# Supplementary material for: Genetic dissection of main and epistatic effects of QTL based on augmented triple test cross design
Source: PLoS One. 2017 Dec 14;12(12):e0189054. doi: 10.1371/journal.pone.0189054 (PMC5730204; doi:10.1371/journal.pone.0189054)
Supplement: S10 Supporting Information — (ZIP) [file pone.0189054.s010.zip › z6_2000_0.2_10.csv]

106.63	105.87	105.43	107.63	106.87	113.66	111.61	113.88	110.91	108.12	101.52	105.97	107.43	106.61	110.76	108.67	102.59	111.74	103.74	106.94	107.09	112.04	109.52	106.47	111.83	115.65	111.34	109.16	114.79	110.21	107.5	109.61	108.44	105.09	111.06	110.58	109.2	103.42	109.16	108.52	107.79	106.7	105.45	105.27	104.14	104.1	114.06	106.05	113.68	108.13
104.82	110.68	104.74	112.82	102.14	102.92	111.03	106	104.66	106.28	105.01	106.87	108.18	104.5	108.09	104.99	108.88	109.47	102.94	106.78	107.14	101.49	106.46	104.49	108.21	110.92	104.43	111.04	106.66	107.92	104.62	99.319	105.38	99.886	103.57	105.53	109.57	104.43	104.42	106.93	105.16	106.42	102.7	110.8	105.29	110.73	108.72	109.09	104.81	106.39
101.57	109.41	102.39	102.79	107.56	103.46	104.36	107.28	107.67	104.28	104.15	110.76	108.16	107.26	109.66	100.8	101.75	107.02	104.68	108.11	106.21	104.69	107.57	99.954	103.38	108.3	109.09	106.64	116.91	107.6	104.39	99.586	108.38	102.09	106.4	109.42	105.88	109.52	101.34	109.74	103.31	107	104.29	103.3	102.68	102.4	114.1	103.17	105.44	106.25
101.05	98.681	106.09	101.73	105.2	112.06	100.89	106.23	102.32	97.666	98.414	103.29	98.517	106.55	98.961	104.92	106.81	105.93	94.728	105.51	101.69	97.174	96.677	102.79	111.25	100.86	104.46	93.515	100.16	105.73	102.74	99.356	99.598	96.466	103.9	97.101	101.78	96.933	97.732	97.883	98.27	102.62	93.463	100.89	99.527	106.83	104.47	104.79	99.417	98.257
110.92	113.65	109.03	113.58	102.55	111.73	110.66	108.89	103.43	109.2	102.78	108.84	110.42	105.3	107.39	110.36	102.19	107.51	113.14	113.09	104.35	104.94	100.34	107.89	103.64	112.81	108.53	108.15	112.12	109.77	108.93	102.9	108.46	109.81	107.43	107.11	113.21	103.27	105.58	115.08	104.77	108.38	104.87	112.4	106.27	103.29	105.78	112.59	107.62	105.64
109.1	109.97	107.63	112.14	108.04	108.37	105.21	102.55	107.51	106.9	102.06	109.88	106.89	106.66	109.11	106.25	106.98	106.54	101.58	108.94	105.9	106.24	116.06	104.65	115.4	102.83	105.98	108.98	107.87	105.02	110.22	104.68	107.73	111.02	105.05	108.18	107.58	106.64	110.36	108.88	102.72	106.92	115.58	106.63	108.86	108.43	109.38	114.07	112.22	110.23
98.609	99.211	99.107	98.877	98.754	96.36	100.44	100.41	100.83	95.144	95.98	93.096	97.102	95.899	98.544	94.623	96.943	97.031	102.66	103.29	97.386	96.24	97.935	94.747	102.02	100.12	94.663	94.367	93.192	97.401	99.533	99.219	96.016	100.24	100.51	94.932	94.804	98.449	98.138	96.134	99.232	91.914	99.451	100.91	94.499	97.81	100.46	98.088	96.424	97.622
110.8	102.47	107.16	107.35	107.43	108.75	109.71	112.76	115.85	113.46	108.95	111.53	105.05	113.33	107.01	103.67	112.65	107.8	100.55	109.15	109.16	107.26	112.29	110.65	109.22	104.99	110.11	111.96	112.57	104.68	109.49	112.51	105.08	108.81	108.99	107.67	108.43	110.63	108.69	111.67	108.54	106.85	101.06	110.67	114.7	104.76	109.91	103.16	106.34	105.92
104.57	99.806	102.89	98.142	96.466	94.421	91.46	99.911	97.243	94.618	101.74	101.26	95.816	100.98	100.64	93.081	103.14	104.2	94.025	94.96	100.43	94.575	96.259	102.28	101	97.488	97.826	101.31	91.361	91.225	100.21	97.909	98.113	100.46	97.552	101.07	99.264	98.521	102.43	97.423	93.568	101.24	102.71	100.4	100.96	98.57	95.049	100.72	100.18	95.108
106.12	97.382	93.268	101.74	100.61	103.42	94.664	99.328	104.28	98.993	97.113	107.38	104.77	103.45	95.212	102.62	95.182	99.612	98.764	99.051	97.363	96.899	103.01	99.096	94.818	92.511	95.081	93.504	101.21	97.947	99.421	101.76	98.181	97.029	100.05	95.299	98.618	97.738	96.967	100.97	106.13	97.618	101.54	90.302	103.32	96.124	100.57	99.995	100.65	101.96
108.5	107.59	102.3	105.12	107.02	100.07	103.14	98.447	107.95	105.37	108.02	98.841	98.457	108.42	105.54	106.73	99.402	105.52	104.71	103.26	103.63	105.13	112.98	97.131	105.54	106.32	100.27	103.42	108.5	111.26	103.31	108.16	107.45	110.73	108.02	104.18	107.59	107.69	105.27	105.86	106.19	110.51	103.12	109.26	106.53	105.87	113.3	101.83	104.34	102.06
108.3	102.28	99.406	104.16	116.31	109.93	102.44	104.62	107.12	111.88	106.87	101.08	98.916	106.87	109.45	107.5	104.17	109.32	106.05	103.67	105.59	110.39	107.24	108.85	100.21	108.33	114.2	110.11	103.7	104.99	106.93	106.07	105.95	109.33	105.15	110.94	101.45	104.7	113.53	108.08	105.16	108.3	103.36	109.04	101.92	103.87	102.39	109.53	105.83	100.25
110.17	113.91	105.12	98.769	112.13	105.78	115.27	107.03	107.67	107.68	101.46	107.58	104.14	110.73	108.62	109.42	108.72	109.88	111.55	109	110.01	107.33	109.26	103.78	108.55	107.3	106.3	109.08	105.51	110.16	110.49	107.3	114.4	114.69	112.53	105.19	104	108.82	115.77	109.92	103.81	109.83	112.91	109.69	109.63	109.3	116.4	108.05	106.84	109.79
95.633	101.57	99.46	93.059	100.48	98.493	101.26	98.723	101.49	99.941	99.259	98.147	100.27	98.411	100.28	100.05	93.87	101.89	100.08	101.26	99.977	92.338	97.614	104.12	99.854	104.86	95.982	99.299	92.121	102.72	97.501	96.432	103.76	105.7	100.06	99.387	102.92	100.07	102.74	106.04	93.935	100.01	100.03	105.84	95.738	96.049	98.383	105.16	100.33	100.38
109.85	99.081	107.48	102.63	95.458	94.038	100.33	95.813	102.93	98.971	99.838	97.635	101.86	105.12	98.379	105.52	105.48	97.004	98.658	102.03	100.58	97.173	99.725	103.21	95.236	101.59	102.93	97.532	105.68	105.3	98.035	103.46	102.01	102.67	99.691	98.461	103.11	102.92	105.74	101.58	100.83	100.91	102.91	98.343	104.47	102.69	103.3	96.931	101.91	96.245
113.45	104.91	107.44	105.2	102.9	108.18	112.45	109.31	106.4	102.96	106.95	105.96	104.81	105.51	107.61	111.04	101.36	107.89	111.17	114.94	114.95	107.42	110.91	103.34	113	109.84	107.55	108.73	107.99	110.51	104.42	106.67	109.38	109.38	110.53	107.55	107.86	109.36	96.376	108.03	109.46	108.26	106.5	101.92	104.66	99.772	110.63	101.64	108.19	110.47
108.8	109.09	100.04	105.93	107.33	101.52	105.44	104.09	106.28	110.07	108.57	103.45	107.8	106.26	107.27	104.5	108.11	106.52	99.314	105.5	103.69	111.53	109.84	106.41	96.41	100.99	106.51	109.59	107.54	103.38	110.74	105.25	104.5	106.87	103.23	107.82	104.66	101.1	108.34	108.92	100.31	97.767	103.21	104.12	112.22	100.09	107.63	111.62	109.6	104.62
103.44	108.84	111.23	108.64	113.41	106.43	107.55	109	109.91	112.93	105.7	105.37	107.44	109.68	108.75	105.73	107.58	107.62	109.79	114.06	109.79	108.69	112.41	104.39	110.3	106.05	114.14	114.11	104.93	111.42	111.29	106.96	106.87	110.13	110.34	106.42	102.59	108.08	108.28	109.66	107.65	104.44	103.65	106.28	108.65	102.35	108.62	105.63	105.82	103.58
104.72	103	105.55	105.25	102.7	117	107.12	105.48	104.33	106.34	105.45	108.71	103.23	107.37	103.87	110.53	106.57	109.14	107.33	101.44	109.46	101.98	112.42	104.34	104.97	108.34	109.78	108.15	108.14	105.61	102.44	109.65	112.24	105.51	109	107.95	109.49	112.06	108.69	109.22	107.56	106.48	103.78	113.57	105.34	104.89	108.62	116.09	111.95	109.75
104.78	106.97	109.85	107.33	111.56	109.21	106.74	107.32	108.08	106.97	103.82	110.63	104.89	110.6	102.09	115.35	114.92	108.29	107.02	110.13	102.2	103.98	106.53	103.99	109.09	105.78	109.08	103.49	106.78	107.98	105.38	103.31	105.52	106.03	106.56	110.32	110.18	108.19	106.09	109.9	110.04	107.99	108.7	111.35	110.35	109.43	106.68	110.86	99.735	109.27
103.15	106.95	111.45	107.38	101.95	109.9	103.13	104.45	103.34	105.7	104.3	106.55	107.02	103.7	102.22	105.15	105.5	109.89	103.83	106.09	102.7	110.96	109.68	107.55	109.75	104.44	114.51	111.19	108.5	107.41	104.95	104.49	103.7	109.5	105.14	101.4	100.73	106.76	104.83	106.17	109.44	106.07	106.19	107.4	103.18	106.25	102.91	98.78	103.51	100.28
101.81	102.15	97.949	104.89	92.467	101.6	103.33	103.23	95.562	102.1	101.22	102.71	100.46	100.59	100.48	103.64	102.91	104.78	104.52	103.75	101.6	102.76	101.78	96.907	103.83	97.88	102.11	100.82	102.65	103.87	101.44	102.58	104.59	96.373	103.62	103.62	97.645	98.186	104.79	96.778	101.79	94.34	102.54	99.834	104.75	104.12	97.4	101.34	98.162	98.335
94.798	101.85	97.5	103.95	98.973	97.731	107.63	97.564	97.681	91.19	98.918	96.69	97.634	93.079	100.82	98.285	101.76	102.07	103.29	100.76	98.615	95.214	98.861	104.38	102.86	95.715	97.954	97.763	99.8	97.973	97.626	92.212	98.714	102.7	97.543	100.97	93.854	97.138	98.318	94.101	99.258	101.81	99.857	96.411	101.76	97.967	97.418	93.44	103.65	95.772
111.29	110.72	111.72	110.23	113.35	115.16	112.38	105.87	113.05	114.2	111.72	111.03	109.16	112.79	115.33	118.47	110.35	109.85	104.97	110.74	110.45	111.06	109.25	109.91	112.91	110.53	109.96	110.18	107.06	113.21	108.77	112.84	115.05	109.89	110.98	109.33	115.2	111.81	112	105.18	111.18	109.46	112.49	104.86	109.47	108.64	115.12	121.74	109.21	113.31
109.79	103.65	107.44	108.85	112.16	113.71	101.92	103.12	111.97	105.99	103.35	112.83	110.39	104.09	111.57	106.56	108.43	107.68	110.57	106.19	109.79	109.53	107.79	100.38	107.09	102.76	112.13	109.54	109.81	101.34	115.97	108.09	105.16	99.918	109.84	113.04	109.71	102.63	104.1	111.83	103.78	112.29	111.11	110.5	112.34	108	109.27	112.14	110.82	110.45
102.65	106.04	109.9	110.51	111.05	107.62	107.26	107.37	107.15	106.87	111.32	110.41	104	107.36	105.91	102.08	108.22	105.54	105	107.7	107.06	108.44	104.09	115.5	105.95	110.01	110.71	106.78	105.3	106.03	104.67	102.06	111.54	106.32	107.82	108.02	102.82	108.19	112.66	108.34	105.97	105.73	110.69	109.22	107.22	109.36	113.52	111.08	107.86	108.56
114.36	109.75	103.34	108.28	106.46	110.07	109.78	109.43	100.68	108.07	101.04	108.5	105.49	111.39	111.27	109.31	109.13	106.77	108.54	110.17	102.34	109.31	108.38	115	106.19	113.06	106	107.53	112.44	104.48	109.61	110.08	110.06	107.43	109.96	110.85	107.29	106.34	112.96	111.51	109.17	103.05	103.97	103.46	105.66	107.83	107.75	109.08	110.11	104.43
106.42	102.51	104.53	99.475	106.3	100.18	105.46	106.99	103.72	105.8	106.75	104.35	106.26	104.64	107.78	104.85	98.782	105.76	108.88	112.55	105.22	107.42	109.46	111.31	103.7	106.51	106.18	107.18	106.39	109.44	108.88	103.9	99.567	107.51	102.01	105.6	106.37	104.07	97.035	100.23	99.838	106.09	104.82	106.38	99.931	110.92	109.62	103.9	110.34	101.56
110.41	105.53	106.93	108.69	108.81	111.15	112.78	106.52	105.43	111.42	111.29	104.4	108.43	106.96	109.91	107.07	113.25	111.75	111.88	107.9	106.23	106.61	109.74	113.97	108.51	106.01	104.18	106.62	108.28	111.58	110.15	109	112.48	106.02	105.43	111.25	113.84	117.01	111.53	103.78	105.36	107.62	107.48	110.4	109.2	103.83	109.25	112.62	104.27	115.98
107.89	105.25	111.3	111.49	106.78	103.84	104.7	101.12	106.75	104.72	114.79	101.63	104.98	101.39	99.718	106.94	104.96	104.58	106.57	108.25	108.43	107.7	109.08	103.04	107.86	103.78	109.52	106.92	107.44	101.27	109.13	104.83	107.03	114.4	96.936	112.77	111.14	113.6	104.82	109.84	105.93	98.048	108.88	110.9	105.24	102.44	103.47	105.92	111.23	103.37
102.57	106.49	103.28	104.8	105.76	104.93	103.27	105.87	106.05	104.03	107.14	106.08	109.07	105.1	98.261	103.51	104.57	102.7	103.93	107.59	103.11	104.12	107.37	102.95	110.94	103.72	103.6	105.45	104.32	105.91	106	106.36	113.23	106.95	103.77	102.51	108.88	102.43	108.5	106.96	108.13	103.15	109.74	101.28	106.42	104.41	103.57	95.881	105.65	108.78
106.82	107.55	104.55	110.53	105.05	102.26	108.55	104.17	107.63	103.46	104.36	101.82	101.61	103.95	102.68	106.79	111.56	109.6	108.42	102.45	108.07	104.7	101.39	106.99	104.36	108.26	106.55	108.13	105.65	108.76	107.35	105.81	102.51	106.54	103.31	104.04	108.53	107.12	108.86	109.73	109.08	105.42	110.68	102.32	108.42	108.24	103.45	108.45	104.63	110.59
107.74	97.957	101.99	108.04	103.47	96.847	110.25	105.6	106.95	105.89	111.71	108.5	104.59	107.97	108.21	103.42	107.85	109.7	101.23	106.35	105.2	107.69	104.2	106.14	110.98	96.705	105.38	98.844	106.49	107.88	107	105.52	105.03	102.94	104.06	107.79	104.56	108.14	102.22	102.09	103.94	109.94	108.92	104.94	105.56	110.81	104.69	111.75	112.88	101.65
110.01	111.62	110.31	106.4	104.77	106.17	110.75	104.69	104.06	104.66	108.04	105.98	105.41	105.52	110.13	103.08	107.13	111.76	106.71	110.62	107.77	102.13	107.19	101.76	101.7	107.43	106.87	108.91	104.84	103.68	102.19	108.27	101.87	102.06	105.79	106.99	109.75	110.41	109.94	101.35	109.32	105.52	99.708	105.61	110.27	102.08	107.85	110.25	105.09	101.85
109.55	99.497	107.64	96.497	106.08	107.06	108.84	106.79	110.64	97.388	106.32	109.36	109.14	109.52	109.48	103.51	102.74	105.04	112.02	113.7	102.26	108.29	105.32	103.39	102.58	111.13	106.09	106.27	110.66	104.87	107.49	104.54	112.18	106.08	105.46	98.984	109.66	111.69	107.01	108.61	99.437	106.9	104.07	112.11	103.63	105.04	104.39	105.49	106.99	108.24
95.755	101.02	94.598	102.11	99.212	108.65	100.58	95.446	101.1	96.777	106.32	91.887	99.226	94.543	98.083	103.48	98.307	96.119	98.789	99.215	93.016	96.199	96.778	95.893	101.52	101.98	91.97	96.19	96.367	102.22	98.737	99.93	95.942	100.62	96.62	98.172	101.91	90.999	100.49	100.47	96.48	100.34	97.913	101.62	95.284	96.43	102.53	99.031	100.91	97.397
100.91	101.86	98.26	104.14	104.15	100.92	101	103.19	100.1	96.708	104.25	100.8	101.88	99.386	104.59	96.6	100.12	100.39	94.959	99.798	100.53	107.27	94.106	101.7	101.81	100.55	106.94	99.355	102.61	93.87	105.29	95.223	98.867	100.5	100.78	106.05	103.15	102.04	95.532	96.71	100.86	103.24	100.73	103.37	97.044	99.337	97.443	98.899	99.723	97.358
112.17	102	103.64	112.76	110.61	112.63	106.09	110.91	112.39	108.5	107.1	111.73	111.59	108.28	108.82	108.22	105.64	111.09	111.22	111.77	102.81	110.35	106.27	109.69	107.12	108.42	102.43	113.72	110.96	102.67	110.6	108.51	112.76	105.03	109.81	111.25	110.1	109.87	111.05	109.33	105.46	104.73	110.38	114.95	109.37	111.79	108.92	108.55	105.42	107.04
112.18	105.09	104.57	108.37	108.99	112.9	114.13	108.55	105.48	111.59	114.98	106.93	112.38	105.94	105.98	106.11	104.82	110.93	106.19	107.48	114.29	112.1	111.65	110.74	109.13	108.63	104.45	108.67	102.65	105.23	108.86	108.34	113.93	112.23	106.51	105.77	105.81	106.78	112.32	107.21	105.86	112.16	100.82	105.57	112.37	114.03	103.88	112.98	112.84	110.12
108.93	107.27	108.73	109.46	106.44	110.59	105.66	100.82	104.19	107.72	110.68	114.32	104.46	111.09	105.71	105.57	107.74	113.77	103.07	107.89	109.35	100.82	106.43	103.74	103.09	110.51	117.6	106.95	105.24	111.44	108.68	109.15	108	109.01	109.13	109.28	107.5	99.51	107.4	108.63	113.04	110.64	107.79	106.47	112.12	111.28	98.657	105.06	108.89	105.73
106.72	113.78	103.12	107.06	109.08	107.32	108.53	106.75	106.87	104.98	105.19	107.11	105.98	106.89	102.61	100.45	101.61	108.2	105.61	111.39	107.58	106.92	104.52	104.44	103.33	101.39	110.76	107.08	108.2	95.523	108.75	105.52	109.91	102.76	101.69	110.6	107.8	103.43	107.37	107.25	104.36	102.38	107.64	108.86	102.34	113.33	103.78	109.52	100.66	108.52
111.77	108.35	109.08	104.89	100.93	105.93	97.94	104.06	106.36	109.64	99.902	103.98	101.61	105.39	112.75	106.41	110.24	109	106.19	102.83	106.15	107.08	109.66	107.63	108.92	104.91	109.85	108.42	103.9	102.01	108.51	103.82	108.32	109.46	110.19	103.26	107.27	102.1	105.97	109.48	104.84	100.85	109.72	97.695	104.53	104.21	100.13	104.93	109.27	112.55
107.46	106.32	98.394	107.45	104.14	101.37	107.38	110.33	108.16	102.68	99.314	104.64	107.06	108.92	102.98	108.75	109.06	101.27	99.992	107.23	106.23	105.32	105.17	103.68	107.83	100.34	104.72	103.68	112.58	100.47	103.66	109.12	100.15	111.12	106.36	108.5	109.14	105.34	102.04	104.11	105.3	105.46	99.284	105.53	106.59	107.21	113.14	108.15	99.882	100.42
108.73	103.82	110.24	106.81	105.89	110.38	107.03	103.58	102.48	114.38	106.48	110.88	111.39	106.18	108.21	100.8	103.76	111.5	107.85	103.65	104.98	104.58	108.45	108.38	109.71	110.92	110.37	110.2	105.61	107.18	107.43	105.11	111.34	104.26	106.42	107.45	103.68	109.18	106.23	109.54	111.18	109.04	102.29	110.91	111.92	108.81	110.25	111.4	104.09	102.07
108.9	109.44	102.95	105.28	106.91	110.7	107.1	104.06	111.18	105.85	114.1	111.51	107.97	105.8	107.26	111.44	109.06	107.81	112.1	111.32	111	114.65	108.24	113.48	111.77	107.18	110.74	120.78	111.5	110.9	114.04	109.06	109.89	116.4	116.1	116.42	109.58	107.28	111.22	103.78	108.11	111.53	110.87	107.06	105.13	109.73	111.28	107.64	116.81	117.78
108.62	108.02	107.93	106.86	104.27	109.06	106.17	107.77	108.65	102.81	104.36	105.81	107.99	104.71	101.29	107.1	104.34	102.99	103.56	114.53	106.03	101.94	104.45	107.56	104.1	106.5	105.62	105.14	104.38	109.68	107.03	110.82	107.16	100.98	110.91	109.45	103.27	99.261	108.78	100.17	105.74	106.71	105.86	105.91	109.23	104.99	101.36	102.2	109.03	108.18
99.659	97.846	106.89	98.767	98.284	107.15	105.33	100.14	102.09	96.929	99.062	108.51	96.68	101.59	99.259	98.934	102.07	97.303	97.222	105.7	101.47	96.009	98.713	102.67	101.84	102.06	106.27	103.3	102.17	97.847	103.22	99.269	105.19	103.99	104.8	100.33	98.643	102.7	103.9	102.96	94.687	105.68	99.4	97.659	98.678	95.997	94.163	98.573	100.54	103.14
104.19	102.43	96.361	100.42	101.18	100.06	94.666	93.126	100.22	107.42	101.36	93.204	96.555	101.5	98.69	100.92	95.098	106.18	104.73	95.524	98.524	99.066	97.721	101.05	100.45	103.72	94.91	100.94	99.353	98.522	99.74	98.505	102.96	104.58	104.19	100.78	96.43	99.597	97.95	100.57	96.023	107.43	105.14	94.132	106.79	105.3	101.24	102.87	103.65	99.643
100.84	105.03	100.42	98.129	94.096	102.52	96.893	99.701	99.609	100.24	102.73	97.652	94.056	101.69	98.649	97.941	102.89	104.4	98.237	100.79	97.707	102.73	103.83	106.31	100.39	97.91	99.031	101.24	99.411	93.601	102.09	101.37	101.32	96.088	103.77	96.76	108.83	97.576	100.63	101.41	101.57	102.32	105.58	99.569	102.61	100.6	94.832	104.38	97.415	103.6
111.73	109.29	111.51	106.57	105.33	108.73	100.73	109.22	103.74	111.2	105.52	113.11	107.11	103.45	105.21	110.91	107.9	109.26	110.48	106.14	108.92	110.03	111.02	105.37	109.26	106	104.01	111.35	102.82	111.37	107.66	102.98	103.85	102.01	106.75	105.62	108.93	102.66	103.17	100.3	107.88	111.84	105.6	106.3	106.79	104.81	96.356	105.33	108.66	109.83
109.31	105.73	107.03	106.7	109.91	108.83	108.38	105.21	114.07	106.04	109.25	111.82	110.43	108.18	105.24	110.51	107.39	107.04	109.79	106.29	112.85	108.45	108.28	107.19	103.82	109.07	105.55	107.91	103.26	113.94	108.83	111.66	109.12	109	101.62	110.86	104.99	110.25	112.83	107.24	107.96	109.35	106.73	114.05	109.01	106.1	101.94	109.52	108.38	108.3
107.7	109.81	118.09	111.57	109.14	115.5	108.73	108.92	111.96	111.11	110.79	111.76	115.12	108.87	109.93	109.28	106.09	103.64	106.72	109.78	105.46	106.45	112.08	102.68	110.46	107.28	110.84	107.55	116.09	109.69	104.65	109.82	106.03	102.7	108.11	109.36	109.67	108.4	110.65	102.44	107.33	115.35	105.48	115.12	107.11	106.96	114.09	111	105.7	113.83
111.63	113.61	108.63	108.09	101.34	110.93	109.62	110.98	107.16	106.96	106.52	104.72	113.97	108.02	109.03	102.05	104.83	108.47	109.63	105.73	107.31	107.17	111.74	116.97	107.11	105.95	109.11	104.82	108.33	105.66	109.91	111.6	105.17	112.44	110.1	108.75	108.96	104.14	110.73	110.6	112.98	112.2	108.73	108.2	104.11	109.19	110.93	108.97	107.82	110.61
106.9	104.91	106.09	100.06	108.39	106.23	104.44	99.357	107.6	103.03	106.75	111.46	107.01	108.47	111.94	104.34	111.73	108.73	110.3	104.44	106.08	101.4	103.94	103.77	105.85	105.66	105.69	104.6	109.9	98.336	106.72	105.83	103.38	103.82	109.44	109.11	107.91	104.39	107.79	109.01	113.68	109.09	107.74	108.52	105.74	105.02	102.76	108.21	102.25	104.71
109.35	104.25	104.86	105.31	110.1	100.52	111.17	110.25	108.99	105.05	107.8	100	103.29	107	105.75	110.04	103.87	104.76	110.27	102.96	101.08	101.91	109.61	105.34	106.23	108.34	108.3	105.58	109.38	106.32	104.81	106.23	108.1	108.53	111.04	103.96	106.52	101.85	102.49	104.63	107.23	105.4	106.66	108.05	108.92	106.28	103.94	109.44	102.68	108.42
109.66	107.88	110.2	109.47	106.16	104.54	110.92	111.81	107.52	109.15	110.94	119.12	108.22	111.45	111.17	112.27	110.75	109.1	104.66	107.34	104.53	102.37	110.89	107.62	114.28	109.89	110.03	113.26	105.94	106.99	105.25	108.17	105.15	106.26	103.36	105.1	109.38	106.76	112.34	110.16	108.96	111.92	113.31	109.2	106.83	108.82	103.29	103.32	111.48	104.71
106.52	111.35	108.1	104.33	105.01	102.77	106.65	110.53	108.19	106.53	111	106.89	104.89	108.72	99.555	105.66	109.83	107.97	110.21	107.08	106.09	100.15	108.07	103.2	102.14	104.72	107.05	105.57	107.5	103.77	99.889	109.3	101.33	106.77	102.94	105.54	106.34	104.73	106.44	106.38	101.55	99.796	101.46	111.14	102.04	104.73	106.76	108.92	107.61	100.94
109.04	101.35	112.67	110.37	104.87	110.87	105.32	104.92	106.86	103.08	106.88	108.34	100.89	107.92	106.65	110.09	108.8	109.53	106.88	105.3	107.1	110.96	109.98	104.23	110.38	102.6	103.45	105.65	103.99	99.974	107.89	105.84	109.57	106.32	109.09	108.33	108.55	108.28	108.33	104.37	104.64	113.32	107.84	107.77	106.39	108.1	105.33	103.69	108.31	113.75
110.35	110.85	112.55	115.96	107.41	108.14	115.58	111.74	115.29	114.93	112.68	104.37	114.58	112.41	114.01	115.95	113.46	109.12	110.82	113.65	115.36	113.93	109.74	113.04	108.96	112.62	109.11	111.17	107.89	119.16	110.34	111.55	112.53	112.19	110.87	106.46	110.02	107.91	111.67	116.16	111.83	107.7	113.86	109.99	110.03	105.19	109.63	112	112.33	110.91
105.07	105.1	104.95	106.71	109.29	106.94	105.71	103.36	102.83	110.15	102.08	105.87	108.99	102.39	99.639	102.82	101.06	108.64	106.15	110.83	103.85	105.05	108.07	105.61	101.04	101.26	101.53	109.35	108	104.83	107.73	107.96	107.01	108.28	112.06	107.77	101.99	108.24	106.37	108.99	103.09	110.82	106.87	105.18	106.47	112.95	103.47	106.81	107.2	106
111.12	100.02	105.62	103.25	107.98	107.82	100.44	103.55	105.21	107.4	107.64	108.78	104.81	100.67	102.1	105.77	104.98	100.39	109.71	112.24	108.76	105.77	107.54	106.12	108.91	105.7	108.31	107.32	103.39	110.16	101.07	107.33	100.72	104.15	106.25	111.12	101.73	102.78	103.13	103.27	108.52	103.99	103.65	102.4	105.92	106.92	104.21	106.48	110.47	108.62
109.77	99.203	103.42	107.07	111.58	102.53	107.8	101.29	108.54	106.02	107.39	107.76	109.45	107.39	110.88	104.22	113.31	104.45	107.53	103.13	105.74	114.63	106.1	108.59	113.5	100.62	107.31	105.2	105.54	103.69	104.59	99.319	107.61	105.56	107.97	106.48	102.04	105.73	105.63	110.69	101.45	106.2	103.45	102.44	109.28	106.89	106.02	111.18	103.7	102.67
107.62	106.43	99.908	108.04	102.03	102.86	98.583	108.62	103.35	102.48	103.92	102.74	107.31	98.559	102.31	108.41	106.87	101.07	114.82	107.15	104.45	106.94	106.92	105.37	105.85	113.78	107.89	109.83	104.62	108.29	106.6	104.35	104.56	99.098	102.88	105.25	99.92	101.28	103.04	102.28	106.31	106.57	102.66	105.25	106.85	101.72	102.1	107.77	101.16	108.45
102.85	97.514	98.235	98.959	99.794	99.636	100.84	100.09	95.578	96.827	102.27	100.64	108.14	101.43	98.226	96.153	94.443	106.17	102.01	106.6	99.064	99.751	100.06	96.333	100.11	99.246	105.51	99.152	103.51	95.74	104.04	104.32	104.78	103.63	102.92	106.63	95.922	99.396	99.477	100.02	100.11	103.03	100.75	95.494	102.75	100.86	102.42	101.32	101.19	98.391
105.09	103.86	108.09	106.14	107.42	110.97	110.29	110.02	109.97	107	104.79	114.51	99.923	104.57	106.57	111.81	107.02	112.26	111.82	106.98	109.28	109.74	107.29	106.94	104.96	109.3	109.03	105.44	104.01	111.08	109.08	106.73	101.96	104.63	108.32	102.89	97.265	105.34	109.4	106.08	101.82	113.01	107.17	109.04	103.88	106.15	110.18	105.58	109.62	107.56
104.75	103.69	102.73	111	106.66	104.61	105.03	103.79	103.27	104.33	106.22	103.87	107.35	110.01	104.98	98.313	106.45	108.18	104.14	106.67	109.97	104.74	104.29	105.3	104.53	106.38	99.869	109.5	110.88	109.05	102.31	106.14	107.63	106.89	106.94	104.34	105.4	103.91	109.07	109.74	103.85	105.52	98.828	109.18	104.41	108.19	109.2	98.844	112.59	110.27
109.52	109.63	109.58	100.93	107.98	111.32	108.96	112.6	108.52	107.41	111.73	105.12	111.95	107.11	103.03	112.34	107.71	110.26	110.13	106.1	109.22	111.75	111.02	108.32	112	108.01	112.08	110.97	111.12	107.27	107.09	107.58	103.79	111.82	106.44	108.73	105.78	106.74	104.07	111.01	105.1	104.94	103.77	102.26	111.29	114.18	103.69	110.96	105.9	105.68
99.118	100.06	97.799	99.675	104.25	103.9	102.71	100.07	103.43	98.27	99.654	104.54	96.916	97.695	100.09	100.18	100.03	91.366	102.27	105.07	97.072	95.305	94.091	100.81	103.64	97.652	104.37	101.41	98.524	98.664	102.59	94.427	96.841	101.97	101.73	98.227	103.45	103.73	103.67	104.79	102.27	100.59	99.358	102.13	104.89	99.791	99.249	105.84	101.42	96.79
111.3	106.93	110.45	109.38	108.62	103.82	112.76	110.38	110.49	99.327	106.83	108.63	117.68	109.37	112.44	105.33	103.29	104.14	104.13	108.07	110.84	105.47	104.08	109.66	104.75	101.4	110.55	110.76	120.94	112.81	108.58	105.59	107.16	113.64	111.49	111.15	108.18	107.65	117.05	106.42	106.29	105.35	110.17	115.41	110.24	103.01	110.79	108.34	112.1	104.68
104.85	107.64	99.012	104.23	103.9	108.13	109.19	105.86	107.63	109.4	109.13	107.75	105.52	104.55	108.49	102.36	103.65	106.44	104.08	112.21	108.29	103.99	104.93	101.84	105	106.6	107.92	103.83	101.24	106.12	107.06	110.11	107.67	97.262	110.76	106.45	101.34	106.43	102.11	104.16	100.85	102.7	101.38	104.29	106.11	101.18	103.79	108.49	106.68	107.73
103.19	111.07	105.76	105.35	112	103.39	105.34	103.18	109.52	109.11	107.27	110.93	103.02	102.43	103.64	102.17	105.66	106.54	103.63	102.92	106.47	105.64	108.15	107.89	104.1	104.42	97.188	96.817	105.69	100.73	111.33	98.411	106.86	106.28	108.96	111.8	108.41	110.48	107.78	105.6	105.28	107.46	108.44	98.11	107.45	112.3	104.2	101.22	108.57	105.47
110.28	105.04	102.7	99.844	102.39	100.95	110.77	111.65	111.74	105.31	101.47	103.04	106.78	111.9	107.99	99.615	106.28	105.57	110.61	111.12	112.63	111.42	108.4	105.94	108.03	104.01	102.14	104.22	105.24	110.81	103.67	104.24	109.21	113.34	111.64	105.56	109.92	107.84	109.36	103.05	103.79	111.7	99.211	100.31	103.16	102.4	108.59	107.68	107.4	108.79
96.503	100.6	96.373	94.412	101.46	92.964	98.227	95.621	94.989	94.408	96.253	99.758	97.69	97.953	98.668	99.802	101.02	99.25	91.347	100.95	96.62	89.563	98.008	92.125	96.994	95.745	99.456	96.783	97.175	94.267	97.664	101.77	104.45	97.361	95.036	98.617	101.64	96.816	98.853	98.533	100.25	97.78	100.64	95.727	101.35	96.873	98.609	97.245	101.52	100.37
113.12	110.06	107.51	108.28	108.36	112.29	106.7	103.99	102.18	105.15	107.91	104.82	107.29	110.98	108.24	115.38	114.03	107.65	105.6	108.86	109.45	99.536	108.05	109.03	107.02	103.88	104.01	101.87	110.25	111.47	107.55	112.94	109.47	106.49	109.35	112.49	107.27	107.35	109.89	110.49	110.6	108.18	108.85	100.17	108.06	106.06	107.51	102.86	101.58	109.37
97.775	103.74	108.31	103.5	102.41	111.8	107.19	110.59	110.13	109.75	106.58	105.2	107.91	104.42	104.06	108.12	109.84	108.82	105.69	108.34	108.31	111.73	110.86	96.893	109.16	105.97	99.174	103.92	102.54	107.51	106.19	108.05	101.52	114.6	110.06	97.486	110.48	106.83	106.09	96.242	107.9	103.19	103.09	108.76	105.03	109.97	105.9	103.79	107.37	105.52
102.08	101.61	102.93	104.9	101.93	102.72	108.14	106.13	111.53	112.12	105.7	106.02	107.39	100.63	108.71	106.94	105.12	98.54	101.38	102	108.95	105.14	102.73	108.19	102.63	110.04	102.33	107.22	95.688	104.89	104.77	109.59	100.67	109.56	112.54	110.21	106.14	106.81	102.94	106.6	103.72	97.372	103.35	106.27	110.2	112.9	102.1	105.88	101.15	103.66
106.41	104.24	104.74	102.02	108.89	106.03	109.68	102.3	104.93	104.64	104.31	102.7	105.93	108.96	105.8	105.36	103.49	106.38	107.71	107.9	105.55	103.47	103.44	103.89	102.54	101.5	104.02	103.55	95.774	107.95	109.07	108.34	101.96	102.53	103.96	98.545	108.01	106.43	108.83	102.12	107.04	107.77	102.92	105.8	99.558	107.82	104	108.45	106.7	110.89
97.424	95.646	96.864	102.16	100.8	97.849	101.38	100.1	102.24	100.67	97.774	98.967	96.952	93.713	100.07	98.341	100.1	99.823	93.181	102.67	95.191	100.81	102.19	97.33	98.899	98.936	103.21	93.172	97.027	101.57	105.4	99.429	96.653	96.733	97.5	93.501	101.36	93.312	96.325	99.36	98.368	100.22	91.937	102.32	94.925	103.96	92.139	95.073	102.7	99.446
110.39	104.38	111.64	106.38	104.84	112.89	108.74	109.31	104.45	112.53	100.89	110.42	106.13	104.81	108.52	108.64	107.5	102.77	105.66	106.06	103.1	108.01	109.87	108.38	111.23	103.81	109.15	103.34	109.42	104.47	105.41	105.95	104.74	111.42	110.6	107.35	109.99	112.67	106.2	105.41	113.75	102.43	112.92	104.72	107.05	107.62	104.61	107.58	104.12	107.34
105.82	102.45	104.7	105.61	104.23	109.52	107.75	105.23	106.02	105.65	103.14	105.03	110.61	105.51	102.48	98.932	103.38	104.09	109.8	110.45	108.28	104.37	106.91	104.55	108.24	101.2	106.63	109	111.21	108.98	103.11	108.29	105.18	106.15	106.97	103.22	103.98	104.36	110.34	106.33	109.51	105.2	109.44	109.82	102.84	104.88	107.37	109.6	112.73	107.65
107.71	104.69	101.88	111.22	108.18	114.16	113.91	108.61	107.48	112	110.65	104.81	107.18	109.98	106.81	100.01	108.94	109.41	105.8	109.06	109.44	115.82	114.08	108.93	116.01	110.75	109.74	107.4	110	103.59	115.94	111.05	104.8	108.58	104.48	108.6	109.68	107.52	109.67	108.43	113.27	105.98	111.01	108.99	109.29	108.4	110.06	114.06	106.96	111.89
97.593	94.791	97.177	98.987	101.31	97.501	100.32	98.702	97.907	93.521	97.595	102.84	99.879	95.911	96.326	95.131	99.497	98.933	99.903	100	97.466	96.387	92.583	103.76	96.45	94.104	96.83	97.524	92.064	89.002	101.74	98.345	99.241	102.32	105.85	98.425	94.879	98.034	97.95	99.765	92.764	102.67	97.809	105.65	99	98.228	98.529	96.055	97.004	96.563
102.51	107.27	102.2	106.47	102.49	109.59	109.91	103.38	104.78	109.47	112.12	103.94	107.55	110.56	104.33	102.21	100.67	107.22	109.63	101.3	106.07	108.3	103.83	107.91	108.18	106.43	104.91	109.55	108.68	112.74	104.86	105.2	105.68	100.55	106.7	99.832	107.42	111.17	106.79	105.95	111.36	106.78	102.54	105.7	102.73	104.96	102.53	106.48	105.36	105.94
97.086	104.79	100.72	102.25	102.27	101.65	101.6	107.71	103.64	105.34	101.84	99.903	104.82	99.361	94.048	100.6	96.086	105.89	96.63	93.918	100.94	96.981	101.35	97.613	96.476	98.189	97.627	105.15	97.911	97.338	98.66	105.26	99.83	102.43	97.158	107.67	103.41	96.962	101.1	103.21	100.28	95.349	99.568	107.14	98.822	102.08	105.61	102.72	100.78	101.85
112.29	106.54	105.1	107.48	108.77	102.19	102.8	105.35	107.08	113.91	113.37	104.61	116.07	107.8	109.99	105.89	110.48	107.7	104.05	107.59	104.35	107.64	109.42	119.63	107.85	111.84	108.92	105.07	101.1	105.36	110.77	112.7	111.75	110.02	107.69	104.31	109.97	111.01	106.28	105.2	113.1	112.5	106.36	113.61	111.34	107.71	105.13	103.83	105.92	108.91
104.33	106.32	112.3	105.19	110.22	109.75	106.69	109.13	111.5	110.46	109.95	108.35	110.42	111.65	111.31	106.25	111.37	104.11	108.41	117.7	111.73	104.37	109.2	106.37	105.85	108.22	105.6	103.89	106.68	107.03	104.26	110.42	103.61	112.03	110.09	110.08	106.22	107.53	110.47	109.89	102.79	102	104.32	107.49	113.74	105.59	105.46	103.38	96.767	110.92
109.32	101.52	102.13	110.35	100.78	101.98	101.48	99.633	105.88	111.11	102.14	115.39	109.51	104.26	106.77	110.06	108.6	103.23	106.31	109.79	100.88	105.23	107.15	106.77	105.99	110.81	108.78	106.6	107.7	107.18	114.82	104.71	113.77	102.79	103.93	102.92	104.33	103.99	103.46	102.05	107.25	113.16	107.33	103.11	103.13	109.15	101.96	103.45	104.52	107.96
104.23	110.45	112.52	108.51	105.79	105.61	105.87	105.43	106.37	105.3	106.85	112.45	105.63	109.18	112.73	110.43	104.19	107.34	112.26	105.5	103.79	108.44	101.52	110.61	103.29	107.04	104.44	102.85	97.836	107.01	104.18	108.5	110.8	107.28	108.39	111.93	107.84	105.79	103.61	104.75	110.72	111.87	109.23	104.27	106.73	108.09	109.72	99.938	107.1	111.27
108.53	106.1	112.36	112.43	101.97	110.32	105.86	102	111.64	105.69	104.28	109.24	112.02	111.08	110.86	111.75	110.23	107.75	103.87	110.51	111.63	104.99	111.8	104.64	108.8	105.36	109.16	108.68	109.93	110.7	102.89	105.89	108.28	109.08	106.95	104.29	105.22	105.81	103.82	106.95	108.23	113.29	108.14	108.89	102.08	105.98	113.54	106.87	111.83	112.88
105.58	102.14	105.39	106.32	105.79	102.01	105.75	104.77	101.94	104.13	111.23	107.1	98.733	106.43	108.84	105.22	101.22	109.01	105.55	106.47	112.38	108.11	111.92	104.36	100.93	107.21	105.33	103.32	106.36	102.63	106.88	101.06	107.97	100.52	104.37	106.14	105.25	110.01	102.64	107.51	101.58	110.95	105.16	103.78	111.15	104.91	107.16	104.54	106.59	106.7
109.72	107.18	107.41	106.07	112.27	112.73	100.34	109.16	109	104.81	107.96	107.21	107.46	111.19	107.34	105.63	106.31	113.95	105.9	107.68	111.28	107.31	107.57	102.06	102.96	101.19	101.27	103	107.44	106.09	105.92	113.03	107.19	103.1	105.2	110.43	104.89	106.36	105.27	105.3	106.29	104.19	102.02	105.7	106.39	102.39	102.83	112.41	108.02	106.45
108.23	108.96	113.52	105.17	105.24	112.11	111.61	109.61	107.02	112.28	108.68	112.94	109.53	110.53	102.12	113.91	106.52	107.03	111.08	105.68	111.79	107.08	105.06	111.4	112.72	109.74	105.64	107.1	104.25	105.44	102.67	109.48	105.53	107.98	104.02	97.958	105.62	102.2	106.28	106.63	114.09	111.42	110.22	111.36	110.98	104.63	112.77	108.46	110.4	114.66
96.295	101.74	99.449	94.702	97.109	98.924	97.312	98.526	100.22	99.987	101.89	97.541	96.968	102.43	102.05	99.095	101.43	94.763	98.029	101.12	93.563	93.591	90.572	97.758	95.399	98.504	100.22	99.351	97.713	105.79	96.685	102.79	99.697	97.733	98.658	97.965	95.416	98.899	90.031	96.853	100.24	101.21	98.463	99.124	102.13	97.992	97.856	101.42	100.9	94.382
105.8	102.48	106.24	107.87	111.89	103.19	102.62	103.86	102.59	101.59	105.33	105.3	105.92	101.49	110.65	109.1	111.58	104.68	108.39	107.47	101.32	109.4	102.99	112.6	103.79	103.2	98.829	99.701	108.46	106.14	106.43	109.17	100.98	100.95	106.54	103.95	112.51	100.94	106.07	104.38	99.982	107.44	107.18	108.77	108.63	102.38	107	114.1	99.786	108.83
108.9	108.36	107.98	112.56	111.46	106.77	107.11	104.89	107.97	104.97	109.72	105.14	116.83	106.15	105.71	109.64	103.62	109.92	117.32	100.66	105.97	101.85	106.21	109.12	102.61	111.25	108.82	103.93	106.28	104.61	105.38	104.73	104.8	108.58	101	105.92	108.55	108.62	107.29	101.79	98.909	106.82	105.43	103.87	99.474	101.46	105.65	106.73	104.76	102.67
114.24	105.48	111.06	110.82	111.54	116.41	106.91	107.76	108.08	107.92	105.51	104.93	107.85	106.47	106.35	105.11	114.99	110.02	104.02	110.53	110.57	109.84	110.82	114.46	110.46	107.22	100.66	104.44	106.07	102.44	115.09	106.08	108.55	108.45	104.5	114.17	108.31	109.74	103.79	104.18	109.49	117.63	112.35	110.94	107.63	108.33	106.82	109.76	105.74	110.86
102.42	99.881	104.2	101.29	99.725	102.72	100.85	100.02	102.07	96.732	99.69	95.914	97.208	105.42	99.993	103.77	100.26	104.81	98.922	104.13	102.4	95.48	97.112	104.79	102.92	98.907	97.62	100.92	99.622	99.575	104.92	100.51	105.11	99.392	99.976	108.25	103.9	97.329	93.776	98.802	99.56	101.26	103.47	98.309	99.373	103.47	99.219	97.054	99.913	100.73
102.77	102.8	112.35	105.31	99.702	104.48	108.96	101.76	105.36	112.39	106.26	104.71	102.7	105.89	107.18	104.81	96.908	108.34	106.98	102.45	100.91	116.49	100.92	102.42	104.77	105.78	101.48	99.568	107.12	105.54	105.07	102.23	106.6	106.02	98.103	108.82	102.3	105.29	105.32	107.81	97.083	104.6	105.5	106.92	101.85	106.61	101.84	106.38	104.43	104.33
105.5	103.72	101.27	107.73	110.42	100.77	101.91	111.24	100.64	109.58	107.32	102.68	103.79	105.24	105.29	104.24	99.992	105.72	106.42	109.06	101.02	104.76	109.4	102.97	107.53	114.36	102.74	107.81	113.01	107.15	103.46	106.39	104.97	106.96	107.99	105.45	104.79	106.36	101.28	109.3	109.63	102.73	102.71	112.08	101.44	105.27	106.82	109.04	102.84	112.47
110.75	107.32	107.6	103.52	106.79	109.95	105.55	99.973	110.82	107.9	106.59	108.38	109.81	111.02	105.21	106.68	107.94	105.16	101.78	103.54	112.05	102.32	110	106.71	102.67	111.34	109.22	103.45	109.2	109.37	104.27	112.6	110.11	112.13	105.39	106.9	110.74	103.34	107.24	103.39	105.03	106.14	104.72	101.72	102.8	114.09	106.93	109.65	109.19	111.3
104.82	107.58	111.01	105.05	110.9	112.93	103.89	107.85	110.13	107.86	106.1	108.67	112.22	113.04	112.79	106.16	102.11	104.92	105.24	111.84	108.09	111.13	104.6	108.55	110.08	103.01	105.24	107.41	110.75	108.95	110.63	107.35	107.66	111.52	101.37	110.3	106.97	105.23	118.23	109.42	108.72	106.81	106.52	108.26	106.5	103.19	107.82	111.29	109.91	111.88
107.61	107.15	103.6	108.26	111.79	109.19	112.22	105.39	112.87	106.52	103.98	105.47	105.94	110.37	108.11	108.75	107.63	104.04	102.85	112.63	101.33	103.09	109.3	105.65	111.3	114.45	109.05	103.05	107.78	112.27	107.01	103.7	115.92	106.6	113	109.73	107.38	102.09	115.13	105.7	108.29	107.41	104.42	107.7	104.06	108.13	107.27	116.32	112	113.04
98.118	101.04	98.797	105.83	92.848	94.362	99.407	95.806	94.097	101.16	97.145	96.177	95.57	99.691	97.513	90.714	103.73	96.205	96.338	103.71	102.75	99.371	87.825	101.49	101.51	96.849	97.968	97.69	95.355	99.145	98.585	96.671	101.81	100.19	98.342	96.572	98.383	89.753	95.762	96.911	102.42	97.028	100.21	95.406	94.587	91.817	98.785	95.564	104.28	95.812
99.984	109.1	105.03	101.48	107.99	99.751	109.8	112.52	102.8	105.57	100.44	104.73	109.7	110.84	110.13	106.2	105.22	106.89	107.13	101.93	107.84	105.01	101.44	104.75	111.48	101.02	107.95	102.35	100.41	110.87	108.17	105.19	105.83	108.26	103.27	105.95	103.76	108.04	106.68	102.4	101.16	108.13	108.4	103.25	108.25	106.19	109.79	101.91	105.3	103.73
112	110.06	108.65	106.26	105.98	108.26	107.09	120.56	112.87	109.09	105.98	106.89	107.03	111.2	104.48	105.14	110.21	104.55	106	110.72	108.26	113.17	106.03	103.69	113.04	106.86	107	108.87	106.59	107.87	111.29	108.1	108.46	111.06	113.11	105.02	110.34	103.19	107.53	107.15	106	107.71	112.21	110.57	110.59	107.14	108.91	104.74	95.001	107.24
103.01	105.09	108.77	108.78	112.46	105.25	102.27	103.78	109.09	105.42	105.18	114.51	110.28	105.21	105.22	107.09	107.67	101.46	106.55	102.33	104.54	106.91	103.93	103	105.99	105.38	110.2	111.57	112.79	103.24	109.89	106.56	102.12	111.95	108.55	101.43	101.91	103.26	110.59	108.9	108.97	107.11	105.22	111.6	96.778	98.335	108.18	106.69	110.47	107.95
104.51	107.64	112.01	106.99	109.07	111.47	114.04	107.58	103.14	111.25	112.57	108.02	111.16	101.91	105.45	111.72	107.89	109.73	108.52	109.34	107.2	106.72	112.6	108.9	109.01	108.94	111.55	105.99	102.77	108.75	106.8	111.49	109.17	111.43	109.63	110.18	107.13	108.44	103.64	115.02	104.1	107.3	116.53	112.68	114.79	103.49	103.01	105.9	111.56	102.87
97.552	107.5	108.1	104.67	102.28	110.98	109.7	107.2	107.98	109.62	106.38	105.16	109.58	105.16	105.93	112.12	106.74	106.99	107.93	109.16	108.85	105.17	105.14	110.61	106.83	105.68	111.76	106.07	109.27	109.27	109.97	106.39	105.91	105.23	100.59	110.98	112.62	118.47	105.4	110.57	105.23	106.03	105.02	109.54	105.04	102.54	108.98	107.95	107.96	114.2
103.47	107.43	108.78	112.28	107.94	106.95	109.89	110.72	103.18	104.04	106.3	108.25	106.24	109.39	110.51	110.35	116.6	114.13	110.7	116.12	107.43	115.27	100.94	113.42	111.85	110.15	105.77	110.38	114.34	111.6	107.17	106.27	105.3	103.63	103.57	108.9	103.6	110.24	113.92	109.02	106.55	110.22	107.14	102.43	110.18	114.03	104.95	109.29	107.15	106.01
105.62	105.22	109.81	105.09	109.97	109.86	106.94	103.21	109.16	108.77	103.49	106.49	103.89	106.33	103.8	108.01	103.55	107.5	112.73	103.96	107.36	106.37	106.06	110.13	102.56	108.17	103.81	102.65	105.25	109.68	104.03	111.21	102.28	103.22	105.37	110.35	104.82	112.05	110.43	109.81	109.96	104.84	106.71	107.41	107.57	108.37	113.53	106.35	104.08	104.96
106.2	107.26	109.26	107.63	105.61	110.97	109.95	108.96	104.56	107.61	108.68	109.8	110.77	111.72	105.85	110.91	107.03	107.36	108.89	102.46	106.94	102.79	109.34	107.88	108.69	108.49	109.81	105.41	105.79	104.41	103.59	110.41	108.43	106.56	113.11	110.96	112.48	110.64	114.16	108.28	108.91	110.66	111.45	110.45	109.92	107.59	110.14	106.88	107.78	109.38
116.64	105.8	109.81	107.32	104.62	105.25	110.29	106.2	111.8	105.64	109.14	107.19	103.84	112.02	112.07	109.82	110.86	105.09	110.41	108.03	106.14	108.9	104.22	109.88	106.23	115.32	105.27	107.69	112.41	108.31	113.19	112.34	110.14	107.7	110.45	106.48	112.09	110.01	108.74	104.46	106.31	106.77	109.55	112.67	104.41	100.4	114.77	109.9	107.1	106.83
97.3	98.11	93.198	99.159	102.1	95.667	94.817	99.353	93.982	90.82	102.03	107.69	101.88	95.351	96.168	94.471	94.993	95.964	93.253	97.397	97.705	101.07	101.33	95.339	95.217	102.43	98.561	95.486	96.76	99.261	96.527	94.632	94.759	90.421	98.574	100.52	92.96	93.871	98.122	95.41	97.986	95.729	97.833	100.19	93.442	92.193	100.71	93.486	100.89	97.711
112.27	109.38	101.92	108.71	108.56	108.9	111.28	111.18	111.99	106.05	110.77	115.59	115.58	110.44	109.79	107.89	107.36	109.96	110.2	110.17	113.54	106.51	109.22	109.03	115.38	112.98	114.5	109.52	104.15	107.6	106.45	108.43	111.84	108.52	115.65	108.78	108.64	107.32	110.53	107.08	109.98	112.52	107.66	107.65	114.16	114.81	114.96	109.62	110.45	108.62
101.18	104.83	100.47	107.24	95.616	94.441	96.285	98.305	103.78	99.677	104.38	101.57	101.21	96.811	101.67	99.622	99.225	107.01	100.14	101.79	98.517	101.78	99.768	93.624	102.13	101.3	103.38	107.9	99.852	97.423	104.93	106.52	100.74	100.28	104.07	99.073	91.197	109.59	99.573	101.88	102.59	102.12	101.21	103.66	96.983	102.08	109.39	102.5	93.992	99.396
111.44	115.24	103.54	107.31	109.43	107.44	109.07	103.5	107.46	105.48	103.65	104.87	104.92	105.2	105.47	111.87	110.83	108.56	106.81	108.99	108.14	103.55	104.61	106.51	109.24	103	106.49	105.23	102.22	98.522	104.61	106.48	109.35	111.42	109.89	107.77	104.86	106.74	104.15	105.83	103.56	103.95	106.02	111.11	105.62	102	102.29	107.68	106.57	109.25
108.81	93.98	98.625	97.796	99.126	95.381	95.94	93.496	93.57	95.538	95.915	108.03	101.71	104.28	100.93	99.443	101.88	95.796	95.961	102.54	96.073	92.497	98.726	99.855	100.79	97.529	100.02	100.57	104.69	103.6	101.41	103.21	97.97	97.944	98.517	103.55	98.53	98.93	100.07	94.899	99.99	99.439	99.963	101.48	103.72	97.386	99.345	93.399	94.903	97.365
103.46	105.47	104.55	103.66	98.099	107.67	106.68	105.58	99.26	106.5	101.14	99.891	102.37	105.72	101.66	100.62	105.23	107.92	107.73	108.78	108.22	106.18	106.08	107.14	102.66	110.95	104.76	109.21	109.31	104.3	108.32	106.66	108.98	105.32	110.19	107.24	108.35	103.03	101.64	105.07	103.93	105.25	105.74	108.67	108	99.032	104.75	106.27	105.17	112.18
97.446	97.652	93.097	101.95	101.78	94.003	101.42	100.41	101.21	97.983	97.217	98.507	96.975	94.177	98.123	99.427	101.57	101.75	95.232	95.956	104.83	106.59	101.88	98.111	92.722	99.926	99.279	97.339	101.56	96.839	103.38	101.94	99.613	94.032	104.14	99.801	96.232	95.394	94.823	99.786	98.712	95.007	101.09	103.4	101.64	89.025	97.469	98.855	102.87	97.809
102.6	103.22	100.21	106.11	102.79	105.21	95.721	100.39	102.08	105.18	99.929	103.44	103.08	105.82	104.76	102.27	100.66	102.93	104.25	95.131	96.805	97.816	102.58	102.55	100.15	100.44	101.19	106.51	100.26	99.536	100.21	100.39	100.97	101.15	107.09	97.561	105.46	101.8	104.81	104.66	100.28	101.91	106.29	93.588	104.08	100.15	107.98	103.1	104.54	93.551
110.15	102.05	106.02	110.27	112.95	113.44	103.24	98.631	108.54	103.38	110.66	109.01	101.29	106.13	109.18	105.71	110.66	108.4	107.88	109.84	106.13	112.23	107.4	113.25	107.4	109	103.46	115.48	113.54	110.87	107.91	109.27	114.89	101.69	109.11	108.15	106.28	105.05	108.85	109.91	112.01	101.82	108.3	104.92	110.46	109.38	109.61	109.87	105.39	105.76
103.05	109.66	103.76	101.29	106.65	98.504	99.995	101.18	108.18	102.07	98.76	111.81	101.93	113.42	104.56	102.05	106.78	109.44	106.28	102.12	110.53	99.884	102.34	104.07	109.81	104.7	108.07	109.27	111.07	110.89	102.65	112.57	107.44	106.78	107.79	103.13	105.67	107.21	100.09	100.2	102.25	105.9	106.68	97.95	101.2	109.24	110.59	95.152	103.36	100.42
101.01	104.24	96.162	105.14	98.381	107.77	93.435	105.36	101.42	98.336	101.03	108.69	101.17	92.042	91.51	97.378	102.32	101.03	104	102.75	107.96	103.13	98.621	99.822	96.584	102.06	95.899	93.033	96.469	95.254	101.16	106.51	96.761	103.61	97.27	100.19	100.49	99.69	102.31	98.754	110.25	97.141	101.94	99.658	98.572	97.449	102.45	102.03	104.37	101.64
109.43	98.284	105.82	111.22	106.34	106.11	105.52	101.24	106.94	111.31	105.22	103.98	110.08	108.94	107.77	108.9	109.51	109.5	104.13	108.57	103.76	111.46	110.7	106.16	105.77	106.04	108.73	104.33	105.34	111.81	102.63	104.68	111.45	106.35	103.62	107.72	106.41	109.64	102.89	103.24	109.19	103.7	113.59	112.1	103.07	102.24	104.95	108.69	108.22	102.76
107.31	104.49	102.64	106.66	109.42	107.65	108.96	109.86	109.06	107.17	100.02	107.74	114.93	108.05	106.78	110.44	114.81	106.49	104.16	106.52	104.88	104.83	109.36	106.12	104.1	108.7	106.58	114.19	109.53	111.05	106.91	101.33	111.28	105.27	102.81	108.11	108.53	107.7	114.2	111.99	111	110.16	108.5	96.322	107.74	103.14	107.47	110.68	105.1	109.87
110.52	113.93	99.798	107.21	104.6	114.96	108.1	106.29	101.06	104.53	102.67	103.54	105.51	110.14	107.44	101.59	104.54	110.86	108.34	104.29	111.68	111.57	100.84	105.26	109.44	113.17	106.35	101.58	110.18	109.71	106.38	108.1	103.42	107.15	107.71	105.87	111.86	105.69	107.71	101.67	108.95	104.91	109.34	101.39	108.71	108.45	108.04	107.6	112.78	106.8
100.52	97.609	105.69	104.99	99.309	101.09	96.012	99.742	104.09	102.12	95.577	99.724	94.432	107.97	102.33	98.009	105.85	98.079	94.582	96.105	101.99	100.85	103.93	104.11	98.084	93.328	103.54	104.54	101.31	101.33	104.24	97.567	103.08	96.255	108.24	101.97	100.45	100.69	97.218	105.59	97.987	104.7	98.597	96.972	88.762	101.16	102.55	98.513	100.93	102.98
110.54	106.02	105.87	104.09	99.221	109.78	110.11	103.29	103.18	101.73	116.75	105.64	103.53	103.29	110.29	102.34	104.47	105.86	105.29	101.68	100.29	107.9	104.4	102.07	106.81	107.35	108.55	103.3	104.68	109.36	100.52	107.92	110.3	109.1	102.6	108.1	104.24	107.04	104.34	100.95	106.01	107.46	105.87	112	107.53	107.37	98.025	110.49	104.28	104.88
108.28	98.994	108.57	104.03	103.19	113.95	102.17	104.45	103.52	111.06	107.33	107.72	108.78	105.61	104.67	107.13	105.57	102.21	106.88	108.84	108.32	112.34	105.74	112.37	105.99	106.24	101.36	99.952	101.64	99.18	105.48	102.71	102.99	108.2	104.73	104.66	110.87	104.66	105.33	105.48	107.01	108.67	103.31	100.58	104.04	102.77	106.25	102.02	109.82	103.91
107.77	115.26	102.01	108.32	105.65	104.43	103.31	105.42	109.55	107.13	103.72	104.07	103.85	107.53	116.34	105.36	106.05	109.11	107.9	105.49	110.65	110.1	106.43	105.19	107.66	106.26	102.34	105.49	106.96	110.59	104.74	105.39	105.34	109.71	98.061	107.25	102.12	103.31	111.67	105.33	105.11	110.47	108.78	104.79	102.3	102.92	99.961	107.11	109.48	98.871
112.08	112.35	107.53	109.24	105.52	109.09	107.72	109.13	108.2	111.54	103.18	106.32	107.04	109.15	105.18	107.25	107.61	107.11	106.23	103.08	109.71	111.68	110.47	105.98	104.6	111	109.33	111.28	107.57	104.83	111.19	111.93	109.35	107.69	108.37	107.95	116.41	107.05	101.19	106.3	111.82	111.99	103.96	106.96	110.86	111.05	109.23	107.51	111.92	108.29
109.92	106.73	105.76	106.51	105.82	107.44	108.04	104.23	102.56	102.97	105.13	98.251	101.48	105.17	111.57	107.45	99.414	102.16	113.29	103.32	110.62	99.062	110.91	99.377	102.54	107.13	104.61	111.62	105.34	103.98	109.89	113.84	111.39	107.54	107.74	100.86	104.33	108.86	105.08	105.21	113.94	106.17	106.86	108.74	112.04	112.72	102.01	105.28	104.51	106.26
112.45	105.2	105.9	104.1	106.92	104.57	109.27	113.24	105.43	107.3	112.77	109.56	109.68	114.26	107.11	106.9	109.7	107.98	108.95	107.91	110.32	108.76	100.67	115.39	110.87	108.43	105.91	106.86	105.83	114.62	113.21	108.83	109.81	109.67	107.56	109.54	104.61	110.56	109.89	111.46	111.84	108.31	112.15	104.19	112.37	112.08	107.89	114.63	107.1	108.51
109.93	107.94	102.86	106.51	111	106.1	109.81	107.37	108.24	113.09	107.61	109.97	101.09	106.76	107.64	106.25	105.97	108.71	106.95	104.43	105.77	104.37	112.63	107.24	104.56	112.28	105.21	104.9	105.12	107.4	103.2	108.61	109.98	107.44	105.23	112.24	106.61	99.479	105.89	109.67	106.54	102.71	107.14	104.31	104.31	108.27	105.48	106.06	102.85	103.32
108.58	102.21	101.82	112.42	102.48	108.07	105.31	103.81	103.91	109.31	103.8	103.08	108.69	109.15	102.16	102.39	105.97	107.16	107.39	104.6	109.05	101.99	103.65	102.35	103.73	100.47	108.94	112.34	104.81	103.88	105.52	101.3	105.61	105.06	104.5	105.92	104.57	102.29	106.03	107.61	100.74	105.05	105.1	107	105.29	99.811	105.24	108.28	106.77	105.79
98.899	98.978	99.013	100.16	101.31	102.14	106.84	97.457	109.2	98.541	99.061	99.624	100.72	105.91	103.22	98.261	102.29	102.79	97.207	99.478	94.551	104.48	99.324	103.33	97.758	93.105	96.187	97.23	98.751	96.797	106.35	101.51	97.917	98.627	102.12	99.863	97.663	102.95	96.884	97.633	103.64	103.67	97.912	108.94	101.26	106.85	99.047	98.734	100.91	103.75
110.5	115.16	110.39	107.96	114.94	106.21	111.58	108.25	107	104.84	104.14	107.42	109	108.99	103.06	110.28	100.45	105.68	107.79	105.88	111.92	110.96	109.45	102.53	108.37	111.4	100.75	114.32	100.44	109.13	113.32	105.75	104.51	105.39	102.51	106.37	112.82	112.03	105.48	110.06	104.37	111.31	106.21	103.26	110.22	107.72	111.98	113.67	109.92	111.51
106.86	106.87	109.3	110.14	109.4	110.27	104.08	108.48	117.74	104.69	108.86	107.52	104.07	109.12	105.79	107.6	107.54	106.31	109.88	104.25	112.98	109.38	104.4	106.77	109.81	105.69	114.08	108.59	108.9	108.18	113.34	107.09	106.21	108.13	109.31	106	112.99	109.03	106.54	108.82	111.47	112.02	106.24	111.99	100.79	114.77	109.65	103.48	107.61	104.79
112.11	104.91	107.24	100.97	107.4	108.99	106.62	106.2	103.25	109.76	101.96	108.77	110.14	99.887	102.95	104.91	108.74	106.56	105.78	101.72	99.537	112.14	102.3	111.54	110.17	107.03	106.43	106.35	106.99	105.53	106.78	108.18	107.99	107.73	102.97	104.73	106.1	104.85	109.45	102.6	108.04	107.26	99.508	109.98	110.29	106.17	103.23	108.29	103.49	104.98
110.97	111.06	109.55	106.7	108.25	115.47	111.19	109.14	106.56	111.61	106.8	106.52	113.9	112.53	107.72	115.6	111.38	105.98	111.6	106.45	115.55	108.19	113.97	108.48	107.53	114.49	106.4	111.71	103.94	104.4	112.74	106.5	112.54	113.55	111.16	114.7	114.22	108.22	108.11	113.97	112.1	112.42	113.04	107.22	111.73	108.05	112.01	111.68	112.3	108.64
107.9	108.86	105.44	109.1	104.73	107.28	109.61	110.71	103.62	101.06	103.1	101.52	102.04	109.2	105.82	106.03	103.89	107.78	108.07	107.53	105.83	104.82	105.84	108.91	101.51	110.19	110.14	106.51	105.97	105.17	104.89	103.34	102.62	108.96	103.65	103.28	102.95	108.24	109.53	103.69	106.48	105.07	99.107	106.06	110.59	106.73	102.32	109.25	104.7	109.83
110.83	104.2	103.84	103.4	102.14	104.03	98.335	105.05	97.196	102.56	102	103.41	99.667	107.63	101.25	104.7	104.98	103.62	99.707	103.72	104.33	101.94	99.172	100.3	103.93	99.416	104.23	96.165	98.559	98.286	98.616	102.86	96.885	99.668	106.13	102.75	105.63	101.36	98.144	100.55	102.42	106.77	99.46	100.28	102.97	104.54	107.67	103.2	106	101.16
108.95	104.86	104.45	108.4	104.71	107.5	105.94	106.5	102.78	107.32	105.68	106.36	107.87	105.92	104.47	99.47	106.17	103.48	102.47	109.98	105.12	101.54	106.72	107.55	107.39	103.37	104.42	106.85	109.15	108.12	99.425	105.18	108.35	104	106.01	100.89	105.93	108.38	100.64	105.01	107.66	102.14	100.91	105.8	104.21	107.25	104.56	107.81	108.07	108.87
104.62	107.97	108.47	106.29	103.15	106.17	102.23	113.6	101.96	104.77	103.23	98.749	105.52	104.03	104.66	108.83	110.7	102.67	107.14	104.66	103.17	105.77	111.36	105.57	105.86	105.24	106.79	106.85	101.62	109.48	101.03	102.74	109.65	103.82	104.79	107.04	100.9	108.24	105.02	108.27	105.77	107.06	112.18	105.46	106.84	108.22	100.59	105.25	107.39	109.56
108.17	106.98	101.05	104.36	100.19	103.32	104.9	104.47	104.62	111.72	101.8	107.82	106.86	105.87	109.61	106.6	106.77	106.2	114.32	110.65	100.24	104.58	107.57	103.72	107.69	104.55	104.6	107.32	106.74	107.42	109.93	110.35	100.07	102.62	103.71	101.25	107.3	101.76	104.25	113.24	100.88	100.8	107.79	103.96	107.26	111.46	100.84	105.15	102.72	106.63
101.21	108.67	103.52	117	109.85	103.9	108.08	106.4	105.23	111.57	107.16	105.32	103.67	107.27	108.06	104.43	104.97	106.61	101.96	108.98	100.51	106.73	103.5	111.26	107.36	105.34	107.67	105.03	110.05	105.5	105.24	106.59	103.78	105.1	109.73	109.53	113.75	110.81	107.37	102.82	110.55	111.86	106.59	104.69	110.9	111.29	118.05	105.9	110.17	105.97
106.88	100.62	104.24	98.347	101.67	103.61	101.36	99.618	103.9	107.49	99.31	105.2	106.29	104.91	99.823	99.976	102.15	104.16	101.74	100.36	99.552	103.33	100.46	108.26	98.599	100.16	103.99	98.286	108.1	105.52	103.11	100.34	103.42	102.97	104.43	102.44	103.61	99.724	106.02	98.218	101.72	97.888	98.247	101.38	111.09	107.9	100.19	101.32	110.98	101.96
105.09	112.51	106.31	105.3	108.42	109.19	114.88	108.53	113.75	108.98	108.75	108.2	107.68	110.96	113.58	103.84	108.15	103.15	108.87	104.48	108.1	112.17	113.62	106.05	113.56	100.86	104.85	108.63	108.67	101.3	107.23	103.19	112.81	105.91	101.69	105.24	108.86	108.71	100.5	110.15	105.86	110.03	104.73	107.99	116.86	108.43	105.72	107.8	105.31	107.37
103.33	108.16	103.5	106.13	103.55	104.51	104.9	109.73	110.05	105.35	104.58	104.62	106.83	103.05	101.22	105.77	113.09	109.16	106.61	98.494	110.58	104.88	102.87	102.45	105.05	103.18	108.48	104.9	112.85	102.4	102.89	106.57	106.3	107.11	103.95	106.23	103.91	104.81	105.52	114.77	106.11	102.05	105.09	109.35	105.37	107.79	106.62	103.74	101.26	99.409
102.69	103.79	100.62	107.01	109.94	109.3	112.71	100.31	108.76	107.3	115.89	106.76	107.12	108.03	109.53	108.81	108.7	103.41	109.03	105.26	105.56	109.4	105.07	116.13	106.96	107.57	104.63	106.9	106.22	112.33	105.09	111.57	106.83	111.27	107.49	102.94	106.6	112.87	104.47	105.26	105.37	107.27	107.8	109.69	119.31	109.55	110.14	104.39	108.59	108.58
105.2	107.48	104.98	104.86	101.34	113.06	108.65	107.58	107.4	114.26	106.18	103.97	107.84	105.49	106.78	107.55	105.66	106.19	111.65	109.32	106.83	105.69	105.16	110.98	108.86	110.54	101.6	110.51	109.52	106.23	101.73	100.16	107.77	104.7	103.38	103.79	102.77	110.78	103.1	103.03	102.11	107.56	107.75	103.54	107.22	101.28	104.31	107.21	101.89	103.69
110.13	107.74	113.13	103.02	102.48	110.9	105.76	109.66	106.24	105.72	103.85	105.91	112.12	110.37	101.44	103.89	111.58	106.51	103.94	103.81	106.25	103.99	105.54	105.51	108.39	106.75	105.17	110.69	103.8	97.018	109.4	107.48	110.48	106.18	107.86	106.25	109.49	106.12	107.08	101.79	104.1	103.55	108.18	106.26	110.91	110.55	104.32	103.99	101.61	104.02
95.774	94.742	97.735	99.415	102.42	97.362	94.538	95.91	102.28	94.888	102.33	105.11	100.56	103.43	97.818	99.196	98.585	101.21	98.27	100.39	93.751	102.45	100.28	98.347	94.807	99.42	101.17	97.905	97.596	96.098	91.599	95.356	99.65	94.691	100.38	103.51	97.049	97.59	95.847	98.198	91.205	99.49	102.8	98.006	102.08	99.447	95.279	98.244	93.149	100
95.566	96.841	99.263	97.301	99.166	98.709	97.678	94.923	97.363	94.796	100.82	100.87	100.9	103.64	94.575	92.135	93.734	98.275	96.497	101.28	100.42	97.504	96.156	95.754	92.176	96.209	93.673	101.75	92.373	100.45	96.509	106.47	97.768	101.27	100.89	98.787	98.384	93.729	98.979	94.921	99.444	91.954	104.18	98.327	94.544	99.974	98.746	98.459	99.068	104.31
101.58	96.251	99.29	95.336	104.03	106.08	96.873	97.336	104.51	102.21	100.62	93.982	100.5	100.26	98.472	101.34	101.88	99.542	95.576	104.74	100.7	99.555	97.037	100.47	103.59	99.361	95.456	106.36	104.69	107.38	99.629	97.135	105.13	99.826	101	106.5	101.48	100.8	103.53	100.74	101.11	98.568	98.462	101.27	99.437	103.37	98.973	103.23	99.139	103.66
100.44	103.79	100.13	94.504	98.989	96.417	104.04	104.93	103.16	98.278	99.838	99.501	98.945	96	106.74	100.28	100.17	102.1	102.95	97.539	101.72	96.347	98.462	97.483	106	100.38	97.947	101.17	101.4	101.04	105.99	103.22	94.406	104.18	101.08	101.23	93.793	99.521	102.26	97.518	100.42	102.01	98.437	101.65	103.14	98.584	99.406	106.13	99.771	101.33
107.47	103.22	97.405	102.89	106.78	105.89	110.43	113.38	105.95	104.19	108.99	113.03	104.87	111.27	109.66	108.08	108.39	106.71	102.78	105.39	103.6	105.4	105.19	104.8	106.58	107.96	109.67	103.45	107.09	110.74	106.78	110.44	104.25	107.27	103.47	98.682	103.64	104.26	107.44	100.71	105.36	101.91	109.16	103.3	105.91	102.69	100.63	109.82	107.57	104.64
106.55	101.71	96.897	103.06	108.28	104.33	104.11	103.87	103.73	103.56	107.38	108.41	103.85	105.69	95.45	106.77	99.544	107.91	106.67	105.88	104.6	106.89	111.89	109.61	105.13	103.56	102.95	105.57	102.76	111.22	101.46	102.74	103.68	100.07	111.16	99.843	104.92	108.91	104.78	108.4	103.18	103.38	106.33	107.32	104.54	108.89	97.381	104.81	105	107.73
102.57	107.02	104.5	103.82	105.05	104.17	107.64	101.33	111.67	112.95	100.19	106.06	107.11	106.43	103.62	106.62	106.38	104.97	109.14	108.98	104.43	106.82	105.25	110.83	98.882	105.41	105.51	107.56	113.28	105.05	101	110.61	112.26	105.48	106.41	111.91	104.41	103.36	106.3	104.2	108.93	104.59	103.22	102.03	103.07	104.7	105.67	109.29	103.38	107.83
109.7	106.81	109.27	107	111.03	111.05	103.33	104.03	108.87	112.27	111.18	111.61	101.43	109.68	102.29	108.66	110.46	109.84	102.93	110.82	105.35	115.88	110.76	115.37	108.43	107.05	110.08	114.85	101.53	106.49	112.95	106.35	112.82	104.97	104.99	107.54	100.52	108.47	109.8	108.63	112.32	106.41	107.83	106.76	105.92	107.41	109.22	110.46	109.93	106.44
104.04	105.9	109.19	104.42	105.48	108.28	99.517	100.78	112.47	102.78	100.96	104.11	106.17	103.63	105.72	109.09	104.07	102.14	107.5	109.7	105.5	104.76	104.82	112.11	102.86	111.5	106.59	105.34	110.89	105.13	105.65	108.47	110.25	105.08	102.67	103.51	106.86	107.77	108.35	102.95	107.94	105.29	100.84	106.77	110.17	108.03	109.17	107.73	107.86	108.9
105.16	107.33	107.87	99.386	106.51	110.77	114.57	102.83	111.57	112.54	109.15	107.35	109.83	112.67	109.47	106.99	112.64	104.8	102.61	109.21	111.08	108.4	107.51	110.48	104.2	108.23	108.23	108	104.45	107.35	107.3	98.88	107.9	106.47	106.43	112.26	105.72	107.35	105.64	106.66	101.85	106.21	113.83	107.43	104.66	109.84	107.45	107.33	104.83	103.87
97.995	95.574	99.019	99.529	93.342	97.037	98.652	103.42	96.239	101.09	99.876	102.86	100.42	103.68	96.12	97.871	98.841	100.28	103.35	101.38	100.05	100.96	103.2	102.91	96.585	102.91	97.63	101.93	104.47	100.52	101.32	99.435	102.25	102.17	98.012	100.24	104.62	107.15	100.49	100.11	99.062	96.868	94.271	104.35	104.11	101.48	101.72	97.852	93.53	108.46
106.84	108.84	106.18	109.3	106.31	102.77	106.03	108.18	96.181	107.19	105.03	102.34	111.17	105.89	105.14	108.78	104.57	102.73	104.04	108.42	104.01	105.77	108.09	102.06	107.19	101.17	111.32	107.65	104.36	103.71	111.43	107.54	105.27	102.92	103.71	103.76	106.85	108.62	102.59	104.26	110.45	111.45	105.01	96.467	110.46	106.93	104.08	107.82	101.66	106.12
114.17	105.6	111.84	111.2	112.04	107.46	110.75	110.97	105.23	106.24	108.75	105.72	101.64	107.61	115.1	107.21	106.44	104.08	105.07	105.86	104.76	107.89	108.21	110.53	108.19	109.05	108.58	109.31	105.55	112.13	112.87	108.8	112.14	108.81	107.27	103.81	111.59	108.2	114.02	103.27	105.09	98.448	103.43	107.26	97.9	111.59	108.26	111.13	111.58	111.62
105.13	106.93	104.47	106.71	107.73	112.39	101.68	105.91	103.09	102.74	108.89	104.04	104.82	99.645	103.45	103.3	105.58	106.69	106.24	105.25	102.39	105.48	107.59	107.48	101.5	107.88	102.97	106.29	110.53	101.18	109.18	101.93	105.73	107.77	106.64	105.35	110.2	106.15	107.98	107.89	104.71	107.94	104.21	100.05	109.33	102.21	105.01	97.807	108.15	107.48
98.709	96.417	91.673	103.53	96.741	98.457	97.677	100.34	99.896	100.26	97.783	102.01	98.208	100.15	97.903	98.36	98.054	103.86	95.297	92.138	97.363	95.697	96.147	99.902	97.106	96.85	96.638	103.67	97.115	96.497	96.499	94.94	97.141	99.186	97.707	99.757	94.596	97.888	97.959	94.666	99.811	94.182	93.434	99.291	96.162	101.83	95.22	93.601	97.08	99.889
100.85	103	108.57	102.32	102.95	97.685	102.7	94.738	98.969	101.53	103.98	104.25	104.63	102.49	98.559	101.85	101.74	97.013	100.67	107.84	101.19	105.45	100.88	101.05	103.91	104.22	103.68	99.694	102.22	99.849	100.51	101.62	103.98	102.57	101.95	100.52	97.906	95.82	105.39	100.97	102.6	98.73	99.675	100.62	98.182	98.812	100.9	101.3	98.207	94.333
99.612	95.58	100.76	97.75	99.24	94.63	92.335	97.137	99.548	94.681	98.567	97.909	103.3	100.36	104.95	99.094	98.637	100.7	101.27	103.15	98.872	95.2	103.95	100.68	102.49	96.836	92.158	95.472	97.557	95.698	97.15	99.256	102.39	104.66	98.194	101.53	100.51	96.481	106.58	103.6	98.264	91.897	93.509	95.8	94.105	94.978	95.488	97.754	100.8	100.16
98.255	101.04	101.86	103.15	102.34	99.88	99.362	95.378	101.25	95.283	93.357	98.508	104.35	102.91	103.77	99.835	101.45	104.06	93.302	98.677	95.514	100.85	97.711	101.24	101.51	97.347	106.67	105.65	96.774	102.57	104.96	114.52	101.63	101.76	97.338	102.74	95.802	102.94	99.559	102.88	97.684	101.45	97.885	106.17	102.15	93.948	104.17	102.92	101.26	100.12
103.41	104.7	109.75	105.61	108.26	106.96	110.95	102.29	106.82	106.44	107.12	105.35	101.79	99.03	101.56	103	103.89	104.81	106.89	102.7	107.86	103.01	108.83	104.48	102.74	107.91	105.1	103.97	105.19	104.41	106.02	106.27	103.71	105.52	95.376	110.38	103.56	102.88	102.96	110.45	105.49	107.83	110.84	106.84	104.36	103.11	100.76	111.11	103.46	108.17
96.952	100.59	100.76	103.92	104.43	98.532	99.138	99.733	96.989	103.49	101.23	98.223	103.35	99.598	103.48	103.17	103.51	102.37	97.359	106.49	101.98	94.518	97.785	101.9	100.66	106.53	98.483	103.53	97.474	100.21	98.983	104.75	102.94	104.34	101.09	103.79	97.726	102.96	95.049	98.006	102.6	97.851	95.834	97.512	101.53	100.84	100.34	98.173	99.89	100.73
111.27	108.54	115.1	106.01	108.08	109.04	115.85	110.61	108.54	109.42	110.31	109.34	105.84	107.88	109.34	105.59	113.46	111.47	107.59	107.17	115.78	106.41	110.86	109.32	106.23	109.8	109.47	109.99	110.41	115.12	110.56	112.6	112.09	110.52	111	110.08	108.52	113.79	117.87	106.93	106.56	114.4	108.5	112.51	112.31	111.77	110.02	111.55	111.12	112.99
108.16	109.6	106.42	103.06	112.13	102.56	107.13	110.69	111.26	107.11	104.87	106.86	106.52	106.69	109.53	105.14	108.84	115.5	104.87	107.5	106.04	109.37	106.56	104.41	110.02	110.99	108.4	109.13	115.52	107.45	105.61	108	108.35	106.75	107.39	104.49	109.97	105.75	107.76	107.47	108.74	104.01	107.18	106.92	108.49	112.14	108.03	109.4	106.29	105.86
109.02	108.54	109.74	107.5	107.56	104.4	109.49	104.6	106.19	107.35	105.26	104.61	109.05	105.22	107.11	106.07	108.23	112.97	101.72	102.97	104.5	106.89	101.37	112.67	103.9	105.7	107.59	104.5	105.43	103.41	108.91	104.15	107.38	105.71	113.19	106.34	109.54	106.64	114.16	112.19	104.73	103.79	104.47	100.79	106.21	105.55	105.48	98.972	105.3	102.74
100.96	100.38	107.27	98.031	105.01	106.84	104.4	101.51	104.15	106.58	104.91	105.77	110.57	107.96	109.87	100.62	108.82	108.34	106.1	101.54	109.93	105.9	107.91	106.94	102.43	109.44	107.93	102.95	102.08	105.86	106.76	102.12	104.54	110.93	101.35	105.62	101.61	112.42	103.03	108.37	108.67	100.89	103.83	107.34	105.94	105.53	109.69	100.53	108.12	106.88
100.16	96.562	101.55	104.97	102.36	98.794	103.84	100.61	97.229	98.054	98.631	93.846	95.302	97.135	104.72	99.607	102.1	100.31	101.51	97.149	102.17	99.345	98.932	96.934	100.71	102.67	95.28	100.66	105.03	97.904	101.85	98.284	104.69	93.318	97.002	94.853	99.481	97.576	96.778	99.121	97.266	98.615	90.117	101.35	96.251	98.296	94.992	91.309	94.67	96.005
101.92	108.13	100.52	100.54	104.89	107.73	112.55	111.31	108.65	106.44	103.09	105.86	110.92	104.06	109.77	104.46	103.17	106.77	105.06	102.86	102.14	105.95	105.74	104.37	108.99	109.24	102.38	105.47	106.58	100.63	103.23	106.79	102.07	115.27	106.27	109.93	110.55	102.05	108.17	109.01	110.01	105.78	102.84	107.66	102.36	109.28	104.73	100.28	103.83	105.23
106.61	103.3	111.79	111.25	104.21	105.26	95.277	105.1	110.92	106.83	106.72	104.4	105.13	104.11	110.89	104.43	104.66	104.39	107.33	110.99	103.55	109.14	104.74	104.14	104.74	103.47	106.31	108.33	111.29	104.25	108.99	106.09	106.21	105.53	99.846	97.936	107.02	99.598	107.16	107.89	107.63	101.95	105.05	107.41	109.06	103.54	108.47	103.46	102.75	105.7
110.72	104.77	102.13	104.42	105.46	105.95	106.7	105.25	110.56	110.22	105.3	107.32	101.51	106.25	108.15	109.93	99.91	108.43	109.72	109.18	105.62	102.16	107.86	104.36	106.47	108.93	106.22	106.32	103.29	104	101.49	101.05	100.47	100.39	103.61	109.71	97.22	99.105	103.22	102.71	102.14	102.2	99.723	100.14	102.16	106.65	110.44	104.37	102.49	106.6
108.13	109.35	110.95	108.44	113.83	110.78	108.81	108.08	115.47	106.72	106.99	105.52	114.85	107.37	108.98	106.58	106.74	114.48	110.4	105.58	105.13	112.9	107.97	111.37	111.19	111.6	108.09	111.74	108.98	110.87	112.37	105.62	111	106.72	111.2	113.48	117.24	101.23	111.79	112.73	118.23	109.37	106.92	113.39	109.4	112.91	113.1	112.78	112.54	108.53
102.55	102.79	105.22	105.04	108.77	112.21	110.53	106.21	111.22	109.6	106.08	106.1	107.13	104.56	117.11	105.41	105.98	103.46	108.04	103.42	105.53	107.38	105.6	104.83	105.82	113.79	104.05	112.81	101.23	105.42	103.5	108.36	107.74	101.23	109.04	105.27	103.49	104.82	108.72	108.6	108.95	106.5	103.79	106.23	100.24	107.45	108.67	105.24	104.31	108.25
95.397	97.798	97.646	100.64	98.107	98.79	95.902	96.3	102.93	93.384	95.977	97.738	97.239	97.083	91.626	93.338	94.6	98.484	97.843	100.53	97.276	98.351	102.62	95.629	95.295	101.16	99.613	100.92	100.35	96.158	90.969	99.478	99.261	94.474	95.12	102.86	102.27	88.373	95.975	93.6	92.098	96.535	94.679	96.631	97.726	97.31	103.51	101.55	98.983	100.4
99.811	108.93	103.06	104.53	106.88	103.68	111.36	105.08	106.43	106.3	107.9	112.92	111.33	102.06	104.2	106.31	108.56	102.88	106.18	108.79	108.37	107.22	105.06	104.76	112.22	107.16	102.63	108.5	110	108.42	108.15	103.95	106.55	106.43	103.4	107.3	104.3	106.76	107.12	107.29	108.2	106.03	105.14	102.79	105.95	105.31	107.66	106.74	113.27	108.94
109.91	103.77	110.82	110.3	105.65	110.51	104.7	111.42	104.89	108.06	104.75	107.51	102.4	111.19	111.07	110.63	105.62	101.84	103.39	104.96	108.88	109.43	108.18	101.79	108.18	107.82	105.18	108.39	100.23	107.38	107.99	103.82	106.7	103.81	102.43	105.3	110.51	105.48	106.57	105.89	106.96	110.04	113.48	113.89	109.03	107.41	113.1	107.57	111.3	108.4
98.974	99.23	99.573	92.346	99.888	94.921	97.005	97.287	105.44	106.89	102.49	99.962	102.91	99.808	94.706	106.27	101.26	98.835	98.588	98.914	100.03	108.44	99.275	98.733	99.48	98.095	100.44	96.425	98.651	102.23	95.516	98.179	102.58	103.17	104.16	100.8	101.61	98.87	101.37	98.279	97.437	103.47	108.43	104.94	100.45	103.48	99.57	93.16	96.807	94.728
115.91	108.62	109.43	108.65	107.49	107.3	109.2	109.59	112.97	104.48	110.98	109.64	108.71	106.36	107.98	107.28	107.86	109.38	110.21	110.5	112.8	109.44	108.27	113.52	112.95	106.4	112.77	109.57	110.35	120.71	107.4	108.46	107.07	109.89	106.22	105.32	109.52	104.78	102.71	112.36	109.01	109.55	106.12	111.27	105.2	113	108.89	110.68	109.89	108.97
107.59	105.71	107.71	108.08	107.8	103.35	106.82	113.85	102.75	106.66	102.59	100.03	105.06	107.45	104.68	104.17	110.95	108.2	101.6	107.36	106.12	102.66	102.28	101.14	106.01	105.1	105.92	103.92	110.98	103.05	111.3	109.19	106.44	106.92	103.77	101.74	108.85	103.66	109.35	98.849	109.32	107.18	105.11	102.2	107.79	102.85	102.2	101.36	105.6	110.46
101.46	107.99	104.03	115.39	104.45	106.5	110.45	110.52	104.05	110.48	107.61	105.98	107.44	108.23	111.74	106.72	105.06	107.55	98.004	102.62	107.65	101.74	113.66	105.04	105.66	112.55	106.78	108.4	109.18	110.72	107.32	106.27	105.87	104.78	103.99	109	116.05	109.51	104.62	104.79	107.01	108.74	105.46	115.88	110.57	113.95	112.74	101.94	114.21	101.9
103.38	106.99	107.88	108.12	104.98	103.13	106.01	114.78	106.12	105.35	107.32	103.36	110.16	110.41	106.16	107.91	100.59	108.17	110.44	107.63	102.78	111.21	105.07	108.26	110.29	104.58	103.8	104.25	110.13	108.09	110.28	103.03	109.63	111.08	113.79	108.51	111.63	102.7	102.6	105.72	104.29	102.62	108.34	101.89	104.88	108.65	106.61	104.34	109.15	106.37
90.917	98.428	92.668	100.74	97.008	96.685	94.36	92.438	93.754	97.378	102.67	96.306	96.917	93.104	98.969	100.86	95.214	98.806	97.998	95.408	101.52	98.425	101.46	96.731	95.642	93.354	96.946	99.034	103.84	95.089	103.51	93.864	97.085	97.045	102.17	100.71	99.559	98.478	102.55	98.082	102.3	100.6	100.91	95.181	98.112	101.6	98.269	96.837	95.011	95.85
105.76	103.5	97.826	103.78	106.32	103.98	109.45	104.16	108.69	109.81	109.53	103.54	106.19	110.01	108.98	106.41	114.82	110.15	109.24	99.63	106.06	109	113.5	107.07	105.66	109.17	106.7	106.15	101.69	111.66	115.22	107.86	109.49	101.11	104.04	107.46	106.87	104.02	105.11	106.73	110.07	105.94	112.07	101.83	104.36	101.34	109.92	109.37	107.81	104.28
112.39	109.66	110.6	110.28	111.22	110.59	111.2	107.39	108.97	104.6	110.75	103.67	106.26	112.64	105.92	109	99.971	112.14	112.17	110.09	106.08	106.24	107.77	110.78	109.79	106.79	112.48	105.79	108.48	110.8	110.11	111.23	111.28	102.78	105.5	106.48	109.99	112.46	112.31	104.84	105.88	111.34	107.95	104.69	101.36	109.86	109.25	105.26	109.3	110.79
91.513	96.338	102.83	101.9	101.85	95.676	96.169	105.5	92.263	100.58	99.083	98.529	97.285	103.71	99.519	100.5	97.398	95.099	103.08	99.016	99.018	102.27	97.282	94.776	100.45	98.269	99.773	103.04	98.729	90.942	97.074	95.314	96.079	97.866	98.929	99.228	94.765	100.74	96.104	95.047	98.959	102.28	101.17	99.278	92.546	100.5	95.779	97.124	99.237	103.27
104.56	105.16	106.93	101.87	104.01	106.04	106.72	106.8	111.49	103.91	111.49	108.28	106.35	107.63	105.3	111.4	106.44	109.39	102.8	104.11	105.57	103.54	102.51	106.52	104.16	108.06	107.37	108.09	110.93	105.07	108.08	108.16	102.96	108.05	107.27	103.97	105.94	102.34	98.984	104.65	102.53	101.71	109.52	110.02	105.74	106.07	108.58	103.37	111.98	113.41
108.02	103.65	108.44	105.75	103.51	102.69	103.96	103.98	103.92	105.06	100.96	108.23	107.91	104.75	106.9	107.82	106.95	110.23	108.22	105.91	109.55	110.31	99.099	104.99	103.07	104.67	102.16	106.83	106.22	106.41	102.54	111.55	103.03	107.28	101.36	108.93	102.1	105.79	105.84	106.06	108.2	108.02	110.49	106.56	101.5	103.99	108.11	105.14	111.79	109.23
101.85	103.1	103.12	102.9	102.29	104.47	102.34	106.9	107.02	103.47	104.67	101.9	111.15	105.58	101.2	108.01	102.9	108.67	102.94	106.21	104.42	109.19	100.34	106.5	105.83	106.47	110.01	103.78	106.1	103.17	102.33	109.09	100.78	105.42	107.32	111.21	109.58	106.8	103.78	103.95	104.73	101.74	107.64	110.19	103.53	103.6	101.28	100.61	100.79	104.04
107.29	104.33	104.24	106.08	109.84	106.3	110.92	109.92	107.64	103.39	109.05	112.17	104.52	104.97	106.85	106.95	104.76	107.36	110.76	108.87	107.76	107.77	111.96	107.65	111.61	107.8	109.43	109.33	104.12	104.53	112.29	110.19	103.31	105.76	106.88	107.92	106.13	110.27	106.67	105.1	105.58	108.92	112.19	107.14	107.25	114.05	108.98	112.84	107.51	104.34
107.35	103.05	104.78	105.46	105.73	104.91	111.33	106.28	102.17	105.21	105.5	107.54	106.62	107.14	103.14	104.8	109.05	112.53	101.59	109.95	104.52	108.42	105.39	106.1	106.07	109.16	106.81	112.13	108.42	103.65	105.06	106.69	108.46	108.48	104.58	105.19	97.395	106.94	102.48	104.8	101.29	105.73	108.56	104.44	112.13	114.94	105.63	109.17	104.03	106.83
104.07	107.83	106.09	108.43	108.08	102.94	108.12	104.36	109.12	101.15	109.19	114.25	104.48	109.07	99.466	105.83	107	106.37	104.38	106.24	106.58	110.43	107.71	109.14	106.33	116.58	100.96	101.28	105.61	108.94	107.64	107.04	107.62	108.88	105.4	103.2	100.34	110.42	106.39	103.76	113.52	104	107.49	110.85	103.33	103.55	111.03	107.39	109.88	109.46
107.28	106.61	104.25	104.87	112.21	110.71	109.38	108.51	105.13	104.36	111.05	108.15	112.21	105.68	108.52	105.1	112.16	104.7	109	108.8	102.36	106.7	113.01	105.5	104.76	107.79	109.22	106.37	111.02	110.19	111.69	106.19	111.17	105.64	107	100.34	111.31	106.66	102.72	104.53	106.3	104.13	103.32	109.2	106.69	104.57	109.46	107.64	99.827	108.13
100.13	99.232	109.41	109.24	104.43	108.29	112.61	104.58	108.42	110.8	104.16	107.84	100.81	104.58	100.49	103.57	106.77	102.44	107.98	104.64	107.08	109.38	105.41	107.07	103.98	104.43	104.59	106.35	103.05	109.6	108.92	106.89	105.86	110.53	106.96	108.27	101.93	104.19	102.83	110.38	107.39	112.16	110.22	102.62	105.12	109.25	101.15	108.17	111.67	102.03
107.49	107.49	109.29	106.31	111.12	106.92	108.3	107.91	103.04	108.73	100.6	107.8	106.34	111.28	109.17	106.24	104.41	110.04	104.72	111.61	109.63	116.26	102.77	110.91	102.36	115.14	109.94	105.73	113.42	107.99	105.52	101.84	104.53	113.12	108.19	104.58	107.97	100.54	106.55	103.17	107.16	110.16	106.89	111.99	104.66	108.42	109.6	101.64	102.84	109.08
111.79	111.83	110.71	106.89	108.46	103.58	106.73	104.17	110.52	104.53	109.32	111.55	104.74	106.96	109.65	108.07	108.4	104.05	104.54	110.88	112.23	104.09	104.14	105.61	101.6	100.6	102.42	108.16	106.41	107.35	105.59	106.02	106.82	102.54	103.77	114.1	102.89	110.12	107.92	108.82	107.95	110.72	107.15	103.97	99.394	106.39	106.67	107.34	104.8	103.65
108.62	108.67	111.9	113.11	104.35	104.61	118.33	108.74	113.88	109.05	107.07	112.04	113.85	105.97	113.62	110.46	109.29	105.6	104.42	108.2	111.33	111.47	104.75	111.49	107.14	109.28	108.55	110.68	114.89	104.01	110.89	107.47	109.81	101.58	114.81	112.19	112.15	108.6	104.83	110.58	114.05	108.67	109.21	105.63	108.56	115.22	110.88	109.51	108.71	109.44
107.67	106.61	111.87	107.2	111.64	111.99	104.44	108.72	106.68	107.37	106.14	109.56	104.34	105	107.65	107.17	105.68	109.04	107.7	113.48	105.81	98.63	106.56	107.15	108.03	113.06	110.39	106.75	113.97	106.71	105.98	107.81	108.48	112.19	104.22	101.59	107.18	107.9	110.21	110.04	111.18	106.3	111.29	104.92	108.43	105.12	106.57	105.05	102.35	107.61
108.87	107.07	104.45	106.69	109.13	106.99	108.32	114.01	106.49	114.47	108.73	106.23	107.64	107.17	111.01	102.03	106.34	105.68	103.94	102.41	105.47	112.95	109.73	98.823	105.98	104.55	109.32	105.9	108.43	110.96	106.56	105.48	104.87	111.29	106.43	109.78	107.32	109.46	106.27	102.57	104.19	100.65	105.93	101.78	104.1	101.58	103.53	110.5	102.88	104.12
103.63	105.81	105.79	101.54	105.8	110.05	104.58	99.727	110.78	111.41	103.63	104.54	106.23	103.36	109.19	107.6	102.41	106.55	101.66	105.01	107.27	99.341	100.14	99.353	108.96	102.76	100.4	95.361	108.62	111.21	106.34	105.82	106.13	103.99	104.58	108.96	108.49	104.67	106.28	109.75	106.53	105.98	107.6	111.12	111.82	103.8	109.06	106.03	107.03	102.32
96.983	102.16	101.42	99.173	98.836	96.558	94.8	96.157	99.709	101.68	101.45	103.47	102.23	101.77	98.433	109.16	100.44	105.29	99.081	104.59	101.28	97.078	101.15	97.899	101.21	101.19	95.54	102.65	94.619	103.46	95.313	101.11	102.19	100.55	102.08	105.04	99.328	99.707	107.15	98.754	96.775	99.677	100.28	98.135	100.27	99.057	94.171	101.89	99.44	101.76
95.398	100.16	102.54	100.09	101.4	94.941	104.01	99.365	104.9	107.77	98.185	101.57	101.96	94.904	101.28	102.17	98.622	103.21	102.05	99.937	104.96	104.22	95.53	100.46	102.51	98.865	98.581	104.91	102.56	95.752	98.819	104.04	97.888	102.42	96.177	100.13	98.129	96.823	103.26	99.308	96.072	103.84	95.703	98.577	106.01	97.127	98.741	98.485	99.699	103.35
106.22	104.44	103.66	109.01	109.9	108.61	108.68	104.93	105.71	111.19	104.98	98.609	112.91	108.84	102.92	103.55	107.92	100.02	115.73	107.96	113.3	109.09	111.69	111.32	107.48	103.52	104.32	110.21	107.5	102.01	107.73	110.73	101.79	104.43	103.56	105.96	109.26	107.73	101.57	107.42	108.2	105.09	100.34	105.57	105.37	106.71	111.01	104.12	110.3	110.75
103.72	106.67	106.49	106.37	105.7	106.16	106.79	106.76	106.35	106.31	104.26	108.04	100.65	102.23	102.71	106.78	106.69	104	105	109.69	105.69	104.26	108.61	110.57	112.2	105.57	103.19	107.77	111.45	109.9	102.75	99.87	106.06	104.29	104.82	110.65	99.531	113.16	105.39	103.92	103.55	109.85	102.44	101.97	108.98	102.2	106.88	107.84	107.44	110.81
111.69	101.92	109.06	104.11	106.93	111.37	111.79	112.82	103.91	104.24	108.32	108.29	111.22	102.88	107.75	109.22	108.44	98.643	108.52	108.84	110.86	108.41	109.87	106.83	110.73	109.67	108.61	110.08	107.67	105.72	104.75	104.61	106.28	111.29	112.67	109.07	105.52	104.9	113.39	106.75	106.46	111.34	111.25	107.47	112.49	115.4	113.71	108.56	108.42	104.16
104.75	102.49	108.81	101.83	111.27	104.12	112.48	107.7	106.15	111.28	107.35	104.96	112.48	101.94	113.17	106.36	97.558	111.76	109.66	106.32	109.58	106.85	110.91	109.91	113.64	109.49	103.44	100.82	107.24	111.31	107.97	109.48	103.86	103.44	109.05	107.09	108.3	106.85	110.51	105.02	102.82	112.67	113.98	100.33	111.61	111.01	105.32	107.7	105.69	98.558
109.96	106.3	107.36	108.48	105.52	117.02	105.64	106.26	108.95	112.59	110.85	106.57	109.38	109.05	110.61	112.44	112.06	105.58	104.64	112.27	107.69	110.93	108.06	104.07	110.73	104.9	105.41	104.77	107.12	109.17	109.76	104.45	108.44	113.03	104.62	108.87	104.4	105.21	106.63	108.5	110.69	109.27	110.97	104.94	112.43	107.99	114.6	105.32	109.64	102.05
108.55	102.45	109.43	106.72	109.04	112.91	108.16	113.67	103.7	116.22	111	105.6	107.22	107.98	108.53	107.41	112.23	103.05	109.73	100.43	111.08	114.88	108.31	110.18	110.78	108.75	104.23	106.61	113.95	107.51	104.28	105.81	109.66	106.12	111.05	108.09	112.89	107.52	105.64	112.43	111.25	110.66	106.35	109.29	105.19	103.41	107.25	109.97	102.45	107.05
109.36	105.45	108.83	103.71	113.62	108.93	112.42	106.33	105.71	108.16	111.02	104.98	110.02	106.5	111.05	108.79	102.92	103.68	104.77	105.92	107.2	111.48	111.36	109.15	107.64	113.16	112.5	110.7	111.07	106.13	111.02	104.52	109.26	104.91	103.62	112.36	110.83	106.15	110.02	109.91	111.26	102.57	102.43	103.73	104.1	111.58	109.33	106.44	110.05	114.58
105.87	105	102.07	106.55	107.23	108.96	105.18	104.31	110.16	108.4	100.07	107.14	108.39	104.88	105.29	109.12	105.53	102.54	112.07	115.24	108.39	106.44	102.68	103.46	100.59	101.45	100.41	102	107.78	108.87	105.23	102.3	111.94	105.23	107.08	107	102.02	107.61	102.43	103.73	107.86	106.11	106.89	105.19	108.25	104	101.21	112.69	104.49	104.4
109.95	114.5	110.82	104.48	113.86	106.95	107.71	106.83	109.73	105.24	105.45	113.53	110.02	114.51	102.66	109.28	110.46	109.87	110.83	108.35	108.34	109.47	109.12	105.9	107.73	105.12	112.8	117.88	112.33	118.58	110.46	102.5	111.08	106.9	107.48	109.26	104.18	108.33	106.09	105.52	115.52	110.23	109.14	110.75	112.59	104.4	113.92	108.92	109.77	107.11
101.51	109.76	109.99	107.98	104.94	104.59	108.91	106.84	103.47	107.25	105.09	102.21	108.44	105.16	97.411	102.25	105.63	105.03	101.49	109.61	107.96	109.05	95.771	99.482	104.09	110.09	103.23	99.812	106.65	111.06	101.13	109.72	105.33	106.15	103.28	107.95	99.009	106.58	101.2	106.31	105.54	104.01	107.31	104.03	100.14	107.48	102.26	107.74	101.64	106.99
102.13	111.63	115.09	104.41	102.51	109.83	103.44	103.94	107.3	109.51	106.79	105.37	104.79	112.91	109.96	107.33	105.15	104.95	108.26	112.78	108.36	107.91	103.39	112.3	110.43	102.41	108.3	115.66	104.73	105.7	101.55	105.85	109.56	107.89	106.18	116.22	107.24	107.36	105.23	98.49	108.97	102.64	108.91	115.18	109	111.14	114.38	105.55	113.32	106.96
95.15	97.965	92.567	95.665	97.781	104.42	97.969	98.359	102.28	92.618	98.193	100.08	103.28	97.192	95.234	95.829	92.434	98.665	100.06	93.097	101.8	87.671	98.529	102.89	98.331	100.75	97.51	99.915	91.629	94.11	90.207	94.926	95.411	104.89	103.82	95.4	99.074	93.664	98.32	95.657	102.12	100.72	94.742	96.249	99.179	101.78	95.958	96.119	99.556	93.593
110.58	107.94	109.25	108.36	103.4	110.6	110.63	105.37	111.55	107.9	108.79	108.3	110.1	107.41	111.27	108.81	110.95	109.48	104.53	107.77	103.03	110.9	111.01	108.3	106.31	109.45	102.27	107.75	103.75	107.46	105.31	115.71	108.99	109.28	111.01	110.83	103.21	106.99	106.51	111.82	109.1	107.21	109.55	112.06	110.73	107.78	109.44	109.93	108.78	107.77
110.53	101.45	97.959	105.46	106.03	102.24	108.63	112.37	103.75	108.17	105.7	104.51	107.19	103.04	109.46	112.76	98.888	103.47	113.96	116.87	104.81	106.2	106.65	105.6	113.32	107.46	106.24	98.7	107.87	104.83	106.35	103.44	105.19	102.18	104.26	101.56	102.28	102.72	106.94	102.98	106.5	100.49	103.71	111.79	110.3	103.77	103.2	108.29	110.18	100.77
100.56	100.41	99.285	104.93	107.79	96.477	96.913	97.469	101.76	92.469	96.505	97.906	103.76	104.41	103.74	98.338	102.18	92.424	101.68	100.79	96	102.44	100	99.778	102.2	96.599	102.36	102.61	100.96	97.507	97.424	103.21	103.03	104.96	96.424	103.4	108.59	96.634	100.43	98.621	101.21	100.86	102.77	101.38	106.98	104.03	99.634	97.628	96.286	104.71
105.94	101.06	107.53	101.53	111.98	107.88	110.35	109.13	111.8	106.18	101.04	109.25	104.09	106.67	113.93	107.27	102.36	101.7	107.45	105.37	98.921	102.22	107.21	105.91	104.62	103.57	111.99	107.3	104.25	112.19	106.56	102.01	111.11	109.22	109.56	100.06	106.61	109.43	107.5	108.59	104.48	101.23	109.93	109.78	102.88	107	108.17	105.38	105.44	105.81
100.91	109.26	105.38	101.84	106.58	105.13	105.98	108.04	101.4	106.33	102.83	105.42	108.82	101.9	105.66	110.07	111.4	102.04	103.03	109.4	111.62	113.9	110.34	109.62	105.48	111.45	104.7	114.41	111.37	107.47	107.47	109.35	106.52	103.06	106.18	108.64	110.29	109.18	106.76	100.99	111.02	109.29	111.74	106.41	112.02	108.45	107.57	107.25	111.95	108.98
103.08	114.61	106.72	104	105.58	105.18	109.8	112.41	107.58	107.62	110.06	105.84	111.62	112.82	97.743	108.93	104.23	105.36	116.29	108.64	108.26	109.78	111.87	101.44	112.82	110.48	105.5	103.99	107.95	103.28	114.31	109.03	106.64	110.48	105.77	107.42	106.7	108.2	106.94	108.56	108.84	102.45	109.4	105.42	104.95	109.93	110.11	105.03	112.36	104.62
110.53	107.18	112.67	109.16	106.79	103.66	108.49	102.78	116.2	110.4	105.98	110.38	108.12	103.24	109.43	107.92	109.49	100.69	108.23	111.8	111.16	108.65	112.42	107.91	111.76	111.89	118.54	112.22	106.12	108.79	109.48	112.03	107.94	106.42	106.91	106.4	103.34	110.58	109.64	104.91	113.42	112.9	106.54	114.64	110.91	109.47	111	110.37	112.36	106.2
91.297	100.82	104.09	98.402	97.824	96.689	101.92	98.644	91.255	98.964	100.16	102.09	95.09	104.55	94.182	100.84	96.566	97.059	99.287	100.46	98.574	103.42	96.772	96.396	93.688	94.06	98.274	97.608	95.916	103.48	100.65	95.361	100.95	100.94	98.305	105.3	102.02	101.61	95.187	99.066	94.115	101.9	92.287	100.22	97.858	97.951	91.394	95.191	93.153	98.665
106.41	104.11	107.71	100.57	101.67	107.31	109.22	103.46	112.84	109.15	106.95	103.81	100.58	99.976	105.66	99.242	109.48	99.837	104.4	106.08	105.92	102.25	106.14	108.31	108.65	104.15	107.72	104.86	105.61	104.5	102.66	100.45	109.93	102.74	100.79	107.56	103.85	102.92	103.79	106.89	104.08	100.03	104.81	100.28	103.54	111.56	109.86	104.2	105.22	102.07
105.42	108.88	111.87	113.65	112.17	110.02	106.43	111.41	109.07	111.82	113.2	105.65	106.43	109.09	107.11	108.19	108.78	102.69	111.36	106.63	110.6	106.71	108.71	110.06	108.43	113.04	112.1	106.04	109.84	114.12	109.4	107.92	109.59	106.76	104.29	110.04	119.12	105.18	107.22	107.76	110.29	111.99	110.99	109.62	106.54	121.37	112.28	111.2	112.55	112.84
109.36	111.88	106.18	113.69	104.46	112.83	105.81	115.29	103.79	104.2	108.34	104.97	102.04	106.53	107.21	105.43	107.94	112.03	107.07	115.01	105.7	105.37	109.32	109.79	117.58	111.14	102.72	107.73	113.27	110.58	112	112.6	111.88	104.9	108.41	104.53	111.39	105.45	112.34	101.33	111.79	112.1	108.79	106.43	106.97	102.17	108.54	108.85	105.65	112.03
109.26	108.67	112.7	108.87	102.54	105.63	104.94	106.59	103.01	105.07	107.15	109.07	102.73	107.9	105.53	109.94	107.28	102.89	110.11	106.95	106.55	106.91	102.63	107.7	105.39	110.98	103.02	108.53	109.81	106	108.27	105.83	98.61	113.64	105.9	109.3	114.55	105.02	106.42	108.85	103.87	107.36	108.29	109.61	113.77	99.551	110.22	111.26	108.39	108.53
101.67	99.017	99.55	95.045	99.629	98.264	99.144	101.9	98.244	92.254	91.495	108.12	100.39	106.31	99.218	96.752	100.3	100.59	95.621	97.836	97.174	106.11	99.579	94.262	99.06	97.454	98.282	95.553	101.39	102.97	99.398	92.943	97.494	100.28	95.445	99.158	96.725	99.299	97.775	99.772	95.196	94.572	98.985	98.658	99.689	102.32	96.84	97.664	104.03	93.309
106.65	107.88	110.64	109.35	101.46	102.63	106.33	108.12	104.77	104.74	101.55	103.87	102.71	105.95	109.26	106.79	101.58	96.72	100.81	101.98	108.88	103.41	100.3	104.79	105.5	99.954	105.58	103.12	104.04	109.33	112.21	106.85	99.766	108.47	100.93	109.64	106.12	105.94	102.19	108.88	106.5	103.96	109.44	105.74	105.58	107.4	107.13	105.65	107.33	98.205
110.07	111.01	102.41	105.57	105.99	103.2	103.72	101.97	105.23	102.93	100.5	104.82	105.61	110.38	106.87	111.71	100.27	106.56	106.03	104.61	108.31	104.97	111.23	101.53	102.31	110.03	104.42	100.34	107.88	111.13	112.2	114.14	107.4	106.77	101.32	105.64	107.99	103.84	109.45	107.54	107.94	108.42	104.72	109.13	109.43	111.45	109.25	106.82	103.01	110.9
114.18	110.94	108.25	111.95	108.85	107.68	115.75	102.7	110.91	105.27	100.09	104.61	108.19	106.62	112.01	107.92	111.67	106.77	113.06	110.55	104.65	101.91	112.2	108.96	106.5	106.25	109.74	108.33	102.05	102.75	108.96	106.96	107.74	106.33	107.13	110.71	108.36	112.79	112.83	118.42	109.55	110.9	116.63	106.68	113.29	108.24	106.72	102.1	109.67	101.95
101.68	102.36	103.69	103.9	98.955	105	106.56	100.09	99.984	102.39	97.897	102.4	100.11	104.49	96.259	102.78	103.44	96.024	97.566	101.38	96.551	99.053	100.46	101.59	102.8	101.75	97.882	97.917	96.784	101.24	101.41	100.86	95.753	102.33	106.51	99.019	103.24	101.51	102.8	94.667	96.98	100.27	98.597	97.121	107.07	102.71	101.82	104.71	101.2	98.227
107.69	107.65	107.01	105.15	109.27	110.68	112.4	108.89	106.38	110.2	107.28	104.77	110.51	106.57	110.92	102.5	109.32	105.34	114.78	105.45	106.75	106.36	107.02	103.59	109.79	106.94	107.85	103.87	108.13	107.56	109.36	100.88	105.82	107.81	103.41	107.68	105.43	104.35	111.57	105.79	108.21	106.01	105.41	104.56	102.67	102.01	101.66	107.3	107.3	104.77
106.01	102.84	112.17	102.57	111.42	111.24	107.88	106.29	108.66	110.65	107.04	106.04	105.87	109.84	107.55	101.72	104.96	110	105.53	109.03	107.18	105.47	114.88	109.93	106.23	102.96	104.48	104.24	103.15	105.99	106.11	106.57	107.47	102.97	110.63	104.04	106.81	107.45	105.42	108.95	109.89	109.09	105.6	108.09	114.53	114.73	109.16	106.99	105.17	108.96
108.95	102.97	105.86	106.94	108.83	111.41	104.17	109.7	105.61	116.25	102.82	106.41	108.26	107.22	108.86	108.36	105.9	107.13	112.6	109.36	106.07	107.21	102.88	108.15	105.17	105.15	106.33	108.34	102.1	107.99	103.87	108.06	106.33	105.98	110.23	109.51	104.81	101.85	99.66	108.63	104.25	108.29	99.688	106.62	106.33	101.27	107.43	104.12	101.51	108.32
111.07	106.45	113.58	107.34	110.59	104.72	114.76	109.86	113.96	116.01	109.32	107.58	114.12	113.19	111.3	116.18	108.26	112.09	108.34	110.33	107.43	108.2	115.72	112.76	111.51	108.11	109.67	108.46	114.02	108.71	109.89	111.48	112.56	108.38	115.2	106.98	110.5	106.51	110.81	109.72	109.26	109.05	108.74	105.72	113.41	111.88	107.79	106.59	107.33	108.31
108.9	105.7	104.48	102.81	105.83	111.67	105.67	108.13	102.18	105.25	105.12	109.05	102.21	103.78	108.26	102.92	105.56	108.95	107.2	102.68	109.49	104.99	108.58	102.23	106.81	109.6	106.21	103.45	110.19	103.64	107.86	106.04	106.68	102.95	105.49	102.36	106.3	105.75	110.58	102.66	104.83	102.93	102.24	112.27	102.7	102.05	104.62	107.62	101.82	104.04
99.111	104.6	101.5	95.044	100.86	94.922	97.539	102.88	99.185	101.97	99.105	99.753	99.593	94.884	102.86	103.31	101.12	102.99	104.8	97.428	108.59	101.58	98.005	97.191	104.01	104.12	100.29	95.876	100.38	100.2	101.47	105.17	101.44	103.52	95.692	97.741	98.369	103.41	101.22	103.43	99.546	101.89	100.6	95.446	99.825	107.66	102.03	109.17	95.731	105.07
101.74	93.621	99.706	98.827	96.49	100.94	100.92	99.046	97.82	95.761	101.28	104.04	98.943	100.7	95.045	95.914	100.87	99.732	92.997	99.236	98.62	100.68	98.117	95.27	99.349	93.43	99.117	97.573	100.34	100.16	97.357	97.877	93.708	95.864	99.864	98.974	94.434	97.342	97.745	96.17	98.552	95.687	98.804	94.559	99.568	99.79	93.989	100.52	97.146	95.462
101.56	108.82	105.28	102.83	108.36	105.19	110.95	107.51	106.33	106.65	105.48	110.95	111.92	106.46	112.73	105.77	103.67	112.85	110.17	105.62	108.25	107.47	104.04	108.99	109.75	108.31	102.75	108.53	110.04	109.56	109.65	115.52	113.09	106.56	103.2	110.5	108.05	113.49	103.22	113.41	108.71	112.48	109.41	106.54	109.14	103.74	108.65	110.3	112.89	104.26
106.85	111.47	112.8	113.95	113.41	102.66	109.27	108.08	109.1	104.87	105.58	110.69	108.94	109.58	107.02	102.35	110.06	108.22	108.21	105.34	107.11	103.24	99.117	97.189	108	107.15	105.67	107.13	106.45	110.31	105.2	106.1	107.9	96.415	106.74	99.912	106.47	106.5	106.67	107.61	106.36	108	105.94	101.75	101.73	107.59	104.27	105.68	97.137	106.16
109.64	115.97	106.42	106.75	103.52	103.76	102.77	105.9	105.17	104.17	107.15	101.72	107.51	110.89	107.53	103.03	109.97	103.98	108.61	107.11	98.804	111.72	104.75	107.34	110.46	105.55	102.95	103.78	114.37	107.15	108.55	102.43	106.87	106.53	101.89	111.33	104.41	101.96	102.11	104.59	110.76	102.04	108	105.6	102.18	104.77	108.01	99.146	109.08	104.48
106.68	96.305	100.95	100.34	101.37	97.652	97.285	107.73	103.68	102.12	105.63	107.14	103.32	101.95	97.127	106.74	101.97	96.829	99.73	101.67	107.6	94.957	108.27	99.22	103.22	104.79	102.15	101.84	100.27	101.59	97.889	98.02	102.06	98.944	100.2	105.41	103.38	101.82	100.46	101.41	102.8	99.704	98.413	103.61	103.09	100.92	99.091	104.32	101.79	100.78
103.4	105.26	106.91	114.19	103.62	116.03	110.12	109.62	105.33	115.4	107.23	108.42	109.24	111.41	104.69	106.61	106.72	107.34	105.63	108.99	108.94	105.42	105.94	109.93	111.21	105.22	111.27	106.13	110.57	105.29	107.4	112.17	107.1	115.72	104.63	116.69	109.63	105.85	108.5	110.27	110.89	109.38	114.37	107.25	108.66	113.25	102.04	107.77	109.48	109.43
107.15	108.93	109.64	109.35	99.776	105.14	106.84	106.68	103.57	104.13	103.42	108.21	106.14	106.68	102.67	104.94	110.18	109.21	100.68	110.98	105.26	108.89	106.76	104.33	105.53	103.69	103.65	102.12	106.56	108.54	109.57	103.56	110.36	110.01	103.03	101.86	99.119	101.01	113.87	105.78	106.44	106.83	105.01	103.09	114.3	104.14	103.51	104.93	95.414	103.55
99.533	103.43	105.93	105.7	106.26	109.81	105.41	108.9	108.73	102.44	109.9	108.33	104.52	104.72	109.52	107.11	105.34	108.24	103.5	106.48	100.83	101.81	104.76	106.45	103.48	102.61	102.69	114.03	105.11	107.95	105.23	113.41	101.51	104.32	99.021	114.55	106.38	104.62	103.36	108.92	104.93	111.89	107.36	108.27	109.99	105.29	112.4	110.64	103.68	104.77
103.35	101.11	105.34	102.44	103.22	110.12	98.558	104.17	105.35	99.612	108.78	102.26	108.43	107.03	108.49	106.58	103.16	101.95	105.95	106.96	99.18	105.78	108.43	104.29	104.81	103.94	105.16	105.95	104.42	101.91	107.47	101.48	104.58	104.99	108.01	104.55	107.94	103.47	106.05	101.97	103.47	110.39	103.57	100.28	110.35	108.01	105.96	111.6	107.84	104.64
110.27	102.94	111.31	113.55	110.34	110.94	104.95	110.59	111.4	104.99	108.31	108.42	109.66	108.55	109.87	107.63	110.46	109.1	100.34	110.39	112.8	108.05	107.37	109.64	106.55	105.88	107.28	110.39	112.09	97.087	110.18	103.51	107.46	111.41	111.58	108.41	101.24	107.25	104.78	106.87	111.31	101.9	113.35	107.02	105.75	114.57	112.76	102.85	111.54	108.88
110.51	107.69	105.2	112.49	104.9	112.63	104.39	101.15	104.21	102.43	99.749	99.24	109.64	108.99	106.59	103.17	105.77	104.04	105.5	98.912	106.76	109.49	108.31	109.25	107.45	100.5	103.21	106.43	107.21	105.59	104.72	105.89	112.21	102.85	103.35	108.4	103.38	99.816	104.82	99.41	110.65	108.47	103.03	104.21	103.71	105.13	107.05	107.64	102.41	105.07
114.84	110.34	108.49	112.61	113.67	112.95	106	108.3	112.69	104.09	112.1	111.46	108.31	110.93	111.47	102.18	114.91	103.25	108.03	108.26	111.76	108.58	110.87	110.36	112.28	108.93	113.91	107.06	109.99	104.33	109.9	108.88	110.9	109.85	110.33	112.67	108.18	109.78	105.33	109.89	109.08	110.79	113.39	109.6	109.79	105.93	110.88	109.96	111.65	109.01
110.18	109.53	105.67	109.12	111.41	108.08	106.76	104.33	106.8	110.5	109.77	106.43	109.81	102.21	106.46	110.8	102.32	107.18	102.11	105.86	103.98	100.09	108.39	105.54	102.6	108.11	105.7	105.04	104.11	102.98	107.06	102.01	109.28	107.01	105.06	109.42	103.76	110.09	106.96	106.1	107.45	103.86	108.83	109.36	110.6	110.9	107.84	106.99	102.38	106.09
109.78	105.75	109.54	105.14	110.31	106.98	110.76	101.79	104.64	111.28	109.07	110.07	111.87	110.33	100.88	104.32	112.19	109.15	108.29	107.84	111.86	104.53	102.03	112.49	101.32	112.38	106.94	107.33	102.73	111.81	105.21	112.86	106.72	110.77	108.55	111.43	104.11	102.39	106.85	110.14	106.32	111.08	105.08	105.98	107.82	104.81	108.22	105.5	111.01	108.56
93.725	100.12	98.362	98.239	91.739	103.97	98.631	100.39	104.8	96.758	100.48	98.52	96.638	103.6	104.79	101.78	96.583	99.753	99.145	105.94	105.08	100.4	102.17	100.86	99.456	101.65	95.891	99.384	101.62	96.638	94.593	95.323	96.797	98.88	106.69	98.39	102.83	96.742	100.12	100.05	101.85	99.56	102.28	102.24	100.42	101.1	98.335	99.913	107.75	102.64
109.63	105.31	108.23	93.607	101.85	108.98	107.78	106.24	105.27	103.6	103.89	106.28	98.21	111.28	107.44	102.89	112.32	106.54	104.96	104.43	104.73	108.81	100.33	104.68	107.95	106.62	109.26	107.6	105.72	105.9	111.98	109.02	103.75	110.29	105.34	104.46	108.85	106.99	99.264	102.56	108.75	106.09	106.85	105.94	108.14	108.16	105.77	108.24	104.68	103.66
104.54	109.85	102.21	103.12	98.726	104.9	103.1	102.02	94.278	105.7	108.99	101.23	97.16	104.99	97.239	99.907	107.5	102.97	94.092	103.21	105.36	98.898	96.181	105.7	98.557	104.26	103.61	110.58	95.86	101.01	99.779	99.183	100.48	105.24	107.85	103.13	103.6	110.06	98.213	98.697	102.14	105.05	105.21	95.765	101.13	106.8	103.08	103.88	105.89	99.525
97.957	100.9	99.096	102.61	101.98	97.588	97.157	98.304	93.801	100.94	95.581	98.359	94.748	96.505	98.618	99.424	96.211	100.67	99.245	88.982	102.73	102.46	99.379	104.33	95.954	93.882	102.56	95.499	98.339	105.78	94.787	94.382	96.486	91.84	96.373	99.013	101.11	94.67	104.41	97.885	95.78	96.696	94.294	105.99	98.454	95.231	97.216	100.43	97.955	97.615
104.39	104.68	104	107.49	100.42	100.48	110.09	104.6	106.59	107.44	107.81	105.68	103.95	106.29	105.61	102.15	100.85	105.38	106.28	108.89	105	104.96	107.57	106.42	112.21	104.63	107.83	106.98	105.93	102.28	102.43	106.13	105.82	99.864	106.77	100.53	103.08	110.65	101.06	100.88	100.2	105.11	105.95	106.05	111.9	104.75	109.48	105.11	107.89	106.3
102.27	102.93	97.861	104.35	97.569	94.391	103.33	102.17	99.464	98.085	103.19	100.57	99.783	92.488	102.17	98.263	98.696	96.573	95.79	94.38	94.531	102.18	99.082	95.419	99.888	96.881	96.647	102.39	94.95	99.204	100.66	100.28	96.081	96.066	97.762	93.5	98.742	96.851	99.831	104.49	97.828	100.38	92.775	99.091	99.968	99.939	96.139	102.24	92.5	99.551
107.19	116.41	109.52	107.21	111.59	106.18	110.29	110.39	108.01	110.6	103.91	110.07	109.36	105.85	107.31	107.82	111.51	112.35	114.66	108.16	113.11	106.63	110.98	112.52	108.18	105.94	104.03	106.67	103.28	105.32	102.09	108.56	105.79	107.84	107.61	112.96	111.3	107.07	107.29	113.11	108.43	107.91	108.54	105.32	110.25	109.96	108.58	108.86	105.57	108.43
108.51	105.66	107.06	106.96	104.24	104.03	108.43	103.89	104.96	110.88	108.29	105.38	109.02	100.9	100.02	108.86	102.47	113.92	101.69	104.66	106.41	106.04	105.4	111.12	109.04	108.74	100.36	100.9	109.38	107.34	107.64	100.5	109.38	105.99	108.13	108.2	100.47	105.64	100.56	109.1	112.39	102.99	107.14	108.59	105.3	105.27	103.36	103.07	110.15	102.12
106.27	103.38	105.39	109.89	105.98	100.51	108.93	98.787	110.39	115.31	110.72	112.5	101.63	105.24	108.56	107.18	106.59	105.96	104.41	105.3	106.65	99.783	111.83	108.39	110.84	103.9	106.48	106.63	108.76	115.07	103.89	104.89	118.45	103.19	107.62	110.01	104.6	108.71	103.72	105.07	109.94	107.97	105.85	107.54	111.29	105.36	106.61	113.32	107.61	113.17
112.01	106.55	108.79	101.29	109.87	105.85	103.49	111.08	108.76	104.28	112.98	108.62	110.35	107.73	107.8	104.27	103.79	109.63	108.68	109.04	108.39	110.81	107.08	107.06	108.68	108.65	107.57	106.93	107.04	107.84	111.05	105.75	107.48	110.3	107.41	111.95	107.27	112.17	112.6	105.41	109.58	109.85	105.26	105.5	108.52	110.85	105.87	108.88	108.11	107.41
107.06	108.46	101.72	112.08	108.62	109.94	104.3	109.44	105.87	103.34	112.54	111.55	112.95	110.93	102.48	110.51	111.65	105.43	111.54	108.47	111.31	108.8	116.34	106.97	110.41	110.94	118.8	107.44	110.57	107.8	109.18	112.48	107.15	114.75	104.7	107.63	113.81	111.14	111.1	108.33	107.74	112.14	111.86	106.47	112.22	105.22	105.02	107.83	106.66	112.2
96.21	99.007	99.836	95.555	94.73	103.03	93.588	100.36	97.048	104.41	101.4	96.34	100.85	94.798	96.563	100.2	102.28	96.396	101.63	101.3	92.616	105.4	99.567	95.225	98.821	98.485	93.699	97.997	89.673	98.86	95.231	98.544	94.114	97.635	95.672	100.67	102.01	99.32	101.72	98.802	102.38	92.415	99.169	100.13	92.192	95.131	94.689	101.09	100.04	101.44
107.68	101.3	104.2	102.43	108.1	109.49	105.75	103.42	110.17	110.17	100.99	110.37	102.58	109	105.92	114.79	109.7	108.5	104.13	105.01	105.68	110.69	107.64	102.84	107.05	106.13	107.07	106.12	104.71	107.54	107.57	101.68	111.37	107.92	105.73	106.97	107.86	106.47	105.62	113.38	104.88	107.18	111.23	103.02	109.43	108.64	107.81	107.25	104.46	107.07
113.04	113.75	112.03	106.88	113.06	108.24	116.38	106.79	112.56	106.67	104.74	104.52	110.98	107.5	109.21	113.05	108.52	112.86	110.89	109.78	110.43	111.7	110.91	112.71	111.54	110.45	107.57	112.68	107.87	105.79	108.12	110.02	106.7	111.24	111.4	115.56	105.22	112.51	109.45	111.83	109.21	110.17	117.85	113.35	113.91	103.98	106.41	109.18	113.28	112.37
103.31	92.171	106.26	100.31	94.655	97.841	101.28	95.265	95.848	100.87	104.04	99.443	92.384	98.817	101.63	102.69	101.09	100.22	99.131	99.387	101.95	102.53	97.002	99.581	100.6	99.427	107.2	103.51	102.09	100.07	98.226	97.049	107.07	98.389	98.164	106.15	96.438	99.373	101.11	103.35	96.557	98.254	107.21	106.52	99.905	92.682	101.95	95.981	101.56	97.145
101.08	106.19	102.23	102.97	94.702	95.088	101.45	99.009	97.632	98.684	100.18	98.866	101.6	102.49	105.08	100.98	95.125	102.34	94.84	104.11	96.201	96.781	97.128	102.19	102.01	97.333	107.36	101	101.28	96.462	101.64	99.665	101.91	99.927	100.05	103.5	101.51	103.65	98.222	101.48	100.67	102.41	98.888	98.014	101.79	104.34	97.732	105.08	97.984	102.38
107.51	103.61	107.04	107.65	105.91	111.78	99.186	99.007	105.59	102.66	105.93	108.2	105.93	105.08	102.54	101.08	101.4	106.13	110.19	105.89	106.89	106.53	103.01	107.97	107.49	105.43	110.92	109.76	103.29	107.86	102.49	101.59	103.87	102.62	109.66	103.48	106.81	100.49	112.55	105.75	98.024	106.83	111.51	110.19	104.3	105.56	102.72	99.466	105.18	106.47
108.31	108.06	108.08	105.75	104.8	100.17	113.09	111.67	105.22	109.96	107.29	111.8	105.32	110.65	105.38	112.28	108.22	103.95	106.45	111.89	113.8	110.11	111.22	104.82	112.01	108.42	111.01	107.29	108.65	109.21	112.45	106.99	103.73	109.49	103.51	108.22	105.53	110.85	109.49	109.43	101.74	114.7	114.47	106.13	114.01	110.27	113.93	110.89	106.78	109.49
109.53	111.36	105.79	103.16	108.33	112.54	107.17	105.58	102.93	103.84	99.476	104.69	108.13	104.44	106.13	108.36	104.94	108.75	101.78	104.1	100.27	101.45	110.94	103.69	101.22	108.05	106.15	107.81	104.08	105.19	113.43	104.59	102.3	105.89	105.03	108.53	109.02	105.88	106.81	110.79	107.23	113.09	107.01	108.39	106.29	103.38	105.99	111.11	105.45	102.62
100.85	105.14	107.44	102.5	109.92	105.45	108.76	97.153	102.87	104.7	103.71	106.24	107.51	103.75	98.617	101.76	105.74	106.3	108.23	105.49	105.49	104.5	106.2	103.21	106.95	103.75	107	110.93	105.1	110.28	108.61	103.56	109.82	105.41	103.63	100.69	107.2	102.9	108.53	105.96	104.39	107.83	103.86	101.31	101.82	102.29	107.86	112.2	109.07	102.85
110.33	106.58	107.5	100.41	106.28	108.35	108.76	117.11	109.29	105.92	103.28	106.47	106.21	114.19	110.14	104.39	107.54	104.37	111.18	106.09	110.05	109.57	108.3	113.74	105.65	109.19	106.78	106.32	105.45	104.23	107.07	111.03	102.98	106.68	109.07	112.15	113.29	109.46	111.2	104.14	114.19	105.02	106.99	108.77	111.52	110.53	109.5	105.7	107.41	108.83
109.2	106.13	113.78	102.58	112.05	104.87	104.87	107.36	102.92	112.53	108.4	112.17	105.26	109.6	107.18	111.59	106.84	100.96	106.84	108.75	106.05	108.85	105.82	103.86	104.61	112.05	105.15	106.54	109.41	107.67	103.18	110.68	104.61	112.61	111.61	105.94	109.51	105.26	111.62	107.19	106.01	114.55	100.51	105.78	102.15	105.75	105.06	110.03	109.78	101.99
104.95	106.1	109.74	110.13	111.66	109.5	110.93	113.13	104.22	105.92	101.47	107.24	114.05	109.46	103.76	101.11	105.48	103.94	113.45	105.95	107.73	108.08	104.95	112.2	116.14	106.43	111.08	109.72	102.81	108.44	110.19	107.17	106.73	107.25	106.82	110.55	106.38	106.45	107.47	106.31	108.88	102.79	102.45	105.31	115.55	105.63	104.06	110.43	112.41	104.55
106.52	105.05	104.54	105.17	103.11	106.09	102.07	95.154	104.04	108.56	109.68	106.51	105.02	107.11	104.76	103.73	111.69	107.27	107.95	97.212	107.55	108.81	105.14	105.89	104.28	102.41	102.79	99.76	100.55	104.6	108.21	109.22	108.8	102.14	105.21	108.78	113.45	110.04	107.42	100.61	105.21	103.81	102.01	106.32	114.15	106.9	99.059	108.91	108.66	106.83
93.834	94.019	93.591	95.911	100.88	102.99	97.717	99.372	99.475	103.62	100.81	96.851	95.539	99.435	95.18	97.113	97.311	101.78	99.952	102.27	91.362	103.63	102.19	101.48	98.464	95.212	100.76	100.47	95.641	102.02	97.125	98.066	98.163	99.568	102.16	96.448	101.96	101.94	97.671	100.26	102.95	100.33	103.14	98.04	98.899	103.4	99.061	104.83	95.73	98.764
102.34	101.13	105.88	111.23	109.71	107.29	110.42	111.17	113.09	109.6	103.96	103.82	108.98	102.83	107.81	104.76	107.65	107.15	107.53	108.22	110.93	111.25	105.65	108.53	104.99	105.24	108.78	101.68	108.07	104.28	100.93	112.92	108.26	110.22	99.125	104.99	111.03	112.6	107.56	105.56	105.77	110	105.23	108.01	105.41	103.53	101.87	112.77	106.25	112.13
105.96	103	103.13	107.66	106.62	110.01	106.88	106.83	110.4	102.53	105.61	106.21	105.2	106.22	103.12	103.39	112.36	107.54	103.84	108.64	103.13	106.61	96.25	103.77	109.36	100.04	103.79	107.22	106.7	105.97	101.4	102.14	107.68	103.57	103.72	106.62	104.58	104.6	111.94	108.91	110.39	108.09	102.4	106.22	105.04	107.85	110.4	103.44	103	107.48
91.629	97.801	96.752	102.55	100.35	97.7	98.434	103.11	97.197	101.75	100.43	104.49	100.37	101.5	104.66	101.36	97.873	97.493	93.958	96.442	101.95	103.58	100.76	101.42	95.746	99.595	93.07	108.69	99.319	108.19	99.017	98.554	97.363	97.081	99.17	106.01	103.7	98.763	102.21	104.04	98.345	96.348	99.734	102.64	103.9	98.197	103.03	101.61	91.518	98.575
101.35	107.43	111.21	105.03	111.44	107.14	110.77	110.58	109.78	111	108.06	103.98	108.65	104.85	107.45	106.25	106.96	105.4	106.62	107.58	110.09	108.01	109.37	113.09	113.73	103.44	110	115.63	109.6	98.034	109.51	106.5	110.11	107.36	105.18	107.73	109.57	99.049	111.97	110.49	106.62	109.19	109.59	108.35	101.86	106.51	105.13	110.29	109.39	109.64
96.26	97.851	100.33	100.57	96.946	98.132	95.361	101.28	96.979	102.43	93.087	98.519	97.446	96.679	98.484	96.436	95.579	99.642	99.318	95.033	96.696	98.218	97.424	103.66	100.39	93.658	104.22	100.14	97.679	92.15	97.45	95.277	99.181	93.637	93.502	98.129	100.51	102.99	94.069	101.58	98.003	98.059	100.96	98.145	97.837	99.265	95.214	95.454	95.361	103.42
107.43	105.24	106.57	107.61	112.17	105.91	107.14	109.14	110.9	108.25	105.22	114.74	110.71	107.75	115.42	108.18	108.73	108.45	103.65	104.23	110.98	103.73	105.12	102.88	113.39	113.21	102.23	106.87	106.27	104.27	106.43	108.65	107.41	108.17	111.47	109.04	112.49	107.2	109.68	106.23	105.38	111.94	105.09	109.17	108.45	105.98	105.48	107.04	108.94	109.26
107.21	101.59	101.93	100.68	107.3	102.12	107.03	109.3	99.573	107.23	103.04	106.03	105.98	99.983	109.2	108.56	111.25	108.87	105.78	105.3	106.02	109.76	106.12	107.91	108.38	114.53	112.26	105.9	111.41	110.52	106.6	104.13	107.94	107.41	107.46	112.11	100.76	108.41	112.28	106.87	105.64	101.9	109.54	108.35	107.29	103.76	100.71	107.82	105.1	107.01
104.78	103.88	103.03	111.96	107.08	105.28	109.1	100.25	103.43	104.11	109.9	103.09	106.26	111.89	103.29	108.18	107.28	106.65	104.81	109.54	103.87	108.01	110.24	108.26	108.78	100.84	109.54	100.06	106.86	107.46	106.2	110.49	105.49	103.29	110.64	104.11	109.85	102.62	101.51	100.16	107.14	108.77	103.65	99.446	104.04	104.79	104.19	102.81	109.88	104.95
103.11	102.76	97.573	103.29	99.01	99.777	102.31	95.909	101.36	102.71	105.07	105.86	103.28	97.533	101.54	98.978	99.854	97.791	96.835	104.09	106.01	103.74	106.84	101.66	100.72	102.36	94.733	98.797	95.62	97.903	101.08	90.266	101.25	97.811	97.36	98.346	101.81	100.75	98.276	105.54	102.55	97.721	102.23	96.728	102.44	94.932	104.41	100.58	104.93	102.32
101.09	110.33	102.39	103.03	105.94	108.69	103.6	103.92	106.79	110.29	106.6	103.06	108.25	107.48	109.83	98.78	107.16	105.31	107.25	105.06	104.69	105.23	102.21	102.41	106.08	107.07	102.93	107.9	100.16	104.2	104.33	101.03	106.67	106.87	105.65	101.66	108.44	106.83	107.14	95.985	108.16	109.79	109.97	105.49	104.18	106.54	108.55	108.75	113.94	98.403
111.58	109.11	109.05	112.51	105.91	107.56	100.92	109.71	108.9	103.65	107.98	109.82	105.53	102.01	103.32	106.98	112.29	108.22	103.47	106.63	109.05	108.26	107.27	110.19	106.24	108.85	103.82	102.73	105.87	106	112.09	110.74	111	106.19	111.72	108.17	109.59	108.39	109.84	111.52	109.46	105.37	110.11	103.68	107.39	106.12	108.15	106.74	108.37	105.74
109.74	104.2	106.98	109.59	105.57	101.89	104.83	104.92	107.7	104.27	111.43	105.42	108.35	108.28	108.42	114.59	103.58	104.25	104.77	104.75	114.01	101.79	104.88	106.8	103.95	106.03	113.48	103.63	106.77	104.67	104.71	103.8	109.64	109.78	114.27	108.76	112.17	112.35	106.45	110.18	107.85	107.84	111.89	112.41	106.99	110.88	106.5	105.49	106.8	107.03
116.01	103.71	107.39	106.37	103.99	107.73	112.09	103.16	107.01	114.16	105.67	105.17	104.72	112.21	105.66	104.14	113.51	107.89	104.43	101.16	113.57	108.04	102	107.7	107.21	104.41	108.84	106.2	109.63	107.42	114.31	101.38	108.27	105.14	99.874	107.63	106.27	104.48	102.83	99.949	110.63	102.75	105.12	107.94	103.91	107.57	112.78	107.13	108.15	101.47
106.86	99.092	104.11	106.41	102.25	108.77	101.22	107.82	107.26	109.81	106.99	112.83	104.48	106.53	109.22	104.63	107.96	114.83	107.55	108.11	108.61	105.76	109.88	105.44	102.7	105.84	97.467	108.04	113.75	104.72	106.22	110.69	105.56	103.75	107.53	106.11	105.65	104.32	107.73	105.64	104.93	106.9	110.64	108.45	106.42	110.02	104.38	108.8	103.57	104.31
95.86	100.97	99.325	101	101.1	97.586	93.004	103.91	93.78	94.83	94.897	99.119	95.863	97.52	94.638	97.699	101.11	95.038	98.728	96.378	101.51	98.121	92.832	95.642	96.384	95.211	98.465	93.239	97.632	95.657	97.785	103.72	99.762	105.89	101.76	97.658	99.117	97.2	93.128	96.734	97.341	97.007	94.699	94.257	93.877	99.277	97.282	97.954	104.02	95.22
111.36	113.72	109.1	107.04	104.74	103.62	108.23	107.19	110.47	106.25	104.24	106.45	108.76	108.36	113.29	102.2	111.28	106.15	110.14	113.35	107.7	111.22	104.53	103.37	111.51	109	110.65	104.26	105.85	108.3	107.66	107.19	112.51	114.81	103.63	108.15	108.74	106.12	104.81	109	110.65	107.27	110.95	106.88	109.46	112.41	112.77	105.88	106.17	104.29
110.6	106.65	104.33	114.74	102.48	108.9	105.69	107.88	110.12	104.03	107.95	105.25	101.61	106.26	110.44	106.82	102.69	101.06	101.93	103.93	101.82	99.835	106.7	109.45	109.62	115.2	105.65	108.63	109.05	106.51	107.21	106.62	103.88	99.787	110.45	107.61	107.38	104.83	101.53	106.43	109.35	108.99	103.66	107.22	105.57	109.89	107.96	103.05	110.09	106.11
107.97	106.79	109	110.61	107.78	110.98	108.27	113.46	105.9	103.35	110.37	101.98	106.83	105.49	104.48	114.94	102.87	106.39	106.33	114.75	105.19	107	108.98	110.78	112.98	110.25	105.39	111.8	109.7	111.88	112.35	112.21	105.97	106.8	109.82	106.02	105.61	110.85	106.28	105.41	105.23	108.21	103.18	106.27	105.51	112.74	105.9	110.56	109.61	106.82
101.19	101.79	102.55	99.85	101.97	104.73	104.38	104.59	103.85	99.153	99.613	99.934	101.37	97.915	100.38	100.49	102.08	98.69	99.597	107.95	101.38	97.81	103.24	103.42	93.924	100.63	103.04	105.07	96.199	103.04	101.94	101.64	104.56	106.66	100.89	109.14	105.66	98.764	96.624	97.292	102.19	100.59	103.79	106.25	100.37	104.5	100.74	100.87	98.559	99.857
109.36	102.94	108.72	105.89	104.37	98.596	105.7	105.41	113.41	106.12	101.78	115.66	107.71	103.68	106.98	109.51	109.11	106.61	107.23	110.12	110.07	105.14	101.2	104.29	110.12	105.66	101.6	103.29	103.66	111.12	100.8	112.6	108.78	101.54	109.06	106.35	100.48	101.53	105	99.717	103.4	110.05	102.66	109.73	110.42	100.98	106.35	105.78	108.27	102.2
107.66	111.89	110.22	110.22	106.14	103.21	109.64	106.43	107.85	105.7	113.32	105.53	111.52	107.75	107.2	103.58	106.36	110.74	107.69	107.26	105.19	108.67	108.93	109.95	100.21	103.8	108.48	105.97	105.51	110.6	108.9	108.24	100.24	107.95	102.51	111.35	105.5	108.84	108.83	106.41	103.27	114.18	114.71	104.01	109.36	104.88	109.56	109.8	106.68	112.75
105.39	95.086	96.181	98.928	104.34	95.465	101.54	98.432	103.29	95.442	94.668	104.33	94.537	99.099	93.43	93.561	98.585	98.688	98.904	96.739	91.858	96.557	95.678	102.75	97.689	101.47	96.366	92.463	97.597	96.947	102.57	100.28	96.554	96.435	94.244	107.29	98.713	101.28	106.03	99.773	98.227	100.47	99.432	98.489	100.33	98.336	100.15	98.284	103.99	89.579
92.778	104.55	101.65	98.492	102.14	98.359	100.25	100.68	93.955	96.434	99.239	96.745	99.382	100.84	93.868	97.845	89.191	96.582	98.287	100.94	93.505	101.29	104.12	98.368	100.77	95.324	105.72	107.62	98.288	95.238	94.895	94.642	95.03	96.409	95.333	97.199	105.78	96.496	96.457	97.168	94.791	96.289	101.85	91.823	98.61	98.794	97.974	96.638	100.92	97.154
107.19	106.29	102.4	112.24	105.77	106.35	105.07	105.42	107.7	105.5	108.3	109.7	109.54	112.39	101.32	107.63	102.35	101.76	113.77	109.83	105.57	104.25	104.28	98.412	106.07	106.59	108.02	104.21	105.12	106.67	111.34	103.69	107.93	110.96	104.81	107.13	105.09	106.62	100.08	106.59	111.42	106.07	110.5	109.1	102.61	108.69	106.88	105.83	99.411	106.26
99.821	106.76	104.82	108.18	110.24	101.41	106.39	105.37	102.8	107.04	103.65	105.26	105.26	108.85	107.83	96.186	101.92	104.54	104.09	100.67	99.95	95.095	106.82	105.65	103.53	108.72	103.18	106.35	107.96	107.81	108.13	99.78	110.58	102.97	111.6	104.37	105.67	100.54	105.34	107.19	101.35	104.08	103.78	109.39	110.11	108.42	99.864	113.42	102.23	107.66
112.33	114.84	110.92	110.26	108.95	104.81	109.87	100.16	111.48	114.05	110.48	108.72	114.21	109.19	108.34	109.12	108.03	110.58	112.5	110.23	112.28	111.63	108.87	112.29	115.97	110.39	112.19	109.48	110.11	111.35	115.61	121.3	106.85	110.85	109.05	109.15	109.05	109.83	109.65	114.45	107.7	117.91	109.55	112.26	107.15	108.13	110.33	107.86	115.88	115.77
102.18	99.486	108.18	108.29	107.43	109.86	106	103.36	102.56	98.722	99.553	118.58	108.03	109.59	111.68	105.8	103.81	105.3	109.22	105.46	107.63	104.13	106.73	107.73	110.93	103.54	112.65	105.91	108.87	108.25	100.95	101.51	103.53	107.09	107.84	102.84	102.66	109.79	103.94	102.62	110.74	106.59	112.56	108.39	106.69	105.5	107.78	102.04	109.4	100.47
101.24	108.13	100.69	107.33	102.66	106.88	106.71	107.24	109.04	100.07	104.04	101.16	106.44	101.68	101.38	103.61	108.79	105.6	107.41	104.67	104.94	102.92	104.53	104.65	102.24	109.1	101.9	105.76	101.07	104.5	104.55	103.07	112.21	107.24	108.43	106.36	110.54	107.53	104.28	104.07	103.59	107.21	104.69	109.33	106.64	110.04	107.02	107.22	101.83	103.9
108.54	102.55	106.94	112.07	113.6	109.54	105.89	111.19	111.65	107.5	109.52	107.82	108.94	109.86	108.95	108.37	108.65	105.03	110.38	109	113.56	103.03	107.71	100.36	107.38	104.31	114.81	114.46	109.56	104.83	114.59	110.79	111.92	107.6	109.95	109.79	112.7	108.74	103.1	107.79	106.61	103.31	109.37	107.94	106.92	109.71	107.15	110.43	109.4	115.23
105.02	102.92	101.93	111.25	108.15	108.81	106.98	104.86	106.05	98.091	101.57	109.43	106.13	105.58	102.54	105.26	99.702	104.74	100.82	105.41	104.3	102.46	102.15	108.83	101.97	107.24	103.08	106.5	110.78	112.89	98.536	108.99	108.06	104.87	105.81	106.14	106.8	104.47	102.99	103.8	103.64	108.1	108.7	101.79	105.07	106.25	101.98	110.91	102.95	110.73
96.331	99.658	104.32	103.43	101.51	102.28	105.04	107.7	103.02	99.028	109.38	92.625	102.89	102.83	103.32	104.2	100.09	102.73	104.88	104.15	98.057	99.199	103.96	98.547	95.528	100.63	106.09	99.21	105.32	94.968	100.48	100.48	101.25	97.283	95.222	104.29	99.433	100.24	98.358	103.93	99.048	101.15	96.402	101.16	98.064	101.19	101.9	102.14	101.61	100.82
111.83	107.1	110.9	109.97	111.28	102.64	102.15	107.17	108.12	106.68	109.36	105.1	105.31	106.04	109.87	111.59	101.92	103.61	105.68	100.14	107.17	106.48	109.54	106.58	100.2	105.02	102.37	106.35	107.63	106.3	103.36	104.52	106.77	110.75	109.67	108.2	107.44	101.8	102.16	107.78	103.41	103.61	102.9	104.01	102.53	106.92	104.4	108.27	105.32	103.54
108.3	110.8	109.57	101.68	106.8	113.55	108.26	104.69	107.21	107.31	106.39	105.81	106.55	109.29	106.28	105.67	104.01	108.13	103.75	110.06	104.89	108.6	107.12	110.68	112.17	114.03	111.63	108.67	109	101.42	106.79	106.11	107.36	110.97	112.64	102.46	107.63	104.64	113.81	106.12	104.09	103.22	111.09	113.87	110.32	104.29	109.39	104.15	107.55	109.36
108.25	105.53	109.71	108.84	108.26	107.57	106.01	106.5	102.73	105.6	103.73	107.17	102.31	108.71	101.73	105.89	107.31	105.28	109.51	105.8	108.07	108.19	106.16	100.53	106.92	107.03	107.83	107.65	105.36	108.52	108.28	112.37	110.05	105.29	103.69	103.57	99.982	104.9	108.22	110.14	106.8	108.76	109.88	106.55	109.68	104.25	109.36	107.63	107.17	109.48
107.74	105.02	102.27	104.68	106.03	110.68	100.98	112	99.662	113.5	110.62	110.94	111.52	106.87	109.73	107.07	108.34	106.21	110.13	108.27	105.68	108.09	105.84	112.23	105.98	112.47	107.2	110.53	101.07	106.59	105.6	108.77	108.34	114.09	108.08	105.46	105.11	106.18	105.46	109.05	105.15	105.64	105.57	101.48	106.71	107.98	105.39	112.37	108.65	110.96
105.08	105.96	105.99	104.05	100.29	104.33	108.53	107.12	101.63	110.9	105.06	100.46	109.16	102.92	107.46	107.53	108.87	107.5	105.85	103.93	108.27	106	105.15	112.57	108.42	108.51	100.19	107.32	106.42	102.73	104.49	100.15	104.32	110.09	107.79	103.12	104.61	107.6	101.88	108.05	105.64	107.64	106.84	110.48	103.79	101.06	103.26	101.79	103.82	105.12
109.56	107.68	107.38	107.51	111.27	109.32	101.92	107.94	103.47	113.78	106.46	105.57	99.801	104.08	100.38	97.529	102.76	109.58	108.16	104.88	106.64	105.32	108.95	102.55	105.38	104.43	106.32	103.7	107.4	113.14	106.01	105.91	107.04	110.36	104.15	105.59	102.97	101.93	102.58	100.8	105.28	107.59	109.45	103.45	106.5	104.9	96.393	106.16	108.23	111.13
102.93	105.49	104.4	99.563	98.877	101.49	98.115	104.75	107.15	101.52	105.12	101.5	102.49	99.326	105.9	102.21	95.287	103.87	106.89	103.56	105.83	98.031	103.3	99.739	103.17	104.55	100.93	98.692	100.49	99.477	104.27	103.87	101.86	105.98	101.59	98.087	100.13	97.315	107.79	106.72	100.68	103.28	105.18	103.19	100.84	108.41	106.01	104.29	104.95	103.31
98.52	94.232	96.296	102.27	93.872	100.27	96.625	98.011	99.394	100.86	95.203	101.89	99.989	102.04	103.2	102.25	96.482	103.31	95.06	100.22	92.094	102.24	99.021	100.75	98.781	104.82	92.422	101.85	104.51	94.732	101.31	93.602	96.202	94.95	95.982	98.687	98.849	102.33	101.92	101.44	101.4	99.502	99.772	100.62	94.626	98.279	105.13	103.36	102.62	95.952
103.02	103.41	103.71	98.071	106.65	104.05	106.37	108.7	103.99	105.64	106.87	108.06	109.89	102.08	109.46	102.43	108.05	111.89	106.54	103.16	101.32	110.42	106.45	101.56	112.5	107.88	103.31	104.06	107.69	112.41	112.88	107.21	97.791	104.83	102.02	108.75	109.51	106.98	116.51	104.25	108.21	99.141	107.16	108.63	107.79	107.84	109.21	95.632	104.63	108.74
102.36	106.93	108.66	101.36	104.59	107.34	108.78	108.79	106.43	110.6	109.94	102.19	101.3	110.28	111.47	99.266	99.605	111.78	106.34	111.13	101.89	104.62	107.54	108.44	108.51	105.51	111.73	102.89	101.46	107.52	99.357	105.68	102.85	101.74	102.79	108.06	104.37	106.86	108.49	110.54	105.46	104.18	104.33	98.235	107.83	100.92	108.32	104.4	104.28	102.48
104.55	96.11	103.8	95.716	96.418	100.99	103.51	102.62	101.37	100.81	101.2	103.19	101.54	101.13	101.76	98.723	104.54	100.11	104.09	95.348	108.51	97.237	100.53	94.997	98.855	102.8	104.03	100.51	100.11	106.7	99.251	103.78	100.57	103.11	98.046	102.02	103.52	100.73	97.957	104.63	101.78	100.75	105	102.01	99.495	100.65	98.483	96.496	104.83	99.156
110.54	106.44	105.92	107.32	106.91	111.06	108.45	102.99	104.65	102.93	107.65	106.4	105.1	108.17	110.95	106.36	107.31	108.99	110.4	105.31	109.07	107.7	115.57	114.84	112.59	106.03	102.38	114.43	105.62	105.49	111.46	111.64	109.56	106.84	105.47	105.67	102.96	109.56	107.91	108.16	109.53	109.59	109.42	107.56	101.65	106.62	107.48	108.32	108.85	102.94
107.03	103.47	104.52	108.8	106.19	108.8	109.71	105.17	106.61	109.04	102.67	109.9	103.4	101.84	108.89	101.61	109.57	109.5	106.87	109.99	106.32	106.96	118.54	106.3	103.85	107.29	107.36	102.9	107.84	105.69	113.71	101.74	107.21	106.63	112.41	105.79	110.41	111.71	104.33	113.21	108.55	109.68	110.72	99.126	110.9	101.57	111.39	109.19	110.33	113.14
110.5	103.81	104.65	109.59	100.27	104.38	109.12	107.9	105.59	111.69	100.73	106.88	100.96	105.7	101.05	99.669	101.75	104.56	103.47	108.01	103.69	105.54	108.75	101.7	105.54	102.67	102.14	108.96	102.01	107.88	105.18	105.83	106.12	104.39	102.46	102.41	106.26	108.25	115.46	100.36	109.1	111.95	111.45	102.15	109.35	102.49	108.21	105.46	101.52	103.16
110.57	113.85	105.04	107.34	103.04	104.08	110.36	106.97	106.37	104.91	112.6	106.06	104.47	108.95	113.4	106.56	110.55	105.64	108.96	113.67	106.51	108.45	107.22	96.873	107.1	106.89	106.63	108.02	105.58	105.56	107.84	110.11	106.69	103.19	108.82	115.98	103.77	110.02	112.51	108.23	112.63	107.24	108.09	108.1	108.06	111.87	109.87	109.82	107.43	111.48
108.76	104.25	109.75	108.24	112.27	105.42	108.89	102.44	112.88	101.36	105.08	111.86	102.53	105.22	111.21	105.37	109.54	109.88	108.37	110.93	107.38	116.39	108.61	105.79	106.1	115.6	105.97	113.98	105.52	109.7	110.64	113.08	107.04	117.78	103.22	105.5	110.02	106.09	110.46	108.07	107.6	109.94	111.2	112.29	109.01	103.48	108.12	103.86	104.72	108.26
104.32	109.29	105.12	104.3	106.64	106.61	104.78	108.3	113.86	116.8	101.05	109.65	110.54	104.76	111.2	102.55	102.04	108.94	106.49	112.73	98.148	105.04	105.78	109.54	107.08	101.26	107.94	101.73	102.4	106.03	99.958	109.6	107.33	107.92	100.71	102.78	98.871	99.471	106.24	100.49	108.71	108.3	103.25	107.98	103.22	111.56	109.09	104.88	110.64	108.01
101.4	97.024	98.276	100.8	92.447	100.99	95.593	95.036	99.325	101.47	94.437	99.798	100.79	93.209	93.813	104.74	96.122	98.422	97.73	95.275	95.118	104.17	96.548	97.413	91.065	93.875	96.132	100.97	95.325	102.69	101.6	98.041	97.157	101.58	97.393	97.933	98.121	92.986	99.692	99.814	99.988	91.474	102.91	111.35	99.339	100.28	101.77	104.5	104.3	97.095
101.5	96.076	102.6	99.976	95.573	97.133	101.65	91.602	96.73	99.469	99.681	98.079	101.59	97.503	95.633	101.11	96.406	103.4	94.162	95.416	89.657	97.203	100.68	98.858	91.122	100.65	95.436	100.31	98.364	97.77	94.932	90.898	97.635	101.1	99.681	98.186	94.301	94.578	101.57	97.923	100.19	96.287	94.37	104.9	96.284	101.78	97.085	94.814	94.011	101.83
106.33	105.77	115	104.59	103.81	100.93	100.81	107.1	100.7	102.32	108.35	103.4	109.44	104.72	105.25	100.92	101.59	103.15	101.82	106.59	108.52	104.77	106.88	107.35	107.19	107.3	105.12	102.74	99.518	106.92	99.609	102.35	101.4	107.17	106.61	99.602	105.68	105.05	106.14	103.68	102.36	104.14	106.3	110.4	107.37	102.72	109.49	107.17	106.3	100.5
107.59	106.14	107.45	112.43	113.2	112.22	107.34	109.92	103.99	112.65	110.32	110.6	105.95	105.56	106.87	109.63	106.65	107.23	120.8	105.96	111.21	113.13	112.09	101.9	107.21	107.15	111.82	100.21	109.16	113.07	104.71	106.34	108.89	105.81	112.84	115.5	110.26	110.21	106.22	106.62	110.23	107.32	115.88	105.08	106.57	106.01	109.59	106.3	106.92	111.99
96.47	102.74	99.938	99.44	109.43	101.25	104.47	102.03	94.992	96.567	101.37	97.293	104.55	98.584	103	93.288	97.835	98.654	102.81	98.788	105.63	97.979	98.409	99.012	103.21	104.06	93.956	103.25	95.754	99.936	106.99	105	97.683	101.83	98.647	101.93	99.655	98.625	92.552	100.06	97.174	102.48	102.54	104.51	102.98	95.76	101.45	100.66	99.19	104.68
105.61	102.09	101.48	104.32	103.79	105.33	97.185	99.26	104.23	103.52	104.52	100.31	97.682	99.932	103.27	102.37	103.48	95.2	101.6	102.82	106.13	104.18	101.94	95.278	102.51	96.045	100.66	102.22	105.18	101.72	101.04	101.97	100.27	100.78	102.2	103.05	99.309	100.02	101.65	99.399	102.84	96.365	100.51	101.17	99.828	104.14	101.9	105.21	102.1	96.892
106.17	104.23	106	105.12	106.44	102.3	105.83	103.84	95.726	102.71	99.243	107.28	112.25	104.75	104.07	108.62	111.15	109.08	104.3	105.51	108.34	108.83	102.3	107.9	106.19	103.88	105.97	105.01	106.9	107.33	104.32	104.26	109.4	112.95	106.87	107.59	104.79	104.26	104.16	104.93	106.78	101.15	93.614	100.26	107.66	100.87	105.06	99.011	99.97	107.82
107.3	103.49	102.42	110.83	108.05	102.07	103.67	104.08	97.685	104.43	107.98	107.27	108.93	106.04	105.24	109.53	107.76	107.41	107.61	108.36	102.66	100.22	102.74	100.41	99.283	100.89	105.25	108.95	112.06	102.66	112.1	100.73	102.55	107.53	105.38	109.69	102.37	103.7	109.56	105.29	104.01	109.47	108.41	104.14	108.34	107.93	102.28	110.1	109.08	109.5
106.93	108.3	111.61	106.77	99.276	112.07	110.38	102.08	112.51	109.64	106.1	107.63	114.08	105.47	109.07	109.28	104.26	107.83	103.4	114.84	109.33	102.66	105.75	104.6	105.5	104.71	109.77	105.73	106.12	103.58	110.42	107.97	109.09	104.9	110.84	109.93	107.65	105.19	114.3	113.81	110.19	107.17	107.67	117.02	103.6	111.27	109.66	108.29	103.08	113.09
98.493	102.95	105.89	96.858	99.705	92.643	100.02	98.883	100.54	96.45	98.455	102.4	100.78	102.68	99.51	96.217	100.51	96.127	96.695	99.967	104.35	96.842	96.308	96.556	96.186	97.336	97.004	94.064	105.16	98.19	100.78	101.03	97.778	98.763	96.046	100.49	104.53	92.402	103.73	95.309	96.246	101.51	100.49	96.61	101.22	101.11	98.216	100.42	100.39	101.96
100.47	100.78	98.56	94.806	100.2	101.39	98.846	97.23	102	102.05	102.93	97.44	99.556	96.267	98.382	92.641	100.89	104.68	101.81	101.09	102.77	104.78	102.07	101.39	102.47	104.9	95.647	99.353	98.265	99.862	100.05	100.11	100.47	97.694	101.49	104.35	101.13	98.636	101.97	98.148	102.5	101.07	105.47	101.37	107.29	100.42	101.62	102.5	103.98	100.83
104.95	105.1	96.457	99.776	96.476	101.4	97.451	99.576	99.266	99.332	101.35	98.988	99.294	99.112	96.372	97.56	97.413	99.706	101.01	95.927	106.36	98.554	95.437	99.178	99.453	99.714	104.74	100.71	99.803	102.97	98.76	100.64	100.96	103.66	95.302	99.678	102.92	100.54	101.02	104.24	97.917	107.38	106.36	98.7	102.86	97.847	97.194	102.07	95.733	93.197
102.09	112.42	104.21	106.92	105.24	104.66	104.03	106.69	110.72	106.9	109.74	103.75	106.74	104.23	103.52	108.52	112.07	107.48	105.21	109.09	98.271	108.67	106.03	109.1	103.04	107.44	102.19	107.39	104.3	110	107.51	111.36	112.4	106.88	108.74	103.2	102.11	105.82	106.09	107.67	108.71	106.02	109.06	105.95	103.23	113.98	104.61	103.79	106.31	109.33
103.23	104.06	100.76	103.97	107.59	101.11	106.68	106.8	104.27	100.42	101.15	103.13	105.49	105.61	100.69	107.77	101.49	103.68	97.635	98.981	105.51	102.9	99.771	102.1	100.53	98.504	106.92	98.815	102.72	101.7	103.54	99.631	102.45	98.482	101.78	102.17	102.95	105.34	98.97	105.35	102.22	104.4	104.95	104.46	105.9	98.35	110.1	95.7	104.91	102.8
91.972	95.732	97.336	95.807	93.811	95.431	96.402	96.357	99.933	96.678	95.834	106.5	104	102.6	97	100.64	96.069	103.21	104.52	99.813	93.607	97.306	97.088	101.16	97.118	102.65	100.18	100.17	91.564	100.06	103.61	102.37	100.32	103.04	93.541	98.347	93.583	97.265	97.361	96.467	93.953	102.02	92.11	93.396	95.895	100.17	105.9	100.3	95.529	93.006
105.37	104.93	108.23	110.87	107.9	104.3	99.295	103.47	107.02	108.75	101.99	103.62	101.38	104.01	110.25	102.84	105.35	103.99	107.9	105.26	105.25	105.92	94.717	108.47	104.78	101.33	112.23	109.69	114.7	104.99	108.11	104.28	102.01	108.8	103.16	99.381	106.68	107.29	105.8	110.27	108.39	107.87	107.26	106.99	105.79	103.47	108.33	106.97	105.9	106.2
103.53	100.48	104.49	104.71	101.34	106.81	98.674	109.49	108.4	103.91	108.12	100.88	108.09	105.54	101.28	107.81	101.6	105.82	97.585	99.977	104.39	108.12	103.15	105.11	104.7	103.43	113.21	100.46	104.41	102.96	96.727	110.22	106.05	107.32	102.74	108.58	102.86	104.76	101.72	106.01	108.71	106.38	108.45	98.206	102.85	109.25	108.06	105.69	116.12	106.65
101.87	110.08	104.39	105.6	106.15	104.14	102.38	105.57	108.32	103.89	104.6	105.35	104.05	102.67	98.379	109.78	102.84	105.19	103.04	105.69	101.75	113.94	107.4	113.86	104.45	110.5	101.03	105.59	101.7	106.81	109.97	105.12	109.5	100.71	113.78	107.16	103.42	105.23	101.04	110.78	103.69	109.18	108.28	110.6	106.29	101.67	106.65	116.31	107.5	102.83
101.53	107.33	108.18	111.52	112.57	104.63	102.07	106.24	104.45	108.73	107.52	111	108.03	113.13	103.09	106.9	112.12	104.19	106.39	111.63	105.39	107.28	111.68	113.89	106.83	106.91	109.14	111.96	108.55	108.58	108.06	108.18	108.2	113.3	108.14	106.9	108.13	108.58	107.71	107.3	109.24	108.46	110.31	102.85	104.25	108.14	113.77	113.21	109.73	106.42
104.99	105.55	107.88	104.77	109.14	108.44	98.62	113.79	103.27	108.2	106.58	107.46	110.2	105.02	102.71	105.12	106.81	105.08	105.14	106.47	110.16	105.93	98.631	106.8	110.55	113.43	108.46	108.25	102.33	107.2	107.67	104.22	100.27	106.28	110.34	102.89	108.63	107.78	105.04	110.71	103.64	102.54	105.63	102.01	108.44	109.86	114.38	106.05	105.57	107.26
105.94	111.31	109.21	111.51	105.77	111.2	112	102.44	107.34	105.62	110.23	108.62	105.16	110.46	104.56	109.39	106.12	112.36	109.75	106.64	108.32	107.29	105.32	108.45	106.83	106.25	108.3	105.78	110.45	104.94	110.12	104.63	111.79	105.99	104.3	107.04	108	111.7	105.49	107.7	105.32	112.16	105.47	101.99	107.39	116.39	105.73	106.22	99.875	113.96
101.2	108.43	118.02	117.41	111.86	107.12	109.78	106.73	105.6	114.62	104.89	111.07	112.07	109.07	113.53	114.18	108.92	113.68	107.74	116.74	107.49	113.52	111.96	107.55	111.66	108.79	109.39	106.69	115.57	103.7	102.78	111.17	107.97	113.57	106.75	100.13	111.36	108.36	105.45	118.99	111.14	104.2	109.15	104.5	106.13	108.15	113.32	111.21	109.91	109.73
104.26	109.37	100.83	107.1	109.86	110.9	114.03	109.53	107.43	105.17	114.88	104.01	110.74	107.66	101.97	113.41	106.95	106.85	109.94	113.02	109.33	108.36	111.77	107.9	104.4	105.55	104.23	107.74	106.13	109.28	109.56	106.08	104.22	112.15	113.16	105.11	109.79	108.52	108.83	114.06	106.99	104.89	105.13	105.49	105.15	106.6	104.22	105.42	112.69	110.34
103.93	99.45	100.81	106.8	98.167	101.36	94.681	103.39	90.06	100.28	103.52	96.463	103.75	98.262	98.803	103.35	103.62	99.232	98.199	99.919	98.788	94.764	105.58	98.483	97.175	102.47	105.92	101.17	103.6	105.7	98.607	99.181	101.74	99.724	99.463	101.65	99.667	94.355	99.661	100.56	104.01	103.91	101.22	94.602	96.087	96.046	100.63	94.81	106.19	103.29
106.78	110.98	104.7	105.44	105.25	108.39	107.98	113.09	107.41	104.87	108.72	107.28	107.44	110.27	102.2	106.83	111.07	115.82	116.33	99.181	106.97	105.69	112.22	109.01	106.26	108.73	104.75	110.12	100.27	108.82	108.95	106.88	104.6	111.02	110.16	108.96	107.49	104.29	107.23	108.9	113.1	110.8	112.22	107.61	104.06	110.91	106.63	106.91	112.05	109.58
109.47	103.12	100.13	102.87	107.49	106.1	102.39	104.78	106.16	108.79	107.18	105.54	110.2	102.8	106.67	106.66	110.51	107.36	100.05	106.58	104.84	99.413	107.37	104.35	105.42	107.98	102.17	99.786	105.31	109.99	105.4	111.43	98.723	105.13	109.55	104.7	109.11	106.26	103.96	108.73	100.97	107.55	103.06	102.52	104.25	108.56	110.37	110.09	103.8	109.14
97.611	113.29	105.46	107.07	101.52	106.32	107.33	103.28	105.55	105.72	104.73	106.31	105.36	103.94	106.06	104.39	102.96	104.69	106.72	109.02	107.4	111.38	103.98	109.8	111.72	102.26	105.57	111.18	99.429	103.51	105.73	106.67	102.45	104.33	112.73	102.41	104.02	102.67	107.97	104.15	104.12	102.04	109.45	110.96	108.03	109.78	108.95	108.47	100.71	104.91
105.59	105.67	104.22	100.32	104.65	100.79	98.901	107.71	106.59	94.083	102.05	103.58	104.62	109.46	102.08	96.76	103.87	101.98	100.5	108.29	104.28	103.91	102.52	102.71	103.17	99.803	97.617	102.32	102.32	101.58	104.14	108.12	107.56	109.19	99.468	102.63	107.74	98.288	101.16	103.27	103.59	107.04	108.37	101.86	104.29	96.15	95.045	101.83	103.4	107.95
100	101.45	98.389	94.245	102.66	101.19	97.554	102.97	97.775	98.421	99.023	99.764	98.577	95.241	101.72	95.653	96.09	94.613	96.809	94.661	95.263	98.65	98.624	102.08	100.91	96.434	96.5	102.47	95.573	99.938	94.584	104.51	97.702	95.339	103.98	97.753	101.28	101.81	92.464	99.732	100.34	95.424	90.467	95.162	95.989	91.912	94.028	101.18	100.45	96.768
110.63	109.72	101.02	100.07	101.01	113.19	104.96	106.1	105.76	112.03	104.14	106.57	107.6	104.57	105.39	106.39	109.47	104.9	107.48	108.71	108.51	108.42	103.09	111.26	99.558	108.98	106.02	100.87	106.07	107.91	109.07	105.8	105.56	99.602	108.31	108.22	108.64	105.97	100.09	108.09	111.62	106.26	106.91	104.22	107.6	107.64	108.91	108.04	100.21	107.93
104.09	101.92	107.12	102.44	110.29	101.62	107.66	98.564	111.1	104.79	113.45	102.28	107.34	97.29	104.54	103.39	108.78	104.42	105.32	108.74	101.85	106.42	110.12	108.49	109	108.18	107.7	103.51	109.23	110.73	112.15	104.72	109.6	102.58	105.48	100.77	111.1	102.46	106.56	100.8	108.81	105.83	102.43	108.27	109.47	110.66	105.84	109.1	110.92	109.52
105.04	105.26	99.245	102.63	110.4	111.5	105.73	108.99	109.74	110.12	108.92	111.42	99.933	108.19	101.86	103.51	108.65	101.95	107.37	106.52	105.82	114.63	110.59	101.24	109.98	108.6	97.744	109.8	109.53	103.83	106.62	106	102.54	107.45	110.19	109.57	110.36	107.99	107.47	102.12	108.98	113.55	104.54	100.77	108.52	105.3	111.21	106.49	108.18	107.79
111.08	112.16	104.93	109.51	106.7	105.31	110.95	110.68	116.38	110.29	109.29	109.8	108.6	109.1	111.97	103.88	105.43	105.38	110.92	110.47	111.99	106.01	108.3	109.73	104.52	105.17	104.63	106.47	107.55	107.76	103.85	107.04	112.72	116.51	105.42	106.41	104.26	112.78	111.04	103.59	114.71	102.84	109.84	107.05	106.87	105.85	113.12	107.94	102.96	105.5
104.75	104.02	106.07	103.93	103.04	107.97	109.52	103.53	103.54	102.25	102.7	110.03	109.69	106.15	111.6	109.71	107.26	108.43	105.79	104.82	100.39	104.4	111.4	106.52	108.62	109.25	104.57	100.35	104.13	101.66	111.86	107.56	97.405	103.5	113.59	102.43	107.66	107.66	94.777	105.91	101.23	111.56	116.47	100.83	101.02	111.11	105	107.28	106.65	106.39
98.439	104.28	106.14	110.48	105.08	106.19	106.78	109.36	108.58	108.88	103.52	104.74	107.1	107.86	107.62	107.2	99.247	105.94	103.61	108.83	107.05	105.04	102.81	105.81	98.348	102.01	107.74	105.39	100.22	107	105.36	109.09	107.05	110.3	106.67	111.05	109.6	99.713	103.43	100.22	105.51	107.91	102.98	105.66	101.14	103.89	110.47	101.96	105.39	100.15
103.61	94.107	98.556	97.122	104.06	99.932	98.019	100.3	103.03	94.824	103.58	103.46	98.538	97.961	101.05	94.13	95.683	94.204	94.651	100.16	98.101	102.31	97.253	100.21	100.59	98.056	93.636	101.28	98.564	99.147	99.647	97.548	98.998	92.674	98.037	97.112	98.158	91.931	93.637	97.608	95.829	97.471	94.144	99.594	98.422	101.5	100.08	105.73	99.095	101.99
105.99	108.52	112.06	101.57	106.32	108.4	107.71	108.34	108.99	106.62	108.15	106.81	109.59	108.95	107.95	107.44	108.82	109.3	107.91	109.39	109.43	107.05	104.5	113.92	103.94	110.08	111.11	111.74	108.69	103.44	107.96	110.95	107.98	114.51	105.28	107.69	110.13	109.62	109.39	111.39	99.275	104.77	106.03	103.76	106.2	109.93	108.01	111.73	101.71	111.38
107.12	113.76	107.83	105.54	109.79	105.24	110.29	110.4	108.87	106.45	108.69	111.1	109.37	104.13	105.43	104.87	111.99	108.7	107.99	103.25	109.69	112.4	113.28	109.45	108.25	101.26	107.56	103.97	108.43	104.42	110.56	113.43	112.31	111.76	114.82	107.28	107.4	106.02	114.02	103.89	108.11	108.16	109.72	112.28	105.99	108.52	102.96	111.42	110.24	101.89
111.65	105.9	106.62	108.56	112.39	112.49	106.07	105.99	109.09	109.99	110.6	102.41	106.32	109.53	108.13	107.1	108.03	105.48	110.19	108.2	107.22	105.89	101.79	106.94	112.62	110.02	112.68	107.67	104.36	111.27	106.47	109.13	109.04	105.34	105.1	105.14	106.38	101.9	113.75	113.73	109.29	105.48	115.8	107.75	105.48	110.2	107.26	104.33	107.65	106.21
100.99	104.64	108.06	109.44	106.38	105.06	104.38	105.68	105.77	103.92	109.75	105.67	112.47	100.26	109.86	109.63	101.77	102.87	104.54	99.85	103.16	107.93	108.43	107.28	109.92	98.745	102.25	107.85	102.75	108.25	106.56	106.33	103.46	100.81	104.82	105.93	110.44	100.28	112.35	114.96	103.36	108.56	106.94	106.68	107	107.54	103.45	105.82	102.2	109.36
109.19	112.95	102.88	114.86	108.26	104.98	105.39	114.36	100.75	110.21	107.66	104.08	109.86	105.87	117.36	108.11	108.38	108.33	107.63	104.02	107.22	101.05	103.02	110.9	110.96	110.89	110.62	106.83	108.31	108.83	116.53	102.15	112.83	108.27	107.98	111.79	105.54	113.57	104.87	100.98	105.04	110.13	114.5	104.55	99.326	117.79	107.38	107.02	103.05	110.47
107.83	111.87	111.02	106.79	103.85	103.75	112.3	108.4	111.82	106.45	106.85	101.66	105.35	102.2	107.24	110.62	105.01	111.08	106.05	116.17	105.08	108.71	110.58	110.95	104.9	109.45	109.67	115.43	117.12	111.05	102.99	106.4	109.5	105.48	110.16	103.18	104.64	108.76	103.72	113.91	109.76	107.78	106.33	108.98	103.92	105.63	107.72	105.94	111.89	107.66
98.289	109.9	104.41	112.75	108.36	106.23	110.94	105.48	109.47	112.36	109.71	104.89	108.88	104.5	104.14	104.97	105.01	106.77	110.43	102.15	108.91	107.72	105.58	104.73	111.64	103.67	105.17	103.54	100.1	109.99	102.52	107.38	105.3	106.38	104.33	103.23	101.99	104	110.35	105.46	110.08	107.31	115.79	109.28	95.93	101.73	106.4	106.09	111.1	104.65
111.12	104.81	103.26	107.59	108.24	103.4	107.24	104.44	106.01	105.16	105.36	108.53	108.42	109.14	104.39	107.09	104.8	101.26	101.98	103.47	102.16	106.22	107.48	104.49	109.81	104.57	107.09	105.1	111.45	108.16	107.26	110.34	96.73	103.83	106	99.835	104.74	108.74	110.34	101.85	108.08	105.24	105.06	103.19	107.46	102.53	114.41	106.55	104.72	104.67
109.25	111.46	104.8	106.02	114.09	109.29	107.64	105.47	103.98	101.73	106.76	116.87	109.73	106.13	108.3	105.61	103.87	107.37	111.54	101.5	106.41	107.28	109.88	110.32	105.3	105.32	109.02	104.02	103.62	106.54	106.31	106.44	107.22	107.25	115	107.08	102.97	107.02	105.76	108.49	111.64	109.56	111.65	111.99	103.43	113.89	109.39	105.6	112.3	113.41
106.31	108.48	108.59	104.62	108.27	109.75	109.6	114.99	102.42	110.75	109.94	107.4	106.09	107.65	111.29	105.49	110.32	108.72	110.68	106.32	108.3	107.68	107.22	107.67	107.82	105.07	104.71	110.41	111.91	111.11	107.23	106.44	109.1	111.45	100.86	108.65	112.74	102.44	109.98	108.06	108.38	108.78	113.07	105.57	107.86	109.57	109.23	112.34	106	109.43
98.919	104.34	106.81	96.962	99.621	102.07	100.2	100.36	100.02	106.86	104.36	96.29	102.15	103.7	99.475	101.72	98.692	94.233	95.002	101.69	101.13	95.382	100.76	101.32	102.71	107.59	96.725	100.71	98.473	98.863	100.93	95.875	103.13	95.621	96.141	98.587	102.31	97.827	94.297	103.64	101.55	103.65	99.736	93.984	96.615	106.5	102.65	103.85	101.82	101.71
106.94	111.06	108.3	104.01	102.1	103.61	107.62	111.66	98.675	109.29	106.6	109.71	100.44	106.64	103.76	110.7	107.4	103.34	108.98	108.59	101.53	105.24	104.45	100.77	103.09	105.65	111.71	107.21	104.55	104.36	103.7	106.25	111.41	110.02	97.363	111.44	107.32	105.14	107.56	107.18	101.25	106.36	102.11	110.14	105.71	111	102.94	104.01	102.73	98.809
101.01	105.42	105.7	103.71	112.23	103.7	103.58	104.62	109.85	110.47	109.88	108.85	99.286	106.45	105.76	106.21	100.09	104.37	112.29	107.22	108.69	102.14	101.33	106.13	107.67	98.506	106.77	106.07	100.21	103.92	107.16	105.65	110.03	105.59	98.146	101.55	105.19	99.993	103.75	103.25	104.87	111.23	109.52	107.1	106.83	107.41	103.19	107.13	106	107.63
102.25	106.55	104.89	105.39	109.5	108.09	104.24	106.82	105.9	105.54	104.75	110.58	101.99	112.85	106.17	104.01	106.49	112.74	105.93	100.87	105.21	105.65	103.29	99.907	105.04	108.25	105.09	108.4	109.39	108.24	102.87	103.94	105.92	107.01	101.1	101.6	103.53	98.738	109.89	102.23	106.11	102.8	104.17	110.59	103.77	109.97	106.83	104.76	108.16	103.03
104.35	112.78	106.82	110.35	109.13	106.47	113.01	112.9	110.84	107.3	112.68	103.37	107.81	114.89	105.39	108.12	100.68	104.94	107.61	106.82	108.45	106.13	102.86	105.32	107.19	110.98	108.88	106.89	108.01	114.3	108.42	110.26	104.15	109.39	111.93	111.92	109.83	105.73	107.47	104.99	110.35	109.24	108.73	115.64	112.4	114.17	105.07	110.36	107.41	108.37
107.15	104.5	109.96	108.96	104.3	106.53	105.96	107.93	104.48	108.45	103.54	103.26	107.94	101.64	102.26	107.87	106.75	104.49	108.23	114.18	109.09	107.96	107.45	107.81	103.9	108.9	103.23	110.07	109.17	109.85	103.57	102.95	105.99	103.64	105.03	103.6	106.57	97.56	107.15	102.83	99.884	105.43	104.39	104.05	108.07	107.09	103.5	107.52	100.46	108.01
104.66	107.09	106.62	104.37	103.73	106.26	109.9	100.7	101.5	105.04	99.581	106.76	99.837	108.78	105.17	101.03	107.02	108.25	108.19	106.73	104.23	102.44	108.08	103.27	103.37	104.24	104.35	103.7	103.74	104.23	104.09	108.15	101.59	106.33	103.65	104.21	112.16	99.332	110.66	103.12	108.39	96.016	101.01	113.26	102.45	102.07	113.84	107.69	105.84	101.6
98.8	94.363	98.344	98.523	99.846	91.905	101.13	102.5	97.811	98.071	92.452	103.37	95.835	94.42	95.294	92.778	101.31	95.868	95.349	87.835	93.999	99.088	105.08	98.52	97.579	102.08	96.357	96.714	97.652	100.24	96.076	97.819	102.06	100.06	98.933	94.131	93.064	97.452	96.162	98.034	97.051	101.81	104.06	102.58	103.74	100.08	94.326	92.972	96.251	96.686
115.83	112.26	111	113.77	109.82	108.34	112.13	107.31	109.2	110.04	107.65	106.84	111.24	112.54	100.23	106.17	113.12	108.02	108.18	109.1	106.52	110.93	111.05	104.5	103.84	113.68	110.33	105.94	105.49	113.87	104.44	106.76	105.19	114.08	112.41	105.7	111.01	108.45	112.79	109.24	103.12	106.41	106.38	106.63	105.62	108.21	115.4	107.24	106.61	108.21
108.66	107.58	111.27	103.46	103.34	106.6	100.99	108.39	108.81	105.9	107.18	106.74	100.98	109.42	101.91	105.28	109.84	106.13	111.03	100.28	107.2	106.43	106.74	107.32	109.52	110.43	108.42	103.36	107.32	109.04	106.52	111.67	101.22	110.53	104.68	111.2	111.27	109.13	108.43	110.64	109.07	113.05	108.15	103.57	105.46	111.66	108.15	103.21	103.08	109.07
96.97	102.47	94.904	100.25	96.689	102.08	100.3	101.09	104.79	95.823	101.64	102.34	95.553	102.29	101.17	106.16	98.137	97.53	103.64	99.708	103.06	101.45	99.825	98.958	91.395	105.83	95.729	100.62	98.218	102.91	95.282	103.88	100.71	99.801	97.645	97.587	98.037	97.946	99.215	97.314	96.101	100.21	98.353	100.08	101	97.554	99.592	99.452	99.714	103.84
109.86	108.68	101.16	103.08	105.77	110.6	104.79	100.42	108.46	110.3	103.69	105.81	106.65	103.57	104.36	104.18	105.19	101.81	98.996	107.5	105.39	103.86	102.94	111.53	109.71	107.13	113.3	113.41	102.99	104.02	103.04	101.84	107.54	106.6	105.65	106.77	111.33	103.63	107.58	104.68	104.97	105.8	101.17	108.83	107.44	107.93	111.53	110.11	109.01	101.26
99.929	103.48	96.937	96.299	101.87	102.59	97.623	97.52	92.749	101.3	104.06	106.03	98.342	95.43	99.444	98.482	104.02	94.113	94.041	95.295	107.16	104.91	97.939	98.735	95.872	99.528	98.979	94.895	100.92	102.77	96.033	97.949	94.807	99.712	96.27	95.022	100.49	96.665	99.992	103.5	99.302	98.63	96.087	96.358	95.887	91.579	102.07	100.21	100.7	96.865
106.3	100.93	106.84	108.73	105.27	110.35	107.5	112.35	107.39	107.88	104.12	102.19	106.58	107.73	106.76	105.83	101.59	111.36	105.12	103.43	112.56	113.37	106.76	106.15	108.06	107.91	106.74	100.14	99.868	110.65	106.96	108.18	105.11	107.68	111.49	106.58	108.93	103.39	105.26	103.25	106.84	108.45	105.45	101.04	104.14	102.94	104.62	110.24	111.04	104.63
106.23	103.57	108.58	103.53	102.46	104.99	106.55	106.67	103.38	110.65	104.16	102.58	109.18	99.667	106.98	103.59	108.45	103.02	108.24	106.24	108.19	110.51	104.98	103.85	103.98	103.65	103.49	108	105.09	113.14	107.45	106.71	107.97	103.3	108.51	111.88	97.254	108.13	105.92	107.23	110.54	98.714	106.58	99.879	110.73	106.2	104.06	104.13	105.64	106.79
110.72	102.48	108.7	102.52	109.32	101.82	115.35	106.62	108.65	105.56	107.88	108.63	111.19	105.46	109.95	104.59	108.43	113.54	110.46	110.73	113.54	104.34	106.34	107.33	110.26	113.23	113.64	108.37	104.75	110.52	108.87	112.73	99.02	106.65	110.36	108.19	107.99	102.57	103.76	105.45	104.67	108.69	107.9	106.78	113.86	109.55	114.48	108.81	108.57	102.49
114.6	110	105.55	103.17	109.58	107.52	100.41	112.03	110.87	108.41	106.32	106.6	104.98	110.69	107.3	109.95	112.29	106.14	105.89	110.51	111.6	109.16	106.21	111.92	106.78	104.27	109.42	107.27	111.92	109.15	109.14	105.36	114.14	104.18	108.11	109.25	110.68	103.31	109.05	108.4	110.35	104.27	110.66	113.18	101.97	107.38	109.06	106.26	110.52	103.82
115.81	103.6	105.39	107.69	108.98	108	111.25	106.71	107.32	102.4	114.07	101.18	106.56	108.35	117.79	106.3	112.27	105.57	106.33	111.05	107.04	101.32	101.98	113.11	109.92	102.63	106.33	102.2	105.11	112.15	112.32	106.83	109.19	106.67	108.92	106.64	104.01	109.59	109.77	107.81	102.98	113.36	105.51	103.99	107.58	107.78	109.76	107.26	111.39	112.15
105.84	109.48	113.06	107.51	102.66	109.29	102.67	116.44	106.02	114.51	105.98	105.55	114.97	107.48	105.21	113.09	105.53	110.92	107.29	109.2	109.09	111.08	110.55	105.05	112.84	113.05	110.59	112.09	104.9	107.41	111.22	110.32	102.2	105.05	111.26	108.54	107.96	114.46	106.2	113.09	108.84	109.74	107.69	107.17	113.31	107.75	104.61	103.96	113.25	112.22
108.88	110.1	109.88	110.72	105.08	111.79	108.34	113.22	111.78	110.41	111.88	105.08	104.31	110.02	105.27	112.67	115.53	108.98	110.02	107.48	108.44	103.96	108.29	110.21	110.19	112.05	114.86	111.11	111.78	116.09	106.64	106.05	107.39	100.52	116.51	103.06	109.17	116.86	108.22	103.53	107.64	111.32	114.44	108.91	112.56	108.8	107.03	102.25	109.2	105.49
96.42	98.029	100.9	94.111	95.513	96.47	101.38	97.209	104.49	92.795	97.707	103.21	98.149	93.445	96.635	96.137	104.3	105.36	101.78	103.92	103.08	98.661	105.1	105.18	104.85	96.44	101.74	103.28	99.119	104.43	101.57	96.24	102.08	100.56	99.866	101.23	103.26	97.69	97.605	99.491	108.17	94.946	101.08	101.97	102.09	97.63	105.11	99.616	105.55	99.491
95.948	95.465	98.709	99.389	98.776	99.098	102.46	91.758	100.92	97.795	93.824	96.852	99.635	98.526	98.838	95.353	102.86	99.104	101.98	95.823	102.38	101.54	96.154	98.457	94.475	101.72	96.433	104.26	102.84	103.77	95.853	102.19	93.847	101.36	101.96	96.649	89.14	95.601	96.744	99.04	100.58	97.466	96.832	96.283	102.05	95.262	98.022	95.973	101.27	94.264
104.01	110.44	109.93	110.38	110.09	113.63	109.42	105.75	111.95	111.48	104.12	102.09	109.19	104.19	103.28	105.27	109.51	105.91	109.06	107.89	105.49	109.27	113.17	105.33	105.49	104.94	105.8	103.93	104.99	108.95	106.64	108.81	104.36	103.33	111.59	113.91	103.23	109.47	104.81	111.41	111.3	106.15	103.27	112.23	105.58	107.97	108.11	104.75	106.21	108.1
99.495	98.13	101.02	97.942	100.05	103.81	95.152	96.583	94.943	102.93	96.509	99.481	98.958	100.9	93.606	93.455	100.07	93.996	92.607	100.1	98.526	105.72	102.75	98.713	95.528	91.091	97.213	95.336	106.59	98.923	99.776	97.583	98.167	94.63	98.519	99.389	105.77	99.208	101.84	95.116	103.3	99.308	94.794	98.202	99.41	92.24	95.008	105.44	99.757	95.923
106.5	105.29	104.32	112.08	101.78	107.63	111.95	105.18	109.19	106.27	102.36	112.13	100.79	105.03	106.49	101.13	101.83	100.75	102.78	105.02	108.49	106.71	108.49	97.218	105.92	108.64	108.45	103.97	103.68	105.62	105.9	107.85	102.51	107.77	107.83	98.353	107.96	104.58	100.41	101.12	101.24	103.15	107.35	103.48	108.35	106.26	105.53	106.74	111.43	104.66
94.973	93.207	99.418	103.59	100.46	101.46	100.62	106.38	100.57	99.694	102.88	102.29	106.19	98.844	103.37	101.71	97.514	103.38	101.18	104.4	93.468	97.779	104.39	102.08	100.15	100.98	97.917	88.478	102.93	98.012	103.47	103.36	99.213	99.188	105.36	102.01	101.73	101.31	102.76	99.296	99.794	104.55	106.1	99.205	100.47	95.401	101.92	104.28	105.12	104.9
112.4	101.94	103.64	107.29	101.9	108.15	104.81	108.32	103.61	102.22	109.54	108.29	103.1	110.14	103.97	102.09	111.61	103.09	109.6	102.76	107.45	104.23	105.28	104.91	100.91	105.41	99.94	104.68	110.89	107.36	99.922	103.44	106.59	104.31	101.29	104.76	111.29	104.18	104.63	105.27	109.1	103.89	109.79	108.83	111.75	101.06	108.83	114.19	117.1	107.84
105.07	105.63	104.38	112.19	110.21	109.48	114.54	111.73	107.43	108.17	110	112.98	100.8	105.5	104.34	107.19	109.04	108.25	101.88	106.64	108.75	106.77	103.99	105.37	107.52	110.43	104.64	107.2	108.32	104.37	109.57	103.06	109.6	106.31	107.85	111.29	101.01	101.78	107.27	101.9	111.63	107.31	108.12	107.26	106.4	108.61	111.63	107.29	105.97	103.67
105.49	104.18	107.42	103.72	106.45	109.27	108.27	103.42	103.5	107.63	111.09	101.37	108.41	107.02	106.22	100.45	105.39	109.58	109.08	104.97	111.81	105.81	107.53	110.42	109.83	103.08	109.24	107.08	103.13	101.05	107.11	104.25	111.2	111.5	101.13	104.33	102.26	101.01	107.39	111.2	108.16	106.44	109.79	102	103.64	106.88	110.88	99.514	111.48	107.63
104.27	112.23	107.38	110.47	108.5	107.93	107.02	108.88	111.19	103.58	114.24	112.19	103.42	105.25	106.02	109.01	108.85	112.35	110.32	107.09	107.18	103.69	104.98	108.48	108.75	105.08	99.827	111.22	110.79	103.72	103.93	108.82	111.74	113.87	108.92	111.94	105.04	108.73	109.13	104.79	111.04	108.01	112.15	108.01	109.21	109.53	114.54	108.35	109.08	106.17
108.25	102.19	111.57	101.08	108.36	102.72	102.81	101.97	106.68	102.71	104.04	106.93	109.28	103.27	106.74	98.806	105.05	107.98	106.78	108.22	105.59	105.55	105.42	99.94	112.4	106.87	107.23	106.11	110.9	105.38	101.3	108.47	105.18	107.53	103.1	113.96	105.44	105.56	103.99	104.64	102.07	105.69	100.06	104.3	102.52	111.76	102.67	103.87	102.66	102.18
107.19	104.09	103.75	109.12	101.09	103.34	103.42	105.05	104.72	102.07	105.53	103.56	101.96	105.78	110.69	109.11	104.72	108.59	104.29	110.91	103.34	103.13	111.55	108.4	103.44	111.45	109.48	105.52	106.17	102.89	110.19	101.77	110.98	103.5	109.09	107.4	107.65	108.36	105.82	108.11	101.75	102.89	107.5	102.22	104.28	109.28	103.9	102.18	99.802	106.09
104.02	107.17	105.16	105.37	101.78	104.5	111.01	110.73	108.99	112.42	110.94	106.28	108.02	108.84	106.45	105.2	108.08	106.97	102.05	107.73	108.13	112.37	110.45	106.14	113.65	106.43	108.9	101.21	110.13	104.7	112.9	105.08	110.15	111.04	104.43	109	110.69	108.32	109.22	104.73	105.46	107.21	114.48	98.284	109.61	108.72	111.9	113.52	109.3	105.59
101.12	100.67	104	97.465	95.702	100.43	106.48	104.91	104.47	97.014	95.095	105.24	103.18	100.33	105.22	96.16	100.41	102.94	104.71	101.38	99.852	98.067	100.9	103.47	100.35	98.339	102.4	102.8	103.75	105.11	103.68	102.08	101.95	101.55	94.81	101.56	105.1	95.378	97.495	100.93	105.26	101.49	102.38	96.219	97.635	96.8	101.99	100.89	101.89	100.31
110.53	110.38	104.18	106.43	106.79	104.32	112.35	109.17	110	111.46	104.47	105.62	107.85	107.29	104.66	107.91	107.12	103.3	112.56	110.21	110.12	106.25	107.99	115.84	110.09	107.74	111.48	106.73	112.23	105.88	108.42	106.32	103.95	104.35	109.13	112.09	108.65	107.65	106.66	105.41	105.86	106.42	109.28	107.05	107.97	110.19	109.64	109.96	106.56	111.22
110.05	104.32	104.6	106.44	100.81	101.43	98.899	100.75	111.56	103.88	104.49	110.49	101.89	107.15	106.28	106.17	98.6	112.71	106.49	104.8	103.57	103.78	106.66	111.32	101.82	110.29	103.51	100.02	108.48	105.36	100.72	103.04	100.17	107.32	105.96	101.9	110.67	111.33	99.23	108.08	102.93	105.17	110.86	109.3	108.43	103.13	104.53	106.35	104.59	105.37
107.8	107.12	103.5	109.11	108.22	114.86	110.46	111.06	102.25	107.36	103.13	106.88	103.71	102.96	104.79	111.17	104.61	102.99	100.85	103.49	92.451	108.31	112.17	102.34	108.7	107.18	108.67	101.99	106.18	106.89	107.22	105.45	101.95	104.34	102.76	107.24	107.68	106.98	102.25	103.23	102.97	105.17	105.58	98.933	102.23	111.89	107.38	98.934	104.82	104.23
101.05	101.33	106.43	110.6	109.47	101.2	102.09	109.89	102.7	100.83	108.96	109.75	110.79	106.29	101.89	108.05	108.4	104.26	102.73	105.02	106.33	114.64	104.75	107.05	109.32	106.8	113.95	109.41	111.41	105.74	103.9	106.75	103.28	112.2	111.54	100.55	104.27	101.13	108.41	107.65	108.66	110.3	110.7	108.41	101.07	99.439	105.31	107.07	104.11	108.25
108.87	98.879	103.5	105.49	110.41	109.17	102.16	106.16	102.39	109.02	105.53	105.66	105.4	103.43	101	105.29	103.77	106.63	97.025	100.86	105.98	106.86	113	107.99	107.44	99.27	99.347	103.11	104.89	108.69	102.73	97.351	107.3	107.17	108.04	101.19	106.4	100.38	106.48	106.48	110.36	102.12	106.29	101.17	101.38	108.44	105.07	100.79	105.12	106
105.19	110.87	111.94	110.31	110.42	108.99	105.26	101.26	101.65	109.02	110.29	107.43	107.51	109.81	111.99	107.26	104.34	107.76	112.04	107.49	105.64	103.16	110.24	108.02	99.581	104.3	108.47	107.79	103.37	108.36	108.77	108.92	109.53	108.05	104.2	114.28	101.06	105.91	100.21	112.89	102.33	109.14	107.42	108.93	105.43	106.37	111.67	107.55	114.57	109.95
101.8	99.096	98.276	102.51	97.581	100.32	101.14	105.89	98.307	101.86	94.749	104.38	97.592	96.095	101.7	97.362	95.694	97.505	104.29	94.999	99.487	103.55	103.66	107.65	105.69	100.05	98.248	101.57	98.629	101.27	103.46	97.447	104.07	99.055	100.7	104.4	103.79	93.114	98.447	98.884	101.7	103.43	100.75	101.25	98.694	101.38	108.7	97.785	100.67	99.253
101	106.4	105.67	105.23	105.29	106.99	107.59	108.62	105.35	103.11	108.33	107.87	99.267	112.77	105.49	103.26	107.26	105.34	108.65	106.65	109.96	108.83	108.78	112.13	104.93	107.63	107.3	110.31	108.63	103.06	107.42	109.08	107.72	110.85	105.16	102.05	101.96	113.35	101.12	103.58	108.26	101.98	110.02	103.95	113.4	104.25	104.72	101.36	110.11	107.86
97.844	98.397	102.32	90.291	98.214	93.999	100.17	99.364	101.82	101.41	102.04	101.12	99.022	99.812	96.4	96.411	96.569	100.75	100.67	103.03	100.28	101.4	97.861	97.119	99.149	92.971	95.603	97.938	99.186	107.9	97.145	99.768	100.99	97.594	101.67	98.371	98.107	100.45	99.039	91.581	103.52	101.25	98.723	91.237	100.52	103.14	95.605	100.79	101.42	94.165
105.65	111.2	101.66	104.88	104.85	106.05	106.11	108.2	103.4	104.82	106.28	104.24	101.58	95.69	109	108.58	108.34	100.5	110.88	108.91	105.72	106.27	109.35	109.22	108.63	102.78	107.8	99.512	103.21	107.59	105.09	100.19	108.62	101.44	99.155	101.87	105.07	99.269	106.41	100.29	109.34	105.6	104.06	106.72	101.26	106.18	101.64	102.24	102.19	99.912
92.068	106.25	106.45	99.627	100.43	98.899	102.56	105.69	101.1	107.66	103.31	89.872	99.921	95.163	95.857	100.84	98.614	103.2	99.574	94.608	99.096	104.05	104.05	97.981	103.7	98.229	96.771	109.33	99.427	103.77	101.9	102.41	97.673	100.73	100.28	100.18	95.994	98.672	102.44	97.801	107.88	95.084	97.191	101.04	96.187	101.13	97.579	101	101.58	101.47
108.7	107.86	103.81	103	103.68	101.75	108.44	100.58	111.37	111.18	101.61	101.4	111.15	105.97	106.63	111.11	108.38	112.41	110.64	108.85	110.82	110	106.55	109.41	112.3	108.66	98.295	108.99	114.56	105.2	108.45	107.59	111.67	105.09	111.41	105.5	109.65	102.05	108.99	111.61	107.97	108.74	101.63	111	113.4	110.7	109.23	109.26	105.76	107.41
102.33	101.47	106.24	105.7	105.44	112.17	107.98	105.65	114.09	103.66	106.41	106.85	113.97	108.94	106.05	114.06	111.43	109.77	105.58	104.8	103.03	108.52	108.75	110.16	110.31	104.18	105.94	111.24	110.22	109.62	107.02	107.2	111.04	111.8	104.81	105.65	108.32	105.13	104.53	104.25	113.63	108.84	108.53	110.23	104.81	103.78	104.93	107.24	109.31	107.89
104.81	105.83	105.54	102.85	107.61	102.99	107.91	106.43	101.18	108.06	105.36	105.21	105.45	105.32	103.89	103.96	105.95	106.78	104.68	104.95	103.32	100.98	106.81	108.86	100.07	106.66	105.29	107.08	106.67	106.44	101.79	106.4	108.61	104.02	103.95	107.49	109.56	106.37	103.02	100.2	106.51	105.6	109.98	107.37	106.16	106.48	108.28	112.62	102.06	104.59
100.22	98.335	110.99	97.801	92.42	100.33	100.99	94.584	103.11	97.083	103.21	100.36	96.049	101.43	97.331	96.527	99.393	99.769	106.45	99.522	104.65	92.137	98.966	99.346	97.553	101.91	104.95	99.633	100.45	101.53	101.87	97.802	95.327	103.18	100.4	102.06	100.65	97.857	101.06	97.81	94.364	101.48	100.86	98.626	106.03	93.104	95.96	101.42	101.1	102.44
95.966	99.253	95.03	97.86	95.14	101.81	102.82	95.649	96.515	95.392	104.95	92.326	101.52	97.096	98.239	97.548	97.572	101.19	92.713	100.68	98.501	98.521	94.611	98.674	95.205	99.053	101.92	100.95	98.995	96.931	95.15	94.273	94.481	96.178	99.972	97.293	98.676	97.078	98.246	98.687	97.532	100.71	99.234	99.367	100.59	94.761	95.392	97.475	103.12	94.081
107.75	112.47	98.475	106.86	101.84	105.58	103.99	109.39	108.58	104.11	102.08	106.66	107.69	106.88	102.76	107.38	105.35	104.72	105.99	102.12	99.227	101.24	119.76	100.45	110.73	106.37	102.22	104.28	107.12	102.9	106.16	101.69	105.01	108.34	105.66	103.95	101.12	110.69	104.18	104.54	106.32	105.89	100.62	102.15	105.02	109.18	113.32	113.91	104.99	106.66
107.81	106.98	107.79	104.6	106.17	104.4	108.93	104.41	106.13	108.81	106.6	110.15	102.39	103.42	108.27	107.69	111.55	115.76	110.3	108.9	108.05	108.25	110.56	102.74	105.1	106.66	108.69	110.25	108.17	107.89	105.29	109.19	112.13	109.18	104.96	106.89	104.45	107.02	109.31	110.17	113.04	109.74	109.79	112.52	110.02	107.96	105.6	112.66	107.72	107.48
104.57	99.688	99.563	104.9	104.3	106.16	105.11	102.79	101.57	95.982	104.74	104.06	101.13	102.91	103.7	103	99.363	105.76	104.36	101.14	100.88	96.978	98.361	106.34	106.49	101.31	102.71	99.561	98.974	103.99	96.777	95.497	102.72	104.94	104.29	99.314	96.666	104.1	100.94	96.736	97.907	101.66	102.07	97.591	96.599	101.2	100.39	96.317	98.92	102
99.614	100.86	100.83	95.798	99.024	102.29	97.854	96.654	98.404	101.85	96.696	97.93	101.84	101.7	100.14	96.342	95.645	93.041	99.264	95.883	99.023	101.01	97.991	95.008	94.2	101.8	108.31	99.462	96.862	98.379	96.62	101.32	101.44	101.45	100.85	101.38	98.154	98.509	98.198	98.849	101.03	97.159	103.9	100.07	98.314	99.149	101.23	97.886	97.207	94.319
107.58	108.41	104.59	107.32	108.39	107.97	111.14	107.07	107.89	108.24	110.87	107.51	102.66	106.39	107.53	110.58	106.7	109.58	111.66	107.34	104.74	111.85	104.99	106.78	105.06	110.72	108.04	110.55	101.91	101.36	108.23	110.33	113.37	100.73	111.32	109.98	103.57	106.22	104.04	113.43	108.87	110.37	102.08	105.86	114.03	110.5	109.37	107.81	110.8	113.15
109.98	102.15	106.58	112.04	103.18	112.05	106.78	101.18	106.93	105.23	108.84	109.22	105.66	106.6	107.44	108.91	103.51	101.62	109.7	105.9	105.67	105.58	103.13	107.89	105.11	104.95	104.56	108.56	99.771	108.48	100.39	104.32	108.87	100.67	106.1	106.32	108.12	101.94	107.94	101.45	111.81	109.49	106.89	104.33	103.3	102.94	102.79	97.976	103.52	105.9
111.63	110.48	109.34	101.75	108.29	106.59	103.73	107.89	108.75	111.18	104.68	106.36	102.46	109.2	109.63	112.84	102.36	108.09	107.08	106.79	97.318	105.73	106.45	108.91	110.28	110.13	103.41	104.92	105.29	103.43	107.43	105.91	103.25	107.89	107.26	106.62	102.39	110.18	102.29	110.16	105.64	107.03	97.502	103.32	103.51	105.85	105.46	102.12	108.76	107.66
94.856	103.65	100.24	97.795	99.535	95.44	101.75	108.12	97.272	100.57	100.17	91.319	99.286	92.118	91.711	100.08	100.26	101.23	98.149	94.101	106.76	98.392	96.421	91.531	96.492	101.68	101.9	104.3	104.44	96.645	93.839	96.738	101.5	97.58	96.748	89.763	98.554	101.53	98.499	99.733	98.125	97.547	96.472	96.234	100.46	97.487	94.527	101.52	97.334	98.796
105.77	110.61	104.69	105.95	102.87	112.18	101.31	106.61	100.89	109.57	102.05	107.26	106.78	109.63	112.85	110.97	105.53	108.26	109.67	110.85	104.24	103.32	103.6	106.63	98.989	108.65	100.95	107.01	108.98	96.454	102.85	103.28	107.77	103.05	100.77	101.34	107.66	108.12	100.62	107.15	106.52	105.63	103.69	106.64	105.03	109.69	102.93	103.62	107.57	105.06
108.33	110.64	104.82	114.77	111.34	102.66	108.11	102.97	108.18	110.56	102.24	104.29	103.93	110.43	103.44	108.17	106.58	112.23	107.28	107.83	110.66	106.52	107.19	108.7	110.25	107.88	110.06	104.54	102.52	114.93	107.64	106.25	107.6	108.96	108.95	101.95	104.23	101.8	108.72	105.84	109.6	109.73	111.55	109.65	107.72	105.06	98.873	107.46	108.46	110.53
108.85	103.6	103.03	102.81	108.76	107.57	104.5	101.87	108.18	110.15	103.28	105.84	105.06	110.03	112.87	104.33	105.77	104.06	102.83	103.33	104.16	108.35	103.75	101.67	104.2	105.46	106.16	111.25	99.305	112.93	112.61	106.72	108.71	106.94	104.46	108.46	106.37	101.52	101.22	105	105.7	103.87	108.8	100.97	105.33	101.26	100.13	104.89	105.57	103.58
100.62	90.102	106.11	95.422	99.994	113.27	98.007	96.214	100.4	96.531	96.025	96.806	103.86	98.091	99.63	98.948	94.94	95.766	101.47	98.215	97.22	96.899	107.72	102.49	96.193	93.364	107.61	91.997	102.91	98.663	99.016	100.66	99.94	96.397	102.64	95.538	102.16	100.31	94.554	99.292	99.463	104.31	101.45	100.28	98.408	101.45	98.003	104.82	102.34	99.244
101.04	101.98	104.76	97.908	101.03	101.42	102.03	107.05	104.19	102.1	92.084	107.11	104.2	104	101.36	107.37	104.35	102.37	99.295	102.62	109.82	102.7	103.95	99.419	100.13	101.02	107.06	100.61	103.79	105.29	104.69	100.95	105.45	95.502	103.2	100.56	103.17	104.33	105.47	105.37	97.398	105.63	102.32	103.75	100.51	103.22	97.883	99.622	106.9	103.31
109.1	103.92	104.07	107.39	101.55	107.21	103.62	101.43	103.61	107.91	107.66	106.73	106.81	108.07	113.03	108.17	103.42	103.99	107.65	107.11	108.43	107.63	106.5	108.95	104.77	105.59	108.89	103.83	102.34	100.32	106.1	109.36	103.53	102.81	103.95	105.23	104.2	102.22	106.66	110.22	107.08	99.165	102.39	111.95	107.62	104.86	106.42	107.33	101.52	101.94
105.06	98.823	109.41	109.66	104.94	102.79	115.39	108.92	104.14	101.88	101.31	103.69	103.54	108.05	106.6	100.31	109.22	108.23	106.76	109.75	102.07	106.21	102.04	111.57	106.5	106.02	108.17	105.81	102.36	110.56	107.13	103.9	101.67	109.62	111.09	102.22	106.94	108.71	99.772	105.23	107.59	112.51	108.11	111.61	112.13	104.03	104.24	106.76	111.88	104
96.758	100.58	96.125	100.76	97.304	98.537	94.559	106.38	103.71	95.446	101.28	101.15	100.5	105.55	108.75	104.82	99.665	96.082	98.965	99.348	95.753	101.18	96.373	108.74	96.223	103.59	109.55	94.914	100.52	97.42	101.34	94.967	103.91	103.78	103.74	107.5	101.06	96.253	96.131	97.946	101.45	101.56	101.64	96.048	104.52	100.39	96.216	102.03	96.114	95.839
105.33	100.61	104.7	109.01	103.28	101.84	108.08	104.57	104.32	110.54	104.24	104.91	102.04	107.35	103.73	106.75	107.23	101.71	97.418	101.01	107.28	103.87	106.55	109.04	109.76	104.59	105.66	104.98	107.67	103.63	106.46	107.34	107.93	101.51	103.03	105.6	111.66	111.83	106.01	101.54	108.94	102.51	98.777	106.88	107.76	112.03	102.7	105.33	107.5	112.52
94.953	102.28	101.58	99.54	102.19	100.53	104.75	96.221	96.922	103.41	91.975	95.07	95.807	102.28	97.39	99.564	94.751	96.506	100.73	91.703	98.965	96.197	99.497	97.894	90.374	98.722	102.2	99.565	105.81	94.812	96.793	99.292	101.73	101.97	103.79	101.07	96.281	94.627	105.05	95.104	96.855	94.07	94.377	92.261	97.351	101.13	94.832	94.374	98.382	101.12
106.68	101.1	106.77	104.06	103.38	108.84	102.71	104.8	106.97	112.51	105.72	108.83	104.49	104.4	113.45	105.75	101.34	104.03	107.94	99.438	104.56	104.25	106.8	108.55	104.52	113.78	104.84	101.36	98.574	107.23	103.98	105.72	102.43	109.8	107.75	104.69	104.1	103.76	107.75	104.63	107.13	109.3	103.26	97.886	104.33	104.66	104.25	109.99	99.012	100.44
103.97	107.78	102.98	105.69	107.77	112.82	111.74	110.32	107.04	106.16	103.23	105.44	102.56	110.06	106.17	110.18	108.69	105.65	104.24	113.07	113.07	109.36	110.13	107.95	111.23	108.58	106.79	104.12	108.68	106.18	105.13	106.87	116.36	107.91	104.12	112.37	107.25	106.94	106	107.99	108.88	108.39	108.04	109.66	109.96	105.46	108.7	108.01	104.94	105.92
107.91	103.85	107.35	106.17	101.23	109.97	100.36	105.03	107.08	105.42	108.45	103.73	108.01	107.99	105.01	107.31	112.76	109.54	101.71	107.03	104.95	103.71	112.27	104.67	109.63	108.38	112.45	107.02	103.78	104.69	108.11	104.79	105.41	104.57	102.25	106.82	106.27	105.1	107.62	105.83	106.45	109.83	102.78	103.41	104.27	99.331	107.2	108.35	110.02	107.2
109.2	101.48	100.3	104.28	102.7	104.99	103.91	102.6	104.94	100.29	107.61	105.24	106.21	112.67	103.54	105.42	99.797	103.39	108.75	105.74	107.71	106.47	100.42	107.34	108.03	98.902	102.58	112.65	108.38	108.29	104.85	107.83	108.37	100.34	105.03	106.77	110.69	102.55	109.16	110.89	105	108.44	105.16	110.51	107.83	106.68	114.19	103.28	104.67	100.65
104.79	90.717	97.467	98.24	102.56	99.426	101.08	96.71	94.645	105.71	101.1	99.274	103.2	101.41	100.71	92.495	95.858	104.41	98.939	105.19	93.874	95.706	92.506	103.23	89.015	91.955	94.584	100.78	100.56	103.6	104.09	101.7	96.971	90.77	100.55	99.266	97.134	99.827	108.7	104.07	93.522	96.002	94.367	98.319	99.908	97.536	99.368	97.478	97.424	102.1
104.52	109.41	109.44	111.16	113.08	115.79	108.12	110.11	107.05	106.5	106.75	106.32	109.08	109.2	106.69	106.19	105.84	106.26	107.35	111.98	110.67	107	113.83	106.25	113.1	107.89	107.25	107.42	106.56	106.69	108.33	111.29	111.11	109.47	117.46	112.34	110.14	111.33	105.56	104.76	102.71	105.13	108.37	108.83	107.59	111.12	111.75	101.66	109.26	110.4
109.35	110.25	105.07	106.78	102.77	106.8	102.8	100.04	111.42	102.06	107.42	109.26	108.62	107.04	103.98	104.94	106.59	98.619	108.2	107.75	112.34	109.2	105.7	107.38	104.43	102.32	105.9	105.69	104.99	104.34	105.25	109.08	109.76	106.35	100.81	106.58	112.34	112.25	107.05	109.84	103.72	103.17	107.97	104.12	112.52	109.25	99.033	102.91	113.09	109.14
102.37	108.27	101.59	106.58	111.05	104.08	104.8	107.13	110.77	105.5	112.56	109.01	106.5	110.31	109.36	109.05	108.77	110.55	104.23	109.97	106.32	105.47	102.89	108.48	111.11	106.07	101.74	105.73	107.91	108.09	105.33	110.17	98.998	105.47	107.4	108.66	114.97	106.48	105.47	105.79	102.73	109.36	114.57	111.98	106.02	107.13	106.72	106.31	110.22	104.55
104.71	97.066	97.932	100.09	94.978	98.151	97.439	96.32	94.675	103.02	96.694	97.46	97.197	99.487	100.68	92.807	96.465	91.795	98.542	97.773	95.475	101.29	99.059	100.62	97.858	97.694	99.147	99.345	97.278	100.74	98.015	101.71	96.931	95.105	97.333	100.1	99.61	100.71	97.359	94.638	103.54	97.23	98.516	92.55	98.34	97.631	102.43	88.595	90.95	100.27
106.03	105.07	108.49	101.25	108.27	109.03	108.04	106.55	102.61	106.62	107.18	103.85	103.93	101.15	111.84	106.11	107.75	105.61	104.05	108.09	105.64	105.98	109.46	106.11	106.79	102.3	109.69	105.86	106.79	102.94	101.82	107.65	102.97	107.77	109.76	105.56	104.19	110.08	102.81	103.8	104.63	104.11	104.69	107.17	105.94	101.02	110.82	104.68	110.44	95.098
96.563	98.832	100.23	95.659	105.59	92.448	94.771	97.32	92.524	97.792	96.179	102.07	97.175	96.035	95.291	99.439	93.204	97.943	96.126	92.715	98.954	97.503	99.184	102.79	97.373	97.059	103.21	99.789	95.563	99.279	100.23	102.97	98.497	100.2	98.013	103.86	99.715	102.9	93.912	95.426	103.37	96.938	96.566	93.967	95.334	94.773	102.43	96.064	98.573	94.449
105.3	108.26	105.08	111.26	103.77	108.92	107.19	102.06	108.18	103.62	103.73	106.48	106.26	106.38	102.95	103.99	104.66	106.6	108.14	102.39	106.64	107.23	110.18	106.46	101.07	103.71	105.02	107.78	107.76	109.48	110.3	107.34	107.74	106.1	111.24	104.62	109.69	102.72	104.81	109.53	106.12	103.49	109.08	105.14	105.02	109.17	110.69	104.04	107.55	111.79
104.93	105.21	107.19	104.42	106.17	105.14	108.1	104.9	111.5	104.27	109.62	103.72	102.18	103.89	98.855	104.56	108.78	107.75	112.38	102.37	101.58	104.48	103.1	108.13	102.75	102.52	100.39	104.72	105.5	108.44	110.55	114.04	105.73	100.38	106.08	104.1	113.07	100.89	100.31	106.71	105.09	111.64	103.03	108.93	102.41	106.99	104.28	107.5	102.02	106.88
110.12	106.92	109.53	109.41	108.02	104.19	107.94	109.44	102.39	106.08	107.78	103.13	111.28	114.54	110.56	113.19	114.51	106.45	109.94	108.92	109.02	108.39	113.4	108.97	112.57	106.03	108.18	107.76	117.88	108.19	110.5	112.07	109.21	109.62	106.04	107.11	107.56	110.94	109.49	105.29	112.14	113.08	103.69	111.85	107.12	109.27	111.43	110.64	104.23	109.1
109.02	111.8	107.29	109.88	107.71	110.41	109.19	97.166	108.16	105.19	108.38	105.26	112.05	101.28	112.04	107.68	111.1	104.43	109.85	102.98	104.3	111.42	105.52	110.2	110	101.37	98.097	104.49	108.44	108.18	107.03	108.65	109.39	107.06	107.95	109.34	110.79	116.05	110.7	110.43	115.88	107.72	106.32	107.95	107.82	107.52	109.79	109.67	109.44	107.22
108.86	109.45	115.07	105.13	109.06	113.57	112.93	108.76	110.58	108.23	100.14	109.43	106.75	111.92	108.59	106.11	111.8	113.7	113.66	108.9	107.01	117.76	112.56	106.79	107.86	111.27	106.14	115.96	107.06	109.53	112.65	106.52	110.11	108.28	105.65	112.16	112.66	106.98	111.58	109.36	109.05	109.43	108.1	109.92	113.19	105.96	110.2	106.21	110.99	112.81
99.837	99.208	96.456	92.92	104.84	98.801	98.007	105.68	95.877	104.72	104.15	100.86	93.739	95.477	103.63	99.9	98.304	96.498	99.06	97.261	104.37	94.372	97.16	96.938	104.96	96.901	101.8	94.737	102.58	100.75	99.113	102.31	94.174	97.358	94.874	100.25	101.43	96.404	99.687	96.786	99.546	93.878	103.15	93.48	100.82	100.07	100.55	102.74	106.64	99.085
117.28	104.56	104.27	104.48	109.72	110.75	106.49	101.55	104.3	110.22	104.47	111.42	103.26	105.54	107.15	103.03	109.62	107.88	106.04	112.39	113.81	107.61	104.97	110.21	116.06	107.9	108.01	107.11	100.62	108.6	112.55	110.03	107.23	108.93	110.48	110.8	110.45	113.73	102.88	106.24	111.65	104.56	104.67	109.65	107.92	110.72	102.07	108.63	101.7	112.79
109.31	105.28	103.07	102.54	105.72	106.24	109.37	105.22	109.43	99.696	103.45	112.77	103.64	114.41	108.36	101.52	106.22	101.38	110.44	102.25	106.82	104.47	108.41	106.35	108.23	110.24	102.22	101.86	108.42	106.68	105.42	108.32	102.98	102.41	107.36	105.99	106.24	110.8	103.69	102.84	94.943	107.74	102.61	105.85	107.7	108.3	101.79	102.17	104.78	100.08
102.18	106.58	107.71	98.865	105.69	108.59	104.9	107.03	106.71	107.32	105.36	97.616	107.54	103.43	102.8	103.49	105.94	109.4	102.15	100.33	103.38	108.23	105.75	108.56	97.531	106.81	103.35	104.07	101.75	110.5	107.61	109.65	111.36	107.39	101.23	102.5	111.52	104.77	105.14	109.96	106.46	104.36	102.03	107.31	102.69	98.716	103.93	98.868	102.46	105.34
102.85	108.9	110.04	109.31	113.31	103.59	106.22	109.97	111.58	109.75	105.36	101.4	109.53	110.52	105.95	107.63	109.05	109.64	107.13	101.61	111.53	108.3	103.62	106.91	108.56	114.66	101.33	103.53	108.89	107.29	108.92	108.5	107.22	111.92	112.32	107.24	106.09	101.56	100.15	104.72	110.37	106.68	105.92	108.71	105.52	106.07	112.87	108.05	111.03	109.1
95.857	95.902	105.3	101.9	96.121	99.064	102.02	96.196	101.28	94.957	98.324	98.252	104.45	104.11	104.56	97.045	96.351	100.35	103.12	101.16	102.59	95.139	100.48	100.8	93.048	103.17	99.918	108.94	106.32	101.35	97.312	101.9	95.511	104.12	97.791	104.99	95.396	97.432	100.35	100.32	101.72	100.75	103.32	101.28	101.79	103.82	104.21	101.98	100.31	100.85
109.05	114.73	107.82	106.23	107.8	104.68	105.48	103.84	106.91	108.4	109.71	107.03	108.75	107.74	101.61	104.35	108.66	107.74	108.21	110.02	110.52	109.26	108.25	112.59	108.13	109.5	109.64	112.34	108.35	113.42	107.61	107.77	107.91	109.36	107.18	107.47	106.91	107.66	106.03	99.676	104.25	113.58	106.41	110.86	110.84	107.78	113.29	101.95	109.05	106.53
111.01	98.067	103.42	103.64	103.22	105.89	104.1	106.66	99.261	105.61	105.66	105.53	105.2	105.45	104.47	105.54	102.43	108.71	106.34	107.71	106.09	114.11	110.11	109.05	107.36	105.12	102.55	107	101.26	103.08	109.29	102.65	106.61	106.68	104.14	101.84	102.99	106.83	106.52	106.29	107.82	105.99	108.58	102.36	108.5	108.18	102.72	110.8	103.56	103.07
106.67	100.55	107.31	100.83	101.97	106.22	108.96	99.448	106.24	100.78	102.63	108.25	110.68	105.84	102.7	110.71	98.164	108.39	106.54	106.54	103.88	112.97	105.41	106.21	106.49	103.68	111.45	103.21	105.01	105.55	100.99	105.53	100.18	103.44	108.67	100.22	107.67	104.01	105.25	106.68	98.275	100.76	99.622	107.08	107.23	112.03	101.58	107.56	108.5	99.198
96.018	95.683	91.844	98.822	99.799	99.958	97.259	98.41	107.47	98.012	100.08	99.576	101.32	99.342	96.34	99.852	95.854	104.19	98.399	100.19	92.963	102.36	95.229	97.382	102.99	95.837	100.27	97.91	94.289	101.3	105.24	99.524	96.154	96.136	92.278	98.899	95.991	100.34	98.754	91.607	92.329	97.3	92.694	101.4	101.13	94.595	87.224	100.78	97.051	101.24
108.46	110.72	111.28	110.95	106.87	110.61	109.51	116.03	105.33	108.95	109.79	108.49	109.7	110.29	106.21	106.91	111.21	106.83	109.82	109.56	111.29	109.91	107.2	112.81	109.28	114.03	105.36	105.43	107.77	108.51	107.94	105.62	112.89	103.57	107.05	105.18	112.88	105.99	104.7	108.58	107.5	109.37	112.56	105.37	110.85	108.65	108.81	110.18	107.97	108.47
101.64	99.207	105.03	104.84	104.39	96.339	99.237	101.46	100.88	93.936	105.99	104.38	104.3	102.95	94.538	99.018	98.545	99.887	103.93	99.558	99.468	98.067	101.49	105.69	99.49	99.36	100.11	95.407	100.77	102.01	102.18	104.77	95.657	103.18	99.424	100.75	99.687	104.26	96.032	97.403	99.833	102.43	98.748	104.99	103.76	96.275	104.86	97.351	100.19	97.207
108.77	108.12	109.96	114.96	109.62	105.71	110.96	107.71	110.82	108.12	111.17	112.54	111.69	113.07	106.19	104.45	109.68	113.7	106.89	111.06	109.63	107.95	110.05	110.53	113.65	112.23	113.47	110.16	107.94	109.13	111.4	107.37	110.36	108.21	111.14	106.34	105.62	101.56	107.37	109.98	109.18	109.31	107.11	108.52	109.9	108.88	106.15	108.75	106.1	113.2
107.81	107.32	102.71	103	103.43	113.72	106.39	96.876	112.86	106.45	106.51	106.7	112.88	102.29	101.09	107.68	112.34	112.06	104.6	102.9	108.01	104.74	106.74	105.17	107.39	103.87	106.33	104.79	102.78	103.86	106.11	103.64	101.11	105.91	108.21	110.95	114.21	108.11	109.19	102.63	104.89	103.41	105.53	101.68	111.44	103.94	108.12	108.2	111.96	106.24
105.08	108.31	111.9	108.53	109.71	105.17	110.01	106.34	109.36	106.28	110.93	103.8	103.17	101.4	107.26	103.9	109.76	106.27	107.86	108.09	113.24	106.45	105.04	106.32	103.46	101.37	104.96	106.71	111.28	111.03	108.93	106.19	109.87	103.31	106.52	104.17	107.12	112.06	108.17	108.71	104.86	109.96	106.72	108.57	112.21	109.59	103.14	104.52	110.16	110.79
102.57	101.89	104.12	96.966	94.779	98.769	94.12	100.32	97.205	94.793	97.703	95.442	95.505	95.885	99.198	97.746	94.622	94.625	97.008	98.378	100.32	98.154	101.48	100.55	95.598	101.95	101.62	97.152	96.098	96.685	92.72	98.608	95.77	97.844	98.719	95.773	102.47	103.59	92.283	98.801	95.63	97.395	100.67	96.885	94.982	89.334	97.585	97.265	100.06	98.554
107.47	106.66	104	105.92	107.32	105.2	106.68	103.49	108.19	104.33	104.27	103.37	103.25	107.96	106.07	107.08	105.55	103.69	112.22	106.25	106.58	103.7	110.07	110.03	102.16	106.21	107.14	103.59	104.94	105.53	98.736	103.99	105.01	101.9	106.92	103.46	113.52	114.56	110.47	110.09	107.51	107.69	106.86	103.08	104.07	110.03	108.44	108.77	112.01	110.55
103.49	93.389	96.642	97.229	101.01	96.624	102.73	106.11	99.444	101.53	103.82	101.5	102.35	101.05	100.29	98.664	103.39	100.06	101.02	99.371	102.42	100.15	96.565	96.379	105.9	95.479	103.28	104.11	98.614	109.11	98.114	105.58	99.689	103.92	103.53	100.66	102.66	103.36	97.591	98.12	95.825	108.47	106.31	98.058	100.29	99.654	99.958	102.54	102.37	99.231
107.58	106.84	99.378	104.15	97.592	105.06	109.33	107.41	108	102.14	103.07	108.56	104.33	105.48	103.74	100.58	105.89	109.03	104.5	112.53	111.47	108.77	102.79	106.77	105.09	106	102.48	106.19	105.08	104.73	111.49	104.86	107.91	102.87	105.93	109.39	108.36	104.95	100.54	107.75	108.05	110.97	110.64	107.01	103.79	106.63	105.07	105.02	108.23	104.65
102.91	100.92	106.73	103.14	108.53	107.34	104.57	98.736	106.37	106.75	106.01	105.24	105.96	102.32	100.23	105.63	110.18	111.5	106.19	107.2	111.39	106.09	109.73	102.53	108.49	106.58	105.98	101.55	113.15	96.514	108.09	109.08	102.71	108.96	107.51	105.15	109.68	109.37	108.91	105.85	105.48	104.69	104.93	109.63	102.73	104.86	112.49	104.59	107.74	101.25
100.3	97.569	97.681	99.166	99.623	97.714	94.893	97.98	104.41	94.018	96.879	93.563	100.87	100.19	88.644	97.659	97.224	98.174	100.9	94.79	101.37	98.015	98.659	97.708	100.51	99.007	98.155	96.33	94.134	96.788	103.78	90.587	96.125	99.386	101.68	95.9	95.887	94.572	99.075	97.849	94.633	100.62	99.583	101.42	97.615	100.17	102.94	97.073	97.715	98.388
103.36	109.18	107.44	103.79	112.16	111.49	107.09	113.01	107.08	103.32	106.23	103.49	106.33	107.63	98.335	106.33	100.39	102.09	113.86	107.06	104.66	108.37	103.74	104.45	98.431	109.6	106.8	103.11	107.58	111.82	109.19	112.19	100.44	111.46	102.56	110.49	109.12	103.58	102.34	103.61	107.2	105.81	105.07	107.61	104.98	106.54	109.45	102.85	105.53	109.54
107.01	105.03	103.7	105.15	105.88	107.19	104.19	105.21	103.53	104.43	104.83	102.88	101.43	110.95	110.97	108.82	104.92	104.36	100.45	103.99	109.51	103.52	104.96	111.25	108.41	103.22	106.08	100.75	102.63	108.49	104.94	110.24	100.23	105.31	102.6	98.765	103.37	105.13	105.86	103.5	109.74	111.34	108.87	108.63	106.12	104.72	106.26	104.58	107.15	105.38
102.81	106.45	112.08	104.08	106.72	104.96	106.54	109.64	107.42	108.66	110.37	111.26	103.43	102.13	107.3	104.7	108.8	109.6	114.53	110.55	101.64	115.32	106.22	105.56	105.4	109.08	108.99	101.5	102.3	100.85	110.09	109.46	106.69	111.55	101.49	107.67	104.18	107.58	106.03	110.09	103.65	108.2	103.35	106.58	111.04	108.45	104.29	105.16	108.35	103.63
112.08	101.21	109.72	107.1	107	113.92	100.88	108.77	104.15	108.18	111.68	107.75	111.15	97.835	100.63	109.84	106.67	108.53	109.14	109.8	106.6	108.42	107.55	102.56	110.15	112.6	105.49	99.899	106.12	101.13	112.32	110.97	106.36	103.37	107.48	103.38	108.28	106.77	107.19	109.94	104.12	106.57	110.11	106.25	102.47	105.16	108	109.27	108.78	109.88
102.05	105.14	100.74	106.36	103.04	97.623	99.254	108.21	105.68	107.82	103.54	103.72	103.27	107.04	105.32	101.98	103.76	105.29	108.83	111.12	112	104.43	107.75	111.75	108.04	104.48	104.98	111.42	109.97	113.21	100	105.64	102.88	104.79	106.36	101.84	114.12	103.7	107.99	99.452	107.01	99.434	102.55	107.27	103.36	102.99	105.34	100.88	108.12	107.61
108.44	111.8	104.01	103.5	106.67	103.41	109.65	104.31	109.36	110.05	108.46	110.25	105.77	108.14	108.24	109.97	106.37	102.78	102.92	101.97	106.52	109.87	110.64	105.51	111.1	110.8	104.66	104.39	105.21	104.86	110.91	104.73	103.56	106.82	111.34	104.49	109.75	116.33	109.44	112.12	110.81	108.16	101.83	106.95	96.168	105.23	113.98	111.23	101.2	108.19
102.85	105.15	105.02	107.79	103.06	102.9	100.27	106.37	111.34	102.15	104.89	106.21	106.24	106.87	109.54	100.19	107.53	104.09	104.17	107.09	106.21	106.83	107.11	108.89	103.66	103.62	104.74	106.59	105.25	103.89	103.11	107.55	103.14	108.66	102.41	101.93	105.07	105.23	105.32	108.07	104.98	108.67	103.06	98.869	108.43	102.34	109.81	112.64	107.08	109.86
102.03	107.5	112.98	103.19	105.32	106.13	108.61	105.08	100.93	110.5	106.17	111.89	104.08	106.9	109.4	106.87	103.55	110.89	98.32	104.31	110.27	105.96	109.91	111.99	109.38	106.38	104.54	109.27	106.97	104.67	110.35	109.15	104.18	109.51	108.28	104.86	105.16	104.55	108.4	110	108.39	106	110.74	108.42	102.5	109.98	108.65	98.433	107.86	109.22
104.51	102.55	101.28	102.65	99.624	96.421	96.633	101.39	99.26	102.61	98.881	102.46	99.691	100.25	103.67	97.342	103.58	99.513	101.35	100.53	99.295	103.89	97.805	102.06	101.41	98.526	96.428	100.9	93.609	99.728	105.62	102.17	109	104.07	95.965	103.9	97.36	97.322	105.06	102.51	98.496	101.63	100.3	100.77	104.14	102.78	97.68	99.671	98.094	104.96
106.96	106.62	108.44	112.98	110.03	101.71	108.43	110.29	106.59	105.07	104.22	105.91	108.12	104.62	112.72	108.62	106.43	110.02	106.57	101.52	106.21	106.8	107.76	106.39	106.59	99.817	107.83	106	105.63	108.04	105.69	106.62	109.72	104.52	106.58	109.13	109.45	104.81	106.26	108.99	110.25	98.64	104.29	108.06	103.28	103.12	109.38	101.88	107.82	107.97
97.707	101.65	105.77	100.57	99.5	96.519	102.37	102.23	102.03	101.97	99.517	101.4	101.85	102.61	94.554	102.12	98.131	100.73	98.909	101.58	97.588	101.36	104.98	103.23	97.523	98.679	99.594	101.75	98.483	99.482	103.99	99.064	95.919	100.38	102.49	103.44	104.19	101.07	101.25	101.55	100.46	94.672	97.175	98.58	98.312	101.92	104.58	105.54	102.02	105.21
94.621	99.462	101.98	99.013	102.68	99.154	102.29	100.07	97.303	97.445	97.871	98.151	93.979	96.795	95.495	93.907	106.24	96.833	96.481	97.925	96.232	100.94	97.863	102.93	102.06	96.608	96.894	100.7	104.02	100.22	97.357	100.38	97.208	101.03	90.966	90.322	100.32	93.481	96.394	93.745	94.93	93.387	100.54	96.736	94.567	98.935	97.251	105.73	100.4	99.448
100.85	99.325	99.751	97.798	102.08	95.582	97.586	95.649	97.225	96.321	99.807	95.853	100.06	97.71	96.126	100.36	102.02	100.62	99.565	100.17	99.513	98.564	91.442	100.46	99.401	93.246	99.688	95.91	100.34	98.859	101.65	96.415	93.853	91.484	100.9	97.996	100.68	105.21	95.107	92.825	98.879	101.43	94.548	98.84	95.439	99.55	97.715	100.46	97.264	96.385
100.86	109.96	104.2	108.67	107.28	110.48	106.97	105.94	105.81	109.36	103.12	108.64	107.85	103.93	105.04	101.15	102.78	106.7	110.12	105.06	106.13	103.86	104.34	102.77	106.2	106.23	111.26	107.75	107.52	104.6	107.49	104.06	108.77	110.04	109.75	107.66	110.96	105.22	101.31	107.31	102.36	107.27	108.84	104.49	109.72	104.34	107.14	109.17	108.21	107.92
103.99	102.14	102.68	99.976	104.24	105.61	101.93	100.6	102.65	94.854	100.06	103.5	95.51	98.197	98.308	99.378	102.32	102.6	100.15	99.983	101.9	100.88	106.9	98.895	103.07	101.46	98.918	103.01	103.79	99.808	99.177	101.63	98.099	104.14	92.762	98.876	106.56	97.332	104.7	106.37	97.914	104.44	102.75	105.99	103.58	109.44	107.11	102	101.1	101.1
101.99	105.96	110.57	109.3	103.35	106.69	115.94	104.37	106.5	107.5	105.01	101.41	108.18	113.36	104.65	103.35	106.88	105.61	109.76	106.29	105.74	103.94	108.14	107.64	102.75	101.32	104.47	107.9	107.34	103.76	105.91	104.8	101.4	110.26	104.17	104.57	106.65	107.3	109.57	110.58	106.68	102.57	108.1	109.35	103.68	102.59	108.31	107.51	107.62	107.51
113.74	110.1	107.77	106.51	106.73	109.77	107.28	105.32	112.51	108.79	108.62	103.92	106.56	113	106.4	106.67	108.57	108.27	111.67	117.59	109.61	111.57	110.59	105.91	108.61	103.5	109.1	109.77	106.17	107.39	108.65	109.67	106.89	112.6	108.34	104.04	106.76	106.83	104.02	111.82	109.01	103.52	104.98	106.24	104.5	106.67	108.16	109.8	105.28	108.41
94.843	98.586	100.27	96.578	93.17	91.092	95.36	96.21	98.932	95.991	95.54	96.954	102.66	95.798	99.569	94.287	91.876	96.792	103.88	96.278	88.397	93.794	102.26	95.749	94.388	99.712	104.55	98.587	99.174	97.211	96.304	99.087	99.615	97.901	104.46	94.006	97.872	103.64	94.834	99.176	89.365	104.97	98.778	96.026	94.743	94.731	101.72	95.353	91.798	98.434
109.78	111.45	101.38	105.85	107.17	112.33	102.63	104.92	106.23	103.45	101	108.33	108.01	107.14	102.68	106.4	104.19	109.24	109.38	106.47	102.56	108.91	110.14	112.03	108.07	106.53	106.9	107.04	110.95	102.96	110.24	101.62	103.36	104.86	110.64	104.83	110.98	112.66	99.264	106.46	102.35	103.37	107.94	110.38	103.59	111.28	111.03	106.13	112.96	106.59
106.06	105.63	105.06	106.63	109.28	105.81	101.6	101.92	98.846	110.98	108.56	105.46	107.94	102.91	110.59	111.57	103.73	104.46	102.91	103.84	105.78	109.22	102.38	109.62	106.04	102.86	102.33	101.55	104.3	107.87	110.64	108.84	106.44	109.38	108.49	105.07	116.11	100.56	106.1	101.52	106.98	105.34	103.75	107.09	106.49	110.55	104.09	106.83	107.68	105.74
108.39	108.94	110.2	101.53	104.17	107.18	108.24	107.29	107.17	108.36	103.12	108.32	109.6	106.68	101.69	107.89	98.715	103.92	102.12	102.18	104.53	103.34	103.83	107.82	111.91	110.56	108.57	100.9	110.11	109.34	107.84	104.5	105.39	103	106.85	105.78	105.67	108.53	103.41	104.47	108.4	105.13	108.69	105.26	101.69	104.55	109.27	102.71	101.36	98.898
105.97	106.68	109.83	106.1	107.44	104.27	104.94	110.29	104.05	106.28	108.66	102.24	104.54	101.94	110.56	105.98	106.15	105.09	105.26	110.55	102.11	107.82	103.55	103.38	102.64	104.25	106.17	101.03	114.73	103.66	103.94	106.62	107.09	106.36	111.75	104.86	105.28	107.05	110.36	105.05	109.5	105.38	110.6	108.07	105.93	103.38	99.948	108.56	108.6	106.48
108.76	110.27	102.39	104.71	104.3	109.96	102.15	113.96	105.29	112.6	107.39	101.71	109.92	103.72	111.24	109.06	112.82	106.01	106.33	109.7	112.05	112.91	107.17	110.02	104.01	100.68	108.45	111.42	104.88	106.81	108.01	108.31	107.51	106.89	107.43	107.18	106.89	106.4	108.02	105.3	110.63	103.59	107.53	104.03	105.56	106.73	108.96	112.55	108.79	109.41
107.77	105.17	105.53	101.61	97.43	103.74	101.88	105.55	109.44	99.118	109.08	104.98	107.25	103.32	108.3	102.44	104.49	101.14	106.31	101.56	109.09	105.76	103.2	99.82	102.33	105.47	100.79	109.14	106.84	108.71	107.17	104.87	108.72	108.67	102.81	103.64	110.92	100.71	107.76	108.18	105	111.79	104.46	105	104.39	108.88	106.39	101.05	108.83	106.76
112.8	108.22	109.97	105.76	114.72	105.44	116.01	109.39	114.2	112.39	104.81	109.41	111.31	111.42	105.61	108.19	108.94	107.18	104.97	117.43	106.91	113.32	108.99	103.5	106.05	110.67	110.6	101.91	109.62	101.83	111.58	110.37	107.95	112.07	106.8	107.04	108.34	109.78	107.09	109.92	109.83	107.03	111.41	107.38	105.49	111.72	101.92	108.84	108.74	119.54
112.31	110.07	108.86	110.44	108.39	106.27	108.73	107.91	102.91	110.08	107.67	108.91	107.85	102.63	106.91	110.67	109.29	107.01	105.8	105.62	107.95	103.29	99.988	101.57	103.03	104.95	101.9	103.54	109.54	108.78	100.21	105.84	111.54	102.12	111.1	114.57	100.63	103.97	107.14	101.39	109.8	100.3	108.52	108.17	101.21	105.23	107.4	104.46	112.92	104.95
93.836	98.343	99.918	93.883	104.79	102.18	98.227	97.983	100.68	100.34	97.354	96	97.34	95.304	94.673	99.874	100.38	97.115	100.1	98.063	103.49	103.06	91.962	97.729	97.746	100.52	108.43	99.091	96.09	100.87	99.756	94.32	95.623	94.924	100.71	94.725	98.926	99.544	100.04	97.831	93.836	96.57	89.241	94.446	90.684	94.413	98.783	99.969	98.446	96.57
103.13	110.09	107.72	108.13	107.84	111.96	102.53	109.49	105.3	108.66	105.9	111.09	104	105.3	98.35	104.25	103.51	101.49	110.75	110.29	112.96	106.92	104.68	106.94	105.81	102.4	110.5	103.37	111.56	106.82	98.462	111.63	107.2	105.56	107.78	102.99	108.09	101.35	108.82	105.83	108.54	103.59	103.16	105.35	109.57	104.82	107.88	112.01	103.51	103.99
105.7	114	111.13	108.83	106.79	104.16	109.3	111.8	109.28	108.5	108.24	107.43	106.46	110.9	106.85	113.09	108.3	111.05	112.51	114.63	104.28	107.01	110.58	106.83	112.22	106.63	109.96	107.38	109.03	105.44	106.32	103.37	110.23	109.45	106.28	107.3	109.83	106.23	109.19	113.12	105.19	105.17	102.9	110.29	108.6	109.15	107.32	107.37	106.15	105.42
104.38	103.59	107.27	105.65	111.15	102.45	104.63	106.91	107.4	102.73	106.19	105.2	110.4	108.29	102.1	105.62	100.13	106.29	106.13	103.75	105.96	109.06	108.48	103.76	108.08	101.44	108.13	112.24	100.83	107.39	104.96	104.06	103.74	108.17	110.37	102.85	105.59	104.8	100.77	107.25	107.06	103.36	107.88	105.96	105.42	105.08	105.67	109.6	104.63	106.24
99.457	105.52	101	98.59	101.51	105.03	93.384	97.422	105.55	106.13	95.894	107.52	100.12	94.444	99.69	101.07	96.603	94.429	94.942	93.599	102.81	104.6	101.73	98.914	101.87	100.96	101.97	102.7	101.02	101.08	106.15	104.41	102.11	98.391	101.44	101.41	102.25	100.87	100.23	96.018	103.55	101.53	107.35	96.451	102.68	99.152	99.559	92.821	101.51	94.656
108.6	115.45	115.56	105.28	110.8	108.36	113.64	115.81	111.97	114.09	110.58	110.38	110.17	108.83	111.78	108.99	107.57	112.4	104.24	110.79	110.03	111.35	111.75	109.66	114.95	107.14	110.64	115.07	109.98	109.05	114.38	110.29	106.84	111.14	107.78	106.68	109.26	116.69	109.98	110.43	114.09	113.2	110.54	108.5	112.21	107.68	113.38	112.24	115.71	111.42
108.23	105.58	106.92	103.04	102.93	104.15	103.57	111.05	107.57	107.47	109.46	105.73	102.55	108.62	103.99	108.9	106.79	105.8	108.03	95.951	102.78	106.7	109.01	104.6	102.41	103.19	104.03	103.51	105.49	115.89	104.69	98.661	101.32	109.79	100.9	109.42	103.76	104.67	101.39	103.26	104.12	103.74	106.26	105.03	109.77	104.7	105.83	104.22	110.53	104.37
108.92	104.81	106.41	101.31	107.12	99.791	106.29	107.26	111.27	106.64	108.64	108.16	109.63	99.235	105.65	108.92	110.15	107.92	110.74	104.15	106.45	104.84	99.975	107.82	107.41	112.51	108.5	108.68	105.51	106.12	106.99	107.62	104.12	105.64	109.65	109.37	103.24	106.94	103.61	106.14	108.95	104.15	107.69	103.63	112.19	113.08	108.23	106.08	106.85	104.84
87.555	101.03	91.74	101.7	100.3	95.344	98.219	90.832	102.15	97.376	98.371	96.119	97.83	97.459	90.878	92.915	92.154	95.518	97.298	101.31	101.59	98.889	99.778	92.67	99.191	102.82	96.932	101.25	93.058	103.59	96.754	95.2	101.09	99.62	100.97	95.875	99.568	103.57	99.566	95.595	90.407	100.1	98.17	100.49	97.408	95.762	97.613	99.644	97.391	102.79
107.98	102.33	106.49	112.88	108.69	103.95	105.13	108.92	104.49	103.37	109.12	106.04	108.75	105.6	104.06	109.28	106.82	116.05	112.14	104.19	112.41	108.95	112.72	112.73	106.61	113.01	108.15	109.53	109.3	106.37	107.66	105.02	107.66	104.91	109.14	107.28	103.69	107.01	106.76	103.31	103.75	111.45	111.58	114.28	106.51	105.46	105.96	106.97	114.01	113.13
116.75	106.22	108.23	113.09	106.58	111.05	114.38	103.41	106.02	107.17	105.63	103.41	108.87	108.22	110.23	109.1	110.53	110.51	112.51	110.52	108.56	107.08	106.82	106.66	109.02	115.28	107.42	112.32	107.77	107.48	104.79	100.73	115.58	114.54	108.52	107.27	104.21	115.6	115.85	106.01	114.68	105.9	110.77	109.45	101.21	112.33	117.19	111.37	108.82	101.47
102.94	106.71	101.46	107.82	98.549	96.402	101.35	98.189	99.8	95.734	102.86	97.977	100.8	97.869	98.473	103.77	101.29	102.44	99.825	102.38	103.72	100.15	96.097	105.73	104.51	94.743	106.73	93.455	95.673	92.963	101.81	94.903	99.632	102.64	103.97	102.03	94.95	98.285	103.38	99.035	97.366	102.41	102.67	95.882	98.839	100.17	99.467	103.84	100.39	95.912
104.16	109.09	105.2	102.41	106.66	109.35	101.78	108.15	104.97	108.9	110.23	107.9	108.92	107.76	102.97	106.06	108.22	104.69	109.46	111.04	107.23	104.12	98.367	101.4	108.71	103.27	113.35	111.51	107.71	106.41	99.832	105.88	107.7	105.56	111.12	104.12	104.51	104.75	114.72	107.74	103.12	109.55	106.87	108.57	107.99	108.44	105.45	106.66	106.68	106.15
100.58	111.7	107.1	109.39	111.23	113.12	109.81	106.3	107.57	110.98	108.02	107.14	108.04	115.42	104.86	100.93	99.112	105.25	105.38	101.42	108.81	109.37	106.17	105.47	100.41	97.331	105.98	109.72	103.47	106.8	101.55	110.8	105.43	110.4	105	100.43	103.79	103.61	110.79	103.43	107.19	103.48	107.1	101.62	106.16	111.98	111.55	108.42	104.27	106.65
107.71	103.56	113.46	105.05	104.8	107.06	105.72	106.48	107.11	105.86	105.34	109.63	113.13	111.18	106.44	111.4	105.39	105.69	110.02	106.51	107.39	104.98	108.67	105	116.43	112.96	110.47	104.95	106.01	110.72	111.63	109.89	101.49	111.88	108.71	109.2	109.77	106.96	110.93	102.11	102.39	107.9	110.64	107.56	111.94	109.91	107.91	107.56	113.75	109.63
103.83	104.52	101.87	98.368	95.586	93.137	96.161	97.65	94.273	99.076	96.739	97.774	99.492	99.313	99.63	96.363	100.67	101.08	100.23	103.26	102.83	100.87	98.538	96.596	96.63	100.27	105.21	98.564	98.665	99.929	100.61	97.898	102.58	101.61	90.289	95.357	98.616	104.34	106.83	100.19	99.598	98.937	99.467	95.483	102.55	98.814	99.224	98.429	101.68	99.218
110.98	104.97	110.05	105.47	102.93	109.65	102.25	102.79	110.26	110.46	111.14	98.755	106.23	108.35	107.47	109.91	103.65	103.52	107	108.56	101.18	106.99	102.9	104.85	111.16	100.25	104.08	101.68	106.76	103.13	108.56	104.99	102.82	104.88	107	112.03	107.26	98.027	100.28	103.91	101.23	102.34	104.85	104.65	101.99	107.11	108.41	103.39	102.93	109
95.75	105.97	100.57	101.09	106.38	96.705	101.43	102.03	103.46	105.14	102.27	104.6	105.65	101.48	98.001	99.115	97.082	98.236	100.83	97.672	97.797	99.012	95.985	98.762	102.1	99.462	105.96	97.676	96.467	102.95	106.67	101.85	105.79	101.57	98.953	102.02	100.63	100.5	99.72	101.92	96.085	99.727	105.09	102.8	98.702	104.36	103.32	100.58	100.93	102.93
98.139	97.982	97.849	93.954	99.924	102.73	97.625	99.125	97.158	95.241	99.037	102.62	98.282	96.181	100.67	97.219	100.1	96.159	99.074	106.35	95.822	100.86	95.396	97.67	90.88	103.65	103.62	98.467	100.77	99.431	103.8	91.691	101.23	101.85	102.53	95.425	91.559	101.36	99.638	102.24	102.4	95.137	98.411	100.39	98.268	102.44	98.611	95.104	100.44	103.24
104.48	113.84	106.04	111.72	112.37	106.36	107.09	112.02	105.65	108.22	115.08	112	112.77	102.74	108.15	107.27	108.95	107.73	102.13	114.31	114.26	111.58	108.09	112.51	109.93	107.33	109.83	106.55	114.15	111.58	108.44	107.86	111.86	110.74	110.46	106.99	101.6	102.32	108.92	108.23	100.15	111.03	108.63	108.69	113.76	96.798	104.66	105.82	107.46	106.54
106.1	109.44	110.68	102.49	102.29	102.53	110.84	103.44	109.34	99.21	104.44	106.5	102.96	112.58	105.17	104.99	107.18	107.13	100.71	105.66	104.37	103.95	108.73	109.84	107.83	101.56	101.4	109.51	103.68	105.63	105.75	108.21	102.61	109.53	98.346	108.24	108.82	110.63	100.65	106.12	102.52	108.16	101.07	103.28	106.02	102.88	106.08	102.46	108.13	106.28
109.75	106.12	107.03	108.95	111.27	108.95	114.17	114.92	110.03	109.91	111.55	105	111.7	114.56	105.35	107.36	103.63	108.42	110.85	105.5	109.64	99.925	108.95	112.33	109.24	102.35	104.96	103.27	108.59	100.18	108.85	110.45	105.89	106.34	111.39	107.15	106.35	110.75	105.85	103.68	109.05	104.85	111.77	112.19	111.21	110.42	107.65	111.1	112.52	106.65
104.27	107.27	110.27	111.19	107.9	99.295	105.88	102.73	105	104.61	106.74	106.05	105.58	107.43	103.59	108.83	113.8	104.5	104.52	107.66	107.01	116.68	100.2	106.02	98.073	109.18	98.955	110.93	106.94	102.51	102.08	102.74	104.72	100.59	107.81	104.55	108	101.63	105.64	105.9	104.81	105.67	99.347	105.29	105.43	104.53	100.18	107.68	108.25	103.65
104.92	111.91	111.25	109.42	105.51	110.11	112.2	109.02	107.4	104.89	106.65	106.19	112.54	110.59	103.08	109.5	105.93	102.88	112.99	107.93	117.39	108.18	111.01	112.43	109.25	108.62	110.04	105.46	115.52	105.33	106.25	108.01	110.47	100.44	112.54	107.77	111.78	105.91	105.01	110.68	104.26	111.43	114.15	106.28	110.74	107.61	105.57	106.15	108.67	110.71
97.83	97.157	99.752	100.63	103.26	94.627	96.565	90.999	99.668	101.99	97.997	95.201	101.72	97.784	99.537	93.36	105.11	100.62	96.664	97.723	98.608	96.382	97.362	98.691	95.334	97.24	98.926	97.109	100.17	100.5	95.508	97.829	95.596	95.612	99.731	91.98	98.097	99.248	97.65	101.72	101.11	94.682	102.19	98.615	105.46	96.298	97.877	99.676	100.22	97.835
100.51	103.72	107.49	102.12	109.32	105.57	104.51	105.55	104.16	106.77	101.44	106.98	110.35	108.58	109.33	104	110.37	109.7	104.89	105.48	108.97	104.16	109.36	101.06	98.868	107.46	103.02	102.08	108.22	101.13	108.49	108.36	104.37	102.87	106.79	97.774	101.25	104.48	109.91	105.15	103.33	108.4	107.05	103.95	106.14	108.31	108.66	108.93	109.93	100.57
113.09	111.11	113.01	113.92	107.33	110.68	109.27	110.9	107.6	112.32	109.27	108.19	110.41	108.75	102.23	111.21	115	109.68	122.14	111.64	106.66	112.35	112.56	114.26	111.71	110.23	114.62	109.72	108.53	107.51	109.57	113.5	108.2	114.2	103.8	109.96	106.88	115.57	108.65	118.36	110.59	104.84	108.65	110.31	108.46	106.15	110.04	108.96	107.93	107.78
105.45	105.58	103.3	110.57	106.64	104.23	102.1	107.53	100.18	107.95	103.88	112.07	101.18	104.86	108.46	109.47	101.52	105.23	107.35	98.568	102.96	101.52	105.75	105.72	102.02	109.04	105.33	104.04	102.12	107.01	103.49	103.4	101.79	106.57	107.38	102.74	114.97	102.83	105.83	106.58	102.23	110.69	108.79	106.56	104.13	104.98	101.9	102.1	103.6	109.13
104	104.21	103.68	105.79	110.33	108.3	106.32	103.1	108.13	103.29	105.2	105.7	102.6	108.51	103.36	104.7	110.31	107.16	108.9	108.53	107.26	109.04	105.17	102.01	107.09	104.71	105.7	107.98	104.21	104.33	104.01	106.88	106.55	104.15	104.2	109.88	104.46	103.76	98.274	106.95	102.1	102.15	106.75	113.47	108.32	110	99.306	99.162	102.14	107.97
107.53	103.91	108.89	100.07	104.98	107.97	107.49	112.65	100.94	104.72	103.17	109.57	103.2	102.68	105.21	101.49	115.41	110.29	106.73	107.42	104.87	114.8	108.92	108.07	109.62	99.065	100.11	108.51	108.03	105.13	107.9	111.75	103.94	114.47	108.63	112.49	99.41	106.27	101.41	113.18	108.57	103.77	107.43	103.84	106.58	100.6	103.04	106.74	107.43	103.62
101.09	108.15	108.77	108.37	108.59	100.6	106.28	108.1	109.85	106.4	106.83	101.56	103.69	101.3	102.22	106.47	106.82	107.04	104.6	105.66	102.07	101.07	106.53	109.61	104.59	105.62	103.49	100.25	107.95	102.42	99.117	106.33	103.2	103.04	104.15	104.22	109.45	106.06	108.26	102.26	107.18	108.17	104.56	103.22	112.6	102.03	99.271	108.83	108.47	102.09
112.47	115.9	108.09	106.35	107.04	110.34	104.37	111.34	107.82	98.368	105.91	107.5	116.45	107.83	110.18	111.34	106.5	109.1	104.87	111.63	111.03	107.33	105.68	109.6	102.1	104.61	106.14	109.2	109.41	107.37	107.22	107.92	109.02	109.31	108.34	108.2	105.46	106.53	105.65	99.511	106.4	108.95	105.65	111.24	105.84	110.91	108.06	109.88	110.68	108.06
109.84	110.46	109.75	107.83	106.98	110.03	111.94	111.64	115.32	117.75	110.4	110.45	108.33	106.92	106.71	110.52	111.66	107.9	109.43	110.64	104.07	107.76	106.63	108.77	117.34	112.34	108.63	105.53	108.69	118.9	109.62	114.25	105.6	110.61	108.76	118.79	110.95	114.01	111.92	115.42	116.15	100.91	104.99	107.58	117.83	106.36	108.76	116.61	108.72	103.37
104.65	110.28	106.91	104.83	104.46	109.25	105.52	113.01	103.05	111.45	108.74	105.34	106.22	106.8	113.55	108.76	105.68	110.23	104.34	103.66	109.38	110.59	107.13	112.46	106.27	110.35	104.58	107.24	107.31	108.82	109.79	106.27	109.7	106.81	113.09	109.68	100.89	106.46	109.52	107.01	115.95	106.42	116.85	112.54	109.91	117.09	107.45	110.67	113.03	113.37
95.496	100.15	99.606	95.366	101.95	102.09	100.04	98.289	98.627	95.768	100.63	94.628	98.722	99.053	103.21	101.42	102.67	106.66	91.473	100.83	99.286	93.328	103.1	100.4	101	102.85	100.98	97.193	99.969	98.514	101.5	94.887	98.908	98.662	98.85	96.062	99.933	98.363	95.46	109.45	95.657	95.891	100.74	97.894	108.72	102.68	102.88	96.154	104.13	93.712
108.78	106.9	107.89	110.53	110.77	101.29	111	110.61	105.64	105.89	110.2	113.12	106.67	105.87	110.4	110.55	106.61	114.27	106.29	108.96	108.62	109.8	104.35	107.33	106.35	107.5	105.71	102.81	108.63	114.95	106.02	107.14	106.35	108.28	114.8	105.22	104.16	103.58	112.66	108.96	108.43	107.31	114.17	112.49	107.31	108.81	106.44	105.96	110.36	102.98
110.05	106.75	104.98	106	104.11	100.89	101.52	98.62	107.56	100.6	101.52	105.76	110.22	99.196	101	109.12	109.5	104.13	106.25	101.36	100.31	99.678	101.34	101.89	104.82	106.84	101.48	102.55	106.28	111.86	109.4	108.49	104.08	109.34	109.09	108.16	107.02	103.94	107.36	108.69	104.57	111.64	110.81	105.47	109.18	107.16	111.64	102.15	105.35	100.59
109.13	107.39	106.12	108.95	107.6	107.33	108.4	107.42	111.58	101.19	102.06	106.85	107.38	101.75	107.07	104.52	109.15	108.8	103.63	104.86	101.53	104.7	108.3	105.94	102.26	103.78	105.77	107.38	106.9	101.44	104.03	103.94	102.92	104.35	104.48	108.91	107.45	104.8	104.38	103.65	104.65	100.34	108.88	107.93	103.16	100.17	113.58	103.06	110.42	105.67
102.79	108.42	109.23	108.53	109.38	104.14	112.45	112.53	108.05	109.1	112.99	112.88	109.72	107.45	106.74	113.43	117.55	106.26	105.53	104.82	108.86	109.88	112.65	99.08	110.02	109.85	107.37	106.62	110.26	109.43	110.87	109.4	110.91	111.29	108.65	110.28	109.95	106.65	108.35	111.13	114.11	110.68	107.04	112.81	104.24	107.71	112.81	107.6	107.68	109.27
105.31	100.15	99.495	94.23	102.25	98.959	102.32	94.959	97.852	105.21	107.16	99.495	96.612	97.896	100.63	102.32	99.722	100.25	96.848	102.99	96.094	97.741	98.963	98.461	93.225	98.909	98.485	97.225	98.272	101.42	95.616	94.58	98.531	94.375	89.367	96.631	100.55	95.848	107.88	101.19	101.01	103.51	100.68	101.93	101.02	101.22	96.708	101.12	105.51	99.159
108.17	103.54	103.59	104.31	105.06	107.91	107.28	107.77	107	108.7	106.66	112.87	108.07	104.02	108.06	106.3	104.64	106.65	108.82	110	111.79	106.42	104.76	106.34	107.44	105.72	101.87	110.61	113.67	107.06	110.65	104.18	103.89	111.12	110.28	100.22	103.21	110.85	99.214	103.87	110.19	106.91	105.19	102.37	101.22	108.04	105.02	111.61	104.84	108.48
103.56	104.34	104.3	103.17	109.91	106.53	103.34	101.34	101.14	100.33	102.64	107.69	102.35	103.7	101.47	104.69	108.01	105.71	108.6	108.47	109.15	99.078	109.3	99.688	96.761	104.72	103.62	111.7	114.99	109.53	114.73	103.9	106.86	107.12	104.14	109.29	105.23	106.52	110.65	108.19	104.39	108.45	101.04	102.66	109.36	107.2	109.77	103.86	103.29	109.21
100.88	99.098	94.503	99.845	99.56	100.21	94.661	99.846	94.222	96.577	101.02	95.682	99.086	101.2	100.02	92.219	103.27	92.136	101.85	97.53	99.021	93.643	97.618	100.96	96.5	92.57	96.748	99.74	99.357	95.048	99.418	95.906	96.006	102.96	99.05	94.982	99.425	94.951	97.93	99.171	96.595	101.59	107.38	97.682	99.195	97.718	95.899	99.869	106.93	99.819
104.7	102.64	105.89	102.37	106.4	101.62	110.39	100.98	106.08	105.55	105.99	103.63	108.77	105.99	104.71	107.41	100.36	105.34	108.12	101.25	105.71	105.65	110.39	111.02	99.875	107.98	106.13	108.46	107.1	106.05	96.896	105.3	100.98	107.37	103.19	112.14	107.56	108.99	102.59	107.17	104.06	107.16	107.55	109.48	100.67	101.43	104.51	107.26	106.56	105.27
94.452	97.747	99.301	97.4	102.05	94.776	101.37	94.023	105.19	107.19	96.944	101.81	102.62	99.898	98.911	95.261	102.39	101.92	96.106	100.04	93.916	98.824	100.56	100.2	98.322	100.99	104.75	103.06	100.22	101.66	92.89	103.83	102.55	104.81	97.861	101.53	99.468	93.208	104.93	99.526	97.512	96.33	97.019	97.358	103.6	98.683	94.644	93.967	99.445	101.76
97.556	100.43	100.34	97.281	100.92	98.309	98.814	100.93	100.75	96.694	98.82	101.55	96.594	93.735	97.178	98.34	95.162	97.523	101.59	98.834	101.58	104.08	98.418	96.75	97.169	97.647	98.952	103.13	99.142	95.89	101.73	97.666	101.51	97.404	98.082	93.621	101.63	101.17	103.12	99.018	89.655	97.857	99.66	96.325	97.804	92.223	100.82	94.595	99.232	96.316
99.051	96.762	97.36	95.689	99.914	97.643	105.24	97.062	93.967	99.579	96.2	95.078	98.432	97.729	98.881	94.378	97.774	96.515	98.429	102.7	99.313	100.81	105.87	98.924	101.03	104.92	89.579	98.345	100.18	94.993	99.456	104.69	94.692	99.367	100.69	98.48	94.681	97.058	99.459	95.313	99.853	100.34	94.793	100.38	106.1	98.786	106.64	101.75	97.591	100.64
101.4	111.76	110.53	108.07	109.82	107.28	105	109.23	110.47	103.72	103.21	109.71	112.58	103.82	108.53	106.41	105.39	109.24	107.08	104.77	110.6	108.47	105.13	107.82	107.31	108.95	104	101.78	105.83	109.73	106.8	111.34	111.57	102.23	109.92	109.44	105.42	112.69	112.23	110.35	107.51	103.55	109.22	110.18	107.44	107.05	101.03	110.36	110.47	106.84
107.04	109.87	106.61	104.62	107.33	103.72	107.86	103.22	114.63	102.01	108.02	109.52	108.65	109.38	106.84	106.33	105.02	104.17	108.91	113.52	110.27	107.98	108.71	104.26	105.34	104.61	105.38	112.7	112.99	110.12	106.1	109.22	107.24	115.08	107.79	114.14	111.06	105.69	110.23	112.81	108.54	113.8	108.11	101.3	109.23	106.63	107.83	109.72	106.96	110.45
106.92	107.41	113.65	104.43	112.98	108.14	105.44	111.9	109.06	107.95	106.84	100.98	106.14	112.8	104.96	106.17	109.84	107.88	106.8	107.11	108.22	107.9	102.7	112.31	106.56	106.23	109.4	105.72	104.76	108.56	110.94	104.64	112.52	107.62	116.34	102.92	110.61	106.98	104.83	105.49	112.28	108.6	104.39	109.81	102.96	106.65	109.19	102.44	103.94	107.82
107	104.8	107.45	104.64	106.78	107.8	94.432	103.43	107.5	101.82	110.05	94.948	105.5	116.27	108.82	109.05	105.96	108.7	103.22	102.95	103.93	105.92	110.85	100.82	106.16	103.46	99.23	101.77	104.95	111.06	104.82	105.08	103.46	111.74	106.54	104.53	109.79	109.81	107.36	106.27	107.45	98.255	107.3	106.55	107.11	108.54	108	112.19	107.87	105.31
107.52	109.21	102.23	108.83	98.693	106.49	105.25	109.74	112.41	101.8	106.34	109.37	106.23	103.39	108.21	103.14	104.99	103.37	105.1	112.46	107	105.7	105.23	101.41	101.87	108.09	105.26	102.98	104.35	107.03	106.45	105.48	107.02	102.49	105.97	104.81	98.04	107.4	102.3	103.5	106.42	111.77	105.36	109.67	102.47	104.78	107.61	104.68	103.82	104.55
105.9	101.32	102.56	105.33	104.55	101.34	103.34	104.19	108.99	105.7	107.17	105.92	108.42	103.51	111.52	104.86	108.03	110.74	105.55	112.21	100.63	105.93	101.78	107.88	95.488	100.29	105.45	112.92	102.92	111.21	107.47	105.93	109.17	104.96	104.97	105.38	100.86	107.6	107.02	101.32	102.85	98.461	103.46	103.9	109.56	100.39	108.87	108.98	106.88	113.41
98.257	101.32	95.029	95.102	97.341	93.082	96.538	93.731	97.697	98.407	96.757	97.454	98.832	99.854	90.626	98.249	102.3	99.79	100.85	95.345	98.217	98.027	94.686	102.56	97.121	95.565	99.764	96.153	101.21	100.77	105.54	95.412	95.572	101.58	96.614	98.007	94.457	101.27	101.28	96.533	98.135	99.283	96.957	98.19	100.03	101.5	98.336	100.1	100.41	88.476
100.36	95.089	99.974	99.763	97.784	97.434	104.98	98.741	99.061	96.135	102.51	97.411	98.465	100.32	105.65	100.46	103.45	101.24	96.421	100.56	92.841	100.38	95.898	101.73	102.24	98.831	97.686	101.38	91.577	96.147	99.652	99.107	97.723	95.888	105.23	96.044	96.157	101.51	101.89	99.892	94.237	96.797	100.18	97.846	100.55	98.249	95.792	102.45	98.987	99.657
109.36	111.54	107.56	103	103.13	105.87	111.71	106.14	108.46	107.83	106.59	103.32	108.31	103.25	107.18	107.61	106.94	103.33	103.09	107.03	111.38	107.56	109.57	109.08	113.15	101.38	98.898	108.88	104.54	103.91	106.95	103.64	107.15	105.15	108.41	107.66	108.87	103.92	107.02	105.82	110.91	108.03	110.26	103	96.059	111.57	109.88	106.86	109.4	109.39
109.15	105.3	106.42	106.4	107.36	107.57	100.34	109.85	106.06	108.54	105.71	113.96	111.84	102.02	111.62	108.87	104.53	105.71	106.1	106.26	111.84	109.34	104.16	110.98	106.22	104.57	107.39	110.07	110.17	109.17	106.75	110.1	108.62	108.8	114.67	104.53	101.42	112.33	106.7	107.82	107.38	106.53	108.58	108.24	111.7	107.72	111.45	108.45	107.45	111.32
96.101	92.137	95.844	94.49	95.595	98.423	98.264	94.88	105.14	100.16	93.95	99.197	97.184	102.93	99.882	97.978	94.717	99.428	94.074	89.618	99.866	97.782	89.603	98.174	102.75	98.141	97.202	99.576	97.135	96.781	101.14	100.77	99.16	97.113	93.412	105.23	104.14	96.213	95.719	96.356	99.911	96.605	99.113	95.467	104.21	101.84	104.73	97.538	102.76	99.512
111.46	104.53	102.95	110.47	105.75	109.43	109.89	103.78	113.23	115.41	108.08	106.2	108.05	110.1	115.97	102.06	107.2	108.25	107.05	109.38	103.01	112.26	105.3	103.64	111.62	112.83	107.05	114.97	107.58	111.41	108.33	111.52	107.5	116.51	103.82	109.16	107.25	108.64	110.47	106.09	107.2	107.64	102.07	106.13	109.55	104.12	106.59	107.4	113.44	109.06
105.57	111.16	104.98	102.21	105.01	105.31	111.35	113.66	107.12	99.447	107.63	109.86	105.91	114.04	108.58	104.67	113.03	107.03	110.77	102.87	104.91	112.45	110.37	104.41	113.42	112.82	105.05	107.14	105.29	109.34	111.48	107.81	106.7	110.01	105.58	108.12	111.86	109.45	107.95	103.19	110.53	112.22	109.82	111.07	112.46	105.46	104.68	106	109.08	108.45
108.46	107.89	103.81	106.42	112.81	107.06	111.61	106.64	105.28	106.8	108.11	109.28	105.6	107.82	107.55	102.54	102.08	106.94	106.12	105.77	105.33	104.54	100.05	106.55	102.84	102.17	102.24	106.59	102.18	104.14	105.11	107.49	107.53	104.52	103.44	109.56	106.46	102.59	108.85	105.75	106.36	104.9	105.92	107.4	101.52	103.53	105.69	106.8	102.22	108.4
111.67	107	103.27	104.69	107.87	104.3	99.647	104.66	103.85	107.97	103.74	108.08	107.22	106.14	106.69	105.58	111.15	97.866	108.41	107.66	107.6	109.97	102.88	102.58	101.62	103.69	102.81	103.72	101.97	107.36	102.82	97.147	106.52	105.45	100.2	108.42	109.53	105.19	107.12	99.909	105.46	104.75	108.04	104.67	112.4	101.05	105.95	102.89	95.524	103.86
95.106	95.66	103.49	98.818	94.923	97.787	96.763	97.887	95.819	95.17	102.59	96.656	99.692	101.21	98.965	100.75	91.411	103.08	101.09	100.95	96.366	92.821	100.6	100.66	96.047	103.76	106.88	95.232	96.183	92.604	98.356	101.19	98.44	101.96	101.13	91.909	96.129	94.795	101.45	98.365	95.662	101.57	96.07	105.1	105.36	103.42	96.466	97.552	102.61	97.79
95.058	99.648	101.69	102.28	98.961	99.735	100.94	94.933	100.88	99.096	92.891	98.037	99.485	99.615	98.77	95.804	97.893	95.901	96.157	105.27	99.861	101.51	95.904	100.35	98.567	101.49	90.846	100.35	96.569	96.295	100.27	99.04	98.414	101.05	100.29	102.42	97.578	98.862	98.811	97.094	99.439	99.344	100.58	93.143	92.099	99.559	97.168	103.16	99.204	104.36
109.53	108.53	102.9	97.865	96.147	105.42	104.04	109.3	102.75	104.17	100.83	105.13	101.1	106.49	103.21	100.9	102.03	106.25	104.09	109.74	110.7	103.69	109.58	108.72	105.8	102.56	102.13	101.34	107.87	103.06	112.3	103.19	104.24	104	104.67	108.15	100.55	102.15	104.74	104.88	104.65	101.35	107.44	106.81	106.6	104.18	102.19	110.04	109.22	108.94
104.72	103.42	101.02	105.55	103.39	105.16	109.67	109.94	104.95	104.91	102.96	98.934	104.63	109.51	105.56	106.61	107.32	107.42	101.69	110.61	106.69	100.87	105.04	101.17	105.47	104.47	104.75	98.968	104.21	105.3	109.3	106.82	104.85	103.99	106.12	102.3	113.1	101.1	101.4	105.21	104.87	108.3	104.41	104.25	106.93	108	107.82	103.49	107.15	102.32
108.66	115.19	104.64	103.97	106.25	101.94	107.9	104.4	112.25	106.9	104.24	105.93	109.59	108.2	104.13	104.98	111.69	109.72	113.21	104.99	114.26	110.81	102.62	108.85	105.92	105.12	109.37	111.81	102.35	108.61	108.83	103.12	109.43	102.12	106.81	105.57	106.89	106.38	107.39	116.41	103.71	103.92	107.37	104.92	102.47	110.37	100.33	102.46	104.89	106.56
104.83	110.19	105.7	108.28	101.31	102.77	107.09	107.82	109.63	103.31	109.83	105.56	105.57	104.29	106	108.78	113.11	105.37	107.36	108.4	104.48	108.48	103.72	109.31	101.71	110.13	106.06	110.43	108.06	105.52	98.086	107.87	104.37	105.02	105.86	109.39	107.98	102.46	106.03	109.52	99.981	102.58	105.7	101.13	109.24	103.54	101.44	104.45	106.09	107.84
109.81	109.13	101.14	107.23	109.48	110.97	108.69	108.07	116.04	105.38	110.72	111.29	105.55	103.74	109.1	109.73	109.8	109.7	109.3	110.92	111.03	104.3	105.87	112.09	114.49	110.87	111.63	111.22	103.57	105.29	107.73	109.74	109.51	103.48	107.19	107.5	110.09	108.49	103.5	108.19	108.45	111.21	116.19	103.78	109.35	106.94	102.44	110.47	106.89	105.1
109.35	103.91	104.98	106.01	109.43	105.2	103.69	107.18	102.53	111.74	98.508	106.26	101.72	104.84	102.76	101	107.17	103.13	104.55	103.17	106.92	110.5	109.36	107.85	112	102.95	107.18	106.07	103.03	104.94	113.89	101.94	108.32	106.19	110.25	104.56	109.87	107.43	103.62	106.04	107.25	107.65	104.77	107.16	107.57	103.64	95.6	111.12	103.85	105.94
104.14	105.06	101.55	105.57	100.9	108.72	108.59	105.41	107.29	103.02	106.3	104.55	103.82	100.42	108.98	103.17	104.61	101.49	107.3	107.5	105.64	103.76	102.84	106.38	105.84	104.3	102.92	104.62	104.1	113.38	108.41	104.27	103.13	99.452	103.1	110.1	106.73	105.21	103.44	114.25	103.63	108.62	109.04	110.01	105.64	110.04	101.44	107.17	107.82	103.6
98.051	107.88	117.04	110.25	105.6	104.48	103.17	107.1	106.35	115.36	110.11	107.87	105.85	101.96	100.59	111.14	108.86	109.81	103.95	109.56	112.03	105.93	107.72	104.5	111.65	110.81	106.19	106.68	103.57	107.17	107.64	103.9	104.03	104.51	112.26	110.35	107.19	99.397	103.72	109.26	103.92	102.41	111.64	106.75	111.05	106.92	104.43	107.78	108.79	102.52
104	110.37	104.35	102.62	106.02	105.78	110.68	106.99	104.88	102.28	105.96	103.84	106.6	104.95	103.66	110.07	102.88	99.723	106.88	106.08	103.91	102.15	102.33	101.78	102.1	107.8	103.31	102.26	100.53	101.68	105.27	100.58	105.53	110.25	112.39	99.479	103.94	108.05	102.5	106.76	109.51	103.03	103.66	106.35	103.93	110.52	105.01	106.75	110.03	103.5
103.45	99.751	95.377	98.546	96.121	99.215	95.663	96.344	93.864	95.699	101.36	99.54	97.293	105.53	94.954	96.282	90.611	96.455	99.504	100.22	95.1	97.536	100.52	102.91	100.13	97.714	98.619	90.59	100.89	98.77	97.567	98.247	98.883	99.984	104.75	100.01	96.566	97.439	100.15	95.754	93.525	97.65	102.77	97.066	102.62	99.647	96.99	101.16	98.761	98.849
109.36	107.7	106.49	103.51	108.5	103.71	104.07	107.18	110.94	108.48	112.26	104.64	112.47	110.52	109	105.17	107.9	106.08	110.28	104.4	104.36	112.66	109.41	106.98	106.95	106.71	111.68	108.53	110.31	106.34	108.67	107.95	106.59	106.69	106.92	101.61	108.92	103.87	102.72	110.19	118.99	109.22	111.37	104.04	112.5	103.04	107.06	108.07	104.41	107.27
104.34	101.99	104.97	105.06	105.26	104.87	102.55	105.03	107.05	100.11	106.56	105.18	103.22	109.78	108.74	104.63	101.16	106.09	107.77	105.74	105.85	106.74	107.13	104.46	106.02	104.67	108.88	106.71	102.82	104.55	105.58	108.61	109.13	107.26	105.65	103.1	105.01	108.16	104.62	108.58	103.72	109.19	108.2	105.45	102.82	106.31	110.39	106.29	107.96	105.88
101.8	102.62	106.02	105.96	100.72	103.12	105.22	104.22	105.52	104.31	100.83	96.158	107.22	102.82	101.59	103.13	100.6	103.76	104.79	106.26	99.244	106.89	105	102.74	100.93	107.34	107.03	101.09	103.46	101.21	104.75	106.5	109.07	108.54	106.77	105.42	106.65	96.716	100.27	96.982	99.01	103.95	101.87	103.07	98.437	105.12	108.17	104.43	108.55	105.7
108.81	98.884	102.27	99.36	98.222	96.648	105.36	98.027	101.83	103.76	98.446	105.36	101.17	105.06	101.71	103.69	102.08	99.825	101.48	95.701	100.34	95.715	102.87	96.567	100.65	99.2	103.56	102.06	97.723	98.439	101.25	102.05	104.21	99.637	101.69	97.067	102.81	99.571	101.43	101.93	103.39	103.23	98.758	109.48	99.359	103.8	102.52	98.452	95.988	101.69
98.394	105.07	106.66	99.054	97.578	95.928	99.178	96.478	97.975	91.893	105.41	101.2	96.876	94.887	97.684	102.21	101.37	92.529	94.035	98.58	97.137	97.386	91.443	105.38	96.454	96.753	100.42	109.09	101.84	100.71	101.18	102.05	99.272	97.548	99.945	101.88	95.816	96.614	100.25	96.748	102.39	98.329	96.671	98.004	94.917	95.198	102.1	99.028	101.52	104.17
102.41	97.646	99.539	102.8	97.862	99.782	101.03	98.483	101.85	100.62	104.11	96.087	98.231	99.09	102.07	100.74	91.752	100.8	99.066	100.3	105.27	101.51	102.89	99.887	105.67	103.94	101.01	96.544	100.36	101.69	95.416	102.53	99.953	104.06	103.49	104.92	93.999	105.68	96.811	94.529	98.596	95.305	94.973	97.531	98.92	98.995	102.81	97.647	96.164	103.86
102.89	94.858	95.244	101.85	97.474	98.603	96.468	103.09	101.8	104.17	99.51	105.35	96.78	96.099	102.76	97.446	96.292	102.27	102.04	102.63	99.684	94.575	99.857	94.508	91.604	96.146	96.652	95.393	95.107	100.84	93.854	101.46	96.433	93.4	95.461	101.16	97.974	102.24	95.002	90.133	96.067	101.19	99.407	90.758	93.31	95.071	95.181	97.302	95.296	97.754
104.8	109.9	104.91	99.329	108.59	110.7	103.04	107.81	107.99	105.87	109.87	102.79	104.16	109.07	102.44	107.18	108.38	106.37	106.05	109.71	102.61	107.29	106.8	98.922	107.14	104.6	112.04	109.01	109.13	105.28	117.16	112.48	103.26	102.35	106.6	102.32	105.28	103.99	109.59	108.06	107.37	103.95	109.36	105.51	99.602	108.9	108.33	107.08	101.12	106.2
106.49	102.11	110.91	112.61	113.27	108.02	111.64	112.4	111.45	113.63	107.41	109.02	104.31	112.77	105.75	109.26	110.84	111.42	110.36	111.11	105.57	111.46	107.48	109.57	106.87	108.01	106.86	106.89	102.89	110.55	114.02	113.1	107.31	108.89	113.38	105.02	115.15	108.85	105.06	113.83	109.47	108.3	108.12	112.97	104.7	108.92	104.72	108.35	109.43	106.88
109.37	105.31	110.79	107.49	109.78	113.72	113.86	105.63	103.96	107.65	113.26	109.4	104.33	116.92	112.44	103.33	113.26	101.16	112.75	101.14	105.61	105.64	109.81	108.17	108.71	103.83	116.63	107.14	114.24	106.46	107.4	106.57	107.24	112.2	105.57	103.45	112.49	113.52	110.81	108.12	110.23	104.33	111.86	105.99	106.37	105.75	111.35	108.83	102.29	104.59
96.324	97.748	96.975	99.173	95.659	96.565	100.08	101.04	95.917	102.61	105.69	104.88	100.42	101.11	105.39	105.4	103.48	103.65	102.57	99.371	100.35	104.26	96.676	100.78	99.652	98.27	99.348	106.03	100.73	101.81	100.82	105.53	96.725	96.699	104.82	104.5	97.537	98.884	100.69	98.278	108.35	99	101.51	97.028	99.501	102.3	94.566	102.03	100.99	96.327
105.9	107.66	108.98	112.59	105.74	101.36	106.09	115.65	106.95	102.66	105.77	111.02	107.97	107.8	107.03	106.79	111.22	110.92	107.42	111.3	105.08	109.76	108.13	108.33	107.41	106.83	106.33	113.25	106.93	109.71	113.01	110.36	114.09	105.23	110.27	108.44	107.63	112.07	105.26	108.86	107.62	112.96	113.58	104.97	103.4	107.03	110.92	101	104.91	106.67
99.78	102.99	99.939	97.445	100.27	98.83	101.47	97.548	94.547	103.46	97.076	100.72	101.4	94.196	106.05	103.41	98.807	96.235	98.369	98.587	104.78	95.194	105.65	95.863	94.848	105.32	105.49	96.622	103.08	99.374	107.22	98.272	101.56	101.47	96.023	102.56	109.62	96.262	98.91	101.65	101.51	105.72	106.37	105.01	97.264	99.551	98.879	98.91	97.708	102.13
106.42	105.04	112.05	102.65	106.88	115.42	112.65	103.81	109.98	104.01	108.45	108.91	109.96	109.26	106.35	105.47	110.24	114.27	107.63	110.1	112.63	105.1	107.23	104.29	110.4	104.48	99.025	111.66	107.2	107.8	107.61	107.22	112.49	108.47	108.89	108.71	105.49	107.6	109.15	106.85	98.867	106.84	112.19	105.68	107.48	108.83	109.74	104.61	112.61	106.36
106.58	104.09	107.76	105.24	113.16	100.45	98.266	108.7	104.94	107.5	105.42	94.481	107.15	109.93	104.94	109.85	108.4	106.76	105.65	97.57	110.9	101.14	108.3	103.86	104.64	103.62	100.96	105.93	107.12	108.9	103.16	106.34	102.02	102.18	102.92	108.68	99.752	106.76	105.76	104.6	105.69	102.71	106.14	104.27	103.16	106.31	111.43	105.86	106.05	111.65
108.63	110.58	103.36	104.7	105.26	109.35	109.2	107.44	115.02	107.88	111.09	110.77	108.22	105.19	108.37	105.77	103.67	108.18	104.68	108.96	105.81	111.42	109.72	110.28	105.75	111.44	105.16	108.92	105.82	105.31	112.61	112.49	108.58	107.11	105.88	101.05	103.75	109.95	108.05	103.6	106.73	106.02	103.58	110.13	109.4	109.48	103.71	104.38	105.72	112.46
101.27	100.43	104.32	101.22	105.74	102.23	109.37	106.02	105.31	107.99	99.829	107.41	107.26	106.52	112.89	113.45	103.44	111.96	102.29	106.29	106.2	106.13	102.23	106.21	106.58	114.57	104.25	111.21	104.6	107.11	107.41	103.41	102.64	104.04	100.01	112.34	100.5	107.24	109.7	111.24	109.18	110.71	102.59	108.9	108.02	105.24	107.66	107.5	101.37	110.02
103.41	102.52	102.93	102.21	98.843	104.17	106.17	106.55	100.64	107.26	105.1	106.46	103.01	107.42	105.05	107.24	110.64	104.96	107.82	107.55	108.31	106.98	105.55	100.96	104.57	107.13	111.41	103.86	102.84	107.2	107.14	109.05	110.19	109.22	110.16	103.96	101.61	99.626	107.34	98.104	105.97	109.73	107.08	102.43	105.17	104.82	106.19	99.375	110.14	105.16
102.4	107.77	107.31	100.68	105.36	105.3	111.55	105.73	107.26	112.15	108.29	109.2	107.74	105.54	100.46	109.12	116.45	108.25	108.99	104.17	103.25	104.59	106.71	106.81	107.38	108.1	105.84	102.43	108.19	102.8	105.4	106.38	108.27	112.35	105.83	102.42	106.49	105.26	101.82	103.65	107.22	107.9	103.88	114.38	105.55	109.49	106.05	109.45	113.37	105.47
110.39	109.39	104.57	113.46	111.06	109	113.26	107.98	105.95	103.52	102.58	111.02	107.32	109.33	110.46	110.65	107.56	110.48	103.51	109.02	104.97	108.25	114.44	108.46	106.72	112.85	110.06	108.06	109.52	106.33	108.67	109.37	107.97	109.66	103.79	102.43	108.07	111.42	110.59	104.34	113.69	108.14	107.86	104.29	106.91	103.09	102.09	108.36	109.11	110.32
95.095	102.61	104.35	95.914	101.36	101.42	97.99	102.42	98.491	98.192	96.16	99.666	96.393	96.421	96.399	98.22	95.483	101.09	104.89	96.958	100.1	91.975	102.56	99.455	99.458	99.513	104.46	100.32	104.55	93.004	89.511	98.503	93.048	101.98	99.741	101.77	100.57	97.175	95.756	101.95	97.401	99.603	107.12	98.828	106.02	94.571	96.959	104.53	99.018	99.114
107.13	109.4	107.81	103.99	103.4	108.02	105.65	104.43	106.18	107.93	103	107.26	102.45	105.96	105.81	113.51	105.52	103.51	108.68	107.16	108.22	102.96	106.54	110.54	105.87	108.71	106.69	108.5	104.35	101.58	102.77	100.24	101.35	107.84	105.98	107.73	103.69	105.64	97.357	105.61	102.12	107.95	110.14	102.96	109.01	101.19	101.54	107.98	100.62	109.4
111.14	111.21	110.87	105.73	100.43	108.41	106.09	112.12	105.74	110.63	111.72	110.08	110.33	107.25	108.45	109.73	108.01	108.51	112.83	110.89	107.05	114.71	107.13	109.57	108.55	116.91	103.58	108.59	113.21	107.05	104.84	110.18	109.15	104.98	104.73	104.52	108.12	110.55	114.37	105.33	109.64	108.22	109.63	109.6	108.76	107.05	109.56	108.58	112.67	105.9
104.78	104.75	107.46	104.14	107.94	105.32	105.42	103.81	103.9	106.25	107.24	108.3	108.93	107.61	109.82	105.09	107.37	102.15	108.77	105.13	107.77	104.44	105.22	105.85	105.62	104.68	102.02	103.84	110.76	109.71	103.46	106.15	110.64	110.49	109.93	107.38	105.19	108.68	106.7	104.19	106.24	101.61	104.8	100.28	102.31	102.12	107.68	108.17	104.65	107.49
104.99	107.3	102.51	101.39	108.06	105.26	108.54	112.96	107.14	103.12	105.52	99.885	103.75	104.8	99.65	103.34	111.56	106.22	104.59	101.33	98.816	100.52	103.99	107.26	104.16	107.54	103.95	103.83	109.14	106.19	109.31	102.45	100.5	104.07	99.941	101.71	108.55	108.96	109.1	106.98	107.67	105.34	105.57	105.36	103.06	107.65	107.28	108.57	100.83	103.63
114.91	99.904	108.45	110.33	103.15	110.33	104.28	108.99	108.11	112.89	112.61	111.64	105.54	107.4	100.73	101.94	100.76	106.86	108.13	110.29	110	108.05	102.52	109.71	109.02	108.59	105.62	115.57	102.42	110.02	103	113.86	105.4	104.57	109.02	111.69	109.17	109.7	106.01	105.06	110.24	106.91	111.27	106.96	104.2	105.11	104.59	104.93	101.51	108.58
106.94	102.32	107.66	113.99	110.02	109.71	110.59	106.6	106.5	104.82	109.53	110.19	108.38	107.34	111.95	104.61	108.36	106.54	109.38	107.12	104.37	108.15	109.23	106.13	113.28	106.3	105.47	107.54	110.3	110.83	101.5	109.19	109.43	100.98	108.26	108.34	109.9	108.84	110.08	110.71	109.11	109.51	108.17	111.38	112.64	111.42	105.97	103.41	109.34	106.96
99.173	109.57	109.37	112.58	108.81	107.44	106.51	112.71	109.67	108.96	104.75	107.31	105.29	101.62	113.87	109.65	111.73	109.95	103.38	109.21	110.01	109.2	109.8	109.91	109.23	106.13	107.18	105.05	116.89	114.07	110.99	107.94	104.05	107.62	101.82	108.77	109.59	102.67	109.12	107.35	113.16	103.82	112.11	106.22	112.06	106.65	108.53	100.26	108.13	104.19
98.064	103.57	106.35	108.97	105.34	104.46	103	108.06	103.69	107.96	104.9	100.69	105.63	103.58	113.2	102.97	107.42	106.35	110.25	108.14	100.51	107.72	97.887	105.87	107.05	103.94	102.5	103.36	109.98	101.6	109.79	105.35	104.48	108.01	106.21	104.27	110.06	105.82	109.1	105.67	109.72	106.18	102.44	103.31	110.05	111.41	100.7	106.63	103.16	97.616
98.903	104.87	107.47	108.37	114.52	110.98	108.04	100.66	104.62	102.29	109.53	101.51	101.83	113.89	103.58	102.48	104.48	107.65	109.45	103.13	105.62	105.74	105.24	107.49	106.86	110.63	108.16	106.34	107.63	103.74	110.83	103.73	105.09	104.77	104.18	110.01	107.69	104.08	104.27	104.61	104.87	105.24	104.37	103.48	106.83	107.86	106.23	100	97.552	111.18
102.38	108.86	107.61	99.601	99.966	105.54	104.49	109.3	110.59	110.96	100.92	104.03	107.53	105.94	98.473	104.27	104.51	110.85	103.61	103.52	110.33	105.12	105.87	107.22	104.94	108.22	109.16	97.116	106.53	108.08	101.64	109.71	105.4	104.06	106.7	103.73	105.29	98.907	102.95	108.02	106.19	106.3	107.43	106.49	104.88	107.26	106.91	107.94	108.76	107.36
100.23	101.33	105.03	99.642	103.65	94.467	102.34	98.299	102.09	101.37	99.015	97.263	102.55	108.49	105.39	98.263	102.8	99.159	107.3	100.54	101.64	97.228	101.81	96.963	96.892	95.656	103.42	99.754	97.82	100.03	102.6	105.13	98.106	101.91	99.527	103.21	101.84	101.63	106.02	104.93	98.805	99.94	104.75	96.5	99.919	102.22	102.42	102.12	100.41	103.76
108.83	108.79	102.27	109.62	104.46	105.82	106.97	102.94	107.73	108.56	103.15	110.35	108.09	106.41	108.86	101.85	108.12	109.7	110.98	103.92	108.48	110.98	110.74	104.59	104.85	111.17	105.69	103.55	108.13	106.18	99.671	108.81	105.66	100.9	103.84	105.63	106.17	110.83	107.33	104.01	104.89	99.392	107.06	107.24	105.87	99.178	106.89	109.95	107.19	108.18
103.63	100.15	112.18	102.79	105.72	109.42	104.61	106.56	100.62	107.95	107.96	106.05	102.73	105.94	105.73	99.701	107.29	108.34	98.475	110.6	104.4	101.14	104.64	105.17	102.58	106.59	107.65	106.44	110.57	104.15	114.15	107.54	104.18	112.04	98.829	103.24	104.47	105.26	100.11	105.87	107.83	105.58	102.3	102.68	102.12	104.76	105.19	107.67	108.27	106.04
102.93	99.122	107.51	105.39	110.01	104.25	108.24	113.63	103.88	106.24	107.61	107.42	108.9	103.02	103.71	101.38	107.12	105.28	106.11	106.15	98.589	104.99	106.22	103.23	105.67	105.39	107.6	104.87	109.93	100.39	110.28	107.84	103.07	107.87	106.04	103.48	106.98	105.49	113.08	106.04	109.04	102.18	107.04	107.77	102.39	111.67	109.41	108.54	109.9	108.49
109.01	108.98	103.18	107.73	103.72	109.31	102.32	115.18	109.71	109.69	112.07	110.68	110.63	107.07	108.69	108.66	104.07	110.52	106.81	109.2	109.13	112.6	106.49	103.75	108.6	106.62	99.313	110.35	120.11	105.6	109.24	111.57	105.26	110.76	111.66	107.53	113.52	100.2	107.28	106.24	102.68	107.7	115.51	103.75	112.29	115.08	109.82	109.22	102.91	105.14
107.87	105.03	105.34	110.08	112.66	104.82	112.46	106.48	112.03	108.45	111.73	112.83	109.04	108.98	108.14	104.63	101.68	106.52	108.14	111.9	107.85	104.96	105.47	106.9	107.8	108.64	109.78	107.34	103.86	109.53	108.02	109.97	108.19	106.47	101.34	109.32	106.83	111.16	105.57	109.56	108.86	112.35	111.48	103.58	115.45	101.15	110.28	105.24	109.58	104.84
110.82	107.3	108.59	109.29	106.89	108.5	113.69	106.41	114.26	111.25	110.18	111.03	109.74	114.45	104.54	107.78	113.09	113.94	115.44	111.84	110.91	114.21	109.1	109.26	109.14	111.24	111.81	107.07	113	111.39	110.72	109.65	114.63	112.83	106.46	113.65	106.62	110.17	110.94	108.52	113.46	110.64	106.28	112.22	106.75	109.46	115.81	114.32	108.39	113.07
98.136	94.808	99.88	94.628	98.028	96.174	99.851	94.222	100.55	97.918	100.52	97.837	92.488	96.845	100.74	90.629	101.01	91.914	101.48	101.21	104.41	99.351	88.682	96.8	95.8	100.72	100.52	101.15	95.41	96.593	95.137	99.828	103.17	104.44	101.18	106.12	100.86	97.969	104.34	94.2	96.372	98.671	94.69	100.47	93.492	99.71	97.02	91.771	97.661	94.864
101.58	101.32	101.6	98.167	96.354	104.86	100.98	103.52	101.52	100.32	100.05	101.76	104.52	98.551	104.31	98.836	98.359	102.23	102.32	106.17	98.907	103.26	95.45	104.34	97.646	97.787	99.462	100.72	102.24	96.389	101.79	98.486	101.63	102.56	103.1	98.879	101.96	101.31	103.43	98.419	108.13	101.1	103.66	99.746	98.35	98.998	95.179	98.179	99.684	99.777
109.55	105.78	107.52	104.99	110.16	104.25	108.11	104.48	98.548	109.74	103.61	108.99	105.57	105.91	110.36	108.27	110.03	107.99	111.48	108.32	106.25	104.78	107.68	109.96	107.75	103.57	109.1	109.65	106.9	103.69	104.51	106.3	108.92	105.83	103.26	105.13	107.77	113.34	109.37	115.94	107.72	103.58	105.01	103.9	103.7	105.14	106.93	100.57	101.99	110.48
91.481	94.159	101.11	100.86	98.357	99.8	91.418	94.006	96.954	97.607	93.682	94.883	93.658	100.32	99.043	102.87	99.571	94.759	96.921	97.226	97.994	95.423	96.443	101.87	97.227	98.312	95.902	100.33	98.824	97.514	99.016	101.75	98.975	94.756	94.917	104.55	98.68	98.02	97.844	93.006	94.444	95.666	100.53	99.758	94.613	100	98.566	95.709	99.141	99.487
104.85	95.845	104.01	102.78	95.446	99.09	100.9	98.306	102.22	99.342	100.48	104.1	98	102.65	97.898	97.43	104.12	105.76	97.967	107.42	95.469	102.16	101.3	94.973	104.48	105.16	95.261	99.647	99.482	100.99	101.2	97.58	104.46	91.93	101.27	105.3	90.328	104.2	100.67	101.36	99.081	99.899	101.47	101.71	101.24	101.81	103.08	100.93	97.817	99.401
102.32	102.37	102.12	96.655	98.255	99.486	99.477	101.06	97.891	93.436	99.559	98.952	99.379	99.452	96.31	99.777	105.01	102.49	100.24	103.32	99.306	97.855	106.57	102.65	97.25	101.72	95.91	106.48	100.43	102.97	108.42	100.69	99.508	97.04	99.17	99.993	102.88	96.32	100.9	99.127	101.06	100.85	98.853	96.984	99.975	103.03	107.42	98.881	102.2	93.639
107.1	103.45	109.97	105.72	106.97	109.12	104.21	104.88	107.94	107.09	104.3	103.47	107.44	104.59	109.45	102.85	102.11	98.188	104.83	101.38	99.665	100.82	108.85	105.56	101.22	109.17	106.21	99.798	100.09	106.42	99.211	114.57	103.54	110.68	106.15	109.99	106.43	106.03	106.52	103.95	107.93	108.67	102.47	101.31	101.2	98.793	103.16	110.32	108.34	107.25
102.25	96.896	102.6	99.797	108.97	100.27	100.55	96.551	96.17	104.63	98.749	110.11	96.132	106.44	104.21	104.16	100.93	97.629	97.507	103.38	97.22	99.184	101.29	100.43	98.632	102.1	102.37	96.408	103	102.5	102.62	101.32	100.89	97.286	103.27	99.763	102.05	97.504	98.182	102.13	95.835	99.017	98.329	98.578	105.03	98.225	95.707	98.807	100.76	103.46
104.33	104.63	113.15	107.92	102.19	106.71	105.68	110.67	99.236	101.94	100.29	109.07	103.87	103.02	103.53	105.15	103.59	109.39	108.11	105.64	102.26	104.94	103.16	101.5	107.7	103.38	104.21	107.03	109.62	104.42	100.34	105.84	100.54	100.95	108.84	106.88	108.13	106.46	102.29	111.23	106.04	100.91	105.41	104.98	106.19	102.71	107.31	100.33	104.55	106.78
103.64	104.1	107.99	110.15	102.95	107.14	110.97	101.41	105.93	99.419	103.91	107.76	107.8	109.36	108.54	104.43	109.44	106.49	104.78	108.03	106.18	108.12	108.89	108.13	104.8	107.8	109.23	103.79	108.65	108.97	106.6	101.71	104.14	102.93	108.47	108.94	111.83	106.97	106.1	98.584	104.74	106.09	108.55	105.61	102.92	109.87	103.07	101.19	101.45	97.577
107.77	108.58	104.99	111.34	107.9	112.53	110.09	108.83	105.97	111.38	109.1	97.897	102.17	100.2	109.47	112.3	101.46	108.03	109.37	114.81	105.9	110.48	110.05	114.09	105.2	106.82	110.94	105.86	105.64	105.62	106.94	107.59	101.31	107.52	107.52	109.7	106.75	111.16	104.49	108.73	111.43	108.66	105.26	111.19	106.45	109.95	108.84	105.83	111.06	108.52
99.666	96.806	103.39	101.31	96.812	104.58	97.32	98.689	95.138	98.432	96.191	96.97	99.344	93.18	102.57	97.724	103.16	99.953	106.04	93.604	95.067	98.485	99.07	98.641	99.397	98.24	102.62	98.724	96.663	95.046	102	98.336	105.04	95.292	98.611	96.479	98.736	97.295	96.183	95.4	88.981	103.14	97.832	93.474	91.583	95.528	95.62	101.7	102.75	93.166
111.79	105.89	112.86	102.48	102.7	109.13	101.85	103.28	110.17	113.51	110.89	114.43	106.69	108.9	104.23	102.39	107.55	106.32	106.15	102.82	104.51	107.91	99.437	106.75	99.163	109.67	111.41	102.25	105.9	107.85	99.652	109.42	110.03	104.44	105.94	106.22	104.35	107.49	102.12	109.92	107.63	116.35	100.26	104.71	108.05	106.2	103.99	109.82	104.38	104.71
100.56	104.21	100.8	98.268	102.54	100.09	96.583	99.185	96.978	104.36	105.19	101.97	100.77	102.59	105.29	96.971	96.755	93.49	96.933	97.836	93.675	102.7	100.62	102.12	100.34	102.96	97.138	100.14	98.279	107.89	95.835	95.445	101.78	99.538	98.542	100.71	97.838	101.25	94.031	104.27	95.578	100.13	102.07	98.931	101.14	99.287	99.73	99.298	97.058	99.806
104.28	106.53	107.98	103.26	107.88	101.85	103.94	106.7	104.21	98.123	103.49	107.44	100.57	104.73	101.77	102.54	109.1	102.38	101.69	114.6	104.86	104.16	102.18	99.397	109.76	106.11	106.46	105.94	109.85	99.751	118.89	105.47	110.97	104.06	108.12	105.64	106.9	100.43	108.42	114.61	103.17	102.6	104.6	104.84	106.56	105.2	109.25	102.84	97.495	104.46
103.35	99.666	106.46	101.04	105.4	104.25	110.59	113.34	106.28	112.38	112.57	106.44	109.06	108.7	109.89	115.63	110.87	101.59	103.47	105.6	109.99	115.03	112.69	108.87	112.95	107.73	104.79	111.13	111.01	111.25	112.63	106.98	108.35	104.37	107.56	106.51	105.25	111.35	109.05	104.06	110.85	107.64	105.66	104.76	107.06	110.23	112.23	112.49	108.15	105.29
109.62	111.26	111.97	109.51	113.83	114.39	111.75	108.86	110.53	110.05	113.87	104.23	106.61	107.04	111.71	109.28	108.49	110.24	110.9	115.89	111.85	110.42	109.49	105.42	110.45	108.42	117.53	107.76	111.71	109.66	111.51	110.84	109.31	109.32	113.45	112.28	102.5	110.19	109.22	109.84	103.45	108.61	112.94	107.17	105.17	110.64	108.36	108.55	106.51	107.29
105.66	107.69	111.3	113.87	107.93	109.36	107.6	111.99	106.02	109.36	105.72	109.61	105.53	107.64	110.05	107.57	106.53	107.69	109.25	108.77	104.7	108.16	110.26	106.58	108.03	104.43	104.29	104.05	108.56	106.47	100.87	107.53	100.42	109	104.57	104.57	110.81	109.96	108.32	110.27	100.67	105.91	111.44	110	105.33	109.2	110.9	106.05	98.768	102.36
109.01	110.88	108.31	116.62	105.66	114.22	103.91	105.42	105.39	106.58	105.36	118.34	109.54	109.52	102.63	114.12	106.58	104.1	104.52	113.08	101.17	114.21	107.29	107.8	108.99	104.36	110.13	111.21	105.26	109.73	111.89	105.11	114.51	106.12	106.28	108.77	104.34	100.18	109.27	110.38	103.09	102.65	101.38	108.54	113.75	112.11	106.08	113.58	111.71	114.14
104.59	105.17	105.19	104.46	109.91	110.52	103.62	109.52	113.52	104.11	114.14	107.68	107.56	104.08	108.11	105.26	104.16	105.94	107.07	102.64	107.57	97.669	103.46	109.86	109.31	108.34	101.59	113.83	111.8	100.36	108.24	111.68	110.73	106.56	99.438	112.62	108.2	113.07	102.77	101.1	110.2	103.99	107.28	107	106.57	104.12	103.31	107.65	105.92	111.88
104.95	109.27	103.88	108.26	105.71	97.181	100.27	105.16	108.41	104.64	110.4	103.93	99.207	105.24	101.98	106.57	103.75	109.33	114.5	108.91	100.05	102.53	112.41	104.82	111.17	108.74	105.79	103.85	107.19	108.68	104.61	106.56	108.64	100.91	108.05	105.94	104.53	105.52	104.23	103.03	103.36	102.53	104.84	106.32	104.43	109.45	104.77	109.11	108.32	102.1
105.21	112.72	106.34	105.52	109.07	102.41	106.75	108.35	108.09	106.69	102.12	104.66	100.92	111.55	110.13	108.06	111.01	102.72	100.3	104.37	111.48	104.68	102.86	102.82	104.3	103.37	110.47	104.49	106.48	105.77	102.17	100.47	102.62	103.53	106.43	111.85	106.42	109.21	104.65	98.62	100.83	104.73	104.3	105.65	104.9	109.26	112.03	101.68	107.11	97.301
108.34	106.74	108.62	104.55	109.07	107.05	110.23	105.42	115.54	107.59	101.79	109.97	112.86	108.89	104.84	102.94	104.95	109.12	101.91	116.74	106.41	110.1	107.02	108.51	105.77	112.1	107.27	106.32	112.81	112.04	103.59	110.72	109.48	112.4	112.46	107.87	109.26	109.76	108.9	102.91	115.94	107.5	111.03	106.23	107.53	108.25	103.98	105.07	101.31	108.81
109.79	103.55	106.82	109.85	109.81	107.54	105.47	108.01	108.31	109.55	114.65	112.14	112.38	106.37	103.32	113.29	108.3	112.08	108.43	108.19	103.1	104.1	106.98	109.45	107.04	109.12	106.29	109.08	106.57	110.94	105.82	104.51	106.16	110.96	108.43	110.81	113.36	104.04	111.48	110.3	110.22	109.59	111.03	110.25	105.95	104.83	106.51	108.09	110.44	113.53
108.67	113.66	101.75	108.77	107.22	107.02	108.07	104.5	106.91	101.07	103.93	105.63	111.56	101.77	106.35	109.86	108.01	108.45	111.52	103.14	107.41	102.91	111.23	107.66	106.99	103.13	110.87	101.51	108.43	104.66	103.87	106.52	105.09	107.27	108.23	97.686	107.91	104.58	99.874	103.62	100.29	111.44	108.73	110.53	111.08	101.94	106.79	104.16	103.05	103.35
102.49	103.06	105.18	108.42	101.16	112.42	103.02	105.57	103.75	112.29	109.3	106.89	104.8	109.36	108.16	107.36	107.06	99.985	111.68	102.1	106.1	108.58	106.16	106.59	109.02	104.84	105.58	105.58	100.95	103.82	102.46	103.58	103.67	103.58	106.38	106.17	96.896	110.53	103.66	100.21	104.91	108.12	102.98	106.99	109.65	110.33	106.39	110.5	106.46	102.28
94.533	98.834	101.16	102.99	104.05	96.302	94.647	101.89	96.609	104.76	98.144	100.3	96.694	98.549	102.93	99.49	98.234	89.882	97.619	98.409	93.306	96.791	96.924	100.09	98.846	101.89	99.032	99.209	97.092	97.907	100.84	93.139	96.413	99.914	91.246	102.13	100.98	92.433	102.76	99.05	100.95	101.28	101.92	104.38	99.256	97.778	97.47	102.17	97.388	90.338
102.11	105.81	104.15	108.4	107.64	110.65	106.88	104.44	105.61	109.39	110.35	102.68	107.98	102.92	103.41	107.17	109.25	111.16	101.89	103.76	106.38	105.54	106.37	103.37	107.89	107.68	108.69	104.55	109.32	107.1	109.74	105.48	108.87	108.74	109.59	110.98	108.26	106.01	101.9	107.71	103.29	104.35	104.16	103.34	109.13	106.05	107.64	112.3	105	105.91
94.145	95.669	98.515	94.568	98.953	98.194	98.443	99.927	95.287	108.36	100.36	93.657	97.084	100.72	93.302	98.804	98.198	93.734	95.872	98.057	97.635	94.774	96.938	96.443	94.598	94.996	97.082	103.92	95.61	94.452	97.719	106.44	96.336	100.99	102.02	96.915	90.613	98.684	98.711	98.916	99.206	98.105	97.47	93.985	95.185	98.856	102.9	96.435	94.55	96.086
100.5	98.544	107.24	105.04	98.472	104.27	107.53	108.86	106.96	105.98	116.46	105.09	106.62	105.04	107.75	104.01	109.49	100.7	108.73	107.27	108.28	101.55	102.58	103.7	102.79	107.19	100.91	107.86	105.77	106.6	106.34	103.64	105.42	112.54	105.66	99.702	104.64	104.11	104.57	104.77	106.61	99.483	105.76	100.44	109.91	108.72	110.19	101.34	107.22	108.59
103.1	98.437	99.081	105.69	102.47	99.087	99.068	96.792	94.604	96.057	98.168	100.07	104.4	98.173	100.87	101.72	100.72	98.965	102.86	97.833	96.73	101.4	91.431	100.29	97.752	94.529	97.198	90.929	95.833	96.738	91.845	102.59	89.116	98.069	95.742	103.62	99.697	92.053	100.3	100.07	99.657	97.571	98.504	94.658	98.579	99.421	99.367	96.866	96.437	94.887
97.916	104.7	99.614	100.83	103.07	100.67	101.89	99.315	97.823	97.717	99.116	97.071	95.951	104.42	98.434	103.24	102.65	96.563	99.518	102.86	94.108	99.448	99.534	103.67	101.6	99.031	98.902	95.155	99.418	95.519	101.98	97.339	102.61	103.52	94.336	97.618	93.354	97.821	95.375	98.695	97.647	100.62	100.46	97.81	101.21	99.736	95.312	102.62	95.821	98.614
101.31	103.27	100.01	94.16	97.801	97.401	97.182	94.968	99.148	96.729	98.796	94.295	98.259	99.528	99.276	102.72	98.103	97.536	100.49	99.465	98.443	100.23	93.357	97.212	95.168	97.263	100.54	102.85	95.303	100.39	91.015	95.176	99.435	96.767	99.437	98.314	97.967	100.9	95.434	96.067	94.402	100.13	93.803	103.51	96.151	107.71	95.841	102.15	102.06	105.56
109.21	111.34	103.19	115.4	115.2	104.17	108.32	108.06	111.84	115.68	113.08	106.59	108.94	111.79	112.11	109.54	107.98	111	114.84	108.67	112.7	106.99	113.26	112.5	115.49	104.51	117.39	110.02	109.56	108.45	113.41	106.83	108.51	111.02	111.48	110.72	114.57	111.15	106.91	113.55	110.66	116.6	113.75	112.42	105.65	107.73	104.57	111.26	107.23	114.67
104.08	99.338	97.319	103.58	100.72	100.54	96.906	95.323	100.61	100.43	100.53	105.5	98.859	100.12	95.996	95.882	98.056	101.25	97.665	101.88	97.885	97	104.22	95.365	98.658	98.334	96.69	96.363	95.434	99.039	99.029	98.403	95.636	96.219	92.764	96.994	99.622	97.585	100.84	101.52	95.223	103.51	98.403	97.083	94.98	97.582	101.29	91.824	98.186	101.13
109.21	110.44	111.22	103.9	104.23	104.67	108.23	107.36	101.83	105.13	103.78	106.45	107.43	110.04	108.84	108.7	109.37	108.04	106.37	109.92	109.42	108.22	109.07	104.01	100.47	114.71	109.98	99.829	113.57	108.04	112.14	110.16	106.99	107.75	107.71	107.94	114.82	112.32	109.12	107.66	108.27	111.97	105.35	110.51	104.28	110.59	111.37	103.29	105.72	109.48
109.55	111.74	108.93	107.24	108.01	113.44	119.83	106.56	111.24	117.77	112.46	106.78	111.02	112.99	110.31	109.99	116.27	111.39	113.36	109.46	110.52	107.74	119.49	110.69	112.13	113.12	108.45	113.31	107.48	112.4	112.56	108.55	111.2	113.16	117.07	103.44	106.07	112.5	106.81	111.44	108.67	110.63	104.99	114.5	108.57	105.02	107.9	114.11	106.07	111.65
105.49	110.13	98.584	108.91	106.64	102.87	107.63	102.33	106.35	109.55	101.39	110.47	97.095	109.77	109.92	104.68	103.63	111.16	110.95	101.92	101.74	102.71	108.74	105.54	103.71	100.13	100.51	105.94	112.05	111.58	105.83	107.47	103.77	107.93	104.87	106.58	111.26	104.97	103.02	113.29	104.2	104.9	109.12	107.37	110.12	105.96	109.21	109.11	102.16	109.18
103.92	99.503	100.7	95.531	100.4	100.97	100.31	104.44	99.116	96.314	99.405	92.675	104.78	96.152	99.057	97.062	96.266	98.618	103	104.54	98.333	97.988	98.323	98.036	102.13	99.664	98.719	101.16	105.2	98.444	103.41	96.519	102.56	102.6	97.225	99.63	99.578	100.02	96.81	98.778	100.65	98.587	98.946	99.053	101.85	94.776	97.77	99.902	101.99	98.597
107.55	104.86	107.24	108.18	109.08	103.38	110.18	106.94	102.41	108.57	103.14	103.62	108.15	99.124	110.96	105.74	103.56	108.27	105.95	107.13	104.97	107.98	116.22	105.5	108.91	101.92	104.63	106.91	105.85	106.47	101.52	100.61	108.69	110.57	105.59	111.71	107.45	109.51	109.57	98.872	103.88	106.65	103.5	109.87	105.39	106.46	101.13	105.81	105.99	101.04
109.8	105.93	104.08	105.89	102.42	104.34	100.66	104.4	99.963	100.95	103.56	107.98	105.77	107.37	105.02	100.5	106.45	100.97	105.15	107.95	104.41	106.18	107.84	110.52	108.74	106.25	104.23	113.31	112	107.62	104.37	104.38	106.35	105.4	105.42	107.64	105.06	103.61	106.97	106.22	102.43	102.69	106.98	110.34	108.72	104.33	103.04	102.39	104.71	110.32
106.77	106.07	107.54	105.77	104.54	112.11	107.48	111.39	109.52	106.66	105.44	108.07	105.44	112.01	105.76	109.95	112.35	108.77	111	105.47	111.65	111.07	113.86	103.67	104.11	103.39	105.77	104.24	102.31	106.01	104.81	107.56	103.67	107.15	102.85	105.03	101.82	107.37	102.29	101.57	108.18	110.01	104.54	98.973	105.4	110.79	104.81	110.13	104.5	111.66
105.79	97.291	96.946	104.33	99.115	91.988	96.322	99.99	98.29	104.19	97.345	98.757	92.62	100.16	94.645	99.8	95.523	97.073	100.96	99.05	98.102	96.019	100.5	99.001	98.549	94.175	98.563	98.805	101.93	101.12	93.912	96.798	102.59	101.76	98.513	103.05	96.638	96.749	104.02	91.799	95.095	98.028	100.95	97.543	102.47	98.934	95.2	93.045	97.756	99.559
98.065	102.96	97.18	100.95	97.361	104.93	101.85	103.19	94.428	103.38	105.64	98.167	101.31	100.63	101.51	105.62	104.21	96.377	102.14	102.04	100.8	98.131	102.16	99.296	100.75	93.866	102.1	103.95	96.777	91.044	95.546	102.69	97.685	99.721	99.134	97.579	101.54	98.835	97.24	98.515	97.632	101.97	102.64	106.34	101.24	104.03	96.328	98.213	102.08	101.92
107.66	108.4	111.09	103.34	108.3	108.78	104.52	108.82	106.48	105.91	108.55	115.03	113.25	106.75	105.4	110.33	104.82	111.4	108.68	108.45	110.7	110.44	107	103.19	109.22	105.2	112.57	109.05	110.66	110.45	107.09	110.28	110.35	106.01	110.15	109.26	110.34	106.28	107.56	106.83	109.63	104.15	108.31	105.16	102.76	106.97	107.22	107.96	109.31	111.65
106.59	112.47	107.47	105.62	107.79	102.02	103.4	103.71	102.14	102.46	102.35	112.69	105.94	111.16	101.22	103.79	106.63	105.01	108.73	98.42	105.05	102.08	106.01	112.75	107.45	109.56	103.52	99.349	102.83	105.7	99.586	103.87	102.21	101.5	107.36	103.95	101.34	106.3	108.87	101.61	102.54	102.2	99.278	109.97	101.61	100.95	102.38	101.26	107.78	106.31
110.55	107.4	109.98	103.14	107.84	108.61	109.43	106.57	107.62	104.43	102.63	109.06	104.88	104.8	112.48	103.8	109.4	104.36	102.97	109.12	105.36	108.42	107.95	106.32	114.69	110.97	107.07	108.06	105.27	111.95	110.67	104.13	103.11	106.11	105.93	106.63	108.44	101.92	108.82	102.19	107.01	104.56	106.2	110.85	110.61	110.26	103.47	106.99	103.67	105.7
111.15	114.85	107.33	98.862	111.55	106.19	111.52	109.19	106.35	109.72	108.3	103.71	103.79	111.05	105.1	112.42	109.3	112.6	107.61	108.77	105.73	99.508	108.58	112.13	107.7	102.92	111.05	108.32	104.97	106.41	106.89	105.96	109.1	109.55	114.59	110.84	106.93	112.18	108.98	115.36	111.34	115.75	111.58	106.54	108.8	107.88	117.07	107.91	105.87	103.96
119.94	108.43	112.64	107.07	108.34	108.79	108.31	107.33	109.23	113.46	106.56	110.9	115.87	109.76	108.22	113.41	110.64	111.08	106.89	107.51	105.99	108.28	107.75	107.16	113.92	114.33	110.08	110.05	109.17	110.14	112.85	114.71	109.1	110.01	108.46	111.35	108.71	107.18	109.86	111.72	109.27	113.73	115.18	116.61	105.57	109.63	112.42	107.12	107.81	111.18
89.458	95.691	94.852	88.786	100.2	104.12	94.659	102.44	93.767	99.912	101.92	95.454	100.33	101.8	100.48	92.388	98.567	99.085	97.483	100.31	98.207	94.187	95.971	95.747	92.382	94.439	102.56	99.608	99.698	95.749	97.93	104.1	99.816	106.57	99.785	100.92	94.253	106.97	96.31	97.291	94.417	92.211	100.91	99.856	94.884	93.36	102.48	90.321	95.309	104.13
108.8	103.38	104.91	102.19	107.89	105.31	109.11	103.16	101.23	108.66	102.6	99.285	108.65	106.23	103.46	103.84	101.22	109.88	105.57	106.78	105.59	101.38	100.25	100.21	104.07	108.9	103.24	105.24	110.96	103.78	103.71	104	104.56	104.97	108.6	106.4	109	103.87	107.9	104.06	101.48	103.29	109.08	108.09	103.64	102.86	100.98	106.65	107.87	107.92
113.2	105.47	107.44	108.19	105.42	111.53	106.47	109.94	108.82	106.07	102.49	104.12	105.15	108.22	105.45	106.92	106.82	111.42	105.34	102.86	111.71	107.27	107.4	109.47	107.53	107.54	106.29	113.44	105.67	103.52	107.47	107.43	106.56	108.25	112.55	108.88	104.88	107.85	106.92	99.83	95.279	102.42	107.13	112.21	103.65	99.184	105.59	102.27	103.63	113.28
97.747	108.19	102.29	102.34	105.56	110.56	103.5	111.88	102.91	105.59	109.83	100.18	112.78	105.37	105.83	106.02	108.3	108.08	110.82	105.42	105.95	104.72	102.68	108.97	112.24	110.22	109.35	114.15	110.27	106.75	105.63	111.11	109.39	106.35	110.6	108.03	107.12	109.09	103.12	105.08	106.15	109.07	101.15	104.65	109.16	110.1	101.62	105.48	108.1	98.486
109.67	107.04	105.41	103.9	108.21	105.24	107.38	105.74	110.05	114.47	104.47	106.11	106.62	105.58	109.06	112.13	110.78	103.55	101.05	100.47	106.42	105.04	107.4	110.62	104.19	113.05	105.94	104.6	103.19	105.36	107.25	101.92	108.8	108.48	101.42	105.66	103.73	98.962	96.952	105.67	103.25	107.2	106.96	108.2	106.28	106.15	109.21	101.59	109.85	110.25
98.473	103.13	99.068	99.734	100.59	97.434	99.022	100.71	98.735	95.373	100.46	96.466	100.31	98.554	94.44	102.12	99.045	101.1	97.105	99.918	98.651	103.4	99.747	94.817	89.49	97.417	99.951	97.847	99.664	93.349	92.338	95.635	99.959	95.835	104.25	94.967	93.232	99.161	97.637	100.56	98.89	99.127	101.62	100.79	93.424	94.798	101.5	95.189	104.25	94.352
109.4	117.1	109.24	107.99	102.26	110.09	103.15	109.9	104.4	109.73	111.92	108.22	101.92	109.23	111.64	105.6	107.9	111.17	107.44	106.54	105.98	107.56	108.04	103.68	109.17	108.71	117.8	108.54	111.96	107.15	109.68	109.91	106.71	107.08	108.12	114.22	111.61	103.8	105.25	108.21	107.14	113.85	98.307	104.4	110.49	108.81	111.23	111.06	107.83	109.93
93.058	98.911	96.361	96.15	99.27	95.702	94.48	94.331	102.69	95.6	94.644	101.35	98.025	106.91	99.188	96.184	93.332	95.485	106.16	92.001	98.716	98.906	99.896	100.1	100.62	102.17	99.521	99.359	97.393	98.306	97.241	95.747	97.514	101.24	98.194	97.728	99.84	97.479	103.12	98.843	105.86	98.271	97.708	99.202	103.74	96.04	99.398	102.44	98.43	99.175
106.58	109.88	111.87	113.02	105.94	103.93	112.12	111.72	104.03	103.89	110.18	107.38	106.42	104.3	107.87	106.18	110.87	107.69	111.64	106.07	104.27	108.84	105.32	106.8	114.36	109.12	113.23	104.31	107.76	110.74	106.79	107.81	110.33	112.47	108.88	106.01	106.98	109.25	113.5	103.64	106.63	110.18	110.33	110.36	100.83	105.05	107.71	110.13	103.7	108.23
108.82	110.16	111.98	110.32	111.06	105.36	105.64	106.41	114.64	113.59	112.65	108.57	110.51	109.14	110.65	111.65	120.53	108.77	110.33	115.09	112.43	100.48	103.67	115.53	111.56	109.73	113.24	105.93	111.75	112.53	108.2	114.62	111.22	112.78	111.75	116.13	103.96	108.27	111.84	111.33	116.72	109.56	112.63	109.47	115.79	111.69	113.56	109.16	105.31	113.39
105.07	110.92	115.63	113.15	109.05	112.95	106.1	112.29	103.05	111.51	107.19	108.2	107.54	109.99	107.9	107.09	102.53	112.17	103.46	108.91	111.06	109.3	106.97	105.7	106.73	110.05	102.08	105.43	109.9	105.87	110.11	112.17	109.11	108.47	110.8	109.79	104.82	109.82	110.29	109.81	113.05	109.41	103.77	115.68	106.01	107.49	106.66	110.43	108.76	101.72
103.64	104.27	111.31	106.41	106.24	107.83	105.23	103.4	99.474	106.6	103.36	106.78	108.34	106.78	109.03	104.83	104.04	106.62	106.16	106.42	104.43	101.99	108.72	108.47	105.91	107.37	108.15	103.45	110	104.01	99.876	107.57	107.4	110.84	101.84	102.14	111.26	103.62	107.76	109.37	106.35	101.35	103.47	105.67	100.14	106.26	110.33	104.09	104.96	103.91
109.58	107.01	102.49	107.98	110.69	108.84	101.05	106.63	109.59	106.63	109.99	104.41	112.48	100.86	107.41	102.96	103.93	107.15	106.54	105.88	103.73	107.3	105.9	102.32	112.04	108.71	110.55	105.46	103.6	99.641	108.48	109.74	102.05	107.23	103.08	101.14	100.77	102.73	107.44	106.74	103.54	109.47	103.1	102.21	110.33	109.12	106.93	98.975	103.58	102.16
106.6	107.9	108.2	100.69	108.34	101.82	98.147	109.84	100.25	103.53	104.96	106.75	103.3	102.4	98.087	108.66	111.39	105.78	98.227	108.65	105.31	107.59	104.62	105.97	108.07	99.186	107.1	111.33	105.09	99.545	100.54	106.59	108.51	106.45	106.91	100.98	104.61	109.49	102.71	105.95	106.43	103.11	108.44	106.75	100.44	102.82	101.55	104.29	107.55	103.71
109.76	107.69	101.78	115.34	107.42	109.89	114.8	106	112.67	106.99	106.6	111.17	107.86	104.05	107.69	111.93	111.8	111.58	105.86	112.2	108.95	117.23	105.38	104.32	108.07	106.48	113.4	107.98	107.07	107.47	112.83	105.47	111.62	113.47	107.43	108.15	105.41	111.48	110.58	108.68	109.28	111.21	108.94	109.24	109.96	113.67	108.34	107.59	108.13	105.81
108	108.81	102.22	108.26	104.36	99.592	106.98	105.76	107.22	101.85	104.38	105.96	107.98	102.53	101.06	108.18	101.83	106.36	107.6	101.69	109.33	111.04	102.22	104.21	105.6	105.43	107.56	109.79	107.44	105.24	108.55	97.178	107.76	109.04	104.44	106.59	108	106.22	102.67	106.81	111.55	112.26	105.18	113.59	110.19	110.06	103.08	104.41	111.75	100.53
113.67	111.45	109.97	100.24	102.87	100.05	102.22	106.11	107.71	103.27	109.72	100.01	107.15	107.16	110.36	109.71	99.202	108.14	103.76	105.5	109.67	112.42	98.9	103.42	102.57	100.27	104.7	107.33	101.34	108.05	107.9	102.96	106.7	99.214	106.13	99.52	106.22	104.47	100.77	100.96	104.71	106.97	109.46	107.21	107.61	110.04	106.46	104.24	105.57	98.904
109.86	110.44	107.87	102.46	114.65	111.89	105.26	108.75	104.44	108.46	113.42	110.63	107.48	111.05	109.32	109.51	115.77	108.74	102.95	104.5	102.27	109.18	107.04	103.09	111.74	103.85	107.79	109.1	114.09	105.6	107.13	107.33	106	96.748	106.47	100.4	105.98	106.16	102.12	112.46	105.22	110.36	109.78	108.28	107.72	105	108.83	108.38	107.56	105.45
113.91	117.09	102.18	103.04	108.4	103.9	108.53	110.71	107.87	107.71	110.25	109.67	108.03	110.54	107.2	107.14	105.83	113.89	106.19	106.95	109.81	101.71	108.28	104	110.74	111.96	111.19	110.64	113.63	101.19	106.44	115.51	112.26	109.95	106.5	107.88	112.26	107.71	103.2	106.16	105.19	107.75	109.39	107.26	106.03	105.78	112.16	105.72	101.69	109.7
103.81	108.48	102.84	111.52	106.67	109.92	108.96	107.08	108.08	107.74	108.58	109.69	107.1	103.82	110.76	104.03	105.57	108.16	110.95	107	109.32	105.35	104.03	96.392	105.53	105.74	107.18	109.12	113.33	106.48	98.054	100.12	106.36	111.49	104.68	107.11	104.17	104.25	103.86	103.69	109.76	104.99	106.78	102.87	110.75	108.15	102.91	107.91	107.47	106.18
109.7	111.13	106.64	105.35	108.92	108.81	103.1	103.27	104.92	101.46	111.67	106	116.53	104.25	101.17	111.29	106.47	104.1	110.38	105	107.65	105.3	105.36	103.15	101.99	108.89	105.56	113.23	108.77	111.74	108.72	109.22	106.85	105.63	107.59	103.5	104.13	106.72	107.34	110.03	102.74	106.32	104.54	105.51	104.58	107.99	107.04	106.08	108.06	102.1
97.985	100.91	101.76	106.61	95.953	96.727	96.394	103.53	96.845	98.074	99.079	104.24	106.12	100.2	97.239	97.911	99.652	102.88	99.572	104.14	103.73	100.44	97.253	109.59	103.41	96.872	102.1	101.83	99.792	106.3	103.94	99.659	101.61	101.33	104.63	98.828	104.47	101.68	101.53	104.13	95.936	101.38	106.49	95.803	103.59	101.46	102.55	104.86	102.71	100.21
98.657	99.95	104.55	110.52	106.36	106.74	109.54	108.03	107.34	103.88	102.22	105.62	102.64	109.35	107.05	109.17	108.55	110.28	107.82	103.93	101.66	105.15	108.33	101.83	109.34	103.67	106.13	111.92	112.22	103.56	109.07	102.1	101.79	100.23	103.35	113.17	106.88	106.5	108.83	105.32	109.77	102.49	106.9	103.85	104.78	107.76	104.18	102.72	104.68	106.13
109.13	102.03	105.94	105.78	117.7	103.87	112.23	110.17	106.21	103.34	105.05	106.68	111.83	106.69	112.51	100.45	108.26	109.07	106.75	114.13	109.07	107.14	111.07	109.82	108.6	105.47	100.66	105.86	107.41	111.25	110.34	115.02	108.22	110.16	110.75	109.39	108.54	112.11	110.68	108.6	111.45	107.7	110.31	110.86	108.81	107.48	113.46	115.53	103.3	105.78
110.04	107.46	104.59	109.94	103.35	105.09	112.55	111.42	106.56	106.22	116	108.52	111.54	106.71	112.86	105.59	103.59	113.49	113.06	102.87	106.6	109.44	103.43	109.93	106.86	112.18	104.08	108.99	107.42	101.1	107.84	102.62	107.51	112.07	107.87	107.33	110.73	106.47	107.59	109.18	109.27	107.95	105.81	113.76	110.02	110.19	102.66	112.54	112.03	107.21
109.07	109.13	107.9	107.49	105.58	111.99	114.43	108.55	105.94	110.99	107.18	109.91	108.26	107.08	105.88	111.73	104.78	103.77	111.59	108.52	109.27	114.53	106.62	104.13	109.74	110.6	105.83	106.96	111.04	110.54	115.5	109.39	110.73	106.81	118.18	110.77	107.03	110.48	104.92	113.24	110.35	104.6	104.78	108.49	105.83	107.48	111.61	102.07	107.41	109.49
101.83	100.02	94.3	103.86	98.317	98.085	104.56	99.354	93.62	96.544	97.399	97.218	99.039	94.73	98.003	92.656	96.249	100.61	99.285	95.732	102.06	99.142	98.308	101.75	93.837	97.889	97.606	98.607	97.426	97.495	98.105	96.624	97.88	98.746	96.35	98.771	97.246	98.879	98.537	104.78	94.249	98.961	95.259	97.751	95.525	99.154	99.22	96.289	94.797	100.15
108.15	93.371	108.26	102.17	101.51	101.83	106.73	105.21	97.795	103.07	106.9	104.34	105.54	104.07	106.33	109.24	107.82	108.23	106.4	104.85	104.22	106.76	103.51	102.51	104.06	100.23	105.85	105.2	105.78	106.13	103.46	111.31	109.89	104.26	101.08	106.46	109.5	106.99	104.9	108.19	105.09	105.63	105.48	105.3	102.24	111.28	105.73	101.42	103.83	107.26
104.05	100.17	102.39	105.8	106.26	111.68	113.19	102.99	109.26	105.81	103.85	111.07	101.72	104.53	105.91	107.88	105.54	103.84	112.25	107.6	108.1	101.34	104.99	102.38	106.32	109.29	106.91	106.13	104.82	106.3	106.07	107.74	102.14	106.38	107.84	106.29	104.58	102.62	110.81	107.97	110.33	105.56	112.35	110.5	107.42	105.44	104.91	111.91	111.13	107.59
105.5	108.23	98.98	101.66	97.704	102.79	107.12	108.72	101.82	103.86	97.133	106.97	108.03	106.41	108.54	105.13	102.74	103.97	101.54	105.71	106.04	104.64	107.67	105.53	112.08	101.99	105.44	104.37	103.38	105.83	107.27	105.19	109.66	101.53	106.38	108.16	96.706	108.4	106.66	114.12	110.79	104.3	108.52	105.18	102.12	102.99	104.16	103.17	99.338	101.39
106	107.71	104.58	105.75	106.51	105.21	110.26	101.31	110.63	106.88	105.32	106.49	105.68	110.34	109.18	101.39	103.17	109.75	102.92	110.94	108.52	107.95	106.52	106.96	106.56	105.56	107.22	106.27	103.18	108.81	107.31	106.09	106.94	105.85	111.43	108.44	107.65	100.11	107.66	107.42	106.09	105.61	103.49	104.31	109.5	105.35	109.99	111.27	103.26	106
109.55	104.03	105.1	106.92	108.37	111.29	107.94	101.92	100.48	109.8	106.1	109.75	110.73	101.22	104.49	112.67	109.31	106.74	106.57	107.32	105.64	109.26	110.56	107.82	112.78	104.03	107.98	109.28	104.22	107.08	104.22	109.01	106.76	109.58	106	109.05	105.11	108.94	103.58	107.7	110.31	109.62	105.01	113.14	110.84	114.19	107.96	103.07	110.19	111.57
103.44	101.04	105.71	109.97	104.38	99.872	106.83	106.13	105.99	105.51	110.21	109.09	105.57	102.89	103.9	106.82	97.55	105.86	103.27	100.83	106.21	109.06	108.84	104.31	112.77	108.04	102.89	111.43	110.07	104.36	114.27	101.73	104.34	104.75	102.67	107.74	105.85	112.1	106.72	102.93	98.589	105.64	104.89	104.97	107.25	105.2	106.25	106.01	107.26	99.613
106.39	110.56	109.69	109.54	105.27	110.52	110.31	110.8	110.52	110.03	112.11	115.05	113.91	109.27	113.3	109.18	108.69	112.2	106.54	108.67	112.66	107.41	110.27	117.12	109.9	107.16	110.07	113.81	109.69	108	110.6	111.77	107.69	111.66	109.33	116.6	108.21	113.17	108.21	101.12	114.32	116.46	111.15	108.15	112.32	113.36	116.14	115.66	110.12	109.54
103.81	102.68	104.29	107.82	109.81	107.51	107.7	113.94	107.95	104.34	103.14	104.33	105.18	109.18	106.28	107.01	110.99	112.41	108.53	106.21	102.29	108.91	107.61	108.51	111.08	110.45	108.46	108.39	102.86	109.41	107.53	112.32	110.92	111.36	104.45	108.18	108.9	113.85	106.88	107.06	103.5	110.61	110.34	110.39	109.3	108.42	109.32	100.42	108.56	107.8
109.11	108.83	104.32	104.12	107.49	106.42	103.53	108.71	108.36	104.97	108.98	110.78	109.42	107.72	111.61	103.08	103.71	108.85	114.22	107.63	110.52	106.98	107.38	112.36	112.01	113.66	108.13	112.19	112.03	106.13	109.59	109.04	109.32	103.99	105.63	108.38	108.14	107.56	107.17	106.6	103.55	111.82	114.68	107.75	110.54	110.87	112.38	111.86	106.09	107.27
104.75	96.996	105.92	106.6	107.16	101.82	108.65	103.14	109.51	103.81	106.82	110.61	106.69	102.65	103.96	109.26	104.68	106.58	110.34	106.35	102.75	107.63	105.85	103.29	108.16	105.42	99.6	108.18	104.46	109.21	110.13	106.64	105.78	111.63	100.58	104.06	108.37	108.52	101	109.77	103.38	105.13	108.56	104.49	106.35	100.35	104.67	98.207	102.4	109.61
109.25	100.7	102.82	104.22	99.498	104.07	103.56	104.71	101.1	109.55	101.61	107.43	104.45	102.8	104.45	106.64	105.22	103.6	104.52	102.58	101.44	106.86	103.25	104.63	107.05	112.22	103.65	108.11	109.73	105.22	110.32	107.07	108.69	104.6	110.12	105.4	100.63	102.78	104.04	106.22	107.7	105.97	103	105.76	105.47	110.97	106.43	100.96	101.59	107.35
104.78	106.58	102.18	102.39	97.379	111.21	108.65	110.15	106.3	110.91	108.75	113.49	103.94	108.36	108.95	107.6	105.65	106.3	110.97	108.91	112.03	104.56	111.87	111.06	104.87	100.73	102.8	99.084	105.76	102.47	97.676	105.86	106.41	101.85	108.88	111.09	110.34	106.34	108.92	104.29	104.61	106.89	100.9	98.122	106.72	104.56	102.07	105.24	107.4	104.91
106.27	106.1	103.51	111.21	105.48	102.72	104.84	108.58	113.29	108.67	107.5	101.94	107.65	106.84	104.08	108.35	101.25	104.03	104.58	108.47	101.79	106.22	105.53	111.12	103.87	102.27	101.25	103.88	105.52	107.44	104.24	104.52	106.83	105.12	106.04	107.83	106.92	106.88	111.75	108.58	103.84	110.52	111.04	100.94	108.22	104.34	103.53	102.77	111.27	103.62
112	112.66	106.66	112.49	113.32	111.94	112.96	110.95	107.07	104.65	109.23	109.29	109.72	105.36	107.64	114.69	114.54	106.32	110.39	111.1	108.26	109.14	114.07	108.08	105.8	110.45	110.24	107.18	103.19	114.68	113.56	105.92	101.88	114.47	108.47	100.63	106.62	107.45	109.4	115.32	103.3	110.54	110.16	107.85	106.32	112.76	111.5	110.72	103.12	115.31
104.07	110.41	104.66	101.73	112.59	104.67	97.648	105.79	104.52	107.77	107.21	110.01	110.61	107.63	106.08	103.21	106.89	103.46	105.59	98.78	101.04	108.45	104.91	105.54	111.89	108.43	106.03	101.15	106.38	108.08	98.866	109.2	110.01	100.35	107.91	106.58	99.144	103.01	102.12	105.06	103.48	107.94	105.1	105.45	99.15	103.64	103.15	106.83	105.11	104.21
110.35	109.05	107.61	107.72	103.27	109.16	107.75	108.03	108.95	110.33	104.39	111.41	106.36	107.88	107.24	104.73	107.7	103.34	107.83	103.85	110.66	106.78	109.78	104.38	104.34	103.91	107.96	111.57	107.49	110.15	107.6	115.18	105.69	109.91	106.11	108.65	104.59	110.12	109.48	106.28	111.97	111.57	101.32	103.92	104	104.4	105.53	104.11	112.87	112.43
100.53	94.883	103.59	95.056	98.497	95.968	96.946	96.166	100.19	94.989	97.899	96.152	92.897	101.87	96.445	106.33	105.13	92.736	100.83	90.21	101.03	98.599	94.482	97.367	95.893	97.211	97.903	96.708	99.35	96.028	98.97	97.095	93.141	96.574	100.04	95.533	88.602	100.9	94.652	101.37	98.867	97.334	95.457	96.5	99.374	100.84	101.64	102.31	100.42	103.59
106.36	102.94	109.65	106.37	104.84	104.48	106.96	109.46	104.13	111.65	107.03	103.7	107.52	108.9	112.05	108.02	107.67	112.36	102.29	103.27	109.36	104.91	107.07	107.13	109.79	104.05	103.12	105.7	106.42	99.741	106.36	106.57	105.9	105.56	105.51	110.4	104.84	109.14	114.33	111.13	110.22	106.07	106.31	105.82	104.86	103.92	109.62	105.33	108.52	113.26
104.71	105.38	102.81	109.99	104.04	106.39	105.53	108.17	109.91	103.28	108.12	113.84	105.22	107.08	111.93	102.76	100.37	107.54	107.79	108.83	104.96	105.72	106.61	110.14	102.39	103.32	100.92	110.4	108.11	107.76	105.33	104.2	105.54	97.704	105.97	101.19	106.94	102.27	106.71	96.953	102.48	106.85	106.22	102.94	105.65	107.26	107.57	103.58	105.5	105.57
101.77	99.804	93.368	101.3	98.533	93.192	100.74	96.665	96.293	95.846	99.703	94.421	98.734	95.544	101.98	96.867	104.93	97.031	101.9	98.362	96.015	96.054	98.601	92.862	98.014	96.623	96.698	98.785	96.787	100.09	94.683	95.359	99.93	99.245	98.238	95.36	103.04	100.8	98.671	102.81	106.97	98.173	98.411	95.679	94.501	98.634	98.673	100.32	95.857	101.41
104.42	102.92	106.34	105.74	103.47	100.52	105.58	106.17	105	104.88	111.96	109.55	101.58	109.43	108.38	106.84	100.21	105.16	108.87	101.93	106.06	105.62	109.27	101.73	102.5	98.819	107.08	103.47	104.39	104.72	102.24	102.26	100.2	104.6	104.43	109.65	110.68	102.7	105.73	104.89	108.81	113.93	102.96	107.48	105.16	107.47	109.57	109.57	106.14	102.51
106.73	109.69	108.33	109.76	104.84	111.9	111.02	111.13	109.98	108.05	108.02	112.56	115.31	115.01	113.51	105.36	108.11	113.37	114.55	113.41	108.89	109.52	114.18	110.54	109.36	113.1	103.64	115.14	104.92	111.24	108.68	107.52	107.01	116.74	108.94	105.05	104.34	117.42	110.96	113.25	107.74	111.96	115.88	111.49	106.61	109.06	107.13	113.79	117.76	108.52
101.69	98.525	103.89	97.919	99.851	101.8	99.834	97.251	98.418	96.534	103.97	102.66	99.387	96.889	98.118	97.328	101.2	100.42	93.562	94.098	103.13	101.26	96.438	96.49	97.873	98.08	103.47	98.045	100.66	99.726	100.32	95.209	100.54	101.7	97.768	98.455	97.007	98.08	101.67	100.22	93.018	96.789	95.382	95.762	90.024	94.695	95.23	97.52	93.724	95.384
106.18	97.937	100.86	104.2	101.27	97.92	104.04	106.53	97.984	98.857	102.56	101.32	101.02	102.87	99.94	99.96	100.22	99.49	99.375	105.55	102	105.7	104.16	99.131	101.51	101.34	97.207	99.473	99.58	101.16	95.415	103.28	100.71	100.65	101.68	99.167	97.704	101.72	101.05	97.953	105.49	97.738	100.14	101.94	100.27	104.2	104.43	98.697	100.66	102.48
108.38	102.85	103.86	107.04	107.75	101.22	113.27	107.65	101.87	106.37	108.49	106.55	101.17	105.03	109.65	99.894	105.71	108.33	108.63	103.78	105.93	109.07	102.21	103.93	102.68	106.02	104.25	111.83	103.37	107.68	108.88	111.16	98.074	102.08	103.79	101.17	103.95	109.66	110.7	101.78	106.34	109.12	109.9	100.2	106.64	103.68	98.748	102.14	106.11	109.9
113.39	106.9	111.55	112.89	115.64	114.58	107.72	102.69	114.85	111.3	105.77	108.43	106.91	108.73	109.35	112.64	108.23	106.96	115.71	112.67	113.4	106.68	114.01	103.9	115.98	115.03	103.34	117.34	113.58	103.77	111.98	113.02	109.36	115.17	111.59	106.62	109.17	108.47	111.89	103.91	115.76	115.06	106.88	108.79	106.67	106.14	111.82	112.78	113.05	109.05
106.54	111.46	111.7	107.99	109.48	109.95	103.61	106.57	104.48	109.04	106.62	112.02	107.94	109.11	109.08	113.71	103.84	104.97	107.41	108.57	102.58	107.26	107.05	104.98	103.93	111.59	112.42	108.12	110.82	109.21	113.54	109.42	105.72	114.67	109.65	115.61	106.17	106.29	109.18	106.87	107.36	114.24	111.12	112.27	101.71	109.23	113.41	108.93	113.12	106.57
98.545	105.59	106.29	102.79	101.92	104.28	103.46	103.97	112.04	106.27	102.69	103.79	107.03	105.81	107.08	110.27	104.1	106.89	107.54	100.94	107.85	102.85	112.03	115.35	105.9	101.94	105.11	107.39	106.44	107.49	105.42	103.96	103.32	104.38	110.55	106.59	111.81	103.32	104.88	109.11	105.71	106.94	106.26	113.22	103.08	105.61	100.15	107.21	109.16	106.04
99.647	97.749	91.345	99.503	100.41	94.862	99.269	94.906	92.395	98.265	97.699	92.087	98.358	98.043	98.831	96.573	99.993	101.12	105.93	98.096	95.894	101.61	101.4	93.898	97.594	102.07	96.393	101.88	98.726	96.344	91.131	102.35	94.053	96.883	101.41	98.261	94.501	92.419	100.07	96.23	91.264	105.79	98.828	98.27	97.67	99.207	106.58	94.484	100.65	101.25
107.95	111.79	99.898	104.34	102.45	103.31	112.5	105.25	111.87	108.76	105.16	105.41	101.86	111.58	105.68	106.11	113.78	107.73	107.87	102.99	106.83	106.86	102.75	105.41	105.47	105.43	107.45	106.58	106.79	107.99	107.45	103.6	103.47	107.06	102.92	103.84	107.46	106.74	106.59	104.08	110.24	106.26	113.4	107.12	107.85	110.48	107.76	105.95	109.29	108.36
103.13	100.97	113.38	111.66	102.28	111.26	104.5	113.43	108.21	110.83	101.85	112.74	109.07	111.32	106.16	105.99	107.23	112.26	107.61	112.84	106.2	105.55	108.54	110.85	111.82	106.35	107.81	101.31	113.61	106.42	106.51	104.91	109.7	103.91	105.67	113.29	108.18	107.49	109.83	105.66	112.2	108.14	113.02	99.687	111.06	109.93	111.64	105.33	111.56	107.9
110.13	109.83	100.12	108.68	104.13	105.82	100.72	113.08	109.52	109.66	103.24	104.39	104.72	104.67	104.84	103.46	106.12	106.16	104.88	108.84	101.26	112.81	108.45	105.21	105.64	93.768	109.45	108.99	114.08	103.52	112.71	103.25	107.75	108.94	109.65	112.34	100.92	106.03	108.45	106.26	109.38	104.3	109.12	107.79	105.01	103.45	106.15	106.64	105.38	106.24
98.412	98.285	104.07	96.772	95.159	105.28	99.723	101.09	97.961	99.497	96.411	101.46	100.22	102.24	102.02	95.629	101.93	99.403	99.627	93.372	97.989	102.51	98.433	97.076	97.97	101.42	99.906	94.87	101.02	97.247	100.89	100.68	98.671	98.174	98.872	97.754	92.443	95.198	94.688	95.321	95.34	100.24	100.07	94.837	98.455	94.019	95.821	98.17	105.39	93.829
107.77	108.76	104.56	110.13	106.19	109.96	98.129	109.9	108.53	105.41	102.63	108.32	109.29	101.67	114.96	110.32	106.96	112.65	104.63	106.27	106.28	107.09	109.16	113.15	108.94	106.97	106.58	108.23	113.54	104.43	107.98	111.79	107.25	108.62	104.87	108.45	106.8	107.18	111.81	113.02	112.25	108.9	103.42	105.6	103.92	112.89	113.08	113.36	105.73	104.4
98.971	102.66	98.092	96.371	97.283	99.785	99.381	96.287	97.581	97.51	94.317	96.644	100.17	98.252	97.225	98.199	96.577	96.462	98.84	100.68	97.725	97.389	96.13	94.493	101.8	103.74	103.8	98.667	97.011	93.944	100.59	98.217	105.03	99.925	93.098	96.733	98.696	98.475	97.031	99.933	102.27	102.08	99.241	99.593	96.804	93.397	93.455	95.934	100.47	104.97
103.74	112.27	97.647	100.01	102.46	109.84	108.91	96.661	106.67	101.24	100.82	106.06	103.16	109.19	110.87	100.16	105.45	104.44	100.66	104.38	109.71	105.98	108.15	105.28	95.742	107.33	100.67	100.16	104.33	101.62	103.02	103.37	105.22	103.47	109.26	104.49	99.841	109.73	108.27	102.42	102.99	113.68	107.16	108.03	107.1	108.15	109.05	109.35	104.39	105.43
96.099	97.63	94.424	98.822	105.63	101.63	96.047	95.9	98.35	95.915	99.165	96.782	100.24	95.879	110.03	99.721	97.537	97.006	103.93	94.811	101.95	101.29	95.981	103.29	101.55	94.886	97.992	102.95	96.15	93.623	97.708	95.864	104.04	101.82	97.01	105.76	93.896	103.33	99.142	99.865	100.4	94.592	94.317	97.682	94.067	93.349	95.273	97.437	96.664	102.55
101.98	95.838	99.814	101.18	91.794	95.815	98.95	91.739	95.431	99.789	98.103	102.89	104.3	94.142	97.662	102.04	99.295	100.47	100.59	101.34	97.15	91.681	100.47	98.805	97.034	105.85	100.16	99.404	92.759	94.821	94.203	96.574	98.823	98.518	103.09	96.239	97.234	101.09	91.912	101.49	95.399	93.833	104.6	92.529	95.222	99.603	103.73	92.201	97.857	97.424
106.39	98.739	100.58	96.963	98.409	98.082	97.84	104.1	99.998	99.349	105.53	100.72	100.77	103.05	106.8	98.653	98.386	97.62	93.112	102.97	101.16	97.869	102.06	99.116	97.005	96.744	103.56	95.933	107.92	96.536	97.031	102.06	99.495	102.58	96.788	100.15	107.03	103.4	99.092	99.461	106.73	105.45	101.88	102.75	104.86	103.73	103.1	100.11	99.5	104.96
103.03	104.91	104.03	105.77	109.56	113.5	102.59	106.36	107.42	101.55	104.09	105.79	99.999	103.79	104.78	101.56	108.8	100.96	107.29	99.565	106.66	105.21	103.82	102.88	103.68	102.05	106.5	98.553	104.55	107.62	103.37	105.4	102.75	104.5	106.41	100.17	109.73	109.52	107.39	107.17	108.22	108.73	107.19	103.41	100.11	103.43	104.02	107.22	109.4	100.06
107.27	113.59	110.68	104.7	112.35	109.25	110.72	107.24	108.49	103.68	100.17	103.44	108.52	107.24	107.26	103.43	106.2	106.03	106.17	109.83	109.3	109.46	101.21	106.14	114.42	103.87	108.89	108.47	106.31	108.36	113.76	102.49	102.48	103.44	105.78	110.07	104.7	109.67	108.91	110.71	109.92	108.7	103.2	104.53	105.67	108.53	100.71	104.93	109.65	106.4
108.27	109.49	105.52	106.45	106.71	107.77	110.19	109.21	105.87	108.75	107.78	110.76	106.35	103.48	109.15	111.2	107.58	105.57	105.58	110.89	109.18	107.06	104.13	104.46	109.95	107.52	106.51	112.52	109.4	109.33	107.58	114.7	105.14	110.68	107.13	111.19	117.74	107.04	105.79	105.16	104.56	108.2	101.24	104.86	108.11	106.29	110.53	108.98	105	116.67
104.34	104.99	107.06	106.09	110.03	106.55	113.02	108.78	98.862	108.6	108.59	104.67	109.95	110.44	104.9	115.4	109.98	107.07	108.36	106.57	107.27	110.32	110.94	107.7	109.54	104.32	109.05	106.89	107.06	111.9	101.66	106.62	104.75	104.24	113.55	104.94	101.97	109.61	109.48	102.44	110.64	102.32	103.65	98.532	105.21	105.51	109.58	104.45	107.65	104.96
106.21	107.79	105.43	107.57	106.99	109.43	103.41	104.93	100.52	106.25	109.55	108.63	104.73	112.83	105.9	100.89	99.906	116.87	115.12	108.01	107.78	106.5	106.86	109.39	112.5	109.52	112.64	115.43	110.64	101.49	109.47	112.96	109.82	110.56	110.95	107.67	105.96	110.12	111.15	110.35	104.31	108.78	107.64	107.58	111.01	108.73	107.64	110.33	110.14	111.25
105	114.6	97.474	106.55	109.07	101.84	109.33	111.3	99.215	103.99	106.96	103.13	99.708	102.5	100.01	106.47	104.68	104.31	102.28	99.388	99.896	103.85	99.341	113.05	108.07	106.33	106.65	105.5	106.46	109.44	107.09	102.05	108.61	110.2	104.39	103.91	102.3	105.35	102.17	110.48	108.46	107.59	106.88	113.24	107.14	105.98	105.84	97.048	102.27	106.69
107.32	107.81	102.47	105.74	103.45	107.75	107.91	113.91	97.092	111.12	111.24	102.97	102.6	109.08	109.72	110.16	108.8	107.55	111.11	102.45	106.12	111.98	107.19	104.55	107.89	105.66	107.83	107.01	106.52	108.55	106.21	103.8	107.17	113.18	109	111.63	110.15	114.04	102.85	108.32	115.36	107.9	103.22	101.19	110.12	106.2	112.59	113.08	102.66	102.74
102.54	103.59	106.5	105.28	108.4	104.02	106.11	103.15	112.13	102.27	105.6	110.4	106.16	101.55	99.243	108.88	101.14	107.21	112.74	107.65	103.55	108.92	104.33	109.35	104.81	103.49	101.82	106.89	103.34	100.67	107.35	102.18	103.97	110.2	108.77	105.17	100.05	108.74	106.18	111.81	105.71	101.6	102.22	104.39	101.08	104.4	105.41	109.72	105.15	105.9
101.3	99.485	101.94	105.12	114.96	108.5	109.3	108.38	101.94	107.17	108.41	101.11	110.32	108.44	102.13	99.827	109.09	113.44	105.15	105.34	102.76	109.4	104.03	100.21	108.48	109	107.29	105.98	105.41	107.29	103.6	101.95	101.88	100.49	110.76	105.06	111.4	109.99	107.31	105.81	104.98	103.6	102.14	105.9	108.8	104.61	105.91	113.73	106.46	105.88
100.66	102.34	104.11	106.49	101.84	109.02	101.73	99.354	110.8	104.65	101.25	108.81	110.45	102.38	109.6	107.95	101.16	101.58	100.86	106.82	107.68	102.09	103.73	104.63	103.09	110.76	109.62	101.1	109.92	102.09	106.57	104.09	102.92	100.74	104.78	102.4	108.89	102.45	98.287	107.89	112.89	102.7	110.08	111.32	103.92	107.82	103.59	106.69	110.45	106.59
103.51	102.08	101.11	98.008	99.864	102.22	94.303	100.84	96.414	102.35	95.149	96.161	96.641	96.683	97.187	94.119	93.672	98.067	98.165	100.59	92.893	104.31	104.04	96.397	97.031	98.113	96.453	99.51	100.43	103.44	90.994	100.43	106.9	98.979	94.157	100.52	100.48	98.436	104.47	95.676	99.698	94.058	101.72	97.291	96.819	97.425	95.23	99.932	103.08	99.221
106.5	111.28	104.12	106.85	108.19	111.52	98.606	98.965	102.09	106.93	104.97	108.26	99.963	105.58	109.38	99.939	105.09	105.86	109.13	104.31	105.9	100.56	105.78	110.23	107.32	107.71	104.06	105.07	109.12	107.24	107.22	105.42	97.336	108.04	102.75	103.93	105.48	108.18	103.6	106.07	109.04	102.22	105.35	100.58	103.13	107.73	105.18	108.17	105.26	99.522
102.62	96.71	96.714	97.265	101.94	101.12	98.251	99.144	102.91	94.332	101.59	100.4	97.564	101.61	98.871	93.06	97.367	102.12	99.877	101.08	104.58	96.343	99.199	95.099	101.61	96.027	101.35	99.977	106.33	100.45	103.18	97.631	101.27	101.23	98.857	97.637	101.06	98.776	94.492	102.2	94.336	100.12	97.516	98.247	97.504	98.495	104.47	100.29	100.64	101.62
104.18	106.37	106.16	109.14	104.24	108.46	109.1	108.24	112.15	102.41	103.22	108.59	106.7	109.18	110.62	105.4	109.48	104.05	105.11	106.48	101.01	108.21	101.69	103.07	100.24	103.86	107.07	101.15	106.37	109.45	110.95	107.69	107.81	104.71	105.6	103.12	106.97	108.22	105.15	110.44	101.86	97.742	99.837	107.1	105.04	105.73	106.38	104.58	97.763	111.88
107.18	112.97	108.13	110.83	110.34	106.72	111.26	101.6	105.85	111.42	110.02	104.93	111.41	105.5	108.46	105.87	111.86	107.09	112.74	106.21	105.26	114.2	107.96	102.89	108.53	108.25	103.02	109.42	105.86	110.91	111.81	108.52	111.71	103.09	103.54	111.19	100.84	103.33	105.87	111.23	105.88	107.46	104.87	104.73	107.79	109.3	109.15	106.68	110.08	108.39
97.934	97.459	103.54	98.77	100.36	99.79	94.244	98.547	101.13	104.09	100.69	93.449	99.319	102.96	89.611	100.26	94.299	97.299	97.157	96.415	92.749	97.82	92.02	98.149	95.983	100.25	96.317	95.908	98.977	93.535	89.971	94.21	92.887	95.481	100.38	96.088	99.256	97.564	95.73	104.12	103.35	98.326	92.563	97.128	93.554	100.92	92.288	100.82	97.211	102.98
107.29	102.35	101.13	108.69	104.54	100.7	106.36	100.2	105.48	107.15	102.44	109.63	108.57	103.38	104.23	108.04	111.15	98.601	108.88	109.27	101.06	112.13	97.862	100.55	106.4	97.74	107	106.2	109.31	106.57	101.82	103.6	105.31	107.13	108.82	106.79	101.82	102.19	98.505	102.17	110.67	107.05	110.41	107.47	110.53	105.16	105.39	103.27	105.26	113.11
107.72	101.94	102.39	100.05	100.36	113.25	104.74	105.46	102.9	102.13	106.67	109.73	105.58	106.4	107.54	105.97	97.876	108.36	107.76	108.74	112.65	103.68	108.97	108.94	105.75	106.84	102.34	110.52	104.41	100.95	107.26	107.17	105.44	102.92	104.56	107.47	104.78	109.99	107.67	109.2	108.5	109.55	106.44	104.89	101.98	103.71	100.19	98.151	109.96	101.03
106.77	104.37	104.72	104.21	116.2	105.59	100.91	102.36	107.81	108.73	105.22	106.02	111.22	97.887	104.98	106.3	112.85	105.9	101.89	107.91	103.23	108.4	101.85	108.02	111.38	96.673	107.33	109.88	107.11	107.98	108.12	103.24	104.09	103.25	105.14	104.61	108.44	107.49	106.35	104	107.89	108.26	108.56	107.17	110.99	101.72	112.4	101.94	104.71	99.613
94.803	101.34	97.074	98.591	100.41	95.297	99.973	98.673	98.413	92.567	97.898	99.039	98.244	97.118	103.38	98.985	100.8	94.973	98.116	96.707	100.57	99.296	98.895	94.542	99.401	97.431	104.53	93.852	91.471	102.33	96.271	94.956	101.52	103.74	96.505	100.37	102.67	99.716	99.524	92.828	95.538	100.18	100.82	97.841	99.769	96.489	95.188	100.28	94.242	102.78
106.33	103.26	106.15	103.1	109	106.62	108.16	107.44	106.13	106.43	107.46	113.31	105.26	103.1	99.867	110.66	104.5	109.91	107.01	103.56	112.16	109.42	108.91	105.26	105.31	106.36	108.75	103.8	105.24	109.98	103.63	103.86	105.32	103.4	101.14	110.04	103.29	102.17	104.1	110.44	106.43	107.3	101.7	109.07	109.81	99.803	104.75	104.88	108.66	106.31
99.004	95.169	97.205	100.36	97.043	99.423	99.733	101.79	97.549	99.555	100.12	98.734	93.876	97.713	103.49	98.384	93.696	100.91	101.66	94.359	96.531	99.111	103.11	92.387	98.737	99.087	100.18	96.004	98.006	93.926	95.803	96.783	107.41	95.605	98.493	100.71	103.73	100.52	99.709	99.596	98.855	100.49	88.308	96.041	95.668	93.458	98.951	98.116	95.306	92.358
104.36	105.9	106.58	104.75	104.79	111.09	104.37	107.22	104.77	108.21	110.06	107.9	106.9	112.12	110.18	110	109.47	106.04	108.81	100.92	106.24	110.39	103.77	106.6	108.31	108.51	106.01	104.2	103.5	104.8	107.29	106.82	111.27	112.12	105.21	112.17	112.79	109.73	105.43	102.71	105.69	108.01	104.49	106.8	112.66	101.53	104.56	108.84	109.89	103.43
103.87	109.39	103.05	104.36	103.13	107	102.44	115.05	110.96	100	110.52	104.32	105.8	111.82	104.84	108.99	107.09	107.13	109.35	108.27	104.97	104.25	108.67	106.08	109.18	112.03	110.95	109.21	104.94	105.39	103.37	105.87	111.42	103.23	108.45	108.39	105.89	111.29	103.89	109.93	102.23	107.65	108.05	112.62	109.24	106.53	104.14	101.23	100.89	104.28
106.77	109.37	105.88	112.75	112.48	108.27	109.21	105.18	110.23	113.94	109.22	111.56	119.12	107.08	104.64	101.41	105.6	104.82	106.85	104.84	105.31	110.6	108.99	110.09	102.13	110.98	108.35	103.94	106.12	108.2	117.89	105.71	110.06	106.15	102.69	110.61	109.34	101.95	104.05	107.45	110.11	105.09	107.36	112.78	100.86	113.1	105.85	109.23	105.59	105.52
107.58	108.3	108.66	107.21	102.21	106.47	102.95	109.5	107.84	107.01	101.46	112.5	105.64	103.44	106.81	104.38	107.56	102.07	107.77	110.15	103.39	103.64	102.15	99.763	107.98	98.327	102.82	112.57	103.29	110.08	107.71	110.34	106.27	111.04	99.293	108.57	107.49	107.85	109.64	102.51	109.78	109.2	103.34	101.74	102.8	108.87	106.53	104.41	103.9	105.26
102.94	101.19	105.88	108.3	104.37	106.35	104.04	106.9	105.08	107.63	107.88	103.1	103.7	108.83	109.11	101.06	105.42	102.58	105.39	107.56	112.69	110.64	111.39	111.08	100.21	109.46	107.79	103.49	105.86	111.06	102.12	105.32	107.39	110.19	105.31	108.18	98.741	100.93	106.58	113.75	103.65	107.16	111.18	104.53	108.38	106.69	103.89	105.07	100.58	106.73
103.99	110.91	108.93	106.02	103.58	105.52	108.46	101.92	107.91	110.04	101.81	110.73	108.05	101.5	108.12	105.09	107.99	106.95	105.6	109.16	108.47	102.84	106.78	102.75	106.4	109.51	100.86	104.06	102.58	109.2	102.82	108.62	107.15	110.65	105.36	107.97	108.07	104.12	104.74	108.93	105.71	103.34	106.76	104.58	107.35	111.79	109.17	107.32	102.05	102.33
101.97	101.02	108.31	109.2	112.61	101.83	107.28	99.984	105.38	112.13	102.87	109.92	112.33	100.78	102.83	100.24	108.32	107.46	107.84	106.93	110	110.84	105.71	105.78	103.79	107.71	109	111.82	110.67	107.61	104.27	108.57	104.16	107.01	105.6	104.32	111.43	104.56	104.45	107.42	103.45	108.67	110.58	111.1	103.15	109.09	103.38	106.79	104.88	110.8
99.524	94.315	99.27	99.219	99.232	103.09	97.614	96.789	97.558	94.709	99.056	95.738	95.15	97.315	107.97	95.161	99.933	98.409	96.862	100.47	99.778	97.667	102.27	99.72	98.65	101.59	91.018	94.969	94.723	101.32	97.157	98.468	104.09	98.478	96.933	98.474	99.333	100.09	101.52	97.04	97.11	94.985	100.72	99.652	98.539	97.853	103.17	104.06	97.661	100.79
103.93	106.69	106.57	105.81	104.2	104.32	115.24	106.07	109.69	104.76	112.41	111.92	112.53	104.44	107.78	105.8	113.96	112.87	109.97	107.21	104.37	101.11	108.42	105.93	106.1	106.35	107.37	107.02	104.83	100.7	104.6	106.53	110.28	109	109.28	113.97	107.53	108.93	105.01	112.71	102.55	107.38	113.01	107.34	105.19	108.02	107.73	106.37	107.2	108.02
108.04	102.44	109.55	108.75	108.68	108.64	103.26	101.54	107.71	103.42	106.44	104.67	108.81	106.77	100.41	104.44	101.38	102.59	104.52	103.48	105.23	102.95	108.51	106.96	107.24	102.13	103.14	111.04	101.7	98.701	109.51	101.21	110.97	110.1	107.68	105.8	110.06	109.13	107.44	106.5	103.72	107.68	112.16	107.37	103.94	105.64	99.862	104.25	108.35	105.75
104.78	101.69	99.75	103.38	105.45	103.01	106.11	108.44	103.43	109.87	108.18	103.4	106.9	102.36	101.62	110.8	105.35	105.27	99.55	107.55	104.91	104.16	104.52	105.79	103.62	104.57	99.774	105.38	101.98	107.13	103.43	109.12	111.71	105.68	107.24	109.31	110.41	107.31	98.956	103.52	106.03	103.39	100.26	107.88	102.39	104.5	97.669	104.08	103.38	102.57
100.38	105.06	100.46	94.692	99.851	97.029	96.258	103.9	92.614	97.626	100.68	102.85	97.594	96.992	97.558	103.26	93.743	93.952	92.518	101.01	98.592	101.39	104.04	102.35	100.19	96.776	102.39	93.528	97.04	95.301	99.76	101.04	95.428	101.9	104.21	95.58	99.601	103.88	97.895	91.706	95.217	95.881	101.38	98.204	91.87	96.943	99.835	96.251	97.215	99.435
104.8	104.2	101.18	109.76	104.65	109.12	102.35	99.569	109.33	106.42	105	108.43	106.65	102.97	108.51	105.52	102.54	105.42	110.17	104.14	106.67	108.01	107.77	107.15	98.776	106.78	108.75	102.1	102.5	102.06	110.35	105.65	103.26	104.35	108.78	109.38	109.41	105.23	112.65	106.66	105.26	107.77	99.029	106.04	110.81	100.31	108.44	100.88	100.46	105.24
104.87	100.43	105.43	102.67	110.04	109.99	99.612	107.02	99.921	104.81	102.26	106.05	109.77	103.98	104.55	102.73	105.91	108.16	107	109.4	110.07	103.62	100.89	105.73	114.31	108.5	111.37	107.78	111.57	105.97	105.96	107.27	98.362	100.34	104.32	99.111	106.09	105.97	106.6	107.81	103.8	111	103.62	102.86	106.29	99.542	107.5	101.86	104.03	106.09
109.88	111.2	109.06	109.74	108.03	105.98	104.64	109.02	107.36	110.33	108.2	111.96	105.73	110.69	107.77	105.02	107.08	111.62	107.91	105.7	108.26	107.03	104.98	107.95	109.4	110.18	109.54	110.86	113.95	102.79	103.12	108.2	105.82	105.94	102.69	106.84	112.62	118.74	109.62	111	113.07	109.37	113.21	108.35	108.25	106.09	111.61	107.41	106.59	108.82
102.57	103.74	110.49	108.65	109.36	105.42	109.28	108.25	108.55	110.59	110.47	107.61	112.26	107.55	100.82	107.88	108.73	109.74	113.5	116.64	106.3	106.89	107.4	105.51	100.35	107.53	115.38	111.36	114.29	105.81	111.26	111.79	109.92	106.42	108.93	105.3	110.29	108.94	109.51	106.91	111.55	107.6	101.32	109.2	117.59	109.1	107.33	104.73	102.12	105.12
109.11	114.93	107.43	105.31	106.93	107.11	107.27	111.08	110.08	107.36	104.33	110.64	104.68	106.27	113.17	107.85	110.82	108.79	107.92	108.41	106.59	111.68	109.91	107	110.05	114.27	110.61	108.11	95.8	108.73	109.2	108.17	107.06	106.65	104.98	105.45	112.9	113.31	107.18	113.65	108.84	113.53	116.7	109.75	108.8	113.02	104.96	107.46	107.39	110.92
105.98	106.4	106.41	110.51	105.68	107.73	106.02	105.57	106.87	103.99	111.73	101.28	111.13	102.72	102.66	106.53	103.76	107.84	100.1	105.24	105.14	100.74	110.02	100.3	100.34	102.03	103.78	105.16	103.47	111.4	106.34	110.45	110.32	104.23	105.85	105.92	105.96	109.11	106.39	100.21	110.89	106.83	108.02	106.34	104.69	107.05	104.86	109.1	108.54	98.349
104.44	105.03	105.54	99.422	101.42	108.59	104.34	104.25	108.1	106.56	105.21	104.66	108.94	101.82	102.22	104.48	105.07	108.54	104	105.28	102.12	105.34	107.32	104.65	104.88	110.66	107.91	101.35	103.91	107.69	111.26	109.55	107.16	104.11	102.72	102.76	105.96	101.6	103.42	104.78	105.49	109.11	103.8	103.59	105.54	109.96	106.48	109.39	105.4	107.7
110.69	104.78	109.9	112.97	106.82	107.13	107.86	109.4	112.33	111.18	110.07	113.79	111.49	110.6	113.38	112.25	104.36	103.43	107.52	105.02	109.86	110.48	107.58	110.89	106.84	103.15	107.02	109.46	102.59	107.06	108.81	112.12	110	104.88	103.46	112.62	108.05	108.56	109.56	110.46	102.65	107.13	107.85	101.75	103.77	113.92	105.05	109.86	104.12	110.92
103.34	101.44	100.23	110.91	102.14	104.58	106.07	106.19	100.15	103.22	109.12	104.07	105.67	102.05	107.13	108.1	106.68	104.42	108.03	106.04	101.67	109.98	111.33	106.88	108.69	118.28	102.86	108.6	101.63	103.19	104.35	99.815	105.37	105.26	110.03	111.22	106.26	102.92	110.33	106.83	112.6	102.24	115.32	103.28	101.41	109.79	106.06	108.72	104.5	105.95
94.24	98.816	99.443	100.27	101.75	99.699	91.871	101	97.811	102.69	107.57	94.634	104.18	103	95.384	96.955	99.319	101.26	95.716	103.56	96.521	95.482	103.16	98.748	92.202	101.56	105.8	92.121	97.371	100.57	100.66	102.36	99.86	101.63	102.85	92.31	101.73	100.12	96.586	101.63	99.806	105.25	104.25	99.416	101.27	108.57	99.691	102.21	98.208	101.53
107.62	109.94	107.49	102.47	99.936	106.82	103.21	108.15	104.24	107.46	109.61	110.35	109	108.38	105.88	107.42	101.29	110.25	103.7	101.33	104.61	102.34	102.16	103.54	108.09	110.06	107.67	106.38	106.86	105.51	111.69	106.07	103.72	110.52	105.59	111.79	106.83	109.36	100.83	99.767	101.91	106.23	102.56	108.5	100.15	104.43	108.4	103.79	103.58	112.42
110.13	100.06	108.96	96.462	106.13	106.46	113.02	103.62	104.3	103.13	100.6	101.42	107.03	104.84	105.63	107.32	105.52	104.55	105.79	104.97	105.17	108.3	107.43	109.28	110.02	104.24	108.31	101.79	103.13	105.73	109.16	113.29	111.51	102.64	105.57	102.96	106.3	108.68	104.06	99.331	111.26	109.97	105.68	107.38	101.76	102.53	108.94	110.05	106.77	107.5
112.89	111.77	102.38	112.71	109.73	110.11	111.19	108.65	106.97	108.4	102.77	106.43	107.62	106.7	111.24	113.88	109.56	108.38	110.52	106.63	106.64	100.5	109.25	107.45	107.22	109.86	109.46	108.45	107.24	105.48	115.11	107.86	109.36	107.58	112.57	108.49	108.01	106.92	111.25	111.98	106.9	106.29	113.59	107.08	115.22	101.65	104.71	108.52	109.98	105
99.824	108.57	109.08	110.23	112.74	112.29	109.72	109.48	115.93	106.67	107.41	108.82	106.19	106.76	101.81	107.05	106.92	107.4	111.44	105.04	103.74	108.11	110.97	108.74	107.48	111.28	114.19	105.85	110.8	103.49	105.66	102.76	111.06	103.38	108.21	110.31	107.98	114.69	113.45	103.04	102.86	112.24	111.6	103.91	107.87	107	104.96	105.65	112.13	113.28
106.06	106.76	110.14	102.77	111.53	105.4	110	108.17	108.86	113.67	110.4	100.84	109.36	111.52	109.43	106.02	100.83	106.53	111.03	109.39	113.4	109.41	110.37	103.38	113.43	105.49	110.79	110.22	110.89	110.52	105.3	105.82	104.73	100.83	108.61	105.55	104.64	110.82	106.78	112.38	108.03	111.37	108.87	106.54	102.6	109.65	112.11	109.34	112.9	109.18
99.489	107.76	107.06	104.37	107.73	99.989	104.87	102.17	108.78	103.74	108.86	111.76	103.7	102.22	103.75	104.23	106.52	103.16	104.02	104.83	108.77	105.82	111.07	107.27	103.74	108.79	103.98	103.84	112.2	108.52	111.04	108.69	101.72	110.98	108.04	107.07	104.17	105.41	106.91	103.22	104.15	100.09	108.35	109.85	105.18	107.22	106.79	109.4	106.78	106.99
107.93	103.35	109.31	98.044	108.63	106.05	103.51	103.47	104.94	105.34	103.72	105.49	109.57	102.35	105.6	107.59	106.32	106.77	105.65	105.33	101.42	112.44	107.09	107.8	103.76	100.06	98.933	112.06	98.949	110.41	103.12	110.85	106.95	103.67	103.65	106.18	101.09	105.41	110.89	102.05	105.84	112.46	107.76	109.92	104.5	102.68	103.36	110.26	105.38	103.52
100.35	98.699	100.37	97.62	93.196	97.917	101.43	102.31	97.13	94.664	104.45	95.514	104.38	94.612	101.52	99.249	99.212	104.11	91.172	94.961	99.522	94.058	96.778	95.36	94.027	93.721	94.974	98.142	96.97	100.82	100.17	101.39	95.881	94.786	92.341	102.2	103.62	95.586	101.05	102.51	97.876	100.9	97.305	103.57	100.2	93.834	102.28	94.738	92.538	99.993
109.98	117.86	110.38	111.73	116.98	104.67	115.02	113.35	115.41	107.09	102.01	112.59	106.18	114.19	106	111.6	107.39	108.78	109.32	110.12	113.65	114.08	112.84	108.6	105.75	115.19	113.23	116.37	115.28	107.69	108.41	108.73	109.53	109.59	109.27	114.59	113.06	105.13	109.35	110.24	112.07	111.65	114.28	109	116.92	112.26	110.94	111.68	116.11	113.74
103.18	102.69	107.62	105.49	109.3	109.59	105.39	102.9	109.33	116.45	114.81	113.85	108.86	108.82	109.59	105.74	107.69	115.24	104.61	106.34	108.31	101.73	101.74	107.7	110.33	112.42	103.68	105.42	105	109.21	110.09	108.5	103.65	110.33	104.96	111.03	107.58	106.05	114.72	103.65	111.69	106.19	112	109.26	109.27	108.63	106.53	103.02	107.51	100.79
102.11	106.87	103.01	109.43	102.95	108.98	114.58	118.46	108.7	107.26	104.19	105.24	105.51	100.19	109.71	107.12	108.1	112.89	115.11	110.28	103.29	107.85	105.39	103.45	103.76	105.83	109.17	106.19	105.34	106.96	104.82	104.04	99.58	106.17	106.95	106.76	102.66	102.98	103.48	108.79	106.64	112.3	103.81	108.4	103.52	109.59	111.68	104.95	107.71	112.59
94.617	94.887	98.444	93.535	92.856	100.38	97.556	103.97	100.34	93.633	95.7	99.299	99.815	99.918	95.337	101.99	96.648	97.511	98.813	96.909	95.265	96.62	98.642	95.992	102.52	100.01	102.27	97.185	95.588	100.24	99.748	100.09	95.99	97.302	105.22	92.844	105.2	97.418	98.659	100.23	97.171	105.12	94.792	102.94	99.511	93.445	91.153	103.14	95.011	97.049
95.486	96.305	97.748	100.77	87.186	98.7	96.376	95.801	101.65	96.05	97.148	99.043	103.44	101.13	94.814	88.479	100.25	96.779	97.451	100.11	94.59	97.574	92.322	99.414	102.74	98.477	96.185	98.294	93.726	98.716	99.695	96.898	90.803	93.667	106.63	98.856	93.101	93.274	92.623	98.93	93.428	92.536	95.715	89.503	99.871	96.877	99.505	96.696	97.191	100.67
110.78	100.54	109.9	111.76	112.92	111.71	113.66	112.35	111.48	107.53	109.62	107.17	106.81	105.31	110.44	107.01	106.08	107.98	110.08	111.37	114.61	110.67	102.19	109.22	106.47	105.7	110.39	111.61	107.58	104.35	106.89	103.72	108.31	106.22	114.62	108.07	106.31	109.44	111.77	113.27	107.42	108.19	107.61	107.08	112.85	108.68	107.65	111.36	111.65	107.6
98.092	93.934	94.527	91.872	100.42	98.534	95.387	94.531	95.775	96.75	96.37	93.597	98.371	96.424	101.4	98.563	98.764	97.642	95.166	102.26	100.79	94.529	92.56	97.833	94.52	100.34	93.431	95.292	109.51	100.34	97.913	92.27	97.656	101.01	100.99	98.259	97.544	99.474	97.502	96.666	101.04	95.2	104.41	96.821	100.33	96.842	98.363	96.878	97.885	92.387
107.58	103.18	110.35	106.74	104.59	103.67	112.93	106.34	108.62	107.96	109.64	102.48	105.99	102.12	105.5	104.81	105.66	114.14	104.36	112.37	107.18	109.88	111.21	107.31	104.53	105.34	103.91	110.61	110.4	110.04	114.05	113.49	106.11	108.64	110.97	104.87	113.44	109.91	109.93	115.16	108	106.21	112.38	111.18	108.21	111.67	110.22	101.37	104.73	110.16
110.33	107.26	108.75	106.01	104.87	105.7	106.5	108.64	106.64	107.02	107.39	106.56	110.17	106.17	110.07	109.32	104.82	106.57	108.05	105.89	105.34	113.03	107.96	102.02	120.57	110.63	111.01	109.21	104.25	106.47	109.08	114.75	110.88	110.01	107.75	109.26	113.78	111.18	105.47	109.04	106.75	106.43	104.01	115.61	106.59	114.5	104	108.27	105.19	110.73
109.87	104.19	106.78	110.11	104.88	108.35	111.09	108.78	115.62	107.7	107.27	107.3	108.64	106.83	111.07	107.52	106.15	112.08	106.23	109.72	105.44	109.69	107.42	102.22	109.06	107.12	107.11	106.88	110.53	107.32	108.1	110.92	100.63	109.88	103.88	101.96	106.36	107.8	101.73	108.88	106.18	110.23	112.65	103.71	108.5	106.47	106.97	104.51	107.3	106.61
110.21	108.03	112.84	107.42	109.88	110.92	109.62	105.69	109.4	108.85	107.1	111.68	108.6	109.97	111.02	114.83	108.79	105.43	104.55	105.01	109.85	110.69	108.28	111.62	109.4	107.98	112.73	112.51	105.4	106.82	107.22	112.84	105.85	108.02	107.47	108.15	109.83	112.12	104.25	109.44	105.38	106.72	105.01	111.12	111.1	114.17	107.28	113.48	114.8	107.61
104.48	103.88	101.51	106.27	106.78	106.96	104.2	103.74	107.3	105.64	110.95	105.51	104.17	110.62	105.27	110.94	106.57	108.94	107.07	109.39	107.52	105.51	101.86	109.29	100.74	109.86	107.02	107.38	106.06	102.17	105.03	101.68	103.31	108.61	103.83	108.76	109.3	111.91	110.75	110	105.94	107.85	102.59	107.06	103.49	110.92	102.61	101.84	107.05	100.59
109.18	105.62	107	108.98	109.1	110.5	111.98	107.59	108.83	109.31	104.23	108.64	101.23	104.85	113.41	110.65	107.01	105.13	105.23	105.61	106.35	107.79	109.33	111.83	108.83	108.66	109.61	113.44	109.21	114.22	109.01	108.88	109.04	110.39	107.44	108.67	98.484	109.37	111.41	103.72	106.66	107.53	106.56	113.4	107.2	107.27	106.79	107.25	110.8	109.79
105.77	107.1	103.42	112.32	109.96	102.58	105.09	109.41	111.62	101.49	103.86	107.1	109.87	106.75	103.75	108.55	108.1	115.27	105.9	106.77	112.42	108.55	115.28	102.92	107.54	104.16	107.07	111.53	110.3	113.58	107.91	107.8	104.72	109.35	107.87	107.79	107	101.55	106.79	109.35	108.38	109.14	101.97	105.51	110.88	115.41	112.8	108.9	108.98	110.26
107.95	106.5	109.65	106.58	109.96	106.64	108.7	113.14	100.83	103.45	104.99	109.38	106.32	108.91	110.79	107.62	108.42	114.69	115.91	110.73	111.89	108.83	106.21	105	109.19	112.74	107.12	102.7	105.59	108.71	105.6	112.08	107.94	105.28	102.01	106.5	107.48	106.6	110.38	99.405	102.55	107.48	107.4	106.72	108.28	107.44	104.87	108.1	110.31	105.69
108.21	107.03	106.36	107.86	119.24	106.63	105.73	110.28	110.41	111.76	103.16	108.6	113.17	106.09	110.24	108.69	111.94	111.06	107.98	105.42	111.06	110.31	110.77	107.91	112.96	109.01	112.97	108.61	106.73	101.75	111.25	106.06	110.29	104.57	105.15	103.42	106.79	108.88	109.96	114.16	115.04	109.92	100.29	111.25	109.12	105.99	106.45	111.59	107.27	105.28
102.82	105.07	109.94	107.85	102.66	100.47	105.4	104.38	101.16	100.25	101.67	102.92	99.86	107.13	102.66	101.48	101.99	100.41	110.5	107.33	103.02	100.74	101.58	100.53	100.02	99.544	103.77	98.428	100.69	108.81	98.959	97.973	102.62	101.02	103.7	106.69	103.15	101.45	99.96	100.31	103.83	100.78	101.59	102.19	102.58	106.98	104.35	97.352	103.29	100.4
100.98	105.24	96.064	96.408	101.69	103.27	101.1	105.19	91.858	91.701	96.063	96.654	95.502	93.856	97.985	100.14	102.22	100.21	95.139	101.56	97.556	105.35	99.754	101.03	96.134	101.04	103.58	99.46	100.53	98.674	100.42	99.763	101.92	103.44	97.726	98.203	96.552	95.909	97.194	92.562	99.508	99.807	94.226	99.076	93.719	100.26	99.996	96.21	94.154	98.227
100.33	110.59	109.47	106.62	101.88	103.72	104.04	106.17	108.61	112.39	107.68	115.5	100.74	100.42	109.52	107.29	107.36	109.78	108.87	108.61	108.48	107.52	108.06	102.79	101.46	107.88	107.5	106.28	104.89	109.45	105.27	110.96	111.52	103.79	110.09	106.92	106.55	113.37	111.08	103.44	99.914	107.1	105.1	105.13	106.71	106.91	111.66	107	110.41	100.18
107.06	104.52	105.94	102.7	105.88	101.13	103.31	103.53	109.11	110.17	104.98	102.63	114.04	113.39	107.95	109.78	104	109.67	101.81	105.65	105.89	108.07	105.42	113.23	107.82	112.91	106.99	102.11	114.04	107.78	108.97	101.55	103.41	97.076	100.85	97.367	110.56	108.19	99.385	106.68	104.06	104.74	106.16	108.86	101.23	109.73	109.81	100.19	108.21	107.22
113.1	97.589	108.21	106.41	102.32	105.43	104.99	111.9	110.28	100.56	103.24	108.31	105.28	107.06	104.29	105.37	97.427	104.61	103.93	97.082	100.48	104.46	106.94	110.53	105.78	107.08	109.01	114.24	106.99	106.22	108.52	102.89	100.17	109.61	103.02	104.47	104.27	103.55	104.77	104.49	104.08	106.72	102.41	104.15	105.78	111.08	116	106.53	105.68	103.98
102.27	107.73	103.94	105.93	104	109.69	104.34	103.5	106.99	96.592	99.59	106.54	100.9	104.28	99.821	102.98	108.76	103.87	100.44	105.93	103.67	107.12	104.07	100.54	106.81	112.38	106.1	103.35	104.54	102.12	109.43	106.26	107.34	102.7	101.4	106.69	105.89	103.21	111.25	104.66	101.05	105	102.02	106.97	109.61	107.05	105.01	105.23	107.31	103.51
99.007	95.276	100.49	102.24	102.01	100.09	102.49	101.83	99.405	101.98	99.838	99.887	101.13	98.65	98.199	98.945	102.82	96.695	99.284	103.74	98.867	98.149	102.99	101.2	100.33	100.81	105.13	99.603	98.676	104.09	100.19	102.45	99.389	101.18	94.024	102.64	103.43	96.585	101.48	101.62	98.304	98.363	100.23	97.901	95.769	99.626	100.56	101.88	105.27	96.657
104.24	106.03	106.44	108.57	108.44	106.45	104.2	104.95	108.47	105.98	108.24	105.63	103.04	105.96	107.65	111.04	109.1	105.59	109.4	106.97	106.87	108.5	106.38	110.4	110.46	101.1	102.6	104.07	106.24	112.1	109.27	107.72	105.04	105.4	114.73	115.37	110.81	108.14	109.03	104.75	108.82	110.67	108.06	110.22	107.56	109.49	111.43	99.646	106.4	111.08
108.69	109.66	113.06	101.98	106.63	107.12	107.62	102.31	109.22	103.05	106	109.04	94.785	108	105.96	105.64	99.957	102.66	111.62	100.92	108.4	106	102.91	99.206	108.63	102.84	106.92	106.3	105.28	107.53	104.01	106.11	113.65	104.85	109.69	109.13	107.38	104.18	103.83	108.03	103.03	107.56	105.6	102.15	110.1	103.97	106.91	105.69	101.07	105.85
104.06	104.76	107.76	105.58	99.996	107.58	105.43	111.28	111.18	107.6	106.17	103.72	108.44	105.76	112.33	108.24	104.39	112.88	108.39	110.54	106.6	108.13	111.96	108.27	104.93	104.54	103.12	105.61	106.86	99.822	105.71	107.31	102.53	106.1	102.48	103.57	108.55	108.37	101.35	106.68	112.14	97.892	98.943	111.24	112.07	109.5	113.1	107.47	105.04	106.14
112.49	108	105.36	111.64	115.83	103.16	105.17	109.93	105.92	102.01	106.63	106.24	102.91	108.1	104.56	108.35	103.4	108.5	101.52	105.16	104.29	108.03	109.09	107.68	108.94	111.85	105.8	112.06	107.51	101.24	105.66	114.33	104.7	112.6	109.02	108.59	97.335	105.62	102.76	110.14	107.44	106.64	103.68	107.39	111.15	110.22	105.91	105.17	111.41	103.7
104.34	107.98	107.66	99.786	104.37	102.87	99.152	101.74	102.51	104.41	102.12	104.26	101.3	108.07	108.52	102.36	104.17	100.24	104.19	104.04	100.96	103	104.41	104.57	109.49	104.28	106.69	103.53	106.7	100.15	102.3	104.91	98.429	103.03	104.2	104.07	107.11	102.34	96.497	99.204	108.02	97.144	104.37	102.86	107.28	100.58	106.88	99.111	103.01	96.211
96.899	93.04	105.2	110.4	100.93	98.912	100.35	98.504	107.55	98.287	98.925	104.35	102.72	99.877	102.52	105.6	103.25	104.87	98.085	98.052	101.89	101.97	95.404	93.2	97.198	97.853	102.34	104.74	96.82	104.96	101.26	101.34	97.014	97.43	98.342	103.85	98.311	101.16	98.279	102.7	98.334	100.5	103.23	96.139	106.7	95.18	104.03	101	95.069	105.75
96.966	97.087	102.15	95.71	99.009	97.515	95.938	97.5	97.146	97.681	97.235	96.826	96.247	94.04	91.343	96.322	94.589	98.551	106.15	102.69	93.512	97.605	100.42	97.238	95.757	103.14	95.578	95.235	103.68	93.518	97.092	98.363	93.217	96.382	98.655	99.123	98.494	98.406	93.076	98.121	94.652	92.217	93.469	94.584	96.654	93.461	97.84	87.959	99.188	96.653
100.89	100.62	96.917	105.48	97.245	95.857	97.857	96.294	99.183	99.466	94.384	101.03	103.34	103.7	100.69	97.431	97.014	97.459	99.701	102.43	97.241	103.29	97.942	98.272	103.83	102.22	99.27	91.483	95.961	96.272	97.291	98.251	95.886	96.221	101.43	90.883	102.48	98.758	102.93	97.044	101.51	100.17	98.821	93.264	94.438	91.516	102.21	101.47	97.81	89.564
105.94	105.97	101.98	99.757	108.15	100.86	99.529	105.81	95.042	101.91	111.4	104.81	105.57	109.8	111.16	101.28	97.978	103.86	110.42	103.3	105.67	105.69	111.21	108.23	106.28	104.74	105.21	112.55	106.62	104.87	111.75	102.68	102.16	110.44	109.36	109.05	102	104.82	103.62	106	107.09	104.59	106.13	107.6	107.79	106.61	107.62	105.63	104.58	104.97
106.55	112.4	106.76	106.66	106.93	114.67	104.44	103.24	111.34	112.62	108.05	105.22	112.81	105.83	109.39	112.05	104.19	106.89	104.98	107.3	111.87	109.01	113.58	105.21	103.65	106.89	110.78	102.9	111.42	111.71	103.43	107.47	107.17	108.61	103.72	111.4	107.01	106.72	112.5	111.88	104.41	109.93	107.53	108.68	108.61	106.09	102.5	107.79	103.29	107.64
105.44	103.16	109.93	99.33	100.36	108.83	102.56	113.92	113.28	106.21	105.44	105.61	105.9	108.79	110.54	107.9	107.32	104.39	103.43	112.51	108.15	102.94	111.48	105.51	102.85	110.11	107.29	104.36	104.16	107.84	100.8	107.74	99.404	106.44	106.42	103.4	105.54	105.65	106.85	107.81	107.3	111.07	108.69	104.72	107.65	107.09	103.04	108.14	105.48	110.02
110.33	105.87	103.89	102.53	104.63	104.26	106.29	101.72	101.96	104.05	108.61	104.66	106.96	110.95	108.9	103.5	107.71	103.4	104.88	103.39	112.33	104.55	108.04	110.44	104.24	108.27	101.5	107.87	103.5	100.72	108.2	111.04	107.96	105.51	106.96	114.58	105.4	109.33	108.87	110.93	103.03	104.93	102.85	98.21	102.26	106.32	107.85	104.3	102.95	111.36
107.41	107.75	104.9	106.13	103.9	112.43	103.06	106.34	99.509	107.47	101.98	107.9	108.95	101.35	108.51	107.49	98.566	107.15	108.58	107.37	113.41	106.4	109.62	112.78	103.32	104.79	105.51	113.01	109.97	106.47	103.43	109.75	108.59	113.02	107.88	102.67	112.51	101.68	102.92	105.84	106.61	105.85	110.26	104.34	108.4	109.58	106.61	104.46	107.14	103.85
110.83	110.61	105.21	108.89	107.48	104.8	105.97	110.54	108.11	105.74	105.45	100.34	102.92	110.87	105.97	105.45	107.26	106.73	107.27	113.44	113.37	103.72	102.18	109.19	108.39	101.98	111.77	105.43	104.9	103.13	108.54	109.78	105.25	108	112.21	105.9	114.06	104.37	109.52	111.35	111.55	109.83	107.46	105.65	101.46	105.22	106.06	111.78	106.65	112.56
112.95	107.31	105.18	108.59	103.08	114.78	108.04	110.21	103.92	103.04	109	106.39	109.24	107.4	104.26	107.67	106.04	110.1	104.45	108.58	108.38	109.11	113.87	105.57	110.46	108.24	107.82	105.49	102.43	108.02	104.65	108.82	108.53	107.71	101.99	103.43	111.64	104.19	109.87	106.06	110.13	115.79	110.58	105.09	105.64	111.27	114.13	109.28	111.61	110.53
115.43	110.61	111.16	106.92	111.29	114.08	108.36	109.69	105.03	103.38	109.5	110.25	107.63	114.45	113.56	110.55	115.13	104.42	111.8	105.98	106.56	108.99	105.67	105.66	105.55	109.08	107.68	105.76	108.8	106.99	113.5	111.35	103.74	105.7	109.36	107.69	107.14	105.34	117.22	100.25	112.12	111.04	109.5	107.44	107.93	111.32	109.57	107.34	103.97	111
107.94	111.11	109.12	107.2	113.48	109.07	109.57	99.986	107.11	109.38	106.92	103.04	108.42	110.86	106.92	116.32	104.39	114.11	114.03	111.81	111.71	111.52	107.99	108.46	104.52	109.18	110.91	109.93	111.69	103.46	105.36	97.535	106.2	109.68	107.4	106.02	105.25	106.95	106.83	111.6	109.86	113.25	104.4	101.78	97.358	111.41	102.37	112.19	110.32	104
102.83	113.49	108.64	104.79	108.28	107.76	109.16	110.38	106.92	107.88	110.6	107.29	115.48	104.89	105.26	104.25	106.7	103.89	109.61	108.25	110.01	114.25	111.09	112.19	110.96	107.54	103.82	111.07	109.47	103.21	104.87	110.82	104.92	102.71	107.86	107.65	110.43	107.09	105.7	110.09	109.88	104.81	107.32	106.95	111.88	105.59	101.27	108.76	110.11	111.22
95.623	95.543	96.397	97.917	109.08	96.136	98.801	97.147	95.425	96.758	101.16	103.05	91.11	98.702	97.375	101.71	97.434	101.68	102.5	95.608	102.99	95.326	96.345	95.545	97.512	95.749	98.529	99.549	99.834	103.33	99.512	98.292	100.37	102.89	101.76	95.002	96.165	99.667	99.125	96.607	95.5	98.246	103.92	93.394	102.12	95.905	106.2	93.918	96.197	100.09
110.26	105.59	112.74	105.52	105.59	104.37	99.654	110.11	101.39	104.57	103.77	108.84	110.31	107.56	110	105.05	99.865	109.56	104.75	107.33	106.63	112.47	104.82	105.31	105.79	102.25	102.8	110.22	106.33	104.79	110.59	100.32	107.37	102.57	110.62	102.65	108.46	97.29	105.7	110.3	101	104.66	107.84	105.99	106.2	101.24	107.89	107.75	105.3	99.438
106.48	104.42	111.1	107.86	107.86	106.46	108.92	114.05	112	111.65	110.56	111.44	110.14	107.46	108.75	110.27	117.22	108.4	107.63	104.31	115.16	106.49	108.06	107.55	109.73	105.62	105.04	110.95	107.76	106.5	110.31	103.79	104.32	110.43	109.76	106.89	109.85	103.14	109.49	108.05	108.48	106.17	105.92	110.61	102.44	110.66	110.35	104.53	102.54	104.77
107.17	107.18	111.49	104.67	111.12	106.45	108.77	107.35	100.48	108.42	101.36	103.34	113.75	106.12	99.137	105.52	107.39	111	104.25	110.47	104.9	106.86	106.92	109.13	110.64	108.07	109.14	106.39	109.38	106.74	100.21	109.47	110.34	112.55	113.55	110.68	106.14	106.57	103.97	110.74	113.81	107.14	105.44	108.85	104.47	110.13	113.11	104.98	108.82	108.62
108.29	108.69	107.34	105.62	104.76	98.412	108.52	110.6	108.76	106.18	106.46	107.22	104.75	108.51	105.53	112.54	105.46	104.97	106.33	106.22	108.5	107.32	111.03	104.4	110.47	101.61	110.37	108.29	109.15	107.49	105.87	105.75	105.48	106.75	105.26	103.19	105.49	105.01	104.05	109.11	110.06	110.79	102.98	108.73	108.64	103.89	104.19	107.85	103.83	103.88
109.7	103.46	106.53	105.09	108.31	105.62	102.24	112.56	109.72	108.61	108.61	107.1	107.19	104.94	104.88	106.2	107.96	107	115.27	107.85	106.27	109.96	110.41	107.69	105.19	110.78	106.52	103.94	105.72	109.33	110.53	111.08	111.81	104.36	105.62	106.15	113.8	108.11	107	108.36	100.1	111.1	113.37	100.74	109.92	108.38	108.66	113.08	106.53	108.53
97.22	100.05	105.23	94.274	98.824	103.56	93.856	102.72	103.22	103.93	99.838	107.3	101.24	102.26	103.49	99.748	98.047	95.526	102.89	103.13	102.55	102.8	91.668	94.37	96.313	101.81	100.85	104.27	91.091	94.787	103.8	99.174	90.489	101.17	98.643	100.88	101.12	106.56	102.66	102.03	100.83	95.638	102.72	102.66	102.67	103.1	100.41	100.6	98.423	100.74
110.83	105.9	110.71	107.22	101.3	106.11	107.12	106.82	106.56	100.79	107.6	112.49	104.95	114.97	100.81	110.99	103.72	101.62	111.82	106.81	108.3	112	107.54	108.17	113.75	105.16	100.28	105.69	107.11	106.48	110.59	109.5	104.22	105.84	105.83	115.05	102.76	105.31	110.16	104.28	109.77	105.54	106.51	108.99	108.73	110.52	105.46	112.79	108.34	105.77
103.45	102.28	103.85	104.94	105.5	102.31	99.221	105.48	101.48	98.162	103.05	97.017	100.1	95.202	98.107	107.91	99.271	99.592	96.922	98.765	102.59	106.57	100.27	103.55	97.216	97.375	97.835	106.51	101.37	96.956	96.167	105.01	102.26	97.657	105.54	100.74	101.06	95.349	105.46	101.09	100.5	98.639	103.25	99.19	101.31	102.32	97.954	98.157	104.56	94.141
104.95	108.42	105.74	98.691	109.63	103.16	101.64	104.15	103.99	104.81	99.901	105.47	110.38	109.56	115.05	117.6	106.82	112.16	111.1	108.07	105.57	101.79	103.31	108.25	111.8	108.33	105.7	105.54	106.6	110.47	103.75	113.22	110.85	107.29	110.99	104.91	109.61	106.3	104.13	105.49	99.835	105.72	108.93	104.01	98.265	105.39	101.81	112.37	106.53	103.05
110.23	106.01	112.09	106.02	112.72	105.65	111.49	108.8	109.58	107.8	104.49	107.08	111.83	108.6	104.69	107.5	105.6	107.88	101.57	109.65	106.94	105.05	107.84	111.1	108.55	99.173	108.02	110.77	105.89	105.68	110.99	104.46	104.38	110.1	112.81	107.07	115.84	107.59	105.11	109.74	109.25	112.54	105.59	116.72	107.49	101.71	103.36	111.35	106.54	106.65
104.19	102.87	107.73	115.13	114.22	103.26	102.69	110.37	109.08	109.16	109.35	99.312	102.44	103.63	107.03	104.79	110.25	111.94	110.52	96.9	115.12	105.44	111.74	102.8	112.18	113.16	98.409	113.16	105.96	110.24	113.04	107.71	108.31	97.797	108.42	107.2	109.33	112.04	108.27	110.36	110.25	109.47	115.45	106.26	108.59	107.67	110.97	103.94	110.35	110.9
110.03	106.09	110.3	108.52	109.96	107.27	106.51	111.13	102.56	106.53	108.18	108.22	107.32	112.24	113.09	112.71	104.78	104.41	109.38	102.72	104.77	108.02	110.94	111.04	110.32	106.32	100.77	109.65	108.9	109.99	108.22	111.09	108.46	105.88	105.89	110.29	102.03	110.81	104.62	113.61	110.31	115.08	110.55	109.58	106.87	109.27	107.46	106.84	108.14	104.83
113.41	107.55	110.38	110.32	105.15	112.66	109.14	110.53	104.18	106.89	112.13	114.43	109.73	105.87	111.85	103.06	106.58	108	105.75	104.41	111.02	112.15	111.78	102.18	110.62	109.17	101.14	115.65	105.52	107.62	107.4	106.98	107.87	106.3	103.14	110.31	114.42	107.58	112.58	111.09	110.66	107.19	104.29	106.05	111.58	107.23	112.71	108.81	103.53	114.07
105.5	106.02	105.39	106.79	104.43	104.87	102.31	103.49	105.35	112.65	110.49	104.7	103.82	102.74	97.46	112.3	106	103.46	104.69	108.12	108.71	106.3	103.62	105.9	96.218	111.48	105.3	99.885	108.28	104.5	107.74	101.99	103.16	105.43	106.78	110.66	100.26	112.96	113.23	103.94	104.75	106.37	107.23	104.77	107.47	108.35	107.6	108.52	101.7	108.83
105.87	108.06	104.87	115.25	104.76	109.17	107.86	107.59	108.39	104.38	104.55	112.55	105.61	108.72	106.23	107.26	109.01	112.55	114.57	110.15	105.15	108.78	109.9	103.25	103.9	110.18	107.14	108.52	107.16	107.76	109.06	105.03	107.38	109.3	105.14	112.71	108.14	108.63	108.54	103.89	102	107.92	105.64	110.61	105.97	105.76	108.82	107.01	113.4	112.85
101.89	102.81	109.67	105.62	109.16	109.11	108.02	106.05	107.69	101.14	108.64	112.02	105.53	101.47	112.52	104.89	104.62	111.06	108.14	107.21	107.36	103.62	109.56	104.67	103.13	106.34	107.56	98.59	105.33	106.77	105.69	107.01	104.29	105.87	103.63	103.31	106.36	106.5	102.82	112.52	106.19	109.43	102.34	110.74	101.89	105.1	105.42	100.61	102.61	107.28
106.58	101.94	102.45	110.48	102.44	108.17	105.59	101.92	107.62	104.97	108	107.77	100.22	107.56	102.18	105.36	107.44	96.729	105.99	111.43	105.63	108.1	117.29	108.91	102.37	100.53	104.42	109.82	111.13	102.86	108.76	98.587	103.36	106.77	101.53	104.74	103.67	100.94	102.74	101.45	113.06	109.59	104.77	104.43	106.27	106.3	107.69	111.21	103.02	106.92
109.36	102.97	108.74	105.4	110.69	106.25	104.69	111.76	109.51	109.18	104.24	106.06	110.74	107.93	114.75	107.82	107.99	114.78	106.34	106.76	106.72	106.23	108.34	113.92	107.98	109.97	113.75	102.07	102.63	105.64	111	111.65	106.78	106.24	112.76	110.72	107.35	111.4	107.29	113.74	107.98	105.17	111.34	106.06	112.14	106.6	110.85	97.012	113.06	108.97
106.35	105.97	110.63	110.23	109.35	110.68	112.69	105.66	110.73	103.25	109.09	111.12	110.53	107.51	108.51	108.29	107.51	110.36	109.77	107.3	105.91	107.66	107.35	110.34	106.6	108.71	100.56	113.31	109.74	105.05	108.04	103.3	115.28	107.7	105.25	111.11	106.77	117.64	102.48	107	112.76	113.74	110.04	109.48	107.14	104.06	110.1	106.33	106.86	107.57
107.77	101.92	104.89	102.81	109.22	104.7	105	101.78	112.54	105.51	107.88	105.51	105.96	108.07	102.03	101.11	108.28	107.38	106.2	102.28	108.34	110.35	109.48	108.27	110.73	107.25	98.998	104.24	103.44	109.7	109.16	110.99	108.66	109.5	100.2	109.13	108.17	107.25	104.68	103.21	103.85	105.64	105.1	103.51	108.71	106.87	103.78	104.05	109.01	109.31
105.19	100.76	100.69	102.67	108.39	103.64	109.63	108.05	102.08	108.96	106.99	101.54	108.35	110.31	103.34	108.03	106.84	100.11	107.18	111.78	103.79	108.95	103.53	105.76	108.36	104.88	106.51	102.97	113.89	103.56	105.29	102.32	112.79	103.61	102.24	111.2	99.027	111.51	102.69	101.37	103.39	112.34	110.19	102.31	105.83	105.68	105.03	106.02	101.74	103.41
105.47	104.48	106.44	104.56	102.79	110.4	108.77	103.63	106.47	108.07	112.11	107.26	115.07	106.19	108.09	101.97	104.55	108.35	105.88	109.84	106.58	107.58	109.63	112.14	107.47	109.39	110.68	103.88	102.62	107.19	105.46	110.23	112.26	108.41	108.88	106.17	108.12	112.82	106.67	103.74	107	109.5	103.14	106.27	108.12	110.9	110.94	107.61	114.86	109.81
105.22	109.79	110.61	109.45	113.15	109.81	114.47	109.13	115.8	112.81	108.33	106.74	102.84	106.6	108.81	114.06	110.26	110.81	114.23	112.64	113.33	110.58	114.35	110.85	112.32	107.13	108.65	100.44	111.8	110.68	106.39	114.24	110.14	110.52	109.3	111.08	109.96	113.1	112.39	115.62	106.35	114.7	111.65	111.27	109.1	109.97	105.69	109.82	115.28	107.45
103.84	106.05	111.06	107.71	107.99	106.54	104.64	106.55	110.82	105.55	108.36	107.21	109.19	105.67	112.84	106.74	111.88	113.37	110.07	107.04	107.8	107.04	111.75	107.74	109.54	108.6	108.55	106.12	103.15	108.83	112.08	102.85	109.05	110.46	106.85	106.83	99.786	107.36	111.2	111.74	107.92	113.15	108.79	109.49	109.22	107.67	102.9	109.35	108.32	102.07
109.52	107.56	103.31	109.97	103.58	110.57	107.23	103.81	103.23	103.71	105.59	109.5	114.31	103.73	101.64	107.79	104.54	107.4	104.17	104.79	114.62	102.29	104.78	105.66	108.47	106.47	105.84	104.68	104.44	108.41	107.98	107.06	106	106.34	109.22	108.27	104.95	106.45	108.78	103.07	111.19	102.99	107.29	103.37	110.29	107.02	107.01	111.06	104.73	106.71
110.33	105.85	104.92	103.88	109.46	106.79	107.2	100.09	107.61	100.61	102.11	107.74	102.01	99.251	106.37	98.491	105.14	103.08	104.74	106.58	104.21	103.57	103.88	105.18	107.26	104.35	104.54	106.61	105.71	111.7	101.31	103.64	109.14	105.97	107.59	104.04	107.51	97.068	109.02	108.9	107.75	116.17	103.56	114.76	106.44	105.47	104.06	99.101	101.94	105.07
107.57	106.41	105.77	104.24	100.61	102.91	106.51	105.1	102.78	103.53	105.56	103.97	106.61	104.19	109.61	106.47	103.78	104.02	105.19	109.2	104.57	105.51	106.38	105.03	104.86	105.88	99.737	109.64	106.78	104.16	102.47	102.32	108.14	105.86	103.41	106.04	104.54	103.31	107.23	106.47	106	104.47	109.94	111.86	107.21	103.43	101.2	102.91	104.03	107.13
108.38	109.83	102.02	99.811	108.85	108.68	103.71	107.28	103.46	108.19	106.11	102.55	100.37	101.84	105.35	106.34	110.06	110.44	105.46	105.66	106.66	103.61	110.32	112.66	107.49	102.89	103.06	107.03	101.32	103.62	110.56	108.08	103.78	111.61	104.52	107.43	104.78	109.32	105.57	105.81	105.79	105.87	109.37	110.19	105.64	109.53	106.67	104.39	101.37	105.77
107.4	106.42	102.96	106.89	108.59	110.63	106.34	107.1	109.44	106.74	104.26	108.36	110.72	104.87	109.87	103.8	105.34	106.66	101.59	114.37	110.56	108.68	111.15	106.78	109.62	115.12	112.01	111.26	112.13	110.68	106.29	112.19	108.48	111.65	107	105.81	107.71	105.66	107.59	108.25	107.34	104.01	111.11	105.7	108.58	106.32	108.64	106.28	109.14	109.47
103.39	112.18	105.05	109.34	106.5	104.69	108.39	100.54	105.98	105.98	108.81	109.04	114.65	107.13	105.33	114.35	102.65	106.36	110.73	109.23	108.1	107.02	104.78	104.34	107.94	100.72	112.75	106.17	107.14	107.63	110.57	111.84	113.91	109.57	104.3	112.54	107.83	110.65	112.09	112.62	104.19	104.69	98.253	105.93	107.21	99.303	105.42	107.81	108.53	110.18
105.82	102.6	111.28	105.8	103.08	108.29	107.13	109.02	107.32	111.99	106.41	100.98	106.54	102.16	113.6	114.02	111.85	111	110.02	113.43	112.18	105.94	108.98	115.67	110.27	114.81	109.94	106.41	103.19	102.73	107.95	118	120.02	109.4	103.63	112.28	98.292	107.9	106.28	106.58	109.11	114.24	107.36	112.28	112.46	108.35	110.65	103.07	97.905	111.37
100.93	100.88	102.75	102.65	100.68	105.58	100.7	100.39	101.32	89.662	101.68	97.102	98.832	100.18	109.4	100.31	99.54	101.85	101.01	98.974	105.32	95.503	100.39	103.44	106.51	100.78	101.41	108.4	103.44	105.23	98.615	101.93	103.07	95.734	93.489	103.43	99.884	99.159	106	98.01	100.25	103.21	105.88	101.7	104.05	100.18	99.577	103.82	99.609	96.195
115.66	114.71	109.01	108.3	113.13	105.44	105.32	109.2	114.82	104.71	102.32	104.96	107.87	113.78	108.95	111.31	111.34	111.68	110.98	111.85	106.94	112.76	108.2	109.54	111.75	113.22	111.88	108.96	107.89	114.36	107.89	107.55	113.82	109.66	109.44	111.82	117.29	116.26	107.59	106.78	112.63	112.13	115.18	112.16	113.72	105.74	107.78	111.8	108.14	105.61
104.23	106.13	105.89	105.43	103.28	105.86	112.42	100.05	107.18	108.19	101.09	101.89	101.73	108.26	105.87	104.24	109.51	102.45	104.02	102.14	110.23	107.12	110.15	104.62	106.77	104.29	109.81	106.54	112.84	101.71	104.67	105.19	114.21	101.22	106.06	106.55	102.97	107.02	105.01	103.92	107.77	103.01	105.78	107.29	105.59	98.886	104.89	107.58	107.87	103.03
104.11	97.55	98.84	104.14	99.146	100.41	107.56	100.41	102.26	105.1	97.204	99.598	98.751	98.179	104.31	95.885	108.86	100.22	100.91	97.563	100.93	100.97	95.522	101.62	98.692	98.739	98.092	99.769	104.27	97.361	105.3	102.5	101.68	104.17	102.47	101.67	105.88	97.389	101.23	103.77	94.883	100.84	100.84	98.142	101.33	97.29	95.637	97.406	101.42	101.6
106.66	102.41	110.72	107.45	101.33	105.13	103.31	109.13	108.42	105.52	111.62	104.14	108.02	106.46	107.48	102.71	97.595	100.72	109.19	104.46	105.1	110.04	106.09	109.19	105.08	105.56	108.2	99.524	104.99	107.9	108.01	107.97	103.18	102.67	103.94	106.67	105.19	110.26	104.94	107.35	108.23	108.76	109.12	102.71	102.68	105.86	107.67	109.2	102.76	104.93
108.22	105.62	108.89	106.46	107.21	113.57	108.03	113.31	111.51	109.51	108.83	110.82	102.59	107.98	107.03	108.83	113.5	106.85	108.1	109.38	109.11	112.26	112.1	111.47	110.65	106.26	109.05	107.39	108.18	104.39	111.69	109.25	110.58	114.84	109.02	115.15	108.72	109.12	109.52	102.89	101.93	108.83	102.28	104.66	108.91	116.28	107.36	112.54	111.61	112.15
106.19	109.02	106.61	104.77	100.88	103.04	109.64	102	102.25	107.16	106.02	104.51	102.9	107.45	110.03	101.37	107.16	109.72	112.01	108.8	106	104.84	110.42	107.59	105.56	108.47	106.1	111.57	108.62	103.62	103.97	104.99	106.39	104.45	111.74	105.35	104.36	108.56	105.37	106.8	106.69	100.06	103.69	102.33	107.56	108.62	108.83	108.57	111.79	110.94
100.22	104.74	104.46	115.85	98.629	111.23	101.54	104.99	109.57	108.22	104.89	102.14	104.4	108.29	105.75	98.785	111.23	103.21	103.1	102.48	103.08	102.53	105.19	107.87	105.59	101.1	102.86	103.21	105.63	106.26	104.11	107.37	97.68	109.55	106.08	101.17	107.34	105.36	103.56	108.52	106.51	102.47	107.74	110.85	105.72	101.96	112.69	108.8	100.09	103.13
110.03	112.84	109.4	107.51	105.73	111.38	99.211	103.21	110.07	113.74	103.83	111.51	113.31	108.45	112.02	107.67	108.15	102.73	107.98	107.11	108.62	105.55	117.31	112.01	105.36	104.3	109.62	104.21	109.74	110.04	113.53	107.02	106.85	105.94	111.3	109.5	102.21	108.13	104.84	109.03	112.02	110.6	108.5	110.97	107.53	110.69	107.65	108.8	105.43	107.6
110.88	106.22	103.3	96.427	103.67	105.86	104.51	103.75	106.55	103.51	104.58	110.22	109.73	111.14	102.74	109.4	106.16	108.69	105.42	107.32	100.35	98.556	105.62	106.04	112.65	101.26	103.99	111.05	112.43	102.62	102.48	99.693	105.47	101.33	104.03	105.13	110.52	99.013	104.78	111.78	97.165	105.67	103.32	107.28	102.36	105.44	98.106	104.7	106.12	100.83
102.5	104.63	109.26	108.04	104.7	107.64	112.49	107.07	110.36	102.73	106.68	110.77	102.24	106.09	106.03	106.58	101.54	102.35	102.83	106.8	100.38	103.16	105.89	103.09	106.55	113.16	96.536	106.18	104.81	107.48	103.66	105.48	110.48	102.22	105.48	108.83	105.32	107.79	104.38	110.89	102.92	105.59	104.53	106.72	100.58	104.96	106.73	106.3	107.09	103.83
100.35	100.72	95.395	111.09	108.69	106.58	109.77	102.19	100.03	102.23	107.62	104.9	102.63	104.63	103.17	102.92	108.74	106.95	101.84	105.97	103.9	105.56	99.364	106.1	104.19	104.8	106.57	108.98	108.81	106.02	104.36	106.53	109.97	108.29	111.81	103	106.39	103.7	108.33	102.18	107.13	108.76	103.76	106.53	111.85	104.32	106.98	110.52	112.45	106.2
109.86	109.3	113.46	108.37	104.26	109.7	101.08	110.67	108.34	107.23	105.65	111.6	107.74	110.5	106.79	106.66	111.78	106.62	103.38	107.89	109.83	117.1	104.91	110.21	110.15	98.917	112.09	106.89	112.74	104.05	105.8	106.69	111.99	114.42	109.79	107.94	109.57	109.33	107.28	110.39	108.35	111.39	109.6	105.83	109.97	99.972	110.18	107.56	110.79	105.45
105.94	105.48	107.83	101.11	110.92	108.27	114.49	105.54	106.73	111.33	105.93	100.45	107.03	107.48	108.33	109	109.26	111.21	113.53	113.33	113.33	105.7	112.18	103.74	106.16	109.72	105.78	110.24	108.8	108.44	112.94	108.78	104.86	109.76	97.296	109.52	107.3	111.65	108.67	110.91	108.66	103.42	109.84	104.96	110.97	98.303	111.5	110.59	110.31	110.06
110.23	112.56	105.29	108.54	112.6	110.34	111.04	108.61	104.36	109.87	105.4	112.58	108.03	105.5	105.79	110.28	105.43	106.05	107.28	110.89	111.44	112.65	104.63	109.29	114.52	114.24	106.41	109.67	112.55	105.42	107.58	98.613	114.83	112.97	109.15	108.64	102.75	99.449	106.6	113.79	110.7	106.87	105.19	113.08	109.19	101.43	107.17	110.26	114.27	113.07
108.9	108.84	107.17	104.61	110.74	111.17	110.06	105.57	111.38	107.73	111.57	105.77	112.04	105.42	111.91	105.8	107.66	107.21	108.09	112.69	109.99	112.66	103.63	105.92	109.98	105.47	103.77	103.22	114.55	112.6	111.86	107.52	110.03	109.28	106.5	107.09	106.82	105.66	105.12	110.07	105.48	102.89	102.81	106.02	111.91	106.37	106.85	111.45	105.88	104.11
104.44	110.25	110.88	108.44	103.3	106.16	98.619	106.43	104.72	104.96	103.06	108.87	99.819	105.76	104.75	103.59	105.81	105.73	107.43	107.22	110.46	102.86	107.51	102.05	110.44	108.48	113.48	100.17	104.3	103.64	106.29	109.1	109.79	104.42	110.16	108.47	105.13	101.85	106.64	102.56	111.32	103.69	102.11	105.5	104.56	108.23	102.65	103.21	103.84	98.688
104.72	102.86	112.79	106.91	103.08	104.12	105.16	111.33	104.44	100.31	102.64	101.95	100.68	100.88	106.95	104.63	105.36	100.51	107.57	108.68	102	107.83	103.48	105.04	109.8	107.91	106.87	106.51	112.98	101.86	107.14	107.65	111.32	106.01	107.41	101.94	107.7	106.66	104.15	101.14	106.35	107.86	110.69	103.39	109.35	108.68	103.41	104.27	102.66	97.309
107.47	110.31	106.7	107.28	105.97	112.06	106.24	114.1	97.954	103.36	112	110.46	109.27	106.23	110.46	107.52	108.09	109.47	108.26	101.86	104.47	102.47	101.12	112.22	106.15	113.4	105.99	106.42	107.98	106.93	102.95	102.29	108.74	106.57	101.4	104.48	113.06	111.88	108.56	110.17	113.07	108.88	105.61	118.16	105.71	105.7	104.8	112.34	107.22	109.14
106.02	104.61	109.21	105.31	106.93	107.81	109.99	103.44	102.77	108.66	104.04	102.31	99.886	107.66	108.49	108.98	107.46	110.77	109.89	99.237	102.75	103.52	104.85	100.97	104.8	106.37	110.02	100.55	104.35	109.62	102.72	104.9	105.42	105.37	103.17	104.42	108.8	102.4	107.59	101.95	108.56	102.92	104.83	101.8	105.91	105.01	106.1	113.55	96.991	103.44
103.82	99.196	111.15	105.27	104.44	108.14	107.41	104.44	112.44	102.81	103.16	107.84	100.19	104.22	103.39	109.71	104.99	104.53	102.61	96.687	107.21	104.96	110.56	106.81	99.522	99.31	99.761	106.55	98.762	105.2	105.94	104.91	102.03	106.54	105.07	104.51	103.25	108.26	107.69	104.55	103.49	106.61	109.43	98.961	105.51	105.33	110.93	102.26	101.47	107.39
108.29	104.7	103.86	102.64	100.95	110.39	105.78	102.22	106.13	104.18	107.67	108.42	114.21	101.11	111.43	104.59	105.66	105.95	103.79	102.84	104.11	106.95	100.11	107.19	102.05	105.41	107.18	109.21	105.63	106.57	106.83	106.16	107.54	108.32	106.31	106.79	102.05	106.43	105.7	106.93	103.71	102.23	106.95	109.4	100.64	101.03	102.03	104.83	110.04	105.84
97.656	95.391	105.57	99.706	104.09	96.306	98.632	99.067	99.633	100.78	97.1	102.79	96.12	102.66	91.282	99.658	102.67	105.35	100.34	96.538	94.212	98.568	96.266	102.07	104.39	99.497	103.53	103.16	94.598	101.98	103.41	105.61	98.591	96.396	97.406	101.8	98.874	103.57	100.69	94.392	97.767	104.11	100.41	95.569	95.377	95.558	99.621	98.862	102.51	100.89
110.14	106.07	107.32	107.5	102.61	109.83	106.33	109.61	109.15	108.04	110.45	102.9	102.82	105.13	101.89	105.73	105.12	104.1	110.08	108.93	104.03	106.81	111.09	108.85	109.86	102.16	109.42	105.03	109.16	105.73	110.2	112.41	104.45	107.82	108.67	108.52	102.57	104.37	110.18	106.64	107.62	105.22	107.54	103.28	113.7	104.85	117.03	104.4	105.02	111.8
110.61	108.28	104.75	103.67	106.64	110.03	105.29	113.25	112.75	105.65	103.93	105.29	108.21	111	110.81	112.86	113.45	108.27	106.73	105.07	109.45	106.29	112.26	112.95	111.22	110.85	111.14	110.95	102.48	105.36	106.29	112.68	104.56	104.1	111.43	107.1	105.65	108.95	109.84	113.11	100.63	107.13	112.38	109.98	107.63	105.03	107.24	112.19	110.43	107.86
110.87	106.7	107.04	98.546	111.31	106.01	106.15	105.86	109.34	107.03	113.29	104.59	104.84	104.91	108.92	103.12	103.75	107.09	103.8	106.29	106.57	103.49	109.66	105.06	111.32	102.67	100.09	100.49	108.48	102.82	104.72	101.85	110.79	102.33	110.89	105.24	105.75	107.18	112.01	105.73	109	107.44	116.11	106.99	108.42	110.04	104.06	107.14	102.96	103.32
95.607	104.87	99.264	100.44	100.65	109.68	105.31	102.83	103.1	102.34	98.833	100.24	101.12	102.33	101.83	105.04	102.49	104.86	102.13	99.964	97.066	104.84	101.67	104.7	98.433	100.31	101.72	93.004	99.797	102.93	103.15	97.898	102.34	95.856	100.11	103.16	99.825	103.19	98.203	93.535	97.085	97.361	100.04	101.33	103.69	103.78	95.472	107.08	91.465	101.54
109.73	109.39	107.69	106.78	108.36	107.37	107.72	110.47	117.52	109.02	100.81	106.08	115.21	106.92	111.7	113.17	103.34	107.66	110.52	110.67	110.94	110.67	107.62	110.1	108.23	106.55	104.53	105.97	106.47	105.05	105.04	106.65	105.48	106.59	107.42	109.05	109.86	111.23	109.94	107.65	108.28	106.76	105.81	106.39	109.64	103.2	109.77	111.66	103.8	108.98
95.348	100.89	95.394	97.415	97.833	100.4	99.237	107.89	102.95	104.22	99.236	103.81	100.07	103.86	99.157	104.87	103.21	95.883	100.01	104.22	100.21	96.344	99.557	103.14	102.6	97.74	97.436	103.25	102.86	95.764	100.72	95.615	97.975	104.48	104.53	105.11	95.783	100.53	100.89	94.121	94.995	102.45	103.59	103.15	98.904	102.02	99.704	96.763	104.41	97.889
102.79	102.95	104.02	109.57	106.69	105.85	102.33	113.91	102.6	104.96	105.85	100.33	106.53	109.15	105.2	102.94	104.48	99.972	108.92	101.83	112.12	106.52	102.99	108.3	103.54	107.95	102.48	102.83	105.31	109.43	104.35	104.61	101.51	106.6	110.42	104.38	106.33	104.35	108.07	104.12	100.88	102.64	104.78	98.871	109.8	102.61	101.4	105.22	109.04	103.84
107.71	107.09	103.77	109.21	108.94	109.73	110.47	111.42	111.09	109.9	102.95	102.81	110.52	106.71	123.3	110.32	109.31	110.74	111.5	109.99	108.79	109.08	111.69	105.09	112.75	107.47	115.56	107.13	110.37	101.76	104.96	110.78	108.48	112.45	113.81	108.56	108.34	107.47	111.54	111.42	107.07	116.54	109.7	105.31	112.9	112.68	110.94	111.06	113.83	98.135
113.52	108.06	100.79	108.08	109.18	116.11	111.23	110.12	113.24	113.77	111.83	114.15	110.46	100.43	102.24	112.5	110.84	106.51	107.45	109.47	112.22	101.53	108.27	107.08	105.55	107.12	105.82	103.43	108.15	107.07	112.9	110.76	108.75	106.47	108.07	102.34	104.87	106.12	109.06	106.51	107.3	105.09	104.78	105.23	108.75	103.23	109.49	108.19	116.08	109.41
101.06	95.32	102.85	98.31	102.01	99.895	97.382	98.539	97.865	95.73	97.948	92.803	98.566	95.903	93.769	108.85	98.196	98.479	99.529	94.322	101.23	96.141	91.616	102.39	100.91	95.549	97.588	98.335	103.48	98.276	96.42	100.45	94.639	98.199	97.863	97.9	98.504	97.731	97.002	98.35	96.264	92.182	101.02	93.618	101.15	97.036	98.9	95.159	99.689	97.683
102.15	100.97	99.822	101.09	99.473	92.994	100.57	101	102.56	100.53	102.19	102.54	103.9	101	101.35	100.94	106.59	101.52	104.76	97.177	102.41	103.11	104.89	96.615	94.317	101.52	99.811	97.804	97.331	98.325	103.98	98.427	98.139	97.427	100.05	103.04	102.08	96.411	98.865	95.912	95.935	98.806	102.15	98.591	103.84	101.39	107.85	101.13	100.12	103.53
103.62	112.83	110.78	107.36	104.36	107.07	107.24	111.59	108.65	109.57	108.93	106.98	106.55	103	105.71	100.8	105.7	107.75	103.76	107.74	105.25	109.72	108.5	103.88	108.01	102.79	104.91	113.2	107.45	106.14	107.61	111.04	107.46	109.45	106.44	110.71	111.4	105.74	108.94	112.04	102.83	112.25	104.7	108.68	105.89	107.17	107.09	108.97	103.63	107.14
112.56	108.57	111.31	115.62	111.06	100.28	103.68	105.7	107.32	112.88	103.72	109.79	105.06	106.2	111.42	115.44	107.28	103.88	110.29	113.65	108.04	112.72	107.14	108.93	110.88	109.76	103.5	101.62	106.02	106.39	102.8	112.75	103.43	108.7	108.33	110.62	106.32	109.68	109.6	103.71	106.88	107.07	108.08	109.81	112.48	107.75	107.6	104.19	106.93	106.94
108.4	106.67	106.13	103.31	106.42	107.24	104.56	109.19	100.76	103.75	104.3	102.07	105.04	106.17	108.3	111.44	102.24	108.5	103.62	106.74	105.89	107.25	105.52	104.66	107.03	102.04	112.9	104.87	108.81	107.27	104.31	105.99	104.63	103.96	103.9	108.28	100.81	101.77	113.72	109.13	101.9	110.29	108.53	102.85	106.68	107.6	105.95	104.17	106.8	101.98
106.22	107.22	108.57	108.31	114.33	105.77	104.49	111.54	116.07	110.31	104.86	103.46	112.23	109.15	109.46	109.23	113.16	116.1	113.53	110.27	114.32	110.92	111.7	106.27	106.96	114.45	108.3	109.59	111.4	106.18	110.19	107.74	111.94	109.4	111.35	115.1	110.94	105.26	105.85	115.99	114.86	112.72	110.87	112.89	109.37	107.56	116.43	104.28	111.22	111.67
102.92	97.255	97.287	88.543	95.702	93.413	96.638	101.32	95.52	103.19	100.02	96.614	101.19	93.098	94.524	96.461	99.408	92.994	103.85	98.993	96.285	98.647	91.581	99.431	95.928	103.36	99.866	101.59	93.654	98.06	97.915	101.31	94.232	95.283	100.55	100.75	102.61	98.814	95.181	97.929	94.651	94.89	98.906	91.794	97.334	100.1	101.07	96.736	103.16	99.464
101.73	101.22	105.32	104.33	101.54	104.74	103.93	108.24	105.37	105.92	104.85	104.7	107.2	104.8	104.37	106.6	103.86	101.66	110.11	104.85	101.55	109.22	105.95	110.19	101.9	106.31	104.32	104.25	109.69	111.68	108.5	103.49	108.96	98.978	108.04	108.59	98.819	106.67	104.46	109.81	101.65	101.42	106.66	107.32	112.94	102.96	109.31	103.62	104.47	103.76
96.618	104.4	96.396	94.52	93.689	100.55	100.89	89.41	92.868	97.186	92.288	96.241	94.572	94.713	98.948	98.543	98.357	97.752	97.261	105.79	100.9	101.34	97.915	99.932	99.195	99.846	98.84	94.708	96.08	103.37	93.652	95.837	99.932	95.894	97.716	99.338	94.016	95.127	100.83	94.022	101.8	95.135	97.958	97.851	98.658	99.598	96.607	99.934	99.447	97.537
108.41	112.18	101.39	110.41	108.03	111.43	111.59	108.23	105.81	104.61	106.44	105.75	107.22	112.1	103.51	111.57	109.8	110.99	106.67	102.9	107.72	105.62	114.84	102.07	104.89	114.03	108.26	105.43	110.21	106.82	108.76	111.51	109.62	111.82	109.95	106.19	104.87	109.47	110.77	106.76	102.93	108.56	108.27	107.97	110.28	109.18	107.4	102.18	109.9	112.7
108.47	105.97	109.72	96.94	103.45	101.38	102.74	109.4	105.57	105.38	109.36	107.12	105.01	108.07	98.331	105.99	101.76	109.67	104.68	103.4	106.72	105.84	105.68	102.93	110.69	97.338	105.39	103.73	109.37	102.48	102.21	104.81	102.69	109.53	102.8	105.95	107.94	106.65	100.94	111.26	106.69	106.01	107.46	108.06	110.94	100.31	105.68	105.09	103.31	107.53
102.03	108.66	107.5	106.46	105.02	106.89	104.23	103.95	112.14	107.81	107.02	104.75	112.54	103.57	111.4	103.79	109.54	106.29	100.25	106.49	106.84	101.64	106.52	107.55	105.88	106.93	102.58	102.97	105.51	106.38	106.49	103.39	106.67	104.22	107.21	105.72	106.61	105.76	107.48	107.32	102.34	97.774	102.92	101.3	101.48	109.76	109.84	101.8	104.62	110.9
103.01	107.4	103.17	106.18	112.65	112.54	105.14	107.08	110.94	110.75	100.35	102.28	104.24	112.03	103.24	110.08	106.88	103.4	108.19	98.858	108.02	99.225	108.41	103.17	107.25	103.46	109.9	101.47	102.38	103.77	109.67	103.87	103.23	107.71	105.08	109.21	102.85	103.87	108.25	105.7	105.15	108.36	106.98	108.69	108.57	108.21	109.4	104.83	105.87	109.9
103.45	97.114	103.14	103.23	99.305	96.773	96.497	103.49	101.56	97.022	98.574	103.16	103.81	102.75	107.28	97.251	106.94	97.227	95.131	96.167	102.24	101.26	97.028	96.471	94.155	99.384	98.384	103.8	100.16	99.193	103.8	98.688	103.97	99.971	100.93	93.338	107.7	106.37	101.59	104.98	104.08	107.62	107.18	101.81	99.928	98.648	101.73	99.616	92.303	99.566
105.67	106.36	107.24	115.27	113.7	103.26	107.51	103.78	107.35	101.51	99.471	104.26	106.56	111.99	108.7	109	106.49	106.93	108.01	106.39	108.01	109.3	105.48	104.73	111.7	105.6	113.63	105.77	107.61	102.15	107.15	105.84	106.38	105.52	109.34	108.07	108.23	103.56	109.93	103.79	102.39	108.16	104.99	104.87	102.63	106.38	104.12	110.34	107.13	107.83
100.89	101.76	109.55	103.11	108.39	105.46	110.87	104.01	108.09	103.82	105.22	109.28	101.81	104.31	106.75	111.04	109.83	103.47	107.39	106.55	105.98	106.79	109.03	109	101.15	105.83	104.04	98.845	101.86	104.5	113.55	104.07	104.62	107.16	104.3	103.55	97.935	107.44	106.81	99.756	114.14	106.99	107.25	103	101.27	108.14	104.69	100.8	109.97	104.12
97.489	103.07	99.336	102.29	103.23	100.14	100.54	98.946	99.557	105.55	104.4	104.63	102.16	96.871	96.584	96.953	101.36	101.94	102.58	95.933	103.07	92.641	105.3	101.8	104.09	103.07	109.98	95.785	98.458	99.508	99.331	100.06	99.418	97.904	99.306	102.13	92.986	101.96	103.74	99.334	97	92.138	101.46	97.637	103.61	99.301	102.68	99.249	105.32	98.845
108.61	103.97	101.41	104.08	103.16	105.31	112.02	114.69	108.7	100.46	103.09	103.23	103.32	106.93	108.79	102.52	102.8	110.07	104.06	105.52	101.4	105.84	99.597	106.03	104.68	109.97	104.93	102.22	103.06	110.98	106.78	99.037	107.63	104.13	102	103.1	110.78	103.31	107.28	103.35	108.31	104.21	106.89	102.96	105.54	106.34	106.62	114.85	112.21	100.53
104.25	106.63	106.25	111.77	106.8	108.54	112.39	114.42	104.14	108.7	107.04	108.03	109.59	109.71	111.88	111.32	106.83	104.01	108.68	104.29	106.56	107.22	111.39	108.7	110.58	102.39	104.63	110.8	108.43	112.63	112.81	107.96	107.84	107.87	107.92	108.34	111.77	106.71	115.66	108.86	106.27	111.83	111.65	108.16	110.53	107.54	107.9	101.8	111.42	115.23
93.209	103.09	97.913	98.696	103.45	98.116	99	94.939	99.022	99.345	97.377	97.202	97.239	99.324	94.693	98.474	106.9	92.192	98.14	102.82	99.926	96.642	97.261	97.845	100.83	102.59	103.3	99.73	96.565	98.699	96.414	95.7	98.275	95.691	94.553	100.65	95.412	101.98	96.453	105.72	91.887	100.24	103.87	93.936	100.16	99.007	89.357	99.019	94.875	96.908
112.11	110.4	110.09	104.83	111.18	103.4	106.3	102.98	105.68	101.9	106.39	106.24	100.25	104.72	110.15	108.77	111.42	109.84	100.66	104.87	107.02	107.91	112.19	107.96	106.03	99.681	104.81	109.84	101.03	98.225	109.12	102.71	105.22	97.918	105.3	100.71	101.24	111.64	109.5	104.89	105.39	105.83	98.268	104.01	106.92	108.19	111.02	101.77	110.26	108.08
106.69	100.44	103.55	96.572	98.998	104.98	102.76	101.81	97.616	104.1	99.149	99.58	99.781	104.48	103.38	96.163	102.19	100.66	107.06	95.966	96.968	97.541	105.67	95.81	106.01	97.592	101.19	99.233	107.65	102.87	101.86	104.06	105.9	101.71	97.858	97.127	106.94	101.59	100.06	100.36	102.72	100.18	109.64	96.765	105	105.49	100.74	97.923	95.687	103.88
108.72	108.8	111.24	106.78	106.69	105.74	111.54	112.59	110.93	112.84	112.55	111.23	108.63	114.8	108.84	113.47	112.86	107.64	106.32	112.68	104.06	108.71	114.62	115.34	106.76	109.71	111.93	108.19	110.05	112.44	107.74	113.35	112.31	108.37	105.35	109.02	114.2	108.72	108.25	108.4	116.39	107.68	109.89	115.65	109.92	111.54	107.96	111.03	105.9	115.08
106.23	109.66	108.53	105.35	103.58	104.97	103.24	105.89	109.16	107.14	110.87	106.06	105.78	108.74	103.99	103.49	114.55	108.68	106.76	101.77	106.92	107.04	107.19	105.43	110.14	112.23	111.16	115.05	106.36	107.12	108.05	108.87	106.4	111.26	106.66	115.51	110.85	110.08	106.88	110.39	111.11	104.97	109.22	111.86	110.45	102.83	106.59	111.22	111.39	108.56
91.507	95.531	101.39	99.527	99.024	103.38	100.84	97.427	101.66	99.895	100.35	101.53	97.706	102.06	100.95	105.65	95.615	104.4	101.55	96.867	103.89	105.32	105.1	100.85	99.288	98.654	100.16	103.67	99.199	99.825	99.145	102.29	103.66	98.757	94.117	93.094	99.878	105.58	100.16	100.55	102.38	95.547	103.49	104.02	102.74	96.754	105.38	101.41	96.102	97.201
95.631	99.406	98.227	101.62	94.685	95.608	96.583	98.734	101.73	104.13	99.77	97.905	107.51	98.224	96.354	104.72	104.86	99.669	95.622	96.131	98.738	100.01	102.7	100.21	99.128	109.79	102.46	99.5	104.05	103.21	101.21	99.852	102.79	101.44	96.702	100.28	103.69	103.31	103.02	105.81	101.62	101.11	103.4	100.46	99.151	99.37	100.26	103.32	98.226	92.394
105.61	99.796	105.93	111.97	104.73	112.33	105.61	112.14	105.91	105.88	110.14	108.49	111.33	94.667	105.56	108.93	108.74	111.33	108.74	108.96	103.38	109.86	109	109.24	105.21	107.15	102.12	110.89	109.03	111.43	110.92	107.19	107.12	108.84	105.64	112.16	108.81	114.63	101.41	108.86	103.1	109.33	107.36	107.33	105.01	110.87	102.66	106.91	116.07	107.11
109.31	103.61	112.56	109.04	107.09	105.88	106.84	108.53	99.266	105.02	111.36	105.66	108.27	94.996	105.71	104.29	104.65	110.05	113.96	101.79	101.94	108.03	107.09	106.41	110.15	109.15	109.51	106.65	109.06	111.25	112.97	113.54	108.67	105.27	108.47	112.96	108.25	108.52	114.14	103.33	106.2	115.95	103.4	106.21	104.56	114.19	108.91	109.71	107.55	113.29
110.73	109.91	111.57	113.71	111.79	107.76	106.68	109.38	107.05	109.06	109.29	106.79	109.03	106.81	106.95	112.98	103.41	104.76	110.24	108.14	111.36	108.43	101.99	110.17	106.47	109.65	111.23	102.83	107.41	107.57	108.08	113.01	116.53	105.86	111.02	110.87	103.23	104.37	107.4	106.56	113.25	113.65	102.49	101.3	104.41	113.16	111.47	109.96	104.58	108.03
110.77	103.96	104.17	107.09	112.59	114.89	114.13	113.08	112.52	107.87	109.46	101.6	110.68	102.92	110.73	102.15	110.69	106.07	107.33	106.22	107.98	105.95	107.62	103.47	107.69	107.6	112.57	106.63	110.09	101.51	110.68	104.5	113.44	107.58	112.67	110.25	103.36	110.38	106.96	112.52	109.17	113.6	110.71	110.44	108.58	106.66	108.8	103.76	106.58	112.36
100.88	102.13	97.275	103.23	100.98	107.26	97.636	99.907	100.96	105.12	101.38	102.33	99.568	97.887	102.44	90.604	101.55	98.529	99.357	100.95	104.09	99.153	97.764	105.08	101.13	101.87	101.76	99.421	92.958	104.21	99.479	101.93	106.92	104.82	101.88	98.728	101.64	96.855	103.53	99.611	101.82	100.53	103.36	109.1	102.83	102.52	101.15	101.34	99.019	93.361
103.8	105.76	110.77	106.34	103.57	111.97	107.9	110.71	106.16	106.21	108.56	111.57	106.95	109.96	104.6	107.04	107.11	107.31	108.18	109.97	112.99	109.99	108.13	105.8	109.2	106.62	112.32	108.88	105.21	111.1	109.62	112.76	106.94	104.94	105.05	110.21	105.19	109.33	102.26	110.83	109.29	107.53	102.92	110.49	99.972	106.79	112.8	104.34	107.13	116.42
108.63	109.4	110.13	109.03	113.04	113.57	111.24	108.58	119.91	114.43	114.89	112.65	108.97	110.8	111.14	109.99	103.66	107.88	109.7	109.22	106.2	110.73	109.95	117.34	115.84	112.74	113.02	106.37	102.85	114.26	107.46	111.48	106.67	108.27	117.42	111.39	105.54	108.62	109.85	114.7	114.32	107.78	109.29	105.61	107.27	108.8	116.2	116.89	107.57	111.69
105.91	109.76	105.59	101.95	110.41	103.64	109.04	107.41	105.25	108.99	103.25	103.56	102.94	104.84	106.67	110.64	102.69	103.23	108	109.78	104.24	106.2	102.52	108.37	101.23	102.42	103.9	106.5	108	111.37	109.46	103.79	102.57	107.59	111.06	107.45	106.23	108.67	106.66	103.45	100.38	103.32	109.2	111.11	110.28	106.25	108.42	108.11	110.4	107.71
98.312	96.224	101.85	95.346	100.18	99.015	99.815	96.106	99.749	96.123	97.655	101.38	97.582	100.08	96.04	100.5	103.26	101.83	92.269	94.693	99.207	92.785	104.13	99.27	89.487	99.998	96.218	102.6	100	99.459	104.7	95.069	98.946	103.22	94.892	98.045	96.086	99.124	100.33	96.203	98.703	98.708	100.77	98.772	98.985	94.777	96.519	105.33	100.33	95.753
110.08	108.4	110.81	106.58	101.74	106.12	106.43	107.89	111.16	109.88	109.73	108.52	102.01	106.98	107.41	106.56	109.11	108.62	106.76	103.65	105.75	107.64	111.87	106.05	109.6	103.84	110.83	109.03	102.27	101.22	106.58	106.59	107.72	97.877	112.7	103.93	104.19	107.48	100.54	110.57	112.23	104.56	103.65	107.16	102.47	108.03	112.78	105.91	102.82	99.542
106.66	104.58	107.78	107.56	108.94	111.71	108.74	110.05	105.78	108.77	106.14	110.68	105.4	105.99	103.83	103.7	110.89	111.02	106.31	107.61	110.46	105.59	110.82	104.19	106.27	109.67	106.68	108.16	105.71	100.99	102.54	108.76	109.55	109.56	106.96	104.84	107.98	107.75	112.5	107.2	109.76	107.01	110.67	108.1	110.46	107.22	109.75	101.13	102.25	109.36
108.78	103.11	111.64	107.41	110.87	108.52	112.79	105.76	106.7	109.84	109.05	107.39	106.6	106.27	105.28	106.65	107.83	113.38	112.82	103.74	108.21	105.33	107.21	107.7	103.99	111.06	105.32	108.95	105.39	107.21	104	108.19	113.45	107.1	108.44	109.99	110.72	106.96	113.43	112.36	100.79	103.31	109.16	111.29	107.54	109.74	108.24	107.95	109.44	112.46
109.87	110.59	108.98	114.74	105.84	109.94	112.02	107.91	108.32	110.07	110.04	106.83	106.27	104.22	113.32	108.01	106.46	107.1	107	105.79	102.2	109.21	112.3	108.09	107.66	105.5	109.21	109.38	112.14	107.67	106.97	107.97	109.49	105.96	110.25	109.04	106.97	109.68	108.39	102.26	115	108.08	109.87	110.99	108.36	110.15	109.57	108.19	103.28	108.26
107.33	101.98	105.26	109.9	108.57	104.75	102.74	103.14	110.59	104.56	105.37	107.67	102.23	105.25	104.32	106.07	100.04	104.11	105.61	105.02	107.03	104.63	106.84	106.13	100.8	101.69	102.16	105.27	105.31	105.53	102.35	113.59	109.5	106.67	112.3	105.98	103.41	109.06	107.74	106.21	111.58	111.2	104.59	105.78	106.65	107.57	102.41	96.24	103.16	103.52
107.38	102.95	103.6	108.64	109.98	113.26	108.39	99.004	100.58	102.15	105.6	102.3	105.33	109.48	103.35	105.85	109.52	105.72	108.6	100.78	112.78	105.31	107.41	106.36	109.16	111.61	101.2	110.57	109.68	103.7	104.83	104.64	106.84	106.06	110.1	109.82	103.74	111.85	101.14	107.08	104.99	105.22	105.27	105.24	104.8	106.63	104.39	105.05	103.54	96.385
106.21	113.44	107.3	103.16	99.59	103.05	106.71	112.39	111.53	105.92	106.15	107.83	104.12	106.18	104.92	107.42	105.63	101.45	106.72	107.77	106.11	109.21	110.74	108.61	110.09	107.22	108.04	103.22	109.51	105.57	110.09	105.15	108.96	105.34	108.49	113.1	111.11	103.79	116.72	106.03	110.73	108.81	102.93	108.88	107.1	105.01	102.47	108.52	106.12	108.81
110.99	108.16	105.54	102.37	98.452	104.05	104.78	98.073	107.23	104.16	101.72	110.12	107.29	109.1	112.99	110.51	107.1	109.46	99.57	109.68	107.55	102.81	99.586	101.2	109.86	106.49	103.19	109.78	106.8	107.73	106.8	103.36	99.219	107.66	105.71	108.94	99.819	103.01	112.04	104.7	113.75	103.64	105.75	103.99	113.41	106.18	108.42	104.09	106.66	108.83
107.05	103.34	107.06	105.64	105.88	106.36	113.72	109.11	108.61	108.38	103.46	106.7	108.18	112	103.43	98.886	106.71	109.49	108.72	108.51	102.84	100.12	106.61	99.124	110.2	105.95	100.47	105.68	106.7	106.48	103	105.29	107.86	97.809	103.4	97.475	101.46	106.44	112.74	107.95	108.36	107.7	105.82	102.75	105.1	108.78	97.907	106.51	112.18	103.09
103.86	110.42	103.52	107.41	104.43	107.94	107.57	108.14	105.61	109.67	104.72	108.18	106.8	107.01	100.73	106.89	108.98	103.41	110.31	109.41	105.87	108.7	110.45	106.71	103.94	107.63	106.99	106.38	109.51	108.8	107.15	112.2	114.73	99.923	107.03	103.21	107.37	100.23	106.69	107.6	106.47	102.97	113.75	106.18	102.72	107.99	105.74	112.01	103.02	110.31
98.02	97.99	99.098	102.58	101.95	98.816	102.81	106.41	101.92	98.145	96.705	105.04	108.83	101.74	105.19	106.78	104.47	96.206	98.588	103.92	101.74	102.57	106.15	96.689	103.95	98.437	94.693	106.97	98.633	109.18	96.9	102.6	106.15	107.22	97.46	102.04	95.023	102.38	102.99	100.26	106.26	105.02	93.593	101.7	98.539	98.755	109.77	97.692	103.24	99.727
100.89	104.52	96.053	102.59	99.357	104.82	101.98	95.696	99.137	99.749	92.674	99.11	104.14	90.894	100.71	102.06	98.901	96.086	92.22	98.939	102.46	95.505	93.21	99.049	101.01	93.531	96.404	97.042	103.72	99.471	100.13	96.644	101.66	95.595	91.877	99.544	101.63	98.998	96.33	96.281	98.657	103.38	97.162	91.164	104.4	97.722	97.036	99.512	100.27	92.546
106.92	105.2	105.2	107.78	103.44	104.36	110.66	104.01	100.88	106.38	108.59	110.37	111.17	107.74	107.77	98.621	108.17	109.03	110.63	103.04	105.76	102.66	105.02	102.83	108.77	103.51	103.18	105.2	110.76	103.41	103.07	107.64	104.05	104.13	99.867	111.12	114.25	104.88	113.18	103.95	102.77	109.78	109.03	110.3	108.08	109.11	103.31	97.762	111.09	106.83
106.67	102.62	103.61	109.89	106.82	100.03	103.02	99.026	103.04	102.79	105.25	103.88	101.15	106.96	99.184	110.31	105.76	104.04	101.65	106.42	106.95	100.29	105.64	104.86	113.32	110.99	108.65	111.35	104.03	103.44	115.87	102.51	108.15	105.08	104.17	100.64	108.76	99.55	108.65	109.49	113.82	105.63	110.92	107.14	101.41	106.98	103.99	104.85	107.58	103.79
107.83	113.81	109.51	107.53	108.1	107.77	106.08	109.92	104.73	103.31	107.57	112.99	109.54	106.75	114.2	106.3	113.5	108.33	104.37	106.59	105.47	106.41	108.82	106.54	104.27	114.2	105.6	111.84	105.58	107.41	101.2	104.52	109.65	103.24	107.02	111.53	111.23	112.66	107.05	104.1	111.56	114.04	115.04	105.45	118.7	109.5	106.84	103.76	108.17	98.831
104.98	105.58	105.44	108.53	107.38	107.76	107.77	102.46	98.488	107.92	110.55	103.11	109.37	104.15	102.52	106.89	106.54	107.17	103.44	107.34	103.3	103.92	104.7	109.11	111.7	104.99	108.86	106.55	104.87	112.2	108.07	112.97	104.87	102.51	101.8	101.92	103.86	105.72	103.99	108.93	104.09	108.45	104.38	104.69	109.29	110.45	108.16	114.45	104.08	106.62
112.96	107.89	107.35	102.17	110.58	106.26	100.59	111.49	107.56	111.36	107.83	104.62	108.4	103.31	108.27	108.62	103.99	110.97	104.27	109.5	107.91	108.72	103.76	106.79	108.34	104.68	104.79	103.77	106.84	105.02	106.25	101.44	102.57	104.81	107.48	110.37	100.46	103.89	106.86	108.67	108.55	104.12	117.03	105.2	105.04	107.35	107.4	104.97	102.08	106.31
103.97	109.89	107.61	111.48	107.92	98.877	112.85	102.83	101.72	105.14	104.47	106.65	107.03	102.04	103.65	114.64	109.77	102.36	105.54	107.77	107.79	111.79	107.73	105.55	112.91	108.23	110.55	105.2	107.92	108.53	111.38	107.29	106.03	107.57	110.24	109.79	109.59	110.94	112.29	106.5	110.87	110.14	112.65	110.93	109.88	112.9	105.21	108.27	108.84	110.99
106.62	111.17	108.2	110.46	110.43	108.3	110.96	109.8	101.5	104.75	108.09	112.05	102.74	107.68	112.5	112.26	109.62	106.55	108.23	109.36	109.97	107.31	108.87	110.66	111.24	106.7	101.57	109.22	110.25	104.27	106.24	110.87	112.53	106.58	107.91	101.72	111.22	101.27	114.7	112.88	109.94	109.27	110.65	109.16	110.51	105.88	104.28	103.71	109.68	102.86
110.18	107.46	108.88	110.86	114.62	100.05	109.47	115.72	110.52	104.1	109.35	105.21	109.15	108.91	109.34	113.12	105.3	107.73	111.03	102.06	111.71	106.02	105.27	110.87	113.58	105.56	109.36	107.6	108.73	107.63	109.11	110.09	106.32	105.54	101.59	99.589	103.18	103.43	106.78	107.71	105.85	109.36	117.1	109.63	105.06	112.02	102.74	105.13	104.74	110.1
96.634	93.452	98.77	100.82	97.578	102.01	101.52	96.351	94.832	101.17	94.478	102.33	99.565	101.98	102.38	97.163	97.615	96.128	95.989	95.113	96.971	95.381	95.805	102.95	89.422	96.753	92.018	101.97	96.337	99.935	94.109	97.061	100.39	97.095	98.14	100.15	92.687	95.687	92.326	92.198	95.013	93.928	93.597	98.215	97.633	91.377	103.88	98.272	99.131	101.89
112.24	116.53	109.71	117.47	112.6	109.84	108.46	104.28	108.32	108.59	108.83	116.74	112.7	103.49	110.71	107.12	108.23	106.99	111.35	111.14	108.52	108.52	102.11	103.9	108.92	105.92	107.6	114.86	106.59	110.31	104.12	108.22	110.35	105.33	106.16	106.56	108.36	111.2	107.59	110.78	103.39	105.92	110.95	113.16	107.37	114.6	107.09	107.27	108.67	107.16
101.05	97.045	98.038	97.485	98.127	99.896	98.915	97.286	98.033	95.754	97.502	94.278	95.75	102.54	96.798	94.606	99.53	95.864	93.633	94.87	98.371	103.42	104.9	90.742	101.07	102	100.51	101.2	94.689	101.02	94.075	92.691	98.381	96.059	101.71	98.901	98.244	95.995	93.368	98.778	101.44	100.39	104.09	99.072	98.671	93.339	99.52	102.77	97.21	95.092
117.53	111.52	102.36	104.63	105.91	109.42	105.54	112.77	106.28	110.51	108.65	106.16	113.71	105.15	111.08	109.05	110.12	110.2	105.87	105.58	112.84	110.37	106.52	108.96	111.06	111.32	103.64	106.89	106.95	114.23	109.74	107.76	113.65	107.55	104.02	112.22	114.95	106.95	108.17	106.94	111.51	112.62	105.12	105.17	109.32	112.5	113.35	108.79	104.46	108.46
105.37	106.28	109.59	104.62	107.88	115.48	109.26	106.49	106.95	106.88	108.53	103.74	101.57	100.66	110.32	103.39	104.14	104.72	109.6	101.14	108.38	103.57	108.02	106.71	109.37	108.67	105.46	110.33	107.4	106.7	104.44	107.35	104.87	104.8	107.51	114.12	105.6	110.76	99.556	109.5	106.66	107.21	109.01	110.72	103.63	105.16	113.52	101.29	103.91	103.33
107.93	108.2	108.96	98.578	109.41	111.27	104.92	108.16	113.4	106.42	107.69	108.04	104.04	108.26	106.65	110.2	105.15	109.27	112.15	110.38	104.74	109.72	110.05	113.86	108.78	112.54	113.61	107.63	107.89	109.64	106.57	110.74	110.02	106.7	100.25	110.67	104.93	105.1	110.57	113.83	113.57	110.9	110.84	110.56	111.74	110.53	107.22	105.11	109.15	102.41
110.3	101.16	102.69	108.52	105.85	111.57	112.86	106.95	107.09	108.95	113.02	102.08	100.04	106.38	104.92	107.73	100.98	101.27	110.68	107.31	104.12	104.6	108.52	106.94	111.76	104.48	100.9	101.6	109.61	118.45	107.24	106.38	102.9	106.47	101.3	106.45	104.47	101.33	105.06	106.29	109.32	107.03	110.39	108.43	105.23	102.19	101.68	107.78	103.03	114.54
107.52	109.45	109.45	106.61	109.34	109.64	107.27	110.84	106.58	109.74	109.26	110.56	110.63	107	110.58	108.63	112.42	109.13	110.2	109.13	105.67	105.84	108.81	107.69	103.84	109.22	107.05	110.61	109.01	100.97	114.75	114.32	110.13	104.63	106.59	110.64	103.8	110.62	109.81	109	109.19	109.49	105.78	110.79	108.28	106.19	105.93	115.82	108.44	110.43
108.4	110.54	102.4	102.03	105	109.38	104.23	110.26	105.53	105.75	99.385	111.31	108.64	112.37	104.59	112.27	108.15	103.27	109.85	99.066	106.32	99.416	109.95	99.958	101.97	107.81	105.97	103.59	106.02	111.69	106.36	113.28	107.9	100.43	107.04	108.66	108.85	107.05	104.92	110.68	101.6	105.89	105.92	109.26	107.62	99.367	108.86	108.44	101.25	103.54
102.84	110.47	110.25	105.31	114.73	108.98	113.1	105.95	102.39	106.31	108.03	107.68	104.29	108.95	110.05	106.07	107.74	106.26	104.18	110.56	103.73	97.46	104.68	106.03	107.38	106.04	105.15	103.01	105.06	101.26	108.77	105.1	103.77	107.37	113.14	114.52	107.15	104.9	105.7	100.94	100.26	104.39	111.71	103.77	109.6	106.03	107.73	108.22	98.84	110.89
98.821	100.86	98.005	100.89	97.518	95.137	101.28	99.427	99.004	96.851	102.2	89.384	100.6	105.28	94.503	94.285	98.969	96.103	101.65	100.8	100.27	98.476	97.386	98.636	97.655	98.462	98.097	101.98	100.3	96.992	98.14	99.124	93.244	97.212	97.683	97.916	98.242	99.084	100.48	97.232	98.159	103.33	99.854	93.5	98.178	100.6	95.292	96.167	97.559	98.053
96.224	97.944	101.45	100.07	99.596	100.46	96.268	96.633	99.376	100.74	107.4	101.11	95.469	92.878	98.503	96.281	96.13	99.88	99.121	104.59	94.628	97.929	104.22	96.167	103.47	96.817	94.882	96.632	98.891	97.335	96.067	95.933	105.05	96.421	93.792	97.876	97.455	101.13	94.237	95.654	103.78	95.086	98.763	98.556	96.559	99.03	98.355	94.423	95.043	96.454
109.35	107.62	101.02	109.16	104.23	108.34	106.18	105.86	105.4	108.82	96.231	110.63	105.22	103.28	102.82	109.61	114.11	102.06	106.14	107.42	110.29	110.58	111.2	104.91	111.53	107.06	101.77	104.91	107.72	108.65	100.31	112.16	111.59	108.34	108.8	112.17	107.28	98.099	108	107.37	103.46	111.94	105.21	106.03	103.44	106.68	103.94	105.94	109.75	106.58
103.67	107.77	104.24	105.07	113.02	108.72	103.46	107.38	108.65	100.16	104.97	106.14	101.37	105.79	103.73	105.5	103.8	98.302	104.28	103.53	105.28	106.28	103.17	97.734	108.12	113.61	102.88	104.2	104.38	103.25	107.45	103.8	109.87	102.88	104.65	100.35	106.83	103.52	104.36	105.62	100.33	103.7	108.68	106.07	100.57	98.673	105.52	106.53	111.12	103.88
110.77	106.92	104.78	104.7	101.87	105.04	103.88	102.92	106.36	103.27	109.8	108.61	105.43	112.49	103.27	105.6	108.28	108.01	102.16	102.77	99.84	104.05	105.24	111.97	107.51	111.09	106	105.81	102.42	109.84	108.96	105.07	106.08	103.81	105.21	109.5	105.36	112.14	110.69	108.12	108.32	110.88	109.51	99.51	110	107.56	104.65	106.85	111.02	107.58
107.97	104.06	105.82	104.5	106.46	107.7	103.49	108.44	105.29	103.7	103.14	106.67	108.11	103.02	106.17	104.5	106.28	105.96	104.71	105.28	113.2	98.925	105.47	111.04	105.12	109.09	102.45	102.13	107.35	101.03	102.97	108.11	108.88	106.24	106.55	100.37	99.28	108.88	105.73	106.83	105.08	101.37	103.44	106.47	109.11	108.46	101.85	104.87	106.4	104.3
100.27	98.286	99.933	101.16	105.5	96.24	96.17	98.775	100.88	104.34	97.878	98.785	95.664	100.73	99.636	105.68	102.97	100.54	100.47	95.049	96.827	97.558	94.753	102.21	102.98	100.58	97.1	102.13	97.99	104.63	103.62	101.81	101.21	103.64	97.987	98.286	98.813	97.005	96.788	93.772	102.69	97.925	104.66	95.999	103.04	102.43	97.077	100.45	105.1	101.91
106.61	108.41	100.28	108.94	105.09	101.4	106.55	104.23	114.69	110.61	104.95	103.64	104.63	104.63	106.73	96.705	103.49	109.82	104.23	110.45	105.06	101.7	106.29	107.1	107.52	108.47	103.11	106.34	106.03	111.45	106.53	103.15	108.36	102.61	105.99	108.96	105.88	107.65	104.04	102.34	104.07	104	104.12	106.85	107.08	99.594	101.62	104.96	106.29	106.18
99.309	101.79	96.972	101.74	101.15	98.299	100.19	102.74	96.184	94.734	93.942	99.383	101.52	94.614	105.87	105.74	94.073	91.306	100.59	98.862	95.429	93.432	103.26	94.283	99.33	99.265	102.71	103.09	98.269	100.07	99.992	98.523	98.816	90.324	98.947	97.425	102.33	95.803	100.97	95.386	95.379	99.307	102.44	93.573	95.82	106.77	96.948	104.67	99.95	96.94
100.12	100.48	100.79	91.858	98.439	99.139	101.68	99.189	92.122	103.93	96.125	98.641	101.03	94.802	97.807	96.586	100.39	96.526	99.556	98.706	96.556	103.05	102.02	99.255	95.558	95.625	98.272	99.435	96.787	100.64	102.86	100.58	99.191	95.804	101.21	101.49	99.166	95.247	99.969	94.377	96.656	92.858	99.102	98.335	99.638	97.198	92.996	101.77	92.734	96.62
113.66	106.23	106.52	103.2	110.28	106.99	103.66	100.76	101	111.26	98.706	112.79	102.49	103.2	108.53	107.25	107.5	114.3	101.12	105.44	104.28	110.26	113.68	108.35	105.98	103.79	108.16	105.52	113.25	109.77	109.23	101.96	104.49	107.99	105.82	103.99	107.31	101.61	101.91	109.47	107.85	109.58	110.58	108.32	112.61	109.57	101.79	103.53	106.43	101.78
110.6	110.07	107.07	108.41	105.4	103.79	111.22	104.51	110.84	108.43	107.58	104.13	106.91	102.17	101.44	105.89	108.09	108.07	109.43	104.62	103.06	107.82	115.72	108.49	114.91	107.86	109.19	115.57	106.52	108.17	112.83	104.28	107.44	106.75	103.66	111.17	111.79	110.51	107.22	107.05	108.98	111.91	112.13	112.21	113.5	111.28	110.3	107.7	108.78	107.31
102.98	106.28	107.07	108.52	105.06	109.08	98.461	105.25	104.22	105.13	104.88	103.26	106.46	101.11	106.65	107.85	106.42	108.67	106.19	96.146	107.35	107.46	103.69	106.05	109.03	101.44	104.52	106.15	109.07	109.54	103.51	108.58	108.26	103.9	108.07	103.13	106.2	100.95	105.33	104.4	111.9	110.54	106.76	105.72	107.73	106.77	109.29	103.78	108.75	103.22
104.9	110.15	104.59	99.928	101.14	105.16	104.57	103.94	106.21	104.46	106.94	103.5	107.07	110.25	99.103	110.68	99.753	105.76	106.07	103.17	107.07	102.33	101.22	110.88	104.72	107.36	105.74	105.4	106.73	109.04	107.64	110.52	104.97	101.63	107.99	108.83	110.77	103.53	100.35	108.07	97.073	104.63	105.92	102.07	112.06	102.72	109.96	103.82	107.82	104.62
96.586	98.624	100.69	101.48	89.564	98.044	100.12	101.35	97.546	102.87	97.819	97.379	104.93	96.052	103.28	102.46	106.35	100.11	101.18	97.953	99.065	97.483	98.445	98.013	102.48	102.38	99.333	101.23	104.46	107.94	95.186	98.397	99.133	98.005	100.11	101.82	100.88	94.068	102.36	102.69	101.55	95.821	102.65	98.219	103.68	100.2	93.306	101.76	99.386	96.826
110.88	112.81	117.71	109.62	110.6	113.2	108.71	113.5	112.25	113.24	108.66	111.86	113.12	108.35	106.97	110.99	114.92	110.07	109	107.69	113.7	114.39	113.33	115.28	112.23	109.58	109.91	111.74	109.34	108.84	108.27	110.03	108.54	113.69	108.44	114.74	113.85	109.57	107.85	105.98	102.45	110.51	106.59	112.42	109.4	110.83	108.31	110.35	113.11	119.83
105.81	110.05	106.42	109.06	100.94	107.51	105.19	107.93	104.63	108.04	97.572	103.34	108.89	107.03	107.98	105.21	106.07	100.81	102.68	105.85	110.03	106.1	97.766	105.06	105.65	102.68	101.49	104.7	101.64	102.34	102.37	103.72	104.08	110.33	107.46	107.79	107.65	104.59	108.34	111.48	108.56	105.03	111.02	102.81	106.2	111.07	107.75	106.49	105.39	106.03
106.93	103.76	100.28	109.32	104.92	105.86	107.36	105.2	105.45	105.48	109.25	111.97	108.15	106.04	105.4	108.13	104	103.73	107.21	100.28	103.91	111.38	102.96	107.19	101.2	106.44	102.21	105.42	104.13	107.04	107.96	105.62	104.22	103.33	111.67	110.82	107.54	108.15	103.29	109.06	102.14	107.18	105.02	104.39	102.79	107.42	106.03	110.18	108.76	106.62
111.19	113.06	108.09	107.73	104.72	104.08	100.5	102.2	105.23	107.46	104.23	105.8	104.98	100.95	101.96	107.01	103.44	103.22	102.59	106.13	102.2	107.02	102.45	104.06	99.025	104.76	103.81	103.2	105.86	108.32	106.95	104.38	101.66	105.94	105.92	105.53	108.84	106.94	108.7	110.84	110.81	107.55	104.08	104.26	107.56	112.89	106.66	108.7	101.09	106.43
106.8	107.62	108.3	106.19	106	109.91	104.51	101.88	111.86	103.91	104.59	99.253	104.97	104.85	101.5	104.93	105.87	107.18	108.43	101	109.03	102.67	110.55	104.46	107.46	107.36	102.8	101.11	103.79	101.83	104.11	99.223	104.07	106.66	110.36	101.14	108.42	100.71	106.28	105.61	112.29	113.01	111.61	112.06	103.48	100.19	100.89	107.66	101.83	102.64
111.34	119.2	109.59	109.8	108.45	109.57	116.96	106.08	108.61	109.34	110.02	104.46	110.87	109.73	105.07	108.05	109.4	103.96	111.96	106.93	100.7	101.62	104.21	110.27	109.76	107.86	109.49	107.38	106.71	111.48	107.36	105.81	109.86	111.42	110.45	103.63	105.62	100.68	108.83	109.07	110.99	112.45	107.12	104.37	107.17	111.41	103.41	112.94	109.15	107.84
99.391	105.66	99.145	99.252	102.35	101.98	99.512	101.64	104.05	104.89	101.14	105.45	104.77	98.835	95.2	103.97	107.85	105.22	98.334	99.763	98.028	95.433	98.993	107.86	108.86	101.22	106.1	103.81	96.162	100.21	102.87	103.4	102.02	102.07	99.505	104.92	102.29	92.735	102.03	106.22	100.8	104.62	102.33	99.626	107.47	99.629	97.325	95.599	105.26	102.88
101.84	107.44	102.47	101.35	105.07	95.908	102.49	101.16	100	106.72	98.642	105.18	104.01	100.4	97.486	96.152	102.9	96.908	106	96.595	99.441	104.78	101.75	100.51	102.41	100.92	102.15	102.72	103.39	100.88	98.246	101.41	105.42	101.32	98.793	99.089	107.36	99.521	98.063	101.13	99.736	102.14	103.82	100.14	94.391	96.71	94.611	103.51	97.138	101.21
108.35	111.32	106.26	106.65	101.16	101.89	109.68	103.13	103.79	109.81	106.4	114.83	104.52	102.58	107.57	101.72	103.08	104.43	102.88	105.87	109.25	106.04	111.33	108.99	107.69	112.78	101.08	108.42	106.61	104.35	107.53	102.9	109.03	107.67	106.69	110.53	110.48	108.48	105.27	101.65	105.64	107.52	110.79	97.917	110.97	106.9	107.7	108.63	106.01	104.15
100.5	102.65	108.28	105.46	100.74	108.98	99.901	104.83	109.02	107.52	103.78	100.13	101.78	109.79	107.05	101.61	103.58	105.6	97.674	109.35	110.16	109.61	106.72	108.96	104.33	105.08	104.54	106.79	107.81	103.53	106.46	103.58	103.07	99.798	105.61	105.56	106.43	116.4	104.35	104.05	105.48	106.69	106.13	104	102.56	104.39	101.5	103.85	110.5	103.51
108.49	104.17	111.22	109.95	103.56	105.22	108.48	111.68	104.82	97.324	104.31	107.62	112.55	108	111.91	103.49	107.38	107.06	107.52	105.57	108.57	110.1	105.71	109.8	107.55	107.63	108.85	99.89	106.87	104.18	108.55	108.11	105.34	111.63	102.23	110.86	108.8	107.09	106.61	104.8	102.63	107.65	98.651	104.4	105.28	110.28	110.21	101.46	109.08	112.76
94.134	94.678	97.93	97.811	98.608	98.775	100.16	102.97	97.258	94.606	99.026	97.797	99.563	101.29	96.36	101.15	98.072	93.974	99.626	99.701	100.72	102.07	98.227	97.753	98.465	102.03	96.394	97.743	99.437	95.064	103.97	95.811	98.301	99.334	89.459	95.631	100.63	99.195	98.291	97.229	98.138	104.85	95.579	102.1	100.54	97.449	96.086	97.491	104.85	97.171
108.03	109.75	108.91	113.35	104.38	102.29	114.86	106.73	106.36	106.43	106.86	108.5	106.29	111.44	107.39	105.71	107.69	108.86	112.57	102.78	108.96	106.86	109.51	105.17	116.5	105.5	110.89	106.54	108.4	110.47	105.12	106.54	102.66	108.6	110.01	109.4	106.1	104.86	107.5	106.74	106.38	106.17	101	109.04	111.81	107.6	105.19	99.934	111.3	103.15
96.566	94.811	96.031	104.13	92.971	91.311	97.71	96.501	101.75	101.29	93.569	93.022	99.486	98.093	103.76	95.982	97.502	100.09	99.691	91.918	96.511	99.317	93.927	101.08	95.98	101.73	101.72	98.835	104.01	98.609	97.367	100.08	96.449	99.746	99.934	97.819	99.818	98.488	95.78	99.049	96.915	95.596	96.095	96.133	99.384	100.99	94.837	99.343	96.721	105.54
98.627	96.649	102.96	101.17	99.407	99.931	104.15	95.146	92.995	98.533	102.08	100.12	100.64	100.01	97.293	103.87	95.824	95.971	103.69	92.41	95.417	96.164	96.238	102.02	95.545	101.11	97.345	101.26	104.89	97.577	100.31	102.2	104.92	95.224	101.41	100.12	107.66	98.58	96.075	98.562	99.231	95.332	100.76	99.076	94.704	99.027	102.06	105.13	95.58	97.262
101.08	97.112	100.99	104.75	105.13	101.93	102.29	100.78	96.017	95.993	100.99	100.54	94.474	95.185	95.997	102.3	103.15	95.945	106.29	97.52	103.67	96.253	99.254	97.208	95.915	102.24	103.31	96.885	100.47	103.63	101.98	97.752	104.73	104.5	100.35	99.017	103.17	99.332	96.098	102.04	103.77	98.443	99.586	98.547	98.847	97.981	96.563	97.549	103.67	101.2
98.308	102.96	102.35	102.99	102.87	94.632	99.337	92.231	104.39	100.63	94.361	105.34	97.889	95.321	104.59	104.7	101.81	107.37	103.28	96.965	103.32	103.76	98.027	100.39	96.878	109.52	97.362	97.931	103.68	106.18	99.307	102.79	102.26	100.45	103.22	98.553	104.25	103.58	101.87	100.15	103.88	99.392	99.502	102.38	96.746	103.14	99.722	103.17	105.53	105.46
98.511	104.2	94.231	95.549	102.24	93.766	100.67	96.569	96.549	98.739	100.33	98.296	99.525	102.23	95.322	97.23	103.13	96.811	99.069	98.248	94.529	102.39	103.89	95.805	95.13	96.481	96.904	101.29	104.84	94.522	90.289	93.076	92.111	90.98	95.636	93.557	94.939	93.566	101.32	94.758	98.744	98.727	100.36	96.351	105.85	95.41	96.889	93.13	99.342	89.246
100.06	101.82	99.347	95.145	91.42	91.585	99.913	98.094	91.368	103.01	100.1	91.471	102.43	98.668	104.5	95.035	98.903	98.767	95.107	103.89	99.449	96.478	97.688	94.855	104.61	98.643	99.346	98.312	96.722	91.442	96.927	99.284	98.69	100.35	99.316	102.48	96.423	97.935	90.991	96.257	98.278	93.939	95.799	94.792	101.39	99.199	95.559	94.892	94.361	92.776
96.786	101.13	95.948	101.81	96.99	103.33	98.969	107.2	101.57	100.86	98.732	99.228	97.87	99.243	97.544	101.73	92.934	106.54	97.485	97.94	99.668	100.39	100.65	99.266	102.67	94.321	100.45	102.26	109.82	100.49	97.096	99.169	99.136	100.24	98.366	95.509	101.61	100.18	98.681	100.99	100.76	100	100.04	96.853	103.93	101.53	101.39	102.53	102.18	102.33
99.337	108.63	105.04	111.44	109.31	103.61	103.23	105.86	107.21	103.87	111.72	107.85	105.86	103.65	111.06	108.91	107.07	106.64	109.12	108.3	107.58	104.1	108.01	107.85	110.31	114.16	106.84	106.81	107	108.02	107.23	110.28	103.21	107.79	105.83	111.1	105.97	103.39	103.04	105.71	101.33	103.56	105.08	110.79	107.45	102.12	107.69	104.24	108.32	103.42
115.49	107.68	112.71	112.02	107.7	105.56	109.82	111	111.85	109.71	104.05	109.93	109.95	107.78	106.86	106.95	100.57	109.89	112.24	109.02	109.15	102.02	108.9	115.05	107.25	108.21	105.86	112.33	105.75	112.03	109.55	109.89	109.68	112.28	106.95	109.89	105.7	110.01	111.1	108.55	109.42	108.95	105.48	112.49	107.66	108.56	108.2	106.49	115.83	109.74
109.89	110.98	103.71	110.08	107.4	101.5	113.16	111.04	106.27	109.1	105.85	107.47	106.92	110.21	107.46	108.88	103.21	104.79	100.86	105.94	107.52	109.24	108.43	104.18	103.81	99.757	102.59	101.75	100.06	104.81	105.45	106.62	109.52	108.46	102.15	105.91	104.72	110.31	107.55	107.08	103.71	105.89	111.08	111.34	111.79	105.78	106.76	110.09	101.48	101.99
107.41	108.72	105.75	106.15	107.86	112.53	104.78	100.8	107.71	109.2	110.51	112.99	106.25	108.83	107.39	106.41	108.54	109.35	112.89	106.77	108.81	111.67	111.58	108.25	108.94	106.01	106.26	110.41	114.08	111.74	111.1	108.06	110.32	110.08	107.46	108.87	104.66	108.87	114.64	112.68	110.75	108.72	107.05	109.69	106.81	110.7	109	111.53	102.74	109.67
100.34	104.6	99.053	100.69	103.69	102.05	101.98	101.79	105.11	108.14	108.92	105.03	100.44	108.08	111.76	107.39	111.82	103.66	108.73	106.46	106.29	107.3	101.95	110.14	106.27	109.98	110.38	104.02	105.16	100.64	106.08	111.4	105.21	108.23	112.63	105.23	104.08	103.35	106.66	105.17	109.12	108.38	102.37	103.62	99.15	107.59	109.06	105.32	103.98	100.95
101.07	103.49	105.81	106.06	102.29	110.78	109.32	106.16	115.22	108.18	108.1	102.54	108.9	106.04	105.27	104.47	98.404	106.92	105.64	107.53	107.76	108.16	101.91	98.804	106.39	101.7	104.2	104.66	107.27	105.06	101.85	108.9	107.4	100.8	108.52	99.646	110.1	103.71	106.12	105.7	103.11	107.35	103.7	109.09	104.82	103.09	105.67	107.15	116.18	103.48
108.39	107.15	102.43	107.46	105.81	104.43	107.15	107.74	100.47	103.69	105.75	111.6	105.71	103.54	101.27	109.11	104.58	103.84	102.1	107.46	106.76	100.08	100.77	107.92	108.16	110.33	111.2	103.25	106.62	108.42	107.61	110.82	108.62	109.38	100.76	105.06	107.37	103.83	110.21	104.52	104.86	108.26	104.85	104.09	107.59	109.26	105.99	105.58	105.65	101.87
98.818	96.222	100.35	99.239	101.86	94.781	94.269	96.082	101.21	93.415	93.25	100.16	91.969	94.183	97.59	96.091	99.31	96.358	96.85	101.66	99.544	93.028	94.148	97.237	99.277	99.54	96.262	96.852	94.485	96.159	93.232	100.16	101.52	94.429	96.156	96.328	105.81	97.614	97.743	103.55	104.99	100.3	95.86	107.95	97.24	95.215	95.682	98.646	103.86	94.248
108.54	105.51	107.61	110.99	109.9	108.29	110.58	111.72	106.25	106.46	101.65	108.02	111.12	107.57	110.82	111.2	99.943	110.89	108.6	109.09	111.11	109.32	113.28	107.67	113.34	99.579	106.9	105.91	105.21	109.87	109.98	106.55	106.36	104.67	108.17	114.78	109.62	113.03	105.04	112.65	110.2	108.83	109.42	106.66	107.04	108.22	109	105.67	110.83	109.51
117.34	112.13	111.6	111.68	100.92	101.89	109.6	107.8	108.41	104.42	102.07	107.94	112.09	107.01	109.87	110.13	108	107.91	106.89	108.55	110.03	108.89	107.41	108.09	107.7	107.1	108.12	108.9	107.52	107.3	108.37	112.32	103.73	111.23	107.11	106.79	107.76	105.38	111.19	110.12	109.99	104.77	112.85	111.07	109.84	112.38	106.54	111.8	107.95	103.46
108.07	99.866	107.42	105.58	105.84	110.09	111.9	110.75	111.11	102.34	108.62	109.63	109.12	106.22	106.85	103.63	103.42	111.62	109.46	104.7	106.88	107.93	107.49	109.98	113.13	108.15	99.102	111.09	107.31	99.53	108.33	106.13	106.08	110.64	111.06	111.66	105.6	106.94	113.07	102.53	110.67	109.48	113.79	107.03	100.26	103.57	109.33	104.36	110.87	108.98
112.05	105.49	110.87	110.73	107.28	112.49	111.86	111.01	104.07	101.4	114.25	105.05	112.82	113.05	110.24	109.55	110.35	103.75	114.32	108.27	113.22	110.82	109	105.91	108.98	98.736	106.37	104.62	105.08	109.79	111.03	104.05	112.59	108.11	108.35	104.44	104.43	104.56	108.33	105.99	103.4	107.16	107.06	104.79	112.16	102.16	108.52	106.21	108.22	101.76
108.51	107.92	112.92	111.04	110.25	107.28	107.66	108.02	112.05	108.54	102	117.35	115.3	112.26	108.31	114.6	107.39	113.23	114.19	102.91	103.93	107.37	107.79	113.46	109.28	107.4	110.56	109.92	104.67	101.2	109.76	112.82	114.57	115.63	111.67	104.75	106.44	105.89	106.44	107.68	111.49	111.21	106.26	107.64	115.78	109.4	102.74	118.25	105.74	111.15
95.523	104.12	96.491	102.67	101.85	95.784	101.49	98.84	105.13	106.01	101.82	95.254	101.45	99.706	99.391	101.83	99.641	107.06	103.7	109.39	101.14	98.39	99.4	104.4	96.494	100.16	104.12	101.61	102.06	101.1	102.92	101.27	98.46	105.12	102.19	94.497	96.958	107.55	108.99	105.87	103.69	98.294	96.362	98.33	99.603	98.502	107.58	98.626	102.75	97.227
100.26	101.43	108.37	100.12	103.59	105.49	102.77	107.43	98.443	102.98	105.15	106.87	110.81	107.91	105.53	104.77	104.41	106.03	105.64	106.3	100.13	105.04	105.71	99.248	107.29	106.89	99.894	100.6	110.71	108.47	108.18	106.4	106.43	97.842	108.01	102.19	103.23	111.12	103.86	108.99	106.24	106.41	107.43	105.07	106.65	110.13	110.01	104.85	106.1	105.52
110.71	106.16	109.59	109.7	118.21	108.68	112.04	108.32	112.93	117.57	105.95	112.13	115.76	110.58	106.31	113.71	113.2	112.79	106.07	107.9	113.97	106.32	117.37	110.83	110.8	109.68	101.62	108.66	108.53	109.75	110.94	115.5	104.37	110.55	102.58	110.44	112.68	110.54	117.73	113.45	111.1	111.59	106.05	108.66	109.33	109.13	107.49	108.51	110.29	109.57
101.62	108.71	102.7	110.69	111.19	112.6	105.72	105.87	103.8	111.64	102.83	107.46	103.97	108.01	110.17	103.05	104.44	107.92	105.88	102.93	109.31	105.91	101.13	109.49	106.56	104.47	110.58	109.05	110	108.25	108.12	109.57	101.43	109.98	110.95	108.77	100.54	104.23	103.78	105.58	108.27	105.26	110.96	98.805	104.89	110.75	106.53	103.91	109.34	106.59
104.27	106.63	95.341	99.703	102.73	99.507	105.93	101.68	101.74	101.18	102.83	97.606	98.98	100.39	98.81	102.99	102.92	97.409	94.752	99.011	97.04	105.3	96.147	105.94	101.11	108.17	98.87	107.29	100.3	103.92	107.2	99.635	101.43	98.52	100.52	102.99	99.641	106.61	97.372	101.81	105.49	99.852	102.8	101.65	98.539	99.552	101.31	103.63	97.399	102.09
113.6	107.11	107.9	108.95	109.65	112.4	107.94	105.76	113.86	101.46	112.75	111.4	113.77	113.73	108.92	106.61	109.65	102.99	115.3	107.54	107.93	114.23	113.3	114.51	113.59	108.63	107.74	111.22	106.95	101.6	103.16	114.3	113.96	114.19	114.32	115.53	112.02	114.47	107.78	112.2	104.24	114.51	106.93	113.23	107.26	113.23	105.83	104.68	109.84	113.4
96.034	94.527	102.61	99.841	104.11	101.56	96.884	94.286	93.658	100.64	94.299	97.637	95.083	94.031	95.97	95.021	97.827	98.222	96.665	95.414	98.379	95.856	105.75	101.64	104.13	99.162	99.509	97.877	98.578	98.101	99.965	102.35	94.555	96.941	95.191	94.456	102.89	89.281	99.748	98.575	106.18	100.64	99.321	97.903	96.525	94.273	96.907	103	90.495	99.684
108.04	105.32	109.38	103.49	108.69	107.04	111.6	108.87	111.87	112.07	110.51	102.57	110.83	106.48	104.62	113.05	108.85	108.5	105.69	110.62	114.05	109.13	109.94	115.14	109.39	117.59	109.36	110.63	108.38	114.97	110.42	114.6	112.69	110.54	111.66	111.47	113.03	111.09	112.05	112.15	108.11	107.42	107.06	109.22	111.96	113.82	112.73	108.88	109.24	108.85
108.81	108.08	108.82	111.59	110.22	111.28	112.72	109.24	108.94	107.18	116.56	108.27	106.76	106.76	109.38	108.84	109.04	108.37	107.7	109.48	113.57	103.53	107.08	107.17	107.76	116.65	108.52	104.13	107.81	108.25	110.9	104.48	103.2	109.66	109.72	108.77	102.84	106.63	111.53	108.23	110.26	108.83	105.48	107.54	107.39	113.85	108.1	110.79	102.25	107.55
111.48	111.14	111.17	113.47	110.87	104.66	109.65	111.16	106.92	108.67	113.62	117.54	108.91	106.82	103.17	113	102.87	107.83	109.07	110.26	106.85	106.09	110.51	116.66	109.12	111.59	105.26	108.34	107.55	105.28	106.39	104.89	107.86	104.88	107.41	105.25	115.05	111.03	108.44	106.64	99.254	111.98	99.588	103.1	108.15	110.72	110.26	103.34	114.02	115.03
97.936	105.83	107.51	102.12	104.27	113.23	106.07	110.02	107.36	101.92	109.41	106.88	106.69	100.75	108.35	106.89	110.56	104.34	112.4	106.39	105.58	109.65	106.18	108.13	107.3	107.7	104.02	108.95	103.78	111.04	101.29	105.4	105.04	108.74	104.1	106.75	96.876	102.54	106.19	103.04	106.24	104.99	105.47	103.07	102.74	107.92	105.03	106.85	104.71	110.49
106.11	102.54	105.39	111.03	110.22	109.69	108.75	108	108.97	107.66	113.88	113.03	107.68	106.95	109.02	108.03	107.5	107.93	110.05	100.83	112.05	106.75	110.07	111.15	104.27	110.65	113.84	100.61	113.63	108.51	112.03	107.33	102.53	112.69	109.9	106.05	104.51	106.63	104.98	111.7	112.75	113.54	106.22	108.54	110.62	114.04	110.18	104.61	110.55	106.12
105.78	107.92	102.23	109.34	104.64	109.47	109.96	106.51	97.797	101.68	107.17	110.71	106.84	104.2	105.55	102.58	103.29	102.56	105.42	103.79	105.38	102.61	104.08	110.02	107.72	102.01	106.98	98.624	104.71	107.6	102.64	106.97	111.15	99.525	107.06	100.64	110.21	105.7	103.06	101.59	104.31	103.02	101.48	99.555	106.44	100.42	106.9	100.48	102.62	99.955
106.31	107.47	109.29	108.3	106.96	106.09	113.2	113.54	108.25	110.3	112.23	107.77	111.88	108.94	110.33	106.92	109.42	108.76	106.96	109.46	104.54	111.73	102.72	100.91	116.23	106.16	109.67	104.47	106.69	106.03	100.02	110.17	105.81	103.76	105.06	111.44	108	117.01	114.4	111.88	108.98	108.51	106.27	110.04	112.37	103.29	115.48	110.16	107.19	106.11
97.013	96.338	106.17	104.32	95.007	96.882	102.2	95.793	103.5	106.09	104.38	105.73	106.6	104.33	104.32	107.97	98.831	104.87	98.05	99.211	100.63	97.148	96.888	104.76	98.729	102.58	98.322	100.39	106.22	99.63	101.85	102.11	99.335	97.534	103.45	106.67	101.22	97.446	112.19	107.86	112.9	107.55	101.04	109.26	100.26	107.67	103.43	100.19	105.77	102.61
112.06	99.7	105.73	107.07	109.89	101.07	103.95	106.43	105.45	105.21	108.51	100.19	112.13	105.24	106.56	112.13	109.19	102.65	108.23	107.12	107.55	106.45	102.19	105.52	103.41	106.14	97.718	102.18	104.33	105.45	112	109.35	104.73	105.84	103.08	105.34	106.61	101.98	110.44	108.38	109	105.4	108.69	106.18	103.48	104.26	105.33	112.15	104.9	111.34
105.02	104.67	111.45	107.01	106.5	102.84	103.69	101.09	105.06	103.13	105.26	109.03	105.8	106.75	105.21	106.41	104.27	107.55	105.38	105.96	108.23	104.63	108.17	110.06	106.16	110.54	106.19	100.49	108.12	105.33	107.21	102.57	103.77	102.54	103.21	107.26	102.27	104.93	108.1	106.46	104.56	103.06	102.12	106.27	108.56	112.4	109.22	102.08	103.71	106.97
107.58	105.67	105.37	107.36	102.38	108.94	104.38	108.11	108.9	106.04	104.91	107.69	106.74	104	112.74	105.15	104.38	106.06	108.44	107.18	109.64	100.01	107	112.27	102.52	101.89	108.74	104.72	109.16	101.83	108.47	100.86	103.21	103.35	105.21	105.65	103.61	107.6	106.96	108.01	106.7	105.32	107.45	107.36	110.26	108.56	107.63	103.75	104	104.47
109.19	97.997	108.05	102	106.24	110.65	102.7	105.74	103.05	105.98	104.92	106.84	102.67	108.61	107.47	105.31	109.53	100.72	105.48	106.96	104.43	104.4	106.02	111.17	108.52	106.57	107.53	107.76	107.71	107.06	107.19	104.2	111.03	109.9	105.64	102.74	108.18	104.52	110.86	103.11	109.33	103.69	105.91	104.26	105.7	106.92	103.33	104.49	102.69	109.81
109.81	108.82	113.37	102.13	106.46	107.41	112.64	110.92	103.75	111.82	104.78	105.26	107.39	106.26	107.27	109.53	108.21	115.11	109.87	103.53	108.27	107.55	106.47	105.89	105.47	97.993	108.07	114.04	108.2	103.53	107.8	104.68	105.97	108.01	107.54	103.58	105.08	109.43	105.42	103.54	109.09	110.03	100.19	109.43	111.54	104.85	107.77	105.2	105.7	104.89
110.97	109.73	106.17	109.09	106.13	106.08	109.37	103.94	111.3	105.38	103.65	108.2	105.03	101.64	105.86	108.52	101.8	105.2	100.54	101.44	104.94	102.83	107.5	103	105.23	106.11	103.73	103.14	108.4	108.69	109.33	105.2	108.82	105.57	104.09	112.96	102.8	106.55	96.283	104.59	114.02	108.9	104.34	107.31	107.33	109.16	109.13	109.53	102.55	109.85
105.75	106.79	113.71	99.991	107.44	105.48	106.7	97.993	103.46	101.51	107.67	101.67	108.44	111.83	108.82	102.79	106.98	102.4	105.35	108.61	101.49	105.47	108.6	103.38	106.46	101.15	100.15	106.42	100.89	97.466	116.21	102.92	102.82	112.69	105.75	106.12	112.72	109.57	104.21	102.16	103.06	106.38	102.86	109.22	105.85	104.9	106.69	103.46	102.88	100.36
102.58	112.38	102.33	98.117	101.09	104.38	98.452	108.82	102.03	108.84	106.57	104.65	106.63	102.15	109.46	110.28	106.26	107.51	107.83	106.53	102.85	103.9	102.49	103.67	106.88	104.91	108.55	102.46	102.81	110.1	108.31	99.087	110.88	99.971	104.33	101.02	106.82	106.37	109.8	106.62	100.9	102.42	103.29	108.39	102.85	110.98	105.48	106.48	106.49	103.96
111.24	108.28	104.12	109.14	110.54	112.22	110.08	112.32	102.46	103.15	106.99	108.76	104.08	112.58	103.59	107.47	111.67	107.11	103.76	103.06	96.57	107.59	110.26	107.97	105.8	108.75	108.67	105.83	108.48	106.7	110.86	108.32	104.65	110.55	106.38	111.91	107.41	110.74	98.814	117.51	111.29	105.19	108.33	113.4	100.8	106.57	112.45	104.45	112.63	106.09
105.12	104.13	106.97	105.33	104.8	109.15	109.31	112.23	106.94	106.93	106.23	106.83	103.95	116.43	104.63	106.14	113.54	109.48	104.66	104.26	106.47	106.35	115.54	112.75	113.09	109.54	105.72	110.67	106.74	108.65	111.74	111.6	113.74	108.29	111.03	115.16	105.17	106.7	112.91	104.26	110.14	111.95	112.51	108.04	113.69	112.78	107.56	107.73	111.93	104.21
103.02	112.02	106.8	104.32	108.19	108.27	108.93	109.87	104.29	109.69	108.17	110.83	109.52	108.09	111.38	104.3	107.67	109.56	103.62	110.24	112.05	116.26	108.8	111.97	109.95	108.41	109.72	107.3	106.73	103.93	109.05	112.99	108.68	109.55	107.6	112.3	111.58	110.3	109.79	108.68	106.34	107.04	103.61	111.09	102.73	105.97	105.93	105.96	105.8	105.04
107.35	107.52	111.06	107.51	108.07	108.49	102.43	110.46	106.77	105.19	110.72	107.78	105.98	105.12	106.94	110.81	103.07	107.31	106.68	108.52	102.39	110.52	104.45	103.79	111.11	104.21	107.22	106.34	104.41	107.88	114.11	110.84	108.45	110.45	106.85	113.05	104.83	108.68	104.13	111.18	105.95	108.01	107.87	113.38	101.89	107.76	109.43	110.93	106.69	111.16
101.46	100.54	100.69	96.835	100.15	94.443	104.08	98.143	98.798	99.086	94.224	94.097	97.242	95.635	99.269	95.515	98.267	97.695	101.35	92.966	96.362	94.056	91.798	95.207	105.67	102.96	96.453	101.96	97.87	99.121	100.91	97.085	97.892	92.995	92.054	101.85	97.618	99.707	100.62	89.822	106.62	98.999	100.07	101.98	100.72	103.4	99.934	94.163	99.036	92.241
106.96	101.89	108.16	104.08	105.68	102.83	106.9	107.53	106.39	108.41	107.68	108.23	101.4	104.69	102.72	107.27	106.07	102.73	103.86	106.74	106.88	97.465	106.06	105	108.47	102.94	107.32	109.27	104.89	110.02	107.16	112.28	102.76	106.6	105.92	110.69	110.85	106.44	105.12	101.96	103.18	103.49	110.61	98.505	108.08	104.56	112.32	104.61	105.97	105.03
101.63	90.726	92.163	100.39	103.29	97.618	98.565	99.433	97.979	100.47	96.013	103.93	97.245	93.795	100.01	96.575	98.266	100.73	101.21	99.585	104.15	102.77	100.97	97.768	100.3	97.548	93.48	103.16	104.3	95.98	105.29	96.157	102.15	96.557	94.873	98.836	96.238	99.52	106.1	98.602	104.92	105.25	98.593	99.702	97.753	99.136	102.08	102.32	103.92	105.26
113.11	103.84	101.66	105.19	95.414	101.21	110.89	110.95	107.99	102.16	113.95	112.05	104.45	107.96	101.7	104.31	107.75	108.37	101.92	104.1	105.08	104.29	107.67	111.56	106.97	101.49	102.42	106.12	102.25	105.23	105.59	102.93	108.76	102.16	106.72	103.41	104.72	106.28	100.24	104.26	108.6	109.35	109.37	99.921	105.21	105.37	109.79	108.6	108.72	105.8
108.67	106.81	104.49	105.65	107.12	107.99	109.85	102.7	109.34	108.46	108.11	102.15	111.83	109.53	110.58	107.47	109.36	105.1	113.53	114.05	109.04	105	112.59	107.35	110.28	107.47	109.65	108.73	109.25	108.41	102.35	110.65	104.8	109.9	112.09	102.6	111.47	114.6	113.92	109.31	105.75	105.43	103.8	107.09	112.93	105.65	101	103.71	107.44	107.41
110.91	102.91	111.05	98.111	108.26	105.17	100.28	106.36	105.28	102.17	103.2	107.49	107.19	108.67	110.99	105.06	107.42	103.98	105.32	104.81	105.97	105.12	102.05	102.79	101.84	110.51	105.22	102.61	108.08	109.81	103.31	110.17	108.46	103.49	105.82	105.06	112.35	108.15	107.53	106.19	108.42	106.71	106.12	107.79	111.12	102.73	104.64	104.45	104.98	103.68
97.717	104.8	111.44	103.61	106.04	102.07	103.86	108.75	104.94	104.27	104.11	107.92	99.932	98.308	102.89	110.23	102.41	103.58	101.42	98.117	106.03	100.68	105.64	110.21	103.02	106.51	102.81	105.46	106.81	102.46	103.25	106.55	110.88	110.38	104.34	110.14	111.06	104.26	104.53	106.45	105.33	105.84	103.18	110.96	102.53	104.48	104.48	103.33	102.68	104.96
103.98	103.91	94.731	96.816	96.003	94.979	106.75	100.21	97.876	100.11	97.442	97.123	104.45	107.52	101.23	99.89	98.871	105.51	96.878	100.45	98.243	98.239	95.81	98.022	103.75	107.91	99.253	96.544	95.808	95.963	97.465	98.707	98.749	96.035	104.28	96.287	101.61	101.84	98.938	99.112	98.748	92.191	96.622	101.95	109.74	99.146	98.302	99.679	103.67	100.4
110.48	105.3	104.45	100.24	101.54	99.815	99.334	103.05	105.45	107.75	107.56	102.02	103.89	95.13	104.27	104.14	100.29	98.585	100.24	104.84	108.32	109	107.97	99.416	101.78	100.15	101.45	105.71	99.326	101.89	104.24	98.934	104.5	101.86	106.25	97.663	102.6	109.76	99.158	111.97	108.57	105.29	98.141	108.92	101.78	101.78	101.97	103.44	102.96	94.916
109.89	103.63	100.3	108.55	107.66	110.55	107.28	105.08	108.91	102.64	101.67	107.47	107.96	107.56	113.19	103.7	106.6	107.5	113.08	109.2	110.49	104.18	108.46	110.81	108.75	108.3	105.49	109.96	102.59	104.96	108.14	105.08	109.24	112.84	115.96	107.85	105.61	112.75	111.94	110.55	106.13	113.69	109.07	108.49	113.12	102.86	106.08	110.96	108.63	109.5
115.61	106.53	108.32	109.13	114.98	105.9	107.97	111.89	115.44	110.61	110.29	109.33	102.49	110.62	104.08	107.45	107.66	109.47	112.09	106.79	112.29	107.73	108.34	109.33	104.22	109.34	111.87	113.21	100.06	103.67	110.51	107.96	114.57	110.96	107.71	104.04	110.81	108.33	110.54	108.88	112.57	106.05	103.29	106.76	107.2	109.11	107.32	104.77	101.53	113.71
108.32	109.53	96.946	95.269	104.75	98.46	106.17	99.133	105.88	99.256	103.23	101.52	105.17	102.58	100.81	99.878	96.108	99.838	99.408	102.75	98.861	100.39	98.082	101.95	98.92	98.755	97.364	103.69	107.5	98.342	104.62	94.777	96.846	106.35	99.262	101.35	102.61	98.111	103.32	104.17	98.545	95.492	104.61	96.146	104.85	102.91	101.84	104.96	103.29	98.994
101.69	103.35	102.91	107.08	108.36	104.02	105.48	101.13	110.1	105.8	99.21	107.14	107.33	107.25	100.51	111.37	106.37	101.08	106.7	110.49	107.07	107.54	109.55	109.72	108.45	101.2	109.22	103.15	106.56	110.62	112.19	108.94	104.8	106.29	106.58	101.52	107.04	106.57	102.44	107.13	111.12	110.3	103.1	107.13	105.29	107.63	105.78	109.61	101.42	104.26
97.682	106.33	110.52	106.86	98.815	100.1	112.95	107.18	108.56	107.52	104.63	110.33	101.37	102.56	112.06	108.72	101.48	108.75	99.763	98.867	103.09	103.62	99.273	102	104.57	102.88	105.61	96.423	105.16	102.12	105.59	100.33	109.37	112.78	102.9	109.74	110.04	96.854	105.76	114.6	109.58	103.51	97.861	113.89	100.73	106.8	102.17	109.15	103.8	101.9
96.472	99.164	100.78	97.406	105.77	97.783	100.26	101.15	104.48	100.99	100.44	99.634	98.183	101.93	103.32	97.672	100.18	96.607	102.62	96.79	96.849	98.01	100.91	92.243	103.36	99.341	96.53	97.688	93.699	98.549	99.08	100.6	103.09	101.18	97.669	98.413	100.23	101.38	102.74	102	103.2	99.413	96.682	101.59	103.27	92.638	94.564	88.882	96.929	101.5
106.73	106.51	105.53	113.72	109.45	108.55	106.65	104.85	107.68	105.59	107.11	107.7	108.42	101.42	105.52	111.26	108.53	104.8	103.62	103.86	108.55	111.03	103.76	104.19	110.74	105.3	101.28	104.18	104.08	106.9	111	96.633	106.4	104.19	105.81	113.24	98.298	102.12	107.74	108.16	104.96	102.9	106.33	110.47	104.72	104.11	104.23	101.98	107.5	102.41
103.92	107.06	107.83	102.14	107.88	101.15	104.81	107.73	102.19	106.76	105.72	104.34	106.39	107.23	102.05	114.01	104.31	106.94	105.51	105.36	105.89	98.631	107.25	109.8	105.88	107.27	107.71	102.85	106.69	103.93	108.16	102.89	107.54	105.34	109.39	102.34	108.07	110.38	103.06	112.37	105.9	106.84	107.43	107.13	108.99	103.1	100.87	108.9	105.4	100.98
104.22	110.14	106.84	110.27	105.67	112.32	107.13	109.41	105.02	104.5	110.84	109.15	102.97	105.86	105.55	104.98	103.36	106.59	115.19	109.3	110.12	104.45	108.54	109.95	106.89	112.29	104.16	106.93	102.97	107.95	103.49	105.58	109.66	108.69	98.418	107.76	103.01	107.79	100.26	106.82	102.93	105.56	103.93	101.81	103.31	104.71	107.1	102.71	102.91	110.55
106.57	102.95	108.65	108.1	104.42	99.038	107.65	102.92	106.47	100.69	105.54	106.54	108.26	99.132	104.55	103.28	102.15	104.5	101.14	103.26	111.52	106.83	106.96	107.36	100.73	106.19	103.93	113.78	101.64	108.17	112.02	107.19	105.76	98.986	106.27	105.76	101.64	106.54	109.71	107.75	113.49	106.86	108.28	107.14	104.69	102.83	111.71	105.2	107.93	110.14
103.16	93.89	97.606	93.267	100.27	98.376	99.18	97.514	95.272	94.369	98.263	99.177	97.016	100.03	93.115	97.656	97.737	98.147	97.459	99.141	98.895	98.122	98.178	95.595	103.74	93.462	94.84	103.49	99.679	100.06	91.627	102.28	96.992	99.642	98.199	93.794	96.118	100.67	96.94	94.83	95.581	102.9	97.967	96.801	100.8	101.82	99.791	99.474	96.767	95.822
94.563	97.811	96.131	96.095	99.824	98.779	93.562	99.711	100.98	101.14	99.218	101.86	95.01	104.34	95.283	98.107	94.78	95.539	104.79	98.502	99.093	98.381	95.542	99.838	96.051	85.458	96.499	91.922	93.643	95.714	100.53	98.902	96.989	99.655	95.235	92.819	102.8	103.55	95.004	95.983	100.38	98.638	100.76	101.47	91.648	101.59	99.413	98.977	94.164	93.381
104.34	98.88	109.9	103.5	101.96	103.6	103.33	99.509	104.75	103.37	104.39	109.15	105.23	102.99	105.24	104.53	104.49	100.32	109.18	104.88	106.64	111.77	110.11	104.61	105.3	106.62	98.321	109.66	105.11	100.86	107.13	101.66	102.06	99.143	108.49	106.83	112.49	109.12	104.96	96.863	99.409	105.6	97.118	108.6	103.83	109.22	111.89	106.65	106.65	100.91
108.41	99.033	104.27	107.67	108.45	102.96	103.65	103.8	101.43	107.84	110.35	104.03	110.63	110.59	104.28	105.64	112.55	104.5	97.97	101.8	106.12	101.84	112.03	105.02	106.9	107.71	108.38	102.92	104.23	111.9	97.279	105.81	102.15	109.22	104.33	108.96	103.66	109.23	109.63	102.45	103.92	97.553	105.87	102.78	105.48	112.95	104.46	104.58	101.19	111.47
105.97	105.98	104.78	106.29	108.62	109.12	108.18	111.93	105.99	112.56	104.82	107.45	103.97	109.42	114.86	109.7	107.79	106.44	107.07	104.25	104.97	111.01	105.82	111.45	106.99	107.21	108.27	103.16	105.64	108.55	111.51	114.22	106.09	107.35	110.05	105.32	103.63	106.57	108.28	112.81	111.1	106.75	109.7	110.64	105.57	107.85	106.83	108.06	111.73	101.57
106.23	103.98	103.7	107.02	102.38	106.66	99.302	101.65	104.51	99.396	107.25	101.42	104.77	109.06	104.65	103.9	102.35	97.93	107.96	98.498	108.79	102.74	104.84	103.34	103.52	105.29	104.94	101.69	100.2	106.41	104.35	96.41	100.05	106.38	106.25	99.058	99.654	100.54	103.64	93.854	109.33	106.82	101.73	92.461	100.58	101.05	99.063	97.627	99.321	100.04
98.885	103.38	100.6	105.64	110.55	102.38	107.95	107.34	101.39	103.68	109.66	103.6	105.59	106.81	104.25	102.79	105.53	107.23	112.46	102.08	106.85	104.52	108.14	101.63	103.41	105.3	103.48	104.2	114.4	97.571	108.38	109.04	100.91	110.6	112.66	107.55	102.01	112.43	110.64	112.41	110.12	98.543	109.63	115.26	109.9	107.74	110.05	106.12	100.21	107.5
109.7	106.32	106.52	101.3	108.69	106.26	103.3	101.85	103.15	103	105.65	111.92	108.87	108.81	105.9	104.65	100.96	113.32	103.12	105.43	102.78	104.84	106.15	107.55	105.54	102.8	108.87	107.46	102.06	103.11	108.07	106.84	108.54	102.93	103.32	107.21	104.15	105.14	104.23	100.27	108.14	101.75	104.79	106.74	102.85	107.92	102.79	106.95	110.28	110.75
111.17	113.81	109.23	112.29	104.2	106.8	107.24	107.38	108.59	102.22	109.58	113	110.38	116.92	110.08	107.54	109.4	114.01	107.18	111.6	107.25	109.79	110.37	108.22	100.49	107.56	107.14	107.89	110.49	109.3	109.85	110.07	104.59	102.77	108.12	104.69	107.83	107.56	100.95	107.37	106.3	102.58	109.27	103.95	109.85	95.187	105.73	109.92	102.51	111.02
104.06	107.55	103.81	110.82	109.64	105.11	108.91	104.99	113.02	108.21	105.62	103.77	104.73	109.01	110.66	108.37	104.21	112.5	109.1	108.48	104.58	108.09	109.46	108.92	113.88	108.46	106.09	108.35	104.07	106.69	109.87	107.22	99.124	105.12	107.42	107.99	103.25	103.01	108.47	107.05	110.59	103.94	100.47	105.03	106.28	101.03	107.79	108.2	115.87	108.19
106.49	106.42	109.33	105.81	109.4	116.47	109.48	107.11	109.25	111.24	105.2	110.87	107.79	106.15	108.8	107.56	109.59	108.32	111.73	111.61	111.79	108.37	110.18	103.02	109.6	99.761	105.7	107.22	107.26	110.21	110.02	100.93	112.77	106.11	110.38	112.57	113.58	109.85	111.46	106.46	106.16	115.31	111.77	106.87	103.9	102.94	108.56	110.5	107.95	107.66
102.78	99.361	101.85	103.76	101.72	102.41	99.539	98.333	97.251	102.25	106.05	106.21	102.84	100.41	98.81	97.559	103.88	97.687	100.39	99.56	101.04	96.17	103.81	97.173	102.21	101.58	99.697	104.64	100.16	96.392	96.772	99.36	99.082	100.53	102.46	100.94	98.452	98.431	104.49	99.003	97.695	99.718	99.992	95.041	99.753	105.74	104.2	97.886	95.057	95.265
105.7	99.783	99.807	91.159	98.128	103.37	96.357	99.894	95.453	96.505	95.343	97.933	102.55	101.11	99.906	93.597	95.381	97.908	95.754	101.32	100.41	98.224	94.988	98.446	93.562	94.493	100.57	93.726	103.18	96.08	98.22	101.83	98.898	98.224	97.441	98.959	97.715	96.808	100.4	96.349	92.013	98.107	103.52	94.174	92.645	98.817	91.924	97.758	95.815	95.935
103.11	99.31	96.05	103.32	100.43	94.8	100.89	99.478	97.873	94.801	94.757	100.52	97.094	93.169	100.8	99.233	91.915	101.09	101.78	93.825	94.455	96.701	99.073	97.491	98.73	96.154	98.708	96.356	101.94	103.35	93.748	99.607	95.883	97.742	108.15	97.878	94.62	100.56	96.386	94.426	99.127	92.996	99.606	101.96	98.838	98.516	100.37	99.836	94.754	101.56
106.68	114.21	114.45	107.25	105.85	109.42	115.12	109.87	106.58	109.68	108.15	109.93	105.19	107.06	110.69	111.65	107.91	111.21	109.06	111.99	106.65	108.86	109.19	112.43	100.85	114.5	112.71	110.65	110.11	109.88	109.67	109.99	105.57	114.89	110.81	106.73	105.61	108.52	111.38	107.51	104.16	108.9	109.38	106.97	109.17	110.55	109.87	107.69	108.89	106.63
103.24	107.23	108.95	101.86	106.91	108.27	106.83	107.76	110.25	109.68	109.72	102.67	104.64	102.37	113.37	112.86	109.83	112.47	110.9	104.74	105.85	101.77	110.98	103.29	105.8	107.24	110.34	105.63	104.52	108.08	104.73	107.64	105.33	113.1	111.65	111.25	105.22	107.36	102.56	104.26	101.94	104.67	109.87	107.65	103.51	104.53	104.51	105.66	111.1	104.08
105.88	105.87	103.16	110.09	105.17	100.59	105.21	109.76	99.721	105.29	106.78	109.57	111.24	107.47	105.28	111.06	108.64	104.75	96.003	109.87	108.37	104.86	107.96	103.07	108.12	105.58	105.85	106.08	99.05	105.22	110.35	104.29	106.91	109.91	106.02	109.39	105.33	110.95	104.48	108.59	102.86	107.85	111.05	110.54	109.8	111.29	105.99	104.15	108.74	109.83
108.16	107.69	111.74	100.67	103.77	98.643	108.06	101.32	101.52	106.36	106.33	106.66	108.69	109.07	102.48	105.18	106.8	107.3	105.38	105.78	103.59	105.13	105.37	109.71	99.114	104.77	103.09	103.61	113.82	111.82	106.3	106.29	109.41	106.37	104.26	104.46	114.99	106.08	100.16	106.95	106.7	99.61	104.2	108.44	107.34	101.69	105.36	100.76	109.97	109.78
101.22	106.19	105.57	102.83	105.83	103.22	109.18	103.64	103.9	101.16	102.15	109.31	106.99	108.92	107.77	108.66	104.03	103.79	110.94	113.9	107.85	105.98	102.78	102.37	112.85	109.96	102.44	105.5	108.32	97.748	105.67	105.44	110.05	109.49	102.77	108.45	104.81	105.57	101.48	107.26	108.27	108.29	110.28	107.27	106.78	111.33	107.89	105.4	109.36	103.71
110.96	103.73	106.87	108.52	95.999	104.58	106.39	106.87	103.92	108.54	100.99	107.61	101.93	104.23	105.24	104.6	103.15	100.18	102.72	110.83	107.59	111.67	103.17	104.3	96.38	104.17	101.63	109.18	109.41	101.78	107.45	107.16	103.25	105.65	106.75	100.15	103.42	107.54	99.999	112.35	105.5	107.44	101.69	107.16	99.458	107.03	110.47	97.941	106.24	101.59
110.43	110.57	104.94	106.36	101.92	106.48	100.14	104.62	107.03	113.43	109.5	108.33	113.63	108.97	104.9	114.75	111.68	105.68	105.63	115.44	102.15	106.04	113.92	108.87	112.7	109.3	106.23	110.36	113.29	108.75	105.12	106.7	105.16	106.03	107.45	108.89	111.17	113.75	109.06	109.41	110.12	110.22	102.64	105.83	105.52	108.36	108.39	107.31	106.4	105.49
108.17	113.81	109.23	110.61	104.66	105.87	105.03	100.18	105.33	103.45	107.05	103.43	108.29	102.65	108.11	111.74	110.94	106.46	109.6	105.06	106.4	111.05	106.1	109.18	104.4	102.65	107.7	101.93	107.25	113.99	112.46	107.43	108.41	107.35	106.44	104.15	104.01	106.8	104.46	106.62	105.63	105.52	105.53	108.87	108.02	103.82	107.83	105.21	108.84	103.98
107.71	103.95	105.61	102.72	105.76	108.62	106.36	104.44	104.76	112.87	105.33	110.09	102.79	104.55	105.29	108.41	105.82	108.79	107	106.42	101.41	106.29	106.81	99.954	106.99	108.91	107.08	107.08	105.14	101.38	107.07	109.68	109.31	108.33	105.34	105.91	114.21	104.89	107.11	109.92	106.4	108.21	107.55	107.95	103.98	103.69	102.35	108.81	105.31	102.04
115.06	112.79	104.64	107.51	110.25	110.18	111.53	110.73	105.9	110.04	107.03	113.59	106.38	103.53	112.83	102.18	107.52	109.81	105.32	105.81	103.99	107.19	106.03	110.6	108.93	108.63	108.5	107.27	109.89	102.97	112.38	112.31	100.9	110.13	104.85	110.79	107.43	104.19	107.44	113.6	108.35	110.4	108.2	113.93	104.94	106.01	119.28	110.23	105.18	114.04
109.4	102.89	106.83	103.86	107.49	107.98	103.18	103.52	107.48	114.02	102.77	112.36	104.13	105.74	111.81	102.59	108.29	108.27	105.31	113.84	105.24	103.4	103.31	105.87	107.76	108.36	104.62	105.54	104.99	106.09	104.48	112.43	109.92	112.25	110.33	107.4	106.58	106.56	109.02	111.03	105.11	105.88	101.6	108.57	110.6	107.8	106.39	106.83	104.42	105.8
105.42	102.87	111.64	106.84	105.77	104.36	107.95	105.17	108.64	108.61	105.96	112.16	107.37	106.73	104.52	108.5	103.58	117.39	105.57	106.54	114.27	104.44	105.54	102.7	108.19	112.27	108.57	108.09	110.96	110.67	106.07	104.39	107.38	104.34	109.15	108.96	107.7	103.94	106.75	106.01	108.43	105.02	105.16	112.7	108.5	104.14	111.27	108.39	104.05	109.25
97.845	92.329	101.01	99.33	94.527	95.905	99.721	96.005	101.49	97.805	98.066	101.56	99.342	94.183	96.897	95.666	101.39	97.013	94.494	99.085	98.284	94.176	99.917	105.14	100.22	97.516	101.24	96.041	96.27	101.93	98.537	97.813	102.01	98.022	101.37	100.41	98.385	98.757	103.35	101.14	97.931	100.5	96.714	100.74	103.69	106.16	105.08	101.39	99.505	99.809
104	106.16	105.26	104.95	105.71	108.44	97.583	103.14	104.73	105.36	104.78	108.28	103.59	104.6	106.03	113.44	113.61	104.22	107.06	109.18	113.67	107.29	106.98	104.29	108.39	111.06	107.68	113.51	105.84	104.63	110.28	101.29	108.89	108.84	106.43	101.82	107.1	105.68	106.7	103.91	104.36	103.34	109.41	100.4	103.55	105.61	103.29	105.16	108.45	105.03
105.3	110.79	103.55	103.52	105.09	107.77	106.36	109.71	110.79	104.26	107.75	105.34	105.15	103.85	106.08	108.38	100.85	105.28	109.5	105.96	102.72	104.65	110.87	107.69	101.65	105.33	103.18	106.26	110.7	108.47	105.8	109.31	108.28	105.44	109.09	107.01	105.56	104.01	102.48	107.55	107.15	107.63	106.15	109.18	109.78	108.01	108.74	111.7	108.71	108.91
106.07	109.2	106.4	106.85	108.94	102.03	100.21	102.43	106.81	104.51	112.62	105.19	100.9	102.49	108.58	108.09	105.41	103.36	103.27	99.563	109.98	103.9	106.39	108.22	105.96	104.94	108.71	106.56	103.98	102.53	107.72	103.92	105.08	106.76	99.802	101.38	107.05	102.25	97.713	109.05	103.48	106.03	103.38	101.2	102.69	99.854	102.03	100.86	113.91	102.33
110.25	105.19	109.75	108.52	106.35	113.46	108.21	109.7	108.19	109.13	109.33	110.86	114.75	107.59	103.81	106.82	107.63	106.61	107.71	107.34	110.48	101.54	104.53	102.09	113.56	104.2	109.06	105.04	107.39	114.25	114.87	111.82	108.21	106.52	112.07	107.74	107.36	111.9	111.71	113.26	109.86	110.69	108.6	113.8	109.22	114.65	111.38	106.86	107.69	113.92
108.01	106.56	112.25	109.96	111.41	108.93	112.99	114.19	107.23	106.4	103.79	108.71	101.22	102.6	106.45	110.5	108.05	106.68	104.15	106.03	107.98	109.5	103.53	113.12	105.18	104.4	107.36	112.83	107.05	105.08	112.28	106.51	109.45	109.7	111.23	112.41	110.8	104.56	104.11	102.57	106.22	104.81	107.56	103.47	105.28	109.09	106.74	105	104.39	111.77
98.149	100.33	106.2	100.9	99.706	100.25	103.33	100.27	101.55	100.27	102.35	100.6	92.729	97.99	98.816	98.879	99.853	99.343	104.97	96.096	97.396	101.56	96.268	100.86	100.32	99.044	100.11	92.325	97.728	104.45	101.92	100.6	98.217	106.18	105.81	104.74	102.45	100.13	108.43	98.451	104.78	104.33	98.871	100.57	99.441	99.73	99.911	98.865	99.729	100.02
92.427	99.514	101.87	99.074	97.564	102.99	95.367	98.362	97.565	102.01	93.524	98.707	101.11	95.801	93.858	95.147	99.392	94.118	95.865	98.126	95.926	103.99	92.37	95.434	97.302	92.252	96.98	96.339	98.132	103.97	96.217	98.913	95.445	102.31	98.112	100.88	95.795	92.883	102.89	97.328	96.243	94.714	100.89	104.5	93.456	101.7	99.119	98.514	103.79	91.814
103.92	105.1	101.46	99.332	104.09	96.855	101.19	96.671	108.8	97.536	104.82	98.151	96.604	101.83	97.005	106.62	98.5	98.052	95.358	103.45	100.1	106.57	101.78	104.6	100.65	98.445	95.342	99.024	104.61	101.78	97.762	97.059	101.56	100.45	100.18	97.02	104.69	99.355	96.01	105.19	96.879	95.794	111.6	99.953	102.69	97.495	101.86	95.156	102.85	100.27
107.05	106.32	109.09	106.89	104.8	107.36	110.37	111.93	110.51	114.01	104.4	106.03	106.53	108.06	102.72	108.82	108.83	106.83	105.76	110.69	108.37	108.8	112.49	106.55	113.45	103.67	111.63	108.36	110.37	109.3	104.29	106.34	104.44	105.52	106.4	106.93	104.42	111.53	109.13	107.68	108.79	104.28	115.43	110.69	106.66	104.83	109.2	106.88	110.9	109.9
95.77	96.21	101.14	97.467	101.57	97.687	94.678	100.57	98.136	100.48	95.7	98.959	97.282	89.759	94.594	105.2	95.337	98.417	96.987	97.547	100.58	98.501	98.422	99.063	96.955	102.39	93.915	95.958	105.84	96.215	99.393	95.897	97.22	98.923	93.585	94.934	101.66	94.532	91.239	95.574	100.97	97.057	102.96	93.725	100.24	97.274	99.205	94.349	102.57	97.983
107.04	105.31	112.02	106.33	107.58	110.4	108.31	110.75	109.83	104.81	108.71	106.28	110.6	102.32	108.37	110.3	106.16	107.67	112.52	106.05	111.72	101.6	109.23	103.37	104.88	112.33	111.95	106.01	107.6	112.32	103.82	104.51	103.57	106.41	110.52	107.99	105.59	111.02	106.32	111.49	108.78	102.94	111.49	103.45	105.16	109.37	103.68	109.78	104.97	105
111.45	107.78	102.9	105.61	111.58	108.14	106.35	106.61	105.54	106.15	102.28	103.27	107.27	106.52	109.59	109.11	108.93	111.55	104.87	112.97	104.4	102.21	104.69	113.03	103.42	102.66	100.98	105.26	109.3	105.6	107.02	106.63	108	106.29	102.51	105.84	104.1	114.8	105.1	108.42	108.72	110.95	103.74	105.43	111.97	110.36	104.39	100.76	107.42	107.24
105.02	101.35	108.53	112.25	110.72	102.45	99.24	100.8	102.77	105	102.77	106.61	100.74	107.72	103.96	104.32	109.31	103.04	108.79	99.446	111.42	104.77	106.66	102.18	114.75	109.85	109.87	109.37	106.8	106.44	106.48	104.7	99.108	102.25	106.62	108.31	115.24	107.32	102.3	104.24	100.56	111.55	101.12	105.74	107.17	103.15	100.16	108.02	107.91	107.27
116.94	109.04	108.09	103.55	111.94	104.54	111.9	106.97	114.09	104.41	114.1	107.23	102.05	107.45	108.79	110.13	111.97	108.58	104.38	112.75	106.64	103.66	109.15	110.45	105.1	110.51	109.19	107.26	113.36	107.24	103.55	102.8	110.34	102.12	109.69	106.51	106.52	105.9	105.31	109.93	104.33	110.31	100.96	107.31	110.35	116.99	107.75	108.58	103.34	108.99
114.87	109.37	111.2	108.41	107.4	108.55	108.87	107.34	110.65	108.01	106.3	109.88	103.43	104.88	108.81	113.97	109.63	107.27	110.1	105.82	107.57	111.44	112.94	110.17	109.84	105.99	106.82	105.1	106.17	107.6	108.25	111.47	105.94	107.41	108.2	104.19	100.58	108.07	106.67	102.18	104.96	112.76	106.9	108.38	109.19	109.59	110.04	107.58	116.52	105.26
111.11	101.51	108.65	112.27	105.82	106.95	106.55	99.279	106.87	99.685	105.12	109.03	106.63	107.58	109.31	111.42	101.55	97.771	110.05	97.085	108.09	102.75	110.63	106.08	113.04	108.05	102.72	102.07	102.94	107.15	112.07	100.94	100.17	106.61	98.364	104.26	115.02	108.28	114.05	108.07	105.81	106.42	111.93	98.617	112.62	111.65	108.37	101.64	112.14	105.02
100.77	102.75	113.59	104.37	105.66	106.46	105.43	114.87	98.149	111.47	106.8	109.73	108.12	110.75	109.06	105.04	104.79	102.33	100.65	106.79	106.2	97.236	111.55	109.44	104.78	105.71	105.17	103.95	102.13	111.38	100.8	108.02	109.48	104	101.74	102.12	110.93	103.97	107.28	111.16	108.98	100.34	108.24	101.2	101.82	104.25	109.23	110.12	103.9	105.86
98.783	99.514	97.838	94.034	95.955	95.817	105.69	95.186	93.95	102.14	99.3	103	100.97	95.891	101.43	99.584	99.295	95.118	102.53	93.069	102.58	100.31	95.21	98.133	102.63	98.249	97.162	96.891	98.835	94.969	98.788	97.41	101.61	97.466	96.776	100.65	96.45	98.221	99.988	102.81	98.892	103.48	98.966	98.306	101.75	95.152	93.741	102.87	96.494	98.503
109.23	105.27	105.87	110.76	107.99	107.59	102.22	104.71	100.68	105.12	107.06	104.19	108.79	106.64	108.74	105.82	101.68	108.56	107.44	107.78	96.837	105.94	104.58	112.55	103.38	102.97	109.1	104.51	107.95	108.47	106.61	107.44	107.02	106.42	110.2	102.24	109.22	109.02	107.53	103.47	103.99	106.3	108.05	112.27	108.83	100.1	104.96	108.25	103.41	102.27
105.51	109.77	107.9	99.869	109.17	109.81	109.02	109.66	102.86	109.12	108.69	106.95	111.04	103.38	104.62	102.66	110.66	104.35	105.12	105.72	108.62	103.7	102.78	109.62	105.75	105.86	100.31	102.54	101.94	107.17	111.95	102.46	109.99	104.73	109.51	104.02	109.46	109.05	99.5	106.2	106.6	105.82	107.24	105.92	102.64	102.09	103.98	106.16	106.12	109.54
111.5	106.73	108.43	112.66	109.61	113.62	109.16	109.47	103.53	113.25	106.27	111.89	108.36	112.48	109.03	105.84	105.53	109.48	106.37	108.68	107.63	111.78	107.28	112.87	112.88	114.42	101.86	111.86	110.52	118.01	109.49	107.46	111.19	106.73	105.44	113.92	107.54	112.14	105.21	115.04	107.75	106.48	110.24	107.77	106.78	105.33	109.87	107.07	107.79	110.69
98.282	103.87	103.84	105.98	103.5	103.79	109.4	107.09	105.51	107.07	109.21	104.54	99.491	103.13	101.4	105.31	109.83	103.54	104.56	108.64	101.89	105.75	105.34	107.73	98.387	99.188	107.5	110.82	102.3	110.09	109.59	103.71	95.91	112.16	106.65	104.33	101.12	104.26	104.78	99.372	108.94	99.433	100.86	101.3	109.45	99.058	112.24	107.73	101.58	102.31
98.486	104.28	104.92	104.76	104.32	106.22	109.44	108.08	101.26	101.67	104.17	108.32	110.36	105.14	107.91	106.32	105.41	102.38	105.96	109.01	109.81	105.8	103.87	107.55	102.6	108.16	102.07	107.64	107.4	102.85	104.39	102.22	99.187	102.03	107.21	105.69	105.52	107.49	106.21	102.99	106.56	102.39	99.286	105.08	106.82	107.44	102.14	106.1	111.85	110.03
115.84	108.55	108.06	109.59	108.56	108.23	117.75	110.75	108.1	115.25	114.76	105.93	103.82	108.51	112.22	102.23	109.71	105.27	104.7	109.45	110.38	108.42	108.63	115.64	111.93	117.3	112.38	109.46	110.45	115.99	112.46	111.04	109.9	110.63	116.24	107.67	112.02	111.48	113.75	104.95	111.63	105.6	111.04	107.66	110.16	107.45	105.35	113.95	107.93	115.05
99.177	92.639	95.278	92.94	92.193	102.84	102.01	97.677	95.164	100.62	98.667	95.704	94.819	93.726	94.031	92.176	100.53	97.996	99.825	97.527	97.979	96.3	98.671	98.954	99.16	95.925	100.35	95.166	106	94.466	94.572	96.241	98.406	96.589	96.775	103.42	97.228	100.16	93.195	101.07	96.738	107.02	90.951	98.427	99.223	98.21	103.71	100.2	97.171	95.502
111.78	110.13	109.1	110.85	107.65	111.96	105.92	109.5	102.37	112.93	109.13	103.4	113.88	104.82	104.96	108.44	109.41	108.49	108.57	108.04	106.5	108.66	110.09	99.417	106.63	107.68	101.97	108.08	109.75	102.94	104.59	108.22	109.04	110.13	106.57	108.57	109.65	104.21	114.92	107.45	108.69	111.33	104.45	111.86	104.68	107.43	106.78	112.79	108.21	104.37
104.97	108.15	107.08	108.95	106.13	109.06	101.9	104.7	104.38	102.33	102.56	100.77	100.14	104.18	106.33	101.91	105.16	98.95	105.36	104.85	106.42	105.13	103.81	105.68	112.25	107.75	99.937	107.54	111.26	111.91	106.21	104.25	111.88	100.22	102.21	107.28	105.66	105.76	101.76	100.11	105.98	108.71	104.01	112.41	105.72	104.38	102.48	109.92	108	104.58
109.2	103.9	113.79	104.75	110.08	100.03	111.13	105.08	110.07	106.51	105.29	107.66	108.56	105.93	105.52	105.8	103.95	108.93	104.85	111.16	110.83	107.26	107.3	106.61	109.2	107.03	107.95	106.18	112.16	104.49	110.98	107.69	105.45	108.97	109	105.6	111.66	108.93	109.35	104.54	110.61	105.32	110.85	105.27	109.2	101.81	104.83	102.96	108.51	111.16
106.95	110.08	103.72	106.26	106.01	112.25	107.36	106.71	104.08	105.84	106	111.6	106	105.16	110.32	105.62	112.29	110.08	101.88	109.91	105.25	111.79	109.6	102.61	111.42	108.74	104.87	113.25	107.77	111.69	104.33	112.34	108.86	109.55	111.58	109.22	104.04	108.84	116.33	106.46	103.64	105.84	104.64	108.66	101.08	118.14	105.95	111.85	108.33	102.64
108.36	106.01	109.29	113.02	110.21	114.74	108.38	109.45	107.12	106.8	105.52	103.26	102.66	111.05	112.45	108.36	104.2	111.33	111.36	103.54	110.63	108.17	109.06	103.34	104.1	101.8	113.63	111.67	105.87	108.28	114.85	108.61	112.03	108.87	115.03	109.97	109.17	106.01	107.95	110.67	110.05	117.85	107.62	107.39	107.97	109.12	114.98	110.55	110.86	102.17
104.06	105.95	108.39	106.77	116.61	111.28	105.89	107.52	113.28	111.11	109.64	103.24	102.16	101.54	111.68	107.02	106.23	111.99	109.52	100.73	111.03	106.16	112.9	108.18	111.21	111.29	103.86	109.24	102.35	109.01	113.23	100.14	108.71	108.5	106.43	104.85	105.57	104.08	111.2	108.39	107.71	105.56	107.68	112.64	106.11	111.44	108.69	111.39	109.89	114.41
107.92	111.3	108.87	112.58	109.05	107.6	105.37	112.99	107.25	109.49	106.52	112.37	104.45	109.82	114.58	112.38	106.78	104.42	106.24	107.39	110.56	115.52	112.5	108.69	110.63	109.81	109.12	112.01	106.46	108	109.84	108.41	100.75	107.91	110.79	109.54	106.05	109.18	103.26	110.3	111.97	109.58	105.3	101.69	104.08	105.04	100.91	111.49	108.3	107.49
104.27	93.154	98.347	100.3	94.336	95.056	100.21	92.39	102.75	100.61	99.959	96.468	95.159	98.809	100.66	98.056	100.48	97.22	103.48	100.82	91.513	105.82	100.2	101.03	94.053	98.483	102.33	94.45	95.506	100.98	97.635	98.37	99.534	100.2	95.715	93.623	103.37	100.05	97.923	101.12	101.72	101.99	104.84	98.682	99.068	99.62	99.15	103.17	97.114	101.55
113.3	109.85	115.56	113.03	115.22	116.53	109.85	110.97	110.73	111.27	107.08	111.32	110.77	109.77	115.09	114.52	101.06	107.89	111.15	111.73	111.59	114.62	110.67	108.75	109.3	102.72	109.26	107.18	112.84	110.6	109.2	112.57	107.51	106.61	104.33	104.42	108.44	106.15	112.14	110.99	108.32	112.17	107.59	113.66	109.32	107.83	111.53	110.58	114.44	108.06
111.42	107.62	109.54	111.2	110.86	114.46	106.33	107.42	108.38	112.37	106.72	104.93	111.04	117.98	110.07	112.18	108.22	117.58	106.05	110.88	109.85	113.65	108.17	114.68	109.8	109.81	109.08	111.6	107.39	106.99	109.64	109.36	114.88	109.28	105.92	113.26	107.64	111.48	114.02	111.73	107.53	110.42	114.01	112.16	108.96	107.95	109.1	105.76	114.58	110.62
96.672	99.256	105.07	101.11	95.878	99.969	94.306	100.78	103.32	97.408	99.561	103.82	96.84	99.739	97.813	97.176	97.367	101.14	101.28	93.998	97.091	96.834	102.67	95.267	98.702	98.055	97.832	97.792	97.606	92.08	95.742	97.845	97.582	100.22	103.66	97.228	97.375	97.341	100.88	98.708	99.347	97.234	98.822	102.72	99.644	98.205	98.034	100.5	97.777	102.78
105.11	107.95	107.18	105.77	107.67	108.83	108.72	109.88	105.69	103.88	105.22	114.18	105.91	109.98	104.16	114.92	109.64	108.24	107.12	108.02	106.07	111.55	107.52	110.79	109.94	109.19	106.44	106.48	110.12	99.447	111.09	106.75	114.91	104.46	106.73	108.65	108.11	110.76	105.48	111.96	110.68	105.49	105.76	111.89	107.01	108.33	107.44	109.58	107.8	107.12
110.04	102.26	104.09	106.87	115.79	103.12	107.89	104.65	113	108.51	105.52	110.05	110.83	108.84	105.87	112.27	112.62	109.29	108.27	104.95	104.22	105.75	106.23	100.13	115.42	110.73	100.46	106.81	100.97	110.22	105.87	106.38	105.81	105.25	106.12	108.26	109.03	104.35	107.22	113.75	109.25	109.4	109.13	102.89	108.56	106.13	109.92	103.08	119.32	110.05
93.3	97.363	99.094	92.282	94.743	93.781	92.08	100.57	100.6	102.94	96.089	105.63	94.874	103.48	99.302	99.363	92.163	93.957	93.818	95.758	100.76	96.02	97.78	103.98	91.106	96.873	102.08	92.308	97.1	94.455	94.576	93.379	97.894	88.982	98.017	96.95	94.813	93.907	91.269	99.54	93.67	91.375	96.948	95.875	98.354	98.147	93.906	99.407	94.088	100.32
105.9	107.76	108.14	112.03	112	112.09	99.534	107.92	108.68	106.56	106.63	107.13	109.52	108.6	110.39	106.22	106.92	105.39	105.07	108.24	112.57	114.76	106.42	109.51	107.67	118.73	104.62	113.88	110.29	104.95	105.29	105.35	108.76	107.51	111.58	107.52	108.39	112.61	114.24	106.27	107.47	105.1	107.53	107.84	99.898	99.553	107.73	107.97	112.43	112.48
100.52	96.968	99.416	101.43	100.49	104.09	96.008	98.328	98.481	98.867	97.775	100.68	98.352	100.39	103.68	98.904	101.04	96.354	102.69	101.84	100.01	100.29	98.642	104.07	99.771	101.46	100.35	104.37	98.177	94.632	104.9	100.77	97.628	101.02	100.59	101.5	99.076	98.305	103.38	100.5	104.72	102.22	101.98	94.292	100.1	96.861	94.336	99.977	99.722	100.69
109.36	111.6	109.47	107.11	110.12	109.44	109.72	113.04	107.41	106.17	112.68	109.7	115.15	107.39	101.9	104.65	106.74	99.118	108.82	104.97	102.11	105.16	108.54	108	106.04	107.62	111	111.57	105.13	102.36	113.45	110.41	106.94	104.93	107.24	99.929	111.08	108.39	108.79	108.12	107.38	112.42	109.79	114.81	107.53	102.78	111.37	104.71	109.66	99.318
109.7	112.66	105.66	115.21	111.7	100.26	106.47	107.62	104.93	103.36	108.21	110.03	109.34	110.42	104.12	113.27	115.46	107.35	109.48	106.32	99.503	106.61	112.47	111.83	109.83	111.07	109.43	112.96	111.64	108.79	112.31	111.21	102.07	109.84	106.22	115.81	113.42	101.86	109.61	111.85	106.68	112.43	109.47	104.42	113.87	108.92	109.73	109.8	108.7	106.87
111.28	109.65	111.76	107.71	106.79	110.07	111.77	110	110.31	106.81	108.23	108.84	115.44	106.52	108.18	110.96	108.62	109.57	110.16	110.91	106.86	117.56	112.99	111.96	105.8	109.45	108	114.36	109.81	110.61	108.85	113.5	115.51	116.14	113.85	112.49	107.53	109.88	105.7	107.72	112.52	112.33	111.73	115.29	109.09	110.79	111.52	107.07	112.11	106.22
105.91	101.67	106.74	108.64	105.48	109.26	104.35	107.94	110.06	99.277	104.49	106.38	103.13	102.02	103.91	109.08	105.76	109.38	106.71	103.49	104.42	109.23	106.56	103.58	102.81	103.4	106.08	109.33	102.55	103.45	104.08	104.71	97.432	112.78	101.89	109.16	108.08	105.54	104.85	105.98	103.08	103.04	104.7	103.08	106.11	103.19	105.27	106.93	103.83	107.71
109.23	103.59	106.65	107.11	108.56	104.2	107.18	103.86	108.71	116.8	105.7	102.04	105.77	106.44	106.19	104.48	107.69	111.91	103.7	111.72	108.71	104.75	105.09	106.45	104.77	102.1	110.63	106.3	106.75	106.9	110.44	101.87	107.59	109.03	103.81	106.6	108.86	107.72	107.45	101.32	106.23	105.97	107.07	106.04	108.86	107.19	110.11	110.93	102.55	107.57
108.99	103.85	105.11	112.25	103.7	108.42	109.57	108.98	109.96	106.2	108.29	104.98	107.4	108.05	108.02	103.99	113.48	108.49	106.88	112.78	109.31	108.97	108.51	110.71	102.4	103.17	106.37	109.42	110.44	106.9	110.24	107.89	107.66	106.32	107.81	104.23	111.06	108.62	104.63	104.14	109.81	103.99	108.57	114.14	106.69	109.08	113.49	113.36	112.59	107.23
94.724	99.731	93.905	94.153	100.83	98.194	103.31	92.9	93.519	101.92	95.365	95.678	102.6	95.185	96.553	94.734	99.941	92.64	102.67	101.98	99.04	99.174	95.411	100.36	95.397	98.773	100.28	99.798	103.73	93.43	95.66	93.82	99.998	93.687	97.628	102.17	101.24	93.086	98.148	94.946	94.724	93.854	93.659	102.17	92.967	95.135	96.701	96.067	101.37	99.35
98.959	91.33	105.74	95.238	103.81	102.85	96.971	102.52	98.779	96.144	93.904	93.574	101.19	96.314	101.15	98.963	100.38	100.63	101.12	99.396	102.01	95.848	97.911	100.21	96.394	100.64	100.25	101.45	102.35	98.507	97.498	94.298	102.19	98.34	97.864	97.507	104.65	94.451	107.2	97.713	101.04	96.488	94.122	97.576	98.403	99.582	101.82	95.84	96.936	99.787
106.32	100.58	109.17	104.02	101.32	99.81	109.46	104.52	105.46	99.478	110.32	104.11	104.37	101.84	105.37	106.71	100.08	110.63	104.73	101.35	105.65	105.61	107.96	106.45	107.81	110.94	103.98	106.11	101.76	104.82	104.21	107.55	109.32	108.33	103.13	104.01	102.7	108.39	102.37	113.57	111.53	104.87	109.24	102.06	104.6	108.33	108.01	107.49	106.46	105.46
106.17	108.53	102.42	105.35	104	113.96	106.32	101	105.12	105.74	107.37	102.74	104.34	105.93	104.16	104.5	111.62	103.98	101.06	105.71	107.7	107.24	102.89	111.77	103.78	101.84	106.14	104.73	100.72	109.63	100.61	108.15	112.11	111.63	106.75	107.06	101.91	105.96	104.38	104.93	103.17	104.63	106.64	108.08	106.85	101.86	111.84	107.22	104.89	102.84
112.5	108.83	107.82	102.15	107.8	106.77	115.29	108.15	107.13	109.54	108.09	110.63	107.45	111.92	112.45	108.41	104.83	111.62	104.16	110.83	110.51	115.29	115.56	112.68	116.63	112.24	112.08	112.14	107.96	114.38	113.17	112.85	108.71	111.15	107.82	118.92	108.16	108.91	112.21	111.23	103.98	114.7	106.82	109.87	104.68	114.49	106.87	107.6	110.04	108.43
108.44	102.51	105.96	107.07	107.9	100.23	105.68	104.73	106.65	105.44	112.09	105.46	111.26	112.05	103.79	106.09	107.69	108.35	100.62	104.5	108.8	104.38	103.72	103.63	101.11	104.5	102.85	105.67	107.91	102.6	104.8	107.76	110.88	103.38	104.19	111.27	104.03	104.05	105.99	104.43	103.48	103.63	100.69	108.1	104.81	109.78	101.56	105.31	104.68	105.52
97.869	101.98	101.22	97.253	99.916	102.46	96.263	101.38	102.44	98.529	95.635	95.869	100.51	99.829	98.316	104.55	101.33	99.869	101.06	103.92	96.772	101.55	99.058	103.11	90.157	99.968	97.433	93.593	98.644	96.402	96.094	101.62	101.02	97.41	101.9	96.311	105.54	102.27	97.129	102.72	102.47	105.17	95.827	99.657	103.52	101.59	102.38	98.287	102.29	102.24
115.98	97.05	105.82	110.34	107.4	113.1	107.36	106.95	108.35	109.11	110.6	109.94	105.85	106.82	108.6	108.47	103.46	108.28	106.28	106.78	103.55	107.97	105.65	106.02	112.8	106.49	105.45	103.13	105.26	100.25	108.44	102.04	109.33	105.73	109.79	105.96	108.36	102.06	105.57	109.61	103.41	105.14	105.73	101.42	99.08	104.96	106.51	111.15	112.32	102.56
108.04	108.67	104.8	102.66	107.06	106.98	102.28	104.55	104.9	111.8	103.13	109.07	102.52	106.99	107.27	102.48	103.28	99.595	106.52	104.56	110	105.19	107.08	104.22	104.4	106.96	112.05	102.84	104.82	109.02	111.77	100.15	101.82	106.65	111.68	106.78	101.87	104.66	102.77	106.9	105.4	103.1	106.19	107.43	106.06	104.45	104.26	102.51	108.77	108.05
106.04	106.09	111.84	104.28	105.45	107.73	100.77	103.57	104.12	107.17	104.53	105.93	107.57	105.02	107.58	102.36	100.38	111.21	108.91	101.97	102.89	104.14	102.71	105.44	105.52	107.95	105.4	107.07	103.75	106.6	104.81	106.46	104.46	106.72	100.48	102.96	106.12	109.12	102.8	109.21	108.77	105.27	109.54	105.24	101.34	109.32	104.63	105.21	103.87	107.23
102.51	95.293	103.72	93.978	96.645	101.58	97.542	101.93	100.25	99.752	99.546	103.83	98.7	106.99	100.98	95.753	96.172	100.93	95.547	101.2	95.626	100.78	98.878	95.304	96.911	98.596	98.578	103.76	103.55	98.743	101.34	98	104.54	98.04	97.181	93.563	105.54	94.038	104.05	103	102.58	105.48	94.822	99.019	100.98	98.123	100.77	96.923	99.092	101.64
100.32	100.53	96.38	105.35	103.65	102.43	104.67	102.2	100.42	96.872	105.45	98.562	106.65	96.761	98.371	100.82	96.093	98.395	102.76	103.96	101.03	105.08	101.33	99.32	101.67	102.38	101.73	100.84	106.95	99.368	99.206	106.36	98.466	99.218	94.964	102.53	105.75	102.05	104.1	100.8	104.18	109.07	101.21	103.69	98.643	105.35	109.29	106.3	98.433	106.55
107.02	114.83	112	116.14	104.3	108.98	111.33	108.27	111.48	104.23	108.08	112.97	112.76	107.1	112.28	110.3	112.89	115.52	109.32	111.41	107.07	105.29	106.41	102.85	111.71	109.85	111.77	110.23	112.33	109.2	113.21	103.95	112.92	105.24	108.36	108.96	109.11	110.75	114.7	113.03	109.76	109.77	102.78	104.39	111.25	112.67	109.37	109.29	100.22	106.86
100.03	105.39	106.88	103.25	107.86	106.96	113.84	106.8	105.43	107.8	107.65	102.38	106.28	109.46	105.1	106.26	104.92	106.98	104.3	104.78	104.44	103.03	102.51	104.12	107.39	103.53	106.11	105.24	113.27	108.95	105.99	111.13	109.93	105.32	108.13	110.18	104.02	109.52	105.11	106.03	108.5	110.47	100.07	105.91	105.37	105.09	106.1	100.52	109.35	101.74
97.535	95.709	100.23	98.426	105.98	98.459	101.03	100.93	102.25	94.826	105.62	99.34	101.16	102.84	102.38	100.49	105.08	104.81	99.901	98.448	104.77	92.228	105.78	97.322	97.197	100.76	103.69	101.65	101.7	103.77	102.11	104.06	104.04	103.46	101.52	96.172	97.506	102	101.14	99.239	104.46	101.11	98.76	103.39	101.33	99.296	101.21	101.86	101.25	101.04
112.1	104.44	106.51	108.04	105.53	106.54	112.41	103.53	107.75	107.7	110.78	108.39	107	106.73	104.61	110.01	104.02	104.21	110.34	105.16	105.22	105.98	110.69	111.66	107.96	111.89	101.66	103.57	104.31	109	107.14	108.56	108.01	104.21	97.067	103.23	102.4	103.18	107.49	103.94	111.3	105.3	108.78	108.61	107.26	101.87	103.5	100.72	104.58	109.13
94.947	101.17	95.386	98.498	97.084	101.11	101.22	99.119	92.686	98.898	98.04	97.033	96.256	100.01	98.266	92.646	96.564	99.933	101.2	95.894	91.706	97.184	100.51	96.667	94.032	101.27	89.898	92.798	97.308	96.599	100.66	96.981	99.996	102.38	105.4	98.372	101.72	98.643	96.125	101.47	97.177	99.401	100.71	97.461	100.99	93.331	101.02	100.14	102.27	100.18
101.78	112.07	103.5	111.38	102.66	109.51	108.02	104.11	106.02	103.24	105.7	105.38	106.25	103.12	110.49	100.7	111.38	107.13	103.27	110.21	115.11	109.89	105.23	103.31	107.99	106.08	102.62	99.293	107.53	108.96	100.18	104.81	106.21	102.95	107.57	100.41	111.17	107.55	110.21	101.66	107.67	105.69	107.71	104.86	107.2	103.75	106.76	105.29	109.95	107.5
101.66	103.36	104.75	96.55	104.37	99.38	102.01	100.06	97.178	104.9	95.826	91.919	105.92	97.135	102.53	98.867	101.8	101.39	102.08	95.864	105.4	97.136	103.13	107.87	104.86	103.28	99.535	100.25	104.66	100.92	104.92	104.09	100.97	99.426	94.43	101.49	108.82	101.63	95.594	96.806	101.12	99.95	102.27	96.052	100.04	100.22	93.095	104.13	99.218	100.87
105.45	104.46	103.21	108.85	103.6	105.41	107.35	106.69	103.32	108.51	103.9	110.72	102.7	105.22	110.16	103.58	104.91	102.5	111.91	102.39	102.61	107.25	107.58	104.64	105.17	104.21	106.11	106.86	103.11	109.15	104.21	101.24	109.43	93.806	96.528	106.98	102.89	113.13	106.56	111.82	106.19	106.94	103.67	103.98	100.83	104.59	109.41	108.86	102.89	106.51
97.229	100.4	99.626	98.508	96.342	95.208	100.94	96.035	98.02	98.506	95.484	100.23	99.797	103.39	99.354	97.201	100.83	94.35	95.822	99.465	98.451	96.773	99.731	98.093	97.514	94.001	99.106	88.826	100.38	96.599	94.007	97.141	96.325	106.64	100.39	99.983	100.95	97.439	96.069	96.456	96.495	100.63	94.33	98.808	105.98	99.593	99.588	104.58	100.34	104.76
106.41	106.12	108.56	105.02	106.7	107.2	104.63	105.96	111.61	111.19	104.47	108.37	112.11	107.25	103.78	112.06	107.64	108.92	106.98	105.58	106.27	103.48	107.3	112.55	105.71	107.12	103.22	99.597	104.07	108.33	107.18	103.01	107.47	104.56	108.77	108.25	109.41	103.24	108.51	108.5	105.07	101.85	106.88	110.38	103.97	101.45	112.46	109.19	109.24	107.84
100.74	98.985	98.987	96.687	93.383	97.843	103.2	93.968	101.78	93.222	104.06	97.432	99.986	107.82	104.95	94.553	95.765	93.345	97.548	95.977	91.671	102.75	94.757	93.184	99.056	102.81	92.243	97.875	98.042	98.714	98.422	93.897	95.648	105.19	96.264	93.868	100.64	93.284	104.63	101.04	92.576	101.15	100.55	99.137	94.609	96.508	101.91	99.456	94.443	98.647
110.43	111.68	99.268	109.74	113.12	106.26	110.38	108.28	110.06	107.47	104.29	108.11	105.52	106.47	105.46	112.56	104.7	102.23	105.75	104.83	110.61	104.89	110.53	107.07	110.98	106.76	107.13	113.69	109.51	108.66	103.15	113.35	110.84	110.34	107.57	109.7	101.52	112.54	107.38	111.13	105.12	101.29	110.05	113.51	110.15	115.36	107.75	113.39	108.72	109.86
[truncated: 850 more rows]
[truncated: 150 more columns]
