# Supplementary material for: Genetic dissection of main and epistatic effects of QTL based on augmented triple test cross design
Source: PLoS One. 2017 Dec 14;12(12):e0189054. doi: 10.1371/journal.pone.0189054 (PMC5730204; doi:10.1371/journal.pone.0189054)
Supplement: S10 Supporting Information — (ZIP) [file pone.0189054.s010.zip › z6_2000_0.2_5.csv]

119.17	103.1	102.74	101.37	107.29	114.13	112.29	112.24	107.03	96.556	104.57	101.55	104.04	98.4	100.55	110.88	106.84	108.7	106.83	111.72	103.23	110.06	108.41	104.72	111.43	95.083	104.8	106.61	103.62	96.33	115.61	109.58	108.63	105.14	103.62	101.3	109.25	98.63	107.56	102.47	109.74	110.72	101.66	113.22	100.79	112.63	96.093	112.01	107.22	103.07
107.4	102.6	101.67	111.7	102.27	102.44	95.536	99.978	104.2	100.62	106.2	101.23	96.728	101.36	104.14	93.171	95.578	104.11	105.41	101.19	105.29	109.2	105.88	104.59	97.997	100.56	109.01	96.979	95.517	102.58	93.935	101.17	102.35	101.64	95.235	99.766	99.954	98.227	93.787	108.1	99.456	95.026	98.33	102.01	108.73	98.885	94.407	101.09	100.46	96.042
96.443	101.2	102.38	97.669	93.416	100.08	113.22	95.526	98.424	92.097	113.48	105.71	102.32	96.283	91.94	103.78	104.03	97.668	102.27	96.4	101.83	100.64	96.907	104.63	91.826	90.817	90.521	94.231	99.404	98.326	101.72	98.657	98.979	94.092	103.02	95.055	93.93	94.454	100.47	100.89	107.75	98.411	94.367	100.61	101.07	99.615	95.679	107.32	104.14	91.03
115.09	108.39	112.79	106.88	111.5	103.6	107.65	118.64	112.88	110.18	113.11	97.074	108.67	110.95	99.253	102.81	111.12	100.63	111.09	106.11	111.89	103.88	110.97	106.98	116.85	107.93	115	109.6	103.01	108.86	113.75	110.06	112.82	113.69	105.98	105.81	99.179	107.26	105.53	113.41	110.2	111.13	102.1	112.1	112.21	112	113.62	110.68	107.68	109.97
96.108	99.835	106.33	105.51	101.99	98.243	101.41	96.012	102.57	98.106	110.74	101.66	95.016	104.56	96.024	100.63	100.8	95.395	108.72	104.38	104.38	103.29	105.96	101.67	98.896	96.358	100.19	105.69	103.75	98.222	97.327	98.493	104.89	95.703	101.39	98.319	96.298	97.83	109.65	95.463	103.06	96.516	100.7	90.9	96.526	105.65	98.23	99.18	101.1	101.33
100	105.23	115.96	97.761	112.63	103.56	102.07	110.5	105.37	105.33	90.325	114.43	100.24	101.62	112.1	100.12	109.26	107.3	100.79	98.192	101.35	99.317	108.45	105.89	96.84	99.096	102.04	115.21	105.85	110.73	110.91	103.95	102.16	109.94	101.13	106.97	103.1	102.62	104.27	107.21	112.15	101.09	107.37	102.6	112.24	107.63	96.856	102.92	97.64	97.104
101.03	103.14	98.839	107.71	107.38	107.76	99.394	111.9	100.1	95.964	101.54	106.38	107.8	107.38	103.79	109.52	107.21	107.62	111.21	110.06	115.26	107.7	95.776	104.47	107.29	106.09	97.006	100.98	101.52	112.91	97.659	98.232	103.14	100.84	105.02	107.96	106	105.26	99.35	108.59	102.08	110.2	107.25	109.86	103.46	112.11	109.12	100.08	98.933	107.91
118.85	108.4	111.56	110.23	99.957	102.65	107.97	108.89	110.69	104.66	107.35	99.136	111.73	107.96	109.47	105.75	99.466	106.85	107.73	105.68	109.56	109.51	107.97	108.33	110.47	107.35	109.85	114.18	104.5	102.05	108.4	103.22	111.61	110.25	104.64	106.91	113.62	107.88	112.88	116.2	111.75	115.85	110.78	114.63	105.56	103.71	108.6	107.57	107.66	104.27
104.28	105.45	105.95	105.45	100.9	109.86	104.66	105.92	108.05	107.84	109.91	103.8	97.707	102.32	101.11	106.45	104.92	109.93	109.47	107.76	109.54	108.56	108.36	107.58	109.9	114.31	117.04	104.45	113.68	104.36	119.52	105.13	117.72	102.03	111.69	101.38	106.86	102.37	114.05	99.722	106.74	101.82	104.29	112.16	103.99	106.72	113.29	103.21	107.17	102.54
105.53	105.22	110.05	107.7	107.28	100.76	105.54	99.146	111.1	112.36	104.69	101.13	107.87	114.91	106.21	109.17	106.71	108.4	101.59	105.94	108.85	111.45	104.3	98.542	108.4	105.27	114.17	103.33	112.11	110.08	103.66	110.07	108.74	112.54	108.66	107.55	113.69	104.65	107.61	105.36	112.88	102.46	110.44	108.47	109.88	95.849	106.79	107.92	106.91	103.5
104.05	111.21	104.73	102.31	102.62	102.15	99.521	100.4	101.69	103.9	107.01	107.96	108.57	100.37	112.28	110.05	108.43	106.43	110.07	108.02	107.36	105.82	115.27	111.05	116.27	105.45	106.61	104.19	109.36	99.654	115.96	93.558	115.31	115.11	112.56	102.83	101.73	110.41	103.78	100.34	102.76	106.83	108.37	110.81	107.75	102.71	108.63	104.7	106.65	95.895
100.7	97.166	115.85	111.98	102.74	112.8	111.9	111.81	110.44	106.69	102.81	110.8	109.47	105.83	111.37	109.76	104.72	111.5	113.65	108.95	110.49	102.65	108.58	107.72	107.53	106.1	103.88	109.91	106.37	106.79	110.51	99.504	100.35	104.77	99.062	110.02	107.34	112.8	106.89	103.19	100.97	110.21	105.82	105.8	104.97	106.14	103.32	107.79	112.03	96.349
96.65	89.335	100.27	90.253	107.81	96.981	96.122	94.692	94.018	107.53	101.6	93.322	103.08	94.938	101.46	102.99	101.07	88.788	93.07	100.98	88.87	98.46	97.481	97.91	96.654	101.88	103.75	97.605	105.33	100.55	102.92	107.32	92.495	91.199	103.76	92.988	95.29	98.858	97.588	97.911	102.27	96.973	102.02	89.311	103.48	101.84	99.546	89.413	96.656	94.2
107.13	107.99	110.91	100.56	107.09	104.8	103.76	114.62	107.44	111.8	117.31	104.82	110.59	104.45	113.47	110.94	122.33	112.15	112.35	112.4	111.27	112.25	119.36	112.68	105.85	114.36	110.27	104.49	101.05	109.95	108.19	115.67	107.15	112.7	111.26	106.95	110.1	121.12	109.21	105.01	117.69	111.26	105.62	104.98	104.78	113.07	104.25	106.68	110.17	110.46
107.99	106.69	114.55	113.18	107.86	110.04	107.66	110.73	105.39	120.91	108.46	107	108.16	109.64	105.72	107.67	114.41	107.75	106.87	106.12	109.79	110.24	111.46	104.27	106.93	105.84	106.68	109.48	102.3	94.867	98.355	111.93	105.46	114.25	108.61	115.67	95.855	103.53	112.02	102.8	110.99	112.55	110.08	93.672	110.1	100.17	100.88	108.21	105.63	98.113
115.28	99.762	98.293	102.22	101.42	104.29	100.77	106.56	111.75	106.9	110.06	108.12	106.51	109.43	112.19	104.85	109.27	111.24	102.38	104.77	104.11	105.15	113.36	106.77	97.322	110.58	107.76	103.43	104.45	95.617	103.08	109.6	100.65	98.705	98.832	109.42	101.97	109.36	105.5	106.09	95.021	100.59	105.47	108.05	103.08	107.14	117.99	104.86	110.1	107.34
93.378	93.739	90.015	108.01	104.57	111.71	97.399	91.921	101.5	101.48	104.25	97.873	104.67	88.8	104.02	98.722	102.29	100.91	104	100.31	98.785	106.14	101.58	94.708	94.741	103.22	102.51	93.936	98.072	95.302	102.93	111.22	100.34	104.73	92.6	102.17	107.53	104.71	99.627	98.581	94.524	92.554	95.603	99.702	94.95	104.06	113.14	99.079	109.68	99.216
103.2	99.285	94.311	101.21	100.36	95.249	89.518	88.422	92.467	98.663	99.717	85.726	101.65	92.603	97.638	107.92	99.702	96.436	102.97	100.01	104.53	95.432	90.205	96.809	96.75	100.25	97.52	96.613	91.163	94.011	94.859	93.295	85.998	103.2	97.349	98.349	90.298	101.51	96.012	95.277	103.76	100.89	89.818	91.875	97.025	99.403	90.75	101.65	102.75	104.78
103.71	109.08	107.96	104.15	102.72	108.61	113.9	107.63	115.84	109.35	108.22	113.47	101.25	108.95	94.022	102.87	100.38	100	112.81	101.05	101.83	105.11	110.46	103.51	103.88	102.06	99.546	102.49	108.54	97.761	112.6	105.78	110.81	107.03	105	109.48	103.01	108.85	102.26	105.34	118.14	104.74	98.232	111.4	103.33	110.58	106.7	110.24	107.61	106.88
110.15	101.71	100.6	101.07	107.9	105.34	100.16	95.727	109.53	100.12	103.23	111.25	106.92	89.239	106.36	103.36	101.13	101.8	111.79	102.12	99.334	94.199	106.11	100.19	99.808	103.13	98.845	101.01	97.002	92.738	102.79	96.426	107.13	102.77	101.59	100.95	102.22	100.64	100.26	101.93	100.67	97.726	101.16	101.92	97.164	102.75	89.673	108.04	102.68	99.85
96.464	99.547	115.31	114.42	116.37	108.98	110.74	113.02	109.01	102.6	105.73	107.07	116.88	110.57	104.6	108.74	117.81	114.73	109.09	106.14	102.52	104.02	100.41	108.91	115.67	105.18	117.16	104.27	107.56	113.46	111.5	96.804	105.93	111.19	107.58	106.82	108.98	103.07	110.83	108.48	107.08	107.85	106.3	130.99	102.08	104.02	108.37	111.55	104.1	102.57
103.5	105.87	112.22	109.27	106.99	114.75	106.28	98.4	113.3	103.79	120.39	108.25	110.74	114.82	114.82	111.61	110.61	104.84	115.55	104.16	105.94	111.45	105.16	110.01	106.25	104.87	101.47	102.47	115.97	107.87	111.73	108.25	112.8	123.65	103.03	124.41	109.07	100.16	106	115.3	104.44	106.85	105.77	105.52	110.42	119.32	118.27	115.11	103.47	107.96
87.527	93.551	101.53	106.77	100.94	104.23	97.315	99.686	96.745	95.175	102.54	90.731	94.118	102.68	103.2	86.34	101.16	102.46	97.614	104.57	97.858	103.57	107.4	102.47	102.76	99.587	101.84	96.075	106.44	103.5	111.3	102.44	107.25	99.601	96.9	88.254	98.674	98.397	97.839	97.192	94.249	100.89	96.89	101.75	104.37	97.152	95.66	94.324	97.755	106.26
100.83	108.1	103.09	107.71	108.88	102.61	102.03	110.64	101.15	101.4	104.4	111.81	109.63	109.42	103.19	105.18	99.949	110.39	99.95	106.32	111.84	100.15	104.33	115.29	111.54	108.48	106.73	109.45	111.34	109.11	102.15	115.13	110.09	101.38	104.42	93.411	100.79	106.37	108.01	110.87	106.13	107.18	97.453	118.67	109.19	101.62	108.13	101.59	108	113.99
112.55	99.096	107.38	102.11	113.79	98.783	115.6	108.9	105.85	106.41	106.07	101.64	113.07	103.86	105.07	107.95	103.27	99.423	102.47	102.3	102.74	105.48	103.76	102.44	100.97	102.75	107.46	103.33	104.22	102.71	104.55	109.41	109.49	103.08	110.91	104.18	97.663	97.123	105.37	103.02	109.33	102.58	97.822	113.21	109	98.394	105.32	105.85	111.35	104.6
116.6	107.67	117.33	108.26	108.56	117.47	103.81	109.69	103.03	108.51	104.18	104.07	109.39	108.15	104.98	104.13	104.48	95.749	103.86	109.95	102.64	110.02	106.85	109.32	106.97	105.42	110.71	100.74	109.24	103.61	107.86	100.74	122.02	105.98	109.32	104.56	108.91	117.33	103.52	117.26	97.775	104.79	105.34	113.6	110.09	103.95	109.11	107.65	110.57	101.52
108.59	110.35	109.29	105.23	100.09	111.46	116.74	113.3	108.28	103.33	113.86	104.37	113.6	109.6	109.42	101.56	98.067	106.35	119.14	115.42	103.12	115.26	117.15	103.7	111.62	113.54	106.96	107.69	116.27	102.15	97.315	105.59	101.73	118.69	107.22	106.77	110.15	115.58	93.265	105.88	113.79	110.59	107.43	110.16	96.864	108.76	107.25	101.8	111.86	106.83
108.29	96.751	108.46	119.34	112.99	101.59	108.28	104.76	104.12	104.7	112.3	94.105	104.06	103.98	103.36	117.51	103.43	111.27	103.37	111.22	105.17	99.412	107.16	110.6	106.39	114.72	104.09	111.83	106.93	114.3	101.52	112.86	108.68	102.22	109.74	115.18	106.7	104.71	109.59	114.41	99.076	108.27	100.61	101.93	96.992	112.66	111.3	101.86	110.27	118.65
111.31	96.228	115.44	95.478	97.614	96.816	100.16	103.49	109.1	110.17	103.05	105.1	103.42	113.39	111.64	103.63	106.21	110.89	105.66	105.18	107.5	107.51	102.78	105.7	113.47	104.48	111.14	111.33	104.13	113.78	107.42	114.27	103.18	103.83	100.34	109.94	101.96	105.7	107.32	104.8	114.05	99.104	105.5	106.15	105.94	104.8	109.25	101.05	107.98	97.207
107.27	110.82	107.84	106.03	105.44	111.51	106.09	110.61	110.5	105.17	110.66	107.94	105.32	108.51	105.71	110.65	110.93	108.27	109.19	107	115.86	104.26	103.15	110.26	107.33	105.28	110.13	111.44	108.05	99.54	109.26	111.23	107.35	110.27	103.55	108.95	109.81	114.15	111.95	104.02	114.49	106.52	110.73	107.16	108.51	106.86	108.42	103.81	111.69	113.85
90.651	99.024	102.57	98.9	96.021	101.96	95.218	103.03	94.758	96.572	99.04	105.37	102.12	99.236	93.436	102.59	100.92	93.771	95.204	97.933	96.899	92.241	100.04	96.791	103.57	101.43	95.721	97.416	101.04	92.563	100.35	101.3	95.631	102.68	98.678	91.409	102.68	94.776	100.39	96.265	106.16	88.56	101.94	100.46	97.81	98.356	98.548	105.25	102.9	97.366
102.24	103.63	109.15	109.44	107.86	117.52	103.93	102.44	107.92	100.19	110.55	105.82	96.85	112.18	105.19	104.31	105.57	115.38	109.76	101.71	105.54	108.38	104.4	112.94	98.331	105.91	116.93	103.03	104.25	107.43	113.49	109.12	108.97	103.06	113.63	112.23	100.69	106.51	107.61	101.93	107.61	112.57	118.05	102.71	104.75	113.94	103.06	108.72	108.77	104.31
112.26	107.11	115.44	115.9	114.86	103.22	105.01	116.61	102.62	115.19	106.76	115.65	103.52	103.61	113.02	101.98	109.53	101.67	103.9	106.58	106.18	104.05	110.47	117.5	108.78	107.45	112.31	112.67	113.56	105.49	100.19	109.62	101.52	109.53	103.54	104.11	107.74	114.22	111.9	115.7	105.97	112.74	100.92	112.33	110.07	103.5	108.05	116.02	108.45	117.11
100.42	108.37	100.6	106.49	109.43	107.11	105.71	108.45	112.12	109.14	104.49	109.41	105.88	101.83	103.35	109.01	108.77	105.04	105.97	101.78	101.27	112.55	108.74	118.88	100.81	112.12	112.01	111.2	108.83	97.281	111.29	101.02	98.46	112.78	98.942	110.43	107.74	104.31	109.91	110.18	108.14	105.77	115.63	104.57	107.37	102.36	99.058	98.081	102.75	105.9
102.38	106.78	106.23	100.66	106.48	103.67	111.54	96.226	106.29	103.27	100.16	101.19	99.535	100.71	105.47	107.95	100.78	109.41	103.57	101.25	103.61	111.25	106.06	106.96	98.295	107.28	99.551	102.41	113.39	101.39	105.84	107.24	103.64	90.702	101.9	101.22	103.05	107.8	111.42	107.1	105.3	105.73	112.09	110.49	103.07	101.67	108.41	101.89	114.11	99.551
101.39	107.66	113.39	97.347	113	104.8	107.35	111.17	109.15	109.34	104.78	106.46	110.75	96.855	101.37	106.36	108.68	102.34	109.66	116.54	107.7	107.18	96.86	99.372	105.79	102.19	115.61	110.36	109.28	103.97	107.78	95.975	103.58	105.11	110.9	105.74	104.73	107.82	105.36	109.74	117.01	109.16	116.04	107.24	106.92	111.7	103.88	106.86	108.68	105.24
114.85	111.3	109.78	112.3	108.47	115.2	108.97	114.36	111.53	105.48	117.21	103.21	113.85	104.18	107.27	118.03	118.51	113.52	106.17	104.74	113.68	109.78	116.07	116.91	115.83	111.33	106.91	114.56	104.08	118.57	108.37	104.29	109.66	117.17	114.55	105.14	101.17	114.65	114.69	108.52	107.75	114.25	107.55	111.16	109.41	105.48	113.78	111.67	119.26	117.08
105.82	103.07	106.39	106.85	106.75	108.64	113.83	107.52	108.59	100.11	108.85	104.04	98.92	114.68	102.8	115.4	103.7	108.82	114.07	109.98	107.24	111.74	101.03	110.43	108.69	106.04	104.44	110.96	99.764	108.34	111.09	101.27	111.45	107.31	100.17	98.632	102.07	105.79	105.96	109.18	111.01	103.87	106.68	105.53	98.643	110.55	98.336	110.18	106.75	108.23
112.03	100.42	111.65	114.79	107.38	108.13	111.21	95.293	108.92	104.87	105.27	113.83	108.66	102.78	106.23	112.24	108.11	108.14	113.03	100.25	103.85	111.68	104.45	114.09	121.96	101.23	91.751	107.45	114.57	101.75	105.33	101.73	100.94	111.76	97.692	105.67	124.27	112.29	111.52	108.78	98.966	115.81	109.08	112.43	114.14	111.76	108.93	106.49	109.36	96.491
103.82	103.77	107.73	102.62	104.45	99.328	110.04	103.44	108.56	100.89	106.06	103.19	105.02	108.77	105.39	101.55	102.65	108.18	112.88	106.02	91.154	110.07	98.811	102.58	109.35	100.59	105.52	102.75	105.53	103.92	108.99	99.122	110.13	100.73	107.27	110.88	106.11	103.08	97.277	110.95	113.06	100.9	101.67	97	96.206	107.93	114.8	113.16	102.1	101.7
98.925	98.297	92.233	101.58	98.955	93.039	90.064	94.258	96.162	88.781	99.522	101.62	97.948	101.61	89.955	94.694	95.291	98.911	99.929	92.173	97.346	106.51	106.11	105.61	101.6	95.541	95.576	90.868	107.84	107.81	95.314	101.35	93.527	96.301	94.987	93.468	96.922	104.41	99.837	100.78	98.215	85.342	94.902	96.333	96.688	99.024	92.872	89.733	109.41	98.797
100.98	96.842	89.407	106.64	98.497	99.464	100.69	100.81	97.132	93.252	102.93	95.031	90.726	97.755	94.954	94.624	94.965	91.713	103.28	97.126	97.797	95.19	96.259	92.091	91.282	99.216	96.761	96.546	94.997	105.45	100.36	90.874	98.077	98.015	92.664	90.255	91.286	85.947	95.667	105.03	98.223	99.152	102.27	94.749	97.772	104.32	97.961	105.59	110.83	95.829
104.9	107.28	118.18	117.87	107.53	113.42	108.08	107.12	109.97	104.18	111.5	106.42	106.51	112.04	103.97	112.78	108.85	108.22	98.424	106.58	108.6	116.62	117.62	107.11	107.05	115.96	109.05	113.24	107.13	114.31	117.58	116.17	108.14	107.2	111.35	104.74	112.52	112.07	106.52	111.68	109.14	118.19	111.22	104.74	109.84	105.69	102.53	115.36	114.36	103.24
111.01	104.48	115.08	110.87	102.93	103.45	113.04	111.89	111.46	114.09	102.92	107.54	113.07	104.38	111.68	107.32	104.04	106.5	113.45	101.34	117.82	109.12	106.35	107.49	103.07	108.52	96.262	112.66	106.23	112.29	99.375	111.59	96.508	111.44	110.74	114.34	109.7	103.84	96.128	114.39	95.853	101.87	110.83	112.48	113.02	102.7	103.39	107.83	107.09	107.11
103.96	101.43	104.15	107.22	109.07	110.66	98.012	108.47	105.12	100.62	108.69	106.61	109.35	106.28	99.807	114.7	113.81	107.36	102.84	112.72	110.04	106.97	102.66	104.7	107.77	96.698	116.35	103.87	109.91	105.89	98.58	103.97	105.39	104.82	107.5	98.74	103.86	105.91	108.08	110.92	108.8	109.35	105.63	105.06	103.5	97.578	108.96	105.81	111.61	111.53
98.713	103.47	98.908	92.285	100.72	90.87	99.256	90.964	100.42	101.19	101.57	100.53	91.273	91.949	94.646	100.78	97.716	102.51	101.95	103.63	106.8	107.5	99.139	103.74	95.535	93.243	93.729	104.52	94.667	100.79	104.61	103.55	102.78	95.75	104.57	104.97	102.81	96.692	108.55	95.265	98.287	90.145	105.47	91.286	90.578	100.79	91.398	97.634	97.928	104.19
101.32	98.418	102.95	101.84	98.81	98.306	100.32	100.09	93.328	93.514	101.67	90.348	97.93	97.218	98.625	92.065	97.183	96.547	93.405	91.129	98.919	92.147	91.084	100.27	89.807	99.154	92.607	94.27	104.14	93.701	99.54	93.409	99.494	95.577	97.864	101.78	97.456	99.836	100.26	101.71	102.97	107.17	93.957	100.9	105.33	102.01	105.71	93.342	99.471	96.306
95.395	106.51	93.141	91.626	93.535	99.734	94.864	96.612	110.24	104.35	94.131	100.41	94.229	103.24	95.151	101.05	95.329	94.761	92.54	100.54	98.124	92.001	86.977	97.957	96.016	97.056	96.882	93.643	97.772	100.2	99.831	97.096	98.552	99.818	100.49	101.45	95.393	100.8	96.21	103.13	102.39	100.55	101.26	93.667	95.068	100.82	99.13	97.99	108.33	100.53
107.96	108.22	107.58	108.76	116.54	108.29	115.99	107.07	112.96	111.22	118.04	109.85	112.78	106.41	114.76	114.39	111.99	118.44	106.26	112.67	111.49	107.94	117.78	115.16	97.728	116.65	107.98	112.95	111.08	111.16	108.68	117.39	113.39	109.38	112.72	105.65	111.01	108.65	108.78	112.39	106.41	112.22	114.16	108.41	107.88	111.79	107.22	110.89	116.35	103.84
96.114	106.43	100.08	94.038	104.5	103.87	97.77	106.61	94.133	103.39	99.116	101.35	95.613	96.081	101.33	95.957	103.83	95.249	108.8	100.89	96.724	102.91	98.9	109.4	92.406	92.908	110.36	99.161	103.68	100.53	104.15	92.923	113.21	101.04	100.59	101.23	95.808	105.49	104.73	92.831	88.887	104.86	102.42	97.077	96.469	100.61	100.19	105.04	104.07	106.11
115.89	110.93	108.28	104.14	102.57	115.93	98.955	118.09	103.26	102.32	113.45	110.47	109.95	113.15	110.37	103.05	105.91	111.86	104.81	107.01	102.13	107.6	110.74	111.21	106.29	109.91	106.49	109.94	100.32	107.04	108.6	105.12	105.98	110.83	103.16	103.29	106.23	103.97	108.56	110.32	107.6	106.85	104.03	109.32	105.81	96.995	111.1	106.01	107.69	91.891
113.99	107.93	114.91	102.78	114.27	113.22	111.1	106.6	113.5	103.4	109.5	114.81	101.42	109.77	105.11	119.77	108.55	106.18	102.96	100.58	109.11	101.98	114.36	109.31	112.48	110.8	108.84	106	110.72	116.05	104.48	106.5	106.91	104.39	112.55	111.25	103.17	104.22	104.91	102.26	101.73	103.25	117.37	113.12	107.58	113.77	106.76	100.33	102.69	117.41
91.964	93.177	94.349	96.634	105.11	95.821	103.9	98.151	99.403	97.16	106.55	104.66	110.66	107.11	97.181	96.895	99.011	107.11	101.28	101.1	96.5	103.46	96.044	102.79	102.78	102.27	101.42	109.09	97.589	98.594	111.11	105.17	98.651	94.652	95.65	92.234	97.241	90.627	100.56	101.51	100.88	99.568	103.9	113.98	101.18	98.369	100.47	98.353	107.63	98.678
101.52	95.337	96.566	102.02	97.377	97.428	102.76	102.94	97.177	114.16	107.89	102.27	98.02	96.222	102.57	95.989	103.1	92.757	101.26	101.1	103.22	105.23	103.71	100.74	100.41	99.102	106.83	94.907	103.92	102.58	103.06	100.18	106.01	102.3	101.58	85.202	97.151	95.617	109.29	101.91	106.67	108.34	101.5	96.547	100.54	91.777	95.982	92.345	106.59	98.217
112.9	111.5	107.83	109.75	114.09	100.49	106.97	108.77	102.87	102.31	112.24	110.59	108.76	99.437	108.14	108.16	99.369	115.97	110.07	105.35	112.69	119.35	100.42	103.09	109.59	110.82	101.26	109.19	114.02	109.81	109.82	111.5	108.22	110.4	107.13	123.61	105.54	104.33	104.49	110.34	102.77	110.5	116.6	101.61	102.07	102.1	111.96	114.56	106.51	115.18
103.27	98.938	93.639	97.186	101.74	91.375	97.978	104.94	95.005	97.702	101.25	93.672	100.46	104.96	98.635	101	99.739	95.392	95.184	93.379	106.24	100.4	94.971	102.48	86.251	103.6	91.132	94.248	101.29	95.369	101.3	94.097	103.95	102.17	96.465	99.416	102.65	92.342	103.32	102.76	102.56	100.68	95.127	99.806	103.32	99.63	96.816	94.724	93.684	100.35
95.238	101.12	97.813	103.09	93.767	103.94	87.772	89.891	103.24	97.666	98.433	93.304	100.92	94.881	95.727	107.61	94.975	97.466	92.09	97.718	100.27	93.678	96.082	101.9	91.362	99.495	93.459	97.729	104.87	90.404	100.49	99.921	97.071	103.12	98.952	94.82	98.475	104.13	95.032	103.17	94.421	96.687	93.329	100.37	91.083	92.506	101.43	94.562	100.79	98.511
102.65	111.5	107.87	106.36	110.4	107.72	108.23	104.39	107.41	100.55	107.36	112.69	103.3	111.21	110.83	104.49	106.73	107.79	104.66	104.94	107.36	107.26	117.46	104.26	106.28	105.27	109.51	106.39	106.31	103.53	119.66	107.57	105.68	110.95	116.21	103.67	107.62	111.8	106.52	111.18	107.03	108.32	97.264	104.48	105.93	107.82	117.28	108.22	99.763	103.31
110.12	111.46	102.27	101.19	104.22	101.16	113.4	101.48	106.32	106.39	111.2	108.96	103.71	90.857	109.98	111.53	102.17	103.84	105.48	104.68	113.48	110.72	113.86	113.2	104.42	107.44	114.41	117.72	108.69	107.55	99.4	107.78	105.31	113.24	108.16	115.45	109.3	103.24	103.95	112.17	111.38	109.99	100.56	111.16	113.38	102.33	102.75	100.76	113.73	115.23
101.71	113.54	107	102.39	108.69	103.88	110.03	105.64	106.48	106.09	105.49	110.99	96.372	110.92	108.48	107.14	105.52	101.7	105.27	104.64	100.98	116.12	104.78	104.08	104.46	107.43	102.03	108.29	110.26	97.601	104.91	105.38	104.92	98.239	98.972	98.2	106.53	103.8	108.13	105.32	102.62	107.9	107.34	104.91	105.24	105.51	114.12	92.55	105.99	105.19
109.31	103.74	105.35	119.98	100.91	107.82	105.34	109.16	111.42	104.99	107.85	104.56	109.58	115.44	103.02	110.53	109.47	108.78	106.6	106.19	106.95	106.46	108.39	105.57	110.37	109.97	113.66	106.7	104.46	106.2	103.65	105.42	104.85	100.34	112.81	109.04	115.13	106.15	105.73	107.48	105.79	110.22	109.12	112.23	116.5	106.13	107.71	110.44	108.93	120.86
103.55	117.54	109.27	106.74	113.93	108.07	104.24	107.22	106.68	103.88	112.03	112.84	103.78	99.919	96.636	103.32	101.78	103.15	103.51	112.08	110.83	100.41	104.22	107.25	99.213	106.08	104.38	113.11	106.35	113.37	107.07	115.39	101.89	105.79	103.08	101.61	108.08	108.64	117.73	107.28	113.23	93.983	104.98	101.35	108.17	107.19	111.93	110.46	104.77	105.8
109.46	103.21	114.83	105.72	103.99	107.92	109.25	107.73	107.21	110.13	103.88	108.78	112.04	110.02	110.14	107.61	102.31	111.06	100.15	107.09	109.84	118.38	101.73	105.27	106.57	111.63	99.753	106.96	119.14	111.63	105.94	113.52	100.53	115.53	107.23	108.33	112.76	95.455	113.85	106.96	105.93	109.35	108.39	110.92	109.13	110.48	104	98.441	110.93	110.92
107.53	102.57	109.19	104.53	100.66	105.99	107.63	101.95	102.09	110.91	98.792	108.09	107.55	106.53	103.92	114.14	105.34	107.7	107.64	104.09	109.81	110.21	109.59	105.61	109.81	101.86	105.21	108.14	111.82	98.1	107.55	104.37	102.63	92.905	101.81	102.85	103.78	100.72	103.69	100.17	106.1	108.89	106.93	115.82	105.72	105.9	109.94	102.83	118.51	99.265
97.838	103.17	101.78	97.477	104.44	90.963	87.738	100.15	95.945	100.7	99.883	95.735	102.66	89.793	95.423	91.776	87.402	99.176	95.22	100.56	100.94	96.33	106.39	93.26	98.546	106.14	96.395	101.73	104.51	95.267	106.82	92.073	100.28	93.344	104.54	101.08	93.113	93.527	95.745	99.516	102.68	94.674	108.07	98.261	106.62	94.543	97.21	99.123	97.014	93.728
95.839	110.37	104.32	108.12	103.94	103.17	101.84	101.36	105.09	105.05	107.45	105.25	103.84	106.48	107.49	109.71	107.08	108.09	105.82	108.81	107.39	105.41	104.2	103.02	109.35	108.83	108.29	102.18	100.22	112.07	106.94	105.86	101.92	109.03	102.38	118.14	104.23	111.44	102.51	99.459	108.94	100.13	94.767	106.74	105.09	98.555	106.12	105.82	110.1	98.442
98.877	107.23	110.29	106.32	103.29	104.89	103.38	112.8	105.67	100.54	106.37	105.05	106.65	103.85	99.864	108.22	103.51	99.014	108.01	97.026	104.19	113.38	108.65	109.4	111.24	102.47	106.51	105.87	103.33	97.62	99.822	109.78	105.25	102.06	103.18	111.76	111.23	99.571	112.89	108.49	109.25	103.27	101.64	96.021	110.9	105.38	105.19	99.761	109.15	108.69
104.22	100.73	114.24	95.457	103.74	107.2	109.98	108.99	99.056	106.76	103.65	102.21	111.77	109.04	105.04	109.2	113.55	107.87	106.51	102.23	114.09	108.96	99.699	109.07	117.95	110.1	104.05	108.51	107.59	112.45	110.38	107.3	114.08	108.33	100.63	108.02	105.69	107.18	103.61	108.68	101.32	102.2	102.68	112.14	118.6	98.272	104.01	107.59	100.78	103.61
96.131	102.74	99.426	101.94	104.35	99.654	103.78	96.343	99.815	99.683	106.05	100.25	99.044	97.871	108.87	106.82	96.482	101.35	95.466	102.17	89.652	104.94	91.428	101.93	101.96	102.13	106.92	103.29	98.247	104.86	104.97	102.62	109.34	104.42	97.113	106.3	102.49	95.781	92.231	106.52	100.45	101.86	101.63	88.97	92.297	102.51	98.833	95.163	103.32	105.43
104.63	102.43	108.39	106.11	106.83	101.39	96.125	107.73	100.5	102.36	101.13	101.2	114.1	98.824	110.24	107.51	98.004	107.56	102.39	102.25	111.45	105.14	105.02	102.54	114.15	104.73	108.43	110.85	111.34	103.95	103.6	110.86	107.8	109.63	113.48	101.49	109.36	105.36	109.53	106.64	109.63	103.31	114.01	109.73	105.49	108.17	108.36	105.59	115.46	103.69
108.28	111.61	105.12	106.23	108.29	105.5	104.43	112.82	112.21	113.41	114.14	102.72	112	105.89	102.16	107.64	99.772	105.56	103	105.52	112	112.17	112.91	109.27	106.22	107.54	106.55	114.72	106.78	108.57	105.44	104.93	107.07	106.89	113.03	116.69	104.44	103.57	107.44	117.76	109.01	109.3	106.93	110.13	106.88	112.32	110.25	112.43	98.716	107.84
100.83	114.76	105.17	106.19	104.41	108.15	103.28	105.62	104.05	109.46	104.37	104.44	117.05	112.1	102.81	106.89	107.1	112.91	101.46	103.07	104.19	114.14	106.79	98.237	115.37	103.9	106.97	99.706	105.95	103.76	111.66	102.9	103.49	110.39	102.72	103.98	103.4	91.598	98.902	108.25	107.1	106.21	102.62	110.47	107.46	112.43	111.14	105.27	101.01	101.2
111.99	104.69	101.73	98.589	107.62	109.84	108.64	102.46	112.82	99.363	106.4	115.14	104.84	98.872	96.887	102.45	107.39	103.88	104.73	120.49	103.44	110.45	111.6	117	99.613	97.135	101.13	101.41	103.85	110.35	102.65	103.71	113.48	99.408	106.83	107.37	106.84	100.17	111.15	108.92	109.89	95.903	104.37	104.95	119.77	107.77	104.27	106.27	97.836	112.78
104.84	105.93	114.65	106.61	107.95	108.35	108.74	106.58	109.23	112.77	106.98	107.72	103.88	107.28	106.91	111.06	107.36	101.49	96.044	104.43	115.14	113.38	100.78	98.034	103.12	112.98	107.54	108.52	103.41	108	109.85	113.57	109.42	110	97.485	98.392	103.62	110.41	97.026	107.41	113.21	117.32	98.27	101.68	102.47	104.73	106.79	97.979	110.78	98.331
103.3	98.314	98.317	101.71	102.97	100.19	106.08	102.91	111.06	118.3	98.318	107.87	96.112	102.3	108.5	108.71	111.36	103.47	100.89	104.39	100.26	104.6	105.23	103.33	106.5	105.01	99.167	109.29	103.76	102.52	101.52	102.15	112.89	102.07	106.41	111.91	101.75	109.42	106.77	98.863	105.08	105.59	98.299	102.18	99.848	104.15	101.25	99.16	107.13	114.01
93.756	99.619	92.855	94.926	97.14	91.549	104.87	103.66	99.227	97.801	91.053	103.32	101.13	102.86	96.375	100.18	101.04	106.39	90.923	108.83	99.229	105.85	98.854	99.845	96.214	98.62	101.41	102.32	93.698	102.81	106.49	96.43	105.36	102.46	97.758	93.245	90.024	100.87	104.58	100.11	94.351	95.731	104.76	111.08	109.56	100.09	104.24	112.42	99.035	99.181
94.228	100.93	96.839	95.196	93.825	88.6	100.58	97.529	84.544	101.7	88.815	108.13	101.98	101.98	103.51	103.31	99.267	95.96	97.099	97.985	102.6	101.94	105.23	98.397	97.149	97.05	91.665	102	92.307	105.73	95.567	105.79	100.56	98.472	102.63	97.084	92.767	95.059	103.61	99.485	105.11	107.69	99.103	97.706	104.11	94.02	99.883	89.569	107.46	98.596
109.14	102.07	109.96	111.47	107	106.79	120.45	105.35	103.82	110.86	103.51	110.66	104.74	111.7	110.32	112.26	111.62	115.3	107.34	99.211	101.05	106.68	111.05	108.72	105.45	109.32	107.03	112.99	108.54	107.19	109.71	102.22	108.56	113.66	105.43	117.57	102.49	100.63	113.31	110.97	110.86	107.09	103.6	108.14	110.69	107.98	105.93	108.14	108.67	94.741
92.211	98.38	106.69	102.32	103.96	97.057	97.622	97.683	98.74	104.86	102.04	100.3	94.283	104.82	95.073	99.958	93.64	95.485	102.18	98.995	104.21	101.11	97.402	97.502	104.94	105.38	90.277	91.405	95.022	88.359	92.037	100.84	93.299	93.395	92.897	96.143	88.8	97.895	99.875	103.89	93.55	90.507	98.05	92.612	101.93	93.083	101.96	88.248	100.49	98.619
101.34	96.157	103.28	103.92	99.398	108.8	104.56	113.35	111.69	106.56	107.98	106.63	105.93	105.9	106.72	103.85	111.64	108.54	101.51	107.4	104.8	110.67	103.47	104.16	96.418	98.71	110.4	100.52	102.57	96.884	110.98	105.94	97.168	102.94	119.67	109.74	103.1	99.416	113.66	107.4	107.94	110.44	102.5	97.507	111.89	100.54	105.73	110.57	104.94	104.36
102.08	107.47	105.04	110.33	108.45	103.92	105.7	103.56	105.69	106.61	106.82	98.716	97.331	118.57	103.98	101.46	108.75	100.48	109.96	100.95	103.58	109	111.03	106.79	106.88	100.44	101.63	108.8	107.73	105.94	104.65	103.37	99.48	104.7	102.35	113.39	106.97	110.96	100.83	92.404	113.86	108.99	97.941	103.4	101.9	105.17	109.79	105.3	105.47	111.88
104.65	110.88	108.06	108.13	104.23	103.04	109.06	113.89	110.61	106.65	105.3	107.43	105.8	109.8	107.07	108.79	112.86	109.8	110.73	102.12	98.738	104.22	108.83	107.54	115.21	106.49	105.14	118.25	102.91	111.12	107.17	105.39	116.88	109.86	108.55	110.06	116.71	103.93	98.604	104.66	109.22	110.05	111.12	108.93	109.58	102.23	114.91	106.22	108.97	105.92
100.84	109.65	109.73	107.38	110.62	109.06	99.42	106.75	98.773	100.7	110.43	105.37	104.75	109.61	109.5	110.16	110.65	107.66	105.15	106.05	109.52	107.22	113.06	109.72	109.16	108.56	106.44	112.26	106.51	109.76	109.87	101.28	109.77	97.107	107.78	105	115	110.11	110.78	110.34	102.17	110.15	114.03	112.48	112.79	115.85	107.34	104.21	105.17	103.55
106.28	97.559	105.98	108.82	109.69	113.85	106.66	108.15	102.56	111.55	105.26	114.72	108.58	105.3	102.67	105.08	105.4	113.47	105.27	107.26	92.645	110.34	107.27	105.14	101.35	109.54	106.64	102.12	110.94	104.15	105.07	104.11	100.18	107.57	102.11	108.67	99.856	106.07	114.81	110.41	103.33	104.01	109.91	111.93	100.95	103.02	100.08	102.29	104.1	105.55
111.5	108.21	105.49	107.26	99.675	112.52	111.08	102.97	97.037	102.34	108.33	109.98	105.08	106.99	102.48	108.92	102.09	98.743	108.27	110.32	103.07	108.78	104.88	110.17	100.55	113.3	103.77	99.876	110.04	109.84	100.93	110.95	101.52	112.58	103.62	102.83	109.86	109.31	99.82	109.47	111.17	93.955	96.68	102.3	109.88	106.65	104.75	98.234	98.192	108.68
110.62	108.67	105.46	107.05	106.6	98.518	103.78	107.69	101.69	96.359	106.73	116.69	104.22	107.19	105.21	105.36	120.77	101.4	112.82	102.6	100.52	106.54	107.15	116.43	108.65	104.55	104.22	113.51	113.03	112.59	102	100.01	100.24	101.63	100.5	112.57	106.33	103.57	100.98	100.79	100.77	98.259	105.85	108.75	116.26	104.82	103	115.42	98.973	115.25
87.306	101.25	101.49	102.41	99.341	102.06	98.35	100.74	95.75	102.37	103.26	96.051	98.312	98.949	106.43	102.06	95.588	95.787	96.932	98.438	90.039	95.605	90.82	96.271	101.51	92.836	96.779	97.473	110.3	90.084	107.19	96.708	107.95	101.53	98.407	89.696	98.575	97.796	99.904	98.755	97.145	96.263	92.453	90.83	102.35	102.76	102.14	100.81	96.21	102.97
92.836	93.223	102.19	109.58	99.393	101.45	104.77	108.53	96.86	89.199	108.08	100.85	107.55	100.67	96.816	104.49	104.69	99.272	107.55	92.096	104.98	101.97	93.96	98.343	102.83	102.48	106.65	101.2	102.32	103.75	104.81	101.74	101.01	94.781	92.49	105.61	100.7	100.94	100.12	99.385	99.688	93.459	96.492	94.832	103.6	101.81	102.62	98.42	94.099	97.245
99.574	103.67	107.09	105.27	99.849	108.02	104.63	111.69	94.529	103.49	111.02	107.49	106.97	110.69	105.96	101.64	103.61	99.662	105.32	98.473	103.59	103.68	108.77	100.89	107.27	106.23	113.38	110.97	107.73	112.44	119.11	100.54	114.32	105.7	104.3	109.02	109.78	114.13	109.62	98.317	104.89	118.77	109.06	109.39	106.58	114.35	101.47	108.55	106.83	106.17
103.21	103.73	101.41	96.608	103.2	111.84	106.82	99.738	107.85	110.21	116.75	108.42	111.02	108.49	115.87	105.48	113.1	114.16	118.45	103.5	101.66	110.96	104.48	102.62	112.07	103.07	113.08	107.2	108.99	109.4	110.46	109.67	106.84	102.59	108.45	104.25	115.34	107.27	108.98	111.39	109.6	105.48	106.17	107.84	112.07	110.42	101.06	105	107.29	99.011
100.75	106.72	105.61	98.448	106.62	103.7	104.93	123.48	106.01	118.52	107.89	103.2	108.02	107.9	114.8	104.48	104.47	113.19	103.96	104.27	105.09	104.73	105.41	105.3	107.68	103.4	106.19	104.43	98.607	111.84	104.85	116.8	103.01	112.44	104.73	102.56	95.328	100.03	109.5	108.39	109.17	110.57	106.33	109.24	98.286	107.42	101.11	108.43	105.86	99.149
113.08	109.36	98.898	108.57	102.58	104.02	101.82	108.41	102.7	109.78	99.649	111.22	107.29	102.44	103.04	106.79	102.27	97.311	111.8	106.53	107.33	101.16	112.21	104.31	108.74	100.09	100.96	110.4	106.24	98.487	108.27	115.32	106.31	101.84	109.21	114.61	100.7	112.72	108.64	98.426	108.9	105.74	110.23	110.48	105.06	102.36	97.633	102.46	99.609	105.01
105.45	102.35	102.08	108.12	104.51	113.2	104.25	102.14	107.79	105.09	112.25	100.32	104.44	107.82	103.47	105.98	104.49	108.05	106.32	112.19	106.98	115	105.68	110.7	107.75	105.35	104.69	109.75	111.56	98.918	109.28	99.945	104.66	100.67	116.27	114.31	114.04	101.07	108.88	118.31	105.46	104.66	102.84	100.18	104.17	97.238	101.67	106.51	102.69	107.77
101.21	110.82	110.74	109.64	104.67	103.81	100.67	99.594	104.65	100.22	109.92	103.62	107.56	111.03	104.82	104.18	109.47	103.06	105.67	102.39	101.71	97.444	106.77	109.14	110.36	103.52	111.01	103.56	105.2	95.459	112.22	100.37	102.42	107.94	104.87	112.11	102.1	110.33	104.02	95.567	116.27	107.65	107.46	105.83	105.37	101.09	110.07	106.85	99.079	91.854
94.377	108.54	102.91	100.71	92.621	102.19	104.01	102.07	96.53	101.28	97.777	101.39	106.35	99.348	101.13	101.26	102.18	100.83	112.62	100.48	104.75	99.953	103.45	98.72	107.12	95.448	105.63	113.58	110.8	94.761	96.659	93.35	95.609	104.67	92.082	96.737	95.101	103.8	99.745	96.25	103.33	91.038	101.04	107.13	93.929	100.54	103.95	105.39	96.717	106.82
108.11	101.6	112.92	98.827	109.81	110.03	106.92	104.61	103.4	101.82	113.51	107.78	101.14	106.53	101.36	112.62	99.919	98.438	102.66	113.68	107.16	112.06	99.168	102.13	114.3	110.15	107.82	106.86	112.08	113.16	109.08	113.29	105.14	112.69	101.81	103.01	112.29	102.84	105.97	100.62	106.38	104.87	105.57	118.01	104.8	100.59	103.39	103.73	105.67	109.94
106.59	97.457	108.18	103.9	103.69	109.27	107.09	97.026	106.89	100.45	98.445	110.05	111.58	100.46	97.982	108.34	107.14	104.21	107.12	104.91	114.44	107.53	104.26	105.62	119.59	99.09	108.56	107.63	102.37	104.51	104.98	101.61	102.16	106.95	108.7	107.41	107.74	110.67	108.82	106.19	106.4	102.55	95.298	94.226	96.494	105.27	110.96	113.58	103.68	107.07
104.71	95.214	106.01	93.374	99.178	109.06	101.47	103.45	104.07	98.763	100.8	110.72	101.18	108	107.74	104.22	114.55	107.45	106.87	103.94	109.43	113.94	113.92	101.55	105.84	109.58	110.87	113.6	111.86	106.24	108.76	112.55	101.68	108.67	110.87	110.22	103.89	110.02	102.82	100.43	111.12	110	100.51	98.272	104.2	104.95	105.17	113.33	104.92	113.59
107.08	111.25	103.43	110.53	106.37	98.211	105.55	101.67	104.11	103.25	97.869	109.79	99.498	104.44	105.11	110.67	98.363	96.954	108.83	102.92	107.63	110.71	111.68	110.28	115.38	100.9	105.31	106.95	97.182	112.84	107.35	104.22	101.63	103	103.53	109.18	111.94	101.98	115.2	99.979	109.16	108.06	105.25	105.2	104.14	117.83	100.62	111.72	103.93	113.56
110.49	105.54	107.58	103.55	102.67	105.76	111.03	100.97	117.05	109.07	112.36	108.18	103.35	94.203	101.45	104.48	101.6	109.94	103.85	100.76	105.11	108.39	105.33	109.24	112.25	106.63	117.91	113.02	111.34	105.33	103.93	102.51	104.55	101.16	102.23	108.96	99.545	113.92	102.2	108	114.07	111.66	107.96	106.54	102.45	102.48	112.15	111.03	105.94	112.84
107.09	104.18	102.35	105.31	97.385	105.34	104.34	99.092	99.422	94.373	102.84	94.879	103.69	107.23	107.03	107.41	105.91	91.218	97.934	105.93	95.21	101.55	102.51	102.46	96.813	97.919	99.075	100.62	101.69	98.211	94.062	102.79	96.34	105.2	111.17	92.542	105.82	97.717	102.07	107.74	107.96	87.693	100.39	104.55	97.583	102.05	101.09	99.439	96.912	104.56
99.488	102.96	101.65	95.742	105.82	104.7	107.6	99.973	95.834	104.83	102.49	103.05	112.84	105.15	110.5	104.81	105.32	105.09	109.23	105.59	103.49	91.04	110	102.76	106.33	115.88	113.8	106.59	96.115	114.87	100.81	101.06	105.43	116.28	112.53	108.66	99.826	105.52	111.5	103.64	107.61	101.87	99.852	107.69	109.93	95.366	107.94	104.07	109.35	102.51
102.09	103.99	108.36	105.05	102.25	106.3	104.96	105.56	105.78	107.81	98.344	98.896	100.22	109.47	102.9	115.15	95.139	110.31	104.9	103.84	104.51	113.55	91.806	109.31	107.13	110.96	98.507	109.88	109.69	105.52	108.44	103.23	107.58	103.93	108.8	106.25	107.02	103.51	100.56	101.91	116.37	103.81	103.43	106.19	112.49	108.03	103.84	102.05	100.3	107.75
116.14	102.27	106.77	109.23	112.46	100.25	90.251	102.9	108.39	109.59	106.76	111.76	110.5	115.24	107.22	109.5	109.77	112.44	102.97	101.53	104.29	111.59	107.41	112.49	101.71	103.65	111.32	100.92	112.94	106.63	108.48	106.46	102.33	107.27	104.37	112.62	112.73	109.91	103.18	105.21	110.26	111.5	107.26	99.891	108.06	103.87	105.63	109.62	102.48	100.69
106.93	106.6	114.01	119.24	110.57	108.11	111.9	110.03	104.26	111.96	108.06	113.74	107.43	109.83	110.19	110.44	108.41	106.21	114.32	109.81	104.7	103.58	118.33	98.411	104.93	104.04	103.48	110.08	106.49	109.95	108.75	109.09	114.86	113.49	119.91	110.23	110.1	113.4	107.51	108.74	115.57	111.72	104.57	114.47	110.05	111.66	108.59	115.24	108.19	107.27
101.37	113.5	103.14	106.83	115.86	113.51	109.36	110.37	107.19	110.01	98.86	101	104.04	106.6	108.74	106.06	103.47	102.62	107.95	103.57	109.92	101.6	99.342	111.69	103.79	102.1	108.3	95.481	111.82	103.93	106.71	110.64	105.22	94.918	108.99	105.97	102.58	107.47	107.48	114.38	105.89	101.02	105.62	99.027	107.54	102.37	98.391	105.4	103.29	99.74
109.97	103.21	110.29	101.5	114.14	102.52	115.05	95.687	105.86	103.65	113.37	108.9	104.89	100.73	109.38	105.37	107.67	111.49	115.07	102.41	113.61	115.81	109.85	102.12	108	103.98	102.25	104.92	108.04	108.76	107.47	115.59	107.02	107.4	114.01	104.48	101.91	105.86	109.02	110.14	109.55	106.54	107.99	105.1	103.81	108.18	100.7	108.54	99.788	97.58
112.71	108.54	112.27	109.4	115.08	116.39	106.45	118.91	101.88	108.37	100.51	102.41	110.62	108.53	101.1	110.36	110.63	104.43	104.52	109.37	108.4	109.76	110.58	109.86	123.71	104.15	117.61	117.96	102.15	106.92	105.82	110.06	117.38	109.23	105.08	115.93	104.1	112.67	110.9	113.86	108.7	109.68	105.18	110.93	112.1	110.18	112.49	111.63	103.1	108.84
95.401	100.02	95.119	102.65	98.977	107.55	95.454	98.562	99.662	97.651	103.51	106.79	93.965	102.04	106.45	100.06	105.93	93.757	104.7	91.306	90.518	98.919	102.71	95.501	100.7	98.374	93.368	98.933	89.462	103.35	98.435	96.619	103.91	100.85	98	97.905	88.383	98.076	95.992	94.37	97.192	98.614	91.012	99.468	97.28	107.23	92.194	102.1	92.196	90.801
112.82	115.11	108.92	106.77	116.63	114.58	110.97	114.26	106.83	114.65	100	112.61	111.08	110.33	113.46	112.13	107.23	107.38	109.19	115.12	105.68	109.46	101.48	115.53	104.5	107.35	115.47	114.24	116.74	113.76	110.82	105	100.72	112.62	100.17	114.28	107.47	108.75	116.65	100.46	109.34	114.44	117.21	115.21	111.14	117.88	114.73	109.9	116.7	112.31
104.23	95.09	89.174	87.598	90.47	88.06	101.41	96.039	103.92	93.41	99.282	97.758	102.62	105.18	102.3	100.55	97.354	102.3	96.644	100.59	95.607	101.65	92.281	92.5	95.583	90.168	95.032	95.839	100.59	88.26	98.986	89.912	93.815	101.46	89.875	98.185	100.09	93.69	98.045	95.439	105.56	86.101	93.981	91.416	102.79	96.579	95.357	96.76	101.32	95.1
116.6	105.54	106.91	119.56	101.05	111.56	116.61	101.8	97.47	107.13	109.39	98.606	114.17	113.37	104.05	110.49	100.43	107.18	107.89	103.54	102.79	114.59	104.09	105.14	104.03	114.55	105.91	103.85	104.5	111.97	104.78	102.38	103.9	104.17	101.9	105.38	114.91	106.3	116.33	105.73	108.29	110.02	105.7	102.23	103.94	109.76	102.77	104.71	101.04	106.38
94.214	85.191	97.693	97.349	98.286	95.533	103.5	93.152	96.306	95.764	101.59	97.616	92.67	106.21	99.936	88.326	99.228	88.939	99.525	103.22	102.16	90.466	95.127	89.992	89.164	91.806	96.406	98.496	91.906	98.79	96.316	101.43	91.898	88.923	99.355	104.72	101.31	106.66	95.16	90.115	103.79	92.31	97.542	96.486	100.43	92.726	99.09	94.88	98.773	88.645
97.188	102.8	101.28	105.11	103.26	106.17	104.98	102.53	106.91	109.42	103.96	100.98	105.91	111.59	111.62	102.87	112.09	109.25	112.23	106.48	109.59	105.23	103.09	113.35	108.85	108.17	112.79	95.43	104.09	99.781	111.9	108.75	105.02	105.27	98.234	113.98	97.622	106.67	104.48	103.01	107.03	101.57	101.95	105.67	99.9	107.78	121.03	103.85	98.288	104.8
109.89	100.08	102.45	109.66	100.5	101.5	111.72	93.872	108.28	117.01	99.157	108.22	108.22	107.58	103.22	114.64	121.02	107.54	106.49	115.48	107.61	112.72	98.681	102.46	102.59	106.17	100.69	98.891	99.65	104.02	93.62	119.34	101.72	106.18	117.58	105.78	101.91	109.79	114.64	107.7	113.81	109.95	109.77	104.26	111.78	104.89	101.4	104.21	106.87	99.528
111.17	105.66	106.36	101.73	104.1	109.6	102	109.9	105.75	111.49	93.336	106.37	104.4	100.33	103.99	104.08	114.19	95.692	103.59	108.44	99.567	100.64	104.08	108.04	99.824	104.08	96.937	94.445	104.8	109.7	102.57	106.41	105.86	103.12	107.49	105.26	105.73	105.87	104.93	106.08	112.25	94.622	102.65	108.24	113.23	103.24	102.97	110.82	109.68	113.28
89.442	89.703	97.785	101.26	101.12	104.44	95.324	105.3	91.014	97.061	100.03	94.464	106.46	99.636	95.657	94.393	100.18	96.149	96.939	96.004	97.358	90.506	93.509	94.009	103.06	98.164	99.881	96.136	93.729	99.987	99.305	96.31	99.837	94.234	97.082	103.39	105.73	96.222	98.502	103.15	96.321	103.56	91.372	92.169	98.859	95.262	91.878	88.244	97.235	93.725
99.032	105.25	91.975	94.838	96.285	98.978	94.256	101.98	99.703	95.302	98.468	86.447	98.876	92.304	118.83	101.89	100.45	105.72	90.389	98.623	98.112	105.91	100.92	104.12	94.094	102.23	99.391	98.73	103.07	100.24	106.14	100.74	100.36	98.689	97.812	100.01	93.929	97.944	89.228	106.72	103.9	87.432	96.347	100.31	95.881	96.678	106.74	91.833	96.137	93.345
104.15	106.87	104.85	101.26	106.23	107.62	106.66	109.81	107.24	101.78	117.21	113.06	103.77	97.239	106.61	110.69	107.02	115.13	110.47	106.27	107.3	112.64	109.35	107.55	105.54	113.26	104.21	107.74	103.5	119.87	106.05	116.9	108.08	104.56	117.22	107.63	107.81	115.13	105.31	111.01	111.9	103.77	108.82	103.62	113.24	106.13	101.07	103.17	109.27	99.776
101.56	109.26	109.16	104.91	105.35	105.84	104.09	109.95	113.98	106.29	111.52	112.82	108.23	98.763	113.39	111.43	105.47	103.32	100.38	108.73	111.59	118.55	93.763	105.67	109.79	105.69	104.88	99.006	110.7	106.22	113.41	97.577	111.49	103.87	109.93	122.16	113.88	108.1	109.7	100.81	108.91	109.28	106.33	105.36	106.98	105.82	104.89	109.51	110.01	109.73
101.16	100.32	105.36	110.47	107.42	99.87	105.33	99.758	108.49	94.705	101.09	98.297	103.99	105.36	109.2	102.11	94.03	104.8	108.52	94.66	102.83	103.54	97.593	103.22	94.5	104.62	101.55	101.51	100.92	111	106.23	104.37	102.57	103.51	107.27	88.376	111.31	100.95	110.61	110.09	101.88	104.34	101.55	103.62	104.57	96.662	95.735	100.13	103.34	110.02
105.46	110.69	115.38	101.48	114.03	107.59	106.84	104.55	108.63	115.44	111.88	108.05	107.13	117.6	103.61	105.83	108.97	109.77	119.44	116.06	111.77	112.97	109.12	116.17	113.87	118.98	112.93	103.44	108.74	104.17	104.49	108.62	109.86	109.95	112.31	116.32	107.94	111.34	116.71	121.31	106.23	108.48	122.04	109.56	107.04	110.12	112.49	109.43	109.68	112.38
115.45	104.25	104.1	104.59	110.01	105.87	110.04	106.96	105.98	100.93	110.37	109.43	111.89	100.97	110.57	110.61	102.39	103.83	104.42	100.19	110.09	110.7	107.14	103.45	108.7	107.63	109.51	111.21	101.12	104.56	108.97	100.81	103.05	101.68	122.07	102.74	121.58	113.39	103.52	107.56	110.67	109.42	100.26	103.66	107.01	104.58	117.62	106.48	112.1	110.47
101.12	103.93	95.173	110.44	102.16	105.18	107.2	94.56	109.91	114.84	102.39	101.12	106.24	104.54	105.03	97.979	106.27	101.35	99.629	108.95	101.34	106.39	110.93	102.65	98.005	107.26	105.38	107.33	104.32	110.93	100.11	101.9	108.07	103.73	105.54	101.6	94.78	103.41	103.95	112.08	102.5	102.18	104.19	100.38	104.96	99.826	96.596	103.05	110.39	114.88
99.427	110.73	108.31	104.38	96.72	108.19	100.08	107.81	110.68	106.42	99.911	103.32	108.42	95.696	102.43	109.08	104	102.25	109.41	103.92	113.01	105.9	114.83	106.92	118.57	106.25	106.77	109.78	107.62	108.33	107.79	101.1	106.75	112.16	98.288	106.84	111.41	114.94	97.92	106.11	104.83	102.79	101.85	105.14	106.17	106.18	107.51	101.87	107.89	100.34
106.77	106.4	98.05	98.601	98.293	100	97.813	99.346	98.683	98.422	106.21	102.86	108.9	111.09	103.98	96.882	100.6	97.734	100.55	102.23	103.79	101.98	93.282	105.2	102.76	99.269	108.85	99.729	99.076	98.816	99.023	91.22	96.332	101.09	104.9	89.951	93.075	96.298	102.36	101.21	97.441	93.292	105.17	98.605	101.69	105.39	104.93	100.53	99.945	93.659
104.47	115.17	104.4	108.35	109.97	114.61	105.02	108.78	100.26	120.14	108.78	103.18	110.45	114.91	107.21	113.5	104.49	109.35	110.37	109.83	104.11	102.69	108.94	109.92	112.37	111.31	106.76	105.48	103.91	113.31	111.33	109.34	109.12	105.58	115.33	110.34	110.81	103.3	107.91	100.5	103.2	110.4	104.02	112.98	106.52	105.23	112.96	108.62	107.33	105.77
97.909	97.704	109.73	96.983	107.75	89.838	104.02	94.104	101.39	98.117	101.88	105.49	105.05	102.7	96.116	88.123	100.5	101.17	101.02	87.694	106.57	100.09	104.73	100.53	97.291	97.916	96.456	101.64	100.14	102.25	96.454	103.2	101.09	95.561	94.774	95.609	96.692	94.753	94.565	94.161	97.631	97.657	102.44	93.724	101.94	101.29	97.073	98.274	105.96	93.477
115.37	108.9	99.988	118.51	112.11	95.125	111.96	103.45	103	105.87	110.94	107.66	105.96	104.52	99.513	104.65	100.38	92.778	113.37	105.35	109.17	110.25	111.72	104.14	112.13	97.761	106.03	108.58	109.71	106.91	106.2	108.78	101.13	114.39	106.68	102.2	108.48	101.9	102.73	117.99	100.89	105.47	114.5	97.756	105.21	102.55	114.83	110.63	101.02	107.97
94.499	99.213	101.49	99.38	101.8	99.614	100.03	94.486	93.587	94.545	94.331	102.47	96.529	94.644	96.302	85.182	95.966	105.69	98.942	92.94	109.43	96.532	89.624	100.3	108.85	98.065	107.9	102.9	106.45	95.674	92.328	101.23	102.39	98	95.993	90.864	99	98.023	99.897	94.607	95.584	102.09	94.817	96.955	101.81	101.88	102.38	92.951	99.241	104.01
107.05	108.34	110.24	102.61	101.81	109.79	110.53	91.738	112.37	102.39	102.89	110.05	110	111.19	102.03	104.84	99.052	96.506	109.33	99.749	103.29	103.37	108.96	108.75	99.454	104.44	109.13	112.84	102.18	100.13	111.12	102.74	111.73	104.64	100.3	104.43	102.8	112.62	106.07	112.38	106.11	103.7	106.54	104.03	102.2	109.59	103.33	99.53	110.23	101.17
105.57	105.72	115.23	113.73	112.14	113.77	106.14	107.22	109.14	101.83	99.93	107.3	105.38	104.07	103.18	105.49	108.62	97.983	103.71	101.01	104.22	107.22	100.76	104.11	105.6	106.5	103.24	104.06	109.6	107.95	117.06	104.35	112.71	104.69	103.3	108.96	113.56	107.3	101.16	108.64	109.89	105.96	104.41	113.3	110.22	100.32	100.34	104.34	109.86	102.22
97.341	100.03	95.986	92.821	97.15	106.81	106.24	92.743	98.536	111.16	110.9	103.39	94.303	104.27	92.432	91.149	111.2	93.37	101.33	92.697	94.744	99.231	104.1	100.1	100.82	106.52	103.58	108.18	103.31	101.57	98.44	93.493	106.28	101.86	103.65	100.5	102.71	104.94	99.834	105.76	99.209	98.147	107.08	101.38	101.31	101.15	100.05	101.53	100.39	89.257
100.36	106.83	104.88	102.37	104.24	107.55	105.81	117.08	113.21	104.27	105.85	113.21	102.97	102.1	119.72	105.47	97.797	107.98	95.621	120.22	104.3	112.16	107.3	99.278	112.01	105.47	107.15	102.42	103.39	107.93	109.48	103.06	111.96	110.82	105.83	106.35	105.59	102.89	112.2	104.19	104.98	102.47	102.55	117.25	113.63	101.3	107.44	111.6	106.75	107.65
112.71	111.53	107.28	108.62	104.49	118.25	111.31	110.07	113.02	112.58	110.24	110.73	114.31	107.76	112.35	110.69	99.968	108.26	107.45	112.36	109.74	110.98	105.52	118.23	107.83	114.48	111.59	112.31	108.27	103.87	121.09	106.46	108.35	111.9	103.68	112.45	113.3	101.07	103.82	99.937	115.16	115.74	109.56	109.38	109.79	116.46	103.38	110.31	113.84	119.39
100.84	95.523	91.32	97.861	101.82	105.9	97.27	102.17	104.65	96.371	100.59	87.154	95.472	101.25	93.701	107.8	93.409	97.848	106.48	102.82	99.602	98.142	96.362	98.436	98.108	88.121	91.035	91.703	94.505	90.934	103.01	100.33	106.65	95.648	91.834	88.592	101.55	99.273	106.73	93.851	97.441	99.905	102.08	102.15	102.4	102.08	91.95	95.975	102.49	103.58
100.83	115.4	112.86	106.81	110.77	117.84	112.74	107.29	111.46	109.71	109.76	109.05	114.15	113.79	112.21	115.4	118.15	108.78	111.22	107.63	116.19	105.09	105.71	104.57	111.89	108.24	105.14	112.92	104.03	110.5	111.37	108.04	101.73	103.85	118.49	96.866	106.76	109.39	114.24	106.34	101.62	112.42	108.71	111.55	112.37	102.79	102.21	109.51	106.74	112.26
90.308	101.06	86.913	93.757	99.711	112.41	101.63	89.735	87.271	97.852	91.658	104.68	95.756	93.218	94.461	103.52	99.385	92.43	95.53	110.77	98.642	100.6	97.739	94.024	93.706	99.627	105.69	96.811	92.489	101.44	103.38	99.041	100.69	93.815	103.06	98.189	91.19	97.28	92.532	100.04	98.101	92.2	100.11	100.07	97.869	94.193	100.25	94.75	106.36	101.87
103.08	111.55	107.47	106.55	104	97.637	111.46	107.8	109.12	110.3	103.52	120.34	99.103	108.4	103.91	108.5	98.026	100.61	106.02	108.17	105.8	111.89	101.4	97.887	105.63	106.42	105.74	116.89	115.22	100.61	112.16	104.92	111.01	102.75	105.17	109.65	103.6	102.61	108.18	111.44	107.42	102.68	104.37	115.96	95.789	106.11	98.183	105.7	107.22	106.1
113.8	100.62	99.766	113.66	113.3	110.75	111.86	106.52	112.65	113.15	104.32	106.06	104.8	111.8	112.85	113.34	112.81	107.12	105.58	111.29	110.68	110.61	104.76	112.52	117.44	109.74	114.34	103.06	108.29	111.42	111.34	110.53	106.89	109.19	106.85	100.94	107.47	114.77	103.85	103.02	111.09	103.49	109.33	104.95	110.62	101.28	120.03	108.46	112.75	103.92
97.693	98.138	99.351	98.914	93.767	103.83	94.053	99.133	101.99	93.249	99.824	95.189	98.555	103.74	97.391	95.85	99.373	93.164	95.541	106.41	100.58	107.22	96.584	105.41	101.93	93.635	96.317	99.962	96.315	99.188	97.592	96.977	94.976	100.31	104.09	94.691	99.485	96.544	105.93	98.791	95.097	109.39	98.216	93.728	95.115	91.296	88.42	98.125	97.088	96.417
105.55	110.8	105.23	114.1	96.573	99.229	106.51	97.66	110.19	108.43	110.18	104.97	106.65	102.6	105.33	110.8	108.82	105.65	101.72	107.51	105.16	102.55	107.49	107.42	108.41	98.259	105.26	95.629	110.01	100.62	112.83	106.47	107.61	103.01	100.6	108.84	110.24	106.36	106.08	108	103.28	115.86	104.09	106.85	98.977	111.26	104.07	113.74	105.46	109.09
114.34	113.36	113.97	112.5	108.58	118	98.774	101.35	113.27	107.92	103.88	105.18	113.78	98.074	101.08	113.31	112.38	125.34	108.3	108.39	114.81	107.2	113.16	111.57	113.96	110.23	107.34	108.62	105.32	106.6	108.61	111.37	108.63	116.68	109.02	106.17	107.05	109.24	109.08	102.51	111.42	106.66	96.443	109.83	115	107.36	102.46	114.21	106.21	107.95
108.92	113.27	103.69	114.55	100.55	106.96	102.5	104.11	104.29	101.89	99.441	99.621	110.06	110.29	108.19	99.834	99.979	114.64	110.87	98.782	103.96	104.28	100.77	108.97	106.41	112.72	98.441	104.52	107.46	114.18	106.01	101.66	116.45	106.7	108.32	104.2	99.889	101.03	109.88	118.21	95.131	98.601	104.18	109.43	113.24	101.63	103.05	90.207	104.24	115.54
98.489	97.716	98.533	95.302	95.498	102.23	95.131	100.82	104.09	92.967	93.925	103.61	106.32	99.088	96.419	95.101	94.842	109.56	93.993	97.905	85.594	100.01	91.815	88.277	101.22	95.231	100.07	109.56	106.35	87.403	97.781	101.63	94.372	106.48	97.958	99.54	96.042	108.12	98.422	103.33	92.851	98.263	95.81	102.06	97.092	84.778	100.29	94.857	95.169	99.965
104	101.18	101.8	106.3	107.06	98.421	90.757	99.638	105.52	109.6	102.46	100.95	102.48	108.22	100.1	99.966	102.77	101.92	100.08	95.238	100.94	112.55	100.46	96.682	95.038	102.52	104.23	97.809	98.835	98.894	103.76	107.36	103.05	93.623	103.6	104.87	99.713	103.93	99.042	101	97.67	91.722	97.284	97.094	92.594	105.65	110.52	89.203	96.335	102.01
109.23	110.17	99.042	107.91	99.107	108.39	102.76	114.08	109.64	107.28	102.04	118.05	107.76	103.92	111.58	98.751	113.04	110.17	107.04	108.44	109.23	107.36	104.29	103.99	102.78	109.49	108.67	106.22	102.27	108.06	112.01	91.346	100.25	111.56	102.66	101.9	109.91	108.76	105.74	110.24	106.7	105.55	107.96	105.54	102.28	108.02	109.32	107.97	103.56	107.45
97.026	92.185	95.672	93.903	98.476	91.313	103.98	101.65	99.827	93.344	98.83	94.086	101.86	97.396	99.14	93.511	97.827	94.917	97.316	94.464	97.781	98.278	96.862	98.077	101.41	90.701	99.656	101.69	103.45	93.315	102.19	98.825	103.05	87.967	92.358	96.488	107.96	95.335	97.719	95.602	92.362	102.49	97.99	97.304	101.42	95.185	95.24	111.28	97.724	102.57
103.8	101.01	103.63	106.06	114.35	107.26	100.03	104.52	104.83	106.33	101.61	114.58	106.97	109.57	106.73	113.38	98.523	110.87	107.44	101.38	111.75	98.912	115.65	107.64	109.75	100.8	114.07	97.709	111.22	108.28	116.01	100.95	108.49	105.69	105.5	110.61	96.401	101.3	112.18	112.79	95.773	102.04	96.874	109.17	104.25	110.47	110.49	100.26	100.82	104.88
102.68	100.88	102.22	96.865	95.946	99.922	98.738	92.917	83.851	97.193	104.19	99.944	100.9	102.49	99.249	104.28	103.28	100.85	99.548	98.677	92.769	109.44	102.32	95.435	95.196	94.126	95.574	97.502	99.114	99.596	94.036	100.42	102.47	104.45	98.835	94.419	96.989	99.208	101.77	96.526	93.766	96.111	80.51	101.96	89.175	97.488	105.45	98.174	97.56	100.47
107.08	110.73	109.74	103.42	112.86	104.64	106.53	114.33	104.69	110.82	103.7	102.74	109.64	111.23	115.26	115.12	101.51	116.96	95.72	108.78	109.94	103.01	110.55	112.93	106.28	102.59	102.46	101.61	110.47	110.03	111.33	99.809	113.32	97.727	111.33	108.5	100.85	108.04	106.07	105.75	104.13	96.236	109.04	107.58	110.73	104.33	100.7	101.1	112.95	106.31
97.9	103.34	93.73	98.593	96.786	98.593	90.286	93.226	95.417	99.42	89.128	96.053	93.351	95.455	104.83	95.729	91.399	104.89	98.208	94.682	98.946	97.356	102.9	107.73	101.99	97.932	101.5	98.968	102.74	109.46	105.96	94.309	96.108	100.35	100.59	94.997	103.05	89.567	105.61	98.164	100.09	97.112	101.69	105.59	92.216	103.73	107.22	91.748	98.732	105.73
106.64	94.921	107.35	103.36	104.35	102.3	108.72	104.7	109.85	107.65	113.41	114.16	100.49	99.01	109.09	103.89	104.14	102.83	103.58	112.65	97.472	109.47	108.46	106.7	110.23	99.428	101.08	105.92	99.067	111.68	108.96	97.212	103.6	104.51	108.12	109.72	105.38	107.22	106.93	102.61	108.6	104.1	105.78	101.8	97.651	104.79	105.55	103.54	108.86	102.56
111.25	115.94	103.46	103.81	100.53	106.66	103.58	111.92	107.35	105.95	104.7	112.04	100.99	111.48	97.935	99.119	93.305	100.14	100.03	109.57	108.62	108.21	100.5	95.157	106.01	103.48	108.11	106.59	101.44	107.65	105.26	107.64	113.64	118.69	110.18	99.059	110.07	98.975	109.89	107.33	104.92	104.89	103.45	105.21	106.99	98.195	116.45	103.47	103.26	107.63
109	107.66	105.94	103.54	104.51	110.95	110.58	104.85	107.25	111.34	109.67	112.8	104.48	109.62	111.94	107.31	106.89	122.23	108.79	113.81	105.12	99.423	103.57	114.35	113.01	103.43	104.83	111.18	104.83	104.94	105.39	109.55	114.4	106.42	117.44	112.12	116.21	104.12	106.39	112.05	102.31	102.82	99.156	111.81	107.7	104.54	105.74	108.19	105.22	112.39
104.13	99.498	103.43	93.93	107.46	99.22	105.41	106.15	95.708	106.99	100.55	99.306	95.81	104.66	99.485	106.39	98.897	105.19	106.22	100.04	109.04	101.78	99.041	104.14	109.12	92.311	99.485	109.47	104.89	104.91	95.009	114.05	110.55	104.15	109.48	102.36	104.94	102.5	109.33	100.86	105.39	105.73	102.52	109.63	108.4	101.57	112.24	96.644	104.73	107.43
114	106.93	107.85	98.999	106.83	112.03	107.79	106.19	100.31	108.96	108.18	109.66	113.92	118.65	105.21	104.84	113.23	108.15	108.5	110.81	101.68	107.42	95.355	107.14	103.5	118.36	106.29	110.71	113.5	107.88	108.34	116.64	111.41	99.652	111.47	107.74	111.72	109.46	103.16	108.34	103.8	106.16	105.59	113.79	100.92	106.86	103.25	108.65	102.95	110.83
106.37	103.83	106.49	104.88	111.21	102.41	113.99	107.66	106.83	111.83	106.48	110.67	112.77	112.03	106.27	108.15	106.34	102.99	109.95	107.59	110.27	105.88	101.48	111.76	111.81	109.78	110.73	106.43	107.2	108.64	109.87	109.85	108.99	115.38	112.72	105.88	112.18	98.222	108.32	109.43	106.21	109.65	110.26	106.66	109.87	111.1	114.03	102.43	105.29	106.91
103.46	104.91	102.11	98.372	100.09	105.04	104.43	94.161	101.87	95.752	100.25	97.435	97.812	101.01	101.89	103.43	109.63	97.769	100.76	105.2	99.866	97.635	107.45	99.948	100.43	110.03	100.46	110.17	93.911	99.643	103.33	97.06	111.04	106.32	102.68	104.48	102.98	97.013	105.06	100.5	101.66	100.91	98.761	102.72	91.414	103.6	93.559	100.29	104.48	90.701
107.82	120.45	108.14	107.75	106.71	112.39	119.43	109.58	92.887	108.48	99.686	104.9	111.95	103.9	113.63	103.54	104.13	104.36	111.99	97.354	103.16	104.68	115.63	105.62	116.94	108.99	108.68	100.71	109.34	98.504	106.43	105.85	105	107.21	105.75	107.55	110.43	108.59	111.76	101.35	104.41	108.47	108.07	105.61	111.98	102.44	105.21	103.79	105.73	96.53
104.36	111.05	112.08	114.04	110.25	100.92	102.44	104.99	102.15	106.79	102.76	110.54	103.96	98.521	114.45	109.57	115.23	104.52	100.84	97.954	108.72	112.55	103.43	103.01	99.369	108.62	101.6	110.61	104.94	108.13	103.27	107.9	107.41	111.91	106.99	107.04	117.69	106.67	102.78	104.58	102.59	102.36	112.15	103.76	100.46	102.26	111.83	115.29	111.96	99.659
104.55	113.96	106.74	109.65	99.63	106.7	110.1	97.228	109.61	106.69	102.19	107.86	115.39	113.86	104.98	111.79	105.23	119.98	115.21	117.54	106.57	117.93	101.74	110.62	100.15	99.208	102.05	107.81	110.12	108.24	98.014	106.57	109.92	105.33	108.36	106.83	107.93	114.33	97.345	105.68	112.17	101.71	118.29	115.59	117.38	109.73	112.94	106.73	105.97	103.55
108.31	106.45	102.94	104.42	112.81	105.22	97.677	101.83	109.63	97.216	110.7	104.23	100.37	105.43	105.12	101.72	102.28	107.49	101.07	100.99	102.98	101.43	102.75	104.34	104.9	112.85	106.45	111.22	92.871	100.59	103.19	104.25	101.93	101.71	105.77	113.55	104.18	107.6	114.61	104.07	103.39	106.18	101.76	105.92	103.86	105.17	106.57	101.42	106.31	107.7
105.74	102.44	105.37	107.79	109.01	108.52	103.97	104.95	114.96	101.29	108.27	99.263	115.02	115.23	112.43	113.3	109.96	113.22	103.45	105.52	111.53	106.51	110.72	96.593	109.35	110.78	106.5	102.4	105.53	106.68	104.48	107.89	114.97	117.44	104.07	106.25	95.455	111.35	105.56	106.84	107.32	110.49	109.45	105.23	107.55	106.31	101.6	107.14	107.71	105.39
106.68	107.7	106.27	104.47	101.13	105.22	97.07	108.99	98.65	104.74	105.96	108.41	110.71	100.13	107.3	107.53	101.29	108.22	111.09	114.41	107.22	110.01	100.6	100.69	111.84	100.97	108.1	100.04	102.18	110.13	108.38	109.4	102.58	112.53	109.54	103.12	108.71	104.61	103.96	105.46	103.31	101.3	105.94	108.21	102.65	107.22	107.22	104.16	111.69	105.94
111.63	110.84	104.47	103.13	103.55	92.668	109.76	103.57	120.41	104.31	113.98	100.2	107.64	105.41	105.04	110.37	108.14	100.72	104.06	108.36	110.63	104.69	118.03	99.92	102.58	93.656	101.53	113.43	107.89	113.68	104.79	106.63	102.42	109.5	106	113.3	111.46	91.664	107.03	109.52	114.71	110.32	106.02	108.75	100.77	111.71	110.98	105.08	102.99	113.07
110.59	100.89	106.66	101.09	118.38	109.47	108.51	113.26	103.18	105.59	105.68	104.44	107.08	100.84	109.42	101.49	102.91	100.32	102.96	112.27	107.22	113.55	98.39	111.17	105.49	101.29	108.21	101.62	100.54	113.13	107.61	109.8	110.18	110.83	109.05	105.28	111.67	100.47	109.93	111.83	105.38	115.92	106.2	100.5	105.03	107.14	106.87	102.85	110.59	105.62
98.188	99.205	101.38	100.06	102.89	105.15	97.449	102.6	106.61	92.174	108.48	106.41	101.53	98.218	98.884	101.1	99.538	92.473	104.84	94.771	93.433	92.696	100.96	106.49	95.689	94.594	101.47	99.591	100.35	92.742	97.255	99.027	102.74	101.4	93.871	99.102	104.86	101.78	99.15	98.794	98.037	99.837	101.27	98.653	95.676	100.68	103.23	92.173	104.96	98.633
110.18	96.068	103	105.56	108.06	101.83	96.68	104.15	106.06	106.68	98.599	102.15	97.662	100.78	103.68	100.11	104.3	98.463	106.17	96.247	98.358	97.498	102.25	105.26	106.9	109.66	100.73	102.73	112.59	107.41	105.73	108.32	102.48	98.318	114.78	103.06	97.718	106.62	102.98	108.25	107.91	102.31	104.49	97.488	98.18	106.54	98.137	102.19	100.58	104.24
106.27	108.39	103.2	110.25	113.67	110.21	113.12	106.36	103.26	105.9	101.95	105.57	107.83	99.303	103.85	104.36	102.9	103.94	104.86	105.28	107.36	108.49	110.59	105.37	109.03	94.81	101.84	119.1	104.71	104.84	105.68	103.09	106.89	115.68	118.21	114.79	110.13	113.64	110.28	108.56	96.272	108.08	103.9	107.21	103.77	108	100.29	113.21	110.5	116.96
108.51	105	112.29	110.38	99.033	101.19	107.77	106.54	113.26	107.66	115.04	112.87	116.39	112.06	105.29	115.11	107.02	109.64	102.32	109.83	103.83	112.44	115.45	114.84	104.65	106.54	103.68	99.279	100.95	107.47	99.83	103	104.68	100.25	109.11	114.32	118.57	108.12	107.15	107.55	113.33	110.59	112.35	110.64	105.85	108.67	110.06	113.15	95.735	107.39
100.44	101.97	95.362	104.18	105.21	97.285	89.265	95.954	94.525	94.673	101.33	96.81	98.092	94.808	100.42	98.26	100.11	96.486	104.31	90.682	106.83	93.617	95.522	103.36	90.034	99.54	94.84	96.649	97.785	96.319	96.508	86.03	91.783	101.85	98.887	109.51	102.02	96.819	98.121	88.942	96.55	96.346	95.038	97.861	94.446	104.34	110.3	95.614	92.651	96.605
91.816	107.28	100.58	98.718	88.169	103.35	94.214	98.501	94.624	102.68	101	94.893	104.35	110.9	96.662	88.992	103.5	104.97	103.17	93.368	103.74	98.957	99.628	96.564	106.4	108.82	94.842	105.38	98.625	96.635	98.81	95.122	97.937	104.24	92.275	96.088	95.556	87.207	101.98	99.788	98.716	99.922	99.872	98.182	95.871	99.737	101.88	101.21	102.36	97.333
97.758	95.55	97.687	95.231	107.75	95.474	100.19	91.951	97.124	98.04	106.58	104.38	101.13	97.02	100.55	97.829	104.8	85.401	97.438	106.47	102.24	100.22	103.19	99.659	99.095	98.267	94.246	92.098	97.387	93.666	101.9	98.092	98.801	96.677	98.063	102.57	101.8	94.471	104.75	95.68	92.205	100.74	95.936	95.923	91.198	92.295	93.699	104.37	95.069	100.18
106.47	94.579	99.984	107.57	113.88	106.8	106.64	99.626	101.02	105.06	105.84	104.35	104.19	107.25	107.44	102.41	106.53	100.53	102.63	105.67	105.79	111	105.86	105.6	106.61	104.27	103.52	94.608	113.24	97.359	99.702	101.95	100.98	105.01	117.17	95.844	116.94	112.22	108	108.07	102.8	101.56	105.98	104.45	104.57	98.664	101.09	101.62	116.89	105.12
101.76	98.914	104.39	96.587	97.995	98.139	105.14	97.872	105.82	101.37	99.217	105.79	104.2	103.73	96.738	103.9	112.71	111.54	101.42	99.536	95.71	105.87	100.49	105.24	94.346	102.98	89.31	106.74	94.545	103.46	107.84	101.06	96.962	93.104	96.763	100.1	102.37	103.59	100.55	99.277	106.72	104.22	100.39	96.951	106.31	104.6	94.005	97.888	112.65	95.416
107.04	109.72	108.75	109.75	112.36	103.36	103.7	103.28	102.2	110.59	106.15	106.26	112.58	108.85	105.64	115.33	114.96	108.97	100.69	104.33	110.8	99.741	112.69	100.67	112.39	110.72	112.43	107.73	105.62	111.11	113.38	112.14	112.22	114.7	112.49	110.12	102.12	105.08	111.99	100.89	118.78	113.8	109.37	111.06	111.93	113.02	107	101.12	111.65	120.48
104.55	108.41	106.29	103.56	105.44	103.76	109.75	110.87	113.3	105.79	102.42	100.89	109.31	105.6	104.96	106.48	103.48	107.35	111.47	106.05	101.71	108.11	115.07	100.86	116.75	104.44	103.38	105.46	98.972	102.42	109.23	109.08	102.57	105.41	114.14	109.32	114.77	102.37	99.784	107.28	108	104.79	91.279	106.7	109.74	92.398	106.35	111.11	104.94	104.34
99.32	105.39	108.94	105.39	103.93	107.49	102.46	102.74	111.3	106.68	107.06	103.44	109.02	102.96	107.71	100.17	106.3	108.27	92.657	105.37	108.01	111.4	105.04	106.16	114.95	115.71	100.87	112.31	104.44	107.11	102.84	105.86	106.15	112.04	108.5	112.5	112.8	100.63	109.34	106.17	102.14	111.57	109.4	110.2	109.68	99.157	115.08	94.335	106.45	114.58
101.88	101	112.29	112.14	110.36	106.87	112.84	102.65	99.08	111.08	102.56	111.99	104.4	103.89	109.68	114.89	106.23	102.04	100.83	107	97.276	101.36	111.58	102.9	110.14	102.09	102.27	105.33	103.76	108.55	102.3	97.138	104.92	114.03	111.12	110.42	101.06	111.97	102.94	104.59	112.47	107.63	97.846	97.995	102.26	107.35	100.19	98.914	100.47	99.114
110.61	102.94	113.56	105.58	97.532	99.205	94.312	100.56	98.288	113.37	101.42	102.15	112.16	115.5	102.73	104.95	97.205	107.3	109.77	105.45	101.38	112.14	106.53	104.96	104.36	99.555	111.84	108.6	111.34	96.092	98.87	105.65	106.47	108.04	99.573	103.56	105.67	106.48	109.77	103.42	112.04	111.79	109.05	103.38	103.24	107.4	104.98	100.57	112.69	107.58
105.49	108.45	106.91	109.36	106.2	102.52	107.38	108.62	107.74	104.06	105.97	105.25	105.86	107.37	104.71	103.71	103.2	108.09	106.62	108.9	98.274	107.15	102.78	107.34	104.82	115.38	108	110.03	119.83	105.21	102.14	109.23	112.01	109.62	109.74	114.47	114.43	104.05	107.01	102.93	108.94	113	107.3	112.1	107.7	111.96	108.13	101.59	110.84	115.44
99.068	106.65	105	112.6	104.76	113.09	106.9	103.72	112.4	104.49	105.51	107.46	109.95	106.43	107.3	105.22	104.19	105.27	105.88	104.7	104.83	107.25	95.823	105.65	102.12	104.54	101.44	106.21	110.76	100.18	102.25	104.88	106.39	98.832	107.16	103.42	100.58	102.48	108.81	108.44	109.07	106.05	111.4	111.1	101.07	106.43	106.57	109.68	101.69	110.06
105.75	105.36	105.33	106.08	111.33	95.341	103.65	110.88	109.69	106.02	106.98	105.23	108.69	107.11	100.02	114.72	105.02	107.49	110.49	106.49	106.02	102.43	98.616	101.98	97.11	99.85	112.41	103.3	104.45	116.56	102.96	100.18	102.48	96.739	106.88	104.04	108.6	118.99	109.48	104.17	107.15	103.36	97.286	111.37	103.3	107.85	110.82	116.37	97.817	99.62
93.037	104.71	99.78	97.707	101.93	106.98	99.343	95.583	106.89	102.84	110.61	105.43	102.05	101.5	98.72	97.033	106.87	99.578	98.65	101.3	94.35	105.3	97.646	105.57	107.75	103.25	102.03	105.46	105.28	98.661	96.871	98.863	104.05	110.01	104.48	103.59	99.737	105.22	102.33	104.13	100.47	90.184	100.1	103.5	103.71	111.78	109.67	98.255	96.513	98.872
110.9	98.936	94.205	111.39	97.563	111.59	113.34	106.32	103.13	109.51	107.22	105.44	102.18	111.59	116.62	110.99	107.38	109.55	108.5	104.09	108.12	109.28	109.69	110.07	108.77	108.05	108.66	110.98	113.51	96.551	118.43	111.1	107.47	109.94	98.505	113.44	102.79	104.77	103.3	105.78	95.156	106.41	115.45	107.67	104.46	99.461	108.45	103.27	109.77	100.51
112.78	102.45	122.1	108.38	108.38	101.77	109.86	104.32	110.64	111.32	114.36	112.76	110.14	106.6	109.28	107.62	108.28	105.49	114.12	113.97	103.63	103.19	98.196	110.15	103.8	106.76	102.07	104.78	102.98	110.7	110.08	118.25	102.94	107.33	99.311	106.47	103.5	107.66	112.82	104.05	106.14	108.35	109.82	108.47	108.71	106.47	101.8	111.04	103.63	104.66
104.69	102.11	115.32	106.98	103.39	109.92	102.02	97.963	106.51	98.504	110.76	107.05	104.62	99.118	99.713	97.122	102.96	109.27	110.84	104.15	107.4	94.866	109.92	108.82	105.3	107.1	103.31	102.27	104.09	104.43	108.41	116.54	109.24	108.61	97.453	103.01	111.71	103.56	105.57	106.42	105.31	97.246	100.39	100.8	106.01	112.78	102.99	103.34	103.26	102.95
104.82	106.81	110.33	102.11	103.51	102.12	100.08	97.752	106.33	114.74	102.77	106.36	106.99	105.36	98.589	104.06	101.3	106.06	105.13	106.23	104.98	101.74	106.97	109.04	105.22	96.685	99.088	100.36	105.56	102.4	106.92	104.59	101.64	96.088	99.064	103.62	104.67	94.697	107.57	102.05	110.34	110.02	117.67	109.42	105.23	93.474	114.53	118.77	102.48	96.131
104.43	109.73	114.15	104.11	103.28	106.82	109.65	113.19	114.74	111.82	104.24	109.13	108.11	111.65	100.72	103.11	114.75	109.83	114.85	109.69	106.33	109.81	116.43	109.91	98.879	105.48	107.33	106.58	114.01	107.94	101.01	108.96	108.47	106.44	102.22	112.52	107.97	102.59	100.84	102.15	105.07	105.33	103.91	116.51	108.81	104.29	109.46	108.66	115.69	114.71
101.56	99.866	102.11	109.66	104.51	111.01	100.36	101.47	109.95	99.308	109.89	107.28	92.473	106.2	99.149	107.48	94.104	101.93	103.82	97.379	106.92	96.961	105.84	102.52	111.07	98.661	98.202	107.07	102.32	104.04	102.1	109.33	105.66	100.49	99.216	111.01	103.83	100.06	98.496	96.355	102.88	100.55	104.87	107.11	101.55	97.678	114.18	108.23	111.04	109.24
108.41	106.45	112.08	101.58	98.48	100.22	107.15	102.48	98.607	105.91	107.14	103.39	107.42	101.02	89.27	114.99	101.16	109.31	115.05	113.07	104.73	97.89	104.1	105.16	109.39	103.78	107.43	105.07	105.15	111.21	99.527	114.78	108.5	109.89	100.24	100.78	113.25	100.32	109.03	96.642	103.09	102.97	108.68	99.064	104.49	107.74	100.51	101.95	109.11	106.85
104.04	100.9	92.863	97.307	101.84	101.64	106.76	95.81	94.499	105.38	97.845	108.31	110.13	102.49	95.76	99.874	107.79	104.11	103.24	103.57	101.62	98.524	108.4	111.57	105.73	109.76	96.434	106.39	99.191	105.42	105.51	105.3	103.25	104.23	104	98.048	102.09	106.44	104.06	107.44	106.28	102.22	97.361	105.74	101.27	105.09	98.714	103.12	106.12	110.04
106.73	112.64	103.59	110.04	112.85	112.06	105.54	111.76	119.73	107.69	109.8	106.42	106.14	109.75	114.43	112.74	114.39	113.02	116.57	107.36	105.64	112.36	113.48	107.28	105.82	108.48	109.41	110.54	114.31	107.97	99.675	108.51	113.76	113.5	103.25	103.93	102.99	108.09	102.81	109.05	110.21	108.69	121.95	107	106.4	106.36	118.97	105.02	115.27	117.82
106.42	111.15	99.65	102.98	104.02	112.09	92.014	100.99	99.172	103.4	109.07	109.98	106.7	101.36	102.86	103.26	103.15	104.67	108.2	100.49	104.4	98.283	113.49	105.08	105.85	113.48	105.39	110.59	100.5	109.71	104.13	109.76	105.17	98.347	105.46	104.85	105.6	108.3	107.13	109.41	99.99	100.3	104.4	94.044	110.54	103.57	99.373	105.85	107.12	111.76
113.76	111.09	108.28	104.77	105.49	95.348	107.09	103.98	98.236	104.44	112.89	102.38	105.25	108.01	110.11	111.13	107.6	110.2	111.8	106.08	104.33	103.81	115.21	110.06	109.65	103.89	106.7	95.718	112.02	108.21	112.37	113.85	120.25	107.35	109.53	97.553	102.59	107.76	101.65	92.075	117.56	97.573	100.04	122.04	102.18	107.52	108.1	111.33	100.09	98.292
97.633	106.82	114.06	106.03	107.6	110.6	106.37	101.72	114.72	109.98	107.21	108.56	108.8	110.71	110.32	115.45	105.16	105.76	104.37	106.97	100.02	104.87	106.26	105.74	103.39	109.99	99.592	112.58	106.67	108.96	107.68	109.7	99.527	95.097	125.37	105.78	110.97	98.944	116.42	113.88	111.33	103.66	111.72	103.06	102.91	106.79	110.81	96.242	105.99	112.13
107.01	104.41	106.63	112.24	107.06	110.45	114.94	106.41	111.73	104.22	105.31	100.38	106.05	101.43	107.79	103.03	110.27	100.46	98.332	108.5	109.83	107.93	106.09	102.58	98.836	101.84	113.4	104.56	103.85	108.09	113.33	112.27	103.86	109.92	95.946	103.33	108.21	108.21	107.11	100.96	103.37	107.3	106	107.47	111.87	114.24	104.07	113.64	93.441	107.6
102.24	107.93	105.04	105.37	104.38	109.5	106.13	97.983	110.4	108.7	102.61	111.11	106.41	106.19	108.93	108.08	109.35	103.11	106.11	113.35	97.577	110.17	98.79	103.73	110.03	106.08	109.65	108.86	105.46	113.89	105.24	106.69	112.67	105.28	108.14	109.27	111.12	105.46	113.8	118.91	103.33	112.21	101.6	114.2	109.34	104.02	105.12	107.85	100.71	103
105.76	98.594	102.26	100.87	103.75	107.26	107.13	107.96	108.01	104.57	109.16	104.73	98.076	94.423	111.17	106.39	93.762	105.6	115	107.76	109.23	109.64	101.64	108	111.22	95.5	101.1	109.03	108.88	110.91	105.35	111.6	113.36	107.48	103.82	106.5	109.92	109.38	107.89	106.89	110.28	102.27	101.12	109.72	109.47	106.69	102.98	102.72	101.78	107.99
100.69	97.596	100.5	95.032	99.435	94.136	99.641	94.704	100.29	92.478	97.948	104.45	96.197	98.961	103.45	103.71	107.37	99.835	98.217	95.458	100.09	88.64	103.03	103.66	95.748	98.003	92.534	95.943	107.02	97.419	104.64	93.706	90.063	99.85	104.1	96.167	103.04	83.029	112.38	108.16	96.581	100.34	99.468	93.997	94.858	94.181	92.845	102.03	97.309	100.4
105.39	106.64	105.31	107.99	104.44	104.92	98.005	116.56	110.27	112.08	109.98	103.88	100.48	100.49	101.94	105.25	105.68	103.18	110.95	102.26	100.03	98.796	95.592	101.95	91.552	102.1	92.986	106.9	114.36	114.71	101.59	103.32	101.42	97.992	103.1	107.61	100.84	104.41	113.09	106.2	107.96	106.91	107.17	114.67	109.95	105.41	107.51	104.44	115.69	105.63
111.75	117.15	110.34	118.24	112.81	105.23	109.66	117.24	123.05	109.55	109.57	110.56	118.1	105.03	111.13	110.18	113.93	115.59	117.66	100.36	110.23	114.71	110.9	106.12	114.83	105.61	109.59	110.45	112.65	113.54	117.72	111.16	110.32	114.2	110.35	113.55	102.76	107.64	116.01	111.83	105.67	109.26	115.59	102.92	111.85	112.17	114.18	110.72	117.12	102.92
115.05	106.67	107.39	107.62	109.53	106.09	100.97	105.54	110.12	107.89	107.1	114.45	111.26	110.72	104.33	103.05	118.84	115.45	120.59	104.96	103.09	108.09	109.91	113.42	101.77	111.74	109.49	107.38	118.02	112.05	109.07	104.46	111.55	112.35	112.68	116.54	104.41	99.879	123.3	104.24	110.87	107.05	118.56	111.11	111.75	112.38	103.25	114.73	106.04	112.76
119	107.09	114.97	111.24	109.14	108.93	112.64	109.07	110.77	120.63	104.55	108.06	108.73	110.71	108.85	102.87	111.89	90.997	111.67	108.76	101.49	101.82	101.29	112.56	103.27	116.56	105.36	108.65	105.66	108.87	104.95	99.955	108.76	104.01	113.09	112.4	101.55	106.49	112.09	111.09	116.15	108.59	98.443	111.41	105.72	112.72	109.83	112.2	113.37	112.93
117.57	103.34	102.26	109.39	119.71	103.8	107.86	107.42	112.41	108.07	102.32	103.3	101.52	104.61	102.73	109.7	105.52	102.58	98.196	110.21	98.573	99.532	109.49	106.39	102.4	106.75	107.62	98.662	106.95	111.74	104.27	107.59	102.42	109.01	104.03	107.97	110.83	96.687	99.138	105.53	108.61	108.54	107.65	109.29	106.16	96.717	112.64	113.54	98.917	98.181
101.34	113.07	104.94	106.73	114.66	105.8	110.46	114.61	102.74	115.41	112.74	104.58	101.21	101.54	106.16	113.61	110.28	104.63	100.9	108.47	108.85	103.21	103.82	106.37	112.66	110.03	121.65	102.26	106.76	109.62	103.29	106.47	115.52	105.3	105.11	118.77	105.35	106.57	109.69	113.24	106.24	108.01	111.07	105.42	99.946	115.1	101.66	109.22	102.37	110.9
104.12	104.01	107.96	103	107.17	103.88	109.15	111.99	102.6	120.62	106.73	106.38	112.11	104.54	117.53	104.55	111.72	104.56	105.49	108.01	111.56	106.47	112.66	106.02	103.89	103.15	104.06	116.88	107.49	107.05	103.11	104.96	110.05	103.52	101.55	109.21	110.08	106.56	94.257	96.553	99.033	112.48	105.73	111.88	110.07	105.59	109.38	106.12	107.1	115
108.19	110.46	111.07	102.52	107.13	103.39	103.38	114.23	103	110.4	114.8	114.94	112.42	110.42	107.64	106.06	106.77	116.18	104.34	108.51	112.83	109.7	107.81	97.198	112.17	103.9	112.97	108.72	108.55	109.88	105.81	98.324	107.39	107.02	104.28	111.64	99.689	103.22	103.25	104.66	105.52	106.66	110.59	103.64	107.96	109.43	121.12	102.58	108.72	109.62
97.45	104.98	110.47	100.97	108.35	104.81	110.48	95.109	106.2	111.86	103.95	107.37	117.34	105.24	110.51	108.61	97.687	108.47	107.63	118.12	104.59	106.03	104.95	110.94	103.41	107.36	109.29	112.23	103.44	106.31	107.48	111.08	109.79	106.03	104.22	104.05	107.48	112.01	103.77	111.35	109.19	107.44	99.551	112.73	102.19	107.95	101.74	105.01	104.41	100.19
116.41	116.18	106.64	111.64	110.38	114.07	107.25	100.46	100.86	106.84	103.56	107.93	104.9	98.887	109.63	116.42	112.6	111.25	108.13	111.6	94.717	101.9	105.54	103.03	108.17	97.822	98.604	111.6	108.09	104.64	112.08	109.7	105.8	109.77	108.01	110.15	115.52	106.57	101.58	107.41	104.53	106.61	103.21	110.48	101.22	113.57	99.675	100.94	108.32	106.5
114.3	119.35	107.54	102.17	108.17	115.65	103.18	103.89	113.2	119.27	107.57	114.31	103.16	103.51	101.55	105.73	104.1	107.7	103.73	117.97	99.464	107.77	102.37	111.07	97.335	97.55	108.49	100.28	112.15	109.64	100.56	105.42	107.88	107.56	106.48	108.05	110.89	104.03	107.69	104.47	113.52	109.97	119.15	104.32	109.41	100.08	105.49	103.92	114.02	112.14
100.38	99.516	98.322	108.22	99.243	100.95	100.08	99.106	104.63	107.08	96.615	102.84	98.224	112.12	101	107.88	95.593	104.5	105.68	98.22	95.452	95.027	98.269	93.16	93.179	99.931	97.445	102.52	98.837	99.901	102.09	101.15	100.45	97.78	89.636	105.06	91.662	102.94	103.28	88.137	104.41	96.916	112.3	97.028	100.61	100.03	103.53	94.925	108.18	101.51
102.16	98.994	104.03	96.227	94.574	98.671	96.755	96.523	101.85	98.141	105.27	102.4	100.4	104.19	104.02	98.383	97.216	95.55	99.136	101.77	101.49	104.34	105.05	102.79	108.75	98.843	94.941	105.26	94.632	97.432	95.362	100.13	100.56	107.69	99.281	98.64	104.16	103.34	97.742	95.722	103.83	106.02	99.095	105.64	104.44	99.008	98.928	101.32	111.76	105.51
103.34	102.98	99.484	112.28	104.66	111.23	100.62	102.26	109.29	103.84	103.95	109.28	104.51	108.84	107.53	107.28	110.49	116.72	103.43	104.41	106.75	108.34	102.88	107.52	100.25	103.37	109.11	99.116	117.61	107.36	107.08	104.59	105.41	111.92	110.61	111.83	103.25	107.35	104.57	112.76	101.44	108.41	95.445	107.24	114.56	110.76	105.87	112.18	109.35	96.123
107.6	103.56	108.83	103.79	97.483	100.79	106.59	116.23	107.64	114.89	99.673	101.75	104.78	114.96	111.43	100.91	105.26	105.08	96.374	100.58	110.87	99.203	105.24	96.114	91.823	113.81	105.4	106.6	102.09	105.73	111.28	111.18	119.44	103.65	110.53	104.27	106.36	108.7	109.52	113.61	105.32	108.52	110.18	108.2	100.29	107.21	108.65	104.3	108.34	107.04
96.774	109.92	114.32	109.98	112.05	104.67	108.41	110.59	98.062	113.24	110.96	108.6	105.19	97.884	115.56	110.16	104.34	105.3	107.18	104.07	114.72	113.98	109.09	107.94	105.94	113.82	96.908	111.88	107.05	111.29	108.5	112.71	107.83	105.28	97.4	104.53	111.25	96.488	102.37	111.48	113.24	106.62	105.95	115.69	106.58	106.18	95.31	105.11	115.69	103.84
100.72	104.93	110.54	110.53	106.35	114.33	113.8	102.14	108.67	105.45	108.36	99.135	111.7	110.94	111.2	102.22	105.18	100.7	106.55	113.96	101.85	115.56	110.44	105.96	109.58	103.45	109.22	110.84	109.97	105.77	109.05	106.95	117.25	106.29	112.09	100.83	111.39	111.32	104.93	109.06	107.63	112.12	103.2	104.71	111.92	99.873	104.42	109.39	108.79	106.7
108.64	102.84	111.17	107.54	107.21	105.62	105.61	109.16	101.87	104.19	106.68	94.249	113.74	95.522	95.541	102.39	103.89	95.678	98.834	98.9	103.92	104.31	116.87	99.283	107.9	108.01	103.93	110.27	107.64	106.91	99.278	107.7	105.49	105.63	108.01	105.44	108.9	101.23	98.603	110.32	108.31	105.8	110.56	105.4	104.43	104.69	107.35	106.19	105.51	99.278
100.73	100.79	99.594	97.942	90.244	96.159	96.605	107.5	96.671	100.53	95.051	99.519	97.705	93.237	99.517	91.949	103.66	94.189	99.904	92.972	100.52	96.008	96.491	87.817	96.384	96.189	99.844	97.345	106.57	98.839	103.8	100.75	104.64	97.309	102.36	101.71	91.459	95.617	99.799	95.549	88.774	98.517	93.735	95.644	94.282	91.571	101.74	101.32	93.017	101.52
102.84	110.57	106.56	103.42	105.95	113.18	107.3	103.26	111.28	116.63	105.32	106.38	115.36	100.43	105.08	108.54	102.28	108.76	115.95	105.89	106.95	102.94	103.97	106.38	112.07	104.62	110.86	105.93	109.78	100.47	108.51	106.3	103.58	113.38	110.02	101.11	109.36	95.786	105.32	109.71	104.01	113.92	106.88	109.21	105.41	106.82	100.43	107.49	105.65	91.58
111.04	107.81	104.96	107.07	100.99	115.67	111.02	106.24	104.44	105.3	109.25	107.86	100.75	112.64	111.35	109.49	101.39	119.73	103.37	97.867	105.55	107.02	102.64	100.33	104.06	111.41	105.65	103.48	109.05	102.72	94.089	100.7	107.7	109.92	107.04	106.35	118.8	103.85	99.67	109.04	106.65	110.31	98.336	103.09	104.47	111.89	112.06	101.85	111.04	106.58
105.01	105.19	106.91	105.67	109.3	100.06	105.26	109.91	102.74	105.85	104.8	108.52	102.39	104.46	110.7	107.87	105.37	109.29	103.28	98.842	108.85	102.56	112.01	105.42	110.01	103.86	103.29	108.06	115.18	109.38	102.2	109.58	105.1	100.04	104.29	109.46	104.58	106.01	102.5	109.32	102.13	107.17	106.09	101.23	96.366	114.42	111.04	114.37	114.28	103.78
116.37	102.71	99.237	104.47	107.93	109.4	107.84	109.6	111.27	106.63	103.96	118.82	109.91	108.47	110.96	111.57	101.49	108.26	109.38	114.31	99.536	95.59	109.29	101.48	97.326	104.81	102.73	115.19	106.18	105.53	101.11	106.23	104.89	111.81	111.58	105.34	101.14	104.3	107.6	102.68	106.81	108.51	107.95	107.84	102.51	108.89	99.552	108.68	104.38	111.88
108.42	116.19	104.71	110.86	111.95	95.793	104.65	106.61	110.96	106.26	107.36	112.47	98.987	106.19	105.8	96.967	115.32	105.83	112.08	96.764	114.54	109.57	104.32	101.4	107.35	106.98	104.54	102.25	107.85	107.89	95.87	93.856	112.41	115.92	95.151	103.77	105.1	113.01	108.12	106.82	111.38	107.14	105.02	111.07	108.88	105.14	108.78	110.04	113.51	103.98
105.47	101.28	100.28	107.34	106.29	110.9	102.13	102.49	113.11	103.07	108.17	116.86	105.19	98.387	98.934	105.05	103.28	113.63	96.843	104.93	107.38	104.96	107.35	102.45	96.136	110.22	100.24	106.4	99.498	106.39	98.491	104.22	113.6	105.74	110.58	107.56	103.66	103.52	110.69	109.75	113.62	98.11	98.101	97.55	98.566	105.55	104.03	102.81	112.02	104.69
106.05	108.38	106.69	104.01	109.12	99.694	101.16	106.68	102.8	101.97	114.11	104.56	96.929	102.81	105.27	104.99	104.14	100	103.97	106.78	96.512	106.47	100.16	109.82	106.86	115.48	108.11	103.88	107.52	102.82	107.76	107.63	102.46	100.67	98.456	102.62	111.85	100.69	109.95	107.6	109.3	114.26	104.39	111.29	112.42	106.98	117.84	107.92	97.722	98.868
104.64	104.98	100.95	104.11	105.22	106.05	109.4	105.66	108.86	112.01	102.16	102.9	101.67	117.19	106.85	104.56	98.62	114.66	103.89	109.62	106.73	102.8	105.64	110.26	114.37	101.34	105.35	103.93	106.58	106.48	111.19	100.57	110.89	110.77	103.69	112.36	115.32	113.06	109.86	110.8	107.73	114.04	113.56	116.71	119.65	115.95	107.56	115.17	101.11	106.56
104.62	103.05	112.01	107.06	120.29	117.77	110.77	110.49	110.91	113.84	103.95	108.59	115.34	110.62	100.12	101.98	110.5	113.99	108.86	107.05	112.8	114.57	106.09	107.05	110.36	99.263	108.02	110.38	106.7	104.8	106.44	107.48	110.46	110.48	104.09	120.92	108.78	102.35	114.2	112.06	106.49	112.65	108.68	108.11	109.72	106.51	111.03	114.87	106.03	110.63
104.48	101.28	97.871	105.14	106.36	108.63	108.15	105.18	106.74	113.03	107.7	101.1	111.01	104.75	107.61	102.04	108.54	107.68	105.55	116.76	101.4	110.34	106.27	111.82	109.47	110.02	103.82	107.31	109.34	111.29	110.14	109.52	102.12	110.9	95.927	106.16	106.4	102.89	108.09	109.49	108.89	110.97	100.16	110.32	106.19	113.93	100.86	103.46	98.312	110.99
91.072	107.05	109.83	96.441	103.94	106.61	108.22	103.35	102.62	104.37	102	109.69	100.58	109.64	106.13	106.06	95.185	91.191	95.355	98.826	99.319	103.81	100.26	98.884	96.77	95.775	104.77	99.111	101.77	109.61	115.92	101.48	114.31	103.98	109.31	101.78	105.57	100.82	108.31	109.5	104.95	97.974	109.74	99.353	95.844	96.754	94.299	102.36	108.58	107.89
103.09	103.2	102.23	109.54	101.24	106.63	110.8	107.66	102.2	111.19	101.84	114.67	108.64	116.33	104.52	103.9	109.25	103.89	105.89	116.18	119.43	105.24	103.4	100.73	109.73	115.63	104.58	102.33	102.53	105.49	108.58	105.51	97.17	108.37	102.2	103.41	118.2	108.24	99.363	103.36	95.581	111.37	104.74	106.41	108.1	100.6	103.53	110.56	109.75	109.41
93.444	100.77	102.21	93.7	101.79	97.366	96.143	102.75	98.222	103.1	106.71	92.298	94.246	98.807	91.923	97.559	100.21	92.643	94.971	106.69	104.22	105.33	94.361	98.139	97.199	96.168	97.039	90.981	98.87	99.661	103.77	99.41	95.772	106.9	97.447	92.259	101.9	100.72	88.477	96.543	104.96	98.46	97.958	94.667	96.475	101.64	98.38	96.81	89.604	98.475
101.82	116.69	104.27	110.45	107.39	115.23	114.81	101.29	112.89	107.66	103.07	103.26	102.61	105.25	100.7	115.76	92.184	105.65	103.85	108.14	104.25	104.39	107.97	105.63	98.882	103.11	109.98	103.2	103.92	105.85	101.87	113.25	107.24	106.95	113.2	115.87	112.36	95.157	109.75	103.83	108.57	101.77	105.69	107.35	105.6	110.95	108.16	109.34	103.46	101.35
104.79	104.05	98.775	104.14	95.921	113.14	101.03	97.646	99.95	99.275	105.65	94.462	96.289	107.52	106.22	106.15	104.64	106.28	103.93	97.817	109.76	101.28	107.35	104.95	90.963	96.199	107.55	103.64	99.822	93.563	101.57	93.292	107.57	99.621	95.817	103.23	97.892	102.29	105.09	97.783	98.47	107.14	111.26	103.2	102.7	97.461	101.54	99	106.85	105.09
101.11	102.6	109.05	106.25	110.05	106.32	105.32	101.97	105.8	107.41	107.16	103.39	107.45	102.22	106.19	104.25	117.39	103.8	99.534	104.7	110.5	118.41	105.92	103.81	116.93	98.477	103.3	109.12	100.64	111.72	105.19	110.47	105.02	109.69	108.03	96.442	101.08	104.81	107.05	101.23	98.202	96.894	106.06	107.16	100.72	104.75	103.81	108.57	109.34	100.14
112.7	101.26	111.35	101.4	101.88	99.002	109.74	114.08	101.79	110.02	111.43	110.68	107.4	114.13	99.492	117.9	106.97	111.74	108.01	105.57	108.37	99.61	97.921	98.72	99.921	93.728	114.92	108.93	105.48	107.1	103.16	105.64	103.27	107.82	98.657	112.14	107.53	107.6	99.089	100.01	102.42	118.34	108.6	116.56	98.186	108.23	95.337	106.71	111.36	104.01
107.59	103.07	105.32	98.931	111.42	108.28	105.2	109.03	111.54	103.68	115.14	97.855	104.18	108.58	104.79	104.27	107.46	106.48	94.53	99.318	115.04	105.6	110.34	107.73	106.09	109.03	104.15	106.41	105.43	103.04	110.7	107.72	99.954	96.829	100.5	111.68	98.202	104.26	97.507	103.24	101.42	106.45	110.94	103.74	106.86	110.85	101.44	106.21	106.15	104.47
111.4	105.63	111.93	111.12	108.11	111.69	110.08	106.51	110.01	109.97	112.32	105.69	116.93	116.4	116.61	112.35	108.89	110.74	101.53	105.34	104.71	109.97	109.9	116.18	108.72	116.2	116.32	102.3	105.79	101.16	106.7	116.74	105.86	110.31	117.93	108.58	113.2	108.04	114	110.24	109.43	110.55	111.85	107.35	115.51	113.91	109.91	107.28	102.68	106.22
107.04	107.43	106.91	109.11	107.74	105.23	116.04	106.22	104.15	105.5	104.09	110.22	104.01	102.35	108.34	103.07	105.14	100.58	103.62	108.53	108.03	104.07	106.49	109.46	101.43	100.29	104.51	105.1	107.41	110.6	103.27	99.685	100.26	102.99	105.89	109.72	104.64	102.54	105.32	111.33	102.52	104.19	109.82	101.1	104.82	99.411	97.429	105.14	113.91	106.46
106.65	95.215	101.38	98.13	101.54	103.67	97.232	93.059	104.69	93.37	96.748	102.93	104.56	97.227	97.761	97.88	105.7	98.77	90.851	104.52	110.62	88.99	94.713	105.73	103.54	91.119	103.8	99.387	94.787	108.8	105.19	101.64	93.242	97.503	101.25	102.99	97.113	88.323	99.654	99.837	99.276	99.114	102	96.883	102.93	97.406	103.98	103.32	98.924	106.42
111.2	105.59	105.1	108.21	115.38	98.828	104.39	104.75	97.392	106.86	102.57	99.596	102.39	101.36	97.42	92.744	103.63	115.42	106.55	111.82	99.593	111.77	102.14	105.55	108.08	106.35	99.473	104.51	104.82	110.41	114.04	103.95	100.76	100.13	100.13	104.73	111.94	116.59	105.45	122.86	95.06	105.64	99.279	105.61	112.75	98.789	109.19	107.32	102.62	102.1
107.33	111.95	106.01	111.16	113.85	106.38	105.59	107.87	109.87	102.2	115.67	103.08	103.23	113.88	113.85	112.29	114.79	93.53	106.11	105.57	114.97	109.47	109.94	102.06	98.279	102.37	110.06	109.39	104.56	99.952	98.102	110.29	107.3	101.66	102.42	110.34	110.55	115.02	105.61	117.68	109.54	105.96	104.74	107.04	120.73	113.16	105.4	102.83	106.72	105.71
111.54	98.129	114.6	108.38	99.573	106.14	103.1	108.19	112.72	98.596	98.552	107.37	103.33	102.54	108.46	101.47	106.07	106.75	112.08	103.19	100.01	98.343	101.07	114.15	113.48	106.17	105.11	114.35	106.62	109.3	99.118	98.378	107.44	102.12	103.2	107.05	98.891	102.66	112.15	112.87	114.28	102.16	104.32	107.53	105.19	106.45	112.18	102.89	107.23	110.36
98.909	114.84	109.14	106	107.44	96.123	101.44	108.32	110.04	104.94	111.92	105.13	103.74	107.45	110.83	105.23	108.78	108.48	98.347	103.15	107.75	102.34	109.19	103.37	107.7	105.06	106.31	109.27	99.284	97.044	103.5	111.12	107.71	98.442	106.5	105.67	110.28	110.25	100.43	100.36	99.318	104.11	107.23	97.137	101.86	111.37	100.1	105.75	109.93	109.58
106.46	105.79	106.47	107.44	107.74	109.39	104.96	108.08	104.76	111.94	106.93	109.43	102.39	112.83	109.02	102.57	109.23	101.11	99.548	109.76	104.75	98.027	103.36	113.1	112.67	108.59	108.76	95.852	103.77	101.79	102.9	104.51	107.52	109.67	109.07	100.36	101.16	106.24	102.45	102	101.5	106.46	105.8	113.67	108.86	111.1	110.16	107.32	100.39	102.07
112.58	106.78	108.64	103.96	101.3	101.18	99.34	115.87	104.28	102.02	108.92	110.08	104.96	98.784	99.09	108.74	104.37	117.21	112.31	111.89	101.77	93.988	108.66	99.94	102.5	102.24	102.71	104.79	106.26	114.38	103.41	114.05	104.94	104.6	113.04	106.34	111.22	104.02	104.77	105.17	107.92	105.63	112.04	103.1	106.99	102.68	107.12	108.65	106.32	102.26
120.06	103.62	108.89	112.78	114.56	107.6	112.22	111.62	112.65	108.75	112.2	108.8	109.55	111.89	112.94	115.94	107.67	113.76	107.22	112.86	114.59	115.03	106.6	112.15	114.05	109.37	107.03	119.49	119.66	116.86	117.71	104.32	120.28	107.78	104.45	103.19	106.44	115.67	110.84	103.15	115.03	107.23	106.21	105.14	120.77	114.71	104.77	112.69	106.62	117.87
108.71	106.8	104.62	104.89	107.54	103.19	103.53	97.817	102.1	103.47	98.571	102.44	113.63	106.72	100.6	106.76	99.388	104.4	97.592	100.66	113.22	108.06	101.42	103.05	114.06	112.77	103.7	108.89	107.3	109.02	109.55	106.76	96.957	100.03	99.883	106.03	105.52	106.9	107.12	108.26	105.91	108.88	106.3	106.69	104.52	113.66	119.28	100.18	99.914	100.88
107.68	102.81	108.59	107.56	111.25	109.73	106.51	104.3	113.45	109.59	103.94	108.2	99.516	113.49	110.36	102.59	102.23	106	105.54	112.83	103.46	99.41	107.34	119.33	104.39	110.16	116.57	101.13	110.53	109.77	110.52	110.66	111.58	108.26	108.55	102.67	110.75	103.78	109.65	104.11	103.05	104.96	108.46	106.52	109.76	109.26	104.84	101.29	101.07	108.04
90.438	95.978	97.877	97.963	98.737	103.13	102.32	94.295	101.79	97.82	101.87	95.733	99.678	101.44	101.58	102.25	98.981	99.857	96.703	98.459	103.77	101.05	103.13	90.428	99.155	103.67	104.45	98.877	91.115	95.431	92.934	99.282	105.47	103.01	94.295	89.12	105.67	104.5	93.792	108.71	103.59	106.29	102.41	93.027	88.566	96.739	100.87	98.134	92.226	103.44
100.87	96.257	100.8	105.96	97.881	102.51	98.559	94.136	92.013	105.21	92.143	104.1	98.806	101.68	99.816	95.027	98.743	97.694	103.03	97.562	107.05	96.78	92.616	90.92	102.6	97.474	102.05	95.238	92.127	95.388	97.84	110.52	101.23	101.64	90.144	109.16	90.865	94.89	92.451	100.27	94.391	103.05	96.248	99.453	105.25	89.817	96.866	98.57	96.493	97.679
105.41	104.76	100.61	107.48	105.91	111.13	107.62	100.32	107.49	107.74	104.92	99.66	102.63	106.38	106.88	110.34	109.48	110.31	114.18	117.9	109.19	111.92	105.69	98.061	109.48	103.74	104.63	106.23	109.28	104.91	114.55	106.27	96.097	114.78	102.41	114.6	108.52	108.19	108.13	104.14	107.04	112.6	109.43	104.06	119.41	107.31	110.44	108.53	108.71	102.5
105.98	101.21	102.76	99.444	113.62	101.74	103.64	108.47	99.575	103.02	111.09	101.13	110.17	102.64	106.08	109.52	103.12	99.195	108.11	110.33	100.69	100.26	104.37	104.25	112.59	110.27	96.379	92.76	113.79	103.13	100.92	100.35	105.7	102.38	108.94	114.44	110.87	102.51	101.72	106.07	114.72	103.65	110.79	107.68	102.43	109.44	109.52	114.38	110.01	112.73
101.92	106.95	103.22	111.48	102.14	105.79	109.91	98.803	103.62	110.88	111.92	101.82	101.68	102.74	99.765	112.86	110.84	105.75	100.62	103.73	115.71	106.98	108.04	106.84	104.97	103.7	106.01	105.68	107.56	101.76	108.02	101.89	102.57	107.42	110.97	98.523	118	111.05	105.74	111.21	107.84	104.69	100.5	105.72	108.91	96.774	103.12	112.61	105.95	108.31
95.343	106.04	95.045	105.09	99.919	98.108	90.452	104.93	96.016	94.181	94.45	97.953	95.322	98.583	104.14	106.46	102.42	110.3	96.608	107.79	100.88	100.99	100.09	100.53	96.017	103.69	93.102	95.879	102.3	98.346	101.66	104.28	96.491	104.32	92.201	105.06	92.064	99.829	104.87	106.32	92.84	102.26	99.455	106.37	98.581	98.902	105.98	97.034	102.48	95.602
102.04	99.688	108.95	100.6	97.317	105.54	100.95	101.26	98.629	103.46	96.528	103.84	106.48	97.231	96.012	113.8	97.777	103.35	103.91	99.988	101.97	102.27	97.565	102.2	102.11	100.21	98.428	106.22	100.94	93.98	99.122	93.068	103.15	105.73	97.944	107.97	100.51	103.35	96.879	100.3	94.644	102.76	99.604	101.18	104.23	91.522	92.485	101.57	105.78	91.37
106.87	108.06	90.831	105.29	97.891	102.81	94.451	97.702	100.69	106.55	98.645	96.639	100.51	105.01	101.95	105.41	107.03	111.29	96.759	90.822	98.468	98.182	107.45	113.54	106.29	92.111	99.244	98.18	103.79	93.62	96.924	101.03	98.848	106.12	102.34	97.188	100.81	110.52	98.333	100.82	98.794	108.1	92.631	104.61	111.65	99.29	95.448	100.26	106.99	93.877
102.63	101.91	112.24	109.03	107.97	108.81	106.66	114.16	111.85	112.91	101.8	100.07	111.72	107.89	108.36	105.82	105.57	103.57	109.43	109.11	105.7	116.1	102.07	110.86	105.07	105.86	111.71	114.13	105.09	102.31	121.51	115.54	110.11	110.43	113.39	108.43	115.11	112.16	103.65	104.03	104.64	101.92	108.9	111.05	107.78	112.5	105.74	105.31	111.24	105.91
95.484	101.38	105.3	104.33	102.51	98.109	114.05	110.77	99.202	106.83	102.17	105.85	102.58	100.89	108.38	106.91	107	109	108.14	110.91	110.28	103.97	109.48	107.59	105.67	106.27	108.11	105.37	113.29	106.65	106.85	108.78	99.942	104.79	98.778	114.69	96.129	118.07	108.31	100.74	102.97	109.24	99.497	104.52	104.2	106.13	105.6	108.6	96.751	120.3
103.8	104.77	110.64	111.88	104.41	104.69	109.54	104.18	110.93	105.68	114.83	107.67	112.6	100.27	106.83	112.19	110.96	105.63	108.41	105.84	100.24	107.92	105.78	105.07	109.08	104.82	109.11	103.5	114.67	114.85	103.02	112.75	103.23	104.32	109.1	111.51	111.54	97.146	104.26	107.82	109.96	108.33	104.61	99.655	109.19	111.36	94.441	105.62	107.71	96.186
107.53	108.52	104.02	105.55	101.83	111.4	107.88	100.02	106.41	103.2	105.89	112.62	104.54	112.14	105.64	106.69	101.62	100.9	102.04	107.06	106.27	103.42	100.77	109.6	95.943	101.07	95.402	101.47	111.45	100.96	109.49	103.28	108.29	103.3	110.31	113.45	102.6	93.455	109.43	106.96	94.611	94.697	107.75	103.35	109.14	104.16	110.61	102.56	108.78	95.738
95.355	100.15	100.91	110.67	106.33	107.95	102.39	108.08	111	104.8	103.13	97.56	107.78	109.57	104.66	103.9	106.24	107.15	104.77	108.02	101.16	116.79	92.786	105.11	101.23	103.66	99.144	101.46	108.48	108.51	122.74	105.9	102.47	100.97	107.87	106.11	110.97	104.36	101.23	101.83	99.493	103.89	97.506	100.56	99.95	101.89	98.496	105.49	110.85	116.27
112.13	93.949	105.42	105.19	100.72	95.908	100.17	108.76	100.99	104.58	100.51	106.52	106.27	103.31	107.61	110.32	94.575	96.08	100.54	112.75	103.37	97.753	95.913	94.942	98.994	98.25	108.87	103.69	97.856	105.62	94.442	105.87	108.95	102.43	106.6	96.658	103.21	105.72	110	101.76	109.09	102.85	99.343	94.691	105.75	99.382	109.77	94.967	107.52	103.72
108.51	95.809	107.51	109.74	107.94	109.79	103.31	108.11	101.94	106.35	104.77	109.32	105.99	110.4	98.549	110.1	102.62	106.98	107.02	111.06	115.99	107.67	102.99	102.17	106.79	103.2	107.09	113.07	101.96	102.23	103.64	116.37	99.44	110.03	107.62	99.295	107	98.535	107.3	104.35	112.93	103.54	104.93	100.51	110.99	106.22	105.96	104.79	104.2	102.18
105.41	98.944	96.537	99.962	97.787	107.25	91.083	95.036	98.107	101.8	99.353	100.66	93.389	99.953	93.588	105.54	97.008	101.95	93.935	109.2	94.652	105.23	98.81	93.465	99.136	101.17	88.156	90.68	96.289	98.748	101.83	100.67	102.02	87.651	90.448	96.632	99.91	97.095	101.63	94.312	90.312	93.668	107.21	106.24	97.427	100.47	96.682	96.591	109.5	101.92
110.76	109.08	103.97	118.1	107.87	109.9	100.04	112.9	114.95	108.58	110.01	111.31	103.24	103.74	109.62	112.33	104.56	114.96	101.38	114.73	100.82	114.18	102.66	101.94	110.11	108.85	112.64	105.41	105.94	109.72	103.45	108.14	107.92	110.16	109.18	109.64	115.93	116.05	118.65	99.917	106.94	108.29	107.32	111.3	111.46	110.67	111.46	119.45	112.42	103.07
102.56	108.4	105.67	95.839	104.65	99.596	107.14	108.4	112.2	106.05	113.89	104.54	106.53	103.43	104.21	100.73	102.14	107.84	106.53	113.43	107.5	109.38	115.75	107.79	110.63	109.85	100.81	106.3	103.56	101.96	104.75	102.84	113.46	108.34	102.2	102.43	100.59	103.41	107.84	100.52	106.49	110.26	111.12	106.7	105.51	117.24	106.13	104.18	105.4	98.23
111.21	118.13	113.96	101.76	101	113.52	106.99	96.215	117.3	109.2	108.54	109.29	106.95	110.21	109.99	111.64	118.79	109.8	116.78	106.5	106.55	107.6	106.34	113.28	105.13	112.49	109.83	113.69	104.54	110.67	110.5	99.14	112.58	115.71	110.27	103.2	109.61	117.48	108.01	100.99	106.81	108.63	113.71	110.9	108.49	119.32	108.84	117.19	102.45	113.91
104.24	101.13	107.78	95.613	97.982	89.026	105.11	98.711	100.34	102.45	100.16	106.24	96.945	102.53	89.24	99.416	100.28	97.434	98.465	104.22	94.96	98.284	97.063	98.895	91.393	95.071	100.32	91.324	87.726	97.569	98.406	85.895	96.537	104.21	94.325	98.488	99.952	91.582	98.9	96.655	95.906	101.45	98.413	101.02	100.84	99.881	98.335	95.851	104.15	98.733
108.17	99.082	111.32	102.14	109.25	103.88	108.09	108.42	105.31	112.73	106.06	106.62	99.117	112.26	108.25	100.33	105.49	106.23	100.23	111.72	106.41	111.64	102.34	116.04	110.62	102.97	106.7	108.89	108.83	103.71	103.5	101.14	103.43	115.54	103.69	100.69	102.77	112.97	108.77	103.44	96.691	103.16	105.43	114.9	108.3	110.28	113.32	102.74	99.214	102.71
103.42	99.874	100.53	94.12	99.638	97.418	109.97	101.51	95.857	105.71	101.81	90.023	98.829	98.381	100.52	101.09	110.5	102.05	91.778	101.33	99.519	100.33	109.07	100.3	102.71	103.75	98.899	110.33	107.05	101.01	100.15	105.78	103.56	96.618	109.59	100.59	92.778	99.675	101.63	99.044	109.73	90.347	107.28	98.567	103.1	111.85	102.53	103.65	96.294	101.37
100.15	96.261	104.06	102	97.76	93.96	102.03	105.28	109.78	102.59	111.9	93.025	101.43	97.087	102.94	103.98	97.477	100.88	95.692	102.72	104.38	99.357	97.259	101.9	101.1	101.25	102.22	102.93	100.67	98.517	108.13	97.172	89.926	104.1	109.21	88.281	97.028	95.009	92.724	96.803	102.51	101.26	102.7	97.622	99.47	98.99	96.316	89.423	102.74	89.919
103.26	105.42	109.83	102.96	106.64	103.62	115.32	105.79	104.46	114.7	98.177	109.38	103.01	107.63	107.03	108.44	107.51	110.87	95.01	103.85	101.08	105.8	112.89	102.95	101.72	107.24	119.83	105.98	105.18	102.02	97.236	99.917	116.46	105.68	108.81	102.75	105.06	103.78	104.53	101.62	102.41	110.75	111.84	107.49	97.04	115.7	107.22	89.803	105.82	115.84
112.17	111.89	112.01	111.63	101.85	112.48	106.65	114.95	105.72	98.467	105.54	107.44	113.13	102.43	106.48	106.24	113.29	104.17	109.44	112.9	101.88	112.22	116.73	111.49	111.57	103.66	104.91	107.54	103.77	116.16	107.76	106.49	112.72	109.4	106.41	111.13	107.18	108.17	114.91	104.17	103.85	113.01	105.1	104.05	105.51	112.55	113.17	106.91	113.65	106.67
112.64	105.07	112.76	99.608	106.55	107.23	111.88	109.27	106.77	101.82	111.96	102.26	106.1	101.36	103.22	112.5	110.22	105.43	107.2	107.03	107.52	104.72	107.12	100.55	109.96	105.41	105.31	107.27	108.97	98.609	104.71	101.68	107.91	102.21	107.43	113.44	104.39	110.71	99.67	100.32	97.186	112.27	109.25	107.11	103.97	112.61	109.29	104.89	109.54	96.93
105.51	108.25	117.01	105.25	104.24	104.96	111.33	105.52	105.26	111.57	108.55	105.93	116.64	104.65	105.21	111.21	111.99	104.21	119.25	104.14	114.42	108.42	105.32	99.189	104.57	118.1	103.9	100.03	110.14	106.27	106.57	109.12	109.46	110.9	110	109.56	102.64	105.77	105.37	105.28	107.47	102.01	107.04	110.91	105.93	111.6	110.5	110.4	111.63	102.98
110.62	103.26	104.47	110.95	100.77	106.72	105.49	100.67	109.18	101.48	100.42	106.13	102.42	109.99	112.01	110.45	111.64	104.16	105.14	107.38	111.67	110.58	113.89	110.32	112.98	104.53	99.505	105.86	111.64	104.41	111.5	115.24	110.31	112.04	115.13	115.5	103.18	107.62	103.76	106.12	111.06	104.63	105.14	111.58	117.61	112.03	108.58	107.57	98.204	115.3
97.878	99.695	98.64	103.94	104.21	107.21	96.427	104.39	107.03	99.65	103.81	98.401	105.38	99.867	105.76	107.35	108.16	99.563	93.983	99.479	102.34	95.814	89.214	98.014	99.119	102.14	99.763	101.8	98.752	104.64	94.421	95.251	104.01	103.15	95.942	98.785	87.093	96.703	105.6	93.428	96.161	99.285	107.43	95.414	101.83	107.68	101.01	97.814	106.44	102.21
92.213	96.67	97.948	101.02	103.81	96.572	94.037	96.87	97.016	105.76	98.806	91.832	98.682	96.082	95.328	97.967	102.6	103.03	88.9	99.938	88.89	96.316	97.781	95.891	90.032	99.975	101.29	97.686	96.193	99.384	106.65	95.948	100.64	96.17	95.331	96.445	102.01	101.69	95.715	114.32	106.51	92.705	84.818	105.92	107.66	101.19	98.466	102.33	100.63	100.31
107.75	104.12	101.04	105.09	114.11	103.38	104.29	102.89	101	112.68	97.988	99.003	104.06	102.18	104.59	104.06	108.03	95.923	98.17	104.95	105.2	113.47	99.97	100.1	104.32	109.19	97.964	99.723	98.797	106.17	103.04	107.93	103.75	113.18	117.59	103.54	105.32	104.34	109.31	105.97	102.49	98.974	108.88	97.381	112.74	105.2	95.639	109.12	101.3	105.26
105.02	100.34	102.97	105.49	104.49	111.1	113.02	110.92	105.66	110.89	100.37	110.91	102.71	112.42	110.95	105.51	113.5	103.68	108.31	110.01	111.82	105.76	108.66	103.64	110.66	115.44	115.04	105.61	112.81	98.182	103.42	108.11	111.18	106.89	112.96	92.402	117.37	109.78	104.27	116.25	105.52	111.79	106.89	110.78	112.31	108.47	115.12	110.65	106.26	99.776
106.6	103.58	107.69	106.68	101.83	108.06	107.61	102.61	101.84	98.6	102.15	105.08	105.93	105.23	103.45	106.21	106.62	106.67	108.7	106.5	102.28	106.34	112.39	106.78	104.92	98.293	102.72	106.23	110.38	109.52	99.328	108.23	110.89	103.13	99.457	111.05	112.05	113.51	110.36	105.97	95.684	116.77	105.68	103.39	111.89	109.75	107.46	107.13	113.72	102.19
106.43	108.59	105.55	102.58	104.43	99.732	107.07	108.8	110.74	97.963	107.23	108.33	97.909	103	100.82	106.2	102.41	111.33	106.99	105.62	107.49	113.39	103.12	112.04	104.63	103.24	105.14	105.97	108.7	110.47	107.51	109.5	99.161	108.89	107.58	96.867	111.1	119.48	118.31	109.52	101.05	105.68	105.29	107.4	109.56	103.69	106.85	114.04	115.69	105.78
97.228	103.66	103.5	106.08	103.58	98.625	110.41	103.54	103.6	98.892	102.07	116.51	100.47	96.16	109.82	106.26	105.11	110.22	111.17	102.79	112.37	104.01	102.82	110.23	107.78	108.11	105.03	110.33	107.61	103.63	103.53	104.28	102.28	107.24	106.43	104.35	101.32	107.73	114.45	104.13	105.52	102.46	105.71	99.126	102.87	102.03	104.52	103.15	106.57	110.45
110.75	102.74	107.42	106.03	113.4	107.68	110.23	104.39	101.28	98.303	114.2	104.57	105.29	114.73	112.32	111.86	107.89	117.5	105.17	99.652	111.93	105	111.82	106.75	109.98	107.04	103.04	106.65	98.506	109.72	114.74	103.62	115.09	113.77	101.62	104.53	116.46	108.68	117.03	104.63	98.841	106.37	109.97	108.85	111.03	104.19	107.04	96.903	113.41	100.3
102.74	107.1	108.47	105.63	99.014	103.13	110.18	106.92	98.775	103.54	114.63	113.47	99.593	102.25	110.98	116.05	113.02	115.54	97.301	105.2	104.74	108.26	111.92	112.28	113.2	102	113.21	109.78	108.6	105.89	110.93	105.49	105.07	109.27	106.05	109.2	112.39	107.62	102.39	102.2	103.56	104.86	94.672	102.62	106.58	104.07	101.07	101.43	104.64	101.23
113.4	100.17	105.05	104.45	113.52	107.16	105.64	109.54	101.95	109.49	112.11	101.63	111.63	108.66	105.5	105.58	104.16	119.37	106.33	103.74	90.01	104.21	107.26	114.44	112.03	110.24	116.41	103.34	103.24	104.79	102.55	105.51	113.21	112	108.55	116.11	107.9	105.96	105	105.7	107.69	111.44	107.35	111.95	108.61	113.86	101.55	105.37	104.56	101.84
97.93	109.85	99.5	92.728	99.977	100.26	98.886	103.8	98.544	100.19	99.183	99.106	106.05	98.005	106.65	107.64	101.12	99.108	93.188	96.473	100.4	98.661	98.475	95.917	108.19	105.39	96.427	101.09	95.737	108.46	99.15	101.23	94.537	97.21	95.694	100.19	100.6	94.851	99.754	105.13	102.85	96.899	88.879	94.68	99.395	105.31	95.839	103.49	93.256	91.547
104.67	96.142	99.893	106.12	101.64	104.37	108.23	106.22	104.55	99.507	109.84	104.37	111.77	108.25	114.41	97.185	106.17	106.19	108.88	112.6	100.07	103.95	94.302	108.11	106.25	106.85	107.49	109.98	106.94	104.3	102.01	106.23	107.04	109.63	106.54	100.32	97.507	108.69	104.02	105.02	112.31	104.99	102.71	101.36	104.68	108.34	103.66	101.2	109.11	108.52
98.739	103.61	105.62	102.4	107.86	102.83	96.107	102.15	109.15	109.92	107.1	111.03	106.38	98.27	107.5	106.5	111.2	103.68	105.39	100.84	96.239	112.94	106.49	108.98	100.36	104.08	105.81	102.6	93.248	104.76	103.58	104.68	105.64	107.67	100.02	103.16	113.33	112.11	108.05	108.28	107.31	106.19	102.02	111.92	104.57	109.71	103.02	107.11	102.15	100.45
109.66	110.16	111.92	106.29	107.17	97.888	104.76	107.4	104.81	111.97	102.27	102.53	106.07	109.44	110.68	110.12	107.28	105.02	101.77	107.94	109.98	116.34	102.58	113.2	98.763	100.2	100.72	103.55	104.04	110.78	116.68	108.06	109.79	110.65	103.94	105.5	99.479	110.51	117.01	107.33	109.34	115.23	104.69	106.91	110.93	100.54	109.62	110.25	107.25	114.2
101.66	116.03	105.41	111.34	100.49	114.16	106.52	104.83	105.18	105.03	106.49	113.2	105.64	105.2	107.31	106.93	103.79	113.79	107.2	107.64	112.46	108.61	102.85	109.89	105.22	108.59	107.83	113.64	105.76	106.26	104.36	115.93	102.9	105.94	102.14	104.38	110.06	107.98	104.76	105.9	107.11	104.27	99.792	102.81	104.97	107.89	107.85	109.31	105.48	109.39
99.891	99.16	106.36	99.281	96.594	102.41	103.11	107.55	109.87	110.05	102.36	110.32	107.21	113.97	106.78	116.73	102.62	107.51	103.97	108.65	108.83	107.45	115.36	111.06	109.17	97.7	101.73	105.94	103.77	109.66	110.86	100.86	106.47	116.32	98.807	112.8	107.57	102.6	108.93	109.54	106.5	112.46	104.3	105.93	105.46	102.94	105.4	100.32	115.36	111.56
108.87	112	96.239	100.77	108.52	105.46	101.04	109.72	106.04	101.68	104.97	109.98	105.48	111.08	104.26	114.97	112.7	108.4	108.67	111.56	112.3	112.07	112.56	105.18	113.06	109.21	110.71	106.17	114.4	115.94	102.21	109.07	110.63	110.34	94.059	109.87	111.22	106.85	97.305	105.43	117.13	110.49	103.08	112.04	111.2	104.95	106.16	114.63	99.047	103.92
104.99	111.53	108.39	106.16	109.12	110.42	102.67	106.54	105.16	105.08	103.31	104.53	102.88	101.99	112.36	96.422	107.31	104.85	104.58	108.69	105.86	105.8	103.29	108.45	101.12	105.79	108.79	104.97	104.37	112.85	101.53	96.4	108.4	97.227	109.04	107.9	113.8	106.76	110.38	108.34	98.015	107.26	98.955	104.04	107.17	103.01	98.038	104.62	106	107.09
93.932	91.59	92.855	103.09	92.515	99.196	99.852	103.12	94.596	101.46	95.318	102.03	95.365	102.58	96.424	94.279	101.84	101.39	88.063	92.496	95.568	100.34	97.957	93.575	95.659	95.414	99.798	100.35	101.57	99.374	101.6	104.05	101.89	95.829	103.97	91.422	93.882	100.06	93.254	98.845	98.091	94.613	101.25	96.175	104.79	91.95	97.432	102.79	100.74	95.661
102.05	98.32	88.669	91.628	91.458	95.405	97.351	98.646	94.942	100.57	93.193	95.591	99.422	98.855	99.659	98.126	100.7	93.586	94.916	102.02	96.304	89.296	94.215	96.194	92.245	101.83	94.01	99.058	104.91	87.389	97.889	95.628	95.098	100.24	99.746	102.26	106.25	93.69	98.428	94.186	93.202	96.446	90.94	105.82	89.525	102.83	104.74	100.86	100.19	94.743
109.17	111.6	102.51	111.89	112.6	115.13	106.92	105.14	107.4	104.03	105.55	105.97	115.39	112.12	105.75	107.64	106.97	110.84	107.9	104.61	100.24	111.5	113.21	110.45	107.92	101.74	112.4	123.92	98	108.46	110.7	104.04	100.75	111.56	110.87	109.34	106.44	111.37	113.35	104.72	114.44	107.04	116.51	105.74	102.67	105.6	101.73	105.07	112.69	104.23
108.5	103.41	101.61	107.39	103.26	103.22	103.03	107.24	122.43	97.469	108.47	105.33	108.11	109.35	112.27	98.222	105.81	106.62	97.877	101.7	100.19	104.55	102.61	113.32	106.31	107.45	104.59	102.45	117.53	103.94	103.5	103.93	105.41	104.25	115.28	108.72	111.46	115.44	112.66	108.66	102.65	98.01	103.29	101.43	105.07	102.27	109.42	93.61	107.73	111.89
104.27	108.65	97.286	111.04	102.33	118.02	101.32	106.57	96.988	104.87	105.3	99.856	108.5	96.713	103.98	102.77	102.16	106.2	112.95	107.27	103.31	101.62	95.977	103.44	111.69	108.03	107.74	99.761	99.96	113.52	96.641	105.84	116.47	103.35	113.75	107.98	112.2	102.99	98.13	101.52	105.37	106.51	104.01	110.47	115.08	104.71	102.09	96.541	108.65	99.966
120.7	105.27	107.65	105.83	109.71	103.75	111.11	115.95	113.79	115.28	99.299	104.83	109.4	111.13	113	116.83	102.35	105.68	111.44	108.32	112.64	111.31	113.42	101.13	108.61	106.47	102.65	115.3	97.112	110.89	98.655	107.94	110.99	111.16	116.57	105.04	116.98	106.83	112.82	107.34	105.64	104.63	117.27	101.98	108.77	108.51	105.73	115.99	110.48	106.78
97.56	99.483	109.91	116.9	95.618	106.22	104.19	112.6	110.3	107.06	108.09	100.26	104.15	108.92	106.15	102.3	113.51	106.17	111.24	110.5	100.3	108.73	101.58	101.98	106.96	105.7	115.48	104.04	97.478	109.52	102.56	109.25	105.08	99.746	104.88	102.65	101.14	111.6	105.34	116.57	107.31	110.97	104.54	113.88	100.38	108.27	110.95	112.51	109.28	106.29
101.18	108.86	104.64	110.88	100.01	109.01	96.864	107.9	106.54	118.55	105.4	113.65	102.17	94.988	105.05	95.256	112.86	100.3	100.4	105.53	109.96	103.01	102.48	110.65	115.73	102.9	110.18	109.23	106.78	108.45	106.8	104.86	104.68	104	103.63	115.32	101.81	104.26	110.61	102.06	125.2	101.99	99.504	94.786	107.09	108.7	105.08	103.85	109.04	95.688
104.27	102.43	101.38	90.304	104.44	108.48	99.258	99.24	110.25	97.99	96.055	110.73	90.587	93.859	106.18	95.856	94.681	99.418	98.421	112.14	99.129	102.58	98.376	99.9	92.287	98.788	109.58	100.29	106.18	100.74	95.909	106.08	96.791	108.62	93.738	93.804	92.835	97.621	104.85	98.891	102.56	105.69	109.08	102.61	96.673	95.612	100.21	99.878	110.51	103.04
107.71	105.78	106.16	99.789	97.682	98.434	104.84	98.809	110.38	106.98	103.66	111.35	101.71	105.17	110.24	97.537	103.44	107.34	109.06	117.74	101.92	110.51	113	98.425	108.98	107.6	90.859	110.84	102.08	105.65	105.01	108.68	110.1	99.542	108.46	99.73	103.38	97.865	106.77	108.2	103.31	111.6	108.4	105.25	109.66	112.44	113.2	105.85	106.97	101.72
104.11	104.33	106.58	96.813	98.621	95.898	94.136	106.53	106.51	101.34	99.99	107.24	103.74	104.65	95.752	108.52	102.59	99.579	101.66	101.47	105.53	103.67	107.09	97.986	102.71	103.24	104.47	98.578	90.717	99.219	97.751	92.597	102.23	107.89	102.45	92.689	99.089	102.67	97.262	102.52	101.82	105.76	112.83	106.17	99.22	95.156	108.1	92.15	107.08	94.593
106.26	102.87	100.93	102.36	102.05	97.164	101.39	101.88	98.792	86.937	103.12	103.54	108.09	94.338	101.4	97.498	101.45	103.46	95.26	104.84	102.49	98.272	96.706	88.581	98.896	101.77	92.339	99.838	99.305	105.22	81.682	93.64	99.613	101.3	90.272	112.57	100.26	95.657	103.6	98.216	93.976	99.037	104.92	96.103	101.67	105.31	101.05	100.73	102.17	97.286
109.61	110.21	106	115.6	112.62	100.42	103.57	109.56	111.14	105.17	107.94	106.69	112.37	112.89	110.62	111.75	96.314	108.71	107.26	100.85	108.32	114.57	120.03	108.16	108.04	106.59	111.46	100.29	113.35	108.4	107.01	107.28	110.4	108.47	108.52	103.53	113.22	105.83	115.26	104.63	108.33	102.55	107.97	103.19	110.04	104.59	108.64	101.6	103.9	116
95.769	106.65	99.419	103.18	102.65	106.68	92.937	104.23	103.62	98.781	111.9	102.11	94.506	99.274	112.55	102.21	101.38	99.506	94.123	107.17	101	104.78	103.81	102.77	85.74	101.39	100.26	98.786	104.18	100.96	99.019	103.53	102.78	100.5	102.03	105.83	100.7	103.88	106.49	100.31	99.809	95.948	101.67	96.141	106.1	100.16	106.09	100.93	102.33	99.614
98.175	99.775	100.08	100.9	94.16	92.935	99.585	96.346	99.235	90.784	95.096	97.921	107.86	106.07	101.05	97.545	103.07	101.71	98.726	100.64	101.75	99.451	99.145	92.494	99.693	88.187	96.978	103.79	107.96	101.5	95.457	105.39	93.516	97.29	102.55	93.598	112.76	103.11	103.01	99.197	102.71	94.473	94.106	104.22	95.366	93.106	97.693	95.599	94.538	94.615
87.85	105.8	98.859	91.974	99.032	102.92	104.21	96.797	102.68	101.41	94.387	88.013	94.11	92.431	98.6	103.81	98.231	100.47	98.836	106.78	99.168	96.201	104.22	102	92.989	108.29	107.52	98.671	103.1	102.2	91.923	98.868	97.558	102.99	98.417	105.14	95.03	101.7	94.852	96.329	101.34	94.583	101.23	100.63	96.869	101.21	95.8	95.073	101.12	107.38
102.19	109.99	108.96	101.4	105.26	111.61	107.4	103.77	101.9	103.57	104.03	110.42	106.63	98.492	108.69	107.95	100.84	98.388	97.171	106.28	96.027	102.54	104.38	111.11	100.11	108.13	109.09	104.44	98.529	98.183	106.05	105.09	100.7	104.23	97.724	102.73	108.33	107.1	95.871	100.11	101.57	105.17	98.211	104.64	102.71	110.05	98.822	110.42	113.6	110.18
109.9	112.71	107.47	103.21	107.14	111.23	105.75	111.48	101.85	113.91	105.29	106.91	110.81	108.29	115.68	116.52	105.44	113.45	106.15	110.08	103.47	114.45	104.49	105.22	101.47	110.91	102.2	103.53	119.26	111.95	107.87	111.26	108.05	104.73	101.08	114.43	106.08	103.79	110.82	101.85	109.19	108.63	108.2	108.98	113.48	99.752	105.56	104.15	108.91	108.3
110.97	98.691	101.83	102.52	115.99	105.47	108.52	103.79	100.81	106.24	113.53	106.78	108.36	116.7	110.38	103.07	106.73	106.65	103.58	102.43	101.58	107.23	106.4	102.35	112.13	101.69	108.09	115.55	99.061	108.67	111.89	110.36	103.93	99.155	104.38	104.73	93.606	102.59	100.49	102.91	106.85	100.82	111.87	121.09	111.89	106.76	106.71	109.21	106.77	103.54
101.45	97.836	99.525	105.26	101	115.55	108.66	98.529	92.012	100.31	100.15	99.908	112.26	99.886	95.956	101.88	98.804	102.42	102.67	101.7	96.178	100.63	97.15	101.5	105.67	99.928	102.71	85.86	106.49	106.38	104.83	100.46	105.93	98.665	99.285	110.67	99.352	107.22	101.46	97.608	95.613	95.083	101.96	99.571	104.99	99.792	94.921	99.735	104.06	98.397
110.08	102.55	99.305	107.06	106.18	116.15	105.18	109.56	102.57	112.67	109.61	111.81	114.5	111.02	104.78	115.45	98.818	111.32	114.14	107.34	107.47	104.55	107.28	106.68	111.29	108.84	99.605	109.14	99.422	107.73	110.47	105.31	110.59	113.4	114.63	113.77	106	103.1	102.35	111.48	113.22	109.49	104.94	109.27	102.44	103.29	104.48	105.86	102.15	117.79
108.47	97.904	106.19	111.36	105.21	106.76	102.22	110.56	110.35	103.11	103.75	98.47	99.335	104.95	102.84	101.67	105.28	101.23	108.42	103.98	111.67	105.27	103.51	106.7	100.51	99.413	112.02	117.53	105.39	110.08	109.38	99.945	104.27	101.15	112.63	108.88	116.91	109.75	105.6	108.29	111.26	100.58	96.525	98.856	103.4	111.17	112.53	101.61	104.29	106.25
113.94	101.39	110.37	103.27	108.07	103.12	108.85	100.69	99.931	107.43	110.92	107.84	103.12	102.07	103.08	107.76	109.57	102.61	105.06	104.61	96.055	108.54	110.33	104.59	102.1	112.87	109.18	105.61	110.76	98.594	104.05	104.97	111.74	98.491	108.11	104.85	104.98	105.23	107.77	106.27	101.88	100.37	106.05	107.15	105.2	101.13	106.74	107.08	108.07	106.78
96.233	102.21	100.38	95.994	97.624	94.88	100.19	95.162	95.955	97.563	91.179	105.12	91.324	101.3	102.4	94.501	84.835	91.739	99.704	100.71	98.504	101.54	98.606	107.1	98.345	99.481	85.136	94.441	97.552	94.17	96.227	96.904	98.871	96.571	99.952	94.614	92.941	91.892	102.5	100.71	100.13	102.01	102.05	95.437	90.104	88.557	98.633	97.731	99.507	93.978
102.36	113.62	104.69	107.61	94.846	103.44	100.58	108.75	104.25	101.38	103.18	101.92	106.13	109.38	103.32	101.9	108.15	114.28	106.33	105.65	101.86	106.93	98.808	98.862	99.74	107.43	105.72	112.73	102.51	100.16	97.689	97.741	115.66	108.2	105.96	104.14	105.24	108.6	106.48	116.47	102.11	101.92	109.83	105.05	106.72	106.33	108.65	98.264	118.31	97.943
104.59	108.55	116.23	101.68	100.71	95.276	114.55	113.35	108.33	118	112.48	101.09	100.79	105.39	101.35	114.88	112.88	102.2	114.96	115.17	106.79	107.55	114.41	108.61	105.55	100.03	99.132	106.66	105.73	112.21	103.89	115.54	111.69	109.73	108.96	105.71	119.02	103.89	110.22	99.184	97.477	94.96	109.15	114.33	108.62	114.47	100.66	115.21	107.58	109.96
114.12	107.56	103.31	104.73	112.82	110.11	114.42	107.76	97.434	115.43	108.29	107.11	115.8	103.65	100.9	104.84	101.02	106.56	107.95	108.07	100.28	110.24	110.31	105.71	108.7	110.46	112.16	95.452	114.1	112.25	109.33	109.35	106.06	106.46	103.9	113.85	106.57	111.59	109.6	104.04	97.171	102.44	106.63	107.31	98.401	101.13	112.07	107.32	118.74	104.27
93.916	102.01	100.97	103.64	107.46	98.138	101.67	99.776	106.18	100.61	96.732	92.728	94.878	95.533	101.24	106.56	114.67	101.91	102.33	97.443	105.47	101.49	102.01	101.03	114.66	101.15	107.11	106.79	102.81	104.64	99.589	96.308	100.98	95.269	102.95	98.339	97.901	99.893	100.96	103.56	106	106.7	105.12	103.62	107.12	99.499	100.67	104.09	94.781	98.95
100.05	111.95	110.61	105.42	101.84	113.96	101.44	102.14	104.05	101.45	112.92	101.03	105.75	109.71	106.96	110.89	107.27	109.22	98.825	111.27	102.31	101.39	110.61	105.63	108.91	105.59	107.83	110.56	100.17	116.11	108.24	106.45	103.36	107.08	101.78	100.03	104.79	98.386	120.05	97.743	98.569	95.641	105.06	106.64	103.29	98.352	99.324	95.931	110.4	106.32
104.72	103.51	107.95	105	109.8	105.27	113.83	112.75	106.34	108.4	108.54	117.84	109.69	112.58	100.36	105.81	111.03	107.51	106.47	107.94	96.675	112.75	105.37	102.8	108.43	111.58	103.23	101.75	112.01	109.56	106.09	107.67	106.69	110.07	101.08	113.27	100.83	106.76	94.983	99.065	106.93	105.37	107.11	102.89	112.28	110.79	112.12	108.59	107.89	110.58
96.245	111.04	100.41	96.642	107.15	102.7	105.59	94.405	95.167	95.725	107.15	108.86	92.386	97.892	93.433	99.61	96.012	96.473	99.076	101.19	94.182	100.26	96.923	103.5	102.28	92.647	94.347	101.37	102.31	101.26	103.76	104.92	97.491	103.61	102.8	100.3	89.114	98.106	87.524	101.87	99.67	102.89	99.049	95.297	104.98	94.246	99.175	98.16	98.868	96.139
116.79	101.67	104.89	110.91	112.88	111.13	100.09	108.27	106.43	106.95	100.92	109.37	104.69	103.67	99.962	110.65	104.05	107.12	97.72	108.06	107.65	105.97	107.65	114.39	103.6	113.59	107.57	114.6	102.86	106.23	113.4	100.74	113.96	100.69	103.31	106.53	105.98	107.41	108.39	101.01	105.87	109.45	105.08	106.28	109.29	111.65	107.9	102.1	107.39	106.09
111.32	109.87	93.183	92.977	104.89	108.47	107.65	102.34	113.29	100.79	115.85	110.23	95.041	102.22	102.81	110.94	105.04	98.774	106.94	100.17	97.201	116.26	114.35	109.61	101.22	107.6	106.41	97.921	114.48	106.21	107	108.57	111.59	108.55	105.54	99.857	102.07	102.05	103.95	108.87	108.83	104.81	110.27	96.822	102.24	102.96	100.69	110.67	115.51	103.05
102.21	102.11	106.96	107.31	113.32	107.99	106.09	112.69	110.57	112.16	112.19	114.49	107.16	118.52	107.76	105.38	103.61	108.25	106.19	110.32	110.88	108.71	108.11	119.86	105.74	102.51	99.408	105.81	108.27	113.46	116.09	105.06	112.69	104.22	114.18	104.02	106.53	107.57	101.94	109.79	109.07	114	112.41	114.26	107.58	108.95	105.6	108.99	107.2	119.84
97.463	103.45	103.84	93.11	98.915	96.254	101.29	100.71	92.981	97.485	97.137	99.393	90.01	96.875	96.059	107.56	104.15	101.38	95.699	92.062	94.066	96.664	104.3	92.084	94.728	98.28	100.72	102.86	101.86	104.43	95.89	92.741	98.864	101.37	91.141	98.9	95.408	107.92	102.55	101.27	96.113	91.742	102.53	98.382	96.893	98.304	96.61	98.54	93.264	100.17
107.21	117.35	106.31	111.12	111.43	110.31	104.9	103.93	104.12	106.4	103.54	107.89	101.82	105.15	106.4	96.654	120.21	100.24	106.18	104.02	105.32	107.6	103.78	105.28	105.45	104.57	107.45	98.452	96.034	108.93	107.81	103.98	107.09	107.45	102.87	113.28	106.58	112.45	107.58	103.55	111.38	109.88	108.63	109.33	105.66	115.92	99.908	107.55	105.28	99.659
111.19	110.21	97.774	116.26	106.58	98.411	112.04	101.3	109.4	109.97	112.38	100.68	106.43	110.77	109.13	102.43	102.04	105.97	109.63	106.26	108.1	105.17	106.05	109.98	107.59	104.62	112.6	104.57	116.13	103.86	107.14	104.67	104.09	107.4	112.16	111.62	104.46	111.81	108.15	118.34	105.55	109.7	107.46	107.46	113.41	98.858	107.91	108.73	103.74	109.11
109.98	106.31	102.55	106.11	105.77	110.52	105.64	102.49	100.86	105.06	106.78	114.99	106.42	107.73	99.483	97.061	100.95	105.25	104.66	104.47	105.13	114.69	105.29	105.75	101.17	108.92	108.37	109.15	102.99	99.444	113.19	101.87	104.04	112.89	103.25	107.09	109.85	101.94	108.09	95.258	107.17	100.5	114.12	101.69	108.44	103.07	114.16	103.55	105.39	101.11
98.787	111.32	107.92	101.45	96.993	104.08	97.598	92.036	92.051	100.33	99.254	105.89	105.91	102.05	95.809	103.49	95.769	96.073	100.85	101.95	103.33	104.87	100.01	98.202	102.47	105.45	106.4	101.56	105.19	110.3	102.66	93.577	103.08	102.6	106.72	94.87	95.761	107.6	103.82	104.31	104.06	99.786	94.046	100.18	102.76	98.144	106.11	93.463	110.7	99.177
114.97	97.529	102.15	103.91	100.7	100.27	103.34	103.17	100.03	96.85	106.97	94.002	107.35	106.64	102.92	104.89	106.16	89.234	96.566	107.89	104.49	97.609	105.41	99.338	98.819	105.51	92.631	105.91	95	105.33	110.1	94.466	97.094	95.811	93.649	101.12	91.459	104.25	99.385	100.83	94.745	88.978	101.47	97.132	109.03	98.712	105.43	97.123	96.639	100.21
97.832	107.32	99.88	101.09	98.657	98.702	99.569	100.52	95.92	102.28	99.969	96.751	100.24	97.816	102.76	105.27	96.584	96.223	93.711	98.524	99.762	101.58	101.78	97.65	106.9	92.812	113.56	100.15	98.644	92.067	95.314	103.59	97.097	104.02	102.12	109.7	85.126	101	98.45	102.23	97.353	88.785	95.383	103.76	99.207	96.621	100.92	101.37	111.61	98.791
115.53	104.65	109.23	103.26	105.68	99.374	101.31	111.97	104.68	107.97	108.62	108.84	115.11	112.93	113.11	113.84	112.68	111.11	108.68	101.78	108.62	103.37	106.78	120.24	105.35	111.2	108.05	114.84	94.633	103	117.06	107.72	106.49	115.15	114.6	112.32	108.48	109.26	113.12	101.47	110.09	109.07	107.21	109.86	114.77	114.76	115.72	98.205	112.07	108.33
114.34	108.98	103.43	107.88	113.36	105.87	111.56	103.3	111.07	106.3	107.67	106.43	104.92	99.492	108.56	109.28	105.44	108.21	101.28	106.43	105.75	104.99	112.22	106.63	105.69	107.26	101.63	102.74	113.37	102.9	112.74	106.09	111.87	113.73	109.6	114.54	109.87	101.45	106.63	106.43	102.08	107.34	108.04	108.68	109.92	110.73	109.99	107.35	111.47	103.33
114.32	114.83	114.24	119.8	112.81	104.27	112.53	112.72	113.68	99.936	108.36	103.68	113.14	95.063	109.98	104.9	107.77	113.12	110.51	103.85	108.95	114.7	115.37	106.3	104.4	111.48	122.93	104.91	113.52	103.01	112.01	111.98	109.68	104.69	98.558	104.53	111.14	98.816	105.1	112.33	99.357	102.49	115.54	103.72	114.09	110.6	113.15	112.11	106.66	102.99
106.57	109.12	106.2	110.78	115.88	112.02	114.98	113.89	110.96	111.4	113.18	102.91	106.67	105.78	110.84	106.56	111.97	108.36	112.88	104.19	111.64	104.46	111.26	109.37	110.11	94.773	107.75	112.33	108.65	120.46	104.47	109.78	103.43	108.7	98.62	104.52	114.06	106.83	103.38	105.44	114.64	115.33	114.14	105.49	113.29	113.3	113.67	112.13	112.33	109.28
109.33	103.74	101.88	101.36	115.34	104.44	103.68	98.92	110.35	104.42	98.437	106.87	110.68	100.25	102	102.35	99.309	101.31	98.907	100.13	108.95	98.419	116.26	105.66	109.31	104.92	107.38	101.95	102.6	109.09	105.42	107.99	99.853	110.94	107.94	105.95	107.38	108.45	104.65	99.082	109.76	99.608	108.46	106.53	98.247	107.8	105.89	104.86	97.251	103.46
102.99	97.329	109.68	104.5	104.71	108.5	103.35	99.409	102.37	106.1	100.76	104.71	99.422	107.07	97.398	107.54	113.44	104.5	103.13	102.16	98.009	109.33	103.79	105.05	109.88	99.676	112.69	112.27	114.47	97.896	100.53	111.38	103.91	105.07	113.77	101.89	106.5	107.73	104.09	103.32	100.97	104.96	107.07	102.17	110.74	107.27	108.47	108.94	101.94	107.06
101.61	100.28	103.4	110.2	111.98	102.21	106.05	106.43	103.64	106.76	109.06	102.25	105.59	102.23	107.31	105.71	100.86	101.12	106.42	107.08	103.95	105.93	113.89	102.53	103.27	102.24	106.73	107.21	108.7	107.69	108.85	101.86	105.04	111.72	98.479	99.422	106.02	104.33	107.27	106.25	106.27	107.76	110.07	103.45	101.08	102.83	107.08	110.54	100.03	103.67
108.12	115.15	107.44	103.27	101.31	107.54	111.37	103.36	107.85	104.06	104.81	111.65	96.905	110.38	106.88	117.8	109.34	109.2	101.95	98.142	107.29	103.95	99.021	103.46	101.81	111.29	100.9	111.64	108.69	104.82	107.82	111.12	103.89	104.24	101.91	100.68	109.34	104.49	111.2	103.8	104.96	116.41	104.5	104.97	105.91	111.57	98.903	106.77	99.316	104.19
107.49	105.26	114.04	99.567	104.42	109.52	117.05	101.48	118.36	105.33	101.89	112.82	108.24	108.58	117.77	108.06	108.88	107.16	100.65	110.72	113.48	106.16	107.72	114.25	120.33	113.31	110.47	108.45	105.42	108.47	104.25	110.63	110.63	108.4	107.96	111.52	107.87	105.49	102.37	111.97	108.11	110.43	110.57	108.83	110.57	99.548	111.43	113.06	100.59	108.39
112.49	119.13	114.02	103.49	114.79	105.42	109.08	108.13	105.3	106.52	119.23	110.12	104.2	107.7	115.05	109.14	112.76	109.01	102.6	105.14	106.95	110.7	108.14	99.969	103.54	109.96	119.66	102.34	111.28	109.64	99.593	110.22	112.95	105.98	103.98	109.09	106.67	117.76	99.366	108.14	107.67	118.49	110.64	102.26	100.83	102.74	107.8	113.49	112.17	107.21
104.24	104.5	98.84	106.59	103.67	106.66	102.24	99.426	104.2	107.9	101.77	108.57	110.34	90.275	109.14	96.631	99.216	104.75	102.63	106.54	105.25	106.88	101.71	96.47	109.34	101.63	107.14	104.97	107.09	111.18	107.31	104.93	108.94	100.5	102.76	100.13	109.12	105.42	104.6	109.82	113.28	102.99	98.997	106.57	103	107.38	96.617	100.7	108.62	103.48
93.248	97.269	102.64	102.29	95.139	98.077	94.457	96.639	98.949	97.209	100.36	95.119	99.446	104.77	92.765	101.73	96.726	90.244	98.491	99.502	89.219	94.21	89.485	95.436	97.568	100.17	97.149	89.91	97.143	92.312	104.08	94.184	90.426	96.657	91.82	92.086	91.638	98.488	98.232	92.872	96.223	107.08	100.04	95.624	99.881	110.93	97.114	97.703	101.94	91.597
111.07	100.81	109.11	104.95	98.007	101.91	111.57	98.133	107.92	105.64	108.73	94.43	96.1	107.39	107.24	103.16	118.39	109.02	107.53	103.78	106.7	109.56	106.15	105.25	109.65	100.42	102.88	108.9	113.65	100.68	99.344	109.14	107.47	106.09	103.82	98.586	110.83	113.87	112.02	95.731	106.66	108.17	105.42	108.23	100.06	108.94	106.92	101.61	107.33	108.3
113.32	109.12	114.75	102.8	101.02	109.1	110.95	116.72	117.91	104.67	109.71	111.5	102.37	109.1	103.72	105.42	113.14	118.18	108.28	108.71	112.43	113.92	100.78	113.72	112.5	101.23	110.84	108.22	106.6	114.35	107.87	105.76	110.56	112.41	101.8	107.81	115.08	117.27	105.92	110.09	101.65	107.81	99.854	106.04	108.82	108.78	102.86	113.18	106.73	108.17
102.24	106.95	117.56	107.54	102.99	115.15	116.74	103.2	109.78	112.59	107.42	106.51	104.02	106.14	106	112.43	96.905	105.87	113.75	113.91	103.95	100.28	95.302	106.09	107.86	110.75	101.75	106.14	100.59	112.96	117.73	115.76	96.968	102.69	104.66	118.29	106.9	107.47	103.44	108.48	103.77	96.889	102.32	109.87	103.44	108.21	108.12	109.76	106.84	115.27
116.5	107.11	104.5	105.67	107.15	102.49	107.78	103.93	102.32	115.56	112.54	102.47	114.96	108.5	106.62	104.51	100.08	108.8	96.34	97.314	111.62	111.28	111.48	104.17	111.47	110.17	104.74	108.83	108.81	107.45	105.66	109.96	107.34	113.11	104.33	96.947	110.78	111.36	112.37	105.66	110.7	105.22	113.37	112.5	114.21	98.904	108.61	113.45	104.7	107.15
105.19	107.26	106.2	105.15	106.48	107.59	114.13	110.91	103.84	96.349	106.99	108.25	101.97	105.21	112.79	115.79	111.47	113.56	105.31	106.04	106.16	100.67	112.58	111.69	106.2	103.96	112.01	104.71	105.05	110.8	111.38	105.05	102.96	108.44	101.97	100.06	99.431	109.36	108.77	112.54	108.91	112.34	102.57	111.16	102.32	107.22	104.7	106.19	102.06	101.5
106.18	105.68	99.6	106.36	102.91	103.97	112.33	107.63	104.99	104.34	121.89	106.46	110.6	100.96	100.66	114.96	106.75	105	112.29	109.14	106.22	100.79	106.41	111.71	112.16	112.21	96.584	110.33	100.24	94.646	111.08	111.47	106.8	104.63	100	111.66	110.56	102.06	108.55	100.36	98.332	104.29	103.63	110.7	109.87	104.18	103.46	102.14	103.77	109.37
115.28	111.63	112.62	120.57	120.51	110.64	106.07	113.74	110.9	112.44	106.21	112.74	108.36	108.82	110.3	108.33	109.64	109.89	108.78	106.68	107.92	110.82	109.11	108.94	119.71	122.41	106.33	106.9	105.1	107.38	104.94	106.55	105.72	107.39	110.46	113.91	113.71	118.86	115.95	113.91	111.12	108.84	111.81	112.39	107.3	109.37	113.88	116.35	112.23	114.05
91.567	98.869	95.966	98.438	100.91	95.963	105.79	104.76	104.67	98.297	103.65	100.72	105.31	100.62	93.02	102.72	99.191	99.376	99.404	96.958	100.98	96.565	97.402	94.54	102.7	103.34	107.76	100.98	97.348	104.19	104.21	96.783	107.11	89.114	101.26	97.742	95.285	100.34	101.96	94.984	91.281	104.21	94.389	105.72	96.47	99.988	112.49	96.387	111.48	104.34
108.92	99.533	100.74	97.661	108.88	105.66	114.43	105.61	113.06	106.27	102	109.32	100.94	103.29	108.39	109.92	98.167	117.7	108.84	104.58	105.56	105.12	110.04	113.77	101.07	112.25	113	110.56	107.68	104.6	111.22	110.32	113.23	114.11	108.41	112.78	110.04	110.12	113.98	107.19	109.34	103.54	104.05	105.36	108.88	113.03	114.28	107.69	106.63	104.69
107.38	99.279	103.69	100.09	96.16	108.7	97.433	99.887	97.718	100.28	102.8	104.4	97.407	104.62	101.37	93.891	105.76	101.25	105.01	100.24	99.249	99.72	101.13	111.07	96.668	107.38	102.45	99.72	101.1	94.708	101.09	111.87	106.41	108.68	110.85	101.76	106.66	92.997	104.59	103.14	103.02	103.99	97.247	92.979	93.716	99.703	94.644	94.483	100.51	103.18
107.11	112.19	101.94	100.37	105.89	116.64	98.132	108.37	107.04	107.24	93.773	106.55	104.12	104.9	114.47	100.94	108.97	109.97	98.366	106.51	113.31	104.86	98.554	107.2	103.79	103.39	99.782	103.09	105.31	106.29	110.37	104.73	103.39	109.56	100.93	108.13	103.01	104.2	104.8	109.12	111.21	106.78	113.62	114.88	106.93	109.99	102.41	106.35	99.936	107.27
111.45	113.09	104.1	104.6	108.32	107.96	113.24	105.66	103.25	106.86	98.196	101.76	104.82	102.19	101.54	105.65	102.06	114.23	103.9	109.82	110.59	109.13	113.09	97.276	101.98	110.26	118.28	111.22	105.24	109.6	101.06	102.93	106.46	113.82	106.48	115.67	101.4	110.16	105.38	101.11	108.23	102.72	101.91	106.39	106.35	105.75	100.63	103.5	106.08	108.55
102.07	101.97	105.04	87.637	93.388	96.947	105.01	100.9	101.85	98.782	102.4	98.674	103.67	102.01	98.212	101.82	102.17	103.72	108.72	98.77	101.7	97.714	90.19	100.63	106.54	106.76	108.38	104.27	105.33	94.538	90.115	96.573	101.32	106.49	110.07	103.34	99.945	105.76	98.671	101.02	107.11	107.2	96.215	101.9	103.58	102.95	93.111	103.71	100.35	93.414
89.643	109.34	99.511	88.245	93.862	93.839	98.456	92.056	87.851	87.319	90.649	97.484	99.681	93.463	101.3	97.87	90.918	93.598	99.864	104.45	98.963	96.977	96.072	104	101.54	104.49	97.688	102.32	107.27	93.004	92.426	93.202	103.54	108.71	99.143	90.541	104.05	91.397	93.413	102.2	91.03	104.04	94.83	99.317	96.992	97.907	102.39	96.945	90.67	107.03
90.474	99.831	98.273	97.672	96.758	103.8	93.339	105.22	111.39	100.07	94.112	98.246	101.42	97.997	104.55	103.17	92.256	92.739	99.429	95.601	104.31	98.512	111.98	102.59	101.89	101.71	100.79	94.11	99.317	94.292	100.88	90.094	102.07	99.639	100.01	94.387	107.78	106.85	109.38	93.102	97.167	99.735	106.95	92.709	97.578	99.391	87.817	92.726	93.358	106.04
108.42	109.45	112.05	105.49	113.88	102.16	102.59	107.99	103.59	110.87	111.88	107.23	108.81	110.02	102.97	108.42	105.2	105.87	107.64	102.39	103.29	113.95	117.24	101.45	100.56	111.03	98.38	107.96	105.27	113.34	105.4	109.67	101.81	105.44	99.574	103.9	105.04	113.71	106.63	99.084	107.41	93.231	110.11	105.89	112.85	110.17	103.87	108.37	108.46	109.65
104.8	102.61	98.334	97.539	106.29	98.262	103.19	93.412	94.743	101.76	93.094	104.32	101.65	94.15	98.821	97.55	100.05	102.76	100.67	97.227	101.32	94.227	99.496	103.82	96.05	92.83	102.46	99.482	96.388	101.98	98.837	92.045	100.51	112.77	101.4	99.732	95.958	101.4	105.43	98.391	109	92.863	97.29	100.15	92.756	96.292	102.98	109.33	90.124	97.058
103.35	105.85	105.24	99.459	102.48	101.48	101.1	104.26	112.09	105.61	104.62	95.001	98.386	109.1	112.8	111.45	99.242	104.25	106.74	105.74	101.67	104.79	104.8	107.1	96.829	105.44	112.02	104.21	108.1	104.29	104.39	108.29	104.9	106.87	106.4	108.19	97.541	105.19	112.22	103.29	114.11	112.31	100.96	102.03	115.09	105.76	115.8	104.28	115.01	98.582
104.56	104.76	116.74	109.07	108.8	106.18	115.67	110.34	108.43	105.34	108.61	106.03	112.13	99.843	105.08	107.5	108.22	113.84	108.59	103.59	108.91	104.66	113.42	106.09	108.26	101.92	120.07	106.21	101.92	102.49	115.04	102.42	105.04	105.61	105.75	99.32	107.56	108.11	106.19	102.88	115.46	101.82	112.34	107.85	109.25	104.2	105.01	105.97	108.81	108.95
107.3	110.65	111.61	104.15	117.58	112.38	112.72	107.91	107.9	99.263	109.13	111.67	100.31	104.71	110.61	109.71	105.1	117.04	110.89	109.71	110.2	99.734	110.15	110.77	105.31	105.57	115.26	103.2	108.02	109.68	101.01	98.523	116.74	110.27	108.13	106.52	102.28	111.08	107.84	109.73	106.9	113.5	97.439	104.15	101.4	113.76	109.16	112.49	112.31	106.29
103.69	105.58	100.99	105.28	111.43	102.73	92.886	102.92	100.12	98.789	108.62	101.08	98.202	102.33	99.926	99.888	105.24	94.945	103.1	97.111	97.999	102.65	96.447	105.31	94.818	102.62	100.27	96.997	100.58	107.56	105.03	99.937	90.139	97.177	101.22	91.402	100.01	99.596	110.35	100.54	97.686	98.045	100.04	104.37	107.68	98.527	100.19	100.16	102.83	96.881
103	100.22	101.22	108.54	104.53	111.63	106.82	110.26	111.37	109.78	105.6	100.5	108.07	100.49	104.37	95.941	108.91	119.63	101.65	102.25	110.71	98.253	110.1	108.76	106.38	101.76	95.929	99.772	110.75	108.43	99.135	112.42	107.94	103.71	113.32	113.72	108.22	104.69	104.03	113.53	101.36	108.37	103.34	103.69	113.06	101.12	99.122	99.541	103.27	106.25
111.37	110.53	114.69	102.95	110.32	111.38	119.66	112.73	110.28	113.63	107.83	108.54	109.39	106.8	112.21	102.86	114.34	104.9	110.41	114.67	109.61	114.26	112.26	107.95	105.64	115.57	114.64	103.58	104.57	111.91	114.79	106.21	109.19	113.9	111.93	109.55	112.41	113.72	105.53	105.47	112.6	107.84	119.54	103.89	106.67	113.69	110.32	112.33	109.76	111.04
112.33	112.66	121.94	102.7	108.24	113.71	105.8	103.82	118.16	117.29	110.27	102.59	102.97	103.7	113.41	108.48	111.98	114.7	100.57	109.76	109.02	117.37	107.59	109.15	111.42	108.81	102.53	104.4	112.74	112.57	118.86	111.14	107.05	111.62	114.53	107.71	95.642	101.6	113.81	108.95	104.5	113.97	102.78	110.82	104	111.76	114.69	108.18	108.24	114.94
106.07	108.86	112.49	103.52	101.94	109.09	115.34	110.92	109.5	113.35	103.25	104.06	101.19	107.72	115.57	111.42	99.83	109.39	116.6	105.2	111.89	108.3	109.51	111.55	104.45	107.59	103.14	108.67	104.67	112.18	106.7	104.7	106.37	117.37	105.4	111.76	105.78	98.197	110.08	107.14	100.57	109.32	114.65	105.01	106.24	104.9	108.34	112.91	110.42	113.11
104.14	105.62	112.63	106.76	105.25	96.051	102.55	101.64	104.82	103.06	113.78	105.66	102.39	117.03	110.52	107.5	115.18	115.11	105.06	107.4	102.4	102.42	102.4	104.54	107.7	106.16	115.94	104.92	107.58	106.5	106.01	98.896	98.158	108.13	112.31	113.44	111.48	109.35	104.97	108.09	100.31	96.379	103.86	116.52	115.03	114.12	101.06	101.14	116.1	109.52
112.91	112.85	102.74	109.96	117.2	96.022	111.33	106.65	103.44	100.58	111.48	112.51	98.297	110.79	107.5	110.9	101.69	116.46	112.69	115.66	113.86	110.17	107.55	112.24	108.59	108.27	100.98	103.6	101.7	106.71	106.57	104.38	103.96	108.58	109.67	111.69	106.38	101.99	112.31	110.91	109.23	110.87	106.55	101.73	103.94	105.98	105.45	109.2	115.2	110.72
100.54	104	96.204	102.73	93.61	105.73	97.623	95.19	97.198	101.87	98.191	92.73	100.38	98.348	105.28	98.131	99.651	108.01	102.77	92.807	100.78	101.65	102.2	98.409	103.41	105.51	100.84	94.688	102.21	103.61	97.905	98.495	107.03	95.142	96.893	108.85	95.299	97.94	107.28	100.55	102.71	98.039	99.383	99.443	90.204	106.82	93.496	91.994	110.61	98.54
97.08	109.12	110.6	101.36	104.28	112.05	99.553	107.29	105.63	107.34	98.148	107.46	107.02	103.93	102.72	109.86	97.048	102.87	103.14	102.55	109.63	102.29	101.58	100.38	103.06	102.66	104.81	100.41	109.1	106.24	114.49	110.32	102.75	109.22	98.297	105.77	111.07	107.62	102.69	103.53	112.97	117.96	106.21	96.792	109.26	97.49	106.46	108.51	109.78	104.34
100.36	88.549	99.825	101.12	91.965	89.6	105.33	93.966	104.32	104.85	101.82	104.21	93.522	96.936	94.726	103.61	102.52	101.26	93.335	104.45	100.45	100.02	103.86	105.3	96.771	89.002	93.025	103.12	95.917	101.36	93.089	94.189	98.603	97.985	102.13	100.47	100.12	92.122	97.776	96.688	87.121	97.482	98.34	98.164	99.18	104.24	98.571	94.755	95.166	98.309
107.24	114.31	108.79	106.61	100.49	112.49	113.14	114.13	109.11	114.47	105.48	117.5	103.09	115.45	106.49	109.19	111.36	112.35	116.22	111.15	114.59	115.33	104.07	108.77	106.27	107.53	109.17	104.97	111.81	110.11	117.3	107	124.15	105.17	109.66	113.97	113.58	117.47	104.76	122.7	108.1	112.14	105.26	111.53	109.75	115.45	115.36	107.82	109.56	112.37
96.662	109.7	110.68	107.78	106.19	119.05	107.89	113.65	106.02	107.39	107.68	102.95	106.79	104.44	102.39	109.44	112.66	117.18	116.85	96.573	112.84	105.74	109.09	104.2	112.81	102.86	106.6	106.44	110.42	100.6	102.45	112.42	107.23	114.03	108.56	103.11	101.77	108.23	109.06	99.423	94.934	104.69	110.92	107.25	103.73	111.13	111.17	103.86	108.54	109.12
107.38	102.07	109.26	107.08	99.531	90.458	105.49	113.03	101.21	107.15	110.87	107.5	106.23	115.51	111.1	105.61	118.07	114.9	114.08	107.72	106.18	103.17	114.18	112.06	107.73	107.64	108.29	111.15	120.37	109.49	103.15	113.66	110.5	113.68	104.93	104.63	103.18	106.07	105.25	116.11	108.43	107.4	109.55	108.62	109.39	116.67	103.06	101.09	109.45	104.37
107.72	112.15	109.43	112.44	111.07	101.16	103.98	98.067	99.928	97.946	116.61	114.42	100.76	104.81	118.82	107.14	103.12	111.14	106.83	112.15	101.37	111.31	112.2	100.8	109.09	103.19	114.38	105.38	111.59	112.45	109.4	112.53	105.2	109.35	108.89	114.78	111.83	101.59	114.57	103.06	112.83	111.02	114.58	112.59	102.73	113.82	104.69	106.15	104.27	108.47
107.94	111.67	113.17	109.11	108.41	105.48	106.91	110.39	118.68	118.88	111.22	111.29	111.6	106.56	104.52	106.38	108.32	111.15	122.6	109.06	112.38	117.13	108.87	98.581	109.97	111.2	113.68	114.61	109.29	108.7	108.6	101.28	115.28	113.21	115.62	108.16	109.54	110.83	110.07	111.86	116.84	112.18	117.65	115.47	112.89	112.04	106.37	118.03	112.57	114.87
96.128	101	109.38	102.22	107.18	109.34	106.83	115.63	103.24	102.37	108.37	102.24	115.1	112.36	115.61	101.65	111.31	105.24	104.27	111.75	107.31	101.15	116.12	98.601	104.92	113.01	111.72	103.54	106.97	107.88	106.27	110.27	103.46	101.38	107.88	103.34	110.5	113.97	100.55	102.96	106.25	111.36	114.24	114.6	103.98	102.89	106.34	105.11	108.14	108.96
103.14	102.17	102.38	99.229	102.07	100.26	105.09	114.97	108.53	104.36	106.16	108.18	114.75	112.28	111.2	107.62	117.92	104.09	108.69	107.66	96.47	107.96	107.46	114.92	115.85	105.06	118.51	97.469	105.91	103.87	107.42	98.764	104	108.35	106.04	104.85	108.83	100.98	105.11	115.91	105.91	105.06	111.81	112.63	106.27	114.53	111.99	101.1	106.1	97.649
107.2	112.05	107.64	106.72	111.92	110.21	112.1	109.02	118.11	109.46	116.2	108.27	111.37	102.11	106.18	114.9	106.68	103.2	105.1	113.16	106.31	110.29	110.46	108.5	105.62	104.32	101.78	114.56	105.61	111.48	111.24	106.13	104.51	112.02	112.59	104.5	112.3	112.4	99.886	112.31	109.25	107.44	102.43	103.36	98.181	109.91	108.07	104.7	107.64	105.57
102.04	101.45	109.05	117.01	108.77	98.356	113.52	111.43	108.37	112.31	102.31	100.34	95.662	113.95	102.31	101.8	111.29	101.87	111.12	104.4	111.34	100.83	103.25	104.6	96.795	110.59	98.636	105.25	108.05	101.81	106.19	96.966	101.4	105.28	115.87	110.59	101.76	104.85	116.79	107.67	102.38	104.71	102.36	104.36	104.33	110.06	107.17	95.219	99.937	103.46
99.216	96.458	101.98	96.313	96.675	95.544	82.321	99.116	99.943	93.89	96.756	97.995	101.8	98.641	97.206	99.633	98.578	102.95	97.939	93.671	96.563	96.211	97.698	102.34	106.66	103.8	101.25	95.173	101.05	93.09	101.78	96.96	102.58	101.04	99.701	104.76	108.38	101.15	85.826	103.3	95.56	95.942	106.16	104.03	88.952	98.981	102.21	94.706	92.364	101.51
114.32	108.46	104.77	95.616	104.8	106.7	106.04	102.96	106.34	109.64	109.04	95.662	109.59	93.745	100.01	101.53	103.09	101.49	105.33	96.791	107.94	105.2	106.26	102.54	106.07	107.14	103.62	111.96	101.21	108.09	105.71	106.17	90.851	106.6	106.31	111.67	106.59	106.18	107.17	98.904	109.81	107.41	102.92	105.6	109.37	112.75	110.76	98.286	108.98	100.76
104.43	109.28	100.92	111	110.79	107.19	99.378	107.79	119.49	121.84	109	111.49	107.53	103.88	114.71	102.74	99.788	100.99	105.75	108.81	121.41	111.45	101.51	98.772	110.89	116.61	106	114.33	113.32	118.09	110.03	110.48	104.94	117.16	108.1	107.21	97.873	117.7	106.7	108.23	98.155	104.74	119.98	95.623	110.14	109.25	104.83	109.41	102.08	111.88
111.42	105.29	110.12	111.95	111.69	108.09	98.42	100.59	102.64	93.884	106.87	109.78	100.82	107.6	113.95	110.17	103.67	105.93	107.69	105.33	117.56	109.54	107.63	111.88	104.92	106.16	107.19	110.24	111.59	111.87	110.36	102.74	103.67	105.84	112.74	102.29	100.01	101.49	113.01	101.32	109.39	113.42	101.63	100.9	108.54	110.86	107.52	102.78	105.13	107.61
109.95	114.32	106.77	108.66	110.36	115.84	109.55	99.532	105.68	109.54	100.15	103.1	98.494	108.67	110.47	103.14	104.9	102.23	110.05	109.76	98.675	102.81	107.22	115.75	106.1	106.36	109.06	103.58	100.99	110.61	114.33	106.98	110.55	110.44	103.68	115.57	106.82	102	114.18	106.56	109.2	101.97	107.24	107.77	97.775	110.27	110.73	104.23	108.78	104.31
103.05	101.86	109.45	101.93	116.5	108.54	99.425	106.66	112.18	109.7	103.53	103.16	102.99	103.79	97.311	101.04	109.99	106.03	109.96	117.56	108.16	105.04	103.08	105.9	104.93	112.97	104.71	103.4	98.903	108.57	112.94	102.77	102.33	106.28	101.42	107.75	104.47	110.04	95.95	103.82	106.28	107.51	119.81	100.7	110.13	100.7	107.77	105.09	102.25	107.64
108.91	110.4	105.99	109.8	109.66	107.12	112.76	109.75	109.58	107.44	111.83	110.66	101.47	108.31	106.27	113.39	105.77	109.98	119.82	104.35	107.51	104.08	107.41	116.22	104.97	114.95	112.52	105.3	107.77	108.24	111.12	107.4	110.74	115.09	114.25	104.92	105.54	119.14	104.53	103	100.33	104.01	107.3	102.86	104.9	102.46	113	110.64	107.24	110.58
105.3	103.19	103.82	110.83	111.76	116.99	112.58	109.89	106.44	109.57	103.11	107.65	106.6	113.38	114.86	107.15	112.48	103.45	101.83	118.18	108.2	109.51	112.36	117.73	118.47	108.35	109.75	117.61	112.55	102.06	115.67	107.82	98.848	104.07	110.75	111.12	108.82	108.27	104.45	114.24	100.57	110.38	121.4	114.81	114.79	118.62	116.02	108.75	105.04	109.4
100.63	96.484	96.534	106.87	98.839	105.19	113.72	101.19	107.65	95.965	100.51	110.61	108.62	98.493	105.47	112.98	107.65	100.11	106.61	110.82	102.91	99.3	107.45	105.52	112.79	101.49	110.78	108.66	101.8	106.49	107.52	102.33	107.93	112.45	109.36	100.86	106.46	102.13	102.14	100.12	111.12	115.66	110.67	102.29	94.081	101.5	105.52	112.28	104.88	98.945
109.42	112.9	110.15	116.07	102.78	108.36	105.81	117.29	108.19	110.97	116.6	112.93	109.63	110.11	110.01	100.71	111.49	110.92	118.45	107.29	101.59	110.35	113.73	110.5	101.41	106.95	114.13	103.65	109.99	117.31	105.11	104.87	124.08	104.45	103.01	117.45	109.91	107.88	105.66	103.28	116.42	111.45	111.02	109.83	103.85	110.21	110.89	116.15	103.95	105.59
94.833	103.96	95.61	97.461	101.22	96.02	100.72	101.98	90.702	91.127	107.56	101.02	102.77	100.24	91.769	104.9	102.67	95.263	98.449	97.156	102.58	94.429	91.801	89.994	110.74	109.7	94.995	91.061	98.712	97.878	97.482	95.263	98.542	89.71	101.75	98.235	91.401	99.885	104.97	98.73	91.851	95.968	97.38	96.771	101.87	98.735	103.88	97.948	99.906	95.83
104.97	107.67	102.84	97.367	110.14	106.01	111.45	111.54	110.86	101.18	111.95	109.22	111.82	111.61	107.21	107.69	104.92	107.49	110.53	105.85	108.54	107.09	114.62	108.17	96.693	109.11	110.7	107.83	105.45	107.77	100.39	108.2	101.37	96.585	107.88	99.434	112.41	112.41	106.51	108.47	113.39	101.38	113.78	115.08	104.52	112.78	107.66	109.8	112.22	106.76
97.587	106.09	105.3	102.15	97.604	97.613	98.761	100.84	96.018	101.36	98.433	101.56	94.944	99.178	90.968	97.294	100.76	101.22	100.18	99.022	96.362	95.919	91.22	100.28	101.19	96.406	94.754	92.969	96.752	90.696	102.98	98.775	93.265	99.71	103.55	98.274	103.1	94.568	93.099	98.24	98.408	96.847	88.823	101.75	101.95	103.43	101.28	96.308	103.49	103.8
104.69	103.92	103.81	113.44	112.43	101.8	97.851	119.3	104.74	102.53	104.95	101.64	120.89	100.06	103.84	106.11	111.32	105.81	110.24	106.57	113.12	106.06	107.51	96.818	109.31	110.69	112.26	111.65	111.54	104.1	101.77	116.75	105.46	94.812	103.67	104.31	103.51	99.631	114.75	103.1	103.45	108.72	111.52	99.699	110.31	106.32	108.88	94.444	104.19	100.38
106.76	99.66	101.7	97.829	105.86	105.02	114.71	108.67	107.49	116.15	108.97	110.89	109.54	109.66	109.16	105.97	102.52	104.04	108.27	114.16	97.544	104.53	103.11	113.05	104.67	111.11	109.94	115.22	113.77	109.7	109.56	114.8	103.72	99.126	103.05	104.37	104.9	109.93	111.92	107.35	105.75	107.02	113.06	107.53	110.58	107.85	108.06	107.6	100	108.2
103.39	109.14	101.42	99.317	97.645	111.23	104.88	105.46	99.671	98.509	111.24	101.56	109.41	95.772	103.48	100.84	108.29	114.71	104.7	114.88	111.67	109.99	99.329	108.03	107.87	101.02	110.23	95.557	101.21	104.33	106.41	107.31	104.21	112.5	105.73	112.18	95.976	101.51	108.81	106.28	101.35	100.81	90.007	107.83	113.84	100.32	115.54	104.45	113.18	104.4
98.185	99.941	99.129	100.61	93.155	97.282	102.62	102.68	99.818	103.48	95.276	104.83	97.785	98.16	102.93	104.08	107.72	101.22	96.032	109.75	100.28	104.8	98.255	103.2	92.611	101.42	102.05	111.92	97.826	104.18	99.422	98.607	96.233	103.72	99.996	100.51	100.6	96.079	99.195	99.782	100.85	100.92	101.7	103.06	104.77	102.46	97.179	95.537	95.611	105.66
108.6	109.05	107.04	95.014	103.38	107.5	116.45	112.21	106.25	111.08	110.37	102.77	112.96	107.29	113.55	107.56	109.3	109.71	104.34	117.21	106.03	106.36	110.87	111.09	103.35	104.53	110.48	113.8	101.8	110.58	108.62	102.42	111.9	100.95	103	108.12	115.2	115.69	103.44	113.72	105.53	106.58	106.37	106.57	110.34	107.44	106.12	113.19	106.9	101.41
110.69	101.72	100.73	101.95	107.74	110.2	108.44	106.26	103.46	105.68	105.76	112.96	104.27	104.79	104.33	111.46	98.3	105.89	102.84	110.94	105	113.31	105.88	103.84	102.16	107.3	98.583	107.16	111.35	108.64	106.76	108.48	112.5	101.14	103.8	96.82	113.05	101.69	115.68	103.55	106.66	107.36	103.42	100.92	100.14	101.34	105.19	112.83	103.81	110.32
102.62	97.983	113.16	98.283	110.7	105.37	112	117.55	106.81	104.97	97.69	110.33	110.01	112.34	113.22	118.3	102.08	111.37	100.66	109.55	101.18	106.97	104.91	108.97	102.09	106.73	104.93	106.05	106.51	102.65	97.389	106.69	107.91	107.87	105.51	103.72	102.84	106.34	104.54	110.34	105.93	111.21	105.51	100.95	111.36	105.21	104.36	99.171	102.25	116.45
113.06	102.7	109.44	101.85	106.72	116.04	114.79	108.95	94.187	101.07	112.45	110.44	107.24	104.27	103.17	103.96	112.93	101.43	112	103.52	105.81	103.81	112.38	106.03	105.62	113.4	109.45	107.79	102.93	104.92	104.84	109.55	105.78	110.24	105.69	106.27	118.93	105.74	107.18	121.23	92.795	110.18	109.76	98.506	104.38	107.21	102.59	103.48	108.22	107.09
91.732	91.531	97.616	99.018	99.013	103.73	91.859	97.069	98.113	97.544	96.276	98.528	106.85	96.457	94.359	94.549	93.167	97.481	100.53	94.076	97.574	103.46	93.813	101.39	105.62	99.581	96.231	99.728	100.88	98.954	94.665	92.498	98.968	99.374	96.36	97.839	108.65	97.342	102.66	97.816	101.65	95.631	102.78	100.42	90.098	92.82	92.318	96.792	100.01	100.47
96.773	117.89	106.71	104.87	117.38	97.79	110.95	101.58	99.189	105.7	108.84	109.59	111.92	109.8	114.52	108.61	105.59	102.99	109.63	104.01	104.27	107.8	115.59	106.26	104.67	106.32	102.93	109.02	111.33	110.1	102.79	107.34	106.59	107.2	104.36	109.74	110.3	106.16	97.054	110.06	112.64	113.05	104.93	103.93	104.96	104.35	108.56	116.75	113.02	106.21
108.52	100.61	101.46	99.566	105.85	98.646	101.24	108.26	94.063	105.04	103.43	100.17	112.37	109.24	105.22	96.485	94.727	91.535	104.24	106.91	100.22	102.26	112.46	105.39	101.67	100.64	108.66	102.57	95.758	110.44	106.93	98.437	102.58	101.86	98.599	105.67	107.97	103.22	94.621	94.338	104.57	107.56	99.066	100.67	104.01	103.79	102.35	100.45	92.55	98.066
100.75	98.895	110.88	106.15	100.75	103.49	112.58	104.53	101.41	105.52	108.66	104.02	94.478	111.34	105.94	106.68	106.78	108.59	97.192	103.2	98.974	99.442	103.38	111.35	110.01	107.97	103.5	101.43	101.27	105.42	103.35	101.63	98.159	96.444	100.37	103.99	99.86	94.852	104.99	103.69	104.89	110.56	101.02	111.32	103.71	107.42	98.587	94.993	107.33	111.8
106.65	107.69	91.419	88.75	98.885	98.187	95.53	100.4	96.256	107.84	96.925	106.97	95.104	82.304	97.035	101.11	107.68	95.595	98.411	96.099	102.87	105.32	98.606	103.43	97.43	97.956	99.635	99.523	95.763	100.25	104.16	102.6	99.766	105.02	101.29	92.667	104.62	100.93	100.74	101.14	104.8	97.096	98.841	99.539	96.582	95.587	92.362	101.92	91.516	105.14
105.65	108.7	104.89	97.966	107.9	103.13	109.28	95.322	104.39	108.01	110.75	108.42	108.07	116.84	104.57	107.83	103.06	99.569	107.9	109.36	101.42	114.71	107.75	107.07	106.66	113.06	100.16	110.61	106.68	105.82	109.97	102.79	107.66	96.906	107.93	99.217	111.15	98.351	109.18	98.538	102.43	104.92	103.99	93.773	103.87	102.77	106.17	104.33	114.85	107.14
103.51	98.856	104.12	102.62	104.11	101.05	102.82	100.77	95.76	104.76	113.11	101.4	99.128	102.65	101.88	107.98	109.3	103.62	107.71	112.83	107.28	112.67	107.31	108.15	103.96	100.86	108.23	109.41	102.7	102.8	98.273	115.95	114.2	103.04	108.04	105.01	107.37	112.35	107.28	108.39	109.33	103.19	104	101.59	105.06	106.6	110.56	112.5	104.1	109.14
105.45	100.9	96.756	104.91	107.07	101.88	102.62	111.29	102.93	104.48	114.57	109.86	103.36	105.97	107.48	114.29	107.75	116.19	99.1	99.814	107.56	107.78	107.42	101.16	101.13	110.92	104.49	104.78	109.44	101.91	98.086	102.61	105.68	108.85	109.92	110.08	106.62	110.06	97.616	103.87	113.19	112.51	104.74	103.25	101.75	111.7	106.84	107.26	102.28	111.02
110.29	106.47	109.02	102.22	109.37	106.45	111.39	105.45	111.47	107.12	110.88	110.89	116.87	108.99	115.87	116.3	109.53	110.53	115.1	108.45	115.37	123.17	110.76	119.79	111.26	106.04	111.43	115.61	106.63	107.6	105.93	110.76	108.22	109.6	104.96	110.34	122.74	119.26	104.87	110.01	117.73	110.91	116.4	106.55	109.33	107.46	107.31	107.31	111.28	108.63
107.01	109.29	94.762	107.07	101.3	111.63	105.17	105.96	103.32	104.77	106.33	105.17	98.228	109.11	107.57	106.42	104.41	103.62	109.6	98.115	111.17	96.622	105.29	107.18	107.21	105.04	105.27	106.42	111.35	105.87	100.09	100.83	103.06	111.35	97.625	103.91	101.73	117.25	103.5	97.36	109.83	99.249	110.53	110.03	102.4	108.08	105.17	105.23	100.34	100.24
103.06	107.71	97.56	99.157	101.54	95.96	91.59	103.22	101.29	98.846	96.518	95.98	103.22	98.623	93.198	98.745	102.78	91.392	101.72	99.558	102.41	98.406	98.009	101.56	108.77	90.931	97.805	96.861	103.73	95.247	99.708	96.065	103.22	100.69	104.8	102.33	101.54	99.148	102.25	88.519	95.314	100.05	100.45	99.336	91.672	98.869	95.78	96.209	96.563	94.865
106.31	99.902	106.4	107.73	113.47	114.56	102.67	106.39	113.7	108.76	109.06	107.19	103.51	97.765	107.74	115.04	109.85	115.55	107.98	109.63	102.36	113.44	110.21	104.34	107.58	106.83	104.22	107.27	110.53	110.09	104.69	107.09	113.32	112.15	105.29	101.5	112.57	110.49	103.98	105.85	112.51	107.16	110.2	106.85	118.2	110.21	95.604	100.97	98.49	107.76
100.69	106.77	107.64	95.356	105.22	99.229	104.98	87.512	99.615	95.948	100.57	100.47	103.94	87.924	104.32	103.63	109.36	104.07	101.88	96.736	95.869	106.08	105.99	109.43	93.418	99.62	104.2	96.237	112.53	95.925	101.02	106.19	92.282	98.108	104.21	98.763	104.67	102.05	108.3	105.64	93.882	96.661	95.426	95.186	104.43	95.329	98.717	106.8	94.1	103.76
101.18	96.922	104.1	102.03	92.939	103.33	109.77	96.705	99.488	103.71	96.167	98.767	94.603	97.858	95.489	103.32	96.446	94.596	100.95	99.734	99.968	90.375	97.164	98.745	99.028	98.325	103.26	91.447	99.634	97.033	90.496	99.562	100.23	95.485	100.35	102.58	96.602	95.587	93.456	98.751	101.37	101.4	106.94	95.748	102.23	107.7	99.309	105.23	97.331	99.542
101.06	113.15	116.54	102.65	108.43	105.25	106.86	112.11	108.27	105.59	103.75	103.31	99.582	109.29	107.61	108.28	106.29	110.6	102.9	107.94	114.22	99.924	104.5	103.37	106.39	103.58	103.33	104.24	109.75	107.43	89.774	109.69	110.74	105.02	111.97	108.18	114.99	107.3	107.51	111.64	112.39	98.567	104.47	100.9	109.31	98.393	104.88	108.87	107.85	100.25
105.18	112.29	111.62	117.34	102.53	110.15	102.95	118.89	110.23	115.65	104.83	115.87	110.58	118.48	113.01	113.03	109.26	105.3	106.52	109.1	111.07	105	108.88	112.67	107.29	109.42	112.17	105.21	108.95	106.45	114.39	106	104.79	113.64	103.15	107.35	114.63	108.16	111.42	112.62	101.72	110.94	115.23	107.45	116.37	99.76	106.18	114.09	109.32	110.12
97.131	101.73	101.81	108.4	107.55	107.43	114.8	100.14	108.62	99.494	101.3	111.17	93.713	106.58	99.36	103.63	106.45	105.06	107.33	112.03	92.327	119.69	107.12	110.04	106.93	107.34	108.76	112.04	106.4	105.05	111.63	108.87	98.418	108.38	111.03	105.78	103.34	109.2	99.019	97.421	102.07	103.27	97.126	108.33	94.959	101.49	97.61	107.32	107.19	109.58
114.33	91.16	106.93	105.62	105.76	112.11	116.36	108.56	113.97	101.04	107.66	110.76	102.07	105.51	117.1	109.67	106.99	109.81	104.69	99.092	101.63	111.54	102.56	113.68	112.72	107.47	114.01	104.48	108.04	112.43	105.09	113.98	110.11	98.171	107.88	112.7	103.3	107.98	103.37	101.79	101.19	105.31	114.68	103.55	113.57	107.07	107.05	103.98	109.58	110.23
114.69	107.95	105.05	106.51	114.6	112.09	112.7	108.81	103.99	111.34	105.17	98.803	105.3	100.02	97.483	93.291	109.74	109.8	103.54	103.5	118.38	111.03	102.81	105.45	107.42	108.14	121.94	109.38	112.34	102.61	99.739	104.87	105.94	117.16	108.01	103.94	100.77	105.2	105.8	105.77	109.35	102.75	101.3	107.08	105.25	114.52	103.77	105.84	107.88	110.72
104.39	105.64	111.94	97.574	107.42	108.44	106.59	103.96	106.61	102.85	114.95	111.71	100.3	95.054	107.8	102.39	109.57	102.18	103.99	99.948	110.94	111.47	108.41	102.66	112.81	98.162	110.77	111.33	110.76	108.7	107.2	105.01	107.95	112.48	103.5	108.55	109.13	115.28	107.99	110.29	109.31	102.75	109.14	111.09	110.36	117.33	99.11	110.43	105.39	105.79
102.68	101.34	107.62	107.36	108.41	109.91	105.71	108.75	108.96	111.72	113.06	100.56	115.93	102.26	109.07	109.89	101.45	106.1	103.22	102.63	113.12	107.66	115.91	102.76	101.81	107.83	111.32	101.33	109.97	112.06	107.76	102.28	107.24	105.05	117.95	111.59	116.41	106.1	113.12	105.42	112.07	113.98	112.97	106.86	114.61	101.22	110.75	109.39	100.6	110.07
98.752	100.23	105.25	103.16	99.558	108.14	102.82	105.9	111.73	102.32	101.94	97.343	93.907	108.88	102.43	111.24	99.888	97.679	119.09	107.87	100.81	103.71	111.16	110.12	102.43	102.37	104.5	102.39	111.68	107.79	118.28	100.04	98.457	107.9	109.97	104.92	105.75	99.342	108.42	98.141	97.882	107.57	100.53	101.26	108.22	99.034	104.36	104.08	103.79	106.79
106.02	105.97	111.86	116.14	106.21	101.01	109.1	116.27	109.45	111.32	106.26	114.22	115.42	102.62	108.3	110.66	100.94	105.04	107.41	111.85	110.58	102.12	105.47	112.54	103.28	103.96	111.92	110.18	112.49	101.38	105.28	115.02	111.96	109.97	113.83	109.99	100.65	109.65	106	111.71	108.86	112.07	109.64	107.49	110.93	102.31	108.16	107.14	102.2	112.82
103.59	118.23	101.27	108.3	104.56	110.05	99.864	106.33	102.46	101.04	105.94	103.32	100.09	93.344	110.51	103.41	104.52	108.52	102.94	107.95	107.79	110.54	106.81	103.23	107.34	108.05	101.04	118.77	113.86	105.79	108.61	107.14	111.09	106.86	108.49	102.72	107.1	97.388	102.3	94.263	98.579	105.34	105.01	115.74	119.92	105.9	114.48	101.32	95.346	105.13
107.25	105.61	113.13	105.74	109.87	114.71	106.17	111.94	104.84	104.72	111.83	103.56	104.63	109.54	105.67	111.41	115.33	104.6	98.257	117.36	106.76	103.87	107.53	105.37	108.09	114.31	110.54	103.98	103.98	110.46	103.45	106.24	111.83	114	107.34	113.06	107.2	103.01	106.25	107.33	105.79	103.22	117.88	110.74	108.78	111.32	115.65	116.28	119.88	110.32
101.08	99.34	100.73	99.878	90.108	98.203	105.11	101.71	96.149	90.625	97.874	99.75	99.626	99.864	101.38	99.085	104.29	96.396	97.426	98.758	100.22	93.658	91.006	101.42	96.709	101.49	95.771	104	103.62	94.215	91.252	99.183	100.36	100.75	101.19	90.476	103.97	99.502	99.129	103.01	91.661	96.314	105.22	95.834	107.59	98.131	99.495	101.55	102.59	91.474
97.125	98.646	102.7	98.976	104.32	96.454	92.143	99.755	100.28	105.24	91.267	101.62	105.45	101.38	101.66	98.809	83.153	108	89.853	102.13	100.15	95.573	97.011	89.668	92.441	102.54	103.61	106.55	97.921	107.75	96.059	107.39	100.17	94.676	102.64	99.837	98.805	98.52	95.842	100.42	100.87	102.73	99.021	105.24	97.028	95.735	92.923	100.49	93.358	100.59
89.528	97.019	90.122	88.376	96.527	98.866	98.302	98.468	111.5	95.666	102.77	102.23	100.61	99.716	101.15	98.493	101.23	100.7	92.193	103.1	94.853	99.776	91.668	99.288	99.855	102.24	94.574	97.882	105.97	94.989	94.99	94.416	104.72	100.49	85.526	100.91	100.45	97.496	95.988	107.52	87.145	106.69	92.054	98.498	105.14	104.62	101.5	96.128	98.814	103.37
106.84	103.33	102.47	101.07	110.06	104.96	108.31	107.38	108.59	114.31	104.02	105.73	96.933	105.17	107.87	105.5	107.3	96.242	97.899	103.51	105.76	102.87	105.38	98.134	104.18	117.54	115.91	104.19	111.95	104.55	115.86	109.45	103.74	108.96	103.15	97.937	110.19	113.67	104.08	101.72	114.09	107.51	115.79	109.48	108.73	112.1	111.05	100.85	110.24	108.07
97.098	97.184	94.361	101.74	107.7	95.012	92.719	93.161	97.563	104.8	108.86	105.85	101.78	101.03	98.715	99.361	98.44	108.09	95.247	95.156	102.88	93.814	97.077	98.804	97.651	91.953	93.067	94.878	95.581	94.893	107.72	92.251	97.179	95.344	88.854	95.411	98.983	94.526	103.93	93.9	98.356	109.61	93.04	106.74	101.78	103.46	95.226	94.029	93.331	103.96
111.22	100.1	107.16	102.15	111.11	93.984	107.14	111.36	109.59	102.39	109.36	113.3	99.057	106.65	106.1	108.21	103.39	105.75	102.51	105.83	105.61	104.22	103.68	106.59	106.53	110.18	100.71	96.654	108.11	111.77	111.28	103.28	111.38	107.99	105.04	108.51	110.33	112.52	108.03	106.5	108.15	109.88	111.23	109.66	109.47	110.75	117.63	107.78	109.85	98.759
106.35	108.05	112.43	105.69	108.61	103.66	103.23	111.53	104.03	117.16	105.97	112.02	106.06	112.66	112.86	108.4	111.77	106.83	112.56	111.57	106.79	112.4	112.67	109.31	117.53	111.07	112.64	114.06	104.97	114.49	112.31	102.82	103.52	106.64	105.22	110.32	110.17	108.78	108.77	106.03	102.13	110.04	110.51	110	110.41	111.98	113.39	111.68	106.38	113.88
112.14	103.28	102.22	109.96	93.886	110.94	97.935	102.43	97.081	109.65	108.39	107.06	109.86	110.39	109.27	106.6	102.32	110.86	109.53	115.41	116.17	103.58	107.19	104.4	101.66	107.6	118.3	107.83	103.26	104.67	96.443	109.91	102.47	97.536	101.78	110.04	111.31	99.834	108.9	105.12	104.09	101.94	100.58	102.82	111.91	101.64	105.66	99.857	112.79	101.44
96.778	92.493	96.676	99.356	98.996	95.541	102.45	100.35	96.612	97.728	101.96	91.102	100.44	93.001	90.366	96.526	98.719	93.529	103.31	98.897	95.082	92.107	107.43	104.61	108.14	103.23	102.15	98.411	109.77	101.79	98.07	90.73	105.31	90.867	98.534	92.283	102.24	97.155	111.3	102.99	99.947	101.99	97.202	99.08	100.66	102	97.879	104.5	102.49	95.803
108.48	104.69	108.75	126.01	94.229	108.62	107.48	109.53	105.23	100.43	107.43	105.81	110.12	100.38	103.23	105.48	104.14	105.17	105.29	107.25	113.39	109.28	108.73	111.15	99.357	103.99	110.24	107.69	110.07	117.61	113.7	99.203	103.68	105.03	107.55	102.72	110.48	103.91	107.93	95.285	109.66	110.16	106.56	103.98	108.89	96.857	106.62	109.37	106.53	104.69
104.1	102.91	110.71	114.1	109.02	112.28	109.86	103.89	114.54	114.86	113.72	108.39	112.18	113.24	107.89	105.56	114.47	106.74	102.92	105.73	109.93	109.02	120.35	115.72	105.81	109.78	110.91	112.31	101.54	109.81	113.16	113.23	110.51	109.56	114.37	107.69	106.68	103.4	108.79	104.83	106.36	114.43	113.76	110.1	102.8	97.988	111.05	110.46	102.63	119.9
94.163	120.79	99.524	101.11	99.08	99.963	105.21	110.64	102.43	106.28	100.13	101.76	104.98	105.24	107.83	110.04	113.31	116.45	103.15	100.48	103.27	106.32	110.87	105.47	105.28	105.41	109.1	109.61	107.02	113.24	109.17	115.84	105.24	118.41	106.2	96.992	104.61	100.59	117.1	104.66	100.65	101.75	113.43	106.78	100.74	105.78	112.12	98.651	107.83	106.56
111.62	108.18	101.96	109.74	110.19	106.56	103.54	109.79	107.53	103.88	107.67	106.09	112.36	114.62	104.35	110.88	104.92	109.49	110.02	102.16	103.83	108.09	112.35	114.22	101.19	113.15	107.6	103.57	103.02	111.36	116.29	106.8	112.26	116.93	107.88	109.42	110.61	114.33	103.78	112.82	105.19	111.2	104.36	105.39	114.1	113.61	104.7	115.06	104.74	98.597
100.69	110.92	112.28	117.74	108.04	104.67	107.57	111.6	112.2	103.76	106.83	107	106.01	105.9	116.68	108.02	104.86	98.827	110.98	108.66	103.82	118.46	116.81	116.41	112.93	112.59	105.27	111.99	96.454	115.87	114.63	111.64	103.19	109.64	106.51	108.27	96.818	103.8	110.66	102.61	109.76	108.36	110.69	110.73	117.62	108.98	112.03	104.52	106.43	103.79
98.939	113.83	100.9	96.514	94.513	109.91	108.54	101.53	95.016	102.83	110.78	101.38	104.69	100.33	100.76	113.17	107.77	103.07	94.341	104.9	97.052	101.16	106.37	101.37	96.734	102.4	110.99	101.94	113.69	103.61	111.73	104.93	104.05	108.07	99.509	103.29	101.22	101.54	103.32	104.39	105.84	110.32	108.21	111.81	104.16	107.83	103.21	102.92	99.9	102.58
114.02	100.73	104.83	104	108.14	110.76	103.41	110.32	109.38	104.49	103.81	99.57	100.19	106.47	108.26	112.19	113.33	99.251	109.19	107.15	108.85	109.42	116.31	108.1	114.96	105.55	102.07	116.7	109.47	103.9	114.98	107.62	106.54	105.03	108.16	108.64	111.44	110.33	112.21	105.44	111.37	106.97	111.05	105.54	109.56	108.11	108.21	109.76	112.21	115.2
98.291	101.57	99.798	99.144	94.377	96.712	95.189	101.64	108.53	106.68	95.344	96.643	101.6	94.016	103.03	112.78	98.134	104.31	112.11	95.995	106.14	98.672	100.73	101.58	103.57	100.44	94.362	105.42	96.945	94.498	105.81	98.205	103.02	99.434	91.741	94.965	106.32	96.944	102.89	99.909	102.58	94.671	103.63	105.88	103.57	97.896	97.997	101.04	101.69	105.24
106.89	107.93	105.43	106.54	99.103	109.34	110.07	96.722	100.3	107.34	102.7	104.08	101.17	104.68	99.687	106.96	102.06	108.29	105.41	100.77	106.94	98.649	109.09	106.54	101.37	113.71	102.98	100.43	103.69	106.23	96.938	99.383	104.61	99.381	100.49	109.27	111.01	94.629	105.28	103.71	107.92	108.6	102.87	106.04	105.37	108.18	99.655	112.32	101.1	111.37
101.43	106.55	104.59	111.18	102.56	108.7	109.46	110.92	103.33	103.17	104.98	111.2	105.6	105.49	102.31	102.03	108.34	102.92	107.61	112.96	97.586	97.206	106.58	105.39	96.78	111.07	111.71	105.91	102.23	117.02	98.977	108.38	102.95	109.63	115.59	106.03	107.66	112.27	103.8	106.5	113.33	105.72	111.55	102.36	112.71	111.14	110.19	98.982	100.44	97.9
108.81	102.24	108.62	101.15	104.66	107.26	100.95	108.34	104.34	109.56	97.405	115.39	108.16	105.58	112.18	106.99	109.79	105.92	106.18	100.24	104.01	111.99	103.09	108.15	112.96	104.65	110.61	97.008	114.35	94.661	97.665	107.49	105.57	98.557	104.1	110.39	115.95	115.08	102.01	102.61	101.82	109.53	108.23	109.12	102.13	110.31	115.46	102.08	108.79	104.47
98.535	99.093	102.52	97.121	99.661	111.37	103.67	105.42	94.718	102.5	101.27	103.61	93.881	110.55	97.121	95.722	107.43	106.07	95.662	96.03	103.63	105.68	102.7	99.768	106.47	102.54	107.71	99.61	94.58	95.232	101.82	91.745	96.469	98.229	103.33	104.35	107.16	96.565	108.85	100.59	100.36	107.53	96.314	104.17	102.99	101.43	106.21	100.35	106.15	100.57
98.008	109.75	114.08	109.46	100.23	111.4	100.79	121.27	106.8	100.23	108.63	99.905	103.8	110.6	102.53	107.81	105.75	111.12	110.84	94.579	101.79	104.77	102.71	104.77	103.34	105.95	111.29	102.95	106.46	107.39	104.86	107.52	107.9	106.5	99.812	95.632	107.58	110.33	108.47	94.846	100.96	99.794	110.18	96.773	108.56	111.41	107.29	97.419	102.51	99.788
111.23	107.06	101.58	109.05	109.65	100.46	109.18	108.34	103.66	106.75	104.5	103.44	107.59	96.638	106.9	102.84	108.16	114.98	103.49	100.35	96.698	105.62	99.615	107.2	116.19	106.58	104.86	106.23	104.79	108.38	107.79	99.676	107.37	101.58	102.1	106.07	109.29	99.255	106.17	99.555	107.88	103.32	103.89	107.55	115.04	108.59	111.1	108.56	112.7	113.88
111.67	108.83	102.8	114.17	111.84	100.37	103.97	106.51	110.06	116.69	105.53	97.699	108.37	101.16	107.97	105.02	113.4	102.78	116.49	107.8	113.53	100.51	106.03	99.062	111.51	105.24	101.46	116.85	112.27	103.1	110.04	106.79	105.85	109.88	105.39	102.51	102.06	105.57	115.04	100.99	102.15	113.14	117.23	105.41	114.93	125.22	105.96	126.35	106.94	100.26
101.46	97.317	95.303	104.92	110.71	98.73	106.77	100.83	100.64	107.7	101.69	102.02	99.896	93.3	96.061	107.25	103.18	104.4	101.86	96.422	106.87	101.09	104.03	95.432	106.09	104.07	91.223	106.84	100.57	101.57	97.02	97.412	100.13	101.09	95.53	96.099	106.66	97.258	104.13	98.948	101.9	101.99	100.95	102.97	102.03	98.368	102.46	105.54	104.18	96.064
101.69	108.2	104.85	102.96	108.35	104.96	109.45	102.6	99.362	113.38	108.26	103.72	98.039	109.31	113.96	109.98	106.67	104.72	107.08	108.58	113.76	103.88	101.91	100.08	107.86	101.26	110.65	109.45	108.12	102.68	111.94	108.64	108.23	102.16	107.19	111.18	107.78	106.11	103.77	111.08	108.42	98.682	101.53	104.59	103.35	106.67	105.26	114.87	102.25	109.09
103.79	106.71	110.48	117.13	102.1	110.3	108.93	109.03	107.22	104.19	111.81	107.11	103.09	104.51	106.29	110.49	101.28	100.5	104.1	101.52	99.003	100.99	107.1	99.332	103.12	99.888	97.609	107.42	103.76	114.14	101.18	101.99	110.95	109.49	101.02	109.48	104.41	113.11	118.53	107.53	100.81	108.24	98.411	100.49	111.63	99.42	105.04	99.191	107.72	102.39
101.81	109.62	106.24	104.45	110.13	101.82	116.09	100.41	98.822	100.87	108.14	102.9	112.81	104.83	94.432	112.09	107.48	102.06	101.67	97.525	95.725	106.55	112.67	106.74	100.2	100.95	111.51	109.27	106.03	111.14	107.04	109.36	104.23	109.65	105.1	115.95	109.47	106.2	102.51	103.37	102.17	98.667	112.22	117.52	104.69	97.707	102.77	104.44	111.71	109.66
94.365	94.717	102.02	93.074	96.723	98.116	100.15	100.23	106.46	106.34	89.421	89.204	96.478	99.008	102.35	101.63	104.27	89.417	101.09	101.68	102.4	100.03	102.64	100.27	102.53	98.122	100.24	99.739	104.54	100.23	89.405	96.928	90.511	96.859	98.305	96.33	101.55	92.456	96.41	101.85	103.53	99.336	101.11	95.233	92.322	104.12	106.55	98.406	95.345	89.557
114.62	109.8	104.84	107.53	112.18	105.57	100.77	108.98	104.12	111.4	108.63	105.96	110.08	110.48	105.21	103.75	112.95	109.54	114.33	117.11	106.3	108.91	116.72	108.05	117.37	106.55	101.2	110.52	112.53	110.54	112.88	102.91	103.8	111.98	105.79	108.1	106.45	96.495	114.29	111.91	108.96	107.7	109.04	110.32	108.75	108.08	106.32	101.89	103.69	116.38
107.48	107.15	108.06	103.39	114.42	97.384	106.97	106.99	112.68	108.08	108.92	101.57	107.59	106.65	110.38	106.16	100.97	102.49	102.16	107.08	110.37	112.13	107.7	108.99	118.68	108.24	102.11	105.91	105.52	108.33	109.01	110.67	102.12	101.78	102.45	99.755	107.81	111.61	101.23	107.82	107.84	105.68	109.76	108.52	101.19	110.63	105.02	101.86	105.75	106.83
120	103.43	111.14	105.98	108.31	106.31	112.45	98.608	105.22	102.05	112.95	101.84	112.21	108.01	99.416	106.36	104.31	107.46	105.48	107.35	104.06	105.32	109.6	106.8	102.75	105.3	111.59	117.15	108.79	110.13	105.09	110.15	102.78	106.77	100.26	100.73	111.38	113.61	105.34	107.02	103.41	110.45	106.43	106.29	106.6	108.1	99.648	107.98	106.75	112.5
107.62	98.245	100.29	113.31	105.39	103.62	111.77	102.31	113.71	105.12	105.98	100.74	105.49	97.447	108.66	105.11	88.277	108.36	103.01	110.42	96.693	106.65	98.977	102.25	102.7	103.19	108.52	110.78	113.62	105.52	105.43	99.386	108.01	105.31	99.704	106.4	107.81	108.61	98.574	93.046	106.28	97.125	111.75	105.09	110.33	106.54	108.09	105.38	109.03	112.55
101.6	110.14	112.26	111.6	105.97	102.56	110.33	106.5	100.76	103.94	107.83	110.11	106.6	108.96	110.98	100.15	112.36	107.91	109.02	103.74	106.42	112.11	115.84	108.54	109.12	110.98	109.16	113.83	122.2	116	114.9	112.25	114.17	100.47	108.93	104.23	105.44	115.65	106.59	104.32	108.24	105.91	115.63	117	110.49	112.02	106.53	114.99	103.95	107.31
102.41	90.42	105.18	93.206	97.108	94.707	91.867	94.21	95.082	99.06	89.973	95.171	98.248	96.914	99.425	105.15	110.04	104.24	92.131	92.977	91.39	105.59	94.572	91.508	98.546	103.45	91.285	99.816	99.948	105.58	84.795	101.52	96.911	97.971	102.2	98.532	94.736	93.47	93.587	93.044	97.25	94.976	109.81	98.035	109.62	99.865	97.84	97.614	92.837	90.602
109.52	102.63	103.49	110.45	107.59	108.32	93.327	108.86	103.05	112.52	108.36	109.04	116.29	102.67	112.82	111.6	103.46	112.66	100.96	103.29	116.48	93.329	103.96	111.22	104.95	108.67	104.16	95.778	103.61	107.92	96.134	100.75	104.77	110.55	102.28	99.324	112.3	102.85	109.09	114.9	108.78	105.38	103.68	105.8	105.68	96.992	109.09	111.75	103.09	106.32
110.21	108.55	111.4	111.5	114.37	107.74	114.89	103.62	110.78	118.17	111.3	106.94	103.14	105.11	103.72	116.82	98.276	103.27	98.936	102.49	113.49	102.52	109.95	112.1	103.43	107.2	114.67	113.78	108.65	107.71	105.88	111.74	109.15	111.21	111.68	105.25	115.25	105.28	103.4	102.94	110.46	105.72	104.35	102.97	108.25	104.06	112.8	98.161	108.08	112.22
114.27	110.63	110.13	109.11	113.45	121.57	110.83	111.78	107.15	114.11	112.6	112.56	106.26	110.86	116.24	106.03	117.34	112.2	106.45	113.78	102.45	108.59	107.92	110.75	118.85	110.77	101.15	118.8	108.9	104.15	109.72	114.91	113.22	108.01	114.76	109.88	114.72	105.72	112.38	112.46	122.35	114.76	118.16	114.35	113.32	115.91	108.28	119.78	103.56	115.28
107.05	112.09	97.852	107.88	112.85	103.93	99.754	105.52	111.35	104.82	93.721	95.43	107.99	109.61	108.57	112.73	111.84	105.63	107.84	106.77	107.39	110.35	107.88	111.3	102.46	103.37	111.11	105.51	103.69	107.29	107.11	102.08	107.3	113.28	104.25	117.39	107.49	109.82	104.17	111.06	107.6	103.39	103.52	103.94	114.39	104.4	104.82	112.04	112.32	110.79
102.2	106.53	109.52	105.38	111.64	108.52	110.23	117.54	103.38	112.65	121.73	104.19	103.61	113.2	112.5	111.06	108.99	117.41	115.8	103.48	103.34	112.34	104.59	97.093	114.9	110.22	108.27	109.41	107.31	108.2	109.33	99.032	115.95	105.25	106.19	100.12	106.2	106.72	106.88	107.66	113.66	99.056	105.89	100.85	110.52	112.83	104.08	107.92	110.85	103.58
107.89	111.12	115.55	107.07	104.23	107.66	110.63	107.48	108.36	113.61	102.61	102.71	112.08	104.78	105.62	107.46	105.81	99.75	107.58	109.2	117.68	97.223	107.65	115.11	112.79	110.61	101.97	109.3	100.85	113.55	110.05	109.74	99.521	105	118.04	112.58	107.16	104.82	97.246	111.37	113.18	104.58	104.05	118.98	116.24	111.02	104.72	96.408	103.79	101.65
101.33	108.06	112.14	102.94	109.61	110.06	99.06	99.096	102.87	97.876	107.59	113.55	107.28	97.245	103.04	100.48	102.66	105.63	109.78	103.86	102.95	104.92	102.69	108.42	101.08	103.91	109.4	109.93	97.844	103.74	99.868	108.97	111.38	101.26	94.827	98.794	101.39	108.96	101.06	104.76	99.777	100.39	94.967	95.464	99.825	102.9	101.72	112.77	107.37	104.5
105.76	101.26	109.61	108.32	101.23	105.22	106.12	110.23	107.19	103.89	119.17	109.36	102.92	105.6	99.554	101.13	98.589	104.88	101.72	102.76	100.3	101.39	107.06	107.12	109	97.381	103.95	100.68	104.28	101.47	96.7	104.36	101.59	99.756	106.1	108.34	99.373	102.44	110.05	108.29	106.33	102.14	108.68	116.61	110.02	110.09	109.16	103.81	105.05	102.68
101.27	106.19	100.83	109.32	99.081	104.76	109.12	109.59	109.16	104.25	99.739	104.75	109.6	100.24	115.01	98.427	107.57	103.08	96.811	105.78	105.12	100.56	111.09	100.2	104.28	106.18	101.82	109.31	102.59	108.26	104.05	107.1	99.7	102.74	109.77	107.34	110.03	110.03	106.02	107.55	112.79	104.89	102.21	102.12	106.58	104.24	109.9	109.54	108.69	107.81
107.07	96.18	104.5	107.76	115.11	106.1	108.94	98.679	98.607	105.01	107.42	111.12	105.2	113.19	110.03	100.89	101.06	104.53	103.22	101.4	104.61	102.35	106.86	109.5	100.02	104.17	100.13	109.74	111.02	105.19	107.87	97.789	109.99	100.36	114.76	105.77	100.59	102	114.65	107.61	101.28	100.65	107.28	105.39	101.8	108.1	103.28	102.01	113.76	95.233
110.37	110.37	102.39	108.19	106.91	105.92	105.83	106.14	98.448	94.79	103.37	110.11	113.43	106.34	104.05	105.74	120.66	99.13	111.56	114.06	106.96	106.96	104.72	111.75	121.34	103.83	105.2	105	108.59	107.06	101.17	113.44	112.96	100.24	97.647	100.12	109.27	102.48	102.59	104.13	113.62	116.09	101.69	102.57	107.78	106.14	105.17	104.01	103.52	99.726
100.42	110.27	99.286	114.06	106.59	102.52	103.98	87.534	105.53	117.48	95.857	96.358	104.03	100.04	103.58	98.846	108.97	107.15	103.23	112.63	102.31	107.23	114.04	102.55	114.74	101.5	106.62	109.96	110.22	113.87	104.98	114.4	102.32	105.08	102.65	104.96	101.33	107.07	96.549	106.78	109.55	105.78	108.76	106.22	97.197	113.25	104.84	111.13	104.9	104.22
109.97	104.7	104.27	103.5	113.7	107.07	112.9	110.25	117.27	110.6	106.91	103.32	97.324	118.12	110.48	113.5	108.02	102.38	104.16	111	99.719	109.83	108.87	104.99	103.4	107.99	110.18	110.01	108.51	107.45	106.67	119.37	104.4	105.41	102.1	104.93	98.211	111.03	103.05	113.53	107.36	114.85	113.08	114.05	105.25	94.016	111.14	108.83	111.39	107.81
109.25	105.54	105.09	109.17	107.54	105.77	113.42	97.3	103.66	105.23	100.43	106.08	104.07	110.97	108.37	109.44	102.11	112.08	104.26	106.35	105.34	100.63	106.8	94.34	115.95	108.19	111.01	101.22	103.11	116.12	107.68	105.84	109.41	100.84	104.88	108.56	106.42	107.88	102.14	111.81	103.78	104.99	103.45	108.65	107.8	96.782	99.434	106.77	106.99	109.35
95.244	103.53	105.96	100.32	98.058	102.94	105.98	101.46	101.06	91.732	103.48	102.66	105.46	99.513	97.501	96.635	94.158	96.629	100.91	90.858	108.08	95.005	102.82	95.402	101.36	96.288	110.04	98.373	93.726	102.13	106.93	102.01	99.798	104.45	97.861	99.872	100.07	106.1	107.74	103.13	102.75	107.55	100.1	105.65	105.56	98.334	100.47	104.52	110.16	98.85
112.41	112.86	113.51	104.24	118.65	106.34	104.61	105.79	106.66	107.55	109.31	117.76	101.69	108.17	104.53	101.88	107.42	107.14	108.86	106.98	110.25	109.86	110.12	100.91	108.91	98.974	105.89	106.46	109.51	104.22	104.53	100.48	106.65	107.91	106.15	102.53	117.93	102.57	106.41	107.86	115.59	110.81	106.82	97.458	95.393	113.27	105.94	103.07	105.94	109.87
91.718	105.91	94.915	106.63	88.978	99.207	92.758	99.204	99.702	97.03	89.861	98.404	106.41	101.86	100.3	93.565	92.996	101.27	96.829	96.222	102.19	100.15	104.2	96.273	94.831	87.618	97.261	95.399	98.636	102.71	99.017	100.78	105.33	109.25	96.945	95.551	111.71	108.63	96.706	98.047	95.14	91.018	101.8	98.743	90.901	94.964	103.8	100.72	90.58	96.02
99.648	109.09	114.05	101.73	107.82	116.17	104.42	112.58	107.31	107.05	110	112.07	112.22	107.41	102.61	109.86	109.21	105.64	106.41	105.24	105.05	111.39	108.93	100.02	111.28	110.13	110.94	98.476	104.8	103.66	115.8	106.63	106.19	109.47	101.18	92.553	108.2	104.59	106.26	111.01	98.506	111.07	97.829	113.46	101.85	108.15	105.8	109.3	101.3	105.75
116.33	115.12	111.65	110.29	113.39	104.45	106.68	107.62	108.17	122.48	106.02	110.05	110.01	107.27	114.44	121.57	109.42	105.76	115.51	112.68	110.82	102.94	106.78	109.22	117.2	114.83	117.33	99.309	107.85	114.23	112.03	109.61	114.54	95.907	113.59	107.87	112.26	114.42	119.21	109.49	110.77	110.21	112.7	118.87	110.56	98.528	106.19	103.29	117.01	114.99
109.09	108.85	111.17	108	103.71	104.91	99.592	105.42	109.17	110.24	107.56	114.63	114.96	102.69	106.65	113.96	115.89	104.27	108.9	115.06	105.81	103.98	115.61	106.75	108.02	104.84	111.99	106.87	116.28	100.13	105.85	111.31	104.38	104.3	108.81	109.59	118.07	106.81	105.84	100.35	102.22	109.56	107.33	113.77	115.99	102.08	105.28	113.25	109.68	113.03
103.82	100.26	106.28	105.82	108.26	110.58	101.21	107.36	105.21	103.84	101.38	99.951	106.4	109.37	110.56	103.34	104.05	106.22	108.82	104.91	93.436	109.52	104.08	101.62	100.85	107.16	99.883	102.53	103.05	114.98	107.46	109.46	111.41	115.39	106.39	100.66	101.2	106.92	110.84	117.28	101.92	108.66	103.52	108.52	110.22	107.33	101.56	110.98	111.73	113.71
110.08	99.591	98.65	108.78	105.87	106.66	111.57	101.63	109.16	100.75	108.42	111.47	111.25	101.9	92.853	102.39	97.635	102.69	99.401	106.03	99.943	106.37	108.48	97.828	106.33	110.14	102.25	99.244	102.15	106.46	101.5	115.57	103.94	102.85	100.45	103.91	109.94	113.46	108.78	107.98	103.28	108.44	110.66	106.18	112.73	104.56	110.82	106.92	99.306	99.962
108.15	111.71	110.73	106.41	105.97	114.32	106.81	105.89	104.42	111.58	114.8	101.01	99.417	100.72	112.97	97.513	106.62	106.99	99.687	114.34	104.98	102.69	110.86	106.44	108.54	111.05	102.32	110.28	112.59	107.48	110.86	99.599	99.812	100.93	104.55	110.69	115.95	103.65	100.31	101.63	101.57	102.67	103.83	109.34	106.48	101.33	115.36	111.95	108.66	102.95
110.64	99.066	100.26	100.51	116.37	100.14	105.79	110.72	110.46	102.48	112.34	111.66	104.04	111.39	106.64	115.12	112.45	106.68	109.5	114.49	107.79	108.47	111.4	105.99	97.813	112.02	108.72	99.902	109.11	100.78	110.6	107.3	106.44	102.5	103.76	109.09	104.78	114.03	99.643	103.62	102.01	111.25	113.19	115.65	107.88	110.25	106.59	110.53	109.96	105.53
108.38	105.97	106.43	110.58	108.1	105.19	111.21	107.33	104.84	109.06	107.15	102.84	113.76	104.59	103.03	109.73	111.43	111.3	114.37	112.45	107	115.8	102.78	111.89	102.54	104.82	108.08	112.05	109.67	99.452	103.73	111.76	107.33	107.68	95.906	109.27	115.23	105.53	116.36	108.27	112.33	105.82	107.65	96.572	99.271	113.68	109.1	109.63	113.43	114.09
91.844	98.979	95.505	99.618	99.946	106.09	102.71	100.45	95.628	99.662	100.81	100.08	95.769	99.705	97.917	96.596	100.75	101.46	105.42	103.69	101.61	101.03	102.07	98.5	92.244	93.361	101.07	97.295	92.952	106.04	99.885	94.136	100.67	97.029	97.586	95.804	95.605	101.59	90.339	94.609	93.397	91.031	89.578	93.233	100.72	100.49	97.728	109.36	97.172	96.563
111.09	100.87	111.14	102.2	103.29	101.34	103.65	98.297	102.77	101.44	101.66	99.306	99.042	99.368	108.01	99.415	107.25	101.61	105.19	109.99	110.14	100.5	105.29	104.83	103.57	108.58	108.46	118.23	99.329	97.718	110.81	105.37	108.87	107.71	101.92	102.2	113.56	114.62	97.131	105.59	108.29	99.927	106.22	96.401	105.67	100.29	97.518	100.21	105.9	106.59
111.26	109.09	110.33	115.31	103.23	112.97	109.73	101.33	101.56	110.81	99.079	106.57	107.3	105.3	105.41	106.65	112.25	104.82	108.68	114.17	104.07	103.43	108.96	106.92	99.013	106.94	103.58	102.25	110.04	114.64	111.05	99.356	91.288	108.19	108.83	106.77	109.62	107.61	104.96	99.287	104.81	113.67	106.41	99.943	111.83	108.52	100.37	97.762	99.062	100.28
104.35	104.17	103.89	98.932	98.333	112.3	103.03	95.987	103.91	103.91	99.593	107.73	107.76	99.137	106.34	110.53	100.94	92.442	98.85	95.886	93.467	107.17	107.38	108.78	97.506	108.29	97.985	99.476	95.074	106.56	99.573	97.465	101.24	99.934	105.44	101.35	108.25	93.23	94.948	104.23	94.722	88.859	106.03	98.821	105.13	98.124	90.554	107.09	103.31	92.345
112.71	101.25	107.58	110.38	91.546	104.26	102.63	110.95	106.67	106.37	113.44	98.912	98.899	109.18	105.68	104.34	110.96	110.07	96.508	117.98	113.82	105.8	106.74	108.11	104.94	111.19	106.15	104.82	103.67	105.9	104.14	96.605	101.97	107.29	108.69	111.94	96.101	102.34	103.97	99.303	116.18	95.619	107.01	105.78	109.16	114.2	110.66	107.25	104.15	109.49
110	109.22	100.99	101.07	106.84	112.87	97.707	100.45	101.39	101.42	112.47	105.54	106.82	99.331	110.84	102.37	108.31	106.41	97.886	109.93	107.32	105.59	101.64	111.91	110.11	102.09	100.33	115.91	102.24	106.4	104.19	107.47	117.58	116.16	105.77	115.6	103.83	112.8	111.77	106.99	98.563	103.24	104.84	96.215	99.041	102.83	113.01	97.367	113.05	107.3
100.03	89.21	105.48	101.85	100.76	101.42	107.47	104.56	100.01	90.255	90.389	107.29	111.65	101.5	97.492	113.03	94.832	104.78	99.266	106.35	108.83	104.7	98.448	95.861	97.329	100.72	99.273	103.36	100.46	107.54	102.47	101.83	97.883	104.38	100.62	105.76	97.969	103.66	98.926	99.904	106.1	104.74	99.568	105.32	105.98	92.781	105.39	107.28	98.292	99.011
105.04	93.157	106.08	104.81	106.7	97.823	106.4	105.19	110.18	103.75	98.481	107.08	103.6	97.853	89.563	96.524	95.647	109.29	102.12	99.088	106.8	105.72	102.11	105.31	105.06	100.5	92.017	107.62	106.23	105.42	102.23	99.082	103.1	101.93	99.64	105.84	98.573	101.45	97.149	99.719	96.981	98.849	100.1	98.569	98.102	96.54	100.82	98.288	106.26	96.009
107.59	103.65	113.53	107.33	113.39	105.05	112.62	106.41	97.725	112.43	107.61	106.14	110.27	115.11	107.39	104.06	112.47	106.82	106.55	103.1	104.76	104.73	105.01	107.63	104.21	114.62	102.99	116.57	111.7	103.84	103.3	109.59	115.46	105	109.33	111.87	105.55	110.63	116.1	104.25	101.27	105.44	111.62	104.82	111.03	109.97	109.47	113.24	104.58	105.56
103.3	114.35	101.93	106.73	104.84	99.785	106.5	113.34	104.15	114.89	107.62	98.405	107.81	104.96	102.68	96.81	101.52	106.7	100.04	113.9	107.22	94.821	105.07	96.169	104.75	103.47	104.48	109.11	109.05	104.01	107.8	102.57	123.58	100.47	111.24	106.29	114.83	105.87	105.62	100.94	108.84	99.671	104.65	107.26	106.29	108.12	101.36	94.262	101.94	108.75
110.62	103.12	99.959	106.55	104.19	110.81	107.05	90.989	99.143	109.52	110.48	102.96	118.05	110.15	106.38	102.68	106.83	104.54	105.09	97.681	104.74	104.15	101.04	101.23	105.2	106.69	102.72	101.46	107.94	109.21	107.34	100.71	110.07	106.7	110.03	106.56	110.22	105.29	104.15	97.676	108.26	107.48	98.262	101.73	103.49	116.48	97.776	105.96	110.26	104.01
105.62	104.64	108.76	111.24	106.19	99.277	99.033	106.02	107.38	98.92	114.23	109.96	113.22	104.63	104.13	101.74	110.48	120.33	105.21	105.09	102.77	107.32	94.675	109.03	98.472	106.76	96.542	107.39	97.352	101.78	102.25	112.63	111.79	102.56	114.27	106.14	102.18	107.43	110.2	99.714	101.04	111.14	113.83	113.96	100.26	111.42	107.7	110.59	98.331	118.65
97.264	96.779	95.867	100.81	103.31	94.473	101.04	99.486	94.433	103.84	111.74	96.545	106.11	97.217	104.41	92.944	98.443	106.32	101.56	95.939	104.44	98.618	97.977	85.695	99.612	105.59	98.783	94.627	98.692	103.74	92.075	108.01	105.83	106.08	103.03	97.62	104.83	98.096	92.392	96.301	100.02	105.34	99.779	109.08	84.286	106.95	103.44	95.314	107.15	95.764
105.26	114.24	108.77	111.94	117.16	111.04	105.38	121.28	112.69	99.286	107.08	109.78	109.21	105.89	108.38	108.75	113.32	113.41	105.28	116.69	109.86	106.35	104.66	106.6	111.62	110.2	109.53	107.22	112.28	108.7	108.97	111.05	102.07	100.7	114.75	110.66	99.295	106.53	114.69	106.99	106.13	96.19	114.57	103.96	118.99	105.42	107.65	105.78	112.45	104.25
114.31	104.6	99.757	110.7	113.77	100.63	115.61	108.44	112.44	110.86	102.67	109.41	107.05	110.64	106.2	110.67	100.33	99.826	113.55	103.84	111.65	111.03	108.77	111.12	104.91	117.87	106.22	111.2	114.31	103.48	119.6	106.42	110.84	106.94	100.11	107.61	110.63	104.11	102.4	107.72	110.28	103.78	113.44	106.87	107.31	94.346	109.93	95.551	107.57	113.36
102.16	104.81	109.14	106.07	108.25	109.49	112.15	106.25	111.78	96.276	109.01	100.48	102.11	101.46	107.25	109	109.93	110.98	107.84	109.04	107.27	100.35	94.115	103.68	105.43	108.59	114.09	105.23	105.56	109.95	102.2	108.79	108.45	109.33	103.09	107	109.67	103.87	109.82	109.34	113.77	105.53	103.79	107.24	106.78	112.92	104.23	104.43	107.03	103.96
102.64	107.65	111.39	106.43	109.21	105.14	99.726	106.56	111.48	107.13	100.33	101.69	102.92	111.04	108.99	106.52	121.73	110.44	110.62	108.37	109.33	108.61	105.05	112.64	102.85	102.66	109.43	105.92	105.01	114.71	112.98	109.57	102.99	106.61	105.32	107.04	104.31	113.36	112.52	114.91	111.4	111.94	113.83	110.97	109.52	106.64	103.04	110.99	107.31	110.1
96.129	98.793	97.662	96.175	101.21	103.5	96.152	96.641	94.879	103.29	101.92	95.541	98.324	101.66	108.7	114.14	98.966	104.75	100.85	105.58	105.82	95.054	100.04	101.12	90.309	99.876	102.74	98.243	89.078	103.37	103.56	104.26	87.093	104.25	97.067	97.82	103.54	94.45	105.69	101.14	99.111	111.52	99.865	91.321	105.47	105.28	97.777	110.11	100.94	101
114.33	103.01	105.27	100.2	106.84	110.09	105.79	106.83	110.65	114.77	109.32	107.13	108.75	114.07	107.89	103.9	108.34	107.84	114.72	102.91	112.83	119.81	113.14	108.23	111.94	114.69	102.45	114.12	107.99	106.62	103.06	101.78	95.784	102.59	104.76	106.08	104.86	113.94	105.85	108.6	109.62	112.73	107.52	103.35	111.69	99.612	114.11	105.68	103.56	109.42
101.74	101.31	106.55	106.01	106.58	101.75	102.27	106.59	104.84	99.554	100.26	109.66	92.748	98.996	106.52	102.4	107.42	102.84	101.5	101.57	97.198	108.48	104.81	103.14	97.363	107.87	106.69	106.35	106.62	103.1	102.58	97.773	105.03	106.12	96.357	102.27	101	108.29	99.291	106.29	113.61	101.49	100.26	107.36	96.019	105.08	103.09	94.599	105.7	103.48
115.8	110.91	116.89	106.32	116.96	109.39	110.36	107.75	108.34	112.7	109.34	103.65	115.36	107.97	111.98	115.22	112.09	105.45	117.18	112.99	106.08	102.69	105.2	111.13	108.48	108.61	111.63	107.66	117.8	105.11	111.06	117.41	112.76	113.03	111.17	100.96	109.18	109.17	111.2	115.16	105.76	108.74	111.98	103.45	113.52	112.87	106.43	108.43	115.35	115.25
103.32	104.58	103.53	104.95	102.62	109.4	108.11	107.01	106.76	99.259	105.9	108.97	100.28	99.799	111.84	99.307	109.84	102.35	106.54	109	99.403	102.44	106.27	106.99	109.07	103.9	103.6	105.94	110.12	108.78	105.38	110.9	102.82	100.7	103.83	108.08	103.34	112.59	111.59	107.56	109.47	108.11	94.79	111.95	109.43	106.45	104.63	109.45	105.25	102.64
110.33	106.09	106.92	109.4	105.57	102.34	111.96	108.44	115.33	113.01	107.28	102.19	110.96	109.89	114.32	102.18	105.84	106.08	113.91	110.67	102.86	110.86	118.2	109.06	107.77	111.66	112.96	112.28	113.49	106.21	110.88	107.94	109.92	103.63	113.89	107.51	96.335	102.77	105.4	107.65	109.68	106.29	99.336	116.7	97.092	104.69	101.97	109.69	98.664	110.37
112	110.97	101.86	106.05	108.7	110.97	107.1	100.51	119.05	113.73	111.6	99.466	107.59	121.31	112.45	110.02	101.32	107.85	106.63	108.09	106.2	108.33	112.13	112.53	105.34	107.62	113.06	104.28	102.05	106.38	112.4	104.17	106.82	105.49	112.27	107.57	106.5	118.57	111.65	111.34	111.76	100.32	108.55	106.34	111.5	112.51	109.89	95.568	107.97	101.68
100.31	112.33	111.23	101.88	104.66	109.46	101.95	108.86	104.09	103.83	110.6	109.81	95.306	107.99	96.945	98.11	107.63	105.83	108.94	107.37	103.81	109.94	102.13	111.76	102.85	106.86	102.79	103.73	97.515	108.57	102.53	106.59	109.24	103.23	104.78	100.5	99.104	99.142	111.16	103.07	102.95	103.1	98.864	114.06	107.26	118.67	95.207	104.45	109.37	102.03
95.523	89.827	103.78	92.288	94.563	105.45	89.031	95.949	101.25	106.86	93.97	105.46	98.146	93.481	95.202	92.144	93.86	99.986	107.36	98.767	95.858	98.41	100.9	94.631	105.85	106.56	98.914	97.623	102.12	101	97.675	97.666	89.135	99.209	92.743	100.96	90.883	97.161	99.825	98.801	97.063	94.041	102.59	99.347	88.422	96.357	98.645	93.961	97.04	97.611
115.38	107.72	107.6	104.08	109.17	100.87	104.64	108.99	106.25	104.71	109.65	108.02	106.58	112.3	104.72	110.65	101.21	109.99	103.58	107.62	109.09	112.37	110.7	108.6	102.27	101.48	112.83	98.498	115.04	113.77	105.68	114.83	107.01	107.97	107.59	107.86	97.948	105.62	99.888	108.05	114.9	111.21	109.38	105.7	106.3	103.52	110.82	107.94	106.59	115.6
107.21	106.9	113	103.94	110.64	103.51	103.14	106.14	109.72	105.75	109.49	106.19	109.65	106.65	112.09	106.74	102.11	106.15	106.58	109.52	111.61	116.13	110.88	104.02	111.86	110.58	103.09	109.55	101.91	105.12	113.71	107.01	113.61	109.66	109.25	100.46	99.669	107.23	109.76	112.26	108.39	104.1	101.72	113.13	122.96	105.78	110.91	97.949	105.51	104.47
98.64	98.282	93.122	96.831	94.009	94.471	94.213	98.867	96.457	102.67	100.89	99.637	79.253	108.37	92.461	104.74	107.26	100.65	98.439	101.03	92.941	98.877	93.939	90.238	103.87	99.429	97.349	100.89	90.572	96.582	93.714	101.94	94.662	90.797	95.991	111.18	108.07	98.512	98.805	99.82	94.275	101.05	98.313	101.74	93.839	103.84	88.845	94.402	98.116	97.198
100.14	103.99	109.36	105.68	108.75	108.42	106.09	106.42	117.83	104.53	106.29	115.19	111.14	108.13	103.84	103.2	109.39	98.875	101.88	103.84	104.92	108.92	110.93	107.02	108.86	96.432	108.89	110.15	108.77	102.54	105.44	109.12	125.01	98.587	99.695	104.15	119.07	102.27	100.05	108.96	91.268	96.265	116.7	107.01	106.47	107.63	107.26	99.363	102.53	102.51
99.785	100.15	103.57	107.92	101.11	109.61	99.188	107.95	100.9	106.36	98.066	97.14	108.05	103.96	103.4	108.8	99.28	107.68	101.11	103.55	107.32	103.12	99.824	106.25	104.47	108.23	105.14	108.62	100.79	101.99	95.802	107.79	106.04	108.08	111.24	103.98	111.08	104.17	108.55	106.97	112.39	110.46	104.84	97.269	103.23	110.06	109.35	109.48	109.15	103.26
107.37	109.98	100.89	100.18	106.35	105.88	101.06	108.17	110.2	109.39	104.35	97.199	106.4	106.9	101.3	104.48	108.45	106.71	107.62	100.45	103.64	102.15	105.52	102.96	117.04	102.39	102.58	108.65	113.19	108.6	108.53	103.16	108.42	114.66	102.8	116.59	116.07	103.15	111.74	106.52	109.31	110.53	105.41	105.28	97.468	114.94	106	106.18	106.66	111.19
104.09	109.59	104.61	105.34	102.24	99.045	94.869	116.99	108.81	105.89	114.42	103.83	104.28	102.47	102.59	99.312	116.46	101.09	104.76	97.2	106.81	103.69	105.91	110.81	109.3	110.29	101.79	102.64	106.13	112.1	113.52	104.65	106.65	103.65	101.77	104.65	107.68	105.4	102.02	108.8	106.22	102.63	104.36	104.24	103.03	105.58	97.527	100.36	110.39	104.62
103.18	99.656	93.316	95.605	100.2	106.63	100.5	102.09	104.94	114.36	98.791	105.6	106.59	108.54	102.94	104.24	96.915	105.06	102.62	102.43	102.38	98.286	99.574	99.234	107.56	106.81	110.6	101.76	96.344	107.55	106.37	96.556	111.65	93.301	109.44	98.195	98.171	105.56	96.311	100.7	106.35	98.791	99.794	101.13	103.34	104.99	99.422	100.83	106.29	99.084
106.37	107.49	99.978	103.88	111.58	109.87	104.82	103.24	111.83	109.87	101.3	109.1	104.8	112.13	105.61	100.78	103.44	103.95	110.44	108.99	106.09	106.73	110.04	110.64	104.23	109.52	109.4	103.21	101.81	106.41	100.18	111.81	115.57	108.67	107.76	103.46	110.25	107.36	105.52	97.14	111.48	107.48	101.04	104.96	105.9	109.73	96.901	107.7	103.45	110.01
106.8	105.85	107.87	101.49	106.12	110.24	105.3	97.412	113.3	108.14	97.658	102.09	101.72	105.35	109.93	103.44	98.982	102.75	111.71	109.48	105.92	107.6	104.39	107.7	104.07	108.33	101.05	106.36	100.99	102.66	102.96	108.91	111.67	103.28	112.7	101.5	103.36	108.62	120.09	110.44	97.592	115.79	105.44	107.91	105.43	107.76	104.52	96.607	103.14	111.93
103.56	109.62	103.96	101.23	109.23	103.72	113.34	104.54	108.42	105.19	111.82	110.82	106.31	101.98	104.1	102.74	114.33	115.87	108.94	104.73	105.3	102.65	112.56	105.38	110.83	102.94	120.57	113.45	108.69	111.36	106.4	108.57	107.88	108.28	108.5	105.96	106.83	114.59	106.73	111.69	103.87	110.33	107.02	107.64	107.86	110.87	112.47	113.44	106.13	113.94
109.44	101.17	98.02	98.005	100.33	95.806	107.26	106.66	103.6	107.45	97.739	109.69	102.88	104.75	100.45	109.86	103.58	109.77	95.617	100.26	99.98	99.381	95.948	108.51	105.33	96.489	103.45	99.88	98.666	98.106	98.794	101.32	97.857	103.64	105.16	112.12	113.21	99.348	94.358	101.89	99.447	103.95	101.02	104.81	104.47	106.24	102.77	105.86	104.55	94.781
95.076	105.9	96.045	101.68	100.42	96.787	100.47	87.628	105.38	95.397	95.309	93.782	86.767	105.03	101	100.66	99.994	105.32	99.723	103.51	91.322	99.989	95.058	100.72	87.525	103.77	95.252	101.32	94.488	88.394	97.511	97.029	91.298	83.119	94.882	98.125	99.629	95.773	99.99	97.367	96.577	88.636	88.851	98.882	99.563	91.049	95.932	96.907	104.98	99.589
109.57	94.502	105.7	107.68	106.6	102.05	110.96	105.74	107.05	106.45	102.38	102.56	104.86	101.53	100.14	106.51	103.69	101.3	107.58	98.763	106.38	109.06	108.47	109.64	101.62	106.96	103.24	110.55	99.704	105.35	100.72	102.82	104.19	111.11	100.14	112.35	111.72	113.9	116.14	108.24	110.3	106.69	102.61	99.04	100.81	97.869	106.26	102.27	107.41	108.08
107.41	103.31	106.25	101.71	101.02	107.03	108.33	111.82	104.27	104.1	94.826	100.54	99.683	103.45	101.11	102.31	110.5	101.3	108.59	116.15	114.5	115.16	108.56	105.75	104.8	110.31	103.37	112.45	102.54	106.61	104.46	105.48	104.69	112.63	101.7	102.26	108.25	104.79	111.08	99.545	104.44	103.46	103.21	105.35	101.91	107.63	94.641	105.38	95.083	106.94
107.62	113.21	104.05	100.53	109.87	112.71	103.96	105.09	113.9	109.08	111.23	102.92	113.37	109.49	94.885	109.19	113.24	95.466	106.15	115.47	110.16	104.13	108.91	109.06	110.35	119.84	107.03	107.83	107.69	106.07	117.5	110.27	105.59	103.66	111.07	98.415	106.32	97.209	113.03	107.61	105.17	105.48	113.53	101.54	110.08	101.1	106.79	105.93	104.14	106.57
92.873	106.74	102.19	83.454	89.067	94.526	92.963	98.424	108.1	99.032	100.77	93.916	96.067	94.892	109	105.06	93.28	98.238	98.953	100.7	101.58	83.802	101.55	92.045	101.69	96.348	102.69	103.37	102.19	93.429	97.91	99.509	100.42	98.433	103.65	100.05	101.07	99.709	103.49	99.401	82.462	100.99	100.22	102.37	92.799	94.095	93.133	102.82	92.342	102.36
105.88	108.65	113.49	102.62	107.76	110.31	106.64	114.38	107.2	106.69	106.97	115.14	110.68	108.38	108.74	114.55	108.81	118.11	109.61	114.11	112.73	108.01	104.92	111.37	111.68	103.61	107.34	107.06	105.68	104.59	108.65	112.99	108.75	105.13	111.29	109.59	114.97	114.24	113.63	103.38	100.44	103.84	118.75	103.01	103.02	112.62	109.56	113	105.24	111.94
105.15	109.73	114.93	101.95	106.46	106.17	103.17	111.75	100.58	104.75	105.81	112.47	109.45	107.96	106.71	107.61	109.15	109.4	104.33	100.83	107.54	108.22	104.5	108.65	104.59	98.148	108.73	112.83	112.27	113.54	113.28	103.75	107.5	106.06	104.27	119.04	112.35	111.14	112.36	113.55	103.12	113.73	102.32	106.96	107.47	121.69	105.34	118.27	107.45	113.28
99.239	98.34	100.92	112.7	100.44	101.53	94.801	91.206	100.9	96.955	96.846	98.861	97.679	92.815	108.73	93.679	97.883	107.37	90.049	108.92	97.879	97.591	97.282	101.81	99.328	103.99	94.302	96.317	88.238	101.9	95.37	101.75	102.34	92.364	95.251	95.606	103.65	100.28	100.8	103.93	101.44	98.527	98.432	100.47	97.006	102.07	101.47	104.45	108.29	104.59
106.27	103.5	108.86	114.64	113.74	104.81	97.358	101.78	116.31	106.65	105.06	105.74	102.81	101.01	107.25	111.21	102.22	111.26	103.09	107.05	111.22	114.06	103.03	96.595	110.41	109.51	111.11	106.59	103.66	113.04	107.72	117.05	103.88	107.75	104.1	111.4	110.14	103.18	107.12	107.85	110.87	106.4	121.77	112.67	104.8	99.018	106.93	109.68	109.58	114.9
105.26	100.67	112.77	113.81	113.81	110.8	108.24	114.72	108.95	106.48	112.41	102.51	117.16	107.75	105.1	99.872	116.54	111.28	113.08	109.88	106.95	107.49	102.46	114.43	105.19	113.83	103.78	107.03	105.81	105.94	110.62	107.53	104.04	107.18	116.47	105.5	103.85	101.57	115.42	113.6	111.84	108.2	111.57	100.82	110.29	116.86	104.89	113.17	112.6	112.14
99.017	103.97	102.08	98.098	97.171	95.833	111.19	100.75	107.24	108.96	97.517	99.795	111.71	107.9	106.69	97.208	102.92	94.656	112.38	103.78	103.76	108.12	113.04	103.98	104.21	105.69	100.1	113.57	109.06	113.81	105.92	103.65	98.861	101.94	111.25	103.63	101.66	105.46	114.23	101.96	104.18	106.12	104.17	104.11	102.72	115.24	110.31	101.3	110.81	103.94
102.48	103.04	110.92	107.86	110.79	104.05	105.21	103.85	111.87	100.9	101.26	113.54	105.27	108.15	108.72	109.89	103.94	109.36	106.1	103.53	101.92	103.81	108.4	105.27	115.57	98.53	100.19	110.72	107.45	111.38	111.3	111.87	111.15	106.51	101.31	107.91	101.78	108.65	99.771	108.31	107.02	104.13	109.95	98.993	108.95	109.2	109	112.79	105.49	108.01
101.17	100.78	96.572	98.669	100.05	102.77	101.97	102.15	99.487	119.77	101.51	109.03	100.72	98.559	102.93	103.39	104.21	102.93	96.022	101.88	110.38	110.34	106.97	109.5	104.7	97.359	104.74	103.61	97.683	112.16	107.43	107.79	111.73	116.9	108.17	99.37	102.92	105.94	110.27	110.64	101.9	105.11	108.52	103.73	101.16	112.14	96.09	103.28	105.53	101.37
105.1	105.11	115.13	102.12	104.9	100.51	103.85	112.89	115.11	113	110.29	98.972	101.76	105.4	111.6	99.737	102.35	103.74	103.49	102.42	108.91	111.12	104.17	110.28	115.3	111.69	94.264	104.07	107.65	97.279	98.776	100.12	104.68	101.67	107.97	102.13	100.15	115.7	108.53	101.95	100.76	107.8	103.23	107.01	105.64	105.62	100.51	104.82	108.76	112.87
104.76	97.134	104.28	95.988	104.92	95.86	99.96	108.66	103.28	98.624	111.99	105.38	92.76	99.21	101.6	93.31	95.865	112.84	92.818	104.85	95.226	95.832	101.24	112.41	103.07	106.25	98.686	96.026	101.87	99.162	101.91	94.389	105.12	96.415	103.34	98.114	97.467	98.383	103.29	100.57	100.99	104.05	85.626	101.15	97.34	98.967	102.45	103.87	105.1	107.32
103.59	109.01	103.2	100.31	107.8	103.47	107.25	120.63	108.09	112.52	116.44	110.41	109.04	98.608	107.75	113.08	107.49	116.86	110.76	110.68	106	108.13	107.18	112.5	114.79	111.46	113.24	97.478	104.75	108.37	102.77	109.98	103.33	109.49	108.83	106.4	113.26	114.23	111.15	108.56	103.95	110.45	101.61	113.91	105.68	109.99	102.15	116.41	101.84	114.6
93.268	99.444	101.26	106.04	101.81	105.58	98.471	102.13	114.13	96.842	95.882	102.45	107.56	104.5	99.913	99.166	110.86	98.881	101.66	90.259	104.51	91.213	95.152	95.761	105.32	105.24	97.805	108.35	95.52	103.93	98.218	97.686	106.99	96.406	108.8	98.325	100.57	109.07	91.703	95.382	94.861	99.481	105.22	103.43	93.647	105.69	102.42	96.315	103.67	104.13
97.768	99.943	106.56	98.595	107.82	107.62	97.93	108.63	108.15	102.18	104.02	96.926	110.63	99.72	109.33	106.31	103.98	105.07	101.74	115.86	109.63	113.35	97.532	99.415	109.23	108.31	105.18	98.985	104.86	96.93	102.05	99.76	107.25	106.83	107.74	94.44	104.83	103.72	105.95	103.09	112.04	89.21	108.24	106.32	108.36	99.884	104.44	105.91	106.44	107.09
102.11	97.843	107.75	91.67	104.58	107.66	107.14	102.04	104.6	106.83	92.416	97.558	87.966	103.56	93.321	90.762	102.08	100.18	103.13	107.61	92.246	102.43	98.124	96.273	101.54	97.825	98.322	99.794	94.696	103.82	96.369	95.741	96.291	99.169	95.796	100.07	96.428	103.18	102.17	103.5	100.81	113.08	104.73	102.22	98.712	95.24	107.51	99.027	106	101.34
102.13	105.82	106.61	107.49	110.87	111.27	108.92	106.7	105.39	105.74	99.703	109.75	102.51	102.53	107.89	116.02	112.26	106.54	110.06	108.06	105.23	105.1	105.28	103.61	104.89	113.93	110.24	115.49	103.61	108.54	111.11	106.41	104.63	111.87	98.17	104.6	108.59	108.16	103.6	101.18	104.63	102.75	111.25	100.56	100.71	105.25	104.04	99.291	97.651	104.82
101.92	104.43	97.747	96.328	100.83	101.46	98.115	106.38	102.39	99.66	105.24	101.28	100.44	99.462	102.26	93.93	93.89	106.21	99.966	90.432	84.201	95.707	91.227	104.59	93.184	98.201	92.809	102.47	104.06	106.93	102.97	90.703	105.74	96.42	103.33	97.367	104.47	98.417	106.75	99.307	98.254	94.057	108.2	92.003	99.025	96.275	102.93	97.87	92.831	97.682
97.538	102.65	107.27	102.26	103.58	100.33	107.59	105.32	102.18	100.19	104.97	96.794	111.34	103.91	114.01	106.42	108.39	107.23	97.05	112.46	106.98	112.21	107.66	106.52	111.02	100.73	102.82	101.86	108.81	106.41	107.36	105.41	108.68	106.57	100.91	106.97	102.72	112.55	103.83	106.72	112.67	95.686	107.42	111.2	110	109.11	110.94	109	104.04	111.71
101.72	104.68	101.71	98.583	110.65	103.66	107.02	111.76	105.55	98.784	97.65	103.64	99.792	104.07	112.15	100.57	100.81	98.572	110.75	105.97	105.65	103.5	103.85	113.87	112.4	105.91	104	101.01	113.49	104.2	105.16	105.37	106.69	102.66	109.45	107.22	97.936	113.08	101.63	105.38	107.8	104.01	102.07	105.17	103.34	102.77	112.34	108.94	108.38	110.15
98.054	99.482	106.69	106.46	104.69	113.43	110.82	109.79	110	109.1	117.11	107.21	107.57	104.13	112.27	106.72	99.328	104.99	103.31	101.64	106.3	105	105.22	105.4	102.92	110.41	112.3	108.3	105.48	109.45	102.71	107.15	105.4	100.43	102.08	105.02	104.58	105.13	95.545	110.44	113.25	103.86	98.541	107.59	110.76	111.44	112.42	111.14	106.59	110.12
117.29	113.98	94.184	104.93	105.28	100.77	112.95	108.91	110.1	97.689	106.42	102.21	98.301	104.18	112.7	100.78	102.95	104.41	106.55	112.51	100.22	110.64	106.41	101.12	104.94	107.97	99.587	109.71	104.13	107.78	105.11	110.79	101.6	102.52	106.91	103.98	108.04	102.7	93.927	112.24	105.43	96.976	115.2	105.04	106.55	111.97	117.08	110.9	108.12	110.29
109.02	107.54	104.65	100.05	103.76	114.71	101.61	101.59	105.19	104.25	110.63	107.61	118.72	112.45	108.08	108.35	105.4	113.75	104.85	103.15	102.48	105.48	107.71	102.97	108.12	111.77	109.05	104.69	97.871	100.04	106.85	107.06	102.13	108.71	112.26	111.04	109.48	105.37	98.223	110.24	112.51	106.7	105.92	102.53	111.45	110.27	98.967	108.5	117	97.998
105.63	116.13	104.06	107.09	104.15	108.53	105.96	97.594	103.09	108.14	102.02	115.55	102.65	99.449	105.05	105.88	101.88	110.98	110.81	105.23	106.14	106.9	99.35	103.45	113.36	97.452	103.39	99.61	97.166	100.28	113.27	103.53	116.31	105.32	96.797	109.5	105.13	112.39	113.86	107.91	99.909	105.09	109.23	99.578	110.22	98.933	108.26	107.04	97.964	101.7
102.2	102.62	105.82	108.85	97.154	105.75	114.57	107.9	107.91	104.5	101.02	113.17	105.97	106.22	114.95	106.54	104.48	99.534	112.31	101.36	102.9	103.84	102.49	96.87	104.56	107.61	101.63	106.44	102.19	112.57	111.14	107.59	113.12	103.24	112.71	101.92	104.06	95.804	104.54	112.54	101.46	108.01	112.5	106.04	99.883	110.58	105.34	100.89	108.14	107.45
107.2	108.81	110.16	114.1	112.97	110.34	105.73	98.099	110.29	110.3	106.49	109.58	101.31	105.47	104.69	105.45	106.84	99.976	103.96	98.999	116.07	102.67	107.28	107.75	118.49	105.57	112.54	107.04	99.234	104.56	101.92	99.687	111.76	107.89	104.87	100.19	101.93	108.25	102.98	106.67	102.56	112.33	107.98	110.91	111.59	110.31	101.71	98.158	114.78	113.9
100.97	106.42	100.25	106.39	113.49	113.74	104.09	115.48	102.19	103.3	110.06	107.42	109.5	103.93	112.85	108.41	113.75	114.25	102.99	102.48	100.14	101.74	118.72	102.04	109.68	111.17	107.89	103.42	107.14	112.16	101.38	112.07	109.85	106.13	117.92	108.79	110.52	103.07	115.59	112.43	107.32	102.56	110.02	108.78	101.04	112.04	109.86	110.55	106.29	106.88
103.36	101.2	100.19	86.35	96.219	99.608	99.741	101.19	93.95	90.692	101.89	102.76	96.322	98.338	97.713	103.31	93.546	102.88	101.94	105.08	98.088	93.844	95.353	97.96	108.58	95.757	102.99	107.31	104.33	98.906	102.13	99.765	94.664	100.27	93.169	96.017	89.767	94.099	109.4	97.056	97.874	110.65	96.582	97.492	97.923	107.09	105.89	94.868	100.65	104.57
104.34	104.31	99.679	107.32	102.32	107.83	111.68	100.33	103.89	107.67	98.818	114.95	108.18	109.05	113.23	105.04	95.866	103.15	100.4	105.94	111.09	102.54	98.203	106.13	106.05	103.93	102.1	104.1	101.03	105.52	97.628	106.61	104.82	106.83	106.5	107.71	103.22	100.98	100.57	110.94	106.05	103.81	107.21	103.97	105.39	109.71	104.7	102.28	106.4	115.05
104.4	107.61	102.21	104.88	106.24	105.18	99.514	108.06	115.77	107.85	105.86	99.517	98.769	96.425	105.97	108.15	103.6	101.64	108.61	105.72	102.13	104.89	102.3	104.91	109.48	106.69	102.67	101.13	102.33	102.99	101.5	106.64	104.43	105.72	97.962	111.38	107.53	104.86	107.14	97.965	105.55	106.18	106.93	108.23	111.52	114.12	101.61	104.59	92.532	100.35
99.861	97.177	103.03	103.31	92.497	94.786	98.887	96.898	95.285	103.51	98.254	100.61	91.802	95.336	94.706	98.046	101.2	100.58	100.01	90.326	97.065	100.95	92.384	98.071	97.715	102.28	93.777	91.807	100.58	90.119	96.897	96.338	100.11	94	97.194	98.591	103.82	90.215	100.2	90.074	101.41	102.6	100.79	95.805	107.02	92.369	95.225	92.908	102.46	105.22
106.82	105.22	103.5	97.573	106.59	96.146	109.77	104.21	100.05	113.08	112.42	111.88	109.51	110.12	109.16	112.83	105.41	101.32	105.4	111.27	105.97	104.68	100.28	100.27	103.47	103.31	102.57	99.363	100.44	107.22	107.05	103.09	106.97	106.28	95.393	102.82	105.5	99.746	100.49	103.02	106.38	104.36	112.14	105.12	106.12	98.101	105.93	107.94	116.11	103.91
105.28	95.31	103.67	96.107	99.822	99.296	100.31	97.517	102.55	94.089	94.63	99.422	113.82	100.98	108.53	109.96	107.38	108.77	109.89	97.965	100.56	108.79	102.04	117.2	99.068	105.95	108.52	103.32	109.62	108.78	113.39	100.38	107.28	110.1	108.65	108.96	109.14	106.88	112.57	106.89	100.57	100.52	114.37	108.08	108.01	105.46	105.73	107.09	105.17	105.07
100.41	102.02	102.1	106.43	103.99	103.1	111	103.12	107.91	110.69	103.34	103.7	105.01	104.58	102.93	111.68	106.21	105.15	112.04	102.14	104.23	104.86	109.29	111.46	101.57	105.97	109.83	120.99	106.31	102.9	99.124	106.7	101.38	108.35	107.31	104.4	103.69	109.54	111.3	111.6	104.9	104.01	104.48	111.51	106.3	106.27	110.65	104.77	108.45	111.71
97.814	102.55	114.5	107.46	109.27	104.48	100.55	113.77	100.08	101.97	99.65	102.84	104.48	107.64	108.23	106.69	100.75	100.64	108.8	104.84	107.32	101.7	105.21	102.2	104.3	106.78	111.31	114.76	109.02	100.35	107.63	109.65	107.67	106.57	100.15	100.46	110.9	106.68	112.72	108.27	102.67	100.54	101.5	107.48	112.74	104.61	102.31	102.43	111.22	109.63
98.856	102.28	106.42	96.32	103.93	103.06	91.175	102.61	98.825	94.239	84.666	98.259	97.682	91.297	105.17	99.902	95.679	96.195	99.018	103.68	88.86	93.895	100.28	92.792	101.58	103.15	91.155	106.21	94.505	102.29	96.854	96.839	101.8	95.518	100.49	94.888	94.638	96.4	94.846	93.078	93.461	101.56	93.273	100.77	95.589	93.878	105.01	103.68	97.987	107.03
99.642	110.45	108.25	109.51	105.89	105.78	101.1	106.51	112.51	114.84	107.54	113.32	104.69	106.59	104.2	108.63	109.05	107.59	107.5	102.76	107.86	113.61	104.45	101.42	101.7	107.29	107.4	111.32	101.55	97.374	103.36	103.29	91.911	110.48	105.05	104.53	104.75	106.13	109.15	98.954	105.49	106.53	102.37	108.1	111.74	95.266	99.541	109.07	103.89	111.91
111.23	113.57	104.35	101.36	107.7	108.67	110.81	107.67	106.7	117.15	104.06	105.89	104.07	103.23	113.68	101.69	110.28	112.16	110.93	104.64	109.5	100.72	105.25	111.24	105.52	104.93	108.83	109.48	112.34	106.33	112.88	104.35	108.49	108.73	110.89	104.42	100.97	102.1	103.12	107.05	114.66	105.1	109.24	98.757	106.39	114.2	98.927	108.12	97.622	114.37
98.892	116.03	108.38	113.04	114.43	102.73	117.71	105.71	110.11	109.15	106.91	106.8	107.84	110.44	113.82	104.18	102.12	103.66	116.07	107.61	109.71	108.22	109.25	113.21	104.59	105.36	106.76	101.2	106.73	108.67	102.65	103.18	108.48	103.08	103.59	110.43	103.15	100.37	115.04	105.57	105.17	107.7	100.96	106.82	120.23	118.49	103.37	113.23	111.75	101.57
99.815	102.1	107.69	100.46	107.41	110.61	102.71	100.96	105.09	105.72	95.454	105.45	107.2	102.54	114.63	112.57	111.25	96.839	110.73	107.9	110.44	111.71	104.96	112.06	110.52	104.22	115.67	105.41	106.62	102.16	109.56	112.14	111.04	100.24	113.16	106.5	94.979	101.16	108.11	106.22	101.01	105.36	102.55	107.99	96.219	106.32	107.27	110.4	102.54	111.7
101.27	105.53	104.42	108.64	104.96	104.72	101.55	111.93	104.56	99.37	114.74	106.5	106.68	110.77	101.56	107.59	110.23	107.27	116.22	108.43	110.52	113.82	109.68	105.4	103.75	112.97	114.16	111.41	109.13	104.7	106.81	99.662	110.56	102.7	98.526	104.38	104.34	104.06	121.17	107.85	107.81	104.57	105.94	102.64	111.91	119.88	109.09	114.42	108.87	112.87
96.76	96.55	103.22	98.984	98.326	97.951	93.776	100.82	105.97	102.86	95.231	99.054	97.21	103.05	92.439	102.58	95.907	106.35	99.903	98.593	102.68	99.197	97.618	103.84	99.42	101.02	100.17	109.43	100.82	93.98	100.81	99.173	105.72	90.701	102.06	103.35	97.965	91.165	98.025	100.35	105.62	98.651	99.701	91.946	91.372	93.928	108.04	101.3	107.63	99.495
102.34	107.41	103.93	107.22	110.98	102.87	116.49	110.35	102.5	114.06	97.694	105.46	106.08	104.89	108.48	104.66	103.66	102.6	106.81	101.03	111.19	102.55	101.51	110.78	105.4	102.15	111.5	102.39	116.49	107.48	107.99	104.4	105.97	104.37	105.18	99.652	103.84	102.14	102.83	105.21	110.02	107.53	98.675	111.88	110.9	104.49	114.67	105.85	101.76	95.787
99.127	97.837	103.32	102.14	100.44	102.66	102.54	101.21	102.87	95.988	103.37	101.23	97.796	96.688	106.02	109.6	98.753	103.45	97.436	96.612	106.04	91.409	100.04	97.889	92.821	102.1	98.117	96.587	96.206	98.163	94.655	98.528	103.25	102.37	94.837	102.42	109.53	97.312	100.15	98.038	100.27	99.373	99.218	104.33	100.21	99.265	92.435	93.77	96.089	104.6
102.08	100.49	108.01	90.591	91.842	100.04	90.545	95.543	97.793	105.16	94.465	98.929	105.09	97.504	97.699	98.317	99.669	99.025	99.823	100.56	98.221	99.985	99.403	100.2	104.34	100.11	89.932	99.084	97.373	99.79	97.869	99.872	94.339	97.845	97.419	101.63	96.139	108.92	101.97	93.283	94.703	94.708	97.148	104.74	94.663	97.591	99.312	101.55	92.242	98.367
104.25	110.46	106.36	109.83	101.5	103.41	98.895	106.09	110.62	109.41	103.32	113.57	103.64	103.89	111.17	108.56	109.95	109.25	106.85	99.35	103.53	104.07	106.91	108.81	112.94	95.975	100.87	102.02	114.72	104.54	113.54	97.442	102.82	99.776	106.71	104.74	106.83	114.93	108.27	105.96	116.44	104.92	99.861	111.66	106.33	106.24	112.53	103.18	98.606	99.332
99.763	97.977	95.372	94.318	100.62	93.825	101.95	95.423	101.17	98.561	98.369	103.68	104.7	101.34	95.952	96.769	95.765	99.806	102.61	103.93	87.45	93.755	90.518	93.517	88.037	91.788	101.05	100.75	98.111	100.99	95.39	97.18	97.194	94.499	98.076	91.181	102.76	103.17	96.889	96.309	94.917	102.29	101.48	89.73	99.225	98.9	105.79	105.13	94.878	97.713
110.55	97.29	102.68	106	96.27	107.01	108.4	112.39	99.875	106.71	99.095	104.76	117.25	100.18	113.09	106.47	98.283	102.5	94.486	103.27	102.1	111.14	108.1	102.44	112.42	104.23	101.7	102.86	104.42	98.303	111.99	102.63	103.04	101.64	100.77	103.13	104.57	104	101.07	99.894	102.86	102.71	108.84	98.769	96.857	104.64	99.917	116.08	108.83	99.911
107.95	111.01	109.76	98.735	106.87	109.61	101.08	103.28	114.13	98.549	110.84	110.69	104.3	104.38	109.35	101.28	108.08	111.61	109.7	103.63	105.03	108.69	110.11	103.21	107.99	104.73	109.16	104.54	104.8	102.89	108.2	107.99	108.33	105.41	112.33	105.31	99.534	101.77	101.17	108	103.31	101.63	100.9	100.19	113.46	103.55	106.85	112.88	100.74	104.57
105.01	109.55	97.607	108.29	110.82	102.1	95.476	112.33	102.41	101.85	112.12	109.76	105.1	109.14	105.09	117.15	99.878	105.33	108.49	109.85	110.82	109.79	110.08	112.46	106.34	111.95	108.58	108.66	107.95	108.58	121.48	112.74	110.89	105.14	106.47	106.46	111.25	111.66	105.93	108.15	104.43	121.54	110.68	106.86	104.95	107.13	110.76	118.84	107.03	104.92
99.851	103.46	88.132	95.021	105.77	108.88	93.973	102.24	101.37	95.205	100.28	102.59	101.21	97.295	100.24	96.689	103.76	99.404	98.1	96.099	95.346	99.505	94.735	96.301	101.44	95.205	90.086	101.88	104.71	104.62	102.41	102.87	95.351	94.93	99.291	96.658	95.765	93.296	95.262	101.73	89.626	107.38	97.646	94.116	95.294	103.47	95.286	91.425	100.58	111.41
102.99	104.87	98.916	103.62	94.806	112.65	113.59	100.01	114.68	107.19	104.23	106.94	101.29	110.57	96.119	109.43	104.71	104.57	93.663	99.509	102.38	110.65	100.54	104.48	101.55	97.689	112.39	104.46	100.89	100.1	106.28	114.14	105.25	114.08	105.71	113.55	97.079	109.55	99.361	112.15	98.905	104.9	112.14	101.39	108.1	108.35	104.53	114.22	105.66	109.55
102.23	109.02	105.87	105.11	110.99	105.99	111.62	95.733	114.62	103.88	105.77	108.44	104.63	111.85	109.33	115.99	112.54	107.3	104	114.25	105.07	101.99	115.81	114.52	107.39	110.57	107.56	122.19	107.64	108.85	117.32	104.07	111.69	110.27	107.41	109.84	113.28	105.09	109.33	104.74	117.86	105.1	112.67	111.42	108.75	103.48	115.46	108.24	105.13	100.05
113.29	101.99	95.382	94.095	102.08	95.25	94.321	99.022	110.3	101.57	103.33	103.12	90.968	104.3	94.473	94.232	92.123	93.082	88.088	99.196	107.96	100.38	106.82	100.61	110.08	96.377	95.808	92.815	95.612	101.82	94.195	97.36	98.644	95.786	91.108	109	104.65	98.356	96.903	95.209	103.75	95.734	97.965	98.413	103.67	106.01	106.04	106.02	106.64	90.136
102.43	97.063	98.567	98.249	104.06	102	90.361	103.13	105.43	100.75	100.88	102.28	100.76	104.4	100.45	102.98	90.731	103.93	102.85	100.9	95.48	98.185	98.23	101.65	96.29	102.13	110.56	98.803	102.33	102.17	91.838	108.99	102.24	100.79	100.24	100.98	107.86	100.32	101.72	104.58	104.27	102.3	99.916	96.441	101.25	103.21	104.91	95.759	101.63	101.5
115.81	109.3	108.78	108.01	100.28	110.65	104.15	107.96	103.36	108.66	103.42	105.53	94.014	102.89	113	113.47	108.54	106.66	111.93	102.66	101.57	108.18	107.33	102.3	100.37	106.69	112.41	100.65	113.05	108.64	112.02	106.24	108.68	112.5	105.77	112.74	109.96	114.32	100.92	102.35	111.33	109.8	118.09	97.279	102.35	99.809	113.76	106.14	104.83	101.02
102.36	113.36	108.04	99.384	105.83	106.71	105.8	108.16	111.26	107.49	109.62	101.43	99.418	103.71	117.56	105.16	101.52	112.52	100.65	99.586	101.14	112.49	107.57	105.1	118.39	109.9	109.26	110.55	103.11	108.63	102.22	100.67	103.94	106.06	100.78	102.36	103.64	101.59	105.38	113.39	102.86	109.26	110.84	108.6	90.528	105.5	99.251	107.21	101.69	104.42
112.89	105.66	107.69	113.13	109.49	110.77	108.62	119.1	106.12	101.61	111.78	112.19	109.15	105.49	105.57	106.55	111.1	110.79	106.9	119.57	101.11	110.34	118.92	107.21	117.16	104.31	104.24	108.6	100.25	106.06	106.84	110.47	109.97	107.36	108.77	116.96	110.74	111.37	111.04	103.95	112.77	109.65	111.03	103	106.89	112.47	106.04	100.09	108.9	103.26
91.393	98.885	101.56	94.48	101.26	96.007	94.618	100.61	97.393	103.31	100.38	101.52	99.391	97.264	97.52	105.38	95.152	94.701	97.762	97.126	100.04	101.53	100.14	95.756	89.909	93.443	97.95	107.13	95.401	106.46	91.692	96.128	94.088	103.08	83.539	104.2	94.079	103.21	99.786	101.31	103.63	106.9	100.43	96.679	95.468	93.74	91.151	101.34	99.094	102.29
102.51	97.545	101.83	88.926	102.65	97.746	87.213	104.51	105.3	98.673	92.15	98.856	96.452	101.55	103.73	98.516	101.03	99.981	100.63	94.283	95.181	96.642	96.301	103.64	95.08	96.79	110.68	104.53	95.729	100.4	102.71	97.757	93.784	107.79	96.751	101.16	99.348	102.02	101.74	95.203	95.224	99.622	94.551	98.138	101.96	105.69	104.61	93.919	94.531	103.94
107.73	104.71	104.88	105.18	108.91	104.68	101.72	107.78	102.94	102.68	95.886	105.45	106.98	94.762	97.942	96.291	108.64	106.48	110.82	99.931	105.06	112.46	103.69	102.05	102.57	100.62	104.68	101.34	94.048	120.7	101.27	98.576	105.61	100.23	105.36	104.09	98.713	105.4	100.7	103.55	100.91	103.46	105.48	104.21	99.623	108.21	107.29	104.22	115.82	98.741
108.16	98.591	104.66	111.66	112.38	117.95	114.36	112.43	109.34	107.64	110.22	99.276	108.36	115.34	101.26	107.95	105.82	111.41	112.63	115.72	104.24	114.07	113.32	104.35	113.32	112.64	107.6	103.98	110.29	107.48	113.79	96.381	105.43	110.61	105.92	100.52	115.48	115.62	105.05	113.17	104.46	99.895	102.81	112.81	106.98	115.13	103.34	106.78	103.02	101.85
105.66	110.56	106.73	105.98	107.71	104.56	109.37	113.49	107.58	117.35	105.28	100.37	100.03	107.27	105.59	111.89	103.52	110.76	107.36	110.39	115.7	110.95	102.91	104.87	109.67	96.202	98.701	104.43	105.79	109.75	100.57	107.59	105.63	101.93	104.49	105.14	105.78	114.87	106.2	109.23	107.65	115.74	114.66	106.67	99.148	107.42	112.57	103.39	107.01	109.85
102.85	121.1	106.33	103.7	114.16	105.77	120.74	104.38	107.52	103.6	111.82	106.48	116.45	98.411	108.83	101.79	110.69	108.82	103.81	105.83	102.58	109.29	113.39	115.14	108.88	111.92	104.79	102.38	102.88	119.88	104.69	102.91	109.87	108.41	108.07	102.83	99.776	104.61	112.99	104.17	108.74	111.74	109.64	109.39	112.13	109.2	112.07	105.79	112.22	109.44
91.333	97.63	101.72	95.339	104.87	103.06	105.47	106.78	100.45	106.92	96.921	100.32	105.6	96.108	95.797	103.46	101.6	104.11	99.877	101.1	101.32	99.25	97.58	103.36	105.83	106.21	95.586	99.68	98.456	102.85	97.299	94.78	96.871	99.365	100.83	97.776	95.308	105.23	107.76	98.354	100.92	93.938	95.505	100.52	98.67	96.377	97.138	98.615	102.15	98.136
108.65	107.62	103.94	105.9	107.58	101.49	112.35	105.29	111.85	108.51	112.77	103.46	110.63	109.51	104.13	108.13	107.15	106.95	105.33	106.88	103.73	103.31	100.81	108.36	109.95	111.9	105.63	101.6	114.06	103.6	112.19	106.88	101.41	111.5	102.18	104.11	109.32	110.78	119.04	106.7	110.62	116.34	111.91	95.664	106.75	110.85	104.73	110.38	112.26	110.38
115.02	115.79	102.01	105.9	103.83	100.34	109.81	109.35	107.12	104.67	105.65	107.27	106.17	107.62	113.06	101.47	111.47	102.89	101.76	102.19	108.59	108.59	107.79	110.23	108.68	106.96	114.03	102.32	114.56	108.51	97.817	105.52	104.07	109.02	97.329	108.93	107.17	112.72	100.61	114.62	114.25	102.69	107.44	116.86	108.5	94.744	104.78	109.13	105.06	103.94
105.74	104.1	109.01	108.05	108.99	111.31	109.41	106.8	110.41	105.32	110.67	93.912	110.49	110.9	119.36	107.18	110.24	105.59	103.55	105.98	111.74	115.48	110.39	110.55	105.87	112.67	107.3	105.22	110.55	102.73	105.58	114.58	116.94	105.42	114.86	108.15	103.24	99.711	105.22	102.01	105.55	102.11	104.89	107.66	106.76	112.65	106.13	104.92	106.84	103.87
91.965	95.791	101.68	99.643	99.203	104.9	98.758	88.827	93.05	101.25	102.17	102.91	104.83	103.85	104.83	89.686	94.656	105.25	94.972	105.03	99.956	97.9	98.945	93.041	98.792	102.48	97.562	96.303	101.98	95.863	100.14	94.341	102.87	96.75	92.021	103.48	99.056	96.691	101.79	95.898	93.799	94.455	99.493	100.76	100.72	99.74	99.795	98.613	110.55	97.572
112.38	103.21	104.77	111.75	102.6	112.22	96.709	106.39	111.97	99.756	106.63	116.38	108.68	103.96	100.7	103.02	112.37	99.026	102.72	103.67	110.25	102.46	117.31	109.2	104.04	111.57	110.21	105.51	105.47	114.35	103.19	103.79	108.87	109.04	107.32	106.15	106.3	110.41	109.29	104.95	106.44	109.27	111.54	103.38	104.21	99.453	104.11	104.65	99.393	112.57
101.38	103.15	105.69	107.71	111.46	102.66	110.59	111.76	115.97	105	106	100.66	114.4	103.15	104.96	106.75	113.31	114.22	111.07	101.96	109.31	117.05	116.49	104.84	106.58	105.39	108.17	103.65	106.61	101.89	97.216	102.39	108.02	113.09	110.01	106.02	97.445	101.14	109.58	112.43	105.43	115.48	112.29	103.97	99.822	109.02	110.56	105.21	109.62	103.4
107.89	114.39	99.283	108.94	114.58	111.1	105.54	105.58	116.98	98.133	112.39	104.03	97.807	112.74	109.89	106.68	105.88	96.148	113.98	107.8	99.831	111.56	110.32	105.34	111.79	102.97	96.102	110.44	105.14	106.01	98.759	108.85	105.79	98.014	107.04	96.588	104.99	110.06	103.85	105.07	108.08	106.79	112.11	101.07	108.97	108.66	106.73	106.44	114.47	105.95
109.08	106.04	116.6	107.22	113.9	106.53	103.91	111.14	108.29	110.8	100.04	111.11	109.85	102.84	104.33	110.89	114.82	99.815	115.08	108.91	106.18	104.02	107.88	109.54	106.7	112.42	106.92	105.13	97.991	108.54	107.71	107.34	102.97	105.99	107.79	104.84	98.768	109.39	113.94	108.52	103.69	110.39	101.42	112.81	96.753	105.5	108.88	102.42	111.42	106.47
110.68	106.4	102.09	110.13	114.9	102.53	109.28	105.43	103.84	100.59	100.08	109.37	101.6	110.57	107.65	104.66	113.38	109.15	105.22	102.34	99.642	104.35	111.38	105.17	105.82	113.13	103.89	103.65	104.49	111.48	98.08	101.69	100.9	108.81	113.81	111.7	108.41	105.1	113.79	103.11	111.12	113.75	105.03	106.66	110.52	110.54	97.95	118.24	102.09	100.79
97.329	93.277	100.45	90.619	101.03	97.609	100.45	102.63	96.474	99.633	95.944	99.135	99.097	103.25	91.987	105.68	100.29	99.96	100.67	98.214	98.848	99.433	101.6	102.05	94.664	87.251	98.904	96.457	102.43	99.072	97.584	99.632	109.05	87.156	90.402	93.456	99.606	96.584	97.196	94.931	100.99	102.57	99.544	105.55	89.645	90.844	97.697	102.64	98.673	101.55
102.62	108.75	106.51	104.3	109.19	112.17	105.51	113.35	100.11	107.69	108.09	117.29	111.66	105.51	111.86	113.22	108.33	107.94	118.1	117.7	108.05	106.85	112.42	105.32	97.519	107.37	112.88	107.26	105.28	115.22	106.28	106.94	108.27	116.09	104.19	105.28	114.73	97.162	98.521	105.56	111.73	111.28	111.79	105.92	106.18	110.17	104.52	108	101.04	109.41
101.12	107.52	110.82	101.45	106.87	103.63	104.74	105.6	101.37	106.32	101.06	100.26	99.796	111.72	106.23	106.66	109.96	98.304	104.69	107.01	103.35	103.77	111.31	101.28	111.18	108.4	105.24	105.12	107.56	107.71	108.46	109.77	105.05	116.15	111.9	115.51	99.064	104.3	108.03	107.87	99.679	107.86	106.27	106.86	112.81	100.62	107.32	118.52	94.651	102.9
111.12	109.63	109.66	112.76	114.89	109.04	113.51	110.86	108.78	107.64	92.309	104.26	97.485	108.35	97.906	107.6	113.1	112.28	98.759	99.925	100.43	98.088	107.61	103.56	105.35	101.21	102.12	104.62	97.118	108.98	102.56	112.49	107.37	94.608	106.76	104.15	104.2	110.48	103.4	102.61	106.24	109.13	94.867	101.41	99.581	103.98	104.54	107.05	98.436	104.35
93.979	99.02	92.385	100.74	96.655	107.33	94.071	97.37	93.55	104.15	95.429	97.307	98.372	97.933	86.17	96.15	96.235	100.08	105.25	97.201	95.473	92.513	94.785	96.571	97.735	99.873	105.98	94.936	99.674	108.72	97.139	105.44	98.815	99.79	99.015	101.62	104.32	92.975	103.43	95.644	87.88	95.155	97.055	96.634	102.94	111.58	99.408	94.687	90.993	110.25
100.85	99.248	101.95	108.19	99.819	99.977	90.559	98.855	95.213	90.512	92.25	99.454	107.07	105.69	98.827	104.39	101.87	99.902	97.042	94.285	97.237	97.078	100.26	95.806	94.851	98.461	105.37	98.107	102.58	103.42	95.734	102.24	102.14	99.053	99.122	99	98.323	102.11	98.402	95.28	104.37	100.77	93.832	103.67	101.05	97.831	99.181	91.634	95.356	102.67
97.014	100.22	99.364	96.242	100.51	103.67	99.877	97.236	104.81	95.369	98.646	98.528	97.885	89.959	88.398	93.411	91.478	94.721	102.05	91.969	93.661	99.991	92.485	97.878	87.62	85.289	92.562	95.42	91.767	92.006	96.293	99.223	100.87	98.43	104.13	100.02	101.25	99.298	96.443	102.27	105.12	97.626	99.824	99.831	97.006	93.627	98.139	100.99	93.363	99.74
112.93	113.7	112.9	106.56	104.63	116.33	116.78	107.43	110.27	119.65	103.77	112.29	117.19	112.56	110.36	104.54	114.53	105.33	112	116.18	108.67	104.44	107.55	113.79	109.35	107.97	111.64	117.56	110.78	110.77	113.52	111.3	115.47	116.32	111.41	114.5	103.96	112.21	114.51	109.77	105.03	108.86	105.28	107.99	121.2	110.73	103.21	111.5	115.02	116.12
108.86	105.72	106.02	111.89	112.24	103.74	113.4	113.96	97.055	106.96	109.95	98.097	107.13	105.24	112.47	112.58	103.8	107.35	109.1	108.9	111.93	115.78	109.44	109.49	112.63	110.17	107.8	112.59	111.37	110.13	105.8	99.396	106.11	103.38	104.4	112.17	97.095	105.22	113.27	106.71	116.95	116	105.71	110.17	111.11	106.65	109.41	108.38	109.74	103.5
92.619	98.146	96.182	107.36	93.245	94.426	99.117	94.391	96.331	98.613	111.8	99.748	98.795	97.748	103.01	102.51	96.663	98.907	102.26	94.716	99.03	106.35	102.43	99.179	97.903	103.74	105.83	96.945	98.631	101.74	101.54	95.908	103.37	98.826	102.54	99.375	98.645	93.429	93.533	105.86	103.58	102.26	96.606	102.33	98.298	104.5	101.73	102.62	97.132	103.07
99.577	108.85	111.63	112.47	108.96	122.72	102.19	100.73	104.39	113.91	111.01	110.57	108.84	102.86	101.47	110.95	110.84	104.59	106.6	110.05	116.34	108.23	101.96	105.79	114.65	95.805	102.99	96.088	105.13	107.04	103.55	108.53	100.43	101.49	108.95	106.76	106.9	114.47	108.76	106.56	110.37	109.08	108.63	96.661	101.08	114.52	119.09	98.74	110.55	107.55
110.22	112.35	106.07	101.69	111.2	107.92	111	107.19	110.21	113.48	105.38	115.71	111.5	110.01	113.87	108.69	108.52	109.31	116.87	108.35	109.51	110.88	96.598	110.23	114.8	110.43	105	109.37	106.16	116.98	110.53	107.96	103.88	100.91	111.1	108.79	99.283	109.53	117.21	114.71	107.62	115.48	106.1	104.63	99.173	115.61	101.55	101.27	102.58	110.6
109.81	122.53	110.95	105.61	108.37	108.33	110.68	112.17	105.64	108.95	111.26	110.17	106.89	100.28	106.3	109.33	113.23	108.6	110.65	111.73	113.66	112.14	109.76	106	114.17	107.61	109.21	107.93	108.24	103.17	113.65	107.31	106.82	106.36	104.92	115.29	109.09	106.56	111.78	107.79	110.42	103.45	113.73	107.77	102.98	111.92	101.26	104.52	106.51	107.73
106.21	111.25	114.33	108.39	110.2	112.35	104.45	107.76	108.78	113.29	110.18	112.02	112.18	109.25	102.35	104.05	110.57	111.21	116.6	117.33	110.13	111.97	113.06	110.3	105.83	109.74	120.1	102.31	110.41	116.5	107.08	113.95	102.39	113.75	115.04	107.49	102.83	102.24	112.11	105.07	104.82	108.6	109.79	100.71	119.04	116.66	106.56	101.3	105.35	102.95
95.232	105.82	106.34	102.21	103.3	102.09	95.925	99.886	96.362	97.544	95.648	93.66	92.325	100.31	94.89	104.87	96.419	98.881	106.24	105.85	98.217	101.1	95.631	107.71	97.79	103.58	108.36	97.482	94.845	105.87	104.69	100.61	101.36	100.82	110.99	93.918	109.54	103.93	107.98	97.246	97.927	103.02	94.335	99.074	94.16	97.16	93.018	102.97	99.452	103.62
106.74	102.08	111.11	101.75	104.32	106.64	111.96	105.02	113.83	98.748	108.37	105.8	105.02	98.571	101.53	98.803	98.184	109.34	115.68	105.58	108.99	107.54	99.893	110.98	107.87	104.12	110.26	102.94	106.18	99.518	112.74	101.27	100.37	102.82	102.35	103.05	96.353	111.7	106.95	104.59	106.29	103	105.99	110.24	96.887	112.29	107.85	114.16	101.56	110.49
91.195	98.827	90.438	92.413	99.032	101.21	101.17	104.46	94.544	99.661	93.985	87.383	96.33	95.953	101.58	107.46	95.537	95.405	101.09	98.144	96.46	102.41	98.219	90.483	103.93	105.12	105.67	101.65	95.398	101.12	96.041	90.443	89.108	94.522	100.13	98.179	96.913	94.097	101.38	95.898	107.61	105.66	102.29	98.307	93.012	96.348	100.62	93.829	100.8	94.022
97.093	100.62	104.98	106.14	112.39	98.041	103.81	110.23	100.27	107.88	101.97	110.71	113.5	118.93	101.23	108.45	99.706	100.99	114.36	105.98	102.77	100.35	108.85	100.36	107.63	113.36	100.66	105.31	106.05	105.49	107.44	106.52	110.53	99.155	109.77	102.13	112.97	109.76	100.04	104.86	101.92	111.17	112.13	101.07	91.902	100.63	109.71	105.8	99.907	104.34
101.14	101.45	99.212	109.31	105.93	101.1	100.82	97.41	99.698	110.27	99.632	104.11	99.663	94.385	102.66	105.37	96.033	95.612	95.547	107.62	105.37	117.08	99.668	105.45	97.667	105.77	115.65	102.75	104.14	100.39	101.38	101.58	101.17	100.2	104.96	101.82	97.06	96.615	99.545	106.33	98.383	95.902	98.659	97.775	103.97	104.67	102.11	105.06	105.49	98.771
98.64	95.278	106.49	104.28	104.18	107.99	92.951	110.14	111.43	99.341	100.3	107.69	98.458	105.62	110.76	112.22	98.768	91.323	112.58	104.87	102.19	110.32	110.63	114.04	107.35	105.79	111.27	106.13	112.94	100.59	96.48	97.312	103.42	104.28	103.36	102.43	104.59	102.39	103.8	106.74	103.19	99.082	107.32	106.53	113.03	102.53	102.57	112.16	101.72	100.93
112.39	100.75	101.7	109.66	108.31	103.45	104.75	115.84	104.13	109.12	113.32	111.12	108.99	104.09	107.56	118.72	108.95	109.28	105.38	107.28	106.63	105.8	102.16	113.78	116.69	102.83	118.37	112.09	117.54	109.37	110.09	101.1	109.83	108.81	112.5	106.75	116.56	112.41	108.4	109.37	104.38	106.58	115.75	106.6	102.61	107.39	115.47	113.71	104.02	110.57
111.58	111.68	107.52	100.13	110.44	112.68	112.51	106.78	111.42	115.19	104.01	109.25	99.895	110.18	110.11	103.35	111.45	108.03	102.4	101.8	106.99	111.56	113.91	116.6	102.89	104.26	113.34	106.67	107.48	106.77	102.53	107.15	111.65	108.94	115.02	113.41	109.38	105.37	106.43	105.34	112.72	108.44	110.2	108.57	109.22	111.62	104.66	106.52	110.26	104.67
108.66	97.752	103.37	98.616	102.92	100.8	110.33	105.46	97.832	105.1	104.99	105.87	105.24	102.97	109.08	105.31	111.97	107.52	97.912	111.46	95.359	102.87	109.5	101.82	105.38	113.75	108.76	104.82	103.95	113.9	108.67	100.45	107.33	109.85	110.69	106.29	108.56	113.87	99.772	114.06	111.09	114.79	109.21	102.71	109.55	104.88	105.46	108.49	105.69	108.89
87.986	107.66	101.56	97.272	94.514	95.825	97.368	97.878	98.851	95.53	95.764	93.302	104.03	94.446	97.721	93.226	96.836	99.93	96.772	104.68	103.94	99.031	97.343	108.53	101.75	105.64	103.74	97.348	97.378	104.7	111.82	97.783	99.029	100.28	97.625	104.5	98.263	97.308	98.43	104.09	110.46	98.694	96.934	106.38	96.826	102.26	103.59	95.348	105.14	104.7
111.46	114.33	114.83	106.69	109.96	112.56	109.95	107.6	107.51	108.37	104.32	111.19	104.56	109.52	107.1	109.08	102.41	110.45	113.17	108.98	107.44	107.37	113.5	107.87	104.07	110.25	104.51	112.16	110.01	97.714	110.69	102.64	112.71	106.23	110.03	106.84	107.25	112.78	114.96	109.05	108.59	103.44	108.45	112.44	116.87	108.82	114.44	113.47	107.69	111.57
111.55	109.06	105.52	105.06	93.419	107.14	103.18	110.82	98.086	107.39	107.53	108.79	102.27	107.97	102.06	110.06	100.71	98.159	110.4	106.17	107.96	108.67	116.5	106.6	102.82	113.72	105.91	96.857	98.063	107.32	110.29	103.11	109.23	108.7	103.05	113.98	103.81	115.4	111.06	110.7	109.19	109.48	106.14	99.763	101.79	101.68	108.19	103.91	97.377	111.69
118.78	118.47	110.89	117.08	111.9	113.58	105.85	108.02	117.6	113.97	114.93	105.04	115.38	103.53	105.58	108.96	96.581	104.21	98.665	104.94	107.68	107.95	112.03	103.05	104.44	106.48	107.61	107.6	111.38	110.97	115.2	105.35	105.64	105.74	109.09	105.55	109.85	106.81	112.36	108.34	106.1	105.55	106.58	102.49	114.17	98.704	103.93	106.61	110.71	105.74
110.07	108.3	101.13	107.54	107.62	110.57	101.32	110.66	108.38	103.06	95.561	98.57	99.023	108.53	109.45	101.55	111.96	107.66	107.23	113.96	102.53	109.82	103.78	107.95	106.8	103.73	103.72	98.838	107.14	109.89	103.77	110.84	107	109.21	102.77	112.23	100.13	103.88	98.652	104.32	104.98	103.61	102.46	102.02	110.18	104.59	99.63	109.56	112.15	101.74
100.88	97.191	97.412	93.491	101.63	97.887	95.789	98.988	104.67	93.943	97.793	104.18	94.181	92.219	97.476	97.503	92.009	102.97	105.23	102.36	93.221	96.784	103.78	104.17	91.243	94.954	98.384	100.44	97.08	105.68	102.44	94.312	99.131	96.771	96.991	98.872	97.744	94.794	93.114	95.23	99.103	100.12	96.817	102.63	94.458	102.5	101.13	102.63	95.45	95.995
101.91	107.42	105.96	106.65	109.63	107.1	105.49	124.37	109.8	116.43	112.22	103.93	94.427	111.8	106.24	108.4	103.04	110	104.75	104.03	107.61	106.57	103.74	105.01	109.58	103.57	116.1	104.04	115.64	107.85	116.28	111.42	107.05	103.78	114.06	109.42	104.81	114.53	99.09	100.64	106.26	106.33	109.95	95.401	107.67	109.7	107.87	104.53	104.1	103.72
98.655	96.635	95.501	102.21	100.79	96.926	97.96	97.107	99.166	96.858	96.577	100.43	90.892	95.035	100.85	101.84	98.275	98.306	101.45	98.157	100.62	101.88	105.66	97.012	97.552	106.03	105.41	99.226	99.033	101.85	89.384	100.07	96.584	101.86	94.423	97.821	95.016	106.6	92.885	99.242	104.44	101.74	94.08	96.4	95.514	100.22	104.64	100.33	100.38	94.549
113.64	101.85	110.28	103.4	103.67	101.71	105.47	110.73	100.89	102.21	102.72	109.25	99.29	108.08	95.094	108.7	107.05	105.57	107.86	102.96	113.77	106.17	103.94	104.82	102.29	104.73	95.335	103.18	107.17	103.95	106.27	106.83	100.03	108.79	103.33	105.23	116.73	116.04	109.68	106.15	103.62	110.63	104.07	106.94	111.03	105.66	96.431	108.34	104.46	102.27
112.65	103.22	117.32	109.65	109.74	111.04	110.94	108.63	112.5	114.75	107.09	107.67	111.47	99.784	109.09	104.37	108.92	107.93	105.26	108.29	112.33	109.03	102.45	114.8	106.42	112.95	103.1	108.69	115.4	100.28	117.69	111.51	115.14	106.63	107.56	108.2	106.67	104.11	111.77	107.34	104.39	110.17	112.26	117.6	112.28	96.341	107.92	113.63	118.58	104.51
112.56	113.14	111.02	101.56	106.85	109.01	100.42	109.79	109.28	102.2	108.26	99.907	94.776	102.77	111.64	97.91	105.48	103.84	105.79	96.083	103.5	108.95	101.39	106.94	108.79	106.2	103.85	109.21	95.688	104.06	105.58	105.28	98.291	107.05	106.95	109.04	115.16	102.48	101.54	109.55	116.38	110.5	108.27	100.58	109.28	109.89	100.53	103.63	95.124	103.42
109.15	99.458	112.65	113.41	114.43	106.01	111.73	112.79	113.5	106.02	100.82	109.2	102.65	108.6	110.01	109.07	107.28	112.93	106.98	107.16	116.25	113.16	110.86	112.11	106.89	108.56	109.64	108.65	105.31	110.18	103.6	103.45	107.33	113.41	104.73	113.08	96.861	113.46	103.83	109.43	105.84	106.46	108.29	96.13	114.88	107.91	109.51	106.76	101.85	99.976
109.43	106.95	113.81	109.49	110.28	109.01	106.25	106.36	92.47	108.04	109.65	108.96	110.1	95.49	110.29	105.48	102.83	103.94	102.95	109.42	103.94	112.25	112.98	110.95	110.64	107.22	96.145	106.27	97.077	102.04	110.34	100.08	111.46	109.8	111.22	101.31	108.09	104.83	110.55	107.9	101.61	112.55	100.43	104.64	102.74	104.81	108.14	113.23	101.75	112.68
109.92	108.67	110.65	104.15	101.52	98.775	116.6	104	104.81	114.58	110.02	112.79	97.946	106.67	110.59	107.35	107.26	114.74	100.51	100.5	107.5	107.94	113.11	106.05	100.35	103.71	114.28	104.24	106.45	103.46	98.47	116.27	106.33	115.58	104.9	114.99	106.91	115.5	112.84	109.4	113.14	107.84	113.48	98.179	106.39	103.71	101.7	111.61	108.15	104.86
106.82	108.54	106.28	110.11	105.11	112.02	102.59	108.14	97.676	103.28	105.57	102.48	110.17	108.12	106.6	109.24	105.42	101.46	97.672	112.34	102.02	101.86	104.54	104.28	104.44	103.23	111.79	111.12	107.06	116.66	112.68	108.92	111.3	103.3	104.9	102.84	99.382	100.92	101.98	105.98	93.121	105.49	105.21	104.68	96.223	109.93	103.52	104.36	116.37	97.884
92.045	101.82	98.886	109.43	99.573	108.35	109.41	106.31	105.48	108.98	103.92	110.81	106.86	106.55	109.79	100.2	115.45	104.37	100.92	101.86	98.471	99.372	104.43	105.98	101.31	97.007	109.47	110.28	110.15	102.34	107.52	105.3	102.3	109.2	115.9	105.38	111.32	110.26	108.03	104.39	108.82	108.01	101.09	104.18	100.58	108.38	107.32	109.64	93.38	102.64
106.77	100.01	107.24	105.81	106.58	106.46	101.74	113.73	106.97	101.94	102.43	107.12	105.71	111.5	115.57	105.47	117.61	109.87	105.46	107.89	105.79	97.994	105.52	111.38	98.941	106.08	105.58	100.16	101.81	102.88	111.88	104.02	104.7	102.32	101.52	102.98	101.82	112.29	107.52	96.636	105.92	110.48	107.33	106.13	102.47	113.46	107.95	106.69	108.43	104.28
101.58	102.95	93.339	99.088	105.78	95.386	99.274	100.9	91.046	102.76	99.728	90.229	97.476	96.93	93.487	87.197	99.606	98.181	105.37	93.846	103.98	98.35	102.6	94.213	94.975	96.213	102.05	89.228	107.37	89.802	94.764	88.708	96.491	95.713	98.289	97.383	105.22	104.69	96.918	92.47	104.85	104.32	100.44	92.34	104.33	101.24	94.97	95.684	99.166	99.12
113.53	107.2	107.67	109.78	109.77	113.35	110.08	109.48	111.43	108.87	102.33	102.75	104.38	115.43	100.8	105.07	104.07	117.35	109.63	113.73	97.243	108.13	106.63	111.57	114.57	109.65	120.23	99.621	105.64	111.39	111.38	101.71	112.49	118.12	111.79	107.62	100.59	104.39	119.19	101.76	105.21	113.52	105.93	110.98	105.24	102.75	107.69	91.329	113.33	102.73
100.01	110.7	107.48	110.56	94.812	104.01	97.237	110.33	102.69	96.143	103.68	105.11	103.11	107.49	107.62	109.78	112.02	105.37	111.7	105.47	104.55	102.83	107.25	99.241	99.15	110.9	101.01	112.72	99.378	108.72	100.05	109.06	104.14	110.47	106.63	105.21	105.6	100.18	105.59	108.13	98.742	111.37	102.2	107.59	107.31	108.14	107.79	101.48	107.42	106.72
105.73	113.88	112.1	111.72	115.32	103.82	100.97	104.62	111.86	103.9	107.15	113.17	109.26	103.9	95.585	99.999	109.46	114.25	107.45	96.674	107.73	109.76	121.8	102.3	100.54	110.29	103.2	113.71	105.96	110.9	106.87	103.58	107.69	102.01	107.54	103.62	112.77	108.64	112.63	105.87	104.46	106.8	112.94	111.43	107.82	101.03	103.17	105.97	103.01	113.35
94.635	98.658	98.906	94.281	99.986	97.897	101.88	105.34	103.64	104.46	101.67	96.473	101.68	109.88	97.105	101.92	100.8	104.6	103.64	99.46	94.819	101.31	102.49	95.01	108.27	101.63	94.434	101.2	105.83	109.04	97.328	104.85	100.1	95.095	109.2	97.508	91.837	98.248	105.12	98.184	102.06	94.712	95.801	101.09	100.43	99.475	91.028	99.834	105.17	106.71
104.62	110.57	112.72	102.1	108.77	113.06	95.506	104.21	110.01	103.75	108.27	111.45	113.27	103.07	101.8	100.52	105.57	112.65	111.12	98.26	99.49	106.57	101.77	103.52	113.95	107.66	108.4	105.74	106.37	108.86	102.47	101.31	112.64	106.35	101.23	99.456	99.978	107.47	112.75	109.28	105	103.78	111.1	97.666	105.63	107.83	114.49	104.11	108.52	103.91
110.15	113.04	105.72	113.66	111.17	111.32	111.64	104.39	104.35	111.07	111.13	116.97	107.09	109.87	112.31	113.04	108.84	107.08	116.71	115.86	110.85	116.51	110.47	106.57	117.62	116.09	114.01	104.88	113.78	104.65	110.79	110.7	106.89	113.87	106.74	116.13	101.74	119.38	103.73	107.4	116.07	113.87	110.92	109.55	122.63	103.21	111.44	116.25	110.99	104.15
110.74	110.83	96.218	101.26	107.29	109.2	103.05	105.75	110.52	109.56	108.61	116.39	114.47	106.95	109.65	111.68	111.6	104.43	113.95	102.6	104.55	107.79	114.07	114.78	109.17	109.69	114.55	115.31	101.07	104.97	100.41	105.4	104.37	114.13	115.95	115.49	102.05	108.06	111.74	113.4	113.07	119.34	104.81	117.24	113.5	111.41	114.18	117.28	116	114.63
111.57	113.46	107.74	102.18	102.9	105.11	109.23	107	102.81	100.63	110.68	117.93	104.41	100.64	107.98	114.04	100.18	116.98	106.77	113.01	105.91	102.54	112.13	98.934	109.04	104.11	102.92	111.16	97.909	104.15	99.828	102.24	119.53	106.25	104.8	116.21	104.18	104.05	109.71	105.7	106.6	108.78	106.1	101.24	102.35	98.116	104.22	112.45	107.55	101.88
108.95	109.14	108.22	99.342	115.86	110.98	116.64	109.5	102.18	106.91	110.11	108.32	111.97	114.05	112.72	103.06	108.21	109.31	113.69	109.9	103.47	107.56	97.851	111.89	107.57	103.34	105.24	106.05	107.47	112.01	107.38	101.51	109.9	103.3	108.68	106.79	103.02	107.19	104.6	105.71	103.26	104.41	107.81	109.54	102.71	91.452	110.82	98.675	104.89	104.79
98.351	93.546	96.601	101.86	96.812	92.777	100.66	102.38	108.15	101.13	96.03	107.82	98.015	104.69	98.689	98.963	99.359	98.096	97.328	93.628	110.81	102.77	97.422	100.52	97.864	102.09	105.08	104.16	93.717	110.23	110.08	110.12	101.31	92.692	92.816	103.56	105.22	101.38	108.29	94.858	100.98	103.27	104.93	92.04	97.896	106.59	103.53	105.16	108.22	98.769
107.21	107.98	93.671	109.25	109.68	102.58	99.007	101.38	110.88	100.44	113.15	98.823	105.38	104.52	101.45	96.987	105.08	98.661	104.54	107.15	112.07	101.75	103.8	103.16	105.5	96.879	101.12	104.88	106.48	100.6	99.243	105.43	106.28	105.57	103.7	105.1	102.58	100.81	100.92	106.91	104.16	109.22	100.53	105.77	105.02	107	106.88	102.76	108.02	98.676
102.84	109.02	112.82	114.85	110.47	109.7	111.01	111.16	108.56	106.5	104.5	112.69	108.51	108.36	113.17	122.1	109.52	119.3	103.85	107.54	116.32	114.48	103.05	105.15	115.93	116.19	112.02	108.08	118.95	113.68	110.53	118.35	113.82	109.76	117.32	119.68	109.13	108.05	102.51	124.71	116.27	113.02	102.01	108.96	108.78	106.06	101.26	102.87	102.63	109.25
101.92	100.99	104.64	90.966	97.576	98.81	98.08	99.547	96.166	96.486	99.343	97.08	106.47	95.105	95.344	98.264	98.902	99.846	107.12	103.19	94.035	105.63	95.137	97.582	100.39	97.037	99.012	98.92	102.6	99.956	97.754	96.763	107.7	101.75	94.465	97.337	98.968	98.004	96.984	98.104	106.99	100.35	91.781	90.633	105.76	102.78	98.929	104.87	97.019	100.92
106.27	98.026	105.15	106.14	107	106.23	112.94	105.34	111.24	111.73	107.65	105.84	113.13	111.35	108.42	104.21	103	108.45	106.27	106.77	106.96	102.92	109.16	103.41	99.774	107.77	104.22	116.4	125.6	111.23	109.06	112.64	109.65	101.01	117.79	107.93	102.15	116.64	109.97	104.06	102.7	104.91	112.25	104.11	111.41	106.95	107.72	111.52	108.84	102.23
97.215	104.68	107	100.79	93.217	93.115	98.723	109.8	106.85	103.97	91.85	104.69	102.84	93.305	104.66	96.922	101.68	105.22	100.54	102.66	96.092	102.13	103.47	94.912	98.655	92.414	98.224	96.235	97.782	96.438	100.11	99.212	97.249	100.55	107.87	106.43	101.37	102.84	105.14	99.517	98.577	90.169	107.42	107.83	101.94	104.01	96.629	98.641	102.98	98.304
96.829	96.42	95.779	96.03	101.03	99.256	95.175	96.689	92.682	92.111	96.775	93.93	94.288	93.812	101.78	101.66	96.387	102.54	92.199	96.015	92.904	94.479	96.164	96.472	99.413	93.648	105.04	102.2	97.649	103.56	91.047	103.37	97.623	96.768	102.73	92.897	97.33	99.709	104.54	96.959	94.792	97.63	104.62	95.026	101.88	106.56	103.73	104.7	92.816	87.197
97.473	108.47	100.92	98.932	98.085	103.11	110.69	97.001	100.4	98.994	103.2	112.59	104.27	102.55	98.515	107.31	102.17	99.545	109.51	114.25	108.26	111.68	103.35	111.72	110.83	103.76	108.04	112.55	101.36	108.43	97.754	103.76	98.011	99.568	105.8	111.72	115.17	102.09	111.63	101.85	100.38	107.29	109.26	97.306	106.17	99.392	106.01	107.06	104.18	108.07
107.82	107.92	108.28	104.29	105.28	107.96	105.2	111.19	109.1	108.82	108.28	115.02	102.4	107.13	103.74	98.801	107.4	109.88	106.26	97.799	100.63	102.54	106.03	102.31	106.32	106.42	102.49	98.963	106.52	106.69	107.77	102.88	110.17	99.789	113.23	111.4	109.43	111.32	104.7	99.155	97.153	118.44	107.87	106.93	100.79	115.75	103.63	109.4	106.93	104.09
104.95	109.14	97.019	97.782	93.647	103.8	92.038	104.25	97.33	107.56	99.642	96.817	99.295	103.8	94.904	98.13	94.854	104.8	96.851	97.627	96.653	103.71	97.849	101.35	94.778	97.467	96.363	99.832	96.791	106.28	99.178	97.499	96.394	107.63	96.435	97.171	106.51	95.102	106.45	105.35	104.95	106.67	94.91	104.01	103.56	104.49	103.37	101.05	100.62	97.018
117.52	109.25	117.66	108.34	108.18	109.07	113.65	106.03	112.2	113.72	121.07	110.27	105.6	112.68	111.79	117.3	120.76	110.16	116.43	112.13	109.52	110.62	109.99	118.49	110.86	105.66	110.13	106.33	115.45	107.51	113.12	105.34	107.07	106.05	107.57	109.94	115.53	109.46	106.78	116.29	116.19	115.57	113.08	109.97	109.86	105.19	114.77	109.64	107.31	115.53
99.329	107.72	95.639	92.055	95.029	101.35	102.77	101.19	91.758	101.2	103.33	95.389	97.908	102.13	104.24	96.946	102.69	97.197	98.638	100	102.56	104.09	108.39	105.9	96.352	94.606	105.69	100.35	113.73	98.324	94.702	99.004	99.357	98.175	100.56	99.624	107.35	110.78	98.608	105.22	101.22	97.959	104.75	101.83	97.852	94.587	103.59	108.58	101.59	103.05
102.77	116.49	115.23	111.95	115.52	111.2	107.31	103.19	107.92	102.41	102.89	104.16	111.02	107.03	112.06	108.54	114.97	110.78	94.619	107.8	104.56	108.51	105.45	105.19	109.21	101.64	102.97	98.814	104.94	109.9	111.99	108.58	107.3	108.24	111.61	112.38	101.47	110.94	105.43	107.8	112.35	111.09	110.54	106.29	105.92	106.17	106.97	108.44	108.22	108.54
101.04	111.54	110.04	104.54	99.727	102.52	111.78	108.6	111.57	110.74	108.62	108.36	102.05	110.42	103.91	103.04	111.92	107.84	107.03	106.74	93.843	107.59	102.48	103.43	97.337	109.75	118.05	105.99	104.95	107.24	101.19	104.75	102.55	106.14	107	109.19	105.24	103.95	114.38	109.36	96.974	100.79	102.25	98.677	112.21	103.13	105.96	111.36	112.13	105.06
108.35	106.04	105.04	107.24	105.54	101.74	103.36	100.69	102.82	109.7	94.071	105.3	109.84	98.891	108.48	100.5	104.46	101.3	103.83	103.77	106.8	108.07	98.926	113.05	101.4	103.72	115.84	106.81	97.592	110.6	103.22	105.39	106.6	111.48	99.057	99.393	100.91	116.42	108.69	104.3	106.33	109.37	106.66	106.91	98.078	107.63	96.982	109.72	109.94	107.04
114.56	104.99	101.69	108.76	109.68	103.13	104.18	111.67	120.68	101.75	103.47	105.71	111.68	111.04	103.02	102.71	113.26	112.18	110.63	116.07	114.65	112.18	110.37	110.17	106.31	118.93	110.99	111.38	103.96	104.13	112.82	112.73	116.52	111.3	108.58	105.17	109.36	114.27	109.33	103.16	117.26	115.4	110.43	111.18	114.42	119.26	108.13	109.32	116.85	117.23
110.11	118.33	107.59	114.92	100.93	118.87	105.56	107.29	101.44	108.01	116.71	112.98	103.68	108.87	109.25	105.3	107.14	105.68	103.98	106.18	107.34	103.98	108.98	105.06	111.2	99.931	109.4	111.82	115.56	108.96	108.57	107.92	99.991	106.84	105.78	104.8	107.06	110.96	98.507	114.92	109.62	102.21	104.98	105.68	107.51	109.12	110.85	109.11	112.34	103.62
97.836	99.384	96.838	99.605	103.41	101.58	103	99.979	110.06	100.11	101.87	105.42	97.739	99.205	102.97	99.717	104.5	97.323	106.2	110.61	96.99	104.67	102.74	95.879	97.22	108.48	98.964	105.23	101.1	103.37	103.85	103.06	109.3	100.6	92.008	99.65	118.05	94.326	101.78	100.83	104.09	101.02	108.79	103.94	98.732	108.05	99.585	102.63	96.011	105.88
100.35	100.41	103.41	89.551	102.11	95.555	98.532	103.5	104.5	101.41	101.32	94.552	101.04	93.281	96.415	102.9	106.06	105.5	90.98	102.42	104.29	92.208	101.48	106.06	99.546	90.143	98.53	88.442	99.389	96.109	97.577	97.522	97.453	102.97	95.937	98.202	89.729	95.131	85.405	105.46	96.19	107.84	99.147	93.587	97.332	102.24	97.734	100.02	101.72	87.056
105.67	92.018	101.04	101.71	103.35	104.05	101.97	105.82	107.73	114.21	106.56	98.577	95.698	99.209	105.26	95.589	103.93	97.534	101.9	106.94	93.472	100.97	90.514	107.33	106.87	98.068	103.15	108.33	107.3	104.65	97.985	97.543	99.555	101.55	107.01	102.44	102.48	98.713	96.346	102.05	103.61	100.81	105.09	102.72	101.73	94.495	97.529	103.66	104.24	108.01
103.4	106.02	102.11	103.37	102.95	105	111.83	95.703	97.12	108.3	109.74	107.75	116.47	100.55	116.49	112.36	99.17	109.87	111.12	108.21	114.21	88.097	105.6	110.01	105.08	115.94	107.84	113.95	101.01	101.36	108.14	104.81	101.3	106.11	110.84	96.108	100.74	112.15	113.75	102.5	96.396	110.67	102.18	108.36	101.81	114.47	106.15	105.96	108.13	106.07
106.18	102.59	106.22	104.28	106.89	111.01	110.33	109.31	94.291	102.03	105.95	104.1	98.398	109.27	102.41	110.15	102.21	106.56	102.27	105.32	111.29	100.17	95.657	104.84	107.13	108.41	106.02	103.52	100.54	107.6	109.8	94.877	96.259	101.23	102.02	100.31	100.63	110.71	109.12	110.83	112.9	98.42	98.706	101.51	98.603	106.67	99.519	105.92	112.93	107.16
124.58	105.66	107.99	109.58	114.65	101.25	97.717	106.68	112	113.04	104.19	103.39	104.99	107.45	107.04	110.72	109.34	111	108.52	116.08	95.79	110.92	94.678	103.21	101.82	102.25	113.56	108.46	109.35	106.06	107.12	104.8	110.83	104.94	104.03	106.82	101.19	100.37	111.49	112.03	107.05	100.77	111.72	108.99	107.55	104.8	105.99	109.83	119.91	111.22
97.846	89.348	98.576	100.29	101.26	104.65	90.804	91.618	99.256	103.23	100.77	94.169	102.55	102.4	99.512	107.96	105.92	99.3	105.41	102.21	88.869	99.922	98.787	90.437	94.614	99.852	103.23	92.572	98.955	99.529	91.299	103.89	101.61	97.722	102.35	98.961	105.86	91.984	99.039	96.483	99.23	98.776	104.25	103.1	98	101.33	99.017	95.873	96.135	100.9
110.96	110.13	108.32	109.03	108.56	92.59	106.62	111.9	100.45	112.6	108.61	112.02	99.178	102.84	100.44	102.32	104.83	105.48	106.04	105.28	100.88	105.07	115.21	109.76	107.25	101.7	112.56	107.63	109.46	115.44	108.97	104.88	106.15	108.41	107.88	104.13	95.216	102.72	97.43	100.34	100.38	98.925	101.93	108.11	104.09	113.07	100.35	101.72	111.32	120.43
116.58	110.24	115.94	105.3	111.89	116.94	114.49	112.65	106.78	107.94	106.24	96.466	104.32	103.18	108.36	114.07	110.04	116.83	110.66	103.31	95.313	104.22	99.089	106.2	120.57	107.37	115.01	108.87	106.84	103.63	108.34	106.53	104.06	115.13	110.56	115.43	104.8	109.28	103.84	102.45	110	102.42	104.13	102.66	116.18	108.35	107.17	101.79	109.16	103.67
114.78	103.61	105.8	103.13	106.25	108.13	106.33	107.45	102.11	100.8	105.65	114.61	111.62	112.37	109.24	105.56	106.89	114.61	108.77	108.9	104.32	105.34	109.63	107.19	100.36	104.79	102.78	101.61	117.03	101.81	101.52	99.171	110.28	108.23	118.07	108.78	115.44	102.66	106.79	97.683	103.51	108.23	108.19	115.1	106.97	111.15	108.07	101.78	110.22	106.34
103.69	107.17	113.32	100.97	107.4	103.89	107.03	112.32	103.84	102.97	106.73	103.14	101.05	105.84	101.47	112.78	109.05	103.58	97.925	109.04	109.45	106.51	106.94	106.68	104.86	99.622	93.102	103.48	107.47	105.32	108.32	109.12	99.817	106.05	105.24	113.98	106.49	109.28	106.61	109.15	112.79	104.68	101.63	111.51	107.45	101.93	102.54	106.9	95.522	115.9
109.92	99.643	105.58	108.36	113.65	99.5	105.45	104.42	92.988	105.44	108.18	106.83	106.63	110.72	111.12	109.45	102.43	110.72	101.88	109.36	109.37	110.88	108.57	99.594	107.84	112.12	109.89	103.69	102.06	109.51	107.03	102.49	107.42	110.85	103.75	111.47	107.66	111.36	112.23	113.1	99.309	109.84	105.47	108.2	104.12	116.46	107.32	106.53	111.57	109.65
101.02	101.41	106.79	96.652	108.01	112.97	106.13	105.14	102.45	102.45	100.75	115.08	110.05	107.38	104.92	105.15	109.91	103.9	114.23	107.08	108.99	108.83	117.38	102.34	107.44	111.8	111.98	94.764	97.596	98.759	103.34	99.85	109.92	101.22	101.88	107.67	97.032	98.983	103.95	98.5	100.13	101.8	111.1	114.92	105.75	98.15	98.824	103.73	100.44	109.03
110.41	104.28	112.96	108.91	102.87	120.61	115.87	102.55	111.78	108.9	115.91	107.87	116.68	105.33	104	109.84	115.76	109.26	103.33	110.89	104.15	117.33	116.11	101.74	113.95	100.2	106.46	117.61	112.59	101.52	110.8	110.74	112.46	100.14	115.03	109.47	106.51	113.92	107.56	102.51	111.89	110.87	114.43	108.45	92.033	110.65	112.61	104.22	107.05	103.2
98.737	99.662	101.13	95.049	96.676	95.821	102.5	102.08	94.817	98.837	99.541	94.813	85.839	97.833	97.586	88.75	88.934	101.32	101.87	100.24	96.462	96.813	92.089	92.159	89.48	93.14	88.867	98.721	98.647	94.939	99.435	109.78	93.718	96.083	101.53	97.911	93.62	104.69	102.73	98.745	88.732	102.14	85.699	101.09	94.92	98.493	99.685	96.637	98.394	99.799
99.088	118.3	101	105	99.663	105.76	100.44	100.99	109.18	99.732	109.45	104.25	104.59	109.45	104.6	103	115.72	109.65	107.7	94.614	105.36	102.3	108.06	106.73	108.11	105.65	104.08	105.74	104.32	101.32	106.93	97.869	110.15	107.85	103.86	108.96	102.83	116.28	108.01	106.87	106.17	107.93	108.35	107.65	110.11	95.822	101.74	109.53	102.79	110.86
93.499	107.38	103.03	103.42	106.31	107.42	112.4	109.71	103.23	99.878	102.23	103.21	112.05	106.7	100.18	106.29	114.27	108.32	101.36	102.17	107.58	112.83	106.47	116.52	99.767	109.64	107.63	103.35	105.66	109.32	105.88	108.65	95.453	113.72	103.05	107.65	106.12	112.37	106.19	102.95	96.789	113.28	114.61	102.89	105.1	109.83	103.92	106.91	110.37	111.4
104.33	110.48	105.67	112.45	107.86	98.049	107.42	108.52	103.82	96.757	114.31	104.64	102.88	105.01	99.043	104.23	108.9	108.3	100.46	100.78	99.437	109.6	107.42	115.47	108.2	104.04	114.33	111.96	110.01	108.65	104.06	109.05	101.09	104.83	110.77	112.38	103.47	98.119	100.95	105.34	112.55	96.725	115.47	105.61	113.48	109.58	107.64	102.42	103.24	108.5
106.08	105.16	107.83	113.79	108.37	103.57	109.03	101.43	107.97	98.602	111.34	105.25	105.32	99.75	105.99	105.11	114.38	108.04	113.52	111.56	112.2	100.81	103.01	100.74	107.33	107.22	106.47	109.64	109.33	106.03	110.6	113.28	110.6	97.332	104.56	96.825	111.08	100.68	106.36	108.49	99.762	103.69	104.77	111.06	105.04	101.08	98.989	99.194	113.45	111.12
109.8	112.56	103.67	111.67	107.9	109.3	105.02	112.08	102.61	107.11	105.35	108.34	107.69	97.812	113.47	107.79	94.626	100.53	104.92	105.69	106.3	107.08	105.11	104.7	99.021	101.93	106.48	104.85	103.49	106.88	108.37	107.36	110.63	106.33	109.38	104.34	114.51	102.31	109.52	108.76	111.41	109.6	103.62	102.7	109.12	109.42	100.31	105.67	101.69	105.58
108.21	119.48	111.54	101.32	113.49	115.34	106.74	112.84	108.26	117.84	114.51	112.3	105.23	104.23	109.64	108.78	106.48	109.44	101.96	110.96	103.68	111.34	109.14	100.51	104.22	105.04	100.37	103.52	102.28	102.54	106.72	106.98	110.51	110.26	105.74	110.56	113.44	103.98	106.5	100.9	107.45	107.9	109.3	100.35	114.83	108.59	111.29	107.39	112.26	109.54
112.84	108.69	106.4	105.61	113.1	115.99	112.17	97.69	103.79	103.85	103.48	104.48	106.36	103.5	107.42	106.81	106.14	112.77	97.337	101.58	104.43	111.83	107.39	107.5	110.7	106.87	114.8	114.4	111.24	101.09	102.45	106.31	113.86	102.42	102.22	101.18	105.97	107.95	101.22	105.67	105.29	99.59	105.36	110.71	106.47	97.588	109.4	102.98	106.01	105.86
113.38	108.95	103.2	100.26	104.42	103.63	104.11	111.93	111.01	101.54	100.15	102.92	105.42	106.23	105.89	98.404	108.33	109.62	96.452	106.87	113.4	102.21	110.77	110.87	100.23	111.9	101.32	102.69	96.265	100.78	107.1	107.99	98.82	105.83	104.95	106.72	104.93	96.988	103.38	101.48	104.39	104.06	99.305	110.05	109.75	104.56	107.34	105.9	111.88	95.642
116.62	106.26	104.78	104.99	105.5	119.19	112.03	110.39	105.72	104.4	115.21	102.62	106.21	102.47	112.21	113.33	109.72	115.27	103.98	103.91	108.38	97.051	108.87	101.87	107.67	105.3	109.5	106.9	102.78	107.7	114.4	103.11	115.75	105.62	110.16	112.76	114.59	103.93	113.23	96.913	112.83	101.5	109.53	113.16	115.67	102.21	114.94	119.03	107.76	107.72
105.56	105.75	106.07	109.37	110.1	102.95	104.63	115.68	106.81	106.84	106.55	103.72	112.07	106.17	113.19	102.75	113.4	107.3	103.56	112.68	102.02	104.11	109.96	101.91	104	106.6	101.97	109.88	108.22	111.96	98.055	108.34	97.757	104.87	102.76	106.02	107.87	107.27	103.28	105.26	111.95	104.25	111.45	97.769	118.64	104.48	108.93	103.6	102.94	107.51
111.22	102.24	107.29	104.06	110.61	107.18	100.67	107.11	106.04	111.6	104.54	100.23	106.01	107.04	107.31	118.6	104.49	102.94	108.62	110.62	110.32	102.08	104.29	113.09	113.77	103.57	112.83	106.23	108.47	108.57	103.96	106.75	109.04	110.33	110.11	103.46	107.96	112.55	112.61	113.92	112.66	107.49	101.39	107.13	109.89	105.6	103.6	111.3	111.78	117.45
111.63	105.46	105.72	112.48	104.21	112.34	100.88	114.15	105.6	102.84	108.64	108.62	112.87	105.62	100.51	106.67	108.88	108.35	108.82	100.17	113.17	108.07	101.19	117.61	107.98	120.95	106.69	108.92	114.78	111.6	105.56	104.06	103.08	107.74	109.62	117.76	115.96	115.45	105.53	107.7	112.78	112.29	101.35	117.73	109.72	105.59	113.27	103.05	113.33	104.82
105.77	100.18	100.71	102.9	107.3	89.826	105.76	101.6	112.92	96.172	105.79	101.85	102.1	115.13	104.91	96.39	103.1	99.286	108.45	103.92	100.74	108.36	109.11	107.62	107.98	106.91	110	98.173	105.7	99.27	106.5	99.065	104.77	110.16	111.62	105.99	108.97	109.25	101.39	107.85	112.46	111.39	107.62	101.85	103.58	123.21	96.045	115.22	104.99	105.29
103.88	100.4	98.818	105.35	113.33	109.82	113.46	112.23	110.58	104.12	105.61	102.01	113.65	107.78	103.19	111.31	102.23	101.36	99.587	107.24	102.12	100.08	101.14	110.27	103.84	108.99	101.04	106.88	105.07	100.27	108.3	108.95	110.15	107.5	103.66	107.06	100.46	101.16	111.03	104.37	100.87	93.797	105.31	100.83	101.29	108.96	106.99	111.3	103.03	100.93
104.19	108.31	99.064	107.44	110.87	95.883	105.71	107.07	103.25	115.11	108.93	98.106	110.05	103.37	108.81	105.44	101.26	101.68	105.42	106.61	104.09	114.52	109.66	116.46	105.45	111.18	105.55	108.33	100.81	105.48	103.16	106.04	106.09	104.87	112.07	103.29	104.18	114.33	104.42	110.24	99.022	96.506	103.38	112.09	99.152	108.18	112.1	104.56	106.29	113.83
102.12	107.12	97.902	102.86	108.54	109.84	109.74	113.4	107.62	104.44	105.33	102.15	101.61	106.25	109.27	114.84	105.46	111.51	104.89	106.2	116.64	106.2	107.88	110.08	107.79	103.8	103.21	111.39	110.31	103.56	99.977	110.86	103.47	104.77	102.13	108.47	113.02	115.71	101.17	105.94	109.86	99.495	100.93	104.89	108.23	102.76	97.773	106.63	106.64	107.66
104.38	108.2	112.44	97.461	103.79	105.77	114.8	113.6	110.01	111.75	96.355	109.17	100.45	106.59	106.99	102.44	115.21	105.53	116.65	100.25	116.59	107.5	107.86	99.082	102.01	96.119	107.41	105.24	115	113.69	107.93	105.97	104.29	98.008	109.66	110.09	96.112	99.138	102.95	100.7	109.2	109.53	100.75	105.71	97.464	95.668	106.85	104.88	100.73	102.06
118.39	111.5	104.01	108.22	108.72	110.18	106.29	109.6	106.79	106.32	109.43	104.6	111.34	112.69	103.93	112.8	94.576	109.58	98.813	102.09	103.8	107.24	104.58	103.33	117.27	104.83	107.24	110.78	107.7	103.61	106.65	99.559	116.49	107.88	112.82	99.134	111.43	111.39	104.42	105.5	116.6	100.95	108.04	108.23	102.5	104.34	109.4	96.746	112.11	111.52
101.63	102.23	108.81	107.1	113.61	112.28	93.283	94.965	106.58	107.34	104.84	102.3	109.4	108.79	105.87	102.96	110.34	110.51	98.561	102.58	101.62	113.75	101.75	108.25	99.96	103.05	112.1	105.69	101.84	107.45	116.03	106.68	101.71	99.757	108.77	103.32	110.85	102.37	115.59	104.24	108.71	89.646	104.09	111.9	106.8	103.31	108.69	108.06	105.71	105.99
107.65	108.22	109.54	104.16	110.87	104.3	112.45	102.43	103.85	107.16	101.39	106.68	104.09	108.69	103.18	101.09	97.747	103.07	101.58	104.52	99.704	100.78	105.77	102.48	105.24	103.52	102.68	107.61	99.137	101.98	104.26	95.742	108.23	101.66	108.49	109.65	106.48	105.2	101.86	111.8	107.62	101.25	109.97	106.24	105.83	102.32	105.97	96.371	104.96	110.61
103.74	110.07	107	110.45	106.93	106.45	105.53	102.92	110.39	110.04	110.22	107.72	106.18	103.07	105.92	107.16	107.56	110.2	100.54	112.4	108.09	114.02	101.1	105.92	103.98	113.66	111.82	95.111	105.34	101.38	110.65	106.17	115.35	107.96	103.17	103.72	106.47	113.71	105.48	110.53	116.89	104.61	107.81	110.76	107.15	101.4	105.93	110.83	107.76	111.05
109.02	107.74	110.72	101.64	106.34	106.77	109.85	103.07	108.68	104.63	105.1	106.43	103.68	91.953	111.52	105.57	100.11	108.13	108.16	104.52	114.84	105.41	103.24	112.86	106.15	111.39	104.7	106.16	104.04	106.35	99.599	109.31	104.29	100.98	100.37	106.98	107.64	108.12	102.43	110.61	99.641	97.906	102.07	103.76	106.91	104.7	100.05	100.7	107.31	103.44
106.49	112.9	109.79	117.48	113.71	113.04	109.85	112.6	103.55	122.37	118.7	97.931	109.23	109.96	116.55	106.56	100.96	110.97	113.85	110.19	113.19	110.73	111.95	114.95	109.64	112.27	108.86	109.18	115.64	109.71	112.04	108.08	113.32	117.72	107.86	101.59	110.93	108.75	116.19	107.6	106.86	104.72	112.64	118.3	107.56	102.62	100.93	114.3	106.38	109.62
114.12	114.64	114.64	119.25	106.65	111.25	110.64	113.42	109.93	104.31	105.87	111.47	124.3	100.14	116.96	116.32	120.68	108.82	119.97	115.5	102.02	111.82	101.72	115.46	112.6	113.99	110.63	112.07	120.05	112.99	107.84	109.76	110.3	110.17	108.4	114.45	111.53	109.96	109.32	112.73	109.11	113.05	107.93	107.9	112.81	113.65	111.27	108.14	106.48	110.13
107.52	101.42	102.73	102.14	92.469	93.504	98.363	106.59	95.337	94.745	96.782	102.27	95.556	95.202	99.387	93.911	94.965	101.52	98.096	97.792	101.06	95.481	93.733	103.97	101.3	105.89	97.523	105.64	102.81	95.244	100.93	100.12	96.036	98.28	98.929	99.522	97.802	101.45	98.825	87.799	99.204	97.301	97.34	104.69	99.262	98.469	103.51	90.328	96.455	92.235
106.02	104.73	100.92	101.24	97.481	104.61	103.17	110.91	93.823	106.23	107.62	101.81	99.422	104.42	108.98	102.61	98.022	106.98	100.46	108.06	106.02	99.889	97.758	104.81	103.44	108.78	107.51	104.31	107.21	102.7	104.43	100.38	93.73	112.17	100.95	103.59	107.38	104.28	105.37	108.23	99.629	116.9	96.624	101.55	107.73	103.02	101	112.71	102.9	100.08
112.24	104.95	105.4	111.15	112.62	104.34	109.78	112.44	110.51	111.63	110.09	102.82	114.82	103.86	111.56	108.18	102.26	116.01	106.94	114.13	109.21	109.93	120.06	106.39	101.36	100.89	110.22	113.51	105.43	116.86	110.18	113.49	99.315	111.9	112.65	111.32	102.63	106.64	113.72	114.33	114.4	113.52	114.31	105.99	100.47	110.5	98.834	108.81	118.66	113.58
95.058	92.867	105.87	93.173	89.794	106.97	91.121	98.72	106.03	100.11	97.117	94.217	109.07	95.907	98.445	96.225	89.809	106.94	94.907	98.152	90.959	104.12	94.361	100.36	97.586	103.16	97.3	102.92	92.829	95.969	94.723	98.268	98.275	111.32	92.432	101.98	99.855	101.04	99.078	96.832	100.93	97.054	103.25	100.51	90.75	92.696	100.17	99.559	98.208	97.977
96.875	109.42	104.8	96.089	99.64	96.645	103.67	97.031	100.15	100.24	100.28	101.72	95.422	107.06	103.76	94.445	97.884	96.842	101.15	98.369	101.64	99.783	97.831	99.453	95.572	96.365	107.49	87.3	95.829	99.79	94.636	98.985	96.372	91.942	90.732	101.56	96.584	99.502	96.816	100.96	97.515	102.35	100.1	95.367	99.577	103.43	98.959	96.576	91.754	97.563
102.42	92.654	100.2	97.412	105.31	111.23	105.5	99.571	106.13	97.746	89.954	106.03	94.266	99.139	97.296	99.639	98.191	95.608	94.321	94.863	105.72	104.57	99.29	92.123	98.59	101.23	97.212	99.223	101.09	94.462	98.694	108.13	104.29	107.57	95.067	106.59	97.63	101.95	97.094	97.498	90.086	103.02	105.66	96.037	105.71	104.48	104.65	91.542	98.376	107.62
108.06	101.92	103.91	102.82	106.94	112.27	103.23	113.51	105.63	108.54	112.01	111.41	112.09	112.43	97.232	109.48	91.902	107.45	106.18	98.823	108.08	106.7	109.44	107.69	106.4	108.99	107.5	107.2	108.96	107.12	104.61	104.12	106.39	110.07	103.28	104.51	108.21	110.4	96.841	113.87	103.82	117.43	106	109.79	113.41	107.34	104.77	107.4	102.96	97.967
105.17	105.91	103.71	113.75	102.67	99.378	106.98	106.83	107.18	111.6	99.734	110.67	105.03	102.85	102.19	111.83	113.26	105.51	109.55	104.97	113.04	104.7	111.15	102.89	104.92	108.07	109.57	101.85	108.57	114.23	103.85	103.72	113.29	106.39	108.92	105.59	108.5	105.66	111.5	112.78	107.13	114.45	109.55	106.85	111.32	109.69	111.52	105.78	112.18	107.12
111.39	95.252	103.73	109.48	100.06	112.87	109.96	103.64	102.01	106.5	106.6	97.562	106.75	102.5	103.14	107.59	100.04	109.04	103.74	101.47	102.48	103.88	104.91	104.38	96.51	108.82	101.56	111.1	98.711	100.3	110.88	101.43	108.57	100.84	99.632	95.064	97.281	106.64	111.59	109.9	95.927	116.73	106.12	110.86	111.05	101.13	98.265	109.59	108.25	108.48
105.17	114.61	111.05	107.82	108.35	113.28	116.36	103.46	110.43	108.82	111.77	109.58	106.6	104.48	121.17	104.57	109.57	110.63	103.69	103.04	112.92	115.58	107.85	104.03	109.69	111.17	110.54	108.86	113.79	113.2	110.23	100.47	112.86	103.6	107.01	110.37	101.59	116.21	98.811	110.31	106.51	105.86	113.07	104.32	110.66	110.62	98.286	104.17	105.01	113.92
100.04	102.26	102.16	105.21	107.6	106.8	107.94	98.046	101.97	110.02	104.8	110.39	103.75	96.945	105.81	117.37	102.83	106.16	110.66	108.78	104.03	112.68	105.43	109.67	113.07	108.91	106.12	107.19	103.17	111.57	101.34	105.08	95.95	101.06	114.12	109.96	109.76	107.83	109.99	104.48	101.61	118.19	105.46	101.24	97.683	100.41	109.95	117.38	113.85	108.13
105.11	92.053	109.56	98.922	95.458	98.192	95.025	99.249	101.2	89.994	104.27	95.605	95.037	100.21	98.022	98.423	99.157	101.67	116.99	99.681	108.48	103.76	93.782	98.391	102.89	103.32	109.87	106.15	96.425	102.65	100.73	96.981	92.936	97.959	99.718	97.367	98.422	103.83	104.9	106.83	102.45	102.58	103.37	104.14	102.38	105.62	102.6	106.4	99.437	104.35
104.35	105.17	101.76	109.24	103.87	104.78	109.49	100.83	108.8	103.11	115.46	105.25	104.25	115.41	108.76	107.25	115.93	110.91	107.53	102.41	102.14	104.41	103.09	97.367	109.09	107.31	109.56	100.12	99.413	107.39	110.13	108.89	107.1	102.35	104.72	102.12	107.34	100.83	112.04	102.95	102.93	108.05	101.02	108.19	106.46	107.44	112.9	118.21	109.65	105.41
109.56	102.3	108.84	109.19	111.56	98.971	99.014	112.58	112.13	104.68	103.46	107.11	104.34	104.16	107.49	114.49	104.52	97.333	114.24	100.8	107.7	102.34	103.39	99.764	106.73	103.54	107.38	114.48	106.25	103.83	109.75	102.89	105.77	100.37	110.63	104.11	101.89	101.66	100.72	103.13	109.09	110.63	110.67	101.13	110.67	97.003	103.79	116.11	106.53	103.56
101.87	103.01	113.23	97.1	110.12	104.51	105.3	115.44	100.5	111.66	98.18	102.19	112.74	114.81	102.88	105.26	106.46	117.76	112.68	107.85	107.01	108.73	98.109	104.86	110.27	113.54	105.92	107.57	113.71	104.92	95.356	107.63	110.88	104.13	98.806	101.28	106.71	109.22	109.3	110.07	107.87	101.49	100.48	103.89	109.75	99.566	111.08	114.14	101.37	108.69
106.55	103	101.59	105.02	112.52	98.94	106.96	107.92	105.29	109.34	104.8	109.6	106.67	117.34	103.2	103.25	111.06	108.63	108.51	106.66	107.14	99.529	110.21	103.48	109.58	111.62	109.31	106.14	108.19	110.96	104.3	104.44	101.05	100.75	114.09	112.24	107.57	108.65	103.63	106.64	104.04	116.29	108.59	113	107.13	110.79	106.37	102.64	98.532	98.783
107.42	98.744	105.47	105.73	100.32	101.96	99.163	103.05	96.895	96.637	101.44	106.17	98.445	94.532	98.794	106.01	104.21	104.31	101.62	107.09	103.15	109.75	107.03	106.06	88.886	93.443	100.96	98.248	93.649	100.5	99.861	94.793	106.72	99.915	103.69	96.931	104.81	90.313	99.973	102.96	101.49	105.32	108.67	105.28	97.354	97.728	101.1	102.39	95.52	100.81
96.754	97.019	107.82	115.99	107.65	112.82	97.974	100.92	104.93	112.38	107.34	113.03	103.76	107.87	109.87	104.65	99.518	102.73	111.77	111.93	110.26	111	101.55	106.46	107.76	103.07	116.16	99.03	113.58	108.15	107.96	110.4	109.9	100.8	104.93	105.55	105.72	104.74	108.6	102.26	101.41	114.79	95.38	105.18	106.5	102.12	105.71	103.23	112.37	108.44
109.85	110.65	102.96	112.86	107.97	96.776	104.19	101.71	99.881	103.5	102.64	100.86	112.55	108.82	96.42	102.89	112.18	104.94	110.44	102.57	114.32	103.04	103.33	101.46	110.41	106.86	108.13	102.42	103.24	105.49	114.44	105.51	109.72	113.87	113.59	111.17	105.08	109.31	102.05	106.11	106.06	110.96	100.8	108.68	113.67	104.97	107.19	110.44	106.2	104.25
104.39	105.57	105.28	103.88	112.18	105.34	103.53	109.38	101.08	103.83	100.61	113.96	105.7	105.83	104.28	104.37	104.35	115.54	110.81	103.59	101.28	116.15	102.13	107.74	115.55	102.09	112.79	100.35	105.85	105.31	100.65	107.17	103.39	102.79	113.06	109.83	97.699	95.592	114.36	104.07	99.972	103.96	111.38	103.72	100.95	115.97	102.57	101.17	106.86	106.48
105.14	94.612	97.048	106.77	104.34	101.16	113.49	104.89	109.85	110.66	106.59	106.61	107.41	108.33	112.12	101.11	103.64	95.377	118.05	102.71	98.899	99.723	112.75	116.61	104.57	112.06	107.89	113.18	113.85	113.02	114.02	105.6	104.59	104.47	108.29	107.97	103.14	111.18	107.18	105.38	103.68	102.79	112.29	112.04	105.81	113.09	105.82	110.91	114.46	110.47
99.021	106.56	103.51	112.18	117.02	108.95	111.25	112.58	95.182	103.29	111.79	108.31	114.96	107.98	102.62	110.89	108.01	105.09	108.79	108.56	107.74	100.66	104.73	114.69	101.94	107.44	105.8	100.38	110.52	99.706	108.25	103.92	112.6	110.91	109.21	104.35	107.78	105.71	101.33	107.56	110.67	108	108.93	102.76	112.19	112.45	112.85	111.24	98.93	106.7
110.16	103.94	107.82	114.46	108.14	112.85	110.25	103.23	107.49	115.42	106.87	106.55	110.81	105.82	110.17	99.02	109.48	98.214	118.71	114.94	100.46	105.7	106.36	99.917	105.3	105.96	105.53	105.19	106.69	112.14	114.18	113.4	114.27	103.79	103.9	110.42	115.85	104.33	104.97	106.22	107.1	99.419	96.796	108.4	103.22	110.52	104.6	110.71	107.13	103.18
106.06	109.48	109.66	111.26	105.11	121.62	107.84	108.84	117.35	114.42	102.91	102.36	106.11	107.93	113.27	112.14	114.1	104.93	102.13	104.52	106.29	103.87	103.57	95.018	103.14	118.91	99.121	115.51	105.62	102.07	108.4	112.93	109.06	111.44	105.17	108.11	106.94	104.02	111.99	104.23	112.24	101.27	110.76	115.5	104.19	114.02	113.9	114.87	103.25	114.75
99.25	111.24	112.47	105.17	103.8	103.41	103.22	103.14	113.35	106.48	106.44	107.01	106.76	104.14	106.82	101.43	104.77	104.24	103.21	107.57	107.24	104.59	105.11	104.85	109.67	112.41	112.02	102.49	111.87	105.4	111.76	114.67	100.62	107.58	110.34	104.86	106.22	116.42	100.27	103.27	100.8	102.21	102.24	122.6	97.817	104.31	103.12	100.18	119.25	104.4
99.518	109.55	100.87	102.08	106.53	112.51	98.537	112.11	110.41	108.08	111.48	102.98	109.25	108.64	107.18	107.69	103.02	108.87	104.21	109.73	105.67	99.599	104.22	105.82	108.7	106.9	108.84	98.31	100.36	110.02	106.49	117.12	112.45	113.56	112.19	111.52	113.68	106.11	104.3	107.6	103.23	96.541	106.19	104.02	103.79	108.7	114.81	104.92	99.354	108.4
113.2	109.53	111.53	113.21	114.74	116.24	107.01	111.76	108.39	105.49	106.4	108.95	105.17	112.88	111.11	113.25	105.54	100.86	106.38	100.66	109.4	111.19	110.43	119.54	104.84	111.79	103.45	111.73	106.37	102.6	102.18	106.88	104.51	100.18	114.84	109.29	112.35	110.67	106.14	107.27	106.83	114.19	103.19	95.188	107.31	112.54	105.16	111.12	112.3	107.93
109.61	110.94	111.33	103.7	115	116.75	116.7	103.69	113.35	114.08	109.16	109.04	103.83	113.18	109.49	102.11	108.64	111.55	110.84	115.05	113.58	96.846	119.1	111.19	110.8	108.14	111.56	112.35	110.8	109.04	109.31	114.78	103.25	119.96	104.47	111.52	111.55	112.99	105.04	105.54	118.98	108.26	115.72	116.87	98.348	108.42	117.84	104.3	109.03	112.34
108.3	110.16	112.35	110.54	107.99	111.9	104.51	102.86	103.36	114.15	104.67	106.61	110.21	113.99	113.93	106.64	99.799	104.45	103.3	111.26	111.49	111.58	100.3	111.85	111.64	102.35	99.732	115.01	105.63	96.138	110.44	106.06	109.41	114.12	103.19	109.77	106.87	106.17	98.824	98.399	105.23	111.34	111.3	108.23	109.19	115.35	107.01	103.05	109.72	101.02
108.96	106.21	103.68	100.26	109.25	107.98	105.42	98.977	110.95	106.63	104.32	103.94	108.27	112.08	107.87	104.34	98.773	113.08	104.58	105.39	95.005	109.2	109.58	105.5	107.29	108.81	104.39	112.37	105.04	101.13	110.16	111.66	98.643	107.97	112.39	99.074	101.62	107.54	112.89	100.46	105.86	105.98	106.15	112.86	109.73	107.54	114.68	115.41	100.79	112.98
114.35	111.76	110.13	105.98	99.071	108.36	100.24	100.48	104.85	104.79	103.59	103.2	108.09	106.4	100.96	109.4	106.19	104.9	106.58	111.85	103.08	109.53	106.36	107.73	103.98	113.42	106.04	112.81	104.01	108.63	107.07	109.43	107.32	106.76	105.63	100.9	103.24	107.78	100.79	103.68	111.3	108.58	100.54	105.16	98.169	106.44	102.8	104.22	93.04	107.22
111.33	116.92	106.91	118.71	113.46	104.54	108.02	96.73	104.9	117.37	108.44	110.36	98.589	103.31	102.35	109.54	108.11	108.35	113.57	112.46	109.33	108.6	103.25	97.797	104.25	100.1	107.58	90.846	101.64	107.55	101.41	106.32	106.43	106.22	108.26	99.848	96.898	98.782	105.8	109.52	106.63	102.88	115.03	99.181	117.71	104.43	104.42	101.35	111.67	103.61
93.42	101.13	106.16	101.53	104.15	106.11	97.676	101.19	102.03	104.93	98.683	94.476	106.5	101.37	94.337	105.08	100.66	106.29	105.74	97.83	104.97	100.36	112.46	97.602	96.26	102.27	91.217	104.27	103.89	106.85	102.13	100.91	101.22	104.07	106.37	99.41	104.28	99.201	90.032	92.765	112.73	97.941	104.47	107.95	106.72	94.699	95.078	103.96	103.84	101.91
107.5	112.21	109.43	115.32	112.26	102.44	115.15	112.32	113.81	101.04	106.66	117.71	93.62	113.97	115.16	109.4	108.13	107.12	107.73	105.22	102.83	114.02	107.02	97.155	109.44	110.44	96.306	119.52	109.05	107.57	115.47	107.08	112.36	103.45	110.25	107.36	110.83	114.15	107.93	114.18	107.88	108	99.93	104.16	106.04	104.84	106.94	106.67	107.79	111.95
99.585	100.02	99.341	99.132	104.47	104.66	99.848	102.08	105.29	104.33	101.44	104.93	88.982	98.206	93.844	100.5	102.69	102.6	102.44	99.037	93.616	98.475	102.84	94.748	99.589	98.712	109.44	99.257	98.147	106.84	106.02	97.99	93.727	97.011	99.676	95.06	96.389	94.048	105.83	100.56	92.816	106.09	103.24	105.03	100.6	91.015	104.11	97.755	95.261	101.94
103.89	108.92	104.12	104.63	116.07	111.24	107.65	106.74	101.89	104.41	112.04	103.65	112.94	105.45	105.27	98.674	101.69	94.943	100.7	106.37	109.27	108.67	109.89	105.94	102.14	100.79	101.29	102.28	108.94	100.42	111.05	105.52	96.803	103.14	106.46	109.73	104.26	113.26	116.59	110.07	103.45	99.022	102.4	110.59	113.23	103.46	98.757	100.12	104.8	102.41
110.77	108.62	97.521	105.27	108.62	99.993	108.17	102.75	99.174	107.47	104.46	100.13	102.57	105.33	100.31	110.26	101.3	102.12	104.58	110.64	101.18	99.641	109.86	108.53	107.09	109.96	114.19	96.654	108.76	111.19	112.19	97.219	109.4	107.54	107.51	108.41	110.04	114.32	111.16	101.72	111.77	106.35	105.02	107.79	104.85	106.13	112.23	107.17	90.119	98.212
96.438	94.1	105.35	98.22	108.63	101.57	102.01	104.43	102.61	101.51	99.535	94.611	97.418	100.5	101.02	105.35	100.34	94.736	92.623	98.111	99.988	106.39	105.36	94.323	96.952	99.53	105.61	99.689	98.057	99.621	97.369	91.279	106.65	108.16	101.33	98.154	95.15	96.057	94.445	108.24	101.56	97.963	101.64	101.61	100.81	97.86	98.294	107.58	104.99	100.14
114.53	113.96	111.01	99.395	115.88	98.413	104.75	99.508	107.7	113.62	109.94	109.7	99.554	101.55	109.89	117.35	101.66	102.76	116.13	111.36	97.916	115.38	108.78	107.78	114.56	114.89	116.15	102.04	113	101.21	113.74	106.68	110.3	104.69	110.46	106.45	114.67	114.69	105.41	109.95	110.07	108.38	113.64	105.98	106.55	121.27	103.09	108.2	98.1	114.26
113.13	109.26	108.17	111.6	99.578	107.73	112.39	104.54	101.82	105.73	111.69	101.14	103.83	110.99	103.26	112.28	112.75	113.48	100.56	102.13	110.41	97.6	111.54	100.94	105.59	109.52	113.67	100.52	105.53	106.51	109.18	109.78	120.93	105	108.77	104.2	104.9	101.95	103.53	105.47	111.24	111.54	111.63	106.16	105.93	110.02	104.71	113.17	107.71	109.46
111.02	111.93	103.26	104.78	102.22	108.75	107.62	107.35	114.66	104.08	106.9	105.17	98.815	107	111.8	112.49	113.67	116.91	113.08	110.9	104.43	102.75	107.16	110.29	112.48	106.39	113.46	110.61	109.31	116.22	96.107	108.66	108.04	120.27	98.23	116.54	104.19	109.9	110.61	112.44	109.71	107.07	106.47	105.02	112.69	110.27	102.99	107.57	110.33	110.17
105.68	111.08	108.11	109.25	105.82	115.95	119.1	111.4	104.95	115.58	103.01	116.42	109.12	106.97	108.68	111.06	113	103.31	103.74	109.45	104.63	104.39	103.53	114.49	107.15	116.58	108.75	109.98	111.19	106.15	108.78	111.05	94.472	117.14	120.33	112.52	119.52	105.63	105.93	101.92	109.9	103.53	108	108.89	109.62	104.66	103.76	105.67	108.25	105.75
112.16	114.44	108.5	103.7	107.78	106.37	106.25	115.62	113.98	112.54	116	109.1	105.78	118.68	111.93	112.15	113.22	103.01	106.95	102.53	114.26	110.47	106.25	109.54	109.92	127.17	108.6	112.8	100.74	107.59	112.6	106.16	109.29	111.67	109.14	117.01	116.21	117.92	114.1	110.1	106.36	110.06	113.25	109.09	110.57	112.63	114.26	107.44	107.48	106.07
102.77	97.324	97.195	98.77	101.64	103.16	101.8	101.16	98.882	104.63	98.653	105.87	101.99	96.351	99.037	96.56	92.056	95.447	93.239	100.62	100.35	102.98	105.33	105.24	103.25	99.053	96.032	105.53	103.84	96.824	105.13	103.65	95.701	105.74	99.139	98.03	96.461	95.33	107.79	100.59	105.82	99.278	107.03	104.76	100.78	94.457	100.05	99.395	104.01	100.27
116.32	114.48	108.26	98.329	103.13	109.83	118.36	112.63	108.81	98.74	107.26	113.14	105.97	114.41	112.7	100.04	109.5	97.928	103.79	119.16	113.42	107	115.57	108.72	112.91	113.13	108.23	109.81	110.6	107.92	104.21	117.63	102.48	104.16	106.11	108.93	110.78	117.24	108.91	102.89	115.31	103.42	105.52	102.08	105.3	103.53	110.53	109.49	106.82	111.26
101.22	96.549	102.24	102.59	99.772	112.22	107.49	114.27	101.63	104.75	112.5	104.76	106.67	105.57	103.95	115.15	92.863	108.17	108.32	95.03	100.04	102.94	104.57	115.24	107.01	108.07	107.01	95.895	107.35	114.01	109.2	106.94	105.53	105.72	100.43	109.52	103.05	111.11	109.56	109.63	101.18	102.46	101.19	109.14	111	106.54	102.61	107.17	97.013	113.8
104.18	107.63	107	111.63	108.94	107.79	107.4	102.54	114.76	109.77	113.06	98.981	108.84	106.3	107.26	106.89	102.06	103.25	100.24	98.656	109.08	108.84	108.83	110.35	107.04	106.51	110.71	109.2	101.52	110.35	109.24	103.24	104.09	100.36	107.64	108.77	111.82	110.92	109.34	101.2	101.74	107.89	106.33	116.87	95.489	101.98	115.47	96.238	106.39	99.176
91.219	91.877	99.492	97.331	91.837	91.15	97.078	97.51	102.74	98.24	106.53	98.318	93.662	93.999	107.69	98.736	98.97	86.69	98.369	99.021	106.96	98.198	98.414	105.91	95.023	106.47	105.17	94.081	100.79	90.791	100.34	91.146	100.4	100.27	101.52	103.47	97.39	97.591	96.119	100.36	100.64	101.48	100.13	95.274	87.877	99.155	99.372	99.629	102.25	110.84
115.94	99.462	113.34	104.84	107.31	99.317	104.11	104.13	107.08	108.05	97.697	117	103.48	104.6	110.32	104.49	109.01	103.32	111.78	106.13	112.28	111.45	111.41	108.83	113.99	112	100.97	107.13	104.98	100.53	111.19	112.42	108.2	103.6	103.76	106.46	109	92.688	110.08	102.17	106.4	104.03	104.34	103.35	108.52	106.21	108.84	111.41	102.01	107.48
101.12	106.29	106.18	96.818	109.32	110.78	106.7	99.459	102.2	105.07	104.87	114.44	117.28	105.64	107.35	99.868	102.42	101.45	93.279	104.43	114.88	103.29	109.83	108.53	103.89	107.68	102.25	105.53	104.23	104.93	104	99.798	102.13	106.9	108.06	97.305	112.77	108.26	98.151	106.66	99.548	113.42	111.05	107.22	107.12	105.82	111.75	110.14	113.16	110.39
101.04	97.514	106.19	105.32	104.71	100.75	102.72	101.93	105.34	105.61	100.63	105.31	105.1	100.12	108.54	107.84	95.376	103.52	115.33	104.8	112.5	113.45	106.9	102.23	96.563	102.04	107.4	105.09	103.08	104.39	105.27	105.82	111.03	106.28	106.94	108.81	114.95	103.22	113.5	110.5	104.93	106.32	103.36	107.37	102.03	98.887	105.76	109.95	99.89	103.73
119.23	105.01	103.15	104.74	109.05	98.266	103.14	113.54	115.87	108.14	117.97	110.85	105.49	102.31	108.77	116.16	104.75	101.3	100.63	100.87	107.32	107.42	102.53	106.61	111.21	104.13	112.24	110.97	111.43	103.32	109.34	109.17	112.28	110.03	114.84	98.442	102.53	97.156	110.52	100.31	108.61	101.78	107.15	103.42	104.5	104.6	101.78	100.64	105.24	108.99
99.408	98.909	95.987	106.21	102.32	99.417	93.347	99.341	92.057	105.03	101.55	101.09	101.41	98.374	100.21	94.718	103.2	105.52	94.751	94.905	99.569	100.72	101.41	98.682	102.34	97.137	103.32	102	97.62	96.292	102.05	104.77	101.85	97.803	97.796	101.09	96.546	95.677	101.64	103.81	103.5	97.788	98.591	103.33	97.696	99.807	95.663	100.04	100.2	112.06
103.38	100.48	100.14	103.21	86.297	102.5	105.79	94.274	103.03	99.719	102.51	102.45	100.51	103.11	101.04	96.828	93.512	95.496	94.971	90.179	98.989	99.288	97.681	91.541	91.603	93.498	97.334	97.565	105.9	97.92	100.12	101.14	99.824	99.641	99.04	93.074	92.213	93.12	95.632	91.863	92.38	100.55	92.513	91.105	103.16	102.77	91.813	94.224	97.511	98.593
99.521	100.57	109.39	99.58	100.59	102.57	101.69	102.95	113.23	103.8	99.414	104.55	95.934	96.198	101.76	101.63	97.882	104.59	90.594	106.4	97.233	96.508	98.878	112.79	105.7	95.421	99.61	100.6	108.1	101.57	99.642	104.15	108.14	104.58	103.71	104.63	101.78	100.16	97.489	101.3	99.942	109.84	106.09	103.92	104.26	106.96	114.36	107.71	88.192	102.56
111.31	106.51	106.89	107.42	108.61	109.56	104.45	107.01	111.84	99.017	111.6	106.73	102.5	103.82	104.45	108.22	102.45	108.8	108.32	102.36	111.53	104.12	118.39	98.192	99.604	107.1	106.38	110.75	112.34	106.31	103.47	118.6	111	115.77	111.37	105.52	101.46	101.96	109.29	106.87	109.35	103.83	97.717	109.44	104.67	113.91	116.88	102.99	107.23	104.62
108.56	112.94	107.75	108.04	107.95	104.62	101.28	99.676	114.26	101.69	105.16	102.78	94.932	113.91	100.72	109.08	107.07	103.37	99.115	105.94	111.46	104.18	100.64	103.29	112.76	104.6	105.82	108.9	104.08	109.08	111.68	108.4	107.25	97.986	103.48	100.11	103.63	103.44	101.9	99.983	106.97	110.57	109.86	102.8	108.33	105.06	110.46	107.89	112.47	103.6
112.11	108.16	116.74	114.86	106.62	97.207	105.43	114.81	108.68	115.78	112.14	120.15	114.97	113.74	124.78	106.92	109.83	113.12	105.76	108.16	102.68	103.79	110.12	105.21	115.97	115.52	113.29	111.3	120.38	121.36	112.83	108	112.12	112.49	117.97	103.49	112.46	115.47	106.18	116.36	120.66	108.62	112.27	110.14	110.16	107.75	113.6	103.67	102.88	108.64
109.95	104.44	114.59	108.77	101.26	110.41	106.03	104.84	104.55	108.03	104.41	105.02	106.45	107.09	109.71	106.47	103.89	107.28	111.89	97.639	107.14	113.86	97.441	104.54	106.84	107.46	112.17	106.77	105.37	107.89	100.87	110.25	106.31	111.16	106.25	111.84	111.63	107.64	108.86	107.01	99.518	100.46	100.13	108.11	103.23	109.82	105.26	97.119	107.59	109.2
99.29	98.706	100.74	103.16	101.58	101.77	104.11	98.611	106.76	104.91	98.372	103.73	94.243	100.69	101.8	91.361	106.75	103.07	101.47	97.084	101.49	98.809	107.56	99.734	91.244	96.059	97.917	104.11	92.49	98.279	97.441	104.05	98.44	103.67	93.323	94.775	98.344	100.3	98.399	97.375	94.211	102.54	103.2	104.79	100.03	97.444	96.566	101.31	100.74	93.981
93.355	100.72	100.14	99.757	94.481	98.28	99.549	98.845	101.59	98.053	103.91	96.815	100.85	91.385	95.029	94.45	103.22	103.18	96.232	95.297	95.743	95.05	95.953	107.24	96.422	102.79	106.17	97.856	100.24	93.273	94.125	91.902	98.384	94.236	99.114	96.83	90.193	92.469	102.52	90.373	94.767	100.35	90.844	104.93	97.94	101.28	98.422	98.897	95.325	95.114
107.52	107.26	105.5	102.88	108.39	102.71	109.24	101.14	106.05	109.92	106.14	108.29	109.68	110.75	105.23	102.09	110.7	105.01	110.5	111.68	109.07	114.68	107.37	104.7	116.3	106.88	111.39	108.11	98.268	104.46	110.47	112.41	111.01	107.98	112.29	111.21	110.03	110.09	112.87	101.5	101.78	100.35	104.28	107.43	102.56	109.97	106.42	103.45	108.46	113.72
107.78	114.31	107.6	109.21	109.48	117.51	112.95	107.61	108.22	112.1	103.45	106.46	116.05	107.15	113.37	111.08	108.49	111.46	114.83	102.53	113.33	113.93	112.54	110.37	109.71	109.64	100.67	113.64	107.72	111.13	112.41	109.81	110.51	111.71	98.063	112.23	111.35	102.82	107.64	109.05	105.11	101.91	100.66	107.29	113.87	101.52	116.98	113.33	100.91	117.52
101.09	97.052	101.7	87.302	102.24	97.521	101.35	98.474	100.82	107.93	108.1	96.18	104.04	100.7	105.35	104.58	96.457	103.11	96.472	106.47	99.805	100.82	105.25	104.19	96.059	94.555	100.3	107.48	106.84	96.516	99.681	101.31	110.31	108.5	104.87	109.36	99.333	102.66	95.368	101.85	101.88	103.15	95.472	99.508	103.23	100.34	103.75	99.401	99.633	107.3
106.68	112.69	109.17	106.17	103.36	109.95	112.81	115.04	109.07	106	107.96	101.37	106.43	100.06	97.793	93.831	104.6	90.137	109.77	100.82	109.8	102.02	108.47	99.476	106.93	104.64	105.27	113.86	98.423	108.03	107.1	101.48	101.11	115.12	103.69	103.23	102.39	103.26	104.74	102.18	99.468	110.78	106.12	108.1	99.923	109.6	112.14	107.73	104.35	107.12
106.23	99.566	100.3	99.131	103	99.488	96.163	94.083	96.556	99.704	98.896	102.34	95.559	98.112	96.612	98.635	102.68	106.4	101.27	101.8	106.16	108.01	100.13	103.63	102.58	100.83	96.945	104.67	96.441	108.84	95.883	106.12	101.48	105.67	96.952	105.2	90.266	109.49	99.112	102.53	104.35	96.416	99.169	96.706	102.59	93.453	105.41	94.676	108.03	103.59
105.71	107.24	105.11	116.33	111.83	114.04	110.95	105.29	102.13	104.99	109.05	109.32	111.16	107.27	97.106	102.97	98.209	111.98	108.45	109.59	104.97	105.43	105.72	104.01	103.35	109.01	106.24	114.62	107.19	111.33	107.44	114.86	105.06	105.71	106.42	108.95	108.95	111.8	108.69	113.75	109.64	104.32	107.27	112.16	108.21	98.571	105.67	109.15	118.32	112.58
103.45	111.2	117.37	115.95	108.95	113.22	98.49	115.26	101.58	105.15	112.7	108.84	107.14	101.27	106.05	104.58	107.01	103.81	97.73	110.09	100.71	109.8	112.96	104.18	97.432	116.03	109.71	115.29	105.1	106.85	109.73	115.77	98.75	106.54	109.65	105.49	111.35	109.83	111.32	110.99	108.18	116.27	100.24	107.99	122.38	104.28	105.3	114.68	111.67	103.39
116.67	104.35	101.28	100.8	100.28	108.87	102.81	106.51	103.67	105.58	100.23	104.62	108.63	106.21	107.93	108.36	105.19	106.39	106.84	115.21	111.63	113.66	107.67	108.79	107.84	107.41	107.99	109.49	106.27	109.62	104.87	104.14	101.22	107.3	108.84	113.42	107.09	115.61	99.637	106.62	103.69	94.865	110.27	117.16	103.76	100.48	109.27	109.8	111.08	115.4
110.29	103.8	108.26	103.72	103.56	109.26	105.73	103.93	109.5	102.77	111.55	103.72	108.97	98.446	98.411	100.64	105.87	99.84	110.01	116.6	109.93	114.17	106.13	110.99	110.72	104.23	108.67	110.84	108.64	102.31	100.26	110.58	113.69	105.79	104.17	111.88	104.31	115.27	108.12	110.28	103.42	112.74	96.366	105.78	101.78	99.524	107.06	113.37	105.07	99.956
97.705	90.874	101.99	94.866	100.24	104.4	96.296	96.376	101.52	101.57	103.94	100.71	102.29	99.292	97.817	97.43	95.156	96.014	90.895	93.664	104.48	102.12	95.984	98.779	97.364	98.429	107.39	98.9	91.601	102.92	101.94	88.048	96.915	107.71	97.291	110.27	103.13	92.596	101.93	104.04	101.41	106.78	101.22	95.833	102.89	100.76	97.737	81.162	102.9	94.618
93.49	91.248	104.76	97.055	91.213	101.01	97.311	106.2	101.26	102.45	101.32	98.944	97.414	100.96	102.13	109.13	98.335	98.702	90.238	98.005	90.512	96.926	91.455	96.644	92.391	101.44	94.129	93.611	99.545	102.23	97.32	94.644	100.69	100.49	107.25	97.192	103.04	99.845	94.82	94.334	103.46	93.498	100.87	98.044	102.1	94.651	103.34	102.07	95.516	100.19
106.78	104.07	115.34	103.18	116.6	111.31	110.43	110.4	113.81	116.73	108.62	104.92	113.67	107.19	112.68	107.71	108.99	115.74	111.19	102.4	107.32	113.81	108.95	107.86	102.59	104	111.58	101.84	107.29	109.71	106.85	112.93	108.05	112.87	115.27	113.44	108.67	119.31	112.18	113.28	109.2	107.47	108.58	108.29	106.7	109.17	117.63	103	106.15	112.25
98.514	90.072	102.76	98.886	91.795	112.86	96.227	111.91	98.155	99.012	93.072	101.88	106.42	104.94	97.633	106.7	103.26	105.04	106.23	108.9	96.606	95.994	98.224	114.59	97.455	102.15	104.33	94.317	97.096	103.05	102.91	102.16	103.8	103.11	101.3	100.34	99.56	99.392	101.54	101.9	95.04	96.214	102.82	104.67	107.29	96.583	100.87	104.55	112.66	87.186
98.34	104.23	95.893	81.626	94.652	90.131	99.551	98.438	103.34	102.93	96.714	98.315	92.637	97.645	91.356	95.674	97.491	98.858	98.189	100.58	100.69	93.973	98.251	96.688	102.55	96.394	96.087	100.83	105.78	96.549	98.871	97.612	97.703	92.224	106.34	107.56	97.952	92.933	99.461	90.786	97.345	98.694	99.039	101.71	102.79	87.144	95.945	107.02	91.443	95.651
107.81	109.29	106.69	115.23	116.91	99.659	112.94	104.35	105.03	114.13	119.6	112.91	100.87	114.97	107.36	114.93	111.91	111.17	105.08	111.7	105.53	108.74	113.72	106.37	108.2	108.9	114.32	96.319	116.86	104.19	116.28	103.71	104.38	100.94	113.05	110.14	107.31	116.48	116.55	107.49	112.95	110.91	115.13	105.39	104.42	116.97	107.07	105.89	107.65	106.85
98.503	101.69	107.38	109.21	103.83	103.92	109.85	103.34	109.03	99.135	104.54	93.063	101.94	101.29	106.04	102.6	105.65	101.13	107.76	96.679	105.98	113.6	109.73	110.19	108.3	100.68	105.44	105.02	108.85	106.6	113.39	104.72	108.23	108.19	105.87	108.67	106.39	102.06	108.27	112.29	104.97	99.515	106.51	106.63	113.62	95.106	99.613	111.78	111.12	107.79
103.55	108.75	102.19	99.644	110.27	99.139	106.87	106.03	101.85	105.56	99.708	114.9	108.23	102.55	105.97	105.98	115.7	108.43	101.87	112.09	104.17	105.07	107.34	105.82	106.43	108.98	103.8	104.51	102.35	103.14	107.44	99.242	104.96	104.53	115.53	99.502	110.61	100.72	106.88	115.48	116.48	116.76	118.71	111.66	108.71	113.08	108.85	101.91	112.3	107.45
100.72	97.072	99.665	98.753	103.05	103.19	97.365	107.11	90.772	96.59	102.68	100.72	97.73	90.787	98.465	87.823	96.156	103.15	95.256	104.22	96.757	103.9	95.837	108.34	105.75	100.05	95.213	97.188	96.417	91.803	102.81	95.152	95.882	98.906	96.396	101.35	96.215	89.457	92.283	96.08	97.085	94.51	99.714	102.94	102.26	96.456	102.96	98.83	89.443	90.877
104.33	102.43	104.35	109.23	117.79	110.22	102.56	109.42	104.62	108.74	103.8	101.7	107.99	98.959	108.13	99.724	111.21	109.86	102.64	110.52	102.33	108.7	113.53	103.34	105.44	102.47	111.57	106.22	106.59	109.14	106.39	106.56	102.92	96.271	102.31	115.55	103.24	101.85	100.44	104.87	108.65	112.72	100.34	100.15	108.28	110.11	103.24	106.95	103.18	106.24
104.09	113.48	108.39	110.52	105.71	111.86	107.63	106.19	102.14	97.28	103.47	101	94.657	109.79	101.48	108.93	104.31	102.9	109.61	101.85	102.56	103.53	108.88	99.916	102.92	110.64	102.09	106.37	103.42	107.4	110.04	106.74	106.78	106.34	101.63	103.82	104.68	105.89	111.4	109.2	106.05	104.33	100.49	105.86	100.86	110.4	113.42	105.1	109.29	115.35
101.65	110.52	89.981	92.254	102.21	105.54	101.01	91.815	98.326	95.672	93.235	92.426	102.97	97.223	100.65	95.807	99.137	103.47	92.965	106.13	97.799	101.34	99.777	101.43	96.635	98.158	101.06	97.796	95.019	99.901	106.92	97.192	98.141	99.302	97.796	93.303	105.1	102.93	103.16	100.26	100.38	97.822	103.83	103.64	93.483	96.465	100.51	95.704	93.248	99.378
114.5	101.43	103.65	111.72	111.47	108.5	109.65	99.945	105	109.53	105.08	106.24	106.43	108.02	102.96	105.16	105.59	102.72	110.3	99.636	105.35	102.66	98.223	105.43	104.1	117.81	97.851	106.95	110.87	97.092	104.7	98.885	92.948	103.2	107.87	111.46	101.25	107.26	112.69	104.48	102.17	101.12	104.53	102.11	108.6	107.88	103.07	105.24	106.1	107.4
113.63	105.28	106.83	99.615	106.21	103.25	105.46	108.06	104.28	110.83	103.92	110.17	111.63	106.61	115.33	104.98	112.52	101.99	103.04	107.21	103.81	116.59	101.27	107.07	111.09	108.36	117	108.88	101.42	117.15	104.56	107.85	115.73	108.64	112	104.05	102.42	105.32	114.05	105.19	92.103	113.12	118.67	110.31	104.49	105.66	106.04	111.02	104.55	107.44
113.87	101.1	112.09	101.83	111.3	96.644	111.9	106.33	104.36	106.48	104.28	106.87	105.91	100.72	109.89	103.57	103.21	108.01	104.07	113.6	103.78	103.69	104.65	99.56	110.77	113.4	99.369	102.05	105.04	108.51	110.45	111.54	103.59	104.57	108.02	106.52	110.23	107.97	103	108.4	110.34	106	110.19	104.68	108.12	103.67	114.01	102.77	105.72	111.83
105.01	91.655	95.598	90.847	91.059	97.657	91.126	98.894	90.075	105.12	96.604	93.368	106.05	97.651	97.341	106.43	97.758	98.255	105.05	97.659	101.64	99.353	102.18	95.843	101.73	91.469	100.82	103.29	99.434	99.182	93.448	98.286	100.46	94.857	89.881	98.006	97.542	101.96	94.642	97.2	98.578	96.487	93.611	107.06	90.006	94.677	100.25	99.613	98.454	97.05
104.71	100.69	99.48	104.21	103.63	111.07	112.58	103.59	102.59	110.26	102.81	110.18	115.27	101.44	108.06	107.21	108.86	111.11	105.22	104.71	100.14	104.35	111.74	105.74	107.43	104.43	101.42	99.654	108.09	108.48	105.96	107.94	108.83	102.19	108.41	104.75	100.35	114.11	112.33	99.376	100.94	105.36	110.86	105.9	108.33	109.09	110.52	107.31	109.77	104.63
98.362	102.81	113.12	110.55	102.8	113.62	97.371	110.51	101.39	112.07	111.6	109.13	108.85	97.288	104.96	105	112.31	106.89	101.27	111.95	96.576	118.23	104.39	118.05	102.43	108.6	109.24	108.79	105.04	107.74	107.46	105.58	115.62	98.244	101.22	108.06	105.11	103.05	113.21	106.17	100.11	102.41	103.37	101.78	105.19	101.36	103.13	116.9	99.931	102.09
114.58	113.01	108.88	111.41	111.16	115.65	103.61	106.17	109.05	103.8	105.42	99.019	112.25	105.08	108.79	110.11	112.21	106.93	105.49	103.76	108.28	107.5	108.34	106.32	110.8	106.18	102.04	106.91	106.3	103.16	115.51	109.91	106.08	107.68	108.55	112.84	107.57	113.34	106.35	102.66	103.39	110.69	109.77	103.45	107.98	108.01	101.07	109.63	113.35	103.57
100.75	102.32	109.59	108.99	102.12	103.78	100.11	101.54	106.19	102.24	99.885	110.14	105.57	108.23	101.88	107.12	106.98	100.74	108.56	110.79	109.4	98.068	107.23	103.34	100.97	112.34	101.01	109	118.21	104.67	111.82	102.1	105.2	100.03	110.27	109.67	108.53	107.8	115.46	106.79	103.62	104.03	99.363	110.68	115.59	102.8	114.01	111.02	99.459	104.93
111.59	113.69	104.33	111.04	114.39	108.27	108.67	115.86	107.75	108.84	102.88	114.41	101.75	107.86	103.74	107.54	110.69	117.87	115.68	110.36	107.42	110	100.33	109.91	116.88	101.72	113.38	111.32	105.21	115.03	106.9	110.12	104.88	119.78	116.21	111.3	107.66	96.377	120.96	115.85	109.01	109.5	106.76	103.03	105.22	113.56	112.01	106.97	109.07	106.14
105.03	105.89	94.019	110.83	110.04	104.45	105.15	102.39	111.61	98.906	105.76	104.81	113.61	111.92	106.7	95.816	105.5	102.32	101.49	106.54	104.7	114.16	108.62	108.89	102.72	112.74	109.41	117.63	105.55	111.11	100.18	111.02	98.518	100.72	104.77	109.84	106.38	100.87	110.55	108.55	107.19	101.49	106.89	110.83	102.62	112.39	115.52	106.89	100.18	105.05
102.22	108.88	106.72	106.46	106.97	106.38	107.32	110.4	107.87	111.63	112.11	102.45	105.36	108.98	103.61	107.68	98.722	110.65	111.52	111.89	110.61	111.71	109.43	112.8	106.14	110.91	106.16	110.67	107.22	107.43	102.47	103.81	109.99	106.99	103.68	110.16	111.95	111.95	102.17	111.05	107.9	106.3	106.99	105.33	106.51	111.96	105.19	102.99	106.35	110.56
94.857	90.983	95.679	101.28	102.82	100.04	94.268	98.547	99.822	101.91	98.55	91.868	102	97.551	96.628	104.78	96.517	96.786	105.1	102.39	94.198	92.604	95.612	108.08	93.85	110.86	100.03	96.292	93.046	94.469	96.255	104.96	94.496	104.2	91.21	104.13	95.498	94.628	100.35	98.442	95.144	93.302	97.773	98.841	94.138	99.824	95.015	97.594	97.526	94.362
104.77	94.752	100.75	95.482	101.84	104.68	98.342	96.826	99.156	108.37	100.72	91.478	102.04	93.918	102.34	103.39	97.023	98.845	102.07	101.8	103.26	106.62	111.45	98.86	97.505	101.8	104.26	101.94	108.67	110.49	102.78	94.687	90.738	96.107	105.31	103.78	102.23	105.62	97.864	99.011	97.648	100.6	102.97	96.429	94.793	96.832	88.534	96.745	107.13	89.746
99.43	95.361	90.469	99.163	94.552	99.255	101.69	91.607	94.356	97.449	92.916	107.94	101.24	99.083	99.621	100.61	99.108	95.938	97.498	100.83	102.26	100.38	98.61	90.494	97.811	97.893	105.34	99.718	96.272	90.674	91.834	97.13	98.589	90.842	95.636	94.539	92.768	99.287	97.957	98.872	97.507	99.068	101.1	104.53	103.11	98.416	93.298	97.255	93.988	93.275
103.17	104.87	96.747	98.925	94.146	94.54	99.585	102.6	104.69	97.041	101.41	105.05	98.169	105.09	106.83	108.22	99.587	100.62	96.248	90.755	99.41	94.707	105.86	96.969	99.972	105.67	99.831	99.237	98.849	100.38	100.16	100.46	100.79	98.047	99.78	96.655	97.068	106.01	100.16	97.26	100.65	101.14	93.475	102.8	100.95	108.75	95.697	97.216	93.537	101.46
106.45	107.72	97.533	110.68	103.56	97.908	110.85	109.95	105.16	109.45	102.47	103.09	99.866	106.26	99.556	99.912	102.93	106.23	108.17	103.96	107.66	112.65	100.3	100.25	104.73	107.59	108.15	106.75	110.25	112.42	111.26	103.74	99.761	97.805	104.9	112.97	112.27	109.85	98.013	115.06	94.959	101.02	104.56	107.01	108.79	102.25	95.76	101.83	109.12	109.52
118.02	106.64	113.93	102.57	107.98	109.82	114.87	101.78	109.91	111.12	108.59	110.12	99.962	103.71	106.13	116.13	111	92.923	104.99	112.49	101.02	103.29	108.54	113.41	111.38	106.07	108.21	105.94	115.56	115.44	104.45	109.47	103.94	104.06	105.15	113.46	104.61	107.03	113.52	104.14	110.1	106.63	107.31	108.94	110.27	112.77	103.58	95.229	106.96	112.21
99.919	111.56	109.17	103.4	105.8	109.65	107.78	109.24	101.15	109.65	106.3	99.906	106.57	106.65	105.74	104.52	106.8	104.64	110.55	101.47	109.23	103.65	109.1	102.54	106.27	109.71	109.33	102.68	107.19	99.585	109.2	97.455	103.28	94.162	108.83	103	103.8	98.991	104.41	102.35	109.83	96.699	101.3	114.89	112.93	96.009	114.95	117.71	99.62	108.62
112.54	110.45	109.18	113.3	101.38	108.18	103.09	113.13	115.74	105.66	108.52	107.18	108.89	105.32	97.366	113.05	103.26	105.88	111.51	110.73	112.95	117.97	109.31	104.07	106.75	103.81	110.41	105.64	101.75	106.73	103.54	106.73	111.61	107.17	105.96	109.65	112.54	104.79	105.23	106.79	97.802	114.42	114.56	110.68	107.55	103.09	110.15	99.852	106.94	107.58
108.68	107.72	102.98	108.27	112.84	107.4	105.59	107.41	112.97	109.07	106.49	107.07	104.58	109.67	102.25	108.15	115.77	113.4	112.64	113.7	100.94	112.83	107.53	108.74	111.27	111.04	113.64	119.54	103.89	100.43	116.49	111.23	101.99	101.67	106.93	115.85	117.28	113.1	110.53	103.15	108.42	111.53	110.46	99.737	97.898	111.27	113.95	108.46	115.11	107.94
105.51	107.84	99.195	106.49	109.06	106.94	111.63	102.76	107.55	103.9	113.65	99.828	104.44	106.62	110.12	104.2	102.11	113.86	103.13	106.27	105.03	104.28	99.631	109.28	103.13	117.06	103.18	101.96	110.2	105.41	109.53	106.54	111.37	99.757	108.44	103.02	114.01	108.55	100.47	108.65	101.11	111.92	102.65	100.91	105.07	116.39	109.33	111.96	105.69	109.58
101.4	98.494	102.34	101.11	98.561	103.14	96.073	103.06	99.327	104.48	105.21	104.49	102.64	101.35	105.12	101.64	110.65	94.921	99.938	100.51	96.173	103.39	99.372	95.518	98.111	99.636	99.115	100.48	112.01	103.72	103.08	102.5	107.55	105.93	103.52	98.137	99.703	103.62	92.98	96.032	102.38	105.77	90.758	95.063	100.11	99.891	99.345	95.933	104.37	94.806
97.547	91.966	96.076	106.87	91.625	94.81	99.32	104.61	100.36	95.089	102.69	96.729	101.95	92.45	107.41	98.895	103.02	101.88	103.45	90.619	96.937	100.76	102.16	98.214	89.492	99.44	97.922	101.65	92.244	90.384	104.78	103.95	97.835	99.203	101.01	100.83	95.829	102.6	97.933	88.826	101.33	105.86	99.385	100.35	94.709	100.78	94.036	96.852	96.157	93.387
103.55	100.72	95.43	103.74	102.8	101.95	97.998	97.295	101.82	97.604	100.3	95.382	99.13	101.9	93.808	108.02	90.401	111.85	91.925	97.122	95.683	96.52	101.4	94.622	98.707	104.18	86.644	98.408	100.97	104.06	101.8	94.459	102.74	101.09	98.606	105.39	97.339	104.92	89.48	95.28	102.27	100.23	99.897	100.95	89.905	107.07	95.936	94.364	105.34	95.545
119.26	100.11	107.28	117.66	103.38	101.18	108.68	106.83	104.13	99.544	105.25	117.29	103.89	114.43	113.58	116.18	106.86	96.889	103.41	98.138	99.874	100.87	113.41	110.96	107	110.63	109.92	110.14	108.69	111.57	104.3	109.24	103.36	108.02	109.85	105.55	112.16	100.51	110.61	97.418	104.87	99.81	103.15	111.36	100.96	103.05	107.52	110.13	103.23	104.83
111.58	108.55	105.37	105.4	108.53	105.34	106.31	108.32	105.02	102.49	107.88	118.53	97.276	101.88	108.22	107.16	90.799	99.219	107.59	108	105.08	107.54	103.97	101.23	106.18	103.04	112.04	110.72	110.92	110.86	109.75	97.494	102.86	103.26	103.63	105.51	100.74	105.14	107.31	110.39	107.91	112.82	106.96	100.01	108.13	108.77	103.37	110.8	112.6	105.51
107.92	109.72	111.45	115	107.81	109.62	101.12	107.64	106.76	111.23	106.88	113.51	112.46	106.6	110.87	115.46	98.421	107.74	110.28	109.41	106.54	110.2	114.63	103.38	117.67	116.18	109.31	112.96	113.04	107.94	108.69	108.9	114.47	113.27	108.22	111.54	110.41	116.06	111.06	108.92	117.71	104.3	107.17	104.22	103.62	107.08	109.53	104.49	117.41	115.02
113.94	116.28	102.85	113.41	102.26	112.38	108.89	106.56	104.11	114.36	104.56	105.21	107.1	109.71	109.03	117.13	111.23	103.46	104.98	116.41	107.66	113.19	112.73	105.71	106.34	109.98	105.77	110.79	109.69	106.15	119.08	106.64	106.77	120.28	107.72	102.34	108.99	104.51	110.72	96.963	107.17	113.7	105.95	106.16	103.43	109.84	113.52	103.6	104.35	110.61
97.233	104.43	107.21	107.98	107.16	102.16	106.83	102.3	103.46	109.69	110.98	100.48	111.49	119.19	100.06	115.9	103.85	106.49	114.27	111.12	102.69	105.53	115.4	105.53	101.47	109.21	108.88	114.53	113.26	114.36	99.872	105.66	111.47	104.7	108.29	109.99	112.12	113.22	116.29	106.79	107.81	114.95	101.38	108.9	109.57	118.56	118.29	108.87	95.433	103.28
102.85	108.21	114.33	109.28	110.05	108.66	117.87	105.78	103.21	110.78	109.58	108.62	107.63	108.69	112.53	110.83	108.12	96.945	103.91	108.88	112.34	105.34	114.94	102.87	110.88	111.45	111.81	102.14	109.63	107.67	117.78	110.94	112.72	106.48	113.15	106.1	106.01	107.22	103.45	110.88	102.85	107.36	113.1	108.39	108.12	111.32	104.78	106.18	108.24	117.42
106.56	113.3	109.31	119.61	112.49	105.65	115.22	114.66	106.15	107.65	110.04	103.27	110.92	112.79	108.73	97.771	107.5	112.57	109.38	105.07	106.93	107.75	117.01	115.26	106.78	112.95	107.1	109.12	107.24	107.63	108.18	109.77	107.54	110.4	105.82	103.12	103.88	116.7	106.24	107.08	117.05	115.71	107.29	112.59	107.04	109.06	111.81	106.4	104.68	100.99
106.23	99.466	102.45	102.88	98.986	96.821	92.855	95.074	94.132	95.752	92.588	98.592	101.57	94.24	97.186	103.99	100.97	98.846	101.61	103.79	102.16	106.22	103.64	102.64	94.631	102.46	95.449	90.174	95.27	98.095	101.78	92.221	96.919	104.11	99.496	93.56	99.949	105.37	101.95	102.41	100.55	101.05	102.18	93.513	97.082	99.339	96.138	98.639	95.776	98.274
123	112.31	108.66	103.38	113.62	117.46	106.73	111.15	114.15	110.87	120.14	105.71	115.59	109.21	108.76	107.11	107.39	115.8	113.84	110.37	105.09	111.67	106.4	115.41	123.22	107.42	108.59	119.72	108.27	112.17	113.26	117.67	113.64	110.85	108.79	111.03	108.03	107.98	112.2	109.88	107.5	103.77	110.34	114.8	108.72	112.03	103.61	108.55	117.22	119.93
92.272	101.15	90.489	104.91	98.168	99.244	100.19	96.519	101.17	99.116	103.08	102.51	100.21	97.724	109.13	103.72	96.164	106.97	96.252	97.657	93.793	94.334	99.308	93.664	94.741	90.834	108.92	106.83	105.25	97.601	90.058	100.14	97.07	100.51	95.91	94.059	92.573	100.09	103.91	96.05	95.91	99.578	103.78	104.91	105.19	98.072	97.881	100.73	103.65	105.47
99.559	117.11	99.643	103.77	98.742	103.69	104.39	105.86	106.78	109.58	102.27	106.54	101.42	107.75	106.44	109.37	102.27	102.03	103.72	105.12	104.56	100.05	97.038	104.31	107.71	99.711	102.54	106.56	105.62	108.83	101.19	97.384	110.6	101.08	110.23	103.94	97.525	108.85	106.03	108.91	105.85	107.22	109.07	106.61	105.66	94.483	107.43	111.24	102.75	114.91
100.05	94.995	94.733	106.01	91.043	99.545	101.37	95.224	97.048	104.01	102.95	100.11	94.62	95.401	96.804	104	105.75	98.015	92.536	95.895	95.831	100.05	102.48	94.502	95.522	98.06	97.386	102.63	101.78	102.36	94.504	103.08	100.11	98.55	105.11	101.98	101.23	97.405	99.426	101.95	102.81	105.94	87.814	99.736	103.87	103.48	101.07	106.4	100.83	105.88
105.81	104.5	102.34	109.77	114.76	105.21	108.44	99.257	111.83	105.04	104.04	109.05	106.53	103.61	100.68	109.83	107.44	110.55	108.02	107.8	111.61	101.84	99.864	101.69	103.99	116.9	101.85	105.81	101.56	114.79	103.15	112.18	107.14	104.16	101.54	110.37	102.44	98.92	112.47	103.16	104.96	101.99	101.86	101.55	108.22	96.38	115.42	115.72	113.67	110.47
99.629	108.6	103.85	106.87	111.58	111.37	101.94	108.59	104.13	102.16	108.89	113.07	100.66	109.02	100.74	101.59	103.78	108.39	114.54	102.93	100.79	106.31	113.88	109.59	111.54	105.73	101.25	110.66	116.54	112.09	110.18	110.8	111.33	110.34	115.33	100.26	116.31	106.58	103.87	103.15	114.58	104.15	104.71	109.47	105.71	106.57	107.53	106.95	108.88	111.65
108.14	112.01	116.22	106.85	109.17	101.58	104.3	108.63	102.91	101.18	110.32	110.13	103.25	108.85	111.05	108.56	97.514	99.942	109.16	111.57	100.39	106.61	111.77	111.29	111.99	106.84	100.08	112.81	110.34	100.52	110.53	111.42	113.4	107.33	104.03	107.68	108.35	108.24	108.64	110.47	105.63	98.736	107.75	114.61	107.55	106.57	106.12	120.03	104.32	105.33
101.78	96.549	101.59	98.344	88.911	95.151	103.56	104.75	99.73	95.974	98.193	102.5	93.931	93.631	102.92	94.012	92.876	90.714	99.005	97.671	97.52	102.89	90.713	104.77	100.03	99.772	99.598	96.301	106.03	100.7	97.519	103.81	109.7	103.18	91.797	101.33	95.814	94.208	100.64	96.865	102.34	94.443	101.06	94.898	96.262	102.79	82.106	98.209	101.95	91.432
117.96	115.07	116.64	109.86	114.93	108.89	113.28	103.91	110.72	109.32	107.41	110.06	101.89	118.51	115.1	107.76	109.01	110.44	108.34	119.58	104.36	113.62	115.96	106.1	104.26	102.33	116.81	107.94	110.15	112.1	107.4	108.16	110.99	98.502	109.48	110.68	117.76	108.48	109.98	110.89	108.72	110.58	107.16	115.22	114.09	109.84	111.86	103.88	112.4	108.79
99.679	108.21	109.71	103.29	100.53	106.97	111.76	97.476	112.52	112.01	101.49	102.4	103.98	106.42	106.98	105.15	98.85	104.88	104.39	102.19	101.32	103.83	100.27	109.21	95.914	108.04	102.11	105.14	110.16	107.75	103.32	99.913	102.82	99.357	106.89	106.13	106.3	110.09	104.5	106.31	102.74	100.11	105.8	94.792	98.626	100.76	105.31	105.06	93.157	105.71
106.16	105.49	109.63	108.75	104.4	112.47	100.11	109.1	110.67	106.79	112.78	103.39	102.16	113.72	110.78	96.612	103.93	106.38	108.07	97.278	118.11	107.63	104.48	113.09	96.354	98.171	108.46	90.757	107.37	107.39	99.406	108.74	111.99	114.69	100.21	105.9	105.34	100.28	114.57	101.55	98.291	104.33	95.298	102.26	111.44	96.456	100.34	107.2	108.86	109.39
101.94	93.187	105.23	108.31	108.06	110.56	111.8	108.57	112.1	105.16	105.83	98.616	114.55	100.16	104.52	108.96	101.91	100.92	104.85	102.46	100.94	104.78	112.26	99.816	102.09	99.339	104.96	106.88	104.74	103.75	108.62	113.99	107.03	111.95	105.61	102.02	106.58	108.47	110.26	106.76	116.68	115.19	116.61	101.42	107.01	113.34	114.84	98.597	101.24	108.45
94.888	105.35	115.19	110.95	108.1	112.22	110.15	110.83	105.65	113.22	105.72	104.04	103.6	108.48	112.79	103.84	110.97	106.72	113.88	107.28	107.86	111.47	118.1	102.14	109.52	110.04	108.65	109.52	105.04	108.29	111.78	113.37	111	109.16	114.36	104.56	100.3	110.97	102.73	106.96	106.16	114.82	98.164	107.09	114.55	111.68	104.84	109.7	109.86	107.46
101.62	105.52	98.075	104.8	101.22	99.515	105.79	107.33	96.782	103.8	98.258	98.805	106.05	103	99.564	99.115	103.46	98.243	104.34	93.583	99.948	100.93	110.54	106.7	100.44	111.4	100.62	103.28	97.489	100.71	102.54	97.591	93.129	100.21	108.5	102.21	99.183	100.45	102.46	99.653	95.562	102.86	97.606	101.22	96.142	94.821	98.744	98.177	95.235	102.66
99.768	111.01	108.33	100.95	106.09	106.19	103.65	103	102.52	103.64	98.705	101.46	94.672	105.63	100.61	101.38	99.473	103.38	97.567	105.72	105.9	92.617	101.85	102.12	102.29	101.87	102.84	93.923	101.96	100.2	104.21	104.34	97.656	96.417	107.44	101.59	106.37	106.16	105.55	104.17	96.068	105.24	95.823	101.06	101.18	97.51	107.74	108.67	103.43	116.75
112.52	107.21	106.95	98.996	109.19	110.58	113.5	102.49	110.1	112.76	113.28	99.728	109.76	115.21	101.31	108.07	110.9	100.86	109.8	107.03	113.82	112.66	97.826	116.42	106.19	101.37	106.58	105.57	107.46	103.06	105.46	110.52	102.83	103.98	107.96	110.69	115.86	108.08	102.93	102.54	107.61	112.73	106.37	104.45	98.975	103.35	103.86	104.61	108.13	104.27
113.77	104.28	103.57	111.17	103.8	115.86	107.38	104.38	112.15	105.61	108.94	107.48	107.15	103.77	112.94	100.49	104.79	105.95	115.11	97.715	99.634	96.998	104.38	107.79	101.11	98.462	108.02	113.26	106.29	102.26	109.16	103.83	103.4	103.67	112.15	116.38	110.68	99.287	108.09	106.03	106.59	107.4	98.224	108.33	105.62	107.64	110.11	103.19	109.3	113.68
103.59	103.22	105.38	108.24	107.05	120.05	106.43	113.87	109.27	106.55	113.74	108.52	101.38	106.98	113.66	106.62	108.98	108.18	114.47	106.51	117.51	105.76	113.33	109.9	110	123.36	110.69	112.79	103.82	106.65	109.08	103.99	113.7	104.43	112.86	107.75	107.31	111.31	109.74	104.48	111.91	113.51	103.93	112.23	109.55	108.98	108.21	105.7	106.82	107.62
110.72	100.24	101.54	105.96	107.64	106.05	96.828	99.043	105.27	106	103.72	93.678	106.57	98.078	104.97	95.939	100.54	100.86	104.19	98.279	97.985	95.948	105.93	102	101.7	104.86	103.73	99.868	103.09	106.39	97.211	97.264	94.98	104.31	98.327	103.63	100.27	94.993	93.027	101.75	96.294	102.26	102.13	91.964	99.371	103.37	104.05	108.65	95.841	100.22
99.908	99.05	107.88	107.33	102.8	104.39	97.215	93.589	98.381	91.715	98.96	100.73	97.437	99.39	95.202	101.56	104.28	100.15	103.61	107.21	103.69	97.692	93.91	108.19	100.72	98.529	95.332	101.97	110.32	102.48	97.804	104.42	99.194	103.24	94.32	98.217	97.434	91.074	103.81	97.93	100.75	93.854	102.67	92.596	95.602	99.688	96.428	101.36	102.23	104.08
100.3	105.83	107.52	107.04	104.79	108.11	102.46	113.35	106.24	109.33	111.36	108.18	113.26	114.39	111.37	106.88	111.65	112.31	104.91	103.67	109.81	111.57	115.58	112.89	105.11	106.51	108.81	104.99	113.17	109.05	100.84	113.09	106.81	113.98	109.88	113.44	104.06	102.36	115.15	105.52	116.46	106.45	106.29	111.91	117.67	112.41	111.23	105.22	105.1	109.91
96.48	115.41	119.96	105.14	103.17	110.84	103.87	108.05	105.6	111.15	98.59	98.248	107.84	111.93	110.26	105.42	112.97	107.1	111.24	105.82	108.3	106.98	110.45	112.65	108.84	117.57	111.64	103.16	101.62	110.43	102.23	103.54	108.99	103.52	105.21	105.37	109.9	107.28	105.06	112.2	111.93	105.55	108.25	108.95	100.09	108.32	111.03	111.73	108.32	108.79
103.05	96.597	107.02	112.21	111.99	105.96	112.04	95.627	100.52	103.17	103.98	104.19	103.23	105.15	105.48	101.41	101.01	118.15	96.791	113.34	105.95	108.81	104.84	108.85	108.31	107.56	102.68	107.44	113.12	104.72	104.06	106.68	104.97	109.6	121.22	111.08	98.546	104.89	102.11	109.15	116.74	114.7	109.53	103.66	111.11	110.89	114.02	113.34	104.76	110.07
129.61	113.3	109.29	110.31	103.64	112.27	106.88	119.63	109.12	117.45	109.8	117.84	105.5	118.37	102.3	118.59	109.73	107.56	120.45	110.84	101.46	108.13	111.24	110.91	107.17	121.22	109.58	108.19	102.99	114.01	112.04	117.4	115.39	103.06	105.69	110.44	107.45	111.98	112.78	110.18	109.39	111.99	109.05	109.01	111.44	107.84	106.54	104.27	120.12	108.44
109.09	115.88	104.15	101.54	113.77	115.21	111.96	110.16	106.75	107.79	108.74	98.748	108.6	110.18	108.13	116.86	109.69	112.19	101.16	99.635	112.99	112.62	110.91	110.67	115.17	104.81	106.01	108.44	105.22	99.321	106.21	112.91	112.76	114.27	113.1	104.57	109.43	106.61	105.43	114.86	103.26	104.08	105.68	104.85	97.181	112.28	111.09	107.5	106.68	110.89
109.26	113.05	116.69	110.01	107.6	105.74	118.45	111.11	106.14	110.32	112.24	101.07	105.08	118.32	111.41	108.75	108.31	108.06	106.76	114.25	97.371	107.68	116.39	108.65	106.86	111.29	106.33	110.14	105.67	107.61	110.15	108.43	110.93	95.91	107.45	110.47	101.52	112.28	103.84	109.59	98.909	109.93	97.441	98.937	113.76	107.89	110.22	107.46	105.03	106.16
115.66	110.37	111.91	102.78	111.74	108.89	120.14	105.15	112.46	113.13	105.2	108.2	108.34	100.5	106.3	108.26	112.28	111.93	111.55	99.522	98.676	95.798	112.85	104.93	100.77	109.09	107.05	106.52	103.48	113.17	106.9	112.37	114.33	106.52	119.27	102.65	104.19	102.38	112.96	107.63	109.32	114.02	107.94	113.49	99.493	114.62	109.24	102	120.28	107.99
98.505	98.603	103.03	99.964	96.895	90.759	92.911	96.554	92.966	103.3	88.476	98.643	97.281	98.729	91.624	104.15	93.435	99.331	92.091	104.74	100.27	101.22	90.661	91.03	93.941	92.625	94.951	113.12	91.559	100.98	105.36	102.29	96.911	102.54	106.07	101.98	106.01	103.47	80.344	98.278	94.81	99.42	95.677	91.884	101.35	86.15	103.58	87.659	90.02	102.26
103.96	106.43	112.95	106.07	106.9	99.626	103.82	100.81	111.38	109.59	107.92	103.61	104.02	106.15	106.56	108.05	108.12	111.18	108.17	108.64	115.9	105.63	108.53	112.67	117.42	105.91	106.95	104.67	104.55	95.424	107.91	109.25	112.1	110.31	106.27	101.08	106.68	103.49	112.16	104.36	110.83	104.87	111.42	109.6	114.06	108.8	114.9	108.21	115.83	104.83
110	109.95	114.37	107.01	115.09	109.88	118.51	111.08	112.81	108.91	105.41	113.13	106.99	113.42	108.77	104.09	114.24	110.56	109.98	108.44	107.64	103.79	113.42	107.99	107.58	117.69	114.14	107.8	109.85	106.65	106.54	107.23	117.31	107.91	116.93	107.56	111.25	108.31	110.83	112.24	107.31	110.53	109.73	111.75	111.86	114.07	110.38	109.67	110.12	117.81
104.81	103.58	98.817	109.85	102.68	105.39	100.13	104.34	104	100.33	109.58	104.95	106.68	109.03	107.29	111.94	106.83	95.178	104.89	106.69	111.23	102.3	103.36	105.83	105.31	107.56	103.81	104.91	104.81	102.02	101.68	106.82	99.088	101.89	110.63	109.58	111.9	103.14	105.54	106.55	106.93	105.41	112.37	107.59	111.57	104.57	107.94	107.92	112.03	107.88
111.38	106.21	97.508	112.85	109.29	104.97	108.89	112.6	108.06	107.55	103.06	114.67	108.88	103.13	109.6	103.97	110	109.2	108.25	106.9	111.23	100.65	105.95	109.15	108.04	107.97	102.29	108.37	104.56	111.86	110.48	103.5	105.21	101.99	117.3	106.74	110.55	107.63	118.87	108.28	107.73	111.23	106.86	107.33	110.89	105.37	105.36	112.81	106.8	116.07
110.7	113.88	102.69	104.73	102.91	108.46	100.53	99.601	107.15	95.338	106.6	112.33	112.53	105.19	109.71	111.14	110.68	102.11	109.05	104.33	104.76	100.08	114.22	95.66	109.91	112.47	108	103.32	110.05	107.45	115.56	116.47	97.993	109.35	114.6	107.78	114.09	102.63	116.15	102.41	110.97	104.66	107.36	100.61	108.66	107.06	107.1	119.02	110.4	107.82
100.99	101.11	103.55	105.72	101.19	105.08	101.73	102.85	95.972	95.417	95.632	96.65	97.188	103.13	92.903	108.55	98.027	105.54	98.11	97.593	102.69	99.24	103.86	106.54	98.987	101.6	105	101.21	108.55	105.24	96.696	104.33	102.98	101.57	94.731	106.79	98.172	104.81	102.8	95.207	98.37	100.4	96.364	101.49	105.91	98.215	97.286	94.224	104.43	98.806
100.27	92.014	90.814	90.144	95.532	89.695	98.991	101.14	100.84	98.012	98.431	91.55	95.807	98.518	88.174	90.758	95.458	103.52	98.774	90.739	94.404	101.27	94.432	94.955	98.391	100.67	98.563	97.64	96.973	96.645	96.854	107.15	96.591	111.95	97.893	106.47	97.592	96.208	98.051	101.9	92.01	96.924	94.643	98.816	103.64	94.49	97.201	90.419	92.331	87.31
108.68	108.56	109.83	111.66	104.14	109.74	106.89	113.51	106.08	100.89	115.56	103.91	112.17	104.08	109.16	107.46	115.17	115.85	109.26	106.84	102.58	112.93	103.13	108.62	104.86	108.86	106.3	102.15	107.85	110.61	107.99	103.71	111.05	111.3	112.15	106.6	108.9	108.69	102.27	105.49	106.86	111.25	103.42	110.81	100.28	107.8	115.9	114.99	106.26	110.1
97.711	100.69	100.68	101.33	87.714	94.125	98.798	97.743	100.6	98.168	93.486	92.518	95.972	99.112	100.87	95.033	93.674	98.006	107.74	92.434	99.489	102.14	92.808	100.79	102.52	98.897	99.744	99.447	97.788	94.24	98.526	108.66	107.94	103.75	96.895	91.618	90.956	109.08	100.64	95.26	99.624	98.097	90.268	96.661	102.11	81.067	97.297	98.265	104.04	100.62
105.74	104.2	104.28	104.85	95.644	99.501	107.16	104.51	103.01	106.47	112.25	107.69	103.67	99.797	112.24	107.37	104.73	99.993	101.7	110.49	100.96	103.83	103.03	102.07	99.555	105.91	107.59	99.649	93.49	112.71	108.25	102.8	111.84	110.95	101.06	106.83	99.766	108.75	95.726	105.76	104.45	110.67	114.05	103.19	103.05	98.152	105.72	116.72	106.63	103.86
92.608	96.376	99.591	93.874	99.942	97.307	99.831	94.698	97.233	107.73	97.004	95.134	104.46	96.642	97.635	86.604	92.084	101.97	98.871	93.174	94.455	101.35	102.01	105.7	100.15	89.056	93.657	95.267	102.49	100.44	102.68	92.224	100.46	94.01	100.87	97.586	92.186	95.261	101.33	110.67	97.293	103.46	98.749	90.064	101.27	91.996	94.687	95.022	101.21	112.53
105.67	104.33	108.97	116.54	101.76	101.43	101.79	103	111.13	105.47	109.36	106.99	111.62	119.29	108.2	111.22	108.48	109.33	99.419	113.35	107.58	113.55	107.16	115.02	113.2	106.25	118.1	99.263	104.69	107.63	105.79	109.39	105.91	102	107.02	113.56	108.2	105.32	118.29	108.47	108.65	107.01	107.85	101.65	115.65	109.87	102.31	111.99	112.56	107.91
99.219	100.92	94.303	108.43	109.98	116.2	101.71	106.46	103.05	101.17	106.97	103.65	94.384	109.4	98.372	99.745	99.897	106.56	112.8	99.096	106.62	108.37	109.63	101.44	108.45	114.83	111.01	106.12	98.273	112.62	99.434	105.28	94.596	101.09	103.72	106.33	108.89	99.995	99.979	117.39	105.91	99.257	107.52	108.61	106.45	100.59	106.46	109.16	105.52	105.14
112.08	105.69	105.01	106.17	104.47	108.33	110.49	113.25	101.38	109.5	112.56	90.703	98.876	112.85	108.97	109.27	100.63	111.42	107.86	94.07	105.49	104.18	109.22	103.58	108.23	108.11	102.9	98.57	108.1	101.07	104.19	107.93	100.6	106.8	100.01	114.28	102.87	105.76	111.73	103.19	107.48	103.95	107.95	105.63	108.04	110.61	104.57	99.274	107.71	107.52
94.764	95.667	99.137	100.72	100.78	98.29	100.38	109.93	100.91	97.306	96.043	106.51	92.423	103.83	99.255	99.402	100.36	97.422	87.057	99.067	111.24	100.12	110.38	104.74	93.315	95.54	98.474	93.395	93.753	95.935	94.783	87.425	99.556	93.954	99.9	100.15	104.51	107.32	90.653	96.019	104.71	102.48	95.684	87.762	93.575	99.271	102.73	106.83	99.828	102.46
106.57	108.31	112.15	111.43	105.76	110.43	102.8	114.44	110.56	111.54	103.08	101.42	113.96	105.28	108.29	108.62	112.62	100.8	104.5	112.97	108.08	106.98	104.15	113.38	106.61	106.53	109.75	115.47	113.39	108.13	106.08	102.04	107.19	113.03	107.11	113.11	106.37	106.77	108.51	102.04	103.75	111.2	107.36	109.08	113.98	110.07	113.23	109.19	102.01	109.36
112.97	107.41	112.45	105.85	103.4	107.33	111.26	105.05	111.45	106.85	101.78	102.5	102.69	110.57	105.75	113.76	113.65	107.16	102.48	106.27	105.58	105.35	105.1	108.67	106.67	106.16	103.85	106.81	107.81	115.29	114.65	110.28	106.43	102.11	118.49	113.19	99.787	107.36	99.81	105.4	109.29	108.92	109.22	101.29	106.3	107.24	111.17	112.44	104.5	110.45
94.837	102.87	97.554	108.76	97.907	101.42	100.65	95.906	96.041	97.705	97.199	97.507	91.553	102.28	99.518	102.91	105.26	106.5	97.831	104.87	93.601	98.425	95.415	96.83	95.828	96.357	97.998	97.319	104.55	96.977	92.969	97.726	101.06	95.604	97.629	90.159	97.88	95.907	97.443	92.76	106.13	114.95	94.728	105.17	108.47	95.32	106.34	99.24	93.98	100.6
103.31	103.07	96.34	110.69	105.04	106.32	94.979	112.04	108.64	114.28	116.84	108.01	102.37	108.38	102.96	113.91	113.93	97.18	114.9	108.35	100.25	103.59	110.71	108.46	97.716	106.86	106.84	103.92	103.33	108.45	107.14	107.99	104.72	105.49	109.14	105.11	100.25	100.78	108.78	113.4	106.47	106.68	105.72	97.485	107.25	104.85	97.609	102.36	109.9	105.94
103.54	113.73	101.21	103.33	98.828	105.72	107.41	100.11	99.067	107.28	103.33	100.72	111.5	106.49	113.34	108.68	107.35	107.21	102.22	103.96	97.542	113.73	114.48	107.73	107.76	111.68	106.85	103.13	113.93	109.29	107.99	106.87	104.7	108.12	97.531	104.96	106.49	110.22	106.28	106.33	105.95	107.81	103.87	101.25	105.81	105.83	118.45	103.43	112.7	103.4
114.11	102.57	110.42	106.39	107.39	106.54	108.42	108.49	107.92	107.93	97.916	105.33	108.33	110.89	109.06	110.22	114.52	105.5	113.74	112.71	103.44	107.17	105.19	111.79	119.97	108.09	112.65	108.88	109.88	108.6	106.67	109.84	115.24	109.79	111.02	111.1	102.03	107.49	108.67	103.15	113.99	105.41	105.93	120.06	102.57	116	105.55	109.35	106.46	107.29
107.03	109.87	111.96	101.98	105.56	105.1	96.226	108.55	111.95	113.57	107.9	107.68	108.28	104.69	108.29	110.18	109.86	107.52	109.43	108.23	97.525	118.38	107.88	104.15	104.56	107.56	104.83	107.8	118.89	111.19	101.66	104.73	121.4	98.728	106.32	109.14	104.24	118.78	104	108.11	115.18	107.86	103.47	113.92	105.27	115.11	104.65	107.82	100.82	111.7
114.75	97.231	111.77	109.08	101.48	107.84	104.97	104.38	97.476	107.71	100.05	105.27	109.43	112.47	113.49	107.02	111.31	112.2	93.277	106.82	104.55	111.11	105.9	99.851	103.18	97.314	109.6	100.76	109.71	101.17	112.97	109.74	106.12	113.1	109.21	107.97	107.05	110.15	99.791	103.23	102.84	107.23	105.19	109.25	107.54	105.9	103.43	111.15	105.63	106.31
104.27	104.73	106.07	122.28	101.66	113.08	100.59	111.51	99.894	112.27	113.62	113.44	111.84	106.76	106.29	100.15	106.82	96.983	111.28	117.04	101.48	101.44	103.88	114.49	106.98	113.79	103.02	108.43	107.62	109.58	104.55	100.77	107.33	109.65	110.19	93.659	109.77	110.4	107.63	111.17	102.8	101.07	107.01	96.58	102.83	103.95	103.64	97.439	110.57	106.04
105.15	109.34	106.22	104.28	108.02	112.33	110.15	100.33	108.85	109.02	102.2	110.2	109.54	104.14	102.22	99.886	103.83	98.915	107.54	103.6	98.718	108.05	106.91	110.14	113.63	93.752	111.57	118.7	104.73	115.38	107.42	106.54	105.39	99.435	103.55	105.4	111.14	110.26	108.79	111.34	111	107.16	111.23	105.21	98.377	101.04	114.14	102.53	111.29	98.74
105.99	107.17	99.41	99.467	104.36	100.24	104.18	95.599	100.25	104.12	104.24	101.28	101.52	95.924	97.061	110.1	97.991	106.29	107.14	96.689	102.36	105.2	105.07	97.295	96.416	100.79	98.906	98.008	99.057	102.43	97.575	101.89	116.57	91.84	100.12	98.203	89.352	98.772	104.59	102.15	102.2	106.94	100.17	97.688	102.52	105.37	93.263	107.09	92.204	106.67
105.01	100.43	112.76	99.581	108.17	120.02	111.3	104.66	119.16	109.37	103.83	110.97	96.619	103.87	104.97	102.82	102.11	102.84	96.034	107.26	110.64	98.369	110.2	113.73	99.15	99.872	104.18	96.425	94.634	109.4	106.59	107.07	112.96	110.68	97.163	101.82	108.12	114.91	110.99	108.74	114.94	115.32	114.03	106.26	101.22	110.45	110.31	100.95	111.54	111.91
112.21	106.67	112.59	103.77	107.75	111.32	112.6	113.21	102.7	103.12	108.52	113.25	101.51	111.5	115.83	114.77	112.76	107.68	113.28	112.52	111.29	102.82	105.79	114.08	114.76	107.67	108.35	115.41	108.57	106.38	113.1	95.946	116.24	118.62	110.33	118.03	107.38	111.83	100.47	101.13	111.36	118.67	106.66	109.06	106.23	109.41	115.31	112.6	112.6	103.52
100.63	102.26	96.851	93.344	103.36	99.625	93.53	94.236	93.544	104.85	98.609	96.731	105.04	100.36	96.929	107.59	101.02	95.511	105.3	97.452	95.896	95.847	94.739	94.034	100.36	108.19	103.16	100.85	104.59	104.74	96.085	96.764	99.613	101.28	103.87	117.38	99.769	100.28	94.364	93.008	91.409	107	96.621	88.276	98.09	100.43	97.241	105.89	98.069	106.03
90.821	95.092	97.973	96.745	88.977	100.96	97.035	102.49	107.86	95.245	104.2	101.1	96.621	100.83	101.68	109.09	102.06	101.21	101.83	104.54	97.858	98.164	99.378	93.484	105.77	103.92	104.99	105.65	106.46	97.864	98.676	103.82	99.106	98.379	111.44	96.848	108.41	105.09	93.922	101.38	92.122	100.53	103.06	99.051	98.234	100.88	105.14	99.426	101.55	93.993
107.39	107.36	100.12	109.63	107.04	108.89	100.39	106.5	112.04	118.04	102.9	99.288	105.95	105.96	113.77	105.56	100.06	101.09	107.9	106.72	111	114.84	106.61	112.05	103.85	102.57	104.11	103.55	113.14	105.13	108.35	111.67	106.33	104.22	111.16	111.51	112.84	103.77	111.35	111.32	111.32	110.78	110.24	116.43	110.77	105.79	105.19	106.86	110.88	107.62
103.45	94.455	107.52	100.96	99.438	94.817	100.12	103.4	102.08	112.67	106.79	100.75	98.111	110.84	99.784	101.23	95.928	100.19	103.11	96.611	101.16	104.95	102.84	96.855	96.617	98.509	91.909	94.652	102.52	102.5	93.004	112.11	101.9	96.834	102.98	104.13	99.931	101.23	102.29	101.4	103.95	94.965	96.437	100.59	104.35	106.78	94.539	97.98	104.41	107.23
108.42	92.564	93.171	103.59	97.02	98.724	98.336	99.24	96.738	101.36	101.6	102.56	96.217	100.98	91.122	102.52	97.247	96.351	86.423	97.434	99.614	91.263	99.515	103.71	105.93	103.47	99.193	98.467	95.66	101.27	97.251	99.032	92.944	107.53	101.62	95.874	94.904	103.26	99.083	101.7	100.05	92.039	100.66	90.411	95.464	107.24	102.26	103.67	100.18	93.737
100.16	104.12	98.249	96.94	97.109	103.3	91.897	105.99	104.26	91.211	106.66	93.885	105.72	96.562	101.88	106.07	98.093	96.782	98.974	99.716	92.379	94.553	103.81	92.543	107.51	91.803	100.73	100.9	98.543	98.411	106.44	102.15	98.281	95.131	100.05	106.03	107.46	93.372	97.859	102.76	95.588	103.99	101.08	96.214	95.502	104.72	107.51	95.422	87.59	109.79
108.98	111.14	103.61	104.44	101.19	104.82	106.46	116.51	100.1	106.33	104.39	109.4	109.43	112.49	108.03	111.75	105.67	105.24	105.85	103.08	113.68	100.92	106.75	111.32	100.19	116.15	112.95	108.53	112.44	110.41	101.1	113.46	106.08	103.96	106.17	114.81	108.2	104.41	112	110.62	105.13	102.61	104.29	109.44	114.15	107.75	110.58	105.43	109.2	103.37
102.92	102.93	101.13	105.68	105.03	105.71	114.01	101.92	101.73	100.81	97.952	103.19	107.46	101.21	103.99	109.46	101.35	113.55	107.32	98.092	108.88	110.16	112.4	101.73	108.84	100.19	105.64	104.46	104.44	113.61	101.31	112.93	102.73	102.76	107.06	111.61	113.33	107.84	105.82	98.699	102.3	104.53	116.99	104.56	105.97	107.96	102.89	105.15	99.48	101.69
104.72	114.27	102.96	103.87	109.19	108.09	116.84	107.55	105.51	105.66	110.09	107.23	103.5	105.34	108.19	113.14	100.05	101.2	105.35	107.03	100.01	112.52	106.83	106.69	106.45	112.04	109.22	107.56	105.62	110.14	103.81	104.98	112.68	111.27	106.09	101.02	113.27	108.9	101.59	118.85	110.91	104.03	113.72	106.65	108.32	112.52	105.8	105.05	108.7	103.66
111.67	113.05	100.67	114.02	107.35	96.357	113.27	104.32	104.7	110.62	106.41	115.07	108.51	106.71	102.01	100.75	110.79	102.32	108.85	113.88	107.53	106.53	115.22	101.26	99.405	113.5	104.85	96.918	95.802	107.85	98.058	112.42	104.52	103.96	103.12	110.63	105.56	104.16	97.178	109.53	101.81	106.9	109.85	105.83	103.17	110.08	103.04	112.17	103.31	111.66
98.62	103.96	103.17	102.91	106.46	99.814	105.32	103.98	100.27	99.089	107.74	104.57	102.77	106.26	106.25	98.931	99.685	96.418	101.73	109.87	100.75	100.06	101.89	99.21	98.028	100.38	99.953	95.142	99.409	103.69	98.266	90.384	96.571	106.63	98.485	95.658	98.34	102.77	102.69	102.08	87.095	97.292	95.016	98.693	107.94	103.82	102.6	105.3	108.18	99.227
109.46	109.38	111.57	107.29	109.75	103.87	113.49	99.375	110.64	102.28	102.44	97.24	109.2	107.58	108.95	109.34	111.59	104.73	109.03	115.35	110.33	104.58	124.13	102.4	111.71	110.88	117.39	105.27	109.43	107.36	110.28	108.04	109.7	100.43	113.66	114.98	106.55	110.15	121.21	106.17	109.25	112.28	95.742	105.91	103.47	109.87	110.32	105.44	104.05	110.63
104.15	97.816	113.34	103.91	99.816	103.34	103.72	99.989	101.44	107.4	115.34	108.35	97.358	113.2	114.08	113.57	109.29	105.24	103.98	108.17	104.41	107.36	104.14	103.96	104.85	104.36	102.52	102.99	99.869	100.28	105.26	98.5	113.72	107.8	110.53	103.87	112.73	107.94	105.88	105.85	103.81	116.77	104.86	106.22	106.8	101.67	100.24	104.75	108.28	105.11
112.74	102.95	103.27	108.47	111.8	110.71	110.71	95.139	101.48	100.83	107.03	93.927	116.48	98.392	106.98	101.81	99.093	108.58	105.37	109.67	112.2	105.28	106.08	107.28	101.9	96.677	107.86	113.17	112.01	100.41	103.61	106.85	114.52	105.34	95.874	104.55	105.48	105.22	104.41	103.83	101.73	102.23	107.63	103.46	114.75	106.12	105.67	108.85	108.14	105.97
107.1	105.19	107.58	108.02	108.01	117.4	100.75	109.26	103.85	105.18	111.46	105.13	97.045	98.951	101.41	106.65	109.47	97	109.28	102.14	108.77	110.27	109.24	112.01	103.16	114.58	107.44	94.231	102.74	111.46	106.25	110.96	119.1	104.31	105.34	100.7	109.57	111.36	110.92	103.65	106.81	101.96	104.89	102.44	100.32	106.78	109.76	111.12	107.72	112.7
98.384	94.134	99.113	100.83	103.23	99.442	93.44	93.681	103.2	104.99	91.236	103.01	94.918	98.912	104.32	108.47	104.18	98.975	95.246	93.441	92.9	101.84	97.776	105.04	105.61	96.176	99.774	96.893	98.035	98.37	110.17	100.45	100.34	101.76	103.99	96.435	96.183	98.567	98.723	95.563	95.69	94.965	96.033	104.22	103.3	102.71	89.19	92.992	95.109	101.32
107.13	102.13	111.82	114.36	111.25	106.68	112.31	110.28	117.34	101.99	104.77	114.58	106.44	110	102.46	106.31	113.26	113.56	109.68	111.86	98.69	113.76	110.42	104.8	114.78	103.31	115.63	107.28	107.83	122.03	107.9	113.47	104.03	103.83	111.47	113.25	112.36	112.34	109.41	101.21	111.65	106.72	117.46	104.09	113.52	116.84	107.45	115.32	116.12	111.83
103.87	99.801	97.402	98.055	102.64	90.422	100.93	107.82	92.963	95.252	106.34	96.866	101.64	102.34	104.84	104.62	106.32	94.592	100.37	98.461	111.25	96.883	99.419	88.821	99.365	92.679	102.35	93.999	97.093	104.3	98.456	108.91	97.706	98.608	110.16	97.719	92.681	96.924	102.12	91.43	94.55	92.278	104.74	96.615	98.557	100.16	109.75	104.06	103.43	97.911
99.001	111.69	99.701	106.72	107.06	109.42	102.79	108.75	104.33	102.72	98.186	93.256	106.81	102.92	100.76	102.31	102.72	108.31	113.95	98.703	107.86	101.95	101.32	107.63	105.45	103.42	102.72	108.86	106.19	108.82	104.56	111.08	101.47	106.07	108.79	101.97	103.22	105.63	103.49	111.02	111.78	106.04	102.82	102.26	108.41	103.51	105.16	111.94	108.5	109.63
118.12	118.02	113.12	113.36	105.97	103.24	106.51	107.8	112.04	104.63	117.54	116.65	113.84	97.873	106.42	110.42	105.33	114.16	109.14	105.19	102.11	112.26	110.59	116.41	114.98	111.53	115.49	106.16	106.24	119.54	117.38	106.71	108.53	110.03	107.47	112.9	110.57	114.42	108.74	109.53	104.76	112.46	113.78	108.12	106.47	113.24	112.09	111.28	110.93	106.26
104.28	110.04	112.6	110.35	108.54	108.02	112.9	100.62	105.1	102.29	113.33	112.07	105.5	110.46	92.388	106.07	107.64	101.33	111.47	111.72	111.13	104.21	105.59	111.11	104.18	104.24	111.5	111.24	108.37	103.64	106.42	106.27	108.26	105.02	110.78	100.67	108.3	106.83	116.37	119.77	104.76	106.09	104.23	112.34	108.63	110.22	106.69	101.43	108.42	98.142
101.85	103.44	100.6	90.906	94.044	97.299	97.203	91.05	105.32	99.292	98.306	95.326	97.362	92.571	84.488	101.42	92.118	95.424	105.92	96.451	99.549	94.67	96.396	94.18	94.187	93.635	107.71	97.971	96.535	92.059	98.945	91.708	92.547	94.576	99.421	103.84	97.728	100.54	96.721	100.76	97.83	103.35	104.71	96.224	95.55	98.387	98.046	97.533	104.45	103.41
100.19	100.04	103.82	103.82	95.35	102.27	97.908	88.093	83.48	104.47	102.66	104.77	92.39	109.49	101.17	82.02	104.03	102.22	106.88	103.06	96.923	99.559	95.781	99.862	93.153	99.432	102.33	99.664	105.79	94.971	106.05	100.61	98.559	98.884	90.742	101.04	99.262	87.705	87.44	105.24	91.826	106.02	97.453	94.262	103.86	97.211	104.73	108.47	100.09	96.568
99.238	100.57	99.989	98.644	91.916	94.246	92.027	98.929	105.66	102.76	100.53	95.725	98.018	104.82	97.351	102.93	94.884	106.09	99.15	108.22	101.08	105.36	97.741	99.176	103.28	104.84	97.816	94.795	96.268	94.106	92.548	101.92	100.42	90.929	105.48	92.365	102.48	95.454	108.28	98.699	91.302	99.461	106.07	106.4	100.53	111.26	96.798	106.69	102.06	96.879
104.88	103.88	109.25	101.63	101.87	105.95	106.54	106.39	94.472	106.94	102.85	111.51	110.87	103.75	107.68	117.42	114.29	99.869	105.15	107.03	103.08	111.02	112.04	110.89	113.81	113.03	107.03	108.61	107.79	110.41	118.05	103.6	106.42	109.16	97.181	112.4	109.63	107.93	110.09	110.43	109.71	111.09	104.91	105.64	107.43	108.03	110.88	100.03	107.59	110.73
107.65	110.62	105.98	108.18	112.55	104.16	110.21	113.75	114.02	110.27	116.07	108.52	115.41	108.69	101.1	104.71	102.83	107.4	112.29	111.31	108.28	109.13	111.74	107.21	107.54	114.45	106.6	102.7	103.37	108.47	101.01	114.47	103.36	104.29	99.205	102.46	109.72	113.05	112.04	113.61	109.42	101.23	116.09	107.41	108.29	105.28	108.83	103.41	111.41	117.95
101.92	103.47	100.6	105.78	107.1	103.03	106.9	104.23	112.73	107.61	112.06	108.14	112.35	96.973	104.41	105.84	99.324	110.32	99.159	112.36	105.54	109.09	106.01	107.11	110.22	107.76	104.97	110.89	101.45	103.24	99.569	103.89	106.06	101.44	107.53	111.36	106.15	106.91	111.75	100.09	100.2	104.21	108.21	100.41	105.33	104.62	95.956	103.42	104.53	107.12
110.67	106.07	112.19	110.76	103.67	112.87	107.89	104.95	109.84	111.51	108.03	104.5	102.67	100.36	109.04	101.48	103.18	107.03	116.02	108	103.54	109.64	107.02	119.62	109.16	107.25	110.6	106.36	102.89	108.55	94.63	110.58	103.35	97.737	109.86	99.303	112.87	111.77	103.02	106.57	112.76	101.23	102.28	107.5	110.03	102.6	95.997	101.82	109.68	115.49
110.68	102.19	113.28	101.78	114.75	109.61	107.1	102.43	107.26	105.13	103.03	110.83	96.799	98.212	103.21	110.35	106.14	118.12	105.42	110.92	122.04	107.44	97.626	94.363	108.69	101.27	118.74	106.95	107.9	95.443	102.88	111.53	108.03	102.94	101.51	99.684	112.4	106.98	104.67	111.79	103.17	99.264	103.61	100.81	102.11	102.45	105.87	102.55	108.88	110.04
97.752	113.79	113.17	103.14	109.94	103.7	105	110.53	106.2	105.98	96.425	113.2	102.56	106.02	108.35	100.57	113.8	113.05	106.07	107.02	106.02	101.93	112.57	114.91	102.9	109.63	108.64	113.12	111.65	107.81	108.41	110.02	103.39	108.99	111.5	112.94	102.91	100.22	104.02	111.29	105.84	111.76	101.11	108.62	111.57	115.11	100.33	112.14	109.49	103.89
114.22	99.364	110.17	114.09	107.27	102.13	99.792	98.398	109.35	99.94	106.4	109.14	111.03	113.17	105.66	104.12	116.25	103.08	100.95	109.25	104.05	101.74	100.63	98.237	102.63	107.87	106.44	104.91	106.49	104.53	104.45	107.38	112.55	106.4	110.86	110.6	109.69	113.92	111.73	116.39	100.25	97.21	112.88	112.25	105.08	103.04	97.999	97.496	107.94	101.66
109.45	117.14	111.96	108.75	111.17	110.19	98.794	103.64	108.63	107.63	109.83	109.84	110.53	105.2	115.05	105.77	102.95	111.49	100.7	107.15	104.67	114.38	102.91	116.45	110.05	115.5	111.83	111.82	117.08	114.77	113.19	110.74	110.41	105.16	108.11	99.303	109.88	109.34	109.89	114.98	99.015	101.36	111.65	113.29	115.16	108.26	113.69	117.02	105.44	106.45
111.27	106.51	104.72	103.8	106.86	104.56	106.74	105.94	99.609	112.43	108.93	101.11	104.82	105.18	105.73	97.269	106.82	112.49	110.03	106.24	111.98	110.91	111.98	101.83	103.36	113.56	112.51	103.74	97.241	114.38	96.22	107.44	115.72	99.84	100.38	105.21	102.44	110.29	106.7	106.83	109.67	105.11	101.56	103.3	109.5	108.26	103.13	109.18	101.8	107.2
103.3	90.036	95.427	100.37	100.07	94.345	99.999	93.919	100.71	97.728	97.895	89.604	95.039	93.5	97.908	95.634	105.71	103.51	92.253	97.476	100.09	103.13	94.156	90.838	109.6	100.2	97.457	93.747	94.784	94.137	88.567	103.05	101.24	100.39	97.991	93.716	94.492	94.11	92.654	98.351	93.95	96.69	98.977	96.604	91.703	96.126	97.236	98.842	100.2	92.456
101.19	103.58	113.55	120.29	106.71	100.7	114.87	117.57	111.75	105.65	105.3	116.02	101.92	113.21	115.22	108.19	111.06	105.52	109.58	102.91	107.65	105.32	109.93	101.73	107.69	109.56	106.42	108.77	111.84	112.96	114.57	111.46	105.02	104.74	113.21	100.43	116.25	109.09	112.35	104.63	102.32	104.99	111.2	107.85	108.85	105.18	103.61	116.19	105.4	111.29
104.24	105.52	112.49	109.9	104.17	105.16	103.87	112.59	106.75	98.96	101.15	103.94	112.73	101.18	105.36	109.03	101.43	108.81	109.34	103.12	108.51	107.35	104.49	105.69	104.33	94.336	106.5	112.34	107.43	110.03	106.52	107.81	107.2	102.97	106.95	109.62	111	111	106.18	101.13	105.29	103.14	114.32	117.39	104.12	103.28	107.02	102.32	103.66	94.934
108.3	110.34	103.72	113.64	103.06	111.2	110.63	107.78	115.18	111.12	101.7	111.26	105.12	112.06	108.42	113.36	97.87	114.87	108.29	113.21	111.63	112.15	103.6	105.05	107.85	113.67	108.57	110.71	111.28	100.07	108.86	113.07	111.6	112.04	106.05	101.95	106.06	104.85	102.73	108.34	118.24	114.22	108.09	116.04	109.33	100.13	108.94	106.58	115.37	113.6
93.255	104.17	101.36	96.431	102.02	99.038	98.468	98.219	102.1	96.319	98.646	105.52	97.63	92.457	103.01	92.591	101.58	101.6	97.43	102.66	101.97	95.469	104.04	106.51	99.92	104.26	101.29	111.61	103.85	103.94	98.204	97.794	100.01	93.3	93.995	110.6	96.798	107.28	99.869	97.958	97.811	106.08	92.379	92.884	94.544	98.599	106.65	91.738	99.629	100.02
109.26	108.89	108.25	114.71	110.67	102.39	111.72	109.6	111.97	100.78	104.68	116.03	105.63	106.15	102.05	109.91	106.69	110.19	111.69	106.97	106.55	113.4	106.64	103.18	105.93	106.65	107.84	105.2	102.89	112.79	102.17	110.04	103.14	113.81	106.49	104.79	107.55	110.83	112.04	107.9	97.852	107.58	109.63	105.63	117.58	106.99	107.52	108.65	98.301	104.94
110.39	113.01	115.09	104.64	103.77	115.13	108.09	106.24	101.52	109.74	116.37	105.24	107.06	109.21	99.514	106.21	98.718	108.33	114.14	105.84	109.36	106.14	109.43	104.42	101.71	104.39	111.88	110.53	101.49	102.44	109.23	105.27	109.85	98.228	109	97.824	109.31	110.6	106.17	105.62	109.97	112.62	111.71	99.374	99.323	118.32	111.33	104.38	98.655	113.76
108.86	103.44	101.95	98.682	110.08	108.13	110.69	110.74	107	94.507	97.004	97.367	113.01	106.62	106.99	107.46	108.58	102.52	101.24	105.08	101.06	112.25	92.199	107.16	97.97	103.47	107.67	95.085	97.097	109.29	113.2	100.82	112.08	114.7	114.35	100.81	108.77	105.93	112.64	111.62	99.365	101.28	107.01	104.23	103.23	112.23	111.31	108.86	111.26	111.97
109.09	94.762	102.5	99.703	111.4	108.33	111.6	105.54	99.554	100.95	98.764	103.13	102.52	101.39	105.61	114.15	103.4	97.555	100.73	103.22	98.59	105.86	103.63	98.822	104.97	109.2	107.25	96.917	106.58	100.76	103.01	103.73	102.49	103.99	104.78	101.26	95.373	103.32	103.49	103.77	108.63	99.222	104.74	97.668	102.91	104.65	106.88	89.276	111.62	99.661
104.06	112.44	111.65	106.18	109.85	109.75	105.22	105.69	120.13	100.44	102.63	111.81	106.51	102.57	112.66	95.885	102.12	114.68	104.18	98.095	107.87	109.68	108.14	98.79	110.45	108.03	102.23	103.89	105.91	107.28	108.8	102.08	112.89	102.36	102.73	98.359	102.41	106.31	106.88	105.48	110.73	105.05	104.96	105.41	110.72	108.82	106.59	100.21	110.03	103.33
103.06	103.3	92.299	92.539	103.29	88.444	91.619	97.122	99.931	103.61	102.24	98.873	96.248	100.39	93.978	102.05	94.56	93.433	88.834	101.08	99.482	102.05	93.278	93.612	108.05	99.287	94.922	97.415	95.288	94.942	90.48	97.542	97.496	104.14	100.48	100.52	99.774	95.861	91.306	102.71	99.559	91.103	93.882	103.9	94.119	96.79	98.795	99.3	91.658	103.96
108.77	112	103.49	106.2	103.77	109.74	107.57	112.27	107.94	105.96	106.28	109.48	110.75	110.19	110.97	115.29	109.5	102.87	107.32	104.83	114.54	99.213	102.9	106.37	112.56	102.96	117.48	106.16	107.71	109.88	101.82	115.74	106.66	106.63	105.61	99.243	109.68	102.44	105.76	110.23	118.22	103.87	103.19	104.65	106.9	110.45	105.25	114.2	110.35	106
111.55	108.1	101.46	103.66	106.56	104.11	107.24	119.18	101.4	102.84	103.68	106.49	95.156	102.21	112.97	100.29	103.09	105.43	108.4	110.87	104.15	96.726	107.11	102.97	106.61	109.56	105.55	114.13	104.76	102.01	106.07	98.784	109.19	114.25	99.546	105.6	108.55	113.72	108.97	103.05	99.779	104.43	105.84	107.11	112.26	100.94	106.2	101.24	106.05	100.54
103.63	98.142	103.39	111.88	114.19	112.69	109.85	109.21	109.4	98.161	113.81	108.86	103.6	100.23	104.37	112.71	109.07	108.75	109.77	106.03	106.56	104.86	106.64	105.09	108.98	105.77	103.89	116.87	107.79	113.61	99.081	116.09	99.612	113.44	105.08	105.29	111.28	118.78	118.89	105.99	107.87	106.18	100.68	109.21	117.04	101.85	101.78	113.15	106.96	103.19
117.97	111.67	116.17	96.393	105.58	106.1	109.26	107.12	109.87	109.49	110.82	107.16	118.42	109.24	111.71	111.75	107.53	100.57	112.18	104.18	119.02	111.2	114.37	115.12	108.66	110.85	109.4	108.38	109.12	110.59	111.37	109.56	116.83	106.75	109.82	114.87	113.94	108.65	104.12	102.1	116.46	110.79	110.68	112.28	111.32	109.43	114.22	109.01	110.15	111.32
108.54	109.26	108.68	106.41	102.96	107.99	109.5	105.16	104.87	111.66	99.588	113.89	110.57	109.85	106.87	106.71	109.38	110.22	106.23	106.56	104.11	98.56	109.94	105.69	109.41	113.68	113.54	102.54	107.01	107.06	118.96	104	109.11	107.77	103.29	106.42	103.8	110.3	107.11	111.26	110.51	104.89	107.14	88.711	108.73	114.2	110.85	104.34	100.07	115.12
109.25	113.37	112.32	104.11	108.09	108.51	111.45	109.28	98.677	113.45	111.03	104.12	107.24	100.31	112.78	101.72	115.99	115.06	110.19	107.68	118.08	113.35	103.4	106.95	113.31	110.45	105.9	107.75	109.91	110.75	108.5	108.89	111.66	111.08	110.29	102.26	96.362	113.35	109.89	110.12	112.18	104.79	111.08	109.07	102.25	101.85	111.46	114.5	107.54	109.58
91.524	100.77	90.733	93.686	100.76	100.97	100.96	102.97	100.45	105.51	98.32	97.724	101.79	103.66	98.898	100.75	102.48	99.977	103.08	101.18	100.8	103.93	97.097	104.73	98.545	102.15	102.74	100.73	102.45	91.629	97.025	100.71	90.467	100.86	107.04	90.591	100.46	92.782	99.398	102.43	107.04	91.328	97.077	100.06	106.28	101.98	109.1	97.109	97.238	101.72
99.241	102.28	96.824	106.82	116.24	104.26	108.94	101.02	106	111.11	111.29	108.61	107.35	98.057	106.18	96.287	106.64	99.963	114.11	101.51	101.5	95.654	104.03	105.86	108.4	109.13	102.51	102.64	104.93	102.25	99.652	104.47	101.11	102.9	100.78	104.86	101.4	110.82	103.06	109.5	98.269	107.54	105.63	102.49	95.787	108.11	113.85	105.3	101.18	106.58
98.77	101.58	105.2	106.75	105.15	105.77	106.35	102.56	103.34	107.08	115.14	105.75	108.35	103.35	112.26	105.4	103.18	98.166	107.04	103.77	114.71	98.922	107.84	109.68	108.15	110.1	101.58	111.47	110.73	110.97	105.37	95.998	114.62	100	105.12	107.01	107.36	104.23	115.69	106.88	102.88	105.03	101.92	103.56	100.22	93.921	95.423	103.09	101.02	107.17
103.96	98.875	97.735	103	100.29	96.667	98.744	98.102	87.069	100.77	95.505	98.871	92.784	88.707	103.75	101.93	92.531	98.612	97.699	94.588	87.42	98.574	96.686	103.23	92.769	94.22	108.57	100.15	96.06	97.013	91.159	97.768	96.351	96.505	96.637	95.861	101.12	104.89	94.03	96.185	99.978	101.57	101.49	92.96	94.023	90.833	87.932	97.737	97.536	106.47
103.66	110.26	117.45	107.05	109.52	118.46	110.2	111.29	119.1	109.57	94.139	105.27	101.07	113.36	112.31	107.91	103.03	104.48	115.29	106.5	114.7	110.49	106.55	114.27	110.23	105.24	110.23	109.13	103.93	106.04	111.79	117.11	108.21	114.27	111.4	109.14	102.71	109.29	106.83	107.15	102.09	102.47	113.82	113.88	108.59	104.19	108.39	114.41	102.23	97.984
112.3	101.81	108.07	103.93	118.28	104.52	103.91	106.32	107.78	103.97	101.98	103.26	104.47	100.74	107.25	110.58	110.6	103.36	114.24	104.13	97.95	106.83	103.03	100.38	109.84	109.07	101.97	102.2	116.3	110.47	109.77	105.75	105.1	108.41	102.57	106.07	109.05	107.21	111.7	98.067	111.3	110.28	111.52	119.01	95.5	103.47	98.026	99.257	104.86	106.08
101.49	104.76	104.72	100.88	97.292	99.605	99.975	96.239	96.295	96.717	104.72	101.39	91.074	97.297	97.498	98.126	85.876	98.015	94.226	96.583	102.07	96.93	101.81	88.895	99.406	94.864	97.764	97.524	92.857	99.856	99.156	98.689	104.5	90.349	98.989	96.539	103.96	104.94	98.811	101.51	89.925	89.413	97.609	98.718	101.51	97.152	98.306	98.879	102.77	98.18
102.05	95.754	101.63	99.234	103.6	101.69	96.977	94.061	96.976	97.641	100.18	93.948	106.92	90.976	101.53	99.229	98.412	93.59	96.109	88.592	98.628	101.65	102.79	97.94	99.858	97.756	101.24	96.351	100.53	93.412	94.738	101.71	93.633	93.714	95.63	91.883	98.001	99.515	100.77	87.237	104.57	106.86	99.406	94.433	99.951	103.38	96.678	98.047	98.541	99.909
112.88	103.38	101.32	105.36	108.77	117.7	108.14	106.31	118.25	111.29	112.17	115.25	106.3	107.9	116.85	110.83	106.27	112.86	108.48	116.27	109.09	108.3	103.69	107.57	101.66	112.99	114.67	104.21	113.02	103.01	120.91	94.836	106.48	107.32	110.52	98.206	118.13	116.13	107.19	117.71	95.688	109.69	105.44	109.81	116.03	106.71	115.33	98.787	103.75	110.08
93.532	101.83	103.64	103.85	102.09	108.88	100.48	102.14	94.507	99.978	97.655	94.392	96.902	93.341	107.24	94.049	93.653	106.1	97.302	103.1	100.05	91.598	100.05	95.687	108.97	106.89	92.369	105.6	96.936	94.986	105.77	100.33	100.72	99.314	99.968	98.285	98.417	102.64	107.78	97.492	109.37	101.43	104.59	100.73	103.95	105.75	113.84	94.748	97.952	108.24
105.11	100.77	97.072	113.58	107.05	107.23	102.22	106.15	102.15	106.19	109.1	104.7	103.33	108.9	106.98	102.09	107.1	102.85	106.6	113.21	98.455	109.1	114.7	103.97	107.97	102.6	104.9	95.638	103.43	97.046	106.74	92.482	104.56	107.9	103.98	102.18	107.76	101.53	102.81	109.99	106.21	107.6	105.52	103.94	107.6	108.28	106.81	107.5	100.6	110.88
94.425	101.25	100.5	98.416	86.325	99.447	95.069	97.732	107.87	100.62	100.71	94.183	109.57	96.416	101.74	100.47	102.73	99.468	98.124	104.05	100.62	101.76	94.903	106.47	95.208	93.551	100.91	93.291	98.13	109.4	105.18	99.554	88.998	109.22	102.88	99.448	88.218	93.946	99.205	104.95	100.38	99.812	90.068	90.574	97.911	94.533	97.577	96.333	95.32	85.475
100.18	113.56	106.58	111.24	109.03	105.89	106.06	105.14	112.25	99.074	113.54	102.6	108.27	109.72	108.83	105.46	105.35	111.43	102.2	105.56	112	108.43	100.51	101.98	105.62	100.17	106.28	111.51	101.16	112.3	109.46	111.13	105	103.99	102.31	100.8	111.86	97.483	113.32	105.55	100.58	107.45	103.85	108.73	112.83	102.16	105.65	104.13	108.88	111.54
107.92	105.25	102.82	109.28	111.51	104.43	107.1	102.08	103.13	104.03	110.21	103.37	114.05	101.59	104.26	100.87	102.72	105.5	112.16	104.11	103.75	108.23	111.09	105.65	98.409	106.67	107.72	99.705	107.04	103.61	109.14	114.52	99.753	109.65	100.64	106.29	108.29	95.51	108.42	108.61	109.12	108.64	109.85	114.47	111.75	104.94	107.92	108.73	104.36	103.71
101.57	91.826	101.94	97.422	106.73	94.268	99.68	96.577	97.376	102.93	96.116	96.544	97.163	105.27	104.02	99.106	102.09	106.21	94.658	112.15	97.426	96.708	98.357	104.44	104.2	98.951	99.991	104.5	98.471	96.056	102.62	107.11	93.195	96.071	99.594	91.966	99.367	94.392	100.33	89.722	104.56	95.32	103.32	101.81	98.197	96.832	96.876	103.2	95.332	103.42
103.95	100.58	108.95	107.53	110.62	99.964	103.24	111.66	108.15	104.72	113.78	103.2	109.34	100.92	93.189	108.28	99.47	102.97	102.69	101.46	103.09	106.14	112.55	103.29	110.83	107.23	105.18	112.1	117.45	97.393	111.62	105.38	106.29	103.56	100.53	105.48	102.49	100.38	111.83	108.16	106.99	108.95	108.22	107.58	102.38	104.63	107.5	99.439	110.12	102.94
93.41	106.53	102.46	94.899	102.58	91.791	105.46	102.7	100.2	99.541	105.79	97.375	97.199	96.972	97.314	95.325	92.403	99.589	98.722	98.97	97.932	103.68	99.273	104.36	95.433	103.52	109.61	97.507	97.471	95.013	103.02	97.938	109.17	100.27	90.99	94.97	104.3	100.41	98.423	97.302	96.598	89.202	104.59	98.002	93.776	98.884	103.29	96.956	99.924	100.8
105.77	104.76	108.57	115.03	114.25	106.99	104.59	104.06	106.56	106.25	101.5	104.5	99.721	104.83	99.87	113.3	108.83	104.44	107.99	103.26	107.44	103.21	107.06	112.15	99.102	99.973	104.85	113.23	101.11	106.68	98.426	99.887	106.35	105.36	101.61	108.98	113.87	106.98	94.529	106.5	106.71	113.72	107.14	113.8	105.42	106.71	100.5	105.21	112.51	111.99
113.98	105.48	108.91	101.39	100.92	99.914	115.91	110.34	107.68	110.2	104.45	120.61	103.14	118.91	104.54	104.24	98.15	110.13	101.39	115.23	109.96	106.15	110.34	100.87	103.85	113.02	107.32	115.78	105.73	111.57	101.45	110.44	106.46	103.81	109.52	112.5	114.64	115.78	110.83	102.95	109.92	106.37	101.15	109.89	107.22	107.74	107.4	110.06	106.68	112.61
93.983	97.231	98.927	98.351	89.791	96.898	100.65	101.12	97.712	97.465	93.147	101.38	96.967	108.32	105.39	102.59	97.478	92.76	105.01	103.49	106.52	97.372	100.56	103.23	99.522	97.127	100.61	106.53	93.71	103.6	96.388	108.43	92.152	100.28	95.784	96.501	95.237	104.98	86.645	106.24	103.14	95.711	93.419	104.83	101.43	97.808	93.414	99.925	100.74	93.484
98.734	100.71	93.835	96.793	103.31	104.65	103.92	102.53	97.292	96.333	97.732	97.895	105.5	97.281	95.215	102.13	100.89	102.99	100.24	106.88	106.65	95.257	100.96	100.44	101.89	98.234	89.869	103.46	93.663	102.04	99.869	111.45	100.68	109.09	101.11	96.851	104.64	96.004	100.59	96.824	99.124	107.41	95.765	99.546	102.28	96.765	104.62	101.06	102.82	101.92
104.3	107.74	108.57	101.46	105.53	106.5	107.17	102.51	97.107	110.33	102.46	98.761	107.65	115.64	93.871	104.33	104.79	99.495	108.91	100.37	101.33	102.57	102.97	102.71	108.6	111.43	99.727	97.186	110.12	116.84	104.07	102.8	105.98	101.79	105.33	106.84	112.54	103.95	102.63	108.44	103.09	105.37	101.91	104.14	109.06	104.31	103.82	99.267	98.847	104.77
101.32	107.56	95.263	104.37	108.51	112.54	106.82	96.817	110.94	101.49	104.01	97.627	109.98	105.63	113.9	101.56	114.88	102.58	104.13	107.18	104.91	102.62	110.92	100.42	110.36	106.29	100.51	100.66	95.59	104.09	113.19	109.66	111	115.31	105.32	112.39	107.59	109.09	108.26	103.02	102.98	103.12	104.57	104.94	109.08	103.36	113.31	108.06	99.043	113.87
104.95	99.439	105.99	100.13	111.08	112.41	107.49	102.63	105.25	105.2	109.7	110.66	106.04	108.65	110.12	106.8	110.27	97.914	101.52	111.52	103.04	107.64	111.81	117.01	115.41	110.88	104.32	96.353	106.58	106.03	98.621	107.71	111.17	109.16	113.32	105.2	103.56	104.52	113.58	106.82	103.1	110.15	107.86	113.87	106.91	99.451	111.53	104.75	109.84	112.9
103.23	117.86	104.18	114.63	109.41	112.76	97.091	103.92	99.97	106.52	113.83	120.23	108.3	107.38	111.24	112.9	106.63	112.05	104.85	106.52	113.47	106.58	104.7	106.43	108.16	109.64	103.22	99.065	106.65	109.27	106.8	109.57	108.9	109.68	104.75	108.74	100.79	105.85	103.15	108.38	120.01	109.49	116.32	109.04	116.59	104.88	112.58	108.46	111.85	110.26
91.297	102.43	99.715	91.576	89.007	102.07	90.019	94.904	97.808	94.58	93.829	103.17	96.043	99.132	97.958	101.63	99.33	93.505	102.22	88.271	102.81	100.29	91.735	98.865	102.3	98.45	106.03	93.681	97.654	102.74	97.296	97.071	93.597	100.67	99.815	92.468	99.723	95.92	92.775	103.49	108	92.518	92.255	93.206	96.868	97.59	105.06	95.091	99.17	100.3
101.49	86.193	91.027	92.663	101.06	96.6	102.07	96.666	95.528	101.47	94.075	95.065	94.598	101.09	92.84	102.91	110.01	98.233	104.19	103.62	93.248	102.55	105.27	98.713	100.09	91.178	94.624	93.059	95.06	91.95	88.596	95.579	99.212	95.592	102.34	98.485	91.305	92.568	86.256	96.941	89.674	88.4	99.937	90.852	95.696	95.13	98.523	103.3	105.64	94.354
103.42	107.87	101.62	111.2	96.125	105.48	106.6	111.03	100.05	99.943	102.39	99.102	99.875	101.23	99.386	99.831	107.21	99.324	95.265	102.97	105.18	104.58	104.97	105.26	106.61	99.055	98.823	108.87	108.76	99.607	104.5	105.34	100.01	96.942	107.13	99.365	105.43	105.27	103.35	104.13	99.279	99.187	105.34	103.01	103.58	95.063	98.043	107.18	100.49	103.08
106.37	104.87	100.59	108.2	98.547	106.41	113.79	102.01	97.838	98.928	112.45	102.3	113.57	110.6	108.87	107.94	99.489	107.9	106.23	113.52	106.48	115.75	103.52	105.65	106.89	102.01	100.32	101.77	116.23	101.29	102.92	103.99	99.411	100.18	107.45	107.1	100.62	98.605	108.16	103.57	113.41	113.22	103.97	108.86	112.06	103.06	108.15	108.57	110.5	101.93
97.063	94.23	93.695	88.193	100.88	108.24	99.216	102.97	86.976	97.833	103.29	94.25	97.721	106.1	91.401	98.881	106.08	91.715	96.867	104.86	96.363	99.242	104.95	97.076	94.766	93.449	98.539	103.56	102.12	91.167	101.02	88.16	92.515	90.499	101.1	99.873	99.258	95.88	96.073	91.965	97.482	92.848	102.62	99.081	106.6	95.254	93.213	100.78	93.525	107.9
99.349	99.063	105.44	101.37	103.55	97.042	109.74	98.67	106.29	106.55	106.92	108.49	103.36	111.14	104.13	109.07	102.74	111.97	115.35	99.262	114.24	97.063	112.83	114.88	104.5	107.42	113.29	116.29	104.22	108.08	109.24	105.04	102.48	97.311	119.17	103.45	109.44	102.97	98.607	108.53	110.85	107.7	106.09	101.89	108.34	102.02	106.99	100.07	101.64	103.2
111.15	112.6	108.9	112.5	102.97	106.24	96.888	113.19	111.57	103.68	116.34	107.88	108.03	117.73	100.16	111.94	108.82	113	99.326	111.2	112.08	109.44	110.11	114.28	103.72	115.15	106.07	105.29	102.06	110.44	106.46	112.99	106.63	105.88	109.68	108.1	111.9	113.4	112.13	107.36	109.14	105.61	108.37	113.61	109.19	110.51	111.1	108.8	94.545	116.46
108.12	108.81	99.671	110.85	111.04	112.51	117.64	102.36	109.95	106.74	110.3	107.06	104.53	111.83	116.74	96.483	115.97	98.715	108.3	108.56	105.47	110.69	119.14	107.94	103.87	110.64	107.49	106.09	115.78	108.05	111.2	106.46	117.47	112.17	100.1	104.43	105.56	106.44	100.47	104.98	102.02	110.63	108.25	105.62	106.58	104.72	107.94	99.008	110.54	100.82
106.54	98.145	90.113	99.784	94.636	103.5	96.672	95.916	95.137	86.233	98.375	100.66	105.52	97.899	106.68	94.859	97.523	102.44	93.243	110.77	105.22	101.92	94.901	98.161	96.247	95.762	93.232	99.209	108.31	92.702	100.04	107.86	97.122	99.31	105.8	101.37	103.1	99.238	97.243	98.664	95.671	96.159	102.68	93.823	101	96.173	92.929	94.488	99.789	106.31
102.78	92.927	106.2	110.41	101.69	102.7	94.974	99.03	98.32	101.19	98.137	94.754	100.75	105.76	95.395	100.27	103.5	96.783	101.27	110.12	97.36	93.159	97.964	102.41	97.895	97.073	99.646	101.71	108.3	95.842	94.967	100.54	102.43	98.931	98.83	95.414	98.053	102.34	104.19	103.58	100.91	103.93	100.35	91.313	97.12	102.47	100.23	107.62	100.81	104.2
108.82	109.47	107.83	107.4	107.22	100.65	98.388	107.91	114.23	112.85	104.07	105.96	104.15	108.15	99.648	101.96	105.2	109.08	110.75	108.66	106.44	110.49	105.28	118.2	110.81	101.66	106.86	112.72	110.24	111.6	103.04	109.49	100.07	109.65	108.02	106.6	99.405	109.4	108.99	111.45	97.183	107.22	115.94	112.91	110.78	103.6	107.83	105.87	101.48	108.56
110.96	109.56	102.78	99.328	103.31	109.46	111.96	99.442	101.22	107.32	104.61	97.8	97.945	108.5	104.33	110.41	104.74	105.21	103.19	100.01	101.54	98.075	113.74	102.28	103.42	106.81	116.12	105.62	112.56	104.53	108.13	107.46	107.17	109.69	109.87	106.24	105.24	103.03	108.39	113.01	107.16	101.7	99.76	112.23	111.32	106.93	102.93	110.57	102.91	107.76
103.55	113.48	112.03	109.23	102.78	109.33	105.7	109.99	101.11	108.02	109.7	114.75	102.72	108.14	107.13	108.06	103.35	101.61	107.34	104.55	110.52	99.154	108.94	107.05	112.13	98.926	95.646	103.79	116.91	108.21	113.13	98.969	108.23	101.46	101.89	115.31	107.16	105.85	106.84	108.83	105.47	106.05	105.97	111.62	105.36	107.8	111.32	102.02	116.2	101.3
106.71	107.32	98.563	114.17	107.23	111.11	104.66	112.01	102.03	103.01	109.94	111.69	103.96	108.04	112.88	104.3	96.814	110.09	106.39	106.08	106.46	98.404	104.62	101.42	107.14	107.11	114.97	102.98	102.66	106.75	107.16	108.11	101.77	112.26	104.44	108.26	109.19	102.8	108.41	105.2	98.014	99.476	113.58	116.71	104.22	106.39	105.92	99.764	108	109.55
96.958	97.074	101.52	103.72	91.688	84.9	93.228	95.191	98.701	92.794	90.095	95.135	101.69	102.26	93.184	104.37	100.99	103.56	101.64	100.29	95.606	103.07	102.85	101.74	90.968	103.79	98.387	95.064	98.748	97.359	99.09	91.965	91.18	96.613	92.048	95.999	93.092	102.33	86.924	96.011	93.63	108.54	100.74	96.769	101.09	100.95	96.68	104.81	91.869	101.01
98.108	98.026	112.8	107.47	111.88	104.3	102.52	108.39	106.76	106.5	108.16	105.14	105.21	105.99	112.76	115.24	107.22	106.59	104.07	107.16	103.76	101.92	106.57	104.18	98.367	114.83	106.98	109.46	103.94	101.41	104.65	105.6	106.96	102.89	98.098	108.2	111.21	110.43	105.54	109.36	110.2	101.35	105.49	116.95	113.56	106.32	94.26	106.71	108.86	100.97
111.21	111.6	97.061	99.707	105.91	108.14	109.73	106.91	100.77	100.14	97.788	96.951	105.58	93.31	97.424	105.8	103.13	95.49	98.053	108.33	111.04	98.641	101.08	103.1	113.88	103.57	84.453	101.23	99.027	98.586	101.31	100.89	97.54	96.636	96.409	94.145	96.376	98.984	96.87	96.059	104.55	95.314	101.87	101.31	101.21	102.93	100.61	103.47	101.22	98.459
97.07	98.726	94.886	96.891	97.225	95.244	101.66	101.35	97.998	88.775	89.115	98.191	98.953	96.171	86.887	93.09	95.836	95.752	89.464	102.81	97.433	100.21	99.103	104.82	99.524	102.14	95.567	95.473	95.884	99.739	99.915	103.34	97.272	96.379	99.711	99.545	100.13	95.774	93.524	96.255	103.22	95.908	100.63	94.588	99.868	101.76	93.388	102.16	95.333	101.09
105.8	108.68	104.03	105.44	104.73	99.086	105.71	105.84	107.35	115.02	108.03	104.26	108.43	99.969	111.94	103	102.97	99.583	102.29	104.44	102.34	111.9	107.96	107.52	106.7	104.35	107.61	106.43	100.75	110.38	105.64	104.69	103.61	108.73	101.93	93.537	100.54	111.35	105.11	100.99	109.05	111.39	115.12	110.54	110.03	110.76	111.39	113.51	114.38	120.13
99.833	103.96	103.79	104.8	106.45	107.42	106.38	105.13	104.13	103.41	104.38	105.43	103.12	103.88	103.68	110.91	98.266	113.61	108.44	108.98	99.621	106.76	109.43	102.85	108.82	109.11	100.6	104.62	99.088	105.72	110.07	96.856	116.37	105.47	105.53	107.17	109.03	104.19	111.55	101.92	109.3	111.21	111.57	106.86	109.67	100.5	100.03	107.55	117.26	105.7
100.9	104.28	115.7	116.25	107.17	102.31	115.38	103.05	102.11	105.89	93.986	109.14	101.61	102.43	107.65	96.243	103.59	101.39	101.77	104.31	99.155	108.55	95.17	102.94	103.23	117.89	107.29	105.61	104.18	120.5	108.04	103.43	107	115.05	102.91	96.831	102.06	108.44	105.41	102.56	111.66	105.56	104	106.44	102.63	109.5	107.17	112.77	109.67	105.99
108.86	105.26	104.61	110.63	108.78	102.1	105.31	110.45	113.77	108.49	110.53	106.4	102.67	107.38	107.91	109.35	105.85	107.93	109.67	116.47	109.38	106.59	108.31	94.881	103.98	111.03	99.664	113.52	111.75	109.84	117.22	101.23	96.182	106.92	113.46	110.62	105.36	115.71	115.35	101.81	106.72	119.59	103.34	107.38	98.901	96.02	108.1	100.46	100.67	106.6
105.84	104.96	106.63	95.75	101.76	102.44	105.2	91.676	96.398	96.667	103.34	108.83	100.76	109.26	104.7	104.57	97.165	102.08	92.874	104.65	98.962	100.9	96.326	106.49	100.16	104.61	95.648	100.16	107.21	100.83	110.05	92.634	95.29	106.62	105.43	97.912	112.45	105.79	96.784	100.24	104.18	100.94	99.914	99.785	102.18	95.304	100.97	91.857	99.143	90.189
111.49	102.43	99.228	109.4	105.28	108.61	108.68	103.57	108.55	108.1	110.37	119.93	107.53	105.21	110.28	111.49	105.25	105.05	102.8	118.5	101.79	105.5	104.94	103.08	112.47	116.51	114.83	108.06	104.92	107.2	99.965	101.87	99.197	107.08	111.09	117.67	110.91	100.4	104.55	107.18	111.46	112.06	112.86	111.21	112.28	102.34	102.76	113.37	108.63	118.44
104.72	106.74	110.3	95.359	105.74	109.2	109.53	109.07	96.423	105.39	103.24	107.29	116.8	96.232	103.78	98.937	104.29	104.27	99.42	100.2	115.5	106.56	100.42	106.48	111.07	103.46	110.05	97.707	100.98	105.42	113.68	98.007	107.78	103.37	104.89	110.12	102.32	104.56	112.72	102.96	104.71	102.33	103.35	109.67	102.29	105.79	113.27	108.07	101.94	110.67
111.41	102.43	109.42	111.12	106.13	104.75	104.6	100.4	109.26	110.15	105.66	106.17	100.98	106.37	104.25	97.245	106.53	105.13	114.93	106.31	106.07	107.12	107.4	109.03	103.43	107.11	105.94	100.05	103.34	108.17	102.22	109.39	114.98	94.907	109.07	107.9	102.6	103.68	105.49	109.71	108.26	106.49	100.78	112.4	109.26	107.8	106.53	98.951	105.14	102.48
107.13	103.91	110.11	105.81	105.96	102.16	113.22	111.56	110.51	107.89	106.76	105.03	112.01	111.11	101.97	102.79	110.19	104.71	101.9	110.04	113.32	115.88	103.17	108.22	108.26	98.318	109.5	102.08	101.55	104.78	104.96	109.54	107.24	103.96	94.057	109.27	103.01	110.92	111.73	104.47	104.22	109.33	107.4	109.19	106.64	106.55	110.11	114.19	110.81	118.06
108.45	107.74	105.97	105.29	98.113	107.48	101.73	107.7	105.97	104.93	108.68	101.19	106.36	107.59	104.27	107.76	100.68	105.12	102.71	108.89	102.44	97.078	91.948	101.5	101.7	111.95	113.58	101.25	111.29	106	107.8	109.98	109.67	96.508	110.18	109.86	102.92	100.96	107.66	106.77	102.67	93.845	103.57	99.24	109.29	120.05	102.05	106.17	106.76	99.017
111.09	112.81	112.35	101.78	106.16	113.94	102.63	106.87	99.141	101.1	113.51	97.491	112.47	105.08	103.04	103.94	111.78	96.41	105.9	110.25	104.42	98.208	109.51	105.82	105.4	106.02	110.35	100.65	107.62	110.47	105.06	102.99	108.25	107.3	98.587	104.39	118.19	109.08	99.32	106.9	101.56	102.57	95.629	107.05	107.55	104.46	109.82	95.98	109.29	109.81
105.6	116.84	106.23	104.32	99.577	115.58	106.48	102.27	112.8	102.58	108.65	114.04	99.779	114.92	113.74	103.39	99.236	100.01	103.09	100.14	103.11	108.91	107.4	105.49	113.13	102.86	104.2	103.78	101.25	99.596	100.02	101.98	100.98	109.57	100.75	106.36	102.59	113.28	103.05	102.04	104.7	101.72	109.08	104.08	111.16	102.34	122.79	110.6	106.89	103.1
110.16	100.11	107.04	109.75	111.98	104.08	111.7	115.11	109.72	101.58	112.29	106.47	108.33	113.44	112.5	107.99	101.12	112.91	106.69	112.12	107.82	117.59	108.59	103.82	107.28	108.2	104.66	103.23	115.17	115.11	105.91	117.38	112.12	113.1	108.41	114.43	108.65	111.69	111.83	101.83	110.44	102.29	106.58	99.171	103.17	108.46	113.56	105.68	101.91	107.74
113.25	101.26	104.35	111.47	110.23	113.97	106.42	111.3	104.46	104.66	96.592	104.57	106.73	109.81	104.69	103.73	108.73	106	102.12	105.57	98.818	110.07	103.25	110.77	101.31	108.32	108.42	102.75	109.47	111.78	104.38	107.45	113.83	105.29	109.32	110.7	103.07	105.19	108.19	100.01	109.98	111.99	104.36	110.32	97.675	97.661	101.91	101.72	107.54	111.31
110.97	102.89	107.96	111.68	110.7	98.81	104.64	107.29	111.85	108.01	98.341	104.74	112.18	101.64	113.2	100.59	106.9	107.66	105.52	107.9	106.32	104.85	99.706	103.92	108.32	104.83	109.09	105.81	107.41	112.33	105.55	107.5	118.02	101.51	110.17	108.51	102.82	102.88	104.56	100.36	104.41	101.3	98.286	97.164	98.674	99.235	101.86	111.06	108.3	113.45
103.99	111.51	111.7	101.61	100.85	103.8	105.34	108.22	105.74	106.59	103.83	110.94	105.96	109.87	99.375	94.065	105.68	114.35	106.54	101.76	106.96	104.85	101.61	107.09	105.2	99.728	99.666	99.479	110.11	99.946	105.09	104.07	108.88	105.57	107.81	109.7	105.91	105.27	99.557	107.37	98.827	106.96	108.31	96.108	108.11	100.1	101.95	109.48	106.37	104.57
112.77	112.53	98.93	105.22	109.86	111.53	111.15	104.28	106.03	101.44	103.11	105.87	108.4	107.42	108.36	100.12	99.588	109.14	94.541	101.96	108.11	106.8	98.967	117.53	106.27	98.234	104.84	105.19	104.31	108.72	104.49	100.26	108.92	98.55	114.03	104.23	109.21	100.64	94.34	106.82	107.09	107.24	108.98	108.27	106.52	109.09	98.214	105.87	99.723	101.54
106.43	103.98	100.07	110.19	103.45	111.97	105.28	102.72	103.28	106.6	99.095	108.28	104.99	117.81	102.02	108.41	110.93	106.29	107.97	100.47	106.44	108.2	106.37	106.97	107.57	103.74	104.85	104.71	99.161	110.22	107.11	101.99	111.85	116.57	100.63	102.65	108.98	95.257	102.79	108.79	108.62	111.52	113.77	100.59	110.5	107.99	105.21	105.25	112.05	102.11
92.321	101.2	102.59	100.65	85.718	100.54	103.53	98.445	110.23	96.767	101.41	94.682	102.21	100.02	99.691	106.86	103.47	90.6	93.408	107.51	89.566	99.11	104.44	98.582	100.38	100.25	96.028	106.21	98.829	101.24	97.467	100.52	93.734	93.329	97.947	95.109	98.392	96.084	101.8	99.86	99.553	104.36	90.128	103.23	97.206	104.78	100.21	102.29	98.629	102.69
117.86	105.8	112.61	110.86	102.97	113.6	119.12	109.34	105.41	105.95	107.21	107.95	115.56	107.31	102.12	100.29	111.66	103.67	105.14	106.23	102.21	110.38	107	110.17	99.646	113.59	111.71	101.07	109.45	111.91	111.54	109.65	110.79	101.89	113.11	103.3	109.75	105.31	110.23	107.29	110.08	111.17	113.06	105.3	114.23	100.78	103.15	117.82	108.2	103.26
105.34	98.291	98.275	95.21	112.6	105.01	108.64	108.87	108.16	109.58	101.94	103.96	114.07	105.44	102.44	102.86	104.32	104.05	102.27	97.076	105.04	102.83	109.58	109.7	103.34	104.84	101.61	116.86	99.847	107.76	111.94	108.5	111.2	103.22	97.824	109.06	106.75	112.01	108.24	109.25	101.58	105.3	103.62	103.15	112.59	107.55	112.35	106.65	105.01	102.41
108.7	105.13	105.98	100.56	97.595	106.67	110.82	112.76	106.54	100.54	104.99	112.24	109.09	112.91	114.76	102.29	105.54	109.37	107.86	106.64	111.07	110.26	111.35	111.96	107.34	106.87	116.16	101.46	112.6	110.51	109.14	109.37	106.11	108.5	114.51	110.91	109.22	109.47	106.99	103.19	102.27	107.08	104.31	104.8	114.16	107.62	104.87	104.26	109.42	112.72
100.28	108.15	106.21	106.15	109.06	105.74	107.62	108.05	110.2	107.65	108.33	101.69	105.05	103.82	104.07	122.64	108.07	113.62	109.23	105.44	108.23	102.25	106.18	117.41	111.22	108.5	106.49	102.98	112.16	100.09	109.21	118.61	114.12	109.42	116.69	114.99	111.03	114.7	107.88	102.43	100.73	109.81	105.46	112.03	113.58	107.67	101.42	101.64	105.91	103.57
107.14	113.89	110.88	105.24	106.53	100.7	114.55	114.3	105.99	112.5	102.64	111.74	105.46	111.87	111.13	110.62	105.96	111.39	105.82	111.34	116.94	95.82	112.83	111.29	108.46	110.9	98.577	105.57	106.21	98.846	103.37	109.17	113.02	106.79	110.92	110.85	101.47	105.5	108.09	104.81	110.19	104.69	109.59	109.18	112.34	113.19	107.29	108.16	109.12	110.93
104.45	108.67	106.24	104.59	102.18	111.43	105.55	107.09	108.87	98.574	109.42	110.21	102.67	108.54	112.88	103.63	110.82	118.07	107.59	105.01	97.422	106.7	115.36	103.21	99.908	103.38	109.6	100.71	90.37	105.01	107.87	106.19	110.85	100.09	99.905	109.24	109.95	107.96	103.49	103.75	112.01	98.078	100.58	106.49	105.1	102.89	111.01	103.65	116.34	109.58
94.818	107.95	104.83	108.67	111.47	111.99	109.19	101.84	105.32	109.48	102.13	114.98	108.34	104.53	101.54	102.97	107.48	104.94	108.38	94.411	106.28	103.22	116.53	99.352	110.68	115.38	101.98	106.46	104.5	95.229	114.92	102.08	108.36	106.3	112.48	102.53	98.878	108.42	101.77	112.36	100.22	101.06	104.18	107.01	103.74	106.55	108.81	110.47	108.15	103.31
101.42	108.41	117.43	115.16	107.85	106.86	102.55	109.16	107.93	104.55	102.81	110.62	102.57	103.67	102.8	111.27	112.48	101.98	101.09	109.06	106.08	107.53	105.9	103.2	103.5	102.14	107.29	109.51	105.26	109.47	101.97	100.94	111.09	110.91	104.23	115.87	102.51	100.82	101.54	102.58	101.2	105.16	97.52	100.66	110.93	105.5	104.79	108.51	121.97	107.3
108.92	106.98	108.4	106.13	108.25	104.74	108.22	113.07	100.8	103.29	109.68	112.4	105.86	106.8	115.84	110.02	114.45	105.93	102.95	111.92	113.7	100.69	106.13	107.98	104.66	108.02	106.32	110.21	114.01	102.55	110.02	108.34	106.16	112.15	95.607	104.42	114.12	102.02	108.38	103.73	110.97	111.18	111.79	111.39	105.84	102.95	105.19	113.07	110.25	100.35
102.06	116.04	109.11	98.29	97.367	113.18	104.06	118.92	106.99	106.05	109.77	113.56	99.299	100.99	115.97	106.56	99.513	105.65	112.37	102.84	106.07	110.5	111.06	110.79	109.88	104.59	113.6	111.05	106.47	108.68	111.5	103.26	104.59	111.29	112.07	115.22	108.68	106.21	107.24	106.44	102.53	110.58	106.01	103.08	105.76	110.84	111.44	115.25	111.56	114.96
97.794	89.165	107.77	104.88	104.96	97.421	97.483	101.52	99.173	103.4	88.857	103.2	103.61	99.925	105.4	99.663	92.062	95.83	104.8	98.033	98.345	115.09	101.19	99.011	101.87	101.77	111.74	102.1	106.35	99.59	100.12	112.7	99.245	96.878	100.33	101.24	98.519	98.013	99.39	99.797	98.032	103.17	100.71	103.83	107.1	89.715	110.12	100.58	93.023	106.5
93.05	99.977	95.594	93.052	100.24	97.501	90.473	98.403	105.68	99.18	87.276	101.67	100.56	97.765	97.19	93.813	97.496	96.13	99.452	102.92	99.79	107.42	99.431	103.59	99.417	99.115	100.06	98.314	96.614	100.38	101.99	100.51	93.874	100.43	98.634	101.72	89.416	90.132	89.125	97.343	94.072	89.801	95.625	95.537	105.49	99.86	104.88	98.527	85.449	101.58
102.33	99.273	100.03	109.36	95.291	97.002	95.267	102.15	102.32	93.489	101.86	101.25	90.988	107.53	97.955	96.975	91.543	98.09	98.993	97.103	99.855	100.35	98.132	105.09	104.21	93.011	92.845	95.657	100.35	96.166	108.59	96.307	96.849	102.5	100.76	101.78	96.749	104.59	95.282	97.62	99.565	103.14	100.65	99.957	95.673	101.84	95.203	102.76	92.855	98.319
106.32	115.81	106.31	106.3	109.11	103.99	112.26	106.04	99.231	106.65	101.92	105.32	102.22	106.93	97.525	99.864	107.8	105.34	106.38	112.71	95.069	108.74	110.15	107.04	108.6	107.48	103.96	109.66	110.9	100.46	105.15	106.17	112.26	102.36	112.9	98.434	111.75	96.429	106.67	106.07	105.27	111.29	115.58	106.02	109.1	111.72	97.092	107.09	107.94	101.38
105.75	105.76	111.09	110.03	108.82	102.63	107.48	102.87	104.75	106.38	117.38	112.29	107.74	107.09	107.83	107.04	107.54	104.26	113.33	102.99	107.43	100.93	105.84	106.41	105.12	107.14	102.05	107.78	108.75	103.49	98.816	108.48	104.16	108.27	110.42	113.12	106.14	106.78	102.74	101.36	109.12	101.65	101.3	107.58	104.19	86.588	96.928	101.46	105.24	100.4
104.74	106.27	106.01	108.4	105.14	107.57	112.09	112.45	109.43	112.06	113.15	109.04	115.11	116.18	109.7	108.58	107.35	125.11	106.68	114.62	106.47	114.21	112.81	116.55	105.47	114.1	111.68	112.21	112.3	109.13	117.48	114.6	103.47	108.78	104.06	115.54	109.57	107.08	112.14	112.82	118.38	104.16	117.93	108.45	120.6	100.88	113.64	115.67	111.14	110.03
91.735	103.47	92.622	104.47	109.53	101.27	97.955	97.906	99.396	101.55	101.79	99.643	101.47	105.61	91.541	101.02	95.989	97.949	98.26	89.981	91.747	93.604	104.82	90.372	101.76	98.551	91.45	95.8	106	105.47	101.46	97.068	94.07	93.892	100.91	100.01	93.841	99.831	94.4	88.037	103.47	92.572	105.41	94.845	102.12	99.986	104.35	94.267	98.571	90.778
95.883	103.13	103.83	107.77	107.5	103.53	110.65	107.9	107.65	102.87	100.03	96.424	108.01	100.53	102.39	100.9	117.67	102.82	101.14	105.02	115.51	111.9	105.4	99.715	108.51	102.65	108.79	109.12	107.67	110.95	104.99	110.78	101.08	108.17	104.08	108.36	98.312	102.53	105.54	98.888	107.2	109.57	107.35	98.357	107.02	110.54	104.15	112.17	100.51	108.22
104.44	97.463	102.21	107.48	99.163	94.921	97.745	103.64	101.3	103.91	104.76	99.002	94.997	92.657	93.821	93.959	96.56	96.747	92.335	101.33	101.23	110.06	95.672	99.712	100.14	103.3	104.98	111.49	92.436	96.6	107.05	100.23	102.65	105.24	97.912	99.131	102.96	100.35	95.766	102.76	100.22	98.887	96.497	100.74	103.93	100.86	96.006	100.88	106.11	107.83
114.44	100.42	107.93	102.81	106.82	104.84	109.51	96.496	112.05	109.56	115.69	107.95	98.644	104.75	101.35	106.74	101.66	111.72	109.71	103.63	110.86	100.2	107.09	102.96	113.65	110	107.4	97.489	101.71	106.64	108.8	107.05	105.07	107.21	97.505	107.82	119.51	105.95	106.37	114.34	106.28	109.69	110.53	101.03	101.58	106.15	98.782	110.98	106.72	100.83
104.4	107.73	110.57	99.482	114.44	98.625	103.23	111.01	107.83	109.22	116.42	110.65	104.34	109.87	105.82	112.87	101.72	108.5	113.7	102.4	101.34	104.79	105.84	104.42	103.19	95.736	103.32	108.81	101.1	119.87	112.88	107.96	95.761	108.43	111.14	102.7	106.07	106.69	103.95	100.45	105.62	105.66	101.94	103.51	109.84	108.45	104.87	104.75	106.13	104.86
110.28	103.91	105.82	99.431	97.664	105.96	98.155	100.33	109.24	114.5	103.51	103.63	107.3	105.89	107.68	103.23	94.134	106.59	94.883	107.14	113.08	103.76	108.62	101.24	108.61	105.55	104.84	107.04	112.03	101.55	104.21	106.86	105.45	93.881	107.84	111.34	100.1	108.29	106.77	103.56	99.399	109.05	108.4	105.71	106.84	95.105	105	103.05	110.32	109.52
95.58	116.47	100.97	101.41	114.64	102.41	102.43	90.142	115.53	104.96	108.45	98.986	104.59	103.25	112.24	101.39	98.017	101.5	102.22	115.97	112.53	110.11	107.77	106.95	108.71	101.21	114.11	103.88	113.41	98.82	120.38	104.4	115.08	110.59	108.91	105.52	102.81	106.62	109.76	107.09	108.92	101.37	111.08	110.61	106.82	95.146	101.5	102.63	101.47	101.45
111.2	92.741	100.68	108.8	104.84	99.219	106.08	100.48	105.74	109.97	91.679	96.74	113.97	107.07	101.84	97.51	110.75	105.96	104.17	98.941	98.91	119.76	96.964	110.84	106.19	106.2	101.6	102.08	100.55	106.12	98.167	109.65	98.589	101.95	99.374	110.64	107.47	102.8	108.78	103.38	111.74	104.89	107.39	107.64	104.25	105.37	108.5	110.26	113.22	101.03
98.469	109.64	102.11	107.93	111.46	102.7	105.07	110.52	105.13	106.11	113.03	99.001	110.93	102.65	104.92	117.64	113.43	115.07	101.87	103.52	110.8	98.342	109.62	104.65	106.73	106.07	102.03	112.22	107.49	100.93	108.47	98.779	108.38	109.01	108.08	113.02	105.64	117.01	111.08	109.74	111.95	96.83	112.66	101.47	114.54	105.12	100.16	103.33	106.73	105.27
111.29	100.13	100.16	102.97	99.128	98.92	96.256	106.49	104.4	100.55	99.426	104.09	104.24	119.83	106.03	101.67	105.35	100.15	103.63	101.38	106.97	104.28	107.52	115.27	107.99	101.86	102.53	96.099	106.59	105.07	108.75	113.01	103.64	109.36	108.24	105.83	110.59	97.787	108.42	106.91	100.44	103.51	120.78	97.17	114.69	103.66	101.39	109.55	106.71	106.4
104.02	112.34	102.04	111.76	105.86	108.22	103.55	106.21	97.667	105.82	117.42	107.8	106.93	101.03	110.18	113.05	109.59	113.75	96.011	114.29	106.36	108.92	106.99	95.617	110.78	113.5	114.26	103.3	101.15	114.61	109.34	109.76	109.05	110.82	95.027	108.22	108.12	102.62	100.35	110.25	109.44	109.93	111.37	109.7	100.61	103.45	107.29	114.54	114.11	112.99
111.57	110.71	106.63	105.19	101.06	112.41	103.6	107.27	107.22	102.87	106.78	100.39	106.34	100.7	106.27	108.55	105.57	99.399	102.85	113.98	103.88	98.234	110.4	103.28	106.06	109.15	106.76	109.3	103.19	111.18	100.24	105.51	108.54	102.43	104.82	98.913	107.96	102.46	101.57	96.098	102.9	98.291	110.85	111.08	114.36	106.27	115.15	99.831	99.532	111.44
111.53	102.93	101.07	105.09	118.54	103.48	103.22	108.58	103.93	111.51	115.22	98.884	114.15	114.46	111.6	105.26	116.94	108.1	107.56	111.06	101.76	109.96	110.18	105.4	108.08	114.63	114.98	107.41	112.42	108.25	106.85	109.04	108.22	110.55	99.309	107.57	105.48	105.82	109.35	110.2	118.72	104.3	108.86	113.07	106.34	111.24	108.81	115.44	110.78	107.12
107.51	99.214	109.69	90.344	106.7	116.56	97.559	101.69	108.19	106.26	100.85	100.55	112.7	104.29	111.1	113.13	111.09	105.35	104.78	108.66	105.39	110.96	106.93	108.85	102.24	116.23	96.931	106.2	97.214	97.463	106.29	108.19	110.54	109.05	111.4	107.43	109.25	105.76	113.62	103.91	106.15	94.961	105.05	110.58	97.18	99.46	107.7	106.31	104.77	107.2
109.77	111.59	107.95	105.89	108.08	104.76	104.89	106.55	106.65	103.1	102.36	103.48	107.6	110.19	110.76	108.43	105.79	114.54	107.28	108.47	111.17	102.6	105.2	109.07	117.63	109.05	105.87	108.94	111.8	107.22	105.93	100.93	102.23	108.85	105.52	99.638	108.37	106.68	106.32	109.52	103.85	110.18	107.63	109.73	103.92	98.581	106.86	108.77	106.33	112.6
102.94	101.63	108.65	110.06	106.26	108.15	107.37	103.98	110.01	106.24	103.88	105.29	105.82	108.9	98.678	104.19	110.11	101.39	105.91	117.61	117.33	99.695	110.76	109.82	109.37	100.54	109.42	109.46	106.79	106.68	114.46	110.58	107.69	118.39	112.38	108.71	109.49	112.63	106.94	104.89	107.14	108.52	105.41	106.45	107.86	111.13	108.78	99.453	96.381	109.28
108.6	103.19	106.76	109.23	103.72	109.84	104.48	115.84	98.832	103.81	107.91	113.52	101.17	103.55	100.71	108.93	102.32	105.87	101.46	105.16	103.46	100.92	98.911	109.93	107.01	105.41	101.74	104.99	101.47	105.4	108.03	113.67	109.56	114.89	112.34	112.4	108.44	100.15	104.73	113.62	105.44	106.8	110.55	99.491	112.53	104.12	106.14	111.2	98.858	107.55
107.19	105.8	106.36	106.3	111.29	106.28	113.09	100.8	106.06	106.5	99.448	107.63	114.35	106.82	119.76	100.06	99.227	98.339	108.32	99.5	101.54	96.399	100.62	105.02	108.21	106.02	100.7	101.67	104.15	107.81	109.16	107.7	100.93	104.8	106.81	100.07	99.479	112.93	116.16	104.56	108.38	105.14	106.25	101.86	102.74	107.34	105.83	96.756	107.66	110.93
106.25	104.27	100.38	108.96	104.67	112.15	109.22	109.49	116.41	98.17	112.97	104.41	97.605	102.28	100.96	120.57	111.02	100.36	102.97	104.96	105.62	107.6	108.73	106.64	110.78	108.75	104.46	101.83	108.66	107.42	98.721	112.72	107.77	111.23	108.43	109.02	110.8	101.98	110.86	103.4	98.92	111.59	110.82	102	114.59	104.87	101.35	108.47	104.47	95.535
105.6	110.13	105.05	113.11	114.97	112.81	102.71	102.73	111.29	103.09	107.92	107.7	107.35	114.51	110.07	112.38	114.85	109.06	112.21	108.64	111.46	104.05	108.7	117.5	111.23	109.08	100.75	113.96	115.22	109.83	111.93	108.39	109.01	107.29	108.88	102.75	104.42	112.69	100.92	106.59	104.58	105.7	106.28	108.27	113.57	119.34	106.44	116.55	114.07	103.74
100.62	101.35	99.729	110.26	104.03	103.14	102.96	99.817	111.23	104.58	110.83	101.55	103.08	107.68	105.25	108.48	113.33	109.07	97.35	99.053	104.35	116.35	110.45	101.96	109.22	103.94	98.454	105.01	104.87	103.76	98.203	105.59	93.93	101.02	103.98	100.11	103.86	102.83	103.11	111.48	109.11	105.03	117.27	98.14	101.59	98.938	104.44	107.61	105.03	104.45
111.21	108	102.6	106.64	104.49	106.14	101.24	105.28	107.49	105.4	99.444	99.182	108.7	108.66	110.98	94.959	117.9	103.52	105.21	107.95	103.54	109.56	108.75	101.32	113.09	108.92	103.89	105.97	107.04	105.62	101.57	109.44	98.406	110.83	100.36	105.27	98.623	106.71	106.93	107.6	103.57	106.65	108.02	101.78	112.62	103.7	106.62	104.46	102.94	104.02
107.64	111.45	110	108	107.44	104.19	97.594	108.07	114.33	100.61	101.9	112.23	106.77	109.21	105.59	106.46	106.93	100.78	106.33	106.53	113.98	108.14	111.04	113.49	114.3	111.04	105.03	112.68	118.85	113.07	114.63	102.57	106.82	113.69	111.38	100.85	109.97	106.07	117.09	101.53	110.43	111.51	108.43	103.15	113.89	117.37	110.04	114.28	106.64	102.85
102.59	107.27	113.25	110.98	107.47	107.33	97.826	115.31	110.64	104.01	110.64	108.42	110.06	108.37	97.534	102.2	106.8	101.77	103.29	103.63	103.84	119.39	113.79	114.03	110.56	109.14	112.2	108.22	105.51	108.35	110.76	101.6	107.88	101.66	110.84	100.48	100.33	110.74	105.12	116.02	109.6	103.72	110.26	102.86	100.07	105.97	113.4	105.28	102.93	106.2
95.714	93.926	91.833	91.526	105.1	98.839	99.28	98.144	96.836	101.18	100.17	94.098	98.505	101.63	86.443	96.493	99.434	87.365	96.701	95.485	101.51	99.457	101.98	101.95	94.289	101.04	85.459	100.03	90.679	93.546	102.63	96.783	99.329	97.013	99.441	104.26	103.23	91.263	91.672	93.968	94.22	98.248	97.253	94.766	94.955	97.631	99.36	95.62	89.234	93.981
106.61	110.33	109.59	103.36	104.95	107.39	106.45	107.86	106.81	110.37	120	114.14	108.72	106.39	99.25	106.99	110.46	109.58	102.87	106.6	105.41	104.36	105.89	106.86	98.075	110.55	105.99	108.7	113.22	99.736	105.76	111.59	102.38	113.25	110.48	109.59	112.05	94.714	106.22	103.89	102.57	107.19	101.89	107.74	109.85	113.58	114.04	100.49	106.91	103.03
99.989	109.93	98.741	105.34	103.47	97.556	109.81	113.96	106.3	91.606	103.84	95.114	107.72	93.628	107.36	103.25	96.055	93.902	100.62	105.43	102.82	105.58	105.43	100.86	93.63	97.817	102.37	97.451	109.51	91.436	98.922	97.031	97.991	101.36	100.29	105.75	103.32	100.08	101.46	102.32	98.958	102.57	107.65	99.427	87.685	98.739	103	109.82	105.18	104.06
107.59	97.593	106.02	99.587	109.22	107.26	106.22	102.58	108.36	107.33	102.96	112.59	105.91	115.54	104.6	102.59	108.44	103.55	105.12	114.88	98.689	102.74	104.47	104.54	102.22	107.95	117.79	98.689	110.13	103.38	104.89	106.89	114.54	106.19	115.5	99.543	99.993	99.908	109.4	105.59	101.92	107.64	100.54	104.5	99.451	106.74	107.07	105.57	103.01	108.65
109.76	109.25	103.32	115.07	119.47	110.88	103.3	112.77	105.76	111.89	117.67	111.39	110.61	113.46	115.56	111	114.12	113.47	106.8	112.25	111.38	107.43	111.2	105.04	106.17	111.9	102	107.87	116.52	100.08	109.75	106.66	101.82	107.89	118.97	106.16	110.03	109.28	108.09	107.26	109.24	101.46	105.54	105.59	112.55	115.49	113.36	106.49	110.83	108.16
104.72	95.971	107.17	98.607	109.65	98.656	96.23	107.2	103.21	101.3	103.53	95.534	102.71	97.991	105.33	90.97	92.674	107.47	94.262	99.431	106.24	107.97	97.74	93.786	95.643	94.987	97.347	102.5	84.382	99.805	95.927	102.07	95.689	101.5	101.68	96.608	110.09	102.98	96.843	93.781	103.06	105.44	98.75	100.43	102.04	107.49	95.369	95.732	98.618	104.76
106.42	111.97	107.62	108.48	108.5	115.13	114.33	113.56	115.48	100.83	109.54	111.48	111.1	109.45	98.931	109.75	113.35	107.23	114.07	107.67	108.11	105.88	104.29	100.7	110.29	111.72	112.08	109.34	115.35	109.09	108.98	108.81	106.2	106.14	110.73	108.27	105.93	117.61	108.27	116.79	115.08	102.65	108.92	109.86	102.22	102.38	100.67	103.4	100.93	108.19
107.96	105.3	105.91	108.77	116.76	113.71	111.31	117.2	102.28	107.85	97.591	108.13	108.75	104.15	104.9	105.29	107.72	117.16	110.84	110.73	110.34	108.43	111.42	113.7	109.87	100.93	111.58	106.58	100.53	99.531	110.56	114.93	104.66	104.22	105.06	105.44	106.92	97.65	112.58	100.3	108.04	103.48	104.62	108.92	106.83	111.15	111.64	106.58	107.75	106.7
111.12	114.29	104.56	98.973	103.51	111.38	106.08	108.12	106.46	112.04	102.96	110.25	99.069	119.27	105.75	111.87	107.19	116.22	103.52	100.1	102.22	101.48	109.86	102.95	102.24	111.45	111.6	108.1	110.11	103.42	113.17	105.65	109.53	115.28	103.51	105.99	105.17	107.82	101.83	111.96	112.99	105.1	111.43	111.66	112.48	112.04	108.37	104.38	103.58	106.87
109.38	113.36	112.41	102.86	107.55	108.88	109.94	112.45	107.89	105.09	116.17	115.25	106.95	108.79	110.4	99.885	107.22	114.31	112.91	112.96	106.39	107.16	101.74	103.22	115.72	106.05	103.51	109.16	109.17	113.59	113.19	117.64	113.17	104.89	104.57	102.88	106.36	103.7	108.24	120.92	112.03	113.4	109.38	103.35	101.64	104.87	105.9	107.55	120.08	116.26
97.557	112.28	100.77	96.048	104.29	98.992	94.554	109.7	97.977	96.771	97.262	98.866	100.89	93.377	97.997	95.358	104.29	98.266	101.56	97.986	87.452	100.19	103.52	96.737	94.589	98.535	104.43	93.389	98.124	104.03	99.826	100.26	104.51	95.142	101.96	100.85	100.91	105.88	96.916	100.83	99.067	103.03	98.512	92.043	105.46	100.11	97.426	94.349	95.713	102.47
116.72	105.12	107.02	113.51	98.175	100.71	100.51	98.264	102.19	98.37	105.46	104.41	97.801	100.78	104.23	103.27	97.13	97.227	91.169	100.75	98.659	108.58	92.644	106.43	105.04	104.38	108.17	109.37	103.46	100.67	106.21	100.8	106.06	92.957	104.84	105.99	93.716	105.26	102.19	102.5	109.56	99.705	102.92	101.32	102.87	97.264	92.97	112.28	102.57	105.57
97.911	98.783	108.68	89.115	101.88	97.72	93.577	99.221	100.89	95.099	94.074	96.429	102.88	94.409	98.711	96.629	103.7	108.35	99.253	102.58	102.75	101.3	112.39	90.774	107.83	103.05	96.553	92.323	104.4	99.864	93.736	91.505	105.87	96.15	100.13	101.17	95.318	100.6	100.96	97.754	97.133	97.461	99.708	102.44	99.349	97.354	104.75	97.743	104.68	95.727
101.98	104.9	101.08	110.52	90.925	95.198	94.645	97.29	108.16	88.599	111.19	102.68	94.23	101.45	108.54	101.18	102.29	95.293	95.858	107.91	97.523	102.09	104.87	105.96	103.25	106.77	94.159	98.697	95.939	101.14	99.668	92.727	103.43	101.52	99.733	97.966	108.4	99.707	105.51	91.921	100.28	96.085	100.27	101.74	101.14	102.35	101.63	88.803	94.985	98.246
100.91	105.62	102.03	110.19	110.11	99.66	104.6	116.18	105.21	99.074	95.966	103.33	113.7	96.099	104.91	104.24	100.56	111.27	99.771	94.733	106.81	113.75	103.61	113.01	96.668	106.55	106.02	101.76	112.84	105.62	101.06	109.28	103.67	107.32	108.34	108.24	114.89	104.32	104.38	103.21	103.39	101.72	106.63	104.61	107.85	109.94	115.16	123.64	102.34	102.01
106.49	116.84	109.23	111.76	113.82	115.33	115.52	116.49	110.09	108.2	107.22	106.49	109.88	102.66	109.29	108.13	102.62	106.64	109.8	108.03	110.78	112.19	110.09	109.83	113.78	101.43	114.87	111.22	117.6	114.52	114.58	108.22	113.08	108.2	100.68	102.34	113.44	110.51	107.03	107.08	113.6	103.67	112.88	110.84	114.88	110.9	110.53	109.79	105.96	118.44
116.25	108.86	107.21	108.73	106.93	108.84	110.08	107.28	112.45	102.03	106.07	110.96	111.16	116.91	101.33	102.73	101.12	108.48	108.66	109.49	108.43	100.51	96.882	106.55	109.14	107.63	113.35	100.61	106.57	103.53	107.79	110.74	105.7	98.469	104.37	113.02	112.06	109.55	93.742	107.04	103.34	106.98	111.03	111.62	108.55	116.8	98.761	95.786	101	110.48
110.9	105.08	106.77	101.32	105.54	98.073	108.07	115.1	112.16	108.33	108.26	96.565	105.11	106.1	114.5	105.45	100.72	110.25	102.44	100.25	116.45	110.5	99.499	107.27	113.57	107.52	99.363	103.31	111.46	109.23	108.62	108.05	104.02	100.24	100.03	106.37	116.38	105.22	98.961	101.01	115.26	105.46	100.65	109.64	109.18	111.24	113.09	105.44	102.62	101.1
108.64	111.84	106.4	98.688	107.9	98.951	105.63	105.11	112.55	100.71	102.08	107.06	97.916	102.17	106.11	114.42	103.37	99.664	110.47	99.879	105.26	113.19	108.98	107.89	112.32	105.6	112.57	104.4	117.28	101.5	107.73	111.13	104.57	103.52	103.55	113.31	108.9	106.64	112.9	103.32	105.55	104.76	108.69	98.779	96.681	112	94.496	112.31	111.87	104.99
104.51	108.53	110.03	110.84	107.12	108.79	118.07	109.32	109.55	103.29	101.27	106.43	108.51	100.33	109.87	104.43	108.23	106.39	112.95	104.49	121.04	104.8	112.66	101.04	111.36	105.96	115.17	110.8	116.04	98.2	105.17	110.02	107.76	111.08	110.09	108.09	101.38	112.56	105.73	113.84	108.17	102.91	110.25	114.8	105.37	104.98	117.49	110.11	111.65	114.8
100.3	102.84	97.378	103.24	97.135	100.71	111.12	103.63	100.71	93.926	105.65	101.71	107.22	98.818	97.905	101.67	90.162	104.68	96.056	94.919	98.582	101.11	101.28	103.37	93.963	106.85	108.36	98.21	97.046	97.049	106.86	97.386	105.25	94.09	101.61	106.59	98.666	117.24	100.51	100.8	104.63	98.144	102.89	97.61	99.86	102.39	100.05	95.081	107.54	96.615
108.92	115.91	100.38	105.83	106.63	113.34	118.48	109.73	112.93	102.5	109.61	113.49	106.34	110.31	109.54	117.86	114.18	113.39	123.28	105.29	116.87	107.26	107.82	116.15	104.76	105.44	103.55	108.56	114.69	108.89	112.89	111.51	111.82	115.22	115.32	105.68	110.62	110.38	112.75	120.18	114.7	108.7	123.52	110.83	112.55	116.78	101.52	110.81	103.84	105.57
112.89	108.08	109.05	103.11	107.53	103.83	107.94	104.39	118.37	110.81	109.73	101.32	110.54	107.07	116.27	117.1	109.07	105.09	106.93	106.23	104.68	109.32	109.62	113.78	109.48	108.76	104.44	111.01	103.6	110.03	93.936	110.9	107.38	111.31	113.75	106.94	100.57	105.49	104.88	104.86	104.71	105.35	104.34	102.88	112.58	100.84	112.59	99.518	111.97	105.6
102.88	89.826	106.44	99.843	103.92	109.23	104.63	95.003	106.14	100.63	98.853	107.42	97.408	101.27	95.569	102.82	101.64	94.099	97.389	87.649	103.93	98.417	100.37	103.37	102.32	99.804	101.11	101.32	107.18	97.518	88.606	103.96	99.857	106.96	98.042	95.675	95.605	100.48	100.92	103.59	97.245	96.619	97.37	106.64	98.452	96.493	104.45	99.312	94.811	101.85
113.51	103.95	102.75	108.23	106.07	109.27	100.84	112.65	105.76	118.97	110.44	107.73	103.44	105.41	106.17	116.15	96.387	109.46	112.41	114.87	102.09	109.69	103.64	99.436	111.33	118.33	107.03	107.34	107.88	108.5	110.24	103.86	100.74	109.02	114.63	113.68	114.15	105.81	106.26	108.38	103.56	110.96	118.2	105.95	110.1	108.44	112.3	108.13	110.21	96.413
106.03	103.28	106.56	108.54	106.77	103.75	107.75	104.19	106.24	109.79	106.84	96.611	108.28	110.71	105.77	109.18	105.9	91.71	110.59	112.62	112.08	114.4	103.71	104.33	108.92	102.07	99.037	105.37	111.04	103.14	101.56	105.07	104.81	97.727	100.22	109.67	111.81	105.57	108.44	105.63	105.42	107.2	101.15	108.27	110.85	94.075	113.05	108.7	105.55	107.44
103.88	98.488	108.99	104.46	103.64	110.93	116.39	105.33	109.14	107.17	108.02	103.95	106.4	99.745	109.05	115.57	105.08	102.13	113.15	106.71	113.34	109.91	112.33	106.84	100.44	112.42	108.09	111.71	109.62	105.83	104.69	111.92	103.75	106.02	103.01	107.71	114.4	108.31	110.86	104.81	105.6	106.76	110.89	107.49	108.62	118.03	104.41	108.35	109.5	120.39
111.41	119.71	111.78	110.15	101.53	116.73	111.53	108.19	116.62	118.41	119.74	105.66	112.59	115.56	101.53	104.88	108.15	110.87	107.22	107.63	118.44	109.73	111.05	104.17	111.98	107.38	103.16	114.73	102	118.6	114	107.38	109.72	117.13	105.1	109.04	113.36	114.82	111.51	112.24	111.96	118.16	117.06	114.17	108.28	118.52	106.22	115.54	112.68	111.42
102.06	108.22	102.21	100.66	107.28	108.3	104.65	109.02	105.47	101.97	106.23	102.56	107.46	100.28	106.9	111.61	108.21	105.75	99.015	99.684	107.75	98.305	108.59	109.75	103.3	108.82	111.11	95.988	101.21	109.14	110.77	106.47	118.17	106.85	111.38	105.29	101.23	113.61	113.07	101.33	102.88	102.42	98.11	103.86	103.12	98.339	109.49	117.51	107.17	108.96
104.87	106.22	100.42	104.37	118.5	110.29	98.63	111.26	119.08	106.3	114.39	98.35	107.97	110.61	105.47	108.45	109.11	109.62	111.6	109.25	106.36	108.96	103.73	112.77	99.62	111.69	104.46	109.56	100.36	105.47	110.65	121.47	95.45	110.57	111.29	103.97	102.28	108.79	101.14	106.99	105.43	107.66	99.594	106.17	110.68	103.06	114.51	104.98	106.5	113.62
102.52	110.83	113.32	110.99	111.69	105.9	106.16	106.24	109.04	108.31	107.61	119.57	112.97	105.79	105.43	107.19	102.7	116.08	115.27	112.47	108.12	103.23	107.94	101.63	103.4	103.97	102.14	95.589	118.98	103.44	107.19	122.8	115.16	103.56	105.98	98.015	107.62	111.88	105.24	100.88	109.25	112.86	114.4	106.57	110.88	106.64	106.21	112.08	105.75	101.81
99.313	109.01	106.12	103.68	103.12	98.633	111.35	104.23	107.75	106.93	103.68	98.935	109.32	112.46	102.82	103.49	108.63	96.858	102.91	107.68	109.13	108.45	104.08	106.26	107.8	101.23	100.96	100.9	100.97	100.42	105.47	105.06	113.55	94.546	105.27	118.8	106.25	111	111	105.88	109.42	101.72	103.62	100.12	102.12	99.206	109.76	112.2	114.82	111
102.04	107.84	99.891	100.09	111.58	96.714	113.44	112.28	111.78	102.57	108.27	96.451	104.81	101.29	102.53	104.35	100.76	107.33	99.2	98.531	103.84	101.17	101.49	106.88	98.943	106.13	107.46	107.7	107.07	104.77	100.62	108.82	111.82	110.73	108.08	104.81	105.68	107.58	103.77	106.57	97.722	100.92	106.85	109.48	105.29	105.52	109.67	102.96	98.829	100.82
112.53	110.08	113.17	107.32	111.87	111.63	116.26	113.36	99.531	111.14	113.87	104.78	111.47	113.65	111.58	104.07	108.92	101.91	103.8	106.77	114.79	108.34	110.61	107.7	103.66	104.01	103.76	109.74	110.53	114.49	114.03	114.28	114.74	107.23	103.2	115.52	107.29	106.38	116.33	112.86	105.87	113.22	102.33	101.35	117.76	112.37	118.53	106.16	110.69	118.75
109.82	110.87	123.22	111.4	106.62	103.15	103.45	110.17	109.13	107.61	119.86	105.78	98.668	105.66	103.63	98.546	104.72	98.627	106.7	109.9	103.23	114.39	109.34	106.27	113.66	106.76	105.44	108.66	116.18	114.91	107.33	114.07	103.79	101.31	98.86	108.01	100.64	107.12	106	101.08	115.96	118.54	113.88	107.6	110.13	105.66	113.95	112.35	110.93	101.23
106.49	102.89	101.66	103.08	98.974	95.291	106.2	90.16	95.26	103.72	103.63	98.566	100.33	96.984	111.5	93.454	86.257	94.888	106.26	88.378	107.82	101.55	98.322	96.835	100.22	86.29	92.12	101.68	91.236	98.993	105.8	92.971	100.54	101.43	95.811	100.95	91.962	96.497	99.79	92.368	97.814	101.95	96.778	97.603	95.313	99.537	104.97	106.29	93.397	88.703
108.42	105.02	97.649	97.988	100.3	100.56	101.51	104.47	103.62	106.14	108.98	99.814	103.55	100.91	97.389	103.33	98.661	98.715	107.19	94.293	105.98	92.215	102.06	106.5	92.295	92.484	99.598	92.518	93.819	101.78	98.449	90.873	99.829	107.37	100.4	97.521	101.68	98.251	101.36	104.9	110.97	100.27	97.372	105.96	96.894	105.71	100.07	93.824	97.93	101.65
112.65	106.33	109.75	103.79	101.54	107.45	103.52	109.35	110.02	108.84	106.74	97.991	106.2	117.19	102.73	111.22	89.134	105.11	101.98	106.29	103.96	108.53	109.83	109.33	105.69	94.827	110.76	106.57	101.87	102.75	107.81	106.44	96.174	101.3	99.443	102.68	104.48	114.28	102.33	101.21	107.17	115.38	99.807	97.897	109.08	106.32	109.94	112.1	101.67	111
92.783	98.565	92.355	89.641	88.798	97.108	103.18	103.74	87.176	100.24	98.532	89.513	94.18	95.27	107.13	96.842	101.68	89.987	96.755	83.029	96.135	98.544	101.01	109.55	93.902	102.82	95.916	100	99.605	89.954	84.247	95.672	100.46	92.756	97.109	88.035	101.24	102.26	104.32	102.48	101.9	94.271	100.64	98.848	89.992	101.32	97.192	93.99	97.095	93.633
94.758	106.51	105.78	104.73	100.24	105.49	102.36	106.01	105.42	101.23	103.06	103.79	105.4	99.913	97.471	98.846	101.14	101.68	99.264	107.32	103.6	97.753	105.18	99.436	97.776	97.447	96.438	105.93	86.795	104	101.57	100.06	104.39	104.64	104.78	99.882	97.063	102.54	103.14	99.366	98.785	92.401	94.066	95.184	95.845	89.451	99.574	105.58	106.46	103.46
110.49	98.461	109.95	110.82	103.13	114.88	108.87	109.65	100.25	109.22	97.626	100.79	102.01	106.46	107.21	100.65	108.17	111	111.72	112.61	106.37	100.31	104.46	109.12	105.42	110.95	115.63	110.63	108.05	107.91	104.03	110.95	97.999	113.88	102.34	108.06	106.96	113.79	103.12	98.254	101.88	111.19	106.22	110.35	106.36	105.44	103.63	102.8	98.994	110.66
107.32	109.04	104.25	102.01	108.55	107.23	109.1	112.83	113.29	116.67	102.95	96.581	115.99	103.84	110.9	105.01	104.67	115.37	107.48	105.64	111.82	105.95	116.1	108.75	106.45	111.19	109.86	105.32	103.25	115.87	99.027	103.78	108.07	107	110.34	105.57	105.48	113.61	111.16	115.24	109.2	107.57	102.83	117.11	105.36	113.44	97.612	110.08	100.82	106.89
117.01	113.06	108.82	102.67	97.906	109.78	113.34	107.65	110.36	113.71	103.3	114.19	99.342	100.07	102.6	103.15	107.07	96.594	108.9	110.69	112.92	103.83	107.72	105.84	105.64	103.84	104.36	101.99	103.16	105.48	111.05	99.225	106.66	98.726	102.83	102.31	108.6	108.07	113.35	95.006	114.82	104.87	100.09	112.41	110.4	107.98	113	108.44	110.78	105.62
106.82	99.047	104.58	100.02	96.944	96.305	102.12	102.12	103.2	96.882	100.15	107.57	92.464	103.38	97.69	95.251	93.393	92.342	104.91	93.428	91.539	100.51	99.271	101.7	104.79	96.28	100.47	96.694	92.801	96.325	105.73	101.2	101.49	101.82	93.395	101.6	98.535	102.33	104.46	96.628	95.605	100.41	95.291	102.92	100.81	99.146	96.109	96.173	93.478	105.19
107.45	108.72	108.82	107.64	104.58	105.65	102.78	108.97	107.02	105.63	106.96	104.39	102.01	100.73	106.43	112.85	104.08	108.58	103.36	103.7	107.59	103.19	103.15	97.683	103.37	105.66	109.42	96.651	112.96	108.62	112.23	96.628	106.06	114.11	111.34	108.52	111.89	101.09	104.03	109.56	94.923	102.07	105.43	107.37	102.61	107.48	103.4	100.05	107.31	109.79
101.16	105.98	92.963	92.955	95.736	98.611	95.559	98.907	97.165	105.96	90.128	96.145	97.259	85.902	96.812	88.226	90.609	98.475	95.088	95.656	97.41	107.64	94.983	89.759	91.25	93.208	91.423	95.418	99.155	95.391	100.76	103.54	92.421	96.455	106.26	95.773	97.515	94.153	96.014	99.687	99.665	104.75	92.858	104.36	99.834	102.47	93.178	98.863	113.04	96.476
98.135	101.44	117.96	110.46	107.5	107.38	101.62	108.68	108.33	109.05	102.27	112.71	108.46	106.28	112.99	113.24	119.01	109.95	106.13	110.38	109.81	109.07	108.49	107.07	99.876	115.19	113.32	111.51	107.37	103.87	105.28	110.77	96.005	111.22	110.31	111.66	108.78	111.61	113.53	109.41	109.78	109.93	112.57	112.15	110.73	113.29	107.07	110.81	114.18	109.17
112.18	102.23	109.29	103.02	101.78	105.1	102	104.36	108.99	101.93	102.61	106.66	103.07	93.533	109.97	100.38	105.01	111.02	116.54	115.56	102.69	103.95	113.13	104.66	102.08	110.24	102.46	96.131	106.89	100.14	107.57	98.158	112.23	97.705	101.6	99.922	101.92	103.26	114.82	105.91	108.05	101.95	112.06	105.67	107.91	98.314	99.698	111.82	108.39	93.5
113.2	106.58	108.19	107.86	105.64	106.25	116.41	109.22	108.71	102.06	111.34	110.24	109.33	110.89	105.01	106.92	109.58	108.61	108.23	110.93	108.76	100.97	99.6	97.678	112.42	107.12	100.87	107.82	109.54	106.14	105.8	118.99	115.57	110.12	108.87	109.31	100.16	112.3	104.59	115.38	113.35	106.67	114.35	107.61	116.54	109.93	108.13	104.89	91.21	103.43
110.9	110.42	99.33	105.86	110.93	113.04	111.38	114.61	111.75	109.12	105.56	110.79	105.97	107.49	112.65	110.36	109.52	102.1	112.58	104.12	110.24	105.71	108.95	105.8	107.41	111.44	108.93	106.25	108.95	108.59	115.83	106.54	104.6	118.56	107.22	113.31	105.85	109.7	113.11	106.45	109.74	108.88	112.03	114.38	109.84	103.28	111.8	115.59	113.92	116.05
98.744	108.44	103.47	99.331	109.4	102.35	100.79	109.1	97.524	97.918	101.73	100.58	91.314	94.467	99.614	105.15	100.49	102.88	94.734	99.822	91.121	106.13	107.12	95.735	104.23	96.605	104.22	91.544	92.824	99.528	101.87	103.18	98.444	102.95	95.584	102.43	94.933	101.37	94.632	94.651	96.792	100.8	105.9	93.206	100.61	100.76	103.68	100.77	105.5	89.268
95.597	97.083	100.45	109.19	102.31	93.109	99.93	97.139	97.282	105.5	94.118	97.869	102.1	99.588	97.856	91.18	96.284	97.591	95.894	97.813	98.793	89.979	100.13	102.35	90.226	86.327	98.135	96.353	92.654	100.99	104.23	102.79	101.19	98.727	101.08	93.09	93.173	102.22	101.27	103.61	102.64	100.71	99.045	96.9	104.22	99.861	94.615	102.35	95.673	99.115
108.93	100.61	107.87	104.14	111.05	113.05	106.37	103.28	110.76	111.5	115.72	112.85	103.26	110.38	111.05	102.02	103.28	105.99	104.84	107.05	104.76	107.12	109.95	110.25	118.32	109.22	96.903	108.1	109.74	106.96	109.06	101.23	108.66	110.47	115.11	101.92	114.86	109.27	111.17	111.24	108.62	104.2	111.2	102.89	104.58	99.777	108.65	108.08	111.85	110.04
112.1	115.54	108.22	114.64	112.32	113.92	108.96	101.24	113.79	107.15	105.05	99.918	110.57	111.66	117.01	111.35	113.8	110.53	108.93	104.68	114.42	114.68	109.91	114.12	109.4	111.98	115.12	108.48	107.55	113.15	105.56	108.23	107.6	107.64	113.44	110.65	110.65	108.72	111.05	115.19	103.54	110.28	105.89	109.04	109.93	108.94	116.79	108.6	107.13	110.37
100.56	112.44	108.44	109.29	106.76	98.905	112.55	92.156	105.68	100.97	105.65	105.17	115.69	104.11	105.89	110.15	97.591	103.72	108.27	108.24	108.27	106.49	105.69	98.571	105.7	106.69	98.745	108.84	119.2	107.67	102.33	106.35	109.82	103.19	108.52	102.35	99.268	107.79	107.63	109.9	117.85	110.04	103.41	109.47	106.52	105.45	107.12	104.99	105.1	100.35
107.9	107.88	107.35	110.99	109.5	111.28	111.54	107.37	98.997	109.41	106.02	104.76	106.74	99.82	112.5	107.57	115.19	106.89	95.665	108.03	115.07	106.16	97.97	112.89	90.594	108.17	120.17	114.44	108.71	100.3	111.99	104.37	110.9	110.13	109.25	110.68	104.27	110.14	100.34	110.94	106.68	115.42	97.061	110.61	107.55	107.79	102.76	114.91	112.09	108.12
98.388	107.98	96.306	97.481	106.9	103.75	96.693	94.057	98.303	108.07	103.28	108.8	99.338	107.51	101.32	101.28	94.387	100.94	99.853	92.894	102.35	97.547	99.689	103.67	97.429	97.991	105.15	94.498	110.53	97.358	94.624	96.073	112.49	107.09	104.92	99.777	98.084	109.24	100.96	101.26	97.581	98.777	95.3	103.26	96.735	93.545	104.95	99.325	105.63	99.519
118.49	106.09	105.45	113.05	117.2	109.3	107.76	107.06	110.76	105.84	112.16	113.62	109.4	94.335	107.9	110.53	102.62	104.65	112.07	99.59	111.02	104.43	101.4	114.22	107.73	104.44	108.61	113.81	102.51	105.71	117.61	109.5	113.96	103.16	108.25	105.74	106.65	111.04	110.66	105.15	100.31	111.39	107.76	109.76	107.8	106.92	110.42	121.32	111	116.32
103.61	102.08	108.96	108.08	105.06	105.92	105.76	108.67	104.22	105.25	107.25	101.73	110.18	99.893	103.34	102.5	110.19	107.12	116.05	95.76	108.37	107.64	115.34	112.14	106.81	108.42	109.46	105.69	113.03	110.39	101.93	95.035	106.92	111.99	112.69	108.17	113.25	107.78	110.15	102.95	99.456	112.23	111.74	112.18	111.18	103.73	110.7	103.58	107.23	105.85
113.69	103.02	108.58	101.4	110.07	97.193	99.637	100.44	103.8	106.8	101.85	108.54	102.41	100.64	107.25	102.09	102.16	106.78	103.85	105.48	93.38	105.71	112.4	101.17	110.39	101.09	107.97	115.47	106.59	107	112.13	100.59	107.74	108.58	111.29	112.01	96.934	106.07	107.85	99.298	107.73	106.31	107.64	99.261	97.559	105.45	109.73	107.84	111.27	113.1
113.21	105.8	106.98	97.821	104.15	110.66	112.65	111.08	96.028	105.61	106.38	114.87	109.01	113.93	110.5	100.65	103.99	99.898	105.56	103.16	102.77	99.797	109.08	113.38	110.62	106.96	104.82	100.65	103.64	108.05	116.33	107.44	105.57	114.53	106.21	109.62	115.22	97.145	108.58	101.19	107.71	99.177	102.85	103.43	105.66	119.03	105.93	105.64	110.1	113.52
102.8	102.74	99.84	100.94	89.81	102.92	96.73	101	100.58	100.85	98.846	104.78	100.07	97.322	100.78	104.04	103.55	108.73	95.115	100.98	91.951	100.44	105.82	89.706	95.429	95.708	95.967	94.161	100.37	108.21	98.37	108.25	98.248	105.66	99.008	107.16	100.85	103.38	90.932	100.54	99.858	98.881	97.807	97.494	93.236	100.07	99.078	96.45	104.96	98.663
116.04	108.13	109.56	107.43	110.24	109.12	101.35	109.5	104.96	99.455	111.55	112.04	108.77	108.25	112.09	111.44	99.913	107.86	108.5	110.39	106.3	102.36	106.94	116.19	108.39	105.67	99.445	104.79	111.38	105.67	99.341	105.8	106.46	107.3	104.31	107.08	106.77	106.67	106.87	112.79	106.85	108.69	99.856	110.02	101.57	110.72	110.4	108.44	107.88	112.14
102.34	108.41	105.8	110.23	108.61	111.22	101.14	104.01	109.51	106.27	106.05	106.79	111.88	111.2	108.18	120.18	104.34	115.38	99.397	113.58	108.61	108.46	107.89	108.39	113.26	108.8	111.89	103.19	114.67	113.67	109.21	105.87	102.02	102.84	105.72	101.68	101.14	102.3	112.18	104.94	110.63	109.52	110.91	110.12	98.679	118.56	116.12	105.05	108.57	105.87
92.062	109.36	107.51	100.99	105.67	99.316	116.47	111.86	112.19	108.86	103.04	101.89	110.83	101.57	113.56	109.86	110.27	111.38	114.52	104.97	106.91	114.16	106.64	117.31	105.85	109.73	101.95	107.82	111.83	113.38	104.87	98.626	97.912	110.82	107.79	103	109.84	107.68	107.22	103.2	111.26	112.82	104.09	112.51	102.18	95.252	112.34	114.65	116.44	104.81
114.31	106.72	105.24	118.49	103.89	102.83	118.05	103.26	103.66	111.58	112.06	107.38	94.592	110.72	119.9	105.68	107.31	112.84	113.87	111.72	110.51	113.86	105.41	104.96	105.89	110.6	103.29	105.53	106.61	108.78	101.11	111.29	111.28	111.81	110	109.2	111.25	106.06	108.07	102.63	100.55	113.07	105.65	112.15	111.27	104.49	110.31	106.73	106.8	107.12
115.52	107.71	102.67	104.93	104.31	113.24	106.35	105.69	107.02	102.87	104.87	109.8	117.95	95.34	106.43	114.94	111.7	104.75	101.89	106.34	107.99	109.81	108.41	111.57	109.51	101.13	101.31	111.63	109.57	108.39	111.18	115.15	97.667	115.99	104.89	104.11	106.07	116.55	100.77	119.28	111.34	102.7	105.53	105.01	108.23	106.84	99.995	109.02	115.96	113.83
112.15	105.33	98.502	103.57	107	105.69	107.51	94.697	108.02	99.263	117.16	108.21	116.11	100.99	101.49	98.795	105.49	108.19	108.09	102.67	105.17	100.43	110.12	103	93.522	104.4	99.799	108.67	101.24	95.091	103.38	109.32	105.49	107.73	109.68	103.84	107.7	113.97	98.995	103.94	108.16	100.13	101.07	108.16	103.99	107.28	106.83	99.59	105.22	109.92
107.44	106.71	104.57	105.56	106.19	103.8	100.46	107.46	113.13	106.67	98.345	112.96	107.82	97.328	109.77	103.75	100.03	107.3	113.56	101.34	103.59	101.46	99.675	110.64	113.19	107.28	94.32	96.911	106.52	101.09	104.01	105.19	114.01	114.93	114.57	106.13	106.33	106.61	115.94	97.634	106.03	114.9	105.68	107.55	102.83	111.29	101.53	97.649	94.084	101.19
110.48	102.8	109.61	106.28	106.73	109.67	113.82	98.377	109.69	101.04	96.59	104.79	107.89	113.82	109.92	113.02	109.67	108.47	109.82	110.04	106.61	112.96	113.68	105.25	97.023	107.03	104.83	96.115	101.11	95.526	103.1	113.4	112.22	104.03	111.78	105.78	110.81	105.34	109.54	111.01	107.57	102.37	103.38	111.4	98.546	105.51	109.28	100.38	104.47	104.81
97.913	108.79	104.88	103.8	106.82	102.33	114.95	107.6	107.73	111.2	103.94	106.22	111.53	104.59	104.13	109.87	102.97	106.36	109.57	102.72	97.098	106.88	103.98	108.06	102.56	109.84	106.69	105.83	95.93	112.64	98.962	107.95	106.08	107.56	107.99	113.23	109.09	109.84	104.91	109.31	101.88	113.21	104.36	97.603	102.45	94.366	102.74	101.36	106.96	107.9
92.221	103.71	97.005	99.858	93.87	102.85	95.371	91.216	101.68	99.792	99.15	92.382	96.709	96.735	97.613	97.552	103.6	99.491	107.42	105.53	95.087	106.09	84.553	95.452	97.232	98.386	100.64	102.67	97.86	108.72	105.16	100.18	105.89	101.03	101.46	99.31	109.19	108.43	104.57	96.925	91.605	104.31	106.54	96.123	97.096	91.878	93.479	94.524	93.838	102.09
105.19	114.31	103.04	109.87	108.52	107.7	96.986	114.67	115.79	104.63	105.01	106.85	98.091	116.43	113.03	113.51	102.15	108.23	110.31	111.03	102.7	102.18	108.81	107.99	107.31	107.01	104.52	114.53	114.7	112.61	104.42	113.99	117.14	99.576	113.76	106.71	111.59	115.75	100.38	116.04	108.21	115.97	109.22	108.08	114.02	109.46	112.04	111.75	107.1	106.48
92.102	94.906	101.89	95.133	97.621	97.113	91.297	94.579	103.28	96.429	96.005	90.312	104.1	105.44	91.437	103.38	102.4	94.843	93.271	100.55	98.117	93.309	87.579	95.553	103.65	98.231	93.884	99.52	104.82	93.197	94.235	92.707	101.24	98.832	95.478	92.171	95.475	95.063	101.03	99.903	96.278	103.58	95.228	106.15	93.722	98.64	92.067	107.09	99.345	109.15
110.3	104.46	97.379	98.623	104.91	104	108.78	101.86	110.7	97.921	107.73	107.83	104.04	103.43	103.65	107.95	112.35	96.05	108.95	105.61	100.62	100.27	102.84	100.99	104.53	98.503	106.01	100.51	104.53	100.37	99.519	103.24	118.3	104.86	105.43	109.49	102.36	104.44	98.254	106.25	104.81	101.77	107.14	97.285	109.65	95.121	117.44	103.3	106.38	109.14
111.84	116.05	106.46	105.23	104.09	107.29	99.206	105.04	108.38	103.58	111.29	109.11	110.97	109.66	104.94	105.32	113.51	99.346	105.91	105.95	99.216	111.17	106.05	113.6	110.71	113.36	108	114.16	113.56	98.482	96.773	102.05	112.2	103	104.77	108.53	106.1	108.13	98.469	106.95	110.72	111.25	106.86	103.77	97.158	105.77	107.25	108.94	106.47	105.64
107.1	110.17	106.25	100.06	111.43	103.44	105.33	104.19	108.91	105.81	99.827	104.41	104.71	108.54	102.31	109.38	104.32	103.51	109.38	106.23	103.65	107.79	115.82	102.16	101.81	109.19	105.98	110.48	107.36	111.27	100.76	105.34	100.04	108.32	101.63	102.26	97.03	99.476	95.461	96.069	111.5	114.56	102.67	100.22	110.34	113.71	109.5	103.38	110.72	107.27
106.27	105.27	105.8	99.017	92.069	97.237	103.24	99.481	106.69	109.84	93.428	110.24	100.36	98.931	102.98	111.38	105.57	107.19	101.02	112.55	115.65	100.27	111.68	106.3	112.89	101.51	113.16	109.8	106.08	106.99	108.72	111.58	108.19	111.38	101.66	100.53	100.85	101.82	105.5	107.01	106.23	115.02	101.28	106.43	108.67	99.151	101.28	107.83	110.34	110.97
105.77	110.07	111.4	111.53	107.87	110.68	111.38	105.87	104.99	105.83	111.54	98.235	115.12	105.57	104.86	107.57	101.24	111.55	117.02	110.88	113.3	111.69	113.55	107.33	109.07	103.81	107.83	113.18	120.06	107.87	112.72	108.78	105.84	109.59	109.14	105.81	108.5	105.31	109.06	103.38	112	116.22	107.94	104.97	116.61	107.78	112.31	112.68	109.83	105.83
104.44	109.41	110.05	105.92	108.06	105.89	105.93	97.46	103.18	116.52	102.22	107.13	110.94	115.67	109.16	106.28	116.84	104.62	106.62	112.25	102.44	106.93	103.26	103.9	114.04	108.68	104.57	108.28	112.78	101.65	111.71	113.49	114.38	112	103.42	104.43	112.99	102.04	107.27	104.15	114.4	107.55	107.05	112.16	107.92	100.01	108.97	100.55	101.91	104.63
105.84	104.71	103.22	106.64	105.53	102.18	101.97	98.386	92.634	103.58	116.51	103.84	103.9	110.59	96.75	103.17	109.17	107.79	103.68	98.232	105.33	106.2	104.9	105.27	100.75	98.935	104.83	106.54	98.919	104.16	102.27	112.17	109.26	107.33	104.08	110.32	110.96	110.95	105.65	96.749	104.89	111.29	98.456	103.37	110.85	107.4	112.92	110.55	100.86	97.723
109.16	105.92	109.26	101.04	106.86	107.41	122.31	103.97	103.74	106.81	112.7	109.52	116.84	109.24	116.49	110.42	111.35	108.1	95.743	103.95	101.44	113.81	110.7	109.76	99.337	111.86	106.16	106.01	115.57	107.77	109.73	104.16	105.56	111.4	102.89	104.37	107.54	107.07	108.93	111.02	104.52	106.4	100.22	112.09	112	113.48	104.72	103.75	102.04	98.573
104.72	95.256	95.091	96.465	100.18	99.773	97.132	99.386	106.06	102.55	89.171	102.15	98.258	102.18	101.13	100.59	100.9	101.15	101.18	104.99	102.09	97.055	88.983	98.848	106.94	98.331	105.76	94.381	102.59	96.615	103.01	104.05	96.551	106.92	96.726	99.791	98.54	102.78	91.07	100.66	96.68	93.629	94.615	101.41	97.293	99.253	104.65	101.01	92.788	105.47
103.99	103.65	103.91	105.58	109.61	106.91	96.774	105.5	107.67	110.62	106.89	110.87	105.08	101.79	113.37	109.84	107.36	103.83	107.09	111.12	111.87	103.28	103.55	103.71	106.38	105.6	104.17	117.01	103.12	108	102.71	98.78	108.04	99.868	101.06	109.11	105.76	99.221	99.523	114.32	110.05	106.45	96.871	109.48	106.5	112	98.704	101.52	102.78	108.46
101.86	110.59	98.244	103.23	105.32	102.6	104.59	99.97	111.57	102.11	108.79	103.83	99.386	107.65	107.78	110.58	97.452	113.86	105.04	105.53	107.85	112.61	104.43	107.82	102.42	103.11	105.01	101.48	111.37	107.16	111.4	103.13	105.3	103.97	103.74	106.23	102.75	108.5	105.38	112.34	100.58	105.8	111.9	103.44	103.02	105.74	107.01	104.75	101.46	106.41
107.23	99.454	104.95	97.385	103.93	97.657	98.134	98.354	97.755	106.7	93.09	95.657	103.02	96.428	92.528	88.98	95.521	94.829	94.861	95.124	88.861	87.696	98.812	98.641	93.808	99.611	106.14	100.88	101.53	100.4	90.802	95.557	103.32	97.22	101.23	97.361	104.28	97.109	102.57	99.788	98.362	96.051	112.19	99.837	91.369	98.73	91.008	90.506	93.875	99.742
100.34	101.65	107.58	108.24	99.794	101.69	96.501	97.825	93.557	100.16	105.37	101.54	97.342	95.665	99.231	105.78	97.516	104.59	106.27	103.14	102.8	96.46	104.37	98.441	99.91	99.493	102.93	111.39	93.201	101.82	95.188	102.63	96.406	102	103.45	105.59	99.671	90.836	112.12	98.725	97.676	104.04	94.841	100.81	96.126	98.285	106.54	101.51	102.07	101.04
109.4	105.6	106.96	103.06	114	106.23	103.05	100.76	105.73	111.87	110.38	112.7	110.59	109.52	113.93	113.22	115.03	102.36	96.214	106.95	114.33	106.64	99.535	100.9	95.756	107.13	100.06	113.38	113.84	104.32	106.11	110.08	106.48	114.29	113.9	100.85	106.89	108.61	103	113.55	112.04	112.71	114.01	106.63	102.7	110.76	109.43	113.63	108.18	101.32
107.01	107.06	110.3	95.988	103.68	111.01	98.375	105.99	108.31	112.4	104.57	106.78	109.34	101.91	111.28	100.37	111.48	99.989	114.93	103.92	106.2	104.17	104.1	107.39	109.98	100	103.67	104.29	104.37	95.801	100.79	94.044	109.87	110.56	99.956	107.4	109.91	105.34	104.17	118.03	105.08	104.62	104.39	102.45	112.66	101.41	104.69	107.52	103.28	108.68
100.44	107.09	107.61	98.921	110.56	113.61	108.59	105	112	113.3	110.18	106.49	101.25	103.42	108.33	116.48	119.91	97.232	108.38	107.24	105.98	107.17	106.51	103.92	103.62	103.01	110.22	103.64	112.9	120.89	109.72	109.54	107.21	106.88	107.91	101.19	102.69	113.03	110.72	108.18	104.95	105.17	109.77	107.41	113.25	100.38	109.17	106.2	113.22	104.36
113.11	100.2	105.97	111.87	98.654	107.28	105.87	106.6	103.51	115.31	106.61	111.93	104.69	109.29	110.1	105.95	106.74	105.55	112.37	108.19	100.92	93.251	103.56	105.21	103.55	115.03	97.379	101.74	108.87	92.171	103.59	112.09	100.39	96.868	111.86	106.59	104.09	113.22	108.94	105.17	99.73	103.15	103.59	94.172	101.84	103.93	106.36	111.82	110.98	107.42
112.53	109.93	105.94	108.68	105.2	108.75	115.84	93.686	103.7	110.91	98.844	105.11	101.67	109.31	103.24	111.49	113.14	97.692	99.378	105.37	98.995	98.023	115.5	102.56	109.92	105.24	111.22	99.435	100.47	111.14	111.24	107.09	95.024	105	101.97	102.39	104.75	100.33	102.53	107.62	112.98	106.73	98.94	98.14	98.803	104.36	106.91	99.655	100.92	97.148
106.79	102.68	104.32	107.06	110.95	116.21	106.57	106.58	96.844	103.32	101.06	103.58	106.94	109.96	101.53	103.14	102.81	101.4	101.28	109.29	109.8	109.27	103.81	103.14	107.58	106.81	107.28	105.56	105.85	105.96	105.66	100.26	103.32	103.41	108.17	110.56	107.19	93.495	113.99	107.55	100.3	102.85	115.12	109.34	107.66	102.74	110.77	105.06	107.75	115.89
97.273	109.32	108.5	112.18	104.16	105.34	102.78	105.53	102.02	101.73	106.61	111.36	110.62	105.75	112.29	108.48	108.38	107.19	118.46	111.91	108.65	105.59	108.44	108.27	111.23	110.9	108.76	110.89	113.77	110.84	101.82	116.67	111.21	114.79	112.21	106.52	110.28	109.27	97.719	103.59	107.34	116.01	110.93	111.13	108.52	109.41	104.34	108.7	113.89	101.87
99.271	104.82	90.043	105.2	91.854	99.91	100.56	96.06	102.9	106.48	98.375	94.466	98.957	104.24	91.031	104.33	94.72	93.699	96.336	106.35	97.216	96.542	98.806	102.87	99.947	100.13	106.03	99.282	103.08	97.29	98.094	105.04	102.95	97.91	106.94	112.72	103.62	96.236	101.53	100.51	102.58	97.316	97.822	103.65	100.12	101.52	103.52	95.907	91.717	94.285
112.13	90.491	101.64	100.41	103.49	98.86	101.03	92.141	98.43	92.292	99.953	98.645	95.77	105.62	96.734	107.99	91.686	100.59	103.5	100.15	93.431	88.923	93.914	100.19	95.489	95.019	96.111	87.549	97.845	104.31	98.164	90.574	99.604	109.29	92.676	99.571	95.438	88.643	92.829	94.01	94.405	91.796	93.563	98.392	98.119	95.531	96.027	98.204	100.67	96.93
108.43	110.02	110.84	96.42	109.31	93.563	101.96	111.02	114.32	116.56	102.41	112.06	107.08	100.24	100.16	114.75	108.43	115.66	109.6	101.1	95.369	99.451	99.878	106.47	105.86	95.456	99.098	96.834	98.156	102.9	106.81	108.96	110.24	100.89	98.649	102.03	103.44	110.76	106.87	98.676	117.75	105.09	105.43	106.6	102.22	101.04	97.224	109.68	107.04	121.14
110.21	110.67	111.48	104.86	97.532	115.66	98.797	112.88	105.17	103.02	99.658	110.61	103.9	104.29	104.32	106.11	107.03	98.684	116.41	109.13	99.717	107.19	103.98	103.9	108.46	107.44	103.52	111.97	104.6	102.94	108.42	114.41	112.41	107.63	104.69	106.36	106.9	101.8	116.68	103.97	100.79	113.86	103.31	114.65	111.39	106.25	96.303	111.23	100.56	107.68
104.11	107.5	115.04	113.42	103.17	117.45	108.27	105.82	108.09	105.65	112.61	113.72	100.27	107	108.22	107.73	114.08	106.95	108.96	107.65	110.81	110.67	105.89	105.22	102.73	110.69	99.521	93.534	103.08	104.71	107.55	108.25	107.71	116.77	111.18	108.16	99.712	104.19	106.84	104.09	104.4	111.55	107.67	105.7	108.23	110.77	103.97	102.06	107.42	111.6
110.51	96.17	102.08	106.45	105.34	102.68	110.45	105.04	112.01	117.19	114.07	103.33	110.19	114.94	95.761	110.52	104.22	100.58	102.06	106.04	106.14	116.82	106.96	109.46	95.684	111.68	116.69	116.35	105.81	99.291	100.31	102.36	111.18	107.92	109.83	106.87	113.84	108.68	106.11	109.67	108.11	98.124	105.17	101.09	107.33	97.863	107.71	106.55	104.97	105.16
104.87	114.7	104.8	108.26	107.71	106.64	112.85	111.18	106.06	101.78	111.62	121.33	108.57	110.91	106.96	103.94	116.34	108.24	105.43	110.99	107.67	111.66	105.07	110.03	112.19	112.05	97.503	105.5	117.78	112.15	113.38	109.78	110.89	110.76	111.27	103.7	109.42	103.68	111.17	104.83	116.18	104.83	110.22	104.14	112.39	102.53	103.13	105.89	104.46	102.71
101.9	103.55	107.75	105.53	112.54	106.93	105.11	105.74	101.49	97.619	114.88	111.04	106.57	99.178	110.03	102.61	111	111.81	102.6	103.06	101.11	108.98	102.3	109.45	109.52	106.77	106.23	101.08	107.99	102.62	108.11	107.81	110.39	106.27	109.93	112.34	100.16	109.57	110.17	105.36	112.57	102.03	105.56	108.38	102.39	108.63	90.735	99.658	113.13	99.234
104.88	100.75	105.54	106.41	107.02	108.44	106.33	109.96	102.42	109.27	96.809	103.4	110.69	112.74	115.86	112.18	102.35	107.09	108.15	102.07	114.04	105.35	104.31	102.66	105.54	105.65	115.49	109.01	100.5	107.23	99.528	103.36	107.44	101.74	102.41	118.71	109.9	105.96	108.3	107.04	105.01	106.14	108.74	98.64	102.11	106.89	104.51	106.15	100.57	113.47
101.98	104.21	103.09	106.14	97.473	103.82	98.885	97.22	96.191	104.52	102.03	104.89	91.893	107.69	99.11	107.9	97.088	102.25	108.27	95.552	95.801	106.15	97.245	97.659	101.17	112.04	90.896	99.574	99.014	99.287	95.466	91.418	95.719	99.405	102.42	96.011	102.09	100.68	97.58	97.71	100.17	98.317	95.818	98.348	103.88	102.91	97.183	109.68	96.15	95.227
108.01	102.39	113.26	111.32	113.41	110.86	101.57	101.9	107.45	106.41	118.44	111.88	101.86	108.41	113.48	98.899	114.19	107.06	102.83	107.36	107.34	106.76	110.04	105.85	113.19	110.63	99.037	112	100.57	104.25	98.816	102.76	103.28	114.33	103.91	99.895	110.34	112.34	95.136	107.65	98.013	103.81	101.25	96.696	105.39	96.157	106.64	105.51	106.45	100.14
101.68	96.171	105.77	105.2	97.845	98.16	100.08	97.288	104.22	89.364	104.03	101.36	99.249	97.819	106.62	95.106	102.42	99.629	111.36	101.59	98.416	94.514	98.093	93.14	87.797	83.327	96.917	93.96	97.301	95.689	90.457	95.723	93.578	90.917	102.59	99.436	96.293	97.094	93.203	98.854	96.219	98.798	101.7	105.79	104.1	100.98	100.52	97.17	93.778	94.179
91.861	108.83	106.29	109.13	94.047	108.18	112.58	99.728	90.706	95.601	102.36	91.981	99.36	98.646	111.78	101.27	100.29	91.95	97.902	101.4	102.53	102.91	100.43	104.59	108.23	99.037	102.66	90.801	103.76	99.391	102.43	103.99	94.416	106.2	103.76	99.809	104.15	103.96	97.887	99.222	105.29	101.77	94.536	102.3	103.97	93.096	95.151	108.56	104.23	101.66
107.62	115.87	107.89	106.22	112.03	111.24	111.57	105.13	108.61	103.42	109.28	111.81	102.93	104.13	100.08	112.15	110.88	105.13	112.33	95.797	108.66	107.82	103.57	102.1	112.64	108.72	103.42	112.77	109.47	106.98	108.79	105.81	107.69	110.74	116.27	109.68	113.7	109.44	105.11	116.92	110.58	108.81	109.6	109.08	106.71	114.45	114.66	102.25	106.3	104.29
117.31	114.75	113.66	115.77	110.94	105.56	117.21	112.58	109.63	111.44	109.49	105.06	114.25	103.44	110.21	117.29	113.98	107.13	112.01	109.95	115.89	112.31	103.08	111.32	114.16	104.41	118.26	115.74	116.13	108.57	108.85	110.3	123.11	110.46	109.6	108.75	116.97	114.79	115.29	116.29	105.28	103	110.16	107.39	109.8	114.19	108.96	112.02	111.66	113.03
112.73	118.12	102.75	110.1	104.81	108.3	114.29	117.13	103.83	112.59	104.64	118.41	113.7	116.26	109.79	111.22	116.2	112.01	99.888	105.91	102.2	109.32	114.58	115.73	112.11	107.08	105.04	108.39	108.06	112.98	103.21	107.01	103.41	116.15	108.34	107.03	106.44	109.62	111.51	106.61	103.46	120.06	111.63	115.07	114.78	113.95	114.91	109.27	103.21	108.37
107.26	99.528	111	109.41	114.69	100.04	111.85	99.992	114.42	109.62	100.68	110.98	109.16	112.82	105.23	103.27	105.51	104.07	105.85	109.05	104.94	115.23	100.65	111.88	103.94	102.02	112.64	111.3	96.559	101.23	110.34	107.4	104.03	108.18	103.18	108.74	107.85	102.99	114.75	107.81	110.81	106.87	101.49	104.73	108.31	109.41	104.61	117.18	111.39	101.73
114.32	106.55	98.99	104.52	102.85	100.3	113.16	109.53	104.84	116.77	106.08	113.41	107.79	112.64	118.87	121.6	101.97	105.22	107.58	117.02	104.7	108.71	108.4	106.23	108.46	108.26	112.48	120.32	108.08	110.92	104.87	106.92	112.86	111.97	111	112.12	107.2	112.84	104.67	106.25	102.71	105.62	104.86	116.45	102.4	105.35	108.23	103.31	107.35	109.29
[truncated: 851 more rows]
[truncated: 150 more columns]
