# Supplementary material for: Genetic dissection of main and epistatic effects of QTL based on augmented triple test cross design
Source: PLoS One. 2017 Dec 14;12(12):e0189054. doi: 10.1371/journal.pone.0189054 (PMC5730204; doi:10.1371/journal.pone.0189054)
Supplement: S10 Supporting Information — (ZIP) [file pone.0189054.s010.zip › z6_2000_0.5_10.csv]

101.73	100.43	99.758	101.84	98.142	96.33	100.87	102.89	103.12	102.91	99.037	101.25	97.839	100.06	98.945	100.38	101.39	98.523	101.78	102.41	99.416	100.75	99.581	101.54	99.2	100.99	97.83	99.952	101.64	99.974	100.18	103.22	99.902	101.99	96.65	103.29	102.51	98.29	101.21	98.764	101.56	102.44	101.82	103.27	103.87	102.57	100.89	102.84	100.78	101.18
104.35	106	107.85	104.61	102.92	105.29	103.5	105.47	106.34	107.41	104.11	103.78	105.06	103.98	104.33	108.11	107.19	108.33	106.66	105.98	106.24	108.01	103.98	104.5	105.15	105.37	106.2	109.39	107.66	102.63	107.59	103.28	104.39	103.03	107.78	106.82	107.77	102.98	104.58	106.42	107.22	107.48	106.9	104.43	104.25	104.85	105.95	106.11	104.85	106.63
103.87	107.45	102.06	102.53	103.83	103.02	105.18	108.66	105.69	110.77	106.16	105.06	106.46	107.71	103.92	104.94	105.17	105.57	104.67	105.08	105.73	109.08	107.34	103.48	103.61	107.23	106.68	108.34	103.32	105.77	106.22	105.12	106.5	106.69	106.45	108.26	106.88	108.34	104.09	102.81	104.86	102.61	107.18	103.57	106.98	105.95	106.49	104.83	109.94	105.53
104.83	105.66	105.05	109.47	104.27	106.76	104.85	105.19	105.32	106.56	105.37	105.97	106.07	104.41	105.78	103.52	105.09	104.52	106.64	105.93	102.8	106.66	104.85	100.23	105.14	103.3	103.33	108.36	105.06	105.23	106.39	107.23	107.35	105.56	105.99	108.44	107.32	107.39	105.99	108.73	103.68	104.79	108.12	104	105.37	107.55	105.75	103.68	104.46	105.65
108.33	104.37	108.38	107.61	105.19	108.14	111.01	110.31	105.21	106.06	108.34	108.43	108.13	109.09	105.35	109.33	106.67	105.65	107.77	107.04	108.52	114.28	106.23	106.44	106.44	109.65	110.27	107.14	108.79	108.66	108.32	107.64	110.89	109.51	111.23	105.9	108.97	109.28	106.79	107.84	108.14	108.22	107.54	105.28	107.96	109.57	106.21	108.44	109.06	108.69
107.2	107.4	107.4	109.35	108.35	105.73	110.6	108	107.5	108.18	111.09	109.37	107.45	109.32	110.01	105.98	106.67	107.71	108.84	108.74	109.27	106.45	110.07	108.74	107.97	109.63	107.32	106.78	108.45	106.13	109.39	107.59	110.53	107.68	107.54	105.32	108.23	106.37	106.1	105.58	110.11	105.95	109.43	110.09	109.14	105.58	105.03	108.88	110.11	109.15
107.06	110	108.47	106.56	110.28	111.21	108.53	109.71	110.39	106.63	109.47	109.21	107.51	110.58	106.86	107.93	107.75	110.45	108.31	108.41	110	108.42	108.92	107.91	110.71	106.64	110.4	108.7	110.38	104.42	109.86	108.52	107.77	109.23	110.61	108.04	108.36	108.67	107.88	108.32	107.75	106.79	108.99	108.6	109.7	105.84	108.66	108.14	109.15	110.34
109.87	104.7	106.05	103.36	105.12	107.48	105.2	106.19	103.5	105.14	102.47	106.8	103.43	106.47	105.86	105.7	106.29	105.07	106.63	107.98	105.84	105.44	106.77	104.79	106.22	106.31	105.59	104.77	107.08	106.38	106.07	104.57	103.59	106.91	103.9	102.77	105.15	103.34	101.3	107.22	105.96	104.12	104.85	103.51	106.38	103.59	104.37	104.65	106.07	104.95
111.19	108.72	108.68	105.8	107.99	109.43	106.81	107.98	105.91	110.08	107.1	110.43	109.36	108.54	106.86	108.12	108.43	107.05	110.5	108	109.22	108.63	106.68	105.56	110.16	110.43	107.76	108.52	106.88	112.13	107.36	110.4	104.57	107.92	109.35	108.82	109.66	109.32	107.21	109.72	106.5	107.45	112.76	108.06	108.67	107.32	107.18	108.02	113.11	107.27
110.33	109.04	107.75	109.53	108.61	109.13	111.16	108.24	105.88	107.7	107.29	105.36	108.12	109.64	107.38	107.41	106.19	108.93	109.44	105.41	108.96	108.33	107.07	106.07	106.57	109.2	108.65	104.19	106.29	109.09	108.6	110.57	106.4	109.63	105.77	107.29	107.68	106.8	107.43	112.2	103.16	113.08	108.13	106.98	108.97	106.08	104.91	112.35	108.8	107.36
105.23	110.05	108.48	107.94	105.47	108.69	107.01	109.68	107.68	107.45	108.27	106.99	108.37	108.81	106.55	110.59	107.42	107.96	107.87	106.44	112.66	105.11	108.32	105.65	109.35	104.85	108.36	108.38	106.8	106.52	107.29	108.2	110.05	107.64	109.42	109.33	105.63	107.48	108.96	107.26	109.78	110.5	108.32	108.09	107.08	108.41	108.09	109.16	107.14	104.53
103.94	102.84	101.16	105.01	103.64	102.5	100.75	103.48	103.93	106.01	102.94	103.44	101.72	100.22	103.54	101.35	105	104.04	101.4	106.35	100.55	100.83	106.87	102.48	107.67	102.67	100.37	104.19	99.519	105.44	101.8	101.8	101.33	102.21	100.44	98.258	104.31	100.6	104.24	102.36	104.21	103.95	101.82	103.4	100.92	102.24	102.22	102.2	101.12	103.96
101.92	100.09	101.82	102.61	98.057	101.53	103.48	101.59	98.884	98.392	99.058	100.55	102.92	100.88	102.66	103.49	102.7	99.569	104.88	98.158	99.313	100.46	102.46	100.02	102.62	103	98.2	101.23	98.69	98.427	100.67	99.003	101.67	101.7	100.54	102.1	99.409	100.93	100	102.61	98.607	101.03	98.557	97.123	97.175	101.36	98.284	101.26	98.954	97.293
99.516	101.25	95.459	101.95	103.78	97.687	101.25	99.859	99.412	99.137	102.24	99.91	98.169	102.54	101.13	101.29	102.01	97.972	98.04	100.48	101.18	104.5	100.15	98.608	98.07	97.17	99.113	101.31	97.201	101.1	102.96	98.974	100.95	99.297	98.331	100.7	100.99	101.01	102.39	100.31	102.08	102.84	101.06	99.46	99.763	98.003	99.955	102.78	103.66	97.74
101.94	97.154	101.24	102.38	103.17	101.5	99.56	98.327	100.42	97.659	102.25	101.03	98.921	99.642	104.97	102.42	99.273	103.06	102.93	101.05	101.64	101.58	98.032	104.77	100.05	101.1	100.11	99.63	96.34	101.95	103.3	102.77	104.75	101.51	102.4	100.58	100.72	103.49	99.972	100.11	99.755	101.74	100.25	101.47	101.08	101.65	105.29	100.36	98.909	100.3
108.83	110.31	108.15	110.09	108.72	107.98	106.39	109.28	107.71	108.28	108.32	109.41	109.36	109.92	103.1	111.27	107.39	108.3	106.99	108.4	104.92	105.25	110.17	107.71	104.72	108.27	109.38	106.25	107.04	105.26	109.1	107.79	109.44	109.48	105.22	109.11	105.67	109.93	108.51	109.13	111.84	109.74	111.34	107.02	107.05	110.1	107.49	108.51	105.33	103.92
108.4	109.98	107.37	110.4	111.09	106.35	112.07	105.75	110.25	106.09	114.39	110.9	106.49	112.17	110.29	106.52	110.44	110	111.22	107.64	106.37	108.18	109.18	108.74	105.72	108.66	110.62	109.47	108.34	103.98	106.38	110.19	109.72	106.41	108.79	109.27	110.75	107.05	108.78	107.94	111.85	108.24	108.4	109.61	112.9	109.82	110.24	110.93	109.36	105.94
98.646	99.927	99.563	95.205	100.44	96.604	98.784	100.32	97.751	94.894	99.779	99.91	99.605	99.465	100.87	99.216	96.643	99.906	96.495	94.533	98.177	96.851	97.64	97.61	96.828	100.43	97.858	98.802	97.495	97.462	96.874	95.465	98.815	98.638	96.951	98.899	94.788	97.429	99.421	101.56	96.417	100.34	98.476	98.202	97.122	96.458	95.737	98.593	96.081	97.008
105.1	104.95	105.82	104.85	104.5	105.47	103.52	107.12	105.15	105.4	105.19	104.38	102.79	105.87	106.62	103.07	106.65	99.781	105.4	107.22	103.72	106.05	102.82	104.3	101.95	108.59	102.11	104.14	104.73	105.94	104.34	103.7	106.03	106.11	105.81	102.87	104.37	105.95	103.49	105.37	109.7	105.66	103.56	104.95	106.72	104	107.28	98.918	102.99	107.85
107.12	111.02	111.19	108.33	112.57	112.07	109.04	110.54	108.01	112.98	114.23	109.58	110.26	110.49	111.19	113.05	110.5	109.2	111.97	110.31	108.03	113.17	109.64	111.17	110.04	109.81	109.73	110.31	107.19	112.37	112.53	111.84	109.16	109.43	113.76	109.81	112.84	108.23	109.59	109.66	109.29	106.56	110.71	109.39	110.38	108.54	111.07	110.73	110.65	109.87
107.25	108.67	105.77	107.28	106.27	104.56	105.81	103.23	105.32	106.46	107.08	104.79	103.29	107.44	105.48	108.05	106.48	107.35	103.86	108.66	107.47	107.35	104.73	102.22	110.06	104.27	103.79	104.69	104.41	105.49	107.35	106.46	103.72	106.35	105.1	107.39	106.2	102.78	103.08	107.38	105.63	105.98	103.59	107.7	108.56	106.52	106.47	106.3	106.75	104.34
105.33	103.31	102.32	107.07	104.2	104.62	107.64	103.46	106.53	107.27	102.13	106.16	107.91	104.63	106.9	105.95	107.34	105.75	108.28	105.69	106.07	104.96	106.77	106.69	101.2	108.3	103.27	105.41	105.91	104.65	107.7	107.48	106.37	106.85	105.88	104.41	106.72	105.49	105.08	106.43	104.93	106.51	106.96	104.11	104.92	107.82	105.37	105.77	106.84	103.39
108.2	108.11	105.8	108.27	108.87	109.06	109.27	109.68	108.3	109.75	108.7	111.07	110.85	106.97	106.35	108.05	109.92	109.83	110.78	106.72	109.26	108.35	109.92	103.41	107.83	109.93	105.52	107.79	105.5	109.41	109.82	106.16	109.25	106.11	110.82	109.16	108.12	105.14	110.54	108.83	102.48	107.61	106.84	109.34	110.71	106.37	110.54	106.82	106.13	110.59
101.58	101.16	98.746	103.42	99.877	101.12	100.82	100.93	98.375	103.75	101.91	99.447	98.611	102.74	102.55	102.08	99.256	101.33	100.03	100.19	102.4	99.446	100.19	102.09	99.615	103.48	97.674	99.384	101.71	100.02	99.135	99.894	101.14	98.893	101.94	99.604	100.04	100.45	101.64	102.93	100.41	100.63	100.29	99.853	101.43	101.09	100.26	103.19	99.61	102.08
99.013	99.576	97.453	98.292	101.41	97.98	98.608	99.314	101.46	100.54	99.536	96.494	95.968	99.987	99.297	97.423	96.143	96.15	96.329	99.944	99.276	99.8	100.17	103.75	96.315	98.064	99.087	94.283	96.082	98.655	94.231	98.384	99.421	97.508	99.895	97.956	97.596	96.007	98.361	95.88	98.269	97.181	97.2	99.495	99.864	102.03	95.96	99.331	97.474	99.061
109.42	106.81	104.88	106.87	106.07	104.31	105.8	105.18	106.01	101.43	104.08	103.99	106.81	106.18	101.83	106.75	107.11	103.74	107.56	105.7	103.42	102.84	107.06	105.91	108.59	104	102.32	107.84	105.62	106.4	105.16	104.53	103.81	106.85	108.73	107.77	105.2	106.51	105.34	103.02	105.22	106.34	106.43	108.67	106.64	104.37	108.61	105.22	105.12	103.98
103.74	105.01	105.08	103.07	103.09	105.75	105.6	105.67	103.85	104.2	106.27	102.25	104.21	103.97	105.76	106.84	106.16	106.39	106.37	106.1	104.74	105.81	109.91	108.19	107.1	106.04	105.15	104	105.98	108.47	105.77	101.87	106.79	106.98	104.66	107.06	104.71	105.63	109.13	102.56	104.82	101.48	104.99	106.64	109.66	106.52	104.22	104.61	108.33	106.58
108.16	105.4	107.07	105.73	107.33	106.81	106.49	108.34	102.94	107.32	108.99	106.85	109.48	109.09	106.01	104.52	105.6	106.73	106.7	105.81	103.67	106.32	103.82	106.39	105.8	106.41	108.35	106.97	106.53	105.28	104.44	105.08	104.78	105.75	108.14	108.62	106.78	105.41	104.44	108.77	103.42	104.42	107.84	105.73	108.92	107.54	106.08	104.31	108.47	105.99
100.79	99.501	98.572	99.265	99.464	97.284	98.326	100.76	95.997	98.129	101.05	97.43	99.157	99.486	98.614	95.612	99.966	98.884	100.05	95.289	100.55	97.896	98.968	96.834	101.19	99.252	97.732	96.956	99.629	99.414	101.52	95.916	96.839	95.507	100.03	96.569	100.62	98.485	97.288	97.112	99.388	99.751	99.904	96.638	100.86	97.432	100.33	100.89	100.47	99.489
107.52	109.08	107.89	105.89	108.38	104.38	107.14	105.84	109.33	109.23	107.12	106.88	106.73	110.75	107.03	109.26	104.45	107.55	106.36	102.02	106.7	109.27	110.1	109	109.09	108.2	104.86	106.77	105.6	106.5	104.63	106.97	109.55	105.69	106.06	109.6	108.59	105.77	107.65	107.21	106.91	104.15	107.72	106.18	108.57	108.3	105.49	107.77	104.56	107.35
104.24	106.8	106.07	106.15	104.15	104.53	106.48	104.16	103.6	105.02	107.28	105.83	105.19	104.8	109.11	105.71	104.1	106.64	106.01	108.18	105.38	104.98	108.96	101.85	105.75	103.88	103.48	105.24	107.41	106.34	107.07	107.8	107.09	105.83	105.36	104.16	108.34	102.6	108.07	104.95	104.89	105.57	107.68	107.71	104.27	103.33	105.96	105.56	106.54	104.18
107.78	103.68	109.15	106.51	106.45	110.45	108.66	106.06	107.78	109.21	108.34	105.79	106.67	105.94	107.82	107.79	107.09	106.19	106.06	106.11	107.37	109.11	108.71	108.15	110.3	109.85	109.5	109.53	106.63	108.46	107.2	107.87	108.63	108.54	105.62	107.72	109.7	108.71	110.67	108.51	107.64	108.54	107.13	107.86	107.26	107.27	106.24	111.22	105.72	107.45
105.79	106.74	108.73	105.05	105.47	104.74	109.33	108.15	108.27	106.21	106.56	105.78	108.42	106.2	103.55	104.84	103.79	104.22	105.51	104.94	104.03	108.03	102.71	106.94	108.49	104.42	108.31	108.68	106.93	105.43	105.32	105.02	107.84	104.52	109.38	105.96	106.39	110.36	106.44	106.54	104.53	106	104.79	105.34	105.84	106.03	103.2	105.79	105.98	107.91
105.79	105.36	107.11	103.7	103.67	105.45	108.72	104.68	106.55	103.97	106.95	105.34	104.35	102.11	105.96	105.11	103.16	104.76	105.53	105.1	105.12	107.3	103.87	106.2	105.94	106.25	108.96	105.41	103.8	106.92	105.72	105.66	105.56	105.34	104.74	104.36	106.24	107.27	107.87	103.57	103.08	105.54	104.37	104.42	103.31	102.86	107.56	104.92	104.65	106.12
108.99	105.28	105.74	104.86	105.81	106.2	108.59	106.68	107.85	103.57	108.39	107.63	107.87	106.78	108.68	109.09	108.96	108.35	109.19	106.24	107.44	106.31	111.19	108.23	108.18	105.23	107.91	110.41	109.2	108.4	108.35	105.63	108.32	111.26	106.91	110.73	107.87	107.8	107.05	111.07	107.91	108.22	107.2	108.38	108.26	105.82	107.76	110.33	106.35	106.34
107.01	103.9	105.65	108.78	101.95	105.51	106.04	105.9	103.58	106.1	108.4	106.97	105.38	108.34	107.01	106.73	107.51	105.29	104.88	99.556	104.25	108.38	108.23	104.69	108.22	105.92	103.37	103.53	107.62	107.48	105.4	104.11	106.5	102.8	108.83	106.34	107.05	107.25	102.92	106.33	103.64	107.16	106.18	108.05	104.21	105.35	103.96	107.68	105.09	105.09
107.44	103.45	105.84	108.4	108.57	106.45	107.15	105.43	105.95	101.26	106.14	103.69	108.76	104.95	107.17	105.15	104.4	109.72	105.06	108.12	104.09	104.74	104.54	103.86	104.01	108.42	104.84	107.07	105.04	108.38	104.18	105.17	104.67	106.53	105.91	106.2	104.65	106.05	105.24	104.48	105.19	106.31	104.44	106.71	103.87	108.43	106.05	105.03	103.75	107.89
98.067	95.514	98.911	98.479	97.715	101.6	96.711	99.167	98.49	99.435	96.809	100.1	97.974	95.551	99.827	97.065	96.251	97.962	98.762	97.761	97.891	98.45	97.867	97.75	99.16	96.469	98.176	97.778	97.958	95.941	95.885	95.33	95.249	97.246	97.962	94.153	97.314	96.748	99.721	97.503	96.933	98.646	95.599	97.239	97.017	98.379	97.185	99.356	96.779	97.728
107.96	106.94	107.56	108.39	109.9	112.23	106.4	110.04	104.76	108.79	109.02	106.3	109	109.95	109.69	106.47	108.05	108.73	106.7	107.8	108.98	107.2	108.19	110.96	107	108.18	106.96	109.47	106.96	106.31	106.74	107.38	109.34	108.48	110.46	109.25	107.19	106.35	108.13	107.64	108.01	108.19	109.89	108.2	105	107.01	107.9	110.92	111.52	108.38
107.04	105.79	104.16	102.46	109.44	106.82	108.7	108.12	104.74	107.06	106.7	107.14	105.09	103.96	105.11	111.91	104.83	105.37	103.43	105.31	105.14	107.23	104.82	108.47	107.95	104.78	105.44	104.92	105.19	110.64	110.13	106.49	108.87	104.8	107.21	109.77	108.96	106.69	106.39	105.86	107.89	106.65	104.89	104.91	109.7	104.44	104.28	105.69	107.56	107.54
105.68	104.36	103.87	106.99	103.38	106.36	107.05	104.79	103.97	105.83	107.8	106.91	103.57	105.27	107.2	106.44	107.71	103.58	105.36	105.99	101.97	103.84	106.16	105.24	105.88	106.88	106	108.12	106.96	107.2	104.39	103.76	106.19	104.28	105.3	104.86	105.24	99.703	106.69	103.37	106.15	107.93	104.26	104.33	109.51	105.23	105.67	101.68	107.39	105.28
103.31	103.4	106.48	105.55	105.09	104.06	107.1	103.36	108.33	106.56	106.6	106.95	107.79	105.43	106.16	106.49	107.54	106.29	104.51	106.25	104.25	106.8	103.97	104.71	106.78	107.71	106.45	104.44	105.89	107.04	108.05	105.34	104.79	105.67	105.47	107.76	108.6	105.17	106.31	108.79	103.09	104.45	108.99	109.23	105.52	105.39	107.14	106.61	108.63	106.25
114.58	111.89	108.61	110.44	107.55	108.41	110.24	110.76	108.17	114.39	112.21	110.12	109.41	112.98	112.68	111.8	110.77	108.97	108.77	108.14	111.67	109.72	111.9	109.48	111.37	109.91	109.71	110.51	110.74	111.24	110.91	109.14	108.13	113.23	110.15	111.41	113.68	110.72	111.27	107.78	111.61	107.21	110.95	109.88	109.08	113.3	110.54	110.53	111.22	110.69
101.6	99.438	103.18	101.18	99.92	100.91	98.527	100.76	101.59	100.19	100	98.608	96.844	101.75	100.71	98.505	101.37	99.276	96.721	99.789	99.089	94.452	98.389	100.32	98.552	102.83	102.86	96.983	99.918	102.08	97.746	99.567	101.62	98.695	99.561	100.39	100.74	103.62	99.013	100.15	104.23	99.014	99.449	98.435	101.8	101.47	101.17	101.32	101.31	97.47
107.85	103.54	104.98	107.74	104.31	104.77	106.68	105.86	106.17	105.91	106.73	107.71	104.32	105.45	108	107.81	105.17	106.79	104.46	104.42	105.6	106.68	109.81	103.98	105.34	108.33	102.02	106.05	105.77	105.93	107.16	108.04	103.83	107.03	106.41	106.92	106.34	103.8	101.32	106.59	105.26	107.17	105.85	106.04	105.23	108.14	108.08	105.99	105.26	106.68
106.47	107.12	103.93	104.84	110.56	107.37	105.66	110.16	106.09	109.52	105.2	104.81	105.83	107.87	105.34	102.7	105.38	107.26	107.27	107.75	105.02	106.76	107.8	105.55	105.33	104.03	106.29	101.72	107.83	108.81	102.99	105.75	104.92	104.24	108.43	107.56	109.46	105.66	108.83	105.32	106.67	105.71	105.8	107.3	106.93	108.39	105.84	107.68	108.17	107.24
107.72	106.2	104.31	106.57	102.35	105.79	106.74	106.09	104.52	103.46	108.49	107.29	103.7	107.55	104.13	104.72	105.62	107.56	104.72	106.65	102.93	102.36	103.56	105.02	103.71	106.21	101.08	110.11	105.43	103.84	106.41	108.72	104.61	104.49	106.34	107.23	105.84	103.3	103.65	105.22	105.47	105.07	104.81	104.38	105.31	105.47	105.06	101.95	104.97	107.2
106.95	106.95	107.26	108.25	108.27	105.95	104.77	108.09	109.01	107.76	106.87	107.52	110.02	106.98	108.32	109.5	109.77	108.92	108.05	102.8	109.05	109.26	105.8	106.42	106.72	108.31	104.92	108.45	107.63	105.6	107.9	113.35	104.88	110.83	106.73	110.04	108.68	106.99	109.7	108.6	105.54	109.71	105.1	104.79	108.86	110.16	106.56	107.24	111.29	110.98
105.62	108.35	102.84	105.58	105.13	104.5	105.27	104.24	106.68	106.03	103.39	106.56	106.62	103.62	105.5	106.61	105.86	108.81	104.03	105.25	103.54	107.1	103.18	104.82	109.39	105.84	105.9	100.29	104.45	106.17	109.3	101.69	107.53	106.83	106.44	106.47	105.78	105.28	105.26	107	105.27	107.35	107.64	105.89	104.27	107.24	106.15	105.82	105.78	105.21
106.56	108.71	105.24	105.78	107.55	101.92	105.9	105.99	107.64	101.89	108.52	104.58	105.51	103.45	108.25	106.55	105.73	105.33	105.48	108.96	103.57	106.6	106.13	103.89	105.24	108.12	105.86	105.16	104.37	106.14	106	100.67	105.6	106.07	105.91	106.12	106.69	104.55	106.42	105.51	107.01	108.94	103.34	107.08	103.49	103.36	105.76	107.44	104.86	106.11
104.89	104.86	103.57	104.12	106.27	104.59	109.89	106.29	103.2	106.24	108.53	107.29	107.6	106.6	107.6	106.63	105.73	105.5	106.74	106.3	107.83	107.51	105.32	104.74	103.96	106.79	104.15	111.15	106.71	110.32	106.39	104.85	107.76	106.87	104.34	106.82	106.66	104.47	104.77	107.27	106.92	102.91	106.92	105.86	106.47	106.26	104.02	107.83	107.93	105.8
106.5	103.23	105.91	104.33	107.78	103.96	105.06	107.14	111.8	105.3	107.4	105.19	109.92	105.08	104.99	109.57	105.13	103.92	103.68	107.06	105.1	107.89	107.73	103.72	105.65	105.64	107.68	105.33	107.07	106.07	103.84	105.11	106.91	106.67	106.91	105.95	109.14	105.6	105.47	109.08	104.92	104.67	104.15	106.37	106	109.41	106.73	105.01	106.78	106.08
106.09	105.3	106.98	106.33	108.82	104.59	108.68	106.98	108.72	104.95	107.68	104.63	104.25	105.02	105.2	104.43	108.03	107.15	108.21	105.1	105.84	107.96	107.87	103.34	105.42	108.25	106.47	104.78	104.77	106.96	105.32	108.92	105.34	105.11	106.46	108.24	105.97	106.13	103.46	103.1	103.79	106.7	102.84	108.72	100.83	104.3	106.38	105.95	104.92	105.69
98.636	99.943	96.592	102.1	98.892	100.06	97.571	99.645	99.852	99.413	100.87	102.38	101.29	98.108	100.49	99.943	100.37	101.29	99.296	102.22	100.4	101.13	99.823	99.802	101.15	98.72	103.44	102.24	101.49	97.021	100.15	99.815	100.74	101.7	99.948	100.01	100.01	100.33	97.147	102.43	99.067	100.77	101.02	102.23	99.263	101.55	99.98	100.67	102.66	101.51
109.95	109.36	107.03	106.4	107.16	106.46	105.93	110.12	107.39	108.42	108.65	109.4	106.74	109.12	106.19	108.64	108.25	110.18	106.6	105.09	109	106.09	107.11	106.94	108.16	106.58	107.38	110.25	109.82	109.41	108.74	109.76	110.09	107.09	106.5	109.94	108.68	107.14	105.47	108.42	108.11	106.72	105.67	108.36	109.78	105.74	104.08	105.44	111.1	107.85
108.85	107.94	107.7	106.92	108.88	105.98	104.86	105.7	103.4	107.45	110.23	107.72	106.22	105.39	105.75	108.1	105.91	103.43	106.99	105.4	108.91	106.94	108.54	104.74	107.48	107.3	107.31	104.15	105.15	109.46	103.34	107.01	109.34	108.94	104.49	106.82	106.27	106.51	110.12	107.16	106.21	105.96	103.75	106.15	107.12	102.1	103.94	105.95	105.85	108.93
111.21	109.58	111.04	110.21	106.01	106.74	108.12	108.92	109.6	109.4	107.21	109.36	108.36	104.91	108.11	109.18	108.38	106.71	110.55	109.41	107.95	107.31	104.6	107.12	106.32	107.46	103.12	110.11	110.29	107.06	110.38	108.36	108.16	108.25	108.67	108.99	110.09	106.56	110.16	108.74	108.43	107.09	108.62	110.14	109.09	109.7	110.27	106.81	105.02	106.18
106.17	105.61	104.11	108.24	105.28	108.07	107.25	108.44	107.26	105.39	108.98	106.9	107.77	106.26	104.96	108.08	104.28	108.55	105.18	109.61	105.7	105.84	107.2	104.41	108.97	107.31	106.52	109.59	105.2	106.85	104.39	107.34	106.76	108.08	104.2	104.87	106.14	111.15	106.99	104.16	103.98	105.92	104.85	105.39	109.84	108.06	105.87	102.07	104	106.82
101.79	101.65	100.59	101.68	100.37	100.52	101.1	98.574	101.48	100.78	100.21	100.72	99.54	100.9	100.44	99.525	103	102.13	101.13	97.795	100.17	99.261	100.91	100.3	100.63	100.93	100.55	101.95	99.258	99.039	99.644	99.527	100.2	101.42	98.932	100.83	101.71	99.16	101.34	99.438	99.971	98.286	103.62	99.732	102.41	101.16	99.6	97.981	102.1	98.48
109.3	105.25	110.67	108.33	106.71	108.98	105.74	107.64	107.57	109.39	109.09	107.86	109.05	107.82	110.08	110.63	104.21	106.23	108.65	109.92	108.15	113.46	110.73	110.07	109.86	107.74	110.09	107.48	112.2	106.68	109.42	107.8	105.85	110	110	105.78	106.63	107.37	109.78	105.42	108.62	108.71	105.86	107.13	109.16	108.76	111.23	108.89	110.79	106.22
106.3	110.74	108.12	107.92	107.44	111.58	106.35	111.44	108.15	103.23	109.2	107.17	114.11	108.12	111.02	105.92	106.03	106.28	108.23	109.04	109.96	108.2	106.97	105.78	108.36	106.37	111	106.76	107.6	106.16	109.4	107.23	106.92	111.52	106.8	110.07	106.36	109.48	108.35	107.84	108.64	107.24	104.87	107.9	108.09	107.61	105.77	105.93	108.68	107.3
96.938	99.207	97.432	96.734	96.393	97.881	98.296	97.047	99.52	99.531	97.743	96.151	97.867	98.945	95.169	100.5	100.1	101.43	98.976	97.493	97.88	98.109	97.595	99.646	96.738	99.491	94.547	97.205	96.857	98.018	100.4	100.82	95.806	100.64	96.643	97.14	99.904	98.258	97.353	99.467	97.624	99.061	99.402	96.941	97.944	98.453	99.614	95.835	100.02	100.6
107.7	106.11	105.11	107.52	109.04	103.96	108.65	111.01	104.72	103.47	105.2	104.25	111.87	107.17	106.03	106.62	105.1	106.02	106.9	106	104.74	106.57	108.07	107.87	106.67	107.89	108.58	101.81	104.13	107.52	106.45	105.51	106.29	105.11	107.05	103.74	109.99	106.94	104.7	106.16	109.08	107.71	107.59	106.39	107.56	107.36	108.94	106.01	106.67	109.33
98.348	101.64	98.672	99.643	95.977	97.325	100.22	97.21	97.123	98.431	99.543	99.52	96.736	97.514	98.222	97.974	98.958	98.078	96.612	100.38	95.509	98.685	96.061	98.093	95.879	96.735	98.386	96.6	99.651	95.545	98.274	97.475	100.18	98.204	94.425	97.434	96.423	96.187	98.194	98.351	96.208	95.791	100.81	99.917	96.755	99.912	95.193	99.57	96.61	99.363
103.68	105.52	107.31	110.81	105.37	108.2	106.11	106.79	99.594	107.81	105.82	107.83	107.03	105.14	106.32	105.79	108.08	105.87	109.08	106.57	105.65	103.75	105.21	107.48	108.45	104.43	104.52	107.38	108.01	110.78	104.99	105.33	107.86	107.52	105.04	104.18	104.57	106.56	106.17	105.81	107.6	105.69	106.61	108.04	109.35	104.74	104.33	106.3	107.79	106.2
105.63	106.62	106.3	105.96	105.32	104.73	106.74	105.68	102.71	103.42	109.48	103.77	108.14	104.44	105.06	102.47	107.39	106.75	103.89	103.97	105.98	103.72	104.35	102.91	103.43	103.24	106.98	102.75	105.58	106.14	104.62	105.26	106.2	103.66	102.62	103.7	106.48	103.66	105.88	105.73	104.35	104.85	106.83	102.53	103.68	103.81	103.71	101.92	105.87	103.63
107.1	106.38	111.52	109.35	106.37	105.41	108.66	106.21	105.58	106.04	108.35	105.88	109.95	106.76	106.26	107.18	109.93	108.93	107.55	105.97	107.4	105.6	107.99	108.97	102.64	106.57	106.72	105.54	108.24	104.67	105.53	105.8	105.67	107.01	110.09	109.19	108.56	107.57	106.57	105.13	103.97	105.85	104.99	106.99	108.7	105.13	107.38	107.67	108.27	106
104.59	103.27	106.73	104.67	105.34	106.36	105.18	104.75	105.14	103.85	105.24	105.9	106.35	103.99	104.83	102.92	106.78	107.5	103.29	104.77	103.45	104.38	106.9	107.52	107.04	106.39	102.95	107.56	103.88	106.7	103.08	105.21	105.41	107.28	110.72	105.09	105.16	106.54	104.34	103.45	105.21	108.05	104.65	106.7	102.38	104.09	106.94	107.23	105.66	108.58
104.9	107.59	107.21	108.52	106.08	104.55	105.51	104.16	106.14	106.6	105.69	105.17	106.26	104.41	109.17	107.46	105.9	104.48	105.03	109.41	102.11	104.49	105.81	106.19	106.03	110.02	107.03	105.64	106.98	109.46	104.36	108.73	105.2	106.61	106.97	108.48	106.82	105.12	110.34	108.7	102.34	104.54	108.98	107.76	106.55	104.07	107.61	107.62	107.58	105.78
109.27	106.76	105.26	105.64	107.05	103.52	104.58	106.9	106.52	106.93	104.85	106.75	107.91	108.46	108.82	108.02	106.55	102.09	108.09	107.64	107.6	107.78	105.92	107.35	103.26	103.85	106.91	108.01	108.02	107.48	106.5	106.41	108.82	106.56	105.56	105.08	105.75	105.85	107.08	106.45	105.48	107.81	105.12	103.08	107.63	106.96	108.53	106.27	108.6	105.23
99.344	100.14	97.641	99.31	98.591	99.181	96.93	101.42	103.16	98.739	98.112	100.23	100.35	100.13	95.7	96.322	98.455	100.17	96.122	99.47	95.786	96.459	96.668	101.28	97.74	100.45	99.801	99.033	97.879	98.683	101.72	99.701	101.35	98.024	99.799	98.641	96.185	97.448	95.75	98.548	98.347	99.474	96.704	97.968	101.7	96.645	99.721	99.896	99.529	98.178
105.95	107.13	106.68	108.92	106.42	105.39	105.71	107.78	107.39	107.09	106.81	105.01	103.48	107.79	103.67	104.61	101.93	107.88	105.27	106.53	104.14	105.28	106.91	108.64	106.69	108.59	106	105.97	104.7	108.04	108.65	105.87	106.87	108.21	106.18	104.86	104.32	109	104.37	106.7	104.98	108.86	108.51	104.72	106.97	104.84	108.09	108.24	106.54	109.46
110.04	109.22	106.34	108.37	104.53	110.17	108.1	106.55	107.64	108.55	107.73	109.4	107.59	108.53	108.14	109.19	107.37	108.28	109.55	108.1	106.32	108.21	107.97	107.65	107.36	108.39	108.29	108.32	109	110.25	107.25	106.72	111.16	110.4	106.82	109.03	109.28	109.47	108.71	108.46	109.21	107.19	110.09	109.96	110.01	111	111.5	107.8	105.66	110.48
106.26	106.32	106.75	104.87	106.72	106.36	111	102.4	106.75	107.86	106.1	107.33	105.67	103.52	104.07	105.47	106.56	107.8	104.85	108.99	106.47	104.75	101.57	104.27	106.72	107.56	107.12	107.59	104.31	104.41	105.28	105.43	102.1	104.08	107.26	109.81	103.35	104.36	103.5	106.29	102.81	106.97	104.94	105.57	107.44	108.76	106.52	106.76	103.65	104.25
105.6	102.36	106.1	106.84	105.47	105.94	104	105.12	107.52	106.58	106.91	104.46	106.99	103.17	107.9	105.3	106.31	102.72	106.24	104.72	104.18	107.53	105.03	104.6	103.98	103.89	107.19	107.78	105.57	103.45	106.04	107.01	107.98	103.38	106.8	109.8	104.7	105.71	105.32	102.07	105.93	105.41	105.87	105.89	106.08	104.66	107.98	107.75	103.71	105.9
106.56	108.04	109.54	102.94	103.46	104.29	103.81	107.84	105.62	107.39	105.52	105.19	107.37	105.89	106.76	106.81	104.95	105.17	108.56	104.39	105.69	104.27	105.84	106.2	106.04	104.72	105.3	106.73	107.46	108.5	105.19	106.54	108.53	104.29	103.17	106.87	106.3	106.11	107.23	107.06	103.33	108.84	105.86	100	108.25	105.11	108.37	108.63	108.66	105.72
108.33	108.94	104.3	103.48	107.28	107.61	108.19	107.13	104.42	107.28	104.35	105.58	105.93	107.97	106.07	109.38	109.03	106.16	107.52	104.67	109.63	105.9	106.92	104.21	107.37	107.08	104.02	105.89	107.51	106.58	109.01	107.51	107.94	106.05	104.58	106.38	106.12	106.07	105.54	105.83	107.42	106.83	107.67	107.35	105.05	106.68	107.4	105.2	104.44	104.88
109.84	104.77	104.37	105.3	106.78	105.05	110.22	106.62	108.98	107.85	105.99	107.08	106.6	108.72	107.41	105.51	108.94	105.55	107.44	104.45	105.78	107.49	109.62	104	104.25	108.26	106.27	106.21	106.73	104.34	108.81	108.47	106.32	106.2	103.89	107.43	107.42	101.61	104.36	104.11	104.12	108.56	107.56	105.85	109.52	106.35	108.09	104.46	104.93	106.85
103.25	103.18	100.95	101.54	102.51	102.45	98.847	101.48	101.37	103.24	102.65	100.1	101.39	100.64	96.054	100.47	102.74	102.16	98.44	105.13	105.54	101.08	101.32	99.945	101.78	100.36	102.31	102.37	100.17	102.88	99.644	99.277	103.06	101.24	98.712	98.416	103.95	99.063	100.6	99.958	101.41	100.3	101.94	104.07	100.14	100.87	98.19	102.29	100.85	102
108.42	106.37	105.29	107.96	106.32	106.78	110.35	104.37	107.38	106.75	109.05	104.97	106.21	104.37	108.41	107.76	106.7	105.27	105.81	107.36	106.43	103.71	109.09	108.12	106.76	108.33	104.89	104.54	108.88	109.46	106.85	109.76	107.76	106.19	105.2	107.95	106.06	107.14	108.86	106.33	104.21	106.98	109	105.46	108.15	109.01	107.42	106.75	108.11	106.5
103.78	107.6	104.23	107.43	106.2	105.09	109.51	108.85	107.47	108.46	108.11	109.33	107.71	106.68	105.05	107.07	109.94	104.43	103.76	105.01	108.2	106.65	104.49	106.23	108.17	106.75	102.69	106.65	107.97	106.47	108.19	106.96	107.09	107.01	106.53	106.71	105.24	107.28	104.72	103.88	106	106.46	107.33	104.04	104.61	105.48	105.2	106.32	103.25	105.73
105.81	109.87	109.76	109.81	106.73	108.21	109.2	109.76	109.51	108.12	108.39	109.38	108.61	107.57	107.31	109.66	107.06	109.65	107.26	108.65	109.22	107.72	109.55	109.22	105.46	107.52	109.72	108.87	108.55	111.3	109.71	107.09	109.49	108.6	108.7	110.98	108.25	105.52	104.33	107.49	106.82	107.46	107.4	109.57	108.14	110.75	109.9	109.41	109.37	110.13
106.57	104.07	104.08	105.07	106.04	105.09	106.54	102.71	106.68	110.3	106.41	102.28	105.98	106.64	104.58	103.71	106.28	106.16	108.17	107.3	106.52	103.94	105.12	104.71	103.42	107.8	107.14	103.15	105.8	105.05	108.29	104.97	104.83	103.45	105.98	101.68	108.15	101.93	105.29	105.67	105.42	105.53	104.85	106.11	106.91	104.94	107.24	105.35	107.5	105.58
97.368	96.683	96.337	96.296	97.489	98.697	98.735	94.737	102.06	99.012	98.554	99.854	97.405	96.827	99.136	100.13	95.883	99.407	97.27	96.585	98.469	99.175	97.267	100.52	97.753	98.978	101.73	98.141	96.256	96.658	99.32	95.303	100.57	100.77	94.531	95.468	97.657	97.86	98.548	99.795	99.737	96.457	96.075	97.993	97.273	100.92	95.811	98.063	98.014	101.79
108.61	104.13	104.94	106.43	105.59	104.7	109.04	105.88	106.95	108.09	104.23	107.34	108.66	106.42	100.83	105.27	107.78	106.52	106.09	106.24	102.77	106.74	108.84	106.63	109.49	104.33	107.79	106.06	107.06	102.69	107.75	107.39	105.87	105.29	108.32	105.3	109.07	103.96	105.32	103.74	106.77	107.27	104.04	106.83	107.04	104.4	105.62	102.71	108.87	107.28
102.52	101.55	100.35	98.727	99.459	99.507	101.5	100.4	101.5	101.53	102.79	102.05	100.32	99.476	98.301	98.524	99.646	100.12	101.69	102.9	102.21	101.75	97.228	99.563	100.09	99.629	98.901	98.237	99.896	103.44	99.074	102.31	102.13	104.73	101.83	101.25	99.631	100.72	101	102.58	99.875	102.63	97.159	102.26	100.17	100.76	102.72	100.62	99.226	99.952
101.62	99.914	100.8	102.4	104.23	100.83	97.688	101.92	102.27	101.79	100.46	100.91	102.08	101.31	96.771	101.62	101.55	100.86	100.43	102.36	99.989	104.05	101.4	101.55	103	102.04	99.166	100.13	97.419	100.61	100.81	102.71	102.7	98.082	101.87	102.85	102.32	99.224	102.07	95.337	101.84	103.29	98.512	100.51	102.93	100.9	100.75	99.728	98.845	98.763
108.66	105	106.14	108.54	103.87	107.6	106.6	105.95	105.97	107.25	106.78	109.31	108.63	103.08	104.95	108.39	104.95	104.78	104.51	107.1	106.36	109.08	101.28	104.59	108.81	105.33	108.79	105.07	104.98	105.32	104.62	106.35	104.38	107.77	105.83	108.84	104.34	107.94	105.88	111.39	106.24	103.46	106.2	107.22	104.9	104.67	104.08	103.95	106.7	107.96
105.11	105.92	105.19	104.68	103.7	104.71	106.77	107.27	102.24	103.5	102.28	106.75	106.24	105.77	105.72	108.54	104.71	107.66	104.17	103.86	104.86	104.99	103.99	103.53	103.49	105.31	104.25	104.21	106.33	104.81	105.77	105.77	104.37	103.14	106.98	104.47	105.88	107.11	106.84	105.32	104.98	104.69	105.9	100.59	103.8	104.38	104.32	106.96	104.35	105.44
106.65	109.45	106.73	108.82	109.29	106.31	110.64	110.74	108.49	107.39	106.84	107.73	105.88	105.4	105	108.02	107.75	107.11	106.43	108.93	107.46	107.63	109.06	105.85	107.33	109.68	108.69	108.96	109.47	104.86	106.68	105.44	108.16	109.42	108.57	106.96	104.7	106.74	107.99	111.43	109.91	105.52	109.1	106.56	108.34	108.17	107.91	107.62	106.29	111.23
99.856	100.53	100.16	97.784	99.358	101.2	99.264	102.33	100.84	99.211	98.396	101.89	99.034	103.18	101.24	103.13	103.97	99.032	99.538	102.01	99.418	100.38	99.181	101.57	100.98	99.522	97.315	99.932	99.6	99.107	100.06	98.561	99.712	100.64	102.11	98.336	99.704	101.54	98.497	99.861	101.23	101.2	97.229	101.27	100.22	101.72	98.653	99.87	98.753	98.345
101.49	100.65	103.98	96.994	99.357	101.65	100.65	100.67	101.72	99.412	101.76	96.163	102.59	102.71	100.28	101.09	99.552	98.274	99.617	99.355	99.472	100.08	98.921	102	100.94	102.23	102.57	101.29	103.09	100.57	102.32	98.824	102.99	102.11	101.26	99.542	100.27	98.665	102.91	101.8	100.12	101.36	101.33	101.57	99.159	98.537	99.143	99.741	98.872	102.83
96.079	94.242	98.21	98.254	99.141	99.622	94.834	96.36	98.512	98.644	103.2	99.233	98.089	97.56	97.996	99.841	97.238	100.32	99.62	98.244	98.239	97.696	98.59	97.868	99.005	96.082	97.3	96.266	96.994	99.696	98.573	98.272	98.509	95.467	100.13	98.511	99.036	98.617	98.353	100.6	99.336	100.84	97.147	97.734	98.651	99.072	99.824	97.88	101.82	100.95
99.705	97.587	98.118	96.446	99.316	96.548	98.596	95.24	100.48	101.23	100.66	97.737	100.73	97.23	101.18	98.974	99.525	98.265	96.54	94.914	98.389	95.762	96.449	96.866	98.127	97.145	99.773	96.576	98.876	98.712	98.346	99.627	97.65	93.546	103.08	100.65	100.19	96.611	98.571	100.63	97.191	98.311	94.545	97.763	98.097	97.031	96.95	96.453	99.128	98.176
109	105.35	106.45	109.62	104.13	108	107.47	109.31	107.82	105.96	107.92	107.12	109	108.28	106	108.3	107.77	107.25	110.06	105.88	110.11	109.21	107.38	110.42	106.83	107.16	110.27	107.5	108.8	109.98	110.57	107.65	105.53	106.75	106.8	108.81	108.41	108.09	108.85	110.61	104.43	109.16	105.98	106.43	108.06	109.15	105.77	108.18	107.82	109.46
109.41	109.56	104.43	107.1	107.79	108.03	104.82	108	108.9	107.67	107.3	111.87	107.78	107.32	111.92	110.4	109.93	107.36	109.17	106.21	106.3	108.41	109.58	106.99	109.01	105.41	107.31	104.48	108.19	106.81	108.25	108.48	109.4	109	106.62	107.54	109.4	106.4	106.05	109.67	107.63	105.92	109.86	108.64	109.47	108.58	106.86	108.93	109.53	106.66
107.28	103.28	105.53	108.92	106.58	107.36	107.84	108.1	107.77	103.06	102.41	107.44	104.99	105.24	104.89	106.77	103.35	104.02	104.3	106.62	105.74	104.72	107.45	106.45	106.51	105.98	105.96	106.46	105.21	105.52	103.25	108.19	104.61	105.72	107.04	106.96	106.36	105.38	104.52	103.28	102.73	107.08	101.35	103.22	105.14	108.31	106.59	106.96	104.92	105.31
110.08	108.18	114.84	108.75	109.27	111.72	108.93	108.7	114.16	107.88	111.29	108.17	109.4	110.94	110.28	107.99	112.44	113.39	113.56	111.53	107.91	111.08	110.56	109.26	109.76	111.52	111.29	111.53	110.81	108.05	110.05	111.66	109.42	109.82	112.53	109.73	107.74	111.72	107.05	113.11	111.19	106.52	106.28	112.44	108.5	108.24	111.56	111.86	111.66	111.39
109.72	108.96	106.09	104.76	109.06	107.86	108.63	108.94	106.62	108.55	110.39	107.96	109.31	105.82	106.99	106.97	108.54	104.81	113.95	104.47	107.9	108.64	107.79	106.8	108.52	107.55	110.6	104.99	107.56	108.25	110.38	106.36	109.09	109.27	107.27	106.92	108.54	106.51	112.07	108.43	111.8	107.99	108.12	109.92	106.13	108.83	106.26	107.51	108.36	110.01
106.33	104.78	106.96	103.73	110.85	105.25	102.48	104.02	106.22	105.36	106.38	105.46	101.96	102.57	104.93	105.54	107.52	104.39	106.69	108.41	108.41	105.59	104.52	104.76	103.45	105.73	106.29	104.3	106.72	106.31	105.34	106.64	108.86	104.28	103.93	105.65	105.1	106.59	106.27	105.57	106.43	106.32	107.41	103.17	106.18	107.27	106.13	105.69	104.52	109.49
106.35	105.22	107.45	107.03	106.95	106.37	104.31	104.06	103.82	106.55	104.87	104.85	107.66	103.82	103.88	105.72	106.83	103.79	109.82	107.23	104.91	107.98	108.46	108.19	104.59	105.42	103.58	103.86	107.03	104.44	105.99	106.4	104.58	105.41	107.09	105.68	103.65	105.15	103.79	109.06	103.86	106.88	107.6	103.67	103.67	104.7	107.06	106.94	104.01	105.55
95.581	97.26	97.532	97.9	96.347	95.7	92.858	99.81	94.833	98.663	96.588	95.792	97.531	96.898	98.38	100.58	98.671	96.38	98.237	96.219	98.863	100.34	97.533	96.752	97.603	97.605	97.929	94.454	97.924	99.373	96.952	99.3	97.634	100.38	98.269	97.413	97.695	99.1	94.95	98.106	97.382	97.603	99.075	97.91	95.335	98.826	97.703	96.914	98.193	97.866
104.76	109.26	109.91	110.27	108.5	107.86	105.56	106.67	105.96	107.41	109.03	105.79	104.82	109.26	104.64	108.81	108.98	108.77	107.69	106.13	107.59	109.43	108.18	110.3	103.19	108.84	107.19	108.07	109.4	106.56	110.91	106.89	107.24	104.54	106.18	108.06	109.01	108.25	107.88	110.97	111.48	107.61	108.79	108.7	108.32	107.51	108.26	108.58	108.22	108.43
108.6	109	109.03	109.96	110.1	107.76	108.18	108.04	107.66	107.53	107.37	105.61	111.59	111.06	106.99	112.2	106.51	107.96	107.61	107.94	107.73	108.86	111.61	111.1	109.97	108.64	107.68	107.31	108.64	106.95	103.86	106.9	107.49	108.54	109.16	107.57	108.07	107.45	108.99	109.66	106.25	108.01	108.09	109.31	113.77	106.63	105.7	106.3	108.4	106.26
104.71	104.35	108.49	107.43	107.24	102.59	103.25	107.2	102.84	108.74	107.4	106.62	104.62	108.04	107.44	105.39	106.03	104.59	107.46	106.07	106.71	105.56	106.37	106.78	104.66	106.03	102.78	105.59	108.83	104.36	104.8	102.13	106.88	107.94	107.86	107.1	108.23	104.89	106.01	105.82	106.41	105.44	108.28	105.03	103.36	105.35	104.59	102.74	107.17	106.1
105.93	106.11	107.71	102.79	109.4	107.15	106.07	105.69	103.85	107.01	107.16	106.54	104.87	106.59	105.5	106.59	107.06	105.9	105.45	106.31	106.9	109.6	102.88	106.18	103.64	106.17	105.11	104.59	105.8	106.83	105.03	106.42	105.03	103.6	107.35	105.57	108.52	102.26	108.8	103.02	102.34	108.72	103.84	108.12	104.45	105.09	104.41	104.4	103.18	108.71
106.58	106	109.14	107.67	110.63	107.27	106.25	106.81	109.55	107.72	110.28	107.33	106.92	107.26	105.72	110.2	106.41	107.91	107.47	107.37	108.25	105.68	107.27	108.42	109.5	108.12	110.44	105.95	107.13	108.41	105.04	110.87	103.87	111.05	109.35	108.04	108.28	106.76	107.65	110.31	108.68	104.67	104.51	109.74	109.17	108.48	110.2	106.82	105.99	106.95
108.28	110.72	109.09	108.37	107.28	105.84	111.8	105.87	109.66	113.27	108.76	110.28	109.09	109.49	106.57	107.69	107.26	108.69	106.27	109.88	108.05	106.68	109.39	106.4	109.66	109.63	108.3	109.48	108.96	107.73	111.72	109.22	106.86	107.65	107.79	108.75	107.88	108.53	105.91	109.64	110.5	106.59	106.12	108.65	108.77	104.55	114.07	111.45	109.72	105.37
108.46	106.13	109.89	111.41	110.85	109.55	105.73	109.34	111.3	109.58	108.15	106.99	106.5	109.4	108.36	106.85	107.43	104.63	110.42	111.28	110.38	109.33	108.92	108.34	106.93	108.84	107.36	110.81	105.18	109.5	110.68	110.79	106.42	110.62	107.77	112.31	106.78	110.51	107.88	108.99	108.55	106.3	108.9	106.91	109.05	107.97	109.28	107.07	105.98	107.8
104.31	106.15	105.31	106.88	107.93	106.28	107.35	105.32	105.7	104.57	107.26	101.94	105.19	105.52	104.25	105.52	107.07	105.14	106.3	105.55	107.25	104.17	106.83	105.35	104.06	105.97	105.42	107.05	107.2	105.77	104.09	103.49	106.27	104.29	102.16	104.24	107.92	105.05	105.96	106.44	106.62	107.43	104.35	108.1	104.43	100.2	105.47	103.86	105.76	107.13
103.51	104.83	106.42	105.77	106.12	107.49	105.16	109.27	104.02	107.11	104.73	104.94	105.04	102.7	106.57	107.02	101.41	108.19	107.9	109.49	103.96	107.17	105.52	106.87	105.26	104.32	105	103.67	102.58	106.54	106.11	102.68	108.65	105.58	103.94	106.17	105.39	104.3	105.67	104.82	106.91	104.17	105.52	108.45	104.85	105.19	105.86	107.5	106.45	106.42
106.7	102.74	105.34	107.66	105.48	105.06	102.86	103.58	107.59	106.2	109.41	106.8	106	108.19	108.09	105.57	104.16	104.09	105.47	107.34	107.21	105.94	107.71	107.02	108.53	105.61	106.9	108.22	103.72	104.37	107.15	104.49	105.02	104.39	106.59	105.87	105.78	106.19	104.23	104.79	106.89	108.46	108.2	108.26	106.27	107.35	108.09	110.01	108.19	105.54
106.82	104.23	107.42	110.4	107.48	104.3	107.29	104.54	107.01	107.92	110.89	104.23	110.29	108.28	104.68	102.13	108.71	105.69	108.82	104.91	103.93	106.12	106.46	107.68	106.04	108.64	107.04	107.45	106.29	106.16	105.35	108.42	106.8	104.99	107.21	105.26	106.01	104.33	106.22	106.16	106.41	103.6	105.72	108.47	104.11	108.15	107.32	106.85	106.94	107.65
109.25	111.49	109.12	107.7	109	112.65	110.09	106.3	108.23	107.02	108.64	107.69	108.25	108.33	108.75	109.38	106.34	105.92	111.98	106.27	108.29	110.27	106.35	108.12	109.04	107.41	112.02	109.14	104.59	107.76	108.14	110.74	110.18	107.69	109.95	106.08	107.55	111.96	108.06	108.06	104.75	107	106.62	107.19	110.32	112.17	106.39	112.88	107.13	104.96
108.22	102.69	106.75	110.36	103.89	109.61	109.24	109.46	109.47	109.49	108.01	113.38	103.92	109.15	109.88	107.33	109.95	105.87	104.98	111.79	106.82	109.11	108.29	110.23	109.53	109.97	107.32	109.73	107.31	110.42	107.19	111.44	111.09	109.56	108.02	109.18	104.85	109.83	107.42	107.84	109.37	108.01	109.84	107.97	109.94	109.15	105.79	108.86	112.56	108.34
105.25	107.48	106.1	104.88	106.71	107.62	107.29	107.37	106.96	107.29	105.95	110.17	103.96	106.41	106.48	106.06	107.56	107.85	107.56	103.45	107.04	106.18	104.03	105.29	110.33	106.11	107.51	107.08	107.55	107.04	106.28	105.26	105.33	103.62	111.46	106.85	104.9	104.54	105.91	104.33	104.63	108.27	109.21	106.85	103.83	103.26	104.42	105.4	108.24	107.52
109.48	108.22	109.3	107.25	107.5	107.73	107.57	106.82	109.98	109.57	106.76	109.13	106.94	109.66	107.48	107	107.1	107.95	111.25	107.51	106.48	109.14	108.73	109.72	111.42	108.81	106.35	107.12	106.16	107.35	110.74	105.33	107.62	107.39	107.18	110.88	110.3	110.85	107.17	110.07	110.66	108.67	110.11	108.87	107	109.77	108.96	109.49	110.31	108.29
108.27	108.36	105.57	108.16	107.89	109.14	107.25	101.88	104.53	104.13	105.21	105.63	108.24	105.62	105.72	104.59	102.56	101.04	109.13	105.32	112.31	105.35	108.86	107.74	108.95	103.94	108.54	106.35	103.74	104.28	107.15	106.01	104.43	105	109.18	106.44	105.19	107.43	104.19	106.38	106.89	105.61	104.41	103.09	106.52	106.95	105.21	103.82	103.71	106.17
107.09	107.17	104.34	104.14	107.76	104.17	107.55	106.74	104.67	105.85	104.76	104.86	105.2	105.57	107.28	105.21	102.35	105.06	106.66	104.55	106.69	104.58	105.61	106.1	107.83	106.92	112.06	106.35	105.62	103.38	107.79	106.84	107.92	107.68	106.62	106.16	103.32	106.3	106.57	106.72	107.91	107.2	103.78	106.21	108.02	108.81	104.04	105.01	106.93	106.53
106.97	105.67	105.57	106.38	105.53	102.16	103.95	104.18	103.73	103.97	105.52	102.71	105.91	104.41	104.6	102.98	108.45	105.18	107.01	105.11	106.46	105.45	104.02	106.14	106.42	106.52	103.7	106.63	103.67	106.03	103.12	107.13	106.09	104.2	102.59	103.08	106.34	102.39	104.98	106.29	99.913	107.11	109.17	105.15	107.87	105.02	106.68	106.94	108.16	105.43
103.8	104.76	100.79	102.91	100.56	101.87	101.84	102.07	100.75	102.22	101.11	100.78	99.741	99.72	101.96	99.028	100.94	101.25	101.18	101.82	101.05	102.25	102.33	102.14	101.97	96.195	100.86	102.93	101.79	101.01	103.75	99.275	101.21	101.27	99.745	97.907	100.48	101.64	104.82	100.21	102.75	99.486	100.43	99.533	101.77	101.36	102.88	97.182	99.926	101.11
107.73	107.72	103.55	109.76	104.8	105.65	103.88	106.34	105.11	106.8	107.61	104.02	106.85	103.13	109.88	105.73	106.51	103.93	107.7	104.84	104.46	105.53	105.79	101.14	106.29	105.3	100.89	105.88	104.33	106.12	103.83	104.49	105.72	108.05	105.36	108.67	104.66	106.78	104.41	107.38	106.77	102.62	104.47	107.15	109.09	109.29	105.04	104.3	105.67	106
111.5	110.43	110.46	107.9	107.22	107.53	110.13	109.22	111.58	110.13	105.99	109.46	105.13	111.32	109.51	109.64	111.92	112.75	112.16	108.44	108.78	107.94	111.2	109.98	108.49	110.69	110.27	110.43	111.46	111.33	111.01	108.12	108.31	108.11	112.59	109.83	109.27	113.66	110.25	112.89	109.61	107.94	111.1	109.65	109.82	106.6	108.87	106.25	110.84	110.75
106.64	107.48	106.08	107.33	105.55	106.53	108.37	107.83	108.18	107.5	107.46	108.62	106.07	107.49	104.74	104.93	104.58	107.9	106.73	108.02	108.96	106.43	108.9	105.8	106.86	103.29	106.13	106.85	110.01	105.94	106.74	105.61	104.83	105.32	106.52	106.89	106.37	104.2	107.27	104.46	108.35	107.93	109.09	104.95	103.9	104.57	106.9	105.9	108.17	108.55
108.17	109.62	107.67	111.25	110.85	108.33	108.6	109.58	107.6	107.85	111.88	107.94	109.62	107.76	108.92	107.35	107.08	107.85	107	108.92	109.82	105.99	107.8	110.42	110.36	106.41	107.56	106.15	108.27	109.91	109.78	108.68	112.92	109.54	109.35	108.84	110.56	108.22	110.69	110.08	108.96	107.28	106.12	109.71	110.3	108.77	108.73	109.35	108.25	107.72
108.75	105.83	104.94	105.98	108.32	109.07	106.89	110.31	107.58	107.57	107.78	106.13	110.64	108.42	105.18	107.09	110.23	106.46	112.09	108.18	111.31	107.46	109.03	109.78	110.72	110.65	108.49	108.4	107.32	106.12	108.61	111.38	106.9	111.05	108.92	111.1	110.15	106.32	108.04	108.16	110.38	104.52	110.61	110.47	104.95	106.89	107.71	105.4	110.48	106.47
107.19	105.67	107.1	107.32	109.32	106.22	105.72	106.22	105.13	106.46	108.65	110.12	107.77	108.3	108.42	106.65	110.27	107.95	107.04	108.76	106.28	110.31	109.82	106.02	108.11	108.02	105.22	105.13	110.39	108.03	107.71	110.22	105.79	111.32	109.51	106.17	106.22	108.05	110.39	107.74	108.41	106.37	109.16	105.85	106.72	109.15	109.94	109.64	110.26	109.35
107.2	106.28	104.41	106.14	104.6	106.59	107.71	106.82	110.9	106.66	107.39	106.7	107.37	109.11	107.45	105.68	104.79	103.76	108.28	110.5	104.98	105.18	106.46	105.34	106.61	110.24	105.97	105.29	106.34	103.3	107.37	106.42	104.79	109.79	106.47	107.89	107.07	106.41	105.72	104.24	107.88	107.38	105.59	105.98	108.91	103.22	105.73	107.56	108.24	107.75
106.16	105.15	108.71	105.79	106.9	108.06	102.23	104.97	104.65	103.87	104.92	107.7	104.4	107.71	105.21	105.67	103.65	103.56	108.87	105.38	108.14	105.46	102.49	106.94	104.92	106.91	107.3	107	106.16	105.27	107.02	108.55	100.89	103.1	107.49	104.73	104.42	106.93	105.1	104.17	107.72	108.36	103.39	104.48	105.93	104.17	103.94	102.23	107.17	104.06
109.71	106.2	108.73	107.1	108.86	107.31	108.58	110.65	109.83	109.29	109.73	111.71	108.7	107.34	107.94	109.66	110.35	107.56	109.5	107.07	108.96	109.27	106.75	107.93	107.41	109.36	108.41	105.74	108.07	106.65	105.96	109.04	108.14	107.45	107.46	110.92	109.27	108.74	108.64	111.23	106.5	108.02	109.07	104.23	108.62	105.9	107.7	106.41	108.01	107.91
115.04	111.97	111.39	111.56	108.38	109.3	107.3	108.67	111.97	109.69	109.66	109.16	111.45	110.83	111.24	111.68	109.52	111.34	110.34	110.8	111.89	111.98	110.42	109.89	110.55	109.17	108.72	112.38	109.62	109.53	109.91	111.79	109.62	112.39	112.12	111.09	111.11	111.21	111.97	110.99	110.13	111.22	110.25	110.25	106.51	111.26	108.93	110.94	110.95	109.11
108.63	110.53	110.17	105.64	112.31	108.38	109.13	107.42	106.39	107.69	108.85	109.69	110.05	107.8	107.97	109.25	107.22	107.89	108.12	108.13	112.44	106.37	107.52	108.64	106.12	108.79	110.48	107.74	107.83	106.92	109.31	111.08	111.02	107.6	108.44	108.39	107.81	109.9	110.76	107.27	106.37	107.22	108.42	108.54	106.65	108.45	109.17	110.97	109.09	109.1
95.797	100.86	102.43	99.36	98.47	97.936	100.2	101.3	102.23	100.38	103.81	98.596	100.25	103.74	99.696	100.87	100.39	100.8	99.486	102.52	98.592	103.56	102.62	99.785	99.641	99.865	97.614	99.751	99.048	103.15	101.81	98.917	103.46	99.077	101.38	100.29	99.726	100.74	101.59	100.33	100.29	101.82	100.31	100.89	103.04	103.36	97.847	102.61	99.804	99.533
105.55	104.91	103.89	108.12	104.52	104.55	105.31	102.69	102.13	104.71	103.44	107.08	104.71	103.59	104.06	107.61	104.28	107.19	104.46	105.8	103.47	105.17	107.72	105.39	105.1	103.75	107.43	104.05	105.46	103.37	104.09	105.77	106.06	106.27	106.39	104.87	104.21	100.23	105.51	103.94	107.01	105.58	105.33	104.36	107.35	104.17	107.92	105.54	105.84	103.9
104.45	107.95	110.62	103.27	108.07	106.73	105.49	105.75	105.26	105.5	105.67	105.87	103.06	105.31	105.39	106.59	104.04	105.65	104.74	106.4	109.66	107.74	108.13	102.96	108.68	104.72	104.63	103.42	103.48	105.29	106.64	101.75	104.86	107.21	106.24	104.31	105.71	106.43	102.55	104.19	106.27	107.25	105.83	107.26	105.89	106.84	108.12	105.39	103.02	106.96
101.2	99.872	100.82	101.71	102.4	98.864	100.96	98.353	102.55	100.47	99.876	101.58	98.328	100.58	103.08	101.1	103.18	103.85	98.286	100.68	102.59	102.59	100.76	98.58	102.87	101.64	103.03	101.23	99.884	101.03	99.412	100.32	99.901	99.92	100.05	98.795	101.68	98.804	100.36	99.99	101.62	100.73	100.97	99.753	98.634	98.438	102.28	102.11	98.837	100.4
100.31	99.91	98.965	99.609	97.996	100.58	100.5	99.474	96.015	99.061	98.559	100.18	101.18	99.918	96.207	100.15	98.928	99.278	95.301	99.36	98.879	97.591	97.783	100.77	99.065	99.463	96.868	99.369	99.122	97.073	100.27	99.128	96.804	97.468	97.583	101.11	101.04	96.114	99.274	96.951	96.146	98.939	98.212	99.429	96.712	98.245	99.548	99.453	96.742	97.665
104.86	104.8	105.87	106.87	105.26	102.62	104.51	106.6	102.32	105.78	104.95	103.05	103.45	104.18	104.96	105.52	104.46	106.65	103.85	108.01	106.87	105.96	102.91	102.69	104.15	105.34	105.89	103.31	104.84	105.12	107.1	105.16	104.55	106.75	103.74	103.25	104.82	106.65	107.41	105.35	109	106.29	104.64	105.93	105.69	105.39	106.4	101.82	104.49	106.78
99.102	101.83	102.18	102.08	101.31	102.42	102.19	98.111	100.43	99.134	101.8	101.46	103.3	100.02	103.26	99.363	99.523	100.05	101.54	101.79	102.47	100.02	95.73	98.17	101.45	100.51	101.22	101.84	100.55	101.77	100.1	102.1	99.041	104.18	96.861	100.84	102.85	101.03	101.45	101.06	101.91	101.21	99.758	101.26	99.503	101.22	99.938	102.61	97.301	102.09
97.723	98.487	96.615	97.401	96.045	98.414	98.964	98	97.45	98.552	101.75	96.674	98.329	98.496	100.85	99.938	99.281	99.84	99.118	98.985	101.84	98.414	99.06	100.88	97.153	98.228	97.665	98.797	99.103	98.602	96.869	99.142	97.833	102.01	99.806	97.417	98.763	99.359	100.39	98.685	101.63	100.6	97.43	97.99	97.406	97.052	98.392	100.09	97.61	96.458
96.729	98.635	98.155	95.684	98.448	99.316	100.18	99.805	95.324	100.73	99.148	99.283	99.13	99.646	95.915	96.767	99.846	98.457	100.26	95.965	92.888	98.293	101.51	100.97	97.443	97.02	99.358	100.93	100.27	101.57	100.44	96.029	96.108	98.037	99.854	99.362	98.214	101.64	98.11	97.908	96.276	99.794	97.666	97.805	100.14	103.1	99.758	101.91	100.19	100.98
102.78	107.34	106	104.8	106.18	102.57	106.35	104.53	106.86	107.21	107.61	103.97	105.57	105.63	107	107.26	105.1	104.54	108.09	108.73	105.38	104.04	106.73	105.91	106.22	106.51	106.42	106.75	110.08	105.35	105.19	107.94	106.78	106.47	107.04	105.59	109.89	106.8	108.03	104.06	109.1	105.02	106.69	108.55	105.92	105.3	104.15	108.94	104.82	104.46
105.88	103.44	107.08	105.94	107.68	103.76	106.14	105.04	105.21	104.12	104.51	104	106.96	105.88	103.23	104.49	105.15	103.96	103.65	105.78	103.36	105.16	101.37	107.77	107.35	105.84	109.4	106.01	105.69	103.77	106.13	108.04	105.41	102.02	103.91	105.66	107.4	105.87	105.18	105.59	106.72	109.71	107.27	106.17	106.36	106.5	106.44	106.04	107.86	106.57
108.94	105.58	111.33	109.16	109.34	105.57	109.03	108.79	111.03	107.17	111.36	108.69	109.79	108.55	109.98	109.45	108.5	109.34	108.97	109.17	112.57	104.6	107.59	110.68	106	104.62	110.45	107.54	109.52	105.04	107.66	108.97	110.19	109.42	106.94	110.28	107.28	109.12	107.3	110.22	105.88	105.6	108.64	110.06	107.89	108.19	108.96	108.5	107.8	110.63
105.57	108.8	106.06	107.63	102.76	105.79	108.62	107.04	106.51	109.85	110.17	106.06	105.07	106.52	108.2	105.59	106.3	106.72	107.44	105.93	110.75	107.13	104.95	106.19	109.12	107.79	105.23	111.28	110.32	105.07	104.82	112.09	109.53	106.43	108.98	107.98	108.23	107.04	107.55	109.23	106.75	109.65	107.81	111.8	106.42	105.04	108.44	107.81	109.52	110.14
106.27	105.74	105.61	105.23	105.23	108.13	103.8	106.03	102.95	106.22	105.78	102.95	105.39	105.91	105.5	103.44	107.39	103.31	104.78	105.57	105.53	105.25	107.4	105.68	104.89	108.25	103.3	106.02	107.88	108.43	106.26	106.86	102.67	104.85	106.74	106.76	106.73	102.99	106.33	108.89	104.93	102.95	104.48	105.47	106.52	107.85	107.76	107.11	104.75	105.98
107.52	106.95	106.42	104.85	105.25	105.2	106.23	108.42	106.19	107.09	105.29	104.74	107.26	107.61	105.51	106.52	106.06	106.77	107.86	106.65	107.75	107.68	106.73	106.47	108.12	105.3	105.95	104.84	106.22	105	105.9	102.27	108.32	108.16	106.21	107.49	105.55	105.29	109.34	107.95	105.67	108.45	104.13	109.9	105.86	108.47	107.26	106.28	104	108.02
98.796	97.688	99.867	97.038	97.025	99.966	98.605	99.826	98.577	97.364	98.76	101.56	97.501	98.749	95.654	97.116	101.13	97.609	98.319	101.87	100.53	97.813	97.166	99.932	96.421	95.789	99.543	98.525	99.075	98.158	95.363	95.839	95.412	100.15	97.781	99.041	97.068	98.015	94.458	99.699	99.083	98.373	99.45	98.006	98.551	99.607	96.266	98.667	97.675	96.269
112.44	107.64	108.98	106.81	105.67	104.59	108.78	109.13	106.92	109.79	107.41	104.79	107.16	112.2	109.24	107.27	106.53	111.87	108.46	106.69	109.85	107.34	109.49	109.26	107.21	105.07	105.47	109.46	103.29	109.79	110.19	108.54	105.01	110.64	109.91	108.75	106.58	108.54	107.04	109.64	107.36	109.95	107.67	106.43	107.26	105.97	108.28	108.51	109.69	109.95
110.57	111.43	110.38	112.2	112.56	108.74	107.97	109.33	108.75	108.99	109.27	110.94	113.33	111.57	111.11	110.76	109.11	108.77	112.82	111.42	109.86	111.59	108.27	112.45	111.9	110.12	110.8	111.59	110.62	111.42	110.63	109.22	108.05	109.18	109.99	110.33	106.79	109.99	110.67	110.46	111.14	113.03	110.45	113.82	111.19	115.27	108.34	110.49	109.75	110.08
110.27	110.23	108.75	110.9	111.51	111.99	112.66	108.64	112.19	108.88	111.3	111.49	111.03	112.68	112.25	111.9	110.47	115.72	109.75	111.5	112.14	111.63	111.52	112.86	109.24	112.14	111.33	111.79	109.76	107.13	109.87	106.31	112.52	111.38	109.36	109.04	110.28	114.53	106.61	109.95	111.91	114.21	109.66	111.76	107.26	113.98	109.4	108.35	112.34	109.57
105.91	108.23	103.45	108.58	105.66	107.29	106.47	106.97	108.82	109.12	107.59	107.06	106.94	105.12	107.59	107.71	109.87	109.01	105.42	105.8	104.59	106.01	106.33	105.23	107.66	102.46	106.37	108.91	106.97	106.74	110.29	105.01	107.56	104.99	105.71	106.6	106.27	105.9	108.05	104.57	104.58	100.47	106.32	104.28	109.73	109.12	106.36	107.95	106.47	106.66
101.14	101.93	101	103.25	98.814	99.929	101.85	102.2	100.22	100.92	101.58	104.66	101.21	99.702	99.338	105.1	99.892	98.813	101.97	97.479	99.798	102.67	100.36	103.64	100.87	101.66	101.62	102.57	101.38	100.22	101.92	104.42	101.82	99.581	99.51	98.775	98.855	100.39	99.628	106	100.2	100.97	102.41	98.124	101.21	102.19	103.25	100.8	102.63	103.11
100.03	97.238	98.12	97.804	97.513	96.924	96.995	100.06	98.614	96.212	99.333	100.98	99.135	100.75	97.978	99.67	94.888	98.462	97.903	95.873	94.813	98.001	96.643	96.701	98.681	95.41	97.94	98.319	99.523	98.352	98.451	96.371	98.044	97.123	97.499	99.59	95.386	97.797	101.37	98.325	99.671	101.3	100.04	97.644	97.439	94.596	100.11	100.3	98.321	97.682
107.59	108.3	107.37	107.26	106.73	109.46	109.09	108.28	104.64	108.89	109.33	107.32	110.33	106.15	108.93	108.15	110.7	110.09	106.33	105.13	107.42	105.23	110.07	108.45	106.55	108.59	109.53	107.28	108.88	104.59	106.81	106.94	109.39	107.52	109.65	106.85	107.52	106.68	107.83	105.34	106.34	105.06	105.52	104.27	108.59	109.29	110.68	107.98	107.68	107.82
98.371	102.49	98.52	99.541	101.12	95.156	96.296	99.352	96.608	96.975	98.492	98.45	96.977	96.989	99.854	99.061	98.321	99.292	101.05	99.926	100.51	99.322	98.914	100.02	100.2	99.323	98.264	101.42	101.36	100.12	99.094	99.648	94.808	97.709	99.299	98.099	98.273	99.423	97.743	98.131	97.773	100.61	99.295	98.223	96.956	100.11	102.74	101.69	98.593	98.374
103.08	103.73	101.99	107.64	107.64	105.83	102.98	107.22	105.77	105	105.65	108.64	104.18	105.92	104.41	105.71	107.32	103.16	107.94	106.14	108.62	105.78	106.81	107.17	105.06	106.98	102.83	108.02	108.37	105	107.03	105.72	104.63	101.08	107.48	104.49	103.84	103.68	105.91	107.33	103.91	107.78	107.12	104.95	106.69	108.04	105.57	105.56	108.29	108.23
107.46	110.15	107.3	105.84	106.41	105.47	108.99	107.18	105.37	106.59	107.99	105.91	108.14	104.76	106.96	104.24	106.04	106.64	108.21	106.36	105.29	106.73	105.36	105.18	106.22	109.96	108.09	108.31	109.22	106.91	109.25	106.75	105.51	106.41	103.67	105.81	106.83	105.02	107.57	104.13	106.66	110	107	106.23	105.45	106.05	107.1	105.49	106.96	105.08
99.555	100.36	100.34	103.79	104.45	97.715	98.911	101.92	102.88	101.68	102.44	101.2	100.08	104.16	98.153	95.769	102.26	98.408	97.754	99.003	101.92	100.84	101.29	102.03	99.606	99.804	100.92	98.351	99.351	100.93	97.098	96.505	102.27	99.445	102.37	99.278	99.517	104.42	99.198	100.27	100.6	99.901	101.06	98.797	100.37	103.28	102.98	100.07	101.15	101.51
105.2	106.93	104.93	107.96	106.78	106.99	108.51	105.01	105.72	106.45	103.46	107.89	103.25	107.16	107.24	105.24	104.87	104.14	103.67	107.11	107.67	103.08	106.05	108.56	105.14	105.14	105.66	105.05	105.22	103.25	104.55	106.53	105.4	105.23	108.81	107.03	108.59	107.61	103.75	104.23	107.45	104.39	105.64	106.21	103.12	104.31	107.87	107.02	104.22	105.67
105.5	106.48	106	105.25	103.88	108.26	103.53	104.92	106.74	106.51	107.06	105.93	104.87	106.89	103.32	107.42	105.63	104.17	105.97	106.19	107.29	104.76	104.65	105.93	102.37	105.76	106.27	104.48	105.88	107.78	107.07	106.09	104.85	104.79	106.21	104.42	103.82	103.53	106.9	105.79	105.66	104.99	108.52	108.05	107.56	103.21	108.34	106.93	108.01	109.28
99.87	98.039	99.796	101.5	100.83	101	99.53	99.5	102.38	100.37	101.02	99.279	96.775	98.703	99.565	101.62	103.03	100.06	100.23	102.33	96.089	102.47	104.75	100.6	100.97	103.44	99.737	102.14	98.77	100.59	99.776	101.9	100.33	102.6	99.709	101.11	98.866	98.641	102.62	98.37	101.63	97.63	95.854	98.302	99.555	100.08	101.08	99.751	98.69	97.132
111.88	113.28	108.39	110.46	107.74	110.04	109.51	111.62	111.55	112.17	111.42	108.65	108.18	110.15	110.6	108.29	111.53	108.19	112.16	107.75	109.62	110.89	109.49	110.61	113.33	111.91	111.65	111.55	109.3	110.85	110.48	109.88	110.22	109.33	111.6	111.56	111.88	111.85	107.33	109.89	108.55	112.51	110.47	109.5	110.54	108.61	108.5	108.71	111.93	112.75
103.51	104.58	102.49	103.79	104.72	103.81	105.93	105.41	108.09	103.41	101.78	105.48	106.26	106.51	108.4	103.41	108.08	105.82	104.46	106.11	108.2	105.81	105.47	101.35	104.49	105.83	107.54	101.82	107.6	104.34	103.76	105.37	104.06	103.97	105.35	103.36	103.12	107.13	108.08	107.13	105.63	103.73	105.98	105.52	104	104.52	106.88	106.81	102.87	103.99
107.69	107.12	111.25	106.14	106.52	109.53	108.6	106.42	106.51	107.37	107.24	107.21	108.28	106.49	107.95	110.95	106.95	106.72	108.34	105.67	106.09	111.96	109.43	106.54	106.77	105.94	109.57	107.15	107.66	110.04	107.82	103.55	109.21	112.09	109.11	106.8	109.08	105.97	108.89	107	107.53	106.6	108.85	104.73	105.69	113.58	105.37	106.04	108.48	107.7
97.253	100.54	97.771	98.994	100.4	97.669	97.567	99.037	97.478	100.64	95.904	98.242	97.759	98.754	99.734	102.72	94.89	101.3	96.596	96.666	96.957	100.85	101.3	99.954	98.671	98.703	102.13	98.661	99.368	98.401	97.675	99.413	97.514	98.714	97.645	100.2	99.27	99.298	97.931	100.12	97.622	97.64	97.422	98.277	97.528	95.404	97.498	97.7	97.456	97.847
101	95.814	99.938	99.819	97.973	99.972	98.921	95.953	96.65	99.905	98.484	100.63	99.309	100.96	97.788	99.128	101.21	98.036	98.277	99.689	100.87	97.674	98.052	100.4	98.377	97.295	99.337	100.17	98.755	99.523	99.6	98.806	99.816	99.986	101.29	99.917	101.12	96.089	96.174	98.572	99.579	96.054	97.878	100.29	101.88	100.43	98.663	98.165	99.231	97.288
104.91	107.11	109.53	107.68	106.87	105.51	107.1	106.95	108.01	108.38	106.43	106.78	106.98	104.57	106.03	106.69	108.94	110	109.8	106.66	106.45	107	104.17	108.97	106.33	109.27	102.27	104.46	107.42	103.85	108.25	106.34	104.57	107.18	106.15	105.54	107.03	107.03	105.74	107.13	107.77	106.96	106.17	107.79	107.81	107.59	106.35	108.64	105.35	106.17
102.05	103.2	98.612	97.674	100.13	98.612	100.48	100.41	103.39	100.97	101.06	101.92	99.16	99.642	101.05	100.48	99.51	99.788	104.26	101.57	102.98	100.28	101.66	100.68	101.81	100.53	99.79	99.461	101.21	101.71	97.866	101.19	102.28	102.52	98.396	101.99	101.91	101.74	100.44	101.18	100.38	101.41	102.55	103.5	98.855	100.69	103.57	96.996	98.71	100.21
103.58	105.2	106.12	100.99	105.59	106.54	104.29	105.15	106.12	105.19	106.08	105.49	108.26	106.33	105.86	106.07	107.64	105.83	106.41	104.32	104.27	106.87	108.79	106.87	107.8	105.18	103.01	103.44	103.48	109.23	106.98	105.81	104.78	105.64	103.87	104.28	105.6	104.79	105.85	107.48	105.32	105.78	102.24	103.6	106.8	105.23	105.33	110.13	105.75	104.98
110.53	106.76	110.57	112.47	107.63	109.16	110.58	106.01	108.78	109.24	107.78	110.17	107.35	110.82	111.63	109.71	105.23	106.44	110.94	106.24	109.94	111.68	108.2	110.56	107.78	108.3	107.84	108.45	107.66	106.66	104.49	110.33	110.59	110.02	107.2	106.6	108.68	107.98	108.4	109	107.12	111.71	108.11	107.37	107.62	111.38	107.38	108.4	107.42	109.59
100.4	99.328	100.29	98.723	100.19	97.057	101.61	98.756	100.96	100.54	100.6	97.326	99.31	98.569	99.458	100.19	101.66	97.282	100.27	104.03	102.93	98.719	101.37	103.32	100.95	101.17	98.074	99.808	98.249	101.98	100.8	99.894	99.011	102.8	100.98	101.23	100.09	103.01	100.38	96.78	100.93	99.793	102.23	101.87	102.91	97.766	99.989	99.847	99.193	101.57
106.7	107.05	108.8	107.22	111.22	103.21	109.08	108.69	108.55	107.65	109.84	107.84	106.38	107.16	110.5	109.35	108.36	110.26	111.29	105.21	107.75	107.95	110.02	106.22	108.62	106.88	107.66	109.93	106.64	109.27	107.78	109.74	109.01	106.65	108.67	110.18	107.29	105.46	108.57	108.78	104.62	108.73	109.14	109.94	109.57	107.57	108.46	109.45	107.72	108.6
100.44	106.39	105.74	102.66	102.19	102.56	105.39	104.85	103.23	100.69	101.53	99.16	101.94	103.64	103.37	106.61	102.49	105.43	103.44	104.02	101.95	103.73	101.68	101.74	103.24	104.68	101.7	104.43	102.41	102.46	104.39	102.89	102.93	105.68	102.53	103.95	100.36	103.35	103.71	103.43	104.1	101.05	103.73	101.05	106.31	103.99	101.22	103	101.53	103.2
100.8	100.86	102.88	97.445	100.54	101.6	99.979	96.901	100.47	99.021	100.19	101.59	101.18	101.53	103.38	102.91	99.289	101.36	103.31	99.32	101.97	98.746	100.64	98.405	98.824	100.56	101.71	103.09	103.22	96.179	102.38	102.19	96.067	102.09	103.61	102.71	100.23	99.348	100.26	98.157	99.483	98.788	98.315	99.666	101	100.84	99.083	101.31	101.35	100.84
105.24	106.82	105.88	106.33	105.59	107.83	104.87	103.67	106.29	108.02	107.11	109.92	110.76	105.66	102.56	106.65	105.82	106.9	107.37	106.22	106.44	103.67	105.84	107.23	105.05	103.62	107.81	106.16	107.65	105.76	104.33	106.93	107.88	104.75	105.13	103.16	106.63	105.06	105.68	108.16	105.65	107.77	103.06	104.59	105.88	102.41	107.22	109.22	104.78	105.06
106.24	108.46	107.55	104.86	106.45	105.19	106.47	105.73	107.66	102.59	105.15	104.12	106.98	103.71	106.95	105.87	105.47	102.42	107.13	104.07	104.12	105.52	103.85	104.87	103.04	104.51	106.43	105.33	105.78	107.91	104.87	108.54	107.47	105.23	106.65	103.12	105.02	107.55	105.14	104.28	108.57	109.05	106.46	106.5	102.13	107.5	106.05	103.6	106.43	103.28
99.465	100.33	98.361	95.394	101.6	94.63	96.07	99.153	99.395	100.37	96.25	96.623	100.07	100.86	97.228	95.509	99.124	99.161	97.217	97.297	96.461	95.856	94.925	95.917	100.65	97.974	97.101	94.726	101.86	98.58	97.628	100.1	95.501	100.13	96.342	94.891	97.416	97.189	93.242	98.009	100.82	95.257	98.216	97.236	100.44	100.02	96.633	96.722	99.299	95.323
106.2	105.63	107.45	106.01	103.93	108.39	106.32	103.93	103.81	106.48	107.63	104.18	103.53	106.08	104.75	104.73	102.92	105.31	102.11	107.5	102.93	103.93	106.56	106.25	107.09	104.32	109.43	105.18	106.07	109.3	108.32	104.41	105.9	107.19	106.19	105.26	108.91	104.99	102.09	106.12	105.82	104.02	104.85	106.29	104.14	104.02	107.1	101.82	106.48	105.68
107.49	104.64	108.75	109.46	104.62	107.59	105.84	108.74	107.48	103.15	107.9	104.07	105.74	106.71	105.42	103.1	107.28	106.12	107.91	107.13	107.74	107.45	107.76	105.88	107.27	109.18	107.77	106.9	104.9	106.1	109.51	105.65	108.04	103.48	104.6	106.89	105.67	108.59	106.13	107.93	108.9	109.67	105.43	108.43	105.97	108.62	105.02	105.89	106.44	105.52
100.8	102.3	99.752	97.959	100.79	102.11	98.533	101.41	98.237	103.86	99.551	99.017	101.81	98.579	98.96	105.6	97.694	99.261	98.902	98.466	101.18	96.77	102.92	101.11	97.102	100.06	100.08	101.74	100.51	99.762	102.4	102.6	101.04	99.419	97.454	98.608	100.47	100.21	99.455	100.42	99.015	106.02	98.244	102.63	98.802	98.279	99.684	101.44	98.638	99.221
102.05	105.12	108.94	104.19	105.31	105.32	105.76	107.14	102.18	106.6	107.01	104.38	108.29	102.43	103.15	105.76	106.57	104.73	106.97	107.28	107.01	107.28	99.901	100.52	108.42	102.9	106.53	106.39	106.29	105.21	105.87	106.85	107.12	105.11	102.63	102.82	104.86	103.09	104.62	108.68	107.33	105.74	108.04	105.12	106.96	108.16	107.06	105.04	106.33	105.85
98.785	99.644	97.529	99.799	97.489	99.443	99.986	98.841	98.059	100.58	96.476	97.295	99.712	96.986	100.39	102.37	99.489	99.406	97.777	98.45	98.597	100.08	99.099	97.523	99.899	96.637	97.822	98.73	100.56	96.203	100.44	95.599	97.374	99.42	99.703	98.163	99.626	99.855	100.49	98.713	101.32	98.119	100.89	101.99	97.452	99.711	99.116	99.008	96.228	98.621
106.95	107	107.16	108.81	109.02	107.94	108.27	109.62	107.38	106.47	108.09	109.56	108.52	109.97	109	105.33	107.33	106.93	108.78	107.56	108.21	109.75	106.68	106.28	110.1	107.49	107.84	109.28	103.28	105.44	111.92	105.32	109.22	106.19	103.79	108.7	106.96	106.18	108.08	108.68	107.86	106.91	110.58	106.32	105.89	105.73	109.79	107.29	106.16	106.11
98.313	101.44	99.606	101.53	96.784	95.465	98.889	98.638	99.671	99.331	98.284	97.457	98.249	101.92	99.954	99.208	99.411	98.062	99.62	97.746	100.51	96.154	99.791	95.882	101.96	101.2	95.622	99.429	96.979	95.61	98.066	102.18	95.977	99.142	97.617	96.689	98.8	96.236	100.52	98.727	97.404	99.888	96.416	100.49	98.673	100.26	96.552	97.451	98.03	99.559
101.68	96.888	100.93	97.734	100.01	100.48	96.673	101.98	101.46	101.35	98.696	101.25	97.222	99.847	100.75	101.78	97.548	100.32	98.649	99.839	97.719	101.51	101.83	100.56	102.12	101.24	100.24	100.29	102.02	98.449	96.924	100.23	100.91	95.767	100.08	100.89	101.41	101.86	101.26	100.42	99.378	100.01	103.02	102.01	98.583	100.27	100.27	98.867	98.884	100.63
103.57	109.38	104.96	105.85	107.36	110.23	109.34	108.68	106.83	106.62	107.62	107.99	107.43	107.99	108.73	109.68	108.62	107.1	106.05	111.49	108.51	105.83	107.91	109.41	110.21	108.46	109.25	109.99	108.51	109.06	106.69	107.36	109.06	108.24	109.33	107.17	107.67	111.49	111.52	109.44	105.16	107.51	108.92	107.53	106.4	105.81	105.6	110.99	111.77	107.81
105.67	107.93	103.07	103.42	106.17	109.14	103.78	105.71	106.12	105.18	104.74	106.55	104.63	103.76	104.69	104.29	104.9	105.36	105.55	104.09	107.68	105.13	108.57	106.28	103.9	105.64	103.82	107.51	106.58	107.46	105.71	105.53	104.04	102.78	105.8	105.04	106.37	104.3	102.52	104.37	104.6	107.62	105.6	104.44	108.09	104.82	106.21	106.91	107.57	102.51
108.91	108.62	105.87	106.96	103.55	103.58	106.79	106.33	104.27	110.25	106.37	109.71	106.38	103.78	104.71	108.12	103.04	104.7	103.92	106.63	105.99	106.26	109.11	105.73	104.99	103.63	105.29	105.67	107.24	105.47	106.49	105.68	105.86	107.47	106.07	104.05	104.83	109.08	103.01	103.23	109.99	104.33	103.21	104.42	104.42	102.91	103.45	106.7	108.76	104.52
107.16	108.36	105.14	108.26	106.46	106.95	106.13	107.56	107.86	106.81	108.55	111.42	108.66	110.29	106.66	107.44	111.68	106.28	106.78	109.85	108.26	109.37	105.27	107.08	105.56	113.47	109.43	106	109.55	108.91	112	109.19	113.03	110.57	108.03	107.5	108.03	109.83	107.26	106.55	107.5	108.15	109.41	109.46	107.86	109.96	110.57	107.75	107.33	106.62
107.48	109.99	106.37	107.25	107.9	107.02	106.99	107.66	105.02	105.64	107.95	105.14	106.95	108.38	103.89	107.32	104.28	105.67	106.27	106.95	105.02	106.27	108.91	105.3	104.86	107.45	105.83	103.47	106.14	106.25	106.57	108.27	106.61	108.39	107.25	108.76	106.85	105.5	109.1	109.85	108.93	105.85	104.61	107.87	110.59	105.82	106.42	106.95	104.76	104.15
99.358	100.76	101.22	104.2	100.5	99.966	101.56	99.312	102.6	101.98	99.856	101.07	102.26	101.37	101.37	101.78	101.24	103.82	103.8	103.1	101.24	97.945	99.325	102	101.18	99.65	98.238	102.83	98.785	99.659	97.977	101.21	98.576	102.54	100.73	98.896	99.57	98.494	98.18	99.488	97.883	98.253	101.66	101.64	103.09	99.999	98.457	99.331	102.08	101.14
104.9	105.72	101.98	106.19	105.63	105.08	107.12	106.12	106.09	104.15	103.84	106.1	107	101.91	107.09	106.71	107.87	106.47	105	102.55	104.93	108.99	106.85	106.23	109.05	107.42	104.03	107.76	105.7	105.5	105.37	106.95	104.85	101.98	106.08	108.09	107.07	107.36	102.49	105.86	104.49	104.65	103.67	108.28	106.21	106.78	104.85	104.37	106.17	106.19
104.95	107.54	101.21	103.49	106.92	104	103.59	107.43	105.84	103.25	107.46	108.39	104.78	107.45	102.57	107.87	106.58	106.76	108.47	104.59	106.55	107.26	104.66	103.44	108.18	107.16	104.85	108.34	107.55	108.45	107.54	106.74	105.26	103.31	109.05	105.23	105.64	104.27	106.95	107.23	104.83	107.6	108.8	106.51	108.77	107.35	107.84	104.81	108.79	107.34
105.97	106.11	103.65	108.82	103.79	106.92	103.48	99.83	104.36	105.41	103.3	104.08	107.4	107.8	105.44	103.21	108.39	106.34	105.66	104.37	107.36	106.12	102.7	107.91	106.11	105.88	106.4	108.49	105.82	102.68	103.91	107.6	105.16	104.77	106.54	105.77	109.18	104.65	104.36	106.58	104.86	109.2	106.61	108.38	102.45	105.01	104.63	107	105.71	105.12
106.68	107.39	107.37	105.52	109.71	108.21	106.81	105.62	107.18	108.03	103.88	107.23	101.79	105.99	104.2	106.18	104.6	104.22	105.6	103.59	107.25	105.17	105.26	105.89	106.93	105.4	103.72	104.47	108.28	106.4	107.73	105.06	105.65	107.79	109.09	104.15	106.71	106.91	105.41	103.38	104.63	106.03	106.35	104.54	106.83	103.4	106.15	103.85	104.51	105.16
109.31	109.04	105.29	109.12	110.72	106.42	105.11	110.54	109.06	108.42	108.35	109.04	109.74	109.03	107.33	108.09	110.68	108.67	110.02	112	110.09	107.56	107.51	105.84	105.37	108.22	108.87	105.15	108.7	111.71	109.87	111.73	110.65	110.9	107.29	108.03	106.67	108.21	108.61	109.24	105.31	111.44	106.4	111.67	107.48	110.11	107.14	109.83	111.62	109.53
105.69	108.01	107.76	104.69	108.19	102.95	108.64	106.78	108.19	106.9	108.46	103.37	106	104.36	109.06	107.75	108.58	104.92	103.28	103.4	106.9	106.91	105.04	104.05	106.27	109.19	107.76	103.78	108.45	108.23	107.16	104.34	105.19	108.99	107.27	108.95	106.04	104.62	104.5	107.9	106.84	103.3	103.75	105.18	106.97	101.77	103.87	107.93	105.48	105.24
110.89	107.35	107.94	107.94	106.36	105.74	108.63	104.36	106.76	107.99	106.75	107.54	106.49	103.97	109.47	106.56	108.45	110.07	108.05	106.48	107.98	108.1	103.95	108.86	106.78	108.42	108.57	104.4	108.66	109.5	106.51	106.74	108.91	112.29	105.89	103.76	107.58	108.69	107.52	107.99	108.1	103.81	108.18	110.06	107.23	107.35	106.88	108.28	107.21	104.71
106.3	109.76	108.55	109.17	107.4	110.26	106.14	106.98	111.78	105.25	108.69	105.87	108.02	108.22	110.44	108.1	107.63	106.82	106.06	108.83	108.37	109.06	105.83	106.6	110.11	106.85	112.14	111.32	107.88	110.92	109.31	109.61	110.52	109.04	113.35	108.52	107.65	108.35	107.77	109.73	109.18	109.65	108.64	110.45	105.19	108.76	109.12	109.31	108.03	107
107.46	106.87	107.23	109.9	111.58	108.1	108.34	107.44	107.44	104.98	107.07	108.82	108.84	107.32	106.35	109.23	108.68	108.09	107.39	105.49	107.94	106.8	107.44	106.71	106.57	109.15	106.94	106.8	108.49	109.01	105.35	108.03	109.45	108.36	108.28	107.13	110.63	106.49	105.54	107.97	108.44	105.82	108.49	108.06	105.19	107.86	108.97	108.14	107.55	108.99
101.32	105.77	99.286	99.747	100.72	99.682	100.6	99.961	101.4	100.06	94.616	99.917	99.494	97.889	98.782	101.21	101.26	98.093	104.92	100.36	99.262	99.129	98.955	101.07	100.95	101.03	99.009	102.43	98.267	100.1	101.9	99.734	100.65	98.979	101.6	99.884	102.55	96.422	99.258	96.736	100.67	101.74	97.075	99.818	98.966	100	96.282	101.26	101.69	101.58
107.67	106.86	110.51	110.69	106.1	106.3	109.23	105.87	109.23	108.61	108.16	108.58	108.96	106.16	109.25	111.07	108.48	106.41	105.18	109.86	109.02	108.78	107.96	108.01	110.74	106.36	110.76	108.12	106.21	106.6	108.56	107.27	106.64	107.66	106.25	107.45	113.92	107.88	110.37	108.73	106.9	110.19	106.29	108.93	108.28	110.64	107.29	107.44	111.16	108.25
103.89	105.15	105.15	106.13	109.17	105.65	107.47	106.1	106.68	104.68	105.39	107.91	109.98	104.56	105.89	103.23	107.1	109.44	103.87	106.44	106.19	105.77	107.03	103.55	108.57	108.04	108.98	105.88	106.52	106.26	103.54	104.25	106.06	107.41	107.21	104.66	106.1	109.03	102.73	106.47	105.39	106.23	108.8	107.7	106.36	107.45	104.29	105.29	105.11	107.3
109.83	107.46	106.64	107.58	108.05	111.03	108.62	107.37	107.54	107.89	108.92	109.25	110.08	109.53	108.43	110.08	109.78	109.5	110.11	107.22	107.57	112.66	108.1	108.42	107.57	107.47	110.05	111.02	109.15	107.87	110.21	107.23	107.97	108.43	110.41	108.71	109.52	110.37	110.34	106.89	110.81	106.38	106.81	107.38	106.69	108.41	107.79	110.32	107.77	107.89
100.11	100.98	101.22	100.88	100.01	101.23	104.1	101.54	101.22	101.09	99.278	99.587	98.948	100.69	101.68	102.64	101.78	100.51	99.773	100.87	99.338	101.95	100.7	100.07	101.76	98.732	100.83	102.12	102.11	100.28	102.16	103.81	101.74	100.21	101.56	99.748	99.321	100.49	100.91	99.084	99.522	99.2	102.8	101.68	99.852	100.59	101.58	99.853	101.74	98.246
110.1	111.83	110.22	113.04	107.19	109.08	110.61	114.15	108.69	107.29	111.45	112.45	110.92	110.4	111.76	112.1	111.19	108.1	109.89	107.56	112.35	108.94	112.39	110.05	110.12	109.08	111.4	111.93	108.83	109.63	112.22	111.59	116.14	109.98	111.39	107.48	109.66	107.04	109.8	107.92	113.65	110.11	111.3	110.46	111.61	110.6	112.5	110.64	112.08	111.76
108.69	107.47	113.25	109.25	108.27	107.9	105.4	108.46	106.36	108.46	110.3	109.27	106.15	106.98	111.7	110.68	110.43	106.89	109.3	109.96	109.56	106.35	110.43	111.29	107.57	105.97	107.87	105.9	107.84	108.27	108.43	110.33	108.24	108.71	107.88	109.76	107.2	109.31	108.32	108.4	109.6	111.64	107.18	108.39	109.3	112.82	105.6	106.65	109.63	106.6
106.72	104.93	104.62	108.53	105.1	107.05	106.35	105.97	105.51	103.52	101.84	103.63	107.06	104.16	103.5	105.77	108.39	105.14	107.59	108.9	103.68	107.49	104.59	105.89	105.54	104.97	105.2	106.18	106.19	105.05	105.5	106.42	104.81	106.11	102.85	105.29	103.47	106.91	105.75	102.7	103.8	104.97	108.43	105.91	105.51	104.74	105.1	106.66	105.72	106.03
97.93	99.717	97.965	95.838	99.014	97.276	97.931	101.59	98.844	98.742	97.071	99.814	98.537	97.528	99.39	98.553	100.18	98.28	98.013	96.246	100.09	99.01	100.68	100	98.723	98.255	101.11	101.51	95.015	99.505	97.224	99.115	96.876	100.11	97.398	100.15	97.902	99.131	96.146	97.439	101.11	96.983	99.365	101.25	99.265	95.511	97.969	97.276	99.457	97.135
97.558	98.485	96.082	97.98	99.636	99.023	98.174	98.939	100.16	99.32	97.135	98.725	96.773	96.643	96.893	98.14	95.33	95.577	96.835	99.667	96.831	96.419	96.794	97.823	97.883	98.448	94.217	99.417	98.034	97.264	101.01	94.247	100.83	96.993	95.455	99.971	97.538	98.274	94.162	100.09	97.398	98.935	97.954	99.316	99.625	98.413	97.339	97.241	99.601	96.032
109.68	105.53	106.66	107.96	111.15	110.92	108.19	109.16	108.93	107.7	108.26	105.31	109.12	108.01	107.72	109.51	105.65	106.89	111.26	109.32	104.69	109.79	109.05	108.09	109.83	106.32	109.56	108.56	109.42	113.38	103.22	108.97	105.72	107.57	108.6	109.51	107.67	106.4	107.8	109.83	107.37	106.51	107.11	106.45	104.22	105.79	108.84	107.12	102.66	103.88
113.06	105.79	108.09	107.02	106.48	106.23	105.32	106.78	108.68	102.17	105.74	106.83	108.36	108.24	106.58	107.51	107.69	106.69	104.98	107.59	110.36	103.97	105.14	105.73	106.62	106.27	109.15	108.97	108.66	108.62	107.81	108.03	104.9	103.31	104.95	106.65	106.14	108.53	105.82	105.63	106	108.85	105.34	103.79	109.94	109.63	106.92	107.26	105.24	106.06
111.92	112.05	111.4	113.23	110.54	113.06	110.17	112.34	111.63	111.85	112.3	109.47	110.12	108.52	111.34	111.86	110.2	112.33	112.19	109.96	112.64	113.04	110.05	111.83	107.26	108.04	110.51	113.15	113.02	107.76	111.24	109.39	112.33	109.2	110.5	110.19	111.6	108.4	110.09	110.38	108.86	109	111.77	111.36	110.6	112	112.17	108.64	109.83	111.46
104.59	105.73	105.68	104.57	104.52	106.39	101.61	107.73	103.07	103.17	107.04	108.29	105.81	104.09	109.71	108.66	104.58	103.57	101.87	107.81	107.17	100.82	107.95	104.52	107.04	105.49	105.32	107.76	105.02	105.56	104.57	105.81	105.51	103.55	104.17	103.88	107.43	109.24	104.68	106.05	104.41	103.79	105.09	105.63	103.93	105.42	105.45	107.63	105.51	104.74
106.88	107.83	107.8	110.18	107.57	108.79	108.49	109.23	107.08	108.17	105.93	107.72	110.81	108.14	103.83	103.67	108.69	107.31	111.65	107.12	107.68	109.01	109.57	110.6	108.01	104.46	107.46	107.41	108.96	107.13	107.11	110.66	105.73	109.82	108.18	107.9	110.82	103.03	106.34	108.24	109.32	104.02	107.57	108.32	106.2	108.2	108.7	106.76	107.04	110.37
104.92	107.49	104.75	102.7	106.39	107.12	106.65	104.42	105.64	104.79	104.71	105.6	105.83	108.41	103.82	107.62	102.82	103.2	107.15	105.18	106.97	107.16	108.18	106.52	107.76	105.82	106.11	106.31	101.71	105.75	106.44	103.93	102	106.06	108.92	103.53	105.46	103.22	105.58	105.87	106.24	107.09	102.44	104.61	106.23	103.51	105.99	106.45	106.82	105.45
106.86	109.09	105.69	109.59	107.81	106.57	104.9	106.54	107.62	105.5	108.23	107.49	105.08	108.92	106.76	108.45	108.72	106.7	106.7	106.61	108.34	106.74	108.32	108.61	111.43	108	107.97	105.45	105.23	108.14	109.71	109.51	108.14	109.03	107.52	108.78	106.28	107.69	107.42	105.5	110.54	106.88	105.05	107.44	108.86	108.57	107.27	107.09	107.03	110.98
100.25	100.33	100.18	97.707	100.37	101.7	102.79	101.75	100.49	100.86	101.92	97.441	102.75	99.903	101.64	102.72	100.31	99.044	95.302	96.44	102.5	98.353	98.321	102.21	102.12	98.883	98.287	100.8	101	103.13	99.166	99.471	100.69	100.06	99.955	98.178	100.06	100.4	98.577	101.28	102.37	99.69	97.523	98.918	95.804	100.35	102.96	99.986	103.11	102.59
104.35	107.28	104.94	107.14	106.81	109.66	104.96	105.08	103.69	104.34	105.85	105.18	106.15	103.63	104.31	105.05	106.32	102.55	106.92	107.1	103.31	103.91	105.24	107.47	104.13	106.11	104.94	107.05	103.4	105.24	106.24	105.81	107.54	105.92	106.57	107.5	109.44	106.06	106.81	100.42	105.98	107.2	101.57	109.62	107.02	108.99	106.9	103.47	105.66	105.47
108.47	106.79	106.5	109.16	105.91	107.68	111.48	109.33	110.43	109.58	111.46	111.13	108.44	105.83	109.56	108.74	107.48	108.3	108.46	109.73	108.46	108.21	109.79	110.92	105.96	105.29	109.22	107.74	109.91	111.07	109.82	105.09	107.38	106.77	109.38	108.15	108.74	111.75	110.33	110.21	109.45	109.15	107.22	110.13	108.98	107.59	106.45	106.89	109.39	105.05
107.94	107.11	111.79	111.52	106.7	108.57	107.55	107.5	108.39	111.2	107.27	108.34	112.57	109.6	108.74	109.14	110.91	107.62	105.48	110.41	109.67	110.22	108.21	105.72	106.94	107.49	109.71	110.41	109.41	107.38	107.33	111.54	107.61	106.87	106.56	107.46	105.2	106.6	109.79	105.95	107.22	107.73	107.86	109.2	110.73	106.86	109.08	105.69	111.59	110.03
112.41	109.16	109.11	111.49	109.45	112.65	109.66	111.23	105.46	110.48	110.27	110.64	108.91	108.82	110.09	109.95	109.43	112.2	115.14	110.1	106.93	112.97	112	108.99	110.42	106.95	109.7	107.47	112.43	111.16	112.11	107.26	113	109.14	111.49	109.56	110.46	110.46	108.87	110.77	111.66	109.38	111.26	109.32	108.88	108.95	112.48	109.6	111.17	110.41
106.69	108.4	107.42	105.8	107.01	106.28	109.43	106.41	107.22	106.76	109.6	108.31	106.58	108.05	108.78	108.4	108.09	109.34	104.73	105.61	107.69	104.76	108.84	108.15	106.66	108.11	104.47	107.54	107.75	104.1	108.58	105.41	104.45	105.13	108.83	108.2	108.55	105.73	110.08	109.32	107.22	105.5	109.42	107.01	109.3	108.35	107.06	107.97	110.8	106.33
100.26	99.006	101.02	102.02	98.318	102.81	99.776	97.861	98.856	100.89	100.46	102.69	100.04	99.2	100.57	100.82	101.11	101.02	103.28	100.81	100.62	98.54	95.968	102.54	102.7	99.976	103.29	100.6	100.03	98.085	101.17	99.714	98.744	101.23	97.571	100.3	99.55	98.811	98.942	100.84	99.384	102.46	98.526	100.27	100.84	101.81	100.95	99.005	100.72	100.61
107.58	109.34	107.65	106.16	109.51	108.95	106.6	107	107.78	109.1	109.01	107.43	108.11	107.87	106.86	112.75	109.49	107.07	109.9	109.06	108.93	106.85	108.59	108.52	107.7	108.9	109.32	106.36	108.39	108.9	108.28	110	110.27	107.58	108.6	108.57	106.53	107.61	107.56	109.19	109.25	107.64	108	109.98	108.55	105.91	110.3	107.6	110.2	110.56
107.13	107.24	106.43	103.86	105.99	109.8	104.5	106.22	106.72	103.52	106.74	102.46	109.82	106.5	109.23	106.21	103.78	106.68	107.48	107.18	107.12	110.2	107.12	106.12	106.82	106.57	107.09	107.45	109.74	109.04	107.13	104.01	105.83	104.08	104.08	105.42	105.19	100.56	105.99	107	104.74	107.74	104.97	104.88	110.14	107.13	107.4	104.88	104.35	106.6
111.26	110.08	109.57	113.79	110.73	110.6	108.16	110.31	110.1	109.74	113.75	111.23	111.53	111.27	112.9	108.97	109.13	109.44	111.52	111.81	110.38	109.9	108.64	111.53	110.41	109.29	110.62	111.09	111.09	111.04	109.66	112.93	109.69	111.22	111.99	111.63	108.87	108.65	109.85	110.65	113.61	113.21	110.77	115.44	110.77	112.33	110.29	109.47	109.32	110.71
104.72	106.01	102.77	105.6	103.28	109.45	105.87	106.68	103.27	105.44	105.53	105.26	104	105.03	107.02	105	105.15	103.65	106.28	104.8	106.8	107.31	108.28	102.47	103.23	105.01	106.01	106.06	107.33	105.09	103.36	108.31	104.61	106.71	105.23	102.29	105.09	108.14	106.35	106.05	105.74	103.77	105.17	104.71	106.2	105.19	105.95	107.23	109.55	105.11
106.66	108.35	108.32	108.15	107.55	108.09	105.95	108.72	110.34	108.56	102.87	105.87	106.7	107.16	107.5	105.27	103.98	105.33	105.76	107.65	104.94	106.19	101.88	106.62	108.9	107.32	107.23	105.29	105.42	107.27	105.78	103.99	107.26	102.05	104.31	106.77	105.58	105.98	105.67	109.43	107.71	105.66	106.27	108.44	108.32	108.33	107.11	102.47	108.54	104.14
106.53	109.45	111.48	108.91	106.77	108.56	106.23	109.35	111.2	109.66	110.69	108.36	105.78	106.93	107.58	106.06	110.93	112.69	108.81	107.11	108.52	107.54	108.27	107.49	108.72	110.17	107.81	106.78	107.57	104.95	107.34	103.3	105.97	108.62	109.41	109.24	107.06	108.49	107.74	109.04	110.21	106.52	107.29	108	109.18	107.96	106.77	111.23	107.85	109.33
105.78	105.52	109.34	108.66	106.12	105.79	105.49	107.66	109.29	108.78	107.57	107.04	106.94	106.26	108.54	106.59	105.11	105.56	106.55	104.73	109.24	107.17	108.08	107.9	106.16	103.95	106.7	103.34	105.91	108.16	107.1	107.75	103.94	107.71	107.08	109.48	102.73	105.01	107.06	105.78	107.03	105.16	105.79	108.78	107.67	107.4	105.98	109.59	105.33	107.15
107.36	105.1	106.9	104.25	104.22	103.28	106.19	106.61	103.44	103.94	106.85	106.05	106.78	102.28	105.36	105.15	103.68	105.32	104.39	105.22	108.97	106.25	106.22	104.5	105.94	107.96	106.21	104.23	106.36	104.7	107.61	104.77	102.42	108.53	103.41	105.58	105.1	104.46	107.33	108.15	106.85	108	107.35	107.28	108.94	105.11	107.11	101.54	104.76	108.81
105.45	105.62	101.51	106.75	105.09	103.01	105.08	104.43	107.16	105.43	108.65	104.67	106.41	105.57	103.81	106.19	107.1	104.98	107.44	103.28	102.77	107.46	105.85	105.18	105.71	105.31	106.95	101.96	105.18	106.01	105.46	105.07	107.39	105.21	105.03	104.39	106.51	105.51	105.44	104.86	104.06	108.02	107.37	105.59	109.08	107.16	105.16	104.48	106.19	104.98
108.95	105.85	108.32	106.84	108.99	107.38	111.02	109.77	110.49	107.42	109.48	106.21	108.28	109.53	109.29	107.54	107.45	108.74	109.52	108.15	108.36	110.76	108.48	108.36	108.58	109.06	110.74	108.19	107.74	107.73	110.41	104.63	107.37	109.5	108.19	105.21	108.8	110.58	108.31	107.59	107.56	107.27	107.43	110.78	106.69	106.8	109.63	108.64	109.78	109.06
102.72	104.84	106.31	108.37	103.24	107.03	108.27	103.65	106.06	106.52	105.82	106.09	105.42	107.85	106.23	105.1	106.36	103.63	108.41	105.17	105.46	107.29	105.12	103.55	105.05	104.47	106.87	105.3	105.31	104.86	103.14	103.61	104.8	105.83	105.85	108.95	104.24	103.82	105.26	103.75	108.41	106.53	106.16	106.07	104.82	102.4	104.92	104.78	108.93	103.03
100	100.2	103.07	97.973	102.84	101.74	101.74	101.84	104.19	101.94	101.17	101.55	101.73	100.24	100.75	99.516	99.438	101.84	100.67	102.68	100.02	99.492	105.2	104.82	96.636	101.95	98.143	98.29	100.18	99.794	101.66	103.28	98.669	98.553	100.53	98.864	103.33	101.6	99.218	100.3	100.62	100.61	100.68	99.879	99.842	97.678	101.33	98.513	100.99	98.666
103.85	106.56	103.46	105.95	104.85	105.51	105.04	107.01	108.47	108.58	104.79	106.19	106.12	108.16	105.78	105.37	106.85	105.27	103.66	103.06	105.37	107.89	106.51	106.77	101.42	106.25	105.87	106.15	106.36	103.67	103.58	105.74	103.81	101.87	106.29	103.54	105.07	104.44	101.58	106.28	103.37	103.23	107.95	106.44	104.12	106.51	106.71	108.54	106.19	104.09
105.41	106	105.51	105.59	105.33	103.32	104.59	107.04	108.18	107.22	107.67	108.23	106.76	107.52	104.97	107.11	101.89	105.84	106.67	104.05	103.79	101.62	105.64	106.87	102.17	105.56	104.81	105.35	107.04	108.04	107.02	108.18	103.84	106.26	105.01	102.43	106.53	103.8	106.04	103.6	104.76	103.56	105.52	105.28	106.67	105.87	107.87	103.81	102.08	106.37
102.43	100.41	99.726	99.927	103.93	102.32	102.55	103.02	98.46	101.02	102.2	102.5	100.16	99.225	101.02	98.247	98.91	101.06	101.57	100.44	103	99.695	100.84	101.14	101.87	99.963	102.44	103.13	99.811	100.64	102.04	99.596	102.06	101.37	101.58	100.82	97.964	102.05	103.58	101.58	100.35	98.439	102.33	101.55	103	102.99	103.6	102.52	101	99.108
97.892	98.5	99.862	102.32	100.59	99.812	100.53	99.683	100.33	102.48	100.7	100.67	100.4	100.27	98.705	101.93	100.48	101.79	101.76	99.973	101.71	100.05	100	102.84	101.39	100.26	100.14	104.92	101.01	101.72	100.4	98.931	104.24	99.752	101.53	101.56	104.28	102.01	104.45	100.92	101.8	99.466	100.97	101.01	101.45	99.38	99.394	97.244	102.7	102.64
107.49	111.95	108.51	106.15	106.82	106.86	109.08	110.49	108.28	106.75	106.65	105.23	108.77	107.02	106.63	108.01	110.45	107.03	108.24	107.89	108.54	106.19	108.2	107.22	111.37	109.68	107.23	110.03	107.38	104.89	107.13	110.21	108.95	107.64	108.06	109.39	106.02	107.65	109.49	106.84	107.92	106.46	109.81	110.52	105.83	109.77	107.94	108.03	109.16	107.1
101.88	104.24	99.562	104.56	104.33	105.54	106.15	104.04	108.07	105.08	105.94	106.59	104.05	105.91	108.15	106.1	107.39	105.01	106.76	105.5	105.26	104.91	104.84	108.09	106.9	105.88	106.71	105.36	104.59	104.92	104.13	108.34	104.59	102.91	103.01	103.94	104.24	105.42	106.9	106.43	106.36	105.1	106.89	107.75	105.29	109.83	105.94	104.9	111	105.98
108.53	105.86	108.75	106.85	107	108.79	109.16	107.94	106.85	108.48	105.43	106.7	105.71	105.53	105.83	105.67	102.45	105.93	103.04	102.48	107.41	105.22	103.47	104.89	108.72	105.85	103.38	104.93	105.61	107.13	108.82	106.25	105.43	107.15	104	106.44	109.01	106.97	106.17	106.53	105.5	108.5	106.96	107.28	107.2	106.58	106.11	107.17	106.57	104.31
94.829	100.96	97.849	99.298	99.912	97.185	98.338	98.637	102.6	97.439	100.03	97.058	96.398	100.34	95.878	98.564	101.98	97.995	100.2	99.146	100.51	96.241	99.078	97.97	97.303	93.875	98.696	96.792	95.84	97.725	93.685	101.27	98.659	101.5	95.76	96.634	99.218	100.33	98.151	98.747	96.135	98.581	96.528	99.02	96.629	98.84	97.056	97.973	101.21	97.55
111.86	108.84	107.16	108.05	109.26	112.85	107.11	105.08	108.82	108.76	107.99	109.68	109.82	111.25	107.6	107.34	109.54	105.93	109.79	108.55	105.99	106.57	106.99	107.71	108.75	110.2	109.94	108.73	107.06	109.57	107.08	108.69	111.2	109.38	106.79	107.13	108.76	110.5	108.24	109.25	110.49	108.53	106.83	106.8	105.76	109.13	108.72	105.44	107.38	110.52
101.06	101.47	104.68	98.035	105.14	101	105.29	97.871	101.62	100.98	101.96	103.29	102.63	101.18	100.22	99.804	101.21	101.55	103.19	98.307	101.12	102.04	103.04	97.065	101.64	98.722	100.6	98.683	99.475	105.12	102.41	101.43	99.787	102.31	98.39	101.04	98.08	101.24	100.49	99.715	101.12	100.37	96.895	97.476	100.25	100.04	99.602	95.609	101.6	98.587
110.21	107.31	105.51	110.13	108.22	106.07	104.81	106.38	105.86	111.46	110.84	109.03	105.47	108.37	109	106.98	108.29	109.44	108.93	111.13	107.08	106.94	104.65	103.39	106	105.63	108.91	110.38	108.5	105.43	106.3	108.55	108.43	109.03	105.62	108.03	104.28	108.58	107.65	109.18	109.15	105.98	105.88	107.81	106.62	109.82	107.54	108.64	107.59	110.07
105.36	101.02	102.34	104.92	105.05	107.45	102.64	104.87	109.09	104.42	105.87	108.2	105.44	105.88	105.2	106.34	108.36	106.5	107.08	106.74	103.5	107.17	104.03	107.36	103.37	105.87	110.28	108.14	108.7	106.58	102.91	107.16	100.96	105.75	102.93	103.24	104.69	104.4	105.42	106.08	109.36	102.49	106.51	105.55	106.96	105.33	104.32	104.72	106.77	107.44
104.54	103.45	107.43	104.48	104.63	104.06	102.27	107.19	107.14	104.68	108.28	105.08	101.88	101.43	105.75	104.89	106.56	103.47	103.13	104.2	105.17	105.91	108.24	105.87	107.3	108.1	104.81	107.85	105.42	105.2	104.11	105.46	107.69	107.66	105.21	107.65	105.57	104.12	104.15	99.936	110.46	107.61	104.52	105.73	102.28	106.57	105.9	105.47	104.81	106.08
100.4	102.81	100.94	97.891	101.13	102.44	101.09	100.27	99.527	101.04	99.757	99.348	101.11	102.24	102.48	102.85	99.893	99.985	101.55	101.93	98.091	99.984	99.05	99.886	102.41	104.7	98.961	100.4	98.503	99.591	100.59	103.59	98.635	99.157	100.77	102.11	103	102.62	101.23	101.32	100.64	102.33	101.07	102.5	100.17	100.59	101.5	101.52	100.12	100.41
109.84	110.6	108	110.14	106.9	108.84	108.85	107.25	107.12	108.26	107.11	109.85	109.99	108.63	109.67	107.44	107.24	112.16	108.83	107.34	110.81	108.02	109.91	109.4	109.09	107.24	106.05	107.76	109.5	111.55	109.87	107.76	105.43	108.09	106.38	105.99	107.94	110.59	107.97	108.12	108.12	108.4	105.92	107.8	107.71	108.49	109.66	103.59	110.4	109.1
109.06	107.18	109.8	108.86	108.67	110.45	108.52	110.75	106.41	107.19	113.81	109.05	111.25	107.01	107.38	109.88	110.62	105.13	108.16	109.75	108.22	108.23	108.18	110.73	108.49	111.33	112.46	107.41	108.77	106.11	112.98	109.18	107.91	109.6	108.39	108.61	110.62	107.5	107.36	109.06	106.85	108.92	108.83	108.42	109.86	108.31	108.36	109.54	106.79	109.12
105.99	107.75	106.29	107.28	103.06	105.11	106.39	107.76	106.48	107.96	105.79	106.05	105.79	107.36	102.85	106.29	104.52	103.43	104.72	103.42	107.29	103.21	103.95	106.08	104.7	107.75	109.61	106.38	107.23	106.15	106.26	103.02	106.12	109.14	106.1	106.86	104.61	105.77	107.32	104.24	106.89	106.42	106.35	104.86	106.07	105.52	103.07	105.86	105.6	108.49
105.11	107.9	108.49	109.71	105.32	108.52	106.33	111.93	108.64	107.22	108.85	108.15	107.38	106.2	108.03	110.26	108.28	105.17	112.15	109.39	110.33	106.29	107.27	109.07	110.01	106.78	110.51	107.66	108.14	107.87	111.66	105.54	108.14	106.08	111.73	105.98	105.28	109.4	104.91	106.56	108.16	106.3	108.87	109.92	107.39	107.77	107.6	107.18	110.41	114.37
107.76	103.24	106.93	104.46	104.95	107.45	106.9	105.6	104.31	105.98	105.15	104.34	106.27	105.95	106.81	100.86	105.71	104.22	103.66	105	105.66	107.83	107.61	102.93	106.21	104.87	104.28	106.97	105.97	105.8	106.25	108.19	105.56	105.54	103.69	102.81	105.63	106.35	105.98	108.27	105.09	106.4	107.77	109.14	107.7	104.21	108.43	105	106.05	104.7
105.37	108.67	108.88	111	108.12	109.11	104.59	110.08	107.73	109.07	110.14	106.35	107.49	109.17	105.83	106.86	107.53	104.1	107.26	107.91	105.94	107.06	108.54	110.16	110.65	107.5	106.82	107.21	107.57	106.92	110.75	109.1	107.69	109.76	107.62	110.02	110.8	107.35	105.5	105.82	107.19	109.85	108.68	106.93	106.27	109.57	109.11	107.9	109.27	108.23
100.1	99.12	100.48	102.89	98.434	99.82	103.1	102.75	98.547	99.304	99.642	100.9	104.72	101.05	98.997	100.93	99.824	102.55	99.118	100.96	98.35	98.897	100.17	100.36	96.947	99.492	102.46	101.43	99.843	101.48	99.575	99.709	102.11	99.262	102.14	102.51	100.04	99.655	100.58	101.25	101.4	97.302	102.07	100.07	101.62	102.29	101.24	99.855	101.79	99.574
111.3	112.85	109.23	107.13	109.68	107.24	112.67	112.54	107.9	113.3	112.86	112.34	112.53	107.06	109.32	112.11	108.09	109.22	108.94	108.57	110.96	109.1	112.87	110.19	108.47	112.56	106.72	110.19	107.42	110.49	110.88	112.43	110.86	110.64	111.2	108.21	114.23	112.72	111.34	109.55	106.32	109.97	112.58	110.12	111	111.54	109.81	111.4	111.23	110.95
112.21	110.29	111.7	110.66	110.34	112.47	108.45	109.71	108.67	106.94	113.12	111.27	109	109.5	108.28	112.02	109.68	113.13	110.39	108.54	109.89	112.04	107.31	110.19	111.94	106.73	106.35	108.79	113.44	114.04	108.42	110.25	107.89	110.31	110.21	109.57	112.03	110.96	110.51	111.85	108.21	112.48	110.55	110.09	111.46	110.79	108.79	111.78	109.39	111.57
104.98	103.3	105.7	107.11	109.28	103.58	107.22	108.04	103.61	105.8	108.46	102.78	105.15	107.84	107.19	101.8	104.61	107.22	104.55	104.22	104.85	107.43	104.9	107.8	107.25	106.89	107.83	104.05	104.43	107.96	105.72	108.33	105.31	107.9	104.46	108.28	108.19	108.62	106.34	107.86	108.29	105.13	106.15	106.66	107.32	108.11	105.64	105.11	110.96	110.43
106.88	108.35	107.84	109.33	110.47	108.32	108.07	107.49	108.28	108.86	107.64	107.96	109.11	108.13	107.03	108.12	106.69	107.72	108.08	109.64	105.94	107.37	105.46	107.61	110.49	104.09	111.49	108.61	108.93	107.04	109.71	108.28	108.65	108.68	106.23	109.12	108.91	104.92	109.67	108.38	107.53	106.58	108.52	109.18	108.74	108.03	108.14	109.95	107.36	108.62
106.19	105.94	106	107.15	105.18	102.34	105.45	106.22	106.96	105.83	107.02	106.49	106.87	105.56	102.33	103.22	106.41	107.09	105.2	104.72	105.73	104.1	109.18	102.91	105.12	106.93	104.28	105.01	107.69	103.64	104.81	105.58	104.24	104.71	102.41	106.86	105.91	106.82	105.61	105.6	104.73	106.38	104.79	104.9	107.23	106.1	104.67	105.16	106.39	106.42
106.36	106.92	108.72	108.08	108.83	110.6	109.49	108.3	110.88	108.83	103.77	106.82	106.24	105.69	106.68	109.37	110.6	105.46	110.14	110.99	105.93	109.49	110.68	109.24	108.24	110.8	110.67	110.07	110.34	110.11	107.24	106.07	106.45	108.99	107.45	109.33	105.37	105.85	107.8	106.55	111.27	106.15	107.07	106.7	108.14	104.44	109.24	111.94	110.24	109.17
105.53	107.95	104.48	107.22	106.2	106.38	105.6	109.47	106.91	108.43	109.81	106.47	109.52	105.2	105.38	108.11	106.09	102.74	107.48	110.17	108.75	106.35	108.17	106.1	104.19	106.72	109.16	107.61	106.95	107.16	103.65	106.06	107.6	107.87	106.59	108.58	104.74	109.77	108.33	103.7	108.13	108.55	107.51	106.84	104.98	105.72	105.51	106.39	106.86	104.38
106.9	106.75	107.39	111.09	112.02	106.85	107.38	108.86	108.67	105.46	106.79	107.44	106.58	103.38	109.28	105.88	108.38	103.83	106	106.32	106.27	106.33	108.35	108.31	104.34	106.33	103.56	105.9	110.1	106.95	107.55	109.49	108.77	103.7	108.47	103.04	109.86	105.23	107.53	105.92	104.58	107.88	104.7	106.17	107.14	108.91	106.35	106.62	106.16	107.2
99.377	100.38	101.45	102.41	101.82	96.581	100.68	101.04	99.014	102.07	99.788	101.67	97.767	98.171	97.255	101.71	100.32	99.393	101.37	100.3	101.22	95.863	100.13	102.4	103.78	102.5	100.86	97.677	100.16	100.49	100.28	97.222	100.6	100.03	102.03	103.9	103.64	99.924	97.793	99.754	101.24	101.96	98.232	99.173	100.6	96.702	100.07	101.08	98.522	98.791
106.97	107.06	107.93	108.44	107.58	107.07	106.27	104.79	103.65	107.54	108.03	105.93	102.95	107.27	107.18	104.67	107.77	104.17	105.63	109.42	106.38	105.31	109.59	108.85	106.92	109.54	106.96	107.69	106.33	103.54	105.28	105.33	107.39	104.01	109.14	104.32	104.5	105.13	105.93	106.46	109.48	108.64	106.5	109.37	105.58	104.42	105.54	104.3	107.98	107.23
109.38	106.93	108.64	104.76	108.24	106.11	109.23	110.9	108.41	105.8	107.2	106.72	108.68	106.96	108.48	106.51	106.17	109.49	109.65	106.93	107.78	107.13	108.71	106.9	108.05	109.23	111.05	111.59	107.52	107.85	107.74	108.11	110.1	108.72	109.42	107.83	104.49	107.26	109.9	109.82	108.5	109.45	107.77	111.78	105.74	104.58	106.54	109.52	104.85	107.57
109.63	106.85	108.56	110.09	105.9	105.98	107.06	109.43	107.41	107.8	107.42	107.54	109.28	107.19	107.15	105.53	107.38	108.07	110.25	107.81	108.46	109.82	109.85	108.31	103.94	107.99	106.59	108.36	107.04	104.34	109.77	107.39	109.02	107.32	108.44	107.27	106.61	108.78	110	109.51	105.17	107.37	108.12	109.59	108.91	107.84	107.72	107.78	108.13	105.43
98.061	98.476	98.365	98.914	99.773	100.11	100.55	103.33	103.31	98.744	100.7	102.59	98.748	101.71	101.71	99.312	100.33	103.21	102.34	99.732	101.96	99.969	99.639	102.28	100.44	100.18	103.42	102.34	100.77	103.66	96.019	101.8	101.44	98.315	100.31	101.8	101.21	100.64	98.852	100.72	101.6	96.621	99.449	100.72	105.05	101.47	102.96	100.85	96.823	100.66
101.01	102.01	101.33	101.52	100.04	96.623	101.67	101.15	103.43	98.946	102.98	98.571	100.3	102.06	101.44	97.894	99.575	102.17	100.02	96.511	102.35	99.374	102.45	100.66	102.47	102.86	103.58	102.26	101.38	99.614	99.742	103.04	100.13	98.575	100.78	101.81	103.55	98.024	103.52	100.71	102.78	100.55	101.37	98.331	98.862	101.41	99.658	103.58	99.156	98.66
99.569	101.14	97.551	98.031	96.934	97.826	98.942	97.542	97.891	98.649	97.815	99.519	97.198	98.159	98.402	96.459	99.551	99.275	98.312	98.268	98.089	98.595	95.512	96.886	98.133	93.176	99.985	98.795	97.207	98.797	95.584	100.74	100.23	99.386	95.481	96.619	98.304	98.828	99.672	102.37	99.617	96.366	99.002	99.322	97.374	100.04	103.56	95.715	98.118	96.257
108.66	102.46	104.58	107.25	105.73	103.71	107.82	108.51	106.95	104.99	106.22	110.79	106.71	104.45	104.13	105.7	106.13	108.14	106.75	106.55	106.1	109.19	108.34	104.46	104.99	104.51	111.07	108.39	106.29	104.73	108.85	105.83	105.84	109.41	106.84	103.26	105.56	105.77	105.23	103.5	107.12	106.64	106.34	107.15	110.25	104.4	106.56	106.05	103.37	105.59
104.64	104.58	108.97	106.67	109.01	107.51	104.12	107.45	108.48	109.66	111.09	109.22	106.47	104.54	107.73	109.4	107.18	104.5	108.42	107.77	108.84	105.53	104.72	106.51	104.95	108.4	111.17	109.28	109.64	105.09	106.14	107	111.42	107.19	111.7	109.88	111.67	107.5	111.72	108.76	103.32	109.36	108.71	107.96	109.29	106.17	106.84	109.01	107.76	106.89
102	99.298	96.444	100.67	97.522	96.623	97.327	100.73	98.21	97.876	97.241	98.906	97.776	97.605	97.472	96.709	97.586	101.41	98.517	99.154	99.143	94.334	97.846	98.717	98.346	95.642	99.466	99.141	97.31	100.11	100.06	98.516	101.17	100.02	99.788	99.158	99.584	97.531	99.705	97.292	97.319	95.663	99.382	97.807	98.973	98.638	97.665	96.65	100.36	100.71
110.92	113.29	108.99	112.57	114.31	109.2	110.39	113.86	111.84	110.93	107.51	110.28	111.44	112.82	112.98	112.19	107.69	113.28	109.41	110.41	109.27	107.4	109.57	110.28	111.75	108.41	111.57	109.01	108.25	113.07	110.1	109.84	108.58	108.23	108.67	112.08	114.21	109.29	106.37	110.4	110.92	109.79	110.17	110.27	107.92	109.19	111.72	109.78	109.43	112.67
98.022	95.126	100.08	97.762	99.37	98.939	100.37	99.936	101.11	96.53	99.54	100.39	98.773	98.463	96.268	97.992	100.44	98.811	98.538	98.756	101.65	97.241	97.496	99.393	95.546	97.323	99.197	99.899	98.647	98.284	96.01	98.924	98.394	98.031	101.07	99.821	97.298	95.526	100.31	101.02	95.275	97.65	98.311	100.45	99.744	97.523	97.923	97.496	97.17	95.818
103.38	101.08	101.7	104.04	104.01	102.31	99.462	100.06	101.1	101.34	101.01	100.43	100.33	104.49	96.684	102.15	101.85	102.48	100.68	102.46	101.03	101.74	102.93	100.43	100.3	100.61	99.236	101.99	100.85	101.27	101.53	101.09	102.67	101.13	102.11	102.13	102.98	99.651	99.864	104.08	101.98	99.288	104.25	101.9	100.14	102.18	99.548	101.89	99.887	98.049
107.17	110.82	110.42	107.68	106.8	106.11	109.38	109.19	106.43	111.17	109.41	108.12	109.71	105.63	111.76	109.32	106.52	108.6	106.38	110.4	107.65	109.69	108.09	108.7	110.54	107.72	109.23	106.7	110.52	105.95	108.98	104.66	107.06	106.76	109.48	108.84	104.95	110.13	106.24	104.04	107.2	106.21	111.32	104.63	107.66	106.44	109.5	112.11	110.06	108.96
96.591	99.123	95.312	95.91	96.444	101.77	96.166	100.43	98.627	100.22	100.51	98.543	98.457	99.284	96.621	96.644	97.487	97.335	98.655	98.173	97.884	98.974	97.984	100.17	100.61	96.758	99.154	98.206	100.86	98.433	95.937	98.784	99.271	99.896	97.851	98.716	97.455	97.657	98.855	96.997	97.981	98.415	98.269	100.19	97.689	98.895	101.77	98.876	103.07	100.18
106.86	105.2	104.4	106.55	106.75	104.05	106.06	103.58	104.7	104.06	106.07	109.16	105.97	104.23	105.23	106.51	108.53	109.28	105.75	104.58	105.45	104.33	102.74	103.99	106.29	103.9	109.53	106.91	107.01	103.41	105.75	105.73	106.03	106.12	105.21	103.12	104.73	106.39	104.8	106.92	103.45	105.53	106.82	107.49	108.1	106.67	106.66	105.52	102.83	105.19
108.26	107.82	108.68	106.85	108.38	106.72	107.65	109.8	106.81	111.25	108.67	107.62	109.78	109.84	107.7	108.27	104.46	108.17	108.93	106.5	108.98	108.79	107.37	110.55	106.57	110.02	109.06	106.24	107.79	107.72	104.95	109.98	107.24	107.81	107.44	107.63	108.66	109.45	108.8	109.58	106.63	109.41	110.74	108.22	109.24	112.03	107.51	105.71	110.37	106.92
104.02	103.66	106.91	106.05	104.1	104.78	107.05	106.69	103.33	103.18	106.05	104.97	106.88	105.85	104.76	106.96	107.45	108.08	105.6	108.6	106.69	102.79	108.02	106.58	105.98	108.07	102.66	108.04	106.05	105.87	105.58	106.91	107.15	108.57	105.79	104.57	108.46	103.36	104.39	103.68	102.52	105.3	105	106.89	102.74	104.73	105.9	107.48	106.83	104.17
104.1	105.76	102.9	106.2	103.26	104.13	106.82	104.32	104.84	104.89	108.23	105.56	105.55	106.27	107.3	103.77	107.23	106.12	105.22	106.69	107.71	107.05	105.58	104.92	105.36	105.79	105.14	104.13	105.7	104.49	107.05	107.83	102.84	107.43	103.51	105.15	107.75	106.69	106.49	102.44	108.68	106.24	103.53	105.57	102.09	103.89	104.25	106.99	105.95	109.59
99.679	96.56	97.982	99.276	95.951	100.15	99.362	98.149	99.987	97.562	95.237	98.221	97.06	102.77	97.647	98.016	98.885	97.939	99.721	99.492	97.418	96.913	99.065	98.099	98.492	98.149	98.527	98.056	99.226	97.358	99.608	99.043	100.98	95.265	99.483	96.459	99.22	95.749	97.754	99.968	98.828	98.444	100.64	98.223	100.51	99.177	96.019	97.153	96.222	96.802
107.15	105.18	108.07	108.61	107.03	108.76	103.85	109.31	106.31	108.97	104.8	104.71	102.88	106.72	104.15	107.61	104.56	106.34	105.18	103.87	107.28	105.73	101.59	105.76	105.54	106.24	107.21	104.69	105.47	106.8	107.6	104.04	107.04	107.9	105.22	106.03	103.55	105.32	102.45	104.81	107.15	107.6	108.3	107.8	105.57	104	106.59	108.39	106.71	106.61
106.45	109.69	105.19	107.98	107.69	107.57	104.88	108.19	108.36	107.65	106.37	110.97	109.76	108.08	107.73	107.63	107.36	108.2	104.14	109.32	107.37	105.98	105.53	107.07	107.89	105.26	106.05	111.91	108.18	109.73	108.06	107.39	111.68	109.36	110.46	108.3	108.33	111.22	107.71	107.43	106.51	105.47	107.62	109.06	104.2	108.85	106.39	104.07	108.72	110.02
102.7	102.84	102.5	105.41	104.57	104.26	105.89	104.76	106.59	106.55	104.35	108.96	105.15	105.12	103.27	105.75	104.38	104.79	107.08	103.33	105.48	104.6	104.63	104.53	108.08	108.2	104.84	104.02	108.14	105.9	105.39	104.4	104.49	108.09	104.05	103.13	105.94	108.04	103.86	103.93	107	106.34	104.1	107.01	106.86	102.83	104.51	106.53	104.6	106.16
108.99	106.96	107.45	105.06	107.91	102.07	105.37	107.49	105.3	104.85	109.17	104.3	108.56	102.87	105.68	106.85	104.45	110.09	109.06	104.03	105.94	107.63	106.13	107.35	106.59	105.35	110.22	103.99	105.27	105.71	105.77	104.09	109.33	104.88	106.24	107.06	108.53	106.19	104.18	106.26	103.89	105.88	107.66	106.8	107.57	106.01	107.09	107.71	104.87	105.61
98.398	95.916	97.758	97.595	100.76	99.557	99.67	99.257	103.48	97.237	100.39	97.137	96.48	97.684	98.391	97.917	96.999	95.844	101.61	96.626	95.57	98.614	101.96	97.927	98.436	99.288	98.195	99.927	98.986	96.812	99.433	100.64	98.578	98.598	99.216	98.489	99.428	99.039	99.273	99.501	97.906	100.72	98.849	99.081	97.946	98.773	98.105	98.637	98.163	95.565
94.878	98.946	97.776	101.03	102.72	100.59	98.613	97.948	97.695	99.037	97.217	97.687	98.505	97.642	96.784	97.969	101.67	98.099	96.653	99.202	99.98	98.127	99.372	96.765	95.858	101.82	96.067	100.14	96.926	97.527	98.725	99.835	97.654	94.737	99.225	97.488	96.299	98.851	96.448	98.871	97.544	96.624	98.351	96.204	97.049	94.866	99.028	96.018	96.256	99.28
105.5	108.41	105.33	102.81	108.91	103.96	107.28	104.22	108.98	106.8	105.53	104.96	103.31	103.83	105.19	103.44	105.41	103.61	103.94	108.34	105.2	104.44	106.7	105.13	105.62	107.49	106.51	107.51	105.9	106.59	107.3	105.35	104.5	106.02	104.92	105	103.65	109.49	105.91	107.96	105.42	108.55	105.15	106.84	105	105.32	103.56	106.59	105.88	104.52
103.18	108.84	108.94	105.36	105.16	102.24	103.95	106.2	102.64	107.73	106.96	105.68	105.2	106.44	108.37	105.02	104.59	103.59	102.25	107.48	104.55	103.4	105.6	108.1	104.74	108.55	106.49	104.47	105.28	105.71	105.27	104.06	106.17	107.01	105.71	103.49	104.98	103.77	105.59	108.91	105.1	103.25	106.64	105.66	105.57	107.1	102.88	106.51	104.3	105.22
94.592	99.456	100.19	95.867	98.783	100.76	96.704	99.541	96.801	95.757	98.641	99.21	98.526	96.893	99.977	96.362	101.71	97.402	97.507	100.95	101.06	98.499	97.142	98.374	102.74	98.019	100.05	99.03	98.523	99.553	98.517	99.033	97.899	99.452	99.459	100.01	98.93	99.51	99.16	100.28	98.039	97.96	96.196	100.3	98.658	99.449	97.79	95.44	98.949	101.93
99.387	97.079	98.101	97.881	100.01	98.85	98.798	96.43	96.698	96.733	100.63	100.59	100.42	98.292	99.327	100.05	98.479	99.668	98.211	99.327	101.71	97.401	97.4	98.807	97.579	97.591	100.66	98.736	97.57	98.36	97.608	101.4	97.654	101.92	100.69	100.15	96.708	96.662	99.307	99.703	94.043	97.968	97.702	100.32	100.06	99.137	99.619	99.44	98.008	96.078
105.91	108.48	105.83	101.94	104.62	105.14	106.65	107.46	105.26	106.91	104.76	108.16	105.21	107.06	105	107.07	107.95	102.45	107.49	106.14	101.75	106.49	107.2	107.12	106.31	103.35	106.93	104.62	102.35	102.34	108.73	107.47	106.23	105.57	107.85	103.93	103.85	107.21	105.53	104.25	104.55	105.46	104.85	105.52	107.52	106.41	105.89	106.32	106.14	105.86
105.97	105.74	106.69	105.69	104.15	109.1	108.65	110.26	104.09	107.77	106.74	106.66	103.3	105.7	107.28	106.38	106.32	106.42	103.96	105.01	107.28	109.01	105.39	110.31	104.73	103.5	102.91	108.56	106.07	109.91	105.21	103.9	107.49	103.84	107.84	107.22	106.89	109.31	105.37	105.99	105.73	106.48	107.04	105.22	108.14	107	108.6	106.04	104.31	107.44
100.7	99.654	101.11	99.821	106.06	102.95	101.94	98.251	98.41	97.753	99.516	99.498	98.234	101.93	100.04	96.573	102.37	100.42	99.34	100.67	100.41	98.85	97.734	98.602	103.26	100.05	101.42	100.96	104.4	100.28	99.607	100.59	99.261	99.081	103.21	101.52	103.55	102.46	100.76	99.999	98.793	103.75	100.6	102.01	100.53	100.04	99.838	101.75	100.41	100.48
106.13	105.01	107.95	109.42	109.54	104.74	104.22	106.18	107.39	100.66	106.79	103.6	106.69	105.77	107.5	105.6	107.69	107.71	107.49	106.14	108.34	100.65	103.96	108.32	108.53	106.07	106.96	107.16	106.86	108.15	105.96	103.81	107.51	108.56	107.34	107.85	109.84	104.98	105.71	106.02	102.84	106.68	103.86	106.27	106.06	107.87	108.71	104.52	104.83	106.16
105.55	106.98	108.25	103.96	107.78	106.33	106	107.24	105.06	101.09	104.52	106.84	104.82	104.29	107.45	103.61	105.2	106.14	107.42	104.94	106.12	104.48	104.56	104.6	108.16	106.08	107.93	106.28	106.14	104.58	104.13	106.43	104.69	105.41	102.36	105.64	108.32	101.65	103.47	105.73	104.21	103.84	106.34	105.13	107.8	104.93	107.46	108.79	104.07	106.75
104.5	105.41	106.17	108.04	106.47	106.01	105.44	109.06	105.16	106.83	106.63	108.18	106.13	105.94	106.63	104.44	104.41	106.67	103.87	102.71	104.5	105.56	106.17	106.39	107.26	106.97	103.61	106.49	106.15	105.76	108.19	107.13	106.88	104.37	104.47	106.74	106.36	107.64	107.59	105.12	105.62	107.34	103.95	105.3	103.48	105.73	106.1	107.99	107.92	106.99
98.35	102.88	97.265	97.97	99.505	101.88	98.308	96.084	99.164	96.605	94.516	97.757	96.251	96.873	97.062	99.922	100.35	100.17	95.961	98.416	98.371	96.921	96.273	97.948	97.835	98.351	97.507	103.02	100.11	97.314	99.047	100.44	100.64	98.415	98.537	100.69	98.251	100.99	98.409	99.845	96.609	96.257	97.693	98.537	100.38	99.895	99.731	99.882	98.278	98.963
110.92	107.51	113.6	107.19	108.91	107.29	107.06	106.59	110.53	109.69	106.39	110.19	111.39	106.24	111.33	107.26	107.18	108.59	106.74	109.27	107.56	110.76	114.62	109.13	110.09	109.5	108.27	111.03	105.13	110.52	106.99	107.35	112	109.7	108.57	107.8	107.2	113.12	109.24	110.09	111.22	110.79	109.39	111.45	109.17	109.58	109.58	108.59	106.14	105.29
109.17	109.97	107.82	107.98	108.67	109.33	109.98	112.21	105.74	109.29	110.51	110.55	107.28	106.86	108.62	106.42	105.98	108.24	105.74	112.05	108.44	110.55	109.74	109.61	109.59	106.51	105.67	109.32	111.82	107.96	109.02	107.85	110.28	108.98	108.06	108.99	108.57	110.49	111.8	109.11	109.77	106.81	108.05	106.46	107.5	107.23	110.47	110.59	109.39	109.88
108.7	105.77	107.65	104.82	103.61	104.26	105.16	99.557	105.71	105.32	106	106.36	107.99	106.15	101.37	104.6	104.98	105.63	107.42	105.56	106.45	101.19	102.83	108.32	106.22	108.05	105.25	103.82	104.37	102.29	108.49	104.72	104.1	104.92	108.64	108.47	105.96	103.53	106.68	105.67	104.85	106.09	106.36	104.96	106.89	105.08	106.41	103.83	107.47	106.75
108.59	108.27	107.43	108.11	107.74	106.95	108.25	107.41	110.03	107.06	110.45	109.48	108.32	109.5	108.3	107.56	105.06	109.13	110.06	106.79	108.12	107.09	109.77	109.32	107.41	110.24	107.44	105.97	111.6	106.85	105.97	108.8	109.5	106.89	109.19	108.72	109.45	110.02	110.47	106.77	106.97	108.69	109.09	107.02	106.25	105.91	107.78	108.54	108.86	112.48
96.321	97.949	98.361	99.346	97.441	96.666	96.643	95.456	96.441	95.683	98.693	95.951	97.95	98.597	96.922	100.52	98.285	97.05	99.501	97.157	100.18	98.366	97.677	99.496	99.146	99.61	95.933	99.221	97.548	98.983	96.88	98.509	96.262	96.398	96.904	99.707	100.15	96.031	100.16	96.273	97.673	95.771	96.919	98.997	98.616	99.389	98.156	98.603	97.015	97.953
105	104.12	108.56	104.87	106.93	108.25	105.2	105.41	101.5	106.27	106.33	107.23	106.57	106.07	105.12	106.69	104.94	101.3	109.12	107.46	106.59	108.64	106.06	108.49	105.68	106.74	105.97	105.68	105.1	105.59	104.1	102.46	105.66	106.64	107.73	106.64	106.08	110.85	106.73	107.22	105.14	104.37	105.81	107.96	105.83	104.67	107.94	105.78	107.97	103.39
103.83	103.15	105.92	107.59	107.77	108.94	105.4	110.54	105.01	110.31	105.75	107.63	104.61	108.92	105.08	108.83	107.41	107.91	102.88	108.92	105.14	107.78	109.43	105.99	106.35	107.18	106.12	104.71	103.44	106.11	104.02	105.15	105.76	103.64	106.04	106.3	109.21	104.16	108.38	107.46	105.28	106.44	103.8	104.95	105.24	106.46	107.57	108.11	107.41	104.54
107.77	110.42	108.6	105.68	106.35	105.14	107.72	108.04	107.1	109.2	107.58	109.06	108.65	109.93	108.21	105.58	109.03	107.62	107.73	107.91	108.14	112.58	106.93	107.79	110.47	108.93	108.97	106.47	109.82	107.53	110.88	107.01	105.91	108.67	106.55	107.97	108	108.95	108.56	107.51	107.09	111.5	107.21	106.21	107.35	108.29	106.85	107.52	108.61	108.13
107.72	102.48	105.8	104.85	104.9	105.24	105.03	108.14	106.63	104.67	104.27	105.4	105.24	104.97	106.2	103.8	106.32	106.17	105.6	105.55	105.87	104.71	106.67	105.82	106.19	106.4	104.39	106	105.09	103.94	103.87	106.36	104.72	103.83	105.51	103.54	106.3	105.14	100.87	108.59	107.69	104.22	104.06	107.29	105.36	104.72	106.84	106	105.48	107.35
105.15	105.03	105.63	106.66	105.39	107.74	105.97	105.17	103.19	104.7	105.63	104.69	105.91	106.12	104.48	107.21	106.82	105.4	104.48	107.58	106.45	104.77	109.41	105.69	105.57	102.32	105.98	102.59	104.4	106.67	106.91	103.78	103.95	106.57	106.09	107.33	108.1	103.58	106.11	102.73	106.43	105.65	104.33	105.39	106.59	104.74	104.9	105.98	104.34	104.2
107.72	109.41	108.35	111.96	107	109.5	109.33	109.51	109.92	109.38	108.64	106.64	107.97	108.08	106.33	107.5	110.72	109.31	107.99	106.16	106.34	107.81	105.69	108.87	105.55	108.39	110.94	105.97	104.36	105.63	107.88	106.67	105.28	106.04	106.31	107.76	106.23	105.9	110.32	107.86	108.65	104.16	103.66	110.86	108.51	104.98	107.18	106.03	108.82	106.3
98.245	99.244	100.16	102.11	101.47	100.47	100.32	100.82	99.269	100.34	101.89	102.09	99.021	99.027	100.16	100.77	100.65	99.485	97.48	98.523	98.907	98.684	100.88	102.25	99.903	103.1	97.744	98.453	101.02	101.21	98.269	96.071	95.799	101.88	100.9	101.52	98.94	99.592	99.432	101.36	97.052	103.6	99.892	101.44	99.495	98.131	101.3	97.166	100.31	98.295
103.42	109.27	107.01	104.34	106.57	105.33	108.03	106.51	104.68	105.45	104.72	107.36	102.86	108.64	107.42	107.93	105.29	106.07	104	106.15	102.77	107.79	105.73	104.65	103.18	105.21	107.45	105.23	108.68	106.38	107.24	107.42	107.15	106.74	106.54	104.46	107.12	106.36	99.056	107.91	106.83	106.4	106.23	108.11	106.46	103.86	107.09	108.78	105.79	102.14
107.43	110.75	107.91	109.22	111.6	106.84	108.62	108.36	109.76	108	106.65	108.06	111.52	109.4	109.5	110.59	107.82	109.02	108.56	106.76	112.09	107.57	109.27	110.44	109.68	109.99	107.94	108.79	111.37	106.77	107.13	107.41	107.07	104.63	105.12	107.96	110.3	110.89	109.59	106.6	107.64	109.42	110.95	107.49	108.65	110.75	108.62	109.17	107.63	108.88
110.56	110.23	111.49	111.87	111.69	110.64	110.55	108.36	111.05	109.67	112.48	114.79	110.27	108.27	111.15	111.02	110.08	110.79	109.33	111.81	112.33	109.73	107.65	109.5	109.97	108.16	108.38	109.85	112.59	111.68	110.96	111.11	109.58	106.16	109.57	111.36	108.88	109.53	107.73	110.14	111.25	106.19	109.85	109.88	109.58	112.57	109.64	109.91	108.55	109.76
103.72	109.4	108.36	107.99	108.18	108.63	106.69	110.8	108.95	107.05	106.62	109.01	107.41	108.86	109.98	104.96	106.38	107.62	110.06	110.22	106.94	107.15	109.69	110.59	109.08	106.33	109.46	107.66	107.49	107.07	107.22	108.86	103.66	105.76	106.34	107.28	110.58	109.98	104.51	103.33	107.66	106.37	111.22	107.54	108.96	109.07	109.17	108.18	105.65	107.68
101.61	99.399	100.76	102.49	100.21	98.218	99.765	98.536	97.429	100.91	100.26	96.75	101.86	99.596	98.053	102.25	102.45	99.237	100.91	101.5	99.943	99.804	99.246	99.527	98.34	99.627	97.714	102.76	100.12	100.35	98.705	102.89	102.07	100.83	101.75	99.031	101.43	96.03	102.76	100.19	102.12	101.89	98.456	102.73	98.076	101.81	103.32	99.738	100.29	97.548
100.08	99.933	98.529	96.872	98.116	95.595	98.241	95.868	96.407	97.333	98.632	95.308	99.462	97.153	98.714	99.011	97.563	99.739	98.439	96.064	96.64	97.081	99.936	97.958	96.991	102.16	97.211	96.792	92.508	96.783	95.816	102.29	97.218	96.563	97.314	101.85	98	96.985	100.77	99.25	94.491	95.651	98.131	98.64	97.504	97.552	98.915	97.528	95.246	96.295
111.38	107.82	111.57	111.58	110.75	108.82	107.64	111.44	113.35	110.58	109.57	110.81	111.65	111	109.86	109.84	112.56	111.13	110.44	109.03	112.31	109.98	114.5	112.14	114.98	109.27	112.21	112.66	107.91	110.86	107.59	107.82	112.83	108.76	109.12	105.87	114.7	108.42	109.66	112.08	111.11	112.73	111.47	110.85	109.98	113.06	109.7	112.28	111.31	109.37
96.513	99.318	93.408	101.44	97.839	97.478	99.479	96.698	97.033	100.16	95.528	100.66	99.692	95.676	99.685	99.533	99.968	99.069	98.654	99.128	95.702	95.78	98.676	98.536	99.595	97.145	98.279	97.758	99.501	100.81	95.98	98.74	99.336	96.514	97.625	99.288	99.331	95.682	98.789	95.386	97.484	96.08	96.868	100.56	97.857	96.981	99.624	97.014	101.1	98.341
108.68	107.72	109.06	107.47	107.69	110.85	107.33	109.67	109.79	109	106.65	109.85	108.13	111.3	108.06	107.88	109.44	109.45	109.44	112.19	107.7	106.39	108.78	105.35	110.68	108.83	109.84	108.52	108.93	107.34	113.97	105.91	110.71	107.54	108.5	108.14	105.32	107.32	110.63	109.41	110.71	106.83	108.33	113.34	109	112.84	110.66	111.77	109.2	104.25
107.66	107.69	107.79	106.95	103.37	103.71	107.21	105.6	107.34	107.53	103.25	109.92	105.63	108.65	108.48	107.25	105.71	106.39	108.7	106.36	107.2	107.21	107.24	107.19	108.13	103.88	105.83	106.95	109.12	108.37	103.7	107.57	107.36	104.98	107.36	105.38	105.07	106.39	105.89	105.38	107.37	106.31	103.39	108.13	110.79	108.45	103.97	103.23	105.21	105.37
104.12	104.15	108.87	105.53	106.19	108.45	106.8	105.56	104.23	106.04	105.74	107.31	105.62	106.42	105.51	107.9	106.39	107.07	106.96	106.24	102.19	107.2	106.5	106.29	106.74	105.44	103.86	107.11	105.12	106.6	103.13	104.64	105.46	104.92	108.27	102	107	107.16	107.5	106.02	104.67	104.38	103.23	109.28	106.92	103.85	107.64	104.83	104.53	105.44
102	99.155	100.8	98.009	104.8	99.474	104.23	100.31	104.23	102.19	100.7	97.151	101.38	97.883	99.087	97.834	101.95	101.26	100.68	101.76	101.13	99.808	99.843	98.627	98.021	103.61	100.79	100.44	99.641	99.777	101.74	99.829	100.03	99.741	100.67	103.45	101.2	100.49	100.38	101.09	100.65	101.57	98.787	99.386	98.938	97.365	98.98	101.75	100.33	102.92
108.07	106.87	109.4	110.39	108.5	109.64	108.84	107.18	108.06	106.64	111.72	109.38	106.95	111.09	109.15	106.77	104.79	107.79	108.39	107.62	109.33	109.28	108.43	109.33	108.78	109.38	108.15	105.07	109.48	108.66	107.04	111.02	109.3	108.67	111.13	108.61	108.35	109.6	106.09	108.98	107.8	109.99	110.04	107.77	105.55	107.68	108.25	107.42	109.11	108.82
105.07	106.1	106.07	107.88	104.24	109.33	109.78	106.01	105.51	106.93	107.31	108.85	107.93	103.5	107.67	106.53	103.69	104.38	105.56	108.42	105.85	106.69	107.44	105.76	110.42	105.31	105.89	105.11	107.16	108.3	108.64	108.07	110.21	104.53	105.62	104.93	107.55	106.59	108.33	106.09	103.19	105.82	106.78	105.49	108.87	104.19	105.11	105.3	106.5	106.57
107.47	106.96	107.12	108.66	109.26	108.44	108.92	108.85	105.03	110.91	105.2	105.43	108.73	108.11	108.53	110.7	108.24	110.26	108.51	104.33	106.39	106.84	108.9	105.36	108.26	105.08	111.3	106.89	107.47	109.22	106.18	108.39	107.86	108.33	105.64	104.18	108.08	107.15	107.88	109.12	106.75	108.09	109.47	105.57	109.31	109.42	107.38	106.76	110	107.84
107.14	104.08	105.51	107.44	106.23	100.08	103.84	105.01	109.07	106.55	103.69	102.62	108.44	105.31	102.96	103.56	107.42	108.63	105.57	106.17	107.3	106.49	106.6	101.68	103.71	103.6	100.19	105.9	105.25	106.6	107.38	105.12	106.9	104.15	101.47	106.95	108.49	106.33	104.75	103.47	105.64	106.21	106.38	104.15	105.52	105.09	107.24	106.55	105.36	105.77
105.41	104.34	104.56	102.78	105.02	103.83	106.09	106.91	105.68	103.82	104.04	105.5	105.84	108.25	104.24	106.44	106.94	103.42	107.6	108.41	107.97	108.29	107.02	107.55	103.55	104.14	105.06	105.14	107.9	107.89	107.43	104.95	103.08	105.72	104.53	102.95	106.75	105.82	102.98	103.58	104.25	106.77	105.62	105.27	104.05	105.99	105.3	105.04	102.91	105.16
111.74	109.1	109.35	110.68	107.69	111.55	109.96	107.67	110.94	106.95	108.95	111.94	110.51	110.98	109.33	109.84	109.09	112.63	108.65	111.1	112.7	112.06	109.68	107.36	109.82	111.79	110.1	109.46	108.49	110.22	111.71	109.99	108.98	110.9	110.51	111.09	111.85	112.07	112.45	106.27	112.07	111.05	110.63	110.54	109.76	110.63	111.29	111.2	110.36	108.19
106.09	104.11	103.52	108.14	104.06	109.48	110.52	106.16	106.41	104.65	105.71	104.01	106.28	105.3	105.63	102.54	105.32	105.39	104.34	103.82	104.76	104.66	105.79	104.21	104.58	105.49	106.47	108.49	104.02	107.05	107.58	107.27	101.75	108.08	106.79	107.62	108.19	106.81	105.59	102.15	105.84	100.97	102.21	107.22	106.96	105.53	103.91	106	105.03	106.51
109.1	111.07	115.12	111.8	110.21	109.6	114.11	110.81	113.89	110.8	111.55	109.03	110.55	108.82	111.71	112.93	109.65	112.09	110.56	109	111.13	111.99	108.96	108.08	108.42	107.3	110.33	109.27	111.73	109.93	112.55	107.62	111.45	108.07	111.89	107.7	111.59	109.38	107.95	110.54	109.93	110.15	109.32	110.58	112.58	111.36	111.58	107.75	107.99	109.22
109.52	109.01	107.55	107.65	106.67	108.93	108.34	107.43	107.93	105.42	108.92	110.37	110.92	108.65	106.4	108.22	106.79	111.26	108.25	108.39	105.85	108.94	107.63	106.08	106.6	107.81	110.88	109.41	110.21	107.44	105.96	110.77	111.14	106.88	108.75	109.35	107.31	108.66	110.48	107.58	104.14	108.58	108.43	109.13	110.86	108.56	108.54	109.71	108.41	110.47
109.53	109.34	111.22	108.48	106.76	106.8	108.67	109.19	107.49	104.41	108.51	107.37	106.8	110.17	108.02	112.51	111.27	109.34	108.53	108.45	106.77	107.21	108.05	111.18	109.33	105.77	111.43	107.69	106.92	107.88	107.45	108.6	109.59	104.63	106.43	106.91	108.41	106.36	106.98	109.42	101.59	106.19	109.03	110.27	109.47	112.12	108.17	108.55	110.49	107.72
106.29	108.46	109.1	108.32	108.26	110.24	107.66	105.97	109.21	108.67	106.95	109.24	109.7	110.16	109.69	105.64	113.22	105.64	110.27	109.88	108.83	106.14	106.86	108.57	108.49	107.57	107.36	108.09	109.93	107.59	109.13	106.06	110.54	111.94	107.14	109.8	109.74	107.79	108.68	108.54	110.2	108.08	108.35	107.73	106.85	108.71	109.91	109.19	105.97	109.22
107.53	106.95	104.71	109.64	109.2	109.9	103.77	106.09	107.16	110.62	109.95	106.06	107.13	108.31	105.04	105.42	107.34	109.37	109.39	106.76	108.16	109.09	108.43	110.84	108.65	110.67	110.92	109.33	105.16	107.02	106.59	106.84	108.91	106.51	106.11	109.15	106.37	108.01	106.03	109.08	105.17	105.56	105.46	110.01	106.09	105.92	109.24	108.57	107.52	110.95
98.648	96.656	94.306	97.827	99.288	101.8	98.692	95.296	97.964	96.763	96.624	98.461	98.737	98.739	97.282	96.646	97.454	97.899	97.155	95.067	99.272	98.102	96.479	101.14	99.301	97.654	95.122	97.187	95.874	97.949	97.172	96.63	98.876	99.153	98.972	100.31	95.736	98.074	98.807	97.651	96.919	98.17	96.368	100.39	100.59	98.281	99.765	98.895	95.968	95.853
105.02	107.12	104.49	108.35	104.59	104.51	106.78	107.34	108.7	106.3	106.5	108.23	102.77	108.35	106.66	105.33	108.82	104.91	107.06	102.24	107.22	105.43	104.38	106.28	103.81	104.99	107.81	108.31	105.69	105.77	107.34	103.78	104.5	108.59	108.19	105.38	107.64	107.27	106.63	104.12	103.67	106.29	105.07	107.59	108.7	104.76	105.8	107.18	105.06	108.45
105.97	105.35	106.67	102.69	102.4	104.4	102.81	103.48	105.45	103.15	102.21	102.38	99.133	102.25	102.84	103.98	105.35	101.03	105.17	103.02	105.46	100.63	100.07	101.75	102.97	102.9	104.11	100.53	101.91	105.66	104.29	101.69	100.78	99.798	103.26	99.204	99.489	103.18	102.96	99.952	101.36	100.26	104.16	104.09	102.23	103.2	101.11	103.58	103.2	104.92
107.98	108.89	108.85	107.61	108.39	111.43	109.23	107.79	106.72	107.29	109.2	107.04	105.86	109.37	107.06	107.41	106.68	109.16	108.26	108.2	107.18	109.69	107.98	105.39	108.07	105.31	104.75	108.46	107.47	105.88	107.63	110.23	107.38	109.95	106.5	107.99	107.56	109.42	106.74	106.4	107.47	108.02	111.32	103.31	109.07	110.89	109	109.69	108.16	104.35
110.91	105.82	107.07	110.04	111.59	108.22	105.91	111.19	108.24	108.36	110.07	108.93	108.88	107.91	108.86	108.35	106.77	106.85	108.8	105.91	104.44	110.36	108.16	105.98	110.7	107.07	108.6	107.72	107.71	109.01	105.61	106.96	109.06	105.8	105.7	107.65	108.76	112.28	111.26	108.18	107.16	108.22	108.89	110.04	108.87	108.09	107.38	105.73	108.88	109.79
99.533	100.12	100.86	97.434	99.127	99.973	100.38	98.142	98.27	97.578	98.504	97.93	98.567	96.236	98.352	99.282	98.796	97.319	100.32	94.469	98.671	99.129	101.92	99.179	98.732	100.55	99.928	98.44	96.038	99.638	97.911	99.996	100.8	98.697	100.69	100.85	97.173	98.267	100.11	99.963	97.636	100.49	100.3	99.818	101.03	102.4	98.4	98.458	98.178	99.261
109.5	109.86	106.56	110.15	108.04	109.34	109.03	110.35	108.9	107.07	109.07	108.59	107.9	108.98	109.61	108.56	107.39	107.54	109.47	112.6	109.41	108.38	105.42	110.79	104.23	109.05	110.14	109.19	108.85	109.52	103.47	110.32	108.13	107.18	106.6	110.78	107.18	107.47	111.03	111.08	109.72	109.85	109.89	107.6	109.19	109.87	110.63	107.26	109.35	105.15
106.4	106.46	108.56	109.88	108.34	107.21	109.7	104.9	105.76	108.82	106.09	108.25	109.04	109.23	109.4	105.6	107.99	111.14	103.82	107.67	106.16	109.11	107.97	108.19	108.02	108.65	111.13	108.57	107.42	105.7	107.7	112.43	106.51	107.04	108.09	112.26	108.03	109.12	109.3	107.11	110.38	108.24	108.36	107.4	105	110.19	106.5	110.43	109.01	104.32
107.11	108.53	108.4	108.55	108.89	108.26	110.41	108.96	111.59	111.59	109.79	107.35	109	105.28	109.96	109.73	106.14	105.45	110.9	108.8	106.97	108.7	109.43	112.52	106.55	108.38	110.61	110.03	108.06	108.14	109.17	108.8	108.16	107.79	108.42	103.45	107.56	110.47	112.06	108.54	109.18	114.47	110.3	106.82	107.38	108.65	108.44	107.86	111.1	110.65
105.21	102.87	104.87	108.24	106.03	107.41	104.74	107.81	105.07	107.29	107.7	108.52	105.75	108.17	105.2	103.74	104.44	104.76	103.45	105.27	106.26	101.73	105.04	107.9	105.62	105.94	101.89	107.11	108.12	105.42	103.48	106.56	105.88	106.96	106.41	102.84	103.09	107.26	109.13	108.36	108.01	102.81	107.66	105.21	106	106.15	104.31	107.19	107.11	103.79
104.03	107.54	104.56	103.8	106.17	107.76	106.71	105.8	106.4	104.05	107.73	109.07	104.64	104.47	107.89	104.25	104.24	106.24	104.77	105.53	103.97	103.62	104.81	104.63	105.41	107.43	105.14	102.63	107.12	101.27	105.42	108.3	105.06	107.43	107.62	106.16	106.22	105.77	105.68	104.43	104.65	104.72	105.64	107.8	106.12	106.37	105.5	102.99	106.01	105.26
111.59	108.41	114.19	108.84	105.46	110.18	111.93	111.66	113.87	108.05	107.25	112.23	110.06	109.14	110.48	111.98	109.06	106.29	109.81	109.64	108.51	111.07	111.11	109.52	110.26	108.38	112.33	108.04	111.81	112.42	112.05	109.71	109.86	114.01	107.23	108.6	111.75	109.43	111.86	109.96	113.04	108.92	109.9	112.51	108.95	109.6	108.16	110.72	109.46	110.82
101.35	98.59	101.09	99.042	102.03	103.78	101.83	104.25	101.45	102.22	100.8	97.063	98.96	99.641	102.82	98.594	97.642	103.94	100.74	102.28	103.99	99.441	99.585	100.56	99.398	98.787	100.37	99.787	101.82	104.54	99.757	100.21	102	99.646	101.2	102.01	96.757	102.65	101.48	101.12	100.81	102.11	98.735	101.77	101.94	101.72	100.06	100.81	101.72	96.739
105.27	105.84	107.75	109.87	106.52	108.23	107.28	110.15	105.19	108.46	108.25	110.78	107.9	110.39	107.43	106.96	106.43	108.23	110.73	109.42	111.56	108.4	106.4	109.33	105.81	107.46	107.48	104.51	103.99	110.71	105.63	106.6	107.25	109.95	107.5	109.98	106.63	108.31	107.36	109.03	106.55	109.96	107.62	111.19	106.34	107.47	109.04	105.69	104.3	108.32
106.02	110.11	105.77	108.45	109	109.83	106.58	104.46	106.46	103.82	105.45	109.63	108.96	108.12	110.09	106.05	107.93	107.63	109.84	107.14	109.94	109.37	111.97	107.56	108.33	107.38	107.4	109.55	109.7	109.94	107.54	108.9	107.53	108.35	107.43	106.34	109.38	110.1	110.87	106.52	106.56	107.35	106.58	109.8	108.99	108.27	107.97	111.2	109.25	107.48
106.59	107.29	102.74	107.01	105.89	108.46	105.76	109.34	104.97	109.41	105.11	107.42	108.96	104.62	108.34	105.72	107.81	106.1	109.77	103.56	107.46	109.78	107.49	108.57	108	103.75	105.43	103.69	108.35	106.01	104.92	107.47	108.98	105.31	109.13	107.24	102.79	106.27	108.61	103.63	103.42	106.68	107.53	106.71	105.6	107.3	105.16	108.25	103.64	108.91
97.556	96.738	98.137	97.643	99.604	95.123	96.08	99.622	97.49	100.48	96.088	97.432	100.13	94.672	96.051	94.422	97.621	100.27	102.09	96.946	94.951	98.514	99.221	98.894	102.08	100	97.493	96.41	97.146	98.566	98.962	100.09	97.534	98.23	98.16	98.822	98.059	97.96	101.17	95.321	96.808	97.875	100.58	96.112	100.48	97.637	99.141	96.339	98.892	99.25
104.37	106.03	107.83	107.39	106.96	106.81	105.48	106.66	105.74	104.31	106.23	101.56	105.05	107.85	102.62	107.78	105.27	104.06	104.06	104.12	103.23	104.6	108.28	101.93	105.17	104.31	107.52	105.66	107.83	108.8	107.5	104.72	105.74	105.06	107.16	105.83	106.45	106.02	103.05	104.39	108.76	105.74	104.86	105.32	105.54	105.48	108.32	107.16	106.36	105.45
103.37	108.22	106.22	105.06	105.62	106.89	104.8	104.96	107.97	109.17	106.35	104.47	102.44	104.96	105.95	106.25	105.72	109.62	106.72	103.11	108.2	108.04	105.31	102.33	107.2	105.2	104.62	105.87	106.37	104.99	105.38	105.8	104.6	108.58	104.75	107.7	103.06	106.15	108.9	102.24	105.29	106	106.95	106.97	103.37	106.7	105.5	107.04	107.27	102.39
98.876	96.639	99.573	95.271	101.11	98.677	96.951	97.8	98.188	97.918	99.02	100.8	97.83	98.458	98.328	96.921	100.09	98.13	97.211	98.242	96.96	96.756	96.022	99.466	97.543	96.079	96.993	100.15	95.558	99.574	97.239	96.47	100.04	98.871	98.364	97.648	98.187	96.065	99.926	100.09	100.89	94.848	97.722	96.167	98.564	96.813	97.951	94.634	97.282	100.15
104.74	103.59	107.43	104.01	107.91	106.37	104.11	105.43	105.4	108.92	106.84	105.97	105.07	104.91	108.08	105.61	108.48	106.79	105.15	104.51	106.89	105.88	107.74	107.34	106.85	106.46	105.51	108.3	107.75	107.99	108.35	104.03	107.16	104.25	104.44	104.94	107.33	105.19	107.11	105.39	106.55	105.07	103.3	105.04	100.69	107.58	104.21	106.55	106.05	106.03
109.08	107.64	106.76	108.32	109.07	104.37	105.89	107.66	107.16	109.16	107.06	107.12	108.26	104.42	108.4	106.12	106.84	105.4	106.09	112.67	106.39	106.36	105.69	108.16	107.54	108	108.91	108.29	105.13	107.7	109.63	110	108.78	107.71	108.14	105.49	106.57	106.94	106.4	111.31	106.87	109.39	107.55	106.68	110.75	109.15	105.02	108.62	108.09	109.41
106.29	103.64	107.62	108.96	102.63	107.63	106.52	103.51	103.35	105.48	104.58	105.86	103.26	105.29	106.15	102.38	105.02	107.45	108.79	103.67	105.6	104.08	106.43	107.74	107.93	107.45	108.08	106.3	105.49	105.97	105.41	105	106.12	105.44	106.77	103.82	101.82	106.41	105.26	103.3	106.81	108.31	107.51	108.35	110.04	103.47	105.91	108.24	106.31	106.8
112.8	110.28	111.3	108.95	107.22	111.13	111.67	110.72	111.48	111.54	109.1	111.22	107.78	109.08	113.34	110.08	112.76	109.06	109.76	109.83	110.62	109.63	109.1	110.96	110.97	109.7	114.95	112.42	109.95	110.03	107.78	111.64	111.6	112.39	113.7	110.42	110.67	109.17	110.36	111.81	111.3	111.18	107.64	110.68	108.73	112.8	111.28	110.3	111.57	111.38
107.33	106.03	104.99	102.3	107.01	107.68	109.34	106.28	102.83	105.46	106.22	104.18	104.94	104.53	107.11	105.92	104.52	107.69	107.42	101.63	107.53	102.04	107.04	105.33	104.16	107.23	104.68	105.34	105.38	105.2	104.33	105.03	105.72	106	103.22	105.42	105.35	106.41	105.65	105.66	109.43	105.78	104.29	103.44	107.18	106.69	106.75	104.74	105.71	103.16
111.38	108.01	106.43	109.3	107.34	106.52	109.77	107.65	109.01	108.65	108.63	103.62	107.79	106.91	108.49	107.19	109.36	106.33	109.03	105.46	106.73	109.13	107.48	110.07	107.81	104.04	108.01	108.81	108.53	105.77	107.37	109.65	105.38	108.12	108.1	110.12	107.37	107.63	107.41	105.06	107.04	107.27	110.26	110.7	109.46	103.81	105.55	107.64	106.03	108.9
106.81	103.61	103.4	106.45	106.88	108.53	106.87	110.88	106.86	109.28	108.52	106.22	104.69	105.36	104.21	107.68	105.96	108.25	108.98	108.67	108.66	106.68	105.22	107.01	106.99	109.31	107.54	105.96	108.47	106.06	106.03	104	106.66	106	105.97	107.34	109.19	106.45	105.42	104.79	105.95	109.09	106.2	106.29	103.48	106.19	106.12	104.65	108.06	106.23
98.427	96.746	95.172	98.553	97.03	97.825	97.296	99.224	97.6	98.655	99.392	101.58	98.922	98.988	98.323	100.97	100.36	96.919	96.43	97.043	96.439	100.23	99.034	97.333	100.09	97.8	98.068	99.01	99.247	101.42	98.761	99.627	100.26	99.739	101.01	97.309	96.668	99.739	98.758	102.7	98.725	96.417	100.31	98.21	98.345	101.62	97.774	99.071	99.589	98.171
107.63	106.8	103.89	105.85	107.24	104.36	106.04	109.06	106.16	104.41	103.88	104.03	104.65	105.22	104.43	107.85	105.49	105.38	108.22	107.37	109.02	105.03	106.63	101.94	104.12	104.77	106.64	103.94	104.05	105.65	103.79	108.29	105.16	105.39	105.07	104.45	105.85	105.53	105.75	103.93	105.72	107.16	103.99	105.57	104.47	106.66	106.87	104.36	103.03	107.06
101.25	104.14	104.02	105.99	108.37	108.81	108.19	105.78	106.81	106.95	104.89	104.2	100.62	104.96	105.74	103.83	104.33	106.69	108.93	105.35	106.07	106.38	106.44	102.7	105.11	108.42	103.67	107.75	103.37	107.82	105.93	103.65	107.97	105.17	103.9	106.29	107.12	104.16	106.3	104.34	107.02	108.02	102.24	104.2	104.32	105.27	106.58	101.74	104.2	102.84
112.24	110.01	108.06	110.04	111.63	109.85	108.89	109.23	112.78	111.71	109.67	109.68	112.95	110.39	109.41	111.05	110.6	111.79	111.25	111.59	109.65	110.12	114.04	109.17	112.55	109.34	112.16	106.61	108.41	108.64	108.9	110.03	108.8	113.24	110.12	108.3	110.34	111.13	111.33	108.1	112.84	109.16	110.26	114.13	112.91	108.56	109.95	107.53	111.59	109.6
112.44	112.01	110.53	110.96	109.74	111.76	109.9	109.79	110.3	107.09	110.97	106.5	112.08	110.94	110.09	113.04	110.98	107.93	110.42	110	109.89	109.18	108.59	109.66	109.37	112.11	110.25	108.83	110.94	111.98	110.34	110.38	108.04	112.42	108.82	111.38	113.34	110.23	110.39	110.12	112.35	110.07	108.64	112.66	110.37	110.49	113.52	111.41	110.21	111.19
104.07	106.53	103.21	106.76	106.3	105.1	105.53	107.74	107.89	104.1	105.22	107.11	106.68	105.54	105.06	108.98	105.94	107.47	105.45	107.66	104.3	107.23	107.41	104.8	104.77	105.24	106.39	107.39	104.61	107.45	108.43	106.88	105.28	107.16	106.31	109.67	105.39	106.3	110.57	107.64	101.94	105.45	106.21	105.73	107.66	104.87	104.81	107.21	104.25	104.64
104.41	105.52	105.03	102.99	105.63	106.24	103.43	106.17	106.82	107.35	104.04	104.15	105.34	105.34	104.88	106.84	106.19	106.75	105.88	103.47	105.14	107.45	103.66	104.34	105.99	109.82	104.33	105.38	105.61	105.72	103.06	105.91	107.58	104.02	106.48	105.63	106.98	106.03	107.13	105.7	105.89	108.44	104.79	107.31	105.78	105.51	107.19	104.63	102.52	105.89
96.319	96.396	96.319	98.488	97.491	96.448	93.342	101.05	97.139	96.808	97.127	100.28	100.62	98.965	101.18	99.664	97.499	98.921	99.141	95.363	99.904	99.897	98.711	100.87	100.04	99.413	97.645	99.893	97.299	98.298	97.282	96.633	98.393	101.78	99.281	100.2	99.442	98	96.193	99.244	99.555	98.862	97.963	99.413	99.256	97.876	96.731	100.59	96.099	98.295
104.15	104.71	105.79	106.59	107.04	106.23	106.66	106.64	107.39	106.02	104.94	105.61	106.28	107.44	106.56	104.09	108.72	103.51	107.94	104.75	102.32	107	107.56	104.73	102.93	108.81	106.45	107.92	103.7	108.04	108.35	105.53	105.16	105.27	106.33	102.76	104.23	104.26	105.07	106.2	105.41	103.34	102.94	102.34	108.65	105.76	105.58	106.84	104.47	107.34
106.98	107.7	107.28	107.1	105.65	104.02	104.36	107.32	108.65	106.94	103.95	106.83	106.29	102.06	106.45	110.14	104.43	105.09	104.67	107.5	106.06	107.3	103.69	106.63	109.11	107.96	103.62	105.27	106.8	105.01	100.99	107.6	106.52	104.59	105.58	104.85	107.76	107.04	106.62	104.49	104.36	106.9	105.64	104.36	108.11	105.46	106.62	107.68	104.83	107.56
107.48	109.31	110.49	108.52	113.1	110.98	112.88	113.85	107.57	108.82	112.98	110.61	109.89	107.68	110.36	109.26	108.88	114.59	109.76	106.67	109.59	110.55	109.96	109.2	112.14	108.22	112.08	111.71	108.46	111.89	112.57	110.89	111.23	110.24	110.73	109.95	110.68	110.65	109.16	110.38	110.71	111.2	108.92	107.57	109.74	110.19	110.61	109.51	113.68	111.07
111.3	111.45	108.62	105.35	107.87	112.32	107.91	108.77	109.35	108.76	109.82	110.69	106.53	106.16	106	107.05	104.96	107.99	106.79	107.59	107.22	107.15	111.62	106.16	108.64	105.86	108.85	108.98	107.77	106	109.35	108.01	104.35	106.55	106.37	106.31	107.77	109.04	107.75	105.92	109.94	108.49	108.38	109.24	107.26	108.21	110.96	106.39	107.85	106.51
99.179	100.29	102.04	97.646	97.271	99.11	101.21	99.675	100.67	102.01	102.04	99.7	98.669	98.864	100.07	97.633	99.748	101.24	101.99	101.81	99.745	100.35	102.71	100.99	101.81	100.35	100.34	97.844	97.966	100.86	100.23	102.01	103.82	97.958	100.35	99.711	104.29	104.23	97.874	101.13	100.39	98.767	98.539	99.828	98.975	99.231	103.95	97.075	101.83	99.292
107.69	103.28	105.16	105.42	105.82	107.96	104.58	108.59	105.43	103.17	113.01	106.49	109.33	101.95	104.29	107.37	111.01	105.35	109.19	105.47	105.35	107.03	104.66	105.34	106.38	106.17	107.94	105.38	107.28	105.18	111.6	104.15	106.93	105.95	108.02	105.91	105.75	109.26	105.78	104.36	107.03	107.74	107.24	107.64	105.07	107.62	107.63	104.85	105.14	108.84
105.47	103.67	106.25	104.47	104.52	103.93	108.07	107.8	103.7	107.21	105.73	107.89	105.27	103.38	105.37	103.97	105.25	102.83	102.27	105.22	107.25	108.73	105.16	105.53	107.83	102.49	103.95	106.86	105.98	106.93	105.74	106.73	109.22	103.95	106.3	105.89	107.52	105.37	104.68	106.79	107.42	103.81	103.68	104.19	103.57	108.58	105.75	103.47	106.75	103.45
106.63	110.43	107.97	107.85	110.55	110.64	108.83	109.65	108.73	111.7	107.71	103.72	106.39	107.64	110.01	110.49	106.56	105.89	108.14	108.73	108.37	108.88	108.65	109.24	107.71	108.69	110.08	106.53	113.02	107.87	108.83	107.8	108.68	106.34	109.49	107.48	108.27	109.32	106	109.26	107.16	109.15	110.26	112.16	109.58	107.71	109.17	106.69	107.83	108.41
98.546	99.388	93.138	96.875	94.494	98.782	98.761	100.11	97.405	99.028	98.926	97.404	100.57	98.987	92.397	98.786	99.221	96.796	97.289	96.939	97.196	102.1	96.631	98.382	97.646	99.182	98.138	97.604	99.188	98.621	98.589	101.48	101.13	98.135	100.31	98.661	98.405	95.982	96.881	99.443	97.187	98.856	99.357	95.63	98.056	95.924	99.193	95.005	99.415	97.304
102.19	105.59	106.63	105.85	105.34	105.95	104.7	104.35	105.74	105.17	102.3	102.65	105.56	105.27	107.59	104.75	106.89	105.13	106.69	105.01	105.94	105.91	106.35	101.88	101.93	106.25	106.19	106.07	108.25	105.82	106.21	104.51	104.76	103.96	104.21	105.66	109.01	108.76	104.53	105.56	103.86	107.77	104.66	106.52	107.04	105.1	106.44	105.31	107.17	105.8
110.88	110.02	110.27	109.15	110.72	110.64	107.71	109.33	111.86	112.53	110.72	112.76	111.17	109.86	108.98	108.71	108.82	112.4	109.16	107.15	108.73	113.4	110.21	110.27	112.1	110.32	109.61	109.96	109.01	108.46	112.55	110.77	112.55	107.78	107.28	110.98	107.98	110.41	109.44	109.65	108.02	110.59	110.16	109.63	109.53	107.66	111.27	111.87	110.68	112.77
106.1	107.57	107.72	104.73	108.11	108.03	105.14	104.31	109.01	102.67	106.04	104.5	104.64	107.49	104.07	104.96	104.2	106.51	106.43	105.71	106.56	106.64	109.49	105.99	104.41	105.9	107.58	104.7	104.06	106.62	103.01	102.52	104.69	105.52	109.15	106.03	106.21	104.72	107.25	102.63	106.2	107.46	106.62	103.06	105.3	105.05	106.24	105.8	106.26	107.45
97.396	97.072	98.524	99.238	95.879	98.083	97.313	97.812	97.117	95.199	98.438	98.72	98.423	96.302	97.659	97.641	98.112	99.836	98.279	98.657	96.538	98.093	99.504	98.374	98.174	98.43	101.81	95.417	94.636	96.497	98.736	98.309	97.163	96.743	96.276	97.583	101.57	95.891	100.97	96.726	100.67	99.724	99.774	99.246	97.543	97.962	98.994	96.692	96.87	97.776
101.67	101.56	101.91	105.22	100.14	102.35	100.2	102.23	101.87	104.31	104.38	103.07	101.1	104.59	105.21	105.39	104.3	102.86	101	100.99	101.45	105.74	99.886	105.65	101.49	103.98	105.97	103.41	103.51	105.34	102.13	102.09	99.825	104.25	103.72	102.98	103.2	106.02	101.82	101.23	105.24	102.98	103.65	102.31	102.74	100.16	102.92	104.26	106.47	103.16
98.135	97.234	101.35	102.89	99.637	97.464	100.07	95.095	97.676	98.016	96.367	99.735	95.489	97.844	99.615	96.906	96.46	98.887	96.588	100.72	99.867	98.453	100.66	97.047	95.858	100.25	102.8	99.487	98.864	97.744	98.924	100.31	101.27	102.95	99.449	98.309	98.703	101.25	95.805	95.047	97.617	100.07	101.14	98.245	97.415	96.727	97.85	100.41	97.108	99.172
107.02	109.41	109.31	104.26	107.77	104.93	106.14	106.03	112.18	106.08	104.91	109.08	106.05	110.52	108.22	110.09	111.08	108.84	108.92	108.18	106.44	108.09	107.11	107.25	106.81	105.48	108.01	109.32	108.51	105.09	110.88	108.7	108.15	107.53	110.05	108.54	106.67	105.59	105.31	107.9	106.93	109	107.91	110.19	108.32	107.25	108.73	109.27	109.75	106.31
107.3	110.28	110.38	114.02	106.69	109.09	110.4	110.77	110.17	108.11	106.96	107.86	109.92	108.17	107.34	109.08	110.18	111.2	105.75	106.98	110.93	108.8	102.54	108.07	107.05	111.02	107.94	110.86	110.51	110.3	110.51	108.19	107	106.65	106.43	107.27	106.59	107.07	110.06	109.79	109.59	110.59	107.75	105.71	107.79	107.36	111.44	108.31	107.88	105.79
101.69	97.482	99.826	97.637	95.17	100.2	97.717	96.637	96.067	98.48	95.188	95.064	96.625	100.18	100.07	99.56	97.766	99.604	97.553	96.82	96.089	96.529	98.813	97.45	95.893	96.475	99.372	97.476	99.041	100.82	95.781	96.015	94.024	99.664	95.49	97.348	99.84	98.635	98.065	98.359	101.4	95.452	99.861	100.38	94.318	95.81	97.429	99.592	102.12	99.442
100.27	103.28	100.12	100.69	97.47	98.075	97.836	99.194	101.32	101.84	101.7	100.14	99.072	103.61	101.84	103.01	98.258	100.37	103.57	100.4	101.11	98.528	100.01	99.428	98.146	102.02	101.11	101.67	102.12	99.792	101.22	99.534	98.236	100.02	101	100.34	102.33	101.01	99.43	99.856	98.135	99.168	103.26	101.41	99.457	101.56	99.185	100.95	98.054	98.386
110.69	114.58	112	111.84	109.54	109.64	108.93	111.08	107.9	111.68	111.95	112.27	108.66	106.94	111.48	111.87	110.55	111.87	110.02	111.11	109.4	111.1	106.38	111.06	109.89	109.36	109.63	110.66	107.37	109.89	109.95	110.69	110.12	110.33	107.06	109.07	109.64	110.6	113.21	109.73	108.41	111.95	111.03	111.47	113.34	110.85	112.3	112.82	112.54	113.65
102.69	95.874	99.388	97.771	97.748	104.29	97.379	98.223	99.938	96.542	95.924	98.454	97.802	98.979	97.541	100.7	97.871	94.827	97.615	98.083	95.354	99.56	97.951	99.418	97.663	97.672	98.196	97.487	94.125	94.256	99.168	97.898	100.6	101.28	100.72	99.965	99.293	101.35	95.546	100.77	96.332	99.182	102.59	98.58	100.69	98.809	100.76	97.13	99.21	96.522
107.96	106.72	108.06	107.13	110.79	108.38	109.26	107.44	108.97	107.37	107.91	110.24	107.55	110.57	109.83	111.15	106.94	106.45	104.27	108.34	108.55	109.97	107.86	109.36	106.35	105.2	107.28	109.84	107.43	111.09	110.37	110.11	110.06	107.62	106.49	104.72	107.91	107.76	108.9	110.97	107.97	111.18	111.04	113.62	108.78	109.01	108.59	106.59	111.58	109.08
102.64	107.46	109.51	108.18	108.36	107.24	108.37	105.62	106.89	108.44	105.6	104.25	104.67	104.89	104.3	107.29	106.47	104.89	108.83	104.74	106.43	104.93	107.72	105.12	106.94	105.43	108.16	108.08	106.67	106.7	107.37	102.59	105.3	106.93	105.72	107.04	109.08	105.61	104.75	108.57	105.9	107.55	105.56	105.24	108.22	107.18	105.78	105.47	108.07	108.34
97.734	96.54	100.21	97.671	94.944	97.35	98.609	100.39	96.244	100.56	102.67	96.996	96.264	97.988	99.485	97.236	97.883	94.834	98.472	96.68	100.08	99.85	97.455	97.847	96.724	97.322	99.771	97.155	97.018	101.72	98.917	96.987	98.959	100.05	96.981	100.65	99.171	100.09	96.007	98.885	98.404	98.822	101.34	96.997	98.928	96.875	99.268	97.28	97.273	97.437
104.66	107.41	105.24	105.44	109.11	106.93	106.27	104.61	105.33	107.23	105.55	104.4	107.14	106.19	105.77	110.4	104.76	106.39	107.84	107.63	106.28	108.82	105.35	105.68	106.72	107.41	104.59	107.69	107.5	104.76	107.61	104.49	106.23	106.88	105.9	106.96	103.86	105.7	107.2	105.72	106.18	106.42	107.67	109.42	108.28	105.49	104.79	106.81	107.72	108.29
107.22	103.82	105.03	106.34	105.53	103.53	108.57	106.06	107.24	106.57	101.6	106.38	106.74	103.36	106.38	108.28	106.84	104.34	107.22	105.75	103.65	106.24	107.23	104.3	104.59	105.92	106	107.59	106.64	108.77	104.55	106.48	103.53	101.65	105.74	109.74	104.61	105.42	105.36	104.79	106.07	107.56	108.61	105.29	106.07	102.56	105.85	105.04	106.4	106.04
107.45	103.79	104.52	104.75	105.87	106.42	104	105.14	105.56	106.18	105.28	108	108.61	104.56	109.23	109.28	106.16	105.15	105.38	104.3	107.01	105.1	105.21	104.45	106.22	109.21	106.82	106.82	105.79	107.15	107.14	106.66	104.01	107.2	106.14	103.27	106.64	106.01	105.77	104.9	104.95	104.4	104.06	102.9	106.89	106.81	104.94	105.39	104.5	107.8
105.24	104.28	106.09	103.09	106.1	106.42	105.42	106.26	102.91	104.84	105.71	106.14	102.28	107.61	107.97	105.88	104.86	103.7	106.38	105.07	105.52	105.51	104.73	104.95	106.52	106.52	103.14	107.55	105.16	107.44	103.89	108.32	107.26	104.71	107.13	107.03	106.34	107.57	102.19	103.06	107.56	107.02	105.25	106.88	108.04	104.9	104.5	109.65	102.46	104.32
106.92	101.76	102.03	105.06	106.58	102.99	106.84	103.28	104.66	107.06	105.7	108.46	105.08	104.15	105.62	104.48	105.41	103.44	105.39	103.8	108.33	104.1	106.06	104.51	105.08	103.23	103.44	107.17	106.58	105.47	104.51	107.66	106.72	106.44	105.69	106.7	103.02	107.87	108.44	105.96	104.9	105.98	105.94	104.46	104.95	107.87	105.7	104.42	106.02	101.8
106.44	106.39	105.74	104.02	104.78	105.63	107.62	106.47	103.78	104.84	108.24	105.8	108.1	104.07	104.69	105.17	106.98	106.08	106.66	104.9	105.75	105.56	102.68	107.27	104.48	103.15	110.42	105.59	104.72	107.01	106.85	106.15	103.6	103.24	106.65	105.98	106.25	104.59	104.15	105.73	106.49	107.11	103.52	102	109.1	108.35	105.92	105.19	107.42	107.81
100.56	97.221	98.902	99.149	98.46	99.146	98.335	95.019	102.39	97.655	97.03	99.374	100.18	99.113	96.822	98.094	99.287	96.877	95.873	96.845	97.657	99.456	95.547	98.711	101.15	97.294	98.402	94.981	96.801	97.533	97.355	96.919	95.966	98.749	96.704	97.047	97.113	97.077	99.139	100.05	100.06	99.309	98.72	100.85	100.21	95.988	95.718	100.48	96.203	98.025
107.96	109.01	107.63	110.37	106.04	108.01	108.27	104.48	104.5	107.95	109.75	107.51	109.45	108.8	107.96	106.45	110.39	108.91	107.02	110.94	108.64	111.18	106.46	107.87	105.99	108.94	104.14	108.77	110.33	110.55	107.22	109.92	107.46	107.12	110.8	106.73	107.8	108.08	108.52	107.09	109.29	108.9	110.53	107.72	109.83	106.25	108.76	107.54	107.5	106.23
105.21	105.29	107.29	107.86	105.46	108.54	103.89	103.76	104.85	106.54	105.8	106.4	103.68	104.76	107.36	103.32	107.55	107.68	103.34	104.02	108.57	106.79	102.8	100.63	107.59	107.99	105.11	104.22	106.47	107.6	103.1	106.32	101.06	104.72	103.63	107.71	104.09	103.46	104.56	102.91	105.2	106.16	104.28	103.58	107.31	105.54	104.87	106.13	104.71	105.63
96.71	99.911	98.53	95.459	97.868	96.44	97.422	96.626	98.894	98.473	99.336	97.473	100.58	96.117	99.701	100.37	100.17	98.586	98.364	96.172	96.333	98.563	93.49	96.434	99.866	97.522	97.75	98.156	98.372	100.34	98.565	101.65	99.27	95.944	99.136	98.069	97.55	99.98	95.343	98.337	95.061	99.167	96.869	99.736	100.79	98.185	97.99	98.59	100.74	97.886
103.55	104.63	105.53	107.9	106.27	103.13	105.23	104.66	108.83	106.6	106.72	108.73	106.76	104.65	104.81	107.27	106.49	106.63	109.23	105.68	104.41	105.47	105.17	104.25	103.86	104.32	104.51	111.35	104.58	105.56	106.4	106.73	103.55	107.02	104.27	106.6	106.08	106.45	105.58	107.92	104.11	110.1	101.97	105.92	108.81	106.95	108.11	106.02	111.18	105.14
107.07	107.53	108.05	107.16	103.98	108.81	109.33	106.25	105.8	104.96	105.62	110.19	106.84	106.34	108.23	107.89	108.2	109.05	110.01	107.87	107.86	108.86	107.65	107.12	106.35	105.04	109.5	107.73	105.65	109.65	108.6	109.47	105.37	106.73	104.52	107.95	106.23	106.83	106.49	105.82	108.34	112.05	105.69	108.86	108.17	108.89	111.08	110.96	106.34	110.39
103.57	104.19	105.58	106.96	108.14	102.14	108.89	104.72	104.36	107.14	109.67	106.25	105.4	102.73	106.33	103.85	108.11	104.54	108.34	105.4	104.31	105.85	106.37	105.39	105.36	105.92	108.96	106.38	106.91	104.3	101.57	104.71	107.79	104.28	104.95	106.21	105.94	104.65	108.63	106.47	107.78	103.8	103.53	109.74	107.14	109.37	108.24	108.39	108.34	105.77
108.29	107.69	106.78	105.59	109.23	106.95	106.77	108.09	105.41	106.15	108.64	104.43	105.28	107.11	106.16	105.46	110.67	109.12	107.09	106.62	106.73	107.25	104.99	107.97	106.79	105.83	106.13	107.03	107.91	109.3	104.08	105.65	106.1	106.01	109.56	106.04	103.59	107.71	107.25	105.34	104.7	109.77	108.82	107.7	108.63	107.47	104.94	109.34	108.12	108.11
103.41	100.09	103.13	101.53	101.02	105.09	101.4	98.879	99.521	101.92	105.55	99.632	103.1	103.24	103.48	101.81	101.56	103	104.31	102.53	103.55	103.56	103.02	102.58	103.3	102.82	101.07	104.17	102.38	103.78	105.15	100.46	103.43	101.75	99.128	101.88	103.75	101.96	100.01	105.68	104.01	102.66	103.41	104.55	101.88	100.91	103.7	101.75	105.08	102.79
107.02	108.57	106.66	107.85	106.37	108.24	107.74	110.57	107.83	107.17	107.58	107.2	107.82	107.78	109.9	106.72	109.61	107.77	105.45	107.69	108.68	107.25	106.72	109.48	107.03	109.85	108.54	108.94	109.41	108.38	107.69	109.09	107.8	107.65	108.44	109.65	104.07	107.77	109.41	105.84	112.02	108.07	106.48	111.01	109.81	110.28	109.44	110.68	105.76	109.07
101.37	101.55	101.52	100.75	100.85	102.24	99.807	102.87	103.65	103.49	101.67	99.987	95.99	99.904	96.205	100.46	100.94	102.25	99.457	101.64	101.29	99.405	103.74	101.61	99.77	98.686	102.53	100.12	102.88	99.37	103.61	101.1	100.58	102.34	104.16	100.39	97.114	104.57	99.758	99.228	97.211	100.88	100.58	104.29	97.873	100.52	102.02	100.69	103.4	101.17
111.25	112.27	109.45	107.29	105.99	110.08	108.52	110.16	105.39	111.25	112.23	108.73	108.63	106.99	107.94	110.71	105.56	111.22	108.2	109.14	108.24	105.02	111.73	108.1	112.88	107.58	106.5	108.79	107.15	108.48	108.71	109.27	106.73	108.41	108.59	105.12	108.39	108.16	109.12	108.73	109.13	107.15	105.7	106.34	106.6	108.06	107.4	107.56	109.73	108.15
105.47	106.36	107.99	107.86	103.4	104.93	106.48	107.23	107.4	104.49	104.72	105.54	104.57	108.15	106.37	108.24	106.4	104.97	106.35	107.95	103.44	105.17	105.15	107.41	106.43	105.95	103.01	100.68	104.28	102.42	103.05	106.35	104.87	104.02	104.99	104.97	106.13	106.09	103.94	105.07	104.38	102.57	103.27	104.76	102.53	105.06	103.74	107.22	104.03	106.74
97.926	103.51	99.756	98.092	100.04	98.793	97.579	103.15	101.35	99.837	100.23	101.26	99.903	102.14	100.52	101.73	102.61	99.423	104.36	100.1	101.12	102.25	101.88	100.13	98.236	101.26	98.417	99.62	97.435	100.7	102.44	99.979	100.15	100.73	99.146	101.47	102.37	102.52	100.03	100.47	101.44	100.99	102.98	105.09	97.493	99.722	98.738	100.44	102.73	101
107.03	107.52	107.83	107.21	105.06	105.38	106.1	109.8	104.09	105.04	105.46	106.34	106.11	104.28	104.65	106.06	106.87	105.43	102.81	106.49	109.64	105.27	105.12	105.44	104.7	107.6	106.44	106.31	106.55	105.63	106.39	103.79	107.78	105.21	110.28	103.05	104	107.26	106.67	106.09	106.93	105.21	107.15	107.9	105.6	107.41	106.36	108.01	106.69	107.12
108.42	108.67	110.16	104.99	107.73	106.82	105.74	108.47	108.57	111.85	108.95	108.71	105.47	108.68	108.36	106.73	107.34	109.52	109.94	106.39	105.68	108.93	109.36	106.36	105.13	107.67	108.42	110.16	110.31	109.29	107.76	105.46	108.11	109.35	106.54	109.38	111.39	110.87	107.94	109.02	109.33	107.72	108.91	106.48	107.84	109.45	108.72	107.65	108.01	109.97
97.861	99.794	101	100.06	99.723	100.16	103.1	99.044	103.26	100.98	98.566	100.32	100.87	98.676	101.31	98.483	99.105	100.98	106	103.59	100.79	101.07	102.09	101.78	102.82	101.03	100.49	101.16	100.79	98.397	99.266	99.58	99.613	102.57	99.587	96.969	99.141	100.02	101.52	102.61	103.33	100.79	99.334	102.02	99.983	101.05	103.16	102.58	99.9	101.79
107.3	107.41	109.62	109.32	108.6	107.64	109.19	106.68	106.06	106.67	107.8	107.68	109.7	110.08	111.03	104.76	106.63	105.15	106.52	109.89	108.35	105.82	109.46	106.27	109.04	107.18	108.74	109.95	109.74	109.06	109.08	109.9	104.61	108.45	107.67	110.38	107.16	106.71	107.01	110.57	111.6	108.8	106.19	108.14	110.44	109.96	109.28	107.54	107.93	109.53
108.9	107.1	105.01	109.42	108.05	108.61	109.58	106.82	107.32	106.72	104.48	108.97	108.51	105.23	104.48	108.95	106.75	104.42	106.01	110.58	107.23	103.83	107.27	110.82	106.96	110.03	105.44	107.72	109.46	104.54	105.92	108.4	106.45	104.46	108.82	104.68	108.5	105.25	107.81	107.94	108.38	104.9	108.96	107.09	109.99	106.89	105.98	105.69	108.3	109.09
102.03	98.633	98.251	97.264	99.645	96.203	97.44	95.366	100.16	96.517	97.545	98.579	99.54	97.072	97.228	98.859	98.451	97.761	101.79	100.18	97.516	98.636	96.726	95.124	98.312	99.52	99.223	98.676	98.912	96.441	98.623	97.612	97.914	97.166	97.086	95.83	98.109	97.509	100.26	96.823	97.464	97.678	96.443	99.333	98.983	96.596	99.078	98.618	99.313	100.28
103.43	107.22	109.41	107.97	104.84	104.72	110.14	105.8	105.45	103.94	108.42	105.47	106.18	106.57	105.38	106.21	106.29	105.67	107.12	103.72	106.28	106.63	104.91	107.36	107.67	105.76	106.9	105.85	107.7	102.75	107.88	106.52	105.31	105.66	104.01	108.12	104.12	106.68	106.99	106.09	107.11	103.91	104.02	107.94	101.83	107.65	108.03	106.25	107.41	104.82
107.16	105.95	107.57	106.32	103.91	105.69	105.73	102.9	104.84	106.4	109.62	105.13	106.77	103.26	107.48	107.35	108.02	104.8	107.83	104.15	106.63	104.69	103.69	105.74	108.23	103.3	104.76	103.52	102.93	103.53	105.76	106.98	109	105.43	105.19	102.96	106.05	107.15	105.17	102.54	102.43	104.02	103.47	104.33	108.05	103.2	105.15	106.41	104.12	103.52
106.42	107.83	106.41	108.09	109.36	108.79	110.49	105.91	107.79	106.22	106.81	107.6	111.08	105.97	109.36	108.35	109.04	107.69	105.06	108.17	107.28	107.93	109.48	107.02	106.48	108.83	108.65	109.27	107.99	109.12	104.34	107.53	108.65	107.13	110.08	108.84	112.36	107.5	111.02	107.02	108.63	108.46	109.33	110.79	106.66	108.07	107.6	110.98	105.87	110.57
103.06	107	105.5	106.93	103.26	103.48	106.66	103.79	106.7	106.32	107.83	107.32	104.73	106.41	103.57	107.49	106.44	109.18	105.57	106.04	104.49	106.63	106.24	107.25	106.51	105.74	103.63	108.64	108.89	105.68	105.72	105.45	106.77	107.44	107.29	106.03	107.52	106.85	105.16	108.4	106.55	103.95	105.67	105.96	107.68	106.71	106.16	105.3	104.35	106.21
107.85	105.39	102.18	104.77	101.07	107.71	107.41	106.65	105.24	106.64	106.72	103.22	105.21	106.96	106.62	103.79	105.69	104.09	106.47	106.6	107.2	104.75	104.28	104.13	103.34	105.31	105.83	103.69	106.28	104.64	106.89	104.8	108.52	105.19	106.12	103.7	105.81	105.52	104.31	101.87	106.28	106.41	105.74	106.24	106.46	106.79	106.63	107.88	103.59	107.64
100	98.569	97.586	97.42	98.667	100.95	96.02	93.507	97.494	97.934	98.667	98.918	102.84	95.604	100.26	98.91	97.3	96.644	98.847	98.051	98.712	97.39	94.927	99.419	98.876	98.376	94.17	100.23	96.344	96.688	98.954	92.84	99.112	99.748	96.684	97.024	94.553	96.208	97.053	99.517	95.028	98.762	97.526	100.33	97.324	96.259	98.755	100.52	98.291	99.043
107.38	109.09	102.59	108.99	110.35	108.85	105.86	104.68	107.96	107.96	109.36	109.01	107.4	105.75	106.76	109.87	108.09	110	107.92	110.01	108.28	110.85	106.87	109.52	103.61	106.95	108.76	108.01	108.87	109.76	105.15	108.66	105.74	108.87	109.8	108.2	110.03	105.9	109.48	108.02	106.84	110.37	112.83	109.34	106.46	108.51	109.73	107.67	107.66	105.26
110.58	107.62	107.8	106	109.43	109.87	109.27	109.75	112.08	105.89	107.41	109.68	110.91	109.78	106.9	108.54	108.62	107.88	110.31	109.88	106.57	108.74	108.15	111.25	106.1	109.79	107.41	108.41	109.41	109.76	109.75	109.71	109.91	109.86	112.09	106.9	108.53	107.88	108.31	111.25	107.54	110.39	108.87	106.52	109.06	110.8	109.48	108.72	112.52	106.93
106.59	107.35	102.52	106.29	104.33	107.98	104.93	107.7	105.91	103.99	105.97	107.52	104.38	106.04	106.53	108.91	105.13	108.53	104.69	107.22	105.71	107.65	107.92	104.14	105.02	107.01	105.46	104.41	109.87	108.52	108.24	106.46	104.67	105.98	106.53	108.64	103.88	108.51	106.63	107.96	108.31	106.56	108.77	107.66	102.95	105.74	110.73	106.35	104.94	110.71
103.9	105.14	108.66	104.77	104.46	106.59	103.97	104.19	105.29	105.49	107.37	104.22	107.51	107.59	106.02	106.73	107.5	105.34	105.03	105.99	104.08	105.75	104.04	103.71	104.04	109.76	105.03	106.54	102.81	106.01	104.95	105.5	105.7	106.73	105.33	104.85	105.8	104.97	103.18	103.47	109.35	107.4	103.13	105.54	108.48	108.1	106.75	104.53	103.91	104.11
109.5	104.08	106.77	105.24	105.72	107.79	104.52	102.28	106.47	108.24	107.42	103.13	103.31	106.67	104.48	106.1	105.64	104.13	104.07	106.73	106.96	104.84	105.38	105.77	102.65	107.57	103.86	105.48	99.303	104.02	109	105.66	104.72	104.2	106.61	106.54	104.8	106.19	105.82	106.06	103.92	105.89	104.33	106.9	104.9	103.37	105.12	103.51	103.65	102.76
105.4	102.5	106.47	106.86	105.48	106	105.1	103.23	108.13	107.58	107.99	106.52	108.46	107.71	105.84	109.25	108.96	107.16	104.76	105.36	107.13	104.44	104.38	105.25	104.25	106.2	105.05	103.46	108.07	105.74	104.12	105.61	104.32	107.17	106.91	105.66	106.89	107.15	106.29	106.22	109.38	108.5	109.7	105.84	109.12	107.25	107.54	105.52	104.52	103.33
107.88	109.32	104.47	108.54	107.11	108.32	106.59	108.93	106.88	107.95	108.88	110.11	110.21	108.77	109.49	107.54	111.34	108.48	106.24	107.43	109.28	109	109.24	111.75	106.69	106.54	110.11	109.78	108.57	110.96	107.93	109.07	108.54	111.52	110.77	106.32	110.15	109	109.6	109.35	109.43	105.5	107.61	108.1	107.73	108.08	112.5	113.4	105.03	108.82
99.564	100.07	100.75	101.34	101.1	99.24	97.53	101.98	100.21	101.76	99.716	99.792	98.247	103.34	101.23	99.599	100.95	102.26	103.5	100.51	100.99	102.8	100.28	101.6	100.17	103.03	104.63	102.03	100.56	100.78	101.38	99.84	104.21	100.31	99.72	98.602	102.5	103.24	105.74	99.853	101.7	100.29	97.937	100.09	97.983	101.21	99.618	102.54	101.39	99.838
109.12	107.11	105.77	108.78	107.87	105.91	106.64	108.76	106.87	107.1	108.32	102.72	107.29	108.45	106.46	108.45	107.75	109.17	108.34	106.68	107.11	106.19	105.41	109.06	107.85	108.96	103.95	108.45	105.04	105.26	110.07	103.23	107.83	106.16	106.18	108.36	106.99	106.26	106.44	106.69	108.87	108.47	106.16	108.66	106.26	106.12	106.16	107.44	108.12	105.76
102.02	99.682	98.852	98.682	98.631	100.52	98.902	101.8	99.17	97.115	102.62	99.387	100.85	104.74	102.16	101.98	96.349	99.854	99.823	101.04	97.544	99.671	103.57	100.13	101.63	96.208	100.36	99.73	100.24	100.1	102.03	98.864	100.64	100.47	100.27	97.578	99.695	101.86	100.84	101.45	102.63	100.01	100.97	97.578	99.637	100.15	101.59	98.395	95.904	100.33
106.07	103.68	107.14	104.96	106.57	102.93	102.3	107.8	105.99	109.22	107.92	105.67	105.52	106.05	102.81	104.14	102.11	107.26	102.2	107.42	103.73	105.98	106.73	107.93	107.69	105.42	107.3	105.87	102.2	104.85	102.88	104.73	107.19	103.09	104.32	109.43	105.53	106	105.18	107.44	104.64	103.74	107.55	104.34	104.74	106.36	107.87	108.3	106.99	105.34
108.74	104.45	108.14	105.12	103.99	105.51	105.67	105.17	109.78	105.04	107.09	107.9	103.56	104.51	105.17	105.81	106.91	104.83	106.03	103.98	105.12	103.17	106.01	103.63	106.03	104.02	102.16	105.52	106.71	106.28	104.56	106.88	104.3	104.09	99.971	108.62	104.34	104.07	108.55	107.08	103.95	103.77	107.56	106.75	104.76	108.7	105.38	105.54	107.18	105.34
110.24	111.69	111.3	111.63	111.73	110.17	110.09	108.76	111.3	111.19	110.88	109.22	111.62	107.24	111.34	111.36	109.28	111.51	111.41	112.67	107.62	110.59	105.91	110.07	110.66	108.04	110.09	111.66	110.81	110.15	108.74	109.51	108.99	107.35	110.55	107.71	112.26	109.62	112.36	109.27	110.16	109.15	107.42	112.82	111.23	109.99	110.68	109.89	110.39	111.04
106.03	108.44	107.42	105.21	109.1	104.99	105.39	106.92	103.55	107.88	104.65	105.51	105.43	109.86	105.75	106.32	108.69	108.26	106.3	104.92	106.49	109.38	104.59	108.85	108.62	107.23	106.98	106.5	105.15	109.33	108.95	109.32	108.85	107.06	104.68	106.07	101.74	105.21	104.3	109.14	108.55	105.61	107.29	104.12	105.95	105.24	105.68	109.82	103.44	103.25
110.53	111.89	109.87	107.96	106.4	105.1	104.8	106.3	107.92	108.83	109.12	110.97	109.25	109.08	107.74	106.78	109.59	108.77	107.42	105.71	107.86	107.74	110.13	108.44	104.88	108.74	112.3	104.91	106.3	105.8	112.02	109.31	108.8	110.05	107.88	108.83	106.95	109.68	108.14	107.95	110.54	108.46	108.27	106.76	109.14	107.87	105.92	105.95	110.45	107.68
107.88	110.73	105.99	110.47	107.05	107.07	109.93	107.12	107.65	109.52	105.46	106.07	106.65	110	107.12	107.53	109.96	107.28	105.62	109.18	107.86	108.2	109.07	111	111.63	105.92	107.68	106.2	108.45	107.52	108.18	106.77	107.62	106.15	107.58	109.48	108.46	106.45	110.72	106.15	109.07	106.02	107.51	108.19	108.81	107.91	105.55	105.6	107.5	109.79
105.14	103.56	105.42	107.84	105.34	106.42	105.17	106.89	104.5	103.72	104.75	106.82	103.85	108.19	105.54	103.74	104.9	105.98	103.67	103.86	103.72	105.33	105.82	105.65	108.14	104.63	106.71	105.7	109.29	103.69	105.64	102.79	103.17	107.69	102.8	108.56	106.89	103.14	104.37	108.52	106.58	108.77	104.58	107.72	103.82	106.74	105.56	105.85	106.04	107.42
108.12	111.99	107.68	104.54	109.57	108.16	109.79	108.76	109.19	108.93	109.61	107.74	109.65	109.64	111.49	108.62	106.73	107.16	107.08	107.57	108.01	106.67	107.89	110.21	107.31	108.87	105.37	107.87	107.74	106.41	104.97	108.14	105.92	108.2	106.67	109.85	109.45	106.89	109.07	106.62	108.33	109.05	106.41	107.33	106.79	103.96	108.78	107.94	109.77	110.4
110.93	110.47	105.4	107.7	110.76	110.71	105.25	110.73	108.95	106.53	107.39	109.38	107.7	106.69	105.08	109.32	106.73	107.79	107.09	107.63	106.63	109.75	109.02	110.04	107.97	109.83	107.32	109.35	108.07	109.99	107.89	109.84	108.52	106.1	108.72	108.96	106.61	105.76	109.71	108.23	104.93	109.97	106.8	107.86	108.89	107.4	106	106.8	106.16	106.6
105.38	108.78	110.55	112.9	108.84	107.1	105.64	107.36	109.06	107.23	109.03	108.44	109	109.2	110.17	111.33	106.35	111.38	107.69	108.5	105.14	108.15	105.36	110.12	108.26	108.48	106.6	109.05	108.36	112.37	108.6	106.81	106.47	109.53	108.27	109.46	106.22	110.45	108.62	108.6	109.28	110.94	112.48	108.13	108.91	107.65	108.2	108.86	108.6	109.94
106.17	107.72	105.57	103.68	104.85	103.68	104.85	108.92	107.21	108.72	100.64	103.36	105.48	107.87	108.66	107.2	104.89	106.98	105.03	106.02	107.58	107.1	103.03	106.2	105.42	105.74	104.67	107.7	102.93	106.13	105.4	103.38	105.25	106.07	106.51	105.28	105.21	107.66	107.39	107.48	103.74	105.82	104.72	106.3	104.24	107.89	104.1	106.56	106.01	107.05
106.17	108.41	111.45	108.72	108.86	109.03	109.03	108.44	108.68	109.76	109.4	110.3	109.3	110.86	108.26	112.44	109.96	108.83	110.35	104.45	109.7	107.98	109.53	107.51	106.17	107.98	107.16	107.35	110.44	108.73	107.38	108.74	108.11	109.18	106.89	109.99	110.82	108.58	105.65	108.07	107.82	105.25	110.85	108.21	108.53	110.34	106.81	105.51	110.63	108.42
95.329	101.85	98.169	96.23	99.599	95.615	94.786	99.942	99.142	97.441	98.842	99.558	96.153	95.611	97.27	100.66	98.908	96.82	100.25	99.031	98.327	97.814	95.39	97.682	96.593	96.838	97.157	102.39	97.914	98.303	98.718	100.39	93.283	97.106	97.603	94.302	99.637	97.429	97.832	99.556	94.913	95.877	96.134	96.604	96.355	100.52	96.45	98.632	100.37	95.673
103.74	101.69	98.054	102.24	97.903	101.18	99.576	97.421	101.69	100.35	101.51	100.93	101.43	100.42	98.744	98.543	101.37	98.641	104.06	101.23	100.43	102.58	100.7	102.95	100.34	98.367	100.88	102.09	100.02	101.64	100.27	100.83	99.472	99.107	101.4	102.15	100.52	101.63	99.822	101.65	99.976	102.36	100.63	98.624	101.77	97.066	98.133	101.76	96.174	99.261
106.76	106.27	102.03	105.55	110.1	106.09	107.02	105.97	105.63	107.3	106.88	107.48	103.99	105.35	106.17	105.67	108.2	105.09	106.46	104.91	108.67	107.39	106.24	105.32	103.32	105.44	107.91	103.56	106.73	104.4	107.06	110.7	105.82	107.52	103.54	105.63	105.87	108.52	106.9	103.14	105.33	105.72	107.01	105.54	105.67	105.58	104.49	107.49	106.06	104.89
104.46	108.95	108.26	105.92	108.49	104.46	104.52	107.67	107.19	105.2	106.97	105.77	110.89	104.34	105.97	102.96	104.71	105.14	101.37	105.16	107.26	105.94	102.88	108.8	109.17	103.89	106.76	106.31	106.91	108.31	105.27	104.77	105.79	107.47	106.09	103.92	108.19	103.81	108.03	103.14	106.58	105.03	106.74	107.59	104.57	106.67	107.02	104.32	104.69	106.06
105.38	108.09	105.82	105.42	107.35	107.05	105.92	103.71	103.36	105.83	105.89	107.26	108.04	104.9	102.97	105.22	111.37	104.89	108.71	106.79	106.04	107.98	107.96	104.94	107.48	106.84	105.66	106.75	109.63	107.42	104.12	106.88	105.12	106.87	109.17	104.95	104.98	102.4	108.92	104.72	104.18	101.81	104.28	108.83	104.11	106.93	107.25	107.45	103.8	106.25
107	108.63	106.08	109.06	107.51	107.23	106.74	108.09	104	106.67	105.86	107.17	107.38	109.62	102.93	108.05	106.9	108.52	104.4	106.23	104.37	108.64	106.45	108.77	106.94	106.84	105.54	105.54	105.23	107.92	106.91	107.34	107.44	106.29	104.99	107.85	104.14	106.02	105.95	105.33	105.67	105.72	102.98	104.84	106.05	106.9	105.25	107.15	108.73	105.55
106.21	110.23	102.86	108.37	104.15	102.49	103.83	111.4	107.17	104.67	108.38	108.4	106.11	108.84	109.43	105.25	106.28	108.77	104.04	106.75	104.7	109.01	105.69	106.54	103.52	107.38	106.61	107.06	106.66	106.33	105	102.63	104.4	106.16	112.15	106.02	108.36	107.76	102.23	106.2	106.98	104.19	109.46	103.81	109.31	106.6	105.3	106.27	105.36	110.85
106.76	107.87	107.23	108.66	106.83	108.2	110.08	105.13	106.71	107.5	108.22	107.32	109.51	106.65	110.68	108.74	105.86	111.13	106.57	108.77	108.8	109.51	110.64	107.03	109.32	109.45	109.22	106.85	110.83	109.34	104	106.66	106.57	106.37	105.47	108.29	108.36	109.68	107.46	110.22	107.31	105.54	108.45	106.92	108.03	108.48	105.08	111.7	107.84	105.9
107.16	106.79	107.58	107.4	105.82	107.71	106.22	103.86	107.15	105.45	109.09	104.89	102.06	106.4	106.63	106.7	105.68	107.25	110.67	106.6	106.15	107.4	107.43	105.78	105.35	106.03	105.75	105.85	104.69	107.48	104.21	105.73	104.44	106.04	107.66	104.67	105.9	107.73	103.32	106.04	104.66	104.29	105.49	105.87	107.88	106.24	107.2	104.09	105.84	106.35
104.2	104.98	104.72	103.26	106.98	105.76	106.07	105.84	107.99	107.09	104.26	105.59	105.92	104.76	103.82	104.69	105.53	104.95	104.71	106.8	104.01	104.62	106.3	105.16	104.52	104.12	106.37	103.27	108.14	109.59	101.56	101.14	107.36	104.43	106.26	106.09	106.94	107.11	108.88	103.39	103.24	105.32	103.79	103.21	103.46	105.58	104.13	102.65	105.25	104
110.63	109.28	109.09	108.37	107.74	107.87	110.09	108.12	108.19	105.93	108.31	108.76	109.48	109.92	108.39	110.34	107.7	108.19	106.78	109.62	105.27	111.5	109.57	107.48	105.56	108.8	106.35	108.23	106.04	111.19	110.3	107.84	110.25	107.96	108.99	107.22	108.92	107.54	110.32	107.11	106.1	108.29	107.39	106.23	105.8	108.42	109.77	109.14	108.86	111.19
102.13	104.93	104.2	103.16	102.37	103.69	102.65	102.68	104.17	103.33	104.16	102.51	99.893	105.35	102.81	101.33	105.78	103.03	102.26	104.65	100.48	100.29	101.24	102.81	101.94	101.44	102.25	101.15	100.21	101.52	103.39	102.17	101.22	103.76	103.35	98.896	106.48	102.41	103.37	104.22	101.6	100.96	102.35	102.69	102.06	103.94	98.408	103.44	102.91	102.87
106.47	107.18	109.8	106.74	107.24	111.25	107.23	109.87	107.09	108.87	108.32	106.74	109.28	107.26	102.92	107.03	108.64	106.75	109.75	109.85	108.04	106.42	108.53	105.66	110.16	104.78	110.86	108.82	107.33	105.75	109.42	108.23	111.01	107.99	105.57	108.41	106.19	109.3	104.66	106.4	109.99	105.25	107.07	107.91	106.54	106.48	107.46	105.2	107.71	108.32
100.31	97.885	98.994	99.27	97.89	101.08	97.144	99.293	94.744	98.548	97.257	99.236	99.155	100.73	99.132	96.391	96.27	96.65	101.31	93.745	95.271	99.533	97.66	94.893	98.926	99.397	100.22	99.158	100.37	99.331	99.422	99.295	98.368	97.148	103.47	99.203	98.665	98.167	96.397	98.098	98.093	95.317	98.599	99.618	95.652	96.852	96.412	98.659	96.473	96.683
104.59	104.46	108	106.82	105.96	110.3	104.94	105.12	104.17	106.31	110.2	103.76	109.78	105.44	103.76	106.24	106.18	106.26	103.09	104.86	104.91	105.71	105.67	105.48	105.42	106.74	105.85	105.68	105.44	106.54	106.35	108.06	104.16	105.37	106.9	103.73	105.95	108.07	107.81	108.78	106.45	107.04	107.49	103.42	108.57	105.95	105.66	105.45	103.34	106.92
105.77	108.92	107.6	103.79	106.14	104.83	104.13	104.93	106.68	107.35	107.25	102.58	106.76	102.23	107.86	102.43	104.18	104.36	105.17	103.43	107.94	106.54	104.44	106.69	104.18	106.57	107.32	105.77	105.37	103.4	106.42	106.25	104.17	108.97	110.06	105.5	106.82	104.89	106.58	103.87	103.97	106.98	105.95	103.83	104.68	102.64	105.24	104.73	104.62	104.71
99.395	100.63	101.4	97.954	98.574	99.456	99.195	102.71	97.603	101.92	99.597	99.613	99.344	100.88	100.18	105.23	101.52	103.32	102.35	102.32	100.57	99.537	99.437	99.351	98.086	97.899	99.34	103.28	96.673	100.22	100.13	99.297	100.4	101.01	98.296	98.501	97.774	102.2	98.939	101.77	97.86	100.91	98.637	100.41	100.43	98.196	96.635	98.878	100.4	96.57
108.53	108.76	106.89	107.05	108.94	106.91	103.4	105.45	109.61	108.01	108.19	106.09	109.24	108.91	107.03	106.38	109.67	106.7	109.33	110.55	103.56	108.48	111.34	106.98	106.44	109.98	109.09	108.77	107.84	107.37	109.69	104.93	109.63	107.35	110.6	108.58	106.83	109.01	107.7	107.07	107.35	108.3	105.8	110.6	108.8	106.31	106.56	106.86	107.45	105.29
101.18	99.948	102.17	98.692	99.797	100.5	101.27	99.877	98.626	101.14	99.875	100.94	101.97	100.95	103.29	100.03	103.41	101.32	103.06	98.357	102.01	101.52	99.643	100.76	101.55	100.07	102.06	104.17	99.021	100.12	98.264	101.75	100.73	97.658	102.87	102.01	102.86	101.88	100.63	100.49	100.12	100.85	98.383	100.1	101.58	101.9	102.61	100.56	100.55	101.86
100.65	97.215	99.088	101.8	100.33	97.897	100.99	98.359	99.597	97.634	98.809	99.322	99.048	97.904	95.392	98.252	101.41	96.245	97.142	100.18	100.54	97.013	99.421	99.752	97.802	96.267	99.81	98.851	98.454	98.921	98.737	100.21	98.326	98.605	98.524	98.392	100.19	100.77	100.23	99.544	96.716	100.39	97.368	97.794	100.54	97.81	100.17	96.874	100.74	97.918
112.41	111.2	107.45	111.51	112.54	114.04	107.94	111.91	110.18	113.48	113.2	110.06	113.58	108.87	109.36	109.86	110.09	110.4	110.64	107.51	111.92	108.22	113.06	111.99	108	109.7	109.28	109.36	109.24	111.3	114.11	109.26	110.19	109.62	109.87	110.28	110.61	112.04	109.17	113.07	110.54	109.1	110.08	111.77	109.43	112.01	110.91	110.17	109.7	110.09
108.52	109.15	110.2	107.8	109.38	108.9	109.49	103.16	107.96	110.1	110.13	108.25	104.24	109.65	107.25	108.4	107.39	108.46	106.72	108.26	105.29	108.53	110.35	110.24	108.12	106.64	108.35	107.35	110.29	110.58	108.56	111.07	109.68	106.29	107.72	110.8	106.45	110.92	107.57	107.92	109.67	108.98	111.2	105.93	109.41	106.84	105.5	107.02	107.36	108.38
98.981	97.939	100.2	101.55	100.17	100.65	98.209	96.925	100.32	102.19	99.842	100.84	98.563	99.333	102.93	102.44	101.65	102.55	98.954	102.24	99.848	102.58	98.266	100.4	100.32	99.179	101.41	99.24	99.266	98.721	97.026	101.12	98.828	99.517	100.69	100.22	101.7	101.98	102.69	100.04	101.07	98.687	97.362	99.116	102.1	102.42	103.13	98.213	100.89	97.898
108.61	108.1	103.65	103.03	103.97	105.69	106.2	102.85	105.43	104.34	104.29	107.23	104.51	104.28	108.16	108.64	106.01	107.6	104.73	105.4	105.35	106.25	101.56	104.34	105.78	104.32	104.26	103.91	106	105.7	107.85	105.79	104.13	105.28	104.11	103.87	103.81	105.75	107.54	106.21	106.41	105.77	105.89	104.75	104.5	101.17	104.43	107.46	104.42	101.87
108.4	108.8	107.27	107.81	108.02	109.58	107.79	108.7	110.31	106.84	108.9	109.49	103.34	110.12	107.08	105.39	108.03	105.43	106.74	107.97	110.95	105.1	107.86	107.1	108.34	105.8	107.87	110.27	103.59	109.42	107.93	105.13	107.85	104.87	106.76	108.04	108.76	111.63	106.88	106.97	109	108.04	108.58	107.62	105.98	107.75	109.09	110.05	106.94	107.28
106.63	105.66	104.75	104.91	106.92	108.87	106.78	107.79	103.69	103.47	104.92	106.72	104.29	107.54	106.46	107.64	107.11	107.2	105.6	103.63	104.1	105.79	106.45	106.44	103.81	106.12	108.09	107.28	105.92	105.51	105.18	104.56	106.22	106.93	104.03	105.73	105	104.88	105.85	105.06	105.84	103.67	107.83	107.13	105.4	107.61	107.03	105.52	103.3	107.76
107.87	109.39	106.52	109.25	109.53	108.36	111.35	104.73	108.8	109.25	107	106.44	108.93	105.68	109.16	109.66	108.81	109.16	108.1	107.72	110.37	107.42	108.17	109.21	109.74	107.23	105.89	106.52	106.66	110.68	106.7	110.94	108.14	105.88	106.86	105.98	107.28	105.31	106.46	107.14	109.73	108.41	107.51	109.25	110.5	108.55	110.45	103.62	108.25	105.91
104.75	105.58	107.97	103.74	107.82	105.84	108.82	107.8	108.09	104.29	106.66	108.72	105.4	106.11	105.17	106.49	104.62	105.74	108.05	108.7	105.45	107.95	109.86	105.89	105.33	106.39	104.05	106.07	104.63	105.78	104.91	108	104.34	108.7	107.18	106.57	104.98	107.01	108.02	110.04	106.61	105.25	107.24	107.53	106.18	105.67	108.63	107.32	108.78	106.38
107.55	106.9	105.16	104.62	102.6	106.08	102.92	107	107.31	104.16	103.11	103.84	105.3	104.71	108.35	103.95	106.15	103.09	106.8	104.26	105.52	105.87	109.8	105.18	107.83	106.94	107.27	105.5	104.48	106.43	108.41	106.05	103.02	104.56	106.52	105.28	106.08	105.5	105.12	104.48	105.98	103.97	105.63	104.72	106.35	105.91	106.06	104.84	103.64	103.79
96.918	96.55	98.935	99.446	98.453	95.893	97.951	96.982	99.932	97.864	98.101	98.712	98.752	98.716	97.339	98.134	97.567	97.917	100.2	95.717	96.297	99.204	99.512	97.634	99.072	98.511	98.508	98.497	98.743	100.24	101.02	95.474	98.863	97.868	97.015	101.92	97.781	97.258	97.833	95.432	97.219	101	99.564	96.062	97.2	95.629	94.208	95.863	97.645	94.558
97.591	97.842	98.591	95.581	97.441	94.87	96.368	95.365	96.905	94.942	100.57	93.795	99.902	96.655	102.16	97.19	96.375	97.57	97.437	97.401	98.161	97.106	97.342	97.76	96.715	98.455	101.62	98.7	96.984	100.62	98.758	95.563	97.649	94.073	98.155	94.755	97.118	100.25	97.466	95.992	95.087	96.986	98.968	98.964	95.804	100.04	97.168	95.173	97.99	96.398
108.85	104.99	108.9	107.72	106.06	105.62	111.12	107.99	107.7	110.23	105.08	110.49	105.14	107.99	109.25	104.16	107.7	106.71	110.83	108.54	108.85	106.75	108.64	108.89	107.26	105.56	107.44	108.96	109.86	104.88	108.3	107.34	106.87	106.46	108.01	106.53	105.82	106.84	108.45	107.75	108.67	107.82	102.11	102.28	106.82	109.5	107.89	108.37	110.91	106.71
103.68	109.63	106.07	107.56	105.98	106.82	107.64	107.13	104	108.2	108.12	105.37	109.3	108.6	108.1	109.84	108.65	105.98	108.13	108.07	108.57	105.05	109.94	107.46	111.35	105.06	108.86	104.87	106.62	104.71	104.96	108.47	104.92	104.99	104.29	107.85	106.3	106.4	104.19	105.03	107.37	105.93	105.28	109.41	106.71	106.45	107.39	106.71	107.4	108.53
105.47	104.84	107.64	107.47	107.83	105.37	105.4	108.34	102.59	106.15	104.21	106.39	102.71	107.47	109.08	105.94	105.62	105.96	106.48	104.84	106.05	106.7	104.68	103.46	106.47	108.82	104.65	106.05	106.03	105.78	104.95	107.43	103.15	108.84	103.28	103.62	105.82	104.38	106.1	107.68	108.93	107.06	103.97	104.66	102.68	104.36	105.28	106.66	102.28	103.96
109.67	106.71	106.88	108.11	104.92	105.25	106.17	109.34	103.06	105.8	106.49	106.46	108.07	105.46	107.54	107.03	106.38	108.65	104.35	107.2	106.58	105.61	107.43	107.51	106.11	108.83	108.55	107.04	106.26	106.22	106.31	110.09	103.59	106.28	105.91	108.66	105.53	109.24	105.88	104.33	104.82	106.48	108.07	104.58	107.76	105.37	109.01	105.44	109.98	107
108.14	107.21	109.31	104.71	105.7	104.75	107.37	105.49	108.74	106.94	102.75	104.21	106.46	104.67	105.2	102.74	105.01	103.8	103.63	109.01	103.45	104.93	105.05	102.84	108.71	106.03	106.35	106.81	105.21	107.32	105.46	106.68	106.69	106.52	105.69	107.46	108.1	107.37	103.36	104.45	106.39	103.4	106.45	106.69	105.04	106.77	109.39	104.8	107.73	105.42
99.521	100.24	99.605	99.335	97.128	98.379	98.705	100.45	96.282	100.2	98.608	97.886	99.004	98.399	99.399	98.988	99.367	97.4	100.53	101.09	96.443	97.343	97.417	97.689	100.56	100.24	97.993	100.97	99.95	99.482	99.013	101.87	98.367	98.283	94.674	99.089	99.779	99.201	98.927	98.807	99.468	98.261	97.212	99.107	99.205	100.53	99.4	98.882	100.58	99.518
108.14	109.22	108.25	108.37	110.06	108.95	107.5	110.71	111.22	106.77	108.09	106.38	107.11	105.39	109.76	107.29	103.95	106.29	109.66	106.66	106.87	104.91	104.02	105.66	107.82	107.73	108.12	108.11	106.64	108.52	108.67	108.06	109.15	107.39	108.69	108.69	108.7	109.13	111.09	108.51	105.15	106.67	109.66	106.18	107.37	108.86	109.95	107.77	107.79	107.35
106.68	105.34	106.66	107.41	110.26	108.51	109.98	108.38	111.58	109.54	107.62	106.09	109.69	107.41	107.83	109.85	107.56	106.24	107.08	109.53	107.11	109.98	108.85	106.02	107.71	107.74	102.7	111.15	107.96	112.24	106.19	107.06	106.87	108.11	108.53	103.95	108.31	105.44	108.31	110.67	110.14	105.09	106.32	108.86	110.83	109.82	106.33	109.4	109.28	107.64
112.09	105.19	105.4	107.14	107.94	108.35	108.79	107.21	109.26	109.13	110.23	106.9	108.59	108.34	110.05	112.16	107.17	101.56	104.11	106.94	107.35	109.36	106.41	110.14	108.2	105.55	105.51	110.42	108.87	108.82	111.09	108.08	108.65	110.48	110.27	109.89	109.25	108.03	108.66	109.95	106.8	106.11	109.86	107.47	109.29	110.92	105.5	106.16	108.53	109.92
107.91	109.58	108.76	109.72	106.72	110.62	108.98	108.67	108.26	106.37	108.51	107.04	110.92	110.17	105.09	109.26	109.54	107.83	107.28	107.21	112.22	109.44	107.52	106.91	108.52	106.09	109.46	105.99	109.1	107.62	109.45	108.28	107.99	107.61	104.39	109.03	104.92	112.71	110.89	110.33	109.58	109.53	109.03	109.21	108.76	107.92	111.41	110.99	109.59	107.95
98.103	97.917	99.003	94.58	96.545	96.832	98.25	99.203	99.407	98.895	96.68	95.546	98.196	97.546	100.63	100.67	97.743	99.349	98.603	101.03	97.533	97.983	99.52	99.063	96.181	100.3	99.643	101.88	100.73	100.66	96.675	100.21	95.037	96.39	100.08	97.49	95.182	98.499	97.099	101.04	96.235	101.59	97.662	102.47	98.567	96.357	97.9	93.876	99.541	96.673
106.08	107.41	104.8	105.76	105.84	105.61	106.37	106.94	108.08	109.27	105.13	103.22	108.03	106.57	109.18	102.41	111.09	107.11	107.95	106.56	102.99	106.89	102.82	106.26	104.4	106.6	109.4	106.52	105.32	108.72	103.63	105.44	104.37	106.16	104.07	108.08	105.07	105.16	106.5	107.29	104.36	105.59	104.44	105.24	105.2	104.66	104.47	106.63	104.46	105.06
106.13	107.59	107.05	105.28	106.06	107.12	108.54	105.45	106.95	104	110.1	104.37	109.42	108.77	107.4	107.19	108.47	106.14	108.74	105.2	109.73	107.71	108.21	108.22	109.46	107.58	107.83	106.36	109.91	106.88	107.82	109.57	106.37	104.04	108.45	105.34	105.73	110.19	106.57	107.54	108.43	108.39	105.25	108.74	108.38	106.76	109.52	109.76	111.44	104.98
102.54	107.08	109.23	109.6	105.06	108.43	103.23	106.14	106.02	103.02	108.31	105.77	107.49	103.58	104.42	101.37	103.37	104.44	102.47	105.36	106.73	107.91	103.67	105.57	107	108.91	104.76	107.87	106.92	104.36	105.3	102.64	102.45	109.82	102.34	105.88	107.9	106.65	104.31	102.15	105.08	103.25	108.88	105.07	107.19	104.15	104.25	103.56	106.13	105.78
106.89	105.81	106.04	106.29	104.1	105.01	103.69	104.81	107.71	106.89	106.02	105.38	104.98	106.27	105.17	106.17	104.81	110.63	103.85	105.94	104.26	103.73	107.25	105.71	107.78	105.19	105.31	107.56	105.07	108.86	104.71	103.3	106.74	103.56	106.48	108.51	105.62	105.43	107.87	107.02	104.86	106.56	103.8	107.32	106.73	107.71	105.03	105.36	106.27	107.66
104.87	103.94	106	105.74	103.36	105.14	105.63	103.05	106.46	104.47	104.82	105.94	104.34	104.63	104.6	105.92	110.92	107.62	107.2	101.51	105.36	105.66	105.27	106.52	106.13	106.1	107.28	103.38	105.03	106.35	106.31	105.04	105.35	101.78	103.98	107.49	104.68	108.06	107.99	108.16	103.72	102.85	103.75	103.32	106.14	102.67	109.57	106.03	104.94	109.22
107.81	104.73	109.32	107.24	105.18	105.19	104.97	110.08	107.93	107.64	107.83	109.18	105.43	107.91	104.83	107.39	107.05	105.39	108.78	105.82	106.22	107.53	106.85	106.82	105.12	110.67	105.75	105.44	106.83	104.62	105.12	105.17	104.86	108.32	108.15	108.93	106.02	102.35	107.92	105.77	106.75	105.52	105.93	105.67	104.23	109.97	107.38	106.33	102.1	105.46
106.86	109.08	110.55	109.15	107.55	105.73	108.76	110.45	103.7	107.57	110.18	107.9	107.17	105.68	106.55	106.17	106.15	106.36	107.26	109.43	109.06	108.35	105.51	111.36	109.14	110.34	108.3	107	107.83	109.91	109.21	107.51	108.87	110.58	112.08	110.79	107.19	106.79	113.02	107.62	105.79	106.62	106.19	110.42	108.42	108.63	104.4	109.2	106.49	106.91
104.41	106.36	106.06	106.1	105.83	106.78	108.25	107.48	107.9	107.96	109.02	109.67	105.32	105.89	106.81	105.23	108.92	109.34	108.16	105.82	107.92	109.01	107.81	107.46	105.65	106.15	102.95	107.99	107.9	106.33	105.66	106.81	104.53	108.53	103.14	111	106.15	103.39	103.81	106.26	107.64	107.23	104.81	109.95	106.28	107.82	104.97	102.84	108.15	107.27
107.73	108.86	109.47	109.24	109.75	110.63	111.72	108.07	109.66	109.91	108.02	105.93	106.19	109.4	108.55	108.09	108.17	108.15	107.42	107.41	109.25	109.92	112.24	108.4	106.69	107.88	108.11	108.81	104.98	106.77	112.39	105.06	104.28	105.52	108.11	108.92	105.99	109.5	108.59	105.95	107.99	105.45	107.5	108.81	107.84	110.14	108.2	108.67	108	106.88
105.76	107.92	109.17	107.29	105.91	105.64	108.46	107.93	107.78	103.95	105.6	109.35	108.78	105.8	105.8	107.94	106.39	107.9	107.61	108	103.71	107.9	106.17	105.24	107.13	107.39	109.88	102.49	108.65	106.69	108.69	106.34	107.04	108	105.04	106.03	108.21	106.86	106.76	107.32	105.57	105.91	105.62	109.96	107.29	104.37	107.81	107.15	108.91	104.54
103.76	108.76	107.24	105.15	105.71	106.26	105.22	108.36	106.5	104.44	103.8	104.46	102.88	105.31	103.39	106.15	102.22	105.64	105.89	105.22	107.44	103.72	108.71	108.68	107.47	104.3	103.97	106.54	103.87	107.66	102.61	108.97	105.79	109.89	105.18	102.55	106.57	106.45	108.28	105.3	103.16	104.79	108.81	104.49	105.24	103.77	105.65	106.85	106.07	107.33
108.47	107.88	107.66	109.28	108.83	105.88	107.67	110.39	106.59	106.16	111.05	112.37	108.22	108.61	107.17	109.37	108.84	104.43	107.56	107.44	109.6	106.84	106.75	108.52	106.33	108.37	110.69	109.56	108.33	107.19	109.15	108.73	109.84	108.78	109.05	109.84	106.17	109.11	108.56	108.57	109.49	107.94	108.95	110.78	109.6	107.59	105.95	109.94	108.07	110.77
98.597	99.444	99.461	101.84	101.99	102.53	99.948	102.06	100.4	98.101	99.021	100.99	99.542	99.309	98.447	101.85	99.431	100.55	101.22	101.16	100.81	100.82	100.84	101.14	98.055	100.97	100.9	102.28	100.59	101.17	103.49	104.03	102.5	103.32	102.05	101.17	103.07	98.888	102.73	101.57	102.36	98.771	102.39	101.95	101.96	101.49	100.32	97.488	99.339	99.849
107.09	109.32	105.89	108.61	107.28	106.26	110.18	108.78	113.09	111.13	108.77	106.07	108.14	107.7	107.32	108.92	108.75	107.64	106.21	109.27	108.33	108.47	110.64	109.07	111.55	108.2	109.15	106.32	105.95	109.68	109.46	111.6	105.86	108.05	108.73	109.73	110.63	108.33	108.63	108.21	108.63	106.58	109.65	108.77	110.71	109.93	106.77	108.54	106.42	110.86
99.704	98.65	100.12	100.89	101.07	100.06	100.19	100.23	101.87	103.87	100.99	102.97	103.52	101.72	101.88	99.054	99.245	98.039	103.79	101.58	102.1	101.02	101.54	100.39	102.49	99.902	101.85	101.35	100.41	99.429	104.26	101.1	98.561	98.074	100.83	100.91	104.69	101.05	98.322	98.943	99.62	99.504	98.293	100.39	103.98	101.13	101.2	99.117	101.79	102.26
105.52	103.1	106.85	105.09	104.15	104.62	105.1	108.41	106.65	105.84	104.4	108.41	101.28	106.28	104.66	107	103.66	106.37	103.16	106.59	106.62	105.96	104.73	102.83	104.43	103.75	106.41	104.86	106.94	104.97	103.99	105.16	106.8	108.08	105.06	103.35	106.76	105.55	105.54	103.05	103.32	105.99	106.24	106.18	107.14	104.47	104.65	106.53	104.17	107.09
106.2	104.43	104.4	106.84	106.57	105.82	106.48	110.47	108.6	109.78	105.22	103.95	106.61	104.74	107.99	105.36	106.6	106.13	105.93	108.04	108.69	106.94	104.46	106.67	103.86	107.65	106.1	106.39	107.36	103.5	106.12	107.2	106	107.97	106.87	107.33	104.83	105.67	108.4	109.42	108.28	106.45	105.1	104.87	106.42	107.73	105.47	105.31	104.96	105.56
105.93	107.34	106.88	105.55	104.06	106.12	106.52	106.34	104.81	103.5	106.86	106.22	107.54	105.8	107.14	106.05	107.33	105.47	105.44	103.51	107.26	106.26	107.5	104.94	106.32	106.49	105.08	103.39	107.83	106.54	106.85	105.78	104.97	106.63	102.17	105.12	103.65	104.84	106.64	108.38	104.78	107.67	104.73	102.74	104.33	103.69	107.15	107.8	105.37	107.04
109.54	109.96	109.6	106.67	108.5	108.83	106.45	106.98	108.24	106.22	108	106.27	105.58	107.44	107.82	107.18	105.68	108.89	107.5	106.7	107.63	107.99	106.94	106.68	106.01	108.46	107.68	108.21	105.31	107.42	106.8	105.56	106.63	105.32	106.85	105.36	105.31	105.93	101.6	104.85	108.98	106.87	107.8	105.83	108.26	106.24	105.63	105.94	104.32	101.59
107.82	108.73	109.7	107.45	108.89	106.21	109.06	108.73	104.95	109.37	108.74	109.59	107.55	105.15	106.98	108.05	106.05	111.08	110.39	107.71	110.36	107.37	103.62	106.32	106.95	107.12	111.3	108.57	108.15	105.24	110.13	110.43	108.3	110.55	109.44	109.85	113.16	106.03	109.68	110.59	109.81	110.21	109.03	107.84	110.1	108.94	106.31	110.15	110.55	107.26
97.525	100.65	96.564	98.811	98.455	104.45	100.49	100.4	100.21	97.811	98.417	98.268	98.509	101.95	105.77	100.52	102.14	101.35	101.28	98.909	98.041	101.49	98.672	101.07	99.991	102.7	101.1	105.87	97.144	101.66	97.052	99.35	97.913	98.948	104.1	100.14	98.457	98.855	98.34	99.931	99.224	102.17	100.56	100.45	98.396	101.94	100.11	99.809	99.554	100.29
105.65	103.16	107.94	105.34	107.25	106.55	108.8	105.58	107.56	106.32	105.84	105.67	105.41	105.77	108.79	104.83	105.45	107.13	103.55	104.83	104.25	106.48	106.91	106.69	108.82	103.34	106.17	106.83	106.58	103.95	106.48	105.59	107.63	106.11	102.93	104.79	107.11	103.91	109.92	106.23	106.43	106.56	104.8	107.03	107	102.67	103.28	106.5	103.02	106.69
107.83	107.99	107.69	109.09	110.53	107.47	108.54	107.39	109.53	109.35	107.71	105.68	109.8	109.17	109.62	107.04	109.67	108.79	110.34	106.05	107.73	106.89	106.91	105.61	109.22	107.7	105.44	105.35	108.08	107.64	108.48	109.47	110.67	108.27	107.59	107.47	111.07	106.04	111.08	110.54	107.49	106.75	107.58	105.24	108.23	109.9	109.36	107.43	108.75	108.47
105.39	105.47	103.78	107.14	105.22	104.81	103.83	109.03	103.56	106.74	106.61	108.26	106.95	108.39	104.73	104.7	107.1	106.7	106.81	107.25	106.46	106.26	104.06	108.73	106.63	106.53	104.63	107.53	105.8	107.34	101.1	104.67	99.777	108.08	104.88	105.53	105.43	103.46	105.23	102.86	104.79	103.76	105.84	107.38	106.18	106.99	107.36	106.86	109.05	105.63
109.6	106.63	107.82	105.44	106.07	106.96	109.65	110.13	106.27	104.68	109.09	105.35	107.83	109.04	108.45	107.89	110.23	107.22	105.82	108.45	110.47	106.78	107.32	108.47	107.24	109.11	109.06	110.6	108.02	106.85	106.09	104.78	106.25	107.52	110.32	106.23	106.27	110.5	106.64	109.22	108.23	107.25	106.43	108.09	107.84	108.19	105.85	106.32	106.32	106.89
105.32	104.58	105.29	105.61	106.18	107.22	107.13	106.36	103.58	105.12	105.29	104.26	104.52	107.21	105.55	105.91	107.12	106.17	105.97	107.45	103.5	107.98	105.07	103.48	105.37	108.47	108.29	104.35	105.2	105.43	103.48	104.1	106.15	104.79	105.18	108.75	103.97	108.16	104.97	104.49	103.56	102.13	109.53	104.97	106.69	104.43	106.86	105.2	106.82	104.68
97.345	99.976	100.18	98.446	99.313	98.672	99.278	99	98.369	101.02	99.959	98.187	98.564	100.46	98.182	99.402	98.779	97.37	101.86	99.085	99.425	97.281	100.3	97.34	99.643	95.658	96.022	98.49	96.971	98.274	99.409	99.823	99.103	97.23	97.265	98.458	97.804	98.844	96.63	97.415	99.528	96.526	98.83	99.581	96.964	101.5	97.494	100.16	100.83	96.723
107.01	106.99	108.16	110.33	106.83	106.84	107.46	109.9	107.91	108.34	107.83	108.02	107.9	107.7	105.41	108.23	105.96	108.25	105.89	106.28	105.05	106.29	106.21	108.17	108.3	105.04	106.31	107.1	107.49	107.1	107.54	107.33	110.15	109.11	109.14	107.66	110.45	110.86	108.34	108.44	110.14	109.96	108.98	107.07	107.94	108.75	107.72	111.9	109.56	107.61
107.1	107.27	105.1	108.88	106.37	104.07	104.39	106.58	103.24	110.36	110.74	107.57	107.6	105.33	105.87	107.31	105.09	109.27	109.25	104.66	109.08	105.69	105.04	105.47	105.81	103.64	109.99	106.03	107.37	108.86	105.47	103.47	105.4	108.22	108.33	106.98	107.43	108.41	106.98	107.05	105.52	105.72	106.18	106.49	102.84	107.51	105.96	110.53	106.55	107.56
112.85	110.54	110.47	111.25	111.06	110.44	112.36	111.71	112.62	107.45	111.51	106.73	110.96	110.27	108.77	107.67	110.29	111.09	109.18	111.15	109.81	111.37	108.77	108.32	108.36	109.95	113.59	109.95	110.12	114.55	112.52	110.9	114.91	109.78	108.61	110.49	110.71	113.5	114.36	111.17	107.88	112.39	110.39	113.73	106.1	110.23	108.29	112.16	110.52	111.21
109.2	105.93	104.75	103.54	105.64	105.14	103.23	106.68	103.12	107.21	104.45	103.83	108.6	110.94	107.18	106.39	104.59	103.84	105.25	104.7	104.92	107.23	107.64	106.04	109.55	107.95	104.15	106.32	106.17	107.21	103.72	106.88	106.87	105.88	108.16	102.88	104.32	103.68	109.83	106.36	106.72	108.14	104.36	106.34	106.42	102.35	106.12	103.81	107.25	108
105.03	106.55	103.94	105.39	106.13	105.53	109.89	107.76	106.6	105	108.98	107.26	106.12	106.02	104.7	105.39	106.46	106.85	106.51	110.09	106.37	103.88	106.69	105.36	108.39	101.85	104.55	104.03	106.96	107.02	106.77	106.07	105.93	103.81	106.14	107.83	105.39	105.84	104.09	106.61	106.05	106.83	104.84	104.58	105.19	104.55	104.64	106.68	101.32	104.97
106.12	107.32	103.1	109.3	108.96	105.12	104.62	105.7	106.56	106.51	102.75	108.58	105.36	105.75	105.25	107.41	106.31	104.8	108.29	108.77	106.15	105.22	101.97	107.8	105.15	107.35	105.46	105.05	107.12	107.57	104.07	108.44	108.51	107.07	104.87	106.08	106.87	102.69	110.06	102.08	103.11	108.38	106.58	107.63	106.42	109.96	106.17	105.42	110.27	107.29
105.68	104.82	105.7	104.47	106.82	106.51	106.45	105.27	106.09	106.83	107.96	109.34	105.89	104.68	107.94	103.56	105.56	106.5	104.68	106.17	108.52	104.71	105.65	107.2	102.29	105.22	108.97	103.73	108.93	106.35	107.02	102.71	106.23	104.47	106.1	103.26	103.68	105.67	105.56	99.943	107.67	106.44	106.42	105.12	104.51	103.81	104.76	107.13	104.71	102.07
108.71	110.32	107.86	108.33	106.72	109.28	109.12	109.44	107.93	108.16	109.72	107.54	108.35	109.48	108.92	107.46	107.81	108.32	109.48	106.84	110.19	106.46	108.9	106.55	106.05	109.68	110.81	107.42	107.01	107.46	107.06	110.52	107.49	108.13	111.11	109.22	110.32	107.64	107.96	108.49	111.32	112.04	110.44	108.26	109.83	107.9	109.25	107.66	109.39	104.91
105.41	105.34	105.63	104.81	107.87	106.33	104.98	107.38	105.86	106.69	104.58	107.22	107.73	108.84	105.2	105.25	105.39	107.34	105.86	106.48	108.96	106.3	105.59	105.42	107.35	105.12	106.65	108.7	105.96	106.21	107.59	107.55	111.6	104.05	105.79	104.5	103.95	107.23	106.67	109.19	108.26	107.53	104.24	107.39	107.9	108.48	106.73	105.52	107.74	103.32
106.25	106.48	106.65	102.49	108.47	106.82	105.76	107.46	104.49	107.39	105.15	103.51	102.84	104.88	102.69	105.71	108.12	108.02	104.38	107.34	108.12	103.04	105.01	103.72	105.09	105.73	106.26	108.16	105.3	108.04	107.44	108.01	105.21	104.47	106.19	105.49	104.73	104.81	104.6	109.02	103.21	105.25	102.13	104.46	105.06	103.98	102.57	105.24	105.94	107.19
106.68	103.83	106.12	108.72	104.06	105.52	103.84	106.13	104.98	104.17	106.05	102.87	106.73	107.92	103.9	105.06	104.21	102.67	109.64	105.15	104.84	102.52	107.34	107.23	106.83	106.53	107.72	105.19	105.87	104.36	105.8	109.07	104.07	106.95	102.53	108.94	107.2	103.63	107.31	107.23	106.59	104.89	104.97	102.78	105.62	104.4	104.32	109.31	105.87	102.74
109.32	107.36	111.6	111.89	109.86	107.03	108.51	107.82	111.05	105.28	113.29	107.02	107.87	109.11	107.73	109.29	109.34	109.04	106.02	109.47	109.46	108.18	109.43	106.11	108.09	107.83	109.25	107.04	107.99	107.54	109.08	108.47	105.89	114.06	106.68	107.99	107.59	107.8	106.11	110.6	110.28	109.67	108.82	110.71	107.93	109.28	110.06	108.31	105.9	108.7
107.83	113.18	105.94	106.85	106.66	107.23	107.59	107.2	108.04	110.88	108.14	108.3	109.49	107.15	109.09	110.11	108.33	105.55	109.06	107.01	106.85	109.55	109.92	110.57	107.03	108.34	107.46	108	104.98	107.75	108.75	106.13	108.84	109.23	106.23	106.95	107.38	109.46	108.3	110.2	110.65	106.57	108.84	107.57	107.48	108.62	107.59	111.29	107.18	105.2
104.24	106.69	105.83	106.37	105.96	106.42	108.37	107.17	106.37	107.55	105.44	104.19	106.92	104.92	107.25	104.03	104.06	109.06	105.11	104.96	106.21	105.04	106.61	105.57	105.09	102.08	104.24	106.55	103.52	105.46	105.4	105.94	102.53	104.63	106.3	102.21	110.68	107.11	105.41	106.51	104.19	104.89	106	105.33	106.46	103.67	103.83	106.21	106.11	107.11
98.711	101.68	101.86	99.467	101.08	100.54	99.044	98.695	101.19	99.97	98.367	103.28	101.24	99.441	101.96	102.45	102.05	103.37	99.977	101.02	101.64	101.19	99.142	100.01	101.34	99.758	97.799	102.6	99.378	102.07	102.49	100.35	100.04	99.885	100.23	98.754	100.5	100.39	99.081	100.86	101.92	98.213	100.25	100.04	103.04	99.504	102.46	99.852	99.02	102.46
97.39	97.96	96.399	98.466	99.291	98.961	97.692	95.558	98.991	94.97	98.543	95.938	98.072	98.368	97.871	97.767	98.67	98.855	101.2	99.234	96.669	96.087	99.168	98.94	97.878	95.901	96.821	99.867	96.601	99.245	96.963	97.084	98.426	97.675	99.797	98.659	95.723	99.717	97.427	99.628	98.729	99.175	99.238	97.777	96.01	96.77	99.427	95.262	98.755	97.542
108.85	109.14	106.56	106.93	105.61	110.42	108.31	106.03	109.47	105.79	108.47	106.08	107.45	108.33	106.94	108.81	107.98	104.5	107.64	108.98	105.88	108.82	106.88	108.06	108.12	109.73	109.87	109.04	108.46	108.6	106.19	107.87	110.04	108.75	102.47	108.28	112.23	107.51	108.72	110.15	107.87	108.24	109.76	110.57	108.28	108.5	107.51	107.79	109.31	110.15
107.55	105.17	109.11	102.53	107.87	107.07	104.01	107.9	102.49	105.59	106.23	107.35	106.57	106.79	105.77	106.6	104.41	106.91	101.78	108.95	106.49	106.43	104.91	106.25	106.3	108.02	107.33	103.71	105.5	106.71	105.88	104.54	104.09	104.62	108.46	104.65	105.21	105.79	104.59	105.64	104.44	105.61	104.04	104.94	105.74	106.43	105.47	104.34	105.53	108.31
108.77	109.17	109.54	108.6	105.45	109.33	107.11	107.85	108.96	109.08	109.11	108.47	108.53	112.4	108.79	110.62	111.52	105.82	107.86	108.34	109.25	109.31	108.38	107.36	108.23	109.76	108.08	110.44	106.87	105.51	106.63	106.96	105.39	107.03	106.26	108.25	109.38	104.68	109.13	109.25	109.57	107.21	108.55	104.36	112	108.71	107.95	109.53	106.04	108.16
109.26	104.54	104.14	108.38	109.47	109.43	108.12	107.95	109.35	107.48	107.06	107.79	107.86	108.16	108.36	105.94	107.73	111.4	111.1	110.96	106.25	110.29	107.85	106.21	105.75	106.5	111.51	106.12	112.79	105.16	107.67	108.48	107.64	108.97	108.87	107.3	107	109.21	106.96	105.83	107.4	107.42	108.65	108.98	108.07	110.02	107.16	107.12	105.29	107.04
101.74	104.55	104.58	103.32	101.4	105.56	107.78	104.93	103.68	104.72	107.58	107.34	107.68	105.61	102.56	107.37	107.56	107.91	105.03	107.93	103.42	104.83	106.74	103.63	109.23	105.46	106.61	104.61	107.38	101.87	104.18	108.37	109.26	102.8	107.2	108.18	105.49	106.15	106.71	107.37	106.36	107.98	105.07	106.25	103.95	105.35	105.3	108.14	105.37	106.64
108.41	106.57	108.73	107.89	104.22	110.84	108.23	110.26	106.66	110.92	107.86	107.94	106.21	108.12	105.59	106.89	104.68	109.85	112.72	107.48	106.61	106.44	107.91	108.8	109.77	105.52	107.08	108.41	109.21	109.28	109.43	109.09	108.2	108.45	108.59	107.76	106.62	106.86	109.92	109.18	109.92	108.07	107.39	107.71	109.51	107.19	108.9	109.99	108.34	107.47
99.151	102.62	99.074	101.59	102.66	103.87	99.462	101.46	99.509	101.82	102.19	97.869	101.1	98.87	100.15	98.828	102.6	99.843	100.11	100.95	102.5	100.09	101.17	100.81	98.783	101.96	99.202	100.53	100.89	99.431	100.87	99.921	101.2	97.294	100.48	99.815	99.93	97.952	100.93	102.45	100.79	102.16	101.5	101.57	101.6	102.03	98.368	99.239	96.095	99.055
104.05	102.53	104.95	106.03	106.62	107.96	108.53	104.91	106.35	106.39	104.35	107.71	105.91	108.38	105.31	108	104.71	105.78	106.72	105.19	107.63	106.51	106.32	105.78	105.17	107.72	103.97	105.15	105.41	108.76	105.16	105.09	103.62	104.71	106.23	106.86	103.55	106.35	104.84	108.09	107.21	109.5	104.29	106.11	106.56	106.18	104.05	109.75	106.42	101.97
108.46	106.56	109.84	105.32	109.3	111.4	108.96	107.9	104.71	111.7	107.61	107.12	107.67	106.89	107.01	110.85	107.33	107.66	110.76	106.81	109.06	109.21	107.82	107.53	109.36	107.35	110.69	107.6	106.12	108.4	109.25	107.2	108.93	106.67	107.7	107.71	106.94	107.02	107.66	111.69	103.48	108.63	105.4	108.31	106.93	110.57	108.02	107.5	103.59	106.01
98.175	99.447	101.35	104.5	99.527	99.526	98.888	97.875	98.934	100.95	100.58	100.71	99.054	102.3	99.735	100.79	98.292	101.87	102.57	99.258	100.39	99.75	100.48	101.91	100.77	102.12	101.52	101.8	102.04	101.82	100.79	100.58	100.74	99.867	100.22	103.57	100.53	97.028	101.56	102.32	101.65	102.87	102.68	99.663	101.96	98.947	97.439	100.4	99.653	102.02
101.97	99.537	98.453	100.7	97.825	100.52	100.79	98.912	100.84	99.989	100.63	102.46	102.28	102.72	100.37	101.29	102.02	101.98	102.3	101.6	101.67	97.975	98.66	102.94	100.29	98.837	100.92	101.09	100.99	100.25	98.039	101.88	103.49	101.32	99.327	101.68	97.993	102.68	98.554	98.263	103.19	101.98	100.34	101.6	99.665	99.75	103.13	98.293	98.172	102.26
104.37	107.1	98.987	106.4	105.73	107.11	107.76	102.32	108.72	105.66	104.19	107.36	108.17	107.05	104.6	104.83	108.01	107.33	105.89	105.26	105.08	105.75	105.83	104.4	106.88	108.09	106.04	109.82	102.97	105.34	106.15	105.41	105.3	103.93	106.69	105.66	106.87	104.55	107.17	101.43	104.04	103.72	105.43	104.74	104.03	107.28	105.99	105.25	105.3	105.95
104.73	105.08	104.44	103.11	106.89	104.57	104.49	106.24	102.18	106.18	107.35	106.04	105.4	105.43	108.77	105.61	105.36	104.51	109.02	105.42	105.73	106.97	105.27	103.67	103.58	101.34	105.77	107.15	105.04	103.76	105.06	107.23	110.07	105.41	106.73	106.72	108.18	105.87	106.55	106.01	103	104.24	105.48	103.62	107.63	106.81	105.67	107.29	107.66	105.63
111.39	110.2	109.36	110.91	112.03	107.78	108.81	107	108.29	106.29	107.87	108.35	105.83	104.06	110.74	110.28	109.68	109.06	108.14	105.89	110.42	109.07	105.17	109.46	105.59	109.84	110.04	106.99	105.27	108.05	108.27	109.23	108.49	106.57	107.72	106.08	104.37	107.98	106.6	109.59	107.74	106.99	104.42	105.8	110.35	102.34	108.23	106.83	108.73	106.46
109.64	113.88	110.61	111.54	112.65	111.5	108.96	108.34	109.82	112.2	109.6	109.15	112.65	111.87	110.89	110.45	111.72	109.03	111.24	109.93	113.47	109.19	111.14	107.53	110.55	109.39	113.26	111.2	111.52	111.83	109.75	111.71	109.82	110.31	110.08	110.52	113.03	106.98	109.44	108.95	113	111.25	110.77	110.2	114.62	111.67	111.71	109.33	108.28	111
106.98	107.88	105.43	104.84	102.62	106.19	104.2	108.58	105.66	103.17	106.85	109.91	101.67	105.13	103.71	106.74	104.2	104.48	106.73	104.98	107.6	106.19	104.75	107.1	107.41	107.1	105.42	104.1	108.34	104.96	107.32	104	102.29	104.06	104.29	105.5	103.97	107.09	108.28	104.76	105.95	104.81	103.49	107.51	104.01	106.62	105.18	107.86	102.71	108.09
105.51	106.76	107.23	106.4	100.55	106.2	104.96	104.68	106.16	103.71	102.78	104.43	102.37	106.3	106.06	104.72	104.62	107.28	105.24	105.68	103.38	109.02	106.02	107.27	107.81	106.06	106.57	107.48	103.2	104.95	104.23	107.58	109.22	104.77	106.53	105.78	105.01	104.76	106.04	105.56	106.43	105.3	106.41	106.93	107.2	106.98	106.73	105.62	102.93	107.28
103.69	107.19	104.11	105.89	105.54	106.11	104.52	104.56	102.86	108.01	107.2	103.56	108.87	108.82	104.88	103.03	104.37	107.17	106.12	104	106.51	104.39	107.59	105.25	102.97	103.11	103.41	104.39	104.58	105.92	109.19	105.4	102.43	107.8	105.58	106.1	104.73	107.87	106.97	107.39	105.5	105.61	106.35	105	106.16	106.84	104.94	108.17	101.53	104.26
96.871	97.348	100.86	99.66	99.746	100.11	95.45	101.06	97.135	98.46	97.617	101.63	98.562	97.71	101.96	99.978	98.21	98.613	103.07	99.818	98.244	96.769	101.13	94.831	100.03	99.257	97.576	97.891	100.04	97.503	98.495	100.11	100.93	96.803	98.101	100.64	99.178	99.675	96.349	101.73	97.232	100.16	99.398	95.789	97.025	99.554	101.75	97.373	100.58	100.09
110.69	111.44	112.33	111.62	110.87	111.65	112.31	109.57	109.14	110.85	112.99	109.03	110.36	110.13	110.65	109.5	107.38	110.41	109.09	110.21	112.07	109.31	108.06	111.93	110.52	107.37	110.12	109.96	109.24	109.65	111.36	113.61	109.19	112.73	108.2	111.47	110.91	110.38	111.74	111.38	108.61	109.29	111.43	110.78	109.77	108.85	109.89	107.74	112.79	108.64
107.43	109.42	111.65	107.7	108.45	108.95	107.79	108.61	107.47	107.42	106.02	111.48	109.07	107.12	108.47	109.05	110.26	112.36	108.84	108.92	108.16	108.7	110.19	108.87	107.81	107.83	107.38	109.25	110.69	107.07	110.52	104.44	107.81	109.23	107.08	106.39	108.14	107.95	111.06	108.82	109.34	107.29	111.46	108.26	108.94	110.52	108.39	104.58	107.53	108.38
101.75	105.17	104.77	106	105.57	107.88	106.17	103.5	106.86	105.05	104.65	102.92	105.97	107.17	105.41	107.15	105.98	105.02	105.3	105.82	104.37	107.08	106.32	103.31	103.11	105.61	104.29	104.72	105.94	104.32	108.17	105.77	109.44	107.54	106.13	108.36	104.21	105.84	107.01	105.27	105.98	107.09	103.99	108.12	104.47	105.69	106.89	105.48	102.14	107.47
108.59	109.51	106.53	108.65	106.76	109.49	108.37	106.72	109.56	109.3	107.6	109.02	108.14	105.54	107.12	105.96	109.36	107.05	108.49	106.72	108.95	109.24	107.76	108.2	106.98	106.56	107.97	102.42	108.9	107.68	108.11	109.02	106.91	106.43	109.24	104.47	107.51	108.66	108.07	108.14	109.19	107.34	105.72	106.84	106.89	107.57	105.77	105.84	108.18	107.22
110.27	106.44	107.93	104.23	103.59	105.29	105.24	109.71	105.84	105.73	105.83	108.11	103.53	108.63	106.17	107.63	107.21	107.96	107.21	107.61	103.9	105.12	107.35	103.61	103.75	104.64	107.01	105.48	107.85	103.72	106.11	108.25	107.97	107.46	107.45	106.77	104.73	110.08	107.98	106.97	108.82	105.11	108.93	105.8	106.83	106.64	106.36	106.41	108.29	107.8
104.97	107.98	102.72	106.48	103.8	107.11	104.83	106.3	105.59	106.32	101.84	103.57	104.31	108.04	104.8	105.99	105.17	105.02	108.69	106.76	109.75	103.46	105.92	106.93	105.23	104.27	103.72	104.21	105.4	109.04	107.39	105.43	103.72	105.22	109.2	105.95	107.66	103.36	106.02	105.4	101.86	106	107.49	108.26	107.76	102.25	105.82	101.58	104.58	108.31
101.6	100.82	99.679	102.25	100.84	103.53	103.53	103.75	103.05	103.15	102.74	103.12	104.46	102.9	102.84	102.28	103.54	102.66	101.76	105.1	105.26	103.33	102.96	102.93	99.643	101.39	100.75	103.91	102.78	101.04	104.35	106.09	100.65	100.42	101.62	105.63	101.18	103.89	100.81	104.26	102.95	104.55	104.89	102.21	104.41	102.05	105.62	102.2	100.16	101.95
105.39	109.07	107.63	108.12	109.59	108.66	106.86	108.48	109.45	108.08	106.25	105.65	108.81	106.46	107.52	107.29	109.03	107.06	111.08	107.3	104.68	104.64	109.36	112.59	107.17	105.44	106.52	105.54	104.83	108.02	110	105.6	105.81	106.63	108.2	108.57	111.3	106.08	107.14	108.65	108.03	110.79	109.64	107.83	108.17	107.81	108.9	107.36	106.76	107.36
107.08	109.16	111.49	112.64	109.32	110.48	108.51	107.99	110.1	109.89	109.96	110.54	111.69	108.98	108.51	109.96	110.39	111.02	111.67	111.05	110.55	109.69	113.11	111.84	112.35	113.94	109.48	111.89	107.51	112.72	109.99	108.64	109.35	112.05	109.16	112.18	110.23	113.7	108.92	112.1	110.35	111.93	110.76	113.57	112.08	112.9	109.54	109.73	110.43	111.35
106.91	105.07	104.73	104.83	108.17	106.34	107.98	107.88	106.51	105.99	105.99	104.97	103.92	105.17	104.62	105.97	105.04	105.8	106.4	107.71	104.04	108.36	106.76	106.04	109.29	105.37	105.78	104.45	104.78	104.2	107.78	104.95	107.96	107.99	107.18	107.47	103.92	103.48	107.99	106.54	107.17	104.06	106.24	105.25	107.79	103.26	104.48	107.56	106.45	110.25
108.72	110.93	110.95	110.03	109.21	107.75	108.07	103.99	108.18	108.11	109.53	108.06	110.1	106.93	108.1	110.02	109.7	108.32	106.16	112.23	109.25	108.79	106.08	106.41	111.91	107.43	107.44	109.69	107.57	105.84	107.76	105.4	106.1	109.16	107.88	110.46	108.37	108.34	108.3	108.29	107.26	109.96	107.66	108.64	106.22	109.26	108.95	108.37	108.68	107.61
105.95	109.48	103.37	107.38	106.65	106.3	105.74	105.65	104.51	106.72	106.95	104.84	107.89	106.13	106.66	107.11	105.74	105.97	108.95	104.97	107.54	108.58	104.23	101.45	108.88	104.65	106.4	106.81	106.61	106.71	107.08	106.86	103.45	108.17	105.66	105.05	108.42	107.31	107.83	109.99	106.15	106.47	106.79	103.66	105.89	107.67	106.98	108.11	108.01	107.45
107.8	105.22	111.29	106.63	106.91	104.06	107.73	104.41	110.52	109.07	108.44	108.2	109.86	109.15	108.09	107.35	110.57	109.77	104.49	108.06	111.47	108.11	109.12	108.18	109.25	110.58	107.23	105.09	108.13	106.8	109.45	106.82	108.86	108.77	107.35	109.48	109.21	108.69	105.59	108.38	108.38	108.1	107.85	109	107.91	110.41	108.7	103.85	107.42	106.76
104.79	103.44	104.85	108.99	103.59	103.02	103.9	105.41	103.83	106.11	105.49	106.15	108.17	104.13	104.28	105.2	106.35	103.57	104.74	105.68	106.39	108.48	108.02	104.37	108.21	103.5	106.59	110.46	108.42	107.55	106.03	104.78	104.66	103.97	105.78	105.71	103.67	105.61	107.34	104.9	108.27	104.27	108.65	107.29	105.87	103.44	105.42	107.02	107.72	105.08
103.04	106.82	106.21	106.12	104.75	107.69	105.81	106.07	105.03	105.23	105.45	106.59	105.21	106.66	104.93	103.91	103.06	105.98	105.62	102.45	107.43	103.95	105.66	104.76	103.2	107.31	106.67	104.74	101.97	102.98	102.45	101.92	103.49	105.74	103.92	104.59	106.59	105.52	104.69	104.97	106.26	106.99	107.86	105.09	104.76	106.97	104.91	107.67	106.58	102.66
97.97	99.428	98.137	96.022	100.74	100.97	98.041	96.9	100.85	98.967	98.317	101.96	98.689	101.36	99.717	99.282	99.335	100.82	97.448	98.856	94.552	97.742	99.179	98.112	99.162	98.759	97.096	96.823	98.518	99.421	100.32	94.723	99.677	98.585	98.013	97.553	99.806	103.16	98.158	98.436	101.56	100.77	99.887	96.474	96.589	96.243	103.8	100.59	97.248	97.445
108.87	109.03	106.09	107.87	110.23	105.83	109.98	110.57	109.39	106.66	110.7	106.93	109.13	108.75	111.67	107.21	110.04	109.36	108.68	110.12	109.65	109.07	108.13	109.91	109.55	108	109.1	112.98	108.9	109.41	109.6	106.35	111.19	108.79	107.8	107.95	112.71	109.44	108.66	110.09	106.83	108.25	107.96	109.5	107.99	106.58	108.43	107.63	105.8	111.06
100.19	101.75	102.96	98.443	99.618	104.65	102.35	96.702	100.41	102.18	100.64	97.53	99.246	100.01	101.91	101.87	99.938	98.56	101.22	100.02	100.09	100.61	102.71	99.672	106.53	100.34	100.14	96.954	100.46	102.19	102.16	103.4	100.16	100.51	104.73	98.912	104.2	102.64	101.12	102.23	99.5	100.33	100.84	102.78	103.17	104.71	96.589	99.156	104.19	101.87
102.77	102.25	100.2	101.11	100.53	100.48	100.93	101.88	101.77	102.85	100.21	100.2	103.54	99.079	100	98.461	104.07	98.492	101.59	100.92	101.42	102.23	93.976	97.973	101.57	100.92	102.39	97.891	99.719	100.41	99.916	99.517	98.8	101.13	101.15	100.45	101.55	98.56	98.117	99.785	103.8	98.212	99.31	99.074	99.473	100.73	102.18	100.85	99.581	98.893
98.308	95.421	99.792	96.305	97.578	101.84	103.55	98.5	97.24	98.406	98.576	100.52	97.897	98.208	97.729	97.881	98.918	100.3	96.413	96.959	95.44	97.53	101.45	99.362	95.855	97.168	99.849	95.463	97.52	98.216	102.01	98.992	96.872	99.032	99.59	97.246	98.578	96.467	98.483	100.07	99.562	96.826	97.271	96.513	96.25	96.857	96.135	98.404	98.073	97.056
102.78	107.96	105.42	108.43	107.19	107.57	105.68	106.61	105.5	104.91	106.35	106.41	109.96	103.2	108.4	106.84	105.45	104.96	105.79	106.85	104.95	104.63	107.23	105.08	104.63	105.34	104.42	107.48	109	105.06	105.35	106.73	104.64	104.72	106.51	104.98	107.75	105.55	109.1	106.8	105.6	106.88	106.12	110.35	106.11	105.11	108.51	105.72	105.45	107.05
99.971	99.576	102.74	100.99	100.45	103.24	100.22	97.354	101.36	99.744	100.47	101.27	97.07	100.34	98.687	99.863	99.452	100.42	98.71	98.481	102.18	98.224	101.67	106.94	98.672	98.682	97.468	103.17	100.04	100.04	99.5	103.12	100.58	98.253	100.55	101.08	101.73	100.21	97.607	101.82	99.652	97.895	100.45	101.3	100.97	102.67	102.72	100.09	100.25	101.72
98.444	97.047	99.127	96.505	97.99	96.732	97.121	97.317	98.605	99.743	96.804	100.23	99.998	98.521	95.229	99.88	99.933	94.643	96.529	97.937	96.185	100.13	94.451	97.073	98.046	97.098	98.33	99.623	100.42	97.962	99.176	96.388	101.37	100.61	98.297	98.084	98.595	98.943	99.402	99.236	95.71	98.001	98.599	99.695	98.461	97.03	97.399	97.895	98.762	98.817
107.99	108.63	107.26	110.01	108.55	110.04	109.57	109.48	107.73	108.49	109.31	106.33	107.6	108.46	106.97	108.72	106.59	106.07	107.65	108.75	106.76	110.27	109.66	109.35	109.36	108.21	105.67	110.62	106.63	106.06	112.05	108.95	109.24	106.39	109.67	104.97	105.79	109.7	106.47	109.32	109.12	108.72	107.51	108.2	107.66	107.19	112.64	110.1	105.17	107.99
103.6	103.23	104.16	105.74	107.22	104.72	102.68	106.39	106.32	106.1	108.28	105.61	107.03	105.65	107.82	108.31	107.32	105.53	103.19	104.07	109.55	107.53	109.12	103.79	106.86	105.53	106.11	106.73	106.37	106.59	106.42	104.71	106.62	108.02	104.33	107.94	100.83	106.77	107.62	102.25	111.81	106.5	105.3	105.7	101.95	104.73	102.88	102.77	105.97	106.04
103.14	105.89	107.61	105.55	105.92	107.95	105.27	107.07	106.79	103.04	104.77	105.38	107.24	101.69	105.3	106.39	108.09	105.41	105.56	107.16	104.47	103.56	107.04	106.32	105.16	101.64	107.67	104.32	107.68	108.3	107.45	107.73	104.32	108.14	106.87	106.44	106.09	103.07	107.94	106.09	106.22	106.81	106.95	104.26	107.61	110.68	106.26	106.91	105.08	106.51
110.59	109.49	103.48	106.54	105.4	108.79	104.26	106.99	105.34	108.76	106.74	104.95	107.89	107.98	104.48	108.09	105.05	104.13	105.53	104.91	106.82	108.12	107.58	105.83	105.78	104.84	108.7	103.19	108.02	107.97	106.68	107.99	106.18	105.46	108.14	105.78	106.09	105.27	104.85	106.38	104.3	101.45	105.36	106.08	107.28	104.88	104.43	105.47	104.26	104.44
101.8	106.04	108.29	106.29	106.34	107.45	108.31	103.46	105.64	108.01	107.15	104.97	108.54	106.72	105.96	109.35	106.06	103.77	106.06	105.3	110.19	105.06	106.69	105.77	107.17	108.46	104.63	103.75	108.39	108.73	103.77	104.83	105.12	104.2	106.92	105.24	107.23	107.77	106.86	103.68	105.82	104.23	105.33	106.41	106.79	105.26	106.04	107.77	107.6	108.09
105.38	107.18	107.95	108.86	107.53	107.62	108.16	106.04	107.32	105.82	109.21	108.02	104.86	108.11	108.36	107.88	107.54	107.25	105.8	108.19	108.23	107.7	109.96	109.83	109.02	108.84	112.32	110.52	107.94	105.81	105.71	106.43	107.24	107.21	111.67	111.94	108.29	106.18	105.37	109.12	110.61	106.44	107.86	106.37	110.29	110.47	107.84	108.44	105.6	107.95
96.27	97.537	97.939	95.466	99.693	100.21	93.501	97.779	98.474	98.793	98.502	97.979	97.523	96.599	96.968	94.311	98.538	98.358	96.283	99.819	99.45	97.969	98.429	100.22	96.599	94.462	100.53	97.236	99.109	96.187	100.38	99.529	96.165	99.389	102.19	98.09	97.849	98.148	97.604	95.563	98.848	97.557	97.708	97.721	100.5	96.447	100.18	96.659	96.248	99.998
101.9	100.97	99.664	102.43	100.74	100.94	102	100.03	99.448	97.51	101.48	101.07	99.835	97.479	102.21	101.93	99.407	102.09	101.87	97.652	101.31	97.766	100.69	101.54	98.557	98.716	97.426	101.89	104.36	100.61	100.1	101.13	99.515	97.563	98.752	98.543	97.224	97.935	101.25	103.3	100.81	98.719	104.21	102.13	98.862	99.169	101.17	102.54	101.55	103.12
108.24	103.56	104.86	104.86	107.88	108.15	103.02	105.67	107.22	105.64	103.19	108.77	107.16	104.68	107.56	106.59	105.48	107.74	107.14	106.73	106.69	110.97	105.06	109.47	104.48	104.89	103.5	105.52	105.35	105.31	106.78	104.67	107.29	105.37	103.25	106.99	106.17	108.16	105.36	101.45	107.5	105.63	104.56	104.1	107.85	106.18	104.11	105.38	106.34	108.82
107.02	105.15	108.74	109.86	106.39	110.05	109.32	108.06	109.53	108.15	110.02	107.48	106.05	105.31	105.65	105.29	109.38	106.97	107.97	110.21	107.72	111.53	107.43	108.31	108.39	109.84	108.07	106.82	111.42	108.58	107.16	106.45	106.52	105.9	108.34	108.85	108.43	106.29	108.62	108.35	108.4	107.18	106.75	108.15	108.06	110.05	107	106.32	104.89	110.48
103.83	103.82	105.66	105.68	105.95	104.89	104.46	106	104.06	105.89	107.35	105.12	106.02	106.04	105.59	107.72	107.63	105.83	106.59	106.62	106.39	108.96	106.98	107.24	107.01	105.73	104.86	102.24	106.65	106.18	107.26	103.63	108.41	106.34	104.79	106.23	108.01	105.24	104.93	105.88	106.67	102.45	105.65	106.35	104.2	104.61	105.93	103.03	102.48	102.51
101.9	98.762	100.92	100.87	103.34	99.801	99.978	97.906	103.05	98.848	98.963	100.6	100.85	101.54	97.335	98.593	100.34	98.697	99.584	98.7	102.71	99.39	103.2	101.73	102	100.09	102.29	98.248	99.786	102.05	101.09	98.16	98.502	99.373	102.02	100.87	99.434	101.55	99.426	99.648	99.258	99.015	101.82	98.891	99.284	97.272	98.162	100.09	103.72	102.37
102.01	105.9	107.47	103.27	105.14	103.41	105.27	106.04	107.35	106.2	108.96	102.98	106.65	105.75	106.98	105.7	104.36	106.24	108.33	106.3	105.77	108.08	102.66	104.28	106.95	105.24	104.21	105.84	105.75	106.25	106.24	106.37	106.75	104.99	105.47	102.2	104.22	106.6	107.77	105.65	103.39	105.11	108.25	107.28	105.86	102.14	106.31	105.11	103.7	106.84
107.09	104.55	105.43	108.1	103.75	109.92	109.23	105.02	106.73	106.24	108.2	106.37	107.9	106.35	105.2	107.74	109.49	103.61	106.24	104.84	106.5	105.84	109.19	106.27	107.47	109.68	111	109.34	105.83	107.34	107.21	104.75	104.9	106.48	106.3	108.63	105.86	106.86	102.43	105.55	103.64	107.25	106.95	110.57	107.12	107.68	107.56	107.53	103.74	106.54
106.48	106.27	106.16	104.42	101.09	105.78	107.95	107.17	105.34	106.1	111.03	103.02	108.33	106.83	106.1	105.74	102.95	106.25	106.88	105.32	105.91	102.99	103.59	103.27	105.13	103.45	106.26	105.26	103.19	102.08	104.26	104	105.26	105.12	104.28	105.71	103.45	103.27	108.52	106.34	104.45	107.05	105.01	104.14	106.97	104.45	105.45	104.95	103.39	105.33
109.54	110.12	108.05	106.83	111.08	106.93	109.23	107.38	112	109.33	109.42	109.58	105.38	111.87	106.14	105.06	106.92	107.25	106.38	107.19	108.61	107.98	106.37	111.14	108.4	108.7	109.73	108.26	109.62	104.66	107.19	105.38	108.19	111.18	109.11	106.51	109.02	109.23	106.76	109.18	106.81	108	105.74	110.89	108.3	108.51	110.64	106.98	106.46	106.4
107.42	109.51	105.98	110.7	107.2	107.01	107.95	107.02	109.22	110.31	109.37	107.84	109.32	106.72	108.1	108.43	107.95	108.87	109	107.39	106.63	107.31	106.6	110.21	108.52	106.8	110.2	109.35	106.36	106	108.15	107.5	105.74	109.03	108.8	108.02	104.18	105.05	106.79	108.51	106.07	111.21	106.22	110.55	104.06	106.22	107.18	108.06	108.01	112.11
99.206	97.159	97.917	97.083	98.251	97.154	102.78	98.975	96.051	98.208	97.406	100.58	96.341	100.86	97.246	99.353	102.06	98.198	98.35	100.25	99.41	99.465	99.001	102.29	96.616	93.342	98.104	101.82	97.266	98.329	100.25	99.803	97.565	102.02	97.913	98.069	98.62	98.108	96.172	99.272	101.3	98.961	99.587	99.707	98.414	98.891	98.357	99.489	101.44	101.09
107.88	106.58	107.19	112.09	108.14	107.53	104.65	103.46	107.72	109.15	110.24	106.18	107.1	110.32	110.43	104.43	110.21	110.08	106.94	108.88	109.59	107.29	107.85	106.93	111.21	108	108.86	105.97	105.76	107.86	107.94	106.55	103.96	108.02	109.36	107.99	106.6	108.13	110.02	108.63	106.19	107.84	108.06	108.46	110.49	108.68	108.88	108.31	109.86	106.91
101.21	99.41	100.71	99.93	103.69	103.73	100.28	100.98	100.3	97.724	99.032	102.3	96.527	100.77	101.26	96.003	100.12	102.21	98.163	101.78	103.64	100.73	102.38	99.417	102.06	99.355	103.1	100.92	101.46	102.23	99.689	101.7	101.6	100.85	99.792	102.2	101.16	100.06	100.88	103.75	101.35	98.037	103.28	100.47	102.14	100.39	102.52	100.41	103.02	99.186
102.1	106.35	102.23	106.63	106.05	108.01	103.12	105.23	103.17	105.83	107.35	106.05	108	104.56	106.26	104.71	102.01	106.26	107.41	103.76	107.07	108.85	107.96	105.89	106.07	103.18	105.13	103.14	104.75	101.79	106.3	106.89	105.47	104.32	103.56	103.58	102.48	104.97	106.9	108.51	105.25	106.48	107.76	103.87	106.76	102.92	105.77	106.65	105.26	107.27
98.618	99.961	99.06	95.939	98.329	99.904	99.772	97.423	97.552	97.661	98.913	97.479	96.534	96.266	102.05	95.946	97.878	100.58	97.066	100.36	99.987	98.942	99.633	97.432	99.498	99.197	97.673	96.929	100.86	98.223	97.622	98.642	100.73	98.868	95.894	98.972	96.581	99.612	100.38	96.425	95.853	96.63	97.807	97.307	96.342	97.111	98.415	101.37	97.912	97.266
112.74	110.89	107.97	112.58	109.84	111.71	109.84	111.36	113.55	109.37	111.31	112.42	112.37	110.75	110.65	105.19	109.13	109.93	108.98	108.25	110.49	107.26	113	111.38	108.43	110.42	111.03	112.08	112.65	109.42	110.24	111.36	110.8	111.16	108.25	108.48	111.28	109.9	108.47	113.73	109.67	109.12	108.94	108.32	106.91	110.8	109.78	110.84	109.33	107.94
99.169	98.914	99.043	101.91	100.16	95.995	97.751	100.08	99.259	98.154	100.66	97.682	99.29	98.526	92.416	101.46	97.236	98.226	96.375	100.29	97.606	95.175	95.786	98.684	97.476	97.282	96.615	99.08	97.769	96.952	101.03	100.64	97.986	98.564	99.924	99.504	95.207	96.821	97.595	95.941	96.511	97.507	98.206	99.146	95.895	97.529	101.35	96.274	97.904	101.05
108.56	109.06	109.12	107.55	108.38	109.39	110.07	108.04	107.99	107.63	107.24	110.94	107.69	108.63	107.37	109.8	107.57	109.69	109.38	112.79	110.51	111.36	109.19	107.96	109.42	109	110.79	110.07	108.87	107.08	107.96	108.93	106.24	109.59	106.84	105.48	107.63	111.09	104.64	107.61	104.67	110.32	107.88	110.34	109.45	110.1	109.97	107.89	111.27	110.21
107.46	108.1	108.63	109.9	107.52	106.54	107.92	109.6	109.04	106.83	106.66	107.41	108.57	105.27	104.13	109.2	108.43	107.4	110.28	105.7	107.21	107.46	104.92	108.2	107.25	107.3	109.26	110.89	110.25	110.61	107.76	104.69	110.69	107.41	108.04	107.6	105.28	110.06	105.46	109.78	109.47	107.31	109.08	111.46	108.83	106.03	110.1	108.47	107.57	104.99
106.83	109.83	110.15	106.05	109.87	110.73	105.75	108.52	105.69	106.79	105.94	105.78	105.49	106.66	108.83	105.75	108.65	112.35	110.88	108.77	107.44	107.5	109.32	110.93	109.89	110.89	110.82	110.13	106.18	108.09	107.19	110.68	112.41	108.45	106.92	107.91	107.92	106.68	112.51	107.84	108.48	109.56	108.45	107.69	109.79	107.1	110.86	104.94	110.99	109.55
107.98	104.4	108.14	105.76	110	110.55	107.95	108.16	107	108	103.85	110.02	107.88	112.9	108.08	109.77	109.96	111.13	104.97	108.62	108.78	108.95	107.33	110.46	108.88	105.01	112.37	108.11	111.44	109.82	109.71	109.25	108.66	107.67	107.57	108.57	105.22	106.07	107.47	105.18	108.93	108.29	112.27	111.66	110.44	107.58	106.09	109.35	104.6	110.76
99.893	100.15	97.877	100.55	102.23	96.261	99.476	101.51	100.82	98.029	100.19	100.88	98.209	100.97	101.58	98.146	101.35	99.386	101.75	101.36	97.595	99.983	99.272	95.887	96.86	96.814	100.35	101.65	99.982	98.277	99.161	97.661	104.14	99.236	96.668	96.048	98.72	100.09	94.653	99.882	98.086	99.134	98.322	97.713	99.498	96.826	96.376	95.746	99.238	97.138
107.63	103.95	106.91	103.38	103.93	106.8	106.31	106.01	104.68	105.8	105.75	105.2	106.51	105.15	103.9	103.39	107.1	105.96	106.08	104.65	104.73	103.15	105.78	106.82	106.3	105.05	103.11	106.41	105.52	105.99	105.52	107.78	106.24	105.55	106.86	105.18	106.93	106.53	105.06	102.32	106.46	104.79	103.95	107.24	106.81	103.4	107.06	105.64	105.94	104.04
100.97	103.1	103.23	102.91	105.46	106.64	103.23	106.47	104.6	107.82	103.05	103.23	106.4	108.09	104.48	105.3	109.05	106.53	104.42	105.57	102.75	105.98	108.59	105.73	105.82	107.19	103.63	105	108.9	105.33	104.74	104.64	106.44	107.15	107.76	106.28	103.56	106.4	105.85	106.38	106.73	106.75	103.27	104.4	107.95	102.54	104.4	105.84	105.45	105.51
106.06	107.28	111.36	106.98	104.55	107.11	105.44	103.49	106.19	105.36	111.24	106.04	103.35	108.44	104.65	108.39	107.85	104.46	106.4	107.44	106.91	104.19	105.04	106.4	107.9	106.32	104.56	106.95	107.06	104.7	106.81	109.95	106.02	105.45	105.59	107.44	107.74	106.03	107.69	104.26	104.43	104.1	109.52	109.84	107.22	109.59	106.14	105.46	107.39	105.38
107.28	107.02	108.81	106.9	108.81	110.15	107.38	108.4	111.35	108.28	105.61	110.05	105.79	109.26	104.94	107.5	106.6	111.5	108.21	105.35	109.33	111.12	107.66	107.17	109.06	108.89	109.33	108.62	106.92	108.1	108.39	105.76	110.1	109.1	107.77	107.98	107.16	105.79	111.71	107.69	108.14	109	106.35	108.46	106.93	108.24	105.67	109.74	108.98	111.07
110.77	106.3	108	108.4	107.03	112.45	106.07	106.18	108.43	109.43	109.7	108.91	104.6	109.28	108.12	110.87	108.01	108.45	111.22	108.19	110.38	107.7	106.68	107.4	107.62	108.85	110.04	106.73	106.91	108.32	108.93	111.87	111.43	109.53	106.72	108.74	107.6	107.29	108	106.32	106.37	104.95	107.06	109.38	109.89	110.51	106.59	106.83	105.98	106.94
98.836	100.68	94.262	96.72	101.72	97.773	97.112	98.452	97.026	97.133	99.979	98.15	97.144	98.32	97.57	95.612	95.135	96.501	95.776	97.171	97.7	95.335	99.675	100.01	96.407	102.81	100.96	96.833	96.818	95.803	95.862	96.591	99.468	93.967	98.051	95.602	102.05	98.421	98.001	98.631	98.814	96.893	98.973	102.02	96.922	97.296	98.535	97.372	101.29	100.64
108.76	111.99	108.01	109.83	106.52	107.45	108.45	104.23	106.68	109.86	107.75	107.72	110.05	109.46	105.68	107.92	109.16	107.84	109.9	108.73	107.45	106.75	104.16	106.24	107.1	109.13	109.8	109.19	107.5	108.71	107.05	104.76	109.85	107.41	107.49	108.82	106.43	106.93	107.26	109.01	110.09	108.23	108.37	109.14	107.65	106.61	105.62	108.67	106.7	108.41
99.206	99.796	97.382	99.591	96.043	98.326	99.79	99.924	96.284	93.665	102.25	95.419	97.598	97.055	96.684	98.7	96.65	99.95	99.389	100.14	98.269	98.773	96.549	97.451	96.949	99.73	96.681	98.658	99.649	99.757	98.199	97.833	98.883	99.494	98.207	97.863	97.251	97.744	97.217	100.15	99.614	97.147	96.516	97.462	99.221	96.665	98.25	95.158	95.9	96.381
99.017	99.032	100.06	98.77	95.544	97.944	99.832	99.983	97.019	99.097	97.083	100.29	99.727	99.425	97.354	100.07	98.814	93.239	100.24	95.325	96.168	97.59	96.456	100.05	96.79	99.332	100.27	97.905	97.498	97.288	99.246	100.94	100.61	96.714	98.968	102.22	97.181	96.431	98.359	99.991	97.071	98.417	96.531	99.248	95.327	98.348	99.222	96.964	97.27	97.277
110.88	110.76	108.33	113.16	108.5	109.78	108.08	110.14	107.36	109.35	110.59	110.75	111.07	111.74	107.08	109.1	109.78	106.42	109.74	108.91	111.6	110.46	111.76	108.58	109.02	109.36	107.46	112.4	112.01	110.84	109.07	112.8	109.12	113.09	108.95	110.37	111.92	112.46	109.94	109.82	110.68	111.53	108.04	108.44	110.92	110.6	111.84	113.93	113.15	112.57
108.68	109.35	108.68	109.82	109.07	108.11	107.71	112.65	108.85	108.82	108.3	110	105.92	106.64	104.53	108.97	111.4	109.68	110.33	106.22	105.34	106.45	109.81	106.78	107.71	107.13	108.48	106.07	109.03	110.96	108.57	109	108.18	110.05	110.33	110.18	105.34	109.89	107.7	106.65	110.62	107.58	109.18	108.79	109	109.07	106.25	107.34	108	112.82
111.66	111.02	108.63	114.1	111.24	107.23	108.55	112.55	111.36	110.75	111.23	111.54	111.16	114.76	112.13	109.77	109.59	108.83	112.49	114.1	113.51	115.14	110.9	110.5	109.46	111.92	112.46	109.45	111.91	110.28	108.52	106.97	109.57	109.75	111.52	110.91	109.6	108.16	111.45	112.12	112.15	110.74	110.84	106.08	108.69	111.2	109.98	110.3	112.39	108.65
101.07	96.395	99.26	97.85	98.596	102.01	98.84	102.78	101.62	100.05	96.405	102.78	97.707	101.21	99.532	99.626	96.183	100.7	100.98	101.2	99.474	99.906	100.98	98.662	101.87	101.87	101.04	100.25	101.65	100.29	98.172	100.1	100.11	97.15	98.897	99.187	96.716	99.116	100.12	99.009	95.431	98.972	99.265	102.22	100.2	98.251	98.981	100.71	96.599	98.426
104.09	109.23	104.26	105.78	105.31	109.94	106.72	108.34	106.27	110.93	107.26	105.38	108.69	105.1	103.04	107.33	106.38	107.91	106.69	107.42	103.23	109.98	106.32	104.56	105.1	103.32	106.95	106.18	106.2	108.1	104.63	102.49	107.13	107.11	106.06	106.16	106.67	104.19	103.54	104.66	106.56	105.24	106.89	111.03	107.03	104.41	104.47	105.67	107.07	108.14
106.67	105.34	110.45	109.62	109.89	105.46	106.89	106.77	106.04	110.83	108.16	108.12	107.56	107.69	109.05	109.15	106.25	107.35	107.74	108.88	107.84	106.57	107.51	108.41	107.85	106.83	107.04	101.97	109.32	107.43	111.37	109.41	106.94	108.91	106.86	111.47	111	110.7	107.95	107.06	108.35	107.93	106.29	107.16	108.66	106.51	105.81	107.31	111.9	109.21
107.48	106.41	110.6	106.89	110.03	106.11	106.42	109.18	110.04	106.59	106.87	107.59	106.24	107.83	110.18	107.27	103.81	108.15	108.22	109.93	105.55	108.62	108.08	106.4	108.65	109.51	106.89	111.33	108.59	108.39	104.05	108.27	110.25	104.99	106.81	107.12	106.47	109.55	108.92	107.09	109.32	109.51	108.25	109.91	112.2	110.73	110.77	107.99	107.59	108.26
106.26	108.42	105.38	104.96	105.08	103.98	107.66	104.18	103.73	106.3	109.02	104.81	105.44	105.92	102.31	107.17	105.05	107.37	104.89	106.51	101.92	105.88	105.47	105.62	106.29	103.83	105.77	106.11	104.67	104.5	104.69	105.1	106.17	103	105.85	106.29	102.6	106.4	105.22	104.96	105.13	106.62	106.62	108.57	105.7	102.04	106.31	106.65	106.05	105.95
105.15	104.62	106.58	105.83	105.89	105.33	106.19	106.1	103.46	104.97	105.89	106.78	107.83	107.02	104.97	103.07	106.72	106.37	106.86	105.13	104.19	105.59	106.95	109.9	105.3	107.62	105.72	107.34	104.3	107.61	107.23	105.76	105.38	107.85	105.03	103.95	102.78	106.46	108.4	107.85	106.97	105.1	105.28	105.25	108.73	106.39	106.33	103.77	104.78	106.11
96.465	96.09	94.368	96.279	97.281	99.175	99.223	98.961	97.902	96.034	97.694	97.969	98.082	98.34	99.317	96.552	98.347	95.301	97.992	98.331	99.149	99.774	97.269	96.862	96.867	97.153	97.179	96.704	98.246	93.719	100.24	96.602	98.496	98.85	99.182	95.904	98.236	97.717	100.68	98.241	96.317	94.303	100.26	99.277	97.644	98.768	99.019	100.88	96.499	99.419
109.3	109.68	110	106.9	106.16	109.06	110.63	107.82	109.71	109.86	108.14	105.8	109.53	106.31	108.61	108.57	107.05	107.4	106.62	103.97	107.85	107.32	105.7	108.67	108.59	107.27	107.3	107.78	108.08	104.77	107.81	104.9	107.91	107.19	110.43	109.14	108.65	107.91	108.54	109.01	107.64	107.18	107.13	108.41	108.27	106.52	106.1	106.24	109.53	107.11
103.91	110.19	109.49	107.58	106.48	107.84	109.38	107.42	107.9	108.3	104.83	110.07	106.41	106.93	107.17	110.06	108.27	108.93	107.19	109.8	107.06	106.09	107.4	106.09	107.95	111.34	107.45	107.45	107.28	105.8	107.35	105.72	107.28	105.01	108.62	105.12	109.73	105.75	110.81	104.93	105.72	105.95	106.85	106.11	106.11	105.38	107.35	107.16	106.14	107.27
109.12	106.9	108.33	108.71	110.41	111.65	106.32	109.33	109.66	108.72	110.07	109.3	112.02	109.56	109.33	109.89	108.58	108.83	107.55	106.06	107.62	108.95	108.33	110.83	112.98	108.05	107.46	109.2	111.51	110.37	107.47	107.51	107.99	108.79	108.81	109.59	110.94	109.88	106.79	106.95	106.23	108.63	108.8	106.82	110.89	108.71	108.2	111.76	106.32	108.54
107.51	104.42	107.11	110.9	107.01	104.51	105.35	104.84	104.78	105.71	103.74	102.98	104.92	102.35	105.88	108.68	105.51	106.85	104.39	104.62	105.16	104.71	105.02	103.09	105.84	107.22	105.26	104.47	106.31	104.82	105.58	106.3	106.05	107.2	106	108.04	107.72	105.78	102.88	105.47	105.79	101.89	107.25	107.63	106.71	103.38	104.22	104.54	106.99	105.58
107.16	104.48	107.65	106.43	104.53	104.52	106.79	105.27	107.02	104.38	108.89	104.99	107.03	107.58	108.6	106.75	106.96	105.89	104.09	104.91	105.19	106.52	105.25	105.22	105.07	106.84	104.13	105.66	104.82	104.57	105.66	105.22	107.85	103.32	103.55	106.46	105.12	105.53	105.48	104.22	106.73	107.12	104.94	107.27	108.77	103.72	107.6	105.02	106.3	106.09
106.16	106.1	107.18	105.21	109.33	105.25	107.98	105.45	108.19	109.01	106.84	106.68	107.31	106.07	105.8	105.81	106.54	108.93	107.85	102.65	107.72	106.41	106.41	107.56	104.94	107.03	106.52	107.84	106.21	104.87	104.04	108	105.05	103.66	106.14	105.93	106.6	106.65	105.85	104.22	107.1	105.73	104.36	103.59	106.02	108.48	106.17	108.34	105.41	108.88
104.06	109.08	107.09	108.47	104.28	106.52	105.36	101.77	104.36	104.64	107.32	106.43	103.61	106.84	108.04	106.45	102.74	104.36	107.51	103.24	106.61	103.55	109.64	105.99	107.15	101.58	104.16	102.52	104.79	107.51	108.3	108.61	105.27	109.19	106.26	101.91	108.72	105.74	108.13	103.42	105.17	104.75	104.91	105.88	104.26	104.79	107.91	106.51	104.64	103.59
109.45	107.82	107.61	105.74	110.12	105.05	108.03	107.36	108.83	110.73	105.02	105.86	112.17	110.76	108.69	109.51	108.35	104.5	110.43	108.05	111.13	111.36	111.7	109.12	107.84	110.1	110.3	109.06	107.75	106.15	106.63	107.53	109.15	107.71	108.44	109.14	106.59	108.82	105.68	106.31	110.2	110.87	108.6	107.94	107.89	109.73	110.13	113.04	109.67	107.74
105.34	108.3	104.83	106.04	107.13	103.93	102.84	107.68	106.11	106.1	106.53	104.99	106.16	105.08	106.45	107.99	106.79	105.49	105.28	106.09	107.57	106.62	104.43	110.51	105.61	107.99	107.79	108.3	105.84	108.37	107.97	108.32	105.54	108.87	104.77	106.66	105.84	109.17	107.01	107.93	104.62	105.87	105.67	107.52	105.7	108.64	104.36	108.75	106.37	107.94
103.39	107.57	109.21	106.9	106.78	103.46	106.08	107.51	104.9	105.47	103.46	104.9	103.19	107.08	103.79	106.25	107.74	102.13	106.78	106.19	106.53	106.99	107.15	107.49	105.67	104.36	105.34	107.25	103.1	106.42	104.89	105.58	106.92	105.53	107.76	107.72	104.34	104.25	103.99	109.29	104.37	103.93	105.3	104.3	104.82	106.69	105.83	106.23	104.47	105.9
97.21	97.674	100.42	98.867	98.673	98.198	95.496	98.652	97.404	99.27	97.935	101.19	97.979	95.317	99.009	98.824	100.22	101.88	98.337	98.151	98.351	97.032	95.334	99.887	102.23	96.629	100.34	100.78	96.518	97.279	96.447	98.896	95.615	97.235	97.977	94.36	98.937	97.823	97.928	97.382	95.883	98.344	96.606	94.683	98.789	95.972	96.978	99.451	99.297	100.51
105.8	102.55	104.4	105.01	107.85	105.5	107.22	104.62	106.39	107.64	105.42	103.73	107.27	104.74	105.44	103.92	104.4	106.47	107.47	105.51	106.48	104.32	106.1	107.07	106.05	106.57	109.98	107.05	105.55	106.92	106.74	104.76	103.43	103.26	105.65	106.48	104.38	107.31	102.28	102.64	109.09	106.08	106.13	106.81	106.21	104.87	105.63	105.19	106.09	103.9
94.016	97.725	98.866	98.212	97.628	93.308	94.681	99.888	101.41	99.747	100.51	98.253	99.589	98.194	98.833	97.328	97.253	98.68	95.058	96.287	97.767	97.397	100.41	98.058	98.362	98.458	99.283	98.523	97.019	98.383	98.406	97.86	96.396	99.409	94.721	96.533	99.486	99.095	97.182	95.854	97.669	101.05	96.576	99.396	101.5	96.479	94.395	96.71	98.769	98.631
106.76	110.93	109.16	109.6	109.99	113.1	108.24	112.32	112.04	108.65	106.52	110.04	110.91	111.21	108.76	108.76	109.93	111.71	110.04	111.63	113.87	108.92	111.26	110.51	112.06	110.85	112.06	109.67	109.78	113.83	112.53	112.73	109.1	108.87	108.91	111.21	107.52	109	109.07	107.4	110.23	113.64	111.89	109.19	110.76	109.88	108.72	113.32	109.93	111
103.75	105.25	107.44	106.09	106.89	104.93	105.6	104.46	107.26	106.11	107.32	106.29	106.35	106.26	106.6	105.62	108.94	106.05	105.94	108.5	105.88	103.64	107.78	103.69	105.42	105.26	104.24	106.96	104.85	106.96	105.09	107.12	103.53	105.01	106.25	107.92	106.62	103.23	102.78	108.13	107.08	105.15	102.46	104.65	103.72	105.91	105.93	108.61	107.49	103.76
103.84	107.42	105.94	107.43	105.66	104.89	105.66	106.07	104.49	107.12	104.37	109.34	107.3	105.1	106.18	104.99	105.19	108.01	101.99	109.14	104.49	105.33	107.29	101.56	107.44	104.56	102.61	103.83	105.58	104.53	105.45	102.63	101.14	107.34	104.82	107.95	106.57	107.05	105.73	108.84	104.54	107.01	107.25	105.76	104.53	106.41	107.38	103.67	102.86	105.41
106.27	104.33	103.49	105.94	105.9	105.18	105.77	105.41	104.69	106.16	102.89	105.25	104.88	107.76	104.31	105.27	103.52	107.28	106.69	102.86	106.04	105.06	107.45	107.74	106.45	105.35	107.38	100.57	107.56	106.62	105.92	103.62	106.01	107.42	104.9	105.15	104.68	104.72	106.02	105.68	105.56	105.36	110.61	106.08	103.35	107.12	104.71	102.17	104.85	104.93
105.07	104.11	102.01	101.18	100.26	103.5	105.02	104.33	106.45	102.88	105.03	105.24	103.07	106.08	104	101.22	102.66	100.1	101.89	105.55	101.88	101.1	104.83	103.02	105.13	102.24	105.26	102.6	100.62	99.702	102.44	103.03	102.7	103.9	102.42	101.75	103.57	102.56	105.29	104.33	103.07	103.77	103.98	104.55	101.94	102.67	101.22	101.33	102.99	104.86
106.19	105.86	106.52	105.73	106.55	106.81	104.69	107.54	103.97	107.16	106.56	109.4	106.74	105.48	105.33	103.32	104.25	105.2	105.3	107.36	107.74	104.46	108.2	106.39	105.83	101.45	104.22	103.88	106.05	104	106.48	102.64	105.14	101.9	105.52	108.3	106.85	108.04	106	103.33	104.8	104.66	103.69	104.75	104.24	102.51	107.26	106.82	104.28	107.96
103.87	106.51	106.42	106.71	105.74	105.5	104.11	108.27	103.86	106	107.07	101.86	103.52	106.88	108.4	105.46	105.85	105.37	104.36	102.23	104.01	104.98	109.38	107.42	108.85	107.46	108.49	104.33	105.53	105.58	104.81	105.43	105.32	104.24	105.65	105.84	103.82	106.18	108.96	104.03	104.55	105.78	104.86	106.97	102.84	103.89	102.61	103.82	106.3	105.44
99.359	101.56	99.288	97.244	100.2	101.04	100.58	99.347	98.145	97.85	98.001	100.42	100.18	98.072	96.38	100.23	98.258	98.053	95.844	98.898	101.61	97.892	100.33	99.491	99.186	100.22	99.027	102.8	96.131	97.255	100.09	97.444	100.57	100.97	98.188	98.54	96.709	99.588	98.737	98.599	98.342	96.641	99.3	101.23	97.156	101.11	99.531	100.49	98.916	96.401
101.15	108.69	109.28	106.77	105.32	106.24	105.09	107.19	107.09	106.31	105.58	107.97	105.85	105.45	104.57	108.15	103.11	105.57	106.29	108.61	105.86	106.77	104.53	104.96	107.39	104.54	105.37	105.95	104.04	104.77	103	107.04	107.09	105.33	106.03	109.85	104.86	106.32	107.55	109.07	107.19	108.85	108.1	106.42	106.68	105.5	105.38	109.8	108.22	106.29
106.23	106.13	109.56	104.87	103.79	103.06	107.58	107.07	107.78	106.98	106.03	106.95	105.62	108.5	106.07	103.82	106.89	107.95	106.53	104.23	106.34	105.08	107.35	104.88	103.08	104.82	108.92	104.43	102.74	107.57	106.1	104.84	106.17	107.81	106.47	106.33	104.91	103.84	104.14	107.91	104.59	102.73	106.76	103.98	109.54	106.42	106.73	104.37	105.38	107.26
108.12	107.2	105.83	106.12	108.08	108.7	107.65	108.08	108.23	110.91	109.98	107.55	107.51	109.06	107.53	108.79	108.12	109.51	109.46	107.97	110.83	109.39	108.47	109.37	104.87	108.51	105.78	109.38	108.74	107.88	106.5	105.39	106.97	107.46	110.38	109.11	107.53	107.22	107.23	108.2	108.51	108.21	110.54	104.37	107.97	108.02	108.9	108.45	108.82	109.2
105.18	106.77	103.97	106.7	104.11	105.43	105.39	107.28	106.32	105.61	110.27	103.79	103.38	104.8	106.14	104.71	107.56	107.16	103	104.59	106.81	105.77	106.36	106.35	104.48	103.93	104.81	105.98	104.51	104.72	107.49	107.12	104.54	105.33	102.92	107.18	107.53	102.77	106.41	107.06	107.79	107.5	104.08	104.09	105.06	101.26	102.92	107.43	105.11	103.86
99.064	98.555	103.21	102.39	101.77	97.781	102.24	101.12	102.41	98.285	102.11	103.68	101.77	102.28	101.59	98.692	102.98	99.056	100.42	98.496	102.65	101.54	100.1	103.59	100.94	97.763	100.88	103.28	98.434	99.463	95.813	102.05	100.37	98.169	103.43	100.53	101.13	102.21	99.804	99.799	101.99	102.24	96.435	97.989	101.82	98.41	102.11	100.66	97.287	100.74
99.285	99.023	101.73	102.87	99.864	101.37	101.77	102.69	100.76	99.692	101.17	100.08	100.12	100.95	105.72	103.27	103.65	101.61	99.645	105.06	102.21	100.01	100.23	101.51	103.55	100.35	100.07	98.995	102.64	99.27	100.5	99.904	99.634	104.08	100.63	102.52	100.17	104.2	99	99.841	97.625	101.79	101.36	102.71	101.92	100.75	98.762	97.362	100.74	103.3
106.64	107	107.74	107.89	104.04	104.13	104.71	106.86	107.33	107.29	106.54	109.13	109.47	107.45	108.55	108.5	104.97	107.41	107.51	104.77	104.99	103.44	104.63	105.71	110.69	105.23	106.73	105.31	108.48	106.35	107.4	106.15	107.67	107.9	105.29	108.3	107.58	111.77	103.35	110.11	105.49	105.84	107.19	108.56	103.69	106.3	107.75	107.72	107.04	106.65
106.85	105.32	109.3	105.83	110.26	105.01	106.53	106.9	105.64	106.74	107.96	105.72	108.23	106.69	104.52	106.71	106.49	108.7	107.19	104.46	105.68	106.44	106.3	101.91	105.71	106.73	105.57	108.09	108.68	106.23	108.28	105.37	103.5	106.01	104.77	103.67	102.66	106.75	106.94	107.05	108.61	105.66	109.04	105.26	107.31	109.28	107.57	106.22	104.12	104.68
99.595	100.65	101.11	103.88	102.2	98.52	102.77	102.47	98.219	102.35	99.553	102.18	100.65	100.89	100.06	103.26	98.214	101.84	102.57	102.45	101.88	99.671	100.17	101.46	100.62	99.472	99.292	98.812	96.535	100.55	99.543	102.19	101.44	102.36	100.74	100.63	104.24	103.84	100.76	99.595	99.688	100.03	102.37	100.11	103.51	97.577	104.74	104.9	100.99	99.699
107.88	107.51	103.45	104.24	106.05	106.45	102.95	105.26	107.13	103.9	105.73	103.64	103.8	103.64	105.79	106.25	107.75	107.25	105.28	105.95	106.1	107.23	105.55	104.68	104.08	107.12	105.74	106.05	104.16	103	104.23	104.38	103.97	108.19	104.19	102.75	104.7	103.65	106.3	105.34	106.51	105.66	107.66	102.91	103.64	104.56	107.41	108.24	107.23	106.06
104.08	104.49	104.08	105.77	105.91	105.89	104.76	105.52	107.42	104.57	106.09	105.38	104.63	103.11	106.44	105.23	103.27	104.25	105.18	105.1	105.07	106.31	106.41	104.43	103.7	106.47	105.78	101.79	103.73	107.52	104.85	107.36	105.82	103.61	104.68	103.33	107.23	103.76	101.47	105.06	104.43	105.73	105.71	106.06	105.38	105.32	104.25	108.01	104.61	106.35
99.427	101.62	99.391	100.85	102.63	101.88	99.676	98.42	100.71	100.62	101.5	103.3	103.7	102.19	106.23	100.92	100.05	99.427	98.635	99.756	101.45	102.68	101.22	95.238	101.95	100.43	102.04	101.21	98.072	100.69	98.11	99.439	99.306	101.06	100.79	100.63	101.01	98.283	101.29	97.64	97.679	102.05	100.05	99.824	102.31	101.21	99.213	101.5	96.82	99.497
97.037	96.369	96.066	97.576	95.619	95.689	96.825	100.62	99.253	99.06	98.964	98.442	98.282	95.875	98.39	99.354	99.238	94.498	100.34	99.879	97.025	96.292	94.4	98.333	96.983	97.53	97.351	100.77	99.787	96.511	96.29	97.263	96.987	103.72	98.199	100.17	98.443	100.11	101.76	100.06	97.298	97.764	96.99	94.67	96.535	96.284	99.498	99.349	97.188	98.177
109.88	108.3	107.05	108.87	106.65	110.12	106.86	108.65	106.16	110.12	111.66	108.22	105.06	108.28	105.47	106.26	103.65	108.1	109.6	107.96	109.02	107.06	111.53	110.4	111.13	104.93	109.3	107.1	110.65	108.76	107.65	106.26	108.04	111.01	109.38	109.04	107.7	104.88	107.63	106.26	112.18	108.85	106.31	108.88	109.85	108.58	106.77	106.07	108.6	112.16
109.75	107.26	108.49	107.56	109.9	110.12	110.29	109.95	109.59	109.22	106.53	110.81	108.59	107.42	108.05	109.09	107.19	108.89	109.52	108.95	105.6	111.07	108.21	109.37	110.53	106.04	108.32	108.48	108.77	109.82	107.91	107.12	112.02	109.03	108.75	110.37	109.73	106.43	111.8	107.5	109.2	109.38	108.63	107.45	108.88	107.73	106.88	111.11	107.45	111.04
104.42	106.71	106.83	105.82	107.64	106.4	104.75	107.32	106.35	104.49	105.49	107.4	106.83	103.12	104.33	105.87	104.68	108.52	105.28	104.97	106.99	106.13	109.05	104.36	107.67	104.81	107.71	104.75	104.19	106.17	106.44	107.36	105.24	102.95	102.39	109.35	103.16	104.02	103.72	102.11	106.93	110.11	110.7	107.12	104.81	104.25	106.65	102.87	106.55	107.56
108.24	110.85	108.66	107.65	109.55	109.27	105.36	108.86	109.45	111.42	107.51	106.43	108.37	110.15	108.39	107.26	113.34	105.54	105.3	108.51	106.25	108.13	109.16	110.44	108.11	105.97	110.29	111.48	106.56	108.43	107.07	105.95	106.89	110.97	109.88	107.67	106.92	110.47	110.35	108.09	110.01	108.63	108.2	108.59	107.27	107.54	107.33	109.59	109.47	108.01
108.27	106.42	107.07	107.23	103.96	105.33	106.58	106.63	109.31	107.12	105.06	109.15	107.48	108.03	109.1	102.54	107.84	107.04	107.61	107.12	104.14	104.31	106.08	105.38	104.77	105.11	108.21	105.2	108.17	104.55	107.73	106.22	107.03	106.52	107.58	106.89	104.84	107.33	107.09	104.88	108.21	106.57	107.38	107.29	105.5	109.07	107.81	103.64	109.73	105.44
100.44	100.16	97.054	98.48	96.711	95.306	95.204	98.499	96.739	96.756	99.381	99.504	99.538	99.926	97.261	97.591	99.67	98.17	96.916	93.918	97.668	99.507	96.295	99.526	99.394	98.974	97.689	98.706	96.608	96.101	96.713	98.138	98.699	97.263	100.61	97.405	95.653	98.828	100.45	99.189	97.672	96.009	96.552	97.359	98.11	94.85	95.299	94.645	99.012	98.371
103.93	100.71	99.999	96.918	99.583	98.153	101.84	101.64	99.461	102.57	100.42	101.46	101.43	100.62	101.72	100.23	101.14	101.17	102.09	97.97	99.654	104.24	99.618	101.07	103.93	100.54	99.852	98.302	100.65	99.465	98.635	97.554	103.4	99.52	103.03	100.27	99.338	103.55	99.593	99.475	99.608	99.513	102.58	103.22	102.25	102.28	100.47	100.15	99.001	102.93
111.18	112.24	110.34	111.66	110.64	112.52	112.75	109.47	111.87	106.37	113.06	108.6	110.21	110.21	109.52	112.38	109.84	113.49	110.56	111.37	109.88	110.76	108.8	109.62	110.99	113.37	110.23	108.29	109.8	110.99	111.83	107.28	109.9	112.96	109.56	110.84	112.42	111.24	111.2	109.11	113.87	109.42	109.05	110.82	111.24	110.62	108.54	110.27	111.88	108.47
108.33	106.35	106.18	104.89	103.78	105.96	105.27	105.1	107.64	105.27	103.15	106.09	103.32	105.62	102.69	106.05	106.24	107.14	104.03	102.31	106.25	104.44	101.83	107.19	105.4	105.33	106.31	106.04	105.15	104.57	105.65	106.01	104.31	105.96	104.8	109.49	101.08	107.09	105.16	104.45	104.83	107.93	107.01	105.67	105.48	102.69	105.12	104.97	104.21	105.98
108.07	107.07	102.94	104.96	105.3	103.38	106.13	101.73	105.6	102.78	101.78	104.66	107.89	103.37	107.01	106.82	104.87	110.3	107.11	102.5	104.81	104.55	105.89	106.35	106.09	106.3	104	103.07	104.15	108.48	105.6	108.09	102.75	107	106.24	106.64	108.27	108.43	105.53	108.06	106.38	106.94	104.61	105.52	106.69	105.65	106.34	104.83	106.04	104.28
105.03	105.96	100.2	106.01	104.79	107.88	103.85	103.69	107.14	105.31	106.21	107.62	104.59	105.94	105.41	106.64	105.42	108.05	106.21	107.22	107.34	106.17	107.99	102.5	104.93	102.5	104.27	103.84	106.67	103.44	106.85	106.47	107.19	107.45	105.91	105.91	104.3	106.72	102.54	105.24	108.73	104.27	101.66	105.3	107.35	106.3	107.13	105.8	104.19	105.6
108.18	104.74	107.84	110.12	108.1	107.05	107.36	108.16	106.74	105.99	109.47	109.76	107.34	109.57	104.6	109.85	107.36	108.43	109.88	108.94	104.08	107.37	106.18	107.28	107.41	108.28	106.82	112.43	109.41	106.07	106.37	108.43	108.97	105.71	108.58	107.39	107.58	109.1	108.13	109	110.95	106.72	108.74	107.56	105.45	105.66	105.38	109.14	107.54	109.19
98.201	98.961	99.267	98.577	97.353	98.397	97.658	97.538	96.914	99.885	100.6	98.828	100.5	96.241	99.389	99.391	98.81	98.577	100.96	100.44	96.493	96.59	101.35	98.684	96.907	100.73	98.15	99.899	99.306	99.318	95.49	97.317	100.74	97.246	95.659	96.382	97.815	98.151	97.598	98.443	99.134	100.88	101.96	102.71	99.565	99.408	94.266	97.551	98.971	98.204
106.53	106.32	104.82	110.01	105.15	105.35	107.27	107.67	102.92	105.83	105.81	106.55	104.07	107.61	106.78	109.41	104.96	106.42	108.27	106.32	110.49	106.39	104.64	105.62	101.46	105.73	107.41	104.29	103.22	105.82	101.97	105.27	104.77	107.99	105.33	105.62	103.99	106.89	107.36	106.5	103.25	103.91	104.6	105.91	109.39	104.23	105.5	101.25	107.35	106.48
104.64	105.29	106.41	105.28	107.55	107.98	107.56	106.34	108.3	107.96	108.19	108.85	104.62	106.55	105.31	106.77	107.13	106.92	105.66	108.25	106.82	107.59	107.04	107.82	103.48	106.75	102.27	107.06	106.82	108.82	105.62	106.23	107.47	105.49	104.8	109.81	105.38	105.12	107.76	104.28	108.77	109.14	107.68	104.42	105.64	106.26	104.96	104.81	105.36	105.62
102.94	107.69	105.79	107.89	103.01	107.97	104.57	106.2	103.87	105.73	106.95	102.26	106.67	108.15	105.38	101.53	104.78	104.16	103.78	106.3	107.52	109.73	106.86	106.45	106.84	103.79	105.36	105.16	106.44	105.39	105.53	106.33	103.81	105	110.37	104.86	104.07	107.42	104.72	106.67	105.47	103.9	106.28	104.57	105.62	104.68	103.12	105.05	105.69	103.74
106.03	107.83	108.12	109.66	110.81	108.18	105.05	105.24	107.18	107.77	110.2	109.05	107.59	107.39	109.1	106.61	108.54	110.19	106.89	111.53	108.06	109.31	108.48	108.76	109.72	108.39	108.36	109.26	109.16	105.13	106.73	109.84	108.47	108.31	111.59	109.81	104.97	106.95	106.01	109.47	103.56	107.48	109.54	109.97	110.82	105	109.3	107.66	111.8	102.5
107.84	103.5	109.62	102.6	105.53	110.15	104.88	106.21	103.41	106.08	105.64	100.52	106.46	105.89	103.94	106.5	104.38	105.68	107.72	105.65	105.59	106.66	106.86	106.7	106.16	105.04	108.16	108.69	105.88	103.7	104.43	104.71	106.1	101.97	106.91	104.87	100.98	105.51	104.87	107.44	106.65	103.98	102.29	106.76	107.95	106.12	108.06	107.02	104.38	101.76
107.37	105.25	109.05	106.76	104.51	108.06	106.12	107.13	108.56	104.79	105.67	104.66	108.51	104.1	101.66	106.49	108.05	105.53	107.76	107.89	104.37	106.32	107	106.52	107.65	106.47	101.37	106.76	106.96	104.99	101.23	108.65	106.86	104.26	105.92	106.58	107.7	106.74	108.92	104.86	107.23	105.88	106.83	107.44	108.89	108.68	108.72	107.17	104.12	104.76
103.69	103.92	107.62	107.23	105.73	104.2	103.51	106.43	104.08	106.74	104.67	105.76	105.67	106.39	105.08	105.99	108.75	104.17	104.1	109.58	102.49	101.75	106.7	105.25	105.58	104.09	104.95	108.74	107.08	104.88	105.18	106.4	105.05	104.36	103.46	107.34	108.35	106.95	107.35	105.39	109.06	108.24	106.96	105.22	106.67	108.91	102.77	102.03	103.68	106.82
105.51	103.34	103.26	105.75	105.01	105.89	104.51	104.71	107.38	104.35	104.12	101.18	106.72	107.37	105.13	105.82	107.96	104.56	104.64	100.5	109.03	106.32	104.08	108.55	108.6	103.82	104.19	107.68	105.78	106	107.48	103.74	106.33	105.51	105.05	105.42	105.43	105.27	107.09	107.08	105.33	107.51	104.39	107.76	104.15	107.31	104.11	105.93	103.76	107.79
106.58	104.6	107.21	102.93	104.94	105.11	106.85	107.84	106.16	104.24	104.55	107.04	103.92	101.28	103.44	107.95	106.16	108.61	108.91	105.97	106.28	108.01	103.36	101.51	103.38	103.43	107.91	107.35	103.87	111.06	105.17	104.63	105.88	106.16	103.99	105.99	107.51	103.47	103.91	106.53	108.44	104.73	104.94	106.42	107.51	105.78	107.13	105.41	103.6	105.88
105.81	106.2	103.94	105.61	103.43	110.64	107.69	106.36	104.96	103.64	106.84	107.84	106.59	104.16	103.24	105.48	106.46	107.1	105.5	104.43	104.7	105.78	103.81	105.96	105.83	103.96	102.03	106.85	106.37	109.1	105.23	102.82	106.27	105.84	104.19	108.33	105.31	104.21	107.01	103.69	106.29	103.17	107.56	107.49	103.41	104.61	104.92	104.6	104.87	106.91
101.17	106.64	108.01	106.31	108.1	104.52	108.27	104.51	107.66	104.58	106.75	107.31	105.71	106.18	108.63	104.68	107.68	103.72	105.31	105.16	104.3	107.1	102.64	105.63	103.76	104.4	106.8	103.84	105.63	107.38	107.1	106.19	107.36	103.92	104.67	105.75	103.41	107.36	108.25	106.73	107.26	106.88	104.08	103.24	107.64	99.814	107.83	105.15	106.67	108.07
106.66	111.97	108.28	109.51	109.02	107.59	108.88	108.4	108.65	108.46	109.61	107.4	110.06	109.12	106.23	111.09	108.71	111.36	109.98	108.69	110.44	106	108.45	110.92	105.02	110.6	106.53	108.05	110.01	107.84	110.71	106.43	110.36	109.63	105.3	106.53	109.55	107.22	107.56	112.04	106.88	110.99	104.61	106.61	108.64	105.26	106.34	110.48	109.97	107.73
99.489	99.086	102.02	103.77	100.23	101.47	99.646	99.165	100.48	102.03	102.99	101.76	103.76	102.37	100.24	101.97	99.156	103.27	100.54	98.863	99.245	96.809	99.62	104.76	97.837	99.611	101.11	98.627	101.98	102.47	98.057	102.13	100.84	99.915	103.32	99.014	100.23	101.76	100.57	100.83	101.92	99.871	101.26	96.244	103.09	103.4	99.447	99.282	99.965	102.89
106.81	108.34	107.97	110.24	108.79	108.61	108.68	105.99	105.65	111.97	110.23	108.8	109.15	103.26	107.46	110.14	106.18	108.55	109.41	107.3	106.31	109.61	106.02	104.47	107.89	107.36	108.17	106.73	108.42	111.27	106.53	106.91	105.52	106.66	107.8	107.86	108.67	106.34	107.32	108.63	112	108.31	106.1	109.93	105.36	109.29	109.09	106.16	108.01	105.4
102.6	105.34	105.31	104.88	103.86	107.1	108.99	105.09	106.5	105.93	104.29	101.41	106.41	105.84	105.95	107.27	104.94	104.47	106.22	105.45	104.42	106.52	104.58	106.11	106.14	105.66	103.47	104.35	106.02	106.19	106.68	102.49	106.48	106.14	105.75	101.43	106.41	103.17	102.98	106.46	106.14	104.27	105.66	107.64	102.05	104.87	105.97	108.48	107.22	101.08
105.19	108.3	107.82	107.26	104.67	103.84	103.45	105.61	105.76	104.31	106.2	106.11	105.69	106.27	105.31	107.44	105.99	106.99	108.29	107.08	107.1	105.21	106.58	106.16	107.69	103.89	107.31	106.8	102.9	110.73	106.63	106.5	105.76	106.18	105.96	106.35	106.32	101.89	105.17	106.99	107.4	105.01	105.31	103.62	106.37	106.59	100.83	106.5	104.86	106.34
107.91	107.74	106.29	106.64	108.28	109.73	109.39	108.55	105.35	111.3	112.07	106.83	103.38	110.07	109.75	110.52	107.34	108.25	107.92	108.16	106.06	112.59	108	110.29	105.96	107.67	107.62	107.97	105.84	108.67	107.44	107.77	107.02	109.17	110.73	105.29	109.58	107.33	110.52	105.64	106.58	107.62	108.12	112.5	109.57	109.82	109.62	111.88	106.62	107.65
103.52	107.52	110.96	109.26	107.39	109.33	107.86	108.29	104.88	105.08	106.43	107.83	109.91	105.25	109.9	111.8	109.82	107.82	108.67	109.59	107.69	105.61	107.84	111	109.6	109.27	108.22	109.51	108.78	110.57	109.47	109.14	109.13	108.86	109.17	109.63	106.32	106.44	109.12	110.87	111.21	107.96	108.39	108.54	109.95	105.64	108.59	107.93	108.62	109.3
108.67	109.4	111.31	107.8	108.25	104.58	108.86	107.95	110.8	108.43	107.14	105.9	108.59	106.27	109.08	109.62	108.6	108.02	110.06	108.48	107.51	107.54	108.62	106.77	106.02	109.54	105.69	109.52	111.04	108.73	109.97	108.22	107.94	108.13	105.46	105.46	109.51	108.5	108.33	107.16	108.04	107.3	108.32	108.9	109.64	110.88	106.27	109.66	107.51	104.74
107.31	107.94	104.89	104.46	106.25	103.3	106.77	104.59	104.82	104.19	109.55	107.44	102.11	105.43	105.72	106.37	107.91	106.09	103.42	108.09	105.86	107.66	107.21	106.2	104.29	106.78	106.69	109.14	105.59	104.53	104.88	105.55	107.29	108.6	108.25	105.12	105.9	107.29	105.28	103.79	107.49	106.01	107.82	105.48	105.41	106.28	106.39	106.64	106.51	107.79
108.79	105.97	108.74	110.14	105.47	105.68	105.22	108.58	104.06	104.97	107.82	109.15	108.18	108.93	106.27	107.07	107.76	106.65	106.2	104.91	111.25	110.99	108.41	110.1	108.48	104.55	106.93	106.28	108.53	104.85	109.1	107.49	109.33	109.03	108.96	109.92	107.07	106	108.96	104.79	107.88	106.97	108.52	110.08	105.59	108.48	106.9	108.31	109.39	107.35
104.41	101.22	98.882	100.9	100.51	101.67	99.151	100.57	99.75	100.57	99.548	99.953	101.52	105.05	101.63	101.7	99.524	99.586	102.2	100.84	100.11	99.046	101.78	96.915	100.39	99.708	99.69	98.738	101.93	102.8	100.74	98.569	105.36	98.955	102.63	99.671	100.83	103.78	101.95	101.56	104.15	98.877	99.763	101.57	99.593	102.59	97.08	101.71	97.935	100.24
98.236	100.19	98.677	98.155	99.3	100.52	99.12	96.78	100.47	99.504	98.183	98.988	98.693	98.185	101.33	100.66	100.41	98.788	97.557	99.64	99.498	99.198	100.11	96.313	100.57	102.18	97.087	100.32	98.233	98.456	97.394	98.086	97.34	98.777	98.369	97.099	96.332	98.432	99.769	98.147	101.15	99.19	98.984	99.031	100.09	102.67	96.397	101.84	97.386	102.32
102.55	109.3	107.44	108.86	108.5	109.46	107.39	106.11	106.19	108.25	105.29	110.28	108.7	107.39	110.03	104.42	109.87	108.32	110.81	108.6	107.87	105.45	105.62	108.72	107.94	109.06	105.61	107.64	106.91	106.58	107.38	106.55	108.62	108.22	107.2	111.04	110.95	109.06	108.4	105.44	108.9	108.85	109.74	108.43	107.6	109.13	107.57	107.03	106.01	108.95
109.8	108.52	109.47	108.44	110.58	110.77	113.78	110.43	112.89	111.08	113.71	107.27	108.34	109.17	105.98	112.71	110.1	110.05	109.04	108.77	106.25	113.15	110.89	113.02	109.75	112.2	111.64	110.18	111.46	107.58	110.26	111.93	109.98	110.42	114.28	111.82	109.78	112.02	110.52	111.09	112.08	111.62	109.84	113.48	110.97	108.8	109.58	106.43	110.03	110.67
107.34	104.15	107.15	107.31	104.14	108.15	105.75	106.81	103.9	104.04	105.09	105.35	106.81	104.63	104.76	106.19	106.75	104.5	106.78	107.4	103.98	106.4	107.59	104.71	103.99	107.66	103.2	104.25	109.05	103.62	106.58	106.46	107.15	103.46	105.74	108.44	105.69	102.35	105.7	108.2	105.23	106.59	104.02	107.45	105.14	103.38	107.16	108.07	107.35	102.69
102.32	111.42	104.62	105.67	105.35	107.2	103.26	106.1	106.74	107.85	102.69	106.64	106.74	105.08	106	103.65	105.36	104.92	106.63	107.65	106.57	104.98	104.35	103.28	104.72	107.95	108.24	105.22	106.41	107.09	106.79	106.02	106.52	105.71	104.45	104.75	104.38	104.91	102.58	105.46	106	106.14	106.2	106.54	107.07	106.62	105	104.91	107.59	105.72
106.83	101.06	101.34	104.64	104.41	104.37	105.03	105.23	108.18	103.66	106.03	104.23	106.57	101.62	107.33	103.33	107.03	105.98	104.79	104.47	105.93	102.45	107.3	103.47	107.05	108.64	107.54	104.39	104.54	103.39	105.11	105.02	106.71	101.91	105.93	108.96	107.85	103.63	109.58	106.23	103.47	104.58	106.25	105.87	105.29	105.73	106.86	102.35	104.83	106.31
108.59	106.28	110.98	106.21	108.08	112.61	107.07	106.07	105.95	107.15	107.54	109.65	107.01	107.82	109.32	109.85	111.71	107.84	110.45	108.36	106.47	108.89	105.74	109.37	107.67	107.37	110.51	108.3	108.51	107.31	111.52	109.54	106.94	107.65	108.48	110.62	109.2	107.22	107.79	109.73	107.49	109.46	109.01	111.3	108.25	109.36	110.68	109.57	109.44	106.74
105.2	108.45	110.2	101.87	107.5	108.51	108.11	106.83	107.03	105.84	111.3	106.77	108.96	106.07	103.92	102.99	107.39	106.62	106.02	108.75	104.51	104.56	112.24	102.81	103.87	106.7	105.89	105.48	103.68	107.05	106.33	107.2	106.57	104.81	109.92	106.61	104.01	108.54	102.8	104.99	105.3	107.65	107.12	105.41	102.73	105.12	105.98	105.03	105.55	103.39
109.01	108.49	109.31	107.78	106.69	110.4	108.73	106.16	105.93	107.67	106.62	109.57	110.55	108.44	107.95	105.92	110.91	109.04	107.82	110.33	105.77	105.19	109.89	107.28	109	105.02	107.18	104.64	106.7	105.91	107.26	107.79	107.74	107.72	109.57	109.2	106.01	108.6	107.01	107.9	107.98	109	106.2	109.13	105.71	108.6	106.71	105.09	105.66	109.66
106.22	105.33	105.69	104.73	106.61	108.03	106.55	102.95	104.57	106.57	104.18	104.09	105.57	104.13	103.44	107.36	104.41	106.99	104.37	106.47	103.48	107.43	106.8	104.51	103.67	104.35	101.96	102.55	109.91	104.88	106.71	102.48	106.01	104.49	102.84	107.27	102.72	106.36	104.55	105.72	106.39	106.12	103.86	104.68	104.81	104.21	105.48	106.3	109.19	107.29
108.87	109.35	107.36	109.74	107.53	106.04	108.7	106.95	109.59	108.58	107.91	106.98	110.02	108.22	106.46	109.37	109.39	109.83	108.94	110.49	106.03	111.46	110.36	106.66	111.03	107.64	106.79	106.39	108.48	108.65	109.93	107.39	110.63	112.45	107.58	110.49	107.64	110.03	104.64	111.81	110.79	109.92	109.19	107.75	107.84	107.73	108.36	107.41	109.84	109.89
105.88	107.44	105.78	103.45	105.34	104.09	109.27	105.44	103.46	106.63	104.09	104.22	107.78	106.11	106.85	103.73	106.54	103.74	106.05	104.49	104.72	108.48	107.2	106.59	106.27	102.46	106.25	106.54	104.63	103.57	104.5	104.75	106.33	103.98	107.84	101.96	103.67	104.75	104.65	102.86	104.22	104.46	105.71	103.85	106.39	105.01	108.2	103.39	105.56	101.77
95.337	99.035	98.365	100.18	99.692	98.844	98.696	97.151	99.449	96.796	98.106	97.912	100.18	100.98	95.705	99.712	96.082	95.619	97.173	95.942	97.073	95.908	99.23	95.671	99.623	96.982	95.85	99.133	98.133	98.321	96.614	100.17	97.834	99.147	100.83	97.289	95.142	94.511	100.9	97.027	96.449	99.14	98.122	96.974	97.573	101.16	98.602	99.847	98.396	99.072
108.43	108.64	106.15	106.9	105.72	104.75	108.1	107.74	104.14	106.35	107.45	106.81	104.6	111.21	105.66	106.57	108.86	106.45	103.97	103.59	105.72	110.05	104.8	103.82	104.03	104.9	105.13	106.81	106.43	109.15	101.22	104.54	105.58	109.02	105.76	105.5	105.6	112.38	109.41	104.67	106.38	107.71	106.69	105.08	106.97	105.97	103.85	110.14	108.09	109.03
108.22	111.44	109.46	109.37	108.61	106.45	107.35	110.89	105.53	108.29	107.59	107.16	106.96	107.99	108.23	107.66	107.37	108.89	109.22	108.8	109.02	109.39	106.87	107.52	107.47	103.91	105.69	111.92	110.42	109.94	108.43	109.8	107.59	105.34	107.55	105.05	107.05	108.39	109.06	108.83	106.76	110.27	105.33	109.74	108.3	111.55	103.87	105.73	109.26	107.58
97.474	96.069	95.513	97.838	100.21	98.118	96.532	97.672	99.983	96.954	97.538	97.335	98.929	98.485	98.754	99.121	98.394	97.092	96.058	98.409	96.272	97.876	98.176	99.43	100.49	100.33	97.969	99.093	101.21	99.13	96.099	96.285	97.934	100.26	96.943	96.702	97.385	101.79	96.43	99.828	98.542	97.619	100.04	98.557	97.191	99.089	100.19	96.365	98.52	98.112
108.94	108.12	108.7	105.48	106.1	110.54	105.43	107.95	109.79	107.23	104.64	108.85	106.29	110.69	105.94	109.78	112.17	104.78	105.52	109.5	106.14	109.15	105.52	109.64	108.62	108.03	107.02	106.52	107.75	109.26	104.47	108.39	106.88	105.77	105.18	107.06	110.71	109.41	107.8	109.57	111.05	106.8	107.33	108.49	109.35	106.52	110.57	109.74	106.68	107.32
96.017	100.48	102.12	97.847	102.27	98.723	99.821	96.762	99.753	100.23	98.874	97.429	97.547	97.482	97.52	97.226	96.924	98.325	97.434	98.477	98.693	97.546	97.505	98.506	98.791	97.534	97.163	98.161	99.079	99.128	100.3	100.21	99.134	98.415	99.097	100.36	101.16	99.935	98.919	96.942	98.444	98.092	98.095	101.46	99.289	98.538	98.921	95.152	99.759	96.689
108.41	110.04	109.14	108.5	109.63	108.82	108.01	110.12	109.39	109.71	108.92	108.81	110.55	108.84	108.91	108.21	107.08	109.76	108.02	107.38	110.48	107.52	111.06	110.71	109.91	111.21	109.43	108.82	107.09	109.93	109.53	107.38	111.3	108.1	106.3	111.15	107.99	111.25	107.14	107.51	106.53	109.11	108.67	111.66	112.39	105.32	108.7	110.03	111.73	110.55
106.14	103.4	107.86	105.62	106.28	108.58	105.77	103.39	104.83	102.97	104.12	104.22	106.43	107.32	102.65	107.22	106.96	108.3	104.86	106.62	108.05	107.26	104.59	105.04	104.44	106.34	109.23	107.17	103.12	104.48	102.49	108.15	105.43	102.79	104.52	103.31	102	105.18	108.5	104.25	106.4	103.17	104.53	106.17	106.92	107.6	104.6	105.87	104.11	105.89
106.86	110.5	112.75	108.51	111.29	110.1	108.08	110.87	112.3	108.87	109.6	108.09	111.54	114.3	108.23	110.82	111.02	111.31	109.01	108.45	111.95	108.64	106.94	109.84	109.71	110.95	108.84	110.87	112.65	108.98	108.29	111	111.82	108.97	109.04	111.36	111.11	112.21	110.69	111.12	110.73	108.03	108.4	108.73	114.39	111.96	109	108.76	108.08	108.96
109.1	107.23	106.46	108.79	107.4	107.53	105.15	108.05	107.64	111.95	109.51	110.04	108.77	111.88	108.48	108.03	109.7	110.37	108.23	110.74	109.85	106.46	106.65	107.09	109.65	105.98	110.53	109.53	108.15	106.69	109.11	109.16	109.6	109.39	108.99	111.91	110.77	110.91	109.39	108.75	107.33	107.87	108.12	106.11	112.76	109.3	109.96	109.81	105.41	106.17
108.87	102.8	109.27	106.11	108.76	107.21	112.8	107.87	110.57	108.85	105.39	108.81	105.73	108.64	106.82	107.34	110.83	106.29	109.9	111.19	107.73	110.63	109.13	109.5	104.09	109.34	108.34	108.27	108.25	110.25	107.78	109.59	107.46	110.7	107.33	108.76	105.62	108.47	110.6	107.98	107.19	110.83	109.94	112.29	107.22	107.49	107.56	109.39	109.01	108.14
103.97	105.83	105.17	106.94	104.89	108.55	105.59	106.54	108.22	103.91	105.85	102.53	106.76	106.85	105.98	105.22	106.72	102.35	102.28	106.57	106.43	105.54	107.37	102.87	105.6	105.76	103.7	105.27	107.55	106.33	107.03	106	108.04	105.73	103.82	103.98	110.04	107.81	104.52	104.56	103.75	106.17	104.02	105.07	102.28	104.47	104.79	108.09	107.08	105.24
104.27	102.92	105.06	106.38	106.11	104.33	104.58	106.93	106.42	103.47	105.79	103.86	106.2	106.51	106.52	105.1	105.34	109.79	107.95	104.49	104.61	106.53	106.4	99.979	107.18	105.39	104.51	111.26	109.45	106.15	106.47	103.31	106.23	105.56	104.33	106.87	107.07	105.84	107.9	106.06	107.22	104.65	106.16	106.89	107.17	104.33	107.41	106.61	106.22	108.38
105.79	104.89	107.6	105.52	109.15	102.53	105.74	105.58	104.91	105.93	104.49	103.77	106.37	107.08	103.76	104.73	103.35	106.4	105.93	106.63	104.61	103.89	106.49	103.97	105.93	105.14	102.27	106.86	103.8	102.1	103.79	107.5	106.29	108.69	104.92	104.78	107.13	103.3	105.74	106.78	108.36	104.65	105.22	106.56	105.69	108.41	109.35	104.37	104.04	104.69
107.55	109.2	107.14	109.83	108.75	109.31	110.07	112.59	109.65	107.31	109.68	107.13	106.9	108.37	106.81	103.86	109.82	109.85	106.9	106.85	111.05	110.43	107.57	108.81	107.26	106.55	107.39	106.21	107.52	110.34	108.29	109.23	109.45	109	110.22	110.31	103.79	109.33	109.36	109.48	109.8	107.28	110.21	108.76	108.83	108.28	109.42	104.69	111.28	106.06
104.05	101.12	104.13	101.1	103.27	111.5	104.94	107.27	107.31	105.17	106.65	105.87	106.29	105.67	104.41	106.34	102.19	108.06	103.76	105.48	104.77	105.01	102.46	106.76	106.18	106.58	105.03	106.5	102.14	106.98	102.11	102.43	104.26	104.81	101.14	107.56	105.59	104.28	103.11	106.62	105.48	105.49	104.98	106.4	106.29	102.46	105.91	102.29	102.68	108.26
108.41	111.79	111.05	107.36	105.66	113.25	110.02	108.17	107.58	108.28	108.78	109.71	109.91	110.57	107.23	107.43	111.37	107.7	107.06	107.55	104.07	108.3	106.13	109.16	107.5	109.03	107.2	109.36	110.09	107.44	108.68	106.84	106.41	108.23	106.27	108.77	109.24	107.82	108.79	107.23	108.83	109.88	106.77	108.77	107.79	109.68	106.94	111.22	108.16	107.06
107.99	108.93	107.38	109.54	106.35	110.53	108.41	110.17	107.88	109.09	108.38	107.51	106.85	108.85	107.9	106.95	107.62	108.42	108.5	107.5	108.98	111.11	106.52	108.16	109.98	107.06	111.35	108.38	109.04	111.22	103.44	108.18	107.45	109.23	107.87	106.61	105.59	108.47	111.39	110.18	109.77	107.26	110.74	108.89	108.17	108.68	108.72	110.79	108.1	109.64
95.797	94.931	97.351	95.925	97.318	99.354	96.659	97.321	97.057	98.022	95.937	99.275	97.932	97.765	99.542	95.237	97.745	96.494	98.739	96.138	97.472	102.3	96.17	100.89	98.603	98.794	94.855	97.806	99.359	97.456	94.12	98.636	99.5	97.351	99.904	96.317	100.63	97.562	98.347	98.553	97.205	97.334	97.33	99.213	98.995	97.699	98.559	95.871	101.21	99.28
107.56	106.45	104.7	102.56	103.84	107.81	105.06	104.74	105.32	107.4	108.3	104.91	105.43	105.53	108	103.08	105.66	104.01	107.1	104.77	103.01	104	106.44	105.81	105.72	106.71	103.85	107.14	104.67	107.39	107.47	105.75	105.86	107.08	102.06	103.9	102.02	105.87	106.33	103.83	105.02	107.05	105.2	107.36	106.54	107.19	103.75	107.71	104.96	106.05
108.3	109.01	109.66	108.44	106.85	110.55	104.14	107.5	109.04	110.6	110.14	107.48	108.77	106.92	109.74	110.24	110.23	108.58	108.36	108.03	107.81	112.72	107.48	110.65	107.24	104.61	111.39	107.9	107.39	106.34	107.27	108.77	112.03	106.86	110.53	108.13	107.96	108.74	107.41	107.11	107.83	106.55	105.92	109.27	106.31	112.35	109.68	112.18	110.52	108.36
107.44	106.43	109.3	111.17	109.76	108.47	108.9	111.53	107.79	108.35	109.88	105.79	110.03	106.67	108.94	107.02	107.13	110.8	109.54	111.31	108.51	107.28	111.12	106.56	111.62	107.78	109.96	107.35	108.06	108.87	105.01	109.45	107.4	106.39	108.74	109.21	106.75	110.05	106.16	109.38	109.18	111.13	108.66	107.39	108.58	107.55	105.93	110.06	109.47	109.9
103.02	104.27	101.14	106.04	103.92	109.17	108.29	106.86	105.35	105.14	106.59	106.36	103.6	107.17	104.91	106.72	105.72	107.77	107.69	105.95	105.97	104.5	106.87	105.93	106.08	105.51	110.32	104.09	106.98	102.87	105.07	105.95	103.16	106.75	104.71	106.33	105.83	106.79	105.7	105.36	107.09	104.18	105	108.03	105.69	105.12	105.06	104.34	105.43	104.56
100.71	96.546	97.556	97.34	98.137	98.761	97.422	96.493	99.036	94.658	99.378	96.147	99.479	100.11	98.711	98.757	100.48	97.898	103.79	99.528	100.64	100.7	99.765	97.491	97.599	98.811	97.795	100.48	96.61	98.44	98.154	98.142	100.08	97.236	97.98	96.514	97.315	99.805	96.38	99.715	102.61	99.533	95.637	99.925	102.53	99.51	97.993	99.879	102.05	100.58
103.92	107.4	108.35	104.81	108.31	106.7	106.67	107.42	104.96	110.4	110.29	106.46	106.46	107.89	108.36	106.6	108.6	110.4	109.04	108.68	106.93	110.13	109.15	106.14	105.93	108.4	104.36	106.49	108.06	105.89	108.28	108.35	106.35	108.8	109.37	108.02	108.99	104.13	105.58	106.94	107.35	111.04	107.96	105.75	105.18	107.72	107.77	107.88	110.27	109.23
109.04	108.96	107.99	106.46	110.85	109.64	108.49	108.78	107.92	106.13	111.51	109.72	108.28	109.52	107.28	107.61	109.21	109.99	107.99	107.21	107.97	108.27	110.86	106.56	112.76	107.54	108.41	106.01	108.31	104.93	107.44	109.45	109.84	108.83	107.23	105.26	109.44	109.07	106.42	110.95	111.13	107.95	105.2	104.38	109.48	107.88	108.5	110.06	109.71	107.93
107.36	110.13	105.79	108.59	109.02	112.53	107.98	107.83	106.8	107.12	110.48	107.29	109.39	109.18	106.88	108.84	110.82	107.6	108.68	107.25	110.72	108.34	108.37	111.52	109.27	110.68	108.25	108.37	108.03	108.18	110.62	110.31	104.63	108.41	109.23	106.57	111.23	107.54	105.08	106.89	108.24	105.96	107.4	108.33	104.42	108.32	107.26	109.46	106.75	108.03
107.79	107.84	107.28	109.14	110.68	111.82	112.73	111.4	111.92	108.95	109.92	109.33	105.98	108.17	107.53	108.02	108.74	109.61	110.45	108.96	104.99	105.98	106.83	107.89	106.44	107.58	109.78	107.44	105.16	108.49	105.85	108.04	107.45	107.43	110.8	109.07	107.27	109.3	107.48	110.33	108.16	108.08	108.11	111.73	108.13	108.37	108.73	109.02	110.16	106.69
97.938	98.541	98.209	96.458	101.09	97.468	102.32	97.798	95.836	99.921	98.752	98.837	98.683	98.478	97.97	98.085	95.963	100.05	96.618	96.831	97.477	99.542	96.754	98.893	103.09	95.926	97.91	99.705	99.71	96.54	98.856	98.432	99.391	99.193	98.151	98.461	99.586	96.403	101.13	97.376	94.629	98.361	97.817	98.688	94.223	95.092	93.76	98.957	98.713	101
101.42	100.01	101.58	101.94	103.19	101.05	100.88	100.3	101.36	103.02	101.84	100.44	100.93	98.511	99.722	102.86	99.665	103.46	103.6	99.231	98.98	99.488	100.44	99.65	98.539	102.33	99.963	97.942	98.996	102.45	100.16	98.498	103.66	102.14	101.05	100.89	101.69	99.804	100.52	103.27	102.65	100.39	101.63	105.2	100.61	100.34	99.554	100	99.02	105.46
104.35	103.02	106.2	103.65	104.76	106.62	105.73	107.79	107.24	106.41	105.1	103.92	104.76	104	105.16	104	104.48	106.11	105.17	104.76	108.35	107.84	103.5	103.36	107.93	106.89	107.1	108.42	106.52	104.16	103.36	106.01	103.7	103.34	107.66	109.63	106.41	107.05	104.85	104.48	104.98	105.8	104.28	104.91	106.73	105.66	108.04	105.07	103.52	105.56
105.22	107.78	106.32	104.19	104.34	105.15	110.33	105.39	103.98	106.64	106.2	104.3	104.87	107.61	107.82	106.57	100.1	104.27	105.77	104.43	106.38	107.29	107.31	105.66	103.86	105.72	104.09	105.95	105.9	104.16	103.3	108.65	106.46	106.83	103.98	107.77	105.39	101.89	102.13	107.94	104.23	107.29	103.45	106.5	104.36	105.85	104.97	104.26	104.27	103.48
106.12	107.85	108.13	110.75	107.3	107.47	104.51	104.88	107.47	103.17	103.55	106.13	106.65	107.19	106.71	105.59	104.08	103.31	107.02	107.01	105.27	104.77	105.06	105.17	105.05	107.72	110.93	105.74	105.76	107.53	107.86	106.79	105.85	106.43	107.92	108.73	109.24	107.23	107.32	106.4	104.82	106.13	107.9	104.65	106.12	107.4	109.59	105.59	108	106.16
107.35	108.02	109.02	108	110.04	109.85	110.04	107.94	109.88	106.92	106.54	109.88	109.78	105.55	108.55	110.6	107.1	110.11	109.57	110.72	113.65	109.87	109.5	106.41	106.87	106.98	106.31	108.46	109.71	110.65	106.43	108.47	106.99	110.42	107.86	107.6	109.92	109.2	106.67	109.41	108.78	109.4	105.87	108.96	109.54	106.92	108.23	109.01	108.76	108.3
103.26	104.92	105.94	103.82	107.49	107.36	106.66	108.9	108.73	107.93	107.52	107.22	111.44	107.51	108.32	107.35	105.56	104.02	105.91	105.83	103.98	108.29	106.13	105.44	106.15	106.57	102.95	109.41	106.16	109.6	104.83	106.79	105.78	107.19	105.66	110.6	101.91	105.56	107.98	106.52	108.61	105.36	107.38	104.88	110.58	105.86	106.87	107.6	108.41	105.41
106.2	111.88	109.54	109.62	108.85	102.64	110.1	108.88	105.42	109.2	103.79	110.46	108.13	104.24	106.06	107.29	106.78	105.82	108.11	109.51	109.2	108.47	107.04	108.69	109.22	109.72	110.37	109.07	111.34	108.72	103.35	107.85	106.11	108.44	111.47	110.64	110.73	109.53	108.56	106.92	106.12	107.84	107.11	109.77	108.69	106.22	105.24	109.67	105.84	110.57
96.142	96.151	101.93	96.278	100.6	99.082	98.701	98.814	99.914	97.69	98.265	94.902	98.02	97.594	98.323	99.444	96.476	96.71	101.35	99.375	97.434	97.657	96.47	98.462	98.014	94.108	98.181	96.215	97.696	97.403	97.161	96.097	96.854	99.16	97.508	99.304	99.358	99.155	98.901	100.22	99.137	97.091	99.87	98.079	97.191	99.698	95.97	95.953	99.064	97.558
105.1	111.8	106.9	105.48	107.61	107.5	106.55	105.77	105.99	105.98	105.54	108.56	109.15	109.37	108.04	109.15	109.33	105.57	104.44	103.03	105.24	103.37	105.93	108.15	105.35	108.99	102.92	110.07	109.33	106.79	105.46	107.03	109.53	106.26	104.03	109.21	108.78	107.37	111.02	105.28	108.98	107.77	106.57	102.91	107.99	109.77	107.77	106.61	104.7	106.9
103.33	105.17	105.78	103.5	106.11	107.74	107.32	104.01	107.15	106.92	107.76	104.99	107.68	104.44	107.2	108.8	106	107.42	104.13	109.99	103.88	107.56	109.63	105.11	104.97	104.39	107.4	106.29	104.49	105.66	107.24	108.89	105.86	104.36	106.99	107.05	104.83	106.38	106.16	106.05	107.14	109.72	110.13	108.56	104.7	107.04	105.18	104.48	105.64	107.42
107.56	107.58	110.31	107.78	109.29	109.81	108.81	105.14	104.91	105.92	107.63	108.64	109.26	106.3	106.33	107.66	106.02	107.41	109.56	106.32	105.63	107.63	106.45	107.5	107.09	111.1	108.76	106.44	106.85	107.44	108.62	109.23	109.85	107.61	105.05	106.06	108.25	106.67	107.37	109.75	106.75	105.24	108.86	110.99	109.03	106.69	106.95	108.14	109.67	109.03
98.073	94.311	97.441	99.485	101.51	97.378	99.798	100.93	97.712	97.414	98.484	98.137	97.499	97.747	96.43	99.074	97.912	96.865	99.651	94.694	100.26	98.205	99.839	99.458	98.083	97.426	96.625	96.212	99.995	96.478	97.521	97.438	99.571	98.525	97.615	97.991	98.976	95.748	98.689	96.042	96.552	98.266	99.202	97.113	98.011	95.568	98.895	98.239	100.32	95.799
100.54	98.805	94.585	97.769	98.402	96.573	98.732	95.459	94.782	95.396	103.19	96.911	100.75	97.533	96.389	97.544	100.22	96.15	98.564	98.199	95.611	95.662	100.98	97.897	98.902	100.28	98.154	97.146	96.39	94.075	97.047	96.141	99.085	97.247	97.611	93.477	96.069	97.39	100.81	98.579	99.623	98.586	97.964	97.872	101.15	97.927	95.931	98.315	97.845	95.897
108.62	108.92	107.74	109.61	104.83	110.1	113.12	109.23	107.52	108.34	106	105.75	106.51	108.06	108.31	107.47	109.98	105.79	106.58	107.76	107.63	108.67	108.46	111.87	107.49	107.78	109.65	111.38	110.25	108.61	107.38	106.31	106.41	104.89	109.24	105.71	110.91	111.65	107.67	105.1	108.52	105.03	106.16	107.58	107.55	106.83	108.25	110.19	106.89	105.02
102.46	101.81	106.65	106.02	107.23	104.38	105.67	109.16	107.3	104.68	104.14	106.16	102.21	105.36	107.09	107.69	108.3	104.07	104.71	106.42	104.29	111.19	106.47	105.49	104.34	107.94	105.22	107.21	106.05	108.88	105.56	107.33	106.81	104.84	102.64	106.44	105.76	104.98	105.75	107.91	104.78	107.96	105.32	105.82	106.28	107.57	105.03	104.72	106.38	106.08
96.71	97.578	99.236	98.726	97.137	100.29	97.294	95.537	95.188	96.647	100.35	99.27	97.477	97.162	95.849	98.557	98.497	97.217	100.31	95.975	98.778	96.686	91.377	95.924	100.24	98.719	98.879	96.15	93.992	100.31	99.594	97.902	98.888	99.878	99.844	95.363	98.83	100.65	95.615	100.48	97.147	96.451	98.189	101.61	99.19	96.924	96.883	101.32	100.29	95.843
105.73	104.95	106.62	107.15	104.67	103.67	104.27	104.23	105.28	105.09	105.49	106.1	103.7	104.98	106.34	107.31	102.71	107.71	106.58	107.29	105.8	105.98	108.12	107.04	105.79	104.48	107.03	105.12	103.72	104.3	106.94	106.67	107.89	107.49	103.54	104.21	104.17	105.84	106.16	106.09	106.18	104.07	106.14	106.07	105.08	104.38	105.63	103.86	103.77	105.12
108.5	103.83	105.37	103.16	106.12	106.94	106.73	103.81	109.71	104.41	106.09	108.37	103.93	105.48	105.85	106.2	107.04	108.57	104.02	109.12	105.11	107.5	102.23	105.56	105.18	107.98	105.23	105.07	104.81	104.59	107.62	107.08	105.62	107.37	106.85	105.11	106.45	106.68	100.57	106.23	105.93	109.32	105.37	109.02	102.66	106.76	104.25	108.06	99.776	105.9
100.94	99.035	95.091	99.095	97.769	98.879	98.02	98.849	97.474	97.968	97.712	98.204	98.46	96.624	98.546	100.2	101.24	98.803	100.19	102.37	97.172	98.13	97.265	98.171	98.398	96.449	96.567	99.074	96.28	94.902	99.57	98.378	98.524	97.761	97.944	98.953	99.163	97.23	96.734	98.981	97.527	98.709	99.279	98.484	98.97	96.993	98.764	98.371	94.977	98.09
106.89	104.3	105.32	105.13	106.18	105.86	105.03	105.22	107.77	105.59	106.67	108.83	105.09	106.62	102.63	103.05	104.29	109.02	105.05	105.28	105.9	106.56	108.64	104.48	103.38	100.72	104.02	105.4	107.18	108	108.98	103.38	103.64	106.21	104.98	103.13	105.83	105.16	104.48	106.99	107.8	103.49	102.53	104.51	106.27	101.88	105.61	104.87	107.82	105.55
98.714	98.771	96.438	97.61	100.05	98.638	97.699	99.709	96.72	94.146	96.373	97.786	97.735	96.075	100.15	98.096	98.698	95.065	98.307	99.915	98.457	97.986	100.14	98.674	99.925	100.33	100.34	98.639	99.264	95.902	94.992	101.65	96.921	96.987	98.337	96.411	99.972	97.842	96.008	97.512	97.175	99.983	96.387	96.84	101.14	95.155	100.39	98.428	98.877	100.13
104.16	106.18	106.44	103.91	107.97	108.08	109.56	107.5	103.33	103.28	102.67	101.5	105.98	101.33	107.1	105.61	105.88	106.83	105.39	104.53	107.49	103.54	106.79	104.12	104.95	100.03	104.76	106	104.07	102.81	107.16	110	106.54	105.96	107.28	108.62	107.86	105.54	105.02	104.97	106.62	104.12	106.07	106.14	105.84	103.9	102.41	102.63	104.89	103.84
107.8	111.23	111.9	110.17	108.95	108.25	111.19	106.32	109.53	107.44	108.34	107.63	109.28	107.42	107.35	105.26	106.19	105.5	108.81	105.93	107.79	109.86	107.4	107.24	107.92	106.41	107.5	108.41	107.48	106.51	111.98	104.42	104.76	108.16	107.27	108.83	108.82	106.36	106.89	107.05	108.32	109.92	106.64	102.64	107.31	107.7	109.94	106.5	109.57	106.51
96.31	100.22	99.413	103.03	98.084	101.43	101.25	100.93	98.006	101.68	102.21	100.78	97.041	99.818	99.188	101.06	100.36	103.12	98.176	98.354	99.171	100.81	99.836	99.086	100.39	99.458	103.96	98.476	100.28	97.141	102.43	99.133	104.62	100.04	98.964	100.42	101.41	101.95	99.212	101.11	100.23	100.92	102.54	103.92	102.04	100.94	97.068	95.4	97.499	102.47
110.53	108.08	106.19	110.45	107.52	106.82	110.55	107.66	106.16	110.28	110.23	104.86	109.52	108.74	107.43	107.47	106.63	105.3	104.27	106.1	108.12	108.81	110.52	109.97	109.59	106.05	112.09	108.85	108.58	108.66	108.7	110.35	106.42	105.41	111.53	108.19	107.59	108.5	108.59	106.81	105.95	105.36	106.88	107.26	109.29	107.82	107.04	107.75	108.85	105.61
107.35	103.54	105.44	107.78	107.41	107.81	107.15	108.05	107.07	103.92	106.01	103.92	107.38	106.07	107.13	107.75	103.69	108.71	106.3	107.63	106.78	107.7	105.37	103.72	105.89	106.82	107.31	107.61	102.64	110.09	107.11	105.37	105.46	103.7	111.05	106.74	106.83	107.29	105.99	107.45	106.25	107.06	108.46	103.48	104.01	105.82	105.3	106.74	106.81	104.64
100.29	104.17	110.64	107.31	102.03	103.81	104.67	104.16	105.25	106.86	104.92	106.63	105.2	105.61	106.84	105.6	106.94	106.61	105.32	106.35	107.02	105.93	104.08	104.71	105.95	104.13	102.08	105.77	106.33	108.9	102.91	107.95	105.52	109.91	106.72	104.42	104.76	106.96	106.77	105.44	108.33	108.75	107.47	106.47	108.82	104.03	105.05	105.18	106.63	102.66
106.8	106.8	106.38	108.78	106.58	106.62	106.76	102.56	106.04	104.18	107.55	107.65	108.08	105.47	109.8	107.27	108.03	106.07	103.51	108.22	106.56	106.34	105.2	107.94	107.76	106.09	109.25	107.76	105.75	105.34	106.54	104.95	106.27	101.61	106.04	103.81	106.97	106.58	105.99	107.38	107.83	107.7	106.77	106.79	105.61	107.01	105.78	109.52	105.45	107.97
107.18	111.37	106.68	109.76	108.45	102.68	107.24	105.71	108.12	106.58	107.77	105.12	107.41	104.09	107.21	109.65	108.9	107.01	104.17	106.69	104.54	106.04	105.94	108.15	104.87	105.8	105.47	107.91	107.55	104.57	106.8	108.43	107.78	104.7	106.19	106.81	106.27	108.41	106.94	106.59	105.08	105.55	100.74	107.09	105.08	106.11	106.52	106.36	109.26	105.91
106.62	102.21	103.38	104.32	106.41	106.48	109.17	106.31	107.66	104.74	106.67	106.97	107.45	106.09	104.13	104.55	108.69	104.56	103.88	106.03	105.39	105.53	104.15	108.12	105.5	106.7	106.19	103.57	104.68	103.99	106.15	106.29	105.67	105.15	105.29	104.76	105.75	107.88	104.16	103.12	104.46	105.56	105.53	106.69	105.5	103.25	106.83	104.24	105.52	105.27
97.829	97.884	97.464	95.198	97.316	100.42	99.23	96.684	96.578	95.595	96.961	97.658	101.29	96.755	98.059	99.616	96.719	96.028	97.034	99.978	99.508	99.841	99.811	100.75	96.749	99.37	98.961	98.803	98.207	98.594	101.77	99.702	98.385	95.475	99.081	99.485	99.073	94.544	98.389	98.176	99.191	98.449	99.353	98.308	102.39	97.345	96.459	95.45	97.906	98.333
104.99	104.86	106.54	106.17	105.74	102.76	107.44	107.25	107.51	107.4	106.34	104.27	106.77	103.33	106.93	104.85	107.29	106.43	104.38	102.72	109.09	105.19	103.1	106.11	107	104.65	105.03	104.96	106.19	104.88	105.8	105.05	106.25	106.52	101.15	105.58	104.46	104.4	106.2	108.63	107.09	104.95	104.75	106.66	104.06	103.83	108.61	103.01	105.61	105.14
97.514	98.539	94.711	98.975	98.98	95.899	100.32	99.437	94.386	98.889	98.964	97.985	96.099	102.17	101.99	97.118	98.141	98.92	102.42	96.132	96.693	97.601	99.111	95.859	97.465	100.39	98.256	100.35	94.424	95.62	96.752	99.03	99.157	99.242	101.03	96.893	98.332	95.705	98.78	97.357	95.662	94.866	98.883	98.992	99.855	95.63	98.059	96.16	96.486	99.305
98.426	104.21	100.56	98.946	99.535	101.16	100.91	104.43	98.419	103.93	99.872	101.4	99.688	102.68	99.348	99.935	103.24	98.415	99.134	98.95	100.84	99.519	99.305	100.08	98.659	101.88	100.43	96.014	102.05	97.185	99.622	100.89	104.3	102.31	98.801	100.73	96.757	100.87	101.17	100.33	100.92	104	101.17	102.43	101.89	100.26	101.42	97.523	99.657	101.52
103	105.68	102.49	108.83	105.21	105.99	105.59	106.47	104.14	104.24	107.2	106.31	107	108.74	104.95	103.65	103.75	104.48	103.53	106.22	105.68	104.24	105.01	108.14	106.3	106.13	107.39	106.81	110.72	106.05	105.16	105.72	103.92	108.47	103.54	104.68	102.89	105.54	106.47	107.23	107.22	107.2	105.12	104.29	105.84	105.87	105.32	108.65	103.93	104.96
107.23	104.97	104.77	108.06	108.23	106.39	104.32	106.62	104.23	107.73	104.66	104.13	107.7	105.09	104.74	109.53	105.2	106.01	107.24	107.37	105.76	104.76	105.2	106.94	107.79	104.43	104.11	108.46	105.99	107.72	104.64	108.47	107.9	103.23	102.37	103.2	107.62	103.49	106.35	110.06	107.8	102.35	107.4	106.97	108.42	105.19	107.42	105.86	104.53	105.52
107.75	105.61	105.92	105.3	105.64	106.32	105.92	106.85	106.62	108.51	105.39	104.89	106.79	105.11	107.7	105.37	109.15	110.52	105.28	106.75	107.43	106.13	104.58	104.62	106.83	106.09	111.17	108.62	109.27	107.8	105.03	109.8	106.43	107.81	105.67	107.21	107.02	107.79	106.15	107.21	105.55	105.01	107.32	106.7	106.08	107.28	107.92	105.52	106.85	106.24
106.79	106.67	107.79	105.93	106.54	105.49	107.15	110.4	108.85	109.2	108.88	106.95	106.73	105.21	106.87	109.41	108.55	109.95	110.93	108.12	109.58	106.71	106.74	108.06	107.82	107.12	109.04	107.36	107.23	106.43	110.77	108.38	109.25	106.6	105.68	106.8	105.51	110.44	109.22	108.55	106.16	108.9	107.71	108.29	107.63	108.1	107.06	110.5	106.52	107.79
108.07	108.08	107.94	108.63	109.07	109.01	107.27	109.91	108.58	106.59	108.1	106.73	107.86	105.57	108.56	108.36	105.78	103.05	109.1	109.72	107.46	109.93	107.25	105.29	107.24	110.06	108.23	108.6	107.38	108.14	110.47	107.36	103.56	106.46	108.79	108.34	106.11	105.47	107.76	106.22	109.38	110.35	103.51	110.34	106.9	107.24	109.05	108.74	108.47	108.52
104.48	105.1	107.49	106.44	106.11	108.17	106.68	102.32	104.42	105.35	105.93	106.29	105.05	109.35	106.43	106.63	106.34	106.74	107.78	105.67	105.95	104.79	104.39	105.72	106.8	104.23	109.66	104.41	104.02	102.65	106.24	106.62	106.06	106.04	107.35	102.73	104.03	103.11	103.85	107.13	103.8	104.91	107.8	104.41	103.65	104.69	103.3	105.21	106.71	105.47
105.8	110.09	107.6	109.46	106.83	108.41	107.54	108.31	108.07	108.43	112.49	107.43	106.28	108.82	108.08	107.23	108.62	106.76	111.57	107.59	106.96	107.1	107.03	107.97	106.47	109.15	106.54	109.05	108.05	110.08	108.68	104.36	105.6	108.3	109.78	104.82	110.34	108.95	106.19	106.85	108.69	106.05	107.76	108.99	108.61	108.2	103.18	111.1	107.5	102.92
102.92	100.99	102.57	101.91	98.745	101.84	104.82	99.157	104.92	102.27	103.97	99.174	102.31	103.8	105.9	102.59	102.94	100.72	103.13	104.69	100.8	103.32	100.57	102.54	105.41	104.55	104.83	102.68	102.1	101	101.92	103.65	101.45	102.92	106.06	102.44	103.45	103.84	102.62	105.19	101.03	101.28	103.72	100.72	105.12	101.68	103.14	102.49	103.67	102.67
105.4	106.37	107.24	108.59	106.16	105.75	107.3	107.24	106.55	105.05	105.05	106.26	107.39	111	109.24	105.32	107.95	107.61	108.81	108.7	107.66	106.43	107.43	104.41	106.17	106.75	105.42	106.13	104.64	107.08	104.67	107.29	106.08	105.39	107.64	105.19	104.45	102.88	106.18	107.89	103.81	108.22	107.91	104.12	105.98	104.1	104.62	105.89	108.93	107.41
105.9	108.86	109.45	107.71	108.1	109.95	110.02	109.48	112.58	107.72	107.81	106.65	109.46	112.49	106.41	112.73	110.19	109.69	110.08	106.53	107.49	106.53	107.62	108.15	106.38	105.57	105.64	108.43	107.75	110.59	107.4	107.37	109.32	109.64	106.17	108.02	108.58	109.14	109.62	109.61	108.95	107.11	110.78	107.86	108.39	105.66	109.33	107.68	109.44	107.55
108.16	109.64	108.04	107.41	108.96	111.47	110.58	106.7	109.15	107.81	110.43	105.74	106.24	107.43	110.27	108.66	108.16	108.9	108.58	106.87	107.86	107.97	106.45	110.3	107.78	107.13	107.6	110.54	109.59	106.95	106.98	108.38	106.92	110.5	108.05	108.08	106.54	104.53	105.03	110.5	105.7	107.92	108.86	111.09	107.23	109.46	108.25	110.91	110.61	108.63
95.263	99.688	98.495	96.942	97.074	99.207	97.134	100.3	97.501	102	98.315	99.811	97.066	94.485	95.211	99.338	94.98	99.543	101.38	99.489	97.11	97.293	97.049	99.363	99.608	99.417	100.59	97.603	96.515	97.727	96.107	96.666	99.966	100.04	95.524	99.436	98.011	93.507	97.618	100.89	96.493	97.436	97.98	98.686	99.06	96.121	94.159	96.802	97.825	96.859
99.514	98.731	99.283	95.6	95.027	97.856	96.916	96.384	98.586	100.98	97.848	95.821	95.532	100.88	96.388	96.801	95.24	98.235	99.299	92.58	100.1	96.781	100.78	96.945	100.47	99.079	94.822	98.033	97.679	96.971	101.92	98.251	99.057	96.75	94.903	96.096	96.743	98.183	95.54	98.321	96.742	97.249	99.161	98.425	93.886	98.443	99.02	99.552	99.06	97.822
105.87	107.77	108.72	105.74	111.05	107.08	107.96	106.52	109.09	107.43	109.38	107.43	107.09	107.69	107.14	104.45	108.31	108.63	109.54	104.99	108.17	108.65	107.98	106.11	109.86	104.51	105.72	106.5	104.65	109.18	105.69	110.15	109.15	108.83	107.41	110.36	108.2	109.1	107.85	108	106.77	107.85	105.93	106.92	109.85	111.62	105.13	110.02	104.53	107.61
107.83	105.18	104.5	109.21	104.03	105.58	105.41	103.13	101.76	103.41	106.89	105.89	107.82	104.36	109.26	104.7	105.65	105.31	101.54	106.85	105.23	105.54	105.25	106.58	106.55	104.12	102.38	104.02	105.78	105.8	107.95	103.84	105.29	105.29	104.08	101.71	106.96	106.24	105.41	103.18	106.85	104.24	107.78	107.06	106.55	103.85	106.73	105.87	104.95	106.15
106.57	103.81	107.37	106.65	102.56	108.62	106.25	104.9	103.54	104.75	106.65	105.93	104.37	104.81	108.84	103.54	103.96	105.39	107.56	106.32	107.66	107.68	104.35	105.24	105.93	104.82	104.33	106.49	108.56	101.06	102.36	105.5	102	105.4	105.06	104.47	102.76	106.14	105.07	104.88	104.39	108.34	105.42	107.41	102.61	104.92	106.86	106.64	102.73	105.79
106.67	105.43	107.32	107.91	106.91	108.47	105.33	109.11	108.27	109.57	105.64	104.54	107.02	106.48	106.94	106.96	108.03	110.6	106.37	102.9	107.38	108.78	102.55	103.23	107.18	107.72	108.43	106.46	107.2	107.6	107.43	104.78	105.86	105.98	106.14	105.1	107.56	106.81	105.32	104.39	106.26	103.47	104.35	105.67	105.5	107.45	104.59	109.83	108.33	106.6
103.71	103.15	104.56	106.39	106	106.12	103.73	106.64	104.32	103.28	103.81	106.39	110.19	106.43	105.09	103.59	106.84	104.65	109.14	103.33	107.47	103.07	104.02	105.98	107.09	104.03	105.7	106.67	104.99	104.95	105.51	108.76	104.1	105.94	102.57	103.78	103.85	105.42	101.23	106.64	104.02	104.39	103.12	111.41	106.33	106.07	104.56	106.78	101.5	105.58
106.32	102.93	108.06	105.7	108	108.57	101.4	107.25	106.91	106.06	107.41	107.99	106.35	109.59	104.62	105.05	106.52	108.59	105.67	102.96	105.13	106.23	106.68	108.44	106.61	107.47	107.05	104.87	106.72	106.39	106.92	106.27	108.26	105.53	105.45	109.07	107.49	107.29	105.75	107.4	108.29	107.34	106.42	106.3	104.19	108.03	103.19	103.12	105.59	108.28
105.17	106.86	108.07	104.77	111.14	110.03	110.46	108.67	106.94	108.59	111.79	111.72	108.84	108.86	111.62	110.54	109.92	108.62	107.29	110.51	105.64	109.9	108.76	111.88	107.43	109.57	111.12	109.37	108.97	107.86	108.96	107.6	110.68	108.45	106.99	109.11	109.66	106.04	107.61	107.61	110.31	108	108.84	107.49	107.48	108.09	108.1	108.72	111.18	107.11
109.71	107.94	106.12	110.77	107.95	107.37	107.83	107.87	107.64	110.09	106.34	105.7	109.6	108.99	103.67	108.56	107.08	108.02	107.27	106.87	109.42	108.14	111.01	110.32	110.92	107.18	108.85	107.11	109.19	110.54	108.85	107.07	107.12	107.34	106.32	108.74	110.06	109.27	109.63	105.54	106.02	107.83	104.44	108.31	107.55	106.44	105.63	107.99	107.24	106.84
107.71	109.48	103.06	107.92	104.65	104.47	103.71	108.1	106.82	104.87	107.53	104.72	107.99	107.35	106.6	104.18	103.76	106.16	106.61	104.21	106.58	105.72	106.38	104.91	107.13	107.56	108.39	104.8	104.81	109.04	106.77	105.47	110.29	106.84	102.38	105.83	106.48	106.96	105.29	104.17	107.12	106.42	106.2	106.66	104.38	104.21	102.87	108.25	101.14	106.33
108.73	103.52	106.26	109.39	106.04	107.6	107.24	105.2	106.91	105.29	106.48	106.06	106.95	109.52	104.48	106.08	106	107.71	103.85	105.29	108.97	102.98	105.78	106.71	107.03	101.33	109.49	108.74	107.6	106.7	104.16	105.69	107.36	104.35	107	104.12	104.52	106.5	105.24	106.87	108.47	107	105.03	106.28	104.17	108.48	103.42	108.27	104.2	108.24
101.08	98.638	99.771	96.025	99.704	100.72	95.598	99.42	102.59	97.175	97.826	96.565	97.111	96.788	101.4	96.623	97.433	98.353	95.153	98.386	101.84	97.715	98.981	96.83	97.782	97.454	99.338	98.461	97.258	101.59	95.857	96.491	97.892	98.279	95.308	97.597	94.23	99.783	97.18	98.203	97.657	96.765	98.634	98.546	98.116	98.644	97.276	99.238	96.315	97.454
107.36	107.3	109.73	108.71	112.12	108.8	110.05	105.85	111.33	108.16	109.19	109.03	109.03	109.38	105.54	110.59	109.45	109.39	105.13	108.64	107.2	108.59	105.54	110.19	109.77	107.24	106.79	107.66	111.55	108.22	107.49	105.92	106.78	110.56	110.91	107.57	107.74	106.96	107.14	108.51	109.36	107.13	107.32	108.94	106.87	110.86	108.82	106.85	108.52	106.92
112.09	110.33	112.05	112.69	111.69	109.27	109.7	108.29	113.97	109.47	110.84	106.01	109.39	109.41	113.61	112.99	112.06	113.89	108.51	112.68	112.8	106.49	110	108.43	110.07	107.99	112.47	111.42	110.74	109.98	111.41	111.55	112.59	109.9	107.89	110.84	108.97	112.7	110.33	109.37	108.33	110.8	106.51	111.62	111.94	112.01	105.66	108.62	109.55	107.93
97.195	99.097	99.582	97.735	97.844	96.965	98.26	97.173	101.17	99.104	99.165	99.313	100.69	101.08	98.34	99.166	96.639	99.449	100.17	96.486	99.322	99.378	98.272	95.342	97.826	98.657	99.771	99.357	98.392	97.968	97.666	100.05	98.946	100.66	95.926	99.56	100.28	98.572	98.257	100.55	98.877	93.845	96.259	97.485	100.97	102.52	100.58	101.45	99.915	99.2
107.02	110.37	112.24	108.35	108.41	108.88	109.97	109.3	105	106.49	108.64	109.46	109.73	105.72	107.94	109.9	106.55	110.26	107.52	108.83	110.25	107.86	107.55	106.65	108.63	108.97	106.19	107.83	110.23	110.84	105.16	108.43	108.72	109.48	106.1	107.38	109.08	109.23	110.03	107.76	105.85	105.97	107.97	109.98	108.85	105.95	107.36	108.59	110.42	108.09
106.55	109.67	106.43	105.83	107.46	103.46	105.69	103.75	108.15	105.69	102.14	107.35	105.58	102.55	105.86	104.96	108.07	105.1	105.01	103.86	102.83	105.6	106.1	107.01	106.03	106.59	104.26	105.18	102.65	100.34	105.29	108.44	106.09	106.15	105.43	107.99	109.61	108.53	108.35	106.82	106.15	103.49	104.48	106.43	104.91	105.62	104.13	107.53	107.38	105.13
106.32	106.17	104.85	106.58	105.29	105.38	106.44	106.42	104.26	105.97	105.15	108.21	106.36	104.98	107.69	107.65	102.35	106.91	103.43	106.09	105.65	105.68	104.65	104.77	106.14	106.86	110.17	102.93	105.09	104.96	105.73	103.76	105.43	106.34	106.97	107.01	104.07	108.91	105.47	106.28	107.19	107.49	107.29	104.55	104.94	103.81	105.51	104.22	105.91	107.83
106.99	106.47	105.89	107.39	104.56	107.98	105.57	106.08	105.52	104.52	107.55	101.67	105.45	102.34	105.13	105.28	105	106.71	103.36	103.36	107.32	108.22	102.54	104.37	105.45	105.68	107.76	107.85	107.9	104.27	105.97	108.04	106.6	105.18	105.74	102.99	105.53	107.46	106.89	107.65	106.56	103	102.88	105.28	103.52	108.64	107.68	104.61	105.81	102.8
106.36	102.01	105.98	103.85	106.55	107.66	107.43	103.41	103.74	107.68	104.58	105.39	108.53	107.97	105.01	103.41	103.19	102.86	101.69	107.93	107.57	104.37	108.22	105.35	104.85	100.1	106.31	102.43	105.13	104.78	105.22	103.46	104.08	106.73	104.19	106.54	104.96	104.39	104.51	105.07	103.19	107.44	104.55	108.52	107.19	107.9	106.41	105.16	107.85	106.1
110.87	106.24	108.32	106.99	107.21	105.02	107.5	106.42	108.14	105.1	108.51	108.87	106.76	108.04	107.86	107.69	106.31	107.9	108.96	108.39	109.21	107.67	109.24	109.15	108.42	104.82	105.11	107.04	106.82	108.22	105.89	109.9	106.8	107.81	109.58	107.09	104.79	109.76	106	110.37	111.47	106.92	109.86	107.45	105.22	109.94	108.36	106.08	109.49	108.53
106	103.69	104.92	109.88	110.27	106.24	104.37	107.89	106.1	107.56	106.1	104.95	106.56	106.68	105.02	107.55	107.79	103.31	104.7	107.74	107.42	110.74	107	107.01	108.24	105.5	108.53	107.23	106.71	105.88	106.14	105.72	104.98	107.04	110.86	104.87	105.01	110.65	107.78	108.02	104.81	106.37	105.07	108.85	110.89	103.63	104.59	105.27	107.93	106.08
102.19	101.21	101.84	101.09	96.244	100.71	99.997	100.39	100.81	102.33	102.02	101.59	102.76	99.31	100.56	98.93	100.73	100.34	99.046	98.618	103.56	102.1	98.796	99.768	101.35	99.17	99.379	102.99	102.14	96.873	98.819	101.66	100.3	99.704	98.514	99.69	102.55	101.85	101.18	100.9	99.282	99.632	102.03	99.333	97.882	99.413	101.51	99.121	100.64	102.31
107.45	107.87	108.68	106.26	108.85	108.55	110.54	110.85	108.63	106.38	108.7	109.26	107.15	106.41	107.65	108.63	104.16	110.29	110.3	105.31	108.2	109.78	107.15	108.35	104.71	106.18	109.03	108.37	109.03	109.42	108.06	108.46	108.64	106.97	107.64	108.49	105.74	110.97	105.78	104.82	109.27	106.32	108.09	107.78	107.37	108.82	107.78	107.67	107.73	104.74
106.76	106.94	104.75	106.28	106.3	104.49	105.58	104.4	106.76	106.77	106.48	104.95	106.66	106.82	108.81	106.05	105.57	107.58	110.75	101.06	106.02	104.77	108.61	106.51	104.77	104.6	104.91	107.06	105.69	103.65	102.43	104.02	105.09	102.94	102.28	107.09	107.58	105.4	105.75	106.41	103.61	103.95	107.65	103.27	105.83	105.71	105.03	104.96	105.49	102.93
105.25	106.97	105.18	106.82	106.42	103.74	105.72	105.93	104.64	107.02	103.28	104.33	104.41	104.94	104.95	104.8	105.8	104.01	105.99	103.65	105.01	107.87	107.64	106.69	103.99	106.53	106.11	104.7	104.8	106.47	106.1	105.56	104.01	107.31	107.7	104.4	105.35	102.72	105.31	106.78	104.87	106.05	104.24	105.17	103.91	105.74	106.07	104.27	108.43	105.95
107.31	107.62	107.92	109.17	105.67	109.84	105.88	111	106.61	106.5	109.43	108.97	105.81	107.43	110.73	107.19	108.76	108.41	105.62	108.71	104.71	107.17	110.5	112.29	107.12	108.13	107.92	105.82	106.07	106.34	109.66	108.28	109.08	108.34	106.9	108.96	111.54	109.67	105.7	105.43	111.13	108.91	111.45	108.65	110.82	108.58	106.09	107.68	106.35	108.34
104.23	104.19	106.97	106.06	107.03	101.94	104.24	106.66	105.43	109.73	104.04	107.51	104.13	107.46	102.73	102.92	107.85	104.05	105.75	107.91	104.72	104.72	107.2	105.04	102.8	107.37	109.17	104.31	106.37	105.97	106.35	104.93	105.85	107.31	107.8	105.74	108.71	105.96	102.21	106.06	105.01	105.71	105.16	107.15	105.61	107.81	106.22	105.18	103.83	106.55
108.65	108.59	110.69	110.47	106.36	108.17	111.61	108.26	106.96	108.06	109.93	108.37	108.21	105.15	103.67	109.74	108.68	105.31	108.28	106.06	105.58	108.54	107.18	108.84	107.7	106.48	111.2	109.6	109.6	108.47	107.11	109.17	109.37	110.05	110.22	106.95	108.36	109.24	109.32	107.89	107.46	109.62	109.74	110.6	107.78	105.9	108.06	105.89	107.89	110.12
106.71	106.34	107.59	108.4	104.17	107.33	108.06	108.37	106.83	107.81	107.08	109.51	107.31	108.68	103.62	105.59	107.28	104.57	103.75	106.77	107.32	105.08	105.98	108.35	107.31	102.27	105.02	104.01	107.21	106.34	108.06	106.92	108.62	106.53	107.4	105.03	105.6	104	105.48	104.74	109.12	109.29	106.5	108.25	105.37	104.28	105.44	105.1	106.93	105.85
97.242	99.384	99.223	101.02	96.706	100.68	101.48	102.79	98.503	101.57	99.766	98.56	101.76	100.91	99.805	100.19	102.01	99.359	102.06	100.89	101.61	96.918	99.584	103.99	98.843	98.334	101.57	100.39	102.58	103.48	99.881	101.24	99.745	99.592	97.636	101.45	100.65	98.725	99.465	102.3	98.011	96.756	101.16	99.442	102.06	98.134	100.02	103.6	102.87	100.51
103.28	106.18	105.92	105.63	107.17	102.03	105.88	104.16	107.61	103.95	107.37	106.37	101.25	104.31	105.84	103.57	105.48	107.6	104.8	105.62	105.75	107.37	107.57	104.2	104.22	105.55	107.5	107.68	104.28	107.73	105.01	105.78	104.45	108.58	103.22	105.22	106.03	103.7	105.66	106.82	108.9	103.17	105.61	104.09	104.9	107.34	106.2	104.36	105.2	105.35
108.02	108.9	104.64	103.23	110.67	106.29	106.06	107.6	108.21	107.26	109.06	103.96	106.54	104.43	108.2	108.73	108.71	107.03	107.95	105.2	105.5	106.61	107.24	105.81	108.43	110.85	106.96	109.27	104.02	107.43	109.79	108.75	108.28	110	104.35	108.3	107.78	106.93	109.17	106.63	107.13	108.14	107.11	110.19	106.83	111.38	109.01	109.23	108.9	104.59
104.01	105.26	105.53	107.76	105	105.86	107.75	107.48	105.45	105.86	107.34	104.9	106.85	104.9	107.36	106.06	107.51	104.62	105.39	107.5	108.21	104.87	108.36	107.78	103.37	107.55	105.52	109.61	105.74	107.62	106.44	107.99	103.75	106.32	104.99	101.37	108.02	106.79	106.85	104.72	106.76	106.33	106.32	105.96	104.78	101.75	104.67	106.25	103.53	109.46
106.57	107.07	105.13	109.86	107.56	104.92	106.53	103.98	109.06	107.38	107.44	110.5	109.95	105.38	107.16	107.9	106.19	107.59	106.05	106.86	104.47	111.29	108.96	106.95	107.23	105.85	106.5	105.87	107.31	105.54	107.8	104.44	108.75	107.58	105.28	105.61	107.28	104.77	105.44	102.88	102.74	109.08	105.86	107.01	105.7	106.05	107.19	106.08	106.4	106.89
112.18	110.9	110.14	110.36	110.05	112.05	111.06	110.1	110.34	111.96	109.32	110.47	110.3	111.61	111.39	112.21	112.42	108.98	109.25	112.99	111.44	109.74	108.77	108.2	108.91	110.92	109.45	108.92	107.65	109.73	110.99	112.14	107.3	111.03	111.48	110.99	112.7	112.66	111.02	107.05	108.85	111.06	111.25	110.28	112.32	107.28	109.74	108.01	112.24	111.72
106.68	107.69	104.76	106.78	104.65	106.19	105.33	105.74	106.89	103.03	106.22	107.36	106.77	102.38	105.55	109.21	103.98	104.83	109.32	104.63	104.72	106.18	109.46	105.98	104.71	104.64	105.68	104.35	103.96	103.83	100.21	105.81	109.04	104.72	104.99	104.31	104.09	103.09	102.6	104.1	105.9	105.77	105.57	104.96	105.98	107.15	104.03	107.33	103.51	107.51
110.19	104.44	104.67	106.48	105.41	104.36	109.11	104.54	105.09	103.67	108.44	104.73	104.7	103.36	104.21	103.29	107.19	106.9	107.54	107.11	104.4	102.85	105.98	103.63	107.86	104.58	107.06	108.49	106.52	106.99	106.41	104.18	107.51	108.33	108.14	104.68	107.15	109.89	108.95	107.59	108.6	100.84	107.52	106.72	107.63	102.14	104.73	104.64	109.46	107.44
97.652	98.693	101.35	101.98	99.576	98.42	98.773	103.08	100.95	97.638	101.2	99.855	102.67	100.99	101.78	102.52	102.81	101.09	101.61	101.18	100.09	101.22	100.86	98.247	101.43	98.494	101.01	100.92	99.365	99.815	102.11	100.89	101.38	101.02	101.4	102.84	103.22	103.17	100.38	103.06	99.205	97.785	100.14	99.662	98.636	100.72	99.689	102.44	97.494	100.07
105.86	104.2	102.56	104.27	104.01	102.56	104.73	104.36	105.44	104.67	102.94	102.51	106.56	106.23	106.33	102.17	107.63	104.83	105.03	104.92	105.95	104.83	105.18	104.91	104.63	104.51	103.86	104.38	103.75	105.5	108.51	107.47	106.71	106.68	103.19	106.96	103.76	108.38	104.67	110.43	105.37	108.28	105.59	104.48	104.48	99.909	104.08	105.25	103.3	105.59
110.23	105.86	105.78	106.77	103.2	108.25	106.05	103.91	106.86	105.96	103.58	107.29	105.51	108.2	106.4	108.71	107.03	106.55	106.77	108.1	105.52	105.62	104.33	107.67	108.53	100.19	107.69	106.55	104.63	109.33	104.44	104.9	104.54	105.85	104.57	109.08	108.12	107	103.69	109.27	108.11	107.72	103.83	106.97	107.34	105.09	108.05	108.08	110.42	106.07
104.42	107.7	105.35	105.9	104.79	106.59	108.85	102.27	104.03	105.53	106.07	103.28	103.08	108.08	106.17	105.41	105.72	108.44	107.71	105.52	104	105.33	107.3	105.77	106.26	106.69	106.01	105.39	108.04	106.65	107.89	107.93	103.44	105.74	107.06	107.16	103.67	108.88	105.13	106.12	105.14	106.48	106.01	104.78	107.17	106.6	108.09	104.52	108.86	105.23
103.43	107.61	110.18	105.09	104.22	107.15	105.04	103.72	102.52	105.74	101.58	107.92	104.64	110.46	105.78	106.15	104.63	104.33	106.52	108.5	104.12	107.13	106.4	105.78	106.12	106.66	106.32	104.49	106.73	106.53	107.87	103.33	105.96	108.59	106.23	103.42	105.33	107.28	103.6	105.8	106.49	107.11	105.75	102.05	106.14	107.96	103.81	104.01	107.63	103.19
107.39	106.3	103	108.54	107.8	106.95	108.98	106.42	105.6	103.38	104.45	106.84	106.37	105.19	107.74	105.43	107.28	104.55	108.73	106.92	108.33	106.97	105.84	107.52	104.88	106.73	106.12	105.82	102.47	107.36	107.64	106.19	105.84	109.9	105.38	110.21	104.89	109.59	107.28	103.48	103.07	106.55	106.6	105.69	109.21	105.86	109.45	107.93	106.25	108.21
111.82	110.85	112.21	110.44	112.87	110.08	113.46	111.2	109.37	111.07	108.72	111.53	109.94	112.7	111.4	110.15	109.4	109.9	113.12	107.72	110.4	106.1	111.18	108.07	107.56	112.89	108.33	111.37	108.37	110.87	109.3	115.09	108.6	111.62	113.53	115.46	112.02	112.39	104.96	110.49	112.46	111.53	110.33	110.38	108.36	106.91	109.62	109.76	110.67	110.97
100.05	98.823	96.529	96.87	97.184	99.012	96.996	102.73	96.856	99.379	99.917	100.9	96.249	97.741	97.898	97.565	96.507	97.516	98.374	100.46	99.561	95.928	96.502	99.57	96.081	97.114	100.8	98.983	94.273	100.61	95.502	99.181	101.35	95.879	97.248	96.613	96.558	98.002	98.099	96.699	98.52	94.666	98.279	94.073	95.89	99.324	102.19	97.222	97.94	96.752
97.695	99.283	98.222	98.961	96.74	99.817	97.562	99.639	95.708	101.62	98.224	97.699	99.817	99.487	98.824	100.26	98.019	99.063	96.092	98.735	97.889	99.79	95.698	97.839	96.246	99.063	99.817	98.902	102.58	98.974	97.91	99.002	102.7	98.544	98.828	97.752	98.398	99.384	97.742	98.43	98.628	99.039	100.64	94.331	99.164	97.355	97.787	98.426	98.057	99.462
104.29	105.7	105.6	107.81	108.15	106.17	105.65	105.99	104.95	106.44	106.54	108.08	108.61	106.94	105.75	105.82	105.95	106.94	106.36	104.53	111.14	107.8	104.23	106.81	107.22	108.65	106.11	107.85	105.69	107.2	104.65	105.81	106.67	104.94	107	105.52	107.34	102.38	110.9	107.55	111.8	105.86	109.06	107.83	106.01	105.85	106.71	106.7	105.89	110.06
97.784	98.472	95.862	95.848	99.376	98.801	97.772	98.024	99.252	95.467	99.546	100.03	97.468	95.834	100.13	98.126	98.801	95.225	100.63	97.62	100.96	97.879	96.065	97.288	97.365	98.036	96.728	96.479	99.809	99.06	96.279	95.938	99.065	98.299	98.722	98.562	97.724	98.722	98.329	98.234	101.45	96.215	95.678	98.721	97.951	98.151	97.962	99.222	99.696	96.982
105.87	107.04	108.24	109.87	108.51	110.11	106.01	107.14	105.43	107.3	109.07	104.99	105.01	108.94	109.92	108.26	109.29	106.03	104.23	108.18	105.28	104.94	108.95	104.66	103.82	108.61	108.81	107.28	107.16	106.9	106.79	107.59	106.96	106.38	106.28	105.75	104.82	102.92	108.47	108.05	108.93	104.36	104.85	103.49	104.84	105.11	104.93	105.97	109.24	106.59
95.476	96.737	97.178	95.499	99.643	97.909	90.89	96.855	96.643	95.356	96.235	99.728	98.638	99.58	99.032	95.944	96.265	96.518	99.454	97.519	94.953	99.445	95.386	98.882	97.341	95.76	96.381	96.603	98.639	100.89	100.52	97.001	96.264	100.04	97.593	98.315	97.83	99.244	96.686	99.696	98.496	97.305	95.56	99.478	99.663	96.188	95.856	98.904	100.21	97.173
107.64	108.38	109.35	108.31	110.6	105.59	104.36	106.3	110.32	109.4	112.05	109.07	110.5	111.24	103.92	107.33	111.58	109.21	107.66	108.18	109.24	108.72	110.2	106.87	109.54	108.77	108.45	104.86	108.73	107.68	111.52	107.63	105.95	109.53	109.86	110.6	107.44	109.84	109.66	110.55	108.03	110.1	105.83	108.04	112.11	109.44	109.32	106.95	108.37	107.78
108.9	107.98	105.38	110.41	107.55	107.95	110.14	111.13	107.8	108.47	105.37	107.98	106.23	107.4	107.15	110.79	111.22	107.77	113.19	110.83	107.94	108.81	108.54	110.16	110.9	107.08	108.57	107.61	109.1	110.01	109.03	107.52	109.13	107.78	107.29	105.9	108.99	109.68	107.58	105.04	108.28	109.83	106.16	108.74	109.38	109.12	108.73	108.13	105.75	109.86
106.95	104.72	108.51	107.2	107.1	103.45	109.27	106.4	106.22	108.69	106.91	104.89	107.07	106.2	106.09	104.45	105.48	108.46	105.33	105.58	105	106.07	105.19	106.13	111.95	105.67	105.1	106.75	105.9	109.85	106.74	103.16	105.46	105.51	107.85	105.5	106.57	107.4	107.07	108.67	108.19	107.27	104.6	106.93	105.55	107.88	107.94	107.93	104.92	102.72
96.477	97.229	100.22	96.272	99.737	96.582	98.063	97.266	96.683	99.545	96.481	94.999	98.08	98.075	96.275	96.927	97.555	101.94	99.959	98.912	96.79	101.25	95.898	97.222	97.814	96.667	98.559	97.992	98.419	98.532	99.69	96.764	97.683	99.644	99.635	99.523	97.972	97.975	97.787	99.933	98.229	101.43	101.38	95.832	98.374	94.861	96.627	97.68	99.082	96.443
104.94	106.84	106.54	106.69	103.02	106.15	105.56	106.06	109.02	105.92	108.46	106.39	104.92	106.09	102.57	106.87	107.68	104.85	109.67	104.69	106.51	103.52	99.645	104.44	104.12	106.05	105.87	106.2	106.8	108.68	107.75	109.82	103.66	108.23	106.98	108.37	105.37	105.67	104.94	105.96	106.19	105.38	104.72	105.86	106.01	107.03	107.16	102.27	107.7	102.24
106.65	105.5	104.79	103.46	105.41	109.13	105.21	105.81	105.69	104.01	106.97	103.86	106.88	106.68	103.5	104.44	107.36	106.92	104.97	102.55	104.82	106.62	107.14	106.92	104.58	103.18	107.81	105.22	106.03	105.05	104.52	104.59	107.88	104.08	104.37	106.68	104.97	104.34	106.48	106.64	106.62	105.75	104.98	106.87	102.6	103.69	107.41	107.16	103.8	103.8
108.54	106.05	109.62	107.63	107.8	104.95	107.01	106.82	108.21	106.52	108.22	106.01	108.49	105.09	108.56	108.39	108.23	107.77	106.72	107.79	108.13	107.81	108.36	108.19	105.53	104.68	111.01	108.52	108.45	106.21	111.75	108.23	108.08	105.67	104.7	108.99	103.44	106.03	107.31	106.53	107.39	107.97	108.15	107.12	108.01	107.91	107.92	107.66	108.43	108.6
105.48	103.25	104.2	106.2	104.97	108.19	107.65	103.74	105.97	106.89	106.71	110.45	105.76	103.77	107.85	107.39	104.85	104.75	103.59	106.67	104.56	107.43	106.93	105.93	107.56	105.58	102.85	105.51	108.04	104.58	107.46	107.21	107.77	107.37	109.75	105.08	107.06	105.13	103.99	103.08	106.43	109.74	104.7	107.85	108.3	106.1	106.04	105.25	104.37	108.56
98.291	97.235	96.636	98.428	94.996	98.068	99.128	97.99	99.438	93.547	99.982	99.875	98.749	97.848	97.466	100.85	98.506	97.574	95.695	100.73	98.446	97.721	96.479	98.149	98.815	95.277	98.3	98.108	96.908	98.791	99.127	99.055	95.727	96.745	96.594	96.772	99.426	97.033	98.124	97.31	100.42	98.797	97.244	99.012	96.988	98.172	98.903	94.691	94.787	100.49
110.38	114.13	108.92	109.49	109.77	110.36	110.98	112.15	110.5	110.21	110.07	112.59	107.93	112.49	110.28	111.46	111.52	112.08	111.48	113.08	112.4	111.2	110.81	109.04	111.72	111.34	108.18	110.16	108.1	109.32	110.43	111.73	108.3	107.3	109.27	110.94	108.75	109.54	112.05	109.8	110.86	110.41	110.74	108.71	108.45	109.01	109.25	112.76	109.8	109.29
108.31	110.18	106.58	107.27	109.88	111.45	112.82	110.39	108.3	102.92	107.38	110.98	106.88	109.45	107.34	107.83	112.86	108.78	106.31	107.26	106.63	107.43	105.49	107.47	109.76	106.79	104.68	109.74	106.98	108.53	106.97	108.23	104.14	109.5	106.74	108.46	105.47	109.27	107.19	108.9	108.83	109.35	108.45	108.54	108.14	105.81	104.47	109.35	108.39	107.63
106.46	104.79	104.76	107.13	104.21	105.61	104.68	103.27	105.36	105.58	105.32	109.27	102.77	105.32	105.97	106.96	103.88	105.18	105.38	108.99	106.68	106.59	108.33	106.45	107.29	107.35	107.46	105.35	105.31	106.76	105.02	104.36	107.26	104.55	104.75	108.42	104.94	104.04	107.51	107.28	106.95	106.86	105.51	104.63	105.38	107.01	105.84	107.74	105.65	110.11
107.65	104.38	104.06	109.09	109.34	109.03	109.7	108.93	108.84	106.5	111.39	111.38	106.59	110.55	108.97	108.58	105.89	106.98	109.86	107.47	109.33	109.51	109.53	108.52	110.23	108.35	111.66	107.82	106.51	111.14	106.69	107.19	105.7	108.3	109.94	107.97	111.58	107.3	109.51	108.56	106.7	110.29	111.87	106.2	108.87	110.96	107.33	108.42	109.72	109.58
106.15	110.15	111.63	107.16	110.91	108.82	105.47	109.62	113.48	108.57	105.39	110.82	107.67	110.51	111.42	110.59	110.9	109.38	104.1	107.71	103.57	108.63	107.84	109.69	107.69	105.31	107.51	104.97	106.35	108.92	107.85	107.47	108.19	105.79	111.16	108.19	110.18	107.77	106.41	107.09	107.21	107.06	109.86	106.69	106.89	109.58	106.04	108.2	110.86	106.97
98.963	99.876	100.47	98.799	99.043	98.272	94.757	97.162	99.552	97.085	96.377	96.125	98.014	98.693	98.878	96.746	101.03	97.648	96.459	95.455	98.998	97.889	101.28	101.49	97.59	100.5	98.617	97.95	93.785	98.111	97.775	99.384	101.69	98.004	99.823	97.298	99.64	100.25	97.662	98.364	97.548	100.74	98.945	98.539	97.491	97.144	97.769	95.159	96.074	96.999
106.73	108.57	106.81	108.47	109.29	104.81	107.18	106.7	104.37	108.25	107.49	108.76	108.37	108.12	105.12	106.63	105.13	108.45	108.6	108.74	110.8	103.92	106.88	107.5	107.31	106.23	107.94	105.12	109.34	108.9	104.97	108.62	106.64	110.16	104.12	105.79	102.39	105.86	105.66	104.32	107.96	104.02	106.14	108.57	105.63	108.84	107.6	105.59	107.61	105.35
104.69	107.89	105.73	104.24	105.08	108.44	106.59	104.2	108.26	102.47	105.14	105.75	108	107.14	104.32	111.27	107.55	104.32	105.44	107.88	106.68	103.54	107.07	105.83	105.56	109.92	104.84	103.9	108.8	106.55	104.31	108.43	106.79	108.42	105.62	107.87	107.47	106.91	105.24	105.91	107.53	108.83	107.29	106.58	107	105.11	107.36	106.14	107.85	108.85
107.74	107.48	107.19	109.7	106.42	106.83	107.01	106.26	105.87	108.58	108.69	106.07	105.84	107.05	107.11	107.24	106.4	104.86	109.78	108.36	109.28	106.92	108.53	106.19	108.32	106.45	107.5	107.3	105.19	105.36	106.28	104.59	107.13	107.78	103.97	107.09	105.7	108.86	106.22	107.29	105.81	108.57	104.52	105.95	102.7	106.87	106.39	104.43	107.64	106.26
107.32	102.99	106.07	107.57	108.14	107.36	108.11	104.78	106.15	106.01	108.27	105.81	108.97	104.85	105.26	108.02	107.99	106.21	105.59	105.7	105.85	108.2	105.47	101.8	107.17	108.96	105.17	106.92	108.43	107.47	104.59	108.24	106.61	108.07	106.98	106.15	105.04	105.98	107.62	105.22	106.68	111.08	107.47	107.37	105.27	107.57	106.25	109.53	105.34	106.81
107.23	108.4	110.01	107.73	109.75	110.09	108.33	109.01	109.69	106.25	111.44	108.71	107.91	109.37	110.9	109.65	107.58	110.48	108.79	110.66	110.56	107.36	110.44	107.62	106.92	109.26	106.48	105.65	108.29	107.38	108.62	103.49	105.91	104.92	107.93	107.57	108.04	104.96	109.54	106.3	109.18	107.79	108.98	109.48	108.94	110.17	108.4	110.23	107.38	108.89
109.39	109.33	107.08	106.74	107.8	108.65	108.34	110.46	105.83	107.59	106.62	109.47	108.44	111.92	109.36	109.25	110.05	110.8	107.83	107.78	107.64	107.08	108.4	107.54	106.88	107.96	107.25	110.95	107.51	104.57	110.17	108.26	108.08	106.45	111.33	105.46	108.81	107.47	115.33	106.74	107.5	109.05	109.61	110.7	110.19	106.43	107.72	109.61	107.55	108.81
109.87	107.81	106.99	109.28	106.71	108.09	106.94	107.09	106.58	105	109.07	105.6	106.57	109.33	110	106.76	109.78	106.46	105.48	109.4	108.88	104.85	106.98	107.02	109.33	110.64	107.55	105.97	110.1	109.36	113.28	106.64	109.47	106.79	108.05	104.4	108.23	107.4	108.99	108.53	107.44	105.2	108.47	107.78	107.8	110.15	106.79	108.82	103.56	107.06
109.59	104.91	107.73	106.77	108.05	109.52	108.34	108.88	106.75	108.27	108.04	107.33	108.94	109.53	108.36	107.81	109.01	110.21	108.65	111.65	109.88	106.11	108.42	107.41	107.16	107.09	111.18	106.3	107.93	108.33	109.19	109.28	109.6	108.82	107.98	108.73	107.29	107.67	108.54	105.3	110.01	106.5	109.19	107.96	104.15	107	108.21	107.29	109.37	109.47
107.52	107.6	109.67	106.9	110.72	108.08	108.93	108.59	104.77	108.41	110.28	107.25	108.3	109.48	107.62	104.93	109.35	106.37	106.65	108.72	107.37	109	105.23	111.79	104.32	107.37	111.4	107.11	104.9	109.71	109.98	110.26	108.67	106.89	106.78	106.3	108.03	109.94	111.32	108.87	112.54	106.52	106.97	111.24	102.85	108.92	107.08	108.83	108.53	105.97
104.69	102.52	103.68	103.48	105.47	101.37	105.15	99.896	101.82	102.38	104.49	104.51	103.49	101.36	102.72	102.14	104.16	102.89	100.33	101.72	100.07	105.15	104.07	103.53	103.16	102.39	104.43	105.75	100.64	101.54	104.88	100.54	101.18	102.42	101.89	104.25	102.7	104.72	105.64	101.21	102.78	101.63	103.42	102.8	103.7	104.72	105.6	104.62	102.9	100.05
101.17	100.69	97.118	98.218	96.919	97.988	98.7	100.93	96.942	97.988	97.772	97.452	95.744	101.28	98.892	98.828	95.26	99.193	100.42	97.883	97.644	99.742	100.07	100.41	97.273	96.488	97.709	99.468	98.788	100.51	99.219	100.81	99.914	98.81	97.935	97.961	98.808	100.39	100.17	101.22	96.662	100.18	99.795	100.14	92.451	97.64	98.974	99.334	96.206	100.35
109.23	105.1	107.04	105	104.78	104.23	106.68	105.86	106.26	108.09	106.49	105.97	104.19	105.22	103.7	104.47	105.27	106.56	106.36	106.41	105.44	108.73	102.31	105.62	103.96	106.47	106.88	105.6	104.89	106.37	105.4	102.72	103.99	108.51	107.51	105.48	106.2	106.31	107.72	104.55	105.66	106.84	106.34	107.5	103.15	105.66	104.04	101.93	108.69	106.32
102.73	106.49	105.45	105.89	108.24	108.88	105.2	107.32	105.92	105.89	105.49	108.03	105.52	106.11	106.7	108.1	107.13	109.09	108.86	103.09	104.67	106.88	107.39	106.64	104.64	102.38	109.08	104.7	104.49	106.45	104.88	107.38	105.08	105.52	104.04	107.95	108.78	105	106.34	108.1	102.28	108.26	105.94	107.13	105.99	108.37	105.38	105.65	109.21	106.62
105.59	106.74	105.38	103.83	106.38	104.51	104.82	106.35	104.22	107.19	104.91	102.81	105.9	108.37	107.44	102.64	105.78	107.71	101.83	108.74	102.41	103.89	104.84	105.77	104.66	107.65	106.85	106	106.72	104.29	107.08	105.61	105.34	105.14	104.71	101.51	106.47	107.21	105.36	109.01	103.55	106.31	104.63	105.67	106.57	108.14	105.35	104.24	105.19	105.82
109.49	108.62	108.14	108.52	108.71	107.36	110.37	110.36	108.87	110.49	109.83	110.83	107.5	106.69	106.81	106.72	107.72	108.81	109.68	108.37	109.06	106.4	108.55	108.21	108.91	109.43	107.11	104.73	109.7	110.69	107.19	111.34	105.61	107.95	109.97	109.59	108.7	110.54	109.18	110.24	109	107.9	106.41	107.23	110.98	105.66	106.76	112.55	107.73	107.59
106.22	106.97	103.13	103.24	104.61	110.39	103.95	109.01	104.21	103.77	104.77	107.47	103.03	106.19	102.8	107.12	105.28	106.74	104.35	107.85	104.86	105.25	106.48	104.24	107.76	103.58	106.07	105.1	108.12	106.83	105.42	107.11	105.44	101.91	104.66	107.92	105.14	105.68	106.59	104.33	103.47	106.4	107.07	105.42	108.56	106.26	104.24	103.78	107.96	104.55
102.87	101.91	101.66	98.479	100.34	101.42	99.41	100.88	103.65	99.677	99.777	103.93	100.15	101.26	98.421	100.55	95.988	103.94	103.57	100.02	100.78	101.15	103.37	99.172	99.716	96.464	101.34	98.224	99.843	99	102.09	99.656	99.131	96.693	100.68	101.34	97.311	96.62	101.11	101.24	99.244	97.884	102.01	101.9	99.132	101.06	101.54	98.266	98.535	101.46
101.21	99.478	99.992	101.65	100.97	100.32	101.66	101.29	98.908	101.37	101.72	103.2	100.56	99.665	100.28	103.81	99.232	100.73	97.008	103.42	101.19	100.22	99.301	100.96	102.99	96.66	100.16	96.807	100.75	99.077	103.33	100.47	103.1	101.52	98.707	102.16	100.51	100.62	100.58	99.067	102.52	99.529	99.418	101.62	96.913	98.889	100.02	101.3	103.2	103.07
106.16	111.28	107.64	108.81	107.32	108.59	107.08	106.41	106.74	105.38	103.73	106.23	106.39	105.62	103.91	108.86	106.69	108.96	105.56	106.15	106.6	109.62	108.46	103.86	107.82	106.75	107.59	104.36	106.69	104.36	107.03	103.86	109.35	105.2	110.39	104.62	110.17	107.21	106.24	107.31	104.8	111.02	107.07	105.67	109.39	108.69	105.74	103.37	107.52	107.62
105.88	108.11	108.47	106.08	104.68	108.04	106.02	108.4	105.22	103.23	106.29	108.39	105.97	108	107.92	106.68	107.78	105.8	104.52	105.43	106.42	106.31	106.4	105.55	105.91	102.15	106.55	109.35	105.76	108.67	108.32	106.26	108.59	107.9	103.02	104.56	107.49	105.49	101.33	104.01	104.91	109.79	107.4	106.17	107.69	106.61	104.94	104.47	105.11	110.1
98.632	97.744	95.76	96.346	98.63	97.578	99.655	99.276	98.932	100.4	95.129	97.827	98.224	97.841	101.02	101.9	99.283	98.162	96.791	99.599	97.353	98.465	95.362	100.83	100.69	98.967	99.237	100.81	99.485	99.281	100.01	96.446	98.747	97.786	99.885	97.005	97.691	98.761	98.109	98.697	98.758	97.312	101.48	97.069	100.52	99.664	98.793	100.8	97.97	99.304
99.847	101.27	101.57	101.42	97.235	102.09	99.97	102.43	98.291	99.088	99.387	100.86	102.1	101.89	102.4	99.803	102.44	101.52	101.73	102.18	98.56	98.226	101.16	100.8	101.07	101.89	96.549	101.99	101.15	104.75	99.34	102.32	102.2	99.956	104.24	99.462	104.04	102.29	103.06	101.4	102.6	100.83	99.704	103.08	99.133	100.29	100.77	103.33	99.192	101.64
101.55	99.522	103.04	99.536	100.78	101.97	102.22	99.219	101.22	98.038	99.58	98.84	97.995	103.59	99.836	103.25	101.74	101.32	99.523	101.46	99.152	101.64	99.887	101.82	97.339	103.7	98.736	102.97	101.57	101.02	103.01	100.2	103	101.48	101.19	101.25	101.51	101.51	101.36	98.758	97.914	98.633	100.22	96.322	100.36	96.896	102.09	99.87	100.6	99.28
99.421	99.112	98.627	98.763	102.41	100.1	100.4	100.35	98.809	99.518	99.915	99.188	99.797	97.752	98.485	99.5	94.909	97.338	95.198	98.9	98.664	98.402	97.487	101.7	102.51	101.87	100.82	94.947	98.438	98.01	97.289	97.038	98.776	96.937	97.632	98.482	99.395	98.386	97.787	101.35	101.13	99.037	100.14	98.135	98.211	98.918	98.475	94.559	101.34	96.779
108.85	111.27	108.45	111.21	108.92	113.62	113.38	109.75	110.11	110.44	111.35	110.79	112.57	110.97	110.95	108.89	108.3	108.01	110.63	110.88	111.37	112	108.62	110.37	111.76	109.49	109.93	108.9	109.51	111.56	108.34	111.23	107.96	106.89	109.86	112.36	109.91	110.29	108.09	110.76	109.46	108.47	112.44	109.02	109.56	108.25	112.4	108.49	110.81	112.46
107.27	106.26	104.5	105.25	105.64	104.87	105.2	110.51	106.31	109.62	104.79	103.78	107.5	107.48	108.2	104.89	107.23	105.19	103.86	103.97	105.08	106.05	108.09	103.39	107.03	106.93	108.71	107.08	106.34	105.1	106.57	110.21	106.29	103.28	107.23	104.17	106.92	109.26	103.32	107.66	106.29	104.57	106.51	106.97	106.79	105.78	109.39	107.55	104.53	108.28
105.89	108.25	107.27	108.09	108.67	104	107.89	100.92	103.56	103.85	104.24	104.38	106.21	105.32	104.88	105.23	105.14	104.38	103.31	106.82	104.8	102.6	106.93	105.39	106.74	105.47	104.7	104.48	107.47	107.28	106.02	106.19	108.36	109.15	103.68	107.37	103.3	104.74	104.61	106.34	107.2	106.04	105.07	108.2	107.56	107.82	104.3	107.05	106.38	103.8
107.61	104.67	107.57	102.1	105.92	104.39	106.45	105.84	107.24	107.51	105.5	106.81	105.19	104.1	105.83	104.67	108.66	104.08	108.91	104.21	104.8	103.08	103.94	105.98	107.89	105.43	104.3	103.89	105.46	102.56	107.03	105.07	105.63	104.44	105.04	104.65	102.54	104.87	106.39	105.14	104.85	100.58	104.92	106.47	106.08	107.34	103.75	104.17	104.1	103.45
101.56	100.9	102.66	99.059	102.91	101.21	102.89	101.9	96.183	100.17	101.43	98.693	100.33	99.75	99.887	100.93	102.28	101.33	101.09	100.54	99.727	100.06	99.971	99.342	101.71	100.73	98.295	99.953	99.763	98.851	101.35	102.64	95.947	99.777	105.35	97.938	104.6	97.113	102.47	99.526	103.55	103.1	99.304	101.91	99.688	103.45	99.208	101.77	104.5	97.089
106.26	107.35	104.31	109.74	106.51	108.83	110.67	103.21	106.88	103.75	108.49	107.65	110.34	109.42	108.91	106.41	105.29	108.36	105.38	109.11	109.67	107.25	107.26	109.24	107.98	104.69	109.18	107.85	108.45	108.34	107.73	110.11	106.9	108.5	110.36	109.9	108.34	106.03	108.55	107.17	106.93	106.22	107.45	107.03	105.09	109.55	107.37	106.83	106.93	111.47
105.42	108.28	106.81	106.35	108.09	107.26	107.7	105.8	106.53	105.41	104.64	107.96	102.88	106.7	106.41	106.43	108.39	105.85	110.22	106.96	105.11	104.84	104.13	107.01	108.06	105.43	109.76	107.34	105.67	107.99	106.33	105.08	104.47	105.48	109.56	106.21	109.61	107.64	106.66	101.18	105.49	107.66	107.48	103.92	105.88	104.89	105.52	107.52	105.68	102.67
107.9	106.79	109.04	107.04	108.9	107.39	110.67	108.15	109.32	108.7	105.51	104.75	109.8	107.78	107.84	106.3	109.95	109.31	108.39	107.24	108.13	107.11	107.85	106.33	106.72	107.92	106.41	106.96	105.18	109.65	108.81	108.16	108.96	106.77	106.25	108.11	106.41	107.35	108.15	107.8	106.1	107.42	107.54	111.09	109.38	105.57	110.2	106.89	102.83	108.21
103.38	99.594	100.45	102.51	101.76	98.716	98.856	100.53	101.46	101.08	97.201	104.73	99.625	97.419	100.05	102.12	99.731	101.79	99.067	99.834	99.793	102.6	100.6	99.694	100.97	99.61	101.65	99.865	97.536	100.1	100.93	98.352	100.01	98.501	100.85	105.55	102.74	102.77	96.379	99.594	102.31	99.983	104.65	98.687	100.24	99.099	102.38	101.7	101.71	97.781
108.31	108.55	108.11	105.77	106.07	104.73	107.81	108.34	108.41	106.78	105.55	108.21	107.2	106.61	110.33	111.99	109.57	107.81	105.74	107.17	108.75	106.44	108.72	108.62	108.71	104.73	104.9	110.71	107.07	108.5	106.33	108.76	107.2	107.43	105.73	108.31	108.71	108.01	109	111.48	109.45	109.3	106.91	107.14	110.14	107.3	105.98	107.59	107.75	109.06
107.67	106.98	109.36	107.9	106.73	108.9	109.38	107.11	109.97	109.81	108.76	108.32	108.83	105.99	108.08	107.92	110.59	108.8	108.86	108.51	105.32	108.58	107.91	107.35	107.76	111.01	109.77	108.72	106.69	108.21	111.39	105.1	111.81	110.36	111.47	107.49	108.26	110	106.75	108.22	109.63	110.42	106.56	110.66	107.85	111.45	109.91	107.52	109.15	105.88
105.33	105.06	107.16	104.84	106.98	107.04	105.85	106.98	103.84	105.9	106.08	108.7	104.74	104.6	104.38	107.91	102.39	105.75	109.63	107.05	104.07	105.78	110.06	105.73	103.81	104.24	106.07	104.05	106.59	106.06	104.75	108.18	107.84	106.52	107.9	101.55	104.75	104.86	106.86	105.36	103.21	106.04	104.37	105.52	103.48	107.08	107.89	103.72	106.38	105.7
107.92	103.08	103.96	104.32	107.56	106.2	108.9	104.98	104.42	106.21	104.62	107.08	106.93	107.61	106.38	103.71	106.26	105.17	104.74	104.26	103.67	106.95	105.22	107.69	104.38	103.51	107.75	105.3	106.79	104.09	106.33	107.11	107.88	106.75	103.67	105.42	104.83	105.65	105.61	105.56	109.5	103.92	104.85	104.51	105.15	100.25	104.81	106.38	104.31	106.85
103.81	105.53	103.61	104.31	104.89	102.89	105.11	106.09	107.49	101.6	108.22	106.02	103.47	103.74	106.83	105.22	106.19	105.47	103.71	104.53	107.65	106.34	106.45	107.56	106.85	104.66	106.4	106.81	105.56	105.63	104.44	106.74	106.18	105.44	107.15	105	107.56	107.05	104.85	103.93	104.5	105.41	107.03	102.67	105.12	107.29	106.24	106.15	109.38	103.06
107.21	103.71	108.42	107.74	109.52	110.85	109.25	106.97	108.72	107.68	106.56	105.33	110.08	107.64	106.86	107.55	107.33	107.24	106.35	105.3	108.69	107.89	108.14	110.37	105.93	106.93	106.11	109.88	109.93	104.76	108.6	109.11	110.83	110.34	106.67	107.73	107.38	109.9	108.43	107.51	106.4	108.12	108.63	110.06	109.11	106.36	110.32	110.23	110.56	105.97
107.49	111.01	110.8	107.54	108.48	106.96	109.16	108.61	109.97	109.17	108.8	105.95	106.62	106.82	107.63	110.97	109.96	110.88	107.6	106.38	108.66	109.2	109.23	107.14	107.02	107.96	107.36	107.52	107.79	109.58	110.42	109.14	107.52	107.19	110.36	104.11	107.68	108.31	108.27	104.71	108.57	107.03	107.74	111.02	108.76	107.77	109.4	108.1	109.54	111.87
102.84	105.68	104.47	106.61	104.83	103.74	101.7	106.08	104.51	103.85	108.78	103.39	106.83	106.62	105.79	106.77	102.71	106.37	102.06	105.98	108.76	106.65	106.59	106.2	105.23	106.27	104.1	107.65	105.63	105.85	107.48	103.71	105.11	104.5	103.41	103.71	106.69	107.69	103.76	104.64	106.16	105.79	106.77	105.82	106.84	106.68	107.82	104.43	108.68	105.86
100.83	102.09	101.41	104.17	98.959	102.25	101.32	104.68	104.91	101.4	101.42	104.27	105.18	102.02	100.87	103.5	102.23	104.62	99.519	100.95	101.78	106.96	102.72	102.48	103.5	104.34	101.57	102.73	101.99	104.24	102.91	101.52	103.81	102.16	100.61	102.56	104.43	101.24	103.65	100.86	100.1	100.04	103.73	99.846	102.81	103.04	100.38	104.61	105.65	103
104.1	107.39	106.97	105.43	104.62	103.71	104.23	103.01	101.51	103.49	103.75	104.96	108.92	106.91	104.77	104.19	103.47	107.98	103.92	107.65	106.3	105.26	106.77	108.32	103.94	103.8	105.58	108.67	105.14	101.52	107.86	104.36	105.61	107.01	106.53	108.62	105.71	104.54	106.6	108.88	104.76	106.9	104.98	106.25	106.12	106.12	108.05	105.71	105.15	109.05
96.648	97.841	98.35	95.05	96.016	98.906	93.845	97.366	98.476	97.311	96.756	95.837	99.191	99.657	98.975	101.67	99.587	97.152	101.68	95.749	99.037	97.539	103.09	96.945	96.51	96.901	97.759	97.697	98.279	94.977	96.137	96.778	96.934	98.931	96.618	97.736	96.246	98.171	96.087	98.658	98.255	99.561	98.142	98.391	101.25	97.653	96.549	98.013	97.848	99.768
98.891	99.997	95.636	97.516	98.727	98.113	97.447	99.09	98.078	98.826	99.161	96.549	98.045	98.018	97.496	95.627	99.625	97.489	100.53	99.631	98.577	96.878	96.603	97.141	97.337	101.62	98.258	98.549	98.326	97.619	95.71	95.42	95.309	95.372	101.48	98.601	98.188	95.88	96.839	96.895	100.37	96.596	96.978	99.985	96.084	98.646	98.071	96.661	97.99	101.32
108.67	104.91	104.41	108.36	107.68	106.32	105.74	107.8	105.87	106.84	108.61	106.8	109.55	110.63	107.16	109.6	110.7	108.24	106.96	108.42	107.21	107.53	108.25	109	108.46	108.17	109.44	106.93	109.45	110.39	109.44	109.31	108.04	108.35	108.65	107.59	106.22	107.94	108.08	105.61	105.77	106.04	107.64	108.12	107.83	109.59	104.58	107.54	108.81	108.4
106.04	103.34	106.59	107.1	108.41	104.64	105.7	109.22	106.74	105.9	107.92	109.83	107.63	106.42	107.55	104.13	106.95	104.75	107.21	106.48	105.69	107.38	107.51	105.16	104.22	106.28	105.83	109.37	106.88	105.09	105.86	108.88	104.05	106.55	103.81	106.92	106.93	106.92	105.68	105.11	105.41	107.72	106.73	105.6	105.35	106.56	108.85	105.77	107.45	106.61
112.62	110.57	107.04	108.46	109.75	108.67	106.98	110.17	106.71	104.54	108.1	108.04	110.62	110.86	105.61	107.05	108.74	109.27	107.37	110.51	113.19	107.87	110.29	108.7	111.39	108.4	107.8	110.43	107.49	106	106.44	107.31	106.89	108.87	109.74	106.4	106.88	106.41	106.9	105.87	108.03	108.41	105.85	107.05	108.45	108.16	110.23	110.93	110.01	107.33
108.62	107.58	113.15	107.56	108.44	109.29	109.95	106.41	108.35	106.54	105.68	106.42	111.33	112.6	106.09	108.31	105.42	109.73	106.23	108.32	103.64	109.28	106.72	110.72	106.04	109.34	112.2	109.3	108.47	110.09	111.25	107.01	107.33	109.57	109.15	108.38	112.05	108.62	108.89	106.91	108.53	106.64	110.16	110	106.52	107.24	110.82	110.94	106.97	105.74
105.83	104.85	106.08	107.09	106.39	102.94	105.43	106.83	103.88	105.57	105.4	106.22	104.56	106.14	105.92	107.39	104.27	108.47	106.12	105.06	105.57	104.01	105.31	104.91	105.64	106.87	105.59	106.1	105.66	103.33	102.65	106.17	103.28	104.21	103.94	104.06	108.46	105.6	106.62	106.07	105.91	106.58	102.22	108.89	104.17	105.32	104.38	107.12	104.33	106.65
106.96	107.47	106.5	106.01	107.31	108.28	107.51	105.04	108.72	102.23	106.16	105.79	104.28	107.66	105.77	106.76	106.38	103.74	103.99	104.17	106.06	106.72	108.67	107.04	104.41	106.72	107.92	107.72	107.44	106.47	102.95	108.06	106.64	106.44	109.61	104.53	104.91	105.83	105.13	105.44	106.42	107.18	110.91	108.06	105.12	107.74	108.13	105.87	103.86	105.96
105.13	104.41	105.71	103.24	104.56	107.95	106.26	101.43	107.26	104.07	107.03	101.99	105.8	103.34	106.01	102.43	105.4	106.63	104.36	106.84	106.89	105.62	104.68	104.77	104.58	103.8	105.13	106	105.72	105.16	104.56	107.53	104.2	103.91	104.99	103.93	105.09	105.13	110.15	108.94	105.85	105.16	107.32	105.75	100.29	102.31	105.31	101.91	101.53	107.76
98.156	98.791	100.3	99.253	95.194	100.13	96.538	98.782	97.378	98.355	96.521	101.34	100.84	99.837	96.883	100.52	96.697	98.394	98.568	93.978	98.068	96.796	98.393	101.06	100.6	100.69	99.024	99.299	100.14	98.24	97.367	101.26	99.226	98.357	100.71	100.3	98.625	98.629	98.982	97.689	97.755	97.618	98.271	100.35	100.1	95.101	99.031	100.45	98.485	97.179
109.17	109.36	110.67	104.84	108.84	112.94	109.77	108.2	110.02	109.78	108.74	106.89	110.11	107.28	110.32	110.11	110.06	110.3	107.55	106.89	107.55	106.82	106.19	108.44	104.21	110.02	108.88	107.82	109.27	110.89	106.37	107.16	108.9	108.31	106.8	108.88	106.71	105.24	108.84	109.45	106.97	107.72	108.22	110.18	107.33	106.78	107.19	111.78	106.99	109.18
109.02	108.61	107.82	107.96	107.84	106.38	105.19	110.16	111.22	109.82	106.3	108.92	107.94	105.98	111.88	107.89	107.95	107.33	111.76	108.69	108.91	109.21	109.27	109.28	109.79	109.94	104.12	108.36	108.26	109.96	107.32	110.67	104.23	108.75	108.74	110.17	110.59	107.96	109.01	110.3	109.76	107.06	107.27	109.6	107.59	110.8	105.57	108.05	110.62	109.68
102.78	106.23	105.98	105.49	109.15	103.01	105.11	109.17	105.25	102.57	107.4	106.22	103.3	103.25	103.97	107.66	105.4	106.46	105.78	102.67	109.63	106.16	106.51	104.72	106.07	107.01	105.21	105.83	103.57	109.98	108.03	106.99	106.12	106.9	104.78	106	104.82	104.06	105.31	102.84	105.05	107.01	105.22	106.37	104.43	109.37	103.88	105.51	107.02	104.99
104.34	108.74	106.05	106.72	106.39	106.72	106.86	108.19	109.33	109.42	106.62	104.23	109.29	104.76	107.78	104.71	106.98	107.81	107.77	108.08	103.39	107.13	104.79	106.08	106.56	103.99	107.88	105.31	107.64	105.97	105.46	107.67	108.62	107.85	105.97	105.98	106.53	104.77	106.8	106.07	106.07	105.15	105.56	108.11	105.77	106.74	106.32	103.06	106.75	110.27
105.25	104.6	106.78	107	104.16	104.04	105.91	105.9	108.86	104.9	107.72	105.35	107.46	105.66	107.99	106.87	105.88	104.98	108.07	108.51	106.84	105.57	103.32	106.01	108.09	105.55	107.43	104.88	105.94	106.99	105.2	108.97	107.17	103.42	104.09	105.93	104.69	103.89	109.83	106.25	105.75	103.56	105.02	104.93	103.53	105.42	107.36	103.81	103.03	103.7
100.7	98.215	101.68	102.91	101.69	99.269	100.48	99.71	102.35	98.603	100.05	102.21	99.333	97.521	98.638	100.93	100.44	100.57	102.07	98.396	98.135	103.06	102.55	101.45	95.335	104.21	100.6	100.96	101.31	100.46	99.354	100.6	100.57	98.055	99.09	101.14	103.51	102.8	102.38	100.86	102.64	100.5	102.98	98.078	100.22	100.46	99.286	98.531	104.03	103.93
103.8	106.35	104.61	104.58	106.04	105.26	108	105.14	106.93	107.63	104.2	104.88	106.15	105.77	110.57	105.43	101.51	107.69	104.49	105.4	104.03	102.9	105.11	106.84	101.52	108.81	107.44	106.83	106.34	108.08	109.52	107.56	107.47	104.78	105.69	103.69	103.25	106.34	103.97	105.96	107.75	108.49	107.96	107.54	106.98	104.27	105.77	105.19	105.32	106.03
103.93	104.71	105.99	108.21	108.87	103.99	109.67	108.86	106.46	105.99	106.25	108.31	106.47	109.73	106.79	108.66	109.29	106.06	108.68	107.66	106.75	106.59	110.76	107.4	107.14	105.64	107.71	104.01	106.58	110.73	105.14	105.68	105.4	106.96	109.04	108.88	107.06	106.75	106.01	104.4	111.1	108.37	108.38	108.83	105.87	108.97	110.07	108.22	108.47	108.01
107.01	105.71	108.37	105.66	107.64	106.98	107.79	109.35	110.56	108.08	107.87	108.57	108.89	110.63	108.34	107.8	106.06	110.01	107.56	106.81	105.44	110.22	106.5	105.96	106.73	108.82	104.6	108.47	106.39	107.56	106.2	107.29	106.45	110.31	107.55	107.87	106.68	108.13	108.87	107.11	109.37	109.44	108.08	106.35	108.65	107.62	108.77	110.73	109.91	109.12
106.23	103.85	108.75	108.86	107.04	106.5	105.11	107.93	106.79	106.61	107.62	105.86	104.76	102.28	111.55	106.65	107.03	105.79	104.78	105.62	107.13	104.27	106.35	104.59	109.28	106.41	106.76	109.06	107.33	107.2	110.27	104.77	107.31	104.99	109.15	106.7	106.59	105.95	106.98	106.93	103.73	104.12	106.35	106.3	108.53	107.01	105.48	102.14	107.68	103.85
105.74	106.85	109.33	106.16	106.67	106.03	108.74	105.98	106.89	103.11	106.18	106.06	104.35	111.35	105.62	105.58	105.18	106.59	107.72	102.14	102.49	107.67	105.49	106.52	105	104.03	103.36	103.94	107.31	107.75	103.6	109.82	103.83	104.54	104.99	107.85	106.96	108.26	104.3	103.82	104.14	106.87	104.36	105.25	106.98	105.53	107.19	103.64	106.94	106.1
111.28	109.93	111.16	108.16	111.06	108.01	111.82	110.29	110.15	113.4	109.86	112.37	110.04	111.19	111.92	111.34	109.37	109.25	108.73	110.28	109	110.61	111.65	109.79	108.05	109.64	108.93	107.78	113.02	112.31	110.48	111.47	106.35	111.61	109.92	111.71	112.35	110.33	113.89	111.91	110.64	109.03	113.36	109.69	110.74	108.17	109.17	108.79	108.32	109.11
109.7	109.89	105.47	106.49	110.62	104.97	104.89	108.89	106.65	107.26	103.87	106.45	105.85	108.33	104.7	109.38	105.13	106.44	107.33	104.38	107.24	106.55	104.43	105.76	103.53	103.06	106.89	106.33	102.52	107.79	106.99	106.34	103.09	106.47	105.15	105.28	107.17	106.05	103.46	107.48	104.75	105.64	107.09	103.95	105	106.99	105.48	106.69	106.99	104.56
99.227	94.644	99.48	97.731	97.3	99.957	99.878	95.161	99.229	96.674	98.664	98.81	101.13	99.628	101.13	98.403	97.733	99.574	99.266	96.939	96.943	100.53	98.236	94.682	99.014	98.546	94.522	93.726	99.022	99.049	95.701	97.186	97.384	96.068	98.604	99.069	93.817	98.7	98.891	99.689	94.812	96.759	101.01	99.563	96.271	101.37	99.025	96.387	99.753	96.312
110.05	106.6	108.76	108.84	110.24	106.71	111.99	109.87	106.26	107.09	109.59	108.19	105.73	109.58	106.08	110.42	107.84	108.49	107.77	108.58	106.21	105.32	109.4	105.81	109.06	110.6	107.94	109.88	107.73	107.67	106.31	106.09	107.07	107.75	110.9	109.21	108.57	108.5	108.73	106.69	107.91	109.34	107.82	107.24	108.71	108.94	108.58	111.99	108.48	109.44
96.111	99.811	98.412	96.757	96.585	98.249	98.235	98.586	99.136	96.918	97.469	99.515	96.674	98.008	102.72	97.587	97.321	96.884	100.58	100.55	97.194	101.13	97.07	94.631	97.328	100.9	96.151	98.687	98.778	97.547	103.03	94.624	97.426	99.142	98.114	99.422	98.33	97.912	97.392	103.21	100.1	101.93	99.639	98.629	96.771	96.05	98.545	100.4	97.189	100.32
99.432	98.974	96.072	98.902	100.45	97.172	96.336	99.228	94.206	95.414	96.859	97.795	98.81	96.57	100.81	96.435	97.652	95.953	100.02	93.63	98.789	98.612	98.86	97.699	99.01	99.341	96.784	95.574	98.147	99.176	97.867	96.054	98.166	98.909	98.071	98.572	98.285	98.221	96.499	95.964	99.766	97.626	94.581	95.038	95.444	96.565	95.332	102.1	95.816	98.426
109.29	107.63	109.89	110.52	107.33	108.44	112.62	109.24	109.52	108.3	108.63	110.17	108.33	108.59	106.76	106.83	111.03	106.94	108.6	105.67	109.03	109.86	109.25	110.08	108.9	109.49	108.52	104.89	109.8	107.21	108.44	107.44	108.06	104.49	112.61	106.67	108.89	107.06	108.54	109.59	105.35	111.1	109.79	106.66	109.79	111.43	107.89	107.41	112.23	108.9
103.51	107.33	105.04	105.9	108.37	108.66	107.26	105.36	109.02	107.76	103.72	108.03	105.61	107.81	107.93	102.14	103.65	107.03	104.85	104.65	106.59	106.77	104.2	105.57	107.3	105.74	105.68	110.75	102.66	107.25	105.15	104.84	104.87	104.72	107.66	106.38	106.94	106.35	104.67	103.31	104.22	108.09	105.65	102.66	102.67	105.39	102.75	104.79	106.02	108.32
108.22	103.41	107.4	103.94	107.04	106.27	106.36	108.37	106.35	107.08	108.05	107.05	107.7	107.19	106.45	108.47	110.06	105.28	104.77	105.92	109.42	106.71	105.6	104.92	105.87	106.77	107.71	106.66	105.6	104	107.59	105.18	108.56	108.33	106.47	103.71	106.17	105.91	107.53	107.7	105.29	105.32	107.42	107.27	104.61	109.32	109.32	105.37	107.28	108.36
99.582	100.83	98.58	97.399	98.216	100.14	98.591	98.458	100.38	101.2	100.18	99.142	103.37	97.974	101	101.83	102.1	100.66	98.628	99.714	98.778	102.1	97.411	98.988	100.61	101.19	101.21	100.04	102.38	99.791	98.504	99.889	98.962	98.52	100.06	102.15	101.24	100.94	100.08	101.36	101.63	99.192	103.14	101.48	97.785	101.53	101.16	99.171	100.15	102.99
108.07	107.01	110.14	110.03	108.17	109.12	109.2	106.17	106.03	106.85	107.7	106.97	105.02	107	108.54	106.53	109.25	109.09	108.34	106.06	108.95	108.57	109.79	106.35	107.28	107.73	106.41	110.74	108.53	105.24	108.5	106.89	107.99	110.42	107.48	104.69	108.21	106.26	108.65	107.61	108.49	110.27	109.86	105.13	108.37	107.51	106.01	106.76	109.93	105.82
107.04	106.39	103.49	104.95	106.17	105.74	104.26	104.54	108.14	107.55	106.33	104.92	107.45	103.27	105.09	107.29	103.2	106.87	108.95	104.64	106.39	100.85	107.06	106.72	105.39	104.97	104.23	106.69	107.01	106.2	107.01	104.84	107.79	107.04	105.31	106.41	104.04	107.28	105.93	105.83	106.89	105.81	106.72	104.35	104.87	105.42	105.88	102.99	104.64	105.29
101.36	104.28	99.768	99.157	101.57	100.98	100.16	99.038	99.67	98.921	100.04	101.33	98.506	101.39	101.5	100.47	100.73	103.7	102.08	101.25	102.88	99.082	101.89	102.33	100.64	99.535	100.02	98.25	104.24	99.631	100.8	100.11	99.326	101.75	99.983	98.554	99.207	101.56	100.1	100.31	100.51	102.05	100.63	101.69	99.222	104.06	101.71	104	97.668	102.08
109.35	107.26	105.56	106.12	101.43	106.02	106.81	106.12	110.16	107.28	104.71	107.28	107.47	104.75	104.34	105.76	105.57	110.05	106.55	110.12	104.72	106.69	105.45	104.99	106.37	105.9	104.55	109.11	106.41	106.29	107.17	105.57	108.54	106.57	107.36	106.57	105.69	103.03	109.11	108.38	105.27	107.69	109.77	107.64	106.77	108.73	104.05	104.71	104.71	109.87
107.84	111.61	108.89	106.9	113.18	109.19	109.68	111.28	111.62	109.55	109.09	110.33	109.27	108.13	108.21	109.75	110.53	110.11	112.38	109.98	108.48	109.8	108.06	108.12	113.7	108.14	107.68	109.4	112.27	112.78	110.49	114.38	112.64	110.83	107.1	108.52	109.86	111.26	109.75	111.5	110.45	111.43	109.49	112.82	109.98	106.72	112.69	112.29	107.87	109.97
101.18	98.233	98.541	97.649	99.984	98.072	97.933	96.478	96.251	98.094	97.512	95.809	94.467	95.533	98.845	99.588	98.644	97.77	99.77	100.95	98.624	97.785	102.35	101.75	97.296	101.49	99.363	97.026	99.899	97.919	99.317	97.956	96.858	99.581	98.58	96.36	98.25	101.9	99.674	99.874	98.273	98.445	99.175	98.618	96.144	98.851	96.374	97.027	99.436	100.56
110.3	111.19	108.91	109.04	107.77	105.61	108.4	106.76	106.73	108.05	108.13	107.83	109.09	109.37	106.85	107.72	109.25	110.94	107.45	108.4	107.29	109.71	109.56	109.12	108.11	107.13	106.88	112.46	110.87	107.16	105.76	107.85	107.31	108.07	110.34	107.69	110.78	105.25	106.9	109.4	107.32	106.31	112.89	107.39	108.85	109.18	113.09	108.08	108.22	109.78
106.48	106.95	106.73	109.08	102.89	110.29	106.87	103.73	106	106.51	105.43	107.16	102.13	105.29	104.33	105.46	107.35	104.29	107.09	109.22	106.03	106.14	104.37	105.55	106.41	106.16	105.31	105.79	106.71	105.9	103.38	101.98	104.2	106.74	105.29	103.1	108.64	106.11	103.53	109.24	107.29	107.12	104.82	106.12	104.75	105.51	106.1	108.16	103.86	107.73
106.29	107.54	105.47	107.46	104.81	108.58	105.57	104.69	107.49	106.96	105.58	106.37	106.59	106.13	103.52	103.35	107.27	103.37	105.08	109.03	107.3	104.29	100.57	106.75	107.85	104.05	107.42	102.66	106.38	105.4	104.16	105.17	104.76	106.09	107.53	106.97	106.39	104.91	105	101.95	102.57	110.12	102.91	105.58	106.19	107.6	101.52	105.46	106.19	107.64
105.62	107.9	110.3	106.52	105.6	106.63	106.26	107.76	107.16	104.95	110.36	108.36	107.96	108.93	109.56	106.3	108.07	105.13	108.46	108.62	108.91	103.06	110.8	107.67	108.38	110.46	110.51	109.09	110.73	104.71	104.08	107.96	108.67	108.46	109.13	106.07	109.47	107.78	105.03	107.7	106.48	105.43	109.94	108.49	108.97	111.05	107	106.45	105.79	107.94
108.78	109.25	108.02	109.4	108.1	108.07	110.03	107.73	108.58	108.17	106.48	108.96	109.9	106.8	106.96	105.48	108.18	110.16	107.73	106.94	107.7	107.78	110.08	110.33	107.93	110.17	110.67	110.27	106.26	109.95	109.18	111.08	108.78	105.97	109.34	109.95	108.88	109.14	110.58	104.8	107.89	105.82	107.58	109.1	108.28	106.8	108.48	109.86	107.01	108.39
103.79	103.7	106.97	105.42	106.23	107.86	104.49	105.26	105.03	103.66	104.67	107.5	107.84	105.87	104.59	104.15	105.93	105.56	105.79	105.66	103.73	105.28	107.65	107.52	109.18	104.74	103.76	107.28	105.11	104.43	103.07	105.44	104.39	104.39	107.93	103.58	105.05	104.65	106.84	109.81	103.56	104.88	107.32	103.24	108.16	104.68	104	106.14	105.26	106.32
106.16	107.56	104.5	106.81	104.46	106.62	111.38	107.58	108.26	106.22	107.9	105.84	106.57	107.88	106.74	105.37	105.44	105.07	110.52	104.72	106.51	105.35	102.83	110.89	106.67	107.14	106.24	104.55	103.91	105.47	106.73	103.52	105.76	106.86	103.08	104.86	105.29	101.71	104.42	108.67	104.56	102.04	106.18	103.02	104.49	108.88	107.79	105.29	107.24	108.31
105.34	107.25	105.41	105.95	103.72	106.99	106.2	105.09	105.28	105.28	104.47	108.62	108.91	103.97	105.11	105.15	105.26	107.46	101.73	106.12	103.35	107.76	107.47	103.95	107.52	102.71	103.36	103.82	105.16	105.38	106.7	104.51	102.03	103.4	109.65	101.97	103.86	103.94	105.08	106.01	107.55	102.53	103.75	104.79	102.53	103.33	103.11	106.43	103.38	107.73
108.48	105.77	107.95	108.86	110.31	107.46	104.73	106.98	109.3	107.89	104.74	106.59	105.64	106.98	107.07	108.72	107.8	105.64	108.05	107.41	107	108.36	108.2	107.2	106.25	103.42	107.28	107.5	111	105.72	110.31	109.85	106.22	109.33	104.71	106.82	107.94	103.62	105.28	106.87	109.15	108.03	107.19	105.51	106.86	105.7	108.08	106.46	109.35	108.76
98.793	100.75	98.452	100.42	98.838	102.11	102.75	99.231	100.78	98.424	98.408	99.521	98.971	97.381	98.318	100.75	97.678	100.85	100.11	99.542	101.2	101.11	99.22	97.946	97.096	99.83	102.46	101.76	100.29	103.31	100.15	99.729	98.255	100.06	101.4	98.274	101.93	102.1	100.17	98.352	101.09	100.29	103.77	97.701	99.868	99.558	99.553	101.84	96.453	102.67
105.72	104.98	106.87	105.98	106.95	106.75	108.86	105.29	105.27	107.72	106.37	107.83	104.1	104.97	106.72	104.25	106.32	105.66	106.5	106.82	106.91	107.73	106.51	107.02	103.39	105.91	108.23	106.12	106.9	103.7	101.08	105.81	105.83	104.2	107.64	107.62	106.3	105.1	102.87	107.8	106.3	107	105.95	106.05	103	107.94	106.38	106.7	109.76	106.78
107.83	103.14	106.17	107.59	104.35	108.75	103.18	108.19	106.31	105.17	102.2	104.95	106.89	109.13	106.07	108.21	102.93	105.95	104.52	105.1	104.58	104.83	105.28	108.04	109.42	103.03	107.87	108.73	107.5	104.67	106.02	105.6	107.66	104.61	103.88	104.74	102.58	108.47	103.06	108.13	104.97	106.86	109.77	106.05	104.73	107.95	106.91	107.16	108.13	102.61
108.52	109.73	109.89	111.24	108.49	107.63	107.87	105.95	108.69	108.66	107.68	108.37	106.5	112.34	106.54	105.74	106.93	108.61	107.16	106.38	105.12	107.22	109.98	109.58	107.69	106.73	114.91	108.56	107.91	104.24	109.41	105.39	104.82	108.08	107	109.17	108.34	107.97	108.67	107.75	109.18	108.92	109.94	111.4	105.48	105.41	107.78	109.22	109.88	107.23
101.44	101.32	99.061	101.16	100.63	100.09	104.41	101.75	100.97	102.86	102.99	102.78	98.713	98.373	99.721	98.467	101.19	101.81	100.1	98.502	101.82	102.04	98.965	102.74	97.009	100.02	102.07	99.756	99.013	103.85	101.29	98.681	100.99	101.2	99.345	101.79	100.18	101.64	99.664	100.81	100.91	100.8	101.37	101.22	100.83	102.17	102.91	102.8	103.1	100.67
105.46	106.79	108.35	104.23	104.41	103.24	106.79	107.09	104.79	107.81	105.24	108.18	107.68	106.48	109.89	103.9	103.86	108.45	106.66	103.98	103.09	106.93	105.7	105.08	108.61	102.94	105.55	104.86	106.92	106.96	103.99	106.55	103.87	107	103.97	106.2	105.22	105.34	104.06	106.68	104.64	105.97	108.87	106.4	107.62	106.37	106.09	105.71	102.88	106.19
108.5	111.26	111.96	108.93	109.81	107.49	109.05	109.44	110.61	113.93	111.66	112.8	109.83	111.04	109.93	108.86	112.59	112.15	111.51	110.4	109.31	110.54	112.5	109	107.71	108.79	109.91	109.57	109.05	112.57	111.79	112.37	113.57	112.33	112.65	110.71	110.84	110.33	109.76	108.94	114.56	113.5	107.26	111.98	111.16	109.29	111.43	113.16	111.11	111.1
109.11	111.88	110.02	111.36	112.81	112.02	107.35	108.78	109.7	110.1	109.02	111.64	110.58	108.65	108.35	110.95	108.04	111.78	111.19	112.3	110.45	113.03	108.99	108.29	113.93	109.79	111.09	111.68	110.08	111.98	109.83	105.26	111.12	111.51	107.4	109.56	109.47	111.36	110.26	108.3	112.79	109.78	108.44	110.93	112.12	110.1	109.87	107.13	109.03	109.45
102.26	106	104.32	104.29	104.53	107.4	102.64	105.55	104.14	107.66	102.16	102.74	107.47	107.94	105.66	104.97	107.98	104.99	107.9	105.38	103.63	105.53	105.02	103.54	105.29	103.86	105.21	104.37	105.64	104.37	106.46	108.42	105.31	108.83	108.1	105.47	103.42	103.05	106.69	104.57	106.27	103.18	106.75	103.89	106.87	105.81	102.69	108.08	104.41	105.82
107.61	107.43	103.35	109.67	108.1	104.86	104.35	105.52	107.52	104.75	105.51	104.02	104.95	105.81	105	104.89	104.43	104.53	108	104.82	104.77	104.52	105.5	109.21	104.94	104.75	105.83	107.89	103.76	105.65	107.26	107.5	109.62	106.44	106.54	104.86	104.97	105.04	109.17	105.83	107.44	105.12	107.51	107.37	107.59	108.85	103.7	106.3	105.63	106.42
107.72	111.37	107.21	107.3	114.38	111.48	107.12	108.02	109.1	108.67	108.48	106.88	107.53	105.03	106.08	107.7	109.05	106.36	106.97	108.49	106.95	104.67	108.17	109.31	107.27	105.25	107.09	107.73	106.7	108.12	108.61	107.32	109.39	107.52	105.93	108.72	106	111.74	106.21	106.36	105.6	108.64	105.8	107.67	106.99	108.12	109.66	105.41	110.49	109.2
104.34	102.26	109.33	108.8	107.11	107.38	106.37	104.61	104.23	107.93	106.86	108.18	107.1	104.87	103.3	106.13	104.71	106.41	106.31	104.35	105.42	111.52	104.79	109.33	104.71	107.36	106.56	105.61	104.11	104.02	107.43	103.76	106.56	102.78	106.61	105.8	106.77	104.52	104.75	104.97	106.64	104.68	108.23	107.8	105.12	106.37	106.42	106.55	106.69	107.42
107.66	104.63	106.04	107.8	107.62	111.53	108.04	109.38	112.39	110.02	105.3	107.82	107.89	107.95	107.41	107.11	109.21	109.66	107.14	110.77	110.37	108.75	110.24	110.49	106.5	105.84	107.22	107.23	110.56	106.95	109.94	109.42	106.3	109.27	106.58	108.18	105.35	106.55	109.23	110.81	105.11	107.44	111.27	112.26	109.99	109.09	111.29	107.95	109.08	109.57
104.78	107.21	105.12	107.48	105.49	103.85	104.91	107.3	107.31	104.46	106.48	103.27	108.46	106.64	104.03	104.2	105.32	106.16	103.25	107.78	108.26	104.13	104.63	106.26	106.13	107.63	105.28	107.12	104.82	106.53	105.79	103.68	103.89	107.28	104.99	104.41	105.84	103.93	106.1	104.82	108.94	104.83	105.69	104.81	108.65	104.15	106.69	100.88	109.87	108.15
104.01	103.48	106.25	107.32	107.79	107.99	109.53	108.03	108.13	105.14	105.93	109.34	107.9	108.47	105.79	107.19	106.41	106.38	104.64	104.33	108.48	105.27	105.67	107.32	105.16	104.59	110.02	108.23	110.58	109.63	104.12	106.95	110.21	104.48	103.25	110.23	105.61	109.98	106.14	109.69	103.28	105.4	105.33	106.13	106.84	103.16	104.52	106.85	106.37	106.52
103.18	109.03	106.16	108.57	107.12	109.92	105.83	108.91	106.73	106.3	107.78	106.92	106.65	106.14	108.17	107.2	104.71	108.56	108.85	106.62	107.73	108	106.68	108.17	107.3	106.49	106.34	106.04	105.12	105.77	105.34	107.74	106.96	107.88	106.7	108.44	105.76	107.18	105.83	110.65	111.53	105.78	107.37	106.86	107.5	105.28	106.33	105.93	111.56	106.1
101.97	101.45	102.99	99.419	97.54	99.864	100.38	100.91	99.039	99.816	101.15	99.871	100.98	102.57	99.514	97.376	100.97	99.719	99.266	100.01	102.04	100.47	102.51	99.075	97.276	99.746	97.649	99.329	99.103	99.778	101.31	101.6	96.673	103.36	100.89	98.54	99.113	101.76	99.508	101.23	100.46	99.045	99.72	98.633	98.96	98.719	101.6	100.16	102.26	99.618
106.07	107.85	105.11	106.53	107.24	107.47	104.28	106.68	105.63	110.6	105.56	106.3	110.46	110.71	104.24	102.8	107.01	104.85	106.35	106.76	103.77	106.45	108.11	105.75	104.33	108.67	107.24	103.5	105.52	104.75	108.75	106.36	110.19	107.71	104.59	104.44	105.26	107.41	105.38	106.85	107.1	106.32	103.73	103.68	106.82	105.75	104.84	103.88	106	104.97
107.89	109.94	105.72	107.19	107.75	106.56	108.03	107.23	105.9	105.45	111.98	111.8	109.3	106.61	105.8	108.33	107.93	109.42	106.42	108.58	106.72	107.58	110.85	106.6	106.7	107.91	106.89	107.43	107.78	107.26	107.98	110.07	105.04	108.24	108.37	109.02	109.69	108.71	109.02	106.86	106.53	109.85	107.26	108.27	108.24	109.88	107.7	107.33	107.09	105.94
105.01	105.51	104.43	104.26	106.33	106.6	106.67	105.34	104.41	105.81	103.46	105.88	106.04	104.27	105.04	105.19	106.43	105.68	108.28	104.49	105.57	105.78	106.34	107.2	105.12	107.51	108.43	106.34	105.31	105.24	104.8	107.56	104.45	103.87	103.02	106.75	105.78	106.54	105.92	106.06	106.92	106.87	106.67	101.28	106.81	106.47	106.76	107.9	105.33	106.26
106.06	108.8	107.86	110.4	110.19	108.91	109.14	104.82	105.55	109.25	108.77	110.45	109.95	107.57	108.6	106.19	107.21	107.27	108.32	108.11	110.89	110.74	108.27	108.37	106.41	106.11	108.99	108.4	108.91	108.7	109.17	109.49	108.44	107.86	105.91	110.67	109.63	109.95	112.56	110.43	107.65	112.99	108.83	110.28	105.98	106.86	108.34	108.43	107.29	109.9
105.94	106.17	109.59	104.38	106.02	108.47	102.47	104.46	105.74	102.87	107.31	106.71	104.99	104.83	106.21	104.59	104.63	107.25	107.65	106.01	108.28	105.2	105.19	104.46	107.27	108.02	105.66	104.9	106.41	107.53	104.77	104.2	104.83	104.41	105.18	104.85	106.65	106.26	107.23	104.57	104.85	105.74	106.53	107.91	106.2	108.81	106.62	106.52	105.21	108.05
99.219	101.01	93.746	101.61	99.741	98.139	98.991	98.605	99.403	97.791	97.929	97.811	98.148	97.896	97.719	101.5	98.83	96.387	100.47	95.428	98.474	96.384	94.203	96.653	101.32	96.235	99.353	98.808	99.356	98.971	100.47	97.896	97.971	94.598	101.49	100.69	95.069	99.527	100.3	99.169	101.9	98.608	96.562	99.863	99.327	99.66	96.673	100.47	96.479	99.519
104.42	103.57	106.86	104.72	111.45	104.59	105.84	106.56	103.91	108.4	103.14	105.63	107.19	105.32	106.13	103.37	107.88	105.55	103.89	103.79	108.91	106.12	107.28	104.14	104.46	105.75	106.08	104.73	104.28	109.78	105.08	103.54	101.79	104.04	104.74	106.05	104.48	107.41	106.66	105.15	106.23	105.32	107.39	106.8	106.77	105.98	107.1	108.11	107.42	103.69
102.58	101.95	103.86	99.097	99.921	99.676	103.13	98.827	102.34	100.82	97.301	100.29	100.75	101.88	102.78	101.38	103.91	100.63	101.94	99.768	100.97	99.416	98.176	98.968	100.67	98.091	101.09	98.101	101.95	100.72	103.24	101.61	101.79	101.58	97.236	100.83	101.51	98.697	98.507	100.82	97.939	98.221	98.665	102.77	98.859	100.42	102.87	98.607	99.867	99.08
97.115	96.842	100.39	93.403	97.063	97.129	96.636	96.643	98.131	96.619	99.41	94.383	98.009	98.419	96.569	96.777	99.013	98.063	100.14	100.22	98.8	98.278	97.364	99.021	95.609	98.289	97.547	96.015	100.57	97.393	99.055	98.104	98.849	100.69	96.648	97.924	97.22	99.593	99.129	98.003	98.127	97.244	97.456	101.19	97.554	97.769	98.716	94.421	97.345	97.756
105.86	103.5	104.98	105.59	107.02	105.12	103.34	104.25	103.34	105.66	103.55	106.67	107.44	105.74	106.71	103.26	107.15	105.45	104.66	107.37	106.27	105.38	103.95	107.4	103.61	106.68	106.7	105.52	105.16	103.04	106.42	108.39	104.28	106.12	101.93	106.29	105.55	104.37	106.97	106.75	104.87	104.59	103.44	104.59	106.57	106.61	108.29	104.82	108.55	105.15
104.36	108.57	107.61	105.13	103.4	106.52	106.36	107.28	103.14	104.83	104.86	105.4	107.17	106.63	108.82	106.46	101.28	102.51	106.79	103.7	104.67	103.46	102.97	105	106.39	106.23	105.7	108.23	106.29	105.32	105.81	102.34	104.57	106.55	104.11	103.74	105.7	105.67	103.86	102.54	104.25	102.75	104.95	103.45	106.6	104.98	104.56	106.06	107.84	107.81
110.89	111.83	110.19	113.2	109.95	112.35	111.05	111.97	111.17	108.67	113.39	109.97	108.66	112.68	110.78	110.8	108.77	109.39	110.41	110.14	109.83	112.22	110.69	112.32	110.8	108.92	113.22	109.57	112.02	112.85	111.38	111.87	111.54	109.93	113.19	109.87	109.74	113.8	110.76	107.81	109.6	110.24	110.03	113.89	112.22	111.66	112.86	108.98	111.05	108.94
97.649	100.04	100.68	98.548	98.879	102.78	101.33	98.984	97.309	101.69	99.604	98.583	101.99	100.18	98.494	96.909	100.95	101.21	99.588	102	102.11	104.69	102.64	97.904	100.85	101.16	99.4	99.27	98.11	104.53	98.043	97.012	101.23	100.56	99.903	100	100.69	99.502	100.69	98.273	98.901	100.83	98.474	99.981	101.76	100.49	99.429	97.676	99.618	99.793
107.03	103.84	107.48	106.85	109.25	105.75	100.14	105.51	107.43	107.03	107.72	105.68	104.6	109.45	107.39	106.39	106.48	105.09	107.77	106.74	107.51	106.82	105.71	103.35	101.14	107.19	107.23	107.56	103.69	104.52	106.83	103.7	103.77	104.63	107.41	105.21	104.66	104.84	106.11	102.41	104.62	105.98	104.45	104.42	105.07	107.64	109.14	106.22	107.02	103.06
107.11	111.07	111.18	108.88	109.9	108.75	109.65	111.42	111.38	109.03	109.6	112	112.58	111.17	111.45	109.99	110.64	109.07	110.7	109.94	110.1	109.64	113.88	111.4	108.26	108.72	109.7	112.12	108.66	108.52	109.86	110.99	110.63	110.58	110.43	109.52	110.7	107.97	113.55	111.16	108.67	110.83	110.39	108.23	109.23	110.02	111.99	112.9	111.2	109.16
108.92	112.33	108.78	113.28	106.21	108.21	108.92	111.85	111.03	109.59	110.64	109.79	109.93	108.07	108.79	112.17	107.19	111.16	112.22	111.42	106.4	110.54	109.63	108.34	111.13	110.6	111.35	111.67	109.92	111.27	109.84	109.06	109.08	111.84	112.22	108.81	112.94	111.68	109.95	108.13	111.31	109.54	111.39	108.55	109.28	111.36	110.75	109.23	110.84	111.09
109.98	109.48	107.78	107.86	108.66	108.6	105.61	107.05	108	106.22	106.02	108.62	108.56	112.08	107.9	107.34	108.48	110.08	106.26	106.63	106.51	106.81	108.15	108.63	108.08	109.33	105.61	106.11	110.62	107.14	106.5	105.83	109.35	107.02	109.6	108.73	108.73	108.23	109.16	106.39	105.72	108.37	106.16	111.08	104.6	109.87	112.79	109.27	108.97	109.61
104.53	108.97	103.87	106.11	106.91	107.26	105.28	108.26	105.34	107.18	104.81	104.4	109.09	102.61	104.89	107.64	106.65	104.63	106.06	104.99	106.78	106.55	110.2	106.48	105.7	105.25	107.02	105.41	109.5	106.21	101.58	105.43	107.11	106.01	105.29	106.71	105.94	107.1	108.34	106.46	109.59	107.94	106.66	105.33	107.33	106.02	107.64	104.45	104.53	104.59
102.08	100.52	103.29	102.23	96.94	100.24	101.28	99.234	99.22	99.229	102.56	101.79	98.582	101.47	100	101.21	102.11	102.65	99.663	98.613	100.79	100.83	102.35	100.33	102.99	100.28	100.85	101.16	99.71	100.57	101.06	100.19	101.28	98.586	99.564	99.375	100.57	102.9	102.1	100.64	100.84	102.24	99.979	100.85	98.654	101.36	100.52	101.91	103.99	103.06
109.08	104.59	105.51	108.68	104.62	105.93	104.95	107.2	109.63	107.96	104.34	106.39	108.42	100.32	105.21	104.5	106.68	106.23	104.72	103.77	106.92	107.19	103.13	105.93	104.58	104.94	107.07	103.9	107.07	105.26	104.6	105.84	107.09	105.94	106.16	105.27	105.55	102.98	107.22	105.55	103.68	107.79	108.99	107.28	104.75	104.73	104.34	101.97	107.99	104.58
104.07	106.16	108.52	105.68	106.91	106.57	104.34	105.21	106.28	111.28	105.16	104.08	103.89	106.93	105.84	107.07	106.68	109.14	104.03	102.94	108.05	106.67	106.05	107.3	106.19	104.33	105.34	103.43	105.9	102.14	106.24	104.83	101.97	106.8	106.09	104.9	105.63	104.54	105.79	106.7	105.08	103.32	108.08	106.01	103.62	107.31	109.02	108.4	108.52	106.66
106.95	106.9	108.54	106.87	106.17	107.88	104.93	107.01	106.8	103.36	105.31	107.65	107.73	107.05	105.01	103.73	104.59	108.03	104.31	107.28	109.14	105.25	110.79	107.88	103.34	105.13	104.88	105.3	106.19	109.42	105.54	104.59	106.32	103.57	104.9	105.52	104.31	107.93	105.99	102.4	104.78	107.33	105.29	105.56	103.36	102.57	105.16	106.79	103.42	106.63
109.07	103.53	107.28	106.63	105.36	108.33	108.17	107.56	105.47	108.98	109.49	108.41	104.45	106.54	107.49	108.58	104.97	108.24	105.44	103.44	103.8	108.85	108.11	105.17	104.1	104.88	106.41	108.27	107.68	105.84	108.66	108.96	105.36	105.65	105.52	105.38	107.22	106.6	104.05	104.83	105.99	105.33	105.65	106.98	108.81	106.29	107.45	108.37	103.07	108.1
101.3	96.921	97.123	98.421	93.41	98.755	99.606	94.94	97.179	95.639	96.571	97.731	95.58	95.139	96.349	98.575	96.668	98.724	100.44	97.849	98.669	99.169	98.315	99.789	97.821	98.835	96.88	99.605	94.733	98.061	101.04	97.769	98.94	96.232	94.779	98.398	99.384	99.158	99.496	96.118	102.03	98.864	98.132	99.96	98.234	96.301	100.59	99.541	96.862	99.419
99.623	101.53	97.388	99.438	97.272	98.005	95.695	100.66	100.35	98.494	96.607	96.549	99.016	98.535	97.028	95.391	96.787	99.362	99.278	97.144	97.011	96.615	94.496	98.809	96.573	98.077	96.835	97.363	99.791	96.922	96.729	94.968	98.21	97.493	97.619	95.262	99.304	100.13	97.83	94.136	95.861	98.186	98.337	98.804	98.94	97.458	94.549	101.65	100.32	98.19
105.83	105.58	105.15	105.72	104.87	106.5	108.82	109.33	105.28	107.6	106.37	106.91	106.63	103.43	106.97	106.82	105.88	106.93	107.38	103.59	107.26	104.16	105.59	105.99	104.54	105.78	107.57	109.64	109.72	107.18	107.59	106.96	103.75	105.9	107.73	108.41	105.92	106.38	107.34	106.21	107.47	107.53	104.99	103.94	106.16	105.65	106.68	107.36	106.79	106.35
98.917	96.199	100.21	96.13	96.998	98.252	97.491	99.569	99.04	101.71	98.127	96.011	97.724	101.77	97.558	97.23	100.21	97.634	98.214	98.394	98.454	92.789	103.14	98.602	98.877	96.565	96.602	100.36	100.06	97.659	102.96	96.866	100.38	98.113	97.106	100.14	101.27	99.308	100.64	98.336	96.586	99.825	101.06	102.47	96.947	101.73	94.721	97.758	98.947	100.41
108.24	105.58	110.18	105.4	109	106.4	103.25	101.55	106.01	108.45	107.52	108.46	103.59	108.68	105.14	105.66	104.5	106.06	104.59	105.37	106.75	105.72	105.59	104.53	105.44	106.99	105.51	105.9	106.01	108.84	105.81	106.61	108.64	109.9	105.57	108.67	105.26	104.03	106.46	110.17	107.07	108.67	106.85	105.32	106.94	108.08	108.47	106.54	106.54	107.08
103.84	101.72	105.85	107.35	105.08	104.32	107.74	104.73	108.25	105.81	108.27	104.17	104.25	103.39	106.28	106.77	106.14	106.17	105.3	101.17	106.34	105.27	104.9	107.49	104.67	104.65	105.32	103.84	104.49	104.87	107.14	105.08	105.92	107.73	104.97	106.43	101.5	105.18	104.62	107.45	104.84	108.28	107.1	105.81	107.86	103.43	105.56	106.74	104.64	107.83
110.59	108.15	108.83	110.37	107.01	110.13	109.6	107.21	106.06	107.18	110.54	109.54	109.21	107.73	108.48	111.14	107.98	111.93	108.05	108.63	108.13	107.62	110.37	106.25	106.22	108.68	108.33	110.75	105.93	108.99	105.98	108.35	107.41	109.95	105.38	109.28	109.35	110.13	108.86	106.98	108.74	108.26	107.01	109.07	108.61	106.38	109.01	105.33	109.57	110.62
108.58	111.77	112.06	112.74	111.93	107.62	110.91	108.21	113.88	110.86	114.06	108.48	109.17	109.46	109.22	112.44	109.53	110.08	109.36	110.63	111.67	110.99	110.12	109.1	110.93	107.45	111.6	111.96	114.29	111.37	110.5	109.45	110.49	112.17	112.88	110.09	110.8	107.6	114.42	110.13	108.91	107.92	108.4	108.71	108.92	111.34	110.93	111.69	113.26	110.44
110.84	110.37	112.4	110.61	109.73	110.09	111.86	106.52	111.17	108.28	111.27	112.71	109.23	109.34	109.68	107.31	108.01	108.29	111.84	109.61	111.32	107.23	109.25	109.13	109.83	110.83	112.2	109.95	113.56	111.39	110.32	112.2	111	108.5	110.18	109.58	110.32	111.31	110.69	110.6	111.75	112.76	111.81	112.87	112.3	109.57	113.42	108.43	112.42	109.12
101.49	102.14	104.05	99.826	100.53	99.754	103.53	100.28	100.93	99.576	100.57	102.31	98.521	101.04	100.36	101.2	96.182	98.69	104.53	98.961	101.98	103.17	99.035	99.466	99.298	101.63	101.03	100.55	102.14	100.7	105.37	103.01	100.62	99.217	98.548	103.12	101.54	101.84	104.78	100.37	99.769	101.79	102.42	98.918	103.94	101.62	97.289	102.67	103.06	99.86
102.56	100.7	99.726	97.935	104.5	97.653	101.08	100.99	98.974	101.66	100.97	99.421	102.74	100.21	99.834	98.86	104.67	98.894	102.76	101.18	98.009	100.53	101.19	102.42	99.191	103.3	100.33	99.997	101.61	98.723	100.48	100.23	102.32	102.85	103.62	99.462	103.39	97.849	97.941	100.44	101.6	102.46	100.53	104.27	103.33	99.939	101.07	101.87	101.36	99.91
98.39	96.59	101.5	97.905	98.276	100.1	95.438	96.732	99.589	98.077	99.93	98.653	98.388	95.3	97.284	97.71	98.6	97.187	99.171	99.602	99.653	98.205	96.67	96.113	97.859	97.414	95.922	97.764	98.6	98.546	94.075	98.585	97.015	97.912	98.576	100.98	96.907	99.65	101.73	96.523	98.217	97.952	100.22	96.448	98.474	102.12	96.554	95.889	99.79	96.413
104.21	106.2	109.26	104.7	104.73	107.25	107.18	107.9	108.05	108.36	105.05	104.27	103.53	106.57	104.23	108.73	105.16	102.33	104.95	108.03	104.62	105.56	106.33	105.68	109.06	102.67	106.35	106.63	107.44	105.14	106.5	104.35	106.17	106.32	108.09	105.72	105.29	103.86	105.48	104.4	104.84	102.69	104.95	104.98	104.35	107.79	108.17	106.7	103.45	101.39
97.995	101.09	100.02	96.425	100.34	100.56	100.23	99.294	99.158	98.039	98.52	96.053	96.673	99.071	100.91	96.636	99.537	95.749	94.967	96.182	97.825	97.561	95.52	97.248	98.932	97.92	98.176	93.416	97.232	101.63	97.594	98.824	96.837	100.57	98.128	99.997	97.635	99.94	97.335	98.466	96.987	99.886	98.609	95.059	100.05	100.12	98.125	92.616	95.748	96.557
101.53	100.26	102.27	100.16	103.05	100.97	103.16	101.67	99.638	102	99.035	101.11	100.9	102.18	101.95	103.64	102.95	100.34	99.015	104.11	102.68	102.71	101.06	96.756	102.17	98.517	98.906	101.94	100.93	100.97	102.23	102.4	99.061	103.98	100.84	101.78	102.93	102.34	97.79	99.247	104.37	99.546	99.332	101.38	102.77	99.838	98.967	99.676	101.84	98.673
102.65	106.44	108.81	104.63	107.74	104.43	104.65	108.3	107.95	109.94	103.8	105.69	104.26	105.06	106.16	103.34	107.32	104.26	103.96	108.42	108.49	102.86	106.93	106.67	106.33	109.24	106.81	104.1	105.27	104.57	104.1	103.78	104.66	105.72	106.35	106.12	105.83	103.59	104.78	104.76	108.52	104.47	104.04	106.52	104.77	105.29	106.64	106.46	104.87	106.4
101.59	99.735	99.308	99.999	99.628	101.61	101.26	98.091	101.26	101.1	100.95	101.79	98.492	98.398	97.152	97.681	103.11	102.53	104.6	102.25	102.85	99.402	98.091	100.59	98.312	98.338	101.78	101.87	99.254	100.33	100.94	98.104	104.15	98.643	101.37	99.294	98.291	101.04	102.94	102.36	99.333	100.24	99.338	100.81	104.33	100.98	100.81	98.59	99.06	101.42
104.81	104.77	103.87	106.45	104.49	107.98	104.91	106.16	104.4	106.79	107.73	107.95	104.31	108.37	109.54	105.82	105.83	103.39	107.23	107.72	107.26	104.87	106.47	108.15	106.71	107.27	106.01	109.12	107.12	107.07	105.86	106.14	107.58	104.32	108.05	104.8	108.89	106.88	106.69	106.23	108.84	105.24	104.17	102.62	107.94	106.75	107.11	109.54	106.18	106.28
104.58	107.59	104.43	104.73	105.29	106.98	104.72	105.39	102.71	104.53	103.89	106.81	107.94	105.17	103.29	103.54	107.43	105.42	105.85	101.55	106.02	104.45	104.22	104.61	107.41	107.24	103.8	107.67	107.38	105.54	103.8	107	108	103.61	106.08	105.66	106.07	109.83	107.81	105.47	107.92	103.52	108.49	107.09	106.17	105.48	105.84	106.32	104.96	104.27
105.69	105.23	106.71	105.54	104.58	105.74	109.32	106.35	106.92	106.56	104.01	108.12	108.69	104.37	105.23	105.13	106.77	106.49	106.93	106.35	107.86	107.11	104.2	106.84	105.45	105.05	108.62	106.62	108.43	103.93	105.27	105.89	108.06	104.57	108.2	107.23	107.83	106.8	106.21	109.25	103.33	107.01	105.79	105.39	103.69	105.33	105.2	108.9	104.73	107.91
107.87	105.57	111.95	106.4	106.33	107.79	108.8	111.46	107.38	108.53	107.96	105.62	107.48	107.85	104.78	107.07	108.03	109.87	107.5	105.12	111.05	110.09	108.45	107.97	109.43	109.56	107.26	109.37	107.89	108.71	109.69	107.49	107.77	107.88	108.05	109.25	111.27	111.18	108.87	106.06	107.21	106.28	109.35	107.66	108.65	107.64	106.25	106.37	110	104.94
107.49	105.9	106.75	105.87	108.38	105.26	105.05	106.98	108.65	104.5	104.51	106.33	105.04	104.93	104.79	106.82	106.9	106.92	104.29	106.35	103.24	107.36	105.83	106.19	107.28	108.75	108.48	106.38	105.44	104.39	105.05	106.03	109.17	107.84	109.37	108.9	105.2	105.64	108.55	107.3	105.75	106.02	105.77	107.6	105.92	106.22	106.99	102.25	106.83	107.11
104.21	103.78	108.28	102.71	104.62	104.68	107.97	108.88	107.77	106.43	106.59	102.75	109.36	105.54	106.58	108.56	104.14	103.59	105	105.96	107.5	108.53	104.32	106.44	108.27	104.92	103.11	102.8	105.64	102.67	104.12	105.26	106.26	105.16	106.57	107.59	103.5	103.24	105.45	105.23	105.27	107.64	106.08	105.53	107.98	104.12	104.85	105.87	106.05	109.58
104.16	105.06	105.75	107.34	106.16	107.14	105.54	107.97	106.55	104.86	106.6	108.32	103.96	103.83	105.89	108.58	106.38	107.19	109.38	104.35	108.17	107.73	105.35	106.51	108.03	104.39	104.23	102.98	106.57	103.69	104.13	106.02	105.44	102.99	102.46	103.25	103.13	107.1	101.68	106.59	105.45	106.05	104.53	105.23	108.47	105.86	108.14	102.1	108.69	106.68
105.09	105.77	107.98	102.88	104.65	105.56	105.74	108.51	107.41	105.56	107.44	106.13	104.32	105.98	107.03	105.63	109.16	108.46	105.9	103.33	104.9	104.42	106.28	104.82	103.47	105.04	106.42	101.44	106.03	102.41	105.55	104.6	107.55	106.4	105.44	106.93	107.75	105.01	107.9	107.4	109.46	102.26	105.64	109.36	104.34	107.65	104.8	106.99	108.76	106.16
102.93	107.37	107.58	103.58	107.65	105.08	104.93	104.79	105.98	106.21	108.41	103.97	105.38	104.41	107.63	107.85	107.28	106.8	107.06	109.93	105.62	107.46	106.14	108.04	105.56	106.06	108.14	109.17	110.05	103.96	110.51	106.26	106.99	102.89	109.19	106.3	107.16	106.7	105.96	105.41	105.85	105.8	106.92	106.78	106.36	107.48	105.84	104.09	105.67	104.59
106.35	105.29	108.62	108.45	106.94	111.04	106.72	107.6	107.58	109.19	107.88	103.47	110.04	108.14	106.53	106.84	108.93	109.51	103.64	106.43	105.03	104.2	108.66	102.92	108.78	106.03	107.11	102.05	107.66	107.69	107.78	104.46	106.3	108.38	103.65	106.28	105.48	106.5	107.8	105.71	104.86	105.66	106.91	110.44	110.98	104.2	107.53	109.61	105.83	108.97
108.75	104.64	108.74	110.72	110.45	110.13	106.95	105.49	107.46	109.55	108.79	108.51	108.09	108.72	108.97	107.67	109.54	107.31	108.12	109.84	108.13	109.88	106.62	104.98	107.23	106.22	107.26	108.73	108.09	107.64	107.01	108.99	108.38	110.62	107.32	107.44	109.38	107.68	108.04	106.05	109	107.73	106.59	111.4	107.98	106.99	109.48	109.15	110.41	110.57
107.82	103.34	104.63	105.14	104.59	103.54	104.43	108.29	109.18	106.36	106.41	105.98	102.89	108.61	102.49	108.39	102.65	108.06	106.67	104.12	105.19	105.43	104.65	102.56	106	104.29	108.29	108.15	107.35	109.38	105.59	106.01	104.22	105.15	107.6	105.95	105.04	106.82	107.07	106.21	105.97	105.82	105.93	106.89	106.48	103.23	107.64	107.32	104.51	102.27
102.74	107.39	105.17	105.89	102.9	104.84	105.83	106.53	102.75	103.66	108.17	103.76	103.37	105	106.27	105.18	104.87	106.26	104.87	106.06	107.91	107.1	102.02	108.62	104.83	108.87	107.45	105.2	107.61	106.18	108.04	106.8	106.13	104.83	104.56	106.61	104.04	104.52	104.46	106.62	108.8	106.38	107.27	106.66	106.46	104.02	104.53	105	104.5	106.35
105.18	105.8	104.32	108	105.31	105.03	107.52	106.97	106.83	102.98	106.72	107.74	105.43	104.8	107.78	107.2	106.74	105.43	104.72	106.15	107.73	103.87	105.7	103.86	106.6	109.88	103.13	107.23	105	106.04	106.53	105.42	105.28	106.83	109.25	108.44	108.53	105.97	107.43	111.86	105.23	107.51	108.13	110.04	107.17	108.78	107.89	106.68	106.29	107.09
105.47	105.52	106.82	106.78	104.66	101.71	110.25	105.62	106.1	105.48	103.31	105.04	107.47	102.97	103.19	109.93	105.24	104.05	102.86	106.41	106.73	105.98	106.41	105.4	109.1	104.86	104.6	103.7	103.67	102.68	105.69	105.59	106.78	106.54	103.61	106.82	105.27	107.01	103.47	105.09	106.88	107.64	103.96	105.67	104.65	108.23	102.18	109.1	104.67	105.25
105.72	105.81	107.01	103.72	105.5	103.91	102.98	108.58	107.69	107.57	106.22	106.09	106.9	108.53	105.55	104.22	105.22	107.27	108.25	106.73	107.11	105.49	107.85	105.44	107.15	103.97	108.52	107.46	102.84	105.52	106.96	105.9	104.14	108.92	108.1	104.23	105.32	103.64	105.12	107.74	106.28	104.62	107.58	103.08	106.14	106.71	106.74	105.22	103.1	106.16
109.54	106.58	104.62	105.11	110.55	107.56	104.86	106.26	106.87	107.79	105.27	104.39	107.32	107.52	103.05	106.92	105.25	105.48	103.96	105.2	105.1	105.15	108.01	105.65	106.86	107.16	106.17	106.24	104.24	102.16	106.1	105.92	105.76	104.18	103.91	106.43	104.04	108.52	105.31	107.69	103.17	107.64	105.59	108.46	103.94	108.41	106.4	105.03	103.21	106.52
101.29	96.333	100.34	100.07	101.19	99.957	101.48	99.652	104.34	98.938	99.648	96.723	100.69	101.16	99.214	100.73	102.39	100.46	98.387	96.661	101.71	98.693	102.14	102.29	99.391	101.22	101.89	102.41	102.69	99.668	99.525	99.553	99.446	99.472	102.14	99.125	101.61	99.838	98.996	98.883	103.3	101.34	99.649	97.614	97.24	100.83	99.097	103.24	101.74	100.51
106.89	108.85	107.04	109.47	108.35	107.11	106.39	109.28	109.85	110.72	107.28	109.92	108.58	109.2	105.56	111.29	108.1	106.59	106.97	111.44	108.94	104.75	110.43	107.15	112.99	105.42	109.24	110.3	107.89	106.54	109.97	106.2	106	107.9	106.67	109.9	107.37	109.09	106.52	110.57	109.59	109.37	106.75	109.16	107.6	107	108.36	106.61	109.6	105.65
110.31	107.32	107.15	109.23	108.22	108.82	108.32	110.03	107.11	110	108.84	108.15	106.44	110.58	107.89	106.51	109.33	109.39	111.14	106.52	107.92	107.4	107.72	108.48	108.37	110.25	109.86	108.1	110.23	108.58	105.93	105.05	108.74	108.3	108.26	110.09	108.08	107.94	108.7	110.28	107.06	108.91	109.92	107.47	109.19	109.2	109.19	109.6	110.63	109.82
104.28	105.77	108.96	105.7	103.33	103.93	108.96	106.31	103.05	107.37	106.54	106.33	104.58	106.14	106.93	103.64	105.28	106.04	106.98	105.42	105.85	108.49	107.23	106.05	105.97	104.32	105.94	106.33	103.59	105.29	104.4	107.15	105.2	106.77	108.5	103.28	106.97	104.33	105.31	103.83	104.87	107.97	105.61	107.48	108.11	105.91	105.59	107.07	104.25	105.2
108.5	109.7	108.23	109.23	108.04	105.8	107.9	108.72	106.4	108.88	106.71	107.67	108.58	107.09	109.54	105.85	109.62	108.27	106.6	106.7	109.02	109.19	107.65	106.58	107.01	108.08	106.78	108.19	106.71	107.11	103.58	108.55	106.4	109.75	106.07	107.73	107.53	106	109.59	107.25	109.42	108.19	108.91	105.4	112.13	111.09	107.66	109.32	106.63	105.9
107.76	110.24	107.62	107.77	107.66	108.43	108.99	109.17	109.2	106.41	109.09	108.3	108.16	106.87	114.69	108.36	107.9	108.28	110.14	109.25	110.29	108.9	108.42	110.21	107.58	109.22	107.68	108.92	109.58	109.51	111.42	106.95	108.21	108.7	108.87	109.59	106.07	107.59	109.02	110.3	108.55	107.13	109.12	112.79	109.64	107.1	109.1	105.94	106.14	107.61
109.64	111.88	107.18	111.21	108.33	109.03	107.99	108.04	109.15	109.05	108.67	109.92	108.45	109.88	109.83	108.74	109.97	108.87	106.89	109.86	104.8	108.69	112.28	108.64	112.09	110.23	109.43	104.57	108.03	108.41	111.31	108.17	107.44	109.69	108.69	109.88	107.89	107.25	105.63	109.39	107.38	107.53	109.39	109.44	105.88	109.06	107.9	109.78	109.03	108.82
96.542	99.742	101.78	101.36	98.586	98.488	99.323	99.201	101.62	99.343	101.31	100.25	101.59	100.79	101.57	100.06	98.418	96.434	103.1	102.87	99.401	98.063	99.012	101.4	100.9	99.337	99.131	103.61	98.973	101.08	98.297	100.42	98.814	100.1	98.462	101.28	103.84	104.12	100.46	101.23	102.41	96.946	99.501	103.44	99.808	97.536	103.27	99.378	99.647	101.84
108.72	109.39	108.62	107.95	108.83	107.44	108.05	109.21	106.95	110.37	107.77	110.74	107.69	107.7	107.33	108.35	107.39	106.47	109.44	104.98	108.37	108.18	108.77	108.49	108.28	107.19	107.16	110.25	109.29	108.07	109.13	110.94	110.58	106.59	108.06	105.3	109.33	108.61	110.71	109.95	108.29	106.18	107.27	111.31	107.58	106.45	107.06	108.32	106.07	107.43
107.59	107.1	110.91	110.21	109.2	107.59	109.26	105.71	104.49	104.21	109.62	106.49	107.69	106.18	106.19	107.37	107.96	109.62	106.61	106.23	109.27	109.39	107.27	108.14	111.75	104.75	107.81	103.83	107.56	107.82	105.27	108.26	106.27	107.11	106.26	107.71	108.81	110.21	107.17	107.03	108.1	108.33	106.51	109.01	109.58	107.39	110.05	107.27	109.43	106.63
108.27	107.71	106.54	108.67	111.63	108.36	106.87	108.75	109.04	106.26	105.71	108.61	107.73	106.92	110.59	111.7	105.82	109.53	106.6	110.76	109.64	105.37	107.07	110.05	108.07	108.45	110.77	109.41	106.19	106.25	105.93	109.95	106.42	108.26	106.34	107.56	106.73	109.15	108.19	109	106.83	109.18	104.52	108.61	109.07	107.28	109.8	107.55	110.28	105.01
109.64	110.66	110.72	109	105.16	108.56	111.83	108.44	110.1	109.23	108.3	108.61	107.5	104.1	109.49	105.2	108.54	107.47	102.18	109	106.55	104.05	107.65	107.58	110.2	106.29	108.99	107.63	109.19	108.16	105.72	108.39	108.02	109.27	107.36	110.77	106.79	109.9	112.63	108.76	109.22	107.5	112.04	106.39	109.37	106.73	109.39	106.89	107.73	109.99
102.87	107.02	104.96	105.41	107	106.31	104.63	103.61	106.24	106.01	103.58	104.86	107.7	105.6	107.99	107.27	104.72	104.71	102.69	106.67	104.9	105.72	106.73	104.53	105.53	108.04	105.3	104.92	105.34	101.86	108.27	105.9	106.43	105.29	107.17	108.37	106.75	104.33	104.8	99.973	103.18	108.26	102.98	106.92	107.22	103.82	108.45	106.7	104	102.06
107.63	108.29	105.5	106.41	106.2	104.86	107.49	102.69	102.67	108.27	106.5	104.74	105.08	108.06	104.51	104.75	112.07	104.66	106.98	106.49	107.06	105.46	105.08	104.22	108.23	107.99	105.8	107.04	108.38	106.86	106.03	106.83	107.61	108.32	106.89	107.94	104.13	107.78	106.81	103.85	106.4	104.71	105.86	104.2	105.83	105.02	108.05	108.04	102.66	108.57
109.41	109.29	108.57	109.14	104.77	104.3	109.84	110	108.51	110.59	107.49	109.07	107.54	107.15	106.12	110.27	105.26	105.85	106.6	106.6	105.84	104.84	110.24	106.19	108.01	105.68	105.57	102.63	108.28	105.3	107.23	107.79	108.91	106.16	106.91	105.8	105.96	108.57	104.65	105.08	107.31	107.15	108.85	107.26	107.42	108.79	107.44	107.63	108.01	107.45
107.18	111.02	105.28	110.69	107.89	105.51	107.83	105.78	106.71	112.35	109.3	108.64	108.7	112.3	109.17	109.65	107.32	106.67	108.97	107.54	109.38	106.74	109.44	103.57	104.51	108.38	107.56	111.05	106.77	107.06	105.04	107.55	107.14	107.54	107.54	109.12	108.41	108.27	112.54	108.17	105.98	106.74	110.79	109.5	108.74	109.2	104.08	105.84	106.78	110.28
110.43	107.15	108.44	106.59	108.5	106.72	107.18	110.7	109.93	108.08	106.76	104.56	109.78	107.5	105.24	107.46	107.76	105.52	105.87	106.71	107.24	104.96	107.31	108.26	105.22	109.79	109.5	108.07	107.67	109.23	107.42	105.79	107.48	105.11	107.93	108.8	107.27	111.91	107.32	109.4	108.88	104.33	107.82	105.77	106.94	107.07	107.94	107.75	108.29	105.06
106.89	107.08	111.51	108.43	109.44	112.17	106.17	110.23	109.92	106.98	109.35	109.53	107.49	110.39	107.71	108.34	107.06	104.37	106.97	107.92	108.38	105.48	108.61	108.1	108.15	111.85	108.31	108.25	107.95	105.72	106.23	110.36	107.01	105.71	106.22	105.74	109.87	108.65	108.51	109	109.33	110.18	107.12	108.84	111.74	106.65	109.5	107.09	108.07	109.24
105.64	105.45	103.01	105.63	104.72	106.74	105.89	107.68	106.03	105.27	105.39	106.41	105.91	105.25	107.76	107.51	105.97	107.95	104.58	105.65	105.18	107.29	108.17	105.86	106.2	104.51	105.36	106.01	104.99	105.12	106.74	107.97	104.51	107.92	105.81	109.21	103.73	106.44	109.89	106.98	105.05	108.58	104.3	105.4	105.69	104.31	106.67	103.32	103.17	107.65
110.9	109.94	107.82	107.76	109.35	110.57	106.34	107.86	110.93	106.84	104.4	107.51	105.73	110.94	108.31	113.16	110.49	110.4	110.34	108.16	105.11	111.46	111.07	105.28	112.42	108.81	104.91	108.31	105.97	110.08	106.91	108.85	107.64	109.12	107.9	106.52	109.92	112.39	108.02	109.14	106.94	107.91	109.22	109.84	107.93	109.93	108.87	110.04	105.97	108.46
105.89	108.2	106.46	104.48	106.74	107.56	105.6	105.95	108.06	107.19	106.78	107.46	106.08	105.66	106.94	106.94	113.2	109.82	108.25	108.32	106.39	104.21	108.29	106.18	108.65	106.48	108.25	110.4	105.67	107.95	105.63	106.89	106.83	107.02	108.35	104.86	106.39	106.24	107.24	110.15	107.03	109.25	105.12	106.38	106.24	108.61	108.74	104.21	107.84	105.73
105.01	107.66	106.94	105.55	106.33	106.15	106.74	106.23	108.05	103.18	104.74	106.52	106.53	103.96	106.15	106.38	105.61	108.91	105.22	105.27	107.46	105.93	107.5	107.59	105.59	104.33	106.83	106.95	104.85	103.43	106.84	103.65	109.18	104.76	108.35	104.19	104.71	106.97	107.36	109.41	107.53	105.97	105.96	103.55	101.73	105.35	105.94	104.79	106.56	106.44
104.53	106.96	107.39	107.32	106.76	106.43	103.13	105.45	104.16	105.79	103.13	108.52	103.92	108.08	105.32	109.88	106.41	106.58	104.45	105.99	107.75	104.96	105.06	105.15	105.82	107.93	109.51	105.89	105.36	106.06	106.31	104.97	106.97	109.07	104.96	107.49	108.51	105.27	107.26	107.19	103.59	108.52	104.2	106.34	107.28	104.09	106.88	105.79	104.46	105.85
108.03	108.89	107.75	106.97	108.17	107	108.26	108.55	108.7	108.21	106.58	106.86	107.73	108.37	106.58	107.59	108.45	108.98	110.01	109.94	107.15	106.47	107.62	108.47	105.14	110.89	108.12	109.86	110.44	106.6	109.07	107.46	106.75	107.85	105.92	113.27	109.81	106.98	109.99	109.82	107.25	108.87	108.13	108.88	108.96	107.17	107.5	109.67	107.41	107.07
100.88	100.27	102.26	101.2	102.62	97.487	96.518	100.63	100.86	99.232	102.18	98.246	94.898	99.847	97.187	101.04	99.643	102.33	101.28	99.412	97.848	101.75	101.66	98.633	102.56	97.572	99.45	97.516	98.268	99.851	102.11	100.02	100.62	98.991	102.08	102.59	98.105	98.368	97.801	99.793	100.31	101.97	100.37	102.02	100.13	102.03	102.34	98.766	100.44	100.14
107.78	109.79	108.62	109.55	107.29	108.18	109.61	110.41	109.6	109.88	106.22	109.24	107.54	110.9	104.89	106.61	110.51	109.85	108.28	109.2	105.02	110.15	110.73	111.6	107.79	107.83	108.03	109.12	109.84	107.24	108.3	107.9	105.01	111.19	109.33	111.42	107.09	111.55	107.57	105.58	105.96	105.32	109.93	108.78	109.9	110.85	110.16	106.56	109.63	104.92
107.24	109.69	106.05	105.21	108.25	104.37	103.4	103.85	110.04	104.61	104.25	105.05	108.16	105.99	107.21	109.03	105.67	103.77	107.02	107.33	107.48	107.6	105.92	107.71	111.94	106.8	106.81	106.79	105.6	106.19	102.81	108.89	109.05	107.2	107.81	105.51	103.61	103.95	104.08	107.27	106.48	107.02	106.76	105.63	107.23	107.25	110.17	107.06	104.69	104.7
109.93	106.49	107.28	108.69	108.74	106.53	107.48	105.72	108.15	108.45	106.06	108.32	104.32	104.75	106.85	108.85	108.24	106.98	106.89	104.06	108.15	107.14	109.82	108.12	105.07	109.09	107.51	104.63	110.44	108.45	107.35	108.91	108.2	109.75	107.91	109.53	107.41	108.08	105.96	105.65	105.3	107.58	106.66	108.62	108.65	108.52	109.36	106.49	105.93	108.66
106.09	110.63	107.03	105.85	107.16	109.25	106.56	109.82	111.47	108.04	107.98	107.26	104.99	106.81	104.57	108.19	106.43	109.48	107.51	106.82	106.36	106.71	105.86	108.92	111.06	105.27	108.88	107.74	105.92	108.53	106.7	107.99	108.6	107.11	105.63	108.79	106.91	106.06	107.45	108.66	109.77	109.28	106.25	109.88	106.75	109.35	111.17	110.51	107.55	109.01
100.22	102.39	100.43	102.96	101.16	99.694	101.37	101.96	101.01	95.918	101.42	100.13	102.9	99.449	101.7	100.22	101.72	98.881	103.9	98.312	101.52	101.9	102.65	103.12	100.08	101.58	100.81	100.83	98.394	101.76	99.979	101.36	99.146	100.35	99.107	98.154	101.04	99.721	98.244	101.43	99.36	99.41	97.597	102.75	98.959	100.26	98.161	97.377	99.618	101.5
106.17	107.07	106.25	108.64	109.07	107.59	107.25	107.92	108.2	105.33	109.32	106.97	108.96	109.48	108.18	108.06	106.68	106.5	108.74	110.48	106.65	111.69	108.67	106	105.65	110.94	108.93	105.58	108.58	108.15	107.63	105.74	106.14	108.72	106.38	110.4	108.99	111.32	109.85	109.08	106.04	104.32	106.29	107.91	109.51	105.58	109	105.79	107.6	110.34
107.06	107.13	108.13	110.16	105.44	106.3	109.91	108.17	109.34	110.7	108.65	108.68	104.58	107.77	108.21	109.21	109.06	105.57	109.21	108.17	110.13	106.27	107.59	112.88	105.53	106.63	108.34	108.4	106.44	107.23	106.15	107.72	110.56	110.26	109.17	107.29	108.85	110.07	110.05	107.34	108.38	106.68	108.63	106.27	108.15	108.97	110.83	106.92	111.23	109.48
105.63	105.05	103.83	102.48	102.59	104.87	107.55	107.85	105.5	104.71	107.02	104.74	106.88	102.17	109.9	103.7	101.13	103.63	104.49	106.69	101.98	105.62	104.82	103.14	104.73	105.06	105.43	105.3	105.36	101.65	102.78	106.97	105.15	105.3	106.46	104.18	103.18	106.64	109.09	103.42	105.98	105.4	104.06	105.49	105.65	105.85	105.21	107.31	103.21	105.55
107.18	101.42	104.58	100.8	98.862	100.4	99.56	102.83	103.95	104.43	100.94	101.99	102.56	102.61	103.24	102.89	104.1	105.9	100.61	104.02	102.27	104.13	101.84	104.33	100.83	103.31	103.42	104.12	101.45	103.23	100.9	102.03	102.85	106.66	101.57	100.62	102.26	103.47	103.63	103.15	104.95	101.6	100.95	102.17	104.83	104.62	104.74	103.76	104.1	102.92
102.85	101	101.77	100.74	102.66	102.59	100.43	101.79	99.233	97.426	100.93	98.182	99.327	99.626	101.26	101.42	99.569	97.902	100.37	103.44	97.891	102.97	99.417	100.58	103.38	98.526	99.745	98.258	98.435	100.36	101.46	101.01	100.48	99.413	101.39	99.367	100.74	100.33	102.29	102.15	100.12	98.45	101.35	100.87	99.899	102.15	98.512	102.43	100.91	102.27
101.83	99.529	99.547	101.6	101.83	97.871	98.28	95.423	100.82	100.82	97.923	99.178	99.832	102.31	101.4	99.857	94.728	100.67	98.524	99.705	99.052	99.437	101.76	100.66	99.169	99.551	101.87	99.087	97.926	97.863	97.498	96.831	100.58	96.547	97.867	99.455	97.54	99.326	97.878	100.67	98.524	98.193	98.339	95.805	98.547	95.863	95.838	95.677	98.242	97.182
99.533	100.18	100.52	97.125	99.969	100.27	97.41	97.866	99.541	99.288	100.49	102.2	105.17	96.684	100.2	98.225	98.033	99.993	97.465	98.345	100.44	99.805	95.203	99.868	98.944	98.031	99.977	100.49	97.11	99.282	96.739	98.117	101.19	100.96	98.93	100.69	99.328	99.481	97.519	100.36	100.79	101.21	96.928	101.59	98.108	98.996	98.625	99.903	101.22	99.815
106.98	107.95	107.31	104.86	106.45	107.92	104.53	107.83	106.82	106.39	104.08	109.17	107.75	104.55	109.1	106.54	107.59	108.33	108.28	106.93	106.7	105.47	104.65	104.75	103.04	106.76	107.05	106.38	103.42	107.05	106.77	106.83	107.5	106.47	107.33	105.24	110.97	108.35	107.62	107.29	109.95	108.13	106.32	106.79	107.44	107.56	107.79	103.64	104.3	106.85
97.072	97.825	98.072	100.89	100.05	95.269	96.163	99.148	97.826	98.849	99.275	96.677	98.74	99.069	98.999	98.207	97.801	99.812	100.12	95.314	96.413	100.29	99.537	97.938	99.395	97.954	98.084	98.726	97.192	101.55	99.117	98.692	99.02	98.728	97.889	96.764	100.88	98.674	94.412	96.531	98.684	98.345	100.03	98.129	97.808	101.06	96.894	97.619	100.92	98.32
105.63	107.09	108.58	106.6	110.58	107.71	108.64	106.93	107.59	106.93	105.87	108.33	108.42	107.65	106.67	105.98	109.97	108.14	105.62	107.16	108.26	106.93	110.42	104.7	106.58	106.8	107.62	107.05	102.44	111.01	107.94	108.84	110.69	108.01	105.57	107.19	110.2	106.39	109.44	109.52	110.34	105.5	108.19	109.04	105.88	107.62	111.26	108.58	109.01	109.08
105.89	111.74	106.38	107.67	102.35	107.93	107.58	107.19	106.32	106.98	109.64	107.8	107.01	108.47	107.65	108.19	107.63	110.51	108.23	109.39	102.56	109.63	109.87	106.87	108.02	106.56	109.33	105.26	107.36	104.88	108.53	108.28	106.88	107.28	107.7	105.23	108.65	107.88	106.4	107.04	108.3	107.9	109.65	109.26	110.91	106.91	106.53	107.91	105.45	109.42
107.87	107.04	108.37	108.48	105.67	105.25	105.01	102.43	106.2	105.14	106.95	104.98	109.74	109.25	107.89	106.48	105.09	106.78	108.06	107.68	107.23	105.36	110.63	106.01	107.03	102.64	102.72	107.16	103.79	103.05	108.25	104.92	107.14	107.63	106.03	104.9	104.33	105.52	103.59	107.68	108.58	106.99	107.83	105.88	107.61	105.87	107.99	107	107.81	109.18
107.88	105.49	103.41	106.63	107.56	106.06	105.97	106.06	104.39	105.4	102.31	107.63	106.52	105.47	107.23	106.71	104.65	103.84	108.68	104.69	106.15	105.91	104.66	107.18	104.77	107.31	106.35	100.58	104.18	105.75	103.57	104.12	106.11	106.17	108.76	106.87	102.52	105.48	104.33	105.44	107.47	104.83	104.6	104.84	103.83	107.38	106.28	103.54	104.5	105.19
109.13	108.56	109.54	108.92	107.21	107.6	106.87	107.76	106.89	111	107.43	105.46	108.49	107.82	109.19	110.99	109.92	112.44	109.58	110.46	107.54	107.61	106.92	108.11	107.89	107.69	111.08	110.36	108.66	108.49	111.2	106.8	106.94	109.04	109.44	109.54	108.24	106.7	105.93	108.44	105.64	109.3	107.06	106.76	109.15	107.11	108.92	107.26	109.23	107.52
111.4	107.17	106.04	107.41	105.66	108.82	109.36	104.55	105.01	104.94	104.28	108.02	108.03	104.32	104.18	106.48	107.44	108.01	104.51	105.84	106.15	105	105.89	105.71	104.87	102.68	107.81	105.74	107.92	106.33	107.47	106.1	105.12	104.74	108.92	106.97	108.27	105.76	105.98	104.41	105	108.54	107.31	108.62	107.03	103.61	107.74	104.56	106.62	104.06
111.95	110.11	105.15	110.64	110.78	112.34	110.7	110.97	111.81	108.98	109.95	110.1	110.22	111.41	107.03	113.94	109.42	111.29	110.26	109.22	109.96	112.89	111.93	110.22	107.51	112.22	110.75	107.98	110.8	106.66	115.49	109.51	109.58	110.68	109.58	111.53	108.87	106.16	106.96	108.39	111.08	111.01	110.06	110.43	105.74	109.82	113.48	107.44	110.29	111.77
98.085	97.82	96.084	103.32	95.03	96.684	100.44	100.3	99.37	96.437	98.126	96.999	96.877	98.463	99.284	96.594	95.728	98.514	96.896	98.432	99.58	96.293	98.688	96.83	99.421	97.467	98.755	99.457	98.35	95.989	97.547	95.998	94.98	96.45	99.706	95.951	96.984	95.632	98.716	97.338	95.952	95.881	98.071	93.994	98.239	101.58	97.98	97.115	97.93	100.27
106.8	105.01	104.74	103.56	105.36	102.74	107.5	104.68	103.09	105.16	103.09	105.61	105.71	106.92	102.01	104.48	105.6	105.88	107.14	106.29	109.63	107.3	105.41	109.48	104.1	104.12	105.74	106.75	106.98	107.28	101.82	104.78	106.17	104.22	106.91	105.29	103.94	105.91	106.12	104.19	105.84	107.09	105.94	104.41	106.09	107.82	107.35	104.94	104.35	103.57
107.8	110.12	106.52	107.78	107.77	106.07	107.18	108.56	104.34	109.39	105.79	105.63	107.58	107.5	104.75	106.48	108.45	106.65	106.71	107.48	106.03	105.11	109.55	108.67	105.78	106.31	107.25	104.57	105.36	106.88	107.55	106.37	105.28	106.27	106.39	109.61	107.68	108.98	103.95	105.07	107.74	108.37	106.28	105.64	107.74	108.28	108.14	101.87	107.84	107.33
107.71	109.31	106.48	105.9	110.61	108.43	104.31	104.2	105.93	108.27	106.15	108.73	108.55	107.67	106.62	104.49	103.39	106.95	105.03	105.43	107.08	105.21	105.59	106.22	107.05	107.41	106.43	105.72	109.12	107.75	109.91	109.7	104.62	109.75	106.42	106.96	109.32	108.71	107.71	105.58	106.13	108.07	106.04	105.91	103.17	104.3	105.82	105.64	106.19	107.98
105.01	103.31	106.18	108.28	104.13	105.01	104.55	107.08	105.81	107.84	103.63	105.8	104.81	104.24	106.17	108.18	104.84	104.04	104.61	104.71	105.5	104.79	106.46	104.85	104.1	105.97	104.57	105.07	103.33	106.29	107.42	109.61	107.92	106.16	105.9	104.04	107.69	103.21	105.11	106.57	106.63	107.72	111.78	104.23	105.36	106.1	105.08	105.17	107.47	105.88
100.38	96.29	101.78	96.116	97.244	98.508	97	100.23	97.275	95.653	98.084	99.723	97.727	93.38	96.299	96.473	97.49	100.8	100.98	98.348	97.347	100.11	99.511	100.38	96.664	97.228	100.51	101.46	99.363	99.002	97.119	99.397	96.585	99.889	95.975	96.132	98.61	99.448	98.613	97.187	99.509	98.062	98.293	97.048	97.564	97.724	95.623	98.217	97.67	98.573
107.44	111.09	108.62	106.89	109.29	109.03	104.91	107.71	107.1	106.63	108.09	110.07	109.93	108.39	108.16	109.09	106.38	106.31	108.64	109.87	109.64	112.31	107.69	110.06	106.7	106.77	106.39	103.72	107.55	104.79	106.16	110.4	108.99	108.47	106.41	107.62	106.25	107.03	106.3	110.36	107.06	106.44	107.69	107.9	107.75	109.58	109.3	105.09	104.44	107.97
105.92	105.23	104.63	105.43	107.7	106.87	109.03	106.01	107.76	109.09	107.52	103.96	106.27	107.43	104.11	108.75	107.43	108.61	109.97	107.18	106.45	106.9	104.01	105.96	105.56	108.03	107.27	107.22	105.51	107.72	107.05	106.34	107.7	107.62	107.21	106.78	108.09	106.56	107.77	105.14	104.73	104.36	106.04	109.87	106.59	109.97	104.37	107.37	105.63	104.3
107.18	103.67	104.76	103.63	107.23	107.21	109.47	106.63	107.57	105.65	104.71	108.58	105.86	105.09	107.36	105.12	105.81	106.69	105.47	104.88	106.54	103.57	106.27	103.71	105.8	103.58	105.22	108.61	106.41	103.7	103.79	106.2	103.97	106.46	106.45	107.18	104.09	108.37	108.93	104.69	105.08	105.54	104.27	105.18	106.93	106.13	107.7	110.22	108.2	106.09
107.29	101.56	105.28	106.02	103.89	104.03	104.33	107.02	110.23	104.09	105.98	103.29	104.01	107.2	107.17	104.88	105.07	105.38	102.81	103.93	104.93	101.73	106.14	105.67	106.43	105.52	105.42	104.66	105.08	101.92	104.15	105.81	102.88	104.9	104.63	105.35	106.81	109.57	105.74	105.74	107.82	102.22	104.49	103.77	105.69	106.15	108.58	107.5	106.38	106.17
106.42	107.33	107.53	106.48	105.89	106.82	106.74	105.49	103.69	105.95	103.48	105.55	105.63	102.92	106.27	104.01	107.42	105.68	109.38	103.31	104.16	105.92	106.24	106.6	103.89	102.88	103.92	105.61	104.43	107.84	106.89	105.85	106.92	103.94	108.69	103.98	105.41	103.59	102.44	104.59	105.59	102.51	105.74	102.54	105.55	106.01	104.58	102.94	104.43	101.32
103.56	106.37	106.16	105.19	106.66	100.21	107.86	106.05	107.13	106.42	104.21	104.3	106.74	106.75	105.73	107.68	105.98	103.78	104.32	106.61	106.75	104.34	102.47	106.36	105.18	105.27	106.8	108.49	107.91	107.89	103.25	105.16	105.39	106.72	105.77	104.71	104.32	107.39	107.89	103.28	109.21	103.43	105.72	104.59	108.1	107.05	103.58	105.72	107.2	103.27
105.04	104.63	107.23	104.39	107.02	106.64	106.16	106.9	109.91	106.94	105.36	102.1	106.83	106.84	108.92	106.68	105.74	104.5	108.16	104.37	104.3	105.16	106.89	104.3	106.24	105.95	106.53	104.97	108.01	105.61	108	104.81	109.51	104.74	103.44	104.13	106.26	107.64	106.76	108.24	107.35	107.35	109.19	107.73	108.39	105.17	107.98	105.41	102.82	105.21
99.987	101.74	100.76	98.338	98.461	101.63	99.85	99.532	100.1	102.59	102.83	97.527	99.782	99.454	101.76	101.83	99.528	100.88	104.1	101.44	102.64	102.08	103.03	103.4	102.16	100.99	102.52	99.827	98.673	99.062	100.73	102.07	100.63	95.908	100.94	100.51	99.568	101.83	100.11	97.415	99.977	101.52	99.458	100.65	102.93	102.42	102.21	98.416	99.794	100.39
110.45	106.85	108.33	108.48	110.24	107.11	111.3	110.44	106.72	108.76	108.62	107.19	110.97	111.5	110.59	108.64	107.42	109.35	107.67	104.84	108.83	109.12	107.48	104.32	108.76	107.59	109.63	108.98	110.22	112.41	105.64	106.63	106.55	109.34	110.47	108.19	107.33	106.47	106.55	106.84	108.05	110.12	110.89	110.43	108.32	111.06	107.24	106.35	108.93	111.7
107.03	105.72	110.62	109.88	106.58	105.76	110.23	105.18	111.59	109.95	104.37	108.46	107.55	108.13	104.82	108.9	106.18	106.7	108.71	105.94	109.26	106.39	106.26	106.92	104.99	108.46	112.81	104.98	107.84	107.86	106.98	110.59	108.28	105.13	109.5	108.22	108.75	105.29	107.68	107.12	107.82	108.16	108.36	108.19	106.97	108.11	108.46	109.07	107.6	106.88
97.474	101.07	99.405	99.444	98.794	98.766	101.49	101.45	100.84	97.442	100.1	102.77	99.705	101.38	96.706	99.359	101.14	99.382	98.717	104.38	102.65	100.52	101.21	100.72	100.78	101.9	100.06	101.06	100.3	99.396	100.64	96.854	98.393	102.69	99.251	100.65	98.572	104.2	100.41	100.02	100.19	100.72	101.41	101.76	102.09	100.81	101.23	100.31	97.503	100.62
109.22	109.39	107	106.95	106.06	108.66	104.73	109	106.09	109.88	109.16	110.17	105.71	107.94	108.3	108.57	107.58	106.65	106.73	107.84	105.59	106.72	106.56	107.59	105.86	111.51	109.6	107.64	107.3	107.3	110.1	108.78	108.03	105.15	108.51	106.74	107.15	109.73	109.77	109.33	111.2	107.21	109.19	108.56	108.46	107.64	107.29	105.31	109.83	108.62
106.87	106.02	104.93	108.74	103.59	106.52	107.52	103.76	106.07	106.33	104.72	102.81	105.36	108.17	106.52	101.83	107	107.45	108.71	104.61	107.7	105.39	108.16	106.56	104.23	105.51	107.52	106.79	107.14	103.01	106.08	105.52	104.64	107.39	104.46	108.11	108.25	104.99	106.87	106.13	104.59	104.74	102.61	108.19	104.55	104.93	103.85	105.62	104.96	106.52
106.3	108.65	103.79	107.21	103.53	105.83	104.69	105.1	105.56	104.45	101.46	108.37	105.52	105.69	106.01	106.55	106.96	106.29	102.6	106.22	104.75	104.62	105.29	106.5	107.89	105.87	103.7	107.18	106.37	107.37	105.81	106.75	103.81	105.38	106.91	104.28	105.65	106.21	107.84	105.21	106.53	103.77	107.81	105.68	105.74	101.57	107.01	104.99	105.84	102.56
98.589	99.666	95.3	98.184	100.53	98.565	98.875	94.783	98.458	96.979	98.089	97.106	99.268	97.033	95.792	98.566	94.932	100.43	97.168	96.606	97.95	98.853	100.56	96.817	98.817	95.889	99.186	97.193	98.156	97.998	99.344	98.912	97.598	99.111	97.942	97.135	100.62	98.266	99.006	100.28	98.905	101.73	101.2	94.651	100.72	96.227	97.911	97.728	98.594	99.015
105.65	103.84	107.76	106.31	103.44	107.12	105.56	106.26	106.12	110.02	103.68	109.45	105.45	108.01	104.86	108.09	107.01	106.86	105.11	109.3	106.23	104.89	108.52	105.45	105.44	105.6	106.66	108.29	106.07	104.81	110.44	104.86	103.19	105.36	104.84	106.09	106.04	107.5	108.09	100.67	104.17	105.29	105.93	105.42	106.12	104.86	102.82	106.7	105.98	103.76
103.98	101.08	105.05	104.58	101.21	103.27	104.27	102.77	101.26	102.57	106.4	99.129	103.07	104.02	101.96	101.56	101.15	103.07	101.69	101.41	104.33	101.87	98.92	103.97	101.67	105.69	102.64	103.84	102.83	104.81	101.22	101.81	106.88	102.31	103.88	104.87	104.83	102.71	101.57	104.62	101.55	106.77	103.5	99.332	101.57	103.23	107.43	103.28	103.47	100.07
108.87	105.97	104.91	107.1	108	105.8	106.03	108.43	105.71	106.57	104.52	105.65	108.6	106.67	105.82	103.1	106.21	105.18	104.32	105.25	104.69	107.19	105.58	105.03	105.93	106.7	106.86	112.65	107.4	105.63	102.01	107.19	104.67	106.82	107.05	104.97	105.15	103.88	101.35	103.19	102.39	108.22	106.41	105.1	103.97	103.86	107.92	104.65	104.47	106.4
99.566	96.805	98.171	98.419	100.88	99.191	100.86	99.762	101.82	97.318	102.7	97.819	99.016	102.06	101.35	99.553	99.155	101.05	101.48	103.56	98.325	103.63	99.512	100.16	101.8	102.69	100.31	99.282	102.05	100.56	102.37	102.07	99.697	99.288	100.25	104.99	102.89	99.522	97.719	100.42	101.86	103.75	100.27	100.42	104.4	99.72	103.5	101.01	101.88	103.48
106.64	103.9	105.07	103.47	106.99	105.96	102.1	106.96	103.91	105.15	106.75	105.69	104.29	107.35	106.55	103.54	102.68	105.12	105.36	105.75	104.69	107.56	106.7	105.48	105.06	107.42	107.71	105.99	104.74	104.06	104.93	108.13	104.97	104.95	106.41	106.32	107	105.25	106.54	104.55	105.25	104.57	106.87	104.86	102.18	102.43	106.16	104.67	102.5	108.73
105.24	106.43	107.61	106.05	110.88	110.49	106.73	108.59	106.65	106.33	109.49	107.89	107.98	109.63	108.75	107.95	107.04	107.82	106.61	110.7	108.46	112.66	107.98	105.88	107.61	108.05	109.25	105.51	109.49	105.72	108.01	108.57	110.04	106.05	105.52	109.24	107.97	106.72	105.96	105.57	107.14	107.75	109.72	105.3	106.55	106.41	106.89	107.53	106.58	103.59
110.89	105.04	106.26	106.13	109.1	109.36	105.78	105.77	107.71	105.59	107.92	104.12	104.8	110.7	103.17	108.35	105.63	109.2	108.39	105.26	106.67	105.96	106.86	106.34	105.25	106.04	104.28	108.87	103.59	108.48	107.07	105.8	106.68	106.23	106.89	101.61	107.88	107.24	107.13	108.08	103.37	108.06	106.7	106.42	106.43	104.8	106.13	110.12	108.12	106.88
100.22	99.838	99.331	100.41	103.13	101.47	104.06	98.609	100.12	103.83	102.81	98.159	98.95	103.68	99.641	99.85	101.48	100.63	100.32	96.882	100.38	100.86	101.86	99.061	98.3	100.25	100.95	98.565	103.87	99.826	102.14	100.57	99.347	101.28	98.762	102.17	102.6	98.505	99.858	99.146	100.77	101.28	101.6	100.18	101.91	99.245	100.91	99.54	99.99	99.611
109.93	108.45	109.78	108.21	108.56	105.66	110.38	110.62	108.45	111.42	106.38	107.85	108.11	109.15	110.33	110.76	108.69	112.72	110.26	109.84	109.36	107.29	107.91	109.42	107.17	107.99	108.16	110.87	107.27	110.5	108.83	107.84	107.87	108.49	107.74	108.72	108.58	108.07	107.23	105.8	107.96	107.32	110.45	107.67	107.07	107.45	110.09	107.88	108.65	108.18
104.94	105.32	106.39	104.49	106.83	102.54	104.06	107.1	109.82	106.58	109.56	104.9	103.99	107.68	104.34	107	103.55	104.1	104.21	108.05	106.49	108.54	105.24	107.84	106.9	104.62	109.07	105.08	106.02	106.16	105.71	102.12	107.49	101.54	104.52	104.66	107.82	107.54	106.44	106.8	104.33	106.51	106.76	108.24	105.99	104.02	105.39	106	104.43	101.38
105.99	108.04	105.77	106.58	102.71	105.04	105.17	106.3	103.68	108.68	108.29	103.83	107.8	106.74	104.11	105.74	106.63	104.19	105.42	106.04	104.55	104.3	105.31	103.36	106.11	107.29	106.09	106.22	108.73	104.41	105.31	105.09	108.09	109.22	108.51	107.86	108.64	105.63	103.27	110.33	107.1	105.23	105.27	104.02	103.27	105.89	106.79	104.2	107.11	106.9
107.55	106.43	110.35	108.07	108.89	103.8	107.96	106.19	107.4	107.37	109.7	108.56	107.79	105.23	107.92	108.31	108.33	106.96	108.76	107.7	107.29	109.75	107.86	108.67	107.09	107.31	105.14	104.84	107.61	103.43	105.95	110.47	104.99	105.28	109.57	107.4	109.51	109.4	107.86	108.78	108.49	107.27	108.6	108.04	107.43	105.89	104.73	104.63	104.83	105.04
107.53	105.82	108.03	107.72	107.39	109.94	106.85	110.19	108.9	111.29	106.95	110.23	106.34	109.96	108.34	109.54	109.2	107.12	108.47	108.98	107.97	111.37	105.51	110.69	107.7	111.78	110.56	106.6	109.32	109.08	107.5	107.58	109.38	109.33	108.23	107.47	109.3	111.04	108.42	110.58	107.55	107.67	108.52	110.21	106.15	109.15	106.39	109.81	108.37	109.53
106.24	105.63	103.98	105.53	106.34	106.35	104.57	105.94	104.26	101.48	106.29	105.02	106.61	105.13	103.61	106.46	103.66	107.14	108.4	107.46	104.66	105.91	104.7	108.53	107.41	108.21	103.45	105.18	105.17	105.82	106.84	106.97	104.31	105.37	102.79	108.86	106.86	107.52	105.71	107.8	108.19	102.2	102.71	106.85	102.99	105.9	106.08	106.56	107.18	103.01
107.92	106.66	109.73	106.66	105.19	106.53	108.08	107.55	107.05	109.86	106.21	107.62	108.05	109.47	106.72	108.81	107.42	105.16	108.58	106	108.09	104.84	110.93	108.96	107.06	106.92	110.01	106.45	107.81	108.32	106.4	106.5	107.03	107.47	108.41	105.14	108.56	110.3	107.67	106.14	105.33	107.74	106.57	106.33	107.37	107.66	109.64	108.09	107	110.89
108.62	106.46	107.89	108.46	108.08	110.23	110.11	105.96	107.1	110.96	107.71	108.95	109.92	107.89	107.02	107.19	104.26	108.06	108.38	107.87	109.58	106.61	109.35	109.83	105.03	107.64	107.65	105.81	107.99	109.22	109.85	108.04	109.96	109.09	108.22	109.44	110.53	109.22	109.55	106.84	111.43	109.68	107.58	110.93	108.07	107.01	107.51	108.1	107.86	105.57
106.67	108.96	106.83	106.51	109.1	107.95	108.28	108.02	108.85	108.69	107.84	109.57	111.01	109.77	110.52	106.61	107.74	110.38	109.26	106.49	107.37	107.39	106.31	107.32	110.36	110.47	109.26	111.36	108.21	110.76	106.01	110.57	108.3	110.41	108.12	106.5	109.89	108.56	109.67	108.4	104.79	111.23	108.61	106.01	108.43	109.49	108.42	106.02	109.55	105.67
107.85	106.4	105.24	105.8	105.46	106.95	107.28	105.27	105.13	104.24	104.9	104.55	106	103.46	105.36	101.8	105.12	106.91	107.43	107.92	105.18	106.52	105.41	106.52	102.73	107.38	105.94	104.14	104.4	105.56	103.2	105.58	108.4	102.55	105.11	108.05	104.44	104.82	103.88	104.82	102.62	106.18	108.36	104.04	106.92	108.26	106.09	106.6	105.97	105.62
101.94	101.54	102.64	105.82	103.1	104.93	103.46	103.88	101.43	98.69	102.46	103.01	100.16	101.64	99.389	103.01	102.52	103.41	104.6	103.76	102.56	101.07	103.71	101.2	102.03	103.44	99.922	104.06	100.52	102.3	101.17	101.76	98.652	103.01	108.2	104.95	100.2	103.91	103.92	103.12	103.38	104.15	101.2	102.47	104.33	101.25	103.66	101.8	102.18	103
112.22	109.03	112.86	109.41	110.05	106.71	109.81	108.47	109.54	110.79	106.77	110.33	109.62	111.4	109.04	114.46	110.59	113.76	107.82	113.84	112.58	108.9	109.98	108.72	110.81	110.92	108.72	109.67	110.78	110.89	110.32	110.3	109.68	108.94	109.13	110.18	107.76	113.54	114.08	108.05	108.86	107.9	109.04	110.49	111.05	110	109.7	108.11	111.26	110.37
108.87	108.13	107.62	109.09	108.78	110.3	112.74	106.51	108.34	111.21	108.6	106.54	108.56	107.32	106.05	111.04	108.28	109.29	106.19	110.9	105.83	112.32	108.85	108.89	104.4	107.1	108.91	107.82	105.95	110.41	109.38	107.87	107.9	109.16	108.21	109.65	108.55	109.17	108.2	106.01	108.56	110.91	110	106.36	108.32	109.24	109.13	105.63	108.23	109.45
105	108.49	109.31	108.17	108.61	104.75	104.9	108.03	106.1	106.57	111.18	107.88	108.12	111.37	105.93	107.69	107.04	106.63	107.66	104.56	108.13	107.56	104.52	107.95	109.55	107.96	107.1	108.38	107.94	107.93	108.27	110.74	108.25	108.88	107.54	108.06	106.22	105.99	110.01	108.67	109.04	106.24	111.06	107.47	108.9	107.15	107.94	110.45	107.21	105.28
97.825	98.106	97.449	97.344	100.37	97.169	97.09	99.409	96.806	97.129	100.39	99.487	96.849	99.667	98.55	96.784	100.41	97.807	99.645	97.52	97.323	96.148	98.913	95.107	101.1	96.856	99.675	97.843	99.005	95.687	97.898	99.911	95.187	100.51	97.5	96.739	97.022	101.01	98.119	97.422	97.716	98.094	100.2	99.214	98.306	99.011	100.31	100.45	99.453	98.461
109.34	109.26	113.25	112.16	110.23	111.43	111.72	111.91	110.43	110.01	109.5	111.08	107.77	113.98	110.65	109.45	110.52	113.91	112.93	109.29	108.78	110.87	110.59	108.04	107.19	111.24	109.46	112.82	110.03	111.33	110.68	107.77	110.15	109.73	111.95	111.95	112.22	110.72	112.13	109.24	109.51	108.62	110.65	112.96	112.1	109.04	108.48	110.89	108.81	110.7
105.5	105.56	109.97	108.47	108.27	109.8	107.04	107.67	107.23	109.47	107.92	109.6	108.54	105.96	108.81	111.18	104.44	107.92	109.07	107.75	110.26	107.24	106.85	109.9	107.57	109.48	106.07	107.98	105.34	104.99	106.24	109.74	107.36	108.05	109.53	111.77	108.67	108.61	108.15	107.94	107.25	105.46	110.15	106.87	111.23	108.43	108.28	110.02	110.85	103.63
101.6	97.257	98.734	95.67	98.027	99.576	99.071	97.43	100.06	99.107	95.111	97.601	98.199	98.435	95.607	99.476	98.723	99.401	102.67	98.091	99.853	99.891	96.21	98.794	97.936	98.349	98.913	96.747	97.145	98.889	98.665	98.466	97.527	99.59	96.637	98.741	99.34	96.794	96.897	98.102	100.52	98.22	98.8	97.284	95.506	97.637	99.407	98.279	94.93	98.079
108.11	107.6	107.81	109.58	106.4	106.54	110.56	108.41	108.54	107.22	107.46	111.35	109.08	106.71	105.67	105.72	104.7	108.68	106.4	105.61	109.97	108	106.99	108.29	107.89	107.86	105.22	108.64	108.44	104.98	105.87	105.57	108.31	112.02	105.97	103.79	110.92	106.39	110.16	109.26	110.95	108.99	105.76	108.38	106.79	106.52	107.61	108.2	105.73	110.01
107.34	106.64	107.19	106.7	109.2	108	109.48	109.39	109.1	109.18	108.63	112.08	110.84	106.08	108.98	107.34	109.28	108.75	108.17	104.78	107.78	109.39	102.25	107.14	108.15	108.94	108.19	108.28	112.67	106.58	108.47	106.08	104.96	109.07	106.97	109.94	109.27	104.41	106.67	107.52	105.6	109.82	107.28	109.45	104.53	108.03	107.4	108.69	108.5	109.1
97.108	99.882	95.629	97.808	99.122	99.137	98.155	97.739	98.948	95.529	101.18	97.435	101.21	99.681	96.998	97.212	100.13	95.458	98.605	96.58	97.365	99.689	97.96	99.072	99.948	96.497	100.04	98.586	97.479	96.315	96.706	99.658	97.041	96.626	97.563	98.438	94.516	97.731	98.148	97.864	96.017	96.914	99.126	94.495	99.477	99.424	97.111	98.899	96.427	97.447
101.87	99.059	97.941	98.982	96.564	101.57	96.154	99.018	99.113	99.36	96.566	99.458	99.222	96.318	98.761	98.919	99.814	101.46	99.722	100.11	98.089	99.308	97.411	98.719	101.39	96.766	99.082	96.328	97.409	98.724	97.474	98.745	99.324	101.73	97.272	97.898	97.067	98.422	98.742	95.385	99.2	99.116	96.703	98.583	96.81	97.1	98.817	98.333	98.604	97.016
107.66	107.98	103.17	106.16	104.52	106.11	105.85	108.57	105.55	104.76	107.61	105.17	105.27	108.26	106.45	103.98	106.38	107.39	105.15	108.46	106.27	105.81	104.54	103.83	105.39	107.12	109.51	104.37	106.92	106.42	103.66	109.39	107.91	107.49	103.6	104.65	107.56	105.69	104.8	108.01	105.26	106.28	108.19	106.44	107.98	106.12	105.39	107.21	103.91	107.28
111.03	110.76	113.57	110.86	112.13	112.04	110.86	109.94	110.71	110.56	111.29	109.75	110.14	110.98	113.03	112.54	111.26	109.47	110.33	109.2	109.93	107.43	109.78	110.49	112.51	108.16	112.44	112.11	108.72	109.94	110.39	109.8	109.85	109.62	111	109.9	111.73	106.76	110.46	110.98	111.27	107.93	113.36	109.16	108.56	111.78	114.09	110.33	107.96	112.42
107.44	112.18	106.46	108.84	110.86	107.73	111.48	112.15	109.05	112.55	107.1	113.81	110.58	111.83	112.61	112.88	111.33	109.63	110.87	108.16	112.14	111.12	108.24	110.75	111.82	111.9	113.09	112.11	109.6	111.72	112.42	108.49	110.58	112.29	110.06	110.04	110.83	109.05	112.78	111.55	109.63	107.83	114.68	110.37	111.74	111.23	109.13	110.54	108.51	112.29
98.454	95.87	96.564	100.15	99.893	104.62	98.218	100	102.61	102.13	98.942	101	100.99	102.96	101.86	103.51	99.724	101.38	99.197	99.84	98.989	101.15	98.467	101.65	101.63	96.18	104.28	97.641	101.79	104.65	101.8	98.02	100.86	96.27	101.67	98.267	99.404	101.37	98.616	96.675	101.9	100.17	100.69	99.924	100.46	102.09	98.15	101.38	101.04	101.29
104.06	110.44	107.57	107.9	102.64	106.73	106.54	102.91	105.84	106.73	106.81	103.76	105.6	105.55	110.24	102.84	109.18	101.01	110.89	105.18	108.6	106.07	104.15	105.52	106.85	106.63	105.85	105.48	105.05	106.26	104.8	104.8	104.27	107.03	103.32	107.69	107.3	103.33	105.77	103.6	106.97	106.19	107.88	105.47	104.77	107	103.36	105.2	106.36	107.23
106.81	105.93	106.91	107	108.59	105.95	109.27	108.71	107.67	106.92	109.32	105.27	108.98	103.63	111.27	109.97	105.67	108.58	108.82	107.09	107.41	106.06	109.81	106.58	108.61	107.93	110.6	109.25	108.65	108.45	107.16	107.96	109	107.36	104.02	108.76	105.97	103.89	108.18	104.9	107.1	108.2	107.25	106.58	108.02	106.61	105.29	108.77	108.09	107.04
104.27	105.55	104.66	107.06	105.17	108.15	106.78	107.75	104.53	105.24	106.7	109.14	106.28	104.78	110.63	105.42	107.36	106.49	106.44	109.31	107.95	105.83	104.93	106.13	109.09	103.8	103.34	104.75	106.53	103.59	105.6	106.68	104.81	104.02	106.76	106.19	106.68	104.15	108.27	103.71	106.2	104.89	106.25	107.82	107.27	103.88	105.69	106.44	110.22	109.47
109.15	107.24	111.5	112.92	108.15	112.03	108.87	110.43	109.81	106.95	105.68	107.51	108.04	108.64	105.84	108.36	107.26	105.72	113.45	108.93	107.7	106.75	108.69	109.35	108.63	105.78	109.42	110.42	112.69	109.53	110.45	106.72	107.29	109.56	110.5	107.66	109.52	106.94	108.82	108.12	112.65	108.48	108.1	107.74	110.35	107.14	108.87	110.33	109.25	111
105.49	105.19	104.99	107.06	108.25	108.69	103.75	108.43	107.09	105.81	106.02	106.68	106.71	105.42	107.74	104.95	102.01	108.21	102.3	106.32	105.42	108.93	104.49	102.41	105.08	103.49	108.85	103.66	104.37	105.95	108.23	104.65	106.96	104.88	106.66	104.05	106	107.89	105.23	104.05	104.57	106.43	104.4	102.21	106.8	107.56	103.9	106.46	105.99	105.39
105.68	107.17	108.1	106.95	104.74	106.21	106.66	106.95	104.33	105.65	107.95	102.94	102.38	106.24	106.53	102.99	105.77	104.28	105.31	107.26	108.42	105	107.45	108.13	105.18	106.83	106.61	106.04	105.28	105.73	107.59	106.11	108.81	102.15	110.62	107.94	105.24	105.22	105	108.29	105.43	107.49	106.35	106.16	102.65	104.94	105.39	107.61	105.46	105.23
108.75	107.04	109.48	109.17	108.68	107.36	106.52	106.49	108.32	107.66	109.55	105.98	106.84	107.99	110.32	106.98	107.96	105.07	106.57	106.85	109.15	108.33	104.57	108.38	105.46	106.29	108.73	107.87	111.31	108.93	105.87	107.66	107.37	108.44	109.4	105.69	111.46	103.46	108.09	108.31	106.77	106.87	106.7	109.96	108.69	108.49	107.51	106.02	107.15	109.66
104.14	109.43	102.98	108	106.84	103.48	104.25	105.32	105.32	107.24	107.63	108.65	108.04	107.75	104.3	107.31	106.33	108	104.77	105.9	108.15	104.82	101.99	106.51	104.16	110.47	106.46	103.51	107.05	106.76	107.91	106.73	102.21	107.77	105.97	104.99	106.55	102.12	106.51	106.38	106.67	106.36	102.2	106.09	107.43	104.42	107.96	107.17	106.35	105.2
104.39	105.76	107.51	107.17	105.66	107.13	106.74	109.3	109.97	108.76	108.35	110.38	109.29	111.19	108.54	109.35	108.08	108.83	106.15	107.03	108.63	104.1	110.08	106.66	108.67	106.65	110.7	106.01	110.1	107.41	111.3	108.99	109.58	105.64	109.45	110.2	105.82	107.58	108.81	107.44	106.74	106.7	108.71	108.24	105.64	107.42	105.45	107.16	108.88	108.47
103.4	107.86	109.12	109.5	108.11	105.69	104.88	103.78	106.32	104.95	106.15	106.46	106.67	106.28	105.2	105.25	104.47	106.33	106.42	107.56	103.57	105.38	106.87	103.48	105.89	103.2	109.59	107	106.37	102.95	100.77	107.32	102.64	104.94	106.4	106.32	104.4	104.59	107.27	106.66	106.21	105.85	103.35	104.57	106.25	102.41	103.66	106.54	110.76	104.45
109.68	106.33	109.22	110.3	112.36	108.48	109.55	110.15	109.08	108.66	109.21	106.97	109.89	106.79	107.07	108.57	109.99	108.64	107.59	108.64	109.62	110.07	111.01	107.13	109.42	108.34	107.61	109.53	104.9	107.68	109.3	108.59	107.54	106.73	109.33	110.67	109.67	110.36	108.69	107.44	106.44	110.03	106.3	109.48	107.29	109.22	108.59	109.79	105.16	106.02
105.31	110.95	107.49	111.39	109.73	108.37	107.21	106.87	107.18	103.97	111.92	110.34	106.98	107.3	107.17	108.56	108.23	109.68	108.87	108.35	108.52	107.24	110.89	113.72	110.77	112.67	114.99	108.65	110.11	107.85	109.5	108.88	106.68	107.17	106.54	110.87	107.67	108.76	112.09	112.02	107.68	107.48	109.64	109.02	108.82	108.26	109.27	111.11	107.48	107.63
109.37	108.33	109.06	106.64	110.08	106.82	110.87	106.9	110.34	105.51	106.99	106.23	110.69	107.99	109.42	108.64	108	106.87	110.23	106.86	108.69	107.78	104.67	107.82	110.15	108.81	109.87	109.67	106.14	107.01	109.16	106.96	109.29	107.84	109.27	104.4	108.79	108.26	106.21	109.25	108.42	107.48	108.07	110.42	108.59	106.97	106.32	106.95	107.88	107.93
100.07	100.51	98.135	101.63	99.07	103.56	98.099	103.32	102.18	97.5	99.439	98.821	103.43	99.367	100.47	100.99	102.45	102.93	99.317	96.836	99.919	101.28	101.44	102.6	102.87	98.429	101.92	100.55	100.75	98.785	103.78	100.29	99.625	101.3	100.89	102.58	99.154	99.665	99.431	100.32	102.19	98.251	95.664	98.964	97.168	99.21	99.02	101.11	100.03	101.25
106.88	107.11	105.72	105.05	107.65	107.45	104.77	102.4	103.79	108.67	105.45	106.16	102.69	106.06	103.91	105.86	103.35	106.44	103.05	106.76	105.05	107.28	104.33	104.72	109.96	106.7	103.91	110.15	104.29	107.31	105.33	106.78	104.92	104.79	103.71	104.54	108.58	103.09	110.38	105.73	107.16	108.06	105.79	105.89	105	105.06	103.9	104.19	108.18	106.83
109.8	109.93	108.08	110.83	109.64	113.52	108.03	109.78	109.88	105.91	109.62	106.87	107.7	106.45	108.17	109.04	108.53	106.42	106.14	108.92	111.56	109.32	106.99	105.29	107.62	106.31	113.82	106.02	109.16	102.84	103.31	106.73	106.08	106.19	110.19	108.31	108.02	106.87	108.36	106.34	109.44	109.65	105.09	105.28	110.74	106.19	105.97	109.37	106.87	108.41
99.284	96.94	99.387	95.836	97.001	99.924	100.12	95.453	96.914	94.547	96.65	97.902	99.118	101.31	97.96	99.602	98.958	100.27	98.61	101.13	99.857	95.355	98.012	98.068	93.953	100.29	97.095	94.622	98.315	98.88	96.979	99.098	101.53	99.146	97.434	96.686	98.239	98.424	96.793	97.215	94.494	98.716	99.873	100.38	97.941	97.31	99.874	98.787	96.957	99.209
106.64	103.07	105.58	107.35	105.12	105.83	110.12	106.28	103.18	106.59	104.84	105.74	105.79	106.05	107.33	107.5	106.51	106.16	106.91	104.1	109.46	106.8	104.51	105.51	104.4	107.2	104.2	106.21	103.48	105.1	104.5	105.58	105.84	105.11	108.08	104.73	106.62	103.1	107.08	105.79	105.25	108.35	104.84	104.02	105.7	105.76	105.77	110.25	105.95	105.6
101.73	97.118	98.552	103.33	98.152	101.29	99.821	100.1	101.78	97.869	100.22	100.47	99.923	100.26	101.63	100.75	100.59	100.25	99.771	99.892	102.15	98.984	96.55	100.8	99.877	101.8	99.284	100.29	97.98	101.03	102.56	103.12	97.54	100.89	100.94	100.18	97.963	103.65	98.842	97.47	99.173	101.81	103.65	98.836	96.652	102.07	99.816	100.14	100.55	101.04
95.735	97.69	101.83	98.051	97.923	99.711	100.06	99.838	100.18	100	102.27	101.28	99.378	98.302	99.422	98.681	101.74	97.139	99.533	100.83	101.74	101.21	99.017	99.846	98.31	97.4	95.922	101.26	100.75	98.724	101.26	100.41	96.178	99.581	96.958	96.499	99.334	98.006	100.39	98.154	98.308	100.53	97.121	97.304	99.84	101.47	95.969	98.755	102.4	98.288
108.14	104.12	106.55	104.64	104.23	105.16	108.04	105.08	105.48	107.5	106.02	106.42	106.02	107.38	106.3	106.11	106.45	106.6	104.59	108.02	105.9	104.59	106.98	105.23	105.06	104.49	105.36	105.65	104.72	102.86	106.93	104.5	105.56	104.61	103.61	107.41	102.64	106.87	106.09	109.67	105.9	105.41	106.55	106.57	104.44	107.05	107.35	103.22	108.3	106.99
96.995	99.472	95.585	98.57	101.01	95.356	97.637	96.913	95.898	96.64	97.824	100.71	95.132	100.5	98.681	99.381	99.144	98.372	100.56	98.955	96.121	100.27	99.883	97.776	97.626	95.61	98.871	99.429	101.69	99.086	97.571	98.339	93.738	97.198	96.419	98.45	99.387	98.945	98.845	101.61	100.34	97.381	98.698	97.261	96.646	97.689	97.794	100.91	94.492	95.417
108.14	105.3	103.53	107.23	103.9	107.87	103.21	105.76	107.21	106.81	105.51	106.22	105.51	103.53	108.33	107.11	105.64	103.47	107.19	102.16	102.64	103.67	107.22	103.75	102.48	106.7	105.01	103.45	104.71	108.25	106.98	109.41	108.12	107.18	107.02	106.72	105.84	108.53	105.25	105.18	109	105.07	104.61	105.38	108.08	104.22	106.15	105.83	103.49	107.21
105.72	105.91	110.18	107.51	106.35	107.66	107.51	111.9	108.91	107.67	106.9	104.31	109.64	111.81	106.98	108.91	109.05	107.26	111.22	109.88	107.52	109.69	109.04	107.79	111.05	106.52	109.04	108.3	109.67	108.36	108.38	108.53	110.08	106.28	111.74	108.76	109.13	107.87	109.42	107.02	114.18	108.8	107.87	109.29	110.93	106.02	109.93	109.66	109.15	107.25
98.061	95.491	98.608	100.04	100.37	98.61	93.244	96.317	99.02	100.44	101.23	99.083	97.733	95.855	97.14	100.83	95.967	96.705	96.647	97.84	97.802	98.533	99.011	95.288	97.41	98.13	97.951	96.402	97.433	98.241	97.995	96.442	95.854	100.44	100.78	101.1	96.854	99.381	98.98	97.316	96.716	99.408	95.594	96.373	98.939	96.901	98.963	100.19	96.918	97.232
96.55	96.955	98.354	93.371	100.68	95.988	100.56	96.272	98.983	98.264	95.562	98.774	98.312	97.903	100.46	98.899	98.88	98.683	97.134	101.22	98.048	99.165	99.083	97.362	100.2	97.973	95.997	96.689	98.972	97.779	97.537	97.668	97.088	99.505	94.866	97.594	94.257	100.9	97.451	94.45	95.968	96.061	97.702	97.895	96.2	95.081	90.978	95.368	99.132	95.406
106.87	106.75	107.01	107.4	105.86	106.1	106.69	106.85	109.41	108.47	109.42	108.06	105.49	108.79	107.65	105.12	106.87	105.88	108.59	106.99	104.33	107.05	107.24	107.75	106.31	107.22	106.99	104.54	104.97	106.11	103.64	102.38	106.95	104.27	107.27	104.32	106.98	106.45	106.14	106.05	106.11	106.15	105.82	103.72	108.07	106.31	108.41	105.61	108.05	107.82
107	105.77	105.59	107.73	102.38	106.64	104.85	107.46	108.34	103.72	105.59	108.58	102.75	105.98	111.15	104.79	105.16	107.72	104.84	107.33	102.88	102.17	105.82	107.6	103.93	107.5	107.1	106.64	104.7	103.93	105.56	104.88	103.43	107.93	105.7	106.87	101.55	105.85	106.99	103.76	104.55	104.14	100.6	106.94	103.54	103.79	103.29	107.85	108.69	101.85
98.352	97.754	102.36	96.684	99.78	100.23	99.144	100.22	99.174	105.89	101.17	99.625	101.76	104.12	100.34	100.36	102.92	100.75	102.54	103.27	99.191	103.98	103.93	102.64	103.12	98.325	99.274	100.05	102.11	97.275	101.3	99.111	100.03	99.562	104.59	98.991	100.02	99.018	98.951	101.04	100.44	100.81	99.573	97.461	103.32	100.12	99.621	100.46	98.876	101.05
108.08	108.35	110.62	106.62	108.51	106.58	106.33	107.31	110.96	104.48	105.68	107.77	110	107.18	108.06	108.19	109.72	107.33	108.65	107.67	105.64	114.12	107.49	106.53	107.59	103.5	111.39	109.02	107.68	107.57	107.39	107.63	106.89	108.44	107.91	110.6	108.06	107.35	109.27	105.51	109.42	109.26	108.33	108.62	109.43	107.35	107.8	107.59	106.66	109.74
112.21	106.73	107.48	108.12	108.95	109.57	106.3	111.53	110.79	106.96	110.82	107.25	109.39	108.36	106.91	109.68	111.17	107.88	110.74	105.01	107.42	108.99	107.76	107.75	107.17	107.36	109.6	111.75	109.51	106.21	105.35	110.98	105.85	108.41	106.01	107.84	108.06	111.01	109.99	109.25	108.17	107.27	106.83	110.33	109.56	109.42	112.01	108.95	110.8	108.77
107.89	107.32	107.39	108.98	108.72	108.14	109.14	108.04	106.32	107.93	109.11	105.12	109.64	105.14	109.2	107.38	106.11	107.56	109.94	106.75	108.44	106.9	109.43	111.13	107.54	110.22	107.61	109.36	106.59	107.48	108.39	110.18	105.85	107.43	106.11	110.43	113.43	109.12	110.53	110.83	108.96	106.81	108.33	107.32	108.2	110.76	108.61	107.79	105.49	107.33
105.49	102.98	99.953	106.58	103.81	107.85	107.17	106.77	104.97	104.53	108.19	103.7	105.64	105.21	104.04	104.58	105.38	102.03	104.39	106.84	105.97	104.36	104.83	106.88	107.76	106.65	105.94	102.52	103.89	105.94	104.85	106.55	106.51	109.05	104.4	107.21	106.31	102.67	106.02	108.07	106.2	107.86	105.56	106.51	105.05	103.42	103.66	102.93	105.19	107.43
105.09	108.04	106.16	106.28	109.43	106.58	106.68	110.32	104.71	105.32	107.64	106.78	104.21	106.03	100.58	108.44	107.65	105.22	104.11	106.66	103.31	104.67	105.16	107.73	104.35	106.48	106.68	104.21	103.08	103.58	104.03	105.27	105.57	106.14	106.6	107.74	104.89	106	106.33	105.78	105.14	102.24	103.3	106.54	106.2	101.39	105.97	103.86	106.93	106.35
107.99	107.78	108.48	106.04	109.83	107.65	108.87	107.7	108.43	107.15	109.31	105.8	110.29	107.39	106.99	106.36	107.01	108.22	108.25	107.58	111.67	108.77	110.66	109.34	107.57	106.59	105.96	108.72	111.49	109.67	110.72	105.97	108.97	107.98	108.49	108.98	108.33	109.1	108.44	106.82	107.39	106.85	109.55	109.77	109.11	107.58	106.84	109.57	106.48	108.69
107.77	106.7	104.5	109.83	105.06	105.61	107.37	105.61	107.26	105	107.08	110.07	104.6	108.8	110.52	106.38	106.38	107.34	106.76	107.66	105.13	107.3	105.97	107.33	107.13	107.58	106.15	104.72	108.49	108.31	106.06	104.81	106.17	105.51	102.72	105.75	105.35	102.23	104.25	107.78	102.92	107.8	105.63	107.78	107.75	104.96	110.11	105.09	104.63	102.92
106.91	107.36	108.44	107.38	105.22	111.71	108.41	109.73	107.04	109.88	107.05	108.6	107.22	104.5	108.87	107.4	107.03	107.34	107.25	109.74	109.7	105.31	108.41	105.98	108.48	106.86	110.73	105.67	109.73	109.79	107.8	108.27	108.69	106.79	108.23	108.82	105.54	108.96	109.71	107.69	109.76	112.03	106.39	110.85	106.51	109.78	105.88	109.84	105.58	111.6
[truncated: 850 more rows]
[truncated: 150 more columns]
