# Supplementary material for: Genetic dissection of main and epistatic effects of QTL based on augmented triple test cross design
Source: PLoS One. 2017 Dec 14;12(12):e0189054. doi: 10.1371/journal.pone.0189054 (PMC5730204; doi:10.1371/journal.pone.0189054)
Supplement: S10 Supporting Information — (ZIP) [file pone.0189054.s010.zip › z6_2000_0.5_5.csv]

98.282	99.635	100.65	99.335	95.391	101.73	101.51	101.58	103.8	102.4	100.18	104.34	104.26	103.66	97.545	100.16	100.14	96.178	101.58	100.93	101.5	98.737	105.52	101.07	97.739	100.38	103.08	100.6	98.47	99.359	101.18	99.18	96.741	103.08	98.896	99.023	104.9	97.777	96.857	99.602	103.64	101.44	102.41	104.46	101.76	99.648	103.71	102	99.151	99.18
104.7	105.63	104.06	99.662	104.45	103.72	107.08	107.92	108.51	103.91	99.653	107.23	103.75	108.96	104.12	102.55	110.76	107.75	104.91	101.21	106.89	104.91	103.77	105.86	105.96	103.63	103.68	108.83	102.27	101.91	106.17	107.69	104.27	105.1	102.81	109.56	104.97	105.5	104.88	105.77	105.81	103.3	101.68	104.79	102.62	101.65	104.09	106.56	102.77	106.85
103.05	106.17	105.19	104.55	104.53	107.14	103.6	102.92	106.94	105.99	104.47	105.36	107.84	102.9	101.67	106.28	101.58	107.56	105.99	102.59	104.9	105.93	107.38	106.25	109.08	106.84	108.88	104.17	108.66	106.73	107.39	105.93	108.87	104.07	104.66	104.54	107.59	106.4	101.07	103.17	108.23	104.18	102.26	108.16	107.23	106.98	104.15	103.2	103.17	104.72
106.37	105.49	111.33	107.74	106.97	103.21	107.71	107.12	111.14	111.26	107.69	109.08	108.22	102.95	106.63	107.06	107.5	114.51	109.03	108.55	109.59	103.78	108.87	104.99	106.71	110.59	109.89	107.24	109.6	111.07	107.07	106.51	107.09	108.86	111.15	109.67	111.31	109.1	110.82	105.11	108.49	106.92	112.08	104.62	110.23	108.88	104.31	109.72	108.94	106.5
101.09	104.78	97.823	101.36	103.14	103.8	95.4	102.11	102.44	107.56	100.12	100.09	99.198	95.597	98.632	101.28	103.68	99.784	103.4	100.99	101.62	99.559	100.22	106.85	100.37	100.04	97.418	99.693	101.13	100.26	103.12	101.11	104.33	102.37	104.04	101.95	104.12	98.961	96.692	95.433	98.277	98.413	99.92	99.827	99.796	98.689	99.17	100.36	100.62	101.4
97.404	96.78	97.302	98.407	96.091	100.38	102.44	95.779	99.366	97.961	97.995	98.461	97.529	102.27	95.284	98.984	101.25	101.51	99.772	98.792	96.692	101.87	98.771	102.13	98.586	96.564	99.135	97.845	99.283	103.27	101.88	95.901	98.416	98.434	99.707	101.57	107.32	98.98	97.245	101.24	101.51	102.26	99.097	99.745	103.4	99.825	101.75	97.859	101.29	97.357
105.79	105.92	107.91	103.74	106.41	107.46	113.71	108.59	107.57	105.82	102.7	106.45	108.13	107.17	105.21	106.03	106.09	106.14	105.89	107.95	108.18	103.33	105.58	106.55	105.77	107.3	107.1	106.8	108.42	107.27	108.64	104.95	106.31	106.42	106.94	110.12	109.09	104.02	101.73	109.48	107.31	106.59	105.89	105.49	105.57	110.33	109.17	103.91	105.14	106.33
103.25	107.14	104.32	100.61	100.96	109.12	107	107.87	108.75	106.04	106.95	110.04	109.1	105.42	105.13	102.47	110.27	104.92	106.18	103.77	103.9	104.66	104.24	103.48	110.18	111.63	103.58	106.42	106.7	103.91	105.36	106.52	108.1	109.71	107.53	102.68	103.75	102.3	103.93	102.34	108.49	106.54	103.31	106.47	107.62	104.62	106.2	101.93	104.05	105.93
110.21	112.53	108.96	112.8	109.26	107.39	111.74	108.32	109.22	107.48	111.14	111.82	110.5	109.91	112.01	113.04	109.89	107.21	107.69	112.14	109.12	112.53	109.35	112.1	110.16	110.27	108.29	108.09	108.82	110.53	109.77	111.63	111.73	107.29	108.66	112.18	110.58	112.09	107.52	111.32	111.62	111.82	112.59	116.43	115.93	108.12	111.25	110.99	109.44	112.49
104.98	106.11	107.6	103.04	102.95	105.63	108.05	109.63	103.64	110.43	105.96	103.39	103.67	105.63	108.48	104.89	103.78	104.28	100.41	105.43	105.83	103.61	108.39	103.36	106.08	105.78	105.94	106.56	103.9	107.36	104.71	107.58	103.02	106.48	107.85	106.58	106.48	107.21	105.1	104.15	106.4	106.65	106.76	111.23	105.95	102.98	105.27	108.86	105.27	105.47
106.61	107.33	105.3	104.57	106.55	106.51	103.98	106.82	109.03	104.4	107.37	104.93	107.67	103.61	104.59	107.26	106.82	103.77	105.09	107	104.75	104.87	104.89	110.32	103.63	104.64	106.05	109.7	103.76	103.31	108.42	106.13	101.49	105.28	101.64	106.9	104.76	106.72	105.47	108.38	107	107.71	107.13	104.02	105.94	103.09	109.4	103.48	104.03	107.86
109.84	107.34	108.86	107.09	110.02	108.98	113.78	112.7	108.02	108.65	113.18	109.17	110.01	109.47	112.27	109.88	110.25	111.48	114.18	105.86	109.82	111.25	115.96	112.11	105.91	114.94	109.03	108.52	108.46	111.67	109.89	107.55	108.74	111.59	107.81	111.36	108.44	109.7	114.12	108.74	109.78	110.09	111.77	105.73	120.1	105.7	111.76	110.72	112.28	107.87
109.58	107.67	111.02	111.66	106.97	106.23	109.34	110.57	105.82	105.49	107.92	105.76	108.16	107.53	102.68	106.89	109.49	110.41	109.56	108.13	111.87	106.04	112.53	106.97	104.92	109.42	109.1	110.75	107.41	113.13	108.68	110.18	107.03	109.15	109.87	109.76	109.63	105.28	109.91	108.75	109.52	106.75	104.07	110.76	116.46	108.83	107.05	111.3	106.48	109.52
105.31	110.44	106.07	102.25	103.9	104.95	109.24	107.73	108.14	105.95	103.51	106.14	107.33	107.47	107.95	104.53	108.82	111.72	108.53	105.98	113.89	105.75	108.49	107.1	107.48	107.68	106.98	107.36	103.35	106.53	107.83	108.78	109.95	112.97	108.85	107.19	105.72	106.61	110.4	111.13	109.68	106.47	110.31	110.86	105.03	106.69	105.41	105.14	105.4	105.9
96.857	106.43	102.73	105.08	103.45	104.15	106.1	100.8	102.63	100.68	103.85	107.27	97.751	104.33	101.67	103.28	103.68	99.579	104.87	102.03	100.93	106.1	101.52	106.2	102.83	105.13	100.76	103.93	101.78	103.45	104.47	104.14	103.73	99.658	102.84	102.69	97.09	98.67	104.39	103.94	101.49	99.854	101.22	104.15	102.23	100.13	101.98	101.82	102.69	101.76
106.6	104.43	103.92	107.53	107.18	103.96	104.17	107.45	110.62	106.55	103.97	104.37	105.37	104.16	108.32	112.76	109.21	105.54	106.43	107.8	101.42	114.31	103.19	105.58	104.94	108.67	103.85	105.82	106.71	108.12	105.71	107.39	102.84	109.09	111.98	107.24	112.78	108.68	106.92	105.47	106.48	107.8	104.6	110.27	107.97	106.52	106.71	110.28	111.56	103.82
109.49	101.62	111.01	112.15	106.57	108.64	108.76	109.26	104.68	108.99	108.67	106.47	108.27	109.29	106.22	103.28	107.91	102.02	107.58	114.01	107.45	109.78	110.37	107.31	107.34	111.53	109.4	107.21	109.09	108.22	107.01	108.58	110.99	110.76	108.12	105.69	107.51	107.52	106.68	108.35	108.23	107.49	108.32	109.03	109.29	105.79	110.72	107.47	107.91	108.76
109.08	109.97	110.2	106.06	107.49	110.04	113.68	110.94	105.46	111.65	107.49	104.79	108.85	106.9	109.84	109.09	111.31	107.91	106.81	101.59	106.76	110.27	103.43	111.32	110.02	106.87	107.75	106.57	105.69	108.98	110.54	109.52	108.18	110.07	108.4	108.32	103.82	109.93	106.38	110.13	106.99	106.4	107.34	105.88	107.51	107.81	107.13	109.41	110.47	112.06
105.33	107.23	109.1	110.02	103.76	109.66	107.63	107.43	107.92	104.96	107.72	113.55	108.96	106.49	108.15	107.71	107.42	108.29	104.71	105.25	112.2	104.37	107.44	109.47	106.18	106.24	106.04	109.27	111.73	104.91	109.47	104.79	110.06	110.05	108.09	111.3	111.6	109.78	102.59	102.3	108.19	110.45	108.37	108.55	106.33	103.74	107.58	105.35	109.14	108.85
98.417	101.66	97.465	95.196	99.316	98.786	97.66	96.779	97.772	99.1	95.387	98.957	97.226	98.347	96.719	97.934	96.909	97.482	101.72	97.403	98.254	97.407	101.41	98.731	99.982	97.086	97.497	96.619	98.978	93.324	95.744	96.269	99.026	97.284	100.02	97.373	98.87	98.425	97.659	96.421	94.215	95.343	96.461	99.218	95.065	94.849	98.517	103.77	95.925	97.752
99.415	97.403	95.66	97.195	95.91	101.22	95.433	98.265	97.501	96.879	96.861	98.776	100.49	96.319	96.051	100.71	94.523	94.807	102.62	97.682	99.46	96.72	97.023	98.508	94.742	99.955	97.381	96.14	97.843	95.408	94.105	96.85	95.592	94.354	96.475	97.456	98.858	95.009	96.626	98.556	99.694	97.724	97.341	94.532	101.67	97.228	97.198	99.194	98.67	95.513
107.69	106.63	108.76	107.18	110.13	106.94	106.48	105.28	106.91	108.06	109.4	110.26	105.47	106.74	111.06	107.17	110.99	110.19	112.05	109.58	102.67	105.32	110.72	103.58	106.67	106.26	110.53	108.94	108.01	107.6	106.49	111.02	106.5	109.6	111.01	110.66	108.33	108.69	110.47	108.26	104.86	103.62	106.53	109.41	109.59	110.55	106.82	109.59	107.84	110.46
107.93	104.98	110.08	107.41	108.52	103.99	106.25	108.69	102.62	103.14	106.95	103.55	103.84	109.07	106.43	107.28	103.01	106.38	106.81	107.44	104.96	104.53	108.54	104.29	103.34	106.78	101.7	106.46	107.34	105.55	109.5	110.17	108.24	105.46	104.99	103.68	107.87	103.61	107.3	107.4	106.45	107.78	106.5	107.52	105.93	101.54	109.37	110.03	108.04	107.74
106.96	105.59	105.33	109.42	107.93	106.11	105.32	108.77	109.22	110.34	108.47	109.88	108.84	105.86	108.29	108.26	104.46	109.5	103.5	102.67	106.62	108.52	104.26	100.39	105.87	109.54	104.65	102.53	103.4	108.05	106.52	105.89	106.86	104.33	108.39	104.21	104.24	107.21	103.55	107.67	106.4	105.9	104.54	106.75	107.74	104.74	103.42	106.45	104.94	108.57
105.22	108.76	111.88	109.13	105.91	107.74	109.17	107.32	106.7	109.57	110.68	105.18	106.83	110.18	108.64	110.53	110.36	105.35	108.59	106.15	108.91	108.48	107.03	108.62	115.89	105.63	108.64	112.35	108.6	110.5	107.69	111.58	113.81	112.53	108.34	108.1	107.26	108.49	106.54	107.1	114.07	105.34	112.83	109.53	112.06	111.4	104.98	111.85	106.34	112.82
113.14	108.04	109.55	107.92	107.94	109.62	106.72	107.65	106.17	110.47	111.38	109.26	106.62	109.08	108.25	108.82	104.45	106.69	109.64	106.32	109.56	114.17	110.52	106.15	106.2	110.86	112.31	110.02	110.48	108.63	110.26	107.71	110.14	111.45	109.81	110.56	106.41	110.91	108.43	104.11	106.1	108.07	108.44	109.64	104.48	107.96	106.91	108.78	109.46	109.51
108.15	110.89	112.03	110.56	109.23	110.09	111.77	109.51	110.31	113.92	105.49	109.98	107.54	106.14	107.96	111.54	112.81	109.56	111.01	108.8	108.69	112.42	109.39	109.78	109.25	111.79	107.55	105.49	112.35	111.37	112.8	111.05	113.71	112.09	109.27	109.62	108.6	107.92	109.87	108.93	105.51	103.62	108.74	113.19	113.68	110.46	111.72	111.41	109.76	105.87
111.6	110.23	101.94	113.19	112.77	108.83	110.16	109.81	104.88	108.03	106.32	106.94	111.6	108.51	108.04	109.85	107.67	109.68	109.86	108.39	106.49	107.92	110.48	107.74	109.93	109	106.87	111.02	105.34	107.92	107.92	107.41	112.13	110.32	109.88	108.63	110.13	112.62	105.88	108.28	109.33	106.84	105.2	106.42	107.26	104.75	108.4	113.96	106.92	105.12
110.22	108.8	110.27	113.49	109.44	110.2	106.93	108.08	108.61	111.72	104.84	107.92	107.71	108.84	109.24	106.02	111.06	109.53	107.07	108.08	112.61	106.65	109.73	110.36	108.02	103.58	108.07	106.62	104.24	108.65	107.17	110.58	107.32	107.86	110.52	105.61	106.31	112.8	107.36	107.18	105.41	104.43	107.02	106.15	106.33	108.96	111.17	103.36	106.81	109.15
104.17	103.01	105.18	105.37	106.88	108.11	107.6	103.19	102.85	107.7	103.22	105.65	104.09	107.15	103.13	107.96	105.46	104.58	104.49	108.57	105.01	106	104.36	106.96	105.26	103.36	104.66	108.86	105.69	108.52	104.07	105.43	98.656	107.7	102.72	106.13	111.98	106.12	102.22	103.66	106.83	103.16	109.31	102.82	106.04	103.4	107.77	103.89	103.24	103.29
106.08	109.26	104.4	107.7	110.85	111.95	102.32	105.67	106.23	103.78	108.43	107.8	105.57	105.12	106.13	102.48	105.08	108.55	103.76	108.14	101.89	112.56	107.46	107.48	104.04	103.15	106.03	101.39	104.56	106.49	108.12	103.47	105.38	106.74	107.77	103.81	102.05	109.2	110.89	105.62	105.13	106.91	108.59	106.44	107	106.55	106.81	104.82	104.53	105.95
106.89	109.29	110.02	107.7	108.15	113.29	108.46	109.39	109.3	104.54	112.32	108.85	109.64	111.55	105.81	105.9	108.64	106.34	106.29	112.88	109.42	104.44	108.96	107.42	109.99	106.16	108.13	106.82	105.41	107.26	109.05	108.47	107.68	108.85	114.29	108.55	109.72	108.53	109.29	108.12	110.22	106.59	112.67	107.51	108.8	113.04	111.65	106.1	109.24	107.46
108.63	108.71	108.88	107.08	107.1	107.13	107.94	106.21	107.39	103.72	109.51	105.16	106.13	108.95	112.71	105.51	112.64	109.23	113.26	108.7	102.6	108.71	106.82	108.12	105.26	109.24	105.89	110.3	105.1	113.44	107.48	108.31	107.57	105.21	110.88	106.46	105.53	108.52	107.12	107.19	107.3	111.33	108.33	107.23	108.32	109.38	104.88	108.32	107.04	108.3
108.53	109.6	111.21	105.92	114.18	111.96	111.99	109.87	109.28	112.51	108.66	109.55	111.92	111.78	109.27	112.98	110.34	105.3	109.97	105.84	112.3	114.12	108.9	114.28	110.04	106.6	114.6	105.76	109.24	113.08	111.75	105.67	110.56	104.65	108.51	114.55	111.01	109.83	115.36	109.18	106.99	105.99	110.94	108.49	116.21	106.31	107.67	115.01	110.43	108.35
96.095	97.289	96.437	95.509	100.58	95.214	100.95	95.985	99.143	95.546	96.97	94.084	98.729	98.757	98.178	94.023	99.146	98.119	98.253	99.163	102.58	99.18	97.018	97.961	102.2	101.45	97.832	98.468	96.537	100.7	98.287	97	99.542	95.411	99.727	98.68	96.953	97.936	103.33	100.34	96.355	98.731	101.12	97.803	97.408	96.521	101.23	97.555	100.84	94.899
104.35	111.59	108.03	111.12	105.14	108.77	105.31	104.3	113	104.12	107.4	107.13	106.33	107.91	107.33	113.14	108.03	111.88	106.94	108.81	108.01	105.84	110.64	110.99	104.11	107.69	110.61	109.94	107.33	106.18	106.33	106.65	108.44	106.01	111.7	112.87	111.67	104.56	109.25	109.43	108.9	109.57	108.34	105.28	102.58	108.65	105.64	108.35	111.24	108.79
98.137	98.861	98.201	97.075	96.222	101.78	97.011	95.239	97.408	97.73	93.557	101.39	97.416	95.704	95.052	97.696	97.451	96.193	96.154	99.592	97.603	101.27	98.546	99.796	96.877	99.708	100.64	96.226	96.043	97.08	94.711	93.184	94.93	96.48	97.969	100.89	100.14	95.638	100.03	96.05	99.093	99.036	93.989	98.963	95.367	98.218	101.32	98.041	98.13	101.2
106.63	109.15	111.32	103.12	109.29	105.73	107.92	103.76	106.63	107.94	111.53	104.62	103.93	108.77	103.85	113.38	104.73	108.84	105.61	111.02	106.34	105.7	108.52	104.08	110.66	109.82	105.39	105.06	107.89	107.63	106.27	104.72	106.43	110.79	107.74	108.56	101.45	111.91	109.82	107.56	104.38	105.31	107.07	107.86	109.47	109.29	103.77	103.94	107.83	106.68
106.44	105.89	109.5	105.55	106.55	108.09	110.39	106.34	105.39	110.71	103.41	101.69	111.8	107.03	110.83	111.34	108.81	107.55	107.55	106.9	106.83	111.14	106.1	103.81	107.4	108.84	104.68	107.52	108.49	100.9	109.54	105.26	106.02	105.97	108.93	104.37	111.4	107.25	102.25	108.26	104.15	108.94	108.88	105.32	105.28	112.53	108.11	105.53	114.93	107.04
99.886	100.69	100.61	95.353	101.91	95.811	101.35	101.06	103.72	95.846	97.746	100.2	95.876	103.89	94.527	97.168	99.249	103.95	100.75	101.55	104.34	103.22	98.321	98.539	97.598	98.504	97.806	96.02	95.926	99.839	94.164	95.405	100.4	100.67	99.829	98.877	99.373	94.606	101.24	97.866	96.588	94.185	101.18	100.52	103.89	98.365	97.29	98.851	97.142	99.376
110.84	109	108.81	104.65	109.89	106.78	103.48	110.04	111.75	104.46	112.16	103.25	105.49	112.43	110.43	105.67	109.22	106.24	116	110.33	104.76	106.05	108.44	108.18	110.25	103.82	110.11	109.01	108.97	110.13	108.07	103.16	110.97	106.16	111.87	109.68	108.15	106.86	107.66	109.58	107.07	110.41	109.77	105.7	106.11	105.89	106.82	107.22	107.8	112.03
107.83	109.1	110.54	105.64	99.594	108.53	112	109.35	108.15	106.21	106.43	107.1	109.67	102.83	108.93	104.35	105.42	109.88	110.46	108.22	108.02	109.54	109.87	106	106.45	109.12	103.22	106.7	111.43	106.96	107.74	106.6	108.68	107.49	106.48	109.46	112.07	110.77	108.89	108.51	106.83	104.18	110.52	112.02	109	103.92	111.54	111.11	109.14	111.34
110.37	107.68	107.01	113.46	110.9	107.49	111.58	106.52	110.38	106.83	105.34	109.16	113.58	107.38	109.98	106.57	109.71	107.88	107.89	107.49	104.33	108.23	111.92	108.15	110.3	107.84	113.64	107.64	108.6	109.24	104.92	107.96	108.28	108.86	104.05	107.31	107.51	108.12	112.23	104.21	111.52	106.61	108.76	108.98	112.21	112.34	111.91	106.28	105.17	109.67
100.69	98.359	99.81	100.71	99.678	100.31	96.068	97.722	97.023	95.679	96.815	94.395	95.733	98.11	97.745	95.766	99.733	97.849	100.56	98.917	98.949	98.963	100.52	100.8	101.94	97.222	100.36	95.975	94.932	98.58	98.266	95.898	97.724	97.874	92.886	100.43	99.287	101.49	96.16	97.488	98.573	98.085	95.997	96.764	100.41	96.512	100.21	99.322	97.307	98.048
101.93	99.269	98.475	100.37	103.03	96.764	102.13	97.309	100.97	97.709	102.23	97.162	95.677	104.38	100.14	97.943	99.233	104.47	98.976	99.851	103.4	98.099	103.57	100.41	101.81	99.984	102.54	104.23	99.004	97.249	101.33	103.96	101.18	97.77	96.707	105	100.2	100.06	92.35	99.01	100.19	99.212	102.56	100.09	100.68	98.802	100	101.14	100.86	97.65
110.69	100.91	108.64	106.96	102.45	103.41	109.64	104.76	105.75	105.83	102.51	109.92	106.12	110.35	104.27	106.14	99.465	101.25	99.784	106.76	101.72	105.56	102.9	101.57	106.82	99.517	107.06	107.96	107.6	107.6	108.08	105.15	106.73	104.2	101.4	107.57	103.62	107.83	108.57	108.72	101.47	106.53	105.65	105.05	104.76	108.31	105.94	105.07	108.65	106.3
106.37	98.348	100.96	97.999	100.15	95.78	97.842	101.1	97.927	101.05	96.998	98.858	97.946	99.173	100.96	98.85	97.522	97.525	101.34	94.305	93.277	99.898	98.075	98.183	99.926	97.742	98.048	98.492	98.627	99.332	100.07	96.664	100.08	98.814	100.25	99.888	94.282	101.98	99.493	97.955	99.723	98.037	101.37	101.15	100.76	97.979	98.068	100.12	96.382	100.82
111.89	114.34	110.53	107.02	117.13	109.42	109.18	107.84	113.05	109.42	111.83	111.73	107.71	116.49	112.29	108.44	115.65	113.39	112.01	115.16	110.58	111.27	111.97	111.03	111.59	112.45	112.29	114.91	107.07	108.57	107.79	107.58	108.83	109.9	110.92	111.44	109.82	107.41	114.49	111.98	107.92	112.87	107.5	107.47	111.11	102.3	107.99	112.35	112.67	110.53
106.42	108.51	103.1	109.89	105.62	111.45	108.14	109.8	105.11	108.95	110.59	105.4	107.15	109.57	108.39	108.33	106.98	102.53	108.67	109.79	108.17	112.04	107.91	106.58	108.72	110.94	107.87	106.86	105.25	106.69	106.41	110.74	107.73	111.31	109.68	106.88	106.34	108.59	105.75	107.53	108.44	107.33	107.71	110.31	107.73	105.85	105.94	108.26	105.08	109.7
104.55	106.34	105.84	106.5	103.65	106.39	107.46	104.79	104.98	109.03	103.1	103.88	108.65	108	104.32	107.61	107.46	111.25	103.64	101	103.35	107.09	102.45	105.22	104.18	108.09	105.92	106.87	108.58	103.87	105.26	103.94	107.4	102.77	105.58	109.53	105.75	107.06	108.91	99.145	103.76	109.98	104.74	104.99	102.96	104.06	108.32	103.97	107.45	107.34
103.61	105.56	108.04	110.56	103.26	107.73	105.09	105.99	108.34	102.99	107.01	102.53	107.94	102.97	104.21	104.63	102.29	102.4	109.38	101.47	106.01	103.24	103.96	105.05	108.51	104.81	105.62	109.33	102.99	105.22	106.78	102.29	110.08	102.71	102.93	105.87	107.19	108.01	106.72	102.01	105.28	106.36	106.4	103.38	106.46	111.09	103.93	104.12	105.3	104.14
103.9	108.67	104.46	106.24	101.44	101.45	108.03	102.84	105.62	101.81	106.43	103.2	103.9	104.6	103.83	102.48	105.81	110.04	104.73	106.3	99.598	105.76	104.84	104.84	105.91	107.7	107.73	101.23	104.04	105.22	108.14	102.61	106.39	105.27	108.85	108.53	109.03	106.1	107.59	108.97	107.97	108.78	106.91	107.33	102.82	105.59	106.59	101.52	106.19	103.53
104.02	107.61	106.24	107.66	108.46	104.34	106.64	107.54	107.2	105.14	106.31	101.41	105.16	105.68	105.66	101.71	104.78	100.67	102.98	105.33	108.37	105.68	102.71	108.82	103.03	106.13	103.27	103.47	105.59	105.54	103.61	105.88	104.04	101.33	104.83	108.44	105.89	103.92	105.31	108.13	105.05	109.94	103.85	105.32	103.6	102.98	105.18	105.86	101.24	104.84
106.62	107.44	104.98	102.61	108.05	106.8	107.68	103.22	105.3	104.12	105.17	105.67	107.55	101.03	104.59	104.41	103.35	106.68	109.59	108.63	105.43	104.25	104.15	109.68	102.65	109.75	108.65	100.84	99.797	102.09	105.33	105.08	104.58	108.33	103.03	107.97	105.08	105.9	107.56	104.58	101.5	103.72	102.41	105.93	108.08	107.1	103.7	105.38	102.48	106.79
107.73	108.11	112.71	112.7	110.18	110.5	113.32	114.09	110.16	106.51	109.71	109.12	111.52	110.91	108.99	111.54	111.23	108.39	107.47	106.59	111.54	108.42	109.49	109.55	110.9	111.19	107.51	110.58	112.96	111.14	106.41	109.07	111.56	109.68	107.64	109.7	109.96	110.17	104.57	112.52	108.34	108.8	114.43	112.69	108.67	110.38	111.8	107.14	111.13	111.13
108.9	104.24	109.66	108.17	106.52	108.85	101.29	102.14	104.19	109.89	109.57	108.22	102.82	103.13	106.74	105.77	111.91	107.6	100.7	108.52	106.68	108.39	104.02	108.4	104.92	106.51	104.03	106.76	104.14	104.13	107.56	100.97	105.6	105.38	105.89	111.18	110.55	109	103.58	106.64	106.1	105.79	105.92	105.57	104.96	106.19	108.59	105.89	107.95	105.23
104.21	102.45	103.34	106.85	104.21	108.17	99.98	103.49	107.02	106.16	109.68	107.34	106.84	104.84	108	105.6	107.77	107.4	106.41	105.25	104.95	108.36	108.32	106.36	106.79	103.38	109.58	109.19	100.94	103.49	103.2	105.04	107.49	107.21	108.73	113.2	107.86	105.05	103.07	109.35	105.44	109.78	104.12	111.89	104.77	106.06	105.22	108.7	105.91	108.06
111.23	106.99	106.3	106.31	110.98	104.95	103.37	108.57	107.99	104.61	104.62	108.58	106.68	110.72	108.69	104.89	105.7	108.72	103.64	101.44	104.65	108.15	104.57	105.39	106.93	103.05	105.66	106.86	104.79	105.16	109.82	101.74	105.63	107.19	106.6	104.14	110.52	112.09	103.33	108.41	105.28	107.59	110.03	105.51	103.2	107.36	103.21	110.72	108.25	107.82
100.73	97.858	101.76	98.064	99.165	103.53	102.56	103.03	99.772	101.81	99.689	95.702	101.44	105.33	101.07	104.73	100.42	102.06	100.27	107.33	99.744	97.209	97.922	101.7	102.21	101.42	101.68	101.74	100.68	101.33	97.915	98.2	95.987	100.82	101.62	104.16	101.48	99.688	104.69	100.29	98.757	101.93	101.55	96.203	95.681	95.703	99.733	96.167	100.36	104.77
99.661	99.794	99.587	98.809	101.05	98.047	104.05	102.64	98.608	103.44	100.42	102.22	103.94	102.27	97.346	99.203	98.057	97.535	97.107	101.21	104.56	99.344	101.73	100.86	99.302	106.46	100.01	101.56	98.131	100.72	99.373	99.017	97.485	99.599	98.837	101.45	97.451	95.645	99.774	101.25	102.87	97.474	97.208	102.27	99.595	99.46	96.149	104.04	98.67	102.94
96.768	98.476	98.218	99.949	97.647	101.71	98.269	101.41	100.49	100.56	101.95	93.73	97.381	98.411	95.577	96.787	101.75	99.063	99.759	101.94	100.06	98.997	102.62	94.301	99.693	100.11	96.345	100.27	97.636	97.635	104.16	102.96	96.585	99.753	97.085	95.532	98.602	99.117	97.3	101.56	99.744	97.17	101.41	98.863	96.621	95.798	98.116	97.621	96.383	101
104.95	109.5	107.68	106.69	101.95	106.92	107.33	109.99	105.85	105.13	104.68	105.98	102.8	111.73	107.92	105.37	107.12	106.97	106.54	109.09	109.83	107.74	103.56	106.1	104.93	108.89	112.22	103.31	104.22	106.84	103.2	107.65	105.72	105.45	104.74	103.18	109.89	103.88	97.613	104.55	107.36	107.56	106.36	105.8	103.97	104.44	105.49	103.68	108.51	107.43
106.42	104.65	106.89	105.56	101.46	106.53	106.55	106.84	105.53	103	104.65	107.05	107.9	107.02	109.67	104.62	103.96	108.42	106.88	109.83	104.11	106.34	105.76	107.49	103.81	105.77	107.64	109.7	104.7	103.72	105.11	107.31	108.25	107.42	104.19	103.32	105.63	103.83	106.67	108.9	107.96	105.14	105.6	107.63	105.4	107.65	107.14	112.52	105.15	106.8
99.073	97.871	99.396	93.209	98.281	98.616	101.56	101.33	102.57	97.074	100.85	99.455	97.286	97.864	100.34	100.16	99.932	97.539	94.846	99.884	93.594	100.74	95.617	96.199	98.773	99.256	99.363	102.28	101.54	95.746	99.474	100.82	98.235	94.226	99.736	99.914	99.47	96.298	97.419	99.082	99.695	96.726	95.531	97.672	100.97	96.949	99.92	100.43	97.806	100.46
108.15	111.84	110.8	107.86	110.49	106.2	105.23	108.68	106.52	105.96	108.46	106.58	111.41	108.38	104.07	110.56	113.4	108.69	105.94	107.87	108.64	107.65	108.91	107.04	110.03	107.82	110.99	105.94	109.88	110.16	108.61	104.63	106.82	106.77	108.28	107.8	110.69	104.15	108.28	106.86	104.25	106.59	106.72	107.48	106.3	106.58	106.05	107.33	108.99	106.5
106.81	107.62	103.09	106.67	104.83	105.51	108.65	104.77	110.15	105.14	105.23	108.41	105.38	104.87	105.13	110.25	106.52	104.52	104.94	103.9	106.25	108.39	105.43	105.49	101.36	105.75	108.78	102.4	106.19	106.18	108.79	101.5	108.97	106.4	105.8	105.13	103.2	102.55	105.83	105.89	105.2	100.81	103.37	107.38	106.44	107.14	106.84	107.19	103.48	107.81
109.02	110	104.44	108.48	106.66	106.23	109.47	103.36	106.09	105.05	105.28	107.61	110.39	105.38	109.89	108.74	106.35	112.35	106.12	107.12	108.22	106.41	106.39	114.19	112.63	106.38	107.35	103.85	112.94	109.12	108.93	108.07	102.89	105.48	109.63	108.4	110.57	109.48	103.46	108.12	106.75	110.15	109.43	106.52	109.32	107.02	107.01	102.8	109.45	110.81
108.69	110.2	107.89	110.35	111.46	107.77	106.96	104.19	108.02	112.61	108.87	103.87	106.65	109.63	104.15	110.32	106.46	107.59	107.88	106.66	109.82	104.75	108.44	109.9	107.4	110.8	111.39	108.15	108.83	110.49	107.54	105.42	105.74	108.35	105.18	108.11	108.69	108.89	108.38	105.3	106.89	107.39	111.87	110.13	111.72	110.04	107.29	108.69	107.39	110.48
104.74	104.95	108.51	107.34	106.02	103.98	108.15	112.27	100.44	105.38	101.12	108.88	107.56	109.71	108.05	107.68	105.55	104.61	101.75	108.46	100.89	105.22	101.22	104.15	107.55	106.15	106.91	104.51	107.84	104.09	108.62	106.97	109.05	107.04	107.28	106.18	106.73	104.42	106.86	105	112.22	101.84	109.3	104.73	105.63	106.32	102.81	108.31	111.09	98.933
108.38	106.6	107.47	113.46	107.91	104.72	107.05	110.19	110.87	110.95	112.1	109.27	105.72	108.33	111.71	106.41	109.64	103.51	109.13	104.66	107.37	103.63	108.45	106.14	110.84	108.31	109.02	110.58	108.5	112.57	107.7	105.97	105.17	108.74	102.08	107.91	108.12	109.22	110.02	109.82	105.02	108.2	105.06	110.62	105.22	111.25	107.55	107.3	108.35	105.17
96.712	101.27	96.956	101.76	97.607	99.618	105.64	103.05	95.458	98.398	99.282	98.581	100.43	99.757	100.9	95.274	98.109	95.322	98.938	95.152	99.931	97.21	94.509	99.837	98.365	94.148	102.79	104.42	98.73	97.702	97.867	98.102	98.416	94.193	95.921	101.47	98.753	100.82	98.78	98.706	96.011	92.91	99.847	100.6	93.932	96.476	98.856	98.797	102.92	99.767
106.62	106.26	101.26	106.46	109.28	103.23	104.89	104.79	101.73	106.22	107.01	103.86	107.96	104.21	110.68	105.83	106.78	101.82	106.33	107.05	107.92	109.94	101.95	107.44	105.82	103.96	105.98	104.35	108.68	108.1	107.04	108.39	102.43	100.05	106.97	107.16	106.02	104.87	104.5	105.87	107.18	103.3	109.49	102.26	110.14	106.49	100.41	109.58	106.67	104.08
107.83	108.74	107.06	107.75	106.73	105.73	107.41	113.99	112.27	105.43	108.04	107.88	104.45	109.9	107.25	109.53	111.28	110.9	107.14	106.56	112.03	107.76	109.66	106.09	114.57	107.04	106.42	108.43	106.77	107.62	106.91	111.49	108.41	110.96	107.17	105.3	114.57	113.14	111.63	103.85	103.77	107.58	109.02	106.5	109.46	104.19	111.89	109.04	112.05	107.26
111.79	107.67	109.72	110.04	105.55	103.89	107.74	106.44	102.83	106.98	106.79	111.23	108.92	104.11	107.99	105.93	105.27	106.75	103.46	106.3	109.19	108.92	104.97	109.74	107.84	103.65	105.39	110.73	108.03	108.74	107.24	106.23	106.94	107.49	112.7	106.85	105.43	110.7	107.99	109.79	107.42	106.45	111.01	106.34	107.22	106.77	104.87	112.79	107.29	105.31
108.44	108.41	106.04	113.49	108.86	108.42	105.69	112.11	104.14	107.26	106.37	108.39	107.56	112.57	108.72	112.95	111.27	106.44	108.06	106.71	109.9	113.26	108.93	106.85	108.63	108.25	110.11	109.04	109.03	113.07	108.06	102.67	108.24	106.1	108.51	108.28	107.71	106.04	106.01	106.15	105.34	110.88	107.38	104.81	108.1	106.72	108.41	111.85	109.83	107.99
105.99	107.4	106.87	99.525	105.17	105.98	105.04	104.28	109.22	104.18	104.29	106.29	103.38	102.16	108.17	100.6	103.16	108.95	103.95	101.93	106.92	101.4	103.56	105.47	106.18	109.33	105.74	103.76	109.07	108.11	106.01	105.16	108.65	109.57	102.06	99.457	108.7	102.49	105.49	104.31	106.65	103.2	101.66	102.59	102.07	108.88	105.12	106.03	106.65	105.07
96.108	101.96	91.857	99.202	95.45	94.181	94.263	93.22	91.899	97.134	98.196	100.66	96.681	96.305	95.955	102.13	95.201	94.87	99.281	94.538	94.289	94.999	95.275	98.093	101.38	98.03	102.37	97.921	101.86	99.546	98.119	94.552	92.935	100.53	96.439	98.697	98.229	97.422	98.3	100.58	103.05	100.17	101.12	100.98	100.93	99.869	102.4	100.67	95.707	99.728
106.01	106.92	107.25	105.55	105.02	102.68	107.89	106.08	105.73	104.51	101.35	104.92	104.75	103.5	107.67	103.57	100.63	108.77	108.04	102.05	108.35	102.01	111.52	104.42	103.97	107.68	109.47	103.79	101.93	104.32	105.19	101.81	105.62	107.24	107.91	104.6	110.47	107.71	110.94	103.84	105.03	105.58	107.09	106.33	107.05	104.7	104.77	106.95	103.44	107.56
107.81	109.57	109.84	106.75	107.65	112.68	110.48	112.95	109.13	108.47	108.59	111.42	109.06	107.65	105.33	108.87	110.1	107.8	101.92	101.99	105.66	110	107.64	105.77	109.29	106.03	111.69	108.18	107.63	111.71	107.38	110.48	106.81	109.34	110.85	110.22	102.17	108.59	109.5	107.5	104.45	109.81	109.54	107.16	105.07	105.29	108.13	109.19	108.82	106.33
102.98	107.69	106.3	107.45	105.1	105.44	104.41	106.7	107.07	105.16	106.98	103.83	105	104.02	107.12	102.65	101.59	103.27	106.73	105.58	110.6	103.01	109.23	104.94	105.72	100.04	103.03	107.02	107.91	105.43	111.12	105.32	108.71	103.06	106.6	106.76	103.01	105.44	101.71	107.88	105.75	111.5	105.3	107.69	108.86	111.41	103.71	104.3	104.32	106.52
101.67	106.17	106.57	103.09	102.03	101.68	107.91	105.25	105.82	104.39	109.56	106.92	105.48	110.97	111.5	108.43	108.82	108.56	106.62	103.36	107.65	109.85	103.22	105.57	101.91	103.05	109.88	106.55	106.95	102.43	105.2	104.12	107.91	105.32	105.74	109.08	105.52	103.56	106.99	105.94	104.98	104.97	103.31	106.54	103.2	107.98	105.95	101.23	103.04	106.56
100.7	97.519	96.57	99.26	101.07	105.36	95.75	98.813	96.195	96.31	97.614	97.553	96.694	102.69	105	99.782	99.287	98.625	102.3	98.762	103.35	101.11	102.47	104.23	101.38	102.14	103.47	98.753	98.8	96.47	104.04	103.25	92.993	101.63	97.1	101.02	101.99	103.54	98.63	96.326	98.204	100.96	93.343	100.73	97.32	97.679	102.8	101.32	100.65	102.5
113.56	108.16	110.82	107.83	109.62	105.69	109.08	108	110.58	115.65	114.82	108.18	109.6	110.48	110.28	106.3	107.53	111.45	116.41	114.21	109.2	113.7	108.55	109.12	115.33	111.02	110.06	108.02	106.97	108.4	110.5	110.44	108.85	107.77	111.7	111.65	111.63	111.63	111.87	113.68	112.3	106.47	108.5	109.78	112.3	108.72	108.88	107.24	110.67	110.25
110.84	110.32	108.18	107.21	109.28	106.06	104.55	107.78	107.59	109.54	105.24	108.16	109.47	103.61	109.42	109.51	106.27	106.57	110.42	110.93	104.04	107.77	114.6	103.68	103.7	109.51	111.46	105.46	110.07	112.88	108.6	103.1	110.08	111.91	107.35	107.57	109.81	108.83	110.05	107.36	106.02	109.28	106.24	112.35	110.08	108.25	108.11	107.44	107.99	105.99
108.56	105.07	114.12	103.81	109.84	108.71	103.29	107.21	107.83	103.08	105.03	103.85	108.13	109.42	106.46	105.33	103.28	105.52	107.85	102.01	107.57	108.44	105.34	109.11	107.47	106.11	107.04	104.44	105.76	106.68	108.99	107.1	109.49	107.52	107.84	107.23	106.41	108.51	108.69	110.12	102.14	106.56	110.17	104.89	105.19	104.75	102.9	107	106.66	103.34
111	105.56	98.883	105.57	106.68	105.61	105.67	106.66	103.96	109.01	107.73	106.78	105.61	109.95	106.13	104.39	107.83	106.94	108.83	105.14	105.79	105.89	101.78	107.81	107.96	104.54	103.79	105.01	107.8	105.19	102.15	103.51	107.38	105.86	105.77	105.23	106.78	109.09	104.21	108.08	109.03	107.53	104.59	107.15	109.36	103.99	105.12	104.12	105.57	101.98
109.5	108.94	115.09	108.75	107.17	112.48	106.99	108.3	109.88	112.84	105.62	107.08	110.2	106.68	106.58	113.84	108.5	109.75	111.75	108.46	108.04	113.97	108.83	115.22	109.75	112.57	109.13	107.85	112.04	110.82	108.18	111.71	103.79	113.37	111.79	106.92	109.56	110.94	108.41	110.69	114.08	110.81	108.04	111	112.35	109.84	110.89	111.06	112.77	107.96
114.24	110.39	110.26	106.85	111.44	110.72	112.24	111.54	110.85	109.53	112.9	108.02	108.71	112.71	112.4	110.89	112.01	107.18	108.88	115.1	112.04	109.88	109.84	109.08	110.51	112.54	111.14	109.91	108.05	114.63	114.27	109.14	110.41	109.48	105.84	113.01	110.41	112.45	108.83	108.35	107.33	107.43	111.74	111.25	109.38	108.67	110.61	115	108.85	110.46
104.67	109.58	106.91	101.94	103.47	104.29	106.61	101.88	99.878	104.7	106.01	106.32	108.56	105.87	107.49	108.57	102.49	104.45	106.9	101.11	105.09	106.3	109.2	109.16	104.99	107.92	106.23	103.34	104.81	110.54	105.99	109.71	103.33	107.57	104.7	102.51	105.39	108.51	107.28	105.73	105.83	107.12	108.89	104.49	104.25	102.17	107.02	102.4	106.12	103.52
102.09	100.42	99.848	101.39	102.76	100.28	100.21	101.26	99.92	99.308	104.2	99.206	104.22	106.75	104.17	97.737	99.941	104.12	98.314	100.32	105.02	100.71	102.23	97.611	99.067	108.11	101.27	102.48	103.44	101.04	100.49	100.2	96.316	105.29	102.84	100.93	103.89	101.49	102.26	103.06	97.232	99.173	100.93	98.603	99.238	99.962	103.99	100.61	97.421	100.31
109.97	107.82	109.4	109.42	109.27	111.54	109.88	109.07	112.86	114.81	113.99	114.97	112.17	109.35	111.23	108.15	107.18	112.45	106.69	110.69	112.46	115.17	116.41	107.98	114.25	109.55	110.69	108.54	113.93	113	113.6	110.53	106.75	106.53	110.77	109.25	113.88	114.07	109.88	110.43	111.43	109.65	110.08	116.27	111.8	109.62	111.63	108.2	109.24	113.32
107.56	106	105.46	102.28	105.73	106.24	106.57	103.06	109.17	105.05	106.95	105.13	109.27	103.82	105.48	106.32	108.36	105.76	107.35	107.62	106.1	108.73	104.73	102.11	108.99	105.38	107.16	106.31	103.6	103.7	107.54	104.36	104.02	105.12	108.15	105.8	105.81	105.08	99.298	106.53	105.02	104.67	109.27	107.12	107.59	109.33	107.99	102.41	105.11	106.9
107.09	112.07	108.41	114.01	103.75	107.89	110.19	109.72	107.7	106.98	107.74	106.08	105.74	110.12	110.18	106.69	106.12	111.14	107.94	106.67	106.7	103.45	107.56	108.83	107.87	110.76	109.49	102.66	108.34	111.09	106.83	105.69	110.23	108.41	112.15	109.51	106.18	111.94	109.73	110.07	110.68	105.9	106.39	105.63	100.99	106.51	104.68	112.2	105.73	107.63
104.66	104.83	105.17	103.77	105.22	110.78	105.52	106.36	107.34	107	109.25	107.16	105.04	106.88	105.74	103.89	105.06	105.88	106.38	106.82	104.87	105.26	104.61	102.08	102.62	106.86	108.15	105.07	104.98	105.63	108.35	103.59	105.41	109.63	105.54	107.05	106.97	104.64	105.66	108.5	105.38	107.4	105	107.33	109.95	102.74	101.95	104.6	103.21	104.4
106.94	105.42	106.03	105.76	108.56	104.17	105.3	107.54	110.26	105.17	104.08	106.68	105.62	104.16	108.89	106.1	107.38	109.53	103.52	108.54	102.16	105.47	105.04	107.16	107.36	104.86	107.05	106.68	103.44	104.66	109.13	105	103.57	108.25	107.4	105.66	101.85	108.74	108.45	111.76	105.5	107.51	108.33	101.89	104.61	107.56	103.45	107.75	102.18	108.44
100.26	102.59	101.88	105.01	100.42	103.91	102.42	100.74	101.32	97.128	103.47	100.26	108.13	100.23	99.577	103.86	105.53	103.12	105.12	103.43	102.13	98.65	105.32	106.81	106.45	106.63	103.32	102.3	105.72	103.69	102.98	101.53	104.51	104.89	103.03	102.58	105.35	104.05	102.2	102.25	102.87	105.89	99.48	104.15	101.16	101.54	104.57	98.924	102.69	103.18
106.36	105.01	106.84	105.23	105.8	104.12	103.09	103.84	105.84	106.02	107.16	103.3	101.28	107.56	106.82	107.55	105.43	109.25	102.28	105.79	109.74	105.79	101.8	106.12	106.45	103.84	107.24	104.22	102.27	106.63	104.17	102.09	110.19	104.59	104.58	106.24	105.75	107.13	106.86	109.42	106.88	101.76	105.3	105.97	102.86	104.92	106.54	103.19	107.98	108.39
107.27	110.06	104.03	105.6	105.5	112.21	102.49	105.03	103.62	103.49	101.06	109.03	107.65	109.46	104.81	105.79	108.11	107.9	105	105.48	109.24	107.55	108.1	105.69	106.1	106.56	106.49	104.31	104.38	113.06	109.41	107.09	105.21	110.54	103.24	107.39	113.19	109.85	106.6	99.459	108.38	108.96	102.98	101	104.18	107.86	102.91	105.68	109.11	106.76
108.51	100.85	113.13	108.39	107.9	105.83	107.26	103.78	106.41	106.77	103	105.63	110.84	104.91	105.52	105.37	104.71	107.97	105.9	105.25	105.03	106.35	104.42	110.28	105.64	109.23	109.09	106.87	104.92	106.26	107.95	108.83	108.6	108.91	103.2	113.49	104.28	107.54	101.6	106.22	107.2	102.21	109.92	107.71	103.36	104.6	107.74	108.79	106.91	109.62
106.57	109.45	108.8	110.19	106.65	106.61	105.15	109.15	108.26	108.04	111.33	104.77	104.64	109.81	104.58	105.56	108.32	105.63	106.5	106.88	106.74	109.18	108.57	109.21	110.29	108.84	109.98	104.6	106.57	109.26	114.31	106.29	111.17	109.12	110.78	107.03	108.9	103.94	108.48	105.51	109.14	107.13	108.38	104.51	106.72	109.26	104.8	104.93	109.34	107.13
107.69	104.43	103.02	103.39	108.31	105.25	107.16	103.27	109.14	107.25	103.23	108.39	106.28	102.7	104.91	105.29	109.13	103.67	106.33	104.09	101.86	107.2	108.16	105.28	109.02	102.34	99.724	107.71	108.64	102.52	108.9	101.37	102.83	108.36	105.91	102.91	104.46	109.54	105.27	107.23	108.2	104.78	106.5	102.6	103.62	102.58	103.26	108.03	103.47	104.24
109.07	105.89	105.27	111.18	109.18	105.89	105.27	107.09	101.99	105.21	104.9	105.04	108.46	104.1	107.97	105.87	105.81	104.56	106.45	103.1	102.97	105.51	108.01	107.64	104.1	106.05	102.51	102.73	107.73	107.87	104.29	105.96	107.93	103.93	108.02	109.03	106.14	104.45	108.93	104.05	105.16	104.09	96.611	104.16	103.28	104.38	102.37	109.06	101.54	106.36
108.47	105.6	109.6	102.86	104.65	103.42	105.01	106.25	103.28	107.1	107.22	104.42	106.81	106.77	106.54	106.79	109.61	106.3	107.71	106.45	110.21	109.83	107.45	107.7	107.41	106.9	108.21	105.66	105.15	105.18	104.93	109.13	108.48	104.97	104.93	109.48	105.89	106.98	104.67	107.78	105.88	106.9	110.05	110.34	105.92	101.53	105.82	104.27	104.69	106.54
103.44	109.26	101.52	104.48	107.73	104.25	109.88	110.35	106.74	103.52	103.37	107.69	106.91	107.23	111.11	106.89	105.49	105.81	104.6	104.96	100.28	106.43	107.07	106.62	103.06	105.62	102.95	102.85	106.2	107.06	101.79	106.65	105.53	103.29	102.05	105.47	107.88	109.37	107.15	108.68	111.38	107.55	103.07	103.34	108.83	103.23	109.01	105.54	105.72	108.77
102.88	106.51	108.22	109.22	105.39	101.65	106.58	106.72	106.78	108.91	104.25	104	101.89	105.8	105.99	104.19	101.54	102.62	108.45	105.26	108.12	103.96	106.69	107.14	104.92	106.16	102.43	105.97	109.77	104.13	102.49	104.86	102.97	105.88	104.25	103.2	100.55	107.32	104.61	107.17	103.88	106.38	106.5	107.63	104.55	103.81	109.05	102.84	106.4	104.09
100.69	98.492	100.86	98.049	98.376	98.878	96.938	97.919	97.088	98.094	100.89	95.895	96.426	97.638	97.848	96.282	96.565	101.45	95.689	98.97	100.77	96.451	97.711	99.778	96	97.558	98.224	96.681	100.44	96.608	97.101	98.884	93.15	99.05	96.078	97.334	99.837	95.041	95.414	95.71	97.003	100.96	101.01	97.246	96.686	99.24	97.717	96.514	102.18	100.91
98.817	108.23	102.84	109.11	107.13	106.83	107.37	104.8	107.34	105.13	107.07	106.32	107.9	107.49	106.95	107.85	104.74	109.35	104.71	105.9	105.76	106.81	110.15	109.39	106.2	110.58	100.63	107.29	107.87	103.73	105.97	104.83	104.03	110.04	108.52	111.12	110.07	108.23	108.61	106.88	103.89	105.83	107.18	106.17	105.84	104.23	108.74	107.61	107.64	106.56
104.31	108.16	106.2	109.62	108.74	107.81	103.32	111.28	108.08	107.91	107.39	110.87	106.4	108.7	108.48	110.21	106.43	106.05	111.56	107.94	107.78	106.86	107.04	106.45	106.63	113.72	106.3	105.35	107.67	108.24	112.34	107.97	109.27	108.21	106.08	105.08	108.52	110.88	104.59	102.67	106.77	112.61	106.98	107.24	110.58	109.07	111.27	106.85	110.71	105.11
105.58	108.08	104.61	105.64	105.85	105.04	106.53	104.62	105.67	109.04	104.53	105.41	106.78	106.67	103	100.64	100.53	104.83	102.89	107.75	105.94	102.17	103.49	103.07	102.12	100.95	103.84	103.9	105.48	104.76	108.9	104.16	103.5	105.47	106.14	104.34	106.97	105.42	110.01	101.01	104.15	99.552	102.3	105.57	108.57	106.3	103.67	106.71	111.97	104.48
105.92	105.29	104.81	107.66	105.37	105.83	107.37	108.53	108.33	106.69	105.58	104.3	107.65	106.94	102.41	105.09	106.55	106.7	109.1	110.19	109.14	104.73	107.75	105.56	105.8	105.97	106.89	105.87	102.32	108.52	101.71	102.83	106.38	108.14	108.81	103.91	102.2	108.7	107.24	106.38	104.85	109.48	109.34	110.17	107.17	110.71	105.81	104.83	110.96	105.74
107.81	112.06	106.21	110.34	110.08	104.3	107.19	106.14	109.03	111.07	110.97	105.75	109.95	110.51	109.17	109.06	106.38	104.51	107.72	107.1	109.85	106.88	110.07	104.3	108.71	113.33	107.85	108.31	108.78	108.87	110.6	108.56	108.22	108.62	106.07	109.09	108.49	106.06	107.48	105.22	112.31	108.62	105.22	112.12	103.73	109.74	107.56	106.11	111	110.84
109.86	109.27	106.76	107.73	107.11	102.31	104.22	107.7	109.34	104.02	105.99	105.76	104.43	104.19	104.31	104.76	108.87	104.38	104.41	103.88	106.5	103.18	105.66	101.01	107.35	107.01	104.59	103.93	102.43	105.54	106.74	104.13	106.86	107.23	108.49	106.44	105.98	109.91	104.85	106.01	106.79	106.35	104.93	107.46	104.18	109.69	105.16	105.42	104.99	105.49
111.14	109.72	107.97	107.42	111.84	108.33	105.68	106.83	109.1	109.07	108.06	108.09	105.12	109.18	107.04	109.76	106.39	106.75	108.63	108.11	109.23	114.91	106.33	108.22	110.17	112.07	104.81	105.04	107.51	105.93	108.67	108.96	107.85	111.63	112.84	101.69	106.75	106.29	107.13	109.75	109.17	110	105.91	106.37	107.99	108.13	108.6	108.21	111.76	106.79
102.97	103.69	108.81	104.19	105.88	107.59	103.54	104.28	103.16	105.91	106.92	110.51	105.75	108.27	105.29	98.283	103.28	105.31	108.34	107.41	106.24	105.04	107.05	109.01	104.27	105.86	106.82	105.19	104.67	106.98	106.13	106.39	105.75	102.79	101.38	104.26	103.9	98.54	109.34	104.25	103.85	106.55	103.42	105.61	107.67	106.83	103.01	103.21	107.22	104.03
105.83	106.97	104.57	106.38	108.11	105.05	105.55	101.52	105.74	107.86	101.69	105.95	104.67	108.02	105.05	107.52	107.84	103.89	106.08	106.08	108.33	109.85	103.37	104.74	108.69	108.63	104.63	106.31	101.9	106.9	108.12	104.9	103.91	106.91	107.11	102.68	107.71	104.13	107.21	101.46	108.73	108.1	109	105.96	108.81	107.27	108.53	110.36	104.26	105.72
106.38	104.36	107.42	107.68	106.11	105.05	105.23	108.15	106.99	108.6	105.27	106.66	104.17	103.25	104.31	102.07	101.83	106.06	110.54	107.4	106.06	102.67	104.99	101.71	103.41	104.85	106.82	107.09	107.97	107.03	107.44	106.31	108.6	109.24	107.24	104.54	104.81	106	105.92	105.74	105.6	107.48	102.79	111.86	104.84	107.83	101.16	104.9	105.58	105.57
107.07	109.72	103.35	110.8	108.89	104.32	106.75	110.04	108.13	110.49	108.74	106.63	107.15	107.84	109.35	110.99	110.98	107.1	106.96	109.16	109.06	110.73	109.44	108.75	105.25	109.82	106.81	107.32	106.76	111.06	104.81	113.45	111.76	107.91	108.89	108.89	109.76	107.71	110.54	110.04	110.14	105.25	106.33	111.32	106.87	111.15	107.04	107	107.74	103.43
107.65	109.08	109.02	107.91	103.78	107.63	112.58	109.57	110.06	105.97	107.58	101.71	107.31	107.92	109.74	106.31	112.25	109.34	109.57	104.14	107.86	108.43	106.41	106.04	108.02	106.79	107.34	108.39	105.37	106.12	109.77	109.64	106.14	107.19	105.5	108.91	110.15	107.76	109.7	108.95	109.56	110.79	108.49	110.25	105.87	106.36	111.03	105.6	109.29	105.57
107.27	103.33	104.9	107.02	106.6	100.66	110.98	102.25	103.27	98.329	105.45	107.1	103.12	109.44	107.14	108.22	103.53	103.91	106.24	102.55	107.11	108.62	111.98	104.4	106.09	105.73	104.98	106.69	105.39	103.86	106.16	110.52	103.79	108.03	107.84	111.86	103.15	106.66	103.52	106.84	100.31	107.76	101.58	107.29	108.23	107.35	100.55	107.55	107.36	106.76
100.29	94.923	98.811	98.548	97.051	100.45	95.502	96.419	92.526	96.061	102.06	99.977	98.383	97.462	97.843	99.376	98.203	98.616	95.833	100.29	99.363	96.441	100.87	99.049	95.875	98.337	96.961	96.91	99.291	95.94	99.459	96.356	97.953	100.48	98.32	97.236	98.118	97.315	96.231	100	104.54	98.138	96.816	101.98	98.358	96.622	97.645	100.98	98.923	95.348
106.06	105.36	107.45	102.47	109.39	106.45	109.73	108.11	104.84	106.92	108.1	109.71	109.23	111.08	108.66	104.89	109.74	106.78	104.11	105.16	107.19	109.54	107.16	112.21	107	111.05	104.49	110.26	102.08	106.99	106.57	106.02	105.49	107.61	104.53	109.48	107.42	112.46	109.25	107.07	108.73	105.16	109.87	106.07	103.63	101.38	109.9	106.63	108.54	104.34
107.33	106.73	108.74	106.9	107.36	107.03	110.05	107.05	110.02	109.46	110.85	106.15	108.84	104.69	107.72	103.61	104.72	104.55	108.33	104.01	106.17	111.01	107.91	106.17	105.14	104.86	110.69	103.98	104.06	103.39	106.04	107.98	109.83	106.66	109.07	105.27	106.24	104.61	106.6	104.98	111.47	107.85	106.28	107.82	102.72	105.24	104.34	107.36	109.34	103.61
98.331	99.47	100.97	98.721	99.25	95.987	93.985	100.11	97.548	101.39	98.562	99.106	94.987	98.272	96.683	95.438	99.34	100.29	98.015	96.963	91.69	97.048	103.56	95.532	98.721	92.864	98.157	96.945	101.76	97.136	100.23	97.263	97.288	100.05	100.43	97.91	99.618	97.991	99.371	100.91	92.22	101.85	99.27	96.512	98.076	95.316	100.64	101.18	98.902	96.642
108.02	102.9	108.26	106.37	104.87	107.11	106.7	107.18	106.68	108.24	104.23	108.44	110.41	105.02	103.52	109.91	107.69	109.25	106.94	101.68	103.19	108.87	104.75	107.26	108.66	111.44	106.93	107.07	103.54	106.6	106.65	109.08	103.28	106.97	107.24	106.11	105.66	112.35	105.68	102.26	108.39	106.82	103.93	106.07	103.49	104.2	106.17	106.87	106.56	106.94
98.244	98.63	98.572	101.71	105.07	101.11	100.45	98.546	98.806	97.11	107.03	96.53	98.606	99.455	101.54	95.347	101.63	101.76	99.673	100.46	102.41	103.17	103.88	106.49	101.58	102.43	100.08	99.542	105.41	101.68	102.2	101.54	100.22	102.16	102.9	98.885	97.668	100.69	100.29	98.203	96.774	101.23	99.376	101.3	97.171	99.359	98.575	100.55	97.966	98.408
107.96	104.27	104.26	107.49	102.46	110.23	104.46	107.09	105.69	104.11	106.09	105.9	108.25	108.24	112.26	107.74	108.22	108.52	105.04	106.22	107.56	108.64	104.16	106.37	106.9	107.64	107.1	105.02	106.63	106.18	101.9	103.03	106.11	105.32	105.3	108.22	107.03	106.99	106.57	106.79	110.88	103.41	106.1	106.57	105.31	102.34	107.25	105.11	103.47	104.39
107	106.07	108.43	106.58	112.72	103.81	105.52	104.12	105.73	103.2	104.51	103.85	105.11	107.11	107.84	109.77	106.63	111.09	102.79	105.73	106.91	107.76	106.22	105.09	106.56	102.36	102.01	111.05	110.88	108.14	105.98	105.69	108.63	109.19	109.54	102.35	110.34	102.02	104.11	107.19	107.33	111.68	101.08	105.37	106.26	103.45	100.22	107.25	105.43	103.84
107.04	106.75	108.78	108.37	107.79	109.69	104.4	110.17	108.42	106.66	104.46	104.6	106.5	108.34	102.42	106.1	106.98	108.63	100.47	105.19	105.66	106.51	106.69	105.96	108.55	107.05	105.6	110.08	108.56	108.01	106.91	105.93	105.98	105.65	103.44	107.92	105.41	107.08	107.68	108.61	104.07	105.55	105.82	113.57	108.26	102.52	101.72	107.64	106.5	108.19
98.249	97.262	97.122	101.11	100.02	98.636	97.75	96.643	101.56	100.29	98.768	99.76	98.472	95.407	98.117	94.301	96.406	93.076	95.113	99.767	102.27	102.32	100.56	95.11	98.118	95.833	98.926	99.045	98.172	95.706	98.957	98.365	94.405	97.827	103	94.478	95.43	100.36	93.632	99.584	97.101	100.25	100.61	94.797	96.705	98.11	101.77	98.179	98.4	93.188
105.65	107.15	107.92	103.45	109.72	103.9	107.63	109.49	106.1	106.84	110.4	107.65	105.74	111.26	105.34	105.28	109.89	105.91	108.78	109.04	108.14	106.33	107.53	110.23	106.27	108.18	103.33	107.3	106.5	108.27	108.01	112.16	107.61	106.42	105.04	108.66	109.26	106.92	105.33	104.95	105.6	107.47	103.61	107.21	101.75	107.75	105.39	109.65	106.71	107.05
105.47	105.39	111.43	106.78	105.51	107.43	103.34	108.51	109.21	104.08	105.04	104.02	103.35	109.66	105.98	103.21	108.14	100.92	109.79	103.31	107.67	103.93	107.24	109.03	103.7	106.4	107.34	105.16	103.96	107.5	107.11	105.63	104.38	105.34	105.19	110.94	103.09	108.44	109.35	106.45	108.73	104.78	109.04	103.13	109.41	104.79	106.32	107.95	100.22	107.14
108.9	106.57	107.74	107.38	106.9	103.8	106.12	105.09	108.61	109.71	106.1	102.34	110.21	106.71	106.23	107.98	104.93	106.17	110.76	106.06	103.08	110.22	103.56	100.43	103.64	105.29	110.08	103.02	105.6	106.7	110.09	108.89	105.46	107.16	106.81	102.82	106.58	104.89	106.38	107.64	106.19	102.13	102.56	108.54	104.28	106.71	106.87	104.06	105.98	107.52
107.73	108.37	108.5	106.31	108.57	106.12	108.4	104.84	103.38	105.28	107.85	107.93	106.48	106.37	107.27	107.41	106.77	107.27	107.49	104.45	107.14	101.17	109.42	102.45	105.5	110.93	104.98	107.22	103.33	105.3	107.54	99.726	107.85	108.26	107.01	106.17	105.15	107.71	104.91	106.87	104.24	105.22	104.94	107.88	104.76	107.43	104.91	114.19	110.56	108.56
100.66	99.555	93.868	97.555	97.007	94.528	99.005	99.218	94.656	96.728	98.062	101.21	99.848	101.91	97.389	96.194	97.885	97.594	98.639	94.238	101.17	95.912	98.789	95.437	98.214	104.43	94.397	96.339	96.86	100.19	100.64	95.826	94.349	97.849	92.996	98.909	99.165	99.044	97.572	97.681	97.079	97.279	98.515	96.733	97.196	98.772	100.54	100.82	98.025	94.254
104.48	104.77	106.6	107.79	106.46	107.29	107.89	104.75	106.68	100.74	108.04	107	103.29	106.88	103.15	109.2	103.6	104.86	109.09	105	106.65	107.23	102.48	104.28	105.27	104.51	107.1	107.49	105.24	107.53	106.14	109.06	105.34	105.45	105.87	106.53	104.88	109.06	103.26	104.93	105.74	103.28	103.05	102.72	107.45	105.14	103.34	105.96	109.95	106.13
109.54	109.79	104.03	104.29	104.18	104.52	107.24	106.73	104.2	107.31	101.88	102.98	101.78	107.67	103.67	104.76	107.96	106	107.85	105.88	107.82	108.18	105.49	110.31	107.87	103.24	105.39	100.71	105.09	106.9	105.93	109.32	108.38	105.53	104.88	104.16	104.35	100.63	108.27	106.75	104.96	104.55	108.02	108.61	103.44	103.97	104.56	105.23	105.71	106.64
106.03	103.58	111.08	104.94	110.02	103.05	105.24	104.93	106.92	105.13	110.1	110.71	111.24	106.82	110.27	107.51	109.79	108.95	113.8	107.24	109.26	109.69	104.07	112.42	110.28	105.43	106.25	103.05	105.53	108.72	104.04	104.67	104.72	110.9	110.84	109.41	108.23	110.68	108.69	113.6	107.72	103.35	107.52	104.72	107.45	106.89	111.55	111.73	109.71	110.91
104.25	104.33	104.64	105.47	112.22	105.14	107.08	104.93	104.77	108.28	103.63	105.98	107.56	103.98	105.6	102.82	100.82	104.72	105.36	106.12	107.35	106.71	106.32	103.19	102.06	104.58	105.55	105.87	107.28	110.37	102.23	104.73	106	106.32	108.61	107.54	102.84	106.29	103.6	109.48	104.75	100.77	106.82	109.27	102.84	106.2	102.04	104.93	104.59	100.82
103.75	104.64	103.73	109.88	106.02	104.19	108.94	106.62	103.06	105.07	106.32	103.09	104.65	103.73	101.52	99.108	104.16	104.88	109.99	104.61	103.18	106.56	102.46	107.57	109.11	107.11	104.84	105.39	109.4	106.71	107.23	107.92	106.27	106.29	105.67	106.93	105.01	108.54	106.58	105.67	101.78	109.38	102.44	105.39	106.05	107.51	102.14	106.35	105.39	103.73
105.81	107.46	104.09	100.14	103.83	106.56	100.91	104.91	109.11	106.23	111.41	104.28	108.09	108.67	101.44	106.23	107.89	102.9	108.85	106.21	102.25	108.95	104.32	104.82	105.54	108.68	109.05	104.49	108.12	105.92	107.78	106.96	106.95	109.08	105.45	107.27	104.54	99.565	109.14	111.38	108.9	103.36	111.21	105.32	107.36	106.85	97.674	100.6	105.58	106.01
106.8	107.52	104.68	105.48	107.56	107.47	100.93	108.55	105.95	106.22	107.35	101.42	104	104.33	101.73	105.27	106.59	103.88	105.69	109.26	107.4	105.2	106.03	105.96	104.53	103.82	107.5	107.92	107.59	104.89	105.38	99.024	103.12	107.34	106.64	108.27	106.85	104.92	107.74	108.46	102.99	101.13	107.8	108.86	107.8	106.56	106.33	106.44	102.67	105.61
104.96	108.99	111.18	101.8	102.42	107.57	108.42	104.49	101.13	106.61	107.06	104.97	104.89	105.7	110.77	105.54	99.527	104.83	105.69	108.02	110.39	108.14	112.37	103.71	108.42	105.45	108.47	105.3	107.27	106.63	108.53	104.69	108.02	111.49	104.55	108.03	108.46	106.58	107.84	107.22	109.75	108.29	105.24	107.9	106.23	107.34	99.808	103.38	107.83	105.09
107.93	108.42	109.54	105.42	106.96	109.78	104.92	109.51	107.3	109.96	108.66	109.12	106.92	110.95	108.02	103.84	104.89	110.72	111.96	105.11	109.89	108.41	107.33	105.05	109.09	107.44	109.37	114.18	107.89	111.32	107.87	108.99	107.65	104.62	108.5	107.58	107.78	105.77	108.24	104.33	112.43	108.75	109.62	110.18	105.98	110.34	105.9	109.83	112.26	104.19
94.78	96.964	96.866	97.618	92.133	95.403	93.97	95.258	95.999	99.555	101.31	99.667	100.61	100.64	99.737	96.27	100.42	93.536	98.519	95.671	100.94	96.687	96.354	98.321	93.752	98.789	99.608	102.51	101.48	99.41	101.06	101.52	97.025	98.935	97.253	95.52	101.85	99.932	99.605	101.66	100.32	96.179	100.34	99.226	100.06	99.307	104.28	98.268	100.95	95.788
108.71	110.6	103.39	109.45	110.84	109.42	107.78	107.5	107.63	108.29	109.3	109.28	105.84	104.52	107.6	105.57	110.9	107.56	107.26	112.09	106.64	105.46	111.63	109.21	106.9	109.41	108.24	105.07	108.79	108.56	110.08	107.87	111.79	104.95	109.86	107.4	104.7	108.29	111.01	110.18	105.5	106.75	106.77	111.8	106.62	110.25	105.95	109.05	105.62	109.41
105.62	103.55	104.77	101.98	108.29	107.88	106.2	105.52	105.33	105.8	104.88	104.46	110.3	108.13	104.36	106.25	105.71	107.4	107.91	106.69	107.49	103.51	109.15	107.88	107.58	106.74	104.42	105.65	108.27	105.59	110	105.33	102.66	107.69	105.71	108.02	110.68	111.05	109.16	105.09	110.82	103.43	103.47	106.18	106.42	107.89	103.17	105.16	104.46	103.86
106.14	100.85	109.47	104.97	106.59	108.7	108.48	111.05	113.57	102.8	102.53	110.37	107.63	109.91	108	112.37	108.85	111.33	108.54	113.24	105.57	111.71	109.32	108.43	112.91	108.61	108.8	104.52	107.3	104.8	107.54	109.95	107.81	113.18	106.47	103.58	105.65	106.58	109.18	110	109.35	108.9	110.44	107.72	106.64	107.79	105.07	109.74	108.39	106.18
99.913	102.6	104.89	99.033	99.634	103.43	97.984	98.87	99.098	100.26	99.624	104.63	105.11	103.5	97.467	98.076	99.645	101.62	99.541	97.214	100.72	99.769	103.38	103.21	98.62	99.38	93.129	98.649	99.161	99.976	99.747	103.78	100.65	97.425	98.854	101.08	102.99	99.402	98.33	103.89	96.569	93.887	102.9	100.86	98.655	100.96	100.42	101.86	101.62	97.73
103.27	103.98	105.31	107.02	99.244	106.66	111.42	112.55	109.1	101.79	101.13	108.36	105.08	106.24	105.56	104.58	104.9	101.88	105.1	102.61	103.08	107.02	105.23	106.95	105.67	107.57	104.63	102.77	109.1	101.56	107.16	112.23	103.49	109.28	106.47	100.59	110.06	100.55	104.1	102.83	103.2	107.99	104.39	101.61	106.5	111.57	105.23	104.08	104.62	107.04
107.26	104.92	110.75	100.94	103.08	105.76	104.98	100	102.29	105.2	109.07	105.53	107.53	103.08	105.89	100.86	107.62	103.3	100.28	102.63	104.93	105.72	107.01	102.51	99.505	105.07	105.99	108.27	104.27	106.37	105.4	112.36	104.17	104.02	106.09	109.94	106.76	106.43	106.63	109.1	102.15	107.77	105.24	110.81	106.4	107.82	106.14	103.3	105.73	106.79
107.87	104.8	106.99	107.24	110.09	108.69	100.5	108.7	104.93	103.78	105.27	106.52	107.32	105.59	108.02	102.91	104.22	106.15	104.25	103.13	107.18	111.89	103.49	107.02	106.26	106	109.59	104.77	105.31	104.24	107.37	108.38	109.1	107.51	107.88	111.13	109.08	103.63	103.33	107.92	108.88	108.49	105.57	101.85	108.87	109.52	106.22	103.73	108.33	111.16
104.5	104.41	110.99	111.18	106.24	109.8	109.76	107.19	105.15	106.15	109.46	109.2	109.93	109.06	105.76	108.85	107.81	103.88	107.13	106.76	109.09	108.45	108.68	110.86	104.73	106.27	111.34	108.01	107.02	105.13	111.38	105.95	110.2	112.86	111.75	110.76	109.14	106.52	109	109.49	109.23	107.94	104.64	113.14	110.51	113.23	101.87	108.82	101.44	110.28
103.73	105.99	103.89	104.84	107.42	107.26	106.21	105.05	107.03	107.33	102.32	104.88	106.28	101.58	104.26	103.31	103.03	107.39	102.92	104.96	102.39	106.06	108.87	103.69	105.1	102.12	100.24	109.66	107.01	105.97	107.09	107.24	106.61	100.75	106.9	105.44	107.47	108.04	111.86	99.633	108.71	105.32	104.81	106.67	106.36	105.39	105.62	103.06	105.35	104.88
110.85	109.59	102.31	109.14	105.05	108.33	105.79	108.45	107.37	110.75	105.42	111.5	107.63	107.37	105.48	107.02	106.3	105.96	111.36	114.79	108.69	106.59	111.21	109	106.39	107.37	110.64	106.37	110	110.46	110.78	113.55	107.6	103.2	105.29	107.08	106.35	107.38	105.28	111.96	106.61	113.61	111.01	107.34	108.64	105.86	108.01	107.19	107.71	109.97
106.49	106.2	105.34	105.74	107.97	104.61	107.57	107.2	104.37	107.82	104.9	107.63	108.04	107.85	106.34	102.87	109.88	105.8	108.81	102.19	107.26	106.84	106.86	103.86	105.84	106.19	103.81	106.18	104.64	107.28	105.02	105.4	106.8	101.6	103.84	99.638	103.5	102.61	103.59	102.75	106.03	103.72	105.78	106.59	102.51	105.35	109.59	109.09	102.75	104.09
105.85	105.08	101.79	105.62	111.46	102.29	104.18	107.64	105.96	106.28	105.38	105.78	105.82	109.09	109.48	100.64	107.51	108.05	105.87	106.06	105.54	103.73	108.64	107.83	108.29	110.94	104.81	104.91	103.84	107.37	107.35	106.45	104.19	104.77	104.77	104.88	101.93	108.69	104.01	101.58	102.53	107.6	106.74	108.58	107.54	106.73	105.89	105.5	105.94	105.91
105.34	99.601	98.332	99.841	102.18	99.005	102.86	101.2	100.42	104.93	95.148	96.575	103.23	97.192	98.515	98.75	100.47	101.58	101.34	101.79	99.858	103.89	101.45	103.44	96.977	101.28	101.62	96.574	103.85	106.72	100.67	100.25	99.673	102.23	102.08	98.83	100.32	102.57	103.8	93.897	100.96	100.93	96.817	96.403	100.73	101.14	102.97	100.8	105.47	103.83
100.63	99.152	98.782	99.612	97.166	101.76	101.07	99.853	100.66	98.609	97.795	96.312	101.01	100.34	95.841	100.59	102.02	102.77	95.739	100.2	97.34	103.25	102.54	92.251	95.351	103.17	95.479	102.21	101.92	99.319	99.422	98.346	101.05	99.717	96.992	95.433	101.35	98.143	98.304	100.62	96.125	98.98	99.93	98.286	104.24	99.547	101.49	98.074	100.24	93.554
99.605	98.689	96.429	96.216	98.342	101.78	97.872	98.805	98.973	99.619	101.38	96.457	92.461	99.633	101.82	95.267	96.575	98.456	96.992	95.671	99.068	101.73	102.63	99.295	99.53	102.43	99.359	98.487	96.198	96.082	102.62	100.16	98.18	94.973	94.971	102.59	97.905	96.456	100.06	100.48	96.545	96.904	100.37	95.792	101.21	100.63	96.534	96.775	94.697	100.11
104.26	106.18	107.87	107.14	108.58	112.86	108.44	109.42	106.34	106.64	110.56	110.29	107.99	109.44	106.07	106.56	105.62	110.51	105.89	109.67	110.37	106.5	108.38	108.67	108.93	109.55	109.03	109.16	109.45	108.43	105.85	108.78	108.01	111.03	111.41	111.69	105.25	105.55	105.56	110.29	116.35	107.45	109.86	108.96	108.88	111.33	109.44	107.82	109.73	109.93
100.32	101.42	98.9	99.729	101.21	99.153	99.907	101.27	101.44	104.14	98.932	97.796	99.905	102.73	103.02	101.5	100.32	103.62	102.83	103.84	100.65	98.979	97.225	104.1	97.082	100.57	105.39	101.36	103.09	99.407	95.735	98.27	101.52	99.579	99.298	104.62	95.619	102.8	100.99	101.76	100.85	98.084	105.3	101.73	98.908	100.93	103.35	99.814	101.95	105.34
111.7	108.17	106.01	109.95	106.73	106.83	104.38	102.64	111.47	105.47	110.4	105.8	107.79	112.36	105.66	109	106.58	109	111.71	110.9	104.27	108.08	109.05	108.33	109.73	109.67	110.13	109.9	112.32	111.44	113.06	110.18	104.46	107.68	108.03	109.56	105.82	106.94	109.92	107.72	108.28	105.37	105.97	113.22	108.45	107.3	109.39	110.74	106.88	108.48
101.04	103.85	104.34	104.85	108.28	106.91	103.94	107.6	105.61	102.84	109.57	102.95	107.1	102.71	108.51	106.55	109.21	108.46	104.81	106.95	105.57	106.01	106.9	105.03	103.87	108.21	103.77	107.35	104.58	105.18	106.26	104.88	108.16	106.78	103.41	101.53	106.42	105.33	105.1	104.03	101.61	109.64	113.04	103.84	106.45	105.68	102.8	105.22	107.69	106.2
107.13	108.77	103.98	100.65	105.85	107.85	103.98	104.46	104.75	108.74	105.39	106.85	104.01	107.26	107.92	101	106.16	102.86	105.68	108	109.24	107.04	105.53	100.1	107	101.95	108.86	106.38	107.85	106.71	104.93	106.55	106.98	101.71	108.19	106.37	105.91	106.26	108.46	109.17	106.44	105	105.34	103.6	98.357	104.89	105.66	104.07	106.01	105.87
106.89	106.04	105.81	107.19	108.53	107.41	108.9	106.38	104.34	105.81	105.95	107.09	104.8	102.46	102.24	104.42	106.2	110.16	107	107.83	103.23	106.37	106.52	104.83	106.08	106.27	106.11	103.85	105.15	103.46	108.19	105.09	103.76	104.88	106.13	101.89	107.61	104.99	106.95	102.54	105.15	101.88	102.27	106.04	103.9	108.34	104.5	107.89	106.28	107.68
106.74	102.63	106.1	111.3	110.71	105.07	103.2	109.39	106.11	103.07	108.41	109	109.21	109.12	108.96	106.51	104.45	110.19	105.42	106.5	104.63	106.97	107.96	106.06	108.59	106.63	107.74	110.75	104.64	104.41	99.687	104.22	103.93	106.89	106.67	108.68	103.59	108.46	104.95	105.52	109.92	106.24	107.74	110.1	108.93	106.49	111.06	105.22	106.22	107.64
104.91	105.33	107.99	103.05	104.18	102.91	102.95	104.32	107.6	106.22	103.9	106.1	100.98	103.01	105.54	107.57	109.26	106.73	107.23	105.11	107.53	102.97	110	104.37	109.56	107.81	105.89	104.76	107.46	108.41	102.94	101.57	104.41	105.64	101.02	99.662	106.07	101.63	108.15	109.87	105.36	105.1	103.78	105.82	109.66	103.7	105.07	100.42	105.4	103.97
103.27	103.27	105.99	107.51	102.97	108.23	105.75	108.13	102.86	108.37	102.35	110.04	102.09	105.8	104.62	109.94	109.52	107.05	106.16	105.54	100.46	107.91	107.09	111.86	106.99	109.84	104.72	104.89	103.61	105.99	106.53	105.4	108.46	104.95	106.35	101.77	102.17	107.55	104.93	104.62	100.27	104.47	105.74	110.28	103.08	101.29	104.4	103.9	104.89	104.65
99.607	99.183	102.59	100.89	97.786	95.816	105.72	102.42	99.69	101.43	100.47	98.259	97.383	98.865	104.31	98.164	100.27	98.704	101.45	99.234	98.219	98.519	100.79	99.689	99.544	98.943	104.54	102.25	97.781	99.465	103	96.926	97.754	98.907	100.69	98.341	100.09	103.88	97.435	97.668	99.506	103.53	99.032	97.165	98.966	104.78	98.816	99.6	102.55	97.901
112.99	108.26	113.51	108.7	109.6	113.04	108.11	107.17	103.72	105.27	110.37	112.17	109.17	107.27	108.09	110.23	110.81	111.24	106.08	107.13	105.46	104.15	104.93	110.55	108.03	109.11	110.33	112.13	105.5	107.88	109.84	109.46	108.37	106.15	108.55	110.04	106.63	108.46	101.77	105.47	103.61	108.02	110.22	106.13	106.25	106.64	107.8	106.11	111.82	109.79
104.37	109.9	101.49	103.9	107.76	106.18	100.54	104.45	106.51	108.6	107	104.75	106.12	107.69	109.92	108.15	102.71	105.41	105.6	104.26	105.08	109.04	108.32	103.46	104.75	108.21	105.96	107.32	106.24	101.4	105.93	107.58	103.99	104.59	101.22	105.76	106.52	105.55	108.99	100.28	106.75	105.65	110.53	104.18	108	104.1	105.98	106.68	106.93	101.86
105.96	107.4	104.34	107.56	104.67	106.52	102.75	105	105.91	105.96	108.12	104.65	104.84	107.48	110.77	106.05	110.27	103.65	107	102.26	109.73	109.57	103.37	104.34	102.85	106.26	104.75	110.05	104.92	100.9	108.87	107.4	107.78	105.3	105.48	103.79	107.66	103.6	102.98	103.3	105.09	105.55	110.32	107.87	103.31	109.51	107.46	107.07	105.08	108.95
108.23	112.38	105.35	106.89	107.67	109.14	109.01	106.29	107.99	109.17	103.26	107.41	106.53	106.68	103.7	110.88	108.09	103.28	111.69	109.64	107.63	105.58	106.72	112.41	108.79	111.05	110.84	104.33	110.57	107.97	109.21	107.9	109.34	113.64	105.58	111.3	114.12	107.4	106.73	104.97	107.38	107.18	107.49	108.3	106.19	105.87	109.3	108.97	107.88	107.06
107.36	108.74	115.11	112.15	109.89	108.17	112.51	112.39	109.74	107.78	109.37	110	110.6	106.83	109.05	107.88	112.3	103.79	103.66	109.72	108.34	108.99	107.49	110.97	107.28	107.65	107.04	106.51	109.06	109.98	108.05	106.34	108.7	110.12	109.83	108.11	108.53	109.5	103.85	110.27	111.33	106.14	107.77	106.62	111.1	109.2	106.22	108.66	111.39	112.32
107.95	103.97	107.56	105.36	104.57	108.3	104.3	107.95	101.97	106.01	104.63	110.78	109.47	106.74	103.51	106.68	103.75	103.9	103.69	104.58	106.36	108.2	109.63	110.28	105.03	104.36	107.81	107.86	104.89	104.74	105.68	102.76	106.14	104.51	107.3	103.66	109.14	106.25	109.3	101.94	103.74	101.22	103.42	105.98	103.44	103.11	106.76	105.82	105.76	99.401
98.62	101.78	104.71	103.13	102.91	102.16	102.97	103.55	103.06	105.38	102.52	99.26	103.13	103.21	102.99	100.61	103.53	105.66	101.59	100.5	102.56	103.25	103.57	101.75	99.645	100.9	103.23	104.41	106.08	105.29	103.28	101.32	102.62	98.722	96.283	101.19	103.17	101.98	101.62	101.67	99.861	102.02	106.32	97.769	103.71	105.59	102.77	105.78	100.82	106.83
105.73	106.28	108.99	106.39	104.74	107.2	108.52	103.72	106.66	109.78	103.59	103.17	104.54	105.32	110.59	106.64	108.03	107.4	103.8	110.53	106.99	103.77	104.01	109.01	108.39	107.81	105.06	106.14	106.51	109.94	107.29	105.61	106.46	103.67	108.35	104.96	106.1	102.47	106.58	104.83	107.58	105.36	107.41	109.88	108.99	105.89	105.49	108.46	106.3	110.06
100.83	100.96	99.923	101.9	100.96	100.14	103.4	102.02	102.23	99.223	96.765	103.76	105.61	100.1	99.025	100.4	99.125	99.252	100.58	103.45	99.512	103.14	101	99.373	100.52	104.6	96.936	101.14	98.426	104.28	96.34	102.52	100.12	102.9	94.941	101.63	100.01	99.568	99.485	99.007	101.54	101.45	102.64	101.58	100.46	98.509	101.7	99.796	102.83	97.451
110.8	105.42	111.17	106.56	108.83	113.82	109.02	109.77	108.99	108.24	106.21	107.65	108.52	110.71	107.01	105.89	110.81	107.46	103.37	107.02	107.45	106.9	105.15	104.51	107.12	108.27	105.48	109.25	107.58	108	109.65	109.66	107.65	105.12	109.56	104.66	109.5	104.09	108.44	113.96	103.4	105.6	105.24	113.31	110.59	113.99	103.77	110.55	112.57	106.78
110.98	106.56	105.53	109.58	110.1	111.1	111.04	103.2	107.18	108.87	110.61	104.22	106.23	108.76	105.5	107.99	106.41	112.9	103.12	109.72	108.77	103.32	108.45	108.45	104.69	106.2	107.8	109.8	107.06	105.54	109.6	105.65	113.99	107.58	107.77	104.15	111.01	113.98	109.31	106.82	107.7	109.47	107.25	107.14	106.04	106.91	104.41	108.45	108.43	107.33
107.16	110.2	107.25	106.84	112.02	105.94	111.56	110.63	108.73	109.13	110.39	111.7	109.55	106.13	109.98	106.98	105.82	106.98	107.63	108.71	106.33	110.18	106.44	108.93	106.79	106.69	107.34	113.06	106.05	107.86	106.38	109.18	106.76	106.04	108.78	109.9	107.96	108.03	107.64	107.1	105	105.86	115.1	107.04	111.86	106.97	105.86	108.4	105.48	108.91
105.06	102.15	101.64	110.34	104.52	102.47	102.42	109.64	110.58	105.83	104.32	100.35	98.694	107.03	104.46	105.64	104.67	106.97	107.16	103.33	106.52	106.28	103.39	106.13	104.47	105.21	104.76	104.02	109.31	103.74	108.17	104.75	104.73	107.86	104.2	105.04	107.7	105.62	102.84	102.48	107.29	106.95	104.06	108.64	106.6	107.33	106.72	105.58	106.34	111.83
106.85	106.13	106.34	108.84	110.31	111.33	107.37	106.33	115.25	106.55	106.49	108.5	110.29	109.08	106.12	107.54	109.86	106.4	111.43	110.16	108.38	102.28	106.38	106.28	104.6	108.58	112.71	108.86	107.52	110.22	106.13	111.21	110.22	105	104.21	106.62	110.08	106.51	111	108.5	106.5	107.47	107.61	104.58	106.95	111.06	109.63	106.04	113.97	106.04
107.78	112.08	108.05	107.4	111	108.32	111.55	104.73	105.95	105.23	111.9	109.2	105.92	106.24	111.09	108.83	107.69	109.29	107.94	104.75	108.8	109.48	107.06	107.84	108.63	106.35	108.29	107.79	105.75	106.34	106.7	107.68	108.47	111.16	104.39	106.9	107.43	106.93	108.69	109.38	100.78	107.89	105.52	105.52	106.61	108.02	107.53	112.36	109.23	109.75
106.07	110.5	106.44	104.51	106.04	105.22	108.32	103.73	109.04	106.64	105.95	104.34	106.87	104.99	110.97	107.03	103.57	107.14	105.76	110.09	105.45	109.15	102.11	105.64	108.66	102.24	104.82	105.07	105.16	103.18	111.33	111.06	108.3	105.1	106.64	104.67	106.65	108.25	107.45	102.73	104.17	103.25	105.39	106.69	108.23	104.06	106.56	106.75	107.52	108.01
109.01	108.22	105.38	106.8	108.77	107.77	112.32	107.63	111.39	108.45	107.93	109.27	107.68	109.42	105.64	101.65	109.16	106.91	108.27	105.41	106.51	111.25	110.06	108.72	110.68	107.85	106.54	108.26	110.83	107.04	108.57	105.08	109.58	110.64	113.77	107.2	109.86	107.7	107.51	107.26	107.4	103.65	112.21	108.57	103.98	105.25	109.07	112.76	106.83	106.8
109.22	109.75	107.07	112.08	108.05	109.66	110.72	109.29	110.97	107.23	106.83	107.73	108.71	105.35	111.5	106.81	107.84	106.44	110.33	109.66	109.96	102.78	106.56	111.31	109.81	107.57	113.19	107.8	108.8	107.03	109.58	104.58	108.68	107.11	109.91	107.15	107.63	110.21	106.29	115.59	105.83	108.32	113.95	108.13	110.57	110.39	105.56	106	108.04	111.12
113.17	105.67	108.1	108.8	110.94	106.42	110.35	107.64	108.42	111.61	106.74	105.36	107.49	106.55	112.96	107.42	112.65	110.69	104.3	107.26	109.03	106.37	109.62	109.79	107.96	110.53	107.15	109.61	108.11	109.14	105.95	109.67	109.08	116.2	107.66	111.71	104.57	107.52	104.99	110.24	106.87	108.58	104.54	107.35	111.17	106.3	107.21	111.18	107.26	110.07
106.9	108.69	105.59	105.66	102.72	105.48	105.26	107.42	103.48	105.73	106.63	103.85	99.883	100.77	105.98	104.58	103.12	108.53	105.29	104.6	107.35	102.62	107.39	107.82	103.77	103.03	106.72	106.26	107.51	103.2	102.11	110.57	105.39	106.81	109.15	105.67	106.34	103.25	110.51	106.4	104.91	106.76	104.89	108.69	96.728	104.7	104.79	108.63	104.65	106.88
107.95	104.58	107.59	104.38	106.41	108.02	103.25	106.4	105.54	104.9	107.66	104.85	102.62	104.54	105.14	102.11	104.21	108.35	106.51	107.55	106.74	103.65	105.8	105.14	102.36	101.5	105.21	106.99	105.02	108.12	101.31	104.34	108.53	103.72	103.37	102.05	103.39	107.52	105.26	103.83	107.22	103.76	104.84	105.88	107.1	107.15	105.89	105.43	108.02	112.1
103.82	109.91	107.79	106.56	102.95	108.51	106.34	108.22	105.96	102.49	107.98	103.24	105.34	105.48	105.24	104.09	104.63	104.66	106.19	107.18	102.08	104.51	104.67	104.11	105.71	106.06	110.03	103.55	110.12	109.96	103.17	106.76	104.42	106.97	108	104.53	101.35	106.3	105.5	102.97	105.96	104.55	112.75	102.27	103.64	106.43	101.27	103.58	103.72	106.95
110.48	109	109.38	106.15	112.39	106.77	108.14	107	109.19	109.15	108.78	109.33	110.04	105	103.74	108.53	104.81	109.67	108.59	107.59	109.33	105.15	110.31	110.51	102.73	111.32	112.29	105.78	112.58	108.12	105.97	104.1	110.11	108.91	100.91	104.1	106.27	108.13	104.99	110	107.98	111.91	104.95	112.67	104.43	106.01	112.22	106.98	107.97	108.36
106.96	104.44	106.53	107.05	108.06	113.56	103.88	109.59	107.79	104.31	108.98	110.69	106.08	106.73	103.82	105.98	109.08	105.45	111.13	107.46	109.39	104.76	108	109.26	103.15	113.47	109.33	106.4	106.12	104.12	111.39	107.29	108.88	109.33	106.33	107.79	106.07	108.59	104.61	107.96	105.93	107.11	107.18	108.12	106.68	105.3	104.12	112.72	110.6	107.82
106.17	106.88	111.39	104.11	108.16	105.79	105.23	103.25	108.42	110.52	108.53	106.16	107.82	103.08	104.09	108.08	106.24	110.13	110.58	107.82	106.41	112.64	105.66	112.25	107.32	107.59	106.66	110.73	110.53	103.79	106.04	109.63	110.61	105.25	109.1	107.27	108.51	105.64	105.07	106.02	110.05	108.65	105.65	106.79	107.34	111.43	113.42	103.98	108.74	107.64
107.38	109.98	105.93	108.3	104.49	105.69	106.18	110.57	107.84	108.37	108.53	108.29	106.74	109.22	108.52	107.98	111.88	112.42	106.46	107.08	107.11	108.45	107.34	111.32	106.96	108.04	109.26	108.4	108.2	109.46	106.21	109.61	106.33	113.11	108.88	109.71	104.11	110.74	107.44	107.39	107.82	106.35	110.88	105.48	110.05	108.27	104.71	109.95	108.7	106.63
104.97	108.14	107.39	104.56	104.12	110.44	104.71	103.23	108.52	107.54	102.41	108.61	105.67	105.87	104.53	102.97	101.68	107.47	105.12	107.41	108.73	110.35	112.34	107.53	104.77	109.11	103.19	107.77	103.13	107.48	109.11	106.78	107.59	100.86	106.09	110.17	106.05	106.14	105.9	103.3	105.83	110.51	104.73	109.74	106.82	110.76	104.26	106.31	105.89	103.68
109.43	107.18	111.69	103.52	105.44	103.13	103.13	110.73	102.76	110.37	106.43	106.25	105	106.94	109.21	107.29	109.38	104.5	107.26	108.97	106.41	106.29	103.66	105.87	107.77	103.53	104.04	111.7	104.33	104.58	104.43	104.25	104.36	109.84	111.95	108.45	103.97	108.26	106.7	110.88	110.64	106.45	108.35	108.08	104.41	107.61	100.77	108	107.83	105.87
96.52	94.025	100.22	99.097	104.22	97.415	98.193	101.72	98.749	100.28	97.606	96.497	102.09	100.68	101.61	99.455	101.08	95.724	98.873	103.04	100.3	99.771	97.252	93.765	99.021	94.897	98.465	105.09	97.653	100.2	100.38	98.324	99.844	96.428	103.59	99.613	96.905	95.786	96.822	100.04	98.04	93.887	99.477	98.335	98.207	98.856	101.28	98.261	99.447	102.1
108.14	110.9	104.01	110	109.19	109.87	106.87	112.94	104.39	106.37	112.07	107.87	110.5	107.99	102.72	107.83	102.3	104.76	107.86	116.41	106.63	111.04	105.19	112.62	105.32	107.65	105.98	112.17	104.19	107.1	113.76	107.68	103.77	108.7	106.69	107.78	106.31	113.43	107.92	109.1	106.41	107.33	106.68	108.11	105.88	112.69	104.56	108.99	105.04	109
103.13	95.391	99.747	101.65	96.833	94.241	102.27	99.194	101.95	100.92	95.446	98.127	99.713	101.73	102.03	98.925	97.875	99.982	101.07	96.894	99.854	100.67	97.655	103.04	100.77	98.284	98.991	104.25	102.1	100.25	104.19	98.571	104.6	98.341	99.366	100.74	102.82	101	103.61	101.2	97.488	100.7	98.772	99.708	104.38	100.8	95.152	97.821	99.502	104.42
107.69	110.23	105.81	105.41	105.95	111.65	102.8	101.47	105.15	105.46	107.64	103.09	106.7	108.16	105.17	103.1	101.34	105.77	104.12	107.5	105.61	105.77	110.45	103.27	101.76	106.29	102.72	102.78	107.02	109.69	103.58	106.26	103.27	109.5	109.08	104.81	108.38	105.47	104.09	106.67	106.23	104.75	105.19	104.78	106.37	106.06	108.64	109.57	102.33	105.1
100.7	110.88	109.43	103.04	102.77	109.55	104.11	106.22	105.64	106.01	107.44	102.82	105.68	104.16	101.25	104.86	109.64	107.44	100.49	102.73	105.48	107.71	108.23	99.693	104.7	108.44	106.67	103.62	101.14	105.41	110.46	105.16	105.77	104.16	106.94	103.51	103.65	106.86	105.94	106.37	106.69	106.36	101.82	106.49	108	107.33	107.07	104.55	102.6	101.29
106.24	105.49	106.3	105.22	106.94	106.62	109.56	106.51	100.35	104.39	106.11	108.22	104.67	105.79	112.4	107.85	108.19	103.07	100.43	103.28	106.17	105.28	105.89	104.02	107.46	104.58	104.41	105.45	102.01	109.84	109.27	104.4	101.71	109.9	104.68	105.01	103.97	109.56	101.62	102.73	107.29	103.75	108.4	111.48	109.02	103.57	107.06	105.7	105.41	108.13
99.087	100.16	100.73	98.614	97.239	95.92	98.028	100.28	96.021	96.648	97.783	94.383	96.648	97.115	98.046	96.027	98.467	97.227	98.434	95.02	101.91	97.445	98.348	95.677	97.263	97.404	100.14	96.586	97.065	94.585	99.571	97.278	95.399	95.402	99.4	93.122	95.203	98.961	99.532	100.78	97.969	100.59	97.787	98.905	99.479	98.065	99.085	99.111	101.06	95.313
104.77	105.12	101.07	104.85	100.84	98.546	101.03	101.55	102.11	104.81	99.015	104.74	102.01	97.963	98.416	100.07	104.03	96.687	97.628	106.93	100.06	102.77	100.94	102.19	102.05	101.14	101.17	102.09	102.48	104.08	102.97	99.304	101.85	98.846	101.98	103.3	103.49	102.4	101.29	103.21	101.69	98.827	99.344	100.32	99.595	102.78	100.39	96.665	99.555	100.67
108.81	108.43	111.17	112.01	110.97	104.9	110.41	107.32	111.87	113.81	108.48	111.86	106.83	106.41	110.6	110.72	110.18	107.29	109.76	108.56	105.86	109.96	110.23	111.39	113.46	112.51	107.92	115.51	111.39	107.55	111.07	107.77	110.06	113.98	110.74	109.63	110.06	106.46	111.22	109.67	109.65	111.9	115.42	110.05	110.5	109.05	109.45	111.64	110.14	114.15
109.67	106.34	102.99	108.05	107.14	108.78	107.83	105.25	105.12	106.57	108.45	106.68	112.66	112.61	105.51	109.73	103.54	107.36	108.45	108.18	110.73	107.09	107.05	106.11	109.45	110.6	105.7	106.95	109.7	107.87	108.41	107.34	104.62	111.11	108.65	109.4	107.49	110.61	110.09	107.56	104.79	107.73	111.52	110.72	107.49	106.13	111.23	106.97	108.38	101.38
107.07	108.8	105.6	103.07	104.24	102.81	106.33	105.43	107.11	103.73	106.24	111.72	107.01	104.94	105.14	107.33	106.72	105.74	105.48	108.92	107.59	106.02	106.75	107.86	100.63	109.16	102.1	104.08	106.08	103.37	103.47	101.98	102.5	108.16	106.98	102	105.22	109.11	111.17	106.05	107.57	104.22	110.51	106.78	108.47	104.68	106.86	104.91	106.3	108.56
111.22	107.54	107.69	104.85	106.34	105.4	108.03	105.85	103.18	106.8	107.3	111.39	106.64	104.58	106.28	107.63	106.45	109.72	108.47	107.51	107.66	106.34	108.56	104.23	109.97	108.55	109.01	109.13	110.11	109.42	111.16	107.98	108.15	109.54	109.17	109.2	108.02	107.96	111.78	110.79	105.16	107.8	108.16	107.15	112.88	108.87	105.37	107.62	112.44	104.72
104.85	107.29	107.97	109.34	105.75	109.97	109.15	105.71	107.53	108.71	109.94	109.95	104.5	109.38	109.3	110.9	110.38	109.97	110.12	109	109.72	110.66	111.67	112.06	112.06	111.76	107.11	106.33	105.84	106.42	111.77	112.74	105.94	113.02	108.2	104.98	108.27	110.44	106.2	107.1	107.5	110.5	107.18	111.17	108.43	105.35	104.92	104.19	112.25	110.6
103.66	108.06	110.01	109.76	110.39	105.9	106.31	104.25	106.26	109.38	104.09	111.48	108.12	107.55	105.62	110.53	108.48	109.93	109.65	105.89	107.65	108.59	111.54	105.26	103.64	105.34	101.47	106.95	106.22	108.43	106.25	105.6	109.36	105.42	110.11	106.01	108.29	104.83	108.18	107.6	110.84	107.7	114.48	106.76	107.15	107.43	107.75	112.57	107.13	105.95
107.53	109.37	114.04	111.52	108.78	109.04	106.58	108.63	109.43	110.22	109.02	109.47	106.69	108.35	104.67	102.96	112.28	107.27	111.11	100.88	108.53	109.41	106.09	110.56	106.42	105.24	108.79	105.16	108.5	107.72	106.95	107.71	107.49	108.8	106.08	104.27	109.6	106.01	109.26	102.86	110.18	110.57	109.1	112.41	107.09	110.78	108.06	109.23	108.32	110.61
102.01	106.55	105.36	105.41	109.7	106.75	106.17	108.62	104.47	102.9	102.72	103.4	104.3	109.44	104.06	107.81	101.7	102.48	109.7	103.39	104.66	103.53	104.52	108.71	106.38	102.97	104.77	106.83	107.64	106.95	102.44	105.63	102.09	112.98	103.05	102.53	104.44	104.28	106.56	104.42	109.39	103.24	106.19	108.34	106.52	104.19	103.16	105.32	111.23	109.43
109.92	107.19	109.52	109.53	106.63	106.67	105.31	106.98	106.73	109.4	103.73	110.37	106.78	108.5	108.31	109.95	105.84	111.28	111.53	108.87	105.19	108.79	112.5	107.08	107.98	107.28	109.92	103.47	107.38	106.13	107.94	106.3	104.59	109.31	103.38	108.3	111.62	113.92	109.59	105.27	104.13	107.13	105.42	106.68	106.73	107.45	111.56	109.15	110.54	106.62
97.477	97.192	97.679	96.686	102.26	96.28	99.048	99.041	98.362	98.566	95.671	97.253	98.025	97.375	96.77	97.527	95.464	96.573	94.271	97.709	95.574	98.947	95.719	94.989	97.681	94.595	97.117	98.619	98.169	93.538	96.078	96.407	92.825	101.04	95.861	100.69	92.901	98.484	97.621	92.411	100.55	100.21	95.658	95.49	94.761	96.624	99.241	100.28	99.342	100.02
103.95	106.42	108.56	106.94	106.91	104.03	103.2	105.05	106.46	103.33	106.27	108.2	104.53	106.37	106.64	106.71	109.51	104.95	102.22	109.5	105.57	103.65	105.75	109.72	105.64	108.76	104.41	106.97	106.83	107.79	103.83	104.31	105.8	103	109.61	107.07	109.99	108.06	109.77	102.43	111.16	107.02	106.6	105.41	108.43	108.03	104.39	107.1	105.78	104.25
105.55	102.14	107.35	107.54	107	104.81	105.98	108.01	102.85	97.267	107.62	104.78	105.4	104.45	106.34	100.93	104.92	101.49	107.57	104.66	104.6	110.87	106.73	105.65	101.87	103.45	102.35	106.08	105.59	104.9	106	106.93	104.27	105.8	105.63	106.56	109.3	104.56	105.49	106.28	103.76	105.47	105.28	107.37	103.36	107.09	107.67	108.04	103.09	102.62
101.5	96.624	96.802	99.978	95.212	99.057	96.921	100.43	99.083	102.37	97.243	102.73	100.53	97.334	98.635	96.773	101.23	98.351	97.793	96.741	104.09	102.02	97.178	97.467	99.812	95.382	102.16	100.77	98.899	98.228	100.41	98.677	96.885	101.77	96.48	97.388	96.102	103.38	99.066	102.23	98.303	102.12	98.296	99.589	97.639	97.955	100.08	100.85	98.731	98.979
105.32	109.15	107.88	108.02	109.9	106.53	107.25	110.63	106.9	107.73	109.38	104.56	108.21	109.04	107.83	114.49	112.49	109.08	112.56	107.86	108.28	106.86	109.16	110.03	104.18	107.68	110.82	107.25	108.07	106.65	112.18	112.12	107.99	105.75	111.74	106.43	101.8	109.59	114.42	109.52	106.09	112.22	105.66	110.4	104.25	110.06	105.69	102.63	105.63	108.03
94.922	101.69	95.77	96.615	98.17	96.938	96.764	93.559	99.842	99.416	101.69	96.991	98.935	101.12	99.031	98.626	98.166	97.849	99.676	94.917	97.751	96.716	98.824	98.352	98.66	97.942	99.303	96.658	99.607	98.67	99.846	98.788	99.939	98.634	94.478	95.893	98.54	100.31	99.969	101.34	98.673	94.562	98.094	101.66	102.52	97.708	98.102	99.588	100.56	96.547
104.91	106.51	102.19	102.37	104.52	105.38	106.97	103.06	105.77	109.18	104.15	107.7	104.67	104.24	103.87	105.09	109.87	108.52	102.68	103.91	101.21	105.43	108.88	103.06	104.72	108.15	106.52	107.91	108.69	105.79	108.98	108.55	106.31	104.14	106.65	104.91	105.12	104.46	104.23	105.5	107.66	107.75	108.47	106.24	111.01	107.47	107.96	109.91	106.65	104.47
109.57	110.09	101.86	108.28	106.76	105.25	108.46	109.65	107.13	112.24	109.11	106.08	111.46	108.1	107.2	113.29	100.76	107.49	108.82	104.81	106.02	106.54	107.41	111.37	105.37	108.91	110.36	109.38	110.98	106.83	104.95	108.06	110.78	108.32	111.05	108.92	108.95	101.21	104.64	109.9	106.95	109.38	109.91	103.78	107.01	106.15	107.63	108.73	107.12	113.36
103.65	109.62	103.65	108.8	104.95	109.69	109.9	108.92	104.32	109.29	106.05	108.51	111.38	110.94	107.98	110.57	105.76	106.4	106.73	108.15	112.31	106.37	106.32	108.54	110.1	112.23	111.84	102.44	112.96	109.58	106.98	107	107.65	106.6	107	103.98	110.19	105.28	104.42	104.41	109.78	110.91	109.9	112.85	111.1	109.5	112.35	106.43	109.57	113.11
105.78	105.77	107.64	104.49	104.45	108.64	106.69	104.93	106.01	113.57	105.18	109.45	113.04	102.76	105.17	105.62	104.52	108.57	103.45	108.08	108.44	108.06	106.24	106.71	107.48	102.18	105.17	104.83	103.73	108.73	107.49	99.221	108.36	104.53	107.22	106.96	105.82	106.47	107.6	103.85	109.38	104.99	105.28	105.87	103.45	110.78	104.44	105.35	112.11	107.55
100.97	95.954	97.901	97.669	97.431	97.767	96.07	93.417	101.9	101.59	96.634	100.11	94.122	100.39	98.664	96.403	99.603	98.462	96.919	95.75	99.768	93.911	97.77	95.227	96.595	99.344	100.87	100.05	97.722	99.358	96.983	99.676	99.593	100.64	99.34	101.71	94.733	103.41	95.339	97.115	101.13	96.148	95.423	97.219	100.7	100.8	98.298	93.472	100.01	97.52
98.742	106.64	99.724	99.058	96.793	95.412	103.83	100.12	99.324	91.345	94.107	101.81	99.573	98.634	101.72	96.18	97.415	97.138	103.54	98.407	102.92	96.018	99.262	97.975	97.602	104.86	96.932	100.21	100.28	104.25	97.34	97.884	95.606	97.376	100.27	97.719	96.429	96.874	95.96	98.856	98.788	100.09	99.502	101.96	100.81	100.54	96.03	95.616	98.396	98.856
95.489	100.41	99.521	99.127	98.195	99.865	99.427	101.02	91.744	96.02	98.438	101.09	96.902	99.917	100.01	102.2	96.717	97.181	100.95	99.815	103.67	98.112	94.165	100.78	98.876	100.7	99.694	100.43	102.49	98.566	101.15	99.313	96.524	95.76	101.27	96.912	95.147	98.21	103.02	96.513	94.671	98.733	96.991	96.399	100.04	100.46	98.978	105.5	103.46	100.63
101.89	103.79	106.74	106.54	108.37	104.21	107.02	111.01	101.63	102.62	104.71	106.57	106.77	109.07	106.3	104.53	103.43	105.11	103.12	107.71	105.91	103.26	109.19	104.79	107.84	106.32	102.36	103.36	108.56	102.99	104.6	104.39	107.64	107.13	108.07	106.27	108.7	102.53	106.25	104.47	106.06	104.43	109.26	106.52	105.53	106.16	105.99	105.46	107.19	103.59
108.3	106.85	105.74	106.35	107.56	107.76	113.97	109.32	112.09	104.58	108.82	112.03	107.22	108.67	107.01	105.69	110.77	107.99	111.09	113.45	107.42	108.01	110.38	107.72	107.41	107.73	110.2	108.97	107.53	109.38	104.42	103.24	109.26	104.98	109.73	105.13	110.99	103.58	111.47	107.1	110.04	105.85	107.22	111.13	113.5	105.88	108.87	108.44	100.7	107.86
99.433	100.04	98.971	98.892	95.891	100.23	105.86	95.463	101.12	98.643	99.37	96.794	101.78	101.34	96.92	98.258	99.525	97.982	90.132	98.207	95.64	100.18	105.46	95.055	100.23	100.14	99.854	96.866	98.311	99.162	96.777	96.533	100.17	96.432	101.66	101.19	98.395	95.778	103.21	103.82	100.09	97.796	93.497	97.295	98.719	99.315	100.92	100.51	93.634	99.868
107.69	101.83	104.15	104.35	105.28	106.7	101.63	107.34	105.37	103.55	104.09	107.35	109.79	104.34	107.51	104.12	100.5	101.5	107.24	102.02	108.18	108.32	106.94	108.06	109.07	105.62	107.21	102.62	106.18	111.28	103.29	102.96	104.7	102.5	108.57	106.06	103.4	101.78	106.01	107.86	106.38	107.09	105.37	102.46	106.76	100.84	103.77	103.27	103.98	105.77
110.95	102.97	108.68	111.79	108.04	109.73	101.5	108.73	108.31	111.47	110.11	112	109.69	113.42	108.94	111.85	111.86	107.19	113.18	110	106.34	111.51	112.8	112.21	113.94	112.98	112.87	112.27	111.56	116.14	109.9	109.51	105.87	109.51	110.71	109.28	109.43	112.43	106.65	108.01	108.59	109.4	110.06	111.99	110.32	104.19	111.48	107.15	113.28	112.33
109.36	108.99	108.62	107.26	106.08	111.24	105.58	103.51	105.12	105.49	106.63	109.69	105.69	107.77	104.36	107.57	107.67	109.54	106.39	103.44	111.08	107.31	110.45	108.7	105.96	109.88	109.18	108.23	107.18	113.08	109.94	110.33	106.84	105.83	108.04	105.44	103.35	107.43	111.24	103.84	109.86	106.8	110.8	112.74	111.89	105.94	104.77	106.3	110.24	106.04
108.92	104.76	106.66	108.21	109.61	107.36	104.94	106.39	104.67	110.76	106.89	110.81	107.78	105.97	107.19	111.48	108.16	108.33	104.81	108.33	103.21	101.92	111.95	112.65	105.48	112.36	112.61	109.26	111.17	109.81	109.2	106.28	106.69	110.49	108.85	108.57	108.34	105.9	105.45	103	110.08	105.07	106.19	107.17	106.95	107.25	109.5	108.44	110.26	109.4
101	99.765	100.57	104.51	98.857	102.61	96.136	105.76	102.43	99.903	101.55	103.69	102.01	100.04	99.061	101.09	98.945	100.21	97.738	98.982	102.47	100.71	100.61	106.82	98.082	103.05	102.89	102.72	105.94	101.96	99.747	102.99	101.76	98.945	93.339	102.49	98.169	98.439	98.232	101.71	102	98.075	100.97	102.31	98.447	95.016	103.38	99.488	101.32	95.81
110.22	107.35	109.75	112.05	109	106.68	105.76	101.03	106.42	106.61	103.21	108.84	108.5	109.24	111.39	109.52	108.8	109.75	110.93	111.19	109.26	106.26	106.8	110.15	112.06	106.84	108.85	109.06	112.65	109.66	109.31	110.12	108.94	112.84	107.64	107.39	113.85	106.64	109.76	112.11	109.9	105.94	108.9	112	105.29	105.87	108.32	106.88	108.47	109.61
103.29	98.831	101.51	99.333	98.009	100.09	94.154	100.23	97.473	98.709	100.44	98.491	96.209	98.16	95.569	102.37	99.468	95.737	99.414	101.16	94.839	100.55	97.568	102.36	92.848	99.729	98.11	100.44	97.406	97.859	96.13	97.722	100.04	99.613	96.594	95.594	100.01	93.848	101.19	101.28	97.777	95.836	99.451	96.49	96.439	95.008	97.289	101.69	102.96	95.527
99.792	97.888	100.42	98.102	98.329	99.382	95.846	98.879	98.365	96.33	95.38	97.625	99.12	97.333	99.904	96.487	95.499	93.956	95.931	98.59	97.793	96.967	97.135	97.466	99.231	97.574	97.124	93.814	99.781	100.34	93.248	99.619	98.33	98.475	93.896	99.764	95.977	94.351	94.083	95.564	94.795	101.95	97.758	98.034	97.533	98.124	101.86	98.408	96.939	97.602
98.832	97.592	97.652	101.16	98.609	95.57	98.941	99.422	101.53	100.61	99.994	97.816	99.949	99.886	98.833	94.816	99.385	94.48	96.631	95.409	99.076	98.442	98.037	100.18	100.6	98.89	98.717	96.224	96.445	97.082	103.19	96.865	98.644	102.7	99.55	95.45	97.993	100.04	97.685	99.567	97.544	97.897	94.607	98.857	94.467	100.05	98.02	96.305	97.114	98.525
105.73	102.16	105.92	104.82	107.11	106.99	105.98	106.99	110.84	101.72	102.72	102.38	110.22	109.27	108.41	104.98	103.89	104.65	106.49	103.86	103.26	109.84	106.7	105.98	101.79	105.2	105.1	109.16	103.49	108.04	103.95	107.63	101.79	106.05	101.75	104.11	104.97	97.387	106.44	107.25	108.44	105.85	108.42	107.34	104.44	106.23	109.99	110.76	101.7	108.63
106.6	104.51	104.39	109.34	105.03	103.06	101.86	104.94	107.68	104.26	104.84	104.73	102.66	108.08	106.5	103.65	107.46	102.3	107.2	102.22	113.8	106.67	103.78	107.83	111.31	106.89	100.79	105.6	102.6	102.37	109.2	107.15	105.53	103.39	108.16	104.88	105.41	104.86	103.23	110.46	106.82	106.12	106.22	108.84	109.58	103.24	107.98	107.02	104.93	106.29
110.63	108.67	106.97	108.02	106.79	109.85	107.27	108.76	110.26	105.9	110.43	111.63	110.38	109.66	113.93	112.47	109	107.68	106	110.66	106.53	106.44	110.11	106.56	110.9	110.32	106.16	108.26	106.88	107.22	106.59	108.36	107.2	109.75	110.64	109.3	110.82	104.57	111.45	107.47	112.32	108.4	107.61	104.17	106.74	112.48	105.04	108.55	106.07	111.05
101.28	99.96	98.409	94.633	96.623	101.43	95.434	97.566	95.168	101.62	96.759	95.996	100.02	95.783	101.77	96.519	94.338	99.042	94.248	95.773	95.9	99.372	101.02	105.01	96.082	95.611	102.05	99.218	97.722	99.437	97.228	98.599	99.645	95.888	95.914	97.783	98.2	97.207	95.998	97.272	99.385	96.282	98.126	94.433	99.676	99.253	93.649	92.693	101.87	95.22
102.98	97.624	100.3	103.29	102.1	99.243	100.28	100.22	98.404	94.741	100.49	96.789	99.317	101.48	99.262	99.872	98.4	95.461	93.408	102.2	98.738	104.27	97.701	100.11	96.001	98.743	96.889	96.964	100.49	100.03	98.431	98.513	102.23	97.006	99.099	101.71	98.569	101	102.3	97.294	92.599	96.233	100.25	101.87	99.35	101.05	97.37	97.214	102.14	102.94
107.39	104.57	106.19	103.27	106.83	104.94	103.88	104.85	106.2	103.6	104.17	104.36	109.11	101.84	103.94	105.87	107.1	105.55	104.98	102.75	103.29	102.91	106.5	105.49	104.02	107.83	105.8	107.94	105.12	106.44	107.89	100.35	101.57	107.53	106.79	104.51	107.98	110.61	110.43	105.15	105.57	101.59	106.75	102.13	109.64	107.19	103.59	107.99	105.35	105.94
109.84	108.79	113.37	110.35	112.83	110.19	111.76	112.25	111.56	117.41	112.35	110.03	112.69	111.42	111.04	113.56	110.74	113.37	109.93	112.08	110.79	109.05	111.09	109.44	106.52	110.79	112.14	108.12	111.77	115.92	109.12	112.03	111.32	110.69	111.44	107.95	114.04	110.37	107.73	108.13	112.06	112.77	110.97	116.63	108.98	111.26	114.4	107.02	109.27	110.05
103.28	104.13	106.71	108.03	102.5	108.33	104.41	105.79	108.9	102.51	105.72	106.42	107.4	112.46	100.54	106.89	106.75	109.44	112.27	108.95	104.09	108.06	110.51	104.4	103.7	107.44	105.21	109.84	106.44	107.87	102.05	103.1	105.67	103.54	102.62	105.25	109.87	101.48	105.55	101.76	107.95	109	102.23	105.01	106.06	105.84	101.87	106.93	108.28	103.55
111.81	103.48	107.09	106.2	105.66	101.72	104.7	105.85	105.55	106.57	103.59	105.65	106.21	104.65	109.89	107.28	107.59	104.29	105.3	108.73	108.17	103.92	104.02	104.43	106.64	106.2	110.73	108.68	103.92	102.9	107.27	103.55	105.76	109.04	104.74	103.58	109.94	105.05	112.03	107.77	105.81	107.05	106.95	106.39	111.04	107.31	106.48	112.33	108.36	103.72
105.71	102.9	97.2	99.564	102.79	99.155	100.71	103.21	100.33	99.669	99.783	99.4	100.81	102.84	98.408	98.742	99.844	99.903	99.553	96.394	102.75	105.71	99.314	98.02	96.526	99.303	99.644	103.39	101.12	100.02	101.25	103.11	102.53	99.57	102.7	94.763	101.29	101.58	103.72	101.86	104.63	102.29	101.23	96.946	100.86	103.15	103.31	96.079	102.48	99.067
107.38	103.89	102.98	104.43	108.63	101.78	103.56	103.6	103.47	109.54	102.64	109.12	105.55	104.74	109.15	104.56	104.02	107.26	103.13	103.84	106.76	105.52	102.79	106.02	105.83	105.07	107.3	111.15	107.17	106.82	106.73	106.28	103.78	102.58	107.03	105.36	107.81	105.37	105.95	107.91	109.62	110.26	106.73	107.67	105.26	108.7	105.91	109.72	102.96	110.03
100.58	101.59	98.973	98.736	96.989	105.65	104.02	98.046	98.331	99.293	100.16	95.212	103.1	99.126	100.43	101.32	101.38	104.31	101.21	103.51	97.313	104.01	103.7	99.259	98.976	95.779	99.582	98.473	104.35	96.035	100.43	104.84	98.9	97.019	100.78	98.382	101.31	104.99	96.341	102.98	104.55	106.17	99.103	96.989	100.15	100.74	96.593	101.04	105.23	101.58
101.74	103.24	103.61	108.6	109.63	105.36	105.63	106.72	105.2	106.7	107.75	104.47	107.03	107.81	106.74	105.37	105.19	111.38	104.59	104.98	107.04	107.67	108.97	107	110.04	107.39	107.08	107.85	106.15	107.32	106.46	105.65	106.85	110.71	105.92	107.3	105.37	106.1	105.9	106.07	103.14	106.31	103.67	105.1	105.07	107.34	104.57	100.17	107.15	106.23
111.38	111.1	108.82	106.22	108.04	106.7	101.4	106.51	108.49	104.23	101.39	109.18	105.35	108.47	106.68	105.7	110.49	111.69	107.69	105.66	107.89	107.96	102.09	106.6	107.46	108.47	107.57	108.51	106.29	107.95	107.45	101.12	103.46	104.19	104.44	108.43	105.2	106.53	105.44	109.39	108.52	109.65	108.16	100.96	107.15	104.56	108.4	105.52	107.32	104.32
104.18	104.44	106.82	106.63	104.7	101.38	98.103	104.08	109.8	105.32	107.91	104.62	107.56	105.06	108.44	106.28	102.03	99.388	108.52	110.49	105.09	104.92	105.95	106.52	105.12	104.22	104.88	103.4	107.46	106.21	102.4	108.21	102.93	101.91	104	105.64	106.42	103.84	106.67	105.74	105.1	110.24	106.37	107.78	109.2	103.13	107.01	108.68	104.3	107.26
98.875	106.22	100.9	99.412	106.03	96.063	99.294	96.036	98.123	100.94	100.68	102.12	101.94	101.37	98.77	101.25	101.11	101.17	104.76	104.32	102.25	99.955	97.263	101.86	97.151	100.67	100.41	102.91	100.57	100.77	97.921	104.11	100.69	99.935	101.59	100.36	101.93	102.12	100.86	99.199	101.47	104.61	96.92	95.36	103.67	99.408	99.746	98.828	103.22	106.19
108.84	110.36	109.9	106.54	109.94	107.43	108.01	107.9	111.97	109.98	108.65	113.27	106.76	109.48	104.04	109.48	111.04	112.59	104.29	107.85	107.48	108.42	107.95	111.08	110.51	106	110.37	108.23	104.64	107.46	109.37	107.11	108.04	108.42	108.66	103.81	110.05	111.6	108.92	109.28	102.47	108.33	113.35	110.28	107.62	107.13	110.56	105.5	109.52	105.97
107.41	106.94	104.06	107.54	104.02	109.86	108.55	106.36	107.12	109.15	109.16	110	110.67	108.56	108.65	107.5	107.6	107.87	109.28	109.53	104.4	105.68	104.89	110.21	110.85	111.02	109.86	109.21	107.83	109.04	109.13	110.56	107.47	109.99	110.36	104.21	106.26	108.2	107.41	111.61	114.25	109.89	107.91	108.37	104.5	113.51	105.51	105.95	104.63	107.18
99.938	98.112	99.403	97.442	102.56	98.296	95.76	101.95	93.391	97.118	99.581	98.894	102.28	96.177	97.562	98.104	102.74	104.25	95.522	99.643	101.97	102.58	99.065	102.08	100.25	97.295	97.348	98.239	98.166	104.65	97.406	97.238	95.942	97.16	98.706	97.92	96.856	99.496	100.56	104.18	93.257	99.651	101.71	101.39	94.285	98.17	98.713	97.726	94.484	101.31
109.26	106.89	110.86	111.38	107.09	105.33	108.89	107.03	106.21	105.77	105.16	106.62	109.63	101.7	105.96	110.5	106.86	103.71	107.12	105.28	108.29	111.64	106.71	109.11	110.91	107.87	108.54	107.46	106.84	105.94	106.79	107.36	103.79	105.7	110.69	110.98	111.31	106.82	109.55	109.22	108.91	103.72	105.43	110.6	111.46	111.1	108.38	111.57	105.38	109.56
100.75	99.676	100.74	104.86	103.75	104.67	101.91	95.407	102.42	103.36	98.574	99.231	97.327	105.26	104.11	100.72	98.904	102.93	99.149	99.021	98.746	101.57	97.535	101.77	103.84	102.95	96.301	101.1	101.11	100.2	97.853	101.57	97.298	101.49	101.95	101.3	101.43	101.39	101.34	105.11	100.77	101.6	97.319	99.289	100.65	98.401	98.14	99.654	100.25	98.925
107.51	113.03	104.73	107.65	110.85	108.95	111.52	109.57	111.32	111.53	110.65	111	111	110.09	108.78	112.32	107.93	106.69	109.28	110.94	112.62	114.21	108.95	114.11	107.51	111.4	110.02	110.42	109.64	115.22	105.43	113.53	108.01	108.67	106.26	110.95	112.73	109.92	113.06	107.99	109.78	115.13	110.65	108.78	108.75	112.46	108.01	110.65	111.01	107.29
105.27	112.4	110.57	114.21	111.59	106.71	106.17	109.79	107.26	105.86	112.27	104.94	110.21	107.62	109.84	109.04	107.99	103.46	107.89	105.55	110.52	110.56	108.9	105.43	112.02	110.53	106.23	104.12	104.61	110.55	113.64	109.87	109.16	109.84	110.82	103.37	108.69	109.59	110.96	113.71	108.35	104.64	105.45	106.85	106.19	107.63	110.34	107.08	109.51	107.99
106.45	103.99	108.99	105.54	103.42	103.73	102.37	106.63	104.75	103.69	105.8	109.64	106.28	110.52	107.96	106.06	106.09	108.39	103.08	108.39	107.84	105.63	98.761	104.08	107.56	109.05	106.14	104.73	109.1	106.86	104.18	105.42	105.44	107.95	105.25	107.01	107.72	105.41	105.38	107.45	104.06	109.7	97.867	105.29	105.18	103.03	109.72	106.42	105.13	102.68
105.01	105.84	107.27	103.45	108.81	105.34	105.26	102.45	103.23	105.82	109.72	103.73	106.38	105.29	107.09	107.32	111.1	107.69	108.12	106.93	104.89	105.6	106.86	106.74	106.12	102.33	99.757	106.62	100.39	109.2	107.65	107.08	101.95	106.03	105.3	105.97	104	104.27	106.19	110.99	103.02	102.72	103.89	108.31	106.82	107.52	108.67	109.74	105.5	104.58
112.31	109.34	105.21	113.1	114.59	113.5	111.8	106.29	107.54	112.08	112.23	109.89	109.37	107.54	112.38	111.98	106.46	112.45	110.69	109.15	112.18	105.85	111.79	106.69	109.28	108.98	110.62	110.98	110.94	112.68	105.77	109.84	108.87	107.15	112.3	107.52	110.67	109.41	110.47	107.05	111.07	106.19	110.32	107.89	111.32	113.68	108.57	109.83	110.03	110.62
107.4	111.94	109.37	105.77	105.02	104.32	108.64	111.23	104.77	108.46	106	106.79	107.68	109.57	109.27	106.69	107.46	103.88	104.12	105.58	102.95	104.42	108.99	108.76	105.83	107.28	108	104.75	107.84	104.65	105.83	106.53	110.35	103.56	103.87	111.85	108.57	103.98	101.32	106.4	104.03	102.7	108.99	107.83	108.34	109.27	107.48	107.36	101.41	107.1
95.033	99.892	102.5	107.1	97.799	97.464	100.63	104.1	103.69	102.6	101.73	101.22	104.06	102.11	104.06	98.77	99.33	99.64	98.964	97.47	99.969	94.84	98.093	100.89	98.704	97.258	97.085	95.253	103.96	99.349	100.55	104.77	102.74	96.382	106.18	104.12	99.542	100.65	99.111	98.518	98.441	99.258	103.87	99.14	101.19	98.681	103.03	96.366	102.12	100.21
106.57	111.44	107.29	102.04	108.1	109.83	107.88	103.75	106.48	107.52	108.72	105.82	103.6	102.59	106.47	102.16	106.85	106.9	105.9	100.36	106.02	105.98	105.33	106.26	105.47	101.97	103.87	106.54	102.84	105.06	105.63	105.07	109.76	106.27	100.03	108.49	105.28	104.06	107.75	103.48	108.02	111.04	107.85	102.47	108.06	105.82	108.69	107.29	101.78	112.89
102.83	104.49	108.27	104.78	109.95	106.17	102.86	102.99	103.8	105.3	107.08	103.02	106.54	107.16	103.93	100.97	107.62	108.87	102.18	106.45	105.63	104.38	105.45	104.29	106.98	102.66	101.68	105.01	106.56	105.64	108.07	102.83	105.21	100.64	101.56	107.09	105.82	102.62	102.49	107.64	103.25	106.01	106.54	108.36	107.57	103.66	108.64	105.39	99.67	105.98
106.55	107.35	110.36	111.14	102.96	103.24	104.11	104.4	105.24	106.73	103.14	104.95	103.47	102.38	106.31	103.75	106.74	109.02	104.17	100.12	109.28	102.91	107.39	106.15	109.54	106.22	108.6	102.47	102.37	108.64	106.31	103.27	99.569	103.82	103.05	102.21	106.79	108.91	106.61	108.01	104.34	102.25	108.84	109.55	104.83	109.27	104.83	103.27	108.85	104.52
107.26	103.13	107.38	103.91	102.49	103.31	105.16	109.79	111.95	112.7	106	109.16	102.65	106.33	106.62	111.7	106.25	112.88	109.74	105.62	106.72	112.66	106.38	111.46	108.11	109.09	110.29	105.68	109.93	103.6	108.32	108.76	109.14	104.65	107.28	110.27	107.92	110.36	106.12	106.08	108.31	110.07	108.9	108.56	109	106.8	107.67	107.02	109.06	107.49
105.96	108.62	106.51	105.71	107.69	107.65	106.72	105.87	110.74	108.88	107.12	104.37	109.68	107.79	109.3	111.1	110.87	113.26	110.01	108.91	109.43	108.74	113.95	111.61	106.06	109.53	110.33	111.54	110.44	109.67	108.85	107.58	110.82	110.93	105.34	112.56	108.92	104.96	104.33	108.87	107.01	106.48	109.08	106.25	107.27	107.02	109.04	106.81	106.8	107.25
108.88	111.81	110.12	109.38	108.72	113.78	112.57	111.3	111.12	113.24	109.74	109.22	111.83	105.97	112.59	108.33	111.15	111.71	115.52	107.79	111.16	112.8	111.81	107.39	113.75	109.04	107.95	109.03	106.88	112.77	110.67	107.73	116.36	113.78	110.29	108.54	108.27	106.14	110.01	110.15	108.51	108.65	107.77	108.85	112.02	109.23	111.98	114.59	113.75	109.26
104.02	107.34	107.57	108.58	105.54	105.45	109.05	104.04	106.07	107.15	104.42	104.11	104.25	103.64	106.41	110.15	105.14	108.06	102.98	107.87	103.72	110.09	110.02	101.28	107.8	108.25	103.43	111.49	104.78	107.48	112.17	104.03	103.67	107.43	104.66	105.35	105.68	104.29	102.31	109.9	107.26	105.51	105.16	107.97	109.21	107.3	108.09	105.02	109.83	106.73
110.35	106.58	106.85	109.81	109.24	101.8	109.87	111.27	110.21	107.91	109.13	110.7	107.47	108.68	107.73	106.16	108.98	106.77	110.85	110.16	105.62	105.41	108.85	110.2	110.31	108.78	108.7	110.42	110.55	106	106.94	110.52	108.55	112.74	106.58	108.56	107.74	107.81	106.09	105.89	109.44	109.87	108.29	103.85	106.22	104.24	114.38	108.51	111.19	110.38
105.99	105.83	108.22	105.3	101.55	107.48	103.94	105.36	105.72	110.1	107.37	104.81	108.32	105.94	108.21	105.59	106.68	108.84	105.11	104.53	103.73	106.89	106.23	102.96	107.39	108.21	101.49	104.64	104.93	108.12	105.12	107.75	108.74	105.51	107.89	113.53	107.92	102.56	110.03	104.77	106.05	109.41	109.26	107.72	104.26	108.69	106.87	109.18	103.88	105.54
99.144	102.09	95.826	95.289	96.421	98.629	96.804	97.63	100.4	101.18	102.24	95.566	95.355	94.363	102.17	97.326	96.106	99.301	97.127	103.01	95.256	98.639	98.103	95.767	96.858	95.117	99.305	96.994	98.966	93.206	100.4	96.87	99.729	96.498	95.395	100.73	98.155	101.74	97.039	98.921	99.265	98.362	99.768	94.956	98.269	99.501	100.78	97.026	100.29	101.88
96.764	99.9	101.62	100.2	98.111	94.27	98.556	102.56	101.14	99.634	98.736	94.259	99.573	101.18	100.72	97.899	98.331	98.181	100.49	102.43	103.59	104.02	100.04	96.634	95.17	103.51	99.889	95.693	97.28	97.921	96.961	98.413	98.083	96.854	97.53	100.78	96.123	97.228	101.86	102.51	103.43	99.255	102.32	96.547	99.572	96.248	97.657	100.43	99.374	103.15
108.28	105.68	105.05	108.43	107.06	103.77	108.08	105	105.33	104.38	105.85	103.18	103.69	107.25	104.8	105.16	105.95	108.38	102.55	107.26	102.94	105.37	106.22	110.13	104.69	108.39	101.86	111.4	103.68	107.11	108.41	104.62	104.8	105.43	104.69	108.51	102.23	107.65	107.11	106.91	109.98	103.68	109.75	103.23	105.78	105.74	109.51	106.93	102.66	104.64
101.08	104.58	104.56	104.32	103.68	103.75	102.5	98.817	105.53	105.81	99.822	103.03	102.33	97.859	104.06	101.22	102.92	102.69	104.56	102.88	100.6	103.57	108.26	101.08	103.88	105.26	105.2	102.98	103.73	106.09	102.96	104.02	102.75	95.935	101.51	107.58	103.37	101.9	103.69	102.4	100.27	100.99	104.07	103.29	104.62	102.64	104.98	103.3	107.91	106.48
110.05	102.5	112.36	103.21	104.34	100.52	110.77	110.19	104.52	102.85	104.37	105.7	106.42	105.72	105.38	105.97	105.82	105.26	106.4	101.92	97.583	99.88	105.41	106.02	109.78	105.14	107.63	102.6	102.22	105.44	104.18	107.49	103.38	104.45	106.43	105.24	100.92	105.92	104.01	105.77	107.62	104.14	106.72	106.73	111.71	110.8	107.46	102.16	106.61	105.14
102.65	109.35	103.29	106.68	107.02	104.93	106.5	107.57	108.06	102.98	105.06	104.36	104.49	104.63	103.45	104.51	104.08	104.65	106.55	111.23	106.71	111.26	106.15	105.83	104.79	106.64	106.09	106.11	110.56	104.92	107.33	105.1	106.77	105.92	107.83	110.82	109.43	109.42	105.27	107	106.57	104.88	109.48	107.78	103.93	109.16	106.97	103.76	103.79	107.57
107.92	102.98	103.72	106.49	105.41	103.49	103.33	104.76	103.06	104.83	104.67	103.23	104.62	108.87	107.03	103.61	105.9	109.93	109.53	108.18	108.29	102.62	106.32	104.24	102.13	107.31	110.45	107.21	109.85	107.93	106.7	106.51	109.6	101.79	107.17	105.29	106.24	107.01	105.73	105.19	104.34	106.41	107.44	107.79	101.4	108.62	106.26	103.81	107.54	105.66
102.06	97.75	100.65	96.404	99.308	96.791	96.397	95.75	97.1	97.824	98.935	103.16	96.666	99.468	96.138	96.467	95.932	99.488	100.88	99.72	96.035	98.182	99.601	103.55	97.299	99.823	101.98	99.5	98.271	97.171	95.33	98.278	97.529	100.78	97.882	98.146	99.205	100.66	104.81	99.865	102.19	95.38	96.053	100.52	97.66	99.364	95.079	97.691	99.887	98.413
107.46	104.81	108.1	106.34	109.01	111.12	107.32	104.82	109.36	100.51	106.84	106.11	109.21	104.58	106.21	105.35	104.15	107.76	105.85	106.17	100.73	104.42	107.14	103.12	106.07	108.61	106.94	108.43	102.49	101.39	107.88	106.81	103.98	103.95	102.53	105.37	106.45	109.38	108.02	104.7	106.65	105.87	103.72	101.2	108.53	105.68	105.35	105.8	108.34	101.49
104.37	110.29	107.37	108.8	112.97	104.66	107.17	108.08	107.45	108.18	111.54	107.94	106.5	105.28	102.43	107.27	108.73	107.73	106.38	107.88	107.24	105.95	106.44	108.62	108	105.52	107.29	108.48	108.31	109.13	104.98	106.26	105.59	107.86	106.71	106.28	109	109.49	113.85	108.17	106.86	109.29	109.98	107.57	108.84	106.5	106.02	106.88	109.33	105.35
106.34	105.02	102.58	104.06	106.21	102.04	104.08	104.56	100.52	106.16	105.01	102.14	108.16	106.13	108.09	101.22	105.96	103.56	106.59	109.57	108.18	103.51	106.89	102.32	105.04	105.46	102.81	106.8	105.58	104.07	109.8	102.98	110.25	111.57	102.88	103.55	102.63	108.61	102.93	109.6	106.15	106.62	105.8	109.97	104.54	105.72	108.19	107.92	100.58	108.97
109.43	105.4	105.61	105.68	100.51	111.2	109.59	112.51	105.1	109.03	109.6	114.83	105.95	104.68	108.17	100.53	106.5	105.77	104.08	105.7	102.67	107.72	107.82	104.56	107.18	104.18	104.97	106.88	107.4	106.92	108.19	105.43	105.94	107	103.88	108.71	103.52	103.26	104.11	105.85	106.73	107.33	101.79	104.88	107.42	109.17	109.87	107.42	106.35	102.75
108.81	105.45	102.11	96.887	105.24	103.62	100.25	108.95	101.92	102.38	103.96	104.77	108.2	107.93	106.15	100.64	109.23	102.75	106.12	107.51	102.83	103.95	102.21	108.29	101.3	108.9	101.4	101.84	104.63	108.57	111.98	107.89	104.99	106.97	101.43	109.71	104.67	105.79	108.4	101.84	108.45	109.38	108.69	107.76	102.86	104.81	108.5	108.95	107.21	106.8
111.34	110.03	107.48	109.51	105.92	102.03	110.12	110.84	107.76	108.32	105.55	107.53	111.74	108.11	108.78	109.91	108.22	107.29	108.42	110.21	106.88	108.63	107.71	106.94	106.91	104.57	107.73	117.05	109.4	108.87	108.05	110.36	112.87	107.38	108.79	107.86	108.42	109.11	108.89	106.58	110.05	110.27	104.39	108.91	111.28	110.64	108.44	109.92	109.48	109.46
105.89	106.17	107.23	106.57	110.07	108.51	108.57	110.53	106.51	101.84	108.13	106.61	103.17	105.56	108.84	105.69	103.49	102.31	107.64	101.54	107.08	106.51	107.69	102	102.72	106.81	106.67	104.48	104.48	100.09	103.41	107.51	108.64	100.87	102.92	106.25	109.39	105.14	109.3	102.27	106	104.68	104.73	106.29	100.73	105.43	106.83	101.52	106.58	100.04
103.67	104.95	108.72	103	108.02	105.19	104.63	105.79	107.68	105.44	102.55	102.35	105.11	108.48	108	102.74	109.33	103.15	106.44	105.79	98.879	108.37	108.67	105.08	102.47	102.82	100.79	106.78	108.38	109.61	105.06	107.1	106.61	107.83	107.14	104.77	105.37	108.56	103.69	105.22	102.36	104.29	105.06	104.09	105.23	106.7	102.32	106.03	107.17	104.73
106.27	106.77	109.09	108.29	106.71	111.7	105.03	109.11	109.54	105.59	107.73	109.25	108.4	103.13	105.6	106.57	108.86	104.3	106.74	107.35	110.42	105.37	107.01	109.43	106.81	106.35	111.39	108.29	104.87	103.56	110.38	105.79	108.57	100.17	108.48	106.07	106.16	106.92	106.83	109.48	104.07	104.44	106.35	107.21	105.48	104.22	110.7	109.86	100.14	109.44
108.25	107.2	107.88	112.92	110.28	107.2	105.67	108.88	106.9	109.48	110.03	103.86	104.81	109.54	108.82	107.18	109.02	108.02	111.28	112.15	106.31	110.74	106.24	109.07	112.37	109.68	105.11	107.22	115.21	111.34	108.25	108.29	106.74	103.5	110.71	109.35	108.86	112.34	103.21	106.86	107.72	107.51	111.9	104.43	106.18	108.27	110.36	110.41	106.2	109.37
104.93	109.03	105.67	104.52	106.72	107.91	108.1	106.61	108.93	104.72	108.45	106.06	103.63	102.24	106.39	102.65	106.53	108.26	106.13	107.1	107.32	109.01	105.63	103.77	107.05	107.02	110.1	107.32	112.79	106.72	111.71	105.81	104.39	104.4	105.12	105.78	103.74	105.06	106.18	102.56	103.13	106.91	104.81	109.12	106.6	107.59	104.59	106.2	110.07	107.21
106.86	102.66	105.28	107.01	104.34	106.3	110.88	103.57	109.1	106.7	105.96	107.36	107.96	104.94	101.37	108.15	105.34	105.83	107.33	111.34	104.29	105.31	104.9	105.7	106.58	103.42	101.97	105.63	106.56	106.79	108.42	106.49	102.55	110.22	105.87	103.65	106.2	105.4	103.62	108.95	105.61	100.08	95.562	105.56	103.99	104.84	103.01	107.28	108.07	103.55
107.8	106.56	108.33	109.14	108.73	112.39	107.75	108.35	104.55	109.96	109.61	108.18	111.58	107.85	111.98	105.28	107.86	106.34	107.91	110.8	106.08	115.32	106.07	107	107.92	106.34	105.9	108.14	104.27	105.23	107.71	110.29	108.04	110.68	109.62	111.69	107.93	105.86	105.94	110.54	111.77	112.73	103.97	107.08	108.71	109.17	112.43	106.15	107.73	106.65
102.71	107.82	108.75	105.48	107.99	102.67	108.54	103.33	105.32	103.91	107.46	107.14	107.89	101.37	108.15	103.07	101.6	105.77	102.73	103.83	107.66	97.485	106.58	105.98	105.96	107.66	101.19	110.48	104.42	107.95	106.87	107.03	107.81	107.73	108.55	106.19	103.07	108.59	110.44	109.86	101.2	104.62	109.76	104.13	102.7	104.62	111.84	105.8	105.63	111.1
94.112	97.106	92.423	96.177	92.961	101.88	95.491	95.814	97.723	96.396	104.5	99.251	95.437	96.552	101.6	98.783	103.04	95.924	98.137	96.264	94.63	96.518	101.34	101.84	93.413	100.21	102	93.411	94.99	96.764	95.967	99.327	96.888	93.25	96.442	95.557	102.25	97.535	101.61	101.12	96.987	94.915	97.962	95.502	98.908	98.375	98.604	97.227	96.59	93.885
101.99	99.457	101	103.1	94.841	100.6	99.423	101.1	97.702	97.648	104.92	100.52	98.531	95.468	102.39	98.931	98.909	96.496	97.821	104.2	98.877	102.43	98.79	99.39	100.72	99.4	100.86	101.04	100.8	99.128	99.94	99.462	99.662	100.28	103.29	100.77	101.4	99.206	103.07	97.347	94.901	102.39	100.12	97.655	102.69	97.786	100.75	104.19	103.94	101.17
106.24	111.68	102.55	104.17	104.86	101.66	101.59	107.88	105.94	110.67	106.92	107.6	109.16	105.47	108.61	102.32	107.44	107.9	103.39	104.03	104.24	106.45	101.9	109.97	110.06	104.26	103.43	103.43	108.47	107.39	105.87	103.35	101.45	107.39	104.58	103.58	107.24	108.54	107.87	108.49	103.81	108.14	103.94	104.97	108.64	106.73	104.32	104.98	107.73	106.57
108.02	108.26	113.01	106.17	104.32	103.22	106.29	106.26	105.59	105.78	102.25	107.68	104.48	103.29	101.32	103.31	108.82	105.62	98.541	107.63	110.71	103.74	106.91	107.15	104.59	104.56	103.01	108.03	104.08	109.03	107.11	106.97	105.02	106.34	103	109.58	110.44	104.17	103.3	109.72	108.67	106.88	101.95	108.09	104.11	103.04	102.38	108.27	105.4	105.79
105.35	111.17	106.3	110.74	107.04	106.2	107.69	107.88	106.65	104.01	107.44	106.89	102.18	104.18	104.28	104.33	106.07	103.59	100.92	106.66	105.19	103.16	104.01	110.05	106.47	107.93	102.03	103.84	108.9	105.14	104.81	103.21	109.13	105.05	108.66	111.44	103.51	102.7	107.79	103.71	105.52	107.03	103.69	105.58	104.2	104.17	107.44	110.22	105.62	111.06
102.11	105.23	102.99	105.29	104.69	105.03	108.8	106.3	103.89	102.81	106.73	110.64	107.75	102.68	102.69	103.34	107.64	102.09	104.65	110.77	104.13	103.56	109.69	104.43	108.39	110.95	103.64	104.52	98.882	102.14	105.26	106.86	107.62	105.18	106.06	109.51	109.12	108.43	104.82	105.78	103.89	104.38	101.31	105.35	107.82	106.18	104.18	101.77	103.36	102.51
97.23	100.31	96.448	101.2	97.924	102.5	96.499	101.65	100.97	98.64	98.32	99.515	99.733	97.246	97.674	99.254	95.161	101.03	99.425	101.18	94.465	92.83	100.5	94.214	95.723	96.151	97.078	97.982	98.226	96.066	97.111	99.669	98.005	98.216	95.598	101.16	95.73	100.2	97.86	101.17	97.843	97.341	98.407	95.869	95.554	95.491	98.041	99.125	95.349	101.68
110	108.4	103.55	104.34	103.04	105.98	107.16	107.68	110.22	107.79	103.76	104.19	110.55	104.81	107.7	108.93	107.71	103.3	101.07	102.13	110.32	108.5	106.38	108.66	106.76	106.56	103.67	105.76	105.2	105.05	108.27	108.64	107.73	104.72	106.59	107.04	102.73	103.77	104.47	104.37	102.36	108.05	106.66	105.71	102.29	106.68	103.38	105.05	106.36	100.13
103.44	103.99	103.34	105.39	105.56	103.86	106.68	105.28	105.92	105.22	107.5	109.5	109.36	105.68	104.57	106.46	102.44	105.85	102.95	104.11	103.68	107.44	105.25	108.6	102.74	107.89	103.23	105.19	109.7	108.79	105.74	106.39	108.76	106.3	102.24	103.87	108.05	105.13	104.59	107.32	106.53	105.24	104.04	102.31	103.17	105.25	102.79	108.04	110.49	106.48
102.39	105.92	106.97	101.98	104.8	104.78	103.74	106.12	103.86	109.66	107.01	102.88	107.18	104.39	108.5	105.24	104	110.01	106.96	105.75	103.74	103.02	109.01	105.96	108.1	105.2	105.31	107.08	111.95	107.91	106.89	106.14	104.64	109.84	106.2	102.43	104.36	106.18	102.98	102.26	103.21	106.16	111.74	105.65	107.12	104.08	106.5	103.8	103.8	103.63
105.43	101.6	109.02	105.78	105.62	109.15	102.93	106.03	106.61	103.72	107.35	100.64	106.14	98.951	111.99	105.67	105.47	103.13	107.4	107.44	105.36	105.02	108.14	102.26	104.51	107.01	105.09	111.42	104.65	106.23	104.88	107.15	103.34	104.93	102.02	101.96	108.85	106.59	102.17	105.62	105.63	104.2	103.14	106.89	105.82	109.14	103.7	103.52	103.85	105.86
97.042	100.67	96.261	97.453	97.042	100.04	98.556	98.434	94.698	96.689	100.06	100.61	98.636	97.545	98.538	98.943	100.03	99.059	96.176	97.942	99.684	105.69	100.45	98.586	102.47	98.539	97.204	100.4	93.516	92.515	102.61	101.48	95.614	98.509	98.251	102.35	99.985	97.903	100.67	100.71	98.032	99.868	100.31	95.792	99.862	98.497	101.18	100.03	98.314	98.367
99.69	96.324	100.8	99.287	97.245	100.23	100.46	100.73	96.362	99.834	102.3	100.97	97.527	99.823	98.28	104.19	98.812	102.8	104.66	98.172	95.736	101.76	104.56	99.699	94.964	97.493	101.76	102.15	100.77	98.674	101.08	102.87	98.059	94.585	99.055	93.812	96.68	98.953	98.284	98.036	99.47	96.06	102.93	96.594	101.39	102.26	96.646	99.293	96.635	101.81
110.05	108.8	111.82	108.12	105.86	107.54	108.1	101.51	110.11	108.43	105.24	106.18	107.7	111.81	114.97	105.51	109.07	103.91	108.49	108.43	111.03	110.59	111.32	104.14	107.01	108.89	108.83	108.49	109.81	108.9	113.64	108.13	108.51	107.63	107.87	108.71	108.28	108.41	109.82	110.45	107.97	111.87	109.08	108.48	107.5	105.25	109.82	109.81	107.5	108.62
112.13	107.93	112.96	112.65	108.72	108.14	109.29	106.87	109.32	111.08	103.23	111	104.52	109.17	107.08	107.5	105.14	110.53	110.78	109.4	105.82	107.02	106.97	105.4	111.05	104.09	107.95	110.97	106.31	107.74	113.31	109.02	103.88	107.77	111.75	112.3	108.52	107.6	110.14	108.23	108.88	107	108.39	102.4	109.48	104.82	103.04	102.71	107.12	110.38
107.27	103.19	111.44	108.89	106.55	104.45	107.74	108.98	107.8	108.28	108.7	106.09	108.21	105.83	105.58	105.83	106.52	111.27	104.46	107.67	111.26	107.7	106.69	112.88	108.31	106.85	108.23	106.69	107.85	110.86	103.88	109.29	106.03	110.4	110.02	104.94	107.5	110.02	107.69	106.97	103.08	108.24	107.35	107.9	104.5	108.67	110.1	110.23	107.28	107.22
103.62	107.4	106.13	105.57	106.48	102.52	104.86	105.04	104.82	107.13	104.68	103.38	105.43	102.03	108.62	103.71	107.6	105.28	107.44	103.52	107.4	105.15	105.19	106.93	109.58	105.78	106.57	103.05	106.07	103.43	103.37	103.06	105.67	107.53	107.35	101.43	106.82	105.95	106.11	103.96	102.58	104.26	104.51	104.84	102.41	106.79	103.19	101.83	107.78	103.76
104.15	107.49	104.52	103.85	103.55	106.45	102.27	108.78	108.86	104.28	106.65	106.9	105.59	104.96	104.24	101.25	103.81	108.71	109.64	107.08	103.94	109.88	101.67	104.93	103.27	105.95	105.62	104.99	105.9	107.84	107.54	105.96	106.7	105.27	104.77	104	109.04	103.56	104.88	107.39	104.3	106.35	107.66	104.5	109.36	109	103.23	106.25	103.07	106.27
99.344	102.18	98.137	100.01	94.95	97.203	92.111	99.2	99.041	102.29	102.35	102.65	97.056	101.7	99.413	101.82	96.041	99.785	97.196	99.287	96.315	100.91	99.576	96.043	97.973	95.771	105.96	98.216	99.313	96.969	97.637	96.146	95.704	99.615	102.53	98.032	95.939	101.62	96.932	96.937	99.467	93.197	99.958	92.724	99.656	99.615	99.784	98.929	94.1	96.105
108.99	105.32	108.89	108.31	110.5	107.29	106.32	106.56	104.75	103.36	105.67	106.08	104.3	105.08	107.76	109.57	104.03	110.18	105.49	109.61	105.25	108.85	100.25	107.55	104.63	107.7	104.21	105.26	110.54	110.2	107.25	104.08	99.941	103.1	114.12	105.87	106.08	105.89	104.21	109.08	107.49	107.27	107.74	104.91	105.05	106.33	107.03	104.57	103.06	106.88
107.78	109.84	103.16	106.92	108.71	108.51	104.05	105.9	105.57	106.87	107.38	101.89	109.15	107.28	108.39	105.37	106.75	103.78	108.51	109.35	108.3	108.14	103.92	105.72	102.72	105.87	103.75	100.94	103.52	104.39	105.06	105.12	105.2	106.03	109.52	105.29	106.2	106.31	107.03	106.27	106.48	103.8	104.54	105.97	103.46	103.09	109.62	104.98	107.08	107.01
101.1	101.94	95.045	99.862	96.103	98.935	98.851	97.162	99.674	94.956	102.79	100.41	100.01	97.565	102.2	99.172	101.31	96.764	98.555	98.433	103.02	97.349	101.34	100.41	105.11	99.54	103.02	95.924	97.457	97.961	98.97	102.14	99.498	96.98	99.064	100.83	94.088	98.921	96.697	98.044	99.318	106.15	96.256	99.835	97.134	103.67	99.408	97.764	99.109	101.08
100.69	101.16	100.13	101.25	104.09	99.908	102.93	99.428	104.92	99.834	101.28	99.045	103.7	97.97	102.18	101.65	96.631	94.903	101.45	98.837	104.97	99.095	102.52	100.21	98.389	96.772	101.45	98.77	103.72	97.842	105.79	101.27	97.432	100.52	100.12	99.836	95.378	102.13	105.32	100.34	97.393	98.815	99.76	100.25	99.601	103.72	101.38	97.496	100.11	102.2
110.22	109.72	109.1	108.08	105.68	108.8	106	106.14	104.63	109.4	107.86	104.27	111.19	108.14	108.09	106.73	111.28	107.15	112.08	107.47	108.54	113.5	107.11	109.5	108.17	109.68	109.97	105.27	111.17	109.06	110.53	104.83	106.76	105.31	107.95	105.36	108.73	106.59	106.62	108.44	108	110.23	108.09	108.88	107.46	107.61	111.36	106.67	108.38	105.96
107.59	108.44	107.17	108.45	109.05	107.52	107.35	107.73	106.83	108.55	105.22	107.5	105.79	107.51	104.77	109.66	105.39	104.28	112.5	110.67	106.93	111.53	108.02	106.32	109.99	104.87	110.96	109	114.14	108.89	107.82	111.07	104.22	108.14	104.41	111.71	107.04	111.49	106.59	104.51	104.72	110.57	108.31	105.86	104.84	106.59	111.53	107.79	105.22	108.11
110.04	105.5	111.28	109.68	108.49	106.63	110.88	104.08	104.1	105.13	109.18	105.6	105.01	109.48	106.72	102.8	103.76	103.23	108.97	106.63	102.23	107.18	104.91	105.53	104.89	107.11	103.73	106.05	103.75	106.64	105.8	103.97	108.61	105.3	108.98	107.12	107.33	108.78	106.42	104.05	105.49	105.1	109.09	109.42	107.32	104.21	106.2	108.4	104.28	102.68
109.2	106.99	99.847	107.2	105.93	107.39	107.17	107.9	107.94	107.36	103.34	107.84	103.66	105.38	106.7	107.17	108.65	109.96	108.96	106.5	112.12	109.1	105.93	106.08	112.5	109.24	105.65	105.11	105.57	108.56	104.84	109.24	107.3	102.48	106.2	109.91	106.7	106.45	104.92	107.14	108.47	104.6	110.42	103.83	108.57	110.81	108.18	105.38	102.25	108.37
102.62	102.18	99.004	100.52	94.264	103.24	98.696	101.59	97.042	93.836	99.41	102.08	99.189	101.92	101.36	100.48	97.226	97.738	102.99	99.196	102.32	101.61	100.16	102.82	103.02	104.55	100.08	100.58	101.46	104.63	100.41	96.629	100.47	97.595	97.936	103.05	103.66	104.47	99.368	103.1	97.895	99.696	105.42	101.29	96.582	95.685	100.33	100.33	99.871	101.81
104.69	103.64	107.69	106.53	108.48	105.37	106.96	107.58	107.34	103.69	109.59	109	104.31	101.23	107.29	104.39	105.09	105.46	104.58	108.95	104.3	109.2	105.99	111.03	103.48	109.87	102.29	107.35	112.48	104.07	109.59	105	102.86	104.88	103.26	105.76	101.72	106.09	101.7	107.6	106.03	105.25	105.78	105.9	103.72	107.98	106.91	107.03	101.69	105.27
104.33	103.54	108.48	111.49	105.41	106.69	105.71	105.86	104.78	103.35	107.27	104.36	102.93	103.68	100.28	101.85	107.33	104.13	105.71	104.37	109.48	107.82	109.35	108.16	103.6	104.84	108.64	109.9	107.94	102.81	103.65	108.16	102.33	108.86	107.79	107.86	103.87	105.47	105.11	106.61	106.38	109.36	107.04	108.65	107.87	105.39	106.55	104.45	106.55	106.99
104.23	108.79	105.31	104.32	104.67	108.23	105.53	106.42	103.16	100.57	106.47	105.39	107.05	105.42	106.64	107.77	100.11	106.85	106.41	107.67	111.68	103.66	105.55	106.19	104.16	106.64	110.93	108.65	110.1	108.17	107.79	113.08	104.34	107.39	108.3	109.53	106.69	106.93	106.54	110.25	101.25	110.11	105.03	107.1	102.15	109.4	103.22	105.78	106.64	107.92
93.509	97.645	99.995	93.859	99.522	98.148	96.739	95.936	97.163	98.722	99.062	96.879	95.856	97.861	99.326	96.673	98.287	98.528	99.209	97.729	95.035	98.226	98.757	100.38	96.054	95.923	97.285	95.275	100.88	97.73	94.8	99.335	99.163	102.63	96.587	94.087	100.92	95.95	100.91	99.491	98.396	101.53	98.043	97.468	95.666	99.899	97.658	102.46	97.766	95.16
104.48	105.06	108.14	104.38	103.96	110.47	108.36	106.76	107.36	105.04	106.57	104.47	101.4	108.22	107.87	109.49	108.06	105.82	104.9	105.33	103.51	105.77	106.3	102.39	102.37	106.18	104.36	102.84	102.13	104.44	105.23	99.614	108.49	105.61	106.62	109.05	102.97	104.5	102.69	105.96	104.67	105.35	103.77	108.19	104.03	107.75	107.08	110.56	107.95	106.08
106.85	103.53	109.44	107.71	104.81	108.55	107.32	103.42	106.28	105.1	112.78	108.44	107.83	108.08	106.61	106.38	106.43	108.96	105.8	105.12	108.65	105.33	107.12	106.64	105.75	106.82	106.1	109.22	107.14	107.66	105.5	106.81	108.57	106.55	108	105.98	105.72	108.14	105.87	105.11	105.92	102.24	108.66	106.7	106.38	106.33	108.47	109.02	103.53	104.96
111.57	111.43	109.52	107.38	110.5	111.84	106.38	110.36	110.37	108.76	104.83	104.64	109.28	108.63	107.12	107.44	106.71	110.51	103.35	108.26	108.82	107.44	107.91	104.22	104.63	109.35	106.14	109.36	109.3	105.52	109.13	103.43	109.47	108.53	107.15	106.66	110.13	109.5	109.08	106.59	107.9	110.01	107.17	109.82	105.93	107.84	108.03	114.73	107.45	108.17
104.44	103.31	104.37	108.95	102.86	108.5	104.07	105.61	106.55	108.25	108.67	104.25	105.16	104.82	105.37	106.31	106.6	106.15	106.92	109.36	101.15	106.96	110.82	105.85	106.24	106.66	103.32	107.34	106.36	105	107.22	106.55	106.88	105.44	106.56	105.1	105.2	106.24	106.85	108.33	100.3	107.08	103.1	101.3	103.65	106.34	106.25	106.24	107.94	105.45
101.92	103.01	105.67	102.97	108.45	101.08	107.08	108.24	104.13	105.65	107.88	104.89	105.19	101.26	102.38	99.758	105.56	104.04	106.95	107.49	107.55	105.74	105.5	108.02	106.82	104.68	98.543	106.46	104.55	103.98	103.86	103.95	108.35	103.61	105.74	107.21	105.12	109.4	107.51	108.53	106.68	105.81	105.55	108.82	108.92	104.4	108.78	102.6	105.75	107.2
98.129	96.905	100.57	98.392	93.851	100.71	98.445	96.881	96.981	95.656	97.683	94.079	95.699	98.206	96.042	97.48	101.24	94.396	98.133	97.686	96.016	95.884	102.07	100.45	100.01	97.367	99.592	92.438	101.1	99.579	100.57	99.374	95.964	94.215	98.814	99.56	98.638	101.66	101.94	96.735	96.496	95.487	99.653	101.77	95.923	104.51	101.09	100.66	99.532	98.144
104.79	107.09	106.25	111.82	101.94	103.92	104.35	110.82	102.61	106.28	105.23	107.93	108.82	104.37	106.96	106.23	102.38	106.96	111.14	102.02	105.69	105.79	101.44	100.35	108.56	104.4	105.61	108.54	109.58	108.07	108.06	106.97	103.71	100.78	104.84	104.07	110.53	104.13	107.58	106	106.11	108.98	105.9	106.35	102.47	104.75	104.67	105.45	105.09	107.88
109.23	104.43	106.53	106.82	104.23	106.65	105.2	104.47	108.4	104.87	101.74	108.13	105.53	106.68	103.58	105.54	110.38	107.53	105.38	108.99	108.23	105.18	104.54	104.02	107.19	108.12	104.01	109.56	106.98	102.94	107.07	103	107.92	106.24	106.56	105.55	104.16	104.87	107.32	100.98	103.45	102.85	102.97	105.51	102.06	104.5	101.45	100.04	106.64	105.72
110.16	107.05	103.35	107.39	112.55	108.31	105.64	112.48	106.07	105.52	105.7	107.39	110.06	107.02	109.83	110.86	106.14	110.81	102.88	106.71	109.81	113.03	106.68	109.31	110.5	109.27	111.26	106.45	105.9	102.41	111.9	109.48	110.25	108.39	110.83	110.41	108.13	106.72	111.54	105.81	106.45	107.15	111.38	107.44	108.78	108.29	114.74	109.82	109.15	104.89
102.55	105	104.98	103.74	104.23	106.35	104.29	103.69	104.51	107.85	107.32	102.95	106.63	107.33	109.8	107.54	103.89	109.52	108.26	98.42	109.45	103.98	104.03	107.02	102.97	107.34	106.78	107.19	107.81	104.16	106.43	102.98	104.63	100.14	104.98	108.14	107.54	102.27	107.36	100.46	103.5	103.04	108	102.86	107.85	105.66	108.46	106.81	108.36	105.53
113.34	113.67	108.61	105.36	107.5	106.91	104.58	110.98	107.35	107.56	109.91	104.57	111.2	111.66	109.49	111.16	108.58	109.87	107.83	109.55	108.52	102.64	106.01	108.25	108.9	113.27	112.04	109.41	106.14	108.56	105.7	108.6	105.37	101.03	106.95	107.03	104.38	104.71	108.36	102.62	105.02	108.12	107.96	105.18	110.39	105.32	107.8	104.1	105.57	105.15
107.3	108.36	108.17	113.08	108.7	106.11	115.21	106.56	111.21	107.99	108.53	109.76	108.35	109.71	103.96	109.82	107.91	113.31	106.79	111.76	109.73	104.76	111.13	104.33	106.65	105.67	110.38	107.75	107.46	110.71	108.1	108.91	113.02	105.25	106.27	106.52	107.64	112.95	109.05	110.42	112.3	110.4	107.14	108.13	110.25	108.71	106.27	108.72	110.18	111.05
108.57	107.04	107.18	107.01	105.03	105.76	107.62	107.92	105.15	108.77	105.73	110.48	108.85	105.66	108.59	108.48	105.84	107.29	106.88	112.65	107.06	103.62	109.13	111.74	108.57	112.19	109.08	112.05	108.03	109.28	107.31	112.12	105.35	107.71	106.03	105.28	109.65	109.49	104.87	104.72	109.2	108.7	107.99	106.96	107.04	105.01	108.25	111.21	109.56	109.55
109.53	110.54	106.24	107.95	109.1	107.31	105.09	110.86	108.51	105.36	108.26	111.41	109.07	106.16	109.1	106.07	109.23	106.75	105.17	106.26	105.79	106.43	108.41	108.07	106.68	102.46	101.9	111.3	104.97	106.88	105.54	106.97	104.69	104.66	104.33	106.58	109.74	108.27	108.16	104.44	105.14	106.67	106.77	100.16	104.3	110.32	100.91	106.87	110.99	107.43
107.87	106.67	106.04	106	106.8	101.8	104.67	105.8	109.91	101.14	107.13	106.42	106.18	105.5	105.28	103.38	104.29	106.97	103.26	102.26	105.39	109.06	105.65	107.56	106.93	103.79	104.69	107.33	108.12	105.24	109.14	107.69	102.49	107.53	105.17	106.37	104.07	104.02	107.52	104.36	104.37	106.9	111.31	103.2	98.512	105.64	102.03	106.67	106.43	104.69
110.19	110.88	109.63	113.08	110.56	110.7	110.48	108.66	115.23	110.42	111.02	113.43	105.49	106.7	108.48	113.53	107.24	106.98	111.54	113.32	111.22	111.56	108.97	109.42	109.83	109	109.1	109.62	111.49	111.99	106.48	108.35	111.29	112.02	110.07	111.93	108.41	106.81	108.43	111.35	110.57	103.85	112.52	107.82	105.57	109.36	109.18	105.49	109.55	111.33
107.51	107.33	110.9	106.64	108.98	104.29	108.2	104.84	110.3	108.58	110.46	110.38	107.85	106.45	104.62	105.74	104.62	105.66	107.3	112.33	109.16	109.13	108.88	102.05	107.78	107.85	106.74	110.26	108.91	111.1	105.79	105.07	108.28	106.84	108.76	105.68	112.13	106.81	109.18	106.56	108.48	107.02	107.64	107.93	107.01	113.12	109.46	108.89	109.01	109.31
94.825	104	102.63	102.64	100.99	104.34	103.52	105.41	97.441	98.329	101.61	96.662	100.8	100.91	99.533	101.42	99.779	98.335	99.538	99.884	98.313	102	98.379	100.84	98.602	99.798	98.53	98.243	104.28	100.91	100.97	102.42	97.974	100.8	99.009	102.11	103.17	101.28	99.839	99.857	101.8	98.037	102.84	102.44	96.102	103.28	102.68	99.227	105.85	96.949
107.37	106.78	108.7	111.46	108.2	109.01	110.88	106.53	106.23	107.29	111.87	110.95	105.57	107.03	107.58	109.94	113.8	107.81	109.12	111.77	105.61	112.29	109.22	110.2	106.45	109.57	110.34	110.93	107.31	107.01	111.89	112.23	107.7	107.72	109.31	111.07	103.17	105.2	109.97	109.05	103.58	107.05	109.08	110.31	110.6	108.46	108.88	106.8	110.14	110
95.659	99.828	99.811	99.864	100.72	95.792	95.275	96.942	98.268	96.445	97.818	96.489	103.32	96.738	96.289	102.59	99.583	90.424	98.888	98.465	103.17	101.99	98.806	99.41	100.09	98.543	100.78	101.34	100.49	97.054	100.91	94.834	96.429	99.876	97.742	97.08	97.325	102.41	95.475	93.984	99.505	95.176	98.86	99.188	98.119	98.231	99.129	97.242	98.748	98.866
92.318	96.714	102.94	101.02	97.903	95.713	98.571	91.582	98.859	94.226	97.875	96.177	96.028	100.5	99.112	102.29	98.34	97.29	99.409	94.842	93.438	102.56	100.45	95.355	97.947	96.445	97.372	98.25	100.38	99.258	93.582	98.124	96.1	97.704	98.995	97.595	102.19	95.74	94.399	98.301	94.111	94.049	97.145	93.485	96.25	101.36	95.097	93.886	94.356	97.587
102.21	98.203	97.373	95.768	94.201	97.727	95.128	101.49	101.74	97.026	99.937	96.862	99.972	102.95	99.445	96.984	99.124	96.098	97.543	99.92	96.259	98.732	96.428	97.513	98.774	100.32	100.62	98.726	99.657	97.362	97.4	100.7	98.193	98.504	99.945	99.559	93.541	96.133	97.532	98.561	99.407	98.462	98.75	97.358	99.989	97.591	97.223	94.73	101.08	100.71
106.16	108.94	106.77	108.95	104.59	108.12	113.85	105.38	106.86	109.37	107.95	107.39	101.52	104.81	103.69	109.69	108.45	108.49	107.58	110.35	108.17	108.88	110.13	108.34	108.66	111.13	109.58	108.29	106.49	103.81	105.71	104.76	110.69	106.75	105.33	109.02	108.52	110.37	108.41	108.38	107.79	107.71	103.13	106.4	107.68	107.02	105.66	107.32	111.66	111.14
110.83	109.78	114.38	110.14	108.16	115.1	110.77	110.27	113.19	106.79	105.65	113.56	111.7	110.13	108.65	109.01	108.44	112.49	110.29	111.77	112.84	111.9	113.91	113.37	108.98	115.13	114.2	110.08	113.98	110.91	108.54	108.16	106.57	109.58	111.44	109.72	109.26	108.74	108.31	113.73	110.66	107.01	107.64	113.94	112.75	111.9	108.76	107.05	109.57	111.16
110.75	104.47	103.9	108.66	105.87	107.91	110.34	108.14	108.54	107.12	104.75	105.93	108.27	106.76	101.48	108.34	107.65	104.81	109.02	104.6	107.25	102.9	105.78	105.26	106.33	107.53	105.72	108.5	107.56	109.35	103.88	110.98	106.68	103.81	108.68	105.63	106.28	106.95	105.58	100.89	108.67	106.2	111.58	107.01	108.45	111.62	105.64	106.87	105.87	106.24
112.2	112.85	115	112.06	107.5	114.35	110.25	111.68	113.81	107.58	107.93	114.28	110.23	107.99	111.97	109.36	111.47	110.66	112.22	105.19	103.15	110.44	108.69	110.96	111.23	110.81	111.31	112.57	116.96	111.17	109.68	108.96	111.83	110.07	109.53	112.74	110.61	112.57	110.66	112.2	113.13	106.71	109.16	110.93	106.55	113.71	112.12	106.71	108.54	109.84
104.51	104.79	108.57	102.01	104.1	103.77	104.4	105.4	107.13	107.98	103.27	105.94	102.13	104.29	109.87	100.72	104.51	107.37	108.47	111.08	105.67	109.1	103.97	98.679	102.16	103.99	107.16	105.26	107	103.72	106.55	106.01	110.16	103.65	100.73	104.45	101.54	106.26	105.65	102.83	101.55	106.88	105.15	107.21	106.88	106.35	104.93	106.52	106.55	101.42
107.14	105.02	109.11	110.86	109.18	104.05	106.44	105.46	107.9	108.59	106.99	107.44	107.74	108.49	105.78	105.15	104.13	104.03	105.49	111.37	104.48	106.61	103.72	108.97	104.53	102.75	103.96	99.465	103.8	107.25	105.29	103.36	105.66	107.52	106.13	106.42	105.16	103.96	106.68	106.38	106.13	104.82	109.19	104.01	102.37	104.08	107.17	107.39	106.05	103.27
103.43	100.94	104.23	103.93	104.32	105.31	109.91	105.45	104.07	102.87	105.02	106.16	105.45	107.91	102.64	109.49	111.34	107.78	109.43	104.11	101.59	105.83	101.71	108.23	104.54	109.6	103.32	104.96	107.91	102.16	105.99	102.72	108.16	106.22	102.84	105.04	100.86	110.15	106.25	107.36	108.81	109.8	101.51	106.26	104.96	106.17	105.13	105.07	103.08	108.58
103.37	109.56	104.18	108.26	111.22	107.01	105.74	105.04	108.44	101.7	105.6	103.88	109.88	101.35	105.92	106.22	101.56	104.05	106.79	108.58	109.21	106.7	111.59	102.91	109.85	102.64	103.37	103.85	100.49	105.48	107.2	97.841	107	105.35	105.31	108.75	103.11	108.08	108.73	104.37	103.03	104.31	107.59	105.29	103.52	106.65	107.17	106.8	103.85	105.25
114.69	105.34	111.03	110.42	107.04	110.14	112.29	106.49	107.13	110.83	110.78	113.98	110.32	112.05	106.1	115.38	110.24	111.16	109.48	108.79	110.53	106.86	112.66	106.45	114.27	111.74	111.9	109.8	109.13	114.8	112.01	109.94	110.25	115.93	105.13	109.32	111.02	110.37	109.69	107.85	113.07	111.59	110.8	112.08	107.59	109.28	114.18	111.42	108.37	112.9
100.78	99.766	101.97	97.663	100.82	95.754	97.221	98.972	97.872	95.478	101.71	94.947	96.797	99.027	95.785	98.945	94.183	91.742	99.425	99.129	100.7	99.884	95.222	100.03	98.61	95.828	100.95	98.715	100.42	97.314	99.398	97.848	97.508	98.495	95.931	96.924	97.644	99.636	101.15	96.353	99.343	99.228	100.14	98.53	97.792	101.94	97.364	94.746	96.963	95.006
109.5	105.88	107.38	108.28	106.44	103.33	101.49	109.89	104.29	101.78	108.18	106.74	105.17	102.44	103.07	107.9	105.89	105.15	105.77	103.71	105.99	103.64	103.39	104.28	107.28	108.39	106.09	109.07	107.2	105.43	105.68	107.12	102.46	103.82	105.72	106.86	100.07	107.81	107.03	110.27	107.94	107.14	105.98	103.06	101.79	104.6	105.85	100.03	104.61	104.35
110.15	106.13	108.99	104.08	106.41	108.72	102.73	109.28	107.83	105.22	108.75	107.61	106.01	108.06	104.55	105.72	108.86	104.02	105.75	105.23	108.45	106.11	107.28	107.82	110.78	111.63	104.5	105.5	105.6	104.18	104.65	110.41	102.9	102.83	108.08	107.48	108.53	109.49	107.11	106.52	105.94	108.37	112.81	113.43	110.28	110.03	105.73	106.19	104.61	109.64
100.32	98.875	103.06	102.76	100.56	101.64	104.1	99.742	101.9	101.34	100.24	97.665	98.069	100.38	96.822	99.921	98.062	98.08	101.67	101.89	99.879	102.5	103.21	100.45	99.06	96.96	102.16	101.73	98.992	99.985	102.22	103.47	98.395	98.776	100.92	101.26	105.33	98.915	103.94	100.86	98.521	101.92	94.95	101.25	102.38	99.622	100.71	99.172	96.793	96.403
102.53	95.794	96.952	96.876	98.633	98.072	99.973	99.328	98.002	98.289	95.533	97.142	94.566	97.733	101.02	104.45	98.731	99.767	100.2	99.005	97.363	93.866	99.526	98.515	95.736	99.353	97.315	100.73	98.895	94.855	98.494	95.988	101.89	99.151	99.834	98.713	97.387	97.086	94.989	98.52	97.747	99.587	100.43	96.517	97.317	99.545	99.892	103.66	98.124	100.18
108.15	106.95	104.31	105.68	104.98	108.54	110.32	107.31	113.57	110.35	105.34	107.1	104.32	109.43	105.58	104.47	106.88	104.81	111.55	107.4	107.55	106.77	106.24	104.47	108.4	108.06	110.34	111.18	110.17	108.39	109.13	104.56	107.22	106.56	105.09	107.63	103.78	104.99	104.58	106.33	109.11	109.98	107.92	107.68	107.18	104.11	106.79	108.1	108.29	108.92
103.46	103.62	110.23	103.87	106.64	104.9	106.86	104.27	101.41	102.52	106.04	106.78	106.8	107.49	105.83	107.21	103.32	106.52	106.65	106.11	107.01	105.31	105.83	103.28	103.88	108.22	110.38	106.24	103.22	101.67	102.17	105.65	104.89	104.43	104.51	100.84	102.7	106.05	108.93	103.85	105.02	107.81	102.55	101.71	104.54	103.5	101.39	106.63	106.75	105.51
97.457	98.805	100.44	100.8	96.5	98.602	102.07	97.169	97.878	96.524	96.446	101.69	99.446	95.092	99.129	99.783	95.221	94.564	99.697	99.074	99.538	99.075	98.411	101.47	98.134	98.8	98.364	97.796	96.297	102.55	99.239	97.097	100.17	99.614	97.521	97.569	101.25	100.77	96.716	98.902	101.52	99.006	97.763	100.1	98.707	96.26	102.34	99.162	97.268	97.187
106.46	106.71	108.82	113.78	106.22	109.29	109.69	107.77	106.92	106.46	109.47	107.02	112.09	111.86	106.97	108.96	102.47	103.88	110.67	109.63	109.26	106.75	107.68	108.41	104.35	109.04	107.2	106.3	109.19	109.44	106.69	106.23	110.48	112.5	110.71	105.31	109.71	109.23	108.41	108.95	110.33	111.39	110.03	109.32	110.71	110.93	111.32	105.83	105.92	106.86
105.81	110.01	102.14	105.25	106.64	105.26	107.24	101.26	104.13	102.88	101.64	108.53	102.97	104.91	103.55	107.83	105.15	107.8	105.3	104.8	109.84	101.83	102.97	103.47	105.87	103.86	107.26	104.13	107.08	107.77	110.15	102.24	105.16	109.34	100.87	110.87	98.189	104.42	104.19	104.86	103.14	102.31	102.76	104.35	105.34	105.44	105	106.03	103.01	106.99
101.59	103.98	102.28	101.15	107.15	100.69	108.98	100.06	98.542	102.41	100.05	102.46	104.77	98.055	101.66	103.91	101.42	99.26	106.58	103.73	100.95	104.4	97.584	98.228	99.316	102.41	109.92	103.1	99.597	100.72	98.543	98.304	99.654	104.35	102.32	101.54	104.44	102.66	103.55	103.5	100.07	102.19	107.54	103.9	103.62	103.79	99.496	106.04	103.44	103.31
110.37	103.14	105.1	103.16	104.37	105.85	106.23	103.14	102.85	105.79	102.13	104.86	110.31	102.49	105.61	109.71	105.22	105.51	106.3	103.89	107.93	107.54	106.81	106.74	101.84	104.65	103.03	104.37	105.76	103.47	107.46	106.08	104.25	105.28	100.05	109.74	103.67	109.43	107.29	104.76	102.03	110.48	104.27	106.38	106.87	102.57	98.304	104.58	102.58	109.73
108.18	103.57	104.29	103.21	103.05	105.46	104.31	105.08	108.3	109.76	107.75	107.43	109.74	104.28	104.19	104.54	102.49	110.35	106.83	106.38	105.96	104.23	105.17	105.28	103.89	103.19	103.08	108.49	105.64	111.98	100.35	102.99	108.26	108.01	108.26	108.22	108.85	105.41	101.69	105.47	104.13	108.09	105.25	107.29	107.78	108.07	108.45	103.29	110.02	102.79
107.87	102	105.81	101.89	108.44	106.5	106.38	109.1	106.04	109.38	105.31	107.12	108.66	107.21	108.16	105.25	105.76	104.42	108.48	108.44	107.7	110.82	104.47	105.67	106.33	105.73	106.44	109.08	109.5	109.27	105.22	105.6	101.57	105.44	109.17	106.74	109.78	104.54	105.2	106.08	108.62	105.68	105.37	106.48	102.83	106.12	107.29	101.67	103.48	105.8
100.84	106.14	103.55	106.09	110.37	105.53	107.99	105.14	107.92	104.18	102.62	105.68	105.9	109.07	105.23	107.79	109.28	104.85	105.12	106.49	106.71	107.23	104.69	106.07	101.53	104.88	109.75	106.6	104.37	107.85	106.6	102.26	107.95	107.78	107.2	106.31	107.65	107.7	107.1	102.24	106.61	111.88	108.93	104.71	102.84	103.74	106.56	107.19	106.97	107.54
108.72	106.58	109.01	105.85	108.61	106.09	106.71	110.51	107.61	105.25	110.49	106.83	106.29	108.38	115.67	111.06	109.99	108.77	105.37	107.07	107.53	105.85	107.6	108.54	107.41	107.41	106.79	106.83	109.14	106.04	106.35	109.69	108	108.21	108.35	109.61	111.67	107.56	105.94	106.88	104.07	108.74	110.11	110.19	102.62	111.36	113.42	107.21	104.77	108.79
108.61	107.13	111.36	106.96	105.02	103.26	104.9	106.3	100.36	103.55	101.63	103.58	106.7	107.18	111.25	105.07	103.6	104.67	110.85	104.61	109.22	104.05	108.76	107.15	106.8	108.13	106.19	104.65	102.93	109.69	108.42	106.9	109.4	110.24	103.91	108.05	108.64	102.63	108.55	103.13	108.7	107.11	106.04	109.43	106.21	103.35	112.26	111.52	107.96	105.57
99.351	100.43	103.36	97.143	98.562	98.976	98.876	102.56	100.17	100.03	106.13	100.74	104.6	100.49	100.22	97.856	101.46	100.82	98.725	105.34	99.501	102.24	101.48	102.86	97.611	102.94	99.639	100.91	101.98	100.22	95.504	100.44	103.2	101.83	102.49	103.8	99.61	98.023	97.892	101.93	101.94	100.78	101	99.077	100.7	99.028	93.594	99.786	100.79	100.73
97.17	98.751	96.824	98.473	93.888	99.275	97.857	102.9	101.49	98.273	98.407	98.271	99.49	98.241	100.27	100.03	97.397	94.524	101.22	101.81	98.394	100.82	97.445	98.834	98.223	99.581	94.989	93.886	98.527	101.04	98.515	103	101.18	99.391	96.54	103.31	101.37	102.48	95.162	100.09	99.036	102.93	97.045	97.053	100.47	98.754	96.809	97.364	99.918	93.369
107.58	105.69	105.51	102.16	104.34	105.32	105.58	109.24	104.17	105.37	108.65	105.92	105.35	102.91	106.74	105.53	108.82	107.21	104.17	105.71	107.95	104.84	108.49	110.32	106.87	110.17	105.32	105.16	101	109.29	109.54	110.41	105.2	99.358	103.97	108.05	109.96	104.94	103.59	100.11	103.05	103.78	102.48	105.51	104.74	105.92	106.07	105.78	107.2	107.66
110.08	105.53	106.78	106.81	107.79	105.19	103.31	104.78	108.77	104.86	110.57	106.06	107.81	104.84	108.27	106.36	110.07	101.25	105.48	105.57	106.23	110.79	108.02	108.72	106.41	105.6	103.94	109.05	108.3	110.48	106.88	102.63	106.99	103.17	104.53	105.61	107.64	102.04	107.56	104.45	107.34	109.25	104	108.52	106.98	108.37	107.13	103.62	105.86	107.57
101.74	106.29	108.76	110.77	105.88	107.04	107.16	106.03	111.43	105.11	105.39	106.65	108.57	107.75	109.51	106.13	106.91	112.66	111.21	109.95	108.79	106.77	110.6	109.45	106.86	111.2	107.01	108.47	109.01	105.21	105.95	111.58	107.23	108.05	107.59	112.19	106.79	111.24	104.91	107.53	107.3	108.74	103.02	111.49	110.28	109.36	108.13	112.68	106.33	107.13
102.35	109.37	106.02	106.02	107.63	106.86	102.87	108.73	106.21	108.15	105.57	103.77	107.33	102.43	106.69	103.8	106.92	109.06	109.76	103.8	109.94	108.29	105.38	106.77	108.62	107.91	109.45	108.4	104.6	108.74	102.45	101.35	106.69	103.06	107.36	107.7	106.57	107.14	109.51	109.13	105.24	107.51	104.06	107.67	101.02	107.63	108.12	109.63	107.03	107.47
103.52	106.03	107.97	103.9	108.45	104.48	105.82	108.82	106.32	105.2	107.65	103.53	103.33	102.15	105.07	108.37	101.03	108.71	108.47	106.65	106.73	104.65	105.12	106.56	103.37	107.79	103.24	102.36	106.43	108.72	104.72	107.19	104.88	104.82	105.51	104.66	104.94	103.18	102.8	105.65	105.26	106.77	103.12	102.5	106.89	112.71	110.67	111.73	109.59	103.56
102.29	102.97	101.64	104.45	111.3	103.5	106.21	107.54	107.87	107	106.59	105.62	103.47	103.49	109.45	110.05	103.37	103.81	103.75	106.94	108.52	109.38	104.13	106.79	104.85	105.09	103.36	105.24	105.66	106.71	106.8	106.58	104.96	102.55	109.43	104.43	105.8	106.03	105.06	107.73	106.23	104.25	99.094	103.73	106.44	106.54	103.87	109.39	105.28	109.11
112.64	108.3	107.46	106.32	110.5	109.98	107.14	106.37	108.85	108.44	109.33	103.61	107.83	111.87	105.1	107.32	111.77	112.16	107.99	111.5	110.59	107.24	104.1	107.35	106.3	110.88	104.31	108.15	109.28	104.76	113.61	111.05	110.83	110.2	111.27	102.86	110.55	108.45	110.17	107.51	112.94	110.55	107.2	109.64	109.78	107.91	108.37	104.9	112.93	107.73
107.69	108.55	109.49	112.3	110.95	107.21	112.01	106.03	109.03	110.96	110.72	103.11	108.33	106.04	104.41	109	110.92	111.5	109.84	110.88	106.39	108.01	108.02	102.63	108.88	109.91	109.35	106.55	110.98	108.62	110.29	105.7	111.51	108.65	111.26	108.29	106.59	107.18	107.8	107.18	110.6	106.16	108.71	105.75	108.2	111.93	111.25	106.42	104.48	106.01
106.13	106.66	112.62	110.57	105.93	104.56	107.59	112.01	108.44	109.32	107.09	105.54	110.54	103.42	109.6	108.76	113.08	107.68	107.47	106.15	108.51	110.5	108.82	104.49	107.42	104.13	107.85	112.44	110.49	102.43	109.27	104.26	104.63	105.23	112.31	113.08	105.23	108.82	106.02	108.12	106.41	105.41	102.92	107.36	108.89	108.34	110.41	109.49	108.56	108.1
110.91	113.37	107.12	106.25	109.76	108.76	110.24	111.6	110.35	107.42	103.87	111.24	111.57	109.38	112.87	112.59	108.12	106.41	113.07	107.6	109.18	108.2	110.51	111.31	107.82	110.6	109.55	110.13	108.38	105.57	109.21	109.38	110.12	106.48	110.47	111.62	111.28	105.47	110.52	106.87	109.14	109.63	114.24	107.96	107.48	107.89	109.31	105.08	108.47	110.78
108.2	111.96	113.45	109.83	109.78	115.13	111.94	108.71	110.66	109.16	111.88	108.87	108.59	108.52	108.85	115.27	108.14	108.04	108.35	111.55	108.54	112.32	109.56	108.35	113.21	111.48	115.07	109.11	114.66	111.59	110.37	111.25	112.7	111.72	111.55	110.91	116.01	109.94	112.02	114.86	117.66	112.47	108.59	106.71	108.37	113.11	116.6	110.14	113.31	108.25
110.38	105.17	105.24	108.12	109.48	108.97	106.84	110.81	105.84	106.15	112.37	109.88	109.52	110.94	107.92	110.19	111.18	108.13	106.85	109.4	107.81	110.93	112.19	105.41	107.7	107.76	110.46	107.41	104.55	105.92	111.63	110.32	107.94	105.18	107.15	108.88	111.5	107.17	104.94	112.29	110.97	105.72	109.76	107.95	109.3	108	113.76	105.74	110.84	107.09
112.34	105.71	108.93	109.81	108.13	106.23	103.71	110.74	107.27	112.33	109.69	105.98	109.6	111.07	105.77	106.32	111.38	106.14	112.15	105.86	112.2	110.94	106.38	109.72	110.58	106.31	108.22	108.48	106.74	109.67	111.49	108.89	106.48	108.06	109.5	109.66	111.7	107.77	109.47	110.27	107.08	110.07	111.69	110.97	109.14	105.75	108.26	112.06	109.71	106.77
113.08	109.45	104.12	108.74	106.65	108.71	101.8	107.88	111.54	109.24	106.86	106.14	110.36	109.69	107.43	109.49	110.4	112.41	107.44	107.25	111.13	108.77	105.46	108.88	107.88	113.34	111.99	106.1	104.36	104.13	105.17	109.77	107.49	111.36	109.75	112.46	107.65	110.33	109.61	106.99	108.13	109.2	109.09	106.29	108.98	107.68	112.57	109.72	112.94	110.75
104.22	104.73	109.82	103.26	107.83	102.47	108.73	107.27	104.38	102.62	102.97	105.23	107.43	105.18	103.28	108.48	107.34	107.39	110.94	107.7	104.46	103.14	107.59	110.02	106.31	102.64	103.45	110.26	107.55	104.07	104.97	107.32	103.39	105.54	104.16	105.83	105.12	107.07	101.27	106	100.63	106.8	110.57	105	106.78	106.85	104.46	104.04	104.97	105.82
110.26	105.5	109.48	110.5	112.43	108.51	106.46	106.89	113.3	112.03	105.98	105.65	109.66	110.56	111.75	108.35	109.41	106.3	110	104.71	111.78	111.72	110.57	108.12	111.32	109.53	109.35	104.25	108.35	109.9	109.21	105.52	110.6	112.45	105.63	108.47	111.33	102.51	102.85	102.02	106.79	108.72	110.35	109.68	105.91	107.37	110.16	110.65	110.01	108.71
106.73	105.37	101.23	106.96	109.13	105.99	101.25	107.31	106.95	107.31	104.37	102.28	103.4	105.42	107.88	104.93	106.03	110.97	105.34	104.47	106.51	105	106.35	105.1	105.23	106.53	110.72	106.77	106.3	105.36	105.6	103.75	108.02	103.23	108.22	104.28	105.68	100.9	105.15	104.3	109.9	106.69	103.6	104.18	108.52	108.48	108.24	102.18	106.18	104.8
105.41	105.64	104.98	104.92	108.57	103.61	103.68	104.88	106.73	103.14	105.86	102.2	106.77	104.93	103.34	104.68	106.54	103.87	107.22	102.58	109.29	105.26	107.75	110.86	103.39	107.32	101.8	103.12	103.86	100.67	105.45	105.54	107.76	109.06	102.18	103.15	101.29	104.34	102.27	105.82	106.84	109.57	110.93	101.1	103.95	105.42	104.7	107.07	106.41	105.32
104.69	102.71	101.74	102.32	101.5	107.09	103.55	104.22	102.27	105.56	103.98	105.74	102.68	100.78	107.49	105.2	100.15	103.31	100.05	103.32	99.439	104.28	104.76	106.97	101.92	102.03	103.37	107.41	100.44	101.89	101.9	104.3	99.566	103.47	102.19	108.42	104.17	101.25	107.4	101.28	98.97	104.2	103.04	96.374	103.72	103.42	106.46	102.36	102.46	105.09
108.75	110.01	107.39	110.59	110.36	109.64	107.47	112.77	108.94	105.67	107.35	108.82	109.82	105.88	110.41	113.67	111.73	107.12	109.82	107.81	109.01	104.83	108.75	107.81	104.15	106.49	109.4	107.72	107.27	106.91	108.04	105.57	112.46	111.38	108.08	107.4	108.81	107.29	109.24	114.05	108.99	112.29	108.71	107.65	109.56	107.9	106.79	104.69	111.02	111.15
106.93	104.22	104.69	104.39	106.57	109.32	108.36	103.63	106.77	109.06	101.11	100.84	106.45	102.97	105.54	108.53	104.44	109.62	104.59	106.01	105.42	104.6	106.19	107.37	105.41	105.01	107.36	100.22	109.45	107.88	105.26	102.77	102.71	106.95	105.57	105.4	109.05	111.67	110.67	109.8	107.62	104.46	105.49	105.43	105.48	104.59	102.12	108.6	105.58	107.47
99.73	106.1	108.27	104.37	106.9	110.13	109.38	106	106.97	107.78	106.07	103.59	103.66	105.29	108.29	106.35	107.16	109.11	110.57	108.54	109.68	108.74	111.81	109.7	104.42	102.82	105.94	106.96	108.49	107.65	110.17	105.41	108.15	105.4	105.29	109.22	106.75	108.62	103.72	109.89	111.31	107.07	107.23	106.62	104.09	109.59	106.64	103.81	107.78	109.75
112.16	105.63	104.78	104.86	107.9	106.94	107.19	108.97	108.74	105.42	105.34	103.98	102.07	105.42	106.75	109.89	105.85	105.26	106.64	109.72	111.08	104.25	105.53	107.14	108.27	105.01	110.21	111.25	105.13	110.35	102.48	106.35	106.87	106.82	109.18	106.57	104.3	112.08	107.21	108	106.9	104.57	105	106.31	108.66	109.1	104.04	103.74	103.76	109.04
107.3	102.98	107.35	106.99	106.53	106.2	106.67	105.42	108.07	105.53	107.52	110.72	104.35	104.03	106.54	103.2	106.91	107.6	103.86	106.99	106.4	107.12	101.11	108.78	106.38	105.31	106.21	106.27	106.77	101.18	109.16	105.23	105.68	107.1	108.55	103.64	105.2	104.79	105.18	108.09	106.5	107.42	104.31	102.89	107.23	101.93	102.65	104.84	105.78	104.04
108.94	106.02	103.22	105.22	103.38	107.75	108.96	105.59	109.12	104.06	109.34	105.31	106.09	103.91	109.52	109.87	109.23	104.73	108.9	109.06	110.78	106.37	104.56	102.77	108.76	108.76	107.99	107.64	101.02	103.95	111.32	107.2	110.38	107.41	106.57	105.3	103.65	105.59	106.46	106.83	107.46	109.46	104.52	109.91	108.49	106.65	108.34	106.17	105.24	107.23
98.782	103.04	101.85	99.888	102.87	105.67	100.01	105.76	101.07	104.23	103.26	104.06	108.24	104.83	100.57	101.04	101.77	106.02	104.29	104.77	103.84	98.963	103.12	101.01	101.82	104.69	102.99	102.67	104.47	99.496	103.35	102.19	104.11	103.87	104.3	100.48	102.51	101.47	102.66	104.77	100.76	105.74	101.95	103.9	103.57	102.97	100.09	100.99	103.99	103.37
102.51	104.89	108.84	109.64	107.64	109.72	105.45	105.62	107.25	106.51	106.23	105.99	107.4	104.2	106.41	110.52	105.8	108.59	104.25	106.36	106.46	107.96	107.11	105.13	111.05	103.85	108.15	103.14	101.69	106.48	107.14	107.81	108.96	108.83	109.04	106.62	107.77	107.39	107.77	110.57	109.42	106.65	102.51	109.42	109.25	108.11	105.03	107.83	104.89	107.82
105.34	107.26	101.8	106.71	103.72	105.01	103.38	108.73	107.54	105.34	104.47	106.94	106.37	105.84	106.94	103.43	106.76	103.38	105.68	105.57	102.98	109.71	106.31	107.42	105.83	103.15	106.11	107.34	110.99	102.95	107.92	106.61	102.74	106.67	107.43	105.81	103.89	104.95	105.85	103.29	111.52	100.73	106.43	104.15	107.93	106.62	108.26	107.05	110.38	105.93
109.16	110.87	109.82	107.54	110.52	111.95	102.96	106.39	108.81	106.26	106.39	102.64	106.77	112.11	109.89	110.17	112.28	109.55	110.24	114.4	109.61	106.99	106.11	110.73	105.12	107.07	107.91	108.86	108.3	104.2	106.34	112.47	104.84	107.38	107.4	109.08	109.01	106.11	106.34	107.76	105.43	105.32	110.37	109.83	111.94	105.97	109.48	108.28	111.6	111.01
104.65	108.12	101.34	107.89	103.97	104.23	107.23	107.33	109.46	103.59	107.54	107.59	107.08	108.14	103.88	105.08	109.18	111.26	109.55	106.28	102.96	108.31	107.27	107.49	108.87	113	105.39	107.23	108.43	105.83	107.68	103.53	106.87	111.36	103.61	112.28	104.17	108.5	105.75	111.93	108.25	103.21	106.94	110.01	107.56	108.3	104.89	103.19	107.22	107.38
105.74	107.01	109.7	105.81	108.23	107.76	103.76	108.39	104.54	104.87	100.78	105.3	106.54	105.12	109.62	105.89	107.32	108.01	108.41	110.58	107.19	104.42	110.28	107.88	105.78	109.26	105.33	105.2	108.67	110.46	103.08	105.09	106.63	109.47	107.52	109.66	104.38	103.97	107.21	104.73	109.56	105.59	108.38	105.16	107.99	106.79	110.61	104.04	109.23	104.44
103.57	104.36	104.92	102.2	109.81	105.14	104.67	104.06	109.76	104.23	106.91	104.22	102.8	104.19	104.96	111.7	106.48	108.91	109.06	105.54	102.64	106.21	104.95	107.48	104.28	104.49	105.02	105.02	104.53	103.41	106.8	106.71	104.51	99.176	105.88	105.37	103.3	108.01	107.27	108.55	103.48	104.06	106.57	104.69	104.45	105.4	101.18	107.45	101.9	104.15
106.31	105.97	107.99	106.98	102.54	107.41	107.04	104.96	106.14	104.16	105.73	103.89	109.86	108.71	107.78	109.69	106.85	110.98	106.13	105.58	109.68	103.67	107.89	106.23	104.45	107.98	106.66	106.86	106.32	105.05	106.75	111.71	110.69	108.97	104.94	106.6	102.28	104.85	102.66	103.75	107.85	104.47	99.915	109.4	109.83	106.68	103.13	110.96	102.14	101.2
104.38	104.44	104.9	102.9	104.71	109.43	104.7	102.53	102.3	106.05	106.77	106.21	105.81	106.83	101.7	105.36	102.02	105.61	104.96	107.84	104.71	104.76	103.99	105.5	103.25	104.68	105.15	105.52	108.1	106.7	105.88	103.63	108.31	108.33	104.09	103.24	105.13	106.22	102.49	103.87	107.29	102.51	109.45	107.12	105.97	105.57	106.6	100.9	105.02	105.21
103.89	103.36	99.358	103.54	105.95	106.82	100.98	106.13	108.38	106.37	99.901	107.15	104.99	106.9	109.57	108.79	104.83	107.15	104.32	104.07	107.85	109.17	110.23	108.42	106.44	102.53	104.35	106.51	105.86	106.65	110.59	104.31	102.88	106.93	106.74	106.91	115.15	109.4	102.66	104.17	103.79	107.45	107.04	104.23	105.56	102.55	99.492	106.33	106.96	108.01
102.84	106.6	101.68	102.54	105.06	100.08	100.53	104.99	98.923	102.5	107.67	100.19	100.48	101.85	100.34	107.33	103.07	102.01	99.45	100.17	101.95	101.69	101.28	102.25	103.15	101.27	106.44	104.42	100.52	107.69	100.76	103.79	102.81	97.981	100.3	103.55	100.83	103.35	104.52	109.42	103.05	101.06	102.48	101.01	101.82	105.73	101.54	103.83	102.88	109.33
107.76	107.16	109.15	108.38	108.06	109.82	107	111.46	107.75	110.97	108.82	106.96	105.83	109.98	105.69	105.5	109.14	109.5	106.42	107.89	110.39	108.58	108.87	110.53	107.76	109.11	106.55	109.67	107.83	108.01	110.64	105.25	108.34	107.94	108.75	112.04	110.21	104.85	106.12	110.3	103.52	106.55	107.43	105.39	110.32	111.32	112.42	110.5	114.5	108.69
107.56	109.07	102.7	107.52	104.17	105.08	108.58	105.97	104.75	104.93	100.95	105.68	106.71	111.99	103.86	104.96	107.96	107.55	107.5	103.88	107.46	107.41	106.91	106.49	106.95	100.93	105.03	103.41	105.58	107.85	111.74	110.69	104.16	109.36	104.6	104.37	100.14	104.77	105.05	106.21	107.44	104.07	105.32	105.79	104.37	103.23	106.37	106.9	106.99	101.99
106.15	107.42	105.98	110.3	106.96	111.86	109.16	106.32	108.13	103.48	103.44	108.46	107.1	107.6	108.16	105.6	107.98	106.18	110.92	111.9	106.09	107.35	109.24	109.08	103.44	102.16	112.12	107.27	105.55	109.85	112.93	107.39	106.37	109.2	108.37	107.66	107.91	108.12	107.59	107.64	104.97	107.87	106.83	108.58	108.35	109.78	109.39	108.77	108.39	106.57
105.95	103.14	109.75	106.7	106.77	106.62	104.49	108.95	108.33	103.51	107.11	112.19	103.3	102.56	104.37	106.51	108.12	106.98	104.12	105.64	103.75	103.81	108.8	109.27	102.55	105.3	106.59	105.5	106.93	106.11	106.59	108.66	104.83	110.78	109.29	103.35	100.47	107.45	105.53	104.99	108.37	108.04	107.25	104.72	106.48	102.31	104.04	107.36	106.04	106.82
107.62	108.76	104.84	107.8	109	107.46	107.08	107.94	111.91	106.99	101.7	105.69	110.26	110.81	104.39	108.86	107.88	106.74	110.06	104.33	106.18	106.81	98.761	105.8	106.02	110.24	109.87	110.3	107.2	108.42	106.44	104.25	107.1	108.02	106.59	109.98	105.96	105.09	106.12	109.07	108.05	110.65	110.64	105.3	110.93	104.32	106.46	108.28	103.8	104.02
110.34	105.41	103.05	104.77	102.98	103.12	107.66	105.03	106.27	103.36	107.02	102.22	103.1	104.79	107.51	99.589	104.32	107.22	108.07	107.69	107.57	106.91	101.86	104.2	105.3	107.14	104.29	107.83	103.68	107.65	104.56	104.22	107.1	107.19	106.28	100.94	107.13	109.53	103.23	105.45	106.01	108.2	106.44	103.97	109.37	104.88	107.42	101.66	106.17	107.82
104.3	95.449	101.51	101.95	98.114	98.852	102.56	98.122	100.16	101.95	99.763	103.62	102.03	99.723	103.57	100.75	105.11	96.721	96.808	99.866	105.1	100.92	102.06	103.35	102.59	101.73	99.468	98.391	106.04	101.72	102.29	98.789	99.84	96.051	101.58	101.69	100.06	100.23	102.72	101.17	100.03	103.05	97.663	100.92	99.318	97.356	101.34	100.76	100.55	100.75
99.132	97.604	104.35	98.102	99.909	100.6	102.08	102.34	101.52	98.254	107.56	100.23	100.56	102.73	105.71	99.151	99.418	104.73	99.938	103.8	97.08	99.51	98.988	100.51	96.4	100.21	102.4	99.269	102.17	98.986	102.19	102	104.04	101.47	97.85	101.47	99.005	104.66	102.52	96.873	103.23	101.41	97.189	99.115	104.86	100.15	98.627	100.71	101.8	100.52
109.54	106.53	107.01	104.95	106.05	104.84	106.28	104.79	108.19	107.36	104.66	108.01	106.28	107.14	105.06	106.57	110.39	104.18	103.04	104.67	106.59	107.17	109.84	107.53	106.84	105.37	103.91	104.48	101.37	104	108.17	104.2	104.41	106.6	104.08	105.8	105.2	110.11	108.28	104.12	106.22	105.72	105.42	106.31	108.09	106.35	103.66	106.51	112.88	107.85
105.32	103.84	103.8	107.43	107.41	101.34	104.49	106.01	106.93	109.29	107.36	103.52	101.77	104.18	105.32	112.14	107.59	108.45	105.95	106.44	101.8	109.9	105.17	105.26	104.4	109.53	109.56	106.45	104.43	104.55	104.27	103.17	105.93	104.99	109.24	105.92	105.56	107.16	102.18	106.91	105.7	101.76	105.39	107.2	106.86	108.24	109.37	105.88	103.03	105.9
103.14	111.19	105.09	108.46	103.62	110.09	109.2	105.6	106.97	104.69	106.95	100.93	108.24	103.05	109.79	107.97	105.74	111.04	108.22	111.26	103.87	106.7	108.6	105.99	104.14	105.78	106.27	108.96	110.91	108.08	105.54	109.57	104.62	104.9	106.78	109.04	108.35	110.32	108.02	103.5	109.2	108.67	105.03	106.23	102.16	110.35	106.56	109.76	109.51	107.91
113.45	108.42	110.97	108.8	113.89	111.32	109.22	113.24	107.28	106.43	109.57	106.13	106.61	111.15	108.01	109	108.08	107.17	108.49	105.52	112.68	105.08	109.21	107.41	108.88	106.16	103.95	107.37	108.44	105.93	109.5	113.18	109.22	107.47	110.27	107.48	108.62	105.37	110.29	106.76	107.95	106.67	111.21	109.56	106.73	107.55	109.25	116.07	105.73	110.59
107.13	108.92	107.68	108.99	107.34	110.67	106.78	103.93	109.65	109.8	108.47	110.77	105.27	110.68	107.18	105.53	107.75	109.84	111.37	109.31	112.48	104.25	111.34	111.91	108.54	108.55	106.25	108.39	101.82	110.17	107	110.79	103.89	108.32	106.63	107.52	107.68	105.57	111.54	110.86	108.81	107.03	109.8	105.69	109.88	110.14	105.2	108.67	110.58	108.93
95.65	104.81	99.37	98.838	98.754	97.85	93.943	102.17	103.04	98.679	94.879	98.732	94.794	95.881	100.76	100.32	98.121	103.06	94.165	98.278	96.231	102.87	100.8	102.46	98.73	96.241	94.984	99.875	99.302	94.312	97.767	101.25	97.305	98.284	99.656	102.08	98.217	95.525	97.941	97.184	98.058	98.842	96.431	99.638	94.281	96.498	96.164	100.99	104.72	95.489
106.51	107.69	103	103.63	106.91	108.32	108.61	103.18	104.64	101.76	104.71	106.92	104.17	103.52	110.21	103.58	102.84	105.52	103.29	106.67	105.68	101.92	107.83	100.68	107.19	104.47	103.29	106.7	107.71	107.75	110.74	107.27	101.86	104.94	106.76	102.85	102.84	106.28	104.44	104.99	107.13	100.93	103.62	107.86	109.4	104.9	105.67	103.26	103.63	108
105.12	112.83	110.02	110.91	106.68	112.03	109.8	106.67	111.52	108.23	108.64	111.41	106.52	108.35	105.97	108.4	109.23	109.17	107.52	109.01	112.21	111.79	112.96	109.66	111	105.26	106.48	109.35	111.84	109.96	104.95	107.94	106.72	108.5	103.85	107.07	108.11	110.22	111.2	108.87	110.97	111.07	106.15	108.87	105.96	110.74	112.8	109.36	107.69	105.47
98.002	97.673	99.678	99.699	94.255	98.534	98.474	97.264	98.266	103.07	97.957	97.535	98.67	96.622	97.025	97.916	99.982	94.558	98.036	98.12	97.13	98.139	95.774	97.764	99.361	96.303	93.232	92.371	93.626	100.63	100.85	98.302	99.111	98.023	94.871	97.518	93.288	101.34	95.832	99.713	97.135	102.84	96.886	99.801	98.034	100.76	97.07	100	101.32	95.968
101.06	98.704	94.303	98.347	96.1	103.95	94.963	98.475	98.213	98.763	96.711	100.87	98.485	99.605	100.09	95.398	98.304	98.404	96.644	97.125	99.333	96.175	100.95	98.864	99.481	99.147	101	96.607	100.44	96.59	97.127	99.99	98.169	100.35	97.801	98.815	103.06	98.459	97.796	100.94	101.16	101.42	100.24	96.622	100.36	104.43	96.323	94.89	100.61	100.09
108.26	109.94	106.9	109.55	105.74	106.21	107.43	109.19	103.8	106.4	106.28	106.46	110.08	105.47	108.79	106.49	109.24	102.52	104.55	107.53	106.62	104.4	103.91	103.81	101.27	100.13	107.86	108.66	106.77	105.58	105.74	109.77	105.48	109.03	110.68	105.63	106.96	106.58	105.45	107.23	105.54	106.95	105.29	107.89	108.37	106.08	106.87	109.28	105.67	106.58
104.94	107.75	102.54	107.41	105.62	108.65	109.21	107.2	106.17	108.78	111.8	109.62	106.77	108.23	106.07	105.55	105.92	111.81	108.44	106.13	106.97	105.89	104.88	109.32	108.54	108.91	109.57	107.06	107.31	105.61	106.25	107.35	103.56	103.99	101.16	110.2	109.15	112.27	103.91	106.84	109.06	104.45	107.95	108.83	105.71	107.92	109.42	107.99	111.1	107.2
110.95	108.14	108.53	110.19	109.32	105.42	107.69	108.23	108.09	112.76	106.88	108.96	109.83	107.42	113.54	110.61	108.9	107.43	103.74	108.29	111.86	102.86	105.45	109.2	111.58	107.97	106.52	114.07	108.07	109.9	107.96	106.37	109.75	107.57	109.2	109.52	109.5	109.29	108.3	111.82	104.69	104.23	108	115.81	103.98	107.91	108.08	109.47	111.34	109.89
98.311	100.95	93.221	98.198	103.23	101.4	100.61	96.733	97.841	99.296	96.947	100.68	95.946	102.3	99.596	100.56	96.803	101	101.09	95.453	98.258	97.579	97.54	94.801	97.404	95.981	97.648	97.508	100.57	102.86	98.603	101.25	98.757	95.753	99.637	96.228	97.494	101.14	96.884	94.904	98.625	95.387	95.621	98.114	95.276	104.33	98.726	99.802	95.787	96.511
110.55	106.81	106.17	104.5	103.68	108.84	103.48	103.27	107.99	103.73	110.75	105.59	104.06	106.96	107.01	102.74	104.15	105.83	110.12	104.25	105.14	104.51	105.08	106.45	105.82	108.02	103.1	108.66	108.49	105.51	110.06	96.886	106.3	105.92	106.47	108.37	104.36	104.19	109.73	110.36	101.51	107.9	104.63	106.69	106.14	103.69	103.27	110.21	104.41	105.35
97.357	100.31	99.718	100.6	98.301	103.59	104.88	96.258	105.7	101.01	101.2	97.69	99.606	98.685	104.44	99.479	99.316	100.27	103.33	101.29	101.96	99.961	100.31	99.27	99.669	104.05	105.65	100.82	99.954	102.64	103.32	102.16	101.7	98.506	100.53	101.37	101.68	98.754	98.213	106.17	101.48	99.827	103.81	103.98	100.93	99.41	98.942	100.23	102.18	102.66
106.02	105.99	104.21	106.16	102.81	107.28	107.11	105.19	105.82	107.63	107.51	102.03	104.27	102.3	105.22	103.22	103.67	106.47	111.33	106.75	106.37	108.47	104.05	103.32	104.44	100.07	106.19	107.39	102.6	106.16	106.62	104.62	104.48	104.62	104.24	102.74	105.86	102.52	104.02	106.56	104.27	105.77	103.31	103.04	104.04	105.94	104.63	107.94	105.51	101.89
99.909	95.635	98.929	100.24	98.315	98.78	97.227	95.954	96.905	99.528	99.973	102.71	97.645	99	97.566	95.694	100.76	94.007	102.32	98.171	99.019	100.79	99.603	99.503	101.24	97.626	100.35	103.21	94.915	97.411	96.919	100.84	100.2	98.619	92.088	103.84	101.35	96.216	101.17	100.49	99.774	96.857	101.02	101.42	100.88	102.07	98.217	102.45	97.029	98.025
108.6	111.8	114.22	110.87	108.67	109.02	107.56	109.98	109.45	110.82	109.17	110	108.19	110.92	113.13	109.69	108.44	110.99	110.29	109.94	112.7	113.08	103.48	110.6	113.3	110.71	111.78	113.54	113.87	111.87	111.91	106.38	112.78	111.05	108.73	111.71	108.67	111.61	108.54	108.46	110.02	109.98	111.18	112.52	106.98	111.91	107.36	105.59	117.17	112.33
99.093	100.61	100.77	97.626	102.4	97.076	102.9	102.22	104.57	100.63	96.098	97.585	101.44	97.657	101.65	99.1	101.02	100.35	94.472	98.374	98.224	92.556	99.459	96.611	97.967	98.458	98.536	101.46	94.975	95.871	101.43	97.79	96.909	98.824	98.889	101.85	97.822	100.25	96.47	98.537	97.829	97.642	100.01	98.599	101.75	93.33	98.601	95.953	96.175	98.495
106.96	106.27	102.96	107.77	108.36	109.16	105.55	106.19	109.1	105.45	106.46	110.76	109.08	104.28	104.87	103.64	107.84	106.12	105.24	106.63	106.36	104	106.52	108.8	105.89	106.72	100.59	107.12	106.68	105.57	106.52	102.23	104.16	104.06	104.58	105.02	103.83	108.23	106.02	104.43	109.87	111.18	102.31	108.36	107.64	107.7	106.04	108.91	103.94	104.43
106.37	110.7	110.74	105.57	104.48	105.94	109.24	105.13	111.42	104.75	109.7	108.41	111.92	109.4	105.72	109.07	110.51	111.25	110.26	108.03	107.72	107.4	107.55	104.69	112.09	106.13	106.57	108.13	106.21	107.07	110.2	105.46	106.14	103.52	106.78	106.19	107.52	108.62	107.72	112.78	108.08	108.04	109.84	108.68	105.53	105.82	110.72	108.94	104.25	108.66
105.24	109.05	107.94	107.72	112.3	106.98	106.91	111.07	111.1	107.98	111.33	106.3	106.81	110.43	106.47	108.13	109.32	106.67	108.87	105.94	108.6	109.43	111.17	109.22	109.59	109.41	112.19	108.35	109.19	100.77	109.44	105.31	107.5	109.17	108.32	109.23	108.17	110.37	109.59	109.35	106.6	106.32	105.77	106.26	107.38	107.68	111.54	106.99	104.83	113.16
109.62	106.28	112.4	105.45	108.09	111.13	107.43	104.96	109.26	108.46	110.29	109.35	105.64	107.92	106.21	104.58	108.14	106.92	106.36	107.34	104.95	106.46	112.62	111.19	107.44	109.9	109.02	106.54	110.34	108.74	104.66	105.73	104.38	107.55	109.12	107.89	107.2	109.06	108.29	108.6	106.64	105.17	101.45	109.96	109.36	108.31	108.29	112.26	106.6	108.63
98.1	105.28	98.639	102.37	100.23	99.972	99.248	100.08	100.53	99.081	96.217	100.11	98.711	98.258	95.03	97.475	97.028	102.14	97.493	99.836	94.865	97.017	102.03	98.708	101.03	96.35	100.43	101.16	96.574	95.069	101.18	98.266	94.81	93.957	102.12	99.632	95.612	93.949	98.167	96.499	99.865	97.683	97.368	94.992	98.074	102.84	101.82	99.574	100.63	96.507
104.46	110.74	104.19	108.95	114.07	109.35	107.56	108.17	108.89	105.92	111.38	105.75	111.96	108.44	108.36	106.73	106.25	108.86	109.35	108.21	110.64	107.14	106.48	108.84	106.2	112.11	108.77	108.9	105.98	107.62	107.48	104.52	110.93	110	108.37	107.49	111.51	109.19	112.76	111.07	110.13	106.03	105	109.74	108.63	114.93	109.03	107.64	107.65	115.56
106.02	102.37	106.42	105.44	107.37	102.87	105.23	106.85	109.86	107.6	105.17	103.5	108.18	105.23	108.25	101.99	102.71	108.76	108.31	106.97	107.26	105.65	108.18	100.66	108.17	107.34	104.31	109.54	105.82	101.29	101.05	109.49	108.77	103.74	106.68	106.38	103.35	105.08	103.48	110.73	103	107.02	107.21	105.67	105.79	106.04	107.16	109.14	108.15	106.11
112.69	107.04	110.34	107.05	106.29	109	111.38	109.18	110.26	110.77	109.47	106.14	110.96	106.77	105.68	115.23	108.62	107.15	106.1	105.95	107.95	108.11	108.5	109.7	107.84	111.61	109.44	107.03	102.97	112.22	108.13	102.73	105.14	106.11	106.03	109.22	110.55	107.2	108.33	100.01	104.4	108.58	107.98	105.13	109.67	106.97	108.34	107.8	107.25	104.34
98.91	94.888	97.672	99.381	102.52	98.516	99.976	97.315	96.957	100.82	99.543	96.796	96.95	96.873	92.372	101.25	98.209	99.645	99.589	97.601	101.89	97.455	98.616	96.478	100.84	98.341	101.24	98.566	99.072	101.66	100.31	99.019	98.664	95.782	98.218	102.77	97.592	95.461	100.34	100.02	103.57	102.76	96.526	101.82	100.48	100.16	96.881	104.69	101.79	100.69
106.37	108.05	110.74	111.11	107.64	110.76	112.38	106.11	105.87	109.04	111.22	104.98	105.96	108.65	108.42	110.63	112.81	108.81	108.9	103.63	110.52	105.39	110	109.4	106.18	107.04	110.31	109.88	109.74	107.42	104.89	106.79	107.53	103.35	107.62	110.58	109.02	104.09	109.13	108.54	107.61	107.51	108.99	105.67	104.39	107.01	111.62	106.36	110.12	107.11
107.34	106.25	105.8	103.97	108.21	105.58	105.9	108.68	103.64	99.673	103.95	102.24	103.13	105.94	107.49	102.18	103	107.68	103.35	103.45	106.51	103.64	108.42	107.27	106.92	108.12	112.08	105.51	105.56	104.71	107.21	105.4	108.49	105.24	106.46	105.26	101.32	106.8	103.25	103.98	106.32	105.89	105.96	107.83	106.14	107.78	104.55	104.73	104.79	99.932
109.5	108.37	103.72	111.09	111.8	106.49	103.89	102.41	106.99	104.94	102.15	101.72	102.38	107.96	106.02	106.33	105.25	106.93	107.23	103.48	107.11	105.78	102.74	105.96	107.84	105.78	98.901	105.81	100.03	102.42	101.91	104.57	106.5	112.83	105.83	98.927	107.13	105.61	107.89	105.36	107.11	110.24	102.61	105.21	101.63	103.91	108.46	104.54	106.15	110.52
110.23	110.29	109.69	112.05	112.75	107.66	108.61	113.39	107.97	111.12	114.26	110.23	111.51	114.27	109.06	109.29	109.62	109	110.22	108.05	111.04	111.61	108.9	106.36	106.82	109.75	109.96	102.18	109.25	111.68	109.85	111.7	113.69	115.85	111.98	110.73	111.3	113.52	113.59	113.17	112.5	112.14	109.73	108.21	114.47	116	114.09	112.69	108.25	107.64
104.36	102.75	104.47	100.8	103.45	106.77	104.56	96.687	104.42	108.13	103.97	105.47	109.72	112.53	102.94	108.19	101.44	104.88	104.66	102.58	108.76	104.34	111.13	109.39	110.77	103.19	104.75	105.18	102.03	108.36	103.82	105.24	107.38	104.51	110.38	108.15	108.54	104.26	105.17	108.01	104.93	106.73	104.53	103.7	108.92	105.23	106	105.4	107.26	108.52
99.678	97.22	97.449	102.04	96.142	98.748	98.984	98.45	101.67	96.54	98.005	97.786	97.346	97.834	102.46	96.197	100.3	94.247	98.216	95.749	94.198	94.86	96.047	100.2	99.478	93.833	96.484	101.19	100.39	96.147	100.36	97.2	98.939	97.123	93.936	97.628	98.293	97.901	96.39	93.843	99.484	99.054	94.236	97.101	97.297	99.661	97.398	92.523	99.705	92.896
109.26	106.63	106.9	102.75	102.21	107.32	104.74	106.66	104.9	108.27	109.66	107.68	108.14	108.42	103.54	108.72	109.34	103.56	104.35	104.55	107.74	102.07	106.95	109.08	105.25	101.58	106.86	104.58	107.65	109.01	104.35	106.2	105.63	106.62	105.79	104.3	107.79	108.42	108.33	104.58	104.76	111.73	108.93	105.32	101.82	102.52	103.87	104.68	102.4	106.64
104.69	105.38	102.52	109.74	107.47	103.76	107.85	107.3	105.79	108.07	102.27	107.52	106.08	107.05	107.76	109.41	109.68	103.96	102.56	103.24	103.55	105.49	103.35	107.96	101.1	107.14	102.06	106.14	105.63	105.01	105.47	104.52	99.988	104.83	103.24	101.27	107.9	105.81	105.96	107.08	105.49	105.53	102.19	105.32	106.39	104.6	101.95	105.21	107.41	110.5
99.638	99.684	101.62	102.21	101.45	103.3	103.72	97.304	98.947	102.47	101.97	100.69	99.481	101.01	97.955	102.52	94.546	101.16	106.98	102.32	99.206	98.8	105.44	107.75	103.85	101.2	100.14	101.6	102.59	95.955	102.17	100.43	101.56	100.76	102.48	94.524	98.121	99.244	97.993	98.746	97.189	103.42	100.06	98.918	101.22	104	100.11	98.279	100.97	103.15
102.3	103.92	101.83	103.67	107.05	107.45	104.15	105.17	106.89	108.14	103.09	105.65	107.84	108.37	104.29	103.83	106.26	113.19	104.56	112.3	103.8	104.22	105.12	104.59	104.71	107.68	107.21	105.56	106.3	102.06	104.63	105.33	108.38	103.46	103.61	106.74	104.57	102.24	107.27	107.97	105.22	102.66	104.68	104.54	105.57	104.98	101.9	105.62	104.01	102.63
108.4	107.36	110.35	104.36	106.2	103.95	111.55	104.63	112.69	108.54	104.87	107.46	103.61	102.62	105.76	105.71	106.38	105.01	107.55	107.39	103.97	110.12	104.72	110.04	105.1	102	106.29	100.77	106.86	109.23	104.69	104.38	109.23	105.57	105.67	104.45	108.04	104.06	104.66	102.28	106.82	103.1	102.94	105.48	107.14	104.15	105.84	103.47	107.25	106.56
107.45	106.17	104.07	109.35	104.09	104.95	105.28	105.93	108.09	105.63	106.25	103.15	100.94	102.63	103.59	107.16	103.68	102.96	104.99	105.38	105.34	102.28	111.97	107.29	107.69	105.5	100.42	104.82	106.42	106.06	104.9	110.46	103.81	107.69	102.63	102.08	106.08	109.16	105.16	107.71	100.76	110.7	107.86	110.63	101.07	104.66	109.38	106.6	107.37	104.6
108.66	107.86	104.09	109.22	104.71	102.2	106.87	102.95	109.33	105.57	103.99	105.91	108.91	101.29	104.85	107.19	106.35	108.24	105.63	105.38	103.69	108.34	106.67	105.24	104.2	106.12	107.68	107.63	104.33	105.92	109.69	108.24	104.23	102.21	107.48	105.8	106.52	108.65	107.57	106.31	109.88	104.86	102.27	106.09	106.34	106.22	111.44	104.72	100.76	99.806
108.89	110.43	108.24	111.24	109.47	109.85	105.35	113.46	108.52	111.31	107.65	110.28	109.69	104.2	111.87	108.09	109.77	107.59	112.54	103.68	107.18	105.37	105.84	108.97	104.44	106.29	109.08	110.76	106.37	109.16	108.48	110.89	108.7	107.55	107.67	108.88	106.03	107.15	108.33	111.01	106.94	106.07	104.2	104.35	107.88	109.11	109.81	107.06	112.33	109.66
97.68	103.51	102.82	101.62	101.99	102.05	100.02	97.995	97.293	95.218	99.242	105.77	106.88	99.67	99.202	100.61	101.98	104.57	100.67	100.77	104.36	101.12	97.363	97.108	97.764	99.422	100.99	101.41	97.574	100.73	103.49	101.24	99.689	98.126	100.85	98.779	99.565	107.72	96.736	101.34	101.28	98.919	103.87	103.89	99.058	102.41	94.996	100.89	100.75	106.67
110.06	110.4	108.84	106.62	109.38	108.65	111.42	110.25	109.34	107.28	107.7	107.73	107.95	109.95	108.59	104.87	107.9	108.17	107.35	113.28	104.87	106.34	104.14	109.94	107.18	108.97	108.96	107.03	109.26	108.34	107.95	105.64	105.69	104.34	109.4	115.03	106.78	109.22	106.15	109.53	108.75	107.48	107.62	108.94	107.69	110.62	107.74	108.4	109.67	104.64
107.05	104.58	107.91	106.2	103.91	108.25	106.91	104.95	104.45	103.53	105.65	100.72	109.35	104.51	105.37	106.71	105.54	109.05	104.71	111.73	102.94	107.49	107.19	104.08	106.83	105.61	104.18	104.42	106.52	103.03	105.77	110.03	108.24	107.07	105.36	106.27	102.47	104.29	104.55	104.48	105.13	106.29	104.15	102.36	110.52	104.14	105.58	106.96	105.04	103.35
111.64	110.99	109.29	111.14	105.94	115.75	110.11	107.88	106.54	102.91	107.03	108.81	108.84	108.71	106.95	106.65	108.95	110.17	104.9	105.34	108.87	105.96	106.11	108.17	107.7	110.58	107.86	104.38	110.38	108.9	106.86	110.43	104.33	105.43	103.77	108.24	110.29	106.62	109.84	109.52	104.23	107.99	107.14	107.22	106.01	104.37	105.8	108.56	106.32	109.4
102.09	103.35	108.53	110.69	106.42	102.9	108.29	103.03	104.78	104.24	102.23	107.67	106.25	108.42	101.6	101.7	103.3	105	106.8	105.33	98.576	105.84	101.82	104.4	102.42	111.74	100.89	105.65	108.9	104.9	107.16	104.03	97.132	102.18	104.79	105.42	106.61	104.04	104.55	106.25	104.45	105.08	108.23	103.12	103.71	102.34	107.95	106.13	107.47	110.03
108.53	107.61	103.74	109.76	106.76	111.18	111.46	105.4	112.66	109.82	105.86	112.09	109.67	102.78	112.25	104.91	106.09	100.67	106.43	110.22	107.24	116.01	109.75	112.02	110.3	107.11	112.06	107.9	106.6	106.99	105.43	108.5	108.84	109.78	106.64	107.35	109.64	107.23	107.99	108.24	112.5	108.6	105.34	108.51	109.91	108.15	110.78	107.72	106.43	106.53
102.78	106.92	106.47	105.26	104.69	103.36	107.73	104.96	107.95	107.29	108.05	107.46	104.9	107.71	110.55	105.7	103.23	102.7	103.8	102.81	105.53	107.49	102.03	107	104.69	106.85	105.32	101.66	102.13	103.56	106.66	108.06	103.74	106.87	106.28	105.4	104.01	107.4	102.64	112.08	104.98	108.3	103.6	108.84	105.33	103.52	103.33	106.24	107.74	99.541
98.587	101.82	98.669	100.88	100.18	97.825	99.84	98.403	99.538	96.491	93.952	100.95	94.978	100.75	100.36	96.978	98.579	95.572	100.48	98.787	97.137	101.43	93.835	103.59	93.817	98.17	99.337	100.21	105.07	98.604	96.744	101.57	95.784	99.484	94.301	98.044	102.93	97.684	95.48	94.89	99.291	97.116	101.28	97.977	100.83	98.998	99.314	92.718	97.611	96.883
108.19	104.21	110.85	105.91	106.1	104.2	104.83	106.49	111.11	106.77	103.26	104.8	110.17	104.07	106.88	105.04	107.05	106.48	103.91	104.97	109.6	103.46	102.22	106.82	107.2	107.44	101.07	104.9	109.98	103.57	103.65	105.22	104.25	103.87	109.74	105.43	102.34	105.84	105.89	104.6	110.15	109.03	103.82	111.65	106.38	107.18	102.11	104.18	105.07	105.99
110.16	105.93	110.06	107.34	110.04	109.67	111.15	109.77	110.16	109.58	107.6	108.85	107.72	107.57	110.22	109.84	110.14	109.33	109.45	106.23	111.86	107.61	104.54	105.57	108.42	106.07	105.54	103.68	106.7	106.29	111.54	109.27	104.58	112.76	108.73	108.06	105.83	108.85	106.6	109.26	112.36	108.03	107.36	108.37	104.26	107.47	107.28	101.46	107.33	111.63
105.88	108.74	108.61	104.89	109.54	109.04	105.31	106.87	108.49	105.87	109.44	108.59	110.14	109.12	109.07	110.43	110.04	107.2	106.33	110.25	108.12	106.94	106.04	112.49	109.97	111.35	104.99	107.71	111.01	104.58	104.21	107.13	108.33	109.29	113.66	111.62	108.96	102.98	105.8	109.58	108.46	108.06	110.46	108.76	107.23	109.61	110.06	109.14	107.01	107.9
98.657	97.93	99.05	95.249	99.554	101.22	98.429	99.12	101.16	98.665	97.384	101.73	97.372	100.32	99.497	101.26	100.54	99.802	99.859	102.9	97.794	98.113	99.372	96.092	95.028	102.57	100.38	98.426	97.963	99.354	96.423	97.497	100.66	97.307	95.369	98.537	103.45	101.23	98.127	101.49	97.301	97.663	97.786	100.54	95.085	98.976	96.412	96.276	103.09	97.812
103.61	103.21	103.58	103.21	106.23	107.44	104.75	107.06	106.26	108.62	104.2	107.03	109.19	110.89	102.59	105.91	106.57	108.65	100.83	102.1	101.33	107.69	105.66	109.19	104.55	111.14	104.58	106.02	107.3	104.88	105.31	105.61	105.07	108.86	105.66	107.63	101.47	105.03	107.14	103.82	107.88	105.21	106.8	107.27	109.86	106.42	104.42	103.25	113.51	106.78
104.43	106.05	110.02	106.42	105.85	105.71	104.39	109.24	107.77	107.62	106.82	108.17	106.24	108.15	110.02	108.91	105.26	103.75	106.97	110.76	109.05	107.26	109.14	105.63	110.07	104.83	104.35	106.78	105.45	108.23	105.15	108.14	102.78	106.35	105.74	104.48	106.96	106.65	107.99	106.01	111.08	105.93	107.32	106.49	105.7	106.56	104.84	104.87	109.48	102.64
106.21	106.05	105	105.65	102.74	105.03	103.11	105.5	105.4	103.03	108.54	105.88	105.12	105.29	105.36	107.57	111.04	103.37	103.3	105.28	108.84	106.74	111.74	105.9	106.25	105.01	105.43	106.83	106.52	107.7	107.84	106.82	104.3	108.49	100.88	104.59	100.34	103.3	104.42	104.05	105.13	102.01	106.17	108.22	102.95	109.54	108.25	101.63	107.92	105.03
100.13	97.719	93.615	99.723	92.476	97.592	100.35	101.73	99.563	101.45	101.76	99.446	94.025	96.707	99.201	100.79	96.769	104.11	99.625	96.415	94.973	99.496	95.715	98.199	101.74	97.073	93.678	96.949	96.954	100.96	95.81	98.698	99.435	98.465	98.488	97.409	99.25	96.032	93.269	102.92	103.06	99.066	98.777	94.773	99.787	98.019	99.216	103.63	98.457	99.684
100.95	106.67	109.56	107.49	107.27	107.56	106.76	103.98	101.12	107.95	105.5	106.23	108.89	109.73	103.37	104.06	108.65	102.69	102.5	104.1	108.15	106.25	105.96	108.55	102.64	106.61	105.16	108.11	105.88	106.52	105.86	106.16	105.1	104.39	105.76	106.02	104.18	103.62	106.23	106	102.36	105.41	111.29	112.78	102.47	104.06	103.51	104.58	106.91	101.89
97.575	97.041	98.732	100.92	94.996	102.29	97.725	98.314	95.76	96.203	96.943	98.883	97.721	100.05	96.143	101.1	98.817	102.48	101.86	97.715	100.13	97.279	100.11	96.437	96.672	101.21	96.785	98.108	99.275	99.814	98.236	105.06	98.068	96.933	99.214	99.424	98.218	97.325	102.96	101.37	96.935	97.006	99.778	100.74	98.855	103.2	96.205	96.85	98.859	95.171
106.72	102.12	100.53	102.32	100.51	101.87	106.36	101.47	102.07	105.01	107.12	100.44	104.54	99.866	106.41	101.42	104.66	104.53	103.24	106.89	100.85	102.58	100.4	102.14	100.86	106.47	101.92	101	102.13	102.43	101.19	103.89	104.3	103.47	101.99	101.79	106.61	101.16	101.08	103	99.728	103.48	97.279	106.35	104.63	100.24	101.66	104.07	102.32	101.7
94.096	98.708	95.291	99.71	100.72	97.781	100.14	94.374	98.665	97.021	98.457	94.417	100.52	99.28	97.795	93.924	99.615	95.934	99.226	94.721	98.975	95.033	97.345	102.13	96.199	100.71	100.62	96.546	97.195	102.57	96.917	99.865	103.54	98.85	96.642	98.23	99.76	98.906	98.223	91.816	97.718	101.43	95.43	100.42	96.221	100.7	100.55	96.922	104.14	94.113
112.94	107.78	102.27	107.37	105.66	113.03	104.15	106.05	108.17	103.99	109.84	107.44	107.88	109.13	109.44	106.8	107.64	108.73	106.09	103.24	109.45	107.23	104.28	109.53	108.98	109.19	108	104.29	107.43	109.5	107.17	112.09	112.1	107.98	107.57	110.02	105.7	106.48	105.28	110.93	106.81	109.04	110.85	108.76	101.92	110.91	105.37	105.62	108.48	109.68
104.06	105.86	109.98	112.75	108.8	104.93	106.18	104.91	105.81	106.77	109.96	111.11	106.33	106.99	109.75	107.36	106.15	109.35	108.67	108.14	110.2	106.25	108.33	107.6	107.01	109.89	110.69	111.21	111.78	105.7	102.64	107.3	109.86	109.04	111.49	110.45	106.92	107.35	109.49	108.51	106.54	107.33	106.66	107.4	106.96	105.54	105.81	108.84	103.21	110.17
102.44	97.662	102	98.704	95.19	98.422	93.77	98.711	99.942	99.116	94.021	94.854	94.256	96.201	97.815	95.425	96.934	100.51	98.778	97.741	97.776	95.714	97.614	101.8	100.29	100.72	97.56	97.709	98.447	96.119	100.16	100.81	98.79	95.157	97.354	95.368	94.978	97.035	98.771	99.156	96.796	97.647	95.034	96.286	92.736	96.116	97.034	93.243	103.52	97.672
102.07	98.077	104.25	101.76	97.52	104.11	97.737	99.977	102.75	98.604	99.599	101.15	98.442	105.01	98.966	102.61	104.38	95.35	102.29	102.44	101.7	99.642	96.045	101.03	98.133	96.457	99.814	99.003	100.29	95.182	105.15	102.92	100.02	98.389	100.33	97.428	99.338	102.28	97.592	100.71	102.92	102.6	98.971	101.01	101.7	100.1	98.363	99.049	98.958	101.65
105.93	104.8	107.1	104.68	106.43	105.37	106.73	102.99	109.52	103.2	103.7	108.74	103.32	104.65	105.95	106.64	107.01	105.35	108.14	103.87	100.97	108.07	104.14	108.93	105.26	103.17	103.87	106.91	109.28	107.38	100.9	108.03	101.92	104.58	110.09	101.86	103.65	107.7	103.32	104.04	102.52	105.96	107.12	106.31	107.92	101.07	105.87	107.18	105.77	101.68
107.27	107.46	107.68	105.79	106.86	109.03	106.4	110.8	108.74	106.81	105.98	110.12	108.63	101.19	110.32	104.21	111.54	105.44	108.09	106.44	107.07	105.79	108.94	105.89	104.58	103.61	108.62	104.96	104.3	109.86	108.25	106.3	110.51	111.09	110.08	108.31	111.34	109.29	106.33	108.12	106.98	106.94	109.59	108.3	110.88	109.09	110.97	106.54	109.82	107.35
99.26	107.51	107.12	104.04	107.13	111.24	110.02	108.13	104.65	102.47	110.11	105.24	102.62	106.75	105.59	108.18	110.3	102.12	107.99	104.75	104.56	102.67	106.29	110.32	103.74	102.16	104.55	103.58	107.28	103.56	105.85	105.57	109.06	110.25	109.1	108.22	102.74	106.01	111.35	106.15	105.66	107.46	105.37	101.72	105.45	103.67	103.09	105.67	106.98	106.6
101.13	108.05	102.15	108.83	111.48	108.72	105.58	109.54	107.39	106.63	105.74	105.66	109.94	104.46	105.24	103.12	105.39	106.52	103.75	103.8	106.12	102.39	102.05	106.61	106.03	101	108.13	103.34	102.97	100.58	100.51	106.76	106.29	109.78	104.56	106.75	105.37	106.24	105.62	107.2	104.35	100.81	105.05	110.35	109.37	105.44	104.5	104.12	102.07	108.16
101.14	101.16	98.705	99.556	101.83	97.285	102.2	101.77	98.903	107.82	97.359	99.413	105.03	98.008	100.89	100.08	102.7	100.59	100.61	97.381	103.85	101.55	101.17	99.481	100.14	97.513	100.84	98.95	103.52	103.12	100.95	95.849	101.93	101.16	99.203	104.03	103.99	101.39	104.74	101.97	97.902	103.05	102.45	101.37	98.223	101.78	100.64	99.849	104.6	97.723
104.46	106.72	104.56	106.52	111.35	101.89	105.83	106.21	107.63	105.4	104.91	103.58	104.8	106.31	108.23	104.38	106.75	104.2	101.41	107.14	103.71	108.55	102.79	105.63	109.81	105.19	104.8	109.27	107.19	104.74	106.75	106.54	106.6	104.32	103.59	102.31	108.24	104.2	106.16	107.55	105.96	106.16	106.71	102.86	102.98	104.88	104.41	104.42	105.69	107.09
107.54	108.02	107.16	105.59	106.19	110.7	113.75	108.89	107.05	108.41	109.67	107.12	108.29	109.54	107.31	109.18	108.75	109.88	110.52	109.43	106.2	109.11	108.72	109.71	107.28	111.53	103.42	106.26	108.9	110.89	108.12	110.46	106.38	110.08	108.06	106.91	109.05	105.67	107.67	110.13	108.84	105.74	113.25	105.64	111.13	112.37	107.79	109.35	110.38	106.86
105.55	105.55	103.54	110.61	112.5	109.25	104.1	107.34	109.24	104.47	106.73	104.81	109.73	108.24	107.47	109.88	104.88	107.71	105.87	108.9	106.41	105.81	106.48	104.51	108.31	107.19	104.14	105.58	102.32	103.18	108.06	107.96	109.58	107.7	101.79	103.34	112.11	105.25	111.14	109.37	107.03	109.82	102.83	105.3	107.23	112.09	108.76	106.39	103.11	104.01
108.53	107.24	109.5	106.39	109.34	105.81	102.57	104.41	107.65	108.78	108.8	107.38	106.6	104.19	107.11	108.44	108.06	110.6	106.42	103.27	109.06	112.03	106.6	110.91	107.02	108.38	108.35	110.54	108.65	110.44	106.75	111.19	104.63	105.56	108.58	111.37	108.82	111.8	106.54	109.49	108.74	106.88	107.12	110.13	109.07	108.7	105.2	110.31	106.94	106.24
98.437	96.477	97.191	103.14	94.406	96.162	94.117	95.439	104.23	98.057	101.1	103.6	98.841	100.92	96.681	97.048	100.76	95.127	101.24	94.55	101.83	98.349	96.698	97.896	99.983	97.879	101.55	96.37	96.397	95.807	97.032	96.817	99.493	98.439	98.173	100.52	100.44	99.935	99.397	99.144	95.435	94.626	95.791	99.379	96.437	97.486	96.779	94.132	96.355	102.53
107.02	106.39	106.99	108.62	106.69	109.64	104.31	108.81	108.53	107.15	106.42	113.76	105.27	108.74	109.86	109.62	103.95	107.31	109.92	105.98	107.13	109.59	110.6	106.32	108.02	104.67	109.52	106.81	110.47	107.51	110.6	110.5	111.82	108.81	105.53	109.52	112.21	109.99	110.3	108	106.16	107.91	109.24	108.73	107.19	107.03	108.36	109.1	109	109.8
99.932	98.165	96.485	97.266	97.258	98.257	98.471	96.17	97.529	101.44	97.987	99.225	99.982	101.15	101.79	98.94	98.106	101.44	95.618	99.075	101.18	97.402	102.87	94.25	97.19	101.29	101.32	101.42	99.383	97.189	96.549	99.002	100.45	101.43	93.463	98.292	98.657	102.71	99.725	96.889	96.955	102.49	97.245	99.373	92.701	97.858	100.71	99.485	98.79	98.896
109.78	107.69	108.09	104.8	104.57	108.59	100.95	102	104.73	110.15	103.02	106.55	102.03	107.41	108.92	104.65	105.53	104.39	103.73	110.13	103.22	102.96	109.81	104.76	104.63	102.67	108.88	102.04	103.49	107.73	105.11	106.48	105.88	106.19	104.45	102.87	102.72	105.27	104.15	105.44	106.44	106.34	101.88	104.08	106.35	103.74	103.81	102.03	103.65	100.97
110.65	108.4	106.44	108.22	108.44	110.19	108.35	105.66	108.9	109.14	104.32	107.96	106.33	106.83	112.13	106.06	108.01	110.33	109.86	110.2	109.08	113.01	104.75	111.35	107.35	105.01	105.28	106.7	107.07	105.66	107.23	110.59	103.88	108.78	109.72	106.37	109.61	106.37	104.22	107.92	105.61	111.08	105.95	106.34	114.18	102.56	110.18	110.07	107.18	107.32
99.284	99.364	97.48	101.31	101.05	100.55	94.914	98.621	94.146	103.95	99.747	104.67	98.734	100.08	101.37	102.24	100.79	97.091	99.9	100.97	100.16	100.12	100.39	106.43	102.72	97.628	99.263	101.71	105.26	94.578	102.35	100.69	96.984	99.138	98.108	100.29	97.978	101.45	104.26	96.948	103.53	99.27	102.16	101.79	101.49	100.7	97.145	99.744	99.372	100.71
98.639	100.89	99.362	103.86	102.4	100.35	101.12	100.66	100.95	104.88	100.2	101.85	101.53	99.498	101.59	94.184	99.756	96.39	100.22	98.007	100.72	102.72	98.915	105.46	102.21	100.91	101	100.26	102.6	98.81	99.704	98.641	100.9	94.313	101.33	101.62	106.53	101.28	104.32	103.69	100.33	97.447	104.94	100.08	99.496	102.18	102.87	100.02	99.568	104.26
109.76	103.67	107.76	113.22	111.6	112.73	108.84	114.48	107.11	105.82	110.11	105.67	108.08	107.59	108.2	108.27	107.56	108.77	104.23	106.49	110.64	107.67	103.42	105.36	110.73	103.99	110.7	109.38	108.42	116.39	108.89	110.46	110.36	104.46	108.41	109.98	104.74	112.65	110.04	106.57	103.02	108.68	110.99	108.12	106.72	104.54	110.99	109.5	105.86	107.31
100.8	95.566	100.85	101.23	100.64	95.249	99.012	99.174	99.615	98.275	96.673	95.578	97.793	98.435	97.551	99.413	99.946	98.914	103.7	93.531	99.26	95.51	97.6	98.281	102.13	96.481	99.788	96.988	99.681	97.854	100.97	101.39	96.116	102.4	101.28	98.535	93.093	98.812	100.37	96.778	98.838	95.754	99.363	96.937	98.554	101.75	94.79	97.052	99.559	97.825
103.13	103.03	105.1	107.97	107.84	107.94	104.89	106.67	103.97	102.89	108.29	105.02	104.9	108.06	108.21	107.82	108.15	106.59	106.49	106.77	103.04	106.17	108.25	106.52	104.43	108.28	105.91	106.12	105.04	109.06	107.37	103.42	103.51	108.4	105.17	104.78	106.91	105.26	107.63	108.9	109.75	106.31	106.82	107.15	106.3	107.67	108.12	108.81	104.16	104.32
103.3	100.33	101.35	98.098	97.871	100.1	103.84	102.44	102.51	102.62	104.18	97.873	99.208	100.79	97.847	97.279	95.577	100.87	100.98	97.032	97.532	96.442	96.412	99.445	101.28	100.41	93.865	97.373	98.952	98.67	98.917	97.633	100.34	95.516	98.296	100.63	95.257	98.083	97.58	95.594	102.49	98.666	96.118	95.946	105.55	100.65	98.843	98.542	94.326	99.956
100.55	96.293	95.073	98.356	104.74	100.2	95.516	99.582	96.829	100.51	96.9	98.857	98.752	96.509	98.598	95.334	94.761	96.272	101.03	97.425	98.832	94.86	96.231	98.76	96.189	101.46	99.507	99.031	97.959	97.56	98.597	96.174	96.614	99.099	99.595	99.957	94.053	103.24	100.13	99.535	98.692	96.852	99.213	99.154	98.739	99.785	98.786	100.36	96.094	99.727
107.46	108.93	104.9	104.69	106.74	108.02	109.27	108.59	104.9	107.5	109.01	108.55	101.59	103.47	104.83	108.4	105.56	106.14	111.79	106.43	103.1	105.45	102.04	105.57	107.63	105.24	103.31	100.32	103.94	103.93	105.77	102.53	106.41	104.22	108.27	109.55	106.41	110.38	104.89	107.55	103.9	104.19	107.9	108.72	106.16	106.49	105.78	104.79	101.73	104.43
95.98	103.21	99.764	103.03	105.87	98.163	99.479	100.22	102.22	97.791	96.125	98.752	102.67	100.52	96.674	98.584	103	98.23	96.459	96.82	102.49	101.2	97.817	95.97	100.77	100.7	95.333	98.802	94.966	101.44	97.899	98.41	101.26	97.287	101.29	96.913	102.41	101.79	100.96	96.274	98.938	99.788	98.761	101.18	98.143	102.93	102.42	100.28	98.498	101.11
103.59	104.56	108.75	105.68	106.25	104.4	106.7	107.14	103.08	110.1	107.33	110.21	104.78	110.97	104.97	109.23	106.4	106.59	105.08	107.57	104.78	104.02	105.11	111.71	103.28	110.71	109.92	109.04	110.46	110.26	106.13	103.13	104.95	101.98	104.74	107.22	103.55	102.2	106.68	111.76	106.57	106.22	106.65	108.31	105.23	104.21	106.88	107.93	108.46	107.6
100.92	96.547	96.285	97.965	98.921	100.35	98.267	95.481	97.75	99.88	94.127	99.811	99.795	100.29	94.749	100.48	103.19	97.936	99.978	95.524	99.504	96.959	97.253	97.499	97.796	96.357	100.35	95.331	98.262	96.242	98.326	97.193	98.431	97.407	100.61	94.827	96.676	97.329	97.596	96.699	102.84	96.555	96.002	93.144	97.273	98.447	99.132	98.745	97.806	101.28
110.71	109.31	108.72	110.62	110.56	108.7	109.32	110.45	111.65	114.78	111.8	106.88	108.66	114.35	114.03	107.7	107.29	108.27	110.91	108.04	109.74	111.38	108.89	107.91	113.8	108.72	112.05	110.92	108.21	107.12	111.89	111.07	114.14	107.82	107.15	109.01	111.46	115.51	113.02	109.39	107.92	108.74	112.85	108.38	112.93	106.25	109.09	106.79	115.6	107.71
104.72	107.86	108.87	104.93	107.05	104.2	105.76	107	110.34	104.58	109.84	102.83	109.37	105.67	103.5	107.78	106.58	109.43	108.9	106.33	104.34	99.035	108.73	107.37	106.38	102.45	103.92	107.12	103.47	104.19	108.87	104.11	104.69	102.42	111.95	104.44	105.49	103.86	103.94	104.92	106.53	106.14	102.38	103.22	108.66	104.94	108.24	107.63	109.77	108.23
106.69	111.97	110.48	109.27	107.82	108.35	107.18	105.29	109.35	111.44	109.41	109.52	106.71	104.96	111.97	104.44	110.28	114.3	105.7	104.76	108.96	109.83	110.7	107.4	108.15	109	105.52	111.58	114.32	110.04	106.12	109.28	108.42	108.01	105.44	110.08	107.58	107.17	105.91	107.47	108.28	109.21	107.25	108.67	105.97	105.63	106.6	104.47	109.12	108.35
106.96	106.26	113.89	107.67	109.93	107.25	111.55	106.07	110.88	104.89	109.8	113.29	106.89	110.72	109.05	109.7	107.33	107.33	109.85	110.4	111.8	105.9	108.63	107.84	109.25	110.61	105.23	108.21	106.04	103.96	112.13	105.06	109	111.79	108.57	105.91	109.01	108.17	108.17	105.88	113.93	112.25	110.97	108.25	105.75	108.21	113.74	107.94	105.28	107.47
108.38	106.11	106.19	104.11	108.81	104.32	109.68	110.52	111.02	104.54	110.52	105.51	107.98	108.36	107.16	104.45	105.74	111.98	106.48	104.47	109.26	105.45	111.55	107.33	106.62	105.73	108.04	111.8	112	109.85	107.54	107.66	108.74	109.52	108.15	105.75	112.32	107.75	109.91	109.61	109.91	108.9	109.53	104.82	109.79	103.37	105.15	109.31	108.62	110.28
105.46	105.09	109.23	106.17	111.74	113.01	106.38	107.19	112.16	110.75	102.83	108.44	112.3	106.33	107.26	107.16	107.81	105.96	112.98	107.53	112.69	113.84	110.32	108.29	105.7	105.58	107.51	106.73	108.92	109.95	107.06	107.4	107.71	107.41	110.97	114.25	104.86	110.4	109.79	111.24	103.54	106.92	107	109.99	107.58	110.04	105.82	108.76	108.92	109.77
95.441	99.386	98.134	101.36	92.726	99.12	99.528	100.67	98.406	97.414	99.455	94.502	98.266	95.829	94.516	98.409	99.007	99.348	100.32	100.84	96.221	101.96	97.761	101.04	101.08	102.47	97.661	99.523	98.5	96.485	96.177	101.06	97.672	100.19	96.021	94.977	97.343	99.933	99.61	97.553	98.007	96.194	96.111	98.877	99.863	101.27	97.536	100.34	98.209	96.776
105.72	107.65	106.42	107.26	100.33	106.74	100.12	107.59	108.87	106.16	107.19	105.33	104.35	108.07	112.5	106.02	105.38	106.27	106.71	107.19	102.03	106.68	104.39	104.43	109.85	104.34	107.86	106.52	107.9	109.21	107.52	102.68	111.98	111.33	110.07	103.71	102.63	100.96	105.36	103.91	107.65	110.38	103.68	107.88	104.55	104.92	104.93	106.14	105.41	104.01
105.49	107.35	102.25	113.72	108.03	112.54	106.15	106.46	109.61	110	107.82	104.11	106.36	108.26	108.05	110.46	106.55	104.82	110.84	106.72	107.17	113.03	106.48	106.49	105.1	106.1	108.11	110.6	107.7	109.71	109.6	104.65	109.59	105.61	105.58	112.2	106.95	110.37	107.17	108.51	105.14	107.76	108.06	111.55	103.28	106.99	106.11	108.7	105.14	102.51
115.72	105.79	107.51	108.3	106.39	102.46	111	104.56	105.41	103.17	110.76	107.49	111.72	109.15	109	110.57	107.41	102.2	106.26	107.05	105.15	106.81	107.3	107.47	104.85	116.31	107.65	103.45	111.99	111.68	104.92	108.62	105.32	104.03	108.67	107.25	105.85	112.21	110.12	108.31	109.92	110.48	109.71	105.74	109.05	105.75	108.11	109.52	107.45	102.47
107.46	106.34	104.81	106.69	107.14	102.33	105.67	102.11	104.93	104.75	104.19	107.38	102.9	112.39	112.8	106.5	107.03	106.05	104.68	103.18	107.67	105.73	109.82	103.06	104.36	105.65	99.485	108.18	106.05	104.71	105.74	103.18	110.07	106.53	104.85	106.67	113.18	104.72	102.08	104.2	106.99	106.55	105.65	109.27	105.19	104.75	103.56	106.58	106.46	107.57
104.43	105.2	107.1	109.77	103.45	104.44	101.74	105.71	102.52	107.5	110.04	104.7	101.64	103.75	109.57	105.23	103.99	105.67	109.14	106.29	104.19	104.76	107.71	105.47	102	107.18	105.42	100.64	105.02	105.63	108.91	109.13	106.47	103.8	107.06	106.04	107.87	110.93	104.21	106.76	104.48	107.42	107.59	103.69	108.95	106.93	107.96	107.74	108.49	101.73
104.66	109.43	105.43	114.17	102.62	104.82	107.43	108.14	107.17	103.73	105.44	106.88	107.7	100.74	104.4	106.31	109.67	105.67	104.68	109.39	109.77	107.64	108.6	107.04	105.55	106.11	106.68	107.81	106.89	110.66	103.14	105.81	106.44	106.53	108.26	108.05	104.92	109.05	104.61	107.7	104	106.26	110.08	106.48	104.46	106.8	107.02	108.34	103.13	107.62
108.55	107.53	108.75	109.73	109.25	107.24	108.75	107.22	112.25	104	101.3	110.56	109.67	110.05	105.3	112.61	103.74	105.63	111.97	105.56	105.98	110.26	108.16	111.1	112.69	107.44	107.72	110.24	104.99	107.43	108.29	110.03	106.34	106.06	105.74	107.5	107.18	109.32	107.6	107.75	109.4	110.48	112.41	110.06	106.14	108.23	106.1	108.93	107.18	108.46
104.2	107.12	103.09	106.43	106.25	105.53	105.06	108.29	106.15	110.06	107.34	106.99	105.97	109.53	107.73	107.88	106.23	104.19	107.44	109.3	108.8	100.96	103.98	103.52	107.36	103.17	107.09	107.19	103.03	104.94	108.38	107.5	101.44	100.7	99.606	107.05	103.43	105.21	104.09	112.02	105.07	102.43	102.63	103.06	106.07	108.78	100.62	100.96	105.46	108.75
112.81	109.33	104.33	106.14	106.35	103.08	105.63	102.36	104.47	106.24	102.08	108.29	108.09	109.03	104.59	102.74	105.7	103.32	105.23	102.69	105.37	103.09	107.11	104.72	107.4	106.81	107.87	105.36	105.37	103.84	102.81	104.15	104.17	103.75	103.65	99.727	104.11	105.68	109.04	110.96	105.76	107.98	108.6	109.26	107.17	103.71	105.25	106.63	104.53	106.94
106.88	105.46	108.41	108.15	112.49	105.24	110.02	108.33	109.12	106.59	112.52	112.78	111.64	107.36	104.89	110.34	107.9	104.71	108.23	109.33	108.31	109.85	108.63	107.8	111.36	112.18	105.96	105.18	109.43	112.52	107.48	106.28	109.87	103.92	105.37	109.76	109.54	106.33	106.35	109.06	111.79	112.33	107.49	112.63	107.73	111.16	106.5	107.82	108.98	106.7
106.48	107.02	106.41	101.6	109.97	104.96	106.12	108.33	105.31	106.03	104.74	102.65	104.13	104.8	107.04	102.7	103	106.99	110.06	106.01	101.12	106	103.03	106.05	106.26	110.55	106.04	110.21	105.01	109.72	106.24	106.8	107.3	100.6	107.89	98.736	110.25	103.56	101.97	109.35	105.51	102.28	104.97	103.26	104.81	103.17	105.35	105.65	103.78	104.62
106.35	109.12	103.78	106.48	104.6	105.55	105.23	109.71	104.49	104.79	105.96	104.26	105.56	108.41	107.48	107.58	104.79	105.49	105.06	106.58	105.05	104.66	104.09	100.94	106.48	105.18	103.54	109.44	105.81	105.78	105.44	107.82	106.29	103.16	104.76	107.89	104.44	107.65	103.93	105.07	109.58	104.11	105.33	102.47	104.88	105.41	104.78	104.1	105	107.41
107.12	109.13	104.47	108.73	108.39	102.9	102.71	107.89	105.96	104.7	107.49	105.91	107.59	101.38	106.88	105.41	108.61	101.92	107.54	107.31	105.96	110.05	107.7	104.78	109.54	104.18	106.65	109.65	103.12	105.89	106.65	103.56	106.42	108.27	103.97	107.18	111.74	103.56	110.24	103.37	107.42	105.7	107.18	104.29	103.56	101.28	105.91	103.84	100.36	106.62
102.9	106.01	101.68	103.2	104.41	102.94	107.95	106.23	103.95	111.31	104.93	106.19	108.62	108.44	106.19	108.8	106.6	107.12	101.71	110.82	109.56	106.21	106.02	101.13	102.22	108.73	106.33	102.71	104.34	106.14	108.02	107.8	106.27	102.3	101.42	104.64	105.06	103.6	102.44	107.9	108.95	107.98	106.91	105.31	107.67	109.79	102.8	107.29	102.77	105.93
96.541	100.53	101.9	98.481	93.474	98.536	94.55	100.67	102.18	95.988	98.601	102.07	105	93.708	94.825	95.871	98.189	97.111	100.12	97.761	100.62	96.922	98.785	97.115	95.714	96.296	95.813	100.93	95.311	100.51	97.012	100.6	100.1	101.15	100.52	100.06	100.6	98.172	98.086	93.058	96.981	99.176	95.453	94.391	96.589	97.942	98.68	94.855	104.41	96.481
106.4	103.08	104.19	107.84	104.61	102.64	106.93	103.4	107.64	105.07	105.55	103.64	105.45	104.05	101.66	105.56	103.61	107.56	109.69	106.14	105.72	105.92	107.56	108.51	109.42	104.24	103.88	109.56	106.65	105.33	103.41	103.77	106.89	103.69	108.82	102.93	104.64	103.55	104.79	107.55	108.16	108.82	108.79	104.31	104.83	106.78	100.94	106.96	108.53	105.19
103.19	104.1	108.85	104.2	106.39	107.06	102.38	104.91	109.37	105.41	104.85	109.22	102.24	104.1	106.61	104.87	106.78	104.65	110.99	107.26	104.09	105.57	104.22	108.98	104.76	108.07	100.52	103.61	102.86	105.87	108.72	105.5	101.26	104.9	101.49	103.98	104.59	103.78	106.4	107.13	107.07	98.396	104.46	103.75	107.44	104.29	107.34	105.56	106.31	107.02
106.78	108.69	106.83	103.68	100.26	101.45	107.28	106.17	106.45	108.36	102.94	107.41	105.76	107.89	105.23	108.94	106.77	110.92	104.97	102.2	105.44	108.51	106.47	105.44	104.64	102.71	108.78	107.31	105.6	105.49	103.98	103.08	102.2	106.81	102.31	100.62	101.94	109.11	103.97	106.36	105.13	110.33	109.24	103.17	100.6	105.59	106.01	108.95	107.07	100.27
106.03	105.51	110.44	110.59	106.38	112.31	108.35	111.12	108.08	104.29	105.79	109.56	109.97	103.92	111.3	105.47	109.83	106.66	113.84	109.24	108.17	111.13	108.1	107.73	110.16	109.58	108.31	107.06	104.87	108.77	113.84	108.72	109.18	108.08	108.88	112.93	109.18	106.83	107.76	106.35	108.21	106.95	106.14	108.34	103.65	110.41	110.92	103.59	112.21	107.98
107.3	107.51	105.46	99.242	104.3	101.2	104.65	102.12	110.75	107.46	105.25	107.08	104.81	100.07	107.36	103.28	106.48	105.54	106.36	101.92	107.06	103.96	104.05	104.29	101.08	106.18	109.76	106.38	103.82	104.31	106.81	108.9	103.24	107.17	108.75	103.73	105.46	107.61	104.48	107.26	107.7	104.54	110.06	104.34	105.88	106.1	104.75	104.74	103.35	106.81
105.38	105.91	105.7	104.68	106.91	107	107.63	107.53	104.33	106.21	105.99	104.24	104.8	102.83	105.56	103.79	106.95	106.41	106.59	105.42	103.27	107.31	109.56	104.84	106.06	103.99	103.12	105.09	109.21	106.17	103.86	107	104.77	104.25	104.03	105.75	107.26	105.75	105.67	104.46	103.89	107.07	105.42	102.07	109.26	103.38	106.68	106.64	105.16	106.03
105.17	105.77	110.42	108.61	105.35	104.07	105.19	103.87	103.06	104.54	100.23	107.14	102.55	107.56	106.77	104.27	109.71	106.01	106.08	107.43	105.47	107.24	109.43	107.46	100.97	107.62	107.47	102.79	106.02	103.77	105.78	102.09	105.48	106.04	107.32	108.11	110.62	105.65	107.69	105.98	106.46	106.67	105.07	105.53	103.88	102.48	107.09	103.03	108.93	106.74
109.77	113.89	113.45	115.99	113.36	113.04	111.34	108.77	110.49	113.93	117.39	112.5	112.23	110.95	109.16	110.31	108.34	110.15	111.44	108.59	108.82	114.56	112.93	111.52	106.27	111.73	110.36	106.43	111.09	107.48	107.28	109.31	111.25	105.32	111.82	108.68	107.66	113.05	112.17	109.97	114.61	114.41	110.29	111.7	111.11	112.73	109.34	112.44	108.97	109.28
102.48	104.61	102.54	104.81	106.36	102.55	106.15	98.502	100.88	97.262	102.03	102.63	106.5	101.13	100.67	104	101.82	102.38	99.682	99.955	105.31	102.37	104.76	101.69	100.56	100.45	103.95	102.82	102.21	100.96	103.45	100.11	106.09	98.294	102.08	105.09	103.77	100.2	101.53	102.17	104.71	105.55	101.11	97.273	107.63	105.3	105.24	99.599	103.08	102.87
107.74	110.42	115.59	109.66	112.16	109.88	111.32	114.69	107.85	107.74	107.19	110.17	111.42	114.72	113.08	110.88	110.05	109.56	109.55	114.81	110.34	108.97	112.17	114.9	111.92	108.99	111.04	111.63	110.23	110.62	107.98	105.98	110.15	107.27	110.89	115.33	115.21	109.89	111.89	109.29	111.19	112.47	113.54	113.2	112.9	107.8	106.64	113.04	113.28	112.55
103.04	97.641	104.9	98.279	99.377	99.289	103.15	100.19	99.272	102.45	101.52	100.72	97.023	97.517	98.79	102.61	102.45	99.566	97.421	102.17	103.56	97.296	101.38	98.049	100.88	99.28	101.68	102.22	102.12	97.375	102.08	99.989	102.23	98.135	99.819	101.1	100.97	97.355	99.858	100.31	99.761	98.925	102.34	103.1	99.446	98.744	98.452	102.87	102.15	105.33
110.5	108.03	108.35	109.88	108.18	106.9	109.56	110.55	107.55	110.04	110.42	110.82	110.48	109.48	104.78	106.52	111.5	107.79	110.79	106.04	109.03	108.36	104.39	109.37	107.81	105.17	110.43	108.71	106.25	106.79	109.42	108.41	102.4	111.97	110.04	106.18	103.86	103.71	107.23	108.53	105.87	103.4	110.12	107.12	110.41	105.94	108.51	107.41	107.46	107.33
105.46	106.35	101.4	104.29	107.82	104.9	107.7	107.44	107.93	110.26	106.11	103.29	105.69	111.4	106.01	107.49	104.99	105.88	104.57	103	108.28	105.69	110.29	109.92	107.81	108.24	107.5	105.81	107.28	102.32	110.64	107.51	106.77	110.22	103.98	105.75	106.03	107.35	102.75	112.18	103.73	104.07	105.8	108.12	100.16	105.24	102.92	107.47	107.77	106.5
102.17	103.55	102.65	102.16	101	98.974	103.26	101.26	100.96	101.67	96.219	96.708	102.6	99.409	100.19	102.54	98.829	101.74	93.155	101.83	99.645	101.09	101.57	103.42	99.426	99.383	108.47	100.79	102.97	104.49	96.689	96.639	95.735	99.942	101.08	103.22	102.57	101.43	101.17	99.535	101.07	102.23	102.52	102.67	98.98	104.62	98.879	101.51	100.49	103.31
110.34	110.47	109.31	111.67	111.93	102.12	106.99	111.72	109.95	111.63	107.42	108.06	110.47	109.05	111.6	108.19	111.54	112.25	108.46	112.16	108.51	109.11	111.2	111.08	111.18	109.59	109.34	113.38	111.51	110.15	111.01	111.89	113.35	106.23	108.73	108.49	113.35	113.87	109.33	108.82	112.26	110.91	112.64	110.05	111.72	109.41	114.12	110.11	110.29	110.18
106.04	109.71	111.31	107.9	106.96	104.07	103.93	107.3	107.46	111.71	107.03	109.66	108.76	106.68	111.01	104.59	106.47	109.81	107.87	108.32	108.26	109.52	108.73	109.89	106.06	107.19	107.06	106.82	111.75	108.52	105.89	112.41	106.69	110.32	110.34	109.75	112.65	109.35	106.95	108.12	106.86	107.28	106.59	104.94	107.66	110.1	106.6	103.43	106.23	108.5
102.02	100.05	100.96	103.72	105.54	101.02	103.48	101.38	99.075	99.754	105.29	101.19	100.75	101.01	102.66	98.772	102.32	102.01	100.56	102.23	97.071	97.399	95.802	102.99	96.76	100.7	105.03	98.943	99.286	99.076	99.825	103.21	96.765	98.109	103.13	100.58	100.52	98.15	99.738	102.3	101.83	100.75	101.18	98.896	99.321	102.92	95.57	101.67	102.36	103.51
106.08	104.41	106.51	105.66	103.47	102.07	102.87	105.59	102.73	104.26	102.7	108.27	104.36	103.77	101.72	106.48	104.63	104.68	107.85	107.37	104.21	107.26	101.72	107.07	101.91	108.29	105.34	104.8	108.13	110.64	104.71	105.47	104.54	103.3	102.76	109.45	107.67	107.42	108.07	103.2	102.99	105.5	103.28	106.03	106.1	101.38	104.33	99.622	110.38	104.61
102.09	97.173	95.105	98.121	95.139	98.641	102.48	97.047	97.314	95.931	95.114	101.38	98.421	98.114	95.931	102.71	94.746	96.155	100.45	96.975	96.021	96.878	97.285	97.655	97.411	101.56	97.253	96.836	98.836	97.878	98.672	102	95.064	99.375	96.558	91.051	101.4	98.368	98.259	97.741	99.082	98.566	97.085	99.483	99.943	101.53	94.243	97.557	100.67	95.424
108.83	109.08	106.97	106.9	110.24	109.51	109.55	109.15	108.92	104.4	104.37	105.89	106.81	108.13	108.59	109.67	107.79	108.36	107.83	106.8	112.73	107.24	109.93	108.03	110.32	105.23	106.55	102	105.86	106.35	108.74	109.63	112.32	107.44	107.84	107.82	107.31	110.05	107.36	108	106.9	109.38	106.6	110.68	112	108.86	105.8	106.65	105.34	110.86
107.45	102.23	107.93	109.5	105.26	106.2	107.57	98.777	106.63	102.29	100.77	102.77	104.5	105.72	106.02	99.691	104.25	106.43	104.16	106.08	107.4	104.67	106.13	105.39	105.49	105.68	106.07	102.13	109.71	103.5	108.33	105.76	105.63	106.95	101.85	106.97	109.1	105.32	108.79	106.64	111.55	108.11	105.03	108.73	106.98	107.78	107.22	105.67	99.575	100.35
106.54	104.92	103.67	103.59	104.79	108.24	101.43	105.8	104.18	107.9	105.82	104.24	106.09	108.29	109.31	109.72	106.55	110.25	110.49	103.92	104.45	106.35	107.21	108.65	110.19	107.56	107.54	108.06	105.97	106.3	107.58	109.2	108.42	103.15	108.97	110.06	106.99	103.15	98.957	105.34	109.36	109.12	110.19	105.89	107.27	105.13	104.67	108.65	110.4	105.22
99.977	102.19	103.52	106.64	101.26	100.07	103.85	102.12	98.583	102.12	99.502	101.28	101.32	103.12	100.2	106.14	106.5	104.8	100.84	103	103.74	102.55	101.08	107.67	104.53	101.94	99.967	101.73	100.07	104.51	102.87	106.43	105.29	101.69	103.27	101.59	100.64	102.13	101.86	102.51	102.71	106.53	105.53	102.85	99.401	105.17	103.86	103.95	104.92	102.26
106.85	104.99	105.23	107.2	104.1	107.4	107.12	102.61	107.28	109.64	101.64	108.19	107.44	108.19	104.41	109.54	104.14	107.23	104.45	102.12	110.82	107.21	107.77	109.36	111.05	104.06	106.71	102.42	106.33	106.58	109.25	108.34	103.01	108.38	111.82	108.81	110.58	106.34	104.88	107.53	106.66	108.11	108.47	107.63	108	107.57	104.58	108.9	110.99	106.15
107.58	111.2	105.11	111.7	110.82	106.48	111.22	107.9	103.34	109.29	105.71	108.51	111.7	106.09	105.72	108.68	109.11	111.57	105.33	108.01	108.98	107.41	104.15	108.38	109.87	110.26	107.77	110.14	109.1	106.03	108.02	110.38	107.2	106.5	109.3	107.5	104.89	110.68	105.67	108.18	106.06	108.02	112.27	106.06	111.4	107.95	107.25	111.61	106.72	113.36
104.34	104.56	106.94	107.27	102.4	108.94	103.05	106.07	104.78	111.38	102.88	107.68	107.75	103.54	101.08	104.3	100.28	104.05	105.28	109.08	103.61	106.68	109.46	108.45	104.97	109.57	103.03	105.25	106.96	101.79	104.8	103.01	101.26	106.53	108.63	111.31	107.06	105.59	108.58	105.46	105.21	103.52	102.46	107.09	103.93	104.37	105	108.43	102.65	108.57
107.36	108.9	109.44	109.67	98.745	104.56	106	108.36	109.09	100.71	108.26	105.11	104.04	106.76	106.95	110.01	106.09	110.79	103.14	108.15	105.78	102.99	109.34	106.25	111.75	107.33	105	110.57	105.55	107.19	108.98	105.97	103.89	106.72	106.41	101.92	107.33	108.16	103.6	105.48	106.05	109.31	106.9	107.12	101.25	105.9	111.62	107.7	104.91	103.84
105.59	105.05	103.93	106	107.68	109.9	112.23	106.27	110.66	107.77	106.03	108.66	105.45	109.13	102.48	104.07	109.27	108.23	104	106.25	109.04	106.91	108.57	105.31	106.23	103.63	107.57	104.49	100.86	106.57	105.96	104.57	107	111.32	103.33	104.82	106.39	105.88	104.9	107.37	107.53	110.18	105.47	101.27	108.14	102.18	107.5	108.69	104.61	102.7
106.82	106.65	106.75	104.87	101.03	106.77	106.97	104.41	104.58	108.77	110.66	108.23	105.59	111.16	112.19	103.6	101.41	108.76	108.15	106.82	105.64	106.46	106.99	105.45	107.05	107.72	104.72	101.1	101.22	112.15	105.06	105.24	106.01	108.19	101.85	108.83	102.46	105.51	108.61	101.86	107.86	107.59	108.58	109.84	106.69	109.96	106.09	106.42	107.96	110.34
106.9	108.9	107.66	109.32	106.25	107.61	107.46	106.47	108.56	114.17	108.8	107.36	111.36	111.7	110.35	111.14	106.06	110.29	106.32	111.11	109.64	108.02	107.11	108.69	111.3	106.89	110.74	106.1	107.8	109.29	111.2	108.97	104.92	107.67	112.75	105.3	103.71	107.81	108.57	107.03	111.88	107.63	107.6	108.85	104.63	108.75	114.39	109.35	107.48	108.08
104.95	108.98	107.13	107.88	105.13	105.28	108.6	106.64	105.11	109.14	108	107.7	110.78	107.9	103.7	104.32	110.95	110.94	111.02	108.27	100.69	103.5	106.54	107.08	107.81	107.22	106.97	106.88	108.64	105.14	105.61	106.02	102.76	109.91	107.59	108.99	107.91	109.1	106.9	109.04	106.71	110.85	103.9	108.33	106.77	106.63	106.57	106.03	104.5	103.88
97.744	98.289	99.451	98.023	98.333	98.605	99.217	96.481	101.54	96.877	94.183	102.13	97.481	95.908	94.362	99.408	95.507	95.796	96.159	100.6	96.709	99.7	98.009	97.769	98.504	99.495	93.414	100.34	97.302	102.11	105.54	98.142	97.215	102.48	96.083	98.831	98.081	96.177	95.167	100.69	99.601	96.078	102.44	97.275	100.52	98.806	95.56	98.139	98.494	101.55
107.09	111.9	110.33	107.26	108.69	104.86	105.8	107.89	101.39	106.76	107.48	103.43	111.8	105.35	111.41	102.51	105.44	107.7	109.58	108.31	110.03	108.37	110.11	104.02	114.5	107.57	112.57	106.89	107.99	104.53	112.83	114.41	113.5	109.13	107.47	104.77	106.25	105.02	106.91	111.16	107.36	109.8	107.41	106.73	107.94	107.72	112.04	104.74	107.02	111.61
106.47	109.7	107.56	106.19	112.02	108.05	110.05	108.07	111.43	107.9	108.07	106.64	105.65	106.72	109.76	109.06	104.19	109.4	109.07	106.74	106.68	106.26	106.45	106.18	104.89	107.07	111.02	105.4	103.41	105.21	107.4	105.93	105.8	108.63	106.5	110.72	107.17	108.7	103.2	106.94	109.34	109.36	108.15	104.01	104.62	108.01	109.37	106.45	106.18	111.8
103.74	105.03	104.82	107.51	106.17	113.25	104.6	106.09	102.94	103.29	107.61	112.57	104.8	109.89	103.36	105.91	102.32	108.74	104.32	103.36	106.99	106.46	105.42	107.44	102.28	104.96	105.88	105.22	102.68	100.06	106.04	106.57	107.99	108.95	106.9	103.36	107.01	107.1	105.74	105.07	107.82	102.68	105.86	107.22	108.15	108.71	102.94	109.58	107.78	105.38
109.67	110.37	105.29	107.23	104.95	103.66	103.98	110.09	107.54	108.11	106.12	104.61	104.48	104.57	107.16	106.61	103.11	108.59	107.15	104.91	106.56	108.27	104	107.34	106.08	108.72	106.39	106.34	106.11	103.22	112.23	107.47	106.41	109.21	103.16	107.13	104.6	109.82	109.78	107.74	105.28	104.69	109.87	107.21	108.69	105.22	104.09	107.42	104.48	107.95
105.07	103.77	106.22	103.67	106.32	109.1	106.95	106.1	109.7	106.46	106.54	106.9	103.38	104.9	103.91	103.7	106.27	107.16	108.99	102.51	107.73	104.11	105.8	105.03	104.6	108.18	103.73	110.2	107.87	104.2	104.95	101.61	103.54	105.93	110.51	107.11	105.78	105.24	104.47	104.99	105.06	106.95	104.9	105.97	107.37	110.67	105.08	109.65	102.77	103.48
100.71	103.79	104.2	106.01	105.24	104.12	103.87	105.75	106.19	106.98	104.33	109.79	103.03	106.67	101.52	104.92	102.66	104.06	105.13	102.37	103.36	103.8	103.3	105.02	103.6	105.11	102.9	103	106.24	108.75	107.08	102.46	108.13	108.2	108.01	107.37	107.58	105.51	101.14	104.15	102.56	102.19	106.55	105.77	106.73	104.62	107.42	106.53	104.87	106.55
105.78	102.07	109.28	102.52	107.31	109.55	105.51	101.12	106.69	101.67	107.11	106.69	105.32	104.25	106.55	107.07	107.18	105.43	104.6	107.95	102.94	105.04	108.05	104.05	104.47	105.89	102.23	104.48	103.74	101.28	100.14	103.71	104.94	110.17	110.6	103.18	103.91	103.88	105.03	107.09	103.35	104.47	103.48	102.66	103.33	102.67	103.22	107.58	107.67	107.86
107.8	103.78	107.19	109.17	103.63	104.06	104.34	104.18	105.26	105.6	109.09	105.63	106.76	108.33	108.41	108.76	107.41	106.51	105.74	107.86	111.26	104.17	104.84	108.38	107.43	107.77	109.72	110.22	104.54	106.52	108.25	106.06	103.51	111.18	105.53	107.61	106.51	105.74	106.31	101.92	109.13	106.81	107.06	105.63	106.25	106.69	107.42	103.48	103.68	107.25
109.01	99.901	106.91	104.04	99.689	103.94	105.61	106.31	104.18	106.09	107.14	107.59	108.96	107.5	105.61	107.63	106.89	107.05	106.16	107.04	108	108.69	110.65	108.13	102.73	105.54	104.49	108.52	103.67	107.34	110.53	103.93	107.92	106.81	107.69	106.72	105.3	105.17	109.86	105.45	105	105.56	105.86	110.31	108.03	108.37	109.86	107.01	105.81	103.16
107.15	104.52	107.61	107.89	107.38	109.6	109.29	108.32	104.86	106.41	106.64	105.76	104.4	111.4	100.78	106.49	108.53	107.6	107.39	106.23	105.74	108.25	105.33	106.82	103.7	108.48	105.01	107.82	103.53	103.21	106.52	113.62	102.1	107	107.04	110.62	105.59	109.63	99.57	111.27	101.51	104.66	107.45	106.41	109.04	110.2	104.03	107.52	107.82	108.54
108.01	111.73	109.75	103.79	110.43	107.39	105.78	102.29	111.25	109.78	112.49	108.36	106.59	109.19	110.78	112.02	109.45	109.55	106.54	106.16	109.03	107.02	108.33	108.1	107.31	105.18	105.94	109.82	109.96	110.18	110.82	108.63	108.83	109.62	106.17	102.69	103.28	102.51	108.75	104.08	105.1	104.19	113.36	102.19	111.53	107.63	106.61	104.73	113.34	109.38
101.51	100.82	103.09	103.94	104.14	101.7	101.03	99.757	101.82	101.04	101.65	101.04	102.67	102.47	99.171	102.87	106.05	101.28	101.46	104.09	107.17	102.14	100.34	100.89	104.13	109.15	101.69	101.26	107.24	102.85	101.69	99.858	108.09	105.53	103.55	103.91	107.69	103	100.23	99.69	104.76	101.66	98.811	98.451	102.02	104.53	104.61	100.09	102.42	99.752
106.26	103.23	104.32	108.35	110.47	108.67	106.75	107.27	105.11	108.24	102.51	104.52	103.46	103.22	100.41	109.03	104.29	106.41	107.33	109.93	107.19	102.39	105.28	104.82	103.54	107.35	106.76	105.95	102.85	108.09	107.36	106.54	107.72	109.05	109.21	109.01	107.62	106.4	105.8	105.42	106.7	106.45	106.16	105.28	106.39	107.6	105.87	107.91	110.01	104.37
106.58	105.2	110.73	110	104.96	110.46	107.54	107.23	106.38	108.07	104.52	109.72	106.62	108.6	111.35	109.21	105.67	107.93	109.04	112.24	109.48	106.17	108.65	108.93	106.64	109.96	105.21	106.13	107.81	106.56	107.75	109.71	109.06	109.2	105.99	103.6	106.78	108.56	109.39	102.55	111.93	107.18	110.9	106.22	110.27	100.99	107.81	104.22	110.61	107.58
110.43	108.75	109.78	103.77	107.86	109.96	107.03	107.47	107.05	104.29	106.9	113.48	111.48	110.05	107.54	103.97	110.75	108.88	111.81	105.96	105.27	111.96	106.98	103.76	105.95	109.5	110.44	106.74	106.21	108.41	103.86	109.75	106.92	107.18	109.57	109.09	106.04	105.83	110.01	101.45	107.75	105.92	108.68	108.3	107.54	109.24	108.64	109.47	109.39	105.24
108.65	102.52	103.15	108.6	102.83	103.33	110.46	106.45	107.96	103.37	105.63	109.27	101.65	104.83	104.99	106.04	105.51	107.46	107.51	104.41	105.54	104.69	102.7	103.83	103.29	101.05	105.16	108.6	110.28	107.34	103.8	107.99	102.72	104.46	103.17	104.75	102.21	105.89	104.76	106.05	106.14	104.49	107.03	103.93	105.59	107.58	103.6	108.53	111.24	108.14
105.91	105.41	105.45	107.92	109.93	108.12	108.54	105.43	105.84	110.02	104.91	106.73	110.35	108.7	102.57	105.67	108.9	103.65	104.4	104.41	109.72	106.45	108.81	108.64	105.22	108.68	109.67	100.86	102.81	107.14	108.53	104.77	106.58	102.85	105.44	106	108.88	104.42	104.58	103.14	104.23	100.76	105.76	107.72	108.58	108.73	107.34	101.78	109.72	103.45
105.18	102.66	103.03	99.52	99.702	101	101.31	98.758	96.093	102.25	99.893	98.06	101.76	101.69	99.367	99.588	97.077	101.26	103.99	98.977	97.301	99.389	101.75	97.845	101.68	100.71	99.816	97.198	102.94	100.98	101.48	100.43	102.3	102.44	99.928	98.826	98.33	101.35	100.46	97.862	99	102.31	89.34	101.75	100.66	100.38	96.919	98.821	100.98	98.876
102.14	107.38	109.26	102.59	102.78	108.31	105.15	106.7	101.88	105.97	108.1	106.01	103.71	99.982	110.32	110.99	106.88	104.22	99.535	107.95	101.24	103.57	106.72	107.06	107.83	105.57	104.29	106.8	104.18	103.16	109.48	103.28	103.6	103.82	104.1	104.57	109.93	104.32	108.96	104.94	104.8	104.81	109.02	105.47	102.07	104.34	102.25	105.06	105.1	102.84
97.844	98.625	94.537	97.193	103.27	97.866	100.42	93.001	97.49	99.227	99.737	101.2	95.841	99.348	99.405	103.95	99.608	94.632	103.32	100.48	98	99.136	98.101	98.603	98.894	101.13	97.239	99.301	99.248	100.91	103.18	96.772	97.261	94.339	98.834	100.25	100.89	101.2	97.137	98.73	97.851	105.89	92.664	94.356	100.12	99.978	98.487	97.215	94.343	101.2
105.39	103.61	109.45	106.33	105.18	112.16	106.61	103.04	109.54	104.06	104.66	105.42	106.95	105.99	104.52	104.46	107.32	107.14	107.89	103.41	105.57	102.91	106.09	105.78	105.13	106.23	109.07	106.34	103.5	102.86	104.68	101.24	103.88	102.52	104.06	105.61	108.42	108.95	108.06	104.44	103.29	110.4	104.56	108.21	106.15	106.08	109.72	103.98	106.97	103.98
102.78	104.71	107.18	99.968	107.04	108.49	105.53	105.69	107.33	106.72	103.66	105.01	108.26	107.52	103.18	106.05	106.32	102.48	103.75	103.83	104.28	107.02	103.94	111.13	103.57	106.44	107.22	107.31	105.2	113.36	112.39	105.73	105.74	105.97	106.58	106.05	107.69	106.03	105.74	102.14	105.11	108.32	105.65	106.35	107.27	106.21	101.19	103.19	108.2	107.04
98.462	97.312	99.389	96.667	95.716	97.829	99.449	100.65	98.908	96.746	96.621	93.44	96.821	97.178	101.41	97.122	98.791	96.623	96.208	92.442	102.21	93.072	100.11	98.306	98.782	97.507	100.08	104.49	96.516	99.381	99.632	98.315	96.848	96.4	95.894	101.16	97.381	100.41	94.435	97.93	100.83	100.24	96.098	99.111	99.997	95.309	96.748	100.34	96.648	95.777
104.91	103.43	108.93	105.3	107.41	109.27	105.7	108.38	102.63	104.71	103.44	110.33	103.55	108.64	105.64	104.44	106.21	108.15	104.16	101.59	105.02	106.59	104.07	106.8	103.1	101.54	109.11	111.62	100.91	107.37	111.09	109.67	106.39	105.89	104.39	110.95	109.59	107.35	106.47	109.05	105.79	105.53	106.87	112.8	102.79	101.83	105.64	102.42	109.83	103.68
100.42	107.41	108.3	104.33	104.16	102.12	101.34	105.34	106.28	101.48	104.26	104.16	106.39	107.37	107.57	104.71	107.25	104.39	104.73	102.83	104.85	107.59	105.17	102.03	108.44	106.26	106.34	105.38	107.98	101.96	107.86	111.67	104.39	105.37	106.94	111.6	104.63	107.08	105.93	106.43	104.54	99.652	103.02	110.68	108.33	102.91	104.52	103.56	107.16	106.84
102.66	107.06	107.2	108.93	106.99	105.95	102.58	103.68	107.54	107.62	108.48	107.55	109.58	105.46	109.96	102.14	105.48	103.84	106.76	108.43	108.06	109.02	108.03	103.54	103.74	107.63	105.87	105.3	105.77	107.63	105.11	108.54	106.08	113.51	105.91	105.93	106.14	101.52	108.75	107.52	103.42	108.25	109.34	108.1	104.04	108.72	107.18	105.43	104.15	108.69
108.64	103.82	105.63	109.63	109.77	105.96	110.4	108.44	111.43	110.04	111.08	113	111.58	109.07	109.73	107.73	104.49	102.61	108.26	110.72	103.35	107.72	104.63	109.75	107.29	105.35	110.52	108.48	103.96	106.18	106.46	106.86	111.58	105.01	103.07	108.31	108.35	106.13	107.39	106.8	104.89	106.05	106.34	109.8	106.5	110.13	108.83	111.88	109.39	106.61
110.09	107.81	107.88	114.08	110.53	110.97	106.65	103.32	106.07	108.44	102.88	111.54	109.94	109.98	106.78	112.41	104.91	103.83	109.09	105.85	112.02	106.67	107.86	105.88	105.67	111.67	111.07	109.4	109.08	110.35	111.59	109.85	107.98	105.26	107.17	104.97	107.26	110.33	108.18	108.33	109.9	109.78	107.85	104.92	109.56	109.88	107.66	105.17	104.96	108.79
107.69	108.97	111.2	111.47	105.31	106.16	107.86	109.88	112.08	108.93	108.54	111.07	106.18	110.74	106.89	108.55	108.53	107.93	110.22	104.97	108.99	106.82	109.56	111.34	104.31	108.52	104.31	106.43	106.81	105.15	111.54	108.1	110.46	111.33	107.42	105.05	103.83	110.16	107.73	111.11	111.47	106.76	108.87	107.72	113.02	105.84	113.21	103.86	107.78	104.64
103.86	100.79	102.51	98.989	99.894	104.25	107.42	99.182	99.162	102.91	102.08	101.27	100.24	100.68	102.91	98.655	97.543	95.183	97.301	97.469	96.182	94.773	104.98	101.83	100.94	101.06	98.052	97.646	101.77	97.825	96.535	102.22	100.52	98.274	102.52	103.32	101.57	99.312	98.05	96.943	99.87	102.17	99.095	99.837	104.53	100.97	103.38	103.89	101.8	103.1
107.66	107.44	110.08	109.2	109.23	107.74	107.13	110.93	105.46	110.37	108.91	109.27	110.17	108.09	108.07	107.33	109.68	111.09	110.9	106.5	109.13	109.2	109.03	105.24	104.27	108.22	106.75	108.23	110.64	109.14	111.33	104.68	107.88	110.04	104.02	109.18	112.32	113.15	110.49	109.83	104.87	110.57	107.01	109.19	109.52	106.73	106.51	108.42	106.42	109.16
106.73	106.9	105.81	107.05	105.77	108.78	108.92	108.13	105.87	104.83	108.44	107.47	105.72	106.19	104.14	108.26	103.96	110.94	105.46	105.75	107.6	106.98	109.97	108.5	105.95	105.27	105.99	108.79	107.18	103.73	104.37	106.56	105.14	102.22	110.13	106.25	107.3	101.91	107.21	105.41	104.62	105.85	103.08	104.68	105.81	104.37	104.07	103.6	109.68	105.51
106.08	103.9	107.18	105.18	98.155	108.03	107.08	103.75	106.95	102.42	106.46	110.52	107.45	105.77	106.24	105.81	102.94	110.59	107.5	103.87	106.11	104.12	102.02	107.3	108.83	105.48	106.39	106.9	107.71	102.8	102.85	105	106.37	107.88	112.06	102.04	104.77	109.43	103.03	103.53	104.36	102.74	99.872	105.51	108.37	106.61	105.16	106.14	107.41	103.78
104.48	104.58	107.5	103.37	107.4	108.47	106.79	108.75	105.26	104.33	106.76	103.36	101.68	104.06	109.05	107.13	105.52	107.81	106	105.06	107	104.32	105.25	107.39	107.72	109.01	102.75	104.07	110.63	107.86	107.09	107.01	107.53	104.07	109.61	107.74	108.03	105	109.05	108.63	108.57	103.2	102.84	106.86	107.78	104.6	109.14	109.8	103.82	104.62
105.83	106.08	106.94	106.99	108.66	107.2	109.77	108.36	109.5	104.02	111.31	109.15	108.21	106.3	105.74	110.23	107.74	108.3	106.08	108.5	108.81	110.3	111.45	108.03	107.3	108.37	105.53	103.9	110.61	108.67	104.35	103.27	106.91	107.03	111.86	110.72	109.7	112.81	105.97	106.8	108.6	110.33	108.45	108.66	107.26	105.94	101.93	109.78	110.53	107.64
99.228	95.098	99.77	100.42	97.415	100.21	98.005	99.564	96.963	99.546	99.36	96.507	100.43	98.665	98.92	97.895	96.718	98.465	97.214	94.909	96.946	99.64	98.926	98.519	104.7	100.37	96.99	98.272	96.342	97.302	99.135	101.31	99.595	100.13	96.746	97.324	96.144	93.611	97.593	97.922	97.866	101.91	98.398	97.656	98.821	95.157	94.267	101.55	100.76	101.82
100.16	101.26	102.79	104.11	98.168	102.23	100.28	100.55	100.75	98.54	96.571	99.779	99.595	101.94	99.667	102.04	98.57	99.592	98.485	97.911	98.075	101.27	103.02	100.13	99.563	103.19	104.38	103.04	100.05	100.81	103.98	103.18	101.46	102.87	105.57	102.28	100.66	101.89	99.021	98.66	96.72	101.46	101.16	101.27	102	97.686	104.96	102.82	101.79	99.833
110.52	104.01	105.51	108.01	108.88	108.17	110.05	105.8	108.96	112.18	110.24	108.51	108.5	108.59	107.6	107.2	105.23	105.23	109.86	109.32	107.21	110.78	111.11	110.2	107.52	105.69	108.09	112.69	111.14	107.95	102.8	110.89	108.37	101.9	110.48	107.1	105.14	109.18	107.81	104.27	108.66	108.6	105.92	107.93	106.46	113.01	106.41	113.42	108	106.57
108.19	111.69	102.88	103.98	104.88	100.04	104.28	105.57	103.78	106.82	102.05	104.84	104.65	107.64	104.24	104.87	107.02	103.65	108.33	112.96	104.49	104.49	107.61	103.4	104.71	102.47	103.56	104.98	104.32	107.64	104.58	100.74	100.09	108.98	106.58	107.07	102.5	104.51	109.59	105.07	106.18	109.39	109.86	107.34	103.46	106.1	104.37	103.47	108.91	104.92
105.1	106.69	110.94	108.91	104.44	105.54	104.83	104.91	111.67	108.59	104.75	106.78	118.43	106.28	106.14	104.37	108.45	108.16	108.43	106.15	107.8	109.51	103.7	109.64	107.83	110.13	106.09	105.28	105	112.58	106.94	108.67	111.52	106.12	109.05	111.55	106.51	110.02	106.81	107.64	110.55	110.35	111.25	111.64	107.2	107.92	106.97	109.07	107.82	103.23
106.01	103.06	104.91	97.912	100	101.41	104.63	103.38	103.53	101.43	104.64	101.16	104.63	107.11	101.68	98.687	103.07	101.52	105.52	102.74	104.51	100.56	105.77	106.48	104.93	102.29	99.544	104.24	101.97	101	106.18	102.49	103.74	104.52	105.08	105.36	99.729	98.966	97.713	102.01	101.85	107.66	103.64	101.01	105.09	101.17	99.835	100.18	100.41	104.1
98.205	100.43	98.075	95.415	96.322	96.245	100.65	100.1	99.97	92.931	97.481	95.36	94.589	99.318	96.431	99.289	94.512	96.137	95.716	97.235	92.991	100.99	95.754	98.001	97.459	98.45	97.39	98.774	98.27	98.402	99.975	97.185	101.99	99.571	95.676	99.196	98.064	98.818	99.175	93.955	101.43	99.475	101.01	101.4	100.04	97.443	99.518	97.364	94.675	96.813
109.84	106.62	106.28	109.75	105.58	108.6	105.92	105.83	108.08	110.2	108.64	108.13	107.51	111.31	108.99	109.1	109.41	107.38	109.84	103.76	108.58	111.32	105.17	108.73	110.16	110.44	104.53	108.34	108.24	105.63	108.23	107.26	110.28	109.28	110.29	108.49	106.3	108.06	108.69	108.21	110.78	107.41	105.69	112.33	103.53	111.21	103.3	105.12	105.19	108.67
112.54	112.35	109.97	109.39	108.57	108.83	109.78	109.13	101.8	107.96	106.56	107.42	110.92	111.82	111.64	107.02	107.9	104.82	106.15	107.33	108.26	105.08	105.81	108.25	104.21	108	104.35	113.63	109.06	105.84	107.39	110.75	106.24	103.26	112.62	109.16	108.02	112.64	110.1	104.73	105.47	108.26	104.8	108.12	108.04	104.43	105.6	109.56	109.46	105.19
110.65	108.91	106.64	106.61	107.46	109.68	104.55	105.41	109.86	103.87	104.56	109.38	109.15	106.26	110.06	106.17	107.13	104.06	109.98	106.94	108.18	114.92	106.71	109.82	108.99	109.79	111.2	106.27	111.75	109.62	104.65	109.38	105.33	104.18	105.01	109.06	108.47	107.78	106.42	109.12	108.98	108.39	108.26	107.26	110.86	103.66	108.5	106.97	105.25	108.18
112.18	100.95	111.26	108.63	112.47	107.58	111.55	104.96	107.33	111.06	108.14	104.42	109.77	110	110.29	110.14	106.7	106.34	107.66	107.29	107.33	110.43	107.37	107.4	110.23	104.68	106.73	111.47	107.83	107.7	107.89	110.12	104.31	108.03	105.73	108.07	104.83	111.39	109.7	109.39	106.81	104.25	103.33	108.28	111.09	104.29	111.56	109.4	108.99	106.55
103.83	105.87	107.79	103.06	107.17	107.67	111.78	106.01	108.45	111.84	108.44	106.17	106.71	110.01	104.54	104.85	109.12	108.47	108.68	109.38	104.36	105.35	108.18	112.07	105.36	105.6	109.97	108.08	106.87	108.44	108.54	106.44	102.1	111.15	106.81	108.36	109.43	108.86	112.75	108.86	111.64	107.8	108.16	107.36	106.21	106.33	108.32	108.38	105.7	102.51
106.18	109	102.34	107.09	107.71	106.24	101.91	104.01	106.58	105.42	106.51	102.02	110.12	106.86	103.62	103.11	102.54	99.081	103.42	103.8	107.03	105.48	106.23	104.59	104.53	104.64	110.23	102.79	106.97	104.09	106.41	105.44	110.12	108.71	105.31	102.3	108.29	107.31	106.73	109.42	105.96	104.14	105.36	101.86	102.86	107.09	104.71	105.37	106.19	106.66
109.06	106.51	109.85	111.15	109.24	106.35	104.98	109.31	107.71	110.65	111.19	108.28	102.56	111.74	105.69	104.7	105.92	107.52	106.24	108.95	109.44	110.06	107.08	113.46	109.76	105.97	106.7	109.1	107.25	110.22	110.42	102.93	106.73	109.93	113.81	106.84	109.05	105.62	108.03	109.53	106.89	105.17	107.24	105.9	110.65	107.43	107.27	111.47	111.95	107.78
102.73	109.44	104.87	109.6	106.08	107.29	108.17	100.72	104.86	102.08	101.78	106.2	105.44	103.37	105.67	107.31	103.95	105.52	104.61	109.36	105.16	106.15	99.744	103.93	105.7	110.35	105.34	104.63	105.68	101.83	103.82	108.44	102.53	103.34	108.47	101.7	101.71	102.5	105.93	105.86	107.61	106.72	106.07	102.94	102.31	107.98	107.73	111.02	108.08	106.11
101.31	101.96	97.758	99.28	101.8	102	99.474	101.52	103.85	98.299	97.276	102.77	100.57	99.276	96.633	98.215	98.983	95.557	102.32	98.328	98.863	99.709	102.32	96.646	97.695	101.07	103.11	97.662	102.71	99.658	100.45	106.81	99.581	102.44	101.83	103.44	97.015	99.796	98.992	98.28	101.8	98.154	100.62	102.07	100.48	100.58	99.525	102.4	104.78	103.01
106.01	107.22	107.71	111.47	106.4	103.24	111.11	111.97	108.05	108.94	104.29	107.57	107.34	111.69	113.71	110.67	109.11	109.79	108.95	105.35	108.26	111	107.19	106.49	108.64	106.32	102.64	104.92	104.28	105.41	103.42	108.63	112.29	107.03	105.27	105.66	104.68	107.96	108.45	108.59	105.67	113.03	104.67	109.82	108.62	106.36	107.42	106.74	108.49	105.84
104.22	102.1	105.82	105.02	107.2	101.35	102.98	102.36	107.25	106.68	105.94	104.35	104.92	101.01	103.32	103.64	102.61	99.644	106.14	109.22	107.72	103.92	100.32	106.61	98.134	108.33	103.88	104.85	102.05	108.39	112.03	102.16	103.42	104.66	107.87	97.994	106.27	103.84	103.78	99.805	106.34	103.99	100.54	100.48	107.22	102.78	106.04	108.1	102.24	110.69
111.05	111.17	104.74	111.2	110.6	109.18	107.96	113.4	107.44	109.39	104.44	108.47	107.79	106.56	104.22	105.31	109.16	106.58	106.48	104.78	107.18	107.6	109.19	112.08	106.69	108.1	109.31	104.02	103.17	105.83	107.65	108.81	107.48	108.41	107.48	109.18	104.29	106.58	105.73	109.54	107.28	110.94	106.39	111.32	108.26	103.18	102.21	110.67	107.17	109.59
105.53	103.23	104	106.74	106.02	104.04	109.3	105.03	105.08	103.96	107.76	99.45	107.44	106.19	105.47	108.46	104.55	105.95	99.026	106.99	108.61	106.76	107.93	104.76	105.43	100.6	105.07	103.96	105.47	105.42	106.41	106.35	104.99	107.03	102.74	103.21	106.11	108.01	105.17	105.18	102.16	104.33	107.06	104.86	106.86	105.45	106.12	105.43	104.06	105.95
108.37	103.56	108.46	99.675	109.94	102.62	104.16	106.06	103.37	107.84	107.43	103.18	103.26	106.28	107.19	106.65	102.88	105.45	102.47	107.14	107.72	104.11	106.37	103.85	105.27	105.78	105.57	107.17	108.86	107.03	107.66	106.91	104.07	108.87	104.22	104.6	107.63	111.1	101.82	107.24	104.63	108.57	106.21	106.32	99.553	104.61	109.99	103.52	109.81	108.36
104.56	105.16	108.76	108.42	101.62	106.82	104.57	110.58	104.65	110.23	105.29	112.78	105.54	105.03	104.46	103	106.1	104.96	109.69	108.11	110.71	107.27	107.24	107.83	102.27	107.48	104.69	108.73	104.62	103.77	106.39	107.21	108.24	109.89	110.87	103.74	111.58	109.39	107.93	105.94	101.23	106.43	104.62	106.99	106.09	108.52	108.38	100.85	103.58	105.97
107.01	109.28	107.36	106.45	107.28	110.94	108.51	105.78	110.7	109.02	107.8	107.08	105.88	105.74	107.49	110.95	108.51	113.04	106.68	114.02	104.41	109.87	108.1	108.27	105.36	111.74	110.55	106.41	103.27	110.15	107.79	109.29	111.08	105.96	115.25	106.89	109.19	109.54	106.61	111.32	106.19	106.56	109.33	109.01	110.26	107.27	109.45	107.83	112.81	110.39
98.888	103	98.509	104.11	101.04	103.76	103.36	102.4	98.438	98.379	99.656	100.69	100.22	99.435	101.26	94.569	100.56	101.65	99.324	100.41	100.3	102.58	102.32	98.574	98.477	102.26	97.242	100.26	104.33	98.335	100.53	97.977	98.814	101.95	94.491	101.51	101.42	99.34	100.87	101.35	104.83	102.35	96.853	97.949	100.79	102.9	98.299	101.7	103.51	104.53
109.79	111.16	108.74	107.78	108.75	110.22	110.83	110.97	113.97	113.02	109.95	112.38	109.75	108.58	108.48	110.97	111.79	109.79	112.19	111.9	107.91	112.32	110.59	113.55	115	109.5	110.27	112.03	111.76	108.85	113.07	109.29	107.7	107.45	111.77	110.31	108.38	112.35	106.3	109.16	113.86	112.31	110.77	113.13	110.45	112.03	111.13	108.38	110.3	111.52
105.46	107.03	109.07	106.35	105.87	103.29	108.6	105.85	106.09	108.4	104.12	106.78	108.25	106.92	107.34	106.45	103.45	103.99	101.96	109.94	107.95	107.6	106.77	109.16	107.81	104.38	103.96	108.53	109.92	106.45	108.81	111.99	100.83	101.86	111.43	104.42	98.839	106.12	106.67	109.79	106.7	102.55	105.51	104.66	105.49	107.52	104.43	106.08	106.02	110.08
97.73	99.332	101.98	100.3	99.522	101.21	101.07	97.183	102.7	103.87	98.328	105.03	102.64	104.76	104.18	99.75	101.27	99.374	103.63	102.68	99.069	98.42	97.181	101.08	106.07	101.14	103.05	102.02	101.18	95.629	99.799	102.27	102.13	98.011	101.01	96.942	100.94	97.272	97.496	101.91	100.94	102.5	104.53	95.971	98.796	103.07	99.007	99.028	97.485	94.157
108.22	103.67	109.09	104.66	106.38	104.57	105.96	100.44	104.94	105.82	105.45	104.07	105.19	107.52	103.47	103.87	107.5	108.69	104.05	103.82	106.13	104.75	103.76	101.98	104.51	106.79	104.46	105.96	104.48	105.88	107.07	106.69	104.66	106.71	105.2	105.03	105.59	105.07	106.85	104.64	108.38	105.38	107.33	101.6	108.48	102.77	100.44	102.58	102.58	101.78
108.94	110.6	103.91	113.67	109.01	107.98	110.01	103.17	110.73	104.9	107.1	108.32	110.56	106.85	110.67	109.83	106.05	107.29	105.96	108.27	107.42	105.6	109.62	106.8	105.33	110.23	105.72	105.9	108.01	111.06	108.71	111.56	107.06	106.73	109.43	107.85	108.37	109.9	108.23	107.97	106.77	108.56	111.43	111.66	107.91	107.13	108.51	107.19	109.79	108.39
102.84	100.15	100.83	102.53	104.15	102.44	100.71	99.849	103.35	101.9	100.11	95.935	100.11	100.25	97.61	100.21	101.28	104.87	99.818	99.075	98.998	102.96	103.89	101.1	97.844	103.2	101.65	100.88	99.1	104.59	96.418	101.27	99.658	98.785	104.13	103.02	100.95	96.867	101.57	103.39	102.66	99.769	98.792	102.61	100.61	102.2	101.77	98.631	101.17	104.38
108.51	105.46	107.85	111.57	106.75	108.75	110.9	105.97	101.36	103.02	103.29	107.54	108.65	107.11	106.94	107.71	105.37	106.22	109.58	109.09	111.56	105.99	107.09	108.43	100.8	106.7	101.62	106.1	102.31	105.93	106.89	104.22	104.51	108.93	106.76	104.66	103.55	103.24	108.23	112.23	103.6	106.83	106.51	105.06	106.84	106.99	108.95	107.66	105	105.06
105.44	104.09	107.02	107	103.19	106.38	103.85	106.69	108.18	105.31	106.4	107.17	100.69	104.19	104.4	107.82	100.07	107.06	103.5	104.91	104.89	106.95	105.3	103.04	104.21	107.53	114.42	106.54	106.12	104.16	105.65	105.94	106.74	105.17	111.32	106.66	99.366	107.32	108.17	105.19	104.41	104.78	104.79	104.23	105.24	100.44	104.86	105.72	101.94	104.88
106.36	103.56	107.94	107.37	106.9	104.94	105.57	109.95	107.11	105.82	106.95	106.79	107.06	102	109.27	107.36	107.17	105.12	108.03	106.45	110.4	105.65	106.47	108.05	110.51	106.56	106.61	108.54	108.68	104.93	105.31	107.02	106.69	105.96	103.84	105.94	105.68	103.8	104	105.51	104.72	102.52	104.25	105.18	105.55	102.93	106.32	107.82	108.05	105.84
105.6	102.72	106.06	104.01	101.6	101.5	99.814	103.16	105.25	102	104.94	103.3	102.57	107.55	101.97	98.337	105.84	103.48	101.02	100.75	101.96	102.94	103.45	100.43	101.76	103.92	104.52	104.2	104.68	103.2	105.9	100.93	98.633	106.87	106.19	102.2	100.52	102.31	103.63	101.97	98.769	96.867	106.26	102	103.94	104.42	97.936	100.53	104.85	101.99
107.64	108.97	106.84	109.6	106.28	107.8	107.79	105.32	107.63	106.73	107.72	105.66	108.65	107.56	108.74	102.91	110.23	109.33	108.71	111.99	105.54	110.92	108.14	109.99	106.39	111.38	107.36	106.1	110.35	107.56	100.86	108.31	110.54	108.28	108.1	110.78	106.36	112.04	109.23	107.99	107.62	106.38	107.57	107.43	106.34	108.17	106.78	110.76	107.88	104.65
106.8	107.8	107.2	106.53	108.96	104.6	109.93	109.18	111.59	105.58	107.9	104.82	112.54	106.33	107.32	108.76	108.83	110.03	108.68	110.84	113.58	110.83	106.56	104.56	105.69	107.69	108.06	110.56	107.06	104.85	108.95	109.19	110.15	107.73	105.29	109.75	110.01	107.14	105.93	108.92	110.1	110.39	107.73	110.19	109.8	105.9	105.62	104.35	108.79	106.54
108.89	111.08	108.72	113.05	106.14	107.07	109.02	106.44	106.29	108.57	106.59	107.56	106.86	108.26	107.3	112.05	106.57	113.29	105.9	104.72	106.56	110.42	106.5	108.81	106.68	107.92	108.91	103.83	103.54	106.21	107.8	107.01	104.85	112.09	110.04	106.11	109.42	109.89	111.33	107.39	103.6	102.58	107.95	110.35	107.18	107.94	107.93	104.23	107.49	109.05
99.743	97.626	97.339	100.58	97.671	100.31	99.344	98.781	100.27	97.683	99.537	98.125	101.75	96.128	105.32	97.388	99.446	101.72	97.91	101.39	102.74	99.178	103.78	102.18	98.919	97.776	98.712	102.5	98.508	97.836	97.008	100.87	97.437	101.48	104.42	102.64	98.182	99.772	104.2	100.82	103.73	103.78	102.9	99.184	103.96	101.66	100.88	98.433	102.32	99.962
111.56	108.56	108.35	109.24	101.12	108.36	108.23	109.65	107.67	108.9	108.09	108.61	104.94	110.86	110.46	108.19	108.18	107.34	109.68	109.02	114.08	109.28	112.22	109.04	109.77	108.43	108.1	112.8	111.12	108.43	107.65	107.24	105.62	105.35	108.61	106.05	111.63	109.85	112.23	111.65	104.98	106.92	105.54	107.79	104.46	107.44	105.48	107.34	112.06	108.34
107.92	110.18	110.75	108.77	108.97	106.32	106.73	107.66	105.43	106.33	113.93	105.65	110.32	105.42	107.81	111.85	99.849	106.06	104.65	104.99	104.71	111.97	107.31	106.11	112.28	111.63	107.27	108.58	104.04	108.3	103.85	112.72	109.2	109.66	113.52	105.73	105.13	109.68	108.74	109.77	110.23	108.95	105.94	110.75	106.91	108.5	107.68	113.65	105.11	109.47
109.64	110	106.95	111.94	115.05	107.49	109.85	110.13	103.01	108.21	110.09	111.09	110.01	106.49	110.73	106.43	109.18	108.88	106.59	105.64	111	109.15	109.83	107.92	110.58	105.18	109.57	104.94	109.53	103.58	110.15	106.09	108.87	111.73	109.18	106.1	110.25	107.91	104.4	105.86	106.78	111.37	109.52	109.19	109.73	110.09	110.25	108.53	106.43	105.77
106.9	112.63	110.14	110.65	109.48	105.85	114.59	108.27	107.29	105.36	110.04	106.21	107.79	105.39	107.48	105.61	109.39	112.38	104.15	107.13	107.88	111.49	109.88	108.94	113.39	104.37	107.85	104.26	105.2	107.93	109.63	111.11	108.98	107.47	111.66	105.45	102.11	108.82	111.88	108.13	109.18	110.33	104.34	109.77	108.73	103.99	108.45	107.33	108.57	108.59
104.62	112.63	112.53	106.27	108.5	105.34	104.24	107.44	106.44	105.22	106.68	110.83	104.98	106.63	104.25	103.69	103.7	107.67	113.03	108.71	108.39	108.35	104.88	112.32	108.73	106.56	111.71	113.18	106.02	107.71	107.62	104.56	108.64	115.72	106.35	110.03	106.67	110.57	102.49	107.19	105.73	109.01	109.23	110.69	105.15	103.61	110.01	105.1	111.3	110.07
107.82	103.32	106.7	103.91	109.33	107.66	105.89	108.38	104.35	107.15	104.26	105.97	107.45	104.96	102.27	105.96	110.96	104.23	101.4	103.42	103.86	103.11	104.42	104.95	107.97	105.07	110.55	107.39	101.9	101.33	108.29	106.52	107.07	106.18	106.22	104.83	108.04	105.01	107.46	106.74	106.18	107.1	102.46	104.85	107.07	101.14	106.88	104.52	106.25	106.04
105.43	102.65	105.39	101.78	105.82	107.17	101.76	108.66	104.89	105.14	104.85	104.35	101.83	106.82	107.17	106.58	109.38	107.28	103.98	105.8	103.45	99.805	106.55	104.35	103.99	104.45	104.67	105.98	106.85	109.85	105.31	103.14	107.37	101.13	103.98	105.18	106.88	106.3	98.057	102.69	103.92	107.83	103.99	102.1	108.11	106.34	107.47	107.62	103.72	103.86
104.77	107	107.68	100.99	106.82	105.67	104.32	105.1	104.48	105.43	107.25	104.16	106.54	107.63	102.8	105.3	105.62	105.19	108.26	107.12	104.39	105.21	108.8	104.31	109.09	106.05	102.75	105.58	105.9	108.73	104.89	105.77	106.81	105.4	104.44	107.51	107.15	106.97	105.43	101.8	105.59	100.36	106.7	108.5	106.29	108.01	106.18	109.05	106.64	105.49
97.492	97.355	97.831	101.19	102.51	103.51	99.7	101.24	100.68	106.13	98.477	97.44	95.767	99.644	96.863	96.448	102.99	104.7	96.692	96.992	96.105	100.22	97.897	98.389	96.13	97.62	98.318	99.364	99.9	99.02	99.606	97.759	101.75	101.3	97.382	98.599	100.09	98.278	101.08	103.12	102.03	102.87	100.86	98.958	96.67	101.68	95.716	98.076	100.17	100.64
107.8	106.82	109.6	102.87	105.16	105.65	108.42	107.12	107.75	106	105.36	107.48	104.52	108.32	102.29	102.9	101.94	106	102.07	105.07	103.63	101.11	105.51	111.81	108.88	107.69	107.31	103.44	105.87	108.57	107.31	103.5	105.09	106.71	105.01	105.82	109.55	106.34	105.77	110.61	103.18	105.5	109.42	101.22	106.93	108.14	109.93	107.64	109.11	105.85
96.097	93.172	98.158	97.232	95.311	98.649	99.606	96.12	99.419	99.296	96.875	98.116	95.371	99.969	101.06	100.03	95.838	103.11	99.585	98.253	98	95.084	94.831	93.226	97.019	98.498	98.869	97.128	98.677	97.07	102.17	100.89	95.597	99.872	98.988	94.68	99.644	98.377	98.451	98.104	98.325	98.186	100.72	93.743	99.675	99.344	96.703	93.989	100.94	98.966
108.67	104.92	103.17	109.28	104.64	102.47	108.37	108.64	106.53	106.47	109.09	105.06	108.09	104.73	101.08	109.97	101.73	109.85	106.23	105.37	105.8	111.34	107.21	107.71	106.66	105.25	107.24	105.21	112.24	108.71	102.33	107.06	107.12	105.95	105.19	109	108.04	105.87	106.04	105.68	107.12	107.59	109.68	104.08	102.68	111.78	106.36	103.49	107	108.18
104.4	110.79	108.11	106.1	110.28	106.35	103.78	108.71	102.24	106.75	107.24	106.51	109.98	106.47	109.36	106.82	105.15	101.69	112.66	107.32	106.97	104.63	112.12	111.36	109.54	106.84	109.17	108.97	111.29	107.46	106.69	106.89	108.63	103.09	108.15	106.09	104.91	113.15	109.81	107.01	110.89	105.95	106.05	109.25	112.26	106.78	105.48	109.52	107.95	110.73
103.66	108	104.02	104.7	100.74	107.24	111.11	104.24	107.37	106.7	104.96	108.37	103.57	113.23	106.21	105.62	105.93	107.6	103.83	104.17	101.19	106.5	109.27	106.39	107.68	105.13	105.48	105.15	110.34	105.73	104.68	105.48	104.86	104.19	106.51	107.29	104.8	104.7	108.25	107.53	107.82	104.86	107.12	104.05	110.81	108.1	107.99	104.47	104.14	110.65
98.173	100.63	97.553	96.241	97.724	102.6	99.086	94.985	102.35	100.12	98.166	100.2	95.791	97.357	103.2	93.494	100.26	99.964	97.153	98.312	95.087	96.798	99.1	97.861	96.411	97.357	98.763	95.963	99.816	97.528	102.98	100.08	99.403	98.509	95.696	100.12	100.07	98.413	98.849	97.945	100.69	99.181	97.603	99.674	98.202	98.994	96.305	94.738	97.608	98.637
114.17	111.43	107.11	110.16	106.79	112.45	106.6	106.54	108.95	107.86	106.49	111.38	106.8	111.49	110.21	109.7	105.94	108.81	109.91	110.68	107.42	111.09	104.26	108	106.83	109.06	108.57	107.12	105.98	106.72	107.57	105.55	104.39	105.8	104.73	106.54	109.23	106.9	112.29	107.59	110.08	108.2	102.89	110.33	104.7	108.83	109.44	104.52	109.35	105.72
112.47	108.02	114.15	109.6	108.56	106.85	109.35	107.83	103.46	111.71	107.83	107.22	104.66	105.16	105.48	109.24	111.31	110.22	106.6	106.03	107.51	109.61	109.05	110.46	108.88	105.48	110.74	105.85	109.99	108.79	109.6	108.32	110.02	112.34	110.25	105.79	106.82	104.18	107.96	105.39	108.66	108.57	106.94	107.2	105.9	112.35	108.09	108.71	107.13	107.61
107.6	109.52	110.21	111.67	108.1	106.19	111.87	107.21	111.47	109.9	106.24	108.84	109.58	108.94	109.95	104.81	107.29	106.24	106.59	110.27	107.64	111.37	106.25	108.36	109.59	112.27	107.6	110.76	107.21	111.17	111.24	108.86	106.43	107.25	107.45	110.67	108.79	106.59	110.27	110.08	105.36	110.41	108.69	110.38	110.56	112.04	106.32	107.4	108.82	109.38
105.9	103.46	106.24	105.24	106.94	104.05	104.43	105.6	109.53	103.87	106.95	102.95	106.25	107.67	103.54	100.72	106.57	109.38	105.68	107.55	105.53	104.44	106.58	106.56	110.48	105.56	101.68	111.55	104.31	103.12	106.67	105.27	111.16	107.46	101.12	106.57	106.4	99.658	103.73	106.06	101.67	108.86	110.7	108.07	106.43	105.06	104.33	107.89	104.93	105.03
102.48	104.24	103.17	106.1	110.5	99.458	98.317	106.22	105	102.72	107.93	102.33	108.27	104.24	110.24	101.66	106.26	104.19	105.09	103.48	106.7	105.96	101.98	103.4	107.87	101.96	107.09	105.91	105.46	109.19	108.07	108.47	106.68	106.86	103.47	103.31	105.39	103.09	104.6	102.73	105.06	108.38	101.35	107.32	109.81	104.4	106.88	110.22	105.94	107.04
99.489	104.22	100.78	100.64	101.24	102.96	98.421	102.1	100.99	101.52	100.25	100.1	101.22	97.129	100.61	100.88	100.51	100.41	100.92	101.91	99.972	98.357	99.514	101.53	101.78	102.72	101.35	102.4	102.57	102.88	99.559	98.578	104.36	97.881	97.53	100.8	103.95	99.324	105.54	99.599	99.518	103.85	100.81	100.68	99.454	99.13	105.27	100.23	100.07	102.75
109.2	107.52	104.2	108.57	105.26	109.08	105.56	103.59	103.83	100.39	106.14	106.82	102.78	105.27	107.58	104.33	105.79	108.41	107.03	104.25	106.27	105.92	105.45	106.75	103.71	105.25	107.61	110.41	108.48	103.06	109.23	103.76	105.67	104.47	103.71	104.08	111.38	103.23	108.85	102.68	106.29	102.39	108.16	100.61	103.96	102.56	107.22	104.02	108.49	104.33
107.42	107.45	103.09	100.61	113.21	102.23	111.83	104.92	106.67	104.71	103.58	106.7	108.36	106.95	105.11	102.56	103.67	102.69	107.01	105.9	106.44	107.7	108.48	105.94	107.15	105.92	103.66	107.17	106.82	105.42	105.37	104.08	109.41	102.52	100.33	108.16	112.15	106.44	107.12	107.18	106.03	102.11	105.76	104.33	106.93	104.96	107.42	104.39	103.26	104.18
105.34	109.56	113.84	106.06	108.3	106.01	107.14	107.01	109.29	107.17	110.55	110.89	107.83	105.84	107.62	111.4	108.27	106.53	107.94	106.42	108.24	109.45	108.14	105.56	108.39	108.67	111.45	104.48	110.56	105.54	107.42	104.59	105.76	109.91	107.29	104.56	109.89	108.4	108.85	106.81	110.74	113.64	106.73	109.13	107.42	107.09	106.25	114.91	108.07	107.91
101.59	94.991	100.16	101.16	100.59	97.68	97.313	97.08	97.954	101.08	101.94	98.925	102.07	99.46	97.501	97.189	101.42	101.98	100.05	100.65	96.057	97.436	101.23	98.358	102.58	102.22	101.59	100.93	99.437	103.65	97.687	99.376	98.713	99.451	102.5	99.506	95.949	99.475	102.41	98.472	101.17	95.021	98.91	101.37	96.691	101.92	100.19	100.96	100.84	101.69
96.942	95.519	94.867	97.271	94.514	97.589	101.6	97.066	97.881	98.046	96.3	98.672	99.869	93.479	96.26	98.518	97.682	101.01	96.362	96.793	100.49	101.36	98.18	100.96	98.401	95.772	98.426	98.516	97.505	97.284	96.58	95.871	99.222	95.959	94.764	97.167	100.95	98.516	94.95	98.24	95.792	94.819	96.702	97.15	101.73	98.562	97.832	95.012	97.467	97.415
106.42	108.56	107.18	109.04	104.09	107.64	105.12	102.69	106.88	104.36	106.76	108.76	109.47	105.83	104.57	115.33	110.3	110.75	110.29	107.87	109.36	108.35	108.02	106.3	106.14	104.95	111.28	107.41	106.66	106.24	107.7	103.82	104.07	107.34	101.38	108.7	105.29	105.34	103.16	107.77	107.92	104.35	108.42	108.63	107.53	106.4	107	107.7	103.03	101.65
107.13	102.76	108.6	107.55	100.4	108.71	106.87	107.4	106.33	103.72	109.93	107.37	104.29	108.3	105.85	106.66	103.06	104.23	105.96	104.93	102.13	107.89	107.01	102.46	103.96	107.45	111.24	104.31	101.02	105.74	103.28	106.55	104.46	104.01	103.91	105.27	104.63	105.87	105.52	108.65	106.62	101.81	103.02	105.47	105.15	109.64	109.57	109.37	108.25	102.85
106.22	103.93	106	109.18	104.12	109.42	106.95	104.08	104.86	107.53	108.76	108.87	104.36	106.23	108.07	107.13	109.32	106.08	109.57	106.82	108.6	105.7	107.95	103.21	103.31	103.55	108.18	106.36	112.14	105.37	102.66	106.33	104.61	103.86	110.49	104.3	102.42	103.53	104.76	106.34	107.98	104.14	110.6	108.91	105.47	108.01	111.22	101.32	103.03	108.49
108.59	106.76	112.82	106.46	110.26	112.28	108.32	105.65	108.43	110.41	108.53	107.42	110.45	107.59	105.98	107.27	104.3	102.04	107.07	105.53	110.69	108.3	104.8	105.39	108.55	113.63	108.16	112.61	108.47	107.47	106.48	111.14	110.53	108.72	112.52	107.21	108.08	106.33	110.11	106.27	110.99	113.17	107.25	111.18	110.6	108.51	109.23	109.81	102.45	107.06
109.88	105.75	109.89	110.67	110.29	112.22	105.91	107.41	106.59	104.93	104.26	110.88	106.88	104.14	111.45	108.3	106.01	112.28	107.81	108.13	105.94	106.95	106.52	104.49	108.92	111.07	106.34	104.61	111.2	104.95	101.98	109.86	108.31	107.31	113.82	112.24	108.48	105.44	109.18	109.57	108.53	108.95	110.82	108.26	103.5	110.88	107.48	107.49	106.69	106.97
111.18	109.41	110.96	106.61	108.46	108.11	106.59	104.89	108.48	108.24	109.39	108.79	110.73	107.96	106.24	107.66	107.41	106.87	109.31	106.26	106.85	109.45	105.26	104.18	107.85	103.12	106.57	107.63	107.83	107.39	108.34	110.93	109.97	104.97	106.61	109.18	109.12	107.37	109.12	105.03	108.4	108.61	108.28	105.33	111.54	111.25	110.1	105.93	106.53	104.69
98.008	97.915	101.61	100.49	97.833	100.09	102.36	98.138	103.77	98.977	100.28	103.57	102.55	103.68	103.48	101.7	98.066	102.68	100.87	98.969	101.87	102.64	103.2	95.91	97.809	100.54	102.95	93.673	99.878	97.146	94.359	95.947	97.084	102.99	98.447	95.661	106.28	100.2	97.34	99.362	102.72	102.76	98.97	96.022	98.495	101.48	99.414	101.09	99.959	97.514
96.639	96.312	103.49	92.721	100.25	92.869	96.886	99.621	95.47	95.473	97.484	98.429	97.645	98.423	99.577	97.357	100.68	92.299	99.521	98.682	97.828	97.131	98.567	94.906	100.84	101.54	93.966	100.34	98.165	94.528	100.25	99.996	99.431	97.813	99.336	96.097	93.502	98.67	100.23	100.07	96.096	96.947	101.87	93.984	104.2	99.797	96.265	99.012	97.208	97.832
106.99	109.42	108.31	108.62	105.25	104.92	112.18	112.99	109.1	106.31	114.2	104.77	105.13	105.94	104.4	107.79	110.67	108.07	108.78	106.28	110.57	106.4	109.36	109.06	108.67	115.46	109.51	106.27	110.06	108.78	109.5	109.74	105.91	109.94	110.46	103.59	104.78	106.29	107.95	106.26	107.47	106.89	108.8	105.68	111.9	112.78	107.45	110.45	106.34	103.87
103.62	105.03	102.87	106.47	109.93	106.91	105.68	107.06	110.81	107.01	108.48	105.39	108.21	104.92	106.25	102.28	107.84	101.74	106.32	106.63	105.43	105.24	108.55	104.08	109.21	104.87	106.94	108.56	101.58	101.98	104.09	106.56	111.4	105.56	101.17	105.73	106.4	106	103.62	102.98	103.77	103.48	106.26	103.32	104.52	105.39	103.84	106.16	106.29	110.83
102.97	111.39	102.63	106.6	106.44	102.99	105.28	102.93	107.98	103.52	102.24	107.83	110.21	105.13	103.81	104.25	101.28	105.15	105.6	106.42	106.69	102.02	105.83	108.93	103.8	103.26	98.679	106.49	105.28	104.25	106.48	105.95	107.08	103.65	104.24	105.35	109.51	107.4	107.62	108	103.65	106.64	107.96	103.56	107.65	102.91	108.4	106.13	104.39	107.35
105.12	112.6	97.565	108.38	107.78	105.48	105.14	106.27	108.38	99.297	110.82	108.46	103.95	100.78	104.69	110.2	110.35	107.54	105.59	103.37	105.49	105.98	102.96	104.78	105.14	109.15	106.5	104.83	101.41	111.05	106.82	103.93	106.54	106.42	109.26	104.3	108.38	104.43	107.01	102.7	105.09	105.5	108.63	107.11	102.52	104.4	106.82	105.91	111.12	102.48
108.03	111.07	107.35	110.42	106.58	110.29	108.3	107.18	109.05	109.94	110.79	111.09	107.38	106.4	108.04	112	106.74	105.28	105.94	110.79	106.42	108.2	111.99	110.01	110.65	107.39	107.55	108.57	104.45	109.75	107.54	109.69	109.27	110.68	108.18	110.78	109.24	110.59	108.15	116.22	103.45	105.74	108.1	109.06	105.05	105.87	107.85	109.37	109.57	106.77
105.54	109.6	111.5	107.71	109.35	108.61	106.3	107.12	110.49	109.33	110.31	106.63	104.82	111.51	110.41	108.8	111.04	107.22	106.62	102.16	109.65	112.23	110.8	108.16	107.25	108.43	110.52	106.52	111.8	115.31	113.4	108.6	107.03	105.4	108.88	109.36	110.12	108.11	110.47	108.76	110.49	108.37	108.72	110.74	106.05	105.52	111.07	108.15	110.13	106.75
97.249	93.247	96.544	102.32	98.291	100.58	101.17	95.354	94.468	100.29	99.272	101.86	93.469	96.715	95.471	100.25	96.452	93.876	95.322	101.18	97.999	102.35	100.71	101.01	97.645	99.838	102.01	96.007	96.165	98.909	96.451	96.915	93.888	100.67	95.663	100.82	98.576	100.27	95.201	101.05	96.783	97.129	97.624	100.55	98.759	99.56	92.595	96.929	97.096	96.3
108.14	109.43	109.03	108.27	106.49	105.76	109.04	105.91	101.71	105.93	104.2	105.57	103.5	106.7	102.62	105.51	107.74	108.84	104.55	109.29	104.07	109.01	107.53	104.55	110.67	101.95	106.09	107.63	108.22	106.12	110.5	102.57	106.24	106.85	110.07	104.97	112.44	105.64	103.69	99.021	107.66	104.17	103.77	109.9	109.26	108.05	104.98	103.51	111.96	103.16
102.09	106.71	103.81	103.1	106.64	107.67	105.57	110.81	108.68	104.56	108.02	102.45	104.14	104.32	105.91	103.82	104.4	108.01	107.23	102	105.12	106.02	106.89	109.57	101.82	106.76	109.21	104.63	107.47	103.72	102.94	104.69	107.06	108.1	101.34	109.98	103.25	102.66	105.02	108.87	103.06	101.48	105.01	103.94	107.92	106.42	105.19	112.92	104.55	106.86
102.85	105.98	101.2	105.13	105.78	106.17	107.29	109.79	106.31	108.35	103.18	109.26	105.07	106.68	101.38	110.69	108.43	102.91	101.79	103.34	108.65	106.6	100.18	108.2	103.51	102.21	106.81	110.52	106.19	105.07	108.2	102.85	100.14	101.37	107.46	109.83	104.82	103.83	112.51	105.49	109.4	106.63	103.68	106.84	105.52	105.45	103.56	103.85	107.9	107.74
105.34	110.5	110.26	106.67	105.15	110.01	106.71	105.4	104.74	102.75	109.89	111	106.13	106.67	105.36	107.51	104.14	110.19	104.93	104.19	111.51	109.46	107.07	106.56	106.68	103.96	107.39	108.47	109.97	106.29	107.1	105.97	104.86	111.35	107.28	103.77	104.17	104.02	105.08	106.93	102.77	107.14	103.77	110.82	106.56	99.892	104.43	105.65	105.65	108.53
108.47	108.29	108.71	107.36	110.64	107.74	103.76	109.11	110.71	110.06	110.8	109.12	109.97	106.08	109.6	110.2	105.42	107.76	108.21	111.47	104.98	112.5	108.95	109.51	106.3	110.82	104.08	107.35	107.73	109.64	109.01	112.66	109.73	106.7	109.68	110.57	111.46	109.91	107.26	107.87	108.76	105.97	106.29	114.24	107.47	104.38	111.2	107.59	104.78	109.94
95.665	98.569	100.84	99.701	97.404	95.907	96.113	90.268	97.304	99.091	97.729	94.889	98.274	99.457	96.328	99.39	93.818	98.285	97.005	97.211	96.086	104.54	102.78	102.76	99.268	96.733	103.27	102.92	101.09	96.651	99.618	96.932	94.917	98.781	94.693	99.189	97.218	94.544	98.724	97.63	96.577	94.238	99.62	97.707	90.125	98.786	95.792	100.25	101.18	99.489
111.35	108.67	103.5	111.05	106.97	104.45	103.55	104.84	106.86	106.76	109.97	109.35	105.21	109.78	106.57	107.51	108.25	111.06	109.9	106.47	109.17	111.18	106.18	105.42	108.43	110.08	107.2	106.81	110.16	103.84	106.1	110.12	106.76	110.45	107.38	111.7	110.63	108.53	108.35	109.02	106.51	105.9	112.71	104.72	107.85	105.72	110.01	102.59	111.98	105.2
104.09	109.96	108.29	110.58	106.79	105.76	103.53	105.52	102	104.14	105.68	102.19	105.9	108.24	106.84	102.06	102.14	101.27	104.64	109.36	103.11	104.27	105.41	106.66	101.25	104.82	109.99	108.31	105.74	107.33	104.74	106.03	106.11	107.86	106.33	103.65	107.7	104.39	109.1	99.376	106.93	107.99	106.1	107.15	104.77	106.78	105.42	105.01	100.68	107.01
110.63	106.2	104.41	106.12	104.03	103.05	100.68	103.33	103.65	108.99	104.65	107.83	103.58	105.82	105.51	99.737	107.64	105.62	105.55	105.97	105.94	103.99	102.52	104.59	107.51	105.02	107.73	104.8	101.73	106.12	103.85	101.69	107.7	106.93	105.22	106.57	102.8	100.73	104.57	101.97	104.86	105.22	108.64	104.02	107.85	105.01	105.85	104.51	105.1	105.17
110.78	107.15	108.97	110.53	105.09	112.77	108.92	106.23	109.47	105.79	108.36	110.69	108.08	106.7	109.09	104.33	108.64	109.34	108.96	107.58	109.57	109.7	106.01	113.86	108.15	107.92	107.78	109.24	103.53	108.32	105.79	111.84	106.63	103.95	104.39	108.36	106.98	107.51	109.26	111.68	107.43	110.42	110.39	109.22	102.76	106.29	104.34	107.44	108.23	108.87
99.656	102.65	103.3	108.91	104.7	107.34	102.71	108.81	104.44	104.48	105.12	105.65	103.43	106.3	102.55	106.33	104.82	102.82	109.42	104.18	107.78	106.37	107.8	102.52	104.88	104.42	104.09	101.91	101.75	106.81	103.39	107.78	102.98	103.73	105.13	102.58	106.07	103.38	106.61	107.55	106.84	102.91	102.58	104.08	109.06	106.79	112.36	108.21	104.09	104.37
106.6	109	106.54	109.92	106.04	106.74	110.85	108.65	106.18	105.71	106.44	103.47	108.48	105.61	105.67	106.75	105.89	104.33	101.7	105.35	105.1	106.98	104.32	105.59	103.78	108.09	104.62	105.55	106.73	108.11	105.57	105.64	110.28	110.88	106.78	102.8	108.76	103.71	104.9	108.56	109.21	105.1	108.27	106.34	106.81	107.42	109.44	105.17	104.85	108.91
109.33	103.57	105.59	108.79	105.99	104.11	102.23	105.1	110.72	103.12	106.85	104.53	105.67	105.43	106.94	107.54	109.21	104.2	100.29	102.33	105.21	105.6	105.37	108.4	105.04	104.36	106.37	106.78	108.38	106.8	106.55	106.45	107.52	106.71	103.5	108	103.93	103.8	103.89	105.11	104.06	107.01	103.71	105.21	106.75	106.21	103.56	104.03	102.43	104.74
106.15	109.76	104.33	105.02	103.45	104.71	104.33	106.41	108.33	105.1	107.21	105.09	102.67	106.06	103.88	106.66	103.14	106.46	103.71	104.38	108.09	104.73	105.65	105.32	106.73	105.21	107.93	108	107.09	99.949	103.81	104.48	106.69	101.36	108.38	108.27	104.09	105.4	107.2	106.84	102.9	103.93	102.77	99.285	105.4	108.19	102.12	110.97	109.56	102.21
101.92	102.11	103.34	100.72	96.842	98.566	103.76	103.29	102.16	96.44	97.908	100.26	100.1	96.612	101.9	101.07	103.36	96.019	100.23	98.151	96.097	99.291	103.16	101.01	98.868	99.426	98.409	102.17	97.962	99.49	100.94	97.857	103.36	105.42	100.44	97.438	99.688	96.296	98.047	96.938	95.812	101.11	100.35	99.469	102.06	103.81	102.32	101.18	99.86	96.174
102.37	104.97	105.12	109.08	103.83	104.05	106.74	103.86	108.31	104.62	108.07	108.03	101.57	107.28	107.21	107.95	101.14	108.22	105.13	108.3	106.43	108.39	104.88	107.88	104.15	106.15	100.35	107.05	100.84	103.9	113.38	109.09	105.16	104.46	105.29	104.86	109.58	105.43	104.86	107.07	104.44	103.27	100.82	105.86	106.52	107.66	104.42	104.35	104.64	111.57
105.13	100.1	101.5	102.04	105.2	108.42	102.28	99.296	102.1	101.04	101.18	101.31	104.15	104	103.7	100.09	101.4	105.67	103.66	101.82	103.18	101.51	106.01	101.91	104.23	100.91	105.63	105.09	106.42	101.36	99.636	95.653	104.57	99.757	99.357	100.56	103.02	102.71	100.25	101.19	103.47	99.923	104.56	103.27	103.87	105.77	105.83	97.959	104.74	103.26
110.21	110.09	108.07	105.51	105.44	108.11	105.7	105.11	109.85	104.42	103.49	108.65	110.54	112.42	110.43	111.36	104.8	111.5	108.94	111.48	104.06	111.27	106.89	107.25	108.88	105.19	108.91	112.33	109.31	106.38	103.99	108.77	109.16	109	111.18	111.68	109.41	111.52	107.03	109.03	105.86	109.19	106.04	110.05	113.98	111.22	106.01	111.25	109.04	110.11
106.62	106.14	107.23	106.49	106.95	104.97	106.17	108.17	107.57	107.68	103.24	105.97	106.5	104.64	102.73	105.82	105.56	107.41	108.24	104.57	101.74	107.13	108.02	108.42	105.88	106.81	110.68	102.8	97.419	107.49	105.05	112.66	104.15	100.96	105.82	105.77	108.65	106.34	104.86	107.66	102.07	104.96	107.64	108.06	106.89	105.31	105.95	103.38	108.8	106.4
112	107.31	109.48	114.59	106.95	110.94	109.04	112.2	111.27	109.06	107.67	106.34	109.13	111.14	113.72	108.78	108.37	110.18	108.41	109.82	108.91	115.57	115.33	105.82	111.24	110.91	107.58	109.35	108.02	105	107.48	114.07	110.68	111.77	112.96	115.05	110.39	114.35	109.78	111.78	109.29	108.94	113.12	110.29	110.1	111.55	108.71	106.79	110.89	111.91
104.63	107.22	111.34	106.52	110.4	110.61	112.59	106.74	107.95	109.92	106.85	114.66	104.87	108.15	107.26	106.36	101.63	112.92	111.51	108.13	110.64	105.45	108.12	109.47	105.36	106.15	105.85	111.17	109.09	107.38	112.03	109.59	106.34	109.17	111.46	107.28	109.56	106.49	107.52	110.26	112.07	107.09	106.35	109.83	104.67	108.21	103.4	110.23	105.2	110.77
95.551	94.846	100.87	98.233	94.497	99.339	97.683	100.3	99.495	100.07	96.45	98.551	91.2	97.248	96.45	95.318	101.31	100.43	95.492	101.8	101.77	99.233	101.66	94.941	96.566	97.165	97.099	96.348	93.88	99.17	98.034	100.03	98.576	102.62	94.856	101.72	103.19	97.378	103.31	97.765	98.525	99.264	98.489	100.29	98.476	98.439	99.366	101.77	100.29	97.117
103.32	110.01	103.29	102.68	103.52	106.67	107.33	105.4	108.65	106.48	103.39	109.98	106.66	106.99	105.25	105.01	103.83	103.1	106.99	104.07	103.03	99.316	104.85	109.34	105.27	105.25	101.23	109.12	109.31	105.35	103.27	101.03	106.38	108.38	104.32	105.94	103.22	106.99	106.73	104.35	104.47	103.81	107.38	103.51	102.38	102.02	103.33	105.7	101.93	99.69
107.34	107.54	104.89	108.96	105.03	104.72	104.26	104.37	103.04	104.53	104.46	105.98	105.56	105	108.27	104.43	102.28	102.68	103.65	108.37	102.33	108.22	103.73	106.05	104.6	104.99	107.72	105.37	102.91	104.75	105.14	103.54	109.28	105.46	101.98	105.12	105.83	105.42	107.92	106.1	113.69	102.62	103.3	105.42	107.73	103.93	102.34	105.98	105.16	110.71
104.72	106.99	104	106.47	105.09	100.37	103.83	105.58	106.58	104.08	107.13	101.51	107.3	103.23	111.21	106.59	105.62	107.33	107.39	110.58	106.14	104.28	103.72	103.5	108.24	103.83	111.63	105.94	103.62	102.21	106.39	107.33	105.79	102.2	102.01	106.58	105.52	102.29	103.63	105.74	107.3	107.73	104.71	107.16	107.94	107	104.25	109.35	102.91	105.14
109.49	108.95	109.86	107.73	106.06	108.67	111.47	109.73	107.3	106.94	108.83	105.35	107.77	105.91	110.71	103.76	106.61	108.7	110.21	106.98	109.58	108.25	106.65	105.19	107.21	110.67	103.33	108.54	102.91	107.12	109.99	107.45	109.56	105.77	112.03	106.54	108.88	110.56	105.37	110.11	109.39	113.77	107.16	107.11	107.6	108.14	109.94	104.95	106.06	106.07
105.7	101.42	104.28	102.54	103.14	106.23	102.58	105.67	103.12	103.9	107.16	108.24	106.8	102.24	107.25	107.46	106.49	108.2	104.51	104.56	103.37	110.5	107.51	107.63	109.13	106.95	107.97	105.47	105.06	104.08	108.7	103	106.61	107.95	101.09	109.84	106.11	105.55	105.4	102.92	108.73	106	104.77	105.31	104.81	104.54	103.51	109.14	106.8	107.76
104.18	108.76	107.17	105.92	105.25	105	110.96	108.34	111.48	109.32	110.88	104.47	107.68	106.42	108.65	106.59	109	108.48	106.59	112.26	106.45	110.31	108.98	110.03	113.31	107.14	104.66	111.04	106.25	114.04	104.58	108.77	108.25	104.25	111.3	102.35	105.09	110.77	105.78	110.17	108.38	112.07	105.96	111.85	107.25	103.68	109.86	108.37	107.1	109.54
109.34	107.66	110.53	106.98	105.44	110.28	104.98	105.2	104.55	109.19	111.75	106.16	105.44	106.63	107.36	107.87	110.83	109.77	111.5	108.28	111.76	107.99	109.2	110.85	100.57	110.83	107.55	104.33	110.78	104.79	105.35	105.1	108.49	109.15	108.56	108.66	106.59	108.13	109.52	102.14	116.92	109.2	106.91	107.16	109.56	109.87	109.01	112.44	108.68	110.42
106.82	102.35	103.69	106.16	107.57	106.78	107.91	105.76	105.5	112.07	105.25	105.46	110.41	105.74	106.43	105.06	109.26	107.91	109.81	102.12	107.32	104.87	109.57	105.2	104.83	102.87	105	104.09	106.41	101.76	102.87	107.95	109	102.6	105.67	106.72	108.56	102.49	103.23	105.38	103.82	107.59	107.73	106.75	111.42	105.26	104.39	102.96	105.89	105.34
107.84	110.69	108.72	105.54	108.39	105.9	105.6	109.06	104.08	110.77	105.31	108.84	103.24	102.68	107.73	106.52	101.6	106.14	105.57	101.91	102.99	110.33	101.71	105.92	103.45	102.53	101.65	106.84	105.18	106.66	105.82	104.03	107.73	104.11	105.67	110.24	107.17	105.91	107.64	104	103.09	104.84	106.57	106.47	105.38	102.06	105.02	108.45	104.81	100.46
106.72	111.02	108.7	110.54	108.12	105.46	108.59	109.59	109.95	109.61	104.1	106.62	106.99	104.13	105.43	111.65	108.23	112.17	105.7	106.32	111.7	111.44	106.56	106.82	104.37	109.05	105.79	102.35	108.25	110.32	111.5	107.31	108.43	106.33	109.46	113.29	105.74	104.26	111.05	107.01	109.56	110.29	105.43	105.82	104.51	109.05	109.74	110.67	113.2	109.4
100.33	100.85	97.15	101.03	100.2	98.99	94.394	100.4	100.64	99.159	101.13	102.05	99.494	96.787	99.049	95.99	100.31	98.156	97.474	91.126	101.14	97.846	97.757	98.445	94.542	97.372	98.71	98.001	96.723	99.281	98.253	98.975	100.5	96.824	98.586	97.798	101.52	95.204	98.321	98.646	96.537	98.293	95.153	95.701	98.134	98.888	102.94	101.68	92.373	99.387
107.28	110.28	109.74	109.4	109.85	111.6	109.65	109.4	105.71	110.73	106.49	106.74	107.95	107.16	109.75	106.94	103.23	107.64	109.34	105.48	107.63	108.33	113.81	109.03	108.82	111.38	107	109.46	109.99	107.77	106.65	108.36	105.92	108.06	106.86	107.5	109.51	106.19	107.81	108.27	107.51	109.79	106.84	107.72	109.76	109.58	107.39	106.9	109.67	108.43
105.8	104.73	101.5	108.17	108.04	105.62	102.23	106.01	98.588	104.26	104.08	105.94	104.4	106.1	104.03	104.91	104.58	102.14	107.25	108.81	107.19	100.71	108.59	105.66	106.74	102.92	104.88	108.07	109.3	107.88	105.85	103.39	108.56	105.73	110.84	104.77	98.462	106.44	111.55	109.18	107.86	106.86	105.54	108.79	106.28	108.41	104.89	106.93	103.95	109.18
93.744	103.14	100.37	102.56	102.82	107	98.964	95.834	101.64	101.82	99.656	107.33	103.44	99.911	98.877	101.25	103.25	98.611	104.31	101.49	99.661	101.66	99.415	97.373	103.16	101.08	99.46	99.677	98.386	98.294	101.02	100.21	99.092	98.082	103.12	101.55	101.98	100.8	98.804	100.41	97.661	102.06	99.149	100.26	100.45	99.224	100.9	97.493	100.03	104.02
109.05	109.76	103.51	104.35	106.08	107.57	107.18	103.9	106.32	105.46	106.91	105.76	108.42	109.44	105.57	104.48	100.19	104.57	105.09	108.9	108.74	111.11	104.64	104.07	111.14	100.87	103.72	104.56	108.48	106.44	102.03	105.35	104.21	111.64	107.61	109.19	109.69	106.5	105.04	107.13	109.89	104.33	110.72	102	105.49	105.48	108.96	105.27	105.4	107.65
109.33	107.26	107.11	104.93	111.1	105.25	105.8	108.72	109.68	108.67	106.25	108.9	107.18	110.2	105.55	103.7	104.91	108.6	108.19	106.67	107.09	112.6	110.59	110.52	107.17	110.28	105.12	108.69	111.47	107.42	101.75	110.82	107.53	107.68	106.94	111.19	107.73	107.54	105.58	109.91	108.78	106.22	109.78	111.66	108.1	110.7	109.73	107.36	109.45	105.66
106.85	103.78	108.56	101.81	105.03	106.1	102.59	107.97	108.5	102.94	105.3	108.85	110.61	104.74	101.26	106.14	110.53	104.51	105.42	105.19	103.89	106.38	107.33	101.24	107.31	108.56	108.92	108.33	106.36	104.06	103.13	105.84	104.86	106.57	103.16	104.87	103.64	107.77	105.8	107.02	106.56	102.97	106.6	109.91	105.04	108.85	100.79	106.82	105.41	109.28
107.29	109.29	104.24	108.12	108.98	109.13	105.3	105.69	105.93	108.76	110.25	105.77	106.19	104.89	107.28	102.23	102.89	106.98	105.08	107.73	108.08	100.94	104.88	111.18	110.17	102.85	104.61	103.07	104.35	107.81	110.07	103.56	106.73	105.61	101.95	105.57	107.26	109.25	107.11	107.4	105.74	103.43	101.98	105.66	103.8	106.12	103.44	104.21	101.8	105.52
99.531	100.45	100.2	99.721	96.976	96.463	99.234	97.901	97.698	97.133	94.568	99.981	96.424	101.15	96.904	95.54	100.52	103.15	93.715	96.804	100.6	96.798	98.497	100.18	99.935	100.29	99.316	100.6	101.56	98.373	92.933	100.12	97.568	98.089	96.755	98.369	98.963	100.31	98.847	95.487	101.59	97.273	95.88	96.042	99.381	93.729	97.364	93.677	98.735	101.32
105.97	103.69	106.77	108.79	101.83	105.17	110.2	103.55	107.57	103.87	106.3	104.42	105.14	105.6	107.22	104.84	101.42	103.67	105.87	102.08	105.51	102.43	102.81	108.59	109.24	105.84	104.86	107.59	104.06	106.65	105.25	109.46	105.1	104.17	109.48	103.31	106.33	104.81	108.72	107.84	100.81	102.78	104.5	104.02	107.89	104.11	111.06	105.82	103.16	104.32
110.43	105.91	105.61	110.39	110.78	106.9	109.47	110.37	106.84	110.39	109.07	107.01	107.48	111.61	107.2	109.32	112.83	109.98	107.9	105.71	106.55	107.18	103.79	106.28	108.95	110.47	107.64	109.32	110.98	107.62	109.21	106.11	105.37	103.51	110.32	111.52	106.67	113.05	110.03	108.77	111.35	109.09	107.44	110.96	105.09	110.18	106.75	103.81	108.08	107.18
109.03	105.71	109.14	114.2	107.27	108.45	106.28	113.53	107.25	107.85	109.81	107.75	106.75	111.68	107.42	111.03	106.89	107.7	106.25	110.83	107.78	106.07	106.75	113.46	107.55	108.84	106.54	107.16	103.98	109.14	109.41	105.4	108.4	110.32	111.04	108.96	106.02	107.77	107.72	104.9	110.54	110.13	110.86	104.07	105.38	107.11	106.66	107.92	106.98	109.41
101.02	103.08	104.28	105.56	101.95	101.62	101.16	100.72	100.81	103.76	105.33	98.875	104.84	99.918	102.76	102.6	103.07	103.29	98.453	97.053	102.71	97.01	101.33	94.134	100.12	94.857	101.25	102.87	100.92	97.731	99.041	102.17	102.43	98.573	98.371	99.212	105.24	101.88	98.551	97.202	106.43	104.8	101.48	103.6	104.83	101.02	100.03	99.208	100.15	104.32
106.62	103.23	106.88	109.78	102.52	107.69	104.93	110.37	107.6	104.42	105.33	105.99	112.72	107.07	109.23	105.2	109.91	108.58	101.16	104.07	108.06	105.05	104.76	104.11	107.09	105.26	105.58	105.73	107.65	103.5	101.32	105.6	107.5	106.43	105.28	109.82	104.16	102.56	106.68	107.88	104.76	104.07	104.8	105.88	103.37	104.08	104.95	106.72	110.44	109.28
113.05	104.81	108.6	111.09	111.98	104.85	107.77	111.05	110.92	108.61	104.53	109.25	105.87	105.76	108.56	105.06	107.36	108.43	106.45	108.38	105.25	109.19	108.29	107.11	109.85	108.1	110.63	103.91	107.88	107.85	111	101.57	109.99	106.84	112.6	104.87	109.32	111.14	105.15	107.4	103.48	109.2	107.12	111.71	109.8	107.07	104.74	107.24	104.91	111.52
108.14	112.95	111.85	108.22	110.53	105.17	112.71	108.13	111.57	110.6	111.04	112.45	113.09	113.54	110.23	110.26	113.91	106.47	108.13	115.78	110.73	106.63	106.89	114.59	111.87	110.35	106.07	110.13	115.41	110.04	107.16	110.13	107.13	108.03	112.32	110.1	108.54	109.85	107.84	108.51	106.35	108.14	112.58	108.9	110.47	112.36	108.12	112.08	108.52	109.63
95.683	96.356	99.197	96.802	96.645	98.597	100.26	100.17	97.078	97.615	94.063	97.342	96.97	100.04	97.289	95.827	96.383	99.167	96.982	92.675	101.83	97.327	96.14	104.25	98.729	95.697	97.925	98.823	97.788	97.04	100.9	96.298	98.283	97.897	95.425	99.253	99.559	93.582	98.883	95.557	97.07	97.747	99.811	96.301	100.89	96.586	102.07	100.03	93.748	98.655
112.06	109.16	108.88	112.8	108.98	106.67	107.04	111.14	107.41	106.42	105.05	108.68	111.52	108.38	106.16	107.11	106.65	108.13	109.5	113.75	105.29	106.47	106.16	113.39	109.36	106.49	103.82	108.77	108.28	109.94	108.41	105.43	106.32	106.42	109.28	107.32	107.23	108.89	113.09	108	108.77	108.74	107.65	109.25	107.9	105.12	107.96	110.62	108.19	113.67
99.478	98.996	103.17	97.118	95.377	100.2	100.59	94.99	101.17	97.266	95.728	94.841	95.566	96.724	98.011	100.28	97.152	100.75	96.513	96.217	95.458	98.906	99.877	102.12	98.832	97.501	97.089	95.284	96.713	99.072	96.841	98.196	98.585	101.56	97.254	98.332	97.512	102.05	97.987	98.479	97.113	99.465	95.65	100.04	97.721	100.09	100.42	95.834	100.53	93.061
104.13	109.57	109.06	105.56	108.29	109.75	105.23	106.52	107.2	110.48	107.35	110.59	106.38	110.31	111.41	107.77	108.78	101.12	108.87	107.13	111.03	106.54	108.57	110.27	108.43	108.36	105.57	108.6	107.5	106.17	109.46	106.73	108.32	108.67	110.18	109.25	107.13	111.29	105.23	108.97	104.64	106.02	105.48	98.464	107.17	109.28	105.7	108.26	108.28	107.9
105.43	103.87	109.76	104.55	105.42	102.61	106.57	105	106.3	106.55	103.17	109.18	102.88	108.39	103.85	103.87	106.55	108.22	102.83	109.11	106.57	106.57	102.54	108.16	106.31	106.41	100.48	103.32	106.71	106.04	103.29	103.64	109.28	105.09	106.71	103.64	108.44	104.01	103.19	104.83	104.6	108.51	105	104.51	110.04	106.74	104.53	106.76	106.06	105.54
106.14	107.24	108.16	110.34	109.71	115.97	116.29	113.22	108.94	110.85	107.4	107.63	112.14	111.86	111.42	107.73	110.35	114.42	111.62	112.02	111.77	112.21	105.63	108.93	110.04	110.14	110.08	109.04	111.44	116.3	114.98	107.45	110.3	110.45	109.78	114.1	111.81	107.81	108.19	111.17	110.26	114.95	110.73	110.59	111.94	108.38	114.7	103.19	111.34	114.75
109.32	107.55	103.94	106.39	106.27	105.59	107.58	107.83	107.43	108.03	104.89	105.9	105.44	106.1	106.69	105.27	100.14	105.87	108.32	104.54	103.92	106.5	111.11	105.29	107.19	104.94	106.31	106.07	103.13	103.23	106.43	108.58	103.35	107.78	105.8	105.73	106.28	103.67	107.87	108.65	108.55	106.81	107.35	108.23	105.73	107.21	109.42	105.79	104.25	106.84
103.04	107.92	108.38	108.25	103.12	105.83	109.09	100.85	105.02	105.39	107.86	107.68	101.26	102.73	103.91	103.77	105.72	110.98	106.23	105.72	106.99	106.03	106.7	103.37	102.92	109.25	110.93	102.05	98.159	108	107	105.58	104.57	107.51	107.69	110.3	105.77	105.47	103.83	106.86	108.56	103.82	104.99	101.13	104.08	105.6	104.06	108.55	105.54	109.32
104.91	101.48	105.49	98.815	100.42	103.57	103.94	104.04	104.39	102.92	100.33	104.63	101.91	102.54	102.17	101.6	99.424	102.44	100.7	99.805	104.53	103.76	102.11	103.1	107.23	103.34	100.72	101.07	108.11	104.1	103.78	102.97	105.86	104.37	100	100.98	99.834	103.54	100.35	99.384	104.88	102.83	104.13	104.5	101.71	103.6	100.13	104.6	102.93	103.89
106.43	109.88	106.21	104.39	107.9	100.46	104	107.05	106.34	108.27	104.2	102.35	103.99	101.23	105.36	109.33	107.6	105.77	106.45	104.48	108.73	107.38	109.6	109.45	107.22	102.65	103.07	103.66	103.62	105.23	102.83	107.38	107.96	108.37	105.44	108.68	109.82	103.58	103.06	110.04	109.07	105.93	107.42	99.878	107.52	107.61	105.06	105.88	106.24	100.65
111.18	111.6	102.56	104.58	102.81	104.92	109.99	107.6	110.07	108.17	108.87	107.67	106.52	110.54	111.52	108.16	108.53	107.99	109.09	110.15	110.57	107.48	106.97	107.44	109.67	107.01	107.22	106.98	111.04	110.74	107.09	106.84	111.44	107.72	110.83	111	104.33	114.96	110.02	108.03	108.39	104.58	107	108.93	112.89	111.47	108.37	109.46	112.84	106.79
109.4	108.83	109.48	106.96	110.72	104.44	106.42	104.83	112.24	102.44	102.13	102.96	111.13	102.76	106.57	105.65	106.42	108.13	108.59	100.88	105.52	109.09	108.52	104.77	108.96	109.74	111.68	108.9	101.08	108.6	104.55	105.54	110.17	110.11	104.68	106.38	107.25	103.28	105.64	106.69	108.5	107.55	109.88	104.34	102.74	107.34	104.95	107.3	108.54	106.83
107.91	103.28	104.23	107.11	106.69	105.49	103.62	108.02	107.39	107.89	112.03	108.09	107.13	108.16	104.43	108.34	110.63	105.28	107.04	104.87	105	105.87	107.59	104.61	105.08	107	103.95	109.23	103.61	105.74	106.67	100.91	110.38	105.95	105.45	105.11	105.65	105.38	107.82	107.88	107.99	104.41	107.7	110.13	108.09	109.15	108.93	105.17	108.3	107.39
111.86	110.44	109.1	109.39	107.51	111.12	108.51	114.83	106.43	110.43	112.67	106.45	101.85	107.79	109.51	106.03	107.24	107.42	109.13	107.16	115.71	108.27	110.91	106.37	107.46	108.9	104.46	107.86	106.11	108.1	109.3	108.63	104.79	111.07	107.3	111.87	106.32	106.48	110.2	107.66	110.32	110.08	109.49	108.79	109.26	113.03	107.05	110.19	108.73	110.87
95.191	99.876	100.91	99.794	100.66	100.97	101.82	96.388	102.32	100.31	102.1	102.53	100.75	100.83	95.071	103.81	103.54	97.437	101.47	97.549	97.342	100.03	103.67	98.93	99.226	95.728	98.989	103.01	97.203	97.729	95.317	99.908	96.626	100.04	97.693	103.1	96.524	105.39	101.73	100.71	99.212	98.884	94.324	98.932	98.377	97.142	98.386	104.49	97.868	103.72
109.32	110.12	111.76	107.6	108.9	108.64	110.37	109.88	106.11	105.69	106.26	107.49	110.29	108.93	108.21	110.07	106.43	109.75	106.38	111.3	105.52	107.04	110.51	106.68	105.95	108.13	111.05	105.3	108.42	111.82	102.26	108.72	108.9	99.463	103.66	103.85	104.96	108.02	104.3	109.63	106.97	109.44	108.24	107.96	110.06	110.36	107.37	106.1	107.15	108.63
106.22	107.39	105.6	105.79	109.87	110.53	104.93	108.37	105.65	105.8	109.25	107.52	108.58	107.31	111.29	106.38	106.68	105.93	107.77	99.742	109.01	107.64	109.13	108.42	107.69	107.98	108.08	107.37	111.41	103.53	107.7	106.61	105.11	104.69	105.86	108.02	109.67	108.19	105.74	110.71	105.83	109.12	106.77	109.24	110.4	108.94	106.9	109.78	111.26	111.38
103.78	101.04	110.68	105.32	104.96	105.09	101.29	104.65	104.92	102.79	102.92	104.49	107.55	106.63	104.71	107.88	103.14	108.19	104.28	109.25	109.42	104.9	103.23	104.44	105.72	106.5	106.51	107.66	106.21	107.04	106.56	104.22	104.43	106.12	105.85	105.23	102.47	102.61	104.86	101.35	105.56	105.32	102.98	107.92	106.87	100.36	104.25	105.97	104.32	104.23
112.38	108.37	110.89	110.21	107.44	106.87	107.03	113.68	113.2	110.37	108.58	108.32	109.38	109.64	107.12	113.65	107.26	105.39	113.07	112.39	106.28	109.96	107.02	109.66	113.28	103.29	107.11	103.04	109.94	108.27	112.15	106.47	108.81	108.94	114.15	109.91	111.87	105.48	109.52	111.02	114.83	111.57	105.31	108.57	108.2	101.47	111.6	111.64	111.12	105.72
110.2	109.07	104.55	105.13	106.22	107.09	110.34	104.92	110.11	109.18	106.79	110.75	106.34	102.27	112.07	107.1	110.31	101.85	110.37	105.78	109.11	108.86	106.01	108.17	106.86	105.92	110.85	105.22	110.29	106.14	108.4	104.9	108.63	108.12	107.51	107.9	109.84	108.42	104.38	108.52	107.19	106.65	108.06	104.84	107.32	104.92	103.9	108.69	105.61	103.84
100.37	100.41	96.928	94.692	99.176	96.448	94.427	101.15	103.41	97.543	96.38	98.797	95.367	101.75	98.199	96.198	100.03	100.62	97.134	98.404	95.949	101.04	100.19	103.55	97.971	97.476	100.01	100.11	99.509	99.431	98.475	96.788	96.832	94.616	96.161	102.28	92.995	99.554	99.476	97.471	98.316	101.3	99.233	100.01	96.325	96.354	101.73	97.945	96.671	98.179
102.05	107.14	101.8	104.47	107.18	105.77	102.88	108.04	103.78	105.41	109.9	104.18	108.39	108.01	106.28	102.44	101.22	105.25	106.67	103.77	103.96	104.28	101.43	107.3	109.51	106.65	104.85	106.39	109.65	101.79	102.8	107.77	105.66	102.47	108.03	109.95	108.62	103.29	108.56	103.71	103.66	107.31	109.23	103.37	106.78	107.24	111.48	109.39	104.46	108.29
104.78	104.74	102.94	103.51	105.77	100.95	104.93	109.9	107.06	101.25	102.77	108.15	105.61	105.68	108.8	104.5	105.51	108.11	102.82	101.83	104.85	106.35	102.97	100.32	107.23	107.54	108.5	107.63	104.4	105.11	104.2	103.79	109.46	101.02	105.28	107.9	103.28	106.97	105.81	102.56	107.54	102.07	109.44	101.63	108.28	105.13	106.68	102.48	106.13	105.7
110.19	110.08	106.69	110.2	108.18	105.45	110.14	111.28	104.49	108.09	107.48	105.17	108.87	106.13	104.21	105.65	100.89	106.87	107.01	102.94	106.87	111.06	106.04	107.44	104.85	102.89	108.16	102.98	107.96	103.03	106.81	107.02	109.75	104.8	102.82	105.37	106.38	102.44	104.73	106.85	103.62	107.65	106.81	105.63	109.14	109.56	108.92	107.22	107.91	107.53
108.57	110.76	112.44	115.88	113.3	113.42	105.89	109.98	109.71	110.39	112.27	109.48	109.1	114.35	106.28	106.32	113.38	111.54	109.36	106.23	112.5	108.13	106.2	114.53	111.32	112.36	111.94	109.85	110.57	110.94	105.52	107.07	113.01	109.01	109.74	112.16	107.9	110.45	113.91	111.65	110.36	112.2	109.01	108.74	112.98	109.65	112.6	111.23	106.47	111.08
111.23	105.99	105.01	105.42	108.78	110.38	106.71	112.24	103.85	106.62	103.73	106.87	108.68	108.6	108.84	110.42	106.8	105.34	106.73	109.76	108.68	106.05	105.6	105.7	106.54	107.95	105.38	106.01	111.68	108.94	110.3	107.09	102.96	109	106.19	107.28	106.02	107.17	109.78	108.69	108.88	107.95	111.08	107.5	101.72	108.89	107.81	110.72	107.61	108.45
107.73	107.69	107.33	107.87	105.43	110.89	105.46	110.23	104.71	111.45	110.24	107.44	110.92	109.84	107.83	108.11	110.63	105.53	112.84	106.29	106.42	105.64	105.69	108.94	109.75	109.32	107.78	106.39	106.59	107.13	108.23	108.69	109.67	110.55	108.37	109.15	107.46	107.06	106.2	108.95	107.04	108.65	103.06	106.42	108.88	110.22	109.54	109.31	107.91	107.36
109.29	107.08	112.88	101.04	107.82	108.8	109.44	107.25	106.29	107.99	105.92	105.7	103.04	105.24	110.11	100.01	109.79	104.85	108.37	106.27	102.02	110.64	107.1	105.86	105.68	107.1	108.07	109.62	109.44	106.31	108.2	109.92	105.26	107.72	108.97	105.51	104.22	112.71	109.09	104.88	106.86	113.61	109.09	109.31	106.13	107.47	112	108.37	106.94	111.98
110.78	108.93	112.47	112.69	107.05	102.77	113.92	104.3	105.47	104.94	110.52	107.25	111.99	107.84	108.89	108.89	109.71	107.25	106.97	108.84	104.57	102.79	113.5	112.93	106.5	107.11	106.27	104.84	112.06	109.51	108.42	109.04	109.94	110.55	109.39	106.28	105.12	109.32	109.32	107	106.34	111.69	105.57	106.48	109.11	109.46	111.24	111.18	107.16	110.76
107.99	104.61	110.65	108.83	100.32	106.87	106.75	112.52	108.29	106.56	108.5	107.53	104.27	109.45	101.35	103.97	102.44	104.85	105.61	106.31	105.62	108.79	105.91	102.97	105.81	104.96	108.77	106.08	103.73	104.91	104.4	107.52	110.76	105.05	104.38	104.11	103.67	104.76	110.79	106.1	106.39	104.2	107.61	106.21	103.93	106.77	107.2	103.04	107.34	106.86
107.86	106.74	105.18	105.66	108.5	107.95	101.86	109.36	108.21	109.34	107.02	106.67	108.15	107.1	104.99	104.18	104.37	109	103.11	107.38	108.1	104.13	112.09	108.22	106.9	106.72	102.9	102.61	113.14	109.51	108.96	104.11	106.56	104.52	105.73	108.97	110.13	106.35	109.63	109.2	111.36	110.9	109.36	108.35	110.6	110.98	104.92	108.18	107.76	108.58
107.79	107.82	104.59	108.29	108.77	107.89	106.01	108.91	105.47	106.37	107.17	107.36	108.88	104.66	104.93	110.28	108.28	114.34	112.03	107.66	107.15	106.59	108.65	110.12	108.68	108.52	108.74	108.64	106.95	106.39	109.01	106.53	105.1	104.09	105.22	108.61	111.59	105.55	109.18	108.54	102.62	106.93	108.83	107.49	104.08	108.73	105.56	108.9	108.62	109.95
106.96	109.35	106.49	104	102.98	107.88	105.7	105.77	105.24	108.51	108.3	108.42	102.32	110.32	105.58	107.96	106.73	109.43	104.13	107.17	108.98	102.08	103.47	106.65	101.32	105.52	103.78	107.24	108.44	102.61	106.75	106.91	107.7	102.72	105.55	107.19	106.38	103.67	105.8	105.99	105.91	104.14	104.38	106.87	107.08	106.09	107.53	105.44	107.9	105.6
95.479	100.55	102.21	102.25	101.91	105.12	98.725	96.447	97.435	97.487	101.27	98.553	103.24	96.476	97.831	100.73	100.71	101.1	104.65	100.33	104.81	101.02	94.265	97.922	100.77	100.64	100.99	98.041	97.864	101.66	96.345	101.5	102.47	105.22	100.62	100.06	98.974	100.3	100.32	101.02	103.64	98.32	101.56	103.88	105.23	101.53	99.528	97.742	100.17	102.73
100.9	104.85	103.98	104.69	106.35	104.67	105.93	103.72	108.48	106.33	108.23	107.45	108.03	105.24	105.49	109.73	104.47	107	106.36	106.94	110.69	104.92	107.2	109.94	102.72	103.79	105.42	105.61	109.77	107.43	101.01	106.05	102.41	106.37	102.01	104.51	108.18	106.01	106.82	107.98	102.43	107.35	102.41	107.47	105.67	110.57	107.47	105.21	107	104.65
107.38	102.56	106.67	111.35	108.79	109.76	107.05	104.87	106.52	110.98	106.29	106.19	106.84	104.14	110.56	110.74	105.41	106.02	104.88	112.73	109.34	110.86	104.01	108.18	108.39	108.4	107.89	109.21	104.19	103.22	106.78	109.02	106.77	107.34	108.02	106.9	107.38	108.47	108.05	106.86	102.27	106.08	111.65	107.6	110.85	107.63	108.41	105.16	108.7	107.5
109.31	109.99	111.46	108.42	107.38	105.2	106.54	105.47	104.56	104.99	105.34	103.05	102.56	106.92	106.63	105.26	107.71	105.51	106.41	106.84	107.09	104.51	104.32	107.35	104.5	104.64	109.86	106.56	107.28	106.34	106.27	109.12	105.94	102.87	105.28	110.36	105.8	102.58	105.64	105.51	102.84	105.36	107.59	107.85	104.99	110	102.58	102.01	104.21	105.83
99.534	96.997	100.4	99.157	98.33	96.63	99.14	94.824	95.432	99.728	98.59	98.979	102.05	94.672	97.887	95.292	94.537	98.387	97.475	92.47	100.17	91.234	100.61	94.428	97.97	98.378	96.677	100.41	99.589	96.383	96.175	99.147	95.134	99.569	95.629	98.706	93.826	98.616	94.782	98.263	99.685	94.93	97.645	96.359	96.943	98.059	95.898	92.612	97.551	99.481
109.91	104.88	110.58	109.95	105.64	107.79	111.2	106.25	107.1	108.74	106.98	108.65	105.07	112.2	111.21	103.57	110.42	106.62	105.85	106.59	106.92	108.31	104.94	106.93	108.16	112.33	110.26	110.28	103.36	107.9	104.88	105.02	108.58	110.53	109	114.36	109.46	110.25	105.59	102.66	112.13	106.15	105.9	114	108.5	110.4	107.64	108.56	108.93	107.94
104.49	105.01	107.37	111.95	106.78	105.13	104.63	105.85	102.47	106.82	106.24	104.02	108.14	107.54	104.57	105.35	104.36	110.64	109.06	104.98	110.84	101.95	106.26	106.41	105.76	106.45	109.65	109.43	105.39	105.66	105.72	108.49	105.5	108.66	106.41	104.44	106.55	110.42	105.99	105.26	110.21	107.26	102.75	109.41	103.51	109.53	105.9	106.58	106.93	105.64
106.89	104.09	106.19	101.3	106.19	107.29	103.98	109.3	106.19	109.44	106.89	100.78	102.36	103.98	107.79	105.85	103.5	102.3	106.84	100.56	107.88	108.68	105.47	107.14	107.32	107.02	104.4	100.97	102.82	106.72	103.32	105.82	106.98	110.45	104.78	107.91	105.96	106.79	105.25	109.45	106.24	105.32	105.15	108.45	109.53	109.56	103.72	103.45	101.63	99.233
109.82	103.82	106.66	106.19	105.87	103.79	105.86	104.32	105.08	105.13	109.82	106.74	107.58	105.17	102.56	106.81	111	107.93	105.75	103.64	106.19	106.88	107.26	109.71	104.1	107.31	104.85	105.32	105.07	103.87	107.76	106.27	106.27	103.39	109.87	109.34	105.1	102.59	104.93	106.89	110.26	105.6	110.52	107.36	108.43	111.9	106.4	108.61	103.1	108.23
105.9	106.72	106.85	106.67	108.97	105.74	107.24	108.84	107.65	101.69	107.75	107.97	106.34	104.8	105.51	104.15	104.27	105.04	105.17	105.14	104.81	107.45	107.07	104.75	109.7	108.72	105.62	101.83	105.86	106.59	107.53	104.74	109.77	108.18	107.33	104.94	106.05	106.94	105.86	106.03	104.69	103.16	106.4	103.32	98.049	104.1	107.95	108.39	104.17	112.37
109.61	107.22	109.34	106.97	106.06	108.29	104.59	107.14	105.66	107.37	108.08	110.74	109.89	110.56	109.86	104.42	110.37	111.37	108.75	105.42	106.55	106.59	107.41	109.98	109.61	110.99	112.59	113.23	105.85	104.17	109.08	112.7	111.11	110.26	109.52	109.76	105.81	110.09	109.58	109.16	111.73	112.03	109.2	104.74	109.7	113.86	103.34	109.64	104.26	110.88
102.35	108.8	107.9	106.58	108.93	103.87	105.44	105.07	106.05	105.42	107.02	102.87	107.88	105.92	106.53	106.35	104.38	106.62	104.07	104.44	107.1	102.97	104.02	103.27	107.17	106.36	104.45	104.66	102.76	103.89	103.75	104.1	105.93	106.97	104.58	110.56	102	102.43	105.45	108.51	109.26	104.72	99.938	108.95	104	103.72	104.17	105.73	102.27	106.82
108.63	101.33	104.43	103.31	106.93	104.9	101.45	103.63	103.48	106.1	106.25	102.81	107.48	105.19	106.16	106.06	107.04	105.98	103.68	110.07	105.74	106.37	103.61	105.46	105.92	107.58	104.88	105.15	103.18	105.27	107.83	104.1	107.33	107.82	103.85	104.81	101.9	103.92	104.86	102.71	108.1	107.53	101.58	103.68	108.58	105.74	108.41	109.27	104.3	102.83
105.17	102.34	108.49	102.25	102.47	108.58	104.66	105.28	104.13	106.04	105.02	111.49	104.57	105.57	104.82	105.15	102.92	108.4	106.33	103.53	108.21	106.48	103.35	107.45	103.68	105.57	106.31	104.53	101.25	107.16	107.2	106.14	107.34	108.06	103.47	108.46	105.22	104.92	106.75	106.73	108.52	101.21	104.47	102.3	105.96	105.61	105.47	108.4	106.41	105.94
107.43	105.56	106.81	111.78	108.92	106.55	107.64	107.5	104.2	108.11	108.23	107.23	109.16	108.06	108.25	104.25	112.55	104.81	107.31	104.72	106.98	108.12	112.74	103.35	107.16	103.56	107.1	108.97	105.67	106.86	108.29	108.54	105.41	108.97	110.03	110.27	108.51	109.79	108.15	106.39	108.62	108.99	108.74	111.58	105.02	107.59	108.98	109.64	106.85	108.54
103.42	101.55	98.266	109.1	107.59	105.87	107.68	102.34	107.24	107.62	105.36	101.92	99.782	104.2	109.62	105.16	104.73	101.38	108.13	106.66	106.97	105.48	107.46	108.7	107.3	110.5	107.64	106.57	103.53	104.26	107.44	107.73	104.59	108.69	101.04	103	105.01	109.55	101.77	104.68	101.52	105.92	104.75	103.01	105.53	105.04	111.11	106.04	104.59	108.77
106.21	101.59	107.79	105.75	106.27	104.9	104.36	107.52	104.99	111.56	110.02	110.17	106.07	102.99	107.93	105.95	104.74	105.29	107.54	106.34	102.73	107.06	104.5	101.29	106.88	108.67	104.77	105.82	110.79	103.94	106.51	107.09	108.42	113.47	104.52	104.12	110.69	102.22	104.36	104.42	108.24	105.87	103.55	105.36	106.84	106.59	108.51	109.75	104.64	105.65
100.12	103.34	99.211	97.897	99.111	95.963	98.371	99.698	98.191	100.82	106.52	99.72	104.98	98.311	99.568	98.218	96.816	103.18	99.273	102.52	102.53	101.78	100.09	101.37	102.22	97.08	101.02	103.16	98.416	98.934	102.47	99.492	96.657	101.25	97.42	100.88	95.427	99.497	97.681	94.698	104.96	100.27	98.421	102.06	99.581	98.669	95.817	99.771	98.73	100.38
96.518	100.7	96.398	97.462	98.125	99.07	98.856	101.03	95.976	96.268	101.66	101.21	99.922	100.82	97.279	98.939	95.566	98.352	96.609	99.094	96.39	93.475	99.454	100.85	93.414	97.298	95.412	96.336	97.329	98.257	98.231	94.09	98.951	100.44	96.207	99.149	96.815	94.385	92.556	97.898	94.165	97.627	96.712	98.231	98.629	96.927	98.832	98.333	97.893	98.086
107.16	112.41	107.91	108.73	104.25	108.03	107.17	105.89	107.32	108.73	108.14	106.17	105.66	109.12	105.13	110.35	107.1	110.85	108.63	111.38	105.76	105.55	105.51	103.14	109.37	104.48	106.8	108.14	108.47	108.45	107.15	109.83	102.95	104.17	107.02	108.49	108.67	106.86	108.75	108.7	107.16	108.13	105.24	107.92	107.29	106.26	107.79	104.8	104.3	109.95
102.08	104.33	101.03	106.98	102.95	105.22	109.19	105.22	108.91	107.06	103.72	101.53	103.87	102.28	106.12	106.32	106.27	104.87	105.01	105.13	107.83	109.52	103.71	109.56	108.49	103.72	105.84	110.87	105.24	102.55	106.15	111.62	106.33	109.31	107.44	107.92	105.69	104.63	104.41	102.14	102.93	104.87	102.54	101.68	106.15	108.71	104.33	106.59	109.14	102.58
106.12	104.69	107.58	107.1	104.83	104.38	107.55	106.72	107.47	106.96	105.49	99.357	107.76	108.82	109.41	108.15	107.05	101.14	106.3	102.15	107.92	108.4	106.07	102.6	103.73	103.36	103.32	107.18	108.02	104.57	104.8	110.23	106.9	103.77	107.07	108.02	103.32	103.39	102.05	108.49	104.79	109.41	101.91	107.75	106.24	105.72	101.98	103.41	101.74	105.07
100.04	100.32	101.85	98.645	104.08	100.08	97.962	101.91	99.984	101.55	103.45	102.1	99.704	99.743	100.15	100.18	103.02	97.535	101.34	99.079	98.84	101.56	99.685	102.71	100.71	99.853	101.91	100.64	101.51	102.21	105.45	101.99	103.94	97.043	93.455	99.907	101.94	95.072	98.976	102.41	102.45	102.66	99.912	105.85	101.13	103.7	97.864	102.44	97.887	98.667
101.95	106.44	104.88	108.56	100.88	102.31	104.47	101.74	108.2	100.6	107.93	101.27	100.23	102.93	101.52	106.93	104.31	106.43	109.93	101.41	106.92	106.4	101.98	99.644	97.388	105.12	106.5	100.16	99.906	104.43	102.46	104.12	109.12	102.4	105.31	103.75	102.4	101.52	105.99	104.68	106.68	100.21	103.65	101.28	103.55	99.756	103.51	105.55	101.23	99.387
101.48	102.37	101.45	103.14	99.893	93.706	99.711	101.44	103.24	101.88	101.31	102.32	103.24	102.49	97.388	99.65	101.63	103.48	100.2	99.394	106.5	100.17	98.874	104.24	97.419	99.113	101.66	101.79	103.69	102.7	101.66	103.96	103.75	103.17	100.79	99.667	102.01	102.46	103.48	98.989	101.62	103.8	102.35	99.24	94.003	97.886	99.777	104.37	102.35	96.929
99.481	100.71	99.751	96.814	101.64	104.42	100.24	101.66	98.385	103.04	99.036	99.493	102.15	99.116	95.258	107.19	103.27	101.69	102.29	103.45	100.45	101.53	95.069	100.12	98.326	99.864	100.07	102.22	100.93	98.419	96.394	97.776	99.531	97.937	100.45	102.1	99.482	97.935	100.37	98.829	101.92	100.67	96.31	98.968	98.263	98.222	98.991	99.879	98.187	99.425
100.05	101.62	103.21	100.82	102.69	98.826	102.37	101.17	99.01	97.691	98.999	102.26	100.17	100.02	103.19	102.26	102.1	100.06	96.306	100.71	98.282	99.915	93.928	99.936	100.13	101.27	98.785	98.339	102.25	98.531	104.92	104.13	98.789	101.77	97.631	102.4	99.346	99.653	98.356	99.432	100.9	101.39	96.854	97.951	104.58	100.23	102.18	100.32	100.96	100.75
110.75	104.09	108.81	106.98	110.57	110.5	114.87	108.36	105.16	109.27	106.09	110.78	110.88	103.07	104.62	106.83	108.06	106.36	105.79	106.46	111.2	109.13	110.04	111.26	107.78	105.91	109.27	109.46	108.71	108.85	105.83	112.03	108	105.99	109.92	106.93	107.18	107.26	108.05	104.84	107.27	109.54	105.03	107.31	103.84	107.26	108.16	106.71	104.86	110.15
105.62	103.94	103.53	108.74	104.33	102.05	106.13	104.97	105.45	105.53	105.9	106.58	104.83	104.42	105.86	108.54	106.97	105.92	102.48	106.85	107.49	106.31	105.11	111.46	108.31	103.41	106.04	107.53	104.75	107.5	107.51	103.98	109.11	106.42	105.54	107.98	111	104.21	103.49	104.82	106.36	102.84	106.81	101.92	110.86	106.59	104.02	106.16	108.97	107.3
96.526	100.21	96.294	101.58	98.845	98.109	97.795	97.942	94.894	95.834	99.195	96.827	98.091	102.3	98.073	97.847	99.035	99.943	100.15	98.055	97.391	102.32	97.347	99.868	102.11	97.579	98.658	98.477	96.484	99.073	96.358	97.184	100.43	97.977	98.658	100	98.707	98.874	98.849	95.694	100.22	95.702	103.5	97.345	99.441	103.05	98.321	99.742	95.904	99.831
103.59	107.99	109.66	106.93	104.63	110.25	110.89	105.76	108.82	112.96	105.07	110.41	109.29	107.39	106.94	106.97	108.64	104.56	109.25	108.9	107.31	107.01	102.31	107.73	103.86	109.6	110.18	106.31	107.38	107.33	112.1	107.99	109.95	108.92	108.77	105.23	107	109	106.97	106.91	107.78	106.57	106.18	108.42	108.82	106.59	106.74	106.09	104.13	110.86
93.456	97.638	95.576	99.089	98.73	101.59	99.501	101.05	96.973	101.29	100.24	97.658	100.71	103.39	101.34	93.885	97.319	94.925	96.211	94.474	94.894	97.046	96.322	95.784	99.979	100.96	98.641	98.005	94.393	92.335	98.891	96.867	100.58	99.064	98.568	99.055	95.746	95.092	96.9	99.67	96.942	101.99	92.751	93.793	93.502	102.67	100.31	99.38	102.98	101.93
106.59	109.83	108.78	104.2	101.82	105.76	103.71	108.57	107.09	107.06	106.36	102.87	105.65	103.41	110.07	108.61	107.14	107.51	103.21	104.72	108.11	109.16	106.68	109.98	109.75	105.85	105.85	106.16	103.16	104.39	105.68	103	104.46	105.32	105.55	106.97	106.76	104.69	105.45	107	106.97	102.9	106.47	104.84	102.04	108.43	107.74	106.95	107.87	107.51
108.53	108.52	110.84	108.13	106.8	106.67	110.31	106.19	108.76	108.46	102.69	105.65	106.73	106.25	111.02	112.33	107.79	109.16	109.6	107.38	107.3	102.5	109.43	110.5	109.17	106.89	105.85	107.6	105.88	110.34	107.71	107.5	112.19	106.94	106.45	107.19	107.32	111.41	105.01	111.85	107.74	109.13	111.13	110.11	106.03	108.15	108.2	107.91	112.84	108.71
107.95	109.28	103.84	106.45	105.15	102.72	107.49	107.63	109.01	109.41	105.7	106.93	105.8	106.74	105.68	105.96	107.46	108.48	106.9	104.37	107.23	109.27	109.73	106.82	103.04	108.59	100.08	108.95	109.58	107.76	106.26	107.7	105.52	104.1	109.67	108.55	108.83	106.44	107.08	106.07	101.21	105.37	103.42	108.95	108.51	107.66	107.24	109.76	106.49	105.42
108.83	106.64	106.09	106.59	109.11	109.42	109.63	107.89	105.76	108.02	111.45	108.35	108.28	109.65	105.68	105.89	106.38	109.17	106.7	108.5	106.32	107	106.84	109.26	108.05	110.48	109.59	107.6	106.39	109.76	103.23	108.3	110.22	105.46	109.43	104.23	104.77	109.28	109.04	106.89	106.22	109.92	106.33	104.81	112.5	109.67	108.98	106.34	110.83	108.57
105.55	104.21	107.26	106.69	107.55	99.66	104.41	103	104.12	108.87	104.71	103.37	103.78	103.91	105.39	107.08	108.11	110.59	105.85	106.73	107.91	106.08	101.92	108.47	108.15	108.93	108.26	106.82	108.05	104.45	109.77	111.54	106.9	105.35	110.36	106.1	107.01	104.78	107.92	104.3	107.96	104.68	108.59	106.97	104.96	109.53	101.54	108.93	109.47	110.9
107.93	107.5	108	105.25	104.05	112.11	105.3	106.95	107.66	109.41	107.72	107.41	107.2	109.96	109.28	109.62	106.22	105	108.73	108.87	110.6	107.57	107.44	108.26	107.67	104.64	108.71	107.92	109.55	106.72	107.31	109.14	108.34	108.17	110.21	110.85	109.88	111.44	109.29	113.94	106.08	107.18	109.21	108.5	109.32	107.71	106.7	109.82	108.63	112.85
106.39	103.15	107.46	106.08	103.4	110.44	107.98	108.09	104.78	99.687	104.67	108.55	104.45	106.69	105.42	104.26	106.77	107.93	106.27	104.31	103.86	105.81	108.2	111.46	105.83	102.53	99.883	108.87	106.35	105.6	101.58	105.42	103.54	106.05	105.41	107.64	109.03	106.62	112.93	104.33	107.6	106.69	103.39	107.21	109.96	104.75	106.85	108.1	108.93	107.41
109.17	105.14	105.23	107.02	106.57	106.5	103.38	104.75	107.89	106.65	110.34	106.84	104.36	107.36	102.54	104.93	104.54	109.39	107.14	108.03	108.96	109.22	100.43	106.45	107.22	104.52	102.65	108.51	105.28	108.24	105.14	104.87	102.83	102.24	106.68	104.52	105.44	106.51	100.69	108.61	108.08	107.62	106.05	107.63	100.3	109.7	105.84	102.41	103.59	107.39
98.404	98.493	99.008	98.032	100.69	92.034	97.339	93.439	103.69	94.33	98.613	95.878	98.07	94.28	98.056	100.23	93.01	96.14	95.794	96.398	104.36	96.928	97.82	96.781	97.449	97.095	99.817	98.285	105.56	97.118	94.04	100.96	101.78	101.29	100.48	101.07	101.67	97.354	97.562	99.428	93.889	96.834	99.466	100.34	94.895	100.69	95.331	102.15	94.328	99.571
108.22	106.88	108.18	105.32	105.68	104.41	103.54	109.37	107.85	108.7	104.22	106.55	106.9	104.32	108.08	107.79	105.47	104.45	103.88	104.61	105.43	109	105.98	106.34	103.89	105	105.22	106.5	104.42	103.68	105.36	104.8	107.74	101.25	104.5	105.7	110.64	104.78	107.43	109.86	103.65	104.92	111.79	102.5	100.86	105.01	106.63	105.5	105.88	105.88
108.66	109.87	110	112.65	107.02	106.18	111	110.29	109.01	108.61	112.1	114.18	110.51	106.01	108.93	106.66	113.25	111.94	107.15	110.19	111.15	112.53	112.4	108.02	106.15	109.97	111.43	113.31	109.41	107.88	109.51	108.47	109.17	108.55	110.21	108.62	110.43	107.33	113.23	108.35	109.02	107.53	112.51	110.16	112.42	112.51	110.29	110.93	108.5	108.6
108.97	110.25	109.72	109.73	106.63	109.92	103.53	108.18	107.81	110.88	109.58	110.59	106.77	110.84	111.36	110.33	106.59	106.35	106.28	106.66	108.84	108.45	109.31	105.77	107.61	110.84	112.28	108.19	104.85	107.8	108.3	108.4	107.01	111.53	108.9	103.26	106.46	104.57	110.25	105.89	109.44	112.94	105.25	107.28	107.2	108.22	106.07	105.27	107.84	105.78
108.72	105.81	106.56	111.19	108.56	110.85	110.46	108.98	109.07	107.87	106.48	110.59	108.64	113.52	107.93	107.53	108.05	102.59	106.54	109.53	103.24	108.7	107.22	104.86	107.85	102.22	109.01	104.49	109.12	107.09	106.88	102.61	105.87	106.86	102.53	105.7	107.71	107.35	109.4	106.92	107.89	108.57	106.58	110.21	109.18	107.08	107.16	109.36	109.06	106.41
101.17	101.25	101.62	100.6	99.795	99.678	103.74	101.6	96.956	98.002	101.62	95.947	99.781	99.877	102.05	96.662	95.274	95.23	95.14	100.53	98.728	97.156	99.177	95.604	97.399	100.99	101.68	95.627	96.671	99.978	99.831	102.02	102.41	99.65	96.658	96.929	100.07	97.934	98.242	96.903	103.98	101.26	94.069	100.62	99.642	94.05	101.13	99.535	106.31	97.749
95.819	101.84	99.977	101.43	101.87	103.36	102.91	101	102.22	97.011	100.2	101.32	104.46	103.88	99.106	104.9	103.14	101.28	99.77	100.55	99.777	97.231	100.04	100.92	99.64	99.683	99.727	99.061	97.335	102.45	97.526	100.68	104.66	100.22	100.33	101.17	102.29	103.36	97.609	101.67	96.012	98.153	99.625	98.456	99.472	100.58	99.619	101.16	97.058	103.31
106.33	100.34	103.85	104.16	104.16	104.35	103.11	103.71	103.16	103.22	104.35	107.14	102.07	107.11	103.65	107.8	105.35	101.23	106	106.3	102.32	102.32	105.06	103.53	105.4	103.56	104	102.88	107.38	108.69	101.85	106.65	106.11	105.9	107	106.64	104.45	105.92	101.6	103	104.6	107.03	99.068	106.1	105.24	104.92	107.31	106.05	106.5	103.52
109.26	101.7	111.46	108.83	110.68	110.46	110.68	106.69	107.08	105.87	104.29	108.8	111.34	112.82	104.14	109.94	111.07	106.54	105.94	111.16	109.93	110.52	107.65	112.29	110.6	109.8	111.27	105.69	111.61	110.23	111.96	110.38	104.84	106.85	106.22	109.79	108.74	114.95	110.29	106.33	106.94	108.43	113.58	108.68	107.08	109.66	112.25	105.42	106.31	106.48
105.32	103.67	104.81	101.3	109.27	108.86	104.72	104.14	106.77	105.41	101.77	103.05	105.58	109.06	102.84	109.47	112.93	107.89	109.39	109.83	99.802	105	108.77	98.374	106.15	105.93	106.45	105.26	103.28	105.96	105.47	106.66	104.28	106.03	111.88	105.5	104.05	106.75	106.32	104.73	106.07	108.5	103.55	104.12	105.65	109.59	104.73	106.27	100.87	108.51
97.602	98.907	96.162	97.167	93.102	100.74	103.39	96.05	97.115	97.529	93.886	99.323	93.361	95.782	95.512	98.268	97.908	99.486	96.586	97.742	99.168	96.423	98.519	99.633	99.334	97.921	97.109	95.514	99.628	96.658	99.339	97.809	98.104	99.645	99.408	99.641	97.75	99.509	101.37	97.095	95.837	98.447	98.913	101.97	95.018	100.8	104.81	96.608	96.999	98.213
113.84	109.21	114.8	110.12	107.68	107.83	103.76	110.19	109.5	110.95	110.75	106.74	108.61	106.87	107.45	109.54	106.55	110.63	107.87	110.52	114.56	113.01	115.33	110.68	110.5	111.56	107.79	113.23	110.33	113.45	104.2	113.3	111.92	107.05	106.63	114.54	110.94	113.41	108.32	110.97	109.9	109.54	111.47	105.76	113.69	108.28	108.22	109.63	105.98	114.43
108.09	106.77	108.58	108.61	105.62	108.64	105.05	105.83	108.72	107.66	111.94	104.98	108.14	108.99	102.69	105.13	107.91	109.43	109.97	105.38	107.41	110.18	111.51	109.38	106.23	108.34	109.87	109.11	108.84	110.99	111.18	110.69	111.74	108.66	110.16	111.3	106.02	109.59	109.69	105.44	107.7	107.35	107.8	109.09	106.28	110.49	110.1	109.62	107.7	107.89
116	110.79	111.73	111.97	110.88	108.36	109.72	111.03	112.14	105.2	111.95	113.19	111.07	108.96	108.08	108.48	112.81	109.83	108.25	113.23	115.03	109.95	112.45	113.22	107.52	108.98	107.69	105.97	111.92	110.99	108.9	107.98	113.08	109.73	108.61	113.22	104.73	113.46	108.15	108.65	110.79	111.11	106.81	113.25	112.4	107.44	113.73	109.34	110.77	110.67
104.28	101.2	101.13	99.377	99.534	98.951	101.08	102.57	102.86	101.59	101.99	98.419	103.07	97.171	100.1	102.64	97.46	97.022	101.27	98.055	103.34	100.1	99.684	104.88	100.7	102.68	102.29	101.35	99.386	99.745	97.926	98.578	102.56	99.695	98.325	100.21	98.633	99.375	103.18	100.39	103.17	101.71	99.857	96.712	99.329	97.932	100.25	104.12	101.63	96.327
98.057	98.194	93.502	99.901	97.151	95.32	98.108	100.92	100.97	97.942	97.368	101.82	93.512	101.63	96.321	97.814	91.306	98.136	100.16	99.565	99.599	95.774	97.074	99.857	99.33	99.913	102.02	98.197	97.941	97.02	96.56	95.632	99.122	97.897	97.597	96.714	95.669	100.37	102.11	96.966	99.59	97.378	100.88	101.06	97.316	101.11	96.479	95.713	103.85	100.3
110.31	112.13	109.9	106.8	107.31	108.17	107.65	106.21	108.16	109.84	111.17	106.73	107.35	107.81	108.69	106.91	107.48	109.18	105.4	107.02	107.21	107.68	106.43	103.38	108.56	109.88	105.81	108.36	108.83	109.29	111.37	111.53	106.39	109.95	106.89	108.05	111.35	106.65	111.34	105.97	110.94	107.57	106.48	111.29	104.92	107.22	108.36	106.28	109.51	110.38
103.77	100.84	104.79	106.82	101.77	99.741	103.49	104.09	104.45	100.16	104.43	105.05	101.4	105.77	99.835	101.74	106.96	102.09	104.22	98.348	104.29	107.9	101.5	101.74	104.52	99.77	106.93	100.44	98.033	103.11	100.34	106.83	100.24	102.37	103.96	102.14	99.301	106	99.611	101.01	100.16	99.663	106.39	105.17	99.283	105.99	104.45	101.03	105.84	102.8
102	101.97	108.15	112.23	101.37	106.63	105.25	99.961	106.55	108.43	108.72	108.5	106.13	107.52	104.15	108.04	107.31	100.72	102.63	106.1	104.67	103.73	103.29	103.1	106.59	105.13	106.19	109.78	104.88	105.84	105.49	107.57	110.26	109.38	109.04	105.92	109.05	106.46	103.47	104.57	110.97	105.61	109.62	102.23	109.01	102.87	105.27	105.42	106.16	102.48
108.98	103.7	105.77	108.45	106.68	107.27	106.23	106.11	101.64	104.49	100.73	108.25	110.12	108.48	105.3	106.16	104.74	105.01	107.98	105.94	107.05	106.98	106.84	104.63	101.97	107.35	104.27	105.26	103.33	103.74	106.33	105.08	107.37	107.95	106.2	105.1	104.42	106.44	109.33	104.09	106.1	110.16	110.15	106.49	109.09	99.723	108.92	106.66	103.22	107.78
113.67	110.03	108.94	109.13	110.46	112.58	111.3	107.62	110.89	111.01	110.83	108.8	111.74	113.12	110.33	108.09	108.31	109.7	112.32	108.58	113.21	110.16	110.26	112.38	110.54	107.14	110.99	108.05	112.16	108.89	108.41	108.53	109.33	111.38	107.12	112.67	109.68	112.06	110.48	111.13	106.99	111.85	107.59	107.72	113.71	111.92	109.25	114.12	108.89	110.95
100.45	104.75	106.14	105.59	101.18	103.4	102.24	106.79	104.32	107.21	103.23	109.26	105.29	102.97	103.3	104.82	106.19	105.71	100.94	104.39	103.52	104.43	105.69	108.55	106.61	104.69	102.16	104.56	109.59	105.51	106.98	103.96	106.69	106.03	107.01	105.83	99.865	107.13	103.28	101.59	107.93	108.71	103.43	101.54	105.74	101.5	103.54	103.16	106.56	105.12
110.02	104.3	108.45	105.16	104.54	104.9	105.02	102.01	104.82	109.23	106.7	108.25	104.06	106.9	103.81	107.84	107.05	106.99	100.81	105.25	105.8	105.77	109.35	111.73	105.64	107.61	108.2	99.044	105.34	101.65	112.4	101.85	111.28	106.05	100.36	99.838	102.46	105.06	109.66	104.69	103.29	103.63	106.09	109.58	106.44	101.49	104.56	106.93	105.53	103.46
104.14	101.74	104.06	105.52	102.77	101.17	98.928	102.34	104.45	104.64	100.64	99.791	108.34	100.88	100.75	106.88	100.34	103.72	103.17	99.027	101.89	104.53	106.71	105.97	102.18	103.32	100.97	100.89	101.82	103.93	102.75	101.85	102.02	107.05	101.16	105.07	103.24	104.23	104.98	104.16	103.47	101.53	103.3	102.61	108.19	101.13	105.21	101.39	105.31	101.9
100.12	98.855	99.408	99.227	99.312	94.706	101.23	98.941	94.743	102.82	100.05	98.375	100.13	98.247	96.585	96.202	99.962	100.85	96.957	101.9	98.288	102.82	102.05	99.142	97.656	100.08	97.648	96.186	97.209	92.795	98.295	103.15	99.821	101.23	99.844	99.051	99.652	102.75	98.391	98.508	97.382	98.647	96.811	96.155	100.92	99.619	97.561	97.487	99.881	99.805
98.023	98.265	99.482	102.77	99.326	99.461	102.4	100.47	92.296	98.989	98.316	97.065	98.645	103.4	97.982	99.922	97.706	98.835	97.297	99.267	101.84	101.35	103.06	101.76	102.88	100.12	99.123	102.54	98.636	100.2	98.579	104.57	102.33	100.55	98.856	99.549	98.533	96.534	96.741	96.401	101.1	101.61	103.69	106.05	102.77	102.9	93.649	96.444	101.86	100.48
104.14	106.77	108.67	106.91	106.77	106.73	108.55	104.85	108.78	105.39	103.16	103.45	107.04	104.85	105.24	107.02	109	102.45	107.11	108.07	106.27	110.7	109.6	105.35	103.55	107.44	109.44	106.03	105.76	106.18	103.72	110.41	107.77	103.52	103.84	107.18	107.99	103.73	102.78	106.31	105.07	107.04	105.72	104.18	109.36	111.35	103.54	107.22	99.057	107.99
104.92	106.54	106.25	111.12	108.89	112.45	106.8	106.4	111.1	106.63	110.65	108.12	107.83	107.55	104.38	106.32	109.82	108.62	110.42	109.7	111.72	105.08	105.71	108.49	105.67	106.56	104.31	110.58	108.13	106.83	105.21	109.01	111.09	107.2	107.4	107.54	103.1	103.11	103.98	105.62	106.83	108.7	107.5	111.44	108.38	104.6	112.81	108.61	106.14	110.19
106.79	107.99	104.75	109.38	110.53	112.29	109.09	109.04	107.47	104.43	109.84	108.52	105.81	107.46	102.28	111.05	110.21	108.77	113.79	110.63	108.53	110.46	106.05	112.39	110.68	105.46	110.01	104.39	106.73	110.03	106.57	107.79	109.27	112.07	112.27	110.01	107.71	105.47	108.51	108.23	107.47	104.39	114.74	107.92	110.03	108.92	111.18	109.32	107.48	107.46
109.14	108.23	108.86	105.31	107.85	108.64	107.67	105.43	109.92	106.33	105	106.76	103.47	110.44	110.36	108.19	103.6	105.68	103.18	106.18	107.87	110.38	109.94	111.62	107.02	104.01	109.16	109.52	106.24	102.77	103.31	106.17	108.41	108.14	106.26	105.12	106.33	102.85	110.71	109.63	108.92	108.43	108.15	104.75	107.79	105.61	106.67	105.35	108.96	109.07
110.41	108.59	106.04	108.61	105.46	102.64	104.07	105.62	104.04	102.22	102.73	105.04	106.02	107.53	104.88	106.82	109.46	100.78	103.89	106.19	103.49	108.49	102.95	103.35	106.67	111.2	107.37	107.8	107.14	103.02	108.11	103.99	98.703	104.17	101.48	100.66	107.8	104.64	108.96	108.79	106.71	108.05	105.7	108.34	108.13	98.352	107.06	104.34	106.08	102.61
108.32	108.45	106.77	105.5	109.35	110.39	112.03	105.07	104.06	109.6	109.31	110.31	107.93	110.09	106.47	112.07	109.36	108.79	112.11	107.9	105.03	107.66	108.79	106.59	107.5	108.6	111.23	107.89	108.74	105.14	111.04	108.6	114.99	107.6	106.31	105.91	105.74	112.26	106.42	107.54	105.51	110.59	108.96	106.92	100.71	106.53	110.98	107.06	107.52	103.82
109.13	107.22	103	110.89	111.83	104.5	108.57	105.22	106.9	110.37	107.58	108.39	103.94	108.93	105.33	106.67	106.05	103.69	106.78	107.35	108.23	105.65	106.2	106.33	111.02	107.98	108.25	111.06	108.36	110.57	112.91	104.21	105.32	113.08	103.61	105.36	104.72	107.91	105.92	109.81	106.46	113.81	106.46	107.82	106.91	113.34	106.81	107.32	107.73	106.44
98.394	98.46	103.3	100.59	98.117	99.322	99.753	98.75	101.15	101.4	102.4	95.819	99.865	98.773	95.968	98.35	103.28	100.91	102.4	98.283	98.941	103.61	99.399	98.459	104.63	99.787	95.805	103.44	100.93	98.543	96.91	96.746	101.3	97.233	102.15	102.92	99.145	101.35	99.079	103.27	99.736	95.149	103.29	104.08	100.24	100.11	103.17	100.4	95.086	102.74
95.426	103.1	95.678	98.419	98.429	97.731	101.82	95.633	96.42	96.906	99.368	97.4	99.195	102.07	98.299	95.822	101.97	98.224	99.792	100.16	99.035	100.97	97.67	105.48	100.77	100.95	95.13	99.371	97.241	91.825	96.435	98.827	102.96	97.616	96.771	100.45	100.01	98.299	99.167	98.114	98.179	99.641	96.881	95.186	98.829	102.91	99.327	99.338	99.042	98.799
107.59	107.89	106.88	103.42	99.077	104	109.79	108	107.5	108.68	107.89	106.68	103.77	104.64	106.79	103.32	104.12	103.28	103.37	107.42	108.13	108.31	104.49	105.35	108.26	105.09	102.17	109.38	107.39	106.75	104.88	103.99	106.46	101.94	103.13	106.11	105.41	104.18	103.48	108.42	104.33	105.08	101.63	107.78	106.25	104.1	106.63	105.76	101.28	109.11
101.98	98.566	100.14	103.89	101.4	97.039	102.22	100.6	102	97.822	101.4	97.734	101.16	100.53	100.37	102.51	103.5	102.16	101.89	103.07	100.98	105.98	106.26	100.59	102.22	97.67	99.902	97.108	101.14	102.6	96.612	94.056	99.398	99.116	97.733	100.53	104.22	101.28	95.553	97.798	101.75	102.03	100.71	96.07	102.55	100.47	101.78	102.44	100.01	103.18
108.68	115.51	108.81	104.44	108.67	108.9	109.24	105.72	103.49	110.56	112.3	106.74	107.6	109.41	107.71	107.43	109.61	113.25	109.76	108.81	106.78	109.48	107.31	109.42	107.41	108.61	102.7	105.9	109.13	108.9	108.38	109.36	105.72	104.56	112	103.56	110.14	109.06	105.22	112.06	111.66	110.89	106.06	106.79	104.94	107.89	106.42	109.75	105.44	109.05
108.13	112.57	106.18	111.66	112.33	109.39	111.01	114.39	109.59	112.1	109.49	110.95	109.11	107.88	111.35	109.75	111.39	112.85	106.04	113.89	112.52	109.26	108.42	112.38	110.09	111.6	112.76	111.74	109.76	110.12	113.56	111.81	107.99	113.1	114.28	114.4	107.41	112.56	115.08	111.73	111.3	111.51	113.43	113.49	107.31	107.39	112.7	109.26	106.52	110.17
101.75	102.47	105.36	100.79	105.56	106.9	105.53	108.56	104.9	105.58	103.02	106.71	105.11	98.526	104.49	104.19	104.04	108.62	106.23	106.47	103.3	103.69	106.66	100.95	103.54	107.17	107.25	105.91	104.28	103.3	107.13	110.76	105.63	105.1	102.14	106.38	102.17	106.59	102.89	100.9	107.36	102.01	108.02	107.8	103.4	105.46	105.23	108.49	104.74	105.54
104.82	103.32	102.16	105.68	102.17	102.83	108.5	108.47	108.35	103.3	106.99	102.66	103.72	104.96	104.82	102.84	104.65	104.97	106.72	105.85	107.68	104.97	103.59	103.28	108.42	107.09	107.66	106.01	106.42	108.96	109.6	105.47	109.74	108.97	106.02	100.93	108.83	109.64	102.86	106.57	107.49	105.59	107.46	110.78	108.33	108.75	107.24	103.79	107.45	109.16
107.39	106.26	103.28	107.13	106.23	105.59	101.7	102.81	105.57	105.34	105.06	108.39	108.45	103.77	108.68	102	103.29	102.32	105.8	106.82	107.17	109.51	107.75	104.53	108.58	104.13	109.42	101.66	105.06	103.17	108.66	102.45	107.34	107.65	105.18	108.17	101.04	108.56	103.8	105.65	102.69	104.8	110.7	106.05	106.57	109.55	106.22	104.16	107.98	105.22
105.12	105.05	107.29	105.67	107.21	106.14	109.89	105.91	106.63	102.33	104.41	106.29	102.44	105.98	108.2	104.63	105.65	102.9	108.11	105.8	108.09	111.05	105.13	107.69	105.94	102.81	106.02	104.52	107	104.82	109.1	104.28	104.95	104.25	105.62	107.7	105.93	102.87	109.84	106	107.45	107.39	103.81	101.26	101.01	105.9	105.96	103.88	106.48	107.25
107.61	110.06	105.86	111.44	109.88	106.23	102.5	106.92	109.54	111.34	106.63	105.65	105.51	105.76	109.02	106.5	106.07	110.92	107.17	107.12	105.91	107.56	108.19	110.68	105.81	110.62	110.24	106.29	109.05	105.16	107.19	107.93	110.77	106.57	107.72	106.58	105.42	108.44	109.48	109.7	108.37	109.9	111.19	109.39	106.18	109.36	108.77	111.89	105.8	106.57
105.92	111.71	108.74	111.15	108.61	108.59	107.26	105.27	107.22	107.2	103.58	105.62	108.9	108.28	102.93	108.4	113.33	104.65	106.5	109.88	106.29	107.9	105.12	106.1	106.34	110.12	109.88	111.4	110.66	111.6	104.5	107.56	111.5	105.71	108.02	105.2	108.37	107.35	107.28	104.34	107.98	107.6	110.97	103.31	111.14	103.48	109.34	112.86	108.91	105.75
108.15	105.1	109.56	101.93	105.77	108.87	108.82	108.84	107.93	105.54	111.68	112.2	106.15	113.54	110.31	106.35	106.89	107.99	107.88	111.38	109.35	109.4	109.45	106.09	111.77	108.91	109.92	107.06	109.49	105.85	110.65	104.93	104.48	109.18	115.07	107.09	108.2	109.58	104.72	108.86	107.4	108.2	108.06	109.73	113.38	108.39	110.41	101.35	109.2	105.83
114.16	107.57	104.16	106.75	106.58	107.77	101.92	101.34	105.79	108.4	107.1	105.88	111.17	104.73	112.21	104.23	106.84	106.36	106.59	108.91	104.47	108.1	108.33	108.53	102.82	109.47	107.51	106.95	109.41	109.64	107.18	102.52	108.38	109.27	107.05	110.18	105.13	112.39	107.69	106.69	106.99	103.27	103.91	104.5	101.7	104.92	108.36	105.68	104.5	107.82
105.22	104.08	105.42	108.68	104.98	110.54	106.96	105.81	103.14	104.98	102.65	108.7	103.38	102.97	107.28	108.61	106.36	102.18	104.35	105.73	103.84	106.44	107.2	102.49	105.62	109.19	105.98	107.98	107.09	109.1	102.76	106.48	106.11	104.32	107.97	107.96	109.26	104.13	105.46	111.33	104.68	103.83	105.13	105.67	104.5	107.4	102.2	105.02	107.17	106.9
107.48	107.63	105.4	110.52	109.06	111.06	105.26	106.27	105.83	111.69	108.67	108.73	106.02	107.95	107.86	106.47	110.78	108.39	108.66	108.7	111.89	105.91	108.61	108.48	106.58	106.83	109.3	108.16	107.33	108.3	110.38	108.26	102.93	103.78	110.25	108.6	109.28	109.79	109.38	109.95	106.91	110.44	106.35	106.21	106.86	105.72	109.61	109.91	106.88	108.14
101.76	111.14	109.69	110.62	108.09	108.4	111.56	108.26	109.55	107.02	107.09	108.09	109.52	109.75	107.83	109.25	105.65	109.87	109.99	109.59	105.18	101.97	106.15	112.13	111.86	106.84	105.74	106.91	108.41	108.01	109.52	105.25	106.33	107.56	107.31	106.38	109.06	110.02	103.63	107.93	107.48	110.46	113.62	103.39	110.23	103.69	106.06	106.11	111.8	108.5
108.65	110.12	105.83	106.58	107.11	107.1	108.7	107.32	106.18	109.17	103.85	107.74	106.04	107.1	107.17	110.26	104.64	108.44	109.09	108.81	111.19	108.59	106.93	106.8	110.21	107.87	102.73	106.86	102.81	105.44	112.94	111.97	104.46	109.19	110.65	108.01	104.74	106.26	109.08	111.84	108.14	108.18	107.72	105.86	106.03	109.92	106.42	107.69	104.19	110.12
100.92	99.497	100.8	98.321	102.49	101.72	98.897	96.088	100.77	99.735	94.859	100.73	97.204	101.84	101.06	101.62	98.28	100.21	102.24	101.3	99.595	95.923	106.59	98.666	103.2	99.367	98.034	100.41	101.48	99.235	103.66	102.41	101.53	93.484	99.642	98.521	98.887	102.85	98.617	100.2	101.29	105.51	97.308	98.588	102.86	99.701	98.883	98.108	97.41	97.988
95.556	98.138	97.865	96.521	99.001	100.13	98.175	98.438	97.542	98.891	101.59	100.7	94.416	99.557	106.09	97.749	95.472	96.785	100.32	99.116	96.492	98.694	96.266	96.045	101.77	99.409	97.341	100.47	95.204	97.866	95.401	100.59	99.287	103.55	98.84	98.646	96.967	95.395	97.581	98.339	99.834	93.817	99.413	99.189	98.077	95.523	97.951	96.612	96.927	99.592
105.32	106.28	102.72	102.24	104.82	106.78	106.62	105.38	107.84	104.19	106.85	106.04	106.37	104.07	103.73	105.67	105.45	107.79	102.75	106.05	105.98	104.72	107.97	107.58	105.61	106.14	107.16	106.65	104.05	103.87	106.27	105.71	106.17	104.13	99.816	105.65	105.33	104.17	108.39	105.44	106.67	102.37	106.2	105.28	109.94	106.74	103.66	111.35	106.43	105.12
102.12	97.738	98.112	95.428	101.31	102.01	98.875	103.41	98.928	97.04	98.069	93.28	101.06	96.911	99.997	99.417	96.675	95.011	96.314	95.372	98.211	103.31	95.294	102.1	98.631	95.651	97.707	96.933	98.302	96.582	97.439	101.2	97.738	94.922	99.417	98.262	96.823	96.319	96.452	100.09	96.349	97.538	96.685	97.555	98.633	99.813	96.709	97.52	95.076	99.159
110.63	105.17	103.09	108.92	105.89	103.6	109.65	107.96	104.21	103.59	101.95	104.67	102.54	108.59	109.02	104.23	101.46	104.84	104.42	104.99	103.66	108.52	109.96	104.41	102.7	107.13	106.65	111.28	110.11	102.75	102.88	103.49	105.97	105.42	107.26	103.38	104.17	102.62	105.81	106.51	105.76	105.32	103.48	105.08	104.82	109.47	111.12	108.61	105.78	105.4
106.05	107.9	105.91	110.12	106.79	105.19	110.21	105.67	112.92	110.74	108.39	105.75	110.71	106.83	105.69	109.76	106.98	112.5	104.6	108.57	102.5	109.46	106.08	107.53	112.69	104.66	111.01	107.07	105.26	105.21	110.95	107.55	108.25	110.62	106.92	111.91	109.45	110.13	109.75	112.44	108.81	111.48	110.65	111.02	110.52	111.87	109.04	110.49	108.21	112.75
103.31	101.62	101.42	102.38	98.747	105.41	103.38	106.31	104.04	102.49	101.02	97.245	109.11	104.82	102.29	99.165	105.68	105.3	101.1	103.69	104.68	102.92	104.56	106.15	101.4	100.15	101.93	104.28	103.82	98.224	104.02	102.9	103.68	99.608	103.33	103.39	105.34	103.64	100.35	107.05	104.75	105.94	96.401	104.99	105.41	106.54	103.08	99.573	103.88	106.88
111.3	107.03	112.22	106.49	109.26	108.31	113.47	107.92	109.84	110.06	110.64	113.2	113.45	110.73	108.27	111.29	111.13	106.55	110.33	113.82	107.23	109.91	103.68	105.43	107.71	112.75	108.78	109.52	108.2	108.99	107.29	106.25	106.6	109.8	105.59	108.86	109.34	111.97	107.98	109.08	107.33	107.58	109.16	109.14	107.48	107.03	105.74	112.11	105.64	111.34
105.92	109.56	107.64	101.6	105.83	104.13	105.93	107.66	105.72	110.69	102.98	105.14	104.92	106.7	104.75	105.43	106.78	106.46	102.34	105.16	106.15	108.38	105.97	106.79	102.28	105.28	107.54	103.81	107.51	105.39	107.55	104.81	103.79	104.39	104.73	106.25	108.2	109.79	105.2	104	104.33	99.38	109.18	103.12	105.8	106.09	108.32	106.9	104.35	107
102.69	105.93	105.67	102.2	106	103.96	108	105.63	103.15	100.26	108.57	106.16	109.43	104.96	102.62	110.29	105.15	106.46	105.09	104.76	109.92	107.07	110.34	105.84	101.58	104.76	106.79	108.29	104.49	104.26	105.56	106.5	106.9	109.11	103.15	100.58	103.55	108	100.78	100.58	106.05	105.88	104.06	107.37	104.64	108.4	102.5	101.87	106.78	111.68
108.58	108.01	106.89	109.71	110.22	105.88	107.7	105.4	111.38	108.77	109.94	108.92	108.65	101.53	109.69	108.46	111.79	112.25	107.01	106.4	114.41	107.51	108.33	104.14	104.03	107.8	106.64	108.64	112.78	109.43	109.9	106.04	110.51	109.1	109.19	109.06	105.73	108.03	106.13	110.42	111.02	107.46	110.82	106.78	106.26	108.67	107.7	109.58	107.58	109.95
104.93	97.612	96.684	99.82	103.24	101.54	97.151	104.25	101.96	102.17	101.8	102.27	104.46	101.29	104.73	100.23	92.653	101.47	103.69	102.28	102.08	101.76	101.55	97.41	102.44	100.5	100.91	97.755	96.917	102.86	99.228	99.137	100.59	97.851	97.01	103.11	100.17	102.47	102.82	100.65	98.545	101.63	98.915	101.37	101.76	103.77	96.492	97.009	99.549	102.83
106.23	106.28	107.35	110.28	102.57	105.96	107.59	107.69	108.15	107.47	105.04	108.87	106.36	108.65	106.75	110.22	106.9	113.65	100.03	105.75	104.45	103.06	105.98	110.37	105	101.76	105.12	106.75	103.39	107.2	102.33	101.97	106.29	103.79	102.75	109.06	102.29	103.28	106.01	107.03	104.71	105.59	106.08	108.92	109	106.53	101.9	106.19	105.38	102.54
101.51	96.524	101.72	98.786	96.039	99.649	97.439	94.112	98.577	97.5	98.126	99.651	96.193	102.23	99.77	101.47	93.717	98.377	97.352	98.002	100.36	91.263	95.813	99.673	96.59	96.504	98.754	101.22	95.699	94.443	103.92	101	98.144	96.186	102.8	95.336	97.008	99.211	99.368	96.922	101.06	98.44	95.438	101.09	97.792	94.212	98.015	98.923	98.604	98.544
104.02	105.47	105.81	102.52	102.41	108.1	105.53	108.06	107.26	106.82	104.58	106.54	106.62	105.87	103.73	106.2	109.2	111.5	104.62	103.56	105.09	106.28	107.2	107.63	108.09	105.46	108.38	106.15	103.55	108.12	105.92	106.33	110.61	108.12	106.65	105.98	107.29	105.99	110.38	106.69	107.39	107.63	107.36	107.49	105.85	113.59	107.56	101.92	105.39	110.55
111.73	108.38	108.68	100.26	106.57	110.37	104.31	106.83	106.43	106.23	111.23	108.17	107.25	107.09	107.5	112.42	109.25	110.76	107.76	107.81	107.73	110.08	108.59	108.41	107.92	104.03	114.52	107.78	109.1	110.25	108.22	105.93	112.27	109.07	106.45	107.89	109.21	103.91	109.56	109.28	107.69	107.94	107.19	112.78	105.51	110.21	104.58	112.02	105.58	106.45
106.98	106.99	105.12	109.95	110.13	107.53	106.53	107.05	110.86	113.52	107.56	109.34	107.01	106.71	107.37	113.01	113.93	106.95	109.17	113.58	107.46	108.95	106.23	108.33	106.16	107.33	108.22	109.94	110.86	108.9	108.39	106.82	106.87	111.68	109.4	110.31	107.11	101.96	113.99	105.4	108.05	106.55	108.65	111	106.15	113.92	106.92	106.53	113.22	113.44
97.047	98.757	94.626	98.952	100.82	93.848	96.135	94.875	96.016	98.309	102.14	99.667	94.607	99.446	101.56	98.063	103.04	92.803	95.455	100.18	99.457	98.852	93.614	98.69	97.961	98.519	94.699	95.469	99.791	94.826	96.636	100.64	96.205	98.7	95.08	99.064	94.586	100.4	95.959	96.636	97.867	97.561	100.23	98.643	98.697	98.197	100.13	100.76	99.693	99.811
107.72	107.62	105.8	108.5	110.92	105.63	99.822	105.54	109.63	114.32	110.95	107.81	106.68	110.11	111	110.91	105.13	112.79	108.93	111.77	108.26	113.61	106.48	113.91	108.4	102.32	111.58	108.52	109.97	109.24	102.82	111.68	111.02	108.93	102.26	112.71	105.15	110.28	108.19	109.58	107.47	105.7	108.59	108.35	110.49	112.23	106.49	103.96	105.68	106.62
108.31	107.83	108.21	112.48	111.47	109.94	110.25	110.25	105.9	107.04	111.65	115.26	106.93	110.45	115.14	112.82	115.39	114.02	107.03	107.95	109.21	114.77	108.13	109.72	111.29	112.59	109.95	111.24	111.01	112.84	111.86	107.72	111.83	111.11	106.68	108.55	109.23	106.73	111.1	108.51	110.18	110.2	109.16	108.34	110.82	109.87	110.19	114.19	113.72	109.56
112.51	110.04	112.02	110.55	110.46	104.57	105	113.58	101.92	106.02	108.25	109.13	109.45	110.81	109.68	113.34	111.8	107.46	104.83	105.1	114.29	105.52	109.78	109.63	111.09	107.81	109.41	105.27	110.23	108.26	105.22	109.08	102.92	109.33	108.89	106.29	106.85	105.79	110.56	107.26	109.62	103.3	109.08	105.69	105.2	106.4	107.54	108.38	102.27	106.16
99.944	98.02	96.897	94.716	101.89	101.89	97.894	100.54	98.881	96.707	94.067	98.998	98.387	97.959	98.141	102.21	97.719	97.076	104.27	96.262	96.114	98.761	100.01	99.733	93.715	99.693	93.886	98.36	93.279	98.607	98.916	98.667	98.812	94.262	97.803	95.87	95.53	96.919	97.497	100.06	99.351	98.567	98.043	97.126	97.412	96.596	100.7	97.072	101.37	98.568
105.92	101.72	112.17	103.89	107.73	105.13	103.51	101.84	107.51	106.49	104.57	104.23	106.27	102.9	105.85	103.77	103.43	105.6	103.6	102.81	107.43	103.45	105.36	105.45	107.13	109.68	108.11	103.85	105.04	105.95	108.56	107.15	105.71	104.21	102.15	105.9	106.83	106	99.734	103.7	110.88	103.32	108.27	106.09	110.21	106.04	107.31	104.28	104.47	106.59
107.43	111.62	110.96	106.64	111.4	115.49	116.61	113.01	109.9	109.52	112.14	112.11	111.54	109.39	113.2	111.3	108.81	110.04	113.37	111.51	107.57	112.57	108.18	111.18	112.75	113.97	108.2	113.96	111.29	113.57	114.48	109.82	113.53	110.65	110.79	112.2	104.91	106.22	112.88	111.75	110.78	112.15	110.2	108.68	108.01	112.39	104.88	111.09	113.51	109.69
109.86	110.79	114.74	110.85	107.39	112.29	111.67	113.82	112.22	108.68	110.79	108.55	110.37	110.43	110.71	113.29	117.77	110.16	110.11	109.06	108.04	109.55	108.3	115.94	109.05	108.41	113.11	108.16	111.19	111.92	109	112.13	106.48	110.12	110.95	106.84	114.06	111.36	109.01	113.22	110.31	109.11	110.27	105.81	113.75	110.05	109.64	110.44	112.95	111.15
110.51	106.08	109.33	107.02	103.77	104.74	110.24	109.81	109.38	106.72	108.22	108.81	103.77	107.37	108.64	107.35	109.19	105.08	110.89	110.56	113.99	107.77	113.41	109.26	105.63	103.13	107.62	106	112.52	105.52	105.63	112.29	111.21	109.81	103.25	106.28	105.14	116.22	109.67	109.83	106.54	101.31	106.19	111.82	107.22	105.14	106.68	111.21	105.04	104.78
104.09	107.56	106.65	105.62	105.42	107.02	106.77	108.62	106.21	108.14	107.64	103.69	105.47	106.18	103.31	101.98	107.73	102.77	101.38	108.5	104.48	103.27	112	106.46	110.74	108.14	108.06	105.33	103.24	107.36	108.49	104.9	108.16	103.44	105.46	104.3	101.82	104.33	107.02	108.96	108.64	107.48	104.98	107.1	102.28	107.58	108.23	107.38	104.54	107.35
107.82	105.18	106.08	107.09	108.16	108.81	109.72	112.16	108.78	107.04	108.88	109.48	104.72	113.78	108.14	99.555	112.05	107.16	108.63	110.11	108.69	108.55	107.92	106.68	108.48	109.92	109.14	110.51	108.31	109.04	107.82	107.19	104.42	107.83	106.2	107.99	108.39	104.47	110.24	107.91	107.81	111.22	108.99	104.82	107.5	112.22	107.38	104.2	110.31	107.97
106.29	107.84	101.88	101.51	102.72	109.55	106.11	107.43	108.74	108.36	107.6	103.53	106.7	103.85	105.5	108.07	105.1	105.35	105.27	109.04	105.62	104.78	100.43	106.1	107.22	109.32	105.74	108.4	104.99	103.53	106.3	109.27	110.74	106.76	106.55	103.29	105.02	107.63	102.54	110.26	103.28	107.68	103.82	103.35	104.38	106.04	105.35	108.91	101.52	105.98
106.72	107.14	112.5	106.88	109.08	109.07	104.32	109.71	109.77	102.98	110.35	111.66	109.96	107.7	106.37	109.28	112.23	111.99	111.32	108.63	107.05	111.28	106.44	101.79	108.11	107.15	105.89	110.2	111.09	106.33	109.41	110.8	105.38	108.92	112.76	110.1	109.8	111.38	111.19	107.64	107.56	110.59	113.92	113.55	107.5	107.7	114.25	105.28	111.07	111.18
105.65	108.75	103.83	105.2	107.91	106.02	105.97	109.1	111.98	106.7	103.52	109.32	107.33	107.34	104.19	105.23	102.96	109.5	106.61	107.31	105.95	107.15	104.53	107.04	102.55	103.13	106.55	103.08	107.54	109.95	108.37	110.97	104.13	105.73	104.9	105.47	111.65	104.54	110.76	104.91	105.35	108.69	101.26	109.12	106.45	107.36	105.1	102.32	106.32	103.33
100.63	102.16	100.54	99.3	101.92	102.27	101.23	99.656	99.918	99.958	96.551	101.57	101.8	97.31	101.84	97.636	101.12	99.213	96.878	97.178	97.887	97.265	102.86	104.3	104.26	100.07	104.29	100.07	100.36	102.87	99.464	98.853	102.09	99.368	102.78	102.32	101.95	98.279	100.79	100.31	96.826	103.96	98.047	101.72	100.71	104.38	100.4	100.34	101.81	99.52
107.27	105.54	107.21	106.94	105.68	107.71	107.41	109.59	108.31	104.8	104.06	105.07	109.38	106.07	104.61	111.65	106.65	109.84	106.65	104.95	101.9	112.71	109.29	106.81	106.81	105.36	105.26	109.54	106.03	103.47	101.63	106.02	103.73	107.05	107.06	107.5	104.57	102.13	107.22	104.58	111.73	105.2	107.81	105.22	107.2	108.06	104.54	108.38	103.86	104.69
113.4	110.45	106.14	110.75	115.16	109.21	107.39	110.92	108.82	109.73	109.87	108.26	110.52	108.08	114.79	107.42	112.96	109.4	114.6	104.43	112.81	113.65	107.53	111.91	109.88	108.25	109.6	107.64	114.57	112.36	111.64	110.34	103.46	104.05	111.26	118.24	113.72	108.02	110.8	110.7	112.69	110.03	107.8	112.57	113.74	113.46	111.93	105.91	110.67	111.6
102.01	105.12	101.43	103.78	105.47	103.14	107.85	103.88	106.04	101.41	105.17	103.84	100.9	107.35	109.58	105.83	106.79	104.9	108.65	107.44	102.53	109.53	107.41	101.63	106.16	107.76	107.47	105.46	104.55	106.57	107.15	107.02	106.93	101.29	104.51	101.15	105.63	106.52	109.47	108.12	106.19	104.35	104.52	105.13	109.95	104.63	106.13	108.44	104.19	103.6
106.56	105.83	106.24	103.44	106.79	106.77	109.78	104.64	103.69	113.86	108.19	107.44	106.28	108.67	106.02	103.57	104.6	111.6	106.68	110.39	110.19	110.81	104.57	104.62	109.63	111.06	107.25	107.39	105.02	109.74	107.71	108.28	108.19	98.788	108.39	105.65	105.35	107.94	110.15	112.73	107.87	105.32	106.76	106.38	107.03	102.54	105.19	109.25	106.76	107.42
108.07	101.93	101.43	103.35	108.53	106.71	105.53	108.75	107.84	109.41	106.87	109.43	103.68	106.31	102.52	110.66	105.49	106.02	106.76	102.9	107.22	106.78	105.36	109.65	104.84	107.08	104.63	106.1	105.59	105.9	109.7	104.72	109.63	104.49	104.88	103.54	105.85	106.51	106.68	101.68	100.12	102.84	106.88	104.41	104.39	110.58	105.32	109.02	104.79	107.33
100.45	104.1	108.62	107.5	105.73	102.18	107.98	104.56	105.79	105.78	100.84	102.08	103.73	105.82	105.69	106.92	107.89	106.02	103.8	102.33	103.08	108.97	109.65	106.25	107.99	104.57	107.32	105.76	106.88	109.44	102.27	102.62	113.06	107.11	106.64	106.45	109.17	102.55	108.25	101.87	106.19	105.29	106.84	109.67	104.54	103.24	105.58	105.3	100.99	102.56
106.79	108.85	103.83	110.22	102.45	106.05	102.02	112.85	106.13	108.03	102.92	107.36	107.97	109.66	106.11	102.39	108.48	107.36	107.44	99.563	102.12	103.7	104.84	106.24	106.27	103.45	105.18	104.58	103.2	104.51	104.65	106.96	109.87	106.85	103.05	105.61	106.86	107.24	102.98	107.28	109.27	107.93	104.07	107.43	106.88	99.861	107.61	107.12	104.52	110.95
104.91	102.84	105.74	112.92	103.43	105.89	107.64	102.24	106.68	104.97	105.27	103.38	110.07	108.95	103.94	100.41	103.72	104.77	107.04	107.33	106.55	108	105.03	108.84	103.58	102.03	106.68	102.11	107.51	105.52	104.55	105.82	104.14	104.98	103.87	103.22	102.94	109.2	105.21	103.05	104.17	102.28	105.12	107.13	106.98	103.99	105.19	106.06	103.52	106.56
107.09	103.34	110.86	109.91	110.31	111.38	105.72	111.03	110.45	108.94	108.63	107.59	112.96	107.89	110.69	113.03	112.63	108.94	108.59	111.73	111.41	109.84	111.82	112.52	115.63	107.43	104.13	111.73	108.88	106.68	107.54	110.24	109.02	112.35	110.11	109.93	110.04	111.02	108.13	109.87	113.54	109.78	109.76	113.24	112.7	106.02	113.21	109.64	106.8	109.11
107.36	108.88	108.59	105.98	101.87	107.14	106.74	107.58	108.71	104.42	106.59	112.29	110.74	103.93	103.75	105.74	107.28	105.45	108.76	108.38	106.25	107.11	104.43	111.3	106.04	107.75	110.23	104.7	105.63	110.79	109.74	103.71	110.83	109.27	108.48	106.34	103.55	107.16	105.49	109.1	107.24	107.71	107.39	105.33	109.15	102.88	106.6	109.26	105.91	104.39
93.37	98.837	98.163	98.221	101.33	99.028	100.02	98.969	96.168	95.921	101.65	101.09	97.742	101.78	101.66	101.15	97.792	95.416	97.275	99.772	98.388	99.763	101.72	101.39	97.556	96.218	98.025	99.424	99.9	95.681	101.32	98.083	98.75	99.9	98.255	96.827	98.541	97.794	98.209	95.46	104.48	99.072	97.398	98.9	101.68	103.73	96.076	96.15	95.627	99.647
108.56	104.46	108.02	103.99	105.13	108.7	105.43	102.93	101.03	108.11	106.29	102.41	104.67	107.02	101.22	106.71	109.25	104.95	101.77	101.47	108.01	107.84	104.69	104.16	108.49	107.15	108.82	110.9	106.07	107.79	102.77	108.49	104.63	112.02	107.64	106.02	107.21	107.53	105.98	104.09	103.77	106.58	102.23	108.94	102.97	109.38	110.59	105.32	108.75	108.54
105.76	109.26	103.27	107.78	103.23	110.22	107.27	106.45	102.62	107.4	107.21	101.83	108.16	104.86	100.62	108.86	113.85	106	105.51	106.01	109.92	104.84	106.3	106.57	106.11	107.02	106.69	102.17	108.76	107.23	104.73	106.4	108.3	104.71	106.81	106.28	105.93	110.1	108.55	107.25	108.56	106	105.89	105.39	108.82	105.08	107.45	106.67	107.09	103.67
97.559	97.014	99.862	102.64	99.122	96.913	101.94	97.305	100.18	100.42	101.3	99.901	98.692	98.197	97.025	102.4	99.335	103.6	98.371	100.67	97.149	101.91	98.588	105.19	98.384	103	106.31	100.58	99.612	99.363	95.9	101.12	97.413	101.12	103.39	103.22	98.51	100.42	100.33	103.58	103.04	100.32	95.723	101	100.31	102.07	98.624	101.25	94.222	97.166
107.01	110.13	105.03	107.1	107.08	111.32	109.78	108.88	109.18	109.42	107.79	109.02	109.67	104.69	103.7	111.11	105.25	111.28	109.41	111.67	110.04	108.19	111.29	114.14	108.53	108.37	106.83	109.34	106.61	107.78	107.92	109.92	109.44	111.74	111.43	104.95	106.63	110.03	107.77	106.13	109.33	108.21	110.41	108.31	108.69	105.06	112.98	107.98	104.85	105.26
102.17	97.5	96.034	97.558	103.01	98.849	94.799	97.757	99.707	101.09	100.57	97.14	99.822	97.907	99.285	99.498	98.484	95.084	97.087	98.401	100.52	96.81	98.659	95.44	105	101.02	101.81	102.87	100.88	96.507	99.195	99.124	92.895	94.593	99.781	96.122	95.275	100.36	100.15	99.008	96.535	96.382	97.772	97.658	95.721	101.42	100.99	98.53	100.17	96.092
109.64	108.15	105.07	109.32	108.8	107.56	109.01	102	104.63	105.24	103.93	108.27	108.7	106.83	109.06	104.89	104.28	107.69	105.77	104.95	106.36	107.61	106.99	107.27	107.53	108.32	106.82	110.46	104.92	109.98	103.2	101.23	109	108.27	103.35	104.99	105.31	107.21	104.1	104.12	106.73	105.94	102.59	106.46	108.66	107.14	106.65	107.02	106.95	110.05
105.16	108.68	109.35	104.5	111.28	106.37	107.11	114.98	106.87	111.59	106.21	107.27	110.49	108.34	102.57	105.37	109.51	111.49	110.59	106.52	108.86	104.7	110.03	110.46	110.37	110.59	105.35	109.8	110.61	104.16	105.02	110.44	106.93	110.71	109.54	105.94	110.59	110.69	108.84	106.89	108.34	111.31	112.54	109.52	105.72	110.06	110.15	109.32	111	110.62
106.91	110.07	106.01	108.99	106.58	108.15	106.25	103.79	103.76	102.98	107.23	104.87	105.12	100.68	105.85	109.79	108.15	108.16	106.12	106.65	109.27	105.7	104.91	106.84	107.63	107.43	103.42	106.57	102.26	106.93	106.53	103.52	102.85	110.6	104.67	104.37	101.61	106.92	105.38	106.57	104.02	108.34	112.06	108.68	107.16	104.2	107.31	105.57	103.83	108.16
105.07	107.53	106.59	108.5	106.63	108.92	104.43	107.05	110.07	106.42	109.52	109.07	106.34	107.7	109.81	109.15	109.09	103.27	111.9	109.88	107.02	106.92	106.03	106.34	112.79	108.78	114.21	106.67	109.04	107.16	109.06	106.53	110.72	105.93	106.05	106.42	107.72	107.67	110.74	106.8	112.02	108.68	107.82	106.97	108.61	111.39	107.75	111.46	105.36	108.75
105.03	103.35	103.56	102.03	104.7	106.87	107.85	108.68	104.34	107.76	102.09	104.64	102.77	104.1	109	108.76	105.9	108.6	107.18	111.26	107.19	105.88	106.35	105.54	107.77	107.48	103.82	105.87	100.69	107.77	109.43	102.94	110.49	103.91	107.73	98.987	108.87	104.53	106.02	110.58	103.89	106.3	104.61	106.47	109.38	109.21	106.62	107.71	107.1	104.62
105.74	106.56	112.68	106.7	112.33	107.09	111.04	110.58	104.52	111.42	106.08	104.35	106.75	107.3	108.44	106.38	107.37	108.15	103.9	107.35	108.7	109.51	109.32	106.29	105.55	109.51	107.67	112.41	110.97	104.47	106.85	106.2	110.43	106.67	108.28	109.66	106.37	104.97	107.33	111.95	105.04	107.34	111.45	107.95	106.94	108.1	108.59	108.67	105.84	105.44
111.28	110.78	110.81	109.08	110.65	116.85	109.88	108.97	113.06	109.76	107.71	113.77	108.13	111.85	109.39	110.19	111.02	110.01	107.3	112.13	111.85	109.41	108.59	111.53	110.06	108.42	109.06	106.89	113.32	109	116.67	110.95	110.2	111.32	110.64	110.8	108.04	110.24	113.82	113.25	111.5	110.6	108.95	112.62	111.37	113.29	110.7	111.3	111.02	112.13
100.06	105.31	103.19	101.88	100.55	99.352	100.65	102.87	100.27	98.833	99.745	102.32	101.45	101.2	100.71	100.13	97.367	99.421	101.86	99.943	99.65	100.57	101.49	100.15	102.3	100.96	101.65	100.03	101.2	103.38	100.21	102.83	99.46	100.45	100.47	99.602	101.53	105.9	100.07	102.39	101.03	103.64	97.786	106.24	101.48	98.724	100.93	97.168	100.46	99.615
108.42	107.97	106.99	110.17	105.19	113.59	109.76	104.76	106.5	107.95	109.34	106.46	108.35	109.83	105.86	107.04	104.62	106.53	109.28	112.64	104.86	105.43	104.12	110.99	115	106.97	108.46	109.53	108.13	110.56	106.48	105.4	114.17	108.45	107.2	109.86	106.9	105.76	106.37	112.28	111.56	105.06	104.45	106.63	105.61	104.92	112.95	110.47	109.3	110.69
105.76	104.29	101.47	99.314	102.99	102.66	107.52	104.46	106.79	102.99	105.5	102.94	104.16	104.59	107.67	105.46	105.73	105.57	104.14	107.21	103.78	106	102.67	103.63	103.79	101.8	105.84	109.06	106.3	108.15	105.94	105.31	107.31	107.06	105.36	107	103.45	106.23	105.7	105.7	105.13	106.54	104.17	108.18	108.82	103.33	111.17	107.27	106.51	99.851
99.308	97.012	99.649	98.791	106.44	103.36	99.784	103.12	102.94	102.67	99.806	103.3	98.872	105.79	100.39	101.39	101.17	102.35	97.967	97.324	103.88	100.52	99.299	102.77	99.268	99.273	103.06	102.59	100.79	100.38	102.31	102.56	101.68	102.12	98.812	99.099	95.287	98.632	100.26	101.17	100.58	99.602	102.69	99.234	101.55	104.33	105.67	102.57	102.85	106.19
107.7	109.7	106.02	109.42	105.15	105.98	105.29	109.84	110.34	111.58	107.95	103.46	103.64	105.72	104.44	112.71	109.03	104.44	108.75	108.68	109.12	110.19	105.13	104.79	108.79	105.88	105.76	104.5	108.04	105.63	112.73	108.45	106.51	105.71	108.4	104.65	108.22	108.95	108.11	103.92	109.86	109.73	107.76	107.11	109.65	107.93	104.13	105.93	109.3	109.32
111.23	110.52	109.77	111.79	111.89	114.57	109.34	113.34	107.9	112.53	109.3	109.91	109.47	111.69	111.24	111.87	110.03	110.92	107.34	113.59	107.61	110.86	107.31	112.53	111.31	110.59	108.21	112.88	110.84	108.26	109.77	107.93	109.06	110.26	109.91	109.99	109.5	115.38	108.13	112.34	111.41	110.23	112.44	110.64	113.97	109.34	116.46	107.59	113.3	108.14
108.68	103.83	110.86	110.31	104.68	111.49	107.18	109.43	105.82	109.52	109.3	109.1	106.92	110.5	106.37	109.24	111.63	108.98	108.4	110.05	103.94	106.53	110.64	109.01	110.18	105.35	106.66	111.17	110.35	112.08	105.49	111.48	103.78	104.75	108.92	104.03	104.86	107.64	108.06	109.48	108.87	106.21	107.42	113.87	110.09	108.11	111.54	108.88	109.82	109.25
100.01	96.986	100.82	97.652	101.5	94.976	94.707	98.943	97.628	101.65	93.219	97.667	97.872	96.509	96.872	97.823	96.125	98.863	104.68	98.787	97.849	96.935	98.179	101.22	97.637	99.137	96.796	99.135	100.39	98.111	98.054	97.837	100.63	98.638	98.661	98.105	98.335	98.992	100.46	95.811	101.31	99.505	98.056	103.06	98.814	92.644	99.788	92.917	95.007	98.926
105.94	107.03	104.95	104.62	103.74	110.54	108.01	104.54	106.18	108.76	104.74	110.86	104.23	107.57	108.88	104.67	107.22	105.91	110.22	107.14	109.3	103.89	104.46	106.96	106.88	106.81	103.36	102.85	110.29	104.95	102.42	108.41	112.88	105.43	101.86	108.11	106.41	107.4	104.57	107.65	104.57	106.99	105.06	109.49	105.77	105.29	111.91	109.63	101.39	105.55
107.48	105.06	105.31	105.78	107.85	109.83	104.25	107.17	100.17	100.53	109.18	106.32	102.15	111.61	104.84	108.82	104.05	105.55	100.87	106.57	104.46	105.03	103.41	105.59	106.99	108.8	107.57	108.01	107.62	102.37	108.25	102.72	104.92	102.95	102.29	107.12	104.97	107.46	102.86	104.28	105.93	105.02	106.32	104.88	102.22	102.94	108.03	104.45	107.9	105.26
108.57	107.4	109.71	111.12	110.81	103.13	110.72	104.76	109.03	105.67	112.69	108.08	110.34	113.46	104.46	107.07	110.43	105.51	106.97	108.3	108.55	106.84	110.12	113.77	111.85	110.57	109.47	106.47	112.83	106.7	106.73	109.56	109	107.49	108	109.81	108.85	108.77	111.34	108.2	108.58	106.6	105.46	108.12	106.98	109.17	105.51	106.21	106.07	112.84
100.66	97.417	102.51	95.292	97.215	92.882	99.468	99.929	96.504	97.402	97.483	98.22	102.61	102.17	94.813	98.516	100.34	94.336	100.82	97.014	98.684	100.38	96.688	96.572	95.074	101.49	98.95	95.138	96.6	97.75	98.329	95.442	94.621	97.137	98.155	98.236	98.711	100.65	97.911	98.283	99.369	95.967	101.95	98.124	96.129	97.011	97.346	95.773	98.064	94.946
106.69	108.57	110.72	105.95	111.29	109.72	111.6	112.76	110.45	114.34	109.06	110.56	111.59	110.02	111.07	111.35	110.47	109.82	109.07	108.58	110	106.95	110.88	109.2	111.98	106.01	113.56	107.32	111.76	111.8	111.14	111.5	107.21	106.18	108.47	108.06	110.24	113.76	113.82	111.77	105.47	106.12	104.86	115.8	115.81	106.79	108.66	110.16	110.85	112.14
104.32	104.05	105.65	104.25	103.76	108.25	104.55	104.69	104.37	106.62	110.34	106.18	108.82	102.83	105.42	105.42	104.01	102.72	106.17	106.27	104.05	106.38	106.66	103.32	111.43	99.653	107.61	105.55	103.48	106.38	102.42	106.9	104.91	103.37	103.21	109.14	110.07	107.74	104.49	99.701	105.4	105.56	104.35	105.1	104.71	102.53	105.55	103.25	104.58	101.55
104.55	110.55	110.14	107.52	105.94	111.6	106.05	109.59	110.17	111.52	108.16	112.16	108.46	113.05	110.61	106.11	107.14	109.33	108.54	108.08	105.61	110.26	108.37	106.47	108.28	105	110.4	103.96	108.29	113.64	109.52	107.59	109.59	107.7	111.89	106.69	108.07	108.86	107.09	105.13	109.72	108.1	111.39	105.79	107.64	110.49	105.63	108.03	112.02	109.75
107.98	109.65	106.27	107.42	107.54	110.89	110.69	109.84	105.43	107.01	108.19	106.52	110.18	109.46	111.64	108.08	105.07	106.38	110.95	112.55	112.05	107.16	108.08	107.3	104.72	108.3	106.53	109.45	107.08	110.94	108.71	106.45	108.39	110.08	107.98	108.89	104.63	109.5	106.8	108.1	104.94	106.35	106.82	107.49	109.95	106.7	110.91	107.35	106.13	108.9
108.32	104.41	109.4	106.02	108.47	107.66	105.29	108.19	110.44	112.29	110.46	108.71	112.2	109.24	106.29	105.52	106.84	106.64	110.04	106.15	107.63	103.09	104.72	108.09	110.05	102.81	104.79	109.3	109.83	107.58	102.37	108.5	105.16	106.96	108.07	107.09	108.06	110.06	104.97	108.51	105.8	107.53	111.75	107.72	108.88	110.99	104.68	110.36	104.76	108
97.283	95.559	102.34	99.092	99.29	100.77	98.566	100.03	97.204	96.744	97.828	95.158	99.634	96.728	95.249	97.239	98.837	100.93	100.04	102.97	95.695	96.622	95.648	101.67	99.44	99.75	101.26	92.711	100.08	98.631	99.217	102.11	100.52	99.58	97.463	95.878	101.39	99.177	104.06	100.95	100.18	97.189	101.71	98.612	99.851	97.005	96.846	98.424	100.99	97.991
100.33	101.41	98.23	101.85	96.99	104.51	106.66	97.889	99.768	100.4	100.88	99.026	98.2	100.95	102.95	97.632	100.24	100.63	102.9	100.32	97.719	98.417	103.71	101.25	105.76	99.264	97.361	98.382	97.386	100.27	98.937	94.914	100.96	97.152	101.77	101.36	98.947	96.208	98.457	99.434	104.5	98.639	95.511	99.397	100.81	103.15	98.868	99.398	102.57	100.32
100.4	105.09	104.8	106.91	99.206	105.21	105.46	102.92	101.01	105.46	106.15	104.18	107.29	101.8	104.48	105.8	102.07	104.08	112.01	105.22	109.22	109.41	107.32	106.12	105.3	108.09	104.76	105.13	102.98	107.55	106.88	102.22	106.21	105.26	101.11	108.05	103.32	109.08	107.1	109.1	108.48	106.16	109.4	108.63	105.33	110.25	105.3	107.24	108.33	109.7
106.58	106.39	103.01	99.164	102.24	102.22	104.01	99.944	100.93	103.21	101	98.231	103.97	101.82	96.949	101.88	97.863	104.79	102.44	102.73	95.085	99.975	98.704	100.78	102.31	103.24	96.989	98.323	100.41	102.62	99.84	100.6	99.96	95.598	105.65	98.227	101.5	101.61	99.917	98.612	97.349	102.36	102.11	99.478	97.995	99.251	98.03	98.89	94.769	101.36
109.31	105.05	104.77	105.75	108.24	107.33	104.43	106.48	106.63	110.15	108.12	106.12	106.61	105.88	105.79	107.59	109.26	109.86	109.6	108.88	112.85	113.5	105.52	110.23	106.15	104.68	105.72	107.63	107.05	107.77	108.72	110.87	107.01	106.28	106.45	107.74	107.29	109.66	106.13	107.52	108.71	104.87	108.18	109.96	112.06	104.87	103.09	110.42	107.23	110.87
96.966	97.32	98.565	93.362	98.724	99.965	99.671	101.2	96.866	95.188	95.526	97.708	100.42	97.277	101.49	97.382	96.685	97.557	99.041	97.157	97.908	96.855	98.481	94.71	93.561	97.015	98.407	102.7	94.368	97.065	96.627	96.051	100.51	99.623	97.209	98.538	95.993	99.784	99.26	96.173	99.389	95.106	98.251	93.413	96.38	98.354	100.09	101.33	98.933	98.431
106.3	106.74	111.04	108.1	105.53	107.96	108.9	106.8	105.33	113.74	106.26	104.85	106.93	110.85	106.86	109.5	106.57	107.47	110.06	107.66	105.11	107.31	108.16	106.35	105.86	107.24	102.31	111.56	108.59	106.05	107.31	104.88	110.3	104.12	109.09	105.31	108.52	109.99	109.25	106.52	110.49	110.84	112.84	112.56	109.68	107.78	106.72	110.01	109.44	105
107.28	105.23	104.51	106.5	107.08	107.95	103.35	106.81	104.25	109.88	103.91	100.36	104.32	106.09	107.34	105.68	106.11	100.75	100.94	109.99	102.72	107.54	102.83	101.49	104	100.73	107.14	103.56	106.68	106.26	105.91	105.8	105.72	103.6	106.84	106.91	105.02	106.72	105.11	102.65	104.46	106.76	107.87	102.61	105.99	104.84	105.06	103.65	102.58	110.3
103.5	108.29	107.79	111.3	107.77	108	108.99	107.21	108.38	105.21	109.1	108.18	108.81	107.83	109.09	106.7	112.35	107.75	104.58	109.08	108.64	110.49	109.13	112.95	109.94	109.8	102.49	109.9	108.27	111.94	113.85	106.3	107.94	107.16	107.36	107.05	112.11	111.25	108.26	104.44	111.43	105.7	111.54	107.47	105.04	111.69	104.29	106.52	112.72	107.83
110.6	108.62	105.57	109.91	106.3	105.58	110.32	107.92	106.68	103.65	106.79	106.41	106.1	104.67	109.58	105.08	105.4	107.66	109.41	109.06	109.24	106.53	110.59	110.81	105.78	108.07	107.34	103.98	107.42	106.69	110.24	109.37	106.35	107.63	107.68	109.53	101.53	107.51	111.83	110.89	104.34	108.85	110.58	110.47	111.15	110	106.25	106.66	108.67	106.94
106.75	106.56	106.66	106.14	105.86	106.3	110.12	103.93	109.7	111.1	106.95	108.06	104.28	109.52	108.99	106.6	109.58	107.5	109.69	107.81	111.32	112.35	110.38	103.65	107.84	105.88	108.53	105.84	105.51	111.5	108.78	107.56	107.42	105.79	105.62	109.07	110.45	109.41	109.78	103.34	114.08	108.9	107.68	110.95	109.3	104.14	109.04	108.6	109.08	111.58
94.381	97.936	95.415	96.513	100.88	95.955	93.334	99.219	101.07	95.178	100.71	99.452	98.595	96.294	100.36	100.09	95.925	98.462	98.862	98.577	95.397	98.012	96.954	99.74	99.917	98.665	95.56	97.581	100.12	100.69	100.08	99.715	99.584	97.542	95.987	101.38	97.372	98.808	97.714	97.24	98.179	98.377	97.901	98.385	94.94	98.353	96.581	94.651	95.679	99.773
108.51	107.96	106.84	106.69	109.69	106.85	109.47	112.56	106.8	109.12	112.32	108.76	105.66	106.86	107.14	110.54	112.13	108.29	108.79	107.37	108.57	106.96	107.07	103.34	109.58	107.77	108.1	113.32	108.79	105.81	107.8	109.26	111.9	109.67	113.36	104.55	110.02	110.09	106.84	109.69	111.15	109.81	104.08	103.47	109.38	108.92	103.77	109.55	109.47	110.58
101.05	102.27	97.023	104.19	99.57	100.49	102.7	102.6	97.305	105.65	96.369	100.5	100.57	101.09	95.786	95.808	104.85	101.84	99.625	100.07	104.84	98.141	103.03	103.26	98.194	104.74	100.38	103.21	99.545	100.62	104.33	104.32	97.115	104.73	103.43	102.4	102.22	102.71	102.02	97.784	102.26	102.3	103.17	101.18	101.21	101.48	96.819	102.72	103.49	103.34
105.62	107.3	104.96	104.98	109.82	113.65	109.36	110.43	105.85	105.1	106.11	107.74	104.8	110.09	105.5	106.26	107.71	103.49	111.65	105.06	107.05	108.15	104.55	109.38	107.35	106.87	107.47	108.33	107.49	104.68	107.51	110.86	108.66	114.62	106.79	111.06	105.21	105.54	110.67	110.03	109.78	107.73	107.03	105.38	109.51	106.16	106.17	104.82	111.02	101.26
107.14	107.64	109.41	103.47	105.8	111.44	107.45	107.99	107.97	110.77	107.33	106.92	108.52	106.09	104.14	103.07	102	106.23	105.93	103.58	108.3	105.61	111.55	108.64	109.34	105.68	108.43	107.05	107.14	107.22	107.55	106.48	109.22	109.27	108.01	109.49	109.66	107.5	109.48	107.43	103.27	104.46	103.99	106.43	104.4	104.46	106.58	102.79	108.39	108.47
110.54	104.85	108.03	106.42	107.12	105.04	106.71	103.55	107.7	106.68	104.96	105.1	106.57	107.65	104.21	99.974	109.04	107.74	108.71	106.53	105.2	102.58	106.97	102.56	108.61	107.88	101.05	105.27	107.13	109.22	108.28	106.16	105.24	107.54	104.38	109.15	104.81	106.04	107.91	105.98	103.87	104.05	104.99	101.69	106.22	106.36	102.35	105.34	108.64	103.87
98.28	102.64	99.819	94.092	94.23	98.946	95.965	98.94	97.838	98.205	96.071	94.015	100.06	102.77	100.66	96.032	101.75	93.788	98.541	95.757	96.362	97.808	103.16	98.344	96.653	95.88	96.092	102.65	95.388	100.48	98.5	96.822	97.439	98.166	93.79	95.334	97.193	98.801	98.523	99.021	98.055	101.09	98.775	96.211	97.421	97.621	100	99.604	101.03	96.946
101.26	96.578	98.836	100.28	99.784	100.27	99.392	94.434	98	99.111	100.43	97.482	96.272	93.639	94.768	96.804	99.904	98.355	96.344	96.058	98.168	99.951	101.12	102.02	99.388	97.302	100.12	101.06	102.46	96.518	102.65	99.271	99.67	101.21	95.923	94.01	98.067	102.05	99.243	98.449	98.804	101.74	100.59	99.869	98.857	99.586	98.617	98.948	101.11	102.13
111.7	112.31	104.93	109.7	106.31	108.94	106.15	110.64	107.29	109.87	109.35	109.73	104.68	109.5	110.87	106.65	109	104.29	106.67	108.11	107.73	110.16	107.58	110.18	107.43	107.5	105.44	110.61	105.84	112.38	107.2	108.08	110.47	110.6	107.44	104.21	114.2	106.04	111.55	113.48	108.8	108.47	104.58	112.99	110.43	107.98	110.04	108.59	107.51	111.21
103.41	103.63	106.86	106.9	106.27	106.01	107.2	99.652	108.09	104.51	109.05	106.38	106.16	107.02	106.56	106.22	105.84	104.75	103.97	108.07	107.99	107.57	105.09	106.62	108.63	105.06	110.03	105.05	106.72	106.12	111.01	105.25	103.73	104.45	104.64	107.53	110.1	105.81	104.09	106.6	104.71	110.13	107.06	106.76	105.55	106.82	105.31	105.64	104.45	106.58
106.99	105.17	110.17	104.68	111.21	105.62	110.42	102.22	105.38	111.59	107.35	110.47	108.21	108.29	107.64	111.78	106.88	108.29	105.51	108.83	105.15	111.6	108.62	110.49	113.27	109.75	105.34	109.58	107.98	109.07	108.84	106.87	103.94	104.61	106.38	108.15	110.75	112.71	105.83	107.23	105.57	113.39	104.13	106.56	109.45	107.2	106.2	107.48	106.53	107.5
108.67	103.41	102.46	104.8	104.03	110.58	106.59	108.04	106.79	105.97	106.9	98.487	105.92	103.96	103.86	102.62	104.4	106.47	108.16	108.67	109.77	103.31	108.49	109.17	107.17	106	102.99	104.07	109.07	105.74	106.93	105.5	107.1	107.46	104.61	105.12	101.85	108.03	108.61	102.36	103	106.43	107.61	105.11	109.51	108.45	107.87	105.45	102.21	111.02
113.13	107.88	107.26	105.84	107.96	110.24	105.51	107.82	109.46	109.52	106.55	106.15	109.96	108.44	107.26	105.73	106.02	105.98	111.18	105.63	102.82	109.87	107.47	103.8	105.29	103.39	106.09	109.35	106.6	108.07	106.92	112.3	110.2	105.04	105.71	102.54	108.3	111.52	107.7	107.81	107.01	107.03	107.66	111.01	102.54	109.43	104.18	106.3	106.34	108.47
105.11	99.685	96.322	93.449	99.077	99.253	95.074	99.768	95.771	102.82	94.961	95.771	95.595	99.411	100.36	99.585	101.76	95.896	96.887	101.93	96.839	99.16	99.189	101.03	94.6	95.601	94.828	96.926	96.877	98.883	102.1	99.91	103.12	96.358	101.87	100.38	101.04	99.434	104.06	95.245	99.446	97.476	97.571	94.838	98.012	100.58	94.069	99.174	99.024	98.378
108.43	106.5	107.2	106.39	106.52	105.13	108.68	106.41	103.58	106.41	105.77	103.8	104.42	110.1	110.8	106.22	106.84	99.094	105.36	101.56	103.16	112.68	103.81	106.29	108.43	104.2	107.46	106.29	103.83	106.15	99.023	99.331	100.32	106.69	107	104.3	111.92	108.92	108.42	107	105.35	105.98	107.55	106.1	111.35	109	108.61	103.06	109.32	107.16
100.88	101.8	101.26	104.12	105.69	98.844	101.34	101.51	103.79	106.44	96.51	101.92	102.95	99.268	95.141	98.727	99.718	102.25	103.85	98.031	98.338	100.49	99.136	101.07	101.7	101.22	102.08	102	101.19	103	100.11	100.56	101.59	106.12	98.985	102.36	96.687	95.996	96.57	98.701	103.25	106.43	98.582	101.95	104.57	100.08	101.57	103.26	106.61	99.058
100.84	98.879	98.042	98.464	100.88	99.727	105.34	100.22	102.81	94.636	100.53	94.087	100.78	97.897	100.56	98.567	102.18	102.63	96.74	97.602	97.479	103.4	98.822	97.908	98.89	95.331	97.689	103.82	92.81	100.11	100.74	97.393	100.24	96.914	99.145	100.99	101.21	97.313	96.369	100.89	99.241	96.929	99.479	96.447	100.11	96.589	97.022	102.44	97.669	99.591
98.63	99.25	101.24	100.06	105.63	99.607	100.84	104.57	104.3	98.145	100.4	100.41	94.291	94.069	95.683	101.28	101.33	103.67	105.72	100.79	106.35	102.35	102.43	94.346	100.47	99.013	96.681	102.22	100.61	95.16	100.26	100.82	103.77	99.447	100.39	101.01	97.287	99.922	96.826	101.66	101.75	103.12	101.44	98.276	100.85	98.845	98.15	102.57	102.36	97.782
106.36	105.51	107.35	109.68	105.89	111.24	107.94	105.91	109.39	104.72	108.57	109.4	103.79	113.85	106.46	107.91	108.54	109.05	107.59	105.72	111.92	112.49	109.69	105.23	108.75	108.53	104.14	110.81	105.72	109.08	112.07	107.05	111.65	109.86	101.11	106.71	108	106.36	110.22	109.76	109	107.32	107.58	111.81	110.56	110.34	108.52	105.29	110.06	105.82
111.29	105.21	111.33	112.35	110.11	106.38	103.1	102.64	107.4	112.56	107.76	109.11	106.41	108.09	107.24	109.19	109.03	108.51	110.26	109.42	106.31	108.35	106.76	104.42	110.12	103.44	107.45	108.28	110.75	107.41	105.52	114.82	112.36	109.05	108.38	104.23	106.25	108.35	114.24	106.45	107.13	110.6	111.7	111.32	107.54	107.41	112.15	104.87	110.99	111.33
102.68	99.798	94.161	102.91	96.068	93.819	100.57	102.29	98.413	97.104	100.73	98.413	98.315	98.294	99.976	98.014	96.221	99.491	96.529	98.483	101.29	100.31	99.927	98.926	98.212	97.393	99.604	99.005	100.36	99.144	96.644	98.76	101.59	101.53	97.961	99.964	98.485	99.627	98.424	97.817	100.21	92.433	101.16	96.381	95.379	97.897	101.95	92.707	100.18	99.171
111.07	104.15	105.29	103.2	107.49	107.1	110.15	104.74	103.76	106.3	107.89	106.01	111.54	108.21	107.69	107.85	105.1	105.97	106.66	102.92	105.55	108.93	105.29	104.74	109.44	109.75	106.93	109.03	105.9	106.6	110.09	105.19	108.09	106.72	104.56	108.79	101.74	108.84	106.91	105.51	107.4	106.76	104.95	106.11	107.65	111.82	101	107.94	106.27	107.25
103.8	108.26	99.936	101.64	102.71	111.42	106.99	103.9	103.92	103.18	104.5	104.24	105.29	108.17	103.35	104.86	100.38	106.49	105.61	104.48	103.07	106.29	99.243	106.01	107.69	105.27	103.31	105.42	106.63	101.48	102.89	107.84	105.74	105.6	104.5	103.48	104.99	106.45	102.64	107.22	104.46	104.42	105.52	105.13	108.7	106.28	105.37	107.1	102.6	104.89
103.49	109.51	107.17	111.47	110.42	108	109.24	107.99	109.9	106.43	106.65	108.88	106	106.86	104.82	107.22	110.07	109.76	106.37	108.11	103.85	110.23	110.37	109.59	107.9	109.93	109.97	106.76	110.44	104.56	107.77	103.09	104.38	111.82	110.03	106.78	107.2	107.64	109.22	111.79	106.91	111.78	110.31	108.66	105.08	105.89	103.96	106.82	107.69	112.95
110.07	105.5	103.03	109.78	107.24	108.28	103.63	108.48	105.42	101.08	101.1	105.9	110.6	109.27	105.94	105.49	105.93	107.87	106.48	107.37	108.38	102.32	113.57	109.54	106.94	108.87	106.71	101.97	104.15	108.74	107.72	107.05	104.56	108.87	104.62	110.3	105.06	103.62	104.7	109.21	105.95	107.39	101.6	102.58	104.3	106.51	109.54	107.21	106.71	106.7
104.46	98.16	97.601	96.854	101.91	97.484	99.615	98.014	95.433	96.926	97.812	98.913	100.92	97.911	98.074	99.406	100.79	96.24	101.89	96.731	99.58	98.185	94.017	98.617	99.914	99.18	98.748	106.99	99.576	96.34	100.35	102.01	101.72	93.213	104.04	101.62	96.73	98.288	97.652	95.174	99.992	98.664	97.14	100.5	103.22	98.131	97.74	97.554	94.218	99.96
105.19	108.67	108.88	105.87	106.43	105.05	102.26	108.89	104.19	106.59	104.17	109.29	102.98	102.51	108.52	98.805	106.48	105.18	104.53	105.37	107.93	105.15	105.6	103.8	107	104.71	108.44	107.19	107.51	103.73	107.71	103.9	110.45	104.94	106.06	107.02	107.5	106.45	103.59	105.41	108.41	104.38	104.17	104.26	99.8	107.68	104.32	105.32	106.07	108.02
109.5	106.36	101.42	105.71	105.76	105.6	104.11	106.84	109.7	106.56	109.96	110.32	108.2	107.12	107.24	107.18	106.96	103.97	110.71	102.49	108.74	103.99	107.83	109.15	105.87	107.86	104.57	108.14	103.64	103.6	102.58	106.05	103.17	107.51	105.96	102.91	104.15	106.32	106.84	106.37	107.84	102.45	103.8	104.78	106.94	107.57	108.5	110.07	107.18	109.29
106.4	111.43	102.07	106.15	106.41	106.39	105.31	108.08	107.4	104.92	102.05	106.36	105.55	104.79	107.28	104.66	103.73	105.83	108.65	98.815	107.98	109.79	106.05	104.61	102.81	107.7	103.56	104.7	104.87	107.85	103.64	108.01	103.58	105.33	108.66	99.298	103.77	106.51	106.32	105.33	103.32	101.66	107.26	109.46	103.63	106.79	105.13	105.99	110.18	103.77
109.47	111.22	107.69	108.08	108.99	111.86	111.9	111.27	109.29	110.89	109.5	104.95	109.75	111.15	109.33	111.12	104.09	109.99	107.98	108.25	108.73	106.04	108.56	109.19	110.46	107.69	108.42	110.04	107.86	106.97	106.24	111.48	110.11	109.43	111.43	104.02	110.68	107.18	108.26	104.96	107.62	107.19	108.37	109.1	108.12	106.87	109.72	112.17	111.27	110.34
104.86	99.571	106.47	105.04	105.64	103.48	107.83	104.35	100.81	107.87	105.83	108.35	106.84	104.06	104.22	108.6	106.47	106.47	104.78	102.57	104.34	108.47	107.86	104.06	102.79	106.05	106.96	104.21	104.38	104	103.56	107.82	106.44	102.96	103.19	105.2	103.14	104.8	105.24	103.96	105.01	101.33	108.61	107.53	106.55	101.86	101.4	110.04	104.4	103.85
105.97	107.49	106.14	104.83	106.34	107.52	104.5	107.09	109.07	107.27	111.1	108.71	107.09	105.29	110.99	108.07	110.76	108.11	109.24	108.9	111.08	109.59	106.59	107.02	105.99	109.56	108.12	112.22	108.47	105.87	106.71	107.96	103.82	108.33	110.01	112.24	108.75	106.84	110.86	103.77	110.65	105.01	110.38	110.18	106.85	108.26	104.29	110.59	107.98	109.28
97.581	100.4	94.798	97.707	98.065	100.24	94.795	96.879	95.68	97.661	100.5	98.908	97.619	97.545	98.112	102.2	96.318	98.164	95.563	97.513	97.818	99.817	98.889	97.324	93.354	95.717	98.664	96.81	102.23	99.955	98.177	101.1	103.13	95.832	97.996	97.801	96.112	95.013	102.55	99.356	101.58	100.22	95.919	98.077	100.68	98.449	96.741	100.15	95.974	100.69
109.79	108.48	106.71	110.28	105.19	106.7	105.73	108.02	110.95	108.6	108.5	111.9	111.35	105.85	108.35	105.45	108.58	111.14	110.93	106.55	104.52	107.33	109.71	110.19	108.81	106.07	114.48	106.73	106.45	104.57	110.46	104.07	107.31	109.62	113.65	108.24	109.63	105.92	104.8	106.74	114.17	107.62	109.86	111.03	109.84	108.17	103.37	109.4	107.94	110.09
96.622	99.821	99.888	96.258	96.786	99.815	97.12	97.947	95.432	97.366	95.302	98.058	95.267	97.529	101.02	97.762	94.753	102.39	99.43	95.115	96.386	97.702	101.7	102.39	101.48	100.51	94.381	99.356	95.258	93.871	99.21	98.135	97.603	100.53	99.593	95.873	97.737	96.74	103.16	98.933	97.833	95.434	97.478	102.01	98.412	97.951	94.402	93.381	99.594	98.256
110.13	108.71	112.47	111.58	108.81	108.5	109.11	109.44	108.22	111.62	115.98	111.77	107.16	108.05	109.09	110.97	109.74	109.51	116.19	110.42	109.57	109.6	107.28	108.64	108.61	108.04	111.28	109.51	109.21	105.82	112.55	113.24	111.46	114.61	110.44	111.32	109.02	110.55	111.24	107.83	107.11	110.02	111.13	112.55	110.76	109.98	111.03	112.16	113.11	111.91
103.01	104.97	105.77	103.44	104.94	104.08	102.9	107.04	106.39	109.82	108.68	107.1	109.76	108.69	103.2	110.1	103.14	104.16	103.93	100.02	109.52	105.43	108.81	105.97	102.73	102.84	105.21	108.16	106.84	108.74	105.27	105.88	107.91	104.65	104.22	107.71	108.9	103.96	109.65	106.23	102.33	104.77	105.79	104.12	108.66	104.6	104.14	99.776	105.27	107.14
109.59	105.94	109.48	109.27	108.71	108.4	108.39	114.88	106.84	111.34	110.83	110.18	108.85	111.52	108.86	108.98	106.02	105.79	111.04	106.53	108.77	104.58	104.3	112.76	104.97	112.12	104.72	105.05	111.7	107.67	107.85	104.34	108.86	108.53	109.31	110.51	106.11	113.65	107.63	111.74	105.78	107.25	110.54	104.11	108.81	109.15	104.15	109.07	110.99	108.47
104.17	103.78	110.13	106.62	110.11	106.32	104.67	103.91	105.31	104.57	109.96	108.31	102.64	102.24	106.74	101.37	109.68	107.4	104.77	106.18	104.67	99.069	104.98	106.98	110.69	109.7	106.89	105.11	108.53	105.96	106.93	102.67	104.01	104.85	108.06	102.6	105.72	104.67	106.35	105.41	103.3	104	107.11	107.47	107.81	104	105.31	105.65	104.33	107.91
106.2	110.38	104.94	104.26	108.11	107.49	106.27	108.06	111.75	103.15	111.14	109.96	104.37	106.26	104.73	105.55	106.81	111.83	105.97	105.68	106.78	108.62	109.33	104.77	106.49	105.47	108.1	109.41	99.5	104.59	103.75	110.33	109.71	108.67	103.81	106.89	106.27	104.02	108.46	106.09	109.34	109.77	105.79	110.96	110.8	100.81	109.36	107.06	105.84	104.55
99.223	99.958	100.32	100.68	102.69	97.33	98.173	100.69	95.171	100.54	95.621	99.315	93.718	100.93	96.643	101.42	99.341	99.482	103.52	98.161	100.55	102.48	95.119	97.939	95.958	101.34	101.2	96.776	99.56	99.043	95.056	98.866	98.645	102.21	98.95	100.24	100.75	99.261	97.448	97.879	98.592	98.825	98.36	100.63	97.166	101.27	101.03	97.849	92.069	97.866
110.48	106.77	108.83	110.97	104.63	109	107.6	106.66	109.68	112.6	107.16	108.73	110.78	107.57	108.9	108.8	109.13	108.3	110.63	110.3	107.6	105.12	109.34	107.92	106.66	106.24	106.43	104.99	107.13	110.02	105.54	100.05	103.41	106.88	108.99	107.24	105.54	111.1	107.83	108.06	109.83	105.47	108.34	105.64	111.5	117.18	105.78	108.94	108.11	107.64
101.07	98.548	100.7	100.22	99.004	101.22	99.428	101.55	98.39	98.678	103.42	95.857	95.841	99.446	97.554	99.672	96.527	99.222	99.962	99.531	99.036	101.01	98.249	94.38	101.26	96.841	100.04	99.3	98.702	101.4	98.713	97.884	100.34	99.078	98.593	100.65	94.596	97.986	98.316	98.399	98.933	94.61	98.225	98.988	95.817	96.487	99.275	99.326	97.929	97.317
109.14	109.16	108.4	110.12	109.54	107.93	111.3	107.11	109.14	111.37	109.85	109.82	109.66	109.16	111.21	102.66	103.9	106.41	105	105.45	107.57	107.95	107.65	106.9	109.47	113.6	110.76	108.92	108.23	110.98	108.26	103.49	106.03	109.42	105.55	114.37	110.23	100.73	109.01	105.76	105.06	106.72	103.98	103.01	106.02	108.35	106.87	106.34	108.95	108.26
107.18	109.46	107.7	104.4	109.05	107.25	106.41	106.95	108.98	106.35	106.03	108.38	106.88	108.8	104.35	101.19	106.21	108.04	112.94	102.6	106.86	107.39	107.98	107.85	108.82	101.28	104.17	102.98	104.27	108.4	104.89	108.33	107.42	106.96	106.24	103.59	103.54	103.99	105.41	107.24	104.92	102.32	104.98	108.53	108.14	111.38	109.83	104.64	106.21	103.98
108.73	109.34	108.12	107.75	103.88	108.13	108.55	101.42	110.22	103.51	104.98	104.56	106.89	105.66	106.83	102.69	109	107.94	107.78	108.73	109.54	107.26	108.42	105.72	111.1	106.72	110.92	103.79	104.17	107.21	103.84	105.96	104.44	111.82	105.87	106.61	108.83	110.77	106.19	105.19	106.65	108.58	111.92	105.9	104.16	104.68	107.56	105.2	107.2	105.69
96.53	102.39	97.474	99.689	95.483	99.604	97.892	99.65	98.614	96.136	96.107	102.37	96.8	98.34	99.736	102.87	94.65	96.618	94.897	102	95.321	96.948	99.178	99.668	100.58	98.362	97.525	100.65	97.226	97.471	98.643	96.376	96.524	97.564	92.352	98.085	96.975	104.24	98.264	92.144	97.24	103.51	102.22	96.979	101.01	99.079	97.249	97.797	94.066	99.247
103.06	101.83	100.98	103.3	101.69	101.38	100.44	103.32	98.636	96.826	102.54	101.02	102.48	102.05	104.67	97.126	103.25	98.898	101.16	97.942	99.791	101.39	101.39	100.17	101.95	100.07	101.69	101.72	100.98	99.33	104.04	98.81	100.52	104.04	101.34	100.5	101.67	104.85	96.762	104.77	100.26	105.72	98.86	102.4	100.17	100.13	100.46	99.694	101.66	103.33
105.99	107.34	102.38	106.18	99.508	108.33	104.85	107.29	106.2	106.71	103.54	107.91	102.29	104.15	106.35	104.62	105.03	110.36	105.36	100.91	105.44	108.84	103.02	106	102.34	104.68	108.42	106.08	104.5	104.08	106.24	101.07	102.68	104.82	105.15	104.94	104.02	104	102.16	104.85	104.22	104.4	108.41	105.3	105.35	107.25	103.89	107.39	107.51	105.63
108.56	104.89	107.44	107.7	101.69	105.12	104.45	108.01	105.86	108.67	104.25	110.44	104.71	106.97	108.31	109.12	102.95	104.63	106.22	108.55	102.86	109.73	110.69	108.46	103.8	105.63	105.77	106.08	104.7	108.57	107.33	103.56	109.69	110.19	110.47	104.61	104.89	103.22	102.76	106.81	111.88	109.86	105.24	110.16	103.93	105.95	106.24	110.58	105.27	106.1
105.37	105.67	107.96	105.51	104.04	105.61	99.937	110.7	106.91	104.7	107.97	103.31	108.33	105.43	107.13	107.86	110.26	107.6	103.43	107.92	104.85	104.68	105.93	105.17	101.26	104.13	102.14	108.95	105.49	106.62	101.85	107.8	108.84	104.79	102.13	106.09	104.19	105.89	107.48	102.12	110.99	103.86	105.67	105.6	101.92	107.46	104.01	106.5	107.58	108.7
100.41	94.327	96.656	100.23	95.434	98.768	98.32	101.26	96.943	97.34	94.576	98.434	98.004	105	95.589	96.727	93.912	98.478	96.914	90.928	95.681	99.435	96.238	95.968	96.605	98.498	96.169	101.01	97.049	98.589	99.286	97.026	95.392	99.192	93.368	97.969	95.589	94.441	99.457	95.465	96.198	94.847	94.293	99.61	95.562	98.815	97.269	98.365	101.02	98.685
97.937	98.961	102.8	97.759	98.862	99.761	97.949	99.897	102.22	96.621	100.94	100.93	102.36	100.34	99.361	95.089	99.533	95.443	98.283	98.71	95.969	94.442	100.63	97.702	100.07	99.242	95.924	98.314	94.801	96.973	100.28	98.208	96.295	98.317	95.411	98.123	97.663	97.486	96.027	99.791	95.361	99.336	99.936	95.013	99.738	96.902	100.2	101.53	98.448	98.277
96.847	102.6	105.03	99.484	98.427	97.529	100.97	102.65	99.835	100.41	101.12	98.536	99.678	101.81	103.86	102.53	100.41	102.08	101.97	104.65	102.34	96.733	102.43	103.09	97.837	99.051	101.53	101.13	104.32	100.42	101.51	103	102.89	98.346	99.127	101.78	104.09	101.95	101.28	98.803	99.689	101.29	99.104	101.33	102.89	105.16	102.33	96.846	99.578	106.49
96.865	96.576	98.471	96.409	95.618	99.11	101.43	101.01	99.951	98.911	99.153	95.831	97.898	96.239	101.42	99.81	100.79	97.359	97.761	96.798	99.022	98.286	102.6	96.48	102.89	100.01	95.032	97.799	100.39	98.045	101.17	102.86	100.18	100.71	98.779	101.71	100.01	102.02	100.38	103.1	100.24	96.995	98.154	101.11	98.227	104.22	99.635	98.527	96.599	107.24
109.92	107.19	109.56	108.76	108.31	103.85	106.36	110.22	105.94	108.63	110.93	109.81	108.13	107.58	110.31	110.19	104.2	105.57	106.43	106.64	110.73	114.64	110.8	112.47	105.71	109.94	109.38	105.17	104.7	113.98	105.66	108.03	109.26	104.85	106.43	107.54	106.96	114.02	109.05	104.61	107.91	104.72	105.99	106.82	107.89	108.58	105.28	110.34	109.42	108.92
107.54	106.3	110.85	109.4	104.09	103.91	104.22	107.36	108.76	110.14	106.13	106.73	105.29	109.94	105.22	105.64	108.43	109.12	107.06	109	111.89	106.02	103.46	109.44	107.9	102.1	107.34	105.05	106.34	110.07	107.59	109.22	108.47	106.83	111.45	111.54	107.18	106.04	107.62	105.08	107.4	108.15	107.14	109.46	111.88	108.25	107.76	109.17	105.88	107.92
103.2	103.67	111.53	102.67	103.36	106.55	105.62	101.55	98.344	104.77	104.99	103.66	106.41	101.5	111.35	104.6	106.69	103.27	102.83	105.66	106.48	101.72	111.83	107.21	106.69	108.27	110.58	104.55	105.5	105.23	101.87	106.04	105.7	108.97	109.74	108.23	104.83	108.42	103.09	102.89	104.9	105.84	100.52	105.86	104.05	104.47	101.09	102.8	107	104.22
97.518	98.819	96.936	97.425	100.19	96.006	96.507	104.68	97.896	98.091	96.962	94.938	98.492	99.841	93.394	95.301	96.278	95.714	96.002	101.24	96.93	97.977	94.037	104.4	102.02	98.096	94.238	95.274	101.53	100.78	96.261	96.926	100.74	99.71	98.725	96.172	97.368	100.31	97.535	100.1	96.545	100.9	101.57	98.815	101.19	100.24	96.756	97.823	95.56	103.24
101.3	102.26	108.45	105.27	103.82	110.49	103.22	103.6	108.69	105.88	104.42	109.66	100.97	104.98	105.01	105.01	107.04	100.62	110.29	105.26	106.29	104.93	108.43	102.77	104.56	101.31	106.42	108.45	104.03	104.53	104.99	109.91	108.02	106.26	109.96	104.74	102.14	101.33	105.34	109.11	104.54	107.89	106.52	99.293	102.28	106.92	105.63	106.64	104.91	110.2
107.38	108.66	107.56	108.43	107.37	107.1	109.46	106.57	105.21	108.1	105.14	109.89	106.03	109.09	106.36	108.68	104.02	106.72	106.92	107.79	105.7	102.82	102.35	103.61	102.47	106.44	107.58	110.05	106.21	102.91	104.1	107.47	106.27	105.94	108.55	110.43	107.5	102.8	108.82	110.5	105.89	109.78	104.51	107.25	105.16	106.76	107.89	107.11	101.64	107.4
109.32	110.24	109.32	118.32	111.18	106.79	109.6	109.48	107.14	111.52	110.15	107.03	108.22	110.88	109.26	103.09	110.85	106.86	108.84	106.48	102.86	104.89	103.84	110.55	106.87	107.59	108.63	109.1	109.58	107.36	101.22	108.74	104.61	103.91	104.04	112.79	107.54	108.25	111.29	107.93	105.94	107.39	109.86	107.84	109.1	110.71	113.65	108.86	109.47	107.8
106.98	103.66	104.22	105.61	105.4	103.13	100.43	107.52	103.12	105.72	104.8	110.35	106.03	105.38	107.63	104.75	105.66	100.25	109.4	107.64	106.42	107.9	106.12	104.54	105.53	109.12	109.54	103.16	105.51	109.55	107.41	106.41	106.49	109.07	105.68	107.14	108.03	104.86	105.17	103.02	105.81	104.85	107.04	103.28	108.16	105.5	107.28	105.35	104.13	105.53
98.553	101.49	101.44	106.13	102.58	96.419	98.076	105.88	100.56	100.26	100.53	101.6	100.05	102.54	103.68	102.59	107.02	100.12	103.83	107.48	99.421	105.96	102.2	104.54	102.56	104.3	103.6	102.15	104.16	105.27	99.513	104.03	102.09	108.47	100.78	102.44	101.07	103.17	98.962	106.88	108.64	99.282	105.33	102.56	106.92	99.544	103.02	104.63	97.005	100.74
107.4	106.94	107.79	110.57	104.69	108.85	111.13	105.07	112.45	105.02	107.53	110.15	102.82	101.9	109.45	106.85	105.54	110.8	102.77	108.42	108.88	112.15	107.47	102.36	108.31	108.32	107.13	107.53	104.09	107.38	107.56	109.7	107.76	104.67	105.14	104.74	108.78	105.79	108.82	106.91	107.95	109.66	104.63	108.03	107.68	111.26	111.16	104.74	106.23	112.31
109.87	108.62	106.08	106.98	105.75	103.65	109.81	109.74	103.03	104.84	108.03	108.23	107.01	104.52	107.06	112.18	104.17	110.96	104.53	109.21	109.09	109.35	107.39	108.15	109.43	104.33	108.83	109.31	107.45	106.22	106.33	104.18	103.94	107.52	106.71	108.51	111.31	107.54	105.99	102.05	109.4	104.9	106.33	110.26	100.7	107.13	105.45	107.45	107.78	109.93
104.88	111.7	113.42	109.45	111.71	111.71	112.25	106.46	107.1	109.23	111.27	110.03	109.69	104.79	105.11	110.95	104.67	106.9	106.03	107.3	106.32	113.36	106.91	111.96	114.22	111.45	107.94	107.63	111.72	107.77	108.84	109.99	111.12	107.86	108.72	110.23	106.88	109.51	107.69	112.85	107.09	108.22	106.25	107.65	105.26	104.39	102.94	108.5	111.05	112.01
97.621	99.451	101.74	97.023	98.126	100.23	96.038	104.92	97.179	98.385	100.17	102.13	102.84	97.83	97.457	98.413	96.356	99.46	101.05	96.146	102.39	97.175	98.451	99.508	98.61	97.51	94.163	94.959	100.27	97.555	99.339	95.954	98.376	99.095	103.51	101.12	94.817	96.375	99.527	100.05	98.945	98.887	99.375	97.732	102.8	94.956	97.18	96.843	104.13	100.5
106.22	107.88	106.09	107.64	105.33	109.52	105.66	111.59	107.43	102.88	107.55	99.737	107.87	105.56	103.46	102.68	107.23	103.58	108.34	101.45	105.69	106.82	104.6	106.5	106.76	107.84	106.89	105.32	106.65	107.17	108.9	106.85	101.13	104.75	104.9	103.69	106.04	106.46	108.19	102.44	103.54	105.06	107.91	102.05	102.95	108.24	106.49	103.84	104.28	102.48
109.68	106.06	100.9	105.16	105.66	104.63	108.73	104.57	103.48	105.67	106.99	109.22	105.85	103.75	106.94	104.71	107.08	103.73	110.49	104.99	108.24	107.12	102.46	101.37	107.23	103.98	104.59	105.71	105.02	104.92	101.98	107.59	107.07	103.54	111.37	105.83	103.12	103.14	108.66	104.08	104.47	106.89	104.49	102.76	106.15	104.31	105.24	107.77	104.42	106.25
107.1	103.18	102.92	105.95	106.3	105.64	109.32	107.11	110.96	107.04	106.64	102.95	106.76	104.4	105.77	102.61	104.45	102.73	109.59	105.4	102.31	104.99	105.45	105.65	104.85	103.43	103.78	106.26	105.94	110.33	106.63	107.55	102.52	105.56	105.23	106.93	105.32	106.47	109.61	104.33	104.8	105.9	110.05	104.36	101.04	108.75	104.78	107.29	107.08	105.62
111.1	109.62	109.75	106.51	108.76	106.51	107.25	111.94	110.43	113.16	106.31	111.27	114.71	111.12	107.7	110.96	108.1	109.76	108.59	109.09	109.31	106.36	110.31	111.07	110.31	112.57	104.08	110.91	104.83	108.41	103.92	109.05	110.06	107.66	107.99	105.96	105.73	105.77	109.13	107.02	106.24	108.29	110.33	112.09	110.72	113.65	109.85	106.94	106.66	108.28
106.34	104.82	104.57	106.36	105.27	109.36	106.65	104.09	106.99	108.41	106.39	104.21	109.17	105.75	110.31	106.24	104.06	109.1	104.65	105.49	105.72	109.06	102.53	110.14	107.14	110.8	108.79	106.57	111.77	105.49	106.4	106.93	105.31	105.18	101.96	108.54	104.15	106.07	106.4	107.84	103.64	108.45	108.23	108.4	106.23	102.98	106.51	109.29	107.83	108.16
109.72	100.4	108.4	106.06	111.27	104.82	106.68	106.07	105.45	102.12	108.29	109.47	101.8	107.81	108.2	107.55	109.56	108.18	108.6	107.54	112.66	107.09	105.91	106.73	107.65	106.21	107.31	106.82	105.96	108.44	109.44	107.8	109.87	110.44	109.55	110.33	110.41	108.53	108.71	107.64	107.86	108.39	111.35	105.47	109.11	111.22	108.71	106.23	107.39	107.51
95.803	94.732	96.354	96.521	99.065	96.757	95.882	97.142	99.289	97.613	99.357	100.81	95.042	100.72	98.356	101.21	98.121	96.881	98.377	95.876	92.036	96.429	101.22	102.71	96.874	95.29	101.92	99.45	101.39	96.633	96.257	97.169	99.896	97.059	100.01	96.493	95.963	95.082	93.641	94.782	98.67	94.521	98.478	98.285	99.203	97.336	94.683	99.688	98.955	97.278
107.47	107.93	107.86	109	105.95	110.12	109.44	108.9	103.44	104.52	104.28	104.54	105.92	105.69	106.15	105.73	105.38	107.54	106.39	106.66	110.12	107.33	108.48	105.76	103.51	109.86	108.65	108.29	106.65	106.47	109.47	106.98	109.74	105.2	99.874	103.97	106.41	108.95	106.52	106.82	112.21	110.04	106.61	103.6	104.66	105.85	105.6	102.58	109.4	107.02
109.61	103.58	111.35	109.48	112.79	110.83	107.36	109.49	110.45	104.59	106.24	106.58	111.8	107.31	108.03	108.19	107.76	100.45	103.67	108.88	112.99	110.01	106.95	104.07	109.49	105.53	105.57	108.3	111.58	107.82	106.13	105.38	108.67	113.32	105.91	105.87	109.1	106.95	104.78	107.3	110.22	109.64	102.28	107.3	105.26	105.22	105.64	110.62	106.66	110.42
106.14	103.38	111.09	106.18	107.11	107.97	102.74	105.46	102.49	107.4	109.68	112.27	107.29	111.34	107.36	105.13	109.74	107.76	107.96	112.19	110.46	108.25	108.43	109.09	112.28	108.11	105.69	107.61	111.79	104.75	106.69	114.03	105.62	109.67	107.31	108.5	106.12	109.75	108.82	105.57	106.41	109.22	104.7	107.18	110.03	106.99	111.47	106.33	106.24	105.41
96.029	100.3	101.41	101.02	99.889	103.77	98.176	99.661	96.433	100.82	103.58	100.74	98.114	96.024	95.982	97.395	97.563	98.438	99.234	98.869	103.03	97.183	102.55	99.8	98.455	94.597	102.48	102.85	99.462	95.955	97.457	98.704	99.23	98.603	102.33	99.303	98.957	98.39	93.722	100.41	99.592	95.347	98.354	105.29	102.84	98.266	99.476	97.314	96.885	100.07
105.93	103.61	104.15	102.8	106.02	108.66	105.28	105.37	104.06	107.36	107.35	104.36	107.64	98.137	104.61	104.56	104.72	107.94	105.92	107.78	103.98	109.59	105.23	105.29	104.9	105.02	101.4	106.36	106.99	103.21	108.49	106.99	107.08	103.74	111.85	107.1	105.83	109.95	104.87	103.95	109.79	103.93	101.84	103.51	104.95	104.75	104.64	106.36	103.66	102.09
105.98	105.46	102.24	109.73	99.994	104.19	107.29	104.57	104.51	108.12	109.06	102.61	102.59	110.58	107.52	103.85	103.29	111.7	105.54	109.01	104.49	108.41	105.83	102.23	104.98	104.15	102.14	107.83	106.92	102.85	105.88	102.93	106.6	107.88	108.64	104.5	103.93	106.49	104.64	103.02	103.95	104.69	106.84	105.37	101.66	108.79	104.65	109.35	108.33	108.5
106.58	107.25	110.13	110.14	109.84	109.24	110.86	107.09	107.9	112.29	109.54	107.82	106.44	110.25	106.77	108.2	110.24	106.22	104.55	109.46	104.63	106.37	105.49	106.67	108.11	107.22	111.25	109.51	107.67	105.92	108.47	110.19	110.64	110.39	107.36	107.13	109.81	110.39	107.81	109.26	108.51	106.96	106.21	106.1	109.12	104.81	110.26	110.82	109.27	112.49
110.27	103.09	111.81	108.22	109.54	103.87	107.94	107.61	111.04	111.22	108.68	109.28	109.03	106.9	107.01	106.01	103.7	105.49	106.07	110.45	107.97	109.25	106.69	105.33	109.1	108.56	109.69	113.93	105.17	104.16	107.81	110.18	107.4	108.05	104.16	101.93	106.69	110.05	106.3	110.71	107.54	106.38	104.4	111.19	105.13	111.88	102.65	107.06	107.28	108.22
104.4	110.28	104.08	110.03	105.05	108.03	104.71	108.95	105.75	110.61	102.99	107.88	110.46	107.34	106.53	106.81	107.69	107.43	101.74	105.85	106.82	107.26	105.59	107.23	110.73	105.32	105.59	105.27	100.06	107.45	106.67	105.21	107.48	107.73	108.52	103.03	104.1	103.97	107.88	107.2	105.91	104.32	106.94	105.55	111.99	107.31	105.78	100.2	103.35	105.12
109.88	109.55	110.61	108.87	109.58	109.32	104.19	111.55	110.65	110.91	108.64	107.71	108.04	108.8	104.8	106.35	107.98	110.26	106.87	109.9	108.91	102.57	107.38	106.83	104.04	109.59	108.7	109.86	112.25	112.04	104.72	108.39	106.31	109.48	107.98	108.63	108.46	107	106.73	107.52	106.28	108.22	109.43	106.6	111.69	108.5	108.44	108.84	108.58	108.32
105.96	109.52	110.89	108.74	109.02	108.06	108.54	111.25	106.07	105.44	109.18	110.78	109.41	111.17	109.62	107.17	109.64	105	104.13	107.78	103.9	106.83	108.83	110.39	109.98	107.39	110.2	108.41	110.32	106.58	104.77	107.65	108.18	108.59	109.08	109.05	108.31	101.91	107.85	107.02	107.26	114.33	112.27	107.87	107.06	105.34	110.76	109.4	106.39	107.73
106.84	111.05	108.58	107.35	111.51	110.42	109.25	110.89	109.21	108.59	106.3	105.29	107.85	107.62	107.38	110.33	107.52	101.77	111.35	106.34	106.09	113.23	107.19	107.58	108.42	104.55	107.61	108.45	106.33	108.19	108.47	107.78	107.04	111.49	112.55	112.49	108.6	107.31	109.12	110.01	105.87	111.98	108.36	105.33	115.37	103.38	106.95	110.3	112.97	109.38
106.31	106.91	110.32	103.68	105.22	106.37	113.52	107.77	104.02	109.59	109.2	111.68	111.01	104.46	110.17	107.58	107.12	106.43	109.74	108.09	107	107.51	106.08	111.61	109.12	114.33	104.45	107.94	107.26	110.09	107.17	113.32	111.32	109.12	114.79	113.62	108.97	107.69	110.82	109.39	110.63	110.26	108.57	106.44	109.67	107.55	108.49	104.43	107.84	113.33
98.318	97.602	99.631	97.711	101.85	94.991	99.107	98.078	97.619	98.757	95.883	98.275	91.489	94.511	99.274	101.01	98.206	98.753	92.084	96.775	98.301	94.842	102.45	97.557	96.21	99.508	96.503	97.675	99.239	96.417	94.958	96.742	99.764	98.622	94.507	98.929	95.586	101.58	96.838	98.655	96.137	97.481	94.931	97.405	98.622	97.902	95.404	93.654	97.688	97.285
107.6	106.11	110.45	106.06	105.74	105.92	106.79	108.75	107.65	105.04	106.75	105.9	107.45	110.21	103.6	105.02	109.1	106.66	107.96	109.61	105.15	107.64	104.06	107.94	108.11	108.48	108.77	104.02	106.2	108.09	108.37	105.26	105.84	106.33	109.28	104.7	110.62	109.74	107.86	105.42	105.37	106.06	101.35	101.89	102.55	104.75	110.82	106.07	107.25	110.82
108.95	104.86	109.19	106.7	108.81	109.74	105.96	104.07	104.31	107.24	107.9	109.44	109.77	103.78	106.76	110.95	107.29	104.57	106.93	105.82	106.96	107	106.33	110.37	107.38	111.67	108.46	110.56	107.55	108.68	106.94	104.12	105.75	110.79	109.11	109.63	106.78	107.43	105.81	108.23	109.53	111.13	105.81	105.99	110.34	110.7	107.22	109.67	107.49	108.16
98.29	97.169	96.962	101.89	99.295	98.757	94.388	99.544	99.482	99.055	96.651	99.595	94.396	100.15	93.636	98.618	95.628	96.939	99.948	99.603	100.33	101.64	99.162	98.778	100.39	97.303	100.07	99.986	102.98	95.488	95.711	94.551	94.42	99.978	100.34	100.77	98.338	97.76	99.213	99.571	96.991	101.35	104.19	97.415	96.656	96.468	95.519	95.925	101.86	98.015
105.16	102.06	107.34	102.86	102.78	112.25	105.33	101.64	105.4	106.03	108.32	112.62	106.88	110.73	103.12	106.97	101.98	106.23	104.93	106.01	105.86	101.36	106.56	107.12	100.63	107.39	105.68	107.2	105.51	102.8	103.83	104.72	102.53	104.82	107.55	103.76	107.8	106.04	104.59	108.33	108.02	105.8	107.78	104.99	105.33	109.34	106.45	106.32	104.73	105.94
105.49	109.68	105.98	107.76	102.88	103.78	112.3	106.26	107.1	102.08	107.67	100.73	105.14	106.45	109.32	111.32	102.22	114.55	103.04	108.17	110.15	110.71	101.59	113.27	106.35	108.47	107.67	112.56	105.56	108.96	110.22	109.28	106.55	105.03	108.8	107	109.12	108.3	107.6	111.21	109.31	109.24	109.22	107.03	106.99	110.43	104.44	112.81	109.47	109.13
105.8	105.63	111.32	102.85	107.49	109.02	103.45	106.77	104.87	106.12	106.17	105.33	107.67	108.05	109.46	107.36	103.78	103.36	107.48	109.98	111.39	109.79	107.77	103.68	106.66	110.42	108.46	107.76	104.83	110.87	109.34	101.96	105.84	108.73	106.47	107.8	106.6	110.21	105.35	105.21	107.57	106.44	110.65	108.28	103.44	107.74	108.64	110.36	105.36	105.43
110.02	110.9	106.76	112.51	112.04	106.68	108.28	107.38	107.63	111.53	110.6	108.93	109.37	107.57	107.59	106.7	107.8	108.2	109.69	115.27	111.03	110.52	108.28	105.91	110.45	104.63	111.12	109.49	105.86	106.4	112.09	108.69	111.08	106.85	110.57	112.2	104.72	107.64	107.19	111.68	107.15	106.67	108.7	110.19	109.67	108.55	107.02	103.46	110.26	106.38
99.502	101.43	99.594	99.47	99.612	95.158	98.034	98.136	99.005	98.235	98.948	99.008	99.948	101.84	96.635	97.44	96.055	101.16	100.01	97.085	96.676	94.094	96.258	98.372	94.339	101.24	97.964	93.864	98.319	97.669	101.06	101.78	101.84	97.778	95.279	99.635	91.907	99.479	99.584	97.616	101.48	102.64	97.311	99.447	100.37	100.58	97.172	98.449	100.71	96.324
104.61	106.3	107.83	104.01	108.39	106.13	102.37	108.54	100.52	104.08	107.39	105.34	108.23	106.35	106.26	104.57	102.78	102.27	103.74	111.42	104.19	103.99	104.89	104.85	108.5	109.15	106.91	104.66	106.49	105.34	107.36	105.89	107.2	104.84	106.4	109.01	108.64	106.93	110.37	108.9	104.07	106.43	107.63	106.08	101.3	101.21	106.1	106.82	109.01	107.54
109.24	105.38	106.76	103.62	106.4	108.63	105.16	105.69	105.13	105.8	107.95	104.09	108.62	107.59	106.72	107.22	105.79	103.63	105.77	109.33	109.31	107.36	106.55	105.56	109.33	107.93	106.54	102.91	104.6	107.76	105.99	107.67	107.63	100.51	107.98	104.54	107.3	108.16	106.81	104.73	103.76	108.35	101.91	105.07	107.16	107.31	105.35	104.32	106.68	107.96
98.738	96.145	98.936	96.396	98.648	98.758	99.689	99.155	100.94	95.247	102.74	98.099	99.58	104.27	95.485	99.354	97.227	98.56	97.312	95.591	97.509	99.618	98.8	96.969	98.708	95.999	95.264	95.162	103.98	99.766	97.272	101.89	98.047	97.444	99.023	99.65	98.727	97.371	99.941	99.779	101.89	98.179	97.724	101.55	102.12	96.122	98.007	100.39	101.41	100.56
108.7	105.66	108.45	109.22	111.86	110.05	107.18	112.68	109.89	105.44	108.57	109.37	108.6	109.83	107.93	108.95	111.61	108.43	103.89	108.29	109.09	104.88	108.2	109.78	106.46	112.5	110.63	111.48	114.53	107.32	110.66	111.77	107.84	108.98	111.29	110.89	106.06	109.2	108.21	107.48	106.97	109.81	103.96	109.76	109.55	108	112.58	108.2	108.23	106.92
107.92	107.73	106.34	109.59	108.43	109.18	108.72	109.78	101.83	108.07	99.684	106.87	112.29	108.94	104.24	103.59	104.75	105.72	106.58	106.14	105.51	108.03	103.84	107.97	108.39	107.19	109.99	107.75	102.79	110.04	105.72	106.26	106.81	106.46	104.08	106.01	103.34	107.63	104.66	107.45	103.54	108.91	107.89	107.01	107.87	103.1	107.19	103.93	110.77	110.98
106.38	108.12	110.61	108.3	109.44	105.64	102.47	106.85	108.29	110.62	107.02	105.42	105.29	102.11	105.84	107.13	109.77	107.3	105.95	106.03	104.86	106.76	105.17	107.17	104.93	107.61	108.11	103.34	103.16	108.33	103.97	112.41	105.21	106.05	106.1	106.45	100.35	109.9	107.75	105.35	106.49	108.37	109.57	101.04	107.26	103.87	107.29	107.02	100.84	107.86
102.64	95.04	97.417	99.753	98.889	96.963	97.756	96.487	101.69	97.781	100.18	96.405	98.295	100.04	98.537	98.422	96.928	99.673	100.57	95.606	101.51	99.291	100.67	101.95	99.028	99.378	97.076	94.715	94.041	98.153	101.36	94.483	95.684	96.323	100.55	92.981	102.1	98.61	96.902	94.799	96.108	101.65	98.665	98.348	96.83	102.68	96.189	98.768	98.693	99.109
109.49	104.34	111.12	108.27	105.97	109.7	107.87	106.87	110.07	111.47	110.45	109.05	108.17	106.82	102.33	106.59	112.04	108.04	102.67	104.95	109.45	114.06	106.62	108.05	109.67	112.17	106.17	108.92	110.69	104.61	106.67	103.67	107.47	106.16	108.3	109.19	107.83	111.16	110.52	110.11	106.97	114.62	108.41	107.07	109.04	105.45	107.72	112.27	109.19	107.9
106.21	105.86	105.99	108.08	107.13	104.01	108.19	103.32	103.77	105.24	106.41	102.11	107.31	109.27	103.85	104.67	104.89	107.59	108.26	104.4	105.73	109.81	102.57	106.9	101.31	107.78	105.93	110.18	104.5	111.07	110.89	109.33	113.32	103.33	109.36	105.57	106.11	103.67	102.92	103.48	100.98	106.94	103.81	109.2	104.33	103.75	106.27	105.14	106.1	106.67
103.17	106.9	100.33	107.09	108.16	101.9	103.96	101.87	109.83	103.44	103.63	104.63	109.06	105.02	108.52	106.14	104.02	107.1	110.16	108.9	109.2	106.02	108.21	109.88	110.74	105.66	107.17	99.975	102.68	104.59	101.16	109.15	106.57	102.36	106.5	105.28	102.48	106.55	104.6	105.76	107.08	106.43	107.83	105.37	108.15	104.63	104.73	109.57	102.72	102.57
103.62	109.74	108.2	109.19	105.59	106.07	101.2	105.94	100.38	105.55	108.43	106.69	109.09	111.12	111.36	107.36	106.49	109.36	106.74	107.17	108.95	106.79	101.58	113.62	113.39	107.77	109.46	113.26	106.28	106.36	105.59	104.12	106.18	104.95	103.73	107.64	104.54	110.52	111.92	104.82	106.62	105.49	111.02	106.56	107.38	111.04	102.14	105.88	108.28	107.9
108.19	106.94	108.47	109.45	109.13	107.68	104.22	110.98	112.46	108.6	107.84	106.87	102.58	109.73	109.08	105.98	109.65	111.37	106.07	107.78	112.75	104.75	110.4	106.05	107.51	110.01	108.12	111.5	108.35	109.01	104.08	108.25	111.2	105.13	110.72	107.1	106.54	106.82	107.31	108.19	106.86	106.93	109.01	110.89	110.78	108.9	106.1	110.49	110.24	110.43
107.71	110.02	105.49	107.77	105.59	106.47	114.09	103.71	109.87	101.89	107.08	109.85	106.76	105.79	105.37	106.61	105.35	103.57	109.34	104.82	104.91	108.2	108.71	106.52	109.04	99.887	106.42	109.32	108.53	108.83	105.15	105.52	111.02	106.02	108.89	108.12	105.25	108.78	104.32	103.48	104.02	109.42	106.21	107.18	104.83	104.57	107.36	107.53	102.37	104.71
97.223	101.26	100.17	99.604	98.567	95.013	96.004	96.792	100.76	96.852	98.343	100.37	99.373	100.43	94.694	96.315	97.949	99.003	98.531	98.083	100.02	99.429	100.86	99.43	97.558	97.781	97.141	94.999	99.669	96.115	93.585	97.249	100.04	96.434	95.346	96.82	96.542	100.84	99.058	98.829	97.653	99.595	96.969	99.587	96.437	96.894	99.818	101.49	95.545	97.507
107.48	112.27	108.49	107.63	110.54	105.36	111.24	104.43	109.4	106.73	108.33	108.94	103.76	109.14	108.05	108.9	106.17	113.6	109.11	106.68	107.17	108.79	108.73	104.86	111.59	107.57	105.37	111.41	107.69	107.64	108.4	104.04	106.75	109.23	105.74	108.34	105.02	103.65	110.99	112.38	108.06	107.84	109.29	109.52	107.75	106.23	104.63	108.7	107.9	107.77
108.95	109.44	108.26	108.45	108.3	105.56	106.59	107.53	105.28	108.13	108.93	107.94	114.76	108.74	109.38	109.54	111.46	110	104.77	105.08	107.94	107.08	110.2	105.37	105.29	109.22	103.55	105.09	107.7	109.1	107.6	106.26	106.28	103.15	106.33	107.42	107.88	109.18	104.46	109.78	108.38	104.05	109.2	107.02	106.66	108.71	107.4	104.46	107.42	109.11
104.26	103.21	104.23	105.29	102.98	106.42	110.86	109.43	108.83	105.19	106.58	106.49	108.01	101.93	104.76	104.78	103.46	102.84	104.83	109.16	107.21	105.13	104.02	107.17	107.75	104.03	105.49	107.81	108.04	105.98	104.22	105.67	108.94	105.45	105.83	103.87	100.31	104.69	107.62	104.63	101.78	103.92	103.94	105.57	102.05	98.18	104.95	109.72	106.08	102.05
109.48	102.65	106.77	106.67	107.33	108.54	108.47	110.75	105.61	110.03	108.63	108.14	105.05	103.28	108.18	106.35	101.9	107.54	104.55	104.27	108.84	105.94	104.96	106.47	110.71	106.65	110.31	106.06	106.58	105.75	107.53	105.42	109.49	106.91	108.01	105.87	106.1	107.94	107.59	102.43	103.8	107.03	107.25	104.41	106.5	110.28	104.83	103.15	106.24	107.7
103.29	106.41	105.12	105.57	100.43	107.44	102.72	106.14	107.87	104.16	103.29	105.4	106.48	103.87	104.39	103.74	107.17	105.24	110.98	107.28	105.38	107.04	109.79	101.49	109.79	109.8	106.27	106.02	102.99	107.45	103.66	110.8	103.82	108.42	103.87	103.67	102.17	104.8	107	103.94	107.75	106.9	100.24	105.47	108.78	103.04	110.02	104.64	103.86	99.898
106.11	103.16	107.12	106.44	104.73	111.82	104.71	108.63	106.54	106.58	105.77	109.3	106.61	107.77	106.08	104.37	106.69	111.74	105.98	107.76	107.27	108.53	108.43	103.7	107.57	107.99	109.04	104.97	108.89	107.31	106.06	109.99	106.13	104.75	105.16	106.48	108.32	109.78	107.07	105.17	106.65	110.57	107.36	107.81	110.24	111.94	111.56	109.64	107.41	99.444
102.02	109.54	107.71	105.24	105.65	105.33	106.3	108.71	104.61	106	108.15	100.52	105.69	107.46	109.02	105.65	107.1	100.04	104.49	105.38	102.03	108.17	103.72	109.02	106.11	103.19	107.15	105.23	105.13	107.37	104.71	103.96	105.71	110.81	108.02	104.39	99.411	106.37	106.43	102.72	105.44	105.43	103.01	105.03	106.43	107.46	105.44	105.04	104.52	104.21
107.96	106.57	110.2	104.7	107.82	109.87	108.24	108.39	108.09	106.86	110.56	106.42	110.18	108.79	108.14	106.45	105.15	105.13	107.59	111.51	111.26	108.07	103.04	108.05	110.29	109.62	106.23	110.29	109.33	112.13	106.83	109.57	107.87	106.76	110.94	104.9	108.53	113.14	105.17	108.12	112.52	106.13	107.03	109.82	111.15	106.98	106.17	110.92	105.51	111.56
105.45	106.33	108.29	105.47	104.92	109.81	109.36	109.83	101.13	107.28	104.02	108	105.6	101.96	103.54	106.67	106.77	108.65	105.72	106.97	106.01	109.53	107.79	103.98	106.01	101.61	101.85	107.97	107.14	104.15	106.92	105.85	111.45	104.64	105.27	105.1	108.06	99.784	105.61	108.41	108.01	102.77	107.19	110.11	106.86	105.76	107.65	109.04	106.73	108.97
114.75	110.43	109.13	104.81	106.38	106.64	110.38	110.56	110.01	109.14	104.59	107.85	108.33	107.48	114.16	110.12	105.17	108.69	108.1	107.86	106.49	109.3	109.1	107.59	109.93	113.04	106.26	108.93	111.47	112.11	106.75	108.63	109.06	111.05	107.74	107.73	111.61	110.45	109.49	112.86	109.14	112.84	110.32	107.82	105.42	105.23	107.7	108.18	111.46	109.94
108.65	104.97	107.27	103.58	106.82	101.95	106.06	106.8	108.41	101.94	106.13	107.45	106.75	104.71	105.24	104.72	104.82	104.37	105	105.04	108.77	109.03	108.81	104.67	108.54	106.27	104.77	100.61	104.14	107.42	105.31	105.58	108.12	105.62	108.71	104.63	105.7	108.01	104.53	106.08	105.72	103.05	106.32	107.76	107.84	104.2	107.62	105.34	109.2	108.07
107.81	107.83	106.16	105.5	108.57	111.31	105.9	105.93	104.16	108.36	103.89	107.6	109.51	105.84	110.1	107.51	102.76	109.77	106.46	107.77	104.55	107.85	109.04	105.47	104.9	102.64	109.95	106.8	104.81	108.1	105.98	107.11	105.77	104.28	102.11	105.99	110.39	101.56	103.25	105.41	110.91	104.83	112.78	105.34	106.75	103.79	104.08	104.29	104.74	104.06
102.64	104.61	106.92	105.28	105.96	104.81	106.13	106.57	106.62	104.99	105.46	103.76	101.09	102.32	109.82	106.28	101.02	103.49	107.92	105.24	104.56	105.49	103.47	108.52	103.61	107.32	105.68	106.11	106.7	106.15	105.42	106.83	102.59	105.31	105.27	104.36	106.89	103.09	107.69	103.31	107.84	99.224	103.35	110.46	104.66	108.38	104.18	103.69	104.71	106.91
107.64	111.58	104.54	108.91	106.61	107.26	103.74	107.67	105.68	109.25	104.82	104.75	107.88	108.42	104.75	108.58	105.68	106.97	108.09	107.41	106.57	110.52	103.79	106.88	107.76	107.71	105.23	104.54	107.44	109.31	102.68	104.23	106.12	110.27	110.04	103.92	107.38	102.67	105.31	100.88	107.76	107.94	105.88	101.61	106.91	103.57	108.76	108.36	108.73	106.09
106.01	105.7	106.42	103.35	104.6	109.66	108.06	106.22	105.42	103.75	108.51	104.97	102.43	107.24	102.97	107.15	108.31	106.51	103.6	108.89	103.94	105.11	109.47	108.22	109.89	102.93	103.62	106.2	107.08	105.37	106.32	106.44	106.64	104.42	106.76	108.32	108.01	104.06	107.71	104.76	103.1	106.85	106.55	106.57	104.09	107.87	101.86	105.41	105.86	107.01
105.83	109.83	101.72	104.14	104.78	109.41	108.34	104.47	106.5	101.88	99.976	105.61	102.6	108.44	101.45	107.03	107.35	104.34	108.08	106.73	106.83	110.61	104.37	103.88	102.35	108.7	101.42	104.2	110.47	104.37	102.92	100.3	108.68	102.61	103.48	103.67	105.62	107.95	110.83	108.38	106.52	106.87	104.82	102.34	106.99	105.87	108.85	100.55	102.54	106.5
104.17	107.73	99.236	103.75	103.07	108.26	105.69	111.11	102.37	107.02	106.43	106.12	105.31	103.35	105.82	108.31	106.46	100.68	102.49	102.97	104.42	105.97	104.55	105.11	106.02	107.08	105.99	99.9	100.78	105.42	104.99	107.75	111.32	103	104.93	102.7	102.69	108.73	104.5	107.13	103.4	109.36	105.56	109.4	107.47	104.28	103.66	104.49	110.01	103.46
104.39	106.85	105.56	106.77	106.52	104.49	109.18	104.88	106.08	105.34	103.2	106.91	105.04	102.32	107.3	101.88	106.34	109.76	105.96	105.46	111.25	105.11	106.97	102.54	108.88	109.38	103.83	106.18	104.9	107.19	104.13	105.56	103.51	102.41	102.03	106.42	107.72	104.54	106.36	101.75	105.74	102.79	101.97	110.57	105.44	107.37	106.69	106.89	102.1	105.6
106.37	101.6	105.16	106.59	107.44	106.51	109.17	106.09	107.67	107.1	100.56	105.07	103.84	109.07	107.63	104.2	104.79	99.752	102.89	102.77	109.15	105.67	106.56	106.46	110.4	106.19	104.4	105.72	104.11	105.59	105.81	104.78	106.06	104.97	98.824	105.73	107.03	103.97	109.52	103.59	105.19	105.19	101.84	110.96	107.51	104.74	100.95	103.93	105.26	106.64
104.61	105.42	105.22	108.25	106.33	107.11	103.85	102.16	106.29	105.83	107.99	105.64	105.02	111.25	106.45	105.92	109.27	101.61	100.43	102.06	105.99	109.81	104.18	108.21	108.42	107.96	104.27	104.17	109.35	108.05	107.44	105.93	106.22	105.28	103.92	103.53	106.64	103.36	107.12	105.2	104.52	105.91	107.2	105.08	101.21	107.89	101.87	106.46	103.84	101.79
108.85	104.53	106.56	105.18	106.23	108.56	110.93	103.04	101.77	105.08	108.6	103.67	102.59	105.41	106.8	105.83	109.16	110.49	107.6	105.84	101.89	108.79	107.55	107.23	103.7	104.72	107.24	105.74	101.12	107.06	109.27	110.75	105.27	105.11	106.52	108.29	107.45	110.06	104.52	104.57	107.97	105.96	107.01	108.64	108.41	107.34	109.47	107.06	110.6	107.74
106.88	105.35	109.5	108.82	105.66	104.03	106.81	101.42	102.71	104.01	103.92	103.65	102.59	107.04	106.18	105.15	106.95	107.44	106.12	107.25	102.76	109.85	111.34	103.79	102.57	105.65	105.04	106.68	104.54	108.12	110.18	107.69	109.22	106.97	104.23	103.99	106.86	109.38	105.63	102.83	111.24	105.68	108.16	101	107.82	107.07	106.34	110.05	105.85	108.05
102.19	104.69	103.05	103.9	102.96	109.2	106.66	106.27	103.48	106.18	103.42	107.67	108.51	107.46	105.27	102.92	106.46	104.75	105.54	101.64	105.65	111.67	105.82	105.71	104.93	106.09	105.78	107.28	104.06	106.27	106.37	106.92	105.4	102.15	102.84	106.81	107.76	104.77	106.11	105.69	109.02	105.08	106.96	107.65	105.87	106.38	106.09	107.99	103.1	108.03
101.16	99.655	104.47	100.03	99.93	101.23	100.27	100.52	106.51	101.66	97.528	99.362	99.809	106.56	103.29	103.15	102.27	99.865	102.19	100.73	98.595	100.49	99.846	101.53	97.243	105.61	98.812	94.309	99.628	101.32	97.313	96.76	101.18	101.73	104.77	101.88	100.39	103.26	99.212	101.73	103.7	95.953	103.11	100.45	99.761	101.62	101.51	99.297	101.73	101.66
104.84	102.79	111.3	104.18	108.1	104.86	104.96	104.97	108.43	102.73	105.41	107.13	108.78	104.83	106.62	105.02	99	107	107.2	104.86	100.75	106.31	105.01	106.77	108.06	108.62	106.61	103.5	105.31	108.62	110.17	104.4	109.3	107.24	109.57	103.61	104.16	103	104.84	106.8	106.48	102.4	104.95	102.19	108.28	106.71	105.15	100.62	105.6	106.54
108.28	102.87	108.82	109.47	109.48	112.97	108.09	111.13	103.63	104.64	108.38	105.15	108.48	111.01	108.31	104.45	108.25	108.24	113.56	104.24	107	108.09	107.5	109.84	110.85	107.11	107.06	108.44	107.19	111.06	108.8	104.27	109.25	105.02	107.2	108.46	110.03	110.85	106.57	109.42	110.87	106.47	106.89	105.32	105.14	108.05	105.21	106.26	106.67	106.29
105.23	106.31	108.12	110.46	106.77	107.07	105.93	106.49	113.21	104.8	106.68	107.98	106.01	105.38	108.55	109.23	110.56	109.2	107.62	109.2	104.2	109.65	104.06	104.52	109.25	104.8	108.46	102.2	104.94	106.48	109.16	108.02	103.85	105.37	108.82	107.2	110.06	104.8	106.12	101.56	104.57	108.19	105.61	104.87	105.2	112.84	106.81	104.38	106.13	103.1
108.63	105.56	112.57	109.95	109.11	110.28	111.53	103.59	110.89	109.2	110.46	107.19	107.52	110.27	109.64	114.03	109.3	107.43	105.18	110.19	108.67	111.72	111.64	107.48	108.98	108.38	109.75	105.72	110.78	102.82	104.92	105.49	107.43	110.1	108.41	106.9	109.95	111.54	110.12	110.56	105.11	104.28	107.19	111.65	106.86	106.34	111.97	109.17	109.38	110.09
107.82	103.86	107.15	109.28	108.63	105.56	106.37	106.09	107.09	105.89	106.21	105.44	107.13	107.95	104.85	110.47	109.42	107.21	109.23	109.43	108.33	102.05	109.58	104.28	105.55	108.83	102.39	104.34	106.08	106.07	106.47	112.13	112.36	107.27	106.47	104.94	107.92	103.97	106.53	102.44	107.07	103.35	103.75	104.59	106.91	107.34	105.43	104.95	105.89	108.17
102.3	106.29	102.53	104.22	102.67	101.56	106.53	108.24	101.81	105.11	102.5	104.28	105.32	105.45	105.92	103.95	108.6	105.22	105.33	105.18	107.5	106.47	104.39	104.49	109.23	107.87	110.24	105.76	108.09	103.76	108.05	106.12	105.5	106.7	109.08	105.79	109.62	107.42	102.78	107.09	104.09	108.73	105.2	107.52	109.57	106.36	106	102.57	105.96	109.48
107.82	106.42	109.63	107.05	108.52	107.23	110.68	110.41	106.99	106.16	109	108.73	110.3	104.98	110.33	107.89	106.93	109.71	104.2	109.05	109.54	108.38	108.29	106.33	112.48	109.17	106.6	107.84	115.71	110.05	112.83	105.77	111.49	110.82	110.83	105.17	104.24	107.2	107.63	109.78	109.52	107.01	112.04	109.99	108.32	107.69	107.83	109.53	112.3	108.37
108.47	104.95	110.56	106.77	107.17	107.02	101.98	106.43	107.06	108.97	105.88	112.1	106.24	111.54	108.49	109.62	107.68	109.67	115.8	105.56	110.4	107.07	106.79	107.83	103.97	111.51	108.55	103.01	111.96	112.19	107.12	105.08	105.41	111.34	106.21	107.13	112.18	106.39	112.06	110.58	109.42	111.53	108.01	104.46	111.84	107.77	109	104.42	107.56	105.51
107.03	106.22	103.27	107.38	108.83	105.47	109.34	107.04	106.1	107.53	110.52	107.09	103.97	106.15	103.03	110.69	101.93	105.89	107.24	110.61	109.79	107.53	105.29	108.34	108.29	106.99	105.45	106.83	105.93	108.35	103.5	103.85	110.37	109.75	107.13	106.55	109.96	105.66	105.34	104.6	105.71	105.95	105.53	103.11	103.9	102.81	104.07	107.34	105.07	104.28
97.219	101.38	101.19	98.695	98.019	94.699	99.315	100.6	93.911	100.19	98.129	93.34	101.86	97.166	95.992	99.657	100.23	100	100.77	96.628	100.97	97.612	99.675	95.771	99.842	98.521	98.854	100.6	98.297	97.931	98.328	94.784	98.123	96.022	96.897	98.379	98.704	100.99	101.22	94.446	96.582	97.914	101.02	102.21	102.33	97.392	100.11	94.396	99.592	100.54
109.8	111.8	101.77	108.54	107.67	107.39	105.6	101.74	106.59	107.74	109.43	102.2	105.76	103.2	106.35	107.8	105.65	106.49	107.23	105.69	103.59	105.08	104.32	107.58	103.99	106.12	103.91	108.42	105.77	108.64	109.5	105.57	105.73	109.51	107.82	105.57	107.37	104.62	102.72	109.82	104.09	111.29	102.11	110.69	106.81	104.84	109.03	105.13	106.69	106.76
107.43	104.53	113.39	111.74	107.4	107.14	106.16	109.25	105.58	106.01	106.78	106.45	108.84	103.88	107.17	106.93	106.93	102.23	109.48	105.91	109.98	107.63	107.55	111.18	109.3	108.45	107.52	101.6	108.23	105.36	108.13	109.21	111.37	107.84	109.15	106.47	105.95	108.51	113.74	108.81	108.84	107.18	108.52	108.89	109.21	106.72	106.08	108.15	102.91	101.25
106.06	109.61	104.54	104.83	107.17	109.18	106.04	105.33	105.69	106.41	101.88	106.02	109.85	105.31	105.42	109.15	104.35	103.5	105.54	103.73	110.41	107.57	102.91	108.64	104.56	109.6	104.55	103.63	106.86	108.15	104.58	111	103.08	104.3	110.91	107.06	105.97	105.55	111.19	106.76	103.43	108.59	104.18	103.54	110.01	105.66	102.34	106.55	105.62	105.5
113.09	109.6	109.48	108.07	110.7	108.45	107.96	108.46	106.38	108.19	109.47	107.17	111.17	105.21	109.97	108.99	107.26	107.76	108.51	107.04	105.19	108.03	109.16	108.19	103.09	108.41	111.18	107.4	110.73	107.79	109.31	108.98	109.29	106.99	111.05	103.58	104.88	104.45	107.61	108.98	106.86	111.02	110.77	110.49	105.4	104.88	112.13	103.64	105.96	105.42
103.15	104.85	109.25	105.55	105.85	105.13	103.36	105.38	110.42	108.05	102.22	109.88	106.49	109.21	103.92	101.35	101.2	107.18	107.75	106.06	107.45	105.09	106.97	103.35	102.35	105.63	107.1	108.04	106.15	105.35	107.3	108.23	103.8	104.69	109.38	105.49	104.79	108.82	106.81	107.84	104.69	111.26	103.58	103.49	109.59	102.41	104.52	105.98	107.52	104.89
114.28	110.68	111.62	110.27	113.56	106.94	109.97	113.47	116.95	112.46	107.88	108.09	111.68	107.33	110.46	110.93	110.11	111.34	112.77	108	113.19	110.12	111.75	114.73	110.55	113.19	108.29	112.48	107.64	109.99	110.22	108.35	108.65	109.76	109.61	107.88	112.23	111.3	108.31	111.33	110.05	111.75	105.96	109.55	109.14	108.52	106.44	109.05	109.08	109.8
105.02	110.27	109.53	109.34	104.5	106.31	109.65	105.42	106.76	108.98	108.35	104.1	112.3	106.92	99.854	107.46	107.41	108.32	109.12	107.78	112.26	109.96	112.52	100.63	107.05	106.89	112.43	108.83	105.22	106.96	111.34	107.42	104.29	106.1	105	106.59	100.95	108.13	105.83	107.87	106.58	106.65	107.65	110.29	105.02	108.79	110.75	110.74	106.56	105.54
107.65	105.28	104.42	107.4	106.61	106.42	107.35	109.72	106.86	108.97	111.05	107.99	111.03	106.35	105.56	110.46	107.32	108.84	108.28	105.02	107.8	105.45	106.59	107.06	111.55	107.07	106.52	107.5	107.09	106.81	110.95	108.43	109.36	108.39	106.66	110.01	107.02	109.75	112.22	111.19	107.86	106.89	107.96	111.57	108.83	105.91	109.43	107.81	107.19	108.12
103.43	100.47	98.161	101.13	105.01	104.44	107.06	106.99	101.41	104.89	101.33	103.58	100.54	103.65	108.47	103.57	104.13	102.92	102.61	103.19	99.649	104.09	101.05	101.19	101.63	96.918	99.564	103.15	99.64	99.554	100.83	108.3	98.801	100.56	100.62	98.878	101.66	100.6	106.96	102.4	104.04	100.11	101.4	106.45	97.742	101.85	97.487	101.28	103.54	101.82
108.5	110.46	108.78	104.99	107.73	107.54	106.35	107.74	106.54	107.46	110.64	107.98	108.19	106.98	105.71	114.62	105.81	108.85	107.63	108.47	113.07	104.79	109.7	106.13	108.42	107.85	107.86	109.65	111.6	111.24	111.43	109.91	108.23	106.65	100.99	107.26	105.82	105.38	105.33	112.73	109.39	108.38	108.98	107.11	106.59	108.79	108.51	109.67	107.23	112.71
102.92	110.79	107.46	107.25	108.34	104.31	107.15	106.35	103.75	111.01	106.25	109.96	106.86	107.68	106.43	106.29	109.67	107.85	109.36	104.06	105.93	105.58	102.64	106.81	106.36	105.7	104.71	107.43	108.58	106.8	109.95	103.83	108.64	108.89	102.19	105.85	110.23	107.08	105.06	109.13	110.88	104.75	105.31	110.95	103.51	104.68	103.88	109.18	108.85	106.65
101.23	95.211	101.6	101.44	97.681	100.85	102.81	99.724	97.464	102.97	94.181	98.588	101.19	101.84	98.819	103.38	98.929	96.934	99.802	103.2	96.071	99.29	97.864	99.948	99.014	100.73	100.77	98.894	96.648	102.36	99.936	96.064	95.985	93.178	95.495	99.912	95.125	98.233	92.734	98.567	95.581	97.361	97.081	99.245	101.89	97.798	98.12	99.691	101.02	98.647
104.84	110.76	106.39	105.15	107.88	106.92	104.71	103.31	108.72	107.1	103.08	111.07	106.91	107.46	105.96	98.683	109.51	105.55	106.29	105.27	107.98	109.19	103.88	107.83	107.09	104.19	103.86	102.18	110.03	110.09	106.86	106.07	107.97	105.68	104.69	106.29	108.58	107.01	106.15	105.14	104.28	104.58	107.86	99.942	107.23	110.69	109	105.38	105.52	109.43
107.32	110.09	108.22	105.57	102.87	103.93	105.82	105.57	104.45	106.79	102.08	107.75	102.44	102.13	106.07	104.72	108.45	101.18	106.28	107.77	102.72	103.05	104.18	111.55	102.83	109.29	105.28	103.31	105.78	107.12	108.76	102.68	106.83	106.8	104.71	111.85	103.1	100.31	99.303	106.92	107	104.21	103.4	104.38	107.1	110.77	101.85	108.56	105.7	109.44
106.18	103.24	100.29	101.22	101.93	102.17	99.602	98.554	101.3	104.12	99.925	102.16	100.61	100.86	103.84	100.79	95.908	99.699	99.451	105.82	99.954	99.453	104.37	101.14	103.56	103.9	98.862	98.422	95.92	100.51	98.475	101.28	104.49	103.58	101.31	102.12	98.883	101.07	101.62	101.82	103.19	101.59	103.16	99.429	101.88	104.43	99.755	98.885	101.79	100.22
107.17	109.31	103.36	105.9	108.22	110.27	106.71	104.63	113.96	105.09	108.69	108.13	102.47	108.2	106.81	109.65	110.06	103.83	107.44	108.63	105.81	109.08	106.5	107.58	106.22	108.7	104.97	111.41	106.63	103.52	106.82	110.02	109.28	108.17	106.59	106.79	109.01	109.31	106.72	108.47	104.67	105.47	106.71	107.82	106.79	111.82	106.31	107.88	111.23	104.9
104.81	111.22	110.94	104.95	107.35	107.05	110.79	111.28	110.28	108.17	104.87	109.77	104.37	105.61	109.68	105.58	110.75	106.25	107.85	112.55	111.15	112.37	109.36	108.97	109.33	108.71	107.99	113.52	105.71	109.88	106.22	107	104.71	111.71	103.05	109.84	109.32	105.6	111.69	113.12	107.75	113.12	110.85	109.92	108.2	103.65	111.32	106.84	105.3	110.13
110.12	103.41	107.79	107.26	108.46	107.11	108.86	110.09	106.87	111.68	110.9	106.82	107.18	110.05	111.47	109.13	111.59	108.14	109.39	108.97	101.24	109.16	105.47	113.29	112.91	111.8	109.6	110.82	111.62	107.76	112.91	108.43	109.89	108.44	105.64	108.53	111.51	106.04	108.97	113	104.47	110.19	104.28	108.6	108.62	108.77	104.88	108.82	104.99	111.33
100.66	101.18	99.49	99.504	98.871	98.673	98.17	98.175	102.18	98.146	96.657	101.31	101.81	96.985	100.22	96.818	96.209	101.97	99.668	98.248	100.15	100.94	94.459	96.786	97.796	96.722	100.03	97.613	98.116	96.698	98.031	95.552	99.875	93.842	99.351	100.89	96.748	101.22	97.484	96.743	99.633	99.503	97.626	97.653	101.97	98.607	102.88	102.58	98.722	98.24
99.749	96.944	100.24	99.765	103.34	104.51	99.194	103.41	100.72	97.793	100.18	98.078	97.628	99.264	102.25	101.73	102.44	97.557	98.1	104.69	101.15	100.92	101.37	98.993	100.58	101.28	101.18	96.011	100.41	98.478	101.79	100.8	104.6	103.17	99.994	96.208	101.5	101.46	97.44	96.573	101.71	99.866	99.69	99.614	99.549	101.49	98.445	97.696	97.212	102.16
102.33	101.68	100.44	101.7	101.59	101.07	97.98	101.18	102.07	102.39	93.32	102.73	96.768	101.99	101.75	103.51	98.235	100.11	102.49	98.742	99.66	104.02	101.75	101.62	98.167	99.173	100.73	101.06	99.682	101.95	100.77	101.79	101.54	99.382	96.878	106.44	101.81	101.96	101.16	102.13	97.93	99.332	100.37	100.89	100.8	101.33	105.03	97.052	103.13	100.64
109.12	112.34	102.46	107.85	104	109.51	113.58	108.77	110.47	108.14	110.08	108.32	107.82	108.61	110.67	113.4	109.28	104.03	106.98	107.26	108.28	108.02	106.98	106.47	111.29	110.84	106.96	108.32	102.62	109.47	109.7	108.12	109.32	108.65	111.43	108.57	110.08	106.06	110.32	106.14	109.88	111.38	108.62	110.66	109.6	108.1	110.14	112.37	108.44	105.37
98.32	93.703	95.371	99.005	92.113	95.969	95.039	98.809	99.092	99.535	97.528	99.123	101.34	98.638	101.66	102.69	100.08	99.299	100.33	96.499	99.743	97.021	94.723	94.749	102.1	96.21	100.17	99.696	94.76	99.146	97.297	98.429	99.367	99.782	98.032	99.967	99.799	103.12	98.941	100.79	99.266	96.514	97.533	97.271	100.83	98.701	96.987	98.059	94.885	105.15
109.07	107.26	108.17	109.02	112.17	108.09	111.34	113.38	111.18	106.72	108.76	107.15	108.02	107.25	105.61	105.77	103.51	110.44	104.92	105.29	110.38	107.28	110.16	106.55	107.65	110.19	107.42	108.67	107.08	104.96	109.09	107.8	107.34	105.16	109.12	102.39	105.09	110.4	108.92	107.72	106.33	103.65	113.09	107.84	107.79	109.13	107.36	108.59	108.7	109.92
104.95	103.79	104.32	103.63	102.97	104.52	106.69	110.21	108.82	107.8	103.01	108.9	107.66	108.21	111.4	102.07	102.33	104.74	103.82	105.34	107.63	106.67	105.85	108.11	108.55	102.72	105.7	107.84	105.1	110.4	106.33	106.68	103.06	105.88	105.23	106.64	107.07	104.62	105.46	110.27	105.64	105.56	107.65	106.19	103.93	105.11	105.55	103.2	108.45	104.15
103.68	105.36	106.58	104.91	104.94	105.9	102.25	102.86	100.65	106.46	109.25	108.12	109.93	105.42	104.54	107.41	107.42	104.01	100.2	103.6	105.99	104.85	99.514	106.11	101.21	105.78	105.29	101.88	106.86	100.04	104.21	106.83	105.96	105.66	105.34	102.31	104.14	104.68	110.27	101.69	111.14	105.37	104.18	103.82	105.9	104.56	104.95	108.53	105.89	106.37
111.94	112.25	107.62	106.79	110.03	109.88	108.14	109.82	111.36	111.56	117.45	107.72	108.93	110.97	111.9	112.68	112.73	107.04	109.09	111.11	109.72	104.04	112.51	108.15	114.49	109.84	109.72	109.84	108.76	114.53	110.67	111.63	112.1	106.81	108.06	111.7	112.88	110.86	108.05	112.7	111.28	109.71	114.21	109.29	115.04	111.35	106.8	110.82	112.7	113.38
96.452	97.751	101.84	102.41	102.16	98.405	98.098	101.88	100.35	98.727	95.465	96.683	98.929	95.385	92.783	93.237	99.015	95.904	97.959	97.571	99.027	97.154	98.308	99.47	100.55	97.766	99.365	98.916	99.248	93.547	99.363	97.44	99.484	100.98	96.632	95.529	100.99	99.026	92.903	99.319	98.513	95.103	94.722	100.31	97.14	97.972	98.116	98.728	96.861	95.884
100.44	98.929	100.62	100.36	98.511	103.33	103.55	101.07	97.023	100.6	101.12	100.86	99.891	103.38	100.76	99.614	103.67	97.231	101.4	99.459	96.672	100.46	102.54	101.93	97.331	100.67	103.2	100.37	100.2	108.25	97.755	106.16	100.92	100.08	100.47	102.81	103.04	100.4	98.211	101.85	101.53	103.74	100.35	106.39	101.7	104.46	102.8	104.35	100.78	102.15
107.94	104.73	109.04	103.5	107.02	104.11	107.05	104.77	108.66	105.44	101.35	106.28	106.41	108	108.7	109.96	110.63	110.76	108.11	102.6	105.37	103.75	100.68	106.81	101.12	108.49	104.17	107.84	103.53	101.48	107.15	104.35	101.77	107.47	108.03	105.63	106.51	106.37	104.33	105.78	106.46	104.98	110.94	103.98	100.83	102.63	107.05	106.73	109.38	105.71
109.88	109.36	110.11	107.89	104.56	114.23	108.88	111.39	111.39	106.38	111.23	109.42	110.8	109.94	107.53	107.35	109.84	110.59	108.09	109.13	105.52	109.34	109.73	106.59	109.94	105.11	104.76	111.77	109.58	103.67	109.1	112.53	104.71	112.22	106.73	111.76	109.15	111.86	109.94	104.87	110.45	102.82	111.46	107.73	109.92	105.59	108.66	105	112.04	107.8
111.61	108.44	107.87	107.24	106.65	105.66	104.65	108.33	110.42	103.43	109.8	106.55	109.1	107.79	109.01	105.12	110.99	106.07	104.36	106.74	111.16	107.09	105.73	107.73	104.79	111.23	107.94	109.98	109.23	107.22	106.56	109.14	106.62	107.44	106.01	105.33	104.91	107.49	107.53	108.78	109.65	109.02	104.67	111.89	102.69	109.14	107.36	105.86	110.95	108.95
98.198	104.02	100.76	100.78	99.544	97.657	103.23	101.97	97.38	99.122	102.91	99.112	103.1	103.24	101.61	98.683	104.95	98.058	103.55	98.046	97.281	99.243	100.94	97.425	100.36	100.41	97.313	103.67	98.268	97.648	103.76	100.51	101.36	101.53	100.07	102.62	99.317	102.26	106.31	96.379	100.65	100.61	101.21	105.52	99.594	100.75	101.76	100.53	99.949	97.251
94.87	102.43	102.53	95.693	96.774	96.022	103.02	96.602	104.27	96.65	96.621	95.73	100.97	98.353	99.713	101.96	96.801	99.905	99.765	95.963	97.592	98.883	100.31	99.594	96.89	96.94	96.984	98.538	98.878	99.607	101.2	100.67	104.03	99.7	94.878	100.59	99.651	98.763	97.805	98.039	101.16	93.492	99.41	100.28	96.629	96.904	98.069	95.577	97.83	96.75
101.81	100.67	98.006	99.069	96.66	93.25	91.659	91.413	95.909	97.723	100.2	96.502	97.793	100.34	98.376	98.844	96.538	99.5	98.396	101.6	99.349	98.639	104.32	94.112	97.276	99.146	96.092	95.697	93.146	99.04	96.171	102.22	102.27	95.253	98.321	100.89	97.505	101.26	98.445	99.178	98.941	99.536	101.03	95.71	100.82	93.729	101.46	97.503	99.924	96.899
111.13	110.01	109.38	104.47	108.92	108.18	109.37	110.81	106.84	109.04	107.35	109.39	106.38	105.94	105.46	108.91	109.25	110.17	106.82	106.42	104.8	105.54	108.47	110.08	108.34	108.46	110.26	111.66	108.26	109.78	105.62	104.73	104.62	107.22	109.81	110.45	105.27	109.49	110.64	111.91	107.23	107.54	99.959	103.06	106.49	108.3	104.33	108.13	109.23	106.52
112.69	108.89	111.74	108.16	110.9	108.14	112.9	106.63	111.94	111.88	108.26	106.97	106.68	109.65	108.61	106.83	105.15	109.21	110.24	110.72	102.59	107.04	108.53	112.33	109.51	107.5	105.39	104.4	108.09	106.57	112.75	105.2	106.01	113.1	106.99	106.56	109.64	105.84	104.6	110.15	107.02	109.61	108.18	103.94	106.11	106.94	104.95	109.81	104.69	105.89
112.39	105.51	109.64	110.03	105.39	105.22	107.6	108.08	111.66	106.15	110.91	113.9	107.04	104.95	110	107.52	111.07	106.42	101.31	109.36	104.79	103.93	106.16	111.72	106.38	104.79	105.84	108.83	106.43	109.21	104.8	108.74	107.66	111.72	107.65	107.43	109.81	107.25	108.69	105.49	109.7	110.68	109.22	111.59	108.84	106.8	109.52	104.2	107.6	109.46
103.73	102.99	106.65	110.52	106.69	106.85	108.72	105.07	110.54	110.72	107.48	107.94	111.06	106.95	106.02	109.38	102.35	108.49	107.27	107.75	103.33	107.38	110	104.87	106.64	109.96	105.71	105.17	107.63	105.62	106.14	109.16	104.61	111.3	112.62	108.03	106.98	108.15	111.41	110.31	112.46	110.16	110.38	106.63	106.97	112.13	107.97	108.97	108.46	107.96
106.68	107.08	109.24	109.03	109.03	106.8	108.16	109.48	108.46	109.48	109.81	107.95	109.42	105.18	107.52	107.99	104.91	105.68	104.41	105.47	108.02	105.92	110.73	108.38	107.08	106.31	105.01	105.39	108.44	109.37	109.04	105.64	103.94	108.82	105.97	102.56	110.28	105.89	106.05	111.98	110.09	105.85	107.79	109.04	105.99	107.48	104.31	110.61	103.38	111.75
105.22	109.85	103.86	110.2	104.86	105.59	104.22	101.36	107.4	107.5	107.24	102.17	108.53	106.24	104.27	103.38	103.36	106.06	103.01	112.47	103.87	105.3	108.59	105.08	104.88	100.7	103.38	104.89	106.47	106.4	103.36	98.906	107.46	108	110.06	102.5	109.2	102.24	101.2	106.72	107.09	106.59	106.46	102.88	104.87	107.52	103.93	102.79	103.47	98.421
95.09	95.82	99.522	103.5	97.87	99.358	99.662	98.448	96.133	92.981	97.624	94.459	98.756	95.212	96.714	98.389	101.72	98.722	97.92	96.787	95.238	100.2	99.99	102.27	101.57	97.861	94.62	97.073	101.2	96.895	96.021	95.32	100.24	98.383	94.695	94.887	98.366	98.227	100.69	98.363	96.426	96.598	93.021	94.878	99.048	100.28	98.965	98.043	101.41	92.413
107.68	106.51	111.17	108.68	111.33	108.88	109.1	106.61	108.8	107	109.74	109.44	111.33	110.97	113.17	107.57	103.99	107.46	108.54	109.51	112.58	108.12	106.56	107.48	111.97	108.66	103.69	110.65	106.55	109.83	106.52	109.13	107.09	110.05	108.81	110.31	109.15	109	111.3	108.89	106.97	109.33	106.54	105.92	106.48	106.67	108.13	106.07	107.06	103.33
97.984	96.747	101	97.186	101.84	96.276	96.283	99.111	99.368	106.45	98.264	102.02	98.223	97.617	93.577	94.056	99.581	96.172	98.725	98.482	96.155	98.822	96.518	92.282	97.321	99.171	100.16	99.713	97.971	100.26	94.526	97.635	95.31	97.259	98.471	96.47	97.14	99.741	99.995	102.58	99.074	98.447	94.812	97.887	95.698	98.161	95.249	97.536	96.366	99.986
110.27	107.31	107.79	107.07	110.66	108.43	111.37	108.76	110.3	108.11	107.63	111.82	106.43	106.89	104.72	110.3	102.29	108.25	105.03	111.04	107.99	106.62	105.24	109.75	106.22	101.93	107.88	104.86	104	108.46	108.76	107.63	105.33	106.46	105.05	108.1	104.74	104.81	107.94	111.31	106.35	105.36	108.47	105.89	105.68	105.33	106.4	104.35	109.56	106.94
108.75	112.32	112.6	108.63	107.97	112.9	109.06	111.06	113.46	113.42	111.68	108.9	112.54	109.94	109.04	110.9	109.31	109.32	105.16	106.78	110.98	112.96	109.77	112.55	111.77	113.13	111.41	109.93	110.29	109.5	112.65	106	110.35	112.64	107.43	106.9	113.49	110.66	114.79	111.35	118.01	111.6	108.23	111.9	105.82	109.91	108.96	108.56	110.02	110.21
98.253	98.251	94.66	96.903	97.576	99.434	97.772	97.563	99.675	99.183	96.846	101.04	99.201	93.909	100.6	94.859	98.11	95.139	94.495	99.111	100.52	101.64	98.713	99.444	99.667	99.063	98.298	100.74	95.829	92.405	97.946	101.75	98.226	97.449	97.568	95.446	95.369	93.118	101.72	93.288	91.748	93.443	97.364	96.376	92.906	96.867	98.099	98.125	98.944	97.969
104.49	106.9	105.25	106.18	105.97	105.16	107.84	105.4	103.22	107.23	107.44	107.02	106.38	103.21	101.85	106.22	106.87	107.12	106.85	109.02	103.51	105.07	107.42	109.36	104.48	102.82	111.19	104.59	106.02	104.97	106.57	105.46	108.58	105.1	105.99	105.25	107.2	105.74	111.22	106.48	110.95	103.72	103.94	111.2	112.69	105.59	107.05	107.18	106.05	107.81
101.94	103.35	105.59	108.57	110.01	102.72	106.69	105.72	106.71	107.44	106.51	106.29	108.52	106.2	107.71	110.4	105.65	106.44	106.44	108.72	103.38	107.01	107.57	106.77	108.97	107.09	104.06	107.41	104.27	101.82	108.46	106.39	109.38	106.26	108.06	105	102.15	107.49	108.78	106.6	105.5	108.2	108.71	103	106.87	104.35	103.26	105.01	110.25	104.55
106.62	107.26	100.62	106.08	106.8	106.66	105.41	110.63	105.82	104.66	105.2	102.3	107.59	106.8	106.91	106.34	106.51	105.01	105.93	110.24	105.19	107.37	104.62	107.88	102.05	105.28	108.51	104.96	102.55	110.21	106.85	105.26	106.03	106.16	105.88	108.95	105.5	105.45	108.04	101.23	107.67	107.87	102.65	111.03	104.25	109.9	105.56	108.88	106.69	104.52
108.07	107.99	109.05	112.56	108.22	109.38	107.19	116.28	109.09	110.4	109.58	105.58	105.91	109.12	106.48	107.22	108.29	104.7	107.5	107.58	110.42	108.72	110.87	106.16	107.7	105.81	108.01	105.23	106.55	111.44	107.66	107.26	105.25	113.01	107.39	108.2	109.31	110.82	110.47	108.22	104.2	107.85	106.56	108.94	109.53	105.74	112.32	115.71	111.47	110.72
104.2	101.58	106.88	106.51	104.47	104.24	104.71	105.89	107.12	105.25	105.89	105.33	109.78	104.93	106.98	107.32	106.86	106.54	105.27	104.14	104.65	106.35	108.33	102.09	109.35	103.21	103.57	105.95	104.59	105.76	105.3	103.83	103.72	109.3	108.75	105.58	107.16	104.81	105.88	109.19	103.44	106.96	103.62	106.93	107.6	101.7	109.27	106.99	109.2	108.1
97.017	104.07	98.666	103.12	100.89	99.949	100.2	99.607	97.874	105.42	97.712	103.21	100.71	100.16	100.01	100.77	99.594	100.65	99.68	101.16	102.83	101.08	101.73	100.74	94.279	98.516	102	99.752	100.47	95.642	104.28	99.891	100.58	100.4	98.835	92.873	100.7	99.95	101.81	98.015	100.29	99.016	101.52	94.899	98.3	102.25	99.258	98.533	104.03	105.64
100.17	97.81	96.696	96.148	97.994	100.09	97.097	101.93	92.684	104.74	100.16	95.379	94.596	101.29	93.778	98.515	101.75	97.692	96.866	94.316	96.902	97.162	95.425	96.689	100.52	96.929	96.999	101.97	99.475	101.12	98.657	95.531	98.292	97.527	105.04	99.303	96.379	98.442	99.462	94.525	97.773	98.149	96.211	94.855	95.865	99.35	101.13	99.104	96.632	95.755
107.67	109.54	108.94	106.39	110.95	112.17	108.61	107.72	104.01	110.46	108.56	109.44	107.95	110.92	106.62	108.31	103.74	109.49	107.45	105.29	108.28	106.42	110.55	110.84	110.39	108.99	108.95	106.93	109.74	108.99	107.72	110.33	106.71	101.46	108.12	110.11	104.03	106.08	102.97	110.37	108.17	107.66	104.24	105.49	104.21	104.69	108.75	109.58	108.12	109.75
101.44	109.14	104.54	102.19	106.49	102.86	105.91	105.04	106.4	104.76	103.58	103.39	102.9	105.92	108.87	99.767	105.91	101.58	101.39	107.52	99.707	109.29	107.09	105.81	105.06	106.97	103.25	108.54	106.17	104.11	102.47	106.16	105.26	107.48	106.96	113.03	107.29	104.92	101.62	106.12	102.03	104.43	104.49	103.75	105.67	102.73	104.73	107.61	106.31	104.61
96.798	105.7	109.02	108.87	107.47	105.71	107.32	108.23	110.7	104.94	103.28	105.75	107.5	102.61	107.84	105.3	104.04	105.41	110.36	102.72	103.86	106.15	107.58	108.8	107.6	105.19	102.95	104.3	108.63	107.09	106.31	106.62	103.88	107.26	107.85	109.44	104.79	108.84	105.93	108.09	104.72	109.48	106.38	108.21	103.37	109.97	106.09	114.62	107.32	111.17
111.28	108.33	107.68	102.46	107.29	108.2	101.35	108.18	102.6	106.08	107.58	103.19	105.36	107.84	108.69	106.44	105.44	107.46	103.8	102.2	108.55	107.25	101.62	106.6	102.51	104.61	106.28	105.27	104.96	104.96	102.47	106.34	102.38	103.65	104.86	105.45	109.74	103.33	105.9	101.78	110.24	106.46	105.31	104.37	105.57	107.7	109.74	103.41	110.46	108.25
111.75	103.15	108.36	109.53	110.53	109.24	109.54	107.31	105	107	106.28	108.52	106.68	105.21	107.32	110.43	104.73	108.56	108.12	104.93	110.51	107.61	107.49	109.9	105.02	109.71	108.83	102.92	106.26	108.68	108.05	112.62	108.29	108.58	109.07	107.35	105.96	107.82	106.79	103.63	103.43	104.06	106.37	108.62	104.58	106.19	108.08	105.68	108.05	109.01
110.98	110.9	109.03	104.93	105.18	103.3	107.06	110.19	108.67	106.8	114.23	105.72	112	109.44	110.17	107.92	107.15	109.45	106.49	109.78	106.98	109.44	105.65	108	107.77	111.73	108.17	108.66	110.22	104.64	109.38	105.87	104.85	107.72	109.64	103.52	109.09	107.04	108.66	111.02	104	109.43	106.46	106.79	110.29	105.42	106.41	108.86	108.22	103.9
103.43	97.747	101.28	100	101.21	98.415	102	99.364	100.31	102.71	103.2	97.903	104.49	94.772	103.75	100.15	103.64	103.74	102.44	97.777	101.51	102.35	103.35	98.997	102.89	100.86	97.735	102.91	98.722	103.64	100.02	103.82	102.23	102.85	101.47	100.1	100.17	103.48	105.63	96.395	94.456	99.122	99.957	105.03	99.744	97.258	98.007	103.91	95.49	99.142
109.77	113.74	110.32	109.9	107.55	106.11	110.33	109.75	110.81	107.84	106.67	111.47	107.82	106.11	110.38	107.66	106.71	108.88	110.54	105.74	104.38	102.02	104.25	110.19	102.99	106.96	107.94	108.03	109.66	105.26	110.22	110.28	111.11	109.72	107.45	106.91	106.29	105.78	109.09	102.61	108.68	108.46	107.76	108.64	105.82	111.16	104.93	106.48	108.34	107.28
100.02	97.836	101.37	106.99	99.194	105.02	99.21	103.01	105.09	99.867	109.86	104.28	102.88	101.9	98.342	101.06	102.95	102.39	99.921	104.52	99.578	98.03	99.743	103.63	100.44	98.244	101.77	99.523	103.53	102.98	99.923	99.662	100.04	100.83	100.69	98.14	100.69	100.55	100.04	99.487	98.503	99.174	106.1	102.04	105.42	102.15	100.7	101.17	100.37	100.79
106.07	106.36	106.37	106.9	105.13	106.65	105.94	107.51	112.04	106.31	104.12	104.03	109.85	107.94	106.45	105.1	105.76	109.12	104.99	104.29	105.26	103.22	107.37	104.28	105.26	105.72	109.79	105	112.05	107.15	106.45	105.44	102.98	109.48	105.13	104.86	107.9	109.14	107.42	109.23	107.34	107.19	103.81	105.86	103.8	105.52	105.81	105.49	106.62	106
107.92	109.66	103.77	105.52	106.44	107.78	111.2	109.42	109.48	113.67	105.02	101.38	109.22	109.91	108.22	107.66	108.77	105.47	104.86	104.09	104.62	107.83	104.9	105.16	106.92	107.22	105.99	106.03	109.26	103.02	108.73	111.01	108.98	105.57	106.26	103.18	106.62	104.17	107.16	105.7	107.9	105.75	102.93	104.75	108.3	106.99	105.18	105.03	106.99	108.81
108.58	110.32	107.56	108.86	106.11	104.62	111.54	106.34	107.28	112.25	107.31	107.6	110.42	110.02	107.13	113.78	108.12	106.31	106.23	108.42	109.23	106.61	110.44	108.97	106.73	108.88	102.31	103.98	108.62	111.63	106.03	105.67	103.95	107.88	109.84	112.52	105.75	107.91	105.72	112.67	104.35	110.85	111.69	107.85	106.21	106.24	114.01	111.5	107.58	105.83
[truncated: 850 more rows]
[truncated: 150 more columns]
