# Supplementary material for: Genetic dissection of main and epistatic effects of QTL based on augmented triple test cross design
Source: PLoS One. 2017 Dec 14;12(12):e0189054. doi: 10.1371/journal.pone.0189054 (PMC5730204; doi:10.1371/journal.pone.0189054)
Supplement: S10 Supporting Information — (ZIP) [file pone.0189054.s010.zip › z6_2000_0.8_10.csv]

105.37	106.19	107.19	105.38	105.35	106.62	104.52	104.94	106.24	105.7	105.36	106.34	106.06	105.57	106.53	104.83	107.34	106.53	106.11	106.59	107	106.11	105.55	103.99	104.08	106.03	106.17	102.42	106.87	105.08	104.53	105.02	104.52	105.07	105.09	106.15	105.93	106.92	106.64	105.26	105.83	106.02	104.75	105.52	106	105.37	104.23	106.5	105.71	105.5
105.38	105.01	106.75	105.84	107.8	106.87	107.02	104.21	105.39	108.1	105.27	105.92	106.34	105.65	105.1	104.79	104.75	104.75	105.33	104.01	104.9	104.41	107.79	105.49	106.69	104.7	105.12	106.12	104.39	105.52	106.07	106.86	104.53	105.19	105.12	104.88	104.91	105.33	105.95	105.19	104.83	105.25	105.6	107.13	105.97	107.69	105.27	104.91	104.34	106.1
104.96	104.83	106.72	105.37	104.89	105.56	104.84	107.92	106.74	105.55	105.85	105.1	105.15	105.73	105.78	106.09	105.69	105.9	105.19	105.76	105.74	105.37	105.19	105.69	108.08	105.86	104.77	105.76	106.6	103.84	105.04	105	106.9	105.4	106.14	105.52	105.48	105.58	105.6	106.25	104.74	104.83	104.38	105.81	105.49	105.7	105.4	106.23	106.45	106.38
105.76	105.81	106.24	106.72	105.82	107.04	105.74	106.7	104.52	106.12	106.23	105.66	106.29	108.32	106.99	104.29	106.92	104.11	106.42	106.37	105.86	106.61	106.38	105.54	105	105.28	107.2	105.1	105.87	105.58	105.89	106.38	105.25	107.39	106.16	105.96	104.26	106.46	105.44	105.77	104.66	104.76	104.48	105.45	105.1	106.23	107.07	104.08	106.12	105.84
107.04	108.25	105.55	106.59	105.6	105.08	105.03	106.86	106.91	107.32	106.02	106.41	107.13	104.73	104.23	105.41	106.07	106.72	106.57	106.77	105.11	106.95	107.06	106.67	106.73	106.03	106.09	106.13	105.54	106.89	107.51	105.62	107.92	105.05	106.36	108.01	106.18	107.17	107.98	107.03	105.98	106.12	108.7	105.44	106.33	106.63	106.69	105.93	105.67	106.81
107.79	107.62	106.92	108.47	108.12	109.2	107.58	109.2	106.78	107.64	109.55	107.44	107.26	108.11	110.28	109.12	106.96	108.42	107.34	107.7	108.49	108.15	107.76	108.8	107.67	108.96	108.4	109.21	109.09	108.97	108.99	107.72	106.76	109.55	108.41	108.75	108.76	108.2	108.89	108.43	109.15	106.47	108.88	107.75	108.87	108.03	108.04	107.25	108.62	108.02
106.63	105.22	105.31	104.41	104.68	105.95	105.52	106.23	104.12	105.29	106.53	107.18	105.89	105.19	106.63	105.37	107.92	105.69	105.07	106.32	106.82	105.73	105.41	106.84	104.1	105.74	103.36	105.94	105.13	106.17	105.72	106.01	105.19	103.87	106	107.58	105.27	105.29	106.28	106.67	104.68	106.33	106.4	105.26	105.49	106.46	104.63	105.81	104.11	107.31
107.1	105.95	104.45	105.98	105.25	104.83	106.9	104.94	104.99	105.08	104.95	104.98	106.6	106.4	105.74	105.71	105.48	105.7	106.61	106.06	106	105.19	105.97	105.97	104.35	104.98	105.67	105.55	103.12	105.87	105.83	106.05	105.9	104.33	105.08	106.14	104.67	106.89	105.04	104.75	105.81	106.14	105.9	106.43	107.1	106.45	104.51	104.81	105.7	106.96
107.18	107.44	108.28	108.23	107.78	106.21	109.15	106.66	107.81	108.59	108.91	109.45	107.94	108.87	108.11	107.81	107.99	106.66	109.04	108.04	107.05	108.46	108.1	108.7	109.07	109.48	108.21	109.76	107.21	107.56	108.6	108.05	108.62	108.16	107.65	108.48	109.04	107.25	109.54	108.38	109.09	109.47	109.11	106.13	107.51	107.42	107.5	108.05	107.36	107.3
104.26	105.56	104.33	104.9	105.21	105.06	105.45	105.03	105.22	105.17	106.01	106.64	105.65	106.41	105.37	106.54	106.26	105.52	106.62	105.1	107.72	107.57	105.93	104.97	105.1	105.92	106.95	106.22	105.44	105.26	106.25	106.24	105.75	106.27	104.71	105.4	104.98	105.78	104.94	103.88	105.96	107.67	104.77	105.5	105.82	104.36	105.05	105.15	105.79	106.38
103.82	107.05	104.49	105.23	104.85	105.27	105.97	105.33	106.01	106.2	105.24	105.1	106.54	105.1	106.97	104.84	104.97	106.6	104.59	105.28	105.13	104.76	105.95	105.71	104.27	105.76	105.91	106.37	105.92	104.72	105.59	106.37	104.61	104.16	105.89	104.67	106.04	105.22	106.39	105.76	105.28	106.6	105.59	105.36	106.41	104.7	105.55	106.97	104.87	106.06
105.04	106.95	105.66	104.78	105.07	105.94	105.57	105.58	105.06	105.85	105.08	104.3	105.61	104.85	105.98	103.87	104.5	106.71	104.35	107.09	105.83	105.14	106.02	107.52	105.52	105.71	105.57	104.43	106.54	106.12	105.81	105.98	104.46	105.42	106.63	103.79	105.58	103.42	104.67	105.07	105.92	104.88	104.99	106.08	106.62	105.53	105.97	104.55	107.07	105.46
108.45	109.01	106.6	109.29	109.48	108.11	107.03	108.47	106.6	109.12	108.16	108.28	108.96	107.13	108.8	108.66	107.99	109.13	106.71	109.09	108.49	108.82	108.7	109.19	107.65	107.75	107.67	109.72	108.67	107.6	108.21	109.9	109.32	105.73	109.34	106.67	107.23	108.32	110.03	108.59	109.33	108.7	107.78	107.96	109.73	109.19	108.82	108.91	107.9	109.04
98.415	99.757	99.125	99.073	98.132	96.867	98.282	99.465	97.049	99.284	96.776	98.408	97.391	98.06	99.601	96.915	96.387	97.362	97.919	96.584	97.241	96.645	99.092	96.325	97.005	96.695	97.49	98.319	98.315	97.542	97.55	98.598	97.905	99.586	97.862	98.266	96.262	98.844	98.782	97.807	99.92	97.071	97.244	96.609	96.151	99.061	97.348	97.54	97.611	97.392
108.04	105.89	106.89	105.48	106.93	108.27	105.64	106.64	106.21	105.04	106.17	105.66	105.96	106.36	105.75	106.92	106.37	106.5	106.48	105.34	106.14	106.56	106.19	105.79	106.83	107.04	106.76	106.78	105.97	105.78	104.91	107.87	106.09	106.91	106.06	106.09	106.74	105.3	107.42	107.7	107.6	104.79	106.86	105.91	106.59	107.63	106.3	107.28	106.12	106.85
108.68	109.01	107.05	107.01	108.03	107.81	108.21	107.71	107.6	109.05	107.49	108.01	107.56	109.03	107.44	109.82	106.36	109.63	107.97	109.3	108.65	109.1	109.05	108.28	108.16	109.1	107.94	108.99	107.98	107.89	107.2	110.7	106.69	108.62	109.24	108.81	108.07	107.33	107.78	108.66	107.98	107.97	109.15	109.65	108.65	108.07	108.12	109.76	108.22	107.98
97.718	97.731	98.306	97.442	98.139	96.832	97.196	97.697	98.624	96.605	96.734	98.208	99.863	97.453	98.812	97.907	96.373	98.421	98.646	97.348	97.812	99.341	97.22	98.729	98.839	96.233	97.977	98.863	99.101	99.121	99.521	97.466	97.5	99.578	98.613	97.403	98.924	97.499	96.509	99.396	97.89	98.945	98.048	97.978	97.769	98.524	98.899	99.337	97.178	97.37
106.69	105.74	106.75	107.5	105.65	106.87	106.07	105.95	106.71	107.26	105.04	107.63	107.59	107.43	106.69	105.66	106.29	105.88	106.47	106.23	106.81	105.18	106.33	107.12	106.94	107.94	106.31	106.83	107.29	106.67	106.84	106.26	105.52	106.81	107.1	106.06	107.83	105.9	107.13	107.55	105.29	106.23	106.48	105.7	107.51	105.17	108.13	106.19	106.42	106.74
99.298	100.15	98.075	97.66	98.441	100.03	99.278	98.842	98.691	99.064	100.47	99.326	99.125	99.509	101.87	98.324	98.409	97.066	98.177	99.793	99.621	98.341	98.649	98.971	100.36	98.587	99.286	99.417	99.618	99.686	98.654	98.79	98.654	98.865	99.218	99.026	100.26	98.238	98.298	99.887	98.37	97.783	97.65	97.953	98.794	99.899	98.203	99.308	98.477	100.23
104.47	105.55	104.3	105.7	105.08	105.62	105.79	104.91	105.07	105.71	103.39	106.34	105.44	105.39	105.24	103.45	105.4	105.45	106.29	105.83	107.11	105.57	107.39	106.32	104.65	104.48	105.78	105.36	105.95	106.4	105.24	105.32	105.34	105.36	105.46	105.35	105.61	106.83	107.04	105.65	106.53	104.96	105.56	105.14	105.35	106.29	105.52	106.62	105.79	104.5
108.96	107.64	108.11	109.03	111.02	108.93	107.29	108.9	107.84	107.57	106.89	108.72	107.17	107.79	108.24	108.76	107.17	109.17	107.64	106.19	108.91	108.49	108.17	108.75	109.77	108.7	106.82	109.36	107.21	108.34	107.57	107.32	109.36	109.52	107.29	108.3	106.43	109.71	108.14	108.24	108.49	108.37	109.31	108.41	109.12	109.04	107.33	108.88	108.22	108.24
106.64	105.65	106.77	107.98	105.19	105.88	107.1	106.73	106.55	106.22	106.52	106.49	106.09	105.51	106.01	106.92	106.81	107.13	106.57	107.8	106.33	105.78	104.07	106.78	107.37	106.73	106.98	105.98	105.53	107.51	106.52	106.72	107.13	107.06	105.84	105.13	105.7	107.01	107.62	106.28	105.48	106.76	106.35	106.84	105.24	107.55	105.39	104.92	106.85	106.66
109.54	107.92	108.52	107.47	108.65	108.55	105.96	108.53	108.99	107.72	108.98	108.37	108.54	106.26	109.08	107.83	106.4	108.18	107.64	107.95	107.09	108.11	108.64	108.85	108.77	105.97	107.72	107.76	109.36	108.43	108.57	109.46	106.86	109.31	109.49	108.51	108.22	106.75	108.87	108.22	107.75	105.49	106.96	108.01	107.39	108.31	107.17	108.01	108.5	108.14
98.183	98.168	98.714	97.661	98.821	97.392	98.661	97.307	99.572	98.945	100.33	97.41	98.567	99.532	97.011	98.492	97.49	98.064	97.389	98.978	96.685	98.66	97.88	99.257	98.762	96.805	97.543	97.908	97.97	97.916	99.932	96.537	98.347	98.63	99.518	98.832	97.674	98.015	99.099	97.745	98.344	97.975	98.398	97.858	99.184	98.675	97.14	98.259	97.563	98.001
100.72	100.43	99.546	100.15	98.928	100.07	100.7	100.33	99.768	100.77	99.427	99.018	99.324	98.548	99.209	101.66	100.45	100.45	100.03	99.982	100.05	100.43	99.978	100.41	99.469	99.686	100.17	99.957	98.875	99.65	100.85	101.48	100.59	100.57	99.765	99.611	101.16	99.425	98.929	100.85	98.634	99.918	100.41	100.15	100.74	100.63	100.39	101.01	98.33	99.405
105.7	106.47	106.04	106.4	106.3	104.5	104.2	104.49	105.38	105.52	103.73	105.94	107.34	105.59	106.64	105.24	104.79	107.06	105.56	103.64	107.86	104.87	106.19	106.65	106.08	104.63	105.12	105.98	105.04	105.29	105.45	106.17	104.89	105.63	105.51	105.79	104.87	104.82	106.2	104.6	105.92	104.45	105.68	105.9	106.01	106.33	106.11	104.43	105.76	104.88
101.8	100.15	101.13	101.08	101.71	100.49	98.7	100.66	99.536	102.01	102.38	101	100.84	99.73	102.16	101.18	100.23	99.878	102.21	99.588	98.679	99.529	100.49	100.59	100.76	101.03	100.44	99.606	101.3	100.59	100.59	100.3	100.65	101.56	101.48	99.9	99.908	101.06	98.832	100.6	99.531	100.32	99.406	101.72	99.393	102.24	100.7	102.41	101.66	100.6
105.59	105.24	104.25	105.41	104.49	105.29	106.16	104.71	105.54	104.9	105.25	105.28	106.06	105.43	104.66	105.72	104.58	105.87	105.5	105.75	104.33	105.79	104.63	105.99	105.84	106.15	105.21	105.52	105.65	104.61	104.96	105.92	106.08	106.09	105.36	106.24	106.66	105.02	105.55	105.51	103.69	106.12	105.24	107.45	105.33	106.18	105.71	106.41	106.44	105.82
107.52	108.59	107.98	107.81	109.01	107.95	109.34	107.64	107.59	108.96	108.55	108.83	107.09	107.51	108.36	109.47	108.66	107.66	107.86	109.22	109.81	107.48	108.86	107.84	108.14	108.09	106.98	108.54	108.51	107.12	108.56	107.98	107.46	107.5	107.7	109.15	108.43	108.52	107.22	108.94	107.04	107.56	109.14	107.5	108.24	107.5	108.36	109.22	108.91	109.26
107.33	108.53	108.03	109.2	106.82	108.75	108.47	108.65	107.99	107.34	108.23	107.33	109.74	108.84	108.22	108.28	107.5	108.14	108.48	109.05	108.76	106.81	108.82	109.23	109.56	107.51	106.54	107.77	109.14	108.53	108.63	108.83	109.02	109.3	109.34	108.86	110.02	110.35	108.18	107.83	107.9	107.69	107.93	108.45	109.86	107.94	109.73	107.95	107.68	107.76
107.1	107.69	108.6	107.58	109.38	107	107.72	108.05	108.41	108	107.44	108.32	107.47	108.06	107.89	109.07	109.5	108.31	107.91	108.53	108.32	108.12	108.03	108.08	108.95	109.15	107.67	109.34	108.24	108.51	107.56	108.33	107.7	108.7	108.98	108.6	109.23	108.48	107.3	108.48	108.26	107.12	108.5	106.12	108.45	108.77	107.79	108.31	108.36	107.57
98.71	98.334	98.674	98.671	98.2	99.554	98.48	99.357	98.56	98.311	99.253	99.099	97.847	99.229	98.729	97.95	99.056	98.082	99.731	98.808	97.822	99.503	99.857	99.108	98.376	100.06	99.318	99.46	99.724	100.14	98.45	100.11	98.753	97.542	99.965	99.04	100.51	97.753	98.548	97.905	98.411	99.341	100.64	99.685	97.753	98.33	97.69	99.927	99.189	97.795
104.32	105.46	106.09	106.96	104.99	105.8	106.26	105.14	106.18	105.85	103.92	105.13	105.45	104.92	105.83	104.86	106.93	105.61	105.84	105.33	105.96	104.62	105.39	105.86	105.49	105.38	104.58	106.28	104.21	105.46	105.83	106.8	104.99	106.09	106.81	105.21	104.44	105.11	105.68	105.95	104	103.66	105.01	105.4	105.7	106.39	106.01	105.31	105.41	106.63
107.41	108.08	107.88	107.56	108.1	109.49	108.1	109.27	109.72	107.96	107.85	108.86	110.56	108.64	108.44	109.19	108.39	109.92	107.32	108.35	107.67	108.35	108.45	109.37	109.3	109.5	108.77	108.1	108.06	107.61	107.65	107.92	107.8	108.38	107.89	109.49	108.54	107.75	107.52	108.6	107.9	108.67	109.35	108.48	108.61	108.18	109.02	107.83	108.69	107.34
107	104.18	105.6	103.98	105.46	105.3	105.34	104.57	104.5	105.32	103.5	106.24	104.52	105.7	104.69	105.02	105.81	104.85	105.67	105.54	104.59	105.77	105.97	106.38	105.74	104.52	106.53	105.23	104.07	104.44	105.56	105.54	106.39	106.27	106.62	106.34	104.87	104.6	103.56	107.05	103.12	104.91	104.95	106	106	105.76	105.95	104.14	105.49	104.3
107.54	108.33	107.27	108.33	110.34	109.81	108	108.57	107.55	107.67	108.57	108.02	109.22	107.83	109.17	108.66	108.75	107.57	108.24	108.56	108.1	108.75	108.83	108.37	107	107.17	106.87	108.69	107	108.42	108.54	107.56	107.68	108.97	109.73	108.84	108.11	108.26	109.73	107.81	108.31	107.46	110	109.65	109.14	108.65	108.17	108.31	109.59	107.12
105.74	105.76	105.51	105.57	106.46	104.17	105.22	105.79	105.47	104.81	105.59	105.82	106.2	105.37	104.25	106.23	105.74	105.28	106.06	104.29	104.96	105.78	106.74	104.97	105.15	106.14	106.04	105.33	104.44	105.51	105.92	105.31	105.52	106.2	107.14	104.08	106.29	105.49	105.63	105.55	105.57	104.89	105.26	105.52	105.68	106.9	105.98	106.28	107.31	106.18
97.42	98.075	99.241	99.884	97.316	97.205	97.698	98.345	97.834	98.568	97.674	98.259	98.383	97.747	98.653	98.204	98.047	98.647	98.23	96.423	99.024	99.24	99.489	97.821	97.357	97.758	99.105	98.507	98.998	98.89	98.715	99.065	98.583	97.236	98.604	98.483	98.129	98.265	97.869	99.291	97.038	98.365	99.221	98.57	97.216	99.037	98.395	96.904	98.83	98.344
110.24	106.98	109.02	109.04	108.08	108.92	107.49	108.58	108.08	107.78	108.75	109.22	107.93	107.2	108.97	108.14	107.19	106.94	107.68	108.75	107.97	105.82	106.67	107.47	109.14	108.04	107.05	107.48	106.33	108.71	105.93	108.53	108.29	107.54	107.49	107.23	108.09	107.63	107.46	108.77	108.56	107.82	107.25	107.95	107.76	108.48	109.1	108.29	106.28	107.53
97.618	97.36	97.866	97.72	99.253	97.9	99.902	98.373	98.709	97.623	97.966	97.579	97.384	99.686	97.761	98.529	98.684	96.212	97.919	97.546	97.518	97.454	97.846	97.844	98.143	98.27	97.829	96.321	98.042	98.273	98.156	98.02	97.93	98.121	97.197	98.536	99.222	97.638	97.892	98.004	99.108	97.677	98.92	96.673	97.034	97.82	98.399	98.044	98.254	97.489
99.541	98.506	98.568	100.2	98.17	97.808	98.256	98.337	97.964	97.437	98.327	98.558	99.011	97.671	98.356	97.314	98.752	97.143	97.879	96.907	98.581	97.488	97.565	97.559	97.794	98.442	96.231	97.839	99.491	97.638	98.828	97.348	98.304	98.368	98.181	99.1	98.316	98.8	100.24	97.936	99.572	98.533	99.03	96.788	99.107	97.299	98.717	98.257	98.79	98.225
105.72	106.73	106.12	106.11	106.37	105.99	107.52	107.5	106.06	105.79	106.9	106.32	106.5	106.67	104.84	106.63	104.53	105.29	105.93	106.65	107.03	106.12	106.45	107.67	104.18	105.74	107.41	106.71	106.13	106.16	106.94	106.26	106.08	105.54	107.37	107.32	106.3	106.92	107.96	105.43	106.96	106.06	106.22	106.04	105.09	106.17	106.68	106.37	107.96	106.54
107.01	107.92	108.55	108.18	107.37	106.99	108.58	108.83	108.91	107.78	108.71	108.49	107.22	108.77	107.39	109.28	108.6	110.36	108.2	109.32	109.28	109.43	108.93	109.11	107.5	107.9	109.37	109.04	109.01	108.81	107.59	107.5	108.35	108.62	109.21	107.31	109.04	108.86	108.62	108.6	110.04	109.27	108.34	108.07	109.23	108.28	107.87	107.41	110.2	108.29
105.88	106.17	107.11	104.84	105.36	106.96	105.39	106.45	106.88	105.08	105.28	105.87	105.64	104.66	105.41	104.78	106.46	106.45	105.79	106.2	105.59	105.96	105.01	105.73	106.22	105.69	107.06	104.76	107.04	105.83	105.26	104.35	106.65	104.62	106.68	105.78	106.38	104.99	105.56	106.18	105.92	106.63	105.12	105.06	105.19	103.88	106.4	105.77	105.45	106.45
104.75	105.87	106.36	107.75	105.73	107.06	106.04	105.48	106.16	105	106.39	106.6	107.5	106.19	106.47	107.37	106.85	106.18	107.48	107.48	105.83	107.94	106.64	106.31	107.57	106.06	106.55	106.85	107.72	106.12	106.98	106.5	106.35	106.67	107.55	108.68	107.63	109.05	106.93	106.06	108.11	106.74	107.18	108.07	106.81	107.93	105.82	107.63	106.27	106.32
105.36	104.78	104.56	104.86	104.73	106.18	106.04	107.19	105.39	105.43	106.41	104.77	105.51	105.44	104.66	103.8	105.51	105.99	106.08	106.67	104.78	105.01	105.88	105.07	106.89	105.43	107.37	105.37	105.92	104.42	105.19	105.68	105.71	105.06	105.64	107.15	106.23	104.34	103.7	105.41	105.87	106.18	108.05	104.65	105.28	106.11	106.06	107.53	104.24	104.7
98.445	99.226	98.952	99.99	98.683	97.499	98.62	99.578	99.146	98.156	99.448	98.64	98.396	98.93	98.734	98.73	98.318	99.737	98.36	99.049	99.417	97.992	99.185	98.522	98.363	98.512	99.363	98.497	100.08	98.776	98.515	99.03	98.844	99.621	99.058	98.331	99.599	98.521	98.953	99.146	99.048	99.669	98.855	99.579	97.887	98.674	99.02	99.084	98.104	98.678
108.73	108.62	107.7	110.66	107.8	109.57	108.67	108.64	108.83	108.94	108.16	109.18	109.35	108.73	106.47	109.1	108.13	108.6	109.08	108.52	107.91	108.67	109.76	108.22	107.43	109.92	108.77	107.45	108.48	108.55	109.05	108.33	106.84	108.18	108.47	109.38	107.37	108.38	109.46	108.29	108.72	108.38	108.53	109.63	108.5	109.04	108.83	110.61	107.2	108.2
100.21	100.66	100.39	101.06	101.19	98.429	99.567	100.22	100.11	99.948	101.08	99.543	100.39	100.8	99.51	98.021	99.611	98.82	100.28	98.869	100.74	100.17	100.11	99.679	101.16	98.897	99.119	99.172	102.34	99.055	100.66	99.466	99.692	100.95	100.6	99.628	101.93	100.18	100.7	100.67	99.201	100.25	100.74	99.384	100.17	99.543	99.166	99.924	100.72	99.953
97.443	97.203	98.519	98.581	99.553	96.682	98.6	96.927	97.438	99.026	96.414	97.967	98.493	99.023	99.262	98.313	97.255	96.901	97.598	98.367	98.844	97.631	98.696	97.412	98.628	100.32	97.909	96.773	98.156	98.405	98.846	97.48	98.841	98.108	96.264	98.379	98.803	98.393	98.687	97.362	98.257	97.764	98.146	96.95	99.811	98.074	98.357	97.353	97.125	98.586
105.85	104.69	106.99	106.01	106.39	104.3	104.51	104.79	106.74	105	105.59	104.98	104.71	105.27	106.33	105.97	105.84	104.31	106.79	105.42	105.85	104.31	104.54	106.23	104.69	104.97	104.66	105.41	104.96	106.93	106.87	105.75	104.51	104.81	104.72	105.76	105.58	104.86	106.34	106.25	105.45	105.41	105.18	105.48	105.39	105.83	106.22	106.18	105.61	105.54
97.888	98.695	97.046	99.417	97.887	98.55	98.249	97.713	99.593	98.153	99.12	98.325	96.089	96.211	98.102	97.209	98.108	98.286	98.95	99.317	99.464	98.679	98.768	96.939	98.784	97.852	97.428	97.601	98.037	98.202	98.202	97.912	98.085	98.426	97.849	97.384	97.685	97.863	99.118	97.549	98.242	97.906	97.599	97.964	98.16	97.317	97.949	99.251	99.501	98.27
100.13	101.23	101.07	101.84	100.74	100.68	101.2	100.81	100.91	99.452	99.735	101.59	99.31	100.58	100.74	99.645	102.49	100.21	101.78	102.57	101.71	100.28	101.35	101.03	102.02	100.16	102.53	99.541	101.53	101.54	100.68	101.3	102.07	103.35	102.69	102.88	101.09	100.63	102.47	101.38	101.24	100.11	102.21	100.49	100.23	100.64	100.13	100.42	100.24	99.985
108.53	106.84	106.28	106.58	106.38	106.45	106.77	105.57	106.59	106.41	106.17	105.81	105.29	105.5	107.18	107.82	106.56	106.53	105.83	105.53	105.88	107.71	106.75	106.99	107.91	107.53	106.59	106.73	106.62	106.53	105.83	107.17	107.14	107.73	106.75	106.9	106.91	105.09	106.94	105.95	107.84	106.61	105.99	105.82	106.46	106.42	106.02	108.46	106.6	104.69
97.067	97.299	98.345	98.059	99.03	98.518	96.686	98.073	99.516	99.921	100.26	98.063	97.87	99.741	99.476	98.72	98.336	98.405	98.752	97.434	96.207	98.151	97.963	98.502	98.215	100.29	98.753	97.256	97.469	97.163	98.883	98.744	98.436	98.598	96.739	96.895	98.816	99.962	98.692	98.37	99.083	98.769	97.96	98.053	98.057	97.325	98.997	97.697	98.881	97.791
105.34	105.34	104.35	106.25	105.98	107.14	106.73	105.04	107.22	106.89	105.21	107.25	105.23	103.91	104.98	105.86	105.57	106.09	105.24	105.08	106.14	103.69	105.73	105.43	105.18	105.37	105.92	105.25	105.75	105.8	106.04	104.63	105.03	106.14	106.33	106.43	106.15	105.57	106.06	105.6	104.69	106.1	105.03	105.39	106.31	106.13	105.38	104.37	104.57	105.69
98.763	98.429	97.865	97.7	98.882	97.919	97.709	97.627	98.781	98.487	97.114	97.314	98.698	97.638	99.024	97.902	99.208	97.832	98.615	99.215	97.099	98.76	96.873	100.25	97.66	98.676	98.684	98.842	98.561	97.982	97.78	98.517	98.244	98.817	97.531	97.178	97.401	97.678	98.383	99.376	99.375	98.852	98.93	99.636	97.985	98.211	100.57	98.717	97.636	98.478
97.541	99.116	98.255	97.146	98.569	99.722	99.042	97.471	97.268	97.765	97.805	98.958	98.624	99.404	99.076	98.119	98.335	97.127	97.977	98.773	98.29	97.364	98.508	96.972	97.464	99.448	97.605	96.529	96.298	98.145	98.496	96.817	99.152	99.067	98.262	97.352	96.951	99.348	97.13	96.996	97.149	96.895	96.685	96.804	97.942	97.919	96.504	96.915	98.285	98.272
107.58	106.85	106.68	107.85	106.95	108.26	108.06	107.45	106.64	108.78	108.65	107.11	107.61	106.65	107.37	106.15	109.28	107.95	107.27	107.38	107.96	106.85	107.4	107.4	107.56	107.93	106.25	108.03	107.32	106.73	107.18	107.53	109.18	107.5	108.09	107.24	108.01	108.37	106.91	109.11	107.22	106.74	108.97	107.42	108.41	107.87	107.25	106.91	107.3	107.58
98.875	99.104	98.39	98.221	98.907	98.056	99.387	99.528	99.193	99.205	99.073	98.333	97.785	99.921	98.83	100.9	98.198	100.29	98.697	97.779	97.886	97.435	98.072	97.799	99.173	98.928	99.057	99.065	99.035	98.706	97.513	98.013	98.18	99.035	99.465	99.439	100.44	100.08	98.276	96.798	98.979	97.396	99.394	99.703	98.517	99.183	99.45	97.769	99.611	99.036
107.11	108.98	107.97	110.65	109.5	108.09	108.93	108.44	107.72	107.34	109.08	107.74	108.02	108.55	108.06	107.61	109.41	107.89	108.61	108.97	107.92	107.24	109.48	109.31	105.96	107.39	108.76	109.76	109.64	108.9	108.85	108.01	110.32	109.07	108.43	108.05	109.04	108.31	108.34	108.9	108.22	109.28	107.59	107.37	108.71	109.61	108.88	107.88	108.28	108.1
101.7	100.96	99.872	101.08	100.16	100.51	100.04	100.26	100.22	98.152	101.46	100.75	101.11	101.06	100.05	100.45	99.363	100.33	98.291	99.976	98.366	100.5	101.9	100.04	101.08	99.966	100.14	98.956	99.556	99.469	99.379	99.759	100.14	100.29	101.49	99.664	100.3	99.778	100.42	101.52	99.449	99.919	100	101.89	100.51	100.04	100.86	99.624	98.706	100.66
105.33	105.2	105.2	106.46	104.61	104.93	105.09	105.48	106.21	105.26	106.27	105.09	103.34	105.94	103.98	106	104.87	104.66	105.68	106.09	104.25	105.78	104.16	104.77	107.12	106.95	105.27	104.82	105.38	104.23	104.52	105.24	106.02	105.36	105.74	107.14	105.41	104.67	103.85	105.98	105.12	103.77	105.99	104.92	106.97	105.91	105.11	107	104.11	104.84
98.233	98.455	99.25	99.293	98.552	99.433	98.64	97.305	98.209	97.521	99.598	98.768	99.266	99.243	99.55	97.688	99.525	97.765	97.371	97.828	96.91	99.114	98.572	99.956	97.232	97.858	97.312	99.524	98.203	97.507	98.284	98.283	97.635	98.504	97.546	97.024	98.947	97.897	98.534	99.379	97.939	97.3	98.762	97.081	97.343	100.17	100.31	97.822	99.027	98.058
107.72	109.54	110.25	108.33	109.34	106.56	106.54	108.64	110.03	108.46	107.77	107.76	107.92	107.19	108.38	108.85	108.61	109.58	107.87	107.53	108.15	109.27	107.96	110.86	108.48	108.75	107.38	108.09	108.25	108.31	108.46	108.61	108.44	108.97	107.99	108.63	109.97	108.64	108.56	110.56	107.49	110.23	108.79	108.24	109.12	109.18	108.75	107.12	110.26	108.7
107.14	105.29	106.84	106.02	106.01	105.67	106.37	106.28	106.94	104.86	107.16	106.73	105.74	105.99	104.87	104.37	105.55	105.69	105.3	105.04	106.73	105.62	107.37	105.87	105.93	106.63	104.49	105.92	106.17	104.89	104.46	105.73	105.88	105.59	104.9	106.91	105.77	105.26	104.61	104.98	106.57	105	106.49	104.78	105.75	105.45	105.12	106.17	106.64	105.27
98.53	99.572	99.233	97.808	98.141	99.54	98.211	100.32	98.749	99.977	97.573	100.12	99.156	101.17	99.499	98.218	98.525	99.379	99.844	99.527	99.522	99.011	99.617	100.09	98.684	100.81	98.331	98.949	100.08	98.746	98.587	98.28	98.65	99.064	99.014	98.478	97.951	98.751	97.209	99.324	97.249	98.958	99.464	99.152	100.72	100.27	99.473	100.13	98.725	99.962
105.72	103.09	105.12	105.19	105.93	105.98	104.56	105.66	106.3	104.8	106.54	106.08	106.26	105.77	105.93	105.32	105.26	104.52	105	104.75	105.48	104.87	106.7	105.19	106.47	104.54	106.44	104.9	106.63	106.45	104.8	106.14	105.61	103.99	106.94	105.49	106.75	106.77	105.11	105.26	105.85	106.43	104.01	106.3	105.1	105.87	106.7	105.66	103.55	107.31
106.44	104.36	106.8	105.8	105.34	105.51	107.07	106.05	106.05	104.53	105.51	107.24	105.86	106.07	105.92	104.06	106.61	105.52	105.11	104.8	106.66	103.6	104.28	104.27	105.47	105.71	106.06	106.47	105.04	104.2	105.91	104.85	104.07	104.89	106.81	105.42	104.32	104.06	104.27	104.83	106.04	106.23	104.5	107.72	105.61	105.3	106.09	104.31	105.03	106.35
105.87	107.56	106.3	104.83	106.22	105.66	105.05	105.48	105.11	106.23	105.71	105.59	103.27	104.56	106.75	105.87	107.04	106	106.89	106.41	106.54	105.62	106.72	105.21	105.12	104.67	107.98	107.56	105.26	105.37	106.83	105.89	104.99	104.94	105.59	106.59	105.73	105.65	105.21	105.64	106.1	103.34	106.62	106.15	105.66	106.71	104.55	103.95	105.06	105.19
100.21	100.48	99.133	100.62	101.25	101.06	101.95	100.71	100.06	99.984	101.13	100.07	100.56	100.36	100.35	100.44	101.36	101.01	101.33	101.86	99.612	100.21	100.42	100.73	101.2	99.416	100.36	99.825	100.7	101.01	101.53	100.21	100.31	100.87	99.653	101.53	98.513	99.793	101.34	101.63	101.12	100.34	101.39	99.786	100.74	99.957	100.07	99.849	101.22	100.66
106.59	107.04	105.18	105.89	105.8	107.43	107.59	106.79	105.3	106.13	106.41	106.33	106.69	107.12	107.92	106.2	106.69	107.58	106.57	106.51	106.33	106.16	106.14	105.85	106.53	106.23	107.11	107.05	105.71	106.28	106.51	106.86	107.77	106.61	104.42	105.06	105.67	105.97	106.78	107.13	107.57	107.56	109	107.26	108.71	106.94	106.78	106.21	106.44	107.03
108.8	107.88	108.9	108.95	109.28	107.94	108.94	107.45	109.23	109.2	107.64	109.14	109.14	106.65	107.7	108.91	108.66	108.12	107.68	107.43	108.79	109.59	108.79	107.84	108.64	108.97	108.29	108.35	109.3	107.32	108.63	106.48	109.1	108.51	108.81	106.85	109.33	106.98	108.35	109.82	109.17	108.41	108.32	109.28	108.07	107.96	107.26	109.01	109.42	108.05
99.995	101.16	100.38	100.69	101.35	101.78	99.965	100.16	99.264	99.747	101.02	98.934	101.35	99.977	100.48	101.46	100.12	99.495	99.036	98.551	99.546	99.91	100.71	100.1	99.791	98.645	100.88	101.6	99.173	99.919	99.72	100.2	99.392	98.813	101.03	100.14	101.9	99.845	98.681	98.056	99.835	99.315	100.6	102.11	99.665	100.99	100.09	98.625	98.67	99.726
107.21	106.44	105.25	105.37	107.2	104.29	105.39	105.18	105.39	106.68	105.47	106.2	106.21	105.72	104.94	105.83	104.47	106.15	104.84	105.88	104.52	104.78	105.68	105.67	105.96	105.19	105.29	106.15	106.26	104.88	104.87	105.21	106.34	104.21	104.73	105.9	105.03	105.37	105.27	106.74	106	105.07	105.42	105.53	104.05	106.85	105.22	104.7	104.6	105.01
110.72	111.3	109.89	110.81	110.53	111.92	110.65	110.41	110.29	111.2	108.3	109.68	109.43	109.03	110.46	110.77	110.85	111.51	110.43	109.74	109.68	109.98	109.73	111.76	109.69	110.79	110.75	109.65	110.07	111.2	110.67	110.98	109.98	111.07	109.98	108.78	109.33	111.75	109.9	110.7	110.03	110.81	111.03	109.93	109.59	109.04	109.82	111.03	109.53	109.92
108.68	112.21	110.85	109.01	110.77	112.41	110.12	110.6	109.97	110.96	109.39	109.52	109.88	110.79	111.13	110.96	110.46	111.47	109.25	110.08	110.16	111.81	109.88	109.98	108.83	111.56	111.79	111.09	110.79	111.18	109.48	111.52	109.81	111.67	110.91	113.09	110.41	109.57	110.58	110.81	109.85	111.73	108.83	110.63	110.78	110.99	111.77	110.09	109.86	111.92
104.39	105.57	106.84	106.84	104.3	105.3	105.28	105.87	104.26	106.27	104.95	105.13	106.51	106.57	106.93	107.07	105.02	104.81	106.39	104.98	105.43	106.17	105.2	105.44	107.02	105.16	106.18	105.87	106.28	107.35	105.71	103.61	104.79	107.3	105.66	107.37	105.21	106.03	104.91	106.75	106.89	106.49	105.75	105.2	106.03	107.19	105.51	105.35	104.7	104.76
107.41	107.42	107.4	104.26	106.82	106.56	104.76	105.2	105.34	105.44	107.32	105.21	104.63	106.5	104.04	106.13	106.46	106.62	105.19	105.92	105.37	105.17	105.9	105.71	105.15	105.85	105.12	106.4	106.2	107.01	106.97	105.89	107.28	106.04	105.88	106.79	106.18	107.4	104.49	105.07	105.75	104.48	105.61	106.45	104.58	104.29	106.95	106.67	105.44	105.65
98.255	98.367	98.693	98.38	97.036	97.326	97.767	96.756	99.038	97.2	98.302	97.571	97.184	97.885	97.935	98.379	97.609	97.284	99.099	98.975	98.8	97.667	98.938	99.428	99.39	97.888	99.837	98.311	97.94	100.08	98.948	99.126	98.362	98.127	97.844	98.676	98.543	99.528	96.825	98.354	98.627	98.695	96.664	98.298	98.646	97.296	99.4	97.8	98.016	98.312
105.04	105.56	105.64	105.35	105.76	105.52	106.08	105.96	106.36	105.65	106.34	105.63	105.97	105.98	106.36	104.49	105.73	105.83	105.44	104.85	106.66	105.04	106.8	105.57	105.63	104.97	105.2	106.51	107.09	106.19	105.79	106.06	105.06	105.33	104.33	106.44	105.38	106.14	106.06	104.78	106.23	105.09	106.67	104.44	106.99	105.5	103.67	105.43	107.09	105.24
108.18	108.41	108.44	108.28	108.77	108.35	107.82	109.07	108.32	107.87	106.89	108.21	108.34	107.25	107.68	107.23	108.1	109.74	107.25	108.59	108.13	108.33	107.89	107.8	108.13	108.42	108.13	110.4	107.36	108.54	107.78	107.38	109.53	107.44	109.75	108.02	107.66	108.47	107.69	107.91	107.65	107.15	109.01	109	106.8	107.74	109.54	110.77	109.86	108.67
107.12	106.07	106.02	106.56	104.47	107.82	107.36	106.91	106.56	105.05	105.53	107.71	106.27	105.94	105.33	104.57	106.12	106.21	105.59	106.1	107.3	106.76	106.34	108.72	107.17	106.79	106.16	106.91	105.84	104.96	107.05	106.35	105.59	105.98	106.8	107.52	107.46	106.52	106.42	106.48	106.81	105.96	107.34	106.14	106.15	107.64	107.44	105.86	105.02	106.76
107.39	107.63	109.49	107.95	108.21	108.24	107.69	107.87	106.87	108.95	109.32	106.54	108.42	107.34	108.07	107.93	107.14	108.05	110.15	108.41	108.02	110.04	107.24	109.48	106.74	109.73	108.97	109.77	108.54	110.31	107.17	108.62	107.27	108.33	108.87	107.49	109.01	107.39	108.32	108.99	108.25	107.7	108.34	107.79	108.81	110.96	108.27	108.69	106.79	107.52
105.26	104.81	105.84	106.12	107.16	105.28	104.98	105.82	106.93	106.64	106.24	105.65	105.5	105.76	104.84	106.21	105.78	105.53	106.58	104.76	106.82	105.53	105.3	104.99	105.34	105.85	104.85	105.13	105.54	106.32	105.42	105.51	106.49	105.96	105.64	106.72	106.61	106.41	104.87	105.56	108.02	105.3	105.72	106.02	106.2	106.52	105.12	106.9	106.61	105.61
108.98	108.65	108.17	107.54	108.36	107.7	109.49	109.55	107.2	109.65	109.87	108.16	108.26	108.88	108.49	110.08	109.1	108.89	108.48	109.21	108.3	108.75	108.75	108.96	106.6	109.75	108.93	107.37	107.86	108.35	108.12	107.68	107.04	108.69	108.85	109.44	108.88	108.52	108.43	109.87	110.05	108.96	109.29	107.48	108.54	109.24	109.61	107.49	106.85	109.41
105.41	107.17	107.45	107.21	106.71	105.71	106.02	105.72	106.51	106.24	107.34	106.17	105.95	105.53	105.5	107.03	106.8	105.74	107.04	106.37	105.94	107.35	106.52	106.37	106.97	107.27	107.23	106.27	107.18	104.91	106.14	107.06	106.31	106.49	106.95	106.98	106.7	106.69	107.41	106.21	106.88	106.03	106.85	106.69	108	105.78	106.85	106.81	106.25	105.2
106.44	105.03	104.42	105.9	105.78	105.79	105.96	106.17	106.51	105.79	104.27	105.49	105.41	104.79	106.6	105	105.96	106.76	106.24	107.28	104.14	107.08	105.74	106.13	104.96	105.67	106.65	103.82	105.97	105.75	106.52	104.6	107.53	105.29	105.14	106.74	105.58	104.83	106.55	104.68	105.85	105.63	105.15	104.48	104.46	105.25	106.53	105.59	104.71	107.59
100.24	100.24	99.66	101.43	100.49	100.09	100.91	100.33	100.67	100.75	99.215	99.43	100.15	99.955	100.21	98.582	101.36	100.75	100.08	100.43	100.74	101.68	100.19	99.048	100.29	101.72	99.85	99.132	100.94	99.087	98.785	98.9	99.584	101.76	98.292	99.924	100.76	99.551	99.993	101.48	99.629	100.82	99.847	102.06	100.62	100.6	101.36	99.95	98.699	100.76
106.9	108.5	107.92	107.9	109.22	109.32	109.84	109.81	107.01	107.6	109.2	107.49	107.9	107.84	108.49	107.85	108.18	108.82	107.72	107.83	107.8	109.38	109.01	108.02	109.19	108.64	108.49	106.53	108.72	108.3	108.89	109.07	107.17	107.3	108.9	107.36	108.39	108	107.87	106.98	109.11	109.05	109.13	107.74	108.21	107.42	107.07	105.86	108.17	108.05
100.07	98.746	100.18	99.319	100.56	98.652	100.39	98.967	99.446	100.19	99.265	100.16	100.67	98.43	98.703	97.527	99.633	100.27	98.704	97.905	99.179	100.63	98.363	98.999	99.476	99.331	98.133	98.26	98.314	99.352	99.254	98.481	99.192	98.249	98.913	98.775	98.39	98.891	98.297	98.977	98.811	99.565	100.4	99.576	98.827	97.841	98.787	98.025	99.759	99.121
99.153	97.641	98.162	96.491	98.247	97.793	97.808	98.882	99.373	97.994	99.586	98.408	98.104	98.046	98.28	98.357	96.872	98.149	98.815	97.794	97.882	98.7	99.165	98.183	98.139	98.583	99.284	100.12	99.034	97.486	97.642	99.039	98.775	97.898	97.825	99.341	97.181	97.428	96.793	97.957	98.412	99.261	98.16	99.547	97.97	98.724	97.637	97.7	97.388	97.69
108.51	107.59	105.85	106.48	109.29	107.04	106.76	105.74	105.77	105.5	105.25	107.32	106.48	105.55	106.94	105.92	107.59	105.17	107.07	107.08	106.45	106.79	106.04	106.44	107.24	105.06	106.58	104.37	105.43	106.47	105.71	106.63	105.75	107.06	106.96	104.78	106.3	105.67	105.75	107.53	109.01	105.53	105.88	106.27	105.49	107.4	107.58	107.26	106.24	105.71
107.37	105.9	107.35	106.86	106.6	106.2	105.77	106.29	106.6	107.05	106.61	107.22	107.34	106.21	106.07	105.9	106.29	105.19	107.99	106.23	107.26	107	106.11	107.12	106.86	105.33	106.8	106.43	106.52	105.64	106.59	105.68	105.67	104.95	106.22	106.81	106.5	106.15	106.58	105.84	107.2	108.86	106.1	106.87	106.99	105.13	105.04	105.28	106.24	107.75
109.96	107.64	110.29	107.26	109.03	108.7	111.17	109.06	109.87	108.39	108.47	109	107.51	107.77	109.05	108.59	108.31	109.02	109.29	109.74	107.86	108.02	107.02	107.49	108.69	108.42	109.33	108.83	109.45	109.61	109.17	108.56	107.3	109.52	107.15	107.76	107.89	110.14	108.8	106.52	107.49	107.86	108.29	110.28	110.41	108.91	109.19	107.13	108.97	108.07
104.53	106.85	104.22	106.62	105.18	104.77	106.27	105.02	106.39	105.45	103.69	106.7	103.81	104.61	105.43	106.51	106.31	105.88	107.05	105.36	105.12	104.63	103.57	106.7	104.91	107.32	105.17	105.15	105.33	106.21	106.18	104.63	106.51	107.37	104.58	104.47	106.33	106.26	106.38	105.12	105.24	104.41	106.77	102.77	105.05	104.48	105.55	105.84	104.83	104.62
97.379	97.913	97.082	97.659	97.381	97.736	97.389	97.472	98.546	99.517	99.782	96.454	96.716	98.31	96.562	96.915	98.101	98.57	97.302	97.829	97.102	97.929	98.137	97.179	98.647	98.17	97.781	98.918	97.871	97.363	96.985	97.837	98.935	98.934	99.324	97.727	98.182	98.604	97.142	99.015	98.822	98.017	98.933	100.31	98.301	97.84	98.576	99.023	96.427	97.174
107.33	106.27	107.31	108.35	108.4	109.03	106.67	106.35	109.04	107.95	107.06	108.24	106.76	106.17	107.05	106.68	107.75	107.94	106.12	108.33	109.13	108.2	107.71	108.14	108.73	107.87	108.31	107.46	105.88	108.97	107.81	108.29	107.94	107.44	107.25	107.26	108.04	107.64	108.54	108.29	109.18	108.97	106.81	108.47	107.38	106.66	108.59	109.59	107.91	108.3
105.38	105.23	107.27	104.99	106.52	105.06	105.5	106.11	106.98	106.65	104.81	106.32	104.89	107.19	103.96	105.89	105.33	104.65	104.75	106.29	104.85	106.08	105.45	103.9	105.65	105.16	105.02	105.38	104.74	105.98	104.42	104.89	105.16	105.86	106.88	105.48	106.14	104.56	105.84	104.77	105.5	106.25	106.55	105.27	105.99	106.88	104.41	105.94	105.99	105.25
99.632	96.891	97.56	97.505	98.647	97.865	97.676	97.843	97.153	98.477	97.935	98.906	98.982	97.512	96.611	98.646	97.448	97.339	99.335	100.35	97.205	97.96	96.629	97.118	97.876	98.996	97.77	96.647	98.284	97.289	98.585	98.206	96.217	97.35	97.787	98.88	98.707	98.202	98.425	97.781	98.484	99.838	97.551	97.435	96.287	96.997	97.725	98.919	99.382	97.829
100.34	99.479	98.609	98.181	99.534	100.44	99.099	98.391	98.118	101.31	98.764	98.239	98.682	99.35	100.6	98.52	100.9	99.614	98.675	99.214	98.488	100.34	98.534	99.626	96.55	97.913	99.453	100.43	99.586	98.809	98.815	99.053	99.202	99.991	99.8	99.427	97.404	98.852	99.146	97.868	100.33	99.503	98.9	99.988	97.992	99.214	99.806	97.899	98.184	98.201
108.33	107.17	107.57	108.6	106.77	107.51	107.86	108.14	108.11	108.95	109.67	107.77	104.89	107.35	108.71	109.37	107.74	109	108	108.39	107.38	107.59	106.65	108.05	108	108.12	107.47	107.04	107.82	107.96	107.87	108.93	107.44	107.5	107.41	109.55	106.64	107.39	106.87	108.94	108.39	108.14	107.61	107.39	108.43	107.74	107.46	108.32	109.95	107.06
107.86	108.66	108	107.37	108.32	109.38	107.02	108.3	110.56	107.31	107.11	108.14	108.73	110.03	106.95	108.25	107.28	109.17	107.76	106.7	109.01	108.62	108.69	108.11	108.33	109.19	106.9	108.57	109.69	106.91	109.04	109.18	107.72	109.86	107.96	107.41	110.15	108.62	106.95	109.41	108.89	107.98	108.32	108.76	107.29	108.26	107.64	108.1	107.81	109.24
108.58	108.47	109.17	108.81	108.56	107.7	107.54	108.33	108.86	108.82	108.62	107.92	107.69	107.71	108.04	110.7	108.3	108.55	107.89	108.85	108.74	107.98	108.65	108.97	108.28	107.29	108.07	108.56	108.54	109.23	108.88	109.19	108.76	108.35	107.6	107.97	108.84	107.48	109.89	109.14	106.87	108.33	109.35	108.73	106.8	107.03	109.02	108.76	109.5	109.08
108.25	109.94	107.95	108.07	109.66	108.57	108.14	108.29	107.93	108.37	109.25	107.12	106.4	108.34	108.21	109.73	108.68	108.25	107.8	109.4	108.52	108.05	107.84	109.09	109.48	107.1	108.85	108.05	109.53	109.19	107.99	108.66	107.85	109.5	107.8	108.67	109.12	107.92	109.43	108.42	107.47	109.44	109.34	108.95	107.47	109.37	107.14	107.92	108.54	109.71
106.45	105.71	105.22	104.78	105.96	104.53	106.51	105.65	104.05	106.46	105.33	105.8	106.15	107.25	106.4	105.55	107.15	106.81	105.14	106.18	105.46	107.26	107.35	106.11	105.95	104.8	107.35	105.73	105.55	105.61	107.86	105.56	105.48	105.71	107.16	107.01	106.07	105.56	105.59	105.71	105.3	105.19	105.66	106.14	106.22	105.46	105.81	106.06	105.34	105.94
105.74	108.31	106.5	106.12	107.69	105.01	106.54	108.57	106.51	105.86	107.62	104.9	107.74	105.71	106.54	105.55	106.62	106.32	105.42	106.01	104.15	106.16	106.34	106.69	106.14	106.23	106.62	106.35	105.95	107.3	106.42	106.58	105.25	106.35	106.07	106.96	107.4	106.95	106.48	107.14	106.83	105.17	103.88	108.37	106.77	106.95	108.18	105.83	106.66	106.09
105.71	106.44	106.19	106.29	106.72	106.38	106.11	105.71	105.47	105.01	105.69	107.06	106.34	105.02	105.2	105.71	104.96	106.17	107.08	105.53	104.91	104.43	106.4	105.53	105.27	104.02	106.1	106.79	106	104.82	106.18	107.02	105.56	104.78	105.3	104.98	104.95	104.83	104.61	103.5	104.08	105	105.18	106.5	105.28	104.24	104.3	107.07	105.92	105.47
101.42	100.81	100.37	101.46	100.03	99.942	102.19	100.59	100.09	100.21	99.596	100.4	101.64	100.57	100.6	102.37	102.52	99.875	99.93	100.98	101.76	100.06	101.09	101.17	101.74	101.9	99.992	99.839	100.61	99.705	100.72	101.12	101.75	101.14	100.88	100.51	102.85	101.24	100.09	102.21	100.28	100.63	100.89	99.081	99.308	101.33	101.8	99.589	99.848	98.933
97.404	97.855	96.819	96.59	98.605	97.905	97.11	96.626	97.297	96.819	98.109	97.238	99.439	98.943	98.932	97.596	97.053	95.988	97.267	98.738	98.64	98.644	98.432	98.648	98.531	97.414	97.965	97.951	99.163	97.992	96.68	98.216	96.891	98.018	96.507	98.516	100.02	98.639	97.846	97.295	98.112	97.147	98.735	97.476	98.108	98.519	96.43	97.697	97.573	97.236
106.24	104.95	104.24	104.95	104.8	106.15	104.1	105.43	105.19	103.72	104.9	106.31	104.88	105.2	105.55	105.33	106.87	104.33	105.18	104.82	105.29	105.61	105.89	106.99	106.06	104.67	104.89	104.63	106.13	105.8	106.52	105.42	105.55	104.72	105.59	104.88	106.07	105.98	103.95	104.18	105.55	104.84	104.89	105.86	104.24	106.19	106.2	105.76	107.36	104.12
106.4	105.58	105.31	106.27	106.43	105.93	107.72	106.5	105.27	107.12	103.79	106.02	105.9	106.3	105.2	105.65	104.45	106.59	105.5	105.13	105.3	105.24	104.94	105.68	104.67	105.97	107.26	107.24	106.94	105.54	106.47	104.86	106.05	107.05	104.88	104.63	103.93	105.96	104.16	105.1	105.21	106.83	107.23	106.03	105.73	105.09	106.44	105.85	105.41	106.53
106.76	107.93	104.58	106.31	106.66	107.23	107.29	106.97	106.5	106.22	106.75	108.97	105.93	106.71	106.46	106.47	105.73	106.4	106.61	108.16	107.88	107.59	106.13	105.08	106.98	106.47	107.45	107.44	106.58	106.72	106.44	104.49	107.05	107.8	107.35	106.68	107.56	104.9	107.84	107.81	106.12	107.86	106.01	105.08	106.32	107.45	106.64	107.45	105.64	105.73
98.545	97.875	96.813	97.895	98.402	98.686	97.468	97.672	99.157	97.376	96.523	99.234	97.334	99.063	97.984	97.354	98.126	97.056	99.567	97.413	97.915	98.197	97.369	98.555	98.318	98.595	98.673	98.26	99.368	98.426	98.652	97.999	97.417	99.555	96.776	99.384	98.528	97.783	98.147	97.073	99.242	98.221	98.225	98.199	98.548	97.875	97.777	98.036	96.836	98.345
106.61	106.82	105.38	106.09	106.28	105.57	107.95	106.17	106.41	106.47	105.74	107.03	106.63	105.58	105.93	108.69	107.1	105.5	107.2	106.73	106.63	105.75	107.14	107.73	106.77	106.2	105.25	106.86	106.61	105.91	105.68	106.88	105.39	107.1	107.52	105.84	107.46	106.1	106.3	106.06	106.91	107.99	105.67	105.66	106.42	106.95	106.76	106.72	108.72	106.88
110.14	110.67	110.23	108.89	109.39	110.43	109.13	110.99	110.36	110.22	110.84	110.41	112.54	109.3	110.58	111.4	109.81	110.14	112.23	110.25	110.89	109.98	110.43	111.17	109.92	109.91	111.23	111.29	109.64	109.04	109.62	109.93	110.58	111.85	109.63	110.02	109.18	111.19	110.33	109.87	110.01	110.56	109.49	110.9	111.11	110.23	111.53	110.95	111.08	110.65
100.68	98.491	101.22	101.64	99.154	99.906	100.75	98.95	100.69	98.593	99.439	102.27	99.723	99.24	100.99	101.07	99.205	99.828	99.549	101.03	100.42	101.24	100.03	101.87	98.862	101.22	98.678	100.05	101.08	99.163	99.137	100.75	98.861	98.937	99.914	100.19	101.25	100.43	99.661	101.13	101	99.754	99.752	99.975	99.882	99.857	100.52	99.128	98.805	98.842
101.23	100.01	100.57	100.22	101.28	100.87	99.908	100.9	100.73	101.78	99.82	102.55	100.77	99.143	101.09	100.25	100.35	101.29	101.1	99.487	100.58	100.04	101.98	101.14	100.44	101.7	100.52	99.572	102.45	101.15	101.69	99.861	100.49	100.36	102.56	100.2	99.861	101.23	101.21	100.87	101.25	100.53	99.502	100.01	100.59	101.46	101.23	99.574	98.368	101.79
108.48	109.77	107.05	107.91	109.32	107.95	108.03	108.54	107.67	107.5	108.13	107.22	108.58	108.36	107.55	108.03	108.83	107.61	107.1	107.92	108.39	106.88	108.52	108.5	108.66	108.75	109.34	108.13	108.15	109.48	108.87	108.29	109.72	108.17	109.5	109.43	107.92	108.92	108.99	108.81	110.22	109.84	108.75	107.93	107.79	109.1	108.78	109.39	106.85	109.7
105.84	106.22	106.5	104.93	105.52	106.28	106.85	106.94	108.01	106.86	105.66	106.38	104.87	105.2	105.36	105.04	104.32	106.12	106.65	105.83	106.9	106.46	105.63	105.15	105.78	107.21	106.63	105.27	106.17	105.1	106.16	106.04	106.09	105.1	106.13	104.93	105.12	106.55	106.15	105.86	104.97	106.64	106.12	105.76	106.31	105.55	105.64	106.2	106.21	106.01
99.428	99.331	97.946	98.408	99.632	97.666	97.736	98.868	98.94	97.186	98.05	97.701	100.78	98.962	97.784	96.662	98.765	98.011	97.745	98.729	99.22	101.1	99.924	97.269	99.085	98.13	99.205	98.742	97.313	98.57	98.703	96.855	98.892	97.641	97.494	98.273	99.325	97.401	98.333	97.928	99.136	97.551	98.099	97.447	98.982	98.65	98.089	99.263	97.739	98.122
108.8	107.48	108.79	108.02	109.06	107.36	108.66	107.8	108.16	107.06	109.19	108.75	108.75	106.72	107.54	107.8	108.9	108.45	108.47	107.56	106.66	107.45	108.83	107.9	107.16	106.81	108.11	107.94	107.78	109.93	107.43	107.81	107.85	108.38	108.6	108.94	107.56	106.02	109.37	108.92	107.33	108.98	108.89	107.69	109.16	107.88	107.91	109.38	109.19	107.48
106.9	104.87	106.74	106.42	106.23	105.66	107.54	105.79	105.22	106.1	106.98	107.46	107.16	106.83	107.31	107.42	107.23	107.9	106.79	106.04	107.12	106.69	106.54	106.6	105.83	107.23	105.78	107.86	107.62	104.95	107.97	105.55	105.98	106.85	106.59	107.21	106.61	106.47	106.09	106.7	105.81	105.67	104.91	106.31	107.3	106.17	106.16	105.07	106.27	108.57
106.56	105.18	106.78	105.63	105.69	106.6	108.64	106.09	107.38	107.37	105.91	106.59	107.07	106.02	108.05	106.8	106.46	106.3	107.2	105.73	106.17	105.91	107.21	107.6	104.97	107.11	106.4	106.09	106.8	106.35	105.61	106.13	105.46	108.31	106.23	105.75	107.54	106.8	105.3	107.35	105.28	107.34	106.76	106.85	105.98	107.28	105.6	106.56	106.21	107.23
100.38	100.39	100.71	98.808	99.891	101.25	100.91	102.47	102.19	100.49	99.642	101.12	100.6	100.77	101.36	101.09	101.5	100.61	100.53	100.22	100.24	102.09	102.05	99.979	100.81	101.28	100.17	101	100.84	101.56	99.922	100.46	101.7	101.53	98.942	100.64	100.63	102.48	101.17	100.78	101.03	101.08	101.3	100.97	99.671	102.01	100.71	101.64	102.35	101.13
106.88	108.76	107.54	108.78	109.82	106.78	107.46	106.28	107.22	109.8	106.18	107.47	107.58	108.97	107	107.27	106.07	106.35	107.29	108.1	108.39	108.42	106.96	106.94	107.81	106.42	107.09	106.33	108.67	108.35	108.36	107.72	107.03	107.51	107.07	107.99	108.74	107.82	108.4	108.17	108.39	108.12	108.65	106.52	106.29	108.26	108.35	108.59	106.96	106.97
107.03	106.15	106.19	105.42	106.87	105.28	106.79	106.27	104.92	105.34	105.2	106.4	106.78	106.7	104.29	105.74	106.92	105.79	105.95	105.16	104.34	105	106.52	106.03	105.24	106.12	107.11	106.78	105.72	107.1	106.34	105.66	106.35	106.29	105.45	105.37	106.59	106.71	105.75	105.07	104.59	107	105.11	106.43	105.66	105.35	103.73	104.79	104.36	107.23
99.007	99.076	98.234	98.954	99.23	99.009	98.887	98.81	98.153	98.632	99.817	98.181	100.74	98.954	97.733	98.614	98.76	100.34	98.205	97.821	99.568	98.492	98.917	99.468	99.717	99.215	97.417	98.733	98.756	97.028	98.123	99.299	98.198	97.888	98.499	99.331	98.91	98.27	98.839	98.639	98.098	98.285	98.942	99.558	98.341	99.547	98.11	99.229	99.166	98.752
98.21	98.507	98.346	99.465	97.917	99.864	96.394	96.926	96.607	97.237	98.396	97.361	98.129	97.816	98.465	98.956	98.687	98.586	97.922	97.629	96.026	97.99	99.22	96.287	99.712	96.477	98.313	97.717	96.912	97.05	98.709	98.197	98.12	97.157	98.605	98.046	98.209	98.112	97.291	98.597	98.794	97.919	97.287	99.793	98.238	97.993	97.574	97.788	98.14	98.998
108.92	109.56	108.39	108.51	106.99	108.98	108.84	108.52	107.53	108.18	108.45	106.49	107.41	107.63	107.81	107.59	106.94	108.27	109.25	107.79	107.22	109.07	107.17	108.48	107.03	108.19	106.51	107.64	107.69	108.04	109.45	107.23	108.76	107.34	107.52	108.49	108.44	109.79	108.03	108.41	108.31	108.8	107.58	109.08	108.71	109.18	109.11	109.64	108.4	108.08
109.49	110.1	108.68	107.97	106.1	107.34	109.48	106.52	109.8	108.35	108.12	109.76	107.95	108.54	108.7	108.66	107.48	108.65	108.21	107.74	108.08	107.58	108.06	107.58	109.18	107.82	108.57	108.23	108.37	108.11	108.55	107.13	109.34	110.43	108.69	106.5	108.31	108.47	108.41	108.7	108.84	108.16	107.67	108.63	108.98	108.53	106.27	108.21	107.35	108.61
99.37	98.872	98.637	98.275	99.896	97.416	98.134	98.635	98.88	98.348	99.717	96.835	99.242	98.918	98.058	99.581	98.807	98.39	99.116	99.609	99.141	97.468	97.685	98.918	97.693	101.06	97.193	97.469	98.701	98.802	100.03	98.482	97.86	99.678	98.509	100.39	99.155	99.601	97.264	98.247	97.721	97.134	98.763	98.926	100.26	98.821	99.427	98.453	99.566	98.885
107.23	108.28	108.02	108.11	108.34	107.49	106.91	108.57	108.26	108.23	108.06	108.19	108.83	107.61	107.37	109.31	107.96	106.66	106.87	108.78	108.88	107.64	108.95	108.28	109.08	107.87	108.04	108.66	107.64	106.57	108.35	107.91	107.79	108.18	109.77	108.26	106.83	108.74	107.79	108.41	109.48	107.98	109.26	108.37	110	108.24	108.48	106.65	108.99	107.57
110.8	110.55	111.19	109.61	111.43	110.24	111.1	110.63	110.94	109.96	111.11	109.99	110.54	110	109.92	110.93	109.52	110.12	108.83	111.84	113.07	111.27	109.31	110.92	109.74	111.18	110.75	109.71	110.15	109.07	111.53	111.14	108.94	112.18	109.7	110.19	110.59	110.85	110.36	111.3	109.55	110.12	109.84	109.79	108.9	111.52	111.12	110.82	109.88	110.45
105.25	104.3	104.64	106.52	105.05	104.44	105.99	105.79	105.39	104.76	105.3	105.79	106.07	107.16	104.58	105.33	105.55	104	105.66	105.41	106.74	103.88	104.72	105.77	106.28	106.89	103.93	104.59	106.26	105.97	104.24	105.96	105.86	105.11	104.9	105.79	106.16	105.89	105.01	104.92	104.82	105.22	104.66	106.31	105.42	107.95	103.79	106.03	104.4	106.17
107.23	108.69	108.12	106.29	107.51	108.11	109.02	108.73	109.18	107.39	108.51	108.93	108.78	107.86	106.43	107.82	108.71	108.67	111.39	107.74	107.8	108.33	108.33	108.27	109.76	108.83	108.15	108.38	108.72	108.26	108.76	109.21	107.74	106.4	108.4	106.82	107.98	108.13	110.09	109.9	109.16	110.33	110.13	107.28	107.06	106.88	110.14	107.55	108.61	106.3
96.43	96.311	98.641	98.435	99.419	97.343	99.289	96.829	97.416	98.873	98.205	97.884	97.068	99.901	96.859	98.013	97.128	100.32	97.771	98.134	98.833	98.384	98.245	98.897	99.78	97.925	97.258	97.835	98.162	97.719	96.641	97.717	97.117	99.614	96.85	99.755	97.744	97.334	98.611	97.765	97.771	98.877	98.006	99.565	98.923	97.956	98.425	97.205	97.622	98.767
106.44	105.16	105.47	105.05	106.16	104.31	105.8	105.08	105.15	107	105.54	105.4	105.67	105.52	106.41	104.66	105.05	105.55	105.72	105.16	104.87	105.88	106.31	105.24	107.15	105.12	105.5	104.12	105.61	104.9	105.55	105.9	104.01	105.01	106.3	105.11	105.33	104.44	105.77	105.03	104.89	105.76	106.75	104.92	105.41	104.7	105.17	106.17	104.97	105.27
97.599	97.793	97.347	98.023	98.255	97.735	98.333	97.241	98.676	97.198	98.317	98.185	99.289	97.777	99.194	97.819	98.489	99.097	96.834	98.125	98.62	97.575	100.12	96.508	97.755	99.507	98.802	98.15	97.13	97.581	97.191	98.403	99.486	97.204	98.25	98.89	97.511	98.539	97.887	97.976	97.069	98.364	98.884	96.995	99.157	99.53	98.318	100.32	97.291	98.31
106.38	106.9	106.2	106.55	105.09	106.7	106.12	104.49	106.65	105.28	106.15	106.32	106.06	106.52	106.38	105.2	108.52	107.53	106.97	106.18	105.93	107.42	106.64	106.09	106.08	107.7	107.59	106.61	107.36	106.35	106.46	106.58	104.7	106.21	107.04	106.11	105.67	106.41	104.87	105.5	105.02	106.27	107.49	105.5	106.19	105.76	105.4	106.29	106.01	107.51
106.87	104.67	105.89	106.96	106.68	105.69	103.47	105.6	105.93	107.11	105.17	104.71	105.9	105.61	105.62	106.06	105.87	104.48	106.44	106.54	106.29	106.65	105.52	106.01	105.7	106.55	104.92	105.74	105.02	105.09	105.33	105.29	106.8	105.56	103.64	107.03	106.77	104.52	105.58	103.95	105.47	105.52	106.59	105.85	106.02	105.47	106.59	104.53	104.65	104.77
109.7	108.89	108.07	108.13	107.55	107.65	108.16	108.1	109.3	108.14	108.87	107.93	108.89	108.7	108.96	107.97	108.34	107.59	108.22	107.25	108.14	106.39	109.08	107.2	107.84	109.16	108.72	107.5	108.32	107.71	108.44	107.55	108.7	109.23	109.35	108.67	108.8	108.73	108.12	108.6	108.35	109.04	108.09	108.29	108.66	108.19	107.15	108.3	108.31	107.93
105.57	106.58	107.39	105.46	106.18	105.23	105.38	107.54	106.37	106.89	106.17	105.43	106.46	105.83	105.42	104.77	106.09	105.1	105.21	104.43	106.15	105.95	104.58	106.4	104.54	106.25	104.62	105.53	105.69	106.8	105.08	104.94	105.63	104.5	105.98	107.25	105.91	104.14	105.23	104.08	105.32	106.09	106.87	105.98	103.4	104.72	104.44	105.73	106.19	106.01
99.632	100.48	98.314	98.166	97.545	97.95	97.206	97.499	97.119	98.288	100.12	99.669	98.937	98.018	98.484	100.58	99.136	99.671	98.975	99.495	99.784	98.329	98.06	96.973	100.46	100.03	97.48	98.469	99.125	98.653	97.114	97.491	100.79	99.134	98.512	99.301	98.976	99.818	99.394	97.613	97.823	100.14	97.742	98.833	98.96	98.236	98.627	99.582	97.045	98.638
109.21	109.61	106.54	107.41	108.34	108.07	108.17	107.72	107.01	109.3	108.33	107.33	108.7	107.43	107.67	107.83	107.56	106.44	108.27	108.15	108.77	107.04	108.74	108.76	107.43	107.42	108.31	107.53	108.97	107.94	107.11	107.75	107.66	106.89	107.8	107.63	108.41	109.07	107.41	107.17	108.41	108.51	106.66	106.73	108.26	106.76	107.38	109.52	107.23	108.96
106.89	106.34	106.35	105.59	106.89	106.83	105.97	106.66	108.03	107.33	106.35	105.49	105.99	104.56	107.67	107.47	105.63	107.9	106.05	107.52	105.23	106.99	105.31	105.32	107.58	107.19	107.83	106.25	106.5	103.91	107.68	107.14	106.86	105.32	107.26	106.6	105.12	105.45	105.58	107.05	104.86	105.91	106.62	107	106.4	105.01	104.51	106.13	106.02	108.11
98.05	99.28	99.689	97.7	97.376	97.643	98.112	97.196	98.043	96.562	98.632	97.185	99.507	99.016	97.921	97.58	97.433	98.991	98.286	97.843	98.976	98.104	99.897	96.62	99.699	99.501	97.645	98.549	97.751	97.642	96.786	98.606	98.877	98.224	99.015	98.721	97.377	98.834	99.023	98.917	98.791	98.348	97.962	97.759	97.086	97.547	98.482	98.584	98.134	98.386
104.59	107.01	106.97	105.53	105.76	105.07	106.62	107.39	106.76	105.33	105.26	105.66	105.87	106.46	106.54	106.2	106.13	106.6	104.93	106.09	104.55	106.42	105.75	105.07	106.08	104.09	106.5	105.62	106.44	104.95	106.15	105.77	105.44	106	105.48	106.3	106.19	105.38	106.79	104.54	106.3	105.04	103.72	104.66	106.35	104.64	106.57	106.04	105.79	106.86
108.58	107.34	108.96	108.6	108.87	107.55	107	107.09	108.41	108	107.93	107.24	108.31	107.92	108.03	107.82	106.2	107.32	108.12	106.91	109.04	107.19	107.89	108.13	106.95	109.97	107.53	106.71	108.48	108.73	109.54	109.36	108.06	106.23	108.91	107.55	107.55	106.39	108.3	109.3	107.71	108.19	107.41	107.78	108.49	108.2	108.13	108.86	108.61	106.74
105.39	106.13	106.51	105.97	105.04	104.97	105.49	104.92	105.33	105.58	106.97	107.29	106.26	105.95	106.99	105.2	105.92	105.83	105.4	104.87	103.8	106.84	105.75	106.49	104.84	105.97	104.68	103.93	105.96	105.01	107.07	104.2	105.32	105.52	105.41	106.86	105.52	105.43	106.61	104.83	105.33	104.95	105.6	106.24	105.62	104.97	106.24	106.44	106.06	105.36
106.76	106.69	105.91	107.45	105.5	107.91	105.08	106.57	107.06	107.04	105.9	105.55	106.61	106.44	107.77	107.89	106.35	107.3	107.86	105.89	106.86	108.05	107.1	107.33	106.12	106.57	105.98	106.18	107.42	107.31	106.75	107.31	107.15	107.42	107.83	104.93	106.75	106.63	106.64	107.37	105.73	107.47	105.54	105.63	106.35	105.72	105.01	107.84	107.52	106.83
105.95	105.78	106.4	105.86	104.65	106.05	104.47	104.77	105.16	105.34	105.55	106.86	103.64	105.59	104.24	104.58	106.43	106.19	105.9	105.32	106.72	106.51	104.64	105.81	104.8	105.36	106.23	107.01	105.57	104.34	105.57	105.83	106.69	104.99	106.49	105.55	104.76	105.83	105.48	104.91	105.99	105.83	105.98	104.47	105.39	105.52	105.8	104.26	105.92	104.98
98.253	97.229	98.894	98.986	99.075	97.871	98.019	98.529	96.448	97.913	97.231	97.09	98.104	98.43	97.602	96.277	97.87	97.159	98.486	97.325	98.28	98.038	99.306	99.877	98.32	99.038	98.011	98.627	96.237	96.041	97.645	99.766	97.144	97.03	97.242	98.717	98.913	97.94	98.094	99.354	98.632	97.852	98.63	98.388	97.347	97.69	98.111	99.325	98.025	98.221
107.49	108.42	108.1	108.04	107.86	108.21	107.44	108.47	109.2	108.81	106.92	107.71	106.89	107.8	106.84	109.5	107.87	108.05	105.03	107.96	108.08	108.67	109.4	107	109.4	107.54	108.13	108.12	107.95	108.11	107.36	109.57	108.59	108.34	108.2	107.48	109.54	107.72	106.82	107.69	108.26	108.36	108.58	107.81	107.6	108.03	108.33	107.89	107.13	109.06
97.098	98.143	98.61	96.703	97.538	97.188	98.727	98.36	99.127	97.324	97.18	97.884	98.32	98.435	99.372	98.299	98.985	99.75	98.476	96.873	100.58	97.732	97.792	98.964	97.023	97.244	98.445	97.656	97.664	97.557	97.283	98.458	98.133	97.712	97.902	98.942	98.68	97.152	97.797	97.07	98.631	99.354	97.58	99.201	97.352	99.099	98.863	98.3	98.53	96.203
107.44	106.28	103.81	104.43	105.48	106.99	104.01	104.94	106.28	106	106.91	105.34	105.13	106.43	105.12	105.1	107.14	105.27	104.95	104.73	107.31	106.07	106.1	104.46	106.24	104.91	105.89	106.38	104.94	106.36	105.32	104.38	105.76	105.09	107	106.4	104.52	105.2	106.38	105	105.04	107.08	104.5	103.91	106.16	104.9	106.74	105.61	106.43	105.53
105.01	103.8	105.16	106.33	105.58	104.56	105.09	104.71	105.54	107.1	105.71	105.95	104.07	105.6	104.69	106.52	105.22	105.88	105.38	105.87	104.62	105.47	103.65	107.1	105.22	106.25	106.89	106.8	105.52	105.33	105.4	105.18	105.74	104.77	105.62	103.99	104.61	105.12	104.32	104.46	104.98	105.11	104.34	106.84	106.68	105.23	105.74	106.63	104.72	106.39
98.72	98.823	97.355	96.888	98.028	97.723	97.808	98.686	98.37	96.723	98.638	98.189	98.234	96.857	99.532	97.98	99.013	98.428	98.857	96.622	97.142	97.636	97.787	98.538	97.875	98.194	96.141	97.54	98.716	97.672	97.444	99.076	97.851	98.322	98.986	99.08	97.708	97.318	97.059	98.05	97.596	98.112	97.415	97.092	98.654	96.825	99.097	99.606	96.835	98.701
106.49	105.58	106.5	105.17	106.16	105.17	105.58	105.17	105.34	107.93	104.21	106.05	103.97	104.22	105.49	105.51	104	104.84	105.62	105.4	105.13	106.69	104.65	105.16	106.63	105.58	105.09	104.86	106.8	105.84	106.45	105.64	104.63	105.41	104.22	104.8	105.14	105.94	105.3	107.65	106.7	105.27	106.29	106.15	105.78	106.34	105.15	104.7	104.42	105.62
98.554	97.079	97.082	98.947	98.391	98.286	97.858	98.163	96.444	99.475	98.903	98.23	97.875	98.072	99.408	97.043	97.002	97.348	97.507	98.07	98.394	97.744	97.341	97.645	98.69	97.679	98.579	96.925	97.652	98.324	97.028	98.811	98.482	97.202	98.258	97.944	98.099	98.059	98.538	97.601	98.75	97.703	97.379	99.301	98.947	96.867	98.11	98.152	97.076	96.583
105.99	105.91	105.74	105.85	107.57	104.91	105.57	104.78	105.11	105.94	107.35	105.21	103.91	104.59	105.38	106.53	106.33	104.95	106.53	105.75	105.85	106.41	105.86	104.76	105.54	106.76	104.53	105.15	105.83	106.08	106.52	104.35	106.22	104.69	104.05	105.52	104.72	104.92	104.58	106.14	104.55	105.35	105.39	104.59	105.31	105.07	106.35	107.44	105.08	106.52
98.592	98.067	98.61	97.865	98.432	97.71	97.571	96.937	98.998	98.489	99.933	95.755	99.083	97.151	97.836	97.646	97.028	97.018	100.28	97.789	97.875	98.838	97.527	98.13	97.562	98.63	99.569	100.28	97.668	98.405	96.549	97.725	99.463	99.33	99.32	97.863	97.759	97.709	98.053	97.855	96.567	97.821	98.442	96.668	98.707	98.517	97.478	98.222	97.894	99.604
110.27	111.73	108.79	109.35	108.48	112.47	110.33	110.45	110.3	110.45	109.76	110.31	109.42	108.84	110.32	110.13	110.39	112.02	111.77	111.17	111.38	111.65	109.83	110.29	109.87	110.28	110.67	110.81	109.17	109.57	110.13	110.88	110.24	108.83	109.1	111.2	109.94	108.96	110.28	111.41	108.25	110.59	110.01	111.35	108.82	108.56	111.21	112.27	110.45	111.04
106.63	105.62	105.19	104.13	105.35	104.6	104.7	107.72	105.54	105.15	103.53	106.82	105.08	104.98	106.03	105.39	105.79	105.8	106.22	105.82	104.31	105.03	106.75	107.79	105.5	105.89	104.62	107.09	107.21	106.05	104.34	104.64	107.88	105.52	105.34	104.87	105.73	104.5	106.09	105.62	105.97	106.51	105.12	106.04	104.62	104.98	106.32	105.19	105.38	106.37
108.81	108.22	107.68	108.7	108.07	108.85	108.97	108.34	108.76	107.81	107.55	109.09	108.35	109.34	108.28	107.14	108.15	109.45	108.42	107.75	106.2	108.51	107.82	109.03	107.68	110.21	109.32	107.66	107.77	109.87	106.92	107.04	109.01	107.76	109.36	109.05	107.77	107.83	107.35	107.01	109.8	107.32	109.08	109.05	109.88	108.05	108.36	107.62	107.8	108.33
106.86	106.44	104.52	105.93	105.19	105.92	105.34	106.28	104.66	106.57	104.44	107.49	106.19	104.68	105.59	105.78	105.44	106.69	105.7	106.51	105.49	105.43	106.74	106.25	105.87	106.31	103.96	105.6	104.97	105.23	105.11	104.64	105.01	106.33	105.26	106.63	106.7	104.71	105.38	106.09	105.84	104.56	104.3	104.74	104.63	105.14	106.11	106.68	106.17	105.12
106.05	105.85	105.92	105.54	107.71	106.39	107	107.41	104.34	106.98	106.9	105.12	105.6	106.76	104.81	106.83	106.88	106.76	107.9	104.57	106.41	105.98	105.81	108.17	106.6	106.7	106.24	105.81	105.8	105.74	106.8	106.34	108.28	107.72	104.56	105.23	106.19	106.48	104.82	106.78	106.75	106.51	107.31	105.11	107.09	105.73	105.3	106.9	106.54	104.22
106.07	104.13	106.47	104.58	107.75	105.89	107.01	108.28	106.34	105.89	107.43	106.21	107.23	106.61	105.34	106.94	106.05	105.31	107.03	107.79	106.04	107.13	106.37	106.33	106.4	106.18	105.41	105.85	106.16	107.81	105.73	106.71	106.09	105.04	104.9	107.58	106.99	107.82	107.59	106.91	105.72	107.12	106.21	106.14	105.77	105.3	107.02	107.13	106.5	105.48
99.1	98.252	98.896	98.825	99.936	96.675	99.729	100.83	98.859	98.183	98.853	98.483	99.934	99.519	99.08	99.903	99.092	99.569	99.721	99.495	100.01	98.5	99.966	98.983	99.003	99.251	100.72	98.17	98.352	99.6	98.002	98.693	99.556	98.724	99.412	99.5	99.1	96.565	99.939	98.122	99.247	98.178	99.711	97.919	98.955	99.353	99.121	98.154	98.878	99.027
106.69	107.81	103.81	106.28	105.87	105.53	106.92	105.02	106.14	106.38	105.64	103.77	106.84	105.57	106.37	105.78	105.27	106.08	105.97	105.67	105.77	104.45	106.17	104.26	105.72	106.02	105.48	105.73	105.26	105.73	104.92	105.82	105.36	105.48	105.48	103.26	104.56	104.93	106.2	106.52	105.53	105.35	105.07	104.84	103.82	105.68	105.42	105.36	106.29	105.67
99.552	95.938	98	96.989	97.456	97.633	97.071	98.166	98.834	97.623	97.752	98.618	99.204	98.739	97.688	99.753	97.939	98.318	99.143	98.737	97.912	97.317	100.53	97.796	97.288	99.148	98.34	97.905	98.412	97.18	98.956	97.511	98.316	98.573	97.803	98.16	98.813	98.455	98.833	97.671	96.004	98.05	99.139	97.585	97.893	98.681	98.325	97.872	97.045	98.576
98.631	97.855	97.499	99.032	99.507	100.59	99.595	99.078	99.616	97.791	100.11	98.43	99.186	100.32	98.6	98.845	98.837	97.911	98.17	99.191	98.322	97.712	98.427	99.551	98.354	98.239	100.11	98.336	99.236	99.312	100.17	99.43	99.052	98.236	97.901	101.97	98.363	97.937	98.378	100.52	99.391	98.375	100.19	96.936	98.984	99.16	97.249	98.442	97.049	99.773
103.69	106.76	105.64	105.27	105.64	105.49	106.02	105.5	106.96	104.71	104.33	105.28	104.56	106.62	105.98	105.71	105.05	106.13	104.48	106.17	106.05	106.22	104.96	106.72	105.41	105.41	105.81	104.66	104.69	106.12	105.09	104.98	105.32	104.15	105.5	105.59	105.99	106.29	105.35	105.09	104.82	105.41	104.24	107.03	105.76	105.55	105.02	105.62	105.34	105.85
98.963	98.936	99.186	98.398	100.05	99.903	98.303	98.455	99.558	99.31	99.933	99.915	99.435	99.906	99.28	100.13	98.88	98.22	99.087	98.993	100.2	98.968	98.752	98.221	98.585	98.818	98.714	97.275	98.98	99.155	97.716	97.359	97.957	98.909	98.205	99.011	97.779	98.811	99.172	97.938	97.888	99.817	98.671	98.21	100.28	98.944	98.513	99.529	98.543	100.03
98.514	98.669	96.621	98.466	97.564	98.153	99.229	96.191	100.19	97.811	98.713	99.162	98.617	98.53	97.274	98.387	98.791	97.452	99.107	97.262	97.565	97.778	99.693	97.929	98.2	98.927	99.372	97.995	98.14	99.154	99.543	98.077	98.388	100.3	97.152	99.069	99.371	98.234	97.65	98.199	97.791	99.603	96.063	98.929	97.843	97.551	98.131	100.09	98.807	98.701
98.822	98.847	99.142	98.061	99.234	99.545	98.602	98.847	98.736	99.105	96.699	99.168	98.178	98.108	99.398	99.567	98.86	98.474	98.61	98.478	98.119	98.852	99.222	98.65	98.278	100.26	99.086	99.452	99.176	98.704	99.062	99.021	99.747	97.228	97.562	97.894	98.572	97.21	100.26	98.351	99.455	98.546	99.886	98.592	98.468	97.903	98.717	98.143	99.908	98.32
104.65	108.26	106.63	105.62	106.62	106.44	106.74	106.77	106.67	106.08	106.42	106.16	105.31	105.36	106.18	107.39	106.65	107.15	105.66	106.59	106.72	105.68	106.11	108.08	106.63	106.08	107.73	107.08	107.89	106.1	106.34	107.05	106.88	106.42	106.21	106.37	107.06	106.78	105.83	107.92	106.42	106.6	105.42	108.15	106.34	105.93	107.61	106.96	107.32	106.51
97.253	99.044	97.511	97.613	96.474	98.214	98.146	97.488	98.524	97.786	98.586	96.923	97.249	98.43	98.167	98.842	98.343	99.148	98.115	98.112	98.126	97.411	98.348	97.429	99.189	97.605	96.847	97.469	98.302	96.844	96.822	99.408	98.91	98.342	97.508	97.962	96.691	97.892	96.755	97.862	98.033	98.722	98.164	98.432	98.146	97.63	97.43	100.23	98.386	97.637
99.011	99.381	98.251	97.038	98.036	97.808	98.431	97.231	97.312	98.265	98.376	98.674	99.675	100.66	97.599	99.535	98.035	97.348	96.092	97.905	96.807	98.314	98.523	98.467	98.612	98.681	98.596	97.636	99.918	95.509	97.577	98.892	98.017	98.5	98.478	97.413	97.94	97.404	99.006	97.687	97.774	99.136	97.158	97.165	98.076	98.619	98.359	96.667	97.33	98.208
105.66	105.53	105.99	105.45	105.45	105.44	104.7	105.08	104.9	105.38	105.55	106.58	105.35	106.08	106.31	105.38	104.2	104.86	105.01	105.43	106.38	105.92	106.23	105.43	105.26	106.45	105.7	105.88	104.67	106.11	105.9	107.17	106.63	105.09	105.16	106.13	107.48	106.37	105.81	105.81	107.08	105.77	105.07	106.1	105	107.66	106.49	105.15	106.23	106.39
106.35	104.93	104.76	105.34	105.88	104.2	106.47	105.12	106.23	105.52	105.29	105.48	105.71	105.46	105.3	104	104.08	104.99	105.39	105.05	106.37	105.75	107.19	105.27	104.83	104.27	105.89	104.1	106.19	105.66	105.74	105.54	105.35	106.3	105.22	106.01	106.17	106.04	105.55	105.95	105.17	104.27	107.92	107.72	106.86	107.1	104.93	107.24	106.39	104.51
105.07	105.72	105.83	105.58	104.84	104.57	104.99	105.89	107.1	105.41	105.59	104.3	105.61	104.55	105.75	106.12	105.74	104.68	104.9	106.24	105.65	106.13	107.53	107.83	106.57	105.52	103.93	106.65	104.91	105.99	106.71	106.46	105.38	105.79	105.97	105.5	104.86	104.44	105.82	105.77	104.84	104.9	106.51	105.21	106.25	105.69	105.82	105.07	104.83	105.27
107.3	109.69	109.43	108.58	107.43	108.49	108.56	108.62	109.25	109.53	108.03	107.19	108.66	109.86	109.21	109.2	108.43	108.19	109.73	107.15	108.86	108.59	108.12	109.6	107.81	108.59	107.88	108.4	109.81	108.15	107.76	110.36	109.38	108.51	108.95	108.86	109.4	108.22	110.38	109.6	106.96	107.68	108.31	107.36	109.81	107.84	107.99	107.58	107.07	107.61
99.049	99.386	99.344	100.83	100.52	101.05	99.246	100.16	99.563	100.42	99.997	98.879	100.25	98.906	99.309	99.437	100.55	98.991	99.997	100.45	99.573	100.43	99.992	98.421	99.871	100.08	98.251	100.17	100.76	99.961	99.779	99.495	101.72	98.943	100.53	101.52	99.631	100.78	99.688	100.78	98.749	99.486	99.606	99.898	98.461	100.08	100.58	100.86	101.07	100.44
105.48	105.57	106.38	104.75	105.43	105.94	104.65	104.99	106.11	103.85	106.45	106.83	104.56	105.84	105.97	105.57	105.25	106.07	105.87	106.82	107.31	107.52	104.27	104.75	106.38	105.69	105.16	105.4	105.68	104.1	105.04	106.84	106.15	104.77	103.97	104.68	106	105.66	105.33	104.13	104.76	104.23	105.91	107.6	105.16	105.13	105.46	105.45	105.04	106.28
104.86	106.26	105.98	106.6	106.2	106.12	106.63	106.45	106.18	104.99	105.46	106.76	105.67	106.5	106.71	107.24	105.45	106.42	105.76	106.7	106.55	107.74	108.26	107.13	106.57	106.98	106.98	106.37	107.07	106.97	105.98	107.43	105.89	105.91	106.25	108.06	105.18	106.1	108.07	104.59	106.38	106.66	107.2	105.75	105.69	106.66	106.5	105.55	107.48	106.24
107.09	106.46	106.73	105.38	107.22	106.5	107.12	105.42	107.14	106.64	106.9	105.82	106.37	106.82	107.18	105.02	106.71	105.55	107.6	107.07	105.44	104.11	106.19	107.77	105.22	106.35	106.39	106.45	105.6	106.28	105.58	106.35	105.69	106.91	107.11	106.67	107.26	105.89	105.38	107.53	106.29	104.35	104.95	106.88	107.02	107.21	105.55	105.74	107.32	104.31
110.35	110.62	109.72	110.04	111.48	111.19	111.07	111.49	110.5	110.35	110.29	109.96	111.67	111.56	110.38	111.03	110.49	109.9	110.74	111.39	110.75	110.83	109.93	109.6	109.79	110.49	108.83	109.22	109.37	110.14	110.55	110.01	111.93	111.29	110.29	110.92	111.22	109.66	110.68	110.35	109.48	110.25	110.15	110.03	111.15	110.56	111.72	109.74	110.77	111.7
108.27	108.24	107.06	109.03	108.04	108.34	106.66	107.61	107.01	107.69	106.11	109.72	107.47	108.66	106.74	106.03	108	106.52	108.07	109	107.67	108.64	106.75	108.37	108.65	107.24	109.05	109.28	108.23	106.49	106.95	109.66	106.88	107.65	108.53	108.18	108.33	107.2	107.67	108.07	109.07	109.02	108.54	108.34	107.35	107.95	107.98	108.46	106.48	106.66
100.07	99.823	97.703	98.172	98.024	98.039	97.51	99.475	98.86	98.4	98.228	97.997	97.47	97.317	98.049	97.742	96.258	98.35	97.848	98.591	97.901	99.448	97.649	98.57	98.732	97.727	97.973	99.572	97.853	97.658	98.359	98.73	99.59	98.947	98.354	97.075	97.142	98.1	99.056	97.577	98.895	97.777	97.062	97.882	96.169	97.94	98.263	97.139	98.519	97.489
109.67	108.31	108.67	109.35	108.68	109.06	106.56	109.32	109.19	108.04	107.51	107.33	108.61	107.41	108.26	108.38	108.21	106.71	109.2	110.03	108.74	107.26	108.14	108.4	108.72	108.04	109	107.65	109.45	109.52	109.71	108.04	108.6	108.89	108.98	108.52	107.1	107.42	109.05	106.98	108.25	107.74	107.78	108.37	108.34	106.93	109.16	108.36	109.11	108.87
107.67	106.74	106.8	107.14	108.56	107.25	108.19	109.06	108.97	106.57	107.52	107.1	108.87	107.45	107.37	106.25	108.89	107.67	109.33	107.29	107.43	107.02	108.73	108.44	107.91	109.55	108.28	108.02	108.13	108.08	107.94	108.65	108.42	108.5	106.72	107.92	107.02	109	108.5	108.93	107.63	107	106.17	106.98	108.88	107.59	108.07	107.46	108.59	107.9
105.66	107.52	107.2	105.53	106.34	105.69	107.15	105.14	106.02	106.15	108.4	105.55	105.26	105.38	106.43	106.14	106.95	105.53	106.06	106.14	105.58	106.79	106.47	108.43	107.11	105.32	106.19	105.52	105.55	105.03	106.45	107.54	105.22	105.99	106.74	105.31	105.77	106.17	106.41	106.6	106.22	107.91	106.47	106.95	106.64	104.68	106.82	105.75	106.65	106.59
108.37	109.18	108.88	108.52	108.55	108.44	108.07	108.15	109.85	108.37	109.29	109.11	108.56	107.03	108.64	107.35	110.44	109.63	109	109.84	106.85	108.23	109.5	110.45	110.26	107.46	108.78	107.9	108.55	108.67	106.55	107.25	109.08	109.47	107.69	108.03	107.29	107.39	108.92	109.02	108.93	109.33	109.02	107.66	108.86	108.77	107.75	108.03	108.03	107.46
105.37	106.84	105.53	104.43	103.82	105.71	105.03	104.87	104.74	105.52	103.77	105.86	105.28	104.11	107.44	104.74	105.26	105.53	105.17	104.76	105.33	106.09	105.96	106.97	104.88	105.21	103.45	105.77	106.04	105.68	105.2	106.73	104.77	103.64	104.51	107.1	105.71	106.16	104.96	105.05	104.76	104.77	104.75	106.07	105.77	105.09	105.13	103.93	105.21	106.4
105.16	105.94	105.25	105.73	104.78	105.47	105.79	105.89	105.6	105.54	106.95	106.63	104	106.61	104.48	104.36	105.33	107.39	106.52	106.05	105.43	104.1	105.65	106.25	105.03	105.1	106.91	105	106.37	105.34	107.2	105.87	105.62	106.86	106.69	104.05	107.42	106.18	105.73	107.11	106.3	105.47	104.89	104.48	104.73	104.34	105.7	105.82	105.23	105.41
101.88	102.38	103.28	105.31	103.36	103.48	102.2	102.11	101.95	103.6	103.11	100.51	102.39	102.44	102.88	101.79	103.37	103.48	104.82	103.74	102.27	102.78	104.04	103.22	103.08	103.05	103.12	102.96	103	102.51	103.64	102.49	100.7	103.56	102.25	102.45	102.3	102.83	102.14	103.53	103	103.77	103.01	101.49	103.01	103.31	102.79	103.07	101.9	102.15
106.65	108.39	106.87	105.86	107.4	107.14	106.8	106.89	106.02	106.78	105.95	105.94	107.29	105.68	105.57	105.94	106.41	107.6	108.54	105.12	105.37	106.87	106.23	106.58	105.9	105.61	106.02	107.19	105.18	107.94	107.44	107.96	106.91	106.43	107.86	107.55	105.64	105.02	105.81	107.24	108.63	106.31	106.87	106.53	106.44	106.43	105.39	107.08	106.29	105.56
106.56	109.6	106.44	108.07	108.89	109.15	108.21	109.22	108.4	109.56	108.4	107.91	107.4	108.79	108.66	109.65	106.11	107.19	108.06	108.02	108.27	108.52	107.66	107.51	108.03	109.51	107.7	107.4	108.79	106.2	108.01	109.88	108.45	107.73	108.19	108.94	109.11	109.22	108.25	107.95	106.54	108.93	109.8	109.91	108.26	109.39	107.99	108.24	108.27	106.85
106.37	108.44	110.22	106.92	107.31	108.58	108.19	107.83	107.88	108.63	107.8	108.8	107.94	107.76	107.96	109.5	107.68	108.8	108.33	107.88	107.68	108.54	107.38	108.1	107.51	108.85	108.05	105.82	108.73	107	107.57	110.23	108.99	107.16	108.23	107.18	107.96	109.44	106.94	107.42	107.98	107.7	110.96	108.77	109.16	105.58	105.95	107.33	108.46	107.5
98.584	97.914	98.198	98.558	98.07	97.174	99.315	98.109	99.632	98.474	99.003	100.03	98.883	98.994	98.333	101.48	98.289	97.638	98.388	99.171	99.167	98.577	99.75	99.618	99.15	97.521	99.241	98.568	100.03	99.434	98.974	100.45	97.445	98.548	99.921	98.341	98.786	97.525	100.36	98.319	97.585	98.206	98.444	100.15	98.63	99.538	99.769	98.401	98.059	99.053
98	99.646	100.05	100.21	98.299	101.99	100.58	100.28	98.928	100.02	99.548	99.886	101.2	98.771	100.32	101.79	98.928	99.712	100.05	101.01	101.31	99.011	99.465	99.134	101.63	102.07	99.815	100.75	99.616	100.26	99.424	100.48	100.87	100.88	100.17	100.34	100.08	101.67	99.008	98.746	100.02	100.3	100.52	101.07	101.39	99.245	101	101.73	100.51	99.525
107.9	104.08	105.44	104.86	107.09	106.59	106.53	106.64	106.36	106.35	107.68	105.44	105.91	106.01	106.76	106.18	104.44	106.45	106.78	105.93	106.34	105.52	107.39	105.97	105.18	106.34	104.94	106.39	106.52	105.3	105.95	104.42	106.05	107.46	107	106.5	105.99	105.27	107.32	106.13	106.73	107.38	105.73	108.5	106.35	105.53	106.92	105.38	106.32	104.49
99.094	97.933	97.573	98.428	97.657	97.882	97.781	98.069	98.728	97.339	100.13	99.293	98.626	97.1	95.63	97.668	97.494	98.613	99.63	97.491	98.048	98.947	98.965	97.714	99.341	98.56	99.15	99.379	97.884	98.319	96.013	98.349	97.626	98.93	97.249	98.218	98.517	97.638	98.267	98.169	97.191	98.44	96.898	97.512	98.996	98.05	98.296	96.533	98.443	97.144
107.25	106.39	107.1	106.98	106.59	107.02	106.3	105.48	105.97	106.32	106.76	105.61	105.09	105.7	106.59	105.92	107.27	105.89	107.08	105.9	106.52	105.71	106.71	106.05	104.98	106.09	107.47	104.23	106.27	105.22	105.22	106.04	107.53	107.21	106.43	108.06	106.25	106.29	107.29	105.65	106.67	107.09	106.7	106.24	106.88	106.01	106.41	106.73	106.55	105.93
100.41	99.79	98.714	100.91	100.21	100.41	101.19	100.59	100.99	100.4	101.33	101.99	100.64	99.737	100.97	100.9	100.72	99.89	100.83	100.01	99.546	101.36	100.86	101.32	100.56	103.09	100.04	101.51	99.667	100.57	100.43	100.73	100.12	99.331	99.342	99.508	100.7	101.17	100.43	101.66	100.8	101.09	99.748	98.394	100.44	100.19	99.067	101.01	102.06	101.04
99.695	97.171	97.265	96.68	99.338	99.325	96.731	96.699	98.32	97.387	98.296	98.545	99.655	99.001	98.745	99.605	98.495	98.9	97.213	96.515	98.676	97.088	97.698	98.002	97.65	98.654	99.92	97.925	99.04	98.517	97.264	98.618	96.315	97.631	97.509	98.069	97.584	98.269	98.243	97.4	97.346	96.977	98.662	97.908	97.875	99.612	97.919	98.035	98.22	98.035
102.06	100.1	99.545	100.56	100.41	100.22	100.33	101.06	99.369	100.51	101.85	99.865	100.1	101.42	97.761	99.569	100.43	100.42	101.62	100.75	100.47	101.53	100.06	99.262	99.272	101.09	101.92	100.68	100.53	101.11	101.65	101.62	100.44	101.52	101.22	102.37	100.72	100.07	99.622	99.238	101.55	101.43	101.04	100	101.79	100.69	99.883	100.7	99.675	100.66
107.39	105.35	104.64	106.88	106.11	104.3	104.21	103.87	106.17	106.33	105.01	106.08	105.59	105.35	104.13	107.09	106.36	107.34	105.68	105.61	103.94	104.87	103.62	105.99	106.46	106.52	106.35	106.61	106.25	105.51	105.26	105.94	106.02	106.59	107	104.73	106.47	105.89	105.1	103.84	105.69	106.88	106.2	105.81	106.55	106.31	104.68	105.88	104.49	105.22
98.02	100.09	101.41	98.812	97.948	99.753	99.679	98.336	100.29	98.906	98.32	97.464	99.884	98.653	98.188	99.658	99.832	98.829	99.124	99.588	99.373	98.99	99.367	99.035	98.797	98.275	99.119	98.756	99.476	98.563	98.648	99.932	97.658	98.459	99.648	99.407	100.2	99.684	97.234	98.17	99.652	101	98.664	97.682	99.626	98.732	98.941	97.814	101.76	99.302
106.64	104.9	106.71	105.42	106.16	105.71	105.37	106.38	106.75	105.26	105.38	105.67	104.43	105.27	106.46	103.51	106.52	105.32	106.38	104.42	105.22	105.66	105.17	105.17	104.97	106.19	105.66	107.01	104.85	105.23	105.01	106	105.61	103.55	105.46	105.35	106.16	105.87	106.87	105.12	105.22	105.61	104.69	104.27	104.01	105.49	105.78	106.93	104.49	106.21
105.96	105.38	106.24	107.09	106.81	107.9	105.84	105.18	105.38	106.97	106.6	107.05	105.05	107.92	108.16	105.76	106.14	106.74	108.21	105.26	106.46	106.02	105.81	104.38	106.69	105.93	107.83	106.65	106.25	107.19	106.33	106.54	106.81	107.15	104.68	107.44	105.49	107.15	105.84	107.04	107.59	106.76	107.25	106.86	107.23	106.04	107.01	106.12	107.15	107.21
106.67	106.62	106.2	107.05	106.93	106.05	105.76	107.37	107.1	106.49	105.04	107.31	107.65	107.33	106.26	105.74	106.45	108.1	106.85	107.24	106.88	106.4	107.3	106.53	106.31	107.7	107.25	107.76	108.31	107.12	108.51	106.62	106.43	106.41	106.23	106.35	106.77	105.47	106.55	106.87	105.81	107.88	105.88	105.41	105.23	106.09	106.85	106.01	106.35	108.39
107.97	107.29	105.5	104.84	107.14	106.76	106.23	106.69	106.02	106.16	105.78	106.16	106.6	107.35	106.01	106.4	106.86	106.16	105.22	105.98	105.69	105.83	105.58	106.45	105.69	106.82	107.34	106.08	106.63	106.76	106.8	107.27	106.1	105.49	105.88	106.36	106.02	106.52	105.59	106.1	105.35	106.48	106.3	105.41	104.98	106.7	108.28	106.22	106.01	108.2
108.73	106.89	105.81	107.16	106.26	108.1	106.18	107.34	105.85	106.78	106.83	106.82	107.79	104.8	106.31	107.08	106.1	108	108.13	107.38	104.98	106.38	107.56	106.21	106.08	105.38	105.48	105.97	107.57	107.15	105.65	105.17	106.44	107.18	106.39	107.43	106.63	106.68	106.92	106.22	107.61	105.52	105.64	106.83	106.79	105.52	105.7	106.08	104.94	108.34
108.21	107.82	107.42	107.92	108.13	106.08	105.84	106.49	108.68	107.54	107.68	108.52	109.25	106.22	106.4	108.45	107.46	108	108.27	107.41	107.84	107.38	108.46	107.23	107.31	106.69	107.98	108.57	106.5	107.78	107.19	107.8	107.09	107.6	107.01	108.62	108.98	108.04	106.9	106.86	108	108.33	106.83	107.6	107.5	106.85	108.55	108.87	106.96	108.6
106.1	105.45	105.02	106.69	104.78	104.72	107.03	107.84	106.4	105.06	107.2	106.31	106.78	104.76	106.09	104.57	105.37	104.73	105.8	107.2	106.32	105.48	105.56	106.07	106.04	107.07	106.04	105.38	105.76	107.59	105.33	104.67	104.63	105.59	105.84	105.37	105.49	105.85	104.59	106.08	105.94	105.43	106.62	107.38	104.8	105.98	106.78	106.14	105.05	106.21
108.19	108.61	108.3	110.53	108.59	109.54	109.5	109.93	108.15	107.65	108.85	108.94	108.39	107.88	107.15	108.02	109.08	108.27	108.74	106.94	107.45	107.9	107.26	108.67	106.67	107.02	107.18	107.36	107.71	109.05	107.99	107.84	107.98	107.98	107.21	109.38	108.41	108.77	109.25	108.9	108.71	106.4	108.22	107.58	109.39	108.67	107.24	108.17	109.13	108.63
101.98	102.45	101.32	102.16	102.5	102.46	103.68	103.88	101.79	101.48	105.41	103.6	102.74	103.43	102.75	103.06	103.77	102.51	102.31	102.03	103.13	102.79	102.2	102.39	103.46	103.72	102.41	101.94	103.68	104.84	102.95	101.65	101.67	102.29	103.46	101.83	101.08	102.65	101.61	102.17	102.87	101.49	102.77	100.72	101.8	103.45	102.86	101.42	102.62	103.56
97.514	98.845	98.087	98.847	98.773	98.35	99.729	99.458	99.031	95.864	99.236	98.108	96.664	98.57	98.084	98.154	98.756	97.222	95.089	98.291	98.695	97.617	98.101	99.123	98.396	98.389	98.393	99.258	97.787	97.919	97.69	97.493	98.394	97.407	96.919	98.557	97.591	96.829	98.226	98.494	97.254	98.739	98.256	98.847	98.304	97.785	98.058	99.187	100.03	96.346
106.86	105.88	107.86	105.49	105.27	107.25	105.76	106.48	106.02	106.14	106.25	104.56	106.59	106.91	105.84	105.66	105.75	107.28	107.32	108.46	105.68	105.66	106.25	106.89	106.49	106.08	106.66	107.13	106.56	107.18	106.52	106.56	106.27	105.9	105.68	107.16	105.38	106.5	105.61	105.63	105.78	107.28	106	104.02	106.71	105.6	106.47	106.81	106.13	106.55
97.898	97.289	98.871	99.236	97.824	98.215	99.422	98.197	99.401	98.385	97.7	99.784	98.84	99.391	99.16	99.696	96.951	98.534	99.655	99.675	98.716	98.387	99.089	98.094	98.745	100.12	97.533	98.595	98.549	99.01	97.731	99.502	98.294	98.096	99.329	100.19	99.352	97.565	98.033	98.017	98.883	98.251	97.885	99.244	98.001	100.96	98.062	99.382	99.408	99.368
100.38	99.978	99.694	101.49	100.85	100.11	101.04	99.944	100.83	99.295	101.16	99.147	100.1	100.15	100.46	99.768	98.831	99.843	99.402	100.33	99.743	100.04	100.35	99.663	98.704	100.56	100.13	100.28	100.07	100.02	100.42	99.109	100.81	99.16	99.956	99.136	100.23	100.2	99.638	101.03	99.092	101.15	99.889	100.84	99.678	99.736	101.14	99.817	101.48	100.29
107.44	106.56	106.8	105.28	106.67	107.86	106.43	107.42	106.65	106.37	106.79	107.41	106.54	107.65	106.55	108.27	106.02	106.18	105.92	107.4	106.47	106.53	107.8	106.48	106.84	107.46	104.25	107.35	106.89	105.63	107.39	107.92	106.73	107.86	107.19	106.88	105	105.91	104.67	107.04	106.26	104.73	104.95	106.44	107.13	106.64	105.9	106.37	106.3	106.2
101.77	99.847	101.1	101.39	100.48	101.57	101.84	100.21	100.84	100.29	102.65	100.79	99.448	101.44	99.278	99.658	99.998	100.91	99.565	99.576	101.69	100.04	102.71	101.4	99.002	99.832	100.04	99.997	99.216	101.09	99.734	100.2	99.379	98.902	99.449	100.04	99.903	100.11	100.48	99.787	99.845	100.37	101.37	100.93	99.79	99.958	101.21	101.12	100.36	99.835
98.702	98.301	97.057	99.45	97.726	97.509	97.646	98.784	97.95	99.624	96.454	98.109	97.648	96.625	98.05	98.974	99.261	98.019	98.03	97.923	99.366	100.5	98.685	96.665	98.214	98.853	97.781	98.005	97.206	99.122	96.808	98.928	96.385	97.926	99.359	98.19	97.884	97.338	96.745	98.84	98.513	96.053	97.517	97.131	97.886	96.999	98.046	97.249	98.738	98.1
97.721	99.457	98.249	97.737	98.546	98.277	99.827	96.987	97.48	98.167	98.098	98.564	99.202	96.959	98.368	97.487	97.914	97.514	98.22	100.45	99.226	97.896	98.196	98.208	98.078	96.15	98.481	98.181	96.725	98.022	97.517	97.447	98.241	98.935	98.335	97.926	98.797	97.183	97.897	99.151	96.935	98.005	97.587	98.141	99.356	97.459	97.214	97.412	97.862	97.627
108.39	108.68	110.91	110.33	110.55	109.46	109.6	110.8	111.63	109.73	109.53	109.24	110.17	110.27	110.17	111.23	110.63	110.81	110.74	110.49	111.08	110.48	111.72	110.5	110.29	110.38	109.86	109.89	108.81	110.88	109.12	111.75	110.92	110	111.12	110.9	110.26	108.55	109.46	110.94	110.19	110.51	110.65	108.89	110.14	110.13	110.79	111.55	110.27	109.57
104.83	105.38	103.7	105.19	104.12	105.35	104.77	104.69	105.3	107.32	106.87	106.29	105.62	106.8	104.93	104.08	106.59	106.01	105.33	106.29	105.5	105.48	106.9	104.32	107.44	104.73	105.52	105.64	105.03	106.28	106.66	107.02	104.68	104.12	105.54	106.16	104.94	105.18	104.86	104.13	105.13	107.06	106.69	104.84	105.76	106.43	105.6	106.64	105.64	106.54
104.97	106.44	106.7	106.5	105.59	103.89	106.6	105.83	106.27	104.79	105.06	105.32	105.24	105.25	105.57	104.94	104.58	105.55	105.55	106.35	105.42	105.57	106.39	105.55	104.75	104.51	103.71	105.09	106.64	106.02	105.18	107.41	104.63	106.17	105.02	105.53	105.43	106.47	106.48	104.72	106.9	104.34	105.34	105.95	105.98	106.65	106.59	106.64	105.33	106.55
107.19	104.22	106.33	105.17	106.44	105.54	104.88	106.66	104.51	105.09	104.12	105.99	106.15	106.63	105.35	105.11	105.2	106.33	105.79	105.74	105.77	103.93	105.52	106.38	106.02	103.91	105.78	105.66	105.11	105.71	104.28	106.22	106.48	105.19	104.36	105.45	106.09	106.93	104.49	103.42	105.74	104.53	105.98	107.09	105.68	105.85	105.15	105.52	104.05	105.97
108.04	108.61	108.43	107.41	106.86	108.16	107.1	107.28	108.76	106.04	108.1	106.18	108.92	108.76	109.34	108.28	106.41	106.89	106.74	109.11	108.79	107.64	107.12	108.02	107.47	107.79	106.62	107.95	108.09	108.11	108.26	107.24	107.71	107.07	106.67	109.03	109.83	109.57	108.13	108.67	107.61	106.88	107.38	108.79	108.08	107.96	107.82	108.22	107.77	106.2
108.77	107.75	107.32	108.42	109.17	109.25	108.67	108.48	109.75	107.55	106.39	109.77	108.56	109.67	109.04	106.95	108.19	108.41	108.2	108.42	108	107.95	107.5	109.16	108.2	108.43	108.37	107.43	108.51	108.99	108.67	108.98	108.01	109.16	109.32	109.54	106.61	108.84	107.85	107.76	108.27	107.82	108.46	108.76	109.37	108.64	107.4	108.27	106.94	108.98
106.79	105.36	105.77	106.74	105.47	106.03	106.43	108.01	107.24	104.58	104.64	106.37	107.24	107	106.25	106.2	105.77	106.4	107.41	106.01	106.46	105.86	106.37	105.18	107.63	106.55	107.11	108.05	106.36	105.66	107.17	106.13	106.72	105.16	105.95	105.05	106.3	105.41	105.98	108.13	105.76	106.3	105.94	107	106.69	106.25	106.72	106.21	105.24	106
108.01	109.44	108.38	108.03	107.82	107.51	107.65	107.81	107.87	107.43	106.18	107.65	106.42	108.57	108.76	107.23	108.14	107.9	107	108.11	107.58	107.95	108.53	107.36	107.64	107.19	108.47	107.49	108.28	107.14	107.97	108.68	107.69	106.17	107.81	107.92	106.22	109.99	108.62	108.42	108.66	106.08	106.51	107.25	108.41	107.89	107.42	109.94	109.47	108.28
106.37	106.03	105.96	106.16	105.84	103.5	105.26	104.08	105.24	107.32	106.09	106.8	105.98	105.81	105.46	104.61	104.37	105.71	107	104.85	105.48	105.53	104.63	105.97	105.42	104.9	106.87	106.25	106.55	105.91	105.15	105.77	105.27	103.57	104.34	104.93	107.56	106.39	105.7	106.83	104.93	104.89	105.57	104.58	105.55	104.71	106.27	106.73	105.93	105.01
105.23	105.29	105.57	107.36	107.68	103.79	106.33	106.61	106.27	106.46	106.22	106	106.48	105.92	107.41	107.3	106.92	105.26	105.68	107.58	105.41	107.29	105.82	106.55	105.04	108.64	107.66	106.15	105.78	104.88	106.05	107.22	105.83	107.01	107.35	107.8	107.75	107.16	106.36	107.51	106.94	105.08	106.74	107.84	106.52	106.27	108.14	106.99	106.75	108.51
108.01	108.18	106.61	106.82	107.65	108.34	107.56	107.32	107.07	109.09	108.1	107.85	106.23	108.28	107.34	107.74	107.51	106.79	107.72	107.76	107.54	107.9	108.72	107.99	106.93	107	107.96	107.14	108.12	108.8	108.42	107.91	107.55	105.84	108.1	107.29	108.15	106.71	107.73	107.65	107.43	106.66	108.07	108.43	107.64	108.24	109.31	108.4	107.62	110.31
107.83	107.37	108.31	108.54	107.86	107.56	106.61	106.72	109.11	106.51	108.22	108.49	107.22	107.28	108.17	107.18	107.75	107.71	108.25	108.6	106.08	106.81	107.61	108.36	106.82	108.07	107.14	108.11	107.01	107.86	108.49	109.12	108.75	107.14	106.71	107.78	108.2	107.49	108.12	107.48	106.63	107.83	108.75	108.2	109.47	106.69	106.82	109.1	106.15	108.88
107.97	107.19	105.88	105.17	107.7	105.59	105.97	106.39	105.06	106.86	106.54	107	105.27	106.94	106.28	105.79	107.55	108.4	106.13	107.5	106.08	105.32	106.6	105.11	106.28	104.94	107.41	104.56	106.04	106.49	106.96	106.44	107.34	106.86	105.24	106.24	106.31	108.82	107.7	106.52	107.59	105.74	106.52	105.82	107.85	107.56	107.74	106.3	105.5	105.52
107.73	108.56	107.78	109.42	108.01	108.2	109.67	109.28	108.86	107.57	105.61	108.85	108.6	108.63	108	107.89	108.88	107.34	108.32	108.58	106.76	108.47	107.44	108.91	108.6	109.73	110.03	107.98	108.18	108.89	108.85	107.97	108.83	107.38	108.21	110	108.77	109.95	108.74	107.53	106.8	107.12	108.47	107.78	106.41	107.87	106.26	106.61	107.63	108.99
104.66	106.11	106.7	106.01	105.77	105.37	105.78	106.05	105.13	105.5	105.55	108.16	105.82	106.01	106.84	105.9	106.41	107.05	106.37	107.33	107.71	107.57	105.73	107.23	107.07	106.38	105.53	103.88	106	106.35	105.67	104.65	105.09	105.98	106.5	106.12	106.96	106.41	105.83	106.1	106.22	107.36	107.68	106.03	106.76	105.42	106.71	105.25	106.22	105.3
98.303	98.979	99.333	97.944	99.664	98.226	99.68	98.156	97.23	98.644	99.619	98.222	97.968	98.585	97.868	100.19	97.321	99.807	99.176	100.38	99.386	98.523	98.829	98.658	99.563	98.289	98.71	100.63	98.126	99.378	99.655	99.242	99.35	97.052	99.096	98.324	98.293	98.841	99.025	97.655	97.935	97.589	99.176	99.119	98.516	97.983	100.15	98.725	98.646	99.411
107.79	108.06	109.25	108.35	107.54	107.3	109.05	107.83	107.99	106.77	109.84	106.67	108.13	108.46	108.58	108.61	107.38	108.45	108.14	107.94	107.46	107.14	108.85	107.89	107.48	107.7	106.47	106.56	107.61	108.05	109.88	107.79	106.96	108.85	108.54	109.18	107.52	107.93	107.06	107.82	107.52	106.91	106.77	109.19	106.1	107	107.61	107.5	107.39	107.72
106.1	104.77	105.64	105.04	106.33	105.78	104.68	106.76	106.59	105.78	104	105.55	106.68	106.85	107.48	106.23	106.05	105.88	104.12	105.64	105.88	108.37	103.67	104.71	105.79	105.01	105.19	106.69	105.76	104.65	106.24	106.03	105.16	105.13	105.59	107.06	105.35	106.7	104.82	105.56	105.71	104.91	105.43	105.42	105.12	106.63	105.63	105.57	105.47	104.89
110.73	111.22	109.54	111.04	109.25	110.54	111.41	111.26	110.02	109.65	109.26	110.58	110.08	111.24	111.56	110.41	109.78	109.73	112.47	109.92	110.16	109.7	110.72	111.22	111.56	108.87	110.78	108.75	110.43	109.47	111.45	110.87	111.29	110.62	108.35	110.65	110.75	110.06	111.69	110.5	111.5	110.5	109.62	111.26	110.7	111.52	109.91	110.2	112.09	110.92
107.35	107.8	106.45	106.19	106.58	106.33	106.23	105.57	104.38	105.45	105.53	105.69	106.5	105.46	105.04	106.75	107.7	104.93	106.07	106.32	104.79	106.35	106.31	107.25	106.36	103.95	106.01	105.94	103.88	105.89	106.27	106.64	106.81	105.85	105.84	105.39	104.94	105.17	107.19	107.48	104.75	105.51	104.38	106.02	106.04	105.11	106.84	104.81	106.46	106
97.853	98.083	98.156	99.397	99.084	98.536	99.299	96.913	98.608	98.294	99.018	99.598	97.821	97.062	97.029	98.103	98.884	99.71	98.669	98.282	99.194	98.659	98.448	99.345	96.246	99.167	97.114	97.727	98.457	99.527	97.162	97.026	99.627	98.253	99.198	98.799	97.585	98.305	98.742	98.38	98.979	97.704	98.475	98.588	97.899	97.753	97.228	98.149	97.283	99.159
108.2	108.47	108.65	107.73	106.27	108.22	106.71	107.43	107.03	107.15	107.82	108.49	107.96	108.24	107.62	107.62	108.27	108.39	108.36	106.68	107.28	108.7	105.08	105.83	107.43	108.2	108.38	107.06	106.48	108.32	105.35	108.13	105.28	107.03	107.36	107.77	108.36	107.47	107.71	106.98	106.72	107.35	106.33	107.58	107.71	107.33	107.23	107.71	108.57	108.45
105.4	106.51	105.93	106.01	105.68	104.83	106.46	105.43	105.6	105.28	105.93	106.06	104.74	105.96	105.54	105.74	105.55	105.55	105.81	106.19	104.91	104.9	105.86	106.32	105.96	103.27	104.98	104.74	104.1	105.39	106.35	106.09	103.49	107.1	104.35	105.93	106.38	106.49	104.67	104.67	104.13	105.37	105.65	105.85	105.8	104.95	105.87	105.68	106.33	104.74
107.88	107.99	107.33	108.28	107.47	109.05	106.83	107.8	109.75	107.8	108.86	108.19	108.35	107.41	107.91	109.19	108.72	107.53	108.82	109.06	107.92	107.7	108.22	110.09	109.16	107.62	107.91	108.08	107.62	107.75	107.18	108.55	107.72	108.47	106.81	107.75	107.05	109.09	107.55	108.11	107.16	107.42	109.39	108.94	108.09	108.28	108.56	109.58	108.41	109.42
107.42	109.29	108.46	108.28	107.9	109.28	107.9	108.17	108.56	107.85	107.88	108.87	107.93	108.89	106.49	108.72	108.62	108.49	108.35	107.6	109.24	108.26	106.34	107.06	107.72	108.72	107.4	108.8	108.92	107.19	108.21	108.56	107.86	107.61	109.26	108.56	108.25	108.55	109.63	110.68	109.67	106.26	108.44	109.2	107.22	108.29	109.39	109.46	108.32	107.59
108.86	108.38	108.36	109.55	108.91	106.66	107.82	107.45	109.24	108.03	108.96	106.86	108.53	109.06	107.72	109.5	106.56	108.39	109.36	108.01	108.47	106.98	109.04	106.87	106.97	106.15	107.8	107.62	107.75	109.06	107.55	107.57	107.39	107.8	109.21	107.5	108.66	108.31	108.62	108.26	107.92	107.37	108.29	108.63	106.12	107.64	107.14	108.81	107.36	108.35
105.72	105.9	104.37	105.78	106.44	106.13	105.37	105.46	105.14	106.97	104.3	106.82	105.67	105.44	107.86	105.22	105.04	106.26	104.12	106.36	106.15	105.45	106.42	106.41	104.3	106.21	106.63	106.52	105.21	105.82	105.92	107.05	105.29	105.12	105.92	104.67	104.77	104.94	106.02	103.06	106.18	105.78	105.78	106.55	105.67	105.45	106.42	104.86	106.53	106.63
106.02	103.89	106.19	104.93	105.42	104.82	105.14	104.9	104.54	105.44	105.64	104.32	105.84	104.5	104.19	106.34	105.16	107.53	107.05	107.42	105.67	106.53	105.08	105.06	104.24	106.17	105.66	104.93	106.4	104.14	105.35	106.63	105.74	105.89	105.99	105.92	106.51	104.7	104.27	106.9	104.12	105.22	106.08	104.26	106.67	105.36	104.9	106.85	105.3	105.48
104.93	104.97	105.8	104.97	106.32	106.43	105.39	105.28	104.55	105.28	105.32	106.26	104.99	104.99	106.65	105.21	104.94	105.89	106.94	105.9	106.6	106.23	106.54	104.78	105.18	105.16	105.48	106.09	106.34	104.11	105.66	106.49	105.47	104.62	106	104.89	106.77	106.01	106.16	105.14	105.85	105.39	105.52	105.91	106.24	104.54	106.33	105.44	106.52	106.17
106.06	104.57	105.84	104.68	106.32	107.25	105.95	105.13	106.14	105.24	104.89	105.6	104.3	104.62	105.24	104.5	105.39	106.13	107.07	105.74	103.61	106.39	104.9	105.25	104.84	106.01	104.5	106.91	104.82	105.72	106.03	105.31	105.18	104.44	106.32	104.1	105.67	107.26	106.4	106.43	106.61	105.97	106.64	105.51	106.26	104.29	107.11	105.15	107.13	105.44
108.23	106.15	104.29	105.66	105.5	105.38	105.51	107.09	106.09	106.14	105.49	105.86	107.38	105.96	107.05	105.91	105.59	106.37	105.09	106.94	106.3	105.59	105.09	105.33	105.42	106.95	106.84	104.39	105.71	106.4	104.87	103.65	106.47	105.78	105.67	106.53	106.1	103.97	104.73	104.8	104.36	104.74	103.89	105.96	105.85	107.09	105.69	105.67	105.53	106.53
97.894	97.992	98.607	97.218	96.832	96.811	98.74	96.9	99.009	98.034	99.309	97.593	98.933	98.604	98.458	98.209	98.949	97.459	97.249	98.448	97.396	98.787	97.39	97.375	96.802	99.201	98.281	98.446	95.758	99.344	98.398	97.954	98.991	98.591	98.678	96.362	98.721	99.364	98.279	98.658	98.341	99.11	98.374	97.373	99.435	98.624	98.216	97.974	97.438	99.752
99.042	100.27	97.35	98.164	100.25	97.349	98.265	97.441	97.399	97.724	98.927	99.035	97.93	99.243	96.143	99.055	97.527	97.47	97.864	98.443	97.765	98.352	98.708	97.299	98.601	98.145	99.146	98.202	98.719	97.613	97.51	98.447	97.96	97.06	98.092	98.308	97.078	98.076	99.796	97.295	96.905	97.503	97.736	99.69	96.608	97.398	98.498	98.139	96.867	98.515
105.07	108.05	106.75	107.44	107.78	105.26	105.52	106.44	106.93	106.65	106.77	106.23	106.32	106.32	105.95	105.38	106.62	107.86	105.84	107.3	105.98	106.8	108.27	106.71	106.58	105.78	106.58	105.69	104.99	107.89	107.51	107.53	104.57	106.45	106.51	105.85	106.8	107.07	106.71	106.06	106.63	106.37	107.13	106.66	105.16	105.65	105.42	107.58	106.19	108.52
95.941	98.918	98.22	99.187	98.36	98.415	98.067	97.167	96.905	96.524	98.399	99.202	97.931	98.498	97.89	98.435	98.299	99.449	97.295	98.306	98.116	98.154	96.373	99.075	98.473	97.764	97.458	98.841	98.358	97.228	100.53	98.774	97.634	97.598	99.553	97.119	98.739	99.146	99.295	97.068	98.793	97.45	98.006	97.721	99.007	99.307	98.807	97.828	98.234	97.523
108.67	109.77	109.02	109.64	109.32	109.92	109.88	110.73	108.26	108.01	108.29	108.49	108.15	107.94	109.07	107.74	109.73	109.41	109.13	108.64	108.19	108.27	108.68	108.89	108.22	108.47	108.45	108.34	108.28	109.18	106.94	107.59	108.04	108.46	109.18	109.22	108.72	109.24	107.21	108.21	106.27	109.68	108.28	108.42	108.85	107.81	108.01	106.86	108.35	107.89
98.424	99.793	98.51	99.246	98.001	97.649	99.098	97.399	97.1	98.411	98.808	97.159	98.117	97.566	97.769	99.767	97.062	97.965	98.728	97.556	96.696	98.511	98.292	98.89	97.164	97.918	97.644	98.813	98.444	97.701	97.064	99.95	98.211	98.087	99.03	98.695	97.668	98.241	95.836	97.995	97.792	99.197	98.201	96.658	97.569	99.57	98.701	97.228	97.119	98.688
99.626	100.65	99.967	99.812	99.435	101.17	101.25	99.868	101.16	100.55	98.378	101.19	101.7	99.065	101.1	101.57	100.8	100.72	98.887	101.83	99.997	101.52	99.899	101.59	101.25	103.24	100.43	98.72	99.968	100.64	100.47	101.58	100.76	101.07	101.01	101.42	99.788	101.67	99.452	99.912	100.12	100.79	100.27	98.601	99.866	100.94	101.57	102.76	99.57	99.977
106.34	106.82	106.6	105.82	106.53	107.14	107.18	106.12	107.01	107.95	105.09	106.54	107.72	106.73	106.5	105.73	107.18	108.66	106.95	106.31	105.96	107.21	106.88	107.05	106.26	104.91	106.8	105.76	105.4	106.78	105.93	106.74	106.48	106.03	106.55	106.63	105.84	105.82	105.17	105.91	104.2	105.18	107.17	106.11	106.15	107.19	106.35	106.44	106.86	105.65
98.393	97.658	98.278	97.282	97.918	98.792	97.64	98.824	97.738	97.693	98.341	98.276	99.141	98.894	97.574	97.333	97.65	98.64	98.961	97.831	96.667	99.179	96.604	96.156	99.28	98.158	98.458	99.18	96.643	99.653	98.744	98.553	98.569	98.181	97.478	98.416	98.652	97.042	97.48	96.221	97.528	98.112	98.96	97.592	98.893	97.268	98.125	97.158	98.447	97.694
108.38	107.91	108.35	105.66	109.64	106.02	107.1	107.22	109.3	109.64	108.17	105.99	107.51	106.79	107.68	107.44	108.67	107.78	107.65	107.93	107.59	106.43	107.19	109.28	107.97	108.5	107.88	106.21	106.94	107.32	106.39	108.46	107.24	108	107.29	107.17	107.89	108.29	108.64	108.86	107.47	108.25	109.1	107.27	109.02	108.59	106.91	108.23	107.55	108.56
99.425	100.32	99.867	101.27	99.896	100.8	99.847	100.16	100.24	100.48	100.8	99.805	99.653	100.42	100.26	101.81	101.63	100.15	102.54	101.13	99.43	100.55	101.92	100.31	100.86	101.28	100.55	98.527	99.389	101.15	100.01	100.22	101.95	99.726	100.42	101	99.677	98.251	99.898	99.638	101.39	100.72	100.43	99.59	100.33	99.425	99.465	100.88	101.13	99.911
97.198	99.801	98.731	98.892	97.436	98.181	99.371	98.074	99.659	99.511	99.164	98.319	100.32	98.929	97.778	98.517	98.474	98.874	98.882	99.188	98.798	100.76	99.176	97.989	98.572	100.36	98.167	98.522	99.924	98.773	98.535	99.17	97.193	98.377	99.27	100.04	98.91	97.683	98.949	97.721	97.894	98.693	98.439	98.841	98.158	99.106	99.195	98.969	100.17	98.379
106.61	106.91	106.73	106.99	108.24	106.09	104.39	105.73	107.38	106.01	106.2	105.47	106.49	107.91	106.77	106.17	106.47	106.37	107.02	106.39	106.2	107.11	106.52	106.18	107.06	107.41	105.7	106.41	106.57	106.17	105.86	103.93	106.04	106.33	105.75	106.04	107.5	106.56	106.76	106.49	106.86	106.51	106.87	106.62	105.81	105.87	106.69	105.84	105.98	106.32
105.48	105.58	105.74	106.62	104.89	105.44	106.56	107.62	105.43	106.49	105.78	106.41	105.93	106.27	106.48	107.92	105.69	104.96	107	105.62	105.51	106.67	105.13	106.95	107.04	108.15	107.07	105.87	105.48	105.3	106.39	106.74	106.92	108.18	106.76	105.69	106.45	105.37	107.56	105.99	106.95	106.57	106.2	107.23	105.28	107.4	105.86	106.31	107.08	105.88
104.42	104.65	104.71	106.53	105.86	103.89	105.88	105.61	107.01	105.07	106.65	105.76	106.86	105.27	104.58	105.19	106.29	105.35	104.64	103.44	106.08	104.41	104.47	105.69	104.41	105.18	104.69	106.54	106.15	105.35	107.07	104.59	105.92	104.44	104.39	105.56	105.18	105.01	105.09	105.8	105.38	105.82	105.95	106.09	105.8	105.7	105.14	106.04	105.25	104.24
107.99	108.02	107.32	107.94	109.67	106.93	108.1	107.58	105.74	108.39	107.67	108.42	108.71	107.56	107.64	107.97	107.69	109.48	108.26	108.23	109.18	108.36	107.41	107.83	108.77	107.47	108.3	108.98	106.22	108.47	107.42	109.15	109.2	108.19	107.01	107.81	108.59	107.61	108.53	107.81	108.07	107.85	106.64	107.36	107.78	107.8	107.82	107.96	106.54	108.27
107.34	105.78	104.94	106.09	106.33	104.3	105.13	105.55	106.13	106.77	104.45	106.03	104.86	105.88	105.77	105.48	106.41	106.04	104.98	106.74	105.8	105.77	106.45	107.06	105.81	104.31	104.25	105.77	103.92	104.89	106.04	105.21	105.34	104.3	106.35	104.94	104.85	105.22	105.94	104.7	105.46	105.07	105.76	105.41	103.88	104.42	103.86	106.69	105.77	105.06
102	99.355	101.42	99.038	100.26	101.24	101.66	100.18	99.614	100.69	99.616	100.79	99.764	100.78	100.44	101.02	101.09	100.99	100.6	100.25	100.92	100.52	99.917	100.52	100.22	100.93	100.53	99.078	99.092	100.1	99.736	100.65	100.36	99.247	100.2	98.792	99.221	99.673	100.71	102.28	101.32	99.936	100.02	99.906	99.371	100.15	100.4	100.88	100.39	99.637
99.651	99.329	99.598	100.54	99.834	100.02	101.83	99.875	99.813	98.49	98.325	101.22	100.72	100.07	100.07	101.19	98.969	100.99	99.998	98.059	100.64	100.92	98.976	100.27	99.905	98.302	100.4	99.603	99.663	99.879	98.941	99.418	99.796	98.868	100.98	100.7	99.901	99.857	99.949	99.68	100.15	100.16	101.21	99.559	100.46	101.63	98.452	99.276	102.17	100.63
105	107	106.28	105.72	106.23	105.9	106.34	107.42	105.83	106.51	105.42	107.43	103.54	105.7	106.75	104.85	106.72	105.26	105.14	106.53	106.48	106.4	105.56	107.28	104.65	105.27	106.15	105.98	105.92	105.36	105.51	106.24	104.83	106.17	106.08	107.17	103.97	105.23	105.48	105.56	105.97	106.22	105.43	106.03	107.23	105.3	106.22	107.2	105.08	105.98
98.745	96.568	96.444	98.92	99.618	99.041	98.576	97.71	99.331	99.804	97.744	97.933	97.57	97.033	97.248	97.107	95.825	97.056	98.904	99.047	97.742	97.245	97.605	98.506	98.498	99.938	97.544	98.685	97.474	99.029	99.024	97.697	97.814	98.913	98.704	98.176	97.389	97.707	98.953	99.11	97.831	98.895	99.11	98.135	99.306	97.818	97.454	98.84	98.205	99.338
104.68	106.05	105.4	105.97	105.92	105.78	106.23	106.4	106.67	106.44	104.28	105.9	106.9	105.26	105.1	105.25	104.61	107.19	105.46	105.56	106.37	106.32	104.23	105.26	105.66	105.94	105.63	106.18	105.83	104.69	105.37	105.83	105.73	103.78	104.89	106.56	106.5	106.49	105.12	106.87	106.8	106.07	105.7	106.51	105.62	105.52	104.41	104.37	106.21	106.01
107.37	107.6	108.28	108.43	108.86	110.32	108.44	108.87	108.43	107.49	107.24	108.56	108.42	108.05	108.08	108.95	106.8	108.31	108.19	109.94	108.39	108.51	107.75	107.72	106.63	109.55	108.94	107.67	106.42	110.3	108.21	107.68	109.1	107.96	107.45	108.31	108.75	107.58	107.41	107.91	108.98	109.73	109.19	107.99	106.55	110.43	108.62	108.01	108.15	108.08
108.76	109.44	108.84	107.08	108.23	108.7	108.44	107.87	108.56	107.25	108.75	107.12	108.94	109.64	107.65	110.23	107.69	109.11	109.62	108.85	108.93	109.37	108.58	107.69	107.74	108.44	108.59	109.11	107.63	108.38	108.9	108.68	109.11	108.34	109.41	110.22	109.02	110.28	106.96	107.76	107.41	109.68	109.32	108.54	109.82	108	108.4	108.8	108.99	109.6
107.8	107.9	107.95	108.26	108.53	107.42	108.88	108.01	109.9	108.55	107.12	107.51	107.8	107.78	107.75	108.53	107.6	108.13	108.41	108.08	108.22	106.65	106.23	108.07	107.7	107.53	107.61	106.13	106.87	106.38	108.28	107.73	108.21	108.11	108.1	107.9	107.98	109.74	108.98	108.36	106.38	107.54	105.79	106.95	108	106.82	108.24	108.52	107.2	107.03
104.99	105.45	104.07	105.08	107.49	107.74	103.58	105.91	104.42	106.01	105.6	105.84	107.32	104.93	106.46	104.82	106.74	107	104.85	105.46	106.57	105.48	106.32	105.89	105.98	105.36	105.5	106.18	106.19	105.39	106.02	104.81	105.15	106.22	105.45	104.26	103.54	104.17	104.56	106.16	105.89	106.65	106.21	103.69	107.14	107.23	105.58	105.39	105.94	104.73
98.437	98.713	98.785	97.495	98.476	98.607	98.699	98.491	98.223	98.818	99.065	98.249	98.385	98.501	99.25	98.124	96.79	99.619	98.157	99.357	99.432	99.979	97.775	100.41	99.191	98.934	99.764	97.046	97.267	98.492	99.615	100.85	97.873	98.641	98.577	98.193	99.181	98.092	99.099	97.994	98.751	98.352	99.077	98.337	99.126	102.05	99.546	98.162	99.098	98.054
100.64	102.27	102	100.09	100.27	99.783	100.94	100.68	101.04	100.29	100.91	100.17	100.56	101.76	99.596	100.77	101.31	100.34	100.61	101.07	100.88	99.773	100.79	101.53	100.78	100.94	100.65	99.694	101.17	101.71	100.71	99.742	100.18	101.12	100.47	99.56	99.908	101.3	99.656	101.88	99.84	101.34	100.02	101.3	100.46	99.632	100.91	100.79	98.291	99.952
110.52	109.83	110.37	109.39	109.81	110.6	109.68	112.49	111.29	110.44	111.32	109.85	110.87	110.47	109.55	110.89	111.89	111.7	110.24	108.79	108.61	109.13	111.29	110.17	110.33	111.38	110.33	111.48	110.75	108.56	109.95	109.43	111.33	110.4	110	111.01	111.27	110.17	110.72	110.45	111.07	110.46	111.13	111.12	110.54	109.17	110.41	111.63	109.86	110.39
103.4	106.55	105.32	106.61	105.97	104	105.02	107.07	105.58	106.18	104.72	105.36	105.24	105.51	105.96	106.58	103.67	107.24	106.07	105.19	105.69	105.28	105.57	104.8	106.35	106.88	106.57	104.72	105.74	105.09	105.57	105.1	105.55	105.18	105.53	105.13	106.65	104.94	106.57	105.71	104.27	104.86	104.61	104.74	105	107.67	105.58	103.72	104.66	105.79
108.3	108.61	109.11	108.18	108.98	106.45	109.86	108.14	109.41	107.71	108.46	108.67	109.42	108.08	108.28	108.84	109.68	109.09	109.4	108.31	108.54	108.51	108.74	108.28	107.55	110.24	108.42	109.43	107.69	109.27	108.15	109.13	108.04	107.98	110.58	108.67	109.29	109.26	110.35	108.88	109.63	107.54	108.76	108.07	108.45	108.88	108.99	108.6	110.07	107.83
105.1	104.96	107.08	104.26	105.27	105.63	106.57	106.15	106.32	105.1	103.86	105.86	106.37	105.99	105.51	105	106.1	105.24	105.48	107.16	105.17	105.79	107.52	104.86	105.9	105.41	106.02	106.83	107.63	105.63	106.92	106.78	108.27	105.7	105.91	105	106.74	104.87	105.25	105.49	103.94	104.2	106.3	105.24	105.93	105.68	106.04	106.45	106.14	105.28
106.48	106.08	105.37	107.2	105.15	106.79	107.3	108.04	105.59	106.79	105.66	104.77	105.32	107.07	106.93	106.16	107.63	105.48	107.41	106.45	106.26	105.91	108.03	107.26	105.79	106.96	107.47	105.56	105.83	106.11	106.84	106.7	106.11	106.97	106.6	106.59	105.67	106.38	107.53	107.89	104.69	107.51	106.2	106.39	107.7	106.3	106.3	106.09	106.16	106.52
100.62	101.96	102.48	101.79	100.28	100.1	101.11	100.71	99.834	101.5	101.25	101.38	101.44	100.04	101.54	99.923	102.15	101.82	101.6	99.797	101.41	99.829	100.7	101.23	100.78	100.09	99.685	102.15	101.35	99.623	101.44	99.36	102.05	101.55	101.43	101.18	100.86	101	100.31	100.65	101.81	102.68	101.9	101.91	101.7	100.86	102	101.19	99.484	100.96
105.59	105.13	105.82	105.58	105.2	104.68	105.97	104.72	105.42	105.38	106.32	105.48	106.07	105.92	104.91	104.45	105.87	106.77	105.65	104.48	105.68	104.98	106.98	105.16	105.01	107.02	105.41	104.99	104.81	105.28	105.79	106.17	104.78	105.99	107.11	105.02	106.01	104.41	105.57	107.82	103.9	105.39	104.58	104.77	104.86	104.96	104.59	104.53	106.74	106.65
107.07	106.38	106.12	109.31	106.36	105.71	107.04	106.69	106.28	106.14	104.91	106.14	107.71	106.14	107.01	105.7	106.22	106.73	106.59	106.45	105.65	105.79	106.45	106.07	106.3	105.75	107.29	106.32	104.63	106.93	106.14	106.59	107.23	107.54	104.98	105.9	105.88	107.7	106.78	106.98	105.62	106.71	107.24	105.25	106.07	106.68	107.47	107.23	106.06	107.13
100.91	99.663	101.31	98.916	101.58	100.85	100.02	101.28	102.34	102.08	100.42	100.33	101.72	101.79	101.46	100.69	100.27	98.894	99.88	100.73	100.85	100.05	101.56	100.83	99.58	100.77	100.46	99.841	100.67	100.18	99.833	101.21	99.732	100.73	100.67	100.47	100.26	100.19	99.368	101.26	101.25	99.98	99.858	101.33	101.7	100.54	101.1	100.51	100.02	100.92
109.44	108.33	108.82	108.07	107.29	108.19	110.28	107.58	107.06	108.11	108.88	108.05	108.05	108.27	108.44	107.54	108.23	107.75	108.08	107.99	107.85	107.65	107.69	107.76	108.72	109.15	107.92	106.61	108.13	108.59	108	106.48	107.37	107.68	107.85	108.41	107.48	108.65	107.1	107.94	106.92	107.75	107.06	108.36	107.47	108.03	107.99	108.8	106.85	106.26
100.34	97.523	98.545	98.583	98.045	98.28	99.058	98.053	97.144	99.05	98.006	98.148	99.385	99.546	99.225	97.592	98.564	97.647	100.22	97.605	98.912	98.129	98.722	98.757	98.399	98.601	97.549	97.842	98.533	99.126	98.78	98.504	99.155	97.775	97.857	98.748	98.326	96.816	97.292	98.219	98.274	97.864	98.485	98.215	97.269	95.192	97.835	97.702	99.203	100.4
109.75	108.49	108.06	108.57	106.89	106.48	107.27	108.54	107.32	107.82	108.4	107.4	108.01	107.9	108.73	108.25	109.02	108.52	110.39	107.62	109.86	108.08	107.57	107.51	107.08	108.02	108.64	109.05	106.91	109.51	106.73	108.72	108.12	108.32	108.34	108.73	110.12	108.31	109.04	108.75	109.97	108.1	108.08	106.65	107.48	107.3	108.66	107.7	107.6	108.53
105.54	106.76	106.06	105.57	105	106.1	104.95	105.25	107.09	105.45	106.29	105.01	104.42	105.48	106.55	106.17	105.98	103.85	106.74	105.91	104.89	105.75	105.22	105.68	106.8	105.35	106.54	106.56	106.22	105.77	107.9	106.11	105.42	106.14	106.11	107.6	105.38	106.85	104.27	105.74	107.04	105.35	104.86	105.09	104.73	106.38	104.64	104.74	106.51	106.43
104.26	107.64	107.92	105.95	107.03	105.01	105.87	105.92	106.76	107.99	107.56	107.69	106.62	108.16	106.11	106.86	106.56	105.53	107.39	106.78	105.96	107.67	106.92	106.22	108.49	106.88	107.41	106.24	106.6	105.71	106.38	105.7	106.29	106.73	107.07	105.48	106.77	106.81	107.31	105.99	107.3	107.21	105.41	107.38	106.64	105.56	106.16	107.01	106.32	106.88
107.99	109.64	107.76	108.36	106.6	107.56	109.31	108.22	106.76	108.16	107.11	107.51	108.25	109.11	108.19	108.1	107.59	109.25	108.58	107.93	107.97	108.68	109.36	107.02	106.96	108.43	107.69	109.07	107.53	108.03	106.74	107.51	108.86	107.35	108.17	108.19	108.38	108.72	108.45	108.43	108.76	109.16	110.57	108.82	108.13	107.88	107.37	107.74	108.17	108.42
98.043	99.163	100.37	98.78	99.032	97.221	100.16	97.465	99.041	98.2	97.865	97.982	98.737	100.73	99.711	98.064	98.535	98.848	98.19	98.645	97.549	98.128	98.266	98.164	97.765	98.285	99.28	100.16	98.543	99.187	98.725	98.93	98.993	97.52	98.424	98.07	98.078	97.63	100.24	99.014	99.783	100.08	99.329	99.808	98.412	100.28	99.429	98.784	97.117	98.96
109.23	108.57	109.33	108.19	109.67	109.1	108.99	108.76	107.93	108.49	107.25	107.79	107.86	110.01	107.56	108.7	107.94	109.38	107.12	109.53	108.83	108.81	108.35	108.73	108.59	108.13	108.84	106.93	107.38	107.93	109.86	109.19	108.01	107.94	108.72	107.92	107.95	108.43	108.68	107.2	107.89	107.73	108.5	108.54	107.27	108.1	108.35	109.7	108.2	107.21
98.368	98.415	101.01	98.852	98.961	98.422	96.896	97.524	98.447	98.487	99.598	98.74	99.357	98.91	98.625	98.366	96.921	97.81	98.06	97.682	98.826	97.409	99.251	98.082	98.422	98.119	97.136	97.749	97.78	97.318	98.383	97.334	97.286	98.082	96.736	97.247	97.948	97.717	98.752	98.8	98.363	99.75	96.655	96.998	97.866	97.525	98.495	97.474	97.368	98.956
99.332	98.347	98.323	99.565	99.736	99.446	98.747	99.173	97.965	99.286	97.913	99.386	98.293	99.989	98.186	97.616	97.58	98.303	99.898	98.932	98.821	99.171	98.04	97.784	100.57	99.102	99.896	98.385	99.388	97.876	99.651	98.359	97.693	98.779	99.222	100.3	98.846	101.3	98.788	100.88	99.33	99.098	99.33	98.81	98.423	99.284	97.93	98.636	99.514	99.904
104.87	104.2	105.41	105.31	103.75	105.38	104.69	105.5	106.45	104.93	106.91	105.29	105.99	106.2	105.65	105.85	106.72	105.26	106.15	105.75	105.24	106.24	103.62	107.01	105.41	104.83	104.46	105	106.46	105.61	105.92	104.99	105.76	107.15	105.94	104.03	105.15	103.5	106.57	107.03	105.96	105.34	105.93	105.32	107.16	107.13	105.49	106.86	105.28	105.48
107.67	109.93	108.78	109.42	108.87	108.53	107.21	107.87	108.75	109.83	108.42	108.56	108.3	109.46	108.21	108.61	109.32	106.79	109.7	109.93	108.02	109.31	109.03	109.61	109.82	108.87	108.27	108.08	108.26	109.46	108.45	106.94	108.47	108.48	107.36	108.78	108.23	108.32	107.74	108.53	107.65	106.42	106.59	108.8	110.38	107.28	107.55	108.12	107.22	108.68
100.82	99.291	101.79	100.66	99.671	102.2	102.25	100.31	100.5	100.64	102.28	99.297	101.98	102.01	99.714	100.66	99.823	100.35	100.87	99.6	101.49	100.13	101.25	99.717	100.61	100.05	100.67	100.39	99.96	101.62	100.82	101.18	102.09	101.55	99.927	101.96	99.562	100.13	101.47	100.77	100.65	99.836	101.43	100.13	101.54	100.09	99.979	102.63	99.984	100.05
111.44	110.33	110.09	110.7	109.46	110.27	111.57	109.48	111.09	109.63	110.54	111.22	111.37	109.41	109.13	111.3	110.76	112.44	111.54	109.92	110.84	110.02	109.91	111.74	110.81	109.68	111.38	109.93	109.83	110.33	109.14	110.62	110.08	111.31	110.67	110.81	110.74	110.82	110.55	110.28	110.21	110.97	109.94	109.51	109.75	110.73	111.42	109.49	109.6	111.08
105.68	106	107.57	106.95	106.86	105.49	105.85	106.3	106.31	106.2	106.95	105.84	105.41	105.61	107.68	106.01	105.64	105.96	106	106.35	106.7	106.62	106.24	106.43	107.63	105.73	106.76	107.41	107.61	106.62	104.66	106.34	104.9	106.46	105.32	106.71	105.57	105.23	108.05	106.95	106.21	104.73	106.78	105.83	106.31	106.57	105.74	105.67	106.45	106.32
100.09	99.871	96.422	98.556	97.588	98.701	96.261	97.288	97.772	96.793	98.269	98.608	97.411	98.306	97.827	98.635	98.436	98.083	98.13	98.52	98.913	98.293	98.568	96.66	98.694	97.017	97.732	98.598	97.604	98.05	97.688	99.789	97.537	98.883	98.23	99.355	98.521	98.432	96.306	97.677	97.991	97.889	98.026	98.486	97.939	97.901	96.69	97.671	97.924	99.067
100.09	101.59	100.35	100.82	100.53	102.21	102.12	100.17	100.99	100.52	100.77	102.75	101.72	101.55	101.44	101.52	99.906	101.22	101	101.68	100.49	100.79	99.418	101.21	101.11	99.588	100.8	100.34	101.03	101.47	102.47	101.21	100.4	99.813	100.43	101.69	102.04	98.375	102.58	100.56	100.11	101.2	101.33	101.5	99.686	102.34	100.55	100.59	101.38	101.63
98.284	98.863	97.863	99.451	99.525	97.626	99.329	99.941	97.532	98.444	97.184	96.571	97.88	97.513	97.694	99.171	97.907	96.261	96.431	98.089	96.746	97.812	98.509	97.648	98.458	97.688	98.412	97.662	98.874	96.948	97.891	99.047	98.397	97.802	99.191	99.517	99.892	97.204	98.537	97.511	98.616	97.978	97.136	99.896	99.332	96.973	98.197	98.358	98.778	97.949
108.02	109.56	107.25	107.48	107.38	110.53	109.44	108.27	109.27	107.51	109.14	107.03	108	106.92	108.27	107.12	107.76	109.49	108.53	108.01	107.94	107.82	108.27	106.46	108.63	107.58	107.4	108.75	107.74	108.51	108.57	108.93	107.59	107.01	108.16	107.9	108.2	108.96	107.7	108.44	106.97	107.43	107.42	106.62	106.36	108.5	107.88	109.3	109.45	107.99
106.83	108.01	108.58	107.25	108.27	106.84	106.62	107.95	106.75	107.48	108.75	107.03	106.03	107.05	109.01	107.55	108	108.75	108.81	107.96	108.44	107.98	107.49	106.92	108.57	108.09	108.02	107.06	107.1	108.53	108.45	107.89	108.02	107.97	108.39	107.25	108.26	107.98	108.12	106.58	107.05	106.72	107.81	106.67	108.75	107.54	107.51	108.59	108.56	108.83
109.81	108.07	107.71	108.91	108.49	106.8	108.05	105.19	107.35	107.52	108.61	105.99	109.43	107.17	107.72	109.59	108.67	108.5	108.8	109.33	107.8	108.35	107.44	109.81	108.95	107.86	109.13	108.35	108.07	108.08	108.02	106.44	108.43	108.48	108.7	107.33	107.88	107.03	107.14	107.54	108.4	108.56	109.34	109.14	108.5	107	108.39	107.93	107.33	107.57
104.13	105.29	104.82	105.89	106.28	105.32	105.01	106.12	105.31	105.45	106.76	104.14	106.08	108.01	106.45	105.22	105.86	106.52	104.49	104.56	105.96	107.04	105.69	106.32	105.91	104.99	106.88	106	106.26	105.53	106.35	105.24	106.32	105.1	104.93	104.71	104.98	103.8	105.23	107.88	104.78	105.47	106.33	104.47	106.84	105.33	106.05	105.56	105.91	106.27
105.73	105.35	105.49	106.11	106.26	104.8	107.08	103.97	106.82	104.56	107.04	106.72	106.28	105.12	105.41	105.02	107.54	107.03	105.91	104.04	106.35	106.2	105.36	105.12	105.61	106.35	104.94	105.15	105.74	106.16	105.27	105.79	105.38	104.29	105.84	106.19	105.45	106.39	104.14	105.51	107.18	106.41	105.7	106.45	106.4	105.08	104.09	104.61	106.2	105.86
107.73	107.53	107.24	108.58	106.81	107.64	106.73	108.17	106.31	107.06	108.44	108.52	107.21	108.92	107.93	107.04	107.34	107.44	108.69	108.67	108.43	108.14	106.46	108.23	109	107.32	108.4	109.16	108.94	107.4	110.34	106.36	109.7	107.68	108.31	108.72	107.97	108.99	108.39	107.69	105.88	107.82	107.78	106.02	107.03	106.89	108.99	106.12	105.74	108.3
108.61	107.99	108.27	108.09	107.76	107.87	107.47	106.4	107.4	108.47	108.25	108.56	106.58	106.98	107.32	108.96	107.4	107.87	108.22	110.48	108.2	108.04	107.47	108.31	107.27	108.59	107.81	107.86	106.97	106.11	106.18	107.46	106.51	107.99	107.72	109.43	106.76	106.45	106.67	108.11	109.57	106.88	107.98	107.95	107.49	107.94	106.97	108.18	108.72	108.53
105.51	106.96	106.6	107.46	107.45	106.78	106.6	106.79	106.7	107.32	105.78	107.86	105.86	106.89	106.51	107.72	104.42	105.9	105.16	105.04	107.06	103.6	106.7	105.39	106.27	106.59	106.53	105.96	106.99	105.65	106.55	107.18	106.66	104.85	106.2	105.52	106.89	106.74	107.15	106.01	105.28	106.35	106.4	107.31	106.37	106.86	107.25	105.89	106.46	107.41
107.52	108.5	107.33	108.17	109.52	107.35	107.16	106.7	108.46	107.82	108.94	109.19	107.13	108.43	107.12	107.77	108.03	107.92	107.5	107.34	108.51	108.35	105.6	107.55	107.25	107.68	106.76	108.72	107.37	108.5	108.65	108.73	108.37	108.34	107.73	109.47	108.08	109	109.95	106.85	108.91	107.23	109.15	108.26	107.03	107.86	106.63	109.3	107.04	108.14
99.922	99.52	98.191	99.007	99.107	99.331	98.563	98.326	98.754	99.151	98.167	98.511	99.918	99.483	98.066	98.685	98.818	99.645	99.187	99.645	99.052	97.884	101.09	99.624	97.971	98.054	98.996	98.814	100.23	100.56	97.569	99.019	97.676	97.925	98.154	98.571	98.722	99.585	98.452	99.571	98.748	98.576	98.174	99.141	98.962	99.053	97.567	98.844	97.21	98.575
99.05	98.07	98.345	98.469	98.391	97.891	97.495	99.414	97.595	97.856	97.399	98.254	96.871	99.621	98.519	96.738	99.891	98.462	97.122	98.074	97.17	97.964	99.114	98.761	95.98	98.881	98.535	97.12	97.698	98.251	97.831	98.654	99.149	97.785	96.555	98.431	96.048	98.26	98.666	98.383	98.729	98.228	98.593	99.353	98.115	98.171	97.796	98.876	99.463	99.859
98.821	99.023	100.03	98.06	100.65	98.177	97.065	99.642	97.181	99.058	98.616	97.198	98.269	100.75	98.181	99.506	97.053	97.859	99.402	99.229	98.878	99.919	98.992	99.975	98.6	97.918	97.071	98.684	98.322	99.002	96.923	98.599	98.184	97.942	99.572	100.16	98.687	99.756	99.372	98.647	99.494	99.528	98.904	99.257	99.27	99.112	99.107	99.979	98.658	98.46
111.05	108.95	109.82	110.4	110.75	111.4	110.66	109.86	111.36	110.72	111.31	110.36	111.17	109.33	112.09	110.57	110.44	110.34	109.46	109.24	111.48	109.65	108.88	110.12	110.05	109.24	109.37	109.73	110.84	110.68	110.42	108.93	110.99	111.31	111.07	108.91	109.54	110.77	110.77	111.49	109.8	111.01	109.25	110.27	110.76	109.66	110.01	109.52	110.19	109.42
105.72	107.98	105.41	108.74	105.78	105.74	105.5	106.9	107.86	107.66	108.02	107.56	106.88	106.44	106.49	107.09	106.17	105.92	106.36	105.34	107.85	106.44	106.46	107.27	105.69	107.22	106.91	106.85	105.8	106.52	107.19	105.42	107	107.33	106.8	106.31	106.6	106.22	106.61	107.21	106.98	106.96	106.41	105.89	106.62	108.59	105.8	105.68	106.53	106.44
108.65	108.18	108.22	108.03	109.17	107.93	108.8	108.57	109.12	107.63	109.41	109.15	107.89	108.66	108.37	108.19	109.74	108.47	108.15	108.97	108.5	107.68	108.67	108.97	108.16	109	109.61	109.51	107.99	108.65	107.66	107.68	109.96	108.71	108.93	108.55	107.91	108.35	108.51	109.83	108.13	106.78	108	108.18	107.98	108.42	107.38	109.3	106.97	108.29
109.17	108.19	108.61	108.89	108.55	109.02	110.71	109.72	108.78	107.72	107.44	107.23	108.32	108.24	109.3	107.02	109.38	108.78	107.76	109.32	106.29	108.66	109.56	107.27	107.67	108.54	108.29	109.7	109.15	109.35	109.35	109.1	109.92	108.37	108.28	109.89	106.77	107.46	109.25	108.47	108.65	107.55	109.21	107.61	108.31	106.93	108.33	106.73	109.48	109.71
101.06	100.31	101.11	100.91	101.59	100.85	101.43	100.63	102.06	102.2	101.36	101.08	99.129	101.89	99.602	102.73	102.05	102.07	100.43	99.377	98.857	101.26	99.902	101.3	102.2	101	100.4	101.72	100.02	100.1	100.54	99.237	99.547	100.39	102.82	100.99	100.99	100.88	100.91	99.815	101.54	99.198	99.345	101.38	102.43	100.89	101.12	99.504	99.761	101.73
107.04	108.66	105.54	105.46	105.46	106.08	106.87	106.07	105.67	106.94	106.79	104.86	105.71	106.76	106.74	106.6	107.48	106.73	107.4	106.3	106.91	105.73	107.63	107.03	106.98	106.01	105.04	105.76	107.12	107.76	106.88	106.1	106.81	105.27	106.1	108.33	107.32	106.4	107.73	106.57	105.77	105.76	105.94	107.05	107.34	105.84	105.66	108.43	106.84	106.25
106.67	105.99	104.72	106.39	106.27	106.06	106.42	106.07	105.75	104.47	106.48	106.71	105.24	106.57	103.72	103.77	105.17	105.94	106.44	104.74	106.11	105.09	105.4	105.68	107.28	104.66	104.99	105.83	104.53	107.07	105.83	105.74	105.86	105.09	105.73	105.16	106.92	105.05	104.95	104.33	105.23	106.01	105.66	104.99	106.53	104.35	104.52	106.08	106.87	105.67
109.57	111.55	110.8	111.17	108.19	109.65	110.55	109.15	108.89	109.23	110.26	110.2	109.77	109.38	109.78	110.54	110.34	110.98	109.45	110.75	109.89	110.47	109.9	111.44	110.85	109.44	110.5	110.55	110.5	109.62	109.95	109.71	110.62	110.18	111.27	110.33	111.23	110.38	110.79	110.37	110.33	111.51	110.19	111.52	111.25	110.27	110.68	110.83	110.81	110.66
107.63	108.4	108.35	109.04	109.51	108.16	107.73	108.05	108.03	109.63	106.75	109.34	108.55	108.32	107.81	107.27	108.78	108.94	108.79	108.63	109.29	107.51	109.02	108.33	109.02	108.04	106.67	106.94	108.7	108.78	106.3	106.37	107.55	107.74	109.66	108.14	108.44	107.38	109.84	109.79	107.54	108.13	108.95	109.43	109.48	108.71	108.78	107.22	108.82	110.17
106.28	105.63	106.53	104.42	106.03	106.2	106.53	104.99	106.42	104.47	106.12	105.28	104.57	104.85	104.04	106.16	106.17	105.09	106.31	105.12	107.12	106.99	105.06	106.54	106.53	105.44	105.53	105.24	106.58	105.41	105.94	105.71	104.96	104.17	105.52	104.98	103.77	104.72	104.5	107.88	105.29	104.36	105.59	106.2	103.86	106.39	106.33	105.14	106.29	107.93
103.67	105.56	106.47	106.35	104.23	105.53	106.6	106.49	106.12	104.74	103.69	106.02	106.35	105.03	105.84	106.8	105.16	104.7	104.3	106.94	105.4	107.51	105.19	104.2	103.68	104.68	105.35	106.64	106.87	105.84	105.4	107.01	106.13	105.98	105.75	105.51	105.44	105.72	104.1	104.42	105.97	106.69	105.15	104.84	105.23	105.48	105.59	106.05	105.65	104.76
109.32	108.15	106.54	106.81	106.87	107.5	107.21	107.86	108.17	108.58	110.01	109.17	106.83	107.15	107.7	107.49	107.36	107.91	107.91	107.43	108.75	108.51	108.34	108.95	108.65	107.89	108.78	108.68	108.25	108.3	106.98	107.47	107.54	106.87	108.16	107.97	107.17	107.63	107.65	106.81	108.16	107.3	107.63	107	109.24	107.45	107.17	107.61	108.38	108.3
108.5	108.47	107.39	107.26	108.04	106.29	108.7	107.3	108.41	107.87	109.32	107.93	107.71	108.27	107.44	108.5	107.92	106.23	108.66	107.51	109.07	107.7	109.5	107.68	108.74	108.47	108.57	108.97	107.16	106.89	109.27	108.39	107.43	108.24	107.49	106.98	108.14	108.28	107.2	109.53	108.44	108.15	107.12	107.4	108.73	107.3	107.43	109.36	107.6	107.46
107.14	104.68	106.5	105.96	104.67	106.1	105.6	106.32	105.15	104.85	106.91	107.16	106.7	105.93	104.02	104.47	106.17	104.79	104.65	105.08	106.25	106.62	105.62	105.93	106.18	106.31	106.83	105.09	104.48	106.7	103.55	106.05	105.92	107.2	106.71	106.1	106.59	105.71	105.85	105.93	104.86	106.39	106.42	104.74	106.26	107.19	107.92	106.1	105.51	105.76
98.431	98.104	98.18	98.54	98.34	97.326	96.186	97.465	97.648	97.533	97.725	98.35	96.914	98.223	97.269	98.532	96.717	97.582	97.925	98.002	97.415	98.651	99.511	97.985	98.117	98.941	98.543	98.606	98.996	98.608	98.464	97.972	98.608	96.868	97.451	97.395	97.263	99.82	99.524	96.54	97.696	99.144	98.86	97.465	98.733	99.321	99.892	98.183	98.025	97.867
101.39	101.56	97.949	100.95	100.85	100.09	101.63	100.56	99.56	100.33	101.52	101.87	102	100.33	101.97	100.31	101.78	102.29	101.65	99.644	101.48	101.41	101.87	100.78	101.05	100.33	100.22	101.37	100.97	100.87	100.29	99.553	100.84	100.23	100.21	102.15	101.27	100.72	101.41	100.11	99.506	100.37	101.06	101.42	102	102.46	100.93	101.08	100.9	99.347
100.48	99.802	100.21	98.868	99.541	100.54	101.36	99.109	99.99	98.81	99.944	98.422	102.02	100.68	99.156	101.45	101.5	99.084	100.18	99.172	101.55	99.202	99.901	100.66	99.1	98.212	99.717	101.14	100.94	99.451	100.08	101.73	99.511	98.744	99.84	98.208	100.73	100.77	101.26	100.85	100.67	100.11	99.839	100.57	99.267	101.07	100.38	99.047	99.484	100.01
108.32	107.93	108.2	109.31	108.25	108.96	109.45	108.5	107.16	107.08	107.51	107.2	108.67	107.89	109.19	106.44	108.03	107.88	106.32	108.7	108.6	107.82	107.45	107.71	108.91	106.85	106.4	106.77	106.47	107.56	108.31	107.47	107.54	107.73	109.56	107.18	108.11	108.1	107.6	106.74	107.63	108	107.88	107.65	108.51	107.95	109.47	108.74	108.98	108.07
99.156	97.782	99.12	97.004	98.278	96.853	98.334	97.553	98.485	99.562	99.039	97.31	96.281	96.572	97.392	97.285	97.177	98.655	99.109	99.122	97.2	98.843	98.949	97.193	98.236	97.885	97.02	96.347	98.161	97.069	98.46	97.621	97.342	97.581	97.703	99.686	97.981	98.783	96.276	96.681	97.402	98.064	97.612	97.983	97.854	96.562	97.402	97.586	97.791	98.152
105	106.61	107.09	105.24	108.04	107.1	106.13	106.14	107.46	105.51	106.77	106.27	105.82	106.7	105.64	106.09	106.84	105.23	107.97	107.18	107.61	105.69	108.86	107.44	106.03	106.66	107.03	105.28	106.53	105.88	108.15	107.62	105.94	106.17	107.1	106.45	106.38	105.67	107.05	105.73	107.31	106.91	106.9	107.47	107.12	107.08	105.6	106.03	106.23	107.62
106.72	107.08	106	106.15	106	104.58	107.11	105.81	106.32	106.58	106.41	106.76	107.27	106.86	105.23	105.41	107.36	107.39	106.82	106.58	105.28	105.63	108.22	106.9	107.14	106.89	106.45	107.43	107.14	105.58	107.22	107.31	107	106.84	106.97	108.06	105.98	107.35	106.41	106.4	106.64	107.27	106	104.74	105.7	108.65	105.09	106.49	107.77	106.57
99.046	98.325	98.048	97.285	98.183	98.413	98.388	97.852	97.449	99.636	97.511	98.022	97.968	96.457	97.852	95.685	97.776	98.081	98.144	98.53	98.282	97.75	97.277	98.786	99.207	97.803	97.342	99.317	98.264	97.535	98.675	96.974	98.506	97.095	96.945	98.146	98.17	98.023	95.972	97.811	97.879	97.132	97.985	97.909	95.745	96.139	97.538	97.796	98.307	98.385
107.24	108.91	109.17	108.59	107.26	108.06	109.04	108.16	108.03	109.03	108.53	107.84	108.5	108.57	108.08	108.2	108.87	109.01	107.98	107.5	108.11	107.72	110.3	109.51	108.19	108.28	108.82	107.76	109.09	109.03	109.74	108.91	108.92	107.86	107.7	106.97	108.84	108.22	106.36	108.18	108.12	108.63	107.81	110.11	107.72	110.38	108.15	108.99	108.81	107.73
108.86	109.69	110.76	107.32	107.3	107.96	109.32	108.48	106.91	109.36	109.43	108.28	108.23	108.01	110.23	106.41	108.24	108.39	107.36	107.75	108.67	108.31	109.17	110.02	108.68	108.23	108.59	107.8	108	107.49	108.97	108.63	109.04	108.57	108.98	105.75	107.71	108.65	107.1	107.26	104.93	109.02	106.73	109.47	107.28	109.61	108.24	107.99	108.87	107.64
109.8	108.41	109.11	108.59	108.82	109.88	109.06	107.29	106.13	106.98	109.84	107.59	107.71	108.14	107.67	107.74	108.31	108.7	110.06	108.19	108.79	109.45	107.79	109.43	109.47	108.22	107.49	108.9	107.87	107.57	107.71	107.47	108.33	109.01	109.32	109.4	108.82	109.55	107.91	108.94	107.06	107.73	108.74	108.97	108.01	109.32	109.97	109.08	108.31	107.25
105.81	106.01	106.47	106.37	106.85	107.2	108.19	106.17	105.53	106.84	106.03	106.84	108.27	107.81	106.8	106.67	105.94	108.98	106.14	106.64	108.18	106.78	107.02	106.55	107.14	106.62	107.23	105.83	107.17	106.2	106.37	108.11	106.78	106.6	105.87	107.46	108.3	107.02	105.39	107.29	105.44	105.8	106.08	105.87	108.74	106.84	105.55	105.97	107.5	107.19
97.739	99.344	99.412	98.476	99.025	99.02	100.81	100.62	96.526	97.628	97.42	98.576	98.866	99.99	98.828	99.181	98.602	98.111	99.172	98.457	100.7	99.869	97.434	99.176	99.211	100.63	98.71	99.114	99.226	98.648	98.481	98.572	98.731	98.735	99.101	98.094	98.118	100.37	98.427	98.702	99.599	98.622	99.145	100.01	98.77	98.764	100.43	99.766	98.442	99.892
105.67	104.71	108.04	106.58	106	107.64	105.84	105.81	105.73	105.98	105.9	106.79	107.7	105.08	106.7	107.34	105.74	106.7	106.2	106.72	106.92	105.94	105.98	106.45	105.06	108.11	107.12	106.34	105.98	106.48	106.52	107.11	108.33	106.3	105.98	106.51	107.31	106.04	107.42	105.77	107.48	106.98	107.05	106.52	105.47	106.79	106.22	105.93	107.55	105.3
109.18	109.23	109.39	109.71	111.03	109.45	111.06	109.18	111.29	109.39	110.51	110.78	111.97	111.06	109.53	111.55	111.41	110.96	111.03	110.26	109.28	111	110.4	109.69	111.89	110.36	110.54	111.54	109.82	110.27	110.82	110.87	109.85	110.13	109.97	110.53	110.63	110.6	109.89	110.37	111.45	110.93	110.01	111.05	110.66	110.39	111.38	108.59	110.53	109.86
109.78	108.82	108.88	108.22	107.73	107.19	108.97	107.78	109.62	108.76	109.1	108.36	108.22	108.16	107.31	107.02	107.03	106.2	106.29	108.47	107.93	107.8	106.83	107.55	108.73	109.35	107.4	109.26	109.02	108.71	107.97	108.8	107.22	107.92	106.56	107.26	108.05	109.72	109.8	108.92	107.67	107.35	108.13	108.25	107.71	108.11	108.09	109.24	107.97	108.51
106.11	105.88	105.86	106.36	105.81	106.03	106.26	107.06	104.89	106.06	104.31	103.93	106.19	106.03	106.21	106.27	106.71	106.16	105.84	106.72	105.72	104.75	106.04	104.59	104.73	103.67	105.93	105.95	104.98	104.56	105.17	105.88	103.81	104.69	107.7	107.08	105.18	105.02	107.48	105.46	103.43	105.5	105.19	105.43	106.42	104.76	104.75	105.34	105.56	105.69
105.5	105.72	104.53	105.33	105.7	107.36	107.19	106.06	106.82	106.22	105.89	106.54	105.97	105.55	106.69	106.22	106.56	107.23	106.65	106.77	104.14	105.99	106.31	107.93	106.16	106.67	106.29	106.3	106.68	105.47	105.82	106	105.59	105.63	107.43	105.46	105.9	106.56	107.32	106.01	104.93	104.98	106.72	107.33	105.67	107.55	106.96	105.82	105.53	106.78
110.18	110.77	110.63	110.69	110.06	108.73	110.3	110.39	110.5	109.8	110.17	109.29	109.57	110.39	110.96	110.99	112.04	111.84	110.26	110.48	109.87	109.57	111.21	110.77	110.41	108.58	110.73	110.18	109.73	109.67	110	111.46	110.28	109.78	110.34	111.57	110.22	110.37	109.57	110.61	111.09	110.27	110.36	109.52	109.51	110.66	109.61	111.13	111.29	110.79
106.43	106.83	105.91	105.82	103.77	104.16	106.78	106.28	105.98	104.72	106.57	105.81	106.64	104.34	104.29	106.15	105.77	105.71	104.66	104.38	106.8	105.97	104.69	104.78	104.62	103.37	106.48	106.69	104.92	105.97	105.37	104.04	106.34	105.71	106.01	104.52	106.03	105.52	105.27	103.77	105.75	104.71	105.62	105.78	106.06	105.08	106.32	104.67	105.35	104.14
107.05	105.64	104.37	105.29	105.1	106.64	104.54	106.99	104.74	105.98	106.46	105.8	105.76	105.29	107.12	105.17	104.09	105.84	105.66	106.82	105.14	105.54	105.36	106.78	106.53	105.43	106.16	105.96	105.17	104.43	104.74	104.76	105.42	105.31	105.23	105.35	105.6	105.64	106.08	107.3	106.52	105.33	104.42	107.23	105.49	104.94	105.76	106.75	104.03	105.75
101.11	101.08	101.67	101.07	99.907	101.11	100.37	99.739	101.64	100.85	102.04	101.14	101.01	100.98	101.44	101.3	99.439	103.12	99.202	100.71	100.37	101.06	100	99.746	100.41	101.41	102.08	100.94	100.35	101.72	99.6	100.19	100.36	101.03	100.82	99.384	100.4	99.38	100.89	102.49	99.887	101.24	100.07	100.28	101.94	99.665	100.64	100.34	99.543	100.96
105.94	103.94	106.76	106.11	104.9	104.67	106.09	105.04	105.95	103.92	105.35	105.81	104.64	104.56	105.63	104.4	105.88	106.85	104.26	104.23	107.02	106.7	106.19	106.84	106.37	106.47	106.55	104.75	105.18	106.49	107.47	105.78	104.52	105.45	103.8	105.31	107.28	105.2	106.34	104.58	107.23	106.89	104.81	105.71	106.09	104.68	106.71	105.86	106.96	106.32
107.38	105.84	108.06	108.32	107.15	107.47	107.74	108.61	107.45	106.81	107.49	108.37	108.76	107.28	106.3	107.36	106.91	109.21	108.26	106.16	107.76	108.32	107.41	108.83	107.47	108	108.19	107.94	108.94	107.22	106.42	108.22	107.75	108.22	108.25	109.8	105.23	107.68	108.41	108.21	107.81	108.03	107.23	106.75	108.56	107.81	106.4	109.03	108.16	107.41
109.55	111.09	110.39	111.13	109.18	110.79	109.97	110.08	110.36	110.74	110.17	109.01	109.61	109.89	108.28	110.1	108.96	112.03	110.35	108.91	109.84	110.9	109.85	109.38	110.16	110.13	111.3	111.81	111.7	111.26	109.72	110.45	110.47	109.04	111.27	109.97	109.18	112.43	111.39	110.52	110.56	111.6	109.42	110.15	109.62	111.25	111.27	110.42	108.63	110.97
102.46	101.82	102.83	102	101.27	102.05	103.58	103.3	102.14	101.89	103.39	102.61	103.2	103.74	102.82	102.09	104.02	103.49	102.34	102.47	102.34	102.64	103.69	102.79	101.78	102.5	102.93	102.1	103.27	103.14	102.66	103.77	103.3	103.71	102.4	103.65	102.67	103.33	102.85	102.37	102.16	103.43	103.08	103.08	102.97	102.13	101.56	104.49	102.33	102.49
99.087	98.39	98.366	98.29	99.583	99.371	97.444	97.752	99.255	96.257	98.838	97.978	99.125	98.031	95.989	96.511	97.248	99.104	100.16	97.701	96.611	98.938	98.856	98.434	96.493	98.323	99.157	97.114	97.36	98.839	97.333	97.316	97.566	98.368	99.22	98.171	97.928	98.015	97.512	98.386	98.64	98.349	96.908	99.157	98.293	98.117	97.805	98.659	98.239	97.505
107.5	108.31	106.12	108.93	109.61	109.85	109.34	108.53	109.96	107.93	108.06	109.02	109.29	107.31	108.61	106.67	108.55	108.12	109.55	109.98	107.47	108.25	108.99	108.58	107.98	107.9	106.89	108.79	110.23	108.05	107.67	108.73	108.5	107.92	109	107.9	108.89	108.17	108.11	107.49	107.94	108.75	108.04	109.27	108.98	108.97	108.3	108.54	108.1	108.43
108.07	108.91	108.04	105.77	107.6	107.87	108.85	107.08	109.38	107.87	107.47	106.96	107.05	109	108	108.7	107.63	107.25	107.45	107.48	107.9	108.51	107.86	108.07	106.99	107.15	108.27	107.53	108.82	107.1	106.92	107.62	107.92	108.22	108.43	108.16	108.03	107.16	109.35	108.57	106.38	108.69	107.38	108.2	108.61	108.19	108.23	108.67	107.41	106.93
107.85	109.41	106.16	108.33	108.15	107.88	106.37	108.3	107.86	107.86	107.44	106.71	106.71	107.71	105.71	108.48	106.89	108.01	107.79	107.25	107.73	108.37	106.49	109.82	108.45	108.39	107.78	108.48	107.14	107.11	107.36	108.42	107.21	107.28	109.1	106.4	106.52	108.02	109.13	107.35	107.04	107.42	107.43	108.29	109.22	108.94	109.17	107.69	107.38	107.38
98.419	97.361	98.813	99.44	97.258	98.456	99.079	98.682	97.699	98.549	98.48	98.118	97.403	99.005	98.708	98.187	96.489	98.333	97.81	97.705	98.576	98.139	98.406	98.346	98.973	98.148	97.225	97.546	99.039	96.82	97.211	97.204	98.567	97.139	97.481	98.875	95.826	97.872	97.474	98.848	97.441	98.858	96.457	99.739	99.78	99.25	98.553	98.451	98.74	96.587
101.88	101.27	100.07	99.428	100.95	100.29	102.42	101.03	101.33	101.36	101.49	100.48	101.14	102.21	100.9	101.1	101.42	100.76	103.05	100.43	100.99	99.942	100.77	101.38	101.14	100.01	101.17	102.05	101.21	99.346	100.71	99.979	100.54	101.72	102.41	100.59	99.843	101.18	101.94	102.02	102.02	99.912	101.56	99.016	100.52	100.69	101.21	100.82	101.24	102.05
104.96	106.21	105.15	106.44	107.23	106.99	106.16	106.05	107.31	106.52	107.53	107.66	105.86	105.41	106.97	107.19	106.8	106.55	105.81	106.92	106.81	104.59	107.55	107.89	103.57	107.03	106.83	106.69	107.01	106.71	106.43	107.15	107.18	106.17	105.7	106.27	105.96	106.15	106.11	105.23	105.21	107.78	107.08	106.98	107.22	107.53	107.63	106.7	106.28	107.01
105.44	105.31	105.8	104.72	106.02	106.2	105.75	105.64	103.83	104.7	104.85	107.78	104.49	105.84	105.63	104.74	105.35	105.04	106.43	105.11	106.4	104.27	106.49	106.48	105	105.78	107.02	106.74	104.53	104.38	106.53	107.16	104.6	106.32	105.58	105.85	103.97	106.31	105.84	106.05	106.36	105.43	107.2	106.07	107.18	107.04	105.05	105.76	105.7	106.01
98.183	98.547	98.342	98.187	98.981	97.36	98.48	97.635	97.922	98.433	97.24	96.291	96.84	98.157	99.561	97.644	99.856	98.035	98.3	97.896	97.662	98.27	98.817	98.319	98.041	98.355	95.629	98.206	97.714	97.88	98.28	98.313	98.519	98.491	96.473	98.922	96.76	98.232	97.8	97.37	99.376	98.605	98.615	98.599	99.075	97.968	97.169	97.923	98.727	98.492
105.88	104.22	106.28	105.74	105.73	104.72	105.71	104.68	105.55	106.38	106.1	106.12	105.81	105.86	105.23	107.74	105.11	103.47	105.61	106.03	105.31	105.93	106.32	104.81	105.19	106.1	106.79	106.52	106.61	105.26	106.22	105.47	105.21	104.38	104.46	106.79	105.1	105.1	105.11	106.62	103.58	105.3	104.64	106.46	106.22	105.82	105.07	104.22	105.44	105.08
108.04	110.4	109.89	108.27	108.18	108.1	107.56	107.7	106.64	108.78	106.72	106.15	107.26	109.12	108.76	108.08	106.75	106.77	109.01	109.47	108.38	108.56	108.14	107.4	109.49	108.44	107.03	107.89	107.16	108.53	108.32	108.73	107.74	108.22	109.14	107.43	107.58	107.99	108.61	108.64	109.03	108.18	108.9	109.04	108.27	108.78	107.14	109.82	106.96	109.27
106.58	106.11	104.9	103.47	105.81	106.56	105.36	106.1	104.71	105.6	105.84	105.31	105.5	105.21	106.06	105.26	105.45	106.35	106.66	104.86	106.68	105.95	105.77	105.12	104.8	107.04	104.79	105.86	104.66	106.17	106.26	105.08	104.87	105.34	105.64	106.31	104.29	107.19	105.24	106.42	106.48	104.77	105.47	104.48	106.17	106.05	106.53	107.05	105.39	106.13
106.12	106.43	105.89	106.8	107.3	104.83	103.86	105.14	104.75	105.46	105.14	106.97	105.64	106.22	104.99	104.72	107.14	105.83	106.16	106.67	106.19	104.41	106.36	105.1	104.12	106.5	105.72	105.42	105.13	104.6	105.81	105.82	105.01	105.55	107.18	106.69	105.07	105.11	105.19	107.12	105.63	105.65	105.68	105.1	106.8	106.01	103.95	106.99	105.92	103.81
109.12	109.27	109.09	109.1	108.79	109.27	109.25	108.3	108.98	107.46	107.73	109.08	109.69	108.03	108.08	109.56	109.68	109.67	107.42	108.09	109.67	106.92	108.89	110.13	109.19	108.13	107.1	108.04	109.41	109.23	108.56	108.38	107.14	109.82	110.02	109.42	107.75	108.24	108.67	106.98	107	109.46	108.06	108.21	108.06	109.41	108.96	108.29	108.65	108.36
109.01	108.76	109.58	108.74	108.65	109.12	109.23	108.13	107.63	109.11	108.49	106.99	109.75	107.98	107.5	108.96	108.7	107.42	108.7	107.83	108.52	108.44	107.7	107.53	109.4	108.65	108.08	109.43	107.17	107.89	107.63	109.19	109.29	110.48	109.18	106.94	109.13	108.38	109.04	107.28	107.11	109.26	109.28	107.55	108.21	107.68	107.65	108.8	107	107.83
109.24	108.44	108.48	108.34	109.28	107.53	110.12	108.45	107.42	110.6	108.56	107.16	109.04	108.66	108.6	109.83	109.03	108.06	109.99	108.82	107.35	108.16	107.9	107.99	110.01	108.56	108.08	107.89	107.82	107.89	108.97	107.64	109.21	108.12	106.63	108.4	107.33	108.13	108.18	105.9	108.39	108.34	108.98	109.19	111.42	108.52	107.19	109.68	107.71	108.44
105	103.71	106.31	104.59	104.18	107.04	105.47	105.96	105.72	104.09	105.39	104.57	105.63	105.76	106.01	105.87	105.36	103.15	104.94	105.52	104.08	104.73	108.08	105.66	104.33	104.66	104.32	105.48	105.48	104.14	104.57	107.4	105.12	106.25	106.42	107.23	104.62	104.91	105.7	105.31	105.26	104.25	106.6	106.66	104.75	105.97	107.03	104.47	105.84	104.71
106.94	106.32	105.08	107.81	106.72	104.54	105.86	106.67	106.05	105.39	107.77	106.61	105.28	105.2	105.66	104.65	106.48	106.88	104.57	106.16	105.76	106.75	105.74	106.44	106.52	106.38	107.08	108.49	105.01	106.25	106.84	105.96	106.38	105.48	107.67	107.84	106.37	105.8	107.36	106.27	105.59	108.4	104.7	106.67	105.98	106.3	106.68	105.21	107.4	106.37
104.72	106.4	105.53	105.86	105.37	105.98	107.03	107.2	105.8	104.33	105.16	107.11	106.06	106.24	106.08	105.24	106.11	104.15	106.04	105.5	105.34	105.8	104.06	103.93	105.76	104.89	106.01	105.44	107.08	106.16	104.94	106.48	105.45	105.88	107.01	106.29	105.24	105.45	105.78	104.61	104.24	106.26	105.14	105.48	104.61	107.15	105.79	105.62	106.65	105.77
107.14	107.02	106.62	104.23	108.24	106.24	104.86	106.97	105.1	103.99	105.35	106.34	104.67	105.75	106.9	105.67	106.38	106.57	105.34	106.19	107.05	106.46	106.27	104.6	106.36	105.78	106.25	106.51	104.71	105.71	105.68	105.82	105.88	105.8	106.63	106.64	105.87	106.55	105.19	106.57	105.27	105.43	104.89	106.45	104.38	105.09	106.09	107.39	105.65	105.4
111.9	110.66	110.99	112.72	110.44	109.28	112.26	111.3	110.75	110.11	108.53	110.72	110.78	109.98	111.48	111.51	109.47	109.76	110.23	112.31	110.5	112.01	109.94	110.84	109.52	109.6	111.92	109.78	110.54	110.77	109.09	110.16	109.91	110.39	110.92	110.71	110.92	111.01	111.03	111.13	111.83	110.78	110.35	111.07	112.29	110.1	110.6	111.63	109.32	109.73
110.81	108.63	109.25	111.27	110.25	110.25	109.72	110.37	110.03	111.35	111.56	110	111.36	109.21	109.49	110.26	110.03	108.9	109.2	109.23	110.36	110.55	111.02	110.45	108.42	111.26	110.87	111.72	109.32	110.36	111.02	111.1	110.47	109.63	110.15	111.05	110.51	110.17	111.3	110.08	110.52	110.6	111.19	111.19	110.76	110.9	111.23	109.09	109.04	110.71
108.5	106.97	105.83	106.69	106.72	106.21	105.73	106.53	106.94	104.75	107.17	108.04	105.48	106.05	107.12	105.19	105.87	106.25	106.52	106.45	105.78	106.74	106.28	106.62	105.27	106.73	106.3	107.6	105.11	108.98	106.81	106.47	106.74	105.84	106.24	106.34	107.47	105.1	105.65	105.59	105.91	106.68	105.81	107.05	105.06	107.14	105.69	107.4	106.66	106.71
105.7	108.02	105.27	106.73	105.17	105.34	104.63	105.13	105.67	104.41	105.83	104.31	105.05	106.85	107.76	106.38	103.93	105.79	107.5	105.07	104.77	107.47	106.77	104.13	106.08	104.38	106.78	105.5	104.87	105.72	106.15	104.47	104.51	106.4	104.91	105.37	106.19	106.58	104.1	104.25	105.91	104.3	105.84	106.61	105.42	105.08	105.58	105	105.58	104.79
108.62	109.18	107.26	108.49	108.98	108.7	107.81	108.92	110.15	108.11	109.18	108.67	107.77	107.95	108.46	108.64	108.59	109.98	109.15	109.15	108.35	107.78	106.97	108.47	107.88	109.28	107.62	110.49	108.39	109.46	108.2	109.49	108.53	108.28	107.69	109.03	109.14	109.65	109.09	108.65	108.14	106.9	108.33	109.07	107.92	110.36	109.69	110.06	108.26	109.28
106.31	105.92	105.28	104.57	105.67	104.91	106.67	104.94	103.48	106.65	105.21	104.98	105.44	104.99	105.43	105.05	106.16	106.28	106.07	106.8	105.25	106.57	104.69	105.47	105.12	105.22	105.83	104.89	104.81	104.63	107.62	106.24	105	105.58	105.58	105.89	107.1	104.91	106.5	105.72	105.26	105.73	105.65	105.57	104.1	105.78	105.62	105.22	104.88	106.48
105.89	107.23	105.99	107.19	105.92	105.83	103.99	104.87	107.31	106.1	104.59	106.23	105.38	106.12	105.95	106.26	105.19	105.88	105.89	106.25	106.98	106.42	105.97	104.64	106.58	105.2	107.93	105.99	106.78	105.51	106.32	106.23	105.35	104.45	106.09	104.67	105.6	105.08	105.86	106.32	104.76	105.91	105.65	105.26	106.26	105.7	105.09	106.11	105.6	105.92
107.11	107.9	108.33	106.89	108.61	108.22	108.41	107.74	108.41	108.37	107.57	107.05	108.37	106.89	108.29	107.78	107.72	108.02	109.17	107.93	107.37	110.22	107.01	108.91	107.34	105.74	108.83	106.96	107.93	108.94	108.37	107.26	106.44	106.84	107.94	108.63	107.44	107.84	106.48	106.95	107.42	108.15	108.08	107.65	108.74	108.4	107.48	108.78	108.51	107.58
108.29	108.8	107.56	107.6	107.44	107.62	108.95	107.4	107.43	106.71	108.16	108.31	107.61	107.94	106.98	108.91	107.41	108	108.07	106.66	107.9	107.38	106.6	107.41	108.2	106.47	108.27	109.11	107.77	106.21	107.07	108.59	107.15	108.34	106.84	107.67	107.27	107.36	107.31	109.62	106.51	109.1	108.23	107.02	107.55	106.91	105.73	107.79	108.74	109.3
107.4	109.02	109.76	107.95	108.89	108.88	107.15	108.68	107.91	108.57	108.55	108.93	110.14	108.26	108.64	109.21	109.79	108.58	107.92	108.15	108.32	106.31	108.97	107.56	106.97	108.6	109.27	109.19	108.35	107.87	107.96	108.1	107.75	109.3	108.14	106.95	109.13	109.39	108.03	106.01	109.62	108.16	109.12	108.3	107.53	110.11	108.51	106.5	108.03	108.27
109.16	109.58	109.49	109.25	108.1	108.05	108.52	107.95	107.78	107.51	108.58	110.46	108.02	109.1	107.64	108.26	110.02	109.52	108.25	110	108.52	108.26	108.21	107.87	106.85	109.46	108.28	107.19	108.07	108.04	107.91	109.95	109.8	108.63	108.18	108.46	108.43	108.12	110.29	109.04	108.67	109.72	109.26	108.48	107.72	109.36	109.26	109.06	107.83	109.23
104.18	105.5	106.26	105.38	106.09	105.68	105.82	103.72	105.81	106.48	106.24	104.76	106.92	106.08	105.34	105.93	105.72	103.79	104.94	106.46	106.59	105.53	105.08	104.69	104.51	105.34	105.23	106.02	106.36	104.44	105.28	105.96	105.61	104.41	104.71	106.31	105.25	104.88	104.93	106.35	105.26	105.33	105.84	106.99	107.41	103.85	105.6	105.02	104.95	105
103.99	105.54	106.29	105.4	104.28	105.38	105.58	105.14	105.95	106.16	107.22	106.61	106.5	108.29	106.68	106.08	104.88	105.66	105.06	104.64	105.98	105.12	106.27	106.77	105.63	104.72	105.52	105.33	105.47	106.43	105.08	104.03	105.98	106.75	105.88	104.91	105.54	106.01	106.54	106.36	106.34	105.57	104.84	106.69	105.21	106.3	106.65	105.64	105.87	104.55
98.982	100.77	100.78	99.193	98	99.764	98.905	99.044	99.817	99.809	98.99	97.96	99.611	96.788	99.394	99.877	99.201	99.782	98.002	99.713	99.211	98.816	97.908	99.417	99.203	98.702	98.772	98.996	100.28	99.215	99.267	98.727	98.442	99.615	98.632	97.927	99.991	99.734	99.565	98.481	100.48	98.465	100.14	99.657	99.284	98.111	99.419	101	97.487	98.311
108.34	105.74	106.94	107.34	105.78	105.65	105.42	107.22	104.3	105.92	105.91	107.99	106.08	106.35	105.53	106.45	106.42	106.06	107.1	107.19	107	106.27	104.3	106.17	107.16	106.44	105.66	106.25	107.18	105.92	106.89	107.3	106.53	106.56	107.07	106.43	105.03	107.44	108.11	105.95	104.11	105.46	106.36	106.33	106.85	106.03	106.62	106.06	106.07	105.68
108.83	108.02	108.32	108.32	107.55	108.53	107.12	106.57	108.86	108.61	108.53	108.67	106.94	107.6	107.26	106.87	107.17	107.65	107.8	107.71	107.89	106.88	106	107.67	107.52	106.13	106.93	108.44	106.98	108.17	108.27	107.85	107.53	106.74	107.98	108.47	107.33	107.02	107.1	108.5	108.36	108.78	108.18	106.91	107.89	106.79	108.4	109.18	109.22	105.31
99.405	100.84	101.06	101.52	99.136	99.478	100.06	99.873	99.67	99.472	100.27	101.59	99.804	98.548	101.38	99.821	100.05	98.668	100.95	100.51	99.664	100.8	101.56	99.294	100.93	100.44	101.1	99.178	99.007	100.86	99.165	100.01	99.126	100.02	100.03	98.929	100.13	101.16	99.895	98.05	98.719	99.05	99.95	100.81	100.28	99.066	100.18	99.329	99.861	99.621
106.5	107.85	106.84	105.35	106.05	106.46	105.43	105.38	104.71	104.84	105.68	105.21	105.85	106.23	106.71	106.07	106.47	106.7	106.77	106.89	105.07	104.47	105.4	105.32	106.03	104.06	105.92	103.29	107.19	106.01	106.46	104.2	104.85	106.86	106.14	106.27	106.08	105.4	105.81	105.78	105.46	104.94	104.67	104.28	105.45	105.78	105.83	107.13	106.34	107.28
104.64	106.71	104.94	104.64	105.54	107.01	106.52	105.72	105.59	105.3	105.66	106.58	106.58	105.92	103.83	106.89	104.73	106.8	104.9	107.65	106.14	105.2	105.87	105.38	107.54	105.52	104.79	104.95	103.57	105.1	106.14	105.51	104.23	104.16	105.63	106.73	106.31	104.23	106.45	105.46	105.59	106.76	105.7	106.64	106.82	105.63	106.73	105.81	105.88	105.96
105.47	103.86	106.33	105.56	106.42	105.3	106.15	107.34	107.23	105.39	106.03	106.45	105.94	105.51	105.09	105.59	106.9	105.6	104.38	106.56	104.92	105.85	107.8	107.18	105.25	105.73	104.83	106.58	105.93	107.01	105.56	105.42	105.58	104.55	104.26	105.39	104.92	107.32	106.31	105.78	107.45	106.29	105.5	105.48	106.58	105.32	107.17	104.59	105.52	105.08
106.32	104.88	103.91	104.3	105.3	104.29	107.12	107.26	105.31	105.39	106.09	106.01	105.86	106.77	105.93	103.98	108.15	106.84	105.78	106.34	104.35	104.49	104.93	104.71	106.4	105.84	105.15	104.64	105.71	105.45	105.68	105.02	105.76	105.33	105.42	106.68	106.28	104.37	106.45	104.82	105.75	103.7	105.47	105.31	104.92	104.11	106.78	105.06	105.97	106.04
105.91	105.7	104.9	104.53	105.38	105.81	105.93	106.51	106.12	105.38	106.77	107.02	105.85	105.75	104.51	105.56	105.47	105.27	104.97	106.29	106.36	105.72	107.16	105.85	105.84	105.61	105.91	105.09	106.22	106.25	104.43	105.96	106.04	106.21	105.88	108.04	104.71	108.22	107.31	105.14	105.3	105.16	105.83	106.71	106.8	106.5	105.4	104.64	106.06	106.58
105.89	105.62	106.04	104.82	104.87	105.79	106.5	105.15	105.64	103.62	105.62	105.07	104.79	105.56	105.73	105.93	106.92	106.85	106.27	106.62	104.47	105.46	105.21	104.73	106.13	104.53	105.77	106.87	104.92	105.79	106.81	104.79	105.57	105.44	105.26	107.18	105.78	105.02	105.7	106.02	105.5	106.11	105.4	105.23	105.08	105.18	105.25	104.74	108.31	106.58
107.55	106.92	105.14	107.05	105.47	107.13	106.02	107.3	107.41	105.39	106.95	106.68	106.7	106.97	106.25	104.94	105.81	105.92	106.6	105.93	105.24	105.1	105.25	106.8	105.29	106.32	105.95	106.47	106.05	105.22	106.52	106.49	106.12	106.43	105.91	106.48	106.33	105.99	104.98	106.87	106.12	107.36	106.89	106.48	107.02	106.4	106.75	106.94	105.61	105.18
110.43	108.33	108.47	108.56	109.77	108.55	109.79	108.2	107.74	107.14	108.68	108.03	108.31	107.8	109.73	108.14	108.63	109.76	108.4	108.93	108.03	107.31	109.63	109.01	108.49	107.92	107.64	108.55	107.9	107.29	108.71	108.63	108.91	108.23	108.2	108.16	108.49	107.82	109.3	107.29	107.7	108.52	110.12	107.64	110.55	107.86	107.32	108.71	108.6	107.96
106.36	106.57	106.73	105.13	105.68	105.4	105.59	105.14	105.14	105.1	106.4	105.93	107.39	104.04	105.26	106.08	105.5	106.1	105.68	104.63	106.17	105.33	105.06	104.76	105.74	106.2	106.12	106.1	106.65	104.91	105.93	105.43	105.07	106.07	104.75	106.27	106.28	104.07	105.39	106.27	105.32	106.92	104.64	104.98	106.73	106.13	104.65	104.92	105.59	105.04
106.75	106.1	106.45	103.95	106.64	103.96	105.93	104.35	106.41	104.05	104.81	104.99	105.62	107.03	107.16	105.12	104.12	105.55	105.32	106.74	105.9	107.29	106.48	104.99	104.21	106.19	104.56	106.09	105.72	105.97	106.83	105.49	105.46	104.71	104.35	105.42	104.78	105.97	107.93	105.14	104.19	106.17	103.56	104.77	104.75	104.72	106.33	106.38	105.07	106.48
100.22	100.43	99.19	101.06	100.55	98.752	99.073	100.95	99.565	101.53	102.45	100.17	100.03	98.819	100.25	97.971	100.29	100.69	100.59	101.45	100.15	101.21	100.89	99.71	100.5	100.9	101.22	101.3	100.29	99.727	99.141	101.08	100.59	100.67	99.015	99.121	99.814	100.26	100.81	100.32	100.88	99.951	100.86	100.45	102.05	101.02	99.688	100.28	100.32	100.56
104.84	105.66	104.32	105.51	106.28	105.64	107.08	105.23	106.11	105.07	106.18	105.81	105.91	104.17	103.82	104.95	105.2	104.98	106.28	104.87	105.62	106.22	104.51	106.91	106.13	105.42	107.92	104.63	104.36	106.73	106.04	105.89	106.47	106.23	106.42	105.68	106	106.1	105.18	105.53	104.8	105.59	104.85	107.01	104.89	104.91	108.06	105.03	106.91	103.86
108.36	107.13	107.96	108.95	108.86	108.45	108.68	108.09	107.61	107.94	108.06	108.6	108.65	107.5	107.92	107.72	108.28	106.24	108.22	111.15	108.75	108.71	106.71	106.42	108.63	107.37	108.5	108.86	108.46	110.17	109.63	107.74	109.18	107.75	109.05	107.81	108.55	109.3	108.57	109.12	108.65	109.57	108.53	108.49	108.06	108.8	109.03	106.6	109.56	107.69
108.22	106.74	108.79	108.35	108.61	109.45	107.17	107.79	108.95	110.06	108.64	108.74	107.34	110.22	109.86	108.85	108.53	108.64	109.34	108.77	109.51	108.82	107.86	107.95	108.42	110.02	108.14	108.39	108.94	108.29	107.21	108.4	109.62	108.6	108.17	107.87	108.05	108.98	107.74	108.92	107.61	108.87	108.84	110.3	108.59	109.29	107.72	109.1	108.36	108.29
107.12	106.54	105.91	107.1	105.12	106.36	104.81	104.02	106.41	107.02	106.36	105.62	105.12	105.81	104.8	105.18	104.46	106.63	106.91	108.33	106.94	107.65	108.27	106.15	106.99	105.94	106.31	106.2	106.39	107.05	106.22	106.61	105.56	106	108.26	107.08	105.44	106.29	106.65	105.71	107.31	104.81	105.18	106.66	107.35	107.4	106.6	106.2	106.32	106.51
110.33	109.37	111.64	109.35	110.58	112.14	109.86	109.3	111.26	110.89	108.8	109.87	109.71	111.18	109.58	111.48	110.01	111.17	110.87	109.83	109.04	111.42	109.41	108.91	109.63	110.96	110.01	110.47	109.6	110.16	109.78	110.61	110.2	111.82	110.66	108.78	110.3	111.12	111.51	111.14	110.22	109.58	109.51	109.98	109.88	109.58	111.24	109.93	110.03	109.9
106.82	104.59	106.71	103.73	105.92	104.62	104.95	106.6	106.16	106.54	105	105.85	107.03	106.13	106.04	104.7	105	105.66	105.05	105.83	105.79	105.82	106.52	105.88	105.33	107.2	105.72	106.32	105.29	107.54	105.08	104.37	104.13	106.24	105.78	107.82	105.07	103.99	104.24	106.24	103.71	105.32	105.63	103.44	106.1	105.42	106.78	106.03	105.07	106.93
108.09	108.24	106.65	108.85	106.45	107.29	107.39	107.49	107.31	108.28	108.66	108.17	109.2	108.34	108.39	108.68	108.57	107.13	106.83	109.39	108.54	109.98	107.93	107.53	106.91	108.13	108.39	107.83	108.91	108.42	109.35	108.24	107.28	108.41	108.18	109.31	106.27	109.25	107.96	107.54	108.75	108.31	107.53	107.98	108.09	108.34	108.67	109.16	107.83	108.87
98.979	100.03	98.943	98.718	98.933	100.26	98.118	99.245	99.429	98.077	98.133	96.745	99.478	99.566	98.642	99.112	99.399	98.528	98.592	97.975	98.942	99.369	98.89	97.22	99.964	98.483	99.038	97.698	98.574	98.123	99.103	99.541	98.322	98.83	99.32	99.177	97.427	98.959	97.773	97.881	98.082	98.671	98.03	99.098	98.651	98.932	97.749	99.051	98.913	98.161
107.47	106.11	106.03	106.21	106.59	106.16	106.41	105.97	106.9	106.75	107.21	107.25	107.31	107.26	106.12	106.1	105.17	105.75	106.46	107.87	107.04	106.31	106.38	105.88	107.13	106.19	105.13	106.01	106.68	104.39	106.53	106.6	106.41	105.81	105.26	105.61	104.96	106.75	107.15	106.42	108.24	106.46	105.1	105.67	106.88	105.93	106.06	107.38	106.4	106.37
101.45	101.31	100.05	99.797	99.972	99.492	98.776	101.25	101.4	100.02	100.42	101.1	100.87	100.08	100.97	99.159	101.34	99.565	99.931	100.39	98.778	99.432	99.952	99.887	101.06	99.97	99.445	100.78	100.3	99.154	100.22	99.138	100.41	99.258	99.739	99.666	99.859	100.82	99.83	98.155	99.82	101.12	101.27	100.24	100.91	100.23	100.32	100.74	100.62	100.25
106.87	108	105.14	105.93	104.98	104.24	106.42	105.73	106.7	107.08	105.79	104.81	105.99	106.08	106.26	106.43	105.16	104.68	106.5	104.67	104.84	106.25	106.22	104.7	105.43	105.22	104.79	105.18	107.64	105.75	104.35	105.21	106.66	106.62	105.52	105.59	105.92	105.36	105.25	104.05	104.08	105.76	105.78	106.17	107.14	106.91	105.36	106.37	107.3	106.48
98.989	98.218	97.625	97.394	97.296	97.678	97.697	97.724	97.551	97.754	97.26	98.583	97.731	98.531	98.682	97.703	97.841	98.614	98.093	97.671	98.12	96.798	98.126	96.737	97.444	97.346	98.887	97.516	95.839	97.817	98.102	99.28	99.585	97.538	96.965	98.718	98.34	97.759	99.257	98.714	98.504	97.667	98.668	97.47	97.294	98.96	98.914	96.701	96.762	96.896
109.35	111.53	108.57	110.1	109.39	109.41	109.64	111.37	111.68	110.67	110.63	109.93	109.63	109.74	111.64	109.89	109.91	111.19	112.23	110.24	109.27	109.13	109.87	110.6	111.16	109.56	110.21	110.14	109.58	110.48	110.84	110.66	108.62	109.55	109.37	110.98	110	109.48	111.16	111.13	110.53	110.78	108.95	110.9	110.37	109.35	109.72	109.11	109.4	109.49
104.92	105.57	107.03	104.47	105.91	105.16	106.68	105.69	107.18	107.53	105.18	107.74	106.02	105.85	104.49	106.94	105.19	104.16	106.88	106.77	105.27	106.1	105.38	105.84	104.67	105.08	105.83	107.31	106.33	105.66	106.5	105.51	105.78	107.12	105.38	104.89	104.78	106.63	104.35	104.4	105.13	106.08	105.22	104.94	104.55	105.91	106.52	103.95	104.88	105.8
108.1	108.97	110.1	107.28	107.32	107.31	108	107.29	106.76	107.32	108.14	107.89	108.34	106.85	109.18	109.71	107.24	108	107.44	107.39	108.14	106.85	107.85	108.93	107.5	109.38	106.94	109.65	107.41	107.11	107.37	107.16	107.01	108.05	107.92	108.89	108.49	109.64	109.07	108.86	109.63	108.51	108.44	109.34	107.68	106.83	108.85	109.64	108.75	108.5
104.92	104.92	105.23	105.02	104.81	105.29	106.59	106.29	106.4	105.95	105.88	105.37	104.77	106.44	105.05	105.25	105.68	105.22	106.77	107.03	105.5	105.42	106.51	106.17	105.84	105.3	104.89	106.07	105.33	106.84	105.84	106.89	106.15	105.48	105.83	103.48	105.25	105.17	105.63	105	105.99	107.16	104.22	104.98	105.23	103.66	106	105.04	106.29	105.33
107.35	107.02	106.31	104.15	105.7	106.38	105.67	106.38	105.46	104.89	104.23	104.88	105.22	104.48	105.02	106.44	104.65	106.83	104.85	105.28	106.51	104.37	104.98	105.54	106.05	106.32	105.55	105.14	105.15	106.88	107.32	106.69	103.85	106.03	106.47	106.98	106.88	107.33	104.46	104.01	106.5	105.41	105.82	106.78	106.35	104.23	105.02	105.32	104.88	105.01
105.09	106.12	106.77	106.84	105.11	105.69	107.84	107.44	107.44	107.67	107	106.61	105.92	105.32	106.91	106.02	106.51	106.1	106.6	104.84	105.38	106.05	105.44	105.56	107.02	107.34	107.1	105.82	105.28	106.71	107.5	107.86	105.72	105.23	106.13	106.84	107.24	108.1	105.81	106.6	106.26	108.39	106.02	106.66	105.62	107.26	106.69	106.49	106.32	106.72
106.42	105.05	105.29	105.46	105.57	104.92	103.85	104.36	104.95	106.24	106.93	104.99	105.6	105.28	105.88	105.62	105.9	105.97	105.9	104.96	106.81	105.79	107.38	106.11	104.77	105.85	105.72	106.14	104.65	106.04	105.31	104.26	105.85	105.71	106.15	106.25	104.8	105.26	106.22	106.89	106.16	106.84	106.3	105.09	105.61	107.12	105.2	104.14	105.23	104.4
104.56	104.86	106.19	106.37	105.34	104.48	108.13	104.75	106.52	105.39	105.55	106.29	104.71	106.43	106.14	107.45	106.57	105.07	106.16	106.24	104.63	104.81	105.3	105.52	104.69	105.07	105.31	106.26	106.13	106.2	106.55	104.35	106.9	106.97	105.59	106.52	105.8	106.17	105.67	105.51	105.43	106.02	105.23	103.98	105.3	103.75	105.37	104.69	106.72	106.9
104.91	104.78	104.37	105.82	105.94	105.04	107.17	106.1	106.48	104.71	106.33	105.3	107.2	105.55	104.95	106.35	104.56	105.96	105.09	105.5	105.94	106.02	107.99	106.2	106.05	103.59	106.19	103.72	106.2	105.68	106.3	106.03	105.67	104.99	104.39	104.34	104.94	106.97	106.39	106.04	104.35	104.44	106.36	104.76	105.54	106.87	104.15	104.59	103.92	105.06
109.38	106.91	110.3	108.14	108.44	109.61	108.28	108.62	108.33	107.13	107.78	107.53	109.17	109.02	106.75	109.39	108.68	108.39	107.73	108.49	107.17	107.76	107.53	107.16	107.15	108.26	108.39	107.93	108.04	108.02	108.87	108.8	108.97	107.66	107.84	108.35	109.39	108.04	108.75	108.77	108.06	109.05	109.17	107.71	108.63	106.73	109.26	111.07	109.27	108.56
110.67	110.29	110.39	109.3	108.9	110.68	110.55	109.49	110.69	111.12	111.47	109.93	110.47	110.99	108.9	109.91	111.25	108.2	109.89	110.98	109.93	110.43	111.93	109.87	111.35	110.45	110.99	109.85	110.84	110.24	110.52	110.44	110.76	109.86	110.85	109.94	108.54	110.16	108.57	110.71	110.34	111.75	110.65	109.66	110.9	110.25	108.59	110.14	110.95	111.05
107.1	104.93	105.73	105.42	104.76	104.27	104.12	104.98	103.8	104.6	106.22	106.93	104.26	106.47	106.23	106.59	105.18	105.95	106.63	107.13	106.13	105.07	107.18	105.57	105.9	105.64	105.22	105.66	106.55	106.28	105.62	104.55	105.11	105.76	103.88	106.73	104.25	105.08	107.44	106.44	105.53	105.35	105.98	104.8	105.55	104.54	106.76	105.38	106.18	104.52
108.8	111.15	108.8	110.44	111.55	110.37	108.84	111.73	109.4	109.8	111.68	108.56	109.98	110.16	107.65	109.56	108.89	111.05	110.46	112.88	110.31	111.03	110.12	110.32	110.07	110.82	109.76	110.35	111.07	110.89	110.75	110.08	110.12	110	110.5	109.48	109.97	112.74	109.88	109.35	110.33	110.98	110.86	110.49	108.53	109.66	109.95	109.22	109.81	110.17
97.733	99.593	97.882	97.477	98.948	97.57	99.649	99.36	98.385	98.5	100.08	98.428	97.364	99.238	96.426	97.174	98.092	97.685	97.249	99.491	97.379	99.154	97.843	98.917	98.861	99.916	100.06	99.588	96.792	96.676	99.551	99.574	97.811	98.332	99.997	99.308	96.637	98.436	98.816	98.386	97.569	97.46	98.367	99.169	99.905	99.646	100.67	97.809	98.47	98.233
107.55	108.66	108.17	108.23	109.41	105.85	108.5	107.12	106.63	108.14	107.84	109.02	109.87	107.32	108.32	108.39	106.53	107.66	108.46	107.9	108.72	108.23	108	109.33	108.12	107.03	108.41	106.65	108.28	109.28	107.63	107.8	107.49	107.88	106.62	108.83	109.22	107.98	106.78	108.68	106.36	109.75	107.68	108.37	107.55	107.83	107.4	108.45	107.37	109.01
97.559	99.343	100.24	99.507	99.974	97.119	100.1	99.348	98.985	100.57	98.789	98.327	98.618	96.916	99.592	99.022	99.289	97.367	99.77	100.02	98.463	98.122	98.327	100.35	99.231	98.483	98.716	97.832	99.47	99.059	99.136	99.722	98.314	98.404	98.218	98.835	99.193	99.203	98.994	98.164	98.562	98.79	99.691	100.08	100.09	99.126	99.369	97.662	98.967	98.941
110.36	109.23	108.71	107.55	108	108.2	109.56	108.37	108.24	108.93	107.19	109.54	109.77	109.27	109.1	108.86	108.42	108.93	108.29	109.4	108.19	108.74	108.18	108.37	107.86	108.93	109.86	108.47	108.77	108.53	107.41	109.15	107.09	109	107.43	108.61	108.55	110.52	107.29	109.33	107.94	109.1	108.32	108.55	108.66	109.76	107.51	107.88	108.49	108.54
101.34	100.65	101.21	100.04	100.1	99.287	101.14	102.83	99.97	99.942	100.64	100.32	100.95	100.7	100.26	100.54	100.43	100.26	100.34	100.97	100.44	99.524	100.02	100.99	101.21	101.73	100.27	101.26	99.905	100.78	99.513	101.27	101.04	100.32	100.42	101.24	100.38	100.78	100.06	100.73	101.3	102.42	100.91	99.745	100.36	101.4	100.82	101.48	100.83	101.46
100.99	102.23	100.36	100.59	100.2	101.31	99.528	99.751	100.78	101.46	101.73	100.41	100.54	102.49	101.03	100.05	101.42	99.331	99.417	100.03	101.24	100.66	100.63	99.721	100.7	101.37	100.38	100.44	102.15	100.01	100.07	98.314	100.88	100.35	101.37	99.439	101.3	100.3	100.78	100.28	100.18	101.02	99.086	100.73	101.04	100.99	99.745	99.747	101.27	100.84
109.04	110.44	108.42	108.96	108.22	107.51	108.15	107.95	107.15	107.2	111.13	108.24	106.81	107.86	108.19	109.25	108.86	108.79	108.12	107.97	109.42	107.96	108.43	109.03	109.28	108.02	108.55	108.46	108.64	107.52	107.92	106.79	109.3	106.67	108.24	108.35	108.75	106.8	109.43	107.35	108.61	108.69	111.04	108.68	107.8	109.47	107.48	108.08	108.11	108.42
105.42	105.24	106	103.75	104.97	106.14	105.56	106.19	106.47	104.13	105.34	105.5	106.03	105.28	104.67	107.22	106.71	104.67	104.87	105.78	107.14	104.6	105.74	105.62	105.67	106.34	106.03	105.34	104.66	106.14	105.98	105.68	106.37	103.58	105.35	106.17	103.61	104.58	105.19	105.25	106.02	106.6	105.46	103.51	106.46	105.78	104.17	105.8	104.27	104.21
106.89	107.98	108.61	109.88	109.25	107.27	108.86	109.33	108.19	107.28	110.67	107.59	107.34	107.91	107.19	107.88	107.84	109.39	108	108.43	110.47	108.41	109.14	109.22	107.81	107.53	108.31	106.93	108.48	107.35	109.07	107.37	109.63	109.2	107.8	108.87	108.3	107.86	107.78	108.95	109.44	107.62	108.36	108.25	108.65	108	106.61	109.15	108.27	108.43
107.48	107.78	107.27	108.79	108.89	108.35	108.93	108.74	105.99	106.52	106.77	106.04	108.15	108.08	107.9	107.69	106.86	108.5	107.84	108.61	107.15	106.82	107.64	106.68	107.56	108.31	106.9	108.07	108	107.03	107.7	107.21	107.47	108.7	108.18	108.56	108.07	107.95	108.52	107.19	106.96	108.74	106.71	108.89	109.2	109.15	108.53	107.44	109.71	107.57
99.443	101.29	100.34	100.97	98.494	100.34	99.749	102.57	100.61	100.88	99.766	101.11	101.19	99.248	101.38	99.986	101.53	100.86	99.391	99.69	100.99	100.19	100.33	99.125	101.42	100.78	100.04	98.667	100.22	99.361	100.58	98.993	99.398	99.438	99.905	100.21	100.21	99.764	99.837	99.991	101.15	99.957	100.72	101.32	100.8	100.95	100.17	100.6	100.87	101.32
108.62	108.41	107.17	108.66	108.79	106.75	107.21	106.85	109.69	107.95	108.72	108.97	107.77	108.77	107.44	108.22	108.67	108.67	108.16	106.89	107.61	108.08	110.11	107.22	108.09	109.69	109.18	106.09	106.44	106.73	108.1	107.78	106.98	108.56	107.35	108.62	107.2	108.89	109.25	108.04	107.55	107.42	109.46	107	107.91	106.11	108.39	107.88	106.96	107.51
106.13	105.51	104.72	106.42	104.98	106.64	105.25	106.49	106.21	105.99	105.38	104.88	106.4	105.97	104.6	104.8	106.01	106.58	106.1	105.39	105.35	105.93	105.65	105.83	104.08	105.52	105.39	105.84	106	104.54	106.21	105.08	105.14	105.12	105.99	106.26	105.11	104.61	104.93	105.92	107.38	105.22	105.17	104.8	104.61	107.25	106.55	104.01	105.54	106.66
108.13	107.54	107.67	107.52	108.36	108.46	108.18	108.66	107.37	106.42	109.67	108.33	108.53	108.78	110.03	109.23	108.83	108.4	107.92	107.85	108.71	107.78	108.77	107.87	108.86	107.84	109.32	108.49	108.21	108.96	106.62	108.25	108.31	106.98	107.13	108.38	108.53	107.31	108.65	109.06	108.62	107.37	108.94	109.09	108.18	107.49	107.67	108.99	108.48	108.25
99.721	99.004	98.126	99.387	99.327	99.35	97.806	98.717	98.398	98.882	98.346	99.786	98.885	98.675	98.253	97.766	98.47	98.185	98.734	98.619	99.514	98.233	99.823	97.801	98.42	100.28	98.998	98.04	99.184	99.542	98.792	98.413	99.578	99.763	98.316	98.991	99.122	97.955	98.518	98.68	98.442	100.43	98.752	98.45	98.601	99.109	99.817	99.591	99.238	99.621
108.26	108.05	107.87	107.76	107.1	108.45	109.25	108.37	106.5	107.33	109.3	107.68	107.62	106.98	106.53	108.52	108.01	107.77	108.13	110.23	108.11	108.62	107.21	108.24	109.59	107.98	109.22	107.81	108.73	108.57	107.76	107.76	109.13	108.14	108.37	107.31	108.15	108.97	108.74	109.45	107.05	108.89	108.21	107.37	108.76	108.13	107.28	109.42	108.81	109.39
107.53	108.25	109.23	107.52	108.7	108.21	108.43	108.34	108.56	107.6	107.72	106.84	106.65	108.58	108.34	108.84	109.32	107.58	108.5	108.9	109.29	107.62	107.88	108.34	108.07	107.85	109.03	109.19	107.3	108.43	107.19	107.99	109.52	107.33	107.88	108.68	107.58	108.34	107.43	109.85	107.5	108.14	107.65	107.41	109.19	107.8	107.75	107.87	109.82	107.56
108.91	107.86	108.55	108.68	107.84	107.78	107.12	107.95	107.07	108.31	108.17	107.97	107.97	107.3	107.85	108.43	107.9	107.47	106.82	108.37	107.55	107.75	107.55	107.67	108.87	108.02	107.6	107.93	108.77	108.97	108.81	107.27	107.27	109.42	108.46	109.34	108.67	109.13	107.44	106.8	107.63	108.39	107.45	108.14	108.36	108.29	108.66	108.01	108.48	109.01
106.91	107.9	107.61	109.21	109.37	108.3	108.37	109.64	108.1	107.54	108.17	106.81	108.45	107.91	109.11	109.27	108.62	107.08	107.7	109.35	109.41	108.81	109.23	108.05	109.09	108.15	108.7	109.06	109.1	108.49	107.9	107.22	107.88	107.94	108.67	109.26	108.88	107.39	107.44	107.86	108.16	107.97	109.33	109.04	106.15	108.25	108.09	108.61	107.82	108.34
108.26	106.88	108.89	107.89	105.58	108.25	107.54	108.31	107.24	107.44	107.17	107.71	108.62	108.26	106.48	107.33	107.36	107.68	108.68	108.12	107.35	108.21	107.72	108.14	108.02	107.39	108.13	109.26	107.26	106.83	106.77	108.27	108.31	107.77	106.7	105.74	107.8	107.66	108.44	109.08	107.55	108.95	109.23	108.5	107.44	107.4	107.19	108.21	107.01	107.13
107.29	108.37	107.79	107.87	108.19	106.69	105.76	108.71	107.17	107.83	109.87	106.91	107.98	108.36	107.71	108.2	107.37	107.91	108.66	109	107.43	107.27	108.02	107.79	107.46	107.76	108.82	107.89	108.14	109.27	110.02	108.11	105.87	106.96	105.79	106.8	108.21	109.16	108.15	107.3	107.95	107.15	108.68	108.73	106.76	107.2	107.33	107.88	107.85	108.46
107.64	105.82	106.19	107.22	104.78	106.76	106.49	105.03	104.51	105.29	106.87	104.48	107.02	107.33	105.92	106.1	104.03	105.18	105.54	107.66	107.13	106.42	106.8	106.33	106.99	105.81	105.9	105.75	105.09	105.59	107.17	104.93	107.16	105.82	106.18	105.92	105.18	105.9	105.89	106.7	104.97	106.48	107.09	106.63	105.4	105.6	105.86	106.15	104.95	104.52
107.37	107.01	108.37	108.82	107.68	107.3	108.64	107.38	109.91	107.39	108.99	107.87	107.3	108.85	108.96	107.26	106.88	109.34	107.37	107.66	109.17	106.83	107.72	109.15	108.63	108.59	109.93	108.18	108.55	109.38	108.18	108.23	109.39	108.67	107.97	108.86	108.8	107.32	110.03	108.3	109.24	107.91	109.01	106.42	108.15	107.23	109.65	107.6	108.51	108.78
107.62	107.28	108.16	108.44	109.34	107.73	108.27	108.7	108.07	108.03	106.85	108.77	108.9	107.71	107.8	109.98	108.58	107.83	107.36	109.89	109.21	107.15	109.09	108.15	109.12	107.79	108.64	109.53	106.86	108.3	107.83	107.63	108.01	106.6	109.64	108.92	108.88	109.91	108.21	107.55	107.71	108.21	108.61	108.04	106.59	108.59	107.02	109.76	107.34	108.04
106.07	105.51	106.59	106.69	106.16	104.78	107.35	105.71	106.13	107.63	107.6	105.56	105.73	105.27	106.81	106.58	105.88	106.91	105.95	106.45	108	106.03	105.38	107.24	107.06	107.3	107.3	107.49	106.55	106.89	105.47	108.36	105.77	105.91	108.07	106.81	105.75	106.26	105.31	106.07	105.56	106.63	106.57	106.98	106.6	105.76	106.5	106.99	105.38	107.83
106.23	105.59	103.71	105.63	104.14	104.59	106.3	104.7	106.25	106.87	105.56	105.33	104.94	106.03	104.45	105.69	105.13	103.69	106.38	104.87	106.04	105.08	105.55	106.09	105.38	105.54	105.78	104.03	104.98	104.44	105.8	104.15	105.83	104.76	106.23	107.05	105.07	105.98	105.91	105.34	106.57	103.97	106.34	106.99	106.56	107.18	106.18	105.88	105.02	105.97
107.04	105.81	105.7	105.78	104.56	104.22	105.2	104.51	103.64	105.13	106.13	106.05	106.84	104.12	106.79	104.31	105.73	104.67	106.23	105.88	103.97	107.77	105.41	104.67	104.16	105.82	105.38	106.76	104.4	106.05	106.48	105.26	105.17	106.69	104.96	104.35	105.89	105.51	104.46	105.03	106.95	106.09	105.17	105.42	104.69	105.69	106.32	105.4	106.08	105.63
106.78	106.87	105.74	107.76	107.82	106.67	106.94	106.07	105.13	107.02	106.86	107.12	107.3	108.64	106.99	106.5	107.18	105.26	106.75	106.76	105.94	108.01	106.09	106.59	105.93	106.47	107.03	105.68	106.52	107.26	105.95	107.82	105.24	108.94	107.13	107.28	106.4	107.24	107.49	107.19	106.8	105.8	106.3	105.51	106.67	107.42	105.93	108.35	105.27	107.08
107.12	105.45	106.59	104.68	105.5	105.98	105.82	105.37	104.46	105.39	105.09	105.21	105.51	104.74	104.03	103.19	105.81	104.74	106.72	105.61	105.93	106.69	105.24	106.04	106.38	106.6	105.1	106.85	105.69	105.37	105.42	106.03	106.18	106.18	105.82	104.65	103.46	106.17	104.36	105.12	105.81	104.65	105.16	106.51	104.29	105.32	106.55	105.81	106.93	104.93
97.865	97.581	97.336	99.915	98.407	96.134	97.35	98.227	98.167	99.249	97.276	99.139	98.242	97.713	98.106	98.391	96.13	96.964	97.584	97.832	97.112	97.686	97.262	96.551	96.899	99.123	98.083	99.062	97.461	96.917	98.524	98.729	97.786	99.332	97.719	97.702	98.394	97.64	96.447	97.708	96.606	99.083	97.212	98.054	99.519	95.999	99.16	97.802	97.14	96.6
104.79	105.57	105.98	105.85	104.68	104.67	106.15	105.7	104.8	105.65	105.22	106.55	105.06	107.41	105.04	107.19	107.01	106.09	106.49	106.75	105.91	106.43	106.32	106.43	105.16	105.18	106.98	105.32	105.32	105.83	104.59	105.48	105.66	105.26	104.85	105.8	106.63	105.2	105.36	105.15	105.33	106.02	106.43	107.25	105.83	105.51	105	105.95	106.07	106.39
98.421	97.499	97.714	100.41	99.062	98.66	97.279	99.049	98.651	97.902	97.27	96.765	99.122	96.307	99.796	99.221	97.149	98.419	98.609	98.647	95.807	99.62	98.694	98.605	98.81	98.93	99.935	96.829	98.808	98.908	98.362	97.33	98.956	97.514	97.257	98.758	98.597	98.039	99.492	98.851	97.321	97.933	97.876	98.249	98.351	98.076	100.51	98.855	96.426	97.814
107.89	108.72	107.3	107.72	108.67	108.24	108.37	108.88	108.15	107.73	107.67	106.77	107.34	106.98	109.75	108.22	108.26	106.5	108.12	108.48	106.16	108.19	107.89	109.04	108.59	108.9	106.9	106.65	110.28	108.41	108.4	106.78	110.16	106.98	108.96	108.77	108.98	108.13	107.87	107.93	109.56	108.08	109.07	109.42	107.55	106.93	108.07	108.38	108.13	108.71
107.5	108.97	107.52	108.99	107.8	109.26	108.72	108.76	107.98	108.23	108.26	107.88	109.28	109.83	109.34	109.19	107.55	107.65	108.78	107.99	109.34	107.96	108.67	108.52	108.15	107.88	107.17	106.8	107.7	108.18	107.73	107.33	108.9	107.96	107.64	108.4	108.82	108.44	109.2	107.91	107.34	109.37	107.13	108.92	108.5	108.61	108.06	108.34	107.94	108.08
108.62	108.23	106.86	109.22	108.45	107.96	109.06	109.25	110.29	109	108.06	108.81	108.2	108.38	108.25	108.31	108.12	107.2	107.82	108.2	107.14	110.22	109.64	108.26	106.79	108.61	108.38	109.2	109.41	108.69	109.24	109.27	107.51	108.5	107.61	107.5	107.5	107.94	109.37	108.44	108.95	107.71	109.17	107.22	108.39	109.26	108.9	109.22	109.32	109.22
104.68	105.81	106.73	106.57	106.5	105.57	105.14	106.47	105.73	105.25	106.4	105.35	105.13	105.7	106	105.78	105.21	105.6	104.72	105.89	106.59	104.81	105.85	106.78	104.5	105.25	105.25	105.55	104.53	106.76	106.48	104.27	104.89	105.89	106.5	105.15	106.18	104.68	104.07	105.04	105.67	105.1	104.76	107.17	106.32	106.72	105.95	105.85	106.79	106.83
99.677	100.53	100.46	101.06	101.3	99.097	99.798	100.7	101.11	102	100.84	100.34	100.74	101.37	101.21	100.71	101.48	102.37	100.6	100.49	101.29	100.61	102.14	100.18	100.37	99.836	100.32	102.24	100.43	100.65	100.75	101.44	101.53	101.16	100.91	100.29	100.56	100.44	101.34	100.18	100.65	100.14	100.7	99.638	101.15	99.333	102.44	102.21	102.2	101.42
105.41	106.02	105.47	105.7	106.95	105.58	105.86	105.82	104.29	104.83	105.45	105.73	105.23	105.5	107.2	103.87	104.56	105.57	105.6	106.16	104.94	103.34	107.33	104.66	107.01	105.69	106.6	105.89	105.76	104.12	107.67	106.41	104.91	106.68	105.59	106.78	105.87	105.39	103.96	105	107.02	105.69	105.39	104.48	106.27	104.28	105.71	104.49	107.02	105.23
105.94	106.23	105.32	104.91	105.13	107.94	105.66	104.07	106.79	105.91	105.17	105.14	104.79	105.66	105.42	104.25	106.47	104.28	106.85	105.9	105.07	106.16	105.36	106.52	105.83	105.34	105.42	105.34	105.27	104.47	106.19	106.3	106.96	106.45	105.36	106.2	104.26	104.95	105.35	105.93	104.94	106.02	106.81	105.65	104.81	105.54	106.14	106.33	104.57	106.27
107.33	105.49	106.74	105.32	104.98	107.54	106.77	106.15	107.18	106.16	106.76	105.08	107.51	105.67	107.11	106.64	105.53	105.25	107.83	107.35	107.02	107.03	106.64	108.14	105.49	106.57	105.6	106.28	105.35	106.16	105.12	106.77	106.38	107.06	106.19	105.35	106.16	106.54	106.87	106.55	105.5	108.1	105.56	105.57	105.82	105.98	106.76	106.65	106.16	107.23
110.68	111.32	108.39	109.98	109.37	110.7	111.78	110.61	110.06	111.02	111.41	111.09	109.82	110.56	110.23	111.17	110.06	109.93	110.6	111.65	109.96	111.24	110.94	109.46	109.53	111.54	108.98	111.24	111.31	110.42	111.82	109.14	110.54	110.66	111.23	111.56	109.91	110.58	109.76	108.77	112.31	110.85	110.13	111.61	110.56	109.28	109.53	110.47	109.33	111.22
98.565	97.725	98.618	98.081	98.686	97.622	99.103	97.167	98.934	98.298	97.423	99.096	97.053	98.375	98.631	98.469	96.9	97.815	98.536	99.563	99.543	98.193	99.293	99.789	99.498	98.264	98.301	99.561	97.143	98.612	100.24	98.243	97.197	97.352	98.099	98.513	97.792	98.514	97.631	98.249	97.945	97.935	96.55	97.889	96.92	99.092	98.893	97.234	97.186	97.955
99.79	100.34	100.44	100.48	102.66	101.21	100.77	100.96	101.62	100.82	99.933	100.68	100.44	101.14	100.78	101.44	100.87	99.822	100.49	100.66	100.75	100.04	101.48	100.62	102.45	100.54	100	100.48	102.24	99.325	100.18	100.38	100.13	100.76	101.21	101.7	102.21	101.09	100.16	100.55	100.93	101.46	100.85	99.641	100.82	99.962	100.52	99.489	100.5	98.516
101.4	101.23	100.16	100.87	101.57	100.67	102.87	101.62	101.21	100.53	100.27	102.14	100.97	100.56	102.65	100.89	102.07	101.62	98.988	101.32	101.75	102.13	101.76	102.04	100.91	101.19	101.26	100.92	100.09	100.75	101.36	101.64	102.09	101.87	101.35	101.94	101.95	101.78	101.42	101.79	100.34	101.16	101.16	101.53	101.7	100.25	101.58	101.67	101.77	101.41
101.63	100.44	99.144	100.19	99.186	101.79	101.14	102.21	101.49	100.62	100.25	101.8	101.17	101.67	99.22	99.632	99.179	99.998	99.973	100.44	101.25	99.761	100.53	100.59	100.36	100.61	101.17	99.349	99.883	100.46	100.12	101.97	99.452	101.94	101.99	99.876	100.99	102.12	100.89	101.59	100.55	100.09	101.52	99.668	100.37	99.738	101.5	102.57	100.9	100.67
106.63	105.64	105.51	105.6	106.61	105.11	104.91	105.28	104.9	105.37	105.61	105.43	104.45	106.5	104.99	105.4	106.24	105.99	106.75	105.92	105.35	104.04	104.84	106.14	104.75	104.98	106.55	105.02	105.79	106.06	106.86	104.53	106.76	106.82	106.31	106.69	106.48	105.08	106.15	105.54	106.37	104.06	105.92	105.47	106.39	105.88	105.49	106.32	106.43	105.43
99.056	96.743	99.236	99.005	98.284	97.781	98.319	99.024	97.379	99.641	97.776	98.768	97.25	97.907	97.836	98.673	95.965	98.538	96.587	98.893	98.155	98.979	98.06	97.377	98.132	97.835	96.196	97.158	98.745	98.11	97.277	96.445	98.41	99.015	97.676	97.978	97.6	98.145	97.435	97.758	97.34	97.483	98.344	95.617	97.733	97.519	98.671	98.369	96.855	98.398
107.36	104.36	106.31	106.26	106.02	106.11	105.28	104.78	105.8	107.5	106.68	105.51	107.42	106.2	106.66	106.7	107.23	106.21	106.68	106.13	106.77	106.31	107.25	107.26	106.7	104.87	106.5	106.06	105.86	106.59	105.64	105.74	107.76	106.07	106.93	106.07	106.52	106.35	107.07	107.16	106.42	105.1	106.8	107.36	107.52	108.05	106.5	105.77	106.09	106.67
98.594	101.72	98.571	99.29	100.02	99.634	102.03	99.758	100.62	100.39	100.39	99.994	100.04	100.7	101.96	99.817	100.63	98.981	100.96	99.45	100.08	100.92	102.35	101.34	100.24	100.2	100.29	98.211	100.32	100.1	100.41	101.07	100.23	101.3	100.17	99.754	99.467	100.41	100.7	101.07	98.725	100.56	99.581	101.17	100.68	101.19	99.878	100.07	101.03	100.36
97.82	99.753	99.481	98.862	97.317	96.182	98.109	98.03	98.386	98.735	98.205	98.578	97.867	97.452	98.743	98.615	98.162	99.157	96.726	97.594	97.508	98.52	98.511	97.771	98.619	97.722	97.211	97.748	98.52	98.075	98.989	97.689	98.359	97.908	99.081	100.02	97.361	97.7	97.957	97.74	98.8	98.462	97.254	96.747	98.962	98.011	99.107	98.656	97.397	99.692
106.92	105.32	106.38	106.24	106.72	105.63	106.13	105.41	107.34	106.39	105	107.55	104.64	106.72	105.03	104.9	105.38	106.28	106.55	106.2	106.42	107.94	105.19	106.14	106.73	107.24	106.73	106.19	106.03	106.31	106.07	108.76	105.8	105.84	106.27	105.64	106.06	106.74	106.86	104.82	105.17	107.12	106.09	106.89	106.93	105.83	105.06	106.11	107.68	106.19
106.07	106.27	107.18	107.32	105.74	106.67	104.05	105.98	104.85	105.25	106.27	106.26	106.85	106.18	105.1	105.79	105.13	104.89	107.32	105.35	105.24	105.33	103.86	105.55	104.78	103.89	104.31	103.69	106.02	104.59	106.72	105.57	105.48	107.08	105.56	105.16	106.33	106.23	106.04	104.9	107.05	106.53	106.67	105.52	106.88	106.41	105.45	105.12	105.48	106.17
107.23	106.92	111.18	107.16	107.88	107.29	107.39	107.44	107.2	108.48	106.95	108.22	107.78	109.34	108.46	108.39	109.39	106.56	107.32	107.27	108.44	107.29	107.57	106.43	107.6	107.04	108.52	107.4	107.41	106.31	107.2	108.48	108.58	109.14	107.61	108.31	107.18	106.65	107.89	107.36	108.35	106.75	107.57	106.82	108.74	107	107.87	108.62	106.58	107.32
97.814	97.798	97.502	97.58	98.149	99.847	98.046	98.466	98.182	97.191	96.897	97.976	98.123	98.919	99.083	97.205	98.411	98.022	98.796	97.395	98.215	98.594	98.306	97.823	97.769	98.097	97.827	98.377	96.032	97.294	97.903	98.131	98.754	97.383	99.226	99.314	98.022	97.337	97.02	96.81	98.471	97.684	97.351	97.029	98.21	98.067	99.301	99.164	98.658	98.86
104.86	103.45	103.89	105.18	105.68	107.24	107.43	107.05	106.68	106.82	107.04	106.98	105.84	104.99	104.26	106.23	105.59	106.23	104.69	103.51	104.88	106.5	104.12	104.51	105.97	105.52	105.46	106.2	106.49	107.13	106.14	105.39	106.22	105.4	105.84	106.65	105.5	106.04	105.49	105.21	106.19	106.58	104.63	103.97	106.08	105.8	106.1	107.05	104.31	106.08
106.68	108.77	107.95	107.6	108.76	109.42	108.95	108.4	107.89	108.1	108.96	108.73	109.02	108.04	108.28	109.34	107.39	108.06	110.02	109.63	108.42	106.8	109.46	108.81	108.56	108.42	108.51	107.29	107.45	108.56	108.49	107.68	107.54	107.3	108.51	107.67	108.45	107.44	109.84	109.4	107.79	108.13	108.77	108.41	107.83	108.16	108.8	108.46	108.34	108.67
108.21	110.04	108.89	109.8	110.87	111.23	110	109.3	110.48	111.22	110.14	110.88	109.26	111.11	110.37	111.38	112.36	110.75	110.62	112.08	111.29	110.63	110.41	110.71	109.71	112.67	110.72	110.75	110.57	109.01	110.02	110.1	111.2	108.56	110.41	111.25	111.51	110.27	111.2	110.52	110.7	112.21	110.98	110.2	109.51	109.79	111.41	107.53	111.56	109.48
102.07	100.48	101.58	99.344	102.25	100.75	100.91	100.71	102.02	101.1	101.53	102.01	100.44	101.56	100.99	100.75	101.27	102.79	100.68	100.06	101.46	102.08	101.82	100.85	100.92	101.92	101.95	100.71	102.99	101.09	101.39	101.69	101.26	100.94	100.75	99.997	101.83	99.75	102.01	100.74	101.72	101.61	100.02	101.08	100.62	100.33	101.58	100.97	99.527	101.52
97.772	97.103	97.304	96.842	97.493	98.561	98.585	96.18	96.679	98.589	99.612	98.527	98.906	99.498	98.515	98.543	98.496	97.82	98.756	97.054	98.802	98.387	98.662	98.398	98.523	98.913	96.602	96.672	99.079	97.301	97.862	97.378	97.095	98.898	98.019	97.705	97.05	97.89	96.995	98.567	97.922	98.595	99.405	98.524	99.203	96.526	98.018	97.777	97.717	99.11
107.53	104.51	104.53	105.44	106.16	105.65	107.74	106.65	105.22	104.61	105.02	105.92	107.12	105.24	104.36	105.16	106.27	105.49	104.81	107.48	105.45	106.07	104.2	105.87	105.48	105.14	105.79	105.47	105.62	105.4	104.99	106.01	105.37	106.97	105.59	106.32	106.15	104.77	104.39	105.02	106.09	106.94	106.54	106.24	106.16	104.8	106.2	105.11	105.87	106.94
109.97	109.92	110.26	109.28	109.5	107.78	110.34	109.43	110.09	110.51	109.75	111.29	110.84	110.41	111.76	110.55	110.31	109.36	109.76	109.98	109.53	112.24	108.34	111.1	109.05	110.66	109.76	110.88	110.56	110.03	111.63	110.27	110.27	111.32	111.47	109.52	110.44	110.82	108.61	110.42	110.83	112.43	111.12	110.78	109.39	109.65	110.85	111.16	108.71	110.58
96.646	98.43	98.307	98.368	99.001	97.096	97.962	98.476	98.216	96.723	97.862	98.423	99.113	98.701	97.42	98.333	97.658	97.272	99.438	100.18	99.018	99.662	97.825	99.267	98.806	99.313	98.622	97.711	98.315	98.689	97.746	98.2	96.851	97.88	99.289	98.383	97.441	97.646	98.758	98.193	97.056	97.377	97.779	98.085	97.968	98.179	98.547	98.283	98.566	97.709
105.57	105.69	105.39	106.16	105.89	106.12	106.54	103.77	105.29	105.64	106.1	105.09	105.74	105.6	105.76	106.29	106.65	104.9	104.75	103.96	105.87	105.46	105.85	104.12	106.03	106.89	104.32	106.08	106.26	104.84	106.44	105.72	106.15	104.91	105.05	105.26	106.2	106.14	107.28	105.14	106.34	105.56	105.79	106.5	105.74	106.65	104.98	104.39	106.12	108.1
106.93	108.11	108.75	109.46	109.98	107.87	108.13	106.72	105.96	106.65	106.92	106.06	106.64	108.23	108.96	107.85	106.79	108.48	109.26	108.87	108.42	108.33	107.25	108.12	107.47	109.6	107.75	107.5	107.8	107.32	107.7	108.77	107.66	108.64	107.42	108.04	106.35	108.32	108.14	106.65	108.41	107.49	109.13	107.14	109.37	108.16	107.43	106.56	107.43	107.11
106.78	105.27	106	106.53	104.64	106.25	104.71	106.97	105.55	106.99	105.22	106	103.37	106.24	105.9	104.94	104.75	104.58	104.98	106.32	105	106.6	106.24	106.4	106.66	105.42	105.98	104.65	106.01	105.76	106.22	104.97	106.11	105.01	106.14	105.1	105.21	106.43	104.62	103.94	104.57	105.72	106.39	105.37	104.58	105.16	105.12	105.65	105.22	106.17
106.42	108.01	106.69	108.15	108.08	108.64	108.88	106.48	107.41	108.07	106.81	107.92	108.96	107.24	107.43	108.51	107.87	106.16	106.44	109.53	106.45	108.72	107.85	108.15	107.73	108.15	107.65	108.3	106.92	108.09	107.37	108.58	108.77	109.16	106.59	108.48	109.2	107.67	107.86	107.53	108.5	109.24	107.02	108.73	107.6	108.1	108.37	108.75	106.13	108.29
108.06	109.27	108.05	107.47	109.86	108.04	108.29	108.52	108.62	108.43	107.63	108.59	106.95	109.05	106.86	107.73	107.82	107.31	108.61	109.13	108.69	108.51	107.37	108.28	108.83	109.21	108.15	108.74	107.19	106.89	110.69	108.61	108.08	108.5	108.8	107.92	108.49	108.36	109.13	108.56	107.62	109.11	107.78	107.56	108.88	108.45	108.95	108.32	108.7	106.99
108.32	107.42	105.1	104.93	106.33	106.73	107.09	104.15	106.88	107.15	106.43	106.8	104.74	105.34	104.26	106.26	106.52	106.61	106.7	104.72	106.73	107.84	107.94	108.34	106.38	106.26	106.09	105.95	105.16	106.87	106.68	106.57	105.15	106.26	105.41	107.48	107.09	106.61	106.38	105.67	107.28	106.85	106.2	104.68	107.14	106.39	106.12	107.76	106.72	105.35
107.66	109.16	108.86	107.38	106.82	108.26	108.2	107.82	109.33	107.61	106.78	107.87	107.72	107.83	107.95	108.02	108.69	107.45	108.01	108.88	107.58	107.95	106.99	107.59	107.66	107.15	107	109.12	106.57	108.56	108.37	107.48	108.17	108.47	107.58	109.01	109.52	108.72	108.75	107.42	109.52	106.76	108.18	108.32	108.62	107.89	108.25	107	107.07	108.83
107.2	108.26	108.63	107.61	106.82	108.61	108.7	108.03	108.43	108.64	107.44	108.57	107.17	107.89	108.43	107.58	106.44	106.61	105.51	108.46	107.49	107.67	108.5	107.51	106.8	109.25	106.61	107.66	107.89	107.37	107.31	108.75	108.27	108.07	107.83	109.35	107.23	107.79	108	107.75	107.28	107.17	108.42	107.39	108.79	108.17	109.36	108.89	107.11	108.21
107.51	108.19	108.25	108.02	109.18	108.21	108.48	109.05	107.51	108.36	108.67	107.84	108.69	107.17	108.91	107.81	107.07	108.07	107.79	107.39	108.11	108.75	108.18	108.49	108.52	107.17	109.43	108.76	107.42	108.76	106.56	109.93	108.27	107.38	106.46	107.99	108.05	107.92	107.85	106.86	108.4	108.98	107.96	107.92	108.33	106.81	108.28	108.04	107.78	106.68
103.24	102.5	103.69	103.07	101.93	103.39	103.62	101.58	102.71	101.94	101.61	101.52	102.63	101.12	102.08	102.48	103.75	103.45	103.3	102.68	103.32	103.46	103.96	102.47	102.19	102.98	102.38	102.84	103.81	102.14	101.35	101.69	102.88	103.95	102.03	103.6	102.38	103.56	103	104.35	102.05	101.02	103.65	101.97	103.28	103.95	103.71	101.95	102.32	101.28
106.5	104.77	105.09	105.7	105.94	105.19	104.65	105.45	106.65	106.21	103.98	107.23	104.83	106.52	104.14	106.42	104.88	106.94	104.81	104.94	106.28	105.67	105.79	106.07	104.61	105.6	107.38	104.78	105.99	104.76	105.49	104.6	105.43	105.62	106.5	107.83	103.67	106.12	105.6	105.31	105.61	105.34	106.28	104.35	105.76	104.59	105.89	104.33	106.4	106.13
109.04	107.93	108.57	108.44	108.33	107.06	108.48	109.09	108.39	109.06	108.9	108.15	108.41	108.07	108.1	106.76	109.04	106.84	107.35	106.88	108.86	108.62	109.19	108.06	107.72	108.24	109.13	107.28	109.25	107.82	107.69	108.38	107.54	109.45	108.49	106.85	108.69	109.06	108.01	108.52	110.11	108.34	107.85	109.63	108.87	108.14	109.16	109.8	108.26	108.81
107.2	109.62	108.43	107.4	107.65	108.14	106.31	106.53	107.35	108.11	107.66	107.13	107.15	107.07	108.43	107.07	106.38	106.41	108.24	109.23	108.21	107.39	109.45	108.31	107.08	107.83	106.83	108.95	106.85	107.31	107.28	109.25	108.98	107.19	107.97	107.42	107.33	108.6	107.94	107.83	108.38	107.11	108.34	107.92	107.3	108.09	108.12	107.01	108.68	109.21
104.88	104.06	106.04	104.67	106	106.87	106.44	105.59	106.73	103.63	106.1	103.64	108.34	106.04	105.82	104.96	105.21	106.01	105.48	104.54	105.39	105.5	104.78	105.38	105.77	103.64	105.99	105.73	105.58	107.41	105.7	107.56	105.46	105.45	106.23	107.33	106.22	105.24	104.03	105.13	106.56	105.34	105.27	106.3	105.73	105.15	106.43	105.32	105.98	106.05
98.937	98.847	98.667	97.854	97.527	97.413	99.712	97.97	98.749	97.46	97.501	98.686	99.87	96.685	96.629	98.014	98.284	98.463	96.524	98.105	98.496	99.379	98.011	97.171	98.088	98.304	98.385	98.306	95.971	98.464	99.512	97.23	97.217	97.5	98.226	99.488	97.587	98.429	98.485	97.215	97.416	98.664	98.265	97.767	98.306	97.166	99.139	100.11	100.2	98.147
108.09	106.2	108.16	111.5	107.57	106.6	107.68	108.33	107.73	109.3	107.99	108.74	106.62	108.27	108.35	110.08	107.68	108.56	108.28	109.12	109.41	107.81	107.97	108.36	109.25	108.17	107.14	108.12	107.94	108.85	109.03	108.95	107.89	107.76	107.77	110.05	107.73	108.49	106.54	109.04	109.43	107.58	106.7	109.62	107.65	108.36	106.37	108.2	106.76	109.7
109.21	107.82	107.01	107.8	108.11	109.28	108.93	109	106.4	108.68	108	108.9	108.03	107.36	107.73	107.44	108.83	109.46	107.92	107.69	106.31	107.57	107.12	108.82	107.21	107.57	107.42	108.85	107.64	107.83	108.6	106.72	107.98	105.51	106.43	107.58	108.09	107.35	108.95	108.27	108.72	107.45	106.96	108.21	108.01	108.2	106.27	108.73	107.78	108.32
97.623	97.964	95.316	98.211	98.423	98.148	98.253	97.638	99.232	98.391	98.018	96.815	97.772	98.465	97.731	98.61	98.795	97.87	99.015	98.138	98.955	98.986	98.428	97.969	98.828	98.201	97.099	97.73	97.421	98.162	98.513	97.124	98.446	96.685	98.075	97.755	98.255	98.112	97.174	97.072	98.264	97.858	96.153	98.556	97.918	98.009	96.922	99.571	97.836	97.94
99.384	98.395	99.193	97.525	98.905	97.237	97.991	99.397	99.617	97.991	98.005	98.792	97.38	97.95	99.034	99.22	99.095	99.533	97.668	99.067	97.693	99.535	100.22	99.364	98.311	100.41	98.38	99.455	98.549	97.912	98.934	100.53	98.956	100.91	98.503	98.616	98.691	99.496	100.36	97.651	99.891	99.273	99.728	98.443	99.548	98.031	98.646	99.477	99.235	98.831
106.32	106.02	104.99	106.21	105.97	105.24	103.83	104.41	106.1	105.62	104.92	104.25	103.9	104.08	103.97	105.38	105.81	104.61	105.66	106.54	105.23	105.13	105.58	104	106.21	104.74	104.14	104.63	104.57	106.99	104.97	104.79	104.85	106.36	103.36	106.44	104.32	105.45	106.52	103.8	105.01	105.85	106.09	105.14	105.49	106.18	105.1	105.56	104.64	105.47
105.34	106.51	105.32	105.18	103.64	106.95	105.35	106.54	107.01	106.03	105.14	105.76	105.75	106.14	106.16	107.77	104.47	106.04	104.75	106.12	103.42	104.31	105.14	106.89	105.76	106.81	106.59	102.75	106.11	107.06	104.91	104.19	104.25	104.95	105.06	106.72	105.47	105.23	106.56	104.23	105.09	106.91	105.12	104.55	105.47	106.68	106.11	107	106.39	104.98
106.3	104.31	106.4	105.52	105.48	105.09	105.62	104.88	105.18	105.36	106.59	105.55	106.34	105.35	105.62	104.28	106.56	104.5	104.78	106.39	105.65	103.25	104.94	106.52	105.42	105.99	104.69	105.5	106.69	104.95	105.45	106.02	103.87	106.37	104.19	105.32	104.77	105.41	107.06	105.88	105.67	107.13	105.09	106.35	105.12	105.71	104.82	105.14	105.94	104.48
105.91	106.93	107.33	106.96	107.51	107.29	105.84	106.85	105.94	104.42	107.91	106.3	106.96	107.25	105.68	106.68	107.32	105.15	107.21	106.4	107.16	106.71	106.9	106.04	106.91	108.24	107.16	106.76	105.41	106.08	106.28	105.43	107.26	107.36	106.92	106.46	106.51	106.96	105.22	106.1	106.08	107.92	105.27	105.88	105.87	107.5	105.57	106.5	107.05	106.17
104.37	106.13	105.15	105.67	105.49	107.3	106.05	105.16	104.48	105.1	105.85	104.36	104.26	105.66	106.22	104.64	106.71	106.56	107.42	104.3	106.29	104.38	105.82	104.74	106.24	105.98	105.65	106.25	106.23	107.5	107.35	106.8	106.48	105.19	105.47	104.93	106.02	104.67	105.94	106.28	105.88	105.3	106.21	106.4	105.77	106.82	105.67	105.93	106.38	106.82
103.96	105.37	105.65	107.52	106.33	105.7	105.84	105.6	105.87	105.19	104.4	107.2	105.11	106.26	105.52	106.25	105.12	107.65	106.44	105.36	106.7	106.59	104.82	106.47	106.28	106.48	105.35	104.06	106.05	106.64	106.69	105.44	106.5	104.1	106.47	106.49	105.62	104.49	105.88	105.33	105.26	105.92	105.44	106.82	104.85	106.15	104.9	106.33	107.22	105.69
106.93	108.24	106.54	107.28	108.34	107.59	108.39	106.96	106.69	107.46	106.38	107.94	105.94	106.52	106.51	108.13	107.16	108.56	106.24	107.38	105.72	107.58	104.88	107.06	107.18	105.12	107.46	108.22	106.89	105.23	106.64	107.33	108.75	105.02	105.29	106.02	106.34	107.2	106.11	106.78	105.1	106.25	105.76	105.96	107.09	106.77	105.26	105.54	107.41	105.82
108.02	106.78	108.78	107.96	108.78	109.2	109.92	108.16	109.88	109.63	109.5	107.57	107.19	108.97	107.83	108.93	109.09	107.54	106.13	107.61	105.56	108.41	107.54	108.12	109.55	108.38	108.57	107.25	108.82	108.97	106.56	106.45	108.08	109.91	107.51	108.02	109.15	107.95	108.9	106.96	108.75	106.51	107.61	108.42	108.17	107.82	107.96	107.74	107.33	108.54
109.42	110.58	107.87	108.14	109.15	108.85	109.11	108.28	108.17	108.94	109.19	109.43	107.25	108.46	110.11	108.55	108.69	107.82	108.18	107.66	108.5	108.56	109.28	109.88	110.05	108.86	108.68	107.79	108.43	108.21	108.92	108.53	108.12	108.72	108.07	107.48	107.85	107.22	109.56	108.91	108.59	108.1	108.13	111.03	108.55	108.33	108.34	107.73	108.07	108.95
100.74	101.94	98.897	100.45	99.179	101.8	102.64	100.2	102.62	100.88	101.29	102.61	101.32	102.07	100.65	100.21	101.25	99.196	101.03	99.935	101.92	101.17	99.842	99.658	102.71	101.18	100.62	100.51	101.81	101.32	101.18	99.196	101.73	101.95	101.18	100.86	101.63	100.61	100.99	100.72	101.1	100.73	100.81	101.58	102.89	102.12	102.01	100.97	101.01	99.319
106.04	106.09	106.98	105.15	106.41	106.24	106.33	105.09	104.86	106.51	107.15	107.28	106.95	107.53	106.78	105.99	107.07	106.12	106.03	105.37	106.01	107.7	107.52	105.2	105.32	106.55	106.12	107.21	106.42	106.87	106.57	104.92	107.35	107.76	106.05	106.38	107.1	106.99	106.73	107.64	106.18	107.54	106.21	107.2	106.72	106.96	105.83	107.28	106.28	106.99
108.02	107.22	108.19	108.34	108.89	108.46	108.19	107.36	107.35	106.66	106.75	108.77	108.04	108.15	108.65	107.95	108.56	108.54	108.11	108.47	108.75	107.77	108.72	107.63	108.09	108.19	107.95	107.81	107.24	106.1	107.66	107.38	107.64	108.44	108.84	109.44	106.44	107.8	106.76	107.97	109.51	107.45	109.36	107.78	106.92	107.27	106.93	106.81	107.44	107.18
97.354	97.481	99.087	97.78	98.723	95.814	98.727	96.514	98.562	97.373	96.804	98.911	98.227	99.548	98.355	98.537	99.352	100.28	97.23	98.879	97.138	98.462	97.131	95.932	99.027	98.648	98.714	97.878	97.156	99.09	97.176	97.421	99.042	98.928	97.405	97.865	98.376	98.767	99.02	98.67	97.684	97.334	97.007	98.276	98.79	97.06	98.111	96.917	97.612	98.357
99.325	102.24	101.66	101.45	100.25	100.57	100.04	100.44	101.5	101.25	100.15	100.44	99.735	100.8	101.01	100.59	102.73	99.501	101.81	100.9	98.381	100.4	101.28	101.79	99.868	101.71	99.556	98.804	100.81	100.49	100.25	101.83	100.26	100.53	101.73	102.28	101.36	100.79	99.758	99.317	100.12	101.18	100.24	100.43	100.41	99.86	101.13	100.31	100.71	101.21
100.68	101.65	101.09	99.598	100.77	100.5	99.91	100.54	100.81	101	98.162	99.777	99.783	100.5	100.19	99.651	100.23	97.694	99.904	99.797	100.75	101.19	100.11	99.854	100.01	100.88	99.203	100.9	99.632	100.76	100.74	98.649	99.692	99.405	98.463	101.36	100.07	99.045	99.687	100.32	102.07	99.064	100.77	101.06	100.54	99.387	99.167	99.67	100.13	101.34
98.778	97.513	98.63	99.055	98.797	98.622	100.12	96.883	98.667	96.899	98.263	98.352	97.452	98.236	97.97	100.04	98.796	99.267	98.349	97.991	97.588	100.27	98.083	99.944	100.01	97.73	98.322	98.602	98.232	99.187	97.501	97.759	98.561	99.245	97.44	99.809	98.219	100.3	98.86	99.751	96.931	100.3	99.018	97.367	98.192	99.487	98.847	98.78	100.31	99.348
108.93	107.55	108.34	106.97	107.96	108.21	109.04	107.23	106.95	109.16	107.07	108.4	110.18	109.46	106.87	108.85	106.42	107.79	109.21	107.08	107.12	108.85	109.05	107.43	107.21	108.89	106.26	109.28	108.52	109.28	108.06	108.25	106.32	106.77	109.07	106.71	108.12	106.24	107.76	108.5	110.01	107.4	107.94	108.01	107.71	108.47	109.65	107.96	106.25	108.72
108.72	106.31	107.4	107.42	109.3	109.04	107.2	107.79	109.54	107.95	109.35	107.7	108.43	107.09	107	106.71	107.66	106.2	109.15	107.75	108.73	108.47	107.35	108.1	106.17	108.12	107.18	106.57	107.59	106.88	107.22	109.12	108.77	108.02	108.7	107.32	108.29	107.23	106.74	105.37	106.84	106.79	107.67	108.11	106.72	107.35	108.18	108.8	107.93	108.02
104.9	104.85	105.27	105.06	107.39	105.8	107.34	104.73	105.67	106.26	104.82	105.34	105.34	105.5	105.45	105.7	106.04	104.22	105.44	106.15	107.03	106.07	106.51	103.4	105.88	106.95	106.2	106.96	104.49	105.01	104.94	104.92	105.15	104.99	104.86	106.24	106.84	104.68	103.77	106.27	104.65	104.57	105.22	105.31	104.64	106.16	105.81	105.15	105.72	106.61
107.97	108.35	108.56	108.19	107.02	107.33	107.2	109.69	107.1	108.06	108.71	108.58	108.57	108.19	108.35	107.8	109.16	108.47	106.3	108.89	108.68	107.78	107.74	107.93	108.67	107.29	108.3	107.34	109.17	108.49	108.83	108.92	107.73	107.92	108.14	108.69	107.82	106.39	108.3	108.39	108.92	108.41	106.74	108.67	107.91	108.94	108.82	107.03	106.73	107.84
107.38	107.84	107.82	108.77	108.33	109.49	107.18	107.82	108.16	108.03	107.14	107.62	106.68	106.49	108.19	106.57	107.43	108.75	108.22	107.51	107.15	108.88	107.49	107.57	108.25	108.94	107.74	109.34	108.07	108.41	107	108.29	105.38	107.82	107.7	108.18	107.26	107.41	108.46	107.4	106.92	108.45	108.75	108.67	107.63	108.71	106.53	107.7	106.91	108.44
101.55	99.257	100.17	100.56	100.11	100.68	101.13	101.37	100.09	102.07	100.76	100.9	99.788	100.4	101.01	99.646	102.21	100.06	100.84	100.54	101.87	100.64	100.37	100.27	102.79	101.02	101.82	100.19	100.66	99.573	101.25	102.59	100.88	100.22	100.55	101	99.165	100.42	99.889	100.32	100.54	99.87	100.86	100.79	100.59	101.77	101.42	100.51	100.71	100.17
106.73	106.18	104.91	105.33	106.56	106.3	105.95	104.92	104.96	104.85	105.43	106.79	105.61	105.21	105.68	105.42	104.82	106.74	105.96	103.38	105.83	106.95	107.53	104.94	105.92	105.64	105.84	105.64	106.1	105.19	105.37	107.54	107.11	104.94	104.51	105.73	107.08	106.21	104.39	106.92	107.15	106.79	105.52	106.64	104.81	106.11	105.67	107.51	105.87	104.91
107.35	108.11	109.17	109.32	108.86	108.39	107.29	108.81	108.57	107.07	107.2	109.94	110.24	109.05	107.85	107.88	107.61	111.25	108.28	108.46	109.37	106.56	107.96	108.13	109.55	108.6	107.71	108.55	109.32	107.42	107.9	108.09	109.27	108.05	109.68	108.76	109.92	108.21	108.71	108.94	108.85	108.34	107.59	110.39	108.5	108.37	108.35	109.65	109.84	108.4
105.77	107.78	106.23	105.7	104.96	106.21	105.48	106.82	105.92	107.29	104.21	105.35	105.1	104.9	106.16	105.26	103.77	105.73	105.44	107.22	104.18	104.92	103.06	103.71	104.22	103.46	106.29	105.14	105.66	106.2	105	105.65	105.37	105.51	105.36	106.66	103.95	105.67	104.46	104.89	104.54	105.26	107.47	104.44	104.79	106.03	105.13	106.5	105.32	103.85
99.127	97.568	98.533	99	97.161	96.597	98.578	97.175	98.764	98.069	97.918	96.542	97.901	98.298	97.869	99.148	98.117	98.582	99.031	97.731	96.735	97.972	96.749	96.645	97.096	97.884	97.652	96.516	97.62	98.094	99.017	98.972	97.372	98.569	98.455	100.1	96.784	96.434	98.284	97.157	98.879	99.079	99.372	98.148	97.326	96.62	99.231	97.47	97.771	97.498
107.08	104.65	106.69	106.15	106.22	105.85	105.89	106.28	103.24	105.9	106.8	104.02	104.9	104.74	106.37	104.47	106.05	107.48	105	106.05	105.97	104.79	105.06	105.15	104.64	105.19	106.73	106.24	104.99	107.2	106.38	105.27	104.2	104.58	105.96	107.07	105.93	106.15	104.39	105.69	106.74	105.04	107.03	106.39	106.8	105.35	105.64	105.51	104.18	106.82
106.37	108.48	108.15	107.14	106.91	109.03	107.86	108.94	108.94	108.39	107.38	106.44	107.78	107.03	107.22	108.15	107.8	107.67	110.72	106.86	107.63	105.83	106.73	107.3	106.93	107.5	108.06	107.8	107.68	109.33	107.22	107.52	107.54	107.29	105.25	106.6	107.9	108.34	108.15	107.87	108.67	107.08	107.55	108.95	106.25	107.26	106.76	108.64	108.92	107.12
105.75	105.85	104.53	107.04	105.13	105.03	104.67	106.63	105.09	105.44	106.06	105.55	106.43	105.92	106.3	105.36	104.99	104.62	105.67	105.19	105.8	106.14	107.35	104.96	107.49	105.55	105.3	105.25	106.51	105.25	106.72	106.34	106.61	105.35	108.01	107.29	106.87	106.71	104.57	105.39	105.34	107.28	106.54	106.59	104.55	106.41	105.97	104.25	105.44	104.55
109.24	109.32	107.87	110.21	109.19	108.23	108.27	108.76	107.91	109.79	109.89	107.9	108.75	108.27	106.94	109.34	107.97	109.38	108.44	110.68	108.9	108.32	108.78	107.75	110.39	107.23	108.71	109.16	108	108.62	108.23	108.64	107.72	108.4	108.52	106.66	109.2	107.62	108.7	109.07	109.64	108.73	108.25	108.19	106.7	110.21	108.7	107.1	106.35	108.16
106.07	105.95	106.81	105.81	106.75	106.17	104.81	106.87	103.87	105.84	106.66	106.67	106.32	107.93	107.72	105.56	103.94	105.56	106.01	106.57	104.83	103.98	106.02	107.48	105.69	107.29	104.81	105.73	106.51	106.72	106.36	103.49	105.42	105.72	106.19	104.81	106.31	106.82	106.37	106.11	105.38	104.67	105.94	106.94	105.57	106.64	104.7	106.42	104.76	105.58
109.06	107.73	106.6	108.73	109.49	109.2	110.86	110.25	109.19	108.32	107.37	108.67	107.3	107.07	106.13	109.68	106.91	108.41	107.89	107.77	108.79	107.67	108.27	108.95	109.65	107.55	109.26	107.99	108.44	108.11	107.43	108.67	108.69	107.95	108	108.72	108.78	106.46	108.87	108.7	108.66	108.25	108.45	107.51	108.18	108.69	108.78	108.72	108.12	108.61
108.05	105.46	106.59	105.63	106.03	106.66	107.1	106.68	106.53	105.55	105.26	106.19	105.64	106.35	107.11	106.12	106.32	105.58	106.5	106.72	106.4	105.71	107.74	105.96	108.09	106.93	107.47	107.34	106.75	106.32	106.11	106.15	106.73	106.2	107.05	107.61	107.32	106.56	105.91	107.12	106.72	107.49	105.94	105.85	105.07	106.1	106.64	107.38	106.69	105.76
106.17	106.51	106.15	105.42	107.19	106.27	104.58	105.57	105.24	104.95	107.74	106.01	105.2	105.77	105.26	105.69	105.22	105.74	104.79	105.66	105.73	105.92	106.02	105.4	106	105.42	104.87	105.62	106.52	104.38	107.51	106.39	105.84	106.33	106.11	105.5	105.9	105.52	105.56	106.05	104.49	105.13	106.19	106.6	105.97	105.88	106.44	104.18	105.77	105.09
100.06	99.832	99.057	99.044	98.709	100.76	100.99	100.48	99.889	99.336	98.139	99.842	100.29	101.03	99.521	101.09	98.889	100.27	100.62	97.951	100.31	99.855	101.18	99.813	100.91	99.441	99.125	100.09	100.31	99.23	101.91	99.451	99.131	98.622	99.338	101.19	100.38	101.73	100.21	99.961	98.634	99.368	99.411	101.05	100.79	100.25	101.25	101.39	98.921	98.707
101.05	100.13	101.08	100.8	100.36	100.38	101.12	101.84	100.16	100.73	101.67	99.95	101.16	101.1	100.17	100.63	99.874	100.94	99.876	101.41	101.73	99.324	101.24	99.623	100.23	100.49	100.43	101.01	100.16	101.62	100.6	99.266	100.08	101.5	101.04	101.03	101.01	100.27	100.56	100.26	100.75	99.795	101.14	100.96	99.724	100.67	99.84	100.31	100.09	101.02
106.35	105.38	107.53	106.63	107.08	106.41	106.13	105.53	105.08	104.84	104.29	104.21	107.11	105.4	104.71	104.93	106.01	105.67	106.29	104.88	104.92	104.82	105.88	104.83	104.84	106.08	105.44	105.21	105.02	105.67	105.82	106.27	106.51	104.67	104.86	105.23	105.77	105.89	105.59	104.68	104.8	105.01	105.4	106.05	105.26	105.7	105.34	104.99	107.33	104.23
106.95	106.75	106.05	106.81	105.51	106.35	103.49	104.51	105.7	105.78	106.17	106.15	104.43	105.73	105.72	105.45	105.63	104.69	106.96	103.77	105.55	106.11	105.29	105.89	106.95	105.06	106.36	105.97	105.23	105.38	106.06	106.06	106.52	104.54	105.81	104.47	106.68	106.2	106.94	104.87	104.24	105.42	106.57	105.42	106.46	106.41	107.35	106.17	103.69	105.41
108.84	107.37	108.37	109.24	107.71	108.65	108.79	108.69	108.22	107.95	106.29	108.01	108.23	107.83	107.23	107.7	107.8	108.54	109.27	106.75	107.58	107.72	109.04	107.93	107.73	108.33	108.88	108.39	108.76	106.87	107.44	109.4	108.16	107.27	108.62	106.62	109.25	107.57	109.36	107.99	107.69	108.92	108.41	108.89	108.78	108.33	108.31	108.23	106.17	109.39
106	105.28	105.98	105.08	105.63	104.62	105.62	107.21	106.09	104.82	104.84	106.87	105.2	104.63	106.07	105.73	104.69	106.01	106.59	104.26	106.36	104.06	105.25	105.42	105.87	104.24	105.43	105.51	105.62	106.32	104.57	106.24	105.89	105.1	105.87	106.59	105.51	106.16	105.57	106.5	104.36	105.13	105.8	106.06	104.27	106.51	106.32	103.96	105.43	105.33
108.27	107.76	107.55	106.75	109.54	109.45	109.18	106.49	106.18	108.14	108.09	107.42	109.52	107.85	108.18	108.4	107.5	107.95	107.98	108.81	108.61	109.13	107.52	107.93	109	108.08	107.96	107.62	108.45	111.38	109.86	106.11	107.58	109.47	107.95	106.81	106.8	106.34	109.05	109.61	109.82	107.38	108.57	107.66	109.61	108.41	108.41	106.65	107.72	109.33
106.3	106.4	107.04	107.51	105.77	106.42	105.96	106.47	105.74	106.72	106.62	104.62	105.44	105.78	105.66	105.61	106.61	105.72	106.35	104.95	105.06	106.68	106.94	108.02	106.01	106.42	107.52	107.29	106.24	106.97	106.08	107.6	107.67	106.97	106.64	105.23	106.89	105.77	107.17	104.88	106.71	107.21	105.61	107.5	105.77	106.91	106.09	106.33	107.13	106.59
108.87	107.91	107.62	108.5	107.7	107.54	109.81	107.99	109.32	108.17	107.94	108.18	106.57	108.84	107.44	108.2	107.91	107.74	106.12	107.74	108.01	109.39	110.63	107.26	109.35	107.27	109.3	107.87	109.16	108.57	107.53	108.63	107.31	108.98	107.84	108.04	107.6	108.28	107.51	108.19	109.1	109.17	108.37	107.24	106.81	108.86	108.79	108.17	107.93	107.69
106.09	105.02	106.78	107.82	105.88	105.35	106.44	106.86	105.36	105.8	105.68	106.63	106.6	105.36	106.66	106.2	106.91	105.43	106.34	108.23	108.08	106.34	104.93	105.42	106.16	105.97	105.12	103.94	105.56	105.23	103.73	106.16	105.2	105.5	105.88	103.93	105.11	104.76	105.21	107.55	106.45	106.19	104.71	106.13	104.87	105.28	106.05	105.82	105.87	105.89
106.6	107.27	104.59	107.17	105.27	106.5	106.49	106.88	105.91	105.69	106.71	105.54	106.86	105.17	107.42	105.31	107.51	107.21	106.86	106.52	106.75	105.54	105.89	106.8	106.01	105.89	106.46	107.53	105.63	105.11	106.33	104.62	105.94	106.82	105.95	105.34	105.33	105.4	105.08	106.34	105.88	104.66	107.64	106.48	105.55	106.72	105.33	105.82	106.7	105.86
98.747	97.899	98.536	98.18	98.502	98.429	97.212	98.472	97.149	97.849	98.276	100.01	99.599	97.492	97.563	97.417	97.862	98.483	97.064	97.315	98.459	98.043	99.782	98.059	97.329	98.994	98.678	99.835	98.744	96.466	98.156	98.703	97.959	97.784	98.302	98.81	98.264	96.224	99.987	99.257	99.529	97.382	97.472	98.301	99.113	97.332	98.231	99.943	99.153	98.206
108.68	107.06	107.99	107.71	109.54	106.91	109.67	107.96	109.05	107.28	107.83	109.02	108.62	109.32	108.43	106.74	109.36	108.45	107.35	108.59	108.39	108.55	109.19	109.16	108	109.29	107.79	108.14	108.83	109.27	107.94	109.52	107.33	106.89	107.27	107.98	109.14	108.14	106.73	108.05	108.71	107.84	107.48	107.03	108.43	109.26	107.54	108.43	107.25	108.12
109.86	108.32	107.56	108.99	107.95	109.28	108.25	109.14	110.35	107.26	107.95	109.68	108.35	108.83	108.83	110.02	109.08	108.42	109.03	108.97	109.24	108.12	109.63	110.13	109.03	108.7	108.75	108.82	108.57	107.26	108.74	107.54	107.2	110.84	109.24	107.94	109.31	107.57	107.44	107.24	109.59	108.03	108.89	109.24	108.02	108.3	108.62	109.28	107.67	108.37
104.27	105.85	103.69	105.58	105.97	105.47	106.64	105.98	105.06	104.83	104.54	104.95	106.64	104.22	106.49	103.58	105.66	106.1	105.84	107.34	105.72	105.11	105.18	104.33	104.63	106.24	106.77	107.54	104.84	104.58	104.51	104.99	106.24	106.35	105.64	104.96	106.9	104.48	106.57	105.75	106.02	107.03	105.31	105.07	106.11	105.92	104.61	104.41	104.95	105.95
105.74	106.74	106.65	104.52	106.47	106.35	105.63	106.88	106.09	106.51	103.86	105.14	104.95	106.51	107.67	107.35	106.66	106.12	106.85	105.38	106.63	106.35	105.7	105.61	106.2	106.98	106.84	104.97	105.41	105.23	106	104.49	105.42	107.23	106.14	106.46	105.54	104.32	106.98	106.4	106.16	106.14	106.99	106.51	106.68	105.75	105.06	105.14	106.7	105.27
106.58	107.26	106.2	105.5	105.62	106.41	105.39	106.54	104.83	106.48	107.36	107.54	106.53	107.08	107.42	106.35	106.26	104.97	106.05	106.57	106.31	108.04	104.42	105.78	106.76	106.07	106.58	105.7	107	107.32	106.46	105.45	106.91	106.92	106.67	105.16	103.93	105.9	105.81	106.74	105.84	106.5	105.93	105.87	106.99	106.67	108.47	106.12	107.45	106.72
107.39	109.2	107.64	110.2	107.99	107.85	108.21	106.95	108.66	107.67	109.49	107.79	108.2	108.99	107.76	108.1	108.11	106.8	107.23	109.23	108.33	108.69	106.6	108.6	109.01	106.37	107.93	107.19	108.77	107.85	109.16	110.39	108.09	109.3	108.56	107.77	107.83	107.8	108.9	107.72	108.77	107.8	109.12	107.89	108.5	107.82	109.08	106.17	106.44	106.77
100.25	102.03	101.42	101.26	102.22	100.62	101.86	101.03	100.13	100.53	100.88	100.52	101.11	99.355	101.66	99.103	101.56	99.587	100.49	103.14	100.31	101.76	101.28	100.65	100.67	101.3	102.01	100.16	99.247	100.68	100.84	101.43	101.77	101.27	100.16	100.33	102.41	102.04	102.25	102.44	99.654	101.18	100.31	102.57	99.95	100.43	99.92	100.08	99.09	100.55
106.95	105.49	104.67	104.99	105.16	105.61	106.39	105.62	104.65	106.34	107.38	105.07	104.08	103.45	105.51	105.79	104.64	105.8	106.96	105.06	106.07	105.08	105.35	106.61	105.62	104.06	105.03	106.06	104.28	105.39	104.21	106.53	106.56	106.13	106.13	105.44	105.49	103.95	105.09	108.01	104.9	105.31	106.44	106.54	106.4	104.4	105.48	106.96	106.71	106.27
110.31	110.41	108.42	109.4	108.85	109.89	110.92	110	111.64	109.67	110.84	112.49	111.08	111.65	109.34	108.7	110.28	110.4	109.63	110.18	109.11	110.58	110.64	111.01	110.79	110.95	109.58	111.42	110.05	110.4	110.77	111.38	110.84	111.55	108.87	109.67	110.88	108.87	109.75	111.76	110.98	109.97	110.54	112.17	111.61	110.58	110.24	109.67	109.84	111.62
108.22	108.71	109.37	108.05	107.75	108.31	108.03	107.22	108.33	106.7	108.54	108.09	108.84	109.01	109.91	106.17	108.66	107.01	107.71	108.8	109.21	108.93	109.27	108.01	106.87	107.72	107.91	106.69	108.22	109.27	110.65	109.45	109.46	108.03	108.53	107.23	108.34	106.8	108.29	110.03	108	109.29	107.2	107.31	107.84	108.04	108.84	107.78	108.88	108.39
105.7	104.44	105.94	106.28	107.46	106.08	106.28	105.34	106.29	106.54	104.16	105.38	105.21	107.12	105.47	105.5	105.53	106.77	105.88	107.18	106.62	105.12	105.68	105.43	105.81	107.29	105.88	104.76	107.77	106.34	105.97	105.01	104.82	105.73	104.62	105.47	106.01	105.19	104.92	105.08	106.9	103.68	106.22	106.19	105.96	105.8	106.41	105.49	106.95	104.81
105.8	104.87	104.15	106.83	106.26	105.98	105.67	105.43	106.92	105.13	105.85	105.55	107.29	105.9	106.12	106.35	104.01	106.55	105.13	106.04	106.83	104.78	105.37	105.96	104.33	105.45	105.33	104.04	107.44	105.3	105.26	106.04	106.43	105.8	105.89	103.97	104.72	106.35	105.58	104.41	105.31	105.92	106.47	106.22	107.31	105.04	104.82	106.33	105.76	107.54
105.41	106.69	103.8	106.62	106.92	105.83	107.49	106.39	106.29	106.51	106.68	106.68	105.65	104.11	103.93	107.59	105.42	107.96	105.74	105.41	107.34	105.38	105.88	104.38	106.9	106.78	106.15	105.33	104.62	106.2	105.63	104.44	105.72	106.45	105.39	106.1	104.44	104.94	105.93	104.23	105.92	104.75	106.15	104.81	106.71	106.11	106.93	105.97	106.08	105.08
107.94	107.3	108.57	107.59	107.32	108.49	107.84	106.89	108.72	107.78	107.61	109.49	107.78	110.2	107.71	107.45	107.63	106.84	107.22	109.68	107.58	108.06	108.42	106.63	108.59	107.71	110.51	107.81	108.06	107.64	108.83	108.04	108.1	109.7	108.58	107.91	108.33	107.72	108.02	108.46	108.57	106.56	109	108.46	109.06	108.83	108.71	108.42	108.95	108.09
97.608	96.099	97.337	98.765	98.453	98.009	97.65	97.578	97.019	97.969	99.025	97.917	96.258	99.347	97.033	98.641	98.016	98.739	96.688	97.597	98.398	97.672	98.559	98.048	96.587	97.041	98.388	100.73	97.976	98.522	98.393	97.162	96.169	98.687	97.49	98.487	97.332	99.117	97.968	98.161	96.369	97.319	97.278	98.587	96.784	97.887	96.799	96.342	98.272	98.25
105.28	104.45	106.47	105.32	106.07	105.66	104.38	106.22	105.03	107.03	105.47	106.33	105.5	105.47	105.27	105.5	105.68	105.77	107.41	105.37	105.58	106.1	106.14	104.58	103.68	106.29	106.79	104.91	104.06	106.47	107.61	106.38	106.26	105.78	105.43	104.76	104.63	106.2	106.77	105.72	106.23	105.25	105.67	104.73	106.03	106.16	106.21	105.35	105.38	105.04
110.49	111.67	109.67	109.63	109.41	108.91	109.27	109.77	110.23	110.61	109.91	111.87	110.44	109.26	110.6	110.3	111.42	110.25	109.34	110.07	109.78	110.1	108.87	111.42	109.74	111.27	108.6	109.99	109.77	109.56	110.69	110.34	110.85	110.36	110.77	110.24	110.84	111.33	111.32	111.01	110.03	110.68	110.15	111.08	111	109.81	110.96	113.09	110.49	111
104.59	106.24	105.22	104.92	105.25	106.64	105.65	107.01	105.91	104.74	105.83	107.37	105.94	105.74	107.1	106.63	105.62	107.18	105.09	104.66	104.79	105.16	105.58	105.71	105.02	106.19	105.34	106.13	106.21	106.03	105.46	105.99	106.56	105.16	106.06	104.69	104.84	105.14	105.63	105.9	105.81	105.2	106.84	105.08	105.75	103.23	105.66	106.15	104.68	105.54
107.47	106.44	106.4	107.21	105.86	107.05	104.98	106.51	106.1	105.84	108.2	107.11	107.14	106.07	106.25	105.51	108.61	105.4	106.82	105.94	107.4	107.46	107.01	106.78	107.5	105.75	106.84	105.98	105.79	107.26	107.62	106.36	106.98	106.21	106.39	105.47	104.61	104.74	106.95	106.63	106.24	105.59	106.24	106.52	106.6	107.26	105.37	105.45	106.52	106.42
98.587	97.74	97.32	97.738	99.501	98.115	98.933	97.848	99.115	97.579	97.143	98.474	98.446	98.646	97.948	98.277	98.69	98.135	98.716	97.201	98.455	96.718	96.823	99.494	98.445	97.608	98.862	99.542	96.542	99.05	98.868	98.499	98.726	98.7	96.069	97.726	97.459	97.766	96.602	98.325	98.595	99.043	97.225	98.412	98.286	99.768	96.732	97.879	97.329	96.844
106.38	105.24	106.81	105.36	105.89	105.9	108.75	108.7	106.55	107.03	105.97	106.62	107.05	106.41	106.55	106.7	106.32	106.73	106.87	107.79	107.13	107.02	106.28	107.02	106.89	108.34	105.53	106.25	107.16	106.04	105.58	105.59	104.97	105.91	106.91	105.68	105.92	106.42	106.85	107.59	106.63	106.69	106.06	106.65	106.87	106.64	106.37	106.03	108.02	105.9
105.5	104.93	106.3	105.65	106.44	106.77	105.39	105.91	106.06	106.2	105.48	106.9	105.16	104.94	104.92	104.79	104.61	106.53	106.53	105.68	106.52	106.51	104.71	106.19	105.52	105.27	105.06	106.07	105.31	104.69	105.72	105.32	105.38	106.32	105.8	105.98	105.24	105.84	106.03	105.33	107.08	106.04	105.14	106.42	106.58	106.7	105.11	104.83	106.89	105.28
109.13	109.63	109.02	107.55	108.52	109.17	107.43	109.52	107.64	107.51	108.18	107.53	110.6	108.67	107.8	107.72	110.15	108.2	108.41	110.23	106.24	107.82	107.5	108.26	109.22	108.64	108.79	108.55	109.36	109.68	107.99	110.48	109.38	108.56	108.96	107.5	109.41	108.01	108.72	108.66	108.92	108.22	109.95	108.93	108.3	110.11	107.71	109.47	107.86	109.25
98.673	101.48	99.721	101.18	101.35	100.43	99.505	100.35	101.2	99.098	99.492	102.39	99.878	99.938	99.85	100.04	102.46	102.27	102.13	101.43	99.438	101.05	101.89	99.789	100.94	101.3	99.328	101.14	101.45	100.2	100.66	101.26	100.23	100.35	100.52	100.34	100.37	101.09	99.982	100.95	100.96	99.997	100.72	97.992	98.98	99.635	100.23	99.791	99.461	100.24
96.653	97.689	98.556	97.898	99.328	96.772	97.861	98.169	96.568	96.763	98.568	97.743	97.452	97.975	98.114	98.244	97.898	97.443	96.233	96.482	96.566	99.124	98.492	99.226	97.953	99.387	97.902	97.084	96.613	97.521	97.887	98.327	97.368	99.197	97.443	96.267	96.931	97.532	98.645	97.244	98.101	97.784	98.351	98.133	98.9	98.648	97.98	98.434	98.518	97.618
98.845	97.265	97.5	100.14	96.745	98.877	99.164	96.308	99.415	97.755	98.623	97.89	98.306	97.551	97.852	98.755	97.394	98.867	98.133	97.147	98.371	97.708	97.68	97.426	100.67	98.075	97.605	98.672	97.532	98.256	99.27	97.772	96.532	98.941	97.759	100.14	97.474	97.619	97.002	96.579	97.837	98.771	98.404	98.752	98.108	97.862	99.923	98.022	98.126	96.622
106.81	105.04	106.21	106.04	107.2	106.91	105.89	105.71	107.11	106.51	106.79	107.27	107.6	108.02	106.29	105.06	107.1	106.17	107.45	105.88	104.91	107.42	107.68	107.05	107.68	106.86	106.12	106.93	106.99	105.1	104.22	105.51	106.96	106.45	107.14	106.32	106.62	106.38	105.8	106.23	105.48	105.4	105.63	106.52	107.41	105.73	106	106.98	104.94	107.12
111.41	109.73	109.99	110.82	110.88	108.06	111.33	110.83	111.17	110.77	108.09	109.72	109.02	110.77	110.59	108.86	110.85	110.38	111.03	109.87	111.02	110.13	109.79	110	110.23	110.27	111.97	109.23	111.36	111.95	109.38	111.28	109.48	108.53	111.75	110.53	110.44	109.6	110.21	110.35	109.53	110.6	111.93	110.24	109.17	109.93	111.27	110.06	108.39	109.36
105.56	106.3	105.48	106.19	105.6	105.88	106.42	106.06	105.19	106.72	106.93	106	104.62	106.35	106.38	105.57	105.85	106.61	106.03	106	105.47	105.91	107.08	104.53	105.73	106.22	105.13	105.64	104.56	104.28	105.98	105.48	106.23	105.99	106.04	105.35	105.45	106.4	106.03	104.68	106.11	106.29	106.09	106.61	106.01	106.14	106.26	105.18	103.89	105.83
109.19	109.68	111.34	110.95	111.11	111.7	110.8	111.64	111.38	111.21	109.59	109.51	111.24	111.16	109.92	111.05	111.83	110.2	109.14	110.11	110.55	109.35	109.31	110.98	110.56	111.41	110.57	111.09	110.83	111.15	110.42	112	110.57	110.88	110.49	109.51	111.62	110.45	111.21	110.31	109.07	111.1	109.25	109.25	110.43	111.13	109.21	110.95	111.17	109.74
96.819	98.304	98.254	98.971	97.985	98.069	96.72	98.962	99.001	98.176	96.997	98.24	97.526	99.433	99.839	98.886	97.832	98.32	97.939	96.662	97.514	97.148	97.955	97.268	99.521	97.995	98.25	98.418	97.298	98.748	98.381	97.41	98.447	99.527	99.942	97.813	98.474	98.071	98.209	95.809	98.82	98.62	96.901	97.023	98.138	97.842	98.47	97.874	98.477	97.484
105.17	105.26	106.4	104.04	105.44	104.86	104.34	104.5	106.43	106.72	104.69	105.65	106.33	105.22	105.19	104.78	106.19	106.36	105.23	105.36	104.79	106.85	105.83	105.51	105.31	106.24	105.11	106.32	105.26	104.48	105.97	106.32	105.52	104.29	105.73	104.69	106.77	106.31	104.36	106.12	105.03	105.21	105.36	105.96	104.17	106.25	106.54	105.17	105.84	105.83
100.64	100.79	99.587	101.76	100.51	102.98	100.83	102.51	100.55	101.11	100.33	99.744	100.74	100.59	99.248	101.21	101.38	100.39	101.09	101.41	101.37	100.28	102.13	100.62	101.51	101.27	100.57	100.58	99.373	99.824	102.39	100.59	100.78	101.62	99.995	101.74	102.62	101.07	102.8	101.8	101.76	100.17	98.97	99.791	100.99	101.63	99.855	101.23	100.12	99.579
105.82	105.92	106.43	108.57	104.3	105.52	104.94	104.63	106.52	106.74	104.84	105.81	105.03	106.12	104.88	106.12	105.09	105.43	106.82	106.98	105.47	105.3	105.91	105.48	105.62	105.97	106.95	105.1	107.9	107.07	106.08	105.83	103.87	106.15	104.88	106.37	105.67	105.46	106.01	106.94	106.16	106.75	106.01	104.63	107.62	106.63	105.29	104.63	105.81	105.13
106.49	108.82	107.03	106.63	105.91	106.27	107.66	107.14	106.04	105.5	107.39	105.71	106.62	106.88	106.35	106.29	107.14	108.64	106.43	105.98	106.06	106.59	106.09	105.85	106.59	106.02	105.11	106.75	106.13	107.42	107.18	107.14	106.86	105.3	106.44	106.39	106.31	106.33	107.36	106.94	107.44	107.66	106.12	106.21	106.23	108.42	105.69	107.42	105.98	106.58
105.82	106.19	106.17	105.53	106.16	104.12	106.28	104.37	103.62	107.11	104.71	105.19	107.06	107.26	105.81	104.45	104.56	106.72	106.18	107.45	104.97	105.71	105.47	105.31	104.94	105.48	106.17	103.94	105.3	105.2	106.78	105.14	103.99	106.27	103.6	103.83	108.24	105.37	105.16	105.22	105.62	107.51	105.68	106.9	104.94	104.98	105.7	104.12	105.4	105.37
109.16	108.05	108.29	108.9	107.96	109.2	107.83	107.48	109.18	108.82	109.74	106.88	109.43	109.11	108.12	109.82	108.11	107.63	109.43	108.43	108.69	107.72	109.38	108.23	107.19	108.36	109.3	109.44	108.22	108.17	106.83	109.76	109.29	107.31	108.95	109.5	108.73	109.27	108.8	109.22	108.35	110.18	108.18	109.73	108.43	109.06	108.38	109.09	108.81	106.97
107.2	106.22	105.32	105.91	105.63	106.65	106.94	107.31	106.55	106.66	106.13	105.23	106.16	104.66	105.36	104.53	106.13	107	104.6	105.41	105.73	104.01	103.86	106.11	106.82	105.54	106.65	104.89	105.48	106.34	106.24	106.44	106.62	105.41	105.44	105.71	105.37	105.58	106.62	105.93	105.56	106.42	105.15	107.08	105.84	106.02	106.51	106.12	105.14	105.81
98.399	97.781	98.901	96.841	98.984	99.725	97.046	97.071	98.101	98.37	97.006	99.341	99.373	98.492	98.681	98.201	98.241	99.746	97.734	96.623	97.7	100.08	98.206	98.481	97.245	97.338	98.557	98.045	97.345	98.779	96.757	98.092	98.783	97.878	98.563	98.435	96.969	97.974	96.514	98.983	97.019	96.075	98.728	96.803	97.193	97.796	97.902	99.196	98.489	98.195
98.28	97.632	100.29	98.169	97.858	97.599	98.913	97.416	98.063	97.752	98.261	97.187	97.787	99.341	96.152	99.47	97.853	97.564	97.112	97.999	98.02	99.245	96.705	97.43	98.635	97.606	98.075	97.171	97.169	97.249	98.639	98.55	98.045	99.301	97.693	99.188	97.105	97.415	96.244	98.115	99.514	97.517	98.377	98.398	95.993	97.341	97.746	98.147	97.819	97.515
104.79	106.78	106.9	106.51	105.42	107.03	105.69	106.1	107.09	105.81	106.62	107.54	104.66	107.2	106.98	105.66	106.5	106.34	105.27	105.8	106.98	105.92	106.81	106.57	106.05	107.77	106.19	106.83	104.96	105.01	106.78	106.32	106.3	107.31	107.22	106.07	105.05	106.91	106.28	105.83	106.72	106.54	106.58	106.28	105.83	108.77	105.95	107.01	106.33	108.07
99.331	97.146	98.899	97.348	98.433	98.619	99.381	99.676	99.045	99.475	99.32	99.036	98.854	98.348	99.455	99.06	99.64	98.759	98.865	98.487	98.733	100.07	100.16	98.378	99.374	98.333	98.166	98.559	98.607	99.25	97.924	97.719	98.648	97.542	99.825	98.852	98.274	99.317	99.024	100.9	99.75	98.128	98.282	99.213	98.696	97.908	99.255	97.515	97.385	97.687
108.06	106.27	107.58	107.72	107.81	107.45	107.72	107.44	107.97	108.7	108.89	107.29	109.09	108.45	106.16	107.45	108.19	109.03	108.89	107.94	109.12	108.57	109.07	108.54	108.33	109.04	109.29	108.61	107.32	108.04	107.06	107.56	106.67	108.71	108.45	107.77	108.02	108.66	107.26	107.77	109.02	107.53	106.96	109.87	108.17	107.7	108.38	108.78	106.41	107.76
104.78	106.19	105.96	105.78	107.28	106.3	106.43	105.16	108.25	107	107.15	106.7	105.65	103.79	105.66	105.11	106.25	105.34	106.63	105.7	105.6	104.73	106.55	104.65	105.41	106.6	106.68	105.29	104.09	105.44	106.46	106.31	105.43	104.4	104.09	106.9	105.57	106.89	106.35	105.27	104.08	106.44	105.41	106.1	104.45	103.78	107.26	105.83	105.35	107.27
98.851	101.96	101.12	100.54	100.65	100.41	101.24	99.91	100.66	100.45	100.9	101.88	100.2	101.17	99.769	100.37	100.88	99.956	99.991	101.24	100.6	99.33	99.552	100.17	100.84	100.63	99.167	100.43	100.61	101.03	100.69	99.166	100.23	99.038	99.651	101.04	99.542	100.85	99.853	101.11	101.07	100.54	100.11	99.953	100.34	99.828	100.26	102.02	99.926	101.06
99.75	98.154	97.981	99.268	97.228	96.747	99.191	96.467	97.65	98.701	98.251	98.173	98.536	97.1	98.829	99.703	97.132	96.802	97.564	98.925	98.436	98.303	97.709	99.093	99.447	98.994	97.817	97.182	98.677	97.868	98.102	98.391	97.996	99.141	97.528	97.474	99.217	98.091	97.963	98.542	98.318	97.725	98.475	98.15	97.336	97.838	98.915	98.807	97.706	99.947
105.86	105.07	105.21	105.18	106.05	104.54	105.74	104.81	104.73	105.24	105.93	105.74	106	104.66	105.81	105.79	105.84	105.04	105.07	105.13	104.85	105.17	105.39	107.6	105.5	106.32	105.49	107.17	104.07	107.34	105.14	104.68	107.01	105.87	105.02	106.09	105.82	104.16	106.33	105.64	103.88	106.17	107.2	104.28	103.83	105.97	105.62	105.8	106.19	106.09
100.54	101.26	99.293	100.34	100.55	101.35	101.2	99.306	101.39	100.69	101.48	100.13	98.868	100.86	102.23	101.66	101.6	102.62	100.17	101.3	98.641	100.87	101.05	100.98	101.36	100.02	99.04	100.12	101.91	101.01	100.57	100.16	100.33	101.63	101.84	98.53	102.36	100.61	100.59	98.281	100.16	101.64	102.12	99.693	100.15	101.18	101.93	101.29	99.576	101.19
105.93	105.43	105.86	106.5	105.94	105.88	104.31	105.44	107.02	106.44	106.57	104.66	108.38	105.15	107.14	106.01	107.1	106.3	105.29	106.06	108.65	105.68	106.59	105.75	105.65	106.54	105.4	106.77	107.2	106.07	106.47	106.65	105.44	105.87	106.91	106.99	105.14	107.23	105.92	106.01	107.8	106.04	106.75	106.59	107.05	107.13	106.96	105.79	106.09	105
101.49	104.14	103.37	104.24	101.91	103.56	102.75	103.11	102.71	102.48	102.6	103.91	103.54	103.75	103.77	101.84	103.35	103.83	103.19	102.25	101.42	101.8	104.51	103.03	101.42	102.94	102.46	103.03	101.52	104.38	101.52	103.25	101.62	104.07	102.28	101.64	99.737	103.04	103.59	102.31	102.18	103	102.36	103.68	102.24	103.24	102.72	101.2	102.61	103.09
106.65	106.51	106.29	106.87	106.38	106.41	106.7	106.59	107.79	107.71	106.82	106.31	105.33	107	107.38	107.03	108	105.64	104.72	106.4	106.26	107.25	106.56	106.59	107.01	108.16	106.54	107.24	105.34	107.51	106.4	107.51	107.95	105.21	107.5	106.84	105.82	105.71	107.3	107.98	106.68	105.76	107.48	105.99	105.76	106.44	107.12	105.19	109.01	106.98
107.12	106.09	104.22	106.36	104.88	105.01	105.86	106.04	105.61	105.84	104.48	105.34	106.38	105.83	105.17	104.37	105.08	105.58	104.58	105.02	104.51	105.18	106.09	104.79	104.66	105.38	105.47	107.48	106.01	105.1	105.46	106.15	106.28	105.27	104.09	106.34	103.94	106.56	105.93	107.39	105.13	106.23	106	104.66	106.38	105.66	104.1	105.59	105.52	104.07
107.31	107.34	108.95	107.7	106.67	106.22	107.79	106.78	108.29	106.44	106.91	109.06	107.59	107.27	108.02	108.2	108.42	107.11	107.98	108.15	107.89	108.85	109.08	107.37	107.89	105.71	108.48	107.62	108.7	108.44	104.8	107.8	106.89	108.3	107.46	108.87	107.9	106.9	106.36	107.1	108.43	106.76	107.09	107.29	109.1	107.75	108.04	108	107.4	107.39
98.624	97.146	97.686	99.018	98.345	97.842	97.445	98.23	98.799	96.059	98.292	97.55	98.216	98.605	98.019	97.09	97.216	99.23	98.653	98.75	97.148	97.58	97.952	98.83	98.691	98.064	98.331	98.203	97.338	98.28	99.834	98.332	97.176	99.35	98.642	97.792	98.943	95.97	99.131	97.172	97.747	96.91	97.353	97.729	98.148	98.23	97.239	99.029	97.292	97.025
106.47	105.66	107.16	108.06	106.03	105.31	106.08	106.26	105.7	106.26	106.72	104.62	106.5	104.2	106.36	106.05	103.94	106.66	107.69	105.45	106.45	105.89	106.16	105.84	105.73	106.25	105.22	105.77	106.6	104.64	104.74	105.65	106.3	104.15	106.25	105.66	105.15	104.93	106.87	104.65	106.22	105.89	107.56	104.34	107.43	106.19	106.58	105.12	104.86	105.01
108.12	107.71	109.1	107.63	108.15	108.19	109.52	109.53	108.97	109.03	108.29	107.03	107.85	110	107.85	107.77	108.88	109.37	107.9	108.71	108.78	108.72	110.51	110.06	109.04	109.65	108.49	108.08	109.03	108.82	108.39	108.68	109.15	108.12	108.22	109.01	109.3	108.41	107.78	109.83	109.23	109.38	109.35	108.11	109.39	109.96	108.97	107.94	107.77	109.24
97.652	98.031	100.18	99.17	98.184	99.848	98.296	98.94	99.456	98.319	97.761	98.922	96.32	96.45	97.085	97.481	98.043	98.598	99.8	96.864	98.412	97.937	97.092	96.554	98.078	97.496	99.231	98.259	97.897	96.692	98.671	99.169	96.461	99.599	98.72	98.239	98.257	98.157	98.127	98.567	98.202	99.094	98.553	97.406	99.174	98.465	98.45	98.395	98.093	98.483
103.67	105.16	106.05	105.52	106.11	104.49	106.74	105.93	104.94	105.07	104.33	106.42	107.2	105.39	104.04	106.19	106.39	103.9	106.57	105.31	105.49	106.19	105.97	105.42	103.73	104.97	106.15	106.11	106.52	104.94	105.26	107.26	104.07	105.11	107.26	105.59	105.12	105.6	106.04	104.96	105.71	104.78	106.15	106.44	105.18	106.14	106.32	103.5	105.24	105.66
108.72	108.01	108.93	107.51	107.15	109.12	107.7	108.71	107.33	108.92	108.76	108.89	108.33	108.42	108.64	107.95	106.9	108	109.65	107.55	108.98	107.88	107.93	107.8	108.15	106.53	109.85	107.98	107.53	107.98	106.6	107.02	108.68	107.51	108.56	107.23	108.32	107.74	110.06	108.54	108.92	109.35	109.03	109.1	108.29	107.72	108.32	108.35	108.84	108.58
98.624	99.537	98.789	98.898	98.717	98.872	98.218	100.02	97.372	99.508	98.685	98.559	97.777	98.787	98.642	100.28	99.414	97.306	99.997	99.149	99.716	97.831	98.895	98.662	99.226	98.045	99.633	98.766	100.29	99.141	97.418	99.564	99.8	98.08	97.116	99.818	97.631	98.982	101.08	98.207	99.7	98.887	97.657	99.306	97.566	97.597	99.784	99.081	98.04	98.693
97.81	98.131	98.613	96.322	98.951	97.343	97.643	97.955	98.001	97.92	97.236	96.643	98.051	98.119	98.955	98.973	97.916	96.685	97.524	97.752	98.994	96.189	98.179	100.48	96.757	97.009	97.394	98.454	98.764	98.318	95.426	99.337	97.235	98.397	97.824	100.74	97.597	97.695	98.051	96.63	96.49	97.095	98.778	97.629	98.128	98.019	100.34	96.415	98.529	99.395
106	105.83	105.36	106.3	105.31	106.72	106.63	106.51	104.77	105.69	107.25	105.82	106.9	105.64	105.68	104.72	105.49	107.63	105.52	105.09	105.38	105.29	104.97	106.73	105.53	106.26	104.61	106.5	105.61	105.7	106.83	107.03	105.26	105.81	104.74	105.72	105.43	106.85	105.8	106.13	106.14	104.71	105.96	106.28	107.37	104.58	105.57	106.32	105.64	104.42
105.65	105.61	106.53	106.35	107.71	106.63	106.37	106.69	107.4	106.25	108.03	106.81	104.72	107.69	105.27	107.08	107.07	106.02	106.34	106.96	107.62	107.17	107.72	106.91	108.44	107.25	108.83	106.53	106.95	105.92	107.18	107.11	105.83	106.22	107.2	106.45	106.97	105.12	107	106.92	105.85	106.32	106.07	107.42	106.05	105.94	106.35	106.6	106.17	106.56
106	106.57	106.56	106.88	105.46	106.71	106.41	105.55	106.84	107.08	106.35	104.77	105.24	105.89	105.78	104.62	105.16	106.71	105.49	105.74	105.54	103.47	105.11	105.85	105.62	106.13	105.03	106.38	107.21	106.15	105.11	105.37	104.79	106.5	106.07	105.34	107.2	105.91	104.17	103.23	104.69	105.69	106.05	106.83	106.4	106.4	105.63	105.5	105.33	105.85
108.96	107.98	109.31	109.12	107.83	108.45	106.47	109	108.25	109.88	109.46	107.55	108.02	108.97	108.5	107.61	109.67	109.14	108.18	109.52	109.62	107.9	108.87	108.23	108.22	110.38	106.71	109.35	108.42	109.23	109.4	109.7	109.51	108.67	107.74	108.51	108.56	108.45	107.24	107.99	110.07	107.39	109.54	108.09	107.72	109.81	108.36	108	110.17	109.24
107.53	108.06	107.98	106.73	106.12	106.86	108.12	106.33	107.16	107.81	107.77	108.27	109.06	106.07	106.53	108.51	109.08	108.28	108.53	108.04	107.35	107.67	108.7	107.91	107.61	107.94	108.41	109.53	108.44	107.62	107.6	107.7	107.6	108.38	109.84	106.69	108.67	108.77	107.24	109.31	108.33	107.15	107.33	106.92	106.51	107.71	108.57	109.1	107.35	109.74
99.499	98.386	99.389	99.783	100.88	101.05	100.39	100.88	100.9	100.3	100.33	100.54	99.688	101.4	100.66	101.35	99.036	100.02	101.47	100.88	100.69	99.972	99.916	99.567	101.1	98.992	100.09	100.58	100.13	99.953	101.04	99.141	101.34	100.3	100.62	100.95	100.54	102.03	98.995	100.15	100.39	99.466	100.09	101.04	101.22	100.21	101.24	101.36	100.59	99.591
105.35	106.57	105.99	105.2	106.08	106.81	106.07	106.34	106.32	105.77	105.45	106.28	106.55	105.82	106.99	105.53	105.26	104.48	106.73	106.53	105.21	104.76	105.6	105.51	106.03	105.52	104.05	105.81	105.9	104.52	104.33	105.7	105.69	105.62	106.43	105.11	106.37	104.75	106.66	106.46	107.09	106.17	104.23	107.32	106.09	107.02	104.95	104.29	105.59	105.05
105.11	105.77	105.8	106.63	106.21	105.51	104.2	106.49	105.99	105.81	106	105.61	104.68	107.2	106.39	104.71	106	106.48	105.53	106.52	105.5	105.78	106.81	106.02	105.63	104.62	105.65	105.82	105.11	103.16	103.97	106.46	105.94	106.33	106.94	107.35	104.13	105.71	106.19	104.92	105.52	105.19	106.64	105.93	105.46	105.69	103.92	105.91	105.53	106.53
106.44	106.91	106.69	106.87	105.16	106.65	107.21	106	106.48	104.92	106.04	107.9	106.98	107.17	108	106.72	106.3	107.12	105.87	106.7	106.65	106.62	105.56	104.4	106.17	106.74	106.79	105.88	104.96	105.56	107.39	106.02	106.79	106.99	106.72	105.73	106.44	107.62	106.95	107.36	107.11	105.51	105.8	106.09	106.05	105.68	107.29	105.91	104.57	105.21
107.54	106.25	107.58	107.5	107.22	106.22	106.82	106.25	107.48	107.25	106.72	106.91	106.69	105.32	107.97	107.18	106.47	106.63	107.13	105.9	107.6	106.48	106.03	107.48	105.55	106.51	108.39	107.71	105.98	105.78	106.1	106.39	107	106.6	104.59	106.57	106.34	105.92	106.85	105.54	106.31	105.91	104.99	106.56	105.81	106.15	106.08	108.6	106.83	105.95
107.55	105.74	106.35	105.93	105.84	107.09	106.29	106.81	107.03	105.05	106.05	106.01	106.08	106.96	105.6	107.08	106.4	107.38	107.77	105.56	106.72	104.38	106.9	107.03	106.77	106.53	105.83	104.94	106.08	106.5	105.06	107.47	107.68	108.63	104.95	107.29	106.81	106.58	107.14	106.19	106.43	105.36	107.15	105.96	107.75	104.59	106.33	106.18	106.75	106.62
107.29	106.89	107.85	108.52	107.93	106.56	106.37	107.34	107.85	108.45	106.99	107.07	107.51	105.96	108.08	105.27	106.92	107.66	107.47	107.92	107.77	108.14	105.3	108.51	108.3	108.9	109	107.43	106.78	107.3	107.77	108.51	106.21	107.68	107	109.99	108.16	108.22	106.75	108.36	106.24	108.02	108.62	107.61	106.56	107.11	108.75	108.18	107.32	107.41
106.46	108.89	108.3	107.92	105.91	107.16	107.86	108.06	108.37	107.89	109.18	108.61	108.38	109.17	108.38	106.49	106.21	107.55	107.09	107.19	108.36	107.62	108.94	107.61	107.78	107.54	106.63	107.55	106.67	108.19	110.27	108.09	107.17	108.46	106.99	107.05	108.03	106.77	107.41	107.76	108.23	108.17	106.4	109.38	107.43	107.53	106.99	110.29	105.63	107.57
107.28	107.46	107.7	107.57	108.38	109.04	108.23	109.94	108.41	106.9	107.73	108.04	108.69	109.01	108.75	107.5	107.47	109.05	106.79	108.16	107.45	107.86	109.57	108.06	108.29	108.49	109.09	109.04	109.34	107.86	109.22	107.95	106.71	105.89	107.54	108.3	108.08	107.62	108.03	109.15	107.67	107.97	107.85	107.68	107.92	108.09	106.67	109.61	107.46	108.3
98.075	98.317	97.073	97.55	97.747	98.249	95.845	97.942	99.168	96.826	98.6	99.253	97.01	97.982	97.624	97.915	98.581	98.911	97.868	100.15	98.095	97.43	97.268	99.507	97.386	97.539	98.674	97.667	97.398	97.833	97.59	99.251	97.314	99.115	98.348	98.533	97.849	99.134	97.732	98.356	98.229	98.254	97.478	98.132	98.257	98.461	98.669	96.125	99.092	98.661
105.47	107.22	105.91	105.62	106.27	104.7	104.77	105.04	105.3	106.2	106.33	105.04	107.9	106.44	106.75	106.65	105.53	105.32	105.07	105.07	106.07	105.18	104.29	104.38	105.46	106.31	105.57	105.37	106.25	105.84	104.81	104.31	107.98	106.62	107.45	104.55	105.25	106.29	106.73	106.92	106.97	104.94	103.76	104.98	106.19	106.59	104.94	105.42	105.98	107.72
105.77	106.39	107.43	105	106.22	105.21	106.48	106.24	105.64	106.79	103.97	104.64	105.91	104.57	105.84	105.91	104.87	105.3	105.86	107.01	105.55	104.72	104.21	106.78	105.98	107.51	105.92	107.27	106.27	105.6	106.16	106	104.01	104.27	107.97	105.37	104.17	106.95	105.89	105.62	106.4	105.08	105.64	105.15	106.03	106	105.96	104.88	104.84	104.49
107.8	108.04	107.44	108.01	107.88	108.85	108.37	110.16	107.94	108.49	107.03	108.12	108.98	110.49	107.33	108.59	107.8	107.95	107.92	107.48	106.41	108.84	109.08	108.61	109.26	109.85	108.2	109.04	107.09	108.67	108.99	108.55	108.23	108.28	108.43	108.75	108.34	107.84	108.66	107.87	107.86	109.32	106.99	108.49	109.21	107.59	107.17	108.39	108.38	106.87
101.71	102.06	100.36	101.51	101.79	100.15	100.48	101.27	100.41	101.9	99.728	100.61	100.76	101.22	101.39	101.42	103.14	100.97	100.71	100.33	100.7	100.5	100.79	102.18	99.592	100.94	102.88	102.24	101.32	99.719	101.63	101.37	100.79	100.62	102.14	101.56	99.816	101.78	100.82	101	102.4	101.54	100.64	100.13	101.79	102.76	100.21	100.07	101.18	101.74
108.18	108.36	108.3	107.6	106.49	107.19	108.81	108.91	108.32	106.93	106.35	107.24	108.73	107.45	107.14	109.15	108.2	107.36	108.93	108.07	107.55	106.68	107.32	108.17	106.64	107.66	107.7	108.28	106.87	107.19	107.89	107.83	107.45	108.57	107.43	108.01	107.9	107.46	109.04	107.71	107.86	108.31	109.95	106.06	108.14	107.63	107.83	106.99	108.27	106.51
98.829	98.008	97.695	98.204	97.486	97.381	99.25	98.04	98.096	98.414	97.796	99.219	98.567	98.197	97.971	98.981	99.183	97.514	98.179	98.298	99.356	98.187	98.136	96.254	96.809	98.395	96.483	98.792	98.796	97.278	98.95	98.297	98.755	98.565	97.906	98.358	96.528	97.175	96.852	98.366	99.725	96.322	97.701	98.779	98.981	99.144	97.46	97.619	98.089	98.223
99.095	96.418	96.591	96.6	99.41	97.878	97.342	98.106	97.853	96.75	98.803	96.38	97.689	98.788	98.647	97.304	98.315	98.555	100.3	97.685	98.941	98.551	97.424	96.715	98.582	97.809	98.69	98.239	96.75	96.787	98.728	97.921	98.053	97.479	98.269	98.239	98.813	98.994	97.354	100.01	97.472	97.483	97.698	98.792	97.603	98.975	99.493	97.911	96.027	98.305
106.23	105.48	106.34	106.28	105.48	106.12	104.86	105.25	105.55	105.59	105.68	106.27	105.26	105.22	105.53	106.24	105.62	104.94	105.03	104.92	106.18	106.74	105.76	106.01	106.59	106.62	105.07	104.91	105.63	106.3	105.69	104.44	104.76	107.34	105.02	106.44	104.64	105.39	105.75	104.58	105.29	107.65	106.74	105.56	104.84	106.63	105.44	106.1	105.15	104.34
101.1	99.615	99.393	100.88	99.843	102.93	100.67	100.32	101.71	99.583	99.378	100.66	100.54	100.45	101.55	101.51	100.26	101.75	100.32	100.55	101.12	100.99	100.97	99.772	102	101.11	100.11	100.68	101.61	100.23	101.55	100.64	100.26	100.56	99.028	101.81	101.47	100.62	101.12	101.8	100.03	101.73	100.45	102.17	99.675	100.42	101.3	100.6	99.73	101.11
107.89	106.66	108.36	108.02	105.41	108.17	108.38	106.3	108.1	106.85	108.03	108.58	107.08	108.63	109.05	107.06	108.51	108.12	107.57	108.38	107.25	106.65	107.82	107.49	108.04	107.98	107.98	107.54	105.32	109.1	107.9	109.02	108.91	107.68	106.89	108.6	108.17	108.28	109.34	108.53	109.88	108.75	107.34	108.63	107.73	106.89	109.13	107.42	108.17	106.14
106.87	108.34	110.3	108.09	108.33	107.88	109.54	107.3	108.46	109.18	109.52	107.73	109.05	109.16	108.95	108.27	108.12	108.07	107.67	108.05	109.44	108.97	107.16	107.12	108.39	108.15	108.77	107.85	107.98	106.77	108.33	109.21	107.09	108.32	107.97	107.39	109.36	107.6	109.93	106.61	107.49	108.83	107.47	106.46	107.68	108.28	107.97	108.68	108.07	108.88
107.41	106.97	105.18	106.72	104.36	106.85	105.94	106.35	105.74	105.82	106.95	105.82	106.09	106.43	105.42	105.35	106.48	103.95	105.89	105.14	106.82	105.95	106.55	107.81	105.32	105.39	107.43	105.93	105.66	106.41	105.64	106.5	106.97	106.48	104.46	106.93	106.69	104.61	106.47	106.1	105.42	107.83	105.84	105.09	106.19	104.96	106.73	105.5	106.38	105.45
110.02	108.49	107.82	109.11	107.91	107.62	108.62	106.26	107.99	107.27	107.94	108.45	107.88	108.37	106.91	107.85	107.64	107.76	107.57	108.56	107.13	106.15	107.88	107.04	107.92	107.97	107.32	108.02	108.02	106	109.01	107.3	106.8	107.95	106.84	108.94	107.53	106.95	107.57	109.09	109.67	107.03	107.3	107.73	108.73	108.08	108.32	107.49	109.14	107.85
107.13	107.31	107.79	107.73	108.01	107.52	107.24	108.23	107.95	107.6	107.94	109.95	107.75	106.95	107.75	108.42	108.61	107.59	106.28	108.97	108.71	109.14	107.99	108	108.32	109.31	108.23	108.61	107.82	107.03	109.08	107.46	109.14	108.63	108.66	108.24	108.42	107.29	108.85	107.68	108.65	108.58	106.57	108.35	110	109.25	107.98	107.48	107.94	106.85
108.4	107.83	106.84	108.32	109.62	108.35	107.47	108.63	108.14	107.77	106.36	106.89	107.55	107.61	108.48	108.06	108.88	106.26	109.51	110.77	108.12	106.74	106.95	106.99	108.28	107.34	107.93	108.2	108.6	107.16	108.07	108.02	107.95	108.11	107.15	107.58	108.74	107.75	108.02	107.51	107.39	108.74	109.2	107.63	105.84	108.75	108.08	106.73	109.87	107.82
105.88	105.75	105.16	105.64	106.43	105.7	105.38	105.34	106	105.94	105.91	107.17	104.95	107.09	105.39	105.06	106.69	106.31	105.96	105.61	106.34	104.42	105.14	106.78	103.45	105.08	106.11	105.96	106.46	105.52	106.97	105.85	105.55	105.85	104.6	106.59	105.09	105.78	106.49	104.78	106.89	106.69	105.58	104.56	105.99	106.17	106.99	105.58	105.78	105.97
107.85	105.99	108.47	108.44	108.4	108.26	107.65	107.81	108.14	106.65	107.11	108.17	106.68	106.57	106.18	108.24	108.85	107.33	109.11	107.36	107.38	107.42	107.48	107.29	107.78	108.22	108.19	108.16	107.55	106.73	106.23	106.66	107.1	108.8	106.87	107.52	107.35	106.76	108.36	108.3	107.07	107.28	106.68	107.21	108.44	107.91	108.37	109.03	108.91	107.8
105.83	103.21	106.93	108.31	104.54	105.33	106.91	105.39	105.27	107.01	105.47	107.93	106.18	105.81	106.63	108.02	104.77	106.92	106.88	105.35	105.6	106.27	105.25	105.84	106.82	105.42	105.96	105.3	106.03	107.07	107.25	104.96	105.83	105.6	104.07	105.12	105.69	105.74	106.99	107.78	106.1	107.45	105.55	105.59	105.7	106.23	107.07	105.74	105.17	105.39
106.94	108.26	106.69	107.3	108.42	107.29	109.71	107.76	107.24	108.42	107.9	109.39	109.48	107.56	108.82	109.67	107.04	109.18	108.67	109.14	107.2	107.16	107.83	108.42	108.2	107.76	107.56	108.55	108.03	108.95	106.15	107.17	107.7	107.77	107.33	108	107.77	108.38	108.18	108.16	108.87	109.01	109.22	108.4	107.2	110.07	107.93	107.6	108.82	107.98
105.71	105.74	105.33	105.04	105.89	104.05	105.82	104	106.44	105.76	105.34	105.89	106.53	104.6	105.72	105.67	105.65	106.27	107.1	105.28	105.62	105.48	105.82	106.77	104.21	106.15	105.98	105.17	104.92	105.44	104.95	106.14	104.28	105.26	106.44	106.75	104.76	103.95	106.06	105.86	105.05	107.58	105.52	105.82	106.9	106.17	105.92	106.62	105.18	103.22
100.22	99.053	98.824	99.167	99.664	97.416	100.03	98.954	100.05	100.35	99.234	98.175	98.74	99.208	98.021	98.456	98.514	99.547	98.224	98.052	99.166	98.261	99.357	99.962	97.326	98.914	99.791	98.514	99.037	98.127	98.321	98.084	99.304	97.504	98.331	99.037	99.689	99.054	99.621	99.05	97.863	98.569	97.637	98.774	98.518	100.43	97.846	99.66	97.972	99.18
108.31	109.88	107.99	108.03	108.3	107.28	106.66	109.11	107.79	110.22	108.76	106.88	107.15	108.39	108.04	109.05	107.08	108.66	107.47	109.29	108.33	108.5	107.86	109.42	108.97	108.57	109.3	110.18	108.05	108.75	107.67	107.83	109.88	107.1	108.67	108.28	108.6	109.2	108.62	109.27	108.79	108.22	109.58	108.56	108.2	108.23	108.72	108	107.3	108.72
110.75	110.06	110.53	109.88	109.14	110.59	111.34	109.5	110.56	111.77	112.79	110.89	111.51	110.16	112.76	111.11	110.33	110.87	110.1	111.36	110.61	110.71	109.35	111.04	110.43	110.01	109.59	110.26	110.17	111.31	109.71	111.31	111.04	111.43	109.07	110.87	109.07	109.84	110.33	110.26	111.42	111.63	109.81	110.06	111.17	109.87	111.99	110.17	110.53	109.62
101.25	100.54	102.16	101.34	102.15	101.26	99.755	99.24	100.21	99.799	100.94	101.82	98.88	100.56	101.35	101.92	100.32	101.7	99.527	101.67	100.68	101.53	100.17	101.1	101.76	101.72	100	100.6	101.1	100.57	100.9	100.56	100.12	102.07	103.51	100.69	101.96	101.03	100.84	99.094	100.29	100.71	101.75	99.986	101.27	100.73	102.32	101.23	101.12	101.47
106.68	108.02	105.44	105.21	107.16	105.58	106.32	106.06	105.9	103.98	104.67	105.55	105.88	105.43	105.13	106.35	106.32	105.05	105.53	106.89	105.02	105.71	104.83	106.31	104.23	104.13	104.8	104.09	106.79	105.47	105.56	105.42	105.7	105.23	104.86	106.17	105.65	104.62	106.49	106.56	105.6	106.17	103.53	105.75	104.94	105.59	106.15	105.2	105.71	106.19
107.7	107.06	107.57	108.02	106.8	108.3	109.37	110.31	109.53	106.52	108.03	107.68	108.25	107.12	106.12	108.36	107.33	107.76	107.8	110	108.67	109.31	107.4	108.93	109.25	108.44	108.1	108.18	107.86	108.19	107.72	107.29	109.39	107.02	108.63	106.72	108.5	109.28	108.32	107.73	108.61	108.26	107.97	108.22	108.37	109.09	107.68	108.38	109.29	107.98
109.33	109.61	111.19	111.46	109.83	109.98	109.79	112.43	108.78	109.7	111.64	109.95	111.84	110.57	110.57	109.67	109	111.06	110.22	110.87	109.63	110.23	110.29	110.26	111.99	110.54	111.07	109.68	109.89	109.39	110.19	110.65	109.12	109.85	110.66	110.89	109.96	109.13	110.72	109.8	110.86	111.7	110.94	111.59	109.08	110.44	110.06	111.92	110.92	109.06
108.59	107.82	106.78	108.98	108.72	109.57	107.16	108.2	108.07	106.82	107.99	107.63	108.22	109.37	107.1	107.15	109.12	108.4	107.14	108.16	107.66	108.96	108.08	108.15	107.81	107.16	108.76	108.27	108.62	108.27	108.69	108.58	109.31	109.79	109.02	108.85	108.6	108.46	107.06	108.2	108.23	108.44	107.02	108.23	107.91	108.12	107.84	108.37	109.33	107.89
108.11	106.41	108.31	105.71	106.16	106.6	108.28	105.07	106.46	107.31	106.89	106.59	106.85	106.21	105.89	106.34	106.49	103.94	107.89	106.01	105.59	106.84	107.56	107.26	106.39	107.99	106.93	107.64	107.15	105.23	106.76	108.83	105.03	106.18	106.76	107.05	108.23	106.09	105.94	106.23	105.82	107.76	104.52	105.28	106.42	106.32	105.89	106.83	106.6	106.08
104.65	107.08	106.98	107.12	105.43	105.79	106.79	107.89	107	106.71	105.61	106.2	107.72	107.18	106.83	106.22	106.26	106.21	104.06	106.83	106.75	105.83	105.27	106.22	106.65	106.42	105.32	106.93	107.05	106.4	106.91	107.29	104.24	105.76	107	107.51	107.61	107.24	107.71	105.54	107.5	106.51	106.34	106.34	106.77	107.73	105.83	106.07	106.23	107.72
98.911	98.446	97.653	97.987	98.781	98.352	98.711	97.313	98.546	98.066	99.545	98.354	97.091	97.976	97.694	98.287	96.809	98.47	99.17	99.702	97.913	98.717	97.537	97.884	97.837	97.184	98.373	97.956	98.423	97.051	97.222	97.144	98.848	98.131	99.105	97.768	97.307	97.823	98.11	97.902	99.685	96.943	98.801	98.449	97.258	98.021	98.013	98.499	97.444	97.619
108.18	106.92	105.56	106.51	106.5	106.8	106.16	104.08	105.22	106.39	105.49	105.48	105.55	105.76	107.14	107.91	105.34	106.83	105.48	105.96	107.85	105.77	107.37	107.6	106.41	107.14	105.82	105.47	106.75	106.43	108.14	106.75	106.3	106.63	106	108	108.39	107.45	107.3	108.16	106.25	106.87	106.17	105.06	105.77	107.1	106.12	105.75	105.73	108.44
107.96	106.19	106.14	107.19	107.24	108.39	106.14	105.99	104.87	106.47	108.38	107.48	105.61	106.59	107.74	105.65	107.04	105.47	106.1	107.04	106.91	107.41	106.71	108.17	106.1	107.21	106.4	106.33	106.86	107.73	107.84	106.81	105.96	106.95	105.02	107.03	107.71	108.63	107.06	107.58	106.26	108.55	106.53	107.27	106.69	105.55	108.25	105.96	105.22	108.27
102.74	103.48	102.01	104.68	103.44	101.99	104.21	102.75	101.64	103.46	102.81	103.42	102.34	102.01	102.85	101.66	103.06	103.96	103.89	104.23	102.65	102.13	102.81	102.86	103.09	103.55	102.11	102.96	103.13	102.97	102.16	102.45	103.56	102.97	102.6	101.48	102.5	101.62	103.21	102.87	104.15	100.93	102.36	103.89	101.2	100.9	103.9	102.65	101.98	102.73
106.06	106.21	105.55	104.91	104.7	104.69	106.39	106.43	105.46	106.59	106.34	107.06	105.81	105.54	106.21	106.9	105.43	105.12	103.76	106.72	104.9	104.82	104.02	105.13	103.85	105.82	104.71	106.32	105.61	106.06	106.09	104.15	106.31	105.3	105.59	106.84	106.81	105.44	105.31	104.97	104.92	106.58	105.54	104.75	106.95	106.34	105.39	105.9	107.27	105.87
106.77	106.62	106.91	107.88	105.07	107.51	107.29	106.42	106.67	107.74	106.07	107.39	106.54	105.79	105.71	106.7	106.02	105.57	105.16	106.25	106.01	107.06	105.81	106.84	105.47	104.9	105.99	107.22	106.71	106.87	107.1	106.7	106.41	107.38	105.93	106.93	105.99	107.3	106.29	107.61	106.08	107.15	106.59	106.26	104.91	107.89	106.15	106.85	105.97	107.54
97.776	97.028	99.858	98.46	97.061	99.628	97.573	97.173	98.281	99.728	98.398	98.379	98.009	98.135	98.381	97.574	97.933	98.174	99.307	98.372	97.6	97.351	99.485	97.816	97.483	98.879	97.742	98.176	98.295	99.056	98.473	99.093	97.228	98.125	98.617	98.455	100.09	98.998	98.694	99.096	98.765	99.289	97.282	96.797	97.65	98.091	97.461	98.072	98.276	97.234
105.34	107.69	106.35	106.32	105.43	106.93	106.54	104.83	106.41	107.43	108.07	104.96	106.16	105.56	104.97	107.42	104.87	107.41	105.13	106.13	107.01	105.4	105.31	107.11	107.25	106.07	106.45	106.92	105.78	107.28	106.35	106.59	107.93	106.8	106.49	105.56	106.57	106.35	106.48	106.72	106.87	104.77	106.59	106.93	104.98	105.36	106.04	105.76	106.92	105.31
110.03	107.31	109.42	109.76	108.19	107.33	107.19	107.77	108.87	109.58	107.45	108.96	108.45	106.84	107.4	108.03	107.84	107.19	108.44	106.46	109.34	108.79	105.63	108.94	109.06	108.85	108.97	108.1	107.58	109.36	106.85	107.66	111.28	109.64	107.76	106.76	107.51	110.48	110.26	108.38	106.56	109.29	107.22	109.28	108.78	108.58	108.92	106.3	107.09	107.58
107.82	107.41	107.41	105.41	105.79	104.47	106.67	105.37	105.51	106.54	107.28	107.11	107.68	106.05	107.7	105.31	107.4	105.43	106.57	105.61	104.37	103.96	105.57	105.98	105.3	106.12	106.76	106.44	106.13	106.85	105.41	106.37	104.98	106.48	106.41	106.02	105.71	106.24	106.53	107.01	105.73	106.48	105.59	107.34	106.64	106.15	106.53	105.6	106.75	105.76
107.47	107.87	107.2	108.2	108.37	108.64	110.4	106.7	108.27	108	108.06	108	107.83	107.95	109.37	108.17	108.06	108.75	108.08	107.36	109.46	108.55	107.8	107.79	107.97	108.1	108.54	107.87	107.75	107.65	107.65	107.68	107.51	107.18	107.41	107.83	108.27	108.69	108.51	108.07	108.52	108.57	106.91	107.27	108.47	108.19	106.41	108.55	107.58	107.01
103.19	104.77	103.97	105.8	106.81	105.24	105.43	106.54	105.56	105.7	105.16	106.15	104.72	105.88	105.66	105	107.21	106.4	105.98	105.33	105.87	105.61	105.08	105.01	105.48	106.33	106.68	105.45	105.9	104.1	105.34	106.09	105.34	105.74	107.78	104.5	104.83	105.02	105.86	105.99	106.03	104.65	105.02	106.21	104.81	104.79	105.16	105.39	104.42	105.63
100.79	100.43	100.88	100.32	101.51	99.878	98.685	101.72	99.778	101.3	98.969	99.891	100.9	99.686	100.25	100.5	100.48	100.52	99.655	100.18	100.58	101.14	98.969	101.83	99.402	101.59	99.631	101.14	98.683	99.523	100.6	101.45	100.04	99.318	99.88	100.87	99.98	101.88	100.24	99.998	101.78	99.006	101.17	98.343	99.425	99.921	100.83	100.56	101.51	100.81
104.73	104.59	106.95	104.48	106.47	104.31	104.88	107.4	105.51	107.77	104.46	105.3	105.84	104.8	105.22	106.04	105.44	106.84	104.55	106.72	105.46	105.22	107.07	105.96	105.07	105.28	105.58	103.56	105.29	106.46	104.56	105.37	104.38	105.1	104.69	105.57	104.13	105.27	106.36	106.71	105.61	105.02	106.78	105.02	105.82	104.96	106.33	106.46	103.72	105.48
106.82	107.02	108.6	106.67	107.89	108.24	107.76	108.28	108.97	108.25	107.94	109.04	108.59	108.5	107.73	109.49	109.51	108.68	108.15	108.09	107.68	109.05	108.5	107.58	107.13	107.82	107.92	109.47	108.03	107.77	109.61	109.02	108.32	108.17	107.13	107.38	107.69	108.16	108.85	107.96	107.76	108.39	107.47	108.73	108.7	108.21	108.16	107.17	108.35	109.09
110.69	110.58	109.71	109.78	110.8	109.31	111.36	109.58	110.22	111.15	110.73	111.46	111.64	110.23	111.63	111.98	110.51	110.54	110.88	111.21	109.7	111.31	110.39	109.41	111.24	111.13	111.07	110.62	111.08	110.98	109.79	110.97	110.05	110.36	109.04	110.85	109.07	109.29	111.68	109.81	109.44	113.52	109.99	112.3	109.36	110.95	111.5	110.65	109.83	110.51
100.54	100.69	99.577	100.86	100.62	101.03	98.26	99.65	99.775	100.08	100.43	99.846	98.81	100.93	99.296	99.405	100.17	99.668	101.31	100.18	99.886	100.27	99.919	99.468	100.83	99.943	100.6	100.23	100.11	98.157	101.33	100.58	100.73	99.647	99.545	100.02	99.379	100.25	100.52	100.44	99.419	100.17	99.678	100.11	100.34	100.38	100.15	101.72	99.301	100.19
105.53	105.3	107.68	105.37	106.2	106.58	104.75	105.7	104.75	105.69	105.4	104.11	106.46	107.15	105.54	106.37	105.89	103.74	104	105.21	105.65	106.72	105.64	106.82	105.75	103.29	105.53	106.03	105.09	106.44	105.17	105.44	105.89	104.39	105.15	105.77	106.88	105.45	104.72	105.35	104.92	104.94	104.21	105.47	105.85	104.94	106.88	103.86	105.49	105.11
106.54	107.21	106.38	106.07	105.53	108.97	106.19	106.92	105.91	108.11	107.25	105.37	105.77	106.51	107.51	107.2	105.67	106.09	106.56	107.62	104.89	104.73	106.17	106.25	106.24	105.54	106.45	106.84	106.23	107.35	105.22	106.08	106.78	107.25	105.62	106.81	106.05	104.83	107.41	106.09	105.76	104.51	106.67	106.41	103.66	106.94	106.31	106.12	106.69	106.08
107.74	106.95	107.71	108.34	108.1	106.5	108.93	108.13	108.36	107.18	106.87	108.06	107.93	108.31	107.49	107.2	108.33	106.09	106.32	107.56	108.09	107.36	106.91	108.42	107.52	107.83	107.06	108.07	108.34	109.9	107.47	107.22	107.71	108.4	108.12	107.91	108.02	106.68	107.4	107.41	107.61	108.74	107.44	108.65	107.74	110.77	107.5	107.68	107.82	107.3
106.23	108.02	107.89	107.18	107.28	107.94	107.42	109.36	107.27	109.08	109.71	107.11	108.09	109.26	110.99	106.49	107.23	107.75	106.52	106.28	107.19	107.63	106.12	107.26	107.54	108.19	109.72	107.27	107.91	107.75	107.53	108.29	109.43	108.54	108.53	107.37	107.28	108.71	108.23	108.24	108.49	107.73	108.47	107.93	107.58	109.51	108.48	108.4	106.92	108.45
108.26	107.51	107.18	107.5	109.26	109.6	108.15	107.1	107.05	107.44	108.22	107.94	107.98	107.59	108.45	108.32	108.03	107.76	107.39	106.61	106.7	108.21	108.56	106.36	107.11	108.22	107.14	107.24	108.65	107.41	107.35	108.02	107.39	107.93	107.7	108.09	108.12	107.98	107.78	108.68	107.4	108.41	108.86	108.42	108.66	107.61	108.64	108.56	107.99	107.52
108	108.09	108.91	110.22	109.88	110.41	108.93	109.66	108.71	109.1	110.1	108.71	109.21	106.91	107.44	107.22	108.79	108.07	109.92	108.47	108.6	109.43	110.16	109.27	106.85	110.24	108.47	107.68	108.35	107.53	108.39	107.75	107.08	107.07	109.71	109.55	107.86	108.95	109.83	109.06	108.82	108.37	110.2	108.46	108.08	109.08	108.51	107.91	108.44	109.87
107.87	107.59	108.04	108.8	108.41	109	109.22	108.22	107.84	107.6	108.38	106.32	107.77	107.71	108.9	108.39	105.95	108.03	108.46	108.89	107.12	106.9	107.92	107.71	109.13	108.15	110.41	108.47	107.5	107.8	108.31	107.83	106.7	108.46	108.49	109.39	108.93	109.56	109.23	108.06	107.66	108.28	107.61	107.84	107.11	108.55	107.99	108.72	107.79	108.04
106.54	109.53	108.49	107.37	106.79	107.07	106.81	107.21	107.95	107.98	108.09	108.2	108.42	108.93	107.24	105.95	106.81	108.5	105.57	108.75	107.35	105.68	108.2	108.32	108.96	106.75	106.85	107.17	107.05	109.5	108.4	107.13	107.3	107.53	106.25	109.18	106.8	107.48	107.82	108.63	108.53	108.06	107.51	108.71	107.01	107.82	108.17	108.24	107.8	109.16
107.3	106.67	110.41	109.11	109.33	108.83	109.11	108.91	108.7	109.34	106.51	108.14	109.78	107.84	109.65	109.7	107.78	108.9	106.46	108.64	108.33	109.81	108.18	110.48	106.93	107.81	107.86	107.72	109.02	109.09	109.15	107.77	108.38	109.2	109.92	107.62	108.97	108.32	108.19	108.07	107.12	108.82	109.21	108.22	109.89	108.1	109.79	108.23	108.01	109.42
109.03	107.38	107.92	108.67	108.44	108.94	108.16	108.34	111.2	109.2	108.66	109.34	108.94	107.6	110.28	107.74	109.21	108.69	108.78	108.12	108.5	107.98	108.01	110	107.33	107.53	108.86	108.61	110.06	109.4	107.93	107.83	107.74	109.57	107.97	110.01	106.85	107.52	109.15	109.74	110.46	107.03	107.83	107.18	108.88	108.75	107.98	108.71	108.47	108.98
106.56	105.36	105.9	105.43	106.04	105.94	106.19	105.95	105.63	105.64	105.42	105.58	106.94	105.77	105.85	104.91	104.89	105.22	105.73	105.26	105.85	105.03	105.95	105.03	104.44	106.08	106.74	105.28	104.9	106.56	104.91	106.56	105.04	105.88	105.5	105.92	105.26	105.27	106.17	105.14	106.27	105.38	105.31	105.18	106.2	104.59	105.69	105.95	106.38	106.63
106.79	106.1	105.82	103.77	105.65	105.45	105.56	105.55	107.32	105.42	105.99	105.47	106.84	104.92	105.45	105.36	105.33	104.5	104.1	106.49	106.51	103.68	105.35	105.97	106.75	105.55	104.5	105.68	104.68	107.03	105.91	106.11	105.98	106.91	106.2	104.5	104.71	105.81	106.7	105.81	106.04	104.72	106.46	105.51	104.9	104.35	106.33	104.37	105.54	107.22
106.13	106.05	108.11	105.28	106.22	105.81	106.01	106.57	106.29	106.3	107.1	106.22	106.17	105.88	106.28	105.7	105.58	104.61	105.41	105.95	106.01	104.7	105.17	104.33	106.49	106.68	105.65	106.3	103.6	105	105.49	105.28	105.53	106.07	104.44	105.1	104.7	106.99	104.51	106.42	107.3	105.88	105.9	105.48	105.47	103.75	106.33	107.03	107.21	104.3
106.87	107.51	108.57	108.01	108.81	108.21	107.82	107.12	108.21	108.44	107.75	108.48	109.89	107.36	108.01	108.3	108.95	107.02	107.09	107.1	108.4	107.65	105.58	109.31	108.4	107.53	107.89	107.36	107.47	109.4	108.15	107.83	107.98	109.71	107.54	108.47	107.57	107.26	108.51	107.07	107	107.8	108.48	108.31	107.75	107.98	107.91	107.68	109.1	108.22
97.678	98.243	99.126	99.224	97.657	97.913	98.407	98.061	97.742	97.044	98.465	98.688	99.163	97.278	98.558	97.946	99.287	98.682	96.912	98.931	96.526	97.462	98.209	97.288	97.296	98.514	97.783	99.744	97.736	97.887	99.414	96.724	98.715	97.518	97.243	98.703	98.331	98.014	97.879	97.422	98.656	98.964	98.772	97.617	98.705	98.058	97.883	97.277	99.65	97.779
99.257	98.356	98.062	98.068	98.031	97.876	97.755	98.696	99.242	98.206	99.219	98.889	98.256	98.771	97.954	99.54	99.243	97.507	99.541	98.049	98.202	97.782	98.107	98.165	100.39	98.891	97.37	98.824	96.543	99.022	97.08	97.65	97.564	98.045	99.338	97.749	98.03	99.253	97.847	99.491	97.903	98.079	100.16	99.382	97.271	99.44	100.42	99.126	98.584	100.18
96.733	98.887	99.565	97.803	98.838	98.321	97.26	97.889	98.062	97.753	98.986	99.908	97.159	98.366	97.618	98.848	99.003	97.516	97.945	98.838	96.183	100.23	100.87	97.219	97.417	97.407	97.339	98.601	100.97	97.977	98.346	97.28	98.585	98.64	96.643	97.998	98.79	98.299	98.648	98.339	98.026	98.765	98.537	98.934	99.128	97.13	97.763	98.859	98.987	97.257
107.84	109.07	108	107.82	107.27	109.46	108.65	108.79	108.72	109.23	107.84	108.38	106.99	106.2	108.66	108.17	109.1	109.07	108.09	108.6	107.72	109.52	109.66	107.57	108.26	109.15	108.29	108.49	108.89	109.21	108.74	108.52	108.68	108.41	106.13	108.17	108.93	108.82	107.52	108.79	110.26	108.52	109.02	107.61	108.06	108.55	109	107.74	108.48	107.68
106.39	106.18	105.83	104.34	106.73	105.46	106.13	106.38	104.94	105.7	106.8	105.67	104.51	106.01	106.89	106.54	105.03	105.38	106.19	108.4	106.03	105.82	105.98	106.09	105.54	105.31	106.44	106.57	108.11	106.32	106.56	105.89	105.02	105.99	104.87	104.89	106.65	106.27	108.17	104.74	105.82	105.99	106.39	104.82	105.44	104.5	106.32	106.92	106.52	105.44
96.605	96.533	97.251	98.443	98.127	97.972	98.341	97.614	97.97	99.351	97.366	98.581	97.741	97.039	97.697	97.414	97.69	97.507	97.183	97.775	97.034	98.11	97.797	97.801	97.385	99.088	98.557	98.393	96.971	98.117	100.33	98.21	99.457	97.277	99.45	98.296	99.54	97.714	96.48	99.295	97.386	97.882	97.922	97.519	97.694	97.131	95.927	96.381	98.753	96.744
107.3	107.73	109.95	108.76	106.53	108.28	107.87	106.82	107.98	107.76	107.68	108.57	107.99	109.71	107.33	107.04	109.16	107.82	106.62	107.53	106.79	107	107.62	108.05	109.2	108.43	107.9	108.03	109.8	107.5	107.64	106.46	109.65	107.46	107.68	106.59	108.24	109.41	107.79	107.96	109.46	107.27	108.48	106.98	107.5	107.36	107.63	107.17	106.25	107.72
98.285	99.276	96.559	99.886	97.955	97.212	99.923	97.805	97.518	99.808	98.3	98.773	98.778	98.356	97.774	98.545	98.513	97.234	98.181	97.931	97.476	98.275	97.611	96.89	97.235	98.937	97.343	96.487	98.161	97.662	97.084	98.52	97.583	98.19	98.083	97.839	96.485	97.824	99.231	97.201	98.814	98.154	98.175	95.466	99.137	97.661	98.588	97.383	96.859	98.012
104.94	105.67	107.11	105.56	106.37	106.32	105.81	106.04	105.53	105.03	107.4	104.96	105.11	104.82	106.33	104.51	107.03	106.05	105.49	106.36	106.07	105.85	107.16	107.54	105.38	104.92	106.18	105.69	106.74	106.64	105.12	105.74	104.7	106.13	105.03	106.2	105.9	106.2	106.31	105.85	105.68	104.3	105.89	107.28	105.97	105.34	105.18	106.91	105.55	106.76
106.77	106.78	106.59	105.67	107.25	104.97	107.44	106.44	105.95	105.9	107.06	106.12	106.17	106.89	106.12	107.12	107.12	106.09	107.2	107	106.29	106.55	107.49	105.58	107.89	107.41	107.37	106.83	105.87	105.78	105.67	105.69	104.63	107.47	104.92	105.64	107.8	106.95	104.83	106.98	106.89	105.21	106.93	106.91	105.47	107.53	106.41	106.53	106.53	105.39
105.63	105.98	105.07	105.52	104.02	105.76	105.65	105.48	105.46	106.33	106.42	104.96	106.28	106.97	106.26	105.56	105.96	104.94	105.65	104.62	105.12	104.73	104.94	105.44	104.98	105.12	105.36	106.14	105.02	105.81	106.03	101.96	105.19	105.2	105.1	107	104.97	106.63	104.65	104.18	105.34	105.16	106.47	105.64	106.1	105.1	106.32	104.87	105.19	105.35
105.16	105.65	106.84	107.02	105.74	105.97	105.45	104.73	106.88	107.2	106.6	105.17	106.12	105.16	103.87	105.91	104.57	105.77	107.21	106.22	106.11	106.29	105.6	104.9	105.61	105.7	104.81	104.91	105.35	105.16	104.96	105.82	105.58	105.26	104.6	106.72	105.56	106.57	106.63	104.79	105.93	105.3	106.86	106.34	104.27	104.92	105.77	104.91	106.04	106.75
105.93	105.94	105.03	105.67	107.15	107.55	105.87	106.74	107.83	106.11	106.46	105.65	106.01	106.08	105.44	106.95	106.52	107.61	106.85	106.67	105.75	105.73	106.03	104.31	104.12	105.96	106.51	105.7	106.56	105.32	104.2	106.93	106.87	105.9	107.52	107.4	106.6	106.66	107.66	105.98	105.76	106.22	107.07	105.18	105.34	107.31	107.42	107.84	107.15	107.28
105.8	107.52	109.58	108.23	108.22	109.33	107.19	106.89	109.05	107.43	109.25	108.95	108.86	106.96	108.37	109.41	108.28	107.9	108.21	108.04	108.89	105.45	106.77	108.3	106.22	108.28	108.7	108.85	107.87	108.39	108.12	108.31	108.5	110.33	108.39	109.77	108.92	108.09	107.42	107.58	107.59	108.5	108.13	108.64	108.27	108.7	108.28	108.38	109.22	110.09
100.97	101.98	101.28	100.67	100.22	101.43	99.75	100.05	101.74	99.938	99.594	102.56	102.2	101.98	100.83	100.8	101.22	101.67	101.06	99.867	100.94	100.55	99.529	103.57	101.33	101.98	100.93	101.16	100.79	103.53	99.896	101.19	101.43	100.38	100.75	100.7	100.38	101.95	100.21	100.52	100.21	99.847	100.6	99.945	99.448	99.155	101.58	98.714	99.91	100.24
96.804	98.334	97.709	97.713	96.874	98.711	97.588	97.81	97.899	95.181	98.801	95.703	97.697	98.419	97.938	98.212	97.333	98.705	98.87	99.214	96.913	97.459	97.137	98.529	97.65	97.889	96.794	96.148	97.073	99.548	97.255	97.349	98.612	98.996	98.321	98.387	97.23	96.116	99.413	96.813	96.801	96.372	95.997	96.078	97.431	99.166	97.193	97.713	97.447	97.304
107	105.56	106.81	106.84	105.72	106.09	107.11	106.05	104.51	105.66	106.95	106.49	105.04	106.09	106.35	106.21	107.6	106.64	106.32	107.07	106.03	106.91	107.03	105.21	106.45	107.1	106.16	107.71	106.78	106.59	106.34	107.16	106.61	106.18	108.4	106.54	107	105.87	106.83	106.88	107.09	107.08	107.4	107.48	105.49	107.11	106.97	106.89	106.25	108.03
99.963	100.35	100.79	102.12	101.07	101.04	100.68	101.95	102.14	100.86	100.5	99.87	100.18	102.51	100.14	99.759	101.67	101.71	100.39	99.633	100.46	101.81	100.94	99.717	100.4	100.69	101.35	99.354	100.56	100.38	101.34	100.67	100.25	101.09	102.14	101.32	100.89	102.57	99.872	101.44	100.06	99.829	100.8	101.11	100.36	101.72	99.506	100.71	102.82	99.845
111.03	111.54	108.79	110.75	111.97	111.12	111.75	111.15	109.5	110.39	110	112.54	110.83	110.81	111.04	111.28	110.34	110.4	111.09	109.54	111.4	110.11	110.41	110.47	109.57	110.3	110.38	112.51	111.09	112.19	110.69	109.43	109.45	110.98	110.03	110.39	111.31	111.06	110.62	109.37	110.61	109.27	109.95	110.95	112.48	109.01	109.73	110.41	110.87	109.2
107.31	107.02	106.7	107.52	106.01	108.5	107.71	105.91	107.89	108.15	108.15	108.73	107.58	106.9	107.73	107.85	106.95	108.49	107.59	107.97	108.37	109.95	108.17	105.79	108.32	108.11	107.09	107.92	108.11	107.52	108.67	107.76	109.7	106.87	108.13	108.68	106.47	108.23	107.07	108.07	108.55	108.13	108.72	107.6	109.09	107.42	108.8	107.67	107.94	107
111.71	110.08	111.7	110.34	111.81	110.57	109.55	110.58	108.64	110.38	110.56	110.17	110.42	109.57	109.7	110.31	111.09	111.61	109.7	109.41	110.12	110.58	108.77	110.4	108.93	109.51	111.62	111.25	111.08	110.75	109.86	112.11	110.29	109.57	110.52	110.78	110.83	110.68	109.84	108.74	110.6	109.94	109.97	110.42	110.29	110.49	109.99	110.64	109.86	111.64
108.4	109.65	108.72	107.97	106.13	108.95	108.59	108.22	106.64	107.31	108.23	107.56	108.13	106.94	107.87	107.74	108.76	108.07	108.4	108.58	106.89	108.77	109.13	106.47	109.51	108.22	107.08	107.49	107.16	107.16	108.57	107.92	109.02	107.62	106.71	107.12	105.27	108.62	107.27	110.06	106.12	106.63	108.75	107.05	107.78	109.05	107.17	108.92	105.85	106.65
105.51	105.13	105.36	104.31	104.5	105.85	105.9	105.09	103.79	105.04	105.68	105.85	106.34	103.02	106.77	105.77	106.16	104.31	105.03	105.53	106.18	105.1	103.72	106.04	106.12	105.43	104.89	105.94	104.21	105.22	105.02	106.04	105.16	105.31	104.68	106.35	106.72	105.63	105.85	104.94	105.9	106.89	105.28	105.42	105.77	106.49	105.46	105.85	105.54	107.04
105.96	107.31	102.83	105.25	106.08	104.68	105.06	105.88	106.39	105.95	104.61	105.34	105.97	105.49	106.01	105.55	106.7	106.29	108.12	106.1	105.5	106.96	104.57	105.57	104.8	106.25	105.6	105.38	106.48	106.26	107.96	104.96	105.38	105.04	104.88	105.84	105.03	107.1	104.25	107.28	106.37	105.57	106.33	105.92	105.38	105.38	105.33	105.96	105.34	104.47
105.22	106.57	105.99	106.51	105.77	103.76	104.84	106.95	106	104.03	105.06	105.32	107.01	105.46	105.14	105.45	106.26	106.26	105.78	106.75	105.46	105.5	105.92	105.37	105.49	105.44	106.41	105.68	106.63	106.32	104.75	104.32	105.99	106.44	106.15	108.15	105.21	104.51	103.56	107.4	105.51	107.5	105.85	106.08	105.38	105.96	104.36	104.78	105.29	107.52
106.81	106.35	105.54	105.22	107.26	105.76	105.33	106.55	105.87	106.07	106.44	106.68	106.81	105.71	106.32	106.01	107.95	105.24	107.28	105.96	105.67	105.29	107.59	106.97	106.34	107.94	107.75	106.23	106.39	106.02	104.87	105.97	106.49	105.81	105.72	107.45	106.83	105.63	106.82	106.81	105.53	107.05	106.3	106.22	105.66	106.99	106.37	107.32	105.97	105.57
104.61	105.75	106.03	106.01	107.51	106.43	105.04	105	105.69	105.46	106.6	105.6	104.07	105.42	107.31	106.82	105.89	106.64	106	105.47	105.09	107.54	105.5	105.99	104.65	105.09	105.86	105.84	105.65	105.82	102.78	104.09	105.14	107.39	105.27	104.73	104.66	106.61	106.08	104.84	105.36	106.12	106.3	105.28	105.95	104.93	105.22	105.36	104.75	106
108.28	107.84	108.12	107.94	108.12	107.31	109.6	109.42	108.97	110.1	108.11	108.1	107.63	108.85	109.49	106.24	109.99	107.91	107	108.1	109.15	107.77	109.69	109.9	108.18	108.47	109.67	110.44	108.42	109.23	109.46	108.71	109.29	109.29	108.22	109.53	110.16	108.19	107.39	108.21	108.22	108.84	108.06	107.49	110.37	108.41	108.34	108.73	108.15	108.1
105.05	105.18	105.15	106.2	105.22	105.98	104.67	104.26	106.12	105.06	106.49	105.17	106.05	107	105.15	106.42	105.43	106.92	106.38	106.36	107.19	105.71	105.85	105.78	106.03	106.12	105.32	106.28	106.37	105.94	105.87	107.12	105.25	106.38	104.6	105.95	104.13	106.82	107.07	104.72	106.35	104.99	105.53	106.19	106.76	105.82	104.56	104.9	106.17	106.49
106.79	105.59	106.62	105.34	104.92	105.96	106.58	106.3	104.95	105.33	106.04	105.36	104.8	105.78	106.99	106.07	104.01	104.98	104.79	104.58	106.69	105.85	105.83	107.4	105.26	105.93	105.23	106.17	105.76	105.68	105.03	104.91	107.07	105.2	105.25	106.74	105.23	106.83	106.54	107.02	106.68	107.29	105.98	106.72	106.57	106.49	105.5	105.91	105.64	106.74
108.41	106.37	108.24	107.46	109.49	106.98	107.45	109.43	108.25	109.42	108.02	107.98	108.32	108.61	107.47	107.47	107.55	108.67	107.62	108.85	106.87	107.75	107.51	109.9	108.78	107.97	108.81	107.64	108.96	109.13	106.61	108.52	105.82	108.51	109.17	107.03	107.38	106.76	108.77	106.03	108.44	107.93	108.14	107.43	108.81	108.24	109.33	107.51	109.1	108.29
108.31	108.21	106.82	109.09	107.42	107.96	107.69	109.86	108.03	108.2	108.48	108.78	109.58	108.3	107.79	107.33	108.31	107.14	108.93	104.79	108.6	108.84	109.4	107.83	107.2	107.31	107.54	109.89	107.84	108.46	107.95	108.91	108.4	108.59	108.56	108.47	108.64	109.26	111.26	107.12	108.61	108.35	108.09	107.44	107.55	109.42	107.8	108.22	107.72	107.45
98.191	99.674	100.21	99.671	99.269	99.209	97.305	100.04	98.278	98.582	99.404	99.387	99.364	98.117	99.493	99.568	98.202	98.77	98.466	99.255	98.761	99.262	99.719	99.854	98.949	98.106	97.711	99.18	98.857	98.364	97.48	100.88	99.604	99.158	98.752	101.09	98.164	100.01	99.138	100.26	97.713	98.451	99.216	98.846	98.687	98.605	98.513	100.05	99.068	98.184
107.95	110.51	107.63	108.51	107.42	106.68	108.19	109.13	107.81	105.46	107.82	108.52	108.61	109.11	107.08	107.74	107.41	107.99	108.28	108.16	109.28	107.46	108.61	107.59	109.18	108.21	108.47	108.14	108.28	108.49	108.38	108.3	108.37	108.55	108.25	107.69	107.71	108.49	108.26	107.91	107.74	106.5	110.41	108.39	109.19	109.42	109.31	107.36	109.06	107.16
106.95	106.85	109.39	107.6	108.56	107.45	108.66	109.17	110.14	109.79	106.7	107.56	108.36	107.54	108.04	106.67	108.32	108.48	110.64	110.48	108.78	106.69	108.71	109.78	108.54	109.13	106.95	107.91	107.6	107.83	109.22	108.89	108.04	108.59	107.4	108.81	108.31	109.45	109.07	108	108.67	107.97	108.38	108.06	107.85	109.34	109.41	107.82	108.32	109.91
100.67	100.39	99.508	100.02	99.59	99.594	100.56	101.81	99.977	101.83	101.49	102.92	102.9	101.22	101.63	99.83	101.33	99.993	101.5	102.19	99.146	101.24	99.494	100.12	101.88	100.86	101.75	103.01	100.3	99.331	101.78	101.05	101.83	101.76	101.29	99.626	102.08	100.96	101.27	101.76	100.01	102.49	101.82	102.38	102.15	100.97	101.12	99.616	101.49	102.56
109.16	110.51	109.85	110.73	109.74	110.99	110.14	110.38	111.36	109.1	111.44	110.97	110.81	110.24	111.56	110.25	109.21	111.11	111.1	110.56	109.82	110.87	110.31	108.72	111.02	109.14	109.08	109.14	109.65	109.53	111.62	109.94	112.23	111.08	112.53	110.49	110.25	110.21	110.86	109.24	109.17	110.87	110.68	109.48	109.83	111.86	111.41	110.65	110.22	109.01
105.49	105.16	105.2	105.14	104.9	107.27	105.32	105.74	106.64	105.37	105.42	105.35	106.27	104.5	106.95	106.47	104.56	107.33	107.77	105.67	106.33	105.8	104.23	105.39	104.93	105.2	106.6	105.71	106.29	104.68	107.23	106.72	106.11	106.27	104.56	105.74	105.28	104.52	105.8	105.68	105.17	107.39	107.41	107.01	105.28	106.12	104.59	106.88	105.15	106.44
106.79	107.18	110.45	107.6	106.35	108.6	108.25	105.8	109.15	107.15	108.13	107.15	107.99	108.07	107.32	108.46	109.2	107.55	108.19	107.5	109.23	107.3	106.89	108.12	108.61	106.79	107.58	106.8	106.42	109.18	107.35	108.78	109.02	108.32	107.66	107.34	108.08	108.25	107.81	108.97	107.97	106.96	109	107.08	107.14	108.77	107.11	109.21	108.33	109.07
104.84	106.47	106.52	105.39	104.18	105.58	105.62	104.88	106.95	104.63	106.26	106.61	106.49	104.85	106.05	106.11	105.39	106.97	105.86	106.25	105.47	105.74	106.78	105.28	105.04	105.85	104.1	105.89	105.97	106.33	105.57	106.32	107.22	106.76	104.82	105.1	105.01	105.38	104.78	105.16	105.61	105.54	107.06	106.39	105.71	104.81	105.57	105.35	106.32	104.8
105.64	104.66	106.08	105.76	106.05	104.43	106.08	106.99	107.03	104.12	105.38	104.89	105.83	105.27	105.58	106.67	105.79	105.26	105.54	105.37	105.4	106.16	107.02	105.54	103.54	105.14	105.27	105.02	105.52	105.81	105.22	104.71	104.41	106.46	105.3	104.87	105.18	105.49	105.82	104.63	107.34	105.52	105.48	105.63	105.43	105.7	104.61	105.35	106.26	105.82
99.32	98.713	98.336	98.554	97.704	97.694	98.139	96.791	99.628	98.418	99.557	97.927	96.595	96.338	97.406	98.857	99.188	97.893	99.336	98.474	100.1	100.16	99.222	98.633	99.763	97.82	97.663	97.351	98.832	97.502	98.394	95.775	97.751	96.623	96.132	96.762	99.694	95.909	97.339	97.386	97.208	96.672	96.74	96.998	97.819	97.772	97.231	98.734	97.082	97.961
111.07	108.94	109.85	111.85	109.8	110.66	109.22	110.26	109.65	110.28	108.92	110.46	111.17	109.66	110.42	109.92	109.73	110.36	109.2	110.56	110.64	110.4	109.42	109.24	110.85	111.67	109.36	111.61	110.61	110.32	111.16	110.45	110.4	111.99	111.98	108.82	111.58	110.54	109.8	110.78	112.02	109.54	112.77	110.18	110.72	110.81	111.23	110.9	109.18	107.59
111.09	111.06	111.93	110.48	109.62	109.22	108.77	110.35	110.82	110.82	110.14	110.6	110.31	109.47	109.84	110.98	109.76	109	109.1	110.1	110.46	111.22	110.83	109.83	110.61	108.77	109.34	108.3	110.64	109.81	111.29	109.79	110.03	111.36	109.42	112.11	111.66	109.39	110.46	110.37	110.67	111.64	111.73	110.32	110.72	110.76	111.13	111.51	110.31	109.1
103.71	106.06	106.84	104.53	105.58	106.38	105.13	107.49	105.3	105.62	106.29	104.75	105.68	105.79	106.32	105.64	107.84	105.22	106.33	105.06	105.95	106.6	106.14	106.37	107.18	106.78	105.69	107.18	106.52	105.62	106.58	105.99	105.62	106.33	105.9	105.85	106.94	106.76	104.77	105.21	104.26	104.25	105.55	105.99	104.5	106.51	105.27	105.84	103.93	107.21
97.701	96.937	98.333	97.597	96.615	98.593	97.005	97.375	97.477	98.231	98.152	97.623	97.971	98.188	98.531	98.755	99.613	99.849	98.063	97.9	99.63	98.219	97.239	96.897	98.616	98.292	97.576	98.08	97.639	99.117	97.325	98.121	96.664	97.371	98.817	97.767	98.83	100.43	97.508	99.637	98.283	99.054	99.321	98.794	98.016	98.388	97.741	98.154	98.22	97.653
106.31	105.64	105.21	105.59	106.47	104.77	105.72	103.61	105	104.35	106.09	105.27	107.07	105.3	106.4	106.83	106.35	106.3	107.03	105.59	105.99	103.84	106.42	106.7	106.48	104.69	105.75	105.49	104.26	106.03	106.1	103.76	105.48	107.01	106.65	103.58	105.12	107.23	106.36	105.18	105.81	105.93	105.02	105.88	106.47	107.87	106.34	104.62	105.57	107.46
98.225	100.04	98.315	96.06	98.739	97.557	97.633	97.961	96.871	96.521	98.82	97.833	98.693	96.25	98.032	97.306	97.537	98.012	96.777	98.372	98.417	99.865	97.289	98.804	98.759	98.123	97.221	99.672	97.241	97.532	97.993	97.578	97.126	99.168	99.232	97.041	97.596	98.514	98.531	97.296	96.215	97.236	98.197	97.316	96.223	98.637	97.685	97.339	96.944	97.461
110.59	110.49	109.58	110.94	110.26	111.68	109.55	110.01	109.25	109.37	111.11	110.52	109.32	109.72	109.19	111.51	109.41	110.35	109.87	108.64	110.75	109.74	110.61	111.04	109.81	110.75	111.88	110.68	109.8	110.72	110.47	110.86	111.12	109	108.92	110.49	110.83	109.85	111.65	111.42	110.81	111.84	111.81	110.43	109.69	112.32	112.02	112.06	111.82	111.75
104.53	105.26	104.25	106.53	104.59	106.72	105.4	104.38	105.28	105.42	105.77	106.49	106.01	106.73	105.89	106.14	104.51	105.37	106.79	105.64	105.51	105.56	106.35	106.7	104.85	104.74	105.26	105.81	105.46	106.38	105.61	106.4	106.43	106.63	105.85	105.17	106.14	106.73	106.14	105.57	103.96	106.31	105.35	106.81	105.38	107.63	107.05	105.25	104.8	106.89
102.32	101.16	101.95	99.241	100.78	101.96	98.534	101.54	101.07	101.54	100.95	100.34	99.652	100.36	100.73	100.78	100.73	101.31	102.2	100.35	99.878	101.34	99.854	101.91	100.99	101.72	100.13	99.597	101.05	101.41	100.6	102.69	100.57	102.08	100.59	101.13	100.01	100.56	101.46	101.42	102.2	99.95	101.09	99.577	101.63	101.74	102.05	102.63	99.206	99.945
102.22	99.77	100.53	100.21	100.66	100.11	100.4	98.352	101.19	101.96	99.982	100.93	101.24	99.984	102.98	100.49	101.82	100.37	100.79	101.09	100.5	99.576	99.512	101.69	100.35	101.29	100.23	99.88	102.71	100.15	101.29	102.15	100.46	99.685	99.884	102.41	102.48	100.07	101.44	100.66	101.45	100.33	101.13	100.44	100.23	99.074	99.762	101.15	100.5	99.557
97.345	98.605	99.101	101.04	98.149	99.8	99.391	98.015	97.521	98.699	98.472	98.416	100.59	99.396	98.743	99.514	96.773	98.518	99.926	99.192	98.458	97.916	99.529	99.671	98.099	99.722	100.16	99.003	98.521	97.577	99.34	97.84	97.14	97.455	98.378	99.281	101.36	99.109	98.953	98.491	97.489	99.481	98.589	98.78	98.792	97.568	97.885	99.296	98.09	97.502
105.86	106.02	106.45	104.47	104.81	104.61	107.55	105.26	105.28	104.88	105.91	105.08	106.46	105.45	105.33	106.55	106.03	105.38	106.41	105.18	105.94	106.57	104.28	105.94	105.12	105.81	106.41	105.03	106.33	104.12	105.38	105.93	105.8	105.92	105.55	105.03	104.54	105.53	104.42	104.73	106.05	106.04	105.78	105.68	105.03	106.5	103.71	104.83	106.38	104.03
106.25	105.72	106.28	106.51	104.51	107.79	104.86	105.67	107.06	104.69	106.96	106.06	106.24	106.68	106.8	107.19	107.28	104.4	106	107.31	104.7	106.24	106.33	105.64	105.28	107.23	106.86	107.26	106.57	107.26	105.64	106.66	105.28	104.79	106.39	106.25	106.64	105.68	106.12	107.48	107.25	106.16	106.53	104.93	106.46	106.57	105.63	106.42	106.28	104.95
107.5	106.57	109.72	108.81	106.14	108.64	109.05	107.93	108.77	107.88	108.62	107.28	109.24	109.8	107.55	108	107.78	107.12	108.45	107.26	109	107.33	108.58	107.99	108.68	108.04	110.26	107.97	108.78	109.63	107.95	109.3	107.94	108.24	108.8	107.82	106.86	108.1	108.8	107.64	106.74	108.57	108.85	107.93	108.88	108.67	107.55	108.03	109	107.39
97.753	98.109	98.234	97.331	98.798	98.099	98.361	97.231	97.791	97.861	98.492	96.949	97.46	98.674	97.494	95.831	99.019	96.782	98.752	99.18	97.742	97.568	98.284	96.652	96.927	98.762	96.051	98.177	98.519	98.725	97.966	98.043	99.35	97.092	97.414	96.704	97.512	97.858	98.168	97.855	98.279	98.346	98.914	98.462	97.29	97.621	98.44	98.475	97.311	96.701
105.62	108	107.17	107.54	106.28	105.12	108.06	106.44	105.92	107.56	106.79	105.18	106.45	106.72	106.01	105.87	105.22	104.97	105.05	105.39	105.42	106.8	106.18	106.72	106.31	105.71	107.17	105.17	105.15	107.51	106.38	106.82	104.76	107.21	106.75	105.09	105.75	105.57	108.49	106.35	106.68	105.99	106.73	104.63	107.17	106.66	105.08	106.1	106.82	106.25
96.855	97.734	98.095	99.559	97.913	96.66	99.385	98.324	97.451	97.959	97.781	98.593	98.409	99.044	97.767	98.331	99.083	98.331	98.215	98.491	98.042	97.596	96.409	99.621	99.064	99.422	97.926	97.34	99.194	97.267	95.889	98.542	97.437	98.949	98.416	98.702	98.938	100.49	97.941	98.002	98.698	97.434	98.695	96.706	97.189	97.702	97.487	96.17	98.404	97.897
106.1	105.57	108.11	105.61	105.83	104.59	106.33	105.35	106.09	105.5	105.16	106.48	106.85	106.68	106.56	105.4	105.62	107.1	106.03	104.59	106.72	106.79	104.81	107.2	104.45	106.24	105.52	107.55	105.21	106.31	105.56	106.02	106.13	105.32	106.18	106.62	106.14	106.29	106.51	105.7	104.6	106.07	106.87	106.01	105.11	104.77	104.9	106.16	104.51	107.86
107.26	105.48	106.08	107.48	106.55	106.11	105.38	107.38	104.71	105.66	105.35	106.15	105.85	105.48	104.08	105.64	105.54	106.28	105.42	105.88	106.34	105.64	105.62	106.24	105.32	105.91	104.99	107.28	106.18	105.38	104.44	104.98	107.51	108.08	105.38	106.4	106.98	105.33	106.87	105.94	108.02	105.51	106.55	105.45	106.01	105.48	107.09	106.4	106.03	106.58
107.29	107.48	107.47	108.74	108.09	108.03	107.1	106.88	108.49	107.62	109.3	106.75	109.52	108.66	107.57	108.31	107.16	108.22	107.76	108	107.97	106.78	108.08	108.76	108.94	108.09	106.82	108.3	105.9	106.84	106.77	108.16	106.58	108.06	106.76	109.67	107.15	107.48	106.69	108.18	107.96	107.47	106.52	108.04	107.79	107.54	107.8	108.81	107.06	106.95
108.14	106.93	107.1	105.81	104.65	105.87	107.66	106.2	106.75	106.31	105.43	105.77	105.57	106.33	106.42	107.74	105.77	105.9	104.74	105.64	104.8	105.76	105.36	107.35	105.63	105.72	105.01	104.94	105.5	105.82	104.43	106.67	103.72	105.6	105.35	105.89	105.94	105.3	107.08	105.83	105.43	105.4	105.3	105.18	108.02	106.52	104.39	106.52	107.3	105.54
106.38	105.94	106.37	105.79	105.76	106.51	106.03	107.23	106.73	104.83	105.46	105.39	105.43	105.17	106.62	106.15	105.43	105.61	107.86	106.44	105.63	105.64	106.33	105.45	105.39	107.05	106.36	105.87	105.25	105.57	104.88	105.68	105.26	106.04	106.93	105.84	106.79	104.64	105.31	105.59	106.37	105.03	107.08	105.82	106.88	104.95	106.23	106.2	106.16	106.37
108.49	107.56	108.76	108.16	108.68	107.75	107.62	107.68	108.4	106.77	107.36	108.26	109	109.16	107.54	108.1	108.6	108.23	109.02	108.4	109.95	108.59	107.91	106.69	107.97	107.67	106.63	109.74	108.22	108.42	107.39	108.86	108.75	108.15	108.31	109.09	105.96	108.31	108.51	108.26	106.45	109.52	109.97	108.04	106.9	108.38	107.73	107.65	107.96	107.15
106.92	106.19	107.5	105.86	106.77	107.35	106.48	106.18	106.03	106.71	107.08	105.8	105.66	106.68	105.5	106.4	105.76	104.81	105.52	105.27	106.41	107.04	106.91	106.92	107.02	106.18	107.04	105.85	106.4	106.02	107.28	106.13	107.1	104.46	107.53	106.95	107.2	107.99	108.29	106.13	106.57	107.13	105.82	105.58	106.76	105.37	106.63	107.09	107.09	106.64
108.49	108.21	108.33	106.58	107.37	108.92	107.04	109.13	108.04	105.87	108.47	106.94	107.99	107.5	107.11	107.32	107.17	107.66	108.57	107.68	108.07	108.22	108.7	109.22	108.26	108.1	107.4	108.85	108.74	107.69	108.08	106.74	107.15	108.05	107.11	108.78	106.95	107.59	107.5	107.21	108.76	106.63	106.43	107.96	109.41	107.05	108.72	107.24	107.14	108.89
101.32	100.13	100.99	100.3	100.44	98.439	99.672	99.707	100.4	100.45	101.47	99.641	99.521	101.77	101.43	100.62	99.463	99.949	100.18	100.61	99.687	100.17	101.53	100.5	100.47	101.31	100.81	100.31	100.68	98.858	100.69	99.16	100.36	100.47	99.24	101.67	99.068	101.19	99.957	99.563	100.86	100.86	100.99	100.83	99.087	99.549	100.02	100.86	101.11	100.37
100.71	100.67	101.93	100.87	101.75	101.25	99.176	102.31	100.95	100.05	99.972	101.15	101.77	101.39	100.77	101.02	100.09	101.84	101.69	100.77	100.63	100.36	100.58	101.97	100.37	101.53	100.09	99.756	101.76	100.37	99.045	99.576	100.6	100.31	102.2	100.78	100.8	100.51	100.03	101.26	98.959	100.21	101.41	99.632	101.7	100.48	102.07	101.21	102.8	99.289
108.18	107.36	110.11	107.32	108.13	109.2	107.93	108.46	107.56	107.79	108.35	106.1	108.3	106.56	108.55	108.49	107.37	108.04	107.83	108.64	107.75	108.87	107.24	108.46	108.24	108.3	108.05	108.56	107.29	107.39	107.97	107.21	108.43	107.44	107.48	107.99	108.69	108.73	106.82	108.34	108.07	108.21	108.67	109.28	108.36	108.93	109.42	108.19	106.91	108.06
105.28	104.7	106.44	106.07	104.5	106.22	105.33	105.84	105.34	106.81	105.89	106.3	105.06	102.99	103.98	103.76	104.63	106.26	106.31	104.18	103.33	105.3	105.97	105.44	105.21	106.3	105.26	105.43	106.38	106.75	105.65	106.12	107.05	105.32	105.04	104.44	105.13	105.3	104.65	105.65	104.22	105.65	105.34	106.55	104.72	104.97	106.25	103.34	104.75	105.41
107.1	106.96	104.81	107.74	108.24	107.09	106.83	105.93	106.13	105.94	104.9	105.95	105.58	106.78	106.17	106.96	105.67	106.53	107.39	106.48	104.83	104.94	104.94	106.76	106.01	107.15	105.59	107.6	105.76	106.92	104.72	104.6	105.65	109.05	106.53	104.6	105.69	107.45	105.98	106.96	106.84	106.72	106.95	106.94	104.98	106.49	107.35	105.41	107.18	107.28
107.51	108.44	109.27	108.75	108.07	108.81	108.37	107.01	108.08	110.16	109.16	109.66	108.59	106.96	108.22	105.91	109.2	108.03	107.96	108.06	107.62	108.04	107.5	108.91	108.85	108.34	108.55	107.74	108.73	107.79	109.7	110.17	108.59	108.51	108.42	108.4	109.03	108.02	106.07	107.59	107.72	108.94	107.85	110.18	109.13	107.26	109.09	108.32	109.21	108.19
100.52	101.33	100.94	99.109	101.07	100.92	99.895	101.79	99.816	100.54	101.41	100.25	99.993	100.24	100.75	100.07	100.15	100.9	99.556	101.12	100.48	99.951	99.561	100.49	101.62	101.05	100.54	100.22	100.4	100.82	100.39	101.04	100.5	101.37	101.2	100.59	99.919	100.35	99.84	100.99	101.25	99.57	101.19	100.06	100.02	99.476	100.75	100.94	100.24	100.39
98.797	97.422	100.69	98.218	99.468	97.877	98.818	99.901	99.327	98.635	97.569	99.791	99.608	99.223	98.595	99.254	99.118	97.251	99.035	99.229	99.258	97.137	98.699	98.698	99.299	97.368	98.71	99.227	99.643	99.309	98.726	99.898	99.258	99.193	98.798	99.103	96.979	99.221	97.393	98.287	99.699	98.387	98.841	99	98.758	98.546	98.97	99.599	99.373	100.07
109.4	108.51	108.82	106.22	107.22	107.56	107.62	107.64	107.06	108.58	109.78	107.21	107.58	107.15	108.88	108.25	106.02	108.18	107.51	106.33	107.57	109.69	108.6	109.23	109.62	107.83	108.77	106.87	107.9	106.63	107.84	107.83	106.99	107.92	107.6	108.53	107.29	106.76	108.11	107.58	106.88	108.69	108.79	108.76	107.21	107.39	107.16	107.42	108.42	107.19
107.07	105.34	107.15	107.23	106.26	106.35	107.02	105.63	106.69	105.49	107.12	106.99	106.77	107.05	106.34	107.5	106.26	103.96	105.43	107.12	105.63	106.43	104.79	106.27	105.86	105.36	108.04	106.11	106.89	106.42	106.79	106.67	106.73	107.09	106.02	106.02	107.38	105.27	108.12	106.61	106.02	106.54	107.59	106.95	107.47	106.09	107.19	105.54	106.64	105.93
96.86	97.406	97.334	96.575	97.671	99.403	97.08	97.295	98.086	97.434	98.042	98.897	96.643	96.601	99.391	99.041	97.753	97.24	96.862	97.65	97.759	98.278	98.603	96.595	98.374	97.279	98.96	98.225	96.86	96.23	98.258	98.437	97.333	96.714	98.351	96.308	96.566	97.705	97.24	98.189	97.763	97.222	97.411	97.759	97.84	99.23	98.11	97.151	95.772	97.932
97.426	97.94	97.049	98.226	98.184	98.356	98.732	98.064	98.3	99.619	98.671	96.324	100.19	98.969	99.754	98.617	98.679	99.646	97.558	98.399	97.82	98.089	96.119	98.832	97.681	98.179	99.381	97.587	97.636	97.132	97.824	97.618	97.989	98.225	98.437	98.068	99.401	98.485	99.008	96.638	96.507	98.438	98.534	97.769	98.062	98.733	97.434	96.679	97.385	97.285
106.46	106.8	108.21	106.85	104.48	107.61	105.82	106.45	108.68	106.22	106.87	107.29	106.21	108.76	105.36	105.96	107.56	106.55	106.69	106.2	106.41	104.59	105.55	107.48	106.21	106.53	105.1	106.65	105.06	106.3	107.97	106.02	105.72	105.65	106.19	105.64	105.51	106.04	106.11	108.21	106.75	105.97	105.7	106.14	106.18	106.92	106.29	106.74	106.7	106.72
108.58	108.44	108.04	107.56	109.2	107.85	106.87	107.15	108.09	106.77	109.62	105.77	108.21	108.17	108.2	107.46	108.07	107.89	107.34	107.54	108.96	106.7	108.16	109.31	108.34	106.33	105.56	107.19	107.86	108.19	105.78	108.82	107.7	106.11	106.84	106.87	106.9	109.19	107.86	109.04	108.75	108.78	108.36	107.85	108.26	108.21	107.69	107.57	110.03	106.89
100.53	101.75	99.505	100.87	99.642	101.16	100.15	101.76	99.809	100.86	99.665	102.22	100.39	102.04	101.6	101.88	100.2	102.44	101.82	99.16	99.965	101.02	101.98	102.24	100.14	100.63	100.29	102.67	99.113	100.5	102.22	100.14	101.1	102.42	101.18	100.74	99.343	98.948	102.07	102.31	101.49	100.52	101.16	101.08	101.07	100.81	100.91	100.8	100.56	101.21
98.861	99.12	100.59	100.19	98.218	99.967	98.894	99.188	100.9	99.923	101.02	100.61	100.72	101.34	100.37	99.808	100.51	99.809	98.522	97.828	99.826	99.12	99.97	101.02	100.29	98.926	99.9	99.887	97.211	100.05	100.19	99.29	100.35	101.78	101.14	99.68	100.56	99.813	99.127	101.53	99.605	100.08	100.37	100.19	100.19	100.49	99.331	100.58	100.51	102.8
101.32	99.639	102.63	100.74	100.2	101.27	100.09	100.99	101.64	98.412	100.01	100.33	100.09	101.06	101.02	100.76	100.38	100.31	100.97	100.78	101.56	100.44	101.21	100.79	100.72	99.377	99.604	101.16	101.02	100.05	100.83	100.91	100.28	101.55	100.42	99.678	102	100.66	99.58	100.62	100.39	100.47	101.74	99.703	100.48	101.42	100.07	101.48	100.2	100.55
103.59	105.92	105.57	104.98	104.91	106.52	106.17	105.46	105.16	104.4	104.87	105.81	105.12	106.03	104.76	104.71	105.13	105.34	105.81	105.58	106.48	107.5	106.68	105.42	104.98	104.36	104.26	105.13	104.85	104.18	105.87	104.67	106.44	105.53	104.18	106.19	104.43	105.26	105.56	105.11	105.64	105.2	105.85	104.68	105.82	106.46	106.64	106.5	107.79	104.84
105.45	104.34	105.49	106.89	105.16	106.31	105.82	106.88	103.36	105.83	105.84	104.92	106.25	107.53	106.56	106.11	105.97	106.25	107.15	106.57	105.19	106.37	105.54	106.31	105.09	105.54	106.58	104.27	106.37	105.21	106.42	106.93	106.13	104.54	104.54	105.02	106.77	105.87	105.95	107.84	106.1	105.52	105.09	104.72	105.82	104.5	106.47	106.15	105.96	106.02
111.29	110.52	111.51	108.91	108.99	111.24	111.52	110.52	110.08	110.18	111.99	110.81	109.94	110.04	108.87	110.06	110.27	110.03	111.09	111.08	111.11	110.46	110.34	109.78	110.28	111.05	111	109.47	111.1	111.69	110.02	111.06	110.38	109.1	109.3	112.57	110.1	110.03	111.13	110.06	111.72	111.48	110.79	108.4	110.24	110.14	111.39	110.93	110.45	111.38
107.2	108.01	108.27	106.59	108.22	107.36	108.69	106.83	107.57	108.7	108.34	108.06	108.21	108.36	108.26	106.23	107.55	108.58	106.8	108.14	108.46	108.52	107.43	108.83	108.12	108.7	106.94	107.83	105.97	107.28	108.02	108.35	107.29	108.59	107.17	108.13	106.53	108.31	109.22	106.9	107.68	107.45	108.07	107.87	107.47	108.02	108.86	107.24	106.49	110.26
97.605	98.339	97.074	96.906	96.856	97.557	94.726	97.183	98.482	98.787	96.318	97.453	98.682	99.142	98.178	97.933	96.458	98.068	98.238	97.314	98.771	97.474	96.917	98.446	96.915	98.154	97.663	98.5	99.389	98.909	96.368	97.956	99.238	98.732	96.828	97.592	98.21	99.615	97.845	98.279	98.496	99.54	98.357	97.757	97.357	99.464	96.544	96.663	98.171	96.281
108.96	109.84	107.21	107.2	108.54	108.6	109.27	108.09	108.32	108.04	107.82	107.62	107.63	109.34	109.9	107.28	107.78	107.93	108.32	108.86	106.2	108.37	109.43	108.97	109.7	108.32	109.06	109.05	108.32	108.78	108.79	109.15	109.8	107.98	107.76	107.94	109.26	109.09	107.21	107.93	109.24	107.14	107.96	108.72	109.7	109.37	108.63	108.4	108.92	109.98
109.18	107.53	107.3	108.58	109.1	108.3	107.09	109.19	107.15	108.8	108.14	107.8	109.2	108.45	108.65	107.24	110	108.89	107	106.94	107.24	108.26	106.02	107.74	108.1	108.18	108.8	108.41	108.22	106.74	109	106.86	108.14	108.39	107.85	106.2	107.35	107.34	106.38	107.44	108.02	110.46	107.45	108.04	107.12	107	108.93	108.31	107.19	107.74
98.186	98.781	99.019	97.976	98.56	97.604	97.497	101.56	100.04	99.522	97.984	99.198	99.046	98.351	98.523	97.346	99.89	98.197	98.409	99.375	98.013	97.72	99.341	97.542	99.306	97.457	100.35	98.271	99.259	99.226	97.727	98.837	97.901	99.105	99.426	97.868	99.237	100.74	99.463	98.55	97.864	98.742	100.55	99.588	98.735	99.805	97.986	98.672	97.776	99.617
105.54	105.49	105.13	105.33	105.2	106.51	105.51	105.32	106.22	106.24	105.54	105.25	105.35	105.98	105.91	105.18	104.42	105.84	107.53	105.07	105.63	105.11	105.02	106.3	106.9	105.59	105.36	106.2	105.29	107.25	104.33	105.38	105.4	106.21	105.77	104.63	103.2	104.74	105.53	106.63	105.83	105.02	104.97	106	104.68	105.27	105.11	106.29	106.03	104.94
110.28	112.1	110.65	109.69	111.76	111.35	110.41	109.32	111.59	110.91	111.52	109.3	109.92	109.98	110.08	109.45	110.11	109.48	111.02	111.73	111.02	111.3	110.55	109.81	109.78	111.13	111.22	111.02	109.04	111.91	110.1	110.14	107.98	110.34	111.16	109.92	109.71	110.82	110.06	109.07	109.64	110.15	110.83	112.22	109.2	111.14	109.6	111.14	111.12	110.78
105.78	106.69	104.5	107.33	104.87	104.83	106.21	106.18	106.96	105.93	103.75	106.05	106.96	105.84	105.21	105.46	105.84	106.25	105.13	106.92	108.47	105.03	104.15	105.97	105.59	105.45	103.97	105.03	107	105.78	106.43	105.88	106.25	106.23	106.06	103.67	106.03	106.2	106.64	104.78	104.63	106.1	103.81	105.99	105.39	105.52	106.38	106.04	105.78	106.39
105.99	105.19	105.6	106.77	106.43	105.59	107.04	106.66	105.49	106.27	105	104.72	105.37	104.99	106.64	106.08	105.67	104.97	107.23	106.18	105.13	105.36	105.16	105.75	104.66	106.06	106.02	103.64	105.86	103.89	105.78	104.7	104.45	103.89	105.93	105.46	105.67	106.07	105.31	105.58	106.11	105.38	105.2	106.39	105.58	106.31	106.35	105.79	104.77	104.54
110.31	109.45	106.93	107.71	106.89	107.98	107.79	107.91	107.67	107.71	108.93	107.35	108.99	108.42	108.73	107.95	108.32	107.08	109.03	106.12	107.11	108.86	109.03	108.08	110.07	108.77	108.83	108.28	109.61	106.95	108.21	108.6	108.23	108.69	108.44	109.04	108.05	108.24	108.16	108.96	107.86	108.65	108.24	106.67	108.26	108.11	108.96	108.9	108.78	109.1
102.17	100.89	101.84	100.47	100.51	100.23	100.69	99.764	101.99	101.67	100.69	102.5	101.32	100.57	100.92	101.45	101.13	100.07	101.12	102.81	101.07	101.35	100.58	99.918	99.515	100.59	100.84	100.68	101.15	101.56	100.75	101.32	101.9	102.42	101.1	99.904	101.31	100.85	101.27	101.14	100.22	100.83	102.32	99.996	100.81	98.9	100.18	101.11	101.84	101.52
107.03	107.12	105.62	106.72	106.69	105.51	107.38	107.26	106.38	106.08	107.22	105.28	107.33	108.28	105.59	105.62	105.71	104.95	107.37	106.27	107.12	105.25	107.96	106.57	105.72	106.14	104.46	107.08	105.08	106.41	106.32	108.62	107.1	106.32	105.19	105.87	105.8	106.49	104.99	106.61	106.15	105.15	107.47	107.06	107.33	106.46	106.37	106.05	106.83	106.5
106.14	105.25	105.76	104.8	104.55	104.16	108.39	106.33	105.38	105.47	104.36	104.91	105.86	106.63	105.23	106.45	103.79	107.18	104.55	106.3	105.17	104.42	105.47	105.57	106.64	105.22	106.35	105.63	104.97	105.24	105.44	105.47	105.08	105.07	107.09	105.66	107.03	104.52	105.33	105.09	106.37	105.55	105.43	105.65	105.44	106.4	107.58	105.67	106.48	104.39
109.77	109.36	112.48	109.92	109.07	109.22	110.39	108.73	109.22	110.58	109.66	110.4	111.22	109.96	111.01	109.33	110.91	111.76	110.98	111.15	109.2	108.66	109.91	110.09	109.08	110.63	110.06	110.76	110.54	109.26	111.88	112.28	111.23	111.07	110.77	108.83	110.4	111.78	109.71	110.22	109.13	111.03	110.52	110.15	110.17	109.76	110.61	109.86	110.01	111.77
106.3	104.72	107.28	104.95	105.98	106.08	106.21	105.86	105.62	105.98	106.73	105.87	104.78	105.14	106.15	106.8	103.93	106.6	105.11	106.78	105.86	104.17	107.29	106.04	105.54	105.89	107.05	105.35	104.96	105.07	105.36	106.6	105.97	106.18	105.06	105.35	104.92	106.94	106.33	105.75	107.45	107.76	106.43	105.67	107.69	107.46	106.71	105.94	105.57	106.16
106.93	105.69	105.48	106.41	107.05	106.12	106.45	106.63	108.71	107.67	106.35	107.84	106.48	107.39	105.08	106.65	107	107.58	105.73	106.61	105.96	106.93	106.52	106.21	106.89	106.53	106.24	104.3	105.78	106.5	107.15	106.94	107.51	107.56	105.34	107.94	106.12	107.56	108	104.94	107.75	106.77	107.02	106.36	105.56	106.89	106	105.61	106.34	105.04
108.45	107.8	107.22	109.63	107.56	107.56	107.51	109.16	107.34	107.43	108.34	107.64	108.55	105.9	108.27	108.54	109.12	107.73	107.6	107.8	107.84	108.88	107.67	109.26	106.98	108.56	108.76	107.27	106.93	107.56	107.78	107.06	109.5	109.36	107.24	109.08	107.25	107.91	108.19	107.93	107.23	108.33	108.51	107.88	108.12	107.99	107.01	107.58	106.55	107.44
111.97	112.12	110.52	110.49	111.05	110.44	112.64	109.86	111.89	110.79	111.75	110.41	109.68	108.68	109.61	110.44	111.69	109.93	108.97	108.33	109.52	110.36	110.86	111.36	111.37	111.01	110.96	111.19	109.94	110.11	110.53	109.77	111.36	109.77	110.4	110.79	111.71	111.53	109.32	109.67	109.04	108.92	110.19	110.05	109.77	111.63	109.47	108.92	109.86	110.53
107.68	108.32	110.13	108.72	107.22	108.8	107.44	109.46	108.32	107.2	108.59	108.09	108.01	107.55	106.93	108.26	107.01	108.98	106.89	107.93	108.87	107.97	106.91	108.3	108.26	108.58	107.04	109.08	107.07	108.24	106.46	108.46	107.87	107.59	109.97	108.97	106.42	108.18	106.31	108.59	107.79	107.52	109.44	108.18	107.38	106.92	108.28	107.98	107.66	107.51
105.67	104.87	106.65	106.8	104.78	105.14	105.95	105.47	105.56	105.1	106.08	105.87	105.35	106.03	106.3	105.96	104.15	104.36	107.02	104.62	106.72	105.44	105.36	106.91	104.96	105.81	105.14	106.69	105.64	105.83	105.17	105.64	106.38	105.8	105.39	106.69	105.52	104.95	107.48	105.87	105.3	105.02	104.68	106.19	105.66	106.71	106.79	106	106.9	105.63
106.17	106.23	106.13	107.17	106.45	105.64	107.02	107.03	107.26	108.74	107.2	105.62	106.19	104.93	107.21	106.55	106.44	104.51	105.42	105.47	106.23	105.86	105.48	107.92	107	106.19	107.13	104.8	105.6	105.76	106.29	106.38	105.02	106.55	107.34	106.55	105.81	105.78	108.52	106.77	108.2	106.36	106.29	105.94	105.41	105.35	107.02	106.92	107.25	105.81
109.36	108.5	108.44	107.44	107.52	106.64	107.31	108.31	108.97	108.16	109.1	107.54	108.46	108.26	110.1	106.66	109.07	109.73	106.4	108.19	109.14	108.13	108.57	108.49	107.87	108.38	108.91	107.26	108.4	108.09	106.53	109.52	107.66	107.03	106.61	109.22	108.48	108.25	107.48	108.22	106.55	108.07	107.19	107.7	108.53	107.5	110.13	108.54	108.64	107.84
97.411	98.47	99.259	97.685	95.808	98.682	98.474	96.551	97.959	97.485	98.765	96.385	98.244	98.181	97.507	99.054	98.909	97.979	98.636	97.634	97.105	97.813	97.815	96.45	98.345	98.83	97.558	99.584	96.587	98.462	99.026	97.468	99.631	97.324	97.498	96.637	97.929	97.692	97.237	98.489	98.907	98.17	97.21	96.699	97.188	97.754	98.831	98.626	99.492	96.796
98.04	98.581	96.92	99.094	96.735	98.903	96.907	98.836	98.717	97.824	97.511	97.448	97.867	97.185	97.516	97.413	97.573	97.567	98.322	98.059	99.411	98.244	98.508	98.641	98.928	96.947	97.921	97.553	98.6	97.578	98.048	97.865	98.316	98.09	99.323	97.943	96.734	97.889	98.715	96.225	99.038	97.178	97.857	98.701	99.276	98.144	99.126	97.477	98.018	98.606
109.07	108.37	108.27	108.07	107.91	108.38	106.43	107.31	109.44	108.52	107.63	108.65	109.89	108.41	108.48	109.15	108.68	108.78	108.43	109.41	107.77	107.79	107.99	109.3	108.77	108.78	108.95	108.18	106.81	108.1	108.37	106.67	107.17	108.96	108.89	108.74	108.66	107	108.02	106.18	108.57	109.15	105.97	108.16	106.91	108.72	108.94	109.51	110.29	109.6
109.92	108.14	107.18	108.05	108.56	107.89	108.08	108.49	107.35	107.77	107.53	107.63	107.46	109.93	107.7	108.69	107.58	107.25	107.9	105.92	107.33	107.2	107.82	107.55	106.69	107.79	107.45	108.83	108.79	107.99	108.27	106.77	108.08	109.2	107.42	106.99	107.38	107.72	108.07	107.76	107.81	108.79	107.8	107.44	108.59	108.46	105.92	107.66	106.53	107.58
102.85	101.27	101.9	99.745	99.554	100.59	101.87	101.29	99.646	101.82	101.57	100.52	101.95	102.33	100.25	101.37	100.14	101.21	101.25	101.63	101.33	102.34	98.106	101.48	99.917	100.71	101.21	99.916	100.51	100.25	100.12	101.24	101.22	101.71	101.83	101.03	102.43	99.991	100.78	100.09	101.12	101.1	101.56	101.45	100.36	100.79	100.81	100.93	100.94	102.06
98.347	98.237	96.894	97.769	97.112	97.635	98.112	96.621	98.787	98.938	97.498	99.353	97.893	99.515	98.36	96.219	98.839	97.873	97.837	98.306	98.538	97.299	97.882	97.999	96.77	98.009	96.969	98.388	99.884	97.132	97.926	96.676	97.587	98.491	98.349	98.612	97.649	98.751	97.422	98.448	98.381	97.742	97.987	98.093	97.803	96.756	98.719	97.94	98.065	98.376
98.667	97.267	97.115	97.639	99.356	97.222	98.9	97.247	97.896	97.848	96.173	97.558	97.807	98.139	97.491	97.945	97.825	98.187	99.144	97.338	96.441	96.474	96.763	96.729	97.828	97.541	98.173	96.429	99.446	98.116	98.612	99.276	95.855	96.913	97.099	97.189	97.392	98.038	97.338	96.842	98.139	97.486	99.092	97.246	98.342	97.451	97.047	98.899	97.674	98.937
99.272	98.021	98.793	98.494	99.082	98.501	99.172	99.801	98.696	97.989	98.473	98.384	99.092	100.27	96.367	99.207	98.17	100.05	98.928	99.664	98.52	98.492	98.718	99.441	100.61	98.011	98.868	98.402	98.948	98.575	99.491	99.44	99.829	100.12	98.796	96.892	97.655	98.903	99.066	98.589	98.443	101.06	99.001	98.827	98.736	100.73	99.951	97.36	97.945	100.17
109.78	107.24	108.1	107.41	107.67	107.19	106.86	108.17	109.5	108.15	108.01	107.17	105.75	107.08	107.54	107.43	108.47	108.42	108.57	107.83	106.86	105.56	108.74	108.47	108.15	106.84	107.19	108.21	106.7	107.38	107.87	107.06	108	106.36	106.71	110.07	108.32	107.15	107.65	107.71	106.77	108.39	109.22	106.98	108.53	107.6	107.01	106.13	108.24	107.21
99.382	97.015	98.013	97.142	97.994	96.186	97.958	99.031	99.009	99.409	97.959	99.601	97.214	96.039	98.192	97.631	97.321	99.024	96.878	96.455	98.105	97.681	97.898	98.329	99.065	98.408	99.927	97.773	98.508	98.425	98.925	98.513	99.173	98.023	97.822	99.539	96.763	97.525	98.315	99.962	98.213	97.522	97.091	99.451	96.796	99.44	99.217	97.965	97.728	99.489
105.72	107.75	105.75	105.4	106.3	105.92	104.46	104.99	107.01	104.28	106.21	107.05	106.65	105.01	106.67	105.15	107.04	106.37	104.46	105.78	104.73	104.61	106.11	105.75	105.83	105.59	105.63	106.17	105.17	107.47	105.61	104.9	108.46	107.31	105.89	105.19	106.66	105.29	104.55	106.53	105.88	106.36	106.46	106.07	105.14	104.99	105.27	105.44	105.03	105.6
107.77	110.6	110.55	110.09	108.02	109.55	110.41	111.1	109.7	111.46	110.68	108.51	109.63	111.56	110.97	109.02	110.57	110.77	110.79	109.15	109.46	110.55	110.45	110.56	109.67	111.64	109.57	111.88	110.94	110.9	111.51	110.31	110.37	111.17	112.01	112.01	110.15	111.32	110.28	108.94	108.85	109.3	111.2	110.61	111.27	109.63	111.17	110.96	110.82	109.05
107.29	107.46	110.32	107.1	107.63	108.01	109.67	109.38	108.18	108.67	107.46	108.62	107.89	107.66	107.7	110.73	108.39	107.8	108.56	107.47	107.01	108.74	108.24	108.16	106.84	106.94	107.27	107.75	109.81	109.05	108.7	108.9	107.59	109.46	107.08	107.65	107.62	108.93	107.62	107.65	108.06	109.71	108.39	108.04	110.06	107.96	106.92	110.29	107.47	109.57
97.836	97.362	98.642	99.258	98.057	98.451	99.148	98.095	98.789	97.832	98.609	99.251	99.394	97.669	98.353	100.27	98.894	99.529	99.491	98.474	99.175	101.08	99.653	99.063	99.293	100.35	99.024	99.127	98.967	100.1	98.776	99.252	99.491	98.557	99.222	99.41	97.493	98.911	97.754	99.958	97.248	98.802	97.918	99.115	99.214	98.967	97.032	99.733	97.381	98.702
105.07	105.99	106.22	105.04	105.3	106.64	107.42	104.98	105.41	106.83	105.9	105.21	107.39	104.82	105.9	104.52	106.28	106.14	105.69	105.89	106.08	106.45	105.9	105.76	104.37	106.28	105.51	105.77	105.14	105.1	104.75	106.27	106.38	106.1	106.84	105.73	104.93	105.56	105.49	105.23	106.08	107.69	105.87	105.99	106.49	104.75	105.43	105.48	105.71	104.59
106.6	106.04	108.18	106.46	107.86	107.89	107.14	108.46	108.59	108.61	105.75	107.09	108.98	106.79	108.35	106.15	107.49	108.43	106.42	106.38	108.18	109.22	108.01	107.63	109.65	108.94	110	108.85	107.04	106.23	107.67	109.36	107.58	108.13	108.36	108.53	106.37	106.86	108.29	107.62	107.58	108.33	109.63	108.49	108.11	108.01	106.71	107.57	107.05	107.61
105.5	107.09	105.75	106.02	106.07	105.57	105.29	105.11	105.47	104.42	106.46	107.43	105.87	104.25	104.86	106.67	106.61	106.53	104.09	106.18	106.9	105.17	105.83	105.57	105.54	104.43	104.99	105.44	104.36	104.58	106.06	105.48	105.75	105.58	105.58	104.86	104.91	104.79	108.09	105.45	104.84	104.44	104.75	105.54	105.41	105.22	104.55	106.74	106.36	106.1
106.51	105.26	105.93	107.08	108.43	107.42	107.18	105.28	106.13	108.74	106.24	108.34	107.62	106.25	107.72	107.09	106.16	106.69	105.89	106.86	105.63	107.68	105.88	106.94	106.46	107.15	105.62	104.27	106.18	105.2	106.21	108.13	105.88	105.16	107.12	107.27	106.23	105.68	105.78	106.28	104.57	106.15	105.91	106.81	105.49	105.4	105.33	106.39	106.19	106.38
107.34	108.66	109.43	108.74	107.3	107.15	107.97	108.47	107.81	107.71	106.64	107.63	107.46	109.65	107.02	107.43	108.29	106.65	107.71	107.77	108.62	107.46	107.9	108.3	107.54	108.37	107.32	106.71	107.34	108.54	108.08	105.94	108.03	109.24	108.62	106.92	106.79	107.44	109.22	108.27	108.26	107.42	110.21	107.04	107.83	108.67	106.64	107.61	107.59	107.09
105.22	104.96	105.26	105.54	105.23	105.55	105.96	107.72	105.41	106.75	105.93	105.76	106.17	106.63	105.1	104.65	104.78	104.32	105.59	106.19	104.49	104.26	105.42	105.41	105.62	105.7	104.1	103.61	105.78	105.5	105.21	105.71	106.01	105.05	105.51	105.38	104.71	105.17	105.17	105.91	104.51	104.91	106.15	105.76	104.75	104.89	104.95	104.58	105.71	105.05
108.13	107.85	109.07	108.92	108.46	109.35	108.31	108.65	108.28	106.15	109.27	108.46	107.92	106.28	108.28	107.89	108.25	108.71	107.98	107.78	108.19	107.67	108.36	107.15	109.87	108.9	107.84	110.19	107.24	108.59	106.62	106.85	108.76	107.49	108.61	108.69	108.44	107.61	107.65	108.12	109.69	107.18	106.82	107.84	109.5	109	108.88	108.52	106.64	108.35
105.46	106.2	104.86	104.4	107.06	106.09	105.54	106.2	106.65	107.51	107.25	106.19	106.01	106.83	106.76	106.73	104.44	106.93	106.42	106.59	107.41	106.63	105.68	107.22	107.39	106.06	104.47	107.52	105.86	105.66	105.65	106.34	105.67	106.11	106.47	106.95	106.21	105.68	104.85	106.65	105.43	106.43	105.77	106.96	106.58	106.17	106.44	105.84	105.25	108.93
107.07	107.89	106.78	108.92	107.6	108.45	108.24	107.93	107.23	107.08	110.05	109.09	107.41	107.62	107.21	106.71	108.22	108.08	107.47	109.07	108.26	109.81	108.24	107.66	108.04	109.4	107.45	106.94	107.9	107.9	108.13	107.84	108.27	108.96	107.5	106.91	108.01	109.82	108.26	109.07	107.31	107.92	107.64	109.47	109.1	107.74	107.46	107.89	108.78	108.02
99.075	100.05	101.33	99.035	100.43	99.479	101.01	99.653	100.52	100.38	100.67	100.15	100.07	99.381	99.569	100.17	102.02	99.778	102.73	100.7	101.38	100.79	99.944	100.62	100.39	99.794	98.871	99.866	100.7	100.2	100.45	100.46	98.732	99.997	99.743	101.82	99.274	100.07	99.928	98.712	101.38	101.41	100.14	100.41	100.87	99.676	100.88	101.64	99.373	98.949
101.32	101.03	99.854	100.15	99.877	101.24	101.31	99.994	101.54	99.623	100.72	98.931	101.29	99.666	101.73	100.54	98.735	101.07	101.28	100.72	100.8	100.9	100.38	100.12	99.813	100.7	100.98	100.5	102.18	99.477	100.85	99.723	100.09	99.261	102.03	101.73	101.52	99.138	99.815	102.24	100.25	101.06	100.19	100.68	98.517	100.74	101.11	100.3	101.26	99.945
107.32	106.37	107.31	105.82	107	105.99	105.2	108.24	106.86	106.7	106.48	106.22	105.58	107.05	105.21	106.81	107.02	106.16	106.94	106.9	105.87	107.38	107.11	107.94	107.97	103.41	106.71	106.91	106.05	106.79	107.14	106.06	106.46	105.97	106.51	107.89	106.46	107.08	107.14	106.68	104.7	106.57	107.39	105.44	106.59	106.34	105.19	106.52	107.21	107.15
95.788	96.757	95.838	97.979	97.185	98.328	98.717	98.537	98.068	99.702	99.075	97.497	97.511	97.781	98.31	98.043	96.894	97.511	97.733	97.391	97.857	97.475	99.167	98.683	96.203	98.702	97.761	98.291	97.136	98.295	97.306	97.058	97.816	97.967	97.593	97.311	99.208	98.072	98.895	99.289	97.862	97.955	96.944	98.368	98.181	98.254	97.108	98.271	98.069	97.198
105.12	105.18	103.97	106.37	104.65	105.92	105.88	104.22	104.8	105.93	105.62	106.03	103.33	106.03	105.5	105.47	105.31	105.1	105.49	104.45	105.18	106.18	106.4	104.95	105.4	105.96	105.51	105.31	104.28	104.34	105.18	105.97	105.75	105.18	104.87	105.96	104.39	105.96	104.93	105.63	104.93	105.62	106.23	106.51	105	104.8	106.01	107.16	105.85	106.44
99.327	99.226	97.54	96.575	98.049	98.35	98.188	97.162	99.243	98.677	98.241	99.201	97.922	98.609	97.678	98.742	97.934	97.209	97.857	98.007	97.789	97.793	97.259	98.634	98.929	96.921	98.755	98.105	97.951	98.169	99.488	99.007	97.854	98.844	99.481	97.32	97.721	97.152	98.067	97.33	98.936	98.847	98.312	100.54	98.462	97.447	98.648	98	98.719	98.519
110.28	110.19	111.31	110.61	110.35	112.61	111.13	109.84	109.2	109.93	109.63	109.91	109.69	111.35	110.23	110.33	110.99	111.17	110.27	110.21	110.62	109.41	109.93	111.49	110.01	110.54	109.94	110.54	111.49	109.86	111.54	110.56	108.88	110.51	109.81	110.86	110.98	110.31	109.49	110.34	109.64	109.53	109.97	111.16	110.81	110.3	111.19	109.55	110.93	109.61
107.31	107.64	108.06	108.24	108.71	107.5	106.89	108.84	108.37	108.78	106.97	108.43	108.12	107.79	108.29	109.8	107.8	108.36	108.58	108.61	108.75	107.43	107.76	109.51	107.76	108.17	106.04	105.98	108.26	106.76	108.4	107.19	107.49	107.95	107.84	107.7	107.69	109.64	107.45	107.29	106.88	108.21	106.91	109.38	109.98	107.68	108.43	109.02	109.26	108.32
109.07	107.48	108.18	108.64	109.31	109.93	109.02	106.76	107.62	108.91	106.99	108.37	110.53	107.86	108.06	109.12	107.13	107.26	108.14	108.62	108.77	107.35	109.17	108.1	107.64	109.65	108.24	109.99	107.48	108.32	107.54	107.92	107.38	107.69	108.18	109	108.25	107.42	108.02	110.64	109.45	108.58	108.7	109.24	108.6	107.5	108.87	108.41	108.59	107.97
100.16	100.84	100.75	101.15	100.71	100.11	99.904	100.25	98.919	101.81	101.22	100.55	101.05	99.614	99.321	100.17	100.23	100.96	101.24	101.37	100.47	101.16	101.2	100.04	99.839	99.061	100.78	99.595	100.86	98.694	100.51	100.83	100.1	100.38	100.73	98.436	99.651	100.36	101.48	101.51	100.98	100.05	101.32	100.66	102.4	101.81	100.03	99.336	99.415	100.78
99.193	98.574	98.567	97.252	97.774	97.311	97.89	97.646	97.55	96.765	97.293	98.268	98.627	97.917	98.772	98.639	98.289	98.927	98.313	98.79	97.496	99.531	98.678	96.245	97.697	97.503	96.94	97.553	96.435	98.301	98.421	96.33	98.468	97.324	98.138	98.129	96.47	98.896	96.96	98.228	98.142	98.848	97.798	97.254	98.023	97.048	98.891	97.369	96.614	98.798
106.42	104.4	105.54	106.38	104.66	105.61	105.12	107.05	105.47	106.44	105.32	105.99	106.48	105.78	106.52	105.7	106.72	105.94	105.19	105.8	104.96	106.21	106.19	105.45	105.63	106.84	105.19	107.15	106.97	105.91	105.91	104.48	105.88	104.88	105.44	104.95	106.12	104.38	107.07	104.47	104.55	105.13	103.93	106.57	105.6	104.34	106.08	105.36	107.05	104.83
105.21	105.95	106.1	105.17	106.14	105.36	104.46	105.8	105.13	105.97	107.67	105.84	104.85	105.12	105.34	105.86	105.13	106.02	104.09	105.64	106.65	105.72	104.39	105.31	105.1	106.35	106.15	106.68	107.26	104.94	106	105.11	105.08	106.18	106.68	106.04	103.07	105.66	104.44	104.76	103.84	106.03	106.04	105.29	105.79	105.69	105.63	104.73	105.5	106.7
105.12	107.02	106.22	105.76	105.72	107.39	105.73	105.57	106.85	106.83	105.88	106.44	106.3	104.8	106.15	105.87	106.39	105.88	105.78	106.18	106.72	107.52	105.21	106.64	106.8	107.02	105.97	106.35	106.04	106.09	107	105.08	103.88	107.11	106.78	105.55	106.71	106.44	107.08	106.25	107.24	107.2	105.15	106.25	106.29	105.83	107.72	109.14	105.8	105.62
108.59	108.06	107.11	108.86	108.44	110.11	107.4	107.28	108.21	107.19	109.42	107.47	108.26	109.97	109.53	107.4	108.24	108.39	107.77	108.26	108.2	107.05	107.82	106.65	108.3	108.69	108.7	109.53	109	108.71	107.93	109.75	107.8	106.86	109.65	107.52	108.57	106.74	108.26	108.28	107.86	107.73	107.08	108.45	105.83	108.5	107.35	107.87	108.87	108.01
105.5	104.97	105.27	105.51	104.55	106.95	106.02	105.61	105.77	106.65	105.37	105.15	105.91	106.55	104.79	106.26	104.98	104.99	105.39	105.15	105.83	105.52	105.91	105.82	106.85	104.69	104.9	104.75	106.76	106.45	105.33	105.79	105.79	105.86	106.71	104.74	106.05	105.52	105.82	107.02	106.69	105.87	105.39	105.5	104.46	105.83	107.31	104.43	105.68	105.93
99.148	99.483	98.534	99.878	98.577	99.984	98.746	98.164	98.697	100.47	97.869	98.871	98.643	99.49	100.13	97.117	98.236	97.601	96.876	99.317	99.581	101.29	100.31	98.851	101.22	99.04	99.413	99.482	99.245	99.496	99.797	100.14	98.562	98.409	98.438	98.585	100.48	100.09	99.531	100.29	99.552	98.697	99.197	98.881	98.494	98.913	100.45	98.695	99.39	99.107
106.03	105.18	104.66	104.8	105.99	105.13	106.43	107.37	106.44	105.61	105.82	106.11	106.6	106.38	106.38	104.83	105.48	105.41	105.72	106.48	106.65	103.84	105.56	106.93	107.2	106.48	105.48	104.65	106.55	104.82	106.58	107.09	105.7	104.31	106.64	107.32	105.18	105.88	105.36	104.43	106.56	105.25	106	104.91	105.77	107.12	105.64	105.66	105.67	105.42
109.01	109.04	109.54	107.47	109.58	108.66	109.61	108.95	109.21	107.37	107.22	107.96	108.37	107.51	107.23	108.88	108.34	110.03	107.85	108.66	108.6	108.14	107.43	108.68	107.14	108.28	110.47	108.04	108.51	108.57	109.14	106.81	109.68	108.51	107.62	108.05	108.25	107.36	108.61	108.02	108.93	108.39	109.06	107.8	108.73	107.53	109.4	108.54	107.8	108.02
105.43	106.29	106.29	106.23	105.46	106.33	105.03	105.35	105.98	107.18	108.23	107.02	106.6	106.24	105.44	106.16	106.93	105.79	107.42	106.17	104.92	106.21	106.35	107.77	107.33	107	105.72	105.74	106.03	105.98	106.45	105.31	106.69	107.02	107.49	106.9	106.67	106.14	106.55	107.17	106.43	107.72	106.98	107.19	108.02	107.86	105.93	106.32	105.29	105.34
107.15	106.63	106.05	107.5	107.5	106.43	106.37	105.66	106.57	106.41	106	106.74	107.28	107.02	106.86	106.04	105.96	106.78	107.79	107.25	106.44	108.31	106.42	105.05	107.8	106.69	106.88	107.06	104.05	108.65	106.88	106.1	106.92	105.44	107.18	107.35	108.54	106.3	106.41	106.06	107.25	106.76	107.05	105.14	105.65	107.64	107.26	107.29	108.19	106.83
106.31	105.53	106.98	105.61	106.17	106.78	103.81	104.73	106.93	107.21	105.92	106.69	106.29	105.77	107.11	108.06	106.22	106.42	106.53	106.27	106.62	107.34	104.86	107.29	105.61	107.16	106.11	106.03	105.49	105.83	105.83	105.66	106.54	106.12	106.31	106.1	105.91	105.22	106.95	108.02	107.73	105.17	105.63	106.2	106.18	105.96	106.39	106.02	104.92	104.57
106.5	106.28	106.28	107.06	104.87	106.61	105.51	107.68	106.3	107.11	107.28	105.68	107.27	105.24	107.56	106.37	107.05	105.66	107.92	105.94	104.56	105.61	106.51	105.98	105.35	107.17	106.99	105.98	106.82	107.91	105.24	106.1	107.98	107	106.29	106.91	107.16	107.44	106.58	106.21	104.99	106.76	106.46	104.89	107.01	106.05	106.99	106.07	106.59	106.65
107.48	106.04	107.1	105.8	105.65	107.4	106.64	106.7	106.59	106.96	106.35	106.57	107.27	106.47	105.64	107.02	107.22	107.46	106.81	106.8	106.42	107.29	106.3	106.99	106.71	106.48	108.01	106.78	107.49	108.84	106.25	107.5	105.72	106.34	104.75	107.58	105.49	106.91	107.71	106.48	107.37	106.96	107.57	106.86	107.19	108.17	106.09	106.69	106.69	105.79
109.35	106.63	109.27	108.97	108.98	108.91	109.93	108.25	109.15	107.37	110.03	109.45	108.82	107.58	107.35	107.45	110.43	107.77	108.52	109.96	108.94	108.85	109.06	109.3	108.34	108.23	106.66	108.5	107.89	107.5	109.68	109.23	109.87	107.37	109.67	110.61	108.94	108.03	109.89	109.03	109.37	108.9	109.41	107.71	110.28	106.87	109.06	110.08	108.37	109.08
107.96	107.64	105.77	106.94	106.78	105.09	105.7	106.31	107.49	105.7	106.76	106.55	105.36	105.99	106.82	106.83	107.34	107.02	106.76	105.8	104.32	106.89	105.87	105.53	105.45	105.17	106.89	108.28	104.77	105.77	105.1	106.01	105.17	106.07	106.72	105.64	105.16	105.51	106.54	108.23	105.27	107.59	104.21	106.4	108.33	105.02	106.26	106.59	106.23	105.8
109.45	110.59	110.27	111.33	110.8	111.08	108.81	110.07	110.72	108.33	111.13	110.26	111.37	111.48	109.62	109.8	109.99	110.33	110.1	111.19	110.22	110.87	108.76	110.76	110.41	110.21	111.3	108.86	110.37	109.73	109.92	110.6	110.61	109.48	111.03	108.99	110.46	111.48	111.02	109.45	112.27	110.64	109.56	109.19	110.46	109.51	110.61	110.24	109.53	110.94
105.09	105.05	105.48	104.7	105.4	105.83	104.72	106.01	107.15	105.63	105.21	105.28	105.53	104.6	104.45	105.63	104.43	105.16	106.22	106.66	106.69	105.42	104.65	107.6	106.49	106.03	105.06	105.47	104.45	103.49	106.53	105.04	106.03	105.78	107.37	107.69	105.58	105.87	106.97	105.7	105.35	105.55	107.21	105.1	104.21	108.21	105.53	107.02	104.83	106.81
109.69	108.37	108.97	109.19	107.82	108.17	107.54	107.83	110.19	108.52	108.45	108.3	107.93	110.08	108.7	107.9	108.01	108.42	109.3	109.5	106.32	109.62	108.92	108.6	108.03	107.8	108.83	108.28	109	108.41	108.76	108.6	108.67	109.36	109.11	108.97	108.73	110.57	106.89	108.11	108.11	109.67	108.16	110.35	108.1	108.78	107.31	108.16	109.82	108.49
107.57	108.15	108.83	108.81	107.84	108.24	108.01	108.46	108.38	107.34	106.59	108.29	108.89	106.9	107.94	109.44	108.99	110.02	107.21	108.34	108.23	108.58	109.9	107.78	107.96	109.55	109.16	108.93	107.77	108.09	109.67	108.98	108.62	107.84	107.48	108	107.81	107.28	106.58	107.62	107.83	108.67	108.56	108.62	109.56	108.66	108.4	107.53	108.46	109.18
105.3	106.21	106.77	106.99	107.57	105.68	105.96	106	103.92	105.02	105.99	104.29	104.85	104.51	106.25	106.35	107.46	103	107.5	104.77	105.8	104.33	105.68	105.9	106.22	105	106.19	105.49	104.19	104.46	103.91	105.87	106.39	104.37	106.33	105.39	105.83	105.25	107.58	105.26	105.85	104.84	104.7	106.34	106.41	105.45	106.72	105.85	105.49	106.73
108.83	108.16	107.07	108.33	107.77	107.76	107.55	109.71	107.75	109.59	107.94	108.99	107.96	109.29	108.19	109.67	108.21	108.49	108.71	107.81	107.98	109.42	107.43	108.25	108.24	109.48	108.98	109.85	108.71	109.51	109.84	109.6	109.01	110.22	108.2	107.66	109.71	109.07	107.64	110.44	109.02	109.37	108.95	108.22	108.58	109.69	108.65	108.1	108.44	108.45
105.59	106.64	104.58	106.82	106.85	104.51	106.1	105.3	105.37	105.51	105.71	105.6	106.49	105.11	105.68	104.77	106.58	105.75	105.7	106.5	105.43	105.73	106.4	105.15	105.61	105.76	104.65	106.08	105.42	104.84	105.65	104.33	106.87	103.95	104.47	105	105.57	105.23	105.8	105.51	106.06	104.97	105.04	104.72	104.7	105.18	107.13	106.74	104.72	105.08
101.12	100.48	101.22	102.12	101.53	100.96	100.39	102.4	102.31	101.7	100.29	101.05	101.48	100.39	101.71	99.895	100.73	98.464	101.52	102.98	102.25	100.32	101.2	101.82	100.93	101.69	101.6	100.58	101.12	101.24	102.06	101.67	99.134	100.79	102.2	101.32	101.11	100.12	101.12	101.63	101.26	99.741	100.83	100.65	101.97	100.59	101.25	100.4	100.89	101.22
105.52	106.74	107.74	107.27	105.02	106.85	106.96	107.25	106.06	106.28	106.42	104.87	105.65	105.7	106.23	106.21	104.81	107.8	107.27	106.04	107.61	104.3	107.24	105.89	106.37	106.89	105.9	106.31	105.58	106.21	108.27	105.94	106.52	106.62	106.49	108.07	106.83	107.8	106.27	106.37	106.78	106.39	107.95	107.56	105.87	107.35	105.95	106.69	106.59	107.32
107.27	106.09	106.64	106.4	106.05	106.09	106.1	107.39	106.22	105.59	106.47	106.74	107.93	107.4	106.56	107.05	105.2	105.66	108.64	105.6	105.78	105.67	104.92	108.13	105.35	105.82	107.77	105.86	105.41	108.17	106.69	106.34	105.87	106.71	105.83	105.89	105.91	105.56	106.58	105.69	105.22	107.48	105.74	106.38	104.74	106.17	106.98	106.32	105.35	106.49
107.42	107.59	106.37	108.23	107.68	106.29	107.29	107.1	106.62	106.89	105.61	107.47	105.43	106.17	106.09	106.1	105.8	106.9	106.44	107.58	104.95	106.67	106.35	105.45	105.86	106.35	106.85	106.49	106.31	106.42	106.38	104.66	106.42	106.96	105.26	107.26	106.38	106.54	105.89	106.7	106.85	108.28	105.77	104.53	106.75	107.25	107.23	107.13	105.21	107.04
110.28	109.08	108.06	109.07	108.66	108.68	108.53	108.25	108.22	109.81	108.05	107.99	110.08	108.69	107.66	107.05	108.88	108.38	110.52	110.42	107.45	108.51	107.89	109.1	108.03	108.1	108.92	108.33	108.84	108.72	108.32	108.38	109.68	108.47	106.97	107.78	107	108.86	108.32	110.48	109.11	107.13	110.4	108.65	107.32	108.31	108.07	109.81	108.88	109.82
106.01	106.61	105.56	105.66	105.18	106.63	105.11	106.55	104.86	104.79	106.76	106.48	104.26	106.32	106.03	104.42	104.49	106.86	105.93	106.22	106.97	104.33	106.68	105.74	105.58	104.88	103.86	105.17	105.25	105.34	106.09	106.32	105.97	105.1	106.5	106.21	106.48	106.55	106.95	104.94	106.89	106.08	105.59	102.96	103.94	106.1	105.05	104.24	105.28	107.36
97.222	97.333	97.998	100.78	98.285	96.072	97.806	97.223	96.994	96.817	97.847	98.017	97.921	97.324	96.536	98.591	97.356	96.593	98.089	98.466	98.103	96.847	96.177	101.1	98.042	97.56	98.639	98.194	96.896	97.958	96.195	97.6	99.61	97.503	96.724	97.705	98.783	97.393	99.713	97.5	96.675	97.504	99.247	98.271	96.196	98.15	101.14	98.096	98.341	97.334
106.93	105.87	106.11	105.64	105.43	105.11	105.42	104.73	105.15	105.57	104.59	105.32	107.51	103.3	105.42	105.4	106.14	105.51	105.08	106.36	106.24	104.97	104.84	104.61	103.07	105.47	103.91	104.72	105.17	106.52	105.76	106.08	104.54	106.49	106.14	106.13	106.71	105.62	106.87	106.47	107.07	105.32	106.36	105.53	105.06	103.93	106.76	106.21	105.19	105.52
108.98	108.35	106.93	108.33	108.77	109.33	107.47	107.28	108.59	106.68	107.12	108.03	107.5	109.09	108	107.2	108.76	108.48	109.43	108.15	107.53	107.78	107.06	107.58	108.12	107.19	106.38	107.54	106.01	108.08	108.75	107.94	110.16	109.03	107.95	107.6	107.86	109.11	109.35	108.14	108	106.36	107.23	107.37	108.17	108.29	105.2	107.14	107.66	108.09
108.04	109.12	107.55	108.06	108.01	108.62	107.44	106.19	107.43	106.86	107.35	109.31	108.94	109.07	109.25	108.57	108.31	107.54	107.65	108.72	107.94	108.54	107.7	107.63	107.55	108.44	107.13	108.36	109.01	108.74	106.97	105.4	108.65	109.56	107.76	107.51	108.97	108.91	109.92	108.59	109.85	106.99	108.94	109.4	108	106.95	107.69	108.38	107.96	108.27
99.888	100.34	99.536	101.49	99.991	99.622	100.68	100.66	101.02	100.07	99.998	101.68	101.98	100.93	100.65	100.3	101.99	101.13	102.64	99.358	100.99	102.56	100.74	100.74	99.977	99.154	100.74	101.91	100.51	99.697	101.21	100.78	100.76	100.84	101.93	99.45	100.19	100.83	99.553	101.56	100.42	101.12	98.636	97.407	101.69	99.631	100.98	100.28	100.63	101.27
108.51	108.92	106.76	108.66	107.85	109.53	108.3	108.84	108.09	109.61	108.37	107.68	107.78	107.11	108.19	107.33	109.29	108.91	107.39	109.11	110.71	109.1	110.16	108.92	108.72	109.99	109.72	106.43	107.92	108.27	109.71	107.7	109.99	108.16	109.51	106.01	109.13	109.4	108.57	108.87	108.61	109.05	108.57	108.7	108.66	109.77	109.9	109.69	107.14	108.87
105.68	108.25	107.33	108.71	106.92	107.93	106.15	109.66	107.75	107.88	107.66	107.28	107.44	108.68	105.74	106.96	107.33	107.04	107.28	107.92	106.66	107.18	107.46	106.34	106.8	108.71	106.68	107.44	108.6	108.02	109.58	107.46	108.54	107.05	106.87	107.44	107.99	108.78	107.24	106.66	107.65	106.76	107.94	106.86	108.82	107.27	107.36	108.45	107.7	107.17
108.86	110.26	108.73	108.43	108.85	109.55	109.48	108.52	106.18	108.8	108.22	109.02	108.86	107.41	107.23	108.44	109.09	108.2	109.65	107.83	107.51	110.48	108.25	107.75	109.47	108.47	109.06	108.95	107.97	109.81	108.44	109.01	108.37	106.99	108.8	108.56	108.49	109.42	109.13	109.15	107.33	108.52	107.25	109.23	108.42	108.6	108.49	109.93	108.46	108.09
107.34	108.24	108.3	108.79	107.63	108.57	107.46	107.54	107.9	106.52	106.3	108.27	108.21	107.37	108.47	106.82	108.14	109.67	106.65	108.42	106.21	107.26	109.37	107.36	106.67	108.33	106.74	107.36	107.55	107.04	107.12	107.49	106.88	107.32	107.44	108.59	108.49	107.25	108.15	108.37	108.28	109.72	106.86	109.24	107.75	107.02	107.05	109.08	110.43	107.42
106.92	107.13	105.66	104.85	106.06	105.54	105.23	106.27	105.95	106.54	107.36	106.16	104.41	106.07	103.88	105.25	106.63	106.72	105.58	106.24	106.11	106.57	105.76	106.71	106.07	105.38	105.72	104.09	104.63	105.05	106.13	105.82	105.98	105.41	104.78	106.65	105.77	104.84	105.34	105.22	104.78	104.59	105.11	105.68	105.06	106.99	104.86	105.15	105.7	105.49
106.58	105.74	105.7	105.72	105.55	106.5	105.83	104.7	106.5	105.85	105.38	105.14	108.55	105.19	104.65	106.53	104.96	105.79	106.1	104.96	105.68	105.25	105.36	104.7	104.39	105.35	106.25	105.34	105.33	104.81	105.56	107.47	105.4	104.31	105.29	105.63	104.25	107.25	105.46	105.73	106.08	104.64	105.37	105.56	103.26	107.34	104.05	105.74	105.22	105.1
106.23	106.11	106.85	105.91	105.41	105.17	105.23	106.07	105.09	106.69	108.3	105.68	104.52	105.04	107.26	103.97	106.1	105.07	106.41	106.02	105.45	105.44	106.14	105.99	105.78	105.42	107.75	105.89	104.33	105.03	105.79	105.97	105.63	106.12	105.92	106.07	108.01	106.73	106.47	105.81	105.19	107.56	106.76	105.44	106.12	106.71	107.53	106.2	106.98	105.3
105.71	104.45	106.24	105.11	105.7	104.94	104.65	105.28	104.95	107.22	105.83	104.86	106.54	104.77	104.4	103.78	106	105.74	105.13	104.77	106.22	104.54	106.99	104.75	106.71	107.37	105.6	104.43	106.3	105.55	104.68	106.91	105.79	104.42	105.61	105.04	104.56	106.4	105.87	105.48	106.75	106.26	106.58	106.76	106.22	104.82	106.76	105.91	106.11	104.39
109.32	106.47	107.05	108.19	108.18	107.86	106.53	109.17	107.59	108.6	107.39	109.59	106.64	107.84	108.5	108.47	106.96	108.79	108.52	108.54	108.33	107.39	108.13	106.73	109.92	107.83	106.34	106.7	108.8	106.93	108.17	107.56	106.11	108.64	108.62	107.73	106.96	108.24	107.11	107.96	108.08	108.55	108.25	107.16	107.48	107.59	107.11	108.38	108.04	107.98
106.53	107.49	104.68	105.53	105.99	107.02	104.96	105.9	105.86	107.53	106.69	107.71	107.57	106.13	106.9	106.57	107.84	107.07	106.5	106.18	106.49	107.09	105.49	105.71	105.38	105.26	108.27	106.85	106.68	105.91	105.76	106.8	104.01	108.06	106.01	105.93	107.26	105.95	105.95	106.45	106.65	105.21	106.69	106.69	106.32	106.11	107.01	106.42	107.23	104.7
108.17	107.64	107.74	108.31	108.05	108.47	108.49	107.69	109.29	109.19	108.03	108.05	107.76	108.2	107.79	107.97	108.71	106.97	108.77	108.18	108.75	107.99	109.33	109.49	107.11	107.46	106.04	106.88	106.6	106.98	105.04	108.49	106.7	106.28	107.44	105.99	108.66	109.19	105.4	107.6	109.97	106.91	108.06	107.62	109.8	108.59	108.04	107.05	107.85	107.67
109.13	107.23	107.73	108.43	108.45	107.91	108.25	108.27	107.59	109.36	107.45	108.48	106.74	106.48	107.14	107.37	107.58	108.97	108.21	107.74	107.98	108.18	108.24	108.08	107.47	107.03	109.67	108.31	108.05	109.15	106.1	107.81	107.58	108.78	107.6	108.25	107.23	107.84	108.37	107.65	107.68	109.07	107.84	108.85	107.84	107.89	109.8	108.26	107.26	108.14
100.83	102.46	99.711	101.42	102.09	102.44	100.23	101.57	100.07	101.2	100.24	100.25	100.08	102.15	101.62	100.61	99.607	99.682	101.28	100.75	101.4	100.48	99.978	99.81	100.82	101.1	102.95	100.29	101.01	101.86	102.01	99.962	99.775	101.48	101.89	102.19	101.28	101.93	100.74	101.25	102.12	99.04	100.87	100.65	101.15	102.46	100.48	102.65	102.28	100.38
108.45	108.54	106.06	107.43	107.86	107.95	107.1	109.49	107.52	107.94	107.45	108.27	106.15	106.53	108.32	109.08	108.5	107.03	106.96	107.96	107.75	106.14	106.94	108.28	106.93	105.29	108.73	106.65	106.6	108.28	108.51	108.94	108.03	107.2	107.21	107.93	106.12	107.23	107.13	107.29	107.6	107.08	108.73	107.35	109.06	107.4	106.99	106.3	108.3	108.04
100.32	96.875	99.988	96.961	98.887	98.405	99.764	99.181	99.258	101.05	97.963	98.032	97.42	97.275	97.672	99.462	99.577	96.884	97.756	97.896	97.779	98.054	98.426	99.124	98.447	97.233	97.518	96.783	98.362	98.434	97.837	97.395	97.972	98.889	98.31	96.325	97.099	97.459	96.759	97.605	98.031	98.769	95.395	98.324	97.082	99.087	98.075	97.877	96.729	98.316
100.69	99.182	101.37	101.06	101.67	98.831	100.71	101.37	102.01	100.96	100.68	100.93	100.17	101.26	100.29	99.845	100.71	100.96	100.71	100.68	102.07	101.45	101.24	100.54	100.44	102.05	100.73	102.49	101.27	100.08	99.429	101.3	100.77	101.74	101.45	100.55	101.21	101.17	100.97	101.87	100.07	101.59	100.9	99.609	100.65	100.94	101.42	102.1	102.31	99.504
105	106.53	106.36	105.45	106.72	104.43	107.38	107.69	106.96	106.94	105.87	105.37	104.92	104.93	106	107.85	107.19	104.93	105.1	105.35	106.59	105.84	104.33	106.72	108.18	107.12	105.09	107.82	106.49	106.04	106.02	107.48	106.54	107.14	105.62	107.01	107.32	105.74	106.56	107.22	105.34	106.43	107.38	106.88	105.95	106.02	107.99	105.87	106.5	105.69
110.29	109.62	109.01	110.61	111.04	108.85	110.47	111.21	110.26	108.96	109.01	109.42	111.97	109.95	110.7	110.49	110.31	110.4	110.31	108.8	110.75	109.99	109.56	109.88	110.74	110.88	110.06	110.95	109.74	110.66	109.25	111.03	110.05	111.25	109.63	110.47	110.04	110.88	110.1	110.46	110.58	109.31	108.73	108.87	110.66	109.85	110.47	108.89	110.42	108.83
100.1	101.48	100.89	101.42	102.27	100.18	102.44	100.35	99.758	101.71	101.59	102.44	100.4	100.83	100.23	101.66	102.32	101.18	100.77	102.38	99.778	100.64	100.35	100.88	100.23	100.05	100.58	100.59	101.3	100.71	99.94	101.44	99.768	100.24	100.56	101.9	101.27	102.36	99.936	100.79	100.57	100.04	101.73	101.05	99.138	102.08	100.73	98.91	102.28	101.32
105.94	106.06	106.42	106.95	107.72	106.03	106.04	107.44	106.62	107.18	106.57	105.93	104.49	106.95	105.1	104.84	106.51	106.5	105.94	106.86	104.22	106.02	106.49	105.24	105.99	105.86	106.93	107.18	106.6	106.55	105.13	106.55	106.77	106.08	106.66	107.46	107.36	106.39	106.85	105.89	106.71	107.21	107.57	106.92	105.87	106.84	105.41	106.29	107.16	106.4
104.16	106.29	105.18	104.49	104.57	105.32	105.3	105.85	106.83	105.35	107.65	104.14	105.32	105.02	105.72	105.62	105.69	106.54	105.78	106.54	103.78	104.98	105.67	104.92	104.77	104.14	104.99	105.78	106.14	105.48	106.26	105.61	103.44	104.46	105.59	106.82	104.62	105.74	105.24	106.17	106.14	104.24	106.23	105.52	106.53	106.18	105.68	105.89	106.97	106.44
107.91	107.59	107.77	107.01	108.2	108.05	108.4	107.95	109.19	108.6	107	107.55	107.69	106.85	108.41	108.72	107.03	108.49	108.83	106.36	106.89	107.16	109.32	108.2	106.34	108	108.56	107.95	108.68	108.04	107.5	108.87	107.77	105.78	109.75	107.3	108.25	107.92	107.19	108.46	108.64	108.84	107.04	108.62	107.26	107.36	108.92	106.72	107.75	107.74
106.91	107.61	106.13	105.4	106.08	106.75	106.41	104.79	105.94	106.05	106.41	104.37	104.15	105.35	106.61	105.79	106.59	104.75	106.49	106.63	105.93	105.79	107.57	105.19	106.5	106.3	105.61	105.44	105.15	105.26	105.54	104.04	103.95	105.33	107.8	104.45	105.95	106.06	105.39	106.15	105.75	106.2	105.31	104.15	106.07	107.52	105.77	106.02	106.81	106.37
104.98	106.46	106.02	104.9	105.75	103.92	105.74	106.09	105.31	105.81	107.01	107.08	104.19	106.03	105.66	105.6	106.18	104.95	105.97	106.43	104.99	105.37	105.48	107.19	105.56	105.09	107.67	105.68	106.26	105.58	104.5	104.34	105.83	105.34	105.41	106.98	105.11	106.09	106.65	106.57	106.88	104.14	106.01	106.54	105.8	106.05	106.04	105.54	105.67	106.13
98.136	99.935	97.136	98.393	98.366	96.394	97.132	97.92	97.564	97.667	98.047	97.656	98.556	98.176	97.41	98.471	98.289	98.76	98.183	98.05	99.767	97.235	98.607	96.336	98.425	98.574	98.857	99.213	98.722	97.494	97.428	97.877	97.496	99.18	95.862	99.037	97.401	98.491	96.779	98.324	98.56	97.608	98.14	97.958	96.903	97.356	97.91	99.653	99.612	98.827
108.21	107.47	108.94	107.14	106.55	108.13	108.12	107.05	107.89	107.76	107.28	108.87	108.16	108.23	108.29	108.09	107.27	107.09	108.09	107.09	107.82	107.48	107.09	108.24	106.9	107.87	107.35	107.37	108.35	107.02	107.89	108.03	109.68	108.67	107.32	108.93	108.6	108.04	105.99	108.3	108.35	107.96	107.62	106.8	107.86	106.78	108.46	109.56	107.14	106.86
110.47	110.92	109.32	110.08	110.89	110.1	110.35	110.67	109.96	109.19	110.98	110.38	108.4	110.16	109.56	110.02	109.57	110.35	110.42	109.77	110.52	110.69	112.09	111.46	111.1	110.53	111.38	110.46	109.23	110.72	110.18	109.49	110.43	110.43	110.61	110.68	109.45	110.11	110.27	108.95	110.24	110.71	110.37	111.51	111.22	111.94	110.02	110.42	111.75	110.48
108.02	109.17	108.04	107.11	108.9	108.53	108.56	108.44	107.49	107.88	108.94	108.15	108.09	108.85	109.05	108.77	108.56	109.28	108.2	108.97	107.9	107.69	108.9	108.37	106.97	106.69	108.52	107.77	108.86	107.66	107.3	109.15	109.43	108.41	107	108.57	108.8	108.24	108.94	106.76	108.29	107.65	108.29	108.15	109.62	108.32	106	107.65	107.77	108.24
100.46	100.68	101.01	102.03	100.79	102.08	99.491	101.71	102.44	100.75	100.13	101.89	101.99	102.45	102.21	101.19	100.59	101.51	100.2	100.67	100.21	99.662	100.24	100.12	100.92	100.65	101.76	100.52	100.72	100.22	99.419	103.04	99.341	101.4	100.16	99.747	101.23	101.54	101.06	101.78	101.57	99.766	99.58	100.54	100.8	99.37	99.71	100.98	101.14	100.38
101.62	99.291	99.08	101.1	99.48	100.17	98.86	99.732	101.21	100.68	101.61	102.51	101.27	99.373	100.1	102.12	99.745	101.86	100.95	100.74	101.79	101.73	99.768	100.48	100.29	101	101.54	100.17	101.21	100.25	99.898	101.42	101.86	100.81	100.06	100.21	100.19	100.74	100.96	100.07	100.76	100.94	100.54	100.24	100.19	100.33	98.986	99.493	99.914	100.12
99.548	99.011	99.769	99.781	100.05	97.61	98.611	100.13	99.004	97.931	98.486	98.507	99.293	100.37	100.66	100.05	98.125	98.909	100.02	100.11	100.11	99.564	99.602	98.907	98.74	100.69	99.386	99.01	98.78	98.324	98.591	98.604	101.66	101.97	99.935	99.342	99.867	98.861	97.705	99.175	98.757	98.77	99.68	98.601	100.43	98.183	99.738	100.42	99.577	98.161
108.12	107.63	107.61	108.38	108.2	106.88	106.96	107.12	107.09	107.69	108.23	107.91	106.18	107.44	106.74	107.79	107.39	106.96	108.01	108.5	107.49	107.64	108.12	108.2	108.79	106.84	109.75	106.6	104.73	108.39	107.49	107.4	107.71	108.2	109.05	106.45	108.56	106.51	106.89	107.46	109.63	109.81	107.86	107.72	109.49	108.53	106.52	107.84	108.09	107.82
107.56	106.31	107.7	107.14	108.51	109.82	108.61	107.08	108.17	108.25	108.97	108.98	108.51	108.13	108.84	108.59	108.69	108.99	108.54	107.48	109.19	106.13	108	107.21	108.58	106.69	108.66	108.95	107.64	110.55	107.6	107.71	108.79	107.39	106.77	107.23	108.69	107.92	110.34	107.6	108.95	108.55	108.55	109.16	107.78	109.38	107.6	109.83	110.68	106.82
104.84	105.98	105.86	105.07	105.29	104.84	104.95	105.97	105.88	103.83	106.14	106.36	104.23	104.78	105.28	104.19	106.21	103.81	105.69	105.96	104.66	107.16	105.22	105.1	104.1	106.28	105.25	105.84	106.08	106.11	104.07	106.94	105.35	103.88	106.15	106.09	105.31	105.44	105.24	104.79	104.48	104.31	105.41	104.81	104.23	104.27	105.22	105.22	105.02	105.25
97.479	98.296	96.644	99.258	97	97.287	97.266	97.827	96.853	97.455	97.809	98.093	97.377	98.671	95.773	98.9	97.839	97.947	96.697	97.649	98.112	98.978	97.829	97.131	98.741	98.343	97.396	96.475	96.882	96.986	97.779	99.543	96.327	98.849	96.932	99.056	97.347	96.365	97.387	98.514	98.633	97.331	97.806	97.718	98.996	99.189	98.725	97.374	97.694	98.501
107.44	108.29	108.38	107.63	106.94	106.76	107.29	108.07	107.92	108.23	108.97	107.96	106.63	108.37	109.04	107.39	106.92	107.3	108.77	108.42	107.01	108.32	107.87	106.69	108.19	106.23	107.79	108.87	108.35	106.98	106.35	106.97	108.22	108.2	107.06	107.01	106.41	106.49	106.62	108.12	107.64	105.64	108.04	108.6	107.51	108.4	107.45	106.76	107.82	107.71
101.87	100.4	101.45	100.94	100.34	100.83	101.55	99.387	101.91	99.318	100.55	99.883	100.68	101.86	101.47	100.44	100.16	99.31	102.63	100.85	100.72	100.69	101.1	101.75	100.39	100.03	101.18	98.784	101.23	99.341	101.21	101.31	101.56	101.01	102.36	101.42	101.13	100.96	100.89	100.41	100.24	100.38	101.73	99.035	100.51	100.81	101.57	100.98	101.29	100.81
106.7	107.96	109.26	108.64	109.14	108.71	109.1	107.43	107.57	108.02	109.84	107.38	108.99	110.14	109.4	109.17	109.86	107.52	106.6	109.16	109.15	108.32	106.63	107.92	107.09	108.21	109.36	108.22	109.51	107.83	110.36	107.81	108.41	109.24	108.3	109.3	108.99	108.41	108	108.11	107.86	109.05	109.11	108.79	108.4	108.66	110.01	108.48	108.44	109.88
110.63	110.17	111.96	111.55	111.18	109.77	110.21	110.72	110.21	109.82	110.21	109.1	110.54	109.58	110.76	109.39	108.86	110.22	110.93	109.11	111.04	110.58	110.49	110.93	111.32	112.02	110.45	110.19	110.17	109.69	110.03	110.99	109.79	110.24	110.97	111.38	110.71	110.38	110	111.23	109.74	112.84	110.8	111.08	110.03	111.04	109.14	111.9	110.26	110.15
99.461	100.47	100.36	101.46	100.61	99.415	100.21	100.79	99.548	99.75	99.62	99.986	101.38	99.288	99.971	100.13	100.78	100.28	100.4	100.82	101.11	100.31	101.49	99.463	99.706	99.36	101.28	99.229	100.7	101.87	98.794	101.96	100.27	101.11	99.873	100.75	100.29	100.42	101.1	99.908	99.929	99.343	99.488	100.38	99.871	100.28	100.97	101.17	98.227	101.33
105.67	105.64	106.18	105.76	104.62	105.03	105.55	104.46	105.4	105.27	104.44	106.22	103.89	105.49	106.38	104.95	105.62	105.32	104.81	106.07	105.99	105.89	105.89	105.23	105.2	105.25	106.2	104.88	105.47	105.78	105.44	106.9	105.44	105.96	105.57	105.15	104.29	104.15	104	105.39	105.37	104.38	105.58	105.78	105.21	108.3	106.15	105.08	103.55	105.91
98.995	98.702	97.092	97.44	99.285	97.759	97.858	96.451	97.724	96.926	98.72	96.802	97.685	97.075	98.072	98.291	98.879	97.582	97.234	97.099	97.295	97.789	98.082	97.629	98.214	96.941	98.354	97.215	98.297	98.537	98.103	98.562	98.097	99.191	97.886	97.452	98.165	98.616	97.997	97.577	97.703	97.478	97.017	99.573	96.749	97.236	97.597	98.689	96.86	96.943
105.72	105.69	105.04	106.52	107.31	104.83	104.77	106.86	106.13	106.81	108.06	105.65	107.25	106.74	105.52	104.37	105.89	107.16	106.31	106.14	107.19	106.56	105.42	105.86	107.2	105.59	105.47	104.82	106.21	105.58	107.57	107.18	105.85	106.38	105.79	106.18	105.38	106.61	106.61	106.74	105.5	106.57	105.04	106.63	104.42	106.45	105.35	107.01	106.12	105.78
108.7	108.44	108.25	108.12	107.44	106.87	107.39	107.83	106.36	108.47	108.28	106.83	108.06	108.81	107.27	108.43	108.25	108.97	108.81	108.74	108.81	109.13	110.19	106.69	106.94	107.78	108.31	108.82	107.92	108.58	109.09	108.26	108.72	107.79	108.23	109.1	107.43	108.14	108.09	108.57	108.69	107.46	108.88	108.51	108.8	105.95	108.79	108.77	107.75	108.45
106.55	108.54	108.42	105.8	108.1	107.47	107.53	109.32	105.56	108.43	108.06	108.42	108.54	107.31	108.9	108.78	107.49	108.26	107.47	106.78	106.59	107.5	107.3	107.46	107.59	106.97	109.48	107.84	106.43	107.41	107.76	108.67	107.72	109.6	108.23	107.73	107.2	109	108.57	108.04	108.7	108.49	106.87	107.74	109.52	108.5	108.98	107.37	107.7	108.27
105.91	106.63	107.07	105.42	106.06	105.05	105.93	105.23	107.36	106.2	104.95	105.33	105.98	105.08	105.22	105.74	107.04	106.17	106.63	106.72	105.61	107.49	104.46	105.47	105.63	106	107.29	105.52	104.99	106.1	105.74	105.44	107.22	106.52	105.82	106.5	106.38	106.61	105.96	104.2	106.16	104.43	106.61	106.34	105.61	105.97	105.41	105.73	104.71	106.13
109.64	108.08	111.19	110.47	111.23	111.53	110.93	109.84	111.52	109.9	107.91	110.14	110.83	110.76	110.83	110.2	111.04	109.26	110.31	109.36	110.13	110.85	111.26	109.22	110.07	110.86	111.52	110.04	110.59	111.56	110.1	110.29	108.23	109.51	111.93	110.5	109.23	110.07	110.73	111.36	111.06	110.08	110.48	110.96	111.2	110.64	108.36	112.12	109.9	111.61
107.39	107.89	106.91	108.87	109.12	110.32	108.55	107.4	108.87	109.87	108.13	110.51	108.13	108.41	107.76	106.31	108.1	107.63	107.88	108.99	106.71	107.25	109.68	108.14	109.05	108.79	109.4	109.83	107.69	107.27	108.6	108.33	107.43	108.71	109.54	108.51	109.37	107.35	108.25	107.07	109.1	109.33	110.2	109.04	107.41	108.76	108.58	107.78	107.3	109.74
97.289	96.77	99.424	97.843	100.34	98.014	96.768	97.386	100.34	98.454	97.194	98.609	97.476	98.87	98.243	97.392	99.012	98.019	98.667	98.553	96.919	98.864	98.301	98.148	99.534	97.947	99.093	98.975	98.82	97.634	98.494	97.64	98.31	98.307	97.757	97.209	98.493	98.842	97.661	99.205	99.022	97.181	98.016	96.368	99.15	97.9	98.041	98.659	97.401	97.366
100.05	98.551	99.579	100.54	99.855	100.61	100.54	100.2	98.855	100.27	101.53	99.714	99.095	99.85	99.898	99.841	98.598	100.96	99.421	100.89	99.366	100.42	100.43	99.146	99.269	100.16	98.056	99.602	100.68	100.07	99.55	99.698	101.29	100.7	99.771	101.52	99.405	100.52	100.62	100.17	100.43	99.352	98.958	100.82	100.11	101.41	103.13	101.46	100.26	101.99
99.993	100.38	101.76	99.523	101.9	100.3	101.26	100.75	100.35	101.38	100.46	101.14	101.05	99.987	99.895	100.38	102.28	99.468	100.95	99.917	100.51	99.604	101.07	101.16	101	99.35	101.6	100.53	100.26	100.17	101.07	101.64	98.991	101.71	101.17	101.66	101.03	100.42	99.331	100.79	102.09	100.67	98.797	100.48	100.31	99.981	98.987	100.93	99.301	100.26
111.14	110.28	109.58	110.28	110.83	109.73	111.5	110.37	111.56	111.98	110.35	110.34	110.48	109.67	110.38	110.69	111.42	110.52	111.03	110.22	111.63	110.16	109.8	110.07	111.04	110.4	111.4	111.42	111.05	108.83	109.92	110.15	109.64	110.85	109.98	110.64	111.1	111.58	111.7	110.78	110.93	109.94	109.36	110.59	111.39	111.71	110.36	110.63	109.91	111.54
105.19	104.7	104.94	105.35	106.2	105.74	105.34	105.18	105.82	104.51	105.03	106.16	106.54	106.94	106.11	105.49	105.48	106.43	107.01	105.09	105.39	104.38	105.49	105.48	105.27	106.81	106.01	105.41	105.33	106.15	104.97	104.75	105.36	105.79	106.68	105.12	105.29	106.39	106.59	106.12	106.42	104.89	106.26	105.25	104.53	104.24	105.74	107.02	106.26	106.97
105.55	105.02	105.69	107.18	105.57	104.13	105.68	106.03	104.45	107.01	107.13	105.54	105.16	105.94	107.02	105.95	106.55	106.1	106.87	105.69	104.59	107.29	105.15	105.65	106.24	105.28	104.46	106.09	106.18	103.73	105.62	105.86	105.41	106.76	105.64	104.84	104.99	104.68	106.67	105.56	106.14	104.28	105.01	108.23	103.91	106.03	106.47	104.62	105.5	106.87
100.83	99.638	100.81	101.04	99.47	99.418	99.732	100.4	101.01	100.65	100.18	100.33	100.34	100.23	98.833	100.57	100.02	100.07	99.149	99.741	100.59	100.71	100.99	101.05	99.149	99.717	99.552	98.853	99.897	101.7	100.15	100.38	100.6	100.58	100.43	99.753	99.451	99.922	98.683	100.4	100.44	99.441	100.29	99.585	100	99.5	101.35	100.58	99.964	98.987
108.46	109.12	106.77	108.98	108.79	108.43	109.69	107.84	109.89	108.6	107.44	108.43	107.79	107.5	109.42	109.55	108.3	108.45	107.54	107.25	108.57	109.41	106.83	109.69	107.66	109.49	107.46	106.77	108.17	108.15	107.99	108.96	108.74	108.23	108.05	109.39	108.39	107.36	108.3	108.14	108.99	109.25	109.02	108.64	108.52	107.36	108.81	108.12	106.87	108.29
104.35	101.69	103.25	102.02	102.89	102.85	102.78	102.8	102.29	100.97	102.02	102.16	103.39	102.87	100.8	104.03	103.24	101.29	102.86	102.99	103.88	102.96	104.4	102.93	103.11	102.59	102.71	102.47	103.77	103.06	104.32	103.72	101.67	102.84	102.91	102.84	101.12	104.43	102.11	102.9	101.66	101.73	102.22	101.82	101.97	103.22	102.4	103.32	101.82	104.93
109.49	108.31	108.84	107.31	107.24	106.39	108.23	108.04	106.88	107.7	107.39	107.21	107.94	109.58	109.02	108.19	106.7	108.04	109.06	107.87	107.27	107.71	108.53	108.07	107.99	107.13	108.53	107.83	107.71	107.44	107.44	109.88	107.46	108.85	108.62	106.3	108.15	107.74	108.01	108.64	108.59	106.59	108.5	106.87	107.79	109.53	108.74	107.54	106.69	106.15
107.97	108.55	107.96	108.85	109.65	110.3	107.12	109.45	108.07	110.2	109.19	109.35	108.48	108.89	109.93	109.83	108.57	108.45	109.78	107.74	108.95	110.87	107.49	108.05	110.32	108.85	109	107.55	107.78	109.12	109.38	109.1	108.05	107.39	108	108.01	107.93	108.56	107.64	109.51	108.44	108.28	108.1	107.72	110.19	109.45	108.98	107.28	108.56	107.51
107.16	108.01	108.26	107.61	108.92	108.36	107.59	109.31	107.3	107.27	108.79	108.17	106.54	108.15	108.06	108.89	107.34	106.12	108.11	108.11	109.14	107.82	109.61	109.34	108.44	106.87	108.31	109.01	107.33	107.5	109.02	108.19	108.07	107.13	107.16	108.75	106.45	108.17	107.77	107.27	107.5	106.43	108.77	105.97	106.1	106.59	107.7	108.31	107.48	105.95
108.46	107.99	107.27	107.71	108.78	107.59	109.53	108.72	108.39	108.32	108.74	109.27	108.07	108.32	110.12	107.1	109.23	106.9	107.52	107.63	107.89	108.73	106.34	108.59	110.03	106.58	108.83	107.02	108.29	108.48	109.15	108.46	107.52	107.31	108.57	108.23	109.49	107.83	107.96	108.75	106.03	109.02	108.3	106.97	107.88	109.46	110.28	108.51	107.87	108.25
107.23	105.87	107.28	106.61	106.78	105.59	107.32	105.95	106.96	106.2	105.46	106.93	107.57	106.76	106.94	107.1	107.1	106.76	106.65	106.41	106.02	105.52	107.46	105.21	106.83	106.32	107.62	106.62	105.44	106.95	106.52	105.72	106.38	105.14	106.53	105.71	106.7	106.78	105.19	106.32	105.98	107.15	105.89	104.97	106.02	106.7	105.33	106	106.5	107.47
104.56	104.86	108.03	105	106.31	105.71	104.32	105.05	106.84	104.82	105.44	108.07	106.08	106.08	105.32	105.55	105.22	102.74	104.98	104.88	105.66	106.06	105.85	105.92	105.78	106.86	106.03	106.68	104.63	106.56	104.78	104.73	106.31	104.53	104.56	105.86	106.57	105.78	104.3	103.93	105.95	105.87	105.5	103.79	106.22	104.98	106.03	106.62	106.61	104.99
105.11	105.91	105.42	106.71	105.36	105.23	105.24	105.23	105.93	105.85	105.43	104.78	105.53	104.53	105.63	107.15	106.13	106.48	105.42	105.11	106.63	106.51	106.26	106.22	104.02	106.32	104.76	105.61	105.84	105.48	106.5	105.16	106.35	106.49	106.68	104.23	104.44	106.32	105.76	107.75	105.48	107.77	105.94	107.35	107.13	105.98	104.2	105.33	107.52	102.96
106.07	106	105.39	104.82	105.29	105.54	105.89	105.47	103.41	104.78	104	104.58	104.19	106.3	106.33	106.69	105.45	104.34	104.24	105.9	106.88	106.38	107.51	104.41	105.4	104.19	105.59	105.32	106.34	104.79	104.46	104.18	104.63	106.15	104.38	105.98	104.67	104.91	105.31	105.98	104.87	105.57	107.25	106.37	104.62	105.26	105.43	106.46	106.42	105.18
108.87	108.61	108.83	107.3	109.21	109.94	108.54	108.4	108.32	108.96	108.22	110.04	108.68	107.13	108	108.69	109.61	107.89	108.66	108.24	110.23	108.05	109.05	107.53	108.67	108.91	107.74	108.89	107.69	107.03	107.35	106.84	109.19	107.69	108.77	108.81	108.86	108.25	109.69	109.35	108.13	109.75	108.29	108.97	109.08	109.69	108.85	109.17	107.6	108.47
105.48	107.13	106.78	105.85	106.5	107.69	107.06	105.58	107.4	106.87	105.9	107.72	105.72	107.61	106.92	106.18	106.77	106.48	106.34	104.71	106.47	106.87	107.65	106.42	105.54	106.17	105.74	106.29	105.79	105.61	105.7	107.01	106.31	107.46	106.42	105.9	107.37	106.68	105.8	106.12	107.06	107.75	107.42	107.31	107.9	105.24	106.22	107.5	106.74	106.08
109.56	107.78	107.44	108.36	109.62	108.58	109.36	108.26	107.95	107.51	108.5	106.35	108.19	107.93	108.34	108.91	108.48	108.67	107.16	108.02	111.51	109.19	108.65	110.32	107.13	107.86	108.05	109.11	107.29	109.65	108.76	108.21	107.89	106.85	107.22	108.15	107.74	109.49	109.12	107.35	108.32	108.21	109.17	108.52	108.82	109.02	107.99	107.81	109.07	108.43
102.43	100.81	98.628	102.06	101.89	101.11	101.71	100.63	102.11	99.251	99.662	100.71	99.875	100.28	100.92	101.33	99.968	102.11	101.65	100.26	101.69	100.49	101.88	100.5	100.89	102.54	101.5	100.57	99.984	100.09	100.82	99.552	101.28	102.85	99.148	99.816	101.71	102.18	100.39	100.43	100.67	101.68	100.24	102.06	101.21	99.939	102.29	102.24	100.8	100.25
104.45	105.07	106.82	104.79	104.47	106.77	104.91	104.8	105.22	104.39	106.32	105.49	105.94	105.08	105.39	105.81	107.07	104.19	104.91	105.72	105.43	106.77	104	106.42	105.46	104.54	105.35	105.37	105.54	105.08	106.48	105.25	106.99	105.38	104.66	105.99	106.29	106.09	104.22	103.7	105.55	105.61	105.86	105.76	105.66	106.51	106.52	105.2	105.28	105.22
97.532	97.669	96.511	99.43	97.837	98.566	98.456	98.866	97.373	97.662	99.459	95.573	99.274	99.794	98.161	95.589	96.69	97.506	99.9	97.578	96.487	98.707	98.779	99.137	98.66	97.233	97.275	98.385	99.652	98.398	97.764	97.627	96.816	97.805	97.684	98.723	98.967	98.617	97.657	98.275	97.751	97.694	97.993	97.915	100.25	98.044	97.789	97.817	98.479	99.537
108.3	110.21	108.67	108.04	106.59	107.62	108.36	108.08	107.74	107.73	108.17	107.58	107.38	107.6	106.54	108.4	107.73	107.51	107.56	107.66	107.01	107.89	107.21	110.28	107.9	106.8	106.32	107.69	107.68	107.79	107.07	108.75	109.36	109.12	105.58	107.96	109.05	107.95	106.69	107.05	107.47	108.3	108.35	107.39	107.99	107.97	105.86	107.44	107.9	108.78
99.53	100.23	100.1	99.768	101.8	98.463	99.275	99.692	100.15	100.86	99.666	99.269	100.05	99.644	100.67	100.91	101.19	101.06	100.6	100.75	101.59	99.866	100.51	99.744	100	99.255	98.988	100.82	99.66	100.12	98.415	101.66	100.2	100.42	100.31	100.44	98.703	101.09	100.26	102.27	101.26	99.41	100.06	101.05	100.16	100.48	99.841	100.91	99.553	99.556
96.772	98.103	98.004	98.557	98.77	98.595	99.049	97.043	97.801	98.232	99.973	97.758	98.214	99.168	96.234	97.773	98.314	99.967	99.25	98.746	97.317	96.851	97.693	98.608	97.849	98.967	98.724	97.864	97.218	97.099	98.471	97.321	98.976	98.393	98.06	97.607	97.359	98.437	97.104	98.53	98.672	97.797	98.643	98.154	97.969	97.704	98.148	99.531	99.359	97.589
97.241	98.461	98.115	97.483	98.838	98.275	98.365	98.453	98.026	97.556	98.064	98.525	97.439	97.796	98.922	98.229	97.946	98.861	97.998	98.905	98.635	99.81	99.056	95.802	99.072	97.517	97.766	97.953	97.241	98.995	97.972	98.809	97.549	98.832	96.994	97.076	97.036	98.584	97.069	98.372	98.35	99.371	97.96	98.256	98.575	97.698	97.696	98.588	97.825	97.364
105.99	106.12	105.84	105.39	105.03	104.56	103.92	107.11	105.21	105.14	105.86	106.19	103.19	104.66	104.78	105.37	105.73	104.9	104.96	106.33	105.48	106.68	104.87	105.49	105.72	105.7	105.46	104.91	106.45	105.1	105.03	106.47	106.23	105.89	105.91	104.29	105.04	105.65	104.96	106.17	104.07	104.84	107.59	105.59	107.27	106.36	104.77	106.46	105.43	105.74
105.5	105.9	104.52	104.77	105.88	107.32	105.24	107.22	105.57	105.99	106.74	106.11	104.96	103.88	105.75	105.74	106.07	105.56	106.64	105.37	104.88	104.76	104.6	104.15	105.15	105.08	106.08	107.33	106.2	106.39	105.77	105.59	104.64	104.84	106.04	106.75	107.03	107	105.72	106.71	106.11	107.1	105.33	103.78	103.8	105.5	105.39	105.43	105.4	104.7
105.87	105.51	104.82	105.3	105.52	106.66	105.29	106.84	105.98	105.59	103.72	105.02	106.12	105.04	107.02	104.11	105.47	105.73	104.91	103.96	106.43	105.55	105.84	106.76	106.43	105	105.2	104.04	106.36	105.59	104.57	106.64	106.33	106.75	104.54	107.04	103.85	105.92	106.85	106.35	106.13	106.13	104.85	106.26	105.53	106.78	105.66	105.11	104.82	103.86
104.86	105.12	106.09	106.1	104.75	104.7	107.22	105.52	107.03	107.13	103.81	104.52	104.72	104.93	106.91	103.41	105.61	105.27	105.86	106.58	106.21	106.41	105.03	106.14	106.22	105.54	104.46	106.89	106.59	106.28	106.02	103.9	105.08	106.79	105.44	105.34	105.96	105.43	104.98	107.07	105.44	106.57	105.49	106.11	107.35	107.06	105.49	105.74	106.74	105.42
106.05	107.07	104.78	107.5	107.74	107.37	107.41	106.66	107.49	108.05	106.58	105.11	106.69	105.11	106.16	105.69	107.76	107.46	107.63	104.56	107.07	107.25	107.54	106.4	106.38	106.71	105.55	105.45	107.54	104.77	106.57	107.01	105.38	107.25	106.47	106.77	105.78	105.74	106.35	107.3	105.2	103.73	106.75	106.07	105.36	107.9	107.2	107.87	107.5	104.87
105.14	106.14	105.32	105.59	104.83	105.91	103.25	105.43	104.62	105.83	105.77	104.53	105.34	105.72	105.91	104.26	104.79	106.72	105.51	105.41	107.47	106.44	106.3	104.77	103.27	104.76	107.35	106.21	106.72	105.08	104.25	107.04	107.01	104.83	104.97	105.22	106.36	106.61	104.93	105.12	105.08	106.36	104.85	105.62	106.34	104.91	106.27	105.39	105.25	106.25
99.249	99.36	98.2	97.732	95.716	98.935	100.05	96.992	99.11	98.013	98.651	99.854	98.967	98.661	99.79	98.444	98.859	99.293	99.013	98.812	99.903	96.982	97.298	98.235	98.037	98.695	99.621	100.03	96.796	98.457	97.984	98.713	99.242	100.41	98.679	99.021	98.995	99.763	99.956	98.383	98.83	97.686	98.548	99.678	99.28	99.185	99.592	98.822	96.652	96.318
99.172	97.259	97.426	98.519	98.254	100.03	99.626	96.301	97.294	98.743	98.314	96.915	97.981	97.664	98.853	97.395	97.452	96.987	100.38	97.081	96.175	96.962	99.43	98.448	98.122	97.108	97.198	98.138	97.614	98.398	97.365	97.748	99.85	97.911	98.351	97.263	98.437	98.125	98.21	97.573	98.895	96.734	97.267	98.263	97.312	98.262	97.397	98.637	98.025	96.351
99.235	98.927	100.3	99.61	100.89	100.58	100.99	101.85	100.89	101.47	100.87	101.24	100.58	99.736	101.77	99.577	100.53	100.02	100.67	101.04	100.55	99.579	101.05	101.17	100.75	101.63	101.69	98.562	101.03	100.32	101.17	100.31	102.07	99.309	99.895	101.51	101.4	101.47	101.39	100	100.62	98.809	101.09	100.35	101.73	101.26	99.759	100.4	100.94	99.894
108.44	108.87	108.15	108.93	109.72	108.42	109.29	107.97	109.16	108.1	108.24	108.49	106.83	107.99	108	110.31	108.92	107.13	108.36	106.86	108.48	107.96	108.28	109.15	107.67	107.99	105.37	108.78	106.95	108.59	109.77	107.63	108.02	106.96	107.24	107.53	106.06	108.99	106.04	107.12	106.9	107.03	108.2	107.65	105.35	106.79	106.8	108.49	107.08	108.69
107.74	106.49	107.09	107.04	108.29	107.71	109.09	107.84	108.72	106.35	107.65	109.29	107.78	108.87	107.42	108.4	107.03	108.29	107.48	108.49	106.86	107.15	107.88	107.28	108.41	108.49	106.86	108.43	108.05	107.32	107.87	107.55	108.53	106.1	108.92	107.47	107.89	108.76	106.73	106.47	107.51	107.39	108.45	106.46	107.85	108.85	105.2	107.83	108.12	108.11
107.35	107.69	107.44	108.99	107.43	106.84	107.3	109	108.25	107.79	107.48	107.52	107.72	108.59	107.81	108.45	108.47	105.79	105.93	108.6	107.17	107.55	108.21	108.04	107.37	108.5	108.87	108.45	109.11	108.88	108.75	107.42	107.41	107.69	107.43	106.31	108.8	108.22	107.52	108.09	107.01	107.8	106.95	108.36	107.89	107.6	108.2	107.29	108.13	107.18
97.4	96.461	97.944	97.029	96.51	98.763	98.102	97.373	98.16	97.918	98.159	98.555	96.93	98.133	98.052	98.267	98.663	98.026	97.153	96.82	97.565	98.733	97.991	99.461	97.19	97.479	98.148	97.356	98.298	96.851	99.649	98.667	98.766	98.287	98.197	97.807	97.812	97.709	97.25	97.134	97.414	98.29	98.295	96.863	98.362	97.759	98.349	98.26	97.628	97.744
106.38	107.73	109.51	108.64	109.14	108.99	107.65	107.9	107.6	108.1	109.01	108.49	108.12	106.96	108.16	109.45	109.81	108.41	106.85	108.59	108.94	108.53	108.64	107.52	107.15	108.4	108.85	106.56	106.98	108.73	106.94	107.91	108.95	107.26	109.73	107.97	106.78	108.09	107.63	107.64	108.06	107.03	107.8	108.77	108.09	109.26	108.29	108.17	107.91	107.87
107.1	107.33	106.93	106.13	105.84	106.78	106.11	105.58	106.53	106.77	108.88	105.96	105.57	107.8	106.03	106.24	107.04	105.25	108.7	106.42	106.59	106.13	107.52	105.66	106.69	106.39	104.79	106.51	106.87	106.66	106.79	106.59	105.78	106.55	105.45	105.11	107.81	105.57	107.06	106.6	105.7	105.07	107.02	105.33	106.59	105.81	105.42	106.94	105.85	105.02
105.4	105.64	105.91	104.82	106.09	105.38	107.78	104.98	104.56	105.11	106.03	105.94	105.2	105.78	105.28	107.08	105.98	105.79	105.66	105.82	105.26	104.03	105.5	105.17	105.39	107.52	105.1	104.7	106.14	105.97	105.64	104.81	106.65	105.13	106.29	105.02	103.38	106.08	106.83	107.08	105.18	106.11	105.26	104.31	105.7	106.27	104.41	105.56	106.04	104.13
107.18	108.06	108.17	107.44	110.14	108.66	107.84	108.16	107.32	106.16	106.63	108.33	106.72	106.91	108.01	108.86	107.55	107.9	107.88	109.12	107.83	106.69	107.86	108.15	107.99	107.97	109.25	105.25	106.96	108.75	109.09	107.98	107.93	107.31	107.05	108.43	108.93	107.74	107.05	107.92	107.57	107.72	107.94	108.91	106.96	108.36	108.15	108.32	107.08	108.2
97.716	98.008	99.158	97.546	96.486	97.468	98.638	98.705	98.059	97.21	100.37	99.356	97.962	98.307	98.922	98.789	98.075	98.525	97.224	98.735	97.222	98.178	96.424	97.886	97.545	97.498	97.34	98.567	99.194	97.86	96.547	97.879	97.951	98.821	97.917	97.663	97.837	98.241	99.115	99.255	97.774	98.144	96.822	97.033	99.113	98.652	98.048	97.7	97.213	97.798
105.43	104.72	105.08	104.22	104.87	105.03	105.88	106.48	105.34	105.73	105.44	106.64	106.3	105.13	103.99	106.54	106.77	104.71	105.31	106.32	108.33	105.56	105.06	104.34	105.84	105.79	106.41	106.18	105.99	105.31	105.05	105.68	105.82	106.46	106.2	106.5	104.32	105.66	106.01	106.86	104.79	105.2	105.01	105.82	106.44	105.17	105.06	104.99	104.26	106.04
107.29	108.64	110.24	108.27	107.47	107.98	108.31	107.29	107.92	108.19	108.13	107.71	108.41	107.81	110	107.53	107.35	108.83	110.27	106.82	108.02	107.16	108.2	107.11	108.07	108.06	106.79	108.03	108.09	109.48	108.84	107.44	108.29	108.85	108.87	108.32	105.76	107.82	106.56	108.04	108.2	107.25	106.53	108.12	108.29	108.29	108.65	109.18	108.18	106.62
105.12	107.5	106.43	107.97	106.6	106.9	107.05	107.06	106.75	107.57	107.52	106.96	105.82	106.66	107.64	106.65	109.02	104.58	105.35	107.12	105.65	106.38	106.24	106.57	105.28	104.89	107.94	106.55	105.39	105.71	104.97	106.38	105.93	106.99	105.63	106.93	106.31	108.1	106.1	106.11	106.9	105.9	106.29	106.03	106.84	105.98	105.22	105.35	105.66	106.76
104.67	105.6	105.8	105.83	106.09	105.43	106.09	107.23	106.96	106.32	105.77	105.81	105.59	106.25	105.68	105.88	106.31	104.32	105.51	106.67	106.29	103.87	105.1	104.03	105.53	105.66	106.23	105.9	106.32	105.31	105.97	105.8	105.66	105.45	105.36	107.71	107.65	104.9	105.99	104.71	106.59	106.24	106.41	107.04	105	103.57	105.75	105.32	105.62	104.52
102.85	100.84	100.91	101.33	99.282	99.398	100.29	100.97	102.22	99.304	100.22	100.25	100.87	100.33	101.02	101.2	100.62	101	98.856	99.727	98.986	101.25	99.481	100.58	100.96	100.66	100.66	99.81	99.691	100.26	101.12	100.99	100.74	99.556	100.52	100.97	101.62	100.14	101.95	100.39	99.299	99.36	100.98	102.56	100.44	100.55	100.21	98.895	101.53	100.55
104.97	106.13	105.23	106.27	105.46	105.97	105.97	104.45	106.8	106.42	105.19	105.75	106.53	104.22	104.5	105.78	103.43	105.78	104.49	104.32	106.45	105.27	105.99	106.15	105.25	104.84	105.58	104.75	107.41	103.97	105.04	105.22	105.12	106.61	104.65	105.87	105.65	104.74	103.88	106.35	105.44	104.35	105.18	107.55	104.31	106.3	104.28	105.51	106.52	106.16
103.91	104.59	107.14	107.09	105.9	106.47	107.58	104.3	106.83	105.57	105.51	105.75	105.41	105	104.44	104.54	105.84	104.47	104.36	105.77	104.83	107.11	104.58	106.21	107.18	106.53	104.76	106.06	106.85	105.91	105.57	104.88	107.45	106.51	105.19	105.25	106.56	104.38	106.49	104.81	106.34	105.78	104.77	105.22	105.79	106.03	105.4	104.76	105.38	104.93
106.04	105.75	106.51	105.83	105.1	106.39	105.06	105.79	104.66	106.42	105.92	105.14	105.58	105.32	105.23	104.78	105.42	104.56	106.33	105.23	105.73	105.21	106.27	106.49	105.78	106.36	104.4	106.66	105.84	106.38	105.39	106.16	105.99	106.05	105.99	106.85	105.93	105.9	105.95	105.76	106.62	106.4	105.35	106.57	106.12	105.46	106.32	105.89	105.71	104.49
107.9	107.73	109.47	108.29	107.67	108.76	108.32	107.61	109.68	108.56	106.8	109.18	107.63	107.37	108.44	108.69	107.33	109.37	108.58	109.43	107.47	108.24	107.46	108.37	108.71	108.02	109.36	107.61	108.49	107.72	108.05	109.18	107.57	109.47	107.74	108.96	107.4	108.15	108.74	108.78	108	107.67	108.08	109.71	107.12	108.11	108.03	108.47	107.98	107.96
107.69	106.18	107.19	105.6	104.89	103.52	106.89	104.03	105.52	104.27	106.51	104.96	106.88	105.31	105.95	105.24	106.24	106.89	106.06	106.18	105.24	105.66	105.94	107.59	104.69	106.11	106.32	105.16	106.87	106.99	105.27	106.44	106.48	106.92	105.15	107.01	105.78	105.21	107.02	106.42	105.34	108.14	104.78	106.56	104.7	104.57	105.97	104.5	106.5	105.42
99.957	101.09	100.09	101.41	101.6	100.95	100.8	100.16	98.93	101.95	100.45	101.26	101.59	102.62	100.42	100.43	99.854	101.05	99.112	99.368	100.85	101.04	99.94	98.313	101.35	103.1	100.97	100.23	101.53	100.8	100.63	99.502	101.12	99.724	101.03	101.43	100.49	99.755	101.16	100.99	101.39	99.243	100.3	100.36	101.83	99.613	102.54	99.965	100.99	100.66
105.91	106	106.58	105.67	105.4	106.76	105.24	106.84	106.17	107.69	105.58	106.76	105.88	106.4	106.79	106.87	105.86	107.78	106.07	104.95	106.09	107.31	108.28	105.97	105.92	106.7	107.32	106.45	105.81	106.27	106.09	104.26	107.52	105.47	108.12	105.93	106.6	107.28	105.62	106.27	106.03	104.57	107.24	106.24	106.14	105.59	106.16	106.46	106.06	106.24
108.87	108.6	107.93	108.5	107.71	108.23	108.4	107.77	109.2	106.74	107.2	107.87	110.13	106.85	106.97	107.19	107.99	108.83	107.12	108.47	107.6	106.23	108.79	106.94	108.21	107.45	108.67	108.21	106.81	107.89	107.16	106.4	107.99	108.91	108.17	107.61	106.49	107.56	107.31	109.03	106.89	107.93	106.76	106.79	106.03	107.34	109.52	106.49	106.6	107.52
104.68	105.92	104.09	105.33	105.01	104.94	105	104.79	105.39	105.11	107.12	106.66	105.44	104.19	105.79	104.57	103.74	105.51	105.53	105.32	106.87	105.65	104.69	104.84	106.87	105.85	106.33	105.41	104.08	106.22	107.15	105.5	105.06	107.13	106.63	105.81	105.34	105.01	104.34	105.92	106.53	105.18	104.91	104.2	105.61	106.84	106.44	106.14	107	106
106.89	107.1	103.72	105.92	105.17	105.7	105.66	107.17	107.21	106.31	107.03	108.11	106.71	105.74	104.89	107.01	108.09	107.53	106.46	107.24	106.95	108	106.57	105.73	107.73	105.69	106.61	106.76	106.32	105.62	106.77	107.44	106.85	105.16	106.83	105.48	107.23	105.09	106.37	105.66	107.61	106.83	108.83	105.82	107.19	104.54	106.28	106.25	105.61	106.61
106.64	106.28	105.39	104.77	107.68	105.43	106.26	106.33	106.42	107.69	106.58	106.45	107.16	106.84	106.02	105.88	106.72	106.16	109.56	105.07	105.86	107.34	106.57	107.12	107.36	106.22	106.52	106.8	107.2	106.52	105.82	106.86	106.4	106.04	106.76	107.56	106.78	107.44	105.98	105.58	105.59	106.98	107.25	105.8	107.44	105.77	108.04	105.01	107.14	107.27
108.68	107.64	109.29	108.22	108.98	108.42	107.97	109.21	108.49	108.92	109.05	108.74	107.04	108.82	108.46	107.73	108	108.69	109.07	108.7	107.13	105.91	106.91	109.56	106.86	108.22	107.17	109.26	108.86	108.16	108	109.85	107.6	109.06	110.03	108.48	108.61	107.81	108.51	108.28	107.4	108.66	108.94	109.54	108.63	109.18	109.43	107.74	109.83	106.53
97.831	98.061	97.567	98.13	97.529	98.45	98.546	96.992	97.366	97.324	99.432	97.015	98.726	96.679	97.883	97.109	97.466	96.62	98.933	97.55	98.302	100.01	98.257	98.789	97.043	97.716	97.808	96.526	97.504	97.713	98.724	96.935	97.435	98.563	97.965	96.898	98.504	97.676	97.616	98.281	99.01	97.029	97.948	98.694	97.177	97.016	98.153	97.985	98.716	99.602
100.88	100.07	100.65	100.37	100.36	99.616	100.68	103.21	100.76	100.3	99.851	101.43	100.98	100.94	100.62	99.112	100.55	98.637	101.08	100.06	100.43	100.01	101.08	100.83	100.31	98.877	101.15	100.48	99.881	99.345	102.75	99.787	100.59	100.21	101.66	101.09	99.599	101.26	99.156	100.85	100.73	100.69	101.44	99.621	101.64	101.12	101.72	101.75	100.42	101.15
104.4	106.01	106.85	105.3	106.53	106.31	105.42	106	107.78	105.73	106.21	105.66	105.61	105.36	105.67	105.16	105.78	104.67	107.57	104.9	106.2	105.76	105.42	105.07	106.27	106.46	104.62	105.77	106.03	105.3	106.67	105.47	105.96	105.45	105.41	106.61	106.7	104.88	105.64	105.55	104.97	104.59	107.62	107	106.2	104.07	106.66	107.4	104.98	105.68
97.548	98.699	98.717	98.767	99.494	98.585	98.553	99.523	98.037	99.685	98.281	98.12	98.173	96.606	99.033	96.585	99.703	99.148	98.428	98.889	97.307	97.803	99.721	98.368	97.814	98.382	96.942	96.816	98.905	98.548	98.777	97.136	98.21	98.491	96.98	99.198	98.279	98.588	96.183	99.173	97.859	97.008	97.72	98.896	98.355	98.389	97.682	98.949	97.279	97.982
105.4	105.32	105.18	106.45	104.62	104.39	105.44	105.58	104.53	106.85	105.96	104.21	106.2	105.95	107.29	106.09	106.62	104.74	106.32	104.41	105.09	105.66	104.62	105.57	106.96	104.74	106.35	104.54	105.23	105.18	105.56	105.76	106.05	106.31	104.7	104.79	106.51	105.87	106.06	105.81	105.32	105.82	107.14	106.02	106.91	105.74	104.94	106.16	104.76	107.05
109.81	109.11	107.25	108.44	108.27	108.92	107.47	108.27	109.64	108.78	107.93	108.26	109.37	108.24	107.67	107.34	107.74	108.16	108.13	108.16	108.72	108.18	108.04	108.07	107.85	109.07	108.32	106.79	107.6	108.1	110.02	109.51	105.97	108.77	109	109.36	108.32	107.43	106.09	108.67	108.48	108.64	107.88	107.53	106.07	108.46	109.62	108.46	107.34	110.15
97.072	96.756	97.901	98.765	96.37	97.628	97.683	97.203	99.184	99.41	98.113	96.747	97.383	98.074	98.767	97.069	98.07	97.452	98.664	98.153	100.84	98.841	98.515	97.112	99.106	97.613	98.601	97.398	97.195	99.884	99.296	97.029	98.395	97.963	96.376	99.958	96.889	99.504	97.02	97.464	99.986	97.558	96.32	96.476	98.444	98.006	99.308	99.966	100.4	97.769
107.23	104.64	105.94	105.82	107.18	106.71	105.65	105.71	106.38	105.13	103.78	105.18	104.42	104.91	104.45	105.85	104.98	104.85	105.75	104.77	105.87	105.11	104.62	105.62	105.61	104.87	105.69	106.81	105.61	105.39	106.46	105.55	106.38	104.96	106.51	104.51	105.71	103.7	105.17	103.89	105.23	106.72	106.28	106.58	105.41	104.35	106.43	106.5	104.28	107.29
104.61	105.44	105.52	104.08	104.1	104.9	106.53	106.34	104.93	105.72	104.93	104.85	105.03	104.81	105.62	104.46	107.1	105.37	105.35	106.32	104.69	105.92	105.76	105.59	104.35	107.85	106.17	104.99	105.9	104.56	106.66	105.71	106.62	105.12	105.65	106.12	104.97	106.07	105.1	107.02	105.28	105.43	107.13	106.39	107.15	104.6	105.44	104.73	106.07	104.53
98.078	96.953	99.465	98.025	98.162	98.986	97.748	98.239	98.295	97.911	98.475	99.014	97.675	98.545	97.729	97.839	95.7	98.606	98.637	98.589	98.512	98.057	95.927	99.501	98.347	96.789	96.672	97.152	98.394	99.077	98.269	98.609	97.696	98.721	97.347	98.064	96.592	98.22	97.622	97.847	96.643	98.335	97.786	98.814	96.664	97.542	97.951	97.62	99.264	98.521
99.869	98.712	99.936	99.239	101.56	100.05	99.886	100.08	98.949	99.677	99.371	102.18	99.757	100.73	100.17	100.39	99.634	99.003	99.601	101.31	99.653	100.83	99.534	99.522	99.83	99.929	100.75	99.495	100.07	100.27	100.2	99.813	100.55	100.15	100.12	98.926	101.08	99.108	99.618	100.49	99.915	100	99.439	101.45	99.526	99.114	100.52	99.461	99.667	99.876
106.96	107.54	106.34	106.87	107.76	107.89	108.46	109.06	108.38	107.38	107.66	108.8	107.06	107.41	107.88	107.19	108.38	108.87	107.76	108.99	108.09	107.54	108.42	107.67	108.91	108	107.84	107.51	106.84	108.33	108.14	107.32	108.62	107.86	107.82	107.26	106.62	109.11	107.64	108.7	107.09	107.93	107.56	107.08	108.47	107.96	110.11	106.72	108.94	106.59
96.548	97.402	96.832	99.001	99.525	98.07	96.539	98.28	99.068	97.455	98.34	97.447	98.935	98.843	98.529	100.26	99.319	98.632	97.848	97.469	97.359	98.255	99.039	98.939	98.526	98.903	96.41	98.799	97.986	98.637	98.258	97.271	96.912	97.404	97.523	98.384	97.449	98.8	98.509	99.402	99.605	97.42	97.896	98.257	97.577	99.19	98.503	98.088	97.233	99.731
108.5	107.39	106.9	107.78	108.26	107.9	107.34	107.98	107.94	108.51	108.03	109.32	108.06	107.77	107.75	109	108.59	107.51	107.5	109.8	107.67	107.47	109.63	108.38	107.58	106.72	108.01	108.28	107.55	107.31	106.23	108.88	108.5	108.38	108.44	108.72	108.54	109.12	107.27	108.38	107.65	107.72	107.69	107.2	107.62	106.79	107.99	108.39	107.94	109.03
105.67	105.42	106.59	104.79	104.53	107.14	104.59	105.82	105.86	105.98	106.02	106.03	105.64	105.1	107.09	106.45	106.58	105.74	106.18	106.91	105.95	105.53	105.57	106.23	106.9	105.9	106.06	105.83	105.34	106.65	105.59	106.88	105.49	106.63	104.55	105.07	106.07	106.16	106.19	105.92	105.67	105.63	105.48	104.62	105.04	104.68	104.78	105.29	107.71	105.58
109.64	111.45	110.25	109.7	111.62	111.01	110.13	111	109.88	110.81	110.52	110.74	111.43	107.78	109.9	111.2	110.26	108.74	111	109.79	111.98	112.08	109.76	109.51	109.54	109.55	110	111.44	111.65	110.45	110.39	109.94	108.83	109.72	110.48	109.94	110.85	109.65	109.09	110.32	110.63	109.06	110.43	109.63	109.87	110.04	110.34	111.09	109.87	110.66
106.85	105.81	106.6	105.89	106.59	104.38	106.44	107.59	106.62	105.66	105.36	105.21	104.19	105.03	106.59	104.86	104.65	105.63	104.78	104.71	106.59	105.6	103.65	103.51	105.86	104.15	105.71	106.62	106.88	106.07	106.9	104.68	104.75	105.24	106.37	106	107.65	105.78	105.85	104.63	105.41	106.59	105.52	104.31	105.8	105.23	104.41	106.99	104.67	105.41
98.87	97.433	98.104	98.151	96.999	99.025	96.049	98.445	97.821	97.541	98.516	97.214	97.325	97.635	99.089	98.091	97.169	97.596	98.959	98.299	98.219	97.955	97.706	98.166	96.465	98.421	98.925	96.925	98.002	99.206	97.917	98.286	98.644	98.219	98.656	96.734	98.094	97.4	97.291	98.248	97.649	99.405	97.407	98.76	99.063	97.98	97.071	97.508	99.1	98.409
109.9	107.75	109.77	110.4	108.53	107.58	107.7	108.3	108.07	107.88	107.26	108.82	108.94	106.67	107.47	107.43	107.71	107.56	108.65	109.81	107.99	109.21	107.87	109.6	109.06	107.68	109.16	107.9	108.2	109.45	107.84	108.15	110.09	110.95	107.35	107.44	109.28	108.91	108.8	108.09	107.63	109.89	107.36	109	108.44	108.45	108.76	107.32	107.47	107.36
98.724	98.406	98.239	98.952	96.535	98.569	98.011	99.7	98.26	96.577	98.452	98.313	99.425	98.341	97.846	97.213	98.889	98.061	97.725	98.063	98.876	98.801	98.596	97.938	97.281	98.066	98.73	99.588	96.893	97.571	97.606	98.386	98.383	97.896	97.957	96.768	96.754	96.897	97.216	98.333	98.014	97.996	97.668	97.526	96.522	98.739	97.586	99.387	98.333	99.456
106.89	107.04	105.13	106.94	106.17	108.3	107	107.59	107.71	106.36	106.9	105.1	105.89	106.14	109.37	106.52	107.48	107.19	106.33	106.99	105.87	107.54	106.41	107.91	106.5	104.88	106.22	107.56	107.18	106.3	107.65	106.35	107.98	107.03	107.03	105.89	108.39	106.7	107.17	107.3	105.48	106.35	107.03	107.39	107.39	106.55	107.33	107.83	105.7	105.7
107.33	107.3	109.98	109.78	109.07	108.71	108.58	107.85	109.4	108.31	108.29	109.37	107.96	108.71	107.37	106.94	105.87	107.07	109.86	107.84	106.01	107.43	109.85	108.59	109.53	107.99	106.29	108.86	109.48	108.2	107.62	109.26	108.71	109.74	106.86	108.39	108.46	107.57	108.55	107.78	107.23	108.97	106.03	108.53	108.61	107.27	108.92	107.67	106.56	107.96
98.844	97.441	98.81	99.624	97.521	97.75	97.87	96.93	99.01	98.379	99.011	97.506	97.55	99.548	97.491	97.265	99.737	97.244	98.988	98.601	97.711	98.823	98.11	97.356	98.947	97.973	98.632	99.559	98.078	98.415	99.098	97.425	99.094	97.347	98.537	97.951	97.76	98.192	99.377	98.542	99.627	98.702	98.873	98.496	96.108	97.639	96.376	97.339	98.024	97.854
102.54	102.62	102.74	101.23	102.48	103.12	102.07	103.15	101.99	103.36	104.77	103.82	101.96	103.39	102.87	103.38	101.72	102.48	100.68	103.44	103.01	102.95	102.93	101.26	103.14	103.31	102.36	101.74	102.86	101.44	102.64	102.66	102.95	102.1	104.54	103.04	102.48	103.1	102.96	101.27	102.91	103.91	103.8	104.3	103.17	102.53	103.3	104.71	101.96	101.66
104.04	107.44	106.36	106.06	106.19	106.46	106.63	106.13	106.76	107.3	108.08	106.17	106.91	106.22	104.66	105.7	107.12	104.6	106.23	106.52	105.24	106.85	106.35	108	107.43	107.01	107.78	107.41	105.69	107	106.99	106.19	106.55	105.82	106.55	107.18	106.8	107.07	107.41	108.1	105.42	106.72	106.22	104.8	107.59	104.65	107.15	108.34	106	106.64
100.95	100.65	101.36	99.867	101.42	102.1	100.26	102.09	99.973	100.6	102.03	99.776	100.82	101.79	101.93	101.32	100.9	101.23	100.93	100.49	100.62	100.12	101.48	100.46	99.456	99.981	100.16	99.062	102.07	101.51	99.858	100.54	100.3	101.91	98.981	99.583	100.32	100.93	100.19	100.43	101.27	102.45	101.26	99.028	99.598	100.9	103.64	100.58	99.888	99.832
105.17	107.86	105.34	107.74	107.76	106.98	107.11	106.73	106.91	107.28	106.38	105.23	107.87	105.7	106.46	106.73	106.17	106.59	105.8	107.55	105.91	107.84	107.38	106.73	107.21	106.55	105.24	107.28	106.8	106.04	107.37	106.05	107.08	106.43	104.6	105.6	106.52	106.62	106.44	107.72	106.93	105.67	106.99	106.63	106.87	106.95	108.04	108.14	107.01	106.62
99.541	97.266	99.191	99.514	98.803	99.81	98.435	99.845	98.179	97.583	99.046	98.783	98.103	98.801	98.869	99.277	99.214	97.134	98.535	99.474	99.479	99.453	97.439	99.661	99.659	97.658	97.202	99.998	100.76	99.689	98.227	98.764	99.325	97.138	99.181	100.61	98.892	98.735	97.657	98.456	100.21	98.704	99.496	98.054	98.988	99.028	98.875	97.139	98.938	99.264
105.07	105.17	106	105.39	105.83	105.84	105.96	104.85	106.24	105.67	106.06	106.23	105.41	105.83	106.98	104.22	106.26	104.59	106.18	106.09	104.81	104.95	106.6	106.33	106.46	104.79	107.45	104.04	106.73	104.23	105.87	104.82	106.73	105.42	105.92	104.04	105.09	104.9	104.45	106.41	104.54	105.31	104.63	106.19	105.15	105.07	104.96	104.76	107.68	104.91
105.29	106.28	106.59	105.99	106.85	106.55	106.47	106.29	106.47	106.5	106.18	106.77	106.59	106.99	105.48	105.84	105.73	105.5	106.59	105.91	106.1	105.43	105.23	107.15	105.93	106.56	104.64	106.41	106.18	106.02	107.27	106.8	105.39	105.93	108.33	106.85	106.18	105.4	105.35	106	105.17	105.9	108.08	106.84	105.64	105.7	106.75	105.86	107.45	105.62
106.09	105.84	106.63	106.52	104.75	105.67	106.59	104.92	106.35	105.95	106.8	104.66	105.58	105.18	105.76	105.35	105.68	105.72	106.48	105.22	106.55	104.38	105.77	105.72	105.28	104.91	107.42	106.52	104.55	106.76	106.07	105.64	105.17	106.43	105.41	107.11	105.85	106.01	104.75	104.94	106.61	107.11	107.78	105.07	105.84	105.45	104.38	105.17	106.41	104.52
101.06	99.256	101.05	101.66	100.47	100.6	100.83	101.25	99.935	99.877	99.004	101.11	99.782	100.69	101.3	101.51	99.612	99.821	98.865	100.29	100.97	100.53	99.509	101.02	100.2	101.92	100.26	99.32	97.399	103.01	102.45	100.92	99.6	98.798	99.459	100.15	100.35	98.926	101.32	100.18	99.096	99.786	100.12	100.98	99.374	101.24	100.42	100.28	101.01	98.461
107.08	109.64	107.53	108.84	107.71	107.9	108.57	108.9	109.2	107.94	107.87	107.88	107.91	109.6	109.35	107.95	108.65	108.21	107.92	107.88	108.59	110.09	109.5	107.25	108.48	107.44	109.03	110.48	106.85	107.89	109.48	109.75	110.09	108.52	108.7	110.13	108.07	109.72	109.85	109.84	107.9	109.58	108.05	108.77	108.41	108.27	108.42	108.52	108.63	109.81
106.7	108.43	108.44	108.36	109.22	109.25	108.87	108.19	108.05	106.86	108.09	107.87	108.3	107.44	108.04	108.2	106.96	106.38	106.98	106.85	108.74	108.3	107.61	107.96	108.6	108.49	109.41	108.67	107.31	107.62	107.43	107.21	107.3	108.84	106.68	107.72	107.52	108.77	107.43	106.44	108.32	109.21	106.08	107.9	108.43	108.47	109.13	108	109.06	108.28
97.765	98.729	99.137	97.691	99.298	96.904	95.402	97.273	98.7	98.826	98.879	96.408	98.873	98.671	97.682	98.849	96.042	100.35	99.092	98.545	97.405	97.955	97.182	99.36	97.229	99.057	98.699	97.462	97.323	98.345	97.327	97.315	98.795	97.833	100.6	97.387	98.18	98.806	98.212	98.736	97.736	98.778	95.753	99.454	97.966	96.672	96.947	98.049	97.717	98.681
105.74	106.73	107.99	107.22	107.6	105.02	106.2	107.86	108.49	106.96	105.83	106.56	106.94	104.8	105.35	105.8	105.33	106.7	108.44	105.81	106.91	105.21	106.26	107.02	107.34	106.57	106.05	105.96	106.32	107.53	105.15	106.2	107.59	107.21	106.91	106.61	106.31	107.01	107.27	105.65	106.2	105.18	107.3	107.09	106.76	107.19	105.44	106.92	106.08	106.25
106.19	106.73	105.57	104.44	105.85	105.63	106.1	106.47	107.6	104.74	104.95	106.73	105.89	105.81	106.55	105.34	104.51	105.07	105.81	105.85	105.33	105.23	105.99	105.93	105.05	104.66	105.54	105.14	104.84	105.12	106.18	106.61	104.29	104.66	105.66	105.02	106.36	107.11	105.02	104.8	103.66	104.63	107.2	105.44	104.76	104.91	105.21	105.44	103.49	106.63
106.46	106.8	106.59	107.46	106.33	107.82	106.4	107.66	107.33	104.58	104.84	106.91	108.01	105.45	107.12	105.4	106.19	106.6	106.72	106.37	104.55	106.67	107.41	106.78	106.62	105.85	105.68	106.45	106.58	105.29	105.67	106.44	106.48	106.02	105.38	105.88	106.43	106.1	106.07	107.34	106.11	105.68	105.69	104.88	104.7	106.23	106.14	106.71	106.94	106.68
98.588	97.637	96.788	99.251	97.28	98.688	99.347	98.264	97.365	98.094	97.568	98.037	97.761	98.828	96.809	98.79	97.749	97.636	98.307	97.17	96.251	98.525	97.574	97.455	98.97	97.749	98.219	97.476	97.359	96.606	98.557	98.434	98.78	97.076	96.531	98.377	99.029	97.539	98.652	96.988	98.013	98.115	96.609	97.038	97.599	99.177	96.475	96.682	97.839	97.691
106.36	105.73	105.38	106.94	106.13	105.11	106.12	106.06	105.25	105	105.86	106.46	105.83	106.3	106.72	105.42	105.86	105.98	105.62	105.92	107.18	105.77	104.36	105.42	104.76	105.88	104.62	106.93	106.29	106.17	105.06	106.15	105.04	105.35	104.53	104.59	106.13	105.5	105.43	106.12	104.59	106.28	104.27	106.7	105.1	104.83	105.7	105.5	105.14	106.17
109.5	109.6	107.67	108.19	108.65	108.85	108.36	108.16	108.72	108.37	107.63	107.69	109.27	108.63	109.66	108.24	108.85	109.67	108.57	108.92	106.94	107.64	109.59	109.75	109.26	109.1	109.3	110.04	106.93	106.46	110.03	108.35	109.94	107.78	108.97	109.32	108.67	108.41	108.9	108.21	109.87	108.49	108.47	108.09	110.05	107.18	107.94	109.13	108.14	107.41
107.62	109.56	109.29	107.83	108.96	107.38	105.49	109.01	106.49	108.41	109.25	107.39	106.95	106.35	108.69	107.89	108.64	107.18	107.87	107.23	109.98	108.43	107.05	108.96	107.17	107.34	109.24	108.94	107.9	107.23	107.62	108.37	106.12	107.82	108.08	108.59	108.29	107.05	108.4	107.54	110.62	107.48	108.33	108.12	108.18	106.83	107.96	108.91	109.35	107.57
107.78	108.53	108.44	109.14	108.15	108.39	109.46	109.19	109.23	109.04	107.87	108.26	108.97	109.95	108.13	108.3	107.44	108.68	108.47	107.64	107.87	109.29	108.41	109.3	108.91	110.74	109.04	107.91	108.26	108.09	107.92	108.99	108.26	108.14	107.84	108.59	107.6	108.71	109.69	108.9	108.39	108.86	107.62	108.94	108.82	109.5	107.02	109.06	108.85	107.96
99.482	99.276	96.539	97.866	98.574	97.926	98.142	99.428	97.001	98.98	99.292	98.811	99.3	97.252	97.799	96.391	99.077	97.332	98.302	97.672	99.344	98.943	97.317	97.323	97.045	97.425	97.908	97.036	98.041	96.36	100.28	99.507	99.197	98.965	96.195	97.926	96.688	98.585	98.644	98.761	97.536	97.12	98.395	97.779	97.877	98.479	98.164	97.858	98.994	98.881
106.03	105.79	105.1	105.64	105.72	106.12	106.63	106.88	105.71	105.35	106.03	105.79	108.54	104.74	104.78	106.58	107.29	105.96	105.71	108.01	107.19	105.65	106.76	107.34	106.61	105.32	107.22	105.85	105.17	105.54	106.99	107.3	105.53	107.43	105.22	105.59	105.69	106.41	107.87	106.77	106.18	105.54	106.7	106.42	107.6	105.38	106.6	107.84	106.7	106.54
99.067	97.787	97.534	97.633	100.01	99.01	97.931	99.087	98.451	97.936	98.76	99.033	99.628	96.901	96.329	98.336	97.409	98.037	98.865	97.989	97.926	97.482	98.742	98.33	99.044	96.969	97.646	98.391	98.655	98.613	97.634	99.769	98.81	98.525	96.209	98.083	98.336	98.451	98.62	97.138	97.669	99.865	99.893	99.115	97.944	99.319	97.589	96.966	98.355	97.836
105.27	106.79	106.46	106.26	104.47	105.81	105.67	104.67	106.1	107.11	105.37	106.59	106.97	105.07	106.03	105.02	104.57	105.9	105.01	105.09	105.91	104.62	106.1	106.17	104.97	105.24	105.17	105.46	105.34	105.26	105.96	105.49	105.56	106.97	106.51	106.48	104.86	104.7	105.32	108	105.59	105.95	106.43	104.6	105.48	107.7	107.73	104.27	105.42	106.42
104.76	105.98	105.24	107.03	105.8	106.43	104.57	106.27	105.31	105.02	105.11	105.11	105.33	105.29	106.48	106.1	105.14	106.92	105.99	106.16	105.65	105.46	105.72	106.09	105.1	106.42	105.02	105.69	106.16	106.13	105.19	106.09	103.79	105.68	105.54	104.79	104.61	105.66	106.91	105.81	105.08	106.02	106.62	105.64	106.9	105.65	105.58	105.67	105.11	106.3
105.38	105.26	106.46	104.58	106.23	105.13	106.11	105.32	105.5	106.59	106.31	107.33	106.02	104.82	104.61	104.7	106.05	105.75	106.01	105.46	105.07	105.93	105.7	105.35	105.76	105.66	106.32	105	105.85	105.11	105.23	104.77	104.38	104.79	105.7	105.41	106.47	106.38	105.52	104.57	106.2	106.95	106.63	106.33	105.25	105.03	105.74	104.47	107.1	103.48
109.79	109.86	110.48	110.79	110.98	109.78	110.84	111.79	110.09	108.86	110.02	110.28	110.31	110.3	109.72	109.3	110.65	110.57	111.13	110.2	110.08	110.24	109.79	110.61	111.07	110.66	110.55	110.56	110.87	110.1	111.77	109.2	111.44	111.4	110.02	109.96	110.22	110.1	109.71	110.84	111.06	110.65	110.52	111.39	108.86	110.8	111.09	110.6	110.5	111.12
107.43	108.37	105.92	109.01	108	106.49	109.28	108.32	106.36	107.44	106.45	108.32	106.82	108.36	109.04	108.31	108.02	106.77	108.75	107.74	108.17	108.03	108.3	108.94	106.52	107.3	107.17	108.98	107.05	107.99	106.97	107.2	109.66	108.52	107.09	107.43	107.01	107.16	108.4	108.03	107.74	107.08	107.47	108.56	108.23	107.25	107.83	108.03	107.06	107.97
110.38	110.95	109.81	111.3	109.94	109.61	112.06	110.1	108.98	109.12	110.68	110.93	111.41	109.19	110.3	110.19	110.45	110.21	109.96	110.62	109.78	110.19	109.86	109.92	110.76	109.81	110.26	110.36	110.45	111.56	111.16	109.83	109.92	111.26	110.53	109.68	111.15	110.53	110.59	111.72	111.21	109.97	110.55	109.63	110.01	111.04	110.32	109.45	108.25	110.64
108.39	108.12	109.07	107.91	106.36	106.99	110.06	108.05	110	107.7	110.1	109.14	108.76	109.88	108.73	106.96	107.92	108.85	108.03	109.81	107.5	109.43	108.95	108.47	106.89	108.08	107.32	107.99	108.48	109.21	109.38	107.37	107.38	106.46	107.39	106.37	107.26	107.43	107.53	109.04	107.86	107.15	107.82	108.27	108.98	107.86	109.93	108.31	107.43	109.16
102.69	101.66	102.26	102.02	101.3	101.48	100.83	101.29	100.97	101.11	101.54	102.05	100.53	101.58	101.69	100.64	102.64	100.46	101.65	99.774	101.52	101.44	101.33	100.77	100.83	101.38	102.25	98.991	100.86	102.34	99.546	101.22	99.575	101.42	102.45	101.67	100.26	100.13	102.45	101.62	100.86	101.27	101.17	101.05	99.566	100.59	100.21	100.85	100.78	101.98
96.346	98.279	98.109	97.335	99.454	98.303	97.492	98.079	97.648	97.739	97.325	99.527	98.552	98.415	100.53	97.988	99.055	98.922	96.972	99.74	97.846	99.356	97.542	97.929	99.803	98.299	98.533	97.581	99.753	96.738	97.302	98.056	98.126	98.252	98.041	98.773	97.697	96.755	97.867	98.613	97.262	99.092	97.941	97.706	98.74	98.316	98.351	98.577	97.82	97.508
104.76	106.31	106.51	106.45	106.54	106.95	106.33	106.79	106.2	106.13	107.09	105.97	105.58	106.36	105.34	106.63	105.67	106.98	107.64	107.43	105.78	106.82	104.86	107.15	106.2	108.25	104.51	107.56	107.22	105.17	105.92	107.29	105.55	106.92	106.26	105.6	106.15	107.04	106.92	107.22	107.04	106.88	105.68	106.38	107.32	106.27	106.11	106.13	104.44	107.2
109.33	107.94	107.64	108.36	108.25	107.47	107.3	107.22	110.97	106.21	109.5	107.93	109.17	108.56	107.56	108.9	108.88	108.53	108	108.2	109.94	109.1	108.14	107.71	107.7	107.96	107.09	108.93	108.11	107.73	108.01	108.05	108.63	109.2	107.9	108.41	108.37	107.78	108.21	108.35	108.4	109.63	108.89	108.74	106.06	108.75	107.31	109.45	109.04	109.79
107.54	107.08	108.69	109.15	108.22	109.47	108.99	109.46	109.17	110.01	109.09	109.46	108.59	107.96	107.52	109.96	107.49	107.96	109.75	107.09	109.11	110.54	107.36	108.91	108.66	108.25	106.79	108.8	109.61	110.27	108.02	110.06	108.43	108.2	107.7	108.68	107.53	108.06	110.31	108.11	108.06	109.19	108.77	109.29	107.42	108.99	108.46	109.63	108.74	108.47
102.17	101.93	99.354	100.95	100.14	101.12	102.88	101.96	100.75	100.18	101.02	100.63	100.52	101.3	99.773	98.078	100.52	101.91	101.14	99.909	99.247	100.85	102.84	100.72	99.769	100.9	100.02	99.447	100.43	99.399	99.975	100.6	99.894	102.09	100.83	100.44	99.872	100.56	100.12	101.37	100.71	101.52	101.6	100.79	100.83	99.021	100.57	99.834	99.354	102.1
107.03	107.08	106.16	106.48	104.72	106.66	106.43	105.14	106.76	105.29	108.2	105.26	105.89	107	106.06	107.94	106.77	106.6	106.21	106.63	107.51	106.88	107.08	108.15	106.04	106.93	105.75	107.73	106.79	108.26	106.48	105.82	107.26	106	105.48	107.55	105.53	106.31	105.88	105.43	106.4	107.24	105.95	106.62	107.69	107.34	106.49	105.39	108.84	106.4
108.61	108.55	109.41	109.68	110.19	107.39	108.72	109.63	107.25	109.12	108.35	108.5	106.86	109.6	108.23	108.49	108.3	109.56	109.16	108.15	111.62	108.92	108.13	109.41	107.35	107.31	107.86	108.74	109.12	110.68	108.47	107.77	109	107.97	108.86	108.35	108.78	108.54	108.99	108.12	109.17	108	109.32	107.98	107.02	110.57	108.06	109.55	109.09	108.75
104.72	103.89	103.03	102.65	102.53	101.61	103.46	103.3	101.82	102.2	102.19	102.21	101.18	104.67	103.6	103.69	103.66	101.88	101.23	102.57	101.16	103.32	103.16	104.44	102.06	103.53	102.44	101.83	103.29	100.8	101.81	101.31	102.71	103.73	101.42	102.47	103.22	101.45	103.87	102.72	102.94	103.24	104.91	101.18	103.02	103.63	103.82	101.98	102.95	100.93
98.945	97.748	97.44	98.522	97.042	97.712	98.386	98.159	98.345	98.158	97.19	97.895	97.008	97.548	96.529	98.576	98.984	98.716	97.207	97.876	97.589	99.517	98.624	97.592	97.075	97.159	97.361	98.969	98.526	96.722	97.008	97.977	98.381	100.06	98.71	98.479	99.207	98.351	97.769	98.915	97.785	98.659	98.276	97.454	97.474	97.604	97.303	97.099	97.292	98.808
106.3	106.78	105.04	106.48	107.65	106.05	106.32	107.93	104.91	106.54	107.54	105.81	106.71	106.64	105.59	106.46	106.06	107.1	106.65	106.41	105.94	106.76	107.36	107.47	106.13	105.11	106.69	107.5	106.43	109.18	106.65	106.24	106.46	107.18	108.49	108.11	108.13	106.7	108.98	105.04	105.45	105.11	106.58	106.18	107.84	106.19	106.05	105.84	106.96	108.01
98.927	98.76	96.801	97.71	99.756	99.535	98.797	99.594	99.32	97.612	97.853	96.839	100.49	97.408	96.486	96.518	97.596	97.292	97.005	98.395	97.933	97.528	97.237	98.523	99.057	98.253	97.816	98.616	98.223	98.424	98.396	97.475	98.952	98.141	97.967	98.176	99.625	97.808	96.949	97.613	98.199	98.166	98.267	97.533	98.609	97.192	98.689	96.141	98.619	97.786
106.98	107.32	106.85	107.84	106.43	108.79	108.42	108.98	107.42	106.87	107.61	107.52	107.7	108.14	108.65	108.54	108.57	107.95	107.36	107.12	108.21	107.78	107.51	106.48	106.99	106.11	107.78	108.18	108.1	108.43	105.49	108.69	108.45	107.67	107.86	107.24	108.18	106.42	107.29	108.3	107.6	109.25	107.45	107.95	107.41	108.18	108.45	107	107.04	107.28
106.05	107.52	107.44	104.49	105.94	105.69	106.69	106.41	106.42	105.6	106.29	105.7	107.64	106.54	104.87	107.09	105.97	105.27	107.34	107.37	106.15	107.06	108.07	106.65	107.3	108.63	107.68	108.56	108.21	106.58	106.27	105.81	105.79	108.68	105.75	106.89	107.77	106.26	106.71	106.82	107.15	106.25	106.26	106.85	107.26	106.5	107.39	106.44	105.69	105.58
107.57	107.15	107.1	105.96	105.61	106.06	106.88	107.98	106.63	108.46	106.68	106.43	106.06	106.68	107.4	106.31	107.42	105.44	106.56	105.77	107.01	107.64	106.21	106.65	106.44	105.79	106.12	106.46	103.72	106.47	106.42	106.64	106.95	106.92	106.08	105.78	107.07	105.32	105.51	105.69	106.35	106.82	106.59	105.69	106.86	106.06	106.34	105.75	106.31	106.31
101.03	101.26	101.76	103.63	103.77	102.75	103.24	103.74	103.52	103.12	103.68	102.68	102.19	101.96	103.14	103	103.1	102.76	101.37	103.84	103.65	102.13	102.21	102.11	104.22	102.49	102.65	101.15	102.85	102.97	102.93	103.12	101.33	102.05	101.56	102.88	102.58	102.82	102.83	104.16	103.8	104.17	103.21	104.03	103.04	103.57	101.24	104.13	102.27	102.44
105.95	105.47	107.04	105.31	107.2	105.34	107.47	105.79	105.72	105.67	105.27	105.47	105.92	104.94	107.14	105.05	107.13	105.82	108.54	104.68	103.94	106.02	105.72	106.16	106.83	105.58	105.04	104.47	106.8	103.46	104.78	104.77	105.35	104.4	106.37	106.11	105.03	106.06	104.76	104.43	104.29	105.95	104.72	107.37	106.43	106.27	105.86	104.22	104.43	105.75
107.47	108.34	106.29	108.87	106.76	106.77	108.32	108.27	106.91	109.04	107.75	108.95	106.95	108.5	107.11	105.97	108.09	106.39	106.86	108.54	107.52	106.88	107.89	108.59	106.88	107.58	109.38	108.01	109.18	107.93	107.48	107.58	108.01	108.02	107.69	108.22	106.3	108.69	108.59	107.76	108.82	106.31	108.13	109.27	107.61	107.07	106.84	107.23	107.94	109.04
107.87	108.63	108.16	107.98	108.41	108.66	108.75	107.91	108.52	108.48	107.93	108.15	109.75	108.54	106.51	106.75	108.25	110.39	107.02	107.57	108.38	108.22	106.95	107.93	108.93	107.46	108.49	106.09	107.79	108.42	107.57	107.86	110.04	107.68	109.22	109.1	107.5	107.4	108.62	107.07	107.84	108.92	106.95	107.65	108.66	107.45	109.21	109.57	108.98	107.05
109.28	106.9	109.35	108.56	108.28	108.43	107.41	108.95	108.02	109.42	107.65	108.05	109.95	107.55	108.17	108.53	108.94	109.49	108.69	109.55	108.35	109.84	109.24	108.98	106.77	108.98	108.16	108.67	108.79	109.1	108.64	107.38	108.91	107.34	108.52	109.87	106.79	108.53	106.57	107.22	107.85	109.1	109.08	107.25	107.69	108.74	109.93	108.7	108.49	109.02
105.72	105.4	105.05	104.86	105.87	106.84	105.53	106.49	105.6	106.01	106.68	105.1	106.7	105.61	106.15	106.33	105.27	105.86	105.6	107.58	104.96	104.93	107.12	104.94	106.33	105.19	106.78	103.89	105.76	105.76	105.85	106.47	105.98	106.56	106.16	104.9	105.42	104.36	105.15	106.08	105.16	105.22	105.61	107.07	106.37	105.12	105.94	106.66	105.15	104.71
100.24	100.15	100.71	99.461	102.32	100.66	100.8	99.705	100.29	101.27	101.91	99.845	100.42	99.807	100.08	101.51	99.585	97.488	101.47	99.704	100.67	102.47	100.9	99.505	99.782	102.33	99.305	102.09	100.28	101.4	99.314	101.46	99.088	101.64	100.92	100.64	100.79	99.695	101.08	100.03	99.248	99.91	100.17	99.464	101.57	101.14	101.05	99.644	99.819	100.57
105.17	106.3	106.15	105.76	104.32	105.23	105.62	104.1	105.76	106.22	104.71	105.39	106.14	103.81	105.14	105.71	105.92	105.89	105.35	104.9	106.92	104.23	106.92	106.56	105.43	105.11	105.62	104.24	103.65	105.39	104.28	103.98	105.65	106	106.6	103.44	102.4	105.73	106.19	106.32	105.6	106.13	105.66	106.21	105.35	106.62	105.5	103.5	106.44	106.81
110.27	109.02	111.23	110.03	111.13	109.72	109.06	110.91	110.5	109.91	110.76	111.09	110.37	110.76	111.05	109.87	110.76	111.11	110.1	110.02	108.81	110	110.35	109.38	110.03	111.02	110.12	109.74	108.41	110.46	110.92	110.96	113.27	109.66	110.21	108.54	112.26	110.35	109.78	109.95	110.16	109.2	111.59	108.42	110.96	109.81	110.26	109.8	110.81	111.82
98.147	98.525	97.628	97.681	98.063	98.176	96.963	99.117	98.058	96.938	97.895	97.879	96.453	96.91	97.544	98.893	97.574	98.277	99.297	97.964	98.649	96.627	98.876	97.948	98.115	97.078	99.012	98.073	98.544	99.199	98.471	97.248	98.203	98.704	98.275	98.665	98.506	97.781	98.394	98.918	99.045	99.067	96.473	97.076	98.256	97.39	98.075	98.641	98.44	98.27
105.87	107.31	104.65	106.65	107.92	106.75	105.57	106.35	107.55	105.95	106.65	108.15	108.21	106.22	106.38	107.39	106.36	107.45	106.64	107.37	106.23	108.05	106.79	105.67	106.15	106.03	108.17	106.2	105.21	107.35	106.68	106.92	107.8	107.03	106.11	107.54	108.4	105.96	106.23	108.07	108.08	107.24	107.55	105.95	106.03	108.1	105.86	107.2	106.37	107.9
106.44	108.8	106.41	107.68	106.45	107.91	107.31	107.72	108.66	107.51	107.07	107.58	107.97	108.39	107.33	107.59	107.1	108.43	108.11	106.44	108.07	108.94	108.39	106.74	106.76	107.61	108.23	107.66	108.32	106.97	106.68	110.12	107.5	108.87	107.71	107.11	106.38	106.72	109.1	107.52	108.41	107	107.02	108.55	107.47	107.29	107.2	108.47	108.23	107.85
109.34	110.24	106.92	107.77	107.15	109.1	108.1	107.84	108.47	109.71	107.51	106.9	108.97	108.11	108.95	108.81	108.81	108.86	107.93	109.52	109.65	108.6	107.04	108.59	108.8	109.27	108.6	108.57	108.52	108.7	109.66	111.21	107.35	108.58	107.91	108.4	109.43	108.31	107.84	108.41	108.45	109.15	111.57	109.72	110.89	109.12	107.65	109.58	108.18	108.38
98.227	99.623	97.787	99.01	99.471	98.31	97.193	98.41	100.71	97.644	98.731	98.319	98.146	96.244	99.651	100.37	98.614	99.033	97.849	99.512	99.229	98.649	97.813	100.75	98.318	99.804	99.477	98.583	98.619	99.029	99.909	99.113	98.207	98.577	98.564	97.854	98.882	98.658	97.821	100.52	99.247	98.247	99.77	98.194	99.284	98.297	99.286	98.83	98.22	98.71
108.16	108.44	108.72	108.01	108.88	108.34	109.15	108.3	108.81	109.17	108.49	109.32	109.54	109.28	108.68	108.25	108.42	109.19	108.98	108.22	109.78	107.48	107.07	106.4	107.29	107.41	108.97	110.17	108.72	108.56	108.41	107.75	109.03	108.35	108.21	107.39	107.5	107.99	108.43	108.49	108.53	109.13	107.27	108.79	108.15	107.39	108.59	107.88	107.55	109.16
107.35	105.87	106.86	105.05	106.27	106.1	108.05	106.26	107.27	106.52	107.34	105.86	106.29	106.6	105.94	105.85	106.22	106.11	106.55	105.19	107.78	106.01	104.98	104.97	107.48	104.58	105.84	105.55	105.8	106.19	106.8	108.85	106.76	105.32	108.03	107.1	107.02	107.94	106.29	106.24	106.36	108.23	107.61	106.29	107.04	107.67	105.58	106.13	106.48	106.35
96.972	98.358	98.765	97.445	96.618	98.218	97.857	98.674	98.455	96.77	98.766	99.257	98.651	98.076	98.377	98.155	96.993	98.163	97.099	99.393	98.995	98.275	97.828	98.459	98.808	98.891	99.342	97.286	98.085	98.269	97.53	99.871	97.035	97.561	98.123	97.712	97.82	98.6	98.178	98.497	99.25	99.177	97.691	98.444	97.21	97.55	98.298	98.766	97.287	98.062
103.04	102.17	103.78	103.54	103.13	102.34	103.46	101.73	103.05	103.59	101.94	102.13	102.99	103.58	103.29	102.82	102.5	101.32	103.17	102.89	102.25	103.88	102.34	104.59	103.41	100.97	102.76	102.05	103.74	102.66	101.7	101.91	100.84	104.2	103.22	103.39	101.61	103.39	103.21	102.34	103.38	101.91	103.89	104.23	101.92	102.08	102.96	102.38	103.14	101.72
110.05	109.57	109.2	108.59	111.16	109.95	111.98	110.41	110.74	111.46	111.76	110.19	109.22	109.05	109.73	110.28	110.24	110.12	111.73	111.21	110.96	109.24	109.46	111.16	109.9	109.7	111.27	110.06	110.95	109.15	110.44	110.18	109.85	110.84	110.7	110.58	110.36	111.37	111.78	110.54	109.91	110.92	108.43	110.86	110.32	110.05	109.6	110.63	110.2	111.86
101.2	99.978	101.13	100.42	99.977	99.671	101.02	100.98	100.79	100.37	101.34	99.682	98.858	99.587	100.66	100.38	99.281	102.45	100.82	98.482	100.9	100.38	101.13	99.886	101.39	100.95	101.54	101.43	100.91	100.41	101.47	101.34	101.17	100.67	100.89	100.98	100.43	100.84	102.83	100.4	99.199	101.41	100.36	99.867	99.421	101.08	99.274	102.12	100.43	101.63
107.64	108.09	108.72	109.14	108.84	107.2	106.6	107.32	107.3	108.28	107.98	108.19	108.45	106.17	107.78	110.1	108.5	108.03	108.84	109.84	107.81	108.58	108.4	108.69	108.63	108.89	107.2	108.32	108.13	107.99	110.54	105.16	106.91	108.08	108.68	107.71	107.9	108.83	107.95	108.2	108.44	109.99	108.46	107.56	109.38	109	107.61	107.19	108.2	109.57
105.28	104.32	107.22	105.94	105.05	104.71	106.35	105.23	105.37	106.5	106.69	105.58	106.57	105.73	104.68	106.33	105.79	105.05	105.84	105.98	104.74	106.34	105.18	105.51	104.77	105.08	105.3	105.18	106.38	104.78	106.23	105.83	105.5	106.25	105.78	104.31	106.62	105.89	105.67	105.19	105.48	105.23	106.04	106.08	104.02	106.19	105.93	105.39	106.05	106.34
108.41	105.69	107.86	107.35	108.2	106.83	106.92	108.67	107.41	107.46	107.14	108.95	108.33	109.68	109.18	106.87	107.76	107.99	109.75	107.67	108.82	109.98	108.37	107.18	109.31	108.09	107.91	108.75	108.42	108.77	109.38	107.18	107.47	106.83	107.94	107.43	108.8	108.43	107.85	108.55	107.52	107.74	107.93	107.51	108.79	108.74	108.4	108.76	107.36	108.04
100.53	101.58	99.267	100.58	102.25	101.25	102.19	100.76	99.908	100.15	100.68	100.78	98.02	100.94	99.923	100.3	99.311	100.14	100.59	100.73	100.93	101.08	101.52	100.26	99.799	101.84	100.5	99.92	100.3	100.15	101.95	101	101.26	100.65	100.8	101.15	101.46	101.56	98.983	99.771	100.23	101.56	101.88	101.23	102.29	100.12	100.91	100.12	102.16	100.84
106.85	104.31	106.07	103.62	105.15	105.92	106.54	105.7	107.18	106.84	106.26	107	106.3	106.79	104.81	104.21	106.26	105.51	104.08	106.58	104.26	105.88	105.85	105.87	105.06	105.9	105.76	105.96	106.27	104.94	105.78	105.3	105.78	106.19	105.83	104.75	104.66	106.11	105.85	105.08	105.9	104.89	104.99	105.38	103.37	106.72	106.68	105.69	106.92	105.83
105.73	104.94	104.56	105.22	105.82	105.87	106.41	106.76	106.5	105.84	106.11	105.78	106.64	104.67	105.87	106.55	106.73	105.46	105.05	107.24	103.37	104.07	106.08	106.46	106.01	102.66	104.62	105.94	105.14	106.84	105.08	105.89	104.53	105.98	105.56	105.94	106.5	105.83	104.12	104.12	105.21	104.66	103.26	106.32	106.08	105.5	104.59	105.72	106.28	104.15
108.71	107.21	106.99	109.31	108.05	108.45	108.47	108.22	108.32	108.35	107.47	108.18	107.66	108.06	108.94	108.14	109.82	107.18	108.49	109.09	107.04	106.26	109.83	108.11	108.98	109.45	108.46	106.71	107.04	107.18	108.01	109.37	108.6	109.26	108.13	107.17	107.35	107.36	109.44	108.29	107.85	107.73	107.02	108.54	108.4	108.87	108.29	109.94	106.75	107.69
99.007	98.39	98.678	98.409	98.163	97.06	97.485	99.172	98.982	97.125	97.359	99.057	100.04	96.668	98.678	98.166	98.435	97.483	98.058	98.363	98.405	98.502	98.124	97.068	99.323	97.714	99.111	98.505	97.692	97.526	98.982	98.303	97.523	96.97	98.052	98.056	98.19	99.902	98.247	97.381	97.111	96.61	98.032	97.625	99.82	98.849	98.124	98.222	97.897	99.073
99.784	98.21	97.922	98.685	98.336	98.928	100.24	98.778	99.539	98.779	99.108	98.528	99.632	98.465	98.446	98.23	98.823	98.449	98.964	98.007	98.318	99.142	98.537	97.692	98.096	100.23	99.518	99.227	100.89	98.945	98.3	100.14	98.282	99.875	98.457	98.449	99.449	99.722	98.026	98.044	99.134	98.669	99.47	99.002	99.327	97.668	99.01	100.23	96.498	98.628
108.41	109.82	106.85	107.67	108.12	106.69	108.22	107.04	108.13	106.34	108.1	106.62	107.07	109.68	107.72	106.13	107.28	107.66	107.49	106.77	106.28	107.62	108.8	108.26	107.58	108.96	108.82	107.17	106.41	106.99	108.64	108.03	109.02	107.91	108.61	108.81	108.56	108.01	107.38	107.6	107.88	108.64	108.58	107.21	108.71	106.48	108.14	108.51	107.62	107.22
106.63	105.38	104.28	104.22	105.99	106.13	104.85	104.46	105.14	106.05	106.57	104.51	106.01	106.2	106.58	104.59	107.07	105.15	106.09	105.66	106.59	105.45	106.02	106.65	105.88	106.51	105.03	105.45	107.26	105.55	105.24	105.63	105.9	106.16	106.87	105.42	105.71	104.45	106.73	103.72	107.2	103.93	106.05	104.75	104.28	106.44	105.33	104.1	107.15	105.03
98.993	100.16	98.766	98.695	99.017	97.379	98.035	98.925	98.481	99.254	99.673	98.808	98.896	98.942	98.253	99.182	98.428	98.685	99.005	98.938	98.066	99.018	99.467	99.226	97.873	99.161	98.341	98.68	99.179	98.58	98.629	98.672	98.593	98.782	99.736	97.84	98.295	99.523	97.967	98.472	96.81	95.551	99.75	99.733	98.861	98.222	99.168	99.657	100.17	99.106
109.12	109.81	106.91	107.29	106.83	107.09	107.61	108.37	109.82	107.63	108.16	108.25	106.32	108.64	108.67	108.68	108.41	109.23	109.24	108.07	107.92	108.12	109.01	110.42	108.35	108.31	109.71	108.8	107.94	110.36	108.65	108	109.74	109.4	109.88	108.98	107.61	109.25	107.66	107.91	109.72	108.4	108.99	108.16	108.82	108.24	108.3	108.67	109.53	109.11
109.73	108.3	108.9	110.94	108.15	107.66	108.99	109.15	109.28	108.5	107.33	106.48	107.97	108.95	108.71	109.25	108.09	110.25	108	107.61	109.5	108.52	108.55	106.99	107.55	108.18	108.74	106.73	108.53	109.48	108.92	107.88	108.15	107.85	107.29	107.45	108.72	106.56	108.52	109.26	107.18	108.93	109.22	108.28	107.3	108.2	108.6	108.71	107.07	110
105.49	105.79	104.19	106.64	105.69	104.73	106.96	105.4	106.14	106.14	104.49	107.95	105.55	106.02	106.47	105.14	105.14	105.72	105.49	105.33	104.1	104.98	105.39	106.98	103.23	106.27	106.55	106.36	106.27	105.31	105.19	106.07	105.76	105.8	106.09	105.88	104.1	105.39	104.97	105.4	105.19	105.94	104.93	105.72	104.51	105.66	106.62	103.14	106.59	104.25
108.56	107.13	108.96	108.56	107.76	108.95	107.16	107.79	107.49	108.77	107.13	107.81	107.06	108.58	108.09	107.88	107.08	109.01	108.78	107.57	107.61	108.92	107.59	107.47	107.26	108.12	108.22	108.16	109.32	107.35	107.68	109.08	108.83	108.02	108.1	107.84	108.87	109.05	108.07	107.52	109.7	108.6	107.89	108.89	109.06	109.68	108.25	107.85	106.44	108.4
106.06	108.32	109.38	109.93	109.48	107.63	109.57	107.8	109	109.63	109.27	109.52	109.52	108.39	108.81	109.54	107.17	107.38	107.17	110.04	109.48	109.36	107.51	108.42	107.99	107.26	107.65	106.23	108.19	109.75	108.44	108.93	107.67	108.05	109.15	108.63	108.84	108.26	109.22	108.4	108.13	109.57	108.09	108.05	107.63	108.77	109.12	108.22	108.58	109.34
107.21	104.94	105.97	106.7	104.6	105.07	104.14	103.38	104.86	102.07	105.64	105.85	105.74	106.57	104.16	105.81	104.31	104.7	104.75	106.06	106.18	104.94	105.8	105.39	105.86	105.82	105.08	105.13	106.08	105.41	105.57	104.94	105.38	106.57	103.67	105.13	103.46	104.14	104.77	105.28	106.45	103.88	104.56	106.11	105.96	105.23	106.65	104.22	105.72	106.1
106.72	107.55	107.6	108.29	107.28	108.27	109.09	110.05	106.66	108.69	107.35	108.37	107.46	108.18	108.14	109.55	106.72	107.89	107.58	109.97	107.51	107.14	107.92	107.62	106.91	107.83	107.8	109.49	107.37	106.48	108.27	106.86	107.47	107.12	106.58	108.52	107.41	109.11	105.98	106.84	110.07	108.07	108.35	109.83	107.61	108.11	107.36	109.78	107.87	108.11
105.07	105.33	107.21	106.72	106.65	106.67	107.83	106.93	106.31	105.43	106.65	106.63	105.83	106.22	106.37	107.38	105.73	106.71	105.31	106.08	107.04	105.58	106.16	105.54	106.69	107.73	107.42	106.76	107.2	105.79	105.79	106.84	107.06	106.25	107.63	106.72	107.71	106.7	105.73	107.08	107.25	105.68	104.16	105.92	105.64	105.9	104.85	106.28	105.71	106.3
107.83	107.57	107.98	108.1	109.41	107.26	105.19	106.98	108.4	107.87	108.39	106.36	108.95	108.72	109.02	109.14	107.69	107.54	107.77	108.09	108.34	106.63	108.04	107.52	107.67	107.54	108.74	109.05	107.64	108.8	108.32	107.14	107.81	108.22	106.23	108.49	107.67	109.88	107.58	107.07	107.9	105.78	107.09	107.88	108.62	107.75	106.62	107.74	107.2	108.61
99.757	100.93	100.22	99.907	99.923	98.764	100.06	97.933	100.74	100.55	100.12	100.23	98.831	100.24	100.88	99.298	99.144	101.74	98.461	101.31	99.826	99.252	101.14	99.755	100.86	101.55	99.901	101.45	97.481	99.989	100.65	100.39	99.747	99.612	101.95	99.127	99.047	100.25	98.806	101.16	99.856	99.602	99.355	100.55	99.136	99.732	98.456	100.5	99.523	99.986
106.49	106.54	106.6	107.65	104.86	105.75	107.09	105.34	105.36	105.98	106.65	106.92	107.01	105.98	107.06	105.47	105.91	105.87	106.6	107.42	107.64	106.42	105.44	106.1	107.19	105.78	106.72	106.71	107.28	106.33	105.99	107.28	106.77	106.88	105.33	106.21	106.9	106.2	107.42	106.85	106.8	106.47	108.46	107.03	105.7	106.58	106.47	106.95	107	106.35
100.02	101.37	101.55	101.73	102.28	99.994	101.3	101.35	102.32	99.678	100.72	100.76	99.993	101.71	100.7	97.721	101.26	99.94	101.47	101.79	101.37	100.28	101.32	101.46	101.64	100.73	101.3	100.93	101.07	101.23	100.77	100.55	99.689	101.71	101.08	101.08	99.524	102.44	102.46	100.97	101.55	100.64	100.81	100.14	100.75	102.15	100.55	101.56	99.84	99.45
105.32	108.06	105.61	105.47	105	105.6	105.66	106.66	104.98	106.38	104.91	105.23	104.69	105.97	106.02	104.65	105.94	104.2	104.49	106.17	104.1	107.78	106.22	104.67	105.59	104.1	106.55	105.87	104.54	106.23	107.02	104.46	106.77	105.46	105.7	105.61	106.64	104.66	105.63	106.4	105.07	106.38	105.87	108.02	107.09	104.62	105.32	105.48	105.42	106.86
98.905	98.864	98.42	98.47	99.26	100.05	97.354	98.893	99.07	99.279	98.022	97.898	99.33	98.437	99.755	98.699	96.395	97.84	97.775	97.527	99.702	99.147	99.162	99.283	99.426	98.73	99.561	98.777	99.71	98.115	98.536	99.311	99.695	99.509	97.283	98.831	99.141	100.17	99.814	98.483	99.132	98.61	100.03	99.429	97.766	98.427	98.81	100.44	97.54	98.194
106.09	105.08	105.6	106.08	105.54	106.26	106.78	106.34	106.17	106.44	104.44	104.89	104.85	105.29	105.99	105.45	106.09	105.83	105.22	105.6	104.8	105.94	104.8	105.22	106.42	105.73	105.21	104.91	104.45	104.23	105.07	106.37	105.41	104.97	104.77	104.64	104.55	106.57	105.15	104.8	105.89	103.62	106.43	106.62	104.95	106.84	105.57	107.44	105.11	104.57
110.52	110.88	110.81	111.25	108.76	110.17	110.68	108.54	109.64	111.8	111.5	109.64	111.21	109.58	112.09	110.64	111.09	110.27	111.87	109.82	110.26	110.34	110.33	109.74	109.7	109.4	109.61	109.53	109.7	110.43	109.25	110.14	110.62	110.9	109.14	110.44	111.74	111.62	109.77	110.88	108.73	109.63	110.27	111.12	111.62	109.99	112.06	109.43	110.96	109.86
105.21	106.25	105.93	107.24	105.74	104.65	104.61	105.17	105.86	106.83	107.48	105.41	106.76	103.23	104.98	106.33	104.39	105.41	106	106.2	103.61	106.26	107.3	105.71	107.05	106.17	105.08	105.09	105.14	104.56	105.76	105.73	104.98	106.03	106.53	106.19	105.81	106.22	105.27	104.85	105.54	106.38	106.01	104.44	105.21	106.75	105.89	106.12	107.84	105.6
106.97	107.35	107.26	105.66	106.51	107.43	105.61	106.71	106.91	107.12	106.11	105.48	106.15	105.03	106.49	105.2	107.89	107.64	105.74	107.29	104.63	107.56	106.48	105.92	107.89	107.49	105.65	106	105.81	106.82	107.35	105.74	106.2	107.08	105.95	105.39	106.65	106.38	105.9	107.28	106.42	106.3	107.02	106.29	107.26	106.13	105.13	106.62	106.21	105.66
105.54	107.15	106.91	105.79	106.5	106.14	107.01	105.95	107.22	106.48	106.63	104.46	106.66	105.36	107.29	108.02	106.44	104.68	106.2	106.73	105.92	105.11	106.59	107.68	108.15	106.83	107.86	105.13	105.73	107.9	108.22	106.33	106.33	105.28	106.44	105.24	106.5	107.53	106.79	105.62	106.52	106.85	107.05	107.08	106.08	107.99	106.7	106.61	104.74	106.95
106.91	109.21	108.66	107.21	108.62	107.88	108.07	108.5	107.58	107.05	108.53	107.41	108.29	109.09	109.38	109.16	109.29	109.58	108.27	107.63	107.21	107.81	108.84	108.8	109.03	108.41	106.99	107.66	108.2	107.68	108.97	108.46	108.68	108.63	107.56	108.33	108.43	108.17	108.09	107.76	108.2	108.31	108	107.7	108.45	110.09	109.88	107.66	108.95	108.73
105.97	106.28	106.25	107.25	106.11	104.77	105.15	104.7	106.52	107.18	106.14	104.83	105.85	106.61	106.21	104.89	104.85	104.5	106.07	106.91	105.36	106.49	106.1	104.83	105.73	105.19	106.84	106.32	106.58	104.11	105.89	107.19	106.67	102.79	106.14	106	106.71	106.34	104.64	105.99	105.66	104.7	104.99	104.9	106.52	104.48	108.25	104.4	106.11	104.18
99.884	100.78	101.07	102.31	100.89	101.42	100.93	100.26	101.56	100.94	100.25	100	99.853	99.148	99.538	100.65	102.26	99.925	99.92	100.33	99.828	100.72	99.743	99.713	101.38	100.36	99.185	100.57	101.77	99.755	100.08	100.91	100.96	99.482	100.4	100.59	99.841	100.66	98.643	101.2	99.288	99.684	101.36	99.702	99.541	102.53	101.71	100.21	98.654	100.82
106.01	105.13	106.32	106.34	106.21	108.98	106.56	105.51	105.74	108.57	106.47	107.04	107.66	106.19	106.71	106.35	106.96	106.23	107.64	105.78	106.47	107.75	107.03	106.91	106.26	106.56	106.64	106.28	106.76	105.49	107.26	106.19	105.84	108.74	105.97	106.29	106.98	107.2	109.1	106.29	104.39	106.5	105.89	106.67	105.69	106.11	105.81	106.89	106.98	104.42
106.87	106.93	107.01	106.66	107.09	107.17	105.92	107.87	107.5	106.84	108.39	107.64	106.8	105.63	104.67	106.9	106.32	106.02	106.71	107.67	106.15	106.23	106.88	106.75	106.52	107.16	107.49	105.76	106.38	107.32	108.48	107.71	107.45	105.98	108.52	106.79	106.05	106.74	105.97	107.11	107.64	105.55	106.68	107.32	107.22	107.21	105.91	106.27	107.37	105.55
106.37	105.03	104.97	106.6	106.05	105.27	105.7	105.72	106.1	104.69	106.25	104.15	105.27	106.05	105.04	105.86	105.79	105.93	106.04	105.42	104.22	106.3	107.39	107.1	104.4	105.87	104.04	106.53	104.56	106.25	104.36	106.46	105.2	105.64	105.75	106.03	105.4	104.84	106.89	105.51	106.02	105.16	105.71	106.07	104.85	105.65	105.8	105.13	104.73	106.11
107.23	107.14	109.17	108.49	109.33	107.77	109.17	109.67	108.22	108.57	108.08	107.43	107.72	108.28	107.9	109.2	108.9	107.63	108.01	109.33	108.16	108.58	110.31	107.15	108.25	108.45	108.14	108.71	106.94	108.48	108.75	109.68	108.09	107.85	107.36	109.6	107.88	109.57	106.05	107.1	107.73	107.03	109.12	109.23	108.3	106.87	108.75	106.2	107.08	108.17
107.1	104.99	105.76	104.67	106.04	105.83	105.55	104.75	105.97	105.65	105.46	106.12	105	105.8	105.84	106.49	107.13	105.46	107.63	105.23	105.92	105.79	105.93	104.42	106.12	106.27	104.41	106.15	105.34	104.87	105.81	104.83	106.32	106.67	104.59	106.6	105.32	106.32	106.59	105.03	105.27	104.96	105.49	106.08	106.89	104.94	105.71	106.3	105.31	104.69
108.83	109.17	107.71	108.01	109.03	107.71	108.8	109.5	107.86	108.13	109.18	108.36	109.09	110.56	106.8	109.5	109.15	107.98	108.9	107.74	109.03	109.52	108.09	108.31	109.56	106.98	108.56	109.49	109.98	106.84	107.88	108.7	108.62	108.95	106.98	105.59	108.99	109.88	108.94	108.54	108.86	109.04	108.77	108.21	108.61	107.31	108.06	108.52	108.4	108.47
107.42	107.62	106.54	108.24	108.41	108.47	107.4	106.64	107.38	107.41	109.18	107.7	107.24	107.56	108.97	107.03	106.36	106.38	108.9	107.89	107.81	106.61	107.89	108.41	107.49	109	108.41	107.09	106.92	108.23	108.43	107.08	108.01	107.55	108.63	107.84	108.57	108.98	108.05	108.37	107	108.12	107.91	107.39	106.23	108.71	108.42	107.15	107.13	107.52
107.36	107.56	108.97	107.7	108.58	109.09	106.7	107.65	108.79	108.66	107.74	108.62	107.87	107.37	107.64	108.38	108.65	109.48	109.59	109.51	109.17	107.49	107.57	108.57	108.31	108.87	108.48	108	108.88	109.23	107.7	108.15	108.3	109.42	108.94	109.15	109.61	107.77	108.2	108.67	108.65	107.8	108.08	108.25	108.01	108.9	109.42	106.46	108.31	109.3
106.64	105.68	103.54	106.87	107.48	107.41	106.65	107.38	105.83	106.48	106.28	106.78	106.04	106.68	107.02	106.48	105.47	107.37	105.66	107.12	107.23	105.62	106.91	107.7	106.41	106.4	105.43	106.35	105.5	106.88	105.63	104.99	105.77	107.78	106.69	105.57	106.46	106.2	107.87	107.63	107.33	105.54	106.3	107.1	106	106.26	106.44	106.31	105.72	106.42
99.018	99.95	100.49	101.35	97.943	99.634	100.89	98.959	100.47	100.03	101.12	99.555	100.91	99.784	98.948	101.24	100.6	99.982	99.68	100.76	99.59	100.89	99.683	97.954	101.58	101.59	100.08	100.97	99.639	100.5	100.95	99.899	100.79	100.37	101.29	99.883	100.27	100.63	101.13	99.228	99.385	100.67	100.67	101.19	100.16	100.46	100.83	101.71	101.7	98.8
107.27	109.19	108.51	108.99	109.87	109.34	108.58	107.8	107.77	108.18	107.94	107.66	108.41	107.13	109.56	109.69	108.95	106.84	108.94	108.04	107.86	108.64	108.02	109.61	110	107.81	108.17	110.11	109.76	108.96	108.2	109.1	108.06	109.25	108.65	107.11	109.23	109.41	107.9	107.49	110.11	110.28	109.05	107.72	109.4	108.77	107.17	108	107.26	109.58
97.219	99.123	98.024	98.068	98.52	97.836	98.505	99.091	97.589	98.572	100.15	97.307	96.946	98.372	97.958	98.226	97.959	97.196	98.464	99.366	98.517	98.249	97.272	98.339	98.249	97.718	98.84	97.08	97.616	99.08	99.4	98.357	97.756	100.02	97.342	99.008	97.341	97.52	96.963	98.764	97.675	97.123	97.579	96.907	96.868	98.877	96.687	98.809	100.42	98.375
105.42	105.65	106.53	105.46	107.53	106.52	105.45	107.31	105.14	106.08	105.1	105.2	106.77	105.98	104.55	107.76	105.68	106.95	107.44	105.79	106.62	107.83	106	105.83	107.86	107.26	105.35	105.94	106.87	106.37	108.66	106.51	105.58	106.73	105.88	106.66	106.83	105.68	105.99	105.37	106.72	106.86	108.88	104.97	106.85	106.38	106.52	105.55	107.49	104.29
105.6	106.19	105.33	106.02	106.35	104.96	105.18	105.74	105.39	106.42	106.69	104.49	105.84	106.6	104.69	107	106.05	106.32	105.96	104.7	106.66	105.99	104.7	107.77	106.41	105.26	105.85	106.03	104.69	105.14	106.06	104.24	105.71	104.79	105.04	107.04	105.29	104.47	106.14	105.38	103.93	104.79	105.12	105.78	106.55	104.34	105.37	105.98	103.63	106.34
108	108.16	109.06	108.29	108.04	106.94	108.17	108.33	108.33	108.71	108.96	109.25	108.8	108.76	107.75	107.87	108.53	108.88	108.65	108.04	109.17	108.67	108.68	107.01	108.84	108.46	109.07	107.36	106.94	105.48	109.65	108.83	108.23	107.53	108.58	106.42	108.5	110.5	108.58	109.39	108.08	106.46	108.82	108.7	105.65	108.26	108.01	107.15	107.16	108.49
105.94	105.47	107.13	106.55	106.29	105.88	104.89	105.7	104.64	107.31	105.58	105.99	104.64	104.48	105.34	106.68	105.55	105.66	103.36	107.03	105.26	106.03	104.75	106.67	106.34	105.55	104.83	105.84	106.27	104.75	104.52	104.89	106.92	102.9	105.34	106.49	106.19	105.24	105.43	105.04	104.67	104.25	105.13	105.6	105.84	106.54	104.88	105.89	107.65	107.39
107.42	107.6	109.2	106.28	106.81	105.8	105.65	106.58	106.55	106.55	105.34	108.02	106.23	105.83	105.74	106.24	105.99	106.29	105.43	105.17	107.04	106.24	106.81	106.94	107.64	106.81	105.42	106.59	105.49	106.71	105.49	106.78	105.68	106.16	107.29	106.23	105.38	106.51	105.95	105.66	107.33	107.14	106.25	106.22	104.4	105.24	107.03	106.48	105.91	106.11
108.43	109.69	108.65	108.93	107.51	109.04	108.93	108.85	108.06	109.66	108.3	107.32	107.95	108.73	108.42	109.36	108.67	107.81	108.27	109.03	108.73	108.36	108.44	107.14	109.27	107.91	107.24	108.18	110.03	109.22	107.62	108.71	108.12	108.75	107.67	108.32	108.6	109.05	107.6	108.35	107.85	108.28	109.8	108.67	109.75	110	107.96	107.87	106.61	108.05
105.74	108.95	106.01	106.41	105.29	106.81	104.42	107.89	107.92	106.04	106.67	107.05	105.77	106.3	106.13	105.28	107.11	107.18	108.22	106.72	107.1	107.01	107.46	108.09	106.08	105	105.64	106.26	107.31	105.19	107.1	107.38	106.53	108.51	106.58	106.2	106.38	105.89	107.02	105.91	106.51	106.28	106.63	106.25	105.6	104.4	107.51	107.06	106.35	106.13
99.002	98.017	97.804	98.516	98.485	97.799	98.251	98.302	97.702	99.155	97.459	97.555	97.879	98.335	98.61	97.958	98.581	98.412	97.042	98.472	96.958	98.498	97.864	96.265	96.956	97.668	96.302	97.558	98.003	97.394	97.641	99.217	97.321	97.823	97.249	97.793	97.008	97.461	98.288	97.473	99.612	97.05	98.1	97.466	98.903	97.205	97.815	97.972	97.889	97.279
106.09	105.1	104.79	104.27	105.65	104.6	106.3	106.04	106.72	105.16	106.81	105.43	104.86	105.05	107.15	105.61	104.52	106.01	106.45	103.76	105.01	106.46	107.09	106.66	105.06	105.65	106.62	105.63	104.82	105.45	105.33	103.82	104.74	105.96	105.8	105.48	105.86	104.93	104.35	105.57	103.51	106.44	105.31	104.8	105.52	105.53	105.9	107.68	104.66	105.01
96.638	98.519	100.18	99.106	99.024	98.661	99.094	97.429	98.395	97.889	99.859	97.86	97.919	97.725	98.695	98.998	97.626	98.535	98.993	98.823	100.67	99.459	98.413	99.041	97.157	97.415	99.945	96.908	99.489	98.576	98.212	99.657	97.892	98.81	97.956	99.316	96.755	99.163	98.633	99.535	99.349	98.872	99.839	98.756	98.182	98.815	100.3	98.67	100.32	99.059
101.23	100.65	100.76	101.81	101.13	100.81	101.73	99.261	100.35	101.44	101.7	100.02	99.496	100.5	101.81	99.663	100.99	101.24	100.85	103.07	101.43	101.97	100.69	101.25	101.51	102.03	101.4	100.14	100.25	101.54	100.48	101.55	101.43	100.99	98.532	101.97	101.65	100.58	100.01	100.5	101.25	101.67	100.99	101.57	101.73	101.76	99.157	99.421	101.48	102.36
105.25	106.02	105.86	104.08	105.82	105.59	104.21	104.24	105.62	105.69	105.69	106.15	105.17	104.65	106.35	106.04	104.62	105.9	105.89	105.91	105.83	105.77	106.84	104.24	105.6	105.37	105.57	105.99	104.41	105.57	106.15	105.57	105.01	107.46	105.76	106.06	107.05	104.25	104.61	103.63	105.44	107.42	104.58	104.03	105.11	104.47	103.85	106.17	106.7	105.26
104.06	107.3	105.98	106.12	104.61	104.96	105.39	107.63	106.15	103.85	105.03	104.82	106.57	106.49	105.72	107.04	105.12	105.69	105.47	105.49	105.39	105.95	105.2	105.78	106.16	105.22	104.04	107.72	107.38	104	106.53	105.64	106.11	106.05	105.75	105.21	106.07	106.84	105.98	104.24	105.51	104.96	105.25	104.55	105.21	105.86	106.38	106.45	105.26	105.5
106.62	110.99	108.85	108.68	108.72	108.72	109.64	108.27	108.32	111.16	106.56	108.96	109.24	107.22	108.86	108.59	109.35	108.63	108.35	108.04	108.45	108.99	108.93	107.03	108.47	108.68	109.57	109.12	109.17	107.04	108.76	109.18	106.68	110.09	108.24	108.02	107.64	107.31	107.04	108.97	107.89	108.99	108.82	108.08	107.96	107.76	108.58	108.46	107.59	108.63
108.5	107.8	107.49	108.4	109.17	107.98	107.06	109.2	107.31	107.97	108.14	108.72	108.89	108.32	107.63	108.9	107.86	109.44	107.76	109.33	109.71	108.78	110.35	106.26	108.69	108.05	108.42	108.41	108.66	107.9	108.89	108.84	110.36	110	109.96	107.36	107.93	108.04	107.4	107.51	107.76	107.86	108.58	108.8	109.85	107.54	107.66	108.31	109.36	109.15
101.05	101.2	102.11	100.6	100.25	101.26	101.03	99.434	102.55	101.17	102.05	100.27	101.42	100.49	100.36	101.38	100.18	100.87	100.5	99.913	100.29	102.48	100.02	102.57	100.02	102.12	100.44	99.384	101.04	100.79	100.59	99.521	98.86	102.36	99.311	99.911	100.63	99.266	102.18	99.736	101.98	99.018	100.28	101.24	100.97	99.776	101.47	101.25	100.89	101.3
97.6	99.424	98.174	99.112	96.975	96.597	97.879	97.364	96.827	97.466	97.987	98.524	97.021	97.483	99.113	97.853	95.554	97.438	98.493	99.25	97.717	98.304	98.255	98.559	99.12	98.126	98.471	97.349	97.81	98.74	98.062	99.313	97.376	99.457	98.091	98.384	98.366	97.947	97.311	99.602	98.128	100.2	97.347	96.678	97.764	98.555	98.134	97.947	99.586	97.073
99.571	99.342	98.444	97.538	96.447	98.878	98.356	98.432	96.993	98.539	96.977	98.61	96.889	97.764	96.56	98.147	98.741	97.651	97.139	96.895	98.077	97.42	98.023	97.684	97.72	97.939	97.793	97.893	98.147	99.356	97.386	97.467	99.217	97.694	98.424	98.531	96.914	97.753	97.143	97.95	99.86	99.049	98.151	97.394	97.411	97.295	97.951	96.986	97.607	98.923
106.04	105.65	106.72	106.53	105.56	104.71	106.98	105.42	105.41	104.96	105	105.37	103.82	106.19	106.27	105.92	105.88	103.67	106.47	105.02	106.14	105.55	106.58	107.79	106.2	107.8	105.39	103.85	106.69	105.28	106.96	104.57	106.63	107.03	105.68	107.27	106.49	105.15	104.96	105.28	106.25	107.04	105.81	104.35	105.09	105.04	106.16	103.91	106.16	106.24
108.88	107.48	109.1	107.93	107.53	107.81	108.15	108.17	106.9	107.89	107.53	107.42	109.26	106.82	105.92	107.8	108.03	107.29	105.88	107.06	106.95	107.49	107.66	107.61	109.5	107.07	106.5	108.67	107.92	107.27	108.97	108.37	106.35	109.31	108.41	109.5	107.01	107.99	106.83	108.45	108.71	108.44	107.77	106.47	108.14	110.07	107.28	106.56	108.8	107.52
108.9	109.97	109.91	109.82	110.99	110.3	110.97	109.3	111.25	111.15	111.29	110.15	111.35	110.2	111.25	110.66	109.05	108.41	110.75	110.33	109.86	109.35	109.08	111.48	112.16	110.8	111.02	108.71	110.48	110.3	110.84	112.06	110.1	110.7	111	108.78	110.55	111.21	109.51	110.64	109.44	109.87	109.64	110.11	110.32	109.79	109.94	110.41	109.83	109.83
105.45	105.27	106.07	105.17	106.27	105.87	106.79	105.68	104.12	105.16	106.56	105.95	105.66	107.02	104.77	105.81	106.5	105.04	105.35	104.89	105.21	104.28	105.29	105.55	105.38	105.18	105.12	105.9	106.04	105.93	106.5	104.9	106.34	105.15	105.67	106.56	106.21	104.06	104.79	104.96	105.77	105.02	104.67	106.63	105.92	105.41	105.9	105.74	105.52	105.82
101.1	99.988	98.748	98.633	100.92	101.37	100.05	99.771	99.965	98.744	99.346	101.41	100.16	99.38	101.12	100.64	101.58	101.2	100.09	100.07	100.1	100.16	100.85	101.3	100.59	99.702	100.58	100.47	99.57	101.12	100.04	100.25	99.758	100.19	99.967	100.48	101.15	100.18	100.18	99.863	98.929	100.58	100.65	101.14	98.046	99.9	100.85	100.62	99.854	100.88
107.89	106.22	106.97	106.91	106.23	106.03	107.36	105.5	105.35	105.43	106.65	105.14	106.62	107.18	105.04	106.6	106.01	106.6	106.89	107.74	106.74	104.5	104.55	107.57	107.36	107.84	106.11	107.1	106.22	108.02	106.57	105.82	106.38	106.08	107.78	107.08	106.2	108.13	106.02	107.09	106.23	105.85	107.56	106.39	105.69	107.16	106.32	108.42	105.15	107.21
106.24	106.14	105.9	104.62	105.78	104.84	105.62	105.47	106.13	105.23	106.42	104.63	105.35	104.97	105.84	105.62	106.64	104.51	105.06	104.7	105.79	103.92	107.16	104.81	105.93	105.66	104.6	105.14	106.42	104.96	106.09	104.67	106.83	105.89	104.82	103.69	104.03	105.6	105.54	104.5	106.66	106.61	105.8	103.45	104.3	105.8	105.01	104.63	106.52	105.27
99.012	99.125	99.367	100.27	97.832	97.971	98.681	98.751	99.084	98.987	98.624	98.013	99.389	98.874	99.97	98.002	99.419	98.351	98.626	98.151	98.836	99.904	98.297	98.001	99.398	99.779	97.778	97.275	98.007	98.736	100.83	99.353	99.254	100.85	99.315	99.656	98.342	98.734	100.09	98.05	97.496	98.111	97.816	99.913	99	97.028	99.237	98.931	97.852	97.507
99.491	98.52	98.384	97.367	98.961	98.457	99.203	98.107	98.743	98.888	98.053	98.575	99.186	98.625	99.346	97.733	98.734	98.781	99.287	99.873	98.784	99.076	99.779	96.565	98.92	97.81	99.274	98.398	98.682	97.737	98.48	98.974	99.625	98.134	99.179	97.016	99.056	99.683	98.869	99.149	98.644	98.281	98.382	99.065	97.511	96.953	97.964	99.525	97.651	99.078
104.52	105.45	105.47	106	105.7	106.86	105.3	104.7	104.67	107.19	104.9	106.16	106.92	105.76	105.82	106.42	106.32	106.25	106.69	105.74	104.28	103.93	105.03	105.83	105.56	106.26	106.52	105.53	107.4	106.49	104.66	106.14	106.96	106.07	105.23	105.92	105.24	105.89	105.15	104.17	105.24	105.91	104.69	105.65	105.99	106.15	105.56	106.76	103.76	106.23
[truncated: 850 more rows]
[truncated: 150 more columns]
