# Supplementary material for: Genetic dissection of main and epistatic effects of QTL based on augmented triple test cross design
Source: PLoS One. 2017 Dec 14;12(12):e0189054. doi: 10.1371/journal.pone.0189054 (PMC5730204; doi:10.1371/journal.pone.0189054)
Supplement: S10 Supporting Information — (ZIP) [file pone.0189054.s010.zip › z6_2000_0.8_5.csv]

103.41	105.73	106.09	105.73	107.83	104.89	105.9	106.71	107.26	106.38	107.57	106.14	106.04	105.66	104.37	103.95	102.63	104.83	106.3	106.25	106.09	107.12	107.18	104.09	106.57	103.76	105.16	104.87	106.34	103.97	107.16	108.32	107.42	106.17	107.19	104.7	105.45	107.24	105.41	106.66	106.39	105	103.97	107.15	105.3	106.71	104.2	103.58	104.14	105.33
109.65	108.62	106.02	108.04	106.68	107.27	109.23	108.13	109.2	106.95	107.59	109.11	108.05	107.1	107.53	110.68	110.08	108.62	109.21	108.19	108.02	106.48	109.23	108.41	106.29	106.53	107.98	107.63	108.92	106.5	110.21	108.65	109.81	108.87	108.33	109.16	107.67	108.08	107.3	107.47	106.69	109.45	110.67	105.6	106.49	108.48	108.93	107.24	109.04	108.8
110.85	108.93	111.61	109.9	108.83	110.96	109.93	112.8	111.33	110.64	108.47	110.01	110.27	111.1	111.36	110.09	111.69	108.81	109.64	110.41	109.2	111.41	110.47	107.55	112.81	108.55	108.27	111.36	110.24	109.17	109.4	110.96	110.77	110.1	110.87	110.4	109.86	112.51	109.3	111.62	107.27	110.97	110.83	109.42	112.03	109.74	110.15	112.41	112.73	110.33
101.49	102.63	101.12	101.78	100.47	99.379	103.23	103.15	99.635	100.31	100.77	100.64	100.71	100.94	99.684	101.23	101.61	100.48	101.27	102.19	99.028	99.997	99.047	101.75	99.861	103.08	101.19	97.833	99.002	99.875	100.83	100.49	99.057	100.93	102.08	100.51	100.58	101.04	103.31	99.089	101.06	99.856	101.23	103.91	99.514	101.91	103.36	103.03	102.54	103.16
109.36	107.61	106.2	107.36	106.77	109.3	106.95	108.95	109.75	108.12	109.18	107.74	107.36	109.07	108.02	107.5	110.63	110.59	105.82	108.25	109.17	109.48	106.48	106.77	106.37	105.69	108	108.26	108.99	108.39	107.8	107.03	108.22	107.02	109.7	107.67	109.57	107.11	108.65	111.11	107.21	107.9	107.12	108.19	108.64	107.06	108.49	109.62	108.88	111.12
106.28	108.38	107.34	106.27	106.02	103.78	105.22	105.04	105.59	104.37	108.76	105.92	108.18	106.07	102.49	105.48	106.47	107.86	106.04	103.45	106.82	103.4	108.11	106.17	105.5	106.79	105.95	105.06	104.68	109.78	106.16	105.85	108.48	105.69	105.91	106.17	106.37	105.7	106.9	107.27	106.84	104.1	106.65	106.3	106.84	107.4	106.29	109.07	106.46	105.89
103.33	106.93	105.18	103.94	106.96	104.76	107.25	102.82	106.6	106.37	106.15	104.77	105.93	106.89	105.84	104.6	104.22	106.21	105.59	107.11	104.55	105.74	105.3	105.53	105.58	106.3	107.78	106.69	105.72	105.82	105.75	103.98	103.44	105.87	104.6	107.52	104.38	102.29	104.95	104.76	104.22	106.91	105.93	103.7	105.85	106.13	107.1	106.39	105.83	106.32
105.57	103.87	108.34	107.93	107.13	108.35	106.05	104.85	106.57	107.18	107.67	105.58	104.1	109.46	107.27	107.63	104.58	106.09	107.93	105.69	106.13	104.14	105.78	106.62	107.5	106.21	105.62	105.49	106.15	107.6	106.94	105.11	106.7	106.98	106.81	107.72	106.37	107.01	106.43	108.83	109.05	104.73	107.88	107.3	105.28	108.16	106.49	106.18	105.22	107.51
107.88	109.7	109.67	111.92	109.17	107.69	107.89	109.86	107.45	106.41	107.62	107.5	109.36	105.95	108.04	106.71	106.57	109.29	108.38	109.49	108.56	109.51	107.07	106.33	108.13	106.57	109.69	108.59	107.94	107.13	108.01	108.85	106.75	106.71	110.95	107.9	107.46	109.97	107.26	110.36	107.95	107.48	109.13	107.6	108.74	110.29	106.46	106.72	107.47	109.56
106.58	106.46	107.18	105.61	105.65	106.68	106.23	107.18	105.98	106.83	106.82	107.42	107.47	106.09	105.32	108.91	105.07	104.88	108.11	106.55	106.44	106.75	105.79	105.77	103.97	105.43	106.33	106.62	107.27	106.74	106.62	107.77	107.49	107.04	107.39	104.94	104.66	107.14	105.86	107.93	106.73	105.76	106.9	106.79	103.88	105.17	104.91	106.98	107.6	107.69
106.72	105.91	106.47	106.78	103.72	105.32	107.33	107.43	105.94	105.56	105.39	107.7	105.71	105.18	104.35	107.37	104.59	104.74	106.83	103.29	107.56	106.28	105.96	106	104.87	105.74	104.45	106.12	105.78	105.63	107.56	106.32	106.06	105.27	106.56	105.11	106.91	106.96	105.32	104.31	107.53	105.58	106.39	105.32	103.92	105.19	105.86	105.6	107.82	105.98
106.66	106.03	107.11	106.1	105.81	106.73	105.47	104.27	107.75	105.11	103.59	106.4	105.82	104.7	105.41	103.67	109.62	103.91	107.73	106.27	107.81	108.32	105.65	107.74	108.76	104.68	107.39	105.6	104.89	107.19	103.79	107.23	108.82	107.23	108.8	106.09	106.73	105.84	106.6	107.39	106.14	104.86	107.03	107.84	105.52	109.24	107.38	107.38	106.5	108.17
106.12	105.4	104.63	105.41	105.29	106.66	105.92	107.53	106.5	105.23	105.6	105.75	104.63	107.47	106.22	104.73	104.51	106.57	105.1	105.07	104.37	107.79	105.05	105.21	105.11	106.92	105.24	106.92	107.79	106.18	103.36	104.82	105.66	106.3	105.5	106.98	105.25	106.43	107.89	105.14	105.15	106.36	106.29	106.24	105.48	104.64	105.24	104.48	106.38	106.02
105.01	108.56	105.52	106.16	107.06	107.71	107.4	105.24	105.35	108.56	110.03	107.28	107.78	107.25	106.17	105.54	104.26	106.77	106.31	107.16	106.51	107.47	106.75	106.6	106.9	107.29	107.14	107.28	107.89	107.33	105.4	109.24	105.24	107.54	107.71	106.52	109.4	106.94	105.82	106.11	106.31	104.13	107.95	106.49	107.73	107.85	107.58	107.45	106.6	109.72
98.701	97.908	98.308	96.63	97.322	98.105	97.469	98.688	99.835	98.756	100.58	99.892	98.606	97.201	96.977	99.589	96.775	95.462	98.346	99.773	100.06	100.75	98.088	97.023	101.77	96.694	97.265	95.975	99.52	98.859	97.647	100.11	98.039	98.035	97.992	97.474	97.883	98.201	96.948	96.357	99.244	98.45	97.738	97.396	100.3	96.563	97.057	100.76	96.973	97.654
108.39	106.13	108.79	104.36	106.93	105.41	107.61	104.7	106.5	107.3	106.18	104.89	104.88	107.85	107.38	105.34	104.4	108.51	106.77	107.05	107.35	106.29	107.26	105.33	105.66	107.28	107.13	107.9	107.46	105.98	106.8	108.22	103.96	104.2	107.55	106.85	107.67	106.46	106.73	106.26	105.46	107.74	106.6	104.17	107.69	107.38	108	106.15	106.92	107.26
108.18	105.45	104.03	107.43	106.89	105.31	103.64	105.39	103.63	106.61	106.32	107.05	105.76	105.42	107.16	103.27	105.57	105.36	107.33	105.81	106.32	104.35	105.91	106.19	107.05	105.2	105.39	104.72	107.18	105.79	104.2	104.39	106.89	107.72	107.47	106.7	105.65	105.42	105.15	107.4	104.06	103.87	105	103.9	106.87	105.82	104.69	107.3	106.19	106.97
97.94	97.215	102.07	98.362	98.922	98.119	97.743	97.07	96.549	97.866	97.733	97.188	99.028	97.374	97.753	97.917	98.007	96.564	96.388	96.885	96.963	96.68	97.426	98.203	97.473	99.165	97.046	97.387	98.398	98.109	98.908	97.922	96.448	97.542	97.269	98.919	99.988	98.494	95.288	98.331	96.866	99.352	98.496	99.499	97.992	96.447	96.833	98.371	99.227	96.451
105.64	105.91	107.83	104.81	106.32	104.03	108.55	106.54	109.17	106.73	105.96	107.48	104.96	105.15	106.47	106.56	107.26	105.4	105.56	106.29	103.31	108.06	107.51	106.58	107.49	105.68	106.61	110	106.79	105.7	105.9	103.33	107.5	106.11	106.29	105.58	106.27	106.84	106.96	106.63	105.33	105.87	104.23	104.86	104.81	104.6	107.57	107	107.35	107.39
100.74	103.69	102.2	100.1	99.607	100.66	99.172	98.326	102.83	100.87	102.46	102.92	99.946	102.51	99.745	100.99	100.39	102.86	102.16	99.412	100.92	99.317	97.966	100.84	100.84	98.98	100.77	99.923	101.47	100.31	103.16	101.96	100.06	98.854	100.72	100.39	100.63	102.67	98.048	99.681	101.03	100.1	101.25	101.99	101.13	102.03	99.315	101.07	100.6	101.35
103.09	105.43	104.93	106.21	105.69	106.01	105.18	107.03	105.73	108.16	105.99	107.35	103.35	107.14	103.94	105.47	105.22	106.06	104.77	106.82	107.7	106.53	105.86	106.04	105.76	106.67	104.78	104.73	104.67	108.35	103	105.32	105.65	105.64	104.87	104.43	105.01	106.23	103.44	105.78	104.24	106.8	106.25	104.26	105.98	105.8	103.77	106.32	105.7	104.87
106.65	104.8	105.92	103.31	107.51	103.8	106.12	105.97	104.86	105.91	104.67	107.59	104.55	105.74	106.79	106.91	105.7	104.03	105.34	105.31	105.14	106.11	107.11	104.43	106.72	104.8	105.92	106.43	102.55	104.27	105.23	104.36	104.82	105.95	105.64	105.72	104.82	105.64	105.82	104.05	104.93	107.07	103.73	105.01	105	105.46	105.57	105.04	106.07	104.94
105.96	108.5	109.22	104.62	106.13	108.24	108.92	108.28	109.19	109.24	108.06	105.7	109.09	107.74	107.59	108.75	109.15	107.96	106.14	107.03	109.41	110.18	107.72	107.99	107.28	108.07	107.83	107.69	108.34	106.04	107.89	105.58	108.23	108.99	111.1	107.28	107.64	107.02	107.89	106.56	107.49	109.03	109.02	106.73	108.18	109.15	107.25	110.22	107.93	105.88
107.65	104.63	105.48	105.97	105.3	105.04	107.64	105.67	105.56	105.54	102.83	106.12	107.81	107.81	108.1	106.41	105.16	104.34	104.78	104.92	106.7	106.27	106.82	104.27	106.81	104.32	106.3	107.26	105.45	105.26	107.45	106.28	104.7	106.33	103.85	106.02	105.8	105.3	106.72	106.33	106.04	103.76	104.41	103.35	105.1	104.1	105.43	104.4	106.84	103.88
105.52	107.25	105.65	105.26	104.31	105.86	105.28	105.04	104.35	106.71	104.81	105.32	104.61	105.55	104.65	107.11	105.69	104.07	104.54	104.92	104.59	103.73	105.91	105.99	105.73	107.49	107.33	105.81	104.94	105.75	104.42	106.6	105.2	104.63	106.7	106.56	105.72	106.36	106.2	104.53	107.35	106.76	105.94	105.71	105.88	107.43	105.63	103.78	105.51	105.72
101.26	100.18	101.15	98.735	98.981	100.36	100.15	99.775	100.89	103.44	101.91	101.31	100.86	100.82	101.31	101.4	101.12	101.6	98.993	100.05	98.671	100.2	99.324	102.22	99.946	99.512	99.878	100.79	101.6	99.909	101.58	101.19	98.248	99.836	100.08	100.45	101.03	99.984	99.56	100.15	101.35	100.86	100.2	99.869	100.48	100.16	101.58	100.05	99.88	102.74
105	106.06	103.82	105.95	105.62	104.89	107.66	105.79	106.02	104.96	105.43	106.59	104.88	106.5	104.71	103.26	105.22	103.75	106.19	106.21	100.96	106.45	105.26	106.71	105.67	105.23	106.36	106.83	105.51	106.01	105.32	104.63	105.58	106.03	105.72	104.09	107.2	105.14	103.68	104.81	106.31	105.51	105.08	106.19	105.33	102.86	103.54	104.32	103.55	105.89
110.49	108.16	108.39	108.09	107.43	108.95	109.47	110.17	107.43	107.81	108.46	107.85	109.34	108.59	109.17	109.53	107.86	109.94	107.88	107.67	108.02	108.8	108.4	107.25	107.18	108.14	108.06	107.34	109.67	108.14	107.56	107.66	107.19	107.49	107.05	108.06	107.18	109.01	110.37	107.7	107.46	106.48	107.32	109.55	109.22	106.09	108.99	109.12	110.16	107.66
105.69	105.23	104.37	107.41	106.14	105.65	104.84	104.71	104.38	107.13	104.15	107.06	104.45	104.53	106.23	109.47	106.26	103.62	107.81	105.28	104.55	105.59	104.15	104.43	104.62	105.51	102.71	106.39	104.07	105.29	105.6	104.42	105.7	104.55	105.09	105.52	104.57	105.2	107.01	107.65	105.18	105.68	105.11	105.14	106.27	106.36	104.77	105.1	104.66	107.39
108.6	106.6	107.74	109.78	108.4	108.81	110.66	108.69	108.84	109	109.43	106.89	106.18	109.09	107.74	108.91	107.35	108.55	108.98	109.07	108.2	107.03	107.22	109.24	108.33	108.2	109.64	106.26	107.29	108.78	109.35	108.08	107.2	106.18	109.34	107.66	107.67	108.05	106.95	110.66	109.74	108.44	108.9	108.07	107.87	106.93	105.74	108.14	108.03	109.93
108.18	106.16	105.86	108.78	107.45	107.87	108.36	105.97	106.2	106.55	106.05	106.11	104.9	107.19	105.05	106.89	106.97	105	107.39	106.52	106.81	107.18	106.77	106.7	108.99	106.66	108.77	109.14	105.98	106.3	106.56	105.61	107.02	105.77	105.6	104.89	105.8	107.19	105.19	107.55	106.77	105.17	109.29	106.59	104.57	107.97	105.71	106.69	107.8	105.74
106.12	103.77	104.87	107.58	104.55	107.09	105.73	104.48	107.36	105.96	104.83	106.74	105.76	106.36	107.33	103.64	107.37	106.19	106.21	106.63	104.62	106.42	105.99	104.23	104.61	105.35	106.78	106	104.44	106.72	106.01	106.8	105.15	106.81	106.9	104.39	104.57	104.72	105.52	105.15	105.78	104.55	106.44	103.78	104.2	105.29	104.94	106.28	106.93	106.75
99.757	100.08	99.831	100.64	101.26	100.17	102.11	101.09	102.37	98.974	101	99.23	101.82	103.7	100.12	103.33	101.93	100.74	100.33	103.73	100.39	99.542	102.75	100.4	97.277	100.34	101.83	101.19	101.32	100.79	99.248	100.23	105.94	100.4	101.91	104.22	100.02	100.04	100.65	100.57	101.22	101.07	100.74	99.836	101	102.72	101.03	99.305	98.757	101.76
110.55	108.48	108.86	109.92	109.68	108.03	109.76	106.99	110.11	104.62	108.48	109.3	110.28	108.46	109.73	108.58	109.11	108.61	108.09	109.03	108.02	108.54	108.8	110.29	109.84	109.43	109.55	107.23	110.03	108.29	106.37	109.51	107.76	108.12	108.49	107.83	110.82	108.71	108.92	110.45	108.99	109.89	108.34	108.89	108.19	107.74	107.47	106.95	110.61	108.8
105.2	104.75	105.21	106.11	106.81	107.06	107.24	106.01	104.24	105.49	104.07	107.13	106.62	107.37	102.12	107.92	106.45	105.23	105.03	105.15	104.26	105.51	106.9	106.59	104.93	106.49	105.94	106.47	104.39	104.61	103.1	106.52	105.16	107.22	105.16	102.94	104.26	105.79	105.61	106.66	103.81	105.99	105.87	104.21	104.9	104.28	106.6	105.4	104.79	103.88
106.95	107.69	108.71	109.12	109.96	107.93	108	108.52	111.26	109.48	108.58	105.85	108.76	106.62	109.68	105.49	106.29	108.1	107.35	109.04	105.37	109.46	109.31	110.3	106.42	107.12	108.66	106.83	107.77	108.04	110.52	106.92	107.22	108.16	104.88	109.71	108.84	109.94	109.74	107.05	108.32	106.5	107.39	108.17	110	108.31	109.01	108.15	109.81	107.11
107	105.56	107.9	107.12	106	105	105.29	104.96	105.81	105.37	104.53	105.73	104.38	104.35	106.33	105.31	105.66	106.01	105.5	105.37	106.36	104.88	105.15	104.26	107.78	103.44	104.02	106.02	106.77	105.97	106.69	106.96	107.13	106.01	106.92	103.56	103.12	104.26	104.13	104.07	106.1	106.28	103.69	105.75	105.06	105.22	106.61	105.31	106.24	106.01
106.66	107.76	105.08	107.37	104.77	105.54	106.98	106.33	103.71	104.71	106.03	106.26	106.19	105.35	106.45	106	106.51	106.58	105.79	105.86	104.84	106.68	107.13	105.12	106.89	104.68	106.17	102.78	103.67	105.84	105.6	104.99	105.61	105.49	105.09	107.49	105.82	103.91	105.55	105.41	105.96	105.7	104.59	105.32	105.56	104.74	105.28	106.02	106.39	106.05
107.97	104.8	106.34	107.48	106.65	105.99	106.36	106.25	107.86	108.24	106.23	108.06	107.42	107.22	107.2	106.49	106.98	106.3	107.37	106.94	105.97	106.32	106.81	106.41	106.9	108.24	107.96	107.99	105.75	107.84	106.02	106.94	108.45	106.36	107.3	108.29	106.17	104.29	103.49	108.63	105.17	106.73	106.2	108.04	107.36	105.5	104.53	107.94	106.94	107.82
105.53	107.6	107.63	105.82	107.76	108.32	105	104.91	105.93	103.81	106.36	105.74	107	105.85	108.61	106.73	106.31	107.59	107.3	108.33	107.05	107.9	104.99	108.46	106.66	106.51	106.05	106.94	107.72	109	107.43	106.93	106.49	106.13	107.03	106.73	106.66	107.41	106.69	106.38	108.08	108.24	106.19	108.54	107.16	106.47	106.35	108.24	106.46	107.01
107.2	106.1	105.87	105.68	104.71	106.42	105.9	106.91	106.7	107.07	105.66	106.2	106.81	105.82	106.56	106.2	105.68	107.74	106.3	104.75	106.16	105.98	105.01	107.74	106.59	107.23	106.35	106.89	107.17	106.56	105.23	109.67	107.27	105.63	106.08	105.94	105.29	106.5	106.22	107.83	105.41	106.56	104.6	107.09	106.92	105.68	106.75	107.3	107.07	108.17
101.92	106.05	106.38	106.31	104.89	104.54	106.14	107.09	105.41	105.79	106.72	104.67	107.08	104.31	106.5	104.49	104.69	106.82	106.29	107.49	105	103.66	104.37	103.93	106.35	103.06	104.69	105.26	106.58	107.44	104.9	107.48	105.21	103.43	105.68	107.33	104.63	105.79	106.99	107.12	104.54	102.32	108	104.19	104.49	108.96	107.7	106.3	105.89	105.38
106.59	105.97	107.86	109.27	108.36	109.91	108.14	107.75	109.07	107.9	108.13	105.5	106.98	107.84	108.16	106.63	107.45	106.81	108.46	107.59	107.25	106.78	107.59	108.23	108.52	108.11	108.39	106.46	109.3	107.83	107.88	107.36	106.23	107.42	107.88	108.23	107.89	108.52	109.04	105.16	107.49	108.69	108.05	108.4	109.25	107.97	108.28	107.95	108.85	106.01
108.6	107.53	109.24	105.82	107.55	111.31	107.56	107.99	108.42	106.7	109.67	109.27	108.21	108.79	106.83	105.63	109.41	107.83	107.53	109.95	107.06	107.46	108.4	108.95	107.63	107.18	109.02	106.27	108.69	109.12	108.34	108.87	107.85	111.61	108.91	106.87	110.55	106.1	109.93	107.11	109.1	106.73	111.31	109.36	108.63	107.86	108.13	108.51	107.27	106.14
99.819	101.79	100.76	101.88	101.05	98.848	100.6	101.1	101.15	101.06	100.52	100.61	99.963	99.922	99.742	99.441	100.43	99.501	101.43	100.82	99.258	100.05	98.983	99.669	99.501	101.73	99.181	99.968	98.458	99.985	100.69	100.83	101.14	98.964	101.21	100.58	98.733	100	99.063	99.902	99.684	98.151	101.75	99.862	100.51	99.465	102.94	99.79	99.994	99.448
108.02	107.88	107.65	108.87	107.14	108.36	107.79	108.23	107.32	109.54	107.85	109.09	109.89	107.28	108.35	107.37	110.95	108.67	108.08	107.48	109.47	107.71	106.64	109.36	110.4	109.7	107.04	108.39	108.15	110.14	108.01	108.58	108.86	107.45	108.49	107.89	108.39	108.04	109.76	105.97	107.97	103.54	108.37	110.06	108.36	107.06	108.64	108.74	110.48	108.71
110.53	112.78	109.9	109.9	109.27	109.65	111.38	110.33	111.48	111.41	110.35	109.63	110.77	108.81	111.16	110.88	111.7	112.23	110.76	108.87	109.29	108.2	109.49	111.6	109.76	111.38	111.64	111.35	108.38	108.91	110.74	109.61	110.33	109.36	111.71	110.72	111.38	110.21	111.12	109.99	111.63	109.06	111.29	108.73	108.41	111.62	109.73	108.47	111.34	111.05
108.75	107.16	108.38	108.23	108	109.89	108.48	105.11	106.55	107.67	107.59	107.9	109.38	107.98	107.12	104.74	106.85	106.7	107.56	106.61	109.06	107.45	108.02	108.96	107.13	106.35	106.74	106.77	108.76	109.6	107.56	106.98	105.75	109.02	107.33	106.55	106.8	107.07	108.1	107.81	107.72	107.31	107.94	107.51	108.6	108.68	106.84	109.13	106.7	108.76
109.38	109.37	108.76	106.71	107.37	109.12	104.48	106.69	108.89	105.34	107.51	108.23	106.46	108.26	108.59	107.26	109.8	109.98	108.87	106.75	108.49	106.96	108.01	109.82	108.27	107.83	106.26	107.42	107.76	109.04	108.29	109.64	108.55	106.79	108.76	108.44	106.55	109.22	109.18	107.54	108.19	108.21	107.38	106.3	105.03	107.23	108.04	107.12	108.34	107.44
108.43	106.54	106.61	108.45	107.07	110.21	106.97	110.45	108.99	106.76	107.26	106.59	109.72	109.36	106.12	108.87	108.32	109.97	108.13	108.5	107.38	108.18	109.24	108.24	105.24	107.07	106.15	109.27	105.76	108.96	109.2	108.33	109.85	109.17	108.82	107.63	109.46	106.21	107.34	108.61	108.62	108.79	108.89	106.39	107.86	108.3	108.11	107.59	108.76	109.03
106.85	103.5	105.64	105.02	105.41	104.44	105.83	106.44	103.35	105.65	103.73	106.86	104.15	105.82	104.16	107.89	107.38	105.86	105.4	105.3	106.08	106.59	105.28	104.04	104.84	105.99	106.31	106.78	107.04	104.68	106.61	107.59	105.44	105.27	105.88	105.2	107.03	106.03	105.87	107.37	106.56	106.38	103.53	105.49	104.99	106.55	104.39	103.96	107.06	105.59
108.27	110.38	111.58	109.88	109.14	110.28	111.45	110.8	109.51	109.75	110.52	108.13	109.22	113.31	109.3	111.3	108.13	112.92	110.96	109.17	110.31	112.49	110.43	111.81	110.15	108.03	111.29	111.4	111.33	110.7	108.49	110.05	108.07	109.06	110.93	111	112.04	110.71	108.24	112.39	111.74	108.88	109.58	108.79	108.72	110.83	109.98	109.43	110.08	110.25
96.886	100.97	99.406	99.835	97.878	99.156	99.506	100.13	97.22	97.738	98.387	99.232	100.23	97.097	98.265	99.935	100.77	98.558	98.227	98.772	97.804	99.971	98.601	97.925	96.601	99.121	97.394	99.267	98.157	99.348	96.122	97.236	98.51	97.769	99.679	98.366	96.789	98.424	101.06	101.34	99.045	99.914	98.1	100.42	99.205	100.59	99.233	98.23	98.128	100.06
98.88	99.166	98.418	98.422	97.938	99.824	98.988	99.035	98.327	99.062	98.369	97.77	98.182	100.61	98.979	97.616	98.183	99.925	99.438	100.05	100.52	100.11	99.618	101.63	98.704	99.906	98.472	100.01	98.318	97.511	100.18	96.818	97.625	100.36	98.11	97.571	98.04	97.118	97.568	97.182	100.02	98.729	97.186	99.054	97.508	98.083	98.629	98.692	99.473	97.748
106.32	106.5	104.68	103.35	106.18	105.51	104.58	107.22	104.48	105.98	105.51	105.41	107.85	104.97	103.55	103.93	105.88	106.97	104.97	107.53	106.34	104.91	105.59	106.72	104.26	106.12	104.04	104.48	105.09	103.86	104.93	104.94	106.2	107.14	107.37	104.87	104.58	105.15	108.63	106.16	107.06	105.83	106.61	106.07	103.46	105.57	106.21	105.14	105.97	104.13
106.23	105.76	106.01	106.85	104.38	107.74	106.45	105.86	106.45	106.6	105.27	105.29	106.94	106.28	107.6	108.36	108.09	108.35	105.64	106.54	105.34	107.23	107.39	105.82	106.44	105.72	106.79	104.46	108.92	107.53	105.21	108.34	106.51	106.56	106.57	104.8	105.26	106.77	105.58	106.28	104.32	105.87	106.98	107.67	107.9	106.63	105.77	107.87	107.42	105.15
99.83	97.886	101.42	100.23	97.416	97.438	101.35	98.095	99.225	100.67	98.194	99.03	100.1	98.894	98.8	97.738	98.73	100.28	97.178	99.14	98.711	98.387	98.289	99.588	98.907	99.325	97.814	97.681	100.43	98.802	100.21	99.989	100.39	98.986	103.27	99.988	98.208	98.126	99.792	98.053	97.915	101.81	99.537	99.362	97.939	98.5	98.48	99.711	101.64	97.28
107.3	109.75	108.53	107.76	107.29	109.16	107.02	107.36	109.41	106.79	108.5	108.94	109.37	105.7	106.55	107.98	109.28	108.21	110.15	108.23	109	106.8	108.92	107.42	107.4	105.92	108.52	105.85	106.44	109.36	108.27	107.49	108.4	105.37	106.89	109.17	108.07	108.53	109.78	108.78	106.82	108.81	107.04	105.79	105.64	108.27	107.37	107.77	107	104.83
107.7	106.43	107.16	107.03	105.91	106	105.26	106.62	108.85	104.94	106.63	107.08	108	107.39	106.9	107.12	104.48	106.77	107.53	107.35	105.02	106.66	105.08	107.9	105.83	106.76	106	105.96	105.72	106.69	107.32	106.66	106.6	105.52	105.85	105.21	107.66	107.95	105.18	105.41	105.34	106.23	106.33	106.4	104.28	105.13	106.73	107	107.44	106.68
111.31	108.67	109.91	110	109.11	110.86	112.06	112.3	111.59	109.47	110.1	111.96	109.28	109.7	114.2	112.6	107.27	109.71	109.46	109.42	110.62	110.11	111.19	109.45	108.67	109.95	110.48	110.08	110.05	107.49	109.03	110.23	111.91	110.16	108.85	111.82	111.56	109.86	110.17	109.2	108.85	110.34	110.48	110.58	110.02	109.3	110.69	111.45	111.31	108.81
105.14	107.3	105.38	102.9	106.11	105.36	105.58	106.88	104.97	106.37	106.86	106.01	105.3	103.95	104.41	105.61	105.09	105.38	107.29	105.76	105.18	104.96	106.84	104.21	108.36	105	105.7	105.42	106.65	106.41	106.33	104.79	105.83	105.54	107.82	105.14	106.48	105.65	106.53	104.67	105.97	105.04	103.35	104.41	105.43	107.3	105.18	106.56	105.33	106.51
96.83	99.358	96.129	99.661	94.301	100.24	100.21	99.101	99.404	98.488	99.189	96.497	98.261	97.63	98.736	98.669	97.3	97.364	96.795	95.462	98.052	98.193	98.408	99.473	98.618	97.773	96.377	97.793	98.177	98.76	96.437	97.408	100.67	98.567	96.588	100.23	99.204	97.886	97.443	99.169	99.165	99.632	99.46	98.664	97.806	98.944	98.146	100.34	97.17	99.386
98.306	99.645	99.405	100.38	98.051	98.675	96.648	98.888	101.19	100.25	99.384	99.066	97.211	97.757	97.7	96.458	99.14	98.718	100.07	97.843	98.932	97.402	96.726	97.041	97.039	99.241	98.496	98.296	98.092	98.834	99.153	98.628	98.848	95.671	98.961	97.364	99.168	101.25	99.74	97.604	97.07	101.02	97.871	97.485	97.942	99.025	96.652	97.726	95.459	99.891
104.57	108.42	104.37	103.27	107.42	105.06	106.42	106.1	104.97	104.86	104.9	105.51	106.58	103.22	106.33	106.83	105.13	105.49	105.4	105.79	106.55	105.27	102.59	104.88	103.56	105.74	105.92	105.88	105.8	105.66	106.43	106.39	107.65	107.46	106.53	104.51	105.77	103.17	106.08	107.42	103.14	107.81	104.01	104.77	106.04	106.29	106.43	104.41	106.31	105.9
97.762	98.233	99.624	98.177	97.606	97.636	98.336	99.788	99.07	97.216	99.146	98.071	101.09	97.318	95.881	96.806	100.07	98.934	98.554	96.667	97.275	97.215	98.798	96.923	97.951	99.069	99.649	97.397	97.972	96.842	98.13	98.669	96.868	100.72	99.104	100.44	99.194	97.623	97.475	97.287	96.968	99.585	98.595	97.262	98.098	97.174	96.633	96.883	97.324	97.735
105.98	105.93	106.32	107.19	106.28	107.04	107.75	107.71	107.71	105.81	106.5	109.47	107.61	106.26	106.52	106.97	104.01	109.16	105.98	104.85	106.35	108.06	104.4	107.7	104.78	107.38	104.74	105.71	106.14	105.7	106.13	105.53	107.07	106.91	107.26	104.29	108.32	105.87	108.28	108.66	106.21	106.45	107.46	107.39	105.26	106.91	107.62	105.25	106.65	106.01
97.64	98.432	95.189	98.368	97.28	96.436	97.456	99.416	99.45	96.579	97.013	96.476	97.924	98.317	95.233	98.669	97.174	95.497	97.697	99.749	98.721	97.403	98.893	98.466	99.552	98.82	96.288	97.713	99.609	96.112	96.029	97.829	99.661	98.971	98.513	96.923	97.049	96.174	97.101	98.643	99.274	98.426	98.342	98.211	97.853	95.062	100.85	98.872	100.32	99.394
104.35	104.4	102.82	102.86	103.45	104.51	101.04	102.72	102.05	102.66	103.45	105.16	103.56	103.48	104.72	102.99	101.3	101.47	102.51	103.34	105.89	102.61	103.2	104.03	102.62	102.68	103.14	102.68	103.08	102.5	103.98	102.54	102.56	101.72	102.25	104.67	102.11	101.17	101.15	103.64	103.32	104.16	102.9	103	103.14	104.02	103.47	102.56	103.96	103.35
107.06	105.24	105.95	105.35	106.01	106.32	106.26	107.34	106.38	107.11	107.13	106.63	102.39	104.34	108.35	106.65	103.89	105.63	103.77	105.12	105.45	105.69	106.79	104.76	103.65	104.18	104.67	106.43	104.39	105.33	105.53	106.36	104.76	105.5	104.97	106.25	104.2	106.78	103.85	104.94	105.46	105.48	105.07	104.28	104.64	107.01	107.67	105.73	106.51	104.52
106.3	108.33	108.03	106.05	109.15	108.76	108.71	106.6	107.27	107.99	106.85	108.99	105	107.49	108.3	107.1	109.31	105.33	108.96	107.88	105.72	108.8	106.99	109.06	107.85	107.8	108.25	107.08	108.1	109.62	106.07	108.69	106.88	107.99	106.53	107.37	109.48	106.25	106.03	107.72	107.32	107.28	107.36	108.84	107.94	108.13	106.97	107.23	108.31	106.88
107.69	106.3	108.44	109.25	109.38	106.37	108.37	107.04	109.2	107.12	108.22	111.11	108.25	108.64	108.5	108.09	108.89	106.95	104.86	108.6	106.71	109.87	107.71	105.97	106.11	105.79	107.75	107.95	108.13	109.14	109.32	108.88	107.01	106.78	107.57	107.68	110.44	104.64	108.91	106.38	106.47	105.81	108.82	107.35	106.69	107.42	109.67	106.76	108.12	108.09
106.67	104.54	108.08	106.15	104.58	104.62	105.46	104.33	104.89	105.37	104.33	105.45	104.59	106.65	105.65	104.96	104.24	105.47	107.05	106.65	105.98	106.83	106.58	106.85	105.22	103.86	105.7	105.84	103.8	104.18	104.97	104.18	104.15	106.84	106.26	105.76	105.46	106.42	106.92	106.37	105.23	103.7	104.77	104.99	104.45	104.92	103.92	105.8	106.94	105.96
99.146	98.957	97.888	98.789	98.203	99.455	101.23	96.548	99.108	98.649	100.64	99.121	99.777	97.802	97.588	95.122	97.831	98.306	98.869	99.714	100.12	99.492	98.201	99.568	96.619	97.406	101.39	98.748	97.129	99.622	98.2	101.65	98.138	97.781	99.523	99.241	98.569	97.399	99.014	99.111	99.173	98.309	99.872	99.186	98.208	99.043	100.24	98.524	99.829	96.764
111.87	108.65	107.73	107.85	108.59	109.01	108.99	107.19	109.75	107.57	109.9	109.65	109.04	108.26	109.82	107.09	107.41	108.13	109.32	109.04	109.21	110.24	109.71	107.57	108.47	109.29	107.08	109.28	108.92	108.76	107.14	109.59	106.18	107.25	109.54	110.62	107.89	107.37	107.77	107.22	110.04	110.55	110.48	108.03	109.07	110.08	108.44	109.42	109.6	111.45
106.66	104.43	104.4	107.15	108.39	104.48	103.79	105.58	104.92	105.06	103.67	107.63	104.19	105.8	105.93	105.6	108.92	107.72	105.79	104.85	104.82	105.19	104.49	108.14	107.25	104.87	105.34	107.47	105.52	106.37	103.77	105.5	104.41	105.29	105.72	103.33	106.74	107	104.97	105.83	105.68	107.33	106.12	106.91	106.18	106.06	101.31	104.52	104.93	104.84
98.601	97.38	97.002	97.308	99.443	95.99	98.182	97.993	98.277	97.83	98.455	96.149	98.512	98.554	98.521	98.553	97.401	97.897	98.469	97.028	99.175	95.742	97.203	97.806	98.566	97.474	96.052	98.641	98.726	96.89	95.894	98.655	98.587	98.268	95.842	99.564	98.264	100.24	98.752	97.844	98.613	97.314	98.228	99.075	97.889	96.177	97.822	97.923	96.359	98.767
106.73	105.27	106.83	108.09	106.6	106.94	106.15	107.2	104.97	105.17	104.78	105.5	106.42	108.08	104.71	105.6	107.89	108.05	105.17	105.8	106.01	107.48	106.26	104.77	104.74	107.02	106.04	105.35	106.72	106.38	105.07	104.94	106.89	108.9	106.22	106.94	105.15	107.21	107.16	107.63	106.83	107.43	109.34	105.59	105.12	106.61	107.53	107.36	104.01	106.09
105.26	105.81	105.24	108.4	106.15	102.36	104.22	107.12	105.37	103.5	104.46	105.54	105.46	106.45	103.82	106.09	107.64	108.03	106.76	106.89	104.54	105.12	103.73	106	104.48	106.03	105.82	103.65	105.16	105.43	104.17	104.54	106.62	105.47	105.59	103.61	105.19	106.07	106.18	105.53	104.62	105.25	105.12	106.33	107.44	104.48	107.61	103.77	108.18	105.94
99.978	99.458	100.64	102.67	101.36	97.973	99.879	99.892	102.07	100.6	100.67	101.02	101.33	101.94	101.09	100.1	100.1	99.163	100.11	99.82	102.5	99.517	101.02	102.28	101.92	101.12	101.25	101.42	102.17	99.566	101.69	101.11	100.3	99.16	100.29	99.84	99.564	99.987	99.605	99.89	100.39	100.95	99.422	101.88	101.78	101.17	100.92	102.89	98.994	101.78
106.95	106.29	104.99	104.87	101.78	105.91	104.83	103.52	101.46	106.73	108.22	103.04	106.09	104.84	104.41	104.53	105.81	105.8	106.03	105.52	106.93	104.41	106.47	103.58	103.71	106.05	106.62	107.28	105.59	107.6	108.24	104.38	104.3	105.24	106.95	105.84	106.43	106.09	106.44	103.14	107.2	107.29	104.15	105.92	105.82	104.74	104.87	106.21	104.43	104.96
99.225	100.79	100.63	99.082	103.03	102.2	100.89	102.53	98.609	98.791	100.22	99.503	99.728	101.48	98.895	100.3	102.52	101.35	100.89	102.49	100.06	101.61	99.29	100.71	100.89	102.52	103.19	100.1	100.45	101.18	100.28	99.705	100.9	99.818	101.4	101.14	99.455	98.17	101.09	99.875	100.79	100.59	100.55	100.45	101.84	99.324	101.19	101.18	101.37	100.8
108.65	108.48	107.45	108.09	107.53	107.95	108.57	109.3	106.99	107.79	108.7	109.1	107.75	107.29	105.37	107.05	107.05	107.63	107.01	108.09	107.05	108.62	108.65	106.8	109.17	109.44	108.52	108.49	107.67	107.62	108.24	109.88	107.47	109.69	108.78	106.41	109.99	108.19	108.26	108.88	108.86	107.76	109.61	108.83	107.38	109.78	108.89	108.39	108.32	107.74
99.5	99.946	100.84	99.892	100.19	99.645	101.88	101.49	97.119	102.12	98.976	98.899	102.27	100.53	100.77	99.419	101.47	98.574	99.936	99.079	101.37	100.54	99.03	100.64	99.029	101.14	97.712	98.396	99.753	101.16	100.42	100.81	100.85	97.74	100.38	100.29	99.969	100.45	99.494	99.511	98.588	98.821	100.27	100.78	100.61	98.805	101.46	98.897	98.086	98.695
106.24	106.79	105.05	106.46	108	106.8	107.28	104.95	103.7	106.43	109.26	103.16	107.11	107	106.42	106.1	106.49	107.38	105.33	108.83	105.61	107.32	107.6	106.5	106.75	105.34	107	105.72	106.13	106.77	104.1	104.91	106.85	106.33	106.79	108.35	106.46	106.29	106.95	107.8	106.08	107.13	104.09	108.32	107.07	104.54	107.42	105.49	105.43	106.66
106.53	108.29	108.96	110.09	107.01	109.21	108.84	108.41	105.94	106.95	105.69	108.63	107.85	109.97	107.15	108.69	109.27	108.78	108.33	108.79	108.42	108.56	110.78	109.45	106.86	108.67	107.44	108.2	108.51	107.78	108.6	107.92	111.25	105.83	103.84	107.4	111.33	107.91	107.22	109.37	107.66	108.37	108.08	109.06	109.23	109.55	108.53	109.82	107.16	108.58
109.14	106.04	106.43	106.44	110.24	106.94	110.42	109.74	106.59	108.1	108	107.92	109.82	105.54	106.35	105.92	107.37	109.48	106.34	107.91	108.3	107.92	108.36	108	109.35	107.46	110.18	108.06	107.29	107.07	108.8	108.51	108.43	107.09	108.46	107.07	107.24	107.79	107.09	107.17	109.01	108.63	107.81	107.33	108.35	109.1	106.27	106.41	105.55	108.6
104.66	105.81	106.38	106.68	105.83	107.08	107.31	105.89	103.73	106.22	105.5	106.96	107.27	105.22	104.96	104.81	106.02	104.85	104.27	104.19	105.58	106.41	103.36	105.06	104.83	102.58	104.9	103.68	106.12	106.86	105.95	105.55	105.44	106.29	103.38	105.8	106	106.65	105.85	104.85	105.85	106.68	106.45	105.26	105.06	104.26	106.22	105.77	105.94	105.87
107.73	106.39	104.9	106.9	108.3	105.7	108.78	106.85	105.92	106.29	104.83	105.91	107.51	106.55	107.83	105.46	107.3	108.54	105.53	105.3	106.19	106.74	108.01	106.02	108.13	106.19	107.92	105.76	105.25	105.61	105.6	107.72	106.02	106.21	106.16	108.53	107.14	107.95	106.75	103.75	109.75	105.72	106.55	106.58	106.44	106.04	105.8	105.41	107.13	108.06
104.96	107.52	104.4	105.18	107	105.63	106.23	104.89	104.42	105.54	103.29	104.9	107.55	106.72	106.28	105.93	105.06	105.53	105.91	106.38	104.04	107.06	106.66	106.28	108.16	104.93	106.67	106.16	106.87	106.21	105.68	105.82	105.8	106.21	105.46	106.25	105.69	104.41	105.96	104.71	106.64	105.57	107.08	106.8	104.98	107.45	105.79	104.99	106.01	104.7
110.61	111.25	111.25	110.18	111.23	111.14	110.21	108.77	111.45	110.99	112.59	111.42	112.76	111.76	108.64	108.83	108.93	109.98	112.11	113.62	112.68	110.5	109.17	111.98	111.18	112.78	110.51	107.8	109.64	111.71	108.63	110.31	110.28	111.97	111.3	112.06	109.63	110.55	110.58	112.84	108.78	107.99	111.56	111.68	109.31	109.78	110.6	112.3	111.84	113.26
108.81	108.66	108.53	107.66	108.88	106.53	106.78	108.03	108.84	105.43	107.85	107.24	107.22	106.51	105.92	109.98	108.32	109.44	107.95	108.13	107.64	109.07	108.81	106.41	108.27	107.63	108.32	107.29	108.75	108.21	110.34	106.82	107.9	109.22	109.27	109.03	109.62	109.91	108.73	109.26	107.19	108.8	110.86	106.52	109.52	107.06	107.29	107.42	108.58	106.34
105.95	106.52	103.88	107.32	106.65	106.43	104.96	103.22	106.05	104.94	104.77	106.98	107.35	105.99	105.85	106.98	106.38	103.73	104.5	105.17	106.47	105.35	105.16	106.6	103.62	105.17	105.2	105.3	105.7	106.52	106.92	105.42	106.8	107.41	107.12	106.53	106.16	106.05	102.88	104.75	104.79	105.64	104.52	106.29	107.56	103.6	105.82	105.43	104.45	105.41
108.11	107.32	106.95	107.53	107.31	109.43	110.24	106.76	108.45	106.42	107.85	108.5	108.24	108.23	107.73	107.4	108.8	108.26	108.34	109.24	105.48	110.2	105.94	107.41	108.94	108.13	106.88	108.83	107.44	107.9	108.02	108	106.71	107.64	106.48	108.25	108.49	107.33	107.5	108.25	106.02	106.06	107.25	107.92	108.38	105.21	106.16	106.24	108.05	108.11
100.49	99.279	97.076	98.705	100.52	99.929	98.01	99.632	99.21	98.675	98.405	96.872	97.685	99.231	97.991	98.513	96.396	99.5	97.924	98.858	98.489	99.619	96.929	97.942	99.01	100.22	99.04	99.035	98.254	98.609	96.752	98.041	97.512	97.199	99.157	97.537	96.879	99.563	100.87	99.993	99.049	99.469	100.09	99.13	98.886	100.65	98.964	97.957	99.259	97.183
104.78	107.16	106.74	106.5	107.25	105.85	105.64	107.75	108.61	104.76	104.98	107	105.72	106.55	104.4	106.94	104.46	104.75	105.79	106.52	104.49	106.35	106.52	105.62	108.09	104.86	106.62	103.75	107.5	104.19	107.56	105.77	105.65	105.34	106.36	105.11	107.24	106.2	103.54	107.16	107.01	104.02	104.66	105.21	107.38	106.47	108.06	105.05	104.25	107.29
107.07	107.44	109.2	107.05	106.57	106.21	110.25	106.82	107.55	107.35	105.33	110.19	107.46	107	111.68	108.84	106.51	108.92	106.85	106.69	107.23	108.56	109.71	107.93	107.37	108.75	109.1	105.41	107.27	107.14	108.09	106.73	107.75	108.04	109.28	107.33	108.85	110.75	106.18	109.45	107.81	107.35	109.29	107.06	106.21	106.79	108.69	110.05	107.95	108.58
101.71	100.17	104.98	102.18	102.55	104.14	101.68	101.11	103.48	102.66	103.03	103.66	104.69	103.69	99.743	103.32	102.58	103.48	103.98	104.6	100.09	104.36	103.75	104.27	102.88	102.75	100.96	102.4	103.11	102.39	103.11	103.48	102.15	102.52	103.3	103.27	104.18	101.59	103.28	101.96	103.43	99.83	102.21	103.09	101.91	103.53	104.69	101.77	104.62	104.82
105.17	106.47	105.05	104.81	104.76	104.79	105.94	105.39	105.73	105.74	106.39	104.69	105.19	105.12	105.07	106.11	106.27	105.68	104.13	106.77	106.96	104.67	104.93	105.6	106.55	106.56	105.46	105.3	105.47	104.02	104.67	105.73	106.36	105.66	104.67	104.61	105.68	103.43	106.04	105.53	106.56	105.51	105.55	103.98	105.54	106.93	104.75	105.56	106.3	104.77
101.9	99.624	97.665	100.25	97.82	98.78	98.438	99.142	100.57	99.565	99.639	99.954	98.615	99.101	99.557	100.88	97.682	97.639	96.52	99.811	96.599	98.639	100.09	99.066	98.738	98.689	101.37	99.052	98.038	98.691	100.81	98.286	98.973	98.038	100.48	97.984	98.604	98.881	100.05	99.387	99.457	98.241	98.206	101.54	97.39	99.566	101.76	100.45	97.745	98.454
102.94	100.03	99.806	101.51	100.22	101.51	100.38	101.75	100.63	101.78	100.81	99.711	101.8	101.9	101.62	101.33	101.94	101.53	101.21	99.757	102.04	99.211	100.63	101.66	99.547	102.1	99.565	101.15	99.078	99.866	99.819	101.71	98.42	101.34	99.25	100.73	101.53	102.42	99.788	100.65	102.44	99.489	100.82	100.15	100.4	100.3	100.38	102.8	103.21	102.69
105.25	106.01	104.19	107.34	105.42	104.35	105.75	105.12	105.04	107.1	106.14	105.37	105.37	104.17	105.93	105.82	103.88	106.45	105.7	105.83	105.1	106.54	104.4	105.82	104.01	106.69	106.36	106.85	105.82	107.12	106.16	105.94	106.37	104.3	106.56	107.06	104.72	105.54	107.43	103.41	106.59	104.21	105.83	105.64	105.76	105.64	105.58	106.86	106.08	105.95
106.48	103.92	107.3	107.79	105.82	106.18	108.09	106.07	105.67	106.1	105.9	105.84	107.17	107.22	105.81	106.37	106.39	106.09	106.62	107.54	106.53	107.19	106.7	106.78	104.51	107.39	105.51	104.95	104.48	103.77	105	107.02	107.26	106.25	108.11	105.61	107.2	106.28	106.44	106.05	103.74	106.01	105.82	104	104.38	106.52	105.78	105.45	104.39	106.22
109.9	105.57	107.66	107.16	107.72	107.03	108.04	109.72	106.45	107.16	107.9	106.47	105.29	106.88	108.14	108.46	106.62	107.61	106.22	106.88	107.22	108.99	106.4	107.42	107.94	109.86	106.98	107.64	107.49	105.82	107.95	108.88	106.58	109.39	108.07	108.75	107.63	110.77	107.62	108.57	110.98	107.09	108.89	106.24	107.69	107.82	105.52	108.08	108.28	107.98
100.3	99.732	100.7	100.5	101.19	99.429	98.999	100.02	100.36	100.12	99.696	99.549	100.9	100.93	102.78	99.467	100.73	100.58	99.935	99.509	100.5	99.388	98.959	101.12	99.624	102.29	100.69	101.01	99.903	99.551	102.09	99.81	100.06	99.999	99.893	99.566	100.99	99.147	101.59	101.59	100.83	101.21	99.375	99.12	101.66	101.65	101.3	99.508	100.97	101.55
105.76	104.59	107.39	107.01	107.07	104.58	104.5	105.59	105.33	107.53	108.08	107.97	107.99	105.57	107.5	107.23	106.32	107.54	103.61	106.77	106.2	106.43	105.12	104.57	105.35	105.22	108	104.93	105.92	105.34	104.08	105.83	105.02	105.36	106.75	105.75	105.19	106.73	105.74	107.7	105.87	104.42	105.8	105.42	104.85	104.74	105.63	104.15	103.99	104.57
106.71	109.52	107.52	104.37	107.19	108.56	105.09	107.21	108.75	104.75	109.3	107.52	109.48	104.89	104.38	106.26	106.54	105.07	107.02	105.2	109.03	108.79	106.54	107.28	105.26	105.6	107.61	107.47	105.42	106.7	105.14	104.22	107.05	106.78	107.3	106.57	105.79	106.47	106.52	107.27	104.21	104.9	104.93	106.21	105.61	105.99	108.35	105.38	107	108.46
106.19	107.35	106.37	108.54	111.69	106.68	109.62	108.08	108.02	109.03	109.61	108.2	109.03	109.51	109.42	109.14	109.9	107.04	109.14	108.57	107.03	109.6	108.72	107.69	109.21	109.1	109.74	106.59	108.32	109.16	107.21	108.9	109.91	109.24	107.52	108.85	109.99	109.3	107.86	110.61	109	108.29	108.03	107.91	107.11	109.63	107.92	105.34	108.31	110.75
107.58	103.44	106.9	105.14	103.41	104.15	105.59	102.95	105.91	107.34	106.88	102.96	103.89	106.36	107.37	108.64	104.06	104.89	106.88	104.7	105.83	106.69	103.73	105.63	106.78	106.89	106.16	106.22	104.95	103.64	107.11	104.75	107.31	107.72	103.69	105.55	105.92	104.45	103.58	106.03	107.54	105.6	107.44	104.07	104.52	105.26	105.78	104.5	102.97	106.07
111.55	112.65	110.47	111.59	110.46	108.24	110.61	111.63	110.15	109.78	110.84	106.64	108.61	109.25	110.11	109.38	111.79	109.85	112.41	109.21	110.7	107.64	111.59	110.15	109.94	110.2	109.58	109.59	109.93	111.04	109.62	110.84	110.29	109.08	109.86	114.59	112.55	109.58	111.14	110.54	110.03	110.79	112.44	110.55	110.77	110.79	110.94	111.66	110.61	110.57
96.241	98.941	99.334	96.832	95.73	98.452	98.345	97.205	98.307	100.25	99.404	98.304	98.261	96.21	99.611	99.909	97.236	98.808	99.104	97.52	98.496	96.871	98.173	99.615	99.163	98.603	95.469	98.926	98.733	95.954	98.823	97.889	98.59	97.869	98.744	97.82	98.617	97.02	96.951	96.773	100.56	98.111	97.533	98.025	99.07	98.561	96.647	97.058	97.387	99.588
107.21	106.72	106.45	105.02	106.01	105.71	105.91	104.17	106.51	106.95	104.97	107.18	105.28	104.61	104.32	106.71	107	105.88	106.41	106.04	106.89	104.51	106.98	104.52	107.46	106.46	107.24	105.25	107.37	105.15	105.9	107.31	105.85	104.17	106.1	105.19	106.5	108.73	104.25	106.26	106.22	107.26	106.18	104.96	106.25	105.49	107	108.24	103.07	107.3
104.11	106.51	105.18	107.87	107.04	106.79	105.95	107	107.36	106.71	104.78	107.24	104.69	105.79	107.24	107.36	106.64	104.51	108.33	107.6	106.84	107.08	106.75	105.4	105.76	106.5	107.14	106.27	107.34	107.09	105.95	106.41	107.07	107.26	107.39	105.71	106.85	104.92	106.31	106.81	106.64	105.81	105.09	104.57	109.52	108.54	105.55	104.21	106.63	105.01
109.55	107.18	106.81	110.2	110.09	108.82	106.82	107.77	107.73	111.45	107.37	107.39	109.5	108.86	107.63	108.62	110.04	109.43	105.58	108.11	108.33	110.18	106.9	109.5	108.1	108.93	107.31	109.07	108.74	111.08	107.64	107.01	107.5	109.75	109.56	107.64	107.52	107.83	109.84	109.54	109.13	107.9	108.87	109.03	110.04	107.25	107.89	109.25	109.59	108.46
99.871	101.8	99.806	101.6	99.838	101	101.47	101.61	98.827	101.82	99.346	98.356	100.57	100.85	100.61	100.97	102.52	102.19	100.07	99.648	100.16	103.53	99.285	99.792	102.21	101.71	100.35	98.129	101.68	100.54	101.62	99.603	98.785	99.459	98.021	99.934	97.918	102.31	102.1	99.767	100.82	100.15	100.99	100.39	102.52	98.874	100.59	98.394	101.4	99.455
105.41	105.23	104.28	108.4	106.98	105.54	107.83	107.71	106.93	107.97	107.86	106.17	106.92	103.76	103.84	107.24	106.04	103.61	106.28	108.04	108.18	107.38	107.61	107.83	103.99	106.04	107.84	108.5	104.56	104.12	106	107.58	105.78	107.76	106.41	106.1	105.92	107.13	106.89	107.79	105.25	105.79	104.86	105.73	104.68	106.52	109.78	108.95	105.26	106.31
110.22	108.82	107.8	108.76	108.61	108.81	109.96	110.68	109.91	108	107.93	108.66	109.54	109.52	110.06	107.13	110.2	108.17	107.18	109.12	108.49	108.57	108.17	108.22	110.68	109.08	107.83	106.48	107.85	107.39	110.28	108.7	107.41	109.07	105.62	107.77	109.45	108.81	106.66	109.65	108.06	107.4	108.41	107.58	109.42	107.21	106.34	108.01	110.19	110.5
107.59	110.5	107.71	107.79	107.86	106.41	108.82	109.98	109.85	108.51	108.9	107.83	107.87	108.08	106.85	107.84	107.23	107.86	107.23	108.23	108.15	109.24	108.38	107.86	109.76	106.92	107.94	106.97	108.48	108.88	108.34	108.53	107.18	107.95	109.15	107.31	107.98	109.5	107.76	107.33	108.03	107.27	109.17	108.06	108.06	108.44	109.66	107.98	107.12	108.64
108.38	106.91	108.97	107.62	108.94	111.25	109.15	107.46	109.53	109.2	107.22	107.55	109.09	109.06	109.47	107.4	108.39	107.67	110.02	107.23	109.84	107.6	108.41	109.2	107.75	106.95	109.15	107.18	106.08	108.35	108.09	106.46	108.7	107.68	109.41	104.87	107.25	107.36	108.79	105.98	107.51	108.56	109.43	107.05	109.88	108.54	108.36	108.44	109.27	107.17
104.45	103.82	105.64	106.8	106.41	105.7	105.52	104.3	103.98	105.04	105.17	105.72	103.23	105.68	106.28	105.6	105.41	106.8	104.42	105.63	105.88	104.2	105.16	103.02	105.92	106.01	105.69	104.92	104.81	107.52	105.85	108.34	105.44	104	107.01	104.47	104.63	106.09	105.68	102.57	106.36	105.58	106.77	103.21	106.37	107.16	105.76	106.76	105.2	103.53
109.19	111.06	110.36	109.72	110.21	111.77	110.71	110.02	111.37	111.73	110.83	110.96	111.08	111.86	110.46	110.43	111.3	110.74	110.52	111.58	109.86	110.21	110.39	110.04	111.12	110.72	110.15	109.11	110.36	109.98	109.89	111.56	108.83	109.95	111.85	111.02	110.94	110.67	108.71	109.15	111.86	110.17	109.82	109.34	111.12	113.69	110.38	110.25	109.57	110.25
107.7	106.42	105.52	103.51	108.19	106.37	106.45	107.72	105.75	106.56	104.35	108.87	107.45	102.7	105.41	108.19	105.39	105.58	108.62	108.31	109.54	105.64	107.15	106.73	107.67	105.3	105.59	106.98	108.73	105.5	106.47	104.96	106.04	104.7	108.14	106.76	106.81	107.81	106.18	104.73	105.04	104.34	106.05	107.13	105.18	105.38	105.48	107.78	106.66	108.15
107.24	110.05	107.66	108.33	109.18	107.03	109.15	107.8	109.77	107.9	108.99	106.3	107.98	108.88	108.74	109.22	106.38	107.32	107.31	106.3	107.76	108.89	109.57	109.61	110.03	107.18	107.54	106.09	111.04	106.99	108.36	109.14	109.24	105.58	108.29	107.74	109.14	109.23	108.18	107.32	107.16	109.29	109.01	106.15	108.35	107.77	108.34	107.55	109.59	109.77
106.59	106.98	103.6	104.34	105.09	104.23	106.02	105.36	105.15	106.1	103.97	107.13	103.96	105.02	104.6	106.71	105.64	104.81	106.97	105.57	105.43	105.14	106.97	105.59	106.51	106.31	107.02	106.55	107.63	106.91	103.58	107.61	106.77	106.37	104.25	105.53	104.65	104.33	104.73	104.82	106.79	105.03	106.62	105.84	106.86	104.32	106.38	104	105.33	104.22
98.275	97.642	99.712	98.813	100.86	97.336	97.926	95.865	97.93	96.831	100.63	97.555	97.198	98.643	97.362	99.787	98.251	97.34	97.009	97.242	98.54	96.841	101.34	99.031	98.056	96.363	98.049	98.531	95.873	99.361	100.16	98.738	99.235	99.186	98.493	98.977	98.954	100.5	95.595	100.33	99.371	97.72	98.338	98.974	97.791	99.321	98.059	96.709	95.82	99.761
107.88	108.1	108.42	108.63	109.1	108.59	108.13	109.33	107.5	110.54	106.86	109.01	107.32	108.84	106.89	105.85	109.78	109.34	107.1	108.42	109.52	106.39	109.51	108.55	109.03	107.41	108.99	107.95	108.99	108.83	107.96	110.29	109.35	107.15	106.41	109.68	107.83	109.48	107.73	108.51	107.45	107.69	107.79	109.1	108.25	106.68	108.03	107.85	109.89	108.7
106.68	108.35	107.33	106.47	104.42	105.11	107.13	106.01	105.24	107.83	105.13	104.43	106.64	104.21	101.94	106.22	105.4	106.85	104.49	104.67	103.25	105.77	105.39	106.69	106.39	103.4	107	105.3	105.94	105.53	105.02	105.86	107.21	105.66	105.98	105.76	107.17	106.77	106.5	104.59	104.06	104.18	104.32	106.79	106.87	105.33	105.83	105.31	104.84	105.15
101.49	102.13	106.32	102.78	103.58	100.18	101.65	102.77	104.25	102.01	102.19	103.05	102.42	103.9	101.68	102.9	101.87	102.3	103.65	102.53	102.98	101	103.69	104.18	103.74	101.86	103.7	101.35	103.6	103.41	101.52	103.81	102.29	101.48	104.08	104.14	101.56	101.85	101.17	103.6	101.86	102.03	101.46	102.18	105.32	100.39	99.908	104.93	100.96	103.46
109.77	106.98	107.11	108.51	108.5	108.15	107.2	108.71	109.49	109.82	108.65	110.07	108.15	108.77	108.07	108.09	108.01	106.75	106.77	107.7	108.14	110.38	110.81	106.76	109.83	108.17	108.72	108.08	109.6	109.1	107.58	108.64	106.53	111.4	108.01	107.35	108.13	107.43	110.45	106.47	109.98	107.04	109.68	108.83	110.2	108.7	108.87	108.08	109.84	108.82
101.93	100.02	101.91	101.12	98.212	100	102.08	103.01	98.581	99.388	98.302	99.027	101.44	100.43	100.28	99.997	100.02	100.26	100.25	100.81	100.11	99.121	100.28	100.17	101.98	101.65	102.4	100.67	99.19	102.04	101.91	101.2	99.095	100.25	99.503	101.75	98.005	98.922	100.21	99.741	101.51	100.43	99.301	100.18	101.46	102	99.75	102.06	102.75	98.048
98.866	96.037	98.348	97.021	99.806	100.46	99.212	97.813	98.363	99.186	97.009	100.07	100.61	97.99	99.977	97.761	98.823	96.864	98.779	99.141	99.203	97.653	98.537	97.533	99.493	98.96	98.772	99.532	97.313	99.114	99.715	99.827	99.928	96.831	98.979	96.954	98.872	97.759	98.747	101.14	98.643	97.27	98.159	97.434	98.785	99.192	99.749	98.559	99.348	97.993
106.24	108.73	106.62	108.22	106.39	106.58	108.81	108.51	107.49	107.01	106.06	107.23	107.46	109.61	108.3	108.82	109.03	108.52	108.48	108.08	108.39	108.57	108.77	109.23	108.01	107.2	108.34	107.32	109.67	106.84	109.35	107.75	107.73	107.23	107.78	108.13	107.69	109	106.84	106.43	107.95	110.06	109.26	108.73	106.55	109.98	107.99	107.19	107.9	106.2
99.144	98.979	97.607	97.844	96.639	97.161	98.275	99.55	98.653	96.862	97.611	99.241	95.379	97.823	97.107	97.179	96.411	98.17	98.349	97.963	97.842	94.472	95.799	100.49	99.982	96.54	98.701	97.257	97.656	97.691	98.592	98.598	98.196	95.428	96.128	99.8	97.067	97.953	95.071	97.276	98.485	96.64	99.292	96.86	96.758	98.752	96.842	98.766	95.798	97.321
98.4	99.566	98.267	95.745	97.915	98.091	99.11	99.242	96.8	98.78	99.491	97.674	99.617	97.667	99.426	97.967	96.853	100.03	97.252	98.484	98.07	99.308	97.052	98.375	97.288	98.658	96.996	99.02	97.835	97.902	96.797	97.488	97.852	97.928	95.731	97.615	98.058	100.24	96.317	97.838	98.444	96.551	97.698	97.086	97.645	96.979	97.034	98.24	98.58	98.081
99.255	97.528	97.849	95.816	95.304	97.787	98.294	96.788	98.842	98.948	97.617	100.52	98.382	98.228	94.315	98.265	97.627	98.361	98.543	100.57	97.013	100.09	97.75	97.415	100.71	98.098	96.683	98.09	97.563	97.185	95.845	100.29	96.904	96.943	98.244	98.451	99.164	97.026	98.12	100.41	98.791	98.934	97.969	99.052	96.67	100.23	96.619	97.72	95.515	97.56
106.76	107.01	103.48	106.3	105.87	107.89	105.52	106.77	105.88	106.09	103.72	107.55	104.18	107.43	105.06	105.59	104.42	105.77	107.05	103.87	107.3	105.18	107.16	105.02	106.34	104.72	104.96	107.34	103.29	106.36	107.01	107.19	107.4	106.41	104.39	107.35	106.47	104.23	106.36	104.39	106.9	104.82	102.78	103.23	104.02	105.65	105.44	105.33	104.99	106.46
97.109	97.887	97.821	99.517	97.09	97.966	96.472	98.957	97.13	97.733	97.479	96.984	98.665	99.546	97.715	99.125	97.035	97.055	97.74	96.863	97.287	97.761	97.023	96.571	99.445	101.09	99.238	95.937	99.491	100.43	98.018	97.294	98.804	99.589	96.558	97.782	98.89	98.266	96.376	96.972	98.9	98.762	100.88	98.834	98.585	97.496	97.577	99.36	98.281	96.99
104.11	102.56	102.03	101.15	102.24	103.59	103.51	101.19	101.28	103.13	103.51	101.6	103.78	103.62	99.895	101.77	102.99	104.73	103.69	101.83	101.28	103.53	101.3	101.77	100.4	103.02	102.8	103.39	104.42	103.36	102.19	102.27	100.71	104.25	101.92	103.63	103.83	100.8	100.19	103.41	103.03	102.32	102.88	105.15	104.19	102.39	101.65	103.23	105.25	102.71
107.38	105.91	106.9	107.93	105.85	105.35	106.4	103.16	105	106.7	107.18	106.02	106.02	106.66	105.66	106.29	104.97	105.94	108.62	108.25	105.63	104.76	106	107.6	106.51	108.03	106.24	105.71	106.61	107.31	107.24	106.45	108.46	108.18	106.04	105.75	105.69	105.05	107.36	107.51	106.67	105.91	106.23	105.13	106.91	104.98	107.06	105.11	105.42	106.78
101.55	100.12	99.033	98.64	101.59	101.34	98.55	98.445	100.83	101.7	98.626	101.63	100.05	98.636	99.683	99.925	100.32	97.428	99.69	99.983	99.865	99.274	98.637	100.68	98.739	101.36	101.22	102.16	99.867	101.09	101.52	99.426	102.08	97.028	100.9	99.595	99.21	100.6	101.73	100.82	100.5	99.127	97.456	99.911	101.2	98.654	99.451	98.676	100.4	97.182
99.073	97.051	97.732	98.315	96.475	99.159	100.03	98.417	97.949	98.512	98.109	97.6	98.301	100.72	99.485	98.521	95.362	96.476	99.075	99.727	98.364	97.964	98.603	98.19	98.483	98.731	99.453	99.39	100.68	96.6	98.91	97.646	97.66	98.856	98.748	97.169	100.21	98.832	97.829	97.051	98.57	98.273	99.083	98.55	97.851	97.88	96.258	99.46	100.23	97.945
98.769	99.997	97.991	102.5	100.22	99.396	101.56	98.175	99.746	98.57	101.72	102.11	99.808	101.38	101.6	97.93	100.67	102.86	101.74	100.79	101.35	99.571	98.644	101.42	99.878	100.35	100.13	99.272	101.79	100.59	100.24	99.097	98.772	101.05	99.799	101.01	100.38	99.868	99.672	99.131	99.425	98.956	100.02	99.625	99.687	99.235	98.717	102.01	100.25	100.3
97.944	97.764	95.125	99.306	97.445	95.879	97.579	97.899	94.965	95.64	98.385	95.45	97.979	96.482	97.137	98.302	98.615	98.59	98.941	97.352	97.43	98.027	98.33	98.073	97.608	99.389	98.27	99.236	97.761	97.025	99.61	95.96	99.232	99.341	98.2	97.172	97.11	100.19	96.47	96.006	96.66	98.76	96.839	97.828	97.136	97.999	96.084	96.629	97.642	98.485
103.85	105.47	105.71	106.05	105.49	105.44	105.39	104.95	104.4	105.08	103.21	105.52	105.85	105.47	106.44	105.43	103.64	104.79	106.07	104.9	106.45	104.72	106.62	105.19	105.67	105.91	105.02	105.04	105.07	103.41	105.06	107.75	105.74	106.46	105.85	105.2	105.49	103.89	105.5	104.26	105.19	107.2	107.1	105.61	104.01	106.77	103.66	105.03	103.86	105.87
108.7	111.47	112.01	108.85	110.14	111.67	110.27	109.84	109.13	111.38	109.72	110.4	111.57	110.01	110.69	111.27	110.96	110.88	111.11	108.89	110.41	108.37	112.48	108.96	111.17	110.67	110.98	109.92	109.84	110.04	109.72	110.7	109.3	112.36	110.86	109.97	108.99	109.48	111.13	111.76	111.64	111.67	110.31	111.11	108.29	112.43	110.59	109.29	112.04	108.93
104.53	104.5	105.43	103.42	103.84	106.44	107.58	105.25	104.77	105.89	107.93	104.77	104.24	104.89	106.34	105.73	107.14	107.28	106	105.03	105.49	105.78	104.87	105.82	106.02	103.2	105.2	105.82	105.85	104.75	105.66	107.17	103.94	106.26	104.43	106	104.37	104.56	106.27	103.78	106.29	107.75	105.39	105.75	105.42	107.47	107.48	103.83	108.11	104.68
108.78	109.21	108.32	109.21	111.43	106.26	107.7	109.36	107.9	106.16	107.9	110.06	107.37	106.8	105.31	108.77	109.43	107.45	108.01	107.86	108.59	106.16	110.09	106.92	109.75	108.23	107.78	110.24	109.33	107.56	108.93	109.48	109.06	109.15	109.7	108.88	111.03	108.27	107.82	107.75	111.37	109.33	107.82	108.18	108.93	107.43	108.68	108.01	107.95	108.82
100.41	100.42	99.098	98.14	100.4	101.18	100.19	100.3	100.71	101.01	98.653	98.577	100.69	99.377	99.269	100.54	101.76	99.54	99.504	101	101.68	100.32	100.52	99.127	101.37	99.185	99.839	101.57	101.33	100.17	97.974	101.55	102.23	102.29	101.42	100.96	102.77	99.612	101.44	100.89	99.661	102.27	101.44	98.213	102.1	102.07	104.23	101.57	101.4	97.938
107.53	109.53	108.38	109.07	105.03	104.95	107.65	107.84	105.67	107.27	108.76	108.32	108.18	107.67	105.86	108.87	109.16	107.72	110.49	108.05	106.76	106.77	110.3	108.91	109.04	107.55	109.96	108.92	107.41	110.45	108.12	106.86	106.67	106.69	108.19	107.78	106.16	106.11	107.56	108.8	106.86	106.67	106.92	107.33	106.75	109.04	106.87	109.24	108.06	109.09
105.53	104.36	108.81	105.53	107.58	106.78	105.86	106.63	106.74	104.54	108.48	107.45	107.26	107.54	108.13	107.86	106.56	106.23	105.22	104.29	106.24	107.08	103.68	105.31	108.83	105.33	106.01	106.6	107.9	106.97	105.12	104.75	107.84	109.47	105.69	108.01	104.82	106.29	106.09	105.9	106.57	105.93	104.88	107.63	108.43	105.87	107.09	107.64	106.86	106.16
97.754	98.31	97.925	99.502	97.671	98.047	100.27	95.768	98.379	99.335	98.232	98.366	98.259	96.582	95.394	99.986	96.618	98.437	98.184	98.42	98.362	99.786	98.741	96.256	98.111	98.286	97.488	95.677	97.851	97.776	98.85	97.708	99.046	100.03	97.588	96.971	98.061	98.563	98.383	99.323	100.15	98.803	98.206	98.339	97.715	97.598	98.288	97.311	98.38	97.001
112.86	111.19	109.52	109.49	109.66	109.72	110.14	110.2	109.14	108.61	112.8	110.58	108.72	111.76	109.23	109.17	111.28	110.86	108.84	109.28	112.36	110.53	110.09	109.03	110.76	109.6	109.67	110.14	111.63	111.01	109.17	110.27	110.15	109.69	108.64	110.75	110.41	112.17	110.52	108.45	110.44	110.02	111.26	108.51	111.51	111.02	112.1	110.66	109.69	111.23
107.17	109.14	108	107.79	107.93	105.04	109.33	107.9	108.86	106	107.64	109	109.38	110.28	109.54	106.74	110.49	107.58	108.84	109.5	107.01	107.74	105.81	108.25	107.67	106.45	111.46	109.6	107.78	106.77	107.7	107.29	109.21	107.64	107.12	108.44	107.34	107.45	107.68	108	107.74	107.72	104.82	106.6	107.24	106.54	109.6	108.51	109.7	107.14
109.87	107.7	109.94	108.55	109.03	108.48	108.54	107.89	109.79	108.48	106.66	109.94	110.41	108.86	110.13	108.25	109.1	108.49	108.32	110.34	107.32	111.37	107.35	107.15	108.77	108.53	109.73	107	109.66	109.82	107.9	108.13	108.7	110.6	109.13	107.82	109.3	109.11	108.61	109.47	108.42	108.6	109.66	109.82	108.65	109	107.47	105.34	108.05	106.27
101.23	103.55	100.46	101	103.1	100.04	100.19	101.8	100.57	100.08	102.5	101.08	100.88	100.74	98.272	100.14	100.71	100.73	100.98	100.86	100.26	99.295	102.1	99.409	99.439	99.349	100.39	101.07	100.08	100.22	101.25	100.26	100.63	99.949	99.778	100.88	101.14	100.54	98.279	102.08	100.9	100.31	100.58	100.19	101.26	101.43	98.599	98.658	101.37	96.388
97.317	95.724	101.07	98.348	97.817	99.633	97.94	97.405	99.241	98.954	99.373	98.356	99.853	100.33	99.659	99.301	98.498	96.491	97.077	97.771	97.694	98.357	98.036	99.348	97.429	98.322	98.977	99.571	98.497	98.975	97.171	98.864	96.931	99.222	98.657	97.547	98.343	99.541	98.468	97.902	98.609	98.466	97.84	100.17	98.51	98.131	99.663	100.44	98.322	99.867
101.69	99.805	99.684	98.265	99.961	99.811	100.35	99.352	100.56	99.896	99.707	100.17	101.94	100.89	101.83	102.39	101.73	99.232	101.29	103.86	99.266	100.93	100.7	100.26	99.204	100.76	100.03	98.596	102.64	99.744	99.301	98.549	100.06	97.827	96.974	101.3	99.796	99.888	100.57	100.7	100.67	101.63	99.943	100.54	99.193	100.43	100.72	100.48	100.63	97.426
108.65	109.51	107.37	105.67	109.31	109.23	108.42	109.48	111.52	110.62	108.56	110.47	108.03	106.25	110.22	108.4	109.25	108.06	108.54	109.7	108.78	108.74	105.78	108.02	110.47	108.01	108.44	108.32	111.01	106.7	108.88	106.9	110.7	110.33	109.89	107.88	109.37	107.14	107.59	110.16	107.73	108.19	108.13	107.02	109.86	107.33	109.11	110.09	106.07	108.34
108.74	103.73	106.57	107.29	107.65	105.69	105.8	105.71	105.63	105.54	106.96	105.34	107.22	106.96	106.6	107.8	106.72	107.12	105.71	106.52	108.41	107.92	107.07	108.26	106.54	107.26	106.12	106.82	104.95	106.26	106.49	105.38	108.82	105.59	105.69	106.66	108.07	107.68	107.5	106.49	106.98	105.43	106.39	104.52	107.34	104.59	107.34	107.26	108.49	107.34
110.39	108.05	110.67	111.09	107.75	107.18	108.21	108.55	109.98	109.06	108.41	108.68	108.79	108.91	107.17	107.86	109.13	108.83	109.08	109.78	108.45	107.05	108.79	106.63	108.05	108.77	109.44	106.75	108.24	109.98	104.5	109.34	109.54	109.31	108.06	107.71	108.99	108.4	110.68	107.01	108.92	107.21	107.37	107.56	109.07	109.66	110.47	108.79	105.74	109.88
107.69	109.97	109.24	109.84	108.12	106.9	107.65	108.57	108.73	109.12	107.55	108.78	107.13	106.21	109.31	107.66	109.24	107.68	108.45	108.64	108.73	107.74	110.28	105.74	107.42	108.82	108.84	106.44	107.03	108.89	109.92	106.49	109.81	108.01	108.79	108.8	107.74	110.53	108.84	109.72	108.48	108.18	109.79	108.71	108.35	107.47	107.34	106.39	106.23	110.07
108.78	109.91	108.04	109.49	108.41	109.76	106.83	109.76	106.76	109.46	107.71	109.93	106.25	109.64	109.12	108.61	108.34	108.7	108.22	108.1	109.16	108.86	109.4	110.87	108.26	108.8	109.64	108.34	108.81	109.25	110.37	110.47	109.18	110.72	111.74	109.65	109.2	109.57	109.1	107.02	109.69	108.02	108.49	107.31	109.23	108.36	108.75	109.07	108.53	111.4
98.909	98.543	99.946	97.054	99.622	97.364	98.411	98.358	98.367	98.221	97.948	96.545	97.092	99.065	96.664	97.148	99.243	95.815	96.614	97.659	96.933	99.583	97.53	101.23	99.169	98.34	99.748	95.796	98.358	96.354	96.75	96.708	98.138	98.501	98.171	98.93	99.639	99.21	98.033	97.4	98.035	99.871	98.116	97.08	98.302	98.471	99.447	98.261	97.965	95.798
109.1	107.74	108.72	106.52	106.32	109.5	105.69	108.07	106.31	105.72	106.96	109.19	105.08	107.82	107.94	108.85	108.13	107.53	110.53	107.42	107.32	106.43	108.91	109.05	107.02	108.42	109.53	106.79	108	109.16	105.75	106.93	107.5	105.69	108.67	108.06	106.64	109.73	107.4	109.91	109.12	108.64	106.32	105.84	110.6	108.24	107.48	109.03	108.15	107.05
107.93	108.24	107.35	109.06	107.55	109.9	108.89	107.02	107.36	108.48	110	108.63	108.07	106.82	108.6	106.34	107.61	107.56	109.05	107.39	108.95	105.7	110.88	106.12	109.21	108.86	109.27	110.5	108.74	107.31	108.85	108.13	109.63	107.36	108.78	106.67	108.45	108.16	106.37	108.09	106.87	108.15	107.43	108	109.18	107.28	107.31	107.58	105.92	108.76
104.34	106.61	106.44	108.08	107.47	105.12	105.8	105.83	107.12	106.19	108.95	107.65	107.81	104.13	104.71	109.01	108.05	105.31	106.42	105.3	108.38	107.21	105.61	106.69	107.37	106.29	105.7	105.78	105.28	107.4	105.41	105.36	105.79	103.57	107.6	103.69	108.66	106.55	107.77	106.82	106.67	108.31	107.13	106.97	105.94	109.3	107	106.09	105.83	105.63
97.132	96.872	97.445	97.931	97.733	96.612	99.56	97.641	96.321	96.142	96.379	98.011	100.17	99.943	98.705	97.697	97.851	99.522	97.457	95.753	95.634	98.93	100.68	98.586	100.63	99.213	97.375	99.824	97.35	99.068	98.059	96.052	99.583	98.223	98.038	97.261	97.47	98.279	98.076	97.319	96.868	97.534	99.403	97.854	98.994	97.549	97.926	97.762	96.779	97.108
97.309	98.16	96.593	98.748	96.782	98.153	99.316	98.798	100.66	97.601	98.469	95.815	98.009	97.84	99.041	96.383	98.755	98.034	99.501	99.177	97.509	99.802	100.21	98.938	99.036	98.91	97.813	101.31	97.45	98.475	97.554	98.428	98.569	96.255	97.631	99.231	97.013	96.519	98.347	97.315	99.904	97.658	100.25	98.401	97.887	99.092	99.23	99.402	97.753	96.337
104.34	106.88	105.61	106.64	103.28	106.05	105.51	106.04	103.58	103.98	103.67	107.79	106.4	103.03	106.59	106.61	104.07	106.28	106.4	105.56	105.65	102.21	106.2	105.22	105.62	106.07	107.15	107.72	105.67	106.18	104.27	105.55	107.26	103.4	105.76	105.41	107.49	105.64	104.24	104.65	106.48	105.28	106.97	106.16	106.07	107.37	106.74	104.65	102.67	103.8
101.86	104.57	103.23	102.82	101.4	104.52	100.52	104.3	102.71	102.17	101.75	101.06	103.66	102.67	102.29	101.32	104.61	102.19	103.39	102.92	101.08	102.89	100.98	100.78	102.4	101	106.45	103.75	102.42	103.59	103.76	102.34	102.52	103.1	101.36	102.77	102.68	103.16	102.04	103.96	101.71	103.42	102.9	101.72	104.73	103.54	102.99	104.18	101.94	104.63
105.86	103.87	104.5	105.67	106.27	103.99	105.49	106.01	106.17	104.04	108.53	105.55	105.67	104.99	106.63	104.79	105.26	105.42	106.21	105.76	104.45	106.8	105.1	106.31	108.51	102.67	103.46	107.76	106.01	105.71	103.51	103.53	106.03	106.38	104.31	104.55	104.87	107.47	105.95	106.63	105.67	106.1	105.47	108.44	103.51	104.42	103.94	106.77	106.36	107.06
97.248	98.169	94.687	98.709	99.083	97.317	99.919	98.245	98.901	98.144	99.515	98.834	97.322	98.296	97.587	97.768	96.645	97.804	100.04	99.126	98.098	98.932	96.59	100.09	97.761	99.268	97.313	97.276	99.684	98.916	98.776	97.813	97.969	97.441	98.163	99.201	96.634	97.242	97.795	98.363	96.933	99.907	99.019	97.089	99.209	97.12	99.168	98.77	98.529	96.908
109.04	106.72	106.69	107.66	105.64	106.73	109.38	104.93	104.27	107.67	106.06	107.75	104.97	107.14	107.34	106.03	105.91	107.39	103.83	106.3	108.47	107.92	107.71	106.41	106.51	108.09	106.03	106.31	106.94	106.72	104.56	105.6	108.59	105.25	105.26	108.08	107.04	105.23	107.12	106.2	105.89	107.02	106.08	104.93	104.8	105.36	107.52	106.28	110.24	108.77
109.3	108.67	107.69	108.77	108.66	106.55	109.72	109.96	108.18	109.06	106.75	108.28	107.82	108.45	106.84	108.65	107.96	108.86	110.27	109.1	110.18	108.85	109.83	107.9	108.8	111.14	107.3	110.95	107.7	108.64	108.01	107.57	110.52	107.48	108.59	108.23	107.62	107.97	107.12	108.83	107.27	108.59	106.84	107.73	108.07	107.05	109.08	108.24	108.13	107.46
104.74	105.15	105.47	106.32	105.94	104.83	103.2	104.9	105.23	104.03	105.92	105.53	105.93	104.41	103.98	106.89	103.58	104.66	103.41	105.51	105.52	107.51	105.49	105.15	104.27	105.09	106.24	103.91	106.58	106.42	107.42	104.17	106.13	105.56	104.91	104.29	104.07	107.99	105.93	103.74	105.09	106.4	106.42	104.42	106.76	105.1	105.26	106.2	104.47	104.62
103.94	104.06	106.47	104.26	105.73	108.04	105.52	106.59	104.71	105.1	106.53	105.69	106.66	105.87	104.86	106.61	106.75	105.47	105.67	106.29	106.42	103.93	105.71	105.14	107.16	105.86	105.93	105.23	108.57	105.15	106.56	104.85	105.37	103.68	104.36	107.38	105.17	104.57	106.47	105.99	104.65	105.66	104.16	106.31	106.13	107.06	104.84	106.28	106.14	107.29
109.63	111.93	109	110.14	111.59	111.53	108.98	108.94	109.12	110.11	111.27	107.74	111.9	109.79	110.82	109.46	111.16	108.9	108.99	109.56	109.87	108.53	109.04	109.67	111.16	109.32	110.15	109.16	110.8	109.28	111.4	109.12	108.76	110.74	109.4	110.4	112.07	109.37	111.25	110.74	111.09	109.73	110.9	110.49	108.5	111.41	109.18	109.4	109.41	112.99
95.742	98.833	97.235	99.317	97.415	99.128	97.193	97.032	97.961	98.733	99.917	97.915	98.291	98.749	99.413	96.947	96.427	97.156	100.58	98.829	99.219	97.007	97.34	98.094	98.705	95.488	96.722	97.472	98.966	98.889	97.73	98.517	97.691	98.49	97.425	96.231	98.796	98.477	100.1	95.493	99.02	97.962	99.049	97.493	99.666	96.721	97.416	99.23	97.808	99.61
105.01	105.99	108.11	106.04	107.55	105.38	105.7	104.95	106.27	104.9	106.51	105.31	107.84	106.3	106.18	104.47	104.68	105.95	105.75	103.87	106.06	106.33	106.51	106.16	106.8	108.1	107.85	107.44	106.48	107.16	106.78	108.13	107.19	105.69	105.75	107.44	104.48	105.49	105.56	107.3	107.27	104.53	107.47	106.25	104.38	105.56	107.96	106.23	105.54	104.93
97.517	97.806	98.819	96.838	96.897	95.978	97.42	96.898	99.779	99.414	97.228	97.866	98.4	97.969	98.25	97.212	96.315	98.969	98.022	96.732	99.657	100.01	97.144	97.651	97.954	99.505	98.493	98.547	97.25	97.457	96.907	100.36	97.31	98.197	98.3	97.698	97.721	98.361	98.049	98.921	97.432	97.758	98.913	97.572	96.649	98.895	98.26	98.423	98.256	97.972
99.518	100.76	102.11	103.7	100.72	99.621	100.82	101.34	101.27	100.51	101.94	98.97	99.142	101.52	100.1	102.55	101.28	99.827	102.77	100.69	99.487	101.03	100.78	102.82	100.99	99.204	98.748	101.79	102.39	101.17	103.61	101.93	101.09	101	99.571	99.749	98.981	99.607	101.49	101.3	99.738	99.522	101.14	102.89	102.05	101.85	101.3	100.43	101.32	101.92
110.82	109.21	111.45	113.13	112.11	109.86	110.21	108.45	108.49	108.98	111.66	108.89	112.03	111.54	110.77	110.45	109.35	110.91	110.73	110.05	108.94	111.91	110.69	109.01	109.62	111.69	111.46	108.52	111.52	110	110.37	111	110.88	110.14	111.51	112.08	111.06	109.85	112.53	112.75	109.19	112.51	110.25	110.95	110.34	109.85	111.76	111.22	111.79	111.26
98.134	100.51	100.02	98.299	97.062	100.63	97.483	97.455	100.21	97.056	99.006	98.804	97.217	99.484	101.67	99.18	96.784	97.963	100.42	98.503	98.665	97.931	99.469	100.58	95.962	99.075	98.484	96.822	98.55	99.216	99.493	98.657	98.87	98.016	97.139	98.645	100.54	97.619	101.04	100.24	98.777	97.79	98.533	98.33	99.148	98.349	99.438	97.619	98.377	99.716
108.12	106.44	106.11	108.32	106.35	107.22	104.98	107.23	106.61	106.88	108.4	107.92	109.28	108.34	109.21	109.53	110.52	106.69	108.88	107.09	107.74	109.59	108.56	107.49	108.78	107.74	108.3	107.96	109.51	108.61	107.73	106.47	108.51	109.5	105.56	104.43	109.88	107.51	108.3	108.5	106.58	107.02	108.57	108.41	107.59	108.65	106.96	109.93	107.19	104.53
97.716	97.194	97.228	98.371	96.875	94.254	98.776	98.048	98.822	98.238	97.165	98.936	96.14	98.929	97.559	99.142	98.16	99.669	99.382	96.573	94.784	98.214	98.144	98.072	96.833	96.249	96.954	99.785	97.217	97.164	98.361	98.492	99.527	99.454	99.576	96.656	97.974	96.944	97.901	96.736	97.914	97.744	96.841	99.408	99.511	97.987	97.925	98.45	98.639	96.976
107.61	106.56	108.91	108.64	108.71	108.14	108.9	108.41	109.9	107.39	110.23	106.53	110.17	108.16	109.39	108.85	110.47	108.36	107.77	109.2	108.95	108.95	107.47	109.34	108.81	110.49	106.89	109	108.23	106.61	109.74	107.29	108.13	108.42	107.64	106.56	106.75	106.07	106.97	106.13	109.79	108.35	107.46	108.67	109.76	107.98	107.46	108.28	107.98	107.37
108.14	104.15	107.49	106.86	106.9	107.24	106.72	106.63	104.03	106.88	105.63	105.73	104.47	105.53	106.54	106.1	105.22	104.69	105.67	104.56	105.19	104.66	103.64	105.18	105.36	106.3	104.8	105.34	105	105.37	106.07	105.14	108.85	105.85	105.06	105.52	106.27	107.3	103.74	104.89	106.08	104.47	105.48	104.81	102.62	105.78	104.79	106.57	105.82	105.17
97.662	99.478	100.55	99.086	96.574	96.963	97.287	97.355	98.235	96.1	97.211	98.862	96.634	98.484	99.895	99.567	98.905	98.907	97.772	97.629	97.775	96.641	97.403	97.022	97.984	97.178	100.1	97.16	99.461	97.887	96.224	98.767	99.137	97.692	98.658	98.959	98.99	97.919	98.656	100.16	97.105	98.911	98.354	96.806	96.226	100.71	99.259	95.897	98.385	99.838
106.62	108.72	110.46	110.04	110.15	108.5	109.48	109.35	109.32	106	106.87	108.57	107.39	109.68	106.16	108.62	108.42	108.51	108.33	106.59	109.39	109.35	106.2	109.74	107.8	110.53	109.95	106.75	109.32	108.07	108.08	107.95	110.01	106.99	108.14	106.89	111.5	108.69	108.02	109.03	109.15	108.5	107.88	107.71	108.26	109.39	107.71	105.94	108.72	109.85
97.561	99.336	97.222	97.499	100.53	98.131	98.714	98.592	96.326	99.245	97.123	98.932	97.205	99.838	99.037	98.186	99.021	95.795	97.289	95.402	99.867	99.067	98.404	99.899	97.937	96.345	96.856	96.853	97.715	97.97	97.623	97.586	97.486	99.848	97.374	97.324	97.547	98.489	98.296	97.993	98.842	95.861	97.932	95.72	98.316	101.06	96.299	98.538	97.5	97.231
109.45	111	111.34	109.36	111.55	111.04	109.66	110.99	111.34	110.48	109.28	111.7	109.57	110.03	111.04	111.31	109.84	109.24	111.26	112.08	110.41	110.3	110.47	110.93	111.51	109.83	109.96	113.07	111.55	112.08	111.56	111.52	110.29	110.12	109.49	108.03	110.89	110.52	109.66	112.24	112.2	111.4	111.19	110.96	110.56	109.55	109.32	112.24	110.81	110.21
106.49	105.66	105.65	106.38	107.64	105.56	106.14	105.8	106.34	107.59	104.24	106.1	105.31	106.7	104.12	105.24	108.62	104.79	107.04	109.11	108.27	105.01	107.41	104.53	106.91	106.48	105.82	106.47	105.86	106.32	108.34	105.53	107.52	106.19	105.23	105.91	105.65	110.27	106.78	105.57	106.69	106.33	104.7	106.38	104.33	108.93	105.96	107.32	106.67	106.5
105.25	108.66	108.81	108.46	104.99	107.06	107.15	107.36	110.4	108.62	107.51	106.76	109.88	106.4	107.87	108.48	106.73	107	107.47	110.91	110.85	108.01	106.04	107.63	109.86	107.04	107.3	111.27	106.99	107.54	107.83	108.81	108.4	108.2	107.24	108.08	107.61	108.77	107.21	108.52	108.25	108.68	106.79	108.11	106.52	107.18	110.52	107.85	106.53	107.8
105.42	106.22	105.97	107.39	104.78	106.01	106.79	106.82	103.96	104	106.4	108.16	107.39	105.38	106.58	108.64	105.54	107.61	106.61	107.6	106.56	104.58	108.08	105.43	107.46	106.75	108.57	107.9	106.59	107.42	106.45	105.8	106.7	107.4	107.27	104.85	105.99	106.99	107.02	107.59	108.22	106.31	106.2	106.68	105.76	107.67	107.28	107.13	106.74	105.2
104.95	105.32	104.87	107.97	105.61	106.97	105.43	105.97	107.12	107.94	103.11	105.13	105.63	107.94	105.75	102.67	104.78	103.28	105.11	105.69	106.08	104.84	106.88	107.52	106.95	106.54	106.98	107.11	105.51	106.64	105.98	105.53	104.9	103.33	105.07	104.8	106.5	107.57	106.82	103.8	104.61	105.82	105.06	105.49	104.61	104.9	104.16	104.69	106.01	107.46
103.32	106.84	106.18	105.47	103.98	106	106.28	106.06	105.69	106.12	106.03	103.33	107.56	108.3	105.89	105.77	105.86	103.5	106.22	106.24	106	105.68	107.82	106.27	106.58	105.43	105.33	104.62	107.59	105.16	105.49	108.38	105.26	106.9	107.51	103.32	101.93	108.34	105.42	104.8	104.7	103.68	106.47	103.86	104.87	105.84	103.54	104.25	106.83	107.71
98.224	97.457	99.529	98.767	95.307	98.976	96.978	98.055	99.76	98.506	99.535	97.524	97.755	96.806	98.351	96.978	97.517	97.737	98.293	100.28	98.245	98.083	97.573	98.689	98.671	98.152	97.499	98.623	97.686	98.542	99.514	97.885	100.53	98.081	97.438	96.728	97.602	99.638	98.684	95.258	99.696	99.604	97.817	98.187	98.155	98.943	98.302	99.811	100.02	97.058
100.68	100.58	101.08	97.856	101.31	101.32	101.67	100.31	99.534	98.236	99.742	100.63	99.451	101.77	102.41	99.946	101.99	101.45	100.83	100.46	101.23	102.29	99.149	98.787	100.02	100.14	97.165	99.628	99.857	100.24	99.199	99.98	101.62	99.991	100.98	100.97	102.31	99.713	100.81	99.449	98.36	100.85	97.489	97.068	102.59	99.897	100.41	103.32	98.744	98.625
107.38	104.76	106.6	106.94	105.77	105.75	107.66	106.13	107.19	106.54	106.66	105.68	108.69	104.75	105.43	105.28	105.36	105.79	106.91	105.48	104.29	107.96	107.59	105.78	106.64	106.72	108.67	106.45	107.19	105.7	105.24	106.01	107.31	107.25	107.25	104.89	105.89	105.17	105.01	105.92	105.14	107.93	105.68	106.47	108.65	107.32	104.94	105.59	107.7	104.09
105.99	106.98	104	105.6	107.04	105.34	105.15	104.86	106.89	107.43	105.57	105.14	104.56	106.81	103.79	105.09	105.03	105.36	103.94	105.61	106.33	106.63	105.77	104.79	107.02	106.63	103.47	105.98	105.83	103.72	103.92	103.8	108.23	106.43	103.66	105.42	104.74	107.38	104.48	104.63	104.19	106.46	107.4	103.36	106.45	105.43	107.74	105.39	105.34	104.76
106.03	106.86	106.46	107.37	107.04	108.2	106.99	109.15	109.39	106.14	109.76	106.64	105.1	108.5	106.81	109.39	109.02	107.41	108.68	106.03	110.26	107.98	107.77	109.34	108.41	107.18	108.24	107.73	107.94	107.25	107.83	108.41	108.2	105.99	108.05	106.99	106.88	109.09	107.2	108.54	107.55	108.41	107.29	106.01	106.86	107.06	106.55	105.61	108.92	107.31
104.06	105.37	106.12	104.41	106.72	106.41	106.58	105.82	105.23	107.14	105.46	105.37	104.96	104.23	105.88	105.76	107.67	105.82	104.88	103.64	103.09	107.48	104.88	106.78	107.04	105.73	103.22	105.98	105.99	104.19	105.32	106.08	106.42	103.39	106.42	104.09	106.22	105.18	105.7	105.08	104.84	104.32	106.1	105.01	106.37	106.26	106.39	104.79	103.4	106.39
107.6	106.67	108.83	109.65	108.06	109.65	106.8	108.2	106.68	108.14	107.66	109.29	109.91	110.51	109.56	109.3	109.2	107.48	107.43	109.09	109.35	108.95	109.89	108.23	109.54	107.42	108.33	106.99	104.64	108.35	107.06	106.14	107.89	107.49	109.16	110.67	108.01	108.07	110.65	109.31	108.04	108.61	107.52	107.57	108.84	109.13	107.73	110.72	106.4	110.44
111.44	110.1	108.8	110.91	108.62	111.21	110.64	109.79	109.56	112.33	108.52	109.77	108.98	110.31	111.05	109.03	110.5	111.07	109.82	109.17	111.11	110.89	109.76	110.17	111.38	111.44	110.47	110.11	109.18	110.65	111.36	109.24	108.42	110.63	110.85	109.4	110.41	111.92	107.74	111.41	107.77	110.65	107.35	109.61	110.41	111.33	110.73	109.28	110.5	110.83
107.49	110.23	108.3	109.79	111.08	108.93	108.09	110.19	107.09	108.24	108.78	105.98	107.97	110.81	110	104.36	107.45	111.39	110.08	105.17	108.92	108.23	107.98	108.57	106.87	109.22	108.88	108.53	107.65	107.01	107.75	105.99	106.63	108.73	108.07	110.04	108.26	108.63	106.48	107.98	108.84	106.32	107.92	110.51	106.96	110.38	109.74	106.63	106.72	108.59
107.71	108.19	106.9	109.71	108.15	107.49	108	107.77	105.26	107.4	106.03	105.6	106.27	106.81	106.94	108.77	106.73	108.21	110	106.01	105.54	109.1	105.22	106.78	110.71	106.91	108.55	107.64	108.29	106.9	108.58	108.14	107.34	108.13	107.74	107.31	108.08	105.95	104.91	106.93	106.95	108.81	106.69	109.37	109.98	107.29	107.72	107.53	109.24	107.66
105.13	103.39	106.32	106.55	103.38	108.16	105.56	104.83	104.08	105.39	105.23	105.36	105.69	106.93	105.38	103.09	104.96	105.35	106.08	106.48	104.24	103.12	104.29	105.55	106.49	105.09	106.31	104.9	105.62	106.91	106.15	106.42	107.09	105.24	105.68	105.46	106.37	105.94	105.08	104.44	105.19	104.2	105.33	104.12	106.54	105.11	105.66	105	105.3	104.71
108.93	108.9	109.73	108.16	110.16	107.61	109.4	107.42	108.41	109.42	106.21	108.41	107.81	108.67	108.84	106.27	106.99	109.17	106.99	109.39	108.9	107.84	109.34	107.12	108.66	107.44	108.78	109.54	108.87	108.75	110.12	109.64	108.15	106.73	108.61	107.46	108.52	106.43	107.88	108.99	106.29	110.92	108.97	107.41	108.34	107.96	110.22	108.06	108.24	106.76
107.53	107.48	107.54	106.14	107.37	104.15	107.13	105.15	104.89	105.75	106.69	106.83	104.63	104.75	103.85	106.06	106.24	107.76	105.44	104.65	104.75	103.87	104.33	106.19	106.06	107.35	105.57	105.1	104.95	106.7	107.1	105.01	103.06	104.94	106.13	105.72	104.7	106.59	105.83	106.24	103.68	105.79	104.15	105.75	107.25	104.42	107.39	107.42	105.3	105.6
107.59	108.77	108.37	108.19	109.05	108.63	107.41	109.8	109.17	108.4	109.89	106.53	108.54	110.18	106.2	109.43	109.65	107.76	108.01	106.92	107.4	108.02	109.37	108	107.22	108.94	107.67	107.77	107.76	110.77	108.01	107.92	109.54	109.44	107.9	108.19	108.8	109.09	110.15	108.8	108.06	107.93	106.61	107.96	108.95	107.82	105.97	108.6	109.02	109.52
108.8	112.37	110.13	107.32	108.31	110.72	109.39	110.87	108.2	108.64	108.9	107.62	108.67	109.6	109.76	108.96	108.26	107.86	107.34	108.97	108.26	108.63	109.23	111.07	108.51	107.14	108.25	106.68	108.49	108.21	106.24	107.82	108.29	107.9	108.54	108.42	105.67	107.16	109.21	109.05	108.36	110.08	109.46	110.14	108.9	107.89	111.05	106.51	109.44	109.1
106.87	105.03	104.08	104.58	105.03	106.22	103.11	106.69	106.54	105.51	106.31	104.98	106.37	105.02	105.45	102.92	104.61	106.62	105.7	103.86	106.28	106.11	107.12	107.62	104.4	106.48	106.07	106.73	106.85	107.12	108.79	105.25	105.02	108.13	104.97	104.21	107.86	105.03	105.11	104.42	106.78	105.61	105.78	105.86	105.99	106.95	105.79	105.61	104.29	105.77
106.67	104.46	107.15	105.02	104.87	108.45	105.01	105.99	107.05	105.98	107.55	106.36	106.25	106.73	105.27	103.89	105.21	103.93	105.28	105.03	107.44	104.33	103.89	105.72	106.66	107.17	104.06	104.77	107.52	106.07	107.33	104.95	104.71	106.45	106.31	104.92	105.95	105.91	104.93	106.32	105.17	105.31	106.15	104.41	104.4	105.25	106.6	106.52	105.94	104.83
97.105	97.848	97.215	98.415	99.096	99.29	96.374	96.799	99.463	98.357	98.697	99.277	96.553	99.369	99.911	97.89	99.014	97.608	96.38	97.29	97.699	97.613	96.218	99.471	99.093	96.323	97.471	97.875	99.688	98.312	97.215	95.939	96.771	98.358	97.376	98.318	98.364	98.633	97.392	100.79	99.551	98.855	98.358	98.952	98.347	99.649	97.033	98.413	97.268	98.072
103.05	105.84	105.5	105.83	104.49	105.32	105.22	106.13	107.58	102.99	106.79	104.35	106.17	106.32	105.54	105.64	106.55	105.34	105.22	107.05	106.38	105.25	105.23	106.74	106.59	106.11	105.56	104.25	106.32	106.88	104.17	106.27	107.13	105.86	106.26	103.11	105.22	106.72	105.61	106	106.96	105.65	104.35	105.73	108.49	106.86	109.51	106.03	106.72	105.27
107.11	105.95	105.03	105.15	105.59	105.07	104.57	105.73	105.94	106.66	105.97	105.96	105.24	105.15	105.86	107.14	104.33	104.81	105.81	104.98	104.43	104.6	103.62	106.61	105.05	109.15	103.09	108.5	106.23	104.48	103.97	105.25	105.04	105.79	104.3	104.32	105.93	106.56	105.37	102.68	107.32	104.53	107.93	105.28	105.65	104.92	107.45	104.59	106.93	106.22
104.56	103.58	104.32	106.57	105.61	105.03	106.52	107.97	106.62	107.3	105.01	105.28	106.22	106.59	106.57	105.65	105.06	105.6	106.97	105.84	105.83	105.72	105.01	106.66	105.05	104.15	107.12	104.87	106.48	105.15	106.37	105.5	106.61	105.77	104.91	106.31	104.16	104.37	106.96	104.82	104.33	105.88	107.6	105.75	105.54	107.72	104.87	105.71	107.66	107.21
107.56	109.24	106.3	108.48	108.77	106.15	107.28	107.96	108.82	108.57	107.28	111.84	107.07	108.2	109.25	107.19	104.98	107.29	108.18	107.61	106.36	105.68	107.71	106.24	108.21	107.83	107.37	107.09	110.57	107.23	109.06	109.59	106.35	108.81	106.88	106.67	107.81	107.75	108.1	105.82	105.38	105.01	105.87	109	108.61	105.3	108.09	108.2	108.32	107.12
96.626	98.359	96.538	96.971	99.227	97.837	97.473	96.982	96.564	97.31	97.62	99.512	98.137	98.949	97.514	98.553	97.501	96.923	100.08	96.206	98.244	100.61	97.594	98.908	98.458	97.491	96.883	100.05	97.97	96.375	99.352	97.73	98.202	98.033	98.194	96.703	95.765	97.707	97.457	97.445	100.57	96.948	98.092	98.536	97.472	99.026	96.455	98.698	99.079	98.302
100.71	98.265	98.787	99.534	99.39	98.548	100.21	98.182	100.49	98.474	97.867	99.688	99.089	98.906	98.414	100.26	96.097	97.658	98.44	99.015	98.458	98.211	99.715	98.681	98.743	96.927	98.953	99.917	97.719	99.669	98.991	99.991	100.16	100.65	99.546	98.765	99.084	97.617	99.967	99.446	99.488	97.368	98.692	99.71	98.898	100.93	98.101	99.336	99.602	99.518
107.61	105.71	104.03	106.33	105.16	106.1	108.19	107.71	105.19	106.07	104.66	105.05	105.72	103.69	108.07	104.79	104.75	107.47	108.38	106.65	105.63	106.56	104.81	106.59	104.32	107.06	104.25	106.22	104.99	105.55	107.5	105.4	104.91	106.24	105.96	106.05	105.24	105.61	106.49	106.02	104.74	104.71	108.27	107.66	105.88	102.79	106.35	105.84	105.13	105.18
98.493	100.32	99.869	97.472	98.078	97.012	96.533	98.69	97.399	99.776	99.938	98.318	100.73	98.491	97.348	96.601	100.19	96.251	100.59	99.029	100.28	100.06	100.07	99.017	98.618	96.294	99.578	97.68	99.305	98.247	99.022	98.994	98.581	98.485	99.303	102.08	99.187	99.927	98.16	97.955	96.861	99.887	99.82	97.96	99.023	99.56	97.699	98.696	99.509	96.656
105.98	106.95	107.12	105.45	106.65	104.14	104.09	106.85	109.15	107.32	106.32	107.42	107.58	107.41	104.9	105.47	106.3	105.43	104.78	107.83	105.12	106.16	107.85	106.55	107.07	105.21	105.72	105.01	106.03	107.1	108.23	105.38	106.38	105.82	107.03	106.15	105.62	107.98	106.4	108.26	105.87	108.38	104.99	104.45	107.74	106.21	108.35	110.36	106.24	106.59
108.72	109.27	108.58	107.95	108.63	107.58	109.28	107.87	108	109.06	106.94	107.95	106.5	105.65	108.23	108.2	109.04	110.62	109.62	109.69	108.22	108.65	107.73	107.6	108.14	106.81	108.31	109.68	109.08	106.59	108.88	110.23	108.4	108.15	106.43	108.2	107.01	107.74	111	109.1	107.31	109.75	107.24	107.99	107.74	107.63	109.02	110.38	108.59	108.28
108.92	109.42	107.74	110.33	109.74	108.12	110.21	109.34	108.3	109.6	109.12	110.71	107.81	107.66	109.58	107.25	109.22	107.49	106.68	107.03	105.1	108.65	106.49	108.37	106.96	108.55	109.73	110.59	106.93	107.53	108.21	108.24	107.89	106.48	111.11	109	106.43	108.47	107.31	109.7	107.93	106.02	108.42	107.39	109.13	108.72	109.39	109.53	106.81	106.64
107.94	109.49	107.59	108.76	107.81	108.93	107.43	107.91	111.72	109.5	107.87	108.22	106.45	110.52	105.86	107.85	110.29	108.73	108.29	109.02	107.27	107.97	110.08	109.69	108.57	105.63	107.87	107.15	107.81	107.73	107.42	109.32	107.74	107.57	107.61	109.77	108.91	107.62	109.87	110.26	108.84	107.93	106.97	108.4	104.93	108.43	106.3	107.68	108.12	108.46
109.59	109.09	107.79	106.21	109.85	107.74	111.2	109.33	108.96	108.81	105.68	106.84	108.11	107.85	109.06	106.82	107.58	109.54	107.95	107.94	109.75	109.27	110	108.22	107.44	108.7	107.96	108.85	108.02	107.31	108.22	110.61	109.22	109.45	108.67	109.3	108.29	108.28	108.66	108.73	108.72	110.4	108.26	109.85	108.8	109.59	107.57	109.28	108.19	108.66
95.947	97.282	98.805	97.892	97.011	98.923	97.638	98.812	97.852	96.452	98.24	98.038	100.96	96.468	97.401	101.78	98.927	95.741	97.399	97.019	99.057	98.345	99.829	95.292	98.157	97.814	97.83	99.039	99.981	97.667	99.58	97.937	98.585	99.547	99.837	96.641	98.976	97.346	94.91	97.714	98.4	96.995	97.315	99.067	97.554	97.909	97.032	98.746	99.149	96.595
105.03	106.14	106.73	106.08	108.51	103.94	104.74	105.58	103.17	106.16	105.53	105.96	105.12	106.6	105.49	106.8	107.24	107.49	105.33	104.88	104.62	105.88	103.9	107.11	105.73	105.14	105.67	107.15	106.1	105.15	104.65	107.78	104.18	104.14	106.84	105.4	104.54	103.36	104.33	106.04	106.54	106.92	106.39	104.55	105.47	105.6	103.72	103.47	107.16	105.69
106.6	104.36	106.33	105.83	104.26	108.53	104.48	104.44	104.73	105.53	106.23	104.81	104.85	106.44	105.62	104.28	108.3	104.22	108.17	105.91	104.27	108.59	106.05	107.91	107.21	107.24	108.86	108.98	105.37	106.28	108.02	105.4	105.67	107.92	103.63	104.55	105.95	104.61	106.33	104.18	105.49	105.53	106.35	106.44	106.45	107.95	107.59	104.33	106.76	107.45
95.957	99.745	97.223	98.498	100.08	101.62	98.745	97.309	99.281	97.087	99.43	98.577	99.874	100.37	98.536	99.197	97.341	99.877	98.587	98.419	98.077	100.8	98.485	98.913	98.686	98.598	98.044	98.32	97.752	97.558	97.201	97.788	97.56	97.881	98.174	98.067	98.089	99.139	99.602	97.952	97.621	99.235	99.625	97.663	96.871	98.841	98.945	99.127	98.164	100.09
105.25	106.62	106.47	107.41	107.07	106.59	106.8	107.32	104.63	108	104.67	105.88	107.5	105.85	108.97	107.23	106.76	105.61	107.17	104.22	105.87	104.72	106.38	106.1	104.27	107.08	106.48	106.04	108.43	107.8	106.33	106.53	105.85	106.89	105.72	106.59	107.31	104.55	105.45	105.1	108.24	105.33	107.52	104.98	106.27	106.51	108.63	106.09	107.5	106.8
108.67	107.45	108.19	107.63	107.9	107.27	109.24	106.24	108.72	108	109.09	108.45	108.08	107.88	108	107.79	106.36	107.17	107.75	107.26	109.08	109.23	109.73	109.63	108.62	109.8	108.05	109.43	106.97	106.21	107.1	109.02	107.99	108.97	107.04	105.86	107.66	108.73	108.53	107.46	110.63	107.75	109.11	108	108.83	105.68	110.79	106.51	107.34	107.88
107.49	106.34	106.58	106.27	107.89	107.91	110.69	105.11	103.98	107.89	108.12	108	107.55	107.05	107.42	105.61	106.94	105.3	107.7	108.2	106.57	106.83	105.11	107.81	107.33	105.13	105.45	108.89	105.62	106.16	105.81	106.02	105.92	106.74	108.49	106.12	107.36	105.23	106.81	106.16	106.6	104.92	107.66	109.13	108.86	106.02	106.59	106.19	105.16	106.49
105.62	106.8	109.23	106.91	108.08	108.42	107.86	108.21	107.81	109.71	107.74	106.01	106.73	109.95	107.2	108.71	106.88	109.01	108.85	108.41	110.12	106.7	107.26	106.09	110.46	110.17	107.91	108.5	108.42	107.16	107.32	108.36	108.56	108.19	108.07	108.18	109.07	106.53	106.25	109.18	107.65	108.04	108.15	108.54	109.55	109.82	107.41	108.02	106.62	108.97
109.72	109.7	108.86	110.03	109.78	107.82	108.02	107.89	107.65	109.27	109.18	108.12	107.79	108.39	108.19	108.73	107.78	109.48	105.87	108.74	107.61	109.16	108.95	109.05	107.66	110.19	108.81	107.56	110.23	109.79	106.78	107.94	107.88	108.77	109.33	108.67	109.76	106.73	107.23	110.39	106.61	108.26	108.81	108.83	107.15	107.82	108.29	107.9	110.18	108.45
98.334	95.463	98.998	100.28	100.48	96.402	99.627	98.721	99.822	99.641	97.764	98.287	97.335	96.911	97.243	98.237	99.546	99.269	99.192	99.899	98.777	101.3	98.928	100.03	99.038	97.614	96.815	96.454	99.846	98.103	100.61	97.504	99.667	98.194	100.05	98.77	99.02	98.486	99.147	97.304	99.81	97.064	97.741	98.059	97.802	97.7	99.914	98.125	98.745	101.54
99.352	99.457	102.25	102.34	102.61	99.962	105.89	101.36	102.68	101.56	99.401	100.35	99.795	100.36	97.606	100.28	99.948	99.446	99.937	100.17	103.39	100.06	100.6	100.04	98.007	98.83	101.44	101.37	103.12	100.22	101.07	101.43	102.53	101.19	100.29	100.42	99.868	100.15	99.504	99.798	99.427	102.85	99.883	100.75	101.35	98.827	98.463	100.49	99.357	99.076
99.777	98.852	99.675	98.252	97.677	98.428	101.11	101.75	102.01	101.81	99.218	100.46	100.64	99.746	100.26	100.39	102.73	101.58	101.29	98.742	98.403	100.23	100.16	102.78	102.31	101.6	98.997	99.306	101.12	99.227	99.37	100.92	99.429	99.524	101.75	96.478	102.73	100.17	100.29	100.1	101.52	99.732	101.68	101.47	100.8	102.6	100.4	100.47	99.937	100.42
107.52	108.9	109.57	108.61	110.15	109.85	108.11	110.45	108.06	106.87	107.55	109.22	109.61	108.71	108.03	106.92	107.79	105.26	107.84	107.66	110.7	106.99	106.66	109.16	107.81	108.32	108.13	107.83	108.2	107.91	110.38	109.22	108.07	107.28	106.07	108.98	109.04	109.76	108.76	109.18	109.87	107.89	107.71	108.37	108.71	109.75	106.09	108.85	110.09	108.02
108.87	106.93	106.5	108.52	106.8	107.85	108.28	106.28	105.29	106.89	107.25	106.31	108.24	106.27	108.56	104.51	108.85	109.11	108.54	107.29	107.12	107.78	107.7	107.41	107.81	108.93	106.54	107.2	106.29	108.56	108.09	108.57	108.56	108.59	109.39	108.9	109.14	108.02	106.96	109.78	110.12	108.43	107.37	107.62	104.89	108.78	107.59	107.92	107.05	109.79
105.45	106.99	106.36	107.33	105.32	106.23	104.7	104.07	105.97	103.97	106.17	107.06	105.59	105.81	105.96	107.93	104.88	106.57	107.51	105.46	106.96	104.94	103.79	106.62	105.5	104.85	105.84	106.18	102.1	106.52	105.65	107.11	105.35	106.06	106.96	106.03	106.28	105.79	104.4	104.02	104.81	107.07	105.68	106.44	106.71	107.18	104.97	105.89	105.91	105.17
105.53	104.52	106.16	104.25	104.52	104.8	104.87	103.94	106.4	103.47	107.44	103.52	106.17	103.67	104.67	104.55	104.25	103.54	106.16	105.27	104.64	103.65	107.06	106.09	105.41	106.21	104.31	106.97	105.68	105.42	104.55	106.26	104.41	105.4	105.89	106.46	103.63	105.22	106.52	105.37	105.22	106.55	108.3	105.52	104.99	105.99	106.03	106.7	107.44	108.94
97.578	97.479	96.431	98.576	96.916	99.269	96.691	97.324	98.111	97.51	96.469	97.382	97.85	99.47	97.441	97.297	98.174	97.898	97.422	97.354	98.828	99.459	97.802	98.794	97.917	98.862	99.272	99.488	98.668	99.572	96.049	97.588	100.09	99.75	98.055	99.742	96.877	100.07	96.806	98.863	96.963	98.039	95.316	98.27	100.82	97.064	96.997	101.13	97.908	99.887
104.94	104.94	105.42	103.36	103.93	105.28	106.85	105.38	107.48	106.48	106.51	106.12	105.69	106.24	105.08	104.86	106.96	104.23	106.39	103.2	106.03	105.83	105.89	104.66	105.94	105.96	104.22	106.03	105.47	107.02	105.5	105.44	106.66	107.73	104.77	103.61	105.71	106.31	104.94	107.29	106.48	105.2	106.18	105.33	106.33	106.13	106.09	105.62	104.87	107.16
107	104.67	106.54	106.42	107.21	105.25	107.27	107.91	108.48	107.27	107.67	106.77	105.82	106.62	106.14	104.95	104.94	104.78	107.9	107.22	106.47	106.32	105.85	106.62	107.52	106.91	106.65	107.11	105.73	107.17	105.54	107.65	107.55	106.45	106.35	106.99	106.04	106.47	108.13	107.43	107.21	105.89	107.9	107.5	107	105.1	106.27	105.14	105.86	107.22
98.436	97.241	100.49	97.991	97.83	98.786	98.518	98.674	98.944	99.592	98.436	100.11	98.465	99.556	97.283	100.08	99.457	98.854	98.907	98.333	99.586	97.603	99.654	98.377	100.02	99.258	100.2	101.42	97.843	97.587	100.46	99.614	100.72	97.975	98.969	97.506	96.722	96.382	98.763	100.33	101.57	97.027	97.205	99.494	98.285	98.158	98.103	98.826	100.92	99.737
110.36	108.86	107.16	106.7	107.53	108.99	108.23	108.85	108.18	108.57	110.22	108.15	108.08	106.68	108.93	107.64	107.55	110.92	106.48	106.89	107.66	105.55	108.33	107.85	110.07	106.76	106.11	108.05	108.38	106.97	109.67	107.46	107.86	110.9	107.27	108.19	106.84	109.76	109.07	108.98	108.38	107.87	107.2	107.54	108.86	106.86	108.44	109.11	111.39	108.05
107.03	106.6	106.74	109.13	106.25	106.11	105.69	104.45	106.2	106.27	105.11	105.85	105.78	106.03	104.13	106.92	107.31	108.32	106.8	104.93	106.83	106.82	105.38	107.14	107.39	106.1	106.52	105.62	106.28	106.65	105.79	106.3	104.65	108.23	105.51	106.36	105.7	106.9	104.61	106.82	105.07	106.04	107.29	108.56	107.89	106.03	105.38	106.29	107.1	106.39
101.43	101.94	100.34	99.449	101.66	101.54	101.2	101.27	102.58	101.73	101.57	98.553	99.893	99.602	99.497	98.021	103.14	100.84	99.895	100.27	100.79	101.67	100.27	101.6	100.96	100.32	99.274	100.97	101.94	99.884	100.7	99.462	99.687	100.52	103.34	102.49	100.87	102.45	101.88	102.67	99.204	100.81	101.53	103.61	101.89	102.81	102.13	102.45	102.3	99.83
109.63	107.39	107.23	108.94	107.01	109.75	108.18	107.86	108.08	108.41	106.68	108.13	108.21	110.15	107.41	110.06	108.04	107.52	106.74	108.27	108.76	108.65	106.82	107.83	110.41	108.49	109.11	109.33	106.63	107.89	108.62	107.86	107.99	107.65	108.57	107.98	108.82	106.97	109.14	110.41	109.03	109.54	108.39	109.46	108.64	108.61	106.27	109.49	108.3	108.3
106.61	106.45	109.4	107.85	108.81	107.54	105.32	107.37	104.82	106.42	105.38	106.27	105.26	107.93	106.9	107.33	105.53	105.78	106.84	107.35	107.18	104.69	107.77	104.66	106.56	108.21	108.43	106.72	106.57	107.58	106.79	107.9	107.68	107.74	105.26	106.72	106.64	106.98	104.31	106.29	105.57	108.21	104.28	105.43	105.72	105.59	107.26	106.91	106.82	106.72
97.525	98.309	94.374	97.905	98.025	98.069	99.137	96.815	97.57	95.995	95.572	97.842	98.445	95.424	97.773	98.286	99.549	97.299	96.651	97.833	99.513	96.235	98.931	96.174	95.903	99.172	97.95	95.698	98.43	97.168	97.941	97.112	98.903	96.737	98.397	98.478	97.487	98.06	95.635	98.609	97.725	97.417	99.288	98.184	97.81	97.609	97.155	98.668	97.066	98.098
105.23	104.53	106.72	106.62	105.93	105.29	105.53	106.75	105.34	105.04	103.56	105.09	108.38	106.93	107.77	104.49	106.97	106.44	107.85	106.79	104.37	101.05	104.8	103.97	106.2	106.53	106.22	108.16	108.05	105.58	105.68	105.09	105.72	106.57	105.26	104.82	105.66	106.41	106.5	105.93	106.8	105.72	106	104.32	105.26	106.4	106.81	105.29	105.07	104.1
105.65	103.93	103.6	106.33	105.94	104.62	105.08	104.59	104.86	106.83	105.04	104.23	105.86	105.86	106.11	105.6	102.41	106.43	106.36	104.63	106.3	105.85	104.87	106.82	105.92	105.89	106.11	105.63	105.14	103.92	105.14	105.63	106.35	104.75	106.43	104.18	108.02	105.84	105.22	106.02	106.05	104.99	107.37	104.97	103.86	105.18	104.58	106.13	104.74	106.93
99.273	102.44	99.085	99.638	99.625	100.46	101.16	98.984	98.166	102.61	101.36	100.78	98.973	99.425	102.67	101.85	100.3	98.084	98.912	100.62	100.6	101.71	102.61	100.51	101.38	98.422	101.35	102.63	99.767	101.92	99.37	101.76	101.35	102.46	100.68	101.93	99.545	101.17	99.96	103.11	100.49	101.27	98.842	100.45	100.22	102.23	99.221	100.55	101.46	101.46
106.84	107.99	106.14	104.48	105.76	105.31	106.5	102.88	106.01	105.27	104.67	105.8	105	104.3	106.53	107.22	108.3	105.67	106.13	107.36	103.82	106.83	103.54	105.89	104.94	104.73	105.8	102.55	104.32	104.91	104.98	104.66	104.14	107.17	103.23	104.44	106.03	107.04	106.73	105.29	104.69	105.98	106.62	105.44	104.18	104.71	105.07	105.81	105.95	105.13
109.34	110.95	108.73	107.21	110.61	107.78	111	107.18	105.8	110.02	109.58	107.02	106.64	108.31	109.2	109.43	108.33	107.55	108.09	109.08	109.6	108.73	109.38	109.36	110.27	107.81	109.11	109.86	111.61	110.53	106.64	108.96	107.64	108.85	108.04	106.8	109.24	109.41	107.89	110.01	108.43	107.49	109.41	107.97	108.63	108.04	108.11	106.68	111.25	106.64
109.65	107.01	109.79	108.82	107.86	111.66	107.78	108.45	106.41	106.58	104.88	108.58	107.51	109.8	107.15	109.02	108.54	108.56	108.19	106.17	110.06	109.19	106.44	108	109.66	107.16	107.44	108.4	109.17	106.76	108.66	108.58	107.82	109.19	107.19	109.37	106.55	108.73	106.39	108.43	111.6	107.99	108.65	108.18	107.32	108.35	109.2	107.65	109.9	109.22
99.62	101.13	101.57	101.71	101.33	101.21	100.38	101.96	99.935	99.744	102.29	102.52	99.311	102.62	101.39	101.95	100.84	99.693	102.92	100.98	100.77	101.38	104.07	102.43	100.64	101.45	101.01	101.77	98.039	101.83	101.6	101.13	101.48	102.54	99.438	101.28	102.77	100.84	100.54	101.9	102.32	99.148	100.17	100.28	99.495	99.894	97.899	100.18	101.33	99.509
105.93	105.03	105.73	103.83	106.66	105.09	107.07	107.06	105.27	106.57	105.84	104.97	105.23	105.81	104.94	106.7	104.28	105.13	104.75	106.28	106.87	105.33	106.88	107.24	105.66	105.73	107.7	106.73	107.15	105.67	106.65	105.73	106.31	105.89	104.55	106.93	106.62	104.06	105.48	107.08	107.36	106.77	106.93	103.83	107.56	104.97	105.35	104.48	106.1	106.23
108.22	105.86	107.57	106.92	108.32	107.76	106.3	107.78	107.72	105.4	109.58	105.06	105.84	109.09	109.21	107.98	108.23	108.67	105.49	105.5	107.46	108.99	107.34	110.53	104.35	107.66	108.85	107.43	106.46	107.19	107.41	107.6	110.35	106.51	107.95	108.26	108	107.08	107.62	108.76	108.17	106.13	107.12	105.29	107.22	107.55	106.51	108.65	106.96	106.63
101.81	101.52	101.22	100.85	100.25	101.23	105.37	101.6	100.15	101.42	100.63	102.11	100.84	102.53	100.55	102.07	99.364	100.81	104.1	99.175	101.16	98.937	99.066	99.701	100.52	100.87	102.03	100.12	101.05	99.837	102.35	101.17	100.18	102.04	98.677	98.993	101.37	100.25	102.57	101.61	100.24	100.23	100.89	99.878	101.89	99.308	101.04	104.01	100.5	102.71
100.03	100.89	99.588	99.838	99.481	99.866	99.747	99.918	101.4	100.56	99.665	100.53	102.63	100.19	101.88	99.72	99.432	100.11	100.89	101.02	99.384	98.623	101.52	100.98	99.435	99.127	100.47	100.95	102.44	99.331	98.838	101.9	101.12	101.15	96.853	99.283	99.602	100.68	101.49	102.63	101.23	100.54	99.418	100.4	101.2	98.207	101.37	99.841	97.507	102.28
105.86	106.57	103.36	104.31	103.94	103.92	103.74	103.5	105.39	106.91	107.46	107.06	106.49	107.3	105.71	104.67	107.57	106.32	105.16	106.38	105.58	106.68	107.43	106.43	108.11	105.85	106.2	105.42	105.98	105.34	104.61	105.98	106.41	106.05	104.51	107.2	105.9	106.6	104.67	104.06	104	106.6	105.81	105.05	109.4	103.34	106.81	108.77	106.37	107.15
107.82	107.08	108.53	107.9	108.25	110.18	106.62	110.32	110.36	108.65	106.7	108.76	108.24	107.71	109.56	108.61	107.92	108.15	107.79	108.83	107.17	108.72	108.64	109.47	107.77	107.96	108.61	108.99	106.93	107.07	109.39	108.75	108.87	109.21	106.56	108.98	105.62	110.91	108.53	110.44	108.89	109.57	108.37	109.76	109.02	108.97	110.18	109.35	111.05	108.73
110.48	105.99	106.68	108.11	109.25	109.04	108.36	106.2	108.6	107.94	105.72	108.37	105.51	108.48	110.06	107.83	108.87	109.29	107.12	109.38	107.33	108.73	106.29	109.08	106.24	108.69	108.37	107.27	109.14	107.06	107.54	107.27	110.99	109.49	106.41	107.29	107.89	107.69	107	107.37	106.34	106.34	106.43	107.5	106.29	109.54	107.07	107.53	107.02	108.46
106.68	104.82	106.44	108.84	107.73	104.77	106.39	104.21	106.12	106.37	103.85	106.79	105.65	105.85	104.84	103.42	106.79	106	106.59	106.1	106.96	107.18	107.85	105.1	107.9	108.57	104.56	105.21	105.04	106.18	105.45	106.95	104.91	105.45	108.92	107.53	106.69	105.89	107.43	107.95	108.57	106.04	106.67	105.64	107.41	105.82	106.22	106.23	105.78	106.69
97.725	99.208	98.571	96.56	98.988	96.708	98.603	95.377	99.052	97.666	98.924	95.751	96.59	98.491	100.32	98.103	96.218	97.44	97.781	97.241	97.071	96.181	97.627	98.763	96.449	97.941	98.409	98.559	97.888	97.01	98.193	97.285	98.833	98.501	98.294	96.417	98.16	97.626	97.748	99.965	98.007	96.725	95.511	99.841	99.055	96.803	95.669	97.003	97.76	97.911
104.92	105.98	105.42	106.12	106.9	105.64	106.65	106.73	101.43	106.4	105.54	104.74	106.33	106.37	105.73	106.32	102.28	107.26	105.74	106.29	107.12	105.9	107.32	104.45	106.37	104.75	104.19	104.95	106.51	106.01	104.75	105.42	104.31	107.8	106.96	107.65	105.5	106.84	104.96	103.71	104.18	105.53	103.98	105.41	106.74	105.71	104.88	104.83	103.98	106.56
102.36	105.69	104.87	107.3	105.81	104.3	105.87	106.48	107.87	105.88	105.22	105.64	104.96	105.78	105.17	104.95	106.46	106.25	107.15	106.35	106.53	105.5	105.87	105.13	107	105.96	104.22	102.98	103.83	105.09	105.38	105.45	106.97	104.24	106.53	104.54	104.32	108.16	107.39	107.66	104.86	108.72	107.68	105.2	104.17	104.59	103.19	107.51	107.32	105.02
105.59	103.81	104.67	105.26	107.92	106.8	106.65	105.28	104.65	104.41	106.3	106.9	104.78	106	104.6	106.15	105.68	105.24	107.87	109.27	104.75	105.98	105.81	106.36	105.93	105.56	103.33	106.23	107.45	104.22	105.6	105.12	106.44	105.28	104.56	105.52	105.97	106.78	106.4	107.77	104.83	105.26	106.69	106.56	104.57	106.41	106.71	104.71	107.97	106.57
105.35	107.79	105.44	107.54	103.82	104.14	103.7	106.11	106.07	106.28	105.6	104.49	105.27	106.02	104.61	105.14	106.15	106.36	104.9	106.79	104.9	106.75	105.61	104.74	103.9	107.24	105.08	104.83	105.84	104.19	105.3	104.86	105.96	104.33	104.81	104.38	105.89	104.39	107.72	105.61	106.29	106.67	105.74	107.35	104.45	105.58	107.37	105.16	105.79	106.54
104.07	105.23	106.86	104.25	106.21	105.09	104.58	105.19	106.43	107.28	104.82	106.26	105.64	104.9	102.94	104.52	104.33	104.2	105.76	106.35	107.91	107.4	105.81	105.91	106.83	107.49	105.68	107.87	106.36	104.5	107.85	106.95	106.17	108.28	106.8	106.48	106.61	104.02	106.6	105.35	105.97	104.36	105.31	105.9	105.08	104.81	108.59	106.52	106.19	105.12
106.65	106.28	106.79	106.11	105.39	107.63	106.93	107.11	106.06	103.55	107.46	105.76	106.46	108.07	108.01	107.84	105.85	105.62	108.99	104.99	108	105.34	106.21	104.14	106.89	106.99	105.98	106.81	108.01	108.85	106.33	104.77	108.2	107.72	105.72	106.49	104.24	106.55	106.7	107.52	107	103.38	105.47	104.71	105.96	106.57	107.49	107.87	105.42	105.42
106.64	109.39	108.05	107.92	105.85	109.05	108.85	109.21	109.04	107.08	108.74	107.51	107.14	105.62	108.58	107.3	107.02	108.26	106.95	106.82	108.29	106.52	106.02	104.38	107.2	107.67	107.24	107.27	106.66	106.49	107.13	109.97	108.57	106	108.85	107.04	109.84	108.69	107.86	108.52	107.15	106.99	106.52	105.81	108.84	107.4	107.5	107.61	105.08	108.14
99.044	98.566	97.734	99.139	101.63	97.786	99.56	99.255	102.29	97.801	98.419	100.37	98.525	97.925	99.383	97.727	99.111	98.327	98.197	96.515	98.654	99.308	97.883	100.79	99.182	98.76	97.188	98.722	97.361	98.493	99.715	97.817	99.124	98.678	99.663	99.434	99.534	97.496	98.964	99.363	95.815	98.642	98.028	97.201	99.532	100.85	96.15	96.608	101.32	98.458
99.283	98.131	98.521	99.776	98.8	97.28	99.644	97.287	94.941	97.743	98.438	96.857	99.505	97.813	99.571	97.993	98.8	97.477	98.154	96.853	99.248	99.536	98.059	97.669	99.144	97.716	99.882	99.759	96.941	97.125	99.77	95.986	99.325	97.485	97.134	97.92	97.376	99.235	96.926	96.716	97.735	97.479	97.639	98.512	96.254	100.1	96.631	99.095	98.87	97.978
110.58	112.07	109.8	110.73	113.26	108.95	108.02	111.68	111.01	109.67	111.11	110.95	110.84	108.65	110.65	110.67	109.59	109.32	110.93	112.53	110.42	111.24	110.45	111.42	110.89	111.9	112.23	108.41	112.64	110.17	109.84	109.53	110.5	110.42	109.33	111.75	111.29	110.51	111.03	112.66	108.45	110.69	111.67	110.89	111.78	110	112.46	111.49	110.01	110.94
106.09	108.64	105.98	107.38	106.41	105.16	106.53	105.35	105.49	107.48	105.74	105.97	105.41	106.17	106.63	107.33	104.12	105.78	103.85	105.68	104.53	105.91	105.63	106.24	104.76	104.05	106.44	107.74	106.72	106.52	105.14	104.82	107.52	106.88	106.69	107.32	110.23	105.47	107.17	106.77	106.41	106.91	107.46	105.3	105.1	106.55	105.64	104.68	106.53	104.93
106.61	106.25	105.61	105.57	106.77	106.04	106.6	106.27	106.88	107.52	106.43	106.13	104.85	104.43	105.33	105.79	105.59	106.96	104.44	105.47	106.63	107.61	107.27	105.03	107.21	104.94	105	106.32	109.16	107.03	107.4	105.71	106.99	106.51	107.3	107.11	106.16	106.81	107.78	106.61	106.91	106.45	105.57	108.24	103.92	105.36	105.13	105.98	108.23	108.26
102.17	101.37	100.39	103.27	100.39	101.19	100.27	101.32	101.57	100.09	101.82	97.923	102.57	100.68	101.08	100.06	100.57	101.21	101.29	99.524	100.95	100.48	100.06	102.2	100.71	99.745	102.78	103.67	100.5	98.505	99.964	100.39	101.74	99.675	101.72	101.06	101.48	103.09	101.67	100.19	99.576	100.43	102.17	99.683	102.22	101.59	102.6	102.56	100.99	100.77
108.19	108.19	107.61	106.8	106.93	107.9	107.4	109.63	106.4	106.25	107.85	110.9	106.39	107.45	107.51	107.98	107.69	105.42	108.22	108.36	108.48	106.77	107.81	106.07	108.43	107.54	106.21	108.48	105.58	106.9	107.9	109.02	108.85	106.41	108.03	109.52	105.11	107.57	110.72	108.58	109.23	106.36	106.74	106.96	106.03	106.12	107.99	109.87	107.52	107.04
108.84	109.18	106.33	105.99	106.28	108.17	107.93	110.28	107.93	106.86	107.14	110.12	111.89	106.86	108.53	108.63	108.86	107.3	108.58	107.49	109.25	106.92	107.3	108.28	107.61	109.65	108.61	109.1	107.94	106.36	108.47	107.32	110.01	106.73	107.61	106.12	109.44	109.81	109.2	107.75	108.7	106.36	108.56	107.59	107.12	108.26	109.88	109.84	111.51	106.42
100.51	99.019	99.559	97.267	96.475	99.025	96.563	99.909	99.993	100.77	97.244	99.719	98.614	98.428	97.556	99.417	97.992	98.701	100.29	101.18	101.23	96.854	99.169	100.53	98.687	100.08	100.42	97.56	98.564	98.018	98.522	98.22	99.586	100.03	99.452	99.276	97.599	99.373	99.231	99.789	98.435	98.5	99.91	99.851	99.286	98.334	98.709	98.2	96.711	97.292
100.7	100.83	99.851	100.42	99.723	100.14	103.03	101.24	99.291	100.92	99.402	102.57	99.827	100.83	102.15	100.9	99.7	99.848	98.533	99.557	100.71	99.739	101.34	100.04	98.469	101.21	101.69	100.96	101.15	98.857	100.37	99.796	101.53	102.18	101.35	99.483	101.12	101.48	99.379	100.51	101.23	99.291	101.71	101.39	99.787	100.96	99.759	100.1	100.28	101.9
107.62	109.64	110.29	111.25	108.49	109.42	111.24	111.09	110.35	111.35	110.62	111.84	107.87	109.85	107.95	109.63	108.47	110.06	109.58	109.54	110.49	111.5	110.73	108.63	110.08	108.67	110.72	110.57	110.7	110.76	113.5	111.56	111.52	108.43	109.26	109.09	110.77	111.56	111.33	109.08	109.23	109.96	112.1	110.94	111.03	108.92	109.47	111.8	109.63	110.65
108.7	110.81	107.2	107.42	107.68	107.29	109.24	107.68	109.21	107.83	106.41	108.14	111.67	107.46	106.42	107.68	108.2	107.07	109.1	109.43	108.58	108.56	108.92	108.06	108.69	108.22	108.73	110.73	105.59	109.41	109.25	108.82	107.18	107.96	107.62	107.66	106.25	108.26	108.44	107.84	108.68	107.69	107.27	109.27	107.59	109.36	106.76	106.75	109.74	108.16
106.34	103.41	105.27	106.6	106.44	108.53	104.66	104.06	106.68	107.26	104.78	107.35	104.3	108.93	106.9	103.46	104.64	104.32	104.59	107.82	102.74	105.81	105.56	106.59	106.54	104.83	105.59	105.99	104.05	104.71	104.73	108.43	104.92	102.9	107.07	108.26	107.59	103.84	106.46	104.38	106.86	104.5	106.7	105.57	106.28	104.08	104.94	105.86	105.54	107.86
97.723	97.994	98.162	95.826	97.888	98.364	96.832	97.964	98.786	98.235	99.246	98.206	100.06	96.814	97.038	98.872	98.025	97.199	99.698	99.066	97.992	99.899	98.805	97.239	95.977	98.308	98.061	96.996	100.07	97.595	97.992	97.745	96.608	98.725	99.831	98.413	99.351	96.671	98.036	99.156	100.14	97.749	98.33	99.092	98.335	98.3	99.162	96.648	98.404	97.82
104.99	106.09	105.28	105.97	105.86	105.4	105.61	105.4	105.69	104.79	104.91	106.42	104.92	108.36	106.92	104.9	107.32	105.71	106.56	105.86	107.17	105.53	105.1	106.44	104.92	105.32	107.16	105.97	105.06	105.99	104.78	106.39	107.54	106.17	102.16	103.23	105.95	106.27	105.48	106.25	106.69	106.32	107.51	107.61	106.88	107.02	105.23	103.68	105.26	102.82
105.76	106.86	106.97	105.88	104.57	107.16	106.95	104.88	106.65	107.6	106.77	109.24	107.87	106.69	107.02	106.92	106.38	108.25	107.4	104.86	106.87	108.65	107.11	106.11	105.9	104.04	106.95	106.71	106.4	105.42	107.3	107.59	107.56	106.04	105.65	109.38	107.98	105.57	107.67	106.6	105.39	105.07	105.91	108.1	106.05	105.66	104.76	105.48	105.21	105.91
108.55	108.79	107.65	107.72	110.14	105.87	106.6	106.74	108.22	108.66	108.06	109.65	108.55	107.82	107.83	105.94	108.25	108.45	110.45	107.58	110.54	108.33	107.62	107.56	107.31	108.15	109.42	109.46	104.5	107.59	107.16	108.8	105.04	108.37	109.33	109.15	108.83	106.85	108.63	106.5	105.76	108.66	109.03	107.59	107.27	109.18	107.93	109.4	107.81	108.22
104.94	106.24	108.49	105.58	105.01	108.83	110.54	104.86	105.79	105.02	107.2	105.49	106.54	105.11	105.53	105.86	106.97	106.31	107.74	106.84	107.58	107.86	106.24	104.41	106.99	107.28	104.45	104.51	104.04	104.61	105.79	105.41	105.86	107.01	105.64	106.32	106.83	108.6	106.11	104.93	105.39	107.5	104.35	106.9	105.79	103.2	105.96	108.1	104.86	106.3
106.19	106.78	106.57	106.62	106.78	106.89	107.26	104.63	105	103.57	105.53	105.27	105.63	105.42	104.67	106.68	107.01	106.36	105.08	104.54	105.88	105.96	107.32	104.81	104.58	104.36	105.44	105.88	104.81	103.52	106.64	107.3	106.45	104.69	106.44	106.55	108.57	104.1	107.21	106.17	104.17	107.28	105.94	106.43	106.07	104.97	106.15	105.48	106.35	103.15
108.11	107.47	107.04	106.14	105.92	103.87	106.63	105.89	106.92	104.51	103.02	105.07	106.06	105.28	105.96	108.85	106.78	106.37	105.72	105.23	104.39	103.64	104.83	104.87	106.09	104.01	107.41	103.41	104.12	104.21	106.87	104.39	103.47	105.86	105	105.01	105.53	106.14	107.59	107.43	105.73	106.34	104.86	104.87	104.09	104.95	105.25	105.64	106.43	105.77
108.77	108.85	110.26	109.14	105.26	107.71	107.65	106.57	109.82	106.52	108.19	108.27	107.89	108.04	108.43	108.26	110.08	109.25	109.8	106.83	108.44	107.85	107.49	109.26	108.61	106.79	107.84	110.17	106.31	106.84	107.41	107.91	107.79	107.84	108.2	107.99	106.61	107.23	106.85	107.28	105.85	106.79	109.09	108.64	107.03	107.68	107.38	107.28	107.87	107.22
103.67	105.81	106.37	104.73	104.42	107.88	104.43	104.67	105.66	104.3	105.76	104.75	105.85	106.34	104.28	105.53	106.53	105.94	106.86	107.07	106	103.63	107.13	106.26	106.19	106.09	105.83	104.62	106.88	108.01	105.61	107.52	105.58	105.73	106.01	107.19	106.26	105.47	105.77	105.99	107.71	106.32	106.37	106.47	105.38	105.5	103.46	105.21	105.23	104.78
97.511	97.61	98.641	99.941	97.258	98.714	99.151	98.765	96.733	100.36	98.302	97.344	98.361	99.766	99.536	101.95	96.942	99.451	100.93	100.48	97.841	97.775	97.874	99.903	99.502	99.274	95.378	98.319	100.55	98.632	99.959	100.24	98.037	100.69	99.845	101.67	99.803	99.99	97.5	98.837	98.892	99.485	98.781	98.657	98.552	101.52	98.682	100.02	101.23	98.295
106.52	106.61	105.14	108.42	106.91	105.75	105.07	106.02	106.76	106.63	105.21	105.58	105.27	107.49	105.68	106.76	107.98	105.59	107.37	103.84	105.43	106.7	107.92	108.91	105.3	107.16	105.46	106.34	105.25	106.7	105.56	105.92	106.6	105.24	105.79	106.67	105.29	104.46	106.77	108.41	104.58	107.28	104.62	104.01	105.32	107.99	104.81	104.36	105.53	106.84
102.15	102.17	99.87	100.97	99.605	101.22	98.556	100.58	100.84	102.02	100.22	101.1	103.86	101.68	102.51	102.46	99.002	100.01	100.65	102.44	102.29	102.06	101.17	100.94	101.5	100.38	100.57	101.65	100.14	101.05	100.91	100.19	102.12	101.25	101.32	99.573	102.6	101.33	101.33	101.2	99.734	102.07	100.6	102.29	99.957	102.41	101.05	100.15	100.96	100.46
106.71	106.87	104.57	105.74	104.38	107.11	104.51	105.87	105.72	105.8	106.05	105.28	105.59	104.2	105.29	105.07	106.22	106.31	106.88	103.21	105.78	107.13	103.71	106.2	105.5	104.5	102.15	103.29	104.41	103.61	106.5	105.78	103.63	106.22	105.02	106.5	105.12	105.59	105.87	103.98	103.79	104.91	107.04	104.47	106.41	105.36	106.84	103.24	104.3	104.72
106.22	107.46	106.45	106.79	107.26	105.86	109.19	107	106.34	104.78	106.42	105.61	107.57	105.8	105.42	106.88	107.42	107.68	105.76	106.3	106	109.8	107.34	108.12	105.89	107.68	104.31	104.5	107.08	105.48	104.21	104.46	107.75	105.73	105.21	106.93	105.64	105.19	106.1	105.82	105.28	107.18	107.69	109.16	106.01	106.32	107.34	106.32	106.93	105.71
105.11	105.12	105.33	103.59	105.5	106.07	105.26	104.4	106.41	106.26	105.64	107.9	107.28	104.38	105.85	105.38	105.1	106.19	105.71	105.19	104.63	106.16	106.13	105.59	105.25	105.39	104.72	105.36	107.42	107.54	103.83	104.58	105.13	105.2	105.54	106.67	106.16	103.35	106.19	105.57	105.87	106.43	104.7	105.59	103.05	105.05	104.29	105.78	105.87	104.53
106.5	106.16	104.27	105.53	105.2	106.34	105.12	105.78	106.82	104.92	105.17	104.96	104.71	105.59	103.21	103.93	105.41	103.59	103.95	108.77	105.07	104.99	106.57	106.4	104.7	104.54	104.37	104.47	104.25	106.35	105.62	106.16	105.48	103.82	104.99	103.99	105.56	106.04	107.8	106.09	105.31	105.91	105.25	106.55	104.12	106.11	106.55	106.82	104.88	105.92
95.747	100.58	100.97	100.07	97.25	99.763	100.87	98.685	98.527	97.811	97.202	97.776	98.812	98.763	96.072	98.468	97.599	97.731	96.02	100.19	97.053	99.668	97.756	96.952	98.064	95.742	100.7	98.445	96.697	99.857	97.368	98.791	98.204	97.821	100.12	99.209	100.58	98.577	98.493	101.06	99.336	98.293	96.713	97.753	98.258	98.429	98.484	100.51	101.11	98.078
108.93	110.41	110.41	112.02	110.75	108.16	111.53	112.37	111.14	111.14	108.9	110.04	109.98	111.68	111.48	110.96	110.65	110.31	109.05	109.93	110.11	112.64	111.35	111.31	110.6	109.51	112.25	109.79	110.29	109.68	110.04	113.07	108.41	110.54	111.84	110.4	111.2	108.52	109.9	110.98	111.24	110.37	109.72	110.3	109.18	110.51	111.73	110.79	109.35	112.5
103.86	104.34	106.22	106.41	107.57	105.11	105.53	107.24	105.26	106.56	106.26	104.52	107.31	106.1	104.08	107.13	106.38	104.37	107.66	104.82	107.72	106.34	105.92	106.11	104.11	105.06	105.45	105.56	105.3	105.03	105.5	103.07	104.61	104.63	104.74	106.15	104.98	106.68	103.91	105.75	103.57	108.31	106.99	105.41	105.72	107.75	105.21	105.6	105.74	106.79
102.57	101.09	101.52	101.2	100.94	99.516	100.35	102	101.37	101.96	100.96	100.59	99.999	104.37	100.15	101.96	101.42	101.19	100.02	104.27	100.68	104.1	102.26	100.49	100.51	100.57	101.18	101.32	100.72	100.66	100.18	101.53	98.667	98.993	100.29	100.78	101.35	98.689	101.37	101.83	100.38	101	101.26	101.35	102.02	100.48	99.763	102.93	100.02	100.38
105.35	106.08	107.76	104.45	107.67	104.69	106.07	107.56	105.3	107.19	107.09	104.77	105.35	107.2	105.6	105.14	107.2	105.92	104.41	107.07	105.15	104.71	105.88	108.23	106.64	108.47	107.71	105.67	104.94	108.21	106.9	106.13	107.07	104.99	106.34	107.45	108.96	106.13	106.92	105.68	105.24	104.99	106.01	105.62	104.45	105.88	106.92	105.48	106.25	106.78
99.347	101.17	98.388	98.992	99.635	99.71	100.89	101.34	102.12	99.631	101.26	101.39	99.32	99.22	99.614	101.7	98.887	99.811	102.28	102.15	101.42	100.63	99.958	101.42	101.67	98.76	100.38	100.1	100.97	100.15	99.796	99.411	102.74	100.29	101.17	100.09	101.48	100.16	100.82	101.14	99.551	102.77	102.23	100.75	100.95	102.36	100.35	101.31	98.688	102.06
112.82	111.18	108.78	110.61	109.14	110.17	109.09	110.52	110.99	110.04	111.24	108.92	109.46	110.15	110.61	109.6	110.85	109.9	111.52	110.62	109.3	111.07	111.14	110.89	109.78	111.85	108.68	109.58	111.74	109.39	110.07	108.96	109.21	109.92	112.24	109.37	110.89	108.8	109.3	111.6	108.9	110.41	110.69	110.24	109.25	110.09	111.29	112.16	109.72	111.23
104.95	103.88	105.79	104.59	104.63	107.21	104.36	103.31	105.44	106.11	104.95	105.61	104.74	106.35	106.72	104.96	104.29	105.03	106.23	105.46	105.45	104.28	106.37	105.6	106.26	106.88	107.44	106.14	104.41	107.74	105.95	105.27	106.84	104.6	107.31	106.74	104.98	107.34	106	106.77	104.94	106.14	106.72	105.1	106.29	105.94	107.15	103.29	106.19	106.41
104.59	102.1	105.56	101.43	102.94	101.42	101.8	105.51	103.57	101.89	102.62	103.74	102.16	99.46	102.76	103.09	104.49	101.58	102.13	102.61	103.97	101.92	103.87	100.81	105.47	102.08	103.32	103.26	103.25	101.7	102.3	100.75	103.35	102.86	101.28	103.44	104.31	103.79	104.52	103.06	102.94	103.64	101.22	103.14	104.2	102.61	103.21	104.52	102.68	100
109.07	108.08	106.76	107.75	107.15	106.8	105.91	108.83	106.07	109.35	109.05	106.86	108.87	104.97	108.16	108.34	105.55	109.53	109.13	107.13	108.23	109.05	108.46	110.15	110.59	108.24	108.62	105.13	108.27	108.31	107.95	106.63	107.47	108.22	108.03	106.9	110.81	106.53	109.15	108	108.04	106.5	106.36	106.2	111.04	107.98	107.51	108.87	109.97	107.83
107.4	105.71	106.18	106.19	106.74	108.19	106.3	108.1	105.57	105.44	107.69	106.56	107.42	107.36	105.76	108.89	107.4	108.27	105.04	107.46	107.2	106.05	107.78	105.16	106.97	105.62	106.94	107.7	104.69	108.76	107.63	107.41	107.23	105.93	104.74	106.58	106.64	105.58	107.16	107.92	107.72	105.98	106.48	107.85	104.6	105.66	108.36	107.43	105.72	106.84
105.99	105.55	105.73	106.95	106.52	104.31	105.18	103.7	102.62	105.86	107.4	103.89	107.42	107.57	105.01	106.37	107.16	105.74	106	106.26	105.13	105.67	106.31	106.52	104.04	105.28	103.92	106.17	107.09	103.71	106.98	106.03	104.94	107.4	105.28	105.52	106.17	106.27	106.22	106.65	104.62	103.92	103.79	105.77	104.64	105.08	106.03	103.87	105.95	107.03
107.05	109.09	107.43	107.13	107.48	105.77	108.68	109.63	107.29	108.7	107.83	110	107.99	109.05	107.94	108.71	109.3	109.38	107.15	109.29	108.43	108.15	108.21	108.99	110.23	108.11	107.27	108.72	108.85	108.58	108.73	107.58	109.17	109.99	109.08	106.82	107.47	108.79	106.74	109.74	109.1	108.18	106.01	106.7	108.13	106.88	108.59	109.2	108.28	108.59
101.11	100.14	101.02	101.39	99.336	100.94	101.7	100.09	101.04	100.41	100.33	101.43	101.26	100.64	100.12	98.924	99.8	101.83	100.84	99.484	101.14	102.31	101.59	99.259	99.279	99.151	102.47	101.7	100.82	100.23	100.67	102.64	99.768	102.5	101.14	102.14	99.382	101.5	100.31	101.27	100.49	100.41	101.05	100.08	99.091	101.66	99.904	100.36	98.985	100.55
99.083	97.911	99.827	98.21	98.563	99.477	98.928	99.758	100.53	100.28	99.529	98.435	101.53	97.795	98.769	98.903	99.252	99.943	98.793	99.937	98.545	99.365	99.467	97.896	100.04	98.274	98.987	99.571	97.557	98.824	99.26	96.721	99.616	99.192	98.828	98.802	98.407	95.219	97.603	97.039	98.715	99.753	98.724	101.06	97.876	98.907	98.655	97.948	98.706	101.42
106.7	107.9	105.03	106.27	106.37	107.14	105.02	105.1	105.04	104.69	104.66	106.74	106.71	105.92	104.38	104.95	104.17	107.33	105.58	106.76	107.36	107.73	104.07	103.92	105.63	105.73	105.95	105.47	104.74	106.5	106.52	104.29	106.61	105.46	106.06	105.35	106.72	105.34	107.6	103.54	106.62	105.5	106.5	105.34	107.44	108.28	106.66	105.78	107.24	104.86
104.88	104.11	105.05	107	106.57	106.66	106.35	107.29	104.3	107.67	106.96	103	106.35	105.66	106.5	106.35	106.25	106.91	106.14	105.2	106.81	103.76	105.18	104.58	103.97	105.12	106.55	104.77	105.11	104.8	104.43	104.26	106.17	104.6	104.73	106.99	104.08	104.78	106.14	105.91	106.33	106.3	106.76	104.78	103.48	105.98	105.77	105.62	105.65	105.49
105.1	107.35	104.79	105.75	107.11	108.63	107.74	106.33	106.06	107.64	106.87	106.95	106.98	107.92	105.15	108.05	103.95	108.04	106.18	105.76	105.89	106.18	108.52	103.86	107.42	106.51	104.61	106.3	106.9	105.17	105.89	107.21	103.35	107.04	108.04	105.56	108.31	105.07	107.44	104.76	104.71	107.26	105.68	106.5	107.78	103.61	106.9	107.19	104.54	106.85
106.74	109.72	110.99	108.57	110.33	106.78	107.82	108.62	107.12	109.86	108.49	110.82	108.35	108.37	107.97	107.33	106.21	110.21	107.53	106.94	107.49	107.25	109.85	109.23	109.21	107.7	109.13	108.65	108.71	111.45	107.58	109.37	107.85	108.87	108.69	108.39	110.11	108.91	107.25	107.46	109.28	107.34	110.45	106.98	108.29	109.71	107.38	109.4	107.94	107.43
109.76	109.62	107.85	107.24	107.47	107.96	108.9	108.12	110.11	108.82	109.03	109.21	108.26	107.61	105.66	107.46	106.79	108.35	107.56	108.25	108.57	107.24	107.44	109.85	107.69	107.87	110	108.51	107.24	108.09	108.24	109.97	105.25	108.44	107.58	107.35	106.81	108.62	106.08	108.3	106.02	107.07	108.26	107.38	108.22	105.61	106.52	107.97	107.61	108.95
101.22	100.37	102.63	99.464	102.58	98.665	99.295	101.81	99.876	99.051	100.13	99.375	100.73	101.38	101.4	100.82	102.5	99.746	100.99	100.37	100.49	101.22	103.5	102.11	100.07	99.577	100.18	104.37	100.96	98.087	102.74	99.349	100.67	101.76	102.11	101.86	100.3	99.919	101.41	98.66	99.226	99.376	102.38	102.21	102.46	100.83	99.825	101.03	101.19	102.75
109.09	109.1	107.09	109.58	108.91	108.61	107.43	108.11	108.85	109.02	108.43	108.06	109.78	109.3	108.23	107.81	107.66	110.26	109.29	109.47	106.32	106.88	109.9	110.77	108.06	108.41	110.09	108.68	107.36	108.31	107.43	107.75	109.47	105.18	109.72	106.06	108.48	109.23	108.99	110.47	110.12	106.21	108.03	107.73	108.34	110.91	108.46	108.53	110.32	107.55
107.87	105.66	104.63	104.16	106.47	105.79	106.52	104.1	106.76	106.09	104.97	103.86	107.15	104.86	105.03	104.34	105.57	105.99	105.15	105.41	106.69	105.91	105.28	105.65	106.2	107.78	102.98	108.03	105.08	104.83	106.55	106.61	105.37	105.48	106.1	106.57	103.59	106.18	106.74	106.34	102.04	106.46	106.04	104.88	105.37	104.53	103.48	107.85	105.21	105.49
106.97	106.13	104.56	108.96	105.23	108.78	107.62	107.9	108.84	107.8	105.73	104.8	106.14	107.41	106.41	106.91	107.43	108.18	105.81	107.16	108.28	104.89	107.09	107.53	105.09	104.2	105.95	108.44	106.34	106.82	106.86	107.92	104.18	107.12	107.83	106.08	104.65	106.79	105.4	103.82	104.54	107.31	107.14	106.89	107.72	107.1	105.92	105.63	105.43	105.56
108.13	105.14	105.67	106.69	107.83	103.96	105.17	105.91	105.87	104.89	104.27	103.88	105.48	106.44	106.32	104.88	108.55	104.9	107.18	105.59	106	105.49	105.01	106.51	105.33	106.44	105.49	104.86	108.05	105.75	105.14	107.44	105.48	105.14	104.92	106.24	105.33	107.4	104.71	107.23	105.59	104.15	108.16	104.82	106.74	105.24	105.86	104.02	106.14	107.18
105.29	105.57	108.09	106.29	105.71	106.89	108.9	106.8	106.09	108.11	105.33	106.52	107.89	107.39	105.94	104.73	109.73	106.88	108.61	105.93	105.97	107.66	108.19	105.32	107.94	107.79	105.73	105.81	106.77	106.03	106.59	104.74	106.55	110.03	105.64	107.44	105.07	106.7	105.9	105.54	106.46	103.74	105.83	105.23	105.67	103.95	105.9	108.03	105.87	107.95
107.77	105.81	110.18	106.41	107.47	104.92	107.16	108.61	107.64	108.21	107.7	108.72	109.41	107.14	107.22	110.32	108.27	108.82	107.08	107.64	108.97	108.2	109.15	106.82	107.71	110.14	108.27	106.86	108.13	110.01	105.11	109.08	108.44	111.02	106.55	107.9	109.92	109.75	107.65	109.46	109.56	109.18	108.22	106.83	107.56	105.8	109.07	107.3	109.82	108.2
108.97	107.93	107.68	108.75	107.51	107.31	108.66	110.8	106.65	110.37	108.04	106.72	107.97	107.71	107.53	109.25	108.11	108.74	108.01	108.77	107.12	109.74	106.82	110.89	108.73	110.14	110.69	107.17	109.41	109.11	108.9	110.01	107.98	108.11	106.57	109.18	105.59	110.08	107.53	107.18	108.36	108.26	109.21	107.19	107.18	108.64	108.58	108.83	108.36	109.17
96.78	99.305	97.346	99.386	99.292	99.063	99.812	97.924	100.11	99.802	99.754	96.582	98.121	97.848	99.826	99.282	100.55	101.1	98.371	99.207	100.23	98.007	99.626	100.7	98.389	99.057	98.743	99.612	99.962	96.918	98.133	99.703	97.354	99.931	100.39	98.047	99.942	97.909	98.494	98.227	98.979	98.034	99.315	98.199	97.883	99.111	99.901	99.491	98.355	98.388
109.1	107.57	109.41	105.61	107.93	108.72	106.7	109.42	109.41	107.34	111.03	110.25	107.32	110.43	108.66	109.18	106.54	108.75	109.52	108.55	108.47	107.52	107.52	108.08	108.15	107.45	109.53	109.06	108.93	107.61	106.86	110.2	109.32	107.44	107.26	108.25	109.22	108.32	107.83	106.35	109.38	107.33	108.89	108.22	106.66	108.91	108.47	106.77	107.43	107.25
106.58	106.33	105.31	103.4	104.38	105.18	105.42	107.65	105.94	105.99	105.09	107.07	105.41	106.14	106.29	104.08	105.45	106.3	105.28	105.79	107.38	106.18	105.53	105.32	106.25	102.79	104.39	105.55	105.16	105.99	105.41	105.47	103	104.44	105.13	105.22	103.72	103.84	105.75	105.57	106.21	103.07	104.34	105.47	108.19	106.44	105.56	105.19	105.07	106.44
106.36	106.53	108.3	108.34	109	109.1	107.76	109.06	107.16	109.68	108.75	108.12	108.66	108.16	108.13	109.83	106.49	107.76	109.15	107.7	108.24	108.6	108.59	107.54	108.12	106.42	106.54	109.74	110.13	110.61	109	107.51	109.81	108.01	108.09	108.41	103.41	107.74	107.33	107.31	106.99	105.96	108.58	107.52	108.8	106.01	107.49	107.56	106.64	108.55
109.66	109.49	108.65	109.09	110.78	109.7	111.13	112.96	108.81	110.16	109.67	110.09	110.17	109.8	109.96	109.56	110.29	111.61	109.72	111.75	108.29	109.35	107.63	110.59	111.28	108.62	110.85	111.07	108.64	112.4	109.34	108.47	108.51	109.94	109.82	111.14	110.78	108.07	110.2	109.33	110.82	110.73	112.69	111.2	109.99	110.29	110.96	108.94	109.66	109.89
98.3	98.099	101.18	98.692	99.882	100.55	99.421	100.46	99.394	100	100.25	100.34	100.42	99.506	99.2	100.48	100.31	100.25	98.4	101.48	100.31	101.14	100.59	101.73	101.03	102.28	100.35	99.607	99.948	100.82	101	100.99	101.88	100.13	100.96	100.36	101.75	100.48	102.24	98.123	100.76	101.96	101.68	100.55	101.61	100.28	100.08	99.334	100.33	102.24
109.85	107.04	108.06	108.33	110.51	107.98	107.71	105.44	110.53	110.66	108.75	109.46	109.46	110.71	108.17	109.02	109.31	107.91	107.54	110.49	109.2	108.42	106.61	107.33	110.42	107.12	107.74	108.13	109.62	106.47	108.45	110.55	107.68	109.15	109.08	108.7	109.89	111.42	112.42	107.2	108.2	110.72	108.12	106.85	109.42	106.67	109.48	108.62	108.58	108.29
106.64	104.36	104.59	106.16	104.82	106.1	105.76	105.19	105.08	105.28	103.69	104.53	103.57	107.04	105.49	106.13	104.84	106.22	104.97	104.83	105.91	104.31	104.44	108.43	104.96	105.3	104.83	106.53	108.79	103.99	105.41	106.72	107.18	105.64	106.19	103.86	106.06	105.42	106.79	106.52	106.58	105.07	106.13	106.2	105.25	104.9	106.3	105.35	104.21	107.29
107.29	108.19	108.17	108.57	107.01	108.92	109.95	110.25	109.19	106.02	108.05	107.99	108.94	108.51	107.46	108.7	108.92	107.42	109.48	108.06	110.71	108.1	109.03	107.04	107.33	108.04	109.6	109.72	107.98	108.3	109.67	106.7	109.37	110.14	108.74	107.72	106.59	105.36	108.66	107.33	108.08	108.73	108.56	106.55	107.2	109.01	109.04	110.22	109.31	110.36
98.501	97.663	98.868	98.098	98.526	98.044	95.764	101.3	97.49	96.691	98.271	95.701	99.19	98.314	96.994	96.095	95.61	96.671	98.345	98.254	98.849	97.86	98.37	98.724	97.156	96.206	97.175	99.849	97.905	97.463	99.669	97.486	97.005	99.398	98.028	97.71	97.408	98.609	100.35	98.026	100.18	97.766	98.059	97.362	97.082	98.833	98.61	99.068	96.406	97.63
104.88	105.77	105.74	104.61	105.03	103.77	106.16	104.68	105.08	105.17	106.28	105.77	106.5	105.86	104.62	105.59	107.21	105.83	105.07	106.94	107.85	104.7	104.99	104.53	106.2	105.76	104.62	105.2	105.25	104.7	107.52	104.18	106.74	107.59	105.25	107.65	105.67	105.1	103.78	106.55	106.24	105.82	106.91	105.54	107.17	105.16	105.99	104.39	103.88	103.07
103.83	106.84	106.79	104.28	108.69	106.64	104.12	106.3	106.84	105.19	105.79	106.76	104.23	106.5	106.38	104.6	104.48	106.74	103.58	105.85	106.32	105.77	105.29	105.13	105.31	106.79	105.61	104.91	106.8	106.69	106.4	107.25	103.97	106.21	106.78	105.19	104.57	107.19	105.96	105.59	105.29	105.65	105.77	105.32	104.79	105.03	105.94	106.69	105.85	103.69
103.61	107.76	105.67	105.07	106.49	107.29	105.59	104.79	105.36	102.87	105.81	105.42	106.34	107.04	105.19	106.55	105.95	103.65	106.19	106.21	106.7	107.01	105.88	104.9	105.02	106.32	106.15	105.45	104.04	105.37	106.36	105.11	105.91	105.77	104.31	106.22	105.03	107.76	104.74	105.9	103.85	103	106.19	106.13	107.36	105.55	104.7	105.15	105.87	105.58
105.78	106.39	107.49	106.96	105.61	106.6	105.79	104.31	103.96	104.1	105.08	106.12	106.86	106.18	107.6	105.94	105.75	105.54	104.57	106.33	106.68	108.07	106.88	104.29	103.92	107.13	104.9	106.39	104.36	106.11	104.72	106.67	107.2	105.32	105.57	105.34	103.42	107.02	106.52	106.8	105.79	106.29	107.39	107.34	105.24	105.78	106.03	106.17	106.06	106.2
111.37	110.45	111.14	110.37	110.08	111.62	109.42	109.43	110.27	110.89	111.71	109.41	110.84	111.83	112.19	112.41	111.11	110.32	111.66	110.36	107.78	109.44	111	110.29	110	109.76	110.32	108.9	110.82	110.72	111.63	108.52	110.42	109.33	110.92	110.67	109.35	109.32	112.11	110.36	110.39	112.09	110.77	110.23	110.59	113.42	109.22	111.34	107.09	110.53
102.24	97.747	100.47	101.12	100.3	100.03	101.04	100.29	98.89	101.71	101.75	102.16	99.869	101.38	98.682	102.14	98.822	101.28	101.97	99.915	99.131	103.26	100.71	102.4	100.69	101.1	100.63	102.06	100.48	98.93	100.03	100.2	99.615	99.54	103.24	100.09	97.724	104.01	100.74	99.033	99.791	101.31	100.51	103.62	101.07	99.674	101.6	100.39	100.55	101.96
103.8	104.29	104.82	105.39	106.54	104.15	104.41	106.26	106.16	104.94	104.66	103.1	105.52	103.54	105.38	105.9	105.34	104.77	105.71	104.16	106.69	106.3	104.94	105.47	104.78	105.58	106.27	107.11	107.34	105.7	105.14	105.07	104	104.06	105.19	105.32	107	105.71	104.95	107.2	103.97	106.55	105.28	106.34	108.7	105.29	104.8	106.22	104.53	105.35
100.78	97.118	98.615	100.23	100.19	100.9	98.968	98.299	99.35	100.02	99.319	98.791	98.449	100.07	100.21	98.789	98.57	98.529	99.418	101.28	95.992	99.937	99.523	101.09	98.196	98.728	100.23	100.53	98.362	99.036	98.737	97.687	98.78	97.797	101.23	97.222	99.594	99.166	98.482	97.912	98.095	99.275	101.34	99.425	98.119	96.28	98.266	98.227	97.676	98.37
107.61	108.04	107.08	109.62	107.99	108.99	109.71	107.92	108.56	107.36	108.98	107.92	108.16	110.34	107.91	107.6	107.81	107.91	107.56	107.29	107.19	105.91	108.57	106.98	108.26	107.17	108.53	106.58	109.04	106.25	107.9	109.18	107.3	107.48	107.53	106.3	109.25	107.5	107.24	107.58	110.22	107	108.62	107.39	109.57	109.49	109.04	107.98	108.44	106.5
102.54	102.95	102.44	104.92	103.32	103.77	101.65	102.5	102.93	102	102.7	103.12	100.86	99.988	101.88	104.37	103.79	102.14	102.1	101.27	101.93	101.22	102.1	101.98	103.14	102.26	103.93	103.21	102.48	104.68	100.21	103.94	102.67	102.88	102.43	102.05	101.82	103.17	103.12	102.76	104.72	101.75	102.25	103.97	103.25	103.19	103.82	104.97	104.49	104.29
100.71	98.306	99.237	97.761	98.497	99.806	99.439	102.14	98.147	99.168	99.826	101	97.956	98.626	100.79	98.108	97.455	97.39	98.795	97.553	99.153	97.933	100.04	99.531	95.819	99.107	97.535	97.478	98.421	98.106	96.636	100.17	96.886	98.715	98.883	98.969	101.1	97.635	97.996	98.571	100.01	97.925	98.378	99.646	98.658	99.084	97.195	98.74	99.394	97.358
108.76	107.86	107.23	107.46	109.58	107.27	108.13	107.87	108.83	107.99	109.69	106.67	107.79	107.68	106.79	108.11	110.98	107.35	107.43	107.22	107.07	104.55	107.79	108.58	108.16	108.6	108.47	109.59	108.86	107.6	105.88	108.47	109.21	108.26	108.03	107.25	107.96	106.15	108.11	107.04	107.74	107.94	108.54	108.03	109.68	107.07	106.51	109.76	108.27	108.34
104.41	105	105.08	106.15	107.85	106.44	104.28	106.6	104.2	106.43	105.86	105.85	103.62	104.79	105.97	106.31	107.17	104.71	104.99	105.05	106.04	106.73	106.59	103.19	106.78	103.41	105.99	103.72	104.53	107.21	106.82	105.13	105.6	104.62	104.96	107.03	104.26	105.9	107.26	103.34	106.22	103.66	106.97	105.48	107.29	105.07	105.14	107.58	105.62	102.82
108.6	111.5	109.75	108.28	111.14	109.82	110.84	109.28	109.54	109.7	109.51	110.95	110.51	108.94	109.01	109.37	111.06	110.9	109.2	111.79	108.68	110.42	110.35	110.87	113.03	111.4	109.48	112	110.21	110.14	108.89	111.16	110.73	111.4	112.76	110.58	108.56	109.06	113.84	107.33	111.17	111.74	109.82	108.54	110.19	110.28	110.38	114.64	110.69	111.15
108.56	107.7	109.17	108.43	112.33	112.02	106.07	110.5	109.17	107.82	107.3	108.06	108.94	108.1	108.57	109.32	108.45	107.08	110.1	110.78	108.69	109.85	108.85	110.39	108.63	108.49	109	109.43	108.37	109.15	108.88	109.6	110.07	108.15	109.64	107.55	107.07	109.03	108.45	107.29	109.65	109.2	110.16	109.29	110.24	109.17	108.36	109.19	107.49	108.03
108.1	106.18	106.39	105.12	106.26	103.94	103.12	107.55	106.8	104.33	106.72	103.98	106.98	106.7	103.71	108.2	105.75	106.32	103.41	105.21	106.78	104.32	106.98	105.69	106.74	104.86	104.96	105.52	106.05	106.38	102.93	105.79	104.67	105.34	104.46	104.58	107.78	105.44	106.39	108.33	103.75	104.87	104.59	106.21	103.56	105.8	103.99	106.68	105.66	104.69
99.776	97.371	98.556	96.04	98.325	97.537	100.2	99.302	97.988	97.262	98.341	98.074	99.371	99.686	99.237	97.16	99.925	98.729	97.01	95.395	97.703	96.231	97.987	97.812	96.919	96.722	97.055	98.75	97.666	97.302	99.308	96.601	97.968	97.818	97.483	97.077	99.711	97.892	96.596	100.23	99.901	99.586	99.79	95.711	99.649	97.492	98.044	99.923	98.587	99.338
110.36	109.68	108.97	109.72	108.95	111.31	107.82	109.74	107.47	108.48	109.58	107.75	111.34	108.74	111.37	108.12	109.8	109.74	108.6	107.41	106.65	108.65	108.48	107.89	110.73	107.14	109.77	109.05	107.98	109.9	109.78	109.25	109.65	108.89	108.81	108.34	109.96	109.45	109.24	109.65	108.96	107.58	107.94	109.32	110.16	109.93	108.62	108.58	108.55	106.96
106.63	106.43	107.97	105.73	108.55	107.32	107.11	107.92	107.88	106.04	108.64	107.8	104.83	106.94	106.81	105.26	104.46	107.32	106.76	108.13	107.23	106.96	105.16	108.19	106.82	107.06	106.08	106.19	108.38	106.59	106.11	106.3	107.04	105.59	106.73	107.74	107.46	108.27	108.34	108.59	107.45	106.52	105.37	105.48	104.99	107.63	104.27	107.62	106.83	105.33
106.45	105.29	104.39	105.07	106.56	106.52	106.67	106.76	106.01	105.88	106.11	104.58	103.26	105.69	105.27	106.77	107.67	104.25	107.61	106.06	105.66	104.25	104.65	104.33	104.94	106.76	104.89	104.91	103.78	106.94	106.38	106.09	105.91	103.3	104.31	106.48	105.55	107.21	106.9	106.18	106.4	103.89	104.93	106.76	106.23	105.72	107.44	106.91	107.8	105.77
105.39	108.83	105.71	106	104.54	107.07	106.69	106.62	107.56	105.84	105.27	106.38	103.65	107.34	107.37	104.94	105.7	107.27	105.96	106.16	105.5	108.21	105.42	107.71	104.02	104	106.63	105.9	106.95	105.58	106.9	105.44	108.57	105.97	105.43	106.51	106.64	108.01	107.38	106.22	106.23	105.81	105.76	107.22	107.84	105.87	107.66	105.96	106.57	110.07
100.26	99.612	98.968	101.3	98.066	102.01	100.27	101.32	99.567	99.33	99.65	99.203	101.19	99.811	101.08	99.76	100.1	101.58	99.947	101.74	101.47	101.72	97.742	98.691	102.11	99.705	100.96	99.231	101.22	99.869	99.935	98.96	98.915	99.769	100.49	101.58	98.978	100.1	99.791	100.41	99.96	100.59	98.071	98.374	100.26	98.726	99.379	98.939	100.33	98.195
106.87	107.74	105.57	109.3	105.78	106.1	106.87	107.4	105.46	105.52	108	107.91	105.32	104.19	105.19	107.59	104.52	104.11	106.82	105.92	105.92	104.83	106.26	106.23	105.52	106.06	107.94	106.35	107.62	107.96	108.24	104.98	106.48	105.66	104.05	106.58	107.56	105.2	106.96	108.05	105.45	105.49	105.91	107.26	107.84	107.23	105.43	109.22	107.49	106.55
108.01	107.85	109.67	107.86	107.06	107.31	106.43	110.98	108.85	109.62	105.44	110.22	109.1	107.64	109.15	109.09	108.41	108.51	109.9	107.69	107.63	105.99	107.26	107.43	108.01	108.98	107.8	110.24	107.2	109.06	110.05	108.51	108.23	108.33	108.05	104.62	109.65	109.53	110.21	110.15	107.57	110.84	107.36	109.01	109.43	105.22	106.81	110.45	108.13	109
111.64	109.25	109.44	111.21	110.87	109.12	110.97	109.14	109.41	111.49	109.82	110.55	109.16	112.95	110.35	111.02	111.32	112.06	112.81	112.23	110.68	108.39	109.79	111.1	110.07	110.07	108.45	112.54	108.55	110.74	113.66	108.97	112.66	110.49	111.42	111.18	109.58	112.32	109.56	109.27	111.32	108.24	111.3	112.55	112.18	111.71	111.26	111.8	111.1	110.09
109.75	108.08	107.7	108.78	109.35	107.78	109.33	107.45	109.87	109.87	110.17	105.95	107.95	110.17	106.15	107.35	109.14	108.57	107.82	110.54	108.83	109.44	108.41	109.81	108.83	108.41	108.47	107.52	108.1	107.3	108.56	109.52	106.62	109.32	108.27	107.3	107.18	106.01	108.92	108.19	109.39	108.49	109.65	110.66	110.1	106.21	107.32	108.65	108.2	106.83
106.64	106.5	104.73	106.78	104.13	104.39	103.6	105.75	106.62	103.73	106.44	105.91	103.75	105.43	105.06	103.33	104.87	103.44	104.61	104.01	107.11	106.12	105.57	106.44	105.53	103.69	107.24	105.54	105.12	104.67	106.17	106.84	103.49	105.21	108.41	105.6	108.51	105.24	104.03	105.81	107.26	106.26	104.28	105.63	107.34	106.21	107.55	104.87	104.94	106.3
105.87	106.22	104.84	105.04	104.99	105.89	107.98	105.25	105.99	106.23	107.04	104.22	106.17	106.44	105.01	105.24	106.39	106.83	105.83	105.44	105.86	107.19	105.38	106.96	103.78	106	105.95	105.35	106.58	106.26	106.33	105.93	106.06	106.01	105.76	106.05	103.68	106.2	105.88	107.25	106.83	104.95	104.78	104.9	105.79	104.3	107.83	107.09	106.35	104.18
105.56	104.95	105.69	104.05	105.09	105.56	107.98	106.2	106.76	106.02	106.02	105.27	106.91	108.88	106.71	107.14	105.67	106.49	105.24	104.59	104.92	108.53	106.71	106.03	105.69	106.83	107.42	107.06	108.74	106.86	105.45	107.08	107.58	103.28	103.8	106.27	107.32	108.2	104.76	108	107.66	105.93	107.28	107.74	107.05	106.21	105.65	105.4	106.19	107.1
105.77	106.55	105.09	107.66	108	106.18	107.94	107.93	105.53	107.26	105.24	106.22	105.9	109.89	106.1	104.95	106.97	106.42	105.17	104.39	105.18	107.3	105.39	105.56	104.28	105.82	107.93	105.74	106.51	105.3	107.04	105.83	105.47	105.9	105.59	106.68	106.72	106.51	105.64	106.59	108.53	105.16	108.85	107.03	105.72	106.98	107.14	108.13	104.27	106.64
107.06	107.77	109.34	107.84	105.78	108.3	106.48	109.44	107.51	109.88	107.55	106.69	109.74	111.06	105.67	109.06	108.11	110.43	110.12	106.78	109.19	106.63	111.32	109.3	106.73	109.35	107.72	109.16	107.17	106.83	107.89	110.99	108.8	107.18	107.35	108.25	109.61	106.89	109.42	106.22	109.04	107.63	108.7	107.68	110.02	108.52	104.61	107.97	108.6	106.98
108.41	107.12	109.7	109.68	109.58	107.86	109.07	107.81	110.4	107.72	108.5	108.37	110.11	108.32	108.44	106.24	108.47	107.05	108.71	108.92	108.9	106.14	109.65	110.14	108.87	109	110.01	106.54	108.73	108.99	109.46	107.55	108.61	108.18	106.82	109.71	108.34	109.11	108.84	108.59	109.1	109.76	108.95	109.21	110.27	110.64	108.94	106.76	107.01	106.9
104.1	106.88	106.37	106.52	106.4	105.71	103.28	104.63	104.12	106.05	104.6	107.25	104.1	105.3	103.87	105.11	104.61	103.41	107.08	106.04	107.06	105.81	103.99	103.98	106.14	105.19	106.2	105.67	104.01	105.5	104.98	106	104.4	104.98	103.91	106.06	104.19	103.54	109.13	107.05	105.38	106.08	107.33	106.84	105.83	106.91	105.71	105.88	107.27	104.29
109.63	109.39	109.5	109.97	110.91	109.49	112.12	110.73	110.53	111.5	108.97	110.71	110.75	110.68	108.03	108.47	112.24	109.94	111.3	109.99	112.46	110.24	111.1	108.59	110.94	111.9	111.12	111.22	109.65	110.55	110.38	107.07	110.01	110.69	110.01	112.2	109	111.08	111.32	108.69	109.72	108.69	110.56	108.77	112.41	110.58	110.66	108.96	109.5	112.58
108.52	106.37	110.82	108.14	107.27	108.51	110.41	107.23	109.78	107.69	108.19	107.2	106.65	109.19	106.76	108.15	108.4	108.23	107.07	110.5	109.32	108.77	108.14	108.88	107.26	109.26	107.6	109.85	108.67	107.9	108.79	107.86	108.23	107.98	107.32	108.62	107.75	106.81	108.21	109.51	107.46	108.75	106.32	105.85	106.02	108.57	108.14	108.39	108.35	107.73
106.22	105.79	107.74	109.64	107.17	108.06	107.43	108.83	108.67	108.04	107.64	109.43	109.44	106.3	109.39	107.86	109.42	107	107	105.05	109.27	106.5	108.72	107.62	108	106.99	107.62	107.7	108.2	108.48	105.93	107.49	107.78	108.38	106.91	107.51	107.21	107.85	107.69	107.17	108.06	106.12	105.87	107.23	110.05	106.72	107.13	106.73	107.97	106.73
106.72	105.49	105.93	104.91	103.56	107.43	104.98	105.7	105.71	108.35	106.11	104.54	105.52	105.03	103.25	105.74	108.53	104.23	106.53	105.54	105.91	105.18	105.27	105.07	106.28	105.26	106.23	107.08	105.24	106.26	107.21	107.12	106.26	106.69	105.05	106.32	106.56	105.28	107.84	106.45	104.92	105.4	103.82	104.23	103.72	105.19	105.92	106.36	103.41	105.64
107.42	109.64	108.88	105.49	105.97	105.57	106.87	105.69	106.33	103.5	106.76	106.68	104.98	107.21	108.62	107.8	107.02	105.22	104.39	106.26	104.65	106.51	109.11	105.4	107.19	106.27	104.39	107.36	105.58	107.71	106.1	106.77	106.12	107.72	107.27	105.48	105.28	104.75	106.02	105.51	109.11	104.66	106.75	108.25	107.25	107.74	105.25	106.89	105.17	104.87
107.34	106.2	104.26	105.47	104.05	107.38	102.92	102.53	106.44	107.73	105.22	105.05	103.65	105.37	105.45	105.01	105.64	106.19	106.71	105.76	106.2	106.06	107.44	104.02	103.45	105.23	106.72	106.82	105.67	106.6	107.51	105.19	104.44	105.86	105.21	108.46	105.9	106.17	104.43	105.2	107.25	108.09	106.21	103.98	106.26	105.63	104.07	106.79	104.93	103.71
108.37	106.88	106.92	105.41	108.99	107.23	109.2	107.2	107.89	111.75	109.35	109.27	108.88	107.11	108.35	108.91	107.57	108.77	108.78	108.68	108.78	106.33	105.81	109.67	111.7	108.87	107.28	107.5	108.91	106.87	107.85	108.52	106.35	106.42	105.67	108.07	109.42	108.53	107.28	108.95	108.62	105.9	108.31	107.16	106.55	107.58	106.79	107.15	109.88	110.24
102.12	101	99.52	101.34	98.337	99.227	100.12	100.11	101.53	100.96	102.81	100.2	100.86	102.19	101.1	100.4	98.349	98.892	100.06	100.61	100.55	100.53	101.06	99.559	100.74	101.82	100.84	100.85	99.154	100.63	100.53	101.73	99.673	101.55	100.35	101.35	97.32	101.02	100.12	97.581	99.258	100.98	98.753	101.45	98.298	100.05	100.56	99.267	101.62	98.827
108.72	108.16	107.9	109.1	107.14	106.96	108.9	108.45	107.8	108.13	108.59	107.71	110.93	109.82	108.02	107.74	110.64	107.9	107.21	106.54	110.98	108.45	109.81	106.66	108.75	108.18	108.09	107.72	109.76	107.2	106.94	107.56	108.96	108.09	106.16	108.39	106.45	108.99	109.84	110.23	108.46	111.06	110.19	106.87	108.96	112.96	107.97	107.51	109.73	110.42
110.54	109.72	109.72	108.92	109.27	111.15	110.41	108.78	111.92	110.6	111.33	110.4	109.99	109.55	110.14	108.8	108.67	108.49	111.18	109.82	110.57	110.49	110.57	110.48	110.92	109.7	110.75	111.1	109.96	109.81	109.67	109.3	111.52	110.88	111.64	110.22	109.2	108.35	109.99	108.94	112.57	109.72	108.28	110.32	108.96	111.54	108.25	111.12	110.18	109.16
105.65	105.05	103.99	105.45	104.32	105.84	105.59	105.58	104.95	104.89	104.29	106.84	105.85	106.69	107.24	106.16	103.69	106.82	104.44	105.42	104.41	105.67	105.55	106.35	105.59	104.91	107.73	105.04	106.75	103.39	105.45	105.27	104.83	105.85	103.99	105.39	104.81	104.95	105.75	102.69	106.48	105.67	103.82	106.08	104.75	106.56	105.7	104.93	106.86	105.83
107.53	104.04	105.9	103.06	106.18	107.92	107.7	104.68	106.86	105.38	104.26	106.81	104.36	105.19	106.03	105.92	105.74	105.86	104.25	107.52	106.67	104.68	102.86	106.36	107.15	106.06	107.2	106.04	102.4	106.87	104.61	107.4	103.65	106.07	106.55	106.62	104.44	105.93	104.22	106.66	106.15	105.11	105.22	109.01	108.78	107.22	106.53	106.57	106.61	103.9
110.89	109.48	109.96	109.61	109.49	107.51	107.6	109.28	107.7	110.6	107.04	107.67	108.53	109.23	110.1	107.18	109.42	108.29	107.68	110.38	106.38	109.39	107.53	107.24	111.5	110.06	109.38	109.55	107.08	108.29	108.56	107.66	108.7	108.08	110.58	106.71	109.5	107.87	109.54	108.25	107.73	110.58	108.86	106.76	109.41	105.13	108.83	108.01	109.92	107.82
106.65	108.5	107.15	106.64	106.88	108.04	108.47	107.64	109.18	110.25	106.31	108.28	108.42	109.02	110.11	106.16	107.38	109.04	105.8	107.24	107.24	108.43	107.11	107.59	107.64	108	108.66	108.44	106.33	107.11	109.27	105.95	107.95	108.87	105.11	107.61	106.37	106.74	109.23	106.58	108.45	108.46	109.28	107.73	108.15	108.31	106.66	107.82	109.04	107.04
107.83	106.85	107.28	108.07	108.28	110.03	110.27	108.06	108.15	107.7	108.9	109.22	107.5	108.92	107.07	110.21	107.69	108.08	106.92	108.32	106.21	109.18	107.98	107.74	107.22	110.13	108.98	109.03	106.29	108.36	108.06	109.72	107.05	108.22	107.56	110.07	110.37	108.48	106.58	109.1	108.07	108.93	108.39	108.54	108.3	108.98	110.22	109.17	110.11	107.6
100.48	100.63	100.67	101.1	101.56	100.26	100.41	100.39	100.17	102.56	101.48	101.63	101.97	101.55	101.72	99.251	101.41	100.83	98.131	101.99	99.477	101.66	99.899	100.7	100.32	102.95	101.62	97.7	100.29	99.745	100.12	99.364	100.83	99.973	100.77	102.19	101.19	103.83	101.28	100.96	99.689	99.729	101.96	101.29	99.079	99.763	100.23	101.1	100.23	100.89
106.71	106.47	105.6	105.98	105.35	108.68	106.6	104.2	108.97	108.53	108.46	105.49	107.66	106.91	105.11	108.6	105.82	107.11	106.23	104.7	104.4	105.16	107.58	105.61	107.28	105.73	106.31	103.21	106.73	107.83	104.13	107.89	107.03	105.65	108.03	107.75	106.44	104.77	106.33	108.37	105.95	107.19	105.8	106.74	107.38	110.15	107.96	105.43	104.4	106.43
105.46	105.62	106.21	107.99	105.66	102.71	106.64	106.79	106.21	104.46	106.78	105.72	102.7	105.68	105.15	104.4	105.94	105.08	107.14	105.42	106.96	104.72	106.58	107.24	106.14	105.29	104.07	105.46	104.29	105.32	106.33	106.76	107.42	104.92	105.36	105.03	104.83	107.09	106.92	106.36	106.48	106.56	105.22	105.79	105.47	106.63	105.62	107.07	104.06	105.88
106.37	107.57	105.51	104.2	107.76	106.98	108.2	105.82	107.16	105.68	105.42	107.13	106.45	106.41	104.5	106.85	103.52	107.5	106.88	107.15	106.51	107.06	106.42	105.28	108.4	108.02	108.05	107.38	106.59	106.9	105.75	107.07	107.89	108.24	106.28	106.79	105.46	105.97	107.68	105.27	104.54	108.81	106.75	106.17	110.09	107.45	106.22	107	106.25	105.53
110.76	111.79	110.83	111.07	109.31	110.96	112.07	110.4	110.61	108.23	113.98	110.98	109.42	112.25	112.74	110.09	110.35	110.97	109.22	110.65	109.8	109.98	108.3	108.77	109.97	109.58	109.25	109.41	110.53	109.17	112.84	110.36	107.6	111.16	110.26	109.13	109.98	109.68	109.56	111.93	111.02	108.54	109.25	110.24	110.73	109.79	111.01	109.55	109.92	110.19
111.09	110.47	107.46	110.04	108.25	108.68	109.56	110.41	109.16	111.22	107.93	111.39	109.03	111.73	109.8	112.88	108.4	111.08	110.22	110.04	110.69	110.14	111.38	112.09	110.63	109.71	111.92	110.29	110.78	109.93	110.5	109.5	110.04	110.69	108.8	109.77	110.65	109.5	109	109.51	112.24	110.74	110.23	110.15	111.76	110.88	108.4	108.71	111.7	110.21
105.33	107.43	104.81	106.5	105.14	106.6	105.28	104.44	107.9	105.43	105.84	105.6	105.56	106.11	105.02	106.51	106.93	102	104.79	105.66	105.43	104.85	106.73	105.56	106.34	105.79	106.63	106.33	105.64	105.24	106.89	102.92	106.45	108.45	104.94	103.55	105.45	105.28	103	103.5	105.15	105.87	106.21	103.94	107.25	105.05	105.13	106.31	105.04	106
109.45	107.59	107.64	109.03	108.38	107.89	108.1	109.24	108.05	106.92	108.24	109.99	108.09	106.38	107.47	108.61	108	107.48	106.41	109.15	109.67	106.99	108.51	108.11	108.08	108.85	107.31	106.75	108.64	106.58	107.29	108.1	106.65	107.68	108.3	108.42	109.1	104.96	108.73	107.63	109.62	108.6	107.73	107.21	109.7	107.12	105.99	108.26	107.74	105.78
107.78	107.12	107.36	109.25	107.32	109.35	109.2	108.22	110.31	107.78	111.25	107.69	109.63	109.27	108.76	107.48	108.89	110.7	107.5	107.79	108.79	109.9	108.86	109.82	108.17	109.73	108.56	109.18	106.53	108.95	108.46	107.26	108.22	109.25	108.63	106.14	106.87	111.08	107.76	107.41	110.51	109.85	108.93	107.96	107.9	108.81	109.07	107.88	108.36	108.45
108.14	106.37	106.46	109.06	107.21	106.96	107.33	108.04	107.1	107.19	106.37	108.21	107.26	107.26	107.36	106.75	107.81	108.55	106.39	107.3	108.28	106.47	104.71	107.3	107.97	104.98	108.41	104.02	107.43	106.94	106.99	103.76	107.22	105.83	106.82	105.87	108.42	105.79	106.01	105.82	104.69	108.22	107.84	106.22	107.68	107.86	106.33	104.99	106.19	107.74
107.6	106.28	106.54	107.85	109.35	108.62	108.71	106.35	106.98	107.22	108.69	108.39	108.66	109.63	109.63	105.43	108.14	110.82	108.6	106.97	109.99	109.3	108.13	107.08	110.23	109.12	107.61	107.24	108.66	106.17	107.24	109.66	108.13	108.02	108.11	108.85	107.29	107.71	107.48	106.38	108.94	107.4	106.9	108.6	105.5	107.04	106.58	107.91	107.61	108.42
96.369	97.74	98.17	96.39	97.016	96.489	98.86	98.595	98.534	98.403	97.197	99.823	99.361	96.419	96.746	99.254	98.434	97.752	97.195	96.892	98.118	99.266	98.598	98.667	97.271	97.589	98.222	98.12	97.462	98.948	98.551	97.867	98.676	97.758	96.973	95.314	96.769	98.065	98.76	97.58	99.483	98.449	96.503	97.899	99.128	98.281	96.646	98.753	98.809	100.19
95.995	98.87	99.391	98.437	99.349	96.191	97.922	96.338	98.548	99.369	99.037	98.511	99.125	96.787	101.02	97.271	95.203	97.424	97.787	97.621	99.116	97.488	99.835	98.594	99.119	97.998	99.373	100.36	98.963	98.39	96.048	97.113	98.519	98.052	98.382	96.158	99.086	101.91	98.037	98.575	99.098	99.2	97.864	99.004	99.368	97.403	96.978	98.013	97.694	98.867
106.93	108.01	109.8	107.94	108.39	108.08	109.65	108.1	107.08	109.6	107.78	109.42	105.81	107.01	109.98	106.31	108.71	109.7	108.7	109.2	109.04	108.85	109.26	110.44	109.12	106.12	106.94	107.02	109.86	108.64	109.1	106.53	107.51	108.62	105.54	107.96	108.54	106.4	109.28	106.24	107.81	108.11	110.18	104.99	108.91	109.77	107.56	111.51	108.27	108.61
110.73	111.37	110.99	110.87	109.46	109.1	111.83	109.93	110.41	110.3	111.36	109.67	110.16	108.02	111.5	111.82	110.47	111.2	109.91	110.31	109.98	110.75	110.51	109.7	110.74	108.67	109.36	113.65	109.63	110.41	110.76	111.02	111.31	111.85	109.35	110.29	109.1	109.81	107.37	110.58	111.5	109.45	111.1	108.92	109.52	108.89	111.42	111.61	109.76	110.4
109.89	108.24	108.89	108.23	107.94	107.78	109.9	108.44	108.4	109.88	106.39	109.37	106.23	106.15	109.29	106.61	107.79	111.12	108.47	108.03	107.62	110.42	109.4	107.88	109.75	108.49	108.38	107.89	107.56	108.9	108.72	108.55	109.21	109.99	107.42	107.47	108.4	109.56	109.13	108.14	106.62	109.96	106.23	108.38	108.81	108.03	109.69	108.98	107.35	109.6
109.32	108.97	113.17	111.86	111.09	112.51	113.02	109.89	108.85	110.01	110.66	109.79	108.69	111.06	113.05	110.64	110.76	112	110.48	110.76	109.23	111.02	111.33	110.14	111.07	111.14	110.56	112.27	112.11	109.31	110.7	107.33	109.09	109.79	109.72	109.63	107.83	108.83	110.44	109.29	109.24	109.43	110.69	109.11	110.74	110.57	110.13	109.39	110.45	110.21
110.59	111.31	111.82	110.63	112.11	110.87	109.18	109.54	109.7	109.82	108.77	111.41	109.66	109.48	110	107.62	108.99	110.23	112.26	108.63	110.67	109.06	110.34	110.01	110.99	110.62	110.71	110.34	109.98	110.22	108.86	110.59	110.19	111.81	108.8	109.14	112.12	112.6	110.6	111.23	109.46	110.35	109.91	109.63	109.96	111.57	109.99	111.57	109.38	110.97
109.43	111.04	109.9	109.9	108.6	110.93	113	111.51	110.13	108.43	110.73	110	111.21	108.88	111.31	109.94	110.4	108.55	110.7	111.3	112.24	111.16	109.25	110.79	112.79	110.04	111.08	111.28	110.78	109.86	110.77	110.5	111.65	111.55	109.54	110.34	109.75	111.22	108.29	108.68	111.16	108.71	112.08	109.63	111.52	109.71	110.38	110.17	111.44	109.09
105.51	106.66	104.77	105.84	106.17	104.31	106.19	105.69	104.44	104.15	107.89	105.58	105.59	103.81	104.17	105.26	105.59	107.59	104.86	106.35	104.88	105.55	106.01	106.43	106.02	106.96	104.92	105.53	108.08	104.52	104.69	103.95	107.05	108.06	107.14	108.22	105.5	105.93	106.43	104.57	103.01	106.02	104.64	107.48	103.83	106.98	106.82	104.87	104.36	105.26
107.44	108.77	107.75	106.68	107.12	107.86	110.45	107.07	110.04	109.14	108.62	109.38	108	107.3	106.47	108.1	108.55	107.48	108.51	107.09	109.35	106.9	107.47	106.94	109.89	108.4	106.51	109.42	108.12	107.57	107.47	110.02	107.57	109.31	107.35	107.82	109.37	109.36	106.8	108.18	108.71	108.04	109.41	109.23	108.31	110.67	108.66	107.67	108.09	109.43
100.43	100.81	103.6	99.848	99.195	99.567	99.465	97.757	101.17	99.097	101.26	100.11	102.21	101.3	100.66	100.02	100.11	102.44	99.349	99.141	101.04	98.813	98.471	100.58	101.57	99.379	101.34	100.27	100.56	100.92	102.51	98.765	101.55	99.61	100.54	100.13	98.861	100.78	98.579	98.941	100.44	100.63	102.08	99.507	100.49	99.813	96.381	97.951	101.83	100.8
97.843	99.577	98.359	98.388	99.565	98.027	97.191	96.176	96.482	98.186	98.621	94.912	97.056	98.318	99.977	97.233	98.856	96.285	98.078	99.563	99.399	98.029	99.42	97.887	96.152	97.792	98.129	98.082	97.825	98.465	97.89	96.065	97.948	98.25	96.674	96.796	98.666	97.116	98.889	99.073	98.462	98.43	99.825	97.141	98.527	96.498	95.249	97.607	98.286	98.057
101.3	104.04	102.14	102.38	101.86	102.34	102.45	102.76	100.9	103.75	102.61	102.23	100.59	100.27	101.98	101.95	100.35	103.68	102.44	103.13	103.89	101.23	101.96	101.47	100.47	102.79	101.43	102.51	104.12	104.34	103.95	100.87	103.85	105	103.56	104.13	102.93	104.05	103.36	103.95	103.14	101.32	102.07	102.41	104.2	101.7	99.99	102.99	104.19	104.21
105.29	104.94	107.3	106.69	106.02	106.43	105.86	105.53	107.17	104.11	108.46	105.96	105.22	105.09	102.48	105.1	104.63	107	107.11	107.27	103.48	105.32	106.03	106.17	106.04	105.52	105.08	108.02	105.83	105.36	106.76	106.94	102.45	105.9	105.22	107.66	104.94	106.7	105.73	103.76	105.8	104.88	106.53	105.67	106.5	106.64	105.3	106.02	103.62	105.87
101.38	103.42	102.04	101.16	103.01	100.87	102.72	102.8	102.63	101.52	103.09	102.78	102.2	101.37	103.81	102.61	101.2	104.61	101.46	99.111	102.02	101.36	102.68	103.45	101.96	102.3	102.21	102.58	105.02	102.3	103.22	98.74	102.51	102.27	101.15	101.96	102.91	104.11	102.78	100.6	101.12	101.38	104.17	100.54	103.14	103.26	103.88	103.09	105.73	105.6
113.56	109.89	110.31	108.59	109.94	110.55	110.63	110.25	110.39	110.18	111	108.71	110.02	110.22	108.37	111.22	111.25	112.57	109.49	109.73	109.18	110.11	110.93	112.46	112.22	112.42	110.33	111.62	108.71	109.01	111.26	110.6	109.22	111.05	108.86	110.5	110.46	111.3	109.45	110.82	108.62	109.71	110.95	112.35	106.19	111.33	109.29	110.22	112.03	109.32
109.15	106.3	106.25	109.12	107.59	108.53	108.1	108	108.25	108.34	107.09	110.25	109.25	106.09	106.51	109.29	107.83	110.24	106.43	107.24	107.33	109.51	106.62	108.58	106.71	106.99	108.02	108.08	108.31	107.27	105.85	110.86	108.17	110.37	108.75	109.45	110.09	107.31	108.87	107.89	108.02	109.85	109.35	107.66	110.67	109.45	107.54	106.98	109.53	109.68
97.96	97.536	95.123	99.276	97.223	97.599	97.537	96.967	98.197	95.499	96.979	99.083	97.727	96.546	98.663	96.786	94.494	97.808	98.161	97.889	97.701	98.683	97.779	97.635	99.304	98.459	98.988	98.54	98.551	96.029	97.951	99.604	98.901	97.57	98.861	97.172	98.687	98.044	97.643	96.646	97.49	98.504	98.629	98.634	98.982	96.183	96.113	98.892	98.254	97.457
106.56	104.69	107.11	107.72	105.13	104.69	108.01	106.86	108.2	104.96	106.85	108.79	106.33	104.99	107.1	106.6	107.51	105.7	105.49	109.08	105.88	106.52	107.18	104.69	105.63	105.84	108.57	105.96	106.29	109.17	106.69	104.49	106.1	104.52	107.5	108.39	106.75	104.4	106.67	105.59	108.41	105.09	107.9	109.97	105.74	105.42	106.11	106.78	107.92	108.09
97.598	98.402	97.71	100.14	98.336	98.138	98.215	98.706	98.08	99.764	99.009	97.347	98.65	99.027	97.179	98.412	98.38	97.487	98.592	99.814	96.457	95.606	96.361	98.214	96.762	96.701	98.979	99.794	98.365	98.375	97.753	98.333	98.618	99.715	99.219	100.57	99.575	99.139	100.09	96.497	98.307	97.845	97.976	97.851	96.735	97.051	98.38	98.218	98.442	99.663
99.141	98.71	99.476	99.045	101.37	98.464	101.73	101.65	100.37	100.62	100.57	100.68	99.987	100.06	99.531	101.38	98.232	100.6	98.99	99.842	100.87	100.22	101.36	100.29	101.56	100.21	100.5	100.53	102.24	101.45	100.75	100.84	100.39	102.82	101.6	99.748	100.47	100.19	102.56	99.268	102.25	101.28	98.408	100.09	100.17	99.807	101.78	101.88	102.29	101.99
106.09	109.44	105.76	102.74	105.95	105.73	105.62	104.82	102.84	106.45	104.82	104.18	108.62	104.94	105.54	103.28	106.79	104.2	107.21	105.53	104.85	103.83	107.66	105.6	106.09	105.35	107.18	104.9	105.64	105.89	104.85	105.51	105.25	107.73	103.43	101.23	106.06	107.22	105.17	105.1	107.12	106.89	106.58	106.04	106.54	106.89	103.68	105.01	104.24	104.15
106.92	104.35	105.48	104.81	106	107.98	105.3	104.19	105.59	103.56	104.18	104.92	105.93	103.67	105.09	105.89	106.57	103.88	104.35	103.61	104.75	106.22	104.23	106.87	102.97	105.59	109.18	104.43	105.3	105.18	107.36	106.16	106.74	103.86	104.73	104.29	105.89	106.33	106.25	105.61	105.76	107.04	107.17	107.12	105.51	105.61	105.2	106.18	106.08	105.38
108.2	110.41	108.05	107.59	107.69	109.22	108.74	108.16	109.67	109.89	108.94	107.9	110.38	107.91	107.28	105.89	108.46	109.42	109.18	108.59	106.76	108.14	107.58	106.76	107.16	108.33	106.76	107.2	109.89	107.25	107.92	106.68	106.28	108.69	107.37	107.72	106.37	106.87	107.79	107.79	107.9	109.09	107.44	108.29	107.02	108.58	108.66	108.72	108.89	110.54
107.3	109.57	107.79	108.22	108.39	109.26	106.21	109.01	108.93	106.62	109.52	109.91	108.37	105.36	107.12	107.01	106.62	108.12	106.07	109.41	110.23	108.78	105.38	105.81	109.02	108.71	110.52	108.12	110.51	107.52	108.6	107.95	108.59	108.01	107.93	108.04	107.28	109.61	107.8	108.85	107.49	108.34	107.37	106.96	108.62	107.88	110.14	107.82	108.91	110.34
108.25	111.08	107.3	107.54	112.34	107.33	108.52	108.85	109.01	107.99	106	110	109.49	109.69	108.09	109.38	106.76	106.75	108.93	110.56	106.93	107.01	109.19	107.57	106.91	108.34	108.94	107.6	108.32	108.16	108.91	108.73	109.27	108.21	106.77	106.44	107.8	109.46	109.16	109.1	106.9	107.81	112.87	106.63	109.69	108.55	109.02	108.39	109.1	106.9
105.24	104.44	103.71	104.94	105.34	103.34	106.69	104.11	102.51	104.49	107.24	105.56	106.95	107.48	105.76	107.07	103.1	106.33	103.67	105.03	104.39	104.89	105.72	102.99	107.12	105.72	106.54	103.83	105.07	104.49	104.29	104.28	107.57	104.19	107.8	104.68	105.79	105.92	106.75	106.85	105.6	107.91	106.56	106.26	104.1	105.23	105.82	108.47	102.74	106.42
110.27	103.89	105.02	104.37	106.28	105.68	104.79	106.58	106.74	106.86	105.43	106.16	103.98	105.83	106.68	105.02	106.34	104.65	103.97	105.77	105.68	102.33	106.2	107.43	104.65	107.15	109.24	105.18	106.45	107.99	105.88	103.65	106.75	106.78	105.72	106.6	108.82	105.57	105.01	105.34	106.89	107.08	104.73	106.12	106.93	106.25	105.31	109.08	106.5	106.81
106.44	105.16	106.54	106.94	107.06	106.44	104.68	103.85	107.8	104.66	105.63	107	105.56	107.29	106.93	105.28	106.25	107.21	108.91	107.73	106.44	105.52	105.01	104.76	104.97	107.58	106.91	106.94	106.11	105.65	103.34	104.94	106.79	106.85	106.15	106.27	107.42	104.73	107.2	107.91	103.37	104.49	107.34	106.2	106.67	106.09	103.69	107.91	105.07	105.1
109.22	109.39	110.59	108.63	107.47	106.57	107.12	109.24	107.14	109.74	109.67	106.48	109.91	106	109.49	109.58	108.33	108	109.83	106.07	108.88	107.55	109.53	108.72	107.59	108.58	109.78	109.92	107.71	108.37	104.84	106.82	108.68	110.19	108.35	110.8	108.53	110.86	106.61	108.29	108.65	108.27	108.73	107.42	107.3	107.21	106.98	107.58	107.8	109.15
98.61	98.47	98.114	95.373	98.747	96.003	96.613	98.453	99.215	98.598	99.569	98.899	98.174	100.13	97.019	101.09	99.282	97.665	99.614	98.565	98.396	98.789	99.287	99.155	98.165	96.227	97.808	97.077	98.775	98.633	98.91	99.404	96.822	99.183	98.358	96.579	96.637	97.556	98.498	97.735	97.21	96.799	99.082	99.232	99.44	98.384	98.58	100.46	99.322	98.311
99.18	97.889	97.275	99.298	97.861	98.843	98.45	97.111	97.934	98.76	99.255	97.109	98.045	99.521	95.518	99.872	98.592	97.089	97.867	99.383	100.36	97.939	98.932	98.465	97.563	96.799	95.922	97.774	98.057	100.7	97.845	96.227	98.03	99.389	97.075	99.641	95.738	99.298	98.018	95.324	98.675	98.839	99.523	97.391	97.501	100.08	95.371	98.683	99.268	99.144
109.63	113.09	110.22	110.89	110.06	110.59	110.08	110.11	111.98	106.9	109.17	111.64	110.98	111.8	110.76	112.02	110.09	112.22	111.42	110.35	111.18	109.61	110.26	110.68	109.69	111.38	108.31	111.16	111.67	110.53	110.38	110.33	111.82	110.7	110.77	111.51	110.44	109.5	110.7	111.28	108.84	109.28	109.56	111.8	109.14	110.61	111.81	110.49	111.52	110.62
109.45	108.03	109.19	108.9	108.61	108.36	109.82	108.23	110.2	108.12	107.65	110.05	107.33	107.53	109.72	107.22	111.36	109.68	109.67	107.84	107.05	108.73	108.46	107.02	108.61	107.87	107.3	107.51	107.25	110.1	106.79	108.76	105.82	110.18	109.95	109.29	107.95	109.21	108.59	108.02	107.66	109.84	107.31	109.05	109.49	106.64	107.33	109.54	109.84	108.31
106.5	106.74	106.57	106.17	107.7	106.23	107.67	106.87	108	106.2	105.32	107.21	106.91	104.95	106.14	105.46	105.4	106.76	108.49	107.99	106.61	107.06	106.69	107.95	106.34	105.48	104.72	106.96	107.99	104.96	106.2	107.36	106.44	104.56	108.02	105.71	106.88	107.77	107.95	108.27	106.1	108.11	108.97	107.35	108.2	105.06	108.44	107.41	107.95	106.54
108.08	108.7	105.5	107.93	105.61	108.63	107.88	107.28	107.76	107.28	108.91	107.24	108.15	106.67	105.51	105.92	107.62	108.32	108.19	106.79	106.18	106.93	106.7	109.85	109.72	108.27	108.64	106.65	108.88	108.59	109.63	107.04	107.06	109.91	111.33	106.85	106.21	107.55	108.89	106.9	110.5	107.33	108.12	108.72	107.06	106.7	109.3	107.4	107.83	107.5
107.91	107.16	108.23	107.32	108.04	108	109.65	108.22	108.05	108.39	109.16	107.55	106.96	106.95	106.47	105.93	108.03	107.33	108.04	108.23	108.55	105.99	107.41	109.71	109.11	109.37	105.71	108.77	106.49	107.33	106.29	110.38	108.83	108.62	109.91	109.32	108.41	109.72	109.28	106.31	107.8	107.77	107.73	108.19	107.41	107.02	107.17	108.35	108.49	106.89
105.73	104.46	105.57	105.33	107.17	105.05	107.85	105.52	103.95	103.84	105.24	104.73	106.78	103.93	104.14	104.27	105.34	105.31	106.07	104.92	107.08	106.25	106.17	105.38	106.27	106.21	106.33	106.58	105	105.06	104.34	106.65	104.76	107.4	106.05	103.98	104.39	105.65	106.89	105.7	107.05	105.89	107.03	103.16	104.75	107.09	103.54	107.31	105.64	105.21
106.91	107.44	107.21	104.52	107.4	103.18	106.05	106.65	103.52	106.67	106.15	106.24	104.13	105.52	104.99	104.49	106.34	106.46	105.46	104.33	106.5	106.82	104.12	107.52	105.92	107.26	105.69	105.14	105.79	105.57	104.74	104.64	105.3	106.33	105.45	104.81	106.89	106.08	106.63	106.77	105.35	105.7	104.56	104.84	106.21	106.17	106.47	105.14	104.98	106.07
109.1	108.52	107.54	109.27	108.88	108.64	108.67	108.32	108.57	107.63	107.41	110.12	109.5	107.43	109.85	108.87	108.78	106.43	105.74	107.16	107.49	110.17	107.76	108.6	108.49	107.81	107.49	108.37	107.22	109.36	107.88	110.19	110.21	106.69	107.2	108.28	107.28	109.08	108.69	109.87	108.36	109.76	107.72	107.84	107.87	106.71	108.44	107.13	106.13	111.95
99.636	98.696	97.674	96.24	96.866	97.948	95.763	98.229	100.03	95.978	97.768	97.91	96.936	97.897	99.48	97.902	96.437	97.643	96.345	97.118	98.46	96.711	98.773	100.72	95.822	98.284	98.363	99.715	95.898	99.15	96.618	95.226	97.652	98.344	98.486	99.1	97.419	98.142	98.579	97.407	99.796	98.666	100.04	97.141	98.997	99.09	96.565	97.656	97.459	95.859
107.79	104.85	107.23	106.76	106.18	106.7	107.38	105.86	105.62	105.56	104.05	107.63	105.55	105.34	106.41	105.68	105.36	106.74	104.92	103.53	106.29	104.93	102.7	106.99	105.88	105.31	104.43	103.47	107.44	106.4	106.69	106.48	105.78	103.7	107.95	105.78	104.73	104.56	106.4	106.74	107.72	102.89	105.94	106.4	105.49	104.27	105.07	106.27	106.77	104.52
105.47	105.15	105.91	104.2	106.48	106.73	108.32	105.39	105	103.9	105.23	106.53	104.01	103.89	105.69	104.61	108.03	106.88	106.82	106.07	105.53	105.83	105.61	105.86	106.06	106.13	105.8	105.13	106.77	105.35	107.11	106.7	103	107.44	105.77	103.63	105.25	105.55	105.35	104.04	109.04	103.68	103.88	103.22	104.4	104.78	104.55	105.5	102.9	104.57
105.23	107.96	106.38	107.37	105.95	105.45	107.2	107.73	105.59	107.72	106.13	105.02	106.2	106.17	107.28	106.41	107.34	106.74	105.28	106.35	107.28	105.3	107.61	109.84	108.11	105.27	105.28	106.15	106.35	105.3	104.83	106.34	106.16	102.76	106.39	106.75	107.69	104.35	107.14	107.07	105.11	105.64	105.66	105.71	107.22	107.26	106.82	106.17	107.16	105.85
104.18	107.16	106.7	107.65	107.3	106.42	107.64	108.23	106.76	108.9	107.26	104.28	107.29	108	106.44	108.48	108.94	106.07	106.35	107.14	106.39	104.5	106.62	104.29	104.48	106.32	108.59	105.88	108.22	107.4	108.7	106.44	106.79	106.77	107.03	103.83	105.59	107.38	108.04	105.47	107.24	105.96	107.21	109.41	107.58	106.56	105.9	107	106.27	106.37
106.69	104.34	104.38	105.86	105.06	106.55	106.73	105.84	104.93	105.28	105.21	106.68	106.74	103.25	105.7	102.91	106.66	105.22	105.92	106.32	103.41	107.24	103.93	108.35	105.37	105.21	104.69	106.04	106.47	104.26	107.26	105.59	102.97	102.05	104.96	103.82	104.01	105.53	106.35	105.33	107.06	105.12	106.91	105.84	105.51	104.45	105.38	106.15	105.33	105.3
108.39	110.87	110.63	108.55	111.6	110	109.33	111.79	110.4	110.56	110.81	110.05	110.55	110.51	112.51	110.6	110.92	112.58	109.15	109.72	110.41	110.24	109.23	110.12	112.23	109.89	110.09	111.36	110.92	109.17	111.09	109.58	110.53	109.31	109.87	109.19	109.72	109.75	109.04	110.04	109.02	111.74	107.89	108.62	110.48	108.37	110.5	110.12	109.88	108
98.828	99.734	99.531	99.086	98.309	99.604	97.216	98.471	99.64	100.63	99.566	98.818	102.08	97.929	99.334	100.2	99.286	99.202	99.704	98.873	100.23	100.17	98.93	98.365	97.381	98.719	101	96.74	99.974	100.69	102.23	99.849	96.87	97.949	98.436	99.348	101.05	98.769	100.08	101.6	97.856	98.573	97.03	99.393	97.757	97.712	98.344	99.272	97.87	100.39
108.16	103.52	104.63	105.63	104.92	105.51	103.1	105.06	105.06	106.17	104.07	104.86	106.3	105.12	104.92	105.1	105.29	103.62	106.33	104.96	105.21	104.76	105.52	107.33	104.51	105.42	104.87	104.46	104.15	105.95	104.86	105.26	107.05	106.02	105.56	105.12	106.31	104.79	103.95	104.83	103.65	102.44	105.82	105.34	105.11	102.27	106.82	105.26	108.1	104.3
111.5	107.88	109.76	107.32	108.02	108.1	108.51	108.81	106.78	108.39	106.32	106.78	112.53	109.65	107.2	107.29	108.66	109.24	107.57	107.46	107.27	108.95	105.87	108.68	107.67	109.13	106.27	107.46	108.39	110.42	107.39	107.29	108.27	106.86	106.51	108.12	107.17	107.71	108.09	109.33	109.23	107.11	109.05	107.88	105.3	107.31	105.83	108.4	109.08	108.25
106.97	104.84	104.98	105.24	106.47	104.5	106.44	105.5	107.23	107.59	105.17	105.36	104.94	105.76	104.94	107	104.65	105.66	105.35	108.28	105	106.43	106.5	105.13	104.13	105.68	107.11	105.62	105.6	105.01	103.97	105.74	105.86	107.63	106.94	106.44	104.35	106.39	105.9	107.31	105.75	105.56	105.58	107.08	104.83	105.43	107.11	104.2	102.71	106.54
108.12	109.06	105.85	106.05	105.9	107.52	103.2	105.27	105.61	105.1	108.42	108.77	107.17	107.11	109.88	107.59	109.05	105.84	105.77	106.98	104.59	106.25	108.51	104.79	106.49	105	107.25	105.66	106.94	106.56	105.55	107.7	105.97	105.21	107.29	108.1	106.65	106.47	107.26	105.9	107.46	104.22	104.82	107.59	107.9	108.54	106.51	105.46	106.37	104.1
108.65	111.12	108.19	109.2	108.07	107.09	108.49	107.84	109.08	106.04	106.62	107.66	106.99	106.77	109.26	107.94	106.41	110.73	109.17	110.11	108.34	109.92	108.2	109.45	110.37	108.96	108.52	106.63	108.78	107.67	108.82	109.31	108.31	108.39	109.18	108.45	107.62	109.06	108.11	108.59	106.86	108.5	108.06	111.29	107.2	109.84	108.55	110.37	108.76	107.72
107.51	106.41	107.28	109.55	107.99	110.71	108.75	109.34	109.85	109.44	108.89	107.34	107.56	106.83	106.87	109.32	108.05	109.03	107.66	108.46	108.08	107.96	108.5	108.05	104.57	107.77	105.62	109.93	105.59	108.54	107.07	108.32	107.34	107.2	108.52	106.9	107	107.09	108.02	106.55	108.54	108.5	107.11	108.54	108.08	107.59	107.18	109.11	106.02	107.45
105.98	105.56	106.29	103.94	105.53	106.15	105.65	106.54	106.07	105.92	107.12	106.6	102.65	105.19	106.96	105.46	107.27	104.53	108.24	106.45	108.54	106.92	104.61	107.84	107.47	105.18	106.3	106.84	107.16	104.21	105.89	106.59	106.39	105.95	104.08	107.31	107.21	107.72	105.42	107.67	106.4	106.94	105.94	106.71	106.44	104.26	106.07	107.48	105.98	107.09
106.08	105.32	105.19	106.01	104.75	104.3	104.74	107.26	105.77	105.22	105.49	105.54	107.34	103.12	105.06	105.13	105.05	103.57	105.83	106.82	105.17	108.03	104.31	106.71	106.79	106.7	104.64	104.5	107.07	107.36	105.69	104.2	104.68	106.36	104.64	105.15	107.43	103.48	105.2	104.66	107.32	106.56	104.44	103.81	102.32	104.06	106.36	104.18	106.72	105.84
107.54	105.56	108.41	105.97	108.64	105.98	109.8	108.62	108.39	108.3	107.8	108.65	107.71	106.19	106.48	108.7	106.97	107.93	105.3	107.16	108.56	110	108.1	105.57	109.02	107.92	107.06	109.79	107.52	105.02	108.93	106.45	108.86	108.27	105.93	107.25	108.07	106.15	108.57	107.71	108.75	107.43	107.66	107.41	108.09	107.9	108.65	106.04	107.94	107.62
108.4	108.38	108.57	106.97	109.45	106.73	109.4	107.18	107.56	110.6	109.59	107.4	105.87	108.95	107.55	107.09	106.32	109.45	106.27	107.82	109.36	107.01	106.8	107.23	107.83	109.02	108.56	107.82	108.14	109.09	107.92	106.51	107.53	109.19	107.42	108.03	110.5	107.52	107.53	108.18	107.89	105.77	108.91	107.49	109.75	109.2	108.62	108.15	107.86	105.24
106.96	105.99	107.88	105.95	104.32	104.9	107.05	106	106.37	106.19	108.06	106.15	105.85	105.33	106.33	108.52	107.49	105.79	105.79	106.55	105.44	104.81	107.77	107.3	108.11	105.94	106.95	108.32	107.33	108.34	104.8	105.25	107.87	105.67	107.17	106.14	106.02	106.84	105.31	107.72	106.71	107.89	104.54	108.35	105.14	106.47	106.83	105.94	105.69	105.24
106.07	106.07	104.27	104.99	108.21	106.36	104.56	107.19	105.48	105.07	104.58	104.44	105.18	106.87	106.74	104.57	104.4	104.94	104.59	105.4	106.48	104.83	108.79	106.9	107.67	103.78	103.75	107.48	103.66	105.85	104.67	107.7	104.03	103.55	104.72	105.92	104.12	106.58	105.43	106.03	106.83	105.98	104.91	105.69	110.72	107.68	105.85	106.27	106.05	106.06
102.03	100.16	100.98	100.64	100.77	102.03	102.08	100.07	100.36	101.8	101.29	101.87	101.42	100.99	98.643	102.06	98.763	99.947	101.54	99.354	102.21	99.446	102.13	100.02	102.14	101.61	100.54	102.49	101.47	101.78	102.4	99.599	101.88	103.37	99.732	101.81	102.17	101.44	98.376	99.869	102.07	98.019	101.97	101.99	100.58	100.32	98.962	100.27	98.44	99.532
106	107.39	106.48	106.58	107.61	106.06	108.15	106.36	107.64	106.12	105.87	106.52	106.74	106.7	106.06	106.69	106.34	106.08	106.4	107.09	105.86	107.32	107.4	106.87	107.38	106.26	104.86	106.21	105.71	105.57	104.55	105.4	105.97	105.28	107.33	106.87	106.18	105.56	105.86	107.11	107.78	105.52	105.73	107.22	108.29	106.91	105.19	108.6	103.52	107.48
112.49	109.81	109.26	111.33	111.28	111.5	110.85	109.31	108.49	108.37	112.75	108.51	111.28	109.03	112.52	110.88	107.89	111.32	110.51	109.58	113.2	109.87	111.37	110.47	111.64	109.56	111.1	109.58	110.09	110.76	110.89	110.94	109.67	111.44	109.81	110.18	107.83	109.84	108.67	108.91	110.96	110.25	111.86	110.13	109.65	109.74	109.47	113.5	110.64	108.78
106.46	107.57	107.54	106.32	104.49	106.2	105.41	106.76	107.43	106.04	105.18	107.92	104.47	106.22	105.44	105.19	105.05	104.7	105.32	108.51	104.11	104.27	108.41	104.23	106.99	104.98	106.72	107.49	104.69	104.21	105.69	106.03	106.18	105.7	104.89	105.28	105.17	104.06	106.47	105.76	106.82	105.42	105.65	105.08	105.11	103.74	105.42	103.96	105.09	103.75
103.97	108.58	105.54	103.7	104.81	102.8	105.1	105.48	105.8	107.05	105.85	104.52	104.53	105.81	108.15	105.52	106.1	105.94	104.01	104.73	105.58	104.44	105.81	103.42	104.28	106.56	105.33	105.79	104.09	104.66	105.8	106.32	104.86	104.03	104.74	105.7	107.2	106.16	107.15	107	106.47	107.43	104.11	104.9	106.43	104.53	104.97	107.36	104.05	107.7
106.68	107.25	105.59	107.93	106.73	105.74	105.59	105.77	105.82	108.16	106.04	105.64	105.45	104.11	105.82	107.38	105.73	104.58	106.7	106.69	105.27	107.34	107.23	106.85	107.1	108.14	107.3	105.46	104.23	105.76	108.33	109.44	105.23	104.6	107.2	106.47	103.64	106.22	106.85	107.42	105.6	105.83	106.4	106.74	108.1	105.79	107.73	108.09	108.51	104.93
106.32	104.89	107.34	107.42	106.04	103.62	106.26	105.48	106.12	107.15	105.67	104.73	104.54	104.92	107.16	107.62	107.04	105.22	106.3	105.24	106.83	107.28	105.9	106.96	106.61	106.1	106.59	106.57	105.44	105.67	106.82	107.08	105.46	105.63	107.91	105.57	106.92	107.91	104.3	105.82	105.75	107.18	107.59	109.22	108.43	107.04	105.45	104.26	106.38	107.6
100.83	102.4	103.73	101.68	104.6	105.36	104.18	103.9	103.03	103.29	103.24	102.97	103.19	102.27	103.76	102.2	101.69	102.07	102.42	102.1	102.48	104.06	101.94	102.43	101.95	102.96	103.3	103.89	101.4	102.07	104.58	102.76	102.61	103.08	103.61	101.73	102.38	102.37	103.52	104.24	105.27	102.76	102.03	103.04	101.71	105.2	103.25	101.08	104.01	101.13
107.23	105.79	106.06	108.2	108.24	105.9	105.25	105.33	107.46	106.67	108.06	106.81	106.03	108.09	106.07	107.29	106.65	107.65	107.62	104.83	107.93	105.89	108.1	106.6	104.82	106.21	107.8	107.59	105.28	106.9	107.8	106.26	107.5	107.25	106.82	108.39	105.98	107.33	106.8	106.19	106.66	106.71	105.87	105.88	104.12	106.09	106.4	106.3	104.38	105.32
105.24	105.35	105.84	104.72	108.11	103.47	106.8	104.68	104.27	105.81	107.38	104.64	106.23	105.46	103.63	107.34	104.95	108.17	105.35	105.37	104.76	106.55	107.15	106.45	104.38	105.18	103.81	105.37	103.92	106.36	104.27	109.61	105.4	106.42	107.78	106.21	105.35	106.3	105.02	105.34	106.53	104.13	105.78	104.36	103.54	105.7	105.42	106.28	107.36	107.18
96.883	96.769	96.93	96.538	99.048	96.823	98.427	98.116	99.45	97.444	100.45	100.62	94.701	95.92	98.33	97.683	96.696	98.606	99.323	99.063	97.285	97.751	100.51	98.407	95.214	95.334	98.436	98.376	98.997	97.161	97.525	99.155	97.295	96.366	97.059	97.896	98.364	97.778	97.164	96.632	97.118	98.622	100.1	97.613	99.683	96.947	97.978	97.194	99.106	99.165
106.92	105.09	103.68	108.13	105.44	106.49	107.37	105.85	105.23	107.66	107.22	105.91	109.36	109.17	105.45	106.92	108.73	106.22	103.27	107.47	105.42	104.67	110.38	106.72	107.97	106.39	106.71	105	107.97	107.95	106.8	104.24	106.08	105.04	104.3	106.9	105.55	106.15	104.82	106.77	106.83	106.33	107.8	104.39	106.4	108.03	104.59	106.62	106.39	107.46
98.63	101.37	100.7	98.723	99.638	100.13	100.54	101.02	101.39	101.37	97.704	98.902	99.344	100.65	99.596	98.994	100.28	97.779	100.08	101.14	100.82	102.32	101.01	100.15	100.77	99.878	101.62	101.13	98.812	100.44	100.87	100.52	101.76	100.69	100.87	100.78	99.305	102.56	97.25	100.15	98.786	97.973	98.076	98.664	98.566	100.98	101.31	100.04	101.46	100.75
104.71	104.59	106.09	105.75	105.85	104.55	104.2	108.08	105.05	104.92	104.79	102.54	105.71	103.95	105.4	104.61	104.1	105.67	105.73	106.67	106.38	107.67	105.23	105.86	106	106.18	104.53	105.17	106.38	103.91	104.83	104.77	106.03	104.75	103.29	104.3	105.72	106.05	106.25	106.48	105.62	109.19	105.63	104.54	105.7	106	103.54	105.11	105.32	104.54
107.77	106.03	104.9	105.94	107.69	107.95	104.97	105.43	106.35	104.02	105.83	105.58	106.85	103.58	107.3	105.92	105.81	106.9	108.55	108.04	106.81	108.54	109.06	107.05	106.8	105.88	105.22	106.17	107.08	105.68	105.91	106.04	106.28	106.42	105.81	106.05	106.12	105.62	104.12	107.64	107.49	106.45	106.36	108.03	106.39	107.21	107.38	107.81	105.46	104.23
95.71	98.99	99.651	97.869	99.913	97.145	97.113	98.672	97.931	98.842	95.175	98.938	100.16	99.245	98.987	99.148	97.919	99.392	97.049	98.561	96.641	95.583	99.023	98.94	96.246	97.739	100.33	98.995	98.148	99.995	99.278	101.2	97.907	96.404	98.878	97.865	98.58	97.21	94.965	99.472	97.926	99.746	98.198	100.43	98.42	98.709	98.714	98.858	97.996	98.234
108.72	109.2	110.06	107.43	110.44	107.15	108.11	106.47	107.92	107.04	108.11	108.45	108.95	110.29	108.2	105.75	107.51	109.01	108.41	108.98	110.24	108.27	105.92	106.16	109.16	108.15	109.61	107.71	108.14	108.44	106.83	106.86	107.37	108.16	109.14	108.95	107.92	109.87	108.66	109.12	106.51	108.51	108.57	109.17	108.34	106.29	108.35	109.2	108.7	109.55
102.97	102.76	99.918	101.29	101.2	100.96	102.25	100.52	100.92	100.89	100.93	99.461	98.907	100.76	101.38	99.957	99.87	99.709	98.52	100.25	100.46	98.623	98.544	98.656	100.01	100.84	98.623	101.28	98.762	101.32	100.85	101.56	98.838	99.808	101.42	101.31	98.902	101.99	100.47	98.645	100.64	102.27	101.34	99.792	100.5	100.34	100.12	100.29	100.51	101.56
104.99	105.23	108.52	104.04	107.15	106.53	105.08	104.9	104.72	102.84	105.43	106.46	106.05	105.79	106.58	104.82	107.06	103.73	103.7	104.07	105.93	105.93	104.58	104.35	105	106.54	106.06	104.83	105.12	106.28	105.63	105.65	106.86	103.24	105.62	106.95	106.32	106.37	105.75	105.85	105.27	104.3	107.58	106.6	106.46	104.17	104.45	103.65	105.81	105.51
106.72	106.29	105.38	104.44	106.63	106.55	105.37	105.07	106.8	104.27	105.38	105.1	106.58	106.87	106.2	103.96	105.3	106.76	104.91	103.83	106.07	104.51	103.72	107.83	106.61	105.15	105.51	103.86	106.79	104.6	107.85	105.79	105.41	105.23	107.11	104.64	104.81	105.41	103.63	106.89	105.38	104.99	105.08	106.16	103.26	105.67	105.54	104.82	100.59	106.23
110.48	106.9	106.01	108.29	110.08	107.88	107.11	110.12	106.75	109.39	106.71	108.11	107.48	106.86	108.42	108.74	107.63	109.27	107.71	106.81	110.04	106.95	107.78	109.41	110.09	108.19	108.92	109.5	109.7	108.27	108.65	106.07	107.64	107.53	108.66	111.2	109.58	108.57	107.78	106.72	108.4	108.35	109.8	107.28	107.72	109.6	109.88	110.81	109.55	108.99
106.66	104.93	107.04	104.4	105.17	106.06	105.03	105.14	104.99	105.33	106.3	104.39	105.9	106.31	105.52	106.21	105.57	106.47	104.76	106.4	103.67	105.75	105.39	104.83	105.98	105.66	105.24	105.2	106.38	106.21	107.52	106.57	106.86	105.36	107.17	107.65	105.03	105.52	106.91	105.35	104.8	105.83	104.72	105.89	105.18	105.28	104.19	106.57	107.84	106.15
97.51	98.827	100.12	96.385	96.976	96.745	99.202	96.905	97.133	100.76	95.602	100.49	97.06	97.045	99.129	97.658	100.52	99.361	98.426	97.322	99.071	96.847	97.584	99.532	96.714	99.373	99.759	99.5	98.261	100.45	97.127	97.984	98.362	98.359	96.397	96.793	97.622	96.595	96.902	98.65	96.655	98.79	98.051	97.024	97.11	99.969	98.262	98.531	97.812	99.082
106.46	108.23	106.56	109.26	106.32	108.45	106.85	106.85	105.45	109.42	109.36	108.62	108.54	108.68	108.34	108.72	107.67	109.38	109.93	108.43	107.76	111.61	107.74	109.08	106.78	109.2	108.01	106.83	108.45	109.92	108.26	109.41	108.75	109.24	107.89	110.34	109.64	108.61	109.71	109.45	106.16	107.12	106.37	107.51	107.47	105.63	110.06	108.3	109.98	107.93
101.32	99.886	100.87	100.12	99.21	98.842	101.85	101.25	99.137	100.78	101.46	100.57	99.48	100.66	100.12	99.506	98.255	103.63	101.75	101.13	99.65	101.28	99.458	100.56	99.416	98.866	100.69	100.44	100.48	101.71	100.72	104.25	102.67	101.91	102.45	99.968	102.37	99.689	101.23	101.11	97.744	103.27	99.567	100.77	103.26	100.69	99.138	100.7	102.77	101.51
104.44	105.83	106.32	107.39	103.38	108.01	104.7	103.62	106.64	103.9	105.09	104.86	107.7	106.05	105.87	107.78	106.17	107.96	105.16	103.69	106.3	106.23	106.15	108.6	104.91	106.36	105	105.24	104.68	103.73	106.06	104.52	106.74	106.17	105.67	106.32	105.77	106.54	104.66	105.68	105.42	107.71	106.4	106.11	105.46	103.09	104.41	106.39	103.96	104.97
104.41	105.07	109.6	106.53	104.15	105.38	107.23	105.36	105.47	105.15	107	106.2	104.83	103.21	104	105.66	106.41	106.23	107.15	106.05	105.23	103.94	107.79	105.65	105.99	107.22	105.28	104.55	105.13	105.23	104.82	105.62	107.56	107.3	107.28	104.61	106.13	106.17	108	106.2	106.26	105.21	107.08	106.83	103.11	105.37	103.85	105.2	105.2	105.73
107.62	105.14	107.54	106.28	107.88	104.1	106.11	106.48	105.43	106.84	106.77	107.5	106.37	107.6	106.6	107.28	104.69	105.86	106.63	106.19	102.96	106.62	107.03	104.38	106.02	104.24	108.07	104.86	104.29	105.91	107.78	109.13	104.9	106.7	105.69	107.38	105.23	105.91	104.34	104.94	107.68	108.75	104.4	107.84	106.48	107.3	105.29	106.12	105.57	106.25
106.14	109.06	107.44	109.15	106.82	107.73	108.55	108	108.96	108.23	106.62	106.38	105.46	108.41	106.24	109.04	107.73	108.8	108.48	106.77	112.16	109.34	108.26	108.32	107.32	107.55	108.58	107.98	108.02	108.61	108.6	107.83	109.4	106.5	105.8	107.37	108.78	109.89	107.92	108.41	107.86	106.9	108.36	111.38	108.47	109.4	108	109.49	110.56	107.21
102.66	104.31	102.43	103.92	102.22	102.27	105.99	104.62	105.57	102.9	102.29	100.24	104.52	100.11	103.32	100.1	103.14	102.62	103.39	102.33	102.83	104.16	102.68	102.92	102.03	103.36	101.67	101.6	100.97	101.66	102.65	103.16	104.94	103.67	101.95	104.76	101.66	101.61	103.1	105.04	100.25	103.85	101.69	106.22	103.16	101.17	103.04	103.2	102.17	100.33
107.16	110.12	108.59	108.78	109.07	109.44	108.42	107.75	108.6	107.8	108.72	108.33	106.94	108	107.93	110.85	107.05	109.32	107.64	108.41	105.86	106.8	108.22	106.22	105.98	108.59	106.57	108.04	110.6	108.99	107.02	110.02	108.92	111.1	108.34	107.59	110.54	110.1	108.13	106.41	108.79	108.52	108.62	109.59	106.52	109.22	109.44	108.43	108.98	109.76
108.26	107.49	107.52	106.9	106.2	107.31	106.5	105.61	107.75	106.23	104.2	106.91	105.18	105.26	107.53	106.02	106.04	103.5	105.08	105.62	106.92	104.07	106.09	106.31	104.64	105.06	105.12	105.86	105.34	104.19	107.56	106.84	106.41	105.9	106.33	105.16	107.25	106.06	103.94	105.85	105	104.97	104.94	107	103.72	104.96	103.78	105.79	105.45	103.93
103.17	101.26	99.684	102.41	100.25	100.14	100.32	100.7	100.17	99.544	100.66	100.23	101.83	103.74	100.25	101.11	100.48	101.27	100.98	99.443	100.59	98.083	99.453	101.55	101.82	99.762	103.5	99.481	101.79	99.748	98.766	101.24	100.91	101.54	100.26	100.84	100.34	101.08	101.53	102.23	100.58	100.9	101.43	100.94	100.18	100.65	100.91	100.84	102.33	100.45
110.78	109.27	109.3	107.49	108.21	109.02	109.9	108.56	108.27	107.97	108.55	107.89	109.65	110.01	108.66	108.22	110.02	110.43	108.24	108.51	109.47	108.53	110.03	110.14	108.41	109.43	110.3	107.53	108.56	109.35	108.65	109.04	108.46	105.64	109.85	110.58	108.87	110.56	108.03	106.69	107.15	107.91	109.94	108.5	109.83	107.32	108.07	108.49	109.4	107.49
108.69	107.38	105.7	108.32	107.67	106.86	106.79	106.81	108.43	106.92	107.71	108.62	107.32	108.02	105.5	108	109.79	106.44	107.09	108.07	105.8	109.84	106.83	106.84	108.92	107.18	109.63	108.16	107.15	109.62	109.2	107.19	108.07	109.77	106.3	107.2	108.93	108.77	106.92	108.85	107.31	108.77	106.32	109.23	108.02	106.92	107.28	105.96	108.86	105.51
97.491	99.142	95.763	97.946	99.005	97.819	97.769	100.09	98.393	98.278	97.319	100.56	99.161	98.445	97.78	95.242	98.775	100.1	96.298	98.845	98.459	96.577	99.854	97.157	97.892	99.14	99.12	98.929	96.959	97.754	96.979	98.984	99.098	99.529	97.986	99.026	98.614	97.258	97.461	97.046	98.178	96.379	98.682	95.927	97.977	98.814	96.904	98.175	96.147	97.875
107.18	106.69	104.55	105.56	104.57	105.26	105.67	104.22	107.48	108.34	106.8	105.76	106.21	107.77	105.25	105.15	105.25	108.83	106.33	106.83	108.51	108	106.31	108.19	106.42	107.36	107.25	107.76	107.44	104.88	106.17	107.2	107.64	106.89	106.36	106.56	107.2	105.34	106.17	106.58	106.2	105.61	105.92	105.42	108.38	106.63	107.14	106.61	108.14	108.47
105.75	105.84	103.25	108.2	105.36	106.42	106.66	107.09	105.75	105.05	107.36	108.88	105.99	104.43	106.1	106.43	104.39	104.54	105.77	106.72	103.87	106.51	103.58	106.26	105.59	104.38	104.62	106.81	106.64	104.98	103.1	105.05	104.97	105.68	106.11	105.26	103.82	104.38	105.85	103.37	104.72	105.17	105.42	104.81	104.29	105.41	107.06	107.59	108.11	107.15
106.44	108.96	104.4	105.11	106.13	104.87	107.17	107.92	105.03	105.55	105.48	106.84	104.61	105.09	107.66	105.89	107.06	103.37	105.56	103.79	106.52	105.54	105.47	104.62	106.62	105.15	107.71	107.16	104.91	105.89	107.3	103.19	105.34	104.81	104.02	104.9	106	104.91	104.34	105.33	104.1	106.25	106.35	105.89	104.53	105.54	107.26	105.37	105.94	104.19
105.42	105.99	104.84	107.5	104.98	104.59	104.91	107.51	105.03	104.06	103.48	105.78	107.91	108.46	104.52	105.52	105.32	106.25	105.22	105.55	105.21	105.56	104.7	104.92	106.12	103.38	104.45	107.37	105.06	105.57	107.58	106.78	105.44	103.14	105.77	103.36	105.58	104.94	105.44	104.34	106.59	106.57	107.04	106.22	104.06	103.21	103.59	106.71	104.61	105.87
109.63	112.44	109.47	109.72	111.44	111.43	109.42	111.67	109.02	110.67	110.77	108.93	112.24	108.99	112.29	110.21	108.83	109.29	109.48	110.67	110.25	111.57	112.55	112.06	110.08	109.65	112.11	110.46	110.85	111.56	110.57	111.52	112.5	110.01	108.84	112.77	110.83	110.87	108.44	109.09	111.25	110.03	111.79	111.17	109.49	111.51	107.88	110.02	111.43	109.47
105.31	106.61	102.61	106.92	103.25	107.8	106.25	106.95	107.99	109.17	107.55	106.83	107.23	106.01	105.59	108.3	108.22	107.37	106.13	105.43	106.7	107.15	107.82	107.2	106.2	105.2	106.46	107.14	107.75	105.39	107.09	108.61	108.34	106.32	106.55	105.58	106.19	106.88	106	106.8	106.17	106.23	106.12	107.57	106.34	107.92	106.86	105.87	108.06	106.5
105.62	107.93	105.69	105.76	104.9	108.02	105.87	106.24	106.51	105.5	103.75	107.79	106.41	107.14	105.92	103.14	103.84	104.61	107.23	106.32	103.81	103.15	106.38	106.18	106.38	105.54	107.56	104.17	107.31	105.18	105.01	104.5	104.95	106.13	104.31	106.19	105.44	106.83	106.53	106.71	103.95	105.61	107.44	104.18	105.22	105.12	103.44	104.88	106.13	105.55
99.544	100.08	96.305	97.193	96.477	96.544	100.84	99.502	94.571	97.672	99.594	96.13	95.765	97.124	96.483	97.19	98.923	98.828	98.68	98.933	97.888	99.001	96.815	96.614	98.774	97.768	97.73	98.05	98.779	98.679	95.664	102.02	96.746	97.749	99.363	98.538	99.051	97.541	96.933	100.11	95.817	98.886	97.595	97.167	98.344	99.634	97.84	100.34	97.348	97.178
104.91	105.98	106.13	105.97	104.02	104.57	105.09	106.86	104	106.6	106.4	105.85	107.84	105.7	106.31	104.99	104.65	104.47	104.97	105.54	106.15	109.89	106.45	104.3	106.89	105.04	106.02	105.3	105.88	105.37	105.69	104.32	105.95	106.92	107.14	104.87	105.18	104.93	102.33	103.87	105.78	105.59	105.95	105.53	106	105.5	105.01	104.97	106.04	106.04
106.67	106.48	106.53	104.46	106.91	106.59	105.75	104.14	105.41	107.78	105.06	107.2	104.31	107.78	106.61	104.65	106.58	106.19	105.34	106.77	105.48	106.82	105.44	105.24	103.56	105.09	105.86	105.43	107.75	105.16	107.13	106.09	104.64	106.38	104.93	105.28	103.52	105.49	104.91	104.91	108.77	106.23	106.03	104.64	106.15	103.94	105.1	105.57	105.79	105.6
99.642	100.53	100.24	98.812	100.77	97.234	97.96	98.992	100.98	97.977	97.987	96.718	95.631	97.423	98.391	99.86	98.056	98.34	98.693	98.93	99.65	98.518	98.912	97.896	98.183	100.55	98.147	100.17	97.987	98.869	100.02	98.941	98.3	98.403	100.1	97.644	100.78	95.774	97.098	98.807	98.855	96.084	97.966	98.658	99.617	96.254	98.713	98.306	98.682	98.839
104.04	106.1	105.56	105.66	105.71	106.55	105.5	105.55	105.68	104.36	105.22	104.54	104.98	105.89	105.84	105	104.52	104.43	106.18	104.4	105.76	107.37	106.41	105.3	105.51	104.07	105.19	105.84	104.44	105.26	106.11	105.37	104.51	106.04	105.97	105.82	104.1	106.9	105.63	107.88	106.18	104.65	101.87	105.9	105.55	107.1	106.17	102.98	106.5	106.02
107.43	104.41	105.01	105.84	104.96	106.73	106.09	106.85	105.16	105.3	107.04	106.19	106.94	104.86	105.83	105.95	105.48	105.02	106.13	106.08	106	106.1	108.31	107.65	106.66	103.96	105.57	105.98	105.19	105.88	107.67	106.11	105.58	104.99	105.06	106.54	106.3	106.6	106.15	105.63	107.49	104.73	106.99	106.5	106.62	105.47	106.48	105.35	107.79	106.89
106.85	109.21	108.84	108.22	109	108.02	104.96	110.32	108.98	106.85	108.36	107.18	107.38	108.05	107.01	109.61	107.47	109.23	108.92	107.38	106.72	109.11	108.93	110.8	109.51	109.18	109.72	108.34	109	107.4	108.85	107.13	107.48	108.53	106.96	105.14	108.19	108.42	108.32	106.78	108.89	110.37	109.44	107.21	109.93	108.67	107.86	108.35	107.41	108.8
107.18	106.6	106	104.73	104.8	108.59	105.03	107.79	105.59	105.44	106.2	105.66	104.47	104.12	107.9	106.68	103.13	107.32	104.49	105.2	107.37	106.29	105.7	105.14	105.59	104.28	105.46	103.53	105.81	104.75	103.52	106.1	104.95	106.66	106.2	106.13	104.61	105.79	105.14	108.48	105.89	106.39	103.1	106.54	104.56	106.38	104.93	104.85	105.9	107.43
105.68	106.05	107.38	106.17	105.48	107.43	106.5	107.06	106.56	108.16	107	107.52	107.61	107.23	104.61	106.86	105.85	105.83	104.86	106.73	108	107.96	104.48	106.53	106.06	108.98	107.66	108.97	108.19	106.73	105.61	103.79	104.16	105.28	107.14	106.96	106.07	107.24	107.18	105.65	106.23	105.24	107.33	106.62	105.72	107.46	104.58	107.73	106.32	107.59
107.46	106.45	105.58	105.06	107.12	105.56	106.67	105.18	106.14	107.3	106.25	106.79	107.86	106.36	106.11	105.77	107.84	107.15	107.41	106.43	105.9	106.79	107.62	107.07	104.62	106.87	105.71	105.08	107.45	105.15	108.3	106.35	106.16	105.14	104.34	103.9	107.1	105.97	106.9	106.49	109.23	107.03	107.11	107.65	107.48	106.67	107.37	108.11	108.74	106.5
96.892	95.372	99.129	97.48	97.072	97.349	97.845	98.144	95.698	97.919	100.25	96.63	97.954	96.458	97.919	99.534	99.887	98.225	97.158	97.696	98.734	99.012	97.597	95.524	95.651	100.32	98.529	97.332	97.422	97.047	98.048	98.457	96.977	98.203	97.515	96.751	97.911	98.423	97.26	96.574	97.3	99.292	97.964	95.292	99.444	97.806	98.102	98.488	97.327	99.577
98.656	98.93	97.977	97.353	96.485	97.646	96.022	99.048	99.818	99.351	97.741	99.147	97.17	98.256	99.041	97.638	97.809	96.712	98.166	98.693	100.51	97.088	98.047	96.476	100.66	97.347	99.524	97.607	96.156	97.788	99.689	98.32	95.855	97.976	98.099	99.002	99.076	98.159	98.339	97.883	97.755	95.495	99.028	97.948	97.838	96.376	98.399	95.12	98.284	98.572
105.24	106.44	106.32	108.16	106	104.22	105.95	107.14	107.7	104.08	104.25	104.23	104.36	104.14	105.64	105.94	104.5	104.3	106.45	104.83	107.25	103.35	107.47	106.32	105.2	105.52	104.63	106.27	105.46	106.25	105.59	106.6	104.82	105.37	106.98	105.32	105.41	106.27	103.52	106.2	105.3	104.07	104.39	104.53	105.4	104.84	103.71	106.46	105.64	104.67
98.744	96.693	97.511	98.153	97.797	98.651	98.123	98.048	96.577	100.29	99.317	100.36	97.638	96.731	99.958	97.441	98.289	98.29	99.262	97.923	96.871	96.649	98.907	97.92	97.761	99.629	98.15	99.263	97.815	99.312	99.452	99.045	98.92	98.001	95.84	96.182	98.145	98.337	99.23	99.545	99.775	100.11	97.305	99.281	99.717	97.908	98.094	99.276	97.879	98.852
107.36	107.84	107.45	105.24	107.66	108.26	105.71	107.98	106.76	108.87	108.47	109.61	108.69	107.58	109.69	109.31	103.89	109.08	106.77	107.02	108.19	106.61	109.81	108.23	109.28	110.01	108.29	107.87	105.38	109.29	107.43	110.78	108.61	106.81	106.27	106.01	106.8	107.25	109.13	106.77	110.03	108.24	107.46	109.04	106.4	106.92	108.52	108.65	109.36	106.72
95.62	97.194	98.026	98.682	98.991	99.323	98.187	98.015	99.358	99.001	96.273	98.722	96.99	96.93	100.27	97.147	98.565	97.968	98.007	98.215	98.204	98.992	100.27	97.716	99.092	96.148	96.725	96.453	98.682	98.845	96.519	99.039	97.345	98.844	98.264	97.896	98.817	96.617	97.553	99.148	98.616	98.723	98.179	97.92	97.623	99.34	98.361	98.884	99.195	99.965
99.995	97.831	97.851	97.41	99.875	95.218	98.187	97.064	99.808	100.43	97.269	96.165	97.218	98.688	98.088	99.342	96.61	96.149	96.325	99.787	100.48	97.96	97.506	98.624	96.547	97.055	97.77	95.863	97.359	97.58	97.737	97.56	99.356	101.6	99.755	95.745	97.273	94.208	98.126	98.76	96.835	99.729	96.317	97.68	100.45	96.324	99.243	96.972	97.707	97.822
105.63	105.74	107.53	106.39	107.13	107.34	107.07	105.53	107.52	106.86	105.7	107.49	106.22	107.55	106.67	107.27	104.86	105.77	105.12	109.07	104.83	106.78	106.92	105.52	107.08	104.91	105.15	106.89	106.84	104.2	105.84	106.95	106.84	105.1	106.7	104.68	104.77	106.88	108.67	106.24	105.3	106.15	107.76	104.73	104.97	106.86	107.75	105.73	107.3	106.74
103.74	106.41	107.18	107.07	106.84	107.3	104.52	106.51	105.46	103.89	104.9	108.38	106.02	105.44	105.18	107.22	106.21	107.76	107.12	105.19	104.45	105.63	107.95	105.72	104.82	106.42	104.8	105.15	108.01	106.43	102.97	105.27	105.28	106.08	106.12	106.38	105.05	106.25	106.4	105.7	107.16	103.94	105.85	102.75	105.3	105.57	107.46	106	105.99	104.58
107.74	107.71	107.42	108.47	106.94	108.65	110.05	110.9	106.83	108.48	108.36	108.64	110.46	108.22	106.51	109.79	109.64	105.94	109.86	107.64	108.19	109.43	106.98	107.74	109.99	109.57	107.3	106.83	107.12	106.56	108.05	108.25	107.05	107.81	109.15	109.81	108.74	109.9	108.39	110.61	108.12	108.68	104.9	107.82	109.22	109.77	107.45	108.64	108.66	107.76
108.28	108.71	106.31	105.45	104.91	105.64	105.1	107.98	105.36	108.26	107.08	105.98	106.04	106.1	107.32	107.53	105.94	106.82	105.64	105.43	107.36	105.9	106.7	106.31	106.82	108.36	105.46	108.65	107.85	105.62	105.1	106.23	109.62	105.73	105.96	106.71	105.75	106.97	107.41	109	103.53	106.87	105.99	105.79	107.51	107.25	106.8	106.59	106.49	109.45
106.53	106.2	104.39	107.54	105.05	105.34	107.58	105.77	107.18	107.72	108.82	108.36	105.06	107.77	104.69	105.95	105.16	106.04	106.36	106.18	106.37	103.44	105.9	107.15	106.81	106.23	105.76	104.74	107.49	102.93	107.03	105.95	106.55	104.51	105.07	107.18	107.49	103.94	105.62	105.2	105	105.06	108.15	107.52	107.14	106.85	106.04	108.15	106.52	106.59
108.87	108.95	106.99	107.64	109.71	107.28	110.82	107.31	107.76	107.33	109.17	107.62	110.11	110.03	111.09	112.19	108.94	108.43	106.6	106.58	107.33	108.57	109.14	109.53	108.4	107.2	109.73	108.64	106.49	106.85	107.19	107.69	106.36	107.63	107.29	107.49	109.71	109.15	107.48	109.17	110.46	108.93	107.62	108.46	109.88	107.91	109.49	110.24	111.44	108.65
108.38	106.9	107.4	108.32	107.36	107.49	109.1	108.34	108.96	110.04	107.83	105.65	106.46	106.31	106.29	109.99	107.64	107.56	108.65	108.66	108.86	107.15	106.98	108.55	107.85	106.12	106.72	107.68	108.24	109.82	106.79	105.2	106.23	107.53	108.01	106.79	106.91	106.79	109.06	111.8	106.34	107.67	110.48	106.71	108.46	109.29	108.86	109.78	106.33	108.83
108.35	106.18	105.78	103.88	107.16	105.67	105.66	104.36	106.22	105.72	105.99	104.92	104.87	105	106.82	106.2	106.44	108.97	105.42	107.73	108.95	105.8	108.04	106.24	105.45	107.58	105.99	105.79	106.07	107.46	105.15	105.26	104.75	104.65	107.21	105.75	106.82	106.67	105.86	107.44	106.92	106.69	105.39	106.78	106.06	106.29	106.92	106.82	106.45	106.78
105.52	105.15	106.23	106.09	108.83	105.1	106.09	105.85	106.16	106.03	106.38	105.51	105.19	105.94	107.46	107.91	105.98	105.08	107.61	104.92	105.61	106.84	107.2	108.62	105.87	106.65	105.33	104.03	104.65	105.29	104.5	108.27	105.48	105.29	104.23	106.3	105.53	106.74	106.01	106.63	105.58	105.99	104.77	105.58	107.56	104.02	106.88	106.72	102.61	107.92
106.26	105.07	107.18	105.29	105.95	105.89	105.82	107.9	107.04	106.68	106.69	105.86	105.33	106.15	104.59	106.41	109.44	106.31	107.27	105.67	104.12	106.8	108.17	106.43	103.86	103.68	105.33	104.98	105.37	107.72	105.32	106.84	105	105.66	106.69	107	105.52	106.36	104.68	105.57	107.49	107.15	105.63	106.64	104.31	106.48	105.54	107.73	105.4	106.17
104.96	106.69	104.56	103.82	104.95	106.02	106.28	107.79	104.44	105.08	105.03	106.43	104.98	104.16	105.39	105.31	109.51	106.48	105.46	104.91	105.8	107.72	104.88	104.71	108.03	106.42	104.47	105.93	104.76	106.39	104.9	106.27	107.77	105.85	104.54	106.1	106.41	105.79	105.88	102.66	105.66	106.57	104.8	106.19	106.15	106.47	103.9	105.54	104.23	105.78
109.53	109.04	107.07	108.8	108.58	109.02	106.9	109.59	109.55	108.64	108.94	106.81	110.17	107.77	107.38	107.85	108.22	108.14	107.42	108.46	108.7	106.34	109.63	110.17	107.9	107.14	106.69	107.58	110.87	107.01	108.89	110.36	107.69	106.26	109.99	107.93	111.42	108.09	110.34	109.14	108.88	108.65	108.62	107.73	109.13	107.91	108.26	108.42	108.95	106.69
99.424	97.257	99.689	98.279	100.53	97.14	99.134	97.667	99.769	99.153	97.715	98.273	98.24	99.438	98.235	97.608	97.794	98.625	99.654	99.382	97.88	98.893	97.511	100.29	97.359	98.373	98.974	98.401	96.993	99.465	98.507	98.381	97.155	98.373	99.875	100.58	98.713	97.506	98.478	98.773	100.49	98.748	100.75	97.798	98.937	98.015	99.197	99.114	100.02	98.362
109.14	112.09	110.4	112.54	109.46	111.82	109.64	108.48	110.21	110.07	110.36	110.49	111.37	108.38	112	109.86	108.47	107.19	107.66	111.81	111.26	111.22	110.77	110.46	110.89	110.76	108.01	111.13	109.01	110.09	108.73	112.9	110.57	111.45	110.29	110.46	110.96	111.67	111.03	109.44	109.7	112.06	110.24	110.17	109.2	111.24	109.63	110.45	113.86	112.08
107.02	105.24	104.68	106.16	106.91	108.92	106.74	107.22	108.64	106.79	105.67	105.66	106.01	105.22	108.82	107.49	107	107.78	109	106.45	105.14	104.99	107.55	103.13	106.68	106.53	106.14	106.12	105.08	105.39	106.52	103.36	106.04	106.14	105.83	105.21	105.55	104.18	103.1	107.51	109.48	104.75	106.03	107.49	109	106.62	105.02	106.47	107.28	106.8
98.925	97.663	97.849	97.874	98.156	97.93	97.827	98.647	97.876	97.975	99.065	100.26	97.716	98.964	99.394	98.431	98.688	98.988	99.022	96.681	99.152	99.775	96.484	99.585	97.509	100.32	98.224	97.602	98.136	99.125	98.264	95.708	100.06	96.069	98.536	97.398	96.692	98.075	100	99.089	99.039	99.034	98.731	96.629	97.726	97.173	99.776	96.97	98.706	97.026
107.44	107.56	105.55	107.35	105.37	105.99	103.2	103.23	106.55	106.73	107.05	105.92	105.56	105.9	104.54	102.51	105.67	108.11	106.01	105.11	105.87	105.04	106.55	105.66	107.91	107.65	103.24	102.78	103.18	104.41	104.04	107.54	105.08	105.3	108.13	106.74	107.63	106.6	105.66	103.52	105.5	105.33	104.74	106.44	106.51	105.89	105.47	105.62	106.04	104.65
103.55	105.09	105.94	106.46	105.53	107.53	105.07	105.11	105.19	107.35	106.36	108.39	106.36	103.7	104.65	104.36	104.91	108.21	106.45	106.95	105.74	106.44	104.89	104.62	104.03	107.37	105.57	105.66	103.64	106.67	104.27	106.75	106.82	105.39	104.39	105.4	105.58	105.3	105.33	104.87	104.86	106.13	104.63	105.52	105.93	105.18	105.4	104.55	106.34	108.02
97.246	96.718	97.357	98.401	97.215	97.676	99.322	99.337	97.554	98.794	97.188	98.313	98.15	100.22	98.153	97.318	97.817	98.211	98.443	97.138	97.905	98.894	98.322	98.532	97.462	96.993	98.043	96.927	96.382	97.474	98.067	96.062	100.01	99.024	96.718	96.556	96.7	97.437	98.755	98.144	98.288	98.095	97.804	99.457	98.493	97.683	98.806	100.3	97.765	96.682
104.09	106.36	104.57	107.35	105.95	104.19	103.87	106.19	105.2	106.51	106.87	106.96	103.29	105.65	106.58	106.55	105.73	105.13	106.7	104.75	105.45	105.02	104.86	105.38	104.03	105.46	105.32	104.32	106.28	105.77	104.99	105.12	106.91	104.69	104.31	106.86	104.7	106.13	107.2	105.85	107.87	105.22	103.7	104.03	105.56	106.39	107.8	104.61	104.77	107.42
113.16	110.03	111.78	110.66	108.46	108.88	109.61	108.5	111.66	111.46	110.32	109.91	108.67	108.31	108.46	109.6	109.12	111.11	109.01	110.17	111.63	110.42	111.37	110.55	112.23	111.06	110.15	111.26	108.54	111.59	110.27	110.85	110.43	109.09	109.88	111.3	113.25	111.26	112.63	109.17	109.65	111.48	111.35	112.06	110.68	111.07	111.21	109.44	109.32	109.23
99.301	96.171	98.465	98.014	97.031	99.931	96.579	101.19	97.355	98.336	98.088	96.86	98.541	98.572	97.634	98.953	98.437	99.31	100.17	98.581	96.288	98.262	97.015	100.56	96.463	97.513	97.572	99.092	99.165	99.003	97.455	100.31	98.124	98.464	99.429	96.313	96.962	99.903	96.896	99.242	97.573	99.256	97.853	100.34	98.69	98.18	98.603	98.684	97.367	97.754
99.254	98.721	98.851	98.153	98.175	101.2	99.308	99.079	100.3	99.777	98.941	98.397	97.636	99.562	98.414	97.562	96.98	100.68	97.983	96.608	96.961	97.764	97.268	97.141	96.858	96.473	99.909	100.98	96.192	97.017	98.868	97.769	98.523	99.869	98.377	99.065	99.652	96.735	98.788	97.422	99.809	98.069	95.847	97.486	97.637	100.09	98.732	96.843	98.346	96.225
111.31	111.23	109.6	109.77	108.21	110.8	111.32	108.94	111.62	113.14	109.14	110.35	107.33	111.58	110.06	110.54	111.76	112.44	111.12	110.51	107.87	110.27	110.58	109.75	109.15	111.44	109.35	110.72	109.55	109.34	109.03	111.63	109.63	111.41	107.26	110	110.18	111.6	110.23	111.49	110.87	111.34	110.05	109.68	110.7	111.31	110.46	109.6	112.5	110.67
98.151	98.632	97.355	99.709	96.417	98.744	97.722	100.09	99.86	98.634	98.727	98.337	100.87	98.843	99.064	98.593	98.719	97.491	97.975	98.061	98.13	99.922	98.953	99.991	99.429	100.21	98.736	99.485	98.041	99.97	98.225	98.785	100.19	98.176	98.057	98.224	97.905	99.251	101.78	98.695	99.755	96.645	97.719	99.76	99.084	98.605	99.02	99.454	99.736	98.688
99.938	98.48	98.18	98.201	95.73	100.15	99.85	97.312	97.839	98.49	97.961	101.1	95.708	97.515	98.401	97.867	98.268	98.746	98.416	101.32	96.877	98.86	98.736	99.314	98.269	99.252	96.817	101.03	99.795	98.86	98.094	98.377	97.41	99.536	100.53	100.33	99.754	99.144	99.245	98.625	99.376	98.276	99.934	97.122	94.841	97.583	97.03	96.013	98.642	98.643
107.62	109.59	108.84	108.85	109.25	106.37	107.48	109.53	109.93	107.93	108.04	108.29	108.58	109.34	107.35	107.95	108.74	107.5	107.82	109.89	108.73	108.44	107.63	107.29	110.08	107.57	106.01	107.62	106.97	107.02	107.24	106.91	107.12	107.19	108.77	107.56	110.29	106.53	106.32	106.73	107.35	107.43	109.6	106.9	108.55	109.24	106	105.36	106.68	107.42
102.88	104.34	104.39	101.85	103.59	103.24	103.06	103.36	103.16	103.17	103.51	103.77	100.32	101.87	101.77	102.66	100.68	104.09	102.43	104.32	103.29	103.9	102.02	101.88	106.28	101.42	105.1	104.28	103.32	101.73	105.81	102.18	104	103.82	103.96	102.49	102.13	102.25	102.23	102.11	102.71	103.36	103.82	101.14	103.36	103.08	102.97	103.43	103.24	104.84
101.14	99.49	100.5	101.8	101.45	101.21	103.49	101.25	99.531	99.38	100.35	101.91	100.92	102.01	99.048	99.292	100.11	100.46	101.15	101.96	99.776	104.76	101.5	101.41	101.51	101.35	99.651	101.07	102.22	99.582	100.22	102.22	101.66	101.61	98.862	99.685	97.375	102.74	98.269	100.49	101.23	100.1	100.7	100.86	100.73	99.477	100.63	100.23	100.6	99.7
106.2	103.54	106.71	106.67	103.59	105.85	104.78	103.36	106.69	107.04	106.85	104.47	103.62	104.26	105.73	105.91	106.04	105.64	107.28	103.72	106.28	104.81	104.02	104.09	106.11	104.64	106.23	104.64	104.34	105.89	104.21	106.24	105.91	108.75	105.45	106.64	103.02	105.1	104.05	106.43	107.39	105.98	103.39	104.61	106.56	106.13	105.58	104.93	104.84	105.09
102.13	102.26	101.53	101.18	101.03	101.9	101.3	103.78	99.693	102.41	98.682	101.34	101.68	102.16	101.19	101.16	99.709	103.07	99.299	101.6	100.28	100.91	103.32	101.81	101.07	101.67	100.42	100.94	100	101.11	99.326	101.11	100.38	100.54	101.63	100.44	101.31	103.45	101.36	101.52	102.17	101.63	101.29	101.41	100.15	101.1	99.694	100.09	100.23	101.47
107.22	107.54	108.33	107.02	109.66	106.39	109.86	108.99	107.02	107.59	107.46	107.02	105.54	109.98	109.26	107.01	107.99	111.51	105.72	106.14	106.67	108.47	106.84	106.68	106.2	108.04	108.66	106.77	107.12	105.62	107.81	106.98	106.8	107.99	108.5	109.86	106.78	107.04	107.37	108.56	108.1	108.01	108.41	110.64	106.74	108.15	109.79	107.01	107.86	108.66
102.27	106.83	105	105.38	105.86	106.39	106.15	103.1	106.83	104.33	104.31	104.74	106.18	109.24	105.96	103.91	106.95	105.39	106.86	105.83	106.17	104.88	105.28	103.78	103.68	107.35	105.17	103.53	103.82	103.44	106.78	107.04	106.79	106.05	106.44	107.22	105.7	106.72	103.29	106.27	105.25	107.61	102.64	104.43	105.18	107.49	107.77	104.22	104.71	106.64
109.58	111.03	109.81	109.26	110.21	108.5	105.82	109.67	108.37	110.69	108.59	108.46	108.32	107.45	107.63	108.62	109.57	107.75	110.23	109.54	110.34	108.98	110	107.92	108.47	107.02	106.91	109.43	108.4	108.19	109.41	107.99	110.51	108.15	108.04	108.35	110.44	106.78	110.36	108.44	107.95	107.12	106.83	108.82	108.35	109.66	107.86	108.27	106.4	108.7
105.57	107.29	109.72	108.51	107.31	107.05	109.75	106.53	107.93	105.39	108.19	109.46	106	107.8	107.38	106.8	109.11	108.58	108.96	107.97	107.75	109.04	106.73	106.85	107.18	108.6	107.15	107.3	107.2	109.49	108.71	108.88	107.42	110.62	109.31	108.74	107.47	109.74	108.25	110.53	107.58	107.87	109.52	109.06	106.75	107.2	106.42	107.86	107.84	108.31
109.63	108.91	110.44	110.26	109.97	109.32	110.96	108.7	109.88	112.19	112.2	108.81	111.88	110.96	111.87	109.38	108.52	109.79	111.38	110.53	111.17	109.26	111.56	111.58	109.46	109.2	109.32	109.75	110.36	110.74	112.15	111.85	108.39	110.91	109.69	110.86	109.19	111.09	109.17	113.06	111.29	109.8	110.18	110.43	110.99	110.59	109.51	110.51	111.32	111.03
108.88	110.53	107.1	109.75	109.75	110.09	108.3	110.88	109.64	109.38	110.43	107.54	108.85	108.8	109.52	107.82	109.07	109.55	109.96	108.33	108.85	110.5	108.83	109.39	107.38	110.19	108.43	106.28	108.89	109.74	107.64	109.36	108.38	108.5	109.51	109.29	108.09	108.12	108.67	106.31	107.9	108.91	108	106.53	108.89	111.46	109.43	111.11	107.11	108.29
101.36	97.669	98.287	99.371	99.667	97.062	96.274	96.386	98.01	98.19	98.464	99.083	98.872	98.303	98.675	96.578	97.4	99.765	99.112	98.273	96.751	96.997	96.298	96.63	95.864	97.924	98.585	99.491	98.905	100.18	97.598	96.647	98.019	95.509	98.379	98.469	99.904	98.003	98.647	99.745	97.881	97.533	98.878	98.88	97.673	98.426	99.866	98.922	97.124	97.231
103.63	102.75	102.97	103.14	102.25	102.12	102.8	99.506	103.09	105.02	103.45	103.05	104.59	103.7	102.52	101.61	103.16	104.35	101.96	102.69	102.46	103.5	101.62	100.83	102.22	100.97	101.41	101.93	104.64	102.68	102.51	99.116	104.47	99.279	104.96	101.62	102.91	102.19	101.64	102.3	101.05	105.5	103.75	100.84	103.01	103.66	103.11	102.96	102.75	102.39
100.17	100.28	101.35	97.631	100.28	101.16	100.27	102.37	99.695	100.99	101.03	103.2	99.464	101.14	102	98.513	101.54	98.473	101.4	101.73	101.05	101.15	96.509	100.3	102.52	102.6	102.6	102.45	101.51	99.52	100.22	100.73	98.258	100.51	100.75	100.89	101.01	99.44	102.74	100.59	100.46	101.79	100.33	101.27	101.29	99.668	102.07	100.55	98.181	101.14
109.07	109.84	108.03	110.05	106.27	110.26	108.68	108.51	108.71	108.3	108.34	106.48	108.53	109.15	106.55	107.95	106.58	109.22	110.46	106.71	109.26	109.13	107.51	107.6	107.24	109.41	109.3	108.27	107.14	107.84	107.48	107.3	105.98	107.66	109.75	105.24	106.27	108.12	109.1	108.54	108.01	109.25	105.35	107.07	109.05	107.54	109.26	107.87	107.54	106.71
98.849	100.13	99.687	99.803	98.516	102.42	100.37	97.18	98.197	97.957	98.206	98.599	99.067	98.069	99.425	97.195	101.69	98.45	97.842	97.433	98.387	99.215	97.791	99.49	100.09	100.59	98.69	100.15	98.618	98.379	100.2	98.263	98.479	99.136	100.31	98.913	99.083	98.157	99.862	100.35	98.423	98.865	99.145	97.304	98.857	100.6	99.364	99.311	101.21	100.32
97.037	97.737	97.61	99.018	97.868	98.97	98.158	99.519	97.215	98.053	98.934	96.169	98.243	97.008	95.641	97.157	98.789	96.835	95.167	97.814	97.247	99.126	98.533	98.413	96.37	96.487	98.585	97.295	97.584	96.675	98.02	99.014	96.995	97.193	96.953	98.937	97.518	96.619	98.969	99.854	99.131	101.17	99.78	96.903	100.33	96.504	99.683	96.988	99.481	98.435
98.103	98.258	98.709	97.304	97.311	99.249	98.879	98.289	96.782	99.728	97.743	96.628	98.927	97.334	99.402	97.449	99.058	99.584	98.177	96.948	97.394	98.958	99.655	98.848	99.466	98.292	98.632	96.659	98.585	97.411	97.394	98.74	98.694	101.06	98.575	98.872	97.647	97.421	98.091	97.546	99.672	96.764	98.357	99.415	96.677	96.509	97.948	97.601	97.911	98.495
106.05	106.01	103.9	103.64	105.8	104.28	106.99	105.12	106.79	107.39	106.18	107.48	104.35	104.52	106.41	105.68	104.79	106.9	107.07	107.9	105.26	106.39	106.57	106.85	107.45	106.4	107.01	107.7	105.32	106.62	106.99	105.96	105.42	106.27	106.82	106.3	107.6	106.77	106.91	105.85	107.52	105.87	104.95	104.26	106.23	106.72	106.79	108.03	107.21	106.31
106.15	106.46	106.46	107.44	107.33	106.47	106.46	104.64	106.26	107.05	107.25	107.93	105.91	105.86	106.86	107.84	106.32	106.13	105.99	107.44	108.29	105.54	106.46	105.4	108.1	106.06	104.24	108.48	104.56	106.22	106.39	106.91	107.72	105.98	104.38	106.27	107.2	107.05	104.91	105.34	104.95	106.09	106.33	105.63	103.62	105.44	107.43	106.11	109.21	106.1
101.48	98.561	97.524	97.895	98.383	98.918	96.616	97.706	98.243	97.45	99.611	97.881	100.37	97.387	98.349	97.111	97.949	97.967	97.591	98.013	98.787	98.268	98.347	99.814	98.331	97.853	98.36	101.94	99.393	99.855	98.128	99.694	99.691	99.971	99.093	99.383	99.5	99.177	97.073	98.308	100.74	98.851	98.221	97.223	96.999	98.834	100.22	98.596	100.68	99.204
105.96	109.97	107.56	106.7	108.73	107.74	108.52	109.07	107.74	109.35	106.47	105.79	110.96	106.65	108.82	107.93	108.16	109.96	106.97	106.82	107.01	108.7	108.25	108.12	109.03	108.44	105.74	109.32	109.7	108.45	107.41	105.22	108.42	107.38	109.15	108.86	108.19	108.63	108.95	106.68	109.7	109.18	108.19	109.81	105.03	107.57	108.28	107.21	105.84	107.3
104.45	106.02	105.15	106.08	105.35	105.28	107.57	106.83	105.66	106.44	107.39	107.64	105.43	105.58	102.32	103.76	104.83	106.47	104.14	105.38	104.8	107.26	106.08	104.65	107.59	104.7	105.85	103.45	105.83	106.14	104.48	105.55	105.08	105.4	105.94	106.91	105.11	107.81	104.93	107.4	104.84	107.37	104.61	104.93	106.38	105.72	105.75	102.88	106.48	108.51
106.6	105.81	106.68	105.05	105.11	105.73	106.45	107.44	104.6	107.42	107.32	107.06	106.96	106.64	105.04	104.92	105.62	105.77	105.19	104.87	104	105.77	105.14	105.85	105.72	105.54	103.39	105.47	105.79	105.94	106.44	105.72	105.97	104.89	104.91	104.59	105.26	105.99	105.4	104.45	105.33	106.45	105.88	105.03	107.37	105.96	105.76	105.93	105.35	104.73
110.18	108.04	108.51	109.12	109.75	108.73	108.8	109.31	107.44	106.11	107.06	105.23	110.49	108.02	107.88	110.44	107.13	108.48	108.31	107.69	108.53	107.8	108.91	108.86	107.12	108.82	107.25	107.44	107.08	109.24	109.42	109.42	107.92	108.35	108.77	106.24	107.41	107.92	107.08	107.12	109.18	109.09	108.87	109.22	107.91	110.38	105.96	109.49	107.67	107.64
107.74	104.7	104.93	106.62	107.63	104.56	107.62	107.52	107.98	106.27	104.58	106.69	107.33	107.66	106.52	104.34	106.9	105.81	106.42	105.32	106.75	106.22	107.53	105.57	106.39	107.14	105.72	105.31	106.98	105.02	106.15	107.57	106.8	103.95	108.04	108.43	109.35	107.27	106.64	107.57	108.19	107.08	107.73	107.12	104.68	105.51	105.64	106.1	105.66	107
100.25	103.02	99.27	103.26	100.3	100.46	100.86	101.79	100.56	100.12	101.48	101.95	102.31	101.89	101.07	98.991	100.07	98.179	102.91	101.76	100.71	101.16	101.14	100.94	102.42	99.212	99.633	99.954	101.57	97.526	101.44	101.08	99.33	101.09	102.18	100.64	102.11	99.386	97.41	101.68	99.476	100.52	99.927	98.84	101.43	101.32	101.74	100.68	101.23	100.25
99.849	100.91	99.52	99.315	99.593	99.439	101.3	100.09	100.42	101.37	101.83	99.821	100.6	100.97	99.112	99.14	99.771	100.57	99.685	101.87	102.03	100.2	99.866	99.992	100.91	103	102.4	101.6	99.573	100.59	100.48	99.632	102.42	102.97	100.17	100.11	99.52	99.919	97.792	100.11	99.103	98.973	95.699	102.27	98.739	100.45	100.32	100.55	101.13	99.026
107.66	107.92	107.15	105.74	106.28	107.16	108.65	106.98	105.45	107.13	109.19	106.54	108.36	107.89	106.59	106.38	104.83	107.85	109.57	106.01	107.16	108.88	109.01	105.34	104.96	107.45	106.8	107.09	106.69	107.03	106.67	104.79	105.04	105.53	105.56	105.07	106.44	107.72	107.46	107.53	107.43	105.84	107.92	108.67	105.21	105.78	106.17	107.05	106.58	107.17
107.85	108.79	109.78	108.41	108.71	108.61	107.67	108.98	108.92	107.33	109.62	109.4	110.14	108.45	109.26	106.48	110.22	108.47	109.5	109.61	108.74	109.1	108.86	109.31	108.03	109.13	106.86	107.37	109.8	108.14	109.74	107.76	108.09	109.62	107.89	107.93	108.31	108.93	108.48	108.8	108.13	110.02	107.61	107.21	108.25	112.15	109.36	108.46	105.45	108.03
105.54	103.24	105.78	106.89	104.47	106.1	104.83	105.96	106.66	104.97	105.72	106.81	104.61	106.94	103.67	106.36	105.31	104.38	104.13	103.86	105.65	107.6	107.42	105.11	103.02	105.45	106.8	104.88	104.99	106.92	106.53	107.8	109.08	105.56	103.83	103.22	104.79	106.24	104.43	102.64	106.49	105.05	104.62	106.79	107.27	104.27	107.25	105.55	106.07	104.74
98.717	98.707	96.56	98.831	97.753	96.297	99.314	96.638	98.723	98.134	95.167	96.246	96.373	98.806	95.993	97.799	98.854	97.835	99.526	96.39	98.342	98.308	97.101	99.273	96.566	96	98.042	98.06	96.214	97.779	95.713	97.377	98.387	98.39	96.888	99.781	97.337	96.978	96.798	97.359	98.495	98.716	99.67	99.302	99.024	99.265	97.29	98.355	96.215	97.362
111.02	106.35	108.24	107.52	109.35	106.81	108.31	107.92	108.83	108.99	109.62	108.17	108.91	108.16	108.17	107.28	109.59	108.62	108.1	107.45	107.93	110.2	105.56	107.02	108.8	109.02	108.06	108.06	106.81	108.09	106.82	106.24	107.72	107.47	109.48	108.4	109.42	108.64	107.97	108.78	107.62	109.26	106.32	108.48	109.6	107.31	108.06	109.25	108.32	107.79
101.12	99.38	101.7	99.764	100.69	99.638	101.83	101.22	103.28	102.21	98.15	99.231	101.22	101.75	101.21	102.46	99.99	102.26	101.64	100.41	102.75	100.54	101.11	97.139	101.97	103.21	102.22	100.91	100.37	100.68	101.37	101.53	100.51	100.38	101.85	103.61	101.52	102.94	101.89	99.556	101.28	101.62	101.62	101.84	101.19	100.53	100.06	100.42	99.613	98.607
104.78	104.37	107.56	104.5	106.43	105.44	106.65	106.6	102.01	106.82	103.67	105.3	104.74	104.31	103.67	103.32	104.92	106.04	108.43	105.02	105.68	107.86	105.94	106.84	106.23	104.81	106.83	107.1	105.59	106.22	104.35	105.07	107.66	105.38	105.9	106.71	108.07	104.73	108.7	107.57	107.99	103.69	103.39	107.37	105.28	106	105.24	104.33	106.1	107.58
106.48	104.3	105.06	103.72	105.36	106.73	105.69	105.57	106.3	107.33	106.02	106.06	105.09	104.23	105.48	104.98	103.77	107.29	106.83	103.52	105.22	106.12	105.72	107.02	106.24	105.97	104.44	105.96	107.03	106.84	107.64	104.69	104.68	104.06	105.2	103.72	105.42	104.89	105.2	105.51	106.33	105.38	105.24	106.83	105.41	107.57	105.47	103.87	104.99	106.01
99.33	98.721	96.932	100.6	100.08	97.603	97.76	98.671	100.81	96.721	103.03	99.173	97.912	97.998	98.028	96.087	99.057	98.16	99.344	100.56	98.933	99.892	98.709	97.686	100.62	97.652	100.52	97.91	98.296	98.013	99.566	98.904	97.89	101.25	98.358	98.382	99.654	101.51	100.01	97.672	99.76	97.958	96.933	101.89	100.12	97.592	97.759	101.22	100.58	97.42
109.94	108.53	108.29	107.38	110	108.29	108.59	108.28	108.95	108.62	110.08	107.38	108.36	107.42	106.9	109	107.4	108.71	106.93	108.81	107.37	110.35	110.21	107.08	108.44	109.05	110.58	108.41	108.65	107.69	109.38	107.31	109.23	108.21	107.85	110.1	107.55	107.99	108.52	108.47	107.56	110.16	107.83	109.68	108.2	106.75	107.07	106.11	107.93	109.71
103.44	107.29	104.9	106.94	104.74	104.52	108.32	106.47	103.92	105.18	107.27	104.59	107.41	105.6	106.78	107.09	105.57	104.23	105.47	104.82	105.47	104.94	106.89	105.32	106.25	105.1	105.41	105.51	105	105.82	106.71	104.14	108.8	105.02	104.68	107.47	105.58	105.44	104.99	106.86	105.5	105.78	104.37	107.21	107.33	104.12	104.67	106.57	103.41	105.73
105.11	106.31	107.12	106.25	106.21	107.6	105.79	109.27	108.06	106.78	107.56	108.71	108.19	108.21	108.8	109.46	108.61	107.61	107.84	108.51	108.01	108.23	108.84	106	105.9	105.79	107.83	106.26	107.39	108.09	106.23	106.32	110.35	107.08	106.41	110.22	104.81	107.35	108.52	108.35	107.65	105.62	107.12	108.44	108.73	107.43	107.5	108.75	108.36	109.47
108.13	105.28	106.78	105.44	104.68	105.31	106.57	106.69	106.27	106.46	104.46	103.98	104.84	104	104.52	106.48	105.06	106.09	105.98	105.89	106.32	106.78	107.1	103.59	106.84	105.81	104.5	104.57	105.41	104.13	105.15	103.89	105.83	105.45	105.21	104.31	104.6	106.81	106.71	108.38	106.15	106.08	105.4	104.49	107.06	105.95	108.24	104.78	104.3	103.1
106.2	108.52	108.09	109.52	108.46	108.64	109.03	107.96	108.6	108.35	110.65	107.77	109.11	109.84	106.5	108.36	106.81	109.37	109.35	110.27	106.09	108.03	108.28	111.47	109.32	107.12	108.3	109.06	106.75	108.75	108.56	108.93	109.57	108.36	108.02	110.53	110.13	107	108.61	110.42	108.48	107.76	106.96	107.86	106.8	107.72	106.91	108.22	105.34	107.72
96.278	98.463	98.676	97.977	98.896	97.885	99.598	98.727	97.455	98.68	100.08	99.403	97.4	97.61	100.03	99.298	99.199	97.576	99	97.588	96.444	100.32	97.385	98.434	96.832	98.232	98.056	98.608	96.673	99.948	97.499	97.968	97.081	96.924	98.72	97.007	97.825	97.983	96.423	97.858	99.177	99.33	98.657	98.914	99.03	97.897	97.797	98.065	96.649	99.845
107	105.69	106.07	107.75	105.5	105.2	106.43	105.68	106.69	104.78	108.83	105.52	105.91	104.77	106.4	103.42	105.68	103.69	105.98	107.22	106.18	107.33	104.31	104.58	105.38	105.23	106.55	104.97	105.8	102.65	105.37	107.94	105.9	104.84	106.55	106.21	105.65	104.2	106.49	104.4	106.96	107.12	104.25	107.33	104.29	103.72	106.51	103.34	103.29	103.12
107.07	106.19	107.6	103.01	105.29	106.86	106.32	104.83	106.39	105.59	104.99	106.54	106.46	105.11	103.85	105.7	107.08	106.35	108.91	104.66	103.67	106.46	107.12	106.12	103.98	107.65	104.3	104.5	105.14	107.13	105.84	102.96	104.45	106	105.99	103.32	105.01	106.12	106.99	105.25	105.69	105.78	106.67	107.48	107.28	105.24	104.49	105.53	107.28	107.57
101.77	100.66	99.104	101.67	98.893	100.77	100.98	101.27	101.71	98.943	102.02	100.94	100.96	97.132	102.39	98.898	101.15	101.04	98.544	98.353	99.395	99.586	99.844	99.174	99.811	99.889	99.404	99.834	101.44	102.09	100.45	98.9	101.97	100.61	100.59	97.967	99.705	98.656	101.64	100.03	100.48	100.13	99.932	99.824	100.55	99.762	102.4	98.896	100.6	102.05
107.17	106.98	106.98	109.94	108.44	109.1	109.16	107.88	105.13	106.37	106.96	108.22	108.21	107.91	107.61	107.63	107.94	109.52	107.99	107.33	109.41	109.5	108.7	107.82	108.61	109.59	107.73	109.34	108.52	110.59	108.44	108.93	108.37	106.76	111.36	106.55	109.07	108.43	107.15	108.34	109.33	106.08	107.31	110.86	110.11	106.3	106.25	108.91	107.47	105.62
107.41	105.94	108.44	106.37	108.47	108	109.19	109.29	108.51	108.48	106.34	107.24	108.15	108.57	107.62	105.73	107.33	106.78	108.1	106.4	106.6	109.8	106.87	109.77	108.84	108.52	108.52	107.49	108.17	108.82	109.87	108.63	108.13	107.73	109.05	107.58	106.79	106.13	109.58	108.83	108.63	108.12	108.42	107.63	109.31	109.2	109.57	107.93	110.05	106.48
107.18	107.21	109.17	107.79	111.41	108.04	106.22	107.54	107.57	108.86	107.06	107.41	109.09	111.42	110.18	107.45	107.64	109.35	108.68	108.02	109.48	108.41	106.56	106.11	108.82	107.87	107.11	109.45	103.78	108.39	109.45	107.19	108	107.75	106.04	106.76	110.35	108.09	108.28	109.15	110.1	107.54	109.58	107.39	109.08	105.87	108.69	108.51	108.65	106.4
104.14	104.35	105.84	106.39	106.49	106.62	104.88	104.63	105.59	104.86	105.81	105.8	106.89	104.4	104.99	104.56	106.28	104.29	106.05	104.56	107.88	105.36	106.03	107.3	108.03	106.11	105.67	108.5	106.51	103.83	105.95	104.62	107.55	105.63	103.83	106.33	105.89	104.7	104.74	105.46	104.16	104.83	104.5	105.16	105.05	105.11	108.54	107.17	104.67	106.8
104.42	105.62	104.85	106.04	105.15	106.21	106.91	105.76	105.68	107.73	105.35	107.02	106.78	105.51	105.47	106.73	103.69	104.66	106.4	106.3	106.22	104.37	109.01	106.06	105.06	106.45	107.67	105.75	104.45	102.81	105.04	107.07	105.42	104.78	103.93	106.65	105.62	108.05	108.2	106.91	105.2	104.54	103.95	104.78	104.92	105.12	105.38	104.78	106.1	103.66
106.37	106.59	104.95	103.44	107.7	104.9	106.5	107.71	106.88	103.3	106.91	107.05	106.37	103.53	106.9	105.76	107.63	107.12	107.26	107.04	107.06	106.67	108.32	106.99	107.38	106.95	106.21	106.9	108.28	105.95	107.84	106.75	106.75	104.74	106.85	107.06	106.09	105.33	105.99	107.06	106.03	106.01	105.44	105.53	108	106.2	107.55	107.05	107.63	106.56
105.88	106.08	106.07	104.78	105.62	107.91	105.18	104.32	107.1	103.93	106.27	104.28	105.87	106.34	105.89	104.49	105.37	103.88	103.53	104.57	104.58	103.17	102.74	106.21	103.9	107.48	106.03	107.24	105.54	106.29	105.3	105.12	106.37	105.72	104.78	103.03	104.75	105.47	106.54	104.7	103.74	104.52	104.9	105.58	106.12	106.29	104.72	105.8	106.98	105.73
108.93	108.59	107.63	107.17	109.95	108.91	108.92	108.84	107.75	105.63	109.91	108.88	106.63	107.96	106.86	108.23	108.47	108.38	105.17	109.56	107.03	108.56	108.22	108.35	106.97	108.51	108.86	107.72	107.82	107.29	110.2	108.84	107.13	106.43	108.28	108.95	108.08	108.37	111.53	107.98	107.5	106.73	108.32	108.68	109.67	108.05	108.32	107.86	107.92	108.46
108.93	108.16	107.96	109.23	108.69	109.03	107.89	108.98	107.71	107.98	108.53	106.27	108.19	108.38	108.29	105.66	108.02	107.61	109.73	109.45	108.01	104.79	106.62	110.75	108.23	109.63	108.34	109.03	107.5	108.96	109.52	106.66	108.85	107.08	107.51	106.39	109.74	110.21	110.49	109.23	108.88	110.78	106.66	108.47	109.01	105.69	106.67	109.13	108.2	109.33
109.84	111.69	110.08	109.87	108.58	111.85	111.19	111.58	111.58	111.7	110.17	112.54	111.77	110.57	110.11	111.34	112.22	109.96	109.95	111.62	111.07	111.38	111.38	111.45	111.96	110.85	112.55	109.14	109.34	110.01	108.96	109.52	108.44	109.91	109.74	108.07	112.13	111.15	110	111.03	110.08	110.74	110.62	110.31	112.13	111.33	109.05	109.99	108.64	110.01
104.83	107.63	103.38	105.75	106.71	103.63	106.44	104.79	103.73	106.84	106.4	104.52	105.08	106.57	104.37	106.16	105.76	105.73	105.33	105.54	106.02	107.3	106.09	105.15	104.64	105.74	104.81	105.19	105.7	105.49	104.58	103.65	104.83	104.9	107.15	107.12	105.61	106.99	104.88	105.96	104.95	105.28	106.28	105.39	105.65	103.52	103.35	106.15	107.07	105.29
107.75	110.62	105.84	110.05	107.29	108.1	109.12	107.36	108.75	107.24	105.7	106.78	106.65	108.6	108.89	108.48	107.99	108.22	107.29	108.46	109.44	106.49	108.71	109.4	109.35	108.6	108.55	107.38	109.76	105.61	108.41	108.03	107.48	107.41	109.85	109.35	108.89	105.88	106.51	108.53	108.94	108.69	109.21	108.39	106.05	107.06	109.15	106.64	108.49	107.71
105.32	106.99	109.38	107.47	107.24	108.45	108.22	108.35	107.38	107.63	109.58	109.27	108.51	107.68	108.3	107.76	108.98	106.25	106.5	106.75	107.21	107.71	109.33	107.06	107.8	107.5	108.66	109.19	106.87	107.33	109.15	107.87	108.81	107.87	105.95	106.96	104.84	108.49	107.35	107	107.69	109.57	107.46	106.65	107.93	108.59	107.97	105.64	106.65	107.08
108.93	108.62	108.78	107.59	109.36	108.69	108.72	107.32	111.12	109.75	110.66	107.92	105.44	109.92	106.79	107.3	110.97	110.03	107.85	108.93	107.6	109.36	110.22	109.2	110.06	107.07	107.89	108.78	111.16	109.17	109.69	109.13	106.38	109.84	108.28	108.98	109.33	106.25	105.22	109.15	109.01	108.64	109.76	108.63	110.27	108.86	108.2	109.86	108.06	108.49
106.73	105.12	107.57	107.61	103.89	103.4	104.75	106.89	103.81	106.31	107.06	105.13	106.09	105.53	106.33	105.15	107.79	108.19	104.6	104.88	106.3	104.23	108.17	105.71	105.04	107.15	103.92	105.98	104.92	105.01	105.52	104.9	105.94	105.26	107.32	107.04	106.05	107	103.73	106.54	106.62	107.17	107.46	104.78	104.24	104.97	105.87	104.58	104.55	104.86
107.49	111.38	109.48	111.72	111.2	108.61	112.1	112.3	110.13	109.1	111.54	109.62	112.52	111.52	109.6	111.14	107.9	111.92	110.04	112.25	109.2	110.93	110.49	108.29	109.89	111.03	109.75	109.07	111.18	111.28	111.93	111.78	109.54	110.46	110.94	109.96	110.45	111.7	110.38	111.19	109.57	110.64	108.35	108.37	110.96	110.96	110.21	112.14	110.31	111.86
105.99	105.49	105.24	105.25	106.8	107.95	106.37	105.19	106.33	105.14	105.87	106.98	105.58	106.44	105.34	104.23	105.68	104.28	106.73	106.56	103.21	106.74	103.06	105.26	107.63	104.71	105.37	106	104.39	107.91	106.25	104.09	106.68	104.12	105.6	106.11	104.6	109.13	103.36	106.15	105.58	106.94	104.08	106.1	106.29	106.83	106.24	105.59	106.4	104.07
106.27	106.18	107.64	107.26	107.17	103.32	107.16	104.36	106.81	107.18	106.53	105.62	106.93	107.48	107.74	105.92	104.86	108.68	106.53	106.48	105.83	106.17	106.4	106.07	105.61	105.42	105.83	106.45	106.26	105.22	106.83	105.19	105.04	105.55	107.35	106.84	104.25	108.09	105.2	108.4	108.38	104.68	104.69	104.98	106.78	108.4	106.58	105.44	105.74	104.74
107.64	107.84	108.1	110.44	109.82	107.26	110.57	107.28	107.02	106.85	108.98	107.11	108.24	107.49	107.16	107.12	108.84	108.84	107.52	108.8	108.39	110.46	107.47	109.46	108.02	108.18	108.5	106.64	108.92	108.94	108.1	108.57	107.52	107.58	107.08	110.54	109.94	107.36	109.53	108.49	107.32	108.09	108.19	108.74	106.26	107.83	109.71	106.96	106.68	107.16
106.46	107.09	109.15	106	109.19	108.7	107.78	109.05	107.28	110.84	107.03	108.3	105.18	108.52	105.71	108.71	108.79	108.58	105.31	109.3	107.16	110.32	107.49	110.87	105.22	109.25	106.1	109.65	108.41	106.7	108.34	111.77	109.75	110.76	111.56	108.44	107.7	107.34	106.87	108.2	107.42	106.33	110.13	110.2	107.72	105.68	109.26	108.72	108.87	108.74
104.65	107.05	105.32	104.12	105.52	106.07	106.59	104.6	104.99	102.57	105.34	103.27	106.84	103.37	107.66	101.71	105.39	105.21	106.84	106.63	103.66	103.02	105.05	104.59	106.65	105.94	106.08	106.01	104.73	106.85	105.48	103.58	107.76	103.95	105.84	108.28	104.55	107.63	106.5	107.71	105.36	106.73	105.38	102.58	105.77	107.74	106.83	104.51	105.72	105.46
107.84	110.37	107.84	110	108.36	107.28	107.81	110.38	108.54	109.3	109.13	111.41	109.18	108.12	108.02	108.98	110.11	108.7	109.18	108.94	107.49	109.99	107.33	108.93	108.13	108.52	110.05	110.73	108.58	110.49	109.91	109.29	107.88	111.07	109.36	108.03	109.27	108.09	108.09	109.85	107.43	108.07	110.16	107.71	109.43	110.32	107.41	106.92	106.96	108.84
106.12	104.43	105.89	104.46	105.25	105.89	105.53	106.34	105.33	104.97	107.56	103.49	104.09	105.2	103.23	104.74	107.14	104.29	105.39	105.37	105.62	105.69	105.08	106	107.09	106.07	106.64	103.73	107.31	105.59	103.36	106.55	105.71	108.21	106.94	104.8	104.95	105.13	105.3	106.69	105.33	107.14	107.64	104.73	105.65	104.82	105.37	107.71	104.75	106.11
107.44	107.24	110.87	106.16	105.94	106.37	107.05	106.61	105.3	107.41	106.6	105.55	107.26	105.07	106.38	104.97	107.44	105.88	109.28	105.85	105.31	106.92	106.86	108.83	106.34	108.12	108.31	107.44	107.11	107.67	106.69	105.87	106.21	106.87	105.24	106.06	106.55	106.46	106.61	106.17	107.18	107.09	106.13	107.26	106.08	105.54	108.16	107.18	105.79	105.99
103.74	106	106.91	104.86	104.88	106.06	105.41	106.11	104.71	106.66	107.26	103.25	105.32	102.92	104.12	105.27	107.57	105.77	105.14	104.64	105.83	105.59	105.84	107.76	102.96	105.77	104.56	106.37	104.76	106.22	106.28	106.79	105.98	105.73	107.22	105.68	106.73	105.41	109.5	105.82	105.47	106.91	106.6	106.31	105.93	104.32	106.42	106.88	105.27	105.65
98.975	102.09	101.81	100.66	100.71	100.65	100.18	100.81	101.87	100.75	99.595	101.17	99.182	99.678	101.57	102.34	101.92	99.774	101.96	101.34	102.93	98.882	99.238	99.487	101.52	102.36	100.3	101.53	101.18	99.364	99.975	101.15	100.19	101.19	100.07	101.43	100.77	99.809	99.84	99.375	99.346	101.37	99.776	98.308	102.29	101.94	103.83	98.972	100.52	101.01
106.38	107.28	105.01	105.62	107.78	106.74	104.74	105.33	105.28	106.73	104.64	106.28	107.8	108.61	102.55	103.52	107.12	107.25	105.03	104.24	105.45	104.26	104.87	105.52	107.75	105.28	107.34	106.15	107.51	105.57	104.39	106.2	104.57	107.56	106.4	107.22	105.71	106.56	105.8	105.4	103.99	108.17	108.47	104.28	104.32	107.53	105.46	104.34	105.44	106.13
97.537	98.583	98.308	101.11	96.082	98.582	99.751	96.94	96.996	100.32	99.929	98.527	98.925	98.642	99.195	98.549	96.798	98.79	96.977	97.826	98.183	98.36	98.806	96.363	98.318	98.817	97.494	97.969	97.179	97.495	96.611	96.152	94.635	97.73	98.526	96.692	97.171	98.31	97.269	98.653	97.921	97.561	98.134	98.011	99.258	97.452	96.606	97.445	97.677	97.523
101.19	99.817	101.09	99.768	100.24	101.46	99.941	99.899	102.96	101.31	102.74	99.537	100.95	101.97	100.74	100.06	102.26	97.676	100.44	102.82	101.11	99.233	100.88	99.991	100.16	100.02	101.6	100.07	101.64	101.72	99.967	101.83	101.07	98.964	100.85	100.22	99.439	101.7	101.18	100.57	100.98	100.01	100.44	101.32	102.1	99.526	101.09	99.447	101.66	101.77
107.94	106.94	108.29	108.66	110.04	107.47	107.5	107.9	108.66	108.2	107.66	108.69	110.05	108.89	108.32	106.13	111.14	111.07	108.2	110.56	108.04	108.44	107.13	109.36	108.43	108.63	110.19	109.27	110.18	110.42	107.4	106.71	108.81	108.3	110.65	109.46	108.39	110.52	107.82	109.04	109.73	108.45	109.25	110.08	109.27	107.07	108.6	109.98	109.03	106.03
105.12	104.5	106.13	105.02	105.22	104.86	105.5	104.55	104.37	104.32	104.84	106.88	105.64	106.55	105.83	105.92	105.58	104.26	106.45	106.92	104.85	105.64	104.69	108.57	106.06	105.11	106.05	102.5	105.53	105.64	105.28	104.97	106	103.99	105.37	105.49	106.01	106.32	104.93	106.65	104.58	104.78	104.24	103.23	105.11	105.57	106.45	107.36	104.8	106.59
107.66	109.08	105.78	105.58	108.13	106.53	108.68	106.85	109.87	108.57	107.8	109.68	109.72	108.86	108.2	108.18	107.5	107.71	107.49	108.98	108.17	108.52	109.46	106.14	108.83	108.68	106.63	104.55	111.52	110.57	109.46	108.61	108.04	109.81	107.4	108.7	108.19	108.08	105.64	109.74	106.04	107.24	110.34	110.71	107.85	108.81	108.52	107.17	108.65	109.33
97.383	97.557	98.408	93.886	97.131	100.67	98.953	97.227	97.158	95.422	98.188	98.895	98.62	97.98	98.035	98.529	101.24	97.908	97.269	97.006	97.424	97.782	97.785	97.716	97.586	99.32	98.908	98.726	96.891	98.318	97.235	98.332	97.506	97.99	99.435	99.573	99.245	96.524	99.402	97.25	100.84	96.423	95.824	97.59	97.319	98.869	99.091	96.474	96.639	97.606
98.178	97.442	98.269	97.404	99.586	96.002	97.257	98.992	95.941	98.184	97.585	99.179	97.534	95.278	97.412	96.117	99.911	99.559	97.435	98.318	96.762	97.723	98.415	98.965	98.577	98.439	98.474	96.766	98.351	96.528	95.783	98.677	100.04	100.9	96.67	96.149	97.376	98.297	98.997	96.95	97.8	98.188	98.066	96.766	96.986	97.862	99.863	99.212	97.552	99.445
105.09	106.49	107.34	106.51	105.13	105.57	106.03	106.08	103.78	105.28	105.55	105.03	105.94	106.32	109.15	104.81	106.91	104.91	105.24	106.03	105.35	105.95	107.48	105.73	106.46	103.08	104.57	104.99	107.08	103.1	104.45	107.21	105.83	105.03	106.87	109.23	106.23	107.25	106.05	107.55	105.88	105.76	108.27	104.16	105.86	105.74	104.58	105.19	106.82	107.08
103.94	105.74	106.91	106	106.53	106.62	103.82	107.44	103.78	105.89	109.32	105.53	106.92	105.84	106.04	106.23	109.35	106.99	107.5	108.64	107.44	103.13	106.6	106.89	107.41	106.23	105.94	106.63	105.15	107.82	105.79	108.66	105.85	104.83	106.57	107.45	104.44	107.88	104.7	107.53	103.21	106.12	108.27	105.84	106.26	104.9	104.65	106.68	105.6	105.84
105.68	106.31	104.53	106.11	106.33	106.59	106.19	105.73	104.49	105.82	106.49	103.75	105.49	106.24	104.79	107.07	105.2	105.67	103.18	106.73	106.08	106.06	105.63	105.32	101.81	104.8	103.32	107.23	104.61	104.19	103.81	103.17	105.62	106.49	104.87	104.46	104.12	106.93	104.06	107.2	103.24	105.31	105.55	105.22	105.1	105.59	105.75	105.7	104.71	105.9
104.62	106.93	104.6	106.27	107.96	104.75	104.88	104.67	104.74	105.45	104.49	104.86	102.4	106.37	106.95	105.77	103.82	105.32	104.58	103.79	104.61	108.68	104.99	102.24	105.39	105.26	104.79	105.84	104.79	103.21	106.15	106.43	104.98	105.92	105.81	105.06	103.27	106.12	104.02	105.37	106.24	107.18	106.02	105.82	107.54	104.71	107.46	106.28	105.59	107.75
106.28	105.36	106.69	107.13	105.77	106.77	105.5	107.06	105.87	105.24	106.04	107.46	106.07	104.66	107.06	106.34	105.78	103.7	107.27	110.97	105.54	107.06	105.81	104.67	104.73	107.56	107.06	104.94	109.43	105.35	108.27	107.49	107.05	105.51	106.88	105.71	106.55	104.18	106.83	105.94	105.69	106.32	106.34	106.76	105.53	108.83	106.81	107.61	105.2	108.07
96.838	99.298	98.657	98.135	96.965	96.528	97.907	98.89	98.403	98.339	98.023	98.478	96.798	98.073	97.461	96.822	97.965	99.631	97.725	97.233	98.447	99.899	97	97.11	97.913	95.052	97.669	97.252	100.22	98.431	99.463	97.217	98.918	97.717	98.752	98.231	99.235	98.125	98.145	95.626	97.392	98.173	98.155	97.978	97.354	97.613	96.844	97.081	98.207	96.237
102.01	102.46	101.25	103.82	103.82	102.33	102.65	102.99	105.1	101.84	104.45	105.73	103.1	102.88	103.66	102.77	104.18	103.47	101.47	102.46	101.03	104.9	103.29	103.95	103.04	103.22	102.47	102.25	101.73	102.9	101.9	101.28	103.12	100.47	103.26	101.84	99.818	104.66	103.77	104.59	103.34	100.96	103.11	100.59	102.69	102.47	99.965	104.02	101.76	102.3
106.69	107.06	110.29	108.83	108.09	107.86	107.7	108.78	108.56	110.11	107.38	108.96	106.86	107.14	107.01	105.93	107.87	109.38	106.9	106.31	106.04	106.04	105.87	106.61	106.08	107.11	111.23	108.87	107.99	109.68	108.3	107.47	106.14	106.85	108.17	106.43	108.63	106.59	107.15	107.94	108.2	107.25	107.64	109.07	105.32	107.23	107.27	108.57	108.09	107.61
100.49	100.51	101.95	100.53	98.335	99.726	99.471	98.663	100.36	101.59	100.11	98.911	101.27	100.95	100.83	99.703	101.63	102.6	98.907	100.24	100.87	100.43	98.615	101.09	102.35	100.32	102.26	100.91	100.34	100.28	100.43	102.11	101.34	100.19	100.56	100.01	100.78	103.19	100.32	99.29	101.13	98.798	100.66	99.894	101.18	100.85	100.71	100.63	100.2	99.766
106.86	108.8	107.32	110.09	107.73	107.91	109.07	110.8	108.42	106.93	107.94	107.63	109.23	108.55	107.1	108.04	108.27	108.06	107.11	107.58	107.82	106.01	109.69	108.49	107.31	107.56	107.31	108.13	109.5	106.87	108.13	108.85	107.91	105.83	106.13	109.13	107.12	110	107	109.78	107.02	107.67	109.39	110.16	107.35	109.18	107.82	107.5	108.17	108.21
102.98	101.58	100.91	99.871	101.54	100.26	99.632	100.3	99.982	101.17	100.51	100.55	101.56	98.585	101.97	101.41	104.09	100.95	100.15	98.884	103.96	102.74	100.39	101.55	101.46	99.633	101.74	100.32	99.845	100.29	99.907	101.48	100.91	100.16	98.967	102.43	101.24	100.9	102.58	102.21	101.76	101.04	102.14	102.29	99.667	100.62	100.73	100.54	100.11	101.53
105.7	108.13	105.74	107.54	104.99	105.13	107.93	106.43	106.3	107.37	108	105.21	105.17	109.05	105.9	105.71	107.64	107.34	105.86	104.48	106.04	104.74	107.04	108.79	108.47	107.59	105.77	108.29	104.43	105.96	103.97	106.23	105.95	107.48	103.81	107.15	105.1	104.89	108.84	108.52	106.48	106.32	105.49	107.31	107.21	106.17	105.76	105.97	105.96	107.2
103.64	105.08	106.34	105.88	106.19	105.84	104.99	105.55	106.68	105.68	104.71	104.05	106.53	106.25	106.34	106.74	107.22	108.18	105.25	104.79	104.74	106.02	106.45	105.28	105.66	105.73	106.29	106.12	106.64	102.87	107.56	105.56	105.61	104.45	105.85	103.52	104.9	103.9	103.92	105.4	106.34	102.22	106.5	105.51	106.04	104.26	105.12	105.88	103.06	106.72
108.61	107.41	108.5	109.41	106.7	106.98	105.72	108.88	108.07	111.21	108.05	107.41	107.72	108.67	108.9	107.3	107.35	108.14	107.42	108.67	108.61	106.75	105.76	106	106.88	109.27	107.21	109.03	107.08	108.19	106.6	109.91	106.36	107.68	107	108.02	109.33	105.87	107.12	106.66	108.76	109.89	107.79	110.9	108.87	111.46	107.1	106.78	107.41	108.3
104.34	106.85	103.32	105.26	105.09	105.05	103.35	105.86	103.89	105.89	105.04	107.67	105.53	105.77	104.63	106.55	107.75	104.44	106.83	102.24	105.9	104.61	105.88	106.58	106.04	107.29	102.3	106.55	104.92	106.33	106.37	107.97	106.27	105.8	103.78	105.09	104.99	104.93	108.15	105.78	105.49	104.84	106.65	105.35	106.23	107.16	105.09	105.95	104.76	105.63
105.44	105.94	105.36	105.75	106.37	106.41	105.75	103.95	104.79	106.81	107.07	104.55	105.94	106.79	106.02	105.92	104.12	105.23	105.56	107.31	106.66	104.47	105.78	106.3	104.97	106.3	106.44	105.79	106.96	104.62	108.42	104.33	105.79	104.86	107.45	105.42	104.88	105.26	105.04	106.9	105	103.93	106.68	105.09	104.11	105.91	107.32	105.94	107.06	105.14
98.309	97.877	98.078	97.325	99.627	99.733	98.338	99.313	99.214	96.782	101.2	99.208	97.05	97.627	97.867	98.208	99.613	99.392	97.381	100.51	98.427	98.923	99.444	97.397	100.11	97.459	99.525	98.49	99.824	99.621	99.174	96.58	97.85	98.004	100.75	98.155	98.172	98.517	98.873	100.13	98.781	98.765	98.187	101.06	99.601	97.369	99.04	98.856	100.14	97.924
107.63	107.27	109.08	109.48	111.24	108.66	109.39	109.13	107.02	109.42	106.88	107.71	107.06	111.14	108.7	110.62	109.96	109.67	108.06	106.93	110.1	107.98	107.69	108.52	106.38	106.48	106.47	109.04	109.01	108.9	107.21	110.51	111.02	107.67	107	111.03	110.4	109.92	107.82	110.65	108.09	109.23	109.51	109.75	107.79	107.99	107.8	110.18	107.25	109.77
111.38	110.92	111.91	109.07	111.83	109.15	111.09	110.61	111.9	110.11	110.72	110.67	109.38	107.81	109.04	110.45	110.46	113.41	110.04	110.88	110.38	108.61	108.68	112.25	110.04	111.67	109.25	108.31	108.99	109.92	110.78	111.39	109.93	109.12	111.57	111.32	109.91	111.1	110.49	112.4	108.33	109.46	110.67	112.35	109.99	110.86	109.92	111.43	111.06	111.5
108.54	107.27	108.1	105.07	109.59	109.37	108.79	108.15	104.81	107.56	107.66	109.36	108.33	107.98	108.34	110.56	109	108.79	110.43	108.12	108.25	108.37	107.98	108.55	109.52	111.06	108.49	109.37	107.79	109.12	106.57	108.5	109.73	110.9	107.46	109.25	108.33	108.97	109.32	106.29	106.87	107.39	107.28	108.5	108.41	111.93	109.83	108.95	109.62	105.39
101.15	101.86	99.877	99.522	98.488	98.375	100.81	99.798	99.694	99.747	97.594	99.415	97.192	101.4	103.61	100.16	100.97	101.62	101.35	99.641	97.791	98.481	100.65	103.14	100.3	102.29	101.54	101.56	101.29	98.741	100.44	100.9	100.2	97.764	100.05	99.979	101.35	99.792	99.314	99.88	102.57	101.21	98.224	101.02	99.569	103.25	98.858	100.91	100.46	100.9
111.5	111.33	110.42	110.27	110.12	110.52	111.03	109.32	111.69	111.68	108.94	110.09	112.05	110.5	109.01	111.58	109.48	109.99	110.96	109.49	108.92	109.61	111.81	110.86	110.67	110.19	112.97	108.87	110.94	111.73	110.2	110.03	110.24	111	110.79	110.98	108.81	111.23	112.58	109.41	110.42	109.67	110.18	108.87	109.7	110.49	108.32	109.74	110.87	109.41
106.46	106.8	108.4	109.41	108.98	106.48	107.59	108.56	108.53	108.47	105.21	107.89	106.56	107.79	106.76	109.34	109.46	106.64	105.96	109.93	107.37	107.06	109.09	108.45	109.96	106.76	105.61	106.59	106.1	107.23	107.91	107.26	107.71	107.89	107.03	110.26	109.65	105.64	109.94	106.93	110.63	108.12	108.59	105.83	106.42	104.8	107.5	108.04	108.91	106.47
104.7	106.3	104.68	106.85	106.37	106.37	107.43	105.29	104.32	104.75	105.89	106.12	106.76	104.44	105.66	107.48	105.24	103.32	106.1	105.85	105.83	106.02	105.87	107.07	106.34	106.44	101.98	108.32	104.9	104.75	107.75	106.2	106.64	103.77	104.9	103.9	105	105.69	105.67	102.29	104.08	108.51	105.63	105.5	106.51	105.27	104.19	104.07	105.76	105.5
108.17	109.53	111.07	110.83	111.13	109.78	110.28	109.92	108.34	107.12	110.25	110.48	110.72	110.85	111.24	110.42	110.14	110.7	111.86	110.24	110.4	112.23	108.95	109.6	110.23	110.02	112.64	110.73	109.94	110.43	109.58	111.75	109.82	110.08	110.24	111.13	109.76	109.66	109.58	108.57	111.3	109.93	111.04	112.94	113	110.56	110.1	110.05	109.59	111.78
102.91	101.8	103.01	103.97	99.914	102.09	103.22	104.87	102.11	101.79	101.55	102.14	101.19	103.14	102.87	102.01	102.13	101.4	102.22	105.5	101.98	102.33	103.45	103.31	104.33	103.47	101.2	103.04	103.14	102.67	101.17	102.59	101.53	101.84	103.28	102.83	103.25	103.46	101.58	102.71	103.9	101.79	103.78	103.23	102.34	100.72	100.76	103.75	101.74	102.22
107.11	106.13	106.22	106.41	106.03	108.32	106.36	106.28	105.52	106.42	108.22	106.88	105.07	105.96	106.95	108.11	107.44	107.26	107.3	105.51	107.71	106.74	107.61	106.98	105.92	107.58	104.18	105.93	104.6	105.66	106.17	107.69	106.63	108.4	104.27	105.44	108.2	106.83	105.54	106.99	105.14	105.69	105.81	105.17	106.64	106.84	105.77	106.96	106.74	105.5
107.13	107.3	107.05	105.55	105.02	106.77	107.17	106.67	106.05	105.58	105.6	107.2	105.66	106.06	109.41	106.02	105.92	106.99	104.74	105.74	104.4	107.69	105.8	105.82	107.49	107.03	107.98	108.49	106.32	108.97	106.17	104.75	106.78	106.89	105.52	108.16	108.65	106.19	105.3	104.95	106.46	106.74	107.11	105.58	108.01	105.97	106.82	108.25	107.36	106.55
109.36	108.97	108.83	107.89	107.68	109.2	109.2	107.54	109.32	108.34	109.55	108.3	109.91	108.29	109.33	109.62	107.99	108.4	108.29	108.25	107.98	107.27	107.42	106.95	108.52	108.36	107.61	107.78	106.62	109.27	109.65	107.72	107.83	109.13	108.66	108.89	107.42	109.16	108.73	108.14	109.49	108.46	108.01	109.6	109.16	109.36	108.3	110.52	107.54	108.93
106.61	107.71	106.48	105.08	107.6	107.49	106.25	105.14	104.82	106.81	105.37	104.76	105.52	106.15	103.01	104.6	105.64	106.33	106.84	102.92	105.88	104.48	105.71	107.08	105.48	106.5	104.65	105.47	104.02	107.83	104.8	104.02	105.87	104.1	104.93	104.55	105.42	105.26	106.07	105.19	105.33	105.25	105.65	106.48	107.69	104.06	107.2	105.14	106.21	105.98
99.192	101.96	98.743	100.36	99.424	99.379	101.47	100.76	99.275	102	98.269	100.45	101.46	100.06	99.204	100.84	100.01	97.763	101.53	101.35	100.28	101.84	97.87	100.16	99.324	100.07	100.83	101.67	102.39	99.413	99.778	99.599	100.09	100.15	100.48	101.59	99.055	100.07	101.55	101.79	102.05	100.44	99.342	103.78	97.496	103.02	100.99	99.335	100.52	100
107.58	107.42	107.48	108.59	106.51	107.25	107.46	107.78	108.49	108.02	109.34	107.6	106.1	106.35	107.26	106.51	108.39	108.29	110.19	107.74	108.85	108.23	109.7	108.53	106.76	107.37	107.64	108.24	109.25	107.8	107.4	108.27	108.86	108.45	110.49	107.81	105.54	107.44	108.93	106.75	107.57	109.21	110.23	106.14	107.26	108.01	110.63	104.58	109.37	107.56
107.24	106.8	106.14	106.99	107.65	108.9	106.17	107.32	107.15	106.56	107.77	105.39	106.55	106.29	107.36	105.72	105.25	107.46	106.11	107.75	105.93	106.82	106.29	104.11	106.12	107	106.11	105.41	103.59	107.09	107.57	107.85	105.03	106.17	105.73	104.34	108.28	106.02	105.03	106.96	106.13	108.25	104.63	106.92	105.03	106.46	107.47	106.11	106.71	106.52
105.34	106.32	105.83	105.36	106.71	105.14	106.55	105.8	108	106.55	105.34	105.8	108.79	105.34	106.85	105.33	105.01	105.67	109.03	104.84	105.49	102.12	105.27	106.55	107.29	105.52	108.23	105.26	104.77	105.47	107.14	105.31	107.55	106.53	105.38	105.65	108.37	106.87	104.32	106.87	109.81	105.94	105.42	108.95	106.98	105.13	106.49	106.97	105.86	105.79
104.25	104.5	103.57	104.51	101.3	103.2	103.16	103.19	102.59	100.77	101.9	103.13	103.31	100.79	103.01	104.66	101.34	102.89	104.21	103.13	103.7	103.37	102.71	100.19	102.28	104.15	98.937	103.42	101.47	103.27	102.66	103.87	104.6	105.68	103.78	103.82	101.7	104.02	100.79	103.26	103.78	103.35	104.39	102.43	102.47	104.71	103.56	103.88	101.33	102.55
105.71	106.79	107.87	107.12	108.08	107.63	108.24	107.48	107.76	110.13	109.34	107.64	108.08	109.33	105.56	107.89	109.07	108.5	107.49	108.17	107.39	106.62	110.07	108.6	108.6	106.55	108.43	108.03	105.63	107.61	108.66	107.58	106.99	107.41	106.5	109.38	106.47	107.63	105.82	107.55	106.76	107.44	109.14	109.17	108.89	107.55	106.61	106.69	106.82	107.6
106.05	106.26	104.6	105.67	106.86	104.5	104.11	106.32	106.63	106.03	106.82	106.59	106.15	106.59	105.05	105.12	108.17	107.02	105.37	105.92	106.45	105.99	104.42	103.98	106.31	106.47	103.94	105	106.08	104.59	106.97	104.43	105.34	106.15	106.88	104.96	105.94	103.9	103.19	107.3	104.72	106.71	104.8	104.48	106.3	106.19	107.44	105.35	106.86	105.55
109.35	107.98	107.96	105.44	108.15	107.68	109.86	106.78	106.83	110.62	107.59	108.19	108.59	109.34	105.32	109.78	107.25	109.55	107.92	110.67	106.38	109.45	107	108.84	108.31	108.14	111.29	107.83	108.08	108.2	108.37	106.95	108.6	109.12	106.52	108.58	107.1	110.76	105.89	108.77	108.06	106.82	107.39	108.17	106.38	107.46	105.87	107.93	108.21	106.52
107.15	108.76	107.51	109.15	109.56	108.53	108.95	106.7	107.38	106.82	109.27	106.81	110.17	108.54	107.04	106.9	107.82	108.6	109.63	109.3	109.46	108.04	110.13	109.09	108.45	106.61	106.1	107.48	108.82	107.88	106.85	107.2	109.77	106.97	107.74	108.12	109.91	107.18	106.85	108.26	106.53	107.99	106.75	107.09	104.19	108.9	106.94	109.32	107.21	106.37
96.745	100.18	97.479	97.921	98.746	96.98	99.151	99.02	99.703	98.367	98.128	98.153	97.019	97.149	96.369	99.927	97.4	99.837	97.543	98.82	99.342	99.591	97.64	99.673	98.421	99.307	97.067	98.165	98.573	97.108	98.992	98.153	97.278	98.521	100.13	98.373	97.718	95.578	99.795	98.824	96.994	99.632	98.451	100.68	98.304	97.388	99.611	99.265	95.209	96.801
105.75	105.62	106.17	104.73	105.56	106.17	104.85	103.12	106.86	105.33	105.5	103.38	104.2	104.03	106.72	106.92	105.68	105.8	105.44	105.66	104.76	104.74	106.86	104.57	106.8	105.38	107.23	104.94	107.19	105.15	105.04	104.17	107.03	104.32	107	105.17	106.54	106	104.56	105.96	105.86	106.31	105.55	104.73	104.32	107.3	104.04	105.55	104.84	105.33
106.83	105.67	105.27	106.63	107.05	104.01	105.11	107.9	107.81	106.99	104.45	107.45	105.49	104.54	106.41	104.91	106.55	104.26	104.49	104.07	106.51	106.97	105.75	107.99	105.2	107.09	103.47	106.43	107.14	106.55	105	105.29	105.91	104.75	107.73	108.64	106.9	106.74	104.33	106.57	106.09	105.6	106	104.84	104.56	107.65	105.16	106.03	105.84	104.86
98.679	101.16	101.22	98.181	99.189	101.75	100.5	100.43	100.03	99.585	100.15	102.02	100.44	102.38	99.424	100.93	100.84	100.35	98.207	100.81	100.62	97.75	100.95	98.606	100.49	101.46	99.525	102.04	99.414	99.553	101.04	101.19	99.191	99.839	99.958	101.62	100.55	100.43	99.196	100.53	98.996	99.726	100.93	101.19	98.912	96.714	102.83	100.5	99.441	98.798
109.43	108.73	109.12	110.69	106.07	107.99	110.23	105.89	107.86	109.29	109.31	110.26	109.71	108.87	107.87	105.77	108.96	107.74	109.56	107.9	108.34	108.77	108.69	107.81	109.07	107.85	106.72	108.66	108.62	107.62	108.97	108.79	108.43	109.3	107.21	108.3	105.92	110.09	106.61	108.64	108.55	107.58	109.09	105.55	105.58	108.86	107.24	108.59	108.9	107.55
108.99	110.23	106.26	110.26	109.21	108.47	107.19	111.36	107.24	107.32	106.4	107.91	108.7	106.65	110.48	107.28	108.56	106.54	109.4	107.15	110.05	108.44	108.8	108.39	109.02	108.67	106.39	108.86	107.7	108.04	109.69	108.23	109.19	108.76	107.43	107.79	107.88	107.18	111.85	107.76	107.5	108.79	108.45	107.55	105.61	108.19	108.03	108.56	107	106.72
100.18	102.6	102.41	99.587	101.37	101.27	101.12	102.65	102.32	100.09	100.75	100.15	102.44	101.06	98.693	99.555	101.81	98.688	101.38	99.146	101.33	99.737	99.009	102.9	100.93	101.1	99.612	101.61	100.36	99.995	102.62	102.52	101.18	101.57	101.14	101.92	100.92	99.033	100.2	100.78	99.993	102.04	99.639	99.983	99.466	99.654	100.64	102.5	100.36	102.18
107.57	105.19	104.76	103.62	106.64	103.99	104.97	106.26	104.04	106.08	104.44	105.32	106.51	106.75	104.92	105.87	107.57	104.84	106.22	106.41	108.12	106.21	105.56	107.26	104.89	105.05	105.32	105.56	105.77	105.41	105.29	105.15	105.82	107.65	106.6	106.37	106.08	104.56	103.96	106.77	105.4	106.03	104.28	104.37	105.81	108.4	105.71	105.98	106.93	108.89
103.56	100.15	102.89	101.87	103.64	103.57	104.69	102.87	102.24	102.73	101.94	102.14	102.56	101.79	102.76	106.18	101.38	103.66	105.66	103.12	101.22	104.94	104.68	103.95	102.24	105	102.54	100.32	105.04	104.97	102.81	102.13	102.74	105.04	105.07	102.11	102.81	104.8	101.62	103.84	103.01	104.82	103.85	104.06	101.39	101.24	106	103.75	102.29	100.72
97.322	96.113	97.682	99.085	98.353	97.036	96.52	98.324	98.408	99.218	99.335	99.04	99.454	96.522	99.84	96.687	99.31	99.519	96.825	98.792	98.805	96.88	100.03	97.561	97.775	97.577	97.817	98.859	96.293	96.033	98.643	97.641	100.26	100.39	96.799	100.4	98.252	96.691	97.592	99.216	98.688	100.06	98.925	96.792	98.296	97.181	98.539	98.429	99.164	97.842
108.38	108.65	107.5	109.33	107.26	106.81	106.92	109.15	109.25	108.88	110.85	109.02	107.58	108.32	110.03	108.24	106.12	109.47	107.49	108.32	107.61	107.93	109.34	108.72	108.78	107.85	109.03	107.62	107.83	107.81	109.65	109.86	108.16	106.39	107.17	109.25	106.39	107.61	108.47	108.58	107.91	106.33	107.49	105.95	109.63	109.44	107.97	108.58	109.22	109.32
99.94	102.17	101.67	100.49	100.07	102.41	101.25	102.06	102.26	100.94	102.93	100.14	102.93	101.01	99.549	101.31	100.39	101.7	99.57	100.47	100.72	101.62	101.13	100.12	100.04	101.01	98.896	100.69	101.21	101.68	101.92	99.64	100.82	101.61	102.33	99.93	101.72	101.19	99.856	100.36	100.37	102.24	100.57	100.63	100.18	103.77	99.343	97.564	100.5	101.61
107.75	108.46	106.78	107.71	108.2	107.5	109.01	110.07	107.91	109.5	111.11	111.11	109.78	107.82	108.29	109.03	108.84	109.69	109.73	106.49	106.62	109.26	111.35	108.73	108.02	111.8	108.05	108.14	106.88	108.5	108.01	110.55	109.18	108.42	107.34	112.21	108.71	107.28	106.21	108.95	105.73	109.69	109.05	107.78	108	108.81	109.02	109.74	106.78	107.4
106.64	107.23	105.8	108.04	107.37	106.27	107.76	107.59	109.1	109.64	107.63	107.16	108.45	109.22	107.41	106.88	109.1	109.13	108.81	107.35	107.78	109.01	105.64	108.59	106.59	107.16	108.13	106.69	109.41	107.2	106.91	108.76	107.93	106.72	108.39	106.52	107.37	107.99	105.83	107.9	108.62	109.86	105.01	108.01	106.3	106.69	106.25	109.42	107.09	108.3
106.83	106.63	108.32	107.73	106.83	107.29	105.33	105.8	107.54	105.79	106.84	106.13	105.82	105.69	104.6	106.11	106.19	106.03	105.06	106.58	105.8	104.88	105.36	106.85	105.42	107.4	105.61	107.11	105.67	108.38	105.56	108.24	106.69	108.93	105.35	104.39	104.07	106.17	108.23	102.74	105.77	105.5	107.49	105.69	106.95	106.89	107.02	105.54	104.58	105.83
97.994	98.345	96.69	97.858	97.637	98.892	97.619	99.658	95.994	95.822	98.553	98.501	98.278	98.237	99.877	98.18	95.237	96.72	97.749	97.698	99.617	99.895	99.641	96.578	98.213	97.433	99.852	97.429	96.377	97.538	96.572	96.461	96.713	97.736	98.187	97.672	97.738	95.513	99.184	97.012	97.305	95.408	99.216	100.74	98.09	96.999	99.711	98.03	99.498	97.593
99.795	99.776	98.71	102.5	99.45	101.04	99.913	101.09	99.799	100.83	102.12	97.113	99.317	100.86	100.84	101.14	100.33	98.767	100.38	99.499	99.693	100.96	100.08	100.97	98.624	99.855	100.77	99.77	100.12	99.754	99.826	98.037	100.75	100.69	98.755	101.57	99.13	102.99	100.62	98.34	101.21	100.33	100.37	99.77	100.11	98.829	100.42	101.72	100.35	101.5
99.202	99.438	98.033	99.449	97.44	98.42	98.92	99.728	98.943	97.4	99.442	97.571	97.622	97.085	95.529	97.329	98.483	98.099	98.465	98.317	99.002	97.097	96.874	98.331	99.206	99.279	99.075	96.306	98.779	97.639	96.3	96.724	97.06	100.05	96.104	97.601	99.037	96.831	99.635	96.977	96.864	96.609	96.54	97.735	95.439	95.563	97.44	98.289	100.16	99.251
106.88	106.76	104.73	105.94	108.12	107.53	104.96	104.53	106.22	105.88	105.32	105.28	105.09	104.21	104.9	103.17	104.83	103.74	105.42	106.73	105.64	104.51	104.93	107.53	106.87	106.97	104.98	104.52	103.33	106.25	106.77	105.25	105.55	103.86	106.34	105.75	107.5	107.7	106.21	104.79	105.57	106.22	104.77	106	105.46	105.43	106.04	105.7	103.93	106.27
106.6	104.83	106.1	105.04	106.01	105.83	104.48	105.69	105.82	108.15	106.75	105.72	107.28	106.12	105.73	106.56	105.12	107.69	106.36	106.08	107.51	106.45	107.42	105.19	104.16	105.88	105.07	106.6	105.16	105.87	106.53	107.01	105.95	105.91	107.19	105.62	105.7	105.61	104.44	104.98	104.95	107.59	105.76	106.22	107.45	108.56	105.09	105.02	105.68	107.84
98.389	99.144	98.809	99.715	98.32	99.593	98.055	98.901	99.957	99.224	96.178	97.694	98.289	100.48	98.344	100.28	97.78	98.078	98.171	101.27	101.04	99.649	98.623	97.887	98.199	97.632	98.481	98.467	96.424	100.06	99.337	98.061	99.091	98.177	100.5	98.461	98.074	97.108	99.54	100.5	98.021	97.552	99.127	98.787	100.85	97.877	97.78	98.033	99.264	99.436
107.62	104.49	107.51	107.97	104.21	107.73	107.11	106.24	106.97	106.36	107.35	107.01	107.2	106.2	107.33	104.89	107.33	108.09	104.78	107.53	106.94	107.03	106.32	107.41	105.01	107.77	106.62	106.31	106.09	108.64	109.21	106.23	106.83	106.82	105.45	105.33	107.94	103.85	107.14	106.1	104.98	106.72	107.05	106.17	106.2	106.35	107.27	105.65	104.31	106.74
97.484	99.387	98.417	98.613	95.875	96.687	98.06	97.224	99.109	100.05	97.643	97.595	99.09	96.918	97.481	99.286	98.313	97.974	97.163	98.925	97.433	99.043	99.351	99.355	97.683	98.022	98.145	98.561	98.725	99.497	97.381	95.746	95.373	97.486	98.101	97.248	100.02	98.801	98.771	98.323	98.502	95.905	98.022	95.186	97.668	98.474	98.646	98.057	98.887	98.466
111.19	110.28	112.24	108.39	109.59	110.99	111.3	109.66	108.38	110.19	112.47	109.65	110.5	109.67	111.89	112.3	107.99	109.44	110.6	111.78	109.47	108.79	112.75	112	109.95	111.83	111.13	110.25	111.37	112.29	113.18	111.28	108.84	111.04	110.91	110.64	111.1	109.02	111.51	109.38	109.37	107.12	110.29	110.01	109.08	111.62	110.49	109.63	112.1	108.8
99.715	100.59	97.839	98.058	97.874	99.399	99.148	98.931	97.818	98.076	99.775	100.39	98.719	99.864	96.407	99.641	99.757	98.756	99.663	98.86	96.909	97.492	98.042	100.42	99.091	100.11	98.762	97.849	97.217	99.025	99.622	97.387	100.15	96.669	97.69	100.04	97.239	99.103	101.01	100.12	99.245	98.617	97.734	96.616	98.105	99.717	97.596	100.96	98.018	100.5
107.1	108.48	107.22	106.44	107.16	108.24	109.68	107.84	108.84	107.05	109.05	108.35	104.76	105.99	106.44	106.68	107.28	108.27	107.04	110.18	108.45	108.5	107.42	106.82	107.82	108	106.99	106.98	109.38	109.99	106.44	107.93	107.05	107.04	106.56	106.85	108.5	107.46	105.94	106.06	108.53	108.41	105.45	107.75	108.64	109.09	109.62	107.25	108.84	108.41
107.44	106.49	110.11	110.42	106.44	107	106.74	108.2	106.34	105.95	107.43	107.65	107.47	106.86	105.68	109.96	107.19	108.44	109.96	107.9	106.65	105.67	106.67	108.83	111.62	106.13	109	107.23	108.33	109.69	109.39	109.46	107.19	108.87	108.14	107.32	108.55	107.43	109.54	109.16	106.89	108.97	109.6	110.31	107.79	107.84	107.31	109.62	108.88	107.98
102	101.71	99.968	98.003	99.693	100.71	99.515	102.1	98.089	100.18	98.543	99.472	100.06	99.62	100.01	100.19	100.66	102.03	99.3	101.04	100.52	99.873	100.85	102.34	101.07	99.068	100.37	100.57	99.947	102.71	99.147	99.118	99.052	99.153	100.59	101.95	100.77	100.38	99.88	100.67	99.082	100.6	98.973	99.786	102.23	99.21	102.22	100.96	100.12	101.79
105.85	105.03	107.02	105.38	106.9	105.53	104.73	106.87	106.34	106.26	106.28	106.64	107.64	102.24	106.55	105.48	104.84	107.12	103.3	106.93	106.63	106.67	105.29	105.51	103.97	104.51	105.96	106.39	107.1	106.87	104.58	105.54	106.8	105.41	107.17	107.38	106.04	104.75	104.46	106.75	106.06	106.4	104.38	105.17	105.3	106.51	106.37	105.17	106.41	105.53
108.78	106.73	109.87	107.84	109.25	107.99	110.39	107.14	105.46	107.26	107.14	106.89	109.22	106.03	108.41	107.45	109.88	109.11	107.58	109.12	108.7	108.13	107.86	109.1	109.61	110.35	108.38	109.25	108.64	109.52	109.98	108.5	106.5	106.53	107.1	109.82	108.24	108.15	108.93	107.93	108.69	107.16	108.75	106.57	109.28	109.01	108.37	108.26	109.16	109.26
107.23	108.71	109.27	108.55	108.15	107.97	109.01	108.05	109.38	108.14	107.46	106.53	106.99	106.84	106.3	106.48	106.97	107.88	109.83	106.85	106.88	107.04	104.7	109.5	109.72	107.5	108.49	108	107.71	109.55	106.42	106.91	107.76	106.49	106.12	108.45	108.62	107.41	107.6	109.32	106.97	105.84	107.92	105.41	106.68	107.18	108.97	105.01	109.22	107.63
107.52	108.68	106.63	107.44	108.03	108.08	106.86	105.28	106.76	106.53	107.09	106.76	104.69	105.44	106.63	108.77	106.34	106.56	105.75	108.45	105.39	106.55	106.08	108.08	105.62	106.94	107.75	105.11	104.02	108.02	107.58	104.93	107.14	104.47	105.58	106.96	104.61	107.76	106.52	106.38	108.5	103.85	107.31	105.26	104.97	104.8	106.56	106.48	106.15	107.1
109.68	107.32	109.47	107.68	110.73	108.32	107.33	106.54	107.76	109.26	108.85	108.86	107.81	109.35	105.49	107.59	106.4	107.56	108.81	106.92	106.82	107.93	109.21	107.52	107.07	107.62	107.78	106.78	106.01	107.79	109.48	106.8	105.34	103.83	109.8	108.27	109.06	107.13	107.42	107.34	105.85	109.61	108.71	107.86	108.01	107.77	106.52	108.22	106.04	107.88
99.323	97.505	97.147	97.642	98.58	100.25	98.149	97.051	99.422	97.152	97.228	98.717	95.322	97.54	99.195	98.344	99.011	98.259	97.716	98.734	98.882	97.892	97.36	98.875	98.885	99.522	98.148	97.373	95.916	98.766	96.988	98.108	97.79	97.136	97.322	96.361	100.36	97.116	97.765	96.829	97.919	96.835	95.881	98.602	99.548	99.539	98.319	96.177	97.272	99.192
106.54	104.8	107.83	104.79	105.09	106.4	106.7	105.01	106.29	104.16	104.89	105.86	104.85	104.05	104.35	103.31	103.52	103.89	106.44	106.31	106.97	107.03	106	106.96	106.15	106.27	107.81	106.24	105.38	105.52	107.96	106.79	105.44	105.43	107.43	106.59	106.16	105.54	103.9	105.52	106.05	107.49	105.67	105.59	102.53	104.97	104.95	104.56	104.86	106.15
104.52	99.958	100.78	100.5	102.61	99.313	98.186	101.45	100.41	98.577	100.02	100.47	103.69	99.342	99.717	101.04	100.82	100.82	99.399	103.47	101.16	100.71	101.11	101.98	101.46	101.71	102.27	98.912	100.32	100.6	101.43	99.984	102.83	99.81	99.976	104.08	101.68	102.43	100.47	99.856	98.738	100.84	103.02	101.81	100.29	102.62	100.66	100.44	101.58	101.41
97.361	97.93	96.044	98.888	97.225	98.151	98.351	98.499	99.205	99.862	98.368	96.466	97.595	100.68	97.57	98.69	97.226	98.189	99.237	96.986	97.987	98.785	97.198	95.904	99.571	97.009	98.07	98.83	100.51	97.538	98.393	99.649	97.036	97.766	98.056	97.445	98.015	96.429	96.872	97.061	95.909	97.006	98.258	96.552	97.121	95.679	98.025	98.232	97.344	99.451
101.1	98.667	101.57	101.6	103.21	99.773	99.115	100.66	100.09	101.81	101.72	99.21	100.62	100.01	98.278	101.72	100.93	100.58	99.486	101.88	101.6	101.14	101.85	100.14	98.366	102.08	102.49	99.586	98.309	101.61	101.12	100.03	101.17	100.81	102.35	102.02	102.12	100.67	102.36	102.39	99.833	99.965	99.221	101.53	99.99	100.29	101.13	99.743	101.17	100.47
107	107.18	109.45	108.27	106.97	107.04	108.74	106.32	108.39	106.98	105.64	106.74	106.44	107.1	106.98	106.71	108.64	107.55	107.8	104.92	108.18	107.92	105.76	108.06	107.7	108.81	106.34	107.68	107.66	108.34	108.73	108.54	108.28	106.89	107.52	106.91	106.9	106.58	108.12	106.55	106.46	107.36	109.2	108.77	106.59	107.53	108.46	107.1	108.34	107.68
106.83	107.01	108.51	107.19	106.65	108.9	107.64	107.44	106.35	108.91	106.59	109.21	108.41	106.99	105.27	109.05	106.72	107.51	109.16	108.28	105.08	107.51	109.6	107	107.49	105.1	108.24	108.77	107.63	107.46	104.73	107.35	108.97	107.62	107.12	106.82	106.98	108.23	107.42	106.66	105.77	107.03	108.81	106.29	108.67	107.01	105.34	107.43	108.12	105.61
109.17	107.97	106.17	108.44	108.03	107.51	108.8	108.43	108.33	106.85	108.01	109.48	108.15	106.59	106.57	107.55	108.65	108.69	108.25	106.35	105.78	107.74	103.67	108.67	109.33	105.21	108.1	106.51	108.67	109.11	108.49	109.08	107.17	106.3	108.41	107.44	105.08	110.98	108.57	108.51	107.82	105.79	107.07	107.6	106.95	106.72	106.81	106.55	106.82	108.99
105.26	104.46	104.39	104.65	104.12	106.61	106.63	104.63	105.38	105.87	104.11	107.41	106.08	104.6	106.03	108.63	105.48	104.16	106.98	105.73	106.39	106.12	106.29	106.44	107.49	103.6	106.33	105.59	106.42	106.25	105.54	105.83	105.62	104.82	105.24	107.42	105.68	105.58	104.86	106.79	105.91	106.49	105.32	107.15	103.94	105.29	106.17	106.02	105.5	105.01
108.38	106.59	107.9	109.39	108.61	107.59	110.91	109.59	109.85	105.62	110.11	105.54	109.06	107.76	109.64	107.85	109.12	108.45	106.43	106.84	106.62	106.7	108.46	108.17	108.83	106.59	108.95	108.61	106.68	109.5	107.69	110.36	110.75	111.16	108.02	105.25	107.76	109.32	107.91	107.64	106.85	108.8	109.67	106.03	108.27	107.99	108.16	107.74	109.08	107.1
109.8	108.71	107.34	109.74	110.43	108.04	108.94	107.65	107.82	107.77	108.66	107.29	108.11	108.94	109.47	104.62	106.59	108.1	109	107.46	108.46	108.78	107.33	105.18	110.54	107.91	106.28	106.86	106.1	107.91	110.43	109.84	108.07	106.63	106.14	107.37	107.47	108.19	105.87	106.1	106.49	107.2	107.44	106.17	110.52	109.3	107.54	105.79	105.91	106.72
107.09	106.94	104.73	106.75	106.81	104.25	108.14	104.31	104.75	105.48	108.74	107.4	106.68	105.96	106.95	107.6	105.62	104.37	105.51	107.75	107.96	105.24	106.8	106.7	104.98	105.53	106.78	108.05	105.4	106.23	108.3	106.57	105.83	108.75	108.64	107.1	107.49	104.78	108.12	105.43	110.16	104.87	105.13	108.22	107.36	105.37	107.4	109.2	105.6	106.07
97.465	97.635	96.098	98.15	96.955	97.482	98.486	98.542	99.396	100.51	97.448	98.513	98.881	98.509	99.346	97.677	96.804	99.011	100.9	97.546	98.756	98.955	99.416	98.124	97.677	97.332	96.951	97.156	98.548	94.411	95.782	98.058	102.12	97.711	97.496	99.728	97.777	98.301	97.991	97.843	98.896	97.151	97.375	101.96	96.444	97.686	95.354	100.46	96.93	100.42
106.27	105.98	106.12	104.31	107.2	104.83	105.17	104.61	105.5	107.14	105.21	105.1	105.9	104.03	105.56	104.9	104.64	106.68	106.82	104.44	105.41	105.57	105.76	105.17	107.04	103.48	105.95	105.64	106.16	104.31	105.78	105.41	108.03	107.37	107.36	106.58	102.94	106.3	106.52	105.56	106.25	104.29	105.24	104.28	106.23	104.23	106.15	106.77	106.98	106.17
111.04	111.18	110.91	110.93	112.45	110.75	111.54	113.03	110.92	109.31	110.12	110.96	110.97	111.69	110.84	110.79	110.11	110.86	114.49	108.96	109.8	109.24	111.89	109.32	112.48	111.23	108.86	111.87	110.71	110.05	111.05	111.3	108.68	109.72	110.93	109.19	111.72	110.24	109.98	109.23	110.28	108.8	110.64	110.62	109.58	110.94	111.26	111.66	112.04	110.06
96.637	99.584	96.893	96.668	97.576	100.84	97.503	98.418	97.761	98.442	98.279	96.895	97.535	94.598	97.063	98.681	96.03	98.044	98.381	97.985	100.88	97.283	97.04	99.675	97.706	99.584	97.552	97.311	95.603	97.768	96.846	98.226	98.663	98.579	96.596	99.499	101.27	100.72	97.082	97.921	97.961	97.445	99.047	98.152	97.564	97.687	98.939	100.15	96.131	97.121
110.99	110.54	111.86	111.33	107.25	110.9	107.88	109.13	108.93	109.59	110.48	111.18	110.11	108.22	110.55	110.84	109.33	111.61	108.97	110.09	108.25	110.5	110.43	108.83	109.33	109.27	108.77	110.46	111.22	112.39	110.49	110.82	110.46	110.25	109.68	112.36	110.46	112.86	111.2	110.62	110.31	107.63	110.08	109.36	110.5	111.15	108.4	109.98	111.77	110.17
104.5	105.81	105.92	105.96	106.05	105.71	105.06	105.76	106.21	105.46	106.26	104.97	104.29	104.17	108.3	104.9	102.66	107.14	106.15	105.64	106.78	105.06	105.89	105.54	107.29	105.15	105.38	106.81	104.16	104.01	104.97	104.95	106.48	106.08	106.87	103.71	107.47	106.04	105.28	104.97	106.04	105.18	105.27	105.57	105.73	105.92	106.07	105.01	104.24	105.55
109.67	109.09	110.13	110.27	109.15	110.71	110.52	111.27	110.16	110.61	109.04	110.62	111.41	112.13	112.04	110.08	111.58	111.8	110.46	109.8	110.56	108.34	111.15	111.52	110.79	110.69	111.38	110.82	110.9	111.5	110.26	111.13	110.35	111.38	108.36	109.63	110.3	111.49	110.07	111.4	110.5	110.49	109.82	110.22	109.55	109.04	109.71	111.88	109.43	110.4
101.05	100.63	100.56	99.483	101.5	98.877	100.96	97.522	98.997	100.39	99.8	103.1	100.03	101.61	98.694	102.85	100.85	99.483	101.31	101.68	98.906	102.16	101.25	102.22	100.95	100.37	102.58	102.47	100.18	101.75	101.44	99.102	101.08	101.58	97.733	101.13	102.57	99.556	101.89	101.11	100.18	101.24	103.11	101.02	101.46	101.59	98.183	100.33	101.07	99.479
97.233	97.6	97.698	96.56	97.333	97.761	96.572	99.381	97.097	98.034	98.621	97.161	96.942	97.242	98.372	98.471	98.99	99.259	98.403	98.045	96.751	98.295	99.344	98.19	95.393	95.915	99.014	98.354	95.111	99.403	98.246	99.672	97.451	95.413	97.471	98.488	96.221	99.001	98.543	99.476	99.221	101.57	97.838	96.822	98.896	96.551	97.143	97.97	97.594	98.573
102.67	101.44	99.195	98.3	100.99	100.38	101.94	99.251	98.946	101.7	100.31	101.31	98.87	100.36	99.954	100.37	99.716	100.37	98.92	100.01	99.319	98.485	99.699	99.525	100.36	100.56	100.52	100.09	99.658	100.32	100.24	100.46	99.753	100.71	100.19	99.806	100.32	99.891	99.409	99.35	100.1	100.57	100.97	99.517	100.99	98.932	101.71	101.01	100.26	101.86
107.33	105.16	105.02	107.53	106.77	102.62	105	106.15	104.39	106.68	104.52	106.05	105.75	106.31	107.7	106.15	106.21	103.54	104.89	106.15	103.88	103.42	103.62	105.18	104.65	105.36	102.73	107.2	107.92	105.82	107.36	106.03	105.67	105.23	106.31	104.37	106.05	103.95	103.63	106.47	105.1	107.39	105.3	106.99	104.45	105.01	105.25	105.79	105.92	104.24
98.8	99.285	99.43	97.145	100.76	99.521	97.798	99.22	98.609	99.137	98.311	98.732	97.88	100.77	98.2	99.189	100.04	97.511	96.21	98.037	97.755	98.104	100.28	98.892	98.773	98.32	98.711	97.935	97.459	98.422	99.039	100.46	99.043	98.842	98.689	98.595	100.11	98.601	98.273	99.195	100.48	98.463	99.621	99.118	96.803	98.981	99.155	99.333	97.919	98.038
105.5	103.64	106.61	106.17	106.13	107.39	106.44	105.8	107.38	105.8	105.31	106	104.02	105.16	106.08	106.08	108	106.47	107.29	105.49	105.51	104.88	105.31	102.97	105.86	105.33	104.64	105.49	106.72	105.24	106.61	106.1	106.59	102.68	105.38	106.63	103.73	106.25	104.86	105.27	105.47	103.93	103.74	106.03	105.1	105.84	108.54	104.39	107.29	106.85
105.6	105.43	107.48	106.94	104.13	107.22	105.68	105.74	104.84	105.04	103.06	104.82	103.78	108.67	102.99	106.58	104	104.42	104.94	107.29	106.58	104	107.23	106.31	106.39	106.83	107.19	103.32	106.17	107.32	104.66	105.46	107.05	104.65	105.89	106.75	105.19	102.66	105.11	104.03	106.33	106.74	106.76	105.65	104.02	104.23	105.53	105.73	104.86	105.56
100.6	100.18	99.426	100.58	100.36	100.84	101.09	100.66	99.725	101.53	99.899	100.6	102.37	101.41	101.65	100.38	100.26	101.75	101.99	98.227	102.77	99.745	102.04	101.94	101.65	100.73	102.42	101.66	101.62	101.69	99.947	100.83	103.57	101.88	100.91	101.49	101.1	98.239	100.45	101.08	100.21	102.68	101.96	99.494	101.28	100.61	100.24	101.72	101.06	101.29
101.13	100.06	100.28	101.94	100.46	100.39	101.43	100.29	100.93	102.13	100.98	100.62	100.98	99.907	99.536	101.17	100.4	100.32	98.551	101.87	98.934	100.81	98.399	102.01	100.52	100.91	98.992	99.006	101.24	99.175	100.84	99.766	101.47	100.43	100.87	101.77	100.35	100.78	98.483	99.337	100.71	99.725	100.64	98.746	100.56	100.84	101.81	98.242	98.673	98.005
109.66	107.4	109.54	109.41	108.72	108.16	108.42	110.1	108.92	108.44	107.51	109.5	109.36	110	106.44	109.06	109.25	108.55	107.84	109.03	108.13	109.02	108.61	108.9	106.8	107.91	108.37	108.34	108.29	108.9	108.27	108.29	106.74	107.62	110.22	108.66	109.83	109.22	106.03	109.24	109.98	109.68	110.48	106.15	109	107.88	107.46	108.11	106.44	108.93
107.13	106.32	105.81	105.41	105.66	103.52	105.8	107.53	105.64	105.41	104.82	104.97	105.3	105.18	105.36	108.55	106.48	106.3	106.94	106.88	107.69	108.32	107.6	106.46	103.8	104.29	108.18	107.03	106.65	107.23	104.95	107.88	106.15	106.85	105.74	105.94	105.05	106.73	108.9	107.49	105.62	104.69	105.77	105.48	106.9	104.45	105.79	106.13	105.34	105.04
104.74	106.55	104.49	105.24	104.59	105.71	106.34	103.71	104.88	105.02	105.34	103.65	104.08	104.72	104.87	107.3	105.97	105.58	105.3	106.46	104.96	106.62	105.16	107.08	106.09	105.73	107.33	106.26	103.37	107.44	103.6	107.18	105.69	103	104.61	104.78	104.48	107.17	105.85	104.38	107.74	104.22	105.04	105.09	105.62	104.96	106.52	105.55	106.81	106.03
104.48	104.83	105.41	105.83	107.17	105.95	104.75	104.61	104.72	106.49	105.52	106.51	103.71	103.42	104.44	106.49	105.75	106.55	105.77	108.66	104.94	105.01	104.72	106.52	105.46	103.67	104.62	105.22	105.84	106.18	104.46	106.96	103.83	104.64	106.07	107.31	103.69	106.57	105.12	105.48	104.07	105.58	106.28	105.46	107.12	108.33	104.37	107.46	105.95	103.65
99.657	98.108	96.197	97.862	97.529	99.793	97.841	97.378	96.244	100.26	98.094	99.263	97.033	98.885	98.437	96.986	98.116	94.298	99.232	97.638	96.301	98.538	96.958	96.768	98.266	97.176	96.564	99.787	97.52	97.797	95.513	96.771	98.051	95.803	96.771	95.884	98.281	99.256	98.144	97.855	97.207	99.131	97.69	98.882	97.278	98.714	97.472	99.358	98.896	100.6
107.39	104.6	105.83	107.99	105.29	107.78	105.84	105.38	105.59	106.43	106.25	106.15	106.77	107.68	108.86	106.01	108.38	105.46	106.93	104.49	107.36	106.87	108.24	105.58	103.6	105.61	107.74	106.24	106.63	105.49	106.09	105.55	106.8	104.84	106.06	107.3	105.99	108	106.89	107.89	105.22	106.57	107.72	105.39	103.95	106.17	106.11	106.82	107.43	104.36
105.72	108.31	108.95	108.1	105.36	108.19	106.57	106.89	107.44	111.07	108.15	107.92	108.06	109.52	106.03	106.63	107.45	108.93	109.28	108.32	108.39	106.58	107.27	105.97	110.76	106.26	107.17	108.13	107.87	107.16	108.33	105.01	108.27	108.15	110.14	109.13	109.3	107.3	106.79	109.26	108	108.61	107.59	106.11	108.95	109.16	106.43	106.29	106.19	110.06
107.68	106.9	107.88	106.79	106.18	105.72	104.49	106.01	105.07	105.43	107.68	107.46	106.17	105.11	104.11	104.41	104.29	105.63	105.17	108.92	105.06	105.16	105.59	107.81	104.7	106.55	106.46	106.72	105.62	106.7	107.08	106.68	105.47	105.27	107.32	103.87	107.77	104.33	104.3	106.46	106.92	106.69	105.94	105.43	106.72	103.84	108.71	107.03	104.45	105.62
109.68	108.08	107.97	112.64	110.87	107.85	110.83	108.97	111.03	111.58	110.21	108.18	111.52	109.49	110.43	110.32	109.61	111.18	110.74	109.95	110.98	108.99	110.58	109.51	111.35	109.94	111.58	111.24	109.82	109.86	108.39	111.67	109.06	110.66	110.3	108.08	112.22	111.39	111.33	111.54	111.8	111	111.88	109.93	110.57	109.59	109.88	112.62	110.02	111.73
108.41	107.49	107.88	108.34	106.83	107.2	108.78	108.01	109.52	108.85	107.17	108.61	109.02	109.97	107.71	106.65	106.97	108.16	108.07	106.56	107.51	109.22	109.66	107.77	105.99	105.2	106.48	106.21	109.63	105.69	106.5	106.96	107.66	110.71	110.01	109.08	108.51	107.43	109.39	108.45	108.4	109.65	106.49	105.94	109.12	107.82	106.92	108.29	110.6	106.96
109.04	107.82	105.69	107.3	108.24	108.22	107.9	107.06	108.57	108.86	106.48	107.21	107.88	108.34	106.92	106.29	108.16	105.8	107.61	108.09	107.5	106.39	108.84	107.69	108.45	107.78	107.77	107.66	109.18	107.47	107.92	107.62	106.61	106.21	107.16	107.6	107.96	106.98	109.38	106.67	108.68	109.08	108	107.35	105.38	107.98	108.24	107.89	108.65	109.27
101.17	97.426	97.893	99.16	97.024	98.608	99.017	98.017	98.297	99.52	100.2	96.204	98.114	97.72	99.554	99.515	95.69	97.933	96.65	99.163	100.4	100.75	97.974	97.091	98.784	98.086	99.46	98.517	96.796	98.471	99.76	96.82	97.102	99.67	100.37	98.238	99.072	98.262	99.741	98.624	99.848	97.584	96.904	98.7	100.35	97.395	98.227	99.195	97.099	99.586
108.08	108.89	105.77	107.85	108.74	107.97	106.15	106.53	109.05	105.39	107.59	108.97	107.93	109.17	106.89	111.16	107.39	107.15	107.05	108.01	109.76	109.07	106.77	109.44	105.72	106.83	108.11	109.07	107.98	105.86	105.54	105.94	106.88	106.6	107.78	105.88	108.03	107.39	109.41	105.71	106.82	107.42	105.53	107.35	104.89	107.47	105.91	105.75	108.66	107.38
101.46	98.917	99.114	98.983	96.437	99.18	100.04	99.228	99.993	99.982	98.354	96.808	98.324	97.113	97.372	97.825	98.052	97.896	99.278	98.647	98.554	100.73	100.21	99.961	95.937	97.284	99.117	96.848	100.94	98.163	99.328	96.038	96.744	97.862	98.412	99.835	99.36	99.154	98.85	97.607	97.857	96.974	99.179	97.13	99.697	99.241	98.1	98.405	98.709	97.159
98.038	100.52	99.763	98.414	98.892	96.709	100.08	98.562	100.97	99.825	97.278	98.922	97.822	98.414	99.519	98.937	99.558	97.376	100.85	98.156	98.206	101.38	98.807	100.66	97.35	99.275	99.666	101.8	97.897	100.69	100.14	98.779	100.76	97.228	97.942	100.86	101.59	98.656	97.744	100.53	96.314	99.768	100.56	100.64	99.903	99.777	97.674	99.309	98.21	98.518
107.24	107.59	108.04	107.08	107.95	107.09	105.7	107.49	108.3	105.95	106.8	110.8	109.57	106.87	106.63	106.08	107.72	107.82	107.34	107.91	106.89	109.83	106.44	110.03	109	107.82	105.07	110.87	107.43	107.48	108.15	107.17	107.99	108.28	108.72	107.12	108.57	109.71	109.38	108.12	109.62	107.21	108.72	107.84	105.48	107.06	108.17	107.55	110.12	108.1
96.753	97.492	98.617	98.987	97.935	97.202	97.51	99.194	98.479	95.928	98.676	98.626	97.513	98.743	98.843	96.841	99.707	98.315	95.672	100.68	99.363	99.542	98.294	97.864	98.902	98.914	97.256	97.729	97.818	98.533	99.019	96.711	97.065	97.836	99.805	97.99	98.252	97.533	96.016	96.045	98.432	98.588	99.912	98.884	96.837	97.089	98.037	98.286	96.922	97.649
110.73	110.82	111.21	108.85	110.86	110.05	111.42	110.7	111.29	108.81	110.85	108.04	111.41	110.7	110.7	112.33	109.66	110.99	109.5	111.35	111.19	108.76	109.19	110.36	110.42	110.46	110.95	110.24	110.33	111.14	107.81	109.09	108.57	111.97	111.01	108.05	110.76	110.18	110.03	109.46	111.83	110.42	112.31	110.41	110.99	109.44	109.39	111.2	112.53	110.87
109.56	107.98	106.05	110.04	107.35	107.15	108.76	110.11	106.1	107.11	107.63	106.67	107.94	106.43	106.78	109.63	109.6	109.12	108.1	108.25	107.87	108.02	105.87	108.89	110.22	107.36	109.33	107.99	105.55	109.68	108.86	107.81	109.12	108.42	108.25	108.42	109.12	109.38	109.49	108.87	107.63	108.9	107.71	109.15	105.07	108.28	106.59	108.77	108.03	109.13
100.04	99.581	101.01	98.844	100.91	101.97	100.75	102	103.05	100.16	100.85	100.14	99.27	98.722	100.78	100.44	100.78	99.744	102.13	99.433	101.3	100.84	99.302	99.348	100.66	100.78	99.133	101.73	104.03	101.28	100.2	101.12	103.7	100.59	101.08	98.144	99.956	100.53	98.898	99.256	100.7	97.316	102.78	100.05	100.14	100.95	98.197	97.155	100.45	98.93
103.59	108.52	106.08	106.57	106.35	105.47	105.91	106.92	105.16	105.88	105.23	108.74	104.7	104.8	106.76	104.56	105.22	106.68	106.39	106.53	108.25	106.21	105.41	104.01	105.29	105.27	107.07	104.99	104.86	106.68	106.41	106.41	106.93	105.63	107.47	107.85	106.81	106.07	106.28	107.06	105.15	106.75	105.69	105.1	106.07	105.42	106.5	106.13	106.85	106.48
99.003	98.365	97.783	96.511	99.77	98.059	97.801	98.317	97.319	95.48	96.975	100.29	96.493	99.402	98.879	99.557	98.246	97.742	99.39	97.36	97.384	97.583	98.092	98.609	96.771	97.195	98.044	99.022	98.35	97.729	98.533	96.763	97.855	95.352	97.48	97.439	97.332	98.621	98.764	98.235	98.48	95.39	98.717	99.068	95.246	97.694	96.892	98.19	98.093	97.986
98.508	99.954	99.305	98.723	99.563	100.8	98.911	100.28	99.96	97.414	98.786	99.652	98.035	97.088	98.386	100.96	99.527	99.318	100.88	101.22	98.23	99.265	99.167	100.11	100.89	100.28	98.631	100.1	99.519	99.213	98.514	98.98	98.733	99.464	98.356	98.647	99.478	100.08	100.74	99.233	96.263	98.839	99.883	96.059	98.661	97.805	97.464	96.388	100.87	100.63
104.5	107.41	107.85	105.45	108.6	108.3	105.24	107.02	106.99	105.93	104.7	106.28	104.81	104.68	105.89	110.02	106.02	103.54	106.99	105.18	105.37	105.04	107.94	105.74	107.04	105.34	106.51	106.53	108.74	104.56	108.12	105.61	107.79	108.33	107.79	106.5	108.63	106.2	107.37	105.9	106.24	106.88	106.96	106.24	107.36	106.23	107.74	106.84	106.65	106.93
107.47	105.69	106.21	106.57	105.1	107.98	106.1	105.98	106.99	105.96	104.96	108.31	106.15	103.28	107.05	103.96	104.76	106.61	107.62	103.61	105.6	103.75	105.38	104.81	103.31	106.34	106.88	105.89	105.77	104.18	105.81	103.64	105.93	105.26	105.52	104.1	104.51	104.41	106.63	105.56	104.32	103.57	103.91	104.51	106.74	103.42	105.58	107.12	105.91	104.72
110.26	108.69	109.72	107.57	106.7	109.14	107.07	108.5	109.79	109.55	109.45	108.54	106.78	108.66	109.76	108.59	108.56	109.35	107.73	108.64	106.61	109.2	107.49	105.97	107.98	107.27	108.88	109.9	107.81	109.09	108.81	109.1	108.17	109.79	107.28	108.23	109.37	109.8	109.42	108.32	106.23	108.54	108.28	109.23	107.02	107.53	107.77	108.64	107.96	107.68
108.02	110	109.71	108.95	108.24	107.52	110.05	108.4	105.17	108.93	109.93	107.84	109.32	109.37	109.78	108	109.86	107.38	110.85	108.33	108.24	108.55	108.65	108.77	107.77	108.49	107.22	108.33	107.66	108.32	108.88	106.92	108.92	106.7	109.11	106.85	108.32	110.52	108.68	109.39	106.63	108.47	108.96	110.36	109.17	109.73	109.22	109.26	108.81	107.76
105.37	107.73	105.4	105.23	103.06	102.85	107.52	105.98	105.03	105.01	104.38	107.73	104.33	105.1	105.69	106.54	106.3	106.21	103.82	104.74	104.73	104.63	105.42	106.79	105.88	105.88	106.02	104.41	106.25	104.72	106.02	104.14	106.06	105.3	106.76	106.36	106.97	104.65	104.11	108.45	105.74	106.01	105.96	106.9	105.94	106.1	105.61	104.02	105.02	104.96
111.72	107.86	109.49	106.22	107.73	106.62	107.15	105.04	109.98	110.04	107.82	106.8	109.84	108.54	110.63	106.53	108.42	107.29	107.87	108.25	105.93	109.06	108.05	109.48	107.15	107.55	109.07	107.15	108.82	107.73	107.45	107.72	106.79	108.93	109.37	105.84	105.35	107.25	107.88	109.17	106.35	106.75	106.95	110.68	107.26	108.04	109.59	108.73	107.92	109.15
105.14	105.55	105.01	107	105.03	103.93	106.33	105.31	105.48	104.8	107.42	106.35	107.04	105.65	106.45	104.61	104.76	105.12	106.99	106.15	105.15	105.76	104.72	104.6	105.82	104.65	107.12	104.32	106.06	107.52	104.58	106.27	103.91	104.89	104.91	106.1	106.07	104.56	105.68	105.05	106.43	105.43	106.68	105.25	104.18	105.43	106.9	106.25	104.93	104.51
98.768	98.361	96.459	97.658	98.352	96.459	101.17	98.896	98.677	99.809	98.341	98.214	99.98	99.405	99.649	99.671	100.01	99.816	96.925	99.699	99.97	97.657	99.195	98.327	96.384	100.22	96.671	98.866	97.684	99.821	98.309	98.329	97.978	96.706	99.009	98.772	98.986	99.003	100.78	97.815	96.892	99.514	99.017	99.317	99.61	99.465	99.024	97.169	100.85	96.788
105.3	103.97	108.6	103.95	104.12	105.86	108	106.87	106.13	104.82	105.87	106.36	104.61	105.4	106.49	105.93	105.56	104.02	106.38	104.6	105.23	106.33	105.46	104.44	105.8	108.1	106.29	104.91	105.41	107.97	107.22	106.12	105.13	104.19	106.65	105.78	103.64	105.24	105.15	104.14	108.09	104.86	105.75	106.07	106.05	105.57	106.08	104.27	105.45	104.79
96.324	99.668	98.316	95.231	99.799	97.171	99.161	96.927	98.983	98.03	97.245	99.451	99.75	97.785	96.459	98.461	98.216	96.505	99.785	97.194	98.636	98.686	100.25	97.548	98.004	98.072	98.945	98.501	97.929	96.843	98	97.681	97.721	97.829	98.546	96.682	97.247	98.718	100.17	98.663	97.684	99.91	96.985	97.055	96.449	99.352	96.393	96.506	98.385	99.02
96.964	100.51	98.72	97.899	97.655	98.079	97.667	97.989	97.411	98.95	98.875	99.015	97.184	96.911	96.774	97.379	96.934	96.22	95.67	101.27	97.44	96.078	97.028	97.315	98.606	98.348	98.642	98.612	98.616	96.32	97.248	96.822	100.08	98.415	98.633	97.271	97.145	98.04	99.345	100.49	98.021	100.36	98.702	99.4	99.361	98.695	99.521	100.66	97.726	96.283
106.08	105.19	107.15	105.38	105.84	107.7	104.67	106.46	106.07	105.89	104.74	103.78	103.01	106.54	102.89	108.07	104.61	105.62	104.6	104.72	106.81	105.47	103.19	106.83	107.34	104.33	104.75	105.09	107.23	108.63	103.42	105.63	105.48	106.62	103.97	105.53	106.39	106.35	105.67	105.76	106.41	108.95	106.69	105.39	105.34	107.38	107.39	104.83	103.82	104.74
98.284	100.27	101.2	98.214	101.66	100.13	100.24	102.14	102.96	100.14	100.5	100.97	101.79	102.54	99.867	100.87	100.5	98.569	102.46	98.485	102.06	101.27	98.391	102.48	100.94	103.27	97.285	100.96	102.31	100.66	100.08	100.29	103.21	99.577	98.174	101.66	99.495	98.662	101.4	99.545	101.96	101.92	100.77	98.952	99.116	97.271	99.342	100.48	100.62	99.195
107.07	106.36	107.45	106.35	109.4	106.75	108.84	105.96	107.36	105.21	105.47	106.59	108.55	106.61	105.95	107.15	104.19	107.03	105.48	106.65	105.54	106.58	106.9	106.91	106.68	105.31	106.74	106.33	105.79	106.39	104.79	106.72	106.87	106.68	104.63	106	106.5	106.82	108.46	105.51	108.61	106.01	104.59	105.12	105.04	109.01	106.64	105.93	106.65	106.91
106.39	106.41	105.3	107.23	103.9	107.28	106.3	107.32	107.14	106.31	107.42	107.59	106.15	106.92	106.22	106.59	106.41	108.68	106.37	106.14	107.65	109.04	107.61	106.78	106.65	105.42	105.29	105.7	106.21	107.33	105.78	108.47	106.7	107.33	106.98	105.36	106.6	104.55	106.53	108.92	106.82	104.56	106.11	106.91	105.3	107.79	106.89	105.58	106.36	107.37
109.33	111.01	108.87	108.43	107.73	108.39	109.59	108.14	109.31	108	108.81	107.82	107.09	107.55	107.67	107.33	106.43	107.25	108.27	107.6	107.7	109.49	107.14	106.78	107.74	107.13	107.34	109.8	108.33	108.28	108.61	107.11	109.48	107.65	106.11	108.9	108.84	110.45	107.81	107.64	107.31	108.74	106.17	107.15	106.68	109.51	107	107.94	107.8	107.76
98.038	102.12	97.906	98.473	98.104	99.011	96.701	96.422	99.801	98.474	98.149	99.843	96.405	96.446	98.76	99.139	98.886	99.348	99.678	98.286	98.585	96.584	98.119	98.19	97.928	96.113	96.081	97.257	97.619	100.11	99.161	101.5	97.722	99.618	98.128	99.415	98.18	97.449	99.469	98.413	97.754	95.634	97.624	97.315	95.668	98.816	99.55	99.848	96.771	98.423
98.144	96.404	97.141	97.127	98.012	97.6	95.879	98.244	97.026	98.822	98.094	98.828	95.561	97.358	98.602	96.061	100.47	98.644	97.505	97.313	97.027	97.794	96.612	96.45	97.579	96.868	95.479	99.681	97.333	97.278	99.081	97.852	99.627	95.535	99.963	98.523	97.348	95.912	96.684	97.69	98.99	99.976	98.545	97.375	97.716	98.256	96.428	96.858	96.855	97.381
110.37	110.59	109.81	106.95	108.33	108.54	109.75	106.56	108.03	106.86	107.66	109.09	106.86	108.79	107.97	109.26	109.33	111.19	106.93	105.37	109.24	110.75	108.45	107.9	108.54	108.6	110.8	108.98	107.02	108.11	107.93	108.65	109.51	108.52	108.34	109.08	107.67	107.19	108.42	109.34	109.23	108.53	107.81	110.87	109.53	109.44	110.6	106.59	107.23	109.29
107.23	109.09	107.48	107.19	109.76	109.43	106.75	108.62	106.23	109.81	110.35	108.43	106.79	109.46	108.9	108.78	107.61	109.12	109.62	109.28	107.02	108.91	109.05	109.16	108.04	107.75	109.32	109.05	107.52	109.34	110.03	109.14	108.82	108.39	109.79	110.45	107.91	109.04	107.61	111	107.85	107.57	109.86	108.11	109.27	107.53	109.41	110.95	108.99	107.91
99.619	100.65	100.04	100.38	100.46	98.303	98.787	99.739	99.014	100.37	100.83	101.5	98.773	101.41	99.355	97.75	100.11	98.447	100.38	101.31	102.22	101.44	102.01	101.88	103.26	100.84	100.79	100.35	99.272	98.209	99.863	100.77	101.2	100.3	99.534	98.408	100.34	99.59	99.305	100.14	100.6	98.109	102.55	99.49	101.44	101.03	98.551	100.55	100.88	101.61
107.36	104.08	107.47	105.69	105.73	109.02	107.97	107.83	107.92	110.09	109.24	108.31	107.79	107.17	109.95	104.88	107.77	108.54	106.59	106.55	108.79	107.41	109	109.06	108.11	108.84	106.86	108.04	108.48	108.95	108.28	105.5	108.16	107.22	105.91	108.26	108.95	108.11	110.25	107.53	107.86	108.06	107.66	107.52	107.45	109.32	107.59	106.6	108.56	108.09
103.59	105.73	104.53	105.54	107.09	106.07	104.75	105.61	106.39	106.16	105.73	105.1	106.57	104.47	105.86	105.64	105.3	104.14	104.97	105.69	105.18	106.08	106.86	104.71	105.89	104.96	104.41	105.83	107.28	104.18	105.56	104.59	105.64	102.46	105.46	103.42	105.39	103.5	105.86	105.39	106.49	105.46	106.72	106.19	102.78	106.12	105.19	108.14	107.01	103.68
107.82	104.18	106.15	105.35	104.88	102.67	106.55	107.72	103.5	105.09	105.84	106.46	105.67	104.64	106.29	106.35	104.87	104.74	105.27	105.07	107.08	105.78	105.13	105.6	106.37	106.55	104.88	105.09	104.66	105.71	103.3	104.33	103.99	105.75	107.35	105.48	103.82	107.45	106.77	104.31	105.57	104.29	104.21	104.87	108.75	105.81	105.22	104.58	106.76	104.48
104.56	106.68	105.61	106.34	108.21	107.97	104.54	107.16	107.09	105.44	106.06	105.37	109.79	108.05	103.13	105.71	106.37	105.47	106.26	104.08	105.39	106.3	106.23	107.64	107.26	105.26	107.8	106.34	105.68	106.7	105.34	108.53	104.34	107.92	106.58	107.81	105.6	107.85	106.94	106.35	107.5	106.85	105.65	106.95	105.71	105.68	106.73	108.16	107.16	106.38
108.5	109.28	109.72	107.34	108.64	106.66	106.89	107.43	108.03	107.37	109.67	107.23	109	110.18	106.1	107.38	107.91	109.79	106.95	107.63	107.72	108.5	108.62	109.83	109.17	109.56	107.69	108.1	107.48	107.62	107.73	110.49	109.59	109.34	110.8	107.82	109.23	108.77	107.82	109.04	109.42	109.71	106.62	108.7	108.73	108.31	106.35	109.15	110.15	109.01
100.26	100.05	101.79	101.05	99.445	102.28	101.17	102.03	100.98	103.52	99.859	101.34	101.26	102.21	100.32	102.35	100.5	101.41	100.97	98.826	99.206	102.68	102.4	99.836	100.28	99.876	100.17	100.41	101.36	101.53	100.8	99.904	101.09	100.59	99.712	101.77	100.91	101.64	99.454	101.25	100.82	99.826	101.45	100.21	102.12	100.51	99.707	102.74	100.7	102.34
106.62	106.43	105.01	106.84	106.18	107.3	105.47	105	105.31	106.98	109.08	107.99	107.58	106.49	108.58	106.02	106.89	103.25	106.38	106.55	108.06	106.54	107.35	105.3	106.25	106.35	107.97	107.64	105.53	107.01	105.48	105.92	106.07	106.15	106.44	107.18	104.9	106.58	105.54	106.95	105.87	106.76	105.83	107.51	105.37	106.55	106.43	104.64	103.82	107.13
102.27	102.81	99.191	99.579	99.636	101.25	98.667	100.13	100.08	99.457	99.446	99.256	100.83	100.3	100.08	101.23	99.535	102.09	99.457	101.97	102.12	100.52	100.23	99.394	100.16	100.83	101.18	101	101.36	101.11	100.62	100.81	98.72	100.27	98.121	97.372	100.94	101.1	101.7	99.418	98.339	99.054	98.967	98.537	98.819	100.52	101.54	98.914	101.25	101.85
104.05	103.05	105.65	104.37	105.71	106.68	103.96	105.44	104.55	106.5	104.12	105.12	104.16	107.08	104.65	106.4	104.4	103.11	104.52	106.12	106.63	106.05	104.56	103.82	107.09	105.77	106.45	105.01	106.94	104.58	106.34	106.8	105.61	106.14	104.2	103.51	105.44	104.32	105.38	105.63	106.87	105.9	107	102.64	106.79	106.73	105.16	105.76	106.79	106.73
107.71	105.68	107.09	108.38	108.19	107.13	109.43	108.06	107.51	106.46	107.17	110.18	108.26	108.58	105.91	106.24	107.56	107.39	108.18	109.6	106.73	104.92	105.46	107.67	109.95	105.35	106.63	108.36	109.9	107.93	108.13	108.12	105.47	105.2	108.06	108.2	106.71	109.11	108.13	107.33	108.98	110.22	108.67	107.1	107.35	107.76	108.2	108.12	106.57	109.04
105.45	105.83	106.39	105.16	105.54	106.55	105.54	106.25	105.72	105.28	105.38	104.95	104.46	107.8	105.36	107.93	105.68	104.98	104.44	104.76	105.66	104.85	104.84	103.93	108.3	107.8	105.66	107.43	105.59	105.41	104.5	106.79	106.12	105.99	106.77	106.6	106.88	106.66	104.73	106.58	107.77	104.83	105.9	103.4	105.17	104.71	106.47	103.77	104.34	103.65
102.45	103.37	101.25	103.5	105.53	103.72	104.48	104.59	103.04	101.54	102.97	102.59	101.87	104.89	103.23	101.22	103.03	104.21	103.45	103.04	101.3	101.57	101.97	102.13	102.95	103.75	102.63	103.52	104.13	102.61	105.27	103.49	101.18	99.99	102.77	105.51	101.63	104.14	101.71	100.67	104.11	103.7	102.75	105.15	102.21	103.11	102.94	104.05	101.09	102.3
105.81	106.07	106.35	108.37	106.02	106.22	108.38	105.04	106.64	106.43	109.69	108.78	107.21	105.7	104.36	106.27	106.07	107.69	107.59	106.72	104.8	105.86	107.18	107.52	105.94	107.01	105.01	104.35	106.26	102.16	104.64	105.93	105.38	106.81	107.54	104.85	106.41	106.76	107.99	107.49	105.56	105.76	106.32	106.23	105.91	107.1	106.17	105.96	106.96	106.31
103.97	103.54	106.54	105.58	103.63	107.69	106.68	106.34	105.12	106.21	105.15	107.1	107.13	104.24	106.24	105.53	106.12	105.67	104.87	104.32	104.82	103.98	105.18	107.85	104.54	104.42	106.4	107.18	105.54	106.02	105.78	106.81	105.56	106.17	105.97	105.4	103.53	103.69	105.65	108.14	106.85	105.41	105.78	105.05	105.39	105.5	106.55	104.22	105.86	107.26
101.71	100.29	100.64	100.05	101.42	102.64	100.91	102.59	101.21	101.37	100.4	103.27	100.44	100.23	99.881	101.09	101.05	100.24	102.18	101.11	99.506	99.921	99.775	99.383	99.82	99.4	102.4	100.12	101.03	102.26	100.48	101.86	98.969	102.08	97.678	101.12	102.91	102.15	100.1	99.448	102.88	102.05	100.81	99.268	100.02	99.846	99.701	101.25	101.32	100.33
106.75	108.59	108.09	108.21	108.76	104.9	107.82	106.72	109.62	108.84	108.01	109.97	106.69	108.5	109.48	108.01	108.85	107.71	107.43	106.27	107.68	107.75	108.37	107.58	107.33	105.07	107.28	108.97	109.6	107.94	105.24	108.84	110.82	106.56	107.3	107.73	108.25	109.17	108.66	105.45	106.12	107.29	107.82	110.01	108.28	108.24	107.61	108.51	107.57	108.21
106.35	109.62	109.43	108.34	108.79	105.97	106.67	108.14	110.25	109.06	109.38	109.92	109.8	108.91	107.01	109.76	108.08	109.28	109.59	107.95	108.61	108.76	109.9	111.18	108.62	110.18	109.77	108.2	109.31	110.37	108.26	108.2	109.23	109.45	108.39	108.49	107.47	107.66	107.76	107.15	109.74	109.78	108.26	108.18	108.8	109.3	107.55	108.01	108.25	108.32
106.76	109.4	107.84	109.45	106.01	108.1	108.68	109	108.21	110.43	107.04	107.15	107.78	108.38	107.7	107.25	108.03	106.64	108.52	104.22	107.03	109.93	105.83	108.64	107.51	110.05	105.86	108.38	108.55	106.85	108.21	107.44	108.13	106.49	105.53	107.51	105.77	107.71	107.88	108.31	110.08	107.3	105.73	107.87	109.24	107.35	109.04	109.14	106.25	107.71
108.48	108.81	109.32	107.19	109.13	107.55	108.43	106.58	110.42	106.85	108.31	110.17	107.58	107.34	108.86	109.61	109.65	107.65	107.46	108.1	109.39	107.48	107.49	107.41	109.05	106.99	110.13	108.05	109.58	107.75	106.39	107.05	108.66	109.7	107.13	108.87	109.12	109.11	108.31	108.29	108.35	110.71	105.89	110.65	106.99	108.59	107.87	108.76	108.36	108.56
98.273	97.557	96.371	96.934	96.96	100.55	98.303	99.584	98.52	98.594	95.61	97.713	98.658	98.111	95.784	98.693	98.046	99.475	98.245	97.894	98.412	96.655	100.69	99.625	97.407	98.839	96.3	99.816	97.89	96.462	99.478	99.295	97.001	100.44	98.415	96.455	97.88	97.684	96.611	97.672	96.989	99.535	99.315	98.35	97.19	99.206	94.794	97.711	99.391	98.397
108.33	104.48	106.67	107.64	107.05	106.34	104.87	103.89	103.46	107.38	107.68	105.84	106.16	105.82	108.46	105.76	104.56	103.88	101.8	104.49	104.37	104.71	106.19	107.94	106.1	105.21	104.94	105.57	104.42	104.98	108.44	106.02	105.84	104.13	107.05	104.99	104.02	106.76	106.36	104.65	105.59	105.1	105.39	104.83	105.83	103.69	106.58	104.4	105.11	104.85
107.08	106.08	108.73	108.88	109.5	108.64	107.5	109.15	107.46	106.19	108.87	106.61	107.88	108.44	106.48	107.68	110.51	107.33	106.83	108.72	106.95	108.03	107.33	107.28	107.18	106.27	107.23	106.69	105.98	108.07	107.6	106.19	110.06	106.81	109.56	105.83	107.41	109.01	105.76	107.75	108.07	107.18	108.85	109.63	106.34	107.8	108.42	105.82	108.18	108.59
106.33	105.01	105.09	104.34	107.49	107.32	108.05	106.1	105.51	105.6	104.31	106.42	105.84	107.62	107.34	105.69	103.66	107.58	104.03	107.38	105.53	105.68	105.9	107.71	105.51	107.21	105.1	107.82	106.76	104.53	106.45	107.55	106.64	106.47	104.02	107.44	104.24	103.29	107.58	105.7	105.13	106.43	107.37	106.37	104.12	106.32	107.58	104.77	107.09	102.66
107.38	109.93	108.22	109.93	109.07	110.28	107.64	107.86	108.65	106.51	109.38	106.46	106.84	106.97	105.64	108.56	108.5	105.69	108.65	106.84	110.01	108.69	108.09	108.05	107.93	107.58	107.35	109.77	108.63	109.81	106.34	107.91	108.82	107.77	109.24	108.45	108.08	108.94	108.37	108.06	107.78	106.77	107.91	107.19	107.03	107.58	108.98	108.73	107.88	109.71
109.33	105.88	108.79	106.06	108.3	107.09	108	107.01	107.57	105.34	107.67	107.08	108.37	108.04	108.62	107.82	106.26	108.58	105.33	108.89	109.12	106.12	109.41	109.8	109.56	108.8	106.93	105.47	110	106.68	106.86	107.74	108.71	108.32	106.91	106.29	107.35	107.87	106.87	108.46	107.87	109.15	109.01	106.7	108.2	108.78	106.29	107.48	108.67	107.09
107.34	105.8	110.28	106.38	108.23	106.87	107.39	106.92	108.75	108.93	105.96	106.95	108.4	106.32	108.23	109.6	109.52	107.59	106.34	106.17	106.9	108.63	105.77	106.9	109.87	108.93	108.98	108.57	107.9	105.96	108.53	108.32	108.25	107.99	106.54	107.03	109.22	107.59	107.61	105.95	109.64	107.51	107.13	109.76	108.46	107.86	108.82	108.71	106.76	108.69
108.4	107.05	111	108.52	107.71	105.57	107.53	107.81	109.65	107.83	108.45	107.87	108.65	107.51	107.38	106.53	108.64	108.71	107.04	107.93	107.25	108.24	107.37	106.93	108.82	106.37	106.89	108.79	108.85	107.98	109.52	109.17	107.28	107.31	106.32	106.59	107.64	108.19	104.63	109.39	108.21	106.27	110.08	106.25	107.83	108.78	109.42	106.61	107.36	107.31
103.94	105.45	104.43	103.85	107.01	104.04	105.07	106.33	107.56	105.32	106.42	105.43	106.18	105.78	104.38	106.26	103.03	106.8	104.99	106.44	106.3	105.05	104.15	107.17	105.95	105.38	106.82	106.46	106.44	105.73	106.72	106.96	105.08	104.7	106.28	106.03	107.5	103.33	104.76	103.87	105.21	105.24	104.37	106.85	107.54	106.06	105.2	107.5	104.88	105.12
103	102.02	103.77	103.83	103.53	103.44	104.39	101.84	101.83	103.12	101.45	102.87	102.21	105.59	102.9	101.34	102.07	103.33	102.8	103.09	102.38	101.82	101.95	103.71	103.9	102.35	102.97	103.83	100.82	103.24	101.24	104.5	103.82	101.61	105.99	103.79	103.66	105.99	101.1	104.02	104.06	104.51	101.55	102.17	104.79	103.68	102.63	104.61	102.78	101.99
109.06	107.83	106.73	108.3	110.19	106.55	109.6	106.82	108.36	108.07	109.08	109.97	108.41	108.45	107.52	107.58	108.78	107.42	109.53	108.06	108.37	107.8	107.08	107.38	106.76	107.61	108.59	109.35	106.57	106.42	109.11	106.86	109.93	107.92	108.52	108.65	106.34	109.52	107.88	108.89	109.4	107.65	108.71	110.05	108.56	108.41	106.39	107.59	108.24	109.15
105.59	108.06	105.48	106.7	107.18	107.77	107.14	105.36	105.37	105.89	105.42	107.24	106.76	106.06	106.35	105.58	105.23	108.73	105.1	107.48	108.45	106.52	106.04	106.06	104.5	105.09	104.87	107.27	107.56	108.04	106.83	106.94	106.24	106.96	106.61	107.32	107.32	105.46	105.26	107.29	107.17	105.56	106.22	106.58	107.74	106.09	105.11	107.85	105.74	105.16
105.06	104.05	106.32	105.78	106.53	105.7	106.69	107.1	107.88	106.81	106.99	105.71	106.1	107.18	104.61	106.99	106.3	105.96	105.87	106.13	105.66	106.54	103.42	105.31	106.93	105.91	107.07	105.72	106.86	106.31	107.22	107.03	106.67	106.19	106.16	106.78	106.56	107.13	107.03	106.14	104.92	106.28	107.01	109.31	106.96	105.62	105.01	105.29	106.5	106.29
106.32	107.02	109.44	106.16	109.28	106.62	107.4	107.99	109.47	109.12	109.1	108.77	108.02	108.47	107.18	106.61	109.88	107.99	107.12	106.42	108.17	107.22	109.58	107.98	106.88	108.12	108.79	106.13	107.21	106.25	107.19	107.2	109.1	107.66	106.79	107.58	108.09	107.61	109.7	105.44	108.38	107.56	108.28	108.56	106.62	108.86	109.29	109.27	107.41	110.11
102.56	100.33	99.593	99.298	98.248	98.903	100.31	100.92	101.63	101.02	101.09	99.475	101.69	101.21	100.78	100.82	101.2	100.25	100.75	100.49	100.06	101.24	101.57	97.854	98.302	98.074	100.75	102.57	99.066	100.12	102.37	98.615	100.2	99.523	98.15	98.972	101.63	99.644	98.457	98.829	99.758	100.72	100.53	100.53	97.159	102.32	100.14	100.8	102.48	102.01
97.057	96.604	97.382	97.987	99.378	98.594	96.111	97.313	97.429	97.218	97.367	99.724	99.024	99.158	99.725	99.371	99.082	99.366	100.53	96.521	99.792	98.636	100.73	98.761	98.726	97.005	98.353	98.956	98.311	97.433	97.245	97.933	97.064	97.2	97.155	98.198	98.7	99.375	97.31	97.385	99.365	97.736	96.97	98.686	99.106	98.123	96.782	96.815	96.68	100.85
102.76	100.98	100.67	100.19	99.743	101.47	101.01	102.96	103.98	99.35	102.49	98.175	101.47	99.412	101.71	101.66	100.42	100.92	100.75	101.3	101.15	100.91	100.55	99.92	98.778	101.06	99.831	99.676	102.23	99.418	99.557	101.1	99.938	99.288	97.64	101.7	101.98	100.71	102.41	100.51	100.16	99.866	100.35	99.881	103.13	100.42	100.5	100.32	100.1	98.959
105	107.24	106.26	105.61	105.08	106.75	107.12	105.52	107.85	106.89	108.08	105.97	103.94	105.78	105.71	105.84	106.9	109.86	107.14	107.57	106.01	105.64	106.23	107.35	106.02	107	104.15	104.92	107.61	104.57	108.82	106.83	106.76	104.98	106.31	107.41	106.99	106.6	106.62	107.92	107.6	107.2	106.41	107.16	106.63	106.16	106.68	103.83	108.52	107.53
106.58	107.34	106.95	107.97	105.96	106.72	107.5	107	106.34	107.29	105.47	104.76	105.34	106.96	106.14	107.03	106.71	105.11	107.21	106.69	107.75	106.8	107.7	106.24	107.58	105.71	106.71	105.12	107.28	106.07	108.63	108.1	107.41	105.19	107.95	105.59	104.86	107.83	107.27	106.5	106.1	105.42	109.29	110.09	107.56	106.81	108.14	105.96	105.24	108.27
106.44	106.4	107.26	104.52	106.61	105.5	105.09	104.77	106.41	104.25	106.15	106.07	107.47	106.09	104.94	104.98	105.14	104.98	104.23	107.64	103.99	106.42	103.93	104.09	104.91	105.13	107.7	107.57	104.92	104.18	106.68	105.11	106.05	105.58	107.59	108.11	105.29	105.39	105.32	103.57	103.47	107.9	105.04	104.51	105.98	104.65	106.06	105.1	104.14	106.79
101.4	99.326	98.125	101.86	101.58	100.65	99.574	101.52	101.39	100.03	99.94	99.836	101.35	100.55	99.57	99.453	101.19	100.2	101.79	100.94	98.932	100.14	99.931	100.61	102.85	100.86	100.46	99.405	101.76	100.03	102.4	98.788	101.68	100.86	101.98	102.46	101.65	99.846	103.77	100.66	98.454	100.09	101.97	102.69	101.58	101.94	100.69	103.82	98.631	99.961
108.4	107.98	108.86	106.57	109.52	108.85	108.75	108.27	106.73	108.02	109.12	108.23	109.78	109.32	108.9	109.37	108.85	108.46	105.19	107.03	106.07	107.26	109.35	108.74	108.18	108.44	108.14	109.09	108.94	105.02	106.08	109.1	106.95	106.57	108.99	110.07	108.56	107.91	106.53	106.36	108.32	108.76	107.32	108.71	107.01	107.43	107.96	107.33	108.86	109.65
102.04	102.91	103.05	100.5	102.96	102.81	101.96	101.03	103.16	101.42	103.53	104.19	102.63	103.54	101.62	102.85	101.54	101.22	102.62	101.94	102.14	103.95	102.51	102.85	102.05	104.6	102.62	103.26	103.31	104.53	104.34	102.74	102.35	103.09	103.2	104.19	103.85	102.99	101.3	100.87	103.49	100.59	103.16	102.71	103.25	105.4	102.8	104.13	104.88	103.93
106.13	104.11	105.32	105.79	104.46	107.3	105.66	105.41	106.86	106.18	103.63	107.38	105.36	105.06	105.39	106.97	105.54	106.02	107.88	105.16	104.77	105.92	105.91	103.48	106.37	106.15	106.5	102.96	104.88	105.7	104.82	105.58	105.8	105.33	106.23	105.09	107.2	102.89	106.31	107.11	103.82	105.42	106.25	104.35	104.06	107.55	106.08	106.35	105.38	106.74
105.27	104.52	108.16	105.99	106.09	106.84	105.58	104.06	105.18	106.45	106.37	106.9	106.93	107.48	107.98	103.29	105.3	104.33	105.68	106.19	105.59	104.51	106.16	106.78	105.15	106.7	106.32	105.54	108.46	105.94	104.91	105.79	108.06	104.58	106.56	103.77	104.32	104.67	104.8	106.3	105.27	105.15	105.36	105.25	105.68	104.78	106.06	104.51	104.1	104.82
99.386	97.164	96.807	97.579	99.806	97.245	96.778	97.958	98.904	98.022	97.596	98.377	97.013	99.058	97.179	99.1	97.101	95.871	99.571	98.008	97.503	99.303	97.386	96.833	99.05	97.062	100.44	98.458	98.579	98.345	98.667	98.456	98.312	99.109	99.361	99.374	98.535	98.154	96.876	97.706	99.192	99.13	99.417	97.66	97.746	97.626	98.175	99.118	101.05	99.561
105.57	107.15	105.03	104.55	105.21	106.95	107.24	105.32	104.53	104.85	104.87	105.58	109.1	105.94	106.19	103.97	104.99	106.91	106.94	105.7	103.78	106.25	107.02	105.59	105.97	104.62	105.58	103.54	105.49	106.08	105.55	101.55	103.55	106.68	106.58	106	103.09	105.5	107.47	107.27	105.63	106.35	105.77	108.72	105.15	107.73	108.2	106.94	105.24	103.48
108.38	106.75	108.08	106.61	109.68	108.08	109.03	106.31	107.82	108.03	107.91	106.76	109.48	110.47	107.55	107.46	107.7	106.39	108.73	107.19	106.98	108.68	109.44	107.86	106.37	107.66	107.76	107.38	108.67	108.85	108.81	108.46	108.09	109.86	109.35	109.8	108.36	108.71	110.71	108.69	108.06	104.98	109.03	106.22	108.49	107.14	106.94	108.06	108.42	107.32
111.2	107.76	113.47	110.07	107.64	110.45	112.22	108.98	109.55	109.71	109.42	110.51	111.44	111.8	111.11	110.84	108.99	111.66	109.92	111.73	111.98	111.01	110.5	109.74	109.76	110.98	110.3	108.8	110.22	109.89	110.34	108.36	108.67	111.12	112.07	109.26	109.55	110.9	110.2	108.78	109.04	109.78	109.41	111.79	108.39	111.9	113.48	109.57	109.21	111.53
98.419	101.4	101.05	100.82	102.24	100.95	100.6	97.457	99.899	98.799	100.59	99.914	98.739	102.21	99.432	99.96	100.02	99.683	101.87	101.07	102.25	99.524	98.689	97.98	101.12	101.04	99.455	102	100.14	99.677	99.759	100.58	100.18	100.28	98.415	101.07	101.59	99.139	98.841	101.42	100.41	102.38	100.67	103.2	99.54	100.97	100.06	98.558	99.259	101.08
104.86	103.19	107.16	106.28	106.91	105.45	103.99	105.13	106.13	105.09	107.37	103.4	105.04	106.53	106.18	106.29	104.44	104.25	105.18	104.89	105.87	104.71	105.48	102.63	105.38	106.22	105.79	107.05	106.33	106.62	107.3	106.54	107.58	105.24	105.96	105.3	104.94	105.7	105.91	106.48	104.74	104.82	105.4	104.88	104.62	105.4	107.01	106.98	104.79	105.88
105.68	103.97	104.75	105.76	106.97	106.72	104.15	106.88	108.22	105.23	104.65	104.69	107.91	104.15	106.23	105.25	104.17	106.38	105.43	104.27	104.41	105.35	107.52	104.94	104.18	106.02	106.28	105.36	107.96	104.35	108.31	103.97	105.77	105.76	105.48	104.76	105.54	106.17	103.31	105.37	106.48	107.9	105.99	107.04	105.41	107.2	105.84	105.53	106.37	103.87
108.06	107.69	109.94	105.34	106.78	109.48	109.64	110.03	105.97	108.17	109.34	106.68	109.75	106.65	108.83	106.98	108.79	106.78	108.93	109.07	108.17	105.88	109.24	110.33	107.01	108.89	106.56	108.82	107.74	109.26	107.91	108.14	109.41	108.97	109.64	109.44	107.1	105.24	107.1	108.56	109.51	108.42	107.29	108.97	108.16	104.74	107.48	108.34	105.9	107.57
106.83	107.77	109.3	107.54	107.92	106.22	108.64	106.92	107.81	107.78	107.99	109.32	106.85	106.39	105.71	108.98	108.77	107.84	107.01	106.38	106.22	106.58	108.1	108.19	108.36	109.06	106.82	107.07	107.3	108.59	109.37	108.21	107.98	107.86	109.62	107.3	106.36	108.51	107.74	107.49	108.89	109.93	107.83	107.4	107.95	107.65	107.7	106.71	110.42	107.6
106.84	106.02	104.66	105.23	105.26	105.7	107.18	106.86	106.23	106.46	103.01	105.57	107.65	108.7	106.3	105.99	106.87	104.71	104.99	109.72	107.42	107.82	104.59	106.96	105.99	106.67	106.5	107.45	107.17	106.07	105.25	105.38	108.37	107.53	107.17	107.62	106.17	106.28	109.88	107.15	105.51	106.12	106.71	107.82	108.91	106.8	106.12	106.44	107.29	103.53
114.49	110.76	112.16	110.68	109.99	109.3	109.83	111.41	109.25	112.43	108.41	111.37	110.67	112.34	109.58	108.93	110.77	110.08	110.9	110.96	110.78	111.31	109.06	111.81	111.13	110.02	109.64	112.45	109.69	108.93	108.86	109.05	112.12	110.43	110.34	113.05	111.61	108.93	110.77	112.19	110.62	111.09	110.17	110.76	109.56	109.66	110.31	110.53	109.1	112.68
106.87	108.14	107.18	108.29	110.59	107.76	107.38	109.86	107.85	108.93	109.19	106.35	107.25	109.01	106.49	108.02	109.84	108.23	108.84	108.68	109.03	106.78	107.43	108.48	107.76	107.72	105.36	108.74	108.38	107.96	107.12	109.87	107.56	106.36	107.55	106.97	107.46	107.44	108.79	107.4	106.74	108.86	107.35	109.04	108	108.37	109.44	107.13	108.35	109.03
105.58	105.58	106.67	104.75	104.75	104.41	108.66	103.45	105.95	105.45	106.47	106.78	105.02	105.06	104.84	106.8	104.62	105.32	106.97	106.5	105.9	107.98	103.8	104.93	106.04	104.6	106.15	105.61	104.37	105.36	104.85	107.19	103.69	106.07	105.34	104.21	105.65	104.86	105.53	106.25	107.36	104.28	105.87	106.55	105.86	106.98	105.61	105.18	105.23	106.93
110.3	110.11	110.96	108.47	108.37	106.63	106.06	107.91	107.31	109.54	108.57	109.73	109.42	108.89	107.54	110.04	105.98	105.79	107.62	108.91	108.04	105.56	110.02	109.72	107.96	108.37	109.28	106.11	107.94	107.97	107.13	109.2	107.32	110.3	106.31	105.51	107.01	108.63	108.72	106.92	107.49	107.77	106.92	106.41	108.17	109.81	109.01	107.1	107.6	109.32
109.05	107.39	109.63	108.83	108.74	108.03	110.43	111.9	108.3	107.57	108.82	108.32	110.61	108.24	110.64	107.77	109.34	107.75	108.63	108.7	109.97	106.62	109.47	109.45	109.77	108.85	108.63	107.41	107.79	108.41	108.55	108.32	107.77	107.91	109.42	108.42	110.36	107.41	109.49	107.71	108.05	108.97	109.07	108.47	107.37	107.84	108.56	106.97	108.71	110.33
105.27	106.3	105.74	106.57	106.8	106.23	106.59	107.46	105.56	105.59	106.63	107.62	107.6	104.64	106.58	106.12	105.26	105.04	106.21	105.73	107.58	105.45	107.4	106.13	107.74	104.1	106.05	106.66	108.02	105.47	105.1	106.61	105.85	105.34	106.25	106.78	104.82	105.8	105.79	105.22	107.18	108.47	108.73	107.07	107.32	106.69	107.91	104.02	107.98	106.83
107.23	107.16	107.54	106.59	106.01	105.59	107.7	105.09	107.55	106.13	106.4	107.76	108.67	106.25	106.72	107.53	104.55	106.68	105.54	105.88	105.94	105.16	102.54	103.98	106.27	105.59	107.03	106.74	106.16	105.71	105.34	105.59	106.06	107.61	104.01	106.78	107.96	106.41	106.04	106.22	106.43	107.83	107.62	106.79	107.33	106.68	105.8	107.76	106.03	105.1
104.65	104.82	102.04	103.81	103.68	104.88	104.2	104.23	105.77	103.37	103.44	102.7	105.24	103.1	103.16	102.94	103.8	101.91	102.8	101.34	102.46	101.78	102.02	103.29	102.78	103.83	102.46	104.36	102.1	102.91	104.02	101.87	105.29	105.73	102.38	102.61	102.45	104.03	104.06	102.17	103.84	103.33	103.7	102.63	102.85	103.73	105.43	103.19	102.17	102.57
109.14	108.07	106.97	107.72	109.07	105.58	108.97	108.86	109.78	106.25	107.9	107.75	107.49	107.91	107.91	107.5	107.54	109.65	106.62	109.08	106.11	109.83	106.61	107.45	108	106.68	110.66	107.35	106.93	105.85	108.28	107.42	108.64	108.88	106.27	109.18	106.98	107.62	107.24	109.07	105.75	104.8	110.6	107.37	108.36	109.27	104.84	110.21	108.05	106.94
106.93	107.78	108.01	109.9	107.46	107.68	108.81	108	108.1	107.25	107.25	107.18	107.25	108.81	107.37	108.29	109.66	108.12	109.71	108.87	105.07	106.76	106.71	110.27	107.76	107.65	108.77	109.25	110.05	109.61	109.08	106.82	106.76	107.94	108.14	109.1	106	108.25	107.71	107.28	107.18	108.13	108.74	107.72	109.72	106.88	108.3	106.75	109.04	107.96
99.067	101.74	101.36	99.052	99.661	99.771	99.986	101.18	101.41	98.962	100.26	100.64	99.573	101.2	100.05	101.6	103.06	102.76	100.07	101.75	101.28	100	99.787	100.93	100.07	98.831	101.91	100.08	99.759	101.21	99.973	101.06	100.33	103.33	98.738	99.063	98.964	97.806	101.35	99.978	99.884	99.358	99.333	103.34	101.79	100.95	100.74	98.581	100.57	101.22
97.948	97.826	100.1	97.513	97.996	97.95	100.35	99.023	98.84	96.961	96.882	98.872	99.396	96.405	98.152	98.864	98.375	95.856	98.352	96.993	97.387	96.043	99.274	98.333	99.114	99.333	98.77	97.389	96.829	99.408	98.437	99.534	97.205	97.269	97.332	99.963	101.23	99.114	97.581	97.604	97.373	95.468	98.578	100.3	98.287	98.121	97.71	96.616	100.56	98.296
104.53	105.92	105.5	105.89	103.63	107.07	105.65	106.48	107.37	103.37	105.18	107.16	106.35	105	105.44	105.4	105.68	104.11	108.89	106.06	104.55	104.55	104.49	107.19	105.61	106.64	104.39	105.74	107.47	105.19	106.22	104.97	106.32	105.47	103.41	105.71	105.9	104.6	107.43	105.11	106.18	106.19	104.69	105	104.83	104.45	105.19	106.46	103.38	104.11
110.63	106.32	108.66	109.81	107.81	110.99	108.3	108.3	109.97	108.4	108.91	106.64	108.54	107.99	107.47	107.02	109.19	108.2	108.1	108.64	108.24	107.59	108.81	107.5	109.74	107.74	107.56	108.07	109.89	110.2	108.14	109.63	107.66	108.7	109.86	109.67	109.59	109.26	109.36	108.77	109.77	109.96	109.01	107.67	106.75	108.75	108.04	109.96	107.93	108.2
104.11	102.94	107.67	107.74	106.54	104.77	107.67	106.22	103.07	107.05	104.97	106.01	108.15	106.74	105.76	104.88	105.6	105.36	105.39	104.08	104.65	105.76	105.96	104.62	106.34	108.07	107.08	103.9	104.02	103.75	104.48	104.91	106.51	103.15	106.14	104.03	106.69	106.6	107.04	106.69	105.86	104.24	106.9	105.76	105.07	106.74	107.91	105.45	108.22	106.1
109.94	108.85	106.95	109.55	112.16	107.37	108.69	110.31	108.79	109.87	108.8	109.3	109.66	107.78	110.4	109.44	109.52	111.26	107.76	109.96	109.13	107.76	108.9	107.03	110.14	109.39	108.22	106.87	108.25	109.04	106.33	108.61	108.8	106.68	107.42	108	109.8	107.32	109.23	108.4	107.59	108.22	110.94	110.21	107.76	109.87	107.15	107.7	108.92	106.45
100.27	98.062	98.702	97.438	97.254	98.806	96.725	98.445	99.304	97.621	97.436	98.753	98.602	96.394	97.711	100.01	98.982	96.799	100.44	97	98.275	98.325	98.904	96.881	98.078	96.815	98.821	99.18	97.873	98.265	98.685	98.206	99.038	99.109	98.611	97.505	100.46	99.044	97.159	96.894	97.557	96.008	98.548	98.632	97.749	98.545	94.512	96.896	98.759	96.734
104.71	106.44	105.99	106.87	106.3	104.96	104.95	106.51	104.96	104.84	106.91	103.14	104.47	106.17	106.23	106.3	105.12	106.46	107.68	107.34	108.3	105.05	107.84	106.75	109.32	104.54	108.96	106.98	109.2	105.79	104.56	107.29	106.59	106.11	106.68	107.78	106.09	107	106.39	103.53	106.04	107.96	105.32	107.38	108.37	107.64	105.22	106.69	105.33	105.35
109.3	109.6	110.29	109.99	111.07	107.77	109.33	110.9	109.82	111.01	109.77	110.67	107.69	108.18	110.18	108.29	109.84	110.36	111.99	110.5	110.14	109.59	111.18	109.42	109.94	111.11	109.94	112.15	109.82	110.96	110.52	109.56	109.68	109.05	109.6	108.86	107.43	109.86	111.34	112.76	109.31	111.65	109.49	111.16	110.63	111.15	108.7	110.39	110.95	111.24
105.98	105.46	109.66	110.52	106.96	108.78	109.91	105.84	107.65	107.43	109.08	107.62	106.94	108.75	106.42	107.48	107.59	107.86	110.18	106.84	108.75	106.66	110.35	107.38	107.94	108.44	107.92	108.9	108.38	108.38	108.95	109.51	108.38	107.26	109.01	107.16	109.19	105.3	110.19	106.87	108.13	107.67	108.7	109.36	108.13	108.68	108.04	109.12	109.77	109.28
105.51	105.08	104.33	107.17	104.06	105.8	106.09	105.68	105.63	104.62	106.99	105.81	104.1	107.08	106.91	103.3	105	107.32	103.18	107.1	105.22	104.71	103.81	104.66	106.16	102.3	104.83	106.6	107.75	104.74	104.07	104.3	107.21	107.26	105.11	106.8	104.21	105.76	105.18	107.86	104.6	106.13	104.55	105.09	106.34	105.14	105.7	105.86	104.98	106.04
107.12	106.19	108.51	106.43	109.43	108.93	108.97	107.66	107.6	108.13	108.82	108.2	107.91	108.29	107.2	108.27	108.99	110.22	109.56	109.68	107.98	106.34	109.55	107.64	109.73	108.79	108.57	109.84	109.14	108.62	108.43	109.48	107.94	108.7	106.66	109.81	109.16	109.31	108.01	107.39	110.03	107.39	107.53	108.59	109.96	108.48	106.53	108.65	107.85	110.27
101.36	99.668	100.93	98.89	100.92	102.22	100.96	101.01	101	99.869	100.08	100.74	99.271	98.21	101.26	100.21	103.78	100.56	102.86	103.11	99.563	101.05	99.681	100.17	98.455	97.477	100.46	99.133	100.92	100.51	101.47	101.63	101.61	101.71	98.738	99.342	99.457	99.094	103.42	100.1	100.65	98.46	100.36	101.06	100.76	100.01	102.26	101.95	100.16	100.02
107.87	109.59	108.17	106.7	109.29	107.91	107.79	108.29	109.89	108.98	107.09	107.32	108.99	108.33	108.31	108.82	107.69	108.04	108.29	106.96	109.77	108.61	107.47	109.59	110.4	109.28	109.57	108.49	109.68	107.75	108.3	108.57	109.28	107.48	106.68	109.29	107.21	108.88	109.05	110.49	108.59	108.56	105.45	108.17	107.55	109.82	108.77	106.22	110.34	108.79
107.6	105.27	106.49	105.56	106.36	106.36	104.32	108.05	105.7	104.97	105.59	101.87	104.16	103.85	107.4	106.37	106.49	106.37	104.74	106.42	102.05	106.06	107.11	104.78	105.38	104.77	104.67	107.82	105.57	104.42	107.21	105	105.33	104.97	108.2	105.19	106.63	105.09	106.15	105.94	105.02	103.57	103.92	105.53	106.14	106.35	105.48	105.43	106.85	104.99
107.96	110.41	108.21	107.99	110.32	107.2	106.27	109.5	107.82	108.97	110.07	110.84	109.21	108.33	108.36	108.98	110.42	108.46	108.78	111.29	108.3	108.39	107.35	109.5	108.91	106.77	107.61	107.91	106.72	107.51	109.28	109.72	106.2	107.6	109.88	107.97	108.37	109.52	106.49	109.28	108.5	108.9	109.71	110.08	109.52	109.34	109.41	108.37	111.12	107.99
105.8	105.81	105.45	105.59	107.54	104.53	107.42	104.78	106.73	105.27	107.08	103.94	106.94	106.98	105.45	105.76	105.82	104.52	107.75	103.44	104.42	103.62	107.17	106.3	105.47	105.53	106.54	104.22	105.66	104.33	105.91	103.38	104.59	106.89	105.19	105.63	107.71	107.01	105.37	105.63	106.23	106.54	105.69	106.17	106.64	105.52	107.68	105.67	104.14	105.6
110.62	110.67	110.02	110.25	110.33	113.01	109.5	110.66	110.02	109.74	108.61	112.65	109.42	111.85	109.96	109.93	110	108.88	110.42	109.64	112.04	109.18	110.94	109.31	109.86	110.99	111.32	108.1	109.6	107.94	109.49	111.33	107.95	110.7	110.26	109.92	111.76	109.98	110.95	108.43	108.2	108.88	109.57	110.82	111.55	110.55	109.88	110.29	108.12	110.04
104.46	103.95	104.46	105.29	105.84	106.58	106.78	104.81	105.52	103.63	103.73	105.04	106.67	105.1	104.16	106.44	104.09	106.04	106.23	106.34	106.66	107.42	103.97	107.06	106.14	107.65	104.46	105.97	102.55	104.8	106.09	105.59	105.75	105.1	105.09	103.99	105.5	105.94	106.47	105.64	103.82	106.95	105.3	105.56	106.45	104.57	108.44	105.66	105.85	104.66
111.31	109.17	106.09	107.62	108.73	108.49	107.67	106.96	106.49	107.62	107.79	106.57	106.59	107.22	106.97	108.5	106.43	107.97	110.04	108.61	109.88	107.45	107.22	107.06	106.86	110.97	108.42	105.52	109.34	107.28	108.35	107.04	105.92	109.37	106.58	109.35	108.51	109.78	106.81	108.37	106.15	108.03	109.4	109.09	107.94	109.59	108.62	108.02	109.75	109.84
105.62	107.5	106.8	106.77	106.66	106.55	105.22	106.08	106.58	106.55	106.7	108.26	105.14	106.72	106.43	108.33	107.54	108.23	109.19	107.02	107.37	103.99	107.64	106.79	106.1	106.37	107.35	107.85	106.95	105.28	106.94	107.54	108.47	106.75	107.15	107.01	106.74	107.16	108.19	107.79	106.68	105.16	108.23	107.54	106.27	106.27	106.52	106.76	104.27	102.82
104.66	105.15	105.21	105.21	105.73	104.09	103.69	104.56	106.37	102.52	106.23	107.47	105.37	104.7	104.51	107.88	105.9	106.28	106.09	107.73	106.47	104.46	103.81	107.52	105.87	109.1	104.59	102.62	104.39	106.28	106.54	104.69	103.94	103.92	104.62	105.13	104.88	105.91	105.32	105.36	105.85	104.91	105.76	105.46	106.02	107.66	104.61	104.57	105.57	106.22
102.56	108.01	104.02	107.12	107.21	105.69	105.29	105.46	103.19	106.18	107.2	104.98	103.95	105.03	104.74	104.96	107.03	104.68	108.29	103.56	105.85	106.87	107.25	105.99	104.92	106.93	104.59	106.63	106.41	105.66	108.03	105.13	106.85	105.13	104.33	105.76	106.24	108.78	105.63	105.38	104.63	105.38	105.35	105.57	106.02	107.26	104.72	106.24	103.95	105.72
99.686	103.57	103.1	100.66	101.84	101.65	98.093	102.36	99.543	100.65	99.617	99.813	100.63	100.49	99.693	100.6	100.69	101.57	99.982	102.17	101.98	101.38	100.41	101.63	99.693	102.03	100.36	100.46	101.7	101.12	99.934	99.416	101.55	99.459	100.29	99.913	102.67	101.59	101.57	101.8	100.59	101.59	101.5	101.74	98.123	99.858	100.78	99.946	99.046	98.474
109.46	109.15	108.32	109.23	109.39	107.65	108.75	109.39	108.91	108.83	110.32	108.44	107.89	108.92	108.18	108.73	107.44	108.57	106.7	108.56	107.83	108.07	107.67	110	108.1	107.88	107.27	106	106.7	109.59	111.49	108.17	107.17	109.63	108.21	107.1	109.78	110.03	107.68	109.3	106.73	109.64	107.81	110.25	109.45	108.04	105.99	108.31	110.65	109.04
98.702	97.064	98.405	97.493	98.058	96.21	97.964	98.085	99.256	98.524	96.959	97.64	95.97	97.216	95.673	97.239	97.766	96.144	97.726	98.281	97.317	98.258	98.511	97.024	97.702	97.457	99.193	99.256	98.616	98.998	96.571	99.077	95.938	95.087	98.632	98.765	98.01	96.812	98.438	96.169	99.872	97.273	98.08	99.144	98.746	99.22	97.358	99.695	96.108	96.768
109.43	108.74	110.71	110.62	112.29	110.66	110.56	108.39	108.53	111.25	109.39	108.36	109.38	107.53	109.44	110.16	110.91	111.72	113.74	110.94	107.88	110.28	111.46	111.88	110.73	109.19	107.84	111.37	109.68	109.99	109.29	111.19	110.77	109.59	110.45	111.49	110.44	112.01	110.7	110.65	108.37	108.78	110.35	111.32	110.55	110.27	109.39	111.18	110.79	109.41
108.17	109.99	107.99	108.44	108.15	106.45	109.21	109.24	106.17	108.42	107.7	108.46	106.34	108.44	107.38	109.13	109.27	107.64	109.77	109.84	108.89	108.24	108.38	108.78	107.16	107.88	108.49	106.13	109.23	107.01	108.75	108.96	108.69	109.02	107.23	109.2	107.35	106.56	108.26	108.06	108.01	109.58	107.43	107.72	106.22	105.99	107.05	108.44	108.8	109.48
107.65	110.4	108.77	108.67	107.17	109.69	108.49	106.83	105.04	106.86	108.48	107.93	108.19	108.86	108.78	108.2	109.28	108.56	107	106.67	107.84	107.3	109.19	108.81	109.71	108.66	110.13	106.87	109.78	108.43	109.02	109.95	108.21	108.01	108.23	108.18	109.59	107.52	108.69	108.61	108.89	109.74	109.52	108.61	108.86	108.16	108.9	107.49	107.14	107.66
107.17	110.11	108.62	104.77	106.41	110.39	108.12	109.4	106.14	107.34	106.96	105.94	109.8	107.5	107.46	106.63	108.75	109.56	110.03	106.85	107.13	109.82	109.13	108.05	108.43	106.25	107.76	107.99	108.3	105.26	107.47	109.65	108.95	106.87	105.89	106.38	106.43	108.19	105	106.09	108.97	108.66	104.33	107.1	108.8	107.77	108.38	106.45	106.82	107.55
95.414	96.879	98.005	97.411	96.944	97.801	99.356	99.237	97.791	98.079	100.56	95.87	98.096	98.552	97.926	97.727	97.552	98.101	97.1	99.659	98.526	97.921	96.571	97.492	96.826	98.313	96.625	101.81	96.545	99.555	97.25	99.341	99.75	97.682	97.013	99.322	98.974	96.644	98.505	97.785	97.22	97.843	99.254	98.354	98.801	98.97	96.411	96.335	97.586	99.836
107.25	102.85	106.26	105.7	106.11	107.56	105.08	105.14	108.33	106.55	106.68	105.49	105.58	108.07	106.72	105.69	104.6	104.69	103.83	104.19	106.02	107.03	105.22	105.09	105.51	104.55	105.9	106.43	106.86	105.74	103.05	105.79	106.31	104.13	106.63	105.72	104.81	105.28	102.83	106.56	105.51	103.82	104.19	105.2	105.42	106.97	105.74	107.07	105.9	104.93
108.13	107.54	109.09	109.16	108.7	108.84	107.55	109.94	110.16	106.89	106.79	109.08	107.39	107.81	106.49	108.22	109.12	107.4	108.57	109.7	109.15	109.36	107.44	109.08	108.31	109.35	108.01	109.9	107.8	107.88	108.57	107.48	109.83	107.67	107.5	110.84	106.02	107.64	107.04	105.93	108.9	108.69	106.5	109.15	108.69	109.5	108.35	110.37	107.86	109.4
105.43	105.23	107.08	106.4	104.65	105.42	106.07	107.93	104.61	106.8	105.64	105.42	104.95	106.18	105.57	106.96	105.08	105.04	106.1	106.18	106.23	105.8	105.67	105.83	105.45	106.84	102.87	106.52	106.81	106.32	106.2	107.07	106.84	104.64	104.42	105.74	105.98	104.3	105.54	107.24	104.8	105	107.2	106.38	104.76	105.68	107.28	106.82	107.03	105.47
109.25	107.85	108.85	109.77	109.27	108.06	109.98	108.39	107.65	108.29	107.52	106.67	108.71	107.01	109.58	107.6	107.55	110.53	108.25	108.56	109.36	105.74	107.06	107.48	109.87	108.16	107.21	107.82	107.76	107.02	108.58	108.27	108.32	108.07	109.64	108.81	106.46	109.72	106.39	107.38	107.94	108.37	110.38	108.7	107.16	109.05	109.82	109.27	109.52	108.66
98.487	98.945	99.177	98.243	96.977	96.574	95.868	99.954	98.837	100.22	97.859	96.97	101.46	99.806	98.657	97.532	96.02	99.349	100.33	96.934	97.474	101.62	98.8	97.358	100.68	98.612	98.249	101.37	96.673	99.634	98.578	97.565	97.358	96.569	98.045	98.886	99.666	99.657	100.68	97.484	97.072	97.781	98.825	98.677	100.03	95.826	97.573	98.258	98.308	99.039
105.85	105.09	106.16	105.6	105.64	106.61	103.83	105.07	102.62	104.54	106.33	106.02	104.56	106.44	104.38	104.31	104.35	105.59	106.11	107.41	105.05	106.92	103.09	106.05	105.65	107.39	106.02	105.68	104.72	106.82	103.1	105.15	105.96	105.86	104.83	105.95	106.25	106.47	106.56	105.55	105.06	106.5	106.55	106.26	104.86	104.83	105.67	102.74	105.75	106.19
107.9	105.41	109.73	110.27	108.93	108.18	107.69	109.6	107.53	110.79	108.68	108.78	108.26	108.92	107.06	105.82	108.02	111.61	108.93	108.38	108.44	107.29	108.28	110.06	106.55	108.5	107.32	109.16	106.38	105.14	106.69	107.7	109.5	109.94	107.58	109.71	108.8	111.23	108.66	108.68	109.51	106.28	109.43	107.73	108.39	108.59	107.97	107.09	107.19	109.71
108.1	108.95	107.5	107.28	107.56	110.85	110.08	109.42	109.06	108.55	109.72	108.81	110.4	107.83	107.19	107.8	109.79	108.01	109.91	106.66	108.41	107.15	109.14	108.92	109.9	107.87	110.38	108.75	106.9	107.1	107.39	108.83	107.64	108.03	108.96	107.29	108.66	109.41	108.64	107.76	108.32	109.18	107.09	107.96	106.19	108	107.7	106.32	107.61	107.35
109.58	108.02	109.42	109.05	108.41	106.22	108.23	106.11	106.93	107.51	110.05	108.69	108.1	109.7	107	107.61	106.26	107.06	107.84	106.45	106.85	107.53	106.69	107.05	106.44	108.51	107.89	110.15	110.49	108.81	109.31	109.64	108.6	109.07	110.81	106.7	110.46	107.11	109.78	106.51	108.41	108.36	107.35	108.45	108.04	109.05	108.43	108.05	107.68	111.54
113.36	110.62	109.03	111.91	112.06	107.45	110.21	109.86	111	110.91	110.71	110.68	108.37	110.59	109.45	111.95	110.41	111.07	112.51	110.75	110.69	110.52	110.18	111.57	109.35	110.95	110.24	110.19	108.57	110.85	109.99	109.62	109.99	110.89	109.96	108.67	109.03	111.37	109.83	108.32	108.54	111.35	108.71	108.79	110.61	112.63	110.79	109.96	111.08	111.63
106.86	104.61	108.06	105.51	104.72	105.99	105.76	105.84	107.16	105.61	105.51	106.17	105.94	106.84	105.94	105.79	106.11	104.39	105.72	106.15	106.6	105.78	105	104.9	108.14	106.51	105.5	107.98	105.87	108.29	104.45	105.9	106.59	108.35	104.5	106.91	108.25	106.32	106.8	106.51	106.38	107.24	105.78	107.14	106.94	106.32	107.09	107.51	105.66	105.39
106.57	107.41	105.97	108.39	109.69	110.68	109.04	108.06	106.94	107.28	108.84	108.5	109.9	106.31	109.84	108.78	108.17	108.92	109.36	107.51	109.49	109.16	106.8	108.2	108.45	110.16	107.35	106.34	108.26	108.39	108.19	106.02	107.61	111.37	108.87	109.14	107.83	108.09	110.08	107.95	105.02	107.73	108.48	108.42	108.26	108.31	106.8	109.5	107.67	107.31
107.57	106.18	106.91	107.08	108.4	107.94	107.93	108.88	106.07	110.57	108.21	106.34	107.61	107.37	108.07	107.18	109.13	108.18	108.77	110.03	107.15	108.33	105.44	109.07	107.29	105.14	107.88	106.48	105.77	106.76	103.97	108	107.43	108.06	109.3	107.49	108.32	108.26	107.83	109.44	106.84	106.75	106.61	108.05	109.92	109.01	108.82	108.32	109.41	108.02
106.56	103.85	102.96	104.82	106.22	105.45	105.71	107.65	104.78	105.64	107.52	107.17	105.66	107.24	106.22	105.53	105.34	104.63	104.91	105.83	105.65	104.98	106.13	105.3	106.38	105.54	106.81	105.01	105.7	103.66	104.25	107.29	105.44	107.26	105.31	106.76	106.81	104.92	108.12	105.86	106.63	105.28	106	106.95	106.03	107.2	106.85	105.42	103.24	103.68
108.82	108.71	108.65	107.76	106.87	107.04	107.82	108.81	110.03	106.19	108.5	107.4	109.79	109.25	108.48	108.96	107.65	107.77	106.35	109.44	108.29	109.64	108.2	107.65	107.64	108.53	106.48	109.98	107.32	108.82	107.14	108.72	106.79	107.52	108.39	108.65	110.06	109	107.57	108.38	107.29	106.24	107.27	109.07	109.03	107.98	109.59	108.6	109.81	107.66
96.623	96.941	97.563	99.07	99.488	99.274	99.373	100.08	97.007	101.04	97.228	100.06	98.458	97.416	98.139	99.65	97.187	100.57	98.676	97.628	99.679	97.238	99.21	98.471	94.839	98.89	98.662	98.081	94.654	98.281	100.77	98.658	99.086	99.5	95.783	97.948	98.934	96.891	99.363	97.006	96.857	97.536	99.651	98.066	98.969	98.162	99.767	98.96	99.937	99.078
105.07	106.36	106.4	105.46	108.33	104.8	105.38	104.3	107.37	105.67	106.92	106.18	104.18	105.98	108.02	104.97	107.91	105.9	107.02	105.37	104.92	105.98	104.49	106.41	106.22	105.85	106.35	105.39	103.63	105.21	106.2	104.29	106.37	105.1	106.31	105	104.9	105.65	105.09	105.99	105.62	104.82	106.27	107.92	104.1	104.77	105.43	104.39	105.12	104.62
110.86	108.82	109.42	108.36	109.37	108.63	108.23	106.67	109.63	107.6	107.45	110	107.4	110.36	110.12	109.24	107.85	108.34	109.07	109.6	109.9	109.66	109.84	108.35	107.59	107.57	106.57	111.11	109.5	110.35	106.69	108.63	108.52	108.82	109.49	107.29	105.91	109.51	106.52	108.47	109.2	108.9	108.29	108.83	107.32	109.26	107.51	108.23	110.28	108.68
105.81	106.19	107.76	104.18	106.32	105.52	109.97	106.22	106.11	105.05	110.07	103.31	103.58	105.46	104.22	103.16	103.24	102.52	104.12	104.59	105.03	104.23	104.06	105	104.5	106.16	104.95	106.05	103.38	107	107.71	107.25	106.12	105.76	105.36	105.68	104.43	107.1	105.58	106.74	108.17	104.54	106.05	104.57	105.85	104.64	104.52	105.69	106.02	106.6
106.62	103.12	108.83	105.22	105.64	104.93	106.36	105.97	106.54	105.57	108.3	107.67	107.32	106.1	106.7	108.17	109.15	106.22	107.49	106.69	108.51	106.81	105.92	103.5	103.98	106.34	107.69	106.47	105.49	107.78	107.9	107.82	106.13	106.62	104.91	105.9	107.83	106.71	106.56	107.91	108.13	107.14	105.93	106.93	106.41	109.15	105.27	106.02	106.18	105.52
106.64	105.88	106.72	105.04	103.76	106.72	106.42	103.95	105.62	106.07	103.96	106.9	106.72	105.65	106.41	104.52	106.78	105.57	105.67	104.09	103.32	108.12	105.41	104.96	105.48	107.55	104.81	104.59	106.5	105.59	105.95	106.61	104.53	105.37	106.55	107.15	106.8	105.98	104.53	104.32	106.69	106.57	105.7	105.84	105.2	106.67	104.22	105.11	104.43	105.87
105.95	104.49	106.8	103.16	106.84	103.3	104.81	103.69	106.69	104.66	106.9	105.28	103.59	102.96	105.85	104.4	106.44	105.08	103.24	105.76	106.06	106.03	105.92	105.11	105.19	104.69	103.82	104.84	104.44	105.55	105.22	106.18	106.65	104.75	105.01	106.4	106.05	102.7	106.42	104.17	107.29	106.16	106.15	102.66	105.97	104.43	103.56	107.08	106.11	105.39
104.71	105.25	107.04	105.12	103.58	105.25	107.66	106.88	106.33	103.74	105.08	105.23	106.48	106.7	105.61	102.92	106.78	106.89	109	104.48	107.02	106.56	105.78	103.87	107.07	105.75	105.93	107.19	107	107.75	107.03	105.9	104.57	105.52	107.01	106.24	106.01	106.31	106.74	106.45	108.15	106.61	107.63	104.7	108.99	105.69	105.88	105.2	106.95	106.66
106.21	107.19	107.69	107.85	108.28	108.25	109.28	107.4	109.32	106.9	107.18	108.37	107.27	111.36	110.83	107.38	108.23	107.56	106.46	108.65	108.13	108.12	109.21	106.75	109.37	109.1	105.85	108.84	107.44	108.37	105.68	107.09	110	109.78	108.7	108.3	106.77	106.19	106.18	107.35	108.86	107.36	108.68	110.43	109.78	108.2	107.41	106.82	106.95	108.58
95.99	99.704	97.518	99.547	100.1	97.295	98.018	96.723	97.3	97.192	98.547	98.328	97.667	98.396	99.316	96.671	100.12	98.618	95.195	97.63	98.927	98.559	98.994	96.875	96.57	98.007	96.928	98.491	94.47	97.422	98.621	98.592	95.67	98.96	98.175	99.275	99.38	97.42	98.309	97.688	96.343	96.994	98.025	97.801	97.138	100.95	99.313	99.098	97.267	98.337
102.04	101	98.384	100.51	100.09	100.7	100.18	98.914	102.56	101.94	101.53	101.4	100.08	102.03	99.495	99.328	101.09	98.497	99.675	100.81	100.27	102.29	100.24	100.11	101.39	101.28	100.16	101.1	100.68	100.72	101.18	100.68	101.69	100.63	100.8	103.8	101.44	99.133	100.77	100.59	99.453	102.1	97.628	99.426	101.14	99.472	99.841	101.7	100.29	100.11
106.58	105.85	105.66	105.07	107.96	105.9	106.08	105.81	107.52	107.19	103.73	105.85	107.31	105.75	107.2	104.61	102.82	105.62	104.45	106.64	108.2	105.61	105.63	105.67	103.55	106.4	107.17	103.21	106.82	105.61	106.28	104.21	106.98	105.32	104.9	106.69	107.37	107.26	106.76	105.33	105.94	106.2	104.6	107.32	104.84	105.53	106.37	106.26	104.38	105.53
104.6	105.91	105.06	105.65	106.72	107.41	106.19	105.25	107.58	107.55	106.3	105.14	106.58	107.76	104.77	106.66	107.08	106.15	107	106.36	107.82	105.59	104.76	106.22	107.75	106.39	108.38	106.75	105.99	107.24	106.36	103.86	104.75	108.89	105.2	108.85	106.59	106.48	105.28	105.3	107.06	107.82	107.81	105.97	106.42	108.32	106.38	108.48	107.52	107.85
109.28	108.53	108.19	108.94	108.5	105.58	107.89	108.03	108.82	108.79	106.83	109.37	109.55	107.38	108.4	106.38	106.04	106.31	107.68	106.76	107.38	107.17	107.92	110.43	108.04	107.55	105.87	108.85	108.66	108.41	108.16	109.43	108.46	109.11	108.61	108.3	107.79	108.38	109.28	107.82	108.61	106.98	109.79	109.74	108.45	108.92	109.74	110.17	108.79	107.54
97.326	98.641	97.844	96.098	98.491	98.383	98.882	97.711	99.675	99.185	97.335	97.651	97.788	98.762	98.733	95.861	98.259	96.733	98.622	99.401	98.91	98.576	99.309	98.378	99.342	98.774	98.556	97.758	99.024	98.341	96.621	99.597	97.207	97.615	97.12	98.301	98.475	97.004	97.454	98.329	99.236	98.606	98.641	100.7	98.076	96.702	97.734	98.683	97.335	98.578
108.42	106.98	108.11	106.97	109.43	108.8	109.09	104.77	109.4	109.23	108.09	106.27	107.15	107.47	109.22	110.27	108.54	108.09	107.72	107.44	107.69	105.8	112.91	108.29	107.26	107.89	107.44	106.7	107.9	109.04	106.65	107.07	107.98	108.66	109.14	108.5	107.71	108.55	106.57	106.16	109.55	108.57	109.28	107.24	107.58	108	108.57	111.96	107.43	108.44
100.86	101.79	97.333	99.999	98.54	102.96	99.033	101.19	99.638	101.17	102.2	99.166	102.37	102.24	99.12	99.72	99.88	99.44	99.615	100.79	99.904	99.45	100.76	100.21	102.83	101.58	102.96	100.1	101	99.698	101.64	100.09	99.663	98.772	101.56	99.509	98.208	102.93	103.19	99.771	100.08	100.92	99.773	102.05	103.43	100.7	100.69	100.6	97.56	99.422
108.68	108.47	107.08	106.85	106.4	106.86	108.67	108.14	107.87	107.75	109.76	108.62	108.78	108.98	107.59	108.16	107.02	107.03	108.03	106.58	106.16	107.72	108.92	105.23	107.37	108.88	107.22	108.34	108.49	107.7	106.72	108.09	107.84	107.32	107.85	109.25	109.38	105.87	111.01	109.1	108.86	110.95	107.17	107.57	111.29	108.17	107.56	106.65	110.04	107.68
104.44	107.18	105.71	103.24	102.3	107.42	106.53	106.97	102.68	106.36	104.74	105.26	105.13	104.73	104.47	105.79	105.56	105.48	105.74	106.66	106.45	105.28	104.4	106.44	106.94	106.43	107.07	104.25	106.8	103.69	104.99	105.9	105.71	105.43	104.57	106.63	105.93	104.64	103.7	106.05	104.05	104.59	104.92	104.54	106.13	105.79	107.47	105	105.72	104.73
104.9	105.74	107.37	104.44	106.2	107.51	106.45	107.11	108.4	104.6	106.2	106.62	105.97	105.78	105.37	104.23	105.83	105.7	105.07	105.35	104.75	105.71	106.2	105.99	105.76	106.12	104.03	104.28	103.95	106.27	103.83	106.05	105.41	105.72	104.49	105.18	105.76	105.1	103.91	106.53	107.15	105.28	104.99	104.72	106.52	105.18	103.22	107.35	102.66	105.37
106.44	107.38	105.73	106.1	108.26	107.65	107.01	106.21	105.87	107.3	106.26	107.51	108.79	107.71	107.23	107.35	107.12	107.53	105.87	107.19	106.37	106.74	105.92	106.33	106.79	105.17	107.99	106.33	108.3	104.72	107.4	108.57	107.59	103.22	105.48	107.06	106.5	104.43	106.15	107.09	105.4	106.92	106.46	107.03	107.37	107.26	107.71	106.26	106.08	106.04
104.75	106.43	106.79	106.06	102.8	106.55	106.39	104.67	104.78	102.63	104.08	105.44	104.33	103.64	104.51	104.66	102.98	106.99	104.94	105.68	107.12	107.59	104.49	106.28	106.49	105.58	106.6	105.58	107.03	106.56	105.69	104.08	106.84	104.99	104.63	102.92	105.87	107.3	105.38	106.18	105.35	102.5	105.03	107.26	106.36	107.04	106.52	105.31	104.18	105.55
105.24	106.06	107.58	106.11	106.58	106.3	106.98	106.56	106.14	105.7	105.62	106.4	104.63	104.04	105.38	106.4	105.14	106.53	107.73	104.48	105.79	106.6	106.63	105.62	107.5	107.79	105.76	105.3	106.92	106.35	106.18	106.97	106.92	107.63	105.8	106.39	107.06	105.59	105.31	107.5	107.88	107.33	105.27	106.77	107.57	107.05	106.35	106.16	103.88	105.71
99.261	101.28	100.03	99.998	98.701	97.628	100.58	99.914	99.91	99.274	99.882	99.652	101.41	100.24	100.97	103.59	100.2	98.691	101.38	99.78	100.43	101.9	99.88	99.987	100.92	98.804	101.66	100.91	100.75	100.54	101.36	101.45	101.6	101.05	101.3	99.601	101.18	99.102	100.69	99.026	99.166	101.54	102.26	99.068	102.22	100.79	99.108	99.455	100.9	100.23
105.1	105.77	105.88	105.55	104.73	103.01	104.64	105.94	105.1	107.52	102.76	104.76	105.18	105.89	105.17	106	107.86	106.68	104.54	104.82	105.45	105.59	105.24	107.33	102.29	104.43	104.48	106.31	108.15	104.84	105.52	105.83	106.42	105.45	105.88	105.14	104.87	106.88	104.22	103.38	106.83	105.32	109.83	103.54	103.74	104.32	106.36	105.4	107.55	106.52
109.92	105.29	109.7	108.43	109.01	108.59	109.6	107.21	106.94	107.69	108.5	105.2	106.63	108.39	107.02	108.76	108.61	106.53	108.54	106.32	109.48	107.57	108.31	107.86	106.85	107.69	106.93	107.42	107.92	107.46	107.11	107.08	109.25	108.02	106.77	106.28	107.53	109.6	107.89	109.64	109.57	110.42	107.75	110.07	107.72	108.62	106.47	108.3	105.94	107.76
109.65	108.5	107.5	108.85	107.97	109.14	110.29	108.59	105.83	109.58	107.57	108.93	107.95	109.16	110.12	107.73	107.44	104.51	106.51	108.91	104.63	108.75	110.36	107.77	106.98	108.72	107.73	106.44	107.09	106.23	107.04	106.53	107.7	107.81	108.18	107.6	106.54	106.56	109.28	106.83	106.17	106.96	108.74	109.23	109.65	105.79	108.69	110.61	106.82	108.26
106.05	106.53	105.7	106.53	103.61	104.36	105.22	106.5	103.95	105.57	105.75	105.18	104.76	106.19	107.14	105.09	107.85	105.78	106.26	105.73	103.01	106.07	106.56	104.99	105.9	105.45	106.2	106.86	104.85	105.9	106.36	105.72	106.83	104.43	105.92	105.46	108.04	105.54	106.5	105.13	106.29	105.33	105.65	105.86	106.43	105.39	105.9	106.24	103.81	104.99
102.8	100.21	105.24	104.4	102.67	103.33	101.75	101.48	105.54	103.43	102.23	104.41	99.903	103.17	103.19	101.04	104.39	101.98	103.55	103.78	100.27	101.32	103.08	101.21	101.82	104.4	101.36	102.24	105.34	101.03	102.92	103.55	101.33	103.69	101.32	103.49	104.29	102.1	103.62	104.04	104.34	102.08	104.09	103.26	103.68	101.35	103.36	102.8	100.83	104.61
106.31	105.33	105.22	104.97	104.72	105.66	104.79	104.55	104.45	104.72	105.12	107.8	105.64	105.19	106	105.21	106.02	106.05	106.44	105.21	104.31	104.78	105.18	106.8	106.58	106.84	105.07	104.32	105.52	103.49	104.14	105.77	106.6	106.65	104.75	102.9	105.37	103.39	106.88	107.55	108.18	107.18	104.26	105.15	106.45	105.58	105.73	109.02	106.56	102.38
106.64	105.01	106.89	105.08	106.3	105.86	104.92	104.88	106.51	108.6	106.48	106.06	107.76	105.96	106.41	104.83	105.27	104.79	104.33	106.24	105.63	106.63	106.5	108.51	109.16	106.46	106.03	105.44	106.79	105.92	107.53	105.86	106.59	107.09	107.5	106.39	107.51	106.44	105.94	106.22	105.92	107.03	107.69	105.54	104.92	105.33	105.39	103.74	104.37	105.74
99.103	101.78	101.73	101.46	100.65	99.083	102.65	99.212	98.587	100.48	100	99.278	102.77	101.51	100.74	102.09	103.89	98.757	101.77	100.1	99.067	100.54	99.162	100.47	101.53	100.61	102.85	101.4	101.6	98.841	101.22	98.928	100.64	102.01	99.579	100.5	100.45	100.45	101.25	102.33	100.87	100.21	100.99	99.699	100.98	98.745	100.82	102.35	100.19	102.24
97.36	98.407	97.522	96.567	97.06	97.627	97.09	98.54	97.878	96.898	99.222	99.402	98.906	98.457	97.914	97.09	98.981	96.392	96.696	98.655	98.849	99.37	98.522	101.12	96.286	99.737	97.518	99.124	96.988	96.952	99.202	97.986	97.391	97.131	98.767	98.579	99.609	97.266	97.831	99.683	95.318	98.451	100.28	96.567	96.772	96.56	96.589	98.509	98.799	98.647
103.96	105.54	103.06	104.3	105.4	106.03	104.8	105.79	103.85	106.13	105.24	106.84	106.76	106.34	106.43	104.9	104.48	104.06	107.1	105.37	104.8	105.44	105.85	108.32	106.16	107.38	103.33	105.4	104.87	105.29	105.6	105.84	108.87	104.14	105.25	108.17	105.82	105.62	103.11	105.81	104.93	104.99	104.62	106.71	105.39	107.12	105.6	107.09	103.29	103.84
105.89	105.64	105.87	104.42	106.08	103.94	105.2	106.62	105.25	106.96	104.73	103.18	107.99	104.92	104.97	105.09	108.19	106.83	101.63	106.81	104.3	105.73	108.15	105.67	105.47	104.94	106.02	104.55	105.73	106.56	106.36	106.6	105.57	106.17	106.68	106.26	103.59	105.04	106.67	106.07	105.14	105.29	106.68	106.17	104.82	104.72	105.81	104.24	104	105.28
105.72	105.56	105.23	105.13	105.89	105.46	106.41	106.78	107.53	104.73	104.4	104.18	106.63	106.57	107.5	103.68	108.3	103.08	105.72	104.66	104.4	104.27	105.66	105.55	105.31	106.57	103.05	106.18	105.64	106.08	104.32	104.87	102.84	104.86	107.83	104.26	105.42	105.07	107.51	107.26	105.96	104.32	105.68	106.59	104.66	103.57	103.21	105.52	104.21	105.35
109.76	111.9	109.74	111.97	111.05	111.8	110.12	109.89	111.41	110.85	112.09	110.82	110.04	110.91	110.52	108.55	109.83	110.88	108.87	111.04	111.32	111.85	110.41	111.18	109.95	111.36	113.8	110.47	110.76	109.08	111.01	109.93	109.01	107.17	113.09	110.79	109.43	108.1	110.7	109.34	109.09	111.34	110.6	110.08	110.91	108.51	110.21	108.1	106.99	109.16
106.9	105.72	107.44	103.11	106.76	107.89	106.17	107.27	104.41	107.01	106.03	106.24	106.39	106.71	105.82	105.42	106.75	105.44	107.17	104.33	104.67	104.83	106.77	105.36	106.2	107.56	105.49	104.7	106.11	105.07	107.78	102.13	103.49	104.94	106.9	105.56	105.1	107.24	104.7	103.73	103.4	105.83	108.9	105.15	104.51	105.5	106.24	105.15	107.16	105.93
107.68	108.31	108.81	107.54	107.94	109.53	106.9	107.17	108.72	109.5	107.02	108.41	106.08	107.6	108.22	108.13	109.89	107.59	107.2	107.68	109.21	109.73	106.5	108.73	109.9	108.03	107.69	110.24	108.63	108.09	108.85	105.81	108.57	109.41	109.5	110.93	107.21	108.52	105.3	106.18	106.75	108.17	108.42	109.44	110.09	109.07	107.23	108.67	109.18	107.58
103.94	106.29	107.54	105.53	105.6	108.22	105.29	104.65	103.86	105.88	106.89	106.32	104.64	106.86	105.52	108.23	106.8	106.36	106.43	105.13	105.57	105.04	105.15	104.86	105.18	105.85	104.94	106.33	104.2	104.14	107.24	105.69	104.64	104.15	105.48	102.88	106.66	104.83	104.3	104.9	106.48	105.97	105.72	106.12	103.83	105.77	103.27	106.27	103.3	106.57
99.742	98.683	99.109	97.133	99.164	99.916	101.15	98.697	100.53	99.077	99.94	98.177	97.441	97.987	100.22	98.214	96.524	98.097	99.74	99.064	98.818	100.58	98.379	100.55	100.27	99.636	98.097	98.708	98.508	98.15	98.77	98.516	100.36	99.324	98.806	99.239	101.33	97.942	99.695	98.447	99.16	98.632	99.807	99.603	97.598	97.971	99.166	99.778	100.27	96.488
100.05	102.07	98.972	102.51	100.46	99.407	99.289	102.36	101.04	101.04	100.14	100.92	101.3	99.86	103.16	104.06	100.14	101.21	101.23	100.7	98.692	100.95	101.24	103.02	97.988	99.401	98.749	101.07	101.71	100.49	101.17	100.19	100.46	102.95	101.57	100.33	99.208	98.667	100.23	99.692	100.56	98.533	98.651	99.411	97.827	101.19	100.75	100.16	99.566	101.61
110.02	106.73	107.62	108.24	107.45	107.6	107.92	108.95	108.83	108.62	107.75	107.6	107.88	107.42	108.09	108.89	107.52	107.83	107.74	107.59	107.97	109.83	108.44	107.59	107.31	108.6	107.38	108.19	107.22	107.32	109.91	109.59	106.6	108.44	108.21	107.24	105.03	107.4	106.05	111.11	106.05	107.62	108.17	106.87	106.43	106.75	105.6	109.83	107.83	107.21
107.73	106.95	105.78	107.54	107.61	106.43	107.3	106.45	105.57	107.74	104.37	107.23	105.33	105.33	105.97	103.73	106.84	105.82	106.78	104.93	107.65	108.49	107.21	106.62	106.01	105.72	105.45	106.71	108.49	106.96	106.92	106.22	106.93	105.04	105.65	106.21	106.34	104.71	107.63	107.26	106.7	107.46	106.82	106.24	107.29	106.06	105.48	105.61	108.41	106.17
97.779	100.08	96.643	99.877	100.71	98.542	98.578	97.32	98.241	99.164	99.153	97.857	99.041	97.253	98.367	98.745	97.764	99.428	95.362	98.504	98.693	97.902	99.242	98.176	95.914	98.802	97.603	102.1	97.655	99.283	100.74	98.756	96.928	98.556	98.175	97.054	98.528	96.461	96.658	96.775	97.063	97.881	96.993	99.402	98.489	99.826	100.6	96.875	97.175	98.53
107.2	107.02	109.5	109.91	103.84	108.45	108.72	108	107.9	106.54	109.94	105.72	107.72	108.15	107.28	106.96	106.31	109.26	109.38	107.19	107.27	110.43	108.18	109.97	108.36	107.99	106.32	107.77	108.05	108.3	108.07	108.09	107.12	108.54	108.33	106.71	110.66	108.97	107.35	107.41	108.61	108.28	110.75	107.62	108.84	107.84	108.8	105.67	105.97	107.63
106.42	104.28	106.56	106.18	105.76	106.11	106.25	104.39	104.49	106.81	106.64	103.69	105.95	103.33	106.27	106.79	104.7	105.29	106.09	106.34	106.28	106.5	102.7	105.25	107.29	103.88	104.24	103.15	105.98	103.68	104.26	108.56	106.19	105.64	105.09	107.27	106.02	104.67	109.35	105.64	106.81	106.75	107.42	105.05	105.61	104.55	104.22	107.74	102.85	104.55
103.39	106.4	105.41	106.97	107.69	108.06	103.5	105.77	105.63	106.17	106.92	105.82	105.18	105.61	106.7	102.58	105.67	105.32	104.55	107.28	105.22	105.4	106.96	105.7	104.99	105.4	106.6	104.63	107.95	106.24	102.82	105.43	104.44	103.87	104.56	104.69	105.72	106.17	107.28	105.77	106.14	107.46	104.93	103.21	104.73	105.03	108.65	105.32	105.86	107.11
106.71	105.53	104.73	105.84	108.23	105.11	105.02	108.83	105.76	107.08	108.1	106.31	104.79	106.38	106.76	105	108.75	109.01	105.26	107.12	106.44	105.33	108.08	106.63	107.64	107.79	106.97	108.18	109.42	105.34	105.16	105.24	106.38	106.3	106.55	107.06	110.6	104.92	107.56	106.35	108.2	107.41	104.09	106.57	106.96	106.72	105.64	107.86	105.73	107.72
106.03	107.45	107.11	104.15	106.27	108.5	105.13	107.35	107.02	105.09	107.06	108.03	105.68	106.18	107.61	105.52	103.91	107.8	107.04	103.93	107.14	107.25	108.93	108.72	107.01	106.43	108.12	106.46	106.39	109.36	104.45	108.95	105.77	106.44	106.78	104.48	106.78	108.7	107.7	106.08	106.56	108.45	106.59	108.55	105.92	106.14	107.68	106.45	106.28	106.69
104.6	107.08	107.83	105.65	105.54	107.63	104.64	107.54	106.48	104.68	106.46	105.38	106.91	102.34	105.35	105.49	106.2	103.69	107.09	106.27	107.93	105.79	104.5	104.98	105.4	106.1	106.41	106.4	105.61	106.5	103.11	106.35	107.21	103.83	104	104.37	103.55	104.88	105.02	103.76	105.96	104.29	107.8	103.17	104.95	104.17	103.42	107.17	105.17	104.15
109.38	110.02	108.77	109.02	110.58	112	109.46	108.9	110.29	108.76	110.52	111.46	110.08	110.11	110.13	110.93	110.95	112	114.22	111.23	110.63	110.91	110.45	108.71	111.87	108.8	110.19	111.6	108.71	111.36	112.2	109.13	110.18	111.8	109.47	108.69	112.01	111.81	110.41	111.66	110.4	110.89	111.89	110.64	111.45	111.54	112.55	110.77	110.74	111.56
98.954	98.516	95.65	97.151	96.112	97.286	96.837	98.694	98.668	97.637	97.656	96.932	96.257	100.63	97.908	99.506	98.68	99.762	98.084	95.428	99.188	99.646	98.784	96.481	96.901	96.846	96.63	99.062	100.45	99.607	98.844	99.778	97.971	98.877	99.374	98.6	99.045	98.467	99.441	95.908	96.731	96.923	99.061	97.933	97.071	98.61	95.246	98.306	96.82	95.688
107.61	106.08	107.06	106.51	105.91	107.34	105	105.69	104.87	104.78	104.41	105.88	105.91	105.6	106.3	104.97	107.58	106.53	104.11	105.76	106.39	105.64	106.04	106.68	107.19	107.19	105.88	105.38	105.69	105.38	103.76	105.76	108.96	106	102.62	104.21	105.07	103.82	104.15	104.06	108.13	104.67	105.9	106.91	104.87	106.06	105.88	104.15	105	106.05
109.05	107.94	108.17	106.61	108.59	110.78	108.37	110.53	109.29	109.11	106.82	107.22	108.86	107.39	109	108.65	105.78	108.26	107.75	108.41	110.36	109.13	106.59	107.5	107.26	108.95	110.14	109.28	107.05	108.19	108.26	106.38	106.83	105.71	107.77	108.22	109.29	106.57	109.31	105.94	108.59	110.1	109.15	109.43	107.64	108.29	109.74	108.49	109.53	109.98
105.84	107.68	106.22	105.53	103.41	105.65	105.25	104.35	104.86	105.01	107.22	105.84	105.9	104.12	105.91	105.97	104.9	107.06	105.48	106.41	105.19	105.22	105.75	104.77	104.01	105.14	106.53	103.98	107.28	107.17	106.83	106.69	107.62	104.53	107.31	104	102.75	104.88	105.4	104.76	103.78	105.35	105.82	105.51	105.83	105.59	105.3	105.9	106.35	106.23
107.96	108.56	107.18	108	108.28	105.43	107.8	105.46	106.32	109.06	107.32	107.4	106.21	107.83	108.06	106.75	108.35	108.25	107.92	108.9	107.04	107.63	107.43	108.94	108.47	106.72	108.67	108.87	106.64	106.91	106.29	108.61	107.49	106.74	107.7	106.48	109.55	105.8	107.86	107.3	107.69	107.35	107.63	109.43	106.15	108.04	107.88	107.02	107.05	108.75
107.07	104	106.65	104.79	107.14	105.45	104.26	107.19	106.37	106.17	105.6	105.17	108.81	106.69	105.68	106.33	105.95	106.23	104.74	103.37	107.28	104.83	106.11	108.93	107.68	106.6	107.34	106.32	107.77	107.1	104.91	106.7	106.68	104.71	106.48	106.61	108.12	106.33	106.64	105.28	105.82	105.62	104.99	107.18	106.52	104.68	105.2	105.15	107	104.5
104.96	107.29	104.33	107.41	105.41	106.82	104.95	105.31	107.32	105.63	106.49	105.03	105.53	106.12	105.29	103.29	105.84	103.66	107.96	104.74	106.29	104.73	104.72	106.21	103.4	104.79	106.45	104.61	103.47	107.64	106.72	106.69	104.38	105.72	104.42	107.49	106.11	103.2	107.66	106.72	107.19	103.92	105.74	104.08	104.93	106.52	105.66	106.58	106.58	105.01
106.63	107.19	107.44	108.63	109.13	107.16	110.37	108.32	108.43	110.3	107.63	107.93	109.38	109.56	108.34	108.89	108.97	107.74	109.64	108.14	106.85	108.23	109.35	110.35	108.96	109	110.14	108.51	108.73	107.53	107.26	108.88	108.38	109.52	110.37	109.53	108.85	108.88	107.38	109.51	108.54	108.16	108.48	107.96	109.83	109.24	108.14	108.98	109.01	110.75
106.02	104.18	106.32	106.2	104.92	105.48	105.34	106.72	105.94	104.09	104.08	105.41	105.41	104.87	105.58	106.43	105.11	107.43	104.95	105.08	105.52	105.8	106.05	103.62	106.21	106.19	105.71	105.33	106.25	103.15	105.11	107.02	106.48	106.17	105.98	105.99	106.39	105.29	104.96	103.96	103.82	105.29	105.47	104.81	106.02	106.38	103.52	106.62	105.27	105.92
110.81	109.26	111.14	110.47	111.3	110.75	109.24	109.95	112.39	109.32	111.04	112.12	108.72	110.63	110.47	109.63	109.11	111.92	111.51	109.61	109.35	109.6	111.12	110.32	111.77	110	111.97	109.87	112.54	108.78	109.32	109.22	109.91	111.45	111.9	111.92	109.07	109.48	109.63	108.53	111.38	108.06	110.64	112.33	109.77	111.54	109.72	112.11	108.03	110.12
104.13	105.41	105.77	105.01	105.18	108.73	107.56	105.82	105.32	104.83	106.87	105.58	105.69	103.77	106.57	106.61	104.26	107.02	106.82	107.38	102.43	102.89	105.11	102.96	106.5	105.8	104.85	106.73	104.6	106.45	105.98	107.15	106.59	104.44	104.4	105.14	106.62	104.31	106.29	106.17	103.62	104.5	105.11	106.5	107.05	106.72	103.87	105.81	105.94	107.63
108.43	109.14	107.54	107.46	109.04	107.86	107.2	108.72	107.47	107.97	108.62	107.66	106.65	107.33	108.02	107.35	106.42	109.09	107.23	107.28	107.34	109.45	105.23	109.73	106.03	107.92	108.68	109.02	104.39	108.24	108.74	109.34	108.37	107.34	107.85	108.22	107.76	110.65	107.91	108.53	107.09	107.86	107.79	107.49	108.52	108.21	107.11	107.18	106.41	109.39
106.63	105.12	107.1	105.82	107.1	107.58	105.85	105.89	108.95	107.56	105.78	104.24	105.74	106.96	106.24	106.16	105.97	107.55	105.81	104.93	109.11	105.66	107	106.53	105.34	106.43	106.89	106.14	106.62	109.29	107.03	106.87	106.94	107.61	104.71	105.52	107.96	108.9	106.65	107.77	106.87	105.77	106.86	108.4	106.77	108.77	106.07	105.37	106.23	106.68
109.24	110.65	110.12	110.68	111.27	111.5	109.74	111.51	108.85	112.03	111.21	109.99	109.81	110.35	111.75	111.74	112.12	110.74	109.75	110.42	110.65	111.02	111.12	111.03	110.03	110.97	109.22	110.53	111.34	109.49	110.97	109.64	109.82	111.86	109.39	110.02	111.14	110.63	111.05	110.79	109.71	112.63	111.39	107.61	109.61	110.03	111.3	111.4	107.97	112.5
108.91	107.81	107.02	109.81	107.75	107.89	108.35	107.51	106.22	109.25	107.74	105.08	108.5	109.01	109.29	107.44	108.53	110.29	106.9	109.43	108.02	109.58	106.71	108.88	110.27	110.65	109.5	107.48	106.84	109.73	110.55	107.39	107.21	108.98	107.54	108.42	108.59	109.04	109.42	106.67	110.79	107.01	105.81	107.24	107.62	109.55	106.67	110.37	109.58	108.3
99.495	99.109	101.38	99.275	97.791	99.115	100.69	100.22	100.89	100.33	98.728	101.16	99.561	100.01	100.92	99.695	101.34	101.29	100.05	99.293	99.965	102.2	99.683	101.11	101.56	100.31	99.361	101.68	101.22	100.71	102.69	101.13	98.812	98.48	102.55	102.11	99.576	100.13	99.453	98.878	98.724	101.34	100.26	98.198	99.125	99.747	101.88	103.64	98.17	100.87
108.71	106.6	108.48	108.12	109.99	109.81	108.96	105.91	107.63	108.71	107.86	108.22	107.75	109.57	108.56	110.41	107.31	109.43	108.58	110.76	108.4	107.85	107.32	109.47	106.42	106.29	108.9	107.99	109.53	107.21	107.12	108.79	108.98	108.72	109.34	109.36	109.54	107.69	106.8	108.57	109.01	109.71	107.88	107.64	108.53	108.37	108.12	107.69	106.75	108.75
106.13	106.19	104.33	105.86	105.49	105.07	104.24	102.68	106.24	104.3	105.6	104.33	107.37	104.49	105.25	106.28	105.93	106.15	105.68	103.79	104.89	106.87	105.98	105.43	106.9	106.14	106.29	107.15	107.47	106.71	104.01	106.08	105.58	105.56	105.33	104.95	106.2	105.31	105.4	105.54	106.11	106.59	104.61	104.44	107.19	106.49	106.62	103.52	104.72	105.34
109.12	106.64	107.04	108.8	108.64	107.31	110.04	109.43	106.99	109.61	108.34	106.29	106.92	110.09	107.7	107.15	108.33	108.65	109.21	107.92	109.3	105.3	110.27	108.06	111.08	107.32	108.6	108.28	107.15	109.03	109.97	109.04	107.99	107.82	109.06	110.23	107.24	109.16	107.52	107.29	110.35	105.83	108.23	108.25	107.75	108.15	108.99	108.65	109.71	107.13
104.92	102.51	106.22	104.65	105.66	107.55	106.39	104.92	106.46	105.85	106.42	104.25	104.5	106.65	107.17	104.56	104.31	107.56	107.2	104.83	105.78	107.07	104.81	108.27	105.12	107.1	105.05	106.54	105.83	106.74	104.15	106.26	106.74	106.2	106.59	103.91	105.68	104.68	104.23	105.28	106.13	105.74	103.45	105.65	106.29	106.44	109.39	108.42	105.85	106.3
108.99	106.7	108.59	110.19	108.54	108.6	108.13	106.88	110.22	107.3	108.62	109.8	110.72	111.2	107.85	107.85	107.65	109.41	106.41	109.54	108.27	108.11	107.25	106.92	108.64	107.93	108.71	109.13	103.98	109.5	109.41	108.84	107.23	109.75	106.14	108.17	107.37	110.28	106.41	107.13	106.87	107.45	107.74	107.21	108.85	109.48	109.76	108.03	107.23	108.76
108.81	107.92	107.49	108.33	108.26	107.65	108.66	108.78	109.77	105.31	110.1	108.19	107.51	107.95	107.12	107.38	110.05	108.2	108.43	106.81	109.8	107.23	105.42	110.08	105.94	107.59	106.76	108.13	110.23	109.02	110.29	109.08	107.7	108.58	108.22	107.68	108.91	108.55	107.36	106.67	108.76	107.98	109.95	109.29	107.54	108.16	109.37	105.27	105.25	108.66
98.863	96.988	98.67	96.347	98.311	98.043	98.8	98.917	99.582	97.798	97.814	97.337	99.709	98.636	96.26	98.716	97.699	100.47	97.927	99.912	96.721	99.588	98.23	99.151	98.561	98.963	98.112	97.649	97.369	97.1	99.205	98.022	98.571	100.93	97.943	97.297	97.578	98.763	99.176	97.287	98.403	97.148	97.263	98.214	97.389	97.849	98.777	98.547	97.763	98.651
108.42	106.53	107.7	108.14	107.29	108.46	108.39	106.12	108.43	109.1	107.85	109.71	107.33	106.95	108.59	108.23	107.84	110.89	106.38	108.1	107.92	108.06	109.35	109.54	110.38	109.22	107.67	107.95	109.93	108.37	110.66	110.32	108.88	108.22	110.46	108.38	110.97	108.22	108.8	106.92	111.19	108.97	109.46	107.76	107.67	108.73	109.34	108.3	108.97	110.99
107.3	106.94	108.77	106.62	105.79	107.13	108.37	106.39	110.31	106.25	109.67	107.47	107.52	107.76	109.59	107.94	109.15	109.07	107.54	106.81	107.06	107.11	108.3	107.01	106.85	108.04	108.17	107.86	107.36	107.2	107.07	108.26	106.2	109.67	106.42	108.42	107.42	106.48	108.07	109.74	107.61	108.12	108.05	108.69	108.73	111.24	107.63	108.76	107.45	106.67
106.58	103.66	104.58	105.23	103.48	106.91	106.12	107.42	104.24	103.72	105.46	105.76	106.48	105.66	103.98	107.31	106	106.97	104.74	105.6	104.74	105.58	103.68	103.24	105.34	104.89	105.24	106.4	105.11	104.14	107.63	105.68	106.2	106.57	104.42	107.42	103.85	105.84	106.68	105.93	107.36	106.09	105.9	105.46	103.47	106.1	106.07	105.48	107.78	104.52
107.83	108.24	107.89	109.09	108.06	106.86	109.76	107.23	110.69	109.4	108.67	107.74	109.44	107.02	108.64	108.14	107.51	106.93	107.13	108.04	108.27	106.88	110.25	106.13	110.35	106.05	109.31	109.39	108.97	107.96	109.56	108.29	108.44	107.31	107.04	109.11	107.95	109.09	107.05	106.03	109.11	110.27	108.89	108.14	109.71	109.04	106.83	108.19	109.63	109.47
107.99	107.06	106.56	107.53	109.28	107.72	107.22	108.97	107.87	106.45	108.11	108.26	109.05	108.44	106.88	105.33	108.54	109.57	104.88	107.9	107.64	107.5	107	108.24	107.92	108.32	108.5	108.56	106.97	106.24	106.63	108.02	106.48	108.92	107.4	104.62	107.26	108.5	108.53	106.87	108.89	107.05	108.37	110.93	106.61	108.98	107.76	106.54	108.92	106.92
106.51	109.49	109.2	107.55	109.17	107.6	110.33	110.29	108.74	109.79	109.01	108.78	106.55	110.17	108.42	106.98	106.35	109.81	107.37	108.67	107.77	107.14	108.77	108.97	107.85	107.28	110.69	108.58	108.84	107.91	109.97	106.19	108.14	108.17	110.31	108.52	109.74	107.98	109.87	107.28	107.52	108.96	107.84	107.64	108.77	108.57	109.46	108.78	109.8	110.17
106.54	107.52	107.8	107.63	107.75	107.67	108.68	107.81	109.27	108.65	108.97	108.84	109.09	108.22	107.74	109.3	109.14	108.13	106.35	109.34	107.37	109.57	109.39	108.29	110.9	106.29	109.19	111.56	108.81	107.48	108.3	107.86	109.84	109.22	106.22	107.97	105.65	109.65	106.58	109.97	105.4	106.62	110.08	108.49	106.49	107.53	107.27	108.31	108.43	107.03
110.18	109.46	107.13	105.95	106.92	107.15	106.05	106.92	107.63	106.53	108.39	108.14	107.86	106.47	107.68	108.63	108.49	108.61	108.02	107.04	109.69	109.83	107.61	108.35	108.1	106.85	107.65	109.66	109.38	109.5	107.66	109.14	107.18	106.43	108.4	110.41	110.43	106.4	108.59	106.99	109.19	106.89	108.98	106.8	106.76	109.35	106.82	107.88	108.19	107.68
102.3	101.83	101.86	101.33	104.09	102.65	102.81	102.21	103.47	100.53	102.31	102.5	103.42	103.87	102.06	101.58	103.22	101.85	101.24	104.71	103.78	103.67	101.53	104.21	104.39	105.17	102.89	101.19	102.18	102.05	103.35	102.06	102.77	103.4	104.73	103.07	102.9	102.49	101.18	101.25	103.26	103.12	101.5	106.19	101.69	101.62	101.68	104.1	103.02	101.25
108.32	107.78	107.85	107.76	108.39	109.02	109.49	105.13	108	108.25	108.91	109.72	110.16	107.58	109.93	108.17	108.59	109	109.02	108.81	109.17	109.75	108.39	107.16	107.71	110.23	109.34	108.51	107.55	107.89	108.74	108.19	105.88	108.14	106.22	108.57	109.37	106.95	108.31	105.98	106.99	109.85	107.04	108.37	108.28	107.32	106.17	107.03	108.87	107.3
105.45	104.75	106.3	106.09	106.29	107.83	103.9	105.99	106.78	104.03	105.18	106.1	106.79	105.3	106.31	104.22	104.51	105.53	107.07	106.18	107.09	104.33	105.72	106.17	104.61	104.89	105.76	104.71	103.52	105.67	104.45	105.08	104.97	105.46	106.86	105.88	105.38	106.81	105.44	107.39	105.25	107.03	104.97	104.35	104.32	105.88	105.35	103.66	106.26	105.23
107.27	105.7	107.07	107.3	106.77	106.19	107.46	106.53	106.06	106.06	104.16	108.08	105.59	107.28	108.68	106.76	109.7	106.23	105.82	107.34	106.04	108.31	107.11	107.59	106.57	105.85	106	106.45	104.98	108.03	107.63	108.56	106.35	106.24	106.22	107.04	107.75	107.28	108.14	107.07	104.9	105.39	106.02	109.04	106.75	107.5	107.05	105.91	106.11	109.13
100.34	100.17	98.33	100.37	102.47	100.91	99.978	101.26	95.689	101.1	100.87	98.764	100.97	99.658	100.18	100.86	99.542	98.86	100.33	99.827	99.702	101.52	100.76	101.48	99.946	98.896	100.92	98.883	99.626	100.5	98.299	101.96	98.501	100.45	100.19	99.616	100.39	101.05	96.633	99.781	101.77	99.701	99.917	100.39	99.802	99.218	100.31	101.87	97.948	99.645
104.96	103.26	106.18	103.4	105.24	104.06	105.72	104.46	105.85	105.76	105.74	105.29	105.77	105.64	103.06	106.09	105.56	107.37	106.63	105.84	107.94	106.56	105.05	104.12	104.52	104.74	104.48	106.34	106.42	104.81	106.87	104.15	104.81	106.88	104.68	105.38	105.71	106.37	105.22	106.29	104.95	106.19	104.45	106.24	105.86	104.47	107.29	105.33	105.55	104.66
105.91	104.43	105.77	105.1	104.65	105.58	107.2	106.28	107.39	106.99	107.86	104.8	104.98	105.88	106.81	105.69	106.88	104.68	105.63	105.64	106	104.95	106.44	107.46	106.91	105.53	104.72	105.35	106.14	105.19	106.08	105.93	103.77	105.8	105.84	106.92	106.95	103.66	104.82	106.09	105.31	105.35	105.89	105.27	105.77	104.2	105.92	105.9	105.12	106.42
110.43	105.76	108.38	108.47	109	109.15	108.62	108.47	110.92	108.78	108.28	109.41	107.55	107.95	107.01	109.88	109.61	108.16	112.07	106.47	109.49	109.4	108.99	108.3	107.6	109.54	110.25	108.88	108.53	108.07	106.59	108.02	110.36	109.94	109.13	109.77	108.95	107.44	108.22	107.55	110.22	108.27	110.29	104.84	108.49	108.96	111.03	108.64	108.24	108.82
104.42	105.42	107.02	103.63	106.4	104.96	107.75	105.85	104.26	107.76	104.16	106.57	107.66	104.87	106.5	106.94	106.12	106.56	105.36	105.8	104.75	103.89	105.9	105.16	105.59	104.19	105	105.23	105.89	107.11	103.59	107.48	108.75	106.06	106.9	106.96	106.69	106.11	101.61	104.59	105.08	106.04	106.92	104.54	105.49	106.14	104.41	104.55	105.78	106.76
102.91	99.802	101.09	104.38	103.37	103.29	104.54	102.08	104.79	102.75	102.88	101.82	101.6	105.47	102.37	104.19	100.92	103.43	103.1	102.88	103.54	101.55	102.4	103.57	101.81	103.69	103.37	103.53	101.63	101.15	105.75	104.07	102.89	101.08	104.13	101.13	100.48	103.25	102.01	101.3	104.49	104.01	102.94	102.74	103.94	102.31	102.96	101.58	104.29	100.51
107.89	105.09	104.12	106.91	105.26	105.07	105.51	104.61	105.61	105.57	107.55	105.19	106.86	106.25	104.22	107.92	104.33	106.15	106.88	105.64	102.22	106.55	107.67	108.09	106.6	105.15	106.02	106.75	104.68	104.35	106.92	105.07	105.58	104.17	106.91	105.8	104.09	106.05	107.62	103.99	105.78	104.1	105.56	105.18	105.74	107.43	106.11	107.09	103.96	104.96
105.97	105.23	105.89	107.21	106.59	106.52	106.37	103.92	105.38	104.57	107.8	106.05	105.47	106.29	108.19	103.51	105.15	106.21	106.14	104.37	103.44	105.99	108	105.99	105.07	106.57	104.11	106.05	104.8	106.44	105.83	105.81	102.12	105.4	104.25	105.32	104.77	107.08	105.72	106.18	106.11	103.28	104.69	104.99	106.05	104.91	105.1	104.31	107.02	105.61
108.7	109.47	106.58	106.65	107.21	108.97	107.35	107.13	109.07	108.86	108	105.19	108.26	106.35	108.12	108.09	108.99	110.25	109.82	109.43	105.96	106.44	105.62	106.79	106.2	107.91	107.2	105.74	107.27	106.76	107.08	107.04	106.96	107.34	107.89	108.27	106.27	107.73	108.59	108.76	109.04	110.39	109.48	108.2	106.54	105.15	104.71	108.13	107.39	109.55
107.14	107.39	109.85	107.29	109.4	107.61	108.75	107.75	109.69	105.71	107.86	108.62	106.69	108.54	109.2	108.63	108.23	109.38	108.41	105.34	105.19	108.04	106.02	106.17	107.96	106.82	108.89	107.27	109.49	107.73	107.27	107.09	107.6	107.56	107.46	106.74	106.28	109.26	105.94	110.07	108.91	109.77	107.84	108.56	108.31	108.12	109.77	105.18	106.07	106.33
109.22	108.44	108.31	109.02	108.8	108.49	108.5	107.52	106.77	108.25	107.91	106.6	106.61	109.13	109.19	108.95	108.94	107.57	107.66	108.52	106.58	107.5	107.95	107.77	107.62	107.83	108.86	109.48	108.98	107.75	107.6	105.86	108.2	109.2	109.06	108.38	106.64	109.72	107.66	106.87	109.33	107.34	107.53	109.16	105.25	108.45	108.7	108.92	108.58	107.8
103.7	104.98	100.54	103.04	102.91	102.24	101.19	102.12	101.29	102.21	102.35	101.21	101.8	103.29	102.32	101.67	103.69	103.69	101.79	102.73	99.983	104.09	101.51	105.35	103.01	102.42	102.43	102.43	103.15	103.11	101.42	103.43	104.05	102.84	105.75	100.97	105.29	105.82	102.04	102.8	102.61	103.53	103.55	103.79	102.17	102.17	104.24	100.94	102.51	102.05
106.96	107.18	103.73	105.1	106.69	104.79	105.45	106.5	105.46	106.67	104.83	105.48	106.33	105.1	104.18	106.14	105.44	106.72	105.89	104.32	106.04	105.61	105.94	104.76	106.97	105.6	104.65	106.48	104.43	107.01	107.55	106.88	103.3	104.95	104.17	105.85	105.77	104.56	105.78	104.86	104.06	103.99	106.34	106.56	105.18	106.84	107.3	106.82	107.67	107.25
98.514	99.605	99.143	99.452	99.576	101.2	99.427	99.359	100.75	96.645	100.52	98.601	97.691	99.996	96.476	99.302	101.31	97.753	99.37	100.7	98.42	95.553	97.642	99.569	98.147	97.787	99.994	97.758	99.177	99.586	97.87	99.897	100.21	99.32	100.31	98.748	98.991	100.99	99.095	101.06	97.839	98.318	100.46	98.092	98.209	98.07	100.77	97.962	97.971	99.503
110.89	110.09	108.85	111.48	110.64	110.21	112.59	110.16	109.62	109.58	109.36	110.25	109.63	111.86	109.75	108.64	109.97	111.05	109.78	111.49	109.98	110.27	109.68	108.17	112.01	110.76	111.31	111.25	111.04	110.11	108.28	111.33	108.83	108.44	110.02	110.75	109.05	112.13	109.77	109.12	110.28	109.63	109.99	108	111.51	110.01	113.28	110.87	111.19	109.95
107.34	105.94	104.61	107.03	107.14	106.25	106.81	105.41	106.21	105.15	105.87	107	105.1	106.72	106.5	104.89	107.09	105.96	108.39	105.75	108.61	104.94	106.36	106.74	105.93	105.9	106.24	109.95	106.34	108.43	105.1	106.04	106.1	106.59	108.22	107.05	105.95	106.02	105.3	108.02	107.6	107.48	107.66	106.63	105.43	105.76	105.62	106.22	105.76	106.8
109.01	107	106.14	108.91	108.37	109.02	108.73	107.47	106.41	108.39	107.51	106.55	107.2	105.27	107.81	108.68	107.09	108.59	107.55	107.33	108.3	109.41	105.57	106.7	108.61	109.57	106.76	107.61	106.7	108.98	106.67	107.95	107.46	108.69	108.18	108.25	106.69	107.71	108.2	106.83	108.78	108.47	108.61	107.53	103.19	106.64	107.41	107.58	108.8	107.11
98.607	98.78	98.78	101.18	97.889	96.985	98.631	97.822	97.872	96.004	95.944	98.651	98.231	100.79	98.667	96.484	97.82	97.268	98.595	97.542	98.493	100.05	97.465	97.006	97.172	100.43	97.365	96.679	98.476	99.086	97.736	97.926	97.853	97.204	96.955	98.475	99.96	95.987	98.504	98.678	96.858	96.606	99.074	98.572	98.299	97.968	99.558	97.029	98.593	97.637
108.77	107.45	107.33	106.66	108.97	108.58	107.83	109.85	106.46	106.78	109.4	110.37	106.13	108.52	109.3	107.22	108.97	107.88	109.61	107.53	108	108.19	108.73	105.85	108.65	107.77	108.59	106	107.1	108.75	105.45	109.72	108.29	109.06	108.91	106.98	106.55	108.4	108.99	108.96	107.74	108.39	107.12	108.62	105.38	107.63	106.51	105.74	107.35	109.39
107.24	105.63	108.17	104.87	106.34	105.81	106.62	104.94	104.61	106.48	107.82	105.56	105.78	107.21	107.45	106.5	104.1	105.95	106.66	106.55	105.74	107.53	107.77	105.18	104.81	106.54	108.27	106.67	104.47	107.05	107.72	107.31	105.79	106.15	105.01	106.81	104.66	105.16	106.36	105.23	106.28	103.76	106.75	106.31	105.17	104.98	104.65	106.43	104.63	104.37
104.2	104.08	104.08	105.28	104.83	106.33	105.32	105.33	104.97	107.2	106.22	105.06	106.47	104.69	104.31	106.59	104.5	104.49	105.35	108.04	104.64	105.34	103.92	107.23	106.12	105.47	104.85	103.02	105.76	106.05	106.61	105.17	106.71	104.97	104.41	108.17	106.05	105.2	104.21	105.89	107.29	105.73	105.75	107.29	105.23	107.17	105.45	106.28	104.83	104.7
105.24	105.49	105.13	104.51	105.63	102.96	105.71	106.82	104.35	106.12	103.91	105.39	104.5	105.89	104.93	105.45	106.77	104.57	106.26	104.64	105.78	103.89	103.06	103.97	105.35	104.92	105.87	107.25	107.32	105.73	105.67	103.49	107.4	102.42	106.66	103.6	106.67	107.76	105.48	106.15	105.77	106.49	105.24	105.79	107.98	105.6	105.39	104.17	106.07	107.12
110.53	107.64	112.19	109.84	111.96	110.6	109.7	109.46	110.58	110.7	111.38	109.95	112.24	108.95	110.66	109.96	110.33	109.77	109.86	110.1	110.28	112.14	109.93	108.84	109.09	109.72	109.91	110.52	109.91	112.49	111.25	110.44	108.46	110.34	112.42	109.48	109.72	109.65	112.04	112.2	108.03	111.51	110.25	110.78	108.42	110.2	108.45	110.31	107.72	110.96
96.118	99.304	99.279	99.016	98.676	97.29	99.529	99.39	98.558	99.291	95.583	98.779	97.911	100.68	98.057	94.655	100.62	99.558	96.954	98.042	100.54	97.954	99.761	99.004	96.897	97.427	97.213	99.599	98.268	99.931	98.517	97.236	99.085	97.995	98.535	95.695	98.588	98.938	99.523	98.124	97.977	96.189	95.902	97.974	98.407	98.169	96.531	97.92	99.728	98.223
109.45	112.07	107.43	107.47	110.51	108.1	107.93	109.79	107.25	107.95	107.59	107.7	108.9	108.47	108.96	107.93	109.1	109.88	109.65	107.9	106.97	108.64	108.49	110.16	108.75	109.24	107.46	108.14	109.97	109.02	107.35	107.81	109.71	106.38	108.18	108.51	105.34	108.73	108.98	108.96	105.78	106.9	109.12	109.26	110.52	108.87	108.58	110.22	108.43	110.71
106.36	108.84	107.24	106.36	105.95	105.57	104.43	106.96	108.28	106.29	106.79	107.68	106.64	105.91	108.15	106.7	106.04	105.94	107.93	108.72	109.39	108.09	106.08	104.09	107.11	105.91	106.1	106.49	107.27	107.27	105.04	107.72	105.51	105.98	105.85	106.71	106.66	108.24	107.82	106.87	105.51	107.3	108.07	106.64	106.63	104.83	106.28	106.67	105.13	105.73
108.59	106.94	106.05	105.65	107.21	108.47	108.03	107.29	108.36	107.27	107.57	106.53	106.82	106.21	107.25	106.83	105.82	106.33	108.42	108.54	108.75	109.46	108.92	107.59	108.63	107.38	107.49	109.87	107.53	107.4	105.36	107.52	110.5	106.31	107.98	106.82	108.87	106.56	105.46	109.44	107.62	106.01	107.18	106.31	106.01	108.07	108.28	108.32	109.49	108.74
104.56	106.94	105.76	105.62	105.88	106.88	102.69	105.83	106.03	106.32	105.37	105.87	107.84	103.93	104.76	106.3	104.91	104.66	105.85	106.22	107.54	107.26	105.82	106.37	103.91	104.59	106.65	105.73	102.27	104.86	105.54	107.17	106.74	105.32	106.75	105.84	106.07	106.71	104.34	105.02	105.27	106.45	103.91	104.21	105.54	105.25	107.26	105.75	104.26	105.48
99.781	99.6	100.12	102.69	99.647	101.83	99.9	101.3	101.02	100.78	99.16	101.76	99.429	100.38	99.944	101.14	98.673	99.499	101.46	99.315	100.04	101.99	100.88	99.828	100.48	101.38	101.62	100.24	99.668	99.575	100.44	97.92	100.58	98.745	100.05	99.218	102.53	99.527	99.244	99.777	98.31	100.1	99.982	97.837	100.15	99.39	101.7	99.804	97.64	100.46
104.96	103.2	103.12	103.91	106.79	105.98	105.46	104.38	105	103.48	107.18	106.23	107.44	106.4	105.19	103.87	107.19	105.6	107.72	106.94	105.58	107.15	104.65	103.28	106.37	105.5	106.1	107.2	106.83	104.84	103.18	107.71	107.18	104.6	104.85	103.86	106.46	105.88	105.51	104.83	105.63	104.36	105.65	104.8	105.63	105.13	105.16	104.5	105.21	107.16
104.13	104.79	104.47	105.02	106.93	105.87	106.24	103.32	105.42	106.24	105.65	108.11	106.76	104.19	105.99	107.21	105.48	103.23	107.1	105.43	105.68	105.24	105.66	106.57	106.33	107.05	105.15	105.47	104.31	106.77	106.04	105.37	107.18	104.9	105.95	105.16	105.16	103.83	106.53	106.2	103.99	104.9	104.09	106.8	105.56	104.84	107.47	104.76	107.21	105.54
107.75	106.11	106.73	107.48	105.97	108.12	105.18	106.42	107.59	104.62	104.23	108.53	105.03	103.97	105.81	106.83	106.71	103.45	107.27	106.08	108.19	105.13	106.62	108.06	108.39	105.22	108.06	105.52	106.05	106.27	107.56	105.31	106.49	108.07	106.74	106.74	106.1	108.03	106.52	105.4	106.79	105.53	107.63	109.19	104.33	109.03	107.03	106.01	106.03	107.37
105.64	107.76	108.17	108.76	107.94	107.22	107.12	107.76	109.42	105.04	106.23	107.87	108.22	107.94	105.42	105.71	108.67	106.24	105.19	107.87	106.75	108.93	107.16	106.9	108.19	106.2	108.2	106.02	106.59	108.14	105.95	110.13	109.91	111.01	106.81	108.82	109.17	106.62	107.62	107.25	105.62	107.3	106.45	106.67	107.39	109.31	108.54	109.35	108.49	108.08
111.97	110.32	111.02	108.86	110.66	111.41	109.65	107.61	111.09	112.55	109.43	107.9	109.47	109.53	110.47	112.09	110.82	110.85	111.41	107.99	110.97	109.77	111.1	109.12	108.84	108.76	112.12	109.11	112.21	111.66	111.89	112.01	111.57	108.1	108.45	111.32	110.13	110.29	110.02	109.54	109.52	108.74	109.36	109.42	110.59	111.76	107.64	109.95	108.21	109.77
108.3	107.33	108.11	105.62	106.81	107.21	106.11	105.15	106.34	107.32	105.97	107.93	106.58	108.18	106	106.71	106.11	109.03	104.9	105.75	105.8	107.11	107.5	104.66	108.09	105.37	107.35	106.3	105.68	107.41	107.98	106.79	106.1	106.57	106.67	106.06	106.95	108.37	109.02	106.17	105.67	106.82	108.36	107.99	105.42	107.29	106.86	106.82	106.99	106.22
97.193	99.211	98.57	96.166	98.668	99.874	95.329	97.496	96.753	97.809	97.125	97.351	99.11	97.38	98.264	99.367	97.756	98.054	97.183	99.683	96.439	98.877	95.943	100.22	97.198	97.326	97.266	99.28	98.74	97.37	98.053	99.145	98.956	99.18	98.616	99.852	99.532	99.336	97.295	99.668	98.523	97.476	100.17	98.167	99.831	95.634	99.67	98.824	97.492	98.322
100.77	100.21	99.137	100.01	99.793	98.936	99.106	98.643	98.76	101.47	98.604	96.636	99.759	100.44	98.859	99.04	99.732	99.993	98.221	98.128	98.787	99.07	99.225	99.168	98.844	97.887	100.31	97.76	98.58	99.092	97.808	100.5	99.203	97.737	100.67	99.521	98.163	100.19	98.485	98.428	99.325	97.572	98.192	100.32	97.707	98.514	100.96	101.07	97.675	99.362
107.64	109.34	108.06	107.4	109.33	107.86	108.22	108.39	107.15	106.91	110.45	108.05	107.73	108.1	107.52	107.62	109.04	108.01	106.39	109.21	107.61	108.14	107.9	109.08	106.92	108.05	106.73	108.21	110.71	105.21	108.22	107.07	105.46	108.84	109.25	108.14	109.25	106.55	106.68	106.89	109.36	108.62	109.34	109.39	109.26	104.44	108.99	108.3	110.34	105.77
104.22	105.57	107.12	104.99	105.96	106.21	106.59	106.94	105.74	106.91	105.59	105.09	105.53	105.76	104.67	104.75	105.48	104.81	104.56	107.58	108.15	103.94	105.79	105.7	106.11	104.96	103.88	105.83	106.65	105.27	103.41	106.28	106.04	105.94	105	107.21	103.33	106.83	104.22	103.84	107.2	103.86	106.94	107.06	106.71	106.15	106.2	106.09	105.8	103.7
104.91	105.43	107.9	104.66	106.9	105.49	105.63	105.85	104	104.02	105.15	104.82	105.43	106.42	104.61	105.61	103.74	105.32	104.73	105.05	106.39	105.09	105.09	104.42	106.07	106.48	103.77	106.05	105.45	105.13	105.67	105.74	107.8	105.47	104.68	105.8	108.31	107.2	105.2	106.55	105.63	105.67	107.08	106.94	105.08	103.61	104.19	108.41	104.67	104.01
107.18	104.03	103.63	106.41	108.12	107.16	104.2	107.29	104.76	106.35	105.86	105.2	105.11	105.21	104.56	106.36	106.22	106.33	105.43	106.53	104.48	104.68	109.25	105.95	105.97	104.99	106.63	106.34	105.5	105.49	104.93	106.85	108.13	104.48	107.59	105.63	103.53	105.24	108.94	106.47	104.82	106.76	105.14	104.99	105.08	105.32	104.98	104.84	103.69	106.22
110.01	111.37	108.44	111.4	109.72	111.13	111.1	110.25	110.86	109.29	112.76	109.37	112.78	109.71	112.39	110.27	111.8	108.19	109.28	110.1	111.07	109.66	111.64	111.55	110.71	110.25	110.59	108.63	109.66	110.59	109.13	111.11	110.11	110.75	110.09	113.16	110.97	110.35	111.68	109.21	110.27	113.38	111.41	109.72	111.73	111.8	109.81	109.42	111.53	112.18
106.37	105.06	105.78	107.16	104.42	104.89	104.01	104.67	106.38	105.24	105.9	108.53	105.49	105.09	106.49	106.03	104.47	107.63	104.27	106.36	105.26	105.75	106.64	104.44	105.58	104.96	104.49	107.96	108.13	104.31	105	105.43	104.77	106.35	106.4	104.47	105.1	104.9	107.03	104	106.75	105.57	105.78	104.78	105.41	106.75	106.37	104.62	105.2	104.81
106.43	105.88	105.98	106.53	106.26	105.94	107.16	105.62	104.84	104.82	105.68	104.4	105.26	106.18	104.62	104.47	102.99	105.77	105.13	104.92	106.29	105.83	105.52	107.44	106.88	105.84	104.3	105.74	106.44	106.27	106.68	103.28	107.15	104.77	105.4	106.84	106.21	107.16	105.85	104.14	107.45	105.44	106.05	105.49	105.23	106.65	104	106.53	105.6	105.82
105.51	106.37	106.64	105.44	107.51	108.01	105.95	107.62	107.45	106.73	107.54	106.83	107.07	107.6	106.37	106.25	110.93	108.96	107.29	106.02	108.77	105.61	108.63	107.31	107.16	107.91	107.04	109.21	108.5	107.16	107.78	107.79	108.66	108.6	107.9	106.12	105.83	108.23	105.48	107.69	105.77	109.6	108.64	107.86	106.95	109.61	106.12	107.81	108.78	108.57
104.68	105.13	108.15	106.75	104.99	106.18	105.49	107.17	106.05	107.07	107.03	106.65	108.35	105.46	107.67	108.11	106.71	105.62	106.69	105.62	106.07	105.64	107.32	106.4	103.53	108.77	109.12	107.77	106.94	106.05	106.18	107.4	106.21	107.1	108.3	103.35	107	106.09	106.35	107.62	106.08	106	106.5	107.42	105.88	107.07	105.14	104.55	108.15	107.7
98.077	96.195	98.759	98.155	97.866	95.396	99.199	98.748	98.911	98.442	97.447	98.428	97.726	98.192	98.294	99.889	97.55	98.183	99.297	99.52	99.041	98.029	97.244	97.015	97.787	96.374	95.901	99.533	96.292	97.431	96.831	98.847	97.828	97.818	96.687	98.438	97.076	99.546	98.729	97.477	98.295	96.137	96.926	99.117	97.145	98.497	96.888	96.797	97.545	97.824
108.02	105.92	106.58	106.63	105.48	104.31	106.9	107.82	106.49	105.06	106.21	103.82	107.57	105.16	104.66	106.18	107.09	108.52	105.88	105.7	107.32	104.96	106.21	107.05	106.88	107.16	106.23	107.39	107.86	104.75	103.43	108.99	106.79	108.71	106.43	105.61	106.33	106.6	103.98	104.61	107.22	107.32	105.43	104.51	105.71	107.25	106.65	104.94	106.54	104.63
104.7	104.1	104.37	105.81	103.06	106.1	107	106.16	103.42	105.86	105.53	107.5	104.58	105.04	105.8	105.74	104.58	106.46	108.44	106.32	105.53	105.13	105.19	104.51	102.34	105.02	105.2	107	103.65	103.59	105.18	106.48	105.21	105.44	105.71	104.07	104.27	106.62	104.25	104.55	105.3	106.47	104.55	108.26	106.39	104.59	105.01	105.75	104.81	106.55
100.94	101.06	101.59	102.27	98.877	100.31	100.13	100.15	102.56	102.35	102.22	101.42	101.48	100.66	101.58	100.45	102.3	102.63	102.19	101.48	101.43	100.82	103.01	99.903	101.84	101.55	100.48	100.08	100.8	101.57	102.1	99.993	102.46	100.65	101.01	101.37	101.26	101.87	98.546	102.78	99.812	99.704	101.56	99.787	100.53	101	100.19	101.49	99.724	101.29
107.85	107.75	109.44	108.39	108.79	108.76	109.2	106.54	108.1	109.17	110.69	109.22	107.23	107.96	107.65	108.78	107.79	109.2	108.38	107.15	107.97	105.98	109.44	108.18	108.26	107.96	108.09	107.14	108.61	107.43	110.33	108.21	107.63	109.06	109.53	108.79	109.53	110.54	106.66	108.39	109.46	110.05	107.32	107.15	109.23	106.15	109.21	109.66	107.33	107.04
105.53	106.33	106.14	105.83	103.31	106.26	104.37	103.85	104.42	104.52	104.58	104.93	104.43	105.48	106.59	106.99	106.44	105.62	106.4	104.23	105.25	105.37	103.43	105.44	106.18	107.07	106.56	105.57	105.57	106.93	105.3	104.48	105.11	105.36	105.66	104.42	106.35	104.48	105.79	105.68	104.49	107	105.36	107.36	105.02	105.77	106.14	106.68	105.38	104.59
103.19	101.16	101.94	99.668	100.76	97.665	99.22	101.67	102.55	100.69	100.86	102.11	97.29	99.441	104.57	100.25	101.35	100.63	101.26	101.56	100.37	100.51	101.94	100.67	100.65	100.99	102.19	99.763	100.83	101.51	100.27	98.886	101.08	99.337	100.7	102.85	100.84	99.42	99.441	99.251	101.22	101.52	101.98	99.085	102.14	101.87	99.153	103.45	102.06	99.599
102.23	102.24	101.24	100.19	101.69	100.22	99.307	102.52	100.89	100.48	99.548	100.86	99.615	100.83	100.96	103.55	102.29	100.05	99.899	98.768	100.93	100.99	100.09	102.58	100.3	100.27	101.45	101.12	100.42	100.5	100.42	99.686	99.663	101	99.762	99.705	100.6	100.07	100.62	99.756	100.78	100.78	101.86	102.79	99.698	102.88	102.08	101.89	100.35	103.97
101.38	102.66	99.678	99.369	100.08	99.783	97.492	98.976	96.925	98.325	98.956	100.95	99.271	100.21	100.52	98.009	99.893	98.107	100.26	97.809	97.086	99.231	101.51	98.79	97.697	97.944	98.205	96.633	101.52	97.406	96.47	99.305	99.992	98.143	98.814	99.213	99.18	100.39	98.101	97.539	100.53	95.908	97.863	99.85	99.484	98.652	100.39	99.749	100.05	99.529
99.375	98	98.004	97.392	99.3	99.497	98.762	99.027	97.486	98.383	97.056	101.53	98.714	101.27	97.75	97.495	97.973	97.742	98.382	97.597	97.451	99.613	98.684	101.03	98.841	98.76	98.532	100.14	97.026	96.555	99.342	99.231	99.825	99.495	96.864	99.771	99.308	100.28	97.665	97.788	97.718	97.069	100.15	98.829	99.636	96.908	100.09	97.976	98.993	97.794
97.656	99.482	97.769	101.76	97.417	99.304	96.853	99.11	97.689	99.794	99.033	99	99.388	99.402	98.767	100.45	100.66	98.864	98.524	97.659	99.997	98.097	98.654	98.686	98.709	98.263	98.798	99.954	96.943	100.25	100.08	99.456	96.556	96.651	98.81	101.17	96.58	97.611	98.315	99.186	99.867	96.952	97.838	96.547	99.069	97.262	97.954	96.49	100.35	99.656
100.9	100.7	101.27	101.91	99.422	99.395	99.878	102.45	100.58	101.36	100.65	101.95	99.961	100.11	100.97	97.195	100.15	99.759	99.621	98.921	100.03	101.31	101.47	101.3	99.837	100.26	101.77	100.08	103.15	99.839	100.48	103.49	101.79	101.31	98.706	102.67	99.743	101.31	100.51	101.02	101.05	100.42	100.53	101.46	101.54	101.29	100.43	100.24	101.99	100.11
105.26	103.48	105.99	106.31	105.89	106.45	104.63	104.8	106.21	106.15	106.19	104.11	106.42	106.46	104.05	103.97	107.76	106.39	105.43	104.95	104.6	106.15	104.6	106.29	107.13	106.48	104.25	104.76	106.39	106.86	105.07	105.13	106.11	104.16	104.89	106.17	104.38	104.61	106.96	107.86	106.29	104.07	104.86	104.91	104.38	104.87	106.25	105.86	103.61	105.32
107.37	105.34	107.31	105.15	105.5	107.7	106.85	105.04	105.91	103.99	107.61	105.77	104.37	104.78	107.2	105.93	105.95	104.24	103.81	105.95	106.48	102.79	104.63	105.99	104.86	104.59	105.04	104.22	105.01	104.79	106.17	104.34	107.89	106.96	104.76	106.93	104.46	103.58	106.52	104.94	105.88	106.02	106.65	104.87	107.06	104.74	105.65	104.17	105.03	103.19
105.15	104.86	106.34	107.48	106.16	107.13	109.1	104.48	106.2	107.25	105.39	107.58	107.16	108.41	106.36	106.5	106.86	105.61	104.31	106.91	105.35	107.03	105.31	107.02	106.72	107.05	105.45	105.5	106.52	105.59	107.01	106.98	105.78	109.67	105.46	105.92	106.5	107.3	107.5	105.62	106.89	106.11	106.06	107.27	107.41	106.04	105.03	105.48	106.31	108.25
104.69	106.12	105.36	108.5	106.37	104.82	105.4	105.83	104.51	105.53	105.74	107.64	106.38	104.14	107.3	104.83	106.37	106.29	105.61	107.12	105.99	106.41	108.63	107.34	106.38	105.96	107.76	107.81	106.88	107.56	105.83	106.55	104.25	105.49	107	107.02	108.26	106.94	107.54	108.2	106.66	107.25	105.47	107.12	108.16	109.5	107.37	106.56	105.14	107.51
104.37	106.16	107.17	104.83	106.64	106.31	104.01	104.98	103.84	104.35	109.42	104.81	103.89	105.28	104.18	107.34	107.24	104.35	106.03	105.02	108.22	106.19	105.9	104.55	106.1	104.53	105.45	106.7	107.21	104.9	106.45	106.14	105.83	103.82	105.38	107.99	107.25	105.26	105.77	105.81	104.85	106.19	103.97	107.12	105.32	104.89	108.3	104.55	104.08	107.22
109.78	108.45	108.79	105.59	107.76	106.45	110.57	107.88	109.01	107.45	108.07	110.48	110.45	108.67	106.72	107.88	108.54	109.3	109.54	109.27	110.1	110.76	109.28	109.13	108.1	107.61	108.3	107.76	108.15	108.98	109.62	106.9	108.41	107.89	109.23	108.2	110.05	107.89	106.36	108.41	107.72	108.7	106.99	106.36	107.42	107.54	108.24	109.32	108.71	108.2
105.88	105.02	104.73	106.19	106.25	107.94	105.19	104.01	103.9	106.99	104.16	106.92	104	106.32	105.77	104.09	104.78	104.34	104.72	105.72	106.5	105.02	103.9	106.99	103.16	105.94	106.94	106.12	106.39	104.18	106.25	105.72	107.73	104.78	105.93	105.47	106.24	104.12	106.31	106.23	103.49	106.72	103.57	103.83	105.02	104.64	106.1	104.43	106.16	106.03
107.59	108.42	108.41	109.14	109.6	106.13	108.56	107.46	108.33	105.8	109.21	108.81	109.36	109.84	107.72	111.14	108.36	108.93	108.79	107.88	107.62	106.31	108.03	107.54	107	109.85	110.26	107.59	109.09	108.27	109.73	108.07	109.7	108.3	109.14	110.01	108.42	110.91	108.93	108.85	108.96	108.85	107.8	109.24	108.31	105.96	108.56	109.27	107.77	106.89
106.57	107.08	106.68	106.69	107.23	108.91	106.98	104.78	107.52	106.64	106.4	106.15	106.3	106.4	107.91	107.42	107.24	106.76	105.72	106.54	106.22	107.75	108.15	105.66	106.88	105.31	105.53	106.07	105.76	104.89	108.41	105.66	106.9	106.79	107.71	106.2	106.6	105.5	107.62	102.67	106.83	102.9	105.78	107.2	106.06	105.2	104.86	103.71	107.08	105.89
99.72	99.285	97.714	97.564	97.492	99.309	98.2	97.475	95.786	97.646	98.208	98.576	99.164	98.987	95.912	98	98.943	98.671	98.249	98.08	97.874	99.788	97.356	96.674	96.846	96.254	100.28	97.135	97.963	98.56	98.095	98.227	97.898	99.416	98.285	97.124	98.136	98.683	97.354	96.367	98.016	99.875	97.3	96.929	99.261	97.737	97.935	96.582	99.319	97.787
109.12	107.56	108.16	105.94	107.27	110.04	109.57	106.49	107.12	109.9	105.73	108.54	107.71	108.35	109.3	108.6	111.05	107.28	107.56	107.98	106.02	108.25	107.54	109.58	111.32	109.48	107.04	110.41	108.89	108.25	109.34	107.9	107.02	107.59	110.56	108.84	109.4	108.49	108.26	108.46	109.37	108.72	106.65	106.95	108.98	107.8	108.37	108.55	110.53	108.12
106.13	108.63	105.21	104.78	105.55	105.17	105.91	104.77	102.71	105.07	104.3	104.67	104.36	104.98	104.51	105.62	108.14	104.48	104.93	103.98	106.26	105.52	105.58	103.9	107.25	102.95	107.21	107.43	106.79	105.87	106.83	104.63	102.63	106.37	105.99	103.92	105.26	109.37	105.18	105.25	103.22	105.69	103.99	104.77	106.41	104.84	104.82	105.38	106.47	108.51
107.81	104.04	106.65	103.59	106.35	106.89	105.66	107.89	103.58	104.49	104.38	107.48	106.57	104.68	105.01	106.15	104.63	107.51	104.09	106.45	106.13	107.01	104.63	106.03	106.96	104.11	104.59	103.32	105.35	106.17	105.62	105.34	106.43	107.44	106.51	104.88	107.05	105.54	104.55	106.14	105.99	104.52	105.97	105.22	104.75	104.22	104.25	104.48	108.11	105.5
105.91	105.73	106.6	105.95	106.57	104.77	105.34	106.94	107.99	108.52	105.77	105.62	107.26	105.07	107.15	104.31	107.31	106.85	104.26	105.95	101.57	104.65	106.11	104.92	105.39	104.99	105.49	104.99	105.9	105.78	105.39	106.47	102.99	106.01	105.88	106.46	105.56	106.14	104.63	104.98	107.37	107.49	104.1	105.19	105	106.38	105.65	106.79	105.43	105.04
108.36	108.36	106.06	107.65	107.78	106.17	108.37	108.29	107.85	107.76	106.67	109.9	108.42	108.37	108.54	108.5	108.23	109.74	110.39	108.36	109.34	109.38	107.57	108.31	107.82	108.43	107.63	107.88	108.09	107.21	109.07	108.19	109.61	108.28	109.45	107.42	106.37	108.12	106.97	106.88	108.65	108.53	109.26	106.5	108.58	105.96	106.23	108.08	107.89	107.89
98.263	97.06	98.73	98.578	96.749	98.946	97.506	96.402	99.711	98.529	99.47	96.87	96.58	98.384	97.798	97.787	97.398	97.663	98.286	98.324	97.486	97.566	98.882	99.01	96.835	99.769	97.6	97.693	98.256	97.181	99.918	96.852	99.044	99.348	100.11	98.223	99.659	96.545	99.538	97.348	97.643	96.649	98.736	98.971	98.299	98.313	96.905	96.479	98.175	99.162
106.16	105.22	105.26	106.54	106.59	105.95	104.33	105.49	104.72	107.97	106.43	106.24	106.29	104.82	106.4	106.18	106.1	105.28	104.58	106.88	103.8	106.12	106.42	105.86	105.61	106.24	107.1	105.45	105.85	107.25	103.7	105.93	105.85	103.99	107.29	105.4	104.67	105.22	108.43	105.02	106.64	107.55	107.54	109.07	104.58	107.36	106.26	106.36	104.78	103.15
107	108.13	106.85	108.17	106.76	107.14	109.18	107.64	108.41	107.49	107.29	108.89	106.51	108.99	106.92	109.05	108.64	110.08	107.23	109.51	107.83	109.76	106.19	107.76	110.29	108	108.78	107.36	108.66	107.46	108.02	107.45	108.68	106.98	108.59	107.38	108.74	107.97	108.79	108.86	107.61	108	108.86	107.73	108.2	109.77	106.43	107.8	107.8	107.14
106.2	104.9	104.06	104.75	105.02	106.24	107.12	105.87	107	107.32	104.02	103.81	105.45	105.31	108.23	106.06	105.66	107.86	106.58	107.18	105.75	103.71	105.29	104.51	106.11	103.43	103.92	105.85	104.76	106.78	105.94	105.58	107.11	104.9	104.32	107.34	105.9	105	107.82	106.03	104.8	104.76	107.83	105.08	104.32	106.64	106.38	105.8	105.68	104.3
109.9	110.57	107.5	108.87	108.15	107.98	107.69	107.89	109.83	110.39	109.52	108.71	108.4	106.51	109.04	109.08	107.89	107.99	108.08	108.02	109.79	107.41	110.62	109.21	108.99	107.6	109.3	110.1	107.19	109.72	106.89	110.17	108.37	106.18	109.11	109.24	108.8	106.23	107.27	107.42	109.45	110.3	107.73	108.62	109.55	109.17	108.38	108.81	107.42	108.64
108.71	106.56	107.92	107.07	105.19	108.47	107.14	105.78	106.18	109.12	109.33	109.12	108.71	108.24	108.67	106.2	109.03	106.85	109.43	108.55	108.82	106.01	108.03	108.95	107.31	106.6	107.95	109.24	105.52	107.14	107.62	107.16	107.64	106.24	108.09	107.32	107.99	106.51	106.41	108.27	108.95	106.82	106.46	108.8	107.31	107.58	108.03	107.89	105.82	107.91
106.13	104.1	105.46	106.34	103.58	106.45	104.49	105.58	106.46	106.91	108.4	105.43	104.84	106.32	106.43	106.08	103.78	108.36	104.75	104.68	106.46	105.35	105.79	106.02	104.24	108.84	102.97	103.59	106.86	106.64	104.41	104.9	105.83	105.59	104.59	102.9	104.04	105.23	105.57	105.34	103.46	106.59	104.14	105.18	105.48	103.46	107.01	107.43	107.52	107.82
104.84	106.41	107.6	105.87	106.58	105.76	105.28	105.79	106.41	107.26	105.97	107.21	106.2	107.93	105.34	105.78	106.21	104.93	106.22	106.02	107.24	107.47	103.89	106.97	107.78	108.65	104.44	104.22	104.84	106.37	107.76	106.5	106.09	105.43	106.71	105.63	109.11	106.64	107.21	108.61	106.18	108.51	105.73	106.72	106.04	105.53	108.39	107.49	105.85	107.03
105.79	106.52	106.93	106.15	107.56	104.99	105.64	107.09	107.09	107.54	103.49	103.77	105.31	104.31	107.3	105.2	107.94	105.23	106.21	107.11	106.18	107.27	102.73	107.27	105.68	104.68	108.31	106.21	107.06	106.63	102.79	105.71	104.85	105.22	106.11	106.43	105.36	103.39	105.24	107	106.17	106.11	106.43	107.74	106.09	105.72	106.02	106.48	104.08	104.32
105.69	105.64	103.93	104.94	105.04	105.33	105.83	106.81	105.84	104.29	105.25	106.66	106.57	102.2	105.81	105.31	104.93	105.82	105.48	104.57	104.42	107.17	105.9	106.46	106.54	104.75	106.81	105.69	105.63	105.06	105.73	105.22	105.25	107.26	105.87	107.17	105.59	105.9	105.09	106.63	105.02	107.25	107.21	103.89	104.92	104.06	107.55	107.21	104.83	104.18
109.52	108.68	106.75	107.46	106.88	107.29	110.76	107.22	106.51	108.04	107.68	108.47	106.43	109.51	108.4	106.48	106.8	108.81	104.86	109.19	107.65	106.7	106.84	107.35	105.92	108.08	108.17	109.19	106.57	108.95	105.88	104.47	108.7	107.6	107.74	106.82	108.46	107.76	107.51	107.43	106.39	107.38	108.82	109.01	108.58	107.55	106.15	106.71	107.43	108.7
100.23	100.45	99.95	98.128	102.41	100.03	101.56	101.57	101.92	102.28	99.549	101.48	102.6	100.23	98.594	102.21	100.2	100.1	99.596	99.936	99.888	101.76	100.4	102.59	101.81	100.91	100.72	100.04	99.665	99.26	100.83	101.98	100.67	102.11	101.24	99.93	98.469	102.95	100.21	100.2	101.09	100.47	98.974	99.567	102.96	98.152	102.95	98.84	100.65	98.915
109.76	109.55	108.95	108.15	108.5	109.22	109.46	109.01	108.87	110.59	110.19	109.82	107.24	107.66	109.51	107.53	106.45	108.95	107.18	108.96	107.09	108.17	109.02	107.52	108.2	106.69	106.74	108.35	107.19	108.74	107.94	107.72	109.55	109.23	106.13	110.61	108.95	108.79	107.62	110.3	107.42	109.81	107.91	109.18	107.35	107.91	108.31	108	107.79	108.41
105.77	109.16	106.14	105.4	105.75	103.79	106.29	106.96	104.8	108.43	105.57	107.36	104.84	105.01	106.05	107.88	105.44	106.46	105.89	104.95	105.63	103.72	104.37	105.49	106.55	106.17	105.51	105.92	107.09	105.78	106.11	104.59	105.61	103.98	103.4	104.41	104.84	103.63	107.92	105.49	100.57	105.84	106.3	105.09	106.98	105.81	104.24	104.79	105.2	104.01
105.19	104.45	102.61	104.11	105.36	104.79	106.21	104.08	106.19	105.55	105.64	106.46	104.17	104.29	105.78	104.71	107.68	105.08	106.04	103.56	105.76	103.14	104.83	105.03	107.05	105.72	104.76	105.98	105.38	105.04	104.84	104.91	108.58	105.52	106.14	105.83	104.08	105.06	103.42	106.14	107.58	103.17	103.92	105.56	105.2	105.06	106.14	102.55	107.31	105.31
109.47	109.02	109.04	110.58	111.84	110.43	109.44	109.48	110.41	110.54	107.89	110.88	108.61	109.97	110.38	112.88	110.5	109.13	110.93	112.24	110.33	110.03	110.89	108.77	111.96	112.42	112.08	110.74	108.41	111.72	109.33	110.45	109.22	111.6	111.5	111.73	110.93	107.91	110.09	111.88	111.56	109.46	109.25	109.37	111.26	109.72	113.72	109.09	111.25	110.98
105.36	106.84	105.53	104.32	103.83	106.42	105.13	105.07	103.56	104.43	105.05	105.28	104.24	107.43	103.85	104.44	106.11	106.24	107.47	107.87	104.52	105.35	106.7	105.68	105.8	105.11	105.42	106.69	104.57	106.28	106.72	103.43	105.25	105.5	105.13	106.23	104.56	105.77	105	103.9	103.16	105.24	105.89	106.63	108.55	104.41	105.16	104.92	104.7	104.86
107.09	109.79	107.88	107.25	108.34	108.67	108.16	107.83	106.73	108.14	108.35	106.36	108.17	107.85	107.66	109.49	107.66	107.42	109.54	109.78	108.89	108.3	108.53	108.72	106.92	107.96	106.77	106.09	108.01	108.89	109.89	108.12	107.4	109.07	106.79	108.2	108.7	110.02	106.88	109.05	108.58	107.58	106.08	108.84	107.89	110.08	109.5	107.24	107.24	107.28
106	106.82	109.16	107.16	107.7	108.05	108.42	108.28	107.08	108.13	108.42	109.01	106.38	108.98	108.35	104.75	106.07	109.14	110.65	107.8	107.59	106.26	109.3	109.92	106.1	108.62	107.74	107.83	106.87	108.32	105.83	106.24	108.6	108.02	107.32	106.18	107.73	107.17	107	108.88	107.7	107.71	108.94	107.59	106.83	105.65	108.47	107.99	107.75	108.65
104.45	105.13	103.99	105.11	106.76	104.15	105	107.31	102.91	106.72	107.26	105.83	105.79	104.81	106.37	104.46	103.87	107.02	106.23	106.91	106.07	103.49	105.79	106.89	105.36	107.03	107.29	106.47	105.12	106.24	108.81	107.82	107.66	104.78	105.03	106.35	105.09	104.11	106.98	104.07	104.84	104.68	106	105.52	105.07	105.27	105.2	105.68	105.31	105.47
108.7	108.84	110.38	109.52	108.6	106.66	107.64	108.58	109.42	108.87	109.54	108.41	107.23	110.4	109.59	107.88	109.35	109.44	109.63	108.67	109.07	108.59	105.32	109.02	108.91	106.6	109.49	106.08	107.47	110.15	107.17	108.4	108.91	107.1	108.86	109.49	108.39	108.68	107.95	107	109.19	109.06	107.48	110.14	109.45	107.99	108.17	108.91	107.19	111.23
107.77	108.66	105.67	105.5	106.82	105.99	106.95	105.03	106.8	108.4	108.04	104.53	105.63	105.66	107.26	105.95	106.49	106.3	108.38	106.53	107.18	106.92	107.44	107.32	106.97	105.58	104.84	105.6	109.94	107.59	106.97	107.04	106.35	107.23	105.65	107.71	108.42	106.64	106.05	107.51	108.74	107.89	107.23	104.51	106.55	108.57	107.48	108.01	106.9	106.73
108.39	108.25	109.15	105.75	107.6	110.94	109.27	106.32	107.98	109.95	107.73	109.42	109.28	108.55	109.31	108.5	109.12	108.3	108.03	109.46	108.59	107.22	107.79	110.67	109.32	111.12	108.58	109.27	108.24	108.27	110.96	109.94	108.89	105.28	109.46	108	106.55	107.82	107.07	109.69	108.78	108.36	109.01	107.97	111.24	106.84	108.65	109.77	109.32	110.7
105.47	107.2	107.02	102.34	108.43	105.94	105.35	105.81	105.48	107.03	105.22	105.29	103.46	105.15	105.25	106.21	105.75	105.62	104.5	105.07	105.89	104.86	104.51	104.67	105.92	105.01	104.7	105.27	107.18	106.11	106.8	107.06	106.25	105.67	104.77	104.53	104.64	104.33	106.04	107.52	103.98	109.09	106.16	107.87	104.56	105.73	107.61	106.27	106.5	107.44
103.53	104.19	105.37	106.77	107.2	104.44	105.32	106.95	105.07	104.43	106.56	105.84	104.9	106.69	106.7	105.2	104.29	104	102.81	107.75	105.1	103.73	104.91	105.99	104.93	104.8	104.55	106.27	106.79	105.52	104.64	104.98	105.83	104.72	105.74	107.19	104.71	107.77	104.72	106.85	105.94	106.36	104.55	108.85	105.15	104.84	106.59	106.68	104.79	102.3
109.98	109.68	106.69	108.81	106.77	107.98	107.8	108.83	108.19	107.96	108.74	107.17	106.62	108.39	108.48	110.28	106.05	107.67	106.2	104.89	107.17	108.72	104.79	106.21	109.25	107.94	107.04	106.99	108.18	107.93	106.5	107.24	109.01	106.72	106.56	107.79	107	108.15	105.88	107.93	108.84	107.44	108.54	107.28	107.1	108.12	108.72	106.99	108.13	106.41
105.71	104.56	107.35	106.86	107.22	107.19	107.76	105.64	106.57	107.56	107.01	106.92	105	106.55	104.87	104.69	108.81	106.13	104.65	106.08	107.45	107.44	107.04	107.6	105.98	107.16	107.1	107.23	106.1	108.7	107.35	109.45	105.77	106.28	105.05	106.28	106.56	106.19	106.67	105.99	107.01	108.48	103.59	105.03	106.84	106.71	105.39	104.47	108.59	106.63
107.28	106.48	105.97	105.19	107.95	108.09	106.32	107.95	106.65	105.29	106.68	106.61	105.99	106.13	103.69	105.96	107.47	106.38	106.62	104.86	107.5	103.96	106.83	105.61	106.5	105.21	104.87	104.76	104.87	105.7	104.84	104.99	104.46	104.98	106.2	103.06	104.7	105.66	105.86	106.25	109.44	106.41	106.84	104.07	106.4	104.06	104.81	104.55	103.51	105.68
97.93	97.329	96.088	99.033	99.06	98.257	97.741	98.156	97.732	98.913	98.724	98.577	98.217	98.71	96.49	97.306	97.237	97.447	97.318	98.523	100.23	96.237	96.971	98.019	97.439	95.386	97.684	97.195	98.562	98.475	98.856	98.305	97.272	97.068	96.89	96.358	97.111	98.486	95.886	96.786	99.18	97.046	97.251	98.452	96.644	96.554	98.348	98.369	97.796	97.136
107.53	108.47	107.36	107.76	108.35	105.53	106.24	104.63	105.92	110.06	108.33	109.13	105.9	107.12	109.9	109.29	110.19	107.19	105.99	106.84	108.65	108.81	105.28	109.63	108.42	107.12	108.86	106.22	107.89	107.31	107.37	107.03	109.09	109.15	105.54	106.87	106.84	106.74	108.16	106.5	107.32	106.72	108.03	109.1	107.79	109.22	106.55	107.81	108.52	108.6
112.55	111.43	113.4	110.68	112.02	109.24	112.04	113.45	111.85	111.31	110.14	108.66	108.82	112.06	109.71	111.79	108.43	110.52	111.18	107.99	109.27	110.7	109.5	108.55	111.26	110.08	111.04	112.81	112.81	109.71	111.44	112.17	110.42	111.32	109.83	109.18	109.56	108.77	111.23	111.74	111.52	113.1	108.09	111.06	109.88	108.39	109.01	111.16	110.67	108.11
99.641	98.818	98.902	99.44	99.595	97.864	98.571	99.74	98.156	98.475	98.636	97.527	97.852	99.131	95.639	100.11	98.24	96.412	98.681	98.079	97.767	98.487	96.308	98.725	97.274	99.728	98.565	96.747	97.215	97.236	99.021	99.56	98.562	97.57	97.604	95.879	100.14	99.11	98.751	99.5	97.382	98.899	96.279	100	97.98	99.838	98.01	100.95	99.887	98.587
105.66	104.07	105.26	103.54	105.41	105.05	105.89	103.89	104.36	104.26	104.74	103.61	104.47	103.56	105.39	105.34	107.96	105.58	107.03	105.24	103.14	105.45	107.46	104.02	106.61	106.02	104.8	106.06	105.45	107.65	105.26	105.33	105.77	104.84	102.71	102.36	105.07	106.79	106.74	105.71	104.44	107.84	103.75	106.02	104.51	106.49	103.23	105.05	103.98	106.39
105.82	105.35	106.32	106.86	105.8	104.26	103.64	105.51	105.73	105.09	105.6	105.33	103.8	106.99	105.8	105.23	105.87	108.16	105.06	104.56	106.64	106.75	108.28	104.44	104.59	103.34	105.88	106.88	106.14	107.23	104.2	105.83	106.7	107.19	105.53	105.14	107.44	104.27	106.26	105.6	105.9	105.07	104.95	108.02	105.05	108.01	104.33	106.29	104.48	108
109.06	108.44	109.38	107.74	108.09	107.81	107.89	109.43	110.08	108.29	107.07	107.01	109.69	105.7	108.8	108.32	109.23	107.79	109.08	107.97	108.6	107.46	107.82	109.06	106.34	107.21	108.22	109.1	110.26	108.18	106.65	108.8	109.22	106.74	107.4	109.09	107.67	108.08	109.31	106.84	108.11	106.21	110.04	108.57	109.4	108.13	106.78	109.88	109.15	110.95
107.41	104.56	106.96	105.96	104.21	107	105.13	104.76	105.25	107.34	106.45	107.11	105.79	105.61	105.02	106.25	105.08	104.66	105.12	107.93	106.87	106.59	106.23	104.14	104.7	104.05	105.94	104.42	104.14	103.65	105.52	107.14	104.53	105.35	104.11	104.07	106.24	104.31	106.91	106.18	105.31	106.54	104.22	105.7	103.19	103.84	107.91	105.98	101.96	104.63
99.676	98.584	99.334	97.07	97.22	97.839	96.984	99.415	98.16	96.536	98.038	95.79	97.096	96.833	97.534	98.717	98.101	98.741	97.945	96.832	99.868	97.429	94.898	95.859	99.199	97.862	97.813	98.936	98.553	98.711	98.419	99.172	98.744	100.04	97.079	99.807	96.914	101.78	97.321	97.222	99.188	100.18	97.718	100.37	97.224	98.946	97.104	98.101	97.942	96.509
107.38	104.33	107.05	104.45	102.85	104.93	105.09	106.05	107.22	105.72	103.12	105.24	106.78	105.56	104.7	104.61	105.37	105.24	106.93	105.68	106.63	107	104.91	105.4	104.95	104.06	104.61	107.42	105.72	105.41	103.98	106.65	104.6	106.05	107.37	106.5	106.36	105.78	105.58	105.68	105.62	104.04	104.43	106.51	105.63	105.37	104.93	106.45	105.75	106.81
98.776	98.106	98.726	96.772	98.533	103.3	98.887	100.05	99.587	99.248	100.34	99.203	98.779	100.13	96.837	99.992	97.431	96.66	99.762	99.301	96.93	99.706	96.258	98.196	100.53	98.168	97.183	99.049	97.977	99.475	98.013	101.08	99.447	97.039	99.09	99.045	99.25	98.071	98.94	99.807	97.753	99.161	98.968	98.275	97.285	99.438	99.438	98.506	99.333	97.71
105.67	106.1	105.53	104.95	102.72	106.4	105.55	105.59	104.93	105.85	106.35	108.14	107.21	107.63	106.45	103.95	107.22	105.37	105.76	105.5	106.14	104.57	104.26	105.92	106.14	106.83	104.76	106.89	107.02	103.65	106.39	106.55	104.67	105.18	105.55	106.68	106.78	103.86	103.5	106.91	104.54	106.75	103.44	105.01	107.34	106.34	109.58	103.6	103.89	105.8
107.79	106.1	104.9	104.95	105.25	106.94	105.75	103.24	104.92	106.84	106.15	105.59	107.46	105.25	106.94	104.13	106.85	106.22	106.63	106.88	103.2	105.09	107.62	104.26	104.6	106.93	106.68	106.14	103.7	105.84	106.55	106.27	106.39	106.97	103.43	106.24	104.41	105.61	106.42	106.18	104.48	105.41	106.52	104.9	107.51	105.77	105.35	106.18	104.75	104.76
109.65	109.24	109.01	108.33	108.39	110.79	110.25	107.92	111.64	108.29	108.09	108.09	110.38	110.33	110.29	107.84	111.06	109.82	110.32	107.4	110.12	110.5	108.35	108.01	108.78	108.22	107.8	108.19	109.28	106.5	109.1	108.05	107.18	106.94	108.7	108.35	110.48	106.95	110.04	111.08	109.77	109.16	107.63	108.7	109.86	107.7	108.5	109.82	107.16	107.86
105.33	105.63	105.76	105.26	105.62	105.97	105.01	106.98	105.61	105.69	106.03	106.16	106.85	106.41	106.57	104.79	105.58	105.66	105.82	104.37	107.67	105.9	107.03	106.06	106.39	105.76	105.3	108.36	108.14	105.03	105.83	104.72	103.91	105.58	105.84	104.12	106.78	105.96	106.79	105.6	105.21	106.09	104.51	103	104.42	106	106.45	106.02	104.11	105.3
104.51	104.46	103.74	104.97	105.14	105.86	105.47	103.93	104.19	104.06	107.08	104.1	106.7	105.99	106.46	104.44	106.44	104.44	104.72	107.39	104.75	105.75	103.97	105.4	103.93	108.02	105.64	105.11	106.77	106.34	105.7	105.27	103.75	105.27	104.97	104.51	105.5	104.42	105.52	105.74	104.6	105.71	103.71	106.9	105.03	104.46	103.35	104.81	107.15	103.64
107.63	106.19	104.37	107.22	106.09	108.14	106.48	106.27	106.14	103.33	105.12	107.69	105.94	107.12	105.41	107.84	106.35	108.17	105.46	105.85	106.13	103.55	107.35	106.41	104.84	105.19	106.15	105.8	107.66	105.71	103.83	104.2	105.26	107.76	105.51	106.49	105.11	104.9	105.12	105.77	104.3	105.17	106.97	107.46	106.35	107.92	104.51	107.87	107.56	105.73
107.88	106.65	106.42	108.78	108.28	108.81	109.06	107.98	108.69	107.87	107.32	107.35	109.17	107.19	110.01	105.22	109.41	111.49	107.75	109.04	109.77	107.61	110.53	107.22	106.74	106.63	110.19	109.17	107	109.75	107.73	108.23	108.83	107.66	107.94	106.98	105.44	109.66	106.73	110.09	107.04	107.65	109.97	109.01	108.53	107.22	107.7	109.74	109.94	109.24
95.547	96.849	98.186	98.657	98.876	97.682	98.404	98.235	99.78	97.512	99.719	96.901	96.57	96.86	99.45	97.014	99.842	99.073	99.295	98.951	97.713	99.06	98.987	96.333	96.983	98	98.67	98.562	96.946	98.101	96.604	98.009	95.754	96.093	97.47	99.555	96.97	97.74	96.4	97.7	99.778	100.84	97.436	99.121	95.991	99.126	99.963	97.716	97.383	97.522
108.99	106.9	111.24	110.64	109.41	110.69	112.02	109.01	109.41	109.43	112.6	108.04	110.35	109.4	109.56	109.84	108.28	110.42	109.03	109.79	111.09	110.26	112.41	112.16	111.39	109.94	108.95	112.86	108.78	110.62	111.01	110.61	109.34	109.78	109.38	109.65	110.01	111.36	110.47	110.36	109.14	110.39	109.25	111.45	111.42	110.86	111.51	109.89	110.51	111.33
105.98	105.91	105.74	105.76	106.46	105.06	103.84	105.33	106.24	105.03	107.65	104.09	104.56	108.04	103.69	106.3	108.07	107.19	105.62	102.9	105.28	102.93	103.75	105	106.98	105.26	105.37	106.68	104.34	106.22	106.28	106.21	103.16	106.74	105.59	106.74	106.47	105.46	106.11	105.06	106.75	105.03	104.04	108.16	107.61	105.4	104.1	106.33	105.96	105.89
107.31	108.75	105.84	107.58	107.65	106.37	104.98	107.75	105.31	106.53	107.31	106.48	106.25	105.1	105.91	106.18	107.86	106.43	107.32	107.28	105.01	106.37	108.66	104.28	106.69	106.26	107.57	105.9	106.39	107.12	106.94	104.9	104.09	106.33	107.04	107.8	106.16	106.13	106.83	106.09	107.66	106.21	107.03	108.5	106.8	107.98	106.75	105.5	105.44	104.95
99.538	99.27	100.88	99.946	99.434	100.29	98.623	101.18	99.449	101.21	99.096	99.77	98.654	100.75	101.23	102.49	100.71	101.32	96.948	99.989	100.13	99.839	99.823	97.24	97.509	99.701	100.93	102.33	100.78	102.46	99.497	99.517	100.29	100.82	98.326	98.704	101.6	101.51	99.832	98.381	97.667	100.3	100.97	99.79	101.96	101.74	99.666	100.5	100.54	101
107.05	108.16	106.66	108.04	110.55	109.21	108.73	111.28	107.18	109.02	108.73	109.55	106.43	109.79	108.02	107.56	108.94	110.6	106.2	107.34	108.73	105.86	108.65	108.38	105.59	108.85	108.78	109.22	108.44	108.62	109.09	107.39	107.09	107.91	108.78	107.03	108.81	108.66	108.49	108.82	108.91	109.76	110.15	109.11	109.15	107.49	108.38	108.21	108.58	108.26
104.87	106.28	103.97	107.44	105.74	105.42	105.39	103.23	105.11	104.79	105.37	105.38	104.22	106.77	104.68	105.5	105.84	106.5	104.03	103.18	105.57	105.62	103.03	103.53	105.3	106.49	106.56	106.02	106.4	106.46	106.24	105.91	107.08	104.25	106.35	103.99	104.32	105	107.13	104.64	106.86	103	104.54	103.73	104.8	105.47	106.38	106.93	104.68	105.13
99.107	102.5	101.02	100.61	99.087	99.564	102.26	102.53	100.82	101.4	100.34	101.51	101.87	102.87	99.905	99.973	102.87	102.27	101.85	99.35	101.4	100.47	101.1	102.49	101.83	102.75	99.754	99.087	99.737	100.9	101.99	97.035	101.25	100.56	98.909	101.56	100.23	100.32	102.08	100.17	101.34	99.659	100.95	103.2	100.86	100.68	101.4	101.76	100.82	101.46
108.16	107.18	108.47	106.8	107.17	107.15	108.97	107.75	105.46	108.26	107.54	107.83	108.64	106.89	107.11	110.76	109.08	106.4	107.24	108.4	106.65	108.1	107.25	107.04	106.75	107.7	107.87	109.14	110.17	109.49	107.5	106.86	108.77	109.06	106.18	108.61	106.52	108.33	107.12	110.06	110.45	108.87	109.04	106.79	106.43	107.4	110.26	108.09	107.59	108.77
104.73	105.68	104.33	104.39	105.29	105.47	103.94	106.17	106.41	105.54	105.59	105.41	105.34	105.27	105.59	104.65	107.23	104.58	105.12	106.67	105.88	104.75	108.02	107.33	105.54	103.68	104.24	107	106.92	105.14	105.79	106.19	108.5	104.68	106.26	105.07	104.72	105.93	104.75	105.8	105.19	104.89	106.09	106.03	104.51	107.43	105.57	105.64	105.6	105.19
104.92	105.8	104.63	106.49	104.42	105.55	104.26	106.08	107.85	105.59	103.16	105.3	104.53	106.53	106.33	106.65	105.16	103.7	104.16	104.99	102.17	105.37	106.16	103.78	105.39	105.78	105.31	106.26	104.95	106.67	104.17	106.07	107.49	105.28	106.53	104.45	105.28	107.3	105.62	105.56	105.1	105.98	104.59	106.16	104.19	109.1	104.8	106.95	105.24	104.68
107.85	109.49	107.68	108.1	110.14	108.07	110.1	107.59	109.9	105.73	108.52	107.54	107.93	107.5	109.64	106.35	107.6	108.43	108.99	107.99	107.46	107.79	108.31	109.25	109.26	106.65	107.31	108.69	109.47	108.67	107.4	108.02	107.11	104.94	108.28	106.92	105.03	108.9	108.25	107.84	107.51	109.08	106.68	105.65	107.81	107.19	108.16	108.56	107.1	108.5
97.818	99.098	97.051	96.76	97.672	98.972	97.157	97.636	97.421	96.571	99.455	97.68	96.897	99.259	100.69	97.288	100.36	98.802	99.478	98.002	97.292	96.757	99.886	98.702	100.22	98.466	98.686	98.269	99.129	96.599	97.517	98.304	97.537	97.93	97.107	99.147	99.628	98.048	99.361	98.243	98.605	97.017	99.348	97.753	97.782	99.474	98.211	99.79	97.495	98.697
105.9	108.75	107.51	108.52	104.62	107.95	110.55	107.52	105.87	108	108.2	109.57	109.61	108.63	105.8	108.96	105.9	108.07	107.59	106.83	109.26	108.44	104.92	108.34	108.37	109.2	108.49	107.51	109.68	108.38	106.26	108.02	105.67	106.64	107.13	109.28	108.87	108.34	107.75	105.68	108.29	108.48	107.56	107.73	107.77	106.77	109.66	108.76	107.57	106.6
103.9	106.62	107.54	105.45	106.52	105.69	107.92	106.21	103.74	106.32	105.85	106.71	106.52	106.15	107.94	106.37	105.53	102.59	106.2	104.92	106.19	108.06	105.82	104.92	105.16	105.1	105.36	106.78	105.99	104.98	107.04	106.52	108.46	105.31	106.98	102.05	105.13	107.21	106.38	105.86	106.99	108	105.44	106	103.09	105.08	104.12	106.8	104.71	107.46
109.37	107.59	107.94	108.22	108.3	107.39	108.24	106.78	108.68	106.65	108.35	108.79	106.11	107.24	108.29	107.73	109.04	106.54	107.3	107.44	107.9	110.92	107.4	110.29	107.74	106.87	109.01	105.95	108.12	108.8	106.62	107.46	109.3	107.97	106.81	108.36	107.46	107.79	108	107.16	108.78	107.16	109.53	108.03	107.82	108.06	107.58	107.36	107.83	109.17
105.89	106.11	107.83	105.89	104.72	107.29	107.43	105.49	105.46	105.71	106.01	104.62	105.91	106.05	105.23	107.51	105.29	107.06	106.61	107.56	105.06	105.28	105.82	104.63	105.82	107.11	107.26	104.3	103.73	106.93	106.93	105.89	106.22	103.31	104.45	106.04	106.4	107.54	105.5	105.28	105.79	104.25	104.45	107.65	105.98	106.32	106.97	104.14	104.65	106.57
101.37	98.442	97.345	97.548	100.25	100.85	97.698	100.38	98.305	97.776	99.852	99.002	98.847	97.099	99.268	97.774	98.349	97.845	98.617	100.92	98.56	101.14	100.26	100.05	99.15	98.703	98.614	96.239	98.592	100.07	98.736	98.359	99.979	99.238	96.783	102.44	96.563	98.586	99.785	100.05	97.958	97.721	100.42	100.64	98.879	99.636	100.94	99.092	98.376	98.991
104.82	105.08	105.26	106.84	105.7	106.03	106.61	105.72	105.48	104.22	106.73	105.3	107.28	105.65	107.66	103.26	105.97	105.96	105.46	106.39	102.36	106.57	105.13	104.78	104.88	105.54	102.85	106.56	107.55	106.24	106.47	106.34	104.57	105.2	106.89	106.46	105.33	104.54	105.78	106.56	104.26	105.96	106.35	105.25	107.14	106.56	107.58	106.58	105.7	105.74
108.06	108.59	108.35	108.13	107.64	107.98	105.11	109.75	110.62	108.11	109.28	109.29	109.35	107.61	108.4	108.59	107.36	106.74	107.47	109.13	108.2	107.52	108.42	108.35	107.1	109.28	107.55	107.89	107.31	109.44	107.55	107.95	107.83	109.12	107.61	109.01	107.78	108.02	109.4	110.3	106.64	108.44	107.94	108.74	106.35	108.33	110.1	107.81	106.49	109.48
100.02	99.767	98.632	101.86	100.85	99.303	98.961	98.722	98.379	98.483	98.357	97.575	97.661	99.332	96.523	100.08	98.635	97.191	97.419	97.631	100.3	101.52	101.77	98.608	100.94	98.095	99.904	98.697	99.13	99.371	97.883	99.555	97.293	99.24	100.62	99.421	98.272	98.032	98.239	96.923	99.196	98.995	98.563	99.588	97.027	97.263	98.001	99.388	99.675	99.33
99.403	97.891	99.225	101.89	99.714	101.91	100.31	101.53	98.067	99.947	100.69	99.414	101.17	103.32	101.67	100.25	100.79	99.965	99.679	98.751	101.02	100.18	98.399	100.07	100.03	98.175	99.895	100.08	101.35	100.08	101.58	100.61	102.83	100.87	98.758	102.24	101.53	97.937	101.35	99.227	98.99	100.27	98.932	98.765	101.47	99.886	100.03	100.07	100.39	101.94
102.95	106.24	105.18	106.13	105.82	102.42	106.62	106.81	105.8	106.54	104.61	107.79	107.62	104.93	105.81	105.56	107.64	105.99	106.42	106.02	105.81	105.75	106.92	108.35	107.61	106.22	104.59	105.39	107.12	105.69	106.79	103.56	106.86	104.86	104.02	105.26	103.39	105.53	106.55	105.31	106.04	107.02	104.4	106.53	104.27	106.68	105.58	104.5	105.54	104.87
108.53	110.43	109.38	110.29	111.16	109.94	109.63	110.32	109.95	110.69	110.17	112.07	110.82	109.67	109.08	108.99	111.17	111.15	109.13	110.03	110.74	111.02	109.56	106.95	109.33	111.15	111.36	110.39	109.13	109.24	110.37	111.81	109.13	109.4	110.49	109.69	107.96	109.95	110.48	109.07	108.25	110.08	111.3	112.06	107.71	110.97	109.79	109.31	111.62	110.81
107.94	108.26	107.64	107.89	106.73	107.75	106.41	107.2	107.42	107.77	108.27	106.51	105.62	108.37	106.33	104.72	109.76	107.63	107.33	108.87	106.06	107.7	108.58	106.92	106.87	109.07	105.83	108.63	107.93	110.02	109.48	108.42	108.24	108.58	109.24	107.1	107.9	108.06	108.04	108.07	109.74	106.2	107	108.89	106.63	107.73	109.97	107.68	106.66	108.36
105.7	105.99	106.86	105.51	105.86	103.63	105.55	105.43	104.94	105.65	108.64	105.46	105.91	105.5	105.32	105.78	106.57	105.42	105.8	106.36	104.97	108.34	108.29	105	106.76	103.98	109.24	106.64	107.31	106.2	106.03	106.85	105.01	106.78	105.49	104.14	105.72	103.33	105.79	106.36	104.56	106.29	106.84	105.66	104.75	105.1	107.78	106.47	105.48	105.02
105.55	106.28	104.07	104.83	104.59	104.73	105.52	105.74	107.31	106.27	106.4	105.08	107.23	105.24	105.96	107.19	106.81	105.43	106.5	105.48	105.85	104.22	105.27	104.51	105.22	108.43	106.19	105.23	106.12	105.26	105.97	106.44	106.25	107.61	106.11	106.52	104.54	105.63	105.83	106.97	105.58	106.01	105.47	107.1	107.18	104.98	104.64	105.38	106.93	104.92
106.08	104.02	104.91	106.35	105.5	105.37	105.66	106.36	104.75	106.63	105.77	104.06	101.93	103.89	103.4	106.57	106.19	106.18	104.82	105.48	106.88	106.75	104.28	103.56	103.95	105.22	105.16	106.8	105.22	105.4	106.32	105.04	105.14	104.34	104.72	107.01	106.66	106.31	105.8	105.03	104.26	104.53	104.14	105.99	105.06	105.96	104.71	104.49	106.32	103.97
99.91	98.142	98.259	97.437	96.656	97.01	97.342	97.145	96.076	98.098	97.656	97.347	98.201	98.494	95.777	95.999	98.39	97.039	97.169	97.767	99.146	97.065	98.367	95.887	97.403	96.543	97.751	98.517	98.552	95.946	100.23	97.76	96.409	97.096	97.916	100.34	98.162	99.44	97.834	98.562	97.828	98.054	98	100.32	99.151	99.492	96.242	96.876	97.318	98.866
100.57	101.3	99.006	99.695	100.69	98.99	98.955	99.184	100.77	101.04	102.24	101.05	98.568	99.012	99.595	100.36	99.813	99.163	100.55	103.18	100.4	100.69	99.579	100.17	100.01	100.12	101.42	100.3	101.56	102.73	102.68	99.649	102.26	101.33	99.877	100.35	99.854	98.986	99.949	99.362	102.27	102.23	99.936	100.83	101.7	100.75	100.18	99.84	99.788	98.691
100.27	100.14	101.49	100.64	99.627	102.11	100.43	101.92	100.25	99.953	98.981	99.676	100.91	101.1	101.24	100.17	100.5	99.582	100.57	99.713	96.646	102.43	100.03	101.34	101.48	99.745	99.289	100.53	102.27	101.2	100.4	100.33	100.93	100.33	102.36	99.232	100.78	99.668	101.97	100.73	101.37	99.782	102.19	102.08	101.1	98.999	102.27	102.6	99.331	102.13
101.99	98.638	98.739	101.51	101.06	99.726	100.14	100.16	101.18	101.96	100.16	99.112	98.86	101.9	102.89	97.334	99.352	100.72	99.031	99.613	100.62	101.54	100.74	99.942	100.58	100.11	100.46	99.277	99.484	99.424	98.687	97.039	99.553	101.9	97.84	102.48	100.68	100.82	100.36	101.07	99.775	101.1	99.666	102.31	100.14	101.67	100.27	99.176	99.589	99.32
99.956	98.781	98.322	97.51	96.487	95.103	99.685	96.978	96.437	94.774	99.227	99.078	98.093	97.96	98.257	97.74	98.93	97.136	96.622	98.956	98.285	98.512	97.803	99.065	97.457	97.864	99.101	99.704	97.396	96.641	97.916	96.529	97.791	98.009	97.172	100.83	99.352	99.63	98.192	99.088	97.384	97.503	97.49	98.616	99.297	96.548	97.017	97.38	98.894	97.732
97.784	100.09	99.409	98.965	97.677	98.426	99.057	99.41	97.712	98.689	97.166	96.621	97.11	100.01	99.203	98.367	99.185	98.412	98.286	96.227	97.428	98.782	96.773	98.238	98.249	98.562	96.535	97.161	97.225	98.983	97.852	99.729	97.538	99.3	96.419	98.979	98.73	96.362	97.764	99.303	95.735	97.033	98.035	98.23	97.968	97.179	98.811	99.248	97.232	99.865
108.19	107.38	107.65	108.41	108.97	105.97	107.06	106.9	107.25	107	106.89	108.06	109.07	107.71	108.04	108.44	106.62	106.4	107.3	106.66	108.25	108.74	107.81	108.92	106.85	108.04	108.51	107.73	108.65	107.71	108.48	108.55	107.07	108.59	107.36	107.97	108.3	106.88	109.19	107.19	105.73	109.23	108.27	108.55	109.18	106.26	107.33	107.71	106.53	107.46
98.543	96.278	97.923	97.863	96.29	97.944	98.797	99.717	97.811	98.455	99.457	98.94	95.619	97.8	100.08	98.598	97.178	98.995	99.059	98.929	97.563	98.625	99.392	98.271	100.15	96.682	99.79	97.656	99.909	99.616	99.025	97.124	98.09	98.218	97.318	95.964	98.219	98.883	98.598	98.581	98.708	97.469	98.105	97.6	99.432	97.212	98.091	96.838	99.032	98.318
107.56	110.6	109.46	107.61	109.07	109.22	108.27	107.89	110.18	106.57	109.04	107.58	107.68	107.9	110.64	109.05	110.95	107.41	107.52	107.78	109.89	108.27	108.45	107.83	109.8	108.61	107.85	109.05	107.12	108.87	107.53	109.66	109.14	108	109.18	108.81	109.94	109.65	107.32	109.45	107.64	104.62	109.48	108.26	108.4	110.2	108.71	109.43	109.02	109.14
105.88	107.22	106.38	105.84	106.43	105.77	106.19	106.98	104.82	105.84	103.42	102.98	105.24	106.61	103.52	105.38	106.35	103.6	106.94	106.99	107.16	105.96	106.92	105.74	105.67	105.41	105.38	105.78	105.95	105.66	104.43	105.48	107.59	103.53	103.49	105.7	105.64	105.27	104.67	104.72	105.52	104.16	106.07	104.31	106.68	106.06	104.89	107.51	105.92	104.43
99.233	100.98	102.78	99.4	99.063	99.937	100.37	99.435	100.96	99.015	99.093	100.43	98.518	100.96	99.575	99.139	98.634	101.83	99.376	99.23	98.98	102.12	101.05	100.29	98.355	100.5	100.78	100.13	101.44	100.68	100.8	103	99.772	99.995	101.25	98.288	98.458	99.641	101.46	98.246	99.564	104.58	99.069	100.74	102.1	99.472	99.773	100.56	98.631	102.18
96.85	99.084	97.889	99.637	97.501	99.414	100.78	98.81	98.987	100.55	101.82	98.621	98.115	98.018	99.053	100.28	97.29	98.965	97.697	101.6	98.968	98.103	100.58	100.92	99.213	99.919	100.43	100.83	97.592	98.414	97.665	98.78	100.04	98.541	100.82	98.662	96.41	97.777	98.383	98.567	97.49	98.608	98.925	100.96	97.341	98.623	98.346	100.74	98.99	98.586
108.37	107.76	107.8	108.99	108.04	107.94	107.21	107.11	110.46	108.54	107.42	109.6	106.91	108.94	108.88	106.22	107.24	107.62	109.8	107.22	109.58	108.04	108.36	110.69	107.06	107.36	108.21	106.61	107.87	108.95	108.26	109.55	108.85	110.04	107.39	107.01	107.68	107.77	107.65	108.31	109.48	110.19	107.86	106.58	108.46	107.71	109.44	107.77	109.9	107.65
105.81	106.3	103.59	103.01	104.57	103.08	106.96	107.01	106.04	105.17	106.49	101.88	106.67	105.22	107.9	107.08	106.32	103.58	104.74	106.65	106.33	104.68	104.53	106.36	106.71	104.61	103.62	104.73	104.38	106.77	104.46	107.92	105.09	106.68	106.24	107.45	105.79	106.56	103.96	103.83	104.76	103.97	106.06	104.97	106.32	105.68	105.38	104.9	104.91	103.97
98.044	95.333	97.989	96.719	99.264	98.277	97.958	97.361	99.58	96.03	95.785	96.516	97.633	99.702	98.835	96.365	98.821	97.479	99.529	96.665	98.013	99.561	97.649	100.21	95.872	98.108	98.882	97.847	99.086	96.666	96.725	98.972	97.391	96.308	98.497	98.106	97.213	97.478	100.17	97.213	96.275	95.677	98.867	99.532	99.472	99.477	98.826	97.502	99.458	95.316
106.49	105.92	104.76	107	105.54	107.23	105.94	106.19	106.8	107.43	105.81	104.55	108.35	105.54	107.77	107.76	105.14	106.4	105.6	107.34	109.23	105.31	106.7	105.21	105.39	106.57	105.21	108.22	106.61	109.43	107.07	107.19	106.24	106.22	107.36	106.37	105.31	106.48	106.64	108.72	105.81	107.25	105.99	106.6	107.12	108.01	107.16	108.15	106.65	106.64
106.31	105.36	103.78	103.53	105.15	104.8	106.05	106.28	102.9	107.45	105.82	106.59	105.54	106.31	108.24	106.47	105.47	103.93	106.09	103.22	103.79	108.17	105.3	105.82	104.8	106.85	103.29	105.69	107.48	104.45	106.58	106.52	105.65	102.83	107.77	104.23	105.23	105.34	107.23	105.12	105.76	106.24	104.35	106.12	105.43	105.38	105.53	104.72	105.22	105.63
106.28	106.39	107.14	104.7	106.22	105.4	104.87	105.33	105.53	107.25	106.63	106.43	103.75	105.07	106.32	106.84	107.81	105.46	105.25	105.13	104.24	104.02	105.23	106.19	106.21	107.13	104.26	107.07	107.8	104.17	107.43	105.41	107.48	105.53	105.99	107.87	104.56	103.5	107.67	105.92	104.27	107.62	107.48	104.8	106.81	106	105.93	105.64	108.02	106.15
106.85	105.76	104.93	104.41	105.17	105.92	106.59	104.3	103.95	105.61	104.88	103.62	104.63	102.34	106.17	105.65	106.1	105.9	107.99	104.74	104.88	107.49	105.47	106.61	104.54	105.47	107.65	104.94	106.31	106.85	107.75	105.52	104.81	102.36	105.33	104.8	104.87	108.16	107.59	105.67	105.25	106.36	104.18	103.44	105.37	106.78	105.96	105.04	106.41	104.03
109.05	108.57	109.29	104.69	108.14	106.37	107.67	107.79	110.56	108.54	106.81	107.2	107.04	108.97	107.75	106.62	108.59	108.37	106.07	107.73	107.24	106.84	106.89	107.99	108.11	107.94	109.03	107.45	109.78	107.8	106.34	109.24	107.77	107.69	108.61	108.14	107.11	111.17	106.73	106.77	106.59	105.25	108.91	108.39	106.51	107.32	110.06	107.27	106.72	110.04
104.56	106.82	106.38	106.15	106.47	105.97	106.45	107.29	108.42	107.54	107.24	108.34	105	107.47	107.41	105.91	107.33	104.94	108.5	107.25	106.86	106.96	108.61	107.01	107.14	107.27	105.22	105.25	106.42	107.11	106.43	107.38	107.11	103.75	105.69	109.29	105.79	106.61	108.23	106.54	107.83	105.63	106.07	107.5	105.39	108.39	107.02	107.42	107.28	106.09
104.65	105.34	105	105.88	103.71	104.71	106.54	104.41	104.28	106.49	106.94	106.82	104.26	105.65	103.59	106.86	106.12	103.21	105.33	105.65	106.2	106.19	106.33	106.8	105.19	107.2	104.01	107.38	105.24	107.17	106.1	106.78	105.33	108.2	105.3	105.38	106.92	105.65	107.84	106.47	105.01	105.95	106.88	106.81	106.78	106.79	105.63	106.28	106.73	104.72
104.09	105.43	106.11	103.64	104.52	105.47	106.88	107.75	105.86	104.86	106.23	104.48	107.48	105.55	106.49	105.34	104.64	104.89	106.98	105.97	104.15	106.94	108.21	102.96	105.24	105.07	106.14	104.41	103.83	104.52	105.49	106.82	103.34	105.32	106.04	106.1	104.71	108.59	104.66	105.5	106.8	103.53	107.18	104.4	102.91	107.52	106.29	106.04	105.63	108.9
105.91	109.27	108.4	106.81	106.41	106.08	104.2	107.27	108.6	107	107.56	107.66	103.52	107.46	109.61	105.81	107.44	103.76	107.25	106.4	106.4	108.47	108.28	108.58	107.3	107.31	104.82	106.11	106.63	106.35	107.21	105.72	106.51	105.68	106.05	106.78	104.32	106.35	106.87	105.95	106.19	104.28	107.93	106.42	106.84	107.79	103.97	107.27	106.66	108.24
103.86	104.9	105.11	104.69	103.97	104.82	102.94	105.64	106.63	105.19	106.06	105.19	105.68	104.4	105.58	105.89	105.28	104.05	106.74	108.63	104.39	108.67	107.5	104.07	106.04	104.58	104.75	106.96	106.89	106.63	105.91	105.05	104.93	104.77	106.65	106.28	103.98	104.8	104.77	105.66	105.95	105.79	104.04	105.56	102.86	106.74	105.34	105.46	106.18	105.1
108.43	111.2	108.79	111.91	112.39	111.26	112.48	110.71	111.97	111.29	108.78	109.52	109.48	109.79	108.75	111.09	111.59	112.41	109.66	111.51	109.16	110.13	112.51	109.56	108.52	109.94	112.43	111.7	108.87	110.92	110.23	110.64	110.72	111.07	109.17	111.02	108.98	109.39	112.31	107.49	111.86	111.34	110.15	111.38	111.12	108.9	110.45	111.63	111.66	110.11
109.2	108.67	108.42	108.86	108.81	107.86	108.63	109.45	110.01	106.88	108.45	107.45	107.8	107.29	107.46	107.3	107.74	107.21	109.07	106.45	106.48	107.72	107.66	110.59	108.56	110.78	106.56	107.2	105.97	108.31	108.25	107.69	108.94	106.78	110.11	106.59	107.26	105.23	107.86	109.65	107.28	107.27	107.7	108.15	109.22	108.08	108.03	108.31	108.88	107.64
105.65	106.67	106.17	108.1	104.19	109.15	107.76	106.45	104.03	104.64	108.36	104.71	105.74	105.7	105.77	105.98	106.19	105.56	106.84	105.83	106.22	103.28	107.61	107.08	108	105.48	107	106.36	108.46	105.82	107.54	106.72	106.05	104.65	105.52	107.83	106.99	103.54	106.8	106.62	104.99	109.54	106.16	106.92	105.72	106.54	107.02	107.37	107.47	105.58
110.46	105.59	109.07	107.14	110.19	108.4	109	106.64	108.39	110.33	108.58	108.57	109.07	110.13	108.77	108.57	109.66	108.55	109.29	108.58	108.17	109.58	106.79	107.9	109.83	107.46	107.35	106.76	106.7	110.27	105.82	106.55	108.47	106.97	106.57	107.1	106.99	109.6	108.75	109.17	106.53	109.91	110.16	109.7	109.52	108.92	109.6	107.27	108.18	108.72
108.69	108.15	107.14	108.16	109.46	108.27	107.73	108.65	108.99	107.22	110.62	108.57	107.78	108.22	105.69	107.21	109.02	107.37	109.82	108.28	108.46	107.83	107.05	108.48	108.71	106.02	108.45	107.33	108.63	107.61	108.4	108	109.36	108.69	107.84	107.48	109.83	109.62	107.97	107.51	107.94	107.28	109.16	108.68	106.86	108.89	107.13	107.3	108.36	107.95
99.153	100.26	99.827	102.47	99.342	97.82	98.654	99.192	99.112	98.899	97.551	99.196	99.043	100.86	99.566	99.119	98.982	97.904	99.35	98.735	100.59	98.165	98.907	98.859	97.434	97.444	98.772	98.629	99.573	98.509	99.87	99.63	97.902	100.14	97.77	99.465	100.19	99.082	96.966	100.79	99.326	99.209	96.958	99.247	100.15	97.869	96.797	97.787	100.19	99.636
103.14	101.97	102.28	104.89	102.3	103.17	102.69	99.709	103.07	103.79	101.52	101.61	104.49	103.82	102.81	105.08	102.15	103.19	101.76	101.82	100.05	102.56	102.88	102.25	101.09	103.09	101.99	102.88	102.34	104.48	103.47	102.65	103.28	101.73	99.715	101	104.31	103.55	105.26	103.07	102.03	102.83	101.16	102.43	101.52	102.36	103.36	102.52	101.73	102.58
104.88	105.6	105.92	105.68	105.2	107.73	108.64	103.4	108.08	107.35	105.06	105.97	106.28	104.59	105.91	104.38	104.86	103.73	104.66	105.99	107.22	104.62	104.2	105.23	104.01	104.97	106.03	105.57	108.08	105.14	106.53	105.9	104.28	105.99	104.07	103.47	103.29	105.52	104.32	104.34	104.67	105.68	106.33	105.26	104.06	106.55	105.45	106.45	106.11	105.31
107.34	103.95	106.29	106.03	104.89	105.87	107.37	103.51	103.32	105.44	104.94	105.05	104.57	105.16	103.49	107.61	104.17	106.25	106.34	105.64	103.96	103.62	107.51	105.19	104.54	107.31	105.37	105.95	104.42	105.85	105.33	108.2	102.54	105.74	106.7	102.6	102.81	105.03	106.04	107.05	106.58	103.38	104.59	103.53	105.75	106.09	103.91	104.89	108.1	107.17
110.87	110.42	112.5	109.68	111.11	109.45	110.24	111.08	112.05	110.27	109.51	107.98	110.94	108.07	110.54	108.24	109.73	109.7	109.14	109.3	110.46	111.66	107.83	110.28	110.33	111.49	112.1	111.56	108.35	110.67	111.61	109.43	109.52	108.99	110.43	110.39	112.1	109.31	110.7	109.86	111.56	109.79	110.13	110.57	111.88	112.26	109.24	110.42	109.09	110.36
98.454	99.278	98.64	96.431	99.788	95.796	97.266	99.121	96.24	97.414	98.843	97.069	97.347	98.416	98.263	97.977	98.709	100.94	99.374	99.324	98.374	99.397	97.953	99.485	97.422	99.107	97.978	98.881	97.72	98.652	98.608	100.15	96.524	97.932	96.084	95.081	96.442	97.732	98.641	95.852	98.8	98.405	97.555	98.881	97.814	98.225	98.252	95.265	99.745	96.396
[truncated: 849 more rows]
[truncated: 150 more columns]
