# Supplementary material for: Genetic dissection of main and epistatic effects of QTL based on augmented triple test cross design
Source: PLoS One. 2017 Dec 14;12(12):e0189054. doi: 10.1371/journal.pone.0189054 (PMC5730204; doi:10.1371/journal.pone.0189054)
Supplement: S10 Supporting Information — (ZIP) [file pone.0189054.s010.zip › z6_200_0.2_10.csv]

106.87	105.86	103.07	112.21	107.05	117.16	113.56	107.71	111.94	107.74	105	105.07	106.75	107.92	109.58	101.31	110.36	116.67	112.91	114.21	111.66	110.82	112.09	106.32	112.58	115.74	106.47	116.95	113.12	113.71	106.52	110.46	113.13	113.9	110.88	113.12	107.33	104.46	107.96	112.79	111.48	110.09	108.3	113.58	114.17	110.64	109.38	106.95	112.56	111.62
112.54	107.23	105.3	103.09	106.02	108.61	101.35	112.43	106.5	104.87	109.21	110.08	103.8	107.63	114.07	101.23	104.81	108.47	110.74	103.26	112.91	107.71	104.42	113.96	105.69	109.72	108.19	106.5	109.87	118.5	105.54	108.9	106.63	108.62	109.8	110.67	111.37	108.51	106.01	104.59	109.13	107.9	107.59	104.68	112.35	105.37	117.21	111.84	110.05	105.71
101.76	99.232	97.796	96.657	99.41	107.45	96.395	94.684	91.349	98.273	97.494	100.81	94.743	98.525	97.725	96.086	96.995	90.597	99.881	96.55	92.443	97.746	98.631	97.616	96.239	99.741	93.911	96.914	97.621	97.067	92.885	97.186	98.975	95.747	100.46	95.287	91.371	92.83	103.95	95.782	100.82	91.921	98.147	93.875	94.323	97.558	99.347	100.38	101.01	102.97
108.51	103.44	106.22	106.31	101.16	108.51	101.48	105.97	101.13	105.06	101.41	106.18	102.57	108.02	106.27	110.56	103.16	105.48	101.74	107.4	106.24	110.68	108.29	102.41	105.78	102.33	101.13	107.12	108.35	107.79	108.5	103.58	104.73	101.33	106.45	105.29	107.65	108.51	106.47	104.52	107.92	104.17	106.39	106.41	107.82	105.32	101.94	111.01	103.82	107.12
110.89	112.78	104.52	104.31	107.06	108.57	110.97	102.01	108.05	105.36	106.36	110.73	106.77	104.86	107.69	101.57	102.16	106.47	104.59	108.47	111.72	102.59	111	108.66	107.11	108.27	102.94	106.53	108.89	104.24	105.01	109.75	103.9	101.53	103.23	105.55	103.1	103	98.402	110.76	103.9	111.69	111.47	106.66	107.82	104.73	107.01	105.71	108.44	100.57
102.07	110.36	99.538	107.98	106.02	109.52	105.81	109.65	110.44	103.4	111.67	108.36	105.79	96.524	107.23	107.42	107.94	108.9	98.474	106.02	104.76	107.76	103.42	107.87	104.15	106.88	109.17	105.8	104.17	101.88	103.05	106.17	113.56	110.2	104.56	109.06	105.36	110.47	111.14	101.71	103.95	110.78	102.32	107.47	113.01	102.61	110.85	104.08	105.36	105.47
106.87	105.36	98.738	106.26	96.517	105.92	107.73	101.33	106.11	101.78	98.479	109	107.88	102.7	108.85	117.41	101.24	109.45	105.02	104.21	103.81	104.78	110.68	101.98	111.28	105.54	98.362	108.7	106.09	106.59	103.32	101.92	105.64	106.78	102.44	109.54	102.57	107.98	109.9	104.35	97.417	107.67	102.62	106.33	104.91	103.45	105.52	105.21	108.72	107.71
103.84	109.73	107.91	110.82	106.75	112.3	105.06	104.94	114.12	103.59	103.59	104.05	108.22	111.88	106.19	114.36	103.71	109.69	104.45	100.46	100.1	109	105.5	109.53	100.79	107	106.79	108.88	104.35	105.09	105.12	104.67	103.54	111.95	109.23	100.45	104.42	102.9	103.01	107.24	102.51	104.5	97.068	107.52	101.63	105.14	103.33	111.45	109.92	109.33
110.6	101.08	106.63	104.87	104.24	108.1	110.28	108.14	103	98.212	107.6	108.38	103.29	106.56	102.11	108.36	101.19	95.775	105.91	108.62	104.56	107.8	99.559	102.2	96.492	108.38	112.25	116.53	110.45	106.71	104.91	106.36	102.04	107.62	105.07	100.33	100.21	108.81	100.16	109.25	105.05	109.68	101.23	104.86	107.64	110.59	103.47	104.92	105.92	106.72
106.45	104.46	107.94	103.64	103.46	113.26	115.19	107.83	106.41	107.72	108.47	107.63	107.07	105.3	106.68	108.37	95.216	105.13	102.82	107.39	104.3	103.04	108.89	108.13	102.75	110.6	107.61	113.68	114.38	106.33	113.59	106.26	101.19	110.19	106.93	106.34	104.53	98.367	108.25	106.86	106.27	106.18	108.75	104.75	107.36	107.61	107.05	104.6	104.29	104.37
113.07	109.37	109.92	106.59	108.96	109.06	109.99	99.798	109.08	111.25	108.77	106.57	106.01	108.8	114.78	112.27	108.88	101.04	110.82	111.81	104.57	105.14	109.05	109.76	108.58	107.52	109.38	110.53	105.35	108.25	109.16	101	112.48	108.11	106.97	108.17	110.61	111.44	111.53	105.65	109.91	108.62	105.17	111.48	115.91	108.35	112.08	105.65	107.48	109.32
96.013	102.95	98.786	91.254	106.1	99.779	95.736	102.26	96.636	99.206	102.67	101.09	100.16	102.68	97.987	106.5	99.848	95.411	97.115	97.798	98.778	101.13	110.2	98.713	92.942	99.129	100.72	97.99	101.54	101.35	92.001	107.48	100.32	97.891	99.751	97.366	96.861	104.92	104.43	99.323	96.204	98.446	93.255	98.903	102.75	99.733	96.575	102.03	100.75	99.05
111.84	106.03	96.842	101.4	110.18	104.32	107.01	103.01	107.31	107.66	101.72	105.67	109.11	106.73	110.2	109.31	109.15	105.37	105.58	100.44	109.36	112.22	109.69	107.33	113.57	113	108.79	110.46	109.25	108.08	102.95	104.18	108.5	108.6	107.51	108.15	112.5	106.83	112.49	108.02	102.54	110.62	107.13	110.74	104.82	112.8	105.28	109.61	108.39	114.46
111.61	105.58	100.47	111.61	102.52	103.24	106.37	111.37	106.14	108.21	100.98	106.43	109.22	111.12	108.52	104.43	106.91	106.83	109.53	107.36	109.02	104.73	104.55	107.07	103.82	106.72	103.88	102.55	111.07	110.43	108.65	106.6	102.99	104.68	105.26	111.48	106.2	104.12	107.33	109.47	107.72	102.83	103.75	107.43	107.3	102.35	105.27	108.47	98.118	105.02
105.68	111.04	107.89	113.4	111.76	106.96	107.99	112.25	106.99	107.06	115.21	114.16	111.13	108.35	102.46	105.94	109.81	108.35	113.53	108.5	107.56	102.82	108.01	106.24	111.95	109.11	108.89	107.5	106.82	105.72	99.497	111.62	106.8	112.99	109.17	107.19	108.08	107.61	106.02	108.91	103.12	108.36	101.83	107.54	105.43	101.42	101.92	110.64	111.68	108.19
103.35	104.31	105.82	103.38	104.89	111.09	106.29	106.12	102.84	105.36	106.02	102.59	112.16	105.42	105.53	104.11	103.91	113.64	110.56	110.51	100.76	107.16	104.22	101.14	110.35	106.42	109.25	104.37	104.1	109.26	109.4	105.67	102.59	109.37	105.14	111.41	106.24	111.99	95.08	105.3	107.64	110.7	103.26	117.03	113.78	106.82	115	105.67	108.56	108.27
97.13	99.757	99.681	101.28	98.027	98.391	101.67	98.323	101.02	96.63	97.071	96.242	95.39	96.079	103.52	100.86	103.11	98.518	101.2	93.993	91.381	95.8	97.816	95.459	97.48	108.35	95.328	91.663	95.344	101.98	100.5	95.025	92.971	96.661	97.544	101.22	99.536	103.9	96.987	97.299	93.606	97.291	100.28	101	96.842	98.517	100.58	92.288	93.816	97.91
111.88	105.75	104.44	109.82	107.14	103.62	106.53	110.39	102.09	102.81	109.6	103.23	112.3	103.62	104.49	102.61	109.68	101.18	100.19	106.33	107.66	107.3	101.28	101.9	108.01	110.47	104.82	103.64	111.76	101.04	100.85	107.16	101.78	112.98	103.64	115.69	111.79	108.09	110.77	105.75	101.26	103.86	103.81	105.21	100.49	101.25	103.89	110.7	108.88	110.85
107.7	104.03	100.98	107.55	108.61	104.92	104.35	103.03	105.1	111.21	106.93	104.45	105.78	109.84	96.462	109.29	98.97	107.52	105.57	104.09	109.51	107.57	99.544	106.95	105.46	103.35	111.06	106.89	101.97	104.63	105.13	105.81	104.59	112.87	102.05	105.88	110.34	107.32	105.04	106.36	108	106.32	109.56	112.42	102.52	106.06	103.84	108.33	109.72	109.47
106.73	110.71	105.62	108.82	110.69	105.03	108.75	107.09	113.27	109.12	99.779	114.84	114.59	106.79	108.15	105.06	107.67	111.24	109.92	116.73	108.89	104.5	109.05	106.7	109.67	110.73	108.14	111.06	113.97	108.17	114.38	110.78	116.42	108.92	109.77	112.63	106.1	110.71	106.59	109.83	110.03	110.54	111.31	115.69	105.94	114.63	109.33	105.71	112.64	114.38
100.84	107.56	106.93	111.18	108.74	109.74	104.38	116.48	105.59	112.52	108.27	108.2	107.17	108.75	109.31	106.84	112.02	105.66	107.17	105.59	109.65	110.5	108.96	107.41	109.5	109.13	112.91	101.36	110.97	105.84	106.83	108.69	104.62	105.33	111.72	109.48	106.93	113.33	107.97	110.66	109.08	111.25	104.75	103.6	110.3	109.86	110.14	107.33	110.08	109.13
109.55	109.18	106.69	112.8	109.46	105.46	111.31	110.11	109.78	110.74	110	111.28	113.04	107.94	114.81	113.71	109.82	104.88	102.99	102.83	104.71	110.75	111.95	108.47	105.29	107.28	104.22	108.11	109.18	108.9	110.02	110.92	104.81	104.47	106.82	107.23	105.57	105.31	101.23	118.17	107.23	105.45	109.57	106.66	106.16	107.4	112.53	109.11	107	105.1
95.638	96.834	100.97	98.647	96.394	99.271	99.16	97.632	101.19	99.105	97.815	101.21	100.68	99.705	100.07	98.015	97.235	102.18	95.816	97.083	98.602	85.021	96.802	96.456	94.292	93.666	103.52	97.001	96.378	96.74	102.03	96.969	96.788	99.201	99.761	97.557	101.86	95.888	94.165	97.053	98.895	99.497	96.412	97.593	100.32	98.35	96.753	98.097	102	101.73
106.38	105.42	108.78	107.65	112.88	109.6	107.13	105.44	104.16	102.38	111.51	101.88	102.03	107.47	108.75	109.44	110.28	110.08	111.05	104.83	111.75	103.99	106.19	107.75	108.59	103.81	110.98	108.77	108.52	106.62	114.67	112.32	105.92	109.53	103.66	112.86	109.44	104.17	112.52	114.79	106.26	107.43	107.54	109.23	110.55	114.39	108.37	108.93	108.8	103.04
101.66	100.04	97.552	97.661	103.8	101.52	88.72	99.019	94.472	96.749	100.86	92.913	97.709	96.122	99.933	97.01	100.55	95.414	102.12	94.553	97.634	100.6	102.13	98.417	94.734	100.82	95.414	100.5	96.79	100.92	94.056	97.572	101.85	92.4	99.528	99.362	97.302	95.033	104.12	95.391	101.57	101.93	97.941	95.988	98.311	98.959	98.444	94.895	98.791	100.89
106.02	102.99	108.58	109.84	101.13	106.25	99.487	104.66	106.35	109.34	109.17	101.76	106.51	107.73	108.35	98.702	111.83	113.77	108.74	108.31	106.09	107.38	102.01	111.68	101.31	109.07	110.42	109.13	106.25	107.31	104.92	101.5	103.47	108.13	102.3	104.11	104.78	104.26	105.36	106.96	107.16	101.94	103.19	104.81	104.79	109.71	103.25	100.69	104.28	108.95
103.85	106.89	104.05	104.35	109.8	105.79	103.62	109.68	106.76	109.69	101.5	100.39	110.91	106.04	106.02	105.02	103.32	103.7	106.68	107.3	105.01	102.95	102.26	98.088	107.06	104.31	101.42	109.27	107.91	106.11	107.08	110.46	103.53	101.55	106.05	110.83	107.79	99.728	100.45	105.94	107.63	110.67	108.45	100.35	103.45	107.65	105.86	103.6	100.23	110.93
105.62	102.41	108.16	111.17	111.88	102.24	105.74	112.65	108.97	113.36	106.93	104.8	112.51	107.06	108.46	112.73	109.46	112.07	102.61	108.66	107.44	105.95	108.63	106.45	113.88	112.29	110.35	105.61	103.71	111	110.28	108.73	112.05	107.09	111.34	103.29	114.44	112.67	109.53	105.55	101.41	108.46	109.7	111.55	105.77	113.35	110.6	110.82	109.27	107.71
111.94	111.13	111.32	109.72	109.18	110.83	107.08	110.78	104.2	107.82	108.13	104.81	105.21	109.84	111.37	107.92	105.12	110.95	104.96	106.35	102.83	114.05	109.78	111.8	102.15	106.18	114.94	107.75	111.87	112.45	106.21	110.52	106.5	111.92	108.22	111.48	108.12	106.97	110.08	109.22	108.35	111.29	107.09	110.74	111.36	102.42	106.64	112.28	104.61	104.69
100.9	99.308	98.804	99.582	100.73	97.69	95.884	98.044	102.01	99.721	103.51	99.089	100.9	94.903	98.819	106.23	98.064	99.355	99.197	100.82	104.16	93.005	93.182	101.75	97.599	96.432	94.19	98.342	98.108	95.843	99.67	100.38	93.72	95.312	91.778	103.27	98.256	99.677	104.66	96.499	93.011	101.61	103.81	100.36	99.61	102.48	96.248	95.86	101.36	100.74
105.65	108.06	107.46	106.13	106.72	105.04	99.617	110.51	105.41	112.7	108.57	104.95	110.33	109.18	103.51	113.23	104	113.25	102.35	105.56	106.78	103.21	102.64	110.24	114.71	107.58	110.22	109.68	111.24	111.24	104.62	111.6	105.84	106.51	112.91	110.33	105.12	109.67	109.58	111.21	107.24	103.09	103.92	103.38	104.53	106.74	108.6	103.37	106.91	109.94
108.19	103.43	105.24	111.1	102.03	103.96	104.43	106.71	106.99	101.37	106.09	103.89	105.75	105.66	108.81	106.98	104	98.869	106.86	107.7	109.89	106.62	109.79	112.8	105.81	103.86	107.08	107.3	97.292	107.56	108.78	108.36	112.95	103.32	107.94	107.87	100.57	101.5	104.78	102.82	99.029	97.931	102.32	102.82	99.492	105.81	107.95	108.45	101.16	100.87
106.22	107.04	110.83	106.48	109.78	106.29	106.92	101.17	107.52	105.99	109.36	101.78	105.14	110.94	108.05	106.86	106.44	106.65	101.61	95.077	103.49	107.33	102.53	101.89	109.74	105.33	104.68	107.06	104.22	100.07	105.51	106.13	110.93	106.05	101.7	102.67	103.84	105.99	105.62	108.34	100.29	112.19	107.97	103.04	104.79	107.1	101.38	103.22	107.45	108.73
97.237	94.602	104.67	106.51	100.55	98.925	103.2	101.16	102.56	97.267	98.94	107.16	103.8	101.85	104.68	106.41	97.584	101.08	97.769	95.686	99.756	107.76	99.386	99.13	101.66	96.19	101.6	99.763	99.507	99.628	99.417	107.43	101.63	98.919	102.95	102.3	102.38	100.78	99.399	95.626	95.064	100.07	105.35	98.787	102.23	100.27	105.34	99.973	101.16	105.9
109.68	114.64	114.88	103.64	109.48	108.41	117.55	104.16	106.81	106.24	109.68	110.5	103.81	116.12	102.59	109.47	109.93	115.27	105.85	108.6	105.85	108.46	109.22	109.53	110.13	102.38	105.88	110.49	108.14	108.83	108.82	109.37	101.81	102.85	111.58	109.32	111.22	106.1	106.6	110.49	104.28	109.7	109.54	105.88	104.81	104.7	110.68	111.52	106.73	104.74
106.04	108.76	102.76	104.92	105.01	105.58	107.33	106.39	114.83	112.05	107.41	108.93	106.24	109.87	113.38	108.13	106.01	111.75	105.03	107.19	101.49	104.06	108.16	112.82	107.55	106.86	104.73	105.2	110.39	101.47	110.15	110.85	109.05	114.52	108.68	98.517	105.06	105.64	108.69	109.74	110.72	106.17	105.7	110.33	108.46	113.46	109.24	103.32	109.5	104.65
101.7	111.06	104.49	112.35	111.54	105.83	109.74	109.76	103.91	110.45	109.86	110.59	109.45	111.42	108.51	103.27	105.13	107.99	112.06	111.21	105.83	111.58	109.43	110.71	106.18	106.45	112.18	109.62	107.05	110.57	102.02	106.8	102.3	106.18	106.81	112.13	109.11	110.74	110.18	107.64	109.65	110.14	111.11	106.08	110.81	111.13	109.67	107.58	101.86	108.8
105.95	113.47	113.35	110.53	105.98	107.64	104.82	109.74	107.89	105.92	109.39	116.9	107.95	105.87	113.35	109.54	103.18	105.51	103.57	109.75	112.17	104.74	107.88	100.06	105.87	108.39	109.97	104.98	115.03	116.48	109.85	107.13	107.53	108.5	106.53	106.17	109.08	109.4	109.78	110.34	106.75	106.4	99.999	106.77	118.41	109.81	112.76	106.82	112.01	106.64
107.62	110.19	111.37	104.06	105.3	113.67	105.18	116.61	108.76	102.55	107.35	108.66	108.05	111.37	108.72	103.02	116.66	105.31	105.38	111.23	107.21	103.49	111.11	113.57	110.04	111.97	103.89	103.54	111.75	109.96	105.86	107.81	108.66	112.62	108.65	107.71	111.38	103.34	111.76	105.14	104.25	111.03	108.55	105.57	109.84	106.99	107.81	106.04	102.31	109.52
110.82	107.44	110	103.47	109.22	106.31	106.78	115.35	107.5	102.84	107.88	104.8	116.55	107.89	107.97	107.28	105.46	104.76	103.23	105.49	104.97	109.44	109.51	110.87	108.36	109.64	104.79	105.83	105.14	109.24	103.01	111.58	107.56	108.22	112.07	105.42	108.3	103.85	106.99	109.94	104.59	107.34	110.13	107.69	104.28	116.69	107.99	105.69	114.56	106.61
107.3	101.96	103.12	107.3	107.32	106.02	103.07	106.16	108.33	107.47	108.75	97.82	105.04	105.11	97.374	104.78	109.94	104.95	105.64	106.06	105.64	103.42	104.68	109.24	107.1	102.6	106.95	103.37	110.79	108.49	101.39	103.64	101.73	104.09	106.49	113.37	106.7	108.64	111.53	103.19	107.97	109.55	104.76	106.57	106.95	106.72	104.18	108.53	104.69	101.67
95.758	99.436	114.13	108.68	100.27	109.24	111.03	114.3	106.24	105.32	100.4	105.48	106.8	102.52	104.29	114.87	106.08	106.62	100.75	109.02	106.57	108.75	105.7	113.38	109.63	104.43	105.87	109.95	100.32	107.1	111.37	103.7	106.57	108.8	110.59	116.59	104.98	109.9	106.68	111.79	105.56	105.65	108.01	110.03	102.64	105.88	110.41	105.38	109.88	111.92
98.109	102.05	101.78	99.603	99.449	103.57	103.88	105.55	94.463	92.646	94.934	94.764	99.009	95.716	100.68	97.241	98.544	99.154	97.593	97.221	96.979	87.626	96.767	97.486	94.996	95.672	92.689	96.95	98.875	106.38	98.027	99.309	94.075	98.495	98.315	97.462	103.27	96.203	100.07	98.789	94.514	105.54	93.586	99.654	96.765	94.48	100.23	95.359	89.549	99.313
104.74	107.63	112.57	108.06	113.31	104.2	109.78	114.16	107.55	105.43	106.22	102.63	110.59	110.04	100.55	113.23	103.94	104.94	101.39	110.64	108.82	105.51	108.54	107.23	109.96	108.71	107.06	103.54	109.75	108.99	108.57	107.33	109.72	112.18	108.51	112.15	112.69	108.17	111.65	107.61	111.61	106.98	103.3	107.21	113.3	108.98	105.18	106.45	114.64	105.68
96.85	103.66	102.05	102.84	111.67	107.97	103	101.33	102.13	102.5	106.75	107.93	105.66	107.9	109.9	102.76	105.89	107.53	104.22	103.58	107.64	110.35	109.57	105.43	99.367	97.685	106.01	111.1	101.5	107.23	108.56	105.63	109.34	104.24	106.01	98.423	106.43	105.24	103.99	102.64	101.94	100.1	104.9	105.37	109.7	103.54	107.01	99.871	109.29	108.23
105.72	105.6	111.71	105	100.21	109.23	103.92	105.28	106.57	107.74	108.93	97.462	105.18	109.52	109.09	104.8	109.09	102.17	101.59	111.2	106.51	105.64	104.74	110.15	103.7	103.71	107.39	102.63	105.34	108.51	106.2	108.35	103.04	107.53	98.676	104.55	106.34	110.02	108.4	110.02	102.04	113.84	108.52	102.27	105.22	111.82	106.68	101.58	106.6	108.2
107.78	110.68	106.28	111.09	110.16	107.12	110.82	117.03	111.38	105.79	108.53	111.12	105.83	110.14	108.06	106.71	109.37	110.39	111.58	109.46	106.27	107.58	113.54	114.56	109.53	103.13	102.95	112.36	109.09	107.24	108.4	104.88	118.04	109.23	109.96	111.48	111.65	103.27	103.98	108.58	103.39	110.65	110.36	113.29	111.05	101.93	105.59	109.27	104.61	108.2
103.69	110.53	106.6	102.71	107.58	113.4	109.79	108.94	111.31	114.55	113.05	107.37	107.23	107.67	113.7	110.11	107.7	111.26	103.43	113.05	111.46	107.92	106.09	113.19	110.15	106.09	111.97	108.85	108.63	111.01	111.98	105.89	113.01	112.67	110.93	102.03	109.64	107.16	110.67	110.99	106.7	113.54	106.75	110.81	105.15	111.36	112.78	111.5	113.97	110.99
116.68	106.94	105.6	115.72	114.52	105.4	104.54	107.51	110.76	107.31	111	107.98	114.8	106.42	108.81	111.59	115.27	102.79	108.26	110.5	111.05	108.52	114.94	110.39	109.34	114.91	112.67	108.44	109.11	118.66	106.04	110.48	113.95	111.26	106.18	108.79	109.22	112.98	109.25	105.52	106.79	112.01	105.37	109.86	108.61	110.69	109.71	107.29	111.51	109.96
105.11	108.95	105.83	108.92	106.35	110.3	109.85	109.1	106.8	106	112.39	109.83	104.21	108.07	105.68	104.2	107.24	102.09	103.04	108.88	111.76	106.69	110.38	111.76	110.92	113.27	106.73	112.41	106.83	105.02	102.66	108.72	112.05	111.1	107.66	104.22	108.88	101.87	106.44	111.24	104.59	112.81	105.56	107.21	104.42	101.37	105.29	108.71	107.75	108.24
103.89	101.72	110.97	108.14	106.3	106.46	108.46	104.42	106.37	110.74	116.41	107.52	111.14	106.17	114.7	103.87	113.84	111.68	107.32	114.13	112.61	106.66	113.07	112.65	114.03	108.6	99.136	106.33	108.85	104.42	108.5	112.05	106.75	101.11	109.35	102.93	104.5	108.01	103.85	106.34	109.55	102.18	102.64	104.93	104.16	109.37	105.93	112.44	112.31	110.63
105.58	106.31	106.04	106.42	106.78	105.8	112.15	105.59	106.68	105.55	104.34	107.12	103.31	104.26	106.14	111.64	107.47	111.97	108.85	108.51	97.911	104.56	100.26	104.41	101.67	101.62	104.21	100.65	110.84	106.36	102.63	105.93	112.3	101.43	107.15	102.82	104.54	100.5	103.32	104.95	107.23	105.46	112.09	103.81	109.47	108.13	109.67	104.01	104.55	108.24
106.79	100.12	103.92	112.91	108.98	107.97	106.23	114.61	100.38	105.06	108.48	102.76	108.47	106.57	109.97	108.57	100.71	110.88	107.06	107.87	110.09	106.58	111.33	111.56	106.81	110.48	105.37	107.93	100.79	107.4	105.53	103.32	105.59	104.26	98.723	107.42	109.52	103.88	103.39	99.397	102.96	108.98	99.659	100.87	112.34	101.68	108.02	104.35	103.63	111.51
110.86	98.8	103.06	111.33	103.69	104.72	102.95	100.79	102.67	105.62	101.95	108.19	106.2	104.82	105.91	104.84	110.78	105.73	103.39	105.04	104.12	101.72	104.81	101.44	105.68	99.054	103.27	105.89	111.06	104.09	106.61	104.17	105.69	105.8	102.78	108.41	104.95	112.47	107.92	109.07	109.87	106.79	100.71	105.1	100.63	103.05	113.06	112.08	95.958	113.41
108.01	108.24	105.65	102.35	107.82	105.47	111.05	107.06	111.61	109.3	104.89	111.64	105.56	105.7	107.9	108.32	111.01	103.89	108.27	101.46	102.21	112.66	108.98	107.51	105.98	101.27	103.53	104.46	107.46	101.52	108.78	109.01	105.69	107.41	109.17	100.9	112.68	108.97	108.57	104.1	101.1	110.09	103.24	118.03	110.84	109.74	105	103.42	103.47	105.49
100.64	107.84	101.74	102.79	99.57	100.19	99.911	100.92	98.439	98.946	94.321	101.7	100.05	99.787	101.43	101.83	97.421	101.56	100.81	105.75	104.22	102.65	99.591	99.035	97.442	99.093	91.767	96.486	95.007	99.507	107.18	106.08	100.09	98.727	103.42	100.47	93.31	102	100.42	99.47	96.601	100.23	101.78	100.2	94.776	95.586	98.378	97.308	99.374	99.038
106.42	109.89	102.72	107.21	114.99	106.64	106.84	106.04	105.5	100.55	105.95	100.72	106.11	103.78	104.65	99.93	107.49	108.44	99.287	106.42	101.81	107.22	106.21	105.82	108.61	99.882	106.88	110.21	105.39	102.2	109.3	103.46	99.688	103.39	105.84	111.95	104.27	106.29	109	107.35	101.6	103.97	108.44	106.57	106.75	103.48	107.53	104.15	105.1	107.98
90.22	96.084	100.95	97.019	93.209	95.128	96.752	97.554	95.011	98.859	99.612	97.325	94.115	91.891	101.99	103.42	103.08	95.686	94.543	94.159	95.01	98.841	101.23	89.749	94.839	97.967	94.707	98.2	98.385	94.411	97.173	94.055	101.96	95.402	96.249	95.135	96.761	99.069	97.777	99.591	102.06	100.21	97.923	103.45	101.56	96.566	97.623	92.53	102.81	94.8
107.64	106.39	102.24	109.29	106.55	106.25	110.96	99.925	107.38	111.45	100.65	105.02	105.09	102.71	103.17	107.06	107.42	108.12	107.28	112.4	101.72	108.07	107.29	105.31	105.97	108.94	103.19	100.89	110.52	105.74	100.28	105.04	107.96	103.1	101.69	101.78	109.24	105.58	108.97	106.88	109.34	106.18	106.2	105.35	110.45	106.47	106.06	114.09	100.45	107.7
102.87	109.2	104.82	108.7	103.47	106.05	107.4	106.67	100.2	102.4	98.894	106.48	107.55	109.95	104.71	109.06	108.02	104.44	109.94	110.24	102.72	96.758	109.23	109.14	104.77	106.92	105.54	112.32	107.35	111.66	107.33	106.1	104.62	101.25	109.56	107.62	105.8	103.58	106.29	103.5	114.14	109.74	100.98	110.16	104.65	101.4	102.85	103.46	102.41	101.9
106.13	112.78	110.27	105.94	108.77	100.34	109.03	115.86	105.05	109.35	106.87	107.22	115.23	107.89	107.35	105.56	108.06	107.66	111.45	110.61	102.87	109.19	102.11	112.52	110.81	108.59	106.09	112.88	108.85	106.44	105.67	109.14	100.92	109.48	105.77	106.17	105.31	107.67	110.09	110.14	103.35	103.32	108.06	105.42	108.31	105.43	108.24	110.84	111.2	105.02
105.46	107.9	105.68	106.36	111.43	104.84	110.7	105.96	108.36	104.1	102.17	108.29	113.91	109.24	111.23	109.82	111.53	108.97	109.06	107.95	107.73	105.13	114.32	101.32	100.68	114.56	116.31	106.11	109.2	104	111.84	114.03	109.75	106.05	114.27	111.52	108.92	100.95	109.76	111.04	106.19	105.75	110.17	106.14	106.88	111.24	104.51	111.96	114.03	108.03
107.81	105.22	106.95	99.895	103.82	109.99	99.602	101.93	102.1	107.15	105.5	102.38	104.9	106.1	106.99	103.02	103.44	110.47	102.18	108.08	104.74	104.1	102.11	97.929	104.69	109.37	103.24	100.07	97.213	100.01	107.89	103.46	101.47	110.76	109.17	103.11	110.67	103.77	107.7	104.12	100.83	106.49	112.63	105.9	109.27	105.96	100.63	103.93	111.64	108.99
102.22	96.208	112.92	101.89	97.506	106.56	98.978	103.76	99.834	106.1	101.74	101.41	104.01	98.835	106.47	107.68	99.826	101.2	105.43	98.906	101.27	102.46	100.45	97.281	102.55	103.38	97.91	98.228	101.41	108.18	94.708	96.041	98.305	103.58	101.25	103.57	101.42	100.89	100.3	102.08	91.364	98.789	103.26	100.83	94.932	100.65	97.226	99.784	108.65	103.21
112.34	110.06	110.94	104.07	102.43	113.42	109.94	114.21	101.25	100.84	109.95	107.37	106.07	113.49	113.48	113.92	110.98	106.65	107.13	106.65	112.05	110.3	114.46	110.88	107.33	111.04	101.38	107.43	107.62	104.13	116.56	108.87	106.92	110.54	109.99	109.93	108.26	107.79	109.65	112.74	107.22	109.58	106.21	105.95	108.84	105.98	101.57	104.32	109.22	111.34
98.923	96.237	94.221	98.317	97.933	91.357	102.98	96.43	105.35	100.43	89.74	98.209	96.484	91.772	94.967	93.455	98.012	99.593	96.668	95.916	95.427	103.12	98.969	91.071	102.11	96.871	98.184	95.541	93.492	97.376	102.58	96.197	97.753	97.967	98.145	103.95	105.71	94.519	93.794	97.041	100.68	100.65	99.098	97.575	101.85	101.95	98.037	98.015	94.3	98.059
110.41	111.04	103.31	112.86	105.71	110.2	113.56	108.65	106.21	99.44	107.33	115.71	105.88	112.23	108.99	105.96	115.18	108.42	109.01	108.74	104.43	111.68	109.36	109.42	112.35	104.9	106.52	111.59	108.03	105.91	113.19	106.59	108.26	107.17	107.06	107.01	104.18	110.9	111.22	117.76	108.83	108.87	107.75	108.63	104.24	108.99	110.99	112.25	108.43	110.28
109.82	95.116	106.2	110.92	102.46	106.97	99.782	108.24	111.36	105.3	106.75	106.38	103.77	104.98	100.23	103.19	109.62	106.61	109.24	105.54	106.19	106.54	110.43	110.27	99.868	103.84	103.48	110.92	105.86	107.96	106.82	104.72	105.96	107.85	106.64	104.08	102.17	103.19	107.71	106.48	109.58	105.26	106.31	106.99	104.74	107.95	109.62	110.67	107.83	106.1
99.851	94.242	103.98	94.827	103.62	101.67	100.37	103.39	92.172	94.704	101.69	98.685	100.64	102.87	103.89	105.25	103.38	100.34	98.839	96.601	98.122	105.89	102.04	98.503	98.711	100.01	102.32	106.16	101.2	96.677	98.922	104.39	93.939	98.605	90.667	99.798	101.31	102.83	104.47	100.37	98.356	105.55	101.89	102.8	99.818	100.9	100.08	102.85	98.408	100.64
104.83	101.31	104.06	103.44	102.84	107.19	100.22	106.99	104.34	109.93	107.61	104.26	109.66	104.55	110.8	108.17	109.27	106.8	111.8	107.15	104.82	107.72	102.2	111.82	109.93	105.08	105.93	104	96.061	103.77	101.47	105.47	109.79	105.83	103.33	106.09	106.56	106.33	99.976	107.59	100.16	103.78	109.16	107	103.18	104.9	108.36	102.4	104.69	100.77
106.35	111.36	108.62	107.96	105.07	107.96	106.82	104.7	112.11	108.6	108.97	110.29	109.72	107.18	105.83	102.42	113.94	107.76	109.55	109.33	109.63	107.9	105.59	109.19	113.9	107.04	109.17	116.57	105.77	111.87	107.51	105.62	109.3	118.46	105.66	105.36	105.39	105.23	107.31	108.3	112.69	104.62	107.06	107.63	109.54	102.45	113.58	112.05	106.88	104.16
111.32	109.88	111.02	116.5	106.8	104.3	104.88	111.62	107.5	103.4	108.84	110.66	108.26	108.98	96.511	102.94	104.45	115.32	104.81	108.31	110.85	107.16	100.79	108.81	106.68	109.52	106.94	110.59	115.47	111.95	106.78	107.54	110.4	117.84	114.99	110.97	109.61	108.35	109.2	109.28	104.67	108.92	100.36	106.43	107.99	108.85	109.2	108.47	110.46	104.57
107.43	108.73	105.42	109.16	109.46	107.52	106	112.02	107.25	104.4	105.26	110.39	111.47	107.07	107.05	110.36	107.02	106.41	101.15	103.8	103.03	102.27	102.32	107.45	101.59	106.19	109.18	106.17	109.84	107.85	103.23	106.94	107.46	108.25	107.93	106.57	107.99	97.77	105.25	111.26	115.06	103.74	105.56	110.84	102.16	109.55	114.12	103.44	103.07	103.3
99.299	94.392	101.6	98.86	101.48	100.38	96.253	106.07	98.533	94.859	96.968	100	99.886	101.07	96.604	97.696	97.272	99.525	102.41	100.89	100.42	103.42	102.1	106.24	99.188	99.169	100.27	97.694	103.69	95.081	100.71	98.039	100.73	96.872	97.866	106.92	99.755	102.72	107.11	105.8	106.85	102.05	103.1	97.219	99.793	101.14	100.05	104.9	98.849	103.27
103.34	106.42	113.72	112.73	111.8	104.7	109.46	111.26	107.4	106.87	105.97	109.91	103.74	113.34	103.01	111.27	101.85	104.92	110.63	111.62	108.9	113.01	110.43	105.95	109.35	100.75	105.33	109.07	109.85	111.8	102.73	108.15	104.32	107.48	108.61	112.76	107.45	109.84	113.25	110.46	101.65	112.53	106.27	102.95	116.58	109.93	108.89	110.1	114.51	111.25
108.08	99.792	110.45	105.77	108.04	108.72	104.27	106.83	108.18	107.74	111.03	104.68	106.68	110.29	105.46	109.69	107.64	111.27	105.51	104.75	108.85	107.96	106.94	110.54	102.72	110.83	105.39	110.08	112.64	111.97	114.2	109.09	107.89	104.08	107.61	105.67	105.17	111.3	108.3	111.24	105.13	105.48	108.08	106.91	103.03	109.56	109.53	106.16	109.12	111.83
100.15	96.372	104.16	104.26	99.063	103.69	98.443	98.3	93.221	102.96	101.46	104.4	100.66	99.83	100.16	94.487	98.46	103.18	104.06	96.013	100.11	104.6	100.46	101.37	103.32	101.43	99.416	98.385	101.29	101.81	100.78	104.06	104.6	98.597	99.608	98.518	97.434	102.84	97.396	101.61	105.99	105.45	98.571	101.78	99.291	97.709	101.97	106.95	98.989	101.37
108.42	106.63	113.62	111.97	109.38	111.32	107.58	108.28	105.46	106.52	107.21	105.03	111.76	110.96	107.38	108.81	110.92	110.55	108.4	103.73	109.88	111.29	109.67	105.76	109.09	105.03	111.59	102.25	111.43	112.18	104.94	110.36	111.79	104.75	107.45	110.13	101.12	113.04	112.62	111.29	105.53	104.07	111.49	109.88	107.57	110.16	109.2	111.56	109.82	106.6
105.48	104.82	108	102.92	108.35	107.08	105.25	109.86	101.99	105.35	105.89	106.07	100.92	104.3	112.04	108.84	109.43	111.17	102.15	109.8	112.1	107.94	102.7	107.98	105.61	105.76	105.36	101.88	110.6	102.65	108.78	107.04	109.39	107.42	107.41	103.13	108.27	109.52	106.39	106.06	108.67	105.01	110.6	107.45	110.67	102.71	111.11	107.82	100.47	109.3
94.316	99.807	97.302	100.2	101.04	101.48	96.008	101.72	99.078	96.364	96.862	94.272	92.13	97.023	101.86	97.639	97.25	97.713	97.68	95.899	94.056	99.05	99.524	97.24	99.056	94.019	94.064	90.256	102.11	92.988	103.45	98.755	97.889	96.292	96.557	102.11	93.925	98.973	92.936	103.31	101.31	96.646	101.79	96.077	96.997	99.961	103.2	93.726	102.65	102.2
94.255	95.032	98.393	89.539	98.486	102.56	102.04	98.48	95.955	100.88	96.665	102.96	95.78	96.859	99.271	97.484	95.658	92.419	94.326	94.67	103.1	101.94	100.49	96.267	96.761	100.02	99.373	95.856	103.37	99.056	100.94	96.968	99.647	95.752	101.09	100.78	102.16	101.07	97.03	95.073	98.704	92.542	94.399	96.043	90.859	98.11	99.843	98.516	100.49	94.425
103.56	101.17	93.594	95.046	102	94.565	96.288	104.17	101.42	97.158	101.5	98.904	101.05	92.77	98.654	97.779	99.517	100.72	101.91	96.875	99.673	92.315	102.81	101.45	106.07	99.3	101.83	100.29	94.705	103.29	95.159	102.98	98.397	97.355	98.6	100.54	99.959	102.32	101.97	97.768	100.03	97.465	94.794	98.384	96.974	93.967	98.324	99.765	94.993	99.921
110.19	110.23	106.05	105.11	103.53	101.84	102.23	103.41	103.93	104.44	106.67	107.66	108.34	102.68	99.275	108.16	105.35	102.12	107.72	107.23	108.11	105.72	103.07	109.3	106.54	103.76	100.22	102.89	111.07	100.26	102.56	109.59	106.08	103.15	101.16	105.61	114.17	109.73	107.6	110.25	103.89	106.13	110.52	100.52	103.57	112.13	110.08	108.39	108.89	111.58
102.91	104.33	110.45	106.21	112.83	109.18	108.98	105.82	105.41	105.13	104.36	107.09	113.24	109.85	108.63	103.39	107.49	105.56	111.18	105.92	104.35	109.41	111	107.31	103.7	108.11	105.42	111.69	113.34	107.97	113.24	108.22	112.59	103.7	109.41	104.38	105.68	104.46	107.23	106.05	111.41	108.73	114.36	108.94	108.15	112.52	105.8	113.64	110.28	109.97
108.35	105.46	104.71	109.28	110.06	111.73	107.15	105.04	108.68	105.32	115.12	102	105.12	106.66	112.41	110.38	109.9	108.68	106.89	103.45	111.09	111.73	104.61	103.68	107.89	114.21	103.89	112.57	107.75	106.91	107.06	106.68	109.88	111.74	109.66	103.5	111.61	108.71	110.02	108.08	106.99	111.05	106.69	106.97	110.16	111.51	110.77	110.31	107.52	110.62
109.67	104.29	102.21	102.29	103.59	100.63	101.26	100.11	107.12	102.87	102.12	106.95	106.14	101.88	104.83	101.46	103.91	99.107	98.778	100.84	102.42	101.13	95.081	100.69	103.18	107.79	109.6	103.28	103.64	104.54	107.2	108.48	105.55	102.26	98.452	101.46	98.895	101.73	109.58	106.58	96.3	101.72	96.749	96.894	104.96	98.824	100.63	104.58	110.38	101.34
102.48	110.59	103.31	103.79	110.65	102.29	110.93	104.92	99.646	105.07	104.43	109.55	109.69	102.46	109.3	107.23	100.25	100.29	106.44	100.71	107.22	109.44	107.37	106.57	112.63	105.69	106.84	105.06	99.816	103.01	108.08	108.02	98.97	105.07	102.08	101.47	104.09	108.63	106.02	111.54	106.39	106.21	103.07	106.6	111.26	104.31	104.76	105.53	104.99	102.44
112.32	101.75	102.71	104.91	106.27	108.71	101.16	108.82	108.87	107.52	96.629	110.17	103.58	101.46	114.41	109.34	109.78	101.85	103.86	103.02	106.31	102.66	106.5	102.23	108.3	102.55	105.82	102.9	102.21	105.95	101.23	109.42	106.48	106.18	105.2	108.42	105.58	106.16	102.17	100.69	106.93	105.1	105.49	105.59	102.18	107.48	107.44	113.71	103.43	107.16
112.04	112.48	107.17	111.76	115.83	108.68	110.32	112.19	120.3	109.94	106.37	106.33	108.64	112.55	105.16	108.9	109.45	109.75	113.23	113.41	108.32	108.54	109.75	105.28	109.23	110.51	103.71	112.95	115.31	109.22	112.17	109.03	117.87	106.76	110.01	112.65	110.71	112.72	115.59	113.81	111.75	112.61	114.85	113.89	110.51	106.23	111.93	108.9	110.71	106.34
113.8	109.72	112.15	108.37	111	103.9	106.12	111.23	113.71	106.4	112.52	114.43	105.39	101.13	114.55	106.66	110.45	111.57	112.51	111.17	108.77	109.25	102.77	107.57	111.22	106.96	108.8	106.39	114.39	108.75	108.77	105.57	112.22	114.61	105.24	108.48	110	111.78	119.74	105.56	110.35	107.92	115.95	111.81	106.22	111.52	104.11	104.87	109.39	109.97
98.292	98.108	100.49	98.36	96.755	108.3	101.58	95.756	99.821	101.54	99.629	94.501	96.158	98.768	102.92	100.43	95.088	98.615	106.71	99.871	93.808	100.47	95.435	98.875	98.296	102.42	104.93	99.158	90.75	104.65	100.19	100.42	93.401	97.787	98.561	99.275	102.55	99.644	107.07	97.423	100.2	95.432	101.48	102.8	95.085	103.54	105.16	98.279	98.513	98.118
111.38	110.5	105.06	106.82	101.94	109.01	105.92	103.39	109	109.47	108.97	108.72	102.69	106.91	108.88	103.03	98.504	101.55	104.92	104.3	103.04	106.3	110.36	109.87	110.41	108.07	101.26	105.34	112.32	103	104.6	104.63	103.25	108.27	101.67	112.22	107.81	104.66	105.82	106.07	105.89	114.25	99.544	109.67	106.65	108.33	101.7	109.76	106.33	112.88
109.15	109.08	101.95	107.11	110.07	111.07	109.29	107	103.21	105.63	108.07	108.75	109.64	107.26	110.14	105.33	102.11	115.11	109.56	108.35	109.77	105.88	102.34	108.51	105.05	115.11	108.84	108.48	100.94	105.87	104.78	104.51	104.57	107.66	104.65	112.68	106.94	108.52	103.2	104.87	110.37	105.55	108.15	105.8	100.67	115.11	111.37	106.23	104.11	108.67
114.22	102.5	100	109.73	110.43	104.51	109.42	109.13	106.66	105.37	106.37	108.87	108.06	111.95	100.79	110.23	100.4	109.93	108.77	105.62	108.79	114.11	106.59	113.92	103.96	102.97	105.85	111.49	108.45	112.2	107.73	107.38	101.61	107.54	99.444	106.62	108.66	109.11	103.25	109.67	104.01	107.4	104.61	106.71	105.93	108.57	112.46	110.86	107.48	106.52
105.86	107.05	106.18	106.39	106.43	97.542	110.6	103.82	101.55	106.33	108.9	100.88	103.85	103.15	104.84	99.534	108.94	102.09	103.22	109.96	104.65	105.88	105.79	109.24	100.69	101.94	99.862	104.24	106.46	104.56	103.42	104.54	105.35	95.188	100.28	98.689	104.27	105.82	104.87	99.554	102.24	110.78	105.57	100.75	108.58	107.7	102.46	108.86	113.24	108.56
111.41	110.48	110.82	98.517	111.65	116.61	105.64	105.09	106.71	110.76	117.01	111.86	106.29	111.91	105.24	106.03	119.54	112.39	112.88	108.1	107.07	102.86	108.72	111.99	113.15	106.04	111.33	104.35	112.54	112.67	107.29	109.05	109.38	111.07	111.48	122.71	107.07	117.37	111.75	106.59	107.43	108.27	109.56	113	105.52	108.53	107.85	107.74	108.11	113.77
102.48	111.21	107.44	105.76	105.46	111.17	107.45	105.78	116.7	110.23	108.08	102.32	101.37	109.03	101.12	103.97	109.73	107.32	107.09	104.29	108.11	107.02	108.95	105.64	101.84	111.52	104.88	108.22	102.05	103.29	107.69	104.01	103.14	111.09	104.97	101.35	108.29	108.46	106.02	105.17	109.04	109.43	110.01	101.23	107.22	106.62	106.84	106.08	104.38	107.72
106.32	109.56	109.61	107.74	107.05	106.56	106.21	107.7	105.34	98.565	114.92	102.94	110.15	103.26	108.12	114.26	112.18	106.78	108.62	105.39	106.71	115.42	106.46	106.77	108.81	107.49	106.13	102.72	107.6	110.88	101.08	102.64	107.84	110.92	113.12	112.27	107.02	110.7	104.74	110.39	109.15	103.6	110.65	101.68	103.92	114.26	107.82	102.48	102.29	107.6
104.45	103.99	102.48	105.3	105.16	111.18	110.92	103.83	104.18	104.44	105.87	110.19	110	103.61	111.72	106.73	104.12	108.96	110.77	105.43	101.74	109.86	108.25	103.03	109.3	107	108.37	104.69	109.8	99.41	111.4	103.25	101.61	101.04	113.1	103.45	101.97	105.28	113.59	102.72	108.82	113.1	105.91	115.18	112.1	103.12	102.45	106.53	107.22	108.74
105.17	103.44	104.1	110.06	105.24	109.08	106.8	104.33	103.95	102.31	99.616	107.92	107.34	104.59	108.52	108.13	106.65	109.3	105.45	109.98	110.45	109.41	103.83	105.61	112.24	103.92	110.45	105.89	107.24	110.99	100.81	102.94	108.86	107.6	105.88	112.93	100.75	107.38	100.24	106.52	104.58	102.91	107.17	106.26	105.64	109.2	108.06	110.95	102.53	106.87
96.49	101.02	95.197	103.88	101.56	98.28	94.318	95.712	97.284	103.55	101.08	95.44	103.37	105.49	99.883	96.903	95.677	97.877	95.828	100.43	98.588	97.946	102.88	98.502	95.363	100.25	95.226	94.835	95.909	99.08	93.197	98.961	92.877	95.764	89.72	94.198	103.76	105.39	102.35	100.26	100.75	94.635	99.488	99.341	95.561	97.171	100.13	98.824	97.803	100.58
101.75	106.48	104.39	106.85	105.08	107	107.42	105.92	99.877	101.72	97.918	102.73	103.74	105.54	105.35	105.43	104.16	101.92	108.79	98.222	102.07	101.31	105.52	112.66	103.53	111.3	109.14	108.35	102.66	106.2	106.98	101.8	103.44	108.51	105.33	103.3	108.34	109.8	108.12	102.68	106.9	111.13	106.28	108.85	108.8	106.88	105.59	106.48	108.24	108.15
105.25	107.89	111.44	106.31	110.27	111.96	103.4	106.05	110.2	110.32	109.7	109.68	100.1	115.85	108.49	114.03	110.12	106.75	104.87	114.94	103.3	106.17	105.93	103.61	109.94	113.95	103.55	107.46	107.7	113.44	105.04	108.87	113.72	102.39	108.92	111.78	105.15	106.83	104.89	103.57	104.3	101.03	115.64	105.88	107.37	109.92	104.77	101.91	115.5	109.56
106.68	113.18	112.22	109.47	108.64	102.29	109.7	102.89	110.84	110.31	111.51	107.56	108.29	107.6	102.77	102.79	112.4	107.61	105.92	105.44	106.52	113.11	106.42	106.7	105.78	110.11	117.56	112.11	104.21	107.12	108.47	111.16	100.33	104.55	108.65	109.54	110.77	105.19	110.75	112.29	104.26	117.5	107.09	112.06	108.94	105.27	110.08	106.28	109.19	103.57
113.15	107.38	107.32	108.11	116.25	104.45	105.54	108.78	109.03	106.04	114.27	108.33	105.97	111.17	106	107.11	106.84	112.16	112.77	115.28	104.26	111.83	109.27	105.81	106.32	105.15	100.98	105.73	108.58	102.7	111.02	104.86	109.94	108.29	107.98	111.84	108.13	104.38	106.87	108.28	105.07	107.02	107.53	108.13	105.5	108.59	111.02	110.08	105.56	104.88
104.31	106.55	108.4	105.99	113.76	106.63	112.57	107.11	107.11	106.59	114.07	111.85	107.01	105.04	106.46	111.53	111.21	106.08	106.99	104.28	110.02	109.52	113.47	105.69	107.7	109.91	111.48	106.48	111.41	104.48	109.63	112.88	105.71	105.85	106.81	109.99	104.06	102.84	107.04	106.53	106.51	108.15	101.85	107.07	99.565	107.3	109.68	106.3	107.98	106.26
102.42	106.78	99.641	100.78	101.48	104.75	108.33	105.6	106.15	108.59	110.52	104.1	108.97	106.63	106.18	107.58	114.95	101.16	105.67	113.38	101.53	106.26	107.31	106.84	103.61	103.66	108.9	103.92	105.45	107.03	106.18	103.11	100.64	110.34	102.34	104.57	104.44	101.27	107.5	97.742	109.65	107.03	108.9	101.27	113.91	105.15	102.08	110.74	104.26	107.53
106.22	103.57	99.736	106.74	106.94	99.704	112.46	105.94	104.16	102.46	106.19	105.66	102.37	110.43	103.28	116.68	102.85	102.38	105.1	108.91	106.31	105.41	101.96	106.63	103.07	104.37	109.61	102.25	103.36	104.26	104.91	105.3	104.77	103.54	103.12	105.81	99.945	115.26	102.89	107.1	110.85	109.13	107	105.4	101.68	108.74	106.83	105.64	108.68	109.09
104.08	105.35	103.37	109.15	106.44	101.41	104.41	108.62	104.56	104.74	103.26	107.02	106.09	106.29	112.6	106.3	107.27	102.72	109.85	110.07	110.6	100.84	105.46	100.98	101.84	105.4	106.15	105.65	110.01	109.72	105.79	109.39	108.68	109.63	108.86	104.36	109.77	105.12	105.17	106.26	101.95	99.805	106.59	107.47	108.56	108.5	109.35	111.51	102.65	104.32
109.12	108.38	106.89	107.92	108.49	108.21	104.09	106.24	107.47	108.26	114.74	112.52	112.87	105.97	112.68	106.48	105.99	113.14	105.17	116.48	109.51	112.56	106.12	101.29	107.99	112.68	110.65	117.03	112.13	104.48	102.56	112.04	110.19	111.08	104.1	114.57	108.4	109.91	112.06	114.2	108.61	107.15	110.77	106.21	108.61	108.05	112.23	111.62	107.61	106.58
103.84	107.56	100.29	101.67	106.07	102.49	103.51	105.66	106.25	105.61	103.87	104.33	109.82	108.87	102.5	107.74	105.81	109.85	107.37	106.29	106.86	106.48	108.35	107.65	104.71	106.65	106.13	103.37	106.13	106.47	106.59	104.45	108.55	101.57	106.53	106.93	103.57	103.35	105.56	102.79	104.03	104.38	99.132	101.46	103.96	108.5	110.74	110.28	101.34	106.66
102.99	107.22	105.42	99.738	106.73	103.5	108.5	105.85	105.57	109.16	104.06	106.3	108.71	109.64	106.24	103.98	110.46	106.03	107.02	102.72	106.98	105.28	103.53	110.03	105.69	111.94	100.2	103.21	104.94	100.23	105.08	106.56	105.78	108.59	104.1	104.95	100.5	105.68	104.95	105.61	104.5	103.81	104.12	106.68	107.91	104.98	103.14	103.95	107.38	109.98
102.54	102.63	100.18	99.938	98.211	87.476	103.27	100.09	100.34	99.181	101.03	100.74	97.581	100.02	97.378	100.25	97.171	88.994	104.53	96.668	102.97	96.793	101.3	97.59	96.748	95.153	97.344	94.462	102.56	98.267	94.654	97.411	99.224	91.936	101.77	95.452	104.55	104.38	98.886	99.15	98.127	100.05	99.766	100.04	97.601	96.324	99.867	92.192	96.873	96.558
110.88	107.51	110.17	106.21	110.19	106.01	108.3	105.18	116.35	105.1	112.05	104.54	109.53	109.83	108.76	112.63	106.67	115.69	107.55	110.68	106.45	104.42	113.51	107.74	105.59	104.67	105.1	99.93	105.89	109.08	106.77	108.52	108.91	107.06	100.58	108.37	110.4	109.27	107.88	106.29	108.28	103.48	110.18	105.68	106.89	109.47	113.96	110.92	106.75	109.41
105.81	108.29	105.4	105.11	101.84	113.08	102.44	106.21	107.71	108.55	112.68	108.93	105.51	106.13	107.56	107.12	105.08	107.54	110.27	108.88	106.25	106.05	107.23	113.05	103.36	106.9	106.66	111.57	115.08	111.73	108.85	98.531	103	96.354	113.28	101.13	110.74	109.18	107.51	108.04	107.44	104.05	113.02	105.74	105.04	106.57	105.3	104.37	102.82	108.78
110.98	104.72	111.39	111.44	108.64	112.95	112.69	110.63	109.55	110.13	107.9	110.75	108.1	105.61	105.91	109.91	109.61	107.32	107.82	105.09	103.09	108.91	107.85	106.24	105.17	110.34	102.77	107.89	115.26	108.35	105.72	111.92	103.39	112.95	104.89	106.95	108.93	109.74	108.08	112.34	108.52	108.66	107.76	112.42	104.97	108.27	109.47	110.93	106.94	107.14
95.291	101.87	99.847	95.24	101.86	88.653	98.68	100.49	102.29	95.672	93.93	94.662	100.04	101.3	94.397	104.51	98.279	99.219	99.739	96.783	97.871	102.2	104.41	97.428	96.933	105.61	98.764	96.342	102.81	99.842	99.295	102.1	98.759	104.54	102.37	95.575	103.33	94.619	96.19	95.345	96.592	99.879	92.619	96.666	95.223	100.67	98.262	97.756	103.98	97.191
106.64	107.48	110.9	105.77	103.43	108.64	103.13	112	112.36	110.87	107.25	110.13	108.17	109.18	104.91	106.91	111.96	116.29	112.26	111.03	107.35	110.36	107.06	112.34	110.84	100.83	104.41	107.66	105.44	102.73	110.56	105.73	113.27	108.63	107.38	107.73	106.32	113.03	112.99	101.93	111.18	112.85	115.03	106.4	103.18	102.03	104.99	106.11	105.52	116.16
104.17	108.3	108.89	111.05	109.08	105.75	111.03	110.79	105.22	112.12	109.74	107.07	103.26	107.78	109.66	111.56	110.58	109.83	106.3	110.91	107.29	104.19	108.13	108.24	109.15	109.86	110.35	96.97	108.7	105.47	107.87	107.34	109.04	104.08	113.54	109.78	111.72	108.11	106.25	102.17	108.88	113.43	108.55	107.08	101.16	115.47	107.27	103.43	110.31	110.5
106.26	104.92	101.68	110.41	104.69	114.06	103.99	102.38	109.94	100.76	102.63	102.81	108.35	111.95	102.09	105.09	101.86	111.54	105.95	101.92	111.99	105.64	103.76	113	105.5	110.72	106.84	102.37	99.12	103.17	103.01	113.09	104.45	105.4	102.41	101.72	108.27	107.55	104.87	109.03	107.19	101.01	113.26	106.7	104.89	103.79	104.46	105.81	107.33	107.38
106.44	104.82	103.67	106.2	99.762	101.73	110.18	106.08	107.01	109.44	113.63	106.82	102.8	105.81	105.55	108.49	103.57	106.47	104.59	97.425	106.59	102.69	108.91	106.53	113.11	97.886	100.41	102.48	105.33	105.55	106.84	104.64	112.02	103.84	112.62	102.32	107.55	103.03	101.25	109.36	103.98	101.96	100.29	103.92	110.5	104.09	112.75	98.638	103.94	100.03
109.86	97.904	104.81	102.73	101.41	106.31	112.7	109.34	112.17	103.8	100.54	98.083	107.87	101.25	110.54	101.84	104.58	110.05	103.62	108.92	109.46	103.88	111.55	106.14	111.63	104	103.47	101.98	99.055	108.24	104.3	103.87	104.07	104.49	102.07	107.29	108.58	104.66	107.04	105.76	103.46	100.28	102.22	107.92	107.18	103.96	106.33	106.01	104.78	105.86
96.591	108.81	103.93	108.27	111.92	107.31	104.92	113.31	110.46	105.92	109.51	107.04	109.72	95.874	110.45	108.64	109.79	102.76	110.34	102.91	104.46	103.76	103.24	103.57	104.2	110.08	103.04	107.3	100.98	111.69	102.81	105.98	109.13	104.49	107.41	108.97	107.94	102.88	105.4	105.99	102.72	112.25	102.55	111.74	105.57	105.37	103.65	102.94	105.14	106.85
105.27	104.47	106.85	106.15	104.79	109.33	104.71	112.18	103.36	107	106.14	109.45	106.26	102.05	112.41	112.64	105.46	108.62	109.89	106.53	105.18	105.69	113.44	113.92	104.8	111.5	109.11	110.51	111.78	102.29	104.87	109.73	117.85	111.25	109.86	110.84	112.89	113.39	107.46	111.48	107.25	102.17	112.16	109.99	113.33	103.96	107.88	106.59	113.56	104.2
111.52	109.48	109.16	108.09	108.98	109.01	107.57	110.69	108.26	107.2	113.28	104.8	111.52	110.22	107.45	107.91	107.25	104.88	109.01	116.31	112.31	113.46	102.18	112.17	114.23	114.68	108.24	109.45	111.63	111.59	113.79	101.59	106.21	109.12	107.36	108.1	106.53	106.73	107.72	110.32	110.77	102.22	103.16	105.66	106.27	112.38	110.77	108.53	110.26	106.38
103.21	106.19	111.92	114.98	102.95	112.23	112.94	115	110.84	106.21	111.01	112.77	113.34	115.9	108.93	108.83	110.12	113.55	115.37	108.35	108.07	107.63	109.4	109.34	109.64	113.02	104.58	108.06	110.04	114.09	111.19	115.62	109.81	111.48	114.9	109.29	111.3	114.74	117.02	111.5	113.51	109.45	112.97	108.44	112.74	114.43	111.14	108.07	107.98	107.44
99.889	102.34	94.286	100.96	99.729	102.29	99.875	104.41	102.09	92.711	104.36	98.629	105.77	100.57	100.22	103.33	102.51	104.6	97.128	105.29	97.743	102.13	100.16	101.44	101.04	104.44	94.211	100.65	95.661	100.65	100.17	95.997	100.91	107.05	100.17	101.62	99.377	102.21	98.208	95.125	105.53	100.59	101.21	101.58	103.59	94.718	97.64	96.612	94.289	99.472
100.66	105.83	105.11	102.32	106.84	99.611	104.79	104	110.08	107.46	109.94	102.36	112.33	103.36	110.37	104.92	106.4	111.83	100.24	109.05	103.06	103.87	99.833	107.86	106.35	108.54	110.69	104.9	101.64	110.92	100.13	110.16	109.13	105.18	102.85	99.772	103.37	106.09	101.42	106.66	107.72	109.8	99.199	109.03	100.51	107.49	109.3	110.92	98.918	105.88
112.52	105.48	109.24	110.68	105.83	107.43	113.95	107.71	113.17	105.9	113.3	106.94	106.85	109.57	112.26	113.52	109.4	111.95	112.21	108.67	109.97	111.54	107.39	105.39	113.71	106.42	105.16	105.39	108.26	114.33	113.69	111.67	111.63	111.35	109.28	106.46	111.1	108.68	112.97	111.38	110.65	115.04	107.25	110.34	112.54	107.76	109.28	110.14	110.36	112.38
107.84	105.94	104.15	103.92	116.12	106.5	107.6	107.35	108.79	103.39	108.41	98.63	103.81	101.55	116.21	106.06	106.81	111.48	111.16	110.15	107.85	112.61	105.53	109.21	108.87	106.08	108.77	100.98	111.04	105.38	109.26	111.54	110.52	103.47	112.09	108.48	104.97	102.25	106.68	116.28	103.66	109.59	103.44	107.99	108.64	107.97	113.21	111.76	106.78	109.46
104.58	104.51	107.37	109.43	103.11	106.97	108.55	111.95	109.07	109.03	104.77	105.38	105.34	106.81	103.22	99.434	105.47	107.65	109.24	106.73	108.31	105.66	109.22	105.56	106.64	114.01	111.01	108.31	103.05	103.9	103.41	104.66	105.13	106.53	104.58	110.22	104.34	96.975	105.73	106.86	107.61	104.87	104.1	100.47	103.74	105.57	94.112	104.11	97.578	107.36
99.635	104.59	111.81	105.69	99.907	102.56	110.18	114.82	105.54	106.83	101.62	103.91	108.11	103.54	106.2	106.45	104.31	103.33	104.09	107.97	108.45	112.13	105.76	104.36	111.26	105.29	106.92	103.71	102.23	108.02	111.16	108.43	101.8	102.58	106.84	104.85	106.36	107.78	103.01	107.41	106.68	103.43	106.61	100.77	102.68	102.52	105.36	103.17	106.04	107.78
107.64	103.98	115.73	105.24	116.37	113.39	104.88	103.9	115.46	108.61	106.38	102.07	115.58	103.23	105.34	104.1	106.82	109.3	106.69	108.45	104.27	106.65	111.34	110.79	111.72	106.5	110.82	110.22	103.77	114.08	117.17	101.67	111.6	108.19	115.67	111.23	106.34	112.1	107.38	106.74	110.46	113.36	111.93	105.62	104.44	109.24	109.06	101.73	108.77	105.81
108.6	106.77	107.82	111.23	100.84	103.32	111.36	108.72	104.74	105.31	109.57	104.76	106.73	111.23	103.98	100.36	105.91	107.12	105.46	110.99	111.68	102.05	109.38	105.74	98.532	108.7	100.36	105.8	105.82	117.83	105.36	106.38	108.27	105.42	110.72	103.49	109.24	104.5	105.49	110.47	103.85	112.1	100.03	104.68	110.37	108.89	105.31	104.14	102.14	108.03
105.71	108.15	106.07	111.3	110.95	103.06	104.32	114.83	107.52	106.37	110.53	106.89	101.74	110.31	106.5	114.13	104.65	116.4	107.95	106.52	105.71	113.27	108.75	103.47	108.85	110.69	105.05	110.08	108	108.59	104.78	105.66	107.64	102.79	107.71	112.4	105.59	111.55	107.86	109.79	110.38	105.65	103.89	108.63	110.91	113.19	101.63	106.28	110.77	112.02
110.46	113.57	109.8	113.64	115.93	109.09	108.56	108.79	108.91	106.11	116.34	108.35	103.31	108.63	112.22	105.2	115.04	103.47	115.39	110.48	113.98	107.62	107.49	113.54	105.55	112.05	104.49	102.24	110.35	114.17	108.66	104.33	106.55	107.1	103.52	105.95	115.46	109.05	108.6	106.87	105.65	113.04	109.25	112.75	109.51	109.06	109.44	107.52	104.1	100.94
109.08	98.158	107.5	108.1	110.12	112.15	108.23	104.74	109.54	106.18	105.94	102.74	102.94	107.72	106.45	109.61	102.1	106.03	104.5	106	105.79	102.4	102.4	105.78	101.53	109.96	96.359	105.2	109.72	108.57	98.965	102.67	109.44	103.5	100.82	106.84	106.85	104.53	109.94	108.36	108.32	105.72	110.36	105.96	102.09	108.56	101.7	105.59	107.5	108.77
108.66	102.34	99.274	103.16	99.731	104.54	101.57	94.158	101.28	100.62	107.89	106.17	99.23	102.59	99.564	103.28	101.62	100.99	99.81	104.36	102.31	108.12	101.45	102.76	101.06	94.264	99.759	101.18	104.15	97.015	102.64	93.126	105.7	103.83	98.506	99.668	105.91	106.45	97.972	102.94	112.6	104.09	97.029	97.218	100.92	101.59	97.921	98.312	100.28	99.88
107.84	111.5	108.12	104.5	104.91	110.23	108.98	99.055	102.84	100.95	108.9	102.66	104.75	106.05	107.98	100.29	107.04	105.72	111.21	108.94	107.94	108.73	106.41	104.32	107.56	106.46	103.28	106.09	105.37	105.27	104.89	109.98	104.74	111.91	105.36	106.97	109.21	107.43	110.85	108.2	110.91	100.22	106.04	103.9	104.97	102.74	107.16	110.03	100.94	104.59
107.5	110.02	103.3	103.83	112.01	110.88	110.75	107	115.43	110.28	110.92	102.37	109.52	101.23	113.49	102.36	105.9	116.55	111.09	104.8	105.17	111.33	108.79	105.5	113.91	99.781	110.56	114.05	106.75	112.63	109.27	105.26	110.03	106.66	111.06	106.41	104.94	106.5	107.95	109.35	105.11	107.74	112.83	107.55	113.13	107	101.59	112.94	105.33	113.58
107.61	102.34	106.15	107.79	96.807	106.86	104.75	111.22	104.54	106.17	104.09	101.18	98.902	102.9	100.29	109.98	106.54	105.42	100.91	107.51	99.21	107.28	105.73	108.15	104.22	109.06	107.31	106.47	105.94	108.33	105.63	105.29	105.84	108.62	108.31	102.3	105.82	109.44	110.08	97.005	105.56	106.91	105.54	107.12	105.76	112.11	109.1	108.66	103.35	102.7
102.06	104.75	99.868	101.39	99.372	98.71	104.33	96.581	103.97	96.564	98.87	103.32	101.03	100.96	106.45	100.09	102.73	96.397	94.122	99.564	100.86	98.443	100.73	100.93	106.92	99.691	111.1	105.57	99.954	98.62	99.278	104.45	104.61	98.897	99.13	104.62	99.877	99.392	104.78	96.231	92.692	97.365	103.95	101.94	106.84	100.25	100.21	102.4	104.66	92.597
109.42	100.47	106.81	106.52	109.63	102.61	108.94	114.41	105.63	103	105.95	110.64	108.04	105.15	108.69	106.61	110.89	105.74	109.36	106.87	112.04	107.91	105.35	111.65	106.26	107.24	103.32	106.09	97.943	111.04	108.18	107.27	102.98	104.76	107.5	98.753	109.1	102.83	107.23	104.12	105.35	106.35	107.71	100.4	107.58	97.014	102.24	106.98	100.55	110.98
108.53	102.9	105.08	104.75	105.5	103.06	106.22	101.32	109.73	107.86	106.05	103.04	105.05	107.71	109.34	109.39	108.3	101.71	107.42	117	103.03	102.17	94.6	106.26	107.62	108.08	103.14	102.3	105.67	110.61	104.62	110.03	107.21	101.01	103.49	102.82	106.8	105.92	105.56	103.9	105.17	103.62	109.4	108.56	107.66	110.45	103.85	105.13	104.27	107.98
100.49	109.31	111	102.75	104.21	108.52	112.44	110.71	108.86	108.37	110.52	104.29	102.87	109.04	113.11	107.12	112.48	111.04	108.87	97.957	107.87	105.53	107.54	107.69	104.46	104.21	104.86	110.33	104.57	105.74	113.2	111.2	104.05	107.49	112.04	110.65	106.12	108.05	106.17	114.03	112.39	113.29	111.79	104.79	107.58	107.31	108.19	108.2	103.36	101.65
106.89	109.52	107.93	106.97	109.03	107.79	109.89	112.26	100.1	105.98	109.06	108.31	107.2	109.32	105.17	98.378	104.84	112.82	112.68	107.38	104.77	107.38	110.1	104.43	101.51	106.67	106.02	108.3	105.21	107.76	105.84	107.5	109.79	108.35	105.55	106.43	104.28	111.32	109.76	106.54	106.38	115.11	102.43	112.54	108.08	102.92	113.31	102.69	113.22	108.75
113.52	99.373	107.74	100.56	106.9	103.3	105.51	107.72	109.76	106.01	110.55	100.46	99.432	107.77	104.74	108.6	105.51	105.01	105.82	104.88	109.42	102.37	103.67	105.96	106.23	109.21	108.53	104.89	106.82	104.13	100.84	111.61	103.24	103.69	109.56	102.9	104.49	110.52	107.91	106.34	101.7	103.8	108.44	106.94	100.11	105.4	101.83	105.67	107.18	103.39
105.81	111.3	114	111.57	109.51	110.29	108.45	106.1	105.58	101.16	106.64	107.52	105.58	104.19	106.09	102.17	107.27	105.59	104.67	104.16	102.07	106.47	108.33	110.17	106.44	108.15	101.68	110.52	111.82	106.69	107.62	110.31	111.8	106.48	107.01	106.52	107.92	104	107.42	107.35	109.75	103.9	113.08	98.735	108.32	102.18	111.92	108.29	106.68	101.03
106.33	110.6	108.78	114.72	103.85	106.08	111.01	103.37	100.82	108.66	103	111.78	102.19	107.14	105.07	109.09	110.16	105.59	111.18	103.56	109.56	100.93	111.43	109.75	108.19	110.11	112.24	104.59	105.44	108.26	105.99	111.95	106.04	108.4	101.04	105.51	104.98	114.7	103.86	112.84	109.94	109.74	104.56	108.45	103.54	102.46	108.05	111.63	110.55	108.31
108.64	105.11	108.15	107.19	107.15	108.54	106.43	105.98	105.37	112.02	108.98	104.76	102.59	98.943	100.75	103.86	108.48	109.16	109.4	108.28	104.36	106.11	104.57	111.66	104.51	107.19	107.83	108.22	99.061	102.46	105.46	109.13	106.31	99.56	108.06	111.79	103.88	108.12	104.07	110.31	102.5	105.16	101.23	103.44	105.92	106.59	100.74	104.05	107.91	103.28
107.52	100.23	104.84	108.21	106.13	101.36	106.82	107.89	104.06	107.2	106.96	107.98	102.55	111.09	106.46	104.34	106.36	105.89	111.68	106.23	107.16	101.57	105.84	106.1	104.35	109.82	100.99	107.71	108.87	107.83	102.12	103.01	106.63	102.79	101.39	106.41	107.85	109.07	97.028	108.71	111.57	103.05	108.95	105.59	113.27	99.007	106.03	101.93	108.62	106.41
104.21	91.855	99.474	94.183	100.12	99.083	101.22	103.08	100.86	100.21	96.875	98.062	109.02	106.72	95.905	102.89	104.43	104.68	99.421	96.576	98.077	103.48	101.78	103.62	104.31	100.2	101.7	98.52	104.95	96.591	97.96	100.26	101.2	99.64	99.581	98.179	97.179	100.68	107.25	100.03	98.548	97.039	103.11	96.969	96.72	107.44	102.72	109.57	99.998	103.75
103.23	103.25	111.43	105.89	109.07	106.03	105.97	107.58	105.84	105.73	109.71	107.71	105.19	106.19	106.35	99.384	104.61	113.93	100.89	108.56	100.32	103.34	100.17	101.41	110.33	108.38	102.33	109.39	106.36	100.81	103.51	107.32	105.68	103.92	100.62	105.9	108.32	102.74	113.68	109.04	109.19	103.7	105.78	105.26	105.65	101.11	103.03	103.29	105.62	111.91
107.33	102.76	110.65	103.08	107.98	106.81	107.1	104.99	110.27	103.66	103.98	109.03	100.17	103.41	106.98	112.51	108.56	110.57	106.27	106.29	111.79	107.47	106.84	110.68	102.47	101.52	109.11	109.65	108.69	103.75	100.47	101.26	104.98	106.6	107.62	105.12	102.02	106.19	103.9	107.2	113.21	107.39	99.758	102.88	105.96	101.48	108.51	105.42	110.54	105.01
106.12	107.51	112.47	106.31	104.87	111.57	105.72	102.67	101.37	106.55	106.83	110.46	106.03	106.88	104.52	104.47	106.06	102.29	109.66	103.81	102.68	107.33	104.1	104.19	109.84	102.89	104.13	107.32	109.21	107.89	108.13	103.56	108.63	114.18	103.43	102.77	111.26	107.03	106.85	110.75	107.44	103.74	105.01	105.38	104.37	104.3	109.59	104.67	109.81	104.85
102	115.4	114.31	106.5	111.48	116.78	107.24	110.16	112.08	104.87	103.68	109.66	102.03	107.03	111.1	110.51	113.2	110.9	103.7	111.23	111.81	110.41	107.72	108.16	104.69	109.65	106.29	104.95	107.35	104.25	107.6	113.04	108.64	111.22	105.6	111.03	105.3	109.43	108.33	108.55	110.85	103.87	105.52	109.04	105.53	105.71	107.22	99.564	109.52	113.75
105.52	105.34	105.87	102.48	107.25	104.86	102.83	110.46	107.59	101.13	108.79	107.27	106.39	105.56	111.81	110.44	108.8	105.52	105.3	104.68	111.04	104.52	108.34	102.41	111.98	107.15	110.05	104.86	105.93	110.98	110.21	104.17	110.89	103.94	104.51	106.28	108.14	107.64	109.51	103.53	106.91	105.52	102.61	107.16	115.76	106.65	99.532	103.97	104.17	111.02
101.91	105.82	106.39	108.88	109.4	107.23	105.16	107.55	105.45	112	110.73	102.23	111.78	103.83	111.87	107.17	104.9	104.67	105.78	106.42	109.87	109.32	114.78	112.95	108.74	108.42	107.88	111.16	103.03	111.34	112.37	110.13	106.48	108.5	109.57	109.55	105.4	105.87	110.39	112.25	111.57	114.57	110.84	109.47	101.71	108	113.2	105.54	111.81	103.75
103.31	115.07	108.49	115.06	107.05	113.08	109.17	106.75	105.27	110.16	104.73	108.96	112.7	107.2	108.42	102.47	105.75	113.17	103.38	110.98	110.26	104.85	113.09	108.53	111.83	112.95	108.11	101.85	112.53	108.2	107.03	101.9	112.67	109.69	114.37	113	107.26	114.92	114.23	108.82	107.29	103.39	103.13	112.34	103.79	105.17	108.66	103.07	111.38	108.3
93.561	105.42	103.17	102.32	96.931	100.02	102.6	100.54	102.13	93.78	100.77	98.188	96.749	101.05	101.08	98.32	102.07	99.754	99.367	93.974	105.8	97.651	101.37	98.777	101.94	106.4	109.35	99.753	99.771	94.841	96.949	101.57	90.466	99.442	101.52	97.999	104.95	98.9	100.9	99.868	98.398	104.22	95.571	101.71	102	97.84	93.735	101.82	101.38	104.77
107.22	113.32	111.88	110.71	106.86	110.1	105.95	106.65	105.57	103.5	111.47	107.02	106.76	108.99	109.04	105.18	110.69	103.84	111.13	104.68	110.53	108.19	110.27	109.57	115.96	109.18	107.69	107.56	112.69	106.46	114.31	111.46	104.37	109.96	104.48	110	113.37	111.31	108.28	110.43	99.937	105.83	105.81	106.44	114.25	107.04	105.47	104.49	111.04	109.27
108.15	99.298	107.33	111.53	103.68	105.22	107.11	102.99	108.48	108.22	111.57	111.06	112.17	110.23	103.76	108.25	116.6	105.11	112.43	105.77	108.33	108.61	113.37	106.19	115.71	107.69	105.54	103.34	102.99	108.2	114.12	101.08	105.03	104.34	112.53	111.02	110.52	109.16	107.07	114.16	109.51	107.24	110.86	111.76	106.01	103.98	103.94	111.57	98.335	113.79
97.223	103.66	101.72	99.978	104.76	90.983	97.678	96.984	97.659	97.828	94.5	101.26	100.17	100.46	102.19	102.37	94.985	92.342	95.047	96.344	99.096	93.346	104.29	101.98	93.016	102.82	94.694	95.978	99.222	93.827	99.294	101.98	96.74	95.941	102.77	99.58	100.56	95.785	94.558	93.698	104.95	96.869	99.447	102.94	103.63	101.45	99.104	95.244	94.492	96.753
104.66	107.4	107.58	104.65	109.19	107.58	107.83	112.27	103.31	105.57	102.88	102.51	102.64	98.466	108.31	102.25	103.46	103.89	110.07	103.73	107.55	104.29	99.04	104.03	97.675	99.3	100.19	111.32	108.97	109.9	104.36	102.3	106.81	107.92	103.05	106.31	108.14	107.61	105.36	107.95	100.12	105.37	107.63	113.19	107.79	105.33	104.79	108.09	101.03	108.51
107.64	110.94	109.58	102.59	106.05	110.63	102.66	113.45	110.88	109.1	104.31	113.77	104.7	107.3	109.11	109.22	108.42	106.53	104.63	101.14	112.69	111.54	110.7	101.79	113.9	105.53	102.75	109.49	115.7	113.01	111.04	104.56	112.14	112.67	107.67	107.62	111.6	105.79	108.77	110.22	106.97	108.52	112.78	111.33	111.04	109.61	105.95	111.56	112.25	115.87
115.11	109.12	105.2	109.46	109.04	108.86	107.16	107.91	108.55	106.16	108.07	113.44	108.31	107.69	105.14	112.41	102.05	112	105.83	110.93	106.39	117.21	110.9	107.81	113.48	104.62	109.42	102.4	114.44	111.26	102.99	111.47	109.89	108.23	104.23	113.79	112.3	108.16	112.01	116.72	106.05	105.47	105.82	104.47	108.95	109.04	108.71	104.62	105.58	108.14
105.54	109.2	103.39	106.39	106.97	111.06	107.6	105.18	111.95	106.91	112.4	103	106.13	107.14	103.54	110.53	100.93	102.31	105.13	106.22	104.78	102.67	100.57	105.63	101.53	105.06	103.97	102.66	108.13	106.18	108.01	106.02	104.31	115.31	104.54	111.74	102.86	105.39	109.36	111.75	109.7	108.89	100.5	105.19	107.76	104.05	103.99	100.23	107.91	104.64
97.621	111.83	111.47	103.01	104.35	103.67	107.39	102.65	104.58	106.56	97.097	109.94	110.74	108.65	108.34	110.35	113.61	111.92	104.79	106.68	104.59	99.624	103.24	101.42	108.7	107.38	102.5	108.94	106.91	111.47	104.01	104.38	109.06	106.97	112.59	118.23	107.88	103.18	108.75	108.48	107.36	106.55	105.75	106.17	105.15	103.44	101.38	109.65	107.46	102.82
104.33	103.26	104.35	104.71	106.12	108.57	107.97	113.53	104.64	103.87	107.54	104.8	108.21	103.04	105.39	105.97	105.59	102.22	106.91	105.86	109.57	107.81	108.54	112.18	106.75	101.09	107.97	106.99	102.1	111.56	103.85	102.51	105.49	106.31	104.84	109.88	107.25	106.63	105.06	106.24	102.37	105.75	106.71	107.39	109.56	105.58	106.82	113.19	110.51	104.06
112.35	102.22	103.66	102.57	105.58	106.92	107.02	101.98	100	100.69	103.39	107.58	100.93	103.07	107.69	106.63	106.47	111.19	108.63	104.96	102.2	104.25	105.26	106.79	110.08	108.02	111.13	108.83	115.8	107.68	105.95	103.97	99.43	98.25	105.34	104.79	103.35	109.44	105.41	106.15	109.67	103.23	108.59	107.1	105.36	108.03	108.48	110.62	116.46	110.55
108.77	108.26	106.68	103.08	108.2	110.53	110.21	106.12	108.45	104.64	107.42	108.28	108.23	107.09	110.31	105.66	110.07	109.17	111.19	114.4	109.59	111.63	101.19	110.55	103.3	107.65	109.47	107.94	98.33	105.1	107.57	107.38	108.1	101.52	106.01	109.86	108.32	108.03	108.2	109.37	108.96	110.08	114.88	107.07	106.47	117.86	97.864	106.96	107.14	106.64
106.56	108.76	106.55	102	106.46	104.6	106.07	107.97	103.98	107.14	104.53	108.36	105.71	105.44	108.46	100.85	109.73	101.48	109.88	109.5	106.3	108.49	103.17	104.77	104.17	110.99	107.21	112.1	109.86	103.84	106.23	106.28	108.76	109.66	106.4	107.6	108.54	106.14	111.07	108.16	111.09	107.86	110.76	103.88	108.74	103.99	102.72	98.575	104.52	107.55
108.65	111.18	108.22	108.52	111.7	114.67	109.66	104.32	104.83	109.02	110.13	105.99	109.88	110.98	105.48	104.01	100.17	106.22	109.62	105.59	106.43	101.2	107.19	103.55	104.95	106.55	110.17	110.32	105.32	103.63	106.86	109.26	111.13	104.48	108.57	103.44	111.86	113.65	103.22	109.21	108.87	114.28	107.35	103.13	111.58	106.63	109.11	107.78	102.21	107.37
108.87	99.598	107.81	105.71	107.64	104.78	100	109.08	101.94	113.48	103.98	103.58	108.85	104.56	106.36	113.4	107.36	104.41	109.49	105.91	109.5	110.74	102.77	106.94	106.43	102.03	105.78	107.71	107.1	110.38	107.33	108.88	108.81	107.15	106.58	111.48	102.34	107.9	106.77	109.35	98.452	108.84	105.99	103.13	112.39	102.71	103.13	107.33	105.72	106.82
97.289	98.618	95.385	102.47	93.218	104.19	100.07	97.81	99.094	97.83	100.67	90.241	95.345	95.319	104.1	93.841	97.945	103.63	95.748	94.648	102.97	93.738	92.547	104.8	95.095	92.572	98.492	99.225	98.815	99.787	97.873	93.123	94.972	96.995	101.71	97.892	94.33	96.867	99.326	103.3	94.921	102.74	98.411	98.163	93.666	99.921	101	94.784	99.257	96.13
109.9	100.29	103.89	105.98	105.42	99.757	112.05	105.53	104.64	100.71	105.04	106.04	110.73	108.74	106.55	104.55	110.31	104.65	109.39	102.45	105.1	105.21	105.19	107.43	105.35	108.68	108.66	110.15	106.23	109.53	105.93	102.9	107.22	103.19	101.21	107.26	109.4	108.48	105.9	108.57	102.53	106.76	110.68	107.98	104.63	109.55	109.21	109.38	106.98	108.32
108.16	109.71	105.35	113.73	111.32	108.18	113.79	109.88	107.63	116.96	112.61	114.81	106.41	106.81	108.67	111.42	106.37	110.01	108.96	108.89	107.48	109.1	110.53	104.73	108.3	110.9	107.3	106.81	108.07	103.77	111.96	104.04	107.01	102.42	107.3	106.52	110.52	108.18	111.65	109.25	105.26	106.57	116.27	105.29	108.59	107.6	116.26	106.83	103.81	114.79
110.75	112.84	114.52	110.83	108.89	115.34	119.96	111.32	110.98	103.92	109.58	106.15	111.72	115.66	107.66	108.33	107.16	106.8	112.13	114.9	107.74	109.89	108.97	113.06	106.89	108.78	107.31	102.77	109.81	109.76	113.61	115.83	116.7	104.98	108.17	115.99	105.55	114.05	112.58	119.9	109.25	112.74	113.48	109.1	108.67	106.82	108.28	107.61	113.42	106.35
105.69	107.03	107.27	107.03	102.6	110.25	101.14	105.18	110.46	104.49	106.02	110.6	107.63	105.24	111.46	105.45	107.06	106.1	110.69	100.26	107.25	110.21	102.38	106.07	102.4	103.75	105.31	109.88	114.91	111.41	106.84	107.78	108.94	113.35	103.49	101.45	101.8	103.24	109.59	112.14	108.66	106.63	112.84	116.05	107.26	105.56	113.83	110.09	104.21	105.68
97.338	96.154	100.67	96.784	102.86	103.29	92.483	97.618	95.885	98.89	98.594	104.94	101.06	101.08	97.693	98.915	102.68	104.18	101.94	95.746	93.843	99.831	91.949	100.89	102.35	101.8	96.96	101.92	102.89	102.1	99.483	102.98	109.52	101.24	94.845	99.926	102.53	106.64	97	103.84	100.98	95.621	101.86	101.59	104.42	104.35	101.12	96.376	98.443	98.537
101.87	104.46	102.65	107.82	105.87	107.59	105.32	109.47	102.82	111.87	105.53	107.23	103.62	105.45	101.85	108.98	108.04	109.42	104.11	101.12	108.93	109.55	106.01	108.68	100.86	103.4	112.84	104.48	110.45	105.55	100.78	108.85	102.5	107.58	106.97	106.36	101.5	101.17	109.05	108.88	101.54	108.08	107.58	103.08	109.27	109.94	99.365	105.86	103.33	109.53
103.47	108.25	103.09	108.08	112.86	111.47	109.76	108.69	114.23	110.11	104.25	107.9	106.33	105.72	106.45	106.09	102.97	108.71	101.23	99.181	106.51	108.76	104.12	103.23	109.86	101.48	102.53	105.88	108.73	113.76	109.42	110.8	105.65	110.09	108.22	105.43	107.9	102.95	110.47	110.14	99.263	102.94	97.701	105.41	105.15	100.18	103.5	99.464	103.09	110.75
107.31	108.13	113.96	108.65	113.43	107.31	108.96	112.08	107.38	110.45	103.2	102.73	110.65	113.01	108.03	111.56	112.75	113.73	109.42	112.26	110.84	108.62	110.56	105.61	116.03	103.72	106.58	109.84	110.61	112.2	110.75	106.66	111.34	106.78	105.51	108.35	113.01	104.23	107.38	107.49	113.39	115.35	107.53	110.71	110.6	109.75	107.96	112.5	112.35	107.86
99.525	101.34	99.724	100.79	100.45	94.751	98.962	97.225	95.729	94.493	94.119	97.241	107.44	94.784	92.543	104.87	95.814	101.71	101.48	100.23	108.37	102.34	100.44	97.593	98.453	105.91	98.088	100.8	101.66	103.07	101.64	96.053	95.841	100.29	99.799	97.797	99.844	94.723	94.862	99.014	102.01	98.793	102.6	103.27	98.394	103.75	107.03	101.42	98.14	91.745
106.92	104.04	106.52	118.75	104.66	97.187	109.61	101.13	103.93	99.886	106.73	104.34	112.74	103.03	102.89	104.39	103.18	101.04	109.55	113.05	109.68	111.27	108.16	109.02	97.786	105.7	111.18	110.14	105.14	108.43	107.43	112.97	104.6	104.7	105.7	108.42	108.92	105.78	108.6	103.13	107.61	108.49	101.93	104.5	115.73	106.79	108.69	105.23	100.55	104.93
96.802	102.43	102.5	95.005	99.155	101.4	102.34	94.75	103.3	96.228	94.301	94.906	97.771	94.833	97.923	105.11	95.38	95.369	99.496	100.98	100.92	96.8	101.21	101.4	95.709	99.342	103.2	96.598	101.18	102.51	91.523	98.594	95.338	97.106	95.643	103.55	97.973	105.72	99.49	94.93	98.879	99.393	102.82	99.868	93.087	90.662	101.63	99.575	95.827	103.69
109.66	107.03	105.05	108.17	105.24	115.93	107.19	108.92	107.77	112.18	107.67	108.32	109.33	103.71	106.8	107.77	106.07	112.32	111.54	111.7	103.79	111.3	109.11	102.46	111.74	112.95	110.06	112.54	111.49	105.43	112.86	107.54	107.88	106.35	99.734	103.25	109.34	107.83	107.43	106.48	115.04	109.57	107.74	107.49	111.04	103.49	101.79	103.93	111.29	104.91
108.06	100.75	110.77	101.46	105.88	100.2	106.42	110.22	105.78	108.4	112.89	108.57	108.17	104.03	105.65	94.366	108.07	104	104.12	114.42	109.08	107.24	102.84	102.15	102.04	103.82	107.84	110.17	103.26	108.55	100.6	112.3	108.52	97.758	110.91	102.45	101.44	104.57	101.62	110.68	105.28	104.39	106.27	106.15	108.64	101.8	106.63	103.5	105.61	102.06
111.69	115.07	102.76	108.57	113.8	108.26	113.92	107.57	110.11	106.48	112.62	106.55	104.88	113.87	110.54	107.77	106.56	102.83	106.09	104.37	107.03	109.58	107.37	107.87	114.09	104.62	104.89	102.75	108.37	112.81	107.41	112.28	110.08	104.79	105.66	105.44	114.18	109.12	110.17	109.17	109.66	104.93	113.98	112.2	109.35	104.64	111.68	111.92	107.56	102.21
95.879	98.121	95.568	96.283	98.994	96.599	96.564	97.853	95.137	103.62	93.079	99.97	98.11	89.208	93.576	90.329	94.224	100.18	103.38	100.82	99.621	92.575	95.692	95.265	103.91	101.62	103.64	102.56	101	101.94	96.59	107.81	97.116	95.582	98.634	97.682	94.015	96.882	94.801	96.965	96.513	93.502	98.53	96.953	97.78	105.3	100.25	96.309	97.929	95.156
96.091	98.19	100.72	95.131	99.553	101.11	96.249	97.075	94.619	103.62	96.684	105.85	103.58	97.72	92.728	103.59	101.67	95.721	99.183	99.751	100.79	97.145	106.82	103.28	103.4	98.626	100.8	99.358	98.862	104.55	106.2	106.86	94.526	99.465	100.72	98.568	103.91	100.4	98.534	102.33	99.874	103.74	104.85	101.83	101.36	95.651	101.51	98.552	100.86	101.52
99.292	98.427	98.236	104.6	102.89	98.521	94.444	96.96	92.682	96.841	99.373	98.396	100.97	98.494	100.67	95.898	104.1	94.604	96.349	95.469	99.136	97.634	103.19	90.199	97.639	93.493	97.492	100.44	101.94	96.132	98.001	96.97	98.028	97.512	100.09	98.38	98.19	99.018	93.057	98.739	95.027	97.188	93.576	94.832	93.108	99.275	95.948	94.473	99.194	95.904
98.111	102.89	95.684	102.91	104.02	101.16	98.17	101.26	103.06	98.532	102.49	101.24	104.4	94.579	102.15	95.715	100.57	97.167	105.12	99.379	101.18	97.989	92.473	98.375	94.578	96.832	93.413	100.57	96.492	90.318	95.565	101.21	91.145	103.38	99.87	96.835	95.466	92.973	103.9	100.26	101.55	101.81	95.4	89.366	99.965	105.29	97.894	93.026	99.751	104.43
104.12	109.87	106.47	103.51	100.11	98.414	104.16	105.89	110	100.46	108.25	100.04	106.73	100.58	100.26	103.88	102.37	106.79	110.31	108.62	108.74	108.03	115.92	102.94	111.23	107.76	113.48	105.38	100.25	101.38	103.95	101.87	105.5	104.12	103.46	111.95	102.47	110.77	106.84	109.16	106.98	110.78	109.57	108.42	105.48	109.81	105.8	100.68	98.163	111.03
99.384	96.724	111.22	108.18	105.73	105.04	97.151	98.743	102.24	109.9	99.457	99.07	103.68	106.84	97.53	103.42	99.214	97.727	103.68	106.63	97.859	102.15	100.64	99.773	101.62	101.01	104.33	101.75	101.23	104.92	104.76	98.182	105.67	106.36	103.33	104.32	100.1	101.14	102.59	104.85	101.9	104.83	97.878	106.23	105.34	112.96	103.94	103.35	101.42	114.18
96.552	97.19	106.53	103.44	100.07	96.221	105.28	92.848	102.98	98.729	103.03	102.95	103.37	95.066	101.54	96.463	102.69	92.479	99.912	99.796	97.299	100.86	96.68	100.25	92.037	97.066	95.367	94.13	97.474	99.136	97.854	99.78	97.477	97.887	98.626	97.809	96.691	99.585	101.61	102.55	94.971	101.84	97.732	100.73	101.79	97.206	95.486	93.699	100.27	90.99
111.61	104.78	106.37	103.33	116.34	99.904	101.03	103.65	109.19	104.5	105.17	103.26	105.03	109.75	101.73	106.76	103.11	105.79	108.49	111.28	105.71	109.66	110.24	112.02	106.6	111.46	103.87	101.69	110.39	106.97	106.18	104.87	104.63	102.27	103.34	100.6	106.18	103.95	103.61	112.58	106.32	106.59	105.01	110.3	101.86	108.18	103.51	106.93	108.38	107.12
111.96	113.53	108.53	106.21	107.73	110.08	111.79	105.79	102.02	106.83	110.4	103.02	107.61	101.56	103.82	106.26	98.447	102.68	108.41	106.54	103.83	110.69	106.1	107.82	110.87	109.53	105.05	113.02	105.12	110.21	110.67	106.73	108.56	107.72	105.38	106.79	105.28	98.303	102.07	109.91	102.6	105.87	105.54	111.95	99.386	107.47	104.37	108.53	101.18	108.51
107.69	104.16	111.49	110.35	114.08	107.87	112.27	108.66	104.35	106.95	112.6	106.97	108.14	104.26	105.75	109.82	107.38	108.9	108.24	105.02	107.1	106.34	101.27	105.32	107.7	110.37	109.09	107.41	108.44	109.57	103.77	103.99	106.88	110.01	104.62	109.93	103.57	111.36	111.96	109.04	114.5	111.45	111.14	100.5	106.55	106.4	108	106.52	107.09	112.58
105.49	113.89	109.25	99.548	109.27	104.54	104.63	103.38	109.15	108.06	107.84	108.07	110.21	110.99	102.61	108.95	107.74	110.67	105.15	103.75	111.74	113.3	104.15	101.11	105.71	107.68	107.39	105.51	101.77	107.6	101.81	107.84	105.6	105.5	107.02	110.35	105.6	107.89	101.09	110.03	106.23	107.33	104.92	108.17	103.94	108.71	106.7	104.48	106.54	103.63
[truncated: 150 more columns]
