# Supplementary material for: Genetic dissection of main and epistatic effects of QTL based on augmented triple test cross design
Source: PLoS One. 2017 Dec 14;12(12):e0189054. doi: 10.1371/journal.pone.0189054 (PMC5730204; doi:10.1371/journal.pone.0189054)
Supplement: S10 Supporting Information — (ZIP) [file pone.0189054.s010.zip › z6_200_0.2_5.csv]

106.88	107.2	107.9	105.66	101.79	109.23	104.58	108.32	113.16	97.519	107.13	107.13	108.21	108.14	95.721	97.468	104.25	109.53	107.62	104.21	104.44	114	110.22	97.65	102.65	117.46	102.17	109.44	102.87	108.42	112.09	117.92	110	107.61	107.5	109.04	109.14	106.04	97.049	101.84	104.5	102.73	107.05	102.69	107.44	102.4	101.95	105.92	107.6	113.23
113.27	106.15	107.74	111	105.23	107.38	104.18	103.42	112.82	118.59	102.34	110.77	113.83	109.36	106.84	109.89	105.64	111.99	112.22	107.86	100.51	112.11	97.364	109.06	112.41	105.45	105.89	106.71	104.55	109.27	105.33	104.34	107.64	106.43	112.95	107.3	111.66	106.45	112.93	96.876	107.95	103.91	103.93	111.01	104.73	111.54	107.55	109.37	113.64	105.2
109.42	114.47	102.42	109.9	102.7	108.62	96.34	101.9	106.26	97.725	105.69	110.32	104.4	92.079	97.318	103.03	104.08	109.75	113.27	109.92	105.48	105.01	106.79	95.698	102.57	110.55	106.09	105.92	105.72	101.73	104.16	107.3	100.12	107.66	108.51	108.17	105.73	114.78	109.97	107.12	104.2	108.2	99.256	102.89	95.208	106.72	109.54	103.88	106.99	104.97
98.436	97.922	96.139	103.17	104.57	104.23	97.535	102.19	100.97	96.939	102.84	103.6	99.052	104.73	96.086	98.291	107.03	107.5	94.267	102.89	93.131	92.339	98.501	103.85	96.901	105.52	106.2	100.82	94.314	98.662	102.79	104.03	102.89	100.3	103.43	104.45	101.24	107.59	98.304	94.6	92.61	92.601	98.402	98.096	103.28	109.92	101.36	101.75	105.64	99.236
102.71	93.559	105.43	104	101.46	105.58	106.32	104.35	106.83	94.018	105.66	103.97	100.82	99.211	110.34	108.63	106.93	104.41	104.2	108.74	103.66	106.16	103.89	99.982	99.807	101.76	110.94	107.92	102.37	106.25	101.64	97.408	101.48	104.79	101.39	100.52	100.2	99.546	109.85	95.244	96.333	95.736	105.01	97.928	109.74	105.61	97.266	97.441	101.2	108.46
104.76	108.24	112.93	106.44	105.81	109.3	109.15	103.87	105.02	117.35	102.52	114.79	102.71	109	105.58	114.69	106.65	110.33	105.21	93.599	104.72	109.35	107.18	106.96	107.66	104.89	105.79	103.69	106.68	109.6	103.95	100.84	103.84	100.65	101.47	105.42	107.96	98.679	110.98	101.91	114.44	110.35	100.35	110.44	102	109.1	108.11	116.17	108.92	105.54
103.91	92.233	100.16	102.17	99.913	98.583	97.209	101.21	98.538	98.133	96.115	101.59	93.574	98.193	99.292	94.601	103.81	97.958	92.179	94.351	101.7	93.814	104.91	93.503	109.16	94.03	109.92	103.32	93.252	96.101	100.06	95.985	106.39	98.082	93.531	103.39	108.66	108.32	96.747	108.23	98.073	103.08	98.468	102.29	104.4	100.97	102	100.26	102	106.96
102.03	94.826	97.616	98.484	110.94	104.58	96.191	103.88	102.33	101.06	99.981	94.053	104.42	99.558	96.214	103.95	104.93	108.53	100.05	102.38	110.98	99.745	109.14	105.51	99.958	97.537	97.341	100.73	94.609	96.775	96.86	95.423	103	101.36	99.151	98.103	99.647	99.526	105.85	100.89	106.43	104.94	94.42	99.501	95.306	102.47	95.939	103.52	95.525	114.02
96.616	112.91	106	105.37	104.02	105.47	110.95	109.06	106.01	109.69	110.38	106.69	106.03	112.43	98.238	100.65	110	101.3	107.93	104.16	103.09	106.58	106.32	110.04	104.78	103.68	103.77	105.73	115.36	99.694	109.25	109.24	104.86	102.47	99.397	109.68	108.54	106.36	100.32	97.902	105.54	109.83	106.39	111.89	108.58	109.5	118.14	107.65	105.61	104.51
112.72	106.66	108.18	107.98	104.7	99.552	104.57	114	107.99	109.68	112.04	106.01	103.24	104.82	102.41	118.23	106.08	105.54	104.96	109.65	99.476	111.17	101.48	108.74	104.25	113.55	104.85	107.74	112.41	105.21	108.69	110.02	108.54	109.16	111.77	104.54	102.68	101.74	108.59	104.57	105.56	106.35	106.57	107.18	106.9	118.5	109.11	108.33	100.69	110.78
111.86	97.474	106.79	105.25	100.79	112.58	105.17	108.92	98.729	104.34	101.03	97.831	98.321	111.96	104.92	104.33	108.07	106.61	104.12	102.55	106.01	102.38	106.93	119.65	107.05	103.37	111.45	110.32	107.01	97.986	100.13	107.29	106.23	107.09	104.16	110.39	111.9	97.294	105.97	107.89	111.68	105.01	108.71	94.026	108.91	103.77	101.55	114.85	104.09	103
117.19	112.25	111.73	103.79	118.25	112.66	111.65	107.14	104.91	107.7	116.28	107.11	109.96	116.56	118.15	110.83	114.85	109.36	111.68	109.55	105.97	110.64	107.46	119.1	111.28	109.73	106.16	108.61	103.97	109.44	112.58	111.69	108.88	105.68	114.52	106.41	112.82	110.59	105.53	109.7	112.94	105.21	110.72	116.72	110.18	114.97	104.21	108.26	109.29	110.05
111.15	106.31	96.184	100.32	108.86	101.86	110.75	108.21	113.54	102.8	105.73	103.81	109.97	107.35	116.6	118.49	107.32	104.39	108.51	109.09	108.53	106.97	108.19	105.47	117.23	107.22	106.22	107.66	108.02	114.65	96.326	114.45	106.75	105.09	100.77	106.86	107.75	112.66	109.59	110.78	116.08	106.07	114.41	118.34	110.6	114.33	108.59	104.94	108.46	103.51
96.632	102.81	93.691	96.307	94.562	101.87	100.76	96.739	102.16	95.523	104.27	101.57	88.374	96.232	106.4	101.41	95.298	88.311	91.221	89.585	97.549	97.895	102.36	100.91	97.026	99.885	99.464	104.71	99.6	95.309	100.14	104.2	97.21	94.504	106.78	100.27	94.58	98.512	96.942	94.726	97.781	98.27	98.104	102.24	105.73	102.54	109.83	95.209	101.68	99.628
109.83	100.26	103.4	102.09	104.47	109.03	96.929	117.53	105.16	101.17	109.01	111.44	106.48	101.22	100.34	98.09	99.593	109.32	99.392	115.06	115.2	102.79	108.13	97.317	103.19	104.63	112.63	97.781	104.79	102.09	101.62	95.131	111.53	104.1	109	107.92	96.653	104.78	103.34	100.27	99.75	102.75	109.57	95.99	106.97	105.58	108.27	109.69	100.17	102.17
107.83	112.45	104.11	109.76	99.206	101.43	98.311	102.94	100.46	103.74	100.37	105.94	105.39	103.4	114.16	100.88	108.97	98.859	95.117	96.029	103.47	102.94	104.6	108.85	104.52	102.42	104.06	114.64	102.68	106.5	110.9	113.41	95.928	113.96	110.96	105.18	107.41	109.07	109.56	111.25	107.28	112.21	112.14	99.891	112.32	107.13	105.08	94.288	101.52	107.79
106.03	95.533	96.194	101.31	97.609	94.11	105.37	105.76	103.26	107.19	96.975	100.55	95.148	94.425	104.04	94.317	100.91	102	96.133	102.98	102.15	96.087	93.82	107.36	103.81	100.86	96.891	97.453	97	102.28	97.399	97.851	104.1	103.69	96.223	94.536	101.69	101.93	97.002	97.98	96.994	104.28	97.575	103.58	96.059	100.74	98.206	102.35	96.991	95.299
104.01	102.55	103.88	105.42	100.78	109.85	103.33	104.4	96.158	104.75	103.12	93.377	103.6	95.974	98.123	100.68	97.358	102.85	98.552	99.495	107.17	103.03	90.352	88.648	97.408	107.92	98.349	103.82	95.158	92.188	107.21	94.771	101.12	100.39	101.49	105.89	108.73	96.261	110.03	103.91	97.828	99.226	97.844	95.542	101.13	103.47	105.9	106.36	92.922	92.271
100.43	105.62	101.58	102.29	105.61	102.22	102.16	111.81	109.46	111.95	106.26	99.48	98.606	107.59	107.27	109.26	106.28	102.91	109.96	101.17	102.85	108.41	111.58	100.4	103.79	106	108.48	104.5	106.97	104.29	106.34	105.46	107.55	103.28	104.52	103.31	103.85	109.23	109.69	111.85	109.06	104.79	102.93	106.86	105.46	105.48	112.67	119.92	107.21	108.3
110.71	107.91	94.784	107.93	101.58	102.65	102.66	110.83	111.99	103.47	106.97	108.57	110.57	107.15	110.93	111.06	109.02	107.14	102.49	110.89	106.78	105.49	109.75	108.81	109.15	102.66	101.3	106.73	102.18	106.07	107.43	104.14	104.24	104.52	105.84	108.48	108.27	114.38	108.24	105.1	104.29	108.88	108.49	104.8	107.53	108.53	105.65	108.67	104.82	104.48
103.5	112.15	106.93	111.76	111.45	114.74	110.96	108.78	109	100.03	106.78	110.42	104.05	110.8	107.41	104.65	103.07	107.92	108.39	107.9	107.01	106.84	106.63	105.62	106.15	116.65	107.4	113.37	115.44	110.33	104.43	109.35	103.93	117.03	112.6	117.96	110.28	109.63	108.87	107.2	119.36	103.36	117.68	117.27	106.51	114.19	116.36	117.21	100.34	104.08
110.44	115.49	95.93	102.12	114.95	98.272	103.06	105.61	112.53	102.01	101.52	107.02	106.92	101.02	109.91	103.11	107.04	100.41	107.84	102.32	112.81	112.72	103.13	117.89	111.53	111.13	106.57	106.39	105.7	101.12	112.74	92.394	108.9	103.14	105.77	103.98	105.37	117.23	109.52	110.95	108.95	104.39	108.91	108.83	107.53	99.387	112.66	108.62	111.32	103.8
111.39	108.55	116.9	103.06	104.02	117.49	107.88	105.44	108.98	108.43	122.26	99.259	111.15	97.584	103.3	104.04	108.63	114.47	108.16	115.63	107.93	109.5	113.16	108.52	105.3	102.98	112.12	111.68	112.54	112.66	105.41	108.71	106.76	103.09	112.29	116.28	108.4	111.7	100.98	110.23	108.24	108.57	110.26	104.26	118.93	107.4	99.728	109.74	112.25	109.05
96.667	100.03	104.57	99.714	91.791	100.52	108.46	86.383	94.223	101.39	99.748	94.856	108.18	106.1	96.472	101.51	100.15	99.207	100.04	104.71	106.55	100.1	100.91	97.716	102.49	98.49	97.587	101.69	91.579	98.921	90.182	97.226	100.33	95.455	99.802	99.535	108.71	98.147	103.18	94.687	109.23	92.666	97.848	103.11	97.717	101.42	99.394	103.55	95.976	93.999
111.09	99.431	104.97	110.46	112.79	102.93	100.53	96.621	109	108.16	109.41	105.39	101.35	100.58	96.487	97.829	104.83	113.35	103.37	109.42	101.96	107.49	104.85	103.29	101.86	108.47	108.77	101.57	105.02	95.291	107	104.4	101.75	102.21	101.61	109	100.52	104.6	102.77	100.92	100.14	107.6	103.35	109.27	110.32	113.33	99.393	112.23	99.763	103.38
116.37	111.86	112.04	109.12	100.6	105.11	99.188	114.89	110.02	95.15	108.33	108.41	110.41	104.4	101.18	110.38	105.68	104.28	103.97	101.66	99.306	108.07	103.65	105.37	103.09	108.15	109.13	102.12	112.16	115.87	106.78	106.77	108.88	106.48	108.95	104.23	100.76	103.85	99.319	106.27	116.6	108.09	104.36	108.64	112.6	104.87	108.15	104.2	102.91	105.58
105.66	107.2	100.88	104.77	110.63	109.88	107.56	110.91	111.12	119.91	108.13	105.47	103.9	111.73	110.8	106.83	107.5	99.887	108.48	107.93	109.74	110.6	108.9	103.17	110.47	104.81	103.74	103.15	104.67	111.08	101.42	100.66	111.11	96.55	106.8	104.43	106.99	115.53	110.17	106.38	103.8	108.03	101.56	102.65	107.87	99.014	112.73	111.33	103.56	100.18
107	104.43	109.26	113.84	112.87	107.99	103.32	102.8	100.13	113.5	104.43	113.42	111.07	107.33	110.81	105.9	110.21	107.94	114.58	105.33	103.59	110.65	111.51	107.12	111.41	103.24	106.87	115.23	102.84	108.73	106.35	102.58	100.36	99.012	105.56	109.84	107.7	107.22	104.94	108.83	103.5	108.58	108.81	102.28	105.41	102.53	109.36	110.21	112.68	104.16
111.64	106.89	107.99	102.53	113.26	104.9	113.72	96.789	103.66	109.89	101.58	109.7	109.03	116.41	106.5	118.42	105.48	106.9	101.86	107.89	106.89	116.98	105.92	107.91	110.41	113.04	114.46	106.53	111.66	111.55	109.91	110.99	109.99	107.85	110.09	108.19	104.09	106.99	110.32	107.65	109.94	99.727	115.03	108.12	117.94	110.49	103.45	107.16	114.39	103.6
102.51	103.07	99.782	107.54	108.22	105.02	115.52	103.77	118.85	109.93	105.77	111.76	112.3	102.29	106.93	102.86	100.92	108.57	108.37	110.65	112.82	106.92	109.97	108.8	108.7	111.56	102.66	102.4	99.188	103.93	106.45	110.61	109.85	109.43	118.48	104	104.24	111.02	104.4	112.72	108.24	106.52	104.98	103.71	100.68	106.2	112.93	105.73	102.06	119.46
112.23	108.84	108.32	106.51	102.89	101.83	104.59	117.78	104.69	104.26	115.14	101.27	113.58	110.05	113.25	111.08	107.42	112.28	109.03	108.77	101.82	103.57	100.2	112.88	108.8	102.38	103.23	104.38	107.51	104.82	98.98	103.75	109.43	106.21	105	99.179	109.82	109.43	110.21	104.13	114.33	107.84	110.92	105.58	102.75	111.69	111.41	113.66	107.37	99.695
99.534	104.34	90.526	106.59	99.136	102.43	106.66	109.55	102.77	98.488	111.21	113.43	103.19	109.09	101.91	103.7	109.38	102.96	110.17	102.49	104.4	108.97	111.11	109.55	100.59	109.01	113.39	115.35	111.75	109.8	107.34	105.27	109.71	100.4	103.72	100.98	97.147	101.4	105.74	104.06	106.03	111.11	114.3	106.37	107.37	99.662	108.9	106.13	107.43	109.45
100.45	107.96	106.84	103.09	102.6	114.8	113.21	99.434	103	108.63	110.79	111.22	111.14	95.213	103.27	100.66	105.86	104.31	101.12	97.237	104.4	105.99	103.54	111.69	105.85	104.64	104.26	99.186	104.06	102.14	111.14	102.54	98.879	109.89	98.365	100.81	103.72	110.48	112.31	102.39	104.49	104.83	105.18	111.04	98.026	105.13	115.02	106.34	113.39	103.59
96.934	107.26	110.66	103.23	111.98	111.08	103.77	108.9	101.92	112.95	116.61	94.387	110.38	110.37	105.32	111.75	114.5	107.94	101.03	102.86	104.05	105.57	99.437	103.2	105.02	112.39	102.83	108.07	109.8	109.5	116.71	108.08	102.42	111.93	99.122	104.66	93.982	103.83	105.22	97.314	116.82	102.85	103.9	105.91	112.54	100.98	102.83	106.3	107.62	109.56
110.76	109.11	108.56	100.74	100.73	105.47	108.82	108.68	114.55	103.3	99.65	117.66	104.01	94.571	106.98	99.866	100.34	102.04	106.49	107.47	102.25	98.773	104.29	99.474	102.94	107.15	105.05	108.9	100.16	108.18	99.042	103.8	109.44	108.02	102.25	102.03	106	113.91	104.46	105.32	102.63	110.66	107.05	106.04	108.79	103.95	109.39	109.65	107.7	102.94
93.587	91.748	96.018	103.62	107.7	90.9	104.67	98.375	93.042	95.562	96.852	106.24	100.49	98.908	99.077	105.78	95.741	99.542	97.368	104.85	98.015	100.14	100.19	94.58	104.73	96.57	98.362	95.67	93.43	94.696	99.129	99.071	93.651	100.64	102.65	92.805	98.219	97.06	102.19	98.38	98.041	91.512	98.677	95.652	98.201	98.347	101.85	92.858	99.686	91.484
113.98	111.84	108.7	98.382	99.477	107.22	108.77	103.58	101.06	109.05	105.13	109.4	102.36	107.52	108.52	103.86	112.15	99.369	101.99	106.1	96.46	98.325	106.09	109.83	113.4	111.63	94.817	102.21	106.54	106.45	106.05	109.43	116.32	100.96	110.96	107.84	107.76	105.32	95.381	108.38	104.68	102.8	106.4	98.084	112.22	102.31	104.16	99.892	101.89	99.633
111.36	108.44	108.51	106.24	114.15	112.43	105.01	107.35	104.18	118.31	103.43	108.08	116.94	112.13	116.07	113.05	108.36	105.62	109.84	110.97	118.37	111.27	104.69	114.89	108.61	115.82	103.46	108.71	102.04	107.83	109.13	109.25	112.74	120.33	105.56	114.99	118.61	111.33	109.07	117.16	107.59	102.69	113.82	111.34	115.42	103.25	120.94	114.45	113.88	108.36
109.2	107.69	111.5	98.925	108.1	107.04	105.11	110.55	103.58	104.77	115.52	100.02	102.21	113.46	95.122	113.02	108.56	103.99	103.87	109.44	108.47	100.38	105.67	111.96	108.64	107.56	102.3	98.584	110.19	101.36	111.88	109.39	108.27	102.08	98.279	101.53	107.55	104.41	109.16	100.64	103.99	115.59	113.96	112.28	102.67	100.39	101.89	108.37	97.052	103.13
109.89	102.19	102.44	103.38	104.83	101.3	114.97	110.35	97.962	106.26	105.83	99.434	107.55	106.42	99.305	102.97	103.59	112.17	107.41	106.5	105.02	110.95	104.93	110.28	104.14	104.7	107.92	102.26	100.53	108.29	104.77	97.658	103.73	107.52	104.33	98.454	106.34	103.38	106.99	105.57	110.79	94.837	98.288	102.34	107.02	102.16	100.96	113.43	103.6	109.64
96.711	97.796	92.42	99.441	93.197	105.39	91.223	100.34	107.17	100.85	101.49	99.844	96.623	105.51	102.34	96.212	96.188	95.531	92.113	103.41	93.712	99.825	93.745	91.659	102.65	101.57	104.09	87.071	98.544	93.296	103.61	93.489	96.884	100.46	96.72	104.84	99.15	93.118	101.09	98.793	104.4	92.112	101.54	100.16	103.07	94.213	96.342	89.419	104.6	99.56
108.42	106.67	106.63	109.39	106.26	101.09	104.69	101.85	109.36	109.11	110.3	102.8	97.116	111.16	107.72	107.26	105.74	113.47	102.78	109.57	102.35	103.61	107.04	102.9	111.51	100.41	102.52	106.77	117.36	101.2	101.74	104.76	109.22	111.54	110.83	108.21	105.68	109.55	104.22	105.44	100.33	108.31	107.05	105.1	112.72	110.71	98.605	104.04	110.86	112.01
105.34	105.02	109.83	108.51	101.57	121.22	103.36	111.74	103.5	112.84	103.23	104.3	99.365	105.41	111.03	98.41	107.49	111.95	109.53	100.81	107.82	104.38	102.4	97.77	108.67	107.62	116.1	103.92	91.527	100.8	96.804	113.69	104.58	110.84	107.83	103.79	102.5	104.09	105.27	109.57	107.46	98.798	98.664	119.19	104.62	99.797	108.23	110.69	115.19	105.34
107.91	106.34	113.77	111.81	109.84	104.26	103.03	110.73	95.921	101.91	108.93	108.19	116.11	102.75	103.74	104.25	108.36	107	108.93	105.14	111.05	110.44	99.713	103.4	111.23	110.65	110.44	102.33	103.84	110.6	112.47	101.85	102.2	117.99	101.47	110.94	107.81	101.98	109.96	106.77	107.84	98.47	99.181	101.42	108.4	99.502	98.322	107.69	114.52	104.63
111.16	112.7	109.19	111.2	112.19	112.49	111.43	107.93	105.47	113.09	98.572	110.35	110.9	105.8	100.6	116.32	113.78	98.806	111.38	112.64	106.47	113.05	104.15	115.8	103.05	108.18	110.49	105.82	111.71	119.89	105.67	103.42	114.42	113.47	106.47	112.25	101.1	115.64	115.82	105.13	117.35	109.74	104.01	108.32	110.74	106.87	105.06	110.84	113.6	108.03
109.21	104.3	109.57	102.47	103.79	99.17	100.51	110.41	101.85	107.66	110.85	105.87	99.547	111.49	112.38	100.99	99.599	100.87	119.67	108.19	114.53	112.22	103.29	111.61	105.79	108.95	107.87	106.78	103.64	117.23	106.04	101.57	109.61	109.05	113.16	100.02	104.66	107.37	110	103.11	107.47	102.97	103.13	95.39	107.8	108.14	109.72	105.66	99.518	100.19
110.74	118.4	111.57	111.04	111.44	105.58	109.38	111.27	117.34	107.48	105.35	113.63	106.25	108.67	100.14	111.25	108.22	103.79	104.79	114.78	113.02	112.13	113.64	110.42	113.13	104.75	112.51	109.21	104.23	111.5	109.77	110.99	117.95	107.6	119.46	112.74	104.15	110.69	110.46	112.23	112.97	112.08	106.85	116.03	106.19	104.24	112.51	111.78	104.92	103.41
104.1	109.11	92.207	108.36	102.88	98.781	103.39	107.14	102.65	111.31	101.67	100.64	103.32	100.86	104.19	98.377	106.98	98.345	103.16	97.83	108.61	107.98	101.42	111.54	100.4	110.98	99.142	110.16	103.67	112.13	99.275	111.7	101.6	112.29	96.426	103.32	102.24	102.72	104.84	109.06	109.13	100.97	108.12	123.12	101.24	98.55	105.76	108.17	103.13	107.64
105.87	103.13	103.75	101.59	101.73	113.05	112.59	106.68	106.78	110.97	106.64	108.57	98.715	114.47	103.66	101.01	102.99	105.77	108.33	107.12	111.61	103.16	113.26	113.45	104.08	99.324	103.56	101.33	107.53	104.78	108.71	98.981	108.62	106.22	107.19	99.397	97.004	117.55	101.59	114.59	108.54	103.38	104.02	105.35	107.8	104.22	103.6	103.27	101.72	106.97
102.96	104.19	101.78	105.31	98.48	101.49	103.91	101.98	102.65	100.34	95.622	98.037	107.35	100.35	104.38	97.997	106.89	106.44	102.47	103.12	105.97	102.63	100.01	96.35	103.2	100.34	98.695	105.42	108.08	102.36	96.134	96.472	105.97	104.22	97.305	94.333	97.613	101.2	100.11	100.77	105.5	107.56	92.51	98.836	104.98	102.7	104.97	106.34	97.889	102.86
105.97	104.74	103.47	104.46	102.67	106.74	99.803	112.85	102.92	100.81	107.13	111.68	98.549	112.32	98.67	100.04	109.85	108.59	107.53	108.32	106.06	107	105.6	111.93	103.65	110.85	102.33	99.533	103.08	106.68	102.24	100.32	113.69	105.63	106.87	102.62	96.095	107.13	104.93	112.19	100.91	103.64	113.06	104.79	107.24	107.25	100.67	112.98	94.722	101.03
101.19	112.64	99.011	93.061	103.65	104.45	103.49	104.75	105.43	118.66	107.86	99.04	108.69	107.2	109.17	114.99	113.99	116.52	106.88	108.47	111.55	116.42	112.49	114.79	104.41	111.84	104.73	105	120.23	109.73	107.41	100.58	99.735	106.6	111.05	103.69	106.74	105.57	109.42	109.32	112.76	113.14	113.79	107.96	101.52	117.25	112.76	106.33	92.361	104.29
98.526	104.12	111.58	105.84	101.95	113.06	104.2	112.72	105.43	103	104.12	102.22	97.015	117.18	108.62	103.02	99.519	108.67	110.1	104.79	104.22	106.05	109.83	101.55	115.21	104.54	103.4	106.84	97.918	102.42	108.49	112.4	100.56	88.522	102.81	105.62	105.72	115.02	110.77	103.38	108.11	107.4	109.19	111.27	99.916	115.72	109.68	111.55	106.87	105.84
98.672	111.11	108.75	114.22	106.74	116.03	110.64	111.11	105.89	110.55	110.89	112.27	109.84	114.34	115.73	107.59	107	108.53	106.62	95.485	110.29	104.95	104.95	103.1	110.25	101.51	107.29	96.894	115.02	106.39	102.68	107.6	100	112.58	110.1	103.45	114.1	107.08	105.34	116.03	105.4	108.63	107.51	103.5	111.4	108.15	100.44	101.65	109.46	109.03
103.4	98.203	108.06	104.35	102.4	105.02	102.54	111.77	100.54	96.738	103.99	101.84	108.51	100.49	97.794	109.74	109.82	104.25	107.98	100.52	98.675	107.88	115.11	100.81	102.62	101.8	109.89	109.12	106.18	100.04	118.39	101.78	108.21	102.19	105.33	96.284	102.3	107.66	106.59	106.41	101.23	95.556	105.04	101.66	112.2	111.26	104.76	110.4	101.25	113.51
97.455	88.918	108.6	94.143	96.012	95.18	93.04	92.025	94.603	102.86	101.65	88.079	94.085	97.248	101.5	97.327	100.13	90.988	99.317	93.712	95.08	97.127	95.734	105.63	104.06	101.77	97.94	97.098	91.971	106.94	101.86	98.919	99.496	97.888	103.39	106.93	99.369	99.561	100.48	95.359	99.522	98.774	99.391	92.165	102.73	101.15	102.12	112.82	101.3	104.86
104.07	113.1	103.19	101.69	104.21	103.17	101.55	112.86	106.22	118.68	110.3	99.517	112.69	98.502	91.421	111.48	104.87	108.61	103.5	103.91	94.895	111.95	104.37	116.64	107.28	101.97	105.94	103.03	106.75	104.84	106.21	116.16	102.63	99.398	111.25	105.85	106.38	103.51	109.93	107.88	107.53	100.66	100.15	104.98	104.63	101.81	107.01	111.81	97.285	97.359
92.143	94.391	98.844	105.6	94.335	100.15	101.42	96.897	96.207	100.94	98.136	102.11	100.5	104.52	94.743	101.27	96.649	95.141	105.72	99.333	89.686	103.97	105.79	95.146	107.22	100.7	104.09	99.712	100.54	108.67	106.51	96.259	102.43	103.66	91.674	97.193	102.46	96.692	92.194	107.2	101.4	92.779	96.936	101.42	93.489	102.99	110.83	98.323	98.405	94.14
111.46	111.16	97.13	97.737	105.63	105.75	97.776	114.58	103.89	104.66	107.63	102.96	107.81	100.11	109.17	98.505	103.67	100.79	112.1	107.6	106.93	106.3	112.15	110.07	106.94	106.33	100.66	102.93	110.18	119.7	108.14	95.98	100.06	98.071	101.81	110.6	99.679	112.53	113.78	107.94	107.3	96.039	103.21	111.44	100.73	101.12	102.84	119.54	105.47	102.81
92.687	101.61	94.02	94.769	99.185	98.68	98.526	97.556	93.26	95.126	107.14	99.592	97.993	107.19	99.368	102.94	101.51	93.923	103.16	100.46	95.876	90.233	93.708	93.767	93.696	91.751	99.17	105.25	102.14	99.036	92.897	102.29	94.56	96.087	90.788	101.55	102.24	102.53	97.31	94.654	98.889	91.354	96.46	93.02	91.832	101.54	100.34	96.334	87.126	93.861
102.73	103.64	104.91	104.29	111.69	106.38	102.08	107.35	108.44	105.46	106.38	107.95	101.97	106.41	110.17	103.55	106.29	104.39	105.51	107.5	101.84	105.03	104.96	98.348	108.92	107.59	111.77	102.63	103.1	102.88	108.23	113.54	100.88	111.01	108.82	115.8	116.17	96.953	104.28	105.33	101.98	109.98	106.06	107.85	98.775	111.4	101.87	111.9	105.88	104.34
105.6	114.6	106.98	114.48	106.98	106.98	109.41	107.78	112.62	108.43	103.29	103.67	102.69	115.82	112.87	109.07	99.431	116.47	112.15	111.14	106.29	111.49	99.882	107.13	109.85	94.402	106.98	104.99	108.74	109.6	108.06	110.52	102.52	110.25	109.9	101.67	110.33	110.47	107.44	104.11	109.59	110.65	103.8	108.61	123.77	109.26	113.8	111.42	107.81	107.45
93.586	101.37	99.28	102.57	103.11	100.09	92.97	86.512	98.104	93.199	98.036	98.309	101.97	96.722	104.04	96.907	95.665	98.155	91.776	102.25	104.66	95.593	97.168	95.446	95.538	96.914	95.695	106.47	91.599	93.662	102.21	104.34	98.757	102.6	106.62	100.53	91.671	94.054	95.233	98.324	102.06	90.238	108.87	97.209	97.729	98.028	98.19	89.046	94.691	100.51
106.08	107.47	103.14	104.88	99.82	103.68	107.62	105.2	105.96	99.101	110.24	94.993	104.47	96.081	109.25	101.49	111.25	110.53	102.14	109.92	103.34	105.85	99.975	104.88	104.98	102.16	101.21	103.12	109.45	113.61	107.3	103.13	103.85	104.66	108.78	110.7	100.11	100.52	113.62	100.33	113.21	106.03	98.113	106.02	103.87	111.35	107.49	104.27	104.26	107.15
113.5	100.67	91.467	96.311	94.972	94.623	94.918	89.41	96.662	104.44	97.189	91.248	100.16	99.211	93.803	98.538	102.19	102.28	94.299	97.877	96.252	104.07	99.438	95.98	94.783	99.38	101.23	97.147	104.52	85.803	94.764	96.217	108.45	99.969	102.23	93.077	95.389	96.371	96.007	96.197	102.77	96.242	105.36	95.521	99.002	107.85	99.934	100.86	99.066	99.454
107.31	94.797	104.9	97.298	97.676	102.24	91.007	93.009	93.276	99.97	99.153	100.02	93.878	98.029	95.417	94.264	99.533	102.38	101.24	107.58	94.777	96.231	92.254	93.887	105.46	86.282	97.526	99.012	95.437	100.42	93.996	97.717	97.224	102.95	101.57	102.31	95.05	91.65	98.01	100.18	87.843	93.133	91.583	103.53	101.92	96.13	101.52	99.005	104.97	96.97
99.616	96.967	99.567	96.652	106.42	102.24	97.29	102.96	102.04	97.774	104.09	102.46	107.73	97.732	96.232	112.26	106.45	94.269	102.52	93.66	104.98	96.427	99.523	100.57	104.7	102.75	103.34	92.99	98.78	99.977	99.978	105.47	96.857	106.57	108.04	101.05	99.432	101.47	98.777	100.6	104	96.116	107.33	105.44	96.589	96.854	101.23	101.59	103.64	98.014
107.19	106.84	106.2	100.92	109.08	112.38	114.88	111.29	110.06	99.873	112.92	108.45	110.44	112.06	98.865	106.79	106.65	110.19	109.94	102.5	109.17	112.35	100.49	110.39	109.99	110.27	103.95	110.08	106.39	106.49	111.09	111.79	108.65	103.97	116.18	104.02	107.85	108.65	111.58	114.86	106.89	107.47	100.41	103.59	109.71	113.56	104.06	111.09	105.64	104.55
111.58	108.05	107.81	93.535	106.61	108.81	105.09	97.499	99.893	104.02	106.53	104.06	110.06	107.87	110.33	97.096	111.57	116.48	112.74	110.08	110.51	105.12	102.97	106.3	103.44	109.33	103.17	111.64	110.42	110.58	108.2	101.01	112.51	103.17	108.6	109.76	102.92	104.53	108.05	102.04	100.92	101.02	109.59	99.865	110.52	121.29	108.49	107.44	109.64	109.38
102.88	99.414	116	100.52	115.56	100.89	108.11	105.16	113.05	107.03	100.23	106.21	104.06	111.24	104.98	105.02	109.98	101.65	103.7	101.79	100.92	103.41	101.93	101.55	108.74	97.678	101.4	106.72	108.74	104.88	98.636	105.89	102.48	110.45	107.86	111.85	110.81	106.56	100.37	111.02	101.54	105.47	99.763	105.22	101.9	107.72	103.94	113.21	107.13	108.69
112.23	101.91	105.43	102.47	106.8	99.753	114.94	109.26	96.855	109.78	98.06	99.358	103	106.68	106.59	101.08	107.09	114.59	102.05	107.95	113.08	104	103.03	106.65	103.71	110.28	108.45	99.833	108.97	103.34	106.3	112.63	101.25	101.85	102.42	100.85	107.83	105.77	100	100.03	110.34	108.6	118.25	110.66	106.45	99.471	110.97	100.96	104.24	103.66
98.849	99.587	97.196	97.457	103.09	108.25	95.551	94.91	104.77	95.872	97.968	100.53	89.624	105.92	98.452	107.3	99.741	99.393	101.22	100.73	108.7	97.049	96.356	96.407	100.23	103.35	97.259	102.33	98.861	99.804	100.6	96.965	94.019	95.744	98.934	97.643	102.06	95.444	89.847	105.13	98.246	105.22	101.48	105.79	101.3	104.91	102.02	92.393	109.59	97.993
100.69	95.986	86.762	98.599	98.18	98.687	97.659	100.93	99.705	104.04	97.893	101.63	98.298	103.51	102.15	106.17	97.177	102.09	91.475	97.45	99.42	92.301	99.633	101.97	102.92	96.744	104.38	90.8	104.25	99.317	98.715	102.45	104.41	96.696	98.21	99.595	99.212	101.93	105.98	106.17	100.16	92.518	104.92	99.693	101.68	95.932	105.42	103.93	95.554	96.822
101	107.14	100.25	109.73	104.08	100.53	107.52	106.48	97.382	110.42	104.07	109.55	102.42	110.24	101.72	104.8	111.32	103.73	102.5	105.7	95.791	107.9	101.23	115.76	109.64	102.61	108.28	104.22	104.97	114.73	106.85	102.84	107.17	104.57	112.14	106.37	110.95	104.28	103.64	108.14	101.09	105.06	106.42	105.39	100.98	106.36	107.41	100.21	104.63	106
108.62	106.93	111.38	115.52	107.76	113.9	113.06	110.2	116.69	106.78	109.12	114.68	114.07	106.95	101.48	115.4	109.35	109.16	116.08	111.6	109.14	110.31	109.98	111.06	111.76	107.95	113.86	111.1	112.01	108.72	107.58	108.97	116.47	106.55	109.91	105.67	102.12	107.59	119.89	115.91	110.93	105.97	116.9	111.81	103.28	114.76	103.97	111.72	109.83	107.7
113.41	99.476	105.55	103.62	110.91	105.02	110.64	104.45	102.55	100.64	105.92	104.35	103.11	104.46	110.84	110.27	100.2	104.37	102.38	97.294	104.01	107.4	109.45	105.39	108.11	109.98	106.1	104.16	104.92	114.74	107.08	99.548	107.97	110.83	111.05	107.81	112.64	105.49	108.68	103.49	108.84	105.65	105.68	99.494	103.2	115.49	106.36	96.476	113.51	112.44
112.84	119.63	105.77	105.12	109.39	106.42	105.56	101.83	100.62	106.32	107.39	105.72	108.27	110.29	114.5	107.66	111.03	110.49	112.27	115.56	109.82	106.99	103.02	110.88	104.34	107.92	103.57	111.26	108.01	107.84	112.91	109.88	98.412	101.98	107.3	117.6	109.15	111.43	99.688	104.96	112.27	113	111.03	108.94	103.24	101.06	104.36	95.072	102.18	110.93
107.51	99.709	99.89	104.23	103.61	105.39	105.38	102.88	102.69	107.86	107.06	113.62	100.53	106.81	101.61	101.74	98.303	96.744	100.2	106.32	107.12	103.79	100.24	107.89	111.52	100.04	105.33	116.43	108.48	105.72	104.58	117.44	100.6	108.54	102.72	101.83	109.08	110.34	104.23	114.93	103.12	108.08	104.17	109.32	107.47	110.59	113.41	100.19	103.19	112.18
104.15	111.68	108.93	107.55	100.74	102.74	102.52	98.284	108.81	108.82	101.58	106.37	105.89	107.09	96.536	103.35	101.23	102.82	108.67	103.04	101.96	108.01	103.13	106.29	105.58	104.12	103.73	108.52	114.76	100.02	108.93	112.23	107.08	105.05	107.61	105.68	106.15	107.89	109.36	106.93	104.75	103.68	102.23	117.77	102.39	104.89	108.05	112.07	105.51	103.2
109.37	103.89	111.04	114.23	119.36	109.23	110.29	110.81	104.56	109.41	114.95	105.86	108.2	107.95	108.61	105.08	106.88	111.18	108.95	110.09	106.36	114.46	105.76	102.55	103.5	119.6	110.11	113.47	108.52	106.03	100.67	103.59	109.74	109.89	105.7	103.39	101.68	111.02	98.48	105.42	104.27	108.13	114.01	106.59	101.25	110.21	106.07	110.83	102.15	103.84
110.23	103.41	113.93	105.99	103.98	107.7	112.3	109.51	107.44	98.646	110.73	115.27	116.53	107.12	108.14	105.3	109.94	105.1	101.12	103.78	101.87	106.94	110.59	107.06	101.55	102.73	103.27	102.78	102.03	110.15	111.14	102.7	107.38	103.19	100.45	111.51	116.42	97.2	101.02	110.41	111.59	107.38	109.84	104.7	101.77	110.89	105.32	106.46	110.06	106.96
106.31	95.835	99.137	105.17	106.72	96.837	102.11	107.65	106.24	96.991	102.4	106.35	105.74	97.884	101.57	100.05	98.002	88.344	103.73	98.682	108.42	102.94	95.188	96.743	95.202	105.65	98.806	95.223	97.999	113.07	102.12	92.849	100.74	103.47	101.43	93.03	91.56	98.317	101.33	101.19	97.484	108.77	99.799	106.38	97.131	106.58	94.9	103.78	104.32	102.06
102.78	106.52	100.25	106.12	109.77	106.07	112.39	112.72	107.59	100.72	109.17	103.51	101.85	104.51	106.65	105.75	113.34	108.55	100.35	105.38	107.57	109.64	97.86	108.86	114.96	106.38	106.61	101.97	112.9	110.94	105.71	108.21	111.43	115.43	106.7	113.48	104.77	107.65	106.5	113.47	104.78	109.78	106.37	108.48	109.22	104.76	108.99	105.35	116.37	103.47
103.6	103.9	109.93	116.1	115.34	110.34	101.96	97.152	99.86	111.41	99.876	107.92	119.22	104.75	114.96	109.51	111.87	112.33	111.21	119.41	114.25	110.12	111.9	108.88	114.85	107.78	106.47	115.23	108.02	113.19	106.56	110.14	115.15	107.92	111.81	108.31	116.85	113.24	112.87	101.13	113.13	117.27	124.69	116.71	110.4	115.32	102.71	110.86	116.12	109.87
103.48	106.22	102.89	108.19	109.12	108.16	112.53	113.71	103.45	100.19	100.92	109.33	106.44	101.09	107.95	104.42	111.02	106.5	105.67	113.28	105.29	114.16	95.277	108.02	106.34	107.68	109.33	103.28	108.29	111.24	107.64	96.491	102.94	102.53	111.9	108.74	94.174	113.21	107.85	95.088	106.35	101.5	107.6	99.317	103.18	100.81	103.86	102.53	114.83	105.56
99.333	95.366	96.108	105.97	107.71	96.861	104.2	99.474	100.68	102.44	98.231	97.849	107.39	102.68	100.06	100.71	100.17	101.17	95.997	96.006	95.178	103.9	101.86	97.68	98.451	94.662	87.178	89.286	99.296	85.924	95.587	101.55	96.05	106.54	88.194	90.914	104.25	90.628	102.71	102.24	103.12	102.76	96.112	97.148	99.306	103.5	101.19	96.418	93.631	100.83
98.336	100.89	102.1	108.99	100.5	101.38	98.281	107.71	107.83	102.9	99.386	98.11	92.214	111.74	92.25	104	93.871	101.28	102.85	105.95	109.2	102.82	108.45	110.88	99.613	108.63	101.78	96.583	97.343	102.46	103.39	100.15	112.87	100.12	101.71	96.653	110.08	108.05	101.63	102.42	100.93	104.19	108.64	101.92	104.85	100.15	103.14	107.52	100.77	97.117
96.083	104.12	103.03	100.72	90.884	113.69	95.521	98.232	96.47	91.547	97.129	94.083	92.387	100.05	101.97	97.682	93.925	99.652	99.144	98.32	96.995	99.008	98.65	94.401	100.63	105	92.167	101.57	102.28	102.37	99.532	102.74	102.01	96.831	102.75	92.691	101.96	98.313	94.74	100.69	102.81	103.42	96.836	98.469	103.24	97.989	100.11	100.82	98.377	96.153
104.88	112.65	112.27	111.81	113.8	105.99	107.27	107.35	107.92	110.46	105.66	107.78	103.02	104.22	105.2	103.87	104.36	112.71	111.98	104.4	107.58	113.99	100.92	108.44	117.32	106.53	107.51	112.55	107.89	117.28	112.05	109.21	106.52	99.344	114.13	101.69	103.35	109.56	113	104.22	107.48	108.63	109.38	107.3	111.49	100.15	109.3	104.45	115.9	108.4
114.87	111.22	109.61	107.88	104.57	111.11	112.39	104.11	106.61	113.52	116.89	106.45	105.33	106.43	104.52	100.1	114.73	114.58	110.14	109.15	112.51	109.52	105.28	113	111.38	108.36	114.99	117.43	110.02	118.6	114.39	113.03	102.75	107.66	108.93	117.72	112.79	114.99	113.95	111.41	106.3	109.58	107.89	111.57	107.34	106.53	107.61	111.64	100.63	106.83
93.262	101.42	90.342	93.496	104.03	100.49	92.283	105.23	98.797	100.9	100.99	101.56	98.679	101.42	93.557	95.894	99.145	100.17	99.944	93.748	91.243	96.035	106.91	103.38	101.81	95.517	95.131	99.899	100.89	102.22	90.411	108.82	94.385	96.015	98.191	103.6	98.156	102.49	101.39	95.53	103.57	98.756	93.939	92.908	97.485	107.17	98.153	101.04	106.13	94.861
93.234	100.56	97.451	103.86	91.147	104.37	106.55	95.892	98.373	97.143	100.04	88.829	99.014	93.9	92.981	97.687	95.819	94.302	106.4	91.397	101.14	102.89	94.234	101.16	98.778	106.69	100.88	93.532	91.624	95.646	95.867	94.263	95.534	100.48	90.037	96.848	97.234	101.7	92.865	91.864	97.254	100.09	97.245	98.291	90.343	100.45	104.25	108.54	95.043	94.889
107.93	112.91	98.233	106.38	103.35	107.45	97.478	105.77	105.69	101.36	103.26	109.21	111.04	104.73	100.56	109.23	93.551	100.96	101.37	103.26	97.82	103.66	105.37	104.91	100.27	108.07	110.45	110.95	105.37	108.81	111.11	106.59	107.45	102.52	102.19	112.07	108.16	110.56	107.1	104.4	107.23	100.54	105.02	107.72	108.45	102.95	107.45	105.82	94.756	93.982
111.63	104.2	101.06	105.43	115.37	106.4	98.012	107.88	105.7	103.58	102.35	109.46	109.56	107.58	107.48	118.6	113.09	113.98	105.97	102.85	101.75	103.8	100.99	109.61	102.26	106.97	108.37	106.36	96.289	100.52	105.49	106.8	100.91	107.49	99.503	107.72	103.91	105.83	110.86	105.25	105.32	109.69	105.35	106.67	102.24	101.78	105.82	102.93	102.49	104.68
109.97	95.47	100.12	102.11	109.19	113.03	105.02	107.53	107.22	101.45	104.41	103.45	111.94	110.47	105.66	107.06	100.96	95.665	107.92	103.35	97.46	112.4	114.78	100.99	107.39	103.17	107.33	102.12	111.6	111.05	100.28	104.58	104.03	108.29	105.51	106.16	115.01	113.4	100.62	113.15	103.49	114.94	101.15	103.82	105.06	111.75	104.95	95.318	104.74	102.4
110.47	102.39	101.21	101.09	104.82	111.79	104.07	102	93.41	98.603	114.04	107.88	106.14	106.78	106.6	103.8	98.055	109.44	100.68	103.7	121.36	106.89	100.15	99.136	103.19	114.25	104.04	103.23	102.92	113.18	110.03	108.9	107.76	108.21	102.14	105.19	106.43	107.84	101.48	100.91	107.96	107.68	110.31	108.24	99.3	106.29	104.02	103.34	106.51	107.48
110.69	114.75	108.08	114.65	105.31	102.88	108.2	103.12	106.23	112.37	122.12	109.95	106.9	102.55	107.81	105.15	109.3	103.96	108.46	109.34	100.27	111.34	106.58	108.95	108.27	98.712	103.93	116.45	105.1	105.06	107.27	112.15	111.85	108.87	112.36	120.84	105.83	105.48	113.06	108.72	106.59	109.7	109.61	104.22	101.35	117.75	116.36	107.68	108.53	103.41
103.89	106.94	103.26	100.85	103.07	118.05	109.15	106.82	113.98	110.51	102.64	106.9	104.24	105.51	105.36	100.41	103.13	100.41	100.47	109.85	101.81	108.43	96.284	113.16	117.49	97.443	109.35	100.3	101.43	101.93	106.66	100.21	103.87	104.35	106.5	111.25	98.165	110.71	107.15	108.1	99.832	109.66	106.72	107.06	107.15	104.86	115.37	105.85	106.48	98.207
112.44	105.71	103.73	92.74	106	111.17	106.18	104.36	114.7	101.48	109.72	105.26	106.55	106.8	108.67	111.89	102.29	103.69	95.848	114.03	101.9	108.07	94.785	109.89	107.48	109.37	106.61	104.76	96.017	106.11	100.16	116.04	108.19	108.21	101.78	107.85	108.2	111.01	106.22	97.606	108.39	106.42	94.651	114.05	101.38	102.52	109.7	108.07	112.33	119.34
94.936	94.935	97.018	94.406	102.54	102.73	96.046	100.12	104.35	95.348	91.769	100.3	100.64	101.29	98.061	98.651	92.736	103.39	97.891	95.549	95.114	92.228	98.476	97.661	99.318	95.24	96.825	102.47	107.24	94.726	94.737	93.607	91.075	95.047	98.142	94.962	98.822	95.305	101.41	94.017	95.592	99.419	100.66	92.778	100.36	102.31	100.7	99.919	104.75	101.43
108.45	106.53	105.38	103.99	105.43	108.7	109.73	104.13	102.17	111.72	106.58	115.76	111.58	107.45	103.6	104.04	100.23	102.85	113.63	107.88	110.17	110.99	110.9	101.94	99.037	115.3	106.89	100.76	105.32	106.99	104.45	109.02	102.05	105.35	112.75	101.88	109.38	107.61	106.43	108.84	105.93	105.58	105.52	99.491	106.95	113.33	109.9	100.59	114.94	109.03
116.19	118.65	108.02	110.15	106.76	113.47	104.43	112.57	106.4	102.79	113.55	110.36	104.03	111.02	115.57	117.77	110.79	108.08	102.39	107.26	110.76	105.55	104.09	102.48	110.84	111.66	106.85	112.19	111.11	114.96	112.77	113.76	102.67	116.34	108.05	111.66	113.28	115.23	107.73	101.74	108.33	117.38	113.92	103.56	114.2	111.61	111.2	103.17	112.86	107.7
104.31	92.849	108.92	95.816	97.139	102.73	107.21	97.192	100.91	106.49	102.49	102.09	100.02	99.439	102.09	101.82	97.32	99.488	103.96	103.45	102.15	98.559	105.43	100.02	110.34	101.42	103.32	102.31	96.887	100.45	105.31	92.421	104.77	94.093	97.181	107.91	97.474	104.51	96.65	99.248	102.52	98.252	97.67	96.307	98.86	91.846	102.43	97.478	112.48	102.53
103.01	103.86	113.22	102.33	113.56	97.238	108.77	104.6	112.14	107.42	106.31	104.14	101.41	101.33	102.49	104.93	102.75	113.21	103.36	108.49	104.89	102.75	117.48	107.41	111.08	107.99	103.95	105.4	100.21	101.57	113.2	112.09	106.68	110.65	104.09	102.92	106.35	108.27	99.853	106.18	105.51	99.371	107.29	105.34	106.75	103.9	106.85	112.55	108.91	103.16
107.51	102.54	103.55	104.43	109.7	109.21	96.52	105.95	98.138	104.91	107.89	100.96	117.63	102.11	106.48	104.21	104.41	104.39	100.9	103.54	106.48	104.14	105.34	108.12	94.011	111.96	108.06	102.52	102.29	103.89	99.71	112.97	103.61	114.34	105.58	104.24	107.16	109.64	97.019	107.87	110.76	98.35	103.5	100.87	100.94	106.91	101.93	103.99	111.61	100.21
103.65	101.37	108.62	102.58	99.824	105.23	108.08	102.22	113.05	105.73	109.79	105.01	99.031	102.08	106.05	110.77	111.61	107.54	116.66	106.93	109.58	104.26	106.54	112.24	111.83	104.93	95.535	112.06	105.12	108.2	104.11	103.74	98.936	101.91	113.01	111.71	103.38	102.62	97.154	109.57	107.8	107.29	109.63	109.23	113.36	109.63	101.2	105.3	100.31	106.24
107.4	103.24	101.65	100.42	103.26	103.18	104.81	110.66	107.91	101.7	109.77	102.38	96.442	107.24	102.47	98.143	106.21	102.09	105.42	106.19	107.97	108.16	97.084	108.22	105.32	103.02	103.64	111.34	113.68	105.89	99.637	108.17	106.21	99.094	106.58	112.61	97.142	100.37	101.6	113.12	105.26	98.28	97.098	107.2	104.2	107.15	92.674	103.83	103.56	98.278
106.92	117.97	107.21	114.38	113.8	104.15	119.42	103.53	103.22	110.82	114.28	113.95	115.89	111.47	113.91	109.27	107.06	107.42	114.27	109.16	108.4	115.58	106.62	109.03	113.47	105.59	110.78	105.43	108.76	114.26	111.06	109.34	107.76	103.31	108.31	106.12	106.88	110.04	113.84	110.9	111.26	111.4	108.46	110.63	107.71	104.68	106.96	109.34	108.02	113.67
105.22	119.67	109.18	103.53	104.51	108.08	109.51	106.4	112.48	113.06	105.58	118.15	103.67	108.72	115.04	106.96	99.908	107	105	117.21	106.29	113.61	108.28	101.63	110.46	112.89	100.08	110.98	109.22	104.99	106	117.24	106.17	117.87	109.28	101.53	113.4	97.242	106.11	105.81	110.9	98.825	107.83	104.33	111.97	102.65	111.45	115.81	106.26	109.13
114.34	107.07	110.99	114.34	98.609	110.96	112.72	115.79	107.26	111.62	117.66	114.97	110.96	109.19	107.68	111.94	107.17	106.85	116.63	103.86	113.08	108.05	106.92	106.51	102.85	112.09	114.32	104.54	100.65	114.03	102.7	107.96	105.42	112.68	106.15	107.35	111.97	106.13	114.96	113.15	100.89	111.02	110.99	104.23	107.52	114.16	112.93	112.76	108.68	111.53
96.767	105.93	95.589	101.19	97.772	99.878	101.35	105.34	101.81	100.9	94.354	92.947	103.01	109.07	109.91	101.49	104.75	102.95	103.32	102.48	96.218	100.81	102.58	105.6	104.97	106.4	102.05	92.899	93.245	93.718	94.808	102.87	111.15	109.09	99.609	106.17	108.12	101.87	102.85	104.19	102.72	93.279	96.981	97.172	106.15	95.934	100.9	104.05	105.61	92.962
113.19	104.71	108.27	100.61	106.16	107.67	107.39	107.84	94.757	110.96	107.21	103.42	102.46	104.58	100.81	102.7	105.64	104.24	109.91	108.85	112.56	107.77	104.46	99.319	99.019	111.56	108.97	108.6	103.32	104.46	97.594	103.72	99.608	113.48	102.52	105.81	105.04	108.49	108.17	104.39	103.59	110.1	96.703	106.71	110.2	107.17	102.8	104.25	107.52	105.37
109.68	99.952	100.53	108.84	121.07	97.343	109.88	103.61	99.044	108.48	108.2	105.17	104.5	102.18	93.466	102.58	108.25	109.58	103.3	103.4	112.86	110.15	110.14	103.65	106.62	102.99	102.81	100.05	100.42	98.054	108.68	103.26	105.32	106.53	105.82	101.9	103.26	97.293	108.12	113.73	95.501	107.96	100.74	102.9	98.017	103.03	108.32	112	104.61	100.8
96.593	104.41	99.514	106.1	102.89	102.76	93.284	101.64	93.677	108.38	100.67	96.584	101.81	104.82	106.81	90.504	104.6	100.16	97.309	92.174	101.9	93.635	94.14	104.63	100.77	89.98	104.4	104.25	104.1	100.16	96.359	90.218	99.411	102.47	104.66	96.79	90.677	105.17	103.04	101.01	104.11	104.02	101.04	102.83	105.87	105.25	100.33	103.03	91.774	90.723
105.98	100.27	100.1	94.043	106.2	107.89	107.24	109.86	104.1	108.51	102.67	101.68	106.08	100.3	106.25	114.48	109.73	107.57	103.37	110.82	105.91	107.07	107.7	109.07	100.06	104.57	106.21	102.54	108.68	100.25	103.46	110.41	105.4	111.87	108.94	98.393	98.725	110.24	105.41	114.31	106.18	106.08	99.225	109.2	101.25	106.91	107.4	104.17	114.91	105.54
104.05	96.217	109.63	111.66	104.03	107.9	107.26	106.46	113.39	112.54	99.116	99.246	104.55	111.68	105.57	106.13	105.29	100.7	110.96	104.24	105.25	110.31	103.67	101.49	106.8	110.99	104.44	105.84	100.67	108.83	109.15	99.368	104.26	115.05	99.122	99.54	99.103	101.66	109.82	108.52	100.58	104.48	111.44	107.98	104.19	107.74	101.51	115.94	105.05	111.52
98.32	110.73	99.726	100.28	111.41	101.36	102.07	104.67	103.6	104.77	101.15	115.59	114.82	115.22	106.85	109.22	109.72	102.08	106.54	108.1	105.54	106.23	107.62	101.13	107.04	105.36	105.81	105.61	103.56	108.09	108.55	105.39	114.69	111.64	101.11	113.56	108.34	113.44	104.68	108.88	108.42	105.79	105.55	109.04	109.39	109.04	111.26	107.92	106.18	112.24
98.944	93.791	101.26	105.48	96.862	98.441	101.72	97.813	102.27	99.791	93.75	101.98	93.371	96.48	100.15	89.258	97.712	102.14	110.37	96.566	100.49	102.32	102.1	106.4	103.69	108.12	100.4	92.69	96.925	102.18	99.226	89.548	105.11	104.9	100.81	93.459	99.85	90.148	105.94	100.22	101.15	96.382	87.171	98.589	88.828	100.76	104.44	96.63	101.06	94.503
113.86	109.86	102.33	107.15	105.48	106.63	115.65	100.45	103.83	107.19	109.25	99.323	111.98	112.97	96.99	107.34	99.986	103.7	105.96	101.88	105.87	106.1	107.56	103.73	113.96	101.9	105.91	98.16	100.6	111.28	109.19	100.82	99.339	104.46	98.27	109.43	103.57	110.84	99.375	103.1	98.274	115.79	104.48	105.98	105.11	97.87	98.982	101.63	110.74	109.55
99.536	101.62	95.78	101.77	93.724	99.615	100.48	107.4	97.877	97.339	97.047	99.995	94.429	99.907	102.54	104.05	95.064	103.33	93.595	100.76	95.066	102.63	97.017	101.69	108.69	95.711	103.89	99.469	106.41	98.591	103.95	98.985	92.96	102.13	107.35	100.07	96.045	93.336	95.724	105.05	101.51	99.174	103.81	95.011	100.76	100.51	91.284	106.46	107.14	102.75
114.44	107.98	103.64	111.52	99.116	111.91	113.77	100.61	100.15	104.97	109.32	115.49	112.72	114.2	112.58	100.56	111.1	110.34	112.56	114.6	106.89	115.81	119.39	109.15	110.6	110.64	107.66	114.34	106.62	111.7	103.77	106.07	103.49	108.88	105.37	112.23	113.13	116.15	114.9	119.15	111.85	117.37	111.83	111.03	100.73	103.85	112.99	109.11	108.13	104.38
102.35	100.12	107.56	102.89	104.26	102.8	107.34	104.72	104.56	100.26	107.76	98.348	92.764	103.71	104.14	109.17	108.79	107.34	115.68	111.93	96.892	101.83	107.01	99.466	111.55	107.78	109.38	93.638	110.44	106.06	101.88	111.53	99.288	105.28	104.79	106.2	106.44	114.25	103.6	109.45	112.5	104.8	102.65	105.95	109.67	101.7	107.36	98.46	110.4	111.6
116.2	107.82	105.11	111.5	106.88	103.24	99.619	106.83	106.73	106.4	114.78	107.98	102.3	103.73	107.72	103.46	107.58	108.49	101.7	116.64	110.54	111.82	113.98	105.93	104.77	112.58	108.68	109.75	110.62	100.64	110.19	103.57	107.55	115.45	105.3	108.8	112.03	110.61	106.63	101.8	101.67	110.46	103.92	116.02	107.69	117.51	114.39	114.94	111.1	108.92
105.6	94.74	103.34	93.267	99.818	102.28	105.28	97.008	105.86	95.931	99.867	99.504	103.27	97.667	99.482	97.042	106.07	100.34	104.83	100.98	96.314	103.92	100.91	103.82	101.41	97.977	94.738	96.785	101.52	100.09	104.39	101.63	99.393	93.436	99.075	107.72	96.602	105.19	95.041	103.91	98.024	97.403	98.57	104.5	97.986	102.31	100.57	103.55	93.626	92.458
107.72	108.89	109.6	104.31	108.05	106.08	104.4	107.8	95.856	103.51	95.754	112.69	108.06	103.52	105.65	101.73	108.75	110.97	96.961	109.44	100.69	112.9	104.89	104.59	94.679	115.64	107.76	104.32	102.49	103.12	112.78	105.11	106.06	103.63	103.67	106.91	102.67	106.37	109.3	102.71	105.61	112.74	104.83	101.86	105.54	108.78	98.163	107.93	111.27	101.56
107.58	99.42	114.33	109.3	113.34	118.31	107.86	102.68	116.99	101.95	103.38	100.67	108.36	111.21	110.94	105.57	101.51	105.41	108.27	108.03	109.95	101.92	109.99	110.99	110.02	113.79	112.06	111.49	110.27	104.47	101.04	112.12	109.3	102.74	105.45	102.08	109.54	115.36	115.26	108.94	110.48	101.93	105.61	109.66	104.84	108.4	109.97	107.24	107.38	115.83
100.46	108.87	96.517	104.31	98.186	106.13	106.03	112.26	109.45	109.45	105.15	102.68	107.31	113.18	110.27	104.92	101.25	106.95	117.1	103.63	93.497	109.26	100.57	105.94	109.43	104.39	107.85	111.37	107.67	103.66	103.49	104.18	99.668	99.748	103.45	104.16	104.19	99.067	94.866	114.82	98.658	106.14	108.67	107.54	105.79	108.96	100.02	102.81	104.14	103.98
101.23	102.78	107.99	109.14	100.71	97.962	104.08	101.95	105.64	113.72	105.28	96.783	101.97	95.625	107.59	103.78	109.04	110.84	101.99	97.472	101.21	113.2	100.44	104.17	102.36	91.47	103.24	104.34	104.09	103.22	105.46	111.9	103.41	98.563	106.96	107.21	113.02	105.28	106.66	113.81	107.19	114.48	101.38	107.01	98.081	110.84	101.58	100.05	101.3	106.48
106.7	119.52	105.68	109.52	114.11	103.38	115.9	103.13	104.44	104.75	108.8	115.16	105.18	107.72	105.97	102.05	111.06	106.38	108.43	106.52	108.59	107.04	108.78	117.2	99.3	107.95	106.74	112.04	109.36	104.62	111.62	100.53	109.85	103.56	109.05	100.31	107.81	103.9	111.54	119.19	105.33	103.12	109.74	108.55	97.931	101.44	106.65	106.71	108.2	105.86
113.28	110.92	104.38	97.094	104.7	105.69	110.54	98.931	111.36	103.69	108.02	105.54	111.55	115.94	102.85	109.29	117.66	108.98	109.76	104.98	107.61	113.08	115.19	98.461	106.61	113.38	115.48	103.91	115.47	100.47	108.14	113.23	111.9	108.07	110.48	109.24	102.47	104.5	109.96	96.375	109.28	108.92	101.21	105.03	104.81	117.56	105.93	115.25	102.11	101.99
101.78	106.97	105.81	100.3	106.56	108.52	103.76	99.184	102.69	106.22	103.92	109.05	98.622	105.63	104.97	106.38	106.8	106.61	108.58	110.8	119.59	107.17	104.45	100.12	104.51	105.27	107.77	110.97	109.51	102.58	105.19	101.17	106.41	106.8	102.01	102.01	102.43	102.2	101.23	108.07	99.089	104.69	107.47	110.92	105.76	103.37	115.57	109.68	108.34	106.4
108.18	101.32	103.96	108.51	108.42	102.65	105.58	110.29	110.21	111.19	109.63	108.91	110.26	110.91	103.17	105.24	101.2	117.39	114	101.11	105.81	102.34	110.31	113.33	106.34	102.81	106.18	106.14	106	108.58	98.732	101.43	100.78	104.61	102.54	103.58	107.98	100.98	104.01	110.24	110.5	110.08	111.1	102.5	116.58	103.36	116.1	103.16	103.96	104.52
108.83	108.03	103.85	107.36	100.6	107.37	104.57	106	111.45	109.04	100.97	115.61	112.17	108.02	101.62	109.29	117.41	98.078	103.38	103.55	107.15	110.83	109.41	104.77	110.48	112.56	105.65	107.17	104.42	110.52	102.4	109.54	114.01	115.6	111.65	116.02	107.19	107.73	106.21	104.9	99.222	110.28	104.69	103.39	103.26	103.23	105.45	114.9	107.09	102.3
107.45	97.998	94.956	98.684	102.97	102.68	101.4	98.839	103.57	103.43	107.85	108.32	98.752	99.703	93	94.274	93.737	101.28	100.89	96.239	103.01	109.37	97.107	105.78	94.13	100.9	107.07	103.76	97.371	100.32	99.524	100.57	107.67	98.419	93.807	100.44	108.4	98.9	98.463	95.732	101.92	101.26	108.46	101.64	106.94	95.863	93.891	101.19	91.616	97.618
101.39	108.38	101.77	111.44	101.13	99.715	110.78	107.57	113.08	101.01	107.56	103.75	107.09	110.74	109.5	100.63	101.93	104.86	109.13	102.85	111.68	104.65	108.33	103.06	108.39	113.58	108.56	100.82	110.82	106.88	111.16	109.83	106.15	103.34	102.02	103.25	109.95	113.77	95.815	103.97	108.09	108.04	96.951	103.78	110.21	99.364	98.76	107.91	105.56	105.53
109.51	108.52	112.99	109.2	117.95	109.34	108.56	116.81	109.3	100.03	108.91	103.99	101.06	106.86	102.84	102.27	103.07	107.73	107.49	104.62	102.32	105.35	107.01	114.72	103.22	99.378	106.34	99.666	106.61	108.77	107.5	113.14	101.07	101.89	104.36	102.71	110.62	114.5	111.31	108.37	107.99	105.57	101.23	106.68	108.23	102.43	103.94	100.14	102.27	111.11
111.55	106.45	106.16	108.76	103.02	106.45	105.33	103.52	107.13	106.27	102.87	110.73	119.81	100.5	108.66	108.26	100.91	105.09	104.13	107.25	112.2	111.99	110.53	110.27	109.31	118.05	105.4	115.19	109.14	115.36	115.37	100.86	110.17	102.77	111.09	103.2	110.93	110.92	107.44	109.28	103.04	107.83	98.284	110.72	111.7	104.44	105.31	108.66	109.38	109.13
113.55	110.99	100.97	93.837	108.32	100.93	106.66	113.03	108.15	100.18	104.18	111.6	102.3	107.81	94.445	105.38	110.95	109.51	115.1	100.59	108.77	103.02	108.45	102.2	105.86	101.85	99.809	111.03	108.83	103.22	107.4	105.11	98.913	106.31	114.36	105.53	110.37	105.82	103.51	101.06	103.92	104.4	104.5	109.55	106.13	101.4	100.31	100.65	102.45	109.52
101.75	110.67	101.92	107.53	107.37	100.55	106.02	103.69	107.32	104.1	103.62	105.07	105.78	101.23	107.09	97.682	105.97	110.86	112.66	95.663	111.38	106.09	104.74	108.31	110.42	100.79	100.99	103.13	110.82	108.82	108.05	98.771	106.46	99.605	110.39	117.83	106.33	105.29	107.21	109.8	115.42	101.63	111.93	104.56	102.45	109.07	110.5	99.613	110	109.94
102.26	108.38	103.16	104.55	102.59	109.44	96.209	110.07	107.92	106.33	113.32	106.95	105.61	106.49	113.86	109.68	102.94	103.87	107.22	106	109.49	107.95	111.73	101.31	102.82	102.86	107.88	107.6	109.1	113.03	103.79	105.18	101	102.11	96.717	104.76	109.58	113.02	109.2	110.63	107.14	105.62	103.38	109.51	106.09	104.8	111.05	103.8	106.47	117.38
106.88	108.53	100.57	111.82	104.28	108.62	100.48	110.65	115.92	98.52	104.45	115.99	101.24	110.87	111.11	110.42	102.77	114.44	100.77	109.47	106.64	103.31	106.68	104.83	108.64	109.09	116.57	105.21	107.08	108.11	112.93	117.69	107.43	105.32	113.85	111.21	110.33	111.34	104	109.24	111.53	111.68	111.18	105.3	112.72	117.46	106.58	116.51	100.85	121.53
114.81	97.164	106.96	98.35	103.67	100.08	97.163	96.829	100.96	101.77	106.29	98.771	106.45	94.344	107.17	104	98.289	113.36	105.63	99.557	100.23	111.45	107.63	100.65	97.119	112.03	98.492	112.09	102.17	96.143	98.869	100.87	108.91	103.27	100.83	106.71	110.14	109.13	94.158	99.479	105.23	102.47	100.04	108.77	100.58	104.31	95.995	107.59	103.96	106.1
111.04	105.86	110.7	113.53	106.39	106.24	102.41	114.31	98.23	103.85	112.6	103.8	101.67	100.18	104.09	102.86	108.55	106.43	96.932	105.74	109.82	101.39	105.63	107.76	102.7	105.05	105.71	107.87	104.44	110.44	99.144	107.17	108.12	115.7	110.46	109.3	101.76	106.21	106.56	104.39	94.335	99.455	109.03	111.39	108.95	103.08	119.72	101.95	102.15	111
92.491	97.758	101.35	104.24	99.79	94.23	93.579	97.099	92.649	97.024	98.035	97.277	91.552	98.853	99.622	92.06	100.98	102.97	89.02	98.013	94.952	104.63	100.06	94.923	100.07	89.228	103.12	104	99.775	98.11	88.994	102.8	96.474	88.894	104.6	95.492	103.67	96.987	100.31	102.4	102.88	93.672	96.996	91.502	93.355	100.46	102.14	97.781	102.06	97.71
103.2	111.04	106.5	109.9	104.51	109.43	113.46	98.834	113.42	99.322	108.21	101.08	107.31	110.25	94.168	108.17	97.256	109.42	107.43	103.31	103.21	108.52	99.163	108.6	116.64	105.89	97.269	109.98	108.72	98.504	101.8	99.474	108.88	111.29	105.91	106.88	115.12	112.55	105.37	103.57	108.19	108.61	106.11	107.09	103.84	102.18	109.4	104.64	103.95	100.88
108.82	100.9	115.57	105.96	109.88	113.03	102	105.36	106.6	111.35	104.2	106.15	107.92	106.78	107.94	108.9	105.51	95.223	113.36	101.98	108.28	110.33	111.32	103.54	112.56	111.75	106.52	102.93	104.53	108.04	113.64	116.33	105.42	101.42	115.09	108.12	109.29	113.68	105	106.19	117.86	110.39	109.04	113.95	107.45	112.24	115.36	107.29	97.579	107.06
98.726	100.99	94.992	96.723	91.462	95.545	94.349	97.772	104.64	97.098	102.21	100.51	98.572	109.26	96.623	99.993	97.068	94.778	99.645	101.17	97.711	95.223	109.42	93.324	99.598	94.78	100.76	101.88	97.387	101.4	93.662	97.855	101.72	93.986	97.481	97.748	103.61	95.221	100.61	92.556	98.9	96.916	93.483	96.34	102.19	94.257	99.648	98.358	97.418	111.68
100.92	106.77	102.96	111.88	104.11	109.44	99.681	106.4	102.41	106.8	105.37	101.2	102.12	104.01	97.213	107.38	109.86	103.5	108.71	108.03	101.34	102.98	99.141	100.82	106.71	100.18	101.48	105.41	103.55	105.91	108.11	104.81	106.18	103.53	107.88	109.54	99.688	109.22	109.94	97.488	113.46	107.68	94.947	98.688	106.31	102.42	118.47	105.67	104.28	103.29
107.56	112.97	101.72	103.25	97.066	95.684	104.82	103.27	98.395	97.158	101.49	96.366	99.323	102.78	111.9	99.741	109.64	96.949	106.9	100.24	99.133	98.005	93.233	98.592	106.46	102.9	104.25	94.704	109.62	107.6	101.38	106.64	101.93	104.86	101.88	99.939	107.53	104.04	105.43	101.02	112.27	107.69	95.651	91.578	104.95	99.717	106.79	104.53	103.08	103.35
106.67	116.28	111.18	107.48	110.13	105.68	104.03	108.55	106.4	106.05	113.92	109.85	115.9	102.84	103.07	108.63	106.74	108.37	116.88	108.01	110.64	112.85	110.24	111.87	104.62	99.516	109.37	101.55	110.57	101.23	107.52	106.99	109.64	107.4	106.12	109.47	101.74	111.01	109.25	99.913	109.24	107.99	109.58	108.34	116.36	108.22	109.63	113.7	106	113.13
105.12	100.66	106.27	103.67	108.54	107.91	103.31	107.7	110.18	101.48	91.333	109.83	112.22	100.17	108.07	103.79	108.71	105.89	106.13	104.82	100.88	107.11	104.55	103.55	100.53	96.91	110.18	104.9	105.14	103.45	99.805	107.75	103.1	109.39	109.71	109.59	114.53	104.99	97.726	98.497	106.17	109.77	107.29	106.15	105.36	103.25	99.582	110.44	98.237	102.44
95.426	91.936	99.342	87.961	98.679	101.16	98.583	102.48	104.68	96.444	101.74	103.88	108.16	103.93	91.554	98.725	92.58	94.728	102.12	92.871	97.828	102.16	94.907	101.91	98.821	104.95	90.017	95.528	94.907	103.25	93.133	104.63	94.541	86.453	89.28	92.609	97.897	96.888	97.27	99.087	90.317	102.56	97.784	111.7	93.704	97.607	99.653	84.753	92.875	98.687
107.08	109.71	111.13	112.75	103.35	102.04	104.68	103.18	104.91	102.75	113.51	108.02	108.27	107.35	105.35	93.361	102.23	105.65	105.36	103.79	104.53	117.35	111.13	104.39	105.65	115.3	109.05	108.92	107.34	108.59	99.917	107.1	98.368	98.831	107.07	106.27	110.6	109.91	113.06	119.21	108.95	96.707	101.53	113.11	116.12	106.43	110.09	109.38	108.17	100.43
110.44	110.44	119.6	103.2	114.61	104.39	101.13	107.2	103.6	113.3	103.89	105.9	107.84	105.98	117.55	103.34	108.7	102.97	112.87	106.39	104.18	106.73	108.46	99.718	108.08	106.83	109.13	110.18	115.64	108.52	105.5	106.88	116.16	107.19	114.66	107.47	111.23	106.11	112.3	109.37	102.08	108.5	100.68	95.966	112.26	112.85	110.03	107.61	104.39	103.23
101.96	101.65	100.12	103.05	113.23	98.415	106.84	111.55	101.65	103.93	105.87	101.69	114.51	111.97	103.05	112.95	106.1	113.23	97.946	100.89	104.52	106.98	108.45	103.55	102.44	109.84	104.07	113.15	104.95	110.53	106.48	99.169	112.61	112.83	101	103.48	106.57	96.059	101.73	104.78	97.507	100.55	94.814	100.27	101.51	107.47	112.56	107.69	109.51	101.33
108.9	108.93	101.94	105.24	108.88	106.22	126.86	105.81	106.6	112.14	112.66	114.6	115.99	108.42	105.52	112.43	104.03	114.34	110.83	103.12	115.69	108.56	115.16	111.33	109.92	111.44	106.61	108.9	110.44	102.88	105.86	107.82	96.868	98.705	106.64	107.2	106.58	104.36	118.69	102.2	106.77	109.34	113.02	107.69	112.36	111.73	113.91	109.64	107.26	117.26
109.79	110.51	100.14	105.51	98.65	106.46	105.76	96.706	105.56	103.39	100.69	105.26	112.99	106.27	107.52	106.87	111.3	105.39	103.37	102.99	101.72	109.76	110.66	103.04	110.81	101.36	108	108.48	102.82	104.36	99.978	108.37	103.75	105.87	115.01	110.91	105.85	98.617	116.04	113.27	113.81	112.68	111.09	113.56	106.14	110.79	113.43	109.04	114.7	106.22
112.74	108.41	106.83	111.94	114.81	110.64	108.24	111.9	112.01	102.49	110.7	104.72	110.37	114.8	105.33	108.39	107.1	114.91	106.42	107.63	104.45	115.41	100.4	108.71	107.82	107.9	113.11	103.15	110.59	119.55	108.82	112.39	108.99	108.77	113.85	114.61	115.12	114.33	106.3	111.33	112	112.85	104.95	110.62	112.01	108.35	112.7	106.07	112.19	112.5
115.94	94.547	104.02	106.53	104.67	106.1	107.35	100.73	102.86	106.03	106.5	109.38	106.31	109.54	100.18	98.209	106.74	104.31	112.26	104	108.51	106.39	105.86	100.52	95.384	106.44	112.09	111.59	108.25	105.15	108.05	104.29	112.43	111.2	111.41	101.74	106.19	102.11	103.62	104.67	104.57	105.15	109.04	98.541	100.06	103.86	111.23	102.59	101.53	113.67
114.73	113.12	109.97	103.72	110.98	99.912	106.09	94.488	100.68	108.45	104.28	106.35	107.14	110.09	106.34	103.74	118.24	110.26	103.74	109.42	103.15	116.58	103.83	105.33	100.37	111.93	101.46	114.05	105.18	109.96	107.89	103.25	112.66	106.6	107.26	107.69	100.46	94.972	113.01	109.05	110.01	104.92	105.7	102.94	106.27	106.04	108.43	98.917	98.044	112.74
89.853	93.135	90.129	107.16	93.777	94.914	100.09	101.44	96.129	98.55	97.53	104.82	106.1	95.147	100.73	96.758	93.324	95.496	94.639	102.32	105.69	93.172	95.103	103.83	97.677	93.225	103.8	97.053	104.5	99.901	101.43	97.299	95.946	103.88	94.626	95.189	103.5	98.781	98.692	92.287	101.73	103.09	95.714	98.111	99.707	101.18	101.77	93.683	94.195	89.406
109.94	108.86	109.81	115.07	117.32	114.91	111.48	109.58	117.93	111.37	109	113.93	125.58	109.68	114.71	107.05	115.51	113.84	100.66	114.58	108.08	111.7	120.17	114.16	108.88	104.29	114.6	111.76	110.4	108.8	114.72	105.17	108.75	109.24	113.75	103.83	105.06	113.81	105.32	109.86	120.91	109.44	108.82	115.53	113.18	112.02	110.84	114.6	105.67	111.04
98.145	100.05	90.003	107.47	89.232	98.387	97.625	104.07	101.97	93.517	102.28	104.82	101.86	103.18	94.595	97.133	97.292	99.7	96.112	88.168	99.919	90.353	96.315	98.916	97.434	91.434	106.93	99.331	98.363	95.895	89.886	103.55	102.33	96.958	95.501	105.18	90.586	94.902	99.031	93.091	98.752	100.58	88.998	102.94	90.837	96.847	90.065	109.4	97.227	110.79
106.87	108.01	113.88	108.4	110.29	107.21	108.44	105.09	110.65	110.23	108.83	108.85	105.21	107.07	99.46	107.51	109.41	103.85	110.93	112.73	112.62	112.59	107.07	108.93	108.15	108.27	111.02	105.33	111.72	114.85	112.44	117.79	110.47	99.051	110.51	108.55	102.05	106.97	107.63	111.5	108.38	103.03	108.44	102.88	105.93	107.56	101.45	111.52	103.2	111.64
106.53	109.75	106.07	108.65	102.74	101.16	109.65	92.832	112.01	109.81	113.36	111.7	111.33	107.38	105.26	105.86	107.92	110.65	105.7	106.31	105.27	104.09	102.42	110.23	108.16	107.47	103.05	106.68	103.19	105.24	107.08	106.54	108.12	109.08	103.67	105.38	110.31	106.11	102.83	102.56	112.98	108.95	112.9	113.92	102.61	101.84	113.75	110.33	104.89	107.21
105.49	99.865	99.006	107.49	103.94	107.28	99.802	109.44	108.06	107.93	111.19	108	104.16	106.02	102.45	112.9	108.77	108.61	111.74	113.46	109.63	106.46	106.85	99.056	103.07	103.24	102.4	111.12	95.745	103.78	111.92	115.77	108.91	108.43	99.601	110.85	109.78	105.76	104.53	107.25	105.28	107.21	101.46	111.35	104.55	105.25	116.35	102.96	95.079	104.75
105.46	101.76	100.4	96.467	102	105.26	99.909	102.22	104.96	113.88	96.35	106.33	92.469	102.4	103.71	99.281	100.84	107.94	93.092	102.3	94.814	97.128	100.85	105.08	86.97	100	111.79	102.8	87.053	87.621	99.803	94.74	102.9	97.259	94.688	109.32	98.432	96.889	104.61	99.186	92.441	97.789	107.69	99.638	96.837	95.984	104.29	101.04	97.242	95.167
99.51	102.6	104.18	108.69	109.48	109.16	112.81	109.53	106.68	106.65	101.04	102.1	106.31	105.08	107.65	104.54	97.491	116.99	109.75	103.01	102.04	106.59	107.47	104.3	105.38	103.76	104.38	99.615	108.77	100.89	109.32	107.93	110.12	100.72	108.35	104.19	103.56	98.004	103.28	105.39	105.8	97.106	99.187	114.04	99.76	112.09	108.14	106.88	109.94	107.45
110.24	109.57	113.41	106.24	105.9	112.38	102.43	108.69	106.33	110.36	110.36	103.31	109.84	112.63	105.25	105.86	103.14	114.08	104.27	113.49	108.61	105.6	106.46	105.84	108.21	104.73	102.49	106.74	107.82	101.68	101.37	105.62	110.31	109.8	114.19	97.829	108.46	107.14	109.06	107.19	106.18	102.31	107.45	106.14	106.31	97.675	99.896	112.66	105.62	108.43
104.15	99.074	99.351	99.293	107.03	104.97	109.1	118.46	108.15	105.99	105.72	98.431	120.53	114.62	107.34	101.92	105.68	102.54	99.243	101.16	107.26	108.38	113.99	112.93	101.39	104.85	107.98	109.23	105.79	108.48	111.23	104.29	102.78	100.45	107.44	108.33	97.58	102.85	111.12	111.53	107.07	106.24	116.22	111.01	106.43	106.48	108.6	104.92	107.46	111.84
111.17	97.074	109.9	106.08	100.48	112.35	108.31	105.55	103.81	108.56	108.1	103.83	96.301	101.79	105.41	110.74	114.13	105.14	109.44	109.69	96.304	109.95	99.29	107.79	108.85	101.02	113.26	109.99	104.35	112.21	98.539	97.784	119.4	105.34	99.194	104.37	106.15	110.77	112.03	113.59	101.79	99.577	99.697	111.64	103.63	105.96	101.32	96.772	101.21	96.351
103.23	105.62	105.64	103.5	103.92	99.874	104.98	103.5	106.37	100.2	109.71	108.98	111.48	98.892	97.087	112.46	104.43	110.09	107.36	108.94	97.593	105.87	106.96	104.77	111.41	108.86	107.5	106.82	110.31	107.45	102.27	101.94	91	111.87	103.11	101.14	104.15	109.1	101.79	108.25	106.95	105.26	118.45	114.28	108.53	105.11	102	106.96	107.81	100.93
105.62	108.1	105.2	109.03	115.83	106.52	102.6	107.68	110.4	106.3	101.33	111.75	107.21	103.7	111.11	108.91	110.13	114.4	105.89	111.03	111.05	110.63	97.53	113.19	107.32	109	105.73	103.35	109.21	114.4	107.12	114.78	108.6	104.28	112.54	119.35	101.5	119.21	108.03	104.13	107.27	102.46	105.52	115.8	108.34	99.316	106.08	118.85	106.36	111.58
109.59	113.71	108.44	116.09	105.68	108.11	113.73	110.62	105.26	103.51	112.01	106.7	102.96	105.64	115.85	112.96	106.85	106.86	106.61	103.88	114.99	112.24	112.49	107.08	106.06	114.35	114.98	99.035	105.51	115.37	104.32	101.73	109.5	114.23	103.66	101.64	106.29	103.79	103.97	111.32	102.39	113.04	115.03	107.16	107.29	105.98	97.376	104.97	104.04	113.17
106.87	108.76	110.32	103.46	105.67	102.03	104.84	107.87	97.243	105.37	111.56	106.55	94.889	105.2	103.03	106.02	105.65	107.09	102.74	103.58	119.2	108.85	108.06	102.57	112.59	105.48	97.461	115.35	100.44	112.23	99.127	102.6	102.78	104.9	100.46	114.15	111.42	99.688	109.23	110.07	103.16	99.088	105.85	113.74	104.11	110.26	104.4	99.606	107.44	104.03
102.3	111.13	95.736	108.6	110.12	110.05	110.05	105.44	104.04	112.83	110.7	112.01	114.9	98.775	109.41	110.24	106.37	102.61	109.5	108.7	107.58	101.62	103.02	108.3	105.87	98.967	95.168	106.37	107.94	108.38	102	109.33	119.13	100.56	103.81	104.37	102.93	98.728	114.08	107.52	107.82	107.63	99.419	98.855	105.49	105.27	110.77	100.1	105.81	107.57
96.65	97.429	98.709	100.57	104.3	103.43	103.34	98.489	96.372	102.56	101.34	92.984	102.08	100.46	94.124	105	97.589	107.14	97.334	99.235	108.6	100.68	107.52	92.957	100.2	104.51	93.391	104.78	98.01	95.214	110.2	99.307	106.66	101.46	109.35	101.64	112.59	106.62	105.37	94.705	106.07	99.849	97.384	101.13	99.548	101.74	103.98	96.757	94.599	98.853
91.254	92.426	94.49	99.5	87.164	89.659	96.927	97.144	102.97	91.254	100.43	90.243	95.032	96.683	96.161	97.64	99.73	96.775	95.018	97.884	100.49	97.37	94.326	102.02	92.952	94.592	103.21	94.3	96.356	100.52	93.3	99.647	101.45	103.17	98.193	90.915	112.49	99.388	100.18	105.85	97.835	97.429	92.903	96.28	102.43	94.534	104.26	98.126	103.21	94.137
96.476	107.78	107.82	103.17	106.84	111.66	108.83	108.02	113.73	101.49	106.02	101.1	110.54	112.66	105.05	114.69	114.03	109.7	109.11	107.21	116.28	99.882	114.33	105.11	101.81	116.88	106.47	109	106.08	107.78	109.52	92.104	109.93	111.02	103.34	111.39	109.7	109.61	111.05	107.69	111.94	117.29	111.11	111.39	112.03	105.4	107.66	106.72	111.2	118.23
109.46	111.73	107.46	110.52	111.75	112.42	104.78	109.52	112.72	109.02	102.99	111.17	106.95	112.83	105.01	115.32	108.76	111.68	107.29	119.18	107.9	113.27	106.01	104.69	105.46	117.59	111.99	102.08	105.31	106.36	102.54	107	108.06	104.94	116.44	109.94	112.4	114.21	106.93	109.53	107.13	108.31	108.7	114.41	104.77	109.67	106.07	111.83	106.82	106.35
109.5	101.32	103.69	109.6	99.82	92.462	110.27	104.81	110.77	105.11	105.73	108.59	102.74	103.26	108.21	112.92	108.84	95.51	99.635	104.11	106.42	113.62	95.741	104.66	102.29	102.4	101.64	105.68	107.78	102.81	109.25	103.55	101.12	115.66	104.75	103.46	112.75	113.15	107.41	101.74	104.54	100.2	103.55	99.588	98.352	113.88	109.5	109.23	98.084	109.58
101.45	103.19	100.47	102.92	100.25	101.08	96.301	105.8	104.19	101.31	99.655	99.016	108.08	91.849	112.21	109.44	97.324	104.19	102.12	98.937	105.89	102.22	105.35	102.31	104.75	96.799	104.93	99.425	100.88	102.24	94.006	105.2	99.81	96.983	106.36	93.963	101.98	101.92	92.087	106.79	96.62	94.892	104.49	98.608	102.81	103.9	103.35	97.353	96.85	90.913
99.756	109.7	105.83	101.87	106.96	110.63	97.946	109.11	107.28	107.83	100.23	103.69	107.16	112.62	116.35	108.59	109.32	100.75	99.289	111.99	103.87	105.7	108.02	110.09	105.6	106.68	99.86	105.87	112.5	97.278	101.47	96.516	108.49	104.47	106.99	117.3	106.38	102.97	103.69	108.28	109.55	105.41	105.14	103.04	105.43	110.35	105.13	111.07	96.372	113.59
103	113.31	112.26	106.81	102.59	108.73	108.34	111.61	110.29	113.45	104.43	109.21	110.36	101.19	103.09	105.85	108.32	101.49	112.74	103.77	115.54	97.874	112.06	105.66	105.24	107.95	114.85	104.02	105.71	109	102.3	105.53	111.24	101.9	101.96	102.33	115.35	111.75	108.58	109.34	103.06	111.05	110.06	110.38	102.61	110.72	109.17	99.527	105.03	108.06
109.27	115.61	114.53	115.09	111.83	111.16	113.27	117.17	108.07	109.97	116.45	109.66	107.43	110.36	116.98	110.67	111.93	114.39	111.7	104.68	111.13	107.67	107.66	117.2	105.55	111.75	112.04	107.64	113.94	113.05	119.6	104.68	111.41	106.34	115.65	113.45	106.29	114.69	112.75	116.13	104.58	111.54	113.05	109.54	98.107	109.76	109.11	110.77	118.31	103.82
97.366	104.33	102.48	107.91	111.57	108.19	107.78	109.91	116.36	107.52	102.6	111.16	108.82	109.78	107.41	114.83	100.91	108.39	105.67	107.1	108.62	102.68	113.39	102.72	105.19	104.36	102.26	111.99	106.45	105.83	100.87	99.317	111.77	111.12	100.33	113.31	108.65	105.96	117.08	107.43	113.77	112.38	112.69	118.29	105.06	101.54	99.727	108.48	113.6	102.7
105.84	104.28	104.62	106.43	103.52	106.74	98.33	102.85	107.68	107.91	100.35	105.94	106.42	112.56	102.92	105.94	108.98	109.15	103.46	103.63	119.84	98.858	111.05	102.92	110.13	111.36	103.07	101.51	102.89	102.46	98.011	104.49	106.06	105.63	104.9	93.874	105.65	100.73	107.36	110.73	106.18	106.85	100.3	102.44	110.91	98.839	105.81	110.88	102.16	98.041
103.74	105.34	102	105.31	98.998	105.05	112.98	107.64	105.83	94.883	98.025	114.87	106.75	108	103.28	98.253	107.98	105.11	113.47	105.74	109.86	99.28	103.55	105.75	107.94	97.197	102.33	110.34	109.59	108.56	103.13	101.17	106.31	112.59	107.1	111.63	97.816	110.46	100.8	98.475	105.44	110.48	107.03	101.11	107.86	116.04	108.77	109.09	101.59	108.18
109.11	107.18	120.83	101.24	102.32	102.87	109.87	107.6	119.16	105.03	109.97	111.6	105.21	107.5	109.6	116.85	116.2	108.3	110.72	104.81	107.02	108.62	107.03	106.9	108.53	102.9	109.18	106.98	103.36	108.05	114.17	106.58	98.257	97.204	105.34	108.83	112.58	109.71	103.64	114.2	109.69	113.69	103.43	106.19	111.12	107.05	114.71	107.03	108.63	110.81
105.69	109.52	101.83	109.58	100.33	111.23	109.28	101.3	109.54	105.85	111.76	109.43	106.2	112.13	101.47	102.68	113.45	102.03	114.55	98.233	103.57	106.57	102.83	103.4	108.47	110.29	95.458	99.164	113.43	106.77	108.7	101.89	104.71	102.73	105.26	104.84	99.46	103.53	106.07	105.65	111.54	106.24	102.15	105.8	114.44	94.104	108.14	106.12	103.02	106.76
106.91	101.66	101.28	99.127	100.46	87.027	104.86	104.21	107.55	113.48	106.97	94.384	107.27	101.87	108.53	102.53	107.09	108.81	107.48	106.95	106.6	107.14	99.963	105.31	103.24	106.81	104.09	101.81	105.42	101.76	103.73	100.06	110.07	101.16	94.902	105.86	103.48	101.92	109.53	99.831	102.38	105.34	101.11	105.73	104.07	107.44	100.45	111.77	102.23	114.16
107.29	112.79	107.32	121.39	109.22	104.76	106.1	116.55	115.57	108.61	102.1	105.18	107.26	102.28	116.63	111.45	106.53	106.72	116.07	115.66	107.32	109.39	105.2	113.86	105.14	103.11	108.69	102.31	105.89	108	106.05	111.35	109.08	111.44	113.96	114.98	110.96	112.21	109.95	110.52	107.75	110.23	108.27	111.71	108.63	103.17	113.71	115.11	110.05	113.57
102.7	105.76	105.49	109.21	117.8	104.5	106.88	107.77	103.15	105.54	106.65	102.92	107.49	99.334	110.58	105.52	114.85	119.55	102.38	99.861	101.66	116.29	112.59	105.19	100.54	98.898	110.9	95.834	104.47	110.21	104.71	104.17	95.645	106.83	104.42	109.88	115.92	109.5	107.89	102.68	105.06	104.52	102.99	105.98	103.77	103.24	103.04	112.23	107.91	109.71
111.16	107.09	106.14	103.33	102.03	103.43	103.16	102.45	108.28	113.38	110.29	100.67	112.03	106.26	107.78	106.06	112.54	108.31	109.92	103.71	104.19	98.147	99.11	102.43	99.219	104.26	109.26	104.96	102.69	101.46	105.13	108.15	113.07	101.5	104.64	95.454	107.73	104.5	113.82	109.74	111.78	105.08	110.27	108.23	108.6	107.77	106.14	100.02	107.79	110.24
101.91	110.83	101.58	110.95	108.39	104.06	114.61	112.65	98.656	107.95	98.988	103.82	107.55	103.28	98.791	107.25	107.64	105.41	103.22	101.22	100.56	106.08	114.72	100.65	97.09	103.79	104.19	112.2	99.651	105.2	101.7	105.52	100.96	113.97	107.59	112.45	104.21	108.76	117.57	112.25	107.8	114.23	108.66	104.89	101.04	122.25	103.79	102.51	109.04	100.42
100.09	106.19	98.488	98.926	109.24	104.2	101.9	111.9	110.9	119.72	116.18	108.99	112.78	112.64	106.36	113.02	104.15	105.49	104.78	114.72	115.61	98.265	112.35	115.21	108.57	104.42	107.31	121.31	99.72	107.42	105.81	113.02	105.02	109.78	103.68	119.91	108.49	106.21	108.39	108.62	117.19	108.68	105.94	107.57	104.77	104.61	109.69	109.38	121.03	113.17
107.87	107.8	104.48	105.57	103.27	114.83	113.33	107.57	108.03	110.48	101.24	119.34	109.28	109.59	111.12	100	110.09	110.08	106.91	104.31	114.06	109.66	107.59	105.84	104.1	105.84	108.16	111.46	111.07	106.06	107.87	108.09	108.99	111.46	104.76	109.83	106.06	100.68	98.269	102.2	116.23	106.35	106.69	103.99	98.7	109.01	108.7	116.91	112.7	107.12
99.659	99.191	98.211	101.43	104.84	98.22	89.184	109.59	104.71	100.13	90.62	101.94	93.757	110.05	98.017	105.42	103.36	104.21	97.442	95.238	102.03	94.479	102.05	99.426	102.1	98.993	96.602	95.593	101.96	97.069	105.53	94.078	95.405	107.68	95.539	103	93.517	94.677	104.7	107.72	100.78	95.685	96.433	102.16	104.04	96.793	100.83	98.674	93.122	97.981
98.376	114.59	104.93	106.93	114.1	98.149	116.27	104.93	102.41	95.369	102.53	111.14	104.26	104.79	97.731	99.155	104.15	111.03	105.64	104.75	105.45	102.84	108.59	108.93	98.013	112.67	100.08	103.15	109.12	97.647	104.17	108.1	104.68	102.62	107.11	109.93	111.92	102.24	99.351	104.17	101.27	103.26	114.01	96.25	101.88	104.18	106.73	103.54	101.05	101.22
109.23	106.96	110.98	110.01	113.04	114.38	99.646	99.977	111.05	102.68	110.96	117.67	106.42	114.5	108.06	108.19	112.62	120.08	112.91	114.39	117.14	118.78	102.54	107.41	102.57	112.07	120.24	109.42	110.14	112.82	117.15	119.88	107.23	103.82	117.02	111.76	110.16	108.53	113.08	124.19	109.23	111.68	112.11	112.62	117.33	102.62	111.71	113.71	106.83	115.31
[truncated: 150 more columns]
