# Supplementary material for: Genetic dissection of main and epistatic effects of QTL based on augmented triple test cross design
Source: PLoS One. 2017 Dec 14;12(12):e0189054. doi: 10.1371/journal.pone.0189054 (PMC5730204; doi:10.1371/journal.pone.0189054)
Supplement: S10 Supporting Information — (ZIP) [file pone.0189054.s010.zip › z6_200_0.5_10.csv]

98.184	98.893	100.14	99.893	98.451	99.835	100.46	94.616	96.621	98.979	98.249	98.126	95.993	97.672	98.933	95.477	98.895	99.423	97.957	98.082	94.759	102.01	96.303	98.453	98.365	98.473	100.35	98.508	96.976	102.05	99.527	98.557	96.642	97.868	100.81	98.024	99.088	98.54	100.67	98.616	99.423	97.745	96.509	96.777	98.465	99.091	99.883	96.64	100.05	102.11
107.31	102.28	103.03	103.91	105.98	104.81	103.3	107.41	105.58	107.9	106.23	106.12	105.84	106.54	101.41	104.81	102.51	107.26	106.92	109.05	104.16	108.5	105.22	106.78	105	102.99	105.23	103.56	105.38	105.23	104.71	106.28	103.46	106.84	108.29	106.05	104.4	105.23	107.87	100.96	107	107.16	102.28	104.3	108.35	108.03	107.04	105.86	105.78	107.34
102.28	107.4	108.75	108.82	108.97	105.77	106.57	107.82	103.4	106.77	106.32	106.11	102.92	104.3	106.81	106.84	108.18	105.33	104.49	106.63	107.76	106.13	104.28	104.36	106.97	107.45	102.77	104.54	106.45	107.29	106.37	106.36	102.52	106.72	107.09	104.25	104.9	108.24	103.94	105.72	104.19	106.41	105.52	106.52	105.47	107.42	105.05	105.94	104.17	107.7
109.34	105.79	108.06	106.52	108.81	105.09	106.57	106.43	107.17	107.67	106.2	108.39	104.11	108.76	106.15	107.35	109.97	106.81	106.62	106.92	107.77	108.69	109.54	107.89	108.64	107.79	108.6	108.76	109.78	105.46	106.95	111.32	109.97	107.18	107.61	107.54	108.2	108.86	110.08	109.14	111.11	109.06	107.54	107.22	106.62	107.89	106.29	109.46	106.13	106.2
107.37	105.57	105.94	104.48	103.54	106.8	106.29	103.67	103.34	106.98	103.25	107.27	106.21	107.49	108.61	107.9	108.47	102.39	104.93	106.82	104.36	103.98	102.94	102.98	103.74	105.2	105.12	111.35	107.55	105.77	110.37	109.51	104.78	106.72	107.61	104.8	106.31	106.11	108.01	106.4	108.5	107.39	107.09	107.09	105.52	105.05	103.4	104.18	105.07	106.16
110.42	107.58	107.58	110.84	104.94	108.36	107.63	110.23	110.69	108.73	109.08	106.6	107.32	106.74	109.26	112.04	106.41	106.78	105.52	109.93	108	108.17	108.22	108.93	109.25	107.25	108.36	105.67	106.75	108.01	107.89	110.3	105.72	108.7	109.46	108.35	106.92	108.49	108.7	107.97	105.58	110.93	107.72	107.09	105.8	108.97	104.57	106.93	105.15	108
99.415	96.22	98.767	98.44	100.54	96.181	98.435	96.917	96.655	97.397	98.359	92.945	97.822	98.312	96.782	98.452	99.374	99.632	99.19	99.268	100.7	97.162	99.363	97.811	100.54	95.735	101.86	98.061	96.732	94.523	97.38	99.608	95.761	97.125	94.926	97.104	97.883	95.159	97.223	95.597	96.832	99.613	97.114	97.71	99.18	98.212	96.578	96.376	96.304	98.87
103.23	107.3	106.53	103.84	107.33	105.8	106.6	105.2	102.91	103.7	108.88	108.05	105.25	107.3	108.17	104.95	107.57	107.42	107.44	107.15	106.42	103.86	104.17	106	110.15	105.67	106.74	108.63	108.51	105.71	106.19	108.54	107.87	106.15	106.59	103.73	104.61	105.02	105.86	103.85	107.21	106.02	106.73	106.31	106.94	107.13	106.38	105.62	106.35	107.42
104.14	104.14	105.29	108.9	105.85	104.7	104.35	104.05	106.62	109.38	102.61	106.35	105.81	107.27	105.18	106.92	105.14	107.15	104.11	106.48	106.12	106.19	109.67	107.26	106.59	104.4	102	106.96	103.02	106.43	108.26	104.65	104.68	105.83	106.53	105.18	108.52	104.86	107.48	108.43	104.09	106.3	104.91	103.69	104.68	104.31	106.51	104.33	104.76	106.74
95.126	97.544	98.706	98.035	97.604	100.85	96.241	99.088	96.339	95.594	100.76	101.86	96.963	97.829	98.906	98.201	98.433	97.33	101.42	95.528	100.22	100.84	98.847	99.467	95.594	99.206	98.724	101.26	97.477	97.925	100.97	99.321	97.125	99.301	98.579	103.16	98.363	95.462	99.36	102.2	97.834	99.975	97.41	99.655	99.457	97.349	99.1	98.903	97.266	101.56
105.36	107.08	105.92	103.12	106.89	106.33	105.13	107.11	106.9	103.68	105.47	106.3	105.36	109.64	105.88	107.46	106.68	107.02	105.5	106.04	108.43	107.52	104.4	107.15	106.39	104.88	105.54	106.6	104.53	104.29	102.15	106.89	104.3	107.33	108.52	104.43	106.71	106.84	107.54	104.08	105.96	102.39	104.49	102.1	107.01	108.39	105.17	105.42	103.26	107.87
108.83	110.39	110.51	109.82	108.44	108.02	109.64	110.05	111.5	109.44	109.83	112.62	111.3	110.53	113.2	108.27	110.68	109.64	112.07	113.93	109.79	110.05	113.41	110.23	110.98	110.04	109.5	106.29	107.47	109.9	107.72	109.72	111.23	108.91	111.25	113.5	107.19	111.6	110.31	110.47	111.73	111.87	110.41	113.18	114.34	110.71	112.18	113.29	109.19	111.68
98.517	98.942	101.11	101.91	101.11	103.59	99.959	102.05	98.208	99.753	101.1	100.19	101.69	100.74	100.69	99.005	101.53	103.3	101.34	100.77	105.34	101.64	101.51	103.37	101.96	99.444	100.97	100.63	100.27	99.837	102.06	102.07	102.52	101.95	101.53	102.17	102.95	99.991	103.38	100.17	101.14	98.28	100.34	99.378	100.23	98.432	100.24	103.67	103.44	101.76
107.92	104.28	107.08	104.15	106.75	107.45	109.79	110.58	104.85	105.46	108.48	106.75	105.43	107.5	104.79	106.68	104.95	103.91	108.11	106.51	105.72	107.79	104.88	106.63	104.4	102.27	107.18	107.56	107.35	106.03	110.5	106.99	109.93	103.93	105.73	107.68	108.01	106.25	107.91	107.15	104.39	106.81	107.12	107.05	106.85	106.37	107.12	110.33	105.96	107.03
104.05	104.58	104.85	107.59	108.82	104.24	105.57	105.94	107.08	102.25	105.94	104.32	105.12	108.14	106.07	103.39	108.38	106.62	105.06	106.1	103.83	104.14	103.91	107.41	105.81	105.8	105.28	103.88	107.76	106.03	103.79	108.05	105.42	105.15	105.48	106.56	102.77	106.99	107.45	106.5	107.15	104.16	106.43	105.17	106.65	104.68	106.78	107.57	107.41	102.45
107.28	110.29	109.29	106.53	108.01	108.14	106.76	110.75	111.63	110.72	111.14	109.27	109.3	105.91	107	109.31	106.31	109.26	104.51	106.45	108.52	110.6	111.2	110.39	107.29	107.12	108.62	108.76	107.39	110.42	108.4	107.78	108.32	107.38	109.97	110.01	107.74	108.56	105.12	107.72	112.21	106.08	109.08	107	107.08	108.92	107.43	107.42	106.17	108.08
105.25	108.03	107.42	105.94	104.96	105.54	104.91	106.61	105.65	107.14	106.34	104.41	107.71	107.58	103.95	108.06	106.61	104.53	105.89	103.14	104.81	104.72	106.11	105.02	109.38	108.26	105.27	107.81	104.25	105.54	103.9	104.41	104.18	102.92	103.59	103.57	103.66	107.78	107.86	104.47	109.02	106.48	107.35	104.61	105.13	106.91	107.4	105.49	107.21	104.66
107.53	109.07	109.12	106.9	107.81	109.57	107.46	109.64	111.09	111.82	109.74	107.44	107.81	108.97	104.59	105.67	107.14	108.47	106.47	107.11	110.28	110.1	108.79	108.1	108.85	110.04	112.49	108.54	106.95	106.96	106.13	107.51	109	108.01	108.43	108.18	106.95	109.75	107.39	108.15	111.05	106.74	108.63	110.36	104.96	109.28	107.44	108.96	104.4	107.01
101.34	104.4	99.733	102.18	100.01	99.4	98.039	100.27	98.944	101.15	101.78	97.347	100.45	99.729	102.53	100.05	101.78	99.621	99.178	101.12	100.27	99.468	101.12	100.79	101.17	100.51	99.512	99.976	99.153	101.76	102.01	101.85	102.95	101.22	102.12	99.993	103.32	94.485	101.19	100.1	100.6	98.46	101.95	99.389	99.605	102.82	101.13	99.647	99.807	103.63
102.83	104.55	108.38	105.66	105.68	111.14	106.05	106.86	108.18	106.47	105.7	103.39	101.56	108.7	110.6	109.53	105.26	104.02	108.47	105.11	107.13	106.5	107.94	102.64	105.16	107.01	107.11	106.48	107.66	107.36	105.94	106.7	103.82	105.1	105.37	104.99	104.96	104.88	109.06	105.64	107.1	108.94	106.5	109.03	107.61	106.95	105.29	106.57	107.28	107.4
110.9	108.91	109.56	106.38	105.95	107.95	107.39	109.53	107.92	106.58	106.82	107.19	107.5	110.15	109.36	109.43	106.16	109.16	105.93	107.43	105.36	111.37	105.76	109.61	109.93	110.16	106.77	111.63	107.24	106.9	106.08	110.74	109.64	107.24	107.33	108.27	107.45	106.12	107.45	111.31	108.34	107.72	106.86	108.11	107.52	108.83	105.94	110.53	108.64	113.26
98.346	96.418	99.515	99.633	99.893	100.99	100.63	97.212	98.864	98.501	95.845	98.814	98.794	103.16	99.587	98.26	97.358	98.68	100.56	98.742	98.91	99.819	100.7	100.25	100.19	97.767	96.879	95.858	98.94	99.657	97.381	97.238	100.02	98.873	101.27	99.751	100.31	100.63	98.975	101.44	95.311	98.679	97.902	100.92	99.907	99.11	96.611	101.57	97.78	97.373
100.2	99.09	99.601	101.06	99.245	99.884	100.03	98.934	101.56	100.75	100.59	101.14	100.09	99.788	101.33	103.33	102.72	100.47	99.241	100.66	101.45	101.59	99.006	99.601	100.36	105.09	98.753	98.369	96.33	100.08	102.12	104.8	99.21	99.817	102.39	101.81	98.02	101.68	102.02	99.49	103.34	104.93	99.995	98.278	99.962	101.53	101.74	101.82	103.75	101
108.97	109.16	106	111.59	109.65	104.85	108.39	108.41	108.75	105.96	108.53	106.85	107.59	107.55	106.29	110.47	110.25	108.98	105.6	111.23	105.51	107.22	110.4	108.97	106.3	111.87	109.81	108.15	108.42	107.14	108.31	108.75	108.26	111.68	105.45	107.18	105.48	109.04	106.09	108.54	111.46	111.81	111.51	109.96	107.36	112.76	107.93	109.55	107.68	107.89
109.06	111.49	108.22	108	110.74	110.08	110.65	105.88	107.92	107.35	108.88	107.15	108.21	108.19	104.9	112.79	108.85	107.09	106.65	107.43	109.61	106.82	110.63	107.29	105.82	105.89	105.63	109.2	106.76	108.85	106.77	112.72	106.15	104.35	109.03	109.17	112.16	107.4	105.92	108.93	106.66	107.42	103.75	108.36	108.8	107.35	110.18	107.96	106.86	108.27
104.91	108.36	102.59	108.75	106.74	106.46	105.97	104.56	109.62	108.32	104.67	106.56	107.26	104	108.58	105.66	107.08	106.34	109.23	106.37	106.23	105.49	105.95	106.86	106.58	108.81	107.46	107.95	107.58	109.42	107.48	106.35	106.22	107.96	107.64	110.2	105.05	105.98	109.69	105.82	108.43	103.01	106.44	109.59	106.65	106.87	107.12	104.65	103.49	103.97
95.433	94.449	99.848	99.194	98.71	101.07	99.869	96.022	101.51	97.951	97.242	98.211	99.113	98.07	97.181	96.683	96.636	101.38	96.383	96.926	100.59	97.632	95.605	97.736	96.77	101.23	99.356	97.359	97.648	99.106	99.791	99.075	99.815	96.03	100.58	98.073	96.868	98.922	95.848	99.455	100.01	98.331	95.628	93.262	97.287	100.47	99.864	96.685	97.917	99.075
105.62	105.25	106.65	105.47	104.95	106.83	105.23	107.56	104.91	105.98	108.66	105.56	101.43	105.52	105.97	108.18	107.08	106.92	105.78	107.16	105.88	107.26	107.09	108.35	110.91	105.75	104.9	105.99	102.58	103.92	104.22	110.76	102.83	109.1	106.68	103.73	104.66	106.82	107.25	105.34	105.39	104.13	110.03	110.01	108.4	107.43	105.76	106.53	106.13	106.46
104.65	106.42	108.27	104.35	106.85	107.47	105.16	104.98	103.68	108.23	103.17	105.2	104.98	104.26	103.39	105.61	107.93	103.65	105.89	103.08	107.23	107.16	104.59	104.65	104.83	103.96	105.76	103.57	105.45	108.46	105.74	104.26	104.49	105.36	105.55	104.92	107.54	105.5	106.8	104.46	106.32	105.77	104.39	109.14	105.7	105.61	103.97	104.12	106	105.59
109.61	107.38	107.01	108.74	106.83	109.8	109.2	108.56	109.08	109.38	107.89	110.27	109	107.44	108.63	106.81	106.44	104.71	105.14	108.98	108.92	110.41	109.6	110.51	110.6	106.9	110.4	109.78	109.35	109.91	107.06	107.94	109.95	110.62	105.77	110.09	104.03	109.34	107.98	108.12	109.04	109.92	105.82	109.45	110.6	109.12	107.57	109.04	106.35	107.55
109.25	106.6	108.78	109.15	109.21	108.41	108.09	106.48	109.01	105.86	105.99	105.7	108.59	106.47	108.86	107.47	106.22	108.43	107.36	110.33	105.8	106.59	109.99	106.68	106.32	109.1	107	108.01	106.21	108.34	107.11	107.7	108.77	112.51	106.23	107.8	111.45	107.88	104.4	108.02	107.71	108.05	108.38	109.7	107.08	108.54	108.03	107.6	112	107.92
108.3	104.35	108.23	105.06	105.8	105.99	105.31	105.83	105.05	104.59	106.4	103.3	109.2	105.46	108.19	106.94	107.54	105.46	107.21	105.28	109.31	105.85	106.14	104.53	106.69	108.46	107.94	110.42	110.51	106.02	105.48	108.29	105.74	106.86	108.73	107.26	108.81	104.82	107.76	108.14	108.98	103.9	106.84	107.54	107.15	106.85	109.28	107.58	101.07	108.32
108.69	111.76	110.27	112.45	111.74	112.08	109.14	111.75	108.21	111.64	110.9	108.57	111.69	111.29	111.96	109.79	111.9	110.12	108.45	108.42	112.56	106.52	107.81	113.28	108.58	111.83	112.13	112.77	112.1	110.55	110.56	108.96	111.56	108.68	109.62	111.52	111.24	111.17	111.12	111.26	107.71	111.32	110.46	109.52	109.89	106.61	114.3	110.54	108.77	108.43
110.38	109.74	107.98	113.58	111.07	111.43	109.97	113.94	111.46	108.68	110.69	109.08	110.38	111.47	108.48	111.39	107.66	110.15	113.13	109.79	111.43	110.67	109.69	112.73	108.87	111.85	109.88	113.6	111.56	112.33	111.85	111.34	113.48	110.53	113.7	111.19	109.19	110.6	112.7	109.17	110.63	111.02	110.16	109.97	111.18	113.56	112.24	114.43	109.65	111.51
103.88	105.36	106.87	104.76	105.75	103.27	104.4	105.16	105.12	106.52	104	107.77	104.89	103.29	108.3	105.44	106.56	106.71	99.817	106.34	109.33	104.91	106.59	102.58	105.78	107.58	108.27	106.88	103.46	106.5	104.93	104.77	104.29	103.75	106.25	105.81	103.78	104.66	108.35	103.38	106.9	105.25	103.4	107.39	102.7	106.05	106.08	105.23	105.09	103.18
106.16	106.6	106.36	105.46	104.86	103.53	107.47	105.54	109.27	104.14	109.2	106.05	105.91	107.14	103.99	109.66	107.56	106.38	108.42	106.63	104.87	104.05	106.78	105.57	106.1	107.11	107.05	106.12	105.87	107.3	107.46	106.42	104.42	105.31	105.61	108.73	105.28	102.95	105.47	105.08	107.33	106.09	105.71	107.2	105.83	107.14	104.96	104.46	103.08	107.54
111.16	107.72	107.37	108.64	107.49	105.51	108.68	107.9	107.78	111.28	112.92	104.85	112.39	105.92	107.32	109.16	110.31	109.4	107.61	108.16	105.09	106.56	108.3	107.98	108.68	105.97	110.07	105.14	109.41	107.15	110.33	108.86	109.1	105.5	105.28	109.67	109.31	108.47	108.95	109.73	110.71	107.66	106.87	106.17	109.89	107.8	107.66	108.3	110.02	109.96
108.99	106.7	109	108.95	109.66	107.64	106.73	108.94	111.16	109.07	109.62	108.65	110.24	107.42	111.53	109.46	110.42	107.58	108.07	110.27	109.8	109.61	108.7	109.31	104.82	108.42	110.76	109.55	110.34	110.85	110.88	108.9	108.33	111.44	109.89	106.56	107.95	108.7	108.55	108.44	108.12	108.14	110.63	107.59	110.47	109.63	106.18	107.62	106.57	107.54
108.6	110.95	109.49	109.48	111.64	113.14	107.8	109.49	106.46	109.04	109.19	108.63	109.24	109.99	110.34	107.85	109.39	111.66	111.73	106.68	109.68	106.71	112.07	112.34	111.91	110.84	109.95	106.15	108.32	110.71	112.43	109.42	108.55	111.64	112.79	108.21	110.7	112.3	112.25	109.02	112.23	110.58	111.46	110.86	109.76	106.49	107.65	111.65	109.1	110.99
108.44	108.79	106.08	107.14	106.68	107.39	105.74	109.45	107.3	106.01	108.18	106.46	108.28	106.15	107.5	107.13	106.48	106.13	107.85	107.57	105.5	106.01	105.06	105.25	105.59	105.55	107.33	104.97	106.45	106.01	107.53	105.78	107.95	108.01	107.65	106.42	105.9	105.22	109.52	106.31	106.34	108.67	105.03	108.3	105.04	107.66	108.67	107.33	104.79	105.65
105.46	103.98	107.44	107.86	105.82	107.84	106.36	104.36	102.67	106.66	107.26	102.83	103.64	108.27	105.44	105.28	103.56	106.33	107.15	106.99	104.77	105.29	105.75	106.58	108.44	106.02	104.7	107.83	107.3	107.17	109.63	104.51	102.71	106.29	105.29	105.85	106.27	105.72	104.29	106.85	105.11	102.81	104.74	103.88	104.64	104.06	104.07	104.88	107.46	104.8
105.61	108.26	106.72	106.79	101.59	106.78	108.42	106.34	103.95	106.67	104.05	107.97	105.7	105.69	105.2	106.55	108.02	107.57	105.3	106.51	109.22	107.45	104.9	107.25	109.2	106.36	103.95	105.86	106.5	105.34	105.26	105.43	103.44	105.51	108.46	105.9	103.85	107.9	105.32	107.44	109.77	107.39	105.91	106.59	103.54	106.66	109.01	109.42	105.65	105.86
104.8	106.1	103.69	104.57	107.4	105.79	104.92	102.38	105.69	109.32	104.79	104.53	105.34	108.41	102.94	106.11	106.12	107.53	104.64	103.22	107.23	103.66	107.08	103.42	104.61	105.36	106.33	104.77	102.8	102.25	103.68	108.27	104.32	107.68	105.49	110.75	105.89	105.22	106.65	102.94	106.21	105.59	104.38	104.52	108.23	107.4	108.71	105.99	104.64	106.93
99.028	99.07	96.054	98.473	96.171	99.585	97.872	101.18	95.949	97.052	97.939	101.86	100.46	96.689	98.271	98.629	99.071	100.07	99.247	98.626	97.905	96.375	97.616	97.518	99.751	99.847	98.059	97.316	101.21	97.491	100.66	102.51	100.88	99.405	100.57	99.414	98.544	99.086	98.587	99.751	96.474	97.261	99.511	100.58	99.283	97.277	98.808	99.616	100.89	99.472
107.4	104.36	107.51	104.54	103.17	106.78	105.75	107.18	105.33	108.33	108.04	105.11	107.22	108.92	105.72	108.6	103.97	105.74	107.73	107.86	105.55	101.36	106.38	103.44	106.27	106.08	105.33	107.08	104.67	107.36	106.25	104.64	104.14	105.04	103.58	108.05	105.79	104.91	103.92	104.62	104.48	108.16	105.86	106.17	109.67	107.46	104.87	105.65	102.96	105.62
108.02	111.4	110.52	110.03	106.8	109.63	109.08	105.32	106.94	112.07	107.71	109.24	110.84	109.39	107.13	104.87	107.18	109.6	110.41	108.57	105.77	108.86	107.39	107.91	109.64	110.34	109.84	111.45	108.43	108.48	106.77	109.61	107.85	108.23	110.82	105.9	106.51	109.36	108.99	109.2	108.83	110.24	107.54	108.57	107.52	108.91	107.2	110.75	108.03	109.53
108.59	107.98	109.47	109.52	106.54	107.76	109.71	108.99	108.08	108.63	107.06	106.44	112.92	107.83	106.53	107.89	105.41	107.81	111.21	110.11	108.86	105.63	111.45	110.31	108.95	110.01	110.15	110.23	107.87	108.66	106.26	108.87	108.75	105.09	110.19	107.85	108.92	107.56	107.89	108.3	110.85	110.28	108.13	109.74	107.4	105.43	108.96	108.89	108.44	110.41
108.07	108.83	107.22	110.14	107.81	109.62	110.14	110.84	109.51	110.89	109.17	107.96	110.97	106.05	107.04	108.67	111.06	109.28	110.64	108.44	111.77	107.73	108.34	109.67	109.67	109.11	107.18	108.9	106.64	108.69	113.03	110.63	109.17	109.45	106.55	108.76	108.87	110.76	112.27	109.11	110.55	107.75	108.55	110.22	106.12	108.66	109.74	110.67	107.3	109.17
101.93	106.88	103.33	104.31	107.94	107.85	104.69	107.76	103.45	105.31	105.66	106.3	103.74	104.66	105.85	106.29	106.02	105.92	103.82	105.74	107.44	104.5	106.96	103	108.78	103.49	110.16	106.63	102.96	106.3	106.62	105.18	108.32	105.86	103.24	108.68	104.07	106.8	105.64	106.39	107.76	106.83	105.68	104.33	105.15	104.58	104.42	109.29	106.16	105.28
95.921	99.099	96.549	97.719	100.41	94.873	93.129	98.535	99.597	97.737	96.433	97.699	97.162	95.862	94.7	99.623	97.254	97.469	95.992	97.035	99.661	95.363	95.98	94.83	98.876	98.118	95.781	97.597	97.326	96.278	101.33	99.933	101.4	97.72	100.11	97.881	99.094	99.531	100.19	100.48	98.105	101.04	100.76	98.612	97.409	95.704	99.543	97.54	99.385	98.732
98.596	97.174	101.68	96.129	98.606	97.017	99.756	98.837	97.334	98.361	97.201	97.279	96.877	98.969	102.78	98.082	99.324	99.4	98.777	98.227	100.49	99.311	97.488	99.876	102.62	99.579	96.453	98.996	100.55	96.423	102.51	98.507	96.809	97.238	99.195	100.59	102.1	100.32	99.519	100.1	98.568	97.374	100.14	97.744	98.726	94.657	96.862	97.999	97.994	98.502
97.929	101.21	102.55	100.79	101.82	98.451	99.736	99.373	100.48	101.05	101.61	101.08	101.77	101.47	100.24	99.605	100.09	104.44	103.03	98.543	98.871	102.58	100.16	102.16	101.61	102.46	100.61	101.39	97.499	99.375	102	99.364	101.64	100.15	101.2	101.6	101.06	99.517	98.37	102.99	100.48	102.05	99.663	100.31	102.24	100.88	104.98	103.31	102.94	101.2
103.58	107.49	105.21	102.99	104.8	104.69	103	107.01	104.93	105.86	107.02	104.17	104.04	107.36	107.46	106.76	111.06	106.9	104.51	102.78	106.02	105.58	106.28	106.51	106.11	105.28	101.9	107.28	108.09	105.68	104.47	104.79	108.94	105.03	106.64	108.25	105.23	104.68	107	106.34	105.02	106	109.23	108.05	104.7	105.17	104.63	105.81	104.7	105.03
103.68	108.64	105.16	102.53	105.81	105.77	105.84	102.07	107.37	105.66	109.11	102.19	105.91	107.11	104.16	103.76	106.31	105.3	104.05	103.5	104.82	105.9	103.84	108.83	103.14	106.39	106.7	104.89	107.69	105.22	106.38	102.8	104.94	105.97	106.58	107.93	105.84	109.09	105.31	107.5	102.43	105.91	105.61	103.92	106.82	106.9	103.59	105.28	107.56	105.62
104.73	106.58	107.15	107.64	103.76	104.38	106.2	107.15	110.67	106.24	102.97	108.2	105.39	106.77	105.59	105.8	109.38	107.57	107.62	107.7	107.67	108.25	106.8	107.32	106.56	105.12	107.9	106.5	103.89	105.78	106.11	104.88	104.45	105.49	107.68	104.43	104.96	105.93	107.1	108.03	101.76	108.44	104.81	107.51	110.09	105.68	108.96	107.52	105.25	103.93
104.28	104.39	107.94	106.4	104.63	104.01	107.99	106.06	106.4	105.44	106.12	105.05	103.77	105.48	104.25	105.58	108.81	106	104.84	106	106.48	105.38	106.89	104.1	106.09	103.84	105.59	108.61	103.09	103.53	108.33	104.51	106.95	105.06	104.72	103.97	103.38	104.14	103.92	106.69	105.66	105.32	103	106.99	106.17	106.84	102.66	106.66	105.29	103.95
99.525	101.54	100.96	99.114	100.33	99.375	102.61	98.742	101.88	103.43	98.82	97.73	97.473	100.75	99.851	100.57	102.27	100.56	101.18	101.76	99.918	98.639	100.17	97.24	102.22	99.565	98.315	99.492	99.956	97.403	99.242	101.61	101.62	101.18	101.42	100.08	98.101	101.25	101.19	101.38	102.28	101.84	103.24	98.548	99.287	102.35	101.85	98.267	99.419	98.329
108.22	110.51	109.77	109.34	109.89	108.89	109.4	108.07	109.13	108.83	106.23	108.88	105.82	110.03	106.88	106.88	111.52	108.01	105.23	109.16	107.54	109	107.25	108.82	108.77	106.73	108.54	109.31	108.48	108.67	105.4	111.09	111.73	107.72	105.37	104.43	108.84	107.9	107.24	108.01	107.44	109.73	108.36	111.85	108.02	107.2	105.83	108.31	109.57	109.66
99.335	97.795	100.93	99.001	99.498	98.627	99.021	95.817	95.975	97.035	95.368	99.548	100.9	97.794	96.069	96.74	95.023	99.051	94.884	96.502	98.072	99.408	97.268	100.12	99.433	98.942	100.47	97.472	96.887	97.244	102.95	97.096	97.432	97.048	98.427	101	98.549	100.07	97.549	100.79	98.061	97.08	100.34	99.183	97.105	98.643	97.358	98.764	96.589	95.281
107.19	106.18	107.64	107.67	109.04	105.61	105.72	106.5	107.53	108.69	107.41	106.62	109.46	107.08	109.39	105.21	108.69	108.54	106.54	104.08	103.73	112.88	106.62	106.88	106.36	109.68	108.75	102.92	110	108.29	107.7	103.99	107.69	109.04	107.11	106.65	108.78	106.06	103.29	107.41	111	109.48	108.08	107.19	108.1	109.47	104.54	107.56	111.42	108.97
109.49	110.53	107.62	108.54	106.8	107.34	105.31	112.55	107.29	110.22	107.67	104.55	109.05	106.85	106.29	107.62	110.64	110.69	105.97	106.13	109.52	108.68	107.04	108.78	107.82	107.6	108.94	106.09	109.11	108.77	107.18	110.04	110.89	104.84	106.27	107.2	106.91	109.48	106.89	109.2	106.92	108.45	105.94	107.69	105.26	104.63	111.51	107.62	107.44	107.44
96.677	99.414	98.961	97.134	99.39	97.759	96.719	97.582	97.49	98.567	98.869	97.806	96.326	99.225	99.292	99.91	101.06	98.929	96.69	96.965	98.179	97.304	101.28	99.475	98.671	97.717	94.467	96.193	98.432	99.101	96.037	97.803	97.47	99.255	100.13	97.773	96.378	98.34	98.481	95.969	99.19	98.964	94.976	102.26	100.95	96.937	100.71	99.435	97.851	98.532
102.06	102.36	98.367	98.524	100.32	101.3	99.9	103.87	101.46	103.44	99.018	99.517	101.06	99.963	102.34	101.03	100.83	100.21	100.58	100.9	101.09	101.98	100.65	103.88	100.54	97.83	101.64	102.22	100.62	100.25	101.84	101.61	100.17	102.63	103.8	102.07	98.327	102.65	102.38	100.69	98.661	98.577	99.246	103.15	101.98	100.57	99.13	102.35	99.377	99.201
107.29	106.64	103.52	105.93	108.59	106.54	103.28	105.68	106.15	107.63	103.32	103	103.35	104.06	104.81	106.56	105.75	105.12	107.06	107.2	106.5	105.07	102.91	105.27	104.69	106.72	107.62	104.54	103.16	103.24	104.92	107.19	107.26	106.94	108.29	103.23	105.13	102.34	103.71	108.24	104	106.03	104.51	106.2	106.55	105.64	104.11	106.81	104.74	102.54
110.06	106.52	108.12	108.6	112.75	107.24	109.05	109.7	110.07	108.96	111.83	105.55	108.79	107.08	107.51	108.81	110.21	106.42	106.92	109.29	108.98	109.82	105.74	108.74	111.89	112.46	105.09	104.29	109.89	108.58	107.39	109.79	110.34	104.76	108.11	110.44	108.52	105.46	107.72	108.67	109.72	110.68	108.53	110.84	110.42	107.89	107.49	108.84	109.59	109.71
111.27	110.3	106.81	107.11	107.94	108.48	108.62	109.13	108.67	107.67	108.81	107.07	111.37	107.89	107.95	107.18	106.27	109.44	107.73	111.13	108.27	110.57	105.54	111.67	108.66	107.5	108.89	108.87	109.11	108.49	108.52	111.86	104.48	110.33	110.48	106.96	107.67	105.95	108.41	109.08	108.16	107.81	110.32	111.65	110.14	113.72	106.98	108.62	106.47	106.46
101.82	97.29	100.48	99.189	98.15	101.09	99.396	98.832	97.375	95.804	101.58	99.123	98.638	97.607	98.478	98.758	99.74	99.13	100.47	97.805	96.864	98.819	97.523	101.78	99.199	97.162	95.479	97.43	97.994	99.164	101.71	99.48	95.329	101.56	100.14	100.7	98.613	101.5	98.881	99.147	96.723	100.38	99.286	98.066	101.06	96.306	98.548	100.12	97.918	98.845
105.48	101.78	108.5	106.12	106.71	107.19	104.08	107.19	102.66	106.95	105.31	104.79	104.09	104.78	103.99	103.16	102.7	106	104.62	102.71	107.84	106.66	105.02	106.59	104.55	102.17	106.66	105.04	108.09	104.58	103.66	105.1	105.81	109.79	106.35	105.54	104.26	106.65	108.56	103.78	107.14	107.05	106.19	106.63	107.78	100.32	106.59	107.51	106.08	108.1
104.11	103.37	108.44	108.54	107.47	105.96	106.47	108.35	107.28	106.36	104.19	105.2	107.3	107.3	103.05	105.79	110.04	106.7	105.83	108.05	107.52	105.77	103.91	106.42	108.63	107.01	106.81	109.26	107.16	107.87	106.91	104.44	104.95	107.2	107.54	108.67	109.24	106.32	108.51	108.21	109.85	108.32	110.22	109.38	111.12	106.27	106.62	106.59	104.77	105.93
110.87	112.22	107.97	107.65	108.72	111.18	108.1	109.75	105.86	109.09	110.09	110.99	107.6	109.02	108.52	109.72	106.27	107.74	106.37	105.23	108.51	105.67	110.08	108.05	111.28	108.83	109.26	110.83	109.79	111.36	104.68	109.32	108.98	109.59	108.66	108.82	109.66	105.66	107.41	109.97	109.59	110.69	108.96	108.66	104.2	110.5	110.18	107.71	108.03	106.02
105.94	108.67	109.36	105.54	106.62	108.04	107.12	108.27	104.53	105.54	105.08	104.18	106.9	107.49	108.3	106.93	105.45	106.82	108.74	106.22	103.47	105.24	105.84	107.5	109.74	109.6	107.61	107.44	105.64	106.39	107.87	106.99	109.31	109	106.4	106.72	106.63	103.95	108.11	103.7	107.04	107.48	105.3	102.74	107.47	107.78	105.24	104.26	107.71	107.24
100.88	97.384	102.69	100.1	101.54	100.17	97.932	103.32	97.066	100.7	101.05	101.14	101.59	99.128	101.26	100.42	98.289	98.973	102.27	102.53	100.84	101.67	99.696	100.21	100.6	99.148	101.38	104.76	103.64	101.23	101.44	98.907	99.958	100.67	100.74	102.01	99.072	101.93	101.2	97.638	101.86	99.635	101.54	101.3	102.32	100.36	102.03	100.07	99.637	99.368
104.97	103.52	104.51	106.78	104.9	104.78	106.35	105.11	110.38	105.13	104.38	105.65	108.26	106.88	105.46	104.67	103.03	108.81	106.79	104.6	110.07	104.47	103.99	106.88	106.77	109.02	105.73	106.94	106.64	106.58	107.78	106.86	104.85	103.63	104.87	107.26	105.37	105.36	105.56	104.7	107.17	106.23	104.55	103.91	105.46	102.06	107.01	107.69	107.67	105.5
109.29	102.51	103.57	106.03	105.02	107.28	106.31	110.32	106.95	108.11	104.46	106.27	107.02	108.51	104.65	105.57	106.19	106.96	105.47	106.92	109.4	105.6	108.18	106.94	108.04	110.23	107.77	108.33	106.9	105.45	105.95	107.35	108	104.33	104.3	107.8	105.51	102.68	107.75	105.74	108.03	106.1	106.81	104.11	105.21	109.04	106.35	106.46	105.84	104.53
104.07	109.44	103.45	105.04	104.77	104.47	106.27	105.25	105.63	108.89	105.62	105.4	105.47	108.82	110.96	107.1	102.8	103.81	107.79	105.83	102.66	106.19	105.36	104.48	105.6	105.65	105.64	103.79	104.57	102.63	104.05	105.7	101.63	103.02	105.37	102.62	104.63	107.63	106.91	105.13	104.85	105.28	109.65	105.34	108.3	106.71	105.72	105.01	101.63	103.47
100.49	98.597	98.217	98.771	98.219	98.183	97.498	96.702	94.05	99.352	97.336	98.011	96.656	99.017	95.383	98.747	102.15	96.154	98.049	96.003	100.51	96.364	96.475	96.503	94.997	101.69	99.569	100.37	96.817	97.333	100.26	99.517	99.896	98.875	99.043	100.64	98.098	96.735	98.166	97.156	99.825	101.58	99.98	99.566	97.235	99.919	100.22	98.212	94.396	97.636
113.61	110.74	110.64	112.56	110.16	109.6	111.54	110.76	111.3	109.86	111.35	107.83	111.03	110.86	111.19	107.49	109.14	110.46	109.88	110.67	112.27	110.02	111.38	113.88	113.9	113.47	107.99	110.11	111.43	108.45	109.07	110.89	107.6	108.53	111.85	111.05	110.5	110.06	111.68	108.72	110.67	110.93	109.28	110.44	107.43	109.79	113.65	111.52	107.92	105.82
107.76	108.4	106.92	108.63	105.02	107.89	106.62	108.16	107.44	108.75	107.32	105.96	108.26	102.61	107.4	108.07	108.36	105.39	105.65	105.03	107.95	105.25	106.84	107.82	107.02	108.51	106.72	104.5	107.89	107.51	106.97	106.81	107.91	107.19	107.25	104.22	108.12	108.6	110.1	105.46	106.93	110.04	104.78	106.96	107.02	105.38	106.89	108.47	107	105.24
105.44	110.75	107.8	105.45	107.25	107.18	107.94	106.38	108.85	109	110.3	108.42	106.5	111.07	108.83	108.44	111.4	107.58	105.69	110.1	111.37	110.42	110.28	108.62	108.96	111.07	106.33	109.34	108.36	108.34	110.61	108.15	109.42	112.22	107.81	107.09	107.6	106.7	108.61	106.27	107.18	107.56	110.7	108.37	108	106.8	106.16	109.44	108.59	108.85
108.22	108.99	105.56	109.65	107.12	110.1	110.48	107.15	108.81	109.91	108.5	105.01	104.9	107.62	105.77	107.54	107.89	107.92	109.34	108.77	105.44	107.41	107.5	109	107.48	108.13	107.33	108.44	107.95	105.91	110.11	107.11	106.57	109.91	108.43	108.15	107.82	106.92	110.07	109.81	109.36	110.14	107.7	109.68	111.01	112.81	106.92	107.05	105.21	108.09
108.84	110.47	107.92	112.65	109.84	109.19	108.42	107.71	111.92	110.72	109.91	110.27	107.54	109.05	110.04	106.26	108.29	107.85	109.5	108.43	108.47	103.66	109.4	107.25	110.02	107.01	112.06	112.16	108.13	108.24	108.51	108.83	110.03	105.09	108.62	108.62	108.16	108.34	108.75	111.12	109.98	109.8	109.43	105.65	106.89	104.69	110.79	106.87	109.8	110.83
105.77	104.67	105.53	107.08	103.95	104.4	105.04	103.49	104.79	107.53	106.56	105.8	107.28	106.23	108.99	105.94	105.49	104.72	110.42	107.01	108.59	104.83	101.84	106.7	107.58	107.87	109.63	103.44	101.7	103.41	105.48	104.64	105.45	103.91	108.19	104.05	105.29	106.06	104.94	107.42	107.3	106.86	106.75	106.81	104.35	107.97	103.35	105.55	106.78	104.1
104.9	106.23	106.28	103.87	103.44	103.67	106.55	106.5	108.37	106.67	103.93	107.62	105.76	106.71	106.14	103.04	105.05	105.99	103.92	103.89	102.01	106.52	106.4	105.08	104.39	105.45	105.21	108.22	105.57	103.83	105.73	106.41	105.71	104.78	103.59	103.84	102.88	106.11	103.07	108.61	105.32	105.39	108.25	104.55	104.07	105.76	107.33	105.76	108.71	106.18
102.37	94.234	99.244	99.396	96.716	99.914	100.92	98.964	99.206	103.13	97.858	99.86	97.539	98.031	98.693	96.547	101.6	98.634	96.081	98.192	96.547	100.78	98.584	100.07	100.52	97.751	99.677	102.17	96.876	100.33	100.39	96.477	99.082	98.032	95.676	100.11	103.39	101.42	99.615	98.05	98.782	101.57	98.323	98.996	98.689	102.23	100.92	99.217	99.842	98.02
106.61	107.79	105.87	105.49	103.04	107.56	107.73	107.22	105.37	108.09	106.16	108.42	105.97	104.41	103.04	105.55	105.86	106.98	107.9	105.32	106.26	108.34	108.31	107.44	105.3	108.89	106.1	104.72	106.93	109.41	107.4	106.64	108.92	104.19	108.34	106.15	106.05	107.84	108.7	109.12	105.48	106.6	105.61	104.58	105.27	103.07	105.62	106	104.86	106.44
96.798	102.5	100.95	100.87	100.22	97.816	100.65	103.16	101.17	99.26	100.86	98.122	101.64	99.226	99.254	99.106	100.06	99.913	100.64	98.777	98.881	97.676	102.01	98.387	103.72	101.11	100.06	99.696	98.641	101.68	99.139	102.01	102.54	101.38	100.54	99.912	100.66	100.9	103.65	97.682	104.62	101.15	101.94	98.029	103.04	98.994	100.81	96.367	97.746	101.04
111.65	108	104.93	110.01	110.75	104.91	106.62	109.52	107.38	105.71	107.04	107.22	107.9	107.88	108.13	111.26	105.96	106.84	107.89	109.11	108.33	105.43	108.58	107.07	104.41	107.77	107.03	105.61	108.48	106.66	110.71	107.24	109.96	107.25	108.15	111.47	107.02	103.66	107.91	107.96	109.59	108.76	108.98	104.63	105.62	108.12	108.06	107.31	109.42	108.76
106.46	107.55	106.85	107.61	109.89	108.94	108.81	108.69	107.2	108.78	108.15	108.01	108.72	108.05	108.12	109.46	107.28	112.82	106.74	109.48	107.68	107.01	104.98	108.35	109.84	106.31	107.12	108.52	111.63	108.6	108.42	106.98	110.17	109.82	108.92	110.35	108.43	110.57	108.7	108.46	107.99	108.03	109.02	106.78	108.5	106.33	106.71	109.48	109.22	108.05
109.29	110	107.51	110.38	106.84	108.08	109.37	110.39	106.87	109.57	107.73	109.48	111.08	110.14	108.82	109.7	109.7	108.36	110.45	108.28	107.03	107.11	111.24	110.25	112.26	109.28	111.51	108.03	110.77	108.43	110.98	112.09	108.03	108.83	109.24	111.3	110.33	110.35	109.95	104.95	109.96	110.54	108.15	111.81	111.61	111.1	106.32	109.68	107.42	109.3
98.196	95.859	100.4	99.03	98.946	96.003	102.34	97.606	95.446	97.663	98.472	97.928	98.387	95.389	99.758	95.466	95.77	101.55	100.55	97.509	100.17	97.577	96.358	97.755	95.875	98.679	97.585	98.828	94.915	99.068	98.642	95.993	98.687	99.789	100.05	96.631	100.91	97.344	98.713	97.734	96.516	99.326	97.73	94.705	97.716	95.786	96.733	98.806	97.731	98.455
99.478	98.198	101.91	97.838	101.12	100.23	101.5	100.76	98.732	97.332	96.816	101.45	102.75	99.311	99.203	99.684	101.66	99.722	101.24	102.59	101.37	100.22	101.64	96.642	98.365	100.38	97.906	100.43	98.039	98.668	99.671	102.1	100.65	99.017	99.892	102.92	101.74	99.68	99.072	99.958	101.26	98	99.242	97.194	103.07	95.475	98.002	98.309	99.276	100.19
106.56	105.99	106.17	106.42	106.09	105.19	106.22	106	105.57	109.65	108.33	102.93	111.02	104.76	105.01	107.7	106.11	103.78	104.8	105.76	104.83	107.34	105.87	108.16	105.86	106.45	105.27	105.92	105.88	110.41	105.01	105.18	107.91	103.58	106.61	105.87	107.93	106.77	107.63	109.01	105.36	106.01	105.41	106.56	106.28	104.92	105.58	103.25	107.68	105.29
105.75	106.42	107.97	108.28	106.58	105.71	107.09	108.98	107.27	108.65	106.18	106.06	106.16	109.58	108.07	105.31	110.33	110.92	107.02	106.19	107.3	111.08	108.46	109.27	108.03	107.47	107.21	106.03	106.92	105.23	108.42	105.75	107.99	112.68	108.86	107.84	108.5	108.07	106.97	108.06	109.95	109.14	108.37	107.04	108.61	107.14	108.77	106.32	103.35	109.82
106.28	106.63	104.3	103.77	105.6	106.15	108.59	105.85	104.55	106.13	106.12	105.6	104.54	108.57	107.6	103.33	103.67	108.3	104.5	102.89	109.12	103.96	105.13	105.47	108.52	104.14	105.44	107.97	103.06	104.05	106.53	105.55	105.47	107.09	110.45	104.89	105.8	109.06	106.64	105.41	104.37	107.2	105.14	105.9	104.54	105.61	105.68	102.73	106.96	105.94
99.56	100.62	99.785	101.91	100.43	99.694	100.17	103.39	101.69	100.04	101.95	102.93	100.15	99.877	98.799	103.26	100.87	95.728	100.07	101.83	101.89	100.33	97.827	101	98.572	101.62	98.712	100.89	100.85	99.37	101.2	96.682	101.33	101.03	99.99	101.9	101.36	99.749	99.491	99.914	100.57	101.23	99.233	102.81	101.49	100.74	100.3	101.51	99.376	102.1
104.89	106.3	108.27	107.98	104.18	103.72	106.31	105.58	104.3	106.98	105.73	107.75	106.76	104.33	105.06	107.01	106.85	106.59	103.56	104.7	105.53	107.09	104.45	109.58	107.78	105.05	107.79	104.29	105.48	109.44	108.63	103.42	107.34	107.55	105.54	106.22	105.96	108.79	105.28	108.43	104.82	105.51	104.14	105.59	108.4	107.58	106.26	108.6	112.68	104.4
98.266	98.163	100.79	98.887	99.974	98.11	100.14	97.609	98.201	98.115	98.817	99.446	99.24	99.22	99.791	101.74	97.178	97.929	99.6	99.016	95.9	98.099	97.669	95.535	97.941	96.969	98.945	99.658	100.4	98.536	100.19	99.07	98.63	97.793	100.2	98.256	101.67	95.321	99.59	100.71	98.191	98.513	100.24	100.58	99.085	98.771	98.971	96.163	102.36	99.466
100.54	101.14	97.586	101.93	98.759	100.64	98.503	100.39	101.65	99.767	100.72	100.94	100.33	102.08	99.356	101.4	99.556	100.99	102.46	98.779	102.22	98.453	97.959	98.062	100.46	103.18	97.8	101.91	101.92	97.424	102.12	101.26	98.764	100.83	98.854	103.66	100.04	104.09	99.565	102.21	96.981	100.4	102.41	97.716	98.006	96.561	96.275	102.91	102.61	100.76
105.9	106.53	105.05	105.91	106.36	106.15	107.21	105.01	106.89	103.79	103.51	109.2	104.85	103.24	104.14	106.26	109.22	107.22	102.68	106.59	106.72	105.13	105.73	109.56	109.82	106.28	106.75	104.68	106.47	104.75	107.76	105.73	104.95	106.45	106.38	107.39	102.31	104.09	105.59	105.1	106.73	107.69	104.78	105.21	104.34	107.76	106.96	106.83	104.85	102.42
103.83	103.28	104.35	103.65	106.35	105.97	104.73	103.84	104.14	105	104.26	104.28	104.85	102.24	106.77	104.13	105.7	107.22	107.83	105.34	104.24	105.99	106.13	104.18	106.15	107.4	105.25	105.87	105.2	104.63	105.17	105.26	107.72	102.56	104.86	106.85	104.44	103	103.4	103.48	104.74	104.71	104.19	102.57	106.1	104.31	107.58	107.27	104.82	105.48
107.11	102.55	105.17	106.95	105.23	105.25	107.97	111.23	107.34	107.47	105.37	105.34	106.23	104.39	105.38	101.32	106.84	105.33	104.92	106.14	107.59	106.7	103.52	104.56	107.62	106.11	109.78	107.48	105.73	107.24	102.31	102.54	106.95	100.88	103.79	102.84	106.08	103.62	107.45	105.33	108.16	105.32	104.78	107.17	105.23	106.25	106.6	109.03	109.11	102.47
108.14	106.01	106.53	107.55	109.87	109.83	108.98	103.96	109.05	107.47	104.41	110.46	104.2	110.07	105.51	107.5	109.05	108.18	105.05	111.01	108.63	107.3	107.37	106.65	109.11	109.25	108.92	110.18	106.67	108.72	106.84	108.65	106.59	106.43	110.76	106.85	107.33	108.51	109.26	106.2	105.81	109.06	108.26	110.3	105.88	109.11	106.62	106.15	110.63	108.2
108.37	107.43	107.39	110.67	106.92	108.24	107.54	107.84	106.57	110.1	108.79	109.29	105.99	105.71	107.69	107.69	108.64	106.95	108.04	106.13	110.43	109.95	107.79	108.49	106.97	106	109.16	106.72	106.68	107.37	107.64	107.2	107.17	108.87	106.45	109.97	108.65	108.4	106.32	106.97	108.83	111.95	108.25	108.12	109.15	110.6	106.19	108.94	108.41	105.51
108.51	105.13	105.96	107.23	107.61	104.9	109.41	107.02	107.74	107.03	105.78	105.11	105.43	105.68	107.39	106.33	106.15	107.94	106.59	105.5	104	104.17	105.3	107.14	105.21	102.17	105.78	107.66	109.96	106.76	105.06	106.59	105.86	108.72	106.5	105.28	107.38	106.24	106.69	106.08	105.87	103.82	105.88	105.7	102.78	106.69	107.16	108.66	110.13	109.3
106.26	107.47	106.94	106.86	105.77	108.21	109.5	109.11	107.47	107.94	107.32	104.99	107.08	104.09	108.28	106.48	107.98	108.3	106.84	107.77	109.39	107.51	107.06	109.33	108.79	108.42	106.8	109.67	107.97	108.56	108.24	109.51	105.45	111.1	109.98	106.93	105.8	107.53	108.23	109.62	107.41	106.03	110.3	105.74	108.92	108	110.59	108.04	110.79	108.79
108.94	108.76	108.69	110.91	109.54	110.23	111.7	108.67	107.76	111.37	108.34	110.65	108.42	109.64	109.76	107.37	110.31	108.96	105.73	109.52	108.1	109.52	105.57	106.06	109.39	108.18	107.06	110.39	106.4	108.38	107.49	109.28	108.3	107.69	108.63	108.61	109.74	108.05	110.05	109.48	108.93	108.09	108.43	105.75	109.63	106.91	111	108.46	107.26	111.11
106.11	102.91	107.07	105.11	102.63	106.91	105.6	105.39	110.16	109.35	108.26	102.44	104.62	103.2	104.86	107.24	107.21	105.83	105.53	106.13	110.19	106.05	103.79	104.48	102.04	104.77	107.12	104.51	103.5	102.9	104.61	109.98	105.08	106.66	102.76	108.42	104.8	106.28	103.69	107.53	109.04	106.85	105.26	103.37	108.81	106.67	110.75	105.41	104.28	107.53
99.192	103.51	101.96	103.8	103.96	102.39	100.83	100.04	99.936	102.6	100.01	99.525	96.843	101.11	101.16	98.86	100.33	103.59	100.49	99.814	102.89	102.53	101.99	99.5	101.87	104.2	100.39	99.153	101.09	103.43	97.514	100.29	100.63	100.81	100.83	101.29	102.53	103.65	99.528	100.8	100.7	102.31	101.54	99.407	99.145	101.22	98.707	99.544	98.314	102.01
107.65	107.15	105.53	104.4	105.21	110.11	109	104.39	104.44	105.26	106.62	102.46	106.92	105.9	107.07	106.49	106.24	104.7	107.83	104.52	108.94	102.68	106.01	105.85	106.28	105.69	105.08	105.41	104.02	104.62	108	105.76	108.61	104.36	102.16	103.8	106.22	103.51	104.68	105.2	105.41	104.34	105.68	104.99	107.38	105.7	105.68	105.89	105.32	107.42
107.43	106.71	106.42	105.19	105.81	110.43	107.12	106.08	108.35	106.89	106.68	105.14	100.78	105.53	107.51	104.56	107.38	104.86	104.26	104.48	107.63	104.61	103.52	104.12	108.38	108.25	106.2	105.03	104.48	104.44	106.75	104.19	105.84	104.08	105.44	106.42	104.27	105.57	105.58	106.27	105.16	106.45	103.66	107.75	104.84	105.22	107.02	102.66	102.22	109.75
106.51	103.75	106.97	108.37	106.23	104.15	106.79	107.39	105.58	108.01	107.37	106.97	105.9	104.75	107.07	106.45	109.54	106.83	103	107.1	105.97	106.84	109.22	106.81	107.92	105.63	104.74	106.22	110.35	105.74	105.83	108.59	105.93	107.63	107.43	106.54	106.56	106.18	102.62	104.44	105.99	105.35	101.25	108.16	105.97	108.7	109.16	103.66	106.17	109.64
98.07	97.007	98.385	100.33	98.555	98.811	99.225	95.845	98.709	97.153	96.346	98.571	95.313	97.957	98.244	97.339	100.86	95.987	95.818	98.693	98.846	97.726	97.225	98.188	98.619	94.831	100.21	100.62	99.997	99.115	96.787	97.569	96.839	97.848	98.788	96.755	95.576	98.273	99.473	97.157	98.092	98.606	98.788	99.392	97.714	98.541	97.835	100.4	97.145	97.175
110.69	108.1	107.2	109.96	109.5	107.94	109.12	106.34	107.58	107.96	108.06	108.74	106.09	109.26	108.18	107.87	109.26	106.76	105.89	106.67	104.83	108.31	108.76	110.7	109.72	104.87	106.98	109.02	108.88	108.44	107.65	107.51	109.48	105.98	107.44	106.74	105.64	112.37	106.95	109.78	107.84	110.05	109.59	111.02	110.47	106.02	110.38	102.98	106.44	109.81
99.782	100.69	97.505	97.741	94.169	99.004	99.036	97.104	99.984	101.28	97.868	98.187	100.47	96.641	98.78	99.947	95.873	96.989	96.224	97.921	97.733	99.594	96.395	94.533	102.27	98.308	95.669	95.276	97.787	95.662	100.29	96.678	97.52	97.555	96.253	98.588	96.156	98.326	98.788	96.217	99.847	96.239	98.371	99.407	96.797	98.782	96.095	99.965	98.723	100.69
102.63	103.07	100.74	102.01	102.54	99.589	102.5	98.111	98.762	101.29	96.273	102.65	98.115	100.83	101.19	101.04	100.13	103.59	98.491	100.58	102.81	100.75	101.66	99.158	101.73	100.6	97.197	99.249	98.884	102.49	101.15	98.825	102.14	99.407	102.23	99.393	103.2	103.2	99.579	100.76	101.07	99.655	101.7	100.11	99.538	97.853	100.44	98.68	102.82	99.872
109.43	107.73	109.63	108.69	113.34	109.2	112.52	111.09	110.59	111.91	109.28	113.88	111.25	110.22	110.03	111.24	110.33	110.81	110.88	109.93	111.16	110.02	112.54	111.38	112.2	107.87	111.03	109.29	108.61	109.8	111.82	111.97	111.58	110.47	107.04	109.14	111.98	109.84	109.92	108.26	107.18	108.7	111.94	112.41	110.83	112.52	112.42	109.02	110.55	111.26
106.53	107.62	107.04	106.45	105.05	104.09	107.43	109.63	106.4	108.55	107.89	107.19	106.2	107.16	108.16	107.5	105.34	107.11	107.97	108.71	106.88	103.54	108.13	106.51	105.04	105.84	105.53	105.62	106.91	106.52	104.06	109.12	107.34	107.28	106.53	105.7	103.82	106	107.76	106.56	103.76	110.79	104.28	105.51	106.15	109.21	107.03	105.34	108.22	103.46
96.147	97.86	99.04	97.045	96.882	98.87	100.28	99.181	98.493	101.81	101.12	98.749	101.2	100.89	98.512	96.905	97.2	98.435	100.07	99.255	96.966	99.81	97.918	95.94	97.692	100.15	97.991	99.558	98.531	95.003	98.904	98.643	96.577	96.698	100.63	96.307	98.309	97.408	96.148	97.337	100.21	99.147	98.092	97.992	97.997	94.675	97.93	91.71	99.044	97.692
96.62	96.422	97.483	95.409	97.314	97.863	96.651	99.638	96.676	98.664	99.611	97.648	98.499	97.111	97.111	98.896	98.19	98.498	96.523	96.506	98.129	99.109	96.345	97.415	99.01	99.667	100.43	98.876	94.561	95.873	98.85	99.903	97.693	95.294	98.873	94.585	99.799	98.609	98.694	98.802	98.103	97.442	97.204	100.09	97.506	99.103	94.931	97.666	97.668	96.92
108.58	105.41	105.2	109.29	108.99	107.62	106.94	107.21	104.98	104	106.58	106.87	107.02	106.38	105.74	107.11	103.11	105.67	107.48	105.26	106.52	105.94	104.15	105.38	105.46	106.5	105.36	107.19	107.45	106.78	106.17	105.35	104.94	105.9	105.33	106.18	105.69	105.63	104.15	104.79	108.11	105.99	106.82	106.54	102.97	104.65	103.81	100.99	103.28	101.88
105.72	101.61	100.46	108.11	104.77	107.13	108.93	107.54	103.4	105.73	103.16	106.86	103.25	107.58	103.64	104.4	106.03	106.47	106.73	105.68	106.54	105.78	102.13	104.07	105.03	105.93	104.8	104.25	102.63	110.58	107.3	104.64	102.7	105.72	106.54	107.09	105.97	106.04	103.83	107.34	105.69	103.2	106.27	102.73	107.91	106.66	103.9	102.49	103.03	105.35
101.56	99.999	102.18	100.73	99.911	102.63	102.48	97.594	99.31	99.568	101.07	100.5	99.002	98.957	102.46	99.495	100.01	99.639	100.96	97.665	101.94	101.29	101.13	100.52	105.55	99.739	103.43	99.447	100.97	99.074	101.51	99.122	101.95	97.618	100.69	102.12	100.38	99.844	98.218	102.63	102.73	99.342	99.292	101.69	96.741	102.32	97.937	100.22	99.297	97.245
105.95	110.84	108.91	110.36	107.23	105.67	107.16	109.57	105.36	109.29	104.67	107.61	107.92	106.16	109.63	112.1	106.89	102.77	107.71	105.72	108.1	113.53	107.43	108.09	105.53	109.93	106.84	110.14	108.37	103.67	111.28	107.14	110.66	106.79	106.85	106.6	108.31	106.92	107.93	110.58	105.27	107.99	107.37	108.67	107.64	106.06	106.81	108.54	108.2	106.57
98.824	95	98.654	93.478	101.83	98.558	94.041	102.3	95.435	98.308	99.368	99.038	96.024	99.148	94.105	93.881	98.003	99.673	97.845	99.137	101.62	98.014	99.36	95.855	99.775	96.813	96.538	94.901	94.895	96.785	94.219	95.17	97.854	97.819	95.191	100.65	99.014	95.876	98.574	98.093	97.332	99.289	100.22	96.912	98.746	96.903	99.437	96.702	96.245	99.389
101.54	99.597	99.148	99.023	100.37	94.418	97.673	100.23	99.449	99.053	97.328	99.142	96.063	100.45	96.764	95.885	97.97	100.16	97.857	93.722	95.524	98.899	100.68	98.74	100.31	97.225	98.106	98.03	99.563	99.531	101	100.02	98.747	97.55	97.13	99.078	99.487	100.55	96.828	97.027	99.806	96.783	98.739	97.791	97.911	100.54	101.59	98.397	100.93	99.476
111.15	107.62	106.75	106.78	109.39	108.01	106.95	109.72	107.72	109	108.67	107.49	106.76	104.27	108.23	111.57	105.75	108.82	105.41	107.26	110.89	109.56	108.22	108.56	110.52	108.69	107.95	109.69	110.18	109.98	109.38	106.99	107.91	110.07	108.73	106	107.62	109.46	109.67	109.9	104.32	108.15	108.27	110.84	108.96	108.6	110.76	108.29	109.91	112.42
108.94	109.93	103.8	105.8	104.97	106.07	105.02	105.22	103.85	109.18	106.6	107.45	105.95	107.18	102.73	106.74	104.67	109.34	103.22	105.32	106.9	105.58	108.31	105.44	105.79	106.6	104.01	107.15	101.99	104.58	104.27	104.32	105.03	108.01	105.63	108.03	105.01	105.91	105.65	106.78	105.36	105.28	108.15	105.38	104.41	107	103.86	108.69	103.64	105.45
99.95	98.661	99.49	98.822	103.43	102.17	101.31	99.181	100.93	101.17	100.94	100.25	98.625	101.2	99.818	102.24	98.262	96.976	100.44	101.98	103.26	100.56	101.29	99.819	99.872	102.73	98.3	102.3	100.11	101.82	98.334	100.18	101.73	95.516	98.557	101.33	101.24	105.53	100.61	102.13	99.498	99.626	102.99	100.42	101.48	101.84	99.95	97.037	103.07	98.695
106.8	105	109.25	106.44	105.66	108.02	108.5	108.5	105.28	106.81	106.9	110.02	104.99	107.83	108.34	108.36	106.74	108.37	105.43	108.78	107.91	107.52	107.4	108.68	109.4	106.36	104.72	106.82	111.04	113.01	106.45	104.71	110.45	105.14	105.05	107.94	107.57	110.1	108.06	106.55	107.72	107.67	108.15	110.24	109.43	110.17	108.51	106.95	106.82	108.85
106.09	105.22	107.66	108.66	108.54	107.54	110.06	107.19	107.2	106.19	107.58	109.65	108.12	107.76	105.86	108.12	107.85	107.12	109.27	106.86	109.77	111.51	108.81	108.76	106.24	104.38	107.76	111.16	105.81	105.97	107.34	107.05	106.7	108.53	106.23	101.59	107.59	107.09	108.49	107.52	105.37	105.97	105.93	107.87	108.17	110.49	106.71	109.89	108.03	108.28
105.28	106.94	109.44	105.28	104.43	105.8	107.01	105.97	106.61	105.69	103.62	104.81	103.06	104.24	108.67	103.3	106.74	106.52	105.45	105.95	104.35	106.33	104.9	105.64	103.29	106.14	103.99	107.23	108.74	104.68	108.14	105.6	107.62	102.98	108.34	102.62	102.01	104.23	107.24	106.31	105.39	107.48	104.8	105.57	103.14	109.07	108.35	105.18	107.67	104.01
108.88	110.96	111.58	110.93	107.44	111.33	107.51	104.45	109.47	108.81	108.23	107.82	106.23	110.48	107.37	111.48	107.72	106.73	104.67	106.78	111.86	107.99	108.69	107.7	107.59	108.65	106.68	109.53	108.14	107.47	109.51	108.27	105.22	110	107.76	108.1	109.54	108.69	104.89	109.56	108.44	111.45	107.28	109.53	109.72	108.02	107.54	105.13	110.23	107.06
106.01	108.78	109.76	108.93	109.47	109.64	108.77	112.3	106.95	109.2	109.46	106.78	105.54	108.23	106.3	108.12	104.73	106.7	108.63	111.19	106.64	110.52	108.73	108.05	109.69	108.71	108.41	110.4	108.35	110.13	111.9	109.54	108.77	110.27	106.35	105.06	106.73	110.1	109.28	108.65	109.69	108.03	110.3	109.48	103.72	109.29	106.65	109.89	109.66	106.15
99.384	98.725	96.279	95.902	101.67	97.614	100.81	96.624	96.498	98.263	100.24	99.649	99.342	101.14	99.345	95.673	97.751	96.834	98.078	98.53	96.901	95.539	97.256	97.214	98.477	99.023	97.413	96.172	98.488	99.602	98.798	97.845	99.448	98.038	101.08	97.521	99.401	100.08	95.941	97.266	100.39	98.377	93.878	97.151	97.959	97.293	95.807	96.995	98.151	97.692
99.652	101.06	103.07	99.557	97.979	102.26	100.59	100.74	97.289	98.394	98.727	103.71	99.975	97.379	103.27	102.73	102.96	97.88	101.52	102.4	100.65	101.65	102.84	99.665	97.253	100.93	103.84	101.65	99.353	99.335	101.76	101.72	98.462	102.06	103.27	101.85	101.25	99.753	103.68	101.1	100.02	101.99	99.818	96.808	102.14	101.04	100.74	99.101	98.151	99.597
104.51	104.11	105.32	103.41	106.83	103.83	104.46	102.25	105.49	104.95	104.67	106.8	104.67	104.94	106.62	104.63	107.19	105.26	107.64	102.15	106.2	108.96	106.85	103.59	103.08	104.21	107.26	103.19	104.57	102.95	102.08	108.98	105.61	101.84	104.74	106.25	104.63	105.71	104.26	107.05	106.08	106.5	106.53	105.62	105.61	105.93	104.72	107.46	106.73	104.83
100.65	99.244	98.081	101.48	101.26	98.034	103.23	99.395	100.54	105.46	98.815	103.83	99.973	102.29	101.21	103.89	100.99	99.577	99.908	101.81	100.37	101.76	98.19	99.07	102.88	102.47	101.59	97.865	101	100.36	99.548	102.7	97.752	102.8	101.71	103.17	103.18	102.04	100.97	101.91	99.212	100.36	100.91	100.03	99.812	98.57	101.31	105.62	102.65	102.43
108.03	107.14	105.96	110.84	110.12	108.36	106.14	107.05	106.65	108.4	108.86	106.04	108.31	107.47	107.82	111.36	107.85	105.59	109.68	109.03	108.51	110.82	105.54	110.22	110.25	105.31	109.97	107.4	108.66	110.62	108.98	107.18	106.43	110.36	108.44	105.06	109.73	110.13	106.65	111.05	107.94	106.54	107.41	110.04	107.77	107.32	106.88	107.96	107.03	108.67
108.38	108.86	106.73	107.71	107.65	106.7	107.99	108.35	108.25	108.69	104.4	108.62	104.86	108.89	109.78	109.92	109.16	111.78	106.21	110.78	109.47	108.4	108.33	109.11	106.95	107.23	109.81	109.33	106.74	106.57	107.96	108.63	107.37	108.78	109.97	109.47	108.51	109.59	113.07	109.65	106.62	107.18	107.41	107.22	109.36	107.41	108.1	109.64	108.3	106.66
111.44	107.09	107.24	107.98	106.66	110.69	109.61	107.19	108.37	107.82	107	109.74	107.81	108.55	109.73	106.12	108.05	107.39	107.72	107.8	107.3	108.99	108.68	108.87	105.87	108.78	106.19	103.94	110.17	109.64	108.23	107.55	104.16	110.92	109.05	109.82	107.9	107.47	112.5	107.67	109.22	108.58	107.11	112.35	109.5	107.8	107.78	107.94	110.84	107.01
107.59	106.27	108.99	109.95	110.97	107.96	106.77	108.21	107.02	105.78	111.53	109.13	105.2	108.26	109.5	108.63	106.29	110.49	107.18	110.4	108.22	107.67	107.54	110.7	107.18	107.48	108.06	107.88	107.46	105.83	109.78	110.12	108.79	106.85	109.06	107.98	109.19	111.29	104.06	106.36	108.35	107.91	108.14	107.74	108.62	107.9	110.15	106.92	108.27	110.54
103.97	103.55	100.58	102.27	100.38	99.098	101.32	103.15	98.76	102.09	100.26	100.22	99.926	101.73	99.413	99.12	101.73	98.696	101.39	100.87	101.03	100.22	99.693	96.837	101.68	103.63	98.326	96.844	101.65	101.09	102.87	101.87	100.71	100.78	102.13	99.523	99.896	99.068	97.896	99.726	101.2	100.04	100.56	99.889	102.58	101.27	98.655	100.44	102.91	101.26
105.48	104.51	108.93	102.4	107.05	105.43	106.68	105.34	105.68	106.59	104.73	106.02	103.77	106.31	102.47	106.69	106.96	103.14	101.97	106.56	103.4	104.93	106.75	106.52	109.07	103.69	107.9	104.75	103.79	109.28	107.66	104.92	105.81	105.84	107.03	104.83	105.9	107.09	105.67	104.79	107.61	107.81	106.79	106.42	103.84	105.74	106.32	105.24	105.49	105.32
107.9	107.27	106.5	105.5	109.24	109.58	107.44	107.39	108.51	108.57	107.43	109.73	107.77	108.18	107.72	108.99	105.65	106	107.86	107.1	111.49	108.78	105.15	108.18	108.1	111.64	108.01	108.02	107.87	108.68	108.21	108.46	109.2	104.94	106.98	108.24	108.57	105.13	106.87	107.65	107.63	108.6	108.06	106.82	105.71	110.34	106.16	107.35	107.37	106.74
104.33	108.31	103.54	106.21	101.28	105.73	109.09	107.15	106.28	106.1	105.69	106.76	103.36	106.58	104.44	107.48	104.26	105.43	106.1	106.33	107.16	106.8	108.07	108.14	101.61	105.81	106.07	107.6	106.03	106.93	105.45	107.45	107.42	100.07	105.52	109.25	106.1	104.91	107.12	104.79	104.43	108	104.11	106.59	105.41	103.98	104.44	106.26	106.12	108.85
108.52	109.54	109.8	108.94	106.17	106.41	107.56	109.83	108.62	107.61	106.93	106.93	111.27	107.57	107.72	106.45	109.35	107.43	111.47	106.5	109.5	105.43	107.26	108.31	108.13	105.22	108.81	105.29	109.14	105.28	108.01	107.25	109.3	110.45	109.02	107.54	107.02	107.9	106.72	105.16	105.74	110.97	108.83	108.96	106.26	110.38	106.5	109.79	108.84	112
107.63	108.87	105.13	109.45	110.25	110.28	107.83	108.19	108.69	108.18	106.35	106.11	108.85	109.81	106.01	105.89	107.88	110.28	106.31	108.14	107.46	106.33	104.48	108.49	108.98	108.3	108.67	104.82	108.28	110.46	110.65	106.97	111.73	109.36	106.81	103.24	110.32	104.49	109.83	109.6	108.12	107.9	105.98	109.2	106.68	108.95	107.86	110.15	106.3	105
106.45	106.13	106.63	106.56	107.88	109.37	105.36	107	107.12	109.97	106.62	106.83	108.33	108.96	104.13	107.66	106.92	109.85	106.83	106.06	108.74	106.06	109.56	107.89	106.17	106.63	108.64	108.1	109.44	107.16	107.36	108.29	104.2	106.85	109.09	109.01	108.7	107.21	108.86	106.17	108.9	103.11	108.65	109.38	107.71	107.66	104.99	108.59	105.85	104.91
108.28	109.6	106.71	104.34	109.99	107.46	108	107.85	109.22	110.12	104.62	107.32	107.23	113.37	108.6	109.04	107.56	110.06	110.49	109.64	108.14	104.44	108.68	108.32	106.2	111.22	109.12	108.76	106.42	107.41	106.53	106.27	111.33	109.48	104.46	105.86	105.93	107.48	107.15	108.03	105.52	111.16	110.23	108.62	105.93	109.73	108.43	108.35	109.3	108.14
107.39	108.25	106.17	106.42	107.69	107	106.42	107.89	104.23	104.29	108.58	105.13	109.47	105.29	102.95	105.19	109.17	106.1	105.87	106.27	103.77	105.22	106.29	106.23	103.05	106.48	105.87	107.91	107.77	104.76	105.38	109.25	105.83	106.88	104.24	108.89	106.4	100.57	101.03	105.83	106.2	105.8	106.32	108.27	103.5	108.06	107.42	105.83	105.91	107.01
106.31	103.41	108.31	103.17	103.84	103.91	103.81	106.19	104.74	104.77	106.94	106.6	108	107.57	107.77	109.54	102.19	105.99	102.71	106.07	103.1	106.17	107.11	107.68	106.51	105.56	108.17	105.3	103.44	105.33	105.95	104.34	103.02	106.43	104.6	107.11	106.83	107.69	105.24	108.03	103.25	105.37	107.69	104.28	107.45	106.18	105.09	104.9	105.25	106.46
108.93	108.99	110.13	106.42	109.23	112.17	110.18	109.11	107.21	108.23	106.32	110.2	108.06	106.76	106.83	111.49	111.42	108.47	106.74	107.06	110.64	109.41	107.1	106.87	106.18	109.97	111.35	106.52	109.97	107.82	109.34	108.63	109.68	108.27	107.23	105.04	107.88	105.05	105.25	109.05	110.92	105.52	110.93	111.03	105.55	109.46	108.17	107.58	105.2	110.48
106.42	106.25	105.06	107.55	105.86	104.76	102.2	104.26	109.25	107.95	104.64	105.82	107.43	106.37	105.39	106.56	106.13	107.23	107.25	103.18	107.42	106.14	106.53	105.51	103.23	106.14	106.36	103.36	103.3	103.69	107.45	102.8	105.49	103.91	101.85	104.68	107.23	104.23	107.54	106.97	106.07	104.49	105.92	106.05	104.51	103.44	105.35	105.55	105.52	105.03
102.18	103.33	106.3	107.06	105.97	105.94	104.88	105.19	106.71	103.91	103.08	106.19	106.43	106.83	103.58	104.84	104.92	105.31	106.77	108.64	107.02	104.8	107.05	101.15	105.35	107.81	102.69	105.27	107.11	101.62	106.64	103.28	106.6	109.95	105.74	103.71	103.21	103.28	101.49	103.78	104.97	106.52	106.35	104.44	106.33	105.23	104.42	105.07	104.66	104.44
111.3	108.24	107.27	105.51	109.24	106.59	109.25	104.94	108.1	108.45	109.68	107.92	107.21	107.74	104.66	103.98	109.32	107.21	105.73	110.69	108.2	109.38	111.03	109.49	107.1	104.87	109.84	108.51	109.53	108.33	109.74	109.63	107.23	107.11	105.84	109.42	107.73	109.62	110	108.77	108.22	110.57	107.34	108.11	104.23	105.89	108.35	106.97	106.44	108.48
105.26	106.12	104.01	104.86	103.59	106.64	109.07	105.42	102.46	106.14	107.11	106.1	106.13	105.43	106.64	105.32	106.99	104.79	103.98	104.55	105.12	106.29	104.5	108.15	105.94	108.57	107.72	103.89	105.28	106.36	103.13	103.19	108.1	106.25	102.72	106.61	105.84	105.78	107.39	105.08	104.48	107.68	106.54	103.95	104.83	105.52	105.88	108.02	103.84	102.94
109.84	105.86	107.22	107.56	106.14	103.81	108.2	106.4	106.49	110.81	107.06	110.84	105.6	105.14	108.19	104.81	108.14	106.37	107.9	105.42	104.68	104.08	105.63	106.38	105.72	107.65	108.14	108.8	105.93	105.57	107.91	110.17	102.35	108.53	101.68	107.38	106.38	108.44	106.95	109.23	104.03	106.64	109.06	106.87	107.29	101.9	108.19	108.44	111.08	105.61
103.56	108.43	105.96	106.25	105.41	106.58	104.1	107.59	108.15	106.61	106.95	108.91	105.79	108.52	106.85	109.14	107.28	106.39	106.27	110.55	109.64	107.38	108.27	106.46	102.76	107.82	106.46	106.13	110.38	102.43	105.95	105.85	108.29	108.88	110.22	106.72	108.26	108.03	106.49	106.3	107.78	106.68	105.45	104.86	107.19	104.51	109.39	105.5	108.86	109.35
106.88	105.4	108.95	104.41	109.97	107	106.8	106.45	109.55	104.85	105.37	103.21	104.12	107.06	105.75	105.77	105.4	105.18	104.08	105.43	106.11	105.98	105.02	105.85	104.61	105.2	104.93	104.17	104.46	109.08	107.89	103.97	105.16	108.27	105.19	107.1	107.59	104.46	103.27	103.58	105.95	106.05	106.9	104.24	106.79	103.64	104.08	106.75	106.66	106.74
108.26	105.55	106.12	104.15	110.14	104.72	104.34	105.83	105.29	105.68	107.45	109.55	105.86	106.32	110.68	105.71	105.01	104.59	102.98	106.64	106.54	107.98	108.78	105.03	107.43	103.85	105.62	104.39	101.7	104.93	104.29	107.86	103.35	103.94	105.2	105.74	106.15	103.93	104.89	106.24	105.75	106.75	106.35	108.87	109.05	106.55	103.07	104.8	104.17	105.76
109.54	105.35	107.65	106.99	106.87	108.98	106.44	104.67	103.26	109.62	110.26	107.14	108.31	106.96	106.61	108.46	105.55	108.51	109.85	107.68	105.76	107.71	107.38	110.32	103.98	106.6	107.22	109.13	108.2	110.01	106.42	109.32	110.08	104.75	105.01	107.49	107.25	110.92	104.58	106.59	105.47	107.14	109.55	110.71	107.94	109.17	103.9	106.57	108.94	106.11
107.9	106.05	108.42	111.18	106.74	108.97	107.96	105.25	109.03	111.27	107.5	106.55	106.98	108.52	108.81	107.61	108.77	105.89	109.67	110.8	107.83	106.3	105.77	110.09	106.01	110.36	109.23	107.56	109.66	107.54	111.51	110.09	105.8	106.11	107.06	107.45	108.7	107.84	106.85	108.53	102.61	109.09	108.79	104.98	107.09	109.03	108.17	109.05	111.4	108.39
97.494	98.002	98.32	99.018	94.032	96.243	97.925	98.557	99.934	98.815	99.949	94.479	98.169	92.695	94.644	99.783	97.147	96.29	98.799	97.893	99.579	100.19	95.463	96.345	95.992	97.463	98.307	96.756	97.573	96.721	95.595	99.065	96.377	99.237	98.407	98.271	100.24	96.312	99.994	99.179	97.552	98.17	97.65	96.859	99.387	97.886	93.993	96.972	99.355	95.96
105.55	105.35	102.72	105.11	106.1	108.12	107.75	107.35	107.9	103.27	109.44	105.14	104.08	108.05	107.41	103.64	105.81	103.84	104.71	107.16	106.08	106.41	106.91	107.13	104.35	102.47	102.82	106.29	109.16	109.44	103.86	104.25	107.35	105.52	106.26	105.07	104.59	105.72	103.78	105.94	105.75	108.34	106.31	104.29	104.54	106.05	105.2	105.76	105.97	105.14
106.89	106.52	104.49	107.09	109.09	107.66	106.54	110.98	108.37	106.9	108.68	106.6	107.61	107.54	106.77	107.86	108.51	109.46	107.86	109.63	105	107.69	106.17	110.3	110.14	109.1	107.97	108.44	109.91	106.67	109.69	110.27	109.08	107.72	108.5	108.76	109.45	108.87	109.82	107.41	108.37	107.21	105.84	107.28	106.89	108.41	108.86	108.78	105.94	106.19
106.72	106.77	105.94	105.16	104.79	106.36	107.4	105.89	105.36	104.86	104.11	107.53	107.46	102.22	105.72	106.9	106.55	105.68	103.73	104.29	103.28	103.49	101.18	105.26	103.83	105.57	106.22	102.88	106.15	107.95	104.03	106.14	107.04	105.38	107.12	103.75	104.48	107.2	103.95	103.26	104.52	103.23	106.93	109.04	108.4	105.85	106.93	109.34	104.64	105.27
106.83	105.68	106.95	107.49	104.18	109.37	108.09	105.27	105.04	107.81	107.27	109.72	105.81	105.61	106.87	109.54	105.23	105.32	109.55	105.68	108.19	107.2	107.92	106.38	105.5	105.19	105.69	107.52	106.96	103.79	105.69	105.02	108.56	111.59	100.7	108.23	101.34	108.12	105.58	105.06	104.87	104.57	104.76	106.59	106.08	107	106.55	106.51	107.81	106.15
104.56	109.91	105.55	108.79	107.64	106.8	106.89	106.33	107.6	106.86	105.87	105.24	105.29	104.82	106.78	104.5	107.25	105.13	106.03	107.07	109.19	105.5	105.93	106.04	103.74	104.21	107.63	106.88	103.91	107.38	108.44	106.16	106.78	105.21	106.81	107.18	105.51	103.65	106.45	108.48	104.39	107.4	104.97	106.59	107.11	107.85	105.82	106.73	108.21	105.87
106.88	106.87	103.49	108.18	105.3	108.1	110.33	108	107.11	110.68	110.43	108.51	106.19	112.48	107.35	108.91	109	107.53	109.79	106.05	107.89	107.26	108	108.89	106.92	107.01	105.96	109.6	107.23	109.08	110.66	106.64	106.32	105.41	108.72	107.16	106.32	105.69	106.72	107.6	109.56	107.39	109.02	107.9	110.04	104.39	108.39	109.28	108.22	107.29
109.42	108.52	106.86	108.34	108.08	110	106.61	108.9	108.06	108.61	109.36	110.05	108.67	105.11	109.87	110.01	111.84	109.58	109.65	109.07	108.87	109.66	110.6	108.36	108.81	108.68	109.99	106.58	110.76	109.42	108.97	111.25	108.25	108.54	109.05	109.19	104.73	106.84	108.48	107.42	107.9	110.32	108.43	106.27	110.47	107.86	111.75	108.25	110.06	106.79
105.5	105.32	107.82	102.45	104.76	106.72	102.87	103.55	105	105.72	105.22	107.83	108.41	107.87	104.21	110.25	108.87	103.36	106.03	104.27	108.52	103.62	106.86	104.49	102.98	107.82	105.52	106.8	106.97	106.02	106.74	108.84	108.91	107.14	104.36	105.27	105.43	105.47	109.37	105.93	106.31	104.24	106.27	106.35	107.67	107.06	102.79	105.24	103.32	104.66
97.543	98.368	96.728	100.15	99.33	99.388	99.815	95.905	101.18	100.24	94.92	99.872	100.35	97.967	98.703	99.687	99.784	99.872	98.658	98.539	99.354	98.735	98.71	98.455	101.35	95.459	98.527	98.281	100.74	99.238	97.407	97.942	98.977	99.257	99.256	95.826	96.223	97.126	100.69	97.036	98.012	98.767	99.766	103.38	96.865	98.491	95.491	95.94	98.098	98.689
97.221	97.843	97.351	100.79	100.8	99.38	101.13	103.31	101.4	101.21	100.07	101.56	102.11	99.895	100.58	104.92	100.09	100.33	102.47	101.1	101.96	104.88	101.11	101.58	99.303	98.844	98.895	98.851	101.65	102.43	102.38	99.318	104.26	97.694	98.772	100.23	100.62	101.38	99.308	101.61	101.46	100.22	103.03	98.136	101.82	100.76	99.601	101.16	97.376	102.75
110.09	111.79	111.47	110.37	108.38	108.91	109.83	108.6	108.35	110.58	107.71	110	107.67	110.58	110	108.57	107.84	106.52	107.55	110.16	109.51	110.64	105.84	105.27	108.66	108.28	108.69	109.27	106	107.78	105.62	107.05	109.41	108.44	108.56	109.45	110.82	109.65	109.83	111.66	108.38	108.03	108.39	106.82	109.94	110.03	108.05	107.53	107.36	107.35
108.11	112.13	108.71	106.67	108.49	104.05	111.29	111.02	107.8	107.53	110.21	112.32	106.18	105.38	108.05	108.66	108.78	106.72	108.85	108.1	108.89	108.86	105.61	107.78	107.02	107.65	108.77	109.73	108.65	109.42	110.13	105.16	107.65	109.98	109.39	106.04	108.83	104.58	109.89	106.05	109.33	108.18	106.96	110.36	106.4	107.25	108.6	106.54	108.22	107.08
108.32	107.99	105.21	106.12	106.07	106.28	104.96	106.44	110.7	105.98	105.81	105.98	105.21	106.5	105.38	109.57	108.3	107.07	103.53	107.81	108.76	105.05	102.28	111.35	105.63	103.63	107.66	106.75	105.31	110.18	109.29	105.86	108.22	107.55	104.89	106.73	104.75	105.41	108.87	108.33	106.47	107.48	106.42	104.91	103.43	108.08	102.6	107.75	103.91	103.71
106.35	105.86	106.38	107.34	105.96	105.12	104.86	105.4	106.4	105.53	106.04	105.49	105.76	105.94	105.06	104.71	106.35	104.3	104.4	104.52	108.4	103.28	103.57	106.37	106.57	106	107.12	106.9	105.02	105.64	104.84	107.13	104.71	106.36	106.78	106.99	106.63	107.54	107.44	103.72	104.43	106.95	103.23	105.98	104.3	104.66	109.95	104.93	104.16	104.05
106.13	106.42	105.31	103.65	102.6	105.85	102.67	108.36	108.81	107.01	103.16	105.38	105.33	104.91	107.8	105.8	104.8	106.38	104.05	105.26	108.79	103.88	104.19	102.71	104.89	104.06	103.66	108.2	104.05	107.21	105.53	104.68	106.41	104.38	104.89	105.71	105.7	104.96	105.55	108.1	106.29	103.11	106	102.95	105.61	105.37	105.34	105.7	106.6	105.16
108.65	107.73	109.74	108.96	109.1	105.86	107.65	112.14	107.95	109.33	108.88	109.29	105.84	108.94	110.22	109.24	107.87	105.07	108.64	107.86	109.23	104.41	111.29	106.76	107.57	107.48	107.81	109.51	105.8	109.26	110.54	109.17	108.1	109.21	106.99	106.18	109.71	107.49	109.8	106.3	110.04	109.22	109.43	108.99	109.69	108.93	106.66	111.79	109.62	110.36
107.71	107.07	106.03	105.6	108.21	107.92	108.18	108.79	105.8	106.73	110.34	106.27	105.76	104.3	106.95	107.7	107.09	107.71	103.87	105.21	107.6	104.41	106.35	104.84	108	104.75	105	106.88	105.31	107.4	105.71	106.82	105.37	108	107.28	107.2	107	108.45	110.19	104.45	106.36	106.01	105.16	109.74	104.36	104.99	106.03	108.75	105.98	104.61
111.05	108.08	108.83	111.47	109.21	107.83	104.07	110.83	106.71	107.59	110.83	110.17	107.66	109.79	107.64	106.86	106.59	108.35	107.89	107.24	108.35	107.7	107.66	107.12	108.08	109.21	108.3	109.05	107.26	107.8	107.19	108.09	108.39	109.42	106.58	105.92	105.78	106.78	107.86	106.35	109.02	104.87	105.74	105.46	109.25	110.78	111.31	108.39	109.24	106.73
103.37	105.44	108.95	105.97	107.22	105.72	105.17	103.48	106.94	105.31	105.21	105.73	106.74	106.46	104.85	105.78	105.1	105.98	106.63	104.34	103.96	106.28	105.35	101.97	105.47	106.55	104.68	104.68	103.96	107.27	106.53	105.03	106.46	109.37	106.89	107.02	105.49	104.98	104.31	104.54	109.2	106.77	105.3	105.75	107.51	108.84	105.36	107.88	104.98	108.73
108.85	105.21	104.6	108.31	109.58	106.67	104.68	106.36	102.87	105.88	106.24	108.94	104.64	104.21	105.9	102.93	108.47	107.78	104	105.01	106.63	106.94	106.01	106.58	104.07	104.32	106.94	109	104.69	106.93	101.98	107.92	105.64	103.82	104.93	104.78	106.62	105.61	105.62	106.32	102.97	107.25	104.86	106.5	105.59	105.24	105.12	107.6	101.23	104.38
107.22	102.35	103.44	106.4	104.66	103.81	102.96	106.08	102.66	106.07	106	106.28	104.8	106.06	105.15	100.95	105.75	103.61	106.08	102.51	110.14	103.49	104.24	105.85	104.86	107.7	103.9	105.5	106.61	107.67	104.51	106.93	105.07	104.15	106.14	103.64	105.65	105.48	107.12	102.76	101.5	104.25	105.11	104.58	105.52	103.57	105.14	104.96	109.55	103.21
107.3	108.48	109.32	108.36	109.2	108.41	107.49	106.96	106.12	111.8	107.94	108.48	108.76	109.11	110.01	111.18	108.12	109.07	108.17	108.68	106.94	112.13	110.07	107.12	106.94	107.98	108.58	106.31	111.18	106.53	110.39	106.99	108.82	108.66	106.8	106.88	107.77	110.5	107.2	107.28	107.68	105.28	108.69	106.91	107.96	109.79	110.19	106.37	108.53	104.91
101.67	101.24	100.07	101.53	100	101.26	100.36	99.172	97.154	100.35	104.01	101.26	102.75	99.451	97.572	99.536	99.703	101.7	100.56	100.8	96.673	99.157	101.9	102.36	99.491	100.43	99.674	99.819	101.37	99.908	100.9	100.37	99.823	100.22	101.12	99.61	98.442	98.142	98.266	98.919	99.82	98.18	102.09	99.604	102.23	102.25	99.465	104.64	102.83	102.11
96.729	98.181	97.783	98.705	98.045	96.283	98.984	97.465	97.446	102.02	96.272	97.201	100.71	98.567	97.361	98.735	98.527	96.473	97.784	99.269	99.208	96.879	100.13	94.246	100.33	96.87	100.45	95.5	98.653	96.404	98.34	98.987	102.46	96.104	98.245	97.723	99.26	96.91	97.981	97.183	99.665	98.286	97.636	95.334	100.81	97.709	96.126	98.52	96.707	96.634
113.52	111.78	108.63	112.26	109.29	108.98	110.39	111.23	107.26	112.81	110.2	108.11	112.19	110.66	112.86	110.62	112.94	115.9	110.77	114.19	112.14	108.56	108.79	108.28	113.66	111.89	108.7	111.8	110.85	111.46	111.05	111.06	107.98	112.16	113.8	110.98	112.63	109.44	114.05	109.89	110.55	107.13	111.52	110.71	113.45	107.71	109.69	111.33	112.47	111.9
101.09	96.996	97.529	96.736	96.195	95.272	98.517	99.543	98.695	99.527	97.819	100.03	101.67	98.269	99.703	101.46	104.48	100.79	100.91	99.418	97.251	99.687	97.86	99.009	98.828	97.743	99	98.133	99.291	95.884	98.337	98.617	101.35	98.616	98.994	100.59	100.44	99.87	97.691	98.988	98.261	95.047	101.56	98.787	97.463	95.35	100.98	99.183	98.288	97.994
104.54	102.67	102.98	104	107.64	103.83	105.72	105.14	101.75	102.8	107.85	104.18	104.11	106.4	107.95	107.78	104.51	104.21	102.51	105.31	107.96	103.56	105.08	105.51	107.18	109.64	106.89	103.68	108.17	105.99	104.96	105.55	103.96	107.13	106.54	103.24	105.06	103.38	105.57	106.85	105.01	107.68	104.69	106.26	101.76	107.61	105.75	105.19	106.54	104.98
106.77	105.57	106.7	104.9	106.51	107.79	107.62	103.55	106.11	103.87	103.03	110.01	106.52	108.51	106.91	107.97	106.33	106.25	106.12	107.3	109.07	109.88	107.09	103.22	107.52	108.01	106.07	108.27	105.66	106.42	105.28	106.93	103.93	103.34	106.63	106.82	108.12	107.12	107.18	105.94	105.2	106.63	106.72	105.4	107.37	106.22	105.96	105.23	107.5	106.11
104.94	106.78	105.39	107.8	104.62	106.19	106.65	107.1	106.02	102.05	104.69	105	107.69	105.98	107.84	105.64	108.67	105.2	105.71	106.46	107.06	106.76	103.59	105.96	108.38	108.77	105.6	106.49	109.49	105.21	107.98	104.55	106.89	106.83	104.66	107.9	110.3	105.56	106.72	105.37	105.99	108.47	107.36	104.11	103.32	108.22	104.79	105.89	104.37	106.46
100.07	101.42	101.76	99.988	102.39	99.368	100.82	100.37	100.37	101.11	105.19	97.379	100.52	100.94	100.23	99.472	99.928	101.85	99.545	98.457	98.348	102.65	105.29	102.19	102.56	101.07	99.284	98.983	103.01	99.295	99.565	101.97	101.32	100.57	98.966	102.01	100.62	100.27	102.87	100.5	97.831	100.93	97.06	104.38	100.52	103.12	102.16	99.284	100.55	104.37
98.718	100.32	98.6	99.681	101.97	98.439	98.194	100.32	100.46	98.746	103.7	102.35	98.789	99.362	101.55	99.13	100.37	103.12	100.99	99.773	99.843	100.78	102.17	98.176	98.937	100.25	100.55	100.07	100.6	100.13	102.34	98.11	102.61	98.22	98.478	101.33	100.6	98.755	99.968	100.5	104.86	100.25	100.56	97.798	98.381	101.51	101.3	100.76	101.49	99.891
110.22	106.94	107.63	108.21	107.66	109.24	109.33	107.83	107.24	103.95	110.66	111.12	107.99	107.12	108.63	106.01	109.28	103.44	108.59	108.43	108.14	108.79	110.41	105.75	107.07	108.86	104.24	106.61	106.29	107.64	110.8	109.32	110.01	105.73	109.27	106.1	107.03	108.51	107	110.03	110.72	105.47	109.87	107.12	108.54	108.34	107.37	109.68	109.48	107.17
107.89	106.43	108.74	106.59	108.12	107.99	108.62	103.9	102.72	106.97	105.51	104.37	105.07	105.2	107.99	107.49	104.97	105.73	107.31	105.42	107.84	103.63	105.1	103.85	105.62	106.31	105.79	107.29	108.98	104.7	104.53	105.43	104.55	108.44	106.55	105.08	104.59	106.47	106.94	109.47	103.44	105.26	103.63	102.57	108.78	107.74	106.95	105.76	108.26	104.8
107.23	104.25	104.74	103.25	102.24	105.82	102.73	105.79	105.34	104.21	104.71	109.09	106.28	102.73	104.42	105.93	107.16	106.97	103.22	103.28	104.55	102.4	106.09	106.4	103.8	106.37	105.76	105.52	105.18	101.47	107.24	106.43	106.58	104.99	108.69	106.3	108.19	101.75	105.87	106.71	107.47	104.71	102.92	108.13	102.7	105.19	109.33	105.45	108.64	105.93
102.82	106.35	108.83	108.71	109.5	105.05	107.1	109.43	109.75	106.14	104.9	103.36	106	104.25	106.1	106.47	109.06	107.68	108.39	107.86	105.96	105.04	106.09	105.22	108.26	106.65	107.62	106.45	110	107.07	104.97	103.86	108.12	105.34	106.65	107.29	103.37	106.16	108.11	107.73	109.43	107.03	106.4	104.24	105.21	105.99	107.16	105.04	105.33	106.87
99.975	99.831	101.18	99.068	100.22	100.85	98.626	100.17	98.745	97.765	102.52	98.58	101.02	101.78	100.32	97.859	100.93	100.11	99.52	101.48	98.016	102.53	99.312	102.09	98.829	101.56	101.73	97.619	100.44	100.32	100.08	101.78	99.491	100.69	101.95	101.42	98.273	100.75	102.68	98.308	98.821	97.765	102.4	100.84	102.44	101.9	100.18	101.12	100.39	101.14
103.53	102.56	106.74	104.1	106.91	106.07	105.61	104.51	106.55	105.1	104	105.12	105.12	104.83	104.37	105.58	108.38	106.18	106.95	107.93	105.78	106.16	106.38	106.34	103.92	104.46	108.43	105.47	103.62	107.66	108.09	108.39	104.02	102.48	103.43	105.26	103.84	104.25	103.55	107.4	106.5	105.58	106.74	106.64	110.76	103.53	105.17	104.48	106.95	105.52
[truncated: 150 more columns]
