# Supplementary material for: Genetic dissection of main and epistatic effects of QTL based on augmented triple test cross design
Source: PLoS One. 2017 Dec 14;12(12):e0189054. doi: 10.1371/journal.pone.0189054 (PMC5730204; doi:10.1371/journal.pone.0189054)
Supplement: S10 Supporting Information — (ZIP) [file pone.0189054.s010.zip › z6_200_0.5_5.csv]

108.2	104.05	108.6	105.67	102.18	106.66	104.26	103.93	108.55	107.57	102.91	107.32	106	104.77	107.69	109.44	104.4	108.65	104.82	102.07	103.2	113.26	111.62	105.42	104.29	112.57	103.06	108.44	107.69	105.82	108.88	110.48	104.96	104.18	108.84	108.31	104.35	106.53	110.72	111.16	105.29	106.96	105.25	107.11	106.38	104.64	106.29	108.96	106.03	106.4
108.07	103.26	107.67	107.58	104.03	102.55	105.28	105.91	103.37	105.53	104.02	102.42	103.26	108.12	103.28	104.38	106.07	104.72	104.77	106.79	101.44	104.83	102.51	107.25	104.58	109.76	106.32	102.83	102.76	103.57	109.82	100.95	106.6	107.93	101.82	109.16	102.63	105.43	107.02	103.31	109.24	104.99	107.67	101.92	103.4	105.94	102.72	105.09	105.61	103.68
107.72	105.1	107.48	113.95	108.95	109.43	106.22	106.78	113.16	105.94	105.48	109.67	106.07	106.41	109.58	109.38	110.49	105	106.68	105.38	106.14	106.64	103.91	106.33	107.99	104.52	106.53	111.1	108.22	105.33	108.08	108.22	107.84	104.77	109.96	102.9	105.19	105.05	106.08	106.64	107.88	108.23	106.44	103.62	110.05	111.63	109.3	107.9	109.37	106.72
109.18	106.23	110	105.45	113.71	107.18	105.63	108.7	110.92	106.29	109.32	113.15	110.2	107.31	108.59	112.13	107.52	108.06	109.41	105.17	110.37	106.32	104.52	110.65	106.6	107.64	110.54	110.57	113.48	110.05	109.5	108.43	108.41	110.23	107.9	107.13	106.36	107.16	112.32	111.01	110.86	102.55	113.33	107.71	104.76	110.97	105.96	107.62	106.85	110.29
110.27	105.48	107.17	105.86	109.86	104.76	103.38	107.24	108.84	106.22	106.27	107.09	104.67	105.33	108.53	107.02	104.4	111.45	110.89	102.55	104.8	105.5	107.89	106.07	108.66	104.87	106.84	107.15	103.82	107.66	106.35	108.17	107.44	101.58	108.05	106.36	108.11	107.92	102.53	98.955	105.76	105.03	103.92	108.71	102.92	109.26	110.34	107.48	106.3	107.62
100.23	102.21	102.78	97.942	99.862	98.19	97.219	98.639	105.42	99.607	100.32	105.11	96.865	102.89	97.376	100.54	101.86	99.063	101.95	99.63	98.031	97.86	101.57	101	94.9	100.82	98.69	97.839	97.513	98.011	101.58	99.129	96.231	100.98	98.689	105.88	100.07	99.116	102.46	103.51	99.424	104.94	97.928	99.421	97.828	98.869	98.669	99.51	96.968	96.434
97.887	99.295	100.16	98.035	96.407	98.148	100.97	100.41	99.571	105.37	97.355	99.593	99.035	99.769	104.69	101.32	99.403	101.08	100.07	100.98	97.066	96.267	100.34	96.597	101.58	95.412	98.688	99.538	98.251	102.04	98.006	95.462	96.21	101.58	100.27	99.912	98.26	102.06	101.19	97.156	96.142	95.639	106.34	99.084	103.02	99.749	101.31	101.64	100.48	103.05
107.1	105.63	113.04	107.99	113.24	112.39	109.26	109.88	114.67	112.92	110.92	105.94	108.88	110.91	107.54	112.17	114.07	111.3	109.29	108.9	107.57	109.46	107.13	112.77	108.3	109.39	109.19	110.43	106.66	111.72	108.49	113.17	109.91	109.82	107.51	112.08	114.91	113.64	108.18	109.53	107.48	104.17	109.56	112.07	107.89	105.74	113.36	111.56	108.66	108.88
104.29	107.1	109.57	111.62	105.17	106.37	104.46	112.14	108.89	106.06	102.61	107.87	106.68	110.55	105.78	106.65	105.99	108.28	107.44	106.28	108.36	104.33	106.62	108.41	111.37	110.13	107.63	103.42	106.34	100.12	105.88	103.97	106.14	102.01	101.21	103.98	108.2	103.54	107.99	108.22	107.86	107.2	111.97	105.16	112.03	111.52	107.99	105.29	104.78	104.65
108.11	110.52	106.18	105.07	110.19	109.67	111.19	109.53	107.31	104.04	110.02	110.78	112.77	109.64	111.14	109.52	105.96	112.97	112.53	107.37	105.21	108.73	106.95	111.03	107.05	109.04	108.71	104.99	106.49	112.28	105.97	109.61	108.17	107.86	101.11	106.23	103.26	106.81	110.16	111.65	106.99	106.42	106.89	108.93	105.59	110.27	108.33	108.38	107.32	108.27
114.62	112.42	110.26	106.26	111.49	109	106.66	108.99	105.22	108.15	111.74	113.43	112.84	108.28	111.01	108.59	108.9	106.95	108.81	110.08	110.85	110.01	109.06	109.55	107.89	110.82	110.53	103.26	105.56	106.45	106.56	108.45	108.41	107.47	106.6	108.76	106.72	108.04	107.79	111.9	109.35	104.83	107.96	104.47	103.54	108.81	106.31	107.25	111.72	105.06
105.69	106.58	105.43	107.54	106.42	102.43	105.53	106.19	105.44	109.03	106.48	105.91	101.42	106.74	107.34	108.66	105.82	104.79	107.26	105.2	104.35	103.93	107.4	110.11	105.02	103.29	107.54	113.5	106.68	101.8	102.98	108.22	103.76	104.55	104.66	107.33	106.27	110.72	104.42	105.64	103.84	107.8	105.46	103.69	106.77	103.61	107.93	109.48	110.08	104.22
106.2	99.193	101.13	97.78	106.66	100.95	98.069	106.06	103.27	103.1	102.53	104.8	100.7	103.29	105.32	101.97	103.83	104.95	102.74	101.07	104	103.45	102.47	101.29	102.6	100.43	101.89	101.63	100.61	101.93	102.51	104.25	104.2	103.28	98.829	102.63	101.29	102.88	100.81	102	102.44	101.54	102.48	98.27	103.38	102.29	101.51	101.89	101.99	100.73
109.36	111.67	111.3	112.82	115.73	107.75	108.87	108.64	110.62	113.15	109.55	113.74	108.83	110.52	108.86	109.01	112.21	110.42	110.57	108.67	112.31	109.72	113.71	109.56	113.56	111.56	110.18	110.39	111.81	110.37	106.41	111	115.01	110.43	109.28	109.33	107.48	109.93	112.68	107.68	110.12	112.32	112.19	113.33	109.78	111.38	112.89	111.63	108.37	109.79
107.47	110.09	110.18	106.02	108.41	107.52	103.37	102.34	105.4	106.53	106.79	106.97	107.13	107.58	109.78	106.71	108.96	100.79	106	107.89	102.92	104.44	105.03	106.18	103.51	106.75	106.66	105.45	108.46	107	106.48	104.4	107.45	107.41	103.43	106.1	112.41	104.24	105.66	106.4	108.76	103.01	105.68	106.67	107.08	102.01	106.96	104.1	107.91	107.67
107.53	107.11	103.84	105.36	104.65	103.8	105.24	108.76	105.79	103.17	105.85	109.86	107.39	104	102.29	104.51	106.66	101.96	105.06	108.91	107.48	101.86	105.71	105.83	108.18	107.73	100.92	105.13	101.49	105.37	106.66	110.39	105.74	106.87	104.39	101.5	105.7	101.39	108.08	103.06	104.98	106.67	107.11	110.35	105.29	105.59	110.36	101.52	105.46	108.65
110.94	103.51	102.98	106.22	100.25	104.2	105.9	102.35	106.13	108.24	103.97	104.71	107.24	111.59	111.4	102.96	111.2	108.55	104.58	105.04	103.03	104.05	109.05	107.59	106.75	101.89	104.87	104.81	108.75	103	107.31	105.61	105.97	101.11	103.91	100.98	104.39	105.93	107.5	104.19	99.729	103.87	107.18	106.71	107.76	102.24	105.07	105.14	103.87	105.18
102.8	101.21	101.32	101.23	100.87	102.44	102.06	104.29	102.32	104.37	102.11	101.73	102.62	103.02	102.68	99.763	102.55	99.247	100.67	96.425	101.93	102.06	97.988	98.755	101.8	103.87	99.002	100.74	102.16	101.79	106.08	102.34	101.23	102.45	102.41	101.45	102.29	102.37	101.08	101.62	100.7	102.75	104.1	103.91	103.63	100.05	101.65	102.67	103.28	100.1
99.709	95.879	98.157	97.08	98.458	100.44	103.91	94.892	94.02	98.256	102.16	96.84	96.282	96.709	99.901	96.159	96.217	97.937	98.75	96.489	100.24	93.242	100.04	94.306	97.34	100.67	101.71	96.838	100.58	96.784	98.234	94.118	97.97	98.303	96.017	100.63	96.415	96.28	99.235	99.233	97.638	104.62	93.882	95.409	98.448	97.373	98.795	97.857	96.939	98.768
96.125	99.367	98.814	98.931	101.88	97.819	102.8	102.25	95.902	98.133	99.909	99.07	99.952	101.03	103.3	103.31	100.1	96.582	99.029	99.15	99.81	103.16	104.05	96.522	97.649	98.092	99.823	99.24	96.276	103.49	99.074	98.422	98.503	100.01	100.32	103.37	100.98	102.44	102.25	103.17	95.939	97.139	98.34	98.963	96.042	101.03	103.47	98.941	101.23	94.189
97.966	98.352	90.489	101.38	101.43	98.257	93.93	98.774	99.879	96.895	95.423	95.65	95.554	98.002	97.72	98.277	98.358	96.876	97.61	95.759	97.796	95.706	100.66	100.54	100.65	97.32	100.49	98.722	96.184	100.91	94.158	94.693	94.879	97.255	99.688	98.319	99.986	97.367	97.206	98.867	97.371	97.935	96.622	95.62	95.474	100.28	93.297	96.688	101.01	97.583
99.786	107.37	110.84	108.82	103.4	101.44	106.34	106.16	100.92	104.22	108.22	100.46	106.67	106.28	108.6	105.77	112.67	107.38	104.73	101.8	104.8	103.03	109.65	101.96	103.52	104.91	104.69	105.41	102.76	110.71	104.86	104.91	107.06	109.99	107.85	106.67	108.93	108.5	105.65	106.81	101.88	107.52	106.27	102.31	103.48	100.71	102.54	105.29	103.22	105.59
111.87	107.97	109.42	109.98	114.49	111.24	108.16	108.92	109	111.97	111.56	110.29	107.29	105.83	107.79	110.4	109.09	112.38	111.89	106.67	117.99	110.25	116.12	108.67	116.16	111.27	109.7	104.97	107.87	104.35	106.38	111.35	108.36	110.27	115.15	111.67	106.64	112.39	111.98	110.84	112.08	111.05	113.19	110.55	107.44	109.15	108.58	115.16	109.52	112.68
96.079	94.441	96.928	99.583	98.097	96.823	97.91	96.765	104.37	97.844	94.716	99.066	97.84	98.237	97.236	94.604	101.92	98.958	89.589	96.688	97.734	100.26	94.616	94.762	95.459	97.416	100.42	98.444	96.461	92.157	97.746	101.94	98.578	101.6	99.893	97.345	96.826	98.777	98.954	101.07	100.98	96.234	99.941	97.544	96.995	93.878	103.06	98.588	96.659	100.57
97.835	96.257	106.55	103.5	102.93	100.83	101.57	99.192	98.963	102.33	104.72	104.4	99.633	102.65	105.57	101.5	98.928	100.27	96.374	104.26	97.903	98.288	104.53	96.444	98.17	101.28	104.65	99.866	94.958	99.39	99.587	97.16	97.843	106.3	103.88	97.795	101.55	103.79	101.07	103.88	99.134	97.096	99.526	98.726	100.88	102.06	98.582	98.93	101.61	97.555
108	108.6	110.64	108.45	108.8	106.98	109.92	109.86	106.93	102.83	104.43	107.66	108.12	105.95	109.1	107.75	107.47	104.83	104.96	110.63	104.02	108.26	106.22	105.94	107.11	109.51	103.37	111.1	106.89	105.91	103	106.72	111.23	106.52	110.76	108.21	105.65	105.72	106.67	110.06	110.59	103.09	102.36	108.27	110.22	111.87	107.8	105.2	104.54	109.22
108.47	107.43	104.79	106.93	104.94	102.83	110.3	107.48	104.99	106.62	104.46	104.4	105.45	106.3	108.1	106.65	106.23	101.34	110.46	107.73	104.4	109.69	107.33	107.28	107.81	104.02	103.18	106.08	107.43	107.04	105.77	105.08	105.97	101.68	105.9	103.27	96.652	106.23	105.55	102.43	105.43	108.98	103.12	103.26	106.64	105.73	105.47	104.84	110.76	106.22
98.438	100.91	103.23	98.107	94.894	97.087	94.449	104.34	97.544	98.039	98.036	96.023	102.45	99.49	96.667	100.04	92.564	101.68	96.525	101.27	97.093	104.15	95.08	98.346	97.139	98.521	94.967	93.863	96.553	100.81	97.96	100.37	99.721	95.763	94.16	95.088	103.14	100.45	96.558	104.13	95.493	94.132	93.503	98.921	105.11	97.879	101.03	100.26	91.153	94.409
107.52	109	107.81	111.53	108.74	105.45	110.5	106.35	109.36	107.3	106.75	107.93	111.13	109.75	108.31	108.92	105.79	106.96	108.69	105.39	105.86	107.2	111.21	107.72	109.14	106.91	109.2	105.89	105.75	107.4	103.17	107	107.62	108.2	109.29	113.5	110.21	112.84	107.41	109.63	107.08	104.02	109.61	109.29	108.92	108.52	107.53	106.35	104.28	107.76
97.041	100.32	99.202	102.62	99.372	101.12	100.18	100.93	93.206	99.439	101.14	99.191	98.15	99.277	99.971	101.7	98.502	98.958	93.52	99.487	97.038	99.573	94	101.64	96.725	97.157	103.95	95.821	100.21	97.36	98.385	93.973	98.549	95.577	100.76	98.301	98.484	98.393	96.599	97.64	99.685	93.802	96.222	99.429	97.122	96.385	98.528	97.911	99.109	97.369
99.346	97.092	95.929	96.761	98.657	99.603	99.692	101.34	99	102.31	101.82	99.254	102.39	100.23	94.874	94.822	101.13	95.824	96.549	101.77	93.85	97.669	99.687	104.9	97.531	97.035	98.258	96.49	99.715	99.982	100.46	98.878	101.84	100.22	99.6	97.366	102.83	98.407	102.7	94.057	100.58	101.79	97.868	97.762	101.78	91.552	100.42	96.917	98.684	99.16
110.01	109.15	108.83	104.79	111.38	107.78	109.43	106.83	101.8	113.26	105.73	108.97	102.37	111.86	106.7	108.58	107.13	104.85	109.86	110.28	107.87	112.91	111.16	113.12	110.77	110.64	107.48	108.46	108.38	110.4	105.09	105.18	106.45	111.28	111.18	110.65	107.76	106.86	107.72	105.3	108.52	110.76	104.87	107.91	108.09	105.1	105.11	107.88	110.47	107.15
106.46	111.01	107.11	102.22	106.29	108.86	107.03	108.76	104.87	105.48	113.23	111.55	105.63	105.82	109.26	108.9	109.47	108.95	104.16	108.82	109.82	104.43	107.74	107.62	106	105.25	108.65	110.71	112.58	105.05	106.8	106.57	110.04	107.74	111.05	111.04	111.28	109.06	106.6	105.01	109.6	106.88	110.5	107.1	107.04	108.08	109.33	106.92	109.17	109.15
99.016	95.357	100.44	97.836	96.873	95.012	96.625	97.763	94.258	98.978	94.547	98.155	95.519	99.024	102.61	99.59	95.281	101.12	100.28	99.621	100.46	93.035	93.093	98.274	98.662	97.813	99.74	94.454	101.32	99.213	96.112	95.35	100.39	97.11	97.599	95.016	98.601	95.823	96.619	95.138	96.992	94.201	98.923	101.61	98.223	99.28	98.401	98.583	99.664	99.705
99.586	100.65	97.419	100.17	102.76	95.655	101.5	99.743	101.1	97.491	102.4	94.847	101.93	105.81	103.13	101.79	99.884	96.943	98.475	101.95	95.497	96.668	96.333	104.52	101.4	103.26	102.57	101.36	101.04	100.66	99.063	102.53	99.802	102.17	100.82	98.618	101.27	102.05	101.59	100.67	103.82	102.07	102.53	101.55	98.057	98.886	98.338	95.245	102.13	103.19
96.463	100.01	102.04	98.957	100.77	97.682	96.258	100.34	99.572	98.159	97.611	99.23	100.04	99.564	101.38	97.611	104.03	98.37	99.239	103.01	101.25	96.108	100.79	96.989	102.39	98.026	100.14	98.589	97.756	101.99	97.167	101.16	94.761	96.996	99.704	100.08	93.834	99.745	98.008	100.05	98.9	102.19	99.11	97.594	95.734	97.889	98.882	97.197	101.14	96.507
105.92	102.95	101.64	104	102.08	104.72	108.36	106.66	107.07	99.962	102.04	109.14	106.73	107.74	100.46	109.58	104.46	106.72	104.39	108.07	113.08	103.08	100.47	106.55	105.88	106.71	104.19	101.91	102.61	107.21	107.12	102.58	101.97	107.85	104.3	107.54	106.23	107.78	101.85	110.58	106.16	103.85	104.1	108.94	108.53	104.36	106.94	105.96	99.505	108.56
108.89	102.52	104.97	101.47	104.05	103.24	106.54	103.97	102.59	104.73	106.22	104.97	105.89	107.34	105.07	107.93	101.74	105.4	106.67	108.87	105.02	103.45	104.6	105.73	105.14	106.78	105.23	107.93	105.48	101.55	105.48	103.67	109.53	105.87	104.15	103.44	105.27	106.58	106.95	105.99	108.65	104.14	107.61	103.99	110.26	107.12	97.822	104.5	106.61	103.23
98.445	97.305	96.926	98.261	96.946	96.242	95.203	101.84	101.68	97.418	94.355	94.951	96.611	98.018	99.543	98.326	96.75	100.16	101.22	96.36	100.14	99.53	99.967	95.506	99.921	94.117	96.171	97.557	104.57	94.037	97.803	101.31	103.06	96.791	99.897	95.291	95.946	98.137	99.551	98.255	93.527	94.535	102.22	98.349	98.539	102.19	97.238	102.19	100.09	100.16
106.22	103.22	105.38	108.12	104.76	106.57	110.98	103.99	104.23	104.36	106.32	106.53	104.33	109.46	105.73	104.23	111.34	106.91	107.58	103.54	100.33	108.32	103.29	106.71	107.49	102.78	104.75	110.15	103.56	105.5	105.24	110.01	104.72	104.46	106.43	107.5	104.36	105.32	108.7	104.72	107.63	105.32	105.62	108.28	106.82	106.74	105.48	105.86	106.47	109.36
106.08	111.44	106.75	107.2	110.73	109.69	106.15	107.07	104.01	105.55	109.86	109.87	111.57	113.04	103.85	111.81	106.58	106.31	111.14	110.03	104.56	106.54	111.41	110.35	105.08	111.64	109.04	107.79	110.21	109.93	109.74	105.98	106.95	103.02	112.4	112.05	102.33	108.45	110.1	102.91	103.67	113.46	107.94	105.79	109.51	107.68	105.62	106.23	108.04	112.03
108.41	107.33	110.2	109.23	107.32	104.66	110.31	107.32	98.531	108.22	106.89	112.8	111.06	103.45	106.85	102.91	109.22	108.26	107.03	109.06	103.87	104.26	105.05	105.37	106.24	105.29	104.04	106.09	104.1	104.29	107.18	104.49	103.17	108.82	107.77	109.64	102.36	102.49	104.59	105.79	109.65	100.64	104.42	110	105.22	108.24	103.07	100.18	105.93	104.87
108.86	108.1	99.436	110.23	105.37	105.43	108.59	107.46	106.27	108.35	110	105.36	113.81	109.4	107.51	110.36	104.75	106.2	106.93	112.76	111.15	108.54	111.46	111.84	106.32	109.46	113.86	110.05	108.09	110.03	108.53	106.69	110.63	106.83	109.08	109.32	108.62	109.18	107.23	102.69	110.09	108.64	112.41	111.21	109.29	104.65	106.61	111.35	109.83	106.53
106.85	113.65	107.63	105.87	112.94	112.17	115.24	110.44	116.17	111.41	111.83	113.63	109.42	104.56	111.42	110.44	111.07	111.49	110.41	106.93	111.28	109.96	110.62	110.18	109.91	109.94	113.74	110.87	114.03	111.58	110.75	109.32	111.53	113.17	111.7	111.61	112.71	104.04	107.44	110.17	114.51	108.04	111.27	109.55	110.88	108.97	110.72	107	109.07	111.32
99.737	97.405	100.63	96.073	98.619	98.738	96.685	98.105	99.514	96.166	93.842	96.925	99.48	102.12	93.921	97.196	97.938	94.666	90.651	97.987	95.919	97.993	95.572	100.85	98.561	97.614	98.94	98.202	98.612	102.41	101.63	96.624	98.011	97.685	96.589	96.447	98.619	98.61	97.627	101.94	100.38	96.44	94.331	101.32	96.305	100.05	96.727	98.025	98.834	96.432
110.42	109.9	111.89	110.04	111.77	111.37	105.95	110.82	108.1	112.19	110.97	110.16	108.67	111.69	108.57	114.89	106.87	110.19	105.47	111.29	114.08	109.1	114.05	110.4	106.57	106.58	111.76	109.01	108.56	107.18	110.73	113.69	110.56	108.99	109.55	109.72	109.7	115.75	111.85	104.99	112.76	108.57	108.81	107.68	113.71	112.12	113.54	111.73	111.6	106.9
104.02	109.54	110.02	102.68	111.85	107.42	104.51	110.09	108.25	106.72	106.91	111.94	112.94	104.99	107.8	105.63	110.58	106.18	106.42	107.24	105.25	106.38	108.44	102.09	112.9	105.26	106.89	109.57	107.14	110.28	106.7	111.57	106.39	108.4	105.39	107.41	107.97	105.86	111.53	109.7	108.07	108.33	112.9	107.44	110.78	107.91	112.63	107.12	110.77	108.05
108.37	105.11	104.95	106.12	107.06	106.33	107.14	108.9	105.69	104.41	105.6	104.79	108.41	107.86	108.97	105.2	109.85	109.38	109.41	105.33	104.49	106.39	110.48	99.672	108.44	106.21	110.21	108.72	104.86	103.54	105.53	111.31	112.02	106.93	109.05	107.57	105.23	107.41	112.32	109.71	108.45	107.47	108.49	106.52	110.87	106.85	110.3	111.88	110.43	105.16
102.24	107.64	105.01	104.06	102.51	105.62	104.36	110.58	104.78	109.1	107.21	107.38	107.63	108.11	104.72	102.83	108.98	101.51	101.77	101.7	107.18	102.47	104.91	106.56	102.26	103.03	104.08	105.85	106.36	105.27	103.61	101.64	105.17	105.99	105.33	104.31	108.4	103.96	108.15	98.916	105.16	105.72	108.36	104.09	105.06	106.05	103.96	105.93	104.35	104.72
105.14	102.38	99.951	97.426	97.885	104.1	96.623	101.97	102.46	98.925	103.3	100.44	102.61	98.446	102.34	100.52	107.07	97.219	99.315	100.96	98.457	100.25	104.49	102.48	104.32	100.72	103.31	102.24	104.44	105.88	96.469	101.12	100.66	98.738	97.195	103.98	98.859	102.25	102.11	100.75	100.74	101.51	99.35	101.1	102.32	101.55	98.552	100.5	102.32	102.7
104.44	105.23	100.42	102.63	105.15	104.69	107.02	108.77	104.38	110.63	109.03	104.24	105.49	100.86	106.08	106.62	101.89	106.49	107.25	102.82	103.73	103.75	103.76	106.37	105.45	106.84	107.11	110.87	105.47	106.46	105.58	103.22	101.91	108.18	103.23	102.48	107.03	102.74	98.207	104	106.1	107.92	107	102.97	105.1	108.59	107.02	106.49	106.39	105.45
111.88	109.01	112.62	111.8	107.68	113.7	109.59	110.89	110.23	109.57	117.01	109.38	113.53	109.4	109.13	110.17	106.61	110.63	109.74	111.59	109.43	110.8	109.57	115.07	111.82	109.84	112.61	108.1	112.19	105.68	110.88	109.79	112.07	109.11	112.65	110.73	109.64	112.75	112.17	111.53	110.16	112.8	112.53	111.16	114.23	115.27	107.3	109.1	110.59	109.78
104.23	106.28	106.09	106.4	107.62	107.76	103.44	102.94	108.43	104.86	103.69	107.21	107.54	106.93	103.95	106.44	105.05	108.59	108.04	104.94	104.82	109.14	104.96	104.64	107.89	104.69	101.54	103.68	102.27	102.33	108.32	102.77	104.69	102.93	103.48	104.89	103.29	104.8	107.02	108.6	105.36	102.88	106.05	102.27	100.05	103.25	110.23	106.39	103.1	104.34
98.36	95.593	96.624	95.358	96.261	97.626	99.922	99.033	99.42	97.077	100.38	105.12	96.996	96.285	93.24	97.598	98.971	101.29	101.81	93.278	95.141	99.318	99.123	92.838	97.579	99.647	98.044	96.581	97.115	98.166	100.91	99.989	95.726	97.532	97.135	99.319	93.773	97.418	97.801	94.404	97.727	98.746	99.799	98.428	101.49	97.448	99.077	99.928	98.322	98.871
104.18	105.57	104.86	103.32	106.12	107.04	110.77	109.58	110.29	108.65	104.85	108.39	109.26	108.21	112.27	104.38	107.57	110.39	110.65	108.7	111.16	111.14	109.45	104.27	104.24	106.18	111.15	107.16	111.29	109.66	111.29	110.37	107.82	105.61	107.85	107.65	112.74	111.5	114.75	110.67	109.68	110.5	110.4	108.81	105.95	110.55	110.23	110	107.51	109.07
95.376	98.369	98.913	100.1	95.592	99.154	96.815	97.42	95.208	97.646	101.71	97.345	97.203	99.719	99.886	99.101	96.248	96.403	96.977	103.57	101.84	92.368	100.6	97.565	100.87	98.255	95.703	95.815	99.086	96.859	96.186	98.017	99.865	93.948	98.806	99.334	96.782	95.274	94.226	98.839	96.652	99.624	99.216	99.516	97.62	99.82	97.826	99.621	96.31	98.278
101	101.17	103.07	105.08	101.13	98.043	104.68	102.5	99.98	105.22	102	99.946	99.676	101.77	103.06	103.47	100.94	103.62	100.03	101.03	103.64	105.27	101.28	100.48	100.19	99.9	100.05	98.817	100.37	96.512	100.77	98.13	103	102.31	100.31	99.625	99.316	101.47	102.38	105.11	99.178	104.93	99.739	99.457	103.9	98.529	100.01	101.52	98.991	105.37
102.56	99.208	105.45	104.03	101.68	104.02	101.08	101.19	98.341	99.897	102.69	103.96	98.804	100.9	100.75	104.98	100.27	103.41	97.66	100.68	99.442	98.334	99.594	98.625	99.883	100.16	100.79	102.13	96.889	99.94	106.57	103.97	103.94	104.49	102.26	101.19	98.538	99.093	100.96	103.74	103.89	102.57	102.12	102.96	104.22	99.25	97.023	101.45	101.71	102.36
105.69	101.58	103.95	103.4	107.73	104.27	97.924	105.27	107.15	108.56	111.72	106.13	105.59	104.18	103.31	102.19	103.72	104.53	103.85	103.31	108.53	102.48	105.78	105.71	108.05	109.27	103.52	103.11	102.5	103.54	106.56	110.86	108.61	106.21	105.16	105.51	110.48	105.83	104.14	106.61	102.71	102.7	104.1	104.06	106.73	104.62	105.66	110.12	103.98	101.93
107.22	104.01	104.11	109.46	105.81	104.34	104.05	106.05	106.38	106.59	107.3	108.17	111.85	108.32	107.72	108.65	102.54	105.86	105.8	105.7	102.43	106.9	105.41	104.89	104.46	101.82	106.12	103.29	100.03	105.56	101.64	106.6	107.95	107.29	101.99	102.49	107.89	107.64	101.92	101.5	108.23	107.92	106.91	101.29	103.77	105.9	104.08	105.12	102.92	104.11
100.64	93.832	96.519	97.464	97.398	101.16	101.12	96.532	94.55	101.66	95.709	97.825	97.046	96.445	94.423	101.07	97.552	97.995	100.23	94.228	99.646	100.56	99.456	94.912	93.244	96.759	101.14	99.799	99.236	99.616	97.466	95.439	97.042	97.711	97.6	98.676	100.27	98.134	97.455	97.053	99.141	99.839	104.52	99.977	98.931	103.81	98.36	96.31	100.89	98.047
99.244	94.874	103.58	101.8	102.24	102.63	103.84	100.18	101.5	100.58	99.991	101.71	101.03	99.419	94.584	100.91	102.58	101.54	101	103.81	99.005	98.772	104	100.73	98.751	102.73	102.6	103.05	101.35	98.19	102.76	99.56	101.16	104.27	100.16	99.721	98.148	99.134	99.631	102.95	100.58	102.05	100.73	97.687	104.68	99.521	99.622	100.41	100.66	99.402
105.54	106.97	108.16	105.73	108.67	104.67	110.34	103.93	108.49	109.8	104.85	108.05	106.95	107.63	105.47	106.34	106.45	109.88	103.8	107.46	107.05	104.92	102.19	106.23	105.18	110.14	106.69	109.64	107.83	105.74	108.2	105.7	107.99	108.89	107.6	105.07	102.34	111.66	104.83	110.12	108.12	112.9	104.29	111.72	105.63	103.98	105.05	102.89	104.33	106.06
100.58	95.575	99.674	99.843	95.216	97.426	96.596	96.451	102.26	94.783	99.302	99.029	97.161	94.776	104.15	99.747	94.136	95.232	98.633	104.11	96.797	96.505	99.329	97.324	100.33	99.574	97.01	92.631	96.7	98.343	96.623	97.54	98.607	103.28	97.992	96.082	98.097	101.71	94.834	102.83	98.343	97.507	97.337	98.802	100.56	96.486	99.428	99.185	99.78	100.37
102.23	105.62	108.96	105.94	109.71	105.65	105.48	107.65	109.43	108.13	106.16	103.07	110.5	109.07	106.55	109.49	105.32	109.41	114.52	107.18	106.34	108.59	113.04	107.88	109.05	103.77	106.54	110.4	107.86	108.33	112.62	110.27	113.36	104.14	102.13	110.89	108.68	107.12	108.09	111.98	106.48	108.89	112.44	109.3	103.78	109.33	107.34	112.65	104.69	109.84
107.96	109.3	109.5	107.14	102.33	104.76	105.13	105.66	104.87	110.23	105.44	106.94	106.26	100.93	102.56	104.66	106.72	110.05	103	109.03	110.13	104.35	107.87	105.65	108.66	103.68	104.93	101.74	104.34	104.2	106.33	106.17	107.02	108.94	101	104.39	108.18	106.97	108.98	103.08	103.66	109.37	105.33	102.05	109.84	107.85	108.67	104.68	102.06	104.47
99.162	105.53	105.34	105.76	103.42	99.638	104.01	104.68	103.23	102.99	104.91	107.49	107.26	102.02	103.62	104.24	101.64	97.703	102.1	101.1	102.16	97.406	102.67	106.07	107.29	100.64	104.39	103.42	106	98.697	105.74	110.25	102.63	107.94	100.91	101.58	101.18	105.18	104.38	100.52	100.06	100.92	103.29	107.26	102.98	107.03	103.19	101.14	99.838	103.29
101.24	95.623	98.989	99.557	96.232	96.722	98.6	94.084	100.15	98.918	95.823	97.476	98.113	98.729	98.052	97.288	97.46	96.21	98.342	96.136	98.065	97.864	101.43	95.936	99.62	97.07	100.47	99.974	98.385	96.665	98.265	100.23	95.788	100.46	99.352	100.53	100.03	99.546	95.838	96.47	98.758	97.068	93.284	96.361	93.418	99.764	96.644	98.086	102.77	94.824
109.51	108.4	107.88	105.78	103.81	106.04	108.88	106.65	105.52	107.77	113.01	110.42	109.98	109.95	106.56	106.73	108.34	113.93	110.34	110.37	110.84	105.68	107.31	102.64	108.88	105.82	106.31	115.38	107.66	104.37	103.25	106.39	104.65	101.64	107.93	107.52	104.5	110.86	114.87	110.11	106.67	111.26	111.1	107.43	110.58	108.33	107.27	107.7	106.77	107.77
108.05	105.7	108.92	107.08	105.08	111.3	105.74	103.81	106.8	108.7	109.86	104.44	107.74	106.62	109.64	109.82	106.82	109.49	111.32	106.61	102.95	107.25	110.18	109.81	105.56	103.46	113	108.47	110.5	107.01	112.18	114.73	101.49	107.41	105.34	103.21	108.77	110.16	104.62	112.6	108.11	107.77	109.29	105.71	107.51	111.82	108.35	107.83	102.77	108.77
105.01	107.43	111.08	103.59	103.63	103.51	111.02	103.99	99.673	107.87	101.36	105.82	104.18	105.23	103.35	103.78	106.42	105.19	109.17	108.79	104.63	103.17	112.63	109.26	108.28	107.12	104.84	106.77	107.48	106.33	107.35	109.19	104.45	105.97	108.29	106.17	104.83	106.71	101.34	106.08	103.42	98.372	105.32	108.8	105.14	104.37	106.21	106.38	104.03	101.66
105.91	104.58	105.07	104.04	102.2	106.45	105.99	102.18	105.46	106.84	108.28	103.63	103.04	105.99	108.17	106.03	105.31	102.3	104.27	104.65	109.48	106.81	103.86	107.74	106.44	106.15	103.04	103.48	106.35	103.05	109.6	106.33	107.72	107.98	110.43	105.26	105.91	103.47	109.05	110.26	101.21	106.23	103.48	101.53	106.62	107.66	101.84	106.61	102.04	104.28
106.58	110.73	100.07	105.35	104.6	104.68	103.73	105.89	107.59	104.29	103.25	103.85	103.39	105	106.97	106.59	103.38	105.28	105.18	106.46	103.19	104.82	103.75	105.68	108.46	108.4	106.7	106.86	106.58	100.55	104.16	105.51	105.4	105.14	106.84	104.92	102.21	102.29	108.37	107.85	106.14	104.3	107.8	104.34	109.34	106.91	105.63	102.89	104.13	103.34
100.36	96.479	97.369	93.521	98.696	97.815	103.61	97.368	99.474	97.311	101.33	94.773	103.58	97.787	96.906	103.02	99.309	99.021	96.077	93.878	101.56	95.681	94.127	100.98	98.953	103.1	94.861	97.017	94.163	98.917	95.327	98.286	96.877	97.836	99.546	100.75	96.997	99.442	99.603	97.318	95.93	98.676	98.428	98.786	96.371	97.103	93.693	96.624	97.701	98.135
110.72	105.17	105.35	108.77	109.56	106.09	107.82	107.6	112.03	108.38	107.55	110.54	108.83	104.11	106.25	108.36	107.12	110.56	109.63	111.95	105.4	105.86	107.84	107.22	105.78	110.53	107.22	108.27	108.81	110.6	110.02	108.21	109.89	107.63	108.07	106.13	107.79	105.57	108.54	109.33	108.26	106.99	105.77	107.19	107.55	104.79	107.22	109.11	108.56	109.96
106.5	101.85	107.6	103.74	107.69	106.72	105.62	110.12	106.95	108.67	106.03	107.45	109.72	105.07	110.18	105.88	103.86	104.57	106.56	100.94	109.54	104.08	105.24	108.64	107.02	106.09	108.23	108.83	106.27	105.8	107.36	103.43	104.15	108.31	105.23	106.85	108.39	105.83	106.25	108.14	107.72	104.5	105.05	106.64	103.87	108.36	105.55	106.74	108.35	100.28
93.591	94.752	99.481	94.996	95.036	95.416	99.324	99.348	100.46	96.548	98.329	99.315	98.242	94.038	100.44	94.891	95.308	90.231	101.61	95.649	99.274	102.55	96.292	97.386	102.26	93.201	95.248	99.081	95.884	94.846	98.63	100.76	99.39	96.238	97.977	97.465	99.208	95.436	95.789	98.128	94.944	99.314	95.441	98.09	101.33	101.14	98.798	104.08	100.89	102.53
109.67	106.59	106.41	111.41	111.38	109.36	104.02	108.75	113.63	105.39	106.77	110.78	107.71	109.84	107.49	105.04	105.93	103.87	106.81	104.5	105.74	108.96	108.88	106.18	109.62	108.13	110.56	107.31	106.47	110.55	106.3	109.02	107.39	111.97	106.32	110.4	106.92	112.26	114.78	107.05	113.41	106.92	115.41	107.89	109.97	107.96	107.56	115.38	105.35	110.98
110.75	106.09	108.16	109.76	109.01	111.64	105.96	108.57	104.4	107.92	102.36	103.74	108.07	110.26	107.88	106.81	106.32	107.32	108.25	107.71	105.85	105.56	109.09	111.67	106.16	108.48	109.06	112.94	109.5	107.5	108.39	112.39	109.06	109.7	108.97	111.29	108.99	107.81	110.92	104.46	111.73	113.97	105.65	107.46	106.26	108.03	105.39	105.06	107.87	109.99
107.53	109.4	107.83	108.85	109.31	110.12	106.55	111.17	112.05	108.29	109.52	109.03	104.29	106.18	109	105.35	107.81	107.62	107.66	109.49	105.18	108.75	108.22	109.95	106.06	109.34	108.24	107.7	109.37	106.39	108.66	111.73	107.6	109.17	111.79	106.17	107.61	104.64	109.43	109.67	108.32	106.54	108.04	110.79	105.9	107.38	108.43	107.2	110.41	107.49
108.36	107.08	108.23	107.44	106.03	113.19	110.19	106.56	109.67	106.53	105.36	108.56	108.56	106.55	116.04	112.49	109.17	107.51	109.85	108.55	106.03	104.61	108.9	111.84	105.84	105.15	103.64	112.01	108.84	109.68	112.77	110.68	109.08	110.14	110.66	109.18	110.75	109.51	108.24	106.47	110.41	109.37	107.73	107.55	111.51	106.17	109.14	109.95	109.93	110.98
105.87	103.48	104.6	106.2	108.55	105.96	108.52	106.3	104.98	108.45	110.35	102.27	106.55	103.15	110.43	106.45	105.92	108.46	106.02	109.25	110	104.76	107.17	103.64	104.71	106.38	106.23	108.6	106.17	106.24	105.24	100.78	101.42	103.05	104.66	103.54	107	104.33	105.69	102.69	107.53	107.11	108.98	111.03	104.7	103.27	107.08	104.53	105.98	105.99
106.77	108.39	106.74	113.7	110.33	109.61	109.04	108.57	104.4	116.07	108.51	107.18	108.77	107.92	104.72	109.99	103.99	106.21	105.73	110.26	110.42	106.97	105.98	106.41	109.34	111.75	107.82	105.33	110.87	105.62	110.59	110.27	109.27	109.76	110.35	109.9	106.26	109.4	109.27	108.24	113.69	107.39	108.11	103.74	109.92	106.27	109.98	110.95	111.4	110.37
105.54	102.83	109.94	106.88	107.86	106.14	102	102.25	107.39	102.58	105.51	101.41	106.31	108.05	107.79	103.85	106.95	104.49	104.9	103.46	104.35	105.38	103.45	108.21	105.17	109.87	105.74	107.54	106.5	108.07	110.13	105.18	105.42	107.15	103.78	108.27	105.9	104.51	107.17	105.07	106.65	108.13	103.89	107.64	108.62	113.29	105.08	111.17	103.26	110.81
106.99	106.25	106.68	107.46	106.78	106.23	106.44	103.24	107.89	103.17	103.72	109.08	107.67	105.19	103.03	105.57	107.74	107.59	106.21	108.22	109.03	105.67	108.3	104.94	105.56	108.1	104.21	106.38	103.11	104.91	101.38	104.36	111.09	106.26	110.78	106.72	103.55	110.31	103.64	107.76	105.06	102.9	105.91	108.03	107.73	107.61	106.57	105.49	108.97	108.04
97.005	101.36	101.71	100.68	102.43	103.52	107.46	102.63	106.71	100.55	102.24	101.13	98.313	99.226	103.28	99.286	101.2	99.977	97.864	102.47	98.741	100.1	105.28	105.54	100.31	104.18	101.78	105.5	101.15	102.2	104.87	103.33	100.64	95.54	102.88	102.58	100.84	100.85	103.28	98.683	98.35	101.98	103.89	100.26	98.83	102.44	103.36	100.2	101.44	99.661
107.79	105.78	107.41	107.69	111.67	104.61	110.25	104.14	110.31	106.37	108.44	107.67	103	112.51	105.96	109.84	106.72	109.71	110.79	110.37	105.02	109.38	112.44	103.37	103.1	105.97	108.43	108.33	111.45	107.68	108.36	107.43	107.44	108.94	111.01	105.67	111.19	111.03	108.29	113.41	105.07	113.26	106.62	107.27	108.79	107.79	107.93	110.85	107.79	111.08
100.42	97.492	97.641	98.696	98.591	100.43	97.293	99.327	102.01	103.41	96.67	96.827	103.43	100.2	102.56	100.69	95.521	92.874	93.318	99.282	104.04	103.55	98.971	100.49	99.931	105.34	96.535	98.375	101.1	100.12	100.4	104.31	98.071	103.13	100.86	99.343	98.31	96.26	101.08	102.02	101.16	99.26	101.03	95.712	100.62	99.956	100.69	100.2	99.282	101.02
97.957	111.16	102.03	99.828	103.51	106.98	100.67	103.08	108.54	107.1	107.87	108.76	106.42	106.6	109.53	106.03	109.99	105.81	107.17	104.26	103.81	102.59	102.47	105.04	106.43	105.18	105.46	104.91	108.37	106.88	110.18	101.14	104.85	105.86	106.41	105.21	106.45	106.54	105.56	105.5	107.91	107.44	100.23	109.57	109.74	109.08	104.46	107.33	104.76	102.42
102.81	99.897	102.85	103.65	98.093	96.771	101.62	99.081	102.07	105.03	103.49	100.46	103.58	99.027	97.534	102.48	101.97	96.806	99.861	101.16	104.38	101.26	98.537	98.569	102.48	103.28	102.98	100.51	101.83	98.685	102.65	102.37	102.06	99.397	103.59	101.09	101.47	104.68	97.764	99.903	102.37	102.82	103.82	101.08	101.39	100.32	101.75	101.46	103.72	101.01
101.81	104.14	107.45	103.45	108.41	110.33	106.85	104.7	103.57	111.21	102.96	106.24	104.39	109.92	103.66	111.81	108.65	111.11	106.04	107.49	103.24	103.28	102.78	105.6	101.23	109.12	104	104.64	105.98	109.09	103.65	104.39	104.61	102.77	106.37	104.84	105.97	105.74	107.94	103.26	106.28	105.83	108.05	104.3	101.07	101.49	108.73	100.19	107.17	107.78
110.2	108.59	106.53	106.37	108.43	108.72	109.72	108.74	107.57	108.13	104.67	106.64	107.99	108.53	104.39	107.69	112.1	107.74	109.28	108.43	107.53	108.54	107.1	108.41	108.73	108.36	107.39	110.38	103.47	113.67	108.48	108.96	108.94	107.55	111.79	107.09	111.06	111.14	109.06	107.46	107.46	110.16	111.74	108.09	107.8	105.53	109.63	109.57	110.58	109.81
103.45	105.28	107.81	104.25	108.61	106.15	105.64	102.34	105.71	103.37	99.782	102.53	103.06	104.76	105.54	106.78	106.04	101.57	105.54	106.34	105.5	107.09	103.45	105.05	104.07	101.87	105.77	105.37	105.04	107.87	101.46	110.23	104.22	109.76	103.88	107.82	106.35	109.98	104.86	107.25	103.36	102.4	106.28	103.92	105.97	105.82	103.12	102.11	104.09	100.92
108.65	104.82	106.69	103.75	106.9	106.87	105	107.88	107.03	101.73	105.39	105.8	106.19	104.93	101.21	104.16	107.1	104.68	105.81	103.87	106.42	109	104.36	105.44	103.21	108.2	106.65	108.23	107.94	107.32	102.93	107.41	110.79	105.23	106.07	106.56	108.7	106.82	104.78	101.83	103.15	109.51	104.76	101.12	102.5	105.41	105.56	107.54	102.55	106.27
104.81	102.44	105.88	104.04	97.964	108.73	103.49	104.58	103.02	105.38	107.9	105.92	102.18	101.69	111.06	103.1	101.28	104.66	105.26	104.23	105.11	108.23	105.19	107.43	105.71	104.09	106.98	107.04	102.56	107.2	106.33	104.06	104.17	103.99	108.42	107.54	109.15	99.921	107.54	109.23	105.16	105.22	105.91	100.96	103.94	108.14	109.87	104.54	106.78	105.27
94.348	101.02	100.8	93.23	95.794	92.624	95.734	101.46	96.86	92.768	96.244	96.657	98.08	99.47	95.339	96.553	96.392	100.61	101.17	94.154	96.909	94.113	95.4	94.987	98.852	101.31	99.081	99.517	96.016	96.725	96.637	92.989	97.014	99.529	97.899	97.456	101.43	101.4	94.043	98.136	95.773	98.507	96.566	95.98	93.932	94.766	96.997	99.041	98.193	98.181
104.67	110.3	107.29	107.2	110.22	109.55	110.09	109.63	107.67	110.34	108	107.81	109.7	109.72	106.86	107.36	107.43	102.99	103.11	108.13	107.74	104.69	109.25	105.54	108.76	105.84	109.17	109.91	114.06	109.51	108.55	111.16	110.55	104.53	105.57	103.43	107.8	107.03	108.23	108.02	111.43	111.15	111.48	104.55	105.84	104.96	109.87	109.67	108.39	108.88
96.057	101.26	97.389	101.77	98.099	101.04	98.419	95.597	96.239	96.438	98.099	94.952	96.195	98.528	98.088	96.431	95.18	94.823	97.921	98.484	99.995	100.04	97.945	99.102	98.886	103.32	98.717	101.16	98.799	95.941	101.34	97.57	96.295	94.891	99.736	99.017	96.066	98.711	97.558	97.388	96.415	92.747	97.367	95.587	93.462	93.993	97.585	103.34	98.279	96.547
94.497	100.74	101.29	96.597	97.906	98.964	97.707	97.149	96.947	101.3	98.21	98.023	96.68	94.5	99.246	98.31	95.344	96.077	104.95	97.887	98.685	96.916	97.112	96.461	98.905	97.431	95.863	96.638	98.833	101.11	101.16	99.788	99.765	96.049	98.132	98.931	96.805	97.27	100.84	95.95	104.33	103.14	96.128	98.574	96.146	97.293	96.657	98.248	96.094	97.568
111.29	109.9	110.94	110.34	108.91	108.56	105.86	110.38	107.23	110.15	111.27	112.02	107.6	115.39	116	110.41	110.57	112.39	108	111.44	112.53	110.57	108.11	111.02	108.81	111.11	110.99	109.55	103.97	110.93	111.15	106.93	112.57	113.9	113.91	109.41	114.06	114.78	111.68	112.04	109.42	113.94	105.45	112.44	109.1	112.08	107.05	112.33	112.14	107.68
101.37	100.11	99.595	100.41	100.86	102.36	93.292	102.91	99.586	97.099	98.656	99.164	99.701	100.85	102.18	100.1	98.519	98.091	96.971	96.752	98.735	96.023	96.195	98.178	101.68	98.911	100.53	97.352	100.18	101.8	95.85	99.493	98.678	96.927	97.634	92.826	95.756	98.939	96.099	101.5	98.884	94.054	100.72	98.414	95.895	98.033	102.29	102.04	97.052	97.041
106.7	107.86	106.57	108.88	108.66	110.99	107.68	106.67	103.03	107.18	105.62	106.37	106.78	105.05	104.91	107.54	105.46	109.74	108.52	110.01	105.83	113.55	107.72	107.16	106.29	110.24	109.48	111.15	108.22	105.87	108.68	108.21	109.84	108.92	105.18	107.85	111.36	106.93	108.27	110.73	108.11	109.9	97.946	106.93	104.36	104.49	104.2	105.33	107.79	110.38
102.84	107.5	107.68	108.51	109.51	105.58	105.76	105.65	109.56	107.1	103.03	108.37	108	108.31	107.3	100.86	109.95	105.41	108.79	104.43	107.83	112.97	106.56	107.41	105.59	110.82	106.66	108.1	105.69	105.27	109.21	106.71	107.3	110.76	110.31	107.62	110.02	106.36	106.75	105.48	102.27	106.71	105.62	103.31	107.66	104.97	106.24	104.06	106.78	109.2
109.58	113.9	112.31	110.48	110	113.48	110.87	108.21	108.7	103.49	109.31	106.58	109.12	108.49	109.41	108.95	109.63	111.21	106.66	107.79	111.69	111.36	111.66	106.93	108.22	112.23	105.07	109.83	111.7	114.21	109.84	111.09	115.4	110.45	111.35	117.11	112.69	107.56	106.62	114.13	111.32	113.01	113.24	107.67	112.3	115.8	105.9	109.39	111.13	111.09
108.43	105.18	101.18	105.75	100.36	109.19	108.07	100.74	108.13	107.31	105.82	104.74	106.28	103.76	108.39	104.18	105.45	106.8	102.93	106.22	107.53	108.45	107.52	106.72	103.58	103.51	107.62	104.8	102.03	107.09	105.52	106.11	104.27	106.42	108.61	106.85	101.47	108.3	101.49	102.05	109.34	108.51	106.03	107.56	105.7	112.66	104.89	105.9	102.72	102.34
95.499	97.571	94.607	101.22	97.118	98.996	99.217	101.55	97.731	95.259	97.149	94.587	100.18	97.435	98.713	99.073	96.667	100.49	100.06	98.796	100.18	97.377	97.278	94.563	97.573	98.732	97.086	92.739	98.774	95.743	100.43	98.808	101.48	98.15	98.87	98.902	99.282	99.564	104.17	99.919	95.938	98.331	98.542	99.443	97.177	97.839	102.33	92.402	100.32	99.301
103.84	106.34	102.86	106.45	102.63	98.106	99.704	103.89	103.05	102.79	104.26	106.81	109.97	105.84	107.22	102.54	98.658	104.53	101	109.36	107.89	104.4	108.32	103.53	103.92	102.64	107.79	105.14	105.56	101.9	109.86	106.45	110.59	106.7	99.16	105.29	107.07	110.54	107.32	104.14	105.9	107.58	104.28	109.36	101.28	105.07	107.6	99.851	106.03	109.77
103.92	108.23	104.89	106.8	111.18	104.45	109.46	107.63	101.87	101.89	100.54	104.61	110.94	107.08	104.5	105.87	103.71	107.08	106	106.7	107.83	105.1	107.64	106.93	100.9	109.13	105.14	104.9	105.85	105.24	104.46	104.75	104.34	104.75	107.33	106.37	107.58	104.37	102.9	104.3	106.24	108.16	104.31	109.66	107.13	108.17	103.5	105.74	106.11	104.62
100.7	100.98	97.545	98.403	95.009	101.49	96.119	93.759	98.937	101.44	96.132	97.405	102.87	103.2	99.939	98.483	99.417	97.428	97.901	100.57	95.391	99.141	95.612	101.99	98.699	97.07	100.61	99.473	95.144	100.54	100.61	98.997	96.812	97.712	101.6	100.48	96.976	99.656	95.656	99.967	97.883	98.242	98.968	95.91	100.03	100.17	98.015	98.277	100.89	98.028
96.164	101.93	100.79	99.845	100.82	97.079	99.67	99.146	99.182	106.08	96.277	102.64	100.42	99.103	98.902	102.67	104.98	100.01	96.868	102.8	100.23	96.227	99.691	106.18	105.2	97.152	98.447	99.428	99.822	93.092	102.86	103.27	100.38	99.289	100.6	99.512	104.21	105.75	99.974	98.733	95.791	100.13	102.36	99.318	105.96	96.362	99.621	101.37	98.396	99.462
102.01	108.01	105.04	103.46	105.73	106.23	105.99	106.3	101.93	106.79	107.65	106.32	106.39	102.36	106.37	108.03	105.69	105.62	105.48	106.54	106.73	107.89	102.74	104.75	105.39	107.41	105.71	107.13	104.75	104.95	105.03	103.11	106.05	102.49	103.5	107.74	110.02	105.47	104.81	108.3	108.17	107.57	111.83	101.97	104.03	108.96	106.38	105.81	103.88	106.74
105.56	109.25	108.21	107.08	108.57	104.75	104.4	107.92	106.2	104.92	106.61	106.28	107.97	109.75	107.3	106.88	110.17	106.69	106.66	103.09	106.21	112.96	103.25	102.28	109.13	100.74	106.65	107.02	109.58	104.1	106.31	105.88	105.45	106.49	106.2	105.52	105.63	107.1	105.24	109.04	106.19	105.2	102.49	107.74	109.23	103.66	107.32	102.34	108.02	105.83
106.49	105.08	105.11	102.5	106.19	108.85	109.66	107.32	107.16	106.93	105.36	105.39	106	108.3	102.24	103.91	107.77	104.12	108.6	112.17	108.77	110.15	107.96	105.88	101.73	105.61	107	108.56	103.38	108.09	108.92	107.39	105.61	105.82	107.31	107.12	107.04	108.14	104.52	102.2	105.33	104.33	102.68	107.14	108.35	107.04	104.34	104.1	110.19	106.23
105.5	103.49	104.69	102.89	102.23	105.88	105.51	110.86	106.78	103.02	106.49	105.79	109.96	108.8	102.27	100.72	107.58	104.76	105.67	105.42	109.87	106.38	103.29	105.65	105.97	106.43	104.38	102.98	108.69	105.79	104.36	101.62	107.87	106.83	105.6	106.45	108.68	103	105.08	107.3	106.68	105.9	104.27	103.01	107.99	108.49	108.17	102.54	106.19	105.72
107.81	107.61	110.27	108.18	109.45	106.77	107.39	109.63	113.23	109.02	112.01	108.75	110.55	107.7	107.71	106.18	106.54	108.98	108.41	109.85	100.56	108.81	106.21	112.82	111.06	105.17	108.46	107.51	107.54	111	109.55	103.18	105.4	110.33	113.5	111.39	106.94	103.49	109.61	109.9	107.67	106.88	111.38	106.93	108.24	106.28	112.51	110.63	108.12	107.43
110.1	117.77	111.41	109.46	106.85	109.55	113.69	114.21	108.64	111.99	108.23	108.78	109.81	106.74	110.43	108.97	112.31	116.1	112.87	110	109.37	111.14	107.3	111.73	113.42	114.84	108.51	107.99	111.44	106.27	108.45	113.45	110.82	109.79	111.06	109.15	110.26	112.53	111.23	113.41	111.42	113.72	113.71	113.65	112.08	110.26	109.67	111.23	110.5	113.19
106.38	101.03	103.53	108.31	106.75	104.22	102.92	104.49	107.07	106.25	107.5	105.63	103.08	108.73	108.02	105.94	106.06	107.6	109.37	107.21	107.37	108.36	103.26	106.97	101.29	106.14	107.41	103.6	107.41	105.89	105.45	106.73	105.51	104.5	102.44	104.06	107.21	107.37	105.8	106.44	102.19	106.19	105.88	103.28	108.12	108.31	108.62	103.7	104.73	107.98
103.35	102.69	104.87	107.77	104.23	110.4	106.72	108.38	109.54	104.37	105.85	105.63	105.57	105.9	103.94	102.52	105.34	107.75	104.82	107.73	105.11	107.35	106.1	108.19	104.95	108.48	99.374	107.91	100.88	102.03	109.5	106.76	104.49	105.34	108.08	104.77	106.21	107.34	109.85	106.09	109.94	108.57	108.65	103.67	105.71	106.01	107.17	104.97	100.91	101.51
99.431	97.338	99.396	100.64	98.061	95.503	97.489	95.338	94.276	99.236	97.236	98.443	93.724	97.736	99.298	99.463	98.153	98.498	100.14	96.046	103.87	96.01	96.94	99.312	100.27	94.851	99.432	98.426	95.958	95.358	94.362	102.96	101.48	99.123	95.334	100.85	96.933	96.602	97.14	98.928	96.332	99.257	98.557	99.138	101.05	96.638	101.85	92.367	98.556	94.01
99.874	94.263	97.771	97.72	99.031	97.816	93.791	96.279	100.72	96.202	99.424	99.503	92.313	99.286	92.996	98.766	99.188	99.338	99.782	99.51	99.779	95.119	97.307	97.066	99.032	94.998	90.997	100.29	99.217	98.228	96.815	99.735	99.871	96.847	94.173	97.972	98.757	95.244	99.66	98.685	99.265	95.282	103.14	102.22	98.117	103.04	97.774	97.229	96.772	97.531
105.25	104.6	107.64	102.77	106.03	106.17	102.84	107.97	106.69	107.02	110.02	107.78	107.28	109.13	101.29	106.51	108.96	106.23	106.43	102.98	103.05	104	103.43	107.81	103	102.46	107.57	108.1	101.78	109.76	104.57	104.44	104.13	104.36	105.27	106.4	101.04	103.28	108.19	105.24	106.54	101.3	104.83	107.96	108.37	107.05	102.33	105.86	106.64	104.73
112.7	109.71	114.52	108.09	108.21	103.3	106.89	108.35	109.49	111.11	109.41	105.24	113	114.58	112.41	107.72	111.15	111.38	112	110.79	108.35	111.09	111.16	111.34	109.03	109.62	112.77	116.57	114.17	107.35	109.45	112.66	111.42	107	109.64	110.49	110.97	110.18	112.48	107.49	111.88	104.1	113.02	110.82	106.93	108.83	112.93	112.1	108.58	112.44
103.24	106.13	104.98	106.28	108.2	101.84	103.95	106.76	108.09	109.9	109.62	104.79	104.19	108.53	110.23	108.04	103.07	104.48	103.7	109.71	107.03	105.44	104.52	106.29	106.77	105.04	102.87	108.2	106.23	106.47	105.66	106.8	108.5	104.01	106.57	106.71	110.31	105.56	108.03	108.11	109.88	109.14	107.75	104.24	108.08	107.9	107.72	104.29	105.81	107.3
102.13	103.63	104.69	106.27	106.31	104.07	109.12	105.14	111.09	108.76	105.77	106.37	107.34	108.79	103.98	99.713	101.72	104.07	107.25	104.36	102.73	106.89	102.03	105.68	104.99	105.5	102.13	106.48	101.78	107.19	109	108.07	106.74	101.86	103.95	107.25	106.17	106.25	102.36	108.03	104.75	103.93	106.54	103.98	108.69	104.46	106.03	107.23	107.48	104
107.62	107.36	106.76	109.55	106.83	106.96	105.73	110.02	111.12	109.15	110.29	107.56	106.27	112.2	103.87	105.61	105.68	104.38	106.87	107.74	107.15	105.83	106.26	101.01	102.91	104.45	103.61	106.31	105.27	107.55	105.81	105.82	105.34	108.25	106.18	106.38	104.44	104.15	109.24	105.74	105.69	107.63	109.35	104.64	104.83	106.23	108.04	106.43	106.86	102.8
101.76	107.95	107.24	109.14	106.04	106.5	105.23	106.78	103.07	105.67	105.57	110.06	107.33	105.25	108.04	100.14	105.48	100.43	100.77	110.17	108.02	101.12	105.84	104.63	107.59	105.78	101.3	109.25	109.55	105.29	105.79	107.65	105.21	106.22	105.95	109.76	104.69	105.59	105.97	103.43	107.07	106.98	105.33	104.31	104.74	105.95	102.97	101.8	105.67	100.41
104.71	105.62	109.36	108.92	110.31	101.89	109.68	107.29	107.66	105.62	106.9	104.03	105.05	109.24	106.48	108.91	107.59	103.02	110.43	105.56	105.75	108.85	109.71	109.31	106.4	112.33	110.19	106.94	111.57	104.31	110.26	105.55	111.76	106.95	106.4	110.96	104.95	108.39	107.92	103.53	109.38	106.6	108.21	110.43	106.65	109.07	108.87	109.93	108.5	109.69
109.48	108.97	106.69	107.46	106.31	111.64	104.15	107.24	111.43	108.83	107.64	113.04	105.42	109.61	107.2	108	111.31	107.62	106.99	105.95	106.52	108	108.53	107.95	105.78	110.89	108.99	108.85	107.44	108.76	101.49	106.62	107.97	111.76	106.41	107.41	109.64	104.77	112.66	107.12	106.02	108.3	106.78	108.34	106.01	105.59	114.36	103.58	111.78	110.66
106.13	103.8	105.88	104.82	106.21	107.73	107.05	104.07	103.22	106.09	107.21	104.79	107.46	107.01	105.13	104.14	104.93	105.45	108.99	103.72	103.4	106.56	108.12	107.81	104.44	104.3	105.61	107.89	105.6	107.02	105.54	108.64	106.53	103.13	107.28	107.42	107.2	101.73	103.93	108.37	100.2	107.37	104.91	110.46	105.53	106.61	105.96	108.45	106.85	102.35
105.71	108.75	107.05	103.62	106.45	106.63	104.91	108.59	105.04	103.33	103.64	105.57	107.57	108.14	107.33	105	106.57	107.97	107.93	106.95	109.85	106.34	106.4	103.18	105.53	101.63	108.01	110.42	107.09	106.88	104.53	106.27	110.64	107.78	104.68	108.74	101.16	111.03	102.01	106.58	102.83	107.42	105.8	106.91	106.92	102.63	110.71	104.65	106.03	104.85
100.26	101.86	99.743	98.487	97.128	92.974	98.057	99.298	95.481	99.235	95.187	101.08	97.105	100.83	96.366	98.198	97.909	99.577	97.452	96.293	93.945	101.55	94.694	98.447	97.831	98.525	95.237	96.518	98.765	101.36	98.319	97.282	94.016	97.85	99.393	95.452	96.42	96.845	98.366	95.499	97.897	101.16	95.366	95.958	99.041	100.73	101.31	102.07	99.653	101.12
106	104.13	105.74	98.383	105.91	106.21	106.2	104.89	104.48	104.33	106.05	106.34	103.8	104.49	105.26	104.85	106.08	106.87	101.61	106.56	105.39	110.33	103.92	103.61	108.85	106.09	103.05	102.94	106.13	105.02	113.65	110.04	109.41	106.33	108.23	105.09	108.97	109.46	102.22	101.87	102.22	105.83	108.26	109.24	105.34	107.22	102.36	107.61	103.32	105.09
96.073	100.41	99.474	99.665	95.732	98.06	99.096	101.61	98.606	98.717	98.942	97.766	97.263	99.456	102.84	97.533	101.22	97.93	99.132	102.26	95.722	102.1	95.219	96.517	99.818	97.879	95.951	102.72	97.028	95.2	98.97	99.186	98.76	96.6	100.35	96.468	100.37	97.123	97.644	98.647	98.581	101.09	98.404	101.4	98.81	93.649	103.33	96.428	94.632	99.266
102.75	106.34	103.44	104.07	101.84	103	106.05	106	105.64	105.43	107.97	102.76	104.36	109.15	106.21	106.9	106.98	105.92	103.93	105.54	104.83	108.84	105.01	101.73	105.77	103.9	109.64	104.87	104.83	105.28	103.99	104.23	103.46	109.38	102.46	106.38	105.19	104.9	105.11	108.01	106.73	111.73	105.55	106.96	106.29	105.98	106.29	103.22	105.17	103.76
104.24	103.33	108.35	103.16	107.1	106.52	106.3	105.3	101.49	105.59	104.79	102.4	106.06	101.96	102.87	108.52	103.63	105.94	103.46	106.18	109.35	102.58	105.56	103.07	107.11	108.04	104.18	108.51	105.69	107.28	106.65	104.96	104.77	106.69	104.4	105.58	108.47	104.1	102.05	105.64	107.16	103.39	105.5	107.82	102.41	110.72	104	108.7	108.12	105.26
106.16	99.985	106	107.87	109.81	98.741	102.49	101.42	104.28	99.881	106.94	101.67	100.66	108.58	100.34	103.34	101.23	101.04	102.74	100.08	104.98	106.21	101.72	97.409	105.16	101.27	103.65	104.45	105.54	101.37	97.394	99.063	102.57	105.63	102.44	102.37	104.99	103.64	104.82	101.49	96.772	99.093	100.71	101.81	104.04	106.56	107.47	104.6	100.21	98.329
100.85	105.49	102.83	107.46	106.53	103.74	109.57	106.37	106.19	104.38	103.78	106.82	107.73	104.59	106.11	106.57	105.17	103.75	103.83	107.13	106.38	103.44	105.5	103.94	103.46	108.1	105.17	108.37	108.82	106.19	103.17	103.78	103.46	103.58	105.91	107.14	100.67	106.88	106.81	105	103.76	107.48	102.24	110.94	103.62	104.51	109.34	103.64	107.59	110.11
108.57	110.66	106.21	99.09	105.99	108.17	104.37	105.08	108.78	108.36	109.9	109.08	106.1	105.77	106.28	106.93	105.99	104.71	107.42	103.19	101.81	103.19	103.84	102.51	103.87	103.89	108.25	103.84	105.1	108.44	106.49	105.28	101.9	108.87	104.55	110.74	108.22	106.92	106.92	104.36	109.21	109.66	105.63	108.74	105.02	107.98	110.47	106.01	102.21	107.96
110.27	108.68	112.5	111.43	104.05	106.28	111.5	108.02	105.39	110.79	106.26	107.68	108.19	104.71	108.9	111.48	108.2	106.72	110.41	112.74	106.63	107.18	105.83	115.74	107.25	107.31	104.15	111.38	109.92	104.9	112.67	111.37	112.49	108.26	107.4	109.67	109.42	108.54	112.42	110.81	109.62	105.71	108.16	107.15	112.28	104.73	105.03	107.78	105.1	109.15
106.87	100.35	102.09	100.13	98.388	95.681	102.08	100.75	98.084	99.189	100.68	100.2	97.18	98.554	96.981	101.74	99.913	99.27	99.295	97.701	99.23	97.48	102.28	101.2	104.17	99.228	100.22	105.07	102.74	100.99	102.37	101.23	100.46	103.06	102.46	100.63	100.77	98.613	102.69	97.742	105.7	99.108	99.312	105.14	99.865	101.19	101.68	99.933	104.31	101.46
109.92	106.5	108.43	105.73	104.35	107.27	106.58	103.35	105.59	107.78	107.12	106	106.99	107.27	102.72	102.93	103.4	102.13	107.07	105.93	108.41	106.06	105.28	108.28	108.8	104.64	106.99	109.96	110.44	110.21	106.07	102.92	105.46	104.81	102.04	102.85	102.31	103.93	104.93	109.25	101.69	104.22	105.09	105.98	104.51	104.5	100.71	105.41	103.73	105.98
106.98	108.53	108.22	109.78	107.64	110.08	111.51	109.14	107.27	109.54	103.88	106.77	103.3	106.6	104.49	107.09	108.15	108.41	110.28	108.23	108.43	108.18	109.02	103.02	105.89	109.65	108.35	101.61	108.73	106.01	105.19	104.47	110.9	107.71	105	110.6	108.03	107.83	110.31	110.31	110.86	106.11	110.06	109.52	104.61	110.76	106.44	109.8	104.72	112.17
97.255	98.974	95.517	97.48	97.45	98.932	99.803	98.397	93.745	100.32	96.162	96.576	101.01	97.245	95.695	98.12	98.109	100.86	101.97	97.31	98.869	96.485	101.58	98.132	94.393	103.93	97.205	98.739	95.013	96.183	101.29	97.277	97.67	98.103	96.467	99.412	101.94	97.995	99.922	99.581	100.49	99.235	97.468	98.641	102.76	94.978	102.73	99.769	96.299	96.777
108.46	110.16	108.52	113.84	107.01	106.66	105.02	104.57	108.6	106.21	106.38	108.66	104.71	108.15	110.26	107.37	111.22	107.46	110.21	107.97	109.34	107.76	108.8	110.02	112.08	108.79	104.97	104.37	114.21	105.47	110.87	107.81	110.29	105.01	108.47	108.24	107.89	111.98	106.16	106.41	109.77	107.53	107.35	105.31	112.41	108.56	108.88	111.96	108.71	104.61
103.43	108.39	102.49	103.04	104.78	108.12	106.31	99.849	104.56	102.81	105.98	100.95	105.2	106.38	106.42	101.88	102.87	107.84	104.36	102.37	106.87	108.02	104.35	109.56	106.7	101.61	100.35	103.64	108.61	107.09	106.22	100.7	103.26	105	105.68	105.93	106.62	106.86	105.73	102.96	103.95	104.04	104.09	102.83	106.24	107.83	104.32	106.1	109.44	109.02
107.71	104.68	106.1	108.07	106.05	106.76	105.29	99.587	105.48	106.45	105.32	103.06	107.76	103.17	103.07	101.84	108.03	104.52	104.84	109.5	113.17	104.07	109.62	105.7	101.7	105.62	102.8	101.91	105.41	101.66	104.77	106.77	104.86	110.74	102.9	108.62	104.83	105.48	104.73	106.63	104	106.36	106.08	102.21	105.79	106.53	106.01	107.31	106.14	105.46
111.42	107.47	113.1	110.71	108.05	109.61	113.36	107.03	107.54	114.89	110.89	105.26	111.45	110.96	111.04	110.6	105.33	107.34	107.74	106.74	108.61	106.27	111.12	107.77	107.25	105.83	108.65	109.56	106.5	107.25	105.6	105.86	106.03	108.74	110.77	105.92	112.54	110.44	110.41	112.31	112.11	108.44	113.26	108.53	112.74	107.99	106.31	109.76	106.93	109.42
110.22	108.82	102.72	103.54	108.54	105.63	108.74	103.9	106.64	106.31	103.09	104.99	110.99	106.39	105.7	105.77	107.08	109.22	102.99	103.17	108.21	106.78	107.68	107.19	107.37	108.7	108.46	108.8	103.81	109.51	110.93	109.83	101.76	105.99	106.07	108.13	107.88	107.48	105.17	101.52	104.98	99.677	112.29	103.93	100.84	104.93	106.53	108.02	102.59	104.9
102.42	105.65	105.2	103.64	104.75	107.67	105.41	105.3	106.14	107.67	107.26	102.36	103.25	105.35	101.99	104.12	101.14	103.15	107.26	102.89	107.86	108.85	108.7	107.59	102.49	109.24	102.92	102.75	111.74	104.45	106.24	107.96	101.75	103.92	104.44	103.21	105.34	103.87	103.35	103.33	104.06	104.31	104.73	102.59	108.72	103.91	104.46	108.77	105	109.91
105.02	106.17	101.14	101.89	105.79	104.68	104.32	107.25	104.77	104.79	105.56	107.57	103.46	106.38	105.52	104.52	104.52	107.08	107.86	104.67	103.88	105.34	104.03	108.03	105.34	106.14	110.93	109.36	108.46	103.39	106.27	104.77	102.2	106.41	105.63	102.75	100.94	109.4	105.05	109.52	104.14	103.42	106.83	106.27	104.03	109.2	109.64	104.39	105.98	105.79
109.85	104.96	108.86	106.85	110.64	106.43	110.84	107.08	109.09	108.6	110.9	111.35	106.23	109.41	106.29	107.81	108.27	106.99	112.54	108.02	112.61	101.17	105.72	106.85	109.73	106.68	111.72	107.24	113.25	108.15	108.32	110.52	106.17	108.9	104.94	104.38	108.29	110.26	111.77	110.65	107.41	108.61	106.8	109.71	109.74	106.09	109.02	106.73	103.75	103.46
99.5	98.308	96.137	96.311	97.331	96.885	97.515	98.736	97.616	95.528	94.687	101.18	100.45	102.85	98.885	98.91	99.215	100.58	98.739	96.634	97.412	94.792	99.446	98.648	105.8	92.514	98.842	97.37	99.827	95.653	97.641	96.619	98.686	94.096	97.726	95.583	97.055	93.764	97.285	103.91	99.128	100.75	96.553	97.211	96.839	97.213	95.407	96.653	99.11	99.232
112.87	111.24	110.66	111.74	111.22	107.83	108.86	108.27	110.94	108.49	107.26	109.8	109.95	110.62	110.22	110.94	113.84	104.74	108.21	113.11	110.49	106.68	109.94	107.88	109.49	112.85	111.58	106.97	109.6	104.18	108.84	110.04	106.95	107.22	108	107.63	110.02	110.56	107.29	109.56	110.1	113.03	114.5	107.88	107.97	109.56	110.34	111.94	110.17	108.91
98.5	97.77	101.38	97.805	101.34	105.48	100.87	96.449	99.021	98.584	100.23	96.53	100.89	95.846	98.058	97.364	101.92	98.604	96.413	99.064	97.193	96.047	98.876	94.381	99.319	99.039	93.534	94.69	97.554	103.61	94.489	101.61	97.646	96.761	99.899	100.37	102.55	100.79	98.168	101.12	99.795	92.122	99.002	97.533	99.121	97.058	100.09	97.985	97.825	98.41
95.291	100.03	100.73	97.4	99.924	100.55	99.072	96.683	100.26	98.201	100.36	101.07	97.355	96.809	99.253	99.109	99.539	99.633	101.18	96.411	97.332	101.37	98.417	99.507	97.108	99.103	99.24	95.75	95.746	101.4	96.908	100.59	99.388	93.115	98.183	98.822	98.007	97.875	96.846	100.04	97.006	101.5	94.766	92.234	101.48	100.18	99.102	98.604	98.375	99.297
95.072	102.35	92.912	99.671	98.255	99.839	100.15	96.335	100.16	96.455	94.067	98.61	101.31	95.812	101.47	100.06	99.779	99.132	96.096	97.216	97.817	96.659	101.79	98.467	96.871	90.946	101.84	98.488	99.822	97.733	101.22	94.188	96.861	99.146	97.017	94.677	98.092	101.65	98.104	99.278	100.23	94.385	101.19	94.545	99.068	92.553	99.557	97.577	98.219	97.275
107.35	104.6	106.64	104.56	106.23	112.31	109.06	106.7	110.28	109.69	106.52	104.85	104.92	109.77	106.49	110.04	104.65	107.23	108.68	108.57	105.03	108.02	108.71	108.29	105.59	105.99	106.02	105.33	107.78	108.28	110.06	108.58	105.11	107.99	107.54	108.87	109.99	109.39	111.49	104.72	107.77	103.66	106.95	112.16	107.43	108.89	106.35	106.2	107.2	108.72
107.02	106.92	106.2	105.29	109.51	106.09	108.27	100.88	106.59	105.74	113.17	111.17	113.24	103.68	109.47	105.53	109.8	107.98	105.95	109.26	108.11	113.11	106.76	105.67	109.41	103.97	106.59	109.15	101.76	105.55	109.63	107.89	105.19	105.12	106.73	109.91	110.09	108.69	102.76	103.7	109.21	106.6	104.76	107.64	101.5	112.03	106.78	108.55	111.37	106.08
111	110.51	108.58	107.23	108.68	101.88	109.25	104.1	107.71	109.27	109.43	107.59	109.29	106.2	111.02	112.11	108.91	104.02	105.21	110.4	108.66	111.43	110.99	109.86	105.47	108.22	101.33	108.72	103.89	109.52	105.86	108.17	110.05	106.39	106.93	109.92	106.04	107.35	103.82	105.5	110.93	107.91	107.56	104.41	111.04	111.92	104.79	106.43	111.93	110.19
97.477	97.167	99.225	97.378	105.3	95.577	99.295	99.617	96.506	97.643	101.07	97.764	97.813	101.01	98.013	98.052	103.19	96.197	98.161	96.376	90.808	94.633	101.14	99.981	91.204	100.52	97.944	97.681	101.62	96.594	96.084	94.637	97.462	98.805	101.56	95.103	100.91	98.047	100.76	100.84	97.136	101.44	98.396	100.57	98.593	98.267	94.69	100.86	97.36	95.567
111.18	104.45	110.81	102.85	106.82	109.06	107.37	107.19	106.68	106.28	110.9	104.04	103.97	108.42	108.11	109.98	103.39	104.85	106.43	110.97	110.58	106.92	109.37	110.26	107.62	102.95	107.77	102.29	108.77	104.44	102.69	109.38	104.22	111.54	105.79	108.87	104.95	101.84	106.48	109.68	104.94	108.85	103.68	106.79	104.72	103.03	106.76	111.18	101.97	106.1
112.51	112.61	110.51	110.03	106.62	107.24	106.64	109.18	105.4	103.82	107.62	111.77	112.56	107.27	108.32	106.04	107.03	108.27	110.9	110.25	106.4	110.76	103.74	109.35	105.04	112.88	107.4	106.55	106.3	111.27	107.94	111.96	111.52	106.47	104.61	106.54	109.59	108.65	111.13	106.79	107.25	103.84	105.01	109.84	111.2	103.81	111.94	110.35	111.37	108.49
105.3	109.9	105.32	108.35	111.67	107.03	108.2	105.55	110.52	110.62	105.82	108.56	109.09	111.84	105.14	106.72	108.37	110.62	110.42	107.02	106.33	107.23	107.76	106.07	106.52	106.68	104.49	107.73	108.28	110.75	109.58	110.81	112.5	114.35	108.07	104.74	110.19	106.6	109.18	103.69	108.41	109.11	107.49	108.91	104.82	106.86	106.85	107.53	106.46	107.89
108.86	105.63	106.52	105.15	106.36	105.87	103.74	104.92	108.26	103.46	106.56	109.44	109.99	103.6	102.2	106.14	110.1	106.21	104.55	107.77	100.99	109.14	107.31	106.45	103.39	106.9	108	105.78	107.01	101.93	102.46	107.55	103.99	103.36	101.98	110.06	105.93	104.28	102.82	106.99	105.64	105.86	100.67	106.73	105.11	108.18	105.16	101.66	103.75	107.04
102.87	108.07	107.41	104.95	107.35	108.66	106.9	111.84	109.6	108.03	104.27	107.69	106.63	111.82	105.45	107.68	105.01	106.65	106.59	107.28	104.21	110.05	107.82	113.73	106.07	109.87	109.76	102.34	103.71	105.88	107.29	108.87	106.74	112.09	110.77	109.02	104.43	102.64	108.41	107.92	106.68	105.36	109.09	109.81	110.52	108.9	108.14	109.96	107.72	108.03
108.11	106.48	105.8	107.06	108.42	103.66	102.76	109.95	104.71	107.83	112.49	105.39	112.28	107.68	106.29	108.92	106.33	107.34	104.94	105.82	108.49	106.87	108.84	107.03	105.61	103.01	109.84	110.84	107.6	104.61	109.12	106.03	106.96	112.57	113.17	106.15	115.03	108.04	108.84	107.3	106.26	112.07	108.02	109.09	106.48	107.49	106.36	107	110.04	111.29
111.03	108.82	107.26	107.84	103.98	105.3	109.57	104.73	105.03	110.15	108.44	109.82	110.67	105	115.18	108.9	109.38	109.53	106.79	108.09	104.35	105.47	104.19	109.97	106.85	105.45	110.06	102.93	112.17	109.31	106.54	106.73	106.46	106.71	111.4	106.44	104.97	109.63	104.18	109.27	103.8	104.94	108.46	109.47	108.92	106.51	109.84	109.16	105.84	107.57
109	111	105.66	108.66	107.69	104.54	107.6	107.24	113.33	105.78	108.38	112.14	109.96	108.14	106	108.99	104.68	112.56	107.19	103.51	106.45	104.83	108.15	109.01	107.62	109.32	106.27	108.41	109.84	105.43	104.73	106.21	105.55	106.75	108.94	106.27	110.66	113.34	109.58	105.55	107.5	108.46	104.91	100.27	110.95	107.39	106.88	107.89	107.4	103.7
106.53	110.57	108.47	101.21	108.6	104.39	104.85	103.33	103.55	107.63	103.97	102.14	112.06	101.21	100.21	100.89	104.67	103.56	108.6	106.96	103.62	108.26	105.36	107.99	107.75	102.36	106.4	107.82	106.78	108.01	100.98	105.09	102.83	107.12	102.04	104.38	103.56	106.55	104.73	108.59	103.55	108.59	106.95	104.67	103.18	106.78	102.59	107.49	106.51	104.36
105.05	107.87	108.02	101.02	108.34	105.99	108.49	104.89	110.12	106.18	100.86	106.82	101.9	100.47	108.93	105.91	105	102.42	109.51	105.22	105.94	107.39	107.48	101.47	104.35	110.63	103.57	105.5	106.77	106.19	103.66	107.13	108.18	103.87	103.24	104.34	109.76	104.34	107.35	106.13	105.34	102.38	109.69	104.71	107.47	104.33	106.94	106.53	107.87	102.82
100.54	103.2	104.77	109.53	106.23	105.25	105.7	103.38	109.44	100.06	110.78	106.11	103.8	101.26	101.15	109.64	104.19	101.58	102.98	104.87	109.5	104.19	102.62	109.31	102.63	105.07	108.18	105.59	107.74	107.25	105.49	106.21	105.75	105.25	107.59	103.76	109.08	105.77	105.11	107.3	110.65	104.87	106.92	106.19	108.33	107.14	104.61	104.87	110.68	103.48
101.31	103.03	103.64	98.358	99.112	100.34	101.27	97.527	98.246	101.05	103.49	102.24	104.79	100.86	101.54	104.08	99.333	101.11	99.523	96.583	101.62	98.37	95.848	98.081	96.362	101.93	97.03	100.32	98.897	100.57	102.92	99.686	95.24	103.25	101.62	99.687	102.84	104.51	102.96	91.699	102.37	96.755	100.35	101.65	101.4	97.412	101.41	96.281	100.3	99.654
108.13	105.19	104.11	112.55	110.83	107.13	109.02	111.17	107.04	107.92	110.09	109.29	102.42	105.85	111.33	107.79	103.86	107.62	107.18	107.03	110.2	106.22	112.15	108.22	110.74	104.39	107.85	108.64	105.39	107.2	110.71	106.11	106.53	105.46	106	104.22	110.7	109.17	106.87	107.9	108.79	104.97	109.91	109.08	105.27	109.99	107.03	104.98	110.57	108.79
106.31	99.992	102.04	99.644	97.085	99.418	99.34	98.132	101.3	99.191	100	104.97	103.19	99.021	96.02	102.29	99.932	99.355	102.78	96.747	98.675	102.55	99.147	101.46	100.99	102.16	101.39	99.549	102.67	105.73	100.78	100.39	100.12	101.93	99.416	98.756	101.27	103.07	100.99	99.16	102.79	96.748	99.241	100.45	99.075	95.03	98.91	99.445	100.65	99.642
101.83	109.83	107.27	107.37	104.98	110.27	109.77	106.98	107.01	108.91	105.55	104.06	105.87	110.45	105.76	106.77	104.4	103.87	106.99	108.52	106.97	110.61	104.77	101.59	109.57	108.81	106.96	104.93	106.41	106.28	104.56	109.22	105.62	109.28	104.62	105.88	104.35	106.93	105.41	106.35	103.56	104.32	104.43	108.01	104.48	105.33	102.49	107.14	105.81	105.96
110.56	108.24	107.93	100.84	105.7	107.57	104.85	105.28	105.9	104.02	102.76	104.98	104.28	104.27	110.25	108.16	105.82	104.63	102.74	106.84	106.63	106.55	107	103.92	103.85	105.34	104.99	105.11	106.56	110.09	105.43	107.57	105.87	107.39	111.77	109.63	110.11	105.45	106.42	103.35	103.62	107.77	105.06	106.03	106.79	105.31	108.79	104.08	108.33	106.43
107.28	104.12	103.77	105.02	106.97	107.93	103.63	106.73	108.02	107.54	103.49	105.17	109.48	104.09	102.14	105.99	109.46	103.63	111.34	105.72	109.28	101.26	107.58	107.55	103.52	102.91	110.57	105	108.14	108.42	101.61	106.64	104.8	103.44	105.15	107.12	109.95	107.12	105.51	105.26	110.12	106	107.8	108.97	107.98	106.52	108.68	109.88	110.24	105.95
104.95	102.27	103.33	100.77	100.86	103.85	102.82	101.95	103.88	103.67	105.88	101.32	98.627	103.34	101.9	99.701	98.596	105.35	104.31	101.26	102.05	106.8	103.19	104.85	106.51	99.696	103.02	100.26	97.404	102.68	104.36	96.305	100.79	105.03	102.55	106.72	104.23	103.78	104.47	99.846	101.51	99.02	104.42	101.75	103.47	102.92	105.3	104.34	103.75	99.645
107.19	112.29	107.13	110.52	111.38	110.48	109.63	111.01	107.91	106.4	109.22	105.81	106.73	109.9	109.37	109.3	105.7	109.5	107.65	108.1	107.13	105.85	108.09	111.46	107.25	103.04	110.11	114.26	110.04	110.94	109.76	110.37	105.18	112.38	104.83	106.35	108.74	104.29	104.77	106.41	110.01	101.29	112.6	107.86	105.76	112.12	107.19	107.98	108.32	103.73
101.56	102.9	105.82	105.66	105.51	104.06	102.03	106.07	101.62	106.65	102.99	101.87	105.66	105.33	102.35	107.85	109.18	103.72	110.09	102.65	108.51	104.08	103.39	109.95	106.21	106.43	100.74	105.91	103.86	107.01	110.98	104.6	105.28	108.28	104.68	109.06	107.09	107.32	107.63	101.17	108.98	104.08	106.71	107.43	101.68	107.12	105.34	110.23	106.84	107.67
105.79	107.81	111.67	103.52	106.42	106.16	108.39	103.01	102.85	106.27	106.85	109.12	115.93	106.33	104.93	104.06	111.04	107.75	108.5	106.25	109.61	108.73	107.55	109.76	106.19	109.22	107.89	112.45	106.46	105.85	105.79	105.31	108.61	108.19	109.21	105.46	109.77	111.46	108.43	111.01	104.85	106.74	106.83	108.43	113.73	106.38	106.15	111.56	105.76	107.6
107.22	105.79	110.21	108.46	105.09	108.43	106.39	104.39	109.41	103.03	108.41	104.99	106.3	108.57	106.26	104.75	106.86	110.86	104.35	106.94	107.92	106.98	109.74	104.59	108.54	102.39	103.42	102.94	112.38	107.68	102.01	107.96	113.31	111.91	106.33	104.57	108.64	110.1	106.82	107.02	101.19	106.72	109.51	105.81	106.69	106.28	109.04	109.2	105.27	108.4
116.89	112.68	108.12	110.75	107.95	112.54	108.77	105.92	106.96	107.71	106.83	109.21	111.82	107.46	105	108.46	106.64	113.97	109.81	112.21	109.01	107.85	110.08	112.36	109.47	111.79	106.4	113.92	107.14	115.27	107.93	107.1	113.01	106.71	106.36	105.03	111.28	107.78	110.47	111.09	107.65	109.94	107.57	108.52	110.71	109.08	107.65	108.51	110.23	107.6
104.63	108.23	107.41	110.84	101.6	105.22	106.57	108.28	106.09	106.66	105.22	102.9	105.5	101.92	104.13	100.21	104.18	107.71	110.45	103.05	107.69	105.7	104.87	103.82	104.42	102.33	107.78	101.82	103.69	106.29	106.4	105.5	104.18	109	107.34	103.17	107.33	103.36	107.76	105.22	105.69	108.56	111.71	110.86	106.5	110.74	106.43	107.52	107.14	106.94
107.05	101.63	107.14	109.29	106.1	107.02	105.99	108.64	108.37	103.38	102.39	110.61	104.96	102.7	104.12	105.71	101.47	106.25	104.69	103.83	107.13	104.93	105.9	107.75	102.35	101.88	105.8	105.86	105.58	106.29	103.07	104.88	102.28	108.84	103.86	110.01	107.77	110.44	104.28	109.02	103.72	110.81	104.71	106.61	109.78	98.856	107.53	105.32	106.38	106.7
105.56	105.29	108.72	107.87	107.37	106.45	107.51	110.23	106.22	110.58	103.6	107.64	103.89	103.56	104.91	104.82	106.64	107.09	107.49	107.23	108.16	108.18	105.83	108.77	109.74	106.88	105.73	106.36	105.23	104.95	105.44	103.5	107.03	102.29	107.58	104.86	103.74	103.94	101.79	103.46	109.21	107.71	104.86	104.03	108.43	104.69	107.06	104.78	104.44	104.06
98.39	94.125	100.07	98.826	96.793	94.019	100.66	97.04	98.761	99.756	96.539	92.935	99.288	99.142	100.27	96.052	103.23	97.832	96.721	100.28	95.974	102.7	98.049	96.755	100.85	97.812	101.24	92.508	99.075	92.925	95.755	100.66	96.633	99.748	96.151	99.833	97.895	98.441	93.092	94.726	99.579	102.26	94.75	99.777	100.31	95.737	95.648	96.431	99.112	103.82
92.937	94.587	98.252	100.12	92.85	98.756	97.409	95.725	98.676	95.343	94.491	97.943	99.886	96.824	100.99	98.64	96.764	99.011	97.629	98.328	95.149	95.937	97.792	101.31	100.09	96.559	99.263	99.428	98.125	97.973	100.05	98.464	97.852	99.615	98.584	99.749	98.904	97.222	94.757	96.569	97.871	96.761	99.048	97.509	96.494	97.335	95.51	98.778	91.739	98.059
107	106.93	106.9	103.96	105.2	104.93	104.73	102.39	99.849	102.75	107.15	106.03	103.1	104.64	101.38	102.91	103.09	106.22	106.55	106.05	109.26	102.66	102.41	104.38	109.12	106.27	108.35	106.86	106.9	105.07	108.42	105.42	104.09	107.96	106.91	103.72	108.37	107.2	106.11	104.34	106.29	107.51	101.17	107.49	102.82	108.91	106.74	114.12	100.52	109.4
98.726	101.48	99.302	96.302	102.89	96.656	97.61	97.202	97.566	97.127	98.768	99.586	100.49	97.815	93.338	95.273	99.309	97.216	98.355	99.146	99.992	97.987	99.034	93.34	99.672	98.287	101	95.974	96.96	91.624	97.502	93.9	92.691	99.905	104	96.295	99.461	99.814	96.57	101.3	98.647	99.988	97.725	96.213	102.05	99.48	96.375	96.397	95.625	100.09
108.48	103.86	110.29	105.28	108.31	104.02	102.89	105.14	105.04	108.24	105.35	107.62	108.34	110.35	106.04	100.57	104.57	108.46	104.35	107.56	105.15	109.47	104.98	102.32	101.32	103.38	108.74	106.55	104.68	107.94	110.22	106.82	101.53	102.58	100.5	101.86	104.42	107.95	103.69	102.63	102.96	102.29	103.23	110.88	109.78	104.72	104.55	100.26	105.61	103.93
116.29	107.97	108.18	105.11	114.62	110.57	110.28	108.24	108.31	107.37	108.41	110.5	107.26	109.75	112.32	107.54	108.41	109.33	110.02	105.83	108.87	106.42	112.53	109.91	112.49	109	108.03	110.35	104.09	108.17	105.88	112.29	108.45	106.85	106.78	106.16	110.68	109.7	109.28	108.32	108.71	105.02	110.7	106.44	108.62	104.4	105.2	105.98	105.59	107.46
97.636	98.711	95.69	96.66	101.1	99.137	100.89	95.961	100.89	103.48	100.87	92.556	94.767	98.196	99.397	97.945	95.88	97.232	100.09	98.549	94.816	95.891	99.893	102.59	97.734	99.877	101.63	99.72	97.898	96.816	98.961	97.936	91.931	96.402	99.939	101.24	100.07	99.02	98.69	97.681	96.696	98.725	98.998	99.912	97.608	92.185	93.677	96.449	98.99	101.53
107.81	107.57	109.36	106.01	108.73	110.28	107.45	107.08	108.2	110.7	108.71	112.04	108.42	109.17	105.75	112.96	118.87	107.67	110.04	110.7	105.79	107.7	109.46	104.3	109.39	108.69	109.78	108.39	111.6	111.21	108.34	113.42	108.15	108.98	108.07	106.95	107.56	109.49	109.77	104.94	105.17	115.54	108.59	108.8	105.49	112.65	110.78	104.87	111.87	109.21
104.71	103.23	105.14	104.32	104.69	101.85	103.19	103.1	102.16	104.15	104.91	107.28	103.42	102.3	107.76	102.64	106.96	100.46	102.84	103.42	103.77	104.7	106.83	99.698	105.39	108.04	102.26	104.97	99.1	101.18	107.45	100.8	103.12	101.14	104.98	107.26	105.49	108.84	102.54	107.79	108.61	102.87	107.96	106.31	101.8	103.29	104.07	106.65	104.75	105.45
110.67	108.08	110.32	113.7	103.58	109.94	110.33	106.95	109.57	107.05	107.04	109.98	107.59	104.39	109.28	106.7	106.59	106.35	107.8	106.05	109.85	112.51	105.54	108.79	109.78	108.2	110.37	107.9	107.05	108.22	106.78	104.09	106.56	108.69	108.07	105.86	106.43	110.32	110.75	113.18	107.17	108.71	105.67	108.88	109.71	107.07	104.15	108.58	108.56	107.62
110.45	108.35	108.05	107.77	108.73	113.45	104.85	106.45	106.23	107.73	107.35	109.73	106.12	107.44	107.61	104.5	107.26	105.67	110.24	108.52	106.34	109.32	109.52	110.67	107.2	105.38	105.79	105.48	108.39	111.57	102.7	108.52	111.61	109.83	104.37	106.43	110.15	110.48	107.72	105.45	106.89	106.72	106.56	113.23	109.58	106.35	100.96	106.08	108.67	103.29
96.85	100.55	96.034	97.187	96.298	98.827	97.763	98.163	101.15	97.643	93.941	100.6	98.976	102.19	96.588	98.773	97.776	97.272	100.29	99.357	102.31	95.398	101.39	99.584	101.26	97.425	103.71	99.903	99.358	97.783	103.51	95.591	96.696	97.555	99.684	96.803	97.352	101.15	97.159	100.33	98.173	98.5	95.424	99.837	98.445	100.21	97.958	98.85	98.402	98.148
101.92	102.94	100.08	100.18	101.35	103.53	105.07	100.53	105.44	101.4	102.15	100.43	102.25	104.57	102.32	100.59	100.14	109.72	107.84	102.19	104.42	101.02	105.36	104.03	99.829	100.26	103.5	103.91	104.62	101.46	101.16	102.14	105.22	103.05	102.34	97.953	97.071	104.62	104.83	105.86	103.42	101.64	101.04	103.9	104.98	101.26	104.12	102.3	102.97	101.98
104.37	100.12	105.43	100.39	102.75	106.99	104.33	102.95	107.28	105.9	105.53	111.69	105.8	101.18	108.9	104.58	110.96	102.82	107.42	104.72	107.88	107.54	101.54	107.42	104.96	104.71	103.68	110.81	104.54	105.04	108.69	107.71	104.9	105.43	101.69	109	105.57	108.49	102.91	109.23	106.95	101.07	104.5	105.66	103.63	104.97	102.95	102.75	106.15	103.24
[truncated: 150 more columns]
