# Supplementary material for: Genetic dissection of main and epistatic effects of QTL based on augmented triple test cross design
Source: PLoS One. 2017 Dec 14;12(12):e0189054. doi: 10.1371/journal.pone.0189054 (PMC5730204; doi:10.1371/journal.pone.0189054)
Supplement: S10 Supporting Information — (ZIP) [file pone.0189054.s010.zip › z6_200_0.8_10.csv]

106.4	105.93	106.78	106.18	108.09	105.29	105.94	105.83	106.68	106.43	106.68	106.54	105.83	107.19	106.44	109.19	106.9	106.69	106.97	105.62	105.42	106.48	106.81	104.19	105.37	105.61	106.77	104.6	106.07	105.5	106.8	107	106.8	106.3	106.4	105.15	107.53	106.32	106.93	105.86	105.15	106.02	105.67	104.18	107.61	106.32	106.72	107.24	105.82	106.92
103.65	105	106.06	105.78	105.96	107.42	104.31	107.11	106.37	105.48	105.86	106.06	106.15	104.77	105.06	104.88	106.86	105.42	105.19	105.96	107.03	105.22	105.97	104.62	106.57	104.69	106.29	106.74	105.46	105.17	107.89	107.7	105.64	106.01	106.21	105.99	106.66	105.12	104.8	105.91	106.93	106.53	106.01	106.81	104.13	105.39	104.88	106.79	105.52	107.62
105.56	104.59	104.44	106.73	105.91	105.45	105.17	106.47	104.57	106.8	106.09	107.09	104.82	106.89	104.47	104.44	105.6	105.78	103.85	107.06	106.56	106.35	105.99	103.05	105.07	105.23	106.16	105.04	105.7	105.54	108.18	105.46	106.56	105.68	106.61	106.7	104.29	106.64	106.05	107.41	105.14	105.08	104.18	104.7	105.32	105.14	104.19	107.04	106.57	105.88
98.506	99.66	101.1	98.224	99.254	97.927	99.957	98.603	98.479	99.062	98.089	99.051	97.508	98.278	98.692	99.24	98.806	98.437	99.003	96.857	99.052	100.54	99.871	100.45	98.208	100.18	96.932	99.334	97.453	98.405	98.862	99.217	98.512	99.255	99.385	98.049	99.171	99.036	99.373	99.261	99.039	99.546	96.644	98.878	98.393	98.025	99.76	99.415	99.434	98.468
100.96	99.98	99.962	99.699	99.307	99.661	99.545	100.86	101.09	99.969	99.639	100.55	101.12	99.896	100.65	98.974	100.57	102.83	100.37	101.52	101.73	99.211	99.436	101.03	100.77	98.915	101.31	100.42	99.955	101.43	99.178	100.28	100.4	99.357	99.749	99.64	100.05	99.878	99.973	100.19	100.53	100.31	99.565	100.41	101	100.26	99.784	99.966	100.53	99.519
109.04	109.23	107.63	108.15	109.5	108.19	106.84	108.44	107.51	108.49	109.69	108.37	109.85	107.49	106.68	108.18	107.8	106.94	107.82	107.73	106.66	109.07	109.04	105.51	106.89	108.76	107.09	108.13	108.49	108.54	108.28	107.11	107.83	109.88	107.05	107.27	108.94	108.8	108.44	107.84	107.2	108.89	108.92	108.63	108.84	108.37	108.5	108.77	108.99	108.12
106.23	105.6	105.64	104.91	105.37	105.91	104	106.88	105.48	105.61	105.45	107.74	105.85	105.65	105.15	106.09	104.16	105.36	105.5	103.58	106.61	103.9	105.07	105.77	106.52	105.52	106.49	105.13	103.73	105.86	104.64	104.83	105.28	105.61	104.52	105.88	105.68	104.93	104.5	104.01	106.29	104.77	105.95	106.43	106.78	104.51	106.03	105.07	105.85	104.98
107.56	108.16	106.57	106.35	108.55	105.1	105.95	104.8	105.1	107.01	107.87	105.79	105.76	107.36	107.97	107.15	105.83	106.29	107.17	107.36	105.29	107.03	105.32	105.58	107.07	106.96	105.55	107.06	105.07	105.07	106.91	107.45	105.47	106.68	106.21	107.4	106.63	106.08	106.69	106.59	105.15	106.09	106.09	107.56	105.81	106.89	108.13	106.5	106.51	106.76
102.01	102.79	102.25	103.41	103.13	102.72	103.65	101.85	103.7	104.4	101.55	104.51	103.12	104.08	103.34	101.78	103.43	102.1	102.78	104.33	102.55	103.3	103.41	102.41	104.12	104.11	101.98	103.18	103.69	103.79	101.93	104.19	102.26	103.13	102.57	101.6	103.41	104.14	102.97	103.46	102.67	101.95	104.09	105.19	103.53	102.45	103.63	103.11	103.37	102.86
111.38	108.91	109.62	110.25	110.47	110.04	112.19	111.42	109.3	108.17	109.71	109.58	109.02	109.67	110.16	108.35	110.98	111.21	112	110.66	110.87	109.54	110.04	110.07	110.06	109.42	113.33	108.87	111.67	109.25	109.84	112.39	110.01	110.78	109.51	110.43	112.29	109.48	109.65	110.81	110.63	109.83	111.49	110.17	112.51	110.74	112.08	108.51	109.93	108.99
100.66	100.3	101.32	99.793	103.33	101.69	99.388	101.67	100.62	100.7	100.76	100.25	99.135	99.016	100.48	100.51	100.55	100.89	99.928	100.56	99.458	100.65	100.8	100.32	101.09	101.92	100.87	101.43	99.19	98.694	100.18	100.63	102.12	101.22	101.65	101.27	100.51	102.11	100.61	101.67	101.21	99.487	101.37	102.33	102.53	100.52	102.3	101.68	100.71	101.67
95.859	96.08	99.167	97.538	101.27	97.149	97.221	96.914	97.636	97.709	97.422	97.082	96.951	96.678	97.635	95.871	96.995	96.822	97.624	97.722	99.203	97.05	99.627	99.677	96.701	97.835	97.496	98.141	97.801	97.41	99.337	96.011	98.908	98.873	97.527	97.248	97.275	96.567	99.141	96.558	97.949	98.53	96.623	97.614	96.684	99.519	98.278	98.872	98.56	97.833
100.16	100.44	102.04	100.18	101.55	98.943	100.95	100.7	100.41	101.03	100	100.69	100.87	100.6	101.49	99.095	99.706	100.37	102.06	98.849	102.04	99.722	99.887	100.58	101.5	100.66	100.8	101.27	100.9	101.47	101.69	100.57	99.993	100.05	100.39	101.28	100.48	99.15	100.75	99.813	101.78	101.01	103.11	101.33	101.78	100.17	99.948	99.556	100.51	99.464
105.81	107.25	105.89	105.85	106.46	105.74	106.92	108.82	106.29	106.99	106.86	105.95	106.99	106.25	105.88	105.75	105.62	106.39	106.41	105.37	106.92	106.54	106.51	105.35	107.34	106.25	106.78	105.91	107.35	106.9	106.5	105.45	106	107.83	107.63	106.88	106.51	108.37	105.64	106.42	107.28	105.91	107.17	105.01	106.76	105.96	106.11	106.14	107.71	106.94
105.92	104.6	106.14	107.17	104.91	106.07	105.48	106.34	105.63	105.9	107.06	107.46	105.94	105.89	104.93	108.15	107.21	104.54	105.83	107.24	106.33	107.12	107.75	105.69	107.88	107.67	106.29	105.93	108.13	106.84	107.4	107.03	106.63	107.48	106.36	107.21	107.04	106.17	105.95	106	107.92	106.03	105.6	105.88	107.86	105.72	104.51	106.86	107.22	107.25
106.59	105.22	104.98	106.68	104.54	106.3	106.18	105.44	105.04	106.89	105.23	105.21	105.54	106.63	106.51	106.45	105.12	105.87	105.42	105.9	106.68	107.2	104.04	107.46	105.05	107.52	104.17	106.9	106.15	106.87	106.92	104.74	105.94	103.83	105.17	105.52	105.5	104.33	106.36	106.67	104.66	106.63	105.3	107.35	106.04	104.62	106.77	106.43	106.23	106.58
99.196	97.451	97.224	97.996	97.339	98.919	98.467	97.24	98.64	98.164	96.938	96.749	97.663	99.126	96.99	98.626	97.576	96.988	98.485	96.771	97.87	97.397	97.791	98.53	99.411	98.033	97.137	100.34	97.993	97.732	98.556	96.129	98.486	99.39	97.453	98.407	99.438	97.888	99.415	97.152	99.015	99.126	97.411	97.555	98.877	98.315	98.893	97.204	98.082	97.443
108.31	109.31	109.2	109.05	108.93	108.27	106.83	108.37	111.33	108.72	108.62	107.99	109.22	107.48	107.84	107.52	107.15	110.17	108.78	109.36	108.35	108.43	108.69	109.25	109.88	109.43	108.9	106.75	107.65	107.93	108.02	107.36	109.52	109.17	107.52	109	108.97	107.85	108.12	107.17	107.74	107.47	108.7	109.25	106.76	109.28	109.33	107.63	108.59	108.95
107.43	110.05	107.8	108.17	105.97	110.56	108.32	109.56	107.32	107.18	108.5	109.87	109.47	108.33	107.93	108.53	108.62	109.15	107.94	106.77	108.82	109.25	109.22	108.46	107.87	109.11	108.4	109.16	109.19	108.39	106.06	108.52	108.58	108.38	108.01	108.72	107.65	109.07	108.01	109.23	109.62	108.16	108.07	109.33	109.59	108.32	109.92	109.21	107.43	109.14
107.87	105.92	105.41	106.13	105.07	107.99	107.04	106.54	105.63	104.79	106.05	104.96	104.24	106.4	106.08	104.79	106.36	107.02	105.07	105.76	104.23	104.64	105.56	106	105.5	106.83	105.27	105.94	106.17	105.49	104.22	106.67	105	104.92	104.81	105.37	105.13	105.91	105.87	105.49	105.93	107.05	107.5	105.96	106.06	103.4	106.22	105.32	106.01	106.65
97.484	99.666	97.949	98.3	98.696	98.387	97.547	98.207	97.465	100.32	98.378	97.708	98.17	97.818	99.149	97.983	98.74	97.682	98.877	98.072	99.733	97.121	97.272	97.188	98.295	98.462	98.653	96.526	98.121	96.535	97.39	98.373	97.888	98.663	98.857	96.764	97.998	97.915	97.78	97.031	98.911	99.759	98.649	97.426	97.675	97.289	98.614	97.282	98.326	100.25
105.73	106.06	106.31	106.21	106.05	104.64	106.1	104.49	105.54	104.96	104.68	106.22	103.95	104.83	103.62	103.48	105.14	105.77	105.56	106.43	106.39	105.82	105.36	106.22	107.2	105.76	105.94	104.72	108.17	105.61	104.6	106.38	105.81	104.12	105.83	106.16	106.62	105.14	104.16	104.27	105.95	105.2	106.9	107.06	106.09	106.44	107.34	104.6	107.42	105.92
105.25	105.46	106.58	107.75	108.17	106.15	106.42	106	105.64	105.99	104.91	105.65	104	105.45	106.01	104.66	106.4	105.84	106.24	105.28	105.49	105.59	105.22	105.89	106.67	106.78	104.83	105.43	106.11	106.2	106.01	106.16	106.5	105.62	105.59	104.5	104.61	106.18	105.59	103.93	104.05	105.4	106.6	105.21	106.73	103.98	103.87	105	106.36	105.85
108.29	107.06	109.01	107.74	108.19	107.92	107.92	107.84	108.36	107.99	107.4	109.85	108.14	108.45	108.69	107.93	107.47	108.7	108.65	108.8	109.05	110.21	107.47	109.7	110.24	108.64	107.13	109.76	107.59	109.14	108.87	108.14	108.1	106.95	109.39	108.64	107.49	106.96	108.42	110.07	108.82	107.51	109.07	107.47	108.29	107.73	108.14	109.99	108.4	109.55
103.75	102.47	102.86	103.35	104.24	102.33	101.74	103.16	102.76	101.34	103	102.11	103.35	104.08	101.83	104	104.12	103.05	102.64	103.27	105.19	103.27	101.39	101.95	103.13	102.87	103.96	101.09	103.75	102.88	102.42	104.49	102.97	102.8	101.71	101.62	103.91	102.42	102.72	101.95	103.52	104.11	103.85	103.84	103.53	103.86	103.16	101.97	102.89	103.37
100.58	102.13	100.61	101.67	101.75	99.276	99.716	102.33	101.51	101.14	99.961	101.67	99.643	101.08	102.14	99.979	100.25	100.79	100.89	101.79	100.33	102.27	100.72	100.89	102.17	102.79	100.03	102.09	100.13	102.3	101.42	101.8	100.86	101.86	100.81	100.87	100.1	98.783	101.45	100.95	100.44	100.94	102.98	100.43	100.67	99.507	100.6	99.918	101.83	100.79
108	109.24	108.88	108.53	110.58	108.06	109.28	108.58	107.96	110.67	108.96	108.1	108.9	109.41	107.06	109	107.77	109.29	108.51	109.87	107.48	108.64	108.92	107.3	108.68	107.92	108.49	109.59	108.25	110.14	109.28	108.58	108.06	108.07	108.6	109.04	108.46	109.4	108.12	109.74	109.71	108.92	107.88	109.24	107.98	107.46	108.99	109.08	107.52	108.59
105.34	104.98	105.17	103.95	106.9	106.69	107.16	105.93	105.29	105.06	107.06	104.5	105.65	106.16	105.15	106.51	104.31	106.9	105.84	106.17	104.58	104.04	104.85	106.61	105.95	106.4	105.23	103.62	104.95	104	103.95	106.45	105.15	103.67	104.15	105.39	105.23	106.44	105.04	103.68	105.99	106.4	106.07	104.85	106.61	106.65	105.41	105.61	104.55	105.82
107.23	108.15	108.71	107.39	107.63	108.17	108.08	106.89	108.36	107.03	107.54	107.77	108.71	107.39	108.52	107.13	109.02	108.79	108.32	108.53	108.37	107.56	106.75	108.6	106.84	106.71	108.93	106.85	105.54	108.75	107.34	108.85	105.92	107.23	107.63	108.66	107.85	108.8	107.72	106.88	106.23	109.36	108.36	110.05	109.18	108.45	108.36	106.59	106.3	108.53
108.06	109.05	108.9	107.52	107.79	106.97	107.13	109.28	106.95	108.27	107.6	108.74	109.07	109.35	107.33	108.67	107.78	108.8	107.46	108.04	109.31	106.69	108.95	106.81	107.86	107.74	106.83	108.13	106.12	107.04	107.02	107.81	108.16	106.32	107.35	107.27	108.26	107.58	106.63	108.05	108.49	108.1	108.51	107.97	109.08	107.47	108.64	107.22	108.09	107.93
110.02	108.85	109.49	108.73	108.37	109.25	108.37	105.74	109.65	108.61	110.5	109.02	108.53	108.56	110.45	110.53	109.01	108.41	110.93	108.28	108.39	108.24	109.44	108.86	108.4	109.09	108.66	108.26	110.13	108.22	108.93	107.43	109.25	109.19	108.84	107.6	110.2	108.37	107.71	109.6	108.52	109.55	108.8	109.16	109.61	109.44	108.14	108.4	108.91	108.99
110.01	110.2	111.11	110.41	111.09	110.34	109.49	111.91	112.36	110.62	111.84	111.55	108.8	111.69	110.24	109.97	111.05	111.19	111.04	110.26	110.69	110.64	109.9	110.57	110.12	110.84	110.75	110.69	110.02	111.89	110.53	110.48	109.62	110.7	110.32	110.51	111.84	111.85	109.95	111.62	110.83	109.83	109.83	111.47	109.96	110.56	111.15	110.6	112.23	109.21
105.8	104.97	106.54	104.73	106.79	104.87	106.33	105.43	107.19	106.04	106.62	107.11	106.35	105.77	106.19	107.14	105.37	106.48	105.12	106.58	106.2	104.15	105.21	104.84	104.35	105.9	107.59	105.26	105.42	105.37	104.08	105.56	106.06	106.3	106.28	105.83	105.8	106.07	104.91	105.61	106.63	106.18	105.56	105.65	105.38	105.57	106.74	105.63	106.34	102.96
108.85	108.01	108.27	108.35	106.02	106.36	108.22	107.24	108.33	107.46	106.44	109.09	108.08	108.64	108.57	108.78	106.7	107.87	108.4	105.87	108.84	106.53	107.09	107.33	108.44	107.99	107.59	106.8	107.13	107.77	109.21	106.74	108.46	108.46	107.14	107.57	108.17	108.25	107.78	107.49	107.72	106.26	107.31	108.29	109.15	107.56	106.74	107.08	106.34	106.94
107.29	106.24	105.39	104.44	106.02	106.26	106.07	106.98	106.03	108.13	106.76	107.74	106.51	106.5	107.05	105.1	106.47	107.53	107.48	104.82	106.43	107.58	106.43	107.91	107.2	107.26	104.98	104.01	105.26	105.9	106.38	106.83	105.92	104.84	105.22	104.87	108.95	107.47	104.2	106.37	107.16	106.58	105.79	106.04	106.94	107.05	107.07	107.73	106.51	107.47
101.41	99.609	99.824	99.384	101.5	100.22	100.6	100.13	101.91	99.346	100.57	100.39	98.608	100.02	100.01	101.24	99.706	101.14	100.02	99.584	100.45	100.85	99.899	100.45	99.805	100.45	99.685	101.07	99.221	100.51	100.85	99.472	101.02	100.71	100.31	99.243	100.5	97.834	101.02	99.239	97.743	100.01	98.85	99.581	99.789	100.34	101.8	99.105	102.06	99.267
107.73	108.43	106.45	108.07	108.18	107.66	108.11	107.88	110.03	108.99	108.16	108.75	109.02	109.2	107.5	108.62	107.57	108.81	108.2	110.43	108.65	108.3	107.79	108.65	108.88	108.4	108.52	107.99	108.64	109.81	107.76	108.58	107.47	107.33	109.59	109.43	108.7	109.58	108.03	109.39	107.22	108.69	108.91	110.15	109.34	109.04	110.02	109.37	108.44	108.27
106.17	108.28	105.6	105.82	105.31	107.08	104.54	107.44	107.63	106.47	105.27	105.68	105.5	107.52	105.63	105.91	105.01	106.35	106.94	105.56	106.03	106.12	108.02	105.55	106.13	106.81	105.93	106.78	105.66	106.81	105.73	107.56	105.19	104.99	106.18	107.43	105.15	106.7	105.22	104.89	106.03	106.37	107.65	106.77	106.73	108.77	104.71	106.31	106.45	106.43
101.52	99.305	100.58	101.16	101.06	101.26	100.36	100.79	99.868	100.32	101.86	100.17	100.86	101.79	101.59	100.73	100.52	99.546	99.378	101.01	97.974	100.55	99.407	101.44	100.11	102.81	101.07	99.51	100.69	101.76	100.59	102.15	100.63	99.059	101.21	99.066	100.18	100.36	101.53	101.69	99.253	101.08	100.18	100.72	102.26	100.26	100.69	99.069	100.75	101.16
101.35	100.84	100.59	99.702	101.64	101.47	100.34	100.12	100.26	99.55	101.05	99.714	99.591	100.77	101.03	98.278	101.82	101.17	102.14	101.44	101.63	99.937	98.54	99.485	99.9	101.18	100.47	100.93	101.12	100.64	99.416	100.11	99.59	99.811	100.17	101.05	99.993	99.906	100.47	100.52	100.74	100.71	101.9	101.43	100.05	101.85	101.04	102.32	100.21	100.64
106.4	104.96	107.14	106.51	106.17	107.41	105.05	106.38	106.82	106.94	106.79	106.84	107.05	106.32	106.4	105.69	104.94	105.39	104.6	106.08	106.79	107.43	107	106.95	105.91	105.69	107.01	107.27	106.83	106.46	103.8	107.71	106.98	107.31	107.13	106.1	104.67	105.09	105.69	105.85	106.44	106.85	106.35	107.1	104.66	106.02	105.95	105	106.59	106.9
107.96	107.83	107.21	106.2	108.99	106.35	106.56	108.18	109.41	106.75	107.07	108.91	107.32	108.44	108.19	105.93	106.16	107.29	107.47	108.9	107.49	107.62	107.44	107.27	108.62	106.89	107.91	108.02	108.89	108.36	109.54	105.9	107.85	108.12	106.53	108.06	107.27	107.99	106.52	107.98	107.78	107.27	105.74	107.52	108.26	107.29	108.04	108.23	109.1	106.84
107.35	109.03	107.86	108.27	107.55	105.82	109	107.7	108.93	107.56	107.87	106.92	106.96	107.08	108.08	108.24	108.15	107.55	107.42	106.34	108.27	107.41	107.36	106.7	107.64	108.37	108.07	107.86	107.56	108.33	108.55	107.13	108.88	109.22	108.39	109.36	108.62	108.05	108.39	107.16	109.18	108.72	108.79	107.65	107.45	108.9	106.44	107.84	107.41	105.72
105.79	106.36	105.42	104.09	104.28	105.56	106.75	107.12	105.7	104.87	106	105.78	104.11	107.76	106.18	105.33	106.65	106.33	106.95	106.68	106.52	105.32	106.81	107.59	105.85	105.9	105.41	106.75	106.83	105.87	105.48	104.62	104.69	105.32	107	108.11	105.14	105.54	106.62	104.97	104.76	104.74	105.12	105.68	104.95	105.19	106.15	105.26	104.88	106.15
106.55	108.8	109.16	108.84	108.27	106.84	108.54	108.67	108.66	108.14	108.45	110.02	108.02	107.88	108.42	108.1	108.92	109.44	108.51	108.7	106.94	108.07	108.52	111.15	109.08	108.44	108.17	109	108.66	108.6	108.05	108.2	108.08	109.89	107.58	108.2	110	107.64	106.68	108.13	107.33	107.84	107.63	109.12	107.77	109.15	109.1	108.6	109.41	107.63
104.79	107.67	107.08	104.55	105.65	106.82	105.22	105.21	105.91	105.76	105.18	103.86	106.31	104.04	105.4	105.29	105.03	106.16	104.24	105.74	105.54	106.83	105.51	105.76	105.41	104.72	106.42	105.78	105.8	105.53	106.02	104.86	106.44	107.02	105.76	105.06	105.98	105.31	105.88	105.36	105.83	105.19	105.51	106.43	104.34	106.32	105.14	104.52	105.2	103.49
109.62	106.86	109.57	107.36	108.07	109.42	108.04	108.47	107.3	108.18	107.22	107.71	108.87	108.68	107.73	107.44	109.31	108.21	109.29	109.68	109.76	108.93	107.69	108.5	109.62	108.09	106.94	108.11	108.81	109.46	107.85	107.84	106.79	106.97	108.12	109.95	108.05	109.03	108.03	108.5	110.06	108.54	109.24	109.15	108.45	108.48	107.12	108.96	107.8	108.47
100.78	99.815	103.12	99.435	99.606	100.59	101.59	99.258	100.05	101.27	100.24	101.42	102.36	100.24	99.248	100.36	97.866	99.086	101.24	99.861	101.04	100.94	99.222	99.019	100.64	100.85	100.56	101.48	100.72	99.857	101.03	100.25	101.21	99.445	100.22	99.481	99.068	98.053	102.21	99.981	99.974	100.88	100.7	100.69	98.94	100.92	99.271	99.478	100.61	102.28
107.64	106.47	107.3	110.15	108.14	106.89	106.72	107.82	108.68	108.3	107.72	107.69	107.96	108.26	108.63	105.58	107.22	108.76	107.96	108.58	108.04	109.56	109.04	109.64	106.72	108.26	106.13	107.52	107.78	107.23	106.12	107.51	107.48	106.94	107.23	107.24	107.84	110.74	107.76	109.86	107.44	107.24	107.08	107.47	107.81	107.88	110.25	108.11	108.19	106.69
105.02	104.11	105.56	103.8	105.96	105.41	106.77	105.46	104.72	105.93	107.12	105.17	106.33	106.76	105.73	105.04	105.46	105.72	105.72	106	106.03	105.53	106.25	103.85	104.2	106.07	105.84	106.54	107.19	105.09	106.45	106.68	106.32	105.8	104.97	105.61	106.68	106.46	105.51	104.98	105.71	106.58	102.23	105.03	105.79	105.09	105.33	106.12	104.42	105.77
106.27	105.68	105.97	104.97	105.78	104.28	104.46	103.84	104.56	106.14	106.74	104.5	104.47	104.97	105.76	105.56	106.26	105.92	106.45	105.41	105.79	106.72	105.43	105.2	104.67	106.76	103.28	106.44	105.93	104.87	104.49	104.7	105.97	105.64	106.56	104.91	106.17	105.59	105.32	106.7	104.6	106.34	104.61	105.31	106.29	106	106.34	106.41	104.18	103.63
110.77	108.57	108.77	108.85	107.68	108.88	109.48	108.8	107.61	110.05	107.63	107.68	109.67	109.84	108.81	108.61	109.4	108.83	109.34	107.67	107.67	107.3	108.38	109	107.8	109.89	107.63	106.47	108.42	107.46	108.93	108.35	109.95	108.1	108.55	108.88	108.89	109.11	109.28	108.85	108.23	108.05	108.21	109.63	108.79	108.51	109.51	109.64	108.2	107.88
107.21	106.41	108.47	106.68	108.69	109.05	106.97	107.43	107.17	108.13	109.16	108.85	107.3	107.29	106.95	105.96	108.41	107.87	106.07	109.25	108.89	106.3	108.25	107.84	107.56	105.96	109.55	109.68	109	108.21	106.06	107.31	107.25	108.91	106.53	108.7	107.27	108.48	108.45	106.65	108.37	106.69	108.63	106.81	108.22	107.76	108.67	107.02	107.79	108.08
108.15	106.45	106.82	107.95	106.84	108.8	108.64	108.75	107.49	108.52	107.16	107.14	108.62	108.3	108.06	107.24	109.6	109.71	107.91	108.68	106.7	109.83	107.25	107.53	107.85	109.01	109.01	106.4	108.39	108.71	105.78	106.12	108.97	108.16	107.12	107.27	108.53	107.09	107.98	107.11	108.27	106.92	106.81	105.45	106.51	108.95	107.43	107.3	107.26	106.31
97.711	98.126	98.195	97.711	98.204	98.347	99.177	98.147	97.836	98.238	97.701	98.35	98.187	97.641	98.912	98.888	98.722	100.62	97.658	97.993	98.459	99.14	98.702	97.999	97.891	98.858	98.253	97.302	97.52	98.613	96.849	97.574	98.12	98.02	99.24	99.096	97.875	97.211	96.466	97.628	97.859	98.677	99.279	97.647	97.99	98.877	98.721	98.759	98.32	98.07
98.46	98.865	98.385	96.885	98.436	98.674	98.199	99.071	97.909	97.309	99.1	98.41	98.235	96.913	97.191	98.288	97.076	97.59	97.412	97.045	98.282	99.11	98.604	97.822	98.61	99.111	97.24	99.407	97.263	98.614	98.402	98.883	97.745	98.352	98.457	97.561	98.068	97.837	99.334	97.728	97.833	98.405	97.477	98.36	100.56	98.323	97.436	99.974	99.271	99.211
100.22	100.04	100.3	99.497	100.17	100.33	100.04	101.22	100.09	100.22	101.21	99.921	102.23	100.28	98.695	101.7	100.67	99.14	100.9	100.78	97.966	100.26	99.812	99.627	101.64	98.145	100.62	100.43	100.46	101.18	100.05	100.4	102.22	99.322	100.64	101.59	100.92	100.49	100.66	100.71	101.59	100.87	101.64	100	99.947	98.464	99.352	100.79	100.46	100.87
106.25	106.64	106.15	105.06	106.16	106.07	104.66	105.51	105.21	107.56	104.64	106.75	106.59	105.41	105.7	106.32	103.74	104.15	107.16	104.26	105	107.65	107.51	105.76	105.79	105.55	104.65	106.3	103.88	106.85	106.48	105.38	105.16	106.53	105.31	105.68	105.82	107.07	106.18	105.18	105.46	105.95	105.53	106.53	106.83	105.83	105.1	106.4	106.34	104.82
108.92	108.78	108.15	109.43	108.07	107.38	108.25	109.18	108.33	110.24	108.17	109.05	108.82	108.19	108.64	107.81	108.33	108.29	108.64	110.59	108.06	108.19	108.81	108.06	108.98	108.91	108.63	106.92	108.06	107.2	107.92	107.46	110.56	108.39	108.09	109.83	109.79	108.18	108.39	108.24	108.95	108.51	106.51	109.14	108.95	108.54	108.78	107.54	107.69	109
105.76	105.45	106.41	107.01	105.24	106.94	106.26	105.74	104.93	107.67	104.78	107.39	107.08	107.95	106.62	104.99	107.01	106.18	105.54	106.07	106.8	105.9	105.94	107.3	106.6	106.29	105.85	107.16	107.11	107.07	106.1	104.66	107.06	108.11	108.45	106.21	106.36	105.94	106.53	105.6	106.41	106.66	108.22	108.52	106.14	106.02	107.12	107.61	105.33	107.7
105.58	104.77	106.18	105.1	105.61	107.15	105.62	105.56	107.21	106.68	107.61	107.27	107.29	107.36	106.79	107.35	106.69	106.65	105.84	104.86	105.92	106.66	106.76	105.82	107.72	106.17	107.39	104.62	107.28	106.42	106.7	107.92	108.14	106.51	105.67	106.06	107.48	107.37	105.76	106.78	106.67	107.97	105.44	104.75	106.91	107.89	106.94	107.49	105.8	106.77
110.93	109.66	110.57	112.24	110.05	109.81	110.11	109.46	109.81	109.8	110.33	110.9	111.94	112.06	111.37	110.59	109.39	109.89	109.97	112.03	111.24	111.37	111.66	110.98	109.35	108.87	112.53	110.78	111.31	109.9	109.89	109.9	111.14	110.01	110.45	109.34	111.71	110.6	110.43	109.36	111.35	110.19	110.95	110.27	111.54	110.83	110.06	108.86	111.76	111
108.14	108.4	109.84	108.45	107.76	108.63	106.61	107.25	107.93	107.85	107.23	108.86	107.99	108.01	107.3	109.06	109.6	108.4	107.03	108.14	108.56	108.43	108.35	108.61	109.01	109.65	108.79	108.78	107.05	108.82	108.37	108.26	108.07	106.84	107.36	109.07	107.95	105.69	110.26	107.8	107.96	107.67	106.7	107.84	106.96	108.04	108.71	108.36	107.69	106.46
109.05	112.36	108.83	110.12	108.87	109.21	111.29	111.74	110.18	109.9	110.2	109.81	110.85	111.46	111.16	111.02	110.35	109.23	110.52	109.68	110.06	109.89	110.48	111.49	111.55	111.61	109.91	111.09	111.52	110.08	111.08	110.57	111.03	108.22	111.7	110.61	109.65	110.62	109.77	110.95	107.84	110.81	109.67	110.64	111.74	110.49	109.61	109.8	111.46	110.03
107.19	104.42	105.11	105.6	105.55	104.59	106.26	105.43	104.19	105.22	106.01	106.51	105.4	104.93	105.09	105.5	106.62	106.3	104.07	104.44	104.87	106.17	105.34	105.64	104.78	106.18	104.94	105.34	105.89	106.04	106.42	105.22	107.39	104.68	105.01	106.41	104.87	105.7	103.69	104.88	107.04	105.84	104.58	104.62	105.71	106.97	104.49	104.95	105.47	105.94
97.189	98.654	98.5	97.896	99.163	99.509	99.817	97.883	98.144	98.369	97.942	96.686	98.943	99.32	99.582	99.275	99.623	98.027	99.839	99.234	99.874	98.388	99.336	99.48	99.241	98.131	98.946	98.917	99.938	98.267	98.696	97.089	97.77	100.14	99.014	97.976	99.273	99.679	97.61	99.93	99.536	99.618	98.263	99.493	98.111	99.975	99.78	98.889	98.753	98.965
107.66	108.76	107.89	110.02	107.8	109.61	107.2	108.04	107.06	108.14	107.7	107.39	106.57	108.58	106.66	106.9	107.73	107.49	107.12	107.47	107.55	107.13	107	109.09	107.81	108.74	107.2	107.96	106.57	108.57	109.56	107.68	109.16	108.13	107.68	109.46	107.99	108.86	108.78	106.75	106.53	108.22	107.41	108.17	108.07	105.91	107.71	106.36	108.54	107.92
98.699	97.657	98.508	98.841	98.272	99.217	98.141	97.563	99.247	100.05	96.131	96.306	98.088	96.914	96.672	98.094	98.335	96.781	97.461	97.259	99.505	97.919	98.49	98.255	98.043	97.744	98.244	97.577	98.554	96.717	99.052	99.467	97.897	96.15	96.88	99.359	98.029	99.122	99.415	98.054	97.393	97.494	97.906	98.833	98.186	97.904	98.752	97.717	97.79	99.372
108.25	108.97	106.24	109.43	107.85	108	107.31	108.83	107.81	108.28	109.12	109.1	107.94	109.24	108.54	109.15	106.82	107.72	108.84	108.82	108.46	108.3	108.49	108.64	108.56	109.63	107.94	107.42	107.73	107.59	108.42	109.31	108.09	109.9	108.82	107.67	108.46	109.07	108.49	107.36	108.1	106.15	107.67	107.18	108.94	108.33	107.73	109.38	107.98	107.4
108.99	107.84	108.53	108.46	109.93	108.09	108.02	108.48	109.42	107.03	107.5	108.37	106.97	107.48	107.73	108.44	106.85	108.26	106.84	108.34	109.01	111.06	107.89	107.27	109.85	109.24	108.5	108.42	108.66	108.56	108.68	107.81	107.54	107.84	109.7	107.38	108.35	109.17	107.74	108.72	107.15	110.03	108.67	109.33	108.39	109.15	107.8	108.79	107.49	109.46
111.56	112.02	111.1	112.72	111.11	110.02	109.57	112.43	112.75	110.85	110.89	110.01	110.69	109.07	108.65	111.32	112.05	108.18	110.71	110.62	111.12	110.59	110.08	110.97	109.69	109.55	110.7	110.81	109.71	110.38	111.09	109.74	109.85	109.11	111.59	110.08	110.4	111.19	109.64	108.31	110.4	110.74	110	110.09	108.84	111.51	111.14	111.34	109.97	110.31
108.42	108.76	108.14	108.12	109.05	109.16	107.67	108.16	106.97	109.37	108.59	108.23	107.99	108.81	106.85	107.28	109.48	109.31	107.92	109.22	108.98	108.62	107.02	108.76	108.04	109.19	107.47	107.66	109.71	109.01	108.64	107.87	107.15	107.01	108.46	107.19	107.59	108.2	108.39	107.62	108.23	109.95	108.5	109.67	106.95	109.07	109.86	106.76	109.1	109.06
109.23	108.7	107.94	108.12	109.11	107.11	108.01	108.7	108.65	108.53	108.03	108.78	108.29	107.74	108.47	108.37	107.86	108.73	110.16	109.71	108.06	108.26	109.68	109.93	109.23	107.47	109.61	110	108.62	108.88	108.68	106.62	107.73	108.67	109.51	108.52	108.61	107.83	107.16	110.33	110.75	108.62	106.89	108.74	109.51	107.27	109.27	109.26	110.7	109.45
100.15	99.663	100.7	98.994	101.14	99.906	99.744	100.1	100.04	99.147	101.14	100.87	101.07	99.749	100.15	100.75	101.6	101.18	101.01	99.96	100.65	99.914	100.61	100.96	99.786	100.29	100.53	101.6	101.16	99.91	99.513	100.99	102.97	100.67	100.6	99.763	100.15	99.025	100.97	99.511	100.72	100.32	101.6	100.11	98.963	98.98	100.69	100.97	100.26	99.952
103.35	105.74	106.09	104.16	105.36	103.79	105.74	105.5	105.53	104.76	103.82	107.42	107.25	105.03	106.56	105.19	106.78	105.86	105.85	106.26	105.56	106.71	107.15	106.13	105.42	105.04	105.24	106.36	107	107.65	104.62	105.83	105.27	105.54	104.79	105.28	105.74	105.56	103.96	105.24	105.17	105.58	105.75	105.21	106.65	106.92	105.13	106.48	107.57	105.83
105.28	105.13	106.06	106.16	105.32	102.37	105.54	106.04	106.59	106.68	105.45	106.08	106.71	106.36	105.85	105.34	106.23	106.1	106.42	106.57	106.06	104.88	105.31	105.09	104.11	105.89	104.33	105.67	105.58	108.52	105.46	106.18	104.89	104.45	105.14	107.26	105.89	107.15	105.32	106.89	107.27	104.35	106.4	104.61	105.25	106.02	104.48	105.51	106.25	105.74
106.85	105.59	106.53	106.89	105.3	106.42	107.07	107.75	106.77	107.55	106.65	106.89	106.16	104.56	107.47	105.27	106.49	105.56	106.84	105.72	107.39	105.55	106.98	106.37	106.42	106.47	107.68	106.39	105.51	108.04	106.32	107.18	106.26	105.3	106.15	106.78	106.13	106.02	107.18	106.31	106.65	105.71	106.5	106.26	108.24	106.63	106.94	106.97	105.77	105.57
107.67	105.85	104.64	105.94	108.25	106.41	105.32	104.83	105.46	107.7	107.77	108.56	106.63	105.7	104.59	107.77	106.09	104.28	105.82	107.85	105.37	106.93	105.3	105.87	106.88	106.32	106.8	106.28	106.18	106.1	105.83	105.04	106.87	107.78	105.32	106.38	108.75	105.65	105.96	106.62	104.13	106.84	107.54	107.61	104.4	106.87	107.08	106.71	104.66	106.95
102.36	102.46	101.14	101.41	100.83	100.71	100.17	100.9	100.31	100.09	103.19	100.36	100.55	98.678	100.98	100.91	100.24	99.673	99.272	100.79	101.03	100.99	101.66	101.89	100.76	100.59	99.741	100.08	101.72	99.743	102.19	101.95	102.18	100.28	100.2	100.26	100.36	98.865	100.9	100.81	101.39	100.07	100.69	100.95	102.33	101.4	101.44	101.89	101.67	101.37
106.8	107.41	105.89	106.98	105.06	105.51	105.67	106.22	108.44	104.85	105.57	105.63	105.16	105.87	105.09	104.86	106.96	105.32	106.3	105.13	106.44	105.7	106.02	106.58	104.76	106.25	106.71	107.03	105.29	106.75	105.29	105.32	104.92	104.37	107.43	105.56	104.91	105.67	105.38	105.19	102.77	104.07	105.59	106.1	105.72	106.1	104.52	107.29	105.25	103.77
107.09	106	107.83	105.06	108.08	105.74	106.67	107.57	106.79	106.07	105.33	106.67	106.44	106.84	104.62	106.53	106.66	106.2	105.58	105	106.81	107.19	105.49	105.57	107.19	105.32	107.2	106.52	105.87	105.86	105.44	105.92	106.04	105.83	107.26	105.3	104.9	106.89	105.49	107.73	106.62	108.19	107.85	105.28	106.61	106.1	106.95	106.07	105.18	106.18
99.201	99.256	99.388	99.898	99.138	97.925	98.228	98.335	98.54	98.656	100.21	98.332	98.941	97.21	99.862	98.282	97.855	99.523	97.957	100.34	97.96	97.952	99.087	98.992	97.679	97.863	98.84	98.079	98.907	98.474	97.127	99.403	98.974	98.139	99.989	100.04	96.553	97.981	99.945	98.046	98.466	98.795	99.997	98.763	99.395	98.017	98.82	99.883	100.05	98.749
109.91	109.62	109.72	108.82	110.29	110.98	109.35	110.65	110.37	111.28	111.17	111.05	109.09	112.49	110.1	110.01	110.62	109.54	111.79	109.03	110.68	110.84	110.71	110.18	108.7	110.09	109.84	111.67	109.3	109.22	112.55	111.23	110.68	110.34	108.75	111.12	110.42	110.86	109.45	110.4	109.67	111.09	111.11	107.25	110.98	109.84	110.39	112.42	110.03	111.22
104.98	103.45	104.72	103.76	106.4	105.87	105.18	106.65	105.66	104.82	106.65	105.39	104.09	106.52	105.87	105.69	105.46	105.38	105.78	105.91	106.19	105.95	107.57	106.22	105.43	105.05	107.21	105.59	105.39	105.17	104.62	104.36	104.27	107.13	105.5	105.35	104.8	104.08	105.93	106.95	104.87	103.89	107.26	106.23	105.1	104.59	105.95	105.46	106.14	104.02
105.14	105.11	104.57	106.06	106.94	106.17	106.93	105.12	106	105.61	104.57	107.64	107.24	105.45	107.05	107.6	106.14	104.48	106.23	106.27	106.28	106.06	107.01	106.52	105.57	105.79	103.13	105.89	106.06	105.89	107.71	105.22	106.62	106.47	104.7	105.67	106.1	106.04	105.09	106.1	105.06	105.73	104.69	104.51	107.14	105.5	103.91	105.48	103.42	105.25
105.39	104.37	103.95	105.74	102.82	106.09	106	106.56	105.36	102.37	105.3	105.02	104.49	106.43	106.01	108.09	106.89	106.27	104.91	105.33	104.87	107.09	103.8	106.33	105.37	105.86	106.6	106.67	106.77	105.44	104.48	105.88	107.61	104.19	104.64	104.72	107.09	106.73	106.79	107.99	106.44	105.9	106.67	106.26	105.35	106.4	104.38	106.49	104.17	105.33
99.12	98.734	98.749	98.333	97.462	98.957	99.516	97.394	97.814	98.596	98.665	98.816	97.237	97.456	99.207	97.968	99.219	97.663	97.688	98.748	96.52	98.377	97.502	97.354	98.599	99.334	97.932	99.745	95.952	99.659	98.294	96.999	98.443	98.62	99.321	98.201	99.352	97.251	99.128	95.782	99.083	98.33	97.241	98.055	98.021	98.162	98.864	97.991	97.965	96.116
108.62	106.73	106.19	106.51	106.59	107.01	105.51	106.74	105.73	106.85	107.29	105.91	105.93	107.51	106.4	106.83	106.76	106.8	107.42	106.62	107.14	108.08	106.84	106.74	108.4	107.15	107.23	107.13	107.38	106.85	105.68	106.23	107.58	106.02	107.2	106.31	105.94	108.41	106.22	106.66	106.53	106.84	106.47	106.29	106.45	105.77	106.67	107.6	106.77	106.95
105.69	103.59	106.57	104.84	105.2	106	105.65	104.26	106.67	105.92	106.49	104.33	105.51	105.86	105.34	102.98	107.14	104.77	105.95	106.21	106.02	104.79	107.07	105.2	105.58	103.57	107.52	105.55	105.21	107.45	104.57	104.92	105.65	107.54	105.85	105.56	105.53	103.51	104.96	105.27	103.68	104.79	104.03	106.03	106.36	105.67	105.92	106.64	106.85	105.59
105.17	107.1	106.94	107.29	104.37	104.86	104.03	107.09	107.42	105.28	105.37	107.96	104.85	104.84	106.46	105.43	106.57	105.57	105.24	106.8	105.65	106.3	106.78	104.4	105.36	106.33	105.11	104.54	107.01	106.08	105.85	106.66	105.62	105.12	106.05	104.56	104.57	105.69	106.26	106.32	106.16	105.58	105.81	104.71	106.78	106.09	105.35	106	106.98	103.46
106.24	103.61	105.44	107.37	105.86	106.86	107.49	108.39	108.09	106.72	107.12	107.95	106.35	106.53	105.46	107.67	105.91	104.6	107.27	107.46	104.33	106.98	106.91	105.5	105.61	105.57	106.31	106.2	106.66	107.82	106.22	105.56	105.58	104.35	105.47	105.47	107.58	106.54	105.04	104.22	105.78	106.18	106.4	105.74	106.22	107.15	106.97	105.28	106.49	105.62
100.02	100.98	101.05	100.06	100.05	100.05	101.6	99.391	100.65	99.58	98.889	100.81	101.16	100.68	101.44	101.1	100.02	100.8	100.96	99.893	99.797	100.79	100.19	99.725	101.01	100.56	101.06	100.23	100.95	100.83	99.765	100.67	100.62	101.25	100.66	100.93	101.71	99.597	100.82	100.88	99.631	100.92	101.28	99.954	101.14	101.25	101.29	100.16	100.65	101.71
109.56	108.4	108.68	109.13	106.77	106.99	108.81	106.71	108.83	107.99	109.01	106.29	106.97	108.81	107.51	107.54	109.75	107.8	108.71	109.01	108.06	109.79	109.11	108.43	107.85	107.56	108.1	108.43	108.37	108.87	106.99	107.37	107.88	110.16	109.49	107.94	108.17	107.98	108.43	108.03	108.53	109.1	106.56	107.88	109.07	107.48	107.51	108.6	109.23	107.99
106.75	106.62	106.65	106.11	106.81	106.95	107.7	106.53	107.08	105.87	107.44	106.88	106.24	105.75	106.03	105.26	105.01	106.97	106.06	105.69	105.91	107.38	106.62	105.97	106.71	105.51	106.25	107.23	107.21	107.88	106.61	106.51	105.96	104.81	105.48	107.4	107.86	105.76	106.26	107.29	104.94	105.3	105.24	107.48	106.81	105.85	106.96	106.18	105.7	105.78
103.69	104.2	105.44	106.79	104.82	104.87	105.88	106.09	105.28	105.3	105.23	105.66	104.41	104.64	104.84	105.26	106.88	107.46	105.26	103.78	105.49	104.8	105.32	105.95	105.17	106.34	106.53	107.4	106.73	105.37	105.14	105.67	106.14	105.22	104.18	104.67	107.65	106.23	104.21	104.58	106.26	107.79	105.31	105.37	104.97	103.69	106.84	105.01	103.66	105.21
106.73	105.53	104.59	104.72	105.24	106.19	105.78	105.95	105.02	106.06	106.55	106.28	105.84	106.07	105.11	106.04	103.65	106.76	106.01	104.11	104.4	104.06	103.92	106.57	104.59	106.93	105.21	105.48	105.3	104.8	105.55	104.56	107.14	105.61	105.66	105.5	107.5	104.52	105.37	104.65	105.88	106.02	105.97	106.31	104.93	105.8	107.12	107.04	107.53	106.08
100.89	101.37	101.34	100.48	99.175	99.488	99.47	102.6	99.732	100.57	98.418	99.71	100.79	100.16	102.03	99.71	100.45	100.05	100.3	101.24	97.543	100.34	101.67	99.877	101.54	100.91	101.15	100.68	101.43	100.77	100.85	99.254	100.93	101.71	101.18	100.59	101.21	101.13	100.57	100.63	101.23	99.335	101.14	101.27	101.32	100.11	100.39	99.918	100.6	101.23
97.348	97.663	98.086	97.657	96.932	96.89	98.465	97.684	97.38	97.443	98.116	98.95	97.389	98.306	96.935	98.728	99.495	99.07	98.129	98.34	97.138	96.444	98.24	98.438	97.519	98.97	97.459	97.554	99.144	97.82	97.42	98.353	97.973	98.172	98.026	97.304	98.375	98.833	99.187	97.787	96.467	98.143	99.808	96.356	97.862	99.596	97.06	97.5	98.774	96.441
108.81	107.06	108.32	107.98	108.2	107.69	108.91	108.78	110.1	109.07	109.79	107.26	108.71	108.25	108.67	108.84	108.49	110.24	107.63	109.4	107.37	108.3	109.7	109.94	107.72	108.09	107.98	109.36	109.61	108.67	107.97	107.31	108.39	109.29	106.65	107.66	108.37	106.7	109.15	107.33	108.76	109.13	108.45	107.54	108.04	108.21	109.76	108.54	109.68	108.48
109.66	106.39	107.17	109.07	107.64	106.68	107.64	108.07	106.3	106.3	108.06	108.34	108.13	108.84	106.32	107.24	107.2	108.29	106.88	108.53	110.24	107.19	107.18	108.36	107.64	108.27	106.52	108.2	106.76	108.12	108.51	107.83	109.72	107.45	108.7	109.31	108.63	108.91	107.59	107.57	108.38	108.81	106.28	109.36	106.5	107.92	107.78	109.4	106.73	106.61
102.4	101.35	102.32	101.85	102.9	104.62	101.83	102.86	101.76	102.8	101.52	102.54	103.45	103.55	101.89	101.96	104.62	103.43	102.69	102.14	102.84	101.48	101.54	102.82	103.12	104.21	103.24	101.42	103.53	102.46	101.16	103.55	104.37	103.84	103.36	102.04	103.54	102.67	103.62	104.15	101.48	103.13	103.12	103.05	104.69	103.47	104.59	102.28	102.71	104.91
108.24	107.74	109.13	106.86	109.44	108.41	107.44	108.08	108.05	108.08	107.7	107.58	108.49	107.67	109.51	108.57	109.37	108.6	107.54	108.58	107.98	107.78	107.88	108.51	108.28	107.46	108.56	108.2	109.07	108.89	108.55	108.43	106.82	107.16	109.44	107.12	108.33	108.18	109.07	107.61	108.15	109.27	109.42	107.69	108.43	108.85	110	109.21	109.39	106.85
106.84	109.65	107.28	107.15	106.64	106.19	109.49	108.38	108.52	106.93	108.57	108.65	109.35	107.79	107.73	108.74	106.98	108.19	106.93	106.52	107.73	106.6	108.61	106.47	107.73	108.14	107.32	109.46	107.59	107.94	107.72	106.98	107.5	107.52	108.08	106.84	108.38	105.94	107.87	106.88	106.44	108.4	107.33	108.18	105.82	108.39	107.29	107.81	106.72	107.61
108.39	107.12	106.82	108.38	108.25	108.91	108.47	109	107.97	107.46	108.27	108.89	107.94	108.91	109.01	107.1	108.75	109.35	107.07	109.44	108.4	108.45	108.29	108.71	107.73	107.89	106.92	107.02	109.11	108.86	108.83	109.3	110.25	107.12	106.68	108.69	108.37	107.99	108.75	107.61	107.46	109.5	108.81	108.7	107.89	107.11	108.2	108.36	107.72	109.49
101.48	101.55	100.88	102.14	101.14	100.48	99.996	100.21	101.27	100.51	101.3	103.63	100.5	100.48	97.468	100.69	102.27	100.38	101.69	102.21	100.52	100.22	102.86	101.44	99.26	100.83	101.2	100.1	101.42	100.16	100.89	100.66	100.43	100.78	100.78	101.2	99.871	101.94	98.792	100.94	99.128	101.98	99.385	100.73	103.78	102.45	101.78	101.01	101.5	101.8
97.63	96.6	99.271	97.871	99.541	98.824	99.906	98.7	96.669	98.327	97.928	98.668	97.8	98.593	99.473	97.329	97.574	98.318	98.138	98.417	98.894	98.523	96.718	97.88	97.954	99.625	98.228	99.717	97.272	98.41	98.13	97.031	98.654	98.146	98.956	97.487	99.024	97.283	98.319	98.287	98.143	98.891	99.388	97.029	97.678	99.344	95.926	98.851	98.901	98.955
98.565	97.914	100.06	96.888	96.889	99.061	96.99	97.321	98.266	99.171	97.361	98.248	99.033	97.365	97.086	96.761	95.72	97.715	97.833	97.842	99.118	98.3	98.515	98.962	98.508	97.883	98.907	99.04	98.564	99.459	98.825	97.839	97.88	97.799	98.251	96.858	99.247	98.144	96.719	97.503	99.508	98.777	98.3	97.088	98.022	98.192	98.29	97.986	98.219	97.316
97.43	98.589	96.429	98.26	96.776	99.076	98.499	95.905	96.702	98.012	95.937	98.57	98.729	99.178	98.301	98.137	97.029	98.777	97.948	98.651	97.892	97.38	97.675	97.978	99.461	98.695	98.281	98.47	97.09	98.006	97.601	97.174	98.639	99.19	97.81	99.315	96.396	96.318	97.58	98.519	96.303	98.454	98.478	98.07	97.105	99.801	96.799	97.852	98.039	97.835
104.8	105.36	106.43	106.39	106.04	105.48	103.81	105.69	105.87	105.43	106.6	105.38	104.88	106.9	105.23	106.02	105.66	103.83	106.58	107.23	105.25	105.5	105.36	105.92	104.63	105.16	106.86	104.86	105.99	106.62	105.69	106.55	105.61	104.07	105.51	105.29	104.22	105.43	106.97	104.78	106	105.91	104.51	105.38	105.14	104.99	105.57	102.73	104.67	105.36
108.49	108.7	108.55	109.15	108.56	106.91	108.15	108.39	107.15	108.13	108.59	109.54	107.42	107.76	107.88	106.51	108.36	109.62	109.56	109.94	109.61	109.66	107.7	108.75	106.35	107.62	107.67	107.56	109.44	108.1	107.38	106.78	108.56	109.44	108.03	108.5	107.38	109.72	106.16	108.91	109.45	108.77	107.57	108.97	108.1	107.68	109.12	109.03	108.57	106.78
108.92	107.23	108.92	107.76	106.85	106.96	107.13	107.41	107.35	108.9	106.3	107.35	107.98	106.68	108.37	107.89	107.66	108.4	107.56	107.07	106.29	107.58	108.56	106.66	108.36	106.63	106.26	107.71	107.65	108.21	107.43	107.26	106.48	108.16	106.66	107.61	107.14	108.28	108.25	107.16	106.59	106.42	106.78	107.26	108.21	107.54	107.98	108.01	107.56	107.75
99.351	101.41	99.219	100.14	100.21	99.95	100.71	100.39	99.874	102.67	102.91	101.38	101.86	101.52	100.12	99.65	100.65	101.14	99.996	102.41	100.22	102.18	100.41	100.46	101.97	101.67	100.96	100.88	102.02	100.32	101.07	100.17	98.031	99.371	100.78	100.9	100.38	98.92	101	100.37	98.924	102.14	102.78	100.62	100.21	102.44	99.846	98.799	101.62	100.48
108.44	108.4	108.31	108.11	110.46	107.78	107.97	107.39	108.78	107.89	108.77	109.14	108.04	108.32	109.74	107.07	106.78	109.95	107.59	106.82	108.68	108.57	107.82	108.17	109.23	108.1	109.37	106.82	108.24	109.01	108.53	108.36	110.88	109.44	109.13	108.89	108.2	108.19	107.89	108.18	106.27	109.16	107.89	107.43	108.34	110.98	107.95	108.04	109.44	109.06
104.94	107.65	104.01	105.77	105.16	105.17	105.95	105.86	106.74	105.01	104.62	106.83	105.6	106.88	104.63	104.35	104.32	105.74	106.31	106.65	102.32	104.75	105.23	105.78	104.78	106.1	105.36	105.03	106.56	104.18	104.86	107.57	107.76	105.48	105.64	106.41	105.46	104.99	104.38	106.26	104.13	106.11	106.42	106.15	106.17	105.57	105.78	103.33	106.37	106.2
105.81	106.05	105.61	106.19	106.72	104.27	104.75	106.6	104.38	104.72	105.74	106.82	105.71	104.04	106.06	106.3	107.09	104.69	105.32	106.38	106.37	106.27	107.05	105.11	105.6	105.8	104.2	104.33	105.9	104.92	105.99	106.46	105.02	104.04	105.35	105.03	104.43	105	103.95	105.7	105.44	106.63	105.05	107.27	105.39	104.25	105.67	105.47	105.15	104.57
108.41	108.66	108.74	107.49	109.44	107.62	107.18	108.25	107.91	107.97	108.44	108.04	108.82	108.66	108.04	107.6	108.09	109.39	110.03	109.84	108.76	108.73	107.82	107.9	107.74	110.15	108.35	109.13	109.5	109.58	106.91	107.79	107.92	108.38	109.06	108.94	108.41	110.61	109.98	107.54	108.2	108.93	107.93	109.65	107.63	108.15	106.63	109.1	107.54	110.37
107.72	109.54	110.04	107.23	107.9	107.72	108.49	107.78	108.97	107.8	107.04	107.01	108.03	108.63	108.94	108.82	110.06	108.89	107.08	108.09	110.57	107.87	108.54	107.8	109.6	108.53	107.87	109.35	106.71	109.18	108.25	108.38	107.49	109.53	108.43	108.26	109.52	108.64	109.44	106.69	108.02	107.26	107.11	106.39	105.78	108.69	107.15	109.37	108.16	110.57
106.19	105.76	106.84	107.14	104.55	104.84	107.99	105.52	105.44	105.82	106.69	105.85	105.53	106.8	107.68	106.93	106.71	107.79	104.15	105.38	106.52	106.02	107.13	104.5	106.43	105.51	106.71	105.53	105.01	105.15	105.85	106.04	107.44	106.18	106.8	106.73	107.8	105.37	105.09	106.6	105.41	105.34	106.14	106.31	106.31	106.74	105.73	105.81	105.59	104.96
108	108.05	106.7	107.46	108.98	108.38	108.46	107.55	106.59	109.09	106.9	108.91	106.46	107.78	108.46	107.09	108.19	108.74	107.24	107.63	107.8	107.04	107.44	108.85	107.76	109.45	108.23	107.58	110.61	106.64	107.84	107.6	109.39	108.11	106.93	107.55	107.14	108.38	106.75	108.91	108.78	107.05	106.48	106.36	108.1	108.03	107.88	108.22	106.89	107.86
111.31	111.3	110.31	111.22	110.99	109.94	109.66	111.36	109.19	112.01	109.9	110.29	109.09	111.01	110.34	110.12	109.8	111.9	110.98	112.51	109.78	110.17	111.09	111.4	110.71	108.25	110.36	111.2	109.36	110.26	109.92	110.78	109.43	110.3	110.41	110.47	110.56	111.9	110.9	108.45	110.69	112.22	110.29	109.62	111.4	110.6	110.15	111.1	109.99	110.97
105.28	107.19	106.39	104.32	105.09	106.07	104.16	106.88	104.35	107.67	106.12	106.33	106.74	106.33	106.62	105.19	105.24	105.24	106.38	105.91	106.11	105.78	104.41	106.59	108.06	104.81	105.62	105.51	105.51	105.11	104.32	105.35	106.28	106.88	105.67	106.24	104.73	105.12	106.15	104.97	106.65	104.62	104.91	104.76	106.43	104.47	105.76	106.98	105.09	104.32
108.38	107.43	107.97	108.02	109.08	108.28	110.35	108.71	107.57	106.85	108.46	107.26	108.46	108.35	107.04	108.05	107.8	109.59	108.97	106.66	105.72	107.79	106.5	107.34	107.03	108.1	108.79	108.28	107.48	107.02	107.15	108.36	109.41	109.09	108.45	107.55	109.68	108.24	108.5	107.21	108.25	107.87	107.49	107.24	108.08	108.53	106.96	108.62	108.81	108.36
106.71	106.25	104.35	106.41	106.7	106.61	106.71	104.59	105.68	105.71	105.06	105.2	104.96	105.34	104.53	105.37	105.97	105.62	106.83	106.6	105.56	106.01	105.97	106.17	107.23	106.38	104.35	105.25	104.82	106	105.36	105.01	106.14	104.55	106.24	106.26	107.01	104.9	106.71	106.17	106.5	104.18	106.65	104.84	104.14	105.65	106.25	105.94	106.35	103.09
109.75	108.25	107.81	109.05	107.95	107.66	108.13	107.08	107.8	107.11	108.18	107.43	107.75	108.37	108.88	108.75	109.6	107.36	107.86	108.04	108.14	108.18	107.53	107.77	109.48	109.03	110.32	109.88	107.88	107.36	107.09	110.93	108.88	107.39	108.31	107.84	107.81	107.84	107.2	109.05	109.12	109.99	108.73	108.11	108.1	108.54	107.28	107.69	109.13	107.34
111.86	111.45	109.95	109.58	111.78	108.9	108.8	109.54	110.1	109.7	111.15	110.26	110	112.17	110.2	110.58	109.37	110.05	109.1	109.73	111.08	112.38	109.44	111.61	109.44	108.06	110.59	110.6	109.43	111.75	110.38	111.82	110.24	112.14	109.41	110.23	108.72	108.9	109.99	111.03	110.49	112.3	111.76	110.13	108.98	111.23	110.61	112.74	110.92	108.75
106.07	106.43	103.61	105.71	104.11	105.97	107.24	104.47	105.68	107.63	105.79	106.59	106.2	105.09	105.41	105.09	106.71	106.01	105.59	104.06	106.61	106.31	104.88	104.4	105.55	105.89	106.78	104.15	105.75	106.57	105.29	106.32	107.2	105.76	106.69	107.08	108.34	106.59	106	106.3	106.61	106.23	105.22	104.46	107.23	104.34	105.4	105.33	105.74	106.03
98.622	99.502	96.983	99.506	98.291	99.26	98.286	98.297	98.85	96.859	98.533	98.147	97.419	97.721	97.169	96.835	98.759	98.067	98.046	97.151	97.204	97.786	96.871	97.956	98.829	99.195	97.26	98.368	97.952	100.47	96.089	98.209	98.266	96.617	98.08	97.797	96.499	98.624	99.952	97.45	99.242	98.101	99.936	98.748	98.117	97.272	98.772	99.154	97.096	98.81
105.71	105.57	105.75	104.85	106.05	105.33	106.12	106.31	106.83	104.98	104.6	105.66	105	105.61	105.69	105.31	107.13	107.19	106.01	106.34	104.45	106.08	106.65	106.54	104.8	106.21	105.99	105.62	106.34	106.68	106.54	105.87	105.48	104.23	106.4	104.7	106.32	105.27	104.27	107.27	104	106.04	106.1	106.56	106.5	105.46	105.51	105.55	106.88	106.76
106.94	108.2	104.9	106.41	107.16	106.62	105.42	106.04	104.86	105.82	106.9	107.14	106.74	106.55	106.2	106.57	104.46	107.5	106.8	105.57	106.43	106.18	106.64	105.21	106.66	105.72	106.74	105.55	106.64	106.38	107.26	107.43	106.41	105.74	106.61	105.67	106.18	107.1	107.44	104.8	106.01	105.27	105.19	108.15	106.63	105.94	106.12	106.87	106.62	106.61
108.6	108.19	108.67	109.25	109.04	107.74	107.79	108.96	108.87	108.02	109.69	109.43	108.21	108.69	108.15	109.75	108.4	109.3	108.91	109.14	109.98	108.96	107.59	109.61	109.97	108.28	109.07	108.85	109.14	108.33	108.51	110.28	109.77	109.53	108.68	108.87	110.94	108.52	109.16	109.72	108.6	106.19	108.82	109.05	107.8	107.65	107.94	109.2	109.32	107.9
109.39	110.11	109.63	108.48	108.99	108.5	110.71	108.94	108.43	109.08	107.18	108.46	108.09	108.72	108.25	107.78	107.55	108.19	108.13	108.41	107.74	110.03	107.95	108.38	108.24	107.65	108.26	108.21	108.97	107.84	107.74	109.94	109.14	109.09	108.54	108.92	107.68	108.22	107.66	109.39	107.63	107.83	107.65	109.95	109	107.84	107.65	107.92	108.13	109.17
107.31	105.37	106.34	105.54	104.94	105.27	103.34	106.31	106.14	105.88	104.25	105.9	105.19	104.69	105.4	104.15	105	105.91	106.79	104.26	105.61	106.39	103.64	105.97	104.35	105.37	105.37	107.4	106.14	105.38	106.36	104.53	108.05	104.24	105.02	106.01	107.19	105.75	106.15	105.13	104.53	105.23	105.72	105.72	106	105.59	105.08	105.75	105.04	105.2
98.855	97.47	98.211	97.512	98.682	97.258	99.784	96.629	97.535	97.171	97.219	96.463	98.415	98.031	97.606	98.966	98.796	97.251	98.492	97.329	96.58	98.089	98.532	97.306	96.332	98.279	98.207	97.34	98.083	98.12	98.125	96.627	99.409	98.727	96.753	97.857	98.481	97.62	98.515	98.673	97.562	96.625	97.516	98.568	98.587	98.848	97.373	99.622	98.392	98.261
107.76	108.4	107.55	109.07	108.53	105.94	106.62	106.55	108.47	106.47	109.6	109.05	108.11	108.75	107.78	110.46	108.1	107.02	106.84	106.28	107.06	106.42	108.87	107.04	107.87	108.37	109.31	107.73	108.01	108.39	107.95	106.38	107.76	107.07	107.54	107.32	107.01	107.78	108.41	106.91	106.68	108.93	108.07	109.72	106.14	108.24	107.76	108.24	106.23	108.07
105.87	106.55	108.65	108.26	108.7	107.36	107.49	110.2	108.72	107.03	107.8	106.37	106.34	108.14	107.34	107.76	107.76	109.15	106.5	109.01	107.72	108.83	109.37	108.29	107.59	108.81	109.15	109.61	109.36	107.08	107.55	108.75	107.73	109.07	108.67	110.14	108.96	107.33	108.72	107.51	107.77	108.1	106.4	107.72	109.13	108.4	108.68	108.3	108.92	109.71
107.91	109.28	107.28	108.88	107.76	108.46	108.34	106.82	108.22	106.98	107.23	108.07	108.5	107.29	107.26	108.29	107.23	108.76	108.03	106.64	106.51	107.92	106.51	108.37	108.17	107.27	107.16	107.6	108.1	107.35	109.65	107.48	108.64	109.4	106.34	109.28	108.37	106.53	106.75	107.75	108.39	108.65	108.14	108.56	108.22	107.03	108.72	108.48	106.01	108.04
107.06	106.51	105.75	105.44	105.76	107.36	106.17	107.65	105.5	104.27	106.08	103.95	106.68	105.34	106.53	107.37	105.88	106.75	108.28	105.18	106.28	105.42	103.32	105.36	107.09	106.23	105.93	105.84	105.72	107.31	103.95	105.19	104.85	104.39	105.14	105.85	106.39	106.81	104.75	106.12	105.55	106.1	105.78	106.24	104.39	106.23	107.04	106.51	105.22	103.87
103.89	105.46	105.07	107.58	105.78	105.78	106.86	105.34	105.31	105.02	105.09	103.81	105.59	106.31	105.97	105.18	105.35	106.92	104.62	107.51	105.11	106.44	107.63	105.99	106.13	106.83	106.93	104.98	104.87	105.25	104.79	105.06	105.71	104.97	104.52	107	105.79	105.88	104.55	106.79	106.53	106.48	106.64	105.73	104.5	106.28	104.52	105.34	105.5	106.01
111.08	108.85	108.59	108.75	108.34	107.68	110.17	108.33	108.74	108.29	106.74	108.97	109.58	106.65	109.09	108.78	106.84	109.6	109.38	107.43	108.57	108.05	110.73	109.24	106.89	107.01	110.08	108.24	109.43	109.04	109.36	107.69	108.7	107.93	108.06	108.88	106.8	109.55	108.97	109.51	110.02	108.29	107.21	109.21	108.19	109.53	109.34	108.04	108.52	109.46
110.06	109.66	110.58	109.81	110.13	109.76	108.65	110.68	110.16	110.91	111.18	110.08	110.45	110.23	109.27	108.83	109.95	109.26	110.45	110.22	111.21	111.34	111.16	109.09	108.4	112.88	110.84	110.14	110.63	109.01	110.36	111.13	111.41	110.71	110.05	110.83	110.47	109.78	111.47	110.24	109.85	111.61	111.97	110.49	110.54	110.73	111.42	110.66	109.7	109.86
106.6	106.94	106.28	107.62	107.02	106.73	107.56	106.63	104.95	107.09	107.83	107.48	106.09	106.69	105.48	105.87	104.27	106.62	106.64	105.03	106.18	107.2	106.49	105.26	105.72	108.08	106.79	105.81	107.46	106.53	106.42	106.52	107.44	105.97	107.92	107.78	107.28	108.19	108.5	107.54	106.13	106.14	107.08	107.03	105.72	106.04	106.41	105.98	105.31	105.58
105.23	104.23	104.76	106.15	104.86	106.02	104.42	106.11	106.66	105.57	105.34	105.38	105.18	106.63	107.63	106.93	105.75	106.33	104.9	107.55	103.57	105.7	104.38	104.79	104.11	105	105.56	104.95	104.7	105.1	105.79	105.75	106.21	104.84	107.84	106.36	105.57	105.83	104.76	105.56	106.15	105.98	105.66	105.84	105.41	105.95	105.93	105.73	104.45	106.23
106.56	107.08	107.39	106.59	107.04	107.14	106.25	108.98	105.64	106.18	104.65	106.21	105.97	105.76	107.05	106.31	105.22	106.79	107.84	106.69	106.73	107	106.94	106.91	106.51	106.12	105.22	106.47	106.04	108.59	107.36	106.39	105.29	108.6	105.2	108.04	106.05	107.1	105.39	108.33	107.63	106.27	105.7	106.97	107.21	108.52	106.02	106.9	105.65	106.33
106.39	106.03	103.74	105.82	103.72	105.84	106.44	105.6	105.34	106.81	106.91	106.02	104.11	106.65	106.4	104.67	105.87	105.82	104.74	105.83	106.24	104.32	107.13	105.81	105.85	105.34	106.18	107.59	103.44	107.29	105.81	107.26	105.74	106.98	105.03	106.58	105.61	105.67	104.7	106.44	103.88	105.77	105.78	106.6	105.49	106.5	104.32	104.29	105.28	107.33
107.14	109.48	109.71	108.03	110.02	106.65	109.14	107.14	107.09	107.8	108.52	108.32	108.4	107.5	106.45	107.94	108.82	108.92	107.69	107.86	106.99	108.37	111.06	109.32	107.35	107.58	106.98	108.16	110.18	107.28	105.97	108.89	109.02	107.55	107.99	109.93	107.32	109	108.26	108.3	107.94	108.32	106.93	109.51	108.32	107.14	106.99	108.71	109.92	107.53
105.37	104.46	105.16	107.11	105.67	104.87	106.18	103.33	104.95	106.84	106.95	105.2	106.02	106.08	105.42	105.75	104.97	104.99	105.12	106.44	105.97	104.45	105.73	106.76	105.82	105.75	105.44	106.19	104.61	105.21	104.19	107.71	106.4	104.39	104.77	104.96	105.12	103.79	105.6	103.72	105.93	104.6	106.23	104.39	106.03	105.63	104.45	105.96	105.86	105.34
108.09	108	108.66	108.73	109.11	108.94	107.01	107.73	108.38	108.52	106.99	108.33	108.57	107.47	107.63	107.92	108.57	108.93	109.56	110.13	109.18	107.45	109.15	107.72	106.82	108.75	107.73	108.33	109.48	108.43	107.25	108.11	108.65	108.46	107.23	109.06	109.11	109.51	107.77	109.08	108.78	108.21	107.35	108.88	107.14	107.65	108.32	107.9	107.15	108.59
106.69	107.46	106.87	106.71	108.21	106.55	107.01	106.67	106.85	107.55	105.88	105.1	105.92	105.9	104.8	107.04	105.65	104.87	108.04	106.62	105.75	106.11	107.67	106.05	105.38	106.78	107.12	106.25	106.82	106.98	106.58	105.56	106.97	106.06	105.22	105.43	106.39	105.73	107.82	106.89	107.35	108.05	106.39	105.57	106.44	105.97	106.79	106.1	106.59	106.17
106.19	105.84	105.99	104.15	107.54	106.8	106.77	106	105.99	106.89	106.17	106.02	106.37	105.19	105.37	105.76	106.04	106.56	105.33	106.5	106.89	106.12	106.71	106.2	106.41	104.72	106.17	105.69	106.26	105.37	106.12	107.12	107.21	106.24	105.94	105.66	106.86	108.14	106.97	106.27	106.86	105.83	106.61	106.85	105.01	106.6	107.8	106.24	105	106.88
107.41	105.9	106.77	106.54	106.34	105.84	106.01	106.74	104.77	106.01	103.86	105.63	104.97	106.19	105.83	105.98	106.45	104.18	105.99	105.23	106.34	105.46	105.82	106.46	105.68	106.76	106.62	105.87	105.54	103.83	104.9	107.36	105.9	104.87	105.27	105.15	105.17	106.33	103.8	105.88	107.06	105.34	105.5	106.8	106.41	106.12	106.75	103.83	105.31	104.63
106.29	107.86	108.57	106.33	105.52	107.27	106.92	105.47	106.37	105.92	106.73	104.74	105.59	106.66	108.62	106.5	106.41	106.68	107.22	106.56	106.9	106.98	107.65	106.74	105.74	104.74	105.83	105.62	106.38	106.48	107.24	107.1	107.5	106.73	107.62	106.16	108.1	107.07	107.48	104.81	105.43	106.18	106.76	105.98	106.82	105.4	104.45	106.05	107.37	106.05
108.77	107.42	107.88	107.75	109.12	109.65	109.88	107.8	108.47	109.56	106.98	109.64	109.31	107.59	108.83	108.52	108.48	108.47	109.13	108.11	107.99	107.45	109.14	108.06	110.59	107.57	106.27	108.66	108.58	108.86	107.6	109.6	108.49	107.72	108.52	107.28	108.79	108.79	108.65	108.39	108.34	108.37	107.12	110.57	108.49	107.96	107.82	107.5	107.06	107.73
99.947	100.41	98.945	97.528	99.958	99.672	99.692	98.684	98.177	98.033	101.18	98.719	100	100.07	99.227	98.454	99.269	97.892	98.085	98.835	97.865	100.14	98.788	98.099	99.914	100.08	99.703	98.728	96.694	99.442	98.476	100.69	99.233	99.152	97.585	98.509	98.778	97.264	98.662	100.48	98.965	98.77	99.421	99.454	99.753	97.727	99.39	99.862	97.4	100.53
106.72	106.52	104.22	106.02	105.88	104.78	105	107.83	106.21	106.81	106.25	105.91	105.71	107.21	107.11	105.5	106.05	106.19	106.04	105.26	105.21	106.42	107.57	106.03	105.7	104.94	106.07	105.05	107.65	106.65	105.3	105.68	107.42	107.42	105.18	107.47	106.8	105.52	105.65	106.06	105.29	104.56	105.61	104.62	106.37	105.39	105.47	105.88	104.79	105.88
100.1	98.911	97.469	97.54	99.449	97.951	99.276	96.933	98.052	97.339	96.737	98.647	96.03	98.009	96.655	96.47	95.655	98.761	98.16	96.653	98.164	96.907	98.693	94.991	97.84	97.98	98.129	99.109	97.653	98.442	98.971	97.65	97.894	99.274	97.017	98.452	99.59	98.786	99.346	99.283	97.942	96.816	98.706	98.269	96.8	97.753	99.602	98.684	98.674	96.489
107.74	104.76	106.47	105.03	105.42	107.09	106.03	107.14	106.86	105.53	105.6	105	105.37	104.42	105.51	106.09	104.53	106.75	105.5	105.85	107.6	106.24	106.73	106.08	106.51	104.93	106.36	105.54	106.36	104.59	104.9	104.61	105.52	106.02	105.05	106.18	103.81	105.2	105.77	105.64	106.98	106.34	106.78	105.78	106.08	107.57	106.42	105.56	106.91	104.64
109.86	109.47	106.43	108.39	109.8	108.25	108.84	107.13	107.66	108.41	109.05	109.89	108.68	108.5	108.33	109.32	108.14	108.11	109.75	108.64	109.06	109.78	106.84	107.34	108.32	108.88	109.1	109.16	107.63	109.28	108.84	108.62	108.86	109.21	108.89	108.45	108.51	109.84	108.51	107.22	108.23	109.16	109.39	108.17	108.9	109.19	108.79	108.57	108.79	107.01
106.81	106.22	105.45	107.74	107.85	107.42	107.4	105.66	105.15	104.62	106.1	105.9	104.83	105.18	106.27	107.88	106.86	107.43	106.41	105.94	107.58	106.48	104.25	108.17	105.1	106.36	106	108.12	107.38	105.74	106.04	106.69	106.31	108.2	106.85	105.97	107.71	106.31	107.63	107.13	108.05	106.13	106.65	106.33	107.45	106.87	106.67	107.14	106.62	105.9
105.96	105.26	105.37	106.38	105.82	106.78	104.28	105.08	105.49	105.16	106.98	104.91	103.69	105.77	106.25	105.96	106.28	106.34	105.39	104.52	106.54	105.8	106.1	105.88	106.3	105.7	103.91	105.05	105.3	104.51	104.86	105.24	105.85	105.82	104.89	106	107.2	105.66	106.26	104.5	106.75	106.52	104.62	105.84	105.92	107.35	106.08	105.14	104.53	104.82
105.53	105.82	106.09	105.75	105.23	106.64	105.84	105.64	104.45	106.56	105.05	105.29	105.5	105.86	105.25	105.3	104.89	105.29	104.94	106.85	104.66	105.16	106.17	104.41	107.09	105.99	107.16	104.7	106.28	108.32	106.23	103.86	105.4	106.14	105.05	105.16	104.7	106.23	105.41	106.92	105.04	105.53	103.83	104.87	106.49	105.37	104.79	105.93	105.32	104.98
105.8	106	106.16	106.76	105.08	106.07	106.12	107.69	105.03	105.03	106.66	106.22	104.76	104.14	106.15	107.18	106.54	105.9	106	105.74	104.77	107.9	105.31	105.4	104.75	103.55	105.43	106.78	106.42	105.64	105.59	108.8	105.31	105.73	104.44	105.06	105.2	107.22	105.49	106.63	104.61	106.72	104.75	108.14	106.42	105.64	105.72	107.27	105.34	105.56
105.95	106.32	105.96	104.64	105.72	104.12	105.29	106.32	105.68	105.87	105.88	105.73	106.59	105.6	106.15	106.94	105.45	106.53	105.15	105.59	105.15	105.19	104.67	106.12	108.12	107.63	105.51	106.11	105.41	104.89	105.26	104.1	106.91	106.39	107.62	104.89	105.62	107.17	106.43	106.86	106.42	106.22	106.42	105.67	106.2	105.75	106.39	104.76	105.47	106.36
108.11	109.52	108.47	107.59	108.34	108.14	109.12	109.42	108.35	107.99	108.4	109.76	108.44	108.35	108.33	108.29	108.94	108.87	107.44	107.33	107.84	107.62	108.35	107.6	109.21	107.97	108.96	107.21	109.35	108.22	108.98	109.45	108.25	107.74	107.1	108.65	108.01	107.24	109.11	108.42	108.45	107.77	109.32	109.28	110.18	110.01	108.12	109.12	109.8	109.14
106.57	105.43	105.69	104.93	106.68	103.67	104.44	105.29	106.88	105.56	104.42	106.29	104.73	104.62	105.06	105.18	105.39	106.23	103.72	106.36	104.42	105.54	104.54	105.63	103.85	105.11	105.06	105.76	107.23	105.38	104.77	104.35	106.62	107.18	105	106.92	104.87	104.7	106.1	106.09	105.96	104.38	105.89	104.53	103.92	104.68	107.42	105.44	106.22	105.65
107.96	107.18	105.91	105.36	105.46	106.14	106.14	106.17	105.87	107.47	106.22	106.18	107.79	106.98	106.01	105.22	108.76	105.76	107.48	107.32	106.74	107.29	106.73	105.93	105.95	106.47	106.71	104.79	106.79	105.35	106.1	106.87	105.5	107.2	106.47	107.95	107.31	106.81	105.11	106.57	104.74	107.28	106.25	106.85	108.32	105.94	107.75	107.33	105.3	106.05
103.46	106.64	105.46	104.47	106.9	107.39	105.46	107.24	105	106.06	104.81	105.79	105.33	105.65	106.84	104.76	104.9	104.6	104.53	105.69	105.5	106.91	105.08	106.9	104.91	106.34	106.49	105.53	106.64	105.24	107.57	107.24	105.87	104.42	105.38	107.21	105.34	105.69	105.7	107.28	106.02	105.53	104.66	104.47	107.61	104.35	107.11	107.38	104.88	105.61
103.15	102.33	103.02	103.08	103.84	102.58	103.43	103.32	103.36	102.8	102.08	105.29	102.22	103.79	102.39	103.3	101.54	101.33	103.55	102.64	103.54	102.31	101.78	102.85	101.89	101.99	101.49	103.35	102.42	102.07	102.89	102.64	102.16	102.54	104.15	102.73	102.37	103.53	102.42	104.33	102.72	102.38	103.08	103.31	102.82	102.73	102.46	103.54	101.83	102.75
106.08	108.63	109.84	108.05	108.31	107.08	106.21	108.92	108.9	107.73	108.22	109.76	109.28	108.28	107.39	108.01	109.18	107.44	107.99	109.59	109.12	107.92	108.79	108.68	107.23	107.04	108.95	106.62	108.59	109.31	109.13	108.55	107.96	109.96	108.51	107.54	107.13	107.3	109.66	108.78	107.89	107.41	108.06	109.49	108.87	108.07	107.79	106.91	108.24	110.79
105.1	105.68	104.55	106.41	106.37	105.92	105.9	105.92	106.11	105.48	105.42	105.07	105.62	104.81	105.1	105.91	105.47	106.43	106.33	106.5	104.66	104.93	104.84	106.64	105.36	105.42	105.69	105.27	104.77	105.22	105.81	105.69	107.03	105.83	107.34	104.23	105.36	106.81	106.03	105.55	107.28	105.15	105.16	105.13	104.92	104.25	106.96	103.71	104.57	106.02
110.01	108.57	109.02	107.97	109.18	107.67	108.7	107.55	110.57	108.06	108.55	107.3	108.83	107.58	109.1	107.66	108.73	109.2	111.29	109.73	107.98	106.27	108.64	107.99	108.76	110.48	108.71	109.46	109.03	108.44	109.14	108.28	108.79	108.9	107.47	109.42	108.8	108.67	109.05	107.8	108.06	108.51	108.15	107.91	108.25	107.77	107.66	108.72	108.94	108.05
101.93	100.79	101.41	101.95	101.59	100.96	101.1	101.13	100.59	100.44	100.67	99.875	102.19	101.04	100.36	102.09	102.48	100.09	101.38	101.68	101.88	99.303	101.44	101.63	101.6	102.01	102.25	100.06	100.6	101.41	100.7	100.88	101.5	100.52	100.58	102.29	99.704	98.757	101.05	102.77	100.6	101.29	101.02	101.18	99.222	100.44	101.7	100.18	101.24	101.66
108.37	107.48	109.17	109.16	108.63	107.81	107.75	109.56	107.93	108.76	109.56	108.81	108.5	107.79	109.01	107.97	108.97	108.54	108.84	108.59	109.87	108.16	108.3	106.81	109.6	107.6	108.08	108.21	107.49	107.62	107.8	109.63	109.23	107.43	107.62	107.18	107.96	109.3	107	107.98	106.18	109.15	108.02	107.61	107.19	109.81	108.97	107.81	106.86	107.98
108.95	106.22	109.11	107.26	107.85	108.55	106.8	107.58	107.83	107.62	107.47	108.18	106.94	107.55	109.8	107.49	107.6	107.09	109.04	105.84	107.84	109.03	108.81	107.84	107.44	108.69	107.74	107.7	109.17	108.83	106.55	107.46	107.63	108	109.25	108.44	106.92	107.96	108.52	107.04	106.45	108.24	107.72	106.99	106.45	106.72	106.28	107.92	106.55	107.61
106.33	105.76	106.89	106.28	105.72	106.11	104.77	105.8	105.29	105.74	105.92	105.27	105.31	105.68	105.76	106.89	104.82	104.44	107.34	107.16	106.61	103.48	107.14	106.31	106.08	106.15	104.63	107.02	105.44	105.89	105.45	105.28	104.25	105.9	105.47	107.48	106.77	106.06	106.22	108.07	104.43	106.7	106.63	106.06	104.26	108.04	105.72	105.64	106.43	105.56
108.87	105.65	107.91	107.02	107.62	106.95	107.37	108	109.16	107.57	106.67	107.91	107.61	108.42	108.96	109.34	107.66	108.98	106.91	107.5	107	106.94	108.63	108.76	106.99	108.43	107.2	106.51	107.88	109.87	108.24	108.46	108.07	106.12	107.38	107.85	107.27	107.96	106.89	108.17	110.17	106.8	106.5	107.12	106.67	107.52	108.62	107.4	108.95	108.86
109.25	107.37	108.78	107.69	108.18	108.77	107.55	106.63	108.08	109.49	108.21	108.47	107.49	107.85	109.12	108.09	107.94	106.63	106.66	107.01	106.85	107.27	108.53	109.08	107.91	106.37	107.56	107.76	106.97	109.3	108.81	108.97	106.33	109.86	107.65	107.86	108.22	106.73	108.78	107.2	106.91	108.12	109.81	106.74	108.87	108.37	107.43	106.77	107.89	108.79
105.64	106.7	106.46	103.97	104.19	106.67	104.32	104.66	106.68	106	105.39	105.06	106.33	106.54	106.9	106.03	105.31	106.23	106.62	106.6	106.03	104.07	107.12	104.33	104.87	104.39	105.13	104.13	104.61	105.91	105.41	107.92	105.97	105.25	105.1	104.09	104.1	105.49	105.07	107.4	107.74	106.38	104.95	105.53	105.17	105.13	105.15	105.94	103.91	107.22
104.61	105.89	105.59	105.99	104.87	103.76	107	105.12	105.51	105.75	106.12	104.61	106.77	106.03	105.5	104.64	106.66	105.17	105.52	105.37	106.39	105.19	105.78	104.85	105.93	103.73	106.67	106.41	104.96	106.9	105.93	106.68	106.3	106.99	105	104.85	103.96	107.59	105.4	105.99	105.64	103.93	106.6	106.01	105.18	104.57	104.94	104.87	107	105.48
108.92	108.71	107.68	109.58	108.29	109.5	109.67	107.33	105.82	109.93	108.48	109.67	106.96	109.33	109	108.65	109.12	107.59	108.26	108.41	108.43	106.66	107.18	109.49	107.27	108	107.74	107.08	107.95	107.21	108.46	106.81	109.14	109.32	108.82	108.77	110.81	107.9	110.75	108.13	108.08	108.82	107.8	107.51	107.79	107.85	107.79	109.59	106.99	108.97
100.72	103.08	101.72	100.83	102.38	101.69	99.976	101.06	99.827	100.31	102.48	101.26	101.15	100.24	102.68	100.33	100.5	100.2	100.26	100.86	99.837	100.17	100.32	100.95	101.92	101.95	101.48	100.03	101.06	100.82	100.6	100.87	100.52	102.7	100.56	102.11	102.55	101.33	101.35	101.97	100.08	101.35	101.64	101.6	100.92	100.87	99.722	99.662	99.947	100.48
101.1	99.771	100.03	100.43	98.761	99.796	100.56	101.22	99.16	101.56	100.28	101.26	100.68	100.67	101.33	101.23	101.07	101.25	100.37	99.95	102.66	100.21	99.858	100.61	101.93	101.48	100.12	101.67	101.74	100.44	101.26	100.53	102.07	99.266	100.39	101.07	99.62	101.15	101.26	100.16	100.65	99.421	101.21	101.18	99.812	100.91	101.49	101.47	102.02	101.84
105.41	105.12	106.96	105.45	106.43	105.17	104.57	105.71	106.62	106.55	106.08	105.88	106.48	105.35	104.85	107.39	104.86	104.51	106.47	106.44	105.23	105.2	105.54	103.91	105.18	105.85	105.47	105.38	105.98	105.74	104.85	106.72	105.74	107.03	104.87	108.08	105.08	104.87	105.87	106.12	107.35	105.96	104.91	106.62	106.84	104.1	105.8	106.07	105.58	107.01
108.13	107.67	107.86	106.6	108.01	107.04	109.51	107.07	108.16	108.29	106.43	107.47	107.26	106.93	107.36	106.56	107.45	105.06	109.25	107.71	106.9	106.78	108.33	107.34	107.84	107.02	107.52	108.09	106.8	107.62	107.56	106.16	106.25	106.97	107.36	109.79	108.54	105.85	106.51	105.78	109.23	107.06	107.2	108.05	107.25	108.2	106.73	107.31	105.7	108.11
97.709	98.765	97.249	98.9	98.118	96.816	97.698	97.105	97.16	98.549	98.529	99.758	97.486	97.954	97.591	98.072	97.408	97.767	98.363	98.425	98.223	97.184	97.317	97.895	97.748	97.245	97.549	97.689	98.188	96.498	98.257	97.579	99.427	98.536	97.703	96.998	96.785	98.211	98.523	99.702	99.059	98.053	98.764	98.18	98.143	97.082	97.892	99.619	97.842	96.623
105.99	104.53	106.54	104.28	106.95	105.48	105.04	106.7	104.37	104.99	104.31	105.96	103.52	105.84	104.55	104.76	103.88	104.85	104.78	104.83	107.12	105.63	105.8	106.69	105.88	105.35	107.05	106.27	105.03	107.01	106.54	106.03	105.16	106.2	105.41	105.47	103.63	105.05	106.13	107.55	104.44	106.46	105.85	104.15	106.22	106.5	106.01	105.89	105.53	105.26
107.87	109.9	107.71	108.8	108.66	108	108.53	107.74	106.79	107.26	108.84	109.44	109.26	108.11	108.85	108.03	108.39	110.19	107.94	108.83	108.2	108.39	106.93	108.56	106.63	107.44	109.17	107.89	108.13	106.74	109.64	108.32	107.4	110.27	108.7	107.51	108.53	106.8	108.47	110.27	109.86	107.4	109.83	107.35	107.29	109.6	107.91	107.41	108	109.31
106.21	105.03	104.15	105.74	105.46	106.79	104.65	107.17	105.67	105.96	106.23	104.36	105.54	105.78	105.53	105.33	105.45	106	107.66	106.17	104.53	105.03	105.02	104.58	105.54	106.29	105.46	105.66	105.34	106.13	106.3	105.05	105.37	106.48	109.3	104.84	104.2	106.87	106.46	105.54	105.6	105.87	105.11	105.7	106.16	106.31	104.98	106.14	105.07	106.12
106.76	106.45	105.75	107.65	105.37	104.55	105.53	108.15	106.57	107.31	104.38	106.1	104.58	105.88	106.79	107.2	107.02	105.82	104.86	105.53	103.56	105.12	106.45	107.77	105.44	106.05	105.57	104.21	106.46	105.64	105.88	106.22	103.81	105.74	105.23	104.64	108.08	105.23	105.44	105.17	107.22	106.33	104.81	105.01	107.31	105.49	106.25	105.79	105.29	105.42
105.97	107.08	106	105.06	107.07	105.62	107.43	106.47	107.2	107.5	107.8	107.27	106.4	106.57	105.77	104.38	107.16	107.28	105.75	105.25	106.05	105.94	107.27	106.46	106.17	105.99	106.37	107.03	106.13	106.66	107.56	107.39	106.85	104.97	106.71	105.64	107.39	106.64	107.2	106.65	105.89	105.66	105.44	107.36	106.84	106.27	106.49	105.78	105.72	107.33
107.04	107.87	106.79	106.57	107.95	106.39	107.45	107.93	109.76	106.53	108.18	109.37	106.66	106.06	109.18	108.11	108.67	109	110.38	106.22	107.52	106.63	107.07	107.42	108.41	108.66	109.47	107.2	108.55	107.92	108.51	107.61	107.15	107.69	107.57	107.66	107.72	108.72	108.37	107.73	108.02	108.8	106.63	107.4	108.9	109.62	108.48	107.22	107.33	108.87
98.793	99.591	99.223	98.774	101.27	99.24	100.54	98.827	98.111	97.156	98.779	98.053	98.32	97.838	98.509	97.25	100.13	98.54	97.983	98.297	98.591	99.058	99.969	98.828	98.687	98.581	99.214	98.565	99.656	99.954	100.13	98.787	100.71	100.39	100	99.361	98.782	100.2	98.499	99.461	98.291	98.405	98.136	99.728	98.442	98.352	98.112	98.887	98.01	100.56
106.74	107.15	106.76	106.84	106.05	106.15	106.17	106.24	107.85	107.38	105.92	106.65	105.51	107.2	106.99	108.67	106.19	107.1	106.87	108.3	106.86	104.86	105.8	104.47	105.71	105.87	107.67	106.46	108.66	106.86	107.02	105.26	105.21	106.12	106.65	105.93	105.11	105.46	107.31	106.22	107.65	106.23	105.31	106.28	105.06	106.48	105.35	105.08	105.78	107.65
107.28	107.1	106.41	107.12	107.81	109.14	108.08	107.74	107.93	110.03	108.3	107.74	108.64	107.09	108.29	107.33	107.76	107.78	110.12	109.09	109.13	108.75	108.23	107.5	107.63	108.29	108.65	107.52	109.78	107.69	109.63	107.12	105.98	108.18	108.3	107.48	109.25	108.24	108.73	107.54	108.64	109	109.17	109.24	107.07	106.92	107.39	107.45	106.6	109.18
101.51	99.968	99.693	100.61	100.87	99.546	99.735	100.78	99.969	101.29	100.92	101.47	99.911	101.82	100.45	101.62	101.76	101.74	99.896	100.67	100.32	101.52	102.09	100.56	100.97	100.51	102.06	100.26	101.2	100.92	100.5	102.37	100.41	101.25	101.14	100.61	100.53	100.04	100.33	99.671	99.897	99.673	100.6	100.07	102.12	99.961	102.17	101.21	99.174	101.04
106.41	105.49	107.96	107.73	108.76	108.02	107.64	107.54	109.4	108.44	109.67	107.78	107.64	107.89	109.79	107.65	108.79	108.38	107.97	107.83	108.64	107.88	108.68	107.48	109.86	108.37	109.21	108.81	108.48	109.7	108.07	108.44	107.07	108.99	108.14	107.91	108.32	109.25	109.13	107.47	109.18	107.39	108.39	108.17	108.35	106.51	109.88	108.42	109.95	108.97
99.083	98.096	97.517	98.361	98.539	97.674	97.625	97.598	99.484	99.148	99.203	98.228	98.556	98.566	99.282	98.34	98.722	99.454	97.865	99.927	98.924	98.095	98.384	99.339	99.003	98.652	98.995	98.69	97.732	99.654	98.299	99.468	98.763	98.654	98.871	99.329	97.357	99.053	98.188	98.519	97.531	96.768	99.265	99.866	97.94	99.782	99.915	98.875	99.264	97.928
109.15	107.39	107.6	107.56	108.99	108.52	108.9	108.11	109.8	108.71	109.6	107.78	107.74	109.07	108.07	107.27	108.56	108.5	107.08	108.51	108.42	107.55	107.6	107.29	108.2	108.33	107.03	106.54	108.59	108.3	106.79	109.42	107.57	109.36	106.18	107.81	107.16	108.03	108.08	105.79	107.35	107.4	107.01	108.02	109.51	106.86	109.21	108.16	109.59	108.35
107.56	105.79	106.01	106.38	104.99	106.9	105.76	104.93	106.55	104.83	104.7	105.86	107.31	106.77	108.04	106.97	107.23	107.49	105.77	106.51	107.43	103.95	106.97	106.23	105.5	105.21	107.31	107.3	106.15	107.01	106.68	106.81	107.48	105.36	106.68	107.04	107.7	106.97	106.17	105.88	106.18	106.99	107.05	106.38	107.22	105.13	106.86	105.96	106.49	106.44
106.5	109.46	108.88	108.35	108.73	107.36	108.11	109.35	108.46	109.8	107.82	108.43	108.06	107.33	108.01	109.71	108.35	109.23	107.89	109.3	108.19	109.63	109.26	108.49	107.45	108.19	106.95	107.45	110.42	109.08	108.14	109.78	108.69	109.02	106.34	108.36	109.22	108.52	106.99	109.66	108.18	108.79	109.86	108.49	107.7	109.66	108.17	108.51	109.58	107.16
106.39	106.66	104.59	104.27	105.08	107.85	105.54	105.42	106.57	106.6	105.58	107.54	105.66	105.15	105.82	104.87	105.78	107.87	108.24	106.17	106.61	105.74	107.09	107.25	107.91	105.62	106.43	105.45	106.66	105.12	105.94	107.01	105.7	106.36	106.26	107.07	104.87	108.05	105.29	106.65	107.51	107.05	107.6	107.72	107.51	106.74	106.89	105.4	107.29	106.4
[truncated: 150 more columns]
