# Supplementary material for: Genetic dissection of main and epistatic effects of QTL based on augmented triple test cross design
Source: PLoS One. 2017 Dec 14;12(12):e0189054. doi: 10.1371/journal.pone.0189054 (PMC5730204; doi:10.1371/journal.pone.0189054)
Supplement: S10 Supporting Information — (ZIP) [file pone.0189054.s010.zip › z6_200_0.8_5.csv]

98.788	98.262	97.008	101.01	96.651	97.975	98.848	96.612	95.932	99.246	98.077	97.329	98.854	98.15	98.19	98.623	96.706	97.966	97.933	100.53	98.04	98.277	97.145	99.519	100.02	96.505	100.33	99.313	97.722	98.641	98.917	99.698	98.966	97.117	97.334	97.264	97.846	98.776	98.251	97.566	97.69	98.286	100.81	98.747	97.747	98.674	97.278	99.932	95.92	98.767
99.325	100.27	99.918	100.2	100.49	97.874	100.54	99.972	102.03	99.898	102.85	98.814	100.34	100.39	101.91	102.01	100.3	101.45	99.881	100.01	101.85	101.55	100.27	100.56	101.91	100.69	98.747	99.347	100.61	98.69	99.787	99.078	98.968	97.702	102.05	101.68	99.653	102.06	98.69	100.97	102.55	100.76	101.75	100.48	99.713	99.516	102.41	98.017	100.62	99.378
108.69	110.87	110.98	110.62	110.43	110.57	109.61	110.69	108.73	110.97	109.65	111.87	111.37	108.33	110.56	110.46	110.87	109.49	109.87	110.37	112.18	110.4	110.97	111.34	110.27	111	110.81	111.37	112.16	110.54	110.97	108.81	112.26	110.16	111.35	109.36	111.62	111.2	109.57	108.12	111.06	109.97	108.7	111.14	111.3	111.28	111.58	109.13	110.4	112.09
108.28	107.63	108.37	109.07	107.45	110	108.87	107.74	108.15	109.08	107.01	107.24	106.68	107.95	106.07	106.47	109.81	108.73	107.14	109.29	110.01	108.2	107.94	106.25	111.79	108.39	106.82	109.33	111.55	107.47	109.52	109.43	108.2	107.22	108.25	108.97	106.85	107.88	107.02	108.77	106.12	109.15	107.83	108.32	108.31	105.31	107.07	105.91	106.65	107.9
110.85	113.05	111.18	110.68	111.23	111.36	111.79	109.9	110.77	111.22	111.63	109.68	110.29	110.82	111.64	110.42	109.49	111.78	112.61	111.23	109.5	110.63	110.66	109.69	109.25	111.27	110.87	109.95	110.05	110.84	109.86	109.9	109.44	110.93	112.13	111.32	110.58	107.49	111.49	107.6	110.54	110.61	111.49	111.23	109.54	111.45	112.15	109.77	109.22	108.59
97.363	98.381	98.413	98.886	100.09	97.067	97.271	96.856	98.382	98.843	98.585	97.02	98.798	96.701	99.054	98.816	96.822	99.032	97.901	97.397	97.978	97.194	97.826	98.642	97.168	97.939	97.019	97.666	97.288	101.09	99.204	98.158	98.886	99.943	97.033	98.365	99.999	100.71	99	98.804	97.119	97.609	98.963	95.903	95.95	97.063	99.645	97.574	99.455	98.69
107.75	106.64	106.09	104.71	104.6	105.49	108.63	106.74	107.34	106.96	105.5	105.13	106.75	104.62	106.8	105.34	105.9	105.76	104.3	106.42	106.19	105.36	105.86	106.03	106.5	107.11	106.69	106.63	104.18	104.72	105.09	103.79	103.06	105.97	104.9	106.65	107.05	105.92	104.96	101.85	106.05	105.98	105.93	107.54	105.45	105.41	107.04	103.28	103.4	106.24
105.59	107.43	107.06	106.55	109.27	106.45	104.83	106.19	109.65	106.31	108.55	108.95	110.07	106.31	106.05	106.17	105.41	108.26	107.6	107.17	106.46	106.62	108.31	104.56	105.35	105.83	106.24	106.75	105.76	105.66	106.14	104.22	109.66	106.38	104.83	105.34	107.05	105.23	105.12	106.05	107.12	106.86	107.78	105.74	105.98	107.44	106.26	104.68	105.01	105.45
107.07	107.63	107.79	107.99	106.94	106.53	106.85	108.43	108.22	106.27	109.16	107.8	108.74	108.17	107.4	107.72	108.82	108.26	106.57	109.81	107.89	107.23	109.55	108.7	106.32	109.13	107.88	106.87	108.23	106.67	108.73	105.74	106.28	105.83	110.48	106.87	108.43	107.86	106.71	109.77	107.85	110.9	108.75	108.11	106.1	106.31	108.93	107.06	108.45	107.31
107.26	107.34	105.95	106.07	106.87	107.36	107.65	106.17	106.05	105.64	105.35	105.39	107.47	105.04	105.48	107.3	107.9	106.19	106.81	104.36	105.26	104.94	108.76	105.95	106.26	106.96	105.7	106.79	104.76	105.79	106.99	103.24	104.87	106.99	106.93	104.7	104.38	106.98	105.38	108.7	106.97	104.39	106.15	106.56	108.07	105.71	108.2	106.65	106.24	107.27
108.9	108	107.64	109.41	106.89	107.99	109.05	108.9	109.25	106.87	107.93	108.73	106.9	107.45	106.11	108	108.53	106.54	108.3	107.82	109.77	108.62	107	107.92	108.06	105.32	109.66	110.6	106.84	106.73	106.94	107.96	108.26	107.26	107.53	108.24	106.89	107.62	107.64	105.2	108.72	110.55	107.48	106.67	108.91	110.71	107.53	105.25	109.02	107.13
100.18	100.01	100.86	99.262	99.209	100.31	100.14	99.84	99.733	102	98.561	100.89	100.03	99.299	99.763	99.443	98.309	98.654	99.365	100.92	101.44	99.543	101.16	100.02	99.133	99.634	100.04	98.688	98.882	100.5	100.01	99.885	99.746	100.45	99.991	100.8	98.668	101.13	100.37	99.877	99.685	100.35	101.06	101.94	100.3	99.547	100.58	99.229	102.02	100.57
105.43	104.58	103.96	104.37	105.7	106.32	105.42	107.02	106.55	106.13	105.71	105.76	105.19	107.12	105.73	104.41	106.24	105.83	105.68	105.77	106.47	104.66	106.52	106.79	107.06	104.71	104.89	107.32	105.9	105.09	104.43	107.92	105.72	107.83	107.14	105.43	106.39	106.52	106.17	106.3	105.89	105.2	105.07	106.67	105.13	103.8	104.62	106.91	105.07	106.25
106.88	106.83	105.23	103.98	104.9	103.64	105.78	107.68	104.87	106.02	105.39	106.95	104.19	106.25	106.56	107.35	105.85	108.07	105.1	103.67	107.52	105.49	104.46	103.86	104.17	107.84	105.27	105.2	104.23	107.06	103.82	105.91	104.91	106.66	105.63	105.75	104.64	106.39	104.56	101.98	106.28	105.57	104.39	104.22	106.34	106.33	105.08	106.8	105.77	106.05
110.79	112.1	112.3	110.54	111.7	111.54	111.97	111.83	110.03	108.83	110.86	111.32	111.16	111.44	107.34	111.07	110.42	108.19	112.03	109.08	109.64	109.13	112.63	111.51	108.58	109.37	110.26	109.8	109.25	109.34	109.26	107.13	109.98	108.69	110.87	109.67	109.22	110.59	109.69	109.8	110.76	110.01	112.28	109.52	110.91	111.05	111.1	111.62	112.54	111.81
104.4	104.67	106.64	106.11	106.83	106.18	105.23	106.36	106.99	106.51	106.26	106.05	104.83	104.41	108.51	106.18	105.68	107.03	104.94	104.38	106.62	106.48	105.07	104.07	106.3	107.35	106.42	106.41	106.58	106.67	107.17	103.89	106.28	104.56	105.56	108.37	106.12	105.96	107.45	105.32	106.22	106.63	106.73	103.93	106.17	105.6	104.39	106.41	103.65	103.67
106.51	106.51	105.81	104.92	106.96	106.34	105.82	106.53	106.3	106.23	106.26	105.53	107.2	106.11	106.92	105.43	106.54	108.72	105.49	107.14	105.2	106.74	104.34	107.32	105.02	107.27	108.14	106.7	106.43	106.46	105.95	105.22	105.09	107.45	106.47	104.58	105.74	109.61	106.92	106.92	108.07	106.89	107.45	106.83	104.81	107.58	107.35	105.51	106.56	107.2
111.33	111.2	111.87	111.23	110.01	110.93	110.72	109.02	110.31	111.72	112.22	110.01	112.75	108.76	110.64	108.87	110.47	110.31	110.89	110.69	110.25	110	110.66	109.82	110.27	112.47	110.82	110.99	110.84	109.45	109.97	109.88	111.69	110.2	110.69	109.32	108.93	110.14	111.23	108.9	109.34	111.07	110.16	111.22	109.29	113.14	110.55	111.09	110.89	111.33
106.88	106.35	109.51	108.65	109.54	107.72	109.11	108.36	108.63	106.54	107.22	109.31	108.15	108.58	108.02	109.42	108.22	108.11	109.42	108.61	106.6	109.38	109.41	106.23	105.63	108.75	107.6	109.75	108.88	108.84	109.72	109.67	107.82	109.5	105.13	108.69	108.74	107.96	107.2	107.07	108.45	109.04	110.63	109.17	108.19	109.64	108.76	105.76	109.94	106.89
107.39	106.7	108.25	106.88	107.86	108.77	108.18	109.55	107.06	108.71	108.68	109.73	107.32	109.12	106.79	107.56	107.44	108.72	106.54	107.79	107.4	107.85	107.92	108.04	107.01	107.98	108.41	109.82	109.05	107.31	106.72	110.07	106.9	108.36	108.39	108.11	108.6	107.47	106.17	108.72	109.75	108.87	109.32	107.49	108.05	108.48	108.64	107.22	110.53	108.34
107.38	106.28	108.87	106.24	110.46	109.7	108.29	109.78	109.18	108.69	107.74	108.96	106.9	110.06	108.97	106.84	107.88	107.53	107.36	108.95	107.94	108.93	111.18	110.65	110.05	109.27	108.2	109.81	108.2	106.99	108.13	106.21	107.73	107.32	108.35	110.15	107.54	109.63	110.1	108.54	109.46	109.34	109.06	107.63	107.65	107.39	108.01	108.88	110.29	109.26
107.12	109.49	107.65	108.99	107.63	108.88	106.28	105.57	109.12	108.35	108.5	108.42	110.94	107.79	109.19	107.88	108.87	108.54	107.03	107.77	109	109.53	108.58	107.72	109.33	107.74	107.05	109.87	109.83	109.89	110.87	106.5	107.48	108.72	110	108.9	109.24	108.31	106.19	109.32	109.69	110.17	108.99	110.97	108.99	109.87	109.06	107.62	107.48	110.01
99.025	98.726	98.106	98.686	96.892	96.319	97.336	97.023	98.853	97.721	96.939	97.262	98.379	96.559	98.365	100.35	96.566	95.623	97.625	96.762	99.296	98.238	98.87	96.005	98.624	97.184	97.825	100.26	97.291	97.884	97.04	98.153	100.52	95.186	98.892	98.629	97.768	95.698	99.411	97.449	99.123	97.435	99.39	99.625	98.709	100.48	96.474	97.633	93.795	97.747
96.081	99.443	99.396	98.638	98.353	99.586	98.591	98.23	98.324	97.644	101.24	99.922	98.001	100.82	97.409	100.39	98.644	98.407	100.63	98.056	98.568	99.473	98.559	99.102	96.824	100.43	99.539	99.389	99.935	100.13	97.287	99.017	99	99.556	99.776	99.255	101.13	96.06	99.233	98.027	97.343	99.897	98.445	97.285	100.25	99.056	98.031	97.465	99.437	98.469
101.21	103.31	101.44	100.89	104.31	103.33	102.38	102.06	103.92	103.97	103.25	102.27	104.42	102.45	103.68	102.85	103.05	103.29	103.49	103.27	102.53	101.32	101.5	102.01	103.35	102.3	103.43	102.38	102.27	103.37	100.56	103.08	102.2	103.42	100.6	101.65	99.573	103.4	102.67	104.21	104.07	102.16	100.84	103.64	103.56	103.2	101.56	101.32	101.37	104.06
109.04	106.41	109.55	107.56	107.85	109	108.03	108.78	108.33	108.81	110.62	108.33	109.12	109.69	109.41	107.56	107.88	107.2	109.23	109.77	107.7	108.98	107.11	110.23	109.01	109.34	110.08	107.51	105.97	108.15	110.73	106.4	110.23	108.62	109.72	108.76	110.14	108.97	110.69	108.69	107.44	107.36	108.47	111.47	108.66	107.15	109.84	109	108.14	108.13
99.143	101.61	98.074	99.952	98.149	98.264	99.389	95.694	98.869	101.4	99.257	99.387	98.529	98.343	97.883	98.48	97.941	100.06	98.603	97.365	97.63	101.05	99.77	96.085	98.51	100.12	98.005	100.12	101.04	97.451	98.49	98.379	97.484	99.099	98.379	96.755	98.09	97.323	96.973	98.885	99.21	97.931	100.14	101.07	100.13	100.09	97.614	99.252	98.642	97.224
106.18	106.13	106.19	107.59	107.48	105.92	105.35	106.06	104.52	106.47	106.31	106.54	105.22	105.95	105.97	106.26	105.37	105.25	105.65	106.32	106.52	106.65	105.83	106.8	105.25	105.98	104.66	106.45	106.77	107.02	105.57	103.17	106.34	108.38	107.74	105.42	105.06	108.12	106.49	102.93	104.08	107.42	104.81	107.48	107.76	106.77	106.35	108.73	106.55	105.49
96.972	98.922	99.729	97.499	96.516	98.194	98.496	101.29	97.632	96.894	99.541	100.01	98.75	99.187	100.64	98.551	100.32	98.825	96.919	97.459	98.663	98.636	98.203	98.025	100.19	101.75	101	96.92	99.009	98.467	98.841	98.501	97.956	99.088	101.27	100.33	99.163	98.645	98.849	98.292	99.356	99.057	97.409	98.015	96.793	97.88	98.595	98.893	98.527	97.558
99.971	99.936	99.194	101.16	101.66	99.431	101.12	98.685	100.26	99.102	99.587	100.46	99.045	98.77	99.401	99.101	100.46	100.82	102.54	100.69	98.237	100.05	99.469	101.19	99.94	99.07	99.522	99.546	100.75	99.197	101.7	98.563	101.3	100.61	100.12	99.725	99.717	101.49	99.869	99.963	100.89	101.06	98.589	100.95	100.98	99.774	99.711	98.74	100.11	102.94
98.247	98.247	98.079	97.491	97.433	97.728	97.191	98.376	96.774	99.209	97.407	97.525	99.916	95.541	99.205	95.524	96.789	99.307	96.711	97.89	97.731	99.19	95.77	97.326	99.252	95.469	97.6	98.018	97.979	99.228	99.161	97.609	96.999	98.521	98.819	99.183	96.579	96.301	97.301	98.148	98.837	97.796	97.576	98.859	99.157	98.519	97.613	97.337	98.045	96.264
109.62	108.48	109.42	107.75	106.88	105.15	106.02	108.29	107.03	107.77	108.16	109.34	107.23	109.28	109.5	106.8	109.65	108.86	106.94	108.44	108.18	106.66	108.26	107.19	108.27	109.32	107.64	108.48	104.42	110.48	108.34	107.04	107.31	108.19	109.6	109.34	107.84	107.26	107.71	109.23	108.52	106.36	106.47	109.47	106.43	108.19	108.75	106.84	105.99	108.07
105.16	103.28	104.43	104.43	105.74	105.86	106.33	103.94	105.6	106.94	105.98	107.64	105.51	105.81	106.33	105.22	106.01	104.48	105.53	106.05	106.37	104.01	106.92	106.95	107.86	105.52	105.07	108.09	106.56	106.04	105.77	106.67	105.03	105.32	104.94	104.24	105.95	105.33	106.84	106.32	105.21	107.26	104.98	106.27	105.8	105.63	106.78	106.43	104.6	105.34
106.45	105.99	108.34	104.86	107.64	108.97	104.64	106.54	109.05	107.56	107.58	104.4	105.48	104.6	105.63	104.79	105.04	105.86	106.84	105.72	106.47	104.47	105.43	106.6	105.36	105.65	107.04	106.03	104.49	104.66	105.81	104.92	106.24	105.86	107.44	104.73	105.15	105.4	106.4	102.11	107.05	101.44	102.82	103.72	105.33	104.39	105.38	106.35	104.61	105.28
105.49	109.6	109.48	108.34	108.76	107.3	106.8	107.88	108.18	109.44	107.86	105.78	105.79	109.27	108.59	107.6	107.87	108.87	107.22	107.36	108.11	106.34	109.02	108.42	106.54	107.9	107.61	106.24	107.49	106.56	107.6	108.97	106.8	108.1	108.86	109.33	104.75	108.05	109.26	107.08	107.64	107.77	105.08	109.7	109.41	109.05	107.93	105.33	107.19	109.23
103.68	106.26	105.89	105.07	105.15	106	106.2	106	106.2	106.55	107.09	105	104.12	109.62	106.02	103.65	106.07	105.59	107.23	105.1	106.48	105.88	107.36	106.56	105.57	105.46	105.51	106.49	103.73	105.53	106.22	105.78	105.12	104.06	106.43	104.31	105.89	104.2	105.7	105.79	103.18	104.44	105.98	104.7	104.89	106.97	105.04	107.24	104.61	104.77
105.09	105.88	105.22	103.96	103.85	104.67	104.97	105.8	105.46	104.46	106.18	106.2	107.07	105.56	105.62	106.4	105.17	103	104.39	105.32	104.82	104.15	107.4	105.22	104.77	105.34	103.55	106.84	106.73	106.47	106.18	104.65	107.32	107.28	105.52	106.19	105.05	105.23	104.47	106.06	105.82	109.1	106.52	105.71	105.7	104.03	106.31	104.9	106.28	107.05
100.11	98.658	97.735	98.638	98.849	96.986	98.953	97.633	99.954	97.06	96.982	98.835	98.804	98.322	98.733	98.401	97.678	98.144	97.094	96.844	97.824	99.173	100.61	98.969	99.57	98.025	99.376	99.396	96.959	99.429	100.13	98.286	98.241	99.749	99.092	99.786	96.722	96.611	100.07	99.97	98.722	97.742	99.22	99.83	100.59	98.721	99.237	97.893	99.755	98.765
106.71	108.9	107.67	108.45	106.55	108.71	108.19	108.52	105.97	108.83	107.16	107.45	108.3	106.77	107.88	109.73	107.99	107.58	107.87	107.8	104.72	106.72	108.23	105.81	109.17	106.43	108.18	107.18	105.93	107.99	108.48	107.32	107.84	106.77	107.86	110.41	105.75	107.35	107.57	109.81	108.83	109.29	107.86	106.71	106.5	106.66	106.99	107.86	107.57	109.04
99.514	95.466	96.53	96.968	98.396	97.54	98.342	100.67	99.514	96.562	97.716	98.298	98.338	96.958	99.571	98.887	98.754	96.165	97.771	97.777	98.205	98.015	96.653	98.473	98.171	100.87	99.173	98.155	97.864	96.699	99.822	98.136	95.991	97.825	99.067	98.915	98.799	97.704	99.5	97.059	99.205	97.955	98.955	97.981	99.679	97.569	99.17	98.126	96.98	99.933
106.99	105.93	105.36	107.31	106.6	106.12	106.32	107.34	107.49	107.09	108.19	105.31	105.34	107.76	106.15	104.94	106.77	106.3	107.65	107.11	105.98	107.37	105.19	104.52	105.35	106.75	108.17	104.75	105.45	104.86	106.5	104.84	105.96	106.1	108.25	106.9	106.49	106.05	105.97	107.33	106.66	108.13	106.58	105.15	104.08	106.51	106.47	106.4	107.81	106.89
105.04	104.63	105.17	105.94	104.38	105.61	107.17	106.03	105.58	104.9	106.14	106.23	105.11	107.25	102.45	105.23	104.5	106.93	105.56	107.18	103.53	105.18	103.83	104.3	106.09	106.35	106.87	105.13	105.25	105.86	105.19	105	107.61	105.85	108.62	103.57	103.24	106.52	106.58	105.45	105.64	106.55	107.09	102.48	105.69	104.31	105.6	104.45	107.13	106.18
99.347	97.203	96.526	98.265	98.196	96.591	97.353	98.63	95.473	96.538	99.009	99.859	98.44	97.178	97.281	97.532	100.37	97.58	99.407	98.157	97.844	95.868	99.689	98.438	96.07	96.068	97.988	100.66	100.18	98.175	100.9	97.605	97.565	98.809	98.237	97.762	96.902	98.287	97.699	97.886	96.67	96.411	98.114	98.634	99.205	99.515	97.513	97.695	97.686	97.255
97.458	99.247	98.623	98.986	99.268	97.883	99.204	97.462	98.653	98.522	96.192	98.268	98.741	99.543	100.69	97.248	97.796	99.696	98.062	98.427	97.837	97.343	97.244	100.33	97.635	97.798	96.347	98.626	98.236	99.277	97.484	97.215	98.881	99.538	98.257	100.2	98.46	98.76	97.119	98.63	96.94	97.541	97.757	98.956	96.324	97.327	98.676	98.361	100.39	99.196
98.975	101.47	101.36	102.69	100.44	102.5	99.627	102.54	101.34	100.19	98.697	99.509	100.81	102.07	101.2	100.89	100.89	100.95	100.53	100.06	100.05	101.57	99.582	100.45	99.476	99.193	101.9	103.06	103.25	100.07	100.9	100.15	99.586	99.526	99.923	99.668	99.761	100.04	103.03	101.48	100.04	102.06	99.422	101.84	99.331	102.8	99.154	99.856	99.1	101.23
108.58	107.9	109.37	107.55	107.31	109.13	109.39	107.59	108.93	110.51	108.51	106.86	108.02	106.45	108.16	107.2	109.23	108.48	107.4	107.77	107.69	106.04	108.23	108.85	107.4	108.99	109.21	107.92	106.67	106.74	107.66	107.5	105.11	107.89	108.59	109.15	109.42	108.07	109.28	108.93	106.33	107.29	109.06	108.21	109.91	110.34	107.59	109	107.31	108.05
104.33	105.23	105.96	103.3	105.9	104.57	103.45	103.7	105.11	103.42	103.9	104.43	102.9	105.68	105.53	107.11	105.98	105.23	105.8	102.88	105.98	105.3	105.81	104.9	105.23	106.09	105.75	106.64	105.15	103.98	103.09	107.17	106.66	104.89	105.77	106.88	106.79	103.67	106.21	105.99	106.89	106.37	104.98	106.48	105.61	105.52	105.07	104.36	106.34	105.32
98.557	98.25	97.603	98.413	98.748	100.24	98.453	99.274	100.21	99.379	99.513	99.193	98.797	99.973	100.16	99.758	100.46	99.514	98.237	100.13	98.827	98.88	99.246	98.999	100.19	99.823	99.645	99.325	100.31	98.903	100.46	97.821	97.781	100.28	98.168	100.6	96.756	97.672	98.722	97.587	101.18	99.162	97.15	97.814	98.811	99.989	98.3	98.161	99.016	98.53
106.47	105.64	104.77	106.5	105.99	106.52	104.88	104.42	108.77	106.3	105.86	106.3	105.22	104.9	107	107.26	106.09	104.88	104.83	104.37	107.68	106.43	106.72	105.4	106.36	108.78	106.2	105.56	105.81	107.55	104.45	104.89	106.1	106.52	106.23	107.04	107.16	107.01	107.34	108.67	106.25	105.81	106.02	106.25	106.65	103.76	107.42	105.09	107.17	104.88
106.03	108.52	108.89	105.34	104.79	105.73	107.94	107.34	103.05	107.85	104.78	107.1	106.42	107.15	106.93	108.03	106.55	108.06	105.5	106.73	106.05	107.38	106.93	106.75	106.5	104.66	106.24	107.16	107.31	106.28	104.1	107.08	106.65	106.25	106.67	108.04	105.12	107.21	106.51	107.27	107.41	107.68	105.51	107.6	104.8	107.67	105.91	105.84	108.07	107.31
105.29	106.27	104.74	108.67	106.28	105.94	103.78	106.47	106.24	105.47	104.65	105.27	106.04	107.09	108.45	108.65	107.95	107.21	105.61	103.4	107.06	107.85	105.97	106.4	106.86	105.66	105.98	107.79	105.61	105.82	105.96	106.47	105.07	106.35	104.91	104.97	107.31	105.68	106.66	106.28	107.67	106.92	105.48	107	106.13	107.46	107.23	106.16	105.97	106.37
103.74	105.77	107.05	104.37	106.41	103.17	105.24	104.9	105.55	105.89	105.65	106.46	106.47	104.46	106.89	105.65	104.32	107.65	105.9	105.2	103.92	103.65	104.67	105.11	106.11	105.09	104.79	105.25	107.09	105.74	105.53	104.98	105.47	103.8	106.38	105	103.67	105.89	108.33	104.56	104.57	106.6	105.59	108.93	107.6	104.75	104.17	105.07	107.82	105.78
106.54	105.97	110.69	108.66	108.47	107.97	107.72	109.18	109.1	108.68	110.05	107.57	110.14	107.9	107.28	107.64	108.47	107	108.74	107.64	108	108.1	109.46	107.03	109.3	109.4	109.18	110.34	109.71	107.29	108.65	107.5	108.28	107.02	108.5	108.71	107.91	109.55	108.74	107.42	109.87	106.5	106.62	107.99	110.28	108.86	108.23	106.34	109.7	108.34
107.08	106.07	104.06	104.41	106.55	103.11	104.74	104.8	103.27	106.42	107.22	105.37	104.07	104.78	107.33	104.42	105.49	104.43	105.49	105.65	106.59	106.23	105.83	104.03	105.05	103.36	103.68	105.01	106.2	107.18	106.11	103.88	106.13	105.05	103.22	105.96	106.04	106.58	103.43	103.06	108.35	105.18	106.9	107.93	104.75	105.79	107.03	106.8	105.55	106.26
99.908	99.136	100.16	98.571	101.63	100.81	100.68	99.881	99.556	101.5	100.73	99.319	99.404	98.878	100.89	97.793	101.34	99.821	98.533	99.706	103.16	98.7	99.611	101.11	100.23	102.59	101.36	100.02	99.149	102.25	101.55	99.902	99.064	100.53	102.22	97.76	97.441	99.574	99.538	102.11	100.3	100.99	100.61	99.824	99.623	102.06	98.232	100.44	99.029	101.27
102.19	100.53	101.22	101.62	99.693	100.01	101.18	102.89	98.658	99.631	101.25	99.061	100.85	99.711	101.51	100.14	102.18	100.62	99.675	101.34	101.32	101.35	99.267	100.73	99.957	101.54	99.06	98.955	101.71	99.293	102.41	99.614	100.17	100.21	100.7	101.94	101.24	103.92	99.004	101.63	102.93	98.878	102.4	99.896	101.21	100.67	101.95	102.16	100.89	101.29
100.64	101.31	101.5	100.78	101.2	103.85	98.862	99.964	101.45	100.75	103.13	99.641	103	101.03	101.27	100.41	101.02	101.7	99.214	101.22	100.86	101.46	100.72	99.785	102.43	99.969	101.61	101.18	98.275	100.81	101.11	99.493	100.65	101.37	101.01	100.72	101.81	98.603	99.118	98.999	100.63	98.84	102.3	100.05	99.963	98.728	99.761	101.06	98.892	101.81
109.41	107.87	107.58	108.84	108.95	107.39	107.18	106.45	107.68	108.05	109.28	106.49	109.66	107.7	105.09	107.21	107.7	110.07	107.94	108.39	108.89	111.39	109.05	107	108.5	110.37	107.03	106.69	107.62	109.33	109.19	108.77	110.03	107.13	107.9	109.26	106.66	108.24	107.95	107.33	107.87	109.87	108.11	109.3	109.44	109.09	108.2	107.26	106.91	108.59
106	104.42	105.02	104.6	104.41	105.99	104.69	104.78	102.49	105.66	104.69	108.19	107.36	105.93	103.17	106.36	106.31	107.49	106.96	104.67	105.65	106.83	107.22	105.18	103.97	104.17	105.43	105.09	106.19	105.11	104.12	105.49	103.63	105.93	105.13	103.62	105.32	104.16	105.82	106.3	104.84	104.97	105.41	104.26	106.95	105.34	105.54	106.12	105.48	106.57
100.58	97.302	97.523	98.382	97.434	99.592	97.007	98.406	101.25	99.072	98.527	98.158	100.43	99.247	99.46	97.332	98.484	98.2	99.147	99.861	98.143	99.283	98.772	97.997	97.964	100.35	99.922	99.662	98.084	97.672	100.27	101.92	96.441	98.104	99.71	100.68	99.76	101.18	99.559	99.971	97.407	99.037	99.596	98.862	98.938	98.579	96.286	101.64	100.57	99.476
107.56	108.93	107.96	109.53	107.23	108.69	108.76	106.32	106	109.57	110.58	109.74	107.26	109.58	108.77	108.86	106.89	110.98	107.67	108.75	109.18	109.15	109.9	110.07	107.05	109.96	108.03	106.45	107.11	109.03	107.68	107.68	107.97	109.59	107.13	110.3	109.28	108.6	107.82	107.88	110.75	108.05	108.28	108.11	108.74	107.54	108.38	107.48	108.44	107.72
102.12	102.18	98.903	100.96	100.29	101.8	101.92	100.95	101.05	102.6	101.03	102.27	99.818	100.96	99.929	99.479	99.131	101.23	99.657	101.4	102.53	102.46	101.17	100.27	100.55	104.09	99.623	100.99	102.73	99.937	100.36	100.29	102.05	98.562	101.93	99.061	102.09	101.29	99.349	100.69	102.6	98.63	101.96	100.18	102.78	100.25	99.501	99.299	100.48	101.83
102.46	102.01	101.7	101.18	103.81	104.93	103.45	102.54	104.99	102.11	101.53	103.95	103.9	106.94	102.73	101.06	102.39	100.82	101.7	103.1	103.75	100.29	100.95	102.7	104.36	103.48	103.12	104.82	102.22	100.14	100.29	102.19	103.53	100.54	102.78	102.03	100.77	100.79	104.85	101.7	102.53	103.12	103.5	102.38	103.87	103.01	106.26	101.62	102.8	102.01
105.1	107.71	109.26	108.29	107.59	107.91	107.49	106.94	104.44	107.12	107.09	106.43	108.51	106.37	108.69	108.31	106.71	108.87	109.76	107.43	108.95	107.36	108.75	106.36	107.81	107.22	109.49	107.73	108.87	105.74	106.32	108.96	106.07	110.74	106.49	107.69	107.28	108.32	107.66	107.93	108.58	107.57	108.33	108.55	106.25	108.67	108.34	107.99	109.19	108.31
108.84	107.69	107.17	110.46	108.42	107.92	108.07	106.95	109.14	109.69	110.65	108.83	107.26	107.84	109.72	107.99	109.61	108.44	107.09	110.83	109.2	109.12	107.92	108.32	108.43	105.24	108.43	109.44	104.44	108.85	108	111.08	109.22	108.81	108.01	108.32	109.12	107.05	109.69	107.39	107.41	109.57	107.21	108.32	110.02	108.55	108.34	109.74	107.23	110.09
107.93	107.49	110.09	106.71	108.91	107.82	110.23	109.93	106.59	108.69	110.61	107.63	108.32	108.26	110.05	108.97	108.56	109.63	109.71	109.19	109.73	108.95	106.38	109.56	108.67	108.16	108.6	106.98	107.78	108.51	108.7	107.86	105.82	110.06	108.58	109.23	108.55	110.48	107.51	108.09	109.64	108.69	109.05	110.45	108.92	107.39	108.63	108.84	107.91	109.82
104.91	106.09	105.43	105.88	104.88	105.14	108.32	105.18	105.15	104.83	105.9	106.98	104.35	104.51	106.81	104.61	106.5	107.25	105.83	106.91	107.63	104.72	103.79	102.34	105.89	106.72	105.96	105.55	107.39	105.15	104.63	107.2	106.04	105.78	105.58	104.44	105.73	106.83	106.22	102.93	105.74	104.97	106.98	104.96	105.28	106.91	104.42	105.25	106.65	106.48
108.61	105.18	107.59	105.53	106.7	106.75	105.51	105.85	104.92	106.76	104.63	106.54	104.22	105.42	106.83	107.56	103.59	104.3	105.66	104.66	106.48	106.06	104.36	105.85	105.93	105.09	105.71	106.74	107.12	105.67	105.41	106.4	103.77	106.45	107.82	105.68	105.39	106.74	107.27	106.24	103.57	107.36	106.13	104.28	104.41	104.97	104.75	106.53	105.44	104.19
109.13	108.92	108.74	108.01	109.58	106.21	109.93	108.95	109.2	109.24	107.33	109.39	107.51	108.03	107.52	108.88	108.99	107.87	108.77	107.54	108.41	108.93	108.77	109.48	108.24	109.52	106.37	110.19	109.66	108.72	108.06	107.89	106.89	105.01	108.55	107.59	110.29	108.8	108.63	107.71	108.47	108.06	107.26	108.87	107.78	108.86	109.26	109.87	109.92	107.81
107.45	109.93	109.44	105.61	108.32	108.1	107.78	110.04	109.21	106.75	108.86	111.29	108.07	109.04	108.23	108.52	108.78	110.03	107.94	109.7	106.56	109.33	104.79	107.58	108.31	106.49	113.37	107.83	108.9	108.48	109.39	108.39	108.82	107.73	108.41	108.24	109.02	109.91	107.68	109.15	107.45	107.47	110.23	109.76	108.66	108.18	107.62	107.96	109.92	108.74
110.87	108.97	111.55	111.12	109.73	108.79	110.13	111.24	110.72	111.81	110.17	112.74	107.75	109.88	108.46	111.51	109.87	110.47	111.67	111.34	112.02	108.34	109.17	110.38	111.06	110.94	109.95	113.43	109.91	108.77	111.46	111.2	110	108.81	110.94	108.73	108.09	112.97	110.92	108.81	109.04	109.85	110.33	112.5	110.41	109.55	110.51	109.96	110.25	109.8
106.75	106.22	103.55	104.47	103.88	104.03	104.45	105.1	106.89	107.24	106.24	106.02	106.71	104.57	104.95	106.62	105.09	104.44	106.55	105.38	106.3	104.27	108.1	106.18	104.53	104.57	105.28	106.94	104.26	103.96	107.38	105.44	104.44	102.78	106.54	105.26	105.37	106.82	105.06	105.28	105.66	108.14	104.28	107.24	105.54	104.48	105.77	107.33	105.68	105.07
109.72	109.22	107.89	109.25	108.19	109.05	108.69	109.31	108.8	111.66	106.14	108.41	107.84	109.07	107.99	107.43	106.52	107.6	107.73	109.21	108.38	109.17	109.31	108.8	107.83	105.16	108.09	108.11	107.89	107.1	108.89	108.61	108.99	109.11	110.05	107.89	111.19	109.16	108.37	107.92	108.8	110.08	108.58	109.93	108.89	110.69	108.3	107.49	109.91	107.77
104.46	104.06	104.8	104.7	106.62	106.52	104.78	105.07	105.28	104.25	106.27	107.35	103.82	104.63	103.57	104.8	103.25	105.66	106.59	105.44	106.26	105.32	105.43	105.96	107.22	105.52	105.33	107.01	104.97	105.23	105.73	104.43	106.7	105.4	105.36	106.78	103.69	106.62	106.69	107.12	105.09	105.01	106.9	107.54	105.67	105.71	104.59	103.9	102.84	105.01
105.7	106.58	106.65	102.99	106.28	107.12	106.04	105.21	107.08	107.14	106.58	107.32	107.88	107.28	107.46	105.52	105.16	107.1	107.32	107.27	105.42	105.93	106.55	104.4	105.43	106.49	106.76	108.7	107.12	105.19	105.56	104.86	105.3	106.29	106.28	105.34	105.8	106.35	105.42	107.96	106.15	105.91	102.14	106.57	105.93	102.93	105.74	105.03	106.97	104.38
104.3	105.12	105.78	106.12	106.13	106.3	107.29	105.16	107.03	105.42	106.39	106.65	107.05	105.88	106.1	107.42	105.98	107.5	107.6	106.54	104	107.88	104.82	107.42	106.99	104.97	104.8	106.09	105.82	109.7	105.41	108.19	105.59	105.72	106.9	107.11	107.7	104.72	105.4	108.19	104.38	106.49	107.34	105.91	107.37	107.43	106.64	105.12	104.54	107.44
106.7	108.16	109.32	107.64	108.36	110.03	106.47	110	108.76	105.95	109.97	107.37	107.91	106.8	109.1	109.93	107.26	111.21	108.73	110.57	107.13	110.28	108.3	106.28	109.56	109.83	108.86	109.81	110.15	108.7	107.92	107.03	107.72	109.58	107.32	108.16	109.5	106.44	107.82	109.27	107.03	109.31	105.38	109.32	108.68	109.11	106.44	105.58	109.44	109.58
108.49	110.65	108.87	110.34	110.06	112.64	110.18	110.48	109.96	110.63	110.54	111.57	109.43	110.22	109.77	111.9	111.16	111.68	111.99	112.29	108.32	111.43	110.21	109.08	109.25	109.92	109.69	108.22	109.23	110.17	110.84	111.43	109.92	112.15	109.26	112.12	108.62	110.79	109.92	111.84	109.2	110.35	110.61	111.01	109.8	110.38	109.21	109.75	110.23	112.37
107.5	104.04	106.2	104.08	104.85	105.38	107.92	104.75	103.51	105.55	104.74	106.16	104.28	106.33	105.57	104.18	102.88	106.49	105.55	106.17	105.05	104.84	105.94	104.94	103.75	104.51	106.56	106.01	104.89	105.68	107.88	105.27	105.34	107.38	104.19	103.39	105.69	105.4	105.41	104.86	108.47	104.74	105.71	106.47	107	108.05	105.51	105.49	104.15	105.21
107.47	104.96	105.81	106.96	106.27	104.84	104.64	105.28	104.69	106.48	107.3	107.14	104.72	107.16	107.08	105.33	105.75	109.38	105.55	106.87	105.86	104.72	106.12	107.45	105.06	106.53	107.15	106.11	107.82	106.97	107.46	105.87	106.45	106.74	106.19	107.74	110.01	105.02	107.12	106.5	108.04	106.62	106.49	106.74	107.05	107.46	106.48	107.45	108.03	107.92
106.93	106.05	107.5	107.77	107.74	107.63	110.02	105.47	108.61	107.86	109.98	107.66	106.48	107.06	107.17	106.86	108.28	109.59	108.41	105.98	107.5	106.01	107.04	106.26	109.08	108.21	107	108.22	107.88	106.3	106.34	107.78	108.24	108.41	107.52	109.2	108.64	106.91	105.36	108.07	107.96	107.5	109.56	109.48	108.35	107.34	107.94	108.94	106.29	107.93
97.564	96.738	97.46	99.348	100.22	97.041	99.187	97.817	97.132	98.072	99.568	97.483	99.284	96.985	98.491	98.854	98.712	99.53	96.812	97.849	100.18	100.03	100.12	96.633	97.701	97.486	96.478	97.715	97.539	97.109	100.89	97.303	96.6	100.12	97.824	97.634	99.036	99.986	97.331	99.144	97.009	97.029	96.53	99.207	101.43	99.185	99.659	97.355	97.229	96.429
99.928	103.11	100.85	101.51	101.05	101.67	101.08	99.626	100.49	101.11	102.46	100.99	100.46	101.77	99.997	102.46	100.85	98.444	99.974	99.636	101.96	98.856	100.65	101.69	100.92	98.575	99.63	103.05	101.65	100.93	101.29	101.44	101.84	99.444	100.82	103.26	101.63	100.58	100.26	100.49	102.1	103.56	102.44	101.57	100.35	100.65	99.087	100.55	100.81	102.56
99.765	104.67	101.86	99.015	99.891	97.596	99.889	99.991	98.805	100.71	98.588	100.52	100.1	99.751	100.04	99.669	102.51	99.822	97.634	99.956	99.437	101.63	99.669	99.794	96.719	99.626	100.28	99.166	101.38	97.906	101.68	99.599	99.171	101.77	97.252	99.036	99.542	100.22	99.775	102.38	100.78	102.38	99.853	102.65	97.749	98.968	100.6	100.87	101.79	100.72
107.52	104.34	108.93	108.74	106.34	105.72	106.41	106.77	106.63	105.78	105.22	107.05	108.49	107.14	103.71	106.34	105.93	106.37	106.85	106.24	106.92	105.79	105.79	104.06	105.43	105.84	107.22	108.62	107	105.19	105.51	105.71	109.02	106.22	108.01	104.47	107.75	106.68	105.88	106.86	106.6	105.25	105.91	107.82	106.89	105.53	107.32	106.61	107.07	105.76
106.2	106.81	106.24	105.08	107.66	106.57	104.45	107.41	106.89	104.95	104.71	105.62	105.96	107.81	108.06	106.01	107.54	105.89	104.4	104.29	105.62	104.28	107.14	107.15	105.59	102.89	107.44	104.71	107.23	107.02	106.81	104.54	104.64	107.99	107.71	105.24	106.74	105.63	106.46	104.4	104.67	109.31	104.57	104.14	106.11	105.82	104.94	103.19	105.75	104.94
106.22	106.67	108.82	103.49	104.5	106.27	106.19	106.69	104.8	105.08	106.56	105.65	107.5	104.44	106.69	105.92	107.54	105.45	104.68	106.77	105.6	104.94	107.14	106.29	104.58	105.95	106.43	105.33	104.63	103.5	105.57	105.02	103.99	105.39	103.97	104.53	104.49	106.48	104.64	106.42	104.17	105.76	105.3	104.63	105.87	105.73	106.43	104.38	106.27	109.06
109.35	109.35	107.22	108.46	105.01	108.33	107.98	108.3	107.54	108.62	106.97	106.89	108.44	108.54	108.6	109.23	109.04	106.43	108.8	107.78	107.36	108.27	107.03	109.58	108.12	109.05	109.01	108.36	105.15	108.79	110.37	109.88	108.29	109.55	106.74	107.9	106.11	108.25	106.39	108.08	106.77	107.64	108.41	110.22	108.06	106.37	109.23	108.49	107.78	109.41
99.134	98.53	100.79	98.892	101.57	100.3	100.71	97.622	98.831	100.32	99.664	101.45	101.3	100.31	100.31	102.12	101.05	103.59	99.277	102.3	101.59	100.75	101.92	101.56	100.28	99.688	100.9	101.98	101.47	101.93	99.786	100.5	101.16	101.66	98.819	102.65	99.74	100.48	99.468	102.39	102.66	100.09	100.16	100.99	103.2	99.835	97.73	101.51	100.88	101.73
98.867	97.438	98.361	97.812	97.973	98.83	97.304	98.157	97.234	98.15	98.956	99.986	97.877	98.022	99.898	100.97	100.53	97.521	99.188	99.359	97.382	95.516	96.511	100.01	96.596	100.33	98.415	99.911	97.957	96.044	96.828	97.981	95.727	98.477	96.735	97.361	97.506	99.588	99.196	98.348	97.355	95.164	96.548	98.572	99.967	97.097	97.624	95.889	96.239	97.524
103.9	103.63	103.31	104.94	105.05	105.4	103.53	103.42	104.81	104.3	106.06	104.84	106.7	105.26	105.28	104.89	106.48	105.21	105.86	104.94	106.23	107.86	104.67	106.27	105.84	105	104.93	106.56	104.73	105.38	106.93	106.96	106.73	105.46	105.59	103.66	103.94	106.05	106.59	104.8	107.08	106.08	104.61	105.56	106.61	105.14	105.76	107.21	106.9	102.93
105.21	106	105.34	107.54	105.1	104.75	104.9	104.42	105.06	105.33	104.96	104.46	105.13	104.32	105.16	106.3	105.3	108.67	103.8	105.8	107.07	106.75	105.17	104.17	104.72	105.38	105.94	105.12	105.46	105.51	104.65	107.07	105.43	105.58	105.87	106.33	104.17	108.22	106.52	105.58	105.8	107.32	105.3	106.23	105.14	106.63	106.22	105.93	104.51	105.98
105.62	105.88	105.58	106.97	105.64	106.42	106.84	104	106.08	106.44	105.85	107.1	106.32	105.1	105.73	106.81	106.38	104.33	104.13	107.93	106.46	104.24	106.65	105.17	106.06	105.56	105.04	105.75	105.12	103.76	105.76	104.84	106.28	107.16	106.03	109.08	107.83	107.45	106.46	106.65	104.58	105.42	104.55	108	107.56	104.75	106.74	105.73	104.03	105.49
106	105.59	106.18	107.4	104.11	106.03	105.55	105.72	106.48	107.84	107.24	105.14	107.22	106.69	105.01	107.31	106.65	106.27	106.7	104.3	104.81	104.98	104.84	104.13	104.14	105.39	106.47	106.9	104.29	107.84	106.04	105.61	104.88	105.63	103.37	105.2	107.25	107.23	105.57	106.6	105.19	107.08	107.13	105.29	106.63	106.3	106.07	105.68	104.08	103.17
108.14	106.35	106.87	106.62	106.91	109.66	106.87	105.7	107.97	106.43	105.16	107.09	106.86	105.61	107.75	106.84	103.68	105.88	109.43	105.71	105.87	105.89	105.54	106.91	105.39	107.96	106.49	106.71	107.6	105.68	105.23	108.41	105.66	107.96	106.98	107.57	104.28	105.61	105.03	105.86	107.03	106.51	105.46	108.67	106.96	104.73	104.12	105.37	107.49	106.25
98.583	101.28	103.38	100.99	101.17	100.19	102.22	100.41	100.51	99.464	100.11	101.08	101.78	97.65	101.38	101.25	102.43	99.669	99.964	101.57	101.38	100.56	100.14	103.62	101.42	102.51	98.542	101.92	100.72	100.76	100.78	102.01	101.61	99.873	100.51	100.43	101.14	99.677	100.65	101.13	101.05	100.87	97.33	101.07	101.34	99.988	99.318	101.34	101.63	102.44
100.06	98.742	101.35	96.795	99.534	100.04	98.634	96.975	99.088	97.65	97.463	98.783	100.19	99.621	99.874	100.09	97.052	99.531	97.683	96.898	99.534	99.231	97.472	100.09	98.112	99.201	97.746	96.951	97.933	96.436	98.994	96.845	99.628	96.971	98.25	98.79	100.38	98.48	98.482	100.77	97.032	98.384	99.526	99.205	100.92	98.491	98.572	99.887	100.74	94.881
109.06	108.49	106.32	108.52	105.62	108.56	109.41	107.6	106.95	108.29	107.88	106	106.38	107.81	107.74	108.91	107.36	108.37	109.2	109.87	108.66	109.58	108.65	107.65	108.28	110.72	108.61	110.11	108.69	108.91	107.42	107.59	107.75	107.63	107.14	106.67	108.58	107.76	108.03	105.14	109.23	108.09	107.28	106.65	107.52	109.53	108.73	108.38	107.15	106.18
103.67	102.4	105.26	101.07	100.89	103.05	103.18	103.11	104.98	101.94	100.99	102.69	100.88	102.48	100.17	100.46	103.31	102.14	102.33	104.69	104.25	102.3	102.68	103.62	103.31	102	102.4	104.04	104.22	103.71	101.95	101.83	103.74	100.04	100.85	104.54	102.34	103.75	100.85	101.5	103.81	103.38	101.7	104.81	103.85	100.85	103.64	103.39	102.2	101.93
107.09	108.95	108.39	107.9	106.26	106.92	109.72	107.14	107.66	106.53	109.43	108.97	109.99	106.26	107.45	108.16	107.84	107.79	108.17	106.54	109.32	108.66	106.19	109.38	106.64	108.81	109.81	107.79	107.79	106.41	106.11	108.37	106.9	107.99	105.62	106.46	108.52	108.55	106.66	107.5	106.21	107.33	106.87	105.19	108.14	107.97	106.41	108.69	106.74	109.62
104.8	105.42	104.39	105.24	106.64	106.41	105.67	104.81	104.12	106.25	105.74	105.73	103.15	106.33	103.48	105.06	106.01	103.74	107.45	103.28	105.3	105.47	106.29	106.42	105.3	103.99	107.14	105.22	107.41	105.77	103.56	105.74	107.52	105.58	107	107.13	106.2	105.27	105.51	105.03	107.25	104.99	105.12	105.73	106.06	104.62	103.82	104.97	106.76	107.71
107.75	107.3	107.26	106.11	107.73	107.85	109.26	111.38	107.08	109.69	105.91	108.16	106.74	106.64	106.58	109.21	107.95	108.43	109.94	110.5	106.69	107.95	107.91	107.17	109.09	107.07	109.28	108.45	108.83	107.48	108.42	106.26	110.6	106.95	105.19	110.2	107.13	107.08	105.58	108.97	107.77	107.41	107.07	109.78	106.33	109.28	107.76	109.45	106.82	108.94
104.27	101.72	104.89	106.49	105.01	106.9	106.26	103.99	103.99	105.75	107.33	107.36	105.66	105.63	106.96	105.97	105.86	105.75	107.98	102.85	104.24	103.36	104.47	107.58	107.58	105.8	106.41	105.18	105.05	104.43	107.4	105.05	106.27	104.11	106.58	105.47	105.86	106.43	106.87	106	105.39	105.59	104.77	106.34	104.82	104.35	107.24	104.37	106.93	104.82
108.19	106.97	107.97	108.6	107.63	107.81	108.88	109.51	110.13	108.95	108.91	107.94	109.11	107.49	108.13	105.58	109.01	110.94	106.98	107.73	106.91	108.4	108.34	108.65	108.61	109.21	108.74	109.71	109.06	107.17	105.7	107.7	104.43	109.38	107.76	107.47	109.13	108.38	110.74	106.14	108.87	107.16	108.51	107.65	108.68	108.94	106.62	107.22	106.82	109.72
99.759	100.13	98.319	100.4	98.82	99.031	97.912	99.308	98.183	99.307	100.44	98.199	100.63	99.773	100.09	99.273	99.861	98.858	98.419	100.93	99.131	100.54	99.651	98.523	98.933	102.05	100.63	100.85	101.25	99.824	99.321	100.47	100.48	100.96	101.33	99.579	101.38	100.13	99.378	99.033	100.75	100.99	98.427	99.21	100.73	99.723	99.144	99.486	103.04	99.239
109.33	107.45	109.27	110.33	109.14	108.51	108.59	108.48	108.53	109.3	109.08	108.15	109.18	105.31	107.4	108.8	108.29	108.83	108.7	108.9	110.03	107.59	108.7	108.31	107.62	107.85	109.18	108.35	106.25	107.99	107.14	107.35	108.36	108.84	107.74	108.31	108.71	106.96	107.71	107.76	108.29	106.16	106.97	108.3	107.64	106.22	108.87	107.67	108.78	108.81
99.864	102.57	102.44	99.917	101.31	100.93	100.51	99.685	100.86	100.13	99.833	100.88	102.9	101.53	100.67	100.72	99.593	100.55	100.66	100.38	101.28	100.13	98.806	101.41	99.359	100.08	101.11	102.65	101.15	99.412	101.57	100.38	98.201	101.12	98.778	102.01	101.68	101.37	100.21	100.8	101.95	102.34	99.716	100.9	100.8	99.88	101.12	101.15	100.27	100.82
106	105.99	105.26	106.47	106.07	106.61	105	107.08	106.94	104.11	104.51	105.97	105.75	106.29	105.3	104.81	106.3	104.24	107.88	104.79	104.53	105.1	105.8	105.72	107.82	104.38	105.97	107.12	106.57	105.31	105.89	106.37	104.92	105.75	106.44	105.15	103.23	108.91	106.2	106.73	106.39	105.57	105.04	105.98	106.88	105.82	106.14	107.51	102.16	105.06
106.53	104.33	104.05	104.95	107.78	106.38	106.75	106.73	105.97	105.15	105.07	106.02	105.26	108.48	105.52	107.4	104.41	106.16	105.75	106.96	108.99	106.02	104.81	109.18	106.68	106.64	105.54	106.37	104.67	106.2	108.08	105.98	106.81	108.31	108.07	108.29	105.22	105.26	106.8	104.99	106.49	105.86	107.7	105.18	108.73	107.36	105.42	105.46	105.05	108.17
108.07	105.42	107.79	107.92	105.94	106.07	105.34	107.98	105.07	108.36	107.14	106.66	105.72	105.24	106.62	107.36	106.34	105.56	105.72	106.63	106.35	107.55	105.52	105.3	107.45	106.7	107.8	106.66	106.12	106.54	108.13	107.01	106.92	108.16	104.72	107.08	103.36	109.59	104.4	108.82	106.38	105.65	105.8	105.91	107.54	106.57	108.05	106.28	106.08	104.78
110.02	108.03	109.69	108.27	108.82	110.64	107.05	107.97	109.72	107.18	108.74	108.5	109.08	108.06	106.6	108.85	108.04	109.57	107.15	112.89	108.94	107.51	109.67	108.68	110.25	107.43	108.72	108.23	109.66	108.11	109.44	106.8	109.32	110.2	110.07	108.78	107.45	108.6	110.5	110.09	106	106.71	110.69	108.24	110.61	109.96	110.78	107.02	107.44	109.7
101.68	100.2	100.91	100.8	99.949	101.12	100.9	99.629	102.55	100.16	101.22	98.815	102.18	99.522	101.2	99.129	99.031	99.103	97.902	99.308	98.538	100.74	99.673	101.66	99.791	101.68	99.656	101.83	98.822	99.861	100.5	99.792	101.54	101.93	102.37	100.36	101.23	102.16	100.03	99.87	99.874	100.2	100.29	102.42	99.096	102.91	99.743	102.31	100.92	102.2
99.63	99.297	98.755	99.723	100.24	99.168	101.02	100.23	98.571	100.97	101.34	98.907	102.58	99.309	101.42	99.817	98.973	99.665	102.07	100.94	99.865	103.39	99.413	100.79	101.77	99.758	100.49	100.63	101.45	101.22	102.43	101.59	99.763	100.45	101.15	98.147	101.04	100.47	99.526	101.75	101.76	99.373	97.923	102.43	99.87	100.75	99.362	102.16	103.59	101.76
108.66	107.33	107.82	107.76	110.21	108.01	108.52	110.29	106.23	108.45	110.49	107.56	108.99	108.64	107.42	109.06	108.74	106.03	106.99	108.21	110.17	108.27	109.36	108.28	107.77	109.1	108.1	110.1	109.29	109.78	110.02	106.46	107.36	110.02	109.72	106.66	108.45	107.51	106.83	108.08	109.68	108.72	109.02	107.83	110.06	108.17	106.38	107.8	108.66	106.72
106.85	103.92	106.28	104.92	103.26	106.25	106.24	106.62	105.4	105.45	106.12	107.19	107	104.16	106.73	104.72	106.21	107.11	105.02	109.46	106.29	104.64	107.65	104.07	104.1	104.79	103.31	105.97	105.6	104.36	105.09	108.08	105.43	105.58	108.8	104.76	105.11	104.33	104.01	106.43	105.48	104.51	105.36	107.22	107.86	105.99	105.19	106.68	105.05	106.79
100.26	99.772	99.503	98.523	100.13	98.074	98.807	100.72	99.243	97.988	100.33	98.624	98.054	99.862	99.471	99.916	98.021	97.425	99.95	97.581	97.317	100.12	98.094	101.32	100.74	99.933	98.841	98.955	98.581	97.872	97.266	99.196	101.3	98.562	100.07	98.629	99.493	99.493	98.955	97.803	99.672	96.007	98.718	97.613	99.413	98.389	101.15	97.668	97.798	98.888
107.04	107.79	110.36	108.49	108.46	110.02	108.46	109.95	107.36	109.92	106.38	108.71	108.69	107.59	110.29	111.03	105.99	107.17	109.55	108.76	107.92	105.57	108.07	109.71	108.75	108.52	107.86	108.32	109.01	108.65	109.36	108.19	109.53	109.15	108.77	106.89	107.21	110.3	107.37	108.15	106.16	108	106.58	105.37	107.66	108.19	108.45	109.35	109.08	107.85
107.91	107.34	105.08	107.14	106.63	104.99	103.03	106.99	108.17	106.45	107.65	106.43	106.84	105.52	106.02	105.86	106.41	106.66	107.09	105.44	107.37	106.54	105.61	106.97	106.53	107.03	105.62	103.03	107.06	103.84	103.99	105.15	106.79	104.92	104.73	107.44	106.3	107.07	106.77	106.13	105.56	107.94	107.34	108.35	105.11	106.48	107.31	106.62	107.19	105.74
109.79	109.88	109.45	112.01	109.13	108.79	110.03	107.55	111.61	108.21	107.89	107.55	109.56	108.54	110.89	107.47	110.79	107.48	108.98	107.84	108.12	109.08	108.15	107.16	108.48	109.42	108.88	108.85	108.95	108.17	109.08	107.32	104.62	108.83	107.85	108.78	110.38	107.77	106.39	108.9	108.56	107.84	107.71	106.48	109.79	106.78	111.59	108.72	107.93	107.96
106.77	106.85	103.54	106.59	105.76	106.01	104.64	105.46	106.36	103.9	105.86	105.7	103.93	103.57	107.23	104.28	107.25	106.99	105.62	105.26	104.79	104.16	107.08	104.14	103.22	105.87	106.71	105.8	104.77	104.86	106	105.59	104.29	104.63	105.72	103.5	107.2	105.97	106.06	104.15	103.44	104.54	106.89	106.11	106.22	104.34	103.78	106.65	103.41	106.45
98.368	96.663	97.689	97.977	96.975	97.873	96.724	98.891	97.884	98.238	97.298	98.076	97.168	100.56	99.216	99.944	98.544	97.708	98.131	100.04	97.989	98.021	98.91	97.496	99.807	96.952	97.75	98.536	97.897	97.134	97.569	98.492	96.754	97.93	97.607	98.505	97.861	96.343	97.822	98.19	98.017	97.901	95.456	97.947	100.28	98.537	98.639	96.685	99.534	97.503
104.78	104.25	107.48	104.7	106.06	104.59	104.66	105.25	103.53	105.18	105.97	103.52	106.08	103.17	103.61	105.46	105.96	106.06	107.76	105.57	107.04	106.11	105.96	105.64	106	105.59	105.89	108.43	105.66	106.29	103.25	105.26	103.41	107.65	106.9	104.72	104.84	104.69	105.13	104.81	106.71	104.57	105.4	107.6	104.53	104.09	107.97	105.32	104.4	106.07
97.572	97.921	100.33	98.053	99.117	99.495	97.022	99.495	100.49	98.969	101.4	97.578	101.05	98.436	100.18	99.042	99.661	99.055	97.973	100.1	99.089	97.703	98.831	99.135	96.006	98.979	99.696	97.895	99.36	100.21	98.697	99.083	99.297	99.52	99.467	99.824	98.457	100.1	99.109	99.953	98.026	98.212	99.706	99.674	98.42	100.39	99.265	98.841	96.715	96.987
103.3	104.48	105.92	103.37	103.56	105.83	106.55	104.53	104.92	105.87	107.78	105.47	106.44	107.61	104.97	105.66	105.46	104.96	106.77	107.6	105.53	106.63	106.37	102.09	106.2	106.23	106.73	105.48	104.5	105.14	105.5	106.22	107.57	107.05	105.41	106.85	106.44	107.64	105.52	106.47	106.77	106.4	107.24	106	107.07	105.76	106.23	105.46	104.91	104.65
107.33	109.42	106.68	108.07	107.21	105.32	109.53	108.96	106.57	108.09	107.11	108.79	109.38	106.29	107.38	110.28	108.12	107.85	109.93	108.7	107.42	107.99	106.2	108.07	106.22	107.59	108.6	106.94	110.33	109.17	105.54	107.26	108.79	110.01	106.73	105.56	109.12	108.36	107.6	106.42	108.52	106.79	108.54	107.73	106.52	109.42	108.05	109.76	106.82	108.08
103.94	104.72	106.94	108.21	104.63	106.36	105.46	106.13	106.98	105.72	106.26	104.72	105.83	105.24	103.21	105.49	102.59	104.43	105.64	105.84	106.92	107.35	105.07	107.55	107	105.64	106.7	103.31	107.75	106.83	106.12	104.24	105.05	104.84	105.81	105.08	106.97	105.21	105.73	106.33	105.17	103.9	105.42	103.56	104.56	105.01	105.33	105.97	107.89	106.62
108.18	107.59	108.17	107.54	107.73	109.19	109.12	107.62	107.98	108.91	109.37	109.18	107.99	106.59	108.46	105.75	107.67	108.92	106.79	107.46	106.64	107.42	107.76	108.16	108.68	106.54	107.21	107.76	107.41	107.67	108.53	108.1	107.22	109.27	107.06	110.19	105.56	108.98	109.39	108.14	108.5	108.88	109.56	107.96	106.74	108.25	107.69	106.71	109.29	109.4
105.71	106.19	109.08	106.78	108.87	108.99	109.84	110.37	106.45	108.46	110.23	108.44	108.7	107.05	110.54	108.79	108.93	109.17	108.45	107.81	109.08	109.79	108.66	107.97	108.02	108.84	108.79	109.11	110.71	106.45	108.1	112.04	110.6	108.59	110	109.01	109	104.98	107.51	109.43	107.61	108.71	107.72	107.96	109.16	108.84	107.39	108.33	107.39	107.15
106.41	105.78	104.91	107.04	107.44	103.48	104.31	106.84	103.51	104.26	107.23	104.88	106.46	105.98	104.75	105.31	106.34	106.53	104.04	108.4	107.11	104.86	106.63	105.76	103.68	106.02	106.21	104.36	104.59	106.12	106.02	103.31	102.98	105.06	104.95	105.54	104.53	104.7	105.3	106.65	104.85	104.43	105.73	106.42	108.79	105.35	104.49	104.02	105.05	106.05
97.571	97.557	95.738	97.544	96.037	98.717	96.289	98.819	97.783	97.271	98.162	100.9	96.731	98.002	100.98	97.026	97.303	97.079	99.853	98.995	98.508	97.116	101.07	97.008	101.2	97.51	99.969	97.757	96.186	98.872	98.678	96.564	97.961	98.62	97.697	97.192	98.379	99.692	98.983	98.934	97.769	98.779	99.273	98.754	100.34	96.644	99.276	99.003	97.982	97.404
104.88	105.75	107.02	106.42	106.21	105.59	104.28	104.16	105.04	105.64	107.76	106.63	107.43	106.54	105.41	106.93	107.61	106.73	105.38	108.44	107.12	105.32	105.96	106.4	106.71	103.16	103.95	105.65	106.5	104.86	104.49	106.33	103.24	106.07	104.17	106.87	104.37	106.27	108.99	105.97	105.27	107.1	106.02	105.43	105.75	104.25	105.71	106.69	103.78	108.16
100.04	98.202	101.98	100.56	98.984	99.278	99.012	100.78	103.36	103.17	101.38	99.326	101.44	99.471	100.12	101.28	99.061	101.3	99.091	101.05	101.27	98.003	98.705	97.284	100.19	101.2	102.77	98.052	101.96	99.202	101.35	99.077	101	100.33	98.57	99.111	100.32	99.266	96.409	103.34	100.11	100.05	96.571	97.859	102.63	100.41	100.17	98.698	99.584	101.06
106.48	108.67	106.36	106.06	106.39	108.31	107.31	109.08	105.45	105.92	105.2	107.47	107.19	109.25	106.56	108.04	106.82	106.91	105.38	106.56	105.73	108.91	108.93	106.15	106.78	106.24	104.97	104.8	105.36	104.35	106.56	107.71	107.33	104.44	107.24	107.98	106.73	105.13	107.08	105.93	104.37	106.78	105.99	107.26	107.91	108.26	105.97	105.5	105.75	108.46
104.29	105.67	105.31	104.32	106.42	106.48	104.69	105.21	104.1	104.82	106.56	104.15	107.59	108.02	107.05	105.43	105.41	106.56	104.45	103.88	104.72	105.99	104.46	106.71	105.76	106.87	105.04	105.56	105.72	104.76	107.92	104.59	106.24	104.1	104.99	104.33	106.14	107.54	107.36	104.85	105.01	105.49	102.67	104.87	105.3	105.02	106.34	105.14	105.62	103.14
108.45	110.13	108.48	107.26	108.05	108.32	106.85	108.07	108.84	108.21	107.79	107.97	108.03	108.84	105.67	107.42	109.62	108.89	108.83	109.75	107.65	105.94	110.05	108.89	106.65	106.24	108.4	108.66	104.97	108.53	108.75	107.82	106.26	108.99	108.28	107.95	108.11	109.43	109.36	107.54	109.11	106.24	108.47	109.64	107.98	107.86	110.07	108.07	108.86	108.73
105.11	107.46	105.8	104.86	103.79	106.51	106.42	108.47	105.99	107.66	107.73	108.34	106.47	104.49	105.18	104.57	104.94	108.43	103.94	108.9	105.09	103.65	105.22	107.76	106.36	104.59	106.16	106.47	106.35	107.14	104.81	106.81	106.86	105.47	104.97	107.15	103.16	105.5	104.46	105.52	105.4	105.82	106.59	107.28	105.65	108.9	106.5	107.15	107.54	105.37
105.05	106.17	104.17	104.6	106.13	108.44	105.19	110.1	106.96	105.91	108.37	103.19	107.37	105.93	106.78	106.15	106.28	106.43	104.72	107.2	107.87	107.08	107.95	105.86	106.34	107.17	105.62	107.55	105.71	107.02	106.48	108.13	106.33	108.06	106.9	106.69	107.4	105.95	105.85	106.39	107.85	106.22	106.09	105.44	104.49	105.64	105.84	104.36	107.11	107.04
106.03	106.46	106.64	107.28	106.24	106.13	105.63	108.15	104.38	105.75	105.95	107	106.85	108.73	107.43	104.4	105.77	106.15	107.2	106.88	105.34	106.17	105.12	105.7	107.82	104.34	106.44	105.81	106.81	108.63	107.55	107.16	104.37	107.57	103.51	107.13	108.28	106.88	107.14	107.81	107.3	104.31	105.52	106.71	105.94	107.04	107.49	106.45	104.31	106.58
105.92	105.02	107.71	104.43	103.91	105.38	105.92	108.78	105.5	105.88	106.49	104.52	107.58	105.76	104.89	103.63	105.92	105.73	105.4	105.13	106.52	105.46	107.12	104.21	105.82	105.3	103.91	106.3	106.5	105.26	106.1	105.01	105.5	105.82	105.68	104.7	105.1	105.77	106.19	105.7	106.57	107.4	105.49	104.24	106.9	104.99	107.09	106.22	106.56	105.83
105.58	107.02	107.56	108	105.75	105.06	105.01	109.62	104.83	106.95	107.14	105.19	106.75	107.37	105.14	107.62	105.87	104.65	108.52	106.04	107.34	106.78	106.35	105.91	105.64	105.74	105.2	106.69	106.33	106.44	109.01	106.29	105.43	103.92	108.05	107.28	107.25	108.13	106.11	106.54	106.64	107.74	106.38	106.79	106.98	107.65	108.05	105.54	109.03	104.14
105.18	106.51	108.35	107.99	106.08	104.23	107.97	106.4	105.38	103.85	108.03	107.29	107.14	106.02	105.35	106.61	104.29	108.21	107.14	105.89	105.59	104.34	106.92	105.76	106.39	106.01	106.66	106.06	106.63	107.89	106.55	106.91	106.57	105.68	105.76	105.19	106.36	107.69	105.63	106.12	107.47	106.51	107.27	105.51	105.37	106.35	106.52	104.65	108.01	104.76
97.9	100.02	97.419	98.925	97.299	99.485	98.963	97.821	97.583	100.76	101.29	99.607	97.584	97.055	96.771	98.425	98.437	98.948	95.649	97.63	98.109	97.3	98.118	97.019	97.859	97.938	97.204	98.958	93.842	97.809	97.515	96.466	98.827	97.486	97.807	97.431	99.589	99.139	96.694	100.04	98.966	96.882	97.492	99.685	98.962	98.756	99.36	99.368	97.659	98.705
105.26	105.08	103.69	105.78	105.96	104.36	106.65	105.55	104.77	104.34	104.35	105.19	106.78	107.22	105.56	105.9	104.86	103.61	106.87	105.06	106.19	103.7	106.29	106.91	104.91	108.57	105.29	105.71	104.45	104.45	104.34	104.8	105.93	105.81	105.5	102.7	105.16	103.11	105.15	105.69	106.17	106.06	106.73	104.44	105.32	106.43	106.51	104.91	105.2	105.93
108.52	109.48	109.83	108.08	107.81	107.22	108.01	109.03	108.92	107.21	107.82	109.25	107.36	107.46	109.28	108.72	108.76	109.17	104.83	107.79	107.23	107.49	109.44	108.43	107.38	106.63	109.22	105.34	107.23	107.38	108.89	108.4	107.16	110.18	110.85	108.26	108.01	107.8	107.88	106.61	108.73	107.82	110.19	109.91	108.47	105.53	108.6	106.44	109.73	108.36
108.31	105.15	106.33	108.65	107.47	104.92	106.81	106.42	108.6	105.53	107.15	106.57	106.25	107.93	106.37	106.03	108.35	107.44	108	106.4	106.43	106.79	105.44	107.2	107.69	108.26	105.75	106.77	106.92	106.5	107.61	105.08	106.93	107.81	105.15	106.95	107.97	104.94	106.87	108.89	107.71	107.24	105.17	105.83	109	107.28	106.65	106.49	107.1	103.83
99.123	101.02	101.44	102.02	100.54	103.51	100.33	102.55	98.66	102.15	101.72	100.84	100.82	99.421	101.92	102.62	101.82	100.7	100.45	98.031	101.56	100.62	100.26	99.569	100.97	99.06	101.84	103.19	100.34	100.15	100.08	101.42	99.49	98.799	99.44	101.19	102.3	99.409	101.36	102.78	101.55	101.33	100.21	100.95	102.94	102.38	98.771	99.256	99.904	102.19
103.8	108.62	106.59	104.57	107.75	107.54	105.91	107.22	106.32	106.38	106.75	102.18	105.25	107.8	106.75	106.57	105.68	105.97	105.87	107.42	105.78	105.64	104.6	107.95	105.69	107.54	106.86	107.09	107.67	105.99	105.13	107.97	106.22	106.56	108.42	107.65	105.89	104.47	106.54	106.3	106.6	105.88	107.98	106.09	106.13	106.63	105.43	105.32	107.34	105.3
106.23	105.05	105.45	104.95	104.84	105.58	104.1	106.99	105.86	104.24	106.51	105.92	103.86	106.24	104.37	108.29	104.77	106.27	106.15	104.74	105.85	104.42	103.3	104.95	106.55	105.85	105.4	105.81	105.94	108	108.16	103.2	106.45	105.97	106.72	106.75	105.73	106.94	106.66	106.62	104.4	103.62	104.47	105.54	105.93	104.61	105.78	106.03	106.25	106.22
105.54	106.73	106.9	108.37	105.31	104.93	105.45	107.73	106.81	107.01	107.93	107.93	107.16	106.29	106.69	104.92	106.78	103.89	105.02	107.74	108.27	105.85	107.22	106.84	105.54	108.2	105.51	107.41	105.81	106.87	104.24	106.36	107.92	107	106.68	104.9	107.1	104.3	107.04	107.35	107.87	104.82	107.32	107.27	107.79	106.89	106.43	109.23	105.28	107.87
100.48	98.122	97.383	98.513	98.22	98.437	96.898	97.439	98.395	97.52	99.164	99.598	98.307	98.066	96.294	97.596	97.353	96.345	96.422	97.67	98.924	97.776	98.581	100.91	98.517	97.675	99.35	96.866	98.177	98.617	99.428	98.505	97.137	96.688	97.431	99.159	98.627	96.801	96.37	97.183	97.441	98.067	95.45	99.006	97.987	99.1	98.026	98.641	98.485	97.813
106.91	107.16	108.26	104.66	106.58	105.93	104.39	104.9	105.23	106.4	104.82	103.86	104.46	106.21	105.07	105.33	105.68	105.59	107.19	105.31	105.54	106.53	106.93	106.04	104.15	105.7	103.86	107.17	104.39	105.51	105.86	104.69	104.34	107.22	104.64	106.37	104.61	106.22	105.71	106.27	106.95	105.58	103.64	106.04	104.28	104.64	106.91	103.88	107.03	104.86
98.906	99.685	99.945	99.854	99.998	99.524	100.16	97.089	100.42	100.5	99.844	100.85	103.13	101.04	102.67	100.51	102.24	101.13	98.818	101.33	99.049	99.559	101.32	100.13	99.176	99.412	99.856	101.09	100.36	96.833	100.01	100.9	101.53	99.373	102.09	98.855	101.61	101.14	99.159	99.156	100.13	102.96	100.49	97.991	99.678	99.825	98.38	100.67	102.49	100.12
107.41	108.24	106.71	109.22	106.68	110.16	107.74	109.24	107.89	107.02	108.41	106.74	106.7	107.09	107.18	107.95	107.57	106.03	107.91	106.71	106.49	108.86	107.66	108.36	107.43	106.96	111.16	108.27	108.35	109.1	108.4	109.31	104.53	107.49	106.14	108.23	107.74	107.73	106.62	107.96	106.59	108.95	108.39	110.52	106.52	108.79	106.38	108.63	109.02	107.2
106.93	108.88	108.45	106.76	106.98	108.54	106.45	107.42	107.44	108.9	110.74	107.05	107.91	106.69	107.46	108.12	106.19	108.88	109.45	107.06	108.91	107.63	107.69	108.79	106.69	108.75	106.29	105.46	108.52	107.46	108.27	109.78	109.28	108.06	109.31	106.99	107.49	106.95	107.95	106.83	107.35	106.46	110.18	107.03	109.46	108.61	108.74	106.24	107.93	108.04
105.42	106.14	107.59	106.32	106.66	105.99	105.11	108.73	106.19	103.71	107.29	105.8	105.33	107.02	106.42	105.9	106.96	106.64	105.48	107.6	106.08	105.77	104.23	107.63	105.84	106.56	106.99	106.91	107.1	105.41	105.57	105.38	107.51	105.87	106.33	107.55	107.2	107	106.46	106.23	105.77	107.69	107.85	105.83	107.18	109.21	107.43	107.39	108.1	104.95
104.67	107.71	109.2	104.87	108.2	107.71	105.07	106.91	107.05	107.09	105.98	105.36	106.16	104.46	104.42	104.47	105.8	104.6	107.18	104.52	104.77	106.77	107.47	105.12	107.63	107.75	106.06	105.98	107.28	107.67	108.22	108.2	104.03	105.26	106.38	108.24	107.26	105.61	106.67	107.38	105.54	106.27	106.63	106.4	106.56	108.8	107.31	107.89	106.54	107.99
108.55	107.71	104.7	108.31	105.19	106.36	108.79	105.59	106.93	107.37	105.75	106.58	107.75	107.02	107.36	104.3	106.95	105.52	105	106.8	109.01	108.28	106.13	105.69	105.35	105.14	107.71	106.99	106.69	107.69	107.52	106.15	108.81	105.63	106.25	109.15	108.48	107.34	106.55	106.2	106.95	106.91	107.69	106.14	105.48	105.74	106.8	104.75	105.63	105.21
110	106.91	106.94	107.33	105.95	111.25	108.44	107.23	108.33	110.59	108.21	108.38	108.9	109.28	109.96	109.59	106.77	107.4	110.22	109.02	108.26	109.36	107.69	108.71	110.33	109.76	108.54	107.91	108.75	109.31	109.39	109.13	108.26	111.4	109.63	107.9	108.75	107.79	106.77	106.99	111.13	109.23	109.92	110.42	107.16	109.1	109.71	108.93	108.45	106.52
106.86	106.28	107.33	108.38	108.75	106.69	107.05	105.62	108.14	107.96	106.98	106.83	107.5	107.32	106.71	109.85	108.95	106.55	107.01	106.96	108.2	106.81	109.81	109.92	106.68	108.44	107.93	107.68	107.17	106.48	107.46	108.79	107.97	107.08	106.38	106.4	107.88	106.18	107.1	107.37	108.09	107.21	108.11	107.54	107.22	108.19	107.46	107.69	108.32	108.85
108.7	109.55	109.44	108.41	108.36	107.9	109.62	108.74	109.68	107.49	106.85	109.09	107.81	109.32	108.9	107.11	110.66	109.43	107.78	107.53	109.21	107.38	107.82	110.03	108.86	108.6	107.36	109.07	106.08	107.18	108.66	107.29	110.09	108.67	107.72	109.74	109.5	108.32	111.56	110.16	107.84	106.82	107.63	107.33	107.93	108.86	108.69	108.79	108.95	106.08
104.8	105.85	105.43	106.86	105.3	107.31	104.68	104.11	105.79	104.78	109.06	104.01	104.51	104.27	105.66	107.11	107.62	106.01	107.25	107.12	103.82	106.64	106.14	105.01	106.46	107.08	105.83	107.57	103.93	106.57	105.12	102.92	106.12	107.64	106.04	106.88	103.43	105.23	105.65	105.9	103.97	105.54	106.86	107.96	108.61	107.39	105.12	104.93	106.83	106.27
109.38	109.42	112.13	108.56	112.07	109.64	110.84	110.61	109.76	112.31	110.29	109.77	110.77	110.1	112.5	112.19	111.57	108.72	110.3	109.62	110.81	110.36	110.29	109.95	109.38	110.71	109.81	110.19	109.97	108.57	107.99	110.58	110.85	108.86	111.48	109.23	111.72	112.66	112.7	110.37	112.14	110.45	111.75	108.37	110.23	110.39	108.94	108.95	111.55	111.55
108.28	107.46	107.05	108.84	108.83	106.6	107.21	105.46	107.57	107.53	107.45	107.25	106.85	109.26	107.7	110.9	107.07	107.24	106.26	108.8	109.16	107.51	108.18	106.08	108.31	106.33	105.73	107.4	106.57	105.55	105.33	106.92	108.03	108.13	108.29	105.97	107.62	107.2	106.9	109	110.63	107.66	107.28	107.76	108.25	106.97	106.07	107.56	110.24	106.48
101.09	101.38	100.87	100.9	100.23	99.774	100.71	103.39	101.95	100.18	100.38	99.444	101.99	101.56	100.11	102.33	99.452	102.52	98.371	97.888	99.79	100.35	101.34	101.54	98.989	102.11	99.224	100.85	100.14	102.39	101.97	101.21	101.58	98.489	100.38	100.04	100.82	99.44	100.81	98.996	100	102.6	101.72	98.708	98.327	100.49	99.283	101.7	100.09	99.931
100.86	100.2	99.902	99.764	100.68	98.976	102.11	100.61	101.97	102.23	101.82	99.015	102.29	101.85	101.19	99.054	97.819	99.153	101.8	99.807	100.76	101.21	102.23	100.52	101.73	99.566	99.938	99.08	102.25	101.72	100.67	101.19	101.53	101.4	102.11	98.813	100.35	103.67	100.21	100.22	100.76	100.77	100.89	99.613	100.12	100.07	99.853	99.868	100.62	101.82
100.4	98.481	100.48	99.37	99.537	98.434	101.46	98.864	101.85	100.97	100.3	99.959	100.19	98.888	99.423	100.18	100.26	100.46	101.89	99.708	99.731	99.224	101.67	99.1	102.13	99.631	101.34	97.376	101.28	100.41	100.58	97.916	100.08	102.15	101.24	100.73	98.541	100.21	97.965	99.134	101.49	99.72	99.467	100.67	99.517	99.855	100.6	100.34	100.72	101.06
97.322	97.225	95.676	97.716	97.843	95.657	97.113	97.643	98.777	99.129	99.288	97.533	95.515	100.01	99.093	98.685	95.671	98.574	99.595	98.79	97.901	98.345	96.54	97.782	98.787	99.915	98.27	95.833	98.547	97.065	97.556	96.931	99.372	96.421	96.977	97.578	97.34	98.037	97.458	99.646	96.436	98.31	98.823	97.976	99.625	98.661	99.601	94.98	96.511	99.143
106.81	104.01	105.74	106.19	105.63	105.6	106.68	107.18	105.15	104.2	106.91	106.98	106.64	106.78	105.26	106.43	106.17	104.37	107.27	105.24	104.25	106.4	104.18	106.46	107.04	103.71	106.27	105	104.82	104.49	103.4	107.17	108.04	105	104.67	105.4	105.8	106.89	107.72	105.08	106.36	103.12	105.02	106.34	105.63	106.12	105.31	105.23	103.19	105.72
99.85	100.96	99.103	102.26	100.09	102.27	101.17	100.75	102.31	99.496	97.729	99.238	99.625	99.168	101.21	99.263	100.41	101.06	100.58	100.52	99.906	101.77	101.79	101.57	102.76	100.98	98.703	101.84	100.92	102.53	102.44	102.02	99.218	100.38	101.33	101.08	98.441	99.904	99.821	99.49	101.81	99.542	101.28	99.545	101.35	101.66	102.23	102.22	98.129	99.762
99.821	99.359	102.82	100.44	99.697	97.983	99.634	98.015	98.486	99.506	99.085	100.52	101.34	99.581	100.79	99.898	97.383	102.55	100.12	98.835	101.36	100.61	100.42	101.38	100	98.071	102.1	102.24	101.51	103.04	103.64	99.572	99.499	99.284	101.02	98.44	99.386	100.72	100.3	101.8	99.627	100.16	98.892	99.298	100.49	100.73	100.69	102.86	101.41	100.27
97.575	97.422	99.69	97.4	98.325	96.93	98.288	96.278	97.188	98.071	98.551	98.12	98.136	96.341	98.356	96.591	99.296	96.009	95.511	98.764	97.124	95.743	97.579	99.967	97.19	97.133	98.176	99.273	99.059	96.558	98.522	97.428	97.568	98.944	97.464	97.764	96.953	98.464	98.594	98.242	96.455	98.199	97.746	98.339	98.224	99.913	95.536	97.04	98.701	95.897
97.545	99.33	98.182	99.321	98.13	98.479	98.755	99.003	96.291	95.37	96.02	98.974	97.627	99.177	98.524	98.534	97.147	97.876	97.249	97.651	97.216	98.009	98.357	99.511	97.5	95.134	98.06	97.729	99.413	98.173	97.214	95.691	100.16	100.02	97.843	96.613	99.035	97.629	100.47	98.458	96.815	95.076	96.53	96.34	96.722	97.488	96.935	97.633	97.118	98.896
102.64	104.26	107.53	106.64	105.88	106.21	106.12	105.56	102.39	108.2	104.89	107.62	104.49	106.45	107.3	105.91	106.57	104.99	107.27	105.02	105.42	104.47	105.22	103.4	107.07	106.54	104.14	105.09	104.39	105.1	104.99	105.46	106.15	107.61	107.38	104.61	105.19	105.01	106.96	107.09	108.59	104.68	106.11	104.9	104.96	103.78	105.24	109.35	105.98	104.59
104.68	106.6	106.22	106.04	107.25	107.6	105.84	104.56	106.8	106.28	106.15	108.93	106.48	108.09	106.73	106.92	106.76	106.93	107.2	106.62	105.82	107.58	104.45	105.65	104.99	106.1	105.51	105.04	105.97	103.34	107.54	106.52	106.12	107.12	107.13	106.53	106.49	105.63	107.47	107.55	105.06	107.82	104.34	106.44	106.3	106.69	106.41	105.52	107.82	106.4
101.83	100.26	100.31	100.55	102.09	100.32	101.71	101.18	101.11	99.508	100.96	99.471	101.76	99.974	102.64	101.59	100.32	104.27	102.38	102.24	101.13	100.13	101.06	99.849	99.292	101.37	101.14	101.22	101.83	102.1	101.59	99.639	102.61	100.02	101.15	101.35	99.743	99.508	101.46	100.78	100.02	100.87	99.342	101.27	101.15	100.75	101.28	99.596	100.88	99.215
108.62	107.85	107.31	107.45	108.82	108.53	108.36	108.02	108.46	108.12	109.25	108.07	108.81	108.83	106.08	108.93	106.95	108.04	108.1	108.09	107.29	111.07	109.6	108.66	108.95	109.36	108.63	108.49	110.73	106.68	106.77	108.9	109.93	108.57	108.95	107.68	107.63	108.96	110.04	107.75	110.25	109.21	109.4	107.77	109.12	107.38	106.4	107.32	110.04	107.83
106.74	106.37	107.79	105.49	104.88	106.17	108.06	107.08	106.87	105.42	105.34	105.89	109.68	107.73	107.21	105.44	107.76	106.38	104.12	106.11	107.52	106.12	105.51	107.65	106.58	104.88	106.87	107.27	106.66	104.67	107.52	107.69	105.43	104.9	107.22	107.42	106.24	106.35	105.52	106.37	104.75	106.36	104.13	106.17	107.6	107.68	107.01	108.27	108.15	107.22
105.4	101.98	106.54	106.6	106.4	106.31	104.68	107.02	105.64	106.14	107.37	104.01	104.14	105.07	105.45	105.59	105.17	104.63	106.54	103.95	105.55	106.8	107.09	105.68	105.4	106.09	106.34	104.7	103.42	104.35	107.04	104.92	106.34	104.25	107.11	105.39	104.96	104.58	106.7	103.29	105.12	104.15	104.34	106.67	106.16	107.5	103.84	103.43	105.65	105.49
107.57	108.24	108.07	106.71	109.92	108.04	106.8	104.09	106.62	107.97	106.75	107.49	108.36	106.31	107.53	108.2	107.36	105.85	107.84	108.16	107.88	106.06	109.77	106.06	105.28	107.19	106.85	108.12	107.9	109.46	107.99	105.87	108.44	108.19	108.55	107.4	108.2	108.37	108.1	106.58	107.85	105.81	106.98	108.59	106.02	109.41	107.52	106.83	109.14	109.88
98.391	100.3	98.677	97.42	100.22	97.212	96.552	97.189	98.647	98.278	97.08	98.338	96.699	96.632	98.895	97.892	97.374	94.689	98.214	97.053	97.441	99.17	99.025	99.473	98.586	97.206	96.027	97.522	98.868	96.637	100.55	99.894	98.112	98.399	97.356	100.38	98.888	97.4	98.563	96.911	99.878	98.563	97.567	100.03	99.068	97.615	97.248	96.84	97.631	99.459
109.06	108.74	107.8	108.65	107.96	110.62	107.76	108.11	108.36	108.49	109.99	109.45	107.58	110.73	108.13	109.56	107.87	109.23	109.61	107.44	108.83	108.84	107.61	107.22	107.05	111.25	109.71	107.87	109.79	109.82	107.53	110.44	110.55	108.44	107.51	109.31	107.51	108.79	109.26	105.66	107.14	111.39	108.04	108.3	109.71	107.27	109.62	108.66	108.12	108.24
109.94	110.87	110.7	110.23	110.17	110.87	110.97	112.02	109.61	109	110.28	108.32	107.86	112.79	111.6	111.05	111.03	108.67	111.01	110.64	111.31	112.84	109.84	111.17	111.39	110.14	109.39	108.87	108.79	109.74	112.68	110.2	109.35	110.68	111.58	110.33	109.03	110.03	107.33	110.08	112.82	108.86	109.57	112.06	109.06	110.24	109.9	112.8	112.69	109.82
105.29	108.32	104.68	105.07	107.18	105.94	104.41	105.97	104.92	106.06	105.66	108.63	105.68	107.28	104.2	106.9	106.61	106.17	105.87	107.68	106.04	105.46	105.76	109.26	105.44	104.84	104.76	106.82	104.95	106.46	106.18	106.22	105.34	106.8	107.86	106.25	105.2	105.71	106.17	107.7	105	107.15	104.41	108.49	106.53	106.04	105.25	106.62	106.77	107.47
98.44	97.412	97.522	95.904	98.234	98.26	97.125	97.676	98.106	96.49	97.898	97.992	98.513	98.223	97.704	97.376	99.042	97.722	98.68	97.354	96.739	98.497	95.74	98.386	98.088	96.538	95.368	97.96	98.019	98.004	98.742	97.921	96.879	99.985	98.435	95.972	95.914	99.626	96.585	98.367	98.792	97.007	96.305	97.733	97.211	100.38	98.819	97.715	98.125	99.904
104.78	106.06	108.71	103.52	108.3	104.76	103.11	103.37	104.6	106.6	106.41	105.12	103.62	105.88	104.46	106.15	104.91	105.76	104.96	106.32	106.33	106.7	105.28	108.12	105.41	106.25	103.93	105.39	105.66	105.65	104.08	106.17	106.19	104.81	102.75	105.53	105.56	107.11	106.87	104.6	104.89	104.41	104.32	105.24	104.53	104.59	105.54	105.09	105.17	104.52
105.57	105.03	105.69	108.34	105.23	106.96	103.3	107.02	105.92	106.43	107.49	107.47	107.69	105.37	106.89	106.45	106.22	106.09	106.77	106.08	105.95	105.68	105.23	103.15	105.44	107.41	106.48	108.21	102.95	106.94	105.6	106.24	108.38	107.26	105.38	104.98	104.99	106.22	104.93	108.46	109.68	105.45	107.53	109.37	106.5	103.59	107.29	107.75	106.13	106.89
108.85	108.24	106.59	109.27	108.78	106.98	107.19	108.86	108.13	110.96	109.37	108.26	106.35	104.64	107.84	107.59	107.74	106.13	108.25	107.43	108.11	108.63	108.54	109.86	108.45	108.84	108.46	106.94	107.56	105.73	107.37	109.08	107.72	107.48	108.46	108.23	107.37	109.74	108.87	107.31	109.36	110	107.74	107.73	109.08	106.99	108.42	107.69	108.09	107.27
104.62	106.11	105.92	105.58	105.95	107.24	108.16	105.44	105.39	106.24	107.54	104.56	106.69	106.21	106.37	105.37	106.41	106.21	104.52	105.99	107.18	105.31	105.13	103.64	106.54	105.93	104.06	106.36	106.55	106.06	106.51	106.96	105.13	108.26	103.56	106.03	104.12	104.29	105.9	105.44	103.15	106.79	104.43	105.53	106.06	106.63	103.52	107.09	106	105.53
107.71	108.83	106.54	107.72	108.79	109.23	110.09	107.96	107.6	109.93	105.76	107.48	107.97	107.88	109.94	107.21	106.27	107.93	109.85	108.72	108.34	105.9	107.57	109.12	110.92	108.52	108.6	107.61	107.87	106.39	107.8	109.72	107.51	108.97	111.36	109.48	107.7	107.19	108.58	108.78	108.51	106.8	109.13	108.22	112.07	108.64	107.8	107.26	107.82	109.72
104.08	106.67	108.31	104.66	107.35	108.83	106.31	106.78	103.94	108.02	108.09	106.2	107.7	104.72	107.21	107.75	106.23	106.46	105.62	107.34	106.95	107.32	107.48	108.61	107.45	108.68	109.04	106.18	107.57	107.34	105.73	105.88	105.67	104.24	105.56	106.91	110	105.49	107.83	105.99	105.28	106.83	104.76	107.23	106.07	108.58	106.27	107	106.05	105.89
99.907	98.041	96.349	96.178	98.195	100.32	96.528	98.413	98.127	98.769	97.343	98.482	97.643	97.116	97.797	96.439	99.274	97.61	99.163	97.683	97.079	98.597	98.326	98.457	97.549	98.214	99.342	97.864	96.485	95.926	97.568	96.954	97.6	97.534	100.23	99.544	98.664	98.023	97.765	97.571	98.161	96.562	96.274	99.336	98.943	96.604	97.768	99.682	97.89	96.405
109.73	109.39	109.1	112.34	112.04	109.06	109.26	110.76	111.77	111.87	111.43	108.49	109.29	111.93	108.22	111.06	111.88	110.69	108.51	109.5	111.9	113.48	111.36	111.96	109.04	111.44	111.08	109.93	108.53	108.48	110.89	111.12	111.95	108.71	109.22	111.1	108.55	111.47	109.56	111.41	112.27	109.87	110.46	112.77	110.32	109.75	112.29	109.08	110.38	108.58
109.46	110.09	110.8	109.9	111.84	109.62	111.39	108.78	109.41	110.56	110.86	109.66	111.28	110.38	109.32	109.11	110.56	109.01	110.9	110.39	110.21	110.6	110.83	109.61	109.08	113.65	109.88	108.04	110.84	111.56	112.39	112.09	110.52	112.2	109.61	110.78	111.31	112.61	110.25	109.31	109.14	112.48	110.41	111.96	110.98	109.55	109.93	111.03	112.32	111.83
107.09	108.29	109.19	107.97	108.99	108.44	109.18	107.75	105.63	108.11	108.93	108.91	109.04	107.75	108.91	109.79	107.4	107.48	107.89	107.99	107.93	111.2	108.87	109.34	105.66	108.95	107.62	108.43	108.62	108.14	108.2	106.62	108.34	109.44	107.95	108.05	107.4	107.47	108.39	107.69	108.64	107.51	106.6	108.08	108.29	107.15	107.55	108.97	110.4	107.53
108.98	108.04	108.58	107.34	106.43	108.99	108.17	107.6	107.27	108.98	108.74	108.39	107.4	107.22	107.75	108.37	108.27	109.24	108.68	108.56	109.9	108.03	110.12	107.2	106.29	106.89	108.42	106.56	108.1	108.19	107.25	107	108.32	110.8	107.09	108.81	108.47	107.77	108.44	105.47	107.56	108.15	107.26	106.87	107.67	110.21	107.54	107.75	112.75	107.65
107.19	107.85	107.21	111.16	108.46	108.07	106.84	107.4	107.15	106.29	107.45	108.13	106.5	106.68	107.69	108.31	108.67	107.44	108.85	109.05	107.24	107.64	107.45	106.81	106.53	108.55	107.55	107.21	108.41	106.9	108.27	108.18	107.54	109.19	108.03	106.15	108.08	108.24	105.92	107.72	108.14	106.54	109.15	107.39	107.09	109.29	108.24	108.12	108.45	106.02
104.55	106.68	106.95	106.35	105.84	105.1	106.16	105.89	104.42	104.49	107.71	103.89	107.06	104.95	104.16	108.18	106.76	103.65	106.89	106.04	106.41	104.94	104.5	104.9	104.96	106.5	105.75	105.65	105.3	106.26	105.19	105.2	104.81	104.76	106.4	106.36	105.8	103.68	106.59	105.05	103.13	104.58	106.51	105.74	105.04	106.68	104.15	105.41	105.14	104.5
98.735	99.153	97.706	98.43	97.809	97.624	100.27	98.084	97.972	97.758	97.307	99.038	98.493	99.021	98.121	99.235	97.132	98.477	98.938	98.114	97.638	100.2	98.147	99.645	99.341	98.538	99.23	97.499	99.932	98.365	97.559	98.371	96.396	99.125	99.765	98.284	95.244	98.415	98.36	97.285	99.028	96.643	97.561	98.501	98.059	100.77	98.825	95.496	97.963	97.564
108.28	105	107.43	105.06	105.49	107.57	106.34	105.32	105.24	106.87	108.84	105.24	105.48	106.12	104.42	107.51	104.97	107.63	107.03	108.29	104.83	107.64	107.22	109.41	105.15	106.91	104.28	106.1	105.63	107.23	106.1	107.13	106.96	107.32	108.93	107.79	107.15	106.88	108.05	105.56	104.86	106.75	106.92	107.68	104.43	106.6	107.54	105.91	105.3	106.22
101.58	100.04	100.34	101.78	101.01	101.91	100.58	101.04	97.7	101.91	98.506	98.958	100.25	98.556	100.1	100.96	101.08	100.63	99.393	96.868	99.141	101.27	101.21	101.91	102.26	100.65	102.82	99.148	100.27	97.55	100.18	102.98	99.711	100.07	99.997	103.41	100.74	101.01	102.74	96.952	100.41	100.01	100.27	100.11	101.23	100.52	100.09	100.19	98.621	100.42
[truncated: 150 more columns]
