# Supplementary material for: Genetic dissection of main and epistatic effects of QTL based on augmented triple test cross design
Source: PLoS One. 2017 Dec 14;12(12):e0189054. doi: 10.1371/journal.pone.0189054 (PMC5730204; doi:10.1371/journal.pone.0189054)
Supplement: S10 Supporting Information — (ZIP) [file pone.0189054.s010.zip › z6_250_0.2_10.csv]

107.85	107.88	103.27	104.98	109.23	106.68	103.21	103.86	105.55	100.12	106.89	104.27	98.588	104.02	100.54	104.06	103.64	105.19	104.82	105	98.439	105.96	104.6	110.69	106.62	102.23	108.22	98.071	108.14	101.68	106.12	100.91	106	104.35	107.83	102.07	104.18	108.88	106.75	108.22	108.46	99.157	103.94	107.94	105.79	100.36	110.01	103	109.77	103.37
104.74	112.27	111.55	110.76	101.78	112.99	107.75	104.99	107.74	111.25	105.41	108.77	110.24	106.89	104.01	120.91	109.1	102.19	111.44	111.57	112.14	109.26	112.38	105.74	113.89	111.52	111.52	106.46	108.83	109.71	109.52	109.28	106.05	105.61	109.44	107.66	107.82	104.81	106.65	112.97	110.59	97.456	114.09	102.24	107.01	105.83	106.65	110.78	106.8	106.51
107.67	105.02	106.22	104.6	103.17	111.37	104.46	111.7	104.87	101.62	107.91	112.17	109.61	105.17	108.14	106.03	101.36	107.29	111.23	111.81	106.95	106.06	105.43	106.43	107.1	101.87	106.56	101.49	103.34	106.19	110.13	97.779	107.64	103.6	114.08	103.39	110.09	108.06	104.71	107.83	101.63	108.8	107.98	109.57	107.26	105.33	108.88	106.44	106.72	99.374
102.72	101.72	105.08	106.14	109.16	106.27	112.69	113.21	112.73	107.54	101.23	109.37	117.08	106.2	108.94	107.56	112.57	112.45	109.55	110.69	107.88	107.69	105.16	110.86	109.56	104.88	110.01	103.49	108.37	105.76	109.76	110.16	107.05	106.67	106.69	109.8	111.04	113.44	112.04	108.15	101.49	105.37	103.15	110.62	111.75	110.37	111.93	110.81	102.43	102.4
105.28	108.33	106.05	111.24	107.03	112.63	111.19	106.58	112.29	107.82	109.4	112.87	109.24	110.15	110.37	114.17	109.71	111.43	111.56	98.522	109.44	109.87	111.18	105.19	109.37	112.92	114.99	110.07	108.28	107.95	109.16	109.41	110.95	106.36	102.16	104.27	102.96	108.72	109.42	112.22	104.89	109.98	101.68	111.5	112.83	109.77	111.67	106.17	115.86	108.21
110.66	110.54	102.6	106.4	99.654	107.13	101.03	100.99	104.57	105.28	107.62	103.86	104.98	104.33	109.52	100.25	102.4	95.845	106.35	106.3	108.46	115.56	107.92	103.75	105.87	107.79	106.38	111.99	107.38	106.45	103.11	107.5	106.31	111.41	116.34	100.68	105.5	108.65	111.03	104.47	104.55	103.16	111.71	99.047	102.24	106.32	106.91	105.38	101.92	108.42
111.44	104.94	103.48	106.25	100.9	107.04	109.42	112.07	109.84	106.87	107.74	102.81	101.33	103.56	95.925	109.04	102.59	99.546	108.6	106.29	105.66	110.07	110.23	104.69	108.71	100.01	105.05	103.36	101.41	105.25	100.51	111.28	110.23	103.69	107.05	107.71	104.42	103.21	101.77	109.58	110.9	110.43	100.52	102.12	112.56	101.43	107.26	108.22	107.96	109.91
105.29	98.933	97.304	97.872	99.694	98.654	99.395	100.54	104.09	91.423	93.369	99.119	96.01	96.846	95.458	94.808	92.985	97.43	96.237	104.06	99.127	95.376	107.54	103.24	103.1	92.967	101.09	101.62	99.42	95.848	99.241	99.175	99.657	100.79	93.757	93.396	106.3	103.66	98.953	97.078	97.019	100.68	97.006	97.565	103.1	97.672	100.9	96.213	94.39	98.4
95.684	103.19	100.63	95.893	97.353	98.917	98.845	102	95.123	95.75	92.872	97.25	94.506	94.965	97.567	95.536	96.598	101.47	92.11	105.36	93.14	96.36	95.261	103.62	98.24	97.366	96.108	102.17	99.75	103.82	95.669	99.85	98.799	94.54	99.179	102.49	101.62	93.013	105.62	103.17	104.98	99.09	94.082	99.56	91.068	104.11	97.138	104.3	96.233	91.152
108.15	112.61	103.78	100.43	100.07	110.2	103.7	103.36	110.73	108.49	107.48	104.14	117.58	103.89	106.51	112.75	104.43	97.735	101.78	102.88	105.95	113.16	111.31	110.3	97.482	99.061	113.14	105.44	103.07	105.08	108.98	105.12	108.12	106.11	111.94	112.67	109	112.86	104.32	107.14	105.27	113.77	106.5	103.09	105.1	102.66	104.97	111.11	102.02	105.63
102.93	113.29	102.31	103.03	106.09	105.92	101.55	104.81	110.08	100.94	109.61	111.04	105.03	106.96	95.021	104.96	98.47	105.75	104.05	110.56	106.87	106.77	101.88	100.99	105.4	106.77	99.765	108.32	104.67	104.76	103.81	107.04	104.6	99.099	108.87	105.72	111.42	102.48	101.47	99.758	107.01	103.88	99.599	108.42	112	108.57	98.213	105.62	103.39	103.21
100.37	106	100.83	113.19	101.27	107.66	106.6	106.95	111.03	107.89	104.05	107.98	107.65	112.13	105.79	105.59	106.97	109.08	102.5	97.695	109.78	104.05	102.39	103.23	111.1	104.17	106.36	107.58	107.33	115.33	112.36	104.16	107.35	108.58	109.85	107.03	101.51	105.83	104.92	102.31	101.81	100.16	104.58	99.539	105.29	110.29	106.35	105.36	105.28	106.6
109.86	109.3	103.36	104.67	110.65	108.94	103.93	108.12	101.58	105.44	101.58	106.57	105.76	100.97	107.34	103.47	107.81	112.54	109.77	111.82	104.16	108.36	110.24	106.16	99.741	110.11	103.95	110.44	103.81	109.01	102.52	108.65	109.27	107.36	103.21	110.72	107.4	116.19	111.54	102.73	101.43	110.17	110.48	101.64	112.02	108.75	106.72	107.67	105.2	102.14
105.87	114.52	106.37	104.63	102.41	103.69	102.32	102.4	113.23	101.38	103.89	107.42	104.25	101.37	105.05	99.583	109.18	105.51	112.7	102.66	103.13	101.39	105.36	103.72	102.91	108.91	107.6	105.56	101.36	106.54	105.74	104.77	102.67	99.546	107.91	107.89	104.11	102.14	96.545	100.86	107.63	106.98	110.47	111.4	106.32	96.917	105.44	107.76	103.44	101.59
106.31	106.41	103.79	108.33	104.23	108.98	107.01	105.69	103.77	107.2	103.26	109.57	102.64	104.45	104	109.66	104.6	103.39	104.69	110.32	106.55	109.09	100.64	109.14	104.68	104.23	101.47	109.4	107.5	104.26	103.26	100.36	111.86	104.31	109.19	104.62	108.75	110.31	101.08	100.01	111.15	104.91	102.83	107.77	103.89	101.59	105.81	103.7	107.28	107.25
113.78	111.63	108.74	109.19	109.92	109.4	111.59	112.42	103.71	102.06	110.78	113.15	110.01	116.53	109.76	111.96	109.14	107.76	113.15	114.49	107.71	114.88	111.49	112.11	108	110.93	102.93	109.28	108.53	111	110.81	108.18	110.89	108.8	121.28	115.45	113.72	109.27	103.71	109.8	117.72	109.86	113.64	117.29	114.85	107.49	111.21	106.55	107.78	109.42
103.33	108.14	103.97	105.16	105.6	106.66	104.37	109.33	107.27	102.17	105.07	110.62	102.82	110.36	106.18	106.93	102.62	105.13	106.11	104.39	105.39	99.702	99.744	102.41	108.57	106.43	103.35	103.66	110.22	102.52	104.57	110.37	105.78	101.17	112.27	106.13	104.28	103.04	102.66	100.64	107.15	104.93	100.21	102.34	108.18	106.25	104.76	99.914	110.36	106.24
117.16	107.01	111.2	104	104.14	106.01	99.257	107.44	106.52	104.61	109.09	112.03	101.88	111.41	115.49	112.3	115.04	103.28	111.91	99.755	108.06	106.29	106.7	115.26	112.69	109.86	103.78	108.45	102.91	106.54	115.37	109.84	104.72	108.22	108.95	108.62	103.87	109.04	104.12	101.12	101.91	103.42	110.92	107.85	104.77	108.07	112.64	119.12	104.35	106.62
111.71	106.78	104.88	114.41	108.59	109.24	114.7	115.75	113.06	110.32	108.52	109.78	115.72	103.61	110.56	111.44	111.63	112.02	111.24	113.07	111.98	110.81	114.15	109.13	112.36	103.97	112.04	110.11	106.75	109.47	108.02	111.81	110.68	113.83	111.65	105.85	107.44	113.42	111.15	110.03	109.93	114.13	112.22	108.56	112.76	111.28	106.1	108.25	113.69	107.55
99.749	96.028	101.54	101.01	97.883	100.07	100.99	95.055	104.88	96.319	94.897	98.244	100.94	103.97	101.57	99.243	97.317	101.19	96.566	92.884	100.8	95.99	92.954	100.82	101.23	103.3	97.489	100.17	95.226	96.799	100.8	98.367	101.73	100.22	95.925	98.995	101.49	98.894	99.406	101.9	94.709	99.322	91.621	98.028	97.783	92.13	95.406	99.228	97.891	102.71
104.9	113.39	110.92	103.61	101.2	107.25	112.45	114.62	100.97	104.24	108.47	104.36	110.01	112.2	110.56	105.4	102.81	108.66	107.55	107.14	109.45	103.97	100.78	111.67	110.67	106.45	110.96	104.96	111.13	107.6	106.21	103.42	105.73	99.994	113.33	107.91	108.66	102.1	108.89	104.81	105.2	107	104.5	108.69	106.23	101.7	103.05	107.79	113.67	105.9
108.89	110.96	108	102.47	107.03	101.64	106.85	111.37	108.92	101.05	109.86	103.98	103.99	102.47	111.73	108.4	106.96	104.14	105.91	108.58	101.17	106.69	105.42	104.73	104.15	108.75	104.93	107.27	106.86	106.06	107.85	107.42	100.95	110.79	108.06	109	110.04	111.41	101.04	109.59	105.16	108.97	109.16	106.07	111.73	104.12	104.04	112.01	104.6	112.77
107.3	105.93	108.03	106.13	107.85	107	102.14	110.65	105.94	105.62	113.99	102.59	105.16	109.45	111.56	105.88	113.27	109.45	107.4	106.64	104.05	101.58	111.54	108.07	106.33	107.99	110.72	113.98	103.44	104.55	113.27	104.01	105.75	108.24	107.31	104.98	109.88	106.72	105	108.1	112.53	102.12	107.38	106.95	107.37	109.24	105.27	103.26	107.62	104.94
104.82	105.61	103.68	104.78	109.71	106.58	102.54	105.8	105.24	110.52	107.12	111.08	113.37	105.84	106.87	102.15	107.47	112.17	103.29	110.61	104.54	104.33	103.07	111.04	105.45	101.19	107.1	110.37	103.28	100.84	109.34	109.75	104.7	100.72	105.85	105.91	95.963	105.9	112.36	104.27	108.37	107.93	108.35	100.91	109.35	103.91	105.49	114.36	99.334	101.16
117.48	113.05	110.12	109.45	110.76	113.07	109.64	114.29	109.21	112.19	111.54	108.49	110.37	105.48	105.99	112.15	111.38	109.1	103.39	113.55	107.25	112.55	108.36	107.95	111.32	109.28	109	107.55	112.22	106.53	102.05	114.22	109.97	110.49	106.61	103.36	112.05	112.23	117.91	105.05	106.59	109.57	104.63	102.92	109.36	111.73	108.11	103.47	103.88	109.37
110.13	102.79	106.54	107.88	110	106.65	95.842	104	106.91	112.53	102.55	103.29	104.86	103.02	110.94	108.05	103.85	102.81	108.46	103.76	114.86	111.57	102.43	107.8	107.06	103.57	104.41	106.71	104.38	110.15	97.224	107.02	107.54	105.77	109.19	103.42	106.33	113.27	109.11	104.7	113.58	104.97	108.06	109.01	109.58	106.48	112.58	108.08	100.77	106.09
112.1	113.3	114.94	110.23	111.72	108.82	111.35	112.31	118.79	105.92	110.4	109.89	112.9	116.67	114.94	109.3	106.05	109.05	104.85	107.9	109.66	117.2	107.64	106.82	113.69	107.39	109.29	112.71	108	107.86	115.45	112.69	106.92	109.91	114.14	107.42	115.01	107.45	116.96	111.78	107.42	105.16	113.48	109.92	103.14	109.8	110.9	105.76	112.24	112.58
108.84	108.73	104.14	103.95	117.61	109.7	107.1	105.28	107.12	102.41	105.3	111.34	101.07	108.17	112	105.18	112.48	110.42	108.59	108.69	103.48	97.731	102.54	114.5	106.24	103.07	106	109.29	114.94	103.83	104.74	110.98	108.59	96.906	105.56	111.81	105.18	107.23	114	101.03	109.03	106.13	110.88	105.73	110.64	100.45	100.34	111.51	100.5	105.58
106.68	100.33	106.81	107.75	98.934	108.08	99.149	104.99	100.96	100.44	98.847	104.46	101.61	101.76	106.84	104.85	108.16	102.66	102.26	100.92	99.582	94.492	101.19	94.261	96.381	108.49	100.51	103.17	103.08	97.593	101.06	97.472	98.033	104.1	99.711	98.569	105.39	98.51	105.12	97.437	104.91	99.079	103.78	104.39	97.997	104.5	101	100.23	101.42	103.55
105.52	109.09	102.12	108.02	108.79	114.12	108.92	110.75	103.56	108.75	108.63	100.19	110.97	109.75	109.44	103.41	115.19	111.31	111.32	111.33	106.58	111.19	105.4	108.33	106.02	106.24	104.44	106.11	106.31	103.68	110.02	111	103.46	112.98	110.51	107.2	107.17	106.43	104.17	108.63	106.69	113.12	108.48	107.98	101.07	111.11	109.92	104.81	103.38	110.18
102.4	108.27	106.56	105.13	107.5	113.13	93.934	102.5	109.8	111.13	109.02	101.75	102.19	108.41	105.64	101.05	112.79	105.39	99.768	100.91	103.03	101.3	108.21	103.1	111.82	108.83	109.93	102.36	102.94	106.06	107.35	98.644	103.42	107.37	107.12	106.59	106.85	107.42	100.42	110.76	109.43	111.49	103.29	108.43	108.3	107.97	107	113.14	105.73	110.32
102.26	104.1	101.35	105.16	101.38	92.276	99.547	97.893	105.67	100.89	100.69	101.89	103.46	96.893	101.06	100.42	100.62	105.19	100.47	96.473	102.76	97.421	106.18	93.916	99.441	100.51	98.855	95.28	104.17	99.942	105.54	96.082	96.269	89.214	102.1	102.63	96.474	104.24	100.03	106.12	105.83	101.58	104.26	98.046	103.41	101.73	96.754	96.265	104.43	94.245
98.152	102.96	100.32	97.602	105.68	96.267	96.496	96.509	93.137	98.748	98.575	97.076	105.87	96.657	97.905	100.06	98.869	99.87	102.02	100.1	98.126	98.36	99.176	97.533	93.894	92.641	102.38	100.57	91.547	99.245	96.191	95.258	102.89	102.4	100.06	94.211	103.2	93.396	101.12	95.423	97.442	97.331	97.633	100.15	99.021	99.977	94.758	92.589	95.662	93.901
92.917	104.37	103.1	97.026	102.42	111.8	102.6	101.26	104.57	100.66	99.449	100.79	99.704	98.863	96.188	102.88	93.098	104.81	103.69	96.264	96.51	99.695	100.17	100.87	98.062	98.643	97.114	94.962	99.944	100.74	97.844	99.943	97.699	97.824	98.594	98.008	106.36	95.964	107.44	101.15	98.069	106.1	94.948	103.63	93.188	98.724	99.249	95.808	97.838	96.76
99.413	99.155	94.279	98.393	99.408	94.202	97.434	103.1	95.888	101.44	96.794	96.38	95.749	95.617	103.29	99.301	102.54	98.615	98.171	101.8	95.369	96.396	96.331	100.78	99.033	91.193	100.89	101.24	102.09	96.228	96.503	97.013	94.266	101.8	106.06	98.528	92.692	98.285	100.22	98.968	102.29	94.47	99.698	103.98	96.367	96.169	93.879	104.24	103.79	102.59
107.6	104.89	102.28	99.899	99.951	107.94	106.49	105.51	101.11	104.57	99.31	109.67	110.69	106.19	105.2	104.12	100.41	107.17	104.04	108.12	108.69	106.57	104.02	106.58	105.04	97.017	100.03	107.69	103.68	104.59	113.3	111.02	108.21	101.04	104.22	101.33	105.1	102.77	98.299	107.67	113.99	108.9	105.26	101.73	106.7	107.42	99.5	109.87	102.64	106.19
102.13	103.62	104.81	111.52	108.4	104.95	97.761	101.01	109.74	106.67	107.9	114.24	103.51	109.17	108.36	102.62	105.52	105.9	110.9	110.21	102.56	110.86	110.62	103.74	107.02	99.063	103.6	110.94	107.61	108.19	101.74	112.26	96.896	108.65	102.31	110.29	111.94	108.7	106.18	110.18	107.25	105.55	101.87	102.03	106.38	104.51	108.48	114.07	101.04	106.48
97.934	98.091	95.829	94.105	94.989	96.862	101.8	97.343	97.674	94.368	92.871	101.12	98.824	90.98	92.187	92.647	93.189	90.442	95.52	98.506	97.445	98.853	100.66	100.26	105.55	100.15	99.45	102.95	100.65	96.532	102.32	94.743	101.77	97.069	96.888	94.137	96.72	98.147	95.315	94.237	100.46	98.477	96.758	97.22	93.963	95.883	93.738	98.562	99.837	97.327
94.101	102.44	97.447	96.77	107.55	99.845	96.45	94.645	94.709	93.924	98.128	104.19	94.32	93.723	100.46	104.85	100.52	99.624	99.745	94.608	99.68	98.057	95.66	101.35	101.83	102.81	97.954	97.751	100.6	100.39	98.92	101.21	101.06	99.97	94.527	97.525	101.91	102.05	105.51	94.927	104.42	99.186	101.17	95.385	95.937	96.299	103.12	105.33	98.914	107.93
99.491	92.64	96.828	97.838	95.105	102.58	104.16	90.211	96.104	98.984	100.73	97.439	99.847	93.167	102.85	99.196	102.03	94.533	96.656	96.191	100.97	99.586	92.049	99.54	96.428	94.511	95.416	95.399	99.56	97.89	102.25	99.442	98.922	93.773	101.4	102.95	99.993	99.379	87.812	95.153	95.102	102.96	98.75	101.26	104.82	95.859	98.799	92.214	96.216	95.596
97.16	100.07	96.457	99.641	96.269	98.437	100.31	97.827	95.003	92.79	99.592	97.587	97.709	98.926	99.651	99.696	98.402	101.83	94.148	105.99	97.243	98.38	93.365	95.272	94.71	96.359	93.696	97.359	98.386	102.39	104.21	102.03	98.81	100.61	99.56	98.798	103.65	104.35	100.58	97.73	95.602	106.78	94.372	104.2	96.743	104.34	94.08	93.731	103.07	99.049
103.49	111.51	107.01	110.31	106.81	113.43	103.72	105.86	104.34	110.86	106.32	104.96	107.99	113.35	112.19	100.03	111.51	106.05	103.4	106.19	107.81	103.43	102.1	108.91	112.54	105.72	108.3	106.61	117.46	102.53	107.16	114.22	105.34	105.98	107.94	108.36	113.56	106.67	112.74	106.95	108.08	112.41	115.66	112.71	106.61	107.77	107.65	113.67	114.11	110.38
97.747	106.59	111.37	104.77	108.26	102.08	105.77	99.995	105.05	101.61	102.97	101.91	97.906	108.56	111	98.903	102.73	104.48	108.11	108.15	109.01	113.55	109.27	103.31	105.04	99.561	110.16	107.11	106.57	101.83	106.06	106.54	100.89	102.11	107.16	104.8	107.44	106.98	111.76	107.42	103.16	101.59	103.32	110.09	105.93	106.93	105.14	102.07	103.1	102.25
105.02	104.95	111.26	103.8	100.25	113.7	104.73	105.07	107.76	108.43	103.65	107.58	107.66	104.26	103.4	107.43	95.799	108.03	102.73	103.05	102.74	113.79	107.41	102.49	111.2	98.322	103.05	104.03	107.35	112.57	109.29	107.96	106.09	104.22	109.67	111.42	102.77	108.39	105.17	108.54	107.73	104.68	103.84	101.28	110.05	102.11	100.48	108.4	107.3	103.07
104.94	108.78	107.58	108.15	105.18	107	102.98	106.14	110.55	106.31	107.21	106.94	104.39	106.98	104.33	105.14	110.5	111.17	108.05	114.99	112.92	106.63	107.33	111.96	113.54	113.99	105.93	105.75	110.86	111.46	101.49	106.64	104.9	112	109.65	103.99	108.68	107.78	106.07	115.45	111.7	109.04	106.24	106.67	109.51	103.95	107.7	106.9	112.91	115.12
110.63	110.69	117.48	104.16	113.83	114.36	105.11	120.58	109.6	110.68	111.89	107.25	108.32	110.72	107.09	114.33	112.19	110.33	115.79	114.04	108.18	108.5	107.78	108.01	114.98	106.87	107.48	114.93	112.39	117.55	108.09	112.99	106.25	112	110.27	111.76	103.56	118.6	106.29	112.19	111.69	108.45	107.58	109.75	112.85	105.64	105.02	112.78	108.41	110.89
101.51	99.121	99.125	99.964	103.61	101.94	96.285	96.447	99.999	98.287	92.29	88.044	101.72	95.811	99.91	97.619	101.32	95.2	96.989	101.39	95.384	97.53	95.699	95.957	98.402	96.254	100.75	89.643	99.975	100.87	99.038	95.351	101.32	99.807	99.095	96.946	97.148	97.889	99.018	108.05	96.563	100.18	100.32	95.9	96.835	101.6	97.339	96.737	98.046	103.09
101.79	106.79	98.954	108.16	113.43	107.12	109.76	105.41	108.86	105.73	106.19	108.58	104.65	108.53	109.38	104.76	108.64	105.03	108.65	111.44	104.5	105.43	100.36	105.77	116.46	101.08	107.19	103.45	107.11	107.57	105.48	107.02	95.61	107.19	112.99	100.41	104.72	108.15	109.5	112.64	110.47	105.47	103.68	105.38	104.05	99.303	108.45	107.49	107.05	107.32
106.69	109.83	107.79	104.46	111.67	106.7	103.61	109.25	109.66	100.61	99.265	102.22	99.46	103.01	107.82	104.84	107.74	112.1	102.77	111.72	108.85	100.53	106.52	104.44	105.42	108.87	105.31	112.1	107.24	110.82	106.33	107.87	109.05	101.91	110.49	106.54	105.16	104.13	98.394	111.51	100.37	106.33	109.25	106.54	109.22	108.79	105.65	110.3	106.46	107.44
95.386	97.645	94.178	98.942	101.96	100.32	96.288	97.368	95.728	102.15	93.999	103.92	103.29	93.218	104.93	97.564	99.337	100.88	101.7	98.931	95.723	97.884	102.02	104.17	99.735	102.08	96.238	104.21	96.535	92.772	97.651	102.88	105.44	100.5	104.41	97.394	98.504	98.101	98.834	96.119	92.345	104.62	100.5	97.176	101.61	104.13	92.926	95.248	102.98	100.83
110.08	106.7	111.06	106.08	106.9	101.17	106.72	107.44	104.38	111.82	108.51	112.55	103.87	107.69	104.24	111.03	106	107.04	113.48	113.23	107.91	115.4	109.52	112.13	113.09	113.14	109.32	112.93	106.87	104.08	107.95	111.94	110.66	102.56	106.48	103.48	112.71	108.76	104.2	115.27	105.23	113.8	112.06	111.18	107.76	110.15	107.8	108.56	108.78	107.09
96.222	95.245	99.266	104.7	94.461	97.667	101.01	100.95	97.081	95.47	92.761	102.87	93.727	97.16	106.4	95.776	98.908	92.942	101.69	95.124	89.289	97.206	93.808	94.593	94.667	104.47	97.501	99.025	98.23	96.569	100.58	100.81	98.648	98.546	98.64	102.35	103.29	98.916	103.02	97.238	96.96	96.789	102.17	93.238	95.858	96.017	102.2	105.72	91.653	105.66
103.99	111.27	104.84	110.4	108.96	109.73	111.56	112.37	114.68	112.68	105.88	104.97	110.96	109.3	107.16	106.79	108.35	106.99	105.69	106.69	103.64	103.78	107.5	111.18	108.53	109.92	114.17	109.21	103.15	111.48	111.21	106.68	108.38	110.14	110.35	110.78	109.71	106.49	104.61	108.24	106.39	108.9	109.67	112.25	112.81	108.25	111.52	105.76	112.27	113.42
107.54	110.69	105.11	100.16	103.7	103.47	104.29	103.13	112.75	108.57	110.09	103.65	100.3	102.2	103.72	109.04	102.04	106.81	101.74	109.76	104.6	97.821	105.06	106.83	107.03	103.93	109.52	101.51	99.501	105.85	107.06	108.04	103.81	107.84	105.01	106.33	96.007	106.5	102.39	105.83	101.52	111.79	103.74	107.97	104.48	104.57	105.86	105.3	105.38	110.93
110.1	112.16	110.27	109.68	104.92	101.75	113.35	109.35	106.96	114.9	106.01	111.38	108.84	103.43	110.34	107.67	105.82	109.48	112.21	114.09	107.69	109.51	105.39	102.08	109.23	113.42	108.73	110.64	104.48	100.25	108.92	108.17	113.74	109.95	108.14	106.04	104.84	111.38	107.98	113.54	110.54	100.91	108.47	105.2	106.48	106.54	111.25	107.98	105.3	110.02
100.05	98.24	99.17	103.51	97.464	98.152	95.419	98.552	96.175	102.83	97.591	93.576	102.05	90.83	96.234	100.62	94.342	96.241	103.65	97.987	100.69	94.465	95.318	92.871	98.42	98.085	104.95	99.772	95.21	94.223	97.189	98.458	98.347	99.22	97.879	103.78	104.52	94.608	93.173	100.21	104.26	99.147	98.115	103.91	96.773	98.184	98.428	100.14	96.082	103.7
102.27	104.02	100.5	100.47	107.33	110.14	107.35	109.98	111.15	103.72	102.73	99.973	111.56	110.28	109.07	110.66	109.7	104.39	108.3	105.35	102.74	113.48	106.97	105.76	112.55	104.09	99.579	102.68	100.82	104.1	106.64	107.47	106.55	107.12	104.1	107.77	104.97	108.42	99.086	108.87	109.15	102.95	103.57	108.4	106.09	110.16	107.33	99.966	108.07	102.8
112.12	110.55	103.37	107.65	106.87	108.37	104.19	112.54	108.04	104.23	106.08	109.14	108.93	110.8	104.75	103.3	100.98	104.09	109.09	110.84	104.97	109.65	108.03	107.16	102.65	104.35	107.75	103.89	107.76	102.32	105.7	100.32	105.4	107.74	103.11	105.75	102.99	108.83	103.97	110.58	99.427	116.68	110.01	101.73	105.18	104.41	108.1	107.31	105.98	106.54
101.3	100.79	102.48	97.456	98.142	101.41	110.08	99.921	102.13	103.86	99.835	99.185	98.053	101.38	95.506	102.8	102.95	97.272	100.97	103.09	102.71	101.92	103.84	98.228	102.19	95.873	99.324	101.14	101.03	103.49	105.76	95.527	99.743	101.21	97.539	98.409	107.78	103.5	98.615	101.53	101.5	97.926	96.691	98.595	101.3	101.56	97.705	107.51	100.22	104.77
108.52	112.54	110.16	108.7	112.75	108.77	105.89	108.23	104.86	110.09	109.92	111.08	103.5	105.47	111.83	103.47	110.27	108.32	109.9	106.63	108.19	113.6	111.93	103.44	108.27	111.34	109.77	111.01	100.47	102.31	110.21	109.99	114.98	108.25	111.08	107.91	101.8	101.82	104.23	105.73	110.22	110.01	106.13	105.47	106.75	108.72	106.88	106	109.32	114.93
106.77	107.19	98.148	110.04	108.78	100.96	104.48	107.99	104.95	100.42	111.03	113.39	110.11	109.02	111.02	114.92	106.39	100.8	104.09	108.85	103.51	102.48	113.61	108.02	109.57	113.13	107.51	104.03	102.98	111.74	113.57	106.53	109.47	118.04	104.36	111.63	101.62	107.19	109.05	107	101.28	105.38	105.52	109.42	112.24	105.45	102.34	108.47	108.85	107.25
110.93	109.95	110.53	109.11	102.39	111.69	109.26	106.19	107.58	108.47	108.21	108.04	103.21	108.8	99.973	106.24	106.59	103.34	105.9	115	106.23	104.25	107.8	109.31	112.69	108.72	109.93	107.44	106.82	105.58	104.2	110.74	102.52	101.96	106.72	101.82	109.15	101.39	104.86	112.89	110.8	105.43	104.81	105.99	102.01	104.16	107.78	104.33	106.04	104.37
107.16	106.74	102.57	107.17	104.79	107.04	103.17	110.42	107.01	110.76	105.92	110.11	110.13	106.87	109.62	113.95	106.85	104.95	104.65	108.4	109.33	107.6	111.84	106.16	110.74	111.02	111.05	108.23	108.14	105.13	112.83	111.07	104.66	111.48	110.69	106.82	106.13	104.83	105.23	114.38	105.92	112.28	114.11	110.02	100.91	110.73	106.68	108.16	105.88	114.34
112.72	111.22	102.22	107.68	107.9	102.95	104.48	99.271	112.85	98.594	102.62	102.47	109.85	109.49	102.73	105.81	107.55	100.48	108.82	107.46	109.6	103.81	107.79	105.97	97.706	104.01	103.76	107.17	106.75	107.18	110.97	105.97	103.65	106.29	108.7	107.62	106.52	110.55	108.41	109.27	110.07	102.41	108.69	100.9	100.48	107.56	111.33	114.95	102.34	105.68
108.01	110.2	104.72	105.51	103.38	103.37	104.71	110.56	111.1	110.21	106.72	102.2	106.35	111.47	100.59	98.799	106.46	108.05	112.4	104.85	109.57	101.91	108.44	111.44	106.85	105.15	106.51	111.57	106.77	107.03	109.98	100.16	106.67	112.16	110.48	109.08	103.94	106.83	116.34	111.81	106.88	109.05	104.13	109.95	103.6	107.41	101.91	103.76	104	110.6
104.19	102.76	99.328	96.127	98.461	91.027	98.517	96.503	92.039	99.446	99.05	103.24	103.51	98.137	99.532	97.02	96.473	102.69	96.257	106.92	97.936	104.1	102.08	102.25	104.66	96.468	97.885	102.44	103.85	99.956	92.915	98.922	97.918	95.839	95.496	92.181	97.132	101.2	96.62	102.97	94.719	101.09	103.86	101.38	103.57	97.52	103.24	100.75	100.45	98.374
93.047	94.205	101.55	96.926	99.518	99.474	99.72	99.049	96.281	92.061	93.121	97.11	97.288	98.541	94.961	98.665	98.719	97.254	101.65	99.923	99.123	98.963	99.808	97.115	97.563	96.796	110.82	101.15	96.224	94.259	99.73	87.964	97.868	98.72	96.242	95.983	101.17	93.322	102.89	99.09	103.03	97.089	104.72	97.906	102.23	103.22	96.898	94.237	100.79	94.708
111.75	107.17	109.94	107.67	111.62	111.22	111.43	111.84	106.65	104.18	106.48	113.88	111.63	113.2	105.73	108.21	109.19	110.84	111.68	105.4	108.85	103.95	110.64	109.28	116.11	114.46	112.19	110.64	105.91	108.45	111.69	107.24	113.87	116.38	106.54	107.95	110.58	105.84	104.48	123.33	114.05	106.88	104.42	114.71	115.09	115.91	107.16	107.81	110.96	106.53
111.71	104.38	103.25	106.95	116.99	107.53	112.3	108.37	108.66	98.352	104.67	105.17	106.28	103.97	115.83	115.15	105.35	105.2	97.459	110.47	107.57	110.41	109.44	107.03	109.82	103.88	110.98	105.66	102.1	97.404	107.38	104.54	106.69	102.34	106.62	101.02	109.92	103.59	104.95	103.91	109.79	102.21	101.63	108.84	112.67	105.18	111.54	102.59	114.18	107.21
104.41	109.26	103.08	103.29	102.81	112.32	107.88	102.98	110.71	103.59	111.47	106.83	100.72	106.61	111.5	106.81	113.65	106.59	108.8	107.31	102.1	113.48	100.91	104.99	105.23	104.82	108.62	101.08	100.97	106.04	104.17	102.33	111.26	113.14	105.29	110.5	103.49	107.77	101.7	102.24	103.12	107.72	109.68	102.65	110.31	113.78	101.26	112.7	111.28	107.13
105.13	105.38	103.15	103.71	107.89	117.29	101.05	101.93	104.14	103.05	112.12	100.97	110.46	106.43	106.69	106.16	97.906	96.447	100.41	109.12	102.26	106.11	110.1	104.08	112.5	105.62	106.76	114.53	107.59	107.22	109.65	103.13	109.17	102.85	105.42	112.61	101.27	102.5	107.05	104.02	109.26	108.49	106.34	102.6	99.355	102.79	102.21	103.94	108.14	102.8
106.69	103.62	110.48	100.2	109.78	106.04	108.62	110.01	99.007	104.36	111.91	107.14	110.35	106.76	108.18	104.83	103.88	107.27	109.88	108.53	104.51	109.27	98.72	104.38	108.19	104.14	103.66	102.33	105.26	105.58	108.32	101.82	106.62	103.8	107.93	107.4	107.2	107.05	99.596	104.86	105.23	108.52	116.86	100.56	103.96	106.08	106.47	105.67	103.66	110.14
105.81	104.12	106.33	103.65	104.97	115.72	111.85	100.36	102.33	108.6	106.55	108.07	105.28	102.53	103.93	101.23	108.03	107.06	106.08	107.93	107.49	101.31	110.29	105.63	101.47	109.1	99.111	103.15	115.68	104.15	114.26	108.06	111.32	108.72	100.61	107.51	109.91	107.64	104.69	103.31	110.3	107.65	108.26	108.5	98.652	103.63	106.03	98.095	101.15	106.73
101.26	100.09	107.67	96.842	100.35	101.34	103.54	104.28	104.93	109.3	106.41	111.28	100.73	106.81	112.4	103.25	108.45	107.77	101.56	104.84	100.58	96.863	105.17	103.96	114.64	106.24	104.77	106.79	110.06	108.51	102.25	104.48	112.05	113.1	112.25	110.3	102.67	107.34	112.75	109.67	108.4	98.923	99.814	106.73	96.114	105.85	102.27	107.47	112.82	102.2
107.39	101.74	107.06	107.13	106.06	107.11	106.1	108.51	103.28	102.66	112.26	105.89	104.87	102.7	108.68	105.99	105.07	104.68	103.31	109.39	101.45	109.55	111.54	98.947	107.04	112.49	110.6	110.55	110.4	107.02	102.72	106.96	96.515	105.24	105.22	105.69	108.19	110.01	101.88	111.44	109.75	112.12	104.21	101.65	104.19	104.1	108.73	105.61	105.04	112.26
111.72	117.13	108.21	110.15	115.32	115.94	108.34	117.04	102.19	111.52	109.16	117.34	102.34	112.12	113.23	118.31	105.84	115.26	104.48	105.91	112.31	107.36	115.11	115.83	110.81	109.75	105.74	107.89	112.03	115.54	110.81	110.13	107.13	109.68	109.51	108.2	106.2	111.51	108.59	108.51	110.07	109.87	111.26	101.57	106.37	109.17	113.35	112.06	113.45	113.99
104.08	103.6	103.95	99.215	101.17	96.793	103	107.55	98.13	99.185	98.893	102.13	102.08	103.98	97.841	107.94	98.315	96.071	102.11	102.75	102.32	104.4	100.68	99.159	96.856	106.17	101.01	103.43	105.89	100.06	100.66	104.71	98.652	94.196	106.29	100.35	105.3	98.267	100.01	104.26	113.19	105.66	101.35	103.74	101.19	97.694	101.93	101.1	102.33	108.57
101.12	107.74	111.21	100.96	104.15	111.08	111.13	102.34	105.15	112.25	109.17	104.23	109.25	103.26	104.8	110.89	104.34	103.92	106.5	102.7	102.37	106.37	111.3	109.52	108.05	101.81	113.59	104.95	109.65	104.58	109.18	109.29	100.46	106.88	106.3	103.78	105.03	110.01	111.62	105.83	107.46	108.28	105.52	105.68	105.58	106.43	115.33	107.84	114.48	107.88
110.53	117.28	106.76	110.55	112.03	109.5	102.65	105.51	104.92	107.72	106.63	103.22	105.6	106.63	105.53	103.56	110.8	107.31	106.21	109.33	111.52	109.55	111.48	108.07	112.36	104.63	102.55	104.07	117.22	109.52	101.61	115.75	113.8	102.33	106.49	110.95	110.44	107.94	115.43	104.11	102.43	113.52	110.77	104.64	106.76	105.2	101.65	108.76	108.21	110.5
106.08	110.1	105.29	105.02	107.11	110.5	109.68	111.09	106.44	114.58	109.65	102.45	106.08	112.01	107.04	102.96	114.99	105.23	103.93	102.83	113.02	111.61	107.69	107.44	112.87	106.83	108.76	106.53	108.82	109.4	104.82	107.96	107.44	101.05	112.38	105.34	108.92	103.51	109.45	112.2	114.27	110.45	114.38	109.46	110.59	105.86	111.94	102.79	108.29	109.86
105.76	100.4	107.1	106.8	108.11	105.04	113.02	103.12	111.98	109.27	109.55	111.29	101.55	109.14	111.05	109.18	105.49	113.24	101.59	107.74	111.77	99.738	110.14	101.29	106.81	107.41	102.78	110.9	109.86	107.39	104.58	107.24	109.37	112.48	105.82	107.95	106.57	102.64	106.66	107.68	106.54	101.97	106.92	97.629	106.7	109.7	111.74	107.43	106.4	116.59
105.93	105.09	105.23	103.81	100.68	97.963	111.13	104.07	104.36	108.84	102.57	101.72	104.97	108.36	102.06	106.34	105.03	105.04	109.78	102.99	110.88	103.59	106.97	105.8	105.14	106.45	106.47	110.29	99.791	104.89	104.16	107.91	103.08	104.38	106.03	104.34	109.47	105.34	108.02	110.59	109.54	108.31	101.56	101.32	108.34	104.35	103.27	106.81	103.21	104.17
107.83	107.64	101.56	112.61	103.76	107.93	108.24	111.46	101.96	108.4	104.54	96.601	102.6	110	109.63	105.91	104.32	109.8	107.83	104.5	105.39	109.19	102.5	108.76	98.05	106.44	108.19	109.96	98.78	111.18	106.23	110.42	98.566	107.45	104.72	105.36	114.97	109.79	102.18	100.29	103.38	107.97	113.24	110.84	107.91	103.99	116.44	111.4	107.34	104.36
103.98	106.44	106.97	107.92	109.96	115.35	105.68	103.01	104.62	106.43	109.93	106.49	112.08	106.74	105.91	107.49	115.21	106.83	108.57	111.26	105.22	110.37	108.06	109.02	112.41	103.7	106.63	112.12	106.24	111.62	104.56	108.1	104.21	107.14	107.17	104.41	109.6	103.73	107.11	103.73	108.53	101.43	112.2	110.69	106.88	107.14	109.24	106.68	108.65	111.66
107.11	115.1	115.05	103.43	118.71	103.39	109.15	107.47	106.76	109.7	110.64	104.73	103.01	110.8	106.54	106.38	109.93	105.26	108.56	107.47	110.34	104.64	113.87	115.05	103.97	105.32	110.39	110.51	110.02	104.72	111.54	116.2	105.31	109.55	111.25	108.13	108.23	109.5	102.19	109.21	107.86	100.82	104.4	112.21	105.59	108.17	107.84	105.43	110.99	105.23
109.92	112.7	105.8	109.81	100.86	106.9	114.92	100.71	104.94	104.84	105.75	108.17	106.38	111.27	107	110.94	101.9	109.84	105.05	105.26	110.94	103.65	105.69	106.04	105.54	113.33	105.1	103.29	102.22	109.42	109.27	102.49	104.55	100.22	106.89	104.53	102.75	112.16	110.82	106.88	106.05	112.74	111.4	104.03	105.36	107.1	112.62	105.22	109.44	106.6
105.01	106.95	105.06	110.47	100.43	103.18	105.23	98.011	111.35	108.67	104.56	106.89	103.92	103.07	103.68	114.3	108.23	105.63	107.82	107.71	108.33	110.04	104.43	104.44	101.81	104.33	110.58	105.73	100.06	106.57	103.5	96.93	99.501	104.98	104.94	108.11	109.16	99.696	107.87	106.05	109.85	108.86	99.751	105.35	110.99	106.61	106.61	107.63	109.51	102.76
108.77	107.24	105.85	109.15	111.41	112.95	108.87	110.68	113.02	114.24	105.46	109.77	108.31	104.2	108.63	111.06	110.78	100.84	112.12	105.31	110.53	105.68	115.92	113	105.88	110.97	115.31	105.65	108.66	107.4	105.1	107.36	106.21	105.62	106.63	101.24	108.95	111.83	108.95	115.98	108.71	111.31	105.29	108.17	111.91	110.34	111.74	111.27	111.5	111.02
111.05	108.56	109.68	106.95	105.87	107.11	98.351	103.58	109.54	104.73	105.85	110	106.45	107.1	106.59	109.51	106.48	110.22	102.9	101.24	107.5	105.27	104.65	110.7	109.74	103.1	106	101.35	109.81	112.4	98.302	114.56	105.75	111.57	105.96	102.96	112.32	114.73	109.24	105.13	101.74	105.94	109.11	109.78	105.64	99.214	106.79	112.4	109.57	100.67
105.94	111.79	97.113	108.42	111.96	112.09	110.33	109.18	108.77	107.37	106.36	101.47	103.97	113.83	112.11	107.44	103.33	104.85	111.5	109.77	105.27	109.47	107.94	112.77	106.61	111.31	108.65	106.01	110.65	114.13	112.32	105.98	105.25	105.53	110.56	116.52	108.75	106.47	112.1	110.47	109.76	110.59	111.75	107.75	106.84	107.77	102.95	104.62	106.67	105.87
96.509	97.883	96.234	94.334	98.733	98.566	99.662	107.67	104.91	95.929	96.132	96.009	101.32	92.753	96.923	98.599	99.452	100.94	94.165	93.672	88.2	104.02	100.65	106.11	101.29	99.521	96.931	88.934	98.686	99.618	100.39	97.214	98.714	95.136	95.687	100.27	97.605	97.025	99.648	96.319	101.34	95.665	98.527	99.612	101.71	99.691	99.182	94.327	96.201	95.54
106.42	105.96	103.99	107.23	110.14	105.9	103.15	106.62	111.55	99.814	105.92	109.22	102.03	99.696	108.81	96.685	105.88	101.19	104.66	106.45	106.7	107.14	105.74	116.28	102.38	101.5	104.91	105.17	101.24	106.55	106.87	102.86	111.88	106.73	109.72	101.39	98.748	114.84	108.72	108.11	110.83	103.62	108.14	107.49	107.19	103.38	111.11	105.22	106.94	104.98
102.02	103.29	109.55	106.03	107.42	102.85	107.93	106.15	104.98	105.3	105.9	112.7	106.32	109.87	110.06	100.14	104.27	104.8	103.07	105.9	104.28	107.13	103.07	103.97	107.57	105.4	104.77	110.07	106.21	111.32	105.2	105.64	101.11	104.56	101.78	106.67	111.22	96.923	104.79	108.92	104.03	102.18	107.57	107.62	108.49	102.27	104.46	106.45	108.86	109.18
111	101.65	107.13	112.01	102.27	103.41	109.22	101.45	106.54	103.13	105.98	110.09	102.34	96.585	107.71	102.19	103.84	107.21	104.06	106.51	104.89	110.32	103.42	102.02	101.56	107.19	109.68	102.53	106.79	104.22	112.82	104.8	109.47	105.68	115.65	106.53	104.51	100.77	96.987	108.75	106.9	110.69	109.2	103.34	106.36	104.79	106.57	111.03	105.82	104.31
107.75	101.03	107.85	112.46	111.52	107.44	110.7	112.68	112.26	111.64	107.97	104.61	111.95	112.26	109.02	111.47	105.67	105.07	104.9	112.99	108.93	109.84	108.49	108.48	99.288	106.78	104.61	103.61	107.12	109.64	104.21	107.02	100.41	110.43	106.21	104.04	104.5	101.68	111.83	116.68	103.01	112.83	110.41	108.76	115.37	104.19	108.17	104.49	106.95	106.11
99.208	112.93	102.55	102.94	103.92	104.56	107.31	106.61	102.85	112.04	102.69	113.25	111.78	100.44	103.99	101.97	104.79	107.56	102.34	101.87	104.74	108.04	108.7	103.06	107.01	107.98	111.45	107.69	103.51	109.16	98.86	109.49	105.92	112.97	104.23	107.71	112.42	108.51	109.79	109.91	108.32	107.5	103	110.52	101.88	104.04	112.1	103.73	105.5	106.28
106.17	98.086	93.658	96.039	96.628	92.853	101.13	98.157	92.435	95.226	96.908	97.955	88.924	106.88	91.924	99.852	101.26	96.912	95.062	92.871	94.594	102.93	103	95.904	98.487	95.94	101.01	102.81	97.403	101.14	91.45	101.39	96.308	97.947	102.18	99.85	95.995	94.27	104.22	98.342	100.81	99.435	103.39	103.34	88.869	102.36	101.39	98.443	101.22	92.684
106.23	105.94	97.958	106.78	103.25	104.7	107.7	101.84	99.171	101.61	106.97	109.64	106.95	102.23	104.95	110.54	109.63	103.44	104.74	105.25	105.5	104.8	105.27	110.81	102.27	106.82	107.47	103.74	104.67	105.23	103.64	106	104.57	104.99	102.65	105.31	103.69	102.38	102.29	106.07	108.28	106.93	102.42	103.42	104.78	106.39	108.7	105.15	99.579	106.17
109.79	104.49	106.1	101.62	103.69	102.29	109.82	104.56	108.91	110.65	108.89	110.29	102.96	110.24	105.45	101.39	95.876	105.79	98.912	107.03	102.44	103.9	110.42	110.43	105.6	103.46	106.4	106.73	104.69	105.67	100.01	102.7	110.04	102.4	108.85	112.16	111.08	105.27	102.58	102.78	108.31	109.6	107.24	105.72	109.9	106.79	106.11	112.24	101.28	109.44
105.95	108.6	106.61	104.72	102.75	111.15	101.07	106	100.38	107.3	108.98	108.25	108.64	102.44	106.37	99.391	106.94	110.48	101.31	105.73	103.87	109.64	112.34	103.5	104.24	99.258	110.33	108.89	109.19	110.09	107.1	111.18	105.35	102.19	101.81	97.878	103.14	104.05	103.38	99.782	107.03	108.77	109.1	106.37	101.64	102.33	112.58	104.8	107.47	109.01
114.52	109.07	103.79	105.02	97.918	108.59	104.88	100.54	101.31	106.8	105.13	99.291	97.64	108.83	103.7	108.95	107.74	107.9	106.78	103.48	105.02	110.78	105.37	102.16	106.03	105.76	109.23	102.65	103.47	105.05	108.99	107.67	106.62	109.97	99.011	100.18	103.65	102.26	110.76	104.79	108.54	106.02	109.33	111.37	105.92	109.24	107.24	107.02	109.14	110.1
112.25	110.77	114.62	106.85	109.52	108.53	112.63	105.12	110.7	110.28	114.09	113.44	106.54	112.36	105.03	111.65	109.42	107.35	107.75	111.76	106.64	116.94	114.95	114.82	117.13	111.56	110.24	112.58	113.64	113.64	106.33	108.57	110.11	111.48	106.41	114.51	112.1	113.35	114.25	116.15	103.8	110.12	112.79	106.08	104.31	107.71	109.61	110.14	112.47	113.26
108.5	110.61	107.64	107.22	103.93	109.96	105.14	107.61	111.52	106.12	105.59	100.9	108.61	100.57	107.94	106.86	105.13	105.27	107.89	110.58	101.99	105.52	115.12	104.64	110.49	106.92	101.34	105.62	104.67	109.25	107.72	109.23	105.43	106.85	102.72	104.44	104.46	109.19	111.53	107.81	107.59	105.77	106.88	106.83	107.05	102.67	101.27	107.14	107.05	108.04
103.02	97.035	100.02	101.93	103.75	99.493	94.611	100.06	101.65	104.33	99.088	99.976	99.541	104.74	98.725	99.753	98.671	99.354	100.61	107.34	101.12	101.01	96.635	96.989	102.23	95.805	96.967	101.76	92.807	98.296	101.44	107.41	92.187	97.11	102.05	98.585	91.182	95.47	102.05	96.436	97.403	104.34	104.06	99.905	95.396	94.215	100.1	103.02	100.44	96.775
98.924	98.138	99.408	103.7	99.254	98.031	101.53	101.66	106.38	95.841	101.93	98.877	102.47	95.028	103.52	95.935	103.59	104.94	100.66	101.64	103.01	104.59	102.04	103.64	100.45	103.45	105.97	97.215	99.998	97.531	98.628	99.457	97.342	104.42	103.64	102.48	100.53	99.803	95.794	96.577	105.14	100.32	105.57	103.29	91.113	107.18	100.46	103.48	105.33	95.616
111.77	110.68	102.6	116.17	112.73	110.5	109.52	113.37	110.05	106.28	108.01	109.89	111.55	111.58	109.71	110.33	103.6	107.11	113.22	110.78	110.81	108.66	111.31	108.16	112.26	110.5	119.21	110.09	100.02	112.8	109.46	114.38	118.5	112.65	114.54	114.11	109.75	112.47	110.59	104.98	111.46	116.34	104.32	110.36	108.62	116.89	108.56	106.44	100.78	109.6
103.81	96.605	95.806	102.44	100.52	105.23	104.53	104.08	99.457	103.07	94.844	93.484	101.71	97.076	99.412	96.619	108.07	100.79	97.419	100.99	97.744	103.71	97.487	97.038	99.383	98.869	107.56	107.14	100.02	95.435	97.621	96.338	92.069	93.617	101.96	101.15	100.73	100.31	97.812	108.9	104.98	100.56	101.27	100.64	99.293	98.239	96.549	103.16	98.034	99.8
99.78	109.97	114.55	106.73	104.76	101.36	101.09	105.15	109.19	110.76	105.71	105.24	115.79	108.06	101.28	111.73	104.34	97.559	106.42	104.72	104.79	108.13	104.86	107.79	105.9	106.88	101.89	105.02	109.61	101.4	103.53	106.7	115.7	102.63	103.04	102.67	108.02	108.71	107.46	101.74	103.99	108.28	113.86	109.26	105.97	103.21	105.57	104.51	104.2	99.633
104.43	106.97	107.25	109.73	108.38	104.87	104.46	107.82	105.4	104.85	106.19	103.28	108.14	108.52	105.41	104	109.58	112.63	106.77	106.83	105.39	120.21	101.25	106.42	108.5	105.9	105.45	99.753	108.47	109.86	106.08	109	109.06	117.3	107.65	114.09	111.99	103.75	105.88	110.25	107.44	101.51	113.74	110.02	107.11	107.46	112.61	103.49	112.46	103.06
105.09	113.35	107.51	106.42	109.86	112.36	106.02	109	110.93	106.46	105.18	104.68	109.79	109.07	101.53	110.64	105.83	109.26	104.84	110.58	114.15	110.49	108.17	108.48	112.16	111.9	107.16	104.64	115.45	105.76	106.71	108.7	112.41	107.28	112.13	108.45	108.85	111.38	106.94	98.276	115.42	106.59	111.55	105.86	108.45	107.64	111.57	108.7	106.9	114.05
102.53	97.86	104.85	97.46	97.933	102.66	106.27	104.18	103.05	101.05	102.33	101.25	92.693	99	98.509	100.77	98.737	102.99	96.748	102.57	98.361	106.94	101.88	107.86	96.042	99.712	103.66	103.53	99.205	101.21	102.31	102.15	98.322	97.008	99.531	102.02	99.14	102.56	96.857	95.553	96.471	100.43	101.26	96.725	100.66	96.532	101.3	100.64	102.49	98.124
107.75	103.89	107.42	101.01	108.76	104.37	113.07	105.29	106.16	109.24	100.75	106.64	102.92	107.98	109.78	106.97	109.98	97.841	107.92	105.07	101.69	111.87	100.45	107.31	96.191	105.48	101.29	101.19	112.34	106.77	112.82	106.54	101.72	109.48	111.61	101.86	112.26	106.26	105.21	103.6	109.84	106.75	109.26	102.07	109.15	107.58	99.155	101.48	109.74	107.55
103.52	109.54	107.35	101.49	107.66	110.08	106.92	109.71	103.44	106.1	105.32	103.69	104.81	101.07	105.94	109.34	100.56	109.24	106.84	110.58	102.01	102.87	107.76	106.58	108.26	111.28	113.94	111.12	104.95	104.27	104.11	109.47	105.74	101.1	111.21	102.76	106.95	103.18	104.02	108.34	100.23	104.24	107.13	110.6	107.51	114.77	109.03	112.17	109.35	97.909
106.8	110.76	104.57	107.91	110.27	112.28	109.7	108.14	111.1	96.496	110.12	110.85	105.48	107.33	109.19	108.59	99.472	109.85	108.02	106.32	105.04	108.6	107.76	109.13	107.16	106.46	111.32	103.64	103.87	106.82	115.44	110.72	102.51	107.93	101.33	111.79	110.5	104.69	110.09	103.93	109.74	107.48	106.2	110.12	108.92	114.77	113.12	110.97	104.77	106.05
105.94	108.61	113.91	105.62	110.23	109.7	106.72	112.92	106.86	112.4	108.1	107.83	103.45	105.51	111.58	103.34	106.76	109.07	106.99	113.14	115.6	104.73	107.82	109.03	113.13	110.09	109.59	104.63	104.29	103.44	112.21	110.09	110.72	102.48	109.69	102.03	108.54	104.77	113.26	107.99	108.81	108.59	107.88	107.11	109.15	115.08	106.07	116.82	108.15	103.35
100.95	96.299	96.11	100.1	94.348	99.516	95.177	90.491	94.862	95.941	96.153	95.362	97.934	104.65	97.108	99.914	92.522	94.91	93.059	95.07	93.792	98.425	99.985	94.384	89.646	98.361	91.914	97.024	90.685	95.772	99.542	96.229	103.28	101.84	96.697	101.37	101.6	95.63	99.747	104.01	95.108	98.633	99.87	92.851	105.03	96.451	97.756	92.878	104.98	97.294
106.06	114.26	105.35	105.76	105.46	113.49	108.38	106.93	106.19	105.09	109.21	111.78	106.57	99.204	102.65	108.13	106	102.12	107.61	99.14	105.47	101.78	107.81	112.42	99.788	104.57	104.36	107.13	99.694	103.82	101.08	109.42	100.09	106.52	105.98	107.07	105.93	109.85	104.58	105.07	104.37	101.66	103.72	107.58	108.54	101.06	104.63	104.49	103.46	106.91
114.35	102.13	112.23	109.67	107.25	106.61	103.9	109.43	101.21	106.22	110.2	109.1	102.33	111.72	112.21	109.43	100.28	100.82	109.23	107.05	104.77	106.55	103.85	106.48	100.69	97.515	109.46	106.29	106.39	106.89	107.21	109.41	106.88	104.43	109.87	103.93	109.06	109.32	100.62	107.33	104.87	104.03	105.13	109.17	107.91	99.686	113.91	108.63	105.49	110.36
109.68	110.01	104.64	114.06	102.75	106.39	110.43	108.88	108.48	103.32	100.51	106.28	106.5	109.51	106.96	114.67	110.66	109.48	107.26	96.396	106.87	102.36	109.19	102.31	107.94	110.55	102.52	107.31	110.18	110.38	107.64	106.49	105.74	110.68	112.04	101.56	107.04	109.63	109.8	105.43	106.59	107.87	110.77	104.74	110.16	116.52	104.76	111.98	106.67	109.59
104.12	102.6	102.73	103.82	102.43	104.74	106.35	104.73	100.94	107.16	104.26	110.15	103.06	111.94	105.59	110.65	99.294	100.66	112.08	102.09	103.24	103.06	108.69	104.35	106.68	105.94	108.65	100.64	105.28	106.37	102.91	107.13	106.32	107.71	112.21	112.39	106.95	100.4	110.25	109.35	101.47	106.6	102.32	112	111.63	107.84	105.11	107.5	100.38	107.76
99.271	103.81	91.23	97.09	101.18	98.964	100.63	94.332	98.56	97.548	96.786	100.22	101.99	96.627	99.421	97.619	99.771	94.821	99.473	96.885	95.453	93.569	94.174	92.788	94.023	94.166	104.67	95.217	100.25	100.49	100.75	94.327	99.834	97.716	100.89	94.774	98.996	95.49	98.065	93.296	101.01	96.851	99.154	103.54	92.818	94.81	101.39	105.2	94.309	96.448
111.55	101.31	106.49	109.51	101.65	103.91	105.77	108.52	108.54	104.44	105.27	108.38	111.27	106.02	106.44	108.94	104.67	112.47	100.97	111.81	105.8	108.63	106.22	102.55	107.38	107.12	105.96	108.8	111.03	108.85	108.94	110.66	106.75	109.72	106.17	110.34	107.62	106.74	104.04	106.07	107.1	106.11	102.89	106.64	111.55	101.13	105.51	110.64	102.54	107.83
107.23	105.4	110	105.58	107.24	102.75	104.19	105.91	103.47	108.46	105.55	102.8	101.16	108.58	106.21	110.57	106.14	102.33	98.849	107.87	108.8	104.64	110.11	108.93	110.07	102.15	105.69	106.98	104.18	106.96	109.38	107.61	99.285	107.7	104.79	108.08	105.06	105.87	101.47	104.26	101.63	107.35	108.99	111.41	106.6	114.65	110.78	110.64	102.69	106.28
109.46	103.54	106.12	102.69	109.18	103.11	107.78	105.46	104.45	100.91	102.97	112.55	107.32	106.09	110.23	109.26	107.63	105.42	107.45	101.39	104.46	102.4	104.41	104.98	108.47	107.92	109.94	101.96	108.77	98.57	105.56	107.1	106.15	112.96	110.12	105.72	97.847	108.74	107.52	107.33	105.1	102.45	110.07	105.78	101.78	103.06	110.41	107.63	108.59	109.42
98.862	98.289	96.284	104.29	100.08	103.39	99.242	92.316	97.677	99.665	95.685	102.4	93.505	98.124	93.852	92.708	96.26	97.873	92.63	98.688	99.253	98.423	104.46	98.606	102.01	98.784	101.52	100.71	93.78	99.098	103.17	95.69	98.221	98.949	102.48	95.675	91.051	104.37	103.62	96.529	97.193	96.708	96.229	94.808	96.21	99.551	91.15	99.194	98.31	100.82
103.59	109.52	102	107.21	104.98	109.12	110.1	103.3	96.95	106.14	103.99	104.77	104.81	103.03	105.81	103.29	102.84	103.4	111.33	101.13	113.37	101.63	103.02	111.57	106.46	102.03	107.07	106.55	106.14	105.82	110.33	103	108.22	108.09	104.21	102.44	103.27	100.91	102.76	112.38	103.01	100.94	99.382	105.06	111.72	95.689	104.92	99.727	98.929	103.96
104	104.02	104.26	101.16	102.64	105.58	107.14	109.63	104.71	109.92	105.38	98.707	114.44	105.42	111.13	103.27	102.22	105.63	104.72	101.8	109.08	108.38	108.86	102.5	115.08	108.35	98.867	106.13	105.26	108.55	104	108.27	101.41	105.27	112.15	108.15	108.55	105.75	103.76	110.46	106.87	99.498	114.12	106.32	110.8	108.47	110.77	108.51	105.05	102
117.28	108.12	108.1	105.34	106.6	110.96	113.4	113.48	103.6	104.61	107.61	108.26	101.96	111.12	100.25	109.17	109.22	109.8	104.79	109.14	106.11	114.16	110.17	111.8	106.08	108.08	112.75	111.36	114.03	110.05	108.49	112.63	108.08	108.22	106.1	111.11	107.21	104.72	105.83	106.18	109.83	105.68	107.07	115	107.83	104.52	113.16	110.55	108.77	106.75
102.85	107.17	112.1	110.37	108.42	105.96	103.6	98.533	111.28	110.8	106.83	106.68	98.473	105.38	106.82	111.42	109.67	109.45	104.19	109.36	109.59	105.18	106.52	108.46	110.95	109.21	108.39	106.32	111.68	105.12	107.2	112.6	115.05	107.31	102.96	105.12	116.84	110.31	108.18	99.624	107.36	111.04	110.86	106.6	110.34	107.79	102.77	102.61	108.53	107.04
109.37	106.08	104.42	107.09	108.15	105.8	99.41	105.91	114.69	105.14	101.31	105.91	103.26	107.47	103.6	106.38	106.09	104.01	107.88	105.62	110.71	99.205	101.08	105.69	108.75	103.18	107.44	101.1	107.4	103.56	110.45	105.12	105.97	111.64	98.879	100.89	104.92	106.32	103.32	104.59	108.87	100.75	102.92	104.91	95.336	102.24	98.354	105.07	110.76	109.2
99.257	97.842	101.73	105.03	98.125	98.301	98.01	101.69	106.8	93.342	101.07	101.27	98.969	100.65	100.86	97.403	102.71	96.04	103.02	104.01	102.96	102.24	101.56	98.894	95.572	96.101	92.615	91.948	105.11	98.713	100.95	97.903	103.99	102.05	93.485	95.746	96.669	96.22	91.357	97.332	98.655	102.48	94.672	101.05	98.904	108.6	97.176	95.132	95.992	99.189
101.32	103.69	111.97	110.84	110.48	108.84	105.84	106.67	102.32	110.73	104.42	111.34	111.71	105.78	108.54	103.26	105.73	112.28	100.53	111.35	106.78	116.67	105.92	104.59	107.26	106.09	112.53	107.8	114.76	109.92	112.59	107.7	103.19	106.66	110.96	112.12	108.13	105.89	114.49	115.21	106.77	108.32	101.41	102.69	108.16	111.18	108.87	113.68	104.46	112.18
110.23	112.23	112.11	116.19	103.95	106.23	108.03	104.83	109.65	110.6	112.34	102.66	109.57	107.92	101.53	101.08	107.71	109.61	114.02	106.4	111.2	105.2	109.48	103.9	104.72	109.31	106.37	109.1	106.29	103.44	99.504	108.04	107.93	102.62	110.5	107.53	112.78	112.45	106.23	105.89	101.23	99.388	105.98	117.16	107.03	104.12	105.29	108.73	111.69	108.68
108.93	105.67	110.8	105.36	107.06	106.04	110.93	111.6	106.19	112.14	104.27	105.72	104.74	115.41	105.81	112.34	103.82	108.45	107.8	105.76	112.67	107.67	106.47	108.98	107.31	113.45	105.13	108.26	109.97	113.6	111.07	111.16	108.67	99.871	105.08	108.88	108.29	108.06	111.02	110.6	108.54	107.6	105.15	109.88	103.08	99.899	106	110.05	110.93	111.69
111.33	107.16	97.994	105.96	108.03	100.81	108.5	108.25	103.83	104.62	103.01	107.71	110.15	104.93	114.8	112.77	105.02	101.56	110.21	103.99	101.19	103.08	109.03	103.24	107.67	113.37	103.28	104.91	112.26	105.42	108.78	108.49	101.84	105.66	110.25	107.77	109.92	105.09	102.55	103.44	103.72	109.69	102.08	106.17	110.7	114.21	109.8	108.27	107.13	104.21
102.24	107.1	110.61	105.52	98.926	103.72	106.38	103.57	111.16	100.78	106.06	106.77	104.59	104.29	112.17	107	111.23	103.94	109.62	111.88	104.83	98.64	101.45	113.04	104.48	104.96	101.58	105.5	106.27	107.3	104.25	103.72	103.85	97.994	102.8	104.53	111.26	101.66	102.11	102.33	100.58	105.83	107.2	103.13	111.53	101.47	108.1	102.69	107.8	107.95
98.901	100.32	96.044	92.539	102.08	99.319	99.929	98.733	94.655	103.51	96.374	102.29	99.777	95.532	92.81	99.692	103.85	99.713	97.334	91.292	101.07	101.88	102.92	100.35	98.79	100.65	91.854	106.69	97.096	98.606	97.253	98.607	97.624	94.473	97.378	96.377	98.648	99.385	103.06	102.59	98.975	101.7	95.698	93.326	101.65	102.58	96.395	94.472	104.06	93.416
96.84	106.99	109.74	102.54	102.53	102.33	106.65	105.78	103.7	105.94	106.7	110.36	103.18	110.48	105.3	104.13	102.9	110.38	103.83	100.49	101.87	102.89	106.39	109.8	110.6	106.28	104.63	108.74	105.81	105.88	109.49	103.57	112.8	98.969	106.23	107.9	108.86	103.84	103.1	99.156	102.48	112.06	108.07	105.18	102.82	104.75	109.31	107.61	107.22	111.95
106.95	102.23	117.36	109.29	103.88	104.83	114.33	110.49	107.32	109.04	111.62	105.52	105.76	102.56	98.443	108.2	106.45	104.1	104.5	98.035	108.97	99.78	101.04	107.24	107.11	104.7	108.07	106.26	108.74	107.75	106.86	103.61	101.09	102.91	103.22	108.57	101.55	106.39	109.99	103.2	109.85	104.68	108.86	108.13	109.98	103.2	107.41	108.25	105.22	108.11
110.53	109.7	106.62	110.1	110.19	109.55	112.32	115.19	110.5	110.53	103.87	107.78	111.38	109.09	110.8	113.12	112.55	104.85	110.93	113.16	117.52	104.92	120	114.61	112.77	104.96	110.22	110.58	115	112.4	111.59	107.29	111.2	118.98	108.27	107.82	107.19	108.05	105.35	106.04	114.31	116.25	108.45	117.78	112.46	110.14	110.42	107.92	113.72	110.72
106.05	111.52	113.99	108.37	107.27	108.77	108.87	111.73	108.75	106.11	108.13	111.57	104.09	115.92	104.39	111.38	106.85	108.92	112.5	110.74	113.68	111.71	103.03	115.95	105.84	115.84	103.9	105.7	109.64	109.71	105.65	102.73	111.42	109.78	109.53	108.27	110.13	109.94	107.39	109.53	113.76	106.73	115.1	104.48	105.24	109.44	106.57	104.8	112.6	105.27
106.15	101.33	107.38	105.68	101.29	111.74	105.22	105.96	105.12	111.89	110.37	116.61	107.91	108.85	108.44	111.86	109.42	109.98	108.32	108.46	107.48	102.67	109.06	101.46	104.93	109.9	103.69	107.75	110.19	109.59	114.79	104.24	110.37	109.07	109.38	111.48	102.37	108.5	112.01	110.11	107.75	110.4	111.13	110.55	112.26	106.75	105.97	103.34	109.51	108.22
109.28	106.98	109.13	107.16	100.03	104.49	107.19	108.23	107.33	109.78	109.28	102.25	110.72	105.04	102.9	116.98	106.95	102.99	111.11	106.96	102.9	105.29	106.44	101.43	105.61	113.98	103.12	108.33	106.77	102.75	110.38	107.24	109.46	103.25	105.15	107.45	104.62	104.52	110.79	106.94	104.91	105.63	107.34	104.87	109.18	108.72	109.77	105.03	104.82	102.28
103.54	107.9	107.35	105.8	101.54	106.58	108.15	105.21	102.71	101.88	104.57	101.61	106.7	105.87	102.73	112.2	101.81	103.44	103.49	102.72	105.47	105.55	102.44	105.78	104.83	103.41	103.29	105.14	103.6	101.32	110.75	106.63	111.82	108.57	102.62	101.61	106.64	108.58	103.37	105.39	101.64	104.12	103.21	105.32	107.51	103.29	102.04	106.16	110.43	104.3
107.79	102.31	104.6	113.58	101.69	104.49	104.57	102.45	109.63	106.32	109.56	108.74	96.355	105.89	109.57	106.76	105.93	99.772	107.23	103.78	103.9	107.17	101.55	108.94	98.205	106.71	103.73	101.23	111.04	104.46	105.14	108.01	104.63	107.39	102.58	107.69	104.65	107.66	107.43	106.56	111.44	109.49	105.46	99.414	101.9	111.4	104.74	105.87	107.26	101.02
108.57	108.95	102.65	107.1	107.01	103.85	109.43	110.32	112.74	105.98	107.57	97.75	110.23	105.61	100.62	97.019	103.71	112.63	105.77	107.69	106.65	104.98	102.36	103.74	101.38	102.44	103.46	102.86	99.056	102.83	102.02	108.37	104.61	105.56	103.88	102.02	107.07	106.85	102.16	106.14	108.49	103.08	106.33	110.09	101.15	111.37	105.69	110.28	109.81	109.23
107.39	107.04	106.86	109.07	109.69	109.85	109.59	109.47	114.74	106.24	115.77	107.46	107.75	110.69	113.43	113.71	108.75	108.2	109.27	108.09	108.53	112.31	113.5	112.2	112.82	116.31	111.01	115.85	111.16	106.1	109.54	108.1	113.34	116.85	114.35	106.48	109.64	106.8	114.46	111.95	111.24	114.44	105.25	111.11	114.63	109	107.21	105.24	106.37	114.75
108.77	104.05	101.77	105.68	105.44	110.44	112.63	105.45	102.66	104.14	105.61	99.809	107.5	102.69	110.46	105.97	110.18	101.4	102	109.66	101.76	100.45	105.31	104.24	104.99	107.65	111.35	111.53	103.21	110.26	105.53	103.45	109.27	104.76	105.28	100.82	97.042	106.5	109.01	105.35	105.29	100.93	111.37	105.33	109.21	102.62	106.38	102.48	107.52	102.63
106.15	107.61	108.63	105.96	105.1	105.28	97.719	106.87	112.15	100.02	106.92	100.3	106.78	109.6	100.94	106.92	101.06	107.9	107.63	101.35	97.487	109.17	106.43	105.91	106.42	99.355	104.27	99.754	105.68	107.19	109.34	112.71	101.6	107.03	111.68	109.36	111.17	109.82	100.88	112.69	101.56	105.68	108.5	104.36	106.59	106.46	106.83	104.5	100.93	103.95
98.318	99.282	96.976	102.3	101.24	93.04	99.326	101.16	99.54	100.58	94.224	108.18	104.49	106.55	101.44	101.88	103.53	97.859	98.888	104.34	95.899	97.093	99.229	103.47	100.01	89.127	103.72	96.139	104.63	97.879	103.36	93.358	100.36	105.17	98.523	98.037	92.806	99.726	95.246	101.97	96.637	97.123	99.228	96.108	97.597	102.36	97.232	99.15	96.563	101.1
103.26	114	109.88	102.98	107.55	105.48	104.84	107.48	110.51	104.78	108.25	113.29	111.31	107.76	109.6	99.612	108.67	111.29	105.86	109.98	107.41	105.27	115.37	106.17	102.55	111.78	107.12	108.69	107.7	112.06	106.74	103.36	110.75	108.98	105.38	111.87	107.32	109.24	108.47	107.45	102.65	109.81	105.8	110.62	106.34	114.51	109.01	107.99	106.32	106.53
109.75	104.95	108.2	106.49	109.06	108.41	107.95	103.09	106.88	102.53	105.3	107.21	113.99	104.6	110.58	108.25	110.98	103.88	109.85	107.07	107.84	110.03	105.29	115.89	109.15	99.357	105.92	106.52	107.17	107.83	107.82	113.48	108.65	111.79	106.65	101.79	106.67	106.74	104.79	109.79	111.55	105.68	113.81	103.88	105.35	114.65	103.46	110.05	105.59	104.86
102.27	108.15	107.12	103.03	115.02	104.44	108.97	104.5	103.11	106.37	107.56	104.31	106.6	97.541	105.43	102.55	100.22	103.4	101.92	105.63	106.16	101.47	109.96	106.32	109.6	98.78	106.27	105.51	98.834	118.78	106.83	109.66	102.58	106.39	99.831	105.22	106.22	108.65	113.61	99.635	106.49	105.59	106.84	107.55	105.2	102.2	105.14	102.32	109.29	104.26
108.39	100.74	107.6	106.32	101.73	103.21	108.71	105.67	102.95	106.4	108.27	104.31	99.908	108.64	111.76	105.91	101.48	101.69	102.89	109.93	109.66	109.54	102.76	103.7	112.38	105.98	107.85	102.16	106.07	109.55	103.16	105.75	103.95	108.61	100.27	111.57	105.66	102.9	108	101.86	105.81	104.88	105.39	104.56	109.09	106.85	101.96	94.017	104.22	105.91
103.84	112.24	103.94	105.77	110.95	111.31	105.11	111.92	118.79	104.68	111	106.04	119.18	111.36	108.89	112.09	111.84	105.52	112.66	106.5	104.02	107.52	108.63	106.15	110.25	108.02	118.87	110.25	107.7	111.82	110.04	108.26	110.79	113.61	114.98	109.28	108.66	108.1	102.9	109.77	109.66	111.76	112.46	108.71	106.98	109.7	106.7	103.78	109.18	101.72
96.984	103.85	103.66	99.434	103.76	93.825	98.546	101.45	99.926	100.23	105.77	99.406	103.57	102.74	89.724	102.98	98.071	92.963	100.83	109.21	92.059	104.83	102.92	104.27	104.77	100.6	97.866	99.695	102.18	100.55	100.06	101.68	103.47	98.552	106.43	97.951	98.304	102.2	103.69	108.99	96.897	108.15	98.539	97.827	100.13	92.122	99.201	98.68	103.98	100.14
111.22	110.97	113.37	103.25	111.27	109.13	109.76	108	112.1	107.81	109.84	107.57	112.66	110.32	111.18	110.08	115.31	104.24	105.18	110.14	104.5	106.11	107.38	106.07	110.01	109.27	108.42	108.54	106.31	106.78	107.64	109.49	108.55	97.834	105.8	108.95	97.7	108.87	103.67	118.54	111.83	109.41	110.45	106.69	104.24	110.14	109.85	105.9	109.77	106.65
104.18	104.68	105.35	101.13	105.88	111.44	114.42	112.64	109.12	104.44	111.49	106.34	101.91	108.07	112.6	106.24	105.62	109.49	103.42	112.01	103.05	111.07	101.77	109.16	110.06	114.21	106.75	104.81	108.18	104.5	110.2	107.73	104.64	102.88	110.98	104.76	104.2	111.32	109.45	95.573	110.05	113.24	108.95	106.39	109.28	104.65	111.16	104.49	111.02	105.52
106.9	99.644	99.562	109.15	106.9	106.89	105.52	108.27	104.74	102.9	106.57	104.6	114.9	105.14	109.97	105.05	108.94	108.22	104.14	102.73	107.89	105.35	108.44	108.1	100.2	101.76	102.73	111.32	106.85	100.62	104.45	107.54	101.15	105.29	102.95	109.44	108.05	103.42	104.12	108.19	105.45	108.93	108.88	100.79	108.25	108.66	105.38	112.04	100.83	110.44
102.05	96.407	100.29	100.06	99.075	94.152	98.997	96.925	97.61	97.009	104.25	92.275	100.65	95.945	89.101	98.782	104.44	93.906	102.36	99.313	97.877	92.749	98.635	92.884	98.005	97.755	93.057	98.414	103.12	89.688	101.11	91.458	96.461	99.269	103.3	101.06	97.231	94.142	102.98	93.335	90.025	98.936	97.711	101.71	95.83	97.308	102.48	102.34	96.529	93.464
104.99	110.43	105.67	109.55	105.24	108.04	109.41	104.2	110.68	107.43	102.96	104.89	103.2	108.28	105.33	107.22	106.66	106.06	103.25	104.47	106.34	115.31	105.48	106.31	102.84	105.84	109.14	104.49	103.98	106.31	108.03	107.83	107.33	108.03	108.16	106.31	108.39	112.77	106.04	103.03	108.86	106.4	111.81	102.21	110.43	104.7	106.09	115.61	102.89	109.85
101.97	105.58	104.09	96.999	105.03	104.12	110.24	101.82	103.17	108.97	99.727	109.92	105.7	105.59	109.67	110.73	98.898	104.8	106.77	105.85	106.44	110.03	105.18	104.38	104.44	103.67	103.97	105.86	107.76	102.84	101.99	115.31	112.63	108.02	103.69	103.95	108.67	104.17	105.11	102.37	98.719	104.84	105.28	110.82	106.95	101.86	107.47	105.9	103.15	104.25
109.49	106.29	110.76	102.78	106.01	104.45	112.7	108.37	111.1	104.67	105.54	111.14	110.12	117.26	108.17	106.43	113.5	113.53	110.29	106.99	108.29	108.68	107.78	118.66	107.1	104.92	104.52	109.87	104.63	106.14	105.47	105.53	110.48	110.69	109.81	107.93	100.65	110.52	109.08	109.82	106.34	103.57	101.68	112.03	111.24	110.66	112.01	109.71	104.32	109.37
102.79	106.54	103.04	100.82	107.03	106.95	105.52	99.597	107.34	104.41	107.2	104.06	106.98	109.23	106.58	100.94	102.05	106.21	101.42	109.91	110.3	108.01	107.24	105.53	103.07	106.62	108.62	107.08	101.81	107.23	104.82	102.5	106.9	106.45	106.9	104.51	104.13	102.02	105.87	103.37	108.16	108.1	101.98	104.32	107.8	102.48	100.53	105.44	99.329	102.31
106.06	113.36	106.12	103.1	95.066	111.86	101.46	102.5	103.91	106.58	101.63	107.08	108.46	107.92	116.53	98.717	103.76	100.99	105.69	103.23	108.16	105.53	100.64	106.37	106.46	99.513	105.03	104.97	107.04	103.94	108.66	106.26	106.62	104.92	104.91	106.74	113.2	107.73	106.24	108	105.11	115.92	99.566	100.02	105.65	106.92	100.83	102.57	107.48	107.95
112.55	111.69	105.25	108.91	104.31	113.39	106.31	112.44	110.33	109.27	111.44	112.75	111.62	113.17	108.83	106.62	109.81	115.49	114.95	110.58	116.86	113.53	114.37	109.01	112.42	114.91	114.47	110.92	108.52	109.2	111.2	113.91	115.4	100.82	112.61	118.07	106.58	107.1	114.09	104.76	111.83	110.64	114.49	106.04	116.03	104.83	109.03	108.85	117.72	112.33
106.09	103.78	101.07	109.4	99.396	108.92	102.89	100.23	104.54	110.43	106.2	91.284	110.06	105.68	106.41	106.81	103.44	104.89	103.52	106.32	109.33	106.5	108.32	102.08	107.11	109.29	108.94	107.17	102.67	103.36	100.59	103.59	111.31	103.86	107.31	103.5	97.482	106.04	103.64	108.87	103.1	106.46	111.23	108.73	108.02	103.94	105.72	102.3	107.19	104.68
109.07	101.89	106.55	107.23	105.9	103.5	103.19	104.55	103.03	110.66	105.9	107.41	102.1	105.17	106.42	105.71	104.7	105.96	97.006	97.607	108.2	109.48	108.68	99.623	101.67	108.1	110.48	99.371	100.94	105.76	108.91	107.5	104.89	114.21	106.79	107.75	109.24	108.75	109.28	109.74	102.62	106.29	107.74	107.75	100.66	106.6	103.34	103.79	104.63	107.93
108.02	104.44	107.51	105.64	103.88	104.62	102.95	114	103.04	116.79	110.39	102.74	107.23	99.155	107.02	102.8	113.02	113.02	108.03	109.91	110.18	103.52	103.06	100.87	100.26	111.45	100.42	111.3	102.48	104.85	105.3	104	106.34	104.47	106.33	101.45	106.46	107.9	105.75	108.97	100.35	116.28	102.49	104.96	101.85	103.1	101.33	109.33	114.56	92.327
107.69	109.5	115.48	108.64	113.38	110.26	105.82	105.18	105.78	114.23	112.12	107.48	113.84	107.31	107.37	103.21	111	107.04	106.45	103.64	110.66	106.48	103.56	109.76	104.4	109.94	110.41	107.38	107.75	104.89	104.26	110.71	106.97	110.05	104.09	107.51	105.23	103.95	111.51	111.17	110.99	107.66	109.52	112.62	99.909	105.65	100.01	107.63	106.22	107.22
109.07	104.44	105.55	102.29	102.23	104.37	104.68	105.29	108.77	107.86	113.66	110.49	102.94	99.8	103.54	105.51	103.09	104.33	103.59	103.85	101.81	107.22	110.95	109.79	110.89	103.59	101.51	107.84	101.55	112.3	107.6	113.52	107.07	116.09	112.41	96.523	113.37	108.28	107.07	104.98	103.68	105.07	100.36	109.07	105.79	104.12	109.84	99.57	101.26	107.65
105.57	116.81	108.36	108.62	104.09	107.11	105.74	99.098	108.94	111.29	115.92	109.04	106.26	108.38	115.83	104.55	108.08	106.76	113.85	113.53	110.38	106.32	107.02	110.94	110.63	109.29	105.58	106.13	106.48	108.6	104.97	104.52	106.16	112.23	111.1	109.4	106.22	108.19	112.04	108.6	105.55	108.58	111.61	110.25	109.4	110.75	106.77	106.28	104.25	119.89
100.87	94.89	94.194	100.5	94.587	95.154	103.31	98.664	99.158	97.092	91.145	97.995	93.639	94.573	92.229	97.904	95.239	102.7	99.831	104.9	102.96	99.502	92.684	96.762	101.98	98.347	89.598	97.628	95.366	96.486	103.4	100.54	97.107	101.58	98.046	96.684	95.901	99.077	93.724	100.5	101.16	102.26	99.261	98.635	97.857	96.982	102.59	96.662	95.004	96.684
97.481	108.56	111.61	104.73	103.46	108.14	113.19	113.25	112.51	105.16	108.31	103.67	110.27	108.55	110.48	108.41	109.53	108.13	109.15	113.37	111	105.28	105.69	109.23	112.92	112.31	106.97	103.03	106.56	103.83	114.95	113.56	112.13	108.94	110.05	111.93	112.19	111.49	111.07	117.18	105.36	108.67	112	113.31	109.1	109.51	103.37	117.04	103.34	117.53
97.932	102.33	97.086	98.569	98.331	95.716	94.674	96.896	99.132	101.43	101.32	94.297	99.362	96.152	102.11	94.675	101.1	100.11	97.847	102.32	96.7	99.454	97.019	101.31	95.087	98.774	100.96	102.13	95.926	103.77	96.28	98.379	101.24	96.193	99.267	90.939	94.849	98.601	104.73	95.668	95.437	92.669	95.277	99.677	97.256	92.625	95.478	97.4	99.575	98.774
110.82	107.09	108.67	104.34	104.39	104.87	102.72	108.65	104.02	104.24	106.88	103.18	109.52	96.302	98.516	101.84	107.42	108.19	101.49	103.45	111.78	106.31	108.02	108.23	98.278	102.85	102.04	106.66	103.54	104.74	104.24	106.88	103.41	107.62	105.02	105.01	109.94	111.79	92.247	105.49	104.17	105.02	105	106.99	107.16	98.944	107.72	95.767	106.85	106
102.62	104.42	101.25	102.15	102.84	106.22	100.34	106.25	103.7	101.85	99.518	102.97	111.5	105.93	101.25	104.5	98.547	100.82	101.29	106.64	107.24	102.8	104.2	103.49	107.07	110.75	102.16	107.12	105.97	106.08	99.239	107.8	109.9	107.49	110.29	111.05	103.03	103.43	106.04	97.299	101.04	110.96	104.8	100.93	112.06	99.922	109.77	110.89	104.41	100.68
103.03	102.17	100.21	100.23	99.034	98.825	99.788	99.961	101.45	106.55	105.11	100.3	102.67	106.23	103	100.4	98.537	99.948	100.09	97.574	105.26	104.51	107.17	106.46	102.34	96.069	102.66	107.1	99.785	100.4	100.6	99.639	93.759	101.83	100.34	104.22	101.86	99.227	110.46	97.592	104.24	96.378	100.52	100.47	94.408	98.719	99.714	93.549	97.358	98.713
107.85	113.02	112.12	108.96	105.88	105.64	108.01	113.41	110.97	109.61	115.25	108.15	108.42	106.83	109.22	113.35	101.54	104.24	106.31	105.65	105.12	109.54	107.43	107.05	104.2	107.97	103.07	103.46	109.74	103.17	107.02	104.94	101.6	110.38	103.19	105.79	101.98	107.46	107.86	108.84	106.09	103.19	108.9	107.59	108.56	109.99	107.25	112.07	105.68	103.72
106.93	106.27	115.87	109.84	111.78	113.6	109.13	114.84	106.57	105.66	111.63	113.33	110.07	109.72	113.62	104.75	101.42	106.08	98.514	111.86	106.06	105.86	107.23	98.859	102.51	105.31	109.71	108.87	100.3	107.03	105.46	107.99	107.25	104.95	109.19	116.92	109.3	107.85	111.46	107.09	108.08	107.43	109.57	111.09	108.6	112.1	102.69	114.17	106.35	107.7
104.53	107.71	112.9	109.61	106.39	106.92	103.88	106.45	107.61	111.2	103.06	103.33	106.39	100.86	105.53	116.41	109.79	109.37	115.55	103.76	107.23	107.53	109.35	113.48	100.08	109.17	112.65	106.35	105.95	100.34	111.33	108.19	113.39	106.16	105.21	108.36	107.59	108.59	102.26	97.155	102.76	104.61	109.23	107.5	104.68	105.91	103.4	105.24	109.71	104.95
104.39	102.9	105.95	100.85	99.63	102.26	95.396	101.39	96.091	103.4	101.93	106.79	92.708	104.09	100.87	99.734	102.92	97.211	104.06	99.683	102.79	98.219	103.17	95.537	97.263	101.39	95.232	99.495	97.992	101.18	101.57	97.185	92.854	94.674	101.54	107.27	93.013	96.25	107.74	100.58	100.9	102.34	93.622	99.5	96.67	97.541	100.69	96.925	91.967	101.27
94.07	94.613	99.33	102.81	97.607	100.56	98.243	99.621	99.468	97.892	98.526	102.63	100.48	100.09	93.054	95.297	91.731	100.36	92.417	96.142	98.425	94.599	97.515	98.246	97.775	96.082	95.616	96.25	94.34	97.696	100.2	98.923	101.14	98.672	99.039	92.527	93.013	99.015	106.94	94.399	100.92	96.607	94.925	97.65	97.691	97.894	102.61	91.184	95.055	99.537
107.92	106.25	107.34	107.86	108.2	107.04	106.62	101.08	102.54	103.26	110.06	111.56	108.77	104.85	106.98	105.71	108.13	107.07	104	106.27	102.69	105.37	104.07	102.89	104.18	107.66	110.21	108.66	105.61	106.78	112.2	111.14	102.29	111.95	97.15	110.71	112.46	105.04	106.73	109.86	102.56	110.43	100.62	108.62	102.59	100.65	110.8	109.49	107.67	104.63
108.49	102.35	105.53	112.29	115.13	107.36	105.23	103.78	116.76	104.94	109.28	107.4	105.67	110.95	113.87	111.76	113.48	110.3	110.18	105.81	107.28	108.7	113.06	105.08	113.34	105.08	111.5	104.83	103.62	107.38	106.55	111.17	105.32	106.83	105.73	109.53	104.81	109.38	105.02	103.37	104.08	109.85	107.57	112.8	100.05	109.7	110.35	110.35	107.6	110.61
102.39	103.16	107.74	101.62	104.6	103.22	106.37	106.11	102.92	100.41	107	104.77	108.63	111.11	111.31	106.35	104.52	112.71	106.23	99.283	102.71	109.15	108.96	104.25	101.84	104.97	110.89	109.17	104.44	109.88	102.9	101.35	101.1	115.33	104.82	110.26	104.95	103.67	104.16	109.16	102.41	101.21	111.22	107.03	108.31	105.76	107.9	110.87	99.424	106.17
102.99	102.66	103.21	99.462	109.89	98.506	95.693	104.44	97.235	101.48	98.295	99.885	102.06	100.48	98.466	104.24	101.77	99.357	99.276	97.979	102.19	105.57	106.47	105.28	106.71	101.18	100.11	99.902	99.581	103.71	101.68	98.123	103.69	103.36	99.425	104.93	98.243	106.74	103.09	105.97	101.68	99.695	105.46	105.59	103.52	98.909	103.45	97.839	109.81	109.82
108.5	104.3	114.04	102.62	101.93	107.45	107.73	107.55	108.66	102.98	107.09	108.67	107.29	107.51	105.19	109.1	111.33	115.71	105.42	101.76	106.08	103.55	107.47	108.77	104.38	111.03	114.19	109.12	108.64	108.87	106.8	109.25	105.95	113.16	110.01	109.06	114.02	110.93	107.53	105.29	107.63	105.85	105.36	106.82	106.47	104.66	110.56	104.28	108.16	104.76
105.6	112.23	111.78	112.11	103.85	110.67	104.98	111.3	107.88	111.19	106.94	107.67	104.33	108.14	110.12	99.997	100.05	110.47	102.61	101.58	101.05	108.84	105.24	108.6	107.78	114.1	112.22	109.73	105.45	111.86	110.99	107.1	103.6	101.44	106.84	107.24	108.86	106.36	109.6	110.89	104.91	108.79	107.76	111.38	102.53	107	110.87	106.58	107.07	105.62
110.55	112.63	115.49	109.01	114.28	106.22	110.84	103.78	106.77	109	101.13	101.07	109.29	117.26	102.9	106.83	99.534	105.56	111.89	111.08	107.19	113.26	106.15	110.61	106.47	112.03	111.77	109.08	110.5	106.82	109.63	104.09	114.96	109.35	103.38	109.06	108.46	109.58	106.14	111.09	104.76	109.13	102.63	105.48	109.51	106.84	110.54	108.48	112.56	113.02
104.94	94.005	103.26	100.46	98.385	98.694	102.33	94.551	97.558	93.626	96.527	101.08	106.32	101.36	101.09	90.177	92.031	96.965	97.15	94.496	92.673	93.033	98.949	95.151	99.92	100.66	101.78	97.678	97.767	94.848	101.96	92.245	95.13	101.37	97.822	94.546	100.17	96.436	95.818	100.57	98.12	98.345	101.5	106.84	94.867	98.114	95.787	93.708	94.74	97.896
95.048	100.3	99.17	102.85	95.871	102.11	103.48	99.527	96.431	96.401	96.474	93.358	97.072	99.306	92.504	97.513	90.424	93.483	105.01	96.419	96.085	101.32	96.061	98.791	98.541	100.79	97.912	100.26	98.687	96.031	92.55	93.608	99.254	92.335	102.32	99.942	99.575	100.63	104.98	97.669	108.42	101.43	92.674	98.08	96.412	102.46	100.64	102	107.51	97.349
95.568	100.41	103.83	101.17	91.49	95.487	95.199	97.983	94.567	98.546	99.278	99.01	99.972	100.78	96.688	92.474	97.066	98.15	101.24	92.598	99.456	101.44	99.086	101.61	100.94	93.988	100.4	105.03	99.229	103.32	89.952	105.09	95.31	100.34	93.17	98.619	97.194	100.22	95.112	97.205	97.468	100.48	95.907	99.016	98.777	94.919	105.16	89.15	92.229	98.12
96.828	98.271	103.17	99.124	106.49	99.144	96.524	104.73	103.63	96.685	94.315	101.47	101.02	100.33	102.09	101.12	97.308	99.809	106.29	103.32	104.72	103.43	97.273	98.156	107.41	98.398	90.824	105.02	102.24	102.81	101.08	99.131	102.91	100.85	96.466	102.42	98.307	104.26	98.365	98.192	93.104	100.12	101.61	98.402	99.245	97.201	100.22	102.25	99.663	99.767
100.85	98.641	96.488	105.09	93.739	98.808	95.773	97.26	90.818	97.573	101.89	93.409	92.245	97.34	103.19	101.44	96.119	96.984	96.681	98.423	99.549	94.343	101.75	98.468	96.077	99.252	99.258	99.26	105.32	105.37	99.317	100.36	96.602	92.831	98.106	97.355	93.711	93.427	98.621	99.971	103.88	97.129	97.834	94.514	98.042	98.755	102.17	105.34	98.182	96.845
104.29	104.15	107.16	111.97	110.42	107.69	103.64	106.64	106.96	109.19	108.62	111.07	108.51	110.15	97.868	98.461	105.2	111.33	102.97	102.5	100.79	104.39	105.86	101.09	106.64	102.5	111.47	107.96	110.29	102.05	105.76	104.13	107.26	104.03	109.51	104.99	104.29	104.92	104.26	109.76	97.797	106.55	106.04	108.12	106.12	106.94	109.56	111.14	107.85	105.6
102.33	110.35	104.63	112	106.94	102.48	111.74	112.57	106.41	106.95	104.1	109.44	108	114.73	109.3	112.08	100.86	109.92	104.24	106.47	113.17	109.48	107.81	106	114.55	108.39	107.98	105.92	108.3	108.02	114.78	111.4	108.49	110.09	117.49	111.3	122.35	110.79	108.8	112.67	108.01	109.57	110.44	111.89	101.1	113.73	108.83	110.04	114.26	113.93
108.41	111.19	107.66	109.08	111.6	109.13	112.16	111.42	108.63	113.31	111.53	112.47	105.6	105.7	113.71	110.33	110.11	110.02	115.7	112.93	112.59	111.68	106.02	110.85	115.27	111.06	112.06	112.44	108.07	107.45	108.09	119.29	112.22	116.87	109.04	108.56	111.23	106.13	107.81	117.69	112.57	109.39	104.79	113.96	111.99	110.16	109.56	109.68	113.82	112.08
104.43	111.23	101.82	108.5	111.88	109.88	103.48	106.03	112.31	109.18	108.46	109.01	107.27	104.44	111.44	104.57	106.14	114.84	108.47	108.86	109.71	113.54	100.04	110.15	119.85	110.78	107.43	102.09	112.34	108.5	114.55	109.49	111.06	110.81	114.49	100.59	102.7	111.18	103.53	107.3	105.42	104.06	105.57	102.73	108.55	103.52	106.66	100.9	112.23	110.18
110.08	107.13	101.63	106.57	106.05	105.69	101.4	105.27	107.73	105.57	104.92	111.85	104.41	101.31	109.93	101.17	105.43	103.89	110.31	107.04	104.43	104.08	102.96	108.6	107.5	109.59	108.55	103.98	101.59	108.46	103.55	107.5	110.62	108.52	108.67	107.56	108.41	106.91	108.38	105.62	107.84	105.54	99.28	107.08	109.25	108.74	111.07	111.86	105.88	103.37
106.66	101.58	107.95	104.96	110.53	104.67	104.15	103.13	107.59	112.05	109.55	107.13	100.98	100.42	110	104.45	97.528	108.07	103.61	108.46	102.81	115.27	114.69	110.12	105.75	103.49	102.63	104.92	111.24	103.77	105.4	104.08	105.76	103.65	107.56	106.55	112.85	106.06	103.73	98.348	100.94	109.64	103.93	103.79	108.56	107.39	109.33	111.99	103.34	106.28
102.95	97.394	101.7	93.828	102.8	100.72	102.73	92.82	99.316	105.03	99.579	97.565	99.881	97.646	103.47	101.82	97.694	96.851	99.039	102.95	99.015	98.642	98.1	98.702	99.367	98.571	108.5	99.953	101.3	102.87	98.059	101.28	97.107	104.94	96.905	100.01	99.985	98.349	93.699	99.756	101.85	98.719	97.962	98.913	102.27	99.163	101.84	101.64	102.21	101.17
105.24	103.56	113.62	108.92	110.13	115.54	104.57	113.89	104.3	112.99	103.71	108.21	112	113.46	106.64	108.08	114.54	117.02	109.32	108.04	110.74	109.87	111.67	112.17	111.46	108.6	108.87	106.05	112.29	110.86	105.34	117.99	110.24	112.55	118.12	110.05	113.92	109.78	109.91	110.12	105.13	107.83	108.47	108.39	112.11	114.74	107.61	111.76	111.01	108.74
107.46	102.61	109.32	116.33	108.63	109.29	113.32	101.7	108.87	110.07	106.77	110.9	108.53	109.27	106.02	110.71	106.17	114.86	105.42	106.45	105.4	109.42	113.44	106.57	113.91	106.19	109.47	107.48	109.94	107.5	105.08	109.09	117.34	108.83	113.08	108.25	109.38	111.02	102.55	103.05	109.92	110.14	111.84	102.44	107.63	109.39	99.641	109.6	109.29	112.29
103.07	105.68	102.12	112.7	110.46	101.61	110.32	105.18	98.848	102.04	114.43	105.06	99.918	98.643	105.84	101.81	103.46	105.29	103.57	103.47	104.09	105.86	107	104.71	105.7	112.23	106.77	106.36	106.02	107.59	104.67	108.88	105.34	105.9	101.05	107.24	109.53	101.16	113.03	105.11	104.01	110.33	106.86	102.26	107.6	105.45	101.56	111.39	104.61	104.11
101.34	97.992	101.07	92.063	102.63	102.33	98.328	101.58	99.659	91.967	95.629	98.272	96.908	93.155	102.81	103.54	86.565	100.17	97.459	95.458	93.219	101.68	98.31	102	94.486	94.58	100.43	101.46	96.579	97.861	94.166	94.432	96.61	95.406	102.84	96.495	91.243	99.827	103.81	89.236	98.88	89.848	96.781	97.743	104.46	88.665	95.103	89.351	90.985	100.99
109.25	111.37	105.95	108.38	110.49	109.75	111.8	108.08	105.74	111.35	108.81	109.68	116.24	110.71	111.3	111.44	116.33	114.02	105.1	107.9	99.71	113.84	113.81	110.43	108.88	113.89	113.61	112.75	108.57	116.2	117.79	111.73	110.53	104.65	109.89	106.33	112.23	114.02	103.82	101.64	107.21	107.86	105.68	111.64	117.83	107.62	104.63	111.93	107.35	112.66
96.641	102.05	97.043	95.614	95.596	101.38	98.701	94.477	98.25	100.13	102	98.163	98.202	99.609	104.71	95.793	95.559	93.238	100.6	97.289	95.7	91.326	100.24	99.177	97.952	98.908	92.831	95.406	101.82	99.535	102.82	92.97	99.211	94.901	91.284	106.24	98.15	101.9	96.742	95.126	95.115	102.58	91.399	99.322	93.424	98.158	92.376	97.738	97.225	93.236
108.21	99.835	104.51	101.57	104.13	107.9	102.04	106.27	112.31	103.25	114.57	102.8	104.28	104.94	107.49	103.36	112.29	107.65	105.55	107.18	104.95	103.19	109.82	109.07	106.76	108.65	103.36	108.39	107.49	105.72	111.24	104.02	103.28	108.05	107.74	100.94	103.13	109.39	111.8	103.13	104.69	105.77	109.63	106.02	106.45	111.5	109.44	99.72	104.05	107.58
110.02	110.89	104.55	108.35	106.09	108.7	110.93	106.88	108.4	106.45	107.38	106.55	101.24	108.33	108.77	109.59	110.42	100.1	108.81	105.63	105	108.5	110.1	107.51	107.72	109.39	107.58	108.74	105.13	104.72	106.56	109.63	104.5	110.14	103.93	108.82	104.65	103.61	111.31	106.57	106.53	101.35	111.6	108.25	108.52	112.67	106.11	107.76	103.26	105.2
110.73	105.88	98.99	108.51	103.83	112.05	106.37	108.45	110.47	109.87	109.48	101.67	107.02	110.78	103.33	102.49	109.81	108.54	112.18	102.14	104.68	107.66	107.17	104.53	104.32	105.54	106.35	105.74	106.64	102.08	103.07	108.56	109.74	108.88	106.17	104.18	105.16	106.74	111.94	109.88	106.06	109.12	106.93	111.21	105.68	109.32	104.95	103.69	102.33	110.92
108.99	112.42	108.58	108.59	108.67	113.25	110.45	108.25	105.95	107.66	109.06	110.03	106.21	103.39	114.07	102.85	109.35	113.47	107.75	108.9	114.17	110.87	106.87	110.91	110.79	106.13	108.44	105.15	103.91	108.38	111.72	109.83	109.3	116.5	107.4	102.85	112.33	107.41	112.36	100.22	115.75	111.33	106.3	111.04	107.45	108.72	106.92	111.44	108.14	111.04
106.29	110.24	107.16	103.02	111.86	105.66	110.32	108.19	105.34	107.48	101.96	112.01	102.76	105.89	103.78	106.68	106.39	100.96	105.66	102.23	109.67	106.76	108.33	112.56	106.15	112.01	112.81	105.69	105.15	103.2	105.76	97.556	110.01	105.14	111.19	98.877	105.63	113.93	106.28	100.15	109.64	109.91	107.86	108.66	104.98	109.36	103.8	109.72	108.17	104.3
96.86	97.761	100.4	108.07	106.71	104.99	105.79	106.38	102.38	105.49	106.27	98.353	109.15	96.827	105.69	104.28	107.72	105.67	108.18	105.61	104.24	104.81	105.46	105.73	105.54	107.34	103.48	105.89	104.98	105.6	108.99	103.8	109.4	106.8	101.98	101.86	104.12	110.11	100.39	109.01	103.68	104.34	109.76	106.61	104.85	109.69	108.68	104.12	105.22	105.98
105.06	104.22	108.29	106.78	108.39	108.23	110.89	106.99	109.67	108.14	114.08	107.21	107.9	106.21	109.68	107.53	105.86	112.26	110.41	100.97	110.38	108.84	113.28	114.81	112.61	106.32	116.14	105.92	108.98	103.27	104.36	110.94	110.34	111.46	106.23	108.52	107.36	105.34	109.23	114.98	111.52	112.12	108.1	108.69	110.07	107.14	102.2	114.23	106.31	110.16
109	107.32	106	111.49	111.1	107.08	106.43	112.82	112.98	109.45	107.25	105.72	107.12	107.37	108.18	112.87	105.92	110.35	106.41	100.61	110.64	108.94	117.92	109.74	110.75	107.61	114.14	106.7	113.84	117.75	112.72	110.17	104.6	110.09	113.64	106.51	110.2	107.63	105.9	103.37	104.99	116.5	109.09	111.04	97.863	109.78	105.14	109.92	104.69	106.67
101.88	107.38	107.76	108.25	112.51	111.03	108.21	104.04	102.3	105.56	109.27	102.51	107.01	103.84	103.45	112.92	106.87	104.96	102.65	109.47	101.62	115.16	103.59	104.69	103.35	104.94	103.43	105.91	110.61	110.33	104.05	104.33	102.6	104.91	110.98	107.54	104.22	104.4	104.33	108.69	107.53	111.26	106.88	108.17	96.785	103.87	105.45	104.03	101.44	102.73
108.55	110.65	105.83	106.95	104.9	110.35	107.26	106.28	108.76	107.17	105.99	106.75	108.96	105.22	109.42	110.83	110.32	108.13	109.84	107.8	108.39	106.35	103.05	102.9	109.54	106.6	111.82	108.76	113.9	107.66	108.6	114.92	111.22	115.05	106.88	106.42	109.47	108.7	109.74	109.75	114.27	117.5	113.1	102.35	104.08	108.14	103.32	102.09	104.93	106.28
107.73	114.41	103.17	110.84	102.87	105.44	111.73	113.59	108.42	106.96	102.29	105.51	107.47	103.33	104.18	109.32	107.21	104.32	103.3	103.72	105.55	110.85	109.26	108.67	104.59	108.4	100.7	113.36	104.68	106.12	107.38	108.03	104.56	102.72	105.02	111.08	111.77	105.97	108.29	103.48	111.59	101.69	104.86	109.13	103.07	113.04	98.397	109.34	103.53	107.53
100.74	103.62	96.688	102.8	102.1	96.659	95.682	102.89	103.18	101.8	98.743	103.3	92.68	100.9	97.03	100.54	95.061	99.029	99.864	102.73	95.622	101.94	94.677	93.067	101.88	94.561	99.253	96.58	98.013	104.7	95.548	103.97	95.788	103.1	97.815	98.715	96.657	98.983	98.038	98.307	99.539	102.83	90.906	96.709	101.14	96.347	101.78	100.43	96.831	103.03
106.89	109.58	112.24	108.49	110.88	105.45	115.49	107.89	110.23	110.59	108.24	108.5	102.96	118.97	108.5	104.25	110.78	107.1	112.56	106.27	102.93	110.67	101.68	104.11	112.36	108.72	101.67	107.66	110.23	110.15	116.25	110.48	108.94	109.33	109.39	111.26	114.59	110.87	105.89	109.15	106.43	112.09	113.64	111.75	107.68	107.7	111.93	110.39	112.07	109.56
106.22	103.02	100.85	98.921	106.48	105.87	104.02	105.06	106.45	98.269	99.645	103.03	101.88	99.76	96.347	101.95	94.534	104.41	99.437	104.23	99.456	106.34	96.333	99.176	103.06	98.318	106.15	95.861	96.252	104.99	108.29	96.194	99.505	99.557	100.94	96.399	102.05	100.19	98.363	97.11	104.07	106.19	101.65	97.035	98.578	98.941	95.722	101.45	97.985	95.149
96.072	100.03	101.63	101.68	98.966	102.09	104.93	102.9	97.677	98.196	99.991	94.387	102.11	97.73	97.969	100.14	103.53	101.11	104.31	97.871	99.019	99.018	94.441	97.393	102.98	100.4	100.46	95.053	105.14	98.583	100.85	101.88	101.23	92.921	96.845	103.19	99.105	98.423	103.83	93.816	98.504	101.36	100.04	95.424	94.802	95.241	96.477	98.438	97.368	94.788
87.822	104.45	96.954	99.777	103.9	100.46	100.28	96.788	102.33	99.373	103.86	102.72	102.17	102.01	103.78	107.67	103.43	95.639	96.713	94.856	99.882	99.801	105.52	96.768	90.457	103.91	102.04	100.06	99.848	98.178	98.887	95.85	98.596	99.126	97.703	100.61	98.484	100.14	97.395	98.508	94.616	96.234	96.016	97.556	92.093	95.651	98.384	94.195	94.467	99.583
102.18	113.39	114.45	105.31	106.12	115.42	103.33	109.11	103.95	115.88	114.55	110.68	108.85	109.71	101.69	111.33	113.25	108.53	100.39	108.9	108.35	105.03	103.32	109.37	109.92	101.83	108.05	106.33	104.83	111.06	104.55	110.11	115.54	112.1	108.75	108.28	107.7	110.06	106.53	105.82	109.1	105	101.04	113.52	103.12	105.86	113.08	109.45	109.72	104.58
111.06	112.77	109.24	107.14	115.59	104.96	108.07	109.53	107.59	112.13	112.19	106.07	105.6	111.72	108.52	106.04	106.92	108.24	110.65	104.74	101.62	101.25	112.45	100.17	109.62	111.74	109.47	109.6	105.05	105.72	114.31	110.73	108.14	115.84	109.64	113.46	113.92	103.43	107.63	107.37	107.46	107.14	110.91	105.87	109.85	102.47	107.78	109.39	109.59	105.15
106.86	105.9	100.69	115.83	115.34	106.26	108.87	101.52	107.9	109.18	108.31	113.43	112.79	104.56	104.65	106.61	112.68	110.99	111.3	110.35	104.22	105.1	103.99	105.91	112.21	111.26	106.78	108.58	108.39	109.08	111.1	108.24	99.936	107.97	111.64	107.33	104.73	108.26	104.57	111.02	104.84	104.9	108.77	103.85	106.64	110.75	109.62	101.66	105.86	107.58
104.11	112.93	105.52	104.6	109.17	103.79	111.48	102.03	111.31	111.39	107.42	109.16	106.09	104.58	109.61	107.29	110.36	101.68	106	101.91	103.1	110.36	104.02	108.87	107.63	103	109.46	108.78	104.84	109.83	107.69	109.29	108.25	106.87	104.42	107	105	109.27	104.11	104.17	107.11	103.39	108.79	101.56	106.22	109.56	109.96	111.24	106.2	107.26
114.75	100.49	104.21	107.23	108.83	109.07	103.56	107.07	105.07	103.16	109.12	106.7	105.52	109.46	106.58	106.52	107	104.39	102.53	109.57	106.04	107.7	99.444	111.13	103.19	105.43	108.37	109.34	99.09	112.02	99.947	102.68	99.023	108.92	105.79	104.65	109.23	108.59	105.58	101.24	109.66	102.5	109.19	110.1	108.83	101.56	99.492	108.53	110.98	100.66
108.37	106.42	107.25	107.3	99.434	106.14	102.84	101.98	109.76	104.05	102.05	101.65	105.28	112.8	107.87	97.238	110.22	106.06	108.52	102.27	103.49	104.11	99.987	102.37	98.995	100.56	96.778	102.53	113.86	104.48	109.67	111.54	105.87	106.83	109.96	109.53	107.22	99.005	104.51	104.51	106.25	106.27	107.64	111.27	104.71	109.47	105.55	105.21	110.39	111.81
114.43	101.31	109.22	110.64	112.99	111.42	105.93	107.32	111.28	107.76	102.4	107.3	112.24	114.02	109.36	106.7	105.13	108.71	109.69	107.76	106.28	104.73	113.06	106.99	116.54	99.873	110.21	110.69	106.04	106.44	107.1	111.64	107.91	116.13	107.48	107.44	107.65	106.17	111.24	107.07	113.69	112.25	104.48	105.48	107.91	108.4	109.32	110.25	110.76	110.71
100.84	110.36	109.33	108.24	109.06	110.48	105.97	108.31	109.5	103.58	110.82	108.64	113.53	109.7	110.03	105.16	102.55	106.03	110.29	110.74	106.94	110.65	114.43	97.783	106.88	108.95	110.91	108.55	109.46	108.54	112.36	108.53	103.77	113.32	111.48	112.75	107.15	103.5	104.51	118.07	104.49	106.36	106.48	106.17	113.79	107.15	108.71	111.4	107.93	105
104.65	102.36	102.98	108.71	108.47	109.44	108.11	103.45	106.82	108.78	102.2	97.096	101.25	101.92	104.92	100.43	99.858	105.12	105.95	107.07	110.21	104.81	104.2	110.15	105.11	109.19	103.59	109.56	108.72	110.34	98.202	109.86	112.41	108.54	102.93	107.97	109.03	103.96	106.6	105.33	96.775	112.67	108.66	104.28	106.45	114.87	103.28	110.16	98.94	107.1
107.74	102.83	103.72	103.45	99.303	106.67	105.27	107.61	104.14	106.99	106.86	101.4	107.36	103.66	110.09	103.05	111.05	105.81	106.53	108.14	105.4	106.38	102.87	111.06	106.82	115.39	109.41	113.43	116.49	104.1	107.01	113.05	107.67	109.94	104.8	106.4	107.74	108.88	107.66	104.18	110.69	101.96	101.57	111.83	110.73	100.34	107.65	112.46	108.99	108.24
106.34	101.96	103.09	107.62	107.93	104.65	105.38	101.86	109.94	97.882	108.48	104.72	101.11	109.17	102.02	100.73	113.25	106.81	105.93	108.08	104.64	102.9	109.82	102.4	102.74	112.55	107.52	110.53	105.09	110.32	106.41	105.84	104.79	104.12	104.86	103.22	107.41	99.557	102.37	102.3	100.83	104.21	105.97	110.53	103.67	109.59	110.48	104.59	105.12	105.57
104.1	111.96	108.36	106.48	108.39	106.96	113.45	104.51	108.86	110.74	112.54	104.55	101.7	106.13	100.12	108.51	106.66	111.78	104.9	111.44	108.39	106.57	110.08	108.18	100.61	110.33	116.95	108.03	104.84	104.76	110.16	111.53	111.4	106.87	111.94	96.036	110.25	103.89	103.58	106.46	110.78	108.28	106.82	104.14	104.13	107.98	108.31	105.07	103.44	105.13
110.47	109.06	108.92	106.42	104.22	109.25	110.93	112.35	108.98	111.67	113.92	108.72	108.8	109	110.38	107.38	104.06	110.74	114.74	103.08	113.43	109.81	115.48	107.6	108.25	108.41	104.82	110.66	115.42	108.91	108.96	108.49	113.83	114.03	104.39	107.6	112.7	105.58	106.86	117.86	112.46	107.27	107.24	106.86	110.54	114.1	110.9	108.02	109.26	113.43
99.71	100.04	96.646	96.916	102.52	97.473	100.5	96.003	98.169	103.13	98.284	101.14	89.065	97.159	97.252	98.733	97.463	102.43	96.415	92.13	99.996	94.413	95.067	96.133	99.607	90.755	95.285	93.939	90.644	97.336	97.641	93.629	93.256	97.243	101.23	103.12	100.23	98.435	108.25	97.964	97.87	100.67	102.47	97.527	101.45	102.58	108.21	98.817	97.886	96.973
112.36	109.81	105.03	109.4	108.75	106.88	102.01	102.62	108.12	102.41	104.18	107.01	106.03	107.68	101.85	103.27	108.02	105.89	105.95	107.73	103.46	108.39	103.28	109.52	105.92	103.98	107.84	99.662	105.2	104.47	103.15	103.51	101.67	107.09	109.51	103.28	102.75	108.53	105.21	107.25	102.34	108.05	110.73	100.44	98.8	102.89	104.77	99.505	102.82	107.04
105.13	102.54	110.37	107.73	105	103.62	107.16	104.7	106.36	107.73	104.11	109.04	107.27	108.04	109.25	110.82	104.08	109.73	112.07	104.24	106.54	99.331	104.39	107.34	108.03	104.75	103.96	110.82	106.12	103.15	108.62	101.39	111.28	104.92	105.07	108.63	102.7	105.4	113.39	110.95	108.33	106.05	102.95	111.69	104.21	104.26	106.22	112.19	106.73	104.24
107.37	107.58	103.62	102.61	108.04	108.91	103.04	105.58	98.3	102.92	105.8	109.37	106.33	107.98	107.15	103.32	106	113.07	102.84	102.5	106.01	101.57	108.18	109.11	107.14	110.28	99.319	101.39	105.07	96.536	101.33	110.92	107.45	101.59	111.46	106.66	112.1	101.57	110.72	110.75	100.25	104.79	104.93	95.031	110.1	107.77	103.83	108.72	105.91	107.51
95.842	100.02	100.53	103.31	96.74	99.798	98.296	100.5	98.203	106.34	106.74	105.79	105.59	97.937	98.081	97.627	100.03	101.04	99.084	98.792	95.623	93.578	95.474	98.498	97.406	104.18	100.97	100.87	99.589	96.967	102.43	95.753	101.14	102.45	105.44	99.53	101.81	101.89	101.85	102.77	99.362	105.85	101.56	100.96	101.78	96.361	103.74	99.744	93.394	105.4
93.553	97.512	101.83	95.348	93.845	94.971	99.108	100.44	93.302	93.885	93.262	95.827	95.204	99.639	94.37	101.07	92.711	94.764	103.23	93.863	101.35	98.79	104.22	97.753	97.68	101.13	88.912	93.073	106.11	98.596	95.148	94.852	93.906	100.42	98.692	96.472	99.483	91.237	103.71	96.054	94.845	100.66	104.76	98.124	91.475	99.221	98.24	105.14	96.833	95.585
109.3	103.39	105.51	106.38	119.08	102.55	102.46	111.95	106.92	103.8	105.84	111.33	109.43	104.39	107.22	114.29	108.34	105.44	107.45	108.6	104.08	104.28	107.04	108.84	104.93	105.25	104.12	104.02	113.71	107.53	112.36	111.14	110.82	105.69	104.08	115.91	110.44	111.81	115.41	112.59	107.85	108.88	112.19	111.9	104.37	108.77	108.25	110.16	115.08	111.21
109.4	100.21	109.5	111.02	108.92	103.81	106.52	106.36	112.37	104.77	108.83	105.26	108	105.76	98.94	107.42	111.98	111.19	106.96	103.22	107.6	108.83	116.77	110.54	110.74	107.26	110.79	106.08	109.75	106.14	108.82	109.92	103.29	106.11	104.72	112.18	105.42	111.22	111.89	104.4	110.35	105.77	104.91	108.4	103.28	113.98	109.71	109.51	101.9	107.86
110.5	106.1	108.16	112.53	101.55	104.2	105.11	98.114	98.308	108.94	105.39	102.15	104.4	106.36	107.07	106.48	104.22	104.95	110.72	108.1	108.17	109.15	112.42	107.04	109.87	106.95	110.07	102.92	98.537	114.19	103.63	103.94	108.5	110.14	107.94	108.19	109.42	98.742	111.06	103.88	110.69	105.47	102.85	111.47	103.46	104.62	100.48	102.77	106.14	104.53
108.39	105.93	107.25	108.76	114.4	112.46	103.49	116.11	108.44	111.53	109.99	105.55	110.16	106.06	119.17	107.69	107.24	104.84	103.36	106.09	105.59	105.3	108.32	106.14	108.51	110.81	111.39	110.78	110.39	109.38	105.49	104.38	106.73	105.66	105.51	109.41	104.28	102.94	115.69	112.23	108.37	102.67	105.65	111.07	108.01	108.13	113.33	109.86	102.85	108.43
109.3	99.269	112.27	106.53	102.7	104.45	105.12	108.91	108.57	104.36	109.58	104.55	108.96	108.76	100.9	104.67	103.31	101.49	113.53	108.01	106.48	106.38	101.64	110.34	106.88	108.16	107.82	107.57	106.76	107.03	110.89	105.97	99.784	103	102.06	108.28	106.81	104.44	102.19	111.16	108.16	102.08	102.87	98.661	108.78	103.14	101.61	113	110.06	106.22
100.82	98.123	101.01	102.57	97.478	98.427	104.14	92.94	100.91	100.2	96.823	99.945	103.94	98.307	100.8	99.592	100.71	99.488	103	101.32	102.02	104.41	85.668	98.806	93.735	103.1	106.83	97	102.13	97.476	102.63	97.825	92.076	101.26	100.96	92.397	101.77	101.66	99.867	95.395	98.437	91.63	96.453	101.09	96.546	101.35	99.247	95.9	99.889	100.93
111.1	109.85	110.97	110.94	110.35	111.18	107.87	117.58	110.11	106.18	115.3	112.79	108.91	114.09	112.04	111.64	110.3	108.36	108.32	109.76	114.2	111.38	117.39	116.93	108.49	101.98	113.83	107.9	104.63	114.25	114.4	112	110.67	103.79	116.44	116.76	109.89	113.54	113.87	114.35	113.75	115.06	114.39	109.48	109.61	109.14	110.97	104.36	106.26	105.5
[truncated: 150 more columns]
