# Supplementary material for: Genetic dissection of main and epistatic effects of QTL based on augmented triple test cross design
Source: PLoS One. 2017 Dec 14;12(12):e0189054. doi: 10.1371/journal.pone.0189054 (PMC5730204; doi:10.1371/journal.pone.0189054)
Supplement: S10 Supporting Information — (ZIP) [file pone.0189054.s010.zip › z6_250_0.2_5.csv]

103.7	100.07	93.537	88.841	91.044	96.554	98.767	97.99	93.933	101.59	97.082	99.797	94.664	97.341	93.04	86.391	106.63	100.83	94.195	98.85	104.56	94.885	109	100.65	97.856	92.682	103.44	87.579	99.15	98.275	91.781	97.689	95.203	109.59	101.44	102.41	102.23	105.84	92.401	94.62	103.57	115.74	99.377	103.23	93.878	93.454	90.328	96.391	105.33	91.566
101.81	105.31	106.27	109.1	105	114.41	100.01	105.26	104.97	105.99	109.47	106.83	110.07	104.94	100.47	112.22	112.45	117.35	104.21	106.63	104.32	98.215	101.26	115.14	108.92	104.55	104.69	96.326	101.87	110.83	94.901	103.51	93.573	110.73	96.167	105.25	102.06	97.958	111.01	100.74	107.4	119.24	105.39	105.14	109.7	104.22	111.68	98.736	106.71	95.252
111.01	109.22	104	95.829	105.27	95.972	97.685	102.86	107.9	111.91	102.85	109.71	105.63	102.86	103.17	109.26	119.46	99.76	96.506	97.071	108.29	102.89	102.43	97.629	102.9	108.43	108.35	100.83	106.99	100.82	98.243	102.4	114.73	99.588	104.74	107.53	106.55	99.811	110.35	99.651	105.03	103.89	102.57	111.29	112.85	99.592	108.61	106.31	106.25	105.81
100.82	95.977	94.57	99.739	113.65	107.48	97.826	102	106.04	99.376	107.14	109.26	101.71	100.44	95.093	97.322	94.242	108.47	104.25	110.63	107.59	106.48	104.74	91.923	102.1	99.555	108.8	102.31	99.851	99.177	111.75	95.742	103.81	96.249	107.16	101.12	105.79	100.45	96.824	102.39	97.584	107.93	104.59	100.02	102.21	104.05	101.15	103.34	99.933	106.34
105.55	102.78	106.54	102.81	106.16	105.22	111.64	112.67	100.68	110.59	108.36	99.223	104.45	99.283	113.88	101.1	104.68	106.31	111.84	109.34	102.29	104.72	115.03	102.98	101.83	106.05	102.09	105.09	109.74	102.65	109.41	108.44	106.08	102.22	106.23	99.468	107.89	96.531	106.51	108.05	102.31	99.786	102.91	109.8	99.288	113.87	106.89	105.36	108	98.772
117.24	105.47	108.54	110.04	93.617	104.36	107.11	95.68	107.76	96.143	95.752	107.72	102.59	109.29	105.63	106.38	104.02	111.74	104.91	99.38	114.64	111.82	113.59	110.45	107.57	110.15	106.73	105.56	105.74	115.18	108.03	107.08	101.89	112.57	113.35	114.12	102.82	112.26	104.39	103.26	102.43	110.58	113.81	106.84	108.68	113.86	116.73	111.22	108.12	104.29
108.47	116.1	109.74	102.63	103.13	105.81	111.29	105.64	104.55	103.48	108.63	108.36	110.8	103.84	105.9	106.57	107.46	96.714	112.94	111.76	108.66	114.83	107.85	103.15	111.75	93.072	93.651	101.36	111.27	108.17	119.28	101.86	106.16	110.02	105.27	100.19	111.34	111.72	111.53	113.47	100.18	106.42	103.76	109.53	100.94	115.18	104.06	105.93	104.26	102.09
116.46	104.89	108.47	111.27	114.12	105.78	112.3	108.81	96.512	103.46	106.24	102.89	112.64	109.85	115.52	103.86	108.28	110.39	107.84	100.06	114.49	111.52	106.63	112.33	116.18	112.1	112.13	108.1	101.71	113.38	104.1	110.53	110.48	101.46	110.92	109.78	99.709	114.84	103.15	112.15	112.8	105.26	109.37	108.33	106.95	99.671	116.51	108.16	108.1	114.82
109.42	109.53	106.28	107.41	107.16	115.3	107.37	87.856	110.02	109.18	108.79	97.911	100.33	117.41	101.89	108.29	103.78	108.34	106.65	99.421	107.77	102.72	110.42	105.18	113.08	107.74	95.94	109.17	113.2	99.519	99.523	104.86	112.28	106.14	103.09	109.93	113.17	102.86	99.544	106.75	96.693	114.03	106.96	102.66	103.02	109.17	101.76	106.01	106.32	102.8
113.69	106.71	111.24	106.49	107.52	106.71	99.829	105.04	108.38	100.58	102.93	108.09	112.76	106.13	103.28	110.96	100.26	102.64	107.83	103.13	96.603	105.01	102.08	114.15	105.44	99.068	112.08	110.53	108.78	107	105.03	111.76	107.44	109.83	107.77	108.03	109.48	100.95	115.18	103.61	107.09	114.76	108.21	105.66	101.08	106.54	108.52	103.19	98.017	101.73
101.48	97.62	95.73	92.217	97.031	96.236	102.52	100.42	104.2	91.861	90.582	94.631	91.389	96.971	95.959	101.6	95.553	101.52	105.94	94.492	97.006	93.81	93.675	108.99	94.799	98.071	92.812	94.464	96.523	88.833	100.18	100.83	102.68	98.289	99.048	107.41	100.9	96.974	104.75	101.82	96.806	100.38	95.122	93.459	88.236	86.394	99.043	91.35	99.152	99.519
107.63	100.77	102.26	107.39	106.02	111.97	100.35	96.731	95.81	100.36	98.318	101.99	103.36	100.03	95.268	103.22	109.88	100.25	104.2	104.27	100.23	104.41	101.61	102.04	95.825	97.344	99.559	103.54	101.33	89.069	107.42	92.589	106.16	107.51	97.687	102.86	108.21	101.89	99.806	96.421	98.053	100.38	103.83	107.89	88.088	100.13	101.35	98.647	95.28	100.75
108.49	110.69	108.36	112.04	103.18	105.55	106.09	113.75	102.01	107.38	99.127	105.59	105.26	110.45	111.39	102.77	102.96	97.525	110.32	114.46	100.21	105.13	110.87	108.91	107.84	108.17	102.76	106.86	108.13	104.93	113.38	107.58	111.54	100.75	109.07	108.19	100.65	111.64	106.09	109.1	111.56	101.89	111.97	106.04	116.64	103.21	111.82	111.06	111.82	107.94
94.365	103.76	111.3	108.09	105.34	107.28	105.53	102.35	106.55	111.04	105.03	103.05	101.96	107.57	110.87	108.75	106.48	112.18	105.21	103.3	112.81	105.94	103.21	108.68	97.102	112.31	95.108	105.19	109.87	100.82	104.52	105.63	107.27	112.09	110.41	97.356	110.42	101.91	104.39	104.26	104.33	110.84	100.07	106.33	104.72	113.17	110.12	110.15	109.12	100.98
112.16	107.95	119.72	113.76	99.798	113.76	100.41	113.15	105.41	106.92	113.81	107.83	105.26	107.48	112.51	103.24	101.92	109.35	113.71	95.941	108.02	111.09	107.95	109.43	115.68	105.29	106.4	99.252	106.62	102.44	107.56	102.11	105.55	95.984	113.74	109.07	106.76	111.08	106.15	105.87	103.2	108.96	113.34	104.27	105.98	102.56	107.27	105.35	113.63	119.46
105.95	112.45	106.77	110.97	106.52	104.85	102.66	102.13	108.86	100.64	116.21	110.94	104.01	104.81	106.37	110.25	98.853	98.985	101.76	103.91	102.89	104.48	111.8	104.26	109.17	109.33	112.83	100.6	105.75	103.99	104.75	96.718	115.15	103.83	100.21	102.63	105.49	101.03	110.08	98.558	108.95	97.651	103.95	104.48	104.19	97.547	93.675	104.11	103.59	111.31
111.47	108.3	107.09	103.64	110.08	105.73	104.41	107.55	98.49	108.8	98.272	109.65	111.07	101.94	105.19	100.45	112.82	111.81	99.102	113	109.6	108.09	106.22	109.31	99.24	108.36	112.72	110.63	106.2	98.359	108.13	104.24	107.29	98.803	103.06	100.05	103.08	108.84	99.22	103.66	106.25	116.91	108.1	109.48	109.27	103.8	105.78	106.43	107.23	103.59
108.14	116.98	105.39	99.857	107.3	115.44	116.75	108.84	106.95	106.67	109.49	104.52	106.52	104.79	116.25	113.67	111.19	108.83	108.65	97.847	116.91	111.25	101.69	102.12	106.48	102.1	112.55	110.11	108.72	109.51	100.86	113.56	100.54	104.05	100.74	111.27	97.932	102.29	110.53	112.69	100.44	106.86	101.04	108.21	103.99	113.51	111.26	114.35	109.49	107.54
110.7	106.09	103.09	112.16	108.36	96.465	105.11	111.76	107.12	109.01	101.56	101.81	115.97	105.86	110.04	109.85	101.03	104.77	109.06	111.97	114.22	120.92	98.637	109.95	112.01	110.74	113.44	105.17	102.52	101.98	94.919	115.84	108.08	103.98	104.1	103.64	109.17	105.43	106.41	111.13	105.15	110.06	111.4	103.93	109.15	115.01	105.57	109.61	116.31	115.08
98.738	111.86	107.02	106.29	105.3	102.63	109.9	111.59	105.6	107.99	115.43	113.46	115.27	107.54	118.84	108.36	104.22	108.89	106.8	119.72	105.17	109.49	104.57	110.04	99.693	110.42	103.51	101.2	114.57	108.2	109.89	122.93	104	104.31	104.68	105.81	100.7	113.68	110.92	108.72	108.59	100.9	119.18	103.13	104.29	95.299	100.35	105.49	107.32	106.8
106.89	103.75	112.77	107.43	105.13	106.41	103.4	104.52	108.12	104.54	111.52	96.399	101.45	109.26	97.018	103.75	108.91	100.23	114.6	108.89	101.02	104.27	100.47	103.11	104.91	111.06	115.64	110.82	115.2	103.43	100.64	108.2	102.77	107.24	103.81	108.18	103.35	108.14	97.007	108.31	112.75	100.03	103.93	98.551	106.43	107.46	110.39	101.1	118.4	102.53
107.72	112.35	103.83	108.11	105.08	109.88	116.51	103.41	106.75	108.77	97.261	116.45	117.4	110.67	117.53	112.07	103.74	104.62	97.295	103.11	97.632	102.74	90.421	101.46	108.02	111.2	110.67	102.38	110.69	116.46	108.54	102.52	103.16	108.42	107.25	97.993	102.52	108.36	107.97	105.61	109.23	102.1	106.69	102.12	102.85	102.15	112.63	107.51	104.99	108.84
106.29	104.1	105.45	104.25	101.03	113.95	112.94	110.38	103.71	110.95	108.04	107.48	95.761	97.629	106.14	106.63	96.702	99.871	108.94	109.1	101.25	108.97	108.06	117.12	118.62	109.22	105.73	111.9	106.26	109.21	100.64	105.8	103.14	113.47	110.14	103.75	105.36	109.24	101.29	110.07	106.3	107.66	105.08	100.9	100.01	103.34	104.75	98.355	102	110.58
110.21	119.13	108.54	108.77	108.97	106.44	110.04	118.78	116.08	112.61	112.15	107.22	120.65	104.9	106.53	113.89	112.52	112.48	113.62	117.96	109.05	116.15	120.11	104.77	110.67	112.33	110.86	110.54	109.94	118.36	112.97	105.55	110.75	109.96	115.63	109.82	112.28	119.36	110.85	109.99	105.03	105.15	110.19	105.68	116.92	114.32	114.13	108.97	116.16	104.28
111.76	109.26	108.24	113.65	110.38	104.98	113.01	110.33	110.45	107.76	103.72	104.28	112.41	112.91	107.37	116.56	103.97	106.18	104.4	110.43	107.67	107.23	108.59	106.41	106.05	112.33	115.83	105.74	111.79	110.48	108.25	109.15	109.5	107.58	111.4	109.89	101.6	117.35	104.84	109.7	111.35	100.66	108.24	111.23	106.8	105.99	107.51	110.12	108.95	106.25
100.23	93.493	106.16	104.84	104.43	104.25	105.06	113.26	103.62	106.99	106.37	105.3	98.633	99.053	94.681	119.71	106.15	106.83	102.15	103.22	107.4	94.022	93.748	100.85	107.51	99.93	102.16	101.6	102.55	109.56	104.52	97.334	102.46	108.96	108.28	105.74	107.82	99.761	102.7	106.49	110.28	104.1	102.44	106.86	104.49	105.98	106.72	109.27	107.83	106.32
105.14	110.08	107.69	103.02	104.01	108.24	96.061	105.92	109.67	91.709	110.43	108.48	106.49	111.87	115.35	106.39	96.196	100.84	105.5	109.11	98.726	93.208	109.96	97.479	102.19	101.82	113.13	105.19	118.91	103.38	99.373	109.66	98.376	115.99	103.46	112.33	106.23	116.19	103.5	108.83	111.99	116.92	104.02	110.02	108	103.65	97.578	107.6	114.1	103.59
89.115	102.46	106.09	103.61	106.15	106.67	104.91	98.733	106.34	97.376	103.28	106.23	103.53	95.85	102.8	104.61	106.29	112.15	105.52	102.97	99.483	103.75	97.192	109.23	106.87	100.33	108.56	99.734	116.21	105.87	111.29	107.41	103.3	112.45	102.19	103.83	110.49	103.88	95.943	101.99	107.36	105.27	105.53	109.16	99.965	107.78	101.49	105.91	108.4	98.108
108.07	107.65	114.14	119.54	106.47	106.68	113.76	101.79	103.23	111.51	101.27	100.16	105.48	107.13	102.51	114.51	110.32	108.36	102.32	111.75	111.04	112.25	114.87	112.18	106.15	110.96	111.88	104.99	112.61	108.2	110.82	114.4	106.13	105.73	108.67	110.49	101.35	112.49	114.71	108.49	103.59	103.98	107.2	114.11	106.29	107.64	111.1	114.42	105.74	104.43
107.12	101.81	99.483	89.842	99.094	101.71	96.432	97.876	97.675	107.05	95.468	98.636	95.459	87.131	106.95	99.367	100.58	94.591	101.32	102.8	99.379	97.422	100.62	91.896	98.432	103.76	100.61	106.44	102.87	105.46	102.82	105.84	96.921	97.949	92.511	89.938	90.449	93.409	101.98	102.39	92.985	85.505	93.457	98.328	93.369	103.47	98.756	103.6	108.98	95.032
109.67	97.916	112.22	103.03	109.58	101.65	105.52	106.62	97.463	108.47	106.37	110.68	100.62	101.32	106.49	108.81	111.89	101.2	100.8	102.79	105.85	104.59	106.52	98.136	112.32	103.43	112.2	94.223	99.891	103.96	111.71	109.95	110.75	100.78	116.92	101.19	112.55	111.57	108.3	114.22	106.35	111.74	113.39	100.64	104.95	102.43	96.904	110.54	98.957	111.29
107.65	105.62	109.29	103.88	98.243	109.49	108.33	112.12	112.24	107.35	95.904	100.88	105.89	110.36	115.13	109.26	104.08	113.59	107.6	97.805	110.68	113.6	114.2	111.14	110.25	115.77	109.07	103.21	101.83	115.01	103.04	108.97	97.215	97.209	107.27	110.54	109.19	105.69	106.21	103.28	109.56	107.93	113.43	103.18	111.37	107.84	106.01	107.83	108.31	103.39
108.39	104.28	104.35	95.959	111.69	103.46	101.69	107.57	103.55	107.34	109.63	110.34	106.19	104.64	110.6	104.17	109.74	109.55	113.47	109.55	103.81	109.36	109.25	112	105.27	106.42	111.81	109.34	107.55	104.65	102.51	105.13	104.56	103.37	103.55	112.51	110.86	101.03	109.5	115.52	96.116	103.83	105.84	103.47	104.8	94.064	105.47	117.29	103.6	103.26
101.92	112.54	97.581	102.54	108.72	107.68	110.21	101.38	103.79	106.01	112.81	101.32	112.29	104.89	101.91	107.03	110.59	105.02	113.8	109.73	105.57	105.69	102.05	100.19	109.46	102.42	103.86	104.58	104.92	110.43	108.63	99.391	107.78	99.258	101.83	108.66	109.54	101.35	100.05	99.972	111.84	107.98	104.81	107.3	119.09	101.76	114.31	101.25	104.35	111.66
109.81	111.78	111.71	108.87	108.93	119.75	117.78	112.67	104.17	111.45	117.01	116.82	118.33	114.82	115.51	111.7	101.87	111.35	110.12	108.08	112.51	103.72	113.68	112.02	111.34	103.82	112.94	99.902	108.84	107.94	100.16	110.53	105.05	102.53	116.48	110.56	109.88	109.99	106.64	114.89	115.14	110.22	110.83	113.22	115.07	100.63	108.86	110.71	110.61	104.73
94.882	105.5	98.86	103.52	106.1	104.01	91.307	96.801	97.983	105.4	105.36	107.16	99.187	103.29	97.185	91.524	104.33	95.266	92.111	105.24	109.06	102.03	99.609	100.07	102.42	103.21	89.589	103.96	97.584	96.823	90.005	95.066	98.515	108.46	100.99	106.4	98.517	98.793	99.305	99.455	110.95	93.826	93.87	96.468	105.17	92.669	97.076	101.65	98.414	98.76
112.07	100.18	106.02	103.96	104.45	103.53	107.25	100.06	108.37	107.99	110.66	105.37	97.38	101.74	110.24	110.28	100.86	110.65	114.35	113.02	109.37	107.23	103.45	100.73	106.11	106.62	105.28	110.73	105.71	98.935	107.77	104.88	97.838	104.69	109.3	113.67	105.38	98.812	104.05	104.02	103.92	107.1	109.33	106.78	108.93	106.61	102.7	110.19	105.1	111.12
104.37	102.36	105.95	103.46	114.12	103.67	111.51	108.64	105.33	107.16	111.83	105.11	100.58	102.51	107.45	105.17	105.17	115.49	106.29	105.66	108.72	110.3	105.2	109.07	111.19	103.9	109.96	112.38	113.96	99.569	105.35	104.88	107.39	107.53	104.23	101.93	104.93	106.54	111.99	107.05	104.52	109.31	109.68	98.293	103.66	103.47	96.162	102.54	109.85	99.244
104.56	104.01	97.963	103.33	100.92	97.053	96.708	92.866	104.36	96.802	107.4	96.192	92.988	96.457	97.687	106	92.716	99.244	92.105	100.7	97.716	103.5	99.822	105.29	105.38	102.03	97.566	86.231	100.83	99.749	88.942	98.183	94.336	102.81	100.19	92.377	90.205	94.729	95.87	92.32	91.289	101.71	107.5	99.225	90.496	98.196	94.364	102.34	100.33	99.219
110.39	108.88	108.27	108.57	109.13	100.88	112.38	108.32	115.77	104.93	115.15	103.27	109.87	101.31	110.36	109.97	120.17	106.33	112.67	109.03	116.6	102.04	107.61	107.23	113.15	113.99	98.842	106.78	111.43	110.72	110.45	110.5	111.18	109.73	112.14	109.59	109.37	116.92	107.31	104.44	111.46	103.03	113.48	103.49	116.58	110.61	116.45	107.78	102.93	110.71
110.35	112.08	107.91	114.63	110.99	105.77	104.48	113.45	113.38	105.95	111.98	105.51	116.58	108.45	111.86	108.11	100.95	110.02	114.98	105.01	119.75	113.13	109.81	117.2	116.25	108.76	108.47	104.94	112.13	101.17	108.48	110.18	109.04	103.23	114.32	104.37	104	112.21	119.35	109.22	101	105.94	108.46	111.3	107.89	116.29	98.056	110.18	109.07	116.68
109	107.26	108.62	111.88	114.32	100.14	112.25	98.743	112.73	110.54	98.564	111.14	105.29	112.71	100.37	107.86	104.49	104.54	113.2	92.533	114.05	104.37	104.5	100.53	103.43	112.01	107.76	101.84	101.4	111.61	113.34	104.38	100.37	102.91	107.14	105.91	103.62	98.745	101.18	111.76	112.01	100.49	109.93	117.3	107.89	104.35	108.56	104.83	105.92	110.25
108.95	106.47	118.99	112.58	118.3	111.61	115.8	112.22	100.44	109.6	111.44	110.86	110.54	103.74	107.56	103.44	112.7	108.51	102.27	114.19	107.89	116.46	108.31	110.35	114.31	109.5	106.43	100.63	116.37	111.26	107.44	106.72	107.76	103.15	106.41	105.81	105.64	113.4	111.18	113.39	101.9	106.65	115.7	109.63	105.55	120.31	117.84	113.99	111.79	116.62
99.408	105.78	114.32	103.26	109.55	109.13	97.592	111.6	107.13	104.53	98.411	104.76	113.52	107.36	108.52	109.4	113.43	110.21	105.2	102.7	111.39	100.47	100.62	102.75	105.34	106.03	110.8	99.672	98.321	108.92	105.42	93.864	103.51	111.02	97.793	95.93	111.47	106.33	107.82	102.98	110.83	107.26	115.05	103.49	105.94	106.72	112.51	98.9	100.8	110.2
104.03	112.36	112.93	105.52	113.51	98.631	95.828	111.91	110.69	114.04	107.66	106.09	112.56	109.83	114.12	110.85	108.67	109.94	102.64	106.87	102.46	106.18	103.57	102.62	105.4	105.07	103.05	106.41	104.48	110.79	113.46	101.36	115.42	109.1	113.73	101.78	103.1	112.93	115.33	114.6	110.15	116.2	106.21	102.48	102.67	113.36	99.192	116.58	106.89	106.7
92.388	98.637	89.733	95.566	98.666	93.892	97.569	86.635	98.087	94.69	95.418	94.104	92.05	100.02	90.259	101.98	97.252	96.505	97.824	104.23	88.758	108.68	101.07	104.63	97.63	98.772	98.397	99.678	100.89	96.761	95.646	107.69	98.263	103.14	83.272	104.21	106.32	97.792	97.318	105.36	101.58	102.87	94.817	96.727	98.237	91.565	103.98	102.89	105.16	97.615
105.94	101.43	112.22	104.41	101.6	108.09	103.81	100.13	108.3	108.98	113.07	118.9	107.24	106.28	109.29	107	108.03	105.45	110.39	113.21	108.32	116.19	98.793	110.9	110.12	102.87	108.11	105.05	102.58	108.43	111.2	108.35	104.78	105.47	108.12	111.83	116.34	108.28	117.29	101.86	104.26	105.02	103.79	95.763	111.22	102.07	109.45	103.87	109.65	103.94
107.86	94.473	112.17	102.73	109.68	103.43	107.49	101.16	107.45	102.01	117.41	101.28	108.5	95.34	110.29	101.77	111.01	101.5	104.56	98.511	100.06	103.18	114.15	98.034	105.38	103.9	101.51	112.32	109.71	106.43	98.911	100.3	102.65	112.83	99.761	110.68	107.46	102.51	105.28	109.69	98.709	100.55	94.177	101.55	99.946	109.87	102.7	108.31	107.23	103.85
112.32	110.35	114.42	108.2	107.28	109.54	99.838	107.83	107.45	104.36	113.06	107.56	110.35	108.83	112.76	109.68	103.6	106.04	105.94	114.22	103.86	112.26	109.89	104.66	115.16	102.14	112.86	107.76	108.99	113.71	117.2	109.21	105.8	106.41	99.756	106.37	106.18	91.077	111.82	107.08	107.78	105.47	107.18	111.66	103.69	109.45	113.49	100.63	100.91	112.96
98.969	112.07	109.46	104.5	116.31	105.08	102	101.01	111.2	103.91	101.82	107.98	112.78	107.73	115.03	108.65	100.7	112.32	115.27	109.82	113.61	108.65	104.95	108.33	106.56	106.7	111.27	116.52	110.46	105.29	110.96	110.51	109.7	105.24	114.79	105.77	104.51	105.46	114.11	109.74	119.74	118.64	117.58	108.72	112.3	109.06	105.52	114.27	103.83	113.05
97.942	93.35	99.42	91.11	107.08	102.54	97.735	107.77	95.838	101.88	93.355	100.59	96.164	98.959	102.65	97.203	92.47	91.74	95.507	93.563	107.96	101.32	90.959	98.187	106.54	99.567	101.92	107.7	101.54	103.37	101.96	92.478	99.719	101.27	99.775	100.97	110.92	100.56	94.012	92.573	109.33	106.32	97.59	98.563	110.33	94.977	93.358	102.59	95.372	105.58
110.47	95.862	94.909	99.864	98.578	90.294	103.18	94.515	100.99	105.17	93.492	105.55	96.149	95.26	91.776	92.34	98.534	89.739	102.36	102.6	94.274	85.651	93.319	97.363	95.708	99.181	92.019	110.32	93.089	91.736	105.72	101.28	97.598	93.712	92.897	93.408	94.639	109.48	99.462	98.111	95.557	96.104	96.778	100.44	98.479	101.08	88.307	98.902	92.177	99.757
105.36	95.9	101.05	99.034	101.97	95.997	98.492	91.872	106.22	104.63	100.93	107.38	104.2	116.11	101.97	97.175	102.7	104.72	99.942	99.108	103.83	97.265	96.606	89.547	112.83	102.17	104.82	95.355	92.8	100.85	88.572	99.254	106.73	107.88	106.14	100.5	103.17	99.531	105.09	94.854	100.46	99.765	109.37	97.467	101.16	103.04	91.195	101.05	94.842	91.852
107	107.45	102.51	111.39	106.9	107.77	102.75	108.45	113.42	106.19	104.68	107.69	112.45	106.94	111.91	111.96	117.11	107.47	114.76	105.77	111.58	107.36	114.19	115.2	104.99	107.64	106.55	114.21	121.01	110.83	102.81	105.28	102.14	107.35	109.12	108.05	109.1	105.72	109.41	113.2	123.74	106.87	107.34	109.11	116.45	112.97	114.33	115.6	109.02	111.73
105.41	97.284	110.43	103.45	106.44	106.31	108.07	105.76	102.65	110.21	102.31	112.12	110.98	109.65	109.37	115.39	109.59	101.73	100.17	112.71	108.98	102.96	107.01	98.668	96.639	100.97	101.61	101.46	110.71	110.37	105.08	98.881	105.5	104.85	105.38	104.03	115.67	108.33	98.269	108.88	106.08	107.5	109.71	98.648	109.23	104.57	110.54	104.59	105.41	100.58
97.173	91.802	102.5	94.257	94.32	102.15	91.677	100.21	94.792	90.43	95.825	97.867	93.217	95.671	100.66	102.4	99.093	103.63	95.776	99.559	106.61	93.161	97.438	100.25	91.685	99.29	101.63	99.373	92.085	97.326	103.81	91.704	88.945	102.1	104.2	97.434	99.58	95.665	104.22	93.062	101.27	97.582	110.41	91.26	103.94	101.18	96.015	99.191	104.01	109.09
100.7	82.61	102.33	100.15	106.54	99.133	97.059	103.31	104.31	97.208	97.389	109.56	100.25	90.23	105.32	102.5	112.34	91.769	100.71	96.198	98.532	98.243	103.08	97.708	94.464	102.9	90.472	99.033	97.831	102.76	97.333	93.439	94.068	91.198	101.85	90.086	91.921	99.858	99.442	97.193	93.762	97.536	103.34	98.84	108.19	102.03	89.109	95.396	97.378	106.65
105.4	99.182	111.59	102.93	111.23	97.669	113.39	113.26	107.03	111.21	105.01	106.04	108.43	114.92	111.62	107.93	102.73	111.86	102.75	105.25	110.55	110.35	99.277	103.17	117.97	98.738	102.72	108.21	104.94	105.57	98.858	109.86	103.91	104.63	103	98.964	97.707	105.18	98.114	103.05	106.41	114.2	113.3	110.07	108	111.09	112.69	102.71	104.49	101.61
101.14	102.51	108.56	111.27	105.79	110.26	100.47	100.46	106.75	105.25	109.5	103.38	107.06	111.73	103.86	102.86	102.94	112.84	103.37	110.32	97.272	102.67	109.24	104.62	106.08	96.743	111.96	113.91	105.7	105.05	110.53	107.85	104.06	101.85	102.05	111.73	110.15	105.66	102.5	106.14	108.32	109.44	102.78	107.41	116.96	101.14	111.34	103.04	106.61	94.82
103.57	104.97	101.58	110.27	109.41	112.5	114.23	106.67	110.07	109.65	103.52	108.59	101.5	112.47	101.65	108.48	113.34	104.03	106.02	105.07	114.99	101	105.19	106.02	111.74	111.31	110.13	104.21	106.36	112.97	110.52	108.53	103.5	117.52	105.04	107.21	117.57	106.73	114.71	111.63	105.13	111.28	101.47	107.4	104.53	103.95	106.9	107.8	104.03	106.62
105.15	112.48	105.65	110	105.16	108.06	120.19	104.4	111.46	109.03	112.77	101.77	106.42	108.76	109.53	110.33	111.87	105.28	106.66	115.01	107.75	95.88	105.77	102.61	105.37	109.35	106.18	103.41	113.82	112.77	106.39	106	113.3	105.95	95.44	99.604	112.91	106.42	121.16	110.03	103.83	106.88	104.83	107.62	105.37	101.35	107.7	104.15	108.45	103.23
94.549	98.709	95.154	94.38	96.513	101.38	104.34	91.787	95.529	100.41	100.95	88.145	106.25	97.888	97.253	94.366	100.46	104.38	103.34	106.13	101.16	96.847	91.603	108.72	102.05	96.406	88.881	99.851	104.5	98.231	94.246	98.488	96.039	101.17	102.87	98.404	88.914	104.73	87.07	100.55	103.03	96.097	101.16	102.11	92.137	93.107	112.86	94.13	104.31	102.13
116.49	107.48	112.67	115.17	105.76	107.85	113.07	114.82	112.44	111.52	113.91	103.68	110.05	111.53	104.54	117.32	109.91	102.95	105.07	105.61	110.46	118.82	103.13	111.41	109.88	109.59	116	109.17	110.87	114.46	102.08	111.29	106.94	115.46	104.53	114.57	103.66	107.49	109.9	115.39	112.02	108.87	106.01	105.66	107.72	109.7	114.42	113.08	104.62	107.3
107.07	106.85	105.75	116.29	102.18	104.7	110.64	103.98	102.01	111.03	105.03	98.756	109.19	104.6	112.94	109.2	101.75	111.49	114.83	110.51	103.59	106.86	100.59	110.49	106.62	100.81	108.34	108.86	109.26	98.28	102.25	98.507	120.63	104.36	104.45	113.35	98.08	105.41	109.22	104.23	107.74	108.43	114.71	108.4	104.06	111.78	103.81	107.56	101.9	105.12
109.92	106.82	115.91	106.89	102.88	106.65	103.21	111.95	100.91	96.03	113.44	110.07	108.77	102.22	111.46	105.27	114.4	114.82	114.44	106.84	108.92	109.13	108.9	116.95	101.95	107.7	106.19	108.17	98.787	106.96	105.49	97.229	114.27	103.92	109.03	112.59	104.88	106.5	118.96	110.24	105.57	107.84	115.44	107.15	112.98	105	114.06	108.1	115.32	106.61
121.03	101.38	116.14	114.95	106.69	110.84	110.52	107.45	106.06	113.95	105.65	102.6	110.75	93.844	113.64	117.76	100.94	110.73	104.32	108.53	116.43	108.08	114.58	109.57	107.92	101.92	114.14	107.67	111.89	107.95	113.53	109.87	110.24	108.53	113	108.5	109.75	108.35	116.97	105.85	111.31	106.77	108.45	106.1	100	103.53	110.82	102.23	115.43	110.56
101.91	109.08	102.35	97.647	103.61	106.38	106.87	99.342	109.19	103.22	99.655	105.14	105.27	104.57	99.978	109.12	102.18	107.23	104.54	110.48	104.45	114.48	106.76	104.95	108.25	101.95	103.13	92.885	99.014	104.17	111.73	114.99	110.71	103.4	102.11	113.21	102.66	114.11	112.85	116.3	105.17	106.8	107.86	105.7	113.94	98.643	105.8	109.63	113.79	100.5
107.41	107.81	116.1	104.41	115.03	102.96	103.76	106.49	104.8	107.72	106.35	116.71	98.455	107.76	114.68	105.85	108.58	105	104.82	99.584	109.76	111.27	98.71	116.89	117.17	97.587	104.3	110.76	106.59	107.44	102.63	104.29	109.14	105.54	112.65	112.4	111.96	106.24	104.56	105.54	110.71	99.91	102.8	107.62	101.1	111.04	105.53	98.176	113.89	105.92
110.11	104.01	117.87	103.43	102.07	105.35	112.97	101.09	95.11	106.66	117.97	108.42	106.28	116.57	105.16	107.26	103.77	115.55	98.273	108.72	101.1	114.31	103.47	100.11	107.01	109.35	110.99	104.94	106.3	107.67	98.084	109.72	104	103.22	109.46	113.08	96.291	103.37	104.89	105.69	105.72	95.531	105.11	109.39	105.74	101.74	99.012	107.86	97.425	103.94
103.39	103.59	107.35	102.98	100.42	113.44	103.46	96.882	107.91	111.67	104.45	107.95	101.87	107.93	105.11	104.89	103.36	100.48	107.19	106.75	98.288	108.39	106.48	102.97	107.67	99.801	98.266	105.86	100.73	104.07	101.79	97.97	117.36	108.49	98.558	104.22	106.42	115.82	111.3	105.58	105.87	103.54	104.73	110.22	110.75	112.94	103.76	109.55	90.55	106.92
107.21	108.71	109.05	112.26	105.3	113.19	117	109.56	113.86	113.96	116.68	110.16	111.51	114.78	114.98	110.73	101.31	109.98	107.16	107.17	117.21	119.73	106.03	107.63	120.7	101.46	105.44	105.99	114.62	111.36	112.17	117.06	116.54	109.18	108.39	109.97	110.3	105.88	106.94	115.87	114.34	110.76	112.99	111.54	114.21	104.22	110.34	108.29	107.44	109.54
110.38	101.77	100.47	102.11	103.95	107.94	107.74	102.09	105.67	118.56	99.544	103.78	107.98	103.81	98.026	111.74	109.24	103.2	98.314	103.55	102.33	111.04	104.38	98.811	103.65	99.497	101.09	115.3	105.1	106.38	107.5	106.06	106.08	110.76	109.57	105.05	104.65	98.407	104.56	107.1	112.27	98.692	110.54	104.49	104.22	103.02	106.46	110.2	101.51	102.3
89.804	100.86	90.919	97.748	91.532	104.47	102.52	97.185	98.452	102.73	97.026	97.216	93.211	98.486	94.537	99.053	97.335	96.508	103.78	99.733	98.603	88.576	95.89	99.104	98.476	94.586	94.813	91.426	106.13	97.924	96.667	99.156	89.531	84.754	99.324	94.841	100.39	93.13	108.1	88.865	94.384	99.842	98.936	98.497	109.42	91.244	95.015	95.868	90.212	96.132
108.72	105.86	96.879	108.66	102.41	104.02	99.855	107.62	103.04	109.35	113.38	100.6	106.46	108.54	104.23	106.12	108.08	98.256	105.75	99.546	120.73	107.44	106.26	103.83	100.05	99.466	104.09	100.68	112.25	104.13	101.19	109.33	105.54	98.478	105.92	104.16	101.97	93.609	104.75	103.19	110.74	106.68	110.69	103.98	108.74	103.75	100.36	105.54	109.65	107.76
101.67	119.66	99.105	105.9	102.77	116.43	112.69	114.02	109.83	103.46	102.44	108.05	107.46	107.62	102.97	105.26	108.05	103.88	106.1	113.16	101.85	113.53	106.69	101.38	108.83	110.26	102.19	102.52	100.38	103.59	102.07	106.27	109.58	122.74	116.83	104.68	101.8	112.59	102.38	107.16	98.874	101.48	109.47	110.73	100.31	106.84	97.934	97.112	102.58	110.78
109.64	109	120.79	112.16	109.37	107.92	118.83	102.88	108.01	103.73	101.06	104.63	106.63	99.407	106.08	100.6	103.66	107.17	98.093	105.6	116.58	101.9	103.97	113.45	103.06	99.193	103.9	106.9	109.57	109.87	118.37	108.73	111.35	103.7	110.08	114.25	114.47	109.27	100.67	116.26	107.2	117.72	108.76	117.52	104.63	111.78	103.85	108.76	108.8	116.43
103.34	111.52	104.61	107.22	103.47	116.3	102.31	112.92	115.79	111.74	102.65	105.04	105.31	111.31	111.42	104.02	106.62	111.21	104.81	110.58	104.26	110.1	101.84	105.78	112.31	105.91	105.88	105.78	110.46	112.14	109.63	99.905	119.24	107.52	98.759	111.67	112.78	99.968	105.37	107.83	104.73	111.28	112.71	104.97	95.162	111.83	108.91	101.44	107.24	112.32
95.687	100.11	106.49	108.86	105.82	101	98.857	103.24	112.77	103.32	109.14	111.53	108.58	102.83	110.35	108.96	106.06	104	101.69	109.03	117.5	98.139	111.43	104.98	110.55	107.6	102.24	113.16	107.44	103.77	99.836	103.21	98.361	107.12	114.23	109.38	112.18	107.36	109.86	111.05	99.442	107.3	111.63	110.73	100.68	106.08	107.94	102.52	107.09	111.77
107.89	106.42	98.588	100.84	102.16	106.91	110.56	106.91	99.376	110.58	109.77	103.26	102.22	113.59	105.48	100.79	109.03	104.55	110.71	97.745	106.32	106.47	109.25	100.44	110.87	118.98	103.6	100.8	116.73	105.96	104.95	109.28	104.52	113.6	111.28	103.86	113.19	111.5	108.59	104.5	120.55	111.26	110.87	107.02	103.6	110.96	102.64	97.409	108.08	101.08
106.31	117.84	100.65	117.93	102.22	96.435	102.36	101.12	117.96	98.5	100.68	116.62	98.539	97.287	117.08	113.45	109.55	107.98	113.19	108.34	106.65	107.25	103.74	102.76	106.89	107.96	107.89	102.61	103.51	108.28	109.15	100.54	103.73	105.02	104.53	110.47	103.98	110.72	116.09	102.66	108.18	105.97	99.273	103.48	98.974	101.94	104.16	109.88	107.55	104.71
99.765	109.25	100.75	99.211	102.86	102.17	98.156	114.14	91.949	106.06	102.92	103.59	107.51	102.72	101.43	111.77	105.13	98.684	100.71	97.305	105.63	105.11	104.1	98.325	97.957	109.21	98.265	106.82	96.068	99.978	99.689	96.626	113.29	100.31	103.11	102.66	99.787	101.22	100.66	102.77	100.04	98.55	107.71	100.79	99.658	110.95	110.07	107.31	105.93	99.54
106.02	109.94	104.87	106.33	110.57	103.38	100.21	104.99	111.67	98.554	107.76	105.82	98.676	106.9	109.61	107.95	113.75	110.11	108.76	113.25	112.31	108.17	98.753	112.21	103.56	100.74	100.18	97.406	102.48	101.98	111.27	106.07	106.31	105.96	107.94	106.81	104.13	110.55	113.32	107.18	106.93	110.12	106.32	100.55	104.61	108.75	97.79	110.68	102.41	102.88
102.18	116.83	109.07	110.33	109.26	104.86	100.27	105.69	109.32	106.37	102.13	117.06	111.42	95.355	109.3	110.74	114.79	105.43	97.735	102.25	111.6	109.38	105.84	117.63	112.1	120.44	108.36	111.84	100.87	104.38	108.04	108.88	107.55	107.79	115.56	111.08	104.35	108.14	114.81	111.49	116.82	109.18	105.73	105.63	108.93	105.58	107.82	107.03	109.26	105.16
113.63	105.22	102.76	118.09	110.89	110.09	103.84	115.99	111.38	112.31	110.82	106.27	107.44	109.14	111.2	104.11	110.47	109.67	103.71	116.23	104.99	108	112.72	107.86	110.78	103.64	103.62	115.05	109.62	106.77	110.84	101.36	101.61	102.08	114.51	111.71	107.25	106.96	108.89	108.4	103.26	102.1	103.89	117.12	106.97	103.97	105.89	119.45	110.63	115.83
106.79	108.16	112.81	112.17	110.1	96.088	106.06	109.64	116.41	102.26	96.302	115.15	105.01	111.96	110.62	106.5	116.01	107.58	108.49	105.21	109.01	108.17	107.71	111.38	112.15	106.57	110.18	104.22	110.63	114.27	110.18	101.37	109.51	106.1	107.6	100.64	114.62	109.29	114.46	104.89	112.1	107.15	112.17	118.48	115.43	121.02	121.68	105.11	108.86	110.87
109.58	101.26	117.41	102.95	108.22	111.43	103.78	106.04	102.96	116.03	110.49	108.64	107.59	110.26	104.89	114.73	103.07	97.702	103.32	112.45	117.04	102.95	101.94	110.12	100.23	106.8	110.95	112.5	116.61	106.34	106.37	110.92	102.17	112.11	102.8	107.46	100.09	111.13	105.29	107	106.78	106.75	100.62	111.1	105.48	105.32	109.23	108.07	108.67	104.56
109.57	96.591	109.11	104.29	97.69	101.53	105.3	108.12	107.84	108.52	112.95	107.22	109.89	103.86	105.77	105.64	109.11	98.638	107.12	98.322	104.68	115.27	101.02	95.611	109.03	106.47	113.88	103	101.47	103.56	103.14	108.96	103.62	104.64	101.91	95.898	116.55	108.35	105.35	103.65	105.28	106.22	104.19	103.8	109.86	110.56	112.37	103.82	115.69	101.98
102.28	107.55	108.7	101.89	110.11	116.58	109.96	110.39	101.8	110.05	106.37	104.45	114.79	115.04	110.72	104.54	106.02	101.62	117.92	105.4	109.78	112.35	112.18	114.62	105.64	114.14	117.43	110.9	101.26	108.17	102.97	108.66	109.61	105.27	102.16	106.37	111.16	106.06	112.39	110.82	111.29	106.92	104.17	103.52	109.17	113.1	107.37	109.2	106.82	110.13
103.08	105.84	105.49	111.08	108.72	101.81	104.33	107.69	98.124	110.78	105.57	107.37	104.85	107.44	111.33	101.85	103.19	104.83	92.421	107.19	92.853	115.81	108.29	111.12	108.09	100.85	101.06	99.865	104.58	101.47	107.04	102.76	105.59	99.843	111.46	108.86	111.04	105.79	110.64	112.38	110.6	108.6	101.43	114.23	101.37	107.17	106.27	110.76	106.08	95.735
116.72	111.96	108.28	99.795	110.42	108.22	104.92	105.74	98.215	103.66	102.64	103.84	100.78	109.64	98.645	109.28	94.765	106.56	101.71	104.28	113.6	98.917	100.85	105.54	104.22	107.22	111.23	106.51	104.44	103.58	102.56	108.69	96.087	104.01	104.94	107.13	109.17	112.26	101.55	98.66	96.66	105.81	108.15	110.74	106.87	104.1	113.19	110.92	103.14	110.44
103.05	103.72	101	105.22	114.77	106.18	110.11	102.42	111.31	104.29	111.96	104.4	102.15	95.949	100.59	112.06	105.42	104.39	100.74	104.26	111.2	104.35	110.41	97.39	110.99	108.96	100.48	107.18	106.58	112.13	110.08	111.89	104.29	96.215	105.57	105.29	103.04	99.416	110.36	103.98	108.06	94.791	104.93	97.948	103.97	105	103.76	103.23	111.79	97.403
100.78	99.371	99.587	97.167	97.227	97.405	99.031	103.79	99.776	104.49	101.78	94.673	100.16	100.26	102.85	104.39	104.25	100.32	103.44	104.11	100.09	106.96	102.36	92.594	94.685	95.024	105.69	98.023	100.92	100.92	102.42	107.23	94.539	102.95	100.64	108.07	104.15	98.981	98.646	92.454	105.99	104.86	97.784	102.98	97.947	99.995	97.101	98.84	107.8	93.386
100.63	105.79	100.04	91.351	111.76	111.61	98.914	108.5	102.41	107.56	103.38	106.1	107.18	101.59	108.74	105.71	107.64	107.61	116.67	105.51	110.48	102.55	105.2	107.71	109.58	109.74	107.06	97.987	102.09	104.22	102.41	107.97	99.15	111.97	107.88	102.52	106.06	106.12	100.08	113.1	103.28	109.84	98.106	107.05	112.2	99.184	101.37	107.92	95.656	110.88
115.77	108.65	107.16	112.35	104.51	110.03	100.16	105.86	101.52	108.58	105.22	100.25	109.68	105.14	93.81	116.97	107.29	104.92	109.35	103.15	112.53	107.54	107.67	104.74	108.47	115.36	105.14	97.51	107.8	98.133	115.57	102.15	109.96	113.09	100.9	97.342	103.51	109.02	107.06	108.06	99.813	109.09	106.12	100.85	111.49	99.76	106.94	107.52	110.61	102.4
100.22	103.74	96.275	96.699	101.54	100.84	104.3	97.983	109.4	92.211	93.661	102.46	92.525	98.362	97.504	96.609	102.27	99.689	95.096	107.32	101.25	101.01	104.37	104.53	97.216	96.024	99.611	101.54	97.366	100.23	98.464	98.247	100.54	96.5	97.974	98.672	90.87	90.114	97.39	101.76	97.482	99.677	93.11	87.724	97.907	97.527	100.63	98.804	98.554	94.786
98.709	103.82	109.31	103.83	114.46	114.8	107	105.52	109.45	105.53	101.04	101.98	101.57	106.62	102.6	108.62	99.937	111.8	103.29	114.27	113.02	94.816	111.92	101.7	108.32	108.94	108.76	113.18	108.8	112	105.04	112.44	106.76	110.06	101.31	98.344	104.62	111.54	111.5	97.508	101.92	111.79	97.982	111.61	103.54	109.26	106.94	106.66	105.79	105.17
100.69	99.079	104.48	105.79	93.709	96.051	98.518	90.938	106.06	89.994	97.612	94.592	99.681	97.61	105.12	101.07	100.64	99.022	96.089	99.921	97.596	96.507	101.07	100.03	95.61	92.757	100.84	101.29	102.21	101.97	96.74	93.654	95.853	106.42	97.062	100.3	95.701	102.37	108.57	93.505	96.182	90.228	100.97	100.6	94.137	100.35	95.845	95.53	104.98	98.016
105.69	99.304	114.46	103.54	111.83	107.98	106.7	108.94	109.89	108.33	102.78	102.65	99.29	106.32	104.37	109.7	98.993	110	98.338	95.61	103.63	98.119	103.14	98.904	102.4	107.37	105.95	115.1	98.293	98.307	105.22	103.33	110.96	107.72	105.76	101.77	104.93	103.68	103.37	118.86	106.4	110.73	103.23	97.269	106.75	101.37	104.97	98.318	97.744	99.086
96.835	96.66	104.78	97.56	101.35	100.76	97.41	105.35	99.043	96.44	102.01	95.564	101.65	100.32	102.37	102.97	100.85	98.989	99.855	109.91	101.33	103.21	97.039	99.953	93.732	104.51	93.869	96.353	104.02	104.67	97.036	99.117	103.47	107.16	108.77	107.96	93.472	92.533	103.64	109.18	100.01	93.429	99.522	113.06	100.11	102.64	99.334	106.72	98.218	97.433
110.26	107.38	98.085	105.25	112.95	110.96	114.11	111.66	110.39	116.93	110.33	112.59	116.13	109.96	112.66	114.31	103.16	109.72	106.5	107.11	98.988	109.02	112.42	106	111.28	109.57	114.52	106.81	117.44	102.75	111.87	116.34	110.53	114.5	108.12	113.08	115.52	107.65	116.14	109.03	109.83	106.5	113.14	114.83	100.71	105.25	112.7	104.48	107.79	101.64
101.46	103.12	109.39	107.78	111.13	107.75	105.7	101.23	97.683	110.32	96.181	102.55	101.4	102.67	108	110.59	96.916	101.73	95.451	104.67	102.14	103.26	113.26	107.42	104.77	100.7	98.929	97.354	109.28	96.165	109.52	99.898	98.311	106.99	107.06	113.92	100.34	100.82	102.54	100.79	101	108.32	115.2	107.84	108.77	103.05	105.9	100.8	100.51	112.13
104.75	108.47	102.96	106.7	102.58	110.74	108.51	116.31	107.44	113.66	108.98	107.48	103.3	109.05	111.01	106.35	106.26	102.11	102.27	109.79	113.99	113.04	102.92	111.8	113.56	111.46	117.45	101.25	104.74	109.84	103	111.15	112.75	113.34	112.24	113.41	107.91	97.429	103.83	117.66	113.46	110.63	113.01	100.95	113.83	107.08	114.59	109.75	104.89	105.76
104.79	117.17	104.32	91.236	106.52	108.58	107.26	104.99	116.3	99.945	107.6	105.09	108.28	102.66	107.74	111.93	124.34	108.79	104.86	115.59	111.81	107.02	98.27	106.07	112.42	110.78	107.08	104.83	107.29	102.97	104.47	109.31	105.75	103.78	107.9	98.378	110.44	109.21	104.16	109.73	106.65	102.84	107.06	109.83	104.4	104.41	103.37	111.13	101.83	109.62
114.79	114.9	97.864	102.52	100.18	105.74	112.89	111.5	103.14	107.85	106.97	105.36	103.45	103.11	103.55	112.56	101.08	104.86	103.04	112.46	109.08	103.5	98.335	104.27	102	100.85	107.33	112.12	108.4	97.801	111.14	112.89	106.7	109.16	97.618	113.75	103.67	105.47	106.48	106.96	105.91	105.12	102.02	112.92	110.42	101.21	100.37	96.844	120.63	105.04
95.215	104.41	98.893	91.858	98.564	96.8	102.43	96.948	97.868	96.156	101.43	83.738	105.78	97.246	101.96	95.936	98.413	94.387	108.28	97.729	89.892	94.55	101.25	92.612	89.325	97.833	95.536	94.069	93.344	101.76	102.23	101.64	100.99	95.332	104.45	97.255	92.098	102.34	108.83	106.76	96.961	96.355	107.25	94.295	91.707	102.6	103.03	99.98	101.42	104.72
110.54	103.02	108.47	106.9	109.32	111.04	102.89	107.01	103	100.34	110.27	110.19	110.78	109.01	115.03	110.27	109.07	108.35	110.27	99.442	103.3	105.48	117.07	113.62	108.98	111.66	111.34	113.22	106.56	103.81	111	102.5	113.98	105.82	109.96	115.26	102.48	109.73	109.67	109.6	105.3	109.84	109.74	117.26	109.03	104.5	107.94	103	109.2	100.54
105.82	104.47	108.64	101.08	110.49	116.93	106.76	103.69	105.24	114.19	110.5	112.99	110.35	103.61	101.64	106.76	105.01	114.85	110.08	113.28	112.04	100.22	105.86	105.46	111.7	108.91	105.55	97.894	109.03	100.48	104.81	106.19	106.82	107.15	103.43	110.46	105.44	112.83	108.45	102.14	107.74	108.93	118.96	108.01	109.93	108.99	100.74	107.98	105.63	105.59
100.79	106.17	103.27	104.05	105.67	108.83	114.96	115.47	108.07	112.01	115.36	104.62	100.49	94.315	97.848	98.801	113.25	100.59	109	114.05	96.899	108.01	103.47	109.45	111.34	107.89	113.22	108.28	102.25	108.74	107.49	107.55	109.11	113.89	113.53	108.6	115.55	106.96	110.73	107.13	94.7	111.97	108.23	108.46	109.54	111.43	114.83	104.29	104.84	106.54
100.53	97.412	92.486	97.714	107.04	97.665	94.997	110.3	104.59	103.07	95.112	102.76	99.95	92.102	99.498	107.52	101.63	96.429	104.08	102.52	99.253	93.981	93.966	87.611	105.77	84.286	98.392	107.03	94.035	101.99	89.977	96.124	94.076	106.72	100.62	101.39	98.851	93.976	104.74	105.63	91.291	107.68	109.68	95.598	108.97	90.965	99.401	91.166	102.1	95.713
102.73	99.673	97.163	84.944	104.66	100.95	97.943	91.34	96.66	102.51	100.21	88.952	95.265	97.236	95.997	106.86	100.53	96.281	109.83	98.809	99.708	89.63	105.19	109.97	91.551	89.502	103.89	99.536	93.085	96.872	106.56	103.25	98.137	97.797	98.858	96.237	106.87	101.93	101.85	106.64	89.122	102.13	100.73	97.553	98.548	103.45	98.213	91.678	106.19	99.421
109.97	110.63	103.69	102.39	117	106.61	115.74	107.97	110.4	112.35	107.46	109.42	109.34	112.16	104.67	111.07	112.92	102.76	103.96	113.72	109.78	109.49	108.97	98.423	106.08	103.4	98.739	108.12	104.34	109.32	118.16	106.88	108.88	110.51	114.91	114.49	103.37	111.23	103.03	110.03	106.1	109.46	107.09	100.45	113.58	99.697	104.27	101.68	107.24	104.58
100.33	98.916	97.072	107.57	98.688	104.27	102.61	103.27	105.17	106.03	105.35	106.32	99.425	101.09	105.63	95.432	96.319	89.633	96.699	99.414	101.73	93.259	99.644	104.09	96.326	104.08	101.38	98.516	96.112	97.806	101.62	111.66	96.458	94.918	104.04	101.2	98.99	102.6	104.26	97.429	107.24	107.56	97.4	96.497	103.17	105.49	97.572	98.943	100.69	99.527
110.68	105.29	104.33	111.59	107.49	103.13	107.57	103.73	107.6	105.28	110.81	108.85	111.33	101.33	106.02	101.57	110.42	104.98	102.94	99.456	115	98.906	108.52	107.81	110.54	102.2	103.53	108.04	100.7	106.59	103.93	104.71	110.54	105.13	103.61	115.02	106.6	99.87	102.76	103.16	109.45	112.09	108.17	104.79	110.6	103.67	107.75	114.28	100.69	108.59
100.53	106.42	108.69	106.58	104.75	99.536	117.78	95.973	115.11	99.663	106.74	107.26	107.53	103.03	103.93	104.22	110.82	107.11	108.92	101.71	109.77	99.747	103.79	109.03	103.44	110.91	109.26	102.16	111.25	104.99	110.54	99.377	103.76	108.91	113.19	109.98	104.61	105.2	101.57	97.948	102.32	104.94	113.91	104.63	101.31	105.68	103.09	106.05	113.18	104.27
112.7	105.5	104.68	105.39	95.998	101.4	108.21	104.6	115.7	104.89	113.12	111.54	105.31	100.6	94.306	105.42	105.61	105.89	108.17	102.83	111.58	100.81	98.443	102.82	107.36	106.33	109.66	111.96	104.45	96.129	105.86	97.782	103.54	107.38	100.81	105.74	106.85	108.76	107.52	105.75	104.04	108.71	109.38	110.17	107.37	99.137	102.06	105.88	100.16	102.42
113.33	103.23	113.32	104.85	107.9	114.13	116.68	109.94	108.29	97.132	112.45	104.79	111.51	115.23	117.07	110.61	100.73	103.35	112.47	107.39	109.74	114.93	110.96	111.42	110.02	104.11	105.32	101.41	109.03	109.21	112.94	113.78	103.34	100.67	97.69	113.02	105.47	112.94	116.38	100.49	104.76	103.59	116.24	111.68	110.45	121.41	107.63	108.99	120.31	112.64
106.73	106.48	107.49	111.09	99.508	102.72	111.16	106.25	108.89	109.92	122.05	102.9	102.75	104.83	107.75	105.6	108.04	104.42	110.69	102.4	101	109.37	109.12	106.5	104.65	93.836	104.55	104.95	104.18	107.15	107.14	108.34	114.09	103.95	107.77	108.71	102.36	109.28	100.68	107.82	105.94	106.65	106.58	112.77	109.4	113.97	101.31	106.58	108.66	107.38
107.97	108.59	114.2	105.98	109.02	111.27	107.86	106.84	114.48	113.82	110.41	101.91	107.1	108.44	116.99	108	107.99	102.73	109.81	109.46	111.02	105.53	103.65	104.33	106.73	104.58	108.63	111.65	98.18	105.79	106.87	108.96	106.04	112.19	114.84	115.05	100.87	101.99	112.37	116.88	109.71	110.63	110.24	109.17	109.83	111.13	107.48	111.13	108.65	105.5
102.96	107.66	99.071	115.09	114.01	91.766	105.43	97.258	109.71	114.63	101.35	113.96	102.8	101.88	103.08	102.65	104.83	100.06	100.66	107.22	103.56	105.3	108.2	103.59	102.74	102.26	108.25	103.47	104.34	106.07	107.07	103.75	100.15	104.58	106.39	97.412	108.98	101.98	108.85	97.276	108.77	106.65	102.31	113.56	109.61	106.19	111.08	105.83	109.26	106.51
95.154	105.59	112.66	102.8	106.58	107.8	110.76	110.14	117.03	110.02	102.85	98.403	101.38	107.31	98.809	104.02	104.21	104.07	109.49	110.77	105.26	105.68	99.161	105.22	108.89	109.12	95.088	99.28	105.81	110.33	105.95	108.84	114.56	114.58	101.42	110.07	106.27	100.76	106.09	99.742	103.66	101.47	98.997	98.77	103.59	105.05	99.602	107.53	104.53	112.55
101.66	104.15	100.95	109.72	106.54	105.61	121.56	116.09	98.994	102.91	108.78	115.16	106.57	110.16	107.13	106.16	110.56	105.03	97.522	103.28	104.4	104.14	98.523	100.37	105.51	107.06	104.71	106.53	106.15	108.79	105.24	106.55	102.9	108.53	104.98	111.57	100.24	105.01	103.88	107.53	97.563	100.72	109.56	108.62	107.41	110.13	105.31	89.708	109.72	102.99
100.57	117.6	101.01	99.086	107.51	112.03	102.73	106.99	114.31	112.74	108.18	100.42	114.19	111.42	107.28	112.91	103.41	101.48	108.39	105.74	120.19	104.37	112.12	108.94	111.92	101.16	107.49	108.87	96.972	108.85	108.73	109.06	113.99	113.73	111.74	109.67	103.26	112.61	114.14	104.38	101.88	104.6	111.7	98.587	103.29	116.11	115.13	105.29	106.56	113.9
111.77	102	112.48	109.88	111.75	98.21	111.64	109.64	108.97	109.94	104.55	106.29	105.27	112.52	109.31	107.1	100.79	101.13	104.41	111.06	106.05	107.59	103.4	111	111.83	111.3	110.99	110.72	109.48	112.62	114.89	103.83	114.36	108.17	104.67	115.77	111.16	112.28	105.71	105.24	108.89	108.95	100.56	108.49	103.87	100.26	117.64	96.994	116.14	106.5
94.062	99.899	101.73	104.06	102.8	100.66	98.985	95.174	94.121	98.578	94.225	95.806	100.36	93.724	91.779	97.008	97.341	96.872	97.097	86.108	95.238	96.626	102.8	96.472	106.21	86.545	102.65	92.839	94	103.49	100.77	100.95	103.79	91.469	103.08	98.342	97.594	96.443	99.169	99.677	97.8	97.374	93.376	102.99	100.28	96.199	92.114	98.707	97.42	97.033
99.109	105.19	98.334	109.69	93.218	94.943	98.28	96.269	110.66	98.321	101.26	98.906	86.918	96.632	97.164	96.454	87.259	101.47	94.192	99.41	103.34	100.92	105.35	99.871	100.16	100.77	96.059	94.039	94.748	100.66	95.211	97.904	94.796	104.82	97.993	96.392	105.23	100.8	89.592	99.65	91.299	97.77	103.55	96.318	100.65	94.54	101.74	103.09	98.902	104.81
104.07	112.55	108.8	108.45	102.8	104.11	104.41	98.386	101.37	114.8	104.9	109.32	113.94	111.53	101.45	109.94	100.92	103.32	103.27	102.13	104.31	106.47	108.89	114.08	109.21	101.78	109.9	106.08	113.61	103.58	105.76	105.85	102.1	104.75	112.41	111.59	111.65	106.15	102.57	109.2	102.68	110.38	108.36	107.3	103.9	105.83	106.34	104.55	111.35	104.97
111.74	113.01	106.62	105.67	109.65	101.76	101.97	110.23	116	111.46	100.14	105.79	114.71	105.15	114.33	111.81	105.83	110.72	108.64	109.19	107.41	113.05	104.53	113.16	103.94	115.85	104.17	99.937	107.78	102.77	113.22	113.32	101.74	105.5	102.84	102.34	102.93	99.924	111.99	102.88	101.52	110.65	112.13	110.93	108.08	116.57	106.31	110.57	115.56	115.7
98.388	100.63	99.528	97.068	100.15	100.34	101.42	87.161	99.747	98.621	101.75	105.52	96.097	95.069	90.011	91.556	101.53	101.93	104.78	96.474	99.002	104.73	102.01	98.983	100.34	98.85	97.878	101.48	100.07	97.168	98.776	89.86	88.392	102.31	98.863	104.86	104.89	99.507	92.458	92.42	108.97	105.46	98.431	94.928	99.879	106.66	113.63	102.56	106.81	92.786
103.72	100.48	93.168	99.313	97.589	101.98	105.06	95.713	99.947	100.85	100.5	103.46	95.143	106.46	103.81	106.24	100.54	102.3	90.295	101.35	92.144	97.786	110.73	91.526	97.055	100.94	103.49	103.21	101.77	101.69	104.14	104.94	108.75	110.14	105.68	92.262	100.34	109.96	106.88	99.799	97.018	99.041	99.83	102.45	104.48	99.842	95.174	110.36	104.16	100.82
110.4	103.32	104.8	104.05	96.843	106.57	105.82	99.543	112.3	109.67	101.49	110.12	105.5	97.791	112.16	103.25	102.95	106.67	107.2	114.38	96.973	108.96	100.77	108.79	105.74	108.69	99.88	102.32	110.96	106.48	98.625	105.74	104.61	112.14	108.12	105.14	113.12	109.43	108.88	106.42	105.17	100.24	115.37	99.29	108.46	111.69	100.37	109.07	107.56	111.18
104.12	97.542	102.7	100.79	101.16	104.34	106.62	90.629	101.15	100.61	103.05	94.692	108.51	93.397	98.715	104.79	101.74	102.67	104.17	104.93	97.01	101.74	98.277	96.754	103.87	100.04	103.12	101.55	102.69	100.36	97.804	98.689	104.52	98.102	107.9	104.54	96.207	96.743	103.51	105.86	97.64	94.513	93.046	111.48	104.03	105.64	103.18	101.33	100.83	105.64
104.77	115.25	111.7	107.16	102.12	100.97	101.42	111.9	106.73	112.74	110.24	110.59	101.43	109.19	105.55	110.07	129.33	107.7	106.45	104.01	112.09	113.84	110.19	105.13	103.92	109.06	105.21	102.72	106.63	111.3	108.63	117.99	112.3	103.8	103.49	100.77	106.25	106.09	96.421	105.6	110.06	102.81	102.68	106.98	111.5	115.9	107.76	115.3	101.78	103.4
102.99	109.39	105.43	91.717	112.46	106.01	110.76	103.07	109.29	102.33	96.413	100.68	106.13	96.67	105.81	95.708	104.51	101.94	105.1	105.14	112.41	110.89	105.74	102.79	97.394	97.002	100.34	101.65	102.45	95.269	105.46	100.34	98.313	99.404	102.3	105.21	108.58	100.57	112.7	107.3	108.81	105.6	101.9	102.31	97.053	108.82	110.56	95.399	107.12	102.5
107.27	108.24	112.26	118.71	115.09	108.94	116.57	114.15	108.16	120.28	103.86	107.26	107.16	107.01	112.52	110.16	121.99	107.7	100.84	103.59	103.85	115.79	103.79	112.18	114.05	111.17	110.64	110.64	113.93	115.91	109.37	106.64	112.29	118.37	106.62	109.54	107.88	108.85	104.91	109.09	115.91	108.22	106.59	109.3	110.23	111.26	106.22	105.46	105.91	111.79
103.11	114.08	113.21	113.16	99.206	105.59	108.69	110.33	101.06	113.85	105.36	100.13	109.11	104.63	104	111.55	102.65	102.58	112.88	111.7	111.73	113.92	113.61	118.03	111.48	101.55	107.33	97.505	106.81	104.98	111.65	101.32	100.84	116.34	110.6	98.682	104.29	113.8	106.76	107.59	105.16	108.78	98.03	122.07	102.79	115.14	110.07	113.97	112.97	104.81
113.26	105.89	108.28	114.09	109.08	112.87	109.81	108.1	106.6	110.92	112.45	115.12	108.65	113.32	107.46	102.37	119.01	101.38	103.15	105.88	107.88	113.84	106.45	104.37	124.91	112.73	105.7	104.27	111.48	106.8	106.15	114.49	116.19	92.433	107.69	122.86	112.88	116.79	113.52	113.05	108.53	119.79	108.64	114.85	113.87	110.95	113.1	121	108.72	114.26
102.7	108.78	103.42	103.02	112.37	104.73	112.13	96.531	110.81	102.32	106.75	100.72	111.39	105.06	106.64	105.57	112.21	106.42	101.79	106.49	109.69	108.78	109.19	106.75	107.71	102.06	106.19	101.88	109.12	105.84	110.94	104.99	102.76	109.36	110.02	102.2	108.06	96.642	115.07	100.15	111.17	105.24	93.953	107.23	115.24	102.81	100.1	111.12	105.08	107.64
102.27	110.88	105.61	106.61	112.33	114.61	106.23	106.15	104.9	97.956	100.09	100.41	105.5	106.35	111.23	109.35	105.51	106.16	100.15	114.21	113.62	108.04	107.32	116.77	103.48	111.54	114.02	108.39	102.56	107.93	114.9	111.58	113.37	111.71	102.58	108.17	103.84	106.12	99.875	118.42	100.54	116.36	103.08	111.51	107.73	106.91	110.83	107.05	103.8	107.7
110.39	101.52	105.76	97.648	106.98	106.11	111.11	102.54	112.53	103.83	105.59	114.25	105.7	106.78	110.6	114.34	103.81	94.985	104.39	97.988	105.42	105.22	107.63	101.37	109.83	111.07	99.045	105.99	102.03	106.24	117.83	101.18	115.07	104.74	107.02	105.12	101.53	99.483	105.09	97.783	104.37	105.55	114.97	101.92	105.49	106.44	99.921	113.31	102.98	110.23
102.99	98.572	102.51	101.3	109.29	112.76	108.8	115.76	109	102.39	118.59	103.34	118.2	113.44	102.68	107.31	108.8	112.88	111.64	116.99	107.57	106.7	107.64	105.71	112.27	101.48	117.03	105.08	107.6	112.08	101.24	103.1	109.18	108.91	107.83	107.63	111.91	105.36	111.38	114.32	106.92	100.22	109.4	122.19	101.41	106.04	107.05	111.16	106.61	104.76
109.81	107.63	107.8	101.71	107.19	104.56	99.644	111.72	107.28	107.13	100.82	106.23	91.894	110.4	104.84	102.36	109.76	101.79	108.37	112.21	114.53	111.65	106.42	109.07	106.64	107.46	104.43	108.16	109.7	105.28	103.08	105.37	96.315	107.41	110.03	108.96	109.14	102.34	107.99	102.06	107.98	121.99	108.7	119.35	111.9	114.18	96.207	108.24	98.195	106.09
105.45	103.06	92.096	104.63	106.34	103.34	98.15	104.28	108.04	116.15	102.24	106.28	107.11	111.5	110.65	108.52	103.71	102.76	106.02	111.68	102.25	104.13	99.217	100.16	97.579	105.32	104.69	99.179	97.284	100.45	105.86	103.62	103.08	104.79	98.407	95.86	100.5	106.84	92.185	106.46	108.42	103.84	104.05	106.87	116.92	110.33	103.99	105.22	95.667	110.37
108.9	105.52	106.92	100.97	106.94	112.56	105.97	111.25	104.18	115.37	101.79	109.3	103.81	103.59	103.88	108.41	104.85	101.05	104.68	110.13	112.15	117.96	107.21	105.53	109.58	97.081	105.12	101.06	107.09	105.39	105.29	101.48	95.408	104.97	112.3	103.47	101.21	106.39	109.05	97.014	108.83	98.663	105.32	97.691	108.67	102.19	108.19	112.81	98.486	106.71
101.5	108.9	103.61	110.11	107.08	111.62	104.17	107.02	107.21	105	112.7	108.5	111.75	109.24	107.78	112.49	102.35	101.74	108.64	111.82	106.63	109.9	105.56	104.61	103.55	99.679	104.1	102.24	112.91	115.06	108.61	113.1	101.59	113.29	109.52	105.3	110.65	106.2	120.46	111.62	104.1	117.4	111.54	112.45	111.53	109.06	102.68	107.74	106.04	115.72
102.67	106.1	99.641	105.08	104.08	100.58	99.985	108.97	103.21	104.43	99.212	99.135	101	102.79	113.45	108.52	108.66	102.29	110.08	113.61	103.18	104.24	104.11	99.267	108.39	102.84	107.31	111.81	104.47	110.1	104.87	106.5	109.87	105.42	107.44	102.72	110.95	104.38	105.87	102.78	107.34	102.72	106.83	102.26	108.91	103.34	108.5	112.5	106.06	108.9
108.43	97.089	104.52	102.73	105.35	103.16	111.99	103.55	110.22	109.13	102.6	106.9	108.64	104.46	108.33	101.05	98.924	111.94	100.72	98.331	102.85	105.26	100.11	101.4	105.08	111.76	107.68	108.74	102.12	105.11	101.83	103.29	106.52	99.74	105.08	105.59	97.597	113.66	100.64	108.01	106.48	99.093	108.31	112.65	106.13	109.33	108.19	101.86	108.37	99.098
107.74	103.2	109.5	109.72	116.77	112.11	99.135	111.28	113.69	109.39	109.32	100.85	107.88	115.03	113.79	105.19	101.17	107.14	112.26	105.36	104.96	108.67	103.29	122.33	104.31	107.66	117.3	118.21	117.49	109.28	105	113.09	104.98	112.16	110.72	109.04	115.69	107.48	104.28	105.09	110.78	109.81	103.3	118.01	100.91	113.21	107.2	98.932	121.45	104.82
104.94	106.39	106.18	105.36	104.12	97.096	97.437	95.165	114.34	94.419	98.531	103.04	96.235	100.02	99.39	105.97	88.407	97.995	100.13	96.423	102.34	99.919	90.574	94.951	100.79	104.86	102.83	109.6	99.046	102.01	93.97	92.11	97.42	94.16	92.355	104.44	97.464	97.927	99.187	91.474	93.703	95.048	104.65	100.34	96.969	95.015	105.88	102.38	96.865	100.15
102.33	110.63	97.703	111.56	111.94	100.84	113	105.09	107.46	108.73	115.95	103.89	102.89	100.57	107.51	104.58	97.026	98.592	110.68	114.28	114.24	108.52	103.62	101.83	109.13	110.9	105.84	107.63	114.18	109.73	107.38	115.7	96.551	107.56	115.42	105.96	103.09	105.97	112.97	109.75	104.74	95.356	107.77	109.59	111.84	109.33	101.66	105.69	102.12	111.41
101.89	104.7	104.55	100.03	101.16	110.62	114.71	107.85	100.84	100.03	110.35	103.21	111.15	117.1	104.15	104.34	107.46	108.23	102.18	98.846	108.87	104.92	104.59	100.39	106.93	117.57	104.6	107.58	107.38	98.629	104.21	109.59	111.3	107	109.91	103.61	110.67	110.01	115.4	106.47	112.98	109.22	109.79	107.37	104.9	108.36	104.41	110.21	110.71	106.12
102.44	115.48	104.72	105.37	109.26	100.31	105.52	105.44	110.3	109.5	108.03	107.02	110.78	106.87	109.38	107.01	100.62	117.45	106.85	108.35	111.29	105.15	113.76	95.102	109.43	107.74	113.11	119.59	110.52	107.38	107.16	105.74	120.28	106.8	102.93	104.68	102.33	106.04	110.35	105.24	103.85	101.78	113.31	108.37	103.62	116.41	106.17	109.77	108.38	105.57
104.36	110.18	107.22	113.08	109.46	105.95	115	108.05	113.04	104.84	104.64	115.99	114.49	102.76	111.5	104.89	97.839	116.72	108.19	114.91	107.74	111.82	110.68	110.29	102.3	102.81	111.97	111.56	100.68	112.89	105.05	110.3	111.51	106.66	109.14	106	107.89	108.22	110.65	101.14	104.6	101.05	113.66	103.84	103.12	105.4	109.96	106.61	107.82	103.35
98.393	99.562	99.386	95.303	96.149	94.001	101.11	95.434	102.26	91.234	109.72	98.427	95.256	93.716	92.511	86.467	103.2	105.67	109.87	99.334	98.438	92.9	97.783	107.53	98.492	96.308	93.471	105.2	95.712	104.17	104.75	92.139	101.88	99.377	95.594	101.87	99.052	98.996	96.185	96.7	90.138	91.045	95.337	97.899	94.019	100.06	95.708	101.48	101.7	97.617
105.15	99.974	99.678	99.019	103.08	90.508	102.04	99.734	93.543	98.001	91.964	111.64	94.817	100.7	94.944	97.65	105.32	94.521	99.239	104.51	90.027	98.104	101.48	101.51	102.24	93.902	98.438	92.083	97.569	100.11	98.718	95.784	99.164	94.423	102.94	96.946	101.78	98.932	98.377	101.74	102.63	99.967	101.97	102.74	96.275	101.7	101.65	99.154	105.26	92.895
93.381	97.804	109.35	110.6	103.79	105.85	107.11	109.73	103.19	99.201	97.814	114.79	106.47	110.38	106.38	100.27	105.52	106.01	100.46	104.03	97.586	105.17	102.83	103.26	106.32	102.06	100.94	101.76	105.68	95.465	106.79	105.61	111.18	101.83	106.05	105.39	110.78	107.23	107.14	111.73	102.91	107.56	102.87	99.714	102.87	99.405	108.46	102.56	103.86	108.53
115	114.97	118.57	111.72	113.23	109.74	104.7	104.29	107.94	109.27	109.56	113.81	102.45	113.28	105.83	110.26	101.32	106.93	113.22	104	108.31	102.58	104.16	108	111.78	115.2	100.26	110.75	111.47	109.92	114.81	118.51	114.65	104.81	112.41	103.49	107.43	108.55	114.43	108.19	110.44	109.9	112.5	108.98	105.54	105.01	106.27	105.74	120.35	104.61
99.357	101.73	91.866	107.94	112.19	90.902	100.87	94.753	93.672	99.503	101.68	101.79	101.84	88.792	101.55	97.454	102.95	108.97	101.39	96.001	99.569	101.29	105.09	100.47	97.483	104.25	99.207	104.52	99.18	99.566	101.59	109.62	97.012	95.694	107.41	98.968	100.36	103.19	95.798	97.815	101.68	98.856	94.337	105.1	91.059	88.479	96.163	99.036	94.528	103.74
111.19	110.18	109.14	108.09	105.96	110.75	115.61	108.11	103.85	110.53	114.05	100.85	101.63	115.77	103.22	102.66	106.03	108.08	108.23	116.04	107.73	103.44	104.04	107.38	108.2	106.95	108.01	108.27	99.099	108.97	112.08	107.89	105.87	105.98	105.59	107.01	107.44	106.96	112.71	101.62	112.01	108.62	111.08	107.37	104.27	107.62	109.04	107.68	113.94	106.42
111.55	120.38	111.71	112.98	112.79	106.69	113.64	94.992	100.34	110.26	109.39	109.57	118.89	112.57	111.29	109.2	119.03	109.28	105.26	115.51	109.02	109.29	109.11	113.43	107.14	109.37	116.08	107.19	114.65	109.65	105.69	112.02	111.1	107.48	105.17	110.75	115.43	106.11	99.426	98.587	107.66	104.62	114.98	120.3	105.15	110.38	104.85	115.9	112.25	112.18
114.75	105.23	100.65	107.69	104.5	107.55	101.92	105.48	104.14	102.98	94.613	114.74	106.18	108.41	103.93	108.51	104.07	110.19	101.12	106.65	105.54	111.79	106.61	108.76	103.48	107.15	98.877	109.02	109	114.73	111.14	110.61	111.5	97.792	107.83	110.47	117.22	107.47	103.17	106.6	105.06	115.81	110.06	116.3	109.93	104.3	108.28	109.12	106.43	107.37
106.14	97.502	107.64	104.81	101.23	104.06	107.52	104.14	89.986	101.21	102.92	94.3	104.71	102.08	99.95	96.971	100.61	98.809	99.81	102.25	97.029	110.83	106.94	92.811	101.23	97.931	104.1	103.6	112.31	101.1	98.413	105.59	100.11	100.78	99.778	94.598	97.163	109.29	91.871	93.272	104.89	99.522	100.04	105.29	102.17	102.93	96.567	100.37	95.992	100.88
107.73	106.11	107.44	109.28	103.05	106.44	101.53	104.78	105.67	106.37	102.27	108.33	96.415	97.612	106.17	102.49	109.91	101.92	96.244	113.05	108.99	102.34	105.42	105.65	109.27	101.39	101.37	99.213	111.02	108.67	108.27	106.43	110.59	109.53	110.92	107.57	106.14	107.44	105.73	103.78	108.69	102.71	100.95	111.85	100.24	102.47	97.593	100.48	105.65	101.22
104.08	102.05	113.91	111.79	105.66	109.02	107.28	110.2	117.23	99.957	107.96	109.44	103.65	109.66	98.098	106.02	110.08	109.76	107.17	107.54	104.85	102.38	119.88	113.18	106.47	104.77	107.57	112.95	95.69	108.94	102.73	109.51	106.02	107.47	97.318	110.34	106.44	102.46	104.28	105.71	106.58	105.75	113.11	110.02	102.43	109.44	105.2	112.4	110.64	104.5
98.929	105.26	95.255	103.84	99.485	95.751	105.17	100.97	95.573	100.73	98.165	92.135	106.47	103.55	96.56	109.25	100.38	106.87	99.168	100.8	96.373	103.18	94.011	100.8	105.06	102.53	97.23	99.756	93.402	103.54	100.62	97.667	107.46	95.243	101.04	97.043	103.74	97.644	92.873	97.208	101.04	101.39	101.28	97.338	102.65	102.58	101.72	102.5	106.43	99.444
100.14	99.809	105.24	86.424	99.208	92.211	101.52	92.829	93.214	100.98	100.05	87.729	104.41	100.01	101.66	93.533	102.61	101.16	112.67	106.12	106.37	101.36	108.89	107.37	97.428	102.46	108.33	105.14	111.88	93.077	97.092	106.56	103.81	104.48	107.93	95.523	95.535	103.79	105.71	93.76	101.56	104.54	103.03	95.619	96.066	94.814	100.89	98.59	94.936	96.822
103.73	104.76	101.76	107.88	100.42	114.12	105.79	108.25	107.85	109.61	107.26	110.68	103.82	110.37	103.57	107.7	104.63	112.21	108.94	107.55	115.3	107.62	105.77	103.42	108.07	105.37	109.55	110.95	109.17	111.67	102.94	106.22	115.28	109.99	107.63	108.78	108.72	116.07	109.06	100.45	110.29	104.22	103.68	111.58	102.2	111.83	114.19	111.13	99.833	107.1
108.82	102.02	111.03	100.9	103.13	106.94	108.19	106.49	110.42	103.46	105.5	103.21	108.35	110.16	101.36	105.93	94.586	104.2	100.05	114.8	108.77	102.89	104.45	102.81	105.57	105.53	104.84	102.49	108.13	103.47	105.19	104.18	105.41	99.778	100.69	106.5	108.34	105.9	107.28	112.55	110.73	102	111.73	108.49	112.65	105.9	110.29	104.51	106.59	102.48
110.83	111.57	93.417	112.49	110.33	97.802	104.11	104.09	101.38	112.28	109.02	101.32	109.71	110.5	108.76	106.21	109.78	110.19	111.54	114.09	114.11	112.85	113.52	100.56	106.01	106.62	101.33	104.11	110.33	117.49	114.66	109.89	108.56	104.13	110.37	107.03	105.79	113.31	109.64	110.94	114.45	104.79	103.68	111.92	105.37	106.73	103.4	113.78	109.72	118.55
112.36	103.37	104.81	108.18	113.32	91.065	107.22	110.73	106.21	108.03	99.141	108.9	110.85	108.16	100.82	100.32	106.45	108.09	102.39	102.61	110.16	100.26	95.203	112.6	108.99	111.36	108.07	115.29	103.65	97.408	99.123	105.49	116.06	96.84	108.97	102.1	106.24	110.37	115.88	111.38	103.09	106.71	112.66	101.43	104.73	103.83	113.67	112.47	99.705	112.44
102.02	101.27	104.57	108.36	110.03	100.46	105.8	104.86	120.56	104.87	106.4	103.98	91.479	108.88	110.13	100.69	106.02	108.33	98.791	113.01	99.712	100.39	112.15	102.83	106.32	98.816	113.7	101.85	109.97	114.29	105.63	103.45	100.56	106.95	100.78	102.83	110.71	104.89	100.94	105.02	116.35	104.18	100.67	108.68	101.83	105.45	107.34	109.08	107.19	107.24
109.41	115.3	112.16	101.65	104.74	107.67	105.64	103.6	104.66	99.892	111.95	109.75	109.4	110.26	114.46	107.64	116.26	113.53	105.54	106.25	112.77	110.45	103.9	108.11	111.3	113.21	103.61	112.12	105.89	107.12	122.17	114.86	109.82	113.93	97.914	104.17	105.83	106.55	110.54	103.46	104.17	107.9	118.99	106.11	109.6	109.53	112.85	114.19	110.8	101.68
100.03	105.39	100.3	105.49	106.04	98.732	100.76	104.31	84.62	107.88	101.77	93.06	94.343	104.94	103.55	102.12	97.742	95.902	96.813	101.37	99.298	100.77	97.262	103.89	98.414	95.276	98.924	104.43	106.68	96.916	100.2	96.693	101.14	103.03	92.204	92.852	97.82	93.935	93.941	105.36	97.992	103.9	100.29	95.575	99.118	98.376	98.243	105.24	99.71	94.554
105.69	98.072	101	110.09	107.67	106.06	109.46	113.51	114.19	108.58	106.7	111.08	103.15	101.37	102.14	110.41	100.13	104.45	109.53	107.94	100.66	112.08	102.82	105.48	106.64	108.79	108.61	109.98	107.77	108.39	113.66	101.23	108.62	113.45	100.43	106.56	102.95	108.25	104.37	99.715	107.86	99.914	109.5	105.3	107.5	97.21	104.58	103.28	118.38	102.89
93.572	92.056	117.4	115.24	106.47	108.15	101.81	117.51	114.2	107.46	106.8	106.48	111.04	113.07	110.23	108.74	103.45	99.789	108.35	105.43	107.89	107.66	109.12	113.32	99.322	104.41	107.2	106.87	101.46	106.35	114	114.56	101.82	113.22	99.638	103.55	107.11	113.19	109.34	106.28	119.82	113.16	107.76	105.68	107.22	100.04	113.37	108.27	108.49	110.43
100.45	107.32	91.795	103.74	111	106.18	106.41	99.423	110.01	112.76	100.13	103.15	98.352	107.92	100.27	111.74	107.3	103.64	100.93	106.05	108.86	104.58	104.86	101.56	108.95	109.79	105.48	111.27	108.95	100.7	106.14	106.91	107.34	103.12	109.37	107.96	96.584	115.8	103.77	113.12	106.07	104.04	109.1	96.326	105.75	117.17	102.2	106.68	105.36	111.75
112.59	102.43	107.71	107.77	109.89	114.52	106.24	112.85	111.82	99.455	112.47	110.54	113	103.38	99.37	111.4	109.85	102.84	116.4	118.28	101.64	112.51	111.17	114.4	101.59	111.91	110.75	118.74	107.44	109.52	112.62	105.3	114.51	105.06	107.92	109.62	113.93	107.69	107.04	114.51	106.03	104.89	111.02	104.81	106.75	109.01	116.64	105.81	108.51	92.729
110.73	105.75	105.07	109.77	105.83	110.53	116.73	110.18	103.86	114.23	101.21	106.81	116.34	115.59	107.42	114.24	109.73	108.68	105.4	113.39	105.97	111.42	105.08	104.95	101.62	118.09	113.18	116.2	106.93	94.274	103.62	107.37	104.66	108.18	109.27	108.32	111.69	108.39	108.93	103.89	100.42	110.26	109.11	112.63	98.501	115.09	107.65	110.33	105.87	104.3
106.86	96.275	108.96	106.92	101.72	111.16	105.79	110.56	104.96	113.96	103.09	108.26	106.98	102.34	106.05	109.6	106.34	107.8	104.82	108.44	102.16	111.99	99.962	98.922	107.12	94.887	95.804	106.55	101.47	98.26	111.83	115.09	108.52	97.597	103.94	109.15	108.43	115.73	114.09	108.02	114.23	105.32	110.47	102.43	99.582	109.88	93.452	113.03	111.69	101.93
110.17	103.78	106.96	99.677	110.71	103.91	111.48	108.94	98.41	103.45	123	109.08	102.52	107.91	98.676	112.12	106.62	102.45	94.542	112.03	106.35	106.57	103.82	104.7	117.37	107.11	105.61	98.369	106.07	110.77	113.48	102.29	111.82	111.97	115.05	107.33	102.98	112.15	103.99	110.27	96.454	106.89	112.84	109.25	106.3	112.11	105.45	103.96	107.31	103.58
103.92	107.94	107.29	100.53	102.37	105.9	107.78	109.73	96.172	105.23	108.05	95.694	116.76	113.22	101.08	97.169	103.14	108.08	105.18	106.67	109.89	107.09	105.92	116.16	107.84	113.98	105.17	109.02	101.67	111.67	104.59	108.25	100.22	99.553	106.96	111.36	98.896	104.61	111.28	98.483	120.42	106.94	106.36	107.2	104.69	102.97	94.975	101.14	107.48	102.34
110.15	108.24	107.98	113.12	105.29	115.85	102.72	114.85	108.8	115.02	106.11	106.68	107.81	112.35	109.6	101.81	113.78	95.771	100.92	94.979	111.14	101.49	108.53	100.49	110.41	108.39	106.55	100.16	120.19	104.57	102.69	105.96	110.37	102.74	105.74	109.07	100.55	112.65	114.94	107.21	117.35	98.21	112.92	105.39	114.54	107.29	106.68	115.63	107.64	102.44
104.87	100.55	111.2	105.45	113.47	112.94	112.06	122.23	111.77	112.16	105.98	104.38	102.14	104.99	111.29	107.45	113.59	111.7	102.75	104.26	97.618	108.27	104.27	108.48	108.71	107.36	111.51	113.79	107.21	112.47	105.67	102.65	104.99	103.54	106.13	115.53	112.53	104.33	103.77	108.21	100.29	105.53	106.05	108.5	98.975	106.91	105.66	110.65	100.39	102.91
107.78	117.7	102.82	98.239	106.42	110.62	104.54	111.46	105.41	109.78	103.36	107.83	105.85	104.63	109.04	106.86	109.8	97.443	104.84	108.65	107.12	109.42	95.282	104.34	105.65	107.35	103.73	109.24	103.62	109.95	107.49	105.91	106.8	108.76	101	112.57	105.26	111.24	111.7	108.76	106.54	105.57	99.729	109.93	107.73	105.1	102.45	101.74	110.77	113.64
104.99	106.57	96.612	100.37	106.94	107.94	97.183	109.21	100.76	118.84	109.93	99.896	103.69	113.21	111.75	103.8	97.863	101.66	95.936	107.24	97.249	106.45	109.99	104.67	111.26	99.152	111.98	103.36	104.87	102.55	107.16	112.04	105.68	101.78	118.76	104.91	99.75	97.91	104.54	108.13	99.305	104.93	108.21	108.53	95.288	105.8	98.963	106.17	108.07	102.59
110.51	110.16	117.3	104.69	102.64	102.77	113.29	111.97	115.17	114.3	107.19	105.57	105.7	105.02	106.48	101.13	104.77	106.68	104.97	100.07	107.2	105.6	116.36	103.17	101.22	101.36	95.819	113.31	93.82	100.15	110.31	103.45	103.58	109.43	107.9	100.29	99.896	106.45	108.35	109.24	99.812	92.505	111.69	104.98	101.33	105.92	111.07	111.08	112.04	109.73
117.23	105	103.09	101.23	102.16	108.34	108.97	111.9	110.06	110.5	102.39	113.73	115.84	103.7	102.36	99.711	116.63	99.49	109.59	107.62	117.8	106.04	106.18	107.26	116	111.67	105.43	114.6	98.041	100.21	110.13	98.907	112.33	102.18	104.18	112.93	103.65	111.54	106.23	108.24	108.5	112.8	112.29	105.54	110.96	104.2	106.59	99.97	95.545	107.84
107.03	106.18	102.28	115.83	105.31	111.56	103.01	106.82	106.89	114.76	109.68	95.671	112.46	98.23	108.32	104.08	102.88	113.8	110.49	102.75	102.82	102.48	102.55	101.63	112.49	97.677	103.23	103.48	109.63	111.29	99.617	111.27	112.23	107.77	108.65	102.07	115.14	114.16	114.12	102.01	107.89	95.647	113.72	110.97	107.13	97.881	101.52	108.81	102.66	107.56
110.75	104.59	101.41	111.25	106.03	103.41	105.79	101.77	105.98	108.71	93.904	101.11	102.54	99.636	100.82	103.26	107.79	109.01	102.71	109.41	109.37	114.18	101.57	93.089	111.49	102.88	110.04	102.99	103.34	99.25	103.87	110.77	113.44	89.91	102.15	106.01	112.72	108.48	112.51	115.36	113.65	100.59	108.74	110.46	98.892	103.51	114.63	115.79	112.74	106.83
97.687	103.06	98.652	94.069	100.84	99.304	93.658	93.094	98.641	100.17	98.638	93.666	96.539	86.39	103.09	94.054	102.05	90.436	101.46	104.21	98.104	98.535	100.38	108.25	103.94	105.22	98.111	97.284	98.403	101.92	99.026	102.1	99.811	98.319	99.995	101.37	102.9	95.728	99.071	101.74	95.87	95.598	101.26	92.082	102.2	103.94	102.54	97.255	104.73	102.06
103.18	97.044	92.27	96.026	89.703	95.683	103.34	102.95	99.404	96.279	102.72	96.681	95.284	96.965	99.09	92.651	83.862	97.289	100.64	100.9	96.009	92.914	90.457	92.469	93.978	94.573	96.122	94.676	92.189	99.199	98.549	94.923	108.07	94.702	99.346	98.959	103.76	111.65	93.397	96.204	92.137	96.683	95.372	95.407	103.55	97.636	102.43	100.51	93.428	99.763
107.48	102.14	111.04	107.05	114.75	106.1	103.66	104.84	110.54	104.75	109.09	114.93	110.71	106.13	104.18	108.36	111.07	104.27	105.46	105.42	118.02	116.82	105.31	107.28	109.24	111.21	111.66	101.13	114.69	108.72	109.19	103.64	105.97	107.81	109.84	114.04	114.55	108.91	107.14	112.31	99.169	106.52	103.39	110.36	113.7	105.86	106.28	107.07	109.38	114.13
114.04	107.85	108.04	105.23	99.85	106.09	104.37	113.82	104.91	117.33	107.03	103.93	106.29	113.18	115.28	106.01	116.56	100.53	107.01	104.33	109.43	107.72	101.36	103.24	105	104.15	102.39	101.09	99.588	111.48	101.46	111.06	99.719	104.96	107.83	104.74	109.29	108.02	110.71	113.32	106.05	110.11	104.71	111.15	106.96	104.03	106.42	102.64	102.92	106.72
102.23	109.82	114.32	101.5	109.16	109.4	113.15	111.35	110.85	106.32	110.53	121.07	115.83	106.39	97.493	104.1	105.99	119.53	108.32	110.18	112.13	105.79	116.44	109.86	109.97	124.35	107.52	110.45	110.19	119.29	113.2	113.54	101.26	115.81	113.62	109.29	109.86	108.65	105.22	116.29	109.18	112.06	101.28	95.564	109.3	114.45	110.44	103.2	104.99	109.74
111.16	110.07	99.049	108.74	103.63	100.13	100.06	102.9	105.82	112.91	107.9	100.68	116.05	106.35	102.37	106.93	106.41	106.24	104.05	107.81	108.67	104.69	99.524	109.02	106.63	108.43	107.04	109.18	106.09	114.32	98.116	100.98	105.99	108.74	101.51	91.892	101.91	101.23	103.77	105.1	107.57	112.19	97.023	106.05	105.84	105.08	104.26	102.17	109.74	105.37
113.33	94.614	96.511	97.72	96.918	101.46	92.354	101.57	99.429	95.325	102.36	101.97	103.23	94.534	91.183	97.996	95.921	106.92	99.153	91.287	100.73	105.28	97.224	105.13	100.66	97.878	102.88	114.3	94.28	91.265	100.65	102.11	100.97	106.84	97.937	100.26	98.382	102.1	103.63	86.077	100.87	99.137	92.592	98.914	94.899	90.889	95.398	93.128	100	100.89
96.986	102.97	109.68	95.533	96.813	101.58	102.22	105.03	92.705	101.86	97.02	92.561	96.113	97.216	105.29	95.943	101.28	103.77	101.24	100.3	104.14	104.66	100.88	106.03	102.63	108.85	95.899	99.77	92.588	104.81	98.013	98.668	101.41	104.9	95.154	91.923	100.35	103.01	98.483	99.73	102.47	98.681	104.86	100.41	97.573	92.274	96.827	100.78	92.093	103.01
107.6	107.89	108.96	113.01	106.41	109.09	110.51	105.28	111.4	106.45	114.73	97.619	106.7	103.37	116.06	109.25	102.41	116.2	113.89	103.29	102.71	106.76	105.17	112.77	106.01	106.26	107.82	101.94	105.62	105.81	112.39	106.99	98.418	101.38	110.1	101.76	110.6	104.63	110.16	102.82	106.18	116.27	117.43	105.8	102.46	107.31	109.3	98.782	107.76	104.86
102.59	103.7	110.86	101.17	109.38	103.67	104.7	104.27	107.69	114.41	107.06	112.64	107.14	107.55	110.85	98.102	114.43	114.18	105.82	109.07	114.38	109.73	111.75	98.783	104.56	102.67	106.14	103.73	113.91	101.98	106.6	102.38	106.76	99.836	109.73	104.53	112.56	106.49	115.27	109.03	111.61	103.81	103.07	102.09	103.23	105.61	107.35	104.88	112.54	95.111
102.35	107.95	114.03	108.93	102.96	99.807	104.63	108.67	106.84	104.52	109.83	103.85	105.34	108.69	104.62	110.01	101.59	107.53	105.15	109.08	109.12	106.1	97.629	100.87	110.8	111.2	99.819	102.25	94.21	103.17	99.561	107.69	109.23	105.97	116.69	110.55	100.75	109.85	113.8	109.52	106.8	106.05	101.64	102.25	104.69	96.988	107.12	104.72	103.21	106.07
106.83	101.18	110.78	106.61	112.13	103.83	109.65	101.64	107.44	107.43	119.83	112.63	112.3	118.69	105.45	106.6	105.55	114.21	108.51	109.72	109.75	117.26	108.84	112.01	101.4	98.129	107.18	108.98	101.23	107.25	105.08	103.85	103.11	107.15	94.891	108.01	110.3	106.3	111.14	106.49	100.24	110.25	107.67	110.33	109.16	107.05	117.63	110.43	110.72	113.94
105.98	105.74	97.345	91.633	96.21	95.286	105.69	105.33	89.525	89.767	102.06	105.96	89.844	91.194	99.587	87.429	97.833	88.625	96.187	99.154	101.15	101.32	98.643	105.22	100.82	100.45	105.43	100.14	100.31	96.792	96.495	97.443	92.312	91.773	102.84	93.982	103.9	97.159	98.719	99.17	101.05	105.05	97.503	102.76	105.53	96.959	95.708	98.948	93.495	96.72
116.31	102.52	113.64	112	104.25	109.97	113.53	106.38	102.55	100.2	107.72	113.5	109.78	106.57	98.052	110.29	107.95	109.23	112.21	107.43	97.887	107.4	105.08	99.513	97.713	104.94	97.435	110.78	111.48	106.27	104.36	98.035	110.7	94.361	97.667	115.23	106.67	105.08	105	99.912	108.43	107.9	104.67	107.46	104.23	102.86	110.48	103.77	97.49	103.99
106.93	105.55	105.69	112.35	111.8	107	102.37	110.16	110.51	109.72	99.659	113.4	116.31	114.06	102.99	104.94	114.19	104.48	103.82	105.06	107.47	111.98	109.3	108.76	108.91	101.11	108.57	97.347	107.17	110.77	104.56	107.67	108.55	101.13	106.83	105.6	113.15	100.47	107.3	102.97	113.57	105.34	106.9	97.24	111.74	107.08	107.56	106.63	99.486	111.68
99.082	99.929	94.994	92.209	107.17	105.81	103.98	109.44	94.02	102.41	100.89	101.03	98.654	95.483	92.283	94.173	106.69	95.464	95.721	100.49	98.997	103.34	104.51	100.11	98.495	112.2	88.357	101.29	108.7	105.39	108	99.839	100.43	101.9	104.84	89.183	101.62	95.901	96.039	96.82	86.251	98.472	99.269	94.632	99.484	100.53	100.72	100.64	102.51	101.83
99.622	105.82	99.201	107.76	108.77	111.8	105.81	101.23	102.5	106.02	109.85	106.18	117.76	102.18	101.47	99.448	112.33	100.27	112.08	102.76	112.7	115.02	102.29	104.45	108.2	107.85	110.63	108.03	110.15	112.19	110.37	109.38	110.25	103.91	109.36	112.25	108.42	102.42	104.75	111.04	117.05	113.74	112.63	105.26	111.11	109.86	108.11	106.49	110.4	104.49
111.52	101.98	108.18	105.1	102.21	99.121	100.38	106.69	105.79	103.17	108.2	103.64	102.94	104.52	99.806	101.35	100.14	105.72	104.49	97.463	107.91	93.036	109.68	100.66	96.231	99.585	102.89	105.18	108.87	104.29	100.07	98.468	101.39	96.909	99.102	96.981	92.576	100.93	96.338	98.656	110.18	110.07	97.387	106.07	108.91	93.453	109.88	95.499	98.409	101.99
90.508	97.137	95.942	105.62	85.033	103.98	101.86	102.4	111.58	94.023	95.714	97.643	94.449	97.441	101.65	87.128	101.32	95.906	95.935	103.6	92.516	107.59	93.537	100.24	102.59	98.604	88.241	98.925	99.115	93.38	95.136	104.93	87.625	94.616	90.216	92.381	96.24	98.883	94.225	93.23	105.99	93.223	101.7	89.133	98.229	98.932	99.479	96.697	101.89	96.793
111.39	106.22	107.57	111.79	102.65	104.44	104.57	110.66	99.509	111.04	99.021	111.6	101.51	112.85	104.66	109.91	111.12	104.96	104.96	96.998	104.25	100.73	110.03	105.13	108.1	101.96	104.82	108.83	94.297	108.7	117.15	115.66	103.69	96.416	107.25	106.77	104.37	104.66	97.028	105.1	104.12	108.74	109.57	99.942	110.76	110.5	107.12	113.74	104.54	99.725
105.14	111.03	104.23	113.89	107.39	108.01	106.75	106.22	106.82	118.58	107.02	105.09	111.17	104.67	106.75	103.91	114.49	107.88	113.7	117.46	107.56	112.81	105.23	104.18	109.86	103.81	112.49	106.16	108.61	105.36	100.81	107.58	107.78	108.45	107.79	116.49	103.84	112.22	118.73	109.37	103.7	105.96	101.43	112.08	109.17	115	99.501	97.918	120.36	102.67
106.6	110.43	110.87	105.48	101.99	115.31	105.25	108.89	106.6	107.79	99.539	112.55	110.88	106.47	113.1	103.02	104.63	110.59	112.12	109.27	111.15	107.97	102.47	111.52	112.06	111.01	108.44	116.94	96.203	102.43	112.14	112.91	101.58	98.894	107.95	96.64	105.87	111.42	111.67	108.17	107.01	108.24	104.38	106	105.01	108.62	98.714	104.13	101.97	108.41
104.05	96.692	95.686	93.831	103.46	90.595	94.888	106.08	102.1	101.47	108.21	85.77	97.107	100.39	91.746	98.427	94.97	103.74	93.303	96.691	97.54	97.435	98.809	98.549	87.699	103.48	96.047	90.131	100.97	92.988	98.041	96.771	102.48	88.649	105.16	93.303	97.796	89.454	86.001	101.16	97.912	101.01	101.28	100.15	97.21	100.16	102.26	101.65	103.02	102.26
95.233	93.631	91.986	91.405	103.28	105.91	93.641	103.76	104.35	101.75	95.827	100.5	98.327	99.602	98.593	88.584	106	98.553	102.71	93.827	94.899	102.36	100.54	93.342	97.475	93.22	99.936	104.12	111.82	97.08	97.355	93.345	99.37	100.98	99.827	102.3	95.051	100.52	105.59	103.33	100.1	104.65	97.289	101.1	102.28	110.6	92.679	102.31	92.675	100.31
99.792	99.048	97.506	102.48	104.74	98.131	99.115	93.351	107.55	105.42	89.691	103.8	96.399	91.174	93.785	95.735	99.703	99.481	107.72	103.8	102.59	88.856	89.514	100.1	96.573	104.97	97.956	87.062	94.673	104.99	96.988	98.774	92.923	91.178	96.983	96.099	100.26	92.196	89.012	91.525	87.401	98.281	99.462	93.859	95.12	96.833	91.228	99.707	97.168	98.537
110.19	107.75	101.35	98.46	105.81	114.93	112.28	118.28	109.49	111.89	108.38	109.47	106.68	101.01	109.09	99.809	101.28	115.63	119.03	109.47	110.95	106.27	106.04	105.62	107.81	114.18	105.18	111.91	116.86	107.01	110.54	109.25	106.75	106.07	107.56	104.98	105.3	104.1	108.93	111.24	106.34	103.34	100.35	111.55	103.39	106.83	101.99	107.28	107.35	110.69
102.59	105.05	100.82	102.55	100.39	105.72	100.78	102.5	99.32	96.595	105.57	98.169	97.129	97.507	101.13	113.07	94.401	98.065	98.478	102.87	98.893	97.942	97.144	95.832	104.69	107.69	101.42	106.24	95.071	102.32	103.72	99.335	95.911	98.725	100.22	99.462	100.74	101.05	100.7	89.947	95.126	94.015	100.53	96.041	101.39	103.94	102.2	106.04	96.738	108.35
98.894	103.44	94.956	98.583	99.729	98.794	102.84	102.93	103.55	103.51	101.24	92.712	105.4	101.47	107.13	95.38	98.623	107.11	96.496	108.19	96.251	101.3	99.348	98.217	101.64	107.64	113.3	96.898	105.04	99.363	95.273	93.51	109.05	100.59	88.612	107.72	100.24	102.54	99.769	107.85	95.237	94.633	94.482	93.007	90.49	101.27	97.803	103.8	103.75	97.948
99.026	101.26	112.63	111.22	99.613	105.46	107.78	114.36	111.44	112.64	99.854	108.95	109.01	101.78	109.35	113.32	103.51	110.97	97.267	110.51	97.656	108.34	114.28	111.18	115.63	107.46	105.72	107.87	104.35	111.54	109.48	115.87	98.741	95.476	115.72	106.21	103.85	102.97	108.88	107.06	107.31	108.51	111.19	113.06	110.15	107.04	103.48	102.92	102.66	107.25
108.13	112.11	104.86	98.397	98.348	105.9	100.36	105.17	104.61	103.86	108.22	101.99	114.07	106.79	108.08	108.03	109.27	97.756	115.67	105.58	110.43	110.94	99.184	105.42	115.14	105.22	101.2	106.11	112.78	107.06	106.52	110.27	99.47	111.23	100.86	111.51	100.36	102.44	109.95	102.92	107.52	105.39	101.83	116.1	102.29	102.88	106.1	105.72	108.12	105.25
106.8	98.785	107.99	108.9	108.19	100.95	105.8	108.95	108.1	114.28	104.89	99.376	98.85	116.43	104.43	113.71	103.8	97.166	110.73	101.36	105.36	110.77	101.07	109.39	110.16	104.34	107.23	101.03	110.33	108.63	100.62	108.93	101.52	110.61	95.591	110.33	109.79	98.785	106.91	107.48	106.39	107.3	102.52	109.52	102.94	100.11	111.92	98.872	108.09	105.6
107.02	108.27	113.77	118.53	110.54	111.05	98.834	96.704	102.67	102.54	106.75	110.77	105.5	107.71	110	100.15	108.5	108.36	95.865	104.16	110.18	116.59	107.96	103.72	103.22	106.53	104.99	102.91	98.207	103.96	115.72	109.11	110.9	105.68	108.9	111.05	95.927	104.32	109.18	107.62	96.176	108.59	109.83	101.52	105.03	103.97	99.804	108.43	110.18	107.86
111.93	108.43	112.09	106.53	105.8	108.33	111.29	104.77	106.18	108.16	99.449	109.45	106.06	106.12	95.568	110.23	108.26	95.556	96.513	104.85	107.96	99.974	105.49	108.08	104.19	106.02	117.06	104.69	106.56	107.01	107.44	98.395	115.03	106.23	110.5	94.928	104.23	104.01	114.7	106.39	103.79	100.15	108.37	103.24	114.46	110.37	104.75	112.23	104.74	110.73
110.07	105.68	102.38	115.29	112.59	114.9	112.43	114.65	112.81	116.76	111.75	110.26	109.02	109.12	113.91	117.2	103.23	107.95	119.08	117.4	109.56	108.5	114.53	109.75	114.58	111.75	109.04	112.58	113.08	113.93	107.8	108.58	110.5	107.97	109.04	110.02	104.98	114.6	117.74	112.92	103.68	112.75	103.4	115.15	106.63	103.33	112.77	114.19	118.21	107.94
101.16	95.238	99.613	95.766	91.313	102.42	101.13	91.637	103	95.354	100.85	99.638	102.32	98.775	93.172	93.181	101.19	99.36	97.915	103.46	98.954	90.518	93.363	102.38	96.249	91.461	101.26	97.076	94.407	98.706	97.249	96.621	94.677	97.637	94.83	94.666	106.72	109.68	98.55	102.75	99.273	101.06	91.482	106.17	102.56	97.916	100.97	88.613	89.299	95.017
105.77	103.86	111.61	110.99	109.76	110.73	104.2	103.02	100.98	102.14	112.29	104.19	102.4	107.61	111.2	111.43	109.58	104.99	105.23	114.57	108.8	108.67	106.96	101.84	110.55	103.95	104.25	113.35	102.96	103.12	116.81	104.4	117.86	102.18	103.26	102.77	104.89	116.7	109.79	108.76	106.73	105.59	95.766	98.099	105.2	109.59	106.69	105.31	115.22	110.48
99.162	92.582	95.548	99.369	96.094	99.897	106.4	95.853	92.804	97.859	116.9	98.851	106.41	98.285	100.3	104.54	109.43	106.83	98.075	101.64	94.502	101.11	103.85	98.083	95.078	99.668	101.28	97.105	103.76	96.07	100.03	104.01	97.522	92.019	107.35	97.739	103.04	94.23	99.702	99.962	107.08	109.43	105.58	109.68	92.22	103.61	93.896	98.3	104.29	101.38
107.45	113.83	108.01	99.843	117.15	110.43	104.55	100.76	111.75	107.04	103.36	100.93	102.87	107.33	97.512	110.31	115.34	107.82	111.06	109.79	110.93	111.47	105.89	104.06	108.43	106.66	111.05	107.63	101.6	103.21	100.83	105.43	98.3	98.91	103.49	104.62	115.44	105.11	104.86	111.89	99.237	100.69	102.61	105.41	108.99	121.51	103.09	110.2	113.44	102.28
107.49	102.11	108.25	109.26	106.99	106.28	104.51	101.99	104.12	100.55	110.73	107.21	105.42	100.68	100.72	108.15	103.7	110.05	101.8	105.27	106.56	109.6	105.73	100.62	108.73	105.35	99.196	106.34	112.33	109.12	102.67	96.169	110.78	111.94	103.16	111.35	103.98	106.51	116.15	102.9	96.832	109.52	104.41	104.88	114.37	110.62	101.32	108.73	105.62	104.66
116.13	109.6	96.837	103.38	99.913	100.91	107.96	100.69	106.48	103.21	109.75	103.75	105.45	106.97	97.87	102.57	106.58	109.11	106.83	108.22	105.21	109.62	103.78	102.5	103.1	118.12	114.86	107.97	103.33	122.41	116.4	111.26	103.98	105.29	110.56	110.75	105.86	107.12	103.5	112.13	105.37	99.535	108.97	110.35	106.48	104.44	107.82	108.66	105.64	100.6
111	112.37	100.54	103.45	103.55	109.32	101.76	112.17	105.6	107.98	113.46	97.31	100.34	106.92	105.74	116.19	104.86	102.67	103.81	104.78	114.27	107.77	107.06	108.84	104.18	104.37	116.7	103.74	104.31	110.7	103.26	110.33	111.25	112.4	105.84	108.52	98.87	106.93	99.687	111.15	103.71	103.32	107.88	109.52	99.89	111.74	121.16	113.67	99.2	108.97
108.91	91.499	98.984	108.82	97.34	93.844	101.44	102.57	105.34	101.48	94.555	101.47	94.501	104.34	111.69	103.71	100.79	97.737	102.38	107.98	105.41	103.99	101.93	98.13	108.28	97.508	104.3	104.73	103.32	96.577	104.66	104.96	97.359	103.68	96.675	97.906	99.295	111.26	98.815	104.87	96.178	96.864	104.57	99.858	97.891	101.87	101.35	99.4	100.61	110.71
105.82	106.21	106	108.74	103.87	97.191	105.11	103.56	102.84	104.33	106.7	110.72	104.78	106.98	102.52	112.18	102.79	101.2	112.29	103.52	106.63	114.53	105.1	105.4	107.44	111.3	113.54	98.744	99.636	110.72	110.52	112.01	110.44	104.96	100.5	106.73	98.261	104.53	103.07	103.72	106.33	110.4	104.64	104.53	111.27	109.82	113.54	102.27	109.9	105.23
103.46	100.79	111.17	99.052	96.412	110.39	102.84	114.46	107.92	116.2	106.54	108.38	100.52	100.89	97.463	103.64	113.94	95.788	106.56	106.71	107.84	112.22	108.57	107.82	105.41	105.41	102.73	102.45	99.213	106.16	107.71	104.89	112.71	105.1	104.39	106.76	113.14	102.86	105.75	103.38	102.38	110.07	96.475	108.45	108.76	105.2	111.3	110.59	105.91	110.03
100.03	103.44	111.38	103.36	104.7	105.94	107.27	110.56	101.25	116.04	105.7	104.34	101.64	95.552	105.31	109.13	106.49	111.53	104.95	110.23	104.44	102.45	100.69	105.24	111.68	107.53	104.68	115.69	101.5	107.16	105.86	103.94	101.72	99.945	104.15	109.26	99.836	109.99	104.2	104.06	106.91	105.51	110.09	103.86	110.21	104.49	110.1	112.46	106.26	105.82
105.37	110.08	107.84	107.09	110.15	109.83	102.53	107.99	112.75	113.59	108.35	117.38	100.13	114.45	105.9	108.07	99.588	122.84	105.72	114.99	108.88	99.115	107.17	109.9	104.59	106.01	112.31	107.32	111.51	110.66	113.07	104.98	104.42	111.38	106.36	105.64	110.67	109.81	114.25	113.02	107.27	105.64	107.22	102.65	110.24	109.01	110.22	107.03	112.05	109.81
101.49	107.84	114.23	113.26	105.2	112.95	114.65	107.53	106.29	104.35	109.85	115.48	99.412	99.052	108.27	102.77	113.12	102.47	106.21	109.43	101.44	109.9	106.87	112.48	107.19	110.71	105.39	107.66	106.57	104.58	110.63	108.41	98.464	108.95	101.89	109.73	116.12	105.29	104.19	103.13	105.47	114.12	107.84	102.99	114.7	121.55	102.66	108.35	110.07	108.07
99.723	101.98	105.41	104.44	103.46	105.95	101.6	112.15	101.8	110.87	106.58	112.14	108.07	108.96	100.56	96.924	108.1	110.94	113.36	113.18	99.423	106.52	108.66	112.01	105.96	116.81	112.49	102.07	111.48	124.97	99.438	102.79	114.85	114.78	114.4	110.32	113.06	102.71	102.78	107.22	105.91	110.67	114.91	108.24	109.48	107.06	115.88	111.47	109.93	105.87
94.512	101.3	92.168	96.563	100.06	104.3	96.962	98.879	93.535	101.81	94.003	100.54	94.529	91.904	101.4	93.644	97.494	97.913	98.304	100.17	96.549	101.89	98.88	98.979	95.28	98.412	101.61	93.627	100.62	100.98	100.34	97.641	91.844	94.299	105.01	96.532	100.28	99.545	105.74	101.04	99.337	92.285	97.672	95.603	96.581	105.33	107.3	85.141	97.249	92.128
114.75	114.47	110.6	108.24	110.73	108.96	102.33	99.346	114.39	105.39	109.89	102.58	108.43	110.26	104.28	107.49	109.85	112.02	104.66	114.3	108.41	111.62	103.35	112.38	105.33	107.68	109.35	102.05	99.716	108.91	106.84	107.68	114.16	116.55	106.48	102.49	113.19	107.18	106.91	112.18	103.51	110.3	106.67	110.25	119.42	101.86	114.66	114.36	102.47	106.12
103.63	107.16	93.185	116.46	109.88	106.87	97.318	104.02	103.99	104.61	100.66	102.14	110.95	114.69	109.94	101.81	107.18	102.49	106.22	104.26	101.12	102.48	107.88	116.52	103.76	112.45	102.6	113.05	98.181	112.06	106.41	103.55	111.99	113.45	98.216	102.59	106.13	100.44	104.23	106.02	116.72	106.94	101.81	116.48	103.97	105.62	111.51	101.88	112.25	107.26
111.84	108.28	110.39	106.97	112.43	104.73	110.89	121.67	103.13	111.66	95.214	109.39	113.61	117.38	104.14	107.96	105.05	104.27	108.69	105.37	107.38	108.99	100.53	105.76	112.73	103.02	106.99	107.04	117.64	110.86	97.615	119.91	111.47	111.88	101.25	104.74	110.27	105.26	113.24	103.74	104.51	101.55	112.09	109.71	117.58	100.69	111.94	109.35	107.5	101.41
101.48	89.507	105.18	94.844	99.635	88.078	92.378	108.76	99.335	97.117	99.799	95.817	96.841	105.22	107.26	95.445	94.868	95.624	99.815	86.172	100.26	99.973	101.36	96.248	104.77	99.647	94.685	101.84	97.017	96.545	108.78	98.478	106.47	98.252	106.15	87.265	89.682	109.85	107.5	94.289	99.912	90.658	87.201	97.289	100.61	108.76	92.624	109.73	103.18	103.59
109.19	107.48	106.98	112.97	107.5	109.96	109.89	111.52	109.87	106.94	106.59	105.34	98.074	103.02	113.48	100.64	106.27	115.19	112.35	104.46	118.33	111.13	112.49	110.38	110.82	107.01	110.66	101.86	107.34	98.544	101.22	113.6	105.22	107.34	114.23	113.01	107.34	104.09	103.85	98.066	109.94	114.04	102.07	104.91	115.12	107.56	104.27	112.42	99.321	103.3
100.7	102.61	95.926	105.82	99.301	108.69	113.09	105.95	103.76	109.24	111.57	106.91	102.77	95.997	105.34	100.34	107.92	106.4	110.88	105.48	107.74	110.8	110.68	98.212	108.57	95.435	98.269	110.4	99.733	109.58	111.51	104.37	96.991	103.21	106.61	107.12	108.82	104.52	100.86	107.25	102.03	102.47	98.636	99.065	101.49	106.32	106.38	113.61	111.38	100.45
107.51	109.09	115.47	114.39	106.34	114.21	112.05	108.01	109.12	114.75	102.46	115.4	116.56	105.04	108.85	113.38	115.5	111.39	121.53	112.99	109.91	106.57	110.92	107.26	108.61	113.88	106.03	108.42	110.56	113.19	96.382	114.83	108.63	107.95	103.98	110.88	105.01	115.52	111.71	98.501	101.41	106.76	105.68	94.579	106.35	109.87	95.304	106.74	100.38	108.55
104.89	106.19	109.24	105.97	100	101.87	105.61	101.5	101.35	104.41	107.56	91.144	95.647	106.37	103.1	109.02	106.52	106.82	106	105.94	110.93	104.84	115.28	103.48	100.56	108.2	115.24	107.89	109.32	99.578	106.76	106.02	105.35	111.26	106.07	103.43	105.36	112.37	100.62	93.298	102.15	106.45	109.43	107.72	104.88	97.184	107.91	109.2	109.96	106.33
114.01	108.04	111.26	99.915	111.17	106.83	106.13	108.75	110.58	104.48	114.23	110.36	104.29	109.06	100.29	111.42	112.91	103.77	108.68	102.22	101.75	103.43	108.91	105.18	103.18	114.06	111.41	106.42	100.83	109.87	115.53	111.39	105.17	101.76	111.44	107.6	113.81	111.85	115.32	108.55	108.04	111.07	108.42	108.8	104.32	110.66	113.75	107.96	112.23	110.83
108.46	115.62	108.53	113.19	119.32	107.67	110.3	101.39	110.22	112.73	101.76	106.04	101.62	109.05	110.05	110.71	107.69	106.38	120.13	114.05	103.45	111.36	108.62	112.46	110.41	109.68	96.857	107.01	114.04	105.48	106.31	104.74	107.07	97.307	100.08	111.15	108.09	112.34	109.55	98.335	112.57	117.35	107.89	112.29	104.01	112.51	109.29	100.01	112.51	105.71
110.56	111.16	104.35	101.12	112.88	103.45	106.93	102.17	103.37	93.125	103.65	109.07	106.94	103.9	105.77	104.9	118.09	106.32	105.16	108.91	107.27	106.25	106.65	108.75	118.97	94.707	109.73	110.17	109.39	97.573	106.15	107.57	106.83	105.53	107	104.44	102.86	114.22	104.44	104.46	108.83	101.51	102	107.97	109.35	97.262	114.09	107.9	114.29	107.66
97.083	98.109	109.6	103.14	94.621	99.938	104.53	101.85	97.12	95.969	87.156	98.769	88.222	95.272	93.485	103.71	91.232	94.6	108.24	97.84	99.129	101.15	100.29	97.13	95.866	90.411	96.997	103.36	106.54	101.55	100.69	108.8	104.11	97.459	98.017	95.012	96.547	99.101	93.267	94.967	101.04	96.278	104.06	100.91	105.54	104.26	96.29	86.709	86.372	93.12
106.56	107.22	106.36	108.37	107.84	102.1	104.92	104.57	110.57	112.69	111.48	106.2	105.89	108.14	104.4	113.62	100.78	112.86	109.32	116.31	113.14	114.26	101.09	109.27	107.27	108.28	102.1	111.79	121.03	109.64	100.72	110.47	107.38	115.63	103.78	112.94	107.22	114.01	116.68	112.14	118.21	104.97	109.56	104.33	105.5	106.55	94.514	112.28	113.74	103.43
[truncated: 150 more columns]
