# Supplementary material for: Genetic dissection of main and epistatic effects of QTL based on augmented triple test cross design
Source: PLoS One. 2017 Dec 14;12(12):e0189054. doi: 10.1371/journal.pone.0189054 (PMC5730204; doi:10.1371/journal.pone.0189054)
Supplement: S10 Supporting Information — (ZIP) [file pone.0189054.s010.zip › z6_250_0.5_10.csv]

95.571	99.39	95.15	99.007	97.993	98.28	97.219	98.91	99.011	97.038	99.21	96.163	96.314	100.05	98.703	97.811	98.62	97.596	100.69	96.267	97.718	97.295	96.417	98.619	98.548	98.22	101.47	96.615	95.855	98.605	99.027	97.196	96.893	98.511	99.058	96.261	98.873	97.596	99.595	95.399	98.633	97.221	97.484	96.107	101.18	102.7	98.332	100.21	94.415	98.085
100.06	101.43	98.509	99.513	98.885	96.838	98.629	98.152	99.882	97.71	100.24	96.769	97.46	97.342	101.23	99.955	97.183	96.17	99.782	102.15	100.33	100.04	97.148	98.304	100.77	100.1	97.196	99.603	101.67	101.32	99.776	95.238	96.284	100.02	99.646	98.766	98.862	98.944	97.559	98.633	100.61	97.089	98.815	100.4	95.509	98.056	96.58	95.151	98.843	98.106
105.28	106.31	109.58	108.69	106.62	107.58	108.98	111.29	106.55	110.72	108.08	107.74	110.46	104.86	108.54	106.01	105.41	109.32	107.94	109.36	108.56	107.6	108.56	107.9	108.73	105.13	108.31	111.23	106.34	108.48	107.84	111.14	108.23	108.34	111.75	107.45	109.8	108.06	109.71	109.47	108.63	106.05	108.18	111.38	109.72	109.27	109.07	106.74	107.95	111.9
102.63	104.06	106.86	105.36	106.05	106.56	107.38	103.99	105.58	105.76	103.55	106.59	106.69	106.51	104.09	107.48	107.72	103.35	102.99	103.1	104.3	105.36	102.6	105.8	106.89	108.57	106.59	104.91	104.12	105.38	102.89	104.76	102.88	104.27	108.41	108.91	106.3	104.08	104.93	104.34	105.37	107.31	105.92	105.48	104.21	103.09	104.56	106.23	106.16	105
103.94	105.48	106.9	105.81	104.88	107.13	104.14	103.24	107.24	103.9	104.24	105.14	107.64	104.86	104.79	102.82	108.47	105.64	102.68	106.7	105.79	104.92	108.88	106.48	103.6	104.49	105.48	103.15	105.52	104.33	106.86	106.65	106.24	108.26	105.82	104.81	105.36	105.9	105.55	106.57	106.12	110.29	104.69	107.39	104.83	105.88	105.02	103.18	106.14	107.19
107.12	101.72	103.9	105.55	105.74	106.23	105.83	104.4	105.97	103.51	103.97	102.71	104.27	105.75	102.37	106.26	106.99	104.76	105.06	104.03	105.94	104.1	104.04	104.85	104.72	108.24	106.85	108.11	104.63	106.9	109.26	105.36	106.4	108.95	108.86	105.23	104.36	104.78	107.07	103.92	104.69	104.63	109.51	105.27	105.54	107.32	107.02	104.38	103.85	104.35
99.396	96.739	94.843	97.289	98.633	96.393	98.397	97.261	95.248	97.962	99.184	99.955	98.444	98.974	97.647	96.555	98.684	99.511	99.486	99.231	98.298	97.305	96.346	100.6	97.662	97.895	97.661	102.07	98.921	98.503	100.95	98.141	96.225	97.549	98.79	98.608	95.86	95.258	97.277	99.931	97.951	97.132	99.151	98.027	98.455	96.639	95.368	97.732	100.79	96.346
104.09	102.11	108.26	108.1	107.52	105.79	106.46	105.96	105.76	106.78	104.06	103.31	110.29	106.63	104.6	104.36	108.71	101.74	108	104.52	106.73	105.77	107.05	103.15	103.99	103.15	104.45	105.97	108.52	105.23	109.59	107.65	108.1	106.73	107.25	106.78	109.34	102.99	105.25	103.45	106.63	105.38	107.68	105.17	106.26	106.58	106.04	106.91	104.36	106.13
111.44	110.24	108.23	110.31	107.95	105.74	109.94	109.13	106.39	106.5	107.78	107.96	106.64	106.75	108.81	111.29	108.95	106.42	108.83	105.53	109.16	107.18	106.98	111.46	108.86	109.29	109.57	106.8	108.35	108.71	109.88	110.23	108.06	107.65	109.44	105.74	106.53	107.6	108.66	107.04	107.74	107.08	107.27	107.52	108.11	103.6	108.43	109.66	113.82	107.82
104.36	104.92	104.66	106.25	103.74	109.2	106.5	105.93	102.1	105.07	101.28	105.23	105.91	105.45	107.06	105.13	102.66	107.39	107.18	103.38	105.29	105.44	106.42	102.37	103.62	108.58	107.62	104.92	104.48	104.9	105.34	106.35	105.17	107.11	106.22	103.83	107.64	104.65	105.84	106.99	105.69	106.79	104.38	103.13	106.77	106.22	103.33	101.45	108.01	104.92
106.61	111.28	106.24	107.16	109.02	109.79	107	110.54	105.62	107.26	111.05	111.54	105.56	108.05	108.97	106.7	110.04	108.68	110.02	106.06	106.75	107.42	108.49	106.52	108.87	105.23	107.7	108.2	107.77	106.79	111.76	105.66	108.25	108.65	106.41	106.48	109.03	105.79	107.34	108.08	110.61	108.49	107.83	107.03	109.57	106.98	108.23	107.28	108.92	105.03
103.3	108.82	106.95	105.36	104.76	105.67	103.91	106.71	105.77	107.98	107.39	106.08	104.32	103.75	108.5	107.22	107.02	107.61	105.32	106.14	108.48	106.87	100.82	103.68	105.97	104.44	103.68	106.94	102.85	104.68	105.1	108.56	106.01	106.5	105.97	103.56	104.81	105.14	102.92	105.45	104.25	105.37	106.63	104.16	105.78	105.97	104.64	106.74	106.31	103.42
104.96	103.1	105.69	106.74	104.18	105.56	109.38	104.71	107.07	103.22	108.55	104.88	107.35	101.38	104.89	104.42	104.23	104.79	107.49	104.74	106.34	105.99	104.53	105.9	103.81	103.52	106.17	108.05	107.21	104.44	101.74	105.4	105.65	106.92	105.07	105.48	105.97	107.9	104.65	106	107.9	101.45	104.49	106.56	106.25	107.02	108.66	103.6	104.54	104.93
99.163	97.513	97.509	95.301	97.006	96.894	98.559	98.609	96.272	98.714	96.215	101.45	96.166	97.41	98.272	97.774	97.019	95.763	100.56	94.891	96.816	101.2	98.711	94.612	96.929	98.636	99.258	94.007	96.555	98.65	99.812	94.054	98.314	97.529	96.679	97.455	95.713	96.551	100.12	94.687	98.411	97.671	97.773	96.546	96.565	96.629	97.289	95.09	97.773	97.511
104.34	104.1	108.15	104.37	105.8	107.28	105.66	105.88	105.63	106.89	105.64	106.48	108.03	102.78	105.1	107.49	109.97	101.84	109.74	104.82	104.31	107.19	104.88	103.78	104.67	103.96	106.52	102.83	105.52	107.2	104.34	105.05	108.4	105.93	107.42	105.65	105.4	105.69	105.75	104.58	104.98	104	104.42	104.34	105.34	106.76	106.67	105.8	108.15	104.27
109.21	108.66	107.47	107.68	106.99	107.07	107.82	106.81	109.52	107	108.33	106.77	105.98	109.38	107.84	106.14	108.48	110.7	108.72	107.24	107.21	107.68	109.03	106.89	110.57	109.24	108.88	109.86	109.15	106.45	107.18	107.28	108.25	109.19	105.84	108.43	110.22	105	108.9	107.71	109.52	111.3	110.1	108.21	107.47	107.94	106.75	113.96	105.37	108.45
108.38	105.17	111.07	108.16	108.26	107.14	106.58	107.78	107.74	106.82	108.02	108.42	108.38	108.41	108.71	106.78	110.89	107.07	106.56	107.98	105.94	105.51	107.72	106.17	107.74	109.35	109.8	104.61	105.08	105.76	106.04	106.62	107.46	107.94	104.86	109.27	110.05	108.83	106.79	104.22	108.57	106.95	106.64	107.48	108.52	108.56	106.78	110.21	109.02	107.44
110.73	110.62	105.99	108.67	109.5	108.94	108.45	110.3	110.09	109.11	105.15	106.99	109.11	110.5	108.3	110.71	110.58	109.54	109.46	108.88	107.94	107.08	108.59	109.92	110.38	106.29	108.97	108.15	109.86	107.17	109.61	104.48	107.35	111.07	106.71	112.62	107.9	106.66	109.79	110.07	107.13	108.25	110.65	110.13	110.15	111.7	110.75	108.86	110.35	110.89
98.617	98.625	99.393	99.192	98.699	97.927	97.273	97.891	99.978	98.675	97.704	98.62	96.546	100.77	94.854	98.488	98.484	98.927	98.163	97.435	98.849	96.602	100.68	97.685	96.565	97.148	98.323	96.385	97.436	97.659	99.233	97.564	95.815	98.094	97.236	95.352	97.669	98.121	100.62	95.863	96.866	97.523	98.159	100.12	94.945	96.415	99.384	96.954	98.875	96.024
111.65	107.61	109.04	109.96	110.18	107.89	110.98	110.45	112.03	109.78	111.6	109.83	110.86	111.1	108.98	112.44	109.98	106.94	109.38	107.13	111.52	111.65	108.75	110.47	109.18	110.38	108.98	107.03	111.05	112.58	112.02	107.43	110.56	107.87	111.55	109.29	111.05	110	111.69	108.58	106.17	111.46	108.45	107.54	112.35	107.75	112.35	111.98	109.83	114.41
98.433	99.595	97.792	97.688	98.374	100.87	100.92	95.21	100.63	99.378	98.443	98.178	99.057	98.636	98.306	95.402	98.232	95.645	96.214	99.081	97.724	97.011	97.083	99.332	96.516	97.05	99.33	96.807	98.967	98.221	94.159	98.014	97.584	99.109	97.46	99.797	100.19	100.23	96.62	95.237	100.28	97.854	98.445	98.403	97.528	102.13	99.643	98.248	99.757	97.615
108.05	103.14	108.59	108.52	107.46	103.37	107.33	105.46	106.91	108.92	107.11	105.09	103.43	107.94	105.72	102.47	110.58	106.53	108.28	105.96	107.47	107.9	108.8	106.61	107.02	107.28	107.98	104.66	106.75	107.17	104.78	106.64	107.38	106.93	107.97	102.6	105.24	109.97	104.12	108.66	105.56	104.09	107.39	106.37	104.94	105.17	106.09	106.2	108.04	103.56
97.801	98.48	102.75	96.711	97.776	97.205	99.538	98.361	95.451	94.619	99.207	96.998	96.308	96.91	99.762	99.795	95.321	97.301	97.227	97.438	96.339	97.049	97.6	99.107	100.14	98.228	97.821	102.13	96.218	97.489	97.11	96.957	97.424	96.818	98.288	96.486	99.116	98.127	96.606	99.935	95.809	97.99	98.926	97.073	101.92	98.974	102.27	99.376	98.821	96.019
110.43	107.41	109.98	107.31	106.66	107.99	108.69	113.72	110.4	107.97	108.55	107.21	105.91	108.54	107.33	109.86	110.3	109.9	105.52	106.45	107.28	106.48	111.23	111.18	102.46	108.04	110.63	110.52	109.52	108.92	109.98	109.56	109.52	108.59	105.13	109.44	113.53	108.64	107.24	112.24	109.6	110.34	108.94	107.61	107.97	106.39	110.04	110.39	106.86	105.05
100.73	102.27	98.727	103.02	100.16	101.01	102.11	102.08	100.61	100.1	102.99	102.65	101.12	98.893	101.88	102.77	103.85	99.006	99.67	101.53	98.093	101.28	101.91	99.759	100.47	101.99	100.57	100.61	99.991	98.41	100.8	99.156	103.87	101.81	100.06	97.921	100.39	99.22	99.415	102.32	102.64	100.89	100.86	101.28	99.659	99.149	104.97	102.98	99.416	102.02
105.39	109.49	106.36	107.52	105.29	105.5	108.23	103.99	106.47	107.22	105.43	105.33	104	109.29	106.7	105.08	107.28	106.98	105.53	103.59	106.12	105.11	105.42	104.26	102.12	109.29	106.03	104.98	106.95	105.7	103.17	106.06	105.21	101.85	108.45	104.17	106.55	107.09	106.49	104.27	109.29	107.64	105.29	109.56	105.68	107.78	104.77	103.44	105.41	106.89
99.967	102.52	102.41	99.693	97.297	103.21	101.84	100.57	102.76	100.8	101.89	102.34	101.11	101.58	99.283	99.686	101.55	98.637	100.19	100.01	100.3	102.25	100.11	102.95	101.53	99.301	102.47	100.49	102.01	102.29	98.821	102.03	101.69	96.725	101.58	102.93	99.837	100.52	101.43	101.43	100.38	98.704	100.42	99.079	100.01	105.26	103.16	98.666	100.69	102.67
105.4	105.63	107.69	105.75	105.34	107.18	105.84	104.91	106.08	107.47	108.43	107.35	103.2	104.11	104.44	106.73	104.88	109.3	107.08	106.8	105.15	107.05	105.8	108.7	108.2	105.53	104.24	108.27	106.94	106.11	107.92	107.71	106.93	108.31	105.97	104.73	108.86	104.99	105.82	107.69	105.7	105.05	107.16	105.73	105.66	107.85	110.49	107.57	106.81	109.83
107.44	104.27	104.65	106.48	110.06	107.34	105.07	108.18	105.23	104.88	105.55	102.93	104.15	107.59	104.83	103.93	106.07	108.41	104.53	107.3	104.84	101.67	110.44	108.22	108.04	106.6	104.79	108.15	109.27	103.04	107.74	104.33	107.26	106.78	102.09	107.25	109.62	104.61	106.33	102.42	107.43	100.85	107.34	106.26	106.81	107.41	102.67	104.89	102.44	108.03
109.86	111.82	107.06	108.25	109.22	109.36	110.02	105.72	105.19	108.65	110.63	106.49	109.85	108.52	108.17	110.63	109.3	107.54	104.99	108.37	109.76	106.66	109.04	109.47	110.39	110.52	109.22	110.81	109.59	109.33	111.75	106.05	108.7	107.72	109.62	108.15	112.1	109.83	107.05	107.91	107.41	106.82	112.27	108.26	107.42	110.4	110.51	106.51	106.2	108.62
109.27	110.09	107.27	111.41	107.37	108.56	109	107.55	108.74	110.4	109.31	110.48	111.5	106.77	108.43	109.09	106.9	106.84	104.48	110.38	107.7	110.39	107.3	108.93	109.69	106.68	108.94	108.47	110.99	106.59	106.67	109.32	106.44	110.12	110.37	110.13	107.42	109.2	108.26	111.77	111.5	112.14	109.24	107.44	105.67	111.39	109.61	109.22	109.66	106.83
112.02	111.3	110.14	110.37	111.62	112.25	108.31	110.11	111.14	104.78	111.8	109.66	113.34	111.87	111.51	109.64	106.95	110.6	113.46	111.23	109.31	109.43	110.32	111.57	110.68	111.11	111.9	109.9	112.67	110.32	111.98	110.05	112.26	111.07	109.61	111.74	108.91	112.53	109.25	111.01	115.52	112.78	107.67	111.58	110.94	107.19	108.86	110.56	111.25	109.55
102.44	100.39	102.66	99.594	98.938	103.11	101.94	103.43	101.95	102.58	100.98	100.41	99.295	96.354	99.203	96.021	97.886	98.037	102.86	98.935	101.87	101.34	98.09	102.29	98.797	99.128	101.23	98.074	102.19	98.156	105.88	102.72	99.529	99.024	100.9	100.14	102.05	100.49	103.73	100.17	101.84	101.36	100.34	101.65	97.197	100.8	101.69	99.191	102.1	103.27
105.76	106.04	105.09	106.43	107.34	110.3	108.26	107.25	105.45	110.44	110	106.48	106.5	111.23	109.59	109.15	108.32	106.67	107.19	110.09	109.39	109.05	110.26	107.92	108	108.55	107.89	110.93	107.27	108.42	110.11	109.42	108.24	107.27	109.95	109.37	108.87	107.42	106.38	107.64	108.81	108	109.01	108.9	105.08	110.22	110.53	109.1	107.27	108.44
98.498	99.6	101.16	102.96	96.274	103.34	100.68	101.82	101.14	101.11	102.11	99.225	99.772	101.3	97.875	101.43	102.01	102.02	99.145	100.33	102.26	101.31	97.611	102.12	99.477	101.78	98.515	99.983	100.28	102.12	99.051	101.15	98.677	98.639	98.823	102.42	97.891	101.59	96.673	100.37	98.855	98.4	101.11	100.13	99.2	101.07	102.39	98.052	103.4	100.81
101.04	98.964	96.769	100.94	99.358	98.818	98.543	99.919	98.276	99.169	98.21	99.076	97.88	98.63	99.618	98.206	96.299	100.74	95.79	97.201	100.34	96.935	98.478	98.944	97.281	97.396	100.37	100.03	97.561	96.777	100.24	99.951	98.529	97.991	99.917	99.523	98.943	95.259	101.75	100.23	98.043	99.913	100.76	97.698	102.14	98.943	95.223	97.406	96.676	100.55
107.26	106.68	106.06	107.84	106.69	107.71	108.78	108.99	109.72	109.53	108.33	107.41	107.23	108.22	107.11	108.23	105.57	109.67	108.19	107.03	104.97	103.33	109.66	107.72	108.59	107.56	107.85	108.36	105.45	106.94	106.58	107.41	108.59	105.9	107.81	108.22	105.79	105.83	107.38	107.95	106.71	108.46	107.22	104.33	106.41	104.8	108.02	106.52	103.99	110.08
104.33	106.78	105.7	108.32	105.25	107.19	105.37	106.26	106.97	109.45	107.35	105.6	106.14	106.75	109.23	106.09	102.94	107.13	105.84	106.9	106.26	103.64	102.71	106.42	106.04	103.7	107.26	103.91	108.38	107.15	106.29	106.12	105.82	104.88	107.6	107.3	106.72	106.49	105.07	105.17	106.84	104.09	109.04	104.41	107.72	105.73	108.1	102.97	106.22	102.81
107.31	106.49	108.76	109.11	107.92	109.92	108.32	106.72	107.81	108.77	106.62	106.59	104.99	104.76	108.15	107.5	109.37	109.39	108.69	107.85	107.23	110.54	106.59	110.99	107	107.36	107.06	107.63	103.16	107.27	106.26	108.32	106.34	107.2	109.21	105.63	108.24	109.6	106.09	111.38	110.95	104.92	105.58	106.38	110.08	111.05	104.96	106.25	107.22	105.94
104.41	104.28	103.92	105.83	105.97	106.15	106.56	106.72	104.06	103.1	105.61	107.01	107.06	103.58	107.38	107.46	107.75	109.56	105.82	105.84	106.58	105.48	106.59	104.35	103.51	109.14	102.82	108.28	107.22	102.04	105.71	107.87	105.2	105.15	107.84	104.74	105.87	106.86	104.99	104.44	104.94	106.73	105.58	104.33	102.83	104.61	105.42	106.5	103.95	104.31
108.95	104.69	106.19	108.3	105.68	107.58	105.79	104.85	105.87	106.18	106.46	106.26	102.93	108.37	104.12	106.46	106.35	105.88	108.07	104.36	106	107.2	104.36	108.41	107.88	105.84	107.29	104.56	106.98	107.46	105.45	105.69	107.61	105.96	105.29	107.06	103.2	106.64	109.4	105.81	108.34	105.33	107.23	107.63	107.89	105.73	104.74	104.43	105.72	107.81
112.03	110.85	110	109.32	107.04	112.74	109.85	109.22	111.72	111.7	109.65	109.24	110.38	111.86	112.3	111.34	109.37	108.26	111.36	109.29	112.57	111.12	108.95	107.11	109.33	111.72	112.14	109.07	110.73	109.19	112.77	110.05	109.63	109.55	108.4	110.74	110.66	111.03	112.8	109.95	107.63	108.66	109	110.09	110.74	110.27	110.04	109.3	110.81	109.33
105	105.46	106.85	106.72	105.64	106.76	106.06	105.04	106.29	105.82	105.67	104.18	102.39	101.88	107.57	103.48	104.66	104.96	105.54	106.43	106.11	105.17	105.48	106.84	105.78	106.55	105.38	105.9	103.43	100.46	105.61	106.44	104.52	106.54	104.64	108.49	107.03	105.54	105.66	109.53	103.94	104.66	104.18	105.8	103.2	110.55	106.1	106.16	105.75	104.72
102.22	103.7	108.81	105.3	106.97	105.28	102.23	107.86	108.6	106.32	106.97	105.87	107.75	105.32	104.96	102	104.15	104.16	107.83	106.02	107.15	106.13	103.92	105.26	107.05	105.65	104.95	106.32	104.93	104.72	106.19	104.26	105.91	103.86	108.62	104.75	104.53	104.49	104.99	104.95	105.42	105.98	102.12	104.46	109.15	107.82	104.96	104.44	104.92	103.14
105.98	104.99	107.08	107.94	104.06	109.06	103.88	105.17	105.73	104.79	105.3	104.02	105.15	103.74	108.95	105.16	104.38	107.27	103.58	107.68	105.23	107.7	106.89	105.79	104.7	104.56	107.25	102.31	106.09	107.74	104.47	103.38	103.47	105.86	105.5	106.09	105.68	105.77	106.82	107.5	105.84	108.39	105.34	105.03	106.58	107.27	107.14	105.61	105.45	106.98
110.32	108.36	111.16	107.34	114.2	108.44	112.09	110.59	112.13	112.31	113.17	111.88	112.8	108.04	111.16	109.42	110.66	107.74	109.42	111.92	107.28	109.5	107.27	109.97	110.52	110.18	113.73	108.9	107.31	111.1	111.91	112.16	109.17	108.94	107.94	108.67	112.2	111.74	109.81	111.86	110.71	113.1	109.4	108.81	109.94	109.1	110.19	107.54	109.46	110.87
108.57	103.92	107.73	106.63	102.35	109.64	104.98	102.84	108.52	108.16	105.78	105.48	108.26	107.04	107.98	106.35	105.45	105.48	107.2	107.21	104.51	105.96	103.85	108.24	105.25	104.51	103.56	106.72	104.75	106.15	106.39	104.51	105.39	108.65	106.24	106.27	104.47	108.61	104.58	105.08	106.8	109.15	105.05	108.2	106.51	108.61	103.28	107.89	104.07	105.32
106.61	106.77	105.81	107.71	106.33	108.02	109.06	105.85	108.97	105.61	105.78	110.5	107.71	105.54	105.09	105.35	105.41	108.7	109.31	104.69	106.37	106.48	106.7	107.16	109.01	107.96	105.61	108.16	110.32	107.83	108.23	106.3	104.42	105.94	104.98	107.78	107.49	106.65	106.57	108.57	105.69	108.52	109.26	106.59	107.82	107.04	108.45	105.42	106.24	108.04
108.38	107.88	110.37	109.91	110.69	112.65	110.26	109.6	108.81	109.1	106.7	109.45	109.35	109.44	108.93	109.88	108.85	108.44	109.74	111.43	108.03	109.59	108.41	112.29	109.66	108.73	107.84	109.58	106.74	105.58	108.56	109.42	108.67	107.39	109.24	110.61	108.32	111.21	107.33	107.06	108.54	109.07	108.5	108.72	108.31	105.56	110.31	109.55	110.56	109.81
101.11	99.229	101.6	100.75	100.11	100.74	99.061	99.715	99.266	97.46	97.17	99.952	101.32	101.04	101.21	99.403	101.18	102.32	99.672	99.083	103.55	99.243	99.62	100.99	99.167	98.711	100.84	100.64	99.488	97.056	100.5	99.786	101.36	98.575	99.947	101.01	99.19	100.34	99.265	101.14	97.867	98.7	96.002	100.15	102.88	98.415	102.74	100.42	99.99	98.48
109.09	105.37	110.08	110.78	107.49	105.03	107.01	106.19	104.95	107.44	107.76	107.74	109.24	106.27	106.92	109.89	108.42	105.28	108.96	106.61	107.33	108.04	107.59	107.28	109.18	110.9	108.48	108.57	106.85	103.35	108.12	108.04	103.66	106.06	105.88	108.62	106.77	107.17	106.6	106.03	106.33	106.89	104.71	104.92	105.72	110.7	105.96	109.45	105.43	108.86
99.55	101.94	103.95	99.226	103.02	98.738	104.22	96.696	99.626	99.535	98.716	101.28	100.85	99.965	101.87	102.22	100.23	100.66	101.69	100.36	100.3	100.02	99.522	101.65	97.679	102.61	99.83	100.33	102.27	100.58	100.91	99.045	97.857	100.71	101.42	98.692	102.43	99.253	98.112	101.5	102.87	100.68	98.27	99.781	99.375	102.09	104.18	96.624	98.706	99.501
106.94	107.75	104.28	107.58	103.61	108.8	103.84	104.6	109.49	108.38	103.81	103.84	108.27	106.71	104.65	108.14	103.18	107.98	105.35	106.77	101.9	107.42	107.23	103.9	102.98	106.47	105.36	104.01	105.71	101.31	106.3	105.42	108.5	107.54	109.05	104.13	107.14	105.59	104.19	106.56	105.64	105.88	104.01	106.89	102.94	105.76	104.74	104.92	104.9	107.47
96.932	99.1	97.138	94.411	93.231	94.543	100.44	100.33	97.397	96.398	99.368	97.126	96.976	99.247	96.842	97.482	93.484	95.829	100.41	99.084	99.307	97.429	100.89	96.137	98.019	98.179	99.531	100.94	96.383	95.46	100.81	96.682	100.54	98.321	99.334	97.325	100.92	100.27	98.734	96.886	96.092	98.233	98.776	99.377	94.715	97.45	96.007	99.21	99.15	96.131
105.91	108.4	109.22	107.98	108.95	108.33	104.95	106.83	106.18	108.77	108.87	106.92	104.23	107.91	111.48	108.27	108.39	107.25	106.92	107.22	104.76	107.89	106.38	107.64	107.1	110.39	105.4	107.16	109.72	107.61	108.82	107.27	106.43	109.26	107.93	107.49	109.06	107.9	105.16	107.8	108.53	109.45	107.77	107.1	109.89	106.11	105.06	107.72	108.62	107.5
97.351	98.163	99.836	95.132	97.553	98.94	98.611	100.72	99.846	96.72	99.83	100.01	101.35	98.904	99.061	99.802	99.261	99.652	101.49	99.193	98.349	101.15	98.317	101.64	101.11	97.658	102.59	100.36	100.82	98.239	96.219	98.413	98.266	98.078	98.74	101.12	101.27	99.361	96.848	96.692	100.82	101.6	97.972	98.608	95.873	102.06	98.767	97.241	100.2	97.574
99.61	99.838	100.85	100.3	100.43	97.5	102.79	97.031	99.981	100.98	99.519	101.51	98.735	101.5	98.945	102.53	102.76	100.41	99.514	98.109	102.3	100.04	100.46	101.48	101.84	102.6	99.5	97.089	101.49	103.51	98.977	103.37	100.45	102.23	99.51	99.263	103.36	97.972	102.69	97.938	98.949	102.45	104.1	102.24	98.027	101.05	100	101.43	99.233	99.6
102.17	99.187	105.17	99.942	102.06	100.51	101.7	99.206	103.35	103.14	102.31	99.714	98.38	103.31	102.23	101.65	103.99	98.093	99.965	97.029	102.96	100.1	97.711	98.884	101.51	100.94	101.66	101.51	101.94	101.26	102.25	97.989	102.04	102.19	102.4	102.02	102.86	100.7	101.56	99.251	98.423	101.31	101.69	100.75	99.349	100.21	98.517	101.49	100.64	98.264
98.746	101.63	101.62	99.768	96.193	99	99.348	97.91	98.954	96.783	100.55	98.47	98.308	96.124	98.503	100.54	100.24	99.72	98.373	96.734	98.464	99.55	95.643	97.742	99.043	100.86	95.39	100.54	96.671	99.251	98.878	99.252	99.906	99.151	97.264	100.21	99.187	99.098	100.85	100.13	98.735	96.28	100.22	98.704	99.903	98.366	97.637	100.47	96.782	97.616
104.88	102.94	104.63	106.96	106.64	107.41	107.29	105.91	104.64	106.2	106.07	105.45	105.67	105.17	104.69	106.92	108.81	106.72	102.34	105.81	103.06	108.84	106.2	104.01	105.11	108.09	106.94	105.66	101.43	106.52	107.06	105.38	106.07	107.81	109.12	104.56	106.74	107.02	108.2	103.53	104.53	106.5	106.56	107.12	104.28	109.3	106.77	105.56	106.22	104.72
111.44	112.95	110.12	107.84	109.99	112.32	112.08	110.29	111.75	111.29	110.01	112.03	110.43	113.09	110.26	108.89	110.17	111.02	110.02	110.16	111.44	110.19	111.03	107.32	109.08	110.55	112.65	108.41	111	107.45	112.3	109.91	110.66	109.58	109.73	110.34	107.11	114.06	110.66	112.27	112.29	112.3	112.25	109.28	105.72	109.99	108.99	111.47	110.51	113.2
111.04	109.95	110.09	109.79	111.98	110.38	109.5	109.83	108.5	107.17	111.5	111.64	109.65	111.53	111.83	109.48	113.95	113.19	110.21	110.32	112.15	108.35	111.95	108.27	108.77	109.32	111.83	111.57	110.29	112.31	108.76	110.53	111.58	109.9	113.1	110.22	111.27	108.95	113.13	111.59	110.1	110.46	111.76	112.68	110.62	111.85	109.64	111.25	111.36	110.97
111.9	106.82	111.91	113.26	108.66	111.94	114.24	109.6	108.97	108.47	109.4	109.96	108.21	109.39	110.55	110.47	112.15	110.41	110.6	108.38	112.73	112.49	111.67	110.9	112.74	111.78	110.47	114.08	108.17	110.12	110.03	109.18	111.71	110.62	111.57	111.23	108.1	109.37	110.76	110.93	109.9	108.92	108.35	110.47	108.79	107.96	113.13	111.72	112.55	111.62
113.88	109.46	111.32	109.68	109.7	113.02	110.07	109.85	110.27	110.64	110.55	109.43	111.41	107.06	112.39	113.65	108.23	110.01	111.29	108.82	109.97	108.08	112.69	112.1	107.42	108.76	112.45	110.73	110.8	114.03	111.7	110.68	110.5	110	109.5	109.99	109.99	112.1	110.29	111.23	111.42	111.88	110.67	107.14	111.33	111.79	111.2	109.43	108.97	111.11
96.959	100.62	98.193	97.815	99.908	100.48	100.77	99.134	98.159	98.251	97.637	98.55	95.136	99.901	100.7	100.19	99.229	97.969	98.379	98.784	99.318	97.053	97.429	98.801	101.3	99.075	99.788	99.342	100.35	99.522	101.99	98.06	97.324	97.765	97.068	101.22	95.49	101.39	100.26	99.311	98.025	98.909	100.36	100.19	96.457	102.57	99.049	98.162	99.258	94.414
106.28	108.05	106.84	105.62	104.44	107.01	108.47	106.37	105.49	108.05	106.82	107.03	110.28	106.65	107.91	107.85	107.73	106.48	108.3	106.84	105.62	109.18	109.48	108.71	109.18	108.23	107.62	105.9	106.99	108.49	106.52	108.26	107.85	109.87	109.36	107.65	110.93	108.88	110.33	105.79	107.17	109.42	109.02	108.77	107.02	107.95	111.49	108.06	107.44	105.99
105.92	104.24	104.66	108.08	105.66	105.08	109.1	103.88	104.52	105.57	104.76	106.92	107.83	109.12	105.35	105.49	107.11	108.48	105.2	106.03	108.84	107.9	106.72	106.27	105.94	103.34	106.23	106.8	108.19	105.83	104.7	106.87	107.35	105.34	109.15	102.74	104.85	105	104.4	108.7	108.33	106.46	104.69	106.67	107.08	102.87	107.3	103.26	103.1	105.38
109.58	107.62	107.16	107.57	107.21	107.05	107.76	106.3	109.61	106.33	106.57	109.49	109.2	107.74	108.29	106.05	106.22	105.16	105.79	109.23	108.57	110.41	108.54	106.22	109.68	106.78	109.3	107.1	106.62	105.81	106.98	107.01	105.83	107.68	108.18	111.51	107.08	107.18	107.07	107.98	106.05	105.94	107.33	107.62	108.69	107.54	106.16	106.64	108.76	108.36
106.83	103.9	107.76	106.7	106.87	109.87	107.32	108.44	105.09	107.94	107.18	106.13	106.17	109.05	107.58	110.5	104.99	108.8	107.92	107.84	107.07	110.25	111.11	106.91	107.7	109.14	107.33	109.46	109.39	108.91	108.05	109.3	109.05	106.44	109.56	107.48	110.6	109.06	110.78	108.73	110.07	107.3	108.9	109.01	108.94	108.87	106.53	106.97	109.24	108.33
105.53	108.67	110.33	108.7	105.22	107.54	106.63	106.19	106.92	109.62	108.7	105.28	108.35	108.99	109.86	111.6	106.63	110.42	108.57	109.75	110.01	105.53	110.52	105.2	108.58	108.14	110.25	110.54	108.41	106.29	110.29	108.4	109.52	108.77	107.01	107	109.49	105.54	106.54	108.48	107.12	107.68	106.17	108.05	108.63	108.72	110.34	107.05	107.25	107.35
98.724	100.91	102.07	99.353	100.42	104.12	98.316	100.87	100.69	101.72	100.79	102.08	102.05	98.613	101.06	102.49	99.407	102.26	101.34	102.41	102.68	100.51	102.69	102.38	100.82	98.013	104	101.97	101.41	96.419	103.08	99.94	98.297	100.2	103.39	101.72	101.79	100.2	100.58	100.44	101.98	102.65	101.68	99.593	99.784	98.174	104.55	102.92	100.26	102.6
107.93	109.83	105.44	110.82	107.57	105.84	107.12	106.98	107.92	109.56	110.62	106.64	110.3	110.57	105.19	110.47	110.94	107.24	109.16	107.45	108.62	108.05	109.91	106.83	109.31	112.15	108.41	107.15	108.44	107.94	107.89	108.3	106.66	107.22	109.23	109.81	108.46	109.8	107.81	109.87	107.86	109.36	105.68	106.54	106.95	109.36	106.5	106.87	107.94	107.08
107.96	106.48	105.29	107.94	104.88	110.28	104.8	106.17	107.57	107.48	108.49	102.75	108.39	107.75	105.7	103.53	106.43	108.97	107.6	104.29	106.72	107.61	106.92	109.72	106.12	106.82	105.57	107.7	105.75	108.16	105.4	107.8	107.93	105.98	105.04	104.26	106.34	106.75	108.23	109.32	107.42	102.3	104.89	106.57	106.52	105.11	108.85	107.06	106.09	105.78
96.377	98.131	99.546	98.492	99.38	100.29	101.05	98.665	99.297	97.645	98.305	100.28	95.963	98.407	97.432	99.73	100.04	100.06	96.447	98.647	99.421	97.029	98.08	100.11	97.604	96.025	99.009	99.266	97.002	96.882	98.524	99.181	97.746	97.767	100.65	98.793	97.898	100.12	93.638	99.253	98.6	102.57	96.853	94.272	97.335	99.925	99.455	96.766	97.754	99.371
111.38	115.01	109.98	108.82	109.61	111.71	107.5	107.99	107.53	109.87	108.81	110.51	112.18	107.74	109.77	110.66	110.16	111.41	113.69	107.4	110.4	107.99	110.79	110.75	109.54	110.06	107.76	109.06	110.47	110.65	113.41	107.76	114.79	110.7	109.09	112.24	113.38	113.72	110.89	111	108.06	110.63	110.94	109.92	109.33	115.31	111.12	108.58	110.71	112.19
97.273	96.712	100.09	99.334	98.109	97.456	99.168	99.316	101.58	97.413	97.483	96.844	97.339	100.08	100.75	96.637	97.324	95.443	97.215	99.926	101.67	99.119	96.882	100.46	96.344	99.315	96.797	100.56	94.477	98.58	97.984	97.847	97.721	96.701	101.13	96.566	100.26	96.186	98.026	98.079	98.952	100.49	95.383	97.019	96.188	98.375	98.484	95.164	97.025	98.201
108.25	109.86	111.49	107.52	108.41	111.17	108.47	106.79	104.12	108.96	106.93	108.13	107.42	108.47	108.62	112.28	105.48	107.23	106.76	110.13	106.3	109.12	106.41	106.48	108.12	106.25	106.88	109.65	106.56	109.34	109.27	107.8	111.12	107.11	105.33	110.92	108.06	105.92	107.32	105.66	107.03	109.47	107.04	108.65	106.61	106.11	107.74	107.98	109.43	107.46
107.7	105.54	105.72	105.41	105.4	106.64	104.86	109.31	108.54	108.65	104.99	105.64	106.79	106.54	108.24	106.11	106.77	109.18	106.3	107.72	105.88	105.83	105.61	105.84	108.3	107.49	105.73	106.1	109	103.34	110.95	102.75	106.81	108.83	108.62	106.14	104.65	104.27	105.09	107.34	103.94	107.78	104.74	107.42	108.12	105.96	106.07	104.86	106.09	104.86
106.4	102.33	104.69	105.72	104.11	108.47	103.23	104.71	106.02	107.05	107.52	107.39	104.88	105.63	105.34	107.66	105.51	103.72	104.89	105.15	104.33	105.87	107.92	104.65	103.32	105.59	104.7	106.64	103.56	105.16	106.38	106.96	105.38	109.22	109.36	103.66	104.3	105.4	106.31	108.97	105.72	106.95	104.11	106.94	106.32	108.05	105.25	104.84	107.69	108.96
101.16	101.09	97.938	98.595	100.35	102.1	100.95	101.89	100.58	102.96	101.78	102.65	99.951	99.949	97.981	99.594	100.42	102.37	102.41	99.418	99.688	98.735	99.899	99.641	99.312	100.76	99.043	100.68	103.11	100.39	99.298	102.52	98.021	100.77	101.86	100.42	97.521	104.04	99.851	102.14	98.518	100.35	101.5	100.54	99.458	97.73	102.43	101.03	99.542	100.37
104.67	108.17	106.25	104.78	106.35	107.51	102.43	111.27	107	108.31	104.89	106.26	108.45	103.2	104.89	103.72	106.39	106.81	107.47	102.55	105.24	107	106.81	102.64	108.91	101.58	102.39	104.8	105.37	103.92	103.98	104.44	102.97	107.03	103.31	103.38	105.19	107.09	103.86	107.97	104.15	103.56	103.29	105.1	103.51	107.08	104.16	106.06	106.31	106.88
106.42	106.18	103.51	106.99	103.69	108.91	105.97	102.61	100.44	106.96	105.12	106.89	103.9	104.36	106.35	106.37	108.07	105.03	106.43	104.83	106.09	102.63	106.78	105.39	109.23	107.14	105.23	105.04	104.65	106.13	106.12	103.34	106.37	105.52	106.63	106.89	104.32	106.27	105.29	108.35	105.68	106.17	107.28	106.88	107.42	106.6	104.44	104.11	105.26	105.61
94.564	99.031	97.758	100.35	98.358	100.1	98.743	99.968	96.482	98.555	98.723	98.265	101.16	99.779	98.43	96.995	100.74	95.524	101.28	98.607	97.933	98.231	102.28	97.896	96.958	97.769	98.332	99.419	97.399	94.981	97.928	98.665	100.09	94.582	96.964	97.257	99.455	96.527	100.16	96.888	96.703	97.346	97.12	99.182	95.632	96.872	96.439	99.446	101.37	99.829
108.31	107.04	110.24	105.19	104.82	106.57	105.97	104.66	102.97	104.88	103.95	103.92	107.11	108.15	104.57	107.22	105.32	103.98	106.28	106.67	103.29	105.6	105.56	105.9	105.42	103.19	106.12	105.77	103.64	109.15	106.69	102.64	105.38	106.65	104.52	104.02	103.02	109.47	103.81	108.01	106.49	106.84	106.38	104.85	107.06	105.89	108.4	102.93	104.21	105.77
105.82	104.92	104.68	105.61	106.1	106.77	108.22	105.86	104.69	105.33	105.25	104.01	108.2	105.42	104.78	106.22	108.38	107.32	105.58	103.98	108.94	107.68	108.34	106.49	104.1	105.71	101.4	105.36	107.88	103.94	108.07	104.56	106.27	109.33	106.99	107	106.25	106.57	104.57	109.95	107.7	106.02	107.79	107.95	107.38	108.14	107.15	105.5	109.13	106.09
103.36	102.8	105.18	105.24	104.5	100.31	100.33	100.33	103.68	103.35	104.47	103.58	103.16	102.13	104.25	101.8	103.38	103.61	104.87	102.56	104.2	97.443	101.65	103.72	104.89	103.78	102.5	103.39	102.64	101.33	102.53	102.26	100.14	100.7	102.61	102.05	100.81	100.22	99.711	100.23	102.56	103.87	102.08	100.2	103.98	102.93	99.457	103.68	102.44	102.19
111.46	106.67	109.15	105.53	105.98	111.01	107.77	109.41	106.39	108.53	111.17	109.45	108.75	107.98	104.17	109.42	106.07	104.16	110.45	106.1	107.56	106.28	107.79	104.86	106.2	110.05	107.65	109.52	107.92	108.39	105.54	109.42	105.03	106.44	105.91	107.56	107.76	107.61	104.64	108.25	107.38	107.11	109.84	108.51	106.53	111.03	107.02	107.8	104.99	107.8
107.03	104.29	105.47	106	106.4	104.63	107.61	108.29	104.66	101.8	105.66	106.68	104.82	105.31	104.89	104.91	105.31	106.39	106.94	105.81	106.49	105.91	103.87	108.15	106.37	107.75	106.15	107.63	105.44	103.85	106	105.89	104.99	106.72	105.26	104.1	104.35	103.06	109.4	106.4	104.85	103.91	107.15	107.63	105.95	105.56	107.7	104.61	102.47	107.19
103.76	105.25	105.89	104.19	104.27	106.3	103.87	106.44	106.33	103.06	104.26	105.97	105.01	108.78	106.19	106.5	103.04	103.25	104.99	104.21	107.2	107.51	103.12	104.62	106.8	105.21	105.14	105.41	106.29	103.15	106.12	104.78	106.35	108.79	105.99	104.94	103.35	105.44	105.19	101.78	107.28	108.08	104.66	103.26	108.8	106.77	108.24	107.36	104.33	106.4
98.803	97.619	101.05	96.718	97.608	97.339	98.254	97.755	98.138	92.997	96.783	99.444	95.034	96.867	95.082	100.11	101.74	93.514	98.403	98.568	97.969	97.893	98.699	95.275	95.811	94.271	101.83	96.429	98.752	98.144	100.77	98.715	99.736	99.55	97.371	95.127	96.93	100.87	98.449	95.489	96.513	98.125	98.919	95.462	97.41	97.767	95.028	96.903	100.76	97.702
102.42	103.9	109.53	104.38	104.6	106.1	106.18	105.69	103.69	102.85	108.2	103.89	104	107.74	107.77	108.12	101.92	104.84	106.52	103.18	104.82	106.29	104.62	105.56	105.9	107.34	105.09	107.3	109.02	105.34	106.83	104.99	106.33	105.27	106.07	106.9	104.55	105.19	108.01	106.47	107.84	106.86	106.42	106.43	107.02	105.17	105.58	106	106.46	103.26
104.9	107.85	106.29	110.67	106.92	103.69	104.96	105.6	105.24	104.02	104.65	104.48	106.28	105.15	104.93	104.19	103.95	104.98	106.49	105.46	106.37	105.61	104.42	104.16	107.5	105.18	108.58	105.35	106.14	102.01	105.02	104.79	106.26	107.74	104.38	103.97	105.68	105.56	107.66	105.7	104.93	107.66	104.83	106.05	103.99	102.84	102.23	106.5	105.41	103.37
107.42	103.63	106.66	107.26	106.77	107.95	105.4	107.58	108.2	106.76	111.95	106.44	106.71	106.31	105.83	109.53	106.97	108	109.92	108.62	106.5	111.55	106.71	109.35	109.54	110.12	110.02	108.73	106.84	109.61	110.7	109.99	111.49	108.53	107.61	106.25	105.63	105.76	105.77	104.86	103.45	108.14	106.9	108.19	107.38	105.26	109.45	106.44	107.51	104.71
106.55	106.31	106.45	104.9	104.01	107.56	106.79	110.8	107.04	106.79	105.89	106.45	104.87	105.72	106.84	102.55	108.24	107.2	106.5	105.53	107.32	107.4	104.66	108.17	106.19	105.02	107.34	105.08	107.77	107.07	103.55	106.77	105	105.92	105.31	108.21	104.51	109.38	106.17	107.14	107.13	106.76	106.18	106.75	107.16	106.41	106.44	108.88	107.12	108.05
109.33	108.09	104.31	106.33	108.5	107.85	108.06	109.33	106.73	109.68	103.2	104.87	105.04	107.41	105.04	107.53	105.2	108.37	105.29	107.05	107.42	107.93	107.94	106.05	106.17	105.61	106.21	106.97	103.33	107.98	108.43	105.43	105.97	103.4	106.87	108.39	105.22	107.51	105.68	106.35	104.1	106.34	105.07	105.84	107.33	107.38	107.57	107.64	107.52	104.02
106.33	105.9	104.13	108.87	108.12	107.9	109.46	107.47	103.96	107.07	104.5	105.66	107.27	104.68	105.35	105.77	104.24	107.15	106.95	105.16	105.54	105.57	107.81	105.95	106.3	102.88	106.74	107.9	105.3	106.61	104.88	107.13	105.52	106.22	105.98	107.32	106.2	102.66	104.65	105.04	107.64	105.46	103.02	105.2	107.19	106.06	101.97	105.76	104.99	100.77
107.15	102.96	106.45	101.46	103.9	102.5	101.37	99.371	102.95	102.41	102.14	101.64	103.79	101.51	99.822	105.95	101.77	104.65	99.299	102.17	103.23	105.66	100.8	105.73	103.48	100.01	101.91	102.39	101.76	100.98	101.84	100.51	102.5	101.25	105.08	100.74	106.37	101.67	105.15	100.55	101.93	103.01	101.89	100.44	103.27	102.02	102.6	103.86	100.79	104.59
106.8	105.86	109.71	107.92	108.09	110.31	109.48	110.85	108	105.9	107.78	106.22	108.07	107.32	108.28	109.14	109.31	110.77	105.68	108.19	110.21	109.2	107.8	109.67	107.13	105.44	110.02	111.04	106.64	107.76	107.94	109.01	107.68	106.25	108.01	109.77	106.5	107.58	105.64	111.02	108.69	108.56	108.59	108.31	106.02	105.55	105.51	106.05	110.99	105.14
107.33	105.97	108.8	104.61	106.5	106.7	107.25	102.33	106.73	105.74	106.73	104.1	104.21	108.01	108.58	104.93	106.07	104.7	109.52	103.83	104.64	106.11	106.69	103.63	107.14	108.3	105.52	104.75	105.59	105.31	102.83	107.63	104	102.88	105.42	103.69	107.81	106.48	106.41	107.61	105.83	107.44	102.93	105	106.5	105.57	104.93	104.69	107.73	105.76
103.13	107.24	106.49	106.83	103.18	108.1	104.53	104.94	102.61	106.43	106.08	104.73	104.15	108.45	107.06	108.16	106.06	103.47	107.22	105.65	105.27	106.4	107.16	105.06	103.66	105.76	103.58	106.49	104.03	105.16	107.44	105.02	106.85	107.23	103.65	107.02	108.97	107.09	108.53	106.06	104.38	105.15	104.49	105.88	108.12	106.47	108.3	106.4	107.58	106.46
101.11	97.777	102.25	99.859	98.418	101.35	101.96	101.27	101.93	102.29	98.648	99.176	100.82	100.1	101.62	101.19	102.66	96.522	99.72	96.878	101.98	101.35	102.23	101.33	99.674	101.24	98.155	100.85	98.095	100.45	100.33	95.502	100.62	101.31	105.12	102.44	99.954	97.319	101.42	103.63	100.75	100.15	104.25	102.07	98.951	100.17	98.912	101.09	102.3	99.548
101.47	107.68	107.03	108	109.16	103.96	105.24	105.97	104.95	106.24	106.71	103.78	106.61	104.66	106.72	105.87	105.12	108.24	104.28	103.15	104.75	106.01	107.57	106.06	108.05	106.11	104.06	105.1	107.07	107.63	106.06	102.96	107.78	105.58	102.76	106.6	105.85	105.95	107.78	108.01	107.63	103.5	102.87	110.61	106.93	105.59	104.59	105.35	105.8	105.22
110.14	103.58	107.29	106.98	105.88	106.11	109.23	104.99	105.71	107.29	105.71	105.4	104.44	107.17	107.02	107.28	107.54	106.35	108.18	108.21	104.83	108.92	105.71	105.41	109.13	106.68	105.95	108	106.4	105.21	111.48	106.35	105.09	104.73	107.04	108.91	107.71	107.82	107.36	109.09	106.19	108.07	109.81	109.5	108.09	106.98	106.59	108.71	106.64	108.97
106.77	108.68	108.39	104.7	105.49	107	106.2	108.67	107.2	104.39	107.69	107.93	105.97	106.51	108.5	106.34	108.68	106.74	105.6	107	106.74	108.89	107.38	106.22	107.34	108.45	106.13	110.21	109.11	107.11	103.81	106.17	105.48	105.44	106.82	109.58	107.78	104.81	107.58	107.42	107.35	107.25	108.99	106.17	105.65	104.89	109.11	106.28	105.03	109.28
99.454	98.331	96.21	96.527	100.04	99.947	95.853	99.214	97.339	99.975	97.202	97.687	100.47	95.576	98.145	97.842	97.936	98.546	100.15	100.2	99.519	97.685	100.44	98.341	102.25	98.616	99.737	99.065	95.646	98.287	97.595	96.732	96.851	96.573	97.456	99.552	96.48	99.118	101.02	97.935	98.727	99.781	98.97	99.139	98.381	96.585	97.027	97.687	97.241	97.118
110.13	108.39	108.35	109.62	110.18	108.08	107.82	110.06	104.82	109.54	108.31	108.3	107.68	107.23	110.12	107.48	109.71	107.14	107.33	106.57	110.61	106.84	109.89	107.24	108.35	106.86	105.15	107.41	108.32	107.26	105.67	108.49	107.36	107.25	109.01	108.56	108.31	110.42	108.56	108.04	108.61	108.68	110.93	108.93	111.07	109.89	107.34	104.69	109.86	108.92
106.77	105.25	108.28	109.17	104.66	106.32	104.27	104.56	100.3	102.09	104.74	107.38	102.44	105.01	103.34	104.9	105.32	104.06	103.88	107.62	109.86	110.37	106.56	103.32	106.74	103.37	107.09	107.45	105.68	104.53	102.84	105.47	105.22	102.31	106.52	106.52	106.16	105.02	105.81	109.73	102.98	103.19	106.58	105.64	105.22	107.14	104.66	103.22	106.19	105.09
104.91	106	103.96	109.16	106.35	104.88	102.21	104.76	107.06	104.91	105.93	102.52	106.16	105.49	105.25	103.92	103.26	105.88	104.61	105.67	104.73	103.45	105.67	105.22	105.78	106.1	107.05	105.37	106.95	104.66	104.74	105.91	105.26	101.58	108.1	107.77	105.42	104.91	106.19	105.43	104.74	105.06	105.32	106.41	110.89	106.19	103.96	104.72	105.06	107.48
110.63	109.43	111.24	107.28	110.23	108.15	110.61	110.11	105.86	108.29	106.22	105.84	110.27	109.34	104.59	108.15	109.19	110.85	109.67	108.78	109.13	107.04	106.66	110.32	106.95	108.33	106.63	109.28	105.12	106.89	106.17	109.1	106.7	107.56	109.59	106.63	108.71	107.61	109.39	106.95	108.39	111.22	106.53	107	108.16	106.9	105.82	105.78	104.94	109.67
103.68	102.65	103.24	103.16	104.43	103.16	105.93	102.6	100.18	103.73	103.24	105.41	103.45	105.21	103.16	101.6	106.25	103.27	100.51	103.16	105.6	101.49	102.05	102.8	98.956	100.56	105.26	102.85	104.29	103.62	104.92	100.33	104.57	100.61	101.88	103.59	97.634	102.73	99.862	105.37	101.65	100.33	103.15	98.111	101.67	102.72	104.37	101.16	103.27	102.11
105.8	103.82	107.36	107.47	105.96	102.84	105.44	103.23	101.74	105.73	105.19	107.73	102.94	106.44	105.29	108.65	106.44	105.4	103.39	105.94	106.75	104.37	107.33	102.88	107.62	106.2	104.99	105.24	108.61	108.05	107.52	108.41	104.34	108.28	106.82	105.38	105.97	104.17	104.52	109.08	105.17	106.6	104.71	107.65	102.34	105.37	104.86	108.35	106.81	103.77
110.03	106.81	108.55	107.29	107.96	109.32	111	107.31	112.45	106.79	108.65	108.36	105.8	107.93	108.27	110.36	107.22	111.01	107.46	109.72	106.24	109.01	105.53	107.11	111.39	109.96	108.06	107.93	109.68	108.65	109.5	108.74	109.54	108.14	110.34	105.25	108.47	108.94	108.72	112.72	107.97	107.82	108.83	107.5	107.11	111.29	106.68	109.19	109	109.26
105.9	108.2	105.15	105.74	104.72	102.89	102.94	106.87	106.71	109.19	103.69	108.51	105.85	104.64	105.91	106.23	103.57	105.77	104.35	104.34	105.12	102.9	104.52	106.72	104.05	108.63	108.76	105.33	104.74	105.3	103.36	104.75	105.22	104.2	106.8	105.78	105.5	105.83	104.21	104.76	105.34	108.13	103.87	106.69	103.86	102.44	106.11	106.64	104.22	106.24
107.46	105.37	103.4	109.81	104.8	108.14	106.92	104.72	106.95	107.05	105.42	109.55	104.02	105.51	105.29	107.34	104.69	107.54	107.48	103.48	103.49	106.14	104.7	101.54	103.52	106.08	104.06	103.12	106.49	105.68	102.62	106.08	108.09	107.92	108.6	103.17	103.37	106.19	109.24	107.05	105.41	102.49	105.72	105.69	103.08	105.11	107.57	105.68	107.19	103.94
104.45	102.22	102.77	105.37	105.51	101.01	103.05	106.71	102.04	102.93	104.18	101.2	102.75	103.16	104.38	102.53	102.11	105.14	101.53	104.94	103.2	105.02	104.87	102.83	105.24	105.05	101.67	104.14	103.13	102.5	106.07	99.694	102.63	104.31	102.22	103.5	102.39	101.47	101.15	103.97	103.72	102.44	102.48	101.6	102.13	104.78	104.63	104.07	105.03	100.91
96.685	100.55	99.937	101.07	99.412	100.39	102.89	100.3	103.79	103.51	102.84	100.69	102.35	99.166	100.87	104.22	102.91	100.95	100.06	102.13	99.875	98.469	100.02	100.1	101.34	104.27	98.421	100.43	100.03	104.84	102.15	100.77	101.81	100.4	102.51	99.528	102.76	100.28	98.093	99.745	100.2	101.13	101.39	98.518	103.02	100.79	103.43	102.67	103.76	103.01
105.55	105.91	104.44	106.38	106.62	105.89	100.8	106.61	111.46	104.94	108.65	107.12	106.14	108.07	107.26	104.68	108.54	103.68	105.33	107.24	103.64	102.56	102.37	106.66	104.58	108.78	105.05	106.56	105.61	105.07	109.97	105.92	107.44	109.16	105.61	103.32	104.33	106.75	106.17	106.7	106.14	104.69	104.15	108.1	105.25	105.06	108.58	104.34	105.82	106.03
103.41	102.88	101.84	101.68	102.03	99.994	102.61	105.48	103.68	102.53	103.15	103.67	103.21	101.37	106.3	102.23	103.34	102.06	105.68	107.71	102.44	102.94	102.66	102.88	100.48	103.67	106.24	100.82	99.828	104.2	101.31	104.05	102.1	106.54	103.53	103.69	101.35	104.86	102.13	102.57	104.11	104.72	104	104.57	101.84	101.49	102.12	104.78	99.865	104.76
104.34	105.4	103.26	100.71	98.153	103.74	104.83	100.43	101.78	100.25	103.89	103.09	99.981	103.8	105.08	105.4	102.89	100.65	102.73	103.12	103.31	103.15	105.36	99.606	103.85	102.24	103.66	101.58	103.53	102.8	106.25	103.94	102.79	103.21	100.81	104.38	105.98	104.34	105.1	102.8	103.2	101.66	99.628	99.713	104.64	102.7	101.87	105	103.84	101.55
112.26	111.55	111.68	106.17	111.3	111.67	107.89	106.77	108.84	109.65	110.05	111.94	112.98	109.81	107.8	111.8	111.64	112.35	110.36	111.18	109.74	111.24	112.91	110.61	111.29	111.44	109.26	108.87	110.55	113.72	109.35	109.45	111.27	111.69	108.96	110.23	112.54	110.96	110.98	108.38	109.57	106.46	110.44	108.95	110.6	110.14	109.01	108.79	110.25	111.29
105.75	106.06	106.65	106.35	107.81	107.24	105.16	106.23	105.77	105.85	106.43	108.48	106.12	105.72	107.51	105.54	107.7	105.33	105.06	107.87	104.2	103.53	105.78	105.44	104.2	108.7	107.47	108.7	107.21	109.47	109.53	108.97	112	106.04	108.56	106.08	106.51	109.13	106.51	105.78	108.49	106.37	104.99	105.46	105.35	107.61	106.98	103.87	106.85	105.71
106.88	106.87	106.29	104.11	109.03	106.35	104.38	103.46	105.41	107.69	108.34	105.52	108.22	106.9	107.96	106.49	108.7	108.81	103.38	105.45	109.61	104.97	105.35	107.33	106.83	105.03	106.62	107.92	105.29	106.29	109.03	109.1	103.58	109.09	109.45	104.22	107.93	108.84	108.29	102.79	103.73	105.14	109.23	108.21	107.64	106.18	105.76	107.02	102.92	104.47
110.72	108.25	108.8	109.03	110.95	108.83	108.58	109.01	110.33	110.55	107.5	108.4	108.88	108.23	107.26	109.42	106.51	107.44	105.36	107.99	109.18	106.99	108.95	108.38	109.94	109.72	107.29	107.8	106.68	106.09	109.88	107.17	105.45	110.69	112.06	106.9	106.84	111.01	106.13	105.7	108.56	109.9	109.8	105.44	110.34	111.82	108.07	108.79	106.96	108.72
111.76	108.18	109.57	111.19	111.65	109.18	108.74	107.64	111.39	111.06	111.6	110.96	112.64	108.22	109.39	111.31	108.75	108.63	109.19	111.97	111.88	111.68	110.04	111.89	111.65	111.06	110.4	108.73	108.7	108.87	108.72	109.64	112.54	110.78	111.61	108.48	111.95	110.33	109.54	113.3	108.51	112.37	110.04	111.41	112.49	110.18	111.85	108.77	109.8	110.73
104.77	104.9	106.55	104.38	105.39	104.73	106.71	105.88	107.45	105.72	106.5	104.74	105.27	107.08	106.03	104.32	108.19	107.34	107	104.44	104.71	106.91	106.33	106	105.23	105.5	104.04	103.1	106.94	107.32	105.98	104.2	105.52	105.33	105.58	103.05	105.44	107.69	104.81	110.2	105.63	104.87	107.02	103.28	105.36	107.58	105.35	103.98	107.5	104.71
107.6	109.56	108.19	110.23	110.63	109.42	108.22	106.65	112.32	112.73	112.06	111.8	113.71	110	110.57	110.17	112.05	112.45	110.9	110.75	111.76	109.02	112.36	107.83	110.56	109.36	110.81	108.6	109.67	108.81	110.2	110.61	106.63	111.55	109.03	113.16	111.61	110.11	109.65	110.86	111.71	108.92	108.87	106.83	108.1	110.25	109.09	111.84	110.85	111.17
98.504	97.35	99.904	95.124	99.361	98.562	97.885	96.999	98.773	98.741	97.192	100.23	97.799	98.698	98.775	96.625	101.91	96.371	96.286	99.404	95.679	97.929	98.484	96.393	95.532	96.607	95.909	96.437	97.937	100.92	96.616	96.964	98.305	98.748	99.691	97.844	96.537	98.35	98.778	97.598	99.153	98.429	102.36	94.208	96.552	94.308	97.644	99.005	97.204	97.538
108.86	106.65	107.48	113.47	107.26	107.39	108.31	106.4	109.42	110.48	107.16	108.61	108.85	110.34	107.28	113.14	106.9	105.79	111.85	111.52	107.6	107.17	108.91	109.61	108.11	108.49	107.33	108.27	107.49	111.03	108.44	107.54	108.94	108.87	109.95	106.8	108.24	109.85	108.68	109.77	107.95	108.11	109.08	110.09	109.86	108.99	104.57	108.12	111.12	111.24
104.63	106.32	106.36	104.76	106.23	103.35	103.33	104.51	106.14	107.38	103.65	104.36	105.58	106.42	109.39	104.12	104.79	108.56	105.7	106.73	105.61	103.21	105.37	109.42	104.88	103.59	105.34	108.96	106.26	105.76	107.38	104.67	108.41	105.1	104.38	102.08	103.49	103.73	103.07	104.54	104.6	103.84	105.37	106.26	105.86	105.43	105.07	105.33	107.48	106.24
102.47	98.337	101.54	102.65	99.305	102.64	98.835	102.02	100.45	104.94	101.64	100.36	98.157	102.64	102.02	101.55	103.34	98.848	98.773	97.988	102.39	101.16	100.97	99.664	100.84	99.099	103.35	103.81	102.7	97.806	98.663	100.92	101.18	100.48	102.42	103.38	102.34	96.817	99.117	102.77	100.98	101.86	103.57	97.839	101.05	103.51	95.999	102.98	98.808	100.86
111.06	107.29	107.13	104.56	107.91	109.03	107	107	108.69	106.57	109.94	107	111.04	111	108.5	110.36	109.14	107.35	108.67	108.9	105.44	108.31	107.56	107.68	109.67	107.56	111.73	108.77	108.45	106.56	107.99	105.09	109.64	110.51	108.32	106.61	108.3	110.78	107.04	108.49	107.27	108.62	107.96	107.6	106.37	107.76	108.35	102.82	104.81	105.27
97.918	98.658	96.142	99.224	100.26	100.89	98.948	98.692	98.166	96.76	101.84	99.539	99.681	99.491	101.84	98.997	97.773	98.776	99.302	95.281	99.754	98.898	96.208	96.354	99.407	95.937	97.395	101.51	100.23	97.51	98.941	101.89	100.09	98.637	100.8	98.828	101.16	100.71	99.622	97.83	97.703	96.38	95.825	100.57	99.099	97.988	97.357	97.692	99.04	98.844
110.29	108.55	109.13	107.77	112.39	110.21	106.05	106.99	107.43	106.44	109.93	107.08	109.8	108.5	107.01	110.25	108.25	108.62	109.31	107.69	107.18	108.06	107.81	110.11	109.45	108.3	105.11	109.03	111.27	109.27	110.01	108.88	107.89	105.91	108.39	109.42	108.43	107.66	109.03	107.82	108.44	110.44	108.86	108.11	106.41	109.78	111.6	111.09	108.36	110.04
111.02	108.41	107.33	112.6	109.92	108.03	110.89	108.93	111.12	109.3	112.59	109.8	107.52	110.35	108.81	107.76	109.43	109.13	108.8	106.56	108.29	108.14	109.46	110.2	106.63	106.77	107.37	110.05	105.7	107.51	111.83	109.79	109.67	106.86	108.58	108	107.77	109.78	109.91	109.29	107.38	108.54	110.93	107.77	109.65	109.93	107.96	108.58	109.44	108.09
109.01	106.56	107.23	109.27	109.09	107.35	105.62	110.98	108.29	107.98	105.81	107.93	109.14	108.98	111.22	107.68	110.56	108.83	107.81	108.73	107.53	107.73	108.92	105.33	108.71	106.52	107.64	107.51	108.44	107.15	111.01	106.1	108.89	104.93	108.32	105.86	107.46	105.71	106.2	106.95	108.97	108.08	108.08	106.19	108.89	105.9	108.21	109.31	107.19	107.98
106.89	105.44	106.57	107.49	103.65	102.57	104.95	108.53	106.5	107.13	106.81	106.96	104.18	101.83	106.35	103.66	107.13	102.91	104.65	107.94	105.98	107.32	106.25	106.91	104.7	105.23	106.14	106.57	103.87	106.57	101.7	105.54	104.98	103.21	106.83	106.21	104.34	105.09	104.31	105.95	104.02	107.09	104.32	104.88	101.86	105.47	103.54	105.41	106.81	108.05
109.22	107.47	105.21	104.49	108.6	106.02	107.24	105.41	106.01	105.68	104.57	105.75	109.95	106.78	104.01	104.69	108.06	105.17	107.96	105.7	103.1	105.5	105.81	104.6	108.19	104.73	104.91	105.12	104.19	103.2	105.91	107.77	104.59	105.75	107.9	105.71	103.52	107	102.19	105.81	101.52	102.94	103.38	105.72	103.84	102.21	103.8	105.99	107.16	106.45
103.24	101	102.73	107.15	106.03	106.98	103.77	101.95	106.85	105.18	105.54	106.99	104.89	107.98	105.57	106.19	106.75	105.35	104.31	105.96	106.51	103.79	106.45	105.31	105.52	106.09	106.62	105.2	106.22	106.84	106.98	104.48	104.25	104.3	102.62	107.5	101.06	103.73	103.65	108.31	105.33	102.84	105.91	107.64	107.52	105.79	108.51	103.45	105.52	104.47
95.422	94.578	96.842	97.866	100.36	100.09	98.241	99.536	100.13	96.388	99.698	96.486	99.814	98.178	97.358	97.593	101.95	100.03	100.77	96.667	96.741	97.704	97.668	96.13	97.689	100.46	99.097	98.444	98.584	99.226	98.313	97.984	99.238	99.681	98.863	95.641	91.481	98.961	97.823	98.959	95.468	101.2	96.534	97.868	97.965	96.339	97.817	99.287	97.191	97.402
105.3	106.72	103.5	103.64	104.25	107.38	103.31	106.37	103.27	104.94	107.56	108.55	107.21	102.51	102.53	105.47	107.31	106.54	105.62	106.28	104.18	107.38	109.56	104.37	104.16	105.6	107.56	109.2	108.14	105.54	106.96	106.73	104.33	104.64	106.16	106.66	103.26	106.68	103.27	104.65	105.87	107.22	106.49	103.45	103.45	104.84	103.82	106.68	101.09	105.2
104.88	106.91	104.76	105.94	108.85	104.48	105.42	106.9	106.07	108.93	108.31	109.21	108.45	105.25	106.61	107.06	106.46	108.54	104.98	112.65	108.14	108.18	106.96	110.17	108.16	107.35	108.99	108.7	106.75	110.57	106.09	107.83	106.48	108.12	107.5	111.35	106.59	107.66	108.99	108.89	108.45	108.89	109.74	110.53	107.2	107.08	109.01	108.46	106.96	108.69
107.99	107.16	106.13	106.61	104.76	104.51	106.31	103.85	102.34	104.48	108.13	106.4	104.57	103.9	103.87	105.91	104.18	104.64	105.25	106.4	104.73	104.4	107.98	104.77	107.53	102.97	107.99	106.61	105.27	105.72	105.95	105.91	104.75	104.39	107.78	104.9	108.41	105.46	104.9	108.96	104.64	108.72	105.44	105.72	103.8	107.11	104.27	104.67	107.1	106.4
100.83	104.49	100.85	109.44	106.49	103.58	103.99	104.79	102.43	104.05	104.99	104.78	106.17	100.3	107.33	103.44	104.42	106.38	102.67	105.9	106.21	110.29	107.39	106.58	104.72	104.04	106.15	104.99	106.76	104.19	106.29	105.97	106.39	110.95	104.05	104.86	104.03	101.7	102.18	106.71	103.38	108.58	105.05	109.09	105.36	108.45	102.2	105.95	106.61	104.66
112.23	109.9	104.48	109.8	105.45	108.53	106.48	107.09	111.24	110.45	106.65	111.13	109.15	107.43	108.94	111.73	109.26	107.93	109.25	107.1	106.09	109.31	107.92	109.71	109.52	109.84	107.12	109.2	109.93	109.19	111.11	109.56	110.03	108.98	110.08	107.66	108.13	106.61	109.1	109.17	108.89	107.45	106.82	106.98	109.4	107.82	108.81	106.94	108.47	109.15
105.42	109.1	104.15	108.82	105.01	108.36	108.29	105.79	105.65	105.57	109.09	103.39	104.86	104.91	107.1	104.15	106.51	109.31	109.44	109.12	106.39	103.59	106.11	105.26	112.66	104.65	102.74	108.45	110.96	107.71	106.33	104.27	104.92	107.99	103.78	106.23	107.69	106.71	105.62	105.43	107.9	105.55	109.49	108.99	105.86	106.89	106.23	106.41	107.19	107.51
96.997	95.13	99.023	99.537	99.48	98.274	99.095	96.987	99.399	98.962	96.552	95.667	98.956	97.464	94.104	98.578	97.192	97.721	98.183	98.002	102.03	95.873	100.99	99.259	98.595	96.295	102.7	99.538	96.364	99.084	100.13	101	102.95	98.42	98.978	96.24	98.444	97.757	98.341	101.53	95.625	99.401	100.4	101.6	99.854	99.307	96.286	99.957	99.808	98.205
109.02	107	108.71	103.97	109.1	106.83	111.25	108.6	109.55	106.22	110.13	108.29	109.45	107.02	109.93	107.86	109.74	108.82	106.66	107.7	108.16	106.43	107.42	106.19	109.25	107.61	104.91	109.15	109.88	110.6	109.79	108.66	112.13	108.44	107.98	105.56	110.71	111.14	108.58	107.84	110.33	107.66	107.21	108.75	108.04	107.38	106.76	107.7	108.8	110.43
104.75	105.68	105.8	107.68	103.83	106.15	105.13	106.7	109.75	105.4	107.83	105.27	105.02	105.34	103.71	104.9	102.17	107.36	104.52	102.05	102.62	107.08	105.64	106.35	108.8	103.74	98.282	105.22	103.37	104.87	107.73	106.11	106.93	104.75	104.4	106.51	106.77	104.31	105.89	106.78	103.24	105.02	105.54	109.18	104.33	103.23	103.27	106.41	103.44	106.65
105.23	103.87	107.6	106.65	106.93	105.79	107.31	108.55	107.08	108.1	105.05	107.17	106.76	106.06	106.39	107.72	108.82	107.79	108.16	107.02	107.76	103.43	104.67	106.77	108.07	105.08	109.78	107.34	105.53	108.94	107.55	108	106.32	108.32	104.23	106.94	109.1	107.32	106.23	107.79	103.39	106.73	106.64	108.93	105.61	105.54	107.98	106.34	107.66	101.74
106.48	105.35	102.66	102.81	104.12	103.69	105.63	105.24	104.92	104.93	109.2	106.4	106.77	109.59	107.53	103.38	103.11	106.04	104.29	107	101.56	101.63	106.14	104.65	104.67	107.48	104.06	102.62	106.61	104.57	104.69	106.98	104.64	104.63	103.86	107.03	103.91	108.5	103.36	106.19	104.91	106.87	107.48	106.45	105.92	105.7	106.48	104.72	102.9	105.68
109.29	108.74	106.23	109.53	108.15	110.38	106.56	107.55	107.9	107.05	110.88	105.94	105.86	103.98	110.42	107.83	108.63	110.42	104.49	110.57	110.44	107.02	106.71	107.84	110.18	107.31	105.85	110.26	107.99	111.14	110.87	110.21	103.04	106.87	107.75	107.14	106.69	106.86	108.63	107.83	106.82	106.88	107.21	108.97	108.83	106.32	104.85	109.29	109.39	105.92
110.39	107.64	112.09	110.77	107.97	108.41	111.11	108.48	109.25	109.63	107.64	106.1	107.63	106.83	108.16	107.54	108.43	103.34	104.72	106.69	110.58	107.75	107.03	109.08	108.38	108.77	108.79	108.6	106.78	109.21	111.16	109.57	108.88	110.73	109.74	109.33	107.24	110.42	106.44	107.19	108.92	106.75	107.14	109.16	109.74	108.67	107.59	109.95	106.83	107.61
104.98	107.11	103.56	105.4	105.29	106.45	106.66	105.15	103.85	107.61	105.25	103.41	105.64	103.82	107.53	108.34	105.08	108.26	107.46	107.06	105.77	106.74	104.82	104.49	106.06	103.95	106.19	106.01	104.57	106.76	104.37	105.38	105.64	103.42	102.56	104.75	106.1	102.39	102.65	105.89	104.38	106.4	107.64	105.43	106.34	104.83	105.3	103.53	108.12	105.15
108.94	106.96	109.41	106.85	106.54	106.8	105.8	109.73	108.72	108.24	107.54	108.99	109.55	107.67	108.64	106.86	109.55	108.75	106.04	109.09	106.41	112.25	109.22	109.58	110.68	108.75	110.16	107.08	110.74	105.35	109.08	107.35	110	108.55	108.03	106.86	108.99	107.05	106.27	110.04	104.87	107.73	109.32	107.09	104.91	106.23	111.43	112.23	108.85	107.72
107.97	105.95	107.91	107.29	107.88	107.75	109.27	107.61	106.95	106.99	104.76	105.19	105.41	104.55	108.28	107.87	108.02	108.94	110.3	106.93	107.77	107.98	106.48	108.44	108.66	108.94	109.76	109.96	109.03	109.31	111.04	105.46	109.71	110.24	109.41	106.73	106.76	108.73	108.61	110.01	108.38	109.09	105.38	109.75	110.41	107.16	109.59	108	104.63	106.42
93.992	100.91	96.803	98.017	95.847	100.52	99.915	95.427	97.859	98.11	98.303	98.917	97.883	96.456	99.806	98.543	96.76	98.046	95.545	98.085	97.718	93.564	99.004	95.412	97.385	97.679	94.614	96.379	99.982	98.095	99.085	98.17	100.1	96.589	99.745	98.362	98.304	99.671	96.407	97.386	97.574	101.11	99.234	97.103	100.12	95.001	96.562	95.93	97.426	97.948
107.99	106.56	107.87	104.86	109.06	105.92	105.79	106	108.68	104.42	106.64	109.69	107.93	105.61	107.17	106.39	106.65	107.33	108.8	108.71	107.45	111.02	108.09	108.89	108.9	105.68	108.52	105.88	111.15	108.89	111.4	108.12	105.45	106.72	105.26	112.08	106.25	109.84	106.9	107.72	107.89	105.72	104.02	109.98	109.8	108.32	105.6	108.03	106.68	107.95
105.86	105.56	106.74	105.51	107.55	106.66	105.99	107.37	106.01	106.04	104.62	106.86	106.66	107.32	104.36	106.36	105.04	104.75	105.47	109.15	105.05	106.7	106.33	104.97	108.07	104.87	104.82	104.42	108.58	104.6	107.74	108.24	105.75	108.25	107.15	104.76	108.78	104.52	110.49	106.4	107.5	105.33	105.9	106.62	106.94	108.12	106.84	105.17	103.52	108.56
101.12	100.97	103.4	101.11	104.15	101.48	100.5	100.33	101.19	101.5	97.831	100.94	103.3	100.27	99.413	100.51	98.644	99.457	102.87	100.3	100.88	97.776	101.57	103.25	100.9	100.69	103	98.704	99.149	102.84	100.74	98.179	99.611	98.676	102.66	98.622	99.307	100.42	101.33	97.812	101.22	100.73	101.97	103.8	97.352	101.45	102.7	100.63	97.787	99.409
107.28	107.88	108.06	104.91	104.57	107.01	101.28	105.72	107.62	106.11	107.73	105.34	104.85	105.1	103.5	107.84	105.06	106.09	106.61	105.48	105.57	106.34	104.87	105.9	106.74	103.28	106.62	109.12	104.54	106.95	104.92	104.43	102.96	105.61	105.87	105.48	103.74	106.27	102.44	104.08	107.74	104.35	108.15	106.29	107.38	106.38	105.24	105.66	104.88	103.62
103.72	108.02	105.07	106.46	105.73	104.71	109.03	106.3	106.36	103.06	103.77	106.86	106.08	101.15	104.26	102.78	104.12	105.66	104.46	105.84	107.45	107.9	105.14	103.78	105.75	103.14	103.57	105.61	106.95	105.41	106.23	106.77	105.28	106.52	104.98	104.57	106.45	109.87	104.01	101.69	104.1	106.95	106.72	107.35	102.86	107.77	106.39	106.52	105.44	102.06
107.66	101.81	107.07	107.3	104.09	106.32	107.36	107.41	105.21	107.1	104.15	101.9	107.27	105.01	102.76	105.27	105.03	105.09	104.74	107.04	104.58	106.78	107.04	107.05	109.04	107.04	106.15	103.09	102.48	108.04	106.88	108.2	108.43	107.48	105.4	106.15	105.58	107.14	108.73	107.13	103.36	107.13	111.31	105.2	106.69	107.44	106.78	105.97	108.66	108.14
101.8	99.608	100.1	99.766	97.444	97.637	96.885	97.766	98.83	98.557	98.425	98.92	96.843	100.52	96.15	97.313	97.755	98.546	96.159	94.677	96.066	100.21	98.886	99.23	95.512	98.224	100.31	97.043	98.611	97.255	99.332	97.372	99.812	97.891	98.876	99.528	96.23	95.688	96.886	99.606	99.218	96.47	96.743	98.275	98.147	98.887	99.561	99.314	97.789	98.165
108.24	102.47	106.86	107.23	103.25	106.83	105.38	106.49	104.09	104.07	107.32	106.83	108.26	106.54	104.84	106.95	108.31	103.27	106.47	107.69	106.63	106.8	107.52	104.47	104.4	106.68	108.36	106.76	109.25	107.17	104.75	104.76	104.86	105.88	109.32	104	107.46	105.48	105.96	104.23	103.02	109.6	106.73	105.04	105.6	105.69	106.02	106.37	106.11	104.86
103.72	106.33	103.62	103.79	106.2	104.21	103.05	105.63	103.63	105.7	105.25	107.32	106.91	105.73	107.5	108.17	105.35	105.38	109.1	106.23	106.01	106.78	103.03	103.49	108.14	104.64	105.47	103.66	104.98	110.85	106.95	107.15	106.48	108.04	107	105.91	108.38	105	106.97	106.46	104.92	104.31	105.21	106.33	107.38	107.32	108.26	109.03	106.36	103.56
106.21	104.23	104.71	102.09	105.26	107.03	105.73	105.33	105.41	111.87	109.26	103.84	104.58	107.38	104.42	104.83	103.66	103.56	104.82	105.1	107.75	102.41	104.44	103.11	104.02	102.94	104.65	107.23	105.37	106.1	106.4	104.82	102.72	107.29	106.01	105.49	104.01	105.73	104.24	105.72	104.7	106.68	107.79	104.65	105.98	104.04	104.85	108.14	105.14	103.16
102.83	102.19	99.721	102.48	97.539	102.42	101.2	99.141	100.56	100.8	98.334	101.08	102.27	100.23	100.78	97.591	104.72	99.078	101.07	100.62	101.09	103.64	100.49	100.36	103.86	100.87	101.18	99.745	104.53	99.289	99.382	102.96	100.71	102.02	102.08	99.115	96.973	98.738	100.19	100.33	99.216	103.1	99.461	103.56	101.23	99.764	103.29	98.074	101.11	102.77
98.075	100.01	98.031	104.14	101.62	102.88	100.9	100.06	96.199	103.76	98.447	97.241	100.15	101.58	102.28	102.7	99.462	103.77	103.9	100.32	101.1	99.17	99.591	102.02	99.314	102.18	104.39	98.285	101.05	100.55	100.85	99.306	102.13	102.93	99.041	99.656	102.05	99.562	101.11	99.651	103.37	103.84	99.89	101.36	100.04	101.71	102.94	101.28	101.47	101.82
110.07	107.51	107.18	108.24	107.16	104.31	107.49	107.83	106.43	110.09	105.87	105.88	106.83	105.83	109.29	105.78	108.3	108.95	109.51	107.58	106.47	105.56	105.93	108.63	106.24	107.74	107.77	107.56	106.9	110.5	105.97	109.27	111.32	109.8	107.63	108.9	106.93	109.61	106.78	107.35	107.06	108.13	106.2	107.73	104.25	107.87	108.23	107.31	109.56	108.71
107.54	106.99	111.09	111.51	108.5	109.92	110.1	108.46	108.47	108.12	110.62	106.41	106	107.72	106.16	109.35	107.13	106.5	105.32	106.39	106.42	109.71	110.09	109.71	106.3	108.13	108.26	106.92	106.36	106.38	109.31	108.27	104.29	108.42	111.05	109.08	109.21	109.31	105.93	107.48	108.55	111.25	105.81	109.01	107.34	107.32	107.97	109.29	108.95	108.12
102.5	101.74	102.8	103.11	102.4	101.28	101.61	97.889	103.38	106.73	100.85	102.08	100.07	101.57	101.08	100.57	101.11	101.01	99.483	99.29	99.851	100.1	99.694	102.46	105.21	99.822	98.402	98.885	97.838	102.5	101.6	99.718	101.31	96.528	98.79	99.533	99.915	102.61	101.97	100.09	98.235	101.61	98.925	102.29	101.2	102.79	99.678	102.15	100.53	101.45
111.12	110.5	110.47	109.05	108.69	106.45	107.24	109.88	107.36	108.44	107.28	106.26	105.65	108.97	108.49	107.2	107.88	104.89	108.56	110.71	105.9	109.43	108.46	108.25	108.23	110.69	105.5	105.63	111.56	108.88	110.44	110.81	108.47	106.6	107.09	109.42	106.39	108.48	111.25	112.45	110.2	110.36	107.9	107.48	108.45	112.78	108	106.52	109.35	105.7
107.54	106.35	107.06	108.15	104.1	110.28	105.05	106.36	106.2	106.74	104.13	108.07	103.65	104.02	106.35	105.6	106.51	106.7	107.59	108.26	105.13	107.57	108.4	107.76	107.73	104.83	108.39	106	105.88	106.71	108.06	107.87	106.73	103.95	108.02	105.55	105.08	106.78	106.3	104.7	105.86	106.15	104.51	103.5	111.26	105.73	110.63	106.12	108	102.59
104.67	105.67	103.36	104.62	105.36	103.83	104.19	108.05	104.88	104.73	106.54	105.81	102.87	105.48	106.8	108.13	108.14	105.47	106.8	107.19	105.06	105.77	105.65	105.05	103.01	105.94	108.91	106.12	105.02	105.8	105.68	106.71	105.53	106.86	102.82	108.34	106.69	105.36	108.99	102.45	101.66	107.75	107.81	104.01	104.95	106.3	104.64	103.51	106.21	104.34
108.9	109.68	109.07	104.07	108.7	109.13	106.72	109.63	107.4	106.61	109.92	110.4	107.68	107.01	106.85	107.69	108.72	107.76	109.19	108.86	108.63	106.71	109.52	106.97	105.83	108.23	108.52	108.12	106.01	111.35	108.87	108.14	109.16	106.02	109.63	109.66	107.84	105.39	106.07	110.2	111.1	107.93	111.43	108.72	109.23	108.46	107.05	107.42	107.6	106.51
105.56	107.95	107.15	105.44	105.08	107.28	104.14	105.96	104.67	103.99	103.73	104.53	107.89	103.4	108.09	103.88	104.01	107.61	104.22	104.37	108.3	108.66	105.38	103.44	107.5	108.11	102.52	106.42	104.04	104.85	106	108.44	106.92	104.96	104.32	104.94	107.91	103.75	105.12	105.67	108.04	103.74	105.58	105.08	107.47	106.9	108.61	105.24	104.13	104.57
106.66	106.24	108.97	105.39	110.47	107.29	109.12	107.87	109.19	107.16	107.77	108.33	108.74	108.98	106.91	108.96	108.82	109.04	110.68	108.46	107.35	106.67	104.96	108.92	107.22	110.91	108.09	107.18	107.61	107.95	107.61	107.36	105.61	108.83	108.34	110.16	107.85	109.48	108.22	108.01	110.48	111.25	107.73	106.77	106.62	106.9	109.23	108.81	108	106.51
109.47	106.08	101.61	105	106.32	107.1	105.55	106.93	107.08	105.55	107.28	106.98	103.71	105.88	106.09	106.04	107.88	104.47	105.08	107.72	103.64	107.96	104.33	107.06	107.49	106.36	104.21	108.06	105.85	107.18	106.82	107.33	106.49	106.16	104.35	106.09	103.36	109.41	105.92	103.67	105.65	105.04	105.85	108.6	106.3	106.63	104.71	104.92	103.17	107
99.873	100.95	100.5	97.323	98.258	97.918	96.304	97.963	100.57	100.07	100.54	97.396	100.96	98.581	96.301	99.305	97.914	99.411	103.82	100.24	96.18	97.867	96.795	98.622	99.294	100.5	97.22	97.466	100.99	100.71	100.46	98.885	96.128	100.14	100.7	97.691	96.751	101.86	101.44	99.142	98.661	99.115	99.935	100.27	101.01	97.043	103.3	98.532	98.747	100.97
109.93	106.64	105.38	108.94	108.19	107.44	106.19	106.8	108.51	107.34	106.92	110.08	108.77	105.38	105.47	108.94	105.31	108.05	109.37	108.91	109.96	107.39	108.55	109.63	108.51	107.38	106.22	108.31	105.57	107.33	109.46	107.38	108.09	107.46	109.46	111.13	104.18	110.55	106.97	108.05	104.74	107.98	105.52	107.57	106.13	109.36	106.62	106.49	108.52	109.22
107.74	108.79	108.05	106.88	105.75	106.16	108.37	109.72	109.24	109.19	106.14	110.28	105.96	108.09	106.81	110.67	108.47	110.17	106.02	109.79	109.78	108.27	106.62	107.69	107.37	107.71	107.71	110.51	110.32	106.73	108.4	111.36	107.73	110.15	109.93	107.28	106.85	106.01	107.62	110.37	106.84	109.11	111.69	106.44	106.78	109.02	110.1	108.24	107.19	109.51
109.28	107.7	108.85	107.53	106.72	107.18	108.39	109.06	109.84	106.25	109.11	107.96	107.73	109.1	108.14	111.06	107.05	111	107.73	105.9	109.69	106.03	104.66	107.78	109.96	107.5	106.62	109.94	108.56	107.16	108.29	108.97	110.06	107.55	106.31	104.59	106.17	106.47	107.57	111.66	110.8	110.57	108.71	106.72	108.96	108.16	108.07	107.6	106.43	107.49
100.25	97.169	97.754	99.985	98.647	95.871	96.301	97.466	94.981	99.454	98.366	98.784	100.68	99.555	95.049	95.559	99.714	99.542	95.922	97.818	101.3	97.022	97.029	97.831	96.942	97.376	97.837	99.135	95.974	99.799	94.283	95.811	98.537	98.143	94.959	97.183	99.635	95.971	96.897	94.621	98.121	94.488	98.573	97.32	98.528	100.39	95.397	98.638	95.595	97.734
111.17	106.29	108.84	106.24	111.03	107.56	109.96	108.72	106.88	109.86	109.82	108.67	110.22	109.75	110.71	107.44	107.98	106.89	107.63	107.49	103.61	108.56	107.12	108.67	108.86	109.76	109.57	105.08	106.23	107.39	110.53	107.07	110.24	108.75	104.4	108.74	105.11	108.43	110.65	107.42	109.8	107.57	109.42	108.59	104.66	107.76	109.9	110.3	105.93	108.33
99.185	103.74	98.564	100.07	101.19	102.71	105.17	101.15	100.89	99.717	98.946	103.07	100.84	99.019	99.196	98.246	103.79	99.828	100.65	102.85	100.68	100.17	98.541	97.571	102.22	103.4	101.42	102.62	100.85	103.76	101.69	98.098	100.19	102.76	100.76	100.21	101.92	99.941	100.86	99.787	101.67	99.413	102.89	100.13	102.44	101.5	102.77	101.09	101.06	99.774
100.31	96.28	101.41	98.57	97.529	97.59	95.622	99.626	100.1	97.212	96.618	101.69	99.949	97.007	103.12	98.075	98.763	97.732	97.627	98.361	97.709	96.595	101.08	101.45	96.541	99.991	100.13	99.723	98.695	99.127	96.083	100.39	97.932	99.021	97.844	98.875	97.25	100.28	101.32	98.98	102.76	94.776	96.386	98.478	99.764	95.598	99.694	96.591	100.71	97.327
96.94	98.882	98.2	95.488	98.327	98.293	97.716	97.155	99.686	93.037	100.82	96.823	97.777	99.046	96.44	97.933	95.672	99.466	96.961	99.877	97.462	96.259	99.506	100.11	97.97	96.767	98.051	96.214	98.816	94.92	99.604	97.003	98.569	97.876	98.329	100.63	100.03	98.404	93.873	97.603	94.767	97.466	99.521	95.075	99.205	98.347	100.02	99.782	97.37	97.633
105.54	106.19	104.02	104.53	106.85	106.3	106.12	104.88	108.23	104.11	106.42	106.17	108.7	105.52	107.18	104.17	103.79	104.32	104.73	103.04	109.01	108.86	106.84	106.91	106.3	107.76	105.1	102.65	107.25	104.9	104.36	104.08	103.6	105.9	106.24	102.72	104.93	104.77	106.16	104.94	102.47	110.61	104.02	107.09	106.44	104.43	111.63	105.13	107.39	106.48
106.26	105.83	105.65	107.06	105.38	104.19	104.77	105.11	109.07	108.22	105.82	106.66	103.21	106.51	107.74	107.43	107.44	104.7	106.85	108.17	105.67	106.63	106.22	104.48	108.68	104.36	104.61	104.95	107.17	104.09	106.82	107.61	104.27	104.91	106.87	104.86	103.94	104.23	105.83	104.4	107.24	106.69	104.31	105.39	104.78	107.99	108.45	106.07	105.21	108.56
107.26	107.02	110.15	107.02	110.27	112.06	110.38	111.65	110.55	111.54	108.16	112.69	110.51	110.15	111.64	109.4	110.47	107.65	110.22	109.75	111.72	108	110.63	109.34	108.21	111.27	112.31	112.5	108.94	111.02	113.13	109.48	112.08	107.62	110.89	111.32	111.95	112.44	110.42	115.35	110.15	112.63	109.47	110.09	110.89	107.93	112.22	109.97	113.08	113.03
100.02	98.525	97.951	99.267	96.775	96.435	99.944	96.616	100.27	98.661	95.706	100.23	96.722	102.63	99.852	98.649	96.65	97.041	97.824	95.64	97.925	98.847	98.2	98.538	101.53	98.804	96.765	97.677	97.761	97.754	96.944	98.036	95.86	101.49	98.105	93.269	99.076	98.576	98.956	99.443	99.582	98.05	97.004	98.671	97.807	97.058	100.17	99.247	94.696	101.8
95.528	97.654	95.39	97.166	97.42	96.131	98.798	97.741	99.623	98.387	99.611	97.472	98.796	96.213	101.74	100.56	97.662	98.472	94.735	95.172	99.397	97.104	97.06	97.185	96.2	99.562	94.023	98.745	97.781	95.89	98.682	99.527	97.171	100.04	95.857	98.133	99.996	98.633	97.382	98.587	100.82	97.392	96.689	97.424	97.21	97.917	98.198	100.43	98.147	96.632
105.62	105.16	105.05	107.65	106.52	107.88	107.63	107.44	108.58	107.45	107.82	108.76	105.56	105.09	104.94	107.45	107.24	109.87	106.03	109.23	106.97	107.96	108.69	109.62	107.69	105.85	108.8	107.58	108.6	105.17	104.8	109.75	108.24	109.09	107.55	110.11	107.62	106.85	109.06	107.2	106.97	109.3	107.55	106.8	107.67	110.1	109.38	104.4	108.24	111.2
105.08	106.22	101.78	103.08	105.21	107.93	107.42	105.24	103.97	103	104.68	107.41	105.55	102.21	106.16	102.84	104.95	104.44	105.12	107.78	105.59	105.66	104.59	106.67	105.19	104.16	109.01	106.17	103.68	105.01	107.54	107.37	102.65	106.85	108.18	105.11	106.36	107.59	107.02	107.54	104.94	104.02	107.14	105.68	104.54	104.21	107.06	107.44	104.21	105.84
105.53	105.09	107.95	107.51	105.2	104.84	103.76	104.16	106.94	103.17	104.09	103.86	104.41	106.11	107.47	102.47	105.67	109.49	106.82	108.62	108.51	107.09	106.07	106.41	105.33	106.32	108.34	104.51	108.45	105.82	107.22	108.13	100.14	104.98	104.83	104.71	106.67	104.89	105.87	105.07	102.45	103.94	106.96	106.73	103.55	106.01	107.81	102.79	106.74	102.16
108.24	103.82	105.96	110.08	106.95	107.81	109.6	108.44	108.45	106.23	110.12	110.03	104.91	105.57	105.6	106.79	104.2	108.42	111.53	107.1	108.65	108.29	107.3	107.14	105.07	108.18	105.23	109.03	104.56	111.01	105.03	108.02	105.7	106.99	109.44	108.53	107.68	105.99	106.41	109.32	108.31	107.31	107.6	108.36	106.97	105.09	106.24	105.6	110.27	109.04
95.362	98.147	101.13	96.787	99.029	96.761	98.627	98.926	98.075	95.031	101.12	97.874	96.269	100.15	96.555	96.764	101.46	95.951	97.634	96.547	97.275	99.186	99.738	100.28	97.774	99.728	98.043	98.753	100.27	97.961	100.19	98.163	95.085	98.093	95.541	99.132	98.116	97.394	103.42	99.039	99.362	97.994	95.081	100.17	99.554	98.698	98.078	96.665	99.091	98.277
104.99	104.88	100.95	107.26	106.6	106.55	104.42	107.33	108.28	107.62	108.18	105.99	104.63	106.16	107.36	105.65	107.48	104.96	106.94	107.81	102.53	108.04	108.83	105.54	108.64	110.11	104.62	107.05	107.43	107.1	106.13	104.75	103.49	107.83	107.67	106.36	106.09	105.77	106.75	108.73	106.83	108	106.44	104.32	105.96	110.14	105.58	104.55	106.85	108.68
109.4	108.06	106.91	109.6	108.76	109.28	108.27	108.3	105.17	105.44	109.74	108.53	109.15	107.57	108.83	108.12	105.63	110.98	109.05	106.48	105.04	108.43	108	105.16	109.01	109.4	106.93	108.62	106.32	111.26	108.07	106.57	106.26	108.5	108.59	106.67	108.63	106.64	109.77	106.95	109.4	110.18	106.37	105.59	109.35	108.73	109.75	106.01	110.24	109.06
109.58	108.67	107.81	108.96	104.64	108.98	106.18	105.49	109.35	105.33	107.87	108.01	106.07	109.12	108.24	107.26	109.68	107.21	111.4	103.26	110.63	109.63	113.22	107.81	110.6	106.22	107.49	109.21	109.91	105.01	107.18	111.39	109.56	108.52	105.45	108.41	107.52	111.09	106.45	107.43	105.97	110.58	107.15	109.78	109.92	108.49	109.07	108.2	110.09	108.47
96.781	97.725	96.779	101.04	97.957	99.673	99.955	101.69	97.144	96.501	99.151	97.234	99.148	99.752	102.1	97.562	96.605	98.759	99.178	100.19	97.491	99.153	99.675	98.57	99.543	96.741	100.41	96.846	96.454	97.108	97.362	97.141	99.404	96.041	96.948	99.865	100.93	100.16	97.49	101.08	102.8	97.513	101.32	97.499	96.224	96.913	99.258	98.004	99.652	101.81
110.03	108.98	109.16	109.27	110.1	106.06	106.73	106.64	107.12	106.29	108.47	106.55	105.39	106.88	108.31	103.3	107	108.88	106.1	107.34	107.48	109.47	107.85	111.35	107.11	111.74	107.55	106.86	107.98	107.21	108.75	108.11	108.95	108.37	106.61	108.18	107.46	107.2	108.59	108.82	108.81	108.18	105.29	108.8	104.2	105.08	107.52	108.48	107.28	108.36
102.41	105.27	104.24	102.78	107.86	103.8	101.85	104.26	107.14	104.45	108.19	106.49	105.33	106.25	105.14	104.63	108.82	106.09	104.21	103.71	99.428	106.9	105.98	107.99	104.32	103.85	104.33	104.69	109.04	107.14	102.56	108.86	106.22	102.21	107.05	104.41	106.85	106.43	107.43	107.77	107.16	103.41	106.38	104.5	107.13	108.38	102.8	105.17	105.82	105.03
105.82	104.68	104.28	104.81	108.23	106.16	103.84	105.17	106.35	108.03	104.89	105.73	105.28	106.19	104.06	108.95	108.12	105.59	104.28	104.97	108.96	103.21	104.68	107.59	106.73	107.89	108.09	108.85	105.54	104.8	104.24	107	104.1	105.17	105.21	106.33	102.88	106.73	104.55	108.15	106.28	107.78	107.3	105.66	105.44	103.09	105.84	103.54	103.32	106.57
108.66	108.15	109.23	106.86	107.82	108.08	109.82	105.42	109.18	111.07	107.36	106.66	105.57	106.98	107.52	108.48	107.93	108.7	106.88	107.7	109.06	108.02	109.64	106.63	106.65	107.35	108.65	108.75	105.93	108.85	107.75	108.71	110.32	106.09	107.5	107.4	106.19	108.11	106.99	106.21	108.3	108	107.53	105.06	107.57	105.36	106.93	109.14	106.09	107.55
107.84	108.73	106.89	109.75	107.77	107.04	107.78	108.6	109.6	104.04	109.73	105.23	105.77	108.39	107.91	106.91	107.05	106.5	112.38	107.72	108.34	108.45	105.4	109.54	111.84	108.59	109.71	108.77	107.57	112.67	110.69	103.51	107.04	106.16	105.62	108.3	109.45	110.28	108	109.41	107.35	108.79	110.39	108.61	108.59	105.73	105.57	105.93	108.79	106.91
98.435	98.179	99.64	99.038	97.417	94.491	98.184	98.964	96.935	96.533	98.779	98.143	98.233	97.703	96.359	96.218	96.956	99.526	97.63	98.687	98.345	98.974	97.833	100.43	101.49	96.602	97.254	98.696	98.591	98.322	99.036	94.917	97.766	96.732	99.787	99.528	99.055	96.58	97.83	98.314	96.111	98.189	98.435	93.497	99.549	98.63	99.982	98.165	97.556	94.678
98.473	96.559	99.676	100.84	98.341	103.55	99.696	100.74	103.49	97.646	102.71	98.126	101.43	101.43	97.729	103.27	101.31	98.681	98.152	97.084	102.64	100.45	100.3	101.84	102.77	101.16	102.25	100.14	99.881	99.445	98.89	100.8	98.636	97.912	98.197	98.944	99.347	99.622	98.583	100.57	101.28	97.471	98.75	100.63	100.46	101.26	101.44	98.555	99.962	100
107.85	107.84	104.36	107.94	105.53	103.83	106.66	104.59	104.09	105.91	106.3	104.62	104.09	104.04	105.29	106.93	107.33	105.39	106.5	105.97	108.56	106.41	106.19	103.66	105.62	107.67	104.36	105.92	106.17	106.23	105.22	106.41	105.15	108.69	106.87	107.84	105.1	106.66	104.3	103.11	103.06	105.15	105.29	103.06	107.68	104.59	103.82	104.09	105.2	106.58
108.8	107.31	107.35	108.64	106.99	108.15	109.03	102.83	109.03	107.22	109.07	107.98	107.96	108.23	107.3	107.53	106.37	109.97	107.41	108.54	105.93	109.31	109.53	109.09	105.17	108.05	106.93	108.28	104.86	108.51	108.22	110.63	108.38	108.07	106.47	111.27	109.83	108.25	105.28	109.32	108.14	107.32	104.58	107.48	111.32	105.74	109.1	106.71	105.02	109.75
111	112.28	109.16	114.14	106.12	109.73	111.56	111.17	109.93	111.89	110.73	109.8	108.65	111.77	113.28	112.19	108.34	108.44	108.68	110.34	112.64	108.89	110.48	110.11	110.37	113.65	112.8	111.12	112.36	109.3	109.33	111.81	110.16	112.14	111.29	111.11	106.84	111	109.45	110.67	110.99	111.17	113.05	110.61	112.33	111.89	112.05	110.54	109.63	106.54
108.48	105.73	105.85	106.23	106.96	107.36	100.93	100.33	108.94	105.83	104.79	106.96	105.53	104.29	103.67	105.95	106.48	104.77	105.66	103.54	103.3	101.66	107.84	104.52	103.73	104.85	108.08	108.31	106.12	107.4	106.53	102.14	106.18	107.11	107.88	103.77	103.31	105.32	104.56	108.25	107.1	104.17	102.44	107.68	103.25	105.27	108.98	106.2	104.42	102.7
109.29	111.17	108.52	109.94	110.58	109.57	109.38	108.25	106.82	108.35	111.87	110.2	107.11	106.28	111.63	109.95	107.93	107.7	106.82	106.48	108.73	108.28	105.96	108.42	107.32	108.19	109	109.3	107.1	110.75	107.46	107.25	107.46	111.66	105.4	107.62	108.65	109.1	110.32	108.29	109.45	109.94	107.88	107.2	111.34	108	107.45	108.92	105.95	109.07
99.603	99.515	94.456	97.942	101.19	97.775	100.98	100.34	99.139	97.958	96.595	98.79	98.576	101.53	99.571	100.7	98.202	96.49	97.346	98.434	98.806	96.954	100.09	96.462	102.89	96.513	99.19	98.72	99.629	96.992	99.661	97.968	96.953	95.027	98.646	97.827	96.858	98.454	101.36	101.89	100.58	94.68	98.338	97.2	100.95	100.36	97.378	98.602	97.22	96.207
107.22	106.38	104.08	102.39	105.34	107.57	104.7	101.66	106.91	106.61	106.76	108.62	107.03	106.95	107	105.97	107.89	103.97	109.01	103.51	109	104.32	104.42	104.88	109.32	106.68	103.77	106.61	104.57	107.22	103.73	103.57	105.13	107.54	103.46	107.88	105.69	109.49	109.79	105.76	103.17	106.75	103.36	109.03	106.46	106.14	102.69	105.73	109.12	107.28
108.84	104.48	105.6	107.39	104.87	106.43	108.53	104.2	109.79	107.07	107.75	104.43	102.38	104.59	103.54	108.88	104.53	107.02	104.52	104.78	107.28	104.15	103.42	103.35	108.24	103.9	105.26	102.77	106.82	109.8	104.84	104.72	104.88	105.25	106.36	106.92	105.52	105.27	104.6	106	106.41	107.2	108.52	106	105.74	105.57	106.52	106.41	103.93	103.84
97.352	98.047	98.924	100.14	97.865	97.883	97.874	98.932	96.095	97.935	98.012	95.39	99.322	99.436	98.267	97.394	98.557	99.238	98.321	98.043	100.53	98.984	96.104	97.698	99.404	99.237	99.831	98.898	95.017	98.991	100.81	96.631	96.33	98.014	100.75	98.977	98.577	98.393	98.381	99.712	97.835	98.775	100.68	98.12	100.5	100.36	98.557	99.719	98.751	98.344
101.77	97.254	97.826	96.239	100.47	98.329	96.971	98.227	97.896	99.107	98.08	99.702	99.473	100.01	99.4	98.698	100.18	96.685	96.381	99.241	95.751	101.49	99.154	99.202	100.34	98.263	99.307	98.4	99.537	94.385	98.013	98.206	99.594	99.764	99.18	94.517	97.507	99.606	97.857	97.472	98.995	98.512	97.046	102.73	97.772	97.594	98.097	101.06	98.406	97.09
97.972	100.57	99.62	99.404	96.167	99.78	100.8	96.901	96.037	96.297	97.542	100.18	98.182	98.948	97.015	97.87	97.75	95.612	97.981	97.648	97.539	98.031	99.029	97.53	96.464	97.856	94.266	98.25	98.482	98.673	96.558	97.887	99.96	98.209	98.136	96.701	95.547	99.797	98.624	94.556	97.56	98.277	97.85	96.5	99.401	98.179	96.185	101.01	99.202	101.95
106.95	108.54	107.2	105.44	107.68	105.98	106.69	107.67	105.29	109.03	105.87	105.81	102.64	107.3	104.1	108.02	107.46	103.19	104.28	104.02	105.21	109.02	109.03	105.97	105.91	103.05	108.86	106.47	106.18	105.51	106.66	107.89	103.33	104.65	107.75	104.57	106.78	107.07	106.07	103.6	107	106.55	106.07	104.68	106.55	104.35	105.24	107.76	105.77	102.57
107.73	106.59	108.37	107.86	105.48	105.26	105.2	106.62	107.71	105.25	107.94	106.8	105.04	108.82	106.32	103.45	106.09	107.45	108.63	108.05	105.62	107.32	104.64	107.14	106.77	102.38	107.78	107.72	107.33	104.73	106.59	104.25	104.66	106.84	105.66	108.1	105.33	109.14	106.07	108.36	108.4	106.81	104.99	107.61	109.45	109.08	103.23	109.08	103.67	106.04
107.52	106.63	105.58	107.14	104.58	104.38	108.39	109.52	108.07	107.18	108.28	106.23	109.11	108.46	107.3	111.17	110.27	110.38	107.92	108.61	107.61	106.27	108.35	109.22	107.77	107.48	108.42	108.12	109.48	109.07	105.68	107.5	108.15	109.15	106.11	105.73	108.27	107.33	106.31	107.56	108.41	111.61	106.57	107.88	106.93	110.34	108.95	111.62	110.18	107.79
106.48	107.22	101.48	107.1	105.11	107.26	105.63	106.8	105.05	104.97	104.72	107	106.71	103.05	102.07	107.57	103.61	105.51	105.54	103.78	108.58	106.99	106.55	108.23	104.62	105.04	109.39	105.81	105.29	105.21	107.67	105.31	103.6	106.65	104.26	104.9	106.08	107.05	106.7	107.51	103.42	104.34	107.93	103.26	105.21	104.91	105.59	106	107.57	104.7
98.438	100.47	96.158	97.749	97.661	95.642	99.519	98.695	100.98	100.3	96.569	97.833	97.169	98.157	99.73	96.155	98.288	97.777	96.386	99.426	98.854	98.349	97.182	101.14	98.145	97.397	97.837	99.42	98.031	102.33	100.29	95.855	98.735	96.666	98.202	98.482	99.523	100.12	97.156	96.039	96.019	97.65	98.847	99.857	98.653	96.762	99.064	99.863	99.791	98.079
105.78	105.6	105.34	107.29	106.43	106.01	104.84	108.59	107.9	105.6	105.85	105.84	103.55	105.98	107.22	105.47	108.49	105.98	106.38	103.39	104.75	105.39	102.04	106.76	106.05	107.31	106.73	106.42	106.17	107.12	107.58	106.03	103.96	105.93	108.27	105.89	103.62	104.25	109.42	104.83	107.67	106.48	106.06	107.37	106.9	105.87	104.82	104.15	104.5	106.84
102.05	108.46	105.68	108.75	108.24	105.49	105.46	107.39	108.32	104.61	103.73	105.12	107.12	105.49	105.6	108.24	106.43	108.02	105.84	106.4	105.08	104.88	109.23	110.23	104.75	105.19	106.47	102.93	105.25	107.29	109.47	104.84	104.99	105.03	107.98	103.65	107.11	104.16	104.39	103.3	105.54	107.13	109.26	105.49	104.94	106.46	107.65	104.27	105.81	107.88
109.62	107.84	109.95	108.07	108.26	108.38	110.29	108.51	107.93	109.55	106.26	109.48	110.8	106.14	107.46	112.27	106.74	109.57	109.98	105.39	109.28	106.25	108.12	106.74	107.11	109.57	105.27	103.72	110.08	107.81	106.64	107.31	106.19	111	107.74	107.82	106.12	105.53	104.38	105.91	109.55	108.57	108.12	107.06	106.91	106.09	109.28	109.51	108.95	110.58
96.411	96.527	102.5	104.13	100.85	98.337	96.846	100.52	100.71	101.53	101.54	100.22	99.628	101.74	103	101.13	101.16	99.963	101.25	102.57	99.769	101.07	100.4	99.985	99.082	98.896	97.5	98.919	98.794	101.68	100.24	100.54	99.806	101.02	98.629	98.096	101.13	98.427	98.601	99.998	100.29	100.32	97.654	100.31	103.77	101.55	99.955	99.264	101.71	99.461
105.81	104.3	104.07	104.69	105.39	106.77	105.13	104.47	104.94	107.87	103.59	104.1	104.39	103.77	103.67	105.35	107.82	106.52	103.51	104.36	101.77	102.82	104.08	103.58	106.2	106.39	103.75	106.89	103.53	104.61	107.49	104.18	103.46	104.18	108.37	104.44	106.82	107.86	103.54	104.43	104.11	106.73	107.19	106.58	105.92	105.24	106.54	106.01	106.72	105.36
109.84	108.97	107.46	108.83	109.43	106.15	110.23	110.14	103.93	106.64	112.29	111.99	108.73	111.1	105.62	109.13	110.1	113.05	109.38	107.34	109.53	106.86	106.63	104.85	108.37	109.08	110.27	106.54	108.96	108.66	108.96	108.96	107.03	108.17	108.41	104.15	105.57	108.71	107.42	106.55	109.06	109.37	110.06	106.52	108.86	107.66	109.48	108.94	106.51	106.48
104.41	107.65	108.39	107.3	106.33	107.35	107.84	109.43	106.32	106.49	107.5	107.34	111.37	109.59	105.05	105.45	107.13	104.59	105.73	114.97	105.16	106.58	110.05	108.31	106.59	107.71	108.8	110.28	108.38	104.32	108.42	107.2	113.17	106.78	108.77	108.26	105.43	110.38	105.56	110.9	107.51	110.27	106.9	105.78	107.03	109.86	107.92	107.56	111.61	109.65
107.13	106.83	104.6	108.13	105.96	106.26	105.66	109.72	108.12	104.88	107.66	106.29	109.69	110.51	107.58	107.69	105.97	108.14	107.06	106.45	108.52	107.49	105.56	110.23	111.99	109.87	108.79	108.1	107.96	109.13	107.94	107.12	108.15	106.55	106.91	105.88	105.58	109.2	107.28	107.22	110.46	107.69	108.87	108.78	106.98	110.93	108.09	110.93	110.67	110.94
104.66	107.34	108.08	106.59	109.93	109.83	108.98	105.75	103.88	108.21	109.44	109.99	108.85	108.11	105.93	109.99	109.37	108.43	108.26	108.1	105.87	107.17	109.08	105.8	107.91	105.79	106.66	105.18	107.58	104.12	110.06	105.09	106.59	106.29	104.26	110.09	107.59	108.46	107.66	108.43	109.34	108.02	104.65	107.19	107.36	107.76	108.94	105.48	105.83	109.09
107.54	107.97	106.08	107.29	104.19	107.89	106.42	106.98	109.66	108.98	103.88	106.89	105.81	109.82	107.45	106.79	107.63	108.49	102.04	106.07	106.15	104.6	106.57	106.91	106	108.02	105.24	106.23	107.63	102.96	105.97	105.29	110.46	104.66	108.32	106.21	107.58	107.18	102.71	108.34	105.41	107.1	109.81	104.75	107.75	104.57	106.86	107.81	105.98	104.25
108.17	107.13	109.34	107.77	106.97	107.91	105.58	105.76	108.09	108.01	106.24	108.07	103.04	107.44	106.04	106.69	107.46	103.82	106.75	111.72	105.88	108.17	109.85	108.85	106.92	105.36	107.55	106.28	107.09	107.99	104.14	104.15	107.52	106.07	105.32	104.61	104.01	108.5	105.77	104.44	103.41	106.64	105.64	106.66	109.52	108.29	107.97	103.56	106.29	110.73
103.97	106.38	105.8	106.81	105.17	104.43	104.67	105.83	105.53	104.41	107.17	104.4	105.64	106.1	104.8	105.37	102.73	109.23	102.79	104.69	108.51	106.98	104.16	104.31	106.81	107.81	106.5	104.66	106.2	109.48	103.94	106.71	107.38	106.99	105.31	105.19	107.38	103.55	103.94	103.87	104.64	104.57	105.79	104.75	106.41	105.04	106.02	107.5	103.58	106.38
106.85	106.54	104.22	106.4	108.76	111.24	103.25	103.27	105.71	104.64	107.77	109.64	105.43	106.89	107.29	109.5	104.44	106.84	106.54	107.56	109.13	103.83	107.4	107.25	105.81	105.18	106.06	104.59	108.91	107.02	107.35	106.31	102.33	107.28	107.5	108.36	109.3	107.25	103.38	105.61	104.29	105.65	103.42	105.18	106.06	109.5	107.48	106.2	103.68	109.62
107.39	108.47	104.27	107.64	105.29	107.35	107.44	107.17	105.92	106.82	104.17	107.38	105	107.33	106	108.6	105.1	106.74	107.45	109	107.51	105.55	107.25	105.45	106.18	106.44	107.53	106.9	104.47	105.48	107.91	108.77	105.61	107.55	106.55	106.17	103.55	106.4	107.59	106.35	102.67	108.64	105.05	108.94	110.92	107.94	107.05	107.37	106.34	107.42
107.94	104.12	107.23	106.06	104.34	107.75	103.64	106.47	107.11	106.45	104.48	103.08	106.21	105.52	106.29	107.97	104.56	106.37	103.99	103.66	105	105.85	107.24	104.21	107.39	107.79	107.22	109.48	103.62	107.37	106.15	106.74	105.65	108.12	105.42	103.6	106.47	109.12	106.11	107.14	104.02	107.15	107.44	107.55	105	107.7	107	103.71	105.71	105.47
104.76	109.98	110.29	107.89	110.24	110.95	109.52	110.59	106.6	109.06	113.74	107.12	110.03	110.79	107.16	112.54	110.01	110.64	108.98	110.86	106.52	107.92	110.38	110.76	109.85	110.18	108.64	108.91	106.85	109.18	104.74	105.78	108.24	112.32	107.22	110.12	109.35	108.21	111.14	109.84	107.4	109.59	108.62	105.68	107.78	106.21	107.43	108.2	110.42	109.71
106.04	109.09	105.53	105.99	106.25	105.97	108.01	103.44	105.2	107.88	109.53	107.17	107.05	106.74	106.11	112.94	104.04	102.75	106.68	106.82	105.05	106.2	106.87	106.16	106.23	105.99	106	103.71	106.86	103.94	103.36	108.63	107.42	106.4	106.2	106.2	106.17	107.09	106.21	105.88	104.81	106.74	108.96	108.05	106.67	105.51	103.16	105.94	104.37	107.69
107.91	107.45	109.33	109.1	110.95	108.25	108.64	108.39	110.26	107.18	107.41	105.75	107.22	108.51	107.14	106.89	106.31	105.84	111.65	110.12	107.88	109.04	107.3	109.3	109.72	108.28	108.91	107.18	107.95	109.13	106.57	110.58	107.44	110.71	107.82	106.64	108.04	108.46	107.96	112.47	108.12	108.08	109.31	106.73	104.86	106.64	106.37	107.18	104.41	109.12
108.4	111.32	110.95	110.71	107.83	109.64	109.43	111.45	110.31	110.73	108.34	110.1	109.8	112.03	112.13	111.7	109.26	110.99	109.75	111.99	108.82	109.5	114.16	110.44	108.51	108.94	111.41	108.45	108.8	110.97	111.83	109.83	108.96	110.94	109.54	107.91	112.19	108.03	110.41	111.15	110.16	111.91	111.95	107.57	110.22	112.8	113.22	109.18	109.47	111.29
111.74	108.9	108.04	107.83	108.61	110.13	109.49	108.97	109.69	106.95	109.74	108.32	106.45	105.9	107.61	108.08	112.01	106.9	109.68	106.2	107.96	108.17	110.62	104.98	110.85	106.29	109.32	109.71	108.55	106.86	108.85	108.57	109.94	108.38	110.09	105.59	108.08	107.97	108.66	110.59	108.17	105.81	105.86	105.27	110.58	111.65	107.98	105.52	108.86	108
98.746	97.873	100.23	100.16	98.608	99.53	98.027	100.04	102.21	101.73	100.99	101.78	98.704	101.25	99.86	99.776	97.515	100.19	102.36	99.628	98.256	96.253	100.44	100.67	96.472	100.07	100.34	102.57	101.29	101.01	98.54	100.08	100.32	99.991	98.481	99.271	97.574	100.55	96.731	102.85	99.427	102.29	102.4	96.573	99.318	102.12	99.324	99.307	100.18	102.15
102.13	97.613	98.85	97.753	100.04	98.899	97.196	98.338	99.354	100.72	98.581	97.513	102.74	99.649	99.424	97.293	95.203	95.099	96.162	101.03	100.16	101.62	100.56	100.04	97.711	98.994	98.036	99.973	100.68	98.856	98.277	98.28	99.158	99.198	99.405	99.364	99.161	96.572	99.105	94.539	99.319	100.16	99.605	98.063	96.045	99.726	98.276	98.032	102.03	101.28
101.44	107.55	107.08	106.08	102.98	105.5	106.62	103.55	104.54	108.53	103.11	105.67	106.56	107.87	106.03	109.6	107.71	104.86	105.87	106.2	107.55	104.42	107.01	104.73	103.13	106.55	107.86	109.28	108.01	103.46	108.36	107.21	109.64	106.63	106.8	104.68	108.27	104.9	110.23	106.34	105.86	107	106.66	104.2	106.45	106.66	105.81	103.75	107.83	107.67
98.232	98.098	98.781	99.478	99.519	94.304	94.507	96.486	99.239	98.684	97.567	99.908	100.06	100.11	100.51	98.966	95.108	99.206	99.693	97.04	97.504	96.85	95.368	97.218	95.874	99.102	95.689	100.33	97.769	97.913	97.872	97.909	98.681	95.945	97.02	95.623	97.018	94.296	96.013	98.055	96.308	100.27	96.55	100.33	96.831	96.707	99.119	98.141	98.626	100.82
107.72	105.59	106.62	108.65	108.93	106.06	106.96	110.49	107.9	108.56	111.01	108.63	107.95	108.61	106.99	107.47	106.59	109.38	110.34	108.09	108.44	104.29	108.13	110.46	107.04	106.29	111.12	110.89	108.19	110.79	111.51	109.07	111.33	110.02	108.35	107.26	107.64	108.52	111.41	108.04	110.07	105.67	109.05	108.19	109.34	109.25	109.01	106.39	107.48	111.23
105.92	107.42	106.02	103.01	104.32	107.15	109.44	106.27	105.61	106.78	105.62	106.32	105.82	103.97	107.13	108.14	107.41	105.26	105.33	105.34	104.68	106.71	109.08	107.14	103.16	105.47	104.74	106.81	104.98	106.72	106.64	103.73	109.03	104.62	108.1	106.31	106.59	104.55	103.15	106.74	106.22	106.63	109.34	103.7	104.69	105.27	108.85	106.54	105.41	107.03
[truncated: 150 more columns]
