# Supplementary material for: Genetic dissection of main and epistatic effects of QTL based on augmented triple test cross design
Source: PLoS One. 2017 Dec 14;12(12):e0189054. doi: 10.1371/journal.pone.0189054 (PMC5730204; doi:10.1371/journal.pone.0189054)
Supplement: S10 Supporting Information — (ZIP) [file pone.0189054.s010.zip › z6_250_0.5_5.csv]

108.76	107.12	109.03	108.16	110.24	109.24	110.78	107.37	104.33	109.98	108.6	105.56	110.16	106.96	106.57	105.42	109.48	103.29	108.21	102.16	106.62	110.85	106.48	106.16	105.4	109.19	104.67	108.85	106.93	109.52	111.1	108.63	108.66	108.94	107.81	106.31	106.56	105.96	104.66	109.76	108.96	109.68	111.47	104.12	106.53	105.98	107.14	105.62	109.94	106.43
101.7	99.913	101.6	96.684	102.09	102.18	100.06	99.529	99.123	100.1	98.226	101.17	98.09	98.533	104.61	96.779	103.42	99.933	101.75	99.068	100.29	98.327	102.22	101.44	103.49	98.522	95.626	98.917	97.662	99.947	99.916	104.62	103.75	102.9	100.99	100.52	97.43	103.22	97.268	99.729	98.21	103.76	104.28	99.68	102.95	99.18	96.821	97.899	100.49	98.919
105.47	113.29	104.62	114.23	104.57	107.82	106.5	108.66	108.25	114.3	108.23	107.92	106.91	110.93	108.29	103.23	107.58	113.72	109.73	109.57	106.24	110.41	106.43	109.1	107.76	104.91	108.13	109	108.27	104.75	109.52	111.57	104.62	109.27	112.67	108.93	110.77	105.06	107.39	106.24	106.78	109.63	108.65	107.13	109.7	108.6	105.66	107.5	110.63	106.69
102.98	113.72	106.92	111.07	111.98	108.33	111.37	111.06	110.67	109.7	110.15	107.74	108.01	112.1	111.2	108.61	114.73	110.13	110.55	108.04	102.09	108.96	106.81	108.02	108.93	107.24	112.22	111.48	110.65	112.36	105.56	109.17	110.1	110.09	109.57	109.54	110.49	107.34	109.08	107.13	111.94	109.57	109	104.87	107.49	113.43	108.39	104.26	109.45	108.23
101.54	107.16	108.13	106.27	101.67	103.91	109.04	108.42	110.04	106.98	104.01	109.38	108.38	108.44	102.23	104.25	107.77	106.39	102.23	104.18	103.66	103.83	108.94	106.45	103.03	107.01	106.99	110.74	104.36	104.46	108.89	104.64	103.26	104.84	104.58	100.77	105.26	107.24	106.52	107.57	100.16	106.09	106.83	102.92	104.01	107.08	104.84	102.49	109.18	109.26
109.13	105.99	106.08	105.9	108.59	106.33	109.99	113.96	111.26	102.42	103.25	106.84	108.91	106.58	105.19	108.25	109.23	109.43	106.71	102.84	106.46	108.43	103.95	109.14	105.35	105.24	105.35	108.22	108.04	110.46	104.09	105.78	104.43	108.29	107.62	105.95	102.25	107.7	105.98	106.89	107.86	105.81	103.68	111.9	107.41	109.9	109.43	111.19	105.38	105.67
103.56	108.08	107.5	100.66	112.73	105.37	109.58	111.79	110.09	106.93	107.53	111.3	105.68	108.96	106.87	103.96	105.11	108.08	108	105.98	111.36	110.7	112.53	110.38	108.29	104.3	106.89	105.26	108.12	107.4	106.1	106.66	111.43	112.03	108.78	111.02	108.24	110.48	106.38	109.53	109.09	105.63	107.57	110.87	104.68	110.63	108.81	107.45	107.43	104.79
108.91	106.47	105.41	108.23	107.43	109.74	103.2	104.32	102.9	106.22	106.61	105.14	107.5	106.54	106.44	105.94	107.23	104.09	104.44	105.17	101.11	102.76	101.22	104.61	104.72	106.6	110.22	104.52	103.23	107.5	105.49	109.9	104.62	102.76	105.31	108.84	101.9	107.91	100.62	105.25	103.01	105.28	105.13	106.7	105.39	101.92	110.38	100.14	104.6	105.04
107.5	105.21	103.9	107.9	105.95	105.22	104.82	105.31	108.43	104.76	105.25	103.72	104.5	108.46	106.18	103.3	105.71	107.56	107.07	107.27	104.12	106.04	105.7	108.89	105.34	107.61	104.57	108.99	106.09	100.88	109.75	106.04	103.24	103.82	108.09	108.65	105.94	106.19	105.09	103.97	109.13	105.79	99.599	103.24	105.64	105.88	105.77	107.01	107.45	106.84
100.08	101.6	97.513	101.61	99.993	100.97	102.18	97.048	99.981	99.67	96.351	102.99	102.73	100.28	101.71	102.32	100.17	98.332	101.58	101.58	103.08	95.411	101.31	97.719	99.669	97.441	101.2	99.874	98.824	101.35	104.24	105.72	103.41	100.73	96.92	104.67	100.23	99.326	106.04	101.32	96.319	102.97	98.547	100.24	104.79	98.221	103.11	100.92	98.912	98.277
96.192	99.844	101.07	98.543	98.417	97.743	96.812	98.344	97.096	98.855	100.62	100.2	99.492	96.633	100.05	101.7	99.178	98.394	101.26	96.627	102.16	99.978	97.629	102.99	99.035	96.014	96.574	94.975	104.44	96.536	97.969	94.374	97.563	94.57	99.41	90.132	97.415	97.405	99.152	96.971	101.19	95.589	96.336	98.768	102.93	98.406	100.78	95.282	100.18	100.03
106.69	102.92	102.22	100.55	97.533	99.409	100.93	100.77	102.5	107.87	105.83	101.56	101.73	102.3	104.43	103.73	101.73	100.75	102.96	100.19	100.84	104.09	103.56	101.23	103.79	102.12	104.6	101.18	99.191	103.37	106.98	105.23	103.1	107.5	101.27	99.238	99.753	109.27	105.57	103.17	98.576	104.2	105.89	105.44	104.28	102.04	100.21	101.95	102.94	107.38
105.5	99.808	107.04	106.85	105.41	106.24	108.55	106.95	107.56	105.33	105.46	105.74	102.43	106.38	107.73	107.82	106.4	106.47	105.2	105.42	104.01	102.21	103.39	104.3	103.15	102.92	103.71	103.07	108.4	102.04	105.45	105.77	108.23	103.62	103.39	102.72	108.38	106.29	106.96	108.73	107.89	104.03	103.22	99.319	105.38	109.75	104.52	108.24	105.41	105.55
106.64	108.27	107.28	104.87	105.25	108.9	106.19	108.88	110.83	107.69	104.56	110.66	108.21	109.34	111.04	110.06	110.24	103.99	111.81	107.63	107.35	109.89	106.53	108.18	111.65	110.69	108.23	105.03	105.12	108.84	104.3	108.12	108.88	105.77	109.71	106.71	105.81	103.04	108.13	111.45	113.08	106.94	109.75	107.1	107.2	107.16	110.24	109.54	110.44	107.5
101.71	104.39	109.32	104.73	102.35	107.23	107.1	105.99	101.52	102.2	104.35	107.17	105.22	103.37	104.61	106.44	102.88	107.76	109.95	109.07	105.97	108.88	105.92	101.8	105.83	105.71	108.19	106.9	106.06	106.89	105.6	105.74	107.65	109.11	104.71	106.83	102.77	107.61	108.36	111.1	101.51	105.22	106.13	100.85	107.19	101.45	104.77	105.02	103.18	103.19
105.06	104.81	108.73	111.44	108.93	108.13	107.75	106.83	107.11	110.59	110.05	107.69	105.05	106.54	103.57	107.59	110.19	110.07	108.58	107.15	110.21	106.08	110.16	111.06	105.13	106.8	101.4	106.82	105.62	108.22	105.79	105.96	108.27	106.37	105.21	106.95	108.12	107.5	109.47	104.87	106.22	106.72	110.12	110.45	107.87	109.45	103.54	113.55	106.41	105.81
108.23	108.42	104.96	110	106.73	109.52	108.47	102.89	107.25	108.28	108.9	109.97	105.68	108.36	111.31	105.74	108.33	106.69	107.5	109.27	109.43	107.48	104.09	105.92	107.94	105.92	108.01	105.72	106.73	108.7	106.78	107.09	104.41	109.38	106.54	107.03	108.74	109.54	105.64	104.35	103.34	105.32	104.77	106.07	107.55	103.88	108.22	113.35	108.68	104.82
101.04	94.148	101.57	99.245	99.308	101.08	103.14	101.91	100.42	104.28	100.32	104.44	100.89	104.85	100.02	102.13	99.719	99.282	101.84	100.16	101.05	101.86	100.62	101.92	103.53	98.581	101.45	98.803	100.9	103.47	101.23	101.12	104.48	99.99	99.068	98.008	99.135	100.95	103.29	105.35	101.51	99.584	101.58	101.66	105.41	101.3	98.479	98.564	103.2	101.75
108.73	109.47	109.8	110.73	107.95	108.09	108.67	109.12	109.07	111.86	112.58	109.19	110.61	102.11	107.97	103.97	109.61	107.54	107.61	107.13	106.08	107.56	109.47	113.54	105.65	112.43	111.6	108.48	111.76	112.49	109.69	106.09	107.05	109.26	109.97	107.52	113.7	107.15	113.4	108.91	105.71	105.28	108.69	105.3	103.56	105.19	107.94	108.08	110.78	111.83
103.41	102.46	103.52	105.64	107.36	108.27	108.33	106.66	108.94	107.55	103.32	104.51	105.24	101.56	104.18	104.78	104.1	104.56	102.62	107.07	106.94	100.71	108.84	105.49	106.63	103.8	108.88	106.59	108.55	98.939	104.91	104.31	103.99	102.69	108.27	114.28	108.51	109.98	107.42	104.27	105.04	103.32	104.64	105.72	103.37	104.03	100.68	106.79	102.63	102.85
97.26	103.15	98.279	104.5	102.43	101.51	99.747	100.47	103.73	100.93	101.49	100.59	99.931	97.391	99.941	101.5	104	101.04	103.37	98.425	99.587	103.73	101.24	99.125	102.36	102.83	102.41	98.622	105.53	99.702	102.07	102	100.03	97.905	100.88	101.36	98.223	103.93	102.66	103.44	101.87	102.74	98.106	99.712	99.656	95.425	104.5	101.26	101.53	101.4
106.51	107.95	108.64	102.84	110.18	109.4	103.63	106.02	105.56	105.73	108.94	102.43	108.08	104.43	106.3	103.7	101.51	110.56	110.25	102.99	105.49	106.27	101.28	108.69	108.22	109.61	106.87	102.83	110.04	103.38	103.86	105.24	104.97	106.05	110.09	106.43	105.16	107.19	103.82	106.34	103.38	104.02	109.31	106.27	106.43	108.95	105.94	107.11	106.45	109.4
101.84	101.53	102.89	101.63	100.04	98.051	96.742	99.982	96.344	103.18	100.93	100.75	102.67	101.44	100.99	102.71	99.449	101.68	99.414	100.6	96.389	100.79	102.99	101.9	101.8	101.19	104.03	100.13	104.58	100.68	109.14	99.764	97.397	102.85	100.44	101.62	99.848	104.08	97.648	98.173	93.419	100.08	99.808	102.34	102.64	102.27	103.05	99.456	102.25	102.39
101.44	102.01	100.44	104.54	100.44	101.76	98.145	101.35	98.273	102.72	104.05	96.346	99.316	100.5	102.62	100.7	101.46	99.895	100.59	103.99	102.42	100.3	98.557	102.17	101.51	102.25	101.9	101.52	97.796	97.874	98.241	101.86	103.36	104.6	105	96.403	98.038	95.21	103.6	98.772	102.9	96.098	103.07	98.859	97.843	103.52	100.82	100.32	101.89	99.749
102.73	106.74	106.23	105.85	106.36	104.73	107.5	102.35	109.96	107.01	102.66	104.71	108.51	106.23	111.03	104.03	102.72	106.31	105.67	101.97	104.39	107.9	99.961	107.22	103.24	103.93	103.1	105.59	102.92	109.42	105.76	110.28	106.75	105.09	106.27	109.31	108.56	108.07	100.93	114.89	101.58	105.87	100.7	107.62	107.79	105.38	102.29	106.29	105.71	104.98
98.705	99.231	95.638	101.15	97.391	97.497	98.827	96.391	99.167	103.6	101	100.65	102.06	98.134	99.768	96.237	101.78	101.24	102.97	99.493	100.58	98.697	96.243	96.222	100.74	97.238	98.515	100.03	100.42	100.11	101.91	100.44	99.978	97.728	98.818	96.932	94.366	95.321	102.28	97.738	97.227	99.468	99.425	97.832	98.972	97.987	97.765	101.69	97.186	98.848
100.33	97.831	101.52	99.82	100.21	101.63	97.848	102.28	102.31	101.32	99.759	98.388	102.06	98.897	97.946	95.697	103.04	102.99	99.679	103.94	98.982	95.384	105.57	104.45	100.5	100.44	102.6	97.698	102.75	96.905	97.683	99.499	104.92	93.974	104.21	99.947	100.85	99.983	98.017	101.56	102.24	104.47	100	100.31	104.73	99.921	103.77	104.34	101.53	103.71
105.71	106.53	107.17	101.99	106.9	106.53	106.25	106.64	106.67	104.89	103.13	108.09	104.75	102.54	106.18	102.49	107.87	105.4	105.29	104.55	104.39	104.25	102.85	101.04	106.85	103.87	106.51	101.82	103.76	106.27	110.47	104.95	106.73	105.06	106.3	108.64	102.94	103.76	104.65	105.34	103.42	107.1	106.08	104.92	106.78	111.36	100.31	105	105.81	106.42
97.952	98.035	96.55	100.2	98.938	103.74	98.535	99.536	98.082	100.47	95.803	97.209	97.8	103.51	97.218	96.468	97.47	101.13	97.117	96.907	101.97	99.748	97.93	99.698	96.32	98.088	96.238	103.52	100.83	100.16	103.14	97.759	100.79	97.064	101.78	98.02	95.829	98.321	100	102.67	91.653	95.625	99.933	101.52	99.927	99.653	104.04	98.872	96.753	98.476
104.03	102.66	103.96	106.1	108.42	103.51	106.79	104.72	107.95	108.69	107.22	109.6	105.34	102.64	106.55	104.07	110.44	108.47	103.8	104.66	100.01	105.1	105.09	106.99	110.1	105.61	105.94	106.28	108.08	108.74	107.83	107.27	102.56	111.22	103.98	102.87	108.84	104.96	106.54	107.85	104.29	106.2	103.78	105.86	104.07	106.3	101.03	108.18	104.45	106.6
104.05	105.67	104.43	105.35	100.81	104.39	102.57	101.25	103.57	102.37	100.97	102.59	99.224	102.38	97.705	103.45	102.84	106.42	100.66	100.86	101.6	107.8	99.701	100.26	103.59	101.93	107.51	104.61	101.42	98.754	102.67	100.52	105.59	102.65	103.04	101.56	99.846	108.64	103.94	101.54	100.52	102.44	99.753	105.71	102.68	102.16	101.16	100.14	101.54	99.447
99.708	105.7	109.89	107.72	106.62	106.37	102	108.69	108.8	106.79	106.02	104.6	105.77	106.84	108.29	104.71	107.12	106.75	105.02	103.42	106.59	102.42	105.65	107.13	106.16	104.58	105.75	104.31	106.89	106.54	104.24	105.94	102.82	105.69	104.41	107.52	111.6	104.9	107.07	107.25	107.36	109.84	107.54	106.32	107.77	105.82	106	104.1	107.48	108.88
109.64	105.07	104.99	107.65	108.23	109.29	107.36	103.35	108.18	103.12	103.64	107.93	108.14	107.94	100.85	107.66	102.66	103.04	105	108	107.66	103.04	100.78	106.92	108.26	102.3	104.84	106.25	108.99	103.56	107.24	103.81	106.57	105.17	101.81	107.35	103.51	104.42	105.87	108.34	110.2	104.81	103.92	103.16	107.37	105.28	105.19	106.8	105.24	100.29
106.09	104.97	104.52	105.76	105.11	106.73	106.37	109.66	105.81	109.49	103.7	108.81	110.32	105.51	103.07	99.961	105.66	104.12	106.27	103.8	104.25	105.69	106.5	108.11	107.34	106.35	106.42	106.79	103.81	104.11	105.81	103.7	108.44	101.2	108.41	106.38	112.21	105.15	109.2	106	103.54	109.86	107.1	105.65	103.28	104.32	106	106.81	104.63	102.86
108.77	108.68	104.69	110.97	110.33	108.68	110.95	111.37	107.08	107.01	108.45	110.32	105.31	108.73	111.42	109.13	105.03	109.73	107.71	109.27	110.39	107.69	106.72	108.16	110.32	105.63	108.93	105.51	106.82	109.69	106.25	109.9	107.79	111.01	107.96	110.84	110.69	110.5	107.36	107.77	108.27	106.55	107.8	105.2	112.18	109.49	108.28	111.57	104.64	107.09
107.01	112.1	109.36	108.19	105.17	105.13	107.33	106.96	106.74	110.71	106.73	107.29	107.31	107.21	108.77	106.26	107.58	107.22	108.06	104.05	106.24	107.44	104.38	106.31	109.58	109.76	107	109.84	104.78	109.22	107.43	102.88	103.3	111.49	102.62	107.17	110.93	108.98	107.1	104.22	106.08	107.3	104.17	107.41	108.93	107.65	109.54	104.94	107.83	108.55
107.75	104.78	105.81	107.09	107.14	106.78	107.88	103.12	108.42	108.02	108.74	108.28	103.42	106.28	104.72	105.41	106.89	105.93	108.25	104.12	107.82	107.13	109.4	105.93	104.17	109.45	103.73	106.22	104.41	106.99	108.93	104.54	105.16	106.78	106.53	104.26	110.98	105.92	106.2	102.91	109.34	103.92	108.75	112.3	105.59	102.73	108.98	113.61	110.82	104.16
107.13	111.88	107.43	106.99	108.19	109.08	107.44	106.33	105.07	105.43	106.11	103.76	104.72	103.94	104.76	105.85	106.23	103.11	103.83	105.94	106.57	108.91	107.75	106.53	104.07	105.85	105.52	107.46	101.49	107.24	104	105.56	100.74	110.48	107.25	107.61	106.38	108.56	101.63	109.07	105.82	108.16	109.62	104.96	106.89	105.47	100.12	110.68	103.97	105.69
111.78	108.29	105.11	105.88	106.47	110.73	107.95	112.6	107.85	106.13	109.29	105.53	107.51	108.28	108.82	103.55	106.66	110.3	109.24	109.12	108.37	107.16	106.79	104.65	104.12	108.49	110.94	104.04	108.6	109.77	109.41	112.88	106.39	103.59	110.32	109.23	107.56	111.03	107.15	104.15	107.47	110.89	104.76	107.86	108.45	107.5	108.52	107.41	107.75	109.5
91.802	99.713	97.839	101.2	100.67	95.919	98.056	100.09	95.972	96.557	97.419	100.88	99.117	94.574	98.799	100.91	104.13	99.284	95.412	97.829	103.1	99.018	96.429	99.235	99.749	100.01	97.84	95.003	94.709	99.306	97.514	99.939	98.963	97.662	98.787	98.968	98.797	99.033	97.508	100.79	96.731	98.999	98.351	99.267	96.699	100.74	97.776	98.112	100.93	98.337
109.13	109.12	101.32	106.71	109.48	104.25	100.58	107.49	101.25	104.58	107	105.15	107.16	108.06	107.78	106.48	109.4	103.95	103.41	105.02	103.16	105.09	104.53	106.83	104.93	102.73	105.01	106.7	103.96	108.05	102.72	105.67	104.12	103.03	105.63	102.99	107.41	103.7	105.96	105.59	104.98	105.96	107.88	104.48	104.39	103.3	103.69	104.03	106.92	105.45
105.2	108.07	106.7	107.56	107.28	106.66	106.75	109.06	108.87	107.98	109.99	105.95	108.84	106	104.94	104.48	104.83	108.37	107.15	103.65	103.75	109.06	105.38	105.38	102.85	105.48	107.4	108.01	104.09	108.47	107.12	105.19	107.7	103.79	105.24	102.98	107.57	105.87	105	105.13	104.86	107.93	107.36	107.81	106.35	104.56	106.08	104.56	103.67	107.41
109.96	109.69	107.34	107.94	109.72	110.67	103.32	103.27	108.15	104.42	105.51	108.98	111.94	106.94	110.48	108.12	104.69	108.25	111.59	109.73	108.63	108.73	108.38	108.55	103.05	109.63	108.98	110.75	108.15	110.4	111.23	107.72	109.19	106.64	107.43	111.07	109.6	112.16	108.43	110.9	102.42	112.5	112.04	109.77	108.46	111.86	107.86	107.38	107.94	109.55
105.96	106.77	104.82	104.96	106.34	102.13	107.89	108.36	103.77	102.86	107.77	103.62	105.97	105.75	106.4	104.28	104.31	107.26	102.15	109.57	106.42	103.84	107.35	106.06	103.71	110.07	104.98	107.16	107.86	105.03	105.09	108.63	106.58	103.42	107.39	106.77	109.25	105.77	106.72	103.75	104.08	106.42	100.98	108.9	104.09	107.05	106.74	103.71	107.89	105.41
108.17	105.64	103.5	107.85	107.51	105.03	105.17	101.04	104.02	106.61	97.964	105.21	109.76	100.58	104.93	105.65	104.96	101.34	105.22	106.68	108.41	100.26	104.11	105.45	103.53	102.56	110.09	106.39	105.24	104.92	110.55	101.94	101.64	97.738	105.5	107.81	101.3	107.89	106.7	105.32	110.8	102.05	104.09	101.1	108.92	103.55	105.52	102.79	107.12	105.81
102.83	104.18	106.25	106.12	103.78	100.93	106.21	102.91	109.62	109.12	101.86	105.45	107.88	107.42	110.33	104.97	106.72	107.28	102.22	103.41	106.42	107.2	105.06	105.25	103.12	102.29	106.96	106.39	104.61	102.18	106.29	104.66	108.13	107.66	106.2	107.82	105.75	106.48	106.17	106.67	105.92	101.75	105.92	105.22	105	103.75	105.24	108.32	104.68	109.87
106.64	108.37	103.91	106.01	104.82	104.87	109.62	102.44	108.78	103.62	104.99	105.26	107.7	107.81	102.49	105.3	107.28	107.08	105.57	108.11	111.55	104.98	104.39	108.69	106.66	99.933	103.44	102.08	106	106.3	107.74	107.62	108.18	104.36	103.77	102.81	104.91	107.56	105.08	105.21	102.59	102.44	109.36	104.87	106.31	102.24	106.08	109.76	106.27	104.8
107.72	110.06	109.39	109.61	104.82	107.1	106.36	107.94	105.38	108.24	106.41	110.61	109.12	109.51	112.63	108.25	109.43	107.4	107.45	106.55	108.27	111.11	106.64	105.39	106.53	110.04	108.18	106.42	112.22	111.09	109.01	111.23	111.31	106.04	112.09	108.19	107.73	108.44	105.96	108.7	108.56	110.46	107.91	107.42	109.73	104.48	108.92	105.54	106.81	108.45
105.46	105.76	104.58	104.38	105.77	103.83	102.95	107.19	107.16	104.05	108.75	106.07	106.19	105.94	106.72	105.44	102.16	108.12	106.28	106.15	101.95	104.1	107.26	107.87	108.97	108.2	106.07	103.18	106.19	106.2	106.57	109.92	107.45	103.47	106.59	111.64	107.87	106.45	102.38	106.85	109.6	108.25	107.7	110.14	105.15	105.43	103.92	109.54	110.32	109.95
94.65	96.986	102.49	97.398	99.603	93.552	98.792	99.463	98.349	98.054	99.116	99.008	98.512	96.703	100.23	97.618	100.11	100.47	101.35	99.101	101.55	97.388	102.25	98.327	99.858	100.38	99.523	102.06	99.503	93.692	99.291	101.7	101.34	98.023	95.907	99.288	95.335	98.744	93.657	98.084	95.059	98.889	99.533	97.701	99.088	95.123	99.048	104.69	104.74	97.732
101.16	99.29	95.149	98.543	100.9	100.23	102.21	106.4	101.72	99.524	97.351	101.88	102.85	102.99	101.72	101.26	99.376	101.15	98.655	104.19	102.93	101.91	102.24	102.7	102.28	97.341	99.734	100.19	100.97	99.113	101	105.18	106.96	100.81	101.19	100.81	98.77	98.495	98.079	103	100.51	100.54	99.942	100.33	102.02	103.52	100.27	99.819	103.63	100.71
106.95	107.35	106.81	106.14	106.23	108.59	103.85	106.59	106.19	104.91	102.62	105.66	104.48	102.01	106.33	106.2	105.95	106.75	102.76	104.39	106.42	103.69	105.26	105.13	107.91	106.23	104.46	104.92	110.03	107.03	107.89	106.66	106.9	108.21	105.95	107.2	107.37	106.69	106.57	103.53	108.06	109.31	107.26	106.35	106.31	105.62	102.33	105.26	104.9	105.3
102.11	98.883	94.611	97.244	97.032	94.747	98.653	96.798	99.996	98.687	96.282	95.147	91.264	96.242	94.329	99.973	102.01	98.904	94.961	97.129	104.13	98.243	99.169	100.79	97.967	100.03	101.03	100.16	100.83	98.161	97.502	95.691	97.048	97.013	100.05	99.292	103.42	100.62	100.46	101.08	97.886	96.143	98.723	98.816	98.562	98.258	99.618	103.66	94.48	94.416
108.13	108.95	110.16	108.18	107.52	108.71	106.84	107.28	105.63	110.15	105.92	104.86	109.67	111.84	105.62	105.02	103.2	107.49	107.7	109.07	112.61	105.6	110.19	105.69	102.93	108.85	106.81	110.69	107.11	108.7	109.89	106.64	105.49	108.5	110.69	108.57	108.39	108.99	107.83	104.99	108.12	106.84	108.2	108.03	111.67	107.34	108.26	105.22	108.59	105.23
107.95	103.36	107.13	104.6	103.99	103.18	107.14	105.26	107.92	105.75	110.12	105.66	103.62	104.83	107.22	106.82	107	107.68	104.73	107.59	105.93	106.66	104.06	106.81	108.79	106.5	107.88	109.72	108.44	105.61	105.37	107.5	102.7	103.47	104.46	103.82	105.52	105.6	106.81	110.19	106.72	105.39	109.63	110.36	106.47	106.19	106.99	106.39	105.47	105.23
105.13	100.89	100.98	104.74	104.76	103.88	106.08	103.8	105.31	101.95	105.72	107.97	108.44	105.65	102.89	104.77	102.59	107.58	107.48	107.72	104.67	103.15	107.98	105.13	102.28	108.18	106.36	105.33	103.17	106.45	105.95	106.1	105.58	107.88	106.8	102.63	107.23	108.2	104.81	104.68	101.56	107.6	110.27	107.51	107.29	104.93	106.59	109.53	107	109
107.51	101.39	109.39	105.99	104.51	107.65	107.45	107.48	106.94	111.83	107.56	107.8	109.07	107.24	103.34	106.79	104.5	106.77	111.41	112.43	109.4	103.76	98.867	109.69	105.92	107.52	105.19	107.88	105.63	106.38	103.52	106.7	106.15	106.29	109.12	110.23	105.55	106.71	104.65	107.93	107.94	105.92	109.83	107.09	107.1	111.94	108.97	110.28	107.58	107.49
105.89	110.98	109.29	106.77	105.31	110.06	108.26	110.01	108.12	110.43	109.33	107.1	107.29	109.32	110.43	110.64	111.92	108	106.16	107.11	108.52	106.79	107.41	107.49	110.8	109.65	105.26	109.74	112.8	102.13	107.93	109.81	107.11	107.18	109.54	109.3	103.11	116.48	108.98	108.53	107.49	105.58	108.25	105.43	107.65	108	112.86	108.18	106.44	110.48
103.77	108.33	107.62	106.69	107.31	109.61	106.02	106.89	109.16	106.93	109.45	108.65	107.06	104.81	106.1	107.22	110.13	109.08	109.67	104.47	105.55	106.9	107.07	104.07	106.24	110.1	107.61	110.81	106.54	107.58	107.06	106	109.7	107.29	106.48	106.14	108.07	108.75	105.69	108.61	106.03	103.15	111.24	107.09	107.22	109.03	109.35	107.54	108.08	107.61
105.16	99.443	105.29	106.22	103.27	101.01	100.11	100.13	102.53	100.57	102.1	100.98	97.174	100.95	99.57	102.71	103.39	100.81	103.8	102.96	101.11	104.6	100.42	103.71	100.96	101.06	108.47	103.23	103.65	102.08	104.7	101.96	103.74	106.79	100.76	103.61	104.28	102.68	102.26	99.762	100.68	97.679	105.78	101.22	102.41	107.43	104.72	101.31	101.83	102.82
106.52	105.16	107.1	105.04	109.74	108.34	108.33	108.78	102.52	110.81	107.86	110.91	107.91	106.17	106.11	107.54	106.49	110.58	109.21	109.62	108.29	106.97	110.57	108.01	107.37	109.84	109.33	107.2	104.97	107.52	108.83	109.49	112.39	106.84	106.8	111.67	108.8	103.96	105.85	106.17	107.26	107.4	111.36	109.28	105.89	110.4	112.12	107.31	104.53	107.64
103.62	104.02	103.22	106.31	105.66	102.57	102.86	110.42	105.96	104.41	102.07	105.5	104.49	103.49	106.36	108.66	101.76	108	106.15	101.65	107.13	104.9	106.64	103.5	105.56	110.28	106.6	105.43	100.32	105.04	104.21	110.15	106.16	106.79	101.84	104.95	109.56	107.36	107.92	105.4	104.02	103.27	103.78	111.95	104.84	111.18	105.6	105.77	108.45	110.79
97.679	102.33	99.083	95.909	96.641	96.943	98.93	101.32	95.818	94.408	99.01	95.414	99.461	99.873	99.064	96.492	97.276	96.182	99.251	94.832	102.06	98.37	97.283	98.056	98.034	101.02	102.18	94.1	100.98	97.997	96.529	97.6	96.605	98.088	94.851	100.76	95.197	101.46	100.94	100.56	100.24	98.291	98.616	96.696	98.316	100.58	92.549	95.627	99.514	100.5
102.96	103.35	106.01	103.88	107.57	100.34	107.02	105.11	106.74	104.98	104.4	103.94	100.61	102.01	108.36	104.69	106.84	103.45	104.62	106.56	108.26	108.4	108.69	103.95	102.47	105.26	100.69	107.95	105.76	104.4	105.91	103.31	103.5	104.41	104.56	102.7	106.11	102.66	108.39	102.45	108.89	104.13	104.41	103.59	106.92	102.48	103.74	108.05	110.34	101.33
107.97	106.91	106.16	110.81	106.48	106.85	106.44	106.22	106.47	104.99	108.48	103.09	107.1	109.22	106.35	108.76	108.98	110.88	108.39	109.7	106.61	103.2	104.25	111.59	107.51	103.96	106.73	107.83	106.11	106.25	109.51	107.23	104.97	102.14	108.91	110.05	107.7	107.52	108.29	104.24	104.7	102.67	105.07	106.89	107.31	106.91	104.91	112.43	108.04	107.75
98.659	96.464	97.981	99.325	99.169	100.37	95.831	97.404	95.155	95.403	99.525	101.26	95.28	99.966	95.645	98.015	98.279	99.033	99.909	96.755	96.733	96.49	97.025	95.255	102.36	96.361	100.63	98.331	97.042	98.638	97.657	98.845	93.969	97.29	97.813	97.414	97.19	94.575	100.03	99.832	96.687	101.57	97.045	100.02	94.206	99.064	95.4	96.058	93.656	98.939
111.75	110.52	105.6	104.42	104.64	108.29	110.22	110.86	108.32	106.84	109.77	107.05	107.4	111.35	107.81	105.14	108.37	104.04	108.34	108.77	109.97	105.73	106.39	109.5	112.48	109.26	106.71	108.28	107.21	113.83	104.12	107.81	111.59	110.12	107.62	110.66	106.92	108.7	105.39	106.2	107.6	104.83	107.82	103.06	104.73	108.15	110.77	107.59	105.35	101.5
106.16	106.24	106.13	109.34	106.4	103.89	105.13	103.17	105.88	106.29	107.61	102.92	107.02	103.45	101.39	105.71	107.63	103.23	104.07	106.58	103.69	101.13	106.9	101.9	104.26	103.66	105.94	106.95	104.41	106.55	106.23	103.27	106.26	103.13	109.88	103.52	108.49	108.66	101.73	106.49	106.58	109.25	103.73	109.88	102.89	103.34	104.27	106.9	107.05	102.12
104.6	106.55	110.03	106.59	107.54	108.29	106.88	110.97	108.33	107.63	108.25	108.99	106.68	112.25	108.14	110.59	109.77	110.74	106.06	108.84	108.23	107.73	108.5	108.02	111.88	107.49	105.6	108.87	107	108.49	109.55	109.89	107.53	107.84	105.67	104.32	104.27	109.56	106.28	109.8	104.62	109.79	109.36	108.94	112.02	108.88	105.87	107.15	105.75	108.64
93.863	97.124	98.274	98.519	99.877	100.22	97.508	98.031	100.34	97.415	99.286	100.62	97.034	101.83	99.178	100.07	96.274	98.284	94.996	94.388	93.47	97.762	99.152	95.554	101.09	98.274	95.25	102.1	95.781	94.706	97.641	95.279	101.36	102.5	98.892	98.606	95.245	101.41	99.042	96.859	95.897	96.431	101.66	98.278	100.33	96.567	96.388	93.131	101.38	98.066
100.36	101.18	95.909	99.274	96.659	95.909	98.975	94.859	94.563	97.8	97.507	100.13	100.19	95.282	95.734	98.527	100.51	97.483	99.228	98.637	97.198	98.185	102.15	100.68	94.856	99.334	97.674	98.621	100.4	95.924	98.708	98.534	97.938	98.568	97.209	98.352	97.048	97.338	102.64	99.477	101.09	95.246	100.32	98.906	98.59	95.794	97.606	97.781	99.713	99.313
105.59	112.59	103.95	102.63	106.52	105.71	110.02	105.73	103.78	106.12	105	104.4	102.21	104.18	105.28	106.1	106.29	105.93	108.84	109.33	103.93	104.43	102.6	100.36	105.57	107.31	105.49	104.4	103.82	103.64	104.01	108.5	104.07	105.75	107.22	104.53	102.43	103.29	103.17	111.1	104.42	103.82	105.7	103.75	101.16	107.41	106.01	107.13	105.21	108.62
105.3	108.02	106.84	101.12	105.98	103.12	107.3	109.32	104.97	104.78	106.57	110.12	101.55	105.01	110.46	106.26	105.64	106.68	103.57	106.76	103.44	103.29	104.8	109.45	107.6	107.86	106.73	106.22	107.28	102.27	106.35	112.07	106.13	105.83	107.27	110.39	108.07	112.14	107.99	104.25	106.03	109.28	109.61	105.27	110.73	107.09	103.19	107.82	104.34	101.63
106.26	109.07	105.52	106.51	110.24	104.86	105	106.53	110.2	109.88	104.64	107.57	108	109.07	106.32	102.38	107.42	109.81	104.98	109.47	106.21	109.31	108.69	105.73	105.58	106.67	105.12	106.09	104.81	106.79	106.74	103.48	109.36	107.28	106.16	109.35	112.86	106.42	107.62	111.68	110.38	107.19	102.76	110	110.92	105.21	104.93	111.38	105.39	110.9
106.52	104.36	101.65	107.68	106.34	104.73	106.41	106.42	103.06	104.62	106.34	105.38	104.82	106.6	106.62	106.49	103.24	103.95	104.76	106.43	103.66	106.65	105.23	110.01	103.72	107.54	105.53	108.59	101.12	100.93	107.02	103.58	104.33	110.9	105.54	103.84	105.9	105.02	105.87	103.98	104.22	104.03	107.44	108.05	106.88	107.27	99.679	104.07	106.22	107.96
104.69	107.4	100.87	104.19	105.1	107.9	98.356	105.31	104.51	105.87	105.21	105.83	102.49	106.65	103.75	103.45	106.31	106.07	108.96	103.72	108.11	102.34	106.75	113.35	107	103.94	104.91	101.64	103.31	106.09	104.61	106.54	105.24	104.35	98.035	106.51	109.13	107.63	105.38	108.97	104.06	106.29	109.94	105.37	100.85	103.03	103.08	107.84	106.51	106.71
97.722	99.766	95.186	105.45	100.3	100.45	97.079	95.678	97.8	95.495	102.52	94.963	97.645	98.842	102.62	104.74	95.786	100.49	98.176	100.74	97.261	101.38	96.659	99.237	99.048	96.767	99.802	93.566	100.18	95.567	98.416	98.428	92.585	100.61	97.737	103.29	96.752	99.748	101.22	100.7	99.784	102.51	99.37	97.276	95.405	100.2	96.621	99.03	99.224	95.828
101.73	103.12	104.85	98.569	101.76	100.75	100.98	101.95	99.043	101.6	100.76	103.45	103.84	101.25	100.51	99.208	100.89	102.06	100.54	102.32	101.76	97.769	103.38	102.54	104.29	100.46	105.76	99.286	97.133	100.45	101.42	106.76	98.597	100.73	97.599	103.54	97.065	100.86	99.173	102.16	99.824	99.429	99.156	101.09	104.57	97.513	96.689	102.72	102.87	102.06
94.71	99.105	101.25	97.51	97.304	100.66	100.3	102.76	97.17	94.928	100.68	102.72	99.635	98.812	97.934	102.83	93.879	94.336	100.54	99.07	96.357	98.42	98.178	98.477	102.36	95.623	102.35	97.593	98.629	102.42	97.508	98.137	98.511	99.641	97.709	96.175	98.718	99.574	94.558	99.223	97.054	96.716	98.998	94.978	98.95	96.698	94.705	97.291	97.697	94.869
97.092	97.75	99.541	97.184	99.667	99.717	96.585	97.798	97.997	98.118	93.032	99.159	96.006	97.624	97.835	98.395	98.033	97.463	102.25	96.389	99.794	95.608	98.111	100.19	101.5	97.375	101.17	96.139	97.178	97.773	92.988	101.55	100.53	94.446	97.477	96.878	100.79	101.69	93.697	97.106	98.077	97.631	93.528	98.617	99.871	97.675	99.78	96.604	99.213	98.485
102.08	105.55	99.7	103.11	107.77	104.9	102.94	105.38	102.59	104.86	99.896	102.79	106.24	106.22	108.44	100.29	101.97	97.441	102.85	103.85	104.8	99.857	102.15	106.56	103.46	99.898	99.924	105.59	103.04	103.84	102.17	99.733	104.36	103.71	104.48	98.473	109.67	101.23	103.92	105.42	101.9	98.404	103.52	106.15	104.05	101.6	102.4	101.12	101.51	101.64
108.58	106.78	105.44	105.13	104.99	102.6	111.97	106.94	104.47	109.88	106.38	104.38	102.68	108.56	103.99	103.38	104.13	107.61	106.51	104.06	110.15	104.73	105.87	102.64	106.09	110.51	103.77	103.36	104.33	107.85	106.45	104.79	105.7	107.31	100.9	100.68	105.01	103.62	103.43	109.38	104.41	108.33	106.41	104.45	107.84	104.79	104.82	106.9	102.43	107.63
99.859	100.3	96.449	94.729	99.269	100.27	102.98	97.533	105.29	103.51	94.335	102.22	95.796	99.342	98.167	103.19	102.13	100.08	99.091	96.415	95.126	100.06	101.51	99.647	97.931	100.24	104.81	97.323	102.85	99.391	104.13	100.27	93.482	102.71	99.213	99.364	102.09	104.26	101.47	96.118	101.92	101.36	96.061	102.66	103.41	103.54	101.74	101	97.867	98.934
103.89	102.69	105.99	104.3	106.16	106.15	106.36	102.74	103.25	104.11	102.37	105.17	101.95	101.82	105.93	105.28	105.41	107.91	107.97	102.93	107.86	108.63	106.91	108.61	102.4	103.15	106.81	108.18	103.93	103.68	103.7	107.34	106.64	100.5	108.66	106.49	105.07	105.81	107.3	103.38	103.61	105.63	104.8	104.72	105.03	104.82	108.04	106.59	105.33	108.66
107.81	103.48	109.01	107.51	102.56	103.62	102.69	105.27	107.85	105.19	108.58	102.3	105.09	104.6	104.73	104.12	104.87	106.09	107.87	103.44	103.57	106.41	103.28	104.71	106.52	107.35	107.69	101.22	107.6	105.12	112.25	100.2	103.8	106.55	100.73	108.16	107.75	105.96	106.96	103.37	109.15	106.61	107.23	106.27	102.64	102.8	108.91	105.57	108.39	108.64
100.13	96.8	96.706	98.699	100.86	99.263	97.887	95.891	97.202	104.88	96.517	100.56	98.873	98.665	97.73	95.937	105.1	98.844	99.756	98.62	96.431	98.321	95.305	97.26	100.31	101.18	99.415	96.526	98.523	102.27	99.011	98.529	99.547	103.2	94.713	96.912	104.12	97.862	100.22	102.02	98.914	96.954	101.28	95.808	98.404	98.135	97.798	98.229	97.286	97.361
108.69	106.31	112.42	104.2	111.47	109.35	106.17	108.94	106.52	104.6	108.5	106.69	108.22	107.26	107.7	106.66	106.86	108.13	107.33	105.43	110.37	110.12	111.69	107.85	112.37	109.45	115.55	109.5	106.25	110.99	109.45	111.22	112.17	108.12	105.08	107.39	111.15	106.16	108.63	106.85	111.53	106.91	106.68	109.96	107.34	99.418	107.23	106.24	103.83	106.17
107.18	106.36	111.89	111.41	107.22	109.48	104.96	108.3	107.85	110.18	106.89	104.55	111	112.1	105.19	108.45	106.96	103.45	109.33	111.28	109.89	105.99	110.74	106.27	106.09	105.82	105.81	105.87	105.59	105.75	108.2	107.24	108.59	109.35	104.11	108.63	105.06	107.83	99.036	104.67	105.45	108.25	106.72	105.88	106.13	108.81	107.28	112.47	111.18	104.72
100.41	100.14	99.541	100.81	97.056	101.38	97.955	97.031	96.686	98.162	97.15	103.38	97.644	96.906	99.708	93.56	101.45	102.16	102.97	97.856	101.24	98.653	96.476	94.003	101.8	97.605	97.377	98.642	97.437	94.491	99.201	100.81	101.43	96.808	91.877	96.167	98.871	100.27	96.921	103.5	98.653	98.574	96.013	97.401	100.73	98.654	97.033	98.217	95.887	96.329
101.59	99.17	103.05	102.67	102.55	104.02	97.787	100.56	103.74	97.741	99.479	100.99	103.66	102.95	98.136	101.31	97.206	103.44	104.59	103.76	103.27	100.39	96.591	102.69	103.7	99.134	99.346	102.41	100.44	101.96	98.536	99.423	102.86	96.01	101.38	97.791	98.88	100.17	99.324	102.13	103.53	103.66	98.947	103.38	102.33	105.87	100.57	100.72	100.95	96.441
103.37	94.648	99.596	97.582	98.553	100.28	101.36	98.467	97.422	98.894	98.873	95.2	98.64	98.886	100.88	98.001	100.33	96.475	100.86	97.215	91.07	100.87	101.48	97.685	93.568	98.282	95.869	95.908	94.853	97.181	100.6	100	99.475	99.194	96.96	100.95	95.571	98.09	100.71	102.55	94.398	92.948	97.925	98.416	100.62	103.37	100.91	97.913	102.34	98.998
98.602	102.58	99.381	94.52	101.82	102.42	97.987	101.21	104.66	101.71	99.584	100.95	100.22	96.851	98.497	106.18	100.6	100.19	101.65	98.917	100.46	99.886	99.33	101	97.661	99.06	100.36	101.09	99.131	104.52	104.84	98.783	101.44	101.84	101.83	101.39	97.91	100.73	99.153	100.31	96.955	101.44	99.376	100.88	103.09	100.75	97.962	103.19	98.731	98.246
112.12	103.48	102.44	107.11	102.06	104.91	109.56	107.51	107.71	102.27	105.72	106.14	103.38	108.47	106.21	111.47	104.45	103.12	102.2	108.76	105.16	106.45	107.19	104.12	104.24	102.89	102	104.64	103.98	107.72	105.81	107.3	104.68	107.94	103.51	104.5	103.41	100.72	102.98	106.63	107.86	110.93	104.17	105.47	109.44	108.5	104.46	108.99	103.69	105.15
109.94	107.62	105.26	109.83	108.85	106.72	111.42	108.61	108.98	111.73	105.89	105.29	104.39	102.92	107.46	108.06	108.51	112.14	107.01	103.26	106.98	108.96	105.15	105	110.66	103.01	109.17	106.15	109.86	109.8	112.58	109.94	104.84	109.45	109.54	109.65	107.31	107.98	109.3	107.42	112.79	106.59	107.19	105.75	105.71	108.37	106.59	106.54	107.94	108.09
108.66	104.97	105.83	108.99	104.77	103.9	106.68	109.31	106.2	103.36	105.88	103.11	108.8	108.58	105.42	108.54	106.98	103.6	104.9	106	105.07	103.05	105.71	106.51	104.29	109.4	105.26	105.03	106.18	106.28	106.17	106.42	110.44	101.03	102.59	110.24	106.03	105.98	109.42	103.11	107.04	104.23	105.99	105.06	106.45	108.92	107.73	105.2	106.8	101.92
96.217	102.09	104.68	105.91	100.45	101.72	97.327	94.5	98.44	99.94	103.33	98.843	98.517	101.89	100.64	103.09	102.06	101.32	103	99.081	105.15	102.37	102.87	101.02	103.22	97.609	102.54	98.643	102.1	101.76	99.227	99.785	102.05	98.523	100.65	104.29	99.551	98.884	99.166	97.978	98.959	101.11	99.906	100.5	104.26	101.96	99.106	100.03	102.25	99.502
104.9	106.43	111.05	104.35	107.38	105.8	103.03	110.9	108.46	108.47	101.32	107.36	106.89	104.28	106.24	105.83	107.64	103.07	106.96	107.47	106.21	107.17	109.27	107.05	107.86	107.78	106.12	108.31	103.56	107.03	107.74	107.9	106.46	109.76	102.79	104.6	108.04	106	105.49	106.98	102.08	104.96	108.44	107.98	102.91	100.13	109.33	105.13	104.11	106.65
110.43	106.08	110.14	108.5	105.42	109.32	106.33	108.63	107.39	113.19	112.5	113.73	109.55	107.66	113.29	105.26	107.47	108.44	107.57	108.79	109.69	103.49	107.11	106.96	109.68	108.82	108.3	112.2	107.01	105.04	103.42	108.93	108.13	109.03	115.93	107.99	106.64	103.16	105.3	108.57	108.57	107.07	110.53	108.81	109.07	108.31	105.26	107.63	113	107.58
97.926	97.469	97.202	100.27	100.67	97.214	94.161	97.253	97.097	98.295	96.575	96.325	101.88	101.9	98.582	100.96	103.45	100.09	97.271	98.794	95.902	99.117	96.257	98.193	95.095	98.847	96.03	99.981	99.736	95.975	101.68	98.46	99.773	95.901	102.24	101.44	99.2	99.264	100.19	96.86	96.254	99.446	101.87	99.293	98.63	95.107	96.597	98.022	95.919	98.929
108.7	108.07	105.56	106.66	105.51	104.46	106.67	109.43	104.58	110.66	109.13	103.16	105.82	105.21	111.21	105.74	107.57	104.77	103.46	104.27	101.01	106.7	108.51	102.17	103.51	103.45	99.475	104.07	102.99	102.74	108.98	100.48	107	108.07	104.1	103.37	105.62	106.74	103.82	105.82	107.18	106.06	101.65	105.02	104.52	106.43	105.75	102.71	106.44	106.09
112.48	110.4	112.01	108.19	113.46	107.63	108.47	111.53	116.62	105.8	107.1	112.07	112.12	110.79	107.92	107.12	110.6	108.11	109.24	114.15	110.99	112.14	112.94	109.59	111.13	108.52	108.98	108.44	108.96	112.13	112.32	106.41	109.33	109.73	112.81	112.15	111.03	111.56	107.75	104.2	107.07	110.66	111.06	110.03	111.95	109.38	111.37	112.11	109.23	116.15
107.86	105.39	106.1	101.97	107.21	102.24	105.37	105.94	103.75	101.72	103.42	106.86	108.16	101.11	104.19	104.93	105.63	102.98	106.06	102.61	103.86	103.71	104.01	106.57	106.85	103.96	109.5	105.41	104.93	101.69	105.89	101.61	107.86	102.44	105.77	108.42	104.86	104.54	108.72	104.21	103.64	104.58	107.87	104.63	107.03	104.22	104.15	107.09	106.74	105.75
103.68	97.889	101	97.141	100.28	99.213	97.988	99.803	97.691	95.83	96.608	96.49	94.827	96.837	98.733	99.767	100.18	96.408	96.502	95.479	97.637	99.533	99.641	95.688	101.14	98.461	97.806	105.51	97.479	96.853	94.371	102.45	100.65	96.206	99.699	102.86	100.87	97.782	97.367	95.814	101.96	104.23	96.432	103.4	97.115	95.464	96.673	98.957	98.2	99.619
106.45	105.73	111.55	107.3	103.69	108.11	106.28	112.3	106.91	104.59	109.05	110.45	108.21	106.24	107.71	104.92	108.89	101.83	113.14	101.99	102.04	107.27	111.18	106.63	105.87	99.718	105.85	108.45	102.12	104.07	101.89	104.52	110.96	105.2	108.8	107.16	107.42	106.11	107.86	105.56	107.95	102.38	107.43	109.22	105.19	105.86	108.1	106.53	105.32	106.8
107.02	106.21	110.5	104.96	106.5	107.2	99.925	108.78	107.21	106.04	101.73	103.69	107.46	104.65	106.59	108.16	106.06	105.25	109.12	104.59	103.54	107.25	107.05	103.69	108.13	107.7	106.64	102.82	104.9	109.33	106.69	105.52	105.28	104.31	105.62	108.9	106.67	105.34	102.06	103.65	106.39	104.45	107.38	105.34	104.21	105.79	104.94	104.51	106.79	108.38
107.24	111.24	109.05	103.22	108.54	107.91	103.64	108.85	107.49	108.63	108.37	107.93	106.21	106.22	103.76	105.37	108.96	108.93	110.03	110.88	105.76	106.95	104.92	106.52	110.55	110.89	108.5	107.48	102.19	109.65	107.82	107.34	111.24	108.8	112.11	108.15	104.69	113.15	113.77	108.24	116.27	105.58	105.55	106.1	106.21	109.98	112.59	108.17	102.81	103.01
105.88	108.89	108.61	103.19	112.01	106.9	107.74	105.33	103.75	109.94	112.68	108.27	109.83	106.65	105.34	105.06	109.21	107.38	105.8	107.51	110.73	106.74	107.38	105.81	107.96	110.92	109.7	110.48	108.88	112	110.2	110.94	108.31	111.92	108.06	104.01	104.81	111.41	105.55	107.93	106.58	107.22	104.1	106.73	108.77	108.66	107.79	111.42	110.57	109.98
104.71	105.77	105.09	104.13	106.29	104.59	107.79	111.49	105.46	100.67	106.79	103.2	105.52	104.2	106.09	103.68	104.43	106.61	103.43	108.54	103.51	105.44	103.21	110.11	104.23	109.27	105.18	103.37	105.7	103.32	101.83	104.6	103.67	108.09	107.42	107.06	102.07	107.31	107.63	106.38	103.29	103.2	109.39	103.69	106.11	108.01	102.11	104.76	101.06	101.82
109.26	110.22	108.44	111.08	105.26	112	108.57	106.51	107.69	108.49	108.29	105.15	105.5	105.69	107.67	110.8	105.66	107.42	105	106.45	106.89	106.09	109.29	111.55	110.13	106.39	110.55	113.19	111	113.2	111.57	108.42	105.73	109.45	104.6	106.29	106.65	105.96	106.74	105.96	111.76	105.95	104.96	109.22	110.59	112.31	104.4	108.27	110.91	103.3
108.94	103.38	102.83	108.16	104.66	108.41	107.43	106.96	107.18	99.353	107.83	106.82	106.44	105.17	106.35	103.77	106.3	103.65	107.34	106.42	103.4	104.44	107.31	105.41	106.77	109.77	110.15	108.15	104.5	106.64	105.35	107.25	108.45	105.83	108.88	105.78	100.03	106.07	102.89	108.23	106.73	103.15	106.21	103.99	104.16	103.74	107.05	103.32	111.16	104.24
104.06	106.72	99.947	104.62	104.79	107.04	105.72	107.08	106.65	105.74	101.05	106.66	104.63	111.05	109.58	106.55	109.07	109.77	102.3	105.66	106.42	106.69	104.89	103.61	107.14	110.57	104.11	109.13	108	105.11	106.37	107.64	110.1	105.7	104.67	103.95	100.91	107.31	105.55	107.84	106.92	102.87	107	104.4	107.63	107.77	109.47	101.05	107.41	105.39
102.37	98.235	100.13	100.78	103.49	104.3	99.026	99.069	99.315	98.04	103.58	101.95	100.36	102.95	102.28	102.9	102.76	100.44	102.49	98.718	99.14	99.141	102.55	103.14	102.7	104.31	102	101.48	101.45	103.51	100.3	100.84	103.37	101.04	101.02	97.493	99.758	101.06	102.39	104.24	101.64	99.755	99.643	98.024	101.05	104.41	101.14	98.008	101.6	104.25
98.397	97.096	101.21	98.539	104.8	101.67	103.13	100.46	105.88	105.84	101.41	104.96	102.41	101.15	98.748	99.262	97.386	105.28	99.25	105.74	100.54	101.42	102.11	100.35	100.65	106	102.75	100.47	96.287	106	100.64	98.391	102.7	104.42	104.11	101.22	101.05	102.63	102.56	101.1	103.15	98.673	106.32	99.453	99.961	101.54	100.44	97.913	100.71	95.366
114.72	112.36	111.19	106.48	104.91	106.86	109.24	109.04	106.14	108.66	104.81	107.86	107.75	107.42	107.61	110.7	107.7	107.7	113.95	105.12	103.69	106.47	109.52	110.88	105.21	106.3	109.63	106.82	104.97	105.85	107.86	104.78	106.45	103.92	103.82	109.46	104.37	111.23	108.03	110.61	107.03	114.45	107.55	111.16	106.55	107.62	104.72	107.22	109.06	113.67
104.59	102.61	107.24	105.24	103.68	103.87	109.35	104.69	104	104.93	106.15	104.03	107.26	106.14	101.03	105.36	103.06	105.08	106.73	106.87	104.72	103.78	105.54	105.67	109.02	104.89	112.12	108.47	104.65	109.34	107.97	105.26	105.34	105.66	104.54	105.23	103.74	105.06	101.21	107.82	104.67	106.18	103.67	104.9	106.2	107.31	103.1	103.14	103.7	110.94
112.26	105.88	107.65	109.56	106.99	109.64	108.79	106.83	111.28	105.63	105.55	110.96	110.47	110.77	109.93	109.65	109.82	107.67	108.5	109.27	107.58	112.22	109.36	106.62	114.24	108.53	101.51	108.02	109.77	107.75	103.7	107.47	112.94	102.49	108.85	111.14	109.07	107.14	112.88	101.73	107.1	105.31	107.98	109.82	104.39	110.64	108.32	106.41	107.42	108.63
105.5	104.06	99.66	98.687	98.689	101.15	99.83	99.726	101.06	100.38	101.86	97.918	100.39	101.77	101.77	101.99	100.97	98.905	100.55	98.7	100.73	101.28	102.76	102.15	104.79	101.44	101.95	106.74	100.41	104.61	100.49	103.16	100.04	100.23	100.34	100.39	101.88	98.563	102.21	98.662	99.775	100.67	104.03	98.685	97.127	101.61	99.718	101.15	104.34	101.45
110.05	107.51	104.05	109.43	102.05	102.27	111.08	106.57	110.93	105.75	106.01	113.27	108.67	109.65	108.04	105.14	105.28	105.55	107.55	104.38	109.69	113.15	109.04	112.61	102.87	108.2	108.2	107.38	106.94	110.11	105.8	108.29	106.24	105.1	107.78	108.54	110.43	106.67	107.27	104.36	103.94	111.91	109.09	108.59	108.21	108.39	108.23	106.96	110.72	109.46
101.85	101.35	101.69	101.87	98.124	98.572	103.81	99.879	103.16	99.405	96.805	100.6	100.08	101.39	100	103.89	101.24	96.895	102.14	102.45	98.287	101.83	105.67	100.12	98.672	102.36	100.18	104.3	101.3	102.84	102.77	101.14	100.22	96.958	100.64	99.517	102.56	99.93	102.06	102.17	101.73	100.57	101.31	98.279	98.571	102.35	101.95	99.296	103.58	104.87
111.42	108.92	109.37	106.26	107.26	108.75	110.31	111.1	107.55	108.27	111.14	105.5	107.98	110.88	106.86	105.63	110.19	104.8	106.7	109.66	110.68	108.43	110.37	109.44	107.7	109.79	104.17	108.35	106.17	109.81	107.13	108.78	109.84	107.74	105.69	110.57	110.87	107.55	105.04	105.56	108.83	107.51	110.51	110.53	110.8	107.19	111.37	108.38	106.84	109.76
107.17	109.46	111.61	105.33	107.19	111.01	104.43	108.7	109.28	111.34	105.97	107.77	107.73	110.55	107.74	110.42	114.09	112.19	105.55	108.65	109.07	108.4	108.74	111.99	110.82	108.52	108.18	108.46	104.54	109.62	107.54	108.5	109.95	107.2	109.3	104.15	111.16	105.1	110.45	111.05	108.91	104.71	110.64	104.14	107.6	106.88	108.48	104.83	107.29	109.28
104.24	110.91	111.72	107.27	109.55	109.8	106.36	109.39	109.04	107.24	112.87	104.88	108.14	110.09	107.71	107.96	107.04	110.37	110.88	107.39	111.02	109.57	103.98	106.24	110.74	109.48	107.39	111.94	107.23	112.93	105.93	114.15	110.27	109.65	110.06	112.1	107.1	105.58	106.46	111.14	108.95	106.76	111.28	110.9	107.11	107.63	107.94	110.45	103.39	110.01
107.9	113.39	108.37	106.93	111.56	106.12	108.75	113.9	107.61	111.99	109.91	107.9	105.97	105.81	106.87	106.48	108.05	110.2	109.9	109.05	108.38	108.66	112.22	111.04	111.35	107.8	109.76	108.53	113.51	108.7	112.54	110.14	113.15	114.6	109.48	108.91	106.56	109.76	113.32	106.36	105.83	110	111.61	109.15	112.75	106.89	111.2	110.88	107.81	108.25
109.58	111.32	103.71	105.28	106.97	109.41	103.88	108.18	110.42	107.77	107.28	107.78	108.16	110.66	106.74	108.53	105.04	107.67	102.92	112.78	110.62	108.95	110.54	111.98	108.31	108.75	110.05	110.65	107.46	111.76	108.46	108.3	110.98	108.97	107.04	106.79	107	109.26	106.44	111.32	111.93	101.24	104.96	112.1	109.56	108.56	107.25	109.07	109.15	112.66
104.57	105.42	105.24	106.44	105.6	103.02	103.35	103.83	103.33	100	100.1	102.24	100.32	103.32	103.72	103.13	99.454	102.69	104.81	102.54	99.558	103	108.5	101.73	104.47	104.09	102.7	99.003	102.15	103.91	101.2	100.42	102.74	99.869	104.67	102.01	98.994	100.59	105.72	108.93	106.15	102.13	99.229	102.84	103.14	100.87	101.01	100.33	99.812	101.57
98.799	96.594	95.139	97.899	97.092	96.944	94.097	99.022	94.261	96.056	99.846	97.203	96.629	98.323	92.535	97.92	98.045	94.329	96.854	98.188	100.15	100.38	96.402	99.842	95.438	97.05	99.672	98.013	99.791	94.613	93.127	97.218	99.445	94.134	98.359	99.182	94.276	97.041	97.765	98.154	95.423	97.833	98.516	92.865	104.43	98.76	98.753	101.7	97.865	100.6
103.79	104.93	104.84	102.21	103.95	109.05	104.74	102.01	104.13	102.43	105.89	105.55	106.77	104.6	99.744	101.57	105.11	105.88	103.79	105.85	104.59	104.88	105.5	105.73	104.18	109.81	100.46	112.38	102.93	107.71	103.5	101.97	100.64	105.34	104.31	103.78	105.54	108.94	103.74	103.38	105.21	105.17	110.69	105.39	104.32	107.01	103.13	107.34	104.89	110.98
107.16	105.98	106.03	110.1	110.49	106.53	106.95	109.96	107.82	107.82	103.49	108.5	110.09	110.31	101.8	105.93	109.29	110.66	110.93	105.37	108.64	108.67	113.77	106.34	104.61	108.33	106.32	108.78	107.41	109.95	107.23	106.91	110.56	111.06	106.27	105.84	108.3	105.45	107.03	101.13	106.44	111.96	113.36	107.74	110.05	103.24	106.08	105.84	111.46	111.57
109.95	110.43	110.11	104.52	105.85	110.58	109.09	108.79	107.96	112.11	110.04	109.77	107.44	108.37	110.16	109.18	111.7	107.97	108.96	107.56	111.15	109.02	108.31	108.01	105.9	112.03	107.81	110.5	104.3	108.09	108.24	108.82	106.73	108.3	105.87	110.8	107.88	107.39	110.48	109.02	107.79	110.74	108.73	107.16	108.65	112.3	112.89	110.52	106.01	107.34
108.61	108.33	105.93	108.43	104.42	106.9	108.29	108.67	112.89	111.15	108.53	106.18	108.78	111.91	104.8	106.82	111.26	107.87	105.88	111.47	109.83	106.92	107.42	111.09	106.66	108.9	111.59	110.32	105.11	107.6	110.17	106.23	105.65	106.65	110.21	109.05	107.29	104.9	105.13	103.76	105.22	104.39	109.2	106.38	108.12	107.45	105.88	106.87	110.52	111.77
100.65	98.248	99.483	99.107	96.361	99.558	102.12	99.828	98.441	99.458	97.306	103.45	102.4	101.21	100.36	93.823	98.632	98.5	99.977	101.63	99.365	101.8	95.542	101.04	100.39	101.1	103.61	99.758	99.902	102.96	99.991	100.89	99.609	97.872	99.775	98.602	97.729	100.46	100.08	100.67	102.06	101.52	98.75	101.65	100.29	100.94	99.948	102.37	98.494	101.65
113	109.73	105.42	108.76	111.29	112.09	106.51	110.09	104.49	110.98	106.91	108.61	107.91	101.81	106.4	104.19	105.63	110.54	110.78	110.58	107.56	112.85	107.52	104.33	110.47	106.16	108.23	105.02	112.87	109.63	108.75	105.38	107.6	111.21	110.19	108.11	109.42	111.56	112.02	111.84	107.17	105.56	110.85	105.61	107.39	108.2	107.93	105.69	110.03	108.99
108.33	104.11	108.34	108.8	108.7	104.28	105.23	108.89	106.36	111.53	106.77	102.88	109.3	102.98	104.44	104.22	107.31	110.18	101.73	102.86	102.1	108.5	109.16	107.09	106.3	105.72	109.59	106.01	107.78	106.97	105.26	109.7	108.95	108.46	105.33	104	108.08	103.23	101.04	111.32	105.86	106.18	104.68	107.54	109.37	107.09	108.58	107.01	109.95	109.62
108.6	109.44	106.25	109.55	101.42	107.56	103.5	109.13	109.33	105.19	109.39	106.85	107.02	110.8	106.75	111.02	110.64	109.01	107.92	109.03	110.47	107.23	108.79	111.39	106.14	103.72	110.11	108.48	107.35	106.53	108.22	112.14	109.66	105.36	111.07	105.78	108.8	110.41	111.47	111.05	108.47	105.83	112.88	112.28	107.29	106.21	108.14	107.23	108.66	106.51
105.36	112.54	105.89	106.54	106.37	105.07	103.12	100.62	106.4	104.47	105.94	106.76	104.35	105.25	107.17	103.37	103.91	103.97	104.85	108.78	109.79	104.57	108.91	104.3	108.12	101.95	105.49	100.51	105.11	101.96	107.54	106.98	107.12	101.29	104.1	101.77	110.68	112.46	104.81	109.7	106.2	103.69	105.72	107.03	109.57	100.83	105.64	108.03	103.07	106.62
101.8	109.42	103.16	108.38	109.27	111.26	109.15	115.7	109.76	108.98	108.13	108.61	110.79	107.2	108.98	107.89	110.16	109.37	104.06	105.1	106.92	108.11	107.18	107.97	114.91	108.41	105.2	108.67	104.51	109.88	110.24	109.36	107.07	107.57	108.24	105.9	108.24	108.29	109.81	106.59	107.12	110.66	106.99	106.14	109.35	104.72	107.22	113.74	109.29	109.93
102.32	106.55	112.13	105.5	110.98	106.3	108.86	107.64	110.93	108.4	107.47	107.75	102.63	109.48	108.91	108.91	108.62	110.75	108.57	109.29	104.1	109.65	103.01	108.17	113.1	110.66	104.42	108.76	106.04	107.52	111.74	109.76	108.25	108.26	105.89	108.56	111.38	109.03	107.53	109.01	107.86	111.07	108.75	106.33	107.78	111.1	104.41	110.36	110.99	108.06
104.32	107.13	108.09	107.25	108	108.39	106.92	106.59	107.08	104.14	104.02	109.79	107.13	107.32	108.87	108.27	108.86	109.81	107.3	111	107.26	109.1	101.18	105.49	107.01	107.55	112.13	105.82	109.24	105.74	106.4	105.04	107.83	108.33	107.72	108.59	108.97	109.34	111.99	108.56	107.65	112.85	107.39	103.83	106.48	110.42	102.62	104.51	108.44	108.06
103.73	97.123	104.44	100.09	101.13	100.39	105.69	100.99	99.787	100.14	99.237	98.718	101.14	104.23	101.24	100.83	99.316	96.809	98.997	102.28	99.051	99.707	99.611	98.676	101.92	98.112	99.59	106.36	100.33	102.65	100.84	100.91	97.298	100.18	102.02	103.04	103.92	99.979	101.58	104.26	101.99	103.79	99.222	98.488	100.1	100.98	97.738	101.78	100.9	99.607
101.96	105.54	106.93	109.98	103.07	100.67	106.18	101.64	102.95	104.4	104.62	104.52	104.84	105.35	103.38	106.85	107.07	103.96	106.75	104.68	107.54	109.45	107.89	103.3	103.65	104.38	109.74	108.12	104.89	96.712	107.63	107.77	108.51	102.72	104.45	107.42	100.36	103.89	103.47	101.44	106.16	107.38	102.96	104.82	107.17	106.46	109.45	103.19	103.07	100.8
103	107.69	106.55	107.2	107.55	109.84	106.88	106.42	104.55	109.86	111.32	112.87	108.1	105.18	105.15	109.11	104.84	106.74	106.48	106.25	104.08	105.12	109.25	112.15	108.64	104.52	109.2	108.82	103.19	107.31	108.45	106.17	106.85	112.25	108.63	105.36	105.77	107.05	108.61	109.28	107.45	107.66	105.53	105.09	104.12	107.05	109.43	111.81	105.41	106.59
106.3	105.37	108.84	106.5	108.99	108.28	106.62	106.05	108.56	106.33	103.41	110.65	109.88	109.67	110.32	106.13	107.45	112.86	112.54	106.39	106.59	106.38	106.78	108.14	107.98	108.9	105.31	108.33	104.21	109.81	107.25	105.62	108.41	107.34	108.35	111.24	109.42	112.04	111.46	109.21	113.52	108.01	110.42	109.9	107.57	106.26	109.47	107.69	107.19	107.39
98.465	99.289	95.89	99.407	98.313	103.26	98.288	97.063	96.916	100.53	101.28	98.551	96.987	99.53	101.72	99.673	98.393	102.28	99.514	104.79	99.981	101.37	97.464	103.61	103.32	98.017	98.744	99.5	101.66	103	101.82	102.31	97.193	107.66	96.349	99.765	99.717	98.989	97.075	97.823	103.14	100.5	97.168	98.871	97.259	99.106	102.69	98.978	99.366	97.359
106.36	103.45	100.84	109.58	105.33	109.06	105.55	105.25	109.29	106.83	103.06	102.03	109.72	103.9	107.24	102.71	104.27	108.55	105.21	107.48	109.62	103.92	104.95	106.44	105.07	103.59	104.47	105.25	106.28	104.22	103.97	103.37	103.04	106.84	105.76	104.92	104.75	106.33	104.88	104.87	104.84	104.91	107.96	104.41	105.95	102.36	107.52	110.75	103.1	102.94
105.39	106.78	108.07	101.44	100.81	106.58	104.31	102.95	103.23	103.78	108.85	104.95	103.33	108.35	107.66	104.48	108.86	106.86	103.71	106.37	105.48	104.7	104.6	104.18	107.68	107.07	106.71	103.74	106.65	104.81	103.9	101.7	106.54	102.81	104.32	101.23	107.27	110.48	102.14	111.05	106.43	106.64	107.66	107.67	102.92	104.47	105.78	109.18	106.89	107.81
109.42	102.21	108.02	111.14	110.32	104.87	107.16	105.7	109.2	109.69	108.29	106.79	101.6	108.33	108.65	104.63	108.61	106.59	112.23	108.66	104.32	107.81	103.98	104.26	111.16	108.92	106.49	108.57	105.71	109.57	106.51	109.53	111.11	108.02	102.28	104.21	110.63	106.81	108.46	108.55	106.51	111.06	105.58	106.03	108.26	105.06	105.17	107.46	110.56	109.1
100.3	101.15	98.822	98.438	94.399	99.338	98.129	96.206	97.977	97.287	98.454	94.91	97.79	103.02	97.323	95.612	103.33	97.178	100.51	100.23	96.303	96.458	102.05	105.12	98.494	98.578	96.725	100.6	96.451	97.63	102.6	95.21	99.597	103.7	97.559	95.543	100.09	101.87	100.02	102.04	94.997	96.866	95.604	97.695	101.24	102.98	98.166	102.34	97.893	97.769
100.95	99.053	100.02	100	97.457	98.663	98.555	100.85	99.383	100.81	100.56	105.86	98.78	101.97	99.001	100.93	96.745	102.16	98.224	100.24	98.259	100.27	99.339	104.9	101.04	99.649	102.05	104.07	102.24	98.818	100.23	101.58	100.68	99.396	101.15	97.8	103.35	99.182	100.46	102.08	99.387	98.225	101.28	98.194	101.45	101.25	100.6	100.52	96.276	99.197
99.347	99.512	97.527	98.105	96.851	100.09	96.617	100.45	102.48	98.666	99.257	97.422	100.81	99.045	99.945	96.831	97.979	95.691	99.656	97.7	99.36	98.465	99.33	94.733	97.271	98.651	101.55	97.632	95.884	93.493	99.849	94.72	103.06	97.352	93.945	100.34	100.63	101.14	96.199	98.149	97.734	95.838	98.98	98.168	95.027	96.298	96.648	95.676	97.118	99.718
106.12	107.44	107.48	108.79	109.64	109.84	105.96	107.62	108.46	108.25	106.08	111.07	110.08	109.08	108.23	111.81	107.41	109.59	110.68	105.27	111.25	106.02	109.94	110.16	108.97	107.81	104.1	108.88	106.27	115.49	103.87	108.24	104.56	108.47	107.37	112.34	108.01	109.72	107.37	110.32	106.91	108.09	111.21	108.74	106.52	109.71	106.81	108.16	105.52	110.37
106.54	107.02	108.21	106.24	106.66	103.51	103.85	107.5	106.78	107.59	106.62	111.72	104.88	104.22	107.76	107.56	109.02	103.83	105.56	103.79	106.6	108.48	110.32	111.51	105.83	105.44	105.1	107.48	108.04	102.88	106.63	104.19	105.75	107.85	104	110.22	105.34	104.59	106.54	104.14	106.44	108.22	104.93	104.2	111.29	104.93	107.01	109.94	105.03	107.71
97.517	101.26	103.55	103.52	95.435	99.525	101.09	103.98	102.43	102.28	99.447	102.35	102.23	101.73	100.05	99.234	101.97	99.803	97.862	101.84	104.88	102.63	94.95	103.5	102.41	98.825	99.207	98.549	97.641	104.04	99.805	99.633	100.18	107.38	101.54	102.58	99.06	102.22	102.34	100.35	101.86	97.718	104.36	103.86	99.176	105.3	99.693	99.772	99.822	96.775
107.47	106.95	108.76	108.25	103.16	110.82	108.8	110.17	105.23	107.02	106.2	106.57	104.37	107.36	107.19	107.42	106.46	103.76	105.98	105.99	104.36	105.78	103.01	109.18	104.26	102.69	109.68	109.7	107.95	109.85	103.83	107.53	108.9	111.48	106.57	107.06	109.88	109.67	106.03	104.73	106.02	109.45	105.76	108.5	106.64	105.04	107.34	109.57	107.51	104.33
100.17	94.506	96.233	98.401	97.822	100.51	96.552	99.255	98.985	99.65	99.668	96.563	97.708	97.925	96.935	100.22	93.314	97.435	99.82	94.217	98.938	98.796	101.79	98.36	96.178	96.555	96.13	99.594	98.627	98.194	97.119	98.952	99.842	96.263	98.229	95.558	96.85	99.705	93.708	97.941	95.419	98.008	99.58	98.649	97.872	94.764	97.145	99.46	98.36	97.343
105	109.98	110.04	107.52	103.8	111.22	110.44	108.44	106.26	105.69	108.32	108.2	113.71	108.54	107.81	107.26	109.15	108.05	104.49	106.82	111.78	106.47	109.91	110.35	110.02	105.87	106.95	106.95	110.97	108.38	108.85	108.3	110.22	111.49	108.39	106.63	106.62	110.98	107.6	111.85	109.78	109.78	108.22	108.56	108.93	106.33	110.58	110.78	107.54	111.22
103.89	105.83	101.86	105.29	103.72	102.9	109.66	105.11	104.41	105.73	102.12	105.99	108.29	108.07	106.63	106.16	106.25	104.33	105.54	106.83	106.98	104.51	108.58	107.06	101.44	107.13	107.33	106.69	103.84	111.31	105.87	109.58	109.2	105.58	110.39	106.06	108.96	104.93	106.6	109.1	110.53	103.82	106.33	105.47	106.01	105.95	107.84	105.6	104.46	108.08
108.84	106.87	107.43	104.51	104.84	107.1	107.89	107.83	105.27	102.35	104.36	108.02	108.49	105.63	103.73	105.52	107.65	105.64	106.22	107.87	103.29	104.04	105.79	107.78	103.82	100.86	109.56	99.847	102.87	104.97	101.13	104.51	107.29	107.49	107.2	104.12	105.52	109.71	107.4	110.78	106.27	101.51	111.26	99.931	106.36	111.59	103.38	103.18	106.37	105.64
107.99	106.87	106.06	103.46	108.08	109	106.62	108.26	108.04	109.04	112.7	108.28	105.95	110	111.63	109.78	109.86	110.71	111.85	110.64	111.46	113.49	108.22	108.57	107.19	107.51	108.9	109.71	107.33	104.93	112.23	107.9	110.36	110.57	111.05	110.72	107.74	109.3	110.14	104.99	108.1	107.55	107.76	106.7	106.85	109.49	105.92	109.85	107.86	103.92
101.54	98.11	99.108	100.01	101.29	98.849	101.23	97.213	98.323	97.862	101.37	99.736	102.42	100.43	98.974	101.84	95.043	101.3	101.25	102.72	104.45	98.914	98.827	101.17	101.22	98.301	101.31	98.255	103.81	99.123	101.95	102.65	102.42	96.864	103.03	101.71	101.39	103.75	99.566	98.478	103.58	101.08	102	101.7	98.473	100.28	100.84	100.54	100.11	103.61
100.73	96.101	99.066	97.388	97.059	101.02	102.03	95.461	95.818	97.088	98.43	94.822	97.029	98.41	100.41	100.82	96.243	99.343	97.909	103.97	98.662	99.304	100.8	99.742	98.948	97.672	98.831	100.41	104.71	100.31	98.445	98.664	95.678	101.47	97.591	99.967	100.85	100.14	92.375	101.38	94.508	102.37	101.66	95.504	99.068	96.363	98.555	101.28	97.879	102.14
104.57	105.14	99.933	111.4	105.86	107.19	104.87	99.88	107.53	104.05	104.2	106.64	109.74	106.94	104.77	107.78	105.86	104.81	107.38	106.12	107.34	104.68	109.24	107.43	103.47	103.9	105.27	103.02	103.23	106.1	101.35	102.48	103.98	108.84	107.25	109.52	101.38	108.75	99.927	104.05	104.65	101.93	109.64	100.62	107.66	105.38	104.03	105.35	105.78	106.39
106.72	104.23	102.88	102.87	108.1	109.63	102.76	108.87	107.95	103.42	106.69	100.38	105.92	106.78	107.26	108.87	104.17	105.18	106.6	106	108.56	107.45	103.1	106.46	104.67	102.32	107.6	106.1	108.95	107.73	108.11	104.42	107.39	106.66	105.42	104.16	105.05	108.12	109.63	105.61	104.74	102.91	102.68	108.25	104.85	105.87	102.88	105.89	106.03	102.93
111.11	108.39	106.48	104.94	107.8	108.76	104.15	109.8	107.89	108.77	106	106.08	108.22	109.4	106.52	101.67	106.69	104.99	109.27	105.23	104.98	106.88	108.77	105.38	109.04	108.34	101.94	109.29	109.48	103.7	106.74	104.34	106.92	104.47	103.89	106.19	106.1	105.74	106.5	107.79	111.7	106.32	108.61	111.21	107.82	107.74	108.35	109.71	101.55	106.99
103.65	106.01	104.51	103.52	103.63	109.11	106.86	106.8	102.96	104.89	110.37	103.76	111.41	104.29	106.56	106.27	103.07	105.45	106.23	106.04	108.48	100.7	105.69	107.12	108.51	103.45	111.54	107.15	111.45	106.75	102.74	104.39	104.33	105.06	110.69	102.26	104.94	102.24	107.34	112.02	103.81	107.98	106.48	103.31	105.66	100.55	111.01	105.06	108.9	102.52
108.23	106.72	103.11	105.93	105.35	107.76	99.617	107.28	103.79	105.2	103.68	104.12	104.58	107.46	106.21	108.52	104.78	104.75	106.93	108.53	109.23	102.61	103.28	103.47	107.37	107.58	107.98	106.25	105.6	104.97	105.75	105.62	106.39	105.64	101.93	110.96	104.42	104.9	105.87	104.22	100.32	110.17	106.81	101.63	104.42	104.74	103.91	100.13	105.72	108.38
109.47	107.11	108.48	109.47	110.75	105.16	107.39	108.99	108.1	106.47	108.83	112.3	104.8	107.31	108.55	111.37	106.72	105.15	103.27	111.48	112.63	109.59	109.41	109.01	109.48	107.07	108.92	107.97	107.34	109.87	108.75	105.65	108.66	107.48	108.62	111.25	109.42	108.3	110.16	111.5	109.16	105.63	112.13	104.65	107.98	105.37	104.42	108.37	112.73	110.33
103.31	105.38	110.26	109.82	107.55	107.95	105.96	113.84	107.91	109.35	107.99	108.25	107.96	106.26	107.62	109.43	110.4	107	107.91	111.23	103.26	104.7	110.23	109.46	109.46	109.93	106.13	109.95	105.44	108.65	108.44	106.05	107.59	107.99	107.7	108.56	103.52	108.88	110.18	109.78	110.73	108.5	104.32	106.53	108.03	109.38	106.79	109.3	108.56	107.25
97.655	97.616	91.992	92.69	95.745	100.93	101.19	97.579	96.802	103.51	99.995	93.961	94.661	96.885	95.799	102.46	96.665	99.759	97.59	99.246	98.831	101.45	100.63	99.315	97.773	100.69	91.494	96.109	98.727	94.512	98.111	100.6	100.26	89.772	99.938	99.704	100.37	96.93	101.69	102.41	97.624	94.12	100.98	101.43	95.945	100.69	104.12	97.628	94.191	97.656
101.51	97.513	99.605	96.665	96.611	103.93	97.614	98.699	99.164	98.147	95.408	101.63	99.261	101.74	98.104	97.611	99.546	96.208	101.59	98.269	101.61	95.737	101.71	95.509	97.244	101.34	100.58	100.13	98.763	98.151	97.725	98.709	96.542	91.049	99.078	102.37	100.55	96.48	101.25	101.54	94.485	100.66	98.516	93.212	100.09	99.771	98.106	94.315	97.63	98.312
108.76	103.26	109.13	102.52	103.46	99.619	105.51	107.48	108.04	108.29	107.09	103.22	101.8	108.22	105.5	105.84	107.57	106.03	104.28	106.6	104.53	104.55	106.01	110.85	104.95	105.58	103.77	102.67	105.24	98.516	106.1	107.2	107.04	101.53	103.97	103.07	104.42	105.39	104.9	105.66	108.95	104.59	105.09	106.23	106.1	106.38	103.7	109.13	107.43	104.31
107.67	104.74	107.08	102.45	105.89	108.13	107.33	103.31	105.14	105.44	107.12	104.02	105.7	105.85	106.24	104.73	106.34	105	107.95	104.24	103.78	104.26	107.26	111.25	108.41	106.53	101.96	107.89	105.94	105.91	104.98	105.82	103.65	109.44	110.87	109.78	104.91	109.77	107.72	105.72	108.15	109.38	104.73	103.52	106.69	103.61	101.26	106.9	107.93	108.96
104.85	105.39	105.9	102.28	107.67	107.46	107.11	107.09	107.66	105.35	107.9	103.38	108.35	108.07	104.17	108.65	106.69	102.13	107.97	105.27	107.23	105.21	105.04	103.93	103.53	106.27	104.69	111.03	105.23	104.07	102.46	105.58	109.62	104.67	102.96	104.26	102.84	107.01	109.12	105.87	109.54	102.85	109.26	102.46	105.7	105.64	107.61	107.96	108.19	107.78
108.81	104.22	105.77	105	104.1	104.31	101.05	107.73	107.14	104.11	101.96	107.92	108.41	106.68	106.22	106.56	104.18	102.14	107.93	105.87	105.95	107.08	106.35	103.93	107.62	105.77	108.79	105.14	102.56	110.45	108.1	106.59	107.49	101.13	102.91	106.67	101.94	106.18	103.6	109.91	109.55	106.13	101.69	102.21	107.56	100.35	106.42	102.54	106.1	103.3
97.188	99.543	103.52	102.33	101.42	95.542	103.61	100.8	101.71	104.61	106.44	98.037	103.03	100.59	104.2	102.05	103.23	101.88	94.623	102.33	98.963	102.32	101.56	95.915	100.03	101.86	100.89	97.832	101.83	102.29	103.69	99.35	100.25	103.9	96.99	101.8	100.81	101.58	100.13	99.724	102.91	103.55	101.41	101.04	97.641	97.463	101.89	100.45	101.2	101.55
102.98	106.55	105.72	104.46	107.68	107.26	105.68	103.35	105.59	105.99	106.1	107.46	102.6	102.98	103.18	108.95	105.48	106.55	105.16	107.45	103.93	104.53	106.57	105.96	107.6	103.84	109.83	106.32	106.09	103.83	102.48	102.86	106.98	103.55	105.01	103.3	109.06	107.27	106.34	101.84	109.19	102.44	104.53	102.87	104.59	107.01	104.4	104.14	107.7	105.25
103.83	98.717	100.58	95.595	102.33	99.678	100.77	97.316	98.224	98.13	97.563	103.22	97.381	104.18	98.144	99.774	97.805	96.805	104.94	101.46	101.1	103.33	98.399	99.878	100.26	103.64	103.41	96.942	102.1	99.956	104.22	104.73	99.651	103.03	102.95	100.82	103.78	100.92	103.59	98.666	99.62	94.913	101.26	103.61	104.71	99.582	98.263	101.71	103.98	99.008
102.7	101.28	104.51	99.319	103.07	102.62	99.467	96.334	107.28	100.62	103.6	100.62	99.972	99.129	97.542	104.06	102.78	103.18	99.952	101.03	104.03	103.73	101.39	100.73	102.65	102.27	103.37	104.62	101.6	105.41	100.25	99.044	101.96	104.27	102.08	96.926	100.4	102.91	98.751	104.08	102.7	97.124	96.382	103.22	102.39	100.1	99.812	98.102	105.51	101.53
106.37	107.53	107.05	106.46	102.11	108.44	111.68	104.16	106.05	106.62	105.85	108.21	108.4	110.21	108.52	111.6	108.42	106.64	112.63	105.61	110.11	109.7	107.54	106.62	111.43	107.42	108.72	110.65	110.79	107.62	110.66	107.22	105.46	109.88	107.99	106.95	104.11	111	104.9	105.55	109.95	107.94	113.92	107.09	111.29	109.63	104.41	109.72	111.59	110.39
99.127	101.61	103.73	104.73	103.57	104.37	102.73	103.42	101.8	105.25	100.07	105.25	104.73	100.55	100.39	101.21	103.97	103.06	103.83	101.39	106.72	100.84	98.519	102.45	104.41	101.16	100.26	105.5	102.89	101.76	104.4	102.43	99.112	105.23	96.385	98.322	104.37	102.61	103.88	104.65	99.87	103.98	100.02	101.6	100.38	102.04	104.62	101.46	105.08	104.1
101.05	103.92	100.94	101.03	98.847	100.15	102.74	97.634	95.154	96.272	99.327	99.738	100.97	101.94	102.87	101.97	102.32	99.334	102.19	101.3	105.63	100.73	97.358	97.698	102.42	103.23	100.99	97.165	106.02	100.25	99.298	98.599	101.66	102.57	98.522	99.685	105.99	99.108	99.418	97.729	101.57	101.97	99.78	104.06	103.31	97.33	99.733	104.81	101.17	101.62
96.479	98.222	97.178	102.38	99.048	98.734	101.03	95.696	98.769	97.864	98.017	101.42	98.97	92.682	95.824	96.767	98.27	99.611	96.762	97.078	98.089	97.209	96.117	95.927	95.233	95.556	96.332	91.955	101.67	96.594	98.037	98.314	94.01	98.373	93.548	101.97	97.593	97.07	98.898	94.898	97.498	96.799	99.094	95.587	98.055	97.125	98.956	101.79	95.239	95.462
104.29	104.21	106.04	103.32	104.6	105.88	103.96	103.28	106.41	105.12	105.23	107.03	107.52	106.07	109.41	103.06	108.06	106.37	104.7	107.3	103.79	109.28	102.42	109.55	104.77	103.52	105.6	105.39	104.99	100.94	105.96	110.4	109.71	111.14	104.77	107.67	102	107.49	104.77	104.71	108.11	109.04	105.46	104.52	111.05	104.53	106.58	104.14	109.94	106.34
96.368	100.98	96.968	93.474	99.37	99.576	99.205	101.36	98.526	99.58	97.953	98.033	100.96	97.665	97.117	99.5	97.516	95.651	103.13	95.121	98.931	102.96	95.385	95.672	96.505	97.231	99.895	96.352	98.857	96.975	98.849	97.75	94.235	99.618	99.847	98.431	98.134	99.751	92.625	99.516	93.428	96.644	97.233	98.569	100.55	100.83	99.602	100.24	99.988	98.11
104.1	104.41	105.81	108.67	110.42	105.23	100.3	101.94	110.26	108.38	106.46	102.99	105.93	101.6	109.88	104.47	101.83	105.43	105.72	106.78	107.23	107.17	105.52	104.4	103.52	106.11	106.6	107.59	109	101.23	107.1	105.31	106.51	104.42	108.04	103.15	103.84	104.07	107.36	105.12	106.51	106.8	106.79	103.95	106.76	102.73	107.25	107.7	107.63	106.84
108.71	112.4	109.47	106.01	113.14	109.83	110.01	109.46	107.9	111.17	111.6	112.69	111.73	109.36	110.86	109.72	109.43	113	112.06	106.74	113.06	109.86	109.42	108.84	111.28	109.98	108.5	109.79	107.8	106.63	110.54	108.22	109.61	111.68	109.08	111.73	104.61	111.19	112.34	110.99	108.64	113.18	115.03	112.98	108.86	110.4	110.93	106.23	107.61	109.49
106.22	109.67	105.31	108.96	104.79	104.7	108.97	112.21	108.18	102.16	105.73	105.52	101.07	104.28	104.34	107.98	107.87	102.21	104.51	107.09	111.62	104.61	101.32	107.25	101.87	105.53	108.53	106.32	108.14	107.34	105.84	107.19	112.83	109.45	106.77	106.22	104.66	104.9	108.44	105.24	104.08	106.67	107.16	103.81	109.09	101.77	105.82	106.51	106.74	106.77
102.79	108.26	99.812	105.32	106.57	107.12	99.111	105.21	105.51	108.36	102.96	104.28	106.72	105.5	102.11	105.56	100.89	99.395	105	106.55	103.24	101.44	105.97	104.89	106.46	103.99	103.3	107.29	104.79	111.73	107.12	106.3	105.25	105.6	109.29	102.32	107.24	110.53	105.84	104.55	105.99	103.12	103.6	109.81	103.95	105.41	104.52	103.87	102.19	107.07
103.56	108.94	107.86	102.91	104.39	110.28	106.79	107.23	106.5	108.76	103.22	105.42	105.58	112.4	107.3	104.24	108.76	108.23	100.89	108.43	114.47	106.7	108.12	106.49	104.42	109.41	104.9	106.88	103.82	107.62	105.86	105.42	105	105.91	101.63	106.01	105.93	108.45	104.26	104.94	105.16	109.7	106.87	103.75	105.61	104.15	108.69	106.44	107.27	107.73
106.7	106.21	105.46	105.97	110.28	105.46	110.09	108.87	107.78	105.77	108.86	104.77	108.45	109.06	112.51	105.4	111.47	106.25	102.26	112.19	108.57	112.46	109.79	113.53	107.73	107.11	112.03	105.23	106.61	107.61	105.27	109.17	112.21	106.74	106.02	106.18	108.6	107.11	110.15	116.36	114	107.07	107.29	110.69	107.36	110.39	107.44	106.88	110.36	109.62
105.99	104.51	105.23	106.99	107.14	107.53	106.46	103.62	104.74	106.67	104.27	107.35	100.54	104.58	107.26	106.63	104.99	109.17	105.49	106.5	108.83	104.55	106.01	108.46	105.67	106.71	107.32	111.94	105.48	100.08	103.02	101.4	110.75	103.36	109.07	104.2	103.83	108.95	103.48	108.17	104.71	109.15	108.7	108.08	104.02	102.5	101.65	105.8	101.65	107.97
107.16	102.13	104.75	108.04	107.78	110.67	107.28	106.88	107.51	104.37	106.83	104.91	105.04	104.95	107.58	109.75	110.75	105.62	106.37	104.82	106.97	104.18	104.53	99.962	105.8	105.82	104.94	105.15	108.99	108.47	109.83	109.9	106.8	105.84	107.72	106.67	107.48	110.28	102.23	104.55	108.02	102.53	107.31	110.01	106.63	104.83	100.2	102.71	104.22	101.96
107.33	111.24	105.27	106.29	109.58	111.44	110.74	105.76	107.17	109.08	110.69	105.68	107.29	109.56	107.48	108.67	109.12	108.25	106.4	109.47	108.98	106.44	114.23	112.14	108.48	108.11	108.02	108.01	112.49	106.17	108.01	103.26	108.94	109.88	106.19	107.4	106.59	109.91	103.92	109.07	112.49	106.13	109.74	108.86	103.46	108.26	107.54	110.91	112.22	106.93
104.19	97.87	100.57	100.77	100.79	104.93	104.99	100.29	101.04	101.93	105.42	102.55	101.86	99.192	99.286	104.41	99.25	103.95	101.25	101.13	101.54	100.21	100.87	102.19	96.387	104.22	99.307	101.39	100.86	101.39	102.65	99.254	100.89	101.25	100.04	103.97	102.59	101.44	100.8	98.631	97.928	102.19	101.76	100.92	104.48	100.53	100.03	99.804	105.96	103.38
108.97	108.08	107.72	104.19	107.42	108.74	106.03	105.65	103.8	106.04	113.47	103.84	105.62	106.35	105.69	105.3	107.51	106.01	108.11	107.57	107.51	104.87	104.96	105.39	109.39	105.76	103.12	107.68	104.68	109.68	110.91	108.48	104.43	107.55	109.9	112.3	104.25	107.66	104.22	103.77	107	106.58	106.02	108.13	107.5	105.35	105.65	104.31	106.6	105.34
105.46	105.93	109.66	105.83	109.86	106.43	110.78	106.72	104.52	105.27	105.48	107.7	106.05	102.71	109.96	107.12	105.68	108.04	102.61	106.95	106.74	111.24	103.99	107.28	102.84	104.28	104.78	107.31	106.19	103.12	106.01	104.05	105.11	105.42	108.28	108.91	108.91	108.58	105.24	107.93	111.46	104.28	106.2	110.75	108.84	105.62	105.65	110	108.96	109.21
106.83	111.53	104.46	112.61	106.77	105.68	108.71	104.43	102.08	105.48	104.55	107.63	110.76	104.18	106.75	104.68	104.18	100.97	110.3	103.81	104.04	106.65	105.12	104.58	108.47	106.47	104.85	101.76	108.31	104.7	108.34	106.64	100.82	107.31	104.68	108.38	105.37	105.07	105.14	107.36	101.58	105.39	98.54	104.57	104.08	101.38	105.45	105.68	105.26	104.41
107.22	106.92	106.11	106.62	110.97	114.66	112.85	110.71	107.71	109.05	104.84	106.39	109.25	103.24	104.61	111.18	105.65	107.9	106.89	108.27	107.29	107.97	111.18	108.18	105.77	110.09	105.29	107.41	105.84	107.91	109.97	107.36	104.29	105.15	108.34	103.6	110.47	112.66	105.79	111.67	106.98	110.95	105.12	111.86	114.5	106.21	102.22	106.71	110.24	112.16
108.67	104.93	103.93	106.13	106.26	103.97	101.85	102.67	105.59	103.27	106.38	103.37	107.51	104.43	110.25	100.69	104.81	105.07	107.24	104.39	106.69	111.11	105.72	102.69	106.79	102.93	102.12	107.87	104.78	105.15	105.67	102.79	103.28	103.61	107.03	105.13	107.27	101.58	106.05	107.17	104.5	104.58	102.19	101.93	107.03	104.05	106.06	106.59	104.28	108.94
105.06	104.52	103.35	106.98	99.608	106.3	107.24	101.59	98.374	101.04	104.71	105.41	99.256	100.13	103.39	102.42	102.22	104.47	100.47	99.02	101.79	108.3	101.64	99.457	103.43	100.23	98.318	102.5	105.2	103.51	102	104.12	108.63	102.38	103.8	103.12	102.37	100.62	98.729	99.599	103.52	102.02	104.15	101.04	101.41	102.04	102.58	103	97.648	101.15
107.75	105.67	108.22	108.51	104.5	109.87	108.87	108.54	107.98	109.98	105.68	102.96	106.41	104.61	107.32	106.82	106.55	105.9	107.5	106.13	108.62	107.38	105.5	105.06	110.76	112.7	107.31	108.5	107.52	110.11	107.44	108.42	108.8	105.35	109.78	104.23	107.09	108.7	109.77	108.74	110.43	108.95	108.06	108.67	104.97	109.55	107.69	110.97	106.3	105.22
103.97	106.29	105.64	106.74	110.77	103.4	106.35	100.64	108.57	108.91	112.52	107.99	105.79	105.62	108.34	107.2	108.09	104.45	108.49	107.2	106.56	105.79	100.07	106.1	107.97	109.61	108.16	104.67	107	103.49	110.15	101.11	107.77	111.38	105.35	102.3	107.77	111.3	104.87	106.2	104.52	106.86	106.24	102.33	102.28	107.2	104.77	111	105.94	107.23
102.36	99.538	99.346	100.73	104.39	99.803	98.097	99.03	100.31	96.61	96.074	99.502	96.918	101.06	101.37	102.04	98.422	96.234	95.325	96.117	102.06	102.08	95.448	99.773	101.85	100.31	100.79	99.264	101.45	102.17	98.646	100.27	98.746	99.907	100.73	99.569	92.915	96.247	100.08	100.24	100.94	97.158	98.324	95.308	97.016	99.414	92.934	99.115	94.935	97.589
96.812	97.757	97.993	96.551	96.066	99.381	101.12	99.52	96.889	100.07	97.665	99.824	97.331	98.765	101.07	96.345	97.967	98.797	100.67	96.409	100.97	97.749	96.452	102.51	94.822	100.27	103.85	96.782	98.966	99.176	96.433	98.755	99.094	96.852	100.14	103.61	103.09	100.53	97.051	100.54	98.608	99.96	103.08	98.808	97.675	95.581	100.87	94.617	97.313	99.699
108.23	110.34	109.43	110.56	108.64	108.32	112.58	109.22	106.49	107.35	105.64	109.82	111.58	109.55	105.94	108.07	111.57	102.85	104.42	104.97	106.95	109.46	111.44	109.15	109.18	107.03	107.28	106.98	108.31	108.52	111.9	106.66	109.14	110.43	110.46	111.56	111.78	109.47	104.12	111.19	105.34	108.09	106.1	110.72	104.13	106.58	108.84	106.75	111.73	107.78
104.38	108.78	106.81	105.17	108.28	106.37	110.01	105.44	105.71	107.35	105.04	107.38	113.57	108.79	106.09	104.05	105.71	107.21	106.77	108.29	109.01	108.26	105.13	108.11	109.31	106.74	102.62	102.71	110.09	105.56	105.21	105.19	107.52	104.6	110.37	106.78	103.02	105.22	107.66	108.07	109.37	101.55	107.57	102.36	100.71	104.47	106.52	104.57	108.96	101.91
103.4	106.73	101.97	105.85	104.11	105.41	108.03	102.91	102.31	106.7	105.51	106.24	109.16	106.46	102.32	104.83	106.14	108.6	105.45	107.64	104.55	109.72	112.15	108.68	106.02	106.63	103.09	105.23	105.79	109.11	108.79	105.13	108.51	100.26	102.2	106.86	109.32	104.11	107.21	108.26	104.75	107.58	106.74	109.39	103.91	109.03	102.89	106.8	105.14	109.75
99.654	101.63	98.187	94.161	94.739	95.512	100.62	98.45	95.248	96.802	97.456	95.49	96.11	97.507	97.733	97.54	96.863	96.93	97.55	95.336	97.895	94.581	94.64	99.242	95.381	97.328	96.871	98.749	97.64	99.595	99.69	98.036	100.04	95.009	98.864	96.529	101.08	99.006	101.54	95.071	100.95	93.735	95.463	98.714	98.138	97.123	100.48	103.35	99.387	98.633
108.22	102.7	108.59	105.01	105.69	110.34	109.16	103.62	105.04	103.73	104.79	103	102.81	105.17	103.61	102.15	102.75	105.09	109.59	104.06	106.6	102.11	107.74	105.92	103.73	106.33	105.26	107.83	103.87	108.1	104.2	107.88	107.07	105.62	102.23	106.97	104.67	101.77	106.68	108.09	104.19	105.4	105.36	102.43	107.96	102.81	108.77	103.67	109.16	105.41
99.265	97.195	98.693	104.71	101	105.05	99.834	98.545	102.39	99.614	97.938	99.189	103.69	98.095	101	103.3	105.79	101.75	97.714	98.697	98.218	103.82	103.8	99.578	105.16	104.56	97.759	97.109	98.17	97.866	101.82	102.78	99.825	100.79	99.352	98.19	99.641	99.847	99.246	104.51	101.62	98.743	99.589	97.774	102.36	102.5	101.14	105.14	99.461	101.37
108.78	110.61	111.68	108.04	103.76	107.25	108.9	114.4	107.79	111.34	106.88	109.14	111.11	110.78	107.93	111.06	110.07	113.11	107.06	103.65	108.68	104.68	109.27	114.86	109.6	109.7	109.48	105.76	109.66	108.11	108.33	110.73	107.24	107.65	105.92	105.65	113.85	109.83	106.94	105.2	105.76	109.99	106.44	109.73	106.76	112.29	108.74	110.44	107	103.5
102.3	104.08	104.77	110.65	107.38	107.5	105.56	105.26	111.67	106.43	103.86	105.38	102.33	106.61	107.66	104.73	105.88	102.69	103.93	104.87	104.01	104.21	108.55	104.96	103.52	103.45	106.98	104.63	107.4	100.74	106.85	108.71	108.78	107.76	107.02	107.25	103.15	110.59	108.69	107.37	104.86	106.25	111.33	108.83	105.31	105.53	105.75	108.6	107.16	103.13
102.76	106.47	109.26	110.07	106.27	108.58	105.38	109.19	109.77	109.3	112.24	108.53	105.01	109.19	110.85	108.63	110.27	109.01	105.52	107.54	107.12	108.81	106.16	108.16	106.86	111.41	103.45	109.38	108.37	107.34	107.13	106.74	110.34	107.78	107.79	102.76	107.58	108.11	108.67	107.38	103.15	106.68	112.15	109.99	104.22	109.92	109.75	107.49	112.62	110.26
104.79	101.07	100.79	95.844	97.329	102.69	98.979	96.648	103.82	101.13	96.819	98.347	101.43	102.39	98.826	103.92	98.723	104.58	104.16	102.93	102.53	99.179	102.27	104.49	103.38	101.81	98.12	99.115	99.213	100.79	107.47	97.597	99.277	97.742	99.63	97.61	97.587	97.012	98.673	99.666	98.352	98.954	106.54	98.95	99.151	99.142	99.371	105.16	97.247	96.801
99.027	101.68	100.32	97.874	99.711	101.1	96.121	98.516	97.575	96.124	94.258	98.08	97.165	99.657	103.57	96.971	100.67	98.783	97.575	98.87	99.056	97.401	93.585	99.005	100.9	95.917	98.766	98.534	103.06	96.232	101.56	100.57	99.589	95.952	98.006	98.224	102.96	97.978	98.003	98.13	97.601	95.052	98.548	98.17	98.598	97.578	99.123	94.353	98.697	93.009
112.65	111.14	113.83	110.36	109.68	107.75	113.75	111.57	109.2	108.88	113.56	115.8	108.95	108.24	108.35	112.85	112.64	109.8	106.38	109.31	116.83	110.61	109.37	112.01	106.81	108.68	110.83	114.9	113.3	108.21	108.38	111.42	112.79	107.13	106.22	108.43	106.11	110.8	107.75	114.16	114.32	108.1	112.3	105.42	107.76	109.77	111.11	110.98	107.25	110.71
104.97	113.28	107.92	103.68	106.33	110.67	106.05	109.52	105.45	103.25	109.28	111.13	106.79	110.05	110.71	108.85	106.39	109.37	108.78	110.5	106.62	111.16	109.24	109.14	106.22	108.66	107.23	107.19	109.43	107.87	109.21	112.24	111.05	108.02	108.06	112.76	109.17	108.18	112.4	110.76	108.37	112.65	107.17	107.58	106.4	105.59	107.59	110.6	107.79	106.66
105.56	107.38	105.62	106.63	106.9	100.62	106.62	105.66	106.36	107.94	103.63	104.51	100.03	106.26	98.975	104.79	101.68	106.63	105.02	108.45	108.33	102.6	105.71	105.45	101.93	105.18	102.99	104.29	101.67	106.51	108.67	106.14	103.35	104.97	104.33	102.77	103.47	109.23	107.34	109.09	105.53	106.68	106.39	105.63	107.76	105.38	108.01	104.69	101.48	104.72
108.88	109.24	109.58	105.64	104.12	111.76	106.53	108.42	105.77	103.85	111.77	110.21	106.99	106.79	113.32	108.02	113.78	105.51	109.36	108.78	108.06	110.28	108.5	108.3	108.26	101.89	110.55	107.01	113.06	106.71	112.89	107.01	111.95	111.87	111.01	108.25	108.93	104.52	108.98	106.45	110.71	105.42	109.72	111.31	108.04	110.67	110.64	107.52	107.31	104.37
101.03	106.28	106.04	103.37	106.16	108.66	105.59	107.85	102.5	105.39	102.2	106.61	106.35	107.69	112.07	106.34	108.48	109.84	105.38	104.87	108.17	106.84	104.19	108.69	100.78	108.48	106.18	109.52	105	104.97	105.18	103.9	106.58	101.66	107.13	105.04	108.52	109.46	107.15	106.25	108.01	102.35	109.26	107.69	107.74	106.04	106.58	100.9	104.77	108.58
104.8	105.06	107.18	104.43	108.6	107.66	106.77	108.01	103.53	104.94	100.67	107.95	106.62	109.21	103.64	108.14	102.6	105.37	105.11	103.86	106.52	109.8	109.55	105.93	102.88	102.27	105.73	108.65	106.38	106.5	106.99	109.66	102.97	106.1	103.96	110.3	106.13	101.95	104.43	107.04	108.06	100.78	101.83	104.31	108.67	109.2	106.76	106.93	104.05	105.31
104.16	111.1	109.82	106.69	108.06	105.12	108.42	104	106.78	105.8	109.95	108.68	109.92	108.08	108.65	106.78	106.19	105.9	108.66	107.54	109.85	106.09	108.87	103.6	108.2	102.64	110.06	106.3	108.37	106.04	111.58	108.38	109.93	105.97	106.13	109.32	110.33	106.79	108.49	107.22	110.11	105.03	106.53	106.79	102.37	109.62	110.48	106.72	106.25	107.31
110.33	103.08	101.57	106.89	106.52	109.13	108.25	110.27	102.88	107.66	109.74	104.24	106.79	106.7	106.75	104.01	104.58	105.01	108.65	106.24	106.27	103.7	103.52	100.79	104.88	105.23	105.23	100.05	104.06	106.68	107.5	102.65	105.24	105.08	110.15	105.9	101.4	105.32	103.59	105.67	105.51	102.63	98.554	107.66	104.68	104.1	107.28	107.28	105.82	104.62
114.05	105.39	109.57	105.76	104.86	105.54	104.39	103.83	106.16	106.64	103.24	107.06	102.8	110.48	105.17	101.99	106.28	109.78	105.79	104.64	106.64	105.21	109.92	105.69	109.67	101.07	105.03	107.54	107.79	108.74	108.51	110.52	107.88	102.92	103.4	104.32	104.26	106.85	106.31	105.8	103.11	105.45	110.16	108.81	105.85	105.65	104.72	106.97	106.66	105.61
101.61	104.51	100.08	98.628	96.352	94.556	102.13	99.827	98.535	99.435	96.508	102.81	98.09	97.062	101.61	98.062	95.149	99.006	97.35	98.218	97.456	97.362	102.6	99.469	92.698	97.206	103.68	101.14	101.07	96.957	100.56	95.518	99.245	94.733	95.508	99.719	101.72	101.01	96.547	98.324	98.152	97.78	99.202	95.367	101.66	95.722	99.704	95.688	96.874	101.21
108.34	103.11	107.13	104.22	107.03	108.14	103.29	106.92	105.4	103.31	110.65	101.16	107.45	108.27	102.14	108.85	99.199	104.14	105.45	104.66	107.99	104.38	107.17	104.65	103.32	110.19	102.5	106.11	105.32	105.37	104.22	102.92	106.63	104.78	101.88	102.54	103.22	107.13	106.41	104.52	107.41	107.4	103.45	103.92	103.96	103.6	104.89	102.25	106.72	103.13
106.12	103.69	102.53	108.91	110.04	104.55	106.49	105.38	109.29	99.607	111.03	101.52	106.22	105.38	103.18	106.45	104.28	103.32	110.53	101.77	111.5	107.27	109.08	105.08	107.63	103.66	104.77	107.89	105.49	107.14	107.43	103.63	107.88	104.57	109.52	105.47	107.78	106.37	103.84	102.63	103.56	102.73	106.99	107.59	107.18	104.77	106.38	99.942	103.49	102.21
97.516	97.25	97.439	99.301	98.59	95.056	94.433	99.487	104.13	100.03	98.026	99.931	97.797	98.614	96.238	96.03	97.598	99.287	92.651	93.277	100.34	98.218	99.442	97.615	96.608	102	99.151	93.051	98.871	96.443	97.101	98.641	97.632	97.547	94.935	101.61	97.276	96.82	102.41	101.24	95.114	95.895	96.318	98.03	98.828	97.908	92.696	95.511	98.89	101.22
109.83	111.02	112.78	104.79	111	112.03	114.27	112.51	109.09	112.66	108.46	110.57	112.46	109.31	107.4	107.55	111.03	110.16	108.11	107.21	113.69	113.28	109.38	108.25	109.64	113.77	109.15	111.29	111.86	108.92	110.16	107	114.05	111.16	111.28	108.36	113.64	110.19	110.14	114.22	111.44	108.65	113.67	108.93	111.3	110.18	113.53	111.74	112.26	104.4
94.346	98.996	100.08	100.14	100.33	99.173	96.867	94.849	95.074	99.388	99.788	100.63	94.89	97.569	99.862	100.53	97.631	99.756	101.91	94.18	92.136	97.131	98.7	96.467	99.574	94.924	95.631	99.655	90.908	97.018	102.32	95.762	98.071	96.913	98.939	98.59	97.21	99.191	97.478	94.876	98.687	97.598	98.862	100.02	99.157	97.463	98.073	98.204	94.46	101.55
97.626	98.852	94.905	99.89	100.97	98.992	101.74	100.84	98.762	97.902	100.85	99.979	100.94	100.48	94.149	94.259	102.74	100.71	97.314	99.706	96.941	98.612	101.34	96.851	100.72	96.083	98.026	101.71	96.463	96.196	102.38	98.376	99.601	100.47	99.261	104.41	101.05	100.91	95.825	97.67	98.903	98.334	96.815	100.62	91.386	100.43	97.754	99.537	100.15	99.195
94.924	101.98	99.583	98.254	98.734	95.83	99.811	99.379	100.4	99.412	95.913	99.343	98.423	98.277	100.77	95.853	96.587	97.882	102.12	103.35	100.59	101.48	99.322	102.59	96.342	102.39	100.27	97.297	95.306	102.35	101.92	99.822	100.13	99.251	99.076	102.25	101.12	98.143	96.498	98.328	97.965	96.61	97.349	95.032	101.16	103.28	97.201	94.997	99.706	98.178
105.09	102.4	106.47	103.31	113.32	107.88	108.33	108.34	102.73	105.57	107.65	110.89	104.14	104.95	108.59	101.38	106.6	109.11	103.6	106.83	109.18	104.24	109.17	106.5	107.79	104.96	106.23	107.81	106.75	111.39	108.41	106.84	109.39	109.16	107.28	102.52	107.39	105.04	108.2	103.92	102.12	109.72	104.94	107.44	106.91	105.01	104.57	104.85	106.82	107.84
110.9	111.73	107.42	113.83	113.71	112.34	108.45	112.2	107.15	106.64	110.45	108.55	107.91	112.01	113.39	112.04	111.32	109.45	111.09	104.81	106.07	110.18	111.12	110.87	108.36	111.81	110.48	106.49	113.92	112.67	110.09	106.31	113.53	114.29	108.77	105.6	111.09	110.99	109.74	110.16	111.76	113.08	106.56	106.94	107.29	108.84	108.03	108.82	109.54	109.17
104.65	104.71	106.18	104.21	109.49	105.54	108.06	107.99	104.18	105.8	105.2	104.46	105.94	102.57	109.21	109.8	108.19	108.63	105.6	105.72	102.62	103.02	101.37	111.71	100.24	105.47	105.3	105.56	102.77	102.95	110.83	102.34	103.9	98.86	105.85	111.15	103.84	108.26	106.71	110.95	103.76	101.99	109.12	107.96	102.22	104.2	103.17	107.92	101.72	108.1
103.15	106.13	105.23	108.53	109.26	102.68	103.43	105.51	103.69	101.82	105.26	109.49	102.07	106.47	109.38	106.18	102.7	107.97	109.55	106.5	107.68	105.16	111.15	104.4	103.11	105.47	110.62	101.64	106.05	106.6	100.75	106.61	103.95	107.69	108.77	104.88	107.64	106.02	105.65	104.76	104.73	104.28	108.82	105.58	105.26	104.82	104.51	107.88	101.84	104.63
107.61	104.62	110.36	109.17	108.52	111.12	106.11	114.12	107.36	108.47	107.18	105.03	107.92	106.23	114.06	110.6	110.29	106.75	110.11	107.33	108.62	107.13	105.9	112.68	106.04	103.99	105.76	106.92	109.39	109.09	107.6	110.15	109.36	108.54	107.43	107.37	108.3	109.84	111.04	109.99	110.34	105.32	111.87	104.37	109.44	110.18	107.04	107.78	104.97	109.72
94.135	101.9	101.87	96.936	95.348	98.118	99.066	95.29	97.574	98.253	96.624	98.01	96.785	95.919	98.319	100.07	99.642	99.874	99.52	91.97	96.188	95.211	98.008	102.21	99.547	101.79	96.877	102.77	95.738	101.44	99.222	97.553	101.68	101.21	97.024	98.059	99.292	100.86	101.82	95.399	95.604	93.909	100.06	96.315	96.389	95.73	93.791	98.735	97.443	100.85
98.673	100.54	96.965	92.767	97.808	96.235	99.168	95.4	98.093	96.769	94.671	95.576	95.869	94.847	103.5	96.826	100.82	97.814	99.601	100.56	102.26	97.483	99.845	94.748	100.04	94.263	98.046	94.322	98.642	97.283	96.219	103.3	100.34	101.91	100.51	99.211	99.763	98.439	99.58	97.434	97.92	94.245	100.23	101.23	99.425	95.393	99.283	97.022	99.812	96.872
105.45	103.03	104.92	103.6	106.67	106.43	106.34	105.6	106.05	104.02	108.7	107.62	107.5	103.65	104.26	106.23	104.21	106.11	104.79	105.51	106.95	107.36	105.4	104.24	107.76	101.63	102.42	108.59	106.39	106.2	105.93	103.21	104.61	109.41	103.61	107.45	101.9	104.04	107.83	109.54	109.53	103.11	103.95	102.33	107.44	103.7	103.26	108.75	107.33	106.19
110.26	112.16	110.44	111.53	107.67	110.84	108.4	107.87	106.83	111.6	108.46	107.82	109.91	105.54	108.62	110	104.47	107.44	110.21	107.36	103.99	108.21	104.34	105.57	106.37	107.81	107.39	105.45	105.03	111.04	105.82	111.58	111.87	109.97	105.89	106.95	106.88	108.86	106.77	108.77	109	109.4	109.87	111.67	110.07	106.07	105.5	110.92	108.36	106.18
109.87	109.69	111.7	109.2	108.83	107.79	112.48	112.59	106.11	110.23	104.01	110.17	109.21	106.61	105.01	107.09	107.42	104.88	104.11	110.03	107.61	112.21	109.95	111.02	107.58	112.06	107.54	107.05	107.67	112.69	109.24	108.44	107.55	108.49	106.43	103.38	104.54	104.34	107.44	108.67	107.38	110.91	107.18	105.16	108.67	112.53	105.91	104.4	108.06	108.47
98.167	94.935	98.539	100.97	100.19	101.8	95.854	95.241	98.486	98.305	96.884	95.575	101.94	97.821	98.216	100.06	100.36	96.07	101.46	95.218	97.909	98.829	99.619	98.32	94.894	99.103	99.147	96.434	97.187	97.001	91.585	94.772	94.184	94.009	95.29	94.211	100.74	100.13	92.841	97.343	98.06	92.842	97.049	100.83	99.639	97.204	97.372	100.3	100.96	99.646
105.17	103.94	108.17	106.65	104.22	106.35	102.47	103.87	108.41	102.75	109.07	104.31	106.09	105.54	107	104.68	101.19	105.32	102.88	109.54	106.26	108.49	101.53	104.75	106.19	104.3	106.28	106.91	107.11	106.88	105.93	109.21	106.27	106.91	107.8	101.66	107.93	107.37	106.82	103.41	104.39	107.29	105.11	104.85	105.4	103.78	102.46	103.41	109.03	106.96
110.59	105.29	108.65	108	111.21	103.56	110.38	105.07	107.11	106.69	110.85	109.5	106.52	102.11	106.59	107.84	104.93	106.36	108.69	107.66	110.53	111.71	105.49	105.36	109.83	107.01	103.36	108.06	107.74	108.95	109.98	105.76	106.84	107.87	109.2	109.35	110.07	107.36	105.36	108.46	106.24	103.61	107.9	108.23	106.87	104.8	108.22	104.95	106.99	108.83
106.98	107.42	104.4	106.86	109.26	109.11	103.4	106.91	108.72	105.76	108.33	105.47	105.98	106.64	106.08	105.97	104.31	102.57	107.28	109.17	104.27	104.28	107.74	106.53	108.64	108.66	104.86	106.36	103.82	105.12	105.98	106.38	107.66	106.98	107.71	104.46	109.55	105.35	106.55	105.53	107.99	109.36	110.93	110.34	110.61	105.94	107.2	105.74	100.87	105.4
96.921	99.551	99.294	94.445	97.99	99.547	103.44	95.856	97.919	102.43	98.171	99.707	104.1	98.333	100.83	97.931	99.071	101.09	101.76	99.328	102.6	100.46	98.632	101.7	100.94	98.447	102.46	98.644	102.6	104.63	98.937	103.25	105.03	100.1	100.78	98.328	96.472	97.704	100.96	99.107	102.4	99.345	99.521	101.77	100.45	96.38	101.65	96.547	100.04	98.71
105.39	104.05	102.96	102.41	101.07	104.72	108.14	108.41	105.41	104.65	109.24	106.59	104.1	108.88	104.75	107.11	105.92	105.64	105.07	102.65	106.07	107.72	105.37	106.08	104.43	102.1	104.53	105.9	106.39	108.04	105.7	106.86	103.48	99.892	109.05	107.67	110.79	105.46	104.14	104.1	107.03	107.39	107.98	105.03	105.73	104.52	109.33	103.49	103.94	104
109.28	102.22	106.79	108.41	107.35	106.13	105.37	106.96	104.28	107.39	104.96	103.27	102.87	106.55	102.7	107.61	99.593	105.79	106.64	103.01	106.17	108.07	103.22	101.75	109.75	105.38	108.84	102.91	106.63	108.58	106.08	107.76	102.37	102.2	105.84	108.05	105.39	111.93	105.97	108.08	108.21	106.57	108.72	104.6	106.36	106.52	103.56	103.94	102.43	104.45
108.87	107.09	103.87	104.31	103.98	102.58	106.23	107.39	106.74	104.45	108.74	106.03	107.86	106.07	106	109.18	106.79	106.08	108.66	102.83	106.18	108.07	106.12	107.44	104.35	109.39	107.88	110.95	106.44	104.91	106.89	108.01	105.75	109.45	106.54	108.36	106.37	105.1	109.28	107.25	107.26	108.26	106.38	106.8	104.08	105.04	104.38	100.72	105.24	106.96
109.35	105.12	103.45	105.78	104.29	105.9	104.89	106.29	107.88	104.31	110.9	110.87	108.42	106.36	107.58	104.47	109.57	105.62	107.05	102.97	106.79	108.67	105.07	107.86	107.66	107.88	107.47	108.01	104.69	109.51	107.51	104.4	105.99	106.28	105.26	104.46	107.36	106.5	102.69	106.85	105.77	102.87	108.16	109.9	102.08	107.63	102.15	106.04	108.39	111.21
[truncated: 150 more columns]
