# Supplementary material for: Genetic dissection of main and epistatic effects of QTL based on augmented triple test cross design
Source: PLoS One. 2017 Dec 14;12(12):e0189054. doi: 10.1371/journal.pone.0189054 (PMC5730204; doi:10.1371/journal.pone.0189054)
Supplement: S10 Supporting Information — (ZIP) [file pone.0189054.s010.zip › z6_250_0.8_10.csv]

110.64	109.36	109.58	110.82	111.62	111.11	111.74	108.99	109.41	110.54	111.12	108.89	108.97	109.79	111.06	109.46	108.88	109.73	110.84	110.91	110.16	110.68	110.75	110.3	111.84	110.33	111.37	110.72	112.15	110.05	110.64	109.18	110.56	110.65	110.47	108.62	109.94	110	110.01	110.54	111.13	111.09	109.49	109.59	110.1	111	110.71	109.59	110.73	109.59
104.37	107.62	104.99	107.25	107.56	106.38	105.93	105.29	106.46	105.95	104.99	104.92	106.75	105.75	106.47	105.83	105.82	106.68	106.29	104.84	104.88	106.1	106.47	105.43	106.23	105.32	106.08	105.16	106.04	105.9	104.96	103.18	105.68	105.11	106.22	105.5	106.66	104.39	106.07	106.12	105.98	106.88	107.18	105.82	107	106.66	105.04	105.04	106.57	105.63
104.98	105.07	105.07	105.93	105.09	104.61	105.12	106.36	105.88	105.51	104.47	105.67	106.37	103.89	104.97	105.7	106.65	105.9	105.12	105.45	105.43	105.21	106.73	107.72	105.04	105.16	105.1	104.17	104.49	106.03	104.83	106.26	104.57	105.13	104.85	104.94	106.02	106.56	105.11	103.83	105.21	105.85	105.7	104.62	105.4	105.39	106.25	104.59	105.38	105.73
106.8	108.16	107.47	108.08	108.07	107.69	108.77	108.28	107.7	108.17	108.82	106.64	106.1	106.64	108.46	108.61	108.65	107.56	107.23	108.09	108.06	107.54	107.3	107.82	108.71	108.24	109.79	108.56	105.36	107.54	105.34	107.58	109.02	106.72	107.4	108.61	107.5	109.78	107.96	108.03	108.6	109.78	106.54	109.52	107.55	107.78	107.67	107.41	107.73	108.49
107.62	105.63	105.92	105.73	106.03	104.36	103.04	105.07	105.17	103.82	105.99	104.86	105.18	106.56	105.23	106.16	106.03	107.43	105.2	105.97	104.21	105.97	106.02	105.05	106.13	104.99	106.15	105.12	106.06	106.59	105.66	105.01	105.09	105.18	105.26	105.54	105.97	105.31	105.23	103.54	104.68	105.69	106.77	106.17	106.33	105.35	105.99	106.39	106.49	104.74
99.596	100.78	102.14	102.38	101.4	102.07	100.68	100.63	101.84	101.61	100.18	100.26	99.133	101.35	98.738	100.55	99.612	99.803	101.07	99.516	100.21	103.05	101.25	100.24	101.32	100.99	100.4	100.9	101.62	100.82	101.96	101.83	102.67	100.35	101.86	100.4	101.52	101.16	100.79	98.024	101.05	99.907	100.7	100.12	99.092	101.95	101.46	100.15	100.27	100.34
106.39	104.33	105.39	104.45	106.38	106.41	106.8	105.75	105.09	104.7	106.25	105.53	106.33	105.61	105.64	104.6	106.28	105.43	105.45	105.85	105.35	104.88	105.61	105.21	106.52	105.29	105.7	106.79	105.57	104.63	105.89	104.2	104.91	105.4	106.69	103.88	105.41	105.69	104.66	105	106.38	104.71	105.34	105.3	103.8	105	106.64	106.84	105.34	106.39
105.82	104.15	105.18	106.94	105.31	107.38	106.7	106.07	105.77	104.81	106.32	105.05	104.12	107.07	107.34	105.64	106.07	105.74	105.97	105.44	107.88	105.42	105.86	107.07	107.7	105.75	105.41	106.42	105.34	105.57	105.69	106.03	105.67	106.46	105.37	105.58	106.73	105.71	105.29	104.8	105.32	106.62	105.08	105.74	104.1	105.84	105.84	105.02	104.53	106
106.43	106.55	107.38	105.74	106.01	107.55	106.13	107.2	106.71	106.5	106.92	105.44	106.89	106.27	107.34	107.46	106.84	106.27	105.6	106.56	106.22	106	107.76	105.89	106.7	103.38	108.15	108	105.32	106.46	107.21	106.8	106.47	105.82	106.51	106.62	106.36	108.39	107.1	107.28	105.75	106.73	105.83	106.49	107.83	107.42	105.82	107.39	105.21	105.52
105.59	104.91	105.54	105.86	104.31	104.69	105.45	105.78	105.31	106.09	105.59	105.36	107.57	106.85	105.56	106.95	106.73	107.06	105.58	105.93	106.85	106.25	105.83	105.56	106.51	107.31	105.79	105.96	105.42	107.23	105.3	106.33	105.52	106.34	105.98	105.99	105.72	105.08	107.65	105.93	106.83	103.96	104.21	104.79	105.53	105.48	106.33	107.09	104.93	104.76
109.81	110.19	109.96	110.41	109.28	108.95	108.62	108.74	109.77	108.09	109.68	108.56	107.95	106.65	109.82	108.75	108.03	108.73	107.39	107.82	109.13	108.85	108.29	108	109.47	108.47	108.97	108.91	108.69	109.73	109.79	109.47	108.64	109.02	108.55	108.39	107.4	109.52	108.33	107.69	108.99	108.35	108.84	110.34	107.9	109.43	108.41	109.18	108.29	108.95
106.8	105.4	106.72	106.05	104.78	105.8	105.89	106.98	107.32	107.79	107.35	107.72	106.9	106.13	106.29	106.39	106.51	104.73	107.74	107.13	105	105.51	107.51	106.21	105.05	106.61	107.14	105.7	106.1	108.84	106.87	105.86	107.49	106.64	107.3	105.37	104.58	107.11	106.84	106.41	106.38	107.69	106.66	107	108.46	106.64	106.2	107.6	105.48	107.21
111.09	109.32	110.66	110.56	108.94	110.91	109.93	110.93	110.47	110.28	109.64	109.85	110.07	109.27	110.37	110.12	110.83	109.63	110.27	111.54	109.95	111.12	113.22	109.65	110.44	111.29	110.59	110.19	111.34	110.87	112.34	112.25	109.65	110.21	111.01	110.51	110.31	110.92	110.43	110.63	109.55	110.2	110.43	109.9	108.45	111.23	108.59	110.84	111.17	110.41
108.55	107.86	109.18	108.99	107.68	108.82	107.92	107.81	107.05	107.63	107.54	108.01	107.98	107.45	108.52	107.6	106.84	107.19	108.06	107.44	108.06	107.76	108.14	109.65	108.93	109.24	108.32	109.23	108.82	107.39	108.55	108.07	107.59	107	107.63	106	107.63	106.78	108.3	108.12	110.58	108.29	107.53	108.88	108.78	107.57	108.79	108.82	107.59	108.2
105.79	107.19	107.41	107.28	106.41	106.37	105.14	105.85	106.13	106.23	107.44	105.21	106.21	106.16	108.06	107.07	106.15	106.94	106.79	106.88	106.81	106.36	106.26	106.17	105.25	105.25	106.05	107.49	107.41	106.48	108.59	108.61	108.18	104.67	106.39	106.21	107.68	106.05	106.83	107.17	106.29	108.46	106.76	106.65	104.57	107.18	107.27	106.09	107.41	107.05
105.98	107.78	107.89	107.15	107.6	107.45	107.68	105.73	105.76	106.95	106.37	106.01	106.8	107.53	105.98	108.29	104.68	105.75	106.11	106.76	107.69	105.28	105.88	105.09	107.19	105.93	106.17	106.51	107.64	105.66	105.68	107.88	107.49	105.43	107.77	105.25	105.73	107.69	106.86	106.33	106.61	106.4	106.18	106.27	106.29	107.26	106.47	107.13	107.57	107.25
99.461	99.857	102	99.783	99.767	100.99	102.08	101.56	101.05	100.84	101.87	100.34	102.14	99.987	99.907	101.59	101.86	100.82	101.11	99.95	98.744	99.31	100.7	99.404	101.4	98.583	100.09	100.72	101.11	101.15	102.81	101.34	101.08	101.02	101.27	101.56	100.28	102.43	99.678	100.71	99.984	100.77	100.34	100.47	99.671	100.8	101.11	100.25	99.758	101.75
107.4	109.62	108.52	108.75	108.23	108.93	109.89	107.49	106.79	109.6	108.78	108.88	109.4	110.31	107.49	108.42	108.19	109.45	107.95	108.03	108.09	108.2	107.93	110.27	108	108.4	109.55	107.08	108.75	108.04	108.63	108.14	108.07	107.51	109.17	107.8	110.12	108.86	109.61	108.5	108.51	107.58	108.63	109.1	108.18	110.14	109.12	107.35	109.31	106.52
101.12	100.37	98.201	98.918	100.82	100.9	102.97	102.63	100.71	100.74	100.84	99.354	99.64	99.289	100.69	101.7	100.75	100.58	99.644	99.408	100.24	99.347	100.19	100.42	99.092	99.795	102.19	100.01	99.742	100.83	99.828	100.71	101.44	99.407	99.787	101.3	99.516	102.15	100.79	99.797	99.843	101.58	99.81	98.676	99.218	100.49	98.652	100.31	100.9	100.2
108.81	108.82	107.83	108.38	106.77	108.99	107.34	108.53	108.3	108.1	109.84	108.99	107.86	108.72	106.1	108.33	108.73	108.01	110.03	107.76	107.72	109.41	110.13	108.13	109.73	107.65	108.75	108.15	108.18	109.49	108.19	108.82	108.55	109.43	109.11	108.29	107.84	108.66	107.97	109.22	108.18	108.03	109.19	108.16	108.12	107.55	107.6	109.9	107.99	109.95
108.06	107.22	108.64	108.15	109.01	107.89	109.29	109.31	109.95	108.02	108.2	107.53	107.61	107.74	108.51	109.34	109.18	108.39	108.51	108.07	108.6	108.57	106.98	108.26	108.09	109.36	106.93	109.24	108.8	109.18	109.49	107.98	107.76	109.13	108.37	108.62	106.5	106.88	108.31	108.14	108.63	108.91	108.65	110.02	110.12	106.91	108.3	106.92	108.63	108.1
106.07	102.78	105.37	107.95	106.56	105.65	106.38	107.44	105.27	105.3	107.51	105.57	106	105.59	105.37	105.73	106.59	105.01	106.36	105.75	105.38	105.45	105.31	106.19	105.34	105.84	106.36	106.12	105.14	104.27	106.46	106.54	105.98	106.73	105.41	106.9	105.21	105.19	107.56	104.9	105.31	106.97	105.04	105.62	104.72	104.83	104.74	105.53	105.82	105.45
109.36	110.46	109.04	112.24	110.17	109.77	109.2	112.22	110.08	110.38	110.5	111.91	110.14	110.65	109.36	109.57	109.9	109.73	110.17	110.74	108.74	110	109.26	110.06	109.96	111.97	110.83	109.77	111.28	109.72	109.89	110.24	111.91	109.22	111.88	109.22	110.26	111.34	111.17	110.2	110.04	111.46	112.7	110.7	110.59	110.15	112.05	108.28	109.3	109.84
106.32	106.01	104.79	105.58	105.81	106.01	106.12	106.24	106.4	103.92	105.65	103.54	104.83	105.06	107.45	105.29	104.96	105.27	106.47	105.92	105.81	105.62	104.58	105.7	106.85	106.82	107.04	107.58	105.55	105.31	104.21	105.71	106.35	107.18	104.76	105.36	106.06	106.27	105.27	104.61	104.41	104.78	105.73	105.84	106.93	105.31	105.4	106	104.68	105.84
109.14	109.55	108.28	109.09	109.84	109.26	109.7	107.65	108.39	106.79	110.37	108.17	107.17	108.36	108.47	108.16	107.18	109.24	108.14	108.37	108.18	108.65	108.93	108.52	109.41	108.31	108	109.55	108.51	109.07	109.8	108.92	110.15	107.97	110.14	107.04	107.38	108.84	109.59	109.51	107.33	108.75	107.79	107.08	109.89	109.43	108.9	108.68	108.43	107.28
97.022	96.817	97.596	98.81	98.403	97.457	96.175	97.415	99.462	98.491	96.485	96.204	96.126	98.805	97.845	96.717	96.375	98.215	97.667	98.578	98.124	97.629	99.188	96.547	98.852	97.41	98.605	97.513	98.579	97.893	96.089	97.205	97.752	98.645	96.66	98.897	97.331	96.541	98.078	97.844	95.81	99.441	99.041	98.132	98.299	98.357	96.857	96.95	97.73	97.142
109.72	110.67	109.98	108.94	110.01	110.32	109.93	109.71	110.46	109.43	110.4	109.32	110.1	111.58	109.22	109.57	109.49	110.18	111.09	110.64	109.19	110.55	108.51	109.43	109.19	109.86	109.6	111.6	109.2	112.57	110.55	110.47	110.15	110.59	110.8	110.7	110.75	109.93	112.16	109.36	110.4	110.88	109.4	110.78	110.1	110.2	110.99	109.55	110.01	108.83
99.637	98.748	97.766	98.222	97.654	97.01	97.108	98.094	97.172	98.447	98.846	97.592	97.055	98.68	98.495	97.558	97.464	98.842	98.038	99.229	98.458	96.651	98.589	98.267	96.999	99.164	95.477	98	99.345	97.452	98.973	98.066	100.16	98.51	98.318	99.381	98.281	98.398	97.895	98.429	98.749	98.515	98.563	98.012	97.651	98.366	98.818	98.438	96.859	97.058
109.74	108.42	106.98	107.12	108.41	105.56	108.74	108.52	108.99	107.36	107.36	109.24	107.98	105.9	108.54	107.73	106.25	106.98	107.58	109	106.75	108.09	106.86	106.8	108.5	105.7	106.79	108.39	105.37	105.56	106.57	109.4	107.28	108.64	106.88	107.53	108.63	108	106.62	107.93	108.8	109.52	107.35	107.95	107.33	107.92	108.6	109.7	108.51	108.61
108.22	108.6	110.06	109.87	108.33	107.55	106.72	107.79	108	106.5	108.17	108.26	109.7	107.62	108.62	106.24	106.85	108.1	107.34	107.3	107.7	109.49	108.04	108.45	109.01	109.38	108.02	109	108.65	108.92	109.24	107.84	108.16	107.76	108.01	109.46	108.78	107.37	107.93	107.61	107.61	108.27	106.72	107.96	109.39	107.13	108.92	108.99	108.31	108.51
97.723	97.928	96.668	97.971	97.301	99.817	98.437	97.773	96.45	98.881	99.238	98.828	98.58	100.13	96.885	98.783	98.158	97.749	96.392	98.163	98.557	98.413	99.31	97.12	99.076	98.32	97.183	99.192	99.553	98.421	98.359	97.847	97.612	98.464	98.33	98.248	97.537	97.47	98.857	98.4	98.124	96.994	97.615	97.755	99.028	97.036	98.806	97.476	99.57	99.495
97.101	96.952	96.752	98.807	96.656	97.705	98.6	97.854	99.564	97.493	96.673	96.746	97.147	98.135	97.627	99.263	97.707	98.505	98.225	98.115	98.515	96.29	97.564	97.271	99.17	98.333	98.811	97.282	98.711	96.599	97.55	97.816	98.397	99.041	98.852	97.961	96.321	97.925	99.561	97.033	100.38	98.469	96.25	98.529	98.887	98.351	98.157	98.181	98.293	97.209
96.808	97.2	97.056	96.359	100.11	98.761	98.038	99.956	98.895	96.674	97.88	98.775	97.967	98.96	98.652	97.851	99.952	99.511	98.832	99.017	97.428	98.538	97.855	98.377	97.889	98.731	98.779	99.096	97.6	98.79	97.253	97.334	97.192	97.455	98.499	97.706	98.86	97.868	98.035	99.023	99.32	98.562	97.479	97.023	95.754	98.978	97.202	97.582	97.998	97.402
106.87	106.95	108.66	109.82	106.19	108.6	110.57	108.87	107.59	107.49	106.11	107.5	106.74	108.71	106.98	108.56	108.31	107.39	107.1	108.64	109.12	108.13	109.64	108.98	107.31	106.73	108.45	108.43	108.18	107.36	108.87	107.25	108.29	109.13	107.36	106.3	107.76	108.03	107.29	107.92	107.52	108.06	107.01	108.27	108.53	108.02	106.84	108.12	106.76	107.63
109.19	108.58	108.83	107.19	108.52	106.84	107.61	108.09	107.52	108.72	107.33	108.06	109.16	108.85	107.22	109.72	108.21	109.04	108.49	109	106.76	109.1	108.71	108.96	105.4	107.52	107.26	107.69	107.62	108.51	108.2	109.19	109.28	108.97	110.84	109.12	109.3	108.78	108.38	109.79	109.03	107.83	107.81	108.4	109.29	108.08	108.5	108.18	107.55	107.17
106.08	105.07	105.22	104.57	106.8	104.66	104.69	106.04	105.74	105.8	104.89	104.39	105.54	104.3	107.35	107.25	106	104.6	103.91	104.72	104.98	107.71	106.23	107.07	106.17	105.85	106.94	105.29	106.16	105.52	106.38	105.99	106.62	104.57	105.68	105.51	105.98	105.39	106.23	105.97	106.1	106.03	104.61	104.92	103.82	105.13	106.62	105.36	105.29	105.54
104.87	105.32	103.79	105.91	103.89	105.52	105.82	105.51	106.15	106.02	105.13	104.74	106.2	104.13	106.37	105.5	105.48	105.9	105.76	105.91	105.41	106.91	106.42	105.59	105.09	106.69	103.7	105.12	105.98	105.05	105.33	106.16	104.49	104.76	105.67	105.88	106.46	105.97	105.07	106.03	104.23	105.92	105.23	104.79	104.71	106.02	103.55	106.12	104.8	104.93
99.336	98.203	100.07	98.212	97.297	98.946	97.751	98.659	98.362	97.41	99.084	97.36	98.638	98.285	98.888	99.179	99.34	98.414	99.242	98.868	98.946	99.969	98.242	98.028	99.499	100.44	100.53	98.354	99.49	98.143	100.8	99.137	99.069	99.835	98.871	98.715	98.797	98.309	100.72	100.66	97.695	98.844	97.991	97.593	98.58	99.409	98.067	98.225	99.821	99.483
104.07	104.4	103.74	106.27	106.23	107.11	105.19	104.18	103.45	106.8	105.1	105.69	106.45	105.78	105.52	106.27	105.63	106.56	103.24	104.43	106.84	105.54	105.47	106.64	106.32	104.66	105.14	103.84	105.75	107.37	107.07	105.95	104.33	106.16	106.66	106.06	104.27	104.18	107.26	104.97	106.13	105.94	104.86	104.68	105.93	105.22	103.96	107.1	105.33	106.93
107.82	107.34	109.31	107.8	107.47	108.08	108.1	107.97	109.34	108.6	107.83	108.61	107.58	107.84	109.46	109.14	109.52	108.16	109.82	108	107.95	107.81	110.28	107.93	107.92	109.91	110.1	108.89	108.95	108.25	107.52	109.8	108.8	107.99	108.32	107.89	107.33	107.86	110.1	108.46	108.38	109.06	107.33	108.55	108.74	106.87	108.61	108.9	109.17	108.12
108.69	108.27	108.74	108.65	108.65	109.27	109.41	108.19	108.54	109.6	108.57	108.19	108	109.59	107.62	108.31	108.5	108.97	108.86	108.04	109.09	106.79	108.98	107.13	109	106.95	108.3	107.68	107.41	110.9	107.3	108.56	107.95	110.33	108.96	107.99	108.36	108.74	107.77	109.16	108.3	108.2	110.17	108.15	107.63	107.85	108.22	107.52	109.32	108.36
104.3	107.02	105.5	104.01	104.9	105.99	103.96	104.89	106.1	104.93	104.42	105.92	106.23	104	106.64	106.03	105.17	104.75	105.76	106.18	105.27	105.79	105.06	105.85	105.07	103.68	104.67	104.92	107.12	105.07	103.79	105.92	105.23	103.44	105.08	107.55	105.65	104.71	106.7	106.12	105.12	104.74	105.97	106.02	106.09	104.26	105.14	105.49	105.92	106.35
105.21	106.92	106.01	106.39	104.75	104.9	106.19	105.87	106.35	105.2	105.09	104.67	105.38	106.62	106.38	103.93	105.58	106.45	106.44	103.94	105.79	105.72	105.46	106.79	106.82	106.02	105.9	105.91	105.76	106.06	104.4	105.3	105.68	104.9	105.9	104.59	106.82	106.04	106.07	106.27	105.49	105.82	104.18	106.25	104.92	104.7	106.6	105	106	105.81
107.05	105.32	104.6	106.6	105.95	106.31	105.93	106.52	105.64	106.84	105.09	106.21	105.88	107.62	107.15	106.1	105.57	106.07	104.46	105.25	105.14	106.08	107.17	105.76	106.11	106.46	105.18	103.86	105.6	106.09	104.12	105.45	106.23	105.82	106.11	106.85	105.97	106.34	105.36	107.57	107.92	105.98	106.95	105.06	105.28	106.9	106.23	105.91	106.28	105.85
104.94	104.64	106.21	106.83	107.42	103.25	107.06	105.19	105	106.17	102.98	106.15	104.42	105.32	105.52	105.66	104.95	103.86	105.76	104.61	105.1	106.81	106.83	104.08	105.15	103.57	104.82	104.27	103.57	107.2	106.22	105.52	104.01	105.31	105.04	105.92	104.6	105.06	105.83	106.72	105.97	105.71	107.08	106.14	106.63	106.41	104.39	105.41	106.75	106.92
108.65	109.15	108.28	109.69	107.86	108.34	107.75	109.17	108.9	108.53	108.83	108.14	107.91	108.78	109.27	106.77	110.21	108.72	108.54	107.01	108.64	107.26	108.11	108.66	110.5	109.03	109.96	106.78	108.29	107.74	109.18	108.61	107.76	107.27	109.82	107.57	108.72	109.19	108	108.5	108.42	106.85	109.14	108.51	108.95	107.36	107.47	108.78	107.42	107.38
110.81	110	110.25	110.35	109.27	112.1	110.49	110.33	109.27	111.77	109.21	111.17	110.21	110.02	109.5	109.7	109.92	111.65	109.96	109.28	108.76	111.2	110.97	110.08	110.33	110.51	108.99	109.37	109.37	110.53	109.08	109.74	109.16	111.58	109.02	110.81	111.49	108.89	110.43	108.21	110.35	110.12	111.57	109.69	108.98	110.3	110.29	109.24	109.76	109.58
110.38	110.09	110.95	111.6	111.52	112.63	108.78	110.98	109.76	108.88	109.78	109.51	110.65	110.82	110.47	109.85	112.16	110.46	110.92	110.95	111.09	110.53	111.76	110.56	109.87	112.32	110.23	110.97	109.81	110.87	109.98	108.64	108.49	109.14	111.45	108.94	109.3	109.77	110.31	110.6	110.68	109.52	110.4	110.8	109.61	109.98	110.01	108.79	110.63	111.03
100.15	102.38	100.16	101.34	101.79	101.54	101.54	102.05	100.32	101.63	100.38	101.57	102.7	102.57	100.14	101.18	101.57	101.28	100.88	101.45	102.46	101.09	101.24	102.3	98.815	101.56	100.66	101.6	100.99	101.7	100.49	100.78	101.04	101.95	99.942	101.16	101.28	100.76	100.52	103.36	102.35	102.07	100.95	99.133	102.97	101.77	102.26	101.03	101.09	100.33
110.86	109.06	111.46	110.61	110.15	110.98	109.23	111.19	109.29	112.42	109.87	109.72	111.36	109.8	110.16	110.12	112.07	111.9	109.16	109.06	109.23	110.58	110.98	112.04	112.4	111.55	110.88	110.66	110.6	111.55	110.61	110.82	110.96	109.74	108.22	109.78	110.26	110.88	109.88	110.15	109.58	111.36	110.55	111.01	110.24	110.41	109.85	110.18	110.52	111.04
107.14	106.94	105.29	105.69	106.06	106.1	107.07	107.46	106.64	105.98	107.57	105.55	106.89	108.06	105.84	106.95	106.74	106.41	105.31	106.69	108	107.65	108.07	105.32	106.24	106.45	106.11	106.46	108.52	107.71	105.01	106.9	105.05	105.94	106.43	106.52	107.95	104.82	105.88	105.5	106.84	105.89	106.08	105.49	105.13	106.27	106.92	105.94	107.49	105.6
104.96	104.26	105.43	105.78	106.82	106.75	107.05	105.27	107.37	104.85	105.63	104.87	104.98	105.53	107.39	106.57	107.21	105.68	104.71	105.43	106.44	106.47	106.79	105.55	104.88	106.34	105.49	107.75	105.49	105.87	107.87	105.49	106.15	105.74	105.58	105.24	106.18	104.17	105.1	105.75	105.8	104.71	104.95	105.11	104.75	104.57	105.22	104.31	105.13	106.37
105.45	107.16	104.82	107.31	106.94	106.08	106.31	106.14	106.02	105.58	105.98	104.99	107.14	107.65	106.07	107.99	105.66	105.24	106.41	106.36	106.98	106.19	106.3	108	107.01	106.48	107.04	105.03	106.39	107.8	107.44	106.58	105.69	105.78	106.13	106.75	106.39	104.99	106.25	106.5	105.97	106.61	106.17	107.36	107.81	106.37	108.03	106.56	106.94	107.46
108.52	107.45	107.47	107.29	106.33	107.25	107.49	107.1	106.53	106.87	106.78	107.9	107.69	107.75	108.52	108.12	106.27	106.12	106.06	106.89	109.85	107.71	108.14	109.37	107.87	107.69	107.91	106.48	106.33	108.28	107.23	107.63	107.33	107.09	108.25	106.86	107.97	107.2	108.35	108.19	107.06	109.57	107.82	108.08	107.45	108.82	106.75	108.46	108.65	108.8
104.55	106.38	106.44	105.82	105.21	104.76	105.13	105.58	105.53	106.09	105.92	106.66	105.84	106.92	106.19	105.33	104.73	107.4	104.45	104.85	105.31	105.31	104.25	106.41	105.64	105.61	104.7	105.35	104.55	104.87	104.93	106.26	105.35	105.12	105.06	106.94	105.69	106.44	104.91	104.9	103.75	106.16	105.77	106.49	106.67	106.33	106.19	106.08	106.07	107.1
107.58	109.11	108	108.38	108.52	107.6	108.29	108.56	108.65	109.62	107.55	106.69	107.9	107.63	107.21	106.61	108.25	109.17	107.97	107.94	108.93	108.21	107.81	108.3	110.71	108.87	107.5	108.09	108.86	107.17	109.08	109.46	108.49	105.99	109.13	108.53	109.31	108.85	109.46	109.85	109.07	109.25	108.56	107.56	108.52	108.58	108.5	109.35	110.13	107.83
104.93	106.03	104.8	103.46	104.32	104.43	105.29	106.43	105.81	105.24	107.02	105.98	104.84	105.93	105.74	105.74	106.75	104.37	104.34	106.34	104.95	105.29	104.45	105.47	104.93	103.47	105.47	105.55	105.17	105.87	103	104.96	104.72	104.53	105.38	105.65	106.47	104.68	107.14	105.86	107.06	105.54	105.38	104.98	105.73	104.24	104.25	105.07	105.36	104.39
97.266	98.556	99.715	99.258	98.643	97.464	98.197	96.595	96.875	98.086	99.106	97.304	98.692	98.475	96.633	95.18	99.42	97.608	97.811	98.347	98.342	97.383	97.02	97.963	97.226	98.063	97.792	98.495	98.451	97.786	96.777	98.122	98.173	98.342	98.271	98.153	98.172	99.424	98.467	96.59	95.941	99.149	98.318	98.169	97.771	99.647	97.222	98.522	97.356	97.704
106.32	108.06	106.25	110.09	108.02	107.77	107.61	108.87	106.72	108.13	110.64	108.24	109.37	107.78	107.54	108.69	109.79	106.64	109.39	106.26	108.54	109.25	107.62	107.94	107.85	106.33	109.15	108.28	107.44	108.51	108.17	107.73	108.92	108.6	108.97	109.08	107.94	106.47	108.22	108.91	107.28	107.22	107.3	108.71	107.52	108.83	106.87	109.08	108.94	108.28
100.92	98.574	99.99	99.793	100.7	99.415	100.92	99.572	97.771	99.8	98.088	99.612	100.36	100.92	100.8	99.145	101.48	100.12	99.766	100.43	99.845	100.36	98.258	101.32	99.503	100.01	101.1	100.39	99.01	99.052	100.4	97.98	100.43	100.96	98.786	99.032	100.63	99.559	101.4	99.556	100.01	99.741	99.257	100.95	98.328	101.38	98.571	100.71	99.124	101.72
109.19	108.29	107.73	110.7	108.02	108.44	108.94	108.3	110.33	109	107.55	109.62	109.77	109.25	107.97	108.42	107.92	107.39	107.72	108.09	108.42	109.37	109.44	108.36	107.09	108.67	109.25	109.13	108.66	108.59	108.06	109.37	108.34	109.68	108.82	107.6	108.68	108.96	108.07	109.98	109.02	109.39	109.66	107.56	108.84	108.57	108.49	109.82	108.09	109.88
107.95	105.72	107.37	104.74	105.31	106.09	106.21	103.93	105.75	105.44	105.7	105.11	106.16	104.51	104.05	105.88	105.21	105.79	105.93	106.08	108.31	107.5	106.31	103.83	106.42	106.17	105.35	104.28	105.88	105.37	107.57	106.24	106.16	106.71	105.37	105.62	105.79	106.31	106.85	106.18	106.33	107.32	106.21	105.95	106.19	106	105	106.21	105.42	104.71
104.98	104.74	103.66	106.17	108.19	107	107	105.83	106	105.85	105.55	105.72	105.54	104.2	107.03	105.85	105.53	104.8	106.19	103.91	106.09	104.69	107.01	105.5	105.25	105.18	106.11	106.53	105.35	105.6	104.7	106.05	106.53	106.05	104.88	105.32	104.36	104.85	106.46	106.69	106.02	106.19	105.63	107.41	104.42	106	104.43	105.7	104.53	105.92
98.514	98.779	98.629	99.366	97.823	98.484	98.28	98.374	100.28	98.258	98.451	99.126	99.745	98.79	97.365	99.551	98.327	98.927	99.11	98.265	98.73	97.774	99.909	99.251	99.752	98.086	98.106	100.18	99.095	98.474	99.358	99.237	99.237	98.529	98.906	97.324	98.97	99.229	97.962	97.773	97.827	97.293	98.541	98.293	100.87	97.541	98.99	98.389	99.701	99.165
106.65	107.53	107.83	107.65	108.07	106.85	106.81	108.48	108.24	108.59	107.4	108.38	107	107.75	106.84	108.18	108.04	109.66	108.1	109.07	107.29	107.96	108.05	109.65	107.76	108.22	108.5	108.78	107.65	109.04	108.77	109.32	106.97	109.68	107.84	108.75	107.99	108.84	108.65	109.96	109.23	107.18	108.49	109.39	106.54	109.24	108.16	107.43	106.52	109.71
99.615	98.229	99.868	98.208	98.129	99.534	99.896	98.926	98.636	98.454	100.18	99.012	98.867	98.885	98.007	98.924	99.522	98.548	100.16	99.734	98.047	100.02	99.391	99.538	98.333	99.098	99.012	99.38	97.753	98.565	99.574	100.08	101.04	98.539	99.133	100.78	99.277	100.6	99.859	100.32	99.169	100.17	99.105	98.307	99.616	100.05	98.593	97.737	97.552	98.909
108.52	108.92	107.56	108.7	109.17	108.02	108.13	108.88	108.55	107.64	106.53	108.17	108.15	108.79	107.22	108.26	107.79	108.71	108.86	109.84	108.1	108.29	108.08	108.67	110.49	108.05	108.49	109.04	108.45	107.6	108.5	108.71	108.51	107.17	108.48	108.53	108.6	107.28	108.75	106.99	108.75	109.1	109.22	109.98	108	109.28	107.52	109.56	110.76	108.24
107.49	107.31	107.84	106.25	105.8	108.84	109.52	108.1	106.7	107.78	108.24	108.03	108.16	106.28	106.03	108.77	108.5	107.1	108.22	106.67	107.64	108.6	108.02	110.03	106.68	108.79	107.47	108.42	106.73	107.13	108.45	109.31	106.72	106.86	107.25	106.79	106.76	107.43	106.83	107.84	108.26	106.98	108.21	108.22	107.38	107.42	107.42	107.02	106.51	107.64
107.34	107.56	107.15	107.28	107.89	107.04	107.6	106.2	107.34	108.68	109.37	108.23	107.06	108.21	107.58	107.86	109.42	107.4	108.07	108.11	107.75	106.46	107.04	109.51	109.29	108.83	108.09	108.33	107.89	107.16	107.14	108.53	107.3	107.75	108.34	108.3	107.44	107.53	109.09	107.76	106.61	107.35	108.07	107.13	105.51	108.44	106.97	107.28	109.93	108.82
98.568	97.04	98.71	96.626	98.83	99.147	97.266	97.406	99.2	98.949	98.993	98.522	97.895	97.445	97.127	97.426	98.109	96.852	96.994	98.159	98.936	98.289	97.362	99.208	96.888	97.606	97.085	98.437	98.117	96.858	96.59	98.564	98.832	96.108	98.18	98.079	98.498	97.404	98.593	98.209	97.434	98.166	96.702	98.595	97.572	97.277	99.688	98.633	98.067	98.521
102.32	101.3	102.6	101.67	104.1	103.22	101.48	100.58	104.51	101.99	103.14	102.62	102.04	103.68	100.65	103.18	102.78	101.05	102.85	102.6	102.81	104.05	104.97	103.02	101.59	103.6	103.14	101.34	101.55	101.46	100.87	102.32	102.99	102.57	100.16	102.41	102.76	101.38	101.44	102.82	103.57	102.93	102.87	103.96	104.06	102.01	102.89	102.64	101.56	101.57
110.3	110.29	110.27	111.31	108.38	111.65	110.6	109.4	109.27	109.86	112.17	109.66	109.83	110.07	110.55	111.08	111.03	111.6	110.98	111.22	110.55	110.37	109.9	111.34	110.71	109.76	110.47	110.36	109.63	111.55	109.85	109.89	110.4	110.55	108.62	111.35	111.4	110.65	110.24	111.45	110.79	109.46	111.12	112.22	110.55	110.09	109.6	110.66	109.67	111.15
108.1	108.75	108.59	107.98	106.93	109.67	108.34	106.86	107.35	108.69	107.34	106.44	107.63	107.53	107.58	106.69	106.6	106.46	108.26	108.21	108.23	106.83	107.94	107.95	108.98	109.19	108.47	107.94	108.63	108.06	105.83	108.44	108.73	105.95	107.13	107.46	108.76	109.21	107.8	107.14	106.09	106.32	108.11	108.85	108.56	109.06	107.17	107.27	107.22	108.87
109.83	107.03	107.64	107.84	108.71	108.29	109.72	107.16	108.71	108.08	108.22	108.85	107.72	107.16	108.11	107.47	108.89	107.39	107.63	107.88	107.14	108.66	108.3	106.94	107.36	107.97	108.67	107.83	109.46	108.71	108.02	108.8	108.36	108.74	108	109.09	107.65	108.33	108.48	107.99	107.22	108.35	107.44	107.45	108.69	107.68	108.21	108.36	109.32	109.26
110.92	108.81	109.22	107.96	108.34	109.57	107.87	109.23	108.11	108.84	108.17	108.06	109.7	108.34	107.62	109.1	107.94	107.79	105.81	110.27	109.06	109.32	108.09	108.05	108.02	107.06	109.09	108.05	109.29	107.93	107.14	107.54	109	109.74	108.62	107.56	109.31	107.87	109.69	108.99	108.97	106.39	108.77	106.34	109.28	109.7	108.56	107.49	108.62	108.82
105.95	104.46	105.68	105.38	106.92	104.8	104.93	106.76	105.96	104.56	106.27	106.54	105.65	106.78	104.79	105.85	104.64	103.61	105.91	104.77	106.61	105.63	107.27	106.38	105.8	103.83	106.36	105.46	105.12	105.08	106.09	105.75	106.17	105.94	105.29	106.76	104.71	107.76	104.8	105.4	105.61	105.89	106.26	104.86	107.45	104.48	105.01	105.17	106.38	105.93
108.22	107.87	108.38	107.36	107.1	109.57	107.67	107.92	108.23	107.69	107.1	108.75	107.53	107.97	107.48	108.8	107.48	108	107.43	107.48	107.98	108.6	106.17	108.06	108.13	107.8	107.53	107.86	108.69	107.92	107.88	109.23	105.95	108.05	109.37	108.56	107.68	107.52	105.91	107.21	107.81	106.84	105.24	109.29	108.41	107.54	106.14	108.95	108.66	107.63
105.51	105.89	105.34	106.4	106.94	106.12	107.58	105.25	105.99	107.1	105.97	104.96	106.53	105.1	103.58	106.8	105.21	106.48	106.55	105.95	106.79	105.02	106.56	105.26	106.68	105.32	105.84	103	106.67	105.76	105.44	106.99	104.76	105.06	104.82	104.29	105.45	106.67	104.33	105.71	104.15	106.01	105.32	105.51	105.83	104.15	105.16	105.01	105.9	105.82
104.8	106.06	105.65	104.01	105.85	105.07	105.36	108.1	106.3	104.64	103.79	105.12	105.62	105.33	104.83	105.55	107.5	106.16	104.83	106	106.76	104.84	104.93	104.49	106.47	105.53	105.36	105.47	106.08	104.11	106.58	103.32	105.48	105.37	104.84	105.81	107.33	105.26	107.92	105.43	104	106.48	106.91	105.81	105.11	104.61	106.56	105.53	104.32	104.28
102.92	103.67	101.15	102.46	102.45	102.16	102.6	103.82	103.11	102.19	102.81	103.62	103.12	101.35	103.01	101.75	103.32	105.2	103.61	103.67	103.25	101.81	103.48	104.65	102.87	104.49	102.15	104.04	101.62	101.92	102.44	102.65	103.74	102.91	102.12	100.76	102.58	103.33	103.49	103.32	101.98	104.22	102.01	102.13	101.82	103.48	101.92	101.09	103.99	101.93
103.61	107.22	106.33	106.63	106.38	107.59	106.43	106.99	105.55	106.84	106.55	106.28	106.76	105.98	105.01	107.55	105.91	106	106.96	105.96	106.25	103.78	105.81	105.16	105.89	107.67	106.16	105.8	106.57	108.78	108.41	106.9	108.21	108.32	107.66	105.94	106.38	106.57	107.1	105.5	107.11	106.23	104.53	106.18	106.8	106.29	105.49	106.66	105.7	106.07
105.1	106.89	106.9	105.89	106.58	106.54	105.8	107.11	106.75	106.75	106.13	106.75	106.4	107.54	107	107.69	106.05	106.5	105.77	107.02	107.37	106.4	107.1	106.27	105.98	106.52	106.67	106.74	105.69	106.75	106.09	106.51	107.22	106.82	107	105.67	106.38	107.33	106.49	106.77	105.74	107.5	107.12	105.72	106.12	105.07	106.89	105.5	107.15	107.99
107.36	107.14	107	107.35	108.16	107	107.32	106.94	109.69	108.17	108.41	106.93	106.68	108.6	108.01	106.79	109.38	108.21	106.45	107.92	107.34	107.84	108.72	107.75	108.22	108.93	109.6	107.91	108.15	107.12	108.58	107.17	108.34	109.21	108.44	108.05	107.4	108.72	106.55	106.71	109.08	106.88	108.93	108.97	107.64	107.54	107.78	109.35	108.65	109.79
105.05	104.15	105.23	104.7	104.85	106.8	105.72	105.66	106.19	106.83	105.33	106.38	106.33	106.6	106.58	105.34	105.2	105.34	105.83	105.51	108.03	105.44	104.41	106.02	105.44	103.87	106.56	107.53	105.23	106.09	105.39	107.7	105.99	105.11	106.68	105.91	106.33	104.26	104.48	106.32	106.5	105.65	107.07	106.16	105.37	105.98	104.23	105.92	105.55	105.28
108.35	106.73	109.49	108.53	109.39	108.91	106.75	107.18	109.28	108.67	107.91	108.79	107.64	107.17	110.06	109.86	108.14	107.34	108.31	107.56	107.93	110.25	111.55	109.11	108.74	109.1	109.23	107.97	108.87	109.49	107.71	107.93	109.21	109.87	108.3	108.27	108.87	108.76	107.36	107.62	108.54	108.42	108.65	108.19	108.9	109.12	109.67	109.26	109.43	108.75
97.783	98.664	100.52	98.502	99.794	97.202	98.961	99.273	98.041	97.812	99.885	98.449	97.261	100.68	99.582	98.088	99.214	98.281	99.11	97.998	98.713	99.059	97.652	99.398	98.96	100.13	97.096	98.594	98.633	98.886	98.04	100.54	99.92	99.735	98.085	99.125	97.763	98.32	98.381	97.692	99.234	99.393	98.315	100.52	97.762	99.695	98.45	97.75	98.747	101.2
107.08	106.07	105.38	105.66	107.55	106.64	105.1	106.02	108.19	106.63	105.58	105.79	107.09	105.54	107.26	105.84	106.73	107.27	106.89	106.88	105.78	105.51	106.03	107.19	104.66	108.01	106.26	105.06	104.91	107.03	107.76	105.74	106.67	105.19	107.24	107.22	105.47	105.93	105.98	107.81	106.3	106.65	105.33	107.04	104.78	108.46	106.38	104.71	106.77	105.8
100.16	98.074	97.149	99.869	97.379	98.181	98.53	97.986	97.729	97.917	99.548	97.989	97.043	97.341	98.452	98.189	99.94	98.33	98.271	98.665	96.945	98.023	99.022	99.046	99.057	97.381	98.547	99.314	97.814	97.849	98.5	98.436	97.833	99.011	98.799	98.284	97.29	99.026	99.728	99.213	99.202	98.8	97.684	100.27	98.256	98.529	96.241	99.434	97.613	97.581
109.44	107.72	107.83	107.24	107.72	106.98	107.69	108.98	108.05	108.46	107.89	107.1	108.48	107.65	108.48	107.82	108.18	106.61	107.77	107.44	106.6	107.09	107.63	106.07	107.08	106.34	108.11	107.58	106.9	105.93	106.8	107.33	108.66	109.3	109.36	107.55	107.52	109.21	107.33	108.72	108.28	107.4	109.26	108.8	108.89	109.3	106.78	107.89	106.81	108
110.22	108.09	108.29	109.48	108.19	108.26	108.29	108.6	108.7	109.29	107.82	105.81	107.12	107.49	109.24	108.67	108.6	107.98	108.18	109.71	109.77	108.54	109.82	108.38	107.97	108.24	107.48	108.51	108.36	105.6	108.03	106.94	109.19	105.3	109.47	107.62	107.95	106.84	108.84	106.96	107.76	107.21	109.9	108.7	107.76	108.65	107	107.98	107.79	108.49
109.08	108.21	109.9	110.17	108.28	107.27	109.19	108.28	107.69	107.98	107.45	109.61	108.93	109.87	108.88	107.62	110.18	110.28	106.98	107.47	109.11	109.11	108.22	109.93	108.94	108.12	108.19	107.19	108.58	109.09	107.33	108.39	108.79	109.03	107.84	108.37	107.81	109.15	109.87	109.04	106.86	108.23	107.1	109.8	107.18	108.36	107.3	107.54	107.88	108.07
99.705	100.69	100.25	100.63	100.91	100.65	99.498	100.56	101.29	100.08	100.42	99.331	100.75	99.629	100.05	100.26	99.797	100.4	102.07	99.283	100.67	101.65	100.17	101.79	100.6	102.22	100.47	99.795	102.4	101	100.74	101.72	101.06	99.525	99.714	98.773	100.14	99.352	101.55	101.01	101.16	101.52	100.81	100.8	100.54	100.24	100.19	101.88	101.72	100.58
111.25	110.74	109.84	110.32	110.34	111.29	110.37	110.57	110.7	112.07	110.03	109.77	109.15	112.75	110.1	110.32	110.38	111.25	109.83	111.01	109.87	112.6	111.11	111.33	111.6	110.94	111.95	110.01	110.38	109.57	109.82	111.7	111.06	111.35	110.25	110.58	109.65	111.11	111.51	110.84	111.4	109.51	111.55	109.23	112.37	110	110.47	109.83	110.1	111.85
106.92	105.96	106.21	106.3	105.88	107.57	105.16	107.11	106.63	105.44	106.69	106.56	107.28	104.8	108.29	105.3	105.56	107.3	107.07	106.6	105.93	107.94	107.12	105.68	106.56	107.77	108.87	106.43	105.98	107.91	107.48	105.91	106.57	108.11	107.83	105.79	107.67	106.98	106.3	106.21	107.82	107.73	107.14	107.01	105.53	104.75	107.16	106.83	105.15	107.73
107.05	106.78	107.41	107.21	106.25	107.68	106.57	107.27	107.01	106.46	106.69	107.3	106.46	105.97	105.78	104.35	105.01	106.81	106.39	106.36	107.02	105.95	105.68	106.87	105.58	106.98	106	106.46	107.09	106.72	107.69	106.34	106.47	107.95	106.92	102.97	107.65	106.2	106.39	107.01	107.07	104.97	106.5	106.32	106.78	105.52	107.21	106.75	107.61	106.1
106.44	103.92	104.96	107.35	104.06	105.95	104.91	107.18	105.4	106	106.48	104.41	105.5	104.63	105.78	104.78	104.66	105.26	106.29	105.82	102.87	106.48	105.11	106.59	107	103.79	106.47	105.3	104.21	105.18	104.64	107.3	103.94	105.71	104.53	107.27	105.57	107.47	105.71	106.76	104.52	105.61	107.01	104.13	105.78	104.92	106.06	106.22	106.19	106.01
108.72	106.8	108.02	107.82	106.73	109.38	107.99	109.64	107.88	108.31	108.49	108.03	107.11	107.88	107.78	106.38	107.49	107.46	108.9	106.89	107.38	109.19	107.34	108.28	108.3	108.19	107.85	107.65	108.03	109.05	105.3	106.17	109.56	109.82	108.57	106.3	108.22	108.16	107.63	106.34	106.61	106.89	108.19	108.7	107.73	106.67	105.68	106.96	106.8	107.89
102.63	99.832	101.12	100.69	101.59	101.61	100.86	101.49	101.3	101.05	101.23	101.04	100.37	100.99	102.23	98.683	102.05	100.61	100.51	100.51	101.1	100.4	99.751	99.192	100.12	100.39	100.61	101.33	102.34	100.09	101.52	101.8	101.45	100.28	100.8	102.25	100.22	103.42	100.33	103.09	100.17	101.04	100.49	101.5	100.24	101.59	101.28	99.654	102.6	100.37
104.28	105.48	105.98	105.01	106.86	102.93	107.37	104.66	109.18	107.05	105.56	107.02	107.98	106.11	107.15	105.15	105.99	105.33	107.1	105.1	105.68	107.49	107.2	104.51	107.92	105.48	105.49	107.05	106.12	105.63	106.62	104.95	105.38	105.45	104.88	107.46	104.19	105.37	105.83	107.51	105.4	105.01	106.53	106.61	106.29	106.99	105.44	105.23	105.51	103.65
103.84	103.92	105.13	105.1	105.43	106.14	107.1	106.66	107.31	106.14	107.19	106.13	106.64	105.02	104.1	104.88	106.65	104.29	105.17	107.61	105.24	105.81	106.05	105.18	105.18	104.17	104.26	105.32	106.01	105.11	106.1	105.39	106.3	105.1	105.64	106.08	105.51	106.06	105.56	105.39	104.67	106.83	105.75	105.65	106.09	106.59	105.91	106.06	105.69	104.99
104.59	107.87	105.81	105.74	105.41	105.53	106.92	106.45	105.24	106.97	105.29	106.42	105.87	105.38	105.08	105.97	105.36	105.89	106.22	104.23	105.72	107.08	105.35	106.45	105.72	105.4	105.17	105.02	105.03	106.39	104.5	104.09	105.44	105.2	104.72	105.34	106.28	104.49	105.22	103.2	105.74	104.14	106.16	105.29	105.07	106.61	103.58	106.01	106.31	105.36
109.34	106.8	107.63	109.67	107.97	108.75	107.7	108.82	109.57	108.49	107.71	107.33	108.41	108.07	108.38	108.89	109.11	108.92	107.8	109.17	107.4	109.12	108.61	110.12	107.55	108.52	107.2	109.55	109.3	108.96	108.71	108.46	108.87	110.04	108.13	108.29	107.84	109.57	107.08	108.58	110.63	107.62	108.3	108.36	109.32	108.48	109.07	108.82	109.14	109.71
107.59	107.17	107.2	107.12	106.91	105.39	107.89	105.71	106.44	105.12	107.02	106.88	107.3	107.45	106.44	105.96	108.06	106.25	107.29	105.43	106.3	106	105.85	107.52	106.99	106.6	105.75	106.6	107.38	106.74	106.63	108.44	105	106.75	104.06	106.67	107.61	104.9	106.21	106.79	105.02	105.7	106.65	106.4	104.38	106.46	106.71	107.69	105.7	108.32
107.09	104.55	106.94	105.67	105.05	105.98	106.68	106.59	106.73	105.56	106.71	105.8	102.99	105.53	104.81	106.02	105.46	104.77	105.5	106.25	104.62	105.8	106.88	106.29	105.72	105.46	105.37	106.43	106.88	107.09	106.62	106.19	106.33	107.21	105.72	105.54	106.84	106.58	105.07	106.39	107.15	104.81	105.67	104.4	106.43	107.06	103.98	107.06	105.76	104.62
97.959	98.455	97.691	98.949	98.352	99.347	97.705	99.772	100.04	98.218	98.954	100.53	97.412	101.65	99.201	97.55	98.021	99.774	99.519	99.747	101.67	98.54	99.437	98.66	99.291	99.023	99.856	98.984	100.56	98.819	98.952	98.519	98.368	99.178	97.741	99.207	97.12	99.118	98.205	100.31	96.714	98.539	99.274	100.46	98.654	99.08	98.39	96.473	98.585	100.04
99.034	100.42	100.41	101.85	98.869	100.78	100.39	101.86	99.575	99.775	99.669	100.87	99.115	99.593	101.71	101.9	101.62	99.421	98.683	100.17	100.23	101.09	99.996	100.49	98.492	101.18	100.3	100.13	98.431	98.629	100.08	101.44	101.6	101.69	100.06	100.54	100.35	99.193	101.03	101.15	98.799	100.81	100.52	100.73	99.08	98.999	99.646	99.283	101.66	99.77
106.12	105.97	104.86	105.78	106.55	104.63	105.1	103.35	105.44	103.44	104.64	106.56	106.93	106.97	105.02	104.87	106.12	104.54	105.27	107.13	106.69	103.76	105.11	106.04	106.91	107.02	105.45	106.08	104.73	105.65	105.32	106.35	106.71	105.2	104.64	105.69	103.69	105.51	105.24	104.98	106.01	105.78	106.44	106.12	105.74	107.02	105.63	104.73	105.02	105.56
105.91	107.14	106.3	108.77	108.63	107.11	108.46	109.42	108.54	106.58	109.17	107.44	108	109.47	108.39	108.05	109.08	107.6	106.63	110.11	106.59	107.16	107.35	107.45	107.18	109.31	107.99	108.65	107.49	108.27	108.63	107.59	107.16	108.23	106.74	107.79	107.66	108.56	107.67	107.54	108.05	107.08	108.89	108.41	110.23	106.85	108.14	109.19	108.84	108.22
105.69	105.93	106.27	106.45	106.6	105.5	105.87	104.53	104.89	105.67	103.64	107.23	106.45	106.59	106.72	106.43	105.26	104.63	107.05	104.57	105.6	105.95	107.25	105.26	105.49	106.71	105.86	104.54	105.23	105.14	105.73	105.86	105.53	105.47	104.93	105	105.07	106.55	105.51	106.51	106.11	103.37	106.07	105.45	106.68	105.44	105.4	106.36	105.2	102.51
103.52	105.66	106.25	105.11	105.91	105.81	105.75	106.54	106.29	106.17	106.29	106.19	104.8	106.4	106.21	106.21	104.79	105.74	105.62	107.1	105.26	105.54	105.19	106.67	105.72	105.21	104.46	107.01	106.42	105.39	105.78	105.89	107.27	106.71	105.61	103.3	106.44	105.48	106.25	106.39	106.19	105.04	105.97	105	107.24	105.85	105.67	106.28	105.43	105.19
98.682	96.942	97.593	98.519	97.293	98.125	98.865	97.525	97.08	96.866	98.434	97.157	98.47	97.802	98.132	98.4	97.272	95.95	96.093	98.132	98.974	98.523	98.367	97.63	97.606	99.153	96.772	97.11	97.441	96.953	97.161	98.028	97.273	98.336	99.715	99.144	97.2	98.783	97.909	97.241	96.836	97.323	99.443	98.678	97.709	98.584	97.667	97.713	98.642	97.607
98.545	98.471	99.03	96.758	97.791	98.202	95.34	97.316	96.859	97.671	97.731	98.193	98.101	98.743	97.585	98.591	97.505	98.725	99.075	97.172	98.214	98.832	98.092	98.64	96.728	98.37	98.006	97.476	97.512	96.277	97.071	98.398	99.672	97.784	97.007	98.307	98.472	97.464	96.524	96.977	98.941	100.12	97.996	97.52	96.381	97.326	96.595	97.856	99.55	96.816
104.7	106.81	105.29	106.98	107	106.92	107.04	106.72	107.14	105.49	106.02	105.6	107.1	106.36	106.83	107.85	107.06	106.61	106.38	106.23	107.24	106.62	106.79	108.95	106.84	106.7	105.38	107.76	105.81	106.82	105.24	106.12	106.99	107.28	106.9	105.09	106.17	104.91	105.24	107.38	106.13	106.3	105.44	104.37	106.88	106.76	104.68	105.81	107.85	106.93
108.76	107.26	108.45	108.73	109.15	109.62	107.72	108.98	106.8	106.92	108.48	109.39	109.13	109.03	109.25	107.81	108.02	109.73	107.25	109.07	109.12	107.39	109.42	109.53	108.03	109.24	108.94	108.73	110.02	109.54	108.21	108.22	109.68	109.17	109.86	107.29	107.84	108.74	110.21	109.6	109.7	108.72	108.96	108.21	107.05	109.38	108.53	107.66	107.93	107.64
105.31	106	104.18	104.3	106.06	107.66	105.96	105.2	104.75	106.1	105.64	106.64	106.93	106.04	104.17	104.38	104.28	104.99	104.53	105.75	105.97	105.44	105.07	105.67	107.05	103.4	104.57	104.48	104.85	106.86	105.32	104.25	105.46	106.35	107.25	105.75	105.91	105.6	104.38	105.19	104.87	107.02	105.45	105.47	105.57	106.42	104.59	105.55	105.04	105.9
108.9	108.18	108.57	108.82	108.33	108.63	109.11	108.7	109.61	108.62	108.25	107.44	108.22	108.28	107.8	107.54	109.7	108.99	107.62	108.48	108.07	107.35	107.89	108.9	108.53	109.28	108.48	108.4	107.55	109.62	107.26	108.67	107.87	108.44	107.89	109.74	109.45	107.06	109.26	108.55	107.1	108.58	109.83	109.7	107.32	109.34	109.08	105.45	108.01	106.73
109.74	109.78	107.98	110.69	107.55	108.34	109.36	106.81	107.32	109.3	108.97	108.67	108.09	108.9	107.12	108.96	107.37	107.87	107.04	108.41	109.97	108.91	107.08	108.23	108.72	108.01	108.25	108.83	108.42	108.54	109.39	107.73	108.81	106.45	109.72	108.13	108.62	108.66	108.16	106.97	108.16	106.92	108.85	109.59	107.26	109.43	108.69	108.3	107.45	108.52
106.05	104.87	105.99	104.84	105.32	105.32	105.39	104.93	106.78	104.8	103.89	106.91	105.58	105.2	105.12	105.08	104.78	106.11	104.59	104.28	104.13	105.95	106.65	104.9	104.97	106.38	105.57	105.63	105.77	104.49	106.88	105.04	106.54	106.01	107.32	105.81	105.86	105.89	104.16	105.33	105.5	106.14	106.62	105.02	105.67	106.7	105.09	107.18	105.54	105.6
100.39	101.33	100.08	101.89	102.63	100.55	101.13	99.956	100.06	100.04	100.24	101.42	101.29	101.18	101.08	102.14	100.51	100.61	101.49	101.94	100.7	99.529	102.29	100.21	102.39	100.03	101.17	100.18	101.13	100.87	100.64	102.62	100.25	100.5	102.16	100.5	100.9	102.51	102.78	100.29	101.05	101.87	98.744	101.11	100.75	99.753	99.452	99.513	99.729	100.96
97.729	97.193	99.082	98.228	97.107	96.459	96.837	97.791	97.406	98.395	96.464	98.41	98.559	96.982	96.445	97.449	96.569	97.901	97.469	99.383	97.701	99.64	98.064	98.1	97.607	97.281	97.722	97.721	98.418	97.954	97.719	97.473	97.475	97.649	97.208	96.418	98.324	100.62	96.882	98.186	96.302	99.2	97.413	98.105	97.622	97.42	97.056	97.392	96.229	99.077
105.48	106.93	106.4	106.2	105.36	105	105.79	102.8	105.39	105.97	105.66	106.12	104.65	107.63	105.23	106.9	105.54	105.11	103.68	105.62	105.28	105.88	106.77	107.5	104.56	105.5	106.18	105.13	104.95	104.42	104.85	105.82	105.27	105.3	103	105.31	104.31	103.83	105.56	106.45	106.05	104.96	107.12	104.74	106.23	105.2	107.36	103.92	105.81	107.32
99.722	98.138	98.285	96.436	98.507	98.824	97.67	96.809	98.23	97.068	97.211	99.313	98.534	98.077	99.462	99.145	98.898	96.852	99.014	99.297	96.452	99.052	97.917	96.124	96.423	99.875	99.51	97.46	97.435	99.517	97.872	96.713	97.15	97.483	97.573	98.831	97.414	97.282	99.001	99.122	98.871	99.987	97.71	98.39	98.082	98.04	97.195	98.743	98.245	96.997
101.52	101.43	98.755	99.373	99.088	99.083	100.09	99.703	99.911	100.39	99.909	100.21	99.234	100.98	100.35	100.11	100.05	99.708	98.778	101.4	100.08	98.291	101.2	100.7	100.68	99.729	100.14	100.07	100.96	100.8	100.49	99.835	98.76	99.408	101.43	101.59	99.549	100.49	101.24	100.4	99.484	98.85	99.209	100.88	98.643	100.2	100.93	99.367	99.746	100.27
105.19	103.39	105.03	105.73	105.18	105.12	105.6	108.39	105.16	104.5	104.29	105.28	104.84	105.79	107.67	106.3	105.68	106.52	105.34	106.43	105.78	105.98	104.4	105.5	105.06	104.35	106.53	105.73	104.42	105.53	107.1	105.2	106.81	106.38	106.13	106.05	106.45	105.27	105.58	105.56	105.78	105.63	105.33	104.48	104.3	104.37	104.11	104.9	105.65	105.02
104.46	105.57	104.97	104.93	104.88	103.99	103.7	104.91	106.19	105.6	105.21	105.85	106.05	106.81	107.39	104.03	105.66	107.5	104.92	105.26	105.42	103.43	105.86	104.9	105.23	106.09	105.84	105.5	107.01	106.13	106.39	105.38	106.52	106.82	104.89	105.18	104.9	105.73	106.45	106.24	105.95	105.88	107.14	106.07	105.18	106.59	105.45	105.72	105.62	106.47
106.92	107.46	105.91	105.75	105.18	105.17	105.45	106.06	104.57	104.44	105	107.28	105.6	106.68	106.2	105.82	105.06	106.69	104.74	105.58	106.52	106.25	106.29	105.62	106.3	105.73	106.68	104.85	106.85	105.57	106.48	105.09	105.95	107.46	105.75	106.94	106.72	105.07	104.97	105.52	106.85	106.86	103.93	105.64	106.14	104.96	105.35	104.01	105.93	106.94
107.2	105.92	107	106.32	105.5	106.43	104.06	105.23	105.94	106.24	106.79	106.53	104.37	104.87	105.11	104.06	104.25	104.55	104.99	107.15	107.43	104.91	106.04	104.78	105.68	105.86	105	107.29	103.94	105.99	106.4	104.87	106.82	106.23	104.12	106.61	106.46	105.87	105.98	105.25	107.24	104.19	106.32	105.87	105	106.09	105.08	104.96	106.36	105.65
107.92	109.12	107	109.18	108.25	107.05	107.03	107.85	107.19	107.78	107.58	106.61	107.9	108.05	106.11	109.2	107.64	106.62	108.86	108.96	109.03	106.03	108.03	106.06	107.17	107.7	108.5	108.43	108.15	108.47	108.11	108.92	108.9	107.91	107.89	107.84	107.7	108.38	108.95	107.98	109.69	107.89	106.97	108.34	107.07	107.55	108.09	107.86	107.13	108.62
105.32	104.3	107.34	106.05	105.17	107.04	104.71	106.38	105.81	104.46	105.49	106.29	105.69	104.23	105.53	105.82	105.87	104.88	105.69	105.74	105.19	104.76	105.22	105.74	107.03	104.15	105.58	105.69	105.58	106.46	105.84	106.13	105.38	105.28	105.12	104.78	104.14	107.42	105.28	104.27	106.24	104.92	105.42	104.89	106.14	106.36	105.56	105.99	105.7	105.77
105.35	105.32	106.36	106.95	105.99	106.35	105.34	108.39	107.26	106.34	105.49	106.05	104.11	105.89	105.83	104.92	107.38	105.24	105.6	105.65	105.52	105.44	106.8	107.94	105.29	107.3	106.52	105.82	106.72	107.19	106.97	106.38	104.32	105.8	107.43	107.55	106.53	106.24	106.61	106.06	107.15	107.21	106.27	105.75	105.45	106.23	106.94	106.1	107.74	106.48
108.51	108.35	109.62	106.84	107.4	108.15	108.65	108.81	108.09	108.12	108.13	108.36	108.87	106.85	108.52	107.58	107.65	107.15	107.9	108.31	108.63	107.2	108.02	107.69	108.34	108.13	108.8	107.94	109.16	107.85	108.45	108.77	109.2	109.14	108.17	106.93	107.77	108.43	109.32	108.64	106.83	108.08	108.46	108.15	107.66	109.4	108.2	108.62	107.25	108.74
109.41	106.89	107.05	108.36	108.96	108.63	108.18	110.01	108.49	108.79	107	105.81	109.35	107.4	109.05	107.97	107.44	108.19	107.68	109	108.25	107.21	107.44	107.05	108.42	107.88	108.7	107.53	105.86	107.9	109.05	107.42	107.78	110	108.45	108.25	106.41	106.75	108.29	108.44	106.27	106.43	107.98	109.11	106.19	110.4	108.04	107.09	108.7	106.06
98.373	96.316	97.917	97.813	98.575	97.046	98.325	98.117	100.07	98.688	99.876	97.323	97.203	99.438	98.697	98.419	98.3	98.673	97.351	97.951	98.768	97.827	99.439	98.426	99.817	98.351	98.79	98.602	99.856	98.279	96.743	98.405	98.124	98.376	98.271	99.848	97.34	98.566	97.089	99.901	98.844	99.016	97.29	99.407	97.13	99.63	98.165	97.049	98.383	98.895
105.99	104.29	106.52	105.22	104.27	105.97	104.79	105.01	105.63	104.98	106.41	106.36	104.91	107	106.39	105.39	107.94	106.96	107.17	107.03	105.15	106.51	106.8	105.77	106.19	106.34	103.85	105.48	106.29	107.34	105.94	105.42	106.29	104.85	106.2	105.24	106.29	106.88	107.82	105.73	106.2	106.2	106.85	105.88	106.68	106.39	108.42	105.69	106.49	106.07
107.1	105.88	106.7	105.68	105.95	105.34	106.93	107.36	105.59	107.39	105.94	106.62	106.44	106.66	104.51	105.84	106.54	104.47	104	106.22	105.32	105.82	106.88	105.38	106.48	106.85	105.69	104.27	105.17	106.2	105.06	105.89	105.63	107.41	105.26	104.84	107.51	105.51	106.36	106	106.31	105.94	104.57	105.97	106.05	105.63	106.63	106.27	104.93	104.89
105.85	106.4	105.74	105.25	107.15	105.98	104.5	106.02	104.64	106.38	105.09	106.86	107.52	106.25	105.6	105.81	105.7	105.5	105.55	105.51	105.25	105.52	107.34	106.78	104.94	107.44	105.57	104.54	105.29	106.08	104.46	105.97	105.12	105.44	106.06	106.49	105.82	105.31	104.6	106.37	104.06	104.43	106.36	105.46	105.72	105.68	105.18	105.22	105.01	106.7
112.5	109.71	111.47	111	109.42	110.2	111.14	110.59	110.05	110.12	110.17	109.32	111.42	110.74	110.83	109.74	112.67	109.43	109.52	110.12	109.5	108.98	111.49	110.81	111.5	110.9	110.55	110.99	109.62	108.46	109.78	110.85	111.09	111.34	111.69	109.8	109.76	110.21	109.11	110.51	109.44	109.56	111.69	109.81	111.09	108.81	109.83	109.39	109.21	112.24
106.42	106.3	105.53	107.59	106	105.14	105.68	104.82	106.32	105.53	105.77	106.67	105.05	103.18	105.21	108.39	106.55	104.87	105.25	104.99	105.7	104.16	104.86	105.48	106.33	105.95	104.15	104.36	105.31	106.26	107.25	104.93	107.02	106.34	106.11	106.06	104.47	105.24	105.42	105.08	105.33	105.62	106.98	105.43	104.41	105.77	105.44	104.77	106.97	107.29
107.85	108.46	108.78	108.7	108.34	108.7	109.09	107.9	109	109.93	108	108.18	107.94	107.46	108.56	107.3	108.04	108.78	108.72	108.84	109.22	108.22	109.49	107.8	107.8	106.51	108.54	108.14	109.35	108.77	108.81	107.13	109.19	108.99	109.21	108.44	108.21	107.03	107.92	108.18	108.7	108.48	107.18	108.52	107.35	109.54	108.56	107.68	108.79	108.93
106.65	107.74	104.83	106.76	107.2	105.7	104.22	107.38	106.11	106.32	104.27	105.59	107.08	106.1	105.87	106.5	107.07	107.98	108.6	107.31	106.93	108.29	105.48	106.16	106.41	107.35	106.31	106.92	106.4	105.71	105.36	106.31	108.04	107.05	107.04	105.27	106.68	106.05	106.58	104.68	107.09	106.19	106.58	107.53	107.06	106	106.76	106.89	105.16	108.09
107.61	107.78	108.14	109.19	107.98	108.12	107.49	108.35	109.27	108.53	109.4	107.65	108.25	108.38	107.91	107.02	108.5	109	108.58	106.03	107.85	108.08	108.24	108.32	108.89	107.97	107.15	108.99	107.57	107.85	109.59	108.38	107.82	107.46	108.3	106.8	108.91	109.47	108.69	108.18	106.96	109.05	108.44	107.26	108.5	107.63	108.25	109.1	107.85	110.77
105.4	105.85	105.06	107.2	105.73	105.92	106.74	107.7	106.45	106.6	107.75	104.78	107.31	107.15	107.02	106.89	106.46	105.02	107.99	105.97	107.85	107.27	106.4	105.23	106.97	107.22	105.28	106.35	105.61	105.29	104.56	106.15	107.57	106.34	104.82	107.77	107.14	106.3	105.18	107.2	106.03	106.45	106.18	107.45	106.54	106.67	107.36	105.75	106.75	106.49
106.26	105.1	105.14	105.55	105.83	105.86	105.17	105.46	105.02	105.61	106.32	103.64	103.98	108.17	104.65	106.88	106.22	104.42	107.62	105.77	105.06	103.56	107.01	107.19	108.13	106.22	107.35	105.83	107.56	105.99	105.5	105.9	106.48	107.35	106.26	105.64	106.11	106.2	104.87	106.54	106.57	106.48	105.33	106.11	106.48	104.68	104.48	106.64	106.34	105.86
96.798	96.403	97.203	97.952	97.199	100.32	98.009	97.595	98.473	98.713	97.937	98.347	97.147	98.765	98.678	96.938	97.626	98.371	98.888	97.912	97.681	97.498	99.676	97.017	97.852	98.217	99.172	99.65	98.455	97.998	99.337	97.649	99.224	98.502	98.457	97.608	98.239	100.01	97.391	97.989	98.779	98.36	97.157	98.724	98.572	97.248	99.385	97.437	97.717	98.017
98.443	96.581	96.283	97.657	99.331	98.074	97.115	97.616	99.054	97.299	98.386	97.61	98.712	99.38	98.186	97.379	99.164	98.563	98.052	96.702	98.003	98.23	99.462	97.683	97.83	98.987	98.021	95.686	97.179	97.234	97.181	97.74	96.562	99.082	97.633	98.513	96.926	97.288	97.828	98.718	96.163	99.154	98.833	97.034	96.626	99.765	98.259	97.75	97.094	98.799
106.84	106.91	105.91	106.75	106.96	107.71	106.28	106.09	106.92	106.96	107.36	105.78	106.5	106.16	106.74	105.57	105.95	106.5	106.06	106.66	107.03	106.32	105.79	106.08	105.39	107.82	106.55	106.49	107.23	105.56	104.96	105.75	105.07	105.77	108.49	106.98	107.69	107.03	107.61	106.12	106.46	106.08	104.39	108.11	107.29	107.54	108.68	106.51	106.8	106.72
109.98	108.27	107.73	108.56	108.64	108.84	109.37	107.72	109.13	110.18	109.82	108.37	107.32	108.05	108.79	109.32	106.8	110.74	107.85	109.62	109.66	108.65	108.24	108.11	109.26	106.79	109.58	107.68	107.77	108.09	108.35	107.65	108.48	106.31	108.94	108.63	106.71	109.48	109.18	109.11	108.89	108.87	109.19	108.25	109.45	108.75	109.25	109.14	109.04	108
99.044	101.53	99.259	102.44	101.95	100.02	101.19	100.61	99.532	100.6	101.46	100.32	100.05	98.914	100.02	99.682	102.16	100.27	101.19	99.49	100.21	98.554	100.83	99.769	99.548	98.979	101.41	100.78	99.715	101.43	101.36	100.79	99.936	101.31	98.721	99.387	99.438	100.57	100.19	100.76	100.2	100.96	99.917	100.1	100.32	99.988	99.431	99.601	99.447	100.11
99.945	100.7	100.15	100.17	100.44	100.6	101.61	100.51	99.889	101.07	101	100.6	101.26	100.98	100.96	101.23	101.54	99.683	100.51	99.858	99.091	100.14	100.16	101.07	101.37	99.121	102.16	100.68	100.9	100.05	99.438	101.31	100.05	102.21	102.05	99.489	99.54	102.05	101.05	100.64	99.004	99.96	99.62	101.32	99.822	100.96	100.94	100.61	100.06	101.21
106.16	107.26	107.66	106.53	104.82	104.29	106.19	105.76	105.46	105.57	105.36	107.16	105.9	106.08	104.4	104.92	107.27	104.66	104.58	104.53	104.75	104.62	106.6	106.13	105.95	106.35	104.36	105.22	106.78	107.3	105.16	104.89	106.62	103.94	106.24	105.8	105.19	103.95	104.39	104.87	107.05	107.9	105.52	107.43	105.87	105.78	105.07	104.99	105.52	105
106.3	107.51	107.18	108.52	106.48	105.87	106.85	106.56	105.72	107.2	106.32	105.58	108.29	107.93	106.96	106.51	106.57	104.84	106.34	106.3	108.3	105.21	107.05	104.15	107.65	106.18	105.69	106.96	107.73	106.38	107.43	106.46	106.21	107.16	108.16	107.61	106.92	106.74	105.47	104.21	107.19	107.25	106.16	107.18	107.31	106.88	105.51	107.02	106.59	107.48
107.61	108.07	109.32	106.4	108.06	105.97	107.44	109.12	107.96	108.99	108.71	108.2	107.08	109.1	106.18	107.64	107.46	108.42	109.46	109.25	109.38	108.12	109.53	107.83	106.31	107.99	106.82	107.19	107.28	107.98	108.13	108.76	106.4	109.35	108.34	107.54	107.26	108.16	107.84	107.17	108.24	106.25	108.01	106.28	107.74	108.03	109.29	107.11	107.87	108.53
109.45	109.6	107.84	107.77	108.43	106.39	108.66	107.72	107.11	107.32	106.28	109.39	107.04	106.85	107.84	105.94	107.55	107.83	106.65	106.8	108.32	109.27	109.06	106.18	108.37	108.79	106.54	108.97	107.02	107.66	107.43	108.27	108.61	107.82	106.74	108.05	109.04	106.78	106.93	106.58	107.13	108.01	108.87	109.2	107.7	108	107.32	106.73	107.77	107.98
107.31	109.47	108.26	107.81	109.25	108.37	108.43	106.76	108.67	108.42	109.42	106.42	107.5	108.75	107.62	108.64	108.02	108.74	107.61	108	109.67	106.46	107.53	109.12	110.04	109.42	109.98	108.42	107.72	108.07	108.85	109.14	108.93	109.07	107.83	107.5	108.13	109.87	107.13	107.56	109.75	107.91	108.1	106.67	109.85	107.77	107.34	107.23	106.93	107.6
107.91	108.71	107.65	107.84	107.66	109	108.25	108.48	107.94	110.32	108.42	106.5	108.63	109.11	108.14	109.3	109.21	108.12	109.63	107.83	107.05	107.25	109.38	108.89	108.9	108.32	109.19	107.54	108.09	108.82	107.48	109.13	108.39	108.34	109.14	107.83	109.83	109.68	108.15	107.52	108.15	107.37	108.85	109.48	108.48	108.51	107.62	107.46	108.66	108.71
105.49	106.39	105.55	104.69	106.08	106.26	104.91	105.06	104.54	105.56	105.6	105	104.25	103.56	104.93	106.64	106.84	105.34	105.77	104.82	104	105.7	105.13	104.12	105.26	105.36	105.89	105.52	105.55	105.78	104.83	106.16	105.98	105.63	106.56	105.34	103.96	106.29	106.13	103.96	104.35	105.5	106.47	106.58	106.44	106.06	105.18	103.93	106.01	104.24
97.597	97.325	98.555	96.351	97.982	96.855	98.791	97.266	97.883	97.877	99.253	97.802	98.245	98.518	97.323	98.204	98.072	97.631	97.665	99.008	98.635	96.627	96.661	98.861	98.006	97.977	96.169	97.964	98.787	96.149	97.032	98.01	99.202	98.746	98.387	100.18	98.384	98.621	98.325	98.083	98.255	96.701	96.926	98.008	98.839	97.826	97.409	97.336	98.033	96.697
109.3	108.83	108.8	108.84	108.69	108.05	108.8	107.58	108.64	106.49	108.24	109.93	108.21	109.08	108.57	108.38	107.56	108.65	108.65	108.59	108.72	108.82	108.66	109.03	108.75	108.2	108.77	108.34	108.53	107.66	108.47	107.36	108.96	106.2	107.92	108.53	107.19	108.84	109.94	109.19	108.22	108.07	107.64	109.5	108.15	108.75	108.36	108.79	107.32	108.13
98.842	98.36	97.71	97.927	97.438	98.533	97.631	97.957	99.101	97.94	97.454	95.992	97.621	98.285	97.444	97.713	97.377	98.21	98.22	99.81	96.202	96.935	98.064	98.8	96.907	98.126	98.854	98.059	97.004	97.678	97.132	98.889	98.776	99.768	98.91	97.158	98.831	97.889	96.58	98.593	98.51	97.979	99.583	96.664	96.536	97.076	97.62	96.983	97.671	96.777
105.25	106.09	105.73	106.85	106.46	106.49	106.47	105.62	105.31	105.43	106.15	106.79	104.69	105.83	104.51	105.11	105.84	104.6	103.97	104.51	104.47	104.72	105.67	105.51	104.05	104.95	106.68	106.76	105.68	107	106.35	106.86	106.89	106.13	104.13	104.95	105.57	106.4	105.75	104.66	106.21	105.74	106.58	105.45	104.43	106.34	105.25	104.82	106.02	105.21
104.52	103.97	105.7	107.84	106.72	105.05	106.91	104.64	104.28	105.24	105.3	105.7	104.91	105.73	106.44	106.71	105.49	106.16	105.66	107.11	107.53	105.08	103.49	107.47	105.44	106.39	105.73	105.02	103.96	104.72	105.79	106.01	105.17	106.73	106.49	104.1	106.21	104.74	103.98	106.46	105.53	106.19	104.61	104.45	106.61	104.53	107.08	105.9	106.35	106.73
105.81	106.74	106.1	105.08	104.89	106.31	108.02	104.17	104.66	103.59	104.33	106.79	106.63	105.45	105.8	106.19	104.54	106.13	108.6	105.54	105.76	105.18	106.49	106.93	104.84	105.73	104.86	105.08	107.5	104.67	105.65	106.44	105.11	107.01	107.04	106.78	107.6	105.79	105.6	105.84	105.23	105.44	106.56	107.16	105.24	105.3	106.32	107.17	106.55	104.68
100.3	100.93	101.34	99.936	100.6	100.87	101.32	99.368	100.69	101.35	99.896	101.27	101.03	100.09	101.6	102.18	100.45	98.779	101.02	101.95	100.31	100.52	100.44	100.2	100.67	99.649	102.44	99.479	101.06	100.48	100.78	99.436	100.9	100.99	100.57	99.873	99.95	100.17	101.69	100.7	100.19	100.7	101.75	101.59	99.641	98.359	100.08	103.35	101.38	102.33
105.33	106.3	104.6	104.9	105.92	106.26	105.9	104.58	107.12	105.39	105.62	104.62	107.4	105.08	105.58	104.27	106.25	106.09	106.21	106.93	104.94	104.87	107.89	104.92	105.8	104.82	105.97	106.26	106.22	105.76	106.93	106.11	107.52	107.03	104.87	106.53	104.46	106.06	105.55	105.11	104.93	106.75	105.76	108.89	104.53	107	106.1	106.5	105.16	104.14
105.38	106.09	105.2	105.34	106.82	105.05	106.73	106.32	106.53	106.11	106.7	107.94	105.31	104.11	104.72	105.35	104.94	105.13	105.61	105.31	106.12	106.16	106.73	106.44	106.47	105.97	103.77	105.85	106.15	105.05	106.01	104.93	107.18	106.78	106.35	107.84	106.68	102.06	105.42	104.97	105.45	104.15	106.45	106.16	104.81	105.46	104.45	107.13	104.8	106.39
105.63	106.29	105.05	106.73	105.56	104.89	106.1	105.86	103.56	105.29	105.36	105.07	105.3	105.64	104.89	105	106.27	104.81	105.41	106.91	104.9	104.99	105.36	105.52	105.87	105.53	105.48	104.6	105.71	106.29	105.01	106.47	106.1	105.11	105.63	105.2	105.49	106.24	105.51	104.94	106.33	105.61	106.03	105.24	105.74	106.44	105.33	104.56	107.74	107.89
107.02	106.05	107.26	105.43	106.42	107.79	105.52	105.87	107.09	107.06	109.02	107.66	108.85	105.45	105.49	106.23	106.66	107.94	107.66	105.34	106.76	108.04	107.18	105.99	106.08	106.8	105.6	105.74	106.88	106.24	107.34	106.08	106.62	105.52	106.27	105.12	106.91	106.56	107.1	106.89	105.75	107.02	104.44	104.98	108.11	107.75	107.24	106.84	105.82	106.02
105.27	105.68	105.89	104.25	106.09	105.68	105.96	104.35	103.75	107.16	105.31	105.72	104.48	105.46	106.44	107	106.84	105.04	105.2	106.51	104.85	105.43	106.62	105.66	105.07	105.36	103.68	106.36	105.45	105.12	104.96	103.69	105.1	105.77	104.17	104.14	106.57	105.81	104.81	104.78	104.85	105.97	105.54	106.59	106.18	104.78	106.68	105.56	104.81	106.48
106.92	108.5	108.37	107.91	107.5	108.14	106.86	105.44	108.77	107.52	106.48	108.33	108.8	108.46	107.94	107.27	107.58	106.49	108.69	107.86	108.87	108.37	107.36	109.03	108.47	109.28	107.24	108.41	108.18	107.98	107.58	107.02	106.63	107.25	107.95	109.16	107.05	106.49	108.04	108.7	107.15	107.6	107.54	106.84	106	108.05	109.05	107.84	106.28	106.86
107.1	108.61	106.46	107.66	105.3	107.01	106.71	106.75	106.85	106.6	107.63	106.62	105.35	104.79	106.67	108.36	107.41	106	106.95	105.79	104.29	107.62	106.8	105.69	105.47	107.25	108.59	104.55	108.47	106.25	107.32	107.66	108.15	105.59	106.45	107.34	106.01	107.03	106.6	106.8	106.47	107.29	104.79	105.23	107.57	107.13	106.62	105.9	109.05	106.14
102.36	103.06	103.55	103.83	102.75	102.53	103.16	102.4	101.26	102.38	102.88	104.07	101.77	104.32	103.36	103.67	103.71	103.01	102.33	103.21	102.48	103.08	102.63	103.46	102.09	102.58	104.55	102.17	101.73	101.43	103.25	101.27	102.33	104.86	103.42	101.97	104.36	101.39	101.32	102.82	103.86	101.63	104.43	103.05	102.54	104.1	102.07	103.1	102.76	104.28
105.89	104.27	104.53	107.1	105.69	105.11	105.19	107.23	108.1	107.92	106.12	105.8	105.64	105.8	105.61	105.66	105.1	104.62	105.72	105.51	105.44	105.37	105.66	105.38	105.48	106.48	105.37	105.79	106.57	105.97	104.99	105.86	106.48	106.12	105.49	105.16	105.73	105.36	105.54	106.04	105.73	105.78	105.65	104.31	105.31	106.43	106.34	105.75	105.32	105.28
105.55	104.97	107.67	104.59	106.34	105.42	105.41	106.34	105.62	105.67	106.98	105.7	106.44	106.39	105.43	105.5	106.94	108.06	107.6	106.09	103.61	104.67	104.95	105.49	106.08	106.36	106.01	106.17	105.42	107.09	106.13	104.28	107.14	104.18	107.53	105.41	105.12	105.8	104.33	107.83	105.92	105.82	105.41	104.32	105.09	105.69	106.64	105.25	106.75	104.54
109.36	105.78	109.11	108.31	108.21	108.24	108.62	108.81	107.54	107.82	107.26	109.33	110.16	106.94	108.14	108.87	108.69	106.46	108.27	107.88	106.01	108.38	109.58	108.84	109.43	108.13	108.93	106.72	108.32	107.63	106	107.25	108.9	108.47	108.63	107.96	109.03	107.98	108.64	108.42	109.09	109.35	108.89	107.71	108.25	106.48	109.44	107.93	105.43	108.24
111.05	109.04	109.23	110.67	111.21	110.36	109.41	111.57	110.14	109.46	110.03	110.15	109.99	109.67	110	109.42	109.79	109.47	110.37	109.63	111.74	111.98	109.86	109.48	111.52	110.79	110.18	110.76	110.06	110.59	110.28	110.3	112.34	109.57	110.07	111.47	109.2	109.31	109.48	110.33	109.33	110.25	111.72	109.7	109.63	108.33	109.56	111.64	109.51	108.96
107.92	106.84	104.97	106.12	106.82	104.17	106.79	105.43	106.17	107	106.29	104.77	105.55	108.04	106.73	105.96	107.33	106.88	106.31	106.92	106.73	106.77	106.34	107.37	105.17	106.38	107.18	107.94	107.3	107.18	104.74	105.45	106.65	104.84	106.66	106.92	105.97	107.48	106.31	108.76	107.1	106.52	107.06	106.42	106.09	106.61	105.76	106.46	106	107.56
107.34	108.66	106.85	107.37	108	107.31	106.25	107.29	106.14	108.12	107.25	107.45	108.86	107.71	108.37	109.1	107.4	106.53	106.55	108.76	107.2	107.69	107.66	107.69	108	107.74	107.05	107.38	107.82	109.03	107.44	106.84	108.05	108.07	108.6	109.77	107.15	107.81	107.42	108.13	107.23	107.62	108.09	106.78	108.25	106.85	107.22	107.89	108.88	108.64
105.16	106.65	106.26	106.64	103.62	105.53	106.29	104.72	104.93	103.45	105.98	104.33	103.68	106.85	104.71	105.72	103.7	104.81	105.41	104.9	106.05	105.25	106.29	104.48	103.53	106.14	104.12	104.85	105.61	104.57	104.86	106.52	103.64	106.64	105.65	105.7	104.23	105.78	107.85	107.38	106	105.03	106.29	106.15	104.54	104.49	105.26	105.59	104.87	105.88
106.71	108.12	107.76	108.93	108.46	107.49	106.84	108.01	108.15	107.58	108.16	107.5	107.38	107.32	107.22	107.99	108.26	107.46	108.35	106.25	109.21	108.47	107.08	108	105.48	109.02	107.5	108.78	108.01	108.21	107.16	107.99	108.55	107.45	108.25	108.8	109.28	108.24	107.89	107.22	107.45	107.32	107.22	108.39	106.13	106.31	107.15	108.38	107.73	108.02
104.03	106.55	106.09	105.76	107.09	107.72	107.39	105.49	105.4	106.25	107.47	106.24	105.77	105.82	106.05	108.13	105.33	107.76	106.02	105.72	105.62	107.73	105.91	107.37	104.89	106.35	106.25	105.53	107.27	106.67	106.38	105.38	105.62	106.42	106.16	106.76	106.71	106.64	107.89	107.24	107.19	106.99	106.68	107.24	105.56	105.87	107.11	104.68	106.59	107.62
105.14	106.61	105.43	104.81	106.28	105.12	104.69	106.84	106.29	105.47	105.61	106.06	105.77	107.66	106.73	104.71	105.01	104.99	106.05	106.98	105.95	106.12	106.34	104.82	104.54	104.97	105.49	105.19	104.7	105.79	106.61	105.55	106.41	105.35	104.81	105.01	106.42	104.91	104.9	106.41	106.56	106.4	106.22	105.51	105.6	103.91	106.33	106.01	105.39	105.04
98.698	97.863	96.513	97.417	97.519	97.935	98.294	96.27	99.159	97.062	99.083	96.729	99.256	97.971	96.977	96.534	98.083	97.712	95.728	97.828	97.531	99.29	99.837	97.426	97.4	100.38	97.652	100.3	97.619	99.063	98.698	97.611	97.194	97.839	97.208	97.245	98.19	98.875	98.374	98.632	98.105	99.879	98.885	98.681	97.053	97.241	99.617	98.237	98.31	98.968
106.14	107.04	106.77	105.53	105.74	106.9	107.04	107.64	105.59	107.33	104.74	106.05	106.1	106.3	106.19	105.73	106.73	107.14	107.17	108.59	107.86	107.32	106.52	107.62	107.01	107.41	105.31	106.48	107.43	106.04	105.63	104.91	106.94	106.19	106.97	106.74	106.99	107.42	107.11	106.94	107.43	107.32	106.94	107.14	106.31	106.93	106.06	107.61	108.13	106.56
105.28	106.05	105.96	106.53	107.15	104.63	104.47	104.86	106.99	106.14	106.26	105.62	106.99	104.23	105.64	105.34	106.55	105.36	106.33	105.11	106.43	104.66	105.08	104.71	106.57	106.4	103.8	105.5	106.75	103.53	105.65	104.72	105.54	107.46	104.46	106.05	106.96	105.7	105.36	106.29	104.05	105.1	105.32	106.52	105.92	105.22	105.97	107.19	105.64	104.65
106.33	106.56	104.49	104.42	108.22	107.51	105.51	107.49	105.15	106.95	107.08	107.11	106.52	107.77	106.3	106.86	106.91	106.38	106.3	106	107.36	106.88	108.74	107.08	107.9	107.05	105.86	107.56	106.01	106.19	107.41	106.11	106.43	106.61	104.96	106.19	106.28	106.05	107.41	106.97	107.35	106.67	107.29	106.77	106.44	106.61	106.9	105.9	106.64	108.16
107.3	106.92	105.37	105.96	108.77	106.21	106.55	106.89	107.87	106.76	106.36	105.83	106.21	107.02	108.1	107.92	104.69	107.44	107.13	105.38	106.12	108.04	106.56	107.33	107.48	106.64	105.58	105.37	106.65	106.2	106.6	107.75	106.02	106.82	106.04	107.46	106.61	106.29	106.53	106.02	106.6	105.45	106.3	106.9	106.99	107.56	105.8	108.3	107.77	105.31
108.71	108.05	107.1	107.28	107.78	107.17	106.17	105.23	106.73	106.62	106.3	108.18	105.77	105.8	106.1	107.16	106.76	107.02	104.93	105.01	106.41	107.1	105.91	107.81	107.09	107.91	106.48	107.06	106.82	106.48	106.49	106.55	107.15	106.34	107.19	104.69	106.97	105.45	108	107.33	107.73	107.92	104.47	106.8	108.17	106.72	108	106.24	106.63	107.8
99.116	100.71	102.57	98.757	99.258	100.04	99.358	101.24	100.15	100.15	100.44	100.84	100.66	100.45	100.2	99.568	99.58	101.59	99.27	98.734	101.13	99.679	100.19	98.271	99.186	99.159	100.79	99.004	99.601	99.616	101.64	100.13	100.11	99.5	98.691	100.45	100.81	100.83	98.747	99.242	101.22	99.34	101.16	100.23	101.75	100.1	99.56	98.958	100.15	100.3
106.2	104.85	107.15	107.96	107.54	107.17	106.26	107.17	106.28	106.18	107.44	106.32	107.52	106.18	106.23	105.44	105.23	106.98	107.38	105.07	106.92	106.1	106.37	105.16	106.65	105.64	107.16	106.49	106.92	105.12	105.59	106.42	107.51	107.09	103.65	105.96	105.52	106.44	106.26	106.3	106.54	106.82	106.71	106.55	106.75	107.25	104.43	105.47	105.62	105.78
105.08	106.13	106.41	108.5	107.52	107.86	107.87	107.32	107.21	105.75	106.84	105.69	105.6	106.65	106.9	108.16	106.95	106.9	105.61	107.26	106.08	105.66	104.93	105.14	106.05	106.45	105.87	106.98	106.58	105.43	106.88	106.8	107.45	106.53	108	106.29	108.22	107.21	106.83	106.91	106.62	107.3	106.34	105.95	106.24	105.97	107.33	105.69	106.2	106.93
106.17	105.43	105.36	105.11	104.51	106.53	106.06	104.88	106.68	105.56	105.84	105.2	104.58	104.85	104.13	104.36	104.37	106.81	105.34	106.14	106.06	106.23	105.15	104.24	105.24	104.76	105.79	105.15	104.04	105.36	107.47	103.94	104.8	104	105.33	105.84	107.46	104.89	105.33	106.31	106.05	105.75	104.12	106.87	104.75	104.85	105.09	105.25	105.39	105.36
104.98	107.6	106.98	106.42	105.33	104.93	105.6	103.66	105.74	105.67	106.67	107.15	104.7	105.85	107.25	106.31	106.27	106.32	106.38	106.23	105.04	106.89	105.37	105.17	105.43	105.43	105	105.95	107.33	105.34	105.87	103.73	107.41	105.95	106.02	105.03	105.16	104.26	104.85	105.32	103.96	106.22	105.78	104.93	105.3	105.25	104.57	104.84	107.35	107.33
98.587	98.253	98.897	98.029	97.787	98.092	97.774	100.95	98.494	96.556	98.287	98.301	97.714	98.799	99.62	97.649	99.514	99.08	99.933	95.927	98.392	98.433	99.85	99.688	98.187	97.632	97.425	96.204	99.099	99.047	99.138	98.386	98.656	98.422	97.545	97.737	98.682	96.684	97.525	97.031	98.751	99.11	98.148	98.596	98.486	98.168	98.341	98.026	97.742	96.896
107.87	108.06	108.38	109.86	108.9	108.75	108.17	109.2	109.42	108.09	107.19	108.56	109.09	109.4	108.48	108.88	108.55	109.61	110.08	108.86	109.18	108.64	108.45	108.36	106.49	107.69	109.55	108.43	108.62	110.19	109.99	110.19	108.13	107.17	108.88	107.79	108.24	107.77	109.71	108.1	107.26	109.51	109.31	108.39	108.15	108.05	107.54	109.51	110.28	107.97
109.57	106.96	108.37	108.24	109	108.56	107.17	109.63	107.46	106.38	107.61	108.43	106.21	107.4	107.27	106.26	108.21	107	107.65	108.32	108.45	107.92	107.49	107.85	107.83	109.4	107.24	107.78	107.52	106.83	107.1	108.73	107.14	106.91	108.36	107.14	107.69	107.63	107.7	109.98	106.21	109.17	108.13	106.63	107.51	107.51	106.7	107	108.05	108.9
103.83	104.79	105.75	106.54	106.15	104.32	105.62	107.22	106.33	106.35	105.71	107.29	105.63	105.94	105.25	107.22	105.86	106.62	104.88	105.73	105.63	105.7	105.24	104.66	105.67	104.32	105.32	107.19	105.27	105.63	105.21	104.95	105.17	104.93	106.43	104.89	104.93	104.76	105.55	106.15	105.82	107.13	107.4	106.14	106.01	104.69	105.96	107.76	106.52	106
105.68	105.69	105.53	106.52	106	106	105.29	105.13	105.89	105.52	105.99	105.17	106.43	106.5	103.71	105.19	106.45	107.02	105.85	105.11	104.88	106.81	106.22	103.85	104.76	104.96	107.06	106.37	106.65	105.16	103.52	106.59	106.45	106.67	106.5	106.66	104.31	105.54	106.01	105.83	106.15	105.85	105.32	105.71	103.78	107.08	106.26	105.56	104.77	104.6
108.77	109.3	108.93	109.35	107.45	109.46	108.79	108.63	107.44	108.41	108.63	109.27	108.88	108.86	110.65	106.64	109.4	109.08	107.89	107.53	110.82	107.95	108.95	109.77	110.45	107.62	109.65	107.15	108.17	110.9	109.82	109.33	108.46	108.57	109.06	107.83	107.98	108.84	108.69	108.22	107.34	110.36	109.59	109.2	108.94	108.63	108.45	107.05	107.58	108.16
98.45	98.503	100.42	98.498	98.447	98.085	96.767	98.389	98.274	98.049	98.205	98.221	98.98	98.814	95.95	100.18	97.292	98.974	100.21	97.464	97.216	97.469	95.852	98.023	96.7	98.3	98.19	97.905	99.51	97.704	97.314	98.434	98.174	98.656	97.078	96.908	99.027	100.33	97.562	97.742	97.363	98.815	97.616	98.543	98.644	98.296	96.878	97.348	97.894	97.823
105.28	106.03	104.48	104.97	105.04	106.77	105.86	104.77	105.52	106.13	105.64	105.68	106.86	104.8	107.61	107.97	106.5	105.15	104.39	105.49	106.16	106.51	106.89	106.49	106.8	106.25	106.55	106.34	104.92	106.79	106.52	107.94	103.8	106.04	106.5	104.62	105.93	104.49	106.76	106.7	105.77	105.27	107.31	105.57	104.4	105.47	105.56	103.89	107.01	104.79
106.92	106.89	106.86	105.17	107.18	107.55	104.05	107.3	106.83	105.64	106.09	106.18	107.01	104.74	108.14	105.52	107.48	105.97	107.75	105.21	105.21	105.24	107.16	105.74	105.59	106.34	107.07	107.46	104.58	106.77	106.16	107.32	107.12	105.91	107.06	108.74	104.93	106.45	107.04	107.25	106.56	106.75	105.7	106.09	107.49	105.92	108.27	106.91	105.68	106.71
99.074	100.38	100.98	100.92	99.832	101.83	99.932	98.095	100.85	99.09	100.07	98.962	100.16	98.988	99.455	99.689	98.916	100.43	100.07	99.721	99.661	99.519	101.47	100.69	100.46	100.01	99.845	100.88	98.755	100.8	101.34	100.29	100.25	100.33	100.81	99.497	101.48	100.56	100.8	100.36	99.259	100.37	98.933	99.487	102.32	99.556	99.523	102.3	100.38	100.16
105.72	107.3	105.52	106.96	107.08	107.28	108.52	104.64	106.91	106.85	106.43	107.87	105.73	105.52	107.5	106.16	105.21	106.95	106.32	107.07	105.75	106.75	107.02	107.07	106.77	105.53	107.62	104.08	107.35	105.17	105.45	107.49	107.8	106.04	106.66	108.82	107.07	105.74	107.6	106.22	105.58	106.61	106.29	107.28	106.9	106.94	106.41	106.25	106.4	106.12
107.59	108.84	107.97	108.61	107.35	108.65	109.5	108.4	106.91	107.44	107.79	109.63	109.21	108.33	110.15	107.85	108.74	107.38	108.89	108.31	106.01	107.96	107.38	107.56	108	109.05	109.05	108.43	107.81	107.88	108.89	108.49	107.8	108.31	108.95	107.8	107.51	108.68	106.67	107.48	107.84	108.17	107.18	109.06	108.18	109.56	107.94	108.16	107.78	109.66
99.431	97.244	95.767	98.46	97.374	97.87	98.506	97.659	98.361	98.634	98.707	98.555	97.384	99.379	99.469	97.408	97.962	99.136	97.796	98.04	98.788	98.296	97.624	97.688	97.421	97.54	97.92	96.488	98.871	99.054	97.559	96.17	99.131	97.838	97.632	97.286	97.687	98.468	98.157	98.055	97.721	97.775	97.153	98.368	97.957	96.428	98.212	97.975	97.586	99.126
106.83	106.03	108.64	106.71	108.98	106.48	107.94	107.67	107.4	108.14	108.53	107.39	109.42	107.47	106.94	108.22	107.07	106.96	107.8	107.6	106.37	108.16	108.75	107.01	107.54	106.21	107.53	106.79	108.59	107.06	107.53	108.29	107.26	108.22	109.22	108.19	109.32	108.39	109.19	106.79	107.31	108.53	109.36	108.08	108.51	109.94	108.12	108.14	107.34	107.93
96.954	97.316	98.105	97.71	99.051	99.821	98.559	98.745	98.83	96.468	97.739	98.208	98.636	97.646	99.667	98.246	96.506	98.227	98.962	98.53	98.964	99.255	98.837	97.857	97.842	97.399	101.19	99.442	99.586	98.339	97.424	97.849	99.034	99.567	96.759	98.227	98.402	98.116	99.1	99.536	98.165	97.417	97.165	98.608	98.664	97.339	98.654	99.055	97.297	98.879
105.38	105.42	105.59	106.72	104.42	104.5	105.69	104.8	105.11	105.96	103.6	106.27	106.28	105.26	105.61	105.04	105.66	104.78	104.74	105.62	105.84	105.68	106.38	104.38	106	104.97	105.34	103.21	105.8	105.64	104	106.87	105.4	107.19	105.15	106.55	104.53	107.22	106.63	104.83	104.63	104.68	106.44	105.04	106.37	105.91	104.02	105.6	106.39	105.51
106.64	105.95	107.39	107.2	106.44	107.3	109.21	108.02	107.78	107.55	108.31	108.59	107.33	108.73	108.51	107.2	108.93	108.44	107.57	107.87	108.31	107.04	108.4	109.07	107.66	108.34	107.36	108.07	108.97	107.32	107.72	106.93	105.95	109.28	107.46	109.1	106.41	109.18	107.77	105.82	106.98	108.22	107.34	107.88	107.17	105.79	107.48	107.92	109.23	106.31
105.22	105.25	105.4	106.7	105.54	104.3	105.97	107.23	105.32	106.42	105.99	106.31	106.78	105.19	105.55	106.19	104.01	106.38	105.82	106.48	105.48	105.98	105.59	105.61	107.09	106.07	106.18	104.91	104.51	106.44	105.4	105.57	104.04	105.42	105.04	106.62	106.77	106.34	104.85	105.94	106.36	104.84	106.17	106.31	104.71	106.49	105.2	104.69	105.69	104.99
108.9	107.45	107.89	107.78	106.09	107.8	109.17	108.59	108.06	107.58	106.36	108.7	106.42	109.18	107.4	107.1	108	108.27	108.58	108.03	107.9	105.84	107.56	107.6	107.68	107.19	107.65	107.82	108.01	107.92	106.72	107.84	106.8	107.94	109.31	107.06	105.92	108.03	109	109.05	108.52	108.13	108.19	107.07	109.23	107.79	106.02	108.21	107.83	107.2
105.48	106.15	106.32	105.86	104.69	104.49	107.46	105.18	107.93	107.77	104.7	105.77	105.06	105.26	104.47	106.95	105.69	104.32	105.87	106.41	106.23	105.69	106.85	105.26	105.68	107.03	104.93	105.03	103.56	104.89	107.75	104.88	105.47	105.45	105.25	105.76	105.31	106.17	104.44	107.07	104.61	105.82	106.4	105.97	104.51	103.75	105.11	105.13	104.98	104.04
105.47	104.89	106.53	105.74	106.05	106.55	105.42	106.59	106.16	106.29	106.45	104.64	105.79	105.56	106.46	106.47	104.88	105.77	105.9	107.23	106.13	106.24	106.5	103.91	104.09	105.04	105.91	104.14	106.89	105.69	104.63	106.73	106.12	106.55	106.35	105.52	107.63	103.49	106.43	104.28	105.8	104.86	106.41	106.81	104.79	107.17	106.71	106.7	105.7	104.01
105.21	105.55	104.92	107.02	104.24	104.62	107	106.32	105.35	107.08	106.09	108.34	106.05	106.68	105.1	106.33	106.69	105.83	106.33	106.69	105.9	106.97	105.17	106.45	105.39	105.42	105.23	105.97	105.02	106.1	106.12	105.76	107.7	106.15	106.21	105.21	107.08	106.31	105.54	106.15	106.93	106.2	105.58	104.8	106.06	104.93	105.61	106.26	105.27	107.16
108.74	108.09	108.25	107.53	107.41	107.59	107.45	106.84	108.31	107.65	109.13	108.31	108.48	107.78	110.01	106.84	108.43	108.1	108	109.28	107.18	109.36	107.6	106.86	109.24	108.08	108.07	108.46	108.06	107.37	107	108.57	107.94	108.31	107.8	106.83	107.87	107.66	108.25	107.63	108.11	107.51	107.98	108.94	107.94	109.15	108.17	109.04	107.84	107.54
105.1	106.54	104.78	103.92	106.58	104.2	104.95	106.12	106.4	103.93	106.95	104.1	106.21	105.72	107.22	105.34	105.46	104.06	104.08	103.34	104.34	104.33	105.96	104.75	105.63	104.8	107.91	106.92	106.21	106.59	105.96	104.98	106.53	105.05	106.64	106.41	105.32	106.77	106.59	104.25	103.88	105.05	104.15	105.4	104.32	105.61	105.19	106.22	105.12	104.28
101.49	100.1	100.89	102.05	102.77	99.316	100.47	100.97	99.774	102.2	100.56	100.33	100.38	101.06	101.44	98.338	99.562	101.55	100.35	101.43	101.98	99.116	101.31	102.23	100.99	101.32	101.03	101.69	100.53	101.8	99.886	99.009	100.49	101.66	99.682	100.25	100.89	100.81	100.11	98.523	99.839	99.982	101.49	100.4	99.986	101.32	100.35	100.72	100.47	101.26
106.39	106.34	105.14	105.62	105.7	106.21	107.47	107.3	106.17	108.08	106.48	106.53	106.36	106.17	108.5	107.38	106.73	105.38	105.61	106.31	104.67	106.17	105.22	104.75	107.79	107.78	105.12	106.51	106.78	106.2	106.5	106.12	107.58	107.95	105.34	106.05	107.84	106.58	106.97	106.32	107.99	104.61	105.98	106.68	106.77	107.73	106.65	107.53	106.51	106.53
104.99	106.56	106.34	105.23	107.24	106.56	105.65	106.4	106.8	105.76	106.53	105.14	104.42	106.14	104.2	106.61	105.33	105.62	106.64	105.91	106.08	106.11	105.71	106.02	105.2	106.34	105.75	104.97	104.46	105.34	106.1	107.12	104.55	105.77	106.43	105.63	107	105.53	106.2	105.73	105.47	106.69	105.56	105.55	105.72	105.91	104.22	105.31	106.21	104.73
108.91	107.46	109.59	109.22	109.45	107.21	108.42	107.37	110.3	107.4	107.14	108.74	109.31	108.33	109.83	106.59	108.25	109.2	109.39	107.55	107.49	107.61	108.35	108.03	108.19	108.28	107.92	107.72	107.81	107.16	108.99	107.24	108.72	107.12	108.91	109.21	108.04	107.26	108.33	109.12	106.26	108.75	107.82	106.74	109.64	108.56	107.91	106.82	106.69	108.55
106.47	106.55	108.48	105.97	105.23	106.18	106.36	107.27	105.86	104.92	106.24	106.41	105.56	106.3	105.16	106.71	106.22	108.04	106.02	104.74	106.08	107.51	106.2	106.87	106.4	107.41	107.21	105.43	104.77	106.42	104.06	106.69	106.7	107.32	108.32	107.78	105.56	106.31	106.8	105.76	106.37	106.26	105.2	106.16	105.65	106.47	106.21	106.53	105.65	106.49
107.01	107.19	107.21	108.5	109.35	108.57	108.59	108.08	107.8	106.99	108.52	107.7	109.59	107.66	107.51	108.08	108.01	106.79	108.58	106.84	110.1	106.26	106.81	106.63	107.62	107.39	105.71	107.61	107.09	108.16	109.17	108.09	108.79	106.88	108.62	108.54	107.85	109.08	107.68	107.46	108.36	106.31	107.94	107.59	107.22	108.95	106.78	105.9	107.77	109.19
106.94	105.38	104.44	103.49	107.6	105.71	105.66	105.47	106.86	105.66	106.84	106.54	105.8	106.59	108.02	104.76	104.71	105.98	105.38	106.23	104.97	106.71	105.86	105.92	106.38	106.59	104.92	105.2	105.37	105.09	105.23	105.16	107.82	105.34	104.76	107.26	105.11	103.57	104.89	106.74	106.57	104.99	105.28	104.98	105.24	103.86	108.83	105.15	107.12	105.96
105.67	104.73	105.56	105.47	104.91	105.69	105.72	104.32	105.43	104.75	104.25	104.33	105.08	105.33	105.29	106.22	104.63	104.64	106.54	106.46	105.95	104.71	104.52	105.84	106.39	104.25	103.33	104.27	104.94	107.24	105.92	106.31	104.48	105.49	106.17	105.59	106.3	103.62	103.94	106.91	106.66	105.59	105.53	104.42	106.34	104.16	105.18	104.46	107.13	106.11
97.587	97.193	97.553	97.617	98.26	97.857	98.176	97.178	97.371	98.695	98.057	99.102	96.581	97.933	97.923	99.536	97.07	99.531	98.479	97.16	97.374	97.262	98.88	98.281	97.017	98.782	98.397	97.354	99.101	99.178	98.489	97.644	97.618	98.11	96.895	98.033	97.111	97.981	97.799	97.813	98.611	97.491	100.86	97.231	99.224	97.125	98.612	99.338	99.298	97.37
107.15	107.42	109.09	109.22	108.77	108.55	109.04	108.02	109.25	106.87	109.04	105.54	107.49	107.51	109.72	106.26	109.05	107.93	107.58	108.6	108.63	107.95	108.29	107.44	110.26	108.2	106.87	108.06	108.73	108.8	107.88	107.25	109.73	109.04	108.18	108.89	107.06	107.58	108.61	108.35	109.02	109.33	108.17	107.77	107.24	107.54	107.39	108.32	108.73	108.29
109.97	108.43	109.22	108.98	108.46	106.03	109.1	108.42	109.15	108	108.25	107.77	107.53	109.07	109.41	108.73	111.24	108.05	109.11	108.16	109.5	108.33	108.88	107.99	108.86	107.4	108.03	109.86	107.14	107.57	107.88	107.47	109.5	106.7	107.91	108.18	108.01	108.16	107.36	109.56	108.69	109.11	108.84	107.94	107.94	108.45	107.31	110.28	108.75	108.22
100.89	98.931	100.03	102.15	101.71	101.9	101.79	99.345	99.13	100.59	100.59	99.873	101.39	100.41	100.36	99.999	99.674	100.12	100.04	99.821	99.769	101.91	98.928	100.08	99.675	99.226	100.62	99.443	101.31	101.2	99.173	99.75	101.61	99.497	99.254	99.69	99.627	100.33	100.47	99.716	101.71	100.71	100.27	100.1	100.13	101.09	100.9	99.057	100.06	99.645
101.01	99.675	101.18	101.5	100.74	102.45	100.24	101.19	101.59	100.81	99.71	101.28	101.58	101.74	101.17	101.11	102.34	99.031	100.22	100.53	100.31	100.29	100.82	100.71	98.687	99.805	100.09	99.942	100.58	99.731	99.762	99.963	100.28	101.57	100.75	102.17	101.81	100.61	101.5	99.026	102.24	101.31	101.63	101.28	100.31	102.51	99.839	99.031	100.94	100.41
100.91	101.78	100.57	100.54	99.951	100.64	100.04	98.661	101.41	100.62	100.15	100.94	99.927	100.99	101.41	100.32	102	101.69	99.02	103.03	101.42	100.12	100.07	101.37	98.327	99.696	98.665	100.91	100.37	100.4	100.88	99.969	101.79	100.58	101.46	101.42	99.221	99.927	100.53	100.65	102.28	101.35	102	99.421	101.23	99.834	101.76	100.4	101.13	99.91
109.86	107.24	109.09	107.98	107.86	107.42	107.95	109.32	109.36	107.52	109.87	108.31	108.33	109.19	109.22	107.67	109.27	108.65	110.54	108.13	108.95	108.06	107.94	106.47	108.85	109.4	108.06	107.22	107.31	108.04	109.49	108.94	107.24	108.32	108.26	107.92	109.86	108.46	107.46	107.96	107.01	108.28	108.03	108.47	107.22	108.61	107.38	106.87	105.91	107.44
100.48	100.78	100.58	99.021	101.36	99.154	100.59	100.08	102.05	100.88	101.53	99.764	99.243	100.27	100.05	98.91	99.141	100.69	99.981	99.513	99.77	100.23	100.4	99.852	100.8	100.95	100.01	99.35	99.173	99.28	99.933	100.78	100.45	100.4	101.02	99.656	100.29	99.157	98.389	99.691	100.46	99.158	100.71	100.48	98.839	101.36	99.543	99.917	100.51	98.993
98.058	98.321	96.519	97.729	97.749	97.788	97.529	97.418	97.195	98.941	99.283	97.162	98.551	97.547	99.496	97.169	97.41	97.352	98.323	97.092	99.825	97.699	98.3	97.688	98.282	97.008	98.628	96.482	95.266	96.945	98.507	99.156	97.477	97.795	98.06	96.641	97.508	98.047	97.837	98.505	96.649	98.758	98.059	98.228	98.669	98.323	97.065	97.246	99.001	99.144
107.01	104.71	106.49	103.39	104.33	104.94	106.01	105.7	105.8	105.87	106.03	104.79	105.07	105.73	105.9	105.64	105.28	104.12	106.02	105.34	105.87	105.33	106.75	104.96	104.27	105.61	104.43	105.17	104.45	104.97	103.86	106.81	106.45	106.1	106.38	104.45	103.92	104.46	106.79	105.87	106.01	104.83	105.22	108.16	104.47	105.64	107.39	104.31	104.1	104.3
99.812	101.73	100.11	102.33	101.4	101.83	101.69	101.11	102.01	100.95	100.51	102.53	101.26	100.13	100.85	99.437	100.94	102.25	100.5	101.34	101.43	100.44	99.388	98.91	99.705	99.447	98.151	100.89	100.65	100.04	100.4	100.3	101.65	99.846	100.92	101.04	101.18	100.71	99.903	101.01	101.47	101.46	101.08	100.25	101.48	98.902	100.15	101.69	98.967	99.778
109.09	109.07	109.56	108.95	107.21	109.72	107.76	107.83	109.69	107.92	109.07	107.7	109.28	108.47	107.57	107.57	108.86	107.39	109.81	108.14	109.41	106.9	108.54	108.48	108.5	109.23	108.28	110.4	108.15	106.97	108.84	109.02	107.85	108.32	108.27	110.34	107.87	107.33	108.59	107.83	108.22	110.25	106.75	108.73	107.82	108.58	108.24	108.67	106.95	109.74
107.87	108.08	107.44	108.46	107.88	108.3	106.92	109.69	107.88	108.99	108.11	108.76	106.84	106.97	107.82	106.85	107.59	108.49	106.23	109.25	106.56	108.58	107.84	106.88	110.11	107.34	107.73	108.01	106.4	108.8	107.5	106.88	107.79	107.19	107.76	107.79	109.72	108.44	108.94	108.87	106.7	109.4	106.37	107.69	107.78	107.62	107.57	106.78	108.6	108.38
106.72	106.31	107.3	105.77	109.1	109.64	107.44	107.92	106.38	108.06	107.84	107.43	107.77	107.01	106	108.92	107.35	108.09	109.6	108.41	108.52	106.26	106.45	107.7	106.04	106.98	106.11	107.58	108	108.04	108.91	108.57	108.3	107.11	108.19	109.34	106.78	107.07	108.91	109.17	109.39	106.98	108.91	107.21	107.25	107.4	105.5	108.15	107.24	108.76
101.39	99.085	101.39	101.53	101.71	101.01	99.256	101.4	99.045	101.24	101.34	101.93	100.44	100.95	99.458	100.45	101.47	99.955	101.42	101.98	100.34	100.05	99.094	100.21	101.54	99.534	101.88	101.49	101.47	100.01	100.32	100.22	100.54	101.22	101	100.4	99.656	101.39	99.157	100.1	100.04	99.406	100.23	100.48	100.21	100.3	101.1	102.03	99.97	100.34
98.554	99.183	98.145	98.916	97.549	97.653	97.042	99.146	97.507	98.193	98.895	97.416	98.3	99.066	96.726	97.009	95.083	98.123	96.788	100.59	98.499	99.325	99.683	98.368	98.174	97.65	98.32	98.37	97.837	98.209	97.421	99.6	98.232	96.39	97.647	95.857	98.135	97.595	99.046	97.475	98.347	100.54	96.934	98.179	98.054	98.149	98.568	97.36	97.164	98.044
106.15	105.2	106.25	105.73	106.29	105.45	104.96	107.22	106.17	105.56	104.54	105.95	105.61	107.03	105.83	105.49	105.63	106.57	105.61	106.25	105.47	105.16	104.69	105.99	106.59	105.67	105.88	107.2	105.78	104.96	105.68	104.75	104.96	105.98	105.85	107.02	105.83	105.8	105.91	105.55	107.31	104.58	104.37	105.43	105.65	107.64	104.07	104.09	107.4	105.45
100.77	99.864	100.86	101.24	100.82	99.979	100.97	101.08	101.58	101.14	101.25	100.83	101.15	101.03	101.99	100.88	101.16	99.546	101.33	100.72	101.38	100.01	101.06	99.684	101.21	100.25	101.4	100.19	100.77	101.2	101.41	101.12	100.78	100.8	100.2	101.4	101.51	100.58	100.45	102.2	101.02	100.56	100.69	102.65	101.32	100.14	99.813	101.2	101.39	100.57
98.44	97.876	98.933	98.47	95.605	95.321	98.544	98.96	97.448	97.137	97.66	97.539	96.392	99.814	98.354	97.363	96.711	98.403	97.214	97.608	98.073	98.734	98.842	99.115	97.103	97.196	98.584	99.121	97.538	97.939	99.214	97.847	98.473	96.882	97.94	96.843	97.084	98.044	97.907	97.6	97.583	98.226	98.793	97.647	98.191	98.745	97.788	98.109	96.921	98.003
100.46	99.156	97.455	98.726	97.788	100	98.963	98.054	97.695	99.798	96.797	99.891	98.221	99.233	98.246	98.574	99.484	98.18	99.142	98.448	97.291	98.762	98.214	100.32	100.63	98.516	98.696	98.934	98.616	98.285	97.878	98.751	98.68	98.005	98.664	97.814	98.991	96.835	100.45	100.12	98.942	96.775	99.93	100.74	100.6	99.05	100.04	98.532	99.901	99.01
103.89	105.91	106.23	105.82	106.22	106.88	104.99	106.13	105.54	106.83	105.15	105.45	105.26	105.19	104.2	107.18	106.04	104.33	104.85	105.88	105.19	104.96	106.32	105.41	104.72	106.99	105.19	105.15	103.4	105.62	104.8	105.46	106.26	106.77	105.72	105.72	105.88	104.64	105.49	105.87	105.02	105.25	106.92	107.1	105.2	105.74	105.5	105.58	105.16	105.61
110.64	108.51	111	111.63	111.06	110.07	108.61	110.57	111.15	110.7	110.28	109.7	110.39	109.69	110.65	112.27	110.75	110.84	110.02	111.73	112.08	111.29	112.1	110.11	110.29	111.21	109.89	110.61	109.97	110.9	110.78	109.19	110.1	110.53	109.89	108.75	110.01	110.44	110.77	108.91	109.06	110.33	110.13	109.41	109.65	109.31	111.18	110.85	111.7	109.87
107.13	103.81	105.64	104.67	104.36	105.83	106.29	105.83	105.73	105.41	104.33	105.34	108.08	104.93	108.04	105.41	106.86	105.31	105.67	106.68	107.03	105.43	105.33	105.36	104.47	106.58	105.81	105.58	106.7	105.17	105.78	104.65	105.36	105.19	105.01	106.45	105.14	107.98	104.91	104.76	105.22	107.48	106.11	106.45	104.52	106.33	105.59	107.01	106.69	105.88
108.15	109.32	108.09	109.92	108.04	109.51	109.39	107.28	108.98	107.14	107.28	108.55	108.07	108.58	108.52	107.2	108.69	110.33	106.95	108.61	107.43	109.96	106.91	107.31	107.13	108.2	107.58	108.01	108	108.32	108.55	109.42	107.38	107.74	106.84	107.75	108.16	108.66	109.04	106.88	107.56	107.77	108.21	108.49	107.29	107.29	108.4	107.62	108.72	107.74
100.04	99.22	99.064	101.26	100.57	101.1	99.468	101.24	100.35	98.954	99.43	100.27	100.57	100.08	99.682	101.27	102.79	100.95	101.11	101.02	101.7	99.59	99.91	100.29	99.663	100.89	99.607	101.39	99.522	101.42	100.22	99.9	99.838	99.974	100.93	99.697	100.96	100.34	100.55	100.28	101.62	101.11	101.17	100.69	100.87	100.83	100.36	101.97	101.76	100.04
105.59	104.63	105.18	107.99	104.16	105.13	104.73	106.98	106.41	104.64	106.35	106.92	104.88	104.74	103.6	105.74	104.11	105.44	104.67	103.91	106.16	107.46	105.49	105.52	103.95	105.07	105.82	105.65	104.1	105.63	106.94	106.36	104.58	107.17	104.86	106.18	106.67	106.26	104.72	105.66	105.24	106.58	106.25	105.57	105.72	105.66	105.76	105.47	106.09	104.45
[truncated: 150 more columns]
