# Supplementary material for: Genetic dissection of main and epistatic effects of QTL based on augmented triple test cross design
Source: PLoS One. 2017 Dec 14;12(12):e0189054. doi: 10.1371/journal.pone.0189054 (PMC5730204; doi:10.1371/journal.pone.0189054)
Supplement: S10 Supporting Information — (ZIP) [file pone.0189054.s010.zip › z6_250_0.8_5.csv]

105.28	108.59	106.44	107.9	105.83	106.43	106.26	107.57	105.35	107.98	105.91	106.39	106.73	106.02	105.52	106.18	107.1	104.49	106.49	104.78	108.89	106.68	106.43	108.07	108.05	105.25	108.01	106.39	105.88	105.89	106.06	107.47	106.46	107.94	108.05	104.29	106.25	106.47	105.91	106.47	106.84	107.72	107.13	105.5	108.22	105.54	107.65	107.28	106.93	105.21
106.46	105.5	106.33	107.57	107.93	107.17	106.05	105.63	105.88	109.14	107.74	105.16	106.54	108.13	107.58	107.25	104.47	106.33	108.35	106.16	107.06	106.54	106.43	105.11	105.7	105.17	107.96	106.81	107.37	104.69	107.07	107.76	106.24	106.81	108.29	105.34	105.55	106.81	108.55	109.38	105.88	107.05	108.94	104.83	106.78	108.39	108.41	105.25	109.67	106.46
109.14	111.12	110.69	109.7	110.47	109.75	110.4	111.52	110.39	110.85	108.79	111.16	110.45	110.81	108.95	111.76	110.04	110.53	111.15	110.69	109.48	108.21	110.57	111.37	109.85	109.38	109.06	110.84	109.02	108.35	111.66	107.33	111.04	110.38	111.21	111.18	111.3	110.82	111.66	111.48	111.87	111.3	110.87	112.46	109.9	111.23	111.48	112.23	111.04	112.79
107.75	108.21	108.17	108.63	106.14	108.56	106.64	109.62	107.12	106.41	108.65	110.18	108.35	108.23	107.07	106.85	106.92	107.23	106.51	108.94	107.07	109.03	108.62	105.84	108.64	105.58	107.12	111.07	109.69	106.11	107.91	107.9	108.2	108.39	105.17	106.24	106.67	107.77	108.36	107.56	106.46	107.86	107.37	108.69	108.43	106.09	107.3	105.6	107.33	108.96
99.203	100.38	102.48	99.786	99.983	102.45	99.695	102.34	98.344	99.743	100.09	99.822	102.38	100.44	102.39	100.16	99.392	99.633	102.55	98.791	99.793	101.41	100.05	100.82	100.27	102.11	100.3	97.459	100.42	99.669	102.05	100.6	100.21	99.767	100.62	100.79	101.27	98.417	101.65	100.06	100.23	100.43	100.26	100.35	99.333	101.79	98.071	99.43	98.131	100.66
108.29	107.23	107.59	105.1	106.88	106.28	108.78	107.13	108.94	108.67	106.89	105.74	109.11	105.93	108.7	108.47	107.82	107.23	107.92	107.91	108.24	107.31	106.91	104.95	106.81	106.35	107.93	107.54	107.79	107.27	108.44	107.01	107.67	107.61	107.71	109.07	109.26	106.95	107.66	107.44	106.64	109.11	108.56	108.21	106.81	106.87	105.84	108.32	108.24	108.62
108.23	106.82	105.72	107.15	107.07	106.32	106.5	108.01	107.53	106.04	108.84	107.7	108.93	103.97	104.96	105.75	108.09	107.05	107.41	105.71	108.34	106	107.44	104.88	106.69	105.62	105.41	108.61	105.3	104.74	105.7	106.26	107.39	108.68	110.23	106.01	107.29	103.49	106.36	107.51	106.79	107.56	108.14	109.61	107.22	107.53	105.68	106.21	105.76	106.04
108.07	104.46	108.63	107.43	108.88	108.47	108.07	108.1	109.11	107.81	107.53	107.41	109.78	107.43	109.54	109.49	107.26	107.91	106.25	110.76	109.01	109.57	106.84	106.46	108.52	108.72	106.77	107.24	108.85	106.54	111.05	109.92	108.13	107.32	108.35	109.47	109.33	108.26	107.82	107.15	108.8	110.07	108.24	110.22	110.88	109.17	107.66	108.83	109.59	109.86
109.73	108.96	109.55	106.15	107.65	108.34	106.28	107.67	105.99	107.56	107.84	107.33	107.41	106.99	108.8	110.79	107.92	108.05	107.83	108.97	108.63	106.31	107.8	107.22	109.92	106.42	110.16	107.2	108.29	107.79	108.63	105.92	108.29	107.63	110.15	109.54	107.84	110.48	108.02	107.69	106.34	107.56	106.99	107.89	107.67	108.57	106.73	105.57	106.9	108.09
105.96	105.25	105.67	104.35	108.19	104.46	105.38	104.42	104.35	105.77	105.44	105.55	104.55	105.14	103.95	106.05	106.29	105.51	109.14	107.86	105.05	106.23	107.18	104.95	105.98	105.4	104.2	106.52	104.49	106.52	105.91	106.98	105.85	106.79	106.24	107.78	105.6	106.65	105.9	105.74	105.01	107.2	106	104.01	104.72	105.01	106.18	105.46	107.68	104.28
105.73	106.07	104.77	105.83	104.13	103.44	106.18	103.38	104.91	105.69	106.25	105.25	104.65	105.98	105.98	106.44	105.98	107.09	106.74	106.36	107.61	105.38	106.15	103.98	104.34	103.1	104.12	106.78	104.11	105.42	104.64	105.8	106.49	107.72	105.19	105.17	104.66	106.84	106.61	105.5	104.25	105.72	106.32	106.43	103.25	103.79	104.77	105.12	108.34	105.06
106.01	107.34	107.25	107.82	104.46	103.93	106.28	103.34	105.52	105.48	106.07	105.37	107.89	105.46	104.56	104.68	105.57	105.46	105.66	104.38	105.89	104.91	106.79	106.06	106.4	105.4	106.6	105.72	104.04	106.72	104.58	106.71	106.21	106.68	105.8	107.58	105.13	107.67	104.19	106.16	103.69	107.08	106.83	105.29	103.81	108.47	104.34	103.85	103.64	104.65
98.287	97.586	100.21	99.067	99.951	97.422	96.825	97.783	99.636	96.881	97.565	98.412	98.889	98.794	98.458	99.199	101.14	97.88	99.357	100.45	98.8	101.2	97.881	98.471	99.011	99.085	98.206	97.493	100.26	100.1	99.113	98.613	100.11	96.749	97.76	101.07	99.276	99.136	98.321	96.378	99.811	98.214	97.818	98.31	100.33	98.613	98.208	99.017	98.885	100.85
112.09	111.25	111.12	108.52	110.81	108.73	112.24	109.15	111.76	109.4	111.08	109.05	109.9	112.43	108.25	109.7	111.89	111.1	111.75	110.06	108.14	110.51	112.02	111.97	111.45	109.71	111.49	111.63	111.11	110.8	110.22	109.45	112.56	108.73	111.05	112.36	111.54	111.31	109.18	109.66	109.82	110.99	109.92	110.69	111.26	110.07	109.53	109.34	110.82	110.57
106.92	106.31	106.12	107.09	107.46	107.38	105.93	105.75	105.13	106.58	104.36	105.14	106.6	105.91	104.55	105.79	105.54	107.67	108.46	106.94	107.63	106.82	104.61	105.23	108.79	107.99	108.5	106.65	105.77	108.33	108.08	105.84	107.71	107.47	108.43	108.45	105.52	107.85	108.02	108.5	107.84	106.73	105.31	107.45	107.76	105.63	106.79	104.37	105.41	107.42
105.23	106.95	105.71	103.87	106.09	105.63	106.17	105.42	106.37	105.87	108.28	107.48	105.14	103.93	105.77	104.02	105.98	104.83	104.04	106.32	106.17	104.19	107.41	106.42	105.12	105.3	106.44	109.1	104.51	105.31	107.03	104.81	104.97	106.38	105	107.57	104.92	106.77	106.6	105.7	105.52	105.56	106.01	106.67	105.98	106.99	107.52	105.97	105.26	106.07
109.17	107.27	106.83	107.28	106.17	108.94	106.64	107.57	110.22	108.05	106.71	106.78	106.09	106.75	108.92	108.74	107.84	106.8	104.82	107.4	107.91	108.65	106.39	109.03	108.67	108.89	109.01	108.7	108.57	107.91	107.59	108.3	107.97	107.85	106.59	107.39	108.46	107.33	105.73	107.41	109.08	110.91	108.32	107.77	108.3	111.38	109.83	108	107.29	106.94
100.43	102.65	100.77	102.57	101.9	100.84	99.433	98.046	97.809	102.16	101.24	100.08	101.52	103.45	101.03	99.603	101.54	99.933	99.132	100.28	99.143	100.56	101.15	99.832	103.88	99.694	100.07	101.36	100.48	100.86	101.67	102.34	99.707	100.91	101.06	99.326	99.494	101.53	99.492	101.75	99.351	100.81	99.577	101.52	98.663	100.77	101.12	101.99	100.72	100.03
110.29	110.09	110.35	111.57	109.96	110.39	112.79	109.46	110.11	111.84	109.76	111.41	111.01	111.27	111.82	110.01	110.84	111.13	110.98	107.81	110.66	112.48	108.9	110.66	110.47	111	109.49	109.04	108.56	109.18	108.33	109.68	109.75	110.49	111.39	111.98	111.67	110.87	110.68	114.41	110.97	110.81	108.78	106.69	109.42	110.21	110.73	112.34	108.58	107.32
102.94	106.07	105.52	105.67	104.81	105.54	104.31	104.93	105.93	107.8	107.03	105	107.22	107.59	106.78	105.3	106.81	105.37	103.04	105.77	105.89	106.52	105.91	106.03	105.87	105.11	103.3	104.34	106.82	106.41	106.21	106.95	105.49	106.19	103.91	104.26	103.81	104.46	106.36	105.68	104.39	105.73	105.09	104.74	107.95	105.3	103.03	104.38	106.38	103.61
100.22	101.34	99.265	100.95	99.829	99.722	102.33	100.52	98.457	101.05	97.01	100.62	101.41	97.909	97.373	101.05	100.06	100.99	100.75	99.407	98.515	101.21	97.847	102.2	99.373	102.56	99.857	99.41	100.36	99.787	102.07	98.538	101.48	100.47	100.51	98.797	102.99	101.64	98.764	102.04	100.03	100.61	100.57	98.256	100.24	101.85	100.49	100.81	101.72	100.94
108.38	103.79	103.95	107.62	106.53	105.2	105.03	106.38	105.97	106.88	105.3	105.79	104.13	106.62	107.14	107.75	106.94	104.48	106.95	105.39	109.34	106.65	106.34	105.96	107.2	106.05	107.45	106.59	108.62	104.97	108.79	106.47	106.54	106.78	107.68	106.28	106.01	106.39	106.29	104.85	106.32	106.38	106.82	105.51	104.76	109.86	108.15	108.51	106.86	108.56
97.799	98.917	98.648	96.574	98.283	98.661	98.046	99.744	95.979	96.867	97.985	97.393	99.239	97.401	96.762	98.696	97.871	99.441	98.366	96.342	94.838	97.663	98.296	98.016	99.636	98.044	99.852	96.239	99.545	100.73	96.861	98.583	100.17	99.147	98.513	99.406	98.586	97.648	95.925	99.8	97.082	101.07	97.919	96.211	97.965	99.625	96.199	99.156	98.635	99.279
106.37	104.75	104.8	103.13	105.11	106.5	107.09	105.56	106.41	105.32	103.15	104.41	105.76	104.91	105.48	106.34	108.8	107.58	105.88	106.91	106.8	106.96	105.28	106.47	105.07	105.25	105.2	105.2	104.86	107.06	104.97	105.7	105.48	102.94	106.6	106.58	108.25	106.97	106.1	106	105.23	104.61	105.93	105.54	104.2	102.92	105.89	104.7	107.7	103.45
105.84	107.09	106.64	103.88	105.7	103.19	103.58	105.18	108.28	106.29	105.07	106.57	105.24	106.07	105.1	107.24	104.61	105.25	107.41	105.97	103.35	107.62	106.25	104.47	108.2	105.11	103.74	105.27	106.44	105.57	104.78	105	104.03	108.13	104.6	105.49	106.12	105.8	106.06	104.76	106.56	105.99	104.99	105.77	103.82	107.31	103.82	104.58	105.41	105.68
99.174	98.419	98.837	98.349	96.805	96.003	98.121	98.955	99.112	98.242	98.298	100.36	98.549	95.049	99.257	99.771	98.69	96.832	100.55	97.403	98.2	96.871	98.158	97.427	97.072	99.833	98.252	100.16	98.122	96.938	97.713	95.901	96.315	99.884	98.273	96.376	96.666	97.652	98.47	99.535	98.221	97.46	97.439	99.469	98.841	97.164	97.314	98.492	98.052	98.989
106.94	105.05	105.42	105.94	106.88	105.93	104.87	106.08	106.1	105.88	103.67	105.58	103.8	104.33	107.22	106.96	104.17	106.16	106.78	109	105.88	104.62	105.43	105.75	105.96	104.05	103.71	104.39	104.99	104.26	107.1	105.08	106.81	106.5	105.41	107.81	106.31	104.47	105.95	104.12	105.46	105.36	105.18	105.37	104.24	107.6	105.89	104.72	105.55	106.39
106.88	108.22	108.08	108.94	110.06	105.02	108.64	106.1	106.77	107.23	107.37	106.81	108.78	108.95	106.75	109.54	110.43	106.13	108.36	108.44	106.16	107.17	108.83	104.51	106.77	105.49	110.77	108.06	109.25	106.5	107.53	108.79	108.4	107.6	108.23	106.96	106.31	108.43	109.08	107.03	108.47	106.99	107.67	111.31	108.28	107.67	108.12	107.2	107.25	109.62
98.004	98.38	96.301	99.013	97.174	101.21	95.313	98.511	96.801	98.995	98.926	98.621	97.476	99.626	96.238	98.893	97.352	98.038	98.356	97.725	97.768	98.771	96.866	96.63	98.723	98.705	99.571	97.516	98.951	97.615	97.44	96.217	97.97	98.684	97.073	97.302	99.175	98.188	97.59	99.455	97.475	97.915	97.016	96.916	97.877	98.805	97.53	95.829	100.13	97.395
101.42	98.537	100.19	99.412	100.48	100.84	101.19	100.91	101.3	101.57	100.86	100.37	100.95	100.35	98.936	100.9	99.832	101.89	99.699	98.874	100.15	101.31	100.67	100.05	100.07	101.83	99.453	100.41	99.013	100.37	101.14	103.11	101.63	101.77	101.76	103.36	101.31	101.26	103.44	101.53	99.872	101.37	100.39	100.13	100.62	98.677	100.09	101.52	103.99	101.58
100.22	98.624	98.126	98.447	98.504	95.825	98.731	97.899	98.36	98.531	98.506	97.746	97.522	96.689	97.819	98.381	99.082	99.31	98.773	98.538	95.334	95.627	98.36	97.21	97.003	100.19	99.74	99.337	96.578	98.64	95.812	98.659	98.455	98.747	99.217	97.956	99.025	97.35	96.937	97.016	99.888	98.516	97.751	97.196	98.079	96.598	99.337	98.47	97.412	99.941
108.95	107.29	107.54	107.28	106.05	108.05	107.72	106.46	107.73	108.03	106.63	106.13	106.09	106.86	106.42	108.35	106.68	106.57	109.37	109.89	105.11	105.8	108.01	106.34	107.42	106.78	107.73	108.82	107.29	109.2	107.92	107.94	108.48	107.79	109.73	106.44	107.61	108.61	107.11	107.69	107.82	110.86	106.59	108.31	107.18	110.92	105.72	107.82	107.02	110.17
105.14	107.36	103.04	105.39	104.67	104.7	105.75	106.17	106.9	103.13	106.31	104.38	105.89	104.43	107.26	104.87	105.84	105.58	104.8	105.83	103.88	106.05	103.3	106.24	105.84	105.73	104.5	104.33	105.8	106.79	106.84	106.37	104.3	102.67	105.44	105.14	108.25	105.94	105.56	107.26	106.42	106.08	104.07	106.83	106.82	106.87	105.66	106.82	105.95	107.5
105.46	107.78	108.24	108.13	109.22	109.5	108.39	108.36	107.57	108.27	109.31	108.19	108.71	109.11	110.18	108.79	108.63	107.03	106.36	107.64	107.69	110.28	109.01	108.77	107.54	109.5	109.33	109.54	106.13	106.44	106.76	108.11	107.46	106.64	107.08	104.62	107.53	106.98	105.79	108.24	109.24	109.79	108.51	106.92	108.89	109.31	107.54	104.9	105.15	106.56
102.56	99.28	99.129	101.05	102.29	99.606	98.909	101.06	100.38	99.33	102.27	99.08	97.913	102.12	100.18	101.09	99.225	99.981	98.521	99.514	99.94	101.59	99.004	101.05	99.584	98.864	98.741	98.577	101.33	97.256	98.878	100.7	99.845	101.48	99.19	101.84	100.05	98.975	101.3	101.68	102.86	100.3	96.229	97.973	99.893	99.303	99.612	100.66	99.111	102.19
106.4	107.82	105.4	108.23	105.16	107.14	105.47	107.88	105.99	106.26	106.58	107.6	107.15	106.99	106.67	106.19	106.29	108.22	106.08	107.87	106.08	108.09	104.49	107.73	106.97	106.59	106.49	105.32	104.25	108.79	108.76	107.33	105.69	104.1	107.72	108	109.02	107	105.44	107.45	107.42	106.15	105.82	105.46	106.26	108.88	107.21	108.08	106.16	105.87
107.3	105.26	106.27	103.08	106.11	106.04	108.48	107.27	108.55	106.49	107.14	105.39	105.71	105.5	105.67	105.47	107.09	107.2	108.22	107.6	108.32	105.95	105.77	106.97	107.66	106.12	105.29	105.68	106.58	106.53	106.94	106.68	107.87	107.56	107.66	107.4	104.96	106.32	108.52	106.01	105.46	104.58	109.18	105.35	105.55	106.15	105.94	105.53	106.6	105.81
108.01	107.75	107.56	108.48	109.73	105.45	107.34	108.22	106.29	107.29	109.8	106.82	107.77	109.81	109.14	107.23	106.9	105.79	107.86	107.17	107.64	110.08	108.47	106.53	109.06	108.88	109.42	108.76	108.09	109.03	107.01	108	109.17	107.37	107.59	109.12	108.61	106.51	107.75	107.77	108.48	106.31	106.87	107.96	106.67	108.27	109.3	110.22	105.27	107.99
106.76	106.97	105.58	107.63	107.03	106.37	105.56	106.27	106.18	107.23	105.43	104.92	107.14	106.88	105.75	104.67	107.41	104.75	106.41	107.24	106.24	107.43	107.57	105.7	106.59	106.31	104.39	108.31	108.99	104.43	105.11	105.66	106.94	105	104.83	105.35	107.45	106.78	105.17	108.46	107.52	105.98	105.25	105.49	105.28	106.84	105.58	107.62	104.73	108.49
105.14	105.77	105.13	107.03	105.88	105.99	106.41	104.7	105.82	103.84	106.41	106.32	104.54	105.56	105.35	105.2	105.83	105.46	105.91	106.4	105.25	104.56	106.4	103.78	104.69	106.17	105.92	107.04	105.38	106.91	107.32	105.22	105.83	106.5	104.65	104.98	105.12	106.72	106.56	105.67	103.92	105.84	105.57	105.15	106.55	105.77	108.35	104.96	107.39	105.66
97.735	100.47	99.782	96.588	97.627	98.453	97.741	97.835	97.239	98.311	98.98	99.134	101.22	98.667	98.269	98.3	99.587	98.33	96.655	100.32	98.852	97.626	97.797	98.914	97.487	97.809	98.952	97.957	99.445	97.209	97.932	98.709	95.602	100.57	98.909	97.49	98.315	97.406	98.684	96.952	97.612	99.244	96.377	100.15	99.325	99.378	98.758	97.804	95.644	97.1
100.43	100.28	98.222	99.451	99.643	100.47	97.933	98.724	99.69	98.848	99.83	99.72	99.204	99.953	98.07	98.894	98.684	98.015	97.194	97.534	99.455	99.782	98.128	99.446	95.963	99.044	96.905	99.327	99.632	97.909	98.841	100.31	100.71	99.416	99.51	95.978	98.804	99.562	99.124	100.13	97.129	98.751	98.188	99.012	99.153	99.881	99.399	99.976	101.18	98.394
100.76	101.32	98.985	99.337	102.16	101.28	100.53	100.8	101.48	102.46	101	101.08	102.18	99.893	100.39	99.939	100.59	100.93	100.76	99.64	99.909	99.824	100.28	98.804	101.93	100.43	101.52	100.02	100.87	101.04	101.32	103.32	100.56	99.858	101.23	101.71	99.301	100.21	100.17	102.22	101.51	99.428	98.054	99.882	100.69	100.65	101.22	100.46	97.115	101.88
109.22	109.49	109.68	111.44	108.76	107.54	106.77	108.46	108.79	109.03	109.83	109.08	108	109.65	107.1	110.99	108.09	108.72	110.45	106.63	108.84	107.95	106.56	107.44	110.16	110.81	107.46	106.65	109.81	106.03	108.15	108.2	108.91	108.73	108.44	107.19	107.61	109.16	106.26	110.37	109.17	106.71	109.25	108.06	107.76	109.44	108.26	109.32	107.87	108.96
108.13	106.03	106.02	106.29	107.21	105.98	106.54	104.98	106.56	106.94	106.31	105.53	104.39	106.01	107.96	106.94	104.83	106.23	106.27	105.71	105.36	109.03	105.23	107	107	106.98	105.59	105.19	105.89	107.65	109.11	107.13	105.19	108.1	106.36	106.42	106.11	105.25	108.81	106.9	105.5	105.55	107.53	109.84	110.14	108.07	105.84	107.46	103.58	108.02
106.62	104.41	105.03	107.54	106.88	105.65	103.3	107.43	104.1	107.97	103.47	105.23	105.95	105.93	105.54	106.43	106.32	105.77	104.42	106.69	104.46	106.02	106.58	105.61	105.53	102.72	104.32	104.14	105.65	106.51	104.53	104.37	105.71	104.51	107.43	106.23	104.05	106.68	105.79	106.4	106.68	104.94	106.85	108.78	107.22	105.89	104.94	103.93	105.34	105.04
104.32	104.98	105.33	104.73	106.88	106.63	105.81	104.57	105.47	105.49	104.28	106.29	106.88	108.01	103.76	105.89	105.49	108	104.41	105.59	104.16	107.89	105.06	107.14	105.36	104.09	106.45	106.71	107.04	103.49	107.57	105.74	104.87	105.97	107.93	103.82	103.35	107.57	103.7	106.38	105.42	104.64	105.67	107.45	105.48	106.23	104.93	106.25	105.83	106.41
107.36	106.61	108.05	107.95	108.67	110.11	107.16	108.9	109.02	108.8	106.54	110.75	109.36	111.64	106.78	109.81	109.69	109.1	110.05	109.13	108.48	107.96	106.93	108.62	110.09	109.16	109.37	108.77	108.65	109.81	107.89	109.54	106.72	109.75	107.36	109.38	109.81	108.82	109.16	107.84	111.41	109.38	109.49	109.42	108.64	110.1	106.05	108.65	109.1	112
98.816	100.51	98.699	100.1	100.17	98.806	100.34	97.95	97.651	98.289	101.64	99.248	101.61	100.93	96.531	97.769	99.802	97.804	98.511	99.923	98.35	100.51	97.83	98.237	99.443	99.387	94.593	100.11	96.346	100.2	98.038	99.748	98.91	97.87	97.285	97.675	98.711	99.183	99.344	97.388	100.14	99.743	97.519	98.713	99.694	101.26	98.207	97.373	97.086	99.635
104.8	106.87	107.25	105.37	104.61	107.21	105.45	106.84	106.68	105.75	105.6	108.02	108.33	105.94	105.65	105.56	107.88	106.64	105.39	107.84	107.05	106.21	104.68	107	107.22	106.59	107.87	106.23	106.44	106.47	105.52	107.03	103.74	104.2	105.55	107.97	109.03	106.68	106.64	104.57	108.56	106.24	105.54	107.81	107.02	105.65	107.41	106.36	105.23	107.42
101.87	98.901	102.18	100.39	100.8	99.873	102.4	100.3	98.885	101.01	100.01	100.38	97.077	98.244	98.603	99.353	100.45	100.12	99.01	99.707	99.419	101.67	99.966	100.38	99.489	100.49	98.319	100.5	98.02	97.682	100.09	101.44	102.5	101.65	99.249	102.35	100.46	101.17	99.783	100.07	100.56	98.777	101.36	100.11	100.13	99.029	100.62	101.6	100.32	100.7
97.777	96.382	98.387	97.737	99.478	99.283	98.084	99.047	99.636	100.42	97.569	99.47	98.554	97.499	96.879	97.958	99.105	100.15	99.893	97.769	98.172	100.02	100.84	97.006	99.756	102.42	99.478	101.14	98.657	101.15	97.719	97.488	99.787	100.23	98.372	99.212	98.328	97.434	97.713	97.864	98.874	96.927	99.525	98.829	98.368	99.21	99.535	98.606	100.67	99.571
105.58	106.67	105.71	104.21	106.73	107.77	105.14	105.98	106.32	103.42	107.15	105.61	104.21	104.55	104.82	105.4	103.75	106.21	106.95	104.61	105.99	103.76	105.27	105.12	103.67	105.71	104.74	104.91	105.85	105.31	106.11	103.96	107.13	107.62	105.91	106.68	103.7	104.66	103.74	106.05	105.65	106.28	108.37	106.25	104.9	107.25	106.26	108.03	108.87	105.72
106.88	107.64	107.15	103.8	105.59	106.41	105.89	105.6	105.37	105.2	107.21	106.09	104.53	104.6	106.8	104.42	106.23	104.68	106.03	106.43	106.67	106.87	106.73	104.23	106.6	105.43	106.33	107.79	107.21	104.89	104.43	104.31	105.48	103.76	105.72	109.45	105.19	105.94	106.33	107.19	105.39	106.77	104.07	106.16	106.51	105.75	104.78	105.23	102.47	104.71
109.17	106.59	107.48	108.85	107.23	109.01	107.18	108.34	109.33	108.64	105.76	108.28	106.72	108.88	108.15	106.91	106.86	105.52	108.95	106.6	108.49	107.43	109.41	107.51	109.17	108.08	107.53	108.25	110.32	106.09	107.81	109.07	106.88	109.41	106.99	108.49	107.94	106.81	105.18	107.58	108.6	106.63	106.9	108.61	109	109.31	108.65	106.25	108.71	109.51
98.741	97.572	99.215	97.672	98.124	99.619	98.107	97.728	98.175	99.5	97.928	98.892	98.54	96.8	97.122	95.153	97.403	98.295	98.821	99.889	95.758	97.147	95.951	97.257	96.043	99.171	99.468	97.262	97.297	97.564	97.097	94.579	98.194	96.2	97.443	99.969	98.415	97.901	97.198	99.476	98.83	98.16	100.38	98.051	98.792	96.302	96.932	98.223	97.661	97.615
105.9	106.07	106.03	104.73	104.83	107.91	106.66	105.62	105.05	106.96	106.07	107.26	106.75	105.7	105.64	105.48	104.09	107	107.26	107.69	104.56	104.82	105.81	107.24	107.68	107.48	103.59	106.43	105.67	106.96	105.86	106.83	103.83	107.25	103.2	106.87	104.85	107.02	105.69	104.55	105.81	106.2	105.54	106.95	104.59	105.2	105.45	103.6	105.46	106.43
108.26	109.76	108.32	107.38	106.93	108.53	107.89	107.21	108.19	108.15	107.7	107.39	108.94	109.14	108.03	110.03	107.53	107.22	109.06	108.97	109.26	109.09	106.9	109.6	107.99	107.76	108.96	109.36	108.32	110.37	108.09	109.49	110.32	108.06	105.94	109.14	109.92	109.46	108.07	108.54	106.97	108.76	107.61	109.82	108.74	109.08	107.85	110.06	109.74	107.67
108.27	106.83	108.5	108.46	108.82	108.9	108.99	107	107.22	108.89	110.15	110.29	107.48	106.72	105.35	109.67	108.8	110.44	109.83	108.49	108.27	109.54	109.43	106.48	109.71	109.32	104.75	106.92	109.45	107.51	109.26	107.52	110.08	109.03	105.91	108.6	106.69	110.47	107.67	108.25	106.94	110.31	107	108.25	107.05	106.14	107.59	109.49	106.67	106.05
105.51	105.43	104.21	106.5	107.51	105.84	103.27	103.65	105.64	107.4	105.05	107.74	107.66	106.56	105.18	104.64	105.74	105.09	106.8	107.16	106.87	107.39	107.06	106.69	107.93	105.39	106.94	105.95	106.49	104.06	107.21	104.37	105.51	104.68	105.96	106.92	108.81	107.41	107.59	105.52	104.43	105.4	107.44	106.46	105.52	106.88	105.44	105.63	107.86	106.88
108.18	104.74	107.62	107.42	105.36	108.94	105.41	106.77	107.81	106.23	107.1	107.01	107.19	104.41	107.02	105.77	106.39	106.17	105.91	106.47	108.29	104.67	106.21	105.82	106.67	105.52	108.43	107.01	105.49	107.64	106.58	107	105.77	105.98	108.35	106.65	107.67	106.53	104.17	106.32	105.47	106.46	105.13	103.96	108.22	107.57	105.55	104.6	107.5	107.55
99.217	98.399	96.282	99.238	99.601	98.164	97.088	98.093	98.506	97.052	96.79	96.777	97.567	98.387	98.545	95.244	96.543	99.238	98.871	95.729	97.029	99.42	96.117	98.328	97.46	98.924	97.257	99.878	98.346	100.47	98.925	98.142	98.648	97.724	101.46	96.951	98.485	96.681	97.203	98.204	98.541	97.487	99.448	97.022	98.93	97.322	99.307	97.789	97.712	96.796
108.8	108.95	107.43	109.84	108.36	108.98	108.59	109.95	107.79	107.72	108.58	109.09	107.93	109.93	107.97	107.84	108.35	106.13	106.71	108.12	107.77	108.44	106.51	109.99	110.78	108.68	108.67	107.06	108.81	107.77	107.51	106.05	108.83	108.05	108.98	109.2	108.06	108.58	109.92	109.78	106.2	107.26	107.08	108.99	107.67	110.2	109.07	108.92	108.44	108.4
106.98	105.84	107.59	105.49	105.75	105.1	106.81	105.87	104.36	106.37	106.32	106.83	105.66	106.47	107.25	105.74	106.11	105.48	103.9	104.89	105.06	105.54	106.9	106.28	105.27	104.71	107.78	105.96	106.67	105.21	105.99	103.92	104.68	106.23	105.24	105.36	105.51	104.24	105.9	105.95	106.19	106.27	106.1	108.58	104.41	104.69	104.56	104.75	107.56	106.51
106.5	106.36	106.75	106.11	105.45	103.08	105.56	107.85	105.51	105.18	105.92	105.83	105.25	105.47	105.75	106.69	104.47	104.97	107.47	106.06	104.35	107.37	106.47	107.72	106.96	106.88	104.21	106.17	102.86	104.05	105.52	104.1	103.71	106.74	103.93	107.26	105.54	106.93	106.11	105.13	107.23	107.53	103.26	104.08	105.43	106.07	106.93	108.14	104.66	107.09
110.93	107.32	107.71	106.87	106.33	105.7	108.57	109.82	110.09	109.62	107.18	107.99	109.41	106.17	108.78	108.03	108.72	105.83	108.52	109.6	110.58	107.57	107.92	109.71	109.56	109.2	109.68	107.06	109.41	108.85	108.96	108.72	109.08	107.38	109.27	107.63	108.81	109.26	108.16	107.78	109.95	108.22	107.35	107.59	108.03	109.77	108.82	108.14	106.99	109.48
99.421	99.204	101.6	99.79	101.86	99.709	100.7	99.753	100.44	99.55	99.504	99.65	99.763	101.01	102.09	99.477	100.94	100.11	99.673	101.93	98.227	98.276	102.67	99.567	99.388	100.43	100.97	100.06	99.183	97.071	98.898	100.47	100.12	100.2	102.25	99.923	99.774	100.34	100.25	101.22	98.628	99.244	99.745	99.474	101.29	100.72	99.368	100.45	99.293	101.08
105.97	106.01	104.72	105.16	105.2	106.1	106	108.17	105.37	106.17	105.92	107.17	106.15	108.04	108.48	106.28	107.03	108.27	107.35	107.1	105.97	106.32	105.81	108.64	104.13	108.51	104.94	105.75	106.42	107.49	107.45	105.98	105.19	105.39	106.64	108.05	109.68	106.27	108.15	107.39	105.96	106.33	104.51	107.83	106.34	105.92	106.58	106.01	106.52	105.9
107.78	109.01	106.86	107.77	107.81	108.87	107.55	107.1	107.45	107.31	107.16	107.43	105.84	109.32	108.5	108.57	107.83	108.21	106.31	109.3	108.61	106.58	108.16	108.15	106.87	105.73	107.35	107.13	106.99	107.82	108.38	107.01	109.12	108.28	109.06	110.33	107.72	108.96	106.39	109.64	110.3	106.72	106.53	108.41	109.36	104.82	108.57	107.43	108.29	108.78
108.61	109.73	107.98	108.38	106.94	107.77	107.99	110.2	106.12	109.67	109.7	108.11	109.13	106.02	109.39	109.23	107.49	107.2	111.76	110.55	107.12	106.82	107.24	108.51	109.84	111.72	108.19	110.03	107.09	110.34	110.39	109.73	110.41	109.48	108.39	108.41	106.23	108.89	105.61	107.61	108.35	110.11	107.72	110.63	108.87	107.53	107.79	110.03	107.21	109.36
105.32	106.15	105.12	105.8	103.72	106.18	107.2	106.54	104.92	104.09	109.26	106.3	107.08	106.97	107.94	106.71	108.86	103.16	103.84	105.65	106.68	106.61	108.66	105.51	106.32	106.23	104.55	105.98	106.4	105.22	106.46	106.89	106.25	105.95	107.31	103.78	108.29	105.78	106.38	106.75	106.98	104.42	106.04	106.65	105.81	104.88	104.71	104.81	104.87	105.58
109.29	105.98	105.69	105.07	107.41	103.52	103.98	106.97	105.59	105.78	104.04	104.55	105.44	104.12	108.12	104.54	106.31	104.87	105.69	106.32	105.21	106.97	105.25	104.88	107.63	105.46	107.32	105.94	106.84	106.62	105.66	106.62	106.01	106.83	104.68	106.24	105.18	106.29	104	106.66	104.63	103.98	104.75	106.77	105.79	107.19	107.79	105.76	106.93	106.06
103.91	107.44	105.61	106.46	107.75	105.28	107.35	105.32	106.52	103.62	105.44	105.18	102.83	104.29	107.39	105.51	104.8	103.73	107.47	105.18	108.23	105.66	103.55	104.89	104.62	104.75	105.91	106.54	104.31	106.47	104.4	106.45	105.07	105.28	105.77	105.52	104.97	105.34	104.31	105.46	106.44	105.96	106.98	103.98	105.55	104.98	105.55	104.39	105.74	106.83
108.83	107.36	108.29	107.17	106.54	109.91	111.91	108.83	106.43	109.03	108.35	108.2	108.81	107.99	107.91	110.42	109.26	107.24	109.81	108.96	107.82	109.15	107.33	108.34	106.84	107.78	105.94	108.45	108.46	110.49	109.9	106.92	107.76	107.29	108.65	106.52	109.17	106.71	106.53	109.25	107.91	105.19	109.14	107.93	107.73	108.31	108.73	109.08	106.83	108.67
105.15	106.49	105.35	107.27	105.86	106.18	106.02	106.5	105.53	104.33	104.75	105.97	105.46	103.42	105.8	106.48	107.97	106.58	106.2	107.05	106.7	104.46	107.66	105.36	104.7	104.46	103.47	105.26	104.46	105.63	104.11	104.26	106.7	107.03	106.9	104.05	105.01	104.42	105.41	105.25	105.45	106.22	106.3	105.16	105.63	105	104.79	104.06	103.52	106.06
107.55	105.84	106.69	104.2	107.75	105.46	107.24	104.19	106.53	108.73	106.7	106.11	106.87	106.4	108.75	103.58	107.5	106.3	105.93	104.92	106.82	104.55	105.58	107.21	105.27	109.81	106.42	107.66	107.95	105.49	105.46	110.12	104.12	107.12	106.19	106.14	106.67	108.71	104.58	106.37	104.63	104.12	107.47	106.92	106.79	107.07	106.65	105	107.07	105.35
104.93	102.28	103.04	101.99	101.97	101.87	103.58	103.02	103.32	102.13	103.6	102.25	102.12	103.45	102.85	104.09	103.06	104.63	101.23	104.23	102.64	100.61	103.89	102.91	103.72	105.18	102.32	102.7	100.64	100.78	101.72	101.53	103.58	101.66	103.53	103.42	104	101.86	103.72	104.73	105.46	101.09	102.81	100.43	103.98	104.64	103.13	102.48	101.02	101.92
98.506	98.567	100.25	98.543	98.797	100.16	99.975	98.215	99.712	100.95	99.355	98.682	98.04	99.498	99.142	96.586	99.689	98.226	100.05	99.049	100.27	99.063	101.16	98.67	96.566	98.573	100.61	99.752	98.886	100.06	99.036	99.604	98.985	99.528	97.383	98.758	100.46	99.951	98.908	101.54	98.81	96.849	99.088	98.6	99.256	96.674	99.095	97.988	99.339	99.591
106.06	105.01	106.44	105.61	105.02	106.82	104.97	102.52	104.58	104.9	107.29	105.46	104.45	106.65	105.98	105.22	106.53	105.87	105.09	107.78	105.06	107.15	104.28	106.88	105.98	106.82	106.84	106.25	104.84	103.9	106.28	106.61	107.16	104.23	109.59	106.54	105.95	104.11	103.46	106.16	107.56	105.17	106.2	106.17	104.98	105.79	106.36	106.54	107.35	103.78
109.69	107.89	107.85	109.81	107.09	108.82	109.58	108.39	107.66	109.51	107.87	106.97	109.47	106.67	108.01	107.48	109.1	109.77	106.57	109.44	108.77	107.65	107.4	109.61	109.34	109.46	107.47	108.16	110.44	109.14	108.63	106.52	108.15	106.47	108.65	107.07	105.77	109.89	107.78	105.91	107.36	107.34	108.84	107.13	108.02	109.96	107.91	107.25	108.1	108.3
105.1	107.81	105.59	105.7	108.01	105.44	106.32	105.95	103.48	106.01	106.02	102.94	106.15	104.67	106.3	106.42	106.23	106.51	106.76	108.09	103.79	106.01	103.73	105.88	103.75	105.93	104.02	106.41	104.08	106.76	106.02	105.09	105.14	105.43	103.87	108.62	105.93	107.47	105.86	104.83	104.4	104.9	106.5	107.56	107.85	104.57	104.91	105.92	103.24	106.13
106.77	105.68	104.85	107.65	106.68	107.28	105.23	106.82	104.91	104.17	106.13	106.26	103.47	105.75	106.38	104.58	106.34	104.89	106.58	106.95	106.8	103.64	105.1	104.36	106.05	107.31	104.68	104.24	104.7	105.8	105.86	106.05	104.79	105.4	106.33	107.99	107.13	105.04	104.68	105.91	104	104.24	105.81	105.04	105.07	106.96	105.17	104.82	106.22	106.2
107.67	108.12	110.74	106.96	107.12	107.45	107.9	106.59	110.09	107.48	107.15	108.73	107.36	107.6	109.48	108.37	108.43	107.11	105.83	105.67	106.37	108.05	107.55	110.15	108.73	108.71	108.13	107.35	105.01	107.69	105.36	107.75	107.77	107.34	106.17	108.96	106.99	107.36	107.69	108.46	109.26	105.9	106	108.02	108.14	107.59	107.3	109.08	107.05	106.74
106.89	105.51	104.88	107.27	107.03	106.94	104.85	107.67	104.62	104.96	105.05	106.45	105.95	106.59	106.24	106.89	106.13	105.77	106.56	102.71	106.82	106.09	106.25	103.88	105.79	104.85	103.31	107.28	103.65	107.02	105.21	105.75	105.36	106.56	106.19	105.86	106.99	105.26	104.66	105.14	106.96	106.69	105.37	105.29	106.79	106.06	106.04	103.58	105.48	106.98
99.524	98.974	98.434	97.455	98.198	97.288	97.973	97.783	97.992	99.114	98.444	99.337	96.307	99.233	99.417	97.517	98.436	98.077	97.804	97.848	98.091	96.84	99.054	98.326	99.085	97.796	98.707	97.524	97.829	97.197	100.14	98.269	100.75	98.409	97.626	98.602	98.238	96.385	95.926	96.696	98.09	97.165	98.254	97.698	98.518	98.064	98.416	99.361	99.758	97.127
106.27	105.81	106.32	106.51	106.23	106.44	106.53	105.01	106.16	107.41	104.25	103.54	105.09	104.16	104.05	103.68	106.02	105.8	106.2	103.53	105.67	105.24	106.45	104.79	104.34	106.63	104.67	105.89	104.15	105.45	103.71	105.82	105.38	104.75	105.35	108.75	104.34	103.67	105.7	104.8	106.01	104.66	104.83	106.86	106.07	106.12	107.87	105.37	107.19	105.33
104.08	106.13	107.87	106.57	106.01	106.67	107.14	105.87	107.9	106.77	107.29	107.01	104.84	103.46	106.14	106.26	106.39	106.18	105.1	105.85	105.28	104.3	106.61	105.82	104.34	107.85	104.87	107.09	107.28	105.64	106.64	106.49	104.15	106.86	107.89	106.06	107.26	107.74	107.11	106.65	109.21	106.72	108.22	106.08	107.55	105.92	107.37	107.4	107.41	107.18
103.63	98.95	101.6	99.439	101.64	101.81	102.47	100.34	99.894	101.42	101.97	99.3	98.443	100.3	100.63	101	102.62	99.365	99.355	102.77	98.857	101.12	99.775	101.14	100.24	98.762	101.81	100.45	102.89	101.04	102.55	102.08	99.796	101.98	99.574	100.39	101.95	100.37	100.99	97.686	99.709	100.11	97.432	99.27	102.24	99.606	98.214	100.37	104.58	101.29
102.65	102.39	102	99.017	99.783	100.76	98.095	100.98	98.791	99.129	101.02	100.9	100.69	99.724	97.999	99.572	98.629	101.62	100.47	99.951	99.622	101.76	100.74	103.17	99.934	100.03	100.57	101	98.209	98.658	101.01	100.91	102.09	99.938	100.93	99.908	100.36	102.01	100.79	101.63	101.03	101.78	101.3	101.35	103	100.38	102.19	98.602	102.21	100.26
105.31	108.65	106.86	105.43	106.21	107	104.7	103.88	104.27	105.81	104.7	104.3	106.27	107.08	105.5	104.99	105.48	105.46	104.83	105.08	103.84	105.7	106.56	105.77	103.82	105.36	106.05	106.39	105.9	106.33	105.85	104.19	106.9	106.29	105.94	107.7	103.29	105.87	105.77	105.44	106.88	106.57	105.67	107.89	106.61	105.67	104.8	104.59	105.86	107.01
104.72	108.14	105.22	104.62	104.96	106.77	105.77	105.08	103.63	103.09	107.61	107.02	104.59	102.43	104.56	104.25	105.15	106.01	105.64	106.26	105.93	107.21	106.3	106.14	106.79	107.29	104.59	104.2	105.49	107.81	104.01	107.24	103.93	107.07	105.01	104.58	106.4	104.32	108.76	106.41	105.99	106.57	105.36	105.64	104.77	106.1	106.56	105.6	104.69	106.54
98.959	97.707	99.101	99.821	99.03	99.144	98.623	96.213	97.035	93.928	98.384	97.573	99.198	96.698	96.245	97.44	98.359	97.489	98.939	97.154	99.077	96.979	97.781	98.496	98.89	98.315	96.316	97.682	97.209	98.801	96.647	97.688	97.649	98.662	98.01	97.13	99.164	97.305	99.702	96.066	98.361	99.416	98.682	97.645	98.697	98.786	98.245	97.421	98.529	98.471
108.91	106.75	106.14	104.84	108.54	107.58	107.93	108.55	108.57	107.31	107.85	107.82	107.22	106.95	108.16	106.23	106.35	106.95	107.84	107.27	107.77	106.74	106.71	108.64	106.39	108.12	105.75	105.81	105.51	106.9	108.21	105.92	106.26	105.85	106.29	105.63	106.79	109.07	109.49	104.69	108.65	105.54	106.54	108.57	103.34	107.55	106.53	105.17	107.93	106.67
106.91	107.29	106.21	105.91	108.49	104.39	107.65	109.63	105.37	106.64	106.57	106.79	105.8	104.76	106.82	107.38	106.47	108.21	105.72	107.45	105.68	106.48	104.52	105.25	105.9	105.73	105.82	105.76	105.91	106.86	106.68	107.25	106.65	103.09	106.75	106.55	106.39	106.86	105.21	108.07	108.4	106.89	107.06	106.12	104.65	104.4	105.94	107.45	106.82	106.2
104.97	105.44	105.6	105.59	104.86	104.64	105.6	104.22	103.02	106.44	105.3	105.48	105.58	105.09	105.81	105.08	107.35	107.92	108.26	105.98	105.62	106.58	105.66	104.07	106.26	105.05	104.47	107.45	104.85	103.24	105.01	106	104.82	103.87	105.17	106.77	104.81	108.08	104.53	105.71	105.95	105.43	107.87	106.23	106.19	107.34	106.02	106.04	106.9	105.6
104.86	105.69	105.59	106.04	106.17	105.52	106.96	108.82	106.66	105.35	106.6	102.34	106.16	104.22	105.9	104.74	105.34	105.31	105.62	105.95	106.75	105	107.5	105.04	104.57	104.82	105.9	105.35	105.63	104.87	102.9	106.35	107.67	105.23	106.93	105.68	104.57	105.52	106.95	107.94	103.86	106.71	105.92	106.86	109.27	105.73	106.24	104.09	108.74	106.91
107.37	105.07	105.03	105.32	104.48	105.57	103.72	103.82	108.63	105.07	106.43	107.69	105.22	104.55	107.02	107.38	107.24	104.36	104.08	106.27	109.3	107.61	105.71	105.88	104.99	104.13	105.86	105.48	105.54	105.35	106.52	106.48	104.66	105.57	106.2	106.72	106.76	103.15	106.51	105.02	104.5	106.07	106.19	107.24	107.07	106.2	106.35	105.56	104.41	104.23
104.58	107.08	105.85	103.36	106.55	105.71	106.41	105.45	106.53	105	105.19	105.06	105.21	107.06	104.45	104.24	105.11	104.5	104.39	106.47	102.16	104.84	105.54	106.04	103.78	106.15	105.47	105.7	103.11	105.07	105.81	104.15	104.56	104.71	105.07	104.96	107.56	106.66	106.95	105.05	107.6	106.21	107.85	103.75	103.76	106.16	105.01	105.64	106.5	106.17
103.14	104.99	105.04	104.35	105.1	107.1	104.56	104.88	104.42	106.5	105.63	105.53	106.76	106.66	105.21	106.09	105.43	106.31	107.76	103.89	106.14	106.02	105.81	106.31	104.98	104.83	107.04	105.75	104.1	107.39	105.89	108.42	103.76	103.24	106.04	105.42	106.2	106.76	106.84	104.71	104	103.43	104.77	105.16	107.29	103.46	104.76	104.69	108.34	107.19
107.07	107.55	107.08	107.19	108.46	106.44	108.06	107.37	104.38	109.12	106.83	109.02	107.92	108.35	104.11	107.1	107.23	108.15	107.32	108.37	105.57	106.5	105.27	106.2	109.16	106.23	106.71	106.01	107.71	106.32	105.51	105.85	106.09	107.69	107.39	106.45	107.3	106.44	108.64	107.19	105.8	107.08	105.21	105.88	107.74	104.52	106.54	105.97	106.02	105.77
108.68	106.81	109.72	110.46	104.79	107.6	108.54	105.97	105.49	109.65	107.91	108.18	107.14	107.5	107.32	108.68	107.16	105.96	107.18	108.64	111.42	109.27	106.89	108.31	107.4	109.67	106.55	108.4	109.68	108.36	108.41	105.95	106.01	108.14	109.64	108.88	108.52	109.33	109.75	106.9	106.44	108.64	107.68	106.81	108.93	107.2	107.18	107.32	107.16	107.48
110.28	107.84	110.91	110.75	110.55	109.83	109.62	108.31	112.24	109.12	112.38	109.98	109.35	110.01	109.94	111.86	111.85	109.95	110.58	111.88	110.28	113.37	109.58	107.83	110.65	109.22	107.77	109.07	110.09	110.76	108.99	110.77	109.12	110.41	110.97	109.18	110.59	110.19	112.76	110.07	108.94	111.41	110.29	109.91	110.39	113.64	107.82	110.33	110.73	109.39
102.81	99.892	98.289	102.7	101.88	103.05	99.468	100.52	100.13	103.73	99.771	101.53	102.08	101.15	100.74	99.959	101.3	101.86	99.288	101.79	101.6	102.39	100.28	101.13	102.04	102.38	100.62	101.67	101.57	102.24	103.29	100.68	100.97	100.9	101.12	98.848	100.34	102.35	101.82	99.376	100.79	99.65	100.82	99.843	99.539	100.59	101.93	100.02	100.47	102.49
105.73	106.32	106.83	107.53	105.18	106.25	106.88	106.84	104.78	107.43	103.64	104.5	104.7	106.43	105.65	105.68	106.03	107.36	108.28	106.94	105.21	107.44	107.17	107.05	104.86	107.34	105.85	108.59	107.63	105.26	104.5	106.55	107.93	104.52	106.91	104.94	107.55	107.46	105.51	105.68	104.81	107.41	103.01	106.59	106.63	104.51	105.39	107.74	106.95	105.58
105.97	104.79	104.94	105.53	104.94	104.57	103.79	107.51	105.27	105.27	105.62	106.8	105.68	104.55	104.78	104.36	107.32	107.41	105.94	106.11	105.9	103.65	106.2	106.24	103.76	105.53	106.12	105.96	108.43	107.26	107.28	105.69	106.93	106.1	104.42	106.13	108.02	106.35	105.58	107.34	107.1	105.55	104.02	105.44	107.94	104.41	104.43	106.07	105.78	105.71
111.99	107.65	110.96	113.67	111.44	109.78	109.23	110.69	107.73	110.28	113.47	106.96	111.24	110.67	108.81	109.84	110.65	110.27	111.33	112.36	111	108.99	110.4	107.86	110.43	109.99	109.94	112.18	109.86	109.9	110.38	112.95	112.01	111.39	111.46	110.18	110.52	109.62	111.92	107.78	112.14	112.05	110.03	111.05	109.59	109.5	112.25	109.07	108.85	111.77
108.78	109.34	109.17	110.61	108.21	107.85	111.29	108.6	107.28	110.07	109.33	106.83	110.88	107.67	110.22	107.3	108.4	109.77	109.33	108.76	108.17	108.59	105.45	107.93	110.58	106.9	109.72	108.56	108.89	108.61	106.19	108.34	109.29	107.99	107.24	109.8	106.01	109.12	108.36	108.71	108.6	108.95	108.2	107.77	105.36	109.78	108.66	106.54	109.67	109.65
107.57	106.9	106.21	108.41	105.48	107.58	108.62	110.61	106.41	106.41	106.28	110.16	106.91	108.31	109.26	107.63	106.22	107.95	107.75	108.56	106.94	107.32	105.43	107.94	110.14	107.06	106.44	107.03	107.07	108.54	106.98	107.65	107.94	108.12	106.75	107.24	108.9	106.6	108.65	108.26	106.98	107.1	107.17	107.45	107.18	109.52	107.59	107.93	108.34	107.7
100.02	101.02	101.32	102.21	100.45	99.651	103.54	101.75	99.895	100.37	103.33	101.15	98.89	100.58	100.57	101.44	101.6	102.74	99.81	102.1	100.91	101.06	99.307	100.87	98.665	101.48	99.474	98.357	100.71	99.126	101.35	100.27	98.962	100.17	99.9	102.3	102.5	100.72	102.93	101.94	101.22	99.566	102.22	99.917	102.8	99.854	101.58	97.496	100.84	100.62
105.44	106.13	107.06	103.54	104.99	106.12	106.85	107.59	105.59	104.31	103.13	105.83	106.93	106.91	107.77	103.7	105.97	105.2	105.32	105.68	107.65	104.96	103.74	103.42	105	103.58	104.81	103.92	107.07	104.97	106.43	104.15	105.43	106.34	105.37	103.47	105.42	107.06	105.73	106.76	105.81	107.26	105.52	106.95	106.92	104.84	104.45	106.29	104.87	106.06
105.82	107.76	105.47	103.76	106.69	104.06	104.15	104.4	106	105.12	104.43	105.94	105.25	105.04	106.24	105.41	105.71	106.42	106.34	104.69	106.24	105.15	104.09	106	105.25	104.12	105.76	104.98	106.56	109	103.78	104	103.21	105.24	105.3	104.43	106.33	106	104.08	104.41	104.8	105.62	104.14	105.22	106.67	104.29	105.15	106.56	105.45	107.96
102.35	104.02	100.86	103.05	103.59	102.47	102.82	102.75	102.93	102.3	104.6	102.46	102.23	103.77	101.15	102.5	102.59	102.12	103.78	103.33	102.91	104.09	102.23	102.78	101.27	101.9	102.4	102.88	104.22	101.69	101.45	100.15	102.83	103.21	102.99	100.64	101.7	102.36	102.45	101.77	102.9	101.13	102.71	102.88	103.93	100.69	103.37	104.45	101.54	103.55
104.49	105.7	104.12	105.5	106.72	105.31	103.25	108.53	105.44	105.86	106.63	106.13	104.5	105.74	104.95	105.51	106.18	105.01	107.5	104.89	105.78	105.32	102.36	105.74	105.28	105.33	105.23	103.61	103.6	105.79	104.32	105.1	107.81	105.2	105.29	103.49	105.08	105.78	106.44	105.54	105.67	103.86	106.77	106.4	105.98	106.68	109.19	106.02	103.95	106.94
105.71	106.53	107.6	105.88	106.33	106.11	105.9	107.55	105.72	104.25	108.46	106.92	106.8	104.95	105.6	104.92	106.77	107.21	104.69	107.14	105.75	105.64	105.92	106.06	108.43	105.31	108.73	106.81	106.51	106.51	106	106.35	105.41	108.86	105.26	108.44	103.95	106.4	106.71	106.6	107.33	106.72	107.01	105.96	104.4	105.78	107.3	107.06	106.61	107.12
105.26	105.78	105.7	105.13	105.33	105.66	106.97	106.75	104.2	105.68	106.52	107.53	105.84	107.3	107.14	105.1	107	105.46	106.59	106.17	104.64	107.84	105.05	105.76	106.48	106.41	103.95	105.68	106.16	104.78	107.28	105.66	106.13	106.12	103.92	108.32	104.6	106.04	106.85	103.66	106.02	108.19	106.97	106.03	104.22	106.95	106.2	106.71	106.01	105.77
108.11	106.69	104.75	104.45	105.6	105.77	106.04	105.04	106.34	107.25	105.26	108.65	105.88	105.44	104.01	105.67	105.91	107.28	105.66	105.65	103.8	107.02	108.91	105.23	105.12	103.89	106.12	105.52	106.23	109.6	103.96	106.28	104.8	105.17	105.12	105.63	103.94	107.33	103.46	104.64	106.13	105.56	107.52	107.98	107.26	106.72	105.46	107.8	106.35	107.39
104.25	106.72	103.8	103.38	105.95	104.89	105.48	103.99	104.81	106.27	104.05	104.86	106.72	105.91	104.81	105	106.61	104.88	103.97	104.79	104.51	105.32	104.83	105.53	104.92	104.64	107.81	106.04	104.96	106.74	106.45	107.39	106.72	104.74	106.74	105.36	105.34	104.08	101.66	104.48	106.59	104.36	106.02	108.04	105.69	104.88	104.95	106.44	104.66	105.56
102.61	102.54	101.27	103.89	103.19	102.59	102.2	100.99	101.12	103.51	102.4	105.12	101.7	99.636	103.13	102.93	102.9	102.29	103.97	103.48	101.08	104.73	102.69	103.32	104.21	101.26	101.98	103.71	102.32	101.34	104.09	102.97	102.27	102.71	102.69	102.01	102.03	103.11	103.4	103.57	101.99	104.57	103.49	100.65	103.4	103.42	101.07	101.84	103.62	101.42
106.66	107.47	104.88	106.38	107.25	105.47	105.05	104.52	105.13	108.59	106.74	107.47	107.87	104.28	107.8	106.07	106.39	105.59	107.09	107.43	104.84	105.21	107.57	105.96	106.88	108.33	105.34	106.8	104.94	105.7	104.74	106.22	108	106.87	107.08	104.98	107.25	105.74	108.79	104.83	107.39	110.61	108.53	107.01	107.18	107.77	104.52	106.67	107.14	106.65
106.61	107.2	106.05	107.71	108.74	106.56	107.17	108.51	105.43	106.71	107.93	106.17	107.83	107.55	108.04	106.14	107.84	105.68	106.84	104.36	105.84	106.4	103.74	107.51	105.56	107.59	107.51	106.9	105.66	106.74	106.12	106.72	106.06	106.29	109.22	105.91	106.93	107.03	107.3	106.1	105.74	105.96	104.88	105.45	104.9	105.5	104.75	107.28	104.76	107.89
105.83	106.15	106.67	104.78	106.53	106.65	106.06	104.53	106.29	106.65	107.53	109.7	104.78	105.4	105.95	105.61	107.72	105.27	106.67	107.2	105.72	105.39	108.41	106.62	105.89	106.52	107.9	106.54	106.24	106.9	104.5	104.83	106.75	108	106.07	104.33	106.31	107.88	104.73	106.57	106.3	108.61	106.72	108.31	107.86	106.23	107.07	105.65	107.15	107.76
106.31	106.13	107.78	108.97	106.47	108.26	109.2	109.34	108.8	108.24	107.53	108.88	107.01	108.02	106.99	107.15	107.71	106.46	108.25	108.36	109.65	108.65	109.87	106.55	109.14	106.4	106.3	106.56	108.87	107.58	107.39	107.42	107.92	108.33	109.26	107.19	106.98	108.56	110.42	107.62	106.91	107.09	106.68	107.96	107.64	107.6	106.61	105.88	107.23	107.14
105.54	107.64	104.07	105.21	106.42	105.76	105.78	104.34	107.99	105.45	106.39	105.24	106.48	105.94	106.91	107.04	104.68	106.09	106.04	106.97	109.26	107.19	105.97	106.85	107.22	105.81	104.54	106.09	107.36	104.65	106.06	106.06	104.27	106.54	104.3	106.13	106.22	105.68	104.72	106.64	106.3	107.1	105.23	105.04	106.26	105.66	105.53	107.53	105.74	106.54
105.27	104.78	106.92	106.57	107.34	107.19	108.44	105.57	107.28	105.63	104.95	105.04	107.62	107.53	106.54	106.4	105.74	105.87	105.4	106.95	105.77	106.5	106.23	104.95	103.53	106.91	107.26	105.31	105.99	107.1	106.93	105.31	105.2	106.22	105.63	105.25	102.99	104.05	105.17	104.76	107.92	106.7	105.91	107.23	106.3	106.65	106.14	104.21	102.68	105.63
99.116	98.763	97.183	100.2	97.807	99.956	99.42	99.891	98.705	98.926	99.3	98.58	99.973	99.327	102.62	96.963	99.624	97.733	99.149	97.614	98.873	96.669	99.215	98.143	98.585	97.77	96.817	100.35	99.735	99.757	98.016	99.263	97.083	99.527	98.248	100.12	100.09	100.03	97.264	97.253	98.216	100.65	97.299	101.93	102.66	99.036	98.464	99.76	99.86	99.555
103.58	106.6	105.37	105.68	105.75	104.8	106.35	104.25	104.2	105.88	106.3	104.17	106.1	105.58	106.35	106.53	108.34	105.4	106.81	106.15	106.3	104.78	103.81	104.65	105.84	103.92	105.23	103.72	105.77	103.41	105.29	104.97	105.86	106.69	105.89	107.33	104.2	107.34	106.9	106.1	104.91	106.51	106.28	104.48	105.26	103.9	105.46	104.82	109.22	106.24
105.58	106.11	106.5	105.91	104.95	107.21	105.55	107.32	106.09	105.89	105.69	105.31	108.21	105.59	104.71	107.67	105.63	104.48	105.84	106.53	107.41	106.24	107.3	105.66	105.79	105.53	107.34	105.81	107.23	104.23	105.9	106.73	104.06	106.82	105.59	105.86	106.93	104.73	106.71	105.96	108.13	107.35	106.56	106.12	107.59	104.99	105.84	107.1	106.79	106.74
104.98	104.55	104.44	106.04	105.21	107.08	106.02	105.43	105.87	107.82	104.89	105.61	105.33	106.71	106.88	105.61	105.57	107.33	105.19	106.39	105.37	103.87	105.12	103.67	104.83	103.76	106.79	105.15	104.42	107.29	106.5	106.43	106.38	105.44	104.6	106.07	105.33	103.97	106.13	105.22	107.28	106.4	107.64	105.99	104.09	104.19	106.15	106.17	106.05	108.27
108.09	108.22	108.39	105.48	105.05	108.79	109.41	107.49	110.28	108.26	106.38	107.76	107.52	107.6	107.44	107.93	107.43	108.13	106.79	105.92	108.16	106.25	109.52	109.69	106.82	107.02	108.18	108.7	108.17	105.82	107.38	109.89	107.34	107.1	110.66	108.36	108.1	108.35	107.2	109.51	109.49	108.4	107.86	107.54	107.6	108.48	105.23	108.87	108.26	107.89
109.53	109.52	108.93	106.43	109.53	108.28	107.51	107.49	108.86	107.91	110.78	108.04	107.27	108.18	108.05	108.1	109.18	108.76	106.83	106.58	111.03	108.2	108.62	107.31	108.92	108.23	108.27	109.39	107.47	108.09	107.89	107.89	108.58	107.78	109.02	108.59	108.05	106.8	107.72	109.09	109.33	108.36	105.96	108.93	108.82	108.83	108.84	108.48	111.34	107.57
106.8	108.24	106.35	105.49	104.23	106.94	104.17	107.05	107.89	105.84	106.71	104.01	104.48	104.5	103.94	106.3	105.59	105.67	106.08	105.54	107.9	106.52	108.13	107.28	104.79	106.35	105.5	106.7	105.98	104.87	105.4	106.19	105.54	105.84	104.3	102.19	106.15	105.65	105.38	103.26	104.98	105.03	105.08	105.8	104.05	105.36	103.59	104.2	106.45	109.24
104.85	106.02	106.96	104.63	105.82	105.89	105.33	106.75	103.87	107.43	105.99	104.69	104.84	105.07	106.87	103.89	103.2	106.01	105.54	106.62	104.17	108.13	105.02	105.22	107.84	105.27	103.73	106.75	106.52	105.33	105.6	105.29	105.13	104.98	106.18	106.09	105.48	104.57	107.21	106.59	106.04	105.01	105.27	106.27	105.49	104.44	104.11	105.59	105.28	105.52
101.27	98.744	100.77	100.21	102.49	99.907	99.979	98.859	101.23	98.722	101.62	100.03	101.47	99.933	97.164	101.06	102.57	100.43	99.248	100.53	98.542	99.994	99.783	101.81	100.09	100.51	98.466	99.468	96.441	101.46	100.38	101.47	100.24	102.42	100.92	100.78	98.785	99.253	100.61	97.596	99.548	99.645	100.85	101.67	102.45	100.67	100.63	100.34	100.69	99.925
100.35	96.77	100.85	98.89	98.047	98.869	98.764	101.48	99.792	98.55	98.851	100.39	100.63	99.393	99.273	98.716	98.579	98.308	99.472	96.901	97.427	97.601	98.46	99.011	99.13	99.526	99.124	98.477	99.976	100.15	97.523	99.548	97.349	98.067	98.89	95.986	98.613	98.971	99.059	98.323	98.365	97.339	100.4	98.146	99.368	101.03	99.473	98.658	98.805	99.617
96.115	100.17	98.281	98.566	97.297	97.866	98.925	99.48	100.05	97.758	98.473	98.458	97.397	99.207	97.19	97.566	99.037	98.464	97.695	99.544	97.131	99.733	99.251	101.17	99.122	98.625	101.52	96.944	98.163	98.864	98.505	99.262	96.444	99.939	98.551	96.21	100.65	101.01	99.615	97.817	95.946	97.475	100.19	98.798	102.38	97.616	100.36	97.574	100.04	99.543
109.22	109.35	107	108.84	110.74	108.68	107.99	110.36	107.77	109.12	108.44	108.09	109.92	110.28	107.9	109.62	108.55	108.29	109.22	108.06	107.74	108.92	107.6	110.29	109.28	107.96	106.14	109.69	109.5	109.98	107.66	109.83	109.08	108.79	107.93	108.67	110.01	110.4	109.34	108.47	109.9	108.52	109.19	107.92	109.69	109.34	107.05	108.72	109.22	110.54
108.21	107.31	106.9	106.76	106.75	107.24	108.49	105.65	107.82	106.93	105.28	107.23	104.64	107.88	106.09	105.5	105.8	107.33	106.87	108.71	106.09	104.58	106.36	104.92	107.95	105.44	106.05	106.77	105.66	105.94	104.22	105.29	106.39	106.11	104.32	109.63	104.62	105.62	103.65	104.32	106.78	106.32	106.9	107.23	105.42	107.01	104.7	105.96	106.74	105.8
107.4	109.22	108.64	108.01	106.29	108.74	108.04	109	108.55	107.92	106.27	108.04	107.52	108.99	107.24	109.75	106.99	107.66	109.12	109.11	107.38	109.37	106.41	110.29	106.92	107.85	107.1	108.44	105.92	107.66	111.2	110.06	105.96	111.5	107.69	109.99	108.72	109.58	108.87	108.1	107.2	106.53	111.22	106.83	107.77	105.13	109.45	108.48	107.62	107.96
97.753	97.301	100.1	100.83	98.788	98.327	100.36	98.321	98.555	99.969	100.67	97.908	99.81	96.942	96.546	96.459	97.86	100.63	99.111	98.58	98.33	99.438	99.008	99.247	96.851	99.759	98.291	98.519	97.388	98.202	98.678	97.494	101.1	99.974	98.928	99.936	98.499	99.808	98.956	100.47	97.301	98.216	100.08	98.32	97.737	99.966	97.873	98.718	97.365	96.963
108.23	109.13	106.9	109.27	108.23	106.84	108.28	106.59	109.28	109.22	107.92	108.92	110.07	108.98	108.76	108.07	106.84	107.38	108.7	108.69	108.88	107.91	106.47	109.4	110.56	106.97	108.62	109.09	108.87	108.6	109.18	109.26	108.7	108.63	108.31	109.28	108.48	108.1	109.58	109.81	109.77	107.95	107.5	106.74	108.17	107.98	105.86	105.22	109.46	109.09
98.033	96.449	98.431	97.725	98.015	98.623	97.19	98.137	97.046	102.07	98.611	95.972	96.831	98.531	98.414	98.559	96.736	97.77	100.07	100.06	97.135	98.788	99.363	97.143	97.023	99.192	98.272	97.99	98.141	97.18	97.14	99	100.14	98.264	97.291	96.355	98.437	101.63	99.411	98.539	98.06	98.128	99.334	98.209	100.27	95.951	98.308	98.049	98.428	100.6
98.389	97.577	100.11	97.08	98.853	96.748	98.985	100.37	101.4	97.599	97.964	98.217	99.029	98.621	97.111	98.895	100.13	101.48	97.649	97.85	99.591	97.418	96.493	100.13	99.024	99.031	100.54	96.367	99.551	97.902	98.293	97.057	98.846	98.498	98.281	99.019	100.93	97.731	98.833	97.638	96.788	97.779	98.761	97.695	98.589	99.418	97.884	100.22	101.25	99.776
102.3	102.47	99.807	99.822	99.727	99.212	100.3	101.83	99.949	101.36	101.43	100.01	100.8	100.48	102.44	102.09	102.69	100.31	100.59	98.644	99.523	100.39	100.57	101.07	99.118	98.352	102.96	101.15	100.23	99.198	100.01	98.952	97.829	100.27	100.17	101.82	100.47	99.85	100.13	99.383	101.11	97.652	99.019	100.45	99.575	98.251	100.86	100.26	100.42	98.901
102.75	101.13	102.56	103.18	101.33	101.34	102.08	100.89	102.62	101.77	101.5	100.52	100.96	99.894	101.53	99.769	99.472	100.47	100.31	100.09	99.555	100.16	99.837	99.636	101.69	101.39	101.25	100.47	99.161	99.854	99.847	101.76	100.59	100.08	99.992	102.05	100.93	98.619	100.99	100.37	101.75	101.64	101.47	99.836	100.26	101.54	101.51	99.741	99.465	100.82
101.45	102.17	99.689	101.35	99.277	99.655	100.42	101.12	100.12	100.58	101.54	101.37	100	100.85	99.935	101.84	100.93	100.98	100.18	101.42	101.45	101.45	99.264	100.13	98.437	99.334	101.46	101.29	101.32	99.719	100.51	101.91	100.7	101.93	100.38	101.82	99.977	102.6	100.93	100.59	98.288	100.16	101.55	99.123	100.71	99.786	101.49	102.25	102.97	102.09
108.75	109.92	106.83	108.3	107.8	108.61	107.51	105.81	107.06	107.42	107.69	107.51	107.69	109.12	106.63	107.36	109.16	107.46	106.52	108.52	107.93	108.46	107.2	108.15	111.04	108.45	107.26	108.81	108.13	108.25	105.38	106.96	108.54	109.65	108.16	107.97	110.81	108.36	108.72	108.61	107.42	109.66	108.98	107.8	107.89	108.77	107.8	108.1	109.95	108.24
103.95	105.4	106.5	105.38	104.94	106.55	104.07	106.17	106.3	105.95	106.06	107.06	105.69	105.54	104.09	104.5	104.7	104.97	106.25	105.12	105.51	103.2	105.21	106.1	105.44	106.83	104.62	105.88	106.03	105.85	106.28	104.54	105.47	108.3	106.53	105.01	105.92	107.19	105.95	104.87	105.29	105.15	105.37	104.01	104.56	104.68	105.9	104.69	106.39	106.31
108.6	107.2	108.87	106.18	108.26	109	109.14	107.45	107.07	107.02	108.13	109.8	107.92	109.9	108.79	107.17	108.49	109.44	108.61	106.31	107.51	108.19	108.4	109.96	109.2	108.92	109.07	107.47	107.88	107.36	107.48	107.88	107.09	108.66	109.51	108.89	109.06	108.17	109.37	109.6	109.41	108.68	108.09	107.41	109.43	108	106.38	108.04	107.19	108.22
104.6	104.43	103.73	105.35	107.94	103.19	107.38	106.07	106.29	107.29	106.77	104.66	106.36	104.6	105	105.13	103.76	105.03	104.95	107.16	106.2	107.42	106.97	105.62	106.29	104.27	107.13	104.55	107.14	104.7	107.28	105.05	102.97	105.07	106.11	105.37	105.49	102.94	104.4	106.67	103.25	105.8	104.59	103.68	106.49	106.85	105.29	105.1	104.71	105.07
105.92	106.65	105.12	107	105.23	106	107.61	105.15	106.07	105.34	107.7	106.33	105.64	106.02	106.4	106.2	103.91	106.96	108.43	105.35	105.29	104.23	104.76	106.39	106.67	105.59	108.63	104.12	104.02	106.41	105.63	106.9	106.58	105.74	106.02	105.3	105.09	105.7	105.49	106.55	106.66	105.79	106.95	106.97	104.68	104.92	104.94	106.03	105.85	104.5
100.31	100.8	97.448	98.621	98.277	98.429	97.66	97.954	98.534	97.957	98.077	97.952	98.765	97.895	98.317	95.85	97.546	96.41	97.905	98.905	98.504	97.913	99.122	97.732	95.631	97.72	96.837	99.583	97.924	97.874	96.619	99.304	97.387	99.431	97.143	99.043	97.663	100.13	97.372	99.49	98.245	97.336	97.587	98.714	99.562	100.51	98.433	97.813	99.928	97.838
102.41	100.39	100.94	101.78	101.07	100.66	100.25	101.96	102.33	99.988	101.18	98.515	97.508	99.576	99.423	99.526	101.14	98.772	100.4	101.05	100.21	98.247	102.03	101.17	100.03	100.15	103.36	102.08	100.47	99.562	101.05	98.507	100.59	100.18	100.26	99.872	103.03	100.4	100.69	101.12	99.521	100.34	97.537	101.39	99.395	99.003	97.982	100.99	99.285	100.44
99.7	100.3	99.221	99.042	98.671	98.311	98.765	99.28	98.629	97.98	99.986	98.009	96.707	99.115	101.13	99.1	97.687	101.28	100.28	99.992	98.117	99.707	99.349	97.927	99.047	100.08	96.3	98.711	99.671	97.996	98.039	98.049	100.46	99.862	99.869	98.02	98.359	98.28	99.56	99.156	98.333	100.16	100.75	100.71	97.416	96.264	99.985	99.477	100.14	99.669
107.59	105.18	105.36	104.74	105.62	104.23	103.48	102.94	106.72	105.75	106.62	105.85	105.79	106.85	104.53	104.75	105.39	103.47	107.06	105.89	105.14	105.21	106.22	106.27	107.29	106.06	106.02	106.88	104.2	106.01	108.86	105.31	106.54	106.53	105.07	104.21	105.74	105.07	104.63	106.08	105.57	105.22	105.82	105.21	105.82	106.64	103.61	108.11	104.93	106.11
99.305	98.483	97.808	98.105	97.724	96.494	98.89	96.815	96.338	96.907	97.098	97.98	96.994	98.15	97.181	100.09	98.168	94.881	98.058	98.605	98.636	99.098	96.002	97.121	100.01	97.595	98.575	100.4	98.97	97.666	96.375	98.235	99.679	96.222	97.858	98.2	97.31	97.05	98.947	97.965	100.05	98.605	96.515	95.845	97.257	96.959	96.066	98.303	97.966	97.123
104.93	108.86	103.73	105.76	104.7	105.29	104.49	105.66	105.85	106.46	108.41	107.52	107.43	106.26	107.94	104.93	104.28	106.53	104.82	106.91	105.73	106.28	105.83	107.52	105.32	103.9	107.25	107.98	105.2	103.93	107.64	108.24	105.85	108.84	105.35	108.17	106.5	105.87	105.02	106.82	105.39	104.4	107.72	107.07	106.8	106.82	106.63	108.65	105.78	106.15
110.08	107.28	108.54	105.3	109.86	106.14	109.35	107.99	109.04	110.11	109.39	108.74	108.37	109.56	108.05	107.01	109.67	107.02	109.83	107.42	108.87	107.88	107.41	107.52	110.57	106.52	110.69	107.88	106.65	110.05	107.81	106.78	111.09	104.96	107.49	109.51	110.51	106.65	109.41	106.73	111.65	109.82	107.82	108.66	108.86	109.38	107.45	107.67	108.9	110.39
109.92	107.17	110.17	108.75	109.23	107.09	111.61	109.61	109.44	109.5	109.69	107.38	107.67	110.13	106.24	108.99	107.79	109.04	108.88	108.94	109.85	108.42	108.56	107.9	107.86	110.24	109.39	108.92	107.86	106.79	106.21	108.39	108.13	106.41	109.91	108.12	107.58	108.67	105.79	108.16	107.4	107.77	107	108.12	108.85	109.36	109.67	109.79	108.72	109.14
105.94	105.78	107.57	108.55	107.15	107.35	104.67	106.17	106.25	107.05	109.14	106.95	106.15	105.03	105.95	104.42	106.71	107.44	106.43	105.12	105.34	105.78	105.28	105.95	105.04	107.01	104.98	106.52	107.52	103.31	102.58	107.89	106.49	106.94	107.22	104.57	108.6	106.44	106.65	108.99	105.15	106.91	107.28	106.31	107.14	107.55	106.42	105.37	107.79	105.73
105.48	103.78	104.78	106.8	103.05	106.45	106.56	104.94	106.06	106.51	107.03	105.85	107.58	106.43	104.25	107.66	104.98	105.96	107.57	107.09	104.15	106.89	105.66	104.64	102.54	104.94	104.91	104.01	103.32	105.8	106.9	105.24	107.1	105.73	103.47	105.18	103.74	103.84	104.96	104.44	103.4	105.06	106.22	104.49	104.77	106.08	104.88	106.15	107.1	105.03
108.23	107.77	108.5	108.62	106.69	107.51	108.77	109.03	107.86	109.33	107.64	107.08	108.63	108.81	108.12	109.95	107.14	109.51	108.65	109.63	109.25	106.68	108.34	109.52	109.69	108.07	108.37	106.43	108.85	107.09	110.51	107.33	109.66	107.59	106.49	108.12	108.3	111.1	107.99	107.72	109.93	106.45	108.84	110.16	108.95	108.07	107.93	109.4	111.39	110.11
99.535	98.399	97.019	97.364	98.51	97.373	97.2	98.904	98.552	97.367	96.135	97.121	97.132	97.27	100.43	97.646	97.155	97.659	98.934	97.469	95.432	98.264	98.545	98.748	99.883	97.366	98.571	96.327	97.974	98.822	98.489	99.651	97.91	98.802	97.123	97.832	99.001	98.218	99.724	98.585	96.434	98.607	97.729	98.86	97.502	97.779	96.272	96.678	96.31	97.491
110.55	109.04	110.39	108.21	108.6	107.51	110.69	107.15	110.09	110.64	111.54	109.09	110.2	107.16	106.09	109.16	107.55	107.47	109.06	107	108.58	108.04	108.59	110.96	109.22	107.02	107.16	106.52	108.8	110.17	108.9	106.08	105.2	107.49	108.42	107.95	109.54	110.52	108.65	107.26	109.45	109.57	109.33	109.65	108.98	107.88	110.36	108.63	109.54	107.86
98.6	96.795	98.181	97.024	98.776	98.784	98.993	100.68	97.953	97.745	98.911	97.8	99.925	99.469	97.136	98.807	99.233	98.132	98.72	100	101.92	98.418	98.804	99.856	98.737	96.855	98.594	100.15	98.886	98.289	99.829	100.22	98.224	98.3	101.44	98.696	100.58	99.051	100.19	100.9	100.26	97.919	98.342	97.554	100.18	97.283	100.85	98.771	100.26	99.397
107.42	104.99	104.58	107.01	105.8	105.35	106.21	106.31	104.08	107.05	106.26	103.16	104.94	105.28	106.28	107.45	106.9	106.65	107.14	107.08	106.66	104.75	107.93	107.15	106.53	106.08	105.26	108.7	105.24	105	109.01	107.55	106.53	106.21	104.73	104.38	106.37	109.08	105.58	110.1	105.83	103.19	108.14	106.37	107.98	107.62	106.09	106.06	105.67	103.3
105.91	107.42	107.31	106.44	106.75	107.39	104.29	105.59	106.26	106.22	105.35	102.61	106.67	106.6	105.75	104.61	104.63	104.44	106.27	104.36	107.4	105.6	104.17	107.35	106.07	104.99	104.33	105.54	103.56	108.15	106.12	106.5	106.16	105.28	105.53	106.27	105.39	105.19	105.16	104.71	105.74	106.34	104.86	106.39	107.51	106.04	107.24	105.42	105.65	104.6
105.98	105.48	103.81	104.59	107	106.72	103.78	106.22	105.47	106.19	105.62	107.26	106.65	106.21	105.63	106.77	105.71	107.05	106.74	105.09	107.98	106.75	106.02	106.49	104.92	104.24	106.06	105.75	105.86	106.25	103.83	105.71	107.38	106.22	103.85	105.56	105.15	105.18	104.47	106.41	105.47	104.38	103.64	105.63	103.7	104.75	106.37	105.36	106.34	103.66
105.56	106.67	106.34	105.38	104.87	105.03	106.05	104.21	108.36	105.59	105.82	103.75	105.66	104.79	104.92	103.35	104.43	104.91	105.82	105.23	104.78	105.44	105.06	105.42	104.64	107.61	105.85	105.61	106.08	105.02	105.68	104.34	108.57	103.77	105.81	104.19	106.11	107.34	106.17	106.64	105.15	103.75	106.08	104.97	106.12	105.87	105.75	104.83	104.86	107.97
107.57	106.93	107.69	106.83	107.26	105.9	107.47	104.21	105.42	105.81	104.9	105.99	106.35	105.79	108.84	108.03	107.33	103.93	106.84	107.04	108.21	106.35	105.51	107.69	105.91	107.11	106.57	108.04	107.86	107.27	105.79	104.47	107.75	106.09	106.21	104.81	105.09	105.87	106.92	105.66	107.82	108.42	107.23	104.51	105.44	104.61	105.97	104.86	105	105.65
101.01	100.47	98.521	98.268	99.409	101.62	99.293	99.41	99.869	99.319	102.01	102.3	100.77	99.532	100.98	100.58	99.488	100.15	97.506	102.27	100.84	100.75	99.887	99.399	100.13	99.835	100.35	97.106	101.74	98.967	99.755	100.61	101.44	96.693	98.464	99.059	98.286	100.19	101.24	100	99.778	100.94	98.982	100.02	100.47	100.64	99.713	97.65	98.22	98.937
110.48	111.95	111.95	109.09	109.9	110.5	111.47	110.51	110.33	110.87	110.42	111.92	111.85	108.89	109.65	110.06	109.2	109.3	110.37	110.6	109.37	109.65	108.98	112.85	111.21	110.56	109.23	110.85	109.07	110.64	110.61	108.49	110.27	109.87	109.99	111.56	106.54	108.87	112.39	110.76	111.1	111.35	109.73	110.1	108.38	112.98	110.67	109.27	111.04	113.2
107.36	104.47	105.15	105.48	105.04	105.51	103.4	105.67	107.86	106.62	107.31	105.96	104.84	107.22	105.59	105.09	104.57	105.87	107.33	106.08	106.02	106.46	105.67	106.71	107.97	106.45	105.37	105.22	104.71	106.93	108.08	104.71	103.69	105.32	105.18	103.96	106.84	105.56	106.22	104.52	105.51	107.37	106.16	104.68	105.35	106.31	103.57	106.13	107.8	103.9
104.42	108.16	104.3	106.02	106.7	103.94	105.06	106.61	107.22	105.41	104.78	105.21	106.62	102.86	104.87	104.8	105.07	106.11	108.19	104.94	105.05	104.2	105.2	105.47	105.15	105.9	106.7	107.14	104.69	105.09	105.83	105.44	107.47	106.52	104.47	107.62	107.3	106.17	107.18	105.45	107.85	105.87	105.97	107.51	105.96	105.08	107.33	106.17	105.51	106.52
110.01	107.68	107.69	107.61	108.45	109.25	107.34	105.85	107.22	107.57	108.31	109.74	106.07	107.37	108.78	108.87	110.47	107.92	106.8	108.96	107.3	106.82	107.72	108.33	108.2	107.08	109.15	107.65	108.73	110.36	107.09	110.43	110.12	106.13	108.38	107.51	108.38	109.89	109.28	108.04	108.91	109.56	108.32	108.4	109.25	106.12	108	108.24	108.11	108.91
106.07	105.58	106.06	105.53	103.89	107.28	106.5	105.96	106.96	105.52	103.75	104.42	107.26	105.79	105.81	105.99	106.38	105.04	106.49	107.01	105.2	106.07	104.89	106.35	102.36	105.87	106.53	103.03	105.4	105.07	107.63	106.71	102.89	107.35	104.62	107.64	104.89	103.54	105.01	107.15	105.53	106.65	104.48	105.32	104.9	106.61	106.78	104.34	107.02	107.14
99.224	96.659	96.202	98.347	100.35	98.16	98.145	98.12	99.141	98.378	96.403	100.05	98.726	98.999	97.987	98.565	97.31	98.217	97.172	97.919	98.589	97.36	98.253	99.863	97.426	97.299	99.264	99.012	98.214	97.389	97.26	99.379	97.08	98.276	98.868	97.498	98.813	96.552	99.376	97.652	96.502	99.859	98.11	97.866	96.79	96.878	99.032	97.922	97.63	96.706
108.9	106.73	109.41	108.02	108.96	109.94	108.64	106.79	110.47	108.96	108.1	109.03	108.88	107.61	108.45	108.76	108.05	108.3	107.27	108.91	108.32	110.6	108.57	109.04	110.4	106.57	107.3	110.1	109.82	109.97	110	110.12	109.1	107.76	107.07	110.06	109.17	109.99	108.82	106.89	110.99	108.52	109.39	109.09	110.95	107.92	106	107.98	109.81	110.63
105.11	109.67	105.91	105.6	106.09	105.74	105.9	105.07	106.75	104.24	103.67	104.91	106.54	106.13	103.66	103.55	104.7	104.34	107.54	104.92	104.4	104.09	102.4	106.31	104.34	106.19	104.84	107.04	104.87	104.36	107.52	105.76	104.88	105.07	104.88	106.59	106.7	105.77	104.83	104.15	106.64	107.76	105.83	104.59	105.84	103.43	104.46	105.27	106.45	104.5
108.66	106.93	107.6	106.49	107.07	109.55	107.46	110.88	108.63	106.4	107.93	107.2	109.85	107.16	108.66	108.7	108.15	105.69	107.54	107.71	107.71	109.51	106.48	109.01	107.17	106.8	107.23	107.67	107.7	108.63	109.23	107.56	108.67	107.16	109.27	107.25	107.54	107.75	107.94	106.26	108.72	108.75	107.89	108.72	107.21	106.47	107.38	108.06	107.59	107.06
107.62	106.93	107.82	109.02	106.92	108.01	106.62	108.39	107.27	108.38	108.35	107.71	107.12	109.3	107.63	108.68	106.98	109.13	108.64	106.47	108.92	103.86	110.44	108.32	108.74	110.7	107.07	106.59	109.4	108.14	107.01	109.81	109.78	106.64	108.7	107.3	109.21	108.5	107.76	109.98	106.77	107.94	107.98	107.8	109.37	107.45	108.83	108.95	111.9	109.51
105.02	106.96	107.1	106.27	105.66	105.23	106.17	106.71	106.87	104.35	102.52	106.29	105.13	106.82	105.82	106.04	104.88	108.15	104.55	103.38	103.63	104.89	105.29	103.6	103.62	106.25	106.15	103.87	106.58	105.62	104.91	104.23	105.12	103.9	104.17	106.4	104.25	105.54	106.2	103.79	103.34	106.4	103.09	105.67	106.07	105.27	103.33	104.11	106.22	105.97
97.656	99.186	96.616	99.017	96.513	100.64	97.433	98.328	96.555	99.9	97.801	100.93	97.47	96.482	98.554	98.793	99.788	97.769	96.338	99.487	99.531	99.721	98.957	97.367	98.633	98.41	99.374	97.28	98.076	97.211	98.396	96.627	97.615	97.029	97.361	97.86	97.158	99.752	99.287	96.348	97.917	96.765	100.54	99.732	98.537	97.876	98.856	98.747	96.672	99.39
98.233	96.391	98.157	98.948	99.295	98.166	97.521	95.957	98.989	96.637	97.831	99.652	97.882	96.266	98.173	99.408	96.752	98.252	98.877	99.147	98.582	97.82	97.049	98.892	98.958	98.542	97.426	99.148	99.118	98.038	97.517	95.178	98.207	96.327	97.387	98.538	97.499	97.756	99.278	98.557	98.955	98.124	98.443	97.068	98.239	97.172	97.858	96.138	97.345	100.41
106.4	103.73	104.35	104.67	106.62	104.04	107.04	106.9	106.69	106.14	106.41	103.16	105.21	107.87	105.87	105.84	104.72	103.81	105.26	107.52	106.23	104.44	106.06	105.47	105.2	104.29	105.85	107.89	106.47	105.47	107.09	104.24	106.53	105.7	104.22	104.56	105.54	107.1	104.32	108.49	105.67	106.03	106.86	105.24	106.38	106.85	106.4	106.52	105.68	106.29
106.06	105.75	107.71	105.85	107.77	107.9	105.11	106.74	106.78	104.83	104.84	106.41	109.01	107.54	107.78	106.8	107.83	105.59	105.71	105.47	104.85	102.89	105.25	105.16	108.28	104.56	104.83	106.79	105.86	107.37	108.01	107.56	106.5	107.82	106.17	104.06	106.35	106.39	106.45	105.47	107.45	107.66	107.88	106.18	107.63	108.24	106.07	107.14	105.28	109.69
105.34	104.17	107.84	105.47	105.36	105.92	105.35	104.65	106.06	104.01	106.12	105.65	104.03	106.45	104.64	105.35	105.46	103.58	106.07	106.32	105.43	103.23	104.53	104.84	105.57	104.3	105.32	104.09	105.81	106.88	105.08	105.8	105.22	103.57	107.32	105.54	106.86	105.68	104.93	107.89	106.28	104.57	107.44	104.51	108.45	106.32	104.1	104.89	104.26	105.47
102.48	104.68	105.5	105.21	104.69	103.41	105.62	106.32	105.17	104.07	107.04	106.43	105.63	104.76	107.51	104.9	105.15	104.84	103.23	107.25	104.98	104.79	106.05	105.64	104.7	105.11	105.55	103.93	104.13	104.25	103.47	107.2	106.66	106.66	106.23	104.86	105.43	106.26	103.31	105.85	107.58	105.25	103.76	106	105.58	106.08	105.85	106.61	106	104.14
104.72	106.72	106.8	105.27	107.01	104.67	104.99	107.58	105.88	106.54	104.39	105.63	103.95	102.53	105.38	102.27	106.44	105.88	107.44	104.13	105.69	105.54	106.6	107.71	104.38	106.28	104.51	105.13	105.14	106.72	106.94	104.82	106.37	104.82	104	105.72	108.58	107.55	107.33	104.12	107.69	107.05	104.16	103.28	107	106.54	106.92	106.29	106.53	104.75
105.35	105.34	104.15	107.43	106.34	106.04	103.89	108.17	107.27	103.87	104.58	106.46	108.07	103	103.57	107.28	104.22	105.91	106.39	105.2	103.6	105.88	105.68	106.58	107.29	105.44	106.03	109.51	108.09	107.01	105.68	103.99	104.27	106.71	106.61	105.82	105.42	103.96	105.19	105.36	104.73	104.8	106.37	106.37	105.9	105.01	106.3	106.68	106.91	106.57
107.4	105.87	106.18	105.34	103.94	107.03	107.66	105.13	105.66	105.18	106.24	104.44	105.44	104.92	103.03	105.66	105.77	104.94	104.89	106.54	108.23	106.85	107.52	106.05	105.57	108.93	106.54	107.55	105.22	106.59	104.96	105.68	106.11	106.58	106.1	106.88	104.97	106.57	106.2	103.94	105.86	105.05	104.78	105.39	107.27	105.75	103.78	105.29	106.33	104.1
105.64	105.48	107.09	103.75	105.88	106.26	106	106.91	106.85	104.34	105.37	106.95	106.44	108.42	106.62	106.79	104.94	108.19	107.51	108.39	107.99	106.95	108.04	109.33	106.4	105.21	107.25	108.67	108.07	106.44	105.15	104.61	107.77	107.26	106.28	105.01	106.62	106.75	107.28	106.17	104.37	106.76	106	107.7	106.74	107.85	107.56	106.84	105.78	105.49
101.53	100.68	100.68	99.484	100.56	101.07	101.37	100.57	102.1	101.59	101.04	100.35	101.08	101.27	100.39	98.098	101.11	102.32	101.91	103.93	102.09	100.72	102.53	100.27	101.5	100.59	101.53	100.94	99.766	99.984	101.14	99.017	100.05	100.61	101.47	101.5	99.933	100.61	101.17	98.284	102.59	100.89	100.79	100.3	101.69	98.804	100.57	100.12	99.659	101.86
106.54	109.23	105.06	105.26	104.88	104.55	103.27	108.33	104.02	106.16	105.68	106.17	104.5	104.46	106.5	106.91	106.63	105.76	106.82	104.55	105.66	107.52	107.5	107.16	104.56	106.94	107.39	105.94	105.27	108	104.46	105.95	108.28	104.88	106.03	108	105.39	104.52	108.32	106.17	104.94	105.06	106.2	104.92	104.83	105.57	107.12	106.03	105.05	103.6
105.86	104.37	105.65	103.69	105.82	102.56	106.04	107.91	106.42	106.34	105.2	103.59	106.82	104.65	103.44	106.38	106.78	104.97	103.49	105.26	106.79	105.88	104.29	105.84	105.62	102.97	107.21	106.12	104.19	104.76	105.61	105.94	104.69	105.14	106.1	106.39	105.81	103.88	105.35	105.1	107.44	104.61	106.69	104.55	105.72	107.57	105.83	107.3	106.13	105.23
95.342	100.15	98.457	99.207	96.905	97.429	97.681	95.849	96.001	97.251	98.71	99.364	99.194	98.658	96.591	96.585	99.806	99.231	98.96	97.321	99.852	98.685	101.17	97.983	97.142	97.799	97.911	96.541	97.323	96.318	95.821	98.398	98.673	100.17	99.432	96.745	97.296	99.234	97.935	98.788	95.697	97.596	100.1	99.226	97.84	98.126	100.24	100.2	98.165	97.363
105.9	107.46	102.62	106.15	105.44	105.73	104.62	102.81	105.24	104.78	106.81	108.23	106.68	104.14	105.41	107.06	107.77	106.81	103.25	104.95	105.94	104.69	105.01	106.01	105.04	107.52	107.2	104.81	106.28	106.91	107.27	107.23	106.09	104.14	102.33	107.41	106.49	106.55	107.25	106.18	105.71	105.8	103.59	103.03	104.16	107.78	105.35	105.52	105.37	105.53
104.31	106.31	104.62	108.11	105.05	105.5	106.98	105.46	106.59	103.4	106.28	105.12	105.58	105.86	105	106.16	104.27	103.19	105.85	105.02	106.05	107.13	106.31	105.86	105.58	106.36	106.19	107.66	104.5	104.53	106.06	104.91	104.36	106.09	104.62	104.15	105.9	105.34	106.84	106.83	106.43	106.6	105.52	104.75	106.05	103.69	104.73	105.73	105.08	106.5
107.75	110.09	108.08	109.53	109.31	110.6	106.78	110.54	107.71	108.8	107.68	108.07	108.83	109.4	108.33	109.21	111.43	108.79	107.33	107.13	108.65	107.38	106.17	107.02	107.49	108.61	110.51	108.01	106.46	107.39	106.62	107.67	107.02	107.15	106.99	108.51	108	107.24	107.08	106.99	106.68	105.11	106.01	107.89	105.5	108.91	108.71	106.98	107.51	108.33
107.88	106.97	110.41	111.42	108.76	107.47	106.62	108.56	108.03	107.76	105.35	107.17	107.32	107.67	107.52	106.7	108.2	107.2	107	109.26	107.26	108.67	107.14	111.3	109.76	106.6	109.22	108.16	109.69	106.05	109.02	108.91	109.48	108.97	107.11	108.51	107.4	107.31	106.27	107.48	109.27	106.58	108.71	109.39	109.15	107.54	110.54	109.15	108.68	106.48
100.18	100.16	99.086	98.03	98.022	95.5	99.113	98.335	98.703	100.37	100.38	99.111	98.052	97.214	97.938	100.14	98.124	97.969	99.26	96.284	97.692	96.367	99.299	97.398	100.06	95.966	97.317	99.101	97.672	99.639	97.666	98.882	99.311	99.172	98.057	98.668	100.59	98.343	101.38	97.545	99.472	98.103	99.226	98.618	99.643	98.939	97.218	98.812	102.8	98.212
106.9	105.41	103.69	104.77	106.26	103.31	105.12	106.85	106.49	104.13	105.25	106.56	105.47	105.05	107.47	107.24	105.9	106.41	107.79	104.69	103.94	106.68	105.72	105.05	104.17	108.49	103.83	107.17	106.08	106.33	106.2	104.37	107.19	104.71	105.32	106.82	106.12	108	105.07	106.2	105.63	105.27	106.95	105.12	108.28	104.12	104.5	107.03	103.75	106.19
102.45	99.556	100.95	101.74	100.09	100.28	100.15	98.643	101.67	102.31	99.788	99.86	99.71	99.608	102.73	101.41	100.05	100.8	101.32	100.77	100.63	102.71	99.474	103.41	100.16	103.71	101.42	99.76	101.81	101.35	100.17	103.7	100.94	103.35	102.75	101.2	102.91	98.725	99.523	98.194	99.523	101.36	101.59	103.28	103.06	100.37	102.92	99.726	101.57	98.693
106.8	105.97	104.61	106.46	104.16	106.29	106	105.63	105.24	104.62	107.21	107.35	105.81	106.81	105.62	104.93	104.59	104.77	105.44	107.55	104.21	104.96	104.06	106.74	103.35	104.86	105.06	106.06	107.18	104.3	106.78	107.94	104.23	104.49	104.08	103.57	107.15	107.17	104.34	104.68	103.15	105.27	106.1	103.69	105.29	106.11	107.7	104.96	106.69	104.93
106.23	106.19	104.79	106.61	105.48	106.79	105.69	104.6	106.17	107.67	106.48	107.98	106.45	106.54	105.37	106.6	106.31	107.13	107.14	107	107.27	107.68	107.66	108.41	103.64	107.39	105.01	109.4	105.49	106.89	108.15	105.05	104.51	105.38	107.41	106.92	106.41	106.58	106.63	107.51	107.08	106.46	107.18	105.11	105.33	107.63	106.51	105.66	107.27	106.68
106.19	108	109.84	107.36	107.82	109.24	109.46	110.13	106.88	107.95	110.9	108.87	107.99	109.49	107.8	108.86	110.58	106.9	108.91	108.46	108.29	108.75	108.15	108.45	108.35	107.14	111.05	108.34	109.32	108.34	105.23	109.31	108.17	107.56	106.85	109.42	107.87	107.93	108.93	106.61	107.36	109.59	109.42	107.21	106.04	106.2	106.76	108.32	109.37	107.51
104.51	109.49	108.19	106.43	104.89	106.07	105.94	107.01	106.68	106.25	109.18	105.56	106.58	105.58	106.16	105.61	104.35	106.04	107.12	105.58	107.77	107.51	107.45	106.61	106.37	107.97	104.63	106.03	106.46	106.78	105.85	104.62	105.28	106.07	106.46	104.75	107.4	107.2	107.6	107.28	107.52	106.3	106.71	105.34	108.03	106.98	106.87	103.67	105.98	108.34
105.64	105.6	107.61	106	106.65	107.19	105.38	105.58	108.22	109.07	106.41	108.12	107.02	106.92	106.91	103.53	104.99	109.87	105.48	106.19	105.77	106.1	106.83	107.1	106.06	106.81	106.84	106.49	107.57	104.16	106.86	105.51	106.92	106.78	107.85	107.7	106.54	105.01	107.23	107.48	103.19	106.42	105.77	106.7	105.18	107.7	108.4	105.78	105.62	105.17
105.44	106.88	105.75	105.99	105.35	103.14	105.79	104.43	106.08	104.98	104.21	105.22	103.8	107.13	105.24	106.5	105.86	103.83	107.77	106.47	107.03	102.9	107.51	106.45	105.83	105.14	105.17	104.9	106.48	105.11	102.9	106.29	107.45	108.43	105.01	105.05	104.14	109.53	104.08	106.67	107.91	104.79	105.13	106.49	106.4	106.8	107.13	103.78	105.79	106.09
109.42	109.95	109.3	107.85	109.59	108.93	107.84	109.54	105.89	107.34	108.87	110.76	109.36	108.58	108.68	108.19	108.31	109.39	107.46	108.35	106.88	110.39	109.3	108.38	106.14	108.61	108.75	106.77	107.14	108.64	108.95	109.72	107.45	107.96	108.52	108.98	110.04	107.29	110.41	106.67	107.42	107.32	107.19	109.44	109.03	108.97	107.19	107.44	107.91	108.78
105.35	106.83	105.67	104.77	106.35	106.15	104.97	107.35	104.4	105.97	107.42	103.15	104.71	104.03	105.82	104.46	103.85	104.95	106.82	105.81	105.72	104.52	105.84	106.76	104.61	104.83	108.3	105.16	103.73	104.57	103.76	104.78	104.38	104	104.49	103.77	109.49	106.81	105.72	105.38	106.29	103.96	106.65	105.26	105.34	103.66	105.16	107.12	106.7	105.16
104.99	105.08	107.04	105.14	105.9	104.17	105.57	105.79	107.36	106.01	105.2	104.21	106.09	101.97	105.53	107.41	104.89	106.11	106.43	105.94	102.94	105.51	106.92	105.97	105.12	105.23	105.47	108.23	105.58	106.67	104.39	104.41	104.79	105	105.75	104.21	104.05	105.44	106.92	105.58	104.13	104.25	104.16	105.81	107.02	105.74	106.27	106.2	106.32	105.65
97.376	99.235	99.409	99.943	99.904	99.541	99.585	98.631	99.035	98.893	98.211	97.658	96.351	95.122	98.985	98.596	100.23	97.556	97.806	97.285	98.077	98.561	99.804	97.079	97.724	98.418	99.839	99.144	98.442	99.252	98.828	97.266	100.47	99.852	100.12	97.08	97.863	99.369	99.576	100.15	99.007	98.554	99.565	97.884	99.183	100.12	100.03	101.3	100.33	99.398
99.463	101.3	96.35	99.66	98.158	100.91	100.09	99.486	98.939	97.347	96.235	99.076	98.303	98.394	97.566	97.749	96.874	98.599	96.619	100.09	99.283	98.601	99.246	98.298	98.872	97.232	97.695	102.15	98.485	99.225	95.653	99.518	97.122	99.322	98.758	98.156	98.578	100.04	100.47	98.779	97.002	98.548	97.51	100.34	97.629	98.577	97.797	97.779	99.694	99.427
96.873	97.079	97.654	100.02	98.429	97.224	97.771	98.122	97.617	96.58	98.629	97.24	98.922	96.787	97.641	96.755	97.714	99.375	97.817	96.451	99.243	96.785	98.346	99.536	97.875	98.672	97.567	97.629	97.107	97.392	98.303	97.596	98.516	99.712	96.615	97.596	98.259	96.464	96.502	95.951	96.614	97.916	98.975	100.28	98.302	96.401	100.14	98.271	98.834	98.95
105.36	104.21	102.1	107.93	105.34	106	106.08	106.36	104.55	104.57	107.05	104.85	106.91	107.8	106.78	103.83	105.83	107.64	107.34	105.86	106.29	105.86	105.7	104.15	106.48	104.96	104.07	105.19	103.32	105.91	104.12	103.73	105.52	106.68	105.93	103.93	105.32	105.23	106.19	105.19	103.22	104.08	103.6	105.21	105.87	105.76	106.75	108.3	106.05	106.96
111.93	109.65	110.33	110.73	110	110.97	109.03	110.08	110.24	108.71	112.94	111.31	111.01	110.78	112.25	109.79	110.16	110.86	109.47	111.29	110.11	111.55	110.74	110.69	113.82	110.79	110.13	111.25	110.85	110.1	112.36	110.37	110.44	110.59	112.13	111.59	110.94	110.44	110.36	111.39	109.21	109.26	111.31	109.53	110.08	109.95	110.32	108.74	111.54	107.78
110.94	109.66	109.68	109.89	108.88	108.73	106.91	109.64	110.85	108.08	107.63	107.3	110.55	108.91	108.45	108.03	108.61	109.19	109.23	110.43	108.44	106.54	108.89	108.1	109.41	108.58	109	108	107.18	106.9	107.48	109.09	106.03	108.16	108.32	108.92	107.45	108.38	107.8	106.42	109.39	110.63	109.18	108.65	108.04	110.36	108.5	108.92	105.97	107.74
107.44	105.35	104.69	107.11	105.03	107.45	104.64	105.59	106.42	105.71	106.04	103.68	104.36	106.65	105.8	104.57	106.52	104.47	106.53	104.38	106.85	105.65	106.9	104.19	107.06	105.21	105.82	105.72	105.36	104.48	104.4	105.28	105.76	109.08	105.11	105.02	104.32	104.68	107.28	107.38	104.29	105.11	105.5	105.68	105.89	105.57	105.23	105.35	104.44	104.37
103.57	104.8	105.45	105.86	107.4	104.82	105.91	103.59	106.7	106.08	106.86	106.01	103.07	107.25	105.03	103.42	105.45	103.38	104.19	105.4	105.68	104.55	107.76	105.81	105.23	106.82	104.76	105.06	106.48	104.54	105.96	105.92	105.23	107.86	106.52	106.69	105.26	101.76	105.48	106.03	107.23	103.47	105.6	105.19	104.66	105.89	104.05	105.61	104.88	103.69
109.64	110.48	108.1	108.88	109.52	108.69	107.03	108.11	109.52	109.02	109.03	109.18	108.18	108.15	107.4	107.46	109.81	108.98	108.69	110.12	108.74	108.79	109.09	110.75	108.36	106.71	106.76	107.35	108.69	110.11	108.36	107.95	108.75	110.05	108.71	108.04	107.41	108.28	109.57	109.48	107.58	110.35	107.42	110.79	108.03	108.05	110.62	108.1	109.62	110.98
98.886	99.695	99.599	98.041	99.184	95.647	98.111	96.672	97.148	98.168	99.304	97.118	97.948	98.021	97.04	96.454	97.546	96.776	99.988	97.881	96.538	98.223	97.921	99.354	96.04	97.813	98.33	98.952	99.138	97.612	96.81	97.283	97.443	99.397	98.556	99.944	96.252	99.217	97.777	97.976	98.557	98.762	97.406	97.575	98.754	97.719	99.257	100.77	99.773	97.939
109.72	108.24	109.33	106.72	108.3	109.14	107.87	106.04	107.12	108.29	109.98	108.16	107.23	106.51	109.52	107.56	109.09	109.08	109.04	107.76	107.89	107.59	108.28	108	108.52	105.86	109.07	106.78	107.23	110.56	107.48	108.18	107.1	106.93	107.81	109.08	107.66	108.94	108.33	107.06	107.5	106.22	108.96	106.21	109.07	105.06	108.72	110.8	107.41	108.93
105.3	104.83	106.06	104.44	104.04	106.19	103.64	105.05	106.92	106.04	105.73	105.34	105.21	104.47	106.16	107.92	104.93	105.78	105.63	107.13	104.65	105.11	105.48	105.25	107.07	106.24	104.63	105.67	105.43	105.07	104.68	105.75	106.49	105.79	106.09	108.56	105.25	106.06	107.61	104.45	107.55	104.67	103.61	105.31	103.6	107.72	108.03	106.35	103.67	107.91
102.64	105.5	105.78	104.62	106.12	105.46	103.43	104.72	104.96	106.14	104.57	105.29	107.28	103.43	106.23	106	103.15	105.56	103.4	107.61	102.5	105.06	106.32	103.93	107.06	107.2	107.25	105.22	105.53	104.81	104.35	106.18	105.29	103.66	105.59	103.24	103.87	105.22	107.35	106.71	106.67	104.43	105.89	104.82	103.86	105.79	104.17	105.54	104.25	104.12
104.59	105.65	107.73	105.3	108.32	105.87	106.71	104.45	106.39	104.67	107.15	106.79	108.52	106.54	105.46	105.15	106.75	105.67	107.04	105.34	106.44	108.58	105.99	108.1	105.29	106.4	106.8	107.68	108.11	103.67	108.07	107.88	105.8	107.39	106.37	107.13	109.83	105.75	106.32	106.34	106.25	107.91	110.05	108.06	106.36	106.45	103.64	109.33	107.13	106.86
104.74	106.81	104	103.61	106.99	103.83	104.66	105.84	106.95	105.66	105.69	107.83	104.62	103.87	106.76	105.03	104.37	106.45	105.59	106.16	106.49	107.66	107.12	106.82	105.57	103.36	107.93	105.08	106.13	106.29	105.41	104.65	105.4	105.13	107.57	107.61	104.9	105.68	105.33	107.14	105.14	106.48	103.95	104.2	106.71	105.19	105.14	106.22	102.42	104.08
106.78	105.75	106.77	107.9	105.47	104.92	107.39	105.11	104.31	104.89	107.19	105.14	107.19	106.13	106.93	105.34	105.64	106.83	107.68	104.61	106.74	105.37	107.16	105.03	109.57	107.4	106.83	106.77	106.17	105.8	107.14	106.48	105.8	107.44	106.52	106.55	102.6	104.59	107.23	105.71	107.12	106.95	106.13	106.6	106.41	106.42	106.16	107.79	106.1	107.54
108.85	106.86	108.2	108.67	109.3	107.4	106.82	107.79	106.1	107.73	108.96	109.06	108.92	106.72	107.72	109.06	109.05	109.41	108.01	108.72	105.47	108.57	107.38	112.04	108.32	106.66	109.52	108.63	107.99	108.78	109.21	109.14	107.23	110.09	111.05	106.68	108.42	106.43	109.19	109.43	108.79	108.63	109.07	105.97	106.79	107.83	107.49	106.45	107.23	107.42
107.19	109.71	109.49	107.66	110.22	106.88	106.77	107.76	109.28	107.25	107.21	108.6	107.9	107	108.64	107.89	107.44	105.57	108.39	108.55	107.33	108.57	110.59	108.66	106.15	107.75	108.5	108.31	107.64	106.57	110.09	109.97	110.74	107.92	109.95	107.72	109.35	110.21	107.83	109.39	108.48	107.08	105.75	105.26	109.67	108.64	110.74	108.54	109.34	108.88
108.41	106.82	106.18	108.47	107.73	108.44	106.44	108.22	109.37	109.39	107.59	107.23	108	108.3	107.42	107.42	107.62	108.75	107.73	108.21	108.27	106.07	107.35	107.86	108.37	109.47	107.67	107.93	108.59	106.25	106.68	108.25	106.62	107.63	107.58	106.47	108.47	108.02	106.11	106.64	108.27	106.06	108.78	107.92	106.94	106.31	108.44	108.41	109.45	108.31
106.3	104.25	105.08	109.49	103.82	106.37	106.05	104.86	105.42	104.44	105.05	102.97	106.26	104.54	105.04	105.77	104.62	105.07	105.38	105.99	104.8	107.9	105.42	107.06	104.98	107.05	104.46	103.57	106.67	104.48	105.34	104.48	104.87	105.71	103.44	105.72	106.17	105.78	105.84	106.17	105.41	105.48	106.08	107.97	105.07	108.57	107.1	107.65	105.19	104.43
106.45	106.46	108.63	108.95	108.22	107.98	107.65	106.19	105.78	107.68	107.72	108.45	108.55	108.88	106.65	110.24	108.45	110.12	109.18	108.6	105.8	109.34	107.64	107.12	109.16	107.32	107.73	106.54	105.24	107.79	107.76	107.73	107.72	107.77	108.15	108.3	107.88	109.44	107.39	107.9	106.33	107.97	109.86	107.68	106.68	108.29	108.01	108.06	108.67	107.96
106.41	105.31	105.98	105.79	106.53	103.68	105.53	105.89	104.17	105.71	106.7	104.43	104.15	106.94	103.49	106.62	106.76	105.56	106.35	106.1	106.44	105.47	106	106.17	105.19	105.28	104.76	106.87	104.45	104.68	106.62	105.66	105.04	104.69	105.52	103.97	105.21	105.66	106.16	104.45	103.64	106.36	108	105.07	105.16	106	105.02	108.54	105.99	107.82
107.23	107.73	111.07	110.22	108.6	106.69	108.36	110.81	110.16	108.47	108.96	108.04	108.55	106.79	106.44	108.76	107.97	106.33	108.92	109.42	107.9	108.22	109.53	110.05	109.98	109.35	109.14	109.92	110.03	109.67	110.09	109.27	108.4	110.98	110.24	106.53	109.7	107.81	107.44	110.4	108.24	108.42	107.24	107.77	108.71	106.99	109.61	108.63	107.04	107.81
105.89	106.08	104.45	106	104.91	106.56	104.42	105.01	106.96	105.47	105.25	107.83	105.06	106.76	106.11	108.12	106.95	105.69	106.63	105.04	105.06	106.58	108.15	106.42	107.37	105.1	105.11	104.59	108.08	104.82	106.21	105.85	108.65	106.29	105.7	107.01	105.41	106.43	106.36	105.4	104.35	106.34	105.87	107.32	107.78	105.21	106.66	103.8	104.66	106.23
99.313	99.48	97.725	99.558	98.968	98.835	99.509	100.1	100.06	100.66	96.79	99.12	99.567	97.473	96.945	98.287	101.61	98.841	98.567	100.21	99.069	98.569	98.902	96.898	98.806	99.167	97.353	97.998	98.987	99.506	99.359	95.879	98.451	98.723	100.23	99.715	99.347	98.999	99.093	98.813	97.822	97.836	99.47	98.547	99.165	101.81	98.115	98.42	98.55	99.894
107.23	105.42	105.59	104.56	104.98	105.67	105.29	106.92	104.66	106.07	105.23	105.87	105.96	104.31	108.13	102.28	107.7	107.12	105.35	103.68	105.18	105.27	104.05	106.87	105.29	107.63	107.67	107.36	105.64	106.18	105.59	105.7	105.16	106.63	103.73	105.14	103.95	106	105.55	107.55	104.64	104.96	106.46	105.79	106.75	103.77	106.04	106.38	104.79	104.55
105.56	108.99	105.92	107.87	107.72	105.7	107.43	107.98	107.12	105.89	106.54	106.12	105.24	106.1	106.15	107.74	106.61	107.04	105.45	106.27	105.15	107.37	105.49	107.68	105.95	105.83	105.56	105.66	105.71	109.16	107.7	107.22	106.09	107.6	107.97	108.36	107.16	105.32	105.44	107.5	107.03	104.97	107.17	106.83	107.65	106.22	105.77	105.4	107.09	107.4
105.24	106.59	107.41	108.32	105.36	105.18	103.8	105.15	107.69	105.34	105.82	104.43	105.16	105.45	104.31	106.39	105.77	103.61	107.18	106.54	105.36	104.15	105.3	104.67	105.27	104.6	107.72	107.16	104.78	104.85	104.38	105.89	104.65	106.77	105.29	106.13	105.72	105.73	105.25	105.04	106.8	106.74	105.25	104.63	105.75	104.4	105.94	106.9	105.24	105.6
107.48	107.81	105.33	106.43	108.68	106.74	108.5	106.88	106.3	106.54	107.12	106.63	107.11	108.15	105.01	105.43	104.86	106.71	104.77	106.51	104.01	104.7	106.78	104.89	108.19	107.06	106.41	108.48	106.13	105.81	107.12	107.69	107.33	108.05	107.89	106.25	106.81	105.46	107.66	105.25	107.35	104.05	107.12	108.23	105.58	108	105.87	104.43	107.59	105.8
107.22	103.83	105.99	107.15	107.02	105.49	106.89	105.16	104.93	103.6	104.88	105.72	104.58	105	106.19	105.3	107.59	105.7	106.99	106.26	105.6	105.12	105.74	105.76	108.85	105.58	105.08	105.53	107.26	104.49	105.58	104.5	104.35	105.46	105.31	105.74	104.94	105.59	106	105.16	104.45	106.16	107.3	106.97	105.77	105.08	105.45	105.04	104.35	104.92
110.43	110.71	108.28	108.49	108.69	109.14	109.73	108.2	108.43	106.87	108.71	108.16	107.06	110.14	108.8	109.58	107.28	108.05	109.39	110.35	107.93	108.73	106.98	108.44	107	108.89	109.07	110.77	108.3	107.55	106.52	109.05	108.55	108.35	107.03	109.55	108.29	108.43	109.63	110.37	109.01	109.92	107.41	109.56	109.24	106.96	108.49	109.76	108.23	107.66
108.41	107.03	106.55	106.97	107.49	109.01	106.42	109.15	106.51	106.31	107.67	108.83	109.02	109.88	107.06	108.37	107.01	108.42	106.22	108.27	109.49	109.05	110.07	107.6	107.29	108.34	106.31	108.1	107.37	108.77	107.71	106.4	107.06	111.49	107.87	107.85	108.69	106.59	107.51	106.86	105.33	108	107.22	107.65	108.63	107.16	105.79	106.22	107.97	108.56
109.96	112.3	108.59	111.68	112.15	109.48	111	109.01	110.22	107.88	111.03	109.54	109.72	107.62	111.87	109.74	109.77	109.7	111.97	110.09	108.62	111.09	109.07	111.59	109	108.41	111.31	110.24	111.46	110.01	112.54	109.2	110.91	108.89	109.96	111.54	109.35	109.84	110.6	109.25	110.2	110.38	110	109.98	108.9	109.05	109.57	110.56	112.03	111.69
106.27	106.06	106.7	105.36	104.05	106.57	107.22	106.26	105.63	107.55	105.4	107.32	106.16	106.37	103.31	102.85	105.23	107.53	105.8	104.84	107.01	105.66	107.56	106.94	106.2	105.11	104.72	103.1	106.01	107.46	106.27	107.15	107.21	104.99	104.93	104.54	105.98	106.96	104.32	102.17	106.37	103.6	105.43	104.56	104.87	106.31	105.61	105.79	103.95	106.23
99.83	99.613	95.055	98.135	98.502	98.442	97.615	97.36	99.199	99.474	99.076	97.045	100.41	96.584	98.703	97.228	97.163	98.093	97.527	97.32	98.606	99.933	97.137	97.793	97.458	98.045	98.462	97.541	98.429	97.486	97.292	96.255	99.371	97.118	98.375	97.056	100.14	96.645	98.437	99.283	97.803	97.328	98.188	98.065	97.81	99.509	97.454	96.748	98.717	98.298
101.64	106.15	107.46	104.4	106.51	103.92	104.92	105.55	108.24	104.34	106.69	108.37	108.28	105.43	103.9	105.39	102.7	105.59	104.81	106.25	104.82	104.19	105.4	105.03	105.92	106.6	105.68	104.87	103.55	104.53	104.77	104.39	105.05	103.77	106.97	105.89	104.2	105.47	106.27	104.76	104.23	105.22	106.86	106.21	105.16	104.74	106.76	106.67	104.81	104.94
101.55	98.486	101.7	99.003	100.99	100.07	99.811	99.043	101.3	98.816	100.77	100.23	98.927	101.86	102.54	98.033	100.46	100.88	100.94	99.815	100.13	100.74	100.47	102.75	100.86	101.19	101.4	99.501	101.29	99.498	99.493	100.58	101.58	99.811	101.17	99.995	101.51	102.21	99.865	103.13	102.01	101.71	99.742	102.91	98.957	99.743	100.12	98.979	100.49	101.47
105.16	107.43	105.16	106.7	106.26	107.13	107.78	106.21	105.21	106.84	106.65	108.04	106.82	104.15	104	107.8	103.81	104.83	105.39	106.47	106.47	105.07	107.08	108.3	107.4	107.32	105.89	105.17	104.51	105.31	107.47	106.22	105.21	106.1	107.54	105.92	108.74	104.35	105.23	103.35	106.4	105.25	104.63	105.25	104.8	107.49	104.66	105.55	108.43	104.07
103.44	106.6	106.41	108.4	108.32	105.7	105.21	106.02	106.17	105.43	107.89	108.45	104.66	106.91	105.35	107.04	106.14	107.97	106.03	104.89	107.62	106.79	105.68	105.17	104.3	105.03	106.76	106.96	107.15	105.88	105.33	107.64	106.08	105.19	106.62	105.77	105.6	105.91	106.01	108.89	109.77	108.76	108.44	106.4	106.81	108.51	106.58	105.21	107.8	106.84
[truncated: 150 more columns]
