# Supplementary material for: Genetic dissection of main and epistatic effects of QTL based on augmented triple test cross design
Source: PLoS One. 2017 Dec 14;12(12):e0189054. doi: 10.1371/journal.pone.0189054 (PMC5730204; doi:10.1371/journal.pone.0189054)
Supplement: S10 Supporting Information — (ZIP) [file pone.0189054.s010.zip › z6_300_0.2_10.csv]

102.36	106.75	99.54	111.03	106.14	102.87	106.15	102.14	106.61	102.6	104.44	104.87	106.23	103.84	105.26	104.64	104.95	109.62	111.29	104.96	105.51	98.797	107.45	104.65	106.33	112.79	105.93	104.54	101.38	101.42	105.35	109.45	104.74	101.47	108.05	109.34	110.65	103.38	105.87	102.04	103.14	108.04	106.24	105.2	106.48	110.19	109.72	109.31	111	106.66
110.67	105.85	111.17	111.03	110.57	110.02	114.3	106.51	109.43	111.32	102.97	112.12	106	111.06	107.14	108.32	105.56	100.59	97.964	104.11	101.56	113.81	103.86	106.7	105.39	105.5	105.08	110.47	108.37	100.39	103.6	111.34	104.81	109.52	106.58	107.12	110.72	113.6	108.46	109.17	106.5	105.31	112.98	111.27	110.27	102.83	109.21	108.61	105.98	112.52
111.94	109.26	108.15	111.85	105.78	112.35	103.41	112.28	107.47	108.32	99.134	101.58	106.2	111.22	103.11	113.92	107.63	111.96	107.49	109.55	110.56	108.72	104.52	108.4	109.43	107.85	109.6	101.47	112.16	111.68	105.03	111.29	108.27	110.59	111.78	112.75	110.16	105.4	101.39	106.98	105.93	107.55	109.87	108.93	108.29	104.78	111	111.43	107.15	109.38
104.48	115.28	110.71	112.67	113.46	108.3	108.98	108.58	109.9	110.88	108.96	110.89	109.48	109.12	110.91	109.47	111.78	109.61	103.2	112.83	109.14	108.82	109.19	110.1	108.98	116.24	109.15	109.78	110.28	106	116.96	111.06	108.15	114.37	111.08	110.12	107.66	112.28	108.67	108.92	105.25	115.53	112.4	112.02	116.04	110.25	106.81	109.71	114.49	112.12
103.52	101.75	101.73	105.6	97.501	101.99	101.96	105.48	103.33	101.63	100.78	104.84	92.667	101.96	101.93	101.01	102	97.851	101.26	105.76	101.83	96.863	102.45	99.292	102.82	102.77	107.86	98.648	103.56	101.89	109.97	101.94	106.63	106.2	104.26	104.1	101.05	106.96	103.95	101.81	103.15	103.17	103.25	104.17	101.1	99.372	100.78	108.79	100.98	98.662
108.02	101.22	107.05	104.49	105.43	110.47	104.69	103.77	106.34	108.39	106.4	103.34	109.42	108.13	106.28	102.49	103.78	108.91	100.75	98.341	101.24	97.455	108.93	100.5	105.04	108.78	107.02	99.738	102.49	108.36	112.16	105.48	110.14	110.74	100.18	106.69	100.75	105.77	105.71	100.96	107.61	108.74	102.08	103.5	111.22	106.87	111.61	105.05	105.34	109.36
95.802	94.454	101.46	96.693	102.4	103.96	93.177	101.63	94.601	101.57	95.41	98.723	98.496	95.762	93.284	100.85	97.816	97.742	100.77	99.648	98.851	97.219	97.479	96.081	89.915	95.609	96.831	90.656	97.159	97.564	102.2	100.54	98.373	90.303	96.747	99.31	106.97	96.833	96.267	92.361	95.421	96.673	94.431	93.731	98.024	100.58	98.764	91.207	100.25	99.065
108.5	100.09	110.18	103.25	106.51	101.92	105.41	104.68	111.51	100.31	105.21	104.11	102.19	107.33	110.11	107.5	103.08	108.47	102.19	112.44	105.98	92.038	113.36	106.35	102.17	101.96	108.52	105.95	105.61	105.36	106.01	105.99	102.58	104.79	107.65	105.01	110.67	105.45	108.87	106.77	105.51	99.92	110.83	110.54	103.52	106.66	100.77	102.56	109.09	110.07
106.81	105.25	105.24	108.26	102.84	109.89	103.47	104.87	102.65	105.64	105.04	102.49	102.56	101.52	101.78	107.58	108.48	108.98	103.01	106.61	105.39	105.72	105.47	106.66	105.2	107.32	110.12	101.42	103.46	102.22	107.28	102.82	101.19	100.66	111.07	113.99	105.77	104.42	104.59	97.419	110.2	103.83	104.89	102.05	104.11	106.98	109.91	99.602	106.12	104.31
104.22	99.261	101.03	106.21	114.26	108.94	98.557	107.94	103.46	98.678	106.71	107.53	104.44	102.83	110.39	108.7	106.72	109.67	115.93	107.71	101.59	106.25	103.55	108.63	106.42	99.609	107.06	107.04	107.47	107.67	111.39	100.17	108.18	104.21	101.46	105.56	112.75	99.649	105.89	105.95	104.58	108.07	105.98	104.3	98.746	103.53	106.41	107.02	104.41	105.23
96.588	99.415	93.27	99.406	103.81	93.864	98.129	94.024	98.37	98.739	98.591	93.132	97.835	97.927	105.22	98.095	96.931	99.577	99.568	102.65	95.824	103.41	93.754	95.299	99.19	100.06	96.451	99.372	103.09	102.26	101.04	94.53	99.944	104.04	94.185	96.436	98.763	101.02	101.77	99.461	98.538	98.986	91.496	94.859	94.591	98.379	93.547	104.76	99.057	99.809
108.17	107.86	109.3	106.3	105.67	108.26	106.63	109.12	106.44	101.23	107.27	108.46	108.45	111.51	108.21	111.26	111.94	106.97	103.25	109.72	113.64	103.16	110.19	109.78	105.73	108.09	106.93	99.887	106.77	109.72	108.51	105.3	112.14	102.47	109.94	105.23	111.05	107.35	104.85	107.66	110.64	109.46	105.85	110.39	107.15	107.85	110.07	107.83	110.38	107.72
94.732	96.295	101.46	100.26	96.077	94.817	97.135	98.862	97.379	102.42	98.627	96.899	98.258	92.795	96.069	98.385	100.47	98.227	99.122	104.28	94.678	96.899	98.306	94.794	96.043	97.118	100.23	103.18	93.95	105.82	97.933	102.83	105	99.861	95.587	100.77	101.69	97.85	99.292	103.15	94.102	99.861	92.319	100.67	98.179	95.197	96.543	99.404	96.249	104.94
97.353	110.72	100.89	106.46	104.98	112.15	105.87	102.58	108.61	106.97	101.73	103.82	106.49	108.28	113.35	105.19	102.9	107.99	103.16	105.08	102.44	108.76	114.32	98.308	109.04	109.8	105.4	105.07	105.18	109.4	109.59	102.84	109.33	106.49	107.02	108.2	109.43	107.21	107.6	106.99	104.23	102.34	103.27	105.03	104.54	107.86	103.72	101.59	104.27	105.96
99.945	98.399	98.979	95.067	102.09	106.11	97.853	101.67	103.95	104.16	99.906	103.34	104.01	95.803	101.33	99.944	93.487	99.391	102.17	97.532	103.41	102.09	100.48	97.405	99.265	102.22	101.57	97.39	103.38	101.97	97.393	107.25	99.765	100.2	101.13	98.308	96.758	99.989	97.611	101.69	99.873	94.47	100.2	99.658	95.504	102.93	97.736	97.498	97.306	101.38
98.969	103.5	96.651	102.47	97.169	97.479	98.173	100.47	98.199	96.99	100.05	100.55	98.744	94.805	97.588	100.16	104.65	101.42	97.677	103.62	96.497	101.47	97.854	98.655	96.362	100.23	98.064	99.9	99.705	102.1	102.19	99.556	102.42	97.06	101.26	99.548	100.61	100.48	98.563	96.419	101.27	97.722	102.56	104.46	97.377	100.56	100.23	102.63	102.82	96.941
105.3	106.31	111.42	108.94	107.56	98.464	110.68	106.09	109.09	111.34	105.69	105.1	107.05	107.03	104.31	107.67	104.15	112.34	103.9	112.31	106.97	107.71	107.23	106.57	106.15	105.14	101.99	116.62	104.97	114.45	108.81	108.66	111.84	111.77	107.83	104.6	107.2	109.6	109.99	107.93	105.14	105.13	107.52	103.15	112.69	108.48	108.55	104.79	109.77	111.75
105.17	103.47	101.78	106.01	108.86	105.03	107.89	105.77	102.42	108.58	110.42	107.43	105.77	108.28	107.13	97.78	109.23	100.96	108.94	103.95	98.293	106.81	102.11	105.75	105.65	109.09	107.22	106.84	98.778	107.97	104.43	98.651	111.44	103.42	108.99	105.83	102.29	114.54	102.36	108.38	105.82	102.14	111.6	107.86	106.36	102.68	100.56	105.78	102.39	110.81
104.48	105.84	97.824	104.68	100.98	105.44	106.54	109.61	105.6	102.26	105.64	105.32	106.15	106.12	104.11	109.61	102.79	108.7	104.95	107.91	108.24	103.73	104.34	107.28	107.42	102.74	106.87	105.63	101.29	102.37	104.04	105.55	110.34	106.66	106.7	105.04	108.07	105.79	108.01	101.1	104.45	99.763	108.76	107.11	102.18	107.57	114.22	108.01	107.47	106.04
100.83	108.37	106.07	101.33	102.7	109.8	109.91	107.4	101.25	105.06	101.36	105.18	101.64	106.67	108.34	103.27	105.56	110.22	105.19	105.78	102.62	105.15	98.954	104.68	108.18	101.32	113.33	106.12	105.24	112.91	102.29	102.55	102.64	107.6	108.26	105.58	112.83	106.26	103.19	112.64	102.19	99.629	106.44	106.95	110.92	103.31	108.89	101.7	104.04	103.03
107.48	110.62	103.47	104.39	105.24	102.58	106.9	103.14	110.73	103.07	109.91	106.44	105.7	103.34	107.33	108.22	109.06	105.76	102.27	104.58	103.39	101.28	105.5	101.22	101.79	113.41	107.95	100.9	105.64	102.78	100.03	107.88	104.27	105.88	101.2	104.18	100.67	105.83	106.04	106.33	101.67	114.78	101.06	108.96	105	104.54	104.66	103.03	99.19	105.78
100.69	98.087	103.19	98.26	99.888	98.636	97.574	98.612	98.457	99.383	104.52	98.01	98.804	99.419	98.325	101.58	111.35	95.547	95.869	100.04	103.23	102.55	99.167	96.377	101.99	100.39	101.34	102.25	101.36	103.27	98.48	99.332	101.36	97.592	104.6	97.96	102.25	100.46	100.17	104.96	102.31	98.102	102.38	95.782	98.196	97.113	99.636	98.025	98.462	103.83
99.878	95.904	98.959	100.21	97.43	101.59	100.87	99.152	97.659	99.542	93.188	101.89	97.002	94.282	100.01	96.03	93.103	99.147	94.908	95.4	97.692	100.54	96.225	100.01	95.81	98.338	95.027	102.71	99.509	99.473	102.4	99.106	100.58	96.553	96.227	99.403	97.736	98.359	99.983	95.782	96.395	98.556	93.51	93.782	101.17	101.02	99.33	102.15	100.18	98.051
106.3	113.56	106.59	103.47	103.56	104.91	108.61	106.77	103.32	104.05	100.9	106.29	105.36	99.379	101.78	102.39	98.161	104.63	108.41	104.41	107.26	101.24	102.19	105.66	107.57	103.54	98.448	104.38	104.94	104.62	103.11	110.66	101.5	110.23	105.46	107.16	106.17	102.07	107.08	105.48	104.85	103.25	96.96	108.28	103.63	109.91	106.29	103.38	109.18	106.01
112.6	106.32	105.3	99.405	111.56	104.77	105.1	108.71	106.84	108.75	106.17	105.07	99.921	107.76	109.24	106.54	107.44	107.14	105.78	109.92	103.82	104.25	109.4	107.3	112.49	104.21	98.335	104.76	105.25	106.93	107.01	104.75	103.29	105.51	104.14	108.01	108.84	105.39	105.78	102.4	105.23	105.11	109.36	106.25	107.28	103.89	103.6	98.721	102.9	107.83
101.2	103.51	102.26	104.62	101.45	103.2	111.84	101.16	108.7	106.18	105.82	104.58	108.26	114.6	106.34	96.936	107.63	104.78	109.19	106.51	107.24	107.77	107.56	100.79	106.08	112.81	108.84	108.34	105.97	105.06	104.9	102.04	105.6	103.36	106.49	105.03	107.7	110.42	104.06	109.58	109.98	107.41	102.76	105.19	106.93	104.5	105.57	102.87	103.8	104.56
94.952	93.913	100.55	101.38	102.42	97.977	100.25	92.132	96.258	100.48	98.133	96.263	91.666	92.927	97.447	96.609	92.068	98.058	101.09	95.224	96.737	100.95	101.79	94.998	100.07	94.924	96.412	101.28	93.15	94.649	99.076	96.87	95.003	97.616	102.73	99.199	98.419	99.302	100.68	100.16	99.235	94.004	91.244	99.376	100.9	99.819	98.492	96.354	100.45	100.23
98.747	100.94	101.16	102.96	101.66	104.74	98.655	106.51	94.651	98.94	103.78	102.98	96.036	100.07	101.04	99.714	101.25	96.944	98.234	101.27	100.86	102.09	101.65	111.28	102.15	99.628	99.181	98.751	102.39	101.99	99.867	102.22	106.74	97.23	99.168	103.83	88.515	107.03	102.8	102.81	95.241	98.371	98.181	98.055	103.09	106.86	101.22	101.58	101.07	105.55
107.6	102.3	100.81	104.83	108.39	111.38	104.14	109.52	111.3	108.69	105.27	102.44	111.94	109.82	104.1	106.38	100.91	98.914	109.43	109.79	99.962	109.48	104.07	108.25	112.46	106.91	108.72	103.28	101.35	110.6	103.65	100.86	99.636	106.42	101.46	102.84	107.49	106.5	109.42	104.44	106.02	109.93	110.47	105.72	100.96	106.43	112.2	112.88	101.2	102.84
94.3	97.424	99.727	97.627	97.646	97.851	98.334	95.515	101.6	100.91	98.464	98.675	98.262	107.42	93.984	96.298	100.57	100.26	100.96	98.136	96.27	97.982	93.312	98.889	94.242	89.81	101.07	101.31	100.08	99.411	94.309	93.483	95.478	101.61	98.168	94.619	100.87	95.185	95.554	99.739	93.002	90.225	97.312	104.23	102.05	98.572	107.9	100.46	101.1	98.31
93.836	98.673	103.72	103.25	98.75	101.43	104.95	98.986	102.72	94.674	100.64	103.15	94.864	103.14	103.36	100.37	102.01	98.145	98.968	105.07	104.96	98.686	96.65	98.034	95.577	98.443	102.5	104.68	102.47	99.432	93.99	99.329	106.05	99.972	98.14	106.21	101.22	103.71	98.512	103.29	106.86	96.768	103.12	98.297	96.601	96.359	110.55	96.982	98.693	93.679
109.18	106.81	107.19	113.6	113.55	107.33	107.63	107.02	111.46	109.4	105.08	104.23	108.72	109.56	109.15	107.23	109.27	107.11	103.61	106.52	99.714	109.49	111.85	108.44	112.44	112.35	106.84	105.53	111.57	102.32	104.9	105.84	112.17	108.93	114.75	105.07	112.08	105.99	105.98	106.17	106.32	105.57	109.29	104.52	108.07	108.81	104.52	107.43	106.87	103.45
102.21	103.14	102.52	102.37	105.09	99.52	102.37	101.04	105.05	94.457	99.249	104.51	97.041	96.976	99.148	99.264	106.48	103.03	96.591	97.323	98.322	96.784	102.83	104.72	99.355	101.99	96.811	102.25	100.05	100.51	100.01	103.06	100.88	96.737	103.07	102.26	102.5	104.17	102.77	96.19	108.25	100.02	95.756	96.121	100.95	99.192	100.08	98.92	100.01	101.4
102.27	104.3	103.01	104.76	111.04	109.55	106.96	106.91	113.09	109.37	104.95	101.75	106.72	101.01	106.81	109.94	105.08	102.33	109.19	102.25	105.09	103.67	103.82	110.14	106.46	106.7	114.64	106.9	106.71	105.05	99.448	110.18	108.01	102.71	111.33	109.21	113.41	100.67	105.33	109.86	104.88	109.33	106.16	107.36	109.61	108.62	106.87	108.57	100.17	104.2
99.999	114.38	107.78	105.56	106.69	105.68	104.34	103.96	107.36	100.87	108.4	102.21	106.45	109.66	102.82	107.19	108.54	104.32	105.19	113.09	108.09	106.99	111.77	111.07	100.99	109.48	104.06	106.49	100.94	108.35	112.65	107.54	106.22	105.43	102.48	107.13	110.15	100.06	109.27	104.8	105.64	104.46	104.35	109.88	108.62	108.62	107.37	107.2	107.14	104.57
106.68	105.79	104.55	105.09	112.75	104.77	109.09	107.95	108.06	106.78	105.81	103.46	107.01	101.85	106.42	110.6	104.59	101.65	99.204	106.28	104.98	106.32	109.18	104.27	107.35	106.03	103.22	112.12	106.33	103.23	101.21	104.08	107.08	105.32	105.63	106.5	102.91	113.97	109.08	111.73	107.32	107.87	103.08	106.69	110.06	106.74	104.73	107.96	107.07	105.39
105.28	108.25	103.93	102.89	110.81	106.36	100.39	103.92	100.78	108.42	104.42	108.79	102.66	108.52	106.24	105.91	101.6	106.5	101.96	110.23	104.13	102.89	104.88	111.89	103.6	105.44	104.07	108.74	107.44	106.19	108.82	100.93	102.91	106.27	102.29	106.91	110.53	106.89	105.44	101.51	100.14	105.06	103.96	104.52	109.05	108.54	102.29	104.56	108.45	109.65
107.59	105.25	101.19	106.08	98.842	96.779	105.16	100.44	98.256	98.231	100.85	102.17	101.38	98.834	97.414	99.773	101.91	100.31	111.07	100.36	97.001	100.59	97.783	99.763	104.15	94.804	99.169	96.951	101.93	104.21	93.467	104.66	99.308	102.4	99.469	103.98	105.07	97.224	104.49	98.617	102.19	101.56	104.91	102.35	100.2	92.62	100.02	98.226	106.04	101.92
94.717	99.087	101.34	105.46	95.387	98.599	95.824	103.01	96.209	97.693	103.84	98.294	98.615	101.18	95.963	98.221	101.83	102.81	104.47	103.35	99.222	96.21	99.528	103.12	100.66	103.54	100.83	96.226	100.6	97.671	93.796	103.49	104.17	97.09	106.79	99.602	101.29	100.14	96.523	93.114	104.6	104.09	100.26	103.95	101.06	102.18	104.23	102.59	96.845	96.409
105.85	102.7	108.69	111.66	105	108.96	104.96	106.14	107.31	104.51	106.25	102.22	107.08	104.51	107.41	105.32	102.09	108.37	100.47	106.8	95.183	107.23	102.22	106.26	105.22	99.612	104.97	103.92	101.6	101.82	115.58	105.42	108.34	103.99	107.73	99.189	109.53	101.89	106.07	100.77	105.66	99.297	102.22	103.41	105.83	105.27	103.59	106.72	105.42	105.63
105.17	105.73	105.53	108.39	108.7	111.78	116.01	113.02	100.01	104.31	108.22	107.35	108.61	107.22	108.17	106.4	106.9	106.97	104.99	108.82	108.29	112	106.69	102.3	102.34	114.74	105.68	107.91	110.37	106.91	109.26	108.24	103.9	111.49	104.93	112.6	102.08	108.6	106.32	114.47	109.16	107.22	104.51	110.9	105	108.44	113.01	105.42	108.51	104.44
98.267	103.85	102.01	95.336	97.165	99.16	96.738	96.468	98.879	94.75	101.83	107.87	98.834	102.43	107.94	97.309	96.616	102.02	107.13	98.788	104.15	103.91	102.32	99.884	99.347	101.62	102.64	102.36	100.02	95.894	99.106	96.67	103.76	99.665	102.66	99.091	105.46	103.31	94.505	102.13	100.84	105.08	99.158	98.289	99.961	98.896	101.47	95.897	99.198	103.05
107.58	105.66	105.72	104.64	104.05	110.57	107.41	104.98	108.01	110.14	106.3	104.99	106.21	104.73	110.83	107.8	103.73	107.78	112.16	103.33	107.67	98.347	101.28	105.33	106.88	100.82	107.06	107.3	99.797	107.77	111.26	103.67	104.24	115.4	103.89	106.36	104.25	108.95	108.13	104.75	108.26	108.29	104.45	103.2	102.26	101.09	108.2	105.41	102.86	110.69
114.24	109.65	105.93	106.74	107	107.31	113.88	108.64	105.7	106.65	108.69	105.17	106.54	109.26	103.75	110.76	110.63	107.92	105.47	104.79	110.5	102.84	109.85	109.51	107.06	104.26	106.25	112.9	104.74	107.15	111.28	105.73	107.42	104.33	102.44	109.8	108.45	106.72	104.56	104.06	105.49	102.22	105.1	108.27	115.4	107.57	113.46	105.32	105.68	109.19
106.78	110.41	108.96	118.31	111.46	106.2	113.19	108.51	110.68	105.36	100.8	110.98	106.67	110.8	110.47	110.43	111.41	100.07	102.74	105.1	104.13	109.65	104.69	106.17	107.27	106.86	109.55	105.41	109.94	108.83	109.69	109.73	108.56	106.64	106.14	106.87	100.45	107.67	114.24	103.64	108.72	110.83	109.55	108.19	111.32	104.56	105.36	106.9	107.48	100.41
107.2	110.32	104.27	102.27	110.28	105.47	104.45	108.67	111.44	106.89	109.66	102.39	109.88	105.12	104.27	102.28	111.16	107.53	105.95	107.93	107.33	105.16	112.35	105.39	106.01	110.49	111.1	111.44	110.47	104.8	105.07	110.08	107.74	113.24	107.26	109.64	106.02	115.11	102.53	105.48	110.57	111.03	113.95	106.38	112.21	107.74	111.3	106.55	106.87	101.1
107.53	105.11	107.54	103.88	110.35	101.85	99.845	110.69	108.23	106.15	109.33	107.46	99.595	107.85	95.765	103.07	100.51	100.66	100.53	113.24	103.57	106.8	109.52	105.58	100.27	110.52	105.35	109.93	104.09	106.76	107.73	104.86	108.14	104.98	110.97	103.81	105.31	101.36	107.27	109.99	100.12	99.476	109.06	108.87	99.51	105.47	106.51	107.63	108.64	103.69
107.45	98.814	104.83	103.79	105.09	105.32	106.3	102.37	104.81	109.13	106.72	102.64	104.04	106.75	104.92	105.36	103.7	101.9	106.79	112.12	106.27	98.31	108.62	110.85	109.99	104.38	100.27	101.1	109.59	109.39	104.8	104.15	113.67	112.87	102.93	104.68	98.715	107.85	107.83	111.23	107.08	107.45	113.41	106.35	108.51	103.05	100.72	104.44	105.12	102.72
103.61	103.58	95.458	98.685	100.03	97.518	101.54	99.682	98.832	97.733	98.251	100.51	106.09	103.56	96.002	94.236	100.11	103.48	102.64	103.99	105.61	100.82	102.41	98.101	102.66	103.15	104.99	100.84	97.58	101.86	98.796	101.61	101.8	103.17	97.972	102.46	98.347	98.549	106.45	99.547	95.781	96.411	99.441	93.395	93.087	106.33	103.49	98.836	96.734	108.02
108.45	112.18	102.01	110.9	103.02	99.708	107.65	104.36	108.95	106.72	103.9	104.17	108.45	102.4	100.15	109.08	102.12	107.41	103	114.37	105.13	108.59	105.18	105.95	102.7	101.63	100.03	108.15	103.92	102.82	104.33	98.589	102.98	106.81	107.74	108.55	109.26	106.59	106.51	108.39	106.07	104.91	102.37	104.83	103.88	107.1	104.57	105.23	106.38	104.89
106.83	108.77	108.93	106.6	109.38	106.83	114.51	108.32	103.28	105.17	105.81	105.04	102.23	99.041	103.66	101.83	104.6	111.64	109.01	111.76	107.8	103.98	107.47	102.55	102.25	97.768	111.91	104.86	111.52	103.69	104.41	110.37	105.61	107.75	110.69	108.19	105.02	105.72	103.04	114.31	109.54	106.03	109.9	108.25	105.98	108.2	108.39	103.67	103.94	105.54
97.442	101.39	100.69	98.314	95.45	99.949	104.01	96.012	97.87	99.99	98.962	101.41	97.534	110.82	101.43	99.384	97.887	97.323	103.67	95.81	106.42	98.397	98.935	95.81	99.323	97.283	99.032	103.13	98.119	98.619	92.297	100.95	103.59	98.701	105.61	103.73	98.114	92.597	97.674	100.89	101.7	98.251	98.138	104.96	107.45	96.044	100.95	97.642	96.83	99.48
103.18	105.08	110.26	105.86	107.07	114.01	108.31	108.69	105.39	110.27	104.58	97.921	109.49	104.25	103.38	105.77	104.65	105.04	110.14	104.14	99.853	102.91	101.68	106.41	94.817	110.71	115.2	106.19	103.55	100.62	103.39	110.82	109.54	103.68	107.61	108.43	109.71	107.18	109.42	105.86	102.73	106.37	103.17	106.48	100.99	111.44	106.19	106.68	98.865	103.9
110.24	107.99	106.19	111.08	110.67	111.64	108.47	109.61	111.36	105.08	112.14	105.34	109.17	108.12	110.16	111.99	111.39	105.44	106.73	109.52	110.33	106.46	108.19	114.35	114.87	104.39	108.23	111.14	113.85	114.77	110.73	106.7	109.08	112.13	115.47	111.68	113.61	107.52	107.29	107.33	107.42	105.4	114.69	113.17	116.23	113.15	113.24	112.99	109.19	114.37
110.9	107.38	111.64	108.93	107.08	100.4	109.37	109.57	108.8	109.93	103.12	111	106.31	109.48	108.2	103.4	107.73	108.44	105.98	104.14	104.95	115.88	108.74	107.7	111.4	107.2	108.8	108.13	108.11	101.38	108.73	112.78	104.2	103.41	111.55	111.14	104.08	104.01	109.46	108.84	106.39	104.18	112.96	102.8	104.63	105.94	107.17	104.3	110.55	106.02
113.4	103.99	106.96	107.35	111.82	103.48	107.26	99.752	104.03	106.01	104.32	109.02	106.13	104.19	111.22	104.47	106.11	104.95	105.28	103.38	104.68	108.38	102.41	100.29	102.59	106.94	104.94	100.55	100.1	109.26	106.76	112.7	104.4	111.76	99.791	108.27	105.82	105.39	109.01	109.11	109.98	102.97	103.71	104.84	112.16	106.48	105.01	101.87	103.58	107.5
104.75	107.08	106.86	106.75	116.82	108.07	112.89	108.17	109.49	109.44	103.58	108.21	109.56	105.37	101.56	108.96	106.67	110.62	105.48	104.64	112.13	106.75	106.16	108.65	108.96	111.42	109.83	108.03	105.15	110.29	109.91	110.91	110.08	107.3	110.87	109.4	111.09	107.52	108.4	102.68	112.13	103.14	107.09	107.6	112.51	112.38	103.22	105.61	110.39	107.92
106.45	102.53	105.64	103.65	105.46	101.7	101.73	104.88	97.752	101.92	99.605	100.46	109.37	106.27	105.87	99.572	104.6	101.52	99.69	98.778	100.67	98.386	104.98	101.42	99.038	105.12	103.51	107.18	106.4	104.27	105.28	104.13	105.41	103.02	103.7	97.454	105.79	104.04	96.015	103.44	100.29	104.44	96.405	100	104.02	102.1	98.605	106.83	100.73	101.26
109.69	109.2	107.09	113.02	110.08	108.98	105.54	111.3	108.97	103.02	102.42	107.78	106.82	108.14	108.31	112.84	106.54	108.22	111.46	111.78	112.99	108.3	103.09	103.75	109.04	105.44	112.59	116.58	110.09	112.78	107.45	114.39	103.58	112.73	113.18	99.884	102.5	112.37	106.7	99.636	109.26	106.78	103.96	111.34	108.74	112.64	113.91	108.57	109.98	106.82
109.86	114.11	108.34	108.53	116.48	110.87	110.07	113.27	106.26	110.47	109.49	108.7	105.17	111.23	106.36	106.53	109.13	110.47	109.58	103.85	109.06	110.7	105.24	109.22	114.3	113.95	113.69	111.29	112	111.58	113.91	109.33	111.14	111.04	112.69	115.99	110.56	106.26	110.43	106.48	114.96	113.08	113.48	110	112.53	108.74	113.72	109.36	105.62	110.16
106.91	98.573	96.189	100.68	99.865	97.158	93.908	100.47	99.122	97.124	100.37	99.997	100.86	101.7	101.36	100.01	98.623	99.456	93.552	98.638	96.867	98.933	99.068	100.01	99.143	103.13	102.31	97.691	97.54	97.432	96.681	98.039	96.766	100.93	104.08	101.71	97.707	101.84	98.528	102.65	98.943	96.974	94.848	101.15	103.33	99.722	96.559	95.823	95.34	96.566
113.81	98.544	115.98	110.38	109.08	109.99	109.53	107.22	106.77	111.99	114.46	107.74	107.42	111.75	113.51	107.08	107.67	105.08	110.46	108.95	103.7	105.29	109.23	107.38	108.4	106.12	111.27	108.09	106.14	101.44	110.73	103.66	108.96	109.4	103.82	107.8	105.94	109.14	104.68	110.33	102.92	111.79	113.92	110.32	100.87	111.4	104.9	104.59	111.33	106.43
99.37	93.98	99.072	99.939	100.52	96.743	96.525	91.651	93.864	92.407	97.03	99.506	98.805	97.136	97.438	102.02	96.239	89.933	98.194	97.506	90.408	104	96.428	96.991	97.518	97.611	102.18	105.16	96.355	91.454	101.61	96.561	93.129	97.125	98.384	94.901	96.849	105.37	91.385	98.673	97.373	97.601	99.321	100.44	99.665	98.472	101.47	105.83	99.753	100.31
107.74	101.56	110.2	107.53	108.8	108.46	102.47	108.4	105.19	103.29	112.41	106.17	108.72	109.34	109.81	102.96	108.8	102.82	107.24	105.63	101.54	108.98	108.3	104.08	112.88	102.86	107.38	108.37	111.22	109.61	114.53	109.75	101.5	100.13	101.1	111.68	104.06	102.33	106.29	103.53	100.48	111.32	107.37	104.7	104.62	110.02	115.13	104.94	108.42	104.71
98.781	92.403	107.92	98.379	103.65	102.97	98.448	101.73	100.11	100.2	104.38	95.775	111.9	105.97	99.281	102.1	104.91	101.13	96.266	101.41	97.894	101.07	102.14	102.85	102.05	103.64	98.997	103.05	106.32	99.594	103.52	105.54	102.83	94.643	100.97	101.34	102.35	104.16	108.42	95.999	104.62	104.85	100.55	101.34	101.49	102.54	95.817	105.88	105.13	109.21
106.12	106.33	105.18	101.78	108.53	106.56	105.01	106.31	108.07	106.01	106.37	110.49	105.01	107.01	105.32	106.68	108.27	103.74	108.35	98.61	104.49	106.43	110.05	104.05	106.53	106.77	107.28	110.77	106.37	113.06	110.52	99.855	103.68	110.58	105.19	109.19	110.07	101.05	109.83	106.76	104.43	103.78	105.54	104.32	105.22	101.9	107.26	104.57	109.85	106.4
99.641	102.88	104.87	99.654	102.29	100.17	102.44	96.16	102.81	99.454	99.624	98.934	102.61	104.26	101.11	98.395	105.62	100.47	98.047	99.155	100.8	101.22	100.62	103.82	97.085	93.768	100.98	104.87	100.83	101.66	94.845	100.96	96.688	99.643	103.32	100.77	104.51	99.899	100.66	95.977	102.22	93.895	100.94	97.127	106.99	102.59	103.37	99.128	105.59	102.75
96.329	94.696	102.69	100.8	94.196	102.44	98.35	94.426	100.03	96.497	100.83	90.753	97.906	96.971	98.084	99.869	94.462	95.975	88.408	99.397	100.16	98.736	99.194	105.41	93.908	99.761	95.601	95.419	95.295	103.9	98.768	102.55	99.052	97.615	98.132	95.314	97.651	98.728	97.178	94.796	101.79	99.033	95.633	98.394	95.121	99.374	87.011	101.04	102.18	95.267
107.79	105.74	115.35	112.44	105.08	109.39	108.18	111.06	111.95	105.9	103.54	109.9	110.32	104.92	113.81	108.08	110.43	104.43	109.69	112.13	105.37	108.29	106.71	102.79	105.74	106.7	106.49	108.49	113.4	108.43	109.01	109.72	108.5	111.19	107.89	105.84	102.95	110.62	108.67	99.502	112.36	113.77	106.45	107.02	110.92	109.51	108.33	109.02	107.39	110.14
110.59	110.6	105.54	107.9	105.72	105.01	109.67	107	110.06	108.68	107.27	109.69	106.79	102.41	107.73	109.74	107.76	111.91	110.14	103.13	111.55	109.59	106.58	107.38	106.47	110.65	111.87	105.5	107.89	105.98	107.76	104.64	111.02	113.59	106.25	109.36	108.2	107.57	108.44	110.81	105.25	107.6	107.92	108.15	105.38	104.51	111.29	104.21	103	113.35
107.6	104.05	107.71	101.76	107.56	107.23	103.87	109.5	102.57	107.56	106	106.11	104.98	103.99	105.94	107.81	100.21	107.66	102.82	104.85	103.46	102.56	107.77	106.61	103.85	103.76	102	103.94	99.951	111.36	104.73	104.9	106.55	106.86	107.4	104.43	108.01	103.29	108.74	103.14	111.3	108.43	98.85	105.52	107.24	106.15	102.24	107.3	98.119	109.82
106.61	107.44	104.35	106.34	104.72	109.97	108.71	105.23	114.26	107.84	106.4	110.23	109.74	106.58	111.83	105.85	110.31	104.76	106.48	106.66	106.39	102.75	109.54	105.3	106.81	104.17	103.32	106.06	112.09	108.35	109.11	105.4	104.91	98.843	106.82	106.02	110.02	110.14	108.42	111.9	106.35	101.83	110.76	109.64	104.29	100.68	110.05	110.76	106.07	104.6
103.72	113.5	110.46	108.74	111.45	101.74	102.39	118.84	105.86	102.86	106.61	106.75	114.62	107.4	112.32	108.72	112.71	111.31	104.62	110.19	110.03	106.54	109.43	105.67	109.24	108.78	108.62	105.37	110.34	107.53	108.2	103.35	113.72	105.18	112.91	108.38	114.07	104.19	110.4	110.24	104.21	110.24	106.33	113.36	110.25	114.04	108.71	110.54	110.83	103.47
93.175	91.471	92.344	93.621	96.201	94.337	103.17	97.652	98.492	97.554	102.39	95.445	99.679	99.823	94.186	93.577	99.6	98.881	94.373	102.39	96.065	94.234	102.74	93.212	96.252	101.75	94.999	106.08	99.978	96.53	98.678	93.426	95.699	91.606	100.78	99.404	96.749	97.629	92.18	94.241	101.81	95.802	101.98	96.202	95.364	92.253	99.634	98.257	99.613	100.57
97.972	98.338	98.903	96.724	97.452	99.048	99.29	101.6	102.61	99.945	96.87	99.52	99.62	97.956	96.198	98.663	95.123	90.427	102.4	96.323	100.4	93.866	102.29	99.875	98.291	98.462	103.59	104.61	100.57	97.02	96.947	95.736	100.88	94.694	92.862	92.538	96.551	95.715	102.32	95.48	97.737	100.08	94.895	102.84	97.374	95.247	101.33	98.102	100.64	92.749
102.73	105.92	113.76	104.64	108.44	108.91	104.28	108.29	110.27	103.97	108.8	102.22	103.93	106.02	102.9	102.84	111.01	108.86	104.9	106.63	105.04	105.42	105.25	111.02	112.29	106.61	110.41	108.59	113.26	114.29	109.51	105.12	104.93	103.43	104.21	108.67	110.55	111.29	109.37	108.27	106	107.89	111.44	108	109.33	108.1	102.53	108.27	104.72	115.47
104.47	108.61	109.61	108.86	102.56	106.6	111.29	103.28	111.56	106.76	103.62	108.14	104.2	106.59	105.98	111.87	108.82	108.22	99.886	108.21	113.5	102.65	112.84	105.75	105.62	106.79	109.73	110.29	113.13	107.87	105.43	105.82	114.01	107.2	104.97	105.05	108.51	110.9	106.3	114.28	108.81	108.65	108.96	108.81	104.7	106.59	100.84	110.59	108.17	109.48
105.57	103.72	106.88	104.47	99.565	107.48	100.33	105.13	103.52	103.45	101.19	102.14	103.64	107.15	105.62	107.38	110.28	103.29	108.73	107.65	103.39	103.08	105.83	111.24	103.76	105.48	103.42	106.69	102.44	107.81	107.17	109.37	104.05	101.72	108.7	110.97	107.72	112.08	107.37	100.86	108.95	101.81	101.81	106.58	106.96	105.23	110.8	108.5	111.44	100.6
107.76	106.68	100.47	97.136	109.17	104.41	102.56	109.38	105.13	106.4	107.47	105.51	104.64	111.99	101.98	107.91	103.2	109.14	110.08	103.85	108.83	101.55	106.45	104.52	105.8	101.27	100.21	103.4	107.13	111.33	111.14	105.21	102.49	102.53	103.68	101.24	105.17	105.96	103.91	112.38	105.5	108.81	107.28	104.02	96.219	104.48	103.1	102.59	112.14	110.64
94.132	98.187	99.286	100.1	102.91	99.777	98.571	93.976	102.94	98.238	99.158	91.14	89.697	95.23	93.902	95.094	102.66	98.327	91.986	93.216	106.14	103.63	100.19	91.734	96.507	98.58	92.993	98.126	100.56	99.592	101.21	99.952	97.16	101.43	100.57	104.8	101.59	103.7	96.14	95.676	96.735	98.275	98.502	97.954	97.648	99.996	93.416	101.4	97.66	97.505
98.611	98.347	97.513	99.881	101.54	101.04	105.93	88.693	104.72	99.3	99.321	93.72	94.251	102	98.119	102.59	93.798	97.923	99.525	102.99	103.79	104.01	101.27	101.72	98.617	102.99	101.94	107.13	95.489	100.4	102.02	99.057	102.13	106.91	100.05	97.448	97.458	104.51	100.31	102.43	98.947	98.685	103.11	100.07	97.334	102.2	97.348	98.389	102.44	106.17
109.63	111.9	105.01	111.7	103.35	104.52	104.41	100.22	97.936	103.85	102.87	110.01	111.53	107.59	105.98	103.35	104.12	102.82	106.55	103.51	100.85	113.29	115.18	109.38	101.94	107.19	108.53	106.86	100.59	100.76	110.18	103.21	106.37	102.38	99.501	106.52	108.91	108.09	102.47	109.74	107.68	108.54	106.72	99.306	104.99	110.76	103.5	106.68	102.8	108.37
108.42	107.23	112.16	97.199	108.01	111.32	102.14	109.38	108.51	117.4	106.41	112.96	108.5	113.52	108.2	106.81	110.37	105.66	106.59	108.99	106.08	108.72	110.31	105.35	108.12	106.38	113.33	107.22	108.77	112.43	106.84	112.01	108.44	108.41	105.76	106.91	106.26	114.15	108.16	107.58	107.51	108.01	112.45	100.85	106.56	108.09	109.76	106.47	115.09	112.34
111.26	106.27	105.48	109.67	103.84	108.76	102.3	114.73	107.87	100.12	107.53	108.18	111.81	107.64	102.42	110.39	101.88	108.74	104.14	102.02	102.52	108.31	113.81	104.28	108.07	106.46	109.98	104.43	107.97	103.2	114.92	107.2	102.81	102.83	111.7	115.41	106.1	108.1	106.46	109.78	104.89	108.13	110.4	104.32	105.64	110.79	104.89	104.92	103.57	105.2
99.795	98.242	102.88	107.43	98.959	99.86	98.323	103.53	103.91	95.636	103.73	97.508	106.71	97.627	106.24	97.147	98.839	101.63	95.027	100.63	100.22	99.168	104.19	94.531	96.553	100.23	100.6	97.143	103.4	97.217	99.371	100.98	97.821	100.53	92.567	98.797	105	103.65	103.13	94.619	96.615	106.52	98.212	96.613	106.19	102.67	97.587	94.88	100.73	98.226
100.56	108.7	102.57	100.81	98.342	109.04	103.81	94.805	98.863	99.318	99.684	104.49	103.39	92.962	98.98	102.96	100.81	100.99	97.629	102.65	106.9	98.485	102.05	99.319	98.329	95.333	96.226	101.85	101.27	103.34	97.877	104.76	101.72	94.087	109	101.63	106.07	100.99	104.4	99.619	98.636	99.68	94.313	102.85	103.33	102.26	98.275	100.55	104.02	98.982
111.26	104.09	109.69	107.62	104.08	110.41	105.96	107.21	101.92	109.6	107.05	109.93	106.07	109.02	105.39	108.85	110.06	108.88	108.96	108.03	108.13	107.7	114.93	109.8	111.1	110.49	111.69	110.05	109.19	107.59	113.99	107.74	105.89	112.88	108.77	106.17	111.49	104.4	109.79	113.9	106.82	107.1	110.3	98.453	104.95	107.74	104.38	111.92	110.21	111.36
99.03	95.964	98.014	95.349	96.992	95.881	99.455	103.12	100.83	97.498	100.02	94.608	91.643	98.712	99.201	96.027	93.576	102.18	102.12	97.217	104.37	95.983	99.53	97.847	99.3	100.1	98.291	97.943	98.744	95.974	94.891	96.928	94.791	101.94	93.578	102.33	96.315	102.59	98.638	105.95	94.418	95.27	96.65	94.651	101.82	96.97	100.64	98.552	103.31	96.902
97.449	99.683	98.816	103.07	103.42	100.92	97.391	100.78	98.102	103.9	104.96	98.668	96.141	104.3	102.16	98.382	99.108	98.242	95.061	104.91	100.95	96.866	103.59	99.751	102.71	99.317	102.68	100.13	105.25	106.88	101.15	99.566	106.69	104.17	102.49	105.73	103.28	98.748	99.387	95.489	97.249	100.99	100.74	103.04	98.318	99.147	103.19	95.131	100.38	101.87
108.94	106.45	103.44	105.54	102.21	114.67	99.204	104.15	103.86	100.57	105.54	107.53	110.08	102.35	106.47	109.23	107.18	108.34	102.67	102.3	108.13	100.28	105.34	106.28	102.6	109.18	96.909	108.06	105.43	107.29	108.73	106.07	109.34	108.18	103.74	102.68	106.51	104.79	101.44	107.44	102.21	106.83	110.08	106.01	106.97	108.49	108.51	103.2	104.6	103.22
113.91	111.36	105.7	112.31	114	111.29	114.01	114.01	110.47	112.19	110.15	109.35	107.16	111.92	115.42	109.5	106.96	113.68	108.12	107.1	108.42	107.47	117.72	109.71	106.93	108.57	109.03	113.84	109.37	108.13	110	108.58	109.65	110.96	109.17	109.25	112.49	109.78	113.1	113.13	109.67	108.06	108.21	107.44	116.33	112.41	108.54	108.93	108.9	111.56
111.02	105.73	108.99	107.67	103.15	108.64	108.49	109.29	111.57	115.07	109.86	113.94	109.25	109.63	101.22	108.81	106.82	109.44	108.28	107.46	108.98	105.06	106.1	99.54	103.97	115.03	109.73	108.98	105.15	110.83	114.65	108.98	106.92	110.69	103.49	108	110.15	108.26	107.84	102.32	107.15	112.25	109.54	105.94	108.67	112.14	116.17	100.75	107.94	105.33
96.287	104.26	98.619	95.449	89.928	96.369	98.407	95.145	94.915	98.256	102.98	101.07	95.596	96.959	99.187	99.342	103.41	96.408	101.06	101.32	100.41	98.204	94.372	95.029	93.049	93.753	104.39	100.92	89.916	99.272	95.534	94.377	101.41	95.738	103.85	101.24	98.578	101.52	97.726	105.7	98.647	93.523	104.35	99.068	99.349	109.37	99.919	101.15	101.89	100.15
103.9	105.04	97.43	95.913	109.37	105.23	102.44	106.18	103.28	99.436	103.16	105.39	103.56	103.9	104.33	106.56	100.96	102.05	98.476	106.16	98.536	100.19	103.82	104.63	103.38	100.51	106.14	102.16	105.8	104.86	97.788	102.52	108.37	102.18	104.43	97.406	105.62	101.89	104.15	103.74	100.79	104.83	102.26	101.3	106.2	105.3	108.01	104.84	96.455	107.32
94.065	94.392	92.544	101.62	97.701	98.237	95.757	99.988	94.575	97.984	96.773	105.61	101.12	101.52	97.345	100.38	104.83	96.728	100.26	100.83	100.73	100.16	94.731	92.247	104.92	99.673	100.88	97.574	104.79	98.887	94.174	96.551	98.087	99.987	90.914	98.238	98.2	105.74	94.414	95.856	98.077	100	102.09	94.919	101.11	102.28	96.177	96.9	102.84	98.362
106.47	114.26	107.86	102.59	103.19	108.72	113.81	103.75	105.4	109	106.04	102.06	107.3	106.56	109.66	109.68	111.39	101.16	109.36	105.64	113.74	99.162	106.95	106.54	106.02	106.63	101.18	109.76	102.09	100.97	106.68	108.21	107.08	108.55	102.71	113.55	109.79	104.29	108.04	101.97	108.35	109.08	107.22	108.63	107.52	101.55	107.29	110.35	106.2	104.39
105.82	102.05	106.56	105.66	108.79	109.64	112.57	110.2	110.19	107.93	107.42	111.79	108.99	103.53	113	111.56	105.43	112.38	105.15	109.08	107.99	107.38	104.48	105.11	105.67	105.71	111.11	107.71	105.57	107.51	106.78	102.59	105.55	104.58	107.58	104.22	105.02	106.05	113.14	104.21	103.94	106.08	105.5	110.22	104.75	104.23	109.84	107.54	112.89	109.47
108.24	111.18	101.74	114.38	97.414	107.44	111.7	101.79	106.11	104.84	103.3	106.67	108.04	108.45	108.98	106.07	106.91	109.09	112.64	107.62	103.21	105.13	105.22	112.19	111.87	102.09	109.18	97.444	106.7	108.4	109.34	100.8	109.29	101.34	102.8	110.82	106.66	111.9	106.31	102.47	109.74	112.57	105.57	104.23	103.13	100.55	109.19	112.01	107	104.18
108.93	110.82	114.23	106.87	110.45	109.62	108.78	110.35	106.66	112.13	111.41	105.48	108.14	102.08	105.16	112.28	111.77	112.38	108.4	110.52	110.94	109.3	108.37	109.79	112.42	104.55	106.95	108.89	115.97	105.69	109.64	107.87	109	110.71	116.03	113.84	108.99	107.38	108.19	115.3	111.02	109.88	106.43	110	109.92	112.3	108.89	106.05	109.69	114.03
97.094	97.343	109.22	102.39	100.89	108.88	106.2	102.23	102.14	98.26	103.63	100.58	98.431	100.81	100.62	100.79	104.39	98.671	111.32	106.38	103.62	103.27	102.17	102.82	102.51	107.58	106.97	99.829	104.56	108.16	107.29	101.52	102.11	102.82	103.53	102.85	101.62	99.88	101.56	99.292	110.04	101.78	106.89	97.577	104.3	97.913	99.671	102.41	102.35	104.44
110.73	109.22	112.26	113.43	103.74	112.24	107.16	107.78	108.83	107.51	112.67	102.65	104.47	111.87	104.57	106.88	111.61	103.36	112.71	106.07	113.88	110.91	103.79	107.66	109.85	100.17	113.5	110.02	106.28	111.15	112.49	103.21	100.41	109.78	111.89	107.54	105.42	108.03	103.8	110.71	106.42	110.35	107.32	112.53	106.02	112.87	111.67	109.98	110.52	112.03
114.53	107.82	106.62	106.73	104.69	105.52	113.51	110.23	103.72	107.53	112.05	102.06	106.8	100.08	114.81	108.79	107.37	105.63	111.26	103.78	105.87	104.24	107.38	106.49	106.38	114.71	106.61	109.88	101.31	108.82	103.11	108.11	103.47	106.6	112.69	103.31	108.4	102.53	110.03	108.8	109.49	106.69	111.09	107.14	106.04	110.84	103.66	106.37	106.97	105.27
88.993	95.143	97.063	101.09	99.355	94.011	94.242	97.218	99.927	97.627	101.17	100.61	95.9	96.579	95.599	93.107	101.47	97.743	101.13	92.074	99.911	95.645	101.71	101.28	102.09	99.245	95.312	99.848	101.14	103.13	94.013	100.48	94.362	101.84	103.95	99.395	95.709	100.66	101.59	109.49	101.22	100.17	100.34	101.66	97.742	96.271	98.12	100.39	98.361	99.082
96.476	97.258	98.848	98.759	100.65	97.38	92.713	98.249	101.42	94.192	98.186	99.197	97.48	97.021	100.78	98.081	93.771	100.89	97.137	95.688	103.71	97.724	92.184	103.45	93.204	91.943	102.83	95.105	94.546	106.53	101.72	107.57	104.47	98.216	99.006	94.803	97.951	96.516	104.8	95.453	99.34	93.482	98.573	96.136	91.541	95.989	98.252	102.36	101.74	94.244
110.79	104.9	102.23	109.7	106.13	105.8	107.92	102.31	111.3	105.5	105.54	103.93	107.65	108.73	105.34	112.13	108.19	110.23	106.5	110.96	109.9	107.06	102.72	105.02	98.988	113.71	105.48	111.66	109.9	103.07	110.11	107.77	105.73	103.37	107.04	106.65	107.77	102.83	105.82	104.02	108.04	113.36	106.87	104.49	104.17	103.85	102.46	108.64	106.2	106.17
111.86	103.31	105.97	107.23	113.3	103.22	109.1	104.45	103.42	111.73	115.61	108.41	111.56	106.97	106.92	108.57	104.93	108.43	109.98	107.04	107.63	104.2	108.21	103.34	101.89	103.22	109.65	106	108.82	108.67	105.85	109.41	109.67	107.24	106.4	104.39	111.46	104.38	104.81	110.42	104.19	108.63	108.74	108.14	107.62	109.78	101.52	100.89	108.45	106.38
103.08	101.82	109.05	110.35	104.55	103.06	106.86	107.67	107.25	104.48	109.06	104.16	107.83	109.04	112.78	105.88	109.57	109.8	106.89	109.91	101.22	109.24	107.59	110.63	108.48	108.68	104.28	105.89	113.47	109.63	105.93	111.35	109.49	111.27	106.22	104.66	110.34	111.61	108.61	106.09	113.1	105.81	109.23	106.09	112.91	105.82	109.23	110.15	107.54	108.94
113.18	105.76	107.78	110.28	110.16	106.33	105.5	111.57	109.85	110	104.41	103.85	111.11	104.63	104.59	105.84	108.41	111.98	111.4	108.26	109.15	107.3	106.1	110.69	112.82	109.34	104.4	110.11	110.1	113.55	104.43	105.56	110.81	106.55	108.66	101.96	103.41	107.26	113.08	111.81	107.65	107.55	106.35	99.458	111.26	108.29	103.97	106.9	106.45	108.8
104.02	109.09	108.94	103.64	104.68	104.72	106.46	106.94	105.9	104.19	102.04	101.55	109.79	104.44	107.1	106.65	101.79	101.18	107.73	109.41	105.44	100.55	108.61	101.41	107.87	110.23	106.4	113.65	102.07	104.39	106.44	115.81	99.746	112.55	100.49	107.75	104.9	109.11	97.937	100.77	102.76	106.46	112.01	108.62	106.92	107.67	102.74	107.79	110.94	100.28
110.26	106.38	103.81	101.41	106.41	108.92	103.81	105.68	102.56	109.41	101.3	107.9	99.525	108.56	102.41	104.61	103.79	106.12	111.2	107.38	112.78	102.38	108.95	115.09	101.11	104.03	109.91	108.13	105.38	101.13	103.63	104.43	108.63	105.16	103.46	109.42	109.64	104.63	106.62	110.07	110.46	106.52	102.06	111.82	103.25	106.28	101.7	109.21	105.06	108.07
103.4	108.87	101.06	107.17	99.122	106.05	106.8	106.47	105.21	105.26	105.19	107.03	108.19	107.31	110.34	98.412	105.64	98.586	108.9	106.01	113.45	106.49	102.29	97.519	110.8	109.15	111.68	110.25	110.72	104.51	102.68	99.829	112.28	105.51	99.374	109.7	113.59	104.49	99.506	106.16	104.7	110.41	104.47	105.22	108.84	107.22	109.73	106.15	109.1	107.36
107.95	108.27	110.59	109.31	115.49	110.01	110.89	110.25	113.28	115.24	110.97	111.23	113.99	112.54	110.05	108.44	106.32	111.79	105.43	104.68	107.55	106.45	112.97	107.23	106.19	114.18	104.7	105.48	106.32	111.67	110.13	107.78	110.71	107.56	106.2	113.39	116.58	110	111.19	111.32	112.35	111.63	114.72	105.2	115.37	111.99	109.98	105.38	108.25	110.87
99.297	101.33	97.881	98.089	100.85	102.37	100.37	101.34	98.185	99.475	98.945	101.04	102.27	95.041	99.171	101.93	100.68	99.007	99.605	98.368	99.326	100.45	100.16	97.717	97.407	98.674	103.33	104.15	96.051	107.25	105.68	98.317	104.19	96.383	104.58	100.01	100.15	96.354	100.57	100.89	98.261	101.66	99.091	102.26	101.26	94.619	103.56	100.67	98.661	99.387
107.93	107.6	110.13	106.31	104.43	100.54	111.47	101.72	101.77	107.99	102.78	104.18	107.81	105.64	102.12	103.4	109.17	109.44	105.22	107.86	104.04	104.98	106.47	100.82	99.092	96.302	105.52	105.94	100.9	101.79	105.78	99.848	101.76	106.31	113.05	102.25	105.46	108.1	101.48	103.06	104.6	105.32	100.54	108.48	107.14	102.54	107.79	103.37	103.44	100.34
111.78	104.32	113.84	109.57	107.04	107.66	107.97	106.53	106.67	105.12	106.82	117.37	106.05	110.92	111.77	110.36	115.93	111.65	112.34	112.07	117.13	114.25	110.19	111.34	114.04	113.03	114.56	117.34	109.85	114.03	106.17	113.43	107.55	109.74	115.72	111.2	108.32	109.47	112.47	110.18	108.97	112.33	113.34	107	106.74	111.45	107.2	105.89	114.79	104.17
107.11	110.22	106.93	106.8	116.11	103.19	109.74	106.34	106.89	105.47	109.59	111.15	110.25	105.57	106.67	107.17	103.94	101.44	108.14	107.59	107.07	113.13	106.43	109.85	106.28	108.85	107.56	107.17	109.86	104.95	112.24	105.26	112.01	103.52	101.9	105.91	104	110.72	109.23	112.1	104.94	111.2	111.02	110.37	104.63	105.52	108.19	112.03	112.87	109.28
109.23	110.67	107.76	109.45	107.51	110.96	107.92	103.05	107.9	111.5	102.74	105.85	108.69	106.02	111.69	103.55	107.08	110.07	109.66	106.8	110.74	114.34	105.73	107	111.7	108.09	110.1	107.23	103.21	107.7	109.06	103.78	101.61	113.05	110.88	109.59	106.97	110.04	105.74	109.94	108.83	99.518	102.74	112.08	109.76	107.11	106.96	106.13	102.6	107.71
105.05	108.49	105.21	105.04	107.51	109.84	110.22	102.21	102.68	100.93	105.33	107.23	105.96	108.64	108.5	106.82	106.2	111.25	105.37	101.22	108.4	106.97	104.63	99.08	108.64	106.89	100.47	111.25	104.85	101.8	105.61	101.4	104.91	105.11	103.31	105.23	108.22	109.06	112.21	105.17	106.76	105.89	112.66	107.04	102.15	103.98	102.25	98.973	106.4	106.82
105.98	110.03	105.67	108.79	104.68	112.81	105.96	110.79	107.82	105.95	99.065	104.81	106.33	102.82	108.25	104.22	103.54	110.58	104.45	104.92	105.97	110.84	107.7	102.6	107.68	105.27	101.94	105.53	107.7	104.77	104.31	104.81	103.15	101.38	106.8	111.29	106.95	110.59	110.21	99.34	110.73	111.26	103.6	106.91	108.89	108.09	108.78	103.17	113.95	100.31
106.24	108.65	111.88	105.92	110.5	106.37	114.41	107.1	106.98	114.87	106.17	109.28	107.67	106.91	101.71	111	111.5	105.5	111.54	106.26	110.64	110.66	114.15	102.85	105.69	112.78	109.77	109.86	105.92	106.39	109.01	104.66	108.36	106.16	112.85	109.77	111.9	104.61	108.78	107.23	109.34	112.46	105.14	105.84	109.36	104.5	104.09	109.69	107.64	109.32
110.24	103	102.7	107.88	107.88	99.073	98.539	110.21	101.54	102.53	106.98	102.88	105.47	105.87	110.69	102.86	105.27	104.66	107.23	109.85	101.15	106.06	99.356	103	103.71	108.22	107.4	109.1	107.87	104.97	103.65	106.02	108.13	107.9	110.97	106.3	106.9	102.91	107.82	109.59	105.3	107.95	107.66	105.29	109.89	106.13	108.73	102.51	110.29	110.45
109.3	108.47	106.98	107.37	105.55	111.85	107.24	111.36	113.42	109.92	112.23	107.72	113.14	106.52	108.3	108.64	104.44	107.13	101.79	114.65	112.41	113.37	105.31	104.58	107.51	108.82	115.25	111.55	107.52	116.51	102.16	105.8	111.73	110.53	110.79	109.46	112.47	106.67	113.5	106.8	110.9	109.23	106.66	105.97	111.67	98.347	105.87	106.75	106.67	112.57
106.76	110.69	110.45	113.63	112.86	103.38	106.49	117.7	108.78	110.75	108.81	111.2	106.97	107.39	109.15	104.63	105.71	106.74	106.23	108.1	103.27	107.14	103.51	111.29	108.92	108.87	105.07	104.96	113.46	110.9	112.96	105.7	103.24	108.78	108.51	109.58	107.04	108.06	108.89	107	108.94	109.33	103.2	107.02	106.98	105.26	108.09	112.8	114.71	103.9
109.63	108.31	104.72	109.95	106.01	110.62	106.86	111.2	113.65	111.83	103.79	106.21	98.951	109.01	106.1	104.46	104.78	110.54	114.23	105.42	106.09	108	117	110.78	104.52	104.98	108.2	109.44	106.52	101.57	100.83	105.14	103.05	100.39	111.21	107.79	110.72	110.69	101.48	112.16	106.7	109.15	117.33	105.24	108.91	115.2	108.67	109.8	111.4	111.13
107.65	106.75	101.64	105.96	109.28	100.01	104.25	102.93	112.56	103.01	106.6	106.97	103.65	112.64	98.099	101.4	104.42	100.99	102.52	102.62	101.28	108.11	109.51	110.83	108.08	111.04	105.01	104.1	105.62	105.33	110.2	101.86	100.05	103.15	106.71	106.73	106.38	101.31	110.68	100.99	105.78	108.68	114.52	107.59	98.008	108.78	109.59	106.11	109.7	107.66
108.42	106.21	103.43	101.76	99.012	102.99	103.6	108.63	106.54	109.2	97.432	107.23	108.14	104.53	111.19	110.93	112.41	104.6	107.33	109.16	105.56	100.09	107.5	105.09	103.97	104.98	103.32	107.78	100.98	106.35	99.286	109.18	108.11	103.77	108.71	102.69	110.04	107.49	100.77	108.44	110.16	103.61	104.88	104.65	101.81	113.95	103.15	104.06	104.09	106.1
106.65	109.55	102.01	105.95	105.74	109.76	104.26	108.79	112.48	106.75	111.7	108.33	112.49	112.48	110.04	104.6	106.92	105.48	111.32	109.04	108.99	107.78	111.08	113.25	108.76	106.7	108.68	106.75	109.35	104.88	106.42	108.8	107.49	103.74	105.68	109.74	110.12	107.22	110.99	108.39	104.6	108.2	107.34	111.1	106.54	110.62	104.58	113.91	104.52	110.39
109.32	109.76	102.41	108.77	102.83	111.72	103.36	102.04	103.46	105.53	109.64	106.76	111.9	108.25	102.59	105.89	114.07	107.15	105.71	111.52	106.6	107.49	107.55	101.85	114.68	110.43	112.05	104.75	102.66	107.51	105.32	104.78	109.68	108.77	98.211	100.94	112.13	112.09	102.63	105.29	107.52	110.44	110.13	105.75	108.53	112.05	107.07	107.85	109.44	109.58
103.57	110.12	114.12	108.1	113.11	106.77	109.1	111.17	110.57	112.74	110.39	99.536	111.04	108.04	104.9	113.65	105.82	103.91	106.19	113.36	101.67	102.11	104.61	109.76	104.85	105.99	106.13	105.33	106.88	110.64	111.58	106.3	105.43	110.43	104.83	103.08	107.9	106.22	104.69	103.57	109.22	99.341	109.24	109.72	108.61	118.12	108.49	105.13	108.11	104.92
101.92	103.41	112.07	111.58	101.39	102.77	98.673	108.13	99.246	109.26	108.23	103.12	104.75	106.83	103.15	112.44	116.77	106.74	105.34	105.82	104.57	109.03	107.12	105.95	107.37	101.02	107.4	102.84	110.35	106.69	109.28	103.3	109.16	99.428	107.86	104.13	107.9	108.72	106.63	103.2	106.58	104.5	109.26	103.93	107.52	103.98	105.72	104.97	101.03	110.79
115.07	112.03	103.77	104.73	109.66	107.69	108.94	112.88	105.32	108.03	108.52	110.7	111.07	109.85	109.52	108.74	103.64	111.03	108.07	108.05	108.6	109.54	112.46	106.89	104.75	113.53	114.75	107.01	107.89	103.44	108.11	104.04	107.71	109.68	111.2	107.97	111.05	103.15	105.32	108.9	108.08	108.14	105.38	109.05	108.53	112.49	113.67	105.27	108.66	112.94
104.23	104.46	105.6	103.79	106.53	108.74	106.95	105.42	105.81	102.49	105.19	105.13	107.58	103.14	103.88	105.95	108.35	105.37	110.47	106.16	102.95	105.21	105.85	103.02	110.66	105.09	104.99	112.09	101.59	106.93	103.66	101.08	107.84	105.41	101.01	105.25	109.79	114.25	103.38	109.55	105.31	104.97	106.45	113.01	110.15	106.96	103.77	103.65	108.33	97.657
105.03	103.17	107.8	107.36	102.82	108.34	110.62	107.85	105.68	106.61	109.38	110.18	107.21	107.91	101.67	104.01	104.87	110.02	104.64	108.3	108.41	108.42	107.75	107.76	104.93	108.41	105.6	103.35	108.49	108.1	106.69	101.36	106.78	100.51	107.7	108.4	107.43	109.65	104.75	105.82	100.19	106.66	111.72	105.3	109.67	107.85	110.21	104.51	105.27	101.89
107.45	116.13	106.78	108.27	110.6	107.88	114.49	106.78	112.55	114.13	106.78	111.97	112.33	110.6	109.02	108.82	106.23	107.25	110.86	107.75	109.19	110.22	106.2	103.37	104.73	113.5	108.31	108.84	106.45	107.88	107.65	112.86	110.01	106.67	110.4	103.33	107.31	102.18	107.96	108.78	111.28	112.8	106.22	102.15	110.73	110.67	101.26	105.66	107.62	106.41
106.07	103.64	107.33	104.48	110.04	110.39	107.84	111.69	111.45	110.64	104.34	107.68	107.41	113.14	103.78	110.26	111.55	107.1	109.3	104.89	110.83	105.59	104.45	104.87	109.23	113.26	110.95	103.21	104.6	112.2	110.45	107.39	108.07	110.24	108.9	106.32	116.88	112.61	112.13	114.36	109.67	104.86	107.61	111.77	110.33	105.17	106.5	109.88	104.87	105.09
107.09	110.7	99.988	103.16	109.42	100.13	105.29	111.28	103.14	108.58	107.11	105.77	108.27	105.06	107.24	108.51	106.92	106.28	96.658	109.64	106.22	106.01	106.52	102.38	106.33	104.44	105.5	106.84	113.36	104.34	104.74	105.88	104.6	110.84	110.98	107.79	104.49	110.68	109.26	110.67	106.84	106.2	104.46	107.26	106.46	108.02	105	102.24	101.21	106.22
101.07	99.548	98.024	98.607	92.845	96.158	99.382	102.59	100.7	102.03	98.342	98.187	100.7	95.575	109.15	101.75	103.59	95.243	104.32	104.5	101.5	96.803	100.29	102.83	99.713	107.66	105.82	100.38	99.493	94.461	95.979	103.57	99.457	101.49	93.911	103.06	104.76	101.28	103.53	98.032	91.286	100.02	96.303	97.14	98.272	104.33	96.664	99.61	100.33	100.5
106.82	94.032	100.55	94.666	102.35	100.55	104.04	103.87	101.3	103.31	106.62	102.95	103.39	104.09	104.34	105.71	105.33	94.799	100.48	97.251	107.9	106.05	104.86	101.8	99.462	106.01	102.22	103.97	105.56	101.91	99.727	107.33	98.033	102.85	104.66	104.95	106.1	106.7	108.91	99.253	106.34	103.28	105.03	101.46	99.68	102.86	103.19	99.136	103.2	99.588
108.93	104.41	107.93	106.32	110.98	107.44	108.88	101.8	106.81	106.29	104.88	110.08	108.99	108.79	108.49	104.36	103.76	110.7	113.9	102.61	109.85	108.65	109.83	107.42	104.18	105.04	106.07	111.61	104.55	106.73	105.72	108.23	111.32	106.88	106.89	101.86	107.41	107.04	104.98	107.5	106.97	111.5	107.6	110.05	111.12	105.16	106.9	109.79	107.08	106.6
107.61	106.79	106.12	101.61	105.66	115.04	105.33	100.77	108.78	105.61	100.58	110.67	104.46	108.49	107.76	103.69	107.9	98.492	106.12	101.54	111.39	100.1	103.6	102.82	109	103.61	101.19	106.19	105.05	107.79	104.66	102.36	103.49	103.15	99.182	100.74	107.85	103.75	106.01	102.64	110.43	109.35	105.31	104.66	110.15	101.61	104	104.41	101.37	105.69
103.22	98.6	96.431	102.4	94.795	99.591	94.755	100.04	101.02	101.98	98.524	97.958	96.019	102.11	96.817	102.4	98.937	98.448	95.647	98.829	94.864	94.679	98.611	100.45	105	102.09	98.3	97.388	100.89	96.048	104.33	101.47	99.091	92.25	96.924	101.04	100.59	98.386	99.452	95.363	100.02	93.236	92.225	103.61	98.23	96.676	99.15	101.48	100.05	94.853
108.01	114.94	105.3	107.14	103.42	109.13	108.24	109.74	107.31	105.58	105.57	104.64	104.73	108.07	111.03	114.54	105.13	105.89	107.58	103.66	114.25	106.25	112.25	103.45	101.46	105.95	106.4	106.83	108.11	102.01	107.38	102.13	110.84	104.86	116.38	109.3	109.78	110.93	103.72	109.32	119.41	108.84	112.27	107.15	107.61	105.1	113.88	110.76	107.28	106.57
109.2	106.98	105.69	108.93	108.56	106.89	102.01	108.31	105.93	109.22	109.44	100.82	98.268	110.46	106.81	107.35	106.49	107.24	103.39	113.62	109.96	107.23	100.89	102.27	105.19	102.2	109.6	104.12	108.65	101.23	104.33	102.85	107.34	110.3	107.14	112.04	106.96	104.82	109.36	110.85	103.78	103.73	100.73	102.54	102.56	114.51	102.83	108.96	101.19	103.01
107.33	108.32	106.56	109.52	106.63	105.84	104.25	106.25	103.77	104.66	104.05	101.68	109.1	108.5	107.94	103.35	105.34	107.24	107.52	100.96	107.98	100.54	113.24	104.54	105.73	109.29	112.34	107.94	107.91	109.83	105.24	109.21	109.91	110.28	103.65	104.83	108.47	109.74	104.42	112.78	99.486	106.36	104.88	105.24	111.71	100.18	108.61	107.09	105.37	104.72
105.74	109.84	107.84	103.46	111.5	109.92	111.39	105.6	113.11	112.19	104.96	104.18	104.87	105.12	107.53	117.65	107.61	99.678	109.3	109.79	106.99	105.17	105.68	106.03	110.24	106.12	115.2	104.53	113.23	105.92	105.07	104.84	110.77	110.8	110.75	107.34	109.68	108.89	106.88	104.27	115.43	110.02	112.98	109.44	114.12	107.38	109.12	117.98	111.33	112.15
99.816	100.76	97.963	99.164	98.208	101.01	101.62	101.1	106.54	97.808	100.52	98.221	102.47	100.24	105.88	101.84	105.78	97.344	98.109	96.547	97.069	101.36	97.255	99.913	99.818	106.22	99.26	102.11	105.2	101.07	100.09	103.38	99.807	104.51	99.06	100.23	100.74	95.809	103.38	100.51	100.34	99.748	96.476	103.72	99.448	95.199	97.824	100.2	96.575	103.72
103.51	101.26	99.051	94.604	98.309	96.91	91.24	98.247	98.677	96.922	97.254	100.86	98.023	95.584	97.533	101.68	93.493	96.159	96.56	99.182	96.39	97.127	96.252	96.94	94.879	95.093	97.688	85.49	98.664	99.756	102.34	99.831	95.748	104.79	90.644	93.21	99.196	101.53	102.42	105.84	93.971	97.933	88.967	103.52	92.77	95.387	100.51	98.903	100.14	91.373
99.137	94.263	99.515	96.392	101.58	96.147	101.58	93.995	97.804	105.48	101.67	104.32	98.198	98.902	96.265	94.255	96.502	99.923	92.755	99.793	99.544	97.018	100.96	103.26	98.385	101.64	96.743	101.3	97.289	94.278	107.37	93.532	92.022	97.538	96.827	97.142	89.786	98.866	96.069	98.815	101.93	103.46	103.3	91.541	95.881	97.926	97.629	97.257	94.565	97.697
114.46	107.72	113.89	109.3	116.73	103.86	107.34	105.88	108.84	111.57	106.06	107.95	108.88	108.48	104.44	108.29	110.39	107.25	108.3	110.06	103.46	107.45	101.37	109.44	104.54	110.1	111.66	105.34	102.87	106.49	105.06	103.22	107.26	107.27	110.24	102.92	110.74	108.18	112.53	109.81	111.85	106.41	100.75	110.28	107.7	110.76	111.89	110.24	111.58	106.79
97.854	99.742	100.1	100.46	99.135	97.386	99.207	92.536	97.425	104.39	101.74	93.206	100.26	94.826	94.762	99.044	95.546	105.07	100.64	98.267	102.42	96.669	100.48	92.345	99.648	100.18	98.369	104.2	94.672	101.28	94.845	95.042	101.44	97.702	103.01	97.356	98.384	94.612	104.63	98.814	103.33	97.848	98.936	103.15	98.989	96.643	95.245	94.478	101.31	90.052
107	113.4	110.25	106.93	110.8	113.51	114.4	112.48	115.75	109.92	108.87	104.07	104.96	111.6	108.01	110.98	109.89	113.81	108.84	109.95	105.84	112.19	104.04	109.37	110.06	113.69	112.95	107.64	114.09	109.23	109.61	112.78	118.45	109.33	110.84	110.99	108.22	107.23	108.55	114.99	106.14	108.3	114.32	109.64	104.13	110.73	109.95	110.79	106.92	108.6
106.49	102.22	102.29	99.967	100.12	101.92	105.41	103.17	100.45	104.77	103.37	105.48	97.977	99.145	101.19	102.2	99.41	99.283	101.18	97.648	97.485	101.87	103.24	99.966	101.2	110.24	97.495	99.645	99.884	97.201	107.05	102.05	102.94	99.882	104.23	102.47	102.01	103.23	100.7	95.822	94.121	103.85	102.27	100.75	97.239	95.888	105.6	95.691	99.536	100.33
106.19	115.1	104.29	100.85	107.98	107.3	112.08	107.49	109.96	110.89	108.05	102.77	110.68	108.29	106.44	108.28	110.64	104.29	107.88	100.95	110.63	103.6	103.93	109.46	111.32	109.56	110.04	111.18	110.52	118.28	112.14	115.38	107.03	104.06	100.98	107.56	105.64	109.57	106.16	113.9	110.64	111.42	109.14	112.25	109.77	117.54	108.53	107.32	111.14	111.2
109.93	108.66	109.57	111.4	106.94	105.07	117.51	106.9	107.23	108.51	102.19	109.52	113.82	115.65	108.64	109.14	116.3	103.63	113.62	106.1	110.4	108.31	114.34	102.49	110.47	108.03	107.63	112.07	108.32	107.97	106.5	110.02	108.68	111.1	111.24	108.97	111.2	106.97	116.06	107.53	110.17	113.9	103.72	112.87	105.54	110.71	104.84	109.72	106.68	108.22
93.019	98.908	98.85	101.5	98.103	97.622	97.675	101.41	92.893	96.942	101.95	93.766	100.75	100.48	96.13	94.441	98.69	104.69	90.029	105.57	100.28	103.61	98.835	100.12	99.33	102.37	102.24	93.34	97.794	107.75	98.216	94.228	99.465	101.71	104.2	98.995	100.3	104.67	95.946	97.149	100	101.99	93.389	99.793	96.708	106.97	98.904	101.34	99.882	99.124
110.71	105.54	102.38	108.46	101.02	107.98	108.37	106.13	102.84	108.34	105.36	103.37	108.9	105.3	106.86	102.67	108.14	103.99	109.77	111.82	106.03	101.17	113.1	111.72	103.15	108.61	101.99	110.68	107.88	111.83	102.87	106.46	107.79	114.36	103.47	109.58	103.43	100.34	107.99	104.2	103.92	105.41	104.2	106.85	101.87	112.57	111.12	103.77	110.18	97.751
108.18	106.4	101.36	105.23	104.82	111.84	102.46	109.88	103.16	103.61	107.02	101.91	102.33	101.09	110.18	105.08	112.27	109.39	105.28	112.27	111.11	101.05	108.07	100.62	103.29	110.12	111.8	103.12	106.29	102.29	98.284	107.17	100.99	108.92	111.56	99.753	107.9	107.06	106.99	104.34	101.88	112.4	102.85	104.09	100.39	101.51	102.46	102.55	104.37	107.27
104.64	110.98	109.86	110.89	103.62	102.97	105.69	108.73	101.44	105.43	106.67	105.27	103.98	105.71	110.05	112.26	108.3	104.01	104.86	113.3	106.6	105.49	103.24	105.59	107.51	105.79	105.93	109.31	110.38	109.37	108.35	104.43	109.23	103.68	107.58	107.58	105.02	109	105.27	106.4	105.47	109.54	106.79	104.76	105.93	104.15	106.58	110.61	104.54	115.26
109.97	101.23	106.03	110.96	99.961	109.13	105.1	98.628	102.11	103.3	105.82	104.29	106.96	107.7	104.25	105.38	109.2	103.9	107.51	104.3	112.2	101.8	107.42	97.403	102.89	104.2	110.88	100.79	107.47	105.03	104.39	105.16	104.32	107.89	102.29	108.89	105.47	115.5	109.52	104.43	106.02	104.94	105.82	105.35	109.87	111.33	107.85	102.58	102.58	106.23
105.56	97.785	97.914	107.68	100.39	97.369	103.1	102.97	99.866	97.344	104.25	99.967	103.58	104.4	98.322	98.432	100.94	104.47	102.66	100.28	101.74	95.509	97.268	99.559	104.06	91.905	100.51	103.95	98.311	100.16	103.26	101.15	97.522	98.695	98.803	101.55	94.108	99.305	103.4	99.597	105.19	101.12	107.01	101.24	102.12	98.839	96.863	101.33	102.52	105.67
108.72	108.48	115.85	106.46	108	113.38	108.66	109.09	106.03	111.23	104.34	110.29	107.42	110.69	109.77	101.37	103.57	106.95	107.58	107.04	109.55	106.75	105.71	105.19	109.21	111.29	106.06	105.55	107.08	108.39	106.88	110.09	114.3	105.39	105.42	104.14	110.78	104.56	109.63	107.88	114.95	105.93	109.37	106.67	108.92	113.93	107.41	109.07	107.73	111.57
106.72	108.87	102.02	104.76	104.45	105.65	109.05	104.4	103.29	107.11	100.23	104.31	105.77	107.75	107.95	108.13	101.84	104.77	106.11	109.24	106.79	104.85	109.03	105.77	101.87	106.16	113.78	107.97	106.01	106.06	110.66	104.71	104.15	102	105.63	107.96	108.52	104.04	111.15	111.04	96.328	108.77	104.13	103.52	107.62	102.58	112.15	107.93	107.05	101.86
101.97	94.893	99.894	96.103	92.781	98.669	96.568	96.825	99.545	95.93	96.437	95.328	94.889	102.39	100.09	101.74	103.77	93.677	97.906	95.128	97.6	101.63	100.24	98.418	97.358	97.633	102.11	93.352	101.04	100.28	103.11	95.026	89.739	97.377	89.461	96.715	99.94	102.36	102.44	97.075	101.69	98.662	106.07	99.651	93.856	101.49	99.005	98.199	99.721	88.496
98.375	101.47	97.239	99.29	99.397	100.36	102.66	102.35	103.4	103.55	105.67	95.207	96.09	100.56	98.895	101.24	100.37	107.58	98.647	91.81	100.87	98.517	105.47	103.32	101.66	100.47	100.21	95.144	98.846	101.57	104.7	98.68	105.11	102.94	97.219	104.57	102.18	108.79	98.968	100.47	99.266	96.449	98.642	100.54	101.11	102	102.83	91.625	108.48	103.96
114.44	100.13	111.2	112.12	105.21	111.17	105.78	106.24	107.64	107.83	119.02	108.69	108.64	115.8	107.06	103.37	104.56	99.693	108.92	108.25	111.94	106.8	107.29	103.11	107.95	108.29	104.24	105.53	108.41	113.82	113.96	105.06	110.49	112.5	114.57	116.13	104.86	110.09	111.03	104.16	114.75	110.65	109.7	101.38	101.7	115.12	109.95	107.65	111.86	105.01
98.293	107.17	98.661	101.45	95.844	99.869	93.882	98.392	96.01	103.85	98.438	105.45	96.828	100.84	99.391	99.669	98.1	98.868	98.59	96.953	99.021	96.738	100.28	108.39	99.846	98.164	101.28	96.337	108.69	99.42	102.65	100.45	98.139	100.63	97.946	104.3	96.089	101.22	102.76	100.82	103.55	105.05	97.972	101.63	101.56	103.01	98.365	103.68	108.18	98.1
94.659	105.72	99.696	97.027	101.49	97.775	103.94	103.95	99.968	103.72	107.32	100.62	105.3	95.532	104.18	103.82	101.18	104.77	94.678	105.46	104.68	100.28	105.18	98.136	99.11	102.8	99.815	103.06	104.28	98.464	106.89	101.35	104.37	98.145	105.85	99.453	104.47	106.5	103.29	96.86	100.78	104.61	97.667	99.985	99.905	102.3	101.03	97.388	97.094	100.5
102.87	97.764	104.8	93.892	105.74	101.2	101.28	101.96	103.86	99.577	101.86	93.08	97.592	93.834	105.33	96.339	101.71	104.81	96.741	98.944	97.932	97.886	98.541	95.852	98.459	96.175	99.796	93.426	92.564	96.425	105.15	103.36	93.82	99.664	100.7	98.032	100.02	103.92	102.47	102	99.517	99.914	97.976	104.82	103.17	95.179	99.72	100.87	92.388	100.81
107.89	111.83	106.65	110.01	100.99	110.25	110.05	109.51	109.23	106.97	102.57	104.34	105.62	105.02	104.13	103.56	104.85	104.91	110.42	105.75	105.52	102.85	106.22	106.69	112.37	109.61	107.51	106.27	108.54	104.02	104.81	110.47	103.58	111.19	108.01	106.13	108.67	109.8	103.23	107.12	102.23	107.1	102.34	101.74	107.58	104.14	107.45	103.91	99.522	101.69
107	110.24	109.04	112.68	109.49	113.99	113.2	107.01	113.08	113.78	106.85	110.51	108.79	108.68	108.08	113.15	112.3	113.7	107.1	114.84	113.3	104.67	113	113.49	108.35	103.04	111.84	106.67	104.99	112.89	113.42	114.97	112.64	110.77	114.04	104.85	114.23	111.12	106.48	112.73	107.33	104.16	106	114.57	101.63	107.09	106.63	113.78	109.51	102.74
102.48	110.02	106.07	102.51	107	97.604	109.89	104.12	110.23	104.65	103.65	101.41	105.35	103.9	109.5	102.77	108.28	100.46	108.35	109.73	106.52	100.09	103.24	108.75	108.79	109.94	105.76	99.152	109.96	111.13	103.66	101.36	99.451	104.9	107.38	109.13	104.74	103.39	107.32	104.56	112.01	99.974	104.37	97.814	104.05	113.66	104.74	104.57	105.2	103.82
95.489	100.98	100.25	99.446	98.259	100.24	102.97	99.517	99.511	103.57	99.716	97.241	108.31	101.68	102.15	100.37	100.83	92.451	100.76	104.24	99.848	97.09	98.694	103.36	102.98	96.98	100.89	105.21	102.2	101.45	97.282	106.73	103.84	106.87	99.677	103.52	99.201	107.06	96.624	98.827	103.14	102.26	94.609	107.7	98.48	102.47	99.06	100.9	101.02	99.213
107.81	104.69	114.48	113.92	112.92	116.56	112.06	102.39	108.86	108.06	106.57	112.99	111.1	100.75	107.58	103.46	106.2	105.29	108.06	111.44	111.7	104.71	115.31	104.21	104.21	112.82	107.25	108.54	108.75	102.55	101.42	105.13	110.99	108.45	105.26	115.18	110.97	107.45	109.02	108.6	108.33	106.52	99.211	109.1	111.33	109.68	104.05	108.04	104.05	104.67
103.9	107.66	101.12	107.68	104.46	108.06	102.7	105.28	107.23	105.87	102.49	101.02	106.57	110.93	105.49	103.91	110.17	111.67	103.47	100.48	104.73	111.08	102.66	105.5	102.22	93.675	109.74	107.54	103.27	105.72	103.71	102.47	105.11	105.36	104.29	101.41	103.26	107.76	104.01	109.26	107.63	104.55	108.25	112.11	103.59	108.39	106.45	110.54	103.13	106.24
100.63	108.05	108.13	108.83	95.624	97.884	98.692	100.75	99.731	105.31	101.97	106.37	97.768	98.981	104.42	102.66	104.18	99.952	106.56	105.67	110	103.15	97.083	105.67	99.454	100.06	107.84	103.52	102.78	101.37	103.06	97.507	104.4	99.836	107.75	100.28	109.31	103.87	105.05	108.92	105.89	107.69	99.055	104.15	103.65	100.33	100.46	104.85	99.038	100.15
97.806	94.239	95.166	96.898	99.787	99.404	103.21	97.236	97.069	90.221	105.04	99.184	102.85	104.63	98.697	97.852	101.7	98.777	97.212	95.024	102.49	95.481	98.048	100.31	96.302	99.43	94.519	100.02	92.717	96.608	94.265	92.699	96.083	92.89	96.685	95.109	95.297	92.77	94.39	94.818	97.298	94.573	101.12	92.645	92.164	103.58	94.643	94.43	94.877	97.82
105.17	103.03	99.183	109.04	106.33	108.96	107.94	105.72	111.49	107.92	107.7	113.29	105.57	105.75	104.17	107.74	113.08	105.29	107	107.99	100.45	109.67	112.44	104.28	100.12	104.15	109.63	106.02	108.53	104.03	107.81	106.92	109.27	102.65	106.41	107.84	104.52	102.27	105.71	99.303	104.99	94.416	101.07	107.25	101.03	101.59	108.52	104.22	101.06	111.4
108.76	104.94	113.52	109.7	109.73	109.43	105.18	112.53	105.02	109.39	103.65	115.53	106	106.03	107.07	108.42	108.13	111.73	112.08	109.71	109.53	107.8	104.22	106.11	104.63	104.68	106.26	110.27	105.06	103.57	104.76	107.25	111.53	115.26	107.22	105.92	103.87	109.81	113.91	108.41	106.01	105.44	108.49	106.45	105.7	108.03	108.93	107.47	107.84	104.82
103.63	104.48	102.04	102.3	107.58	101.5	110.43	104.33	107.01	103.48	105.28	102.99	105.92	108.48	103.1	112.28	106.25	105.14	105.99	100.65	102.41	113.61	103.89	101.28	106.93	109.07	108.83	112.89	105.58	111.13	98.847	107.37	106.73	98.192	111.28	108.64	109.57	107.28	109.45	105.3	102.16	103.72	104.34	105.87	100.67	109.49	105.41	105.33	103.26	105.29
105.38	106.2	103.33	105.34	107.5	107.13	108.94	102.26	111.92	106.86	110.92	101.06	108.91	102.81	103.56	103.29	108.13	104.24	101.7	108.94	105.53	103.36	108.33	107.65	103.3	108.28	109.06	105.21	103.08	109.11	108.05	109.47	101.91	109.49	103.11	103.68	107.89	107.01	106.01	106.85	109.47	105.79	111.28	114.14	104.93	103.46	105.03	106.61	114.82	105.67
101.3	106.35	108.63	103.14	110.44	103.3	106.05	104.26	102.4	107.41	104.51	106.36	108.07	105.54	102.59	109.14	112.96	108.54	103.41	103.83	106.13	107.39	104.65	107.61	98.888	102.87	106.88	106.23	107.33	110.83	111.45	106.87	99.629	104.15	101.07	100.65	103.76	106.53	105.4	107.45	108.99	103.61	105.62	106.93	102.22	107.17	108.96	109.94	104.54	106.65
107.96	106.07	114.27	105.69	109.57	106.44	107.25	107.23	109.43	106.51	101.55	110.97	109.96	108.31	111.15	109.01	110.19	112.36	110.3	109.15	110.05	110.7	107.28	112.64	105.31	107.3	108.66	106.48	111.25	110.01	111.47	114.24	115.96	102.91	112.63	105.11	112.42	103.65	107.77	110.34	111.32	110.89	105.35	108.91	111.69	105.48	105.07	102.62	107.96	110.73
100.4	95.394	97.447	98.709	92.022	97.07	93.343	99.764	101.39	95.916	99.768	101.99	101.63	92.329	97.598	98.381	100.51	102.87	100.15	94.84	103.37	100.35	93.703	94.819	99.351	101.08	100.64	99.299	103.36	90.998	96.946	102.29	109.24	101.11	102.51	100.2	101.66	99.33	97.967	100.86	98.849	96.814	94.563	98.271	101.92	95.702	95.757	93.746	95.524	97.751
105.88	107.35	110.05	107.34	107.01	107.06	104.28	99.052	106.56	104.83	107.22	107.16	104.64	102.52	105.01	98.582	109.65	110.26	106.8	107.94	106.89	104.2	103.54	102.38	108.27	102.2	105.2	103.27	101.47	103.74	112.68	106.08	105.91	104.08	116.52	101.96	108.44	106.72	106.77	101.62	102.34	101.31	104.97	106.5	107.54	108.89	114.49	108.87	102.23	105.43
104.43	104.74	102.02	110.85	107.34	110.72	108.05	108.16	104.98	110.93	104.57	104.51	102.2	102.32	109.15	109.35	115.52	108.34	112.02	101.86	112.06	98.46	106.22	102.34	113.72	104.7	104.22	106.2	107.11	110.13	106.91	108.52	106.24	112.05	107.63	109.1	114.28	110.64	101.8	109.15	109.76	107.87	110.95	108.66	103.71	105.74	100.47	105.25	108.43	107.03
110.39	101.25	108.92	103.43	107.3	102.28	109.79	105.57	106.41	108.23	97.618	105.03	111.53	112.86	102.21	103.54	102.13	103.93	105.79	101.69	110.41	108.49	106.22	107.64	105.35	105.15	101.47	104.3	104.5	103.69	110.23	108.13	111.2	108.6	101.88	107.82	106.58	109.92	102.96	107.01	108.57	111.38	103.47	106	112.68	108.17	106.67	102.05	108.48	112.78
103.35	99.434	97.671	97.231	100.9	94.585	99.722	99.611	101.1	101.1	103.35	102.91	97.726	104.94	100.69	104.25	100.25	101.34	101.49	100.15	103.14	99.771	103.21	103.91	106.9	101.51	99.152	97.616	100.81	98.75	94.025	97.764	99.692	103.48	100.17	100.6	102.63	101.55	100.38	101.55	99.673	107.47	105.58	96.334	106.7	96.698	99.861	97.083	94.108	98.569
103.74	94.713	103.34	102.39	96.952	97.584	100.68	96.669	103.25	98.213	103.76	99.53	95.159	104.19	103.04	101.05	99.772	100.67	101.11	102.34	100.38	101.6	101.66	99.815	105.34	102.99	102.01	96.392	95.421	101.08	103.87	98.228	103.41	92.804	106.44	99.594	93.683	101.75	102	97.88	99.162	89.465	105.1	95.329	101.39	96.97	99.487	102.41	99.249	98.91
105.46	114.81	111.42	110.52	110.9	111.55	111.02	104.48	111.6	108.76	110.4	106.05	105.74	108.36	108.57	109.2	112.65	109.44	113.44	109.99	109.08	104.92	107.15	108.03	112.78	104.05	102.73	109.95	107.07	106.47	106.44	108.15	106.79	101.82	108.5	104.6	112.23	106.18	104.42	103.05	109.08	104.78	109.49	100.38	107.93	109.16	112.59	110.77	106.9	108.68
101.02	109.23	105.15	105.65	104.13	110.45	104.78	99.593	107.26	105.24	106.33	100.45	108.17	99.693	99.755	106.97	107.89	102.47	107.15	106.62	108.36	106.47	101.2	110.33	101.66	101.7	113.83	102.44	106.99	101.02	101.18	100.13	109.69	102.82	104.39	108.47	100.05	108.21	101.17	113.79	108.14	104.14	103.41	102.15	104.19	104.3	101.47	105.89	104.25	103.95
109.7	103.02	111.59	109.32	105.42	98.666	108.74	106.36	106.18	108.61	103.9	103.08	110.19	103.81	105.16	105.92	104.17	104.4	107.91	108.14	105.13	108.14	107.27	100.22	104.77	102.35	112.8	107.23	102.2	108.91	100.11	109.46	106.95	109.84	105.05	101.96	101.24	107.64	102.66	104.24	103.5	109.6	107.95	104.66	103.31	100.6	102.08	100.91	107.69	101.7
104.14	106.14	110.26	107.79	103.72	113.28	102.37	107.16	107.86	105.78	104.85	115.28	109.6	107.05	110.41	109.17	110.1	105.66	111.59	100.08	107.94	107.43	113.85	109.23	108.89	114.09	109.7	106.96	108.3	108.48	107.09	104.59	107.85	105.94	104.5	110.76	112.39	112.91	107.47	115.36	116.44	108.38	107.52	107.69	107.87	107.28	115.21	109.29	111.44	112.26
107.2	113.24	112.98	107.54	109.72	108.94	109.42	111.88	109.66	106	108.83	101.32	107.35	105.46	112.29	105.11	108.14	105.88	108.42	105.93	109.19	103.37	106.88	112.3	111.92	107.41	109.88	106.21	114.78	107.16	109.05	108.69	110.87	115.97	107.59	105.36	113.07	108.08	110.76	105.24	112.27	104.63	116.33	111.57	110.1	109.99	110.06	108.48	118.84	112.27
103.66	104.79	112.13	109.82	103.84	112.25	105.15	103.35	105.91	106.3	107.29	104.92	104.61	104.84	113.34	105.85	107.74	111.2	111.7	109.13	102.02	113.64	109.22	113.25	104.8	102.2	109.6	109.32	110.54	107.63	106.06	104.3	110.66	100.08	99.623	108.04	102.75	105.18	104.59	108.73	108.61	100.7	102.94	106.75	106.52	107.3	105.68	110.77	109.57	104.44
110.49	108.96	104.46	111.91	109.13	111.94	112.83	112.77	108.29	109.21	110.79	111.61	106.25	108.01	108.82	103.92	113.91	117.47	114.84	108.33	105.94	111.37	112.36	112.69	103.97	109.8	106.11	110.7	112.77	108.59	110.78	108.96	104.47	106.64	113.01	108.22	111.7	106.33	100.52	104.01	110.79	111.73	104.49	108.84	113.86	101.79	110.19	109.38	112.64	102.96
99.937	111.43	107.67	105.82	107.6	107.1	110.67	108.2	105.7	108.33	105.68	108.54	105.29	105.77	111.35	107.06	104.79	110.6	104.49	106	103.91	104.12	111.94	111.68	105.43	110.44	106.85	108.2	110.1	101.87	111.36	106.53	110.76	110.92	114.85	108.94	105.92	107.33	106.9	111.52	111.12	112.61	114.18	107.98	107.43	109.92	101.16	109.82	110.44	110.89
95.962	98.832	94.628	97.512	98.689	100.35	99.535	98.743	102.95	100.76	103.77	100.21	105.41	100.44	97.099	102.32	103.31	97.863	99.723	98.47	98.062	103.62	102.37	104.09	101.92	102.62	102.19	96.014	102.25	96.89	101.47	99.698	94.255	96.985	96.846	96.053	97.114	109.02	100.38	102.05	99.4	103.51	103.2	101.91	99.755	102.94	96.726	97.311	97.185	101.09
106.76	100.9	98.618	111.38	105.98	112.31	109.03	111.79	104.53	111.86	104.83	102.69	107.43	108.41	104.47	110.32	104.8	99.177	101.75	111.51	103.34	107.67	107.5	98.277	103.72	105.78	108.31	107.77	106.48	107.33	104.49	95.441	100.95	105.55	104.27	102.46	110.21	103.46	111.53	103.13	107.13	104.3	102.02	101.67	106.76	107.23	114.91	101.38	101.92	106.81
98.356	100.91	103.08	98.461	100.65	110.23	100.86	103.04	101.13	95.375	92.594	104.52	102.21	96.776	100.61	98.3	101.8	97.949	106.72	101.09	104.08	104.84	100.45	99.709	106.2	100.46	98.515	99.618	98.201	104.41	101.39	104.21	103.23	101.61	97.229	99.45	102.31	103.15	96.22	98.897	100.49	101.8	103.05	93.502	100.96	99.683	94.517	104.57	94.857	105.13
112.28	108.85	112.01	109.47	111.88	109.16	107.78	112.23	112.85	107.72	113.03	113.87	111.66	110.89	112.15	108.67	107.28	110.76	115.53	115.98	113.8	111.13	114.81	109.45	108.15	108.69	108.85	108.01	113.49	116.67	110.55	114.14	115.64	112.31	114.56	113.34	113.23	108.2	108.26	115.51	105.92	105.85	109.09	112.77	112.13	111.75	110.73	111.51	113.46	109.14
103.92	90.311	94.471	97.461	100.16	103.2	104	92.442	94.59	104.33	92.231	102.49	104.46	102.31	94.877	94.89	101.76	94.035	96.885	95.974	94.537	100.13	92.083	97.457	103.16	101.53	99.926	105.84	98.02	99.131	95.74	99.694	91.329	101.98	99.434	97.252	97.136	99.479	94.716	93.528	104.22	99.63	96.562	95.047	100.25	94.018	96.426	106.09	97.961	95.099
101.82	101.45	102.49	113.61	104.49	101.89	99.119	114.31	111.37	113.58	101.98	105.45	99.261	101.41	108.58	108.06	100.86	112.26	105	102.56	101.74	98.508	107.16	114.34	105.1	93.801	103.71	102.03	101.09	106.58	111.06	107.92	106.89	105.63	99.931	108.59	110.55	101.32	101.87	98.044	105.96	104.98	108.16	105.83	105.97	107.04	102.86	108.27	98.124	105.27
105.36	107.53	105.4	108.36	110.59	105.35	108.35	103.57	103.58	108.09	108.31	104.14	103.83	112.77	103.57	105.42	107.47	108.74	112.8	103.22	108.99	109.27	106.9	112.68	108.42	110.11	102.69	108.97	107.3	106.78	111.3	113.18	105.25	100.28	109.51	114.56	104.71	108.12	111.97	106.03	102.76	108.58	109.65	113.94	108.46	104.99	105.42	104.63	110.67	105.98
105.85	97.485	95.457	99.058	98.315	92.967	99.594	101.13	98.19	95.058	98.787	95.697	101.19	97.974	97.396	102.3	99.187	108.91	103.09	98.306	97.954	104.84	104.85	100.08	105.09	99.137	104.67	95.106	102.22	104	96.404	100.71	103.52	99.211	103.32	101.39	94.346	101.65	100.67	102.92	100.9	111.73	109.24	103.48	106.36	103.64	96.479	102.48	106.47	96.215
104.64	106.47	106.73	106.27	108.25	105.36	109.55	105.56	108.34	106.73	107.61	109.82	104.45	110.44	106.53	107.15	111.83	108.09	114.54	100.75	109.95	111.13	108.14	109.43	110.25	108.8	106.13	108.9	104.69	106.16	108.95	104.56	105.68	108.93	101.84	106.97	113.76	110.88	107.6	104.27	110.35	101.2	109.97	106.19	106.82	108.89	103.02	112.14	111.14	108.86
108.68	106.35	100.66	107.12	99.08	103.06	111.35	104.08	109.18	113.86	108.82	104.1	106.85	106.41	114.38	107.81	108.09	106.47	112.38	112.52	106.19	108.13	111.22	102.96	108.1	104.9	105.33	102.92	110.92	103.12	108.83	109.69	104.03	108.45	111.31	106.63	102.56	106.91	100.26	105.36	102.61	109.28	98.777	105.87	111.15	104.78	101.46	108.06	108.76	106.02
94.265	97.957	96.182	98.225	100.96	101.98	102.81	99.356	101.57	95.09	99.836	93.975	97.158	100.02	96.241	91.881	97.699	99.22	98.654	102.51	97.847	96.941	98.82	95.877	101.68	101.11	97.128	101.23	99.101	104.9	92.921	98.01	101.62	99.981	96.25	97.768	98.918	99.055	96.924	97.947	98.793	95.635	102.09	99.114	97.154	99.296	103.89	95.969	95.247	97.193
105.16	103.18	107.73	103.35	104.9	114.41	99.123	104.71	110.26	109.61	109.6	105.9	106.45	103.8	104.94	103.73	108.35	100.86	105.13	100.39	112.54	104.85	102.32	108.1	104.33	100.44	111.14	102.7	107.11	106.62	106.57	109.12	104.28	106.73	110.12	105.05	103.68	103.17	103.9	105.11	104.16	102.62	102.76	112.11	105.61	106.42	100.18	105.8	111.66	104.31
106.43	102.1	109.82	104.32	102.71	115.05	105.66	109.85	112.58	105.28	100.6	101.03	103.52	107.3	105.42	100.45	105.77	107.75	107.92	107.67	103.35	106.18	105.08	102.73	104.68	101.58	108.72	109.53	101.45	108.06	106.71	103.34	106.43	107.47	99.584	103.47	106.59	102.87	106.18	107.2	102.53	114.19	105.41	99.783	110.21	100.72	105.68	101.99	108.94	109.85
96.843	99.53	100.68	102.59	99.365	101.1	93.356	98.756	101.52	101.89	94.389	98.34	103.79	101.08	107.18	99.325	97.071	102.58	100.25	99.41	105.8	104.45	92.35	100.64	98.763	98.262	95.38	101.28	96.509	90.945	98.15	98.89	94.603	99.777	97.924	100.13	90.618	93.542	98.697	100.14	98.235	102.52	101.56	96.017	99.398	100.63	98.078	98.103	96.968	93.357
108.79	108.14	109.71	104.57	107.03	107.53	105.01	112.7	111.81	113.32	109.58	108.19	105.13	106.16	106.43	111	106.02	108.24	109.64	103.39	103.83	105.85	107.06	104.98	105.23	106.4	102.65	107.51	106.88	109.69	103.36	106.5	108.18	102.25	108.11	108.01	109.02	109.1	104.82	110.17	106.5	96.106	106.25	107.39	103.22	101.62	105.96	102.94	109.75	107.78
105.22	105.82	102.43	107.95	113.51	110.93	105.41	110.16	115.88	104.19	103.95	106.92	109.92	108.4	105.3	104.35	109.37	109.68	112.08	107.01	101.61	107.45	104.33	107.72	103.59	107.94	106.64	102	107.75	111.86	108.76	104.2	107.78	107.81	107.02	106.34	106.25	110.85	108.31	106.79	106.34	100.78	109.88	107.46	106.03	109.96	108.57	109.81	109.36	104
91.37	98.784	93.806	100.87	95.859	102.17	98.622	96.1	94.919	101.92	95.203	96.376	103.86	97.464	96.596	103.57	95.894	94.019	97.204	89.02	100.09	97.084	99.363	100.6	94.497	101.5	94.713	101.82	99.075	95.179	91.843	96.243	95.494	95.904	101.78	104.04	100.7	98.197	96.959	99.899	105.87	91.911	98.761	100.91	104.05	103.01	96.198	97.353	98.055	98.881
104.22	109.91	112.39	109.02	104.73	114.4	105.08	111.17	106.95	106.88	107.15	106.04	111.81	106.48	110.69	110.57	108.27	104.39	103.18	107.8	112	112.82	102.26	107.32	114.62	106.89	102.65	105.6	108.92	106.82	107.92	109.87	109.92	112.89	108.99	110.38	108.54	115.31	111.26	107.53	110.86	110.43	107.59	105.83	106.87	115	112.24	114.2	103.04	108.77
107.81	109.91	108.38	106.39	110.31	106.53	102.34	115.96	108.43	109.58	112.92	112.1	111.81	105.73	111.16	112.88	106.21	106.39	108.8	108.76	106.65	107.02	98.679	108.65	110.26	115.24	106.73	107.2	107.82	106.59	106.49	111.18	106.01	105.7	111.45	106.98	111.09	109.52	104.52	107.1	106.38	108.14	115.2	110.16	115.53	107.21	105.23	109.38	105.77	108.45
100.25	105.81	107.02	98.26	103.73	104.94	102.57	102.41	105.01	100.65	97.758	98.402	103.84	94.696	98.361	102.73	99.842	97.756	102.66	102.88	97.173	100.23	99.246	103.02	104.96	105.96	101.42	101.73	103.24	95.528	91.959	97.297	95.739	104.83	99.571	97.246	97.975	106.22	98.762	96.727	94.738	102.83	103.39	105.91	105.72	98.49	101.12	99.904	103.56	96.283
104.31	96.272	98.552	102.33	98.047	99.169	94.209	97.932	101.88	90.36	92.069	100.83	101.14	95.169	100.57	100.66	98.056	96.923	95.892	96.678	87.848	106.78	104.42	95.818	102.28	100.72	94.697	102.21	101.22	98.43	103.09	94.944	94.505	100.98	95.058	98.971	98.763	94.759	97.443	90.268	102.86	97.263	99.96	98.036	101.09	102.74	97.279	98.001	100.86	100.93
111.14	110.61	113.28	103.5	111.47	103.87	104.68	111.85	106.1	100.96	110.59	108.49	105.29	105.66	107.1	101.41	100.69	103.85	107	106.86	109.4	102.24	104.07	97.317	109.01	110.46	102.44	107.79	102.57	106.09	98.404	107.49	110.36	104.17	111.51	105.59	100.94	97.101	106.5	103.83	103.8	103.56	106.01	98.684	98.524	107.25	103.39	111.72	112.92	98.494
113.02	108.83	114.5	104.2	99.947	109.07	109.25	105.36	105	106.77	104.16	101.96	109.07	100.95	106.88	102.87	110.4	98.733	104.29	101.48	100.47	104.62	106.64	112.44	96.441	106.01	96.684	103.32	102.93	101.38	110.65	101.46	102.07	103.64	101.85	108.02	105.52	103.69	108.48	103.95	110.27	109.2	99.76	101.77	103.64	104.97	106.57	108.04	99.614	114.82
110.15	103.56	110.18	107.66	108.74	108.52	109.76	104.72	105.8	106.66	110.33	106.72	109.67	113.39	97.774	104.54	108.6	105.67	103.48	107.72	109.27	111.63	105.43	105.07	109.51	104.99	107.82	106.96	104.42	106.44	104.88	109.39	109.95	99.05	107.51	108.29	102.77	106.87	105.79	107.89	106.11	109.88	108.81	105.43	102.05	107.31	100.48	105.64	109.27	106.75
102.54	109.78	111.19	108.4	112.17	107.64	111.86	106.57	108.38	111.37	108.3	108.71	107.49	106.33	106.44	103.81	112.05	101.3	110.19	106.52	108.9	105.81	106.3	102.76	108.18	105.87	109.37	107.67	108.39	108.62	106.99	108.97	107.77	106.09	105.55	108.45	113.41	104.52	108.54	104.57	107.78	109.75	109.31	113.9	103.26	107.33	116.96	108.39	105.74	111.54
107.16	105.07	102.44	105.94	109.2	105.34	101.2	106.16	104.2	104.73	103.58	108.2	108.61	110.6	103.12	104.81	105.14	106.72	104.57	107.95	105.05	109.02	105.94	101.39	109.46	101.47	103.59	106.1	101.6	108.25	109.4	98.615	102.19	108.32	112.23	104.5	110.68	105.96	112.77	113.01	103.75	106.3	97.58	109.52	107.31	109.02	106.37	104.61	105.68	104.54
109.17	109.46	103.29	100.15	106.51	105.77	103.85	106.68	109.85	102.68	105.82	106.53	102.83	103.11	99.46	99.508	102.56	105.88	105.64	104.83	100.72	106.69	105.82	102.62	111.22	111.93	109.73	109.01	107.94	105.67	105.04	109.36	104.85	108	101.73	103.95	110.02	105.71	107.39	108.64	104.68	105.52	108.68	101.61	105.71	104.54	105.69	110.08	112.43	111.89
106.79	106.79	104.03	102.72	104.88	108.49	102.03	105.37	109.82	105.16	103.43	114.96	107.71	103.04	112.91	106.16	104.94	104.67	108.74	104.28	109.94	99.638	107.16	109.58	107.66	115.77	107.87	114.31	104.46	105.47	108.14	105.18	105.86	106.14	101.88	101.89	104.39	107.64	107.46	103.59	105.05	111.83	109.09	101.14	105.51	110.72	104.05	106.55	100.71	102.5
107.86	106.82	104.89	108	111.72	107.88	104.64	108.83	108.45	104.52	111.35	110.61	111.37	103.99	106.16	103.36	103.37	101.31	106.57	110.53	109.91	114.5	104.05	111.04	105.78	102.23	112.47	103.62	113.29	109.69	111.62	101.99	104.27	107.05	108.16	105.91	109.56	115.88	105.52	106.11	112.88	104.41	105	107.9	110.45	111.53	106.36	102.41	103.59	104.09
113.96	104	106.69	102.77	106.81	99.841	103.06	110.33	106.77	104.58	105.28	102.67	103.56	102.79	100.58	100.62	105.38	99.789	99.176	108.59	103.42	110.68	105.83	106.34	106.54	102.68	108.09	105.46	108.8	102.38	102.42	103.89	104.8	105.84	105.49	106.11	104.22	112.99	99.721	102.51	108.21	104.15	107.57	101.11	103.87	110.25	110.98	106.68	102.89	106.79
105.4	105.62	107.86	101.05	113.26	106.27	110.97	110.05	104.78	110.26	106.32	111.16	103.29	109.35	104.98	108.5	105.52	104.32	101.74	103.62	107	108.91	106.18	101.48	105.53	110.11	104.09	108.47	108.16	105.39	104.61	106.47	102.52	108.51	101.7	103.93	108	110.87	104.52	107.39	105.29	101.9	104.3	107.55	104.36	110.19	102.88	104.49	101.66	107.73
102.65	107.73	102.56	108.45	110.85	107.13	109.36	101.3	100.97	104.94	105.59	109.18	102.69	110.51	105.79	100.04	109.15	111.5	100.98	109.34	99.563	104.08	107.45	103.41	107.29	106.35	102.21	107.83	106.01	107.38	100.75	105.43	105.16	105.4	100.89	109.84	105.48	108.84	104.26	108.68	110.58	106.66	103.13	106.28	106.24	105.87	104.45	107.25	96.749	104.97
110.73	103.3	112.98	103.06	110.55	109.07	104.72	108.05	105.2	104.09	102.62	102.64	104.4	108.83	108.86	109.58	103.29	106.3	105.45	109.92	109.39	105.99	109	105.08	101.98	108.7	106.88	107.1	105.04	103.9	102.61	109.16	109.2	104.46	108.01	107.43	106.4	107.02	106.8	108.5	106.9	107.31	105.73	107.05	115.84	109.36	103.64	105.83	104.96	108.98
108.39	102.47	110.7	98.421	108.02	108.01	99.104	109.28	106.2	101.55	106.23	106.06	104.07	97.495	107.18	108.75	105.39	108.38	103.35	108.11	107.79	95.942	102.49	110.37	104.2	100.1	105.68	107.26	105.29	110.14	104.84	110.72	108.73	103.93	108.49	113.74	105.36	106.57	107.88	98.562	105.01	106.24	106.35	106.01	112.1	103.36	105.12	100.74	103.67	106.55
99.313	98.904	102.41	99.472	99.026	97.337	103.19	101.36	97.791	95.357	96.149	95.582	98.428	94.32	95.18	100.6	103.08	100.84	100.29	94.278	100.63	97.516	98.68	100.9	95.071	96.735	97.337	101.77	103.31	96.336	103.33	103.33	97.506	92.689	98.738	102.7	97.862	93.74	102.67	103.66	96.142	101.56	103.32	92.748	99.76	102.36	104.26	101.31	94.772	98.095
99.828	97.438	97.573	100.24	99.532	100.68	101.14	104.3	94.517	101.87	102.55	108.5	101.52	101.11	100.26	98.881	91.853	98.676	103.68	98.891	103.69	102.16	101.31	98.121	103.55	96.953	102.35	94.952	101.53	104.5	98.027	97.709	96.629	98.029	96.629	99.379	100.49	103.87	101.9	101.82	103.7	98.938	99.328	100.89	97.32	98.995	101.3	101.25	99.071	102.78
101.65	109.01	107.55	102.75	103.14	108.18	109.54	110.48	111.94	109.03	109.01	114.52	104.68	108.85	108.95	111.4	106.94	111.41	108.42	111.71	108.73	102.81	102.1	106.16	105.37	105.55	103.88	102.89	110.17	101.2	113.57	111.46	111.53	108.32	109.23	102.71	112.1	105.62	108.22	107.57	107.56	106.79	104.7	108.69	107.18	108.85	105.39	104.32	110.49	109.66
99.282	102.72	98.049	97.221	98.786	101.47	105.15	98.045	101.17	106.32	104.71	98.441	105.32	97.757	97.652	101.01	104.15	101.79	99.897	98.106	102.87	99.985	95.853	97.64	103.33	101.04	98.899	98.475	96.69	99.469	97.689	100.03	95.572	100.05	98.106	93.624	101.86	98.597	93.309	98.909	96.902	96.868	105.03	104.39	100.25	92.743	101.26	103.3	103.81	95.766
99.107	99.595	103.67	103.57	97.329	99.831	100.53	94.136	92.454	102.39	97.537	97.558	93.412	98.587	97.427	103.73	98.533	101.6	99.154	100.15	100.44	98.732	100.07	96.564	91.91	96.002	97.297	98.541	97.698	100.52	101.08	99.278	99.657	97.911	102.77	101.3	94.394	97.654	102.2	97.205	97.207	106.97	99.056	95.262	98.742	93.083	100.46	95.869	97.798	96.651
106.37	108.4	110.15	105.68	106.57	108.79	111.7	101.58	109.51	109.17	101.55	106.34	105.65	103.28	107.07	107.46	106.08	106.82	105.73	99.354	108.31	111.08	101.93	100.99	99.208	103.64	105.99	97.866	105.7	102.32	109.33	106.45	105.89	112.61	109.07	105.27	102.2	105.94	110.8	113.94	105.83	103.95	108.62	104.49	110.57	108.46	107.52	105.22	107.64	104.26
96.983	96.937	98.973	99.957	102.65	97.88	98.871	93.359	100.74	95.099	98.274	98.379	101.88	99.05	100.92	101.11	94.923	95.18	96.296	92.464	97.378	93.834	99.055	92.393	95.385	99.643	91.797	98.097	98.754	105.72	91.528	91.834	102.03	100.17	93.874	100.85	93.695	100.46	99.431	92.128	101.37	99.112	99.142	92.933	101.7	94.899	104.84	96.628	100.95	96.703
109.72	103.78	109.33	107.41	102.91	99.295	102.23	101.98	110.79	104.47	99.165	107.27	100.25	105.51	109.66	103.74	103.57	109.91	103.16	106.03	102.82	107.93	102.09	101.36	108.38	106.65	103.52	110.9	105.9	103.69	108.34	101.05	109.45	109.99	107	106.04	104.03	102.78	104.74	106.93	105.82	109.34	106.48	107.14	105.2	104.11	105.69	107.79	113.18	109.84
108.91	104.76	107.8	104.79	106.96	107.76	114.76	101.53	103.62	114.03	110.16	109.76	107.34	111.21	102.63	104.54	108.22	107.6	109	106.64	108.91	112.61	111.35	107.21	103.59	109.64	107.97	102.23	113.86	104.84	111.81	106.58	111.02	108.83	101.79	106.61	107.96	109.01	108.01	105.42	107.21	109.23	102.4	113.39	105.96	107.96	109.75	107.22	106.64	109.77
108.48	109.89	110.95	117.43	105.57	104.42	107.35	107.36	110.5	109.01	104.69	112.26	108.2	107.95	106.33	102.35	108.44	106.48	110.08	104.24	108.23	101.52	101.19	108.29	103.83	108.02	107.9	103.46	108.69	104.52	111.89	103.44	105.63	102.2	111.18	108.41	110.77	107.92	108.55	106.53	108.25	109.54	111.99	109.72	104.79	109.43	105.61	108.04	108.45	115.06
103.43	105.17	102.65	106.6	105.29	102.18	108.35	109.79	103.97	108.95	108.53	105.5	98.752	107.5	107.21	99.934	99.435	105.37	109.48	111.38	107.48	106.06	105.44	101.88	108.28	103.06	104.09	111.25	103.48	108.02	107.72	108.01	100.92	111.03	110.84	100.78	108.47	104.57	110.38	113	99.791	104.33	110.89	105.43	101.32	105.59	106.42	106.18	105.84	105.09
108.84	104.05	104.04	103.84	110.61	108.65	103.26	103.24	108.19	106.44	102.59	104.74	107.61	112.76	108.31	109.06	103.59	104.8	111.07	106.38	106.6	106.83	105.61	109.78	106.45	100.38	106.63	108.22	101.59	108.13	98.289	105.3	104.5	106.8	104	102.38	107.95	101.12	99.28	103.16	109.95	99.42	105.32	107.86	107.43	109.37	112.95	112.59	102.29	105.49
97.557	97.206	95.363	98.622	99.438	93.95	100.13	97.657	105.2	96.403	94.94	99.588	103.42	97.265	101.26	96.839	94.066	97.072	99.252	97.206	95.522	99.601	99.355	94.572	98.4	96.849	99.732	96.454	100.39	97.536	104.67	92.59	96.914	102.16	96.135	102.54	97.719	96.967	93.006	93.007	103.35	98.448	101.74	102.17	99.195	98.105	94.24	103.41	100.75	102.77
112.1	104.6	112.68	106.31	110.62	115.37	110.38	106.8	106.94	113.3	107.59	104.47	110.25	102.66	105.13	108.82	111.96	105.74	106.54	109.94	98.926	108.33	111.46	109.7	101.72	103.59	104.04	103.23	101.86	102.8	106.04	102.88	108.19	106.5	111.6	104.5	110.47	104.54	108.47	110.83	109.09	103.98	106.06	108.83	105.76	106.07	105.47	97.877	110.02	113.06
100.78	95.486	100.6	100.63	92.339	99.367	95.085	94.167	92.871	100.93	100.15	97.949	96.736	93.743	100.5	94.8	100.94	101.14	96.429	100.18	94.714	95.874	96.382	97.06	91.968	101.48	101.96	96.038	101.86	98.997	102.32	101.29	97.983	97.087	97.209	102.64	98.313	96.443	105.76	97.027	96.869	94.341	95.465	98.39	96.11	94.186	95.303	97.693	101.58	102.47
102.12	103.35	102.98	103.62	110.1	102.56	108.72	106.52	111.25	104.63	103.9	99.684	110.12	105.98	104.22	107.07	110.24	103.98	104.62	108.78	108.81	107.62	110.25	108.12	103.99	101.48	113.98	109.33	107.31	104.62	111.26	109.62	109.39	103.54	103.4	109.71	104.88	108.57	112.41	108.53	104.99	104.47	103.93	112.21	107.85	108.63	106.97	109.71	105.73	109.88
104.54	106.83	103.6	104.1	102.51	104.93	105.84	108.2	104.59	106.42	104.78	108.07	102.98	103.63	99.329	105.66	108.01	104.76	108.11	98.115	99.046	108.83	103.12	107.73	109.01	111.5	106.72	110.28	105.12	99.524	98.966	100.74	107.07	108.43	109.69	105.23	106.5	106.34	97.728	100.68	104.37	105.05	109.77	111.89	104.83	97.947	111.19	101.99	103.3	107.06
101.71	103.39	102.71	114.63	106.85	102.25	111.5	98.738	109.97	110.47	108.72	102.94	104.38	107.73	107.23	98.829	106.36	107.58	102.4	108.95	104.7	103.87	102.93	108.46	108.53	104.08	104.66	102.25	107.5	109.76	102.75	107.04	109.09	108.41	110.11	108.88	106.51	107.75	105.28	106.02	109.04	109.92	112	101.54	105.1	109.71	110.82	107.26	105.57	107.21
101.25	101.75	101.22	106.71	103.24	108.58	106.83	106.19	108.95	109.66	115.99	106.67	92.801	104.48	104.84	107.2	105.98	110.59	106.46	100.38	105.54	103.21	108.66	107.36	105.31	104.36	101.82	112.22	104.52	106.21	106.98	104.45	108.15	102.96	104.84	106.74	101	105.05	104.98	105.3	106.75	103.15	105.5	109.16	104.9	110.47	107.61	109.85	103.97	115.63
96.042	100.41	103.03	104.85	96.485	94.395	98.596	98.993	96.617	96.181	100.83	96.849	96.609	88.896	98.169	97.637	98.541	97.499	100.03	102.57	104.95	97.451	99.193	102.29	96.873	98.57	95.339	97.892	95.224	98.937	103.02	90.136	98.995	95.695	100.8	92	100.1	99.91	94.433	91.545	92.804	97.855	99.07	98.587	100.84	95.156	96.445	95.181	91.176	99.625
100.07	94.368	101.8	102.63	98.58	95.571	104.01	101.31	109.33	95.293	106.64	104.55	104.45	99.824	105.57	102.46	105.73	104.07	107.69	106.26	101.81	101.33	105.16	103.83	106.52	103.03	97.909	106.16	109.88	96.556	102.83	102.42	97.363	107	104.63	103.06	99.841	105.73	97.525	104.57	107.56	101.73	104.89	103.99	100.74	103.44	103.13	97.012	105.05	100.8
106.99	102.31	101.14	111.36	105.28	103.1	105.84	105.34	104.83	104.19	100.26	111.32	107.74	111.54	108.87	103.26	109.42	103.9	107.24	110.75	109	112.71	102.75	103.65	104.96	105.33	96.671	103.35	104.47	104.54	106.67	106.05	113.49	108.99	106.53	110.04	102.05	111.48	105.58	104.41	106.39	109.19	110.38	107.81	110.51	104.64	107.9	103.19	110.01	106.6
102.44	107.54	100.37	104.36	103.73	107.77	105.84	101.25	102.51	104.44	108.78	106.82	108.84	106.87	109.19	106.29	109.68	107.13	106.4	96.568	101.39	114.36	104.16	109.19	103.96	107.86	105.05	104.87	104.83	102.2	106.16	104.46	103.56	101.71	103.87	102.44	102.31	107.26	105.44	103.97	105.47	112.21	109.58	105.84	107.57	106.46	101.23	106.92	104.78	109.57
98.739	102.45	106.32	104.74	111.19	108.33	99.534	103.73	97.031	110.05	96.241	104.42	101.95	102.17	101.84	104.54	99.537	103.21	103.09	100.12	100.52	101.73	96.154	104.2	101.95	101.83	98.629	108.22	103.84	105.61	102.08	101.24	109.15	110.2	102.2	103.6	96.06	99.932	105.48	95.226	99.79	100.36	100.86	94.698	100.98	98.126	102.75	101.75	98.364	102.45
107.97	108.16	104.82	104.88	105.8	106.1	108.29	105.95	110.79	111.71	108.46	113.8	104.47	109.95	107.98	106.99	108.42	100.82	105.04	104.72	108.92	103.11	108.42	114.16	107.75	103.51	102.78	107.51	93.708	105.17	110.05	100.47	107.19	104.87	101.42	103.69	105.99	102.03	102.58	107.78	104.07	100.74	104.45	109.28	102.94	108.25	104.57	111.79	103.92	103.85
111.63	109.27	112.61	105.45	111.22	108.56	111.09	111.15	107.55	104.4	101.26	112.84	103.4	111.85	109.69	106.09	109.94	117.29	115.39	112.08	114.1	110.52	115.7	112.89	114.93	102.42	111.51	109.06	105.18	107.5	109.69	100.62	112.83	108.05	111.19	115.35	110.76	112.53	109.54	108.92	109.82	108.24	110.44	113.42	110.45	101.58	106.36	108.53	103.61	107.35
108.69	111.18	112.73	107.48	104.13	107.81	108.21	105.02	102.54	110.09	110.69	103.14	109.47	105.36	112.27	111.56	110.13	112.3	109.43	107.35	108.41	102.85	107.64	112.43	112.81	109.89	105.24	111.08	107	111.81	106.94	103.89	107.08	106.68	111.9	104.25	105.11	104.92	106.99	110.75	110.81	108.7	105.88	110.8	114.07	104.87	108.94	107.53	104.32	107.94
97.205	101.28	98.34	95.428	95.503	97.047	103.74	100.61	99.418	95.524	101.98	98.454	96.413	105.63	104.03	97.093	101.95	97.959	102.82	104.49	100.82	98.026	98.129	98.847	105.69	97.673	101.4	93.908	104.17	101.08	102.04	101.82	93.765	106.23	93.955	100.17	101.35	99.331	99.811	99.763	103.32	102.44	93.908	101.34	98.802	96.557	98.295	99.765	105.68	102.7
104.58	103.73	104.15	105.1	108.03	104.29	103.36	106.68	104.21	111.8	104.82	111.07	105.61	108.27	110.96	104.48	100.42	112.42	98.99	102.49	102.29	107.05	103.29	101	105.57	105.08	101.53	104.63	108.91	101.53	101.34	105.69	106.71	109.49	110.27	110.7	105.25	109.42	107.33	108.73	107.13	106.03	107.69	105.91	106.88	104.38	108.12	107.98	108.79	101.22
107.92	105.07	101.69	106.68	104.04	109.24	103.45	111.92	109.43	108.7	105.09	107.27	105.34	109.76	107.47	107.58	114.85	112.52	110.35	112.8	104.61	106.38	111.12	108.74	111.19	111.26	108.75	100.2	106.95	104.37	109.03	107.23	112.49	104.39	101.8	104.43	108.69	108.64	108.06	104.47	111.73	110.83	113.71	113.77	101.51	108.67	104.99	105.37	104.95	106.38
105.1	102.47	102.24	99.772	100.77	106.1	110.01	104.22	100.57	97.178	97.882	106.97	99.526	98.622	98.699	98.162	102.86	101.48	95.59	107.67	96.1	103.22	102.32	107	104.49	103	96.992	100.1	101.41	97.44	106.75	100.98	98.691	101.46	99.366	99.663	103.08	99.016	95.705	101.4	101.34	94.536	101.59	99.965	97.51	101.85	101.12	102.85	97.593	97.259
100.85	107.53	104.97	107.33	105.95	106.54	102.3	104.08	95.797	111.18	106.12	105.52	111.4	111.71	110.71	102.91	102.45	104.83	111.01	101.04	101.92	106.33	110.23	104.28	108.05	100.05	104.81	104.76	109.56	102.29	105.57	106.01	104.1	103.04	108.27	105.13	105.98	107.04	104.31	108.99	104.03	101.98	104.26	101.01	109.9	103.87	107.56	104.79	103.98	103.33
109.09	105.38	112.3	109.17	106.27	111.02	113.35	110.77	112.17	106.1	108.23	108.18	107.96	109.87	108.62	105.58	110.47	109.8	103.13	103.25	107.75	109.52	105.16	111.5	106.66	109.05	106.82	105.99	108.61	106.16	107.75	107.62	107.82	109.3	109.12	112.21	114.8	106.5	108.63	111.7	112.54	107.98	110.83	104.69	107.23	110.58	111.76	109.06	107.83	108.89
110.26	113.26	106.48	108.99	106.8	108.96	108.28	106.83	108.35	108.55	108.58	113.16	107.79	110.23	106.54	111	107.55	102.73	99.493	103.19	105.69	108.45	104.64	112.42	109.32	108.77	106.24	110.26	109.99	110.75	111.27	107.22	107.82	110.09	98.875	106.78	107.53	109.13	108.08	111.82	112.64	110.52	107.03	112.75	101.82	108.82	113.8	111.02	106.74	107.26
104.25	109.41	103.46	112.43	104.87	104.82	102.23	108.69	102.59	111.89	107.23	101.95	99.583	111.39	109.27	106.98	106.04	105.66	107.01	105.08	111.36	102.88	105.71	106.31	111.62	104.09	104.2	105.43	106.37	107.04	110.67	105.62	112.62	107.37	107.19	111.75	106.72	99.476	106.3	112.12	108.77	101.96	109.29	107.33	104.22	91.945	103.66	109.3	109.75	107.48
103.92	111.6	110.88	111.7	110.92	112.83	108.36	107.34	106.38	107.01	106.65	107.21	111.52	107.95	106.96	99.482	107.1	107.41	107.08	105.59	106.43	106.76	102.61	106.1	111.27	100.49	110.48	104.71	109.9	105.57	108.56	107.25	104.51	106.23	110.58	105.3	106.99	103.22	104.75	111.58	108.77	105.54	110.44	105.87	101.81	112.89	108.72	111.38	109.37	107.55
112.81	105.35	108.11	106.81	106.85	111.57	109.51	109.63	109.37	111.85	105.03	107	107.3	103.9	109.43	103.89	113.45	107.23	110.17	110.9	111.02	103.98	104.61	102.28	113.19	107.18	104.8	107.36	110.75	104.88	112.69	102.86	110.38	106.5	108.6	115.09	101.82	102.26	108.59	103.37	105.05	102.6	101.24	105.76	110.63	106.35	108.86	101.8	107.32	108.02
104.02	103.92	110.56	104.47	103.94	104.18	102.23	109.39	102.53	115.22	106.12	102.11	100.51	100.96	101.39	100.25	109.87	104.48	98.072	102.83	107.37	105.42	103.69	112.58	102.8	102.17	102.79	108.05	102.68	110.84	113.14	113.64	104.26	104.72	109.22	100.43	105.62	108.29	102.63	105.05	106.87	106.08	112.99	108.02	106.99	96.337	104.81	109.04	102.74	107.36
113.21	110.37	110.95	112.05	105.87	108.71	106.39	102.52	111.72	109.83	104.46	110.61	108.33	106.8	102.07	110.68	110.09	112.42	111.34	112.12	109.46	105.42	109.1	106.23	107.17	107.81	107.35	106.02	111.15	118.97	103.76	112.32	101.22	102.55	107.08	106.83	107.46	104.93	110.87	111.01	111.6	114.1	105.85	105.03	111.11	108.85	108.61	109.47	102.75	111.9
109.43	108.77	106.38	104.78	99.89	111.78	106.05	105.43	103.63	107.13	103.8	108.75	114.47	114	99.427	107.16	109.47	111.44	109.41	106.22	110.21	109.82	110.71	106.12	108.41	105.46	109.18	114.32	110.49	105.56	107.18	110.95	105.09	105.78	105.11	102.55	108.11	109.91	112.9	108.6	108.12	102.36	109.36	107.48	109.56	110.71	105.04	107.22	112.09	110.26
105.38	103.96	102.15	111.63	101.66	99.031	96.955	98.028	105.3	104.09	102.16	107.14	110.68	110.14	105.4	103.35	105.43	100.99	99.188	106.03	106	104.57	103.26	112.69	104.27	97.949	101.47	105.26	105.78	104.03	100.77	108.17	107.86	107.85	106.79	102.97	101.58	109.33	103.12	109.16	109.7	106.87	102.45	105.5	110.56	108.8	107.05	104.98	109.63	102.83
108.97	108.06	105.61	104.72	103.09	106.8	108.41	101.22	110.97	99.19	103.13	104.13	107.18	106.56	101.85	106.05	107.22	101.5	105.31	104.51	104.02	104.39	109.34	106.05	107.21	110.61	110.34	104.03	104.77	106.94	101.12	103.7	107.05	113.23	110.19	102.71	104.01	104.77	108.89	104.03	104.06	106.43	101.81	109.27	113.21	103.3	109.22	103.06	108.4	103.78
105.72	105.92	106.33	109.3	110.63	104.55	113.4	102.22	107.78	99.49	109.79	101.58	104.49	109.78	114.24	108.74	110.96	100.02	103.33	102.52	108.56	100.39	105.81	107.49	102.41	100.78	102.98	107.29	104.09	95.828	111.03	106.84	111.74	103	102.72	101.7	102.24	100.56	104.75	104.33	104.41	107.57	102.37	106.52	108.96	98.497	108.16	103.33	100.15	103.56
103.02	95.126	96.88	97.891	97.623	99.565	93.445	97.688	97.543	99.302	98.492	96.115	97.153	100.41	99.693	100.29	95.511	99.149	93.212	102.5	99.559	101.28	92.096	97.412	99.314	92.92	100.61	93.019	99.276	100.41	94.766	100.12	97.638	99.22	96.548	102.44	98.026	99.474	105.08	95.59	94.849	97.813	98.925	93.436	94.786	95.906	99.281	104.11	100.41	105.62
103.98	104.15	106.1	103.92	101.35	102.56	103.99	104.37	108.73	110.18	112.9	108.49	106.92	107.57	99.591	107.38	104.08	112.33	109.78	110.83	100.94	112.18	106.63	106.46	102.93	109.14	101.55	105.15	102.93	103.24	108.08	107.83	107.43	109.23	105.11	104.94	103.23	103.42	103.71	103.07	102.62	105.37	102.71	114.29	104.24	106.75	105.23	104.38	111.44	101.23
103.58	112.56	108.26	105.35	115.3	109.21	104.31	110.73	115.28	107.12	112.14	105.43	111.38	107.53	107.17	108	111.04	109.82	105.83	111.57	109.32	108.68	105.88	110.44	106.77	106.43	113.22	110.88	101.35	112.97	102.7	108.1	106.08	107.93	105.64	107.2	103.6	104.48	117.19	107.55	111.13	107.74	106.42	109.89	106.93	112.17	108.01	107.56	108.87	108.03
106.94	105.29	110.67	107	109.76	100.5	111.76	112.33	105.56	113.16	110.69	113.99	108.19	107.41	108.34	111.64	111.1	100.24	112.92	111.79	108.13	112.63	110.51	104.87	107.64	106.77	107.13	111.1	106.34	109.85	108.97	112.18	115.24	107.36	110.12	107.71	113.15	107.3	115.66	105.28	108.8	102.88	111.49	106.78	106.97	107.94	105.16	105.96	107.44	105.14
104.3	98.173	106.31	105.61	103.91	98.919	96.014	97.823	97.618	100.6	97.671	99.363	96.386	94.522	91.954	98.838	100.53	97.142	101.76	99.851	102.64	108.06	100.65	96.959	105.87	98.554	95.662	101.78	104.14	101.02	101.7	101.05	91.459	101.28	100.86	99.074	103.81	98.768	96.873	94.357	99.559	102.34	96.708	105.64	103.52	104.37	100.13	99.334	105.83	94.929
103.54	107.01	101.63	110.12	102.46	104.99	108.59	112.55	103.29	110.95	104.07	107.06	107.74	108.77	110.26	107.76	104.13	103.13	108.6	98.601	102.1	101.19	110.2	110.16	99.322	103.84	102.44	109.49	109.63	109.65	106.39	108.26	106.09	106.21	113.7	104.55	106.63	108.35	99.916	95.578	109.73	104.16	97.353	98.753	109.25	105.9	104.82	97.222	103.78	111.56
103.79	97.25	98.518	100.91	99.102	96.977	94.341	98.085	95.225	102.03	100.63	97.359	97.655	99.396	94.777	101.05	104.51	94.435	93.186	96.304	98.468	97.328	102.37	103.21	94.452	100.33	91.354	97.701	94.623	97.447	100.12	98.176	98.748	103.88	103.18	93.657	97.165	96.73	92.568	93.868	97.257	95.169	99.726	99.837	97.887	103.81	101.89	100.86	98.899	101.34
109.22	106.46	109.4	105	106.52	108.02	107.93	98.663	107.23	114.08	105.07	107.88	103.41	108.19	105.69	103.93	98.723	106.24	103.21	103.95	106.75	111.74	105.21	104.97	107.91	107.37	103.69	104.8	102.92	103.22	109.09	107.35	102	103.55	109.09	102.82	109.94	109.55	102.74	104.84	101.73	104.54	107.28	107.66	110.01	100.72	109.6	101.76	103.21	99.457
108.59	103.87	110.22	110.9	107.77	110.05	105.45	111.01	109.36	106	111.37	106.89	105.68	110.61	115.15	110.63	115.42	112.01	110.06	112.25	107.03	112.84	111.26	106.79	115.28	112.52	107.19	106.46	107.73	108.88	107.86	112.31	109.53	111.94	109.36	107.2	106.24	105.65	111.48	107.81	106.93	110.07	117	111.7	117.74	111.99	110.2	108.17	111.83	105.69
103.77	110.85	105.17	97.946	106.26	101.17	106.61	101.71	113.31	110.81	109.83	104.67	98.417	114.39	110.89	108.15	106.32	104.07	100.67	110.42	103.55	109.74	108.36	103.85	106.92	112.7	114.4	104.96	106.35	104.31	98.575	104.88	110.66	99.15	108.93	109.74	104.55	106.1	105.44	103.15	105.32	107.63	110.37	107.58	102.05	108.3	102.71	101.52	105.2	109.74
110.5	100.64	113.91	109.59	102.79	105.88	101.49	110.47	107.01	106.63	108.46	102.59	112.53	109.12	115	106.9	107.54	106.8	106.77	103.93	106.36	100.88	98.373	107.65	105.37	102.54	114.73	102.65	108.5	104.47	102.48	110.47	108.57	106.58	106.42	106.27	114.55	102.48	109.17	105.89	107.4	113.37	104.26	104.78	107.08	104.28	106.81	105.11	103.76	102.87
104.66	102.57	106.57	102.74	107.55	103.34	104.02	99.083	103.23	108.72	109.32	108.18	105.49	106.09	106.02	107.43	104.42	100.51	103.03	108	108.03	105.5	106.76	104.29	105.64	109.44	102.8	99.775	99.038	109.52	104.65	107.13	116.06	107.96	104.47	110.49	102.54	108.68	103.1	96.855	109.66	102.21	104.58	102.99	111.28	115.13	102.61	105	100.89	108.26
96.85	109.26	112.12	108.18	103.57	106.42	102.75	106.57	110.89	103.03	106.28	106.37	108.47	103.39	105.28	107.27	102.94	104.55	104.72	101.5	104.83	101.31	99.213	105.92	107.9	100.88	108.82	111.09	101.58	94.787	105.59	107.79	105.84	103.7	104.34	106.29	106.84	106.77	104.64	106.24	97.129	105.33	103.73	107.93	102.48	106.2	105.81	102.92	111.16	96.776
108.22	104.51	111.43	108.52	109.99	111.26	109.15	104.91	111.06	113.27	105.14	100.26	110.42	105.89	107.08	107.92	111.95	106.31	107.67	108.57	107.47	103.91	113.09	107.37	104.51	104.99	108.99	107.97	110.45	111.64	109.68	106.29	114.82	107.89	110.2	107	104.48	105.33	107.55	103.33	108.54	106.85	104.42	112.65	110.51	107.86	108.66	111.43	111.63	99.342
108.67	100.39	101.74	105.43	101.68	107.89	109.82	106.26	102.74	103.56	105.84	108.59	106.67	111.2	100.25	106.15	106.91	108.31	109.01	108.31	104.54	105.66	99.877	109.94	105.29	102.86	104.85	103.88	107.88	104.89	106.66	114.13	103.83	105.15	104.64	102.51	104.21	111.72	102.29	107.2	100.23	108.67	110.49	104.98	106.34	107.88	107.07	103.14	105.02	112.21
109.01	107.82	110.17	108.91	106.6	108.23	110.93	107.99	109.25	108.22	109.01	106.66	105.31	100.91	108.18	111.58	104.76	110.11	107.55	108.16	107.52	118.41	107.26	109.69	105.95	112.59	109.4	113.18	108.29	108.11	104.65	108.26	103.38	110.56	106.48	109.41	109.9	107.13	106.53	104.45	112.15	107.36	111.52	108.59	109.89	109.19	105.04	104.34	109.83	107.25
103.16	99.045	107.2	107.78	105.52	110.75	108.48	103.42	102.9	108.97	110.02	106.6	106.28	106.62	108.74	105.21	110.15	109.23	103.82	111.47	109.71	101.94	105.84	106.16	100.05	106.67	111.41	95.958	112.12	107.26	99.254	103.71	110.21	103.02	101.09	109.85	106.76	100.48	99.483	101.58	113.18	102.91	103.24	101.88	105.67	105.51	109.26	100.15	105.97	101.5
105.74	107.22	106.26	107.04	95.722	108.22	107.47	102.35	102.33	103.48	101.61	105.01	105.66	105.28	108.13	111.07	103.66	111.38	108.14	108.53	102.55	112.16	106.29	104.23	106.02	99.314	116.92	101.83	109.7	110.29	107.93	107.01	104.91	114.54	111.93	104.41	105.35	109.92	106.02	111.06	105.83	101.16	109.83	108.12	103.87	109.29	104.66	114.46	104.93	102.39
107.42	98.751	101.44	95.336	98.702	95.184	96.506	97.058	94.161	100.88	95.436	104.41	100.39	94.879	100.1	104.44	104.15	98.52	97.151	94.369	103.06	106.78	100.47	101.16	96.567	101.99	98.642	100.53	101.56	102.98	97.999	96.138	99.292	103.66	97.321	92.731	92.871	97.025	104.8	99.011	100.2	106.71	105.97	100.1	102.92	104.76	100.55	97.506	98.882	92.55
110.63	111.83	110.49	107.58	116.67	110.25	110.19	107.67	107.94	108.3	113.26	103.49	110.09	107.88	104.07	109.8	107.31	106.44	110.63	104.47	108.29	110.27	110	101.36	109.63	104.24	103.67	108.42	107.82	104.19	108.48	109.67	110.24	106.63	107.34	109.63	104.54	112.61	110.27	109.9	108.24	105.86	107.72	105.27	115.58	102.05	107.74	105.26	111.15	114.06
103.34	100.35	98.18	94.602	104.26	92.689	93.242	90.233	96.012	95.166	96.853	98.605	102.25	99.931	94.421	99.092	96.24	99.116	97.093	101.59	98.372	97.032	99.781	95.715	98.334	102.73	98.099	94.085	98.891	99.182	99.858	96.468	97.794	94.096	94.601	97.347	99.489	92.289	102.72	99.225	93.785	99.737	100.18	101.2	94.316	101.69	109.59	100.42	97.359	99.427
109.27	107.4	100.37	105.12	104.86	107.77	108.58	108.56	107.22	102.66	106.12	109.4	98.656	100.66	112.34	110.09	102.03	109.02	106.12	101.21	103.99	108.58	106.68	109.36	108.73	106.59	105.32	107.23	103.21	107.94	109.1	104.54	108.46	108.55	104.87	99.912	103.75	104.69	108.16	103.46	106.07	106.72	100.34	107.63	104.35	109	106.81	104.02	108.66	101.47
114.24	110.32	106.83	116.87	114.07	111.05	115.26	105.27	112.14	107.11	114.07	110.77	111.13	111.14	109.13	110.99	107.74	116.99	110.53	108.87	110.77	112.47	105.07	114.19	105.4	115.16	112.88	106.34	108.91	106.31	116.76	109.17	109.55	107.54	112.1	114.43	109.09	107.45	108.97	110.12	110.44	111.1	112.3	117.33	110.74	113.8	107.2	109.74	110.56	111.08
106.21	101.55	108.16	104.87	107.41	106.35	100.99	110.54	109.3	105.07	104.85	104.99	102.82	106.36	99.233	105.03	101.2	110.51	104.46	105.36	107.81	105.16	106.41	99.656	103.51	107.14	109.21	112.02	102.3	107.38	111.67	107.59	103.8	106.19	103.27	105.66	108.1	101.14	104.31	106.24	109.03	108.61	108.3	109.89	108.36	103.78	98.632	100.61	106.91	103.84
106.55	111.56	111.28	103.61	106.17	105.23	104.98	113.55	102.79	103.13	106.97	104.67	111.52	110.32	107.68	105.1	105.07	104.19	106.8	108.91	103.28	105.47	105.53	99.284	109.25	105.35	107.33	108.42	114.14	111.24	101.35	114.2	105.04	109.85	106.44	98.912	108.41	102.84	107.83	109.33	103.69	107.25	111.03	107.46	108.84	112.11	109.72	109.18	111.82	110.09
107.72	103.33	109.39	106.34	108.69	104.51	106.38	105.95	108.54	106.53	111.47	105.58	103.74	104.27	106.76	107.03	108.85	105.57	108.45	114.62	108.43	106.87	101.96	106.39	110.42	102.62	106.62	109.17	114.6	105.4	108.47	108.54	103.94	110.98	104.04	106.54	108.58	105.28	112.54	112.08	108.96	109.36	108.3	109.26	105.26	104.35	105.5	111.99	105.26	107.57
106.41	110.48	105.68	105.57	110.97	107.28	110.76	110.39	109.06	114.11	109.13	104.66	105.67	106.31	112.55	106.09	104	108.94	113.23	109.28	111.57	112.14	115.17	111.66	104.4	111.91	108.56	104.72	103.03	112.85	108.7	111.61	101.65	113.48	111.54	109.8	104.69	110.18	106.14	105.93	100.75	113.16	113.39	105.63	104.85	113.79	107.45	110.38	113.74	106.79
[truncated: 150 more columns]
