# Supplementary material for: Genetic dissection of main and epistatic effects of QTL based on augmented triple test cross design
Source: PLoS One. 2017 Dec 14;12(12):e0189054. doi: 10.1371/journal.pone.0189054 (PMC5730204; doi:10.1371/journal.pone.0189054)
Supplement: S10 Supporting Information — (ZIP) [file pone.0189054.s010.zip › z6_300_0.2_5.csv]

115.94	109.67	102.49	104.17	109.08	109.94	107.06	109.66	98.786	96.46	104.76	99.648	107.77	115.03	105.99	111.18	103.25	111.05	106.3	107.36	107.88	106.31	95.61	108.72	106.65	106.71	108	107.24	111.88	101.53	108.14	109.43	105.68	109.82	106.31	111.59	106.34	103.38	101.65	106.68	104.49	103.83	106.84	103.66	108.1	95.664	107.54	114.22	102.4	112.4
106.74	105.94	111.07	117.84	106.19	101.24	110.61	112.34	117.48	101.65	103.34	105.69	109.37	109.4	112.97	117.46	110.76	105.18	106.76	118.07	110.98	111.56	104.41	113.08	108.51	108.5	116.09	102.76	104.95	106.75	106.64	114	108.38	112.65	115.48	119.18	105.85	104.95	115.14	114.97	113.09	118.71	102.47	107.05	113.71	112.43	104.56	105.61	108.37	106.25
109.9	113.7	109.62	109.3	100.15	114.79	101.84	101.39	102.87	104.47	100.57	110.75	108.42	103.37	111.87	104.72	112.89	110.71	116.12	111.13	101.59	110	105.34	101.02	109.7	109.78	108.61	110.36	105.22	120.5	101.78	103.72	98.915	107.9	104.98	107.09	105.34	114.76	111.6	113.84	105.81	112.49	114.08	103.83	112.43	108.67	109.84	105.56	114.08	111.61
97.529	99.987	92.595	95.704	96.309	101.95	105.5	98.598	111.83	99.094	101.98	111.29	104.08	106.85	91.28	96.993	108.91	102.25	100.61	95.409	100.33	103.76	104.04	101.53	100.83	91.994	105.71	95.998	102.23	101.07	102.61	102.78	93.335	90.113	90.637	101.65	102.75	97.273	103.66	97.46	96.193	99.653	100.36	96.726	91.514	97.958	99.591	109.39	101.48	103.73
99.963	107.96	101.96	111.23	109.75	99.375	106.53	103.75	109.07	99.454	114.15	111.47	114.42	108.44	105.85	114.33	110.2	112	112.62	115.72	109.98	105.33	104.84	109.57	106.67	109.6	105.25	114.74	107.69	96.268	103.3	113.57	106.78	103.63	118.97	113.99	108.55	112.31	116.74	110.91	111.46	99.472	112.07	107.94	108.88	107.51	115.87	109.55	111.02	108.05
100.1	101.61	99.418	106.17	111.72	101.39	101.53	111.3	105.04	97.856	99.627	107.95	108.22	95.252	113.84	105.87	109.53	110.88	100.49	110.58	104.6	105.59	107.17	104.21	106.72	109.8	112.47	108.97	102.86	109.34	101.29	112.04	106.22	105.33	109.63	101.45	105.64	108.06	102.96	99.636	111.32	110.74	106.81	101.57	100.69	106.71	101.21	104.82	104.17	97.743
96.342	104.74	101.95	99.54	97.997	99.827	98.425	97.754	97.565	103.61	99.837	93.553	105.96	93.857	103.68	112.58	103.6	104.88	102.45	106.56	94.406	97.416	101.19	101.5	99.268	111.71	98.907	99.249	92.533	95.959	101.61	97.605	95.153	93.514	104	98.555	100.61	100.08	97.568	109.19	89.806	98.785	105.92	103.55	98.335	94.484	105.08	93.775	105.19	91.461
102.93	117.72	102.39	108.56	103.92	101.15	103.18	114.47	112.82	115.89	102.51	110.21	114.2	100.95	106.17	103.72	110.1	115.74	106.17	112.03	96.974	104.21	111.82	115.14	111.79	101.05	107.77	103.15	116.71	111.78	106.01	107.13	108.75	113.7	116.53	113.54	107.77	107.69	114.76	103.44	115.09	104.76	106.43	111.45	103.42	108.58	105.03	111.12	110.14	108.57
102.73	104.5	102.41	101.41	104.32	105.82	109.67	108.9	116.05	110.17	112.21	107.43	109.68	114.28	100.36	104.48	113.08	109.26	109.41	115.21	112.04	107.27	113.86	109.99	106.02	112.01	112.32	116.34	104.05	94.252	107.66	122.36	106.58	113.76	106.42	109.87	106.6	108.59	109.57	103.54	111.07	106.86	112.85	106.36	108.7	99.97	114.13	101.86	110.94	103.47
110.35	109.8	112.22	115.11	105.74	105.98	96.144	105.19	106.25	103.11	109.28	107.62	105.34	111.31	102.68	109.05	98.768	111.98	99.503	102.06	103.63	102.03	109.11	105.25	107.62	102.51	100.25	109.17	111.38	109.04	110.77	110.72	94.997	111.59	109.11	106.67	94.242	104.95	106.62	108.4	111.77	105.19	102.22	109.14	104.37	104.98	108.65	109.87	107.2	106.01
116.87	113.08	101.25	107.88	116	109.33	116.1	120.39	113.97	108.71	107.59	112.92	112.91	114.88	108.79	115.78	110.53	106.51	115.62	106.06	107.76	105.94	109.48	116.1	111.59	104.18	106.55	106.7	102.8	108.89	116.62	112.37	110.2	107.57	104.56	100.13	104.5	114.81	114.86	110.25	106.63	112.89	113.25	106.54	104.3	111.07	105.68	104.45	108.08	109.28
106.97	95.776	112.51	107.14	107.98	100.37	105.82	113.34	99.339	112.77	111.1	101.11	103.95	112.56	107.13	114.32	111.22	106.02	104.93	105.99	108.49	107.73	112.58	97.787	96.617	108.62	100.15	104.16	106.12	105.14	99.555	104.14	107.88	103.55	104.41	108.81	100.73	107.77	105.6	98.21	105.65	107.03	107.27	106.8	106.65	105.32	105.73	113.73	103.62	102.82
106.38	103.45	104.97	104.96	102.28	96.11	108.65	106	109.86	112.53	115.58	106.42	105.71	99.352	118.67	113.81	102.38	106.18	110.67	105.92	106.77	114.06	112.5	109.99	103.14	108.59	106.75	117.08	107.68	108.91	111.16	107.94	105.59	102.6	108.83	106.57	102.78	106.22	108.56	108.36	112.58	108.17	108.83	114.8	113.74	105.71	107.58	104.56	112.17	103.34
96.611	100.31	98.323	99.703	95.788	100.97	95.266	97.443	102.29	101.68	92.042	100.03	100.89	99.173	105.11	96.284	99.279	101.32	95.13	96.206	97.238	109	102.96	97.741	96.055	104.2	98.394	95.231	98.144	101.37	106.53	96.823	100.91	103.28	104.68	105.55	102.37	108.69	98.368	98.683	96.187	104.82	98.089	110.73	98.677	101.41	104.26	100.81	101.38	99.758
105.33	109.35	112.83	108.65	109.26	100.36	107.81	103.31	102.24	109.97	101.12	111.74	104.91	108.97	99.02	108.12	108.08	111.05	97.635	104.98	105.92	101.89	114.04	105.74	106.57	103.2	105.69	111.42	110.1	103.52	100.85	117.06	109.08	107.22	101.51	113	104.72	108.16	108.74	102.99	103.97	110.91	100.75	104.59	111.29	99.948	106.64	110.96	108.52	109.42
110.77	104.64	112.09	111.56	109.04	108.05	109.78	115.6	113.75	95.053	109.22	107.35	109.78	102.22	111.76	102.8	112.47	103.74	109.05	108	104.22	109.5	107.61	108.96	118.57	105.45	109.31	110.8	108.08	111.09	106.37	104.04	102.68	104.37	102.07	106.87	107.2	104.99	104.07	102.19	108.25	107.04	102.78	102.92	106.94	106.97	107.72	114.65	114.68	103.01
101.44	111.06	115.25	115.25	107.21	105.69	105.58	101.85	111.49	108.39	107.37	108	109.49	102.8	103.4	103.73	106.58	102.66	108.76	103.34	110.65	106.51	110.91	112.48	104.83	113.95	101.69	104.55	113.78	103.83	102.01	106.58	104.9	101.41	100.48	105.07	108.42	107.76	107.14	103.71	104.82	104.83	113.27	104.84	108.11	109.78	107.44	110.19	96.225	106.57
107.7	104.69	108.17	106.14	101.34	102.25	107.05	102.83	100.12	105.39	110.13	115.16	109.59	107.33	115.56	102.55	109.21	116.15	110.88	105	103.51	109.91	118.19	103.41	110.17	111.62	109.2	109.47	100.29	109.29	115.68	114.62	109.53	106.14	103.4	115.41	108.45	113.74	109.09	103.19	112.88	106.83	105.94	116.7	107.32	110.82	105.11	104.47	106.16	114.06
105.71	118	118.57	114.75	112.17	104.13	110.66	110.82	108.8	105.91	112.83	114.85	108.55	107.81	115.1	108.06	110.62	108.55	114.62	116.2	113.04	116.63	108.44	110.42	112.71	112.15	102.99	105.25	103.19	108.13	114.64	109.06	110.24	97.528	109.98	112.34	111.46	108.18	111.26	112.09	118.84	108.66	104	112	110.97	108.16	116.81	101.84	108.08	119.57
105.59	104.82	99.808	103.15	114.55	103.52	99.733	108.36	105.78	109.22	106.29	106.29	112.3	104.95	100.58	112.89	110.97	109.06	103.56	108.68	107.96	105.16	103.01	111.59	110.75	103.66	101.02	109.05	110.93	100.29	107.86	95.807	101.48	107.33	105.79	99.855	107.54	105.94	101.65	104.25	103.71	108.12	102.2	99.358	105.45	101.6	106.12	97.942	111.3	111.62
102.11	100.65	102.33	98.435	106.56	104.78	94.262	106.36	105.64	104.01	98.941	99.258	102.01	101.4	102.37	107.77	86.368	105.68	112.44	95.137	104.4	108.86	95.571	96.94	106.48	100.51	99.605	97.174	105.26	97.351	108.16	114.08	93.779	99.166	101.8	105.97	93.387	98.276	99.332	104.09	102.68	94.615	97.526	113.3	100.43	104.68	107.09	93.038	105.5	102.88
103.07	113.16	104.48	117.48	102.8	103.71	107.07	111.08	100.89	97.568	103.95	108.43	105.73	103.34	107.3	113.22	110.94	107.77	100.58	105.92	107.7	113.29	109.61	107.88	112.4	105.92	104.64	118.64	117.63	118.94	112.52	106.94	112.66	107.63	111.17	116.89	106.96	109.72	93.918	110.41	107.07	112.64	100.62	118.62	116.01	101.13	99.899	111.03	100.51	107.08
107.36	101.61	101.9	110.07	104.54	102.47	107.06	96.763	101.73	94.59	96.454	96.591	99.443	100.15	95.867	94.109	105.65	100.81	103.85	105.44	91.013	98.252	103.91	102.41	96.071	97.247	101.75	95.628	106.62	103.74	101.34	97.608	93.983	98.739	103.3	92.417	103.87	97.847	102.58	101.39	95.392	100.81	100.05	97.89	102.43	94.676	106.23	102.64	96.472	103.68
96.331	101.25	101.22	100.52	110.17	108.41	98.805	114.17	107.56	108.31	100.81	109.13	105.71	104.07	111.36	106.94	104.48	104.99	104.85	101.87	115.18	106.24	107.61	99.544	113.55	104	108.09	112.71	115.99	105.23	107.45	102.76	106.16	110.43	104.94	107.17	113.31	102.29	107.71	112.73	106.09	108.26	109.05	110.71	108.96	115.37	112.28	105.08	104.98	109.17
104.71	114.66	111.92	116.3	116.72	107.34	115.65	105.28	114.04	112.69	107.84	103.84	104.37	109.86	110.97	101.56	105.85	112.26	107.03	117.72	107.83	111.54	102.96	109.52	112.19	106.21	107.13	107.8	104.09	111.84	107.58	111.2	100.54	102.99	103.96	103.12	110.32	111.81	104.09	107.77	111.72	107.02	112.8	110.42	112.32	110.03	114.58	113.73	116.27	104.48
106.13	93.764	99.495	96.531	101.92	93.57	90.586	99.722	102.05	97.501	103.79	95.44	93.517	101.43	96.671	93.81	89.755	100.63	96.568	95.589	106.36	98.238	99.331	96.744	97.625	104.41	90.305	89.862	99.646	95.202	94.951	93.912	90.888	98.546	94.553	106.89	93.515	106.77	100.94	103.78	99.855	102.92	87.714	102.63	95.098	93.733	99.241	99.973	102.44	107.27
106.66	97.216	94.241	100.73	106.91	100.51	103.28	105.78	105.67	109.49	112.21	100.38	101.44	107.03	112.9	102.94	113.9	112.2	104.58	104.36	104.65	100.18	109.32	107.97	98.888	109.86	105.9	108.89	99.982	105.11	109.04	112.58	107.34	106.56	100.89	110.06	106.67	107.29	111.08	103.91	108.89	109.54	105.51	100.61	103.49	103.63	114.25	107.09	105.11	115.71
105.95	105.94	101.85	106.43	110.33	105.35	112.49	110.5	104.62	104.63	110.82	99.34	102.71	111.59	103.31	105.01	110.41	107.87	97.712	109.89	103.36	102.57	109.01	111.67	102.52	103.47	110.45	113.14	101.85	111.48	102.91	99.56	108.4	113.17	106.72	106.83	107.92	103.49	102.41	101.03	106.4	103	111.86	111.34	108.79	113.96	106.1	115.65	112.03	116.64
112.17	98.868	108.08	109.74	103.79	108.68	110.12	97.902	99.253	101.6	102.05	112.13	98.71	109.44	106.03	98.58	106.64	101.81	118.33	116.42	107.24	102.36	109.58	106.15	106.32	105.22	94.394	112.32	114.13	105.75	93.279	103.08	102.38	99.022	104.32	99.999	103.52	105.34	116.03	99.06	103.24	98.194	106.79	109.95	108.41	101.35	103.29	107.18	117.42	106.21
99.606	87.281	95.162	94.666	99.955	100.89	95.559	90.533	94.703	95.466	105.34	96.985	101.7	102.56	103.55	108.3	98.77	99.961	97.116	95.194	98.752	96.5	92.578	107.85	94.831	98.614	99.145	100.75	94.092	106.02	96.435	104.91	98.172	101.42	97.202	101.53	99.809	89.317	97.331	106.72	99.971	109.39	103.33	109.31	95.658	96.522	96.82	97.549	92.795	92.855
100.02	106.88	112.03	103.95	111.43	104.44	109.9	103.84	106.42	114.01	102.06	104.18	100.55	113.59	109.89	100.71	109.81	103.56	111.89	102.96	109.95	106.93	106.24	108.97	100.99	105.51	100.79	100.72	94.655	108.49	104.9	108.43	107.43	100.45	102.94	101.37	106.44	103.37	103.13	100.9	103.18	105.85	106.85	103.75	109.12	102.16	112.36	103.13	108.76	105.02
100.37	96.06	98.761	100.83	107.64	102.58	106.84	102.53	94.82	101.73	95.831	98.841	106.31	98.136	104.17	99.996	89.105	84.182	97.258	105.89	98.021	96.262	97.492	103.08	100.64	104.42	103.43	94.688	103	94.685	99.801	95.319	101.51	91.598	99.166	102.09	92.85	95.114	92.556	107.06	102.88	96.064	108.55	102.11	91.663	99.985	93.334	102.96	89.848	96.339
110.79	108.1	109.9	105.2	109.73	114.64	116.21	109.96	107.78	107.16	100.55	112.97	123.34	110.28	111.57	106.57	106.44	121.35	120.47	105.41	116.01	108.05	104.79	108.14	112.62	111.98	111.37	107.77	114.82	107.18	102.52	109.39	114.05	97.035	113.93	107.94	114.69	108.08	109.27	103.64	107.93	102.31	101.15	102.68	114.15	117.37	111.66	105.59	113.53	119.25
109.82	97.661	100.61	112.37	108.12	103.38	103.1	103.63	107.58	108.2	105.8	105.91	111.97	115.39	112.35	103.97	106.3	94.317	106.43	103.38	95.027	103.72	105.39	103.29	97.266	110.03	106.25	104.01	102.31	105.04	102.82	108.58	105.86	101.26	107.01	103.36	103.57	106.53	104.37	108.81	102.53	105.93	111.04	106.59	108.07	98.966	111.39	108.06	108.66	116.9
99.787	95.498	90.29	99.606	105.06	102.64	94.763	94.48	97.865	93.543	97.438	102.63	104.04	93.975	99.881	107.27	98.043	108.32	100.57	91.765	98.14	101.22	96.685	106.54	99.81	93.276	92.018	97.538	94.67	99.797	99.684	100.87	95.361	105.51	107.07	96.75	100.39	99.835	99.363	94.842	98.5	102.88	101.42	96.523	101.04	90.36	104.45	90.557	102.95	106.29
106.47	98.089	93.657	95.098	97.255	105.92	106.37	104.61	97.088	107.43	104.75	111.25	103.82	102.74	96.163	106.91	100.56	99.76	101.37	101.29	99.364	108.69	105.61	98.182	102.09	105.75	103.72	97.303	101.04	101.17	105.04	112.61	111.19	100.43	95.796	103.26	105.28	110.16	106.87	106.19	101.1	100.61	105.29	102.7	97.368	104.96	98.349	103.62	96.65	101.68
105.21	112.13	108.65	106.18	105.84	105.6	107.04	107.61	98.312	107.99	110.92	112.65	110.53	106.66	104.26	113.19	110.16	110.59	99.475	103.42	110.31	106.24	108.54	103.85	100.08	103.77	103	115.57	111.96	102.7	113.03	99.174	116.84	104.58	98.55	112.49	101.4	109.34	106.34	106.49	107.91	111.96	102.29	110.8	108.42	101.17	103.09	105.33	119.01	112.83
99.131	103.34	106.43	111.77	110.07	93.37	98.983	109.39	100.81	111.44	99.036	100.64	101.68	107.18	96.482	109.74	100.88	102.49	107.22	106.84	104.9	99.307	104.31	96.306	103.12	94.338	106.2	106.69	110.62	106.45	111.59	101.1	97.271	99.191	107.25	112.35	95.974	99.33	101.4	104.63	94.328	98.44	103.64	99.083	102.24	99.374	100.57	107.39	100.86	105.33
94.633	107.64	111.13	109.1	114.63	104.1	110.8	107.88	102.83	100.6	109.09	101.98	100.95	94.916	109.37	111.8	102.5	107.99	102.55	100.49	107.74	100.43	109.31	102.67	107.14	107.45	107.73	95.972	98.19	102.13	106.8	101.14	102.83	110.93	99.059	102.53	109.09	104.97	103.35	107.6	108.06	104.71	103.53	104.57	106.8	108.99	97.727	107.6	105.39	100.25
107.01	106.28	99.656	102.71	107.45	108.07	105.55	102.48	101.66	100.74	111.15	108.08	111.87	97.479	101.88	91.625	97.517	102.69	101.56	100.62	102.6	100.97	103.34	103.81	108.31	110.12	104.45	110.08	105.39	107.05	109.96	98.513	104.79	101.75	108.31	104.25	107.24	105.27	106.99	104.65	96.517	115.6	100.12	96.226	110.29	100.68	104.93	101.82	107.67	99.542
107.49	113.94	107.07	111.21	103.62	104.96	109.06	105.66	101.62	107.5	103.06	103.34	108.64	114.94	109.99	102.93	106.41	114.38	107.72	102.5	110.17	97.012	112.01	109	108.73	102.95	107.25	106.49	103.87	116.17	99.241	109.08	101.08	106.42	92.357	113.84	112.21	105.33	104.51	113.21	102.26	114	107.55	113.17	101.73	106.99	106.68	106.71	109.5	112.52
95.478	100.23	100.39	104.38	86.759	96.657	94.656	100.57	98.602	102.54	109.6	97.584	106.38	92.685	98.485	97.62	98.899	97.975	98.998	97.236	98.546	89.464	95.654	90.73	92.063	90.691	101.13	110.52	108.21	97.462	106.24	101.63	102.15	102.01	100.7	98.9	104.83	88.304	96.604	91.591	97.076	105.67	97.881	91.184	104.99	98.271	89.19	103.02	98.274	102.13
111.93	109.08	107.8	110	104.45	106.68	107.69	110.44	105.39	117.49	107.93	101.86	109.01	104.8	102.81	107.02	100.07	99.36	109.34	114.93	104.3	106.06	112.49	100.54	114.47	106.94	113.05	106.28	116.73	110.45	106.76	102.51	101.72	108.42	105.8	103.72	108.87	108.02	120.3	106.49	111.08	112.62	108.27	111.41	112.13	102.22	111.68	95.886	100.02	108.17
102.25	107.61	119.1	113.07	111.41	105.88	106.85	105.06	110.4	105.02	101.85	102.94	102.16	106.42	103.93	110.1	107.41	112.14	106.64	99.861	101.85	110.46	100.47	116.56	102.95	115.78	105.96	108.09	103.1	104.86	103.77	110.41	110.82	102.95	111.35	111.65	102.25	103.68	104.52	108.18	100.93	115.14	110.2	98.304	105.91	103.57	110.32	105.74	108.76	102.16
101.1	103.48	100.61	105.75	101.76	98.387	108.65	92.536	99.67	104.65	110.46	100.73	103.17	99.19	104.61	102.4	98.546	104.39	104.03	96.2	99.259	105.66	101.06	99.635	97.684	99.754	107.65	99.854	92.359	104.69	99.195	93.558	100.32	103.89	94.842	94.493	95.4	93.099	103.82	99.328	101.18	103.45	98.791	102.21	101.65	107.28	96.759	96.642	99.013	93.407
115.98	107.44	103.15	106.84	102.18	106.17	106.33	101.82	116.31	101.56	106.55	98.848	98.538	102.96	96.821	109.45	110.66	99.733	97.999	100.74	98.693	117.04	106.85	106.52	108.4	107.01	100.74	105.6	98.12	109.52	107.74	103.46	103.37	106.76	96.066	102.5	110.29	101.42	98.691	104.15	110.57	104.82	107.96	101.71	100.39	104.24	97.979	112.42	112.77	103.75
116.01	105.45	111.9	105.07	102.01	113.57	101.95	108.01	100.91	104.09	109.77	105.77	107.14	111.28	109.35	122.57	104.33	108.02	99.253	93.894	109.68	96.435	108.58	104.68	104.54	110.66	101.19	100.67	105.08	99.601	109.68	106.87	100.19	104.64	104.17	121.27	106.91	106.91	102.33	101.38	108.2	108.38	105.64	113.64	103.85	112.58	108.19	98.399	106.65	102.28
114.48	108.58	99.767	105.61	112.19	117.41	111.2	104.28	107.28	102.66	105.1	112.9	110.74	119.34	105.57	116.88	113.6	99.043	110.92	106.75	101.34	109.32	106.11	112.25	110.29	107.02	103.75	103.13	108.64	112.63	106.43	106.52	115.02	105.51	105.18	112.25	105.75	101.41	102.95	119.86	107.17	115.67	99.251	109.73	100.54	111.05	107.14	105.97	104.8	111.36
107.48	110.05	102.64	105.56	97.823	111.98	100.64	110.92	106.87	116.9	103.97	109.26	112.23	103.79	113.38	107.89	101.79	101.4	104.91	108.14	100.15	113.35	109.66	104.46	103.72	98.295	113.8	104.78	108.25	100.04	109.47	111.12	109.64	104.16	109.74	108.24	105.22	102.37	104.19	110.53	101.02	109.75	114.88	106.37	114.11	104.31	104.87	103.46	103.07	108.05
100.92	96.562	98.011	102.22	98.774	102.94	89.422	101.63	108.34	94.739	102.89	105.48	107.43	96.196	101.24	99.842	94.83	99.615	95.686	101.05	103.27	92.328	92.405	102.49	94.012	91.787	106.36	103.09	98.61	100.64	102.33	92.876	88.868	98.357	103.02	99.434	92.656	104.06	94.752	103.49	104.3	91.17	99.192	95.609	97.63	99.231	99.845	95.575	92.789	82.68
110.43	105.42	106.14	108.84	110.69	108.2	105.44	107.27	110.87	102.55	108.51	112.91	105.53	111	101.4	108.09	106.1	108.96	112.15	104.62	114.67	113.42	108.14	112.98	106.38	109.25	108.75	103.02	110.32	113.04	112.65	117.01	114.07	98.372	107.3	111.32	109.63	111.81	108.01	106.27	102.5	107.7	110.8	108.91	109.2	107.05	104.38	93.185	122.63	111.47
101.01	103.53	103.06	94.202	103.51	96.316	98.64	102.39	100.44	100.1	101.95	110.03	106.78	100.38	101.22	108.04	101.24	96.049	103.06	100.3	101.5	111.87	100.25	100.55	104.17	109.5	91.96	98.385	101.97	110.92	101.21	104.52	108.8	105.32	101.54	104.17	101.58	101.69	101.65	93.111	96.445	106.51	104.91	110.69	106.35	105.12	109.48	102.34	97.416	106.86
110.83	97.104	98.314	97.727	104.37	102.77	108.62	103.53	109.34	96.665	100.06	104.47	102.94	104.67	94.239	105.18	97.992	98.161	107.01	93.631	109.04	103.57	105.42	102.4	100.94	95.883	103.12	104.81	104.6	97.392	102.18	92.127	102.64	102.94	104.62	96.938	106.35	98.218	104.86	110.05	104.47	103.62	99.995	107.47	103.96	97.848	104.81	111.32	98.335	104.52
103.16	107.99	106.47	114.24	110.17	99.974	100.28	109.06	112.94	107.67	106.39	102.75	109.29	105.48	105.98	109.06	108.97	101.87	103.7	106.63	104.8	104.61	110.76	103.46	102.1	109.58	100.93	105.3	101.4	106.95	111.48	106.62	108.89	106.42	112.11	103.29	103.7	109.69	115.16	101.6	119.58	104.57	107.35	102.74	106.25	106.43	103.99	109.22	98.313	106.5
88.875	96.581	106.95	110.21	105.88	102.16	101.18	103.37	102.65	95.434	93.587	114.84	101.78	102.34	98.993	102.59	91.904	97.318	94.506	101.44	88.963	103.64	96.403	98.512	102.83	101.98	101.99	102.99	110.26	101.6	99.141	102.76	97.025	91.767	102.23	103.24	95.289	94.193	102.58	99.088	98.139	107.87	99.228	92.596	95.245	94.366	96.008	100.55	104.89	100.81
104.71	100.82	108.24	94.685	113.42	100.15	98.122	110.76	103.35	110.05	105.53	110.99	106.32	108.82	113.27	95.367	111.9	102.52	105.92	103.06	98.665	97.067	116.53	114.97	108.11	112.16	102.82	111.84	104.42	99.101	110.63	105.94	104.47	106.04	102.76	104.46	109.2	100.33	107.91	95.032	107.58	107.85	102.49	101.24	105.22	106.82	110.07	108.95	114.19	113.92
106.32	105.25	91.986	97.619	93.434	99.956	99.759	91.443	98.41	99.307	103.94	96.655	98.822	109.22	106.63	102.86	102.77	91.014	109.52	102.92	102.65	99.36	92.244	104.45	92.491	109.31	100.3	110.21	96.345	104.81	95.124	96.755	100.21	95.837	97.636	104.95	106.76	101.9	94.187	104.74	96.586	95.733	99.259	92.894	100.09	105.64	94.238	102.31	99.008	103.31
111.38	105.03	106.55	93.704	100.97	118.26	108.75	97.583	106.27	102.16	106.34	103.82	117.02	95.81	109.52	106.11	101.09	102.97	108.2	100.46	107.27	103.94	106.33	101.7	118.51	108.8	107.25	103.06	114.22	107.61	102.26	101.5	100.51	103.01	108.5	104.55	106.27	108.43	101.15	98.043	99.905	102.36	108.27	103.58	95.143	108.32	97.32	105.97	109.83	106.09
101.41	106.77	105.25	106.41	108.98	100.46	112.41	110.66	106.12	100.4	102.5	106.44	106.17	110.48	100.77	118.27	104.69	102.86	104.47	104.91	102.8	111.29	111.36	110.29	102.3	98.01	107.67	109.83	102.43	110.26	105.81	106.88	108.39	113.46	102.69	104.59	104.66	105.58	108.68	105.11	112.46	111.32	103.83	103.87	100.56	104.58	110.3	104.03	103.61	111.38
107.8	110.64	108.88	102.43	107.5	115.37	115.3	102.41	116.33	108.9	103.2	110.49	98.873	105.51	114.44	105.05	112.01	107.16	104.84	107.46	107.92	113.55	111.16	104.67	107.85	107.59	109.46	113.73	110.63	100.45	104.54	105.29	107.73	102.58	108.87	104.95	108	113.97	111.66	109.55	106.33	108.24	102.96	105.78	113.56	109.62	108.62	112.59	112.74	110.45
96.034	96.841	91.971	94.95	102.83	87.554	96.84	102.56	102.26	98.199	100.7	110.37	93.981	100.57	109.49	98.781	95.085	94.606	102.7	97.625	102.84	96.85	96.597	101.26	94.85	100.48	100.31	97.956	104.18	106.19	110.72	107.65	95.421	108.06	104.59	104.98	95.608	97.399	98.021	107.76	94.93	100.8	91.511	98.937	100.93	90.159	99.279	99.057	104.59	99.673
99.061	89.724	93.652	91.724	95.064	99.044	98.338	100.08	104.37	100.97	99.95	96.707	97.374	99.284	100.2	101.36	95.284	95.812	92.843	105.68	98.467	102.1	99.98	94.036	95.469	97.431	100.35	95.743	101.16	110.61	103.83	105.13	99.976	108.53	98.176	101.48	107.41	101.12	93.024	102.2	96.747	104.92	100.77	95.886	98.978	102.49	98.829	104.75	85.425	97.611
94.948	102.84	97.908	106.97	102.69	100.52	98.661	102.79	109.5	98.906	99.577	102.7	101.28	98.468	97.005	99.447	101.19	103.94	100.88	96.953	96.97	99.949	103.26	100.36	95.676	102.87	103.79	102.06	102.05	96.319	99.31	105.68	100.29	101.6	97.568	105.16	91.638	107.4	100.83	91.59	97.199	99.546	101.88	101.44	103.58	109.03	99.341	106.69	98.119	88.899
102.44	88.787	101.52	96.974	108.54	89.674	97.057	103.78	97.326	99.58	103.58	102.74	94.412	93.768	106.01	88.5	101.67	90.797	102.87	98.788	100.64	102.12	104.57	103.27	94.702	91.002	102.94	97.852	111.64	101.55	97.375	95.093	108.95	97.308	99.581	93.557	102.05	101.17	89.389	103.88	102.24	93.939	101.77	88.915	101.07	100.3	101.74	105.2	102.03	95.097
106.86	104.98	112.01	117.97	111.83	100.4	112.03	104.9	109.21	110.52	107.12	101.58	102.52	99.146	107.33	120.05	103.48	103.99	112.9	103.53	112.05	107.74	111.88	109.4	107.27	106.55	106.86	105.97	112.01	110.39	97.1	111.36	103.99	100.23	112.16	97.006	108.38	101.31	105	112.43	102.74	111.53	115.03	100.78	114.81	109.26	107.97	108.24	114.78	104.15
111.29	100.38	114.32	110.94	99.173	101.87	109.64	110.83	102.53	105.66	117.12	112.71	106.99	104.87	104.51	109.47	107.94	110.03	111.55	115.22	107.14	104.71	102.07	108.24	106.12	102.39	103.37	105.28	109.1	107.86	109.49	100.58	114.04	103.59	105.49	106.65	107.57	111.11	104.09	103.14	117.69	106.7	104.2	110.86	109.45	109.63	105.15	109.2	108.48	113.16
111.06	108.28	111.69	111.25	106.83	98.043	105.56	113.95	115.61	112.16	111.56	109.22	110.66	104.9	106.63	111.59	109.47	110.13	103.73	110.84	110.2	108.29	115.01	109.98	108.39	112.43	108.98	108.64	108.71	102.71	110.35	109.96	108.75	106.61	108.32	110.67	106.43	104.64	111.98	103.85	110.08	111.5	104.13	103.41	113.33	106.73	113.71	108.81	106.71	103.91
108.89	107.58	110.38	101.82	110.77	109.18	101.62	108.47	109.91	110.83	99.229	109.93	114.51	102.38	104.38	99.833	106.59	108.02	98.281	111.71	99.622	98.742	100.07	103.92	102.04	99.568	100.99	108.47	96.357	103.57	111.06	103.95	105.89	106.66	101.44	99.431	113.52	105.96	101.09	107.49	110.27	108.97	104.62	98.343	100.74	98.874	107.3	105.91	105.17	100.91
102.98	100.08	104.77	102.35	104.36	102.12	104.86	106.28	102.53	109.86	108.91	109.38	107.46	110.47	105.29	110.63	118.82	101.34	111.89	108.86	114.46	108.39	112.19	109.31	105.86	105.16	104.53	102.28	103.48	108.08	113.22	106.95	106.06	105.56	109.68	108.78	101.69	109.05	101.23	101.21	105.82	109.6	109.61	107.45	104.55	110.47	98.344	115.84	114.37	108.75
94.609	102.32	112.12	102.21	108.43	111.24	101.66	115.02	101.43	110.86	111.15	98.157	102.41	108.35	105.19	109.71	103.92	101.44	108.03	110.77	107.45	108.05	111.97	106.21	101.74	108	105.68	110.14	101.76	107.52	103.37	106.08	103.46	101.72	113.25	110	103.68	114.52	104.61	105.19	104.04	107.71	100.68	104.07	106.2	104.79	110.52	116.7	98.637	107.67
100.44	113.58	102.02	117.55	106.86	96.609	109.45	102.9	110	104.49	107.05	95.868	110.26	104.28	100.71	103.61	111.72	105.87	101.59	100.18	114.14	101.93	109.46	114.84	101.75	109.7	110.98	98.903	104.67	95.299	108.89	108.61	101.43	97.16	103.11	102.65	108.95	104.16	110.44	104.27	112.88	113.88	108.51	105.15	107.67	107.77	101.38	100.44	104.99	110.08
115.06	106.87	104.34	110.29	103.83	104.44	100.46	107.97	109.23	106.48	107.3	113.81	110.66	113.65	111.24	102.08	102.12	104.08	99.113	108.26	111.48	114.73	101.32	100.36	107.37	102.68	105.33	109.59	111.37	113.27	99.962	100.98	103.54	99.765	105.36	99.359	105.31	107.89	100.29	106.12	109.78	105.82	100.54	104.62	95.797	108.05	102.98	103.13	103.74	100.23
100.92	100.11	103.18	97.577	95.397	94.345	93.623	92.378	99.231	101.23	91.616	99.882	96.834	94.453	97.137	99.201	102.44	101.8	109.29	98.094	102.27	93.933	96.624	88.388	96.197	105.08	96.64	89.506	93.345	101.97	99.768	102.97	96.363	96.905	86.053	87.745	100.41	101.22	97.445	89.791	96.793	99.144	96.165	96.549	95.468	99.058	99.715	101.65	94.392	101.03
106.8	92.273	100.16	91.342	98.225	97.856	100.17	97.157	100.81	92.958	103.8	91.699	98.086	89.466	102.95	101.29	100.03	106.95	95.809	101.45	106.13	97.224	112.12	92.251	92.231	90.398	92.717	102.25	103.36	96.687	97.843	96.147	94.394	107.53	94.465	96.269	92.637	99.128	92.764	91.383	106.64	103.24	89.465	93.142	100.32	91.424	97.853	97.985	96.491	99.794
103.93	109.07	101.51	99.314	97.643	103.99	104.1	106.35	113.71	108.84	112.66	116.95	111.89	105.3	106.19	111.29	111.92	101.01	109.97	103.17	110.9	105.6	111.75	112.81	104.77	102.45	101.69	117.29	102.77	101.75	104.57	113.4	105.64	102.16	112.01	114.12	105.45	103.29	104.94	111.7	107.11	108.51	110.98	103.37	106.55	106.09	107.48	117.9	110.85	114.13
101.54	108.8	100.64	103.15	101.87	101.85	109.99	98.871	110.14	88.846	101.89	101.36	103.57	101.77	101.92	95.387	97.516	95.835	95.543	102.59	100.43	101.68	104.67	105.69	100.94	103.91	105.1	96.942	101.73	99.481	99.427	102.87	96.378	107.05	106.39	102.99	93.743	95.49	98.212	98.753	108.34	100.5	98.559	104.08	99.061	97.672	99.372	99.968	99.722	99.004
102.55	111	106.11	102.91	107.16	109.12	100.1	106.71	103.13	102.4	102.81	113.84	105.68	108.86	105.74	108.93	105.81	110.25	113.23	111.2	106.65	106.24	119.81	106.34	114.36	105.16	107.26	113.23	109.63	105.6	110.84	108.18	108.25	102.29	103.49	105.23	104.07	105.52	104.65	104.99	104.74	100.09	104.25	100.95	108.21	103.7	104.12	105.29	108.32	102.16
105.87	110.65	110.75	102.78	111.44	105.43	112.16	105.44	111.36	98.769	110.2	115.07	116.57	110.47	109.61	108.38	109.21	107.81	101.7	109.04	111.26	104.27	109.77	102.06	111.67	108.06	109.7	105.81	104.74	107.88	115.33	106.2	106.28	110.51	109.13	111.63	104.47	113.73	105.6	106.87	110.08	111.54	116.14	121.37	101.42	112.77	110.4	109.65	102.45	110.76
103.2	97.4	107.41	92.115	98.093	100.53	99.13	92.697	98.984	102.84	93.128	91.756	100.02	104.77	94.768	98.885	99.358	96.138	103.6	100.48	103.11	105.16	96.05	90.889	96.46	104.27	102.39	100.42	96.865	103.6	94.893	98.561	98.358	97.898	99.456	103.97	94.644	105.44	103.6	91.692	100.08	96.555	98.597	103.89	101.58	96.279	105.55	100.42	98.14	100.71
110.18	116.69	110.14	110.57	102.86	110.47	119.93	112.28	120.96	114.55	110.91	109.6	114.42	118.88	122.34	120.7	116.34	111.58	115.38	105.75	108.11	109.03	108.2	113.44	104.26	106.18	112.59	114.91	101.37	112.27	100.47	104.18	105.47	106.65	102.11	108.28	113.76	109.76	110.46	112.18	105.35	116.6	102.4	104.65	113.97	112.57	116.07	118.65	110.6	109.99
105.36	95.729	94.773	90.515	93.357	107.05	104.58	105.3	99.783	99.474	106.05	97.739	95.006	94.23	97.026	104.61	93.09	86.982	95.343	99.61	99.135	104.31	104.57	100.48	101.41	100.05	100.5	100.84	100.24	95.377	104.25	95.616	102.94	95.386	98.918	99.438	100.7	95.683	102.39	101.79	108.26	103.97	98.397	99.127	96.152	91.859	100.33	98.306	94.318	106.15
104.57	116.47	94.424	100.71	106.38	104.22	106.46	110.86	108.33	111.23	119.02	110.24	113.44	107.4	106.49	102.1	104.75	110.11	108.25	109.46	104.33	108.12	106.01	110	106.36	104.53	98.939	103.86	102.69	109.11	107.24	103.57	109	101.64	110.77	103.96	100.33	116.67	108.63	105.37	118.54	99.618	106.38	111.44	108.74	112.07	113.4	106.66	103.06	103.36
100.75	103.4	101.28	102.29	99.367	95.354	105.06	99.269	99.62	90.91	88.676	95.981	100.67	99.906	103.16	106.88	105.1	100.95	96.261	92.296	97.228	102.46	101.49	108.4	88.183	96.812	99.983	95.13	98.996	99.085	99.512	106.73	95.708	101.62	97.699	95.989	98.876	92.717	95.565	103.44	97.439	91.375	99.31	93.566	97.883	96.153	90.915	98.681	98.079	95.764
99.605	93.366	96.367	96.654	96.992	97.196	95.879	94.877	91.365	97.982	100.08	100.08	85.913	109.85	92.222	99.176	98.449	101.31	103.78	96.562	101.56	96.742	99.028	93.014	98.981	100.71	90.587	100	95.242	91.983	92.353	105.19	92.815	100.43	93.872	101.6	103.53	102.01	107.99	101.45	108.08	103.58	94.971	95.201	103.06	96.595	97.904	95.877	106.58	107.79
96.344	106.8	100.78	103.5	102.44	96.67	103.09	95.754	106.08	111.2	101.72	92.517	99.494	96.846	103.09	108.73	95.468	104.1	97.552	99.879	102.13	94.389	101.07	102.63	88.546	100.2	102.04	102.45	96.668	100.93	102.95	96.331	113.69	102.88	102.97	100.78	99.471	99.256	98.032	95.106	94.48	102.6	111.3	98.729	95.465	95.821	99.701	96.563	102.2	101.28
103.75	98.646	100.17	98.406	90.156	93.987	101.3	96.112	94.667	101.47	93.386	93.709	86.717	102.34	88.009	97.089	102.3	95.949	100.68	101.14	103.34	95.599	96.855	98.716	91.751	99.895	86.113	99.3	97.405	99.147	105.25	96.687	96.226	93.548	94.668	88.734	89.925	100.83	95.835	101.11	101.26	96.033	95.201	90.849	102.88	95.63	95.671	97.458	98.68	87.932
106.69	105.98	110.88	104.85	103.11	100.42	104.21	100.03	102.21	109.64	112.27	106.47	101.77	109	106.96	106.93	111.21	108.26	102.3	108.88	104.88	103.2	118.86	111.51	104.84	118.78	107.87	108.33	108.2	109.24	104.07	115.7	105.47	109.26	113.46	102.93	103.34	118.59	111.62	116.01	107.37	116.45	105.83	109.75	102.19	117.72	111.18	110.18	112.21	106.22
108.42	106.25	106.04	108.71	104.21	110.71	110.11	106.63	105.28	101.86	106.21	107.42	102.24	101.69	105.71	113.93	102.65	104.85	107.26	107.29	103.82	103.17	100.08	112.43	110.45	96.348	99.998	109.01	94.577	111.54	104.25	103.86	107.03	104.66	110.67	112.02	101.48	99.477	103.11	111.16	109.3	111.31	106.05	109.88	103.4	97.679	111.26	102.35	108.62	101.66
109.22	104.59	108.07	102.23	101.06	106.72	104.48	107.25	108.23	100.86	112.3	111.12	108.44	97.591	105.31	109.97	107.27	103.18	117.31	103.35	110.22	106.45	110.04	106.41	106.53	102.34	106.62	103.69	102.25	101.93	114.02	109.45	107.15	112.16	112.36	106.6	104.23	98.185	104.29	113.82	109.89	110.14	98.626	106.86	105.2	107.44	113.66	105.14	98.053	114.21
107.71	104.88	105.44	102.35	113.68	104.62	107.63	102.43	113.58	106.81	110.17	116.42	109.65	101.71	110.23	108.49	103.73	107.1	115.87	114.72	105.35	107.03	105.73	112.81	114.11	109.5	102.33	110.71	99.252	118.92	105.95	101.55	108.06	107.05	103.61	112.7	113.13	114.57	112.09	108.35	106.14	103.54	96.253	113.62	106.9	109.31	104.02	106.99	110.74	97.995
97.47	113.21	108.77	112.48	109.67	108.68	100.19	105.72	109.6	118.82	100.46	118.66	116.27	106.31	111.54	112.97	106.99	112.01	105.32	105.51	110.11	111.31	114	107.64	108.65	107.1	106.32	111.78	112.47	109.24	110.7	110.77	106.4	111.73	112.42	108.2	101.75	98.501	114.99	112.32	110.39	111.45	115.68	109.37	112	104.27	107.17	102.77	108.8	100.95
104.22	104.9	107.48	102.77	115.88	110.05	110.58	106.61	109.73	110.33	104.21	108	108.19	103.3	108.72	107.58	105.38	106.16	113.07	96.743	106.84	108.23	107.01	107.71	106.5	100.73	109.22	112.42	115.24	105.49	105.07	113.53	108.73	98.557	113.92	105.07	110.61	100.66	115.04	103.41	106.3	116.37	98.017	106.2	113.11	113.93	114.17	107.54	104.49	109.53
103.11	103.2	113.17	108.23	98.32	102.07	103.87	106.3	107.11	103.68	105.88	115.15	99.918	107.17	109.05	119.82	101.62	102.89	111.82	103.71	104.65	112.72	113.79	101.32	105.53	106.83	104.37	94.181	110.88	103.6	103.62	110.49	98.29	113.05	105.75	109.31	101.17	116.22	106.99	102.35	108.98	110.18	109.16	107.24	108.89	110.44	110.89	104.97	114.42	105.81
101.81	90.443	103.6	97.969	93.773	99.321	96.002	112.1	93.223	96.427	106.16	90.834	110.56	99.288	95.629	99.089	97.986	106.03	101.96	103.32	102.09	92.014	98.526	100.37	99.008	97.77	91.827	99.052	100.86	93.894	104.25	90.652	99.774	96.282	93.425	105.78	96.288	95.58	95.438	97.479	104.63	102.19	96.236	100.71	97.675	88.444	99.444	104.25	94.817	100.33
106.1	118.44	107.51	110.29	101.02	96.29	115.89	105.38	107.46	104.81	99.464	112.16	114.41	101.99	102.71	101.62	108.42	110.12	108.3	105.2	107.01	104.01	110.2	116.13	110.25	109.44	102.89	99.247	104.59	108.03	114.16	105.95	97.484	107.58	103.43	102.28	106.86	111.93	106.84	109.37	99.853	97.975	106.14	102.02	114.06	101.92	99.602	106.43	108.62	115.37
105.7	105.43	105.57	104.33	109.06	98.58	117.4	105.24	107.2	102.49	98.492	108.61	112.72	112.05	108.07	105.91	107.28	107.87	107.99	108.11	101.58	113.29	109.08	104.69	103.88	103.63	107.15	117.51	103.17	103.58	105.81	114.4	104.66	111.87	109.7	108.7	110.48	108.69	115.74	111.31	115.96	105.43	113.38	110.9	113.16	111.08	107.48	101.11	106.68	114.13
109.94	115	101.61	100.98	112.67	100.98	107.95	108.29	111.92	99.887	103.19	105.33	98.51	98.145	99.858	113.78	108.33	101.6	109.22	104.06	103.95	99.15	104.38	105.04	107.87	104.13	107.28	105.87	102.03	104.07	110.26	102.23	109.74	104.52	107.81	106.11	102.6	109.65	112.06	106.78	113.91	119.09	104.9	107.68	105.22	105.4	96.263	100.36	106.31	109.67
101.49	99.46	101.06	105.75	107.96	111.72	107.41	111.15	106.62	113.22	104.58	101.91	115.15	112.55	103.16	113.54	102.19	97.323	110.73	112.54	101.28	109.71	106.01	106.2	107.63	111.33	105.39	110.98	109.48	109.6	116.05	113.11	106.51	101.65	112.07	105.12	105.33	116.44	99.757	110.3	105.38	107.92	119.05	102.32	100.26	110.62	99.092	95.346	96.83	102.19
93.501	109.27	101.19	105.65	105.12	116.78	103.35	109.6	107.89	109.29	106.44	120.9	113.02	112.48	117.89	112.58	108.23	107.86	110.1	115.87	103.46	110.4	109.48	107.83	113.23	104.38	113.18	103.68	111.62	110.4	108.42	107.41	102.18	105.27	100.29	111.07	104.46	107.6	105.86	104.31	110.57	108.12	105.48	102.8	107.68	110.79	110.75	110.28	103.19	105.53
104.72	109.67	97.833	108.33	106.95	105.87	103.12	100.7	104.55	107.75	102.77	114.03	98.289	108.94	107.34	100.46	105.43	99.628	106	108.68	109.45	109.54	107.32	102.53	90.643	111.49	106.1	99.525	106.25	105.78	107.67	102.95	103.53	117.17	106.03	103.44	107.17	108.75	104.26	114.63	102.89	106.55	106.08	102.49	101.58	103.86	93.418	102.8	100.88	107.15
104.45	104.55	99.678	101.69	102.35	109.1	97.312	112.45	103.83	113.26	102.43	105.74	103.6	106.08	106.29	116.14	101.22	98.602	109.09	103.78	99.815	107.11	107.96	107.22	103.98	111.32	101.28	102.98	113.19	109.86	107.58	105.5	111.32	107.5	110.41	107.3	109.35	103.49	100.41	101.56	108.35	109.65	117.33	102.43	104.24	100.18	110.04	99.148	91.642	101.62
105.41	108.73	108.35	99.788	117.04	104.11	101.8	110.04	103.86	110.55	110.63	97.157	96.397	103.55	113.05	102.59	104.14	100.41	107.38	108.96	112.2	110.13	107.72	108.38	104.89	109.09	100.42	109.64	107.7	98.335	106.7	106.71	103.52	99.651	110.03	105.54	105.43	94.135	101.04	105.21	101.46	109.28	96.873	105.47	107.46	102.4	97.071	105.03	106.98	105.17
106.63	107	105.55	112.91	113.02	108.07	110.78	101.63	104.54	110.77	111.71	102.79	106.34	97.484	114.56	102.18	110.06	106.68	107.14	96.798	101.59	113.16	99.563	107.58	110	106.38	105.78	107.23	107.2	107.96	120.07	105.53	119.33	106.9	113.54	105.11	109.04	102.93	111.65	107.87	104.78	102.27	104.25	105.44	114.3	105.39	105.12	102.84	103.43	105.91
104.49	104.99	99.441	109.93	104.65	103.46	107.66	106.78	96.439	103.69	106.75	108.12	107.63	95.584	113.11	106.26	109.25	107.85	110.29	113.54	110.04	105.92	103.21	103.48	110.63	106.81	101.3	111.83	106.76	103.05	107.2	99.639	103.27	106.73	106.21	111.1	96.571	106.63	113.44	113.23	104.88	113.14	113.07	107.92	106.72	112.79	105.88	101.71	100.69	105.75
95.211	89.721	97.733	94.35	108.19	95.816	96.989	93.897	104.18	101.96	96.005	94.736	102.13	104.73	95.819	98.513	102.72	104.06	102.92	98.81	103.51	99.357	100.04	95.763	103.87	99.923	100.34	103.91	97.981	104.55	99.798	101.23	100.92	102.72	108.1	106.75	97.815	100.78	100.58	92.661	101.33	101.66	100.32	103.33	111.76	99.688	88.085	102.85	100.91	100.23
114.36	109.17	105.87	105.56	102.5	107.13	115.71	107.74	102.52	103.91	105.03	105.23	107.91	107.5	115.55	109.04	111.14	106.09	113.49	119.22	109.09	107.6	112.01	103.61	103.68	106.49	103.07	102.94	104.17	117.24	109.75	98.642	103.97	104.62	96.42	111.43	103.23	108.6	111.63	111.42	107.71	111.43	100.1	100.44	107.79	107.08	107.75	98.98	108.47	111.6
108.26	104.79	98.501	99.34	111.69	104.77	113.71	111.75	104.41	102.92	112.85	116.1	108.52	110.23	107.41	112.17	112.76	105.73	109.6	111.73	111.49	98.846	108.99	111.26	102.57	108.53	108.09	107.74	111.95	106.18	110.27	110.94	117.43	105.91	110.93	104.16	110.63	109.79	107.28	112.31	108.21	99.881	108.1	111.75	107.66	101.27	107.72	105.81	104.66	103.84
106.71	100.8	91.312	109.8	107.57	103.44	99.265	100.7	92.253	99.662	96.881	94.025	106.88	98.143	108	94.161	98.156	92.447	106.18	104	100.21	99.547	90.846	104.1	96.851	97.64	105.54	100.88	91.953	110.74	100.8	98.005	104.74	100.4	103.5	101.81	99.434	101.24	98.485	101.6	99.984	97.774	100.93	104.38	97.391	103.82	103.21	102.62	97.412	106.01
104.46	101.18	115.81	111.43	109.44	113.59	110.83	111.51	109.84	112.55	107.04	105.29	97.816	103.22	109.99	111.46	114.13	105.48	104.66	110.48	104.26	108.05	111.46	113.3	113.8	111.55	105.82	101.41	110.13	107.63	97.508	105	107.87	103.22	105.21	95.301	110.11	105.98	110.12	104.74	102.08	105.36	104.37	111.89	108.39	101.6	101.42	117.6	113.69	102.37
107.66	111.87	123.73	111.85	106.07	104.79	111.1	110.37	105.89	116.75	108.65	102.01	107.37	115.07	103.95	103.66	109.98	106.21	106.22	112.59	104.33	105.17	110.27	112.52	100.71	106.35	106.7	114.48	107.99	109.86	113.43	117.71	103.65	112.34	105.25	110.35	108.44	108.36	113.36	104.41	113.91	101.64	109.11	110.85	100.76	110.23	107.76	97.976	109.29	112.63
106.39	113.64	110.38	108.86	116.26	107.04	118.13	113.33	105.52	103.21	110.18	102.92	109.62	108.46	111.33	103.73	104.69	108.95	112.44	108.62	96.35	103.89	110.52	106.7	110.22	106.54	114.82	105.59	115.59	104.15	111.39	109.18	109.3	98.356	104.73	102.71	112.04	118.22	110.54	107.45	98.119	104.82	101.65	109.52	112.74	112.11	108.25	110.96	109.85	110.01
110.47	110.63	111.08	107.44	102.72	111.17	109.21	108.53	108.13	104.61	110.09	107.16	99.953	105.87	112.21	105.09	106.86	103.13	104.59	102.41	114.29	106.8	114.75	106.15	106.28	103.28	114.7	107.98	99.044	114.12	101.4	106.04	101.16	111.22	109.59	111.5	108.92	108.56	104.84	102.93	104.51	110.33	111.08	97.018	100.13	109.34	108.71	111.39	106.27	102.01
102.26	98.415	97.426	99.819	95.509	98.475	103.47	96.713	102.41	96.471	102.11	96.115	101.83	97.593	97.238	97.234	100.8	101.87	92.917	96.721	95.691	92.768	101.64	104.93	96.455	94.199	101.09	90.261	99.233	106.8	97.936	100.79	104.52	98.721	97.612	94.192	102.01	94.011	92.737	97.132	100.85	98.647	96.812	100.07	101.35	95.481	101.86	91.966	96.888	91.151
103.11	106.66	108.61	104.82	111.7	110.19	106.38	111.75	108.09	108.07	108.91	106.18	102.31	114.22	105.75	110.36	105.8	102.25	111.66	100.93	100.97	108.04	119.67	109.57	109.55	111	106.43	101.58	109.16	109.05	101.51	109.33	103.96	108.73	107.12	115.2	108.66	98.924	108.95	110.08	120.23	104.91	110.77	105.09	115.17	111.61	109.26	102.29	106.05	105.96
105.4	101.97	113.53	108.37	113.65	104.57	106.53	104.59	107.87	110.01	106.52	100.67	101.54	110.84	103.45	106.98	104.99	113.02	105.61	102.34	103.47	105.46	110.6	110.58	110.38	100.25	106.77	100.52	100.82	101.02	99.212	102.14	106.12	108.22	109.42	105.62	105.89	109.95	110.53	108.31	102.35	106.15	109.67	113.17	102.27	109.83	98.408	104.54	110.09	106.88
105.31	106.47	99.964	107.14	103.84	103.69	98.494	102.09	105.46	106.3	99.395	104.19	112.82	107.54	114.77	109.08	104.22	99.636	95.505	108.46	109.53	107.71	111.77	111.4	108.04	101.09	104.26	105.34	105.28	100.21	104.66	106.43	108.57	106.28	105.22	107.75	96.22	101.99	107.61	107.36	105.14	101.72	106.49	107.2	110.11	108.79	107.54	108.32	101.47	112.64
108.17	111.26	114.62	101.11	107.02	106.51	110.31	109.22	99.448	110.09	102.82	106.67	105.64	111.88	107.15	108.86	103.32	109.28	111.56	101.14	108.31	110.31	104.41	125.86	109.3	106.7	110.19	109.1	103.02	103.6	104.11	108.86	110.25	105.96	107.8	108.08	108.06	118.87	98.919	105.72	108.52	106.96	108.76	102.94	109.84	113.52	103	109.42	104.39	108.6
95.14	109.48	106.9	104.2	103.05	100.71	110.37	105.62	106.81	108.78	102.58	107.53	105.5	105.81	105.5	113.14	100.01	102.74	106.91	106.37	104.13	99.958	108.49	112.49	101.82	106.98	100.76	103.11	107.24	110.05	108.41	105.57	105.56	101.94	113.9	102.43	105.27	104.39	102.38	96.519	109.58	103.42	108.74	104.48	109.95	103.07	110.45	114.86	103.1	101.13
97.986	98.156	103.96	100.57	99.591	97.786	88.845	104.5	93.575	91.975	97.558	95.93	97.864	90.104	98.234	99.416	99.316	95.183	89.596	93.068	97.073	87.613	100.53	104.94	106.12	90.923	94.031	93.342	104.39	109.62	95.891	107.12	87.777	90.184	99.132	96.814	104.91	96.547	101.73	95.05	106.52	96.892	98.022	98.937	103.94	100.89	95.394	101.86	105.02	105.44
107.47	96.081	102.93	101.69	100.94	99.874	104.91	106.32	102.98	101.91	97.565	106.33	99.404	97.979	99.049	97.092	110.39	101	102.88	96.965	100.41	104.58	92.475	100.55	105.96	109.89	103	103.33	101.7	101.36	103.84	97.109	95.26	102.98	101.96	106.97	108.43	93.942	101.26	99.804	105.99	101	100.47	96.33	103.7	96.768	100.61	103.51	96.412	105.4
104.5	94.485	97.071	95.059	100.01	96.414	98.337	99.209	100.27	99.44	96.511	100.83	97.596	106.29	107.47	90.16	100.11	102.04	98.094	100.62	98.197	103.91	93.724	105.02	104.01	100.74	102.37	97.102	99.476	92.064	95.06	100.52	103.15	94.108	102.67	99.689	93.496	98.851	103.56	101.3	91.371	93.287	90.07	91.757	94.445	100.28	95.388	99.621	104.25	97.645
105.89	114.6	106.22	105.86	102.37	104.66	106.33	110.16	105.37	104.64	108.37	109.43	99.188	104.99	111.27	115.43	108.44	108.19	104.21	114.84	118.42	107.42	102.27	108.57	105.68	106.43	106.53	109.06	102.02	111.06	101.97	109.4	110.36	106.17	118.68	104.99	112.81	102.75	110.89	116.29	104.73	109.63	106.92	110	101.01	108	105.82	120.3	104.53	111.88
107.81	100.44	100.29	110.56	103.31	110.32	106.17	102.43	103.13	103.54	104.67	108.72	106.92	106.32	105.46	104.16	105.44	103.27	110.92	104.76	109.91	96.771	105.29	104.55	96.016	100.04	107.79	103.46	106.2	106.08	108.31	113.59	102.71	108.92	109.08	104.87	107.06	115.2	104.51	103.69	109.67	108.04	102.55	105.39	107.59	101.44	106.24	106.9	106.18	102.21
100.06	106.56	111.6	105.27	101.69	104.35	105.2	96.882	111.97	110.11	105.22	104.41	104.54	111.02	103.64	111.44	102.42	98.79	110.14	109.51	100.44	102.77	97.958	101.83	114.71	110.82	115.65	107.73	104.59	98.845	115.7	108.2	110.12	115.02	105.78	113.06	100.86	105.2	106.71	104.12	110.3	103.7	108.36	108	106.8	93.991	105.83	108.81	106.04	107.06
98.635	104.11	100.11	105.68	104.69	108.21	103.79	93.997	103.08	99.996	97.714	96.937	101.75	100.78	99.206	98.297	105.65	100.29	102.2	103.28	99.288	94.258	105.11	106.36	98.914	103.35	103.69	94.129	100.83	104.12	110	101.02	103.4	96.883	92.345	99.993	97.479	99.101	102.59	104.72	97.451	102.76	100.5	95.728	98.671	97.975	91.992	100.51	94.895	88.677
99.204	113.25	97.24	96.167	106.85	101.13	94.086	100.73	104.33	102.65	104.28	98.012	100.73	104.12	108.09	95.495	105.77	95.342	104.62	104.94	99.02	102.89	97.672	100.62	96.874	98.746	93.578	102.82	93.128	93.463	105.74	96.906	103.03	95.581	99.184	102.3	104.07	102.4	91.644	96.479	104.15	103.67	103.95	110.7	99.613	102.16	102.09	104.75	99.198	95.42
105.55	104.86	111.87	105.54	101.83	109.01	112.74	101.08	112.64	99.394	99.398	105.99	105.68	106.7	101.46	99.594	96.647	110.67	99.83	103.27	102.1	104.77	104.77	104.3	111.77	106.87	106.37	104.06	100.68	101.64	101.5	108.37	108.75	101.52	103.52	103.55	101.51	104.01	110.67	104.31	105.71	110.48	107.68	108.97	102.35	106.84	106.5	100.39	109.21	103.68
110.98	114.05	111.18	105.62	106.31	106.14	111.24	113	110.77	111.4	109.9	112.78	104.94	97.467	104.82	106.5	108.98	101.96	115.76	110.52	112.82	112.02	102.71	114.55	110.98	111.99	107.45	106.6	108.33	119.79	98.057	109.64	119.05	110.11	103.6	103.83	106.96	109.74	110.43	106.64	113.67	105.52	112.13	97.813	105	108.98	108.51	105.4	105.77	102.42
112.28	110.58	108.59	103.22	103.72	99.583	110.37	110.6	113.18	104.08	106.65	106.28	108.05	108.6	109.76	110.2	103.43	118.48	110.36	110.62	109.02	104.36	107.47	106.45	100.92	103.76	108.73	110.77	106.19	99.636	106.83	114.74	114.18	114.24	100.33	107.71	107.14	108.18	104.82	113.01	113.47	106.92	110.94	97.743	108.86	107.19	103.68	110.71	112.19	111.47
115.6	109.91	105.39	98.776	99.872	100.22	101.7	110.67	113.2	103.94	115.26	111.32	109.41	108.08	96.771	105.57	108.36	110.13	111.57	108.02	106.88	106.46	106.43	100.03	106.36	109.91	100.49	99.62	104.32	107.74	104.44	119.29	109.7	104.29	104.22	100.77	98.378	107.57	105.86	102.81	107.42	97.823	98.332	112.45	108.38	111.39	104.07	106.14	101.07	111.02
105.92	105.99	99.538	104.31	104.57	109.82	104.24	89.702	101	106.91	97.761	107.69	101.44	106.14	100.23	108.36	108.03	104.48	101.55	97.249	104.6	107.21	111.55	109.25	99.425	101.76	105.99	105.42	100.33	110.77	100.85	91.322	92.905	95.799	90.694	98.051	103.8	101.61	102.1	103.89	105.67	99.664	95.508	103.41	110.73	98.615	98.959	108.6	106.8	98.828
102.66	94.116	101.22	99.247	103.85	95.276	104.85	105.1	100.64	95.616	96.844	100.49	98.531	95.716	98.128	94.608	103.3	97.538	103.43	99.798	97.967	96.669	105.84	95.867	89.74	96.494	88.855	94.417	98.761	101.05	104.34	98.649	104.73	105.25	93.333	102.33	97.305	100.72	102.64	94.087	96.065	97.356	99.395	100.65	99.584	96.495	103.82	90.185	93.757	104.01
103.49	104.2	98.83	107.72	103.9	105.73	109.44	100.3	99.484	104.52	113.08	104.01	104.82	97.084	95.999	104.02	100.36	108.37	107.59	115.95	106.57	110.22	99.067	101.79	107.53	106.6	107.16	111.4	110.23	113.92	109.17	100.3	106.73	99.161	99.866	102.07	107.13	97.846	99.925	97.42	106.1	107.81	110.16	110.24	111.03	105.4	103.82	106.38	103.82	100.91
95.657	106.65	103.14	99.886	103.21	99.82	106.18	106.2	99.339	99.738	106.05	100.65	117.13	97.252	105.15	98.927	100.69	98.769	100.27	105.34	100.78	105.93	99.564	102.43	107.06	100.23	103.13	102.89	97.706	106.25	99.279	99.025	98.883	100.44	104.21	99.279	97.647	103.79	96.295	97.726	99.132	98.041	102.45	106	105.3	100.06	105.76	100.35	98.595	97.457
102.72	99.04	110.36	103.8	102.7	93.309	105.46	97.081	98.584	97.318	106.3	99.411	100.81	93.573	104.26	92.883	94.977	97.289	96.998	87.466	97.075	93.511	100.46	93.286	101.8	100.27	95.782	99.794	99.809	93.971	92.916	97.062	100.28	103.45	87.34	104.26	93.31	98.059	91.09	93.781	97.075	98.473	105.13	105.04	99.8	103.32	104.3	99.287	102.91	92.509
102.82	103.99	104.32	108.98	103.67	108.05	92.501	108.86	109.38	103.15	108.2	102.92	109.17	100.15	109.19	109.48	109.34	98.953	103.74	108.47	109.38	107.69	107.96	110.15	102.22	101.45	104.11	98.565	113.47	112.05	108.4	100.9	99.893	108.05	101.21	109.01	102.56	103.54	99.489	104.64	112.41	105.12	108.72	105.02	111.59	105.29	105.04	106.89	107.03	107.38
109.81	109.44	102.96	105.25	105.75	105.1	109.13	109.07	117.44	104.43	105.62	103.38	105.81	106.69	109.31	98.683	105.03	101.1	109.6	103.82	113.59	114.07	109.54	114.75	105.98	108.08	108.61	98.978	114.32	107.63	106.04	102.59	114.75	106.46	117.47	103.96	102.63	109.69	105.87	105.07	110.91	109.98	95.105	109.2	112.1	107.23	105.07	108.75	109.68	108.84
98	110.12	103.41	108.29	118.98	110.26	107.15	112.32	105.69	109.99	109.24	100.92	107.24	102.15	106.81	101.11	101.41	106.37	107.56	104.47	106.01	110.74	112.11	111.01	106.05	112.03	110.85	102.93	109.97	104.44	105.48	107.35	110.14	110.04	116.82	106.33	96.802	117.5	113.53	110.77	114.73	107.43	95.295	111.73	100.43	108.04	110.8	115.11	111.22	101.89
103.62	103.7	103.77	104.14	103.71	95.528	104.86	103.39	99.334	104.69	102.13	106.7	109.46	110.81	102.83	103.42	104.88	103.76	106.25	97.289	107.47	104.65	105.16	112.34	103.23	110.25	114.26	106.2	102.23	108.08	101.9	97.355	109.19	104.46	103.32	106.46	108.47	105.19	95.616	106.51	102.43	105.11	107.81	106.39	106.41	99.002	104.19	97.32	103.42	104.18
109.38	99.628	110.72	107.12	115.77	109.39	105	104.62	103.9	111.34	102.87	109.22	104.92	112.59	106.47	105.39	103.52	112.02	106.58	106.44	99.351	105.66	109.69	95.391	98.441	106.86	111.78	104.14	107.19	102.99	103.1	109.71	99.708	111.03	100.03	98.225	100.72	101.73	109	106.22	104.12	104.45	94.94	109.3	113.71	104.78	105.29	107.93	103.9	107.74
113.62	107.66	111.17	114.42	104.92	126.3	104.53	120.8	106.26	106.41	104.54	108.88	108.57	114.52	113.05	102.77	111.4	106.96	109.34	106.06	116.51	101.24	107.43	99.649	115.61	114.56	116.35	111.61	114.51	109.44	115.94	106.25	118.84	115.8	105.39	112.4	107.95	112.98	99.6	117.65	113.44	116.31	108.3	102.27	109.33	109.87	114.27	110.99	111.32	108.62
119.46	112.44	103.55	108.57	103.9	105.84	109.29	110.28	117.56	111.5	111.72	103.74	108.24	102.38	106.89	114.57	99.929	116.17	118.85	100	107.41	105.16	106.87	108.48	104.13	105.8	107.55	104.51	110.04	110.93	116.97	106.22	107.77	109.86	101.6	115.2	109.69	101.55	107.11	113.81	107.98	95.677	113.93	108.85	110.93	110.61	113.52	97.411	102.32	106.23
115.08	107.44	100.53	109.18	101.26	118.41	107.89	107.1	102.23	112.57	112.34	116.11	109.61	103.89	104.36	107.96	111.23	103.11	110.5	103.12	115.22	104.96	104.95	113.54	109.55	107.49	118.33	105.84	105.65	103.75	113.65	105.61	108.31	110.89	112.58	115.87	107.83	103.29	105.73	110.12	113.99	109.92	110.91	108.61	102.81	111.24	112.92	114.7	103.99	107.33
117.66	105.47	102.59	105.58	114.2	114.4	105.69	103.04	110.77	109.62	105.9	99.564	106.48	112.3	105.03	109.5	102.09	116.15	105.54	117.72	107.14	106.59	107.71	115.3	108.87	107.09	100.12	115.41	110.21	111.75	103.88	109.05	104.3	109.94	111.47	103.56	108.39	103.85	104.39	105.63	107.87	114.94	106.02	96.553	114.38	105.21	112.74	103.51	115.62	106.78
103.69	103.59	108.14	97.811	103.83	104.64	106.39	101.98	101.32	104.56	107.46	109.1	98.371	110.38	112.66	110.24	110.78	118.68	104.8	103.86	98.968	100.12	105.77	104.13	109.61	103.39	111.28	110.77	108.67	111.49	110.76	107	106.9	110.24	105.67	111.37	107.68	103.46	108.87	98.416	102.83	102.38	97.59	105.59	102.99	114.92	106.5	98.171	105.55	104.23
114.63	108.69	109.57	108.67	104.14	116.36	110.77	107.48	106.19	105.19	113.28	105.38	114.72	112.56	106.32	109.14	109.03	108.04	111.27	105	103.12	105.92	113.45	109.57	116.68	111.87	102.93	113.26	104.1	110.04	111.32	110.94	104.82	103.81	104.48	109.57	105.19	106.5	107.64	110.32	105.3	112.45	112.15	115.16	107.53	104.45	102.26	103.91	113.4	113.87
112.09	111.22	98.688	106.89	110.37	99.252	105.77	103	100.75	111.58	105.75	101.87	106.96	106.64	104.77	104.78	107.11	108.12	110.75	109.22	110.84	113.64	99.064	114.33	105.77	103.25	94.929	107.47	116.13	110.97	107.9	101.9	112.42	102.79	102.43	112.59	105.54	114.3	108.54	104.69	109.12	100.72	102.28	111.87	106.21	102.73	102.16	97.984	110.98	113.91
113.06	103.02	120.46	104.58	103.17	110.2	103.82	105.68	110.39	114.38	108.09	107.37	104.28	111.56	106.64	115.97	109.66	106.66	109.55	118.8	113.23	102.92	109.56	110.31	115.16	109.36	109.54	104.08	109.03	99.072	107.4	101.26	109.82	110.66	117.13	117.6	113.52	107.94	109.1	107.6	110.42	112.9	114.08	105.43	106.65	110.83	103.27	110	100.99	113.54
97.239	105.71	97.334	93.596	97.932	100.2	96.306	97.777	98.023	93.879	98.018	97.363	97.413	101.65	96.323	107.4	100.12	105.2	104.87	95.255	96.454	105.35	102.6	96.103	97.505	91.598	99.819	105.01	102.33	96.987	97.709	95.33	102.97	99.7	100.24	97.596	101.97	102.57	104.57	100.38	100.31	96.27	102.12	103.01	99.068	97.947	100.05	88.577	100.79	89.426
105.86	108.83	100.2	107.33	105.59	109.5	102.38	110.77	107.85	105.69	105.01	100.65	109.56	105.15	108.49	108.34	102.92	104.16	109.66	105.06	120.76	107.15	117.09	109.16	108.71	109.54	115.06	109.93	118.91	109.82	115.27	105.75	107.3	110.84	108.22	110.68	106.24	106.37	103.87	112.44	115.12	112.64	112.09	115.07	102.89	94.224	108.64	110.84	112.86	106.07
101.22	105.91	113.37	96.516	109.61	103.06	110.34	113.37	102.01	112.32	103.92	106.67	110.24	111.83	111.2	114.34	108.88	112.95	108.73	109.33	110.35	107.42	117.94	111.91	110.74	110.9	97.397	108.59	113.01	108.28	111.49	114.66	107.54	102.87	104.17	106.24	105.76	108.27	102.81	108.05	105.62	113.06	105.75	107.3	107.52	101.02	107.89	103.31	104.97	108.87
104.1	104.49	101.47	107.99	106.32	100.66	120.34	98.75	97.863	110.8	107.79	107.65	105.35	105.37	106.33	103	106.4	101.8	109.18	107.03	113.91	105.89	97.699	101.92	102.92	101.41	102.59	101.88	106.06	112.94	109.33	107.12	105.17	95.744	103.86	110.57	102.59	102.64	104.36	105.39	108.49	99.956	102.27	99.241	103.69	99.203	105.31	106.13	112.51	106.29
95.002	101.13	102.42	96.736	104.06	100.07	104.66	101.82	106.4	102.71	91.123	104.47	102.86	102.15	98.464	103.08	107.21	97.739	97.479	101.67	92.972	98.87	94.662	98.649	99.16	105.18	100.39	99.44	105.6	100.54	93.868	89.75	96.581	102.04	100.74	103.46	94.178	100.8	94.29	99.194	109.15	102.31	102.44	104.06	98.08	99.063	96.957	99.969	99.69	106.05
113.36	106.82	120.91	103.27	104	102.98	99.869	116.29	108.33	105.44	111.92	99.675	97.193	104.55	103.24	102.87	100.65	106.16	106.96	105.95	106.53	114.54	113.36	104.34	114.97	108.55	103.33	109.13	104.05	102.53	102.09	104.54	112.16	107.44	102.94	105.51	108.59	109.16	99.803	106.29	101.69	105.94	111.68	104.4	102.31	105.7	104.12	100.29	102.63	108.73
102.19	104.11	116.53	110.09	106.08	101.94	110.32	98.692	109.52	100.36	109.53	105.14	101.41	104.69	108.45	110.18	108.46	113.25	102.78	111.52	116.11	106.21	99.219	106.4	109.77	108.2	102.93	102.97	103.57	104.56	109.7	114.14	106.6	106.99	105.81	109.47	112.06	108.07	108.38	101.07	114.45	105.41	110.2	106.16	103.93	102.46	109.61	95.35	109.16	105.79
95.937	105.86	114.83	106.59	107.38	106.35	104.94	100.56	95.65	105.08	108.97	107.53	102.35	106.26	105.88	104.83	105.58	105.44	107.18	101.49	110.59	101.36	119.48	110.96	108.38	112.42	99.363	109.9	108.05	102.54	105.72	100.91	107.61	106.33	107.03	99.135	109.12	106.06	111.18	107.91	99.5	102.22	103.88	98.804	107.1	102.62	102.2	104.73	102.93	114.95
90.657	93.582	94.231	93.642	96.18	99.733	95.339	86.876	98.869	99.085	102.81	92.291	96.524	93.203	103.29	98.741	93.258	89.95	91.806	97.822	95.667	103.76	90.061	94.852	97.824	105.38	95.906	94.564	94.795	88.61	92.956	95.624	96.466	96.536	105.57	102.17	103.59	105.98	90.467	94.21	93.871	95.308	106.4	99.213	96.105	105.26	95.308	100.96	93.667	93.71
100.26	99.304	95.231	90.948	104.87	100.81	95.407	103.05	99.881	99.194	94.294	99.014	96.894	89.7	98.812	101.32	93.91	92.925	95.514	98.233	90.266	91.411	90.017	90.374	98.573	104.44	105.95	104.4	95.638	106.55	103.18	98.217	96.081	100.67	102.86	93.294	105.31	97.033	103.01	102.9	106.03	93.914	99.667	101.42	103.53	96.814	94.327	98.516	95.566	87.955
106.99	109.73	109.83	108.83	104.88	107.78	113.46	110.23	105.51	113.45	107.66	107.07	123.74	114.03	109.95	107.99	109.11	106.99	118.24	113.52	112.99	103.53	106.9	114.27	106.71	119.41	116.78	112.11	113.26	112.02	103.68	106.42	110.89	120.35	111.41	100.92	107.94	121.64	116.79	105.35	111.39	112.68	104.53	110.38	107.95	108.3	114.85	120.26	112.06	117.72
103.26	109.08	102.29	96.218	109.21	102.65	103.26	99.605	96.002	100.15	106.16	102.4	112.55	106.81	101.27	105.93	109.69	115.19	93.29	109.02	100.91	112.61	109.06	112.89	108.08	117.82	106.94	105.49	101.02	111.03	111.03	110.07	103.03	104.27	113.58	112.05	109.42	102.1	100.48	109.19	99.296	106.92	105.86	104.52	107.09	107.38	107.23	105.55	108.11	107.27
100.68	102.11	105.55	102.54	100.37	101.59	91.453	95.211	102.49	93.302	97.985	107.6	96.738	99.162	102.56	101.24	103.78	106.84	95.732	99.703	102.36	101.18	90.831	94.325	96.123	96.667	97.06	97.959	94.305	95.082	100.16	100.23	107.45	107.97	91.456	92.351	105.61	94.695	105.65	102.05	91.092	97.804	102.58	100.8	100.67	101.14	92.858	100.35	96.475	92.031
105.64	109.25	111.66	106.29	109.85	106.47	102.24	102.33	100.03	108.52	105.84	107.65	103.28	109.03	104.7	112.6	110.26	103.77	105.3	109.07	95.942	105.1	102.61	94.661	114.04	99.117	105.15	104.37	105.31	98.928	102.19	109.8	107.68	101.57	109	106.84	98.627	107.4	106.61	104.41	105.52	110.34	104.53	104.11	101.24	101.85	108.29	108.38	104.82	101.66
106.15	112.08	101.53	102.62	110.13	109.92	116.25	118.57	115.7	110.41	108.25	112.78	110.41	99.202	105.34	103.25	103.09	100.28	100.2	112.73	103.97	112.59	110.5	107.5	103.06	102.09	105.16	104.14	116.96	102.18	112.68	109.28	105.93	114.23	106.27	116.21	107.83	103.25	107.61	103.9	100.29	102.68	107.4	107.62	106.51	102.48	103.81	104.67	109.76	106.92
101.4	99.383	114.55	111.31	101.72	105.96	107.37	102.3	100.71	105.11	107.2	109.09	107.42	101.65	118.03	98.18	106.25	112.79	109.24	109.88	107.53	108.67	110.5	102.59	115.3	115.51	103.24	105.23	102.34	103.27	99.996	110.23	97.797	107.8	103.71	108.02	101.3	101.69	111.21	110.02	109.74	108.23	105.09	101.12	108.34	112.56	103.56	105.04	107.94	104.82
111.17	102.11	104.51	100.33	108.67	101.51	103.74	104.31	104.66	111.4	96.693	103.28	105.41	104.73	102.52	101.47	100.58	110.93	101.94	107.13	106.3	113.56	104.17	116.4	105.73	104.08	105.97	104.16	103.72	102.05	105.85	105.12	103.18	101.26	105.31	106.68	112.19	117.82	104.38	111.92	103.78	104.1	105.4	112.63	108.96	105.95	110.61	109.31	107.79	106.79
113.75	109.1	112.12	109.66	110.68	101.51	112.17	98.307	113.12	105.43	111.2	118.99	109.56	112.66	107.1	111.47	111.06	118.4	106.08	118.67	110.29	111.46	115.79	111.14	109.54	102.36	114.73	112.18	108.94	109.36	107.26	100.37	108.58	102.79	114.4	103.12	112.44	105.85	107.09	103.42	106.63	113.95	109.89	113.5	116.83	108.88	112.45	108.01	107.43	107.99
110.08	101.92	104.66	104.96	105.7	104.37	101.39	104.9	100.23	102.65	106.35	116.35	114.21	109.73	103.38	114.01	106.67	113.6	99.323	109.75	111.93	105.14	111.58	106.64	107.11	109.96	102.06	106.7	100.6	110.46	112.41	104.95	102.73	99.432	100.3	106.03	107.94	108.57	107.31	106.02	103.67	108.21	104.01	101.89	109.62	99.936	104.41	108.41	108.29	108.64
109.73	102.87	101.47	106.91	111.12	107.38	109.95	105.6	103.72	101.79	108.21	114.83	104.46	102.63	105.71	101.48	102.35	102.92	104.46	108.16	107.76	101.46	110.46	108.55	109.71	112.47	102.73	112.58	105.43	107.31	101.7	99.72	105.14	101.1	108.43	112.75	105.53	106.44	107.93	104.4	101.02	103.52	103.88	118.85	108.94	105.9	113.03	99.877	108.43	108.41
109.18	109.46	104.15	108.27	109.78	109.31	98.961	110.83	106.54	108.62	104.62	103.87	100.42	103.62	102.46	98.853	105.59	107.79	106.78	106.71	96.975	107.06	109.29	104.5	108.27	105.29	93.407	110.33	104.32	109.76	100.58	97.046	112.06	102.93	101.42	106.52	108.07	96.856	111.13	102	107.93	107.51	100.57	103.47	100.84	104.16	105.85	101.98	111.13	104.8
111.56	108.29	112.62	104.3	100.16	103.1	115.51	105.04	107.48	109.93	115.87	114.74	107.96	109.85	108.06	110.33	110.42	109.03	101.48	108.5	105.3	109.8	108.48	105.06	106.33	101.29	107.89	117.49	112.18	110.21	113.78	112.56	107.98	107.09	110.69	99.354	99.819	110.97	110.67	110.74	106.83	104.28	103.91	110.25	117.53	108.61	115.91	108.51	111.63	111.89
108.18	101.14	105.23	108.33	108.4	114.11	94.023	111.32	108.28	105.89	107.3	107.83	114.7	113.97	107.75	107.19	104.52	106.91	114.59	103.36	102.13	111.8	108.59	109.98	108.27	113.96	111.57	113.84	105.07	103.35	99.014	104.69	109.32	113.86	101.61	117.19	109.46	104.35	113.71	115.81	108.89	106.66	102	106.5	109.23	111.06	107.03	104.53	110.47	109.15
113.88	103.18	105.46	114.6	107.52	106.39	112.79	109.41	122.44	118.79	114.72	111.37	115.46	115.69	111.11	100.76	110.98	109.49	114.45	112.28	102.48	116.29	121.62	117.02	118.46	111.29	113.62	114.5	96.743	111.41	111.7	113.21	113.29	112.18	111.94	100.15	107.44	106.94	110.47	104.9	107.9	109.71	110.12	108.53	111.32	106.05	109.57	112.79	121.08	108.18
101.42	102.08	98.356	96.142	91.865	101.61	106.52	99.381	87.689	102.3	100.94	97.392	100.79	94.29	102.12	101.96	93.415	96.808	94.542	103.02	99.746	101.71	99.402	95.756	106.52	93.916	97.12	103.68	99.378	109.2	99.629	105.4	103.55	105.25	104.14	98.407	102.73	98.761	100.9	99.429	92.66	99.396	107.84	95.806	100.02	95.111	98.792	94.615	97.788	101.13
104.12	106.18	99.552	101.27	106	102.43	100.04	105.42	105.92	106.52	103.84	106.54	103.58	110.76	105.93	99.978	102.45	101.19	107.83	103.26	99.536	109.1	106.92	101.45	109.52	104.77	112.61	107.11	108.56	115.19	102.06	108.99	110.58	105.42	105.24	102.44	109.44	107.8	108.96	103.67	110.7	104.5	95.869	107.84	102.88	104.49	113.53	107.89	105.85	104.02
104.34	104.44	109.39	106.59	111.22	106.95	109.76	103.64	118.08	105.98	102.87	102.82	105.4	106.57	102.73	98.129	113.82	98.737	117.31	108.05	101.41	95.875	109.14	101.59	109.55	110.92	102.56	112.14	104.82	105.1	100.57	106.56	108.58	111.55	117.39	101.77	102.66	106.7	99.053	107.09	102.43	102.86	96.812	106.82	104.93	96.18	100.42	116.28	109.45	113.71
97.671	98.34	89.286	96.32	94.817	100.25	96.052	91.154	99.327	98.981	91.986	105.92	101.56	91.561	97.778	98.727	101.72	105.93	108.61	99.617	101.25	101.32	109.1	110.42	97.58	99.953	94.756	87.363	102.04	100.52	108.98	109.06	95.531	95.891	104.33	103.51	101.39	96.599	104.7	96.362	93.711	103.19	100.42	103	96.915	101.31	93.527	102.76	114.76	99.426
100.25	111.45	103.56	103.83	100.66	105.36	95.156	100.27	108.42	115.81	107.81	107.9	110.76	103.81	110.12	106.57	103.64	97.016	101.45	99.693	104.8	109.48	106.33	106.34	105.58	109.69	101.98	98.507	120.16	112.3	114.92	107.8	104.9	113.39	104.78	105.99	106.4	107.02	107.01	111.93	108.29	104	112.75	108.08	100.66	103.09	103.89	99.292	100.06	109.24
101.66	109.17	116.43	106.27	106.28	109.61	102.58	106.72	106.46	102.41	108.61	108.93	106.95	111.1	109.79	106.21	106.75	98.766	104.91	105.66	115.4	99.689	109.26	107.72	103.12	106.96	113.89	108.26	106.83	99.22	103.66	104.3	104.82	100.12	113.49	101.93	106.98	113.09	112.07	108.22	102.51	102.39	102.49	96.262	107.84	99.92	104.15	111.27	113.03	109.49
103.37	98.965	106.94	110.19	106.15	111.07	109.7	94.211	104.39	100.17	101.59	109.43	106.87	105.67	109.71	115.81	105.19	102.68	102.27	109.79	107.8	98.606	111.47	101.43	102.82	105.38	106.05	105.37	99.269	106.48	100.44	105.6	103.39	109.07	105.31	107.91	98.033	97.542	99.974	110.1	102.37	109.85	106.77	105.7	96.574	110.43	105.56	98.192	99.46	102.15
104.43	107.49	109.23	112.36	110.76	103.88	105.15	97.453	106.48	103.19	104.39	101.59	112.17	108.75	103.75	98.967	107.13	106.94	104.97	111.12	104.34	111.85	112.35	96.453	109.72	102.19	108.45	104.72	107.25	99.82	107.05	106.23	107.63	107.4	107.23	110.81	108.89	109.42	93.599	106.38	103.63	109.74	98.899	105.35	96.195	112.38	105.25	106.51	102.09	97.375
94.27	103.78	103.74	94.457	99.481	95.161	102.7	95.009	97.584	98.639	101.32	97.867	94.866	102.03	98.974	87.989	98.87	101.42	99.916	96.649	95.161	103.33	96.125	100.48	101.3	89.765	90.95	104.12	98.505	95.176	103.72	99.369	95.049	94.509	87.056	98.987	96.71	104.79	104.99	103.02	95.342	97.606	100.35	99.174	99.55	98.742	104.48	100.26	100.03	101.12
111.69	106.11	103.99	101.1	109.83	108.29	109.1	114.3	104.84	99.515	114.97	105.43	99.263	107.12	107.23	99.434	101.9	108.13	106.15	98.518	109.52	97.885	105.62	100.63	109.45	107.84	109.8	103.99	109.02	101.74	102.86	114.41	107.99	97.291	109.3	103.5	110.1	103.66	101.88	106.63	106.24	101.48	101.97	105.76	105.94	103.3	112.75	104.62	100.97	102.35
97.759	107.98	104.84	102.88	102.14	109.91	104.37	95.472	101.01	110.76	102.82	107.2	91.275	104.23	94.554	102.5	106.12	115	108.81	110.82	107.87	110.34	101	105.84	114.07	101.26	105.3	110.03	93.875	109.85	109.75	106.98	99.173	106.44	104.74	103.43	108.98	107.7	109.69	101.66	107.83	109.11	103	101.8	104.58	113.88	102.24	101.73	110.67	104.38
105.5	107.19	97.526	107.21	99.974	104.4	110.89	101.19	100.96	109.11	110.2	106	110.87	106.45	103.04	102.57	101.93	104.94	94.812	106.77	109.73	97.722	95.853	101.06	110.75	101.39	104.4	105.89	104.05	109.68	107.38	111.07	103.11	106.29	108.51	103.56	105.11	100.81	102.31	101.22	104.44	107.93	108.44	111.3	112.09	114.49	114.11	104.32	106.67	103.6
110.44	93.175	96.206	100.44	88.597	103.46	96.23	107.66	101.91	106.61	99.773	94.118	102.74	100.28	103.52	98.677	93.87	101.9	99.372	96.591	98.831	100.6	93.147	96.862	93.45	102.73	90.475	101.49	109.23	96.261	105.22	100.41	101.45	104	95.081	112.93	95.93	101.9	97.515	96.442	99.129	99.39	98.602	103.72	96.449	97.42	103.28	100.28	97.716	95.312
105.27	106.16	113.22	104.59	106.87	108.84	104.12	97.055	106.77	108.25	109.95	104.16	99.44	108.22	95.65	101.55	109.4	109.59	106.36	107.28	112.03	103.99	107.53	92.889	99.028	113.7	102.21	105.78	106.81	103.78	106.5	110.42	101.02	119.82	102.84	99.565	91.331	101.96	111.11	107.54	98.027	103.56	105.59	105.37	102.84	101.96	104.38	105.5	107.55	106.02
102.26	108.08	105.34	108.42	104.57	113.02	101.81	107.2	101.62	109.01	110.81	111.14	101.09	113.31	105.32	104.07	111.89	110.02	111.73	93.131	110.92	104.82	112.58	116.51	110.66	108.3	103.17	105.97	107.23	106.26	114.25	104.39	106.74	115.7	108.77	105.93	108.55	103.27	104.77	107.43	104.52	107.16	113.07	111.21	117.36	113.68	109.56	111.09	103.47	111
105.22	109.25	107.86	107.46	96.945	101.89	105.2	103.61	101.96	112.03	103.16	102.83	93.003	102.8	100.3	104.72	101.84	106.46	100.02	98.849	102.73	110.81	107.78	95.633	108.1	97.495	113.12	107.45	99.285	106.23	97.061	102.99	101.8	112.44	101.17	103.14	111.59	104.42	105.18	112.1	103.77	102.38	104.51	114.1	100.64	106.59	95.351	110.92	112.37	99.471
107.72	106.08	112.32	107.26	102.84	107.13	104.82	106.68	115.03	110.31	113.28	104.53	107.49	110.97	112.05	105.85	103.71	108.42	100.16	106.32	106.75	105.5	97.123	108.04	98.748	112.57	106.18	109.48	111.28	106.4	105.62	106.08	106.67	110.16	114.25	109.33	101.53	112.17	108.45	106.81	109.21	111.17	108.18	111.04	99.248	113.58	110.28	104.31	104.38	108.2
101.03	104.77	98.502	110.56	112.36	104.29	106.77	108.8	113.68	94.978	104.16	102.8	107.85	98.171	100.45	104.19	103.17	111.78	102.03	104.08	114.08	106.06	112.9	104.64	101.45	106.75	104.7	117.02	105.88	109.72	106.36	108.43	103.35	108.57	115.24	108.91	104.97	106.71	96.654	97.969	108.68	99.925	110.17	108.99	97.285	117.5	106.97	104.21	102.74	104.48
96.414	103.72	95.683	103.68	103.41	96.528	102.85	103.27	101.97	102.95	98.452	95.842	97.481	97.937	91.315	100.1	93.789	97.592	105.28	91.595	102.93	97.823	97.325	98.046	103.94	93.79	104.86	96.259	99.302	88.524	100.49	97.821	95.347	104.97	110.9	95.354	86.537	93.986	104.45	86.839	107.34	92.173	100.83	95.921	93.973	109.85	106.12	94.713	95.458	101.82
98.721	112.54	97.994	106.86	112.1	103.97	107.55	103.3	110.16	108.34	101.59	112.15	102.38	108.11	108.95	114.76	114.11	103.04	119.94	106.43	101.86	113.86	104.12	103.25	112.58	112.36	101.59	105.32	106.97	109.94	108.07	100.13	106.04	110.7	110.18	98.165	111.65	105	103.72	102.15	112.13	112.88	111.69	109.62	102.27	114.25	100.65	117.53	110.7	110.23
108.15	108.33	112.37	106.68	98.475	101.36	116.4	113.41	106.7	109.49	99.995	109.22	109.99	106.16	105.26	105.26	102.51	108.14	96.304	113.92	106.14	108.93	102.14	111.62	114.39	99.931	104.56	114.97	105.87	102.91	98.546	116.58	106.79	109.74	94.762	97.026	105.88	102.13	106.14	101.43	105.42	107.23	111.24	108.54	103.75	107.69	106.23	106.65	108.16	114.6
105.56	106.74	97.258	112.81	101.84	106.09	89.9	109.74	110.15	106.42	110.46	112.24	106.58	105.9	109.69	99.794	104.14	102.38	102.97	106.63	114.92	114.46	105.24	106.14	110.28	112.95	113.44	109.58	108.02	109.12	115.55	101.09	110.09	103.25	100.81	103.94	111.72	118.37	110.01	107.77	107.47	104.64	108.85	106.65	103.46	110.05	100.8	104.56	99.836	104.85
103.86	98.138	103.59	106.34	99.948	107.37	100.11	103.04	100.86	104.29	94.846	103.51	106.63	107.35	110.39	110.13	116.56	105.69	112.69	101.5	100.69	111.34	102.74	106.93	100.16	108.51	113.93	105.95	109.46	106.75	104.46	108.45	101.5	111.52	109.6	109.17	105.63	96.751	101.35	111.73	102.07	101.91	108.67	103.6	98.272	100.24	106.18	101.65	104.56	107.83
120.48	113.43	104.8	112.01	114.84	110.23	106.07	104.24	103.01	114.29	109.37	110.88	114.6	108.59	114.97	102.4	114.9	105.17	115.62	113	103.84	117.82	116.58	115.04	109.64	111.26	106.22	113.75	108.68	102.1	107.22	114.64	109.27	114.22	113.49	104.42	112.15	109.27	103.24	102.29	107.54	108.79	110.7	106.92	109.93	105.68	114.34	104.71	109.22	109.2
94.44	104.53	108.1	108.84	108.05	98.307	113	107.49	115.15	99.669	103.26	108.35	108.12	107.73	101.42	108.45	110.12	99.837	102.19	112.78	99.841	108.38	105.57	104.35	100.12	91.762	101.53	107.22	102.49	98.813	110.86	109.99	103.85	101.24	107.2	100.11	99.093	103.32	104.8	108.9	97.219	110.52	103.25	103.11	108.78	110.06	106.35	107.93	103.62	99.836
108.98	115.03	106.57	110.76	102.37	111.4	119.04	110.61	114.84	114.86	106.57	104.06	104.26	93.673	109.24	104.4	110.86	111.82	108.87	110.46	109.3	101.24	110.32	104.24	107	107.79	109.43	106.06	108.91	109.55	115.23	110.72	107.7	102.62	106.35	99.42	106.82	110.91	98.722	116.21	108.14	108.74	117.25	110.88	109.9	112.46	109.03	114.94	106.29	102.17
114.87	107.15	101.46	107.33	104.06	113.43	108.17	117.73	113.06	113.5	112.29	101.94	110.02	110.28	103.45	111.56	103.66	107.24	114.61	108.31	108.69	109.54	115.5	105.43	105.87	102.19	107.29	105.12	109.11	105.18	106.41	97.568	105.77	104.17	100.27	103.71	117.72	119.36	111.56	110.34	110.71	114.81	97.473	103.76	111.83	104.27	110.84	106.41	104.91	103.42
102.28	108.61	110.39	106.34	105.25	103.06	102.25	113.02	105.92	102.22	107.76	109.82	116.24	105.45	110.44	110.8	105.86	111.78	103.92	104.73	101.81	108.33	104.92	109.39	106.8	110.26	107.39	109.67	109.95	108.72	111.26	115.37	105.08	104	106.94	99.788	107.6	108.51	112.17	102.94	95.332	106.97	108.03	102.06	111.32	106.91	98.988	111.97	106.94	105.13
104.63	111.78	104.87	112.13	103.54	107.72	105.8	107.38	105.14	105.97	102.2	112.65	104.61	110.08	101.66	113.22	97.348	110.32	104.7	108.7	108.04	103.33	104.32	102.56	108.67	109.6	109.69	106.47	120.69	115.84	112.5	104.37	109.51	111.12	111.06	105.03	106.17	106.15	109.59	100.19	104.82	104.86	101.09	110.01	111.02	105.17	109.1	108.63	101.35	110.06
110.96	105.64	107.58	102.82	109.34	107.43	101.58	109.34	109.67	111.47	114.76	99.723	106.65	106.25	106.89	112.1	103.92	107.9	106.67	109.05	108.29	113.4	108.99	107.13	109.98	110.54	97.446	95.626	107.04	100.31	108.53	106.64	97.668	106.31	109.07	104	109.02	104.21	97.968	110.67	99.481	97.728	108.16	107	109.18	97.452	108.31	109.08	103.51	106.48
119.42	97.056	112.53	106.48	110.29	109.3	106.75	113.96	110.82	109.7	104.16	105.19	109.95	109.26	104.6	107.68	112.98	104.65	110.54	110.49	113.85	98.603	103.6	116.41	108.42	100.94	114.8	110.34	103.57	110.01	97.163	102.46	109.28	112.06	109.33	109.71	100.16	105.74	106.44	102.67	102.51	106.09	100.9	102.39	109.65	94.808	103.98	99.952	111.91	101.99
98.218	94.237	90.606	100.08	92.417	92.282	97.699	105.82	100.91	90.047	97.202	99.028	92.908	104.3	103.25	94.922	96.745	96.61	91.942	102.45	108.01	97.933	93.767	106.72	92.214	92.409	101.96	97.695	95.373	95.751	97.037	101.98	99.238	99.149	96.849	98.48	96.546	92.665	94.827	95.789	97.92	101.32	97.524	113.33	102.16	98.758	97.2	99.37	93.674	92.329
113.34	101.01	113.55	104.74	102.02	114.31	106.22	108.1	108.14	114.05	112.15	112.8	110.48	120.41	111.56	108.21	103.28	111.95	104.46	109.72	109.35	105.06	104.64	100.61	106.48	103.67	104.26	113.51	111.08	106.08	110.97	103.3	99.96	108.4	105.37	106.62	106.75	104.96	123.67	100.39	103.87	106.42	110.4	111.86	104.23	112.79	103.41	113.79	106.14	111.91
108.88	97.602	108.66	101.25	96.237	104.44	105.29	109.94	107.99	99.055	102.7	102.28	102.75	108.62	108.56	104.6	109.71	100.95	102.5	106.23	114.85	109.31	99.088	114.13	98.705	104.68	116.92	106.18	111.17	99.668	111.75	105.67	101.42	113.2	107.34	97.255	112.98	112.8	108.82	105.41	97.498	111.74	107.99	99.746	103.05	93.75	106.16	111.18	109.38	101.77
107.44	103.64	96.17	108.43	92.245	107.4	107.36	97.28	95.127	105.74	99.134	103.18	104.63	105.88	99.508	107.08	103.95	103.6	101.24	98.287	107.36	97.091	101.66	106.36	99.638	100.43	94.276	96.759	106.1	92.313	97.907	99.818	101.97	109.12	101.58	96.315	92.164	102.31	95.216	97.118	103.03	101.57	104.63	110.92	95.936	103.86	105.66	101.95	99.474	96.566
106.36	107.64	104.36	109.15	105.01	110.45	109.6	111.42	109.13	119.11	106.66	97.454	102.41	106.59	108.01	112.66	114.28	115.29	113.79	117.46	120.93	105.47	110.48	111.66	109.84	105.72	105.84	110.63	95.065	108.15	105.75	97.417	108.12	97.882	104.78	118.85	104.68	115.72	114.93	115.5	109.66	111.2	111.8	111.98	117.23	113.59	108.39	95.05	113.06	109.95
109.76	112.43	104.67	112.63	113.46	101.47	108.23	110.59	125.3	105.8	110.06	112.65	107.9	107.62	107.36	107.87	104.95	112.15	99.909	102.6	103.79	103.95	106.8	104.57	108.95	105.05	111.85	111.05	108.16	103.17	118.65	101.47	109.49	105.02	103.56	103.88	108.65	103.27	108.04	115.19	113.7	105.57	111.59	107.92	110.61	109.64	104.55	106.1	114.3	117.69
112.4	111.13	102.99	114.12	107.72	114.45	110.89	106.08	107.62	105.91	116.39	108.39	108.11	104.85	100.98	107.87	107.95	105.31	109.98	110.65	106.6	109.86	101.12	110.11	116.55	111.98	100.9	112.73	112.36	102.86	118.4	112.73	108.97	111.12	111	107.76	111.65	114.03	112.9	113.38	108.1	105.23	107.43	106.13	104.37	116.35	111.36	113.74	115.53	110.6
112.52	103.6	109.41	114.35	105.5	108.31	104.62	107.99	101.86	106.19	108.97	108.71	112.45	98.777	106.8	107.35	98.27	102.95	109.05	103.75	108.42	103.02	107.51	96.262	106.28	93.654	106.17	116.35	101.13	104.4	110.39	105.86	115.82	102.09	109.73	94.774	106.69	106.62	114.27	114.21	111.6	108.42	104.27	104.27	103.72	112.21	101.3	115.92	103.47	106.79
104.55	108.41	104.91	111.9	114.4	115.66	110.14	102.79	100.55	113.76	106.32	102.18	115.18	111.54	94.322	115.04	106.43	115.15	108.84	104.7	105.4	102.97	105.83	106.16	100.3	100.35	114.52	102.81	112.17	116.4	103.53	104.25	106.91	101.25	113.22	106.86	107.74	103.48	107.03	107.78	109.07	107.99	108.44	100.33	98.855	103.94	113.7	101.89	108.36	106.68
98.182	99.257	99.691	90.5	97.063	92.566	100.98	104.58	101.64	99.545	100.78	106.57	106.66	96.94	106.69	102.61	99.814	103.95	102.59	93.562	96.92	96.976	107.46	102.37	102.83	109.52	106.34	103.22	105.93	101.98	99.814	100.05	95.897	106.98	98.973	101.4	102.19	100.6	101.81	95.299	95.372	101.83	96.624	99.416	104.06	100.12	101.93	104.23	103.16	100.7
111.78	101.31	107.08	114.64	108.57	100.57	104.34	107.54	109.48	111.83	107.09	109.21	107.58	113.91	109.86	107.65	106.82	111.37	105.27	110.84	109.26	109.08	111.49	105	103.19	100.75	103.35	112.01	105.89	101.31	106.18	103.74	110.27	104.78	111.38	102.64	106.83	102.85	115.11	111.69	105.05	106.12	105.98	102.21	107.11	107.96	109.89	102.94	108.5	103.05
93.049	100.48	97.501	99.877	90.394	100.79	93.763	96.889	102.78	104.23	111.84	100.85	105.01	99.487	103.65	106.64	107.26	100.57	97.483	99.952	98.252	98.331	99.496	103.76	100.66	99.222	100.54	99.075	101.41	99.321	94.833	96.918	101.11	96.959	100.78	100.8	101.62	109.86	98.839	95.99	100.21	102.41	96.182	96.514	102.59	111.01	96.46	99.737	104.71	99.392
112.88	111.2	108.72	104.25	114.11	107.83	106.33	103.93	104.54	109.32	115.31	109.86	107.13	116.27	105.01	107.95	114.2	103.73	113.7	102.35	103.3	115.49	105.15	105.19	101.42	108.47	110.55	113.39	97.749	98.413	97.988	102.48	102.48	106.17	96.818	104.33	118.79	112.53	109.76	111.68	109.52	105.23	104.5	107.18	108.03	116.1	104.51	104.4	105.68	104.15
109.41	106.69	106.11	106.11	96.272	108.14	100.46	102	102.59	99.181	112.39	101.2	110.91	104.51	107.02	105.79	103.2	92.994	108.85	109.29	110.16	95.684	110.67	107.86	111.1	117.22	111.39	104.74	96.147	109.25	103.18	111.77	103.34	100.49	112.24	98.68	107.47	100.46	113.53	111.97	101.29	104.33	106.89	110.21	109.97	110.9	96.713	105.96	108.6	98.378
109.53	105.05	106.5	111.31	101.2	106.95	99.995	104.17	94.776	107.9	104.47	105.64	101.69	103.73	106.7	109.05	105.96	109.27	101.95	103.57	112.26	103.08	104.95	108.11	105.21	107.39	98.53	106.85	99.49	105.44	104.97	107.53	110.33	104.39	104.04	105.99	105.91	101.5	99.724	100.12	105.8	108.09	99.3	101.99	111.63	100.5	102.63	104.48	112.07	109.45
104.27	101.42	107.05	107.75	105.79	103.78	107.48	108.02	118.27	105.44	107.48	104.75	105.51	110.17	103.19	98.712	104.2	95.788	105.51	102.72	106.52	108.51	110.26	108.57	106.06	102.79	108.71	104.33	104.09	108.5	107.63	102.41	110.64	102.09	103.3	104.51	100.83	95.539	95.626	114.34	100.72	111.69	99.832	102.74	104.65	109.52	102.23	100.51	104.46	104.27
100.53	107.4	103.47	113.67	97.412	112.58	113.44	110.95	103.32	105.12	105.61	100.31	105.71	109.23	106.77	104.06	104.29	105.75	102.12	113.92	108.45	101.29	101.11	109.8	113.69	108.85	110.36	105.16	104.77	105.92	106.18	112.04	103.76	113.68	106.26	113.91	110.94	102.92	92.29	106.15	105.77	108.82	107.3	113.16	105.88	107.14	110.54	114.82	105.58	109.54
98.75	106.08	100.34	109.93	109.56	111.01	106.16	99.963	108.14	113.9	108.1	110.73	104.32	109.04	109.28	106.1	113.4	108.94	114.1	95.317	105.56	101.08	108.96	113.9	106.72	111.29	109.11	104.01	110.01	110.54	104.18	113.64	112.03	109.07	108.26	104.28	113.78	108.42	108.48	111.1	116.4	105.95	102.65	104.9	101.21	107.6	111.27	97.312	101.62	108.33
110.73	110.92	111.35	108.34	103.84	113.07	109.2	114.58	106.49	112.44	106.19	106.47	111.98	109.59	101.64	111.56	113.11	102.43	107.16	107.62	107.08	109.27	109.02	106.71	102.2	107	106.73	107.33	104.16	108.48	108.81	103.98	108.69	106.91	108.87	111.77	108.17	102.33	104.21	111.34	119.89	106.94	98.489	104.68	110.6	108.29	106.48	105.97	97.19	104.64
99.947	103.95	97.078	107.21	102.32	103.82	94.905	100.4	92.41	100.69	107.48	99.527	104.48	100.34	105.86	97.263	97.18	98.709	100.92	101.98	106.27	95.177	99.821	101.4	99.968	93.106	101.73	99.611	105.15	105.02	95.5	97.715	99.234	100.97	105.57	98.384	100.99	103.43	92.552	95.556	102.54	95.293	96.656	101.05	102.82	99.665	100.21	106.9	90.305	100.01
116.94	107.71	111.34	103.43	111.68	108.43	98.786	116.03	113.48	113.89	113.28	103.7	112.26	107.01	109.36	110.69	116.94	109.27	107.13	113.69	107.38	112.74	101.83	114.33	110.48	101.36	104.87	110.42	114.88	100.28	102.7	104.67	106.81	110.2	114.11	113.38	114.9	113.27	107.33	107.01	108.52	108.02	107.71	118.62	118.53	114.75	101.67	117.25	111.69	98.928
112.47	110.66	105.48	114.31	105.65	108.21	102.83	107.44	115.59	102.91	106.61	110.63	104.76	114.39	104.98	103.46	103.35	108.15	101.67	106.82	109.49	108.59	104.37	108.06	99.38	108.16	97.909	110.52	104.39	97.742	103.6	98.101	96.616	105.44	100.82	111.87	107.29	104.99	106.56	110.21	105.42	108.65	106.9	108.07	102.08	109.95	100.16	109.52	103.65	106.97
106.91	109.53	103.11	112.33	109.91	114.32	111.84	110.01	117.7	106.69	103.39	106.43	109.01	106.32	108.12	109.06	110.05	106.38	111.33	104.16	108.45	108.85	111.98	104.62	109.47	110.56	116	107.34	113.31	105.38	101.07	107.48	109.55	107.31	111.51	108.46	113.43	114.01	105.3	105	107.53	99.62	103.59	98.725	102.37	105.81	102.69	113.29	107.7	98.495
111.18	105.25	105.23	109.49	109.84	116.88	107.54	117.07	108.11	105.93	105.06	110.56	113.73	109.52	104.23	111.63	108.31	102.78	114.09	107.05	114.33	100.41	108.34	111	106.46	116.3	123.16	99.243	108.64	104.62	106.34	104.01	117.52	104.94	106.61	111.63	104.91	124.15	104.17	106.42	101.78	103.14	106.06	107.19	107.35	105.25	107.64	99.953	109.62	97.966
106.5	109.77	104.73	108.11	102.72	110.72	106.27	112.47	104.7	104.88	110.96	110.82	107.5	103.99	101.4	103.47	113.27	109.23	99.827	101.27	106.09	106.07	118.3	105.31	110.9	107.17	101.96	97.632	107.58	102.07	103.04	104.53	111.19	103.94	108.53	103.54	109.81	107.76	109.82	113.31	104.77	110.63	112.27	102.19	109.95	102.59	105.37	107.91	108.56	106.19
104.09	101.94	97.548	107.54	97.879	97.375	106.16	99.221	109.04	104.39	99.755	101.46	99.71	100.59	97.541	94.429	98.216	101.99	100.51	99.885	90.535	93.539	97.138	92.11	98.734	99.282	96.46	98.883	107.76	91.451	100.07	95.944	94.862	102.97	100.82	105.02	96.429	97.871	104.25	97.055	93.781	96.401	94.641	94.997	93.293	96.578	100.74	103.97	98.878	99.836
105.41	110.71	100.97	102.01	104.22	104.56	110.26	105.84	104.02	104.34	111.1	107.73	104.93	101.06	101.72	110.81	100.36	99.979	103.3	99.167	99.265	102.01	107.7	114.18	107.36	100.45	107.44	107.9	106.14	99.671	117.52	108.18	103.09	108.17	106.42	102.53	107.37	109.66	100.99	102.47	106.87	100.96	100.57	106.24	111.69	115.51	106.89	108.5	97.696	103.85
99.658	109.46	106.15	108.57	104.2	105.57	98.658	98.693	106.59	106.62	107.04	108.2	106.21	106.15	108.09	107.23	105.77	98.047	108.65	107.38	113.25	97.719	96.56	102.88	110.01	105.68	108.97	102.86	95.214	101.85	108.29	110.49	107.94	109.3	99.404	106.72	103.67	110.63	101.42	109.1	113.64	107.73	100.86	104.68	113.53	110.74	103.77	104.64	103.71	104.49
106.17	105.51	98.958	106.98	109.48	110.3	110.09	103.91	108.47	109.99	104.52	113.33	109.81	104.15	104.42	104.09	109.17	109.5	104.97	99.189	105.2	111.2	115.57	109.08	106.29	104.53	107.03	113.39	111.17	113.65	100.39	106	110.65	105.71	109.37	111.89	107.97	103.53	106.44	107.47	109.64	108.29	110.39	111.54	112.13	99.632	110.57	110.34	106.91	100.05
114.11	109.32	106.62	107.55	105.35	105.19	111.89	108.09	115.35	111.44	109.89	119.57	107.63	111.19	108.06	113.98	114.94	114.58	100.68	105.85	109.12	106.43	112.02	110.6	115.6	112.18	115.34	105.35	109.64	108.27	113.95	111.93	116.17	110.24	103.51	110.83	111.57	107.29	112.59	110.97	112.85	115.12	111.27	109.45	108.67	104.95	113.38	111.11	112.14	113.19
103.34	112.62	109.04	110.41	106.3	114.96	114.32	108.5	109.76	108.89	113.19	112.29	111.17	114.16	112.19	104.3	115.43	119.21	106.91	110.19	107.65	114.07	115.39	111.42	103.24	117.4	106.82	114.67	110.06	110.84	103.99	116.31	113.34	106.87	114.09	110.32	108.35	108.27	106.47	110.36	109.95	111.09	105.81	108.59	110.24	105.8	109.53	109.35	108.38	107.9
101.5	102.03	99.492	117.6	105.92	102.89	105.02	107.33	104.83	103.23	105.55	110.77	104.02	101.42	100.2	103.43	103.59	102.65	106.59	106.61	105.74	96.924	101.85	107.16	106.25	96.965	111.96	107.53	106.37	102.02	109.29	104.74	107.54	113.27	108.67	107.91	100.69	114.01	99.515	102.74	103.48	103.56	111.75	108.5	101.59	109.44	100.6	107.34	111.68	108.35
109.44	104.73	110.18	113.49	108.39	108.57	109.32	102.5	107.47	102.08	100.65	111.69	111.18	111.83	102.93	105.89	108.72	102.31	103.86	111.83	107.85	113.85	101.97	104.4	108.86	117.47	108.23	109.19	109.07	105.46	106.65	106.31	102.68	106.18	110.14	113.5	106.45	109.64	113.68	112.79	107.86	104.56	110.26	109.91	105.91	97.5	114.9	106.15	109.21	113.43
99.12	103.44	105.33	115.03	110.92	99.603	107.18	103.76	102.5	105.98	105.81	103.64	107.8	103.16	109.62	108.8	108.85	105.49	104.88	111.86	98.929	112.46	100.61	126.65	101.47	104.05	112.66	101.5	99.899	101.97	102.73	113.42	100.23	107.4	105.74	106.8	114.11	112.34	115.68	113.91	101.1	110.13	114.19	103.18	96.468	111.95	114.2	107.82	105.91	108.73
104.06	99.125	97.956	95.446	96.36	94.51	96.476	94.051	100.84	104.87	98.889	101.74	92.513	103.84	105.92	93.845	93.017	100.42	101.08	92.096	100.93	96.825	94.58	95.525	103.44	100.58	106.3	103.42	95.088	100.38	101.82	92.174	96.009	94.188	106.47	101.84	100.87	98.153	96.047	89.926	95.063	101.36	94.23	94.906	107.45	98.974	90.479	98.504	101.15	95.137
100.53	104.53	88.058	83.477	98.941	96.518	101.72	94.432	99.875	98.453	102.09	97.359	102.77	101.16	97.964	100.42	100.18	100.33	92.234	104.33	100.54	92.314	102.37	102.55	99.167	105.26	98.14	103.3	95.526	101.9	96.729	100.36	95.554	91.977	92.426	102.8	100.98	104.31	106.45	104.37	103.25	102.26	113.37	100.05	100.51	94.37	102.05	100.97	96.57	94.988
110.11	110.57	97.865	103.85	107.42	97.617	105.99	117.94	96.573	108.75	107.52	103.2	99.641	102.9	92.822	99.508	108.24	108.13	105.62	112.09	105.76	110.62	107.24	105.52	104.86	99.142	114.53	114.02	108.36	109.15	113.64	103.48	99.096	107.54	109.35	107.98	106.83	110.92	100.4	106.37	105.68	109.07	103.85	101.71	104.56	103.79	106.58	110.53	97.806	112.38
103.3	100.48	111.38	104.59	110.83	103.89	114.94	103.89	104	99.179	98.58	117.62	110.81	107.85	111.72	100.23	110.74	108.35	114.87	105.62	109.61	107.67	108.16	109.06	111.8	99.843	105.36	108.47	104.69	102.76	110.52	106.31	109.39	106.93	98.945	110.04	102.42	106.72	111.86	103.15	108.65	110.9	100.21	104.83	106.62	100.51	108.14	104.76	108.24	109.79
105.48	114.04	99.432	104.78	110.11	107.58	116.62	112.6	110.77	105.11	113.27	109.73	110.99	117.42	109.85	111.73	111.08	124.13	109.57	111.84	108.89	103.72	113.78	108.78	101.97	108.52	109.8	103.87	114.74	108.88	111.9	111.64	108.38	110.69	103.82	109.67	119.08	105.24	108.45	105.46	114.5	101.84	108.52	110.98	112.29	111.47	105.12	101.89	104.42	109.86
108.31	97.424	107.28	112.45	106.18	107.13	117.26	108.5	103.87	100.92	111.64	110.69	99.906	107.44	105.3	108.46	106.24	110.67	110.92	113.93	111.8	108.72	106.36	104.74	104.33	105.16	103.73	117.64	106.92	117.03	111.43	114.37	107.52	102.52	110.9	104.03	112.43	109.72	99.73	101.39	116.74	98.642	109.02	103.75	111.76	105.64	111.17	107.13	107.51	103.52
109.53	101.1	103.67	110.65	115.38	100.07	98.606	112.27	104.29	100.47	109.13	109.94	106.4	97.957	105.06	103.26	107.51	104.75	105.4	114.31	102.98	111.51	109.08	114.62	106.14	114.5	104.14	105.25	110.57	109.07	112.43	106.35	102.8	97.335	113.15	109.27	108.6	112.19	101.29	100.22	105.28	104.09	112.75	110.81	102.27	103.08	104.25	105.43	109.39	108.86
98.619	100.75	102.56	94.401	104.99	100.51	101.01	108.35	108.8	103.89	100.25	113.77	100.72	107.83	103.06	109.96	97.311	108.04	105.53	94.198	96.485	101.64	106.52	101.27	96.689	103.87	101.64	104.31	104.79	108.17	113.73	101.7	98.159	100.71	106.73	108.14	106.49	99.076	110.68	101.77	111.03	100.26	94.581	108.04	106.35	97.98	100.35	102.74	106.63	101.9
98.395	108.55	114.45	106.56	106.84	113.93	105.83	112.95	114.72	110.49	106.25	115.51	110.35	106.98	103.69	111.26	107.28	109.53	104.49	108.03	104.09	104.9	111.36	105.71	103.45	104.15	103.85	102.81	102.34	98.729	108.02	111.34	114.35	106.14	108.42	108.5	111.36	115.7	106.89	107.54	104.15	110.98	107.42	110.29	106.38	108.61	101.56	101.91	97.701	100.61
99.298	100.07	108.16	107.93	106.82	96.454	99.843	113.49	96.005	104.28	107.27	107.22	114.87	100.24	108.6	110.04	111.79	108.31	105.03	99.771	115.45	108.96	109.85	106.16	105.35	102.04	105.67	100.39	101.11	105.5	99.351	103.59	105.51	106.53	112.13	104.64	103.95	101.6	99.835	104.65	105.6	105.55	108.05	102.46	97.765	102.81	92.738	100.77	99.342	112.35
108.6	104.96	110.17	104.65	109.14	108.47	98.851	105.38	106.27	104.47	108.64	103.08	97.443	110.69	99.34	111.56	103.25	103.29	103.36	98.551	101.04	110.89	104.85	107.59	107.21	110.07	107.37	95.959	111.18	113.45	107.73	103.17	111.06	98.183	98.058	103.41	110.5	102.24	99.16	103.89	103.62	109.86	112.22	105.73	100.6	114.81	106.17	106.66	102.12	114.92
96.373	103.72	104.32	95.833	104.79	100.67	94.653	96.336	101.75	104.22	105.79	99.638	99.49	103.02	87.666	99.965	101.08	93.98	100.67	109.36	108.32	97.865	104.94	103.11	97.331	103.65	102.9	94.224	95.245	100.85	96.542	112.8	96.026	101.09	106.29	101.03	101.37	97.88	93.331	102.2	103.1	100.43	106.28	95.058	100.44	100.56	91.438	104.54	98.812	103.08
111.7	97.963	110.68	101.13	112.66	107.84	110.46	109.37	112.94	114.49	110.91	99.047	110.89	111.82	110.92	114.11	103.59	116.05	102.28	114.72	114.42	106.43	105.41	109.5	108.86	99.152	106.92	109.18	106.3	105.95	107.32	111.5	105.48	107.73	108.45	108.31	108.87	106.91	107.83	109.83	99.094	106.4	104.81	106.32	103.84	108.06	108.1	108.2	111.08	107.25
110.63	112.38	107.57	110.32	117.21	98.815	95.977	110.5	101.93	103.58	106.5	100.01	122.02	111.08	109.02	104.35	105.94	105.55	110.96	104.38	102.24	92.355	99.46	105.09	102.91	109.24	110.66	105.27	114.01	106.84	105.07	97.038	112.43	108.09	115.5	112.45	102.86	113.25	112.74	106.3	100.17	108.18	105.09	99.06	99.005	109.58	104.69	102.88	102.5	101.7
110.3	105.55	106.06	109.92	107.65	101.99	106.83	107.81	103.85	106.6	106.61	107.72	108.53	112.37	107.11	109.77	99.305	101.67	104.66	106.96	106.17	106.95	113.18	106.62	104.42	113.75	103.66	109.57	101.57	106.46	110.54	106.33	102.14	110.8	107.87	105.01	101	109.85	107	105.86	101.84	113.23	110.06	111.56	107.15	106.8	99.717	107.71	107.24	103.79
104.89	105.73	103.27	119.32	102.09	100.2	103.83	112.08	110.48	97.04	108.76	105.1	104.75	101.95	103.71	102.61	103.04	97.466	107.32	109.89	100.88	98.902	107.73	108.76	104.84	102.97	106.29	108.38	103.87	103.03	108.94	105.48	104.65	103.25	99.838	108.8	105.61	108.04	114.44	99.758	107.69	108.35	91.687	102.12	104.9	96.709	101.2	110.88	106.88	95.996
102.49	104.74	101.97	111.63	100.84	106.64	110.24	105.19	108.36	102.36	101.16	99.712	104.56	113.46	116.16	109.66	104.26	107.01	105.4	112.77	108.56	101.81	103.57	109.62	117.82	106.72	108.67	112.77	113.06	102.03	109.45	104.48	107	115.57	106.29	105.34	102.86	112.69	107.36	103.19	100.23	101.72	105.32	108.58	100.66	108.86	107.72	91.832	111.09	112.73
100.79	113.61	112.08	109.09	105.01	107.04	109.71	110.14	108.05	105.01	107.81	99.563	113.78	107.69	102.34	103.57	109.27	106.68	105.66	110.23	110.67	103.2	114.25	106.48	108.19	106.31	107.99	104.69	107.11	111.12	105.54	111.8	119.57	103.03	109.45	107.89	104.15	108.28	108.08	114.08	101.06	113.88	109.27	107.85	114.76	107.22	114.35	105.4	108.47	104.66
103.11	107.88	98.112	97.859	106.47	105.37	100.04	98.84	93.695	95.384	102.15	103.3	104.14	101.41	99.652	106.17	99.877	107.51	102.16	100.35	98.883	98.98	92.642	92.782	96.531	100.97	96.135	103.35	100.3	104.12	99.448	98.12	102.2	97.635	96.471	94.132	100.56	103.74	100.38	94.988	100.4	92.568	101.41	100.24	96.604	106.9	101.75	96.429	96.258	104.22
108.78	107.77	114.09	104.42	110.39	107.55	110.77	115.98	115.5	110.98	98.409	110.72	112.63	110.04	107.77	114.02	103.39	106.88	107.7	106.77	111.17	113.1	104.01	106.73	103.4	113.56	110.68	104.52	108.66	108.31	100.48	107.11	107.79	107.03	107.08	101.26	118.84	108.84	105.62	101.69	104.43	111.08	109.48	107.16	108.29	106.67	112.35	103.84	105.57	103.26
108.19	108.92	107.33	103.16	98.514	111.58	108.62	111.5	120.46	105.24	110.95	101.15	107.35	107.53	103.72	109.65	106.66	105.15	96.308	98.002	102.8	104.67	102.88	113.75	106.35	102.09	110.86	102.09	106.13	115.93	113.78	105.64	111.71	107.38	100.79	104.29	106.69	109.35	105.46	107.21	103.84	110.99	98.071	102.4	103.24	99.8	115.34	111.83	109.34	108.46
101.94	104.68	107.96	107.39	97.277	100.35	97.332	90.951	102.07	97.76	97.063	103.03	95.28	99.197	97.178	99.693	106.55	106.15	103.42	104.61	101.25	104.37	98.369	112.18	92.879	107.67	95.214	99.965	99.529	96.304	95.138	101.63	100.51	95.437	103.45	99.347	101.31	95.451	102.57	91.813	102.15	105.22	102.65	101.01	102.62	99.794	95.498	107.77	100.1	99.502
115.88	106.05	104.23	106.01	111.26	110.01	116.65	106.59	100.07	113.1	107.16	105.9	105.23	107.83	104.95	102.32	111.55	110.63	102.32	109.74	106.42	97.893	98.446	110.18	108.26	106.54	104.15	111.58	104.45	109.7	105.34	102.95	101.97	114.34	97.653	104.89	104.58	112	114.71	103.12	102.04	106.72	100.81	112.85	105.76	104.44	101.18	101.7	108.06	105.01
106.95	116.79	113.15	103.89	115.26	116.1	108.65	112.58	111.88	107.26	106.41	113.16	109.7	122.19	106.97	112.63	112.01	106.31	109.9	116.13	109.81	107.73	107.34	112.02	109.2	111.34	118.06	105.46	109.19	120.98	111.66	111.19	112.74	108.56	111.2	112.33	106.19	117.21	113.29	113.65	105.86	108.32	104.05	111.69	105.45	115.56	108.32	112.19	107.14	105.52
107.9	105.68	103.36	105.1	101.99	108.15	110.88	109.78	116.52	107.52	105.71	109.67	115.18	114.34	103.69	104.37	109.86	106.06	104.59	104.08	105.93	111.33	105.56	113.03	104.07	112.51	104.26	109.26	105.14	115.58	102.58	113.95	100.55	115.79	105.05	110.6	122.56	106.08	103.37	104.71	112.52	98.005	107.02	108.13	116.58	106.91	108.52	109.79	104.55	108.22
109.46	100.86	112.79	123.37	101.54	110.02	120.21	110.23	110.81	114.7	107.88	108.77	107.88	109.13	99.852	104.73	110.51	107.21	110.6	116.51	108.17	111.44	109.09	103.68	120.43	111.06	108.71	112.65	106.95	112.29	117.04	111.07	114.33	112.56	109.53	109.96	117.08	107.54	109.49	105.91	115.96	113.77	109.29	105.37	110.84	113	116.81	104.92	102.83	108.48
116.32	103.51	101.35	110.84	110.41	112.17	105.54	107	111.09	105.99	115.38	106.48	104.98	107.4	109.85	111.5	108.58	112.07	106.4	107.31	103.2	94.522	101.15	110.96	104.42	108.69	104.41	97.983	110.54	112.77	110.47	110.34	98.114	110.89	109.14	124.14	107.01	107.3	107.3	109.54	106.03	113.18	110.59	106.12	110.93	106.76	94.64	111.05	115.42	113.03
102.67	100.11	105.79	107.54	108.35	113.74	111.79	114.33	110.33	115.36	106.85	119.36	109.37	107.97	112.39	115.38	98.849	107.08	103.4	114.29	107.45	107.91	95.848	108.65	114.28	100.97	108.2	102.96	104.63	104.53	114.92	104.74	112.78	112.25	100.62	115.53	105.76	104.17	111.61	108.84	107.92	108.77	116.27	109.32	109.73	117.26	116.69	107.48	116.87	113.89
109.96	101.82	103.97	109.2	109.4	105.61	107.93	110.96	105.21	104.95	98.496	112.12	108.74	113.02	102.76	103.27	98.585	104.93	111.71	102.76	103.41	106.36	109.34	106.91	107.32	101.26	107.37	111.72	114.31	102.39	104.29	102.11	108.57	102.13	96.756	114.27	111.27	111.19	103.97	113.75	105.04	109.9	111.01	107.35	105.4	112.17	102.99	101.17	105.5	101.99
115.88	104.5	111.67	106.12	104.5	111.81	103.74	108.46	107.03	109.21	106.19	108.39	106.74	106	100.06	110.03	107.93	106.15	105.31	112.78	104.78	105.8	104.41	105.21	106.92	113.12	106.82	100.74	106.49	115.48	115.75	105.89	101.95	107.39	96.428	110.88	108.03	106.72	99.815	108.9	103.85	103.53	104.85	110.57	106.88	112.81	105.28	112.45	104.34	102.89
110.52	89.984	108.26	105.74	106.32	98.841	99.311	109.37	108.49	109.61	113.36	112.88	101.3	103	94.013	108.22	99.759	110.76	100.17	104.64	109.64	101.34	117.52	99.827	104.65	110.25	103.1	97.407	105.02	109.05	111.28	108.21	115.9	109.24	103.31	98.731	101.11	110.44	103.91	112.65	100.44	107.71	108.59	106.06	103.14	100.01	105.72	108.63	103	105.58
108.38	102.32	103.73	108.34	114.21	97.977	110.47	109.91	106.44	105.15	106.43	109.58	113.92	110.35	108.78	101.82	115.5	110.5	113.65	109.9	110.68	113.39	113.28	96.892	106.56	106.19	102.22	110.89	107.24	101.34	112.08	106.89	111.54	111.46	103.47	104.83	112.08	102.44	107.59	106.22	100.75	113.34	115.74	115.34	110.68	97.828	105.11	108.02	106.15	102.89
112.72	117.02	110.72	109.96	107.29	109.94	112.59	111.54	104.49	99.354	106.78	105.6	102.52	97.891	102.05	110.31	106.53	111.68	113.79	108.02	111.81	99.875	105.13	109.48	102.08	102	111.22	116.96	106.1	109.66	107.85	103.5	112.63	109.19	104.67	109.57	102.79	105.87	100.1	105.79	113.73	101.2	109.65	110.11	107.52	109.04	100.66	102.35	110.42	106.99
94.213	96.188	88.873	100.06	92.287	98.584	97.015	105.76	99.605	93.364	93.33	97.388	97.361	98.099	89.752	102.45	102.98	100.25	108.77	100.33	97.564	96.163	96.579	97.437	107.27	92.777	98.932	103.83	96.035	105.76	99.329	92.325	96.154	97.428	97.039	98.087	87.883	104.15	96.881	102.3	105.57	95.087	96.391	95.098	94.412	111.57	99.455	99.301	109.39	99.954
99.558	96.46	104.47	108.52	111.3	98.478	103.98	104.61	106.97	104.04	105.39	99.989	96.982	102.55	102.84	98.713	104.65	99.091	96.676	107.35	88.659	99.533	95.581	93.258	92.747	95.332	105.4	101.41	99.527	105.93	95.312	99.007	103.91	88.846	103.55	105.45	105.74	92.572	93.713	101.31	110.14	97.429	101.59	105.01	96.376	98.638	101.95	99.336	102.77	102.01
104.54	103.29	113.42	99.478	107.6	110.52	104.15	112.24	97.668	116.75	109.74	108.91	113.21	109.92	112.63	107.41	109.88	112.55	103.41	119.95	110.29	111.52	107.06	107.42	108.54	117.07	116.41	110.57	108.27	110.29	110.43	99.982	113.8	102.83	112.64	104.85	106.83	111.33	108.66	109.13	109.16	108.5	102.55	107.69	115.24	111.26	99.746	108.05	101.07	102.26
113.59	111.37	101.96	109.98	104.26	98.975	107.01	102.21	108.24	102.81	114.15	95.188	110.38	101.89	105.43	102.45	92.986	102.98	95.126	95.631	97.523	103.74	107.98	105.05	112.04	107.73	107.74	111.95	105.1	104.8	102.91	103.1	110.27	105.6	104.81	110.6	112.35	102.03	108.2	105	101.79	108.23	93.69	93.425	101.36	110.78	101.76	113.85	101.97	106.39
103.9	110.57	111.9	109.23	109.78	105.48	108.2	100.17	101.17	108.13	102.47	106.79	115.15	107.19	112.06	111.42	111.85	108.13	108.72	103.88	111.28	106.6	112.09	113.66	105.19	111.02	104.89	104.7	104.96	104.9	102.41	108.56	106.43	108.62	111.01	104.58	111.9	112.66	92.904	102.06	104.72	114.11	103.45	113.38	117.25	112.03	102.62	111.35	106.3	106.52
93.203	93.293	109.45	113.32	108.64	108.37	107.93	107.86	105.84	104.18	109.62	108.32	105.12	106.87	101.85	113.45	112.47	100.36	115.36	99.684	99.067	103.14	112.57	107.11	104.17	99.954	103.1	113.35	105.56	110.43	119.23	103.52	108.7	96.456	101.24	106.07	106.69	105.73	96.843	107.57	101.93	108	112.01	107.16	104.89	109.25	106.2	98.977	109.81	99.169
99.517	105.54	110.47	105.33	106.42	100.6	107.38	103.99	109.25	107.09	114.07	108.14	116.41	106.72	108.98	100.73	109.7	113.49	107.57	110.41	114.32	107.56	102.55	95.154	118.76	105.12	109.06	109.55	108.73	111.05	102.87	108.81	105.61	101.89	115.62	99.528	111.94	112.98	109.84	106.57	104.01	109.02	113.4	97.34	105.38	105.82	106.65	107.26	103.8	109.1
99.267	94.386	103.6	96.722	100.36	98.206	97.011	93.882	97.172	95.566	92.501	96.31	96.438	91.028	104.78	101.16	88.438	92.932	97.099	99.212	100.55	96.462	99.199	99.246	89.888	101.78	101.59	99.111	110.31	102.92	94.328	104.08	101.87	94.919	96.363	94.958	93.446	99.503	93.546	106.22	105.52	98.857	107.31	101.53	92.176	94.629	103.25	98.253	102.14	91.076
110.51	110.41	102.37	99.596	103.85	102.33	108.99	108.5	111.1	113.69	106.32	108.91	112.95	115.11	118.2	99.523	111.58	109.57	107.39	101.07	116.05	106.82	108.86	109.25	102.95	103.44	107.32	106.95	103.59	100.18	111.79	104.37	109.21	103.31	114.43	107.09	112.74	107.01	109.61	99.872	109.54	108.08	109.37	107.79	104.58	110.76	109.86	107.99	112.41	99.201
102.74	106.29	102.99	107.25	104.89	102.35	104.64	115.06	105.94	114.02	107.27	109.34	109.82	112.43	108.95	105.83	96.704	103.9	102.75	109.05	96.435	108.33	103.3	100.91	109.98	111.87	104.82	104.05	103.76	102.53	109.59	100.95	109.98	101.33	113.56	111.27	104.69	105.94	106.61	105.58	99.835	100.92	111.26	103.31	113.23	101.03	99.028	106.15	110.57	108.62
100.23	94.843	97.131	98.678	108.87	98.596	100.98	103.6	95.059	101	94.225	97.456	98.658	99.936	95.885	96.362	87.383	101.17	91.625	96.354	104.75	94.216	99.177	97.221	100.68	96.252	109.49	99.7	97.043	99.639	92.987	100.07	97.503	92.38	101.87	97.777	93.318	93.98	101.53	98.655	102.3	104.67	94.774	89.596	100.46	103.98	88.137	106.33	94.595	95.276
103.74	97.293	108.86	103.45	101.44	100.98	109.2	107.88	113.16	95.509	106.56	108.44	105.68	99.064	115.65	105.81	105.55	103.75	105.64	110.12	98.144	102.55	111.76	106.39	110.36	99.334	107.11	112.9	109.69	109.12	108.46	107.63	106.81	102.8	105.68	106.45	102.69	107.13	102.54	111.98	102.27	105.48	109.96	109.84	108.63	102.08	104.06	108.12	102.02	103.55
106.53	100.4	110.75	97.909	112.18	112.71	103.02	109.29	104.1	98.505	101.87	99.766	115.24	95.149	110.68	103.67	110.04	106.76	104.29	111.51	101.57	108.33	106.25	101.49	100.72	110.57	104.07	106.58	109.18	109.24	103.46	101.76	102.08	98.26	111.5	108.14	112.41	113.22	102.71	113.74	109.77	111.19	109	111.49	112.14	106.86	109.62	106.13	111.02	105.05
95.026	109.01	104.48	106.18	103.93	106.52	102.87	100.01	113.36	100.69	103.8	103.4	99.11	109.78	106.15	109.22	111.52	106.42	106.53	111.36	106.86	112.36	102.47	107.07	104.22	108.22	112.8	109.17	102.57	103.92	104.42	112.96	104.49	100.76	110.15	106.36	105.19	98.813	104.61	112.26	105.42	104.79	106.29	113.83	103.4	109.15	105.98	106.75	107.26	111.47
102.02	100.35	115.23	106.85	116.82	103.63	111.75	113.98	106.86	114.26	104.52	109.88	104.62	102.48	109.79	105.37	102.82	103.81	108.8	124.14	110.77	115.29	99.408	109.55	111.48	98.757	106.54	102.77	107.73	112.37	102.3	114.62	114.49	112.34	103.45	111.25	102.91	105.52	102.26	113.07	109.1	110.73	108.54	111.87	111.63	106.48	101.23	97.874	106.87	116.53
114.8	109.33	107.96	113.52	103.99	107.68	108	110.55	98.008	108.05	96.914	108.78	102.15	107.27	105.66	100.92	102.43	112.82	110.35	108.9	121.51	112.62	110.38	103.23	111.5	106.47	107	106.94	109.53	109.92	104	104.95	113.74	106.74	109.94	109.19	102.18	116.12	111.88	99.292	111.55	103.24	103.36	102.21	111.95	112.59	113.2	108.26	111.69	108.6
100.94	94.705	93.331	107.28	97.922	92.737	98.036	91.689	106.9	106.86	107.27	90.416	96.664	97.776	102.08	95.601	85.694	102.31	98.909	93.448	98.112	95.688	101.48	100.63	88.975	100.23	101.22	99.755	91.166	92.551	98.229	89.302	93.796	95.318	95.389	92.507	94.88	92.053	106.79	101.45	95.226	96.672	99.864	93.406	97.355	103.94	92.33	106.52	99.426	104.03
107.92	112.41	113.71	108.37	112.03	102.71	107.78	106.86	105.25	103.78	106.49	101.58	112.39	112.76	105.54	102.87	103.76	103.61	116.25	112.73	106.91	100.57	112.15	111.79	104.58	105.93	108.47	111.36	104.99	110.06	111.14	115.64	111.18	107.8	102.7	106.5	117.74	104.52	112.93	111.26	111.7	100.08	116.24	109.9	107.95	103.86	105.71	107.83	107.47	114.36
103.73	102.98	80.566	98.249	100.58	97.651	96.343	99.873	98.526	104.1	105.22	99.977	98.472	101.69	102.56	95.232	93.868	100.8	96.896	107.13	96.201	94.824	97.068	93.101	103.52	96.017	100.72	106.14	102.41	101.2	98.854	96.648	106.25	101.83	104.12	93.922	100.02	105.78	93.955	94.68	97.992	102.33	98.085	111.18	106.23	96.088	94.921	91.042	97.416	100.52
102.15	109.25	103.23	107.12	107.11	109.61	111.47	109.94	114.59	106.66	103.87	116.24	98.925	104.21	111.4	106.78	115.11	100.21	101.66	103.62	101.52	101.66	109.48	110.22	109.65	110.56	113.16	107.67	112.17	103.46	107.66	105.7	105.59	109.28	103.19	108.36	107.22	108.66	104.98	107.83	106.8	107.64	108.54	111.26	109.39	106.51	110.74	107.83	109.39	115.46
109.3	106.59	95.218	109.25	111.08	99.613	104.06	94.726	104.76	106.91	110.12	102.71	110.18	101.24	100.92	107.96	102.32	103.02	106.75	104.7	111.82	107.18	108.56	108.65	111.11	109.41	110.41	106.22	101.2	114.61	113.12	109.93	110.31	100.01	107.64	98.454	108.2	104.54	107.24	105.91	114.49	107.42	111.95	106.54	111.72	102.52	102.71	107.47	103.58	106.21
111.99	119.98	116.64	113.91	111.24	102.17	103.44	107.63	109.53	112.64	111.95	112.85	106.5	108.26	105.43	111.75	110.82	106.42	102.57	103.28	108.64	97.993	104.56	106.71	105.25	104.81	108.94	112.52	112.62	107.25	98.863	104.93	104.89	118.18	111.37	106.59	96.966	112.25	113.42	102.85	105.17	109.21	105.28	109.48	101.08	107.28	108.89	110.59	107.27	107.66
103.07	84.34	94.619	102.21	102.74	95.248	94.809	100.39	100.5	100.13	99.809	105.76	90.658	95.726	98.556	100.36	102.15	96.333	98.581	102.13	103.34	94.305	104.95	101.5	96.148	107.06	88.692	99.378	98.133	97.23	96.11	97.806	95.409	100.59	106.92	94.391	109.52	97.113	98.854	106.93	106.07	102.82	105.42	94.548	105.11	98.142	98.971	91.865	98.997	97.27
110.95	115.54	101.64	94.802	101.68	101.46	100.39	102.42	104.03	105.29	107.96	98.834	106.43	111.46	110.76	102.49	115.64	113.51	114.29	99.583	109.64	107.27	106.38	105.42	104.5	100.81	107.41	104.18	108.89	109.79	107.57	105.53	112.42	105.7	109.67	107.45	108.57	107.33	107.67	105.98	95.344	108.17	105.12	113.19	105.67	106.17	103.62	105.29	106.67	112.61
107.99	111.97	111.23	108.47	115.04	114.16	110.06	106.91	113.68	108.1	115.61	112.84	109.78	97.775	114.65	106.95	109.21	102.13	102.62	108.62	112.06	107.02	115.64	102.52	110.24	101.79	112.16	108.87	102.96	110.23	105.51	110.24	100.69	104.68	114.18	100.82	106.92	112.06	110.34	107.28	107.67	113.44	108.86	115.18	104.54	104.66	107.24	114.78	100.72	110.63
109.33	98.114	106.75	100.3	111.15	104.78	103.68	97.347	98.471	99.028	97.037	105.99	107.69	102.47	97.831	107.5	113.9	104.56	106.97	108.87	101.85	103.89	95.151	104.12	105.58	98.374	102.66	104.34	101.27	97.489	112.26	107.27	104.38	98.885	98.574	101.24	103.48	98.722	102.24	107.73	101.63	99.241	103.5	107.21	101.5	106.54	105.47	105.96	106.91	106.96
110.26	116.57	107.43	114	102.84	97.98	103.33	117.41	100.64	116.53	110.24	102.98	108.74	102.12	110.71	114.47	109.35	103.88	105.43	108.27	96.679	107.46	114.69	100.1	109.95	109.03	112.85	103.91	103.19	108.78	114.03	114.65	106.3	122.5	107.46	105.53	112.07	109.07	115.82	112.32	112.33	106.27	111.18	116.91	115.55	109.18	114.59	99.378	106.3	118.33
102.29	117.55	108.71	107.38	109.51	118.55	106.78	104.4	101.82	114.41	110.42	112.3	119.17	112.08	113.52	112.24	112.05	111.06	119.08	112.24	115.93	114.67	117.19	115.88	112.53	116.46	108.54	110.41	102.83	110.29	110.66	105.47	112.77	103.55	118.12	107.34	112.24	108.99	113.97	113.12	113.27	101.93	111.39	110.83	110.21	109.94	107.96	108.73	110.72	107.92
96.341	98.849	100.25	100.09	104.39	93.362	90.116	95.203	97.343	107.87	90.1	100.33	97.687	90.949	92.102	97.893	92.379	94.503	98.103	102.17	98.139	93.911	108.51	102.74	95.502	92.945	103.59	94.458	104.21	102.79	95.293	101.53	98.932	95.5	99.57	100.93	108.88	98.747	102.14	98.75	95.38	98.287	105.41	94.611	91.235	94.739	93.368	92.242	101.78	104.93
109.11	106.78	111.58	115.51	99.373	111.82	103.03	107.95	106.22	111.91	105.25	107.11	105.56	104.41	108.63	108.8	110.99	108.33	103.63	102.28	105.55	108.44	106.85	110.35	107.91	107.34	104.94	113.35	104.09	105.65	100	107.32	104.08	95.783	104.29	102.95	103.2	105.33	112.71	108.6	105.77	105.36	107.18	105.65	110.09	111.51	109.39	105.65	107.62	97.407
[truncated: 150 more columns]
