# Supplementary material for: Genetic dissection of main and epistatic effects of QTL based on augmented triple test cross design
Source: PLoS One. 2017 Dec 14;12(12):e0189054. doi: 10.1371/journal.pone.0189054 (PMC5730204; doi:10.1371/journal.pone.0189054)
Supplement: S10 Supporting Information — (ZIP) [file pone.0189054.s010.zip › z6_300_0.5_10.csv]

103.96	105.56	103.04	105.3	106.11	104.65	106.92	107.98	107.88	106.88	105.54	103.84	107.36	107.78	105.32	106.32	103.77	105.62	103.52	105.06	102.12	103.76	105.45	104.08	101.84	107.86	108.06	106.02	105.84	104.99	105.09	102.98	106.58	107.63	104.25	104.72	101.47	107.77	106.72	106.98	109.12	104.62	108.88	106.77	105.71	106.96	106.25	107.66	106.1	102.83
104.38	107.34	106.2	105.26	108.83	106.14	106.4	104.96	108.14	104.14	103.91	104.93	106.45	103.26	104.54	107.05	102.2	103.54	106.79	105.31	107.63	104.29	105.8	104.64	107.26	105.62	110.36	107.1	106.43	107.28	103.32	102.93	106.66	108.43	107.86	104.07	104.11	106.65	108.6	106.94	107.25	105.35	107.28	107.57	104.13	105.6	104.51	105.3	103.68	105.76
100.95	100.52	100.37	100.84	98.728	99.483	103.95	103.31	99.464	102.28	97.96	100.25	102.27	101.85	100.23	103.49	100.72	99.414	95.765	101.04	100.14	101.99	100.35	99.359	101.74	101.04	104.17	99.382	103.7	101.18	102.4	100.02	100.64	103.72	101.17	101.01	101.31	100.72	98.627	103.07	102.14	102.28	97.389	98.853	100.44	101.92	98.854	97.314	100.21	99.151
101.73	102.38	105.86	103.94	101.89	102.1	104.11	107.43	101.3	102.11	99.568	101.79	101.64	104.2	103.79	103.61	102.76	101.37	103.14	104.63	99.419	102.59	102.89	101.02	100.67	104.43	102.62	100.45	100.97	104.72	102.26	102.81	102.53	103.53	102.42	103.31	101.47	101.07	100.85	101.96	103.91	101.73	102.76	101.89	102.51	104.62	102.8	101.43	104.05	103.35
104.69	103.58	106.99	103.95	105.06	104.87	107.01	105.2	106.95	106.93	103.8	105.43	106.04	107.36	104.88	103.07	107.21	106.94	105.73	104.24	105.88	106.9	104.13	105.85	102.03	102.47	106.03	102.98	105.63	105.61	106.61	107.53	104.83	104.24	106.61	102.67	106.8	106.77	105.98	103.12	104.79	107.53	107.41	103.88	110	103.65	105.6	104.35	106.67	107.27
105.89	104.42	107.08	107.91	105.3	107.22	105.25	106.02	107.88	103.51	102.52	106.03	101.21	104.92	106.64	107.42	103.34	103.74	105.3	106.2	103.91	106.33	108.25	105.67	105.78	105.15	107.36	110.3	105.57	108.81	103.35	107.13	106.55	106.36	106.12	106.44	106.88	105.25	106.73	106.22	104.81	108.7	104.97	105.53	107	103.2	105.26	104.71	105.07	104.53
107.04	108.18	107.94	108.12	108.25	109.91	108.53	108.47	109.26	106.49	109.8	108.21	110.22	109.56	108.02	106.88	104.29	109.33	108.06	107.63	109.21	108.35	110.24	111.11	110.46	106.16	110.39	108.72	110.17	108.96	109.94	108.65	109.67	107.94	109.59	107.65	109.2	108.23	108.56	109.03	108.53	109.93	108.31	106.13	106.75	109.43	111.35	108.86	106.88	107.83
109.04	104.87	111.26	108.78	110.17	111.33	107.88	107.5	107.91	106.4	109.56	108.5	106.74	104.51	109	108.57	109.65	106.87	110.74	108.24	110.3	109.83	108.9	109.85	109.48	110.7	109.07	107.43	106.51	107.12	107.32	109.4	106.7	107.55	111.1	107.27	109.69	107.47	108.35	107.36	106.59	108.67	108.75	109.12	110.28	108.92	109.27	108.76	110.37	109.77
109.07	108.66	108.03	110.77	108.99	105.31	107.35	110.02	110.75	106.1	108.95	106.69	105.78	107.08	111.73	110.69	106.97	111.93	105.63	109.2	104.74	108.13	111.2	109.65	106.75	106.83	106.94	110.53	111.62	105.67	107.45	106.05	107.55	108.3	107.33	108.42	111.46	110.25	110.02	107.95	108.45	107.63	107.63	108.27	109.42	108.43	104.89	109.12	107.58	108.7
105.31	104.16	105.48	107.01	106.08	105.48	105.03	103.73	103.7	106.42	106.01	106.08	107.71	106.09	105.36	107.63	105.51	105.44	106.31	104.77	105.51	106.05	109.07	104.91	105.51	104.56	102.99	107.32	104.37	107.94	108.48	104.3	106.38	108.44	103.87	105.76	104.78	106.87	108.14	109.55	105.4	103.61	104.93	108.24	104.17	107.12	105.11	107.45	105.28	106.32
107.71	105.62	108.65	106.76	106.52	106.95	106.61	109.26	112.31	107.48	106.87	106.76	107.8	108.28	107.79	109.77	107.19	107.26	108.45	109.5	109.77	105.54	106.52	109.81	108.66	105.22	107.26	110.78	109.83	106.31	108.5	110.72	108.29	108.47	109.65	108.96	109.65	107.8	108.49	106.59	106.94	104.79	108.71	110.13	107	108.23	108.21	107.64	107.28	107.92
98.306	95.316	98.685	99.838	100.19	95.73	97.011	96.076	99.652	96.634	100.13	99.286	98.197	97.566	99.402	98.127	95.991	97.424	100.36	98.238	95.659	99.832	97.314	97.98	99.633	98.039	92.003	96.68	96.743	100.1	97.735	96.629	98.493	93.716	99.791	100.41	99.188	99.282	101.17	97.897	98.091	100.77	100.27	98.49	99.26	99.135	96.276	94.584	99.376	98.501
107.24	103.87	107.93	107.23	104.25	104.99	105.21	108.77	106.3	102.87	104.94	107.18	107.1	107.94	104.21	104.51	104.97	108.1	106.86	104.71	103.95	106.24	106.63	106.3	107.42	103.07	105.95	105.67	110.6	104.46	105.29	106.54	105.15	107.45	103.29	102.55	103.27	106.44	108.27	104.3	106.18	104.94	104.48	106.44	106.53	105	104.26	106.79	106.11	104.21
102.65	103.75	107.64	103.85	103.98	104.56	106.15	105.07	107.41	105.31	106.62	104.25	103.75	104.98	102.25	107.39	103.82	106.25	103.56	107.63	102.55	105.63	106.72	108.19	105.88	105.56	103.77	104.22	105.09	104.84	106.52	104.96	107.92	103.76	106.17	105.57	107.78	105.36	104.95	104.92	106.74	106.71	105.07	104.55	105.34	105.49	105.38	106.89	108.09	107.35
107.92	109.81	108.48	108.53	109.47	111.69	108.87	111.7	107.9	109.3	109.58	107.39	107.53	109.68	106.67	111.21	108.72	108.1	106.57	109.37	108.19	107.71	106.77	107.09	106.36	109.25	105.59	107.52	108	107.16	107.17	106.95	108.89	110.16	106.72	110.03	108.73	106.98	104.49	106.97	109.39	109.28	111.24	110.97	108.63	113.45	108.49	106.98	105.86	104.75
99.821	99.701	98.812	98.765	100.3	99.17	94.781	95.35	98.85	99.769	100.98	98.895	95.223	97.654	97.446	100.63	95.745	99.655	95.403	99.997	100.43	102.02	96.779	98.667	95.619	98.526	96.358	102.41	94.438	99.17	98.363	97.641	98.302	98.266	101.45	98.927	99.939	98.552	98.931	100.62	97.719	100.94	97.913	98.974	94.031	103	97.973	99.156	99.905	97.686
109.38	106.38	108.71	111.22	108.36	111.85	112.15	110.37	110.79	110.71	111.01	109.53	108.15	111.22	113.36	109.96	113.27	108.28	110.51	112.88	107.66	108.7	112.12	110.18	109.04	109.3	111.03	111.1	110.67	112.75	106.12	109.23	109.72	113.09	110.2	110.77	109.72	109.37	109.59	111.83	113.22	108.76	109.53	110.12	109.97	112.26	110.82	109.24	111.38	104.56
107.07	103.74	107.64	107.76	106.28	107.17	109.16	105.66	105.43	106.31	107.5	104.63	106.97	106.14	106.16	103.2	104.99	103.82	104.28	102.94	105.42	106.86	108.14	104.89	104.38	104.95	105.56	106.06	105.14	106.84	104.89	105.48	107.79	107.29	106.72	105.56	104.11	103.45	105.36	103.88	108.77	106.2	106.69	104.01	103.47	106.06	103.46	106.64	108.5	106.03
97.592	99.629	97.702	102.2	103.04	100.44	98.435	100.7	98.535	98.646	101.24	101.85	99.366	99.638	100.34	99.61	99.836	102.91	100.85	97.088	99.63	98.496	100.99	103.76	99.663	97.932	97.849	100.88	102.45	100.12	103.24	96.717	99.478	104.42	100.68	99.945	102.78	100.86	101.12	100.1	99.409	102.16	99.254	99.022	102.17	100.77	98.613	101.37	101.05	99.459
109.8	108.4	107.67	108.3	110.25	109.7	107.43	111.09	105.73	107.79	108.57	105.21	107.46	106.8	110.96	105.46	107.65	108.47	105.8	107.18	106.9	108.5	107.06	104.94	109.18	107.99	107.97	108.74	107.73	106.88	108.88	106.47	106.48	107.71	107.31	108.6	109.47	107.11	107.5	109.1	105.87	110.33	107.84	109.96	108.49	106.88	103.55	106.84	109.83	107.5
105.1	108.68	105.15	105.86	107.21	105.21	104.84	105.44	106.41	110.25	108.87	107.66	108.38	101.81	105.49	105.07	105.12	105.84	107.45	106.32	108.3	104.65	108.2	107.09	105.94	105.01	107.76	108.21	105.86	106.44	105.78	105.72	107.6	107.31	106.36	107.04	105.87	105.37	105.51	103.38	106.15	106.48	106.74	106.72	105.36	105.89	105.69	102.43	107.38	105.37
104.43	108.26	104.61	106.96	108.19	106.44	104.7	104.6	107.9	108.64	105.78	106.94	105.13	103.17	101.32	110.48	105.52	107.4	104.81	106.07	104.36	101.87	105	108.17	105.67	101.75	103.16	103.01	105.17	107.85	106.11	103.67	109.65	106.72	104.39	103.91	106.59	108.28	102.24	108.68	107.56	103.86	105.25	105.44	106.98	105.15	107.4	102.08	105.16	106.01
100.84	97.825	99.182	100.83	96.617	99.407	96.727	96.995	95.345	96.285	101.25	96.57	98.272	97.401	99.867	98.015	95.263	98.038	98.824	100.48	99.62	100.98	98.344	98.487	96.037	97.274	99.433	97.372	97.236	96.371	99.368	97.274	98.6	95.5	98.928	96.136	97.611	93.751	96.717	97.13	96.861	99.088	98.673	96.564	96.763	99.42	98.603	95.752	101.5	97.294
106.12	107.76	109.29	107.06	109.24	106.49	108.18	106.2	110.26	106.18	107.92	108.25	108.63	105.43	106.94	106.86	107.78	107.26	106.25	106.85	105.8	106.63	107.11	104.92	107.18	108.57	106.31	110.15	108.47	108.03	105.74	106.33	104.98	106.26	105	106.83	105.28	105.91	106.73	105.56	104.47	108.11	105.01	107.82	103.2	105.54	109.4	106.33	105.7	106.78
109.07	109	105.86	107.11	110.5	105.89	110.05	107.06	104.9	106.36	108.1	106.83	108.66	110.35	108.79	107.93	107.93	105.46	110.6	109.27	109.86	107.67	107.95	108.54	110.18	108.54	108.01	107.89	110.06	106.35	111.32	109.89	105.82	109.47	107.19	104.63	109.83	109.25	107.47	109.82	108.32	106.64	106.33	108.25	108.61	110.21	110.14	107.79	107.49	110.33
104.97	106.62	111.44	110.28	109.94	108.9	111.29	107.81	107.41	107.76	111.55	105.89	109.04	111.28	108.86	106.91	110.34	107.53	108.54	112.66	106.65	110.39	107.13	109.16	108.92	111.02	107.73	108.92	108	108.85	106.48	110.59	108.17	110.06	108.95	107.58	107.39	108.22	105.94	108.62	108.28	104.21	109.45	108.66	109.49	111.8	108.69	106.91	107.51	107.66
98.773	100.76	98.97	103.2	101.21	104.02	103.56	99.93	102.73	97.517	98.91	101.58	101.52	97.998	98.039	99.265	97.86	100.99	101.9	99.328	101.95	98.004	102.49	103.13	99.572	99.076	101.43	100.12	99.341	98.901	97.554	99.401	100.38	96.898	99.606	100.09	98.634	101.07	98.224	104.71	100.22	99.066	99.282	97.785	98.663	101.41	100.47	102.17	97.248	102.16
104.95	103.62	108.03	103.9	107.03	107	105.74	105.92	106.61	106.71	107.04	100.77	104.91	106.17	106.01	107.28	103.56	105.21	108.08	107.96	105.54	105.1	108.68	104.84	106.97	104.83	105.53	108.55	103.53	105.57	102.25	105.95	103.06	109.07	105.85	105.32	108.3	104.47	107.24	106.19	108.19	105.79	107.74	106.33	104.77	107.04	106.69	106.96	106.85	107.64
104.69	102.67	102.28	105.59	103.74	102.52	104.19	102.24	102.28	105.25	103.1	104.78	102.75	100.73	102.35	103.2	102.23	103.32	103.83	102.08	104.28	101.18	101.56	105.15	101.88	103.76	102.16	102.89	100.3	103.13	106.48	99.395	102.6	102.73	103.44	102.89	102.89	105.21	102.93	102.82	103.85	101.36	101.37	102.13	101.51	102.2	103.86	102.92	101.26	103.47
107.65	107.85	105.81	108.76	106.73	107.45	108.11	107.65	108.74	111.44	109.53	106.87	109.01	110.83	108.57	107.11	108.75	109.32	107.83	110.31	109.04	107	111.57	105.8	107.04	109.5	109.05	106.71	105.91	110.91	108.31	109.59	110.76	110.45	108.01	109.84	108.27	107.12	108.69	105.48	108.14	109.73	109.41	104.77	104.99	108.03	107.88	106.31	107.04	108.27
95.8	100.23	97.59	97.148	100.12	97.985	99.967	97.192	99.559	96.412	97.136	100.32	96.411	102.52	100.23	100.55	102.24	97.142	98.716	98.225	99.851	95.602	99.459	98.336	97.407	99.02	98.049	98.38	98.054	98.305	94.606	97.447	99.836	94.803	99.026	98.794	98.056	102.15	101.76	99.87	98.658	99.252	98.724	96.769	100.57	97.973	101.29	100.01	96.107	100.19
106.92	106.77	105.43	110.46	105.35	104.89	108.29	106.75	109.56	108.46	105.93	106.69	106.29	106.88	107.31	109.88	109.94	106.21	106.85	106.57	107.29	108.92	107.73	107.69	106.24	104.88	104.74	107.28	102.59	108.67	106.96	104.75	106.66	105.64	105.75	106.68	102.45	106.45	104.5	105.37	104.14	110.49	104.91	105.91	107.26	106.52	105	105.93	104.9	106.37
102.35	104.56	103.38	100.99	100.1	95.93	101.49	101.6	100.67	100.73	100.46	103.7	102.16	100.83	101.46	96.856	97.908	98.753	99.623	99.157	100.8	101.34	100.26	98.74	99.692	100.71	101	99.329	101.73	99.406	99.809	98.477	101.37	99.987	100.33	101.84	98.892	101.05	101.72	103.27	103.18	100.93	100.79	99.444	98.287	101.65	97.413	101.39	103.69	102.09
106.52	105.68	106.04	107.47	109.79	105.77	106.36	105.14	105.42	106.92	107.05	106.57	107.83	108.9	102.94	105.07	107.03	106.53	105.74	105.84	106.88	104.69	106.97	105.86	104.36	106.89	106.26	106.37	109.39	105.24	106.59	106.44	106.03	106.31	104.17	107.79	105.44	107.09	107.09	105.84	106.82	103.64	103.5	109.11	104.55	105.46	108.61	103.38	102.87	106.23
106.27	103.98	107.2	106.94	106.07	104.72	104.09	103.33	103.04	107.17	110.15	104.11	103.26	107.46	104.86	104.44	107.3	106.53	104.04	108.84	106.39	108.65	106.93	106.05	106.44	106.51	106.04	106.9	105.41	106.76	106.41	104.72	103.57	108.42	106.29	107.29	106.12	107.73	104.35	104.89	108.58	106.47	105.44	106.35	105.49	101.43	107.4	102.25	107.36	105.71
112.75	108.63	109.81	112.09	110.83	111.7	105.23	110.01	110.24	108.68	107.31	112.79	110.91	109.62	109.44	112.99	106.52	111.6	108.67	108.67	111.86	108.67	111.02	109.96	108	107.05	108.48	112.73	109.45	106.87	111.91	111.93	109.06	110.69	111.83	109.73	105.35	112.46	112.57	112.57	106.85	107.17	112.87	109.82	112.34	111.61	107.75	110.66	109.57	107.29
97.89	96.105	97.324	96.403	101.14	97.597	100.99	100.84	100.55	101.93	97.692	98.352	98.838	97.668	97.45	98.422	98.562	102.58	99.379	97.877	97.812	96.371	98.684	99.803	97.9	98.308	99.064	97.399	100.83	101.31	98.424	95.719	101.86	97.37	96.574	101.43	96.276	95.497	101.82	98.444	98.453	99.884	100.75	102.39	100.21	97.103	99.21	95.621	99.564	103.2
109.29	107.09	107.96	109.72	107.66	108.34	108.55	108.93	104.9	110.77	106.16	109.62	110.83	107.93	104.75	107.16	108.91	108.26	108.69	107.82	106.02	104.78	109.71	106.07	108.69	113.34	106.78	111.9	105.78	107.68	108.81	107.23	107.54	109.53	109.41	109.04	111.33	112.64	108.5	108.63	109.7	105.02	106.31	106.47	105.51	106.53	108.08	105.03	104.22	106.93
99.313	100.14	98.424	95.949	97.123	98.441	97.445	98.205	99.181	95.834	98.145	97.12	101.37	95.761	96.629	100.78	97.703	99.415	99.305	100.49	101.03	99.173	96.516	98.628	101.79	100.39	99.546	96.254	93.475	97.684	100.88	103.11	98.837	99.797	99.472	98.05	101.15	103.9	100.96	97.192	96.722	97.522	99.15	98.567	100.65	97.593	96.058	98.796	97.542	97.386
102.28	110.35	106.04	105.09	106.05	104.94	108.69	107.61	104.92	106.01	106.42	107.8	107.75	107.32	107.45	107.71	107.58	105.19	105.7	104.85	107.48	106	104.46	108.7	107.98	105.58	106.64	106.4	103.16	107.35	105.12	108.36	111.74	107.03	108.89	107.19	105.18	106.46	104.06	105.51	106.94	104.25	106.73	104.58	106.78	109.79	108.21	105.9	108.46	105.31
111.26	110.8	110.15	110.62	111.46	111.09	109.1	110.99	112.48	109.96	112.66	110.99	111.7	108.76	110.91	111.67	107.6	113.75	111.22	109.18	109.72	109.36	109.61	113.51	112.86	111.48	112.03	111.66	111.25	107.69	110.36	111.49	108.94	108.33	108.16	108.65	109.82	109.41	110.74	110.63	112.65	108.97	111.49	112.53	109.63	111.78	107.53	107.34	111.88	110.49
109.52	105.18	106.35	107.25	105.54	103.86	105.76	105.45	103.27	106.8	106.52	102.66	104.81	105.52	108.26	104.86	106.29	106.07	106.15	102.97	106.41	104.38	105.45	105.94	106.3	106.26	106.19	101.16	104.54	103.25	106.82	103.77	111.9	106.4	106.48	104.49	104.92	107.73	107.52	107.15	103.9	104.17	105.95	104.75	104.01	104.83	104.91	105.39	103.58	106.95
108.61	108.61	107.9	107.26	105.28	107.56	107.95	105.69	109.19	106.18	108.14	111.9	108.02	108.75	105.83	107.57	109.06	107.93	107.74	104.54	107.64	107.28	109.16	107.92	109.06	111	107.54	108.98	107.9	106.45	106.42	104.3	109.97	108.48	106.43	107.32	108.95	110.97	109.47	106.16	106.67	106.24	105.51	107.44	107.83	108.32	108.25	106.78	109.53	106.26
96.567	95.997	96.613	98.483	96.862	98.91	100.81	99.91	97.703	97.369	97.734	98.74	99.75	98.502	95.245	97.567	99.274	97.552	96.022	97.951	99.3	97.516	97.531	94.481	100.31	97.255	100.78	99.656	95.513	97.991	100.92	97.269	101.91	100.61	97.639	94.495	99.108	98.667	97.05	97.302	99.265	100.06	96.434	97.234	99.653	96.477	98.525	97.356	100.04	97.607
106.38	106.21	103.46	107.99	108.4	103.82	105.55	107.42	105.58	106.44	108.66	107.01	104.75	105.09	106.52	104.49	106.29	106.25	106.86	106.44	106.28	111.23	106.36	106.67	107.71	106.5	106.97	104.65	107.1	103.9	106.66	106.85	103.49	106.3	106.52	105.49	105.78	105.51	102.16	106.65	105.39	106.12	106.21	106.65	106.4	104.13	108.99	104.09	106.11	105.13
103.51	103.58	105.66	104.22	106.96	104.44	106.75	103.1	107.44	105.61	105.42	105.84	108.57	104.4	103.44	105.07	105.18	107.06	105.63	106.07	105.43	104.57	101.51	104.68	105.07	106.36	104.08	101.28	106.03	106.35	104.66	104.78	106.51	105.55	106.06	107.12	106.88	106.51	104.76	106.06	108.82	109.28	107.51	104.1	104.35	107.55	104.71	105.02	105.63	104.13
104.91	107.79	104.25	104.21	105.42	102.84	103.2	108.45	105.79	108.62	105.16	103.6	103.74	105.54	108.75	104.68	106.16	104.47	108.84	102.83	103.79	103.4	107.13	106.18	104.7	105.89	105.11	108.14	107.51	110.47	102.18	103.39	106.33	101.7	106.47	104.79	106.01	105.99	105.57	107.96	104.6	105.28	107.82	106.43	106.91	105.63	104.91	107.01	104.15	103.68
105.08	107.09	110.72	110	105.76	107.9	107.68	108.07	108.59	107.23	107.68	107.29	108.62	108.86	106.63	105.02	107.33	107.44	107.33	106.87	105.77	106.96	109.85	107.18	109.3	105.86	105.86	107.48	105.63	105.76	105.92	105.28	107.06	108.27	108.44	103.74	110.17	110.37	110.36	106.68	109.26	109.24	107.17	105.12	108.2	106.84	107.36	107.44	105.06	110.83
105.07	107.02	107.72	107.78	104.71	107.39	109.05	108.97	106.18	105.77	107.84	105.46	107.34	105.65	106.6	105.6	107.63	108.46	107.85	106.76	110.23	107.15	103.88	105.42	108.13	108.1	107.97	107.62	110.08	108.43	106.05	109.35	106.09	107.68	107.8	109.25	104.8	106.29	106.18	103.97	106.19	105.86	104.91	105.24	105.7	106.23	107.16	106.19	106.52	106.57
109.78	107.9	110.54	105	108.32	107.31	107.98	105.48	107.37	105.78	107.96	109.03	107.29	107.72	108.99	107.15	105.72	107.11	108.2	110.06	108.18	106.52	106.88	106.28	106.68	107.02	109.42	108.94	105.32	106.57	106.52	106.74	106.34	107.48	108.69	106.56	104.73	107.66	109.88	107.82	107.88	105.83	104.8	107.04	109.69	107.66	105.72	109.61	105.32	109.79
100.16	101.37	101.2	102.42	100.88	99.791	102.02	102.48	100.44	100.49	101.62	102.1	99.941	102.42	100.37	98.251	101.75	100.71	97.363	100.7	98.895	99.292	96.7	99.724	100.49	102.05	103.37	100.53	98.345	100.96	100.1	98.593	104.2	104.08	99.671	101.25	97.106	99.622	100.77	100.44	99.89	99.082	98.56	100.95	101.98	97.903	100.84	101.75	101.61	100.89
107.82	108.05	107.75	107.18	108.81	106.76	108.92	108.62	106.85	105.94	112.11	108.46	107.91	110.64	107.3	108.44	104.95	109.95	107.42	110.57	107.33	111.35	108.04	106.43	107.47	105.82	109.04	110.39	108.9	107.82	107.21	106.9	110.33	111.15	108.4	108.79	107.27	105.96	107.48	107.9	108.31	105.42	111.31	109.2	108.52	110.57	106.89	107.75	111.41	106.94
111.32	107.85	103.96	107.64	107.15	108.95	109.06	111.17	109.74	107.81	109.26	109.71	109.86	109.47	104.48	106.37	106.56	108.51	106.08	106.09	110.79	109.77	110.19	107.7	107.39	108.14	108.69	109.31	107.65	108.9	109.44	109.54	105.24	105.92	108.84	108.08	107.94	106.24	106.73	104.34	107.73	107.59	106.55	109.91	106.61	107.31	113.64	106.21	104.72	105.84
106.77	106.31	106.13	105.94	103.21	105.44	105.09	106.04	105.67	102.06	106.33	101.35	106.13	103.09	104.55	104.19	105.51	104.52	107.5	106.07	104.52	107.79	106.34	104.52	104.89	104	103.19	105.41	105.99	107.2	104.86	105.11	103.86	104.98	103.5	104.38	106.95	105.78	104.61	105.1	103.92	105.22	104.33	106.26	106.62	104.61	106.1	108.91	106.74	106.56
112.34	109.97	109.41	109.93	111.71	110.01	110.9	111.34	108.97	110.43	109.87	110.38	110.05	110.62	109.4	110.96	110.29	111.03	113.04	112.39	112.08	112.18	110.86	110.92	107.96	110.67	112.39	109.84	110.73	111.96	110.08	108.61	109.02	110.3	111.53	110.19	109.51	106.42	109.04	111.67	109.39	111.06	109.28	111.46	111.16	113.37	111.45	109.85	110.67	109.78
105.86	105.12	105.04	105.8	107.03	105.92	105.07	108.17	104.58	104.34	107.62	105.07	107.48	102.59	104.53	107.01	103.78	104.09	107.8	106.95	106.91	106.48	105.85	103.23	106.76	108.99	102.84	104.65	106.23	105.77	106.43	104.69	105.93	106.92	102.77	108.47	105.48	107.12	105.79	108.58	102.83	107.01	103.96	105.9	107.64	108.12	107.98	106.36	106.95	108.06
106.65	105.44	106.8	107.95	106.83	101.79	107.58	104.94	105.61	107.52	105.99	104.12	105.43	106.49	108.17	106.81	104.76	105.98	104.53	103.09	103.85	106.07	106.07	106.37	107.27	105.22	105.9	108.28	105.07	105.01	106.01	109.46	105.86	107.7	106.12	107.22	107.51	106.35	107.63	108.32	109.91	105.07	107.48	107.65	107.19	109.25	106.15	106.97	106.35	103.26
110.1	113.55	112.04	108.91	113.9	111.18	111.09	109.15	111.81	111.87	111.35	108.45	108.8	109.47	106.9	110.22	110.82	111.06	110.37	107.79	109.88	107.98	108.59	108.03	109.27	107.98	110.66	109.24	109.12	109.6	110.51	110	109.75	112.92	111.74	111.84	113.02	112.28	109.44	110.04	111.34	111.24	110.19	112.28	108.86	108.75	109.24	109.44	107.82	112.76
104.86	107.76	106.16	105.36	103.93	102.87	107.27	107.78	105.81	102.79	109.39	104.72	103.95	105.72	104.08	105.66	105.49	109.98	105.79	106.16	105.58	103.81	105.28	103.86	103.83	107.67	104.7	105.29	106.32	103.55	106.12	106.34	104.88	106.86	105.03	107.43	103.5	102.27	103.56	104.25	107.75	107.6	105.89	105.67	103.29	103.63	101.99	105.64	104.94	107.87
107.23	110.02	109.57	106.32	108.51	107.95	110.35	106.36	107.72	106.34	109.9	108.47	110.47	109.28	105.47	107.16	108.19	105.85	107.27	107.18	106.86	110.76	107.28	107.49	103.99	110.97	110.41	107.4	109.3	108.16	110.47	109.57	108.2	107.52	109.11	108.23	106.61	110.03	108.12	107.22	107.18	106.98	111.79	108.81	105.98	108.2	106.21	108.84	105.27	107.05
99.21	98.32	98.48	98.326	98.399	98	101.12	97.427	102.64	98.662	99.79	98.615	97.758	97.624	97.529	99.16	97.611	98.456	100.27	98.13	98.986	97.745	96.653	99.734	98.342	95.652	94.686	100.33	97.545	101.42	100.63	96.897	100.58	98.288	100.22	98.54	99.348	96.653	96.555	97.237	102.59	99.417	102.62	95.372	96.349	100.62	97.794	98.728	99.07	101
106.62	111.41	106.76	107.14	108.97	110.28	108.04	106.65	107.33	108.59	108.19	107.45	104.41	107.46	108.79	110.35	107.32	105.63	106.35	107.16	106.32	109.45	108.4	109.3	106.87	108.26	108.21	113.85	109.3	109.2	107.21	104.78	107.22	105	106.37	107.21	105.32	105.36	108.24	106.87	109.28	108.48	108.09	107.67	106.94	106.05	108.17	110.51	109.55	107.49
107.5	108.92	114.33	109.38	108.21	111.69	109.64	109.12	109.47	108.44	110.54	113.02	108.23	112.42	110.39	110.79	107.15	110.85	108	109.05	112.24	107.44	109.68	112.8	107.95	111.02	113.23	110.55	107.73	111.09	107.91	112.72	112.81	107.1	111.98	111.48	108.71	109.96	112.73	110.29	110.32	111.96	110.95	108.08	108.74	108.58	110.92	109.55	109.29	110.2
105.15	107	105.21	108.15	108.1	109.56	109.39	109.47	108.27	102.47	109.59	105.92	105.55	107.87	108.32	106.38	107.44	106.3	108.22	109.72	104.15	105.02	106.67	104.72	105.22	106.8	105.97	107.54	107.66	108.91	104.62	106.55	106.82	105.64	108.81	104.16	106.29	107.84	106.01	105.5	106.09	105.22	105.05	106.46	107.8	107.74	106.8	107.27	106.58	104.71
107.18	105.7	105.1	106.46	107.6	104.33	106.88	107.89	109.32	108.06	108.55	107.62	105.39	104.65	103.35	107.65	103.66	105.89	105.02	109.99	108.11	108.13	105.47	106.98	104.66	108.58	106.6	103.13	106.65	104.92	106.7	107.42	107.64	108.06	104.86	104.56	106.95	108.88	108.24	105.09	105.87	103.57	106.33	107.17	105.16	105.62	106.48	104.24	105.79	105.27
104.41	109.46	104.8	104.45	104.35	106.71	102.01	105.27	107	105.37	107.4	106.21	106.02	108.28	110.63	109.19	106.49	102.98	106.07	105.02	107.88	106.99	106.3	106.74	107.76	106.26	105.11	104.44	110.73	107.51	108.66	107.4	105.84	104.66	103.33	106.8	108.66	107.61	104.7	104.97	102.19	105.4	103.87	102.17	108.88	106.28	104.63	106.19	101.75	106.38
108.91	103.92	106.73	102.77	103.41	105.07	105.02	107.64	103.3	105.43	101.46	104.28	106.79	106.82	104.92	107.01	107.55	103.79	105.56	106.39	105.25	105.33	106.4	102.75	105.14	105.78	108.32	110.72	106.52	106.1	109.15	107.07	104.49	101.67	103.49	105.04	106.31	106.04	108.98	104.94	106.14	108.57	103.2	104.89	102.14	106.49	104.76	105.37	104.8	105.07
104.28	106.21	106.6	102.86	104.37	103.52	104.44	108.12	104.79	108.62	106.11	107.18	104.88	108.05	104.41	106.45	106.56	105.89	109.85	105.35	110.43	104.31	105.64	107.23	107.86	106.51	106.55	106.04	107.42	108.16	103.36	106.47	105.79	104.71	106.77	105.88	105.82	109.57	107.16	104.07	107.44	106.6	105.87	106.35	107.32	104.77	104.26	105.58	106.52	106.47
108.33	108.2	110.37	106.78	111.58	106.45	109.4	104.16	111.08	105.48	111.11	107.04	110.13	109.85	107.14	110.19	105.39	107.55	109.35	108.16	107.16	109.6	110.37	108.34	109.3	108.13	108.65	106.96	107.79	108.41	108.4	108.63	107.99	109.43	109.13	107.3	108.67	107.96	107.94	108.88	109.35	110.22	109.87	108.35	109.08	109.53	109.89	107.86	106.34	106.71
104.15	98.922	97.883	100.44	101.37	100.23	100.5	100.98	103.03	99.767	99.239	98.181	99.859	99.64	102.39	100.02	99.454	101.01	102.36	99.525	101.55	99.656	102.28	100.77	100.18	100.03	99.942	101.71	98.487	101.17	99.403	103.01	100.56	102.88	102.43	99.759	99.29	103.33	99.926	103.6	99.559	101.88	102.91	100.87	99.454	101.39	100.74	102.44	101.74	101.43
104.59	105.78	106.15	107.05	105.54	107.14	104.15	108.29	104.79	105.21	108.56	105.36	104.18	105.76	104.42	105.5	108.43	105.89	104.21	104.22	104.19	104.79	106.36	102.85	107.18	106.01	106.11	103.71	107.58	105.9	110.22	107.91	104.3	109.04	107.05	105.31	107.79	106.01	107.19	106.91	105.17	106.58	102.74	106.08	107.67	107.09	104.47	102.66	107.11	102.8
103.81	109.59	107.99	108.77	104.92	108.15	105.1	104.89	107.21	107.19	106.94	109.1	105.03	104.75	109.08	106.63	104.76	107.29	104.55	106.82	104.75	107.21	110.01	105.8	105.86	105.71	107.65	101.88	108.25	104.85	105.79	106.06	105.97	108.49	105.45	107.23	105.21	104.58	106.1	109.48	103.86	103.68	105.45	107.24	108.18	105.93	105.91	105.4	108.23	104.9
97.775	97.431	98.851	100.2	95.42	100.53	102.67	98.248	99.324	97.701	99.842	99.822	99.102	98.545	98.958	97.093	102.38	99.143	99.67	95.592	99.062	96.995	99.352	102.82	99.194	98.63	100.48	99.233	103.45	99.543	97.817	99.239	98.004	98.087	100.79	96.18	100.9	96.914	100.1	95.426	99.031	97.282	102.03	103.32	98.216	98.352	101.2	97.505	96.293	98.277
105.29	107.01	106.46	104.21	103.71	105.44	108.92	106.01	106.02	104.68	107.69	106.8	107.54	105.82	105.41	105.96	108.56	104.35	107.2	102.74	105.4	105.76	104.63	103.44	103.89	107	106.33	105.78	103.36	108.33	107.1	107.05	108.33	105.8	107.34	106.2	104.71	106.75	110.51	109.06	105.61	106	110.13	108.17	105.44	107.36	108.27	108.76	104.88	106.93
110.62	105.88	107.34	108.05	107.91	106.14	109.1	109.06	108.29	109.18	107.67	108.26	109.98	108.88	108.75	109.08	106.16	107.83	109.74	107.32	108.26	107.02	109.05	108.34	109.26	108.48	108.46	107.8	109.4	108.29	112.01	109.4	109.08	109.74	109.96	110.9	108.76	109.34	106.93	107.64	108.81	111.9	108.63	107.81	108.61	110.94	110.51	107.81	106.85	109.15
106.95	110.06	109.56	108.03	106.39	107.47	106.14	106.12	105.3	105.75	109.83	107.26	105.6	107.05	106.88	104.94	103.82	109.18	106.16	107.4	106.05	108.25	104.37	106.38	103.65	105.36	105.85	107.55	106.22	105.33	108.33	109.57	105.67	108.88	104.5	106.45	106.9	106.06	104.48	107.29	105.42	106.72	109.01	103.81	103.37	103.48	105.68	106.47	108.17	106.12
103.1	107.01	103.57	105.21	102.98	106.24	107.05	107	104.11	107.42	103.78	103.98	105.08	106.68	103.48	106.08	105.82	109.14	103.73	106.32	105.39	105.65	104.35	104.8	108.28	105.13	105.59	104.74	107.62	106.98	105.14	102.66	106.45	106.91	105.94	107.16	104.43	104.38	103.24	104.32	101.82	105.19	105.8	106.39	107.51	107.04	105.19	105.77	102.63	106.89
106.47	106.27	104.17	106.79	109.24	107.86	108.32	105.06	107.51	108.9	105.08	107.95	102.75	108.51	106.68	107.76	103.19	108.43	106.38	107.02	106.67	105.83	104.94	107.23	110.93	107.01	105.18	105.8	106.12	104.14	106.88	107.5	103.71	107.27	104.81	104.87	108.69	107.5	107.22	107.74	106.61	107.28	104.38	104.65	107.06	103.22	106.58	109.05	104.58	105.59
107.79	108.73	108.67	108.99	109.91	110.92	112.36	109.59	109	110.73	112.49	109.16	112.02	110.39	109.15	111.07	109.94	108.47	112.16	111.11	108.98	108.73	107.46	108.92	106.69	111.69	112.78	109.26	109.31	110.79	112.49	111.15	110.91	110.61	110.26	110	108.02	111.56	106.31	107.68	109.34	110.99	113.43	107.12	109.11	110.73	109.44	110.56	108.19	113.01
105.88	107.76	106.05	107.16	106.75	106.18	109.23	104.03	105.2	104.02	110.16	105.48	108.14	110.38	108.93	107.97	107.5	109.05	106.91	108.01	108.86	105.74	106.13	104.84	107.12	110.58	108.89	107.52	106.04	107.76	107.15	108.71	107.75	109.72	105.1	109.59	107.07	103.77	107.88	108.85	109.18	106	104.76	110.12	106.92	110.14	110.29	106.86	109.47	108.29
99.233	97.738	100.4	99.037	98.721	100.49	95.817	99.444	97.035	97.134	98.829	97.61	97.712	101.11	97.23	98.942	99.09	101.79	97.002	99.005	100.04	95.535	97.14	101.07	100.13	95.219	102.08	99.845	98.016	102.27	96.994	100.03	98.147	98.239	99.734	98.308	99.059	95.625	100.39	97.828	100.78	98.329	98.355	99.233	100.94	100.81	97.234	96.651	101.85	98.401
98.2	97.601	96.643	98.785	100.59	99.5	97.957	97.653	98.537	99.075	96.761	97.894	96.343	96.336	95.127	99.508	95.949	98.589	98.037	99.654	99.194	98.922	99.299	96.869	97.89	98.245	100.28	98.742	99.862	98.607	94.767	99.777	97.222	97.417	101.84	102.04	96.276	97.039	96.042	101.52	98.722	94.171	94.365	97.801	99.38	97.25	97.915	95.097	97.44	96.47
104.14	104.35	106.57	104.1	107.47	108.09	106.98	105.04	102.04	100.97	108.89	104.6	108.24	107.9	108.04	106.62	102.5	109.76	103.9	107	107.3	103.21	106.5	108.52	105.15	106.73	107.31	107.52	104.95	104.05	105.3	104.47	107.39	107.24	105.17	103.39	106.37	105.92	104.41	104.28	104.92	104.42	110.27	106.65	106.15	106.72	104.74	108.18	104.9	102.46
105.17	106.52	104	102.91	104.4	104.5	107.57	110.31	108.28	104.57	104.1	99.383	107.08	108.56	105.37	106.16	107.22	106.68	108.98	107.95	102.06	103.19	105.87	105.06	106.16	107.72	105.99	104.15	104.97	106.37	106.19	105.48	105.5	104.31	105.78	102.52	104.68	107.62	107.35	106.37	105.78	107.27	103.94	108.65	107.12	105.33	108.81	108.01	106.49	105.95
104.87	108.54	109.45	108.3	110.55	108.7	106.73	107.14	108.86	107.57	107.81	110.41	110.99	110	109	108.42	112.54	106.71	106.14	106.97	108.15	108.7	109.9	108.1	107.8	105.58	108.85	107.65	105.74	104.72	107.13	106.53	110.3	110.68	105.97	109.22	108.47	105.4	107.6	105.61	109.91	109.44	106.9	108.39	106.5	108.98	109.84	104.92	105.05	109.62
103.93	105.81	104.55	107.04	105.56	107.65	102.35	106.32	106.7	105.95	108.61	106.13	107.05	104.22	109.16	104.72	105.25	104.32	106.25	104.93	109.39	105.96	109.07	104.1	106.85	106.07	108.72	105.05	104.59	104.72	106.12	105.85	103.74	107.64	105.16	106.05	103.9	102.53	106.07	105.98	106.72	107.02	102.7	108.18	105.15	107.67	108.46	103.53	105.9	102.97
107.18	103.12	104.83	105.33	101.92	101.89	106.86	104.83	105.91	102.06	101.78	106.67	103.72	109.12	105.96	105.59	106.12	101.98	104.57	104.87	106.13	105.88	105.14	106.33	103.69	107.98	107.33	105.87	103.15	99.725	106.42	109.09	104.49	107.16	106.68	106.51	104.41	103.46	103.21	106.69	106.03	103.01	106.27	105.34	106.5	108.8	106.25	104.45	106.76	105.99
105.72	111.58	104.68	102.66	105.45	103.23	107.55	105.69	106.53	104.12	107.5	105.95	105.67	107.75	103.45	108.47	108.16	103.01	107.05	109.72	104.05	106.04	108.98	109.21	105.34	107.26	105.88	107.39	104.74	110.66	106.49	109.83	106.06	107.84	108.23	106.87	108.47	108.47	106.9	106.68	106.46	105.71	107.64	104.62	104.85	105.66	104.04	106.37	107.94	106.92
105.63	103.32	101.25	98.956	102.55	104.43	102.5	102.96	102.7	102.97	102.48	102.38	106.45	103.13	103.15	102.1	102.25	104.67	103.73	102.91	102.28	103.34	105.55	104.66	102.05	101.11	103.06	103.08	102	102.79	102.94	103.27	100.81	100.18	101.12	103.36	103.3	101.28	103	102.51	104.59	100.6	103.73	105.3	102.18	102.33	102.83	104.3	105.93	101.66
98.748	102.11	100.66	98.478	104.14	103.67	100.01	98.124	100.86	100.48	98.339	102.47	102.02	100.64	102.94	106.26	101.22	101.69	101.6	101.46	101.53	101.74	99.255	97.007	101.64	102.27	100.51	100.68	99.839	99.844	97.956	104.21	101.91	102.11	99.061	103.43	101.57	98.339	98.962	99.96	98.944	101.41	100.11	103.81	100.29	102.01	99.13	96.844	100.11	97.769
108.86	104.79	106.75	105.97	100.62	107.81	104.4	105.27	103.54	105.86	106.97	102.31	105.23	106.33	103.55	105.22	107.75	103.81	106.71	107.81	101.6	105.88	108.25	103.79	106.46	106.69	106.27	104.97	107.86	104.06	106.53	108.11	105.46	103.52	104.53	104.5	107	106.45	106.52	106.72	106.55	106.96	107.31	104.58	104.71	108.77	105.87	104.44	105.58	103.84
104.53	104.12	106.05	109.35	108.22	108.61	105.26	108.45	102.8	107.8	105.96	108.86	109.13	105.82	107.86	107.39	105.38	107.77	104.95	107.47	104.87	109.43	109.32	105.09	105.55	105.44	106.24	104.86	104.59	105.7	108.89	110.19	108.31	106.23	107.07	108.69	102.52	104.79	104.79	109.85	104.02	105.93	105.68	105.28	107.57	106.54	108.8	105.75	103.74	106.96
106.07	107.04	104.78	105.74	108.04	107.32	103.78	105.58	101.69	105.09	105.6	103.49	103.47	103.65	102.92	105.07	106.7	104.19	103.15	103.4	104.05	104.57	104.91	101.78	106.06	108.03	106.04	107.89	108.16	108.56	105.22	105.61	103.69	106.57	104.14	103.83	102.48	104.73	104.88	106.81	104.93	106.52	103.77	103.56	105.85	103.94	101.06	105.14	107.25	106.03
99.946	96.432	99.134	98.9	96.923	98.343	99.219	97.681	98.898	97.264	100.33	97.932	102.38	100.75	98.486	103.88	98.546	100.29	99.862	97.924	98.397	94.985	97.827	101.52	97.677	96.624	99.526	98.523	96.564	97.98	96.601	98.178	98.555	100.29	95.529	96.87	95.955	95.636	99.904	100.2	100.24	96.565	102.79	98.897	98.07	99.905	98.617	98.979	100.13	100.43
107.39	111.55	109.01	108.01	104.96	106.55	106.53	110.92	109.54	108.23	107.93	108.37	107.38	109.87	107.25	109.27	107.78	106.05	107.18	106.14	103.96	106.39	107.78	110.1	107.78	110.57	106.35	106.41	107.92	108.25	110.63	110.15	108.89	108.9	107.57	108.71	110.61	105.61	107.52	107.56	107.51	106.33	106.8	105.61	106.6	107.18	106.16	109.79	106.62	109.08
108.24	106.77	105.19	104.95	105.56	107.93	108.98	109.45	110.12	105.51	106.3	110.13	106.61	106.85	106.95	107.5	107	107.92	109.64	109.26	110.28	104.93	109.06	107.04	105.04	109.15	106.6	110.66	109.41	107.66	106.65	106.64	106.85	106.94	107.48	108.29	108.23	108.36	107.98	109.41	105.55	108.78	106.53	108.55	104.75	108.28	110.09	109.05	108.31	107.28
105.33	106.66	106.06	107.53	108.79	105.32	106.13	108.3	106.85	108.46	104.72	107.85	107.47	108.38	108.75	105.21	102.73	105.04	105.48	107.44	106.41	103.78	105.4	107.05	107.04	102.98	107.63	106.42	106.49	107.78	106.52	108.28	107.57	106.1	107.47	107.1	107.35	105.82	103.98	105.89	106.04	104.36	107.6	107.63	103.35	104.93	105.3	106.58	105.48	108.46
109.09	106.9	111.56	108.08	108.32	108.25	109.28	108.59	108.12	110.43	108.65	106.22	108.67	107.78	109.86	106.55	107.21	109.67	107.38	111.35	105.71	108.57	106.66	112.43	108.62	108.26	102.92	107.2	108.29	106.13	110.26	112.38	106.19	108.21	104.75	107.75	109.2	109.56	106.92	106.41	109.29	109.04	109.77	109.24	106.31	109	105.79	108.4	107.44	106.26
98.718	99.829	99.772	100.5	102.81	97.514	102.54	105.02	98.303	100.2	102.26	101.11	97.562	101.56	101.07	99.668	102.12	98.687	98.932	99.252	101.6	101.33	99.949	99.309	102.13	99.497	101.37	99.561	101.84	100.96	101.4	101.63	98.63	101.32	104.62	98.59	97.271	99.975	100.43	100.29	99.899	100.16	101.94	101.72	98.859	100.68	101.13	99.08	102.3	100.76
95.124	97.253	98.152	101.05	97.084	98.462	96.053	99.716	100.7	99.018	97.866	98.746	99.135	100.72	98.336	99.476	102.19	102.84	96.96	97.24	98.702	100.6	95.212	99.246	96.32	98.042	99.623	97.596	99.985	96.667	96.502	98.438	96.944	100.43	98.452	98.943	95.635	99.509	97.075	96.64	100	96.525	100.51	100.26	97.504	93.25	96.61	98.482	97.309	98.651
104.12	105.93	103.25	104.67	105.63	105.35	104.62	106.74	104.8	107.71	103.99	106.58	103.85	103.49	108.82	102.95	105.36	104.81	106.09	104.32	108.98	107.03	108.37	107.66	104.57	106.48	104.78	110.05	107.34	107.03	107.92	100.65	106.68	108.33	105.64	106.59	106.67	106.75	107.99	106.62	104.99	107.65	107.33	107.18	104.93	107.6	105.75	105.3	104.31	107.69
95.517	99.917	101.63	100.1	100.09	100.36	99.516	95.869	99.608	99.949	99.036	102.36	102.36	100.24	100.26	99.93	96.279	96.505	99.755	98.625	104.86	100.77	100.14	98.578	102.76	99.893	97.948	100.46	101.15	101.04	98.823	97.478	101.89	101.03	99.084	99.112	100.21	98.505	99.124	97.323	99.071	98.241	100.9	99.513	102.21	99.623	97.457	99.356	99.522	99.341
103.56	108.7	105.97	105.48	110.16	106.39	108.56	106.38	108.58	104.01	103.86	107.95	103.58	105.65	105.11	101.86	105.6	105.5	104.82	104.09	104.82	109.05	105.73	103.57	104.23	104.42	108.21	105.77	104.74	105.95	109.69	106.07	105.1	104.49	106.14	101.2	107.64	103.87	105.32	108.94	104.26	106.74	106.2	106.65	108.79	106.65	105.91	103.73	106.18	106.1
106.07	107.43	106.09	106.07	107.64	104.67	106.6	104.02	105.1	107.02	106.54	108.94	105.94	109.12	105.8	104.04	105.26	106.39	108.63	106.4	108.14	108.56	108.65	107.41	104.16	105.86	107.11	105.58	109.81	110.71	103.67	102.07	108.39	106.4	100.74	105.79	105.43	108.22	108.32	107.93	109.46	106.3	104.17	106.86	106.25	109.17	106.57	107.37	106.87	107.74
109.54	108.43	107.93	105.21	109.67	107.86	105.76	109.98	108.15	109.76	110.34	109.6	106.61	108.65	106.5	107.33	111.47	108.29	107.66	107.49	105.19	108.01	109.48	110.62	108.61	110.23	108.53	106.5	108.71	107.35	108.2	108.18	108.89	105.43	106.97	109.51	107.76	110.39	110.69	107.12	108.1	107.35	110.01	107.98	106.27	110.2	110.66	108.1	108.73	106.34
101.53	100.57	105.27	99.34	98.634	100.79	98.07	100.63	102.44	103.2	98.571	101.89	101.54	101.56	98.298	99.449	98.13	100.93	101.68	100.34	99.927	99.187	100.38	101.57	100.71	97.587	101.28	101.8	96.919	98.703	100.44	101.24	104.5	100.59	99.319	101.31	100.11	99.894	100.09	100.76	101.61	101.15	99.434	100.48	101.46	101.56	101.93	100.99	99.261	100.05
98.241	102.45	97.395	101.2	93.576	98.58	97.134	98.521	94.964	95.818	98.169	95.258	98.58	101.76	96.462	99.507	96.544	99.372	96.941	97.593	98.41	98.692	98.819	99.6	97.026	98.25	99.945	98.485	96.031	98.067	101.78	100.59	99.457	100.24	96.714	95.936	96.581	97.005	98.285	99.316	101.2	97.812	98.776	100.41	97.154	98.912	101.3	96.771	97.782	99.03
101.26	98.389	98.05	98.054	101.08	100.32	98.456	96.942	98.378	97.18	100.7	95.614	101.48	97.267	98.084	100.06	97.599	100.16	100.58	97.074	95.34	100.43	96.569	100.1	102.32	94.606	98.526	96.871	96.047	99.155	101.1	100.63	95.562	96.596	99.333	100.3	99.987	100.09	100.69	98.951	98.419	100.81	98.534	96.743	100.46	97.646	96.274	97.195	99.338	99.366
96.603	98.912	98.526	98.716	98.425	96.163	101.7	98.088	98.918	97.202	96.41	97.92	102.82	98.842	101.29	97.155	96.55	98.119	99.577	98.797	99.383	97.109	96.049	99.297	98.612	101.36	100.27	98.581	100.28	99.739	99.224	98.572	101.66	98.33	96.595	95.653	100.79	96.929	96.967	98.342	98.786	100.6	97.85	96.466	97.631	97.085	97.615	96.414	99.014	97.472
99.425	100.5	102.62	102.58	103.54	103.37	104.57	103.17	103.27	104.02	100.76	103.15	103.07	106.39	103.41	102.87	107.54	100.66	102.18	104.63	103.3	100.88	104.86	101.28	103.33	99.167	105.26	99.435	100.64	103.29	102.9	100.75	102.59	106.7	101.8	102.75	104.75	101.62	103.24	102.88	100.82	101.33	103.18	102.21	105.73	103.72	102.53	104.75	103.92	103.19
107.18	104.26	108.85	108.15	108.17	106.13	108.95	107.29	108.68	107.61	105.43	107.63	105.52	106.29	108.88	105.2	106.77	108.04	108.54	110.88	108.23	108.24	106.01	108.72	107.99	107.43	105.6	110.09	107.53	107.64	107.83	104.91	107.28	109.74	104.13	109.5	107.03	108.54	106.9	106.95	107.56	106.93	106.29	106.55	109.43	109.55	108.09	108.46	109.57	109.16
105.15	107.94	101.69	104.81	108.37	104.2	104.46	109.46	105.57	108.5	102.75	103.95	104.97	108.07	105.78	103.24	106.36	105.79	108.22	107.38	110.82	105.74	109.39	105.91	108.34	107.21	103.57	108.64	106.94	108.43	105.66	105.46	104.29	103.48	104.44	103.36	103.94	105.79	101.55	107.6	105.79	107.06	109.51	106.99	104.7	106.35	106.18	106.02	108.13	105.85
106.56	105.07	107.02	107.47	105.54	106.19	107.64	106.92	101.61	108.73	111.05	107.6	104.37	107.37	103.36	105.34	106.28	105.92	109.67	103.65	102.54	105.97	106.42	106.92	105.47	105.46	101.97	107.12	104.48	108.57	103.59	106.29	104.46	105.14	103.51	105.25	107.91	107.3	104.16	107.3	105.36	104.73	103.23	106.48	103.85	106.67	102.69	105.37	106.48	105.28
110.23	107.47	110.44	107.54	113.76	109.83	109.14	110.3	113.58	109.85	112.32	108.39	111.69	107.95	108.75	114.17	112.58	112.52	108.5	112.17	110.89	110.09	108.8	110.12	109.14	112.87	109.13	110.27	111.42	111.99	110.52	111.47	110.25	110.71	110.81	110.31	113.13	110.34	111.49	110.53	109.74	113.19	111.83	112.83	111.51	110.82	109.02	111.89	108.09	108.34
99.187	100.36	99.026	99.508	98.465	98.869	97.945	98.782	99.977	99.393	98.485	96.874	98.992	99.372	98.099	99.981	98.554	98.918	98.215	96.501	97.918	100.28	96.331	99.072	101.85	98.995	99.781	96.421	96.894	97.866	96.981	96.927	98.466	98.693	98.784	101.68	97.949	99.037	103.11	98.143	99.193	100.17	97.999	96.684	98.035	99.929	100.48	97.432	100.93	100.74
105.92	106.35	107.82	104.74	105.85	106.84	103.51	107.75	107.75	103.5	106.42	107.1	107.07	106.64	106.33	105.86	106.74	105.97	106.37	103.51	104.93	105.68	101.99	108.94	105.44	107.3	108.83	105.34	103.71	108.77	105.75	104.85	104.55	105.35	103.35	102.83	107.19	105.86	107.14	104.78	104.96	104.45	107.94	106.04	103.23	106.38	105.26	102.23	108.52	107.18
107.99	108.72	107.02	106.49	107.5	107.84	109.22	111.02	109.25	110.44	106.54	107.06	107.57	108.28	108.84	110.69	107.28	109.59	104.91	106.48	106.8	109.08	111.81	104.77	107.36	111.32	108.91	107.37	107.37	109.82	107.07	109.53	107.49	108.59	106.89	110.21	106.16	109.32	107.23	108.31	110.49	107.97	109.66	107.74	110.46	106.94	106.87	106.07	106.71	109.83
98.995	97.19	96.565	96.085	96.812	95.093	99.993	98.859	96.141	99.48	102.57	97.46	94.738	99.814	97.622	97.296	98.78	96.973	100.11	99.973	97.97	96.472	95.125	97.785	99.353	97.675	96.802	99.182	99.776	96.412	96.009	98.212	99.485	98.322	99.205	96.756	99.956	94.044	96.291	98.322	97.426	96.819	97.323	98.262	99.831	96.692	96.105	96.491	96.789	98.281
106.6	106.69	102.03	106.97	105.8	108.57	105.94	104.93	108.6	101.33	105.74	107.87	107.98	105.73	106.14	108.07	108.46	106.55	108.7	108.11	106.87	107.49	109.76	107.6	105.67	109.95	107.34	107.6	107.55	106.06	105.01	104.97	105.28	106.35	109.14	109.67	108.54	107.13	104.33	103.95	106.39	107.07	105.75	107.12	104.98	104.95	104.31	105.61	105.88	104.6
99.091	99.066	97.77	98.985	100.64	97.7	97.665	96.978	99.31	96.985	101.67	97.248	94.919	99.85	99.645	97.216	95.277	99.635	98.39	96.758	99.325	95.816	98.103	97.649	94.804	97.798	96.415	97.074	97.444	98.262	99.08	95.31	98.907	97.041	96.977	100.94	102.72	98.9	98.27	98.002	98.921	96.316	96.88	98.918	98.898	97.032	98.288	102.29	96.015	94.816
101.52	98.06	101.27	97.436	98.391	99.69	99.152	98.951	99.678	96.637	97.102	97.673	98.161	95.375	97.587	98.618	97.149	98.894	101.25	98.299	98.779	95.173	99.4	98.602	99.737	97.817	99.198	95.574	99.208	96.106	99.735	98.211	97.485	97.382	100.54	97.319	96.063	99.551	102.53	97.299	99.026	100.28	97.587	97.953	98.494	98.724	99.919	99.071	97.317	98.355
103.74	106.68	107.12	106.48	106.92	104.6	108.64	106.08	105.06	104.46	108.71	105.52	106.06	105.72	106.07	106.65	108.18	105.82	107.21	109.52	105.77	107.38	105.47	103.65	106.43	107.72	103.7	105.09	104.98	106.27	107.03	105.85	105.94	104.22	105.58	104.9	107.83	104.46	107.35	107.31	106.68	104.77	105.86	106.99	106.73	105.43	102.46	101.43	104.39	102.89
108.95	107.96	103.28	106.46	106.78	104.99	110.29	105.04	107.32	108.65	108.09	106	106.08	105.13	107.01	109.12	109.74	107.94	107.09	109.41	108.76	105.42	105.94	108.33	108.12	106.55	106.01	104.12	109.83	108.22	111.6	109.27	107.23	106.51	105.94	107.46	108.08	111.43	105.45	108.49	105.41	108.57	107.91	110.26	106.28	108.44	105.22	104.94	108.56	105.24
106.49	109.02	106.23	107.46	108.44	108.7	109.39	106.74	109.93	110.49	106.32	110.42	107.35	108.79	106.83	109	108.48	108.98	107.58	107.25	108.04	106.8	109.37	107.8	106.71	106.57	105	106.69	109.28	108.06	109.3	108.39	109.64	107.37	107.36	110.47	103.57	108.98	106.73	109.51	108.78	107.23	108.61	107.9	107.06	107.17	103.82	107.69	108.16	107.36
110.72	109.07	108.86	108.74	107.84	104.56	106.92	106.52	108.58	104.09	110.04	108.69	107.77	107.02	108.27	109.38	106.18	108.52	107.02	108.84	106.87	107.98	105.29	111.12	108.1	109.03	109.86	107.5	105.93	109.77	106.94	110.32	108.38	104.37	109.25	108.89	105.91	105.12	107.79	106.31	105.44	105.61	108.22	107.02	110.13	105.67	106.64	104.7	107.64	105.55
106.35	107.36	104.9	105.53	104.99	105.39	105.25	106.41	103.08	104.47	107.93	105.9	106.68	103.43	104.88	107.65	103.65	106.4	103.56	103.61	106.39	106.94	108.89	107.72	105.53	109.07	105.4	105.41	107.92	105.6	107.75	106.47	106.12	106.33	106.15	108	102.57	105.13	105.41	102.41	107.34	105.85	105.66	104.43	105.88	106.18	105.27	102.73	106.06	104.96
103.04	101.75	105.58	105.6	105.26	106.2	106.34	106.02	103.83	109.08	104.16	104.8	104.67	104.77	106.93	103.08	102.87	106.75	104.96	104.96	106.08	106.1	104.38	105.99	106.45	104.95	105.52	104.18	107.02	110	108.28	102.58	104.25	105.58	105.07	106.13	101.99	108.36	103.35	104.02	103.44	106.88	106.29	110.03	103.41	105.24	103.94	104.84	105.37	104.89
106.74	104.94	108.51	108.98	105.62	109.95	106.4	103.11	102.65	104.07	105.79	106.36	106.21	103.31	107	106.84	105.14	106.68	106.44	106.26	109.96	104.41	108.95	106.14	106.67	105.08	104.96	105.39	107.64	103.72	108.77	106.24	104.89	110.47	107.86	107.02	104.8	104.49	105.9	106.84	109.3	107.08	104.37	108.74	107.28	109.94	106.13	102.9	105.67	105.51
104.54	104.44	104.46	104.91	104.77	109.22	106.86	105.68	105.44	105.47	107.69	106.92	106.13	103.19	106.49	104.36	99.773	104.18	103.48	105	105.38	105.32	106.33	105.28	105.57	105.23	104.67	105.08	104.57	105.38	105.85	105.16	106.66	107.71	106.55	106.62	104.51	104.09	105.89	105.45	105.3	103.02	105.63	104.74	105.83	108.23	108.71	102.98	106.46	106.14
105.98	104.32	106.99	103.59	106.25	104.77	103.86	105.18	105.44	106.63	104.01	105.38	105.29	106.33	104.78	106.36	106.93	104.49	102.65	106.17	107.35	106.45	105.66	108.23	106.16	107.54	105.35	104.58	101.74	103.55	106.55	107.73	103.89	105.41	106.23	104.35	107.2	105.48	105.53	106.15	108.5	101.36	107.66	105.47	105.87	105.57	103.86	104.35	106.23	109.45
109.92	104.48	107.67	106.22	110.12	109.31	109.86	106.78	111.79	105.66	106.42	108.91	105.4	106.76	106.82	106.96	108.52	108.82	111.55	105.59	106.95	105.52	104.6	104.05	107.15	109.35	107.75	110.07	107.42	108.84	105.76	108.84	109.34	107.52	109.12	106.66	107.09	107.03	107.04	111.49	109.33	105.79	107	107	110.43	108.64	106.65	107.5	109.51	105.48
103.84	107.1	108.05	109.05	106.25	107.37	106.51	105.52	105.9	106.12	108.8	105.72	107.51	108.36	104.9	106.37	107.88	108.23	109.67	106.15	106.53	108.03	102.65	105.2	107.57	111.09	106.45	107.13	104.37	105.01	105.82	107.26	105.11	108.31	108	107.27	105.5	102.48	106.23	107.08	105.09	107.64	108.29	107.93	103.96	105.96	107.24	105.15	110.05	107.15
106.92	107.71	104.95	105.87	106.02	107.8	104.44	104.78	109.3	107.53	106.87	104.85	107.36	105.8	105.58	104.4	104.17	104.65	106.45	106.46	106.3	107.08	105.04	103.52	105.84	107.02	106.92	105.54	103.95	103.53	103.28	103.85	103.46	107.62	107.78	106.12	104.39	106.09	103.55	103.6	106.07	106.89	108.58	105.86	104.48	106.09	105.49	104.42	105.26	106.89
96.493	97.914	95.074	96	98.627	98.305	97.381	96.839	99.129	98.139	97.624	96.364	98.971	96.203	97.382	98.494	95.64	99.583	96.34	96.4	98.756	96.963	100.17	99.522	99.767	99.211	99.901	99.667	95.368	98.143	96.313	96.499	94.591	94.85	99.457	96.905	94.11	98.68	98.248	98.655	99.701	98.21	97.029	96.066	99.141	97.727	97.91	99.093	97.355	97.749
107.86	110.06	109.81	104.85	106.06	107.29	104.8	108.81	108.88	105.28	106.28	105.92	106.14	104.98	104.85	107.14	106.71	108.29	109.59	106.88	106.7	103.46	110	104.93	109.16	106.44	102.46	106.2	105.38	107.86	103.47	105.3	107.28	107.24	105.42	105.2	105.87	106.21	102.27	104.4	107.68	105.88	109.45	106.85	105.75	105.31	108.18	108.53	108.1	106.04
107.87	107.58	106.68	109.88	108.14	107.56	108.66	106.69	107.7	107.06	108.56	108.36	106.22	108.17	106.87	107.48	108.29	108.77	108.73	107.36	104.3	106.98	105.56	109.72	109.53	106.77	107.54	110.1	105.93	109.69	109.86	108.37	107	105.43	106.5	106.09	107.39	107.96	110.49	107.68	109.63	107.03	107.72	105.3	105.83	107.78	107.89	107.47	107.57	109.13
108	106.81	105.4	104.19	104.3	105.21	105.06	103.6	105.94	109.37	105.53	108.7	105.59	106.03	107.94	109.66	104.58	103.38	103.63	104.77	105.92	105.12	105.58	106.75	105.89	103.15	103.97	106.61	103.55	105.37	104.08	104.34	105.6	108.46	106.37	103.86	107.3	107.07	103.24	107.32	102.86	105.07	108.19	106.7	106.38	106.16	105.12	106.71	104.12	105.99
108.7	106.54	106.76	109.85	109.5	109.84	106.5	110.41	108.52	108.12	108.97	109.86	108.19	109.42	112.27	109.16	106.85	109.37	105.01	108.73	105.57	109.57	106.01	107.65	110.06	106.14	108.22	107.05	104.72	109.96	106.48	108.67	109.14	105.89	107.96	107.35	109.75	104.07	111.06	107.1	109.73	109.99	108.46	108.13	104.33	108.21	105.88	107.49	109.81	106.73
97.75	95.127	95.269	99.753	98.917	100.87	97.636	99.093	99.072	98.54	99.901	97.335	98.061	95.372	98.458	98.065	95.644	98.143	95.214	98.143	98.231	98.291	100.89	98.294	98.746	99.395	93.957	97.497	100.42	98.256	96.325	97.384	100.41	99	99.994	100.07	99.22	96.405	94.461	96.706	100.71	98.305	94.413	98.127	95.564	96.293	94.223	98.826	96.685	97.959
106.03	106.97	105.93	105.04	106.14	102.95	105.76	105.19	102.68	104.87	104.41	105.9	106.76	110.46	103.02	107.07	103.79	106.29	102.56	106.8	107.14	105.74	105.22	103.59	103.79	106.76	106.87	107.55	104.41	103.45	105.52	106.93	107.17	106.63	107.38	104.67	106.68	106.61	105.61	104.5	107.46	106.57	105.95	104.64	103.45	107.32	104.15	106.44	103.43	109.07
106.19	105.38	106.24	109.08	107.68	105.95	107.25	105.12	109.27	104.23	107.14	104.74	102.74	105.8	104.08	106.68	105.98	104.03	108.57	107.12	106.4	102.64	105.37	106.46	107.05	107.99	104.71	103.95	106.16	104.63	102.07	105.77	106.42	105.08	106.68	106.91	106.18	105.99	103.74	106.86	106.96	103.84	104.98	106.77	108.83	106.65	106.87	103.9	107.66	105.8
107.98	108.85	105.77	108.82	105.93	110.34	105.9	109.71	105.7	110.16	106.91	110.86	111.5	107.67	106.79	109.3	106.08	107.94	108.16	110.86	108.28	111.86	106.25	107.48	106.62	108.69	109.93	105.54	108.53	107.87	109.04	110.43	108.81	107.52	109.01	108.9	107.3	108.85	108.85	105.61	108.26	111.04	108.92	106.23	107.74	106.74	104.45	106.5	105.89	106.12
99.499	98.456	97.369	97.415	99.676	98.977	98.369	97.17	98.512	95.661	99.876	99.869	98.518	96.675	100.42	98.542	97.723	96.823	96.947	99.109	97.166	97.342	102.36	101.99	95.55	99.091	100.57	97.911	95.151	98.192	99.493	98.051	100.93	100.27	100.36	102.02	98.648	96.466	98.883	97.158	97.531	98.152	96.832	99.27	96.759	97.518	99.373	99.25	98.535	97.265
103.8	101.78	99.046	102.39	101.65	99.675	103.4	100.72	99.031	97.488	101.33	102.25	103.24	98.053	102.16	100.13	102.22	101.79	100.25	98.015	98.746	102.5	102.08	99.893	100.65	97.132	103.68	98.537	100.5	102.98	99.63	99.764	97.592	99.43	101.28	101.55	103.08	101.91	99.564	101.25	104.66	98.999	101.06	101.05	99.43	99.76	102.58	102.72	101.92	99.094
108.01	106.94	108.88	108.55	109.36	107.26	108.54	108.73	110.72	107.68	106.19	108.85	105.41	107.42	106.31	109.45	107.99	107.77	108.59	107.28	106.57	105.11	107.49	106.07	108.86	105.77	110.68	108.61	109.05	107.93	105.45	109.09	108.87	107.82	110.3	112.54	109.4	105.65	105.46	107.57	107.36	107.39	106.9	106.97	110.99	107.94	108.75	113.22	108.98	106.88
96.386	95.34	98.267	95.923	97.691	96.381	101.44	99.099	99.805	98.435	101.13	98.706	98.893	95.637	97.8	97.605	96.786	101.42	96.787	99.392	96.456	95.301	98.401	98.527	99.504	97.473	96.97	97.885	97.719	98.204	97.872	97.131	97.886	97.702	99.327	99.176	98.166	99.52	96.357	96.895	95.336	95.627	97.907	97.486	97.968	98.333	97.811	97.618	96.237	96.514
109.61	109.51	110.69	108.18	110.3	108.67	106.81	108.34	110.1	107.56	103.44	110.02	106.24	109.39	107.5	108.34	108.7	108.98	110.56	109.76	109.92	109.73	106.47	109.68	109.14	106.72	109.79	108.65	109.53	107.86	109.37	110.68	110.68	109.2	109.57	106.15	109.91	107.44	105.5	106.68	108.29	107.01	107.94	109.52	105.34	108.39	109.9	108.3	108.06	107.49
98.408	97.833	98.014	96.694	100.07	96.333	101.34	101.22	99.185	97.479	99.035	97.138	96.842	97.273	100.91	96.802	98.479	99.005	97.652	97.198	98.561	99.016	99.211	97.394	95.908	96.562	99.198	96.539	99.686	95.098	99.016	98.41	99.865	98.481	100.6	96.25	99.057	99.908	98.929	97.546	100.53	99.848	98.139	99.761	100.2	101.75	100.19	101.37	96.126	93.314
98.007	96.797	99.945	96.566	97.414	97.295	99.669	97.841	101.33	97.927	102.44	101.13	100.46	98.493	100.93	98.262	98.381	95.07	100.01	100.18	97.422	99.294	101.5	98.331	101.55	99.419	98.594	98.416	99.035	98.289	98.098	96.087	98.641	98.439	98.895	99.154	95.368	97.606	99.666	99.058	99.6	102.68	99.142	97.529	99.804	101.26	99.66	97.833	102.01	96.062
106.63	105.15	108.46	101.68	104.47	102.91	105.06	103.33	104.47	104	107.59	106.67	106.93	104.11	105.69	104.42	106.61	105.54	105.82	107.11	103.63	104.96	107.95	104.26	107.25	104.94	106.34	107.76	105.57	108.15	107	108.47	102.58	107.27	107.66	105.87	106.21	103.79	106.88	104.99	104.08	105.98	107.74	109.32	102.44	105.36	106.56	105.69	108.85	104.5
104.1	109.51	108.7	109.15	107.41	108.49	110.86	108.57	106.08	107.6	108.23	107.39	106.63	107.12	109.05	109.13	107.09	109.83	109.41	110.28	110.77	108.77	109.17	109.14	104.59	109.62	109.54	108.09	108.5	110.06	107.76	106.16	108.55	111.7	109.88	105.64	108.98	107.16	110.7	109.35	107.62	108.42	108.16	109.96	107.31	107.11	107.33	109.15	110.17	108.82
97.214	100.83	96.231	95.663	96.884	93.739	94.199	100.25	101.09	100.15	99.133	98.14	100.3	97.332	97.775	98.049	98.012	96.085	100.59	99.308	98.493	97.012	96.795	97.871	99.396	94.213	98.131	100.3	97.451	99.235	100.66	100.61	97.846	99.21	95.845	97.059	95.665	97.624	98.871	96.357	102.27	97.841	100.79	95.922	95.939	92.653	98.501	99.16	98.383	99.407
107.74	108.3	111.66	107.99	108.38	107.6	109.43	109.27	107.06	108.5	108.52	108.79	106.75	105.94	108.43	108.01	111.78	107.23	107.09	107.94	108.7	109.97	107.19	110.32	110.27	108.15	110.67	107.63	111.74	107.3	106.09	109.22	107.21	109.58	107.77	109.94	106.63	107.67	110.48	108.88	109.54	109.58	108.07	109.4	107.49	105.96	107.17	109.21	109.67	108.2
103.69	104.97	105.38	106.48	107.53	103.97	106.46	107.01	105.99	107.38	105.68	104.71	106.47	104.03	107.08	102.28	106.74	104.72	103.86	105.33	107.57	105.37	106.44	109.16	105.01	105.69	109.9	107.53	105.61	107.63	104.55	103.53	107.24	106.84	104.91	104.85	105.86	108.01	106.91	104.72	102.03	108.43	103.07	105.67	105.76	102.54	108	105.66	105.52	102.73
102.1	103.19	105.56	106.24	104.55	104.83	105.26	107.73	102.52	106.9	110.09	104.75	102.85	103.89	104.23	104.42	105.58	105.75	104.2	106.39	104.29	105.3	105.24	103.81	103.96	105.76	104.62	104.16	106.97	106.88	106.66	103.78	102.58	107.17	108.48	104.02	109.4	107.53	106.42	107.95	104.25	103.79	106.83	103.56	103.44	106.53	103.72	107.68	104.69	108.09
107.19	106.68	101.58	107.18	107.74	105.3	105.97	106.65	106.32	106.13	108.86	106	106.43	106.03	107.66	105.4	105.15	105.04	107.42	106.99	105.67	104.41	108.11	106.12	106.47	103.56	103.58	106.67	107.46	109.05	102.52	103.22	107.47	108.17	106.91	106.59	105.45	104.7	106.63	105.4	102.91	106.65	107.25	108.31	105.49	107.46	105.55	102.88	107.6	106.78
105.39	110.04	107.13	104.37	102.35	107.27	105.42	107.26	107.7	105.57	106.32	104.69	105.34	105.06	106.52	104.01	104.87	105.65	107.32	106.18	105.43	105.62	103.01	104.89	111.74	102.55	105.1	105.48	106.66	102.81	104.31	103.2	105.24	104.03	100.65	108.36	106.97	106.03	103.65	108.22	103.55	105.24	104.86	104.93	106.5	105.82	102.78	107.41	105.14	106.44
106.63	110.39	108.96	112.96	108.03	107.64	109.05	110.67	107.64	107.72	108.16	108.58	109.26	111.63	109.65	107.61	107.43	107.84	111.12	110.96	109.6	108.82	109.64	110.03	110.45	111.02	108.27	108.67	107.87	108.48	108.37	104.98	107.22	109.29	109.13	110.55	110.26	111.64	111.46	109.66	107.9	108.2	111.56	110.18	105.27	107.38	107.31	107.42	110.23	108.45
104.97	104.95	105.6	105.84	107.14	106.13	105.98	105.98	104.79	105.22	105.87	108.05	105.57	107.43	103.89	102.93	104.04	106.27	106.63	102.18	104.98	105.42	104.36	104.61	104.91	105.93	105.79	104.22	106.57	106.21	108.24	104.51	103.89	106.97	105.3	102.41	105.4	103.91	104.19	107.68	107.93	105.04	104.6	105.85	104.06	109.36	106.31	108.54	104.45	106.09
107.97	106.97	107.31	107.9	111.71	107.67	109.22	110.41	106.35	108.38	107.87	106.4	108.51	109.43	108.43	106.67	106.68	108.7	107.15	108.83	108.25	106.33	108.32	110.32	109.04	108.53	107.78	110.22	108.87	108.08	108.38	106.64	110.74	110.16	110.83	107.21	109.29	108.74	105.98	109.48	108.02	110.89	109.42	108.04	111.13	110.17	106.87	109.17	109.59	109.78
109.17	108.83	108.14	105.88	103.79	109.34	106.73	106.2	103.19	104.27	106.69	106.4	107.26	102.78	108.56	107.13	103.78	105.52	104.42	105.44	107.9	106.23	105.52	104.77	103.5	107.16	105.05	102.79	105.77	107.46	106.46	107.89	102.05	106.12	107.97	105.81	106.69	105.5	104.75	105.2	107.38	105.95	105.28	106.28	107.47	107.41	104.26	105.62	105.97	103.86
109.09	105.11	109.62	107.92	107.94	107.4	107.86	108.71	106.97	108	106.33	109.95	109.64	108.87	107.71	107.4	106.74	105.74	109.21	107.92	108.53	104.3	105.71	105.99	106.12	108.77	107.52	104.95	109.95	107.15	107.23	106.02	108.32	111.16	108.55	107.26	107.51	107.2	105.63	108.31	107.06	106.44	102.22	107.8	107.9	107.6	109.02	110.03	107.44	108.55
105.72	108.6	108.96	106.42	104.03	107.12	108.26	104.93	105.49	108.37	108.12	108.8	108.18	107.24	110.35	109.81	106.74	104.6	108.52	107.85	107.47	108.99	107.39	108.12	110.57	107.21	108.57	109.39	108.44	106.12	106.92	104.03	105.82	106.72	106.21	108.06	105.09	108.47	106.61	106.57	109.31	111.16	107.07	109.84	109.14	108.99	105.88	107.85	106.86	109.23
100.57	97.77	100.65	97.799	100.23	98.99	100.04	101.79	99.025	99.517	100.22	98.031	100.43	99.752	96.522	96.555	101.35	100.03	100.31	96.638	99.87	101.23	100.08	97.021	95.895	97.747	97.704	98.175	97.103	99.637	100.91	99.444	99.957	99.517	100.3	99.996	100	97.726	101.35	98.901	101.43	97.273	100.75	101.31	97.918	100.14	99.346	100.05	99.43	100.67
107.16	107.95	109.77	110.06	106.56	107.26	107.54	106.44	108.54	108.18	105.8	105.27	109.29	107.91	105.82	105.91	105.44	112.56	109.03	108.91	109.16	108.75	111.3	109.56	106.24	111.17	109.87	109.36	107.59	106.53	104.1	107.41	109.4	108.86	110.37	108.68	106.65	108.88	103.76	108.28	107.37	109.79	108.31	107.41	107.06	108.75	109.36	108.56	106.58	108.26
108.04	109	106.34	104.68	107.11	108.04	107.56	106.86	108.65	107.71	107.8	111.07	109.15	108.1	107.89	108.55	108.73	109.07	108.95	105.53	108.1	110.25	110.12	107.66	106.63	107.84	108.03	106.13	108.1	106.63	109.94	107.66	107.49	105.81	111.41	106.65	107.87	108.28	110.54	106.3	108.04	109.39	104.66	108.32	106.95	108.21	108.37	107.68	107.9	109.26
95.173	97.913	95.998	98.511	97.16	98.874	96.558	96.321	100.63	97.139	100.58	100.29	99.293	100.5	98.476	97.523	97.604	99.341	97.505	97.191	98.176	97.773	99.046	101.77	98.991	98.936	96.074	98.508	97.638	97.976	98.022	97.313	98.46	99.048	100.05	98.744	98.901	95.884	97.486	95.823	98.57	99.107	95.975	97.723	98.883	100.34	97.231	98.074	100	99.207
106.89	105.94	107.78	105.46	106.68	104.63	104.32	106.3	107.31	107.53	103.08	105.82	103.53	105.27	105.01	102.75	107.32	104.43	108.56	109.32	105.59	103.94	104.66	106.35	104.28	107.72	104.18	105.47	103.37	108.04	106.36	106.33	104.71	104.83	106.07	105.49	107.38	105	106.87	106.66	105.81	106.34	105.04	104.55	105.39	107.03	102.21	102.98	105.3	103.72
100.96	101.41	99.825	99.428	99.152	98.147	99.327	99.007	98.709	95.398	98.616	98.667	97.768	98.721	98.552	97.06	99.866	97.863	99.833	97.153	98.791	98.266	98.825	97.108	99.345	97.122	99.927	100.55	100.22	100.66	98.191	99.435	99.534	97.698	96.746	99.842	96.849	98.012	99.914	97.704	96.731	99.576	98.116	99.214	98.715	99.054	100.83	98.126	97.139	97.211
110.54	106.52	107.62	107.74	107.84	107.13	108.53	106.27	106.64	106	105.64	111.53	105.66	109.53	106.8	112.59	105.93	108.38	108.4	107.43	111.51	106.33	104.8	108.71	107.21	106.24	108.73	106.08	107.74	109.16	108.28	105.83	107.66	108.46	108.16	103.85	109.93	107.61	107.87	108.38	107.15	105.43	109.6	107.02	106.7	107.35	108.29	104.43	106.69	107.99
104.52	105.86	108.37	104.18	109.13	108.4	101.83	106.67	106.29	105.31	102.62	110.3	105.21	104.61	106.59	107.96	99.199	106.44	103.1	106.04	107.97	106.27	105.35	105.8	106.65	106.96	109.23	105.29	104.62	105.06	107.47	107.48	103.24	105.6	106.42	105.46	106.33	104.52	105.64	109.94	105.38	106.73	101.93	108.21	101.92	108.74	105.11	106.69	104.69	104.28
108.18	106.96	106.9	107.37	106.73	107.99	106.7	111.09	108.25	107.37	107.82	108.2	103.33	108.16	109.09	106.84	110.39	113.74	112.17	106.53	108.42	108.45	104.68	106.46	106.3	105.88	107.71	111	105.84	109.4	110.32	108.66	108.87	106.38	108.51	105.43	107.21	110.52	104.39	110.45	105.24	109.04	108.02	108.26	108.89	107.45	110.02	110.11	106.25	106.77
108.75	108.29	107.37	110.47	109.78	104.88	109.33	108.56	106.06	106.49	106.94	108.42	108.68	106.39	108.57	108.64	109.86	107.76	109.11	106.54	108.73	105.67	110.74	109.45	111.14	107.97	106.98	110.17	104.26	109.28	108.65	106.51	108.3	105.33	105.77	108.02	107.43	108.58	106.78	108.57	109.17	108.23	108.86	111.25	107.79	107.17	107.63	107.6	105.75	109.51
109.63	104.46	104.35	103.31	105.85	104.67	103.3	109.76	106.73	103.93	104.87	106.47	107.69	107	106.69	102.82	105.38	106.24	108.04	105.47	106.41	103.4	108.87	100.5	104.47	103.96	105.41	106.85	107.4	103.95	106.1	104.52	106.01	103.98	105.13	105.69	105.96	106.51	104.51	106.1	103.81	104.87	103.64	105.9	101.31	105.59	105.65	105.78	103.08	107.33
105.45	105.09	106.31	107.59	105.05	102.6	105.51	107.59	106.2	105.16	109.34	106.68	105.17	105.31	104.61	108.47	105.46	106.1	105.64	103.01	105.1	107.49	108.7	106.09	104.65	103.21	102.17	106.2	104.67	105.88	101.49	102.6	107.89	100.44	104.12	104.73	107.15	104.71	104.01	104.35	105.17	106.03	105.72	105.97	104.09	107.95	106.65	107.09	105.27	106.2
108.61	107.39	109.31	109.05	110.08	105.23	107.59	110.85	108.2	106.67	109.09	106.5	107.03	107.6	107.5	110.25	110.21	108.18	111.14	109.63	111.09	105.44	109.56	107.78	108.1	108.21	108.04	109.7	110.41	108.81	107.54	107.78	108.47	106.71	110.11	108.11	105.62	110.32	109.33	106.26	110.06	107.41	111.01	110.64	109.84	109.5	109.8	106.55	109.35	108.14
107.7	106.12	105.89	108.55	107.56	106.01	103.32	108.44	109.5	104.62	108.55	102.01	102.58	107.68	107.57	108.72	104.33	103.94	105.33	103.85	104.27	99.955	104.66	106.1	106.64	106.72	105.09	104.33	106.28	107.31	103.83	103.73	105.54	107.15	106.23	105.31	106.72	107.3	108.81	105.93	107.28	104.89	106.98	103.59	103.32	108.35	105.03	105.26	103.73	106.82
98.778	94.16	97.27	103.15	103.72	96.287	98.137	99.001	99.061	100.01	97.996	94.929	98.632	101.47	100.85	100.26	98.983	101.63	100.98	100.77	102.02	97.555	100.01	102.3	95.776	99.544	100.27	99.472	100.14	98.27	98.288	99.89	99.382	99.363	103.93	98.245	100.43	98.377	101.18	98.347	102.42	98.079	101.12	97.187	98.007	97.565	97.559	98.557	98.244	98.541
106.34	108.94	108.16	108.15	108.44	112.06	106.58	105.74	110.29	108.11	106.85	107.99	105.78	106.65	110.62	106.17	107.66	108.74	109.04	106.28	107.32	109.84	110.61	109.57	106.87	107.2	107.71	106.15	109.93	110.47	108.27	112.21	109.62	110.58	106.91	109.67	107.54	106.66	107.81	107.6	108.26	107.33	108.1	107.71	107.91	108.56	109.97	108.35	110.91	106.81
105.7	109.25	105.38	112.72	111.68	106.8	109.29	111.4	106.34	108.68	108.25	106.7	109.53	110.34	105.06	107.14	109.9	107.39	109.76	109.86	107.81	109.86	109.2	108.88	107.64	103.47	107.36	107.63	107.36	108.82	107.3	107.51	108.38	110.2	108.63	111.78	110.51	107.2	106.24	105.32	107.25	108.06	108.78	110.09	110.03	107.04	110.59	109.12	106.51	107.5
107.59	105.43	106.81	107.06	107.91	107.46	108.91	108.19	109.89	110.7	111.23	104.98	108.55	108.85	107.7	108.77	109.11	110.35	105.69	109.58	110.23	106	109.04	109.45	109.38	107.18	107.6	107.79	105.82	106.58	109.95	110.21	105.95	110.24	107.17	108.79	107.96	108.68	107.12	111.13	108.17	109.01	107.15	110.08	108.73	107.52	105.76	110.23	106.63	107.36
100.51	99.061	101.66	97.733	99.751	100.41	100.81	98.151	101.38	99.662	97.467	100.01	100.25	103.83	103.52	102.32	97.572	101.13	101.02	100.5	99.962	99.619	97.034	99.026	101.74	98.948	104.4	103.61	99.219	101.34	99.833	100.79	100.57	97.712	100.58	100.33	99.275	98.729	97.567	101.02	100.52	99.312	103.95	99.708	102.2	101.63	99.338	101.71	101.28	100.53
103.9	101.38	110.58	107.58	104.5	105.18	106.97	110.47	104.75	107.51	104.98	107.8	102.92	106.21	102.29	109.57	104.96	106.13	105.17	106.75	107.86	105.03	105.05	103.73	106.46	104.7	107.03	107.86	105.88	104.15	105.53	107.42	108.31	109.34	104.77	105.95	105.99	105.43	104.82	106.8	105.82	104.98	105.21	103.05	105.09	102.64	106.35	104.27	105.7	104.55
99.832	98.905	96.38	103.21	99.318	96.727	96.898	100.2	99.556	96.444	97.468	100.34	100.15	98.219	99.203	99.881	100.73	96.404	102.19	99.189	99.51	98.135	99.55	100.52	97.617	96.8	96.599	99.886	100.87	100.27	95.722	99.3	96.895	99.818	99.793	99.589	99.231	97.625	98.773	98.809	98.614	99.27	98.575	102.65	98.137	97.886	98.672	99.3	96.376	99.335
100.55	100.87	100.21	101.34	99.099	102.66	101.27	98.493	100.96	106.01	100.85	102.27	98.836	101.66	102.55	99.201	101.01	100.88	101.87	102.25	103.03	100.4	96.186	103.64	101.32	104.89	96.725	101.5	99.291	103.69	97.517	100.75	99.886	98.175	100.25	101.18	99.056	99.549	99.3	101.85	100.75	100.3	99.736	101.54	101.07	100.79	98.582	103.96	105.9	99.348
95.412	98.595	98.048	98.347	98.294	101.51	97.628	98.087	99.689	100.26	99.533	99.585	97.628	101.53	99.237	100.23	96.446	98.714	99.872	97.197	98.321	100.77	100.95	98.255	97.962	96.332	100.3	98.29	100.97	95.24	99.633	100.55	96.821	101.94	95.996	96.584	99.463	98.204	99.598	100.19	95.11	98.148	99.95	96.471	98.581	96.132	97.812	100.56	99.908	99.591
106.36	105.17	105.25	104.97	108.1	109.62	106.32	105.04	105.18	106.07	107.06	105.73	106.42	106.14	107.04	107.99	103.99	102.78	105.27	104.63	104.71	105.95	106.87	106.74	104.64	108.37	108.04	106.79	108.74	105.89	106.82	105.98	105.14	106.72	103.32	105.15	107.17	105.75	107.81	106.97	106.18	108.23	108.52	108.61	104.05	105.53	106.01	104.82	108.15	104.81
106.67	107.85	105.97	106.5	107.4	111	106.41	106.92	107.17	108.4	103.48	105.97	106.44	107.46	104.91	105.64	106.04	105.16	106.25	108.08	104.94	106.66	105.02	102.38	107.1	109.04	106.38	106.13	109.17	107.23	103.05	106.51	103.22	105.85	105.1	106.97	108.26	108.35	106.28	106.26	107.96	104.68	106.61	106.43	104.57	105.21	107.71	105.31	109.06	104.75
97.036	96.6	100.13	97.943	99.166	98.735	99.41	100.63	98.462	100.73	99.096	96.666	101.33	96.716	98.168	99.184	100.23	97.287	97.882	98.293	98.171	99.147	97.048	99.999	99.053	95.025	92.835	97.388	96.619	99.903	95.336	96.24	99.03	96.517	98.216	96.481	96.228	101.97	97.077	99.33	97.407	97.782	100.12	99.798	99.78	97.311	99.482	97.671	99.79	96.595
103.05	103.27	101.55	103.38	100.44	102.83	105.45	103.33	100.8	102.46	103.74	103.13	102.35	100.07	106.93	102.33	101.49	102.49	103.73	103.15	103.73	101.03	107.34	103.8	101.89	100.38	107.4	98.807	103.05	106	102.18	101.68	103.69	98.927	102.36	103.63	102.51	101.13	102.12	102.79	100.66	101.64	104.55	104.08	104.92	104.98	102.96	106.11	104.88	100.8
104.27	104.02	104.65	103.87	107.56	104.39	103.43	104.67	106.11	103.83	106.32	108.08	104.48	106.8	104.47	106.53	104.7	105.52	103.83	101.78	104.84	104.54	105.03	108.81	106.12	105.22	105.13	104.48	106.56	107.33	105.88	105.93	105.89	105.63	105.97	109.94	104.1	108.95	103.09	108.48	101.92	107.12	104.65	104.4	103.99	109.76	105.28	107.04	105.04	106.02
105.15	104.96	106.64	106.02	106.07	106.94	103.72	105	106.26	104.94	104.96	104.93	107.57	105.34	105.36	104.73	108.66	105.6	104.31	107.32	104.81	104.22	104.41	105.44	107.77	106.36	105.07	103.72	106.99	104.33	106.81	108.7	104.89	106.7	105.39	105.36	103.44	104.28	105.24	107.09	104.08	108.35	107.15	104.72	106.99	107.01	105.55	105.12	102.71	108.43
105.82	107.85	104.02	105.85	105.5	106.24	109.64	109.89	106.99	101.93	104.76	106.1	103.26	104.82	105.23	105.84	105.64	104.86	103.98	105.14	103.3	103.12	105.08	102.68	105.43	103.3	105.36	108.13	102.97	105.4	103.28	108.14	104.89	106.84	107.57	104.9	106.14	105.88	101.28	105.82	106	104.53	104.25	106.52	107.04	102.39	106.52	106.31	105.34	108.97
108.66	105.36	104.96	105.51	106.54	107.58	108.23	105.48	111.22	109.19	106.01	106.29	107.46	108.27	109.12	108.4	105.48	105.64	109.22	104.9	107.77	108.39	105.78	107.75	111.43	106.55	107.94	106.25	106.42	106.6	107.6	105.33	108.52	106.54	106.91	104.99	107.52	109.83	104.34	106.18	107.39	106.57	106.19	104.21	105.1	106.81	107.14	106.21	106.89	109.12
109.33	109.53	108.49	106.64	109.14	108.42	109.96	108.35	108.4	105.99	108.29	106.29	107.12	108.99	108.09	106.51	107.25	110.13	108.56	109	104.97	106.77	107.62	108.74	106.69	108	109.72	105.68	107.44	106.71	109.77	106.6	108.55	108.88	108.02	111.88	109.29	107.34	109.53	108.33	107.16	107.78	109.18	104.7	106.55	107.92	106.99	107.63	107.19	111.39
106.31	106.63	106.09	105.52	108.17	105.65	107.11	106.75	104.19	105.44	109.03	107.65	107.28	109.02	108.56	106.56	108.38	104.65	107.44	102.98	107.99	106.45	108.04	106.95	105.98	104.26	107.63	106.56	106.41	105.81	106.8	105.21	105.77	105.69	109.6	108.72	106.61	107.22	105.83	106.32	106.62	106.63	104.72	105.01	104.48	107.65	104.34	108.44	107.11	106.92
107.68	106.31	106.38	106.95	107.96	107.62	104.67	106.46	103.74	107.77	103.47	108.16	106.05	107.88	104.95	104.66	105.4	108.64	109.6	105.68	105.38	104.97	107.37	106.54	107.71	110.43	108.2	107.45	104.13	109.21	108.56	108.38	105.61	112.51	105.03	110.25	107.2	107.25	109.14	107.58	107.77	107.5	103.49	103.13	106.48	108.79	109.54	104.03	107.28	109.69
106.3	105.22	107.15	104.17	106.77	107.82	106.65	105.05	109.57	107.56	102.02	103.86	108.4	108.05	106.31	108.42	103.72	105.63	101.91	104.31	104.73	108.88	105.11	106.99	106.71	105.83	104.47	106.39	103.14	104.52	107.31	103.15	104.08	103.53	103.97	106.25	103.81	105.82	103.19	106.48	104.82	105.84	104.54	105.67	104.74	110.54	104.94	105.97	108.83	105.7
112.1	106.32	109.25	107.53	112.15	107.05	105.23	106.69	106.66	107.52	104.79	108.25	108.06	108.85	105.7	107.62	106.35	103.91	107.27	110.1	104.66	106.49	106	106.81	110.39	107.23	109.22	106.8	108.34	106.56	110.51	107.17	108.02	107.47	108.59	106.79	110.02	108.5	106.53	107.65	105.54	110.09	107.9	106.03	103.3	107.06	110.12	108.27	109.53	109
96.911	99.527	98.612	98.95	98.158	96.312	93.602	96.852	96.96	101.68	98.835	97.509	97.951	100.5	99.374	97.797	100.25	97.057	99.483	98.397	98.229	100.66	96.295	96.465	96.444	102.16	100.16	100.67	100.26	97.736	99.797	97.505	99.217	98.487	95.092	99.716	101.57	98.008	98.805	96.524	97.787	95.29	101.16	99.068	99.107	98.291	98.556	99.723	99.1	97.931
104.96	108.27	107.01	108.49	106.36	108.94	104.99	106.91	108.31	107.44	106.61	106.96	108.97	109.08	105.02	105.42	104.54	107.43	106.91	106.69	107.81	107.26	108.71	106.7	106.13	108.18	108.47	107.99	107.39	112.45	107.67	106.47	108.5	109.36	108.56	111.23	107.91	108.99	110.85	106.74	106.44	108.3	108.03	110.38	103.59	107.13	106.1	106.68	109.07	105.88
98.897	96.904	98.241	97.787	96.981	97.594	95.462	101.37	100.29	99.575	100.07	96.921	100.72	98.775	99.373	98.191	100.27	98.938	96.063	99.621	99.319	95.804	100.39	98.137	100.15	98.333	98.268	99.636	95.995	97.773	100.1	97.125	96.745	99.468	100.98	99.83	99.035	97.12	96.836	95.912	97.749	98.874	96.911	97.369	99.43	101.86	100.53	97.138	95.418	98.88
110.07	110.06	108.71	107.67	106.64	112.15	109.19	109.37	107.15	108.26	106.3	106.76	108.06	110.36	107.09	109.51	109.51	108.89	109.43	109.53	108.52	109.59	109.53	106.65	113.26	106.59	109.55	108.66	108.67	108.54	109.03	110.6	107.88	106.93	108.28	111.35	110.81	107.23	107.27	111.88	107.14	110.45	109.43	105.94	110.2	108.37	109.71	111.53	110.87	110.65
106.04	105.02	109.87	106.55	107.93	105.72	107.91	109.07	105.92	104.74	103.73	105.81	107.42	105.11	106.35	105.48	104.66	103.87	106.66	107.65	107.54	104.63	106.32	106.27	106.7	104.94	107.96	107.36	103.81	105.57	102.47	104.86	108.63	112.82	104.82	106.24	105.33	108.61	104.48	110.81	103.95	106.33	107.65	109.37	102.73	107.61	105.53	105.56	107.64	106.97
103	103.43	107.43	102.82	102.59	106.86	107.15	106.11	107	104.7	105.89	103.31	108.18	106.35	106.07	102.8	105.7	104.26	108.96	106.63	106.25	105.08	105.78	106.73	104.41	105.25	106.56	105.65	105.3	106.22	103.84	108.54	106.48	105.78	106.85	107.52	105.29	104.45	105.79	104.96	106.59	104.49	107.79	106.79	106.11	104.77	108.43	104.72	106.03	102.98
100.7	95.6	103.1	99.5	96.793	102.44	99.763	102.39	97.75	100.19	101.51	101.68	101.19	100.34	102.07	101.57	102.02	102.26	101.09	102.79	100.15	99.023	99.612	97.357	99.798	99.485	101.76	99.294	101.59	99.864	99.813	100.57	99.9	99.93	98.634	97.95	100.36	102.93	102.85	99.813	102.95	97.187	100.66	97.849	103.36	101.85	99.686	100.34	100.87	100.23
106.44	103.31	105.59	107.07	106.66	103.91	105.31	109.06	107.34	108.13	106.52	108.02	104.61	107.47	107.77	104.51	105.72	107.14	107.26	104.77	104.91	107.41	103.63	108.93	105.04	107.16	104.09	104.46	104.98	104.87	103.3	106.87	105.99	102.99	104.12	107.15	103.6	107.65	104.74	104.19	106.11	103.59	107.36	106.89	103.38	106.58	103.82	105.3	104.54	106.55
100.12	97.545	98.719	95.814	97.142	98.808	101.37	98.224	100.49	97.497	96.212	97.962	95.952	94.735	97.99	97.637	100.48	97.035	99.694	95.778	98.301	97.503	100.68	96.897	97.798	100.29	95.438	97.528	99.659	96.245	100.68	100.79	99.737	100.46	98	97.421	98.251	98.315	97.654	96.82	97.746	96.296	97.919	98.484	98.075	101.65	99.165	98.872	97.769	97.242
98.062	99.26	96.78	99.625	97.461	97.549	96.888	95.807	97.04	98.645	95.9	99.462	98.584	98.6	98.322	94.114	93.054	100.02	97.347	96.332	94.556	97.367	97.825	97.415	98.04	98.534	99.265	96.878	99.664	98.65	94.491	95.446	99.284	95.339	99.062	97.88	96.429	96.173	95.994	99.249	96.659	98.659	95.337	99.237	98.89	97.094	98.246	96.851	99.817	99.023
106.25	108.3	104.23	104.91	110.41	108.61	106.74	111.28	110.43	106.13	109.47	104.78	107.73	106.19	106.52	104.06	106.39	110.18	107.46	103.92	107.92	104.26	106.8	107.43	105.44	103.22	107.78	105.67	103.04	108.76	105.76	106.99	108.11	105.49	104.33	106.66	108.58	105.21	110.27	105.02	109.46	105.19	109.48	104.89	106.24	107.61	107.29	107.49	104.15	108.64
105.78	103.73	108.25	104.39	105.81	106.58	102.99	104.54	103.48	107.76	104.21	106.73	104.83	108.36	104.47	103.99	105.03	106.09	103.89	104.69	104.8	104.96	106.09	106.2	103.68	106.41	107.25	106.94	105.52	106.14	104.68	106.03	105.47	107.23	108.39	107.01	99.827	104.34	105.95	106.11	101.37	106.58	105.12	105.31	104.13	106.72	105.12	104.76	105.29	104.58
104.71	102.55	106.67	104.22	106.3	106.78	108.08	105.42	106.4	106.84	107.93	107.63	104.75	102.5	108.44	108.49	104.98	107.26	105.51	103.79	105.85	105.25	105.93	101.48	104.11	105.18	105.61	105.04	103.58	107.39	107.81	104.65	106.79	107.27	104.79	103.84	105.74	104.17	104.65	104	104.59	104.21	107.03	106.87	103.03	106.66	105.89	104.81	104.5	103.97
106.58	107.79	104.92	105.29	107.41	104.36	104.79	108.22	103.78	104.21	106.08	103.84	106.77	107.2	106.91	108.22	103.99	104.72	107.05	107.77	106.56	105.56	106.36	106.21	104.51	109.81	101.7	108.22	106.05	103.67	107.5	106.09	107.75	105.19	105.4	103.4	104.62	106.78	106.26	104	107.04	107.05	106.91	103.96	103.52	104.81	106.74	108.48	106.47	104.18
109.74	107.85	108.17	106.16	108.94	109.48	106.45	111.61	106.96	109.62	109.52	105.42	110.79	112.19	107.3	109.59	107.53	103.07	108.11	110.67	111.18	112.26	106.68	108.15	107.28	105.35	110.19	108.19	108.15	110.53	109.31	108.2	107.59	108.99	105.11	110.83	106.12	108.38	107.09	109.77	105.87	106.46	106.69	110.27	109.62	106.85	105.69	107.36	108.37	106.63
105.07	107.86	106.12	105.61	107.85	102.7	105.98	106.23	105.53	107.24	102.5	102.67	104.79	106.42	107.46	104.26	107.22	103.68	104.49	106.86	101.52	101.99	109.07	105.51	104.96	103.4	107.9	104.13	104.12	105.35	104.71	104.95	108.77	107.5	106.97	101.94	107.55	106.24	103	108.9	103.55	105.34	101.77	106.79	103.86	110.19	104.51	108.08	105.71	104.95
99.46	99.551	99.631	101.2	98.953	101.95	100.31	100.61	99.755	99.932	100.72	99.839	100.59	100.59	99.817	102.87	98.825	97.337	97.821	99.148	103.26	98.674	102.18	100.91	101.07	100.62	101.91	95.576	100.54	102.72	101.22	99.77	99.472	100.87	102.82	101.84	101.39	100.45	100.46	100.97	99.251	98.492	101.07	100.85	99.286	102.42	100.87	101.09	103.72	95.966
107.17	105.42	103.57	107.3	108.33	103.96	107.18	105.09	107.84	106.37	107.68	106.21	104.14	102.31	105.23	109.79	108.72	104.23	103.22	104.44	104.33	106.72	107.55	108.18	105.98	108.38	106.33	104.86	107.27	105.83	105.2	105.97	107.78	103.48	103.52	105.6	103.48	103.24	105.42	107.67	104.44	109.98	107.02	106.23	105.25	105.7	107.51	105.05	108.24	107.42
112.02	113.56	113	107.55	106.9	109.66	111.32	110.35	111.45	107.67	110.68	110.76	110.78	110.43	108.92	115.73	111.89	108.29	107.6	114.88	109.37	113.3	111.41	112.67	109.36	109.5	107.66	111.55	110.63	109.85	109.88	108.91	111.85	111.4	110.67	110.37	110.08	108.51	110.84	110.53	109.62	113.09	111.56	112.33	109.12	111.49	110.41	112.33	108.64	111.55
110.59	108.07	106.61	107.53	107.73	107.24	110.83	110.6	107.74	108.83	109.94	104.89	112.15	108.35	108.31	108.12	108.87	107.83	104.5	105.57	108.76	107.92	108.22	108.07	107.6	106.58	104.88	110.5	108.54	107.14	106.41	108.4	110.54	106.97	110.43	110.92	107.7	108.13	107.42	111.89	106.81	105.33	110.3	107.59	106.48	108.36	106.56	106.44	104.55	109.2
96.916	98.942	97.076	97.077	96.806	100.13	99.719	98.615	101.01	102.17	98.751	99.171	98.066	97.553	97.338	97.867	95.756	96.54	101.3	96.892	96.832	98.948	98.698	95.651	97.311	97.723	98.924	98.98	100.18	100.13	95.966	98.077	98.525	100.23	97.439	99.208	97.513	101.95	100.19	97.234	98.46	101.29	96.452	97.844	99.669	97.648	95.469	98.657	96.637	95.416
103.25	105.25	105.69	103.63	107.9	105.68	108.61	103.47	104.58	108.16	104.38	105.53	104.19	102.36	103.59	104.23	104.7	106.97	105.3	103.87	103.33	106.8	106.2	105.71	106.28	106.56	107.31	107.15	104.41	107.3	105.11	106.15	105.94	109.79	102.23	105.86	105.19	105.37	103.86	106.98	104.55	101.76	104.25	106.44	106.62	108.31	105.43	106.74	104.28	106.36
101.22	98.741	96.796	100.48	98.7	98.328	99.056	97.364	97.353	100.37	97.969	99.269	99.873	95.411	95.275	97.368	96.82	101.25	100.01	99.568	98.911	97.336	99.162	96.321	98.706	97.719	97.041	93.589	98.303	98.232	96.373	98.378	96.157	98.1	97.598	99.299	99.771	98.299	97.428	97.876	95.013	98.059	96.001	96.681	100.66	96.745	96.819	96.284	99.128	96.325
99.444	99.476	102.13	100.35	99.255	105.03	96.957	98.906	101.55	99.543	98.85	100.82	99.377	101.13	99.16	103.6	101.92	101.58	100.31	101.64	100.76	99.213	104.49	103.67	99.831	104.32	99.691	100.48	104.3	102	98.304	100.97	104.51	100.55	100.83	101.7	102.27	98.226	97.287	100.19	98.946	99.676	100.46	98.998	99.334	101.43	99.282	100.12	100.25	103.43
106.13	107.62	107.04	105.64	108.38	109.4	108.04	103.23	108.13	108.27	105.51	106.25	107.29	103.88	105.79	105.83	106.02	107.93	108.24	106.77	109.91	103.85	106.43	106.8	106.41	107.66	109.46	107.64	106.57	106.4	106.65	109.97	108.26	106.24	107.19	105.89	106.4	106.97	107.74	109.61	107.03	104.21	104.85	107.1	105.5	107.6	100.56	104.57	106.92	107.84
108.68	108.67	106.08	105.55	104.9	108.66	103.66	104.83	103.17	106.38	105.86	105.51	106.65	108.09	105.86	105.91	104.27	105.49	108.67	103.89	105.97	106.27	104.17	102.96	104.74	105.02	105.73	104.62	106.45	106.8	109.55	105.65	104.02	105.9	109.69	106.75	106.12	106.47	104.66	106.65	105.01	108.1	106.35	107.86	106	105.23	104.75	108.53	104.49	104.69
100.1	96.144	95.887	98.022	97.976	98.678	98.039	96.125	97.657	97.77	100.69	98.411	94.885	99.884	98.138	98.474	98.505	99.878	100.4	98.101	95.306	97.923	94.367	100.13	98.268	96.31	97.746	94	97.363	99.74	95.784	100.57	96.534	95.732	96.835	96.712	100.52	98.456	97.203	99.241	95.857	96.449	95.405	98.644	97.265	99.469	100.09	94.914	98.493	96.394
104.96	105.57	105.3	103.36	106.03	106.73	106.91	106.34	104.99	107.13	105.8	104.12	104.51	105.19	107.06	104.87	102.96	107.13	103.19	102.91	104.61	105.13	104.15	107.36	108.01	107.22	102.77	108.51	107.76	106.56	106.81	107.25	106.6	106.33	108.1	104.14	108.03	103.58	106.91	107.04	107.7	109.35	105.08	106.88	108.77	108.77	106.94	104.55	108.09	108.98
103.37	102.36	105.24	104.46	107.76	107.13	106	110.14	106.62	104.24	108.26	107.33	107.61	107.28	108.44	105.68	107.08	102.14	106	104.28	105.33	107.86	105.73	106.03	107.37	103.55	104.41	101.49	107.39	105.08	104.53	104.85	106.25	106.83	104	105.9	102.44	105.32	106.65	106.94	104.74	106.69	106.43	106.81	107.34	105.87	105.07	103.97	107.2	102.77
107.08	104.72	104.73	106.04	108.07	106.36	106.37	105.69	102.84	103.78	105.87	101.58	104.02	104.04	107.33	103.25	107.1	103.65	106.02	104.95	102.91	106.36	107.53	102.19	105.07	104.01	107.06	106.93	104.81	103.66	107.34	109.8	104.94	105.18	104.69	105.33	106.67	105.74	107.66	100.83	105.81	104.07	104.92	105.61	104.24	105.62	104.86	107.54	105.29	105.43
100.24	99.14	94.621	98.132	97.592	98.481	100.37	98.286	97.577	92.164	100.99	96.876	97.963	96.87	97.127	99.039	95.917	95.539	97.03	100.2	100.38	99.434	98.98	97.227	96.61	97.574	98.352	97.943	98.815	92.347	97.179	95.985	96.843	99.824	101.11	96.798	96.299	98.273	94.647	98.943	95.472	94.861	98.985	100.03	100.67	100.6	98.739	99.56	99.498	95.976
103.8	107.8	107.99	104.33	106.67	102.63	107.13	107.66	101.87	106.63	105.56	105.83	105.11	106.24	107.82	106.35	107.12	107.71	104.43	105.59	105.42	105.89	102.77	104.54	106.66	108.65	101.39	104.72	109.84	103.2	106.36	106.64	106.09	107.45	104.52	103.95	107.1	105.1	104.7	108.3	107.09	106.29	109.53	106.35	104.89	106.98	105.03	105.14	106.74	107.81
105.53	109.41	107.74	106.9	104.8	105.98	106.43	105.87	105.46	105.41	107.25	102.69	109.55	108.89	105.88	106.16	107.86	105.49	103.84	103.91	105.02	106.39	102.63	106.67	105.25	105.61	107.25	105.8	106.88	105.16	105.35	106.98	109.28	105.42	105.65	106.16	107.3	105.02	106.14	106.59	108.18	104.68	106.24	106.74	108.26	106.38	109.82	107.49	108.1	104.96
102.65	100.16	102.23	98.2	101.94	98.752	98.843	98.321	102.59	100.94	102.44	98.028	99.732	99.324	100.73	100.57	101.04	100.6	97.332	101.95	99.457	100.97	99.343	100.72	98.007	97.866	99.275	100.34	100.36	98.564	100.43	99.803	99.965	97.703	97.494	97.799	99.781	98.893	100.24	102.43	100	96.878	99.499	101.45	99.241	100.18	101.62	100.93	100.36	98.886
107.21	105.52	103.81	108.47	108.64	106.47	109.49	107.61	109.81	109.27	106.29	110.01	107.76	107.1	107.75	111.24	109.34	108.72	107.35	107.8	108.41	105.86	107.9	106.77	106.24	108.08	105.09	105.56	110.03	105.55	106.7	107.47	107.83	110.61	109.39	109.77	108.09	106.46	107.94	107.87	107.69	109.42	109.75	107.73	105.82	107.79	106.84	108.98	108.66	104.26
105.56	102.38	106.08	106.54	107.53	104.44	104.91	105.05	106.32	105.24	103.33	106.81	104.9	103.25	104.83	106.72	107.05	103.44	105.41	105.98	106.79	108.37	105.39	106.61	105.38	106.47	104.62	105.85	103.21	105.33	105.09	105.98	105.93	106.81	106.02	104.83	106.06	108.29	106.23	106.86	105.61	105.44	105.01	105.39	102.01	107.24	107.02	108.12	105.06	107.8
108.69	109.13	106.53	107.35	106.02	110.68	106.01	111.79	107.06	107.13	109.44	106.11	109.25	107.55	109.94	109.58	108.28	112.41	106.92	111.09	106.92	107.61	108.23	109.3	110.76	109.01	110.13	108.57	107.01	107.88	107.97	108.17	112.1	110.15	112.64	108.26	113.21	109.49	108.69	108.37	108.45	109.11	107.74	109.47	110.76	112.63	107.22	109.62	107.89	108.19
105.36	107.37	105.78	105.76	104.22	104.94	107.07	105.97	106.98	107.49	106.85	106.83	106.38	104.63	105.46	105.63	106.49	107.26	106.61	103.63	109.67	106.71	105.69	106.63	106.48	109.93	104.81	106.94	105.9	106.15	105.21	102.86	103.85	107.03	103.27	103.96	105.42	109.18	107.48	106.66	106.97	102.68	108.36	108.39	106.64	104.26	104.88	105.83	104.69	105.7
97.806	95.23	96.849	98.089	100.67	100.49	97.519	96.248	97.633	98.06	98.219	99.498	98.129	97.914	96.354	99.968	99.016	97.688	100.94	97.03	99.485	97.845	98.28	98.528	98.729	98.051	101.61	98.319	96.264	98.171	98.375	100.13	97.899	95.521	99.251	96.93	98.591	96.915	98.167	95.042	95.6	101.19	96.258	99.343	98.286	98.503	98.962	98.306	96.436	97.458
106.02	106.78	107.07	105.34	107.94	107.92	103.75	107.52	101.64	109.3	105.19	105.64	106.73	103.21	106.03	107.52	106.89	106.15	107.08	103.53	104.85	109.51	108.65	106.56	106.1	107.88	108.21	107.92	108.79	106.68	105.96	106.24	105.49	105.92	107.15	104.37	103.49	104.18	105.14	101.12	107.66	111.26	106.58	107.67	104.4	104.48	106.22	105.65	106.55	105.96
97.898	97.484	96.532	97.317	96.06	100.31	99.821	97.618	99.1	95.663	97.706	98.533	98.698	95.956	96.971	98.072	95.703	98.153	97.973	99.068	99.499	97.633	97.219	96.492	98.304	100.39	98.37	95.595	96.459	97.11	96.763	98.558	94.902	99.565	96.406	100.86	97.433	95.047	97.558	99.064	96.942	98.491	97.152	97.328	96.619	100.25	99.645	102.08	98.425	96.938
107.17	106.48	106.73	109.03	104.62	104.68	107.93	103.06	106.04	104.79	103.43	107.62	109.59	105.47	106.02	104.93	106.33	107.05	104.81	103.42	105.78	106.76	105.71	107.69	105.61	105.65	107.86	104.75	107.48	106.38	107.78	106.18	106.09	104.19	104.11	107.45	107.82	106.65	105.7	105.33	105.84	105.3	108.38	106.78	105.85	106.22	104.05	106.98	105.63	104.95
99.325	98.952	98.734	100.4	97.975	96.665	98.744	95.811	100.2	96.211	98.086	98.087	97.291	96.243	99.089	97.764	101.72	94.915	99.495	99.198	98.737	102.35	98.802	99.103	100.04	99.148	96.625	99.171	98.021	99.289	100.72	95.767	96.771	96.628	97.231	97.974	100.12	97.501	96.723	96.943	98.398	100.99	97.314	97.606	99.736	98.217	101.72	102.67	99.111	100.19
103.67	100.53	101.84	102.74	101.5	103.32	101.7	102.48	99.592	102.78	100.02	99.984	101.27	101.33	101.02	101.19	101.7	99.983	101.02	100.36	102.22	104.48	99.932	101.3	100.94	100.35	98.453	101.61	99.02	104.3	97.812	97.949	101.99	97.693	103.18	97.742	101.81	97.066	100.08	102.45	99.712	101.68	99.851	101.62	99.614	102.78	103.04	102.34	99.951	101.56
101.17	100.65	98.374	97.47	97.796	96.498	99.257	97.756	94.219	95.917	99.425	95.208	99.589	94.967	100.03	101.77	100.38	98.43	99.034	99.027	100.82	95.846	95.799	97.528	97.676	97.207	98.316	98.623	95.955	97.212	98.046	99.727	100.2	98.818	97.399	100.18	97.019	99.659	100.57	98.131	98.873	100.28	96.207	95.82	96.15	97.585	99.781	97.276	96.602	100.79
107	107.87	108.57	106.82	110.69	106.87	108.36	107.9	104.87	107.99	106.55	107.31	107.09	108.16	109.62	106.09	106.16	108.92	108.21	108.17	109.93	107.7	106.48	105.86	110.14	106.24	107.57	109.42	105.87	110.74	107.67	109.36	104.15	109.28	110.62	108.25	107.66	109.45	106.47	104.41	109.32	108.98	108	106.45	103.67	109.02	106.2	105.28	106.1	108.85
102.96	101.4	99.718	102.06	103.28	102.66	99.083	102.74	99.204	99.978	99.298	101.61	101.58	103.93	101.38	101.29	98.912	103.26	102.84	98.799	100.57	96.824	101.49	101.74	101.36	100.42	101.33	98.019	100.94	102.25	100.76	103.31	99.178	101.56	100.86	100.41	103.44	101.74	102.59	101.98	102.09	100.14	101.2	99.665	100.36	104.27	104.48	101.62	98.882	100.37
100.14	98.61	98.885	96.729	98.046	101.59	98.234	97.868	96.74	98.662	100.21	99.513	97.175	96.738	97.236	96.657	97.527	98.69	100.61	98.253	98.4	95.539	98.143	100.68	94.33	96.203	98.243	97.435	97.443	97.649	96.738	97.726	96.048	97.203	98.685	97.444	99.637	98.974	97.484	98.982	97.402	98.338	97.629	97.427	96.706	98.397	97.066	96.382	98.737	96.436
106.74	109.61	105.7	107.52	107.31	108.82	109.13	108.87	110.86	108.09	105.96	105.37	109.87	108	109.83	107.82	108.46	103.38	108.51	104.85	108.33	107.31	108.4	111.27	108.69	104.85	109.48	108.35	108.84	109.25	107.2	104.31	109.47	108.04	107.72	106.91	106.21	109.55	110.5	112.18	106.94	108.06	108.99	105.27	103.68	107.56	103.73	107.78	105.79	106.4
106.94	113.74	107.86	107.87	107.4	109.53	109.14	109.58	108.84	109.37	108.4	108.08	108.86	104.71	107.1	107.54	108.89	109.51	109.53	109.56	109.67	106.73	107.28	108.2	109.51	107.07	111.11	108.02	109.88	109.26	108.38	108.61	108.54	108	110.04	110.07	109.14	106.74	108.39	110.6	109.34	108.45	108.59	109.8	109.52	110.62	106.02	108.77	104.08	110.2
109.97	114.58	108.15	111.33	111.3	109.13	113.17	110.35	110.74	111.49	106.67	108.42	110.21	111.07	109.53	108.75	106.66	112.26	109.38	111.46	107.65	110.72	110.98	109.72	110.71	107.7	110.45	112.11	113.34	111.38	108.53	108.76	109.79	112.26	110.06	111.5	108.57	111.55	110.46	112.8	111.66	110.9	110.07	109.67	112.94	110.07	111.74	112.34	111.9	111.1
103	98.04	99.255	95.546	96.417	98.737	97.432	97.078	98.182	98.799	98.688	99.471	97.627	101.08	100.65	95.743	100.07	97.222	99.535	98.071	97.894	97.627	98.6	96.525	98.382	97.185	98.148	94.652	99.297	97.014	97.503	97.381	97.699	94.547	98.164	99.275	98.812	99.112	98.401	101.18	96.311	98.18	99.404	97.275	97.833	98.608	98.499	101.44	97.75	99.874
106.43	107.65	106.23	105.18	106.81	107.48	104.62	106.01	106.05	106.66	104.94	103.4	103.96	109.82	103.8	104.31	104.28	108.4	104.42	106.46	103.85	106.62	107.33	102.03	105.98	105.67	103.93	106.91	103.22	106.61	108.15	107.49	107.5	105.6	103.07	105.5	105.27	105.74	105.35	104.5	104.25	108.77	108.29	104.63	106.04	105.81	106.28	105.11	106.17	105.05
107.87	109.29	107.4	109.64	107.91	105.53	109.52	110.2	109.14	106.76	110.34	108.67	108.77	111.22	111.5	105.83	107.78	112.56	107.41	109.17	106.85	108.68	108.84	110.02	107.22	112.22	109.92	108.26	104.71	108.08	107.99	109.37	109.2	110.26	108.33	110.3	106.56	107.22	108.93	112.78	108.85	106.9	109.84	106.2	107.39	108.03	109.4	107.21	111.9	109
101.95	99.795	96.46	95.657	95.06	99.995	97.718	99.673	97.129	97.05	99.233	99.986	97.371	97.972	101.72	100.16	98.177	97.368	98.17	95.734	98.24	100.91	98.086	98.544	103.01	99.355	95.393	94.181	98.708	98.107	97.381	97.201	101.58	99.155	96.448	97.501	98.494	96.881	101.38	99.381	98.085	98.695	98.618	93.86	95.078	97.792	98.049	97.404	99.857	100.36
106.49	103.64	106.34	103.51	104.73	105.65	105.72	104.67	104.15	109.37	105.76	104.38	105.25	104.97	108.14	105.17	104.05	107.31	106.28	107.39	103.91	102.31	106.95	106.69	104.83	104.02	105.33	105.2	104.87	105.74	106.62	107.46	107.52	105.37	106.14	105.19	107.07	105.57	105.46	106.08	106.48	104.4	105.76	105.16	104.08	105.09	102.11	106.53	106.25	103.2
106.82	106.68	107.67	108.18	109.08	106.95	112.34	108.68	106.09	107.96	110.72	108	110.08	106.45	108.49	106.69	112.28	107.16	109.94	105.73	106.29	106.87	109.12	106.62	108.75	107.69	108.23	110.34	107.17	106.79	106.98	107.02	107.63	106.48	110.54	109.78	111.31	109.21	108.2	109.22	110.58	108.81	110.6	109.96	106.96	105.04	111.34	107.56	109.43	108.86
108.11	111.51	111.37	109.9	109.28	108.99	110.63	110.03	109.52	110.08	107.89	112.98	109.84	108.42	110.74	110.41	111.07	110.76	110.69	111.57	108.24	107.38	110.05	111.97	111.39	110.43	108.75	110.77	109.03	111.78	111.21	109.92	112.89	112.58	109.5	114.15	110.36	110.79	110.29	113.88	111.82	110.09	110.1	111.19	110.25	108.86	109.98	109.68	109.4	112.1
107.73	105.11	107.79	105.56	106.65	106.64	106.42	103.1	107.22	103.26	104.17	107.58	106.3	105.41	104.54	105.98	104.47	105.74	108.22	108.58	105.34	103.72	101.94	104.15	106	105.17	107.17	105.69	105.82	107.41	106.72	105.09	105.8	102.22	106.22	105.02	103.61	103.67	105.27	103.92	106.77	105.79	104.51	104.1	106.04	105.4	106.21	107.2	105.76	101.79
107.03	102.09	108.01	106.85	107.74	106.95	102.42	101.86	106.29	105.26	105.23	107.41	104.75	105.21	110	106.31	106.36	105.69	105.04	106.24	107.67	104.27	104.56	110.06	111.94	105.83	102.94	103	106.55	107.23	109.23	106.63	106.94	106.96	107.24	104.52	107.26	105.11	107.38	107.14	105.55	106.92	109.05	105.6	106.01	109.28	107.04	102.13	106.93	104.58
101.54	103.05	98.741	101.95	100.61	100.95	100.71	98.582	98.475	102.55	101.8	100.86	99.473	98.301	99.528	99.479	99.7	99.342	94.378	100.86	102.5	99.41	99.841	100.64	98.897	103.11	101.59	101.96	101.41	99.39	99.621	101.8	100.13	101.72	101.32	99.954	100.5	101.02	99.391	99.778	99.991	100.38	100.31	100.37	105.42	101.49	103.27	101.45	101.69	100.47
106.08	108.24	106.94	107.51	106.17	111.05	106.82	107.47	110.33	108.56	106.46	106.68	110.47	106.45	109.39	105.91	107.62	109.85	105.17	105.99	108.89	107.67	106.29	109.22	108.76	106.49	108.77	108.41	110.9	108.69	108.85	106	109.8	107.84	107.52	106.5	111.13	106.73	111.99	107.99	105.63	109.33	107.78	109.52	107.08	106.34	109.17	110.06	108.18	110.36
107.81	103.62	106.54	108.3	107.16	106.82	103.16	107.73	105.61	105.09	105.57	106.38	105.76	107.76	106.1	106.02	104.44	103.99	105.09	104.63	108.46	105.19	104.39	103.46	106.78	107.26	106.29	104.5	107.71	108.27	104.86	104.8	106.62	105.59	104.05	108.55	105.46	105.5	105.59	106.72	106.04	106.68	108.96	109	108.37	105	106.06	103.88	108.45	105.2
106.98	106.52	109.99	110.17	109.1	110.97	108.35	109.28	108.4	109.08	107.28	108.4	110.7	105.31	107.8	106.79	109.63	109.73	107.5	108.9	108.11	107.54	108.22	108.33	110.79	110.92	106.48	109.46	109.41	106.63	108.75	110.83	106.56	105.95	109.48	108.4	108.42	109.16	105.82	107.49	109.14	108.69	105.98	107.04	111.09	107.81	109.94	108.38	110.56	107.96
107.76	105.47	107.73	105.79	109.26	105.21	106.91	105.04	102.88	108.38	105.81	106.79	105.55	105.79	104.65	105.45	104.99	106.65	102.83	105.07	106.31	105.01	109.67	102.67	105.93	107.82	102.76	105.92	107.06	107.48	106.8	108.15	108.2	109.31	103.93	104.79	108.3	105.16	107.61	105.21	109.6	107.59	103.76	106.93	107.9	106.34	106.08	109.83	106.42	105.89
107.24	106.24	103.52	105.32	104.58	107.07	107.07	109.41	103.7	105.45	102.96	105.02	107.81	105.18	104.66	103.71	107.17	108.49	107.87	105.26	107.46	105.58	103.68	104.21	106.88	102.91	107.19	104.71	104.82	105.6	105.44	107.67	106.56	104.16	106.73	104.13	105.48	109.05	104.13	105.94	105.53	105.04	107.12	101.51	105.45	105.32	106.6	105.72	105.54	101.06
110.49	110.79	110.61	111	111.24	110.75	108.02	109.63	109.8	110.87	110.16	109.25	111.22	111.39	110.62	109.17	109.86	110.53	109.98	109.52	113.01	110.99	112.05	109.66	111.14	110.95	110.29	107.5	109.35	111.25	112.44	112.22	110.79	110.03	106.44	111.9	107.14	108.13	112.06	111.69	105.08	107.17	111.76	107.75	111.28	112.5	109.35	110.33	111.04	112
107.69	106.62	106.75	109.69	105.59	107.03	108.33	110.12	107.96	107.42	107.12	105.65	108.44	106.88	104.73	107.33	107.62	110.12	110.45	105.55	105.7	109.41	107.1	107.36	108.08	108.18	106.72	106.72	107.29	107.49	108.91	107.38	106.58	107.01	107.9	108.36	107.3	110.99	107.58	106.42	107.38	108.54	107.71	106.34	109.32	107.77	106.31	107.36	110.56	109.83
105.77	104.16	106.33	109.48	104.84	106.88	107.49	104.66	106.63	106.03	107.71	103.34	105.54	105.94	105.18	104.27	104.32	106.4	107.2	107.98	103.86	108.01	103.68	106.74	103.33	105.53	104.94	107.97	106.57	106.86	104.93	108.29	105.2	108.21	109.34	107.12	107.02	107	106.16	104.3	105.81	106.7	104.16	107.2	106.39	107.49	107.76	109.46	108.13	108.48
105.36	102.44	98.256	102.88	103.35	101.06	100.84	102.96	101.72	100.96	103.65	101.62	100.13	101.26	101.63	105.91	103.24	98.772	100.57	101.51	101.24	104.16	100.61	99.127	99.819	104.13	103.62	103.48	101.81	103.78	104.74	102.85	102.1	102.94	106.05	100.56	101.41	104.42	104.54	103.71	102.84	102.72	102.8	103.1	100.01	100.69	104.49	102.88	102.59	101.47
105.27	108.51	105.63	105.71	106.49	108.91	107.87	109.07	107.03	106.85	107.29	106.33	106.38	107.84	109.61	104.24	105.89	103.99	107.75	106.61	110.27	108.76	106.84	106.17	104.65	103.94	106.4	107.23	105.66	105.7	105.85	109.61	109.17	107.89	104.55	104.51	108.41	104.72	100.49	106.37	108.2	106.4	104.94	103.78	109.66	104.26	108	102.92	105	105.69
106.56	108.42	110.16	107.15	106.51	106.17	107.99	107.65	105.02	106.35	108.49	109.21	106.49	106	105.91	109.83	106.54	107.26	110.69	106.98	107.07	106.17	109.25	107.89	107.47	107.78	104.72	107.09	107.22	106.7	104.92	107.09	108.91	106.17	106.96	110.41	109.32	109.46	108.15	106.95	107.79	106.68	105	105.99	108.04	108.12	110.21	108.14	110.24	106.25
108	104.44	107.3	105.19	109.75	109.72	102.76	105.7	107.54	106.26	106.36	105.96	107.43	109.76	108.44	107.01	102.68	102.77	103.2	106.4	105.32	107.19	109.91	109.06	106.63	105.93	106.84	105.91	101.25	106.84	104.1	109.59	104.4	105.85	107.65	106.45	106.35	105.54	106.42	105.89	104.06	105.59	106.42	105.04	106.57	103.09	106.85	107.4	105.48	106.17
101.73	100.08	99.13	100.22	94.373	99.311	96.958	98.782	98.221	94.633	99.256	96.228	99.798	99.137	98.48	101.09	99.03	101.61	99.178	101.77	95.491	98.18	98.505	99.437	96.467	96.976	96.425	100.29	96.262	99.24	100.57	99.775	96.966	98.657	99.131	99.815	98.956	99.262	99.633	97.264	98.16	102.18	95.49	100.18	98.142	97.53	96.234	99.056	95.692	101.65
111.16	111.68	106.63	109.73	108.43	107.19	113.19	110.98	112.72	108.54	109.02	111.23	111.12	111.27	113.18	111.52	110.98	110.33	111.12	110.15	109.93	109.06	110	111.96	109.19	107.26	109.51	110.86	109.37	107.66	107.92	112.87	109.6	113.29	109.75	109.09	110.55	111.26	110.87	110.36	106.98	111.82	110.95	109.37	112.02	109.26	110.48	109.95	109.41	110.69
104.95	109.28	106	104.19	104.33	107.09	104.22	105.69	102.79	105.72	102.49	106.64	107.93	106.96	106.74	104.85	107.1	104.45	105.57	103.25	102.7	102.17	105.8	107.89	104.53	108.35	105.1	107.39	106.91	105.05	102.75	107.44	109.08	104.8	107.99	106.8	106.21	103.73	106.31	104.53	104.84	106.26	105.57	106.41	107.68	106.13	105.79	106.51	105.76	106.86
101.48	99.602	100.5	103.24	100.32	98.404	102.59	101.53	100.55	96.557	100.74	104.89	97.961	102.1	99.161	100.6	100.14	99.628	99.65	100.07	96.941	97.695	101.59	96.891	103.4	100.26	99.982	97.535	102.53	99.507	98.972	99.914	98.985	97.609	99.053	97.039	101.95	96.94	103.61	99.009	100.52	98.432	101.85	99.948	101.12	97.693	99.344	103.74	99.647	99.666
99.165	98.548	99.961	101.06	101.42	102.39	101.38	100.36	101.88	103.24	104.14	101.51	103.94	99.458	104.95	100.08	101.33	97.993	101.53	100.72	100.84	101.44	100.15	100.69	100.02	101.92	102.48	98.952	102.29	100.6	102.82	102.1	101.63	98.341	101.02	100.05	102.54	101.11	102.12	103.52	101.25	96.355	105.26	101.3	100.26	103.06	100.97	102.42	101.79	101.72
97.602	96.74	101.46	101.07	97.562	101.27	99.43	99.647	101.37	100.83	100.54	100.12	98.486	98.746	101.75	100.85	99.541	97.241	99.109	104.26	98.384	99.906	101.09	102.24	99.957	101.25	99.523	100.54	100.24	100.93	100.09	98.24	102.07	100.37	100.8	101.79	99.532	100.21	98.603	100.58	101.07	97.504	99.839	100.27	99.286	100.55	99.497	96.057	100.63	99.349
97.538	98.941	96.965	99.952	98.889	98	98.014	97.27	95.723	96.163	97.048	96.817	95.458	100.68	99.414	96.79	99.466	97.525	99.333	99.152	100.71	97.506	99.022	97.549	96.933	98.109	96.822	95.164	99.035	100.92	101.35	100.23	96.941	98.182	100.7	98.855	96.351	99.681	97.16	99.189	96.331	100.31	98.656	99.632	97.02	98.831	99.621	98.721	97.909	99.421
98.577	101.09	99.602	99.549	98.988	98.953	100.97	102.83	101.34	96.31	97.413	101.43	99.735	100.37	97.638	99.714	99.933	98.647	98.314	99.091	98.296	99.728	99.897	96.334	98.846	101.19	100.93	99.781	101.89	99.236	100.22	102.51	102.46	98.173	100.8	97.87	103.16	100.62	100.23	99.018	100.98	103.21	98.759	100.66	99.501	95.063	99.529	99.353	99.207	100.22
102.5	104.25	105.6	106.4	106.37	106.85	106.92	104.31	103.94	102.14	105.02	102.42	106.77	102.98	107.62	106.76	104.16	106.44	104.39	107.77	108.17	107.13	104.9	100.87	107.44	107.22	105.92	105.39	106.99	104.5	107.16	106.93	107.06	105.48	108.22	108.93	110.94	108.97	109.2	105.59	107.57	105.26	102.55	105.56	107.56	106.93	106.34	105.46	105.51	107.2
103.72	107.45	103.51	106.37	105.86	104.45	103	105.84	104.63	104.33	104.98	104.85	104.37	108.5	101.54	104.13	106.37	109.08	105.11	103.53	104.4	104.6	103.66	106.52	104.04	107.13	102.17	107.27	107.82	104.84	105.98	105.14	106.04	105.95	103.8	107.15	106	103.17	104.17	106.77	104.59	104.21	105.97	105.69	104.7	108.55	101.61	105.36	104.43	103.45
98.399	98.986	98.087	97.318	97.666	99.289	97.198	96.766	99.78	99.202	97.185	97.344	99.567	95.201	98.873	100.75	99.209	96.819	100.44	96.026	97.764	99.71	99.358	97.901	97.847	94.831	97.035	95.845	99.523	95.675	98.673	101.92	97.894	101.96	97.664	96.942	97.333	99.201	97.014	98.201	96.52	97.294	96.035	95.816	96.724	97.416	99.288	98.684	100.38	95.768
106.94	104.78	105.89	105.14	108.31	107.98	108.63	104.02	108.06	103.96	106.88	110.35	106.73	108.75	107.41	104.3	108.83	103.97	107.53	109.52	104.22	107.06	107.37	110.08	104.42	106.24	108.57	106.09	105.02	107.86	107.32	108.59	106.95	106.48	105.26	107.97	104.76	106.63	103.85	105.39	104.99	104.34	107.62	106.63	103.97	105.34	107.6	109.49	108.28	104.49
98.066	98.205	101.27	101.5	97.057	100.05	98.378	96.823	99.543	98.259	97.427	99.035	97.922	97.634	98.787	98.58	98.699	95.269	99.866	97.964	97.371	99.391	100.87	99.871	99.568	100.31	99.327	99.287	97.383	99.405	100.06	98.188	98.187	98.854	97.16	97.447	99.857	99.528	97.863	95.857	102.18	96.305	102.02	97.096	99.475	98.397	100.76	96.763	104.22	99.84
104.93	107.03	107.32	103.42	104.65	104.95	106.02	105.11	104.48	107.61	105.3	101.79	104.56	105.62	104.46	105.75	109.71	106.49	108.76	102.94	106.48	106.4	106.48	105.13	104.56	104.47	106.46	104.88	105.31	107.89	105.98	106.05	104.34	105.94	109.19	104.58	106.48	103.11	104.98	108.55	103.76	102.3	102.35	102.98	104.21	104.42	105	106.29	106.85	103.84
106.92	106.61	103.07	104.46	106.34	110.44	104.29	106.06	106.98	105.79	106.74	109.49	105.23	106.15	105.65	106.82	104.89	109.43	106.88	104.03	107.65	109.25	107.99	104.74	104.45	103.54	108.08	107.38	103.44	108.12	103.9	107.11	105.95	105.17	108.17	107.87	101.78	107.19	105.35	103.71	106.05	106.57	107.63	104.42	106.7	106.36	103.49	104.17	107.6	106.47
104.99	105.82	107.45	103.84	104.03	103.31	107.19	103.99	104.76	105.85	103.66	104.13	106.04	106.15	106.81	106.87	109.29	106.45	103.15	108.32	105.61	106.24	105.69	105.22	103.74	105.72	106.93	105.78	105.28	102	103.99	108.16	104.64	105.51	105.44	108.24	107.07	104.34	104.01	104.34	106.97	106.38	108.4	105.39	106.51	103.34	105.28	105.55	103.76	108.79
106.78	104.34	104.56	106.13	106.64	104.46	107.22	104.24	101.73	104.53	105.76	105.96	104.69	102.23	107.58	104.99	104.93	104.53	106.96	103.83	103.94	104.51	107.81	106.48	103.48	106.67	104.05	106.02	103.97	103.98	106.9	105.06	104.99	102.9	106.98	106.6	105.05	106.6	104.73	109.5	104.76	109.26	106.8	104.37	104.79	102.15	103.08	104.72	108.83	106.39
109.62	106.59	110.05	107.04	106.24	110.1	107.69	108.7	107.08	109.33	109.16	107.77	107.33	110.17	110.08	108.75	107.96	107.09	107.49	108.06	108.95	106.86	110.91	107.68	105.89	105.89	106.41	109.34	108.38	106.1	104.41	108.44	108.18	109.53	107.81	108.47	106.73	108.95	108.17	106.62	110.3	107.88	105.91	106.69	110.36	109.44	108.82	109.83	108.95	110.98
111.93	110.93	110.23	110.33	108.65	111.74	110.67	111.93	113.73	110.12	111.18	108.1	108.68	111.13	111.73	108.04	110.62	110.37	111.47	108.52	110.94	109.57	110.41	110.68	111.05	111.07	109.99	109.03	108.17	110.71	110.43	107.77	110.64	112.28	110.53	111	110.44	109.2	111.51	111.08	112.58	110.78	110.84	112.15	112.05	108.8	112.24	109.43	108.15	109.45
111.61	114.2	111.56	108.49	112.64	113.93	107.71	111.91	111.52	111.01	111.34	111.04	111.94	109.6	110.18	105.83	109	111.64	109.79	110.76	110.22	109.81	111.94	111.94	109.96	110.69	109.35	110.27	107.61	108.93	111.31	109.65	109.86	113	110.83	109.1	109.85	110.29	107.85	110.17	110.13	108.72	110.54	110.94	109.51	108.85	112.29	109.77	110.55	114.29
105.21	107.76	105.02	105.3	106.61	105.89	107.71	104.93	108.03	106.47	106.17	107.15	104.01	105.76	109.37	106.19	103.79	109.51	107.74	107.12	107.35	107.84	107.04	108.71	105.03	105.14	109.11	108.54	107.54	106.52	109.28	107.49	105.53	109.27	105.47	107.93	105.39	105.4	105.86	104.03	104.46	108.77	105.63	106.79	108.04	103.36	110.1	104.96	106.94	105.34
100.84	99.382	99.993	100.9	99.576	99.208	100.14	97.242	100.41	97.702	102.65	101.45	100.39	99.366	98.524	99.382	102.51	100.12	98.419	102.12	100.9	100.01	100.27	102.97	99.762	98.638	97.99	100.84	100.61	101.47	102.16	99.425	101.97	103.59	100.42	99.526	98.816	101.36	103.73	101.05	102.31	100.66	99.971	98.869	99.011	100.8	99.772	98.023	101.4	100.32
105.66	104.42	106.36	108.13	107.08	105.81	106.56	103.77	103.88	106.56	103.96	106.95	107.15	108.74	105.56	106.33	107.01	105.54	104.18	107.7	106.2	106.95	106.23	105.37	107.08	106.52	105.93	106.33	106.71	106.22	109.45	109.79	109.8	105.35	106.06	103.86	108.76	107.24	107.29	105.73	108.51	107.09	105.72	106.96	105.32	106.09	104.1	105.41	105.64	106.88
109.76	110.63	106.96	108.1	109.03	109.4	108.14	111.46	111.14	107.75	111.73	106.79	110.33	109.3	106.78	106.37	111.08	110.32	111.46	107.56	109.38	110.77	109.24	109.2	110.43	105.19	108.35	106.55	108.05	106.25	108.66	110.97	109.22	107.55	107.55	110.12	108.09	109.65	109.2	107.53	110.55	107.39	110.13	110.57	108.44	106.93	108.43	107.11	109.14	107.1
108.39	107.18	105.51	108.1	108.83	107.28	107.31	106.36	105.26	107.88	106.94	108.62	108.57	107.91	107.86	109.49	109.08	108.73	108.26	107.74	107.88	109.93	107.91	109.31	109.39	109	110.01	108.46	108.24	107.1	109.34	108.39	109.24	109.54	110.12	107.28	109.42	105.98	108.06	109.38	105.3	109.04	108.74	109.23	107.27	108.27	109.86	106.87	110.75	109.38
104.72	106.44	106.9	105.97	104.23	110.44	105.49	109	105.08	107.43	105.86	104.16	105.02	107.11	105.63	103.35	105.51	105.16	105.33	102.7	104.48	104.5	109.18	103.18	105.35	107.16	105.58	104.18	105.73	103.54	104.76	108.6	106.39	106.83	106.45	105.93	107.04	104.25	104.78	107.01	106.37	109.83	107.11	106.3	108.69	103.41	101.93	106.28	106.65	106.81
108.56	103.78	108.17	104.49	105.62	106.82	109.23	107.29	108.15	105.91	105.91	108.28	107.61	102.87	108.77	106.18	109.26	105.97	106.44	108.1	106.08	105.11	107.83	108.49	101.84	105.41	105.73	109.88	106.94	106.09	105.34	105.46	107.2	104.07	109.24	106.42	108.76	105.2	105.61	104.93	106.87	106.34	107.48	107.09	106.03	109.73	109.7	108.55	106.08	107.53
108.19	109.03	105.72	105.23	108.88	107.64	107.23	108.71	105.25	108.28	104.98	111.83	107.18	107.3	108.54	106.44	107.43	110.53	107.07	107.89	106.73	108.69	109.11	106.52	106.83	106.67	108.72	108.96	107.01	106.9	106.28	106.3	108.27	109.97	111.64	108.67	108.21	104.84	108.06	107.12	109.58	105.38	105.42	107.3	107.99	108.97	107.72	109	107.92	105.43
[truncated: 150 more columns]
