# Supplementary material for: Genetic dissection of main and epistatic effects of QTL based on augmented triple test cross design
Source: PLoS One. 2017 Dec 14;12(12):e0189054. doi: 10.1371/journal.pone.0189054 (PMC5730204; doi:10.1371/journal.pone.0189054)
Supplement: S10 Supporting Information — (ZIP) [file pone.0189054.s010.zip › z6_300_0.5_5.csv]

105.59	103.39	108.7	102.21	103.3	105.8	108.76	106.76	103.05	109.89	102.11	106.61	106.23	107.05	106.19	102.31	103.06	105.32	108.41	107.7	107.09	111.26	106.06	103.69	108.01	102.78	105.92	104.17	108.67	105.12	109.73	108.28	107.97	105.32	106.35	102.89	108.38	105.92	104.62	102.75	104.23	108.18	108.81	103.29	109.67	105.93	100.28	102.54	103.4	109.95
107.88	110.15	110.48	111.71	111.06	109.54	110.98	105.64	103.77	109.28	107.55	110.53	108.71	110.11	104.94	102.93	110.88	108.66	102.44	108.87	110.17	105.88	113.29	110.45	108.34	108.4	106.8	104.98	109.5	105.3	105.95	108.23	108.89	103.03	106.13	109.04	107.2	108.43	103.58	110.22	109.73	106.67	109.46	110.05	111.04	110.61	110.82	109.38	110.49	106.91
102.41	99.232	100.75	101.75	100.82	102.47	97.177	104.55	105.11	101.02	99.646	101.87	99.706	100.78	104.22	98.309	94.473	99.57	99.636	98.148	99.83	100.89	98.913	101.79	99.616	97.744	99.375	102.22	98.182	98.867	100.07	100.8	99.001	98.268	99.701	96.498	102.28	97.39	103.28	102.56	104.48	103.88	95.47	99.784	99.228	102.32	101.94	102.25	96.8	101.43
106.8	104.83	107.58	107.87	105.64	106.41	106.68	105.61	114.71	105.86	108.17	103.9	105.65	109.65	101.99	108.31	107.6	112.58	105.56	111.24	107.25	108.14	108.99	106.06	106.31	105.02	107.58	111.87	112.22	108.84	109.31	107.93	106.98	112.73	109.16	111.35	107.2	102.52	111.09	107.33	109.95	108.2	106.22	106.98	108.51	108.03	108.8	104	104.85	104.27
105.92	107.35	106.04	106.74	99.982	106.55	107.47	103.73	105.17	109.38	107.32	106.41	104.87	107.75	105	107.79	105.4	106.07	102.75	105.56	106.64	103.44	99.816	100.5	107.08	104.29	106.54	103.75	111.2	109.36	106.3	107.4	103.59	102.67	103.27	105.87	104.62	102.74	105.05	106.9	103.78	99.454	102.33	109.24	107.45	110.11	105	107.2	105.16	108.61
105.14	105.39	107.07	104.84	105.15	101.39	106.86	99.691	108.68	99.573	102.92	109.5	106.91	106.6	108.53	104.72	104.26	102.27	106.3	103.65	104.98	104.26	104.44	107.98	104.34	108.77	105.74	110.31	108.29	102.07	103.75	103.66	106.92	104.42	100.28	104.23	107.19	98.903	104.83	103.03	109.44	108.54	102.7	104.43	106.77	106.91	107.08	106.3	103.77	107.68
97.826	95.687	96.354	97.341	99.184	101.91	99.098	93.348	91.292	101.52	101	95.806	96.358	96.215	100.15	98.633	101.47	97.477	96.737	101.92	100.09	97.11	98.502	102.69	103.72	101.93	100.09	99.043	97.413	96.916	98.421	94.974	98.516	99.873	96.448	98.413	101.13	98.827	98.145	97.926	100.37	98.152	99.806	92.705	103.04	97.407	97.1	96.07	98.904	92.001
105.03	105.29	101.98	104.6	106.44	100.7	102.65	104.84	105.29	102.37	107.6	100.23	98.616	101.58	99.131	105.12	107.21	105.26	101.14	104.62	100.28	98.118	101.19	96.511	106.27	108.65	102.25	102.67	99.774	103.07	105.07	101.08	105.87	97.718	98.229	101.48	101.24	101.92	102.66	99.302	101.67	102.54	100.48	100.84	101.53	105.04	101.08	105.87	104.53	99.738
112.71	108.8	109.86	115.17	110.88	111.37	105.76	114.75	113.37	110.35	108.43	110.89	112.82	107.55	107.72	109.68	109.27	107.68	109.81	114.2	109.56	115.02	115.21	113.14	108.68	111.46	108.15	110.8	111.14	113.17	112.53	112.25	112.49	107.62	107.76	113.16	108.88	109.57	111.75	107.01	111.55	110.23	108.54	111.11	112.02	111.51	115.64	112.58	109.1	107.88
101.55	100.37	101.52	102.05	104.32	102.22	102.53	101.4	104.83	104.18	100.57	104.93	102.7	104.04	103.55	103.82	103.01	103.87	99.843	100.33	103.66	100.11	102.41	101.16	101.19	99.929	102.45	100.68	104.54	104.94	103.51	102.27	101.85	97.491	104.19	100.44	101.37	105.5	109.82	103.07	99.632	99.766	103.39	101.07	104.85	99.863	101.22	100.05	99.504	104.72
106.47	106.1	108.72	105.51	104.19	101.95	102.28	106.55	109.72	107.97	106.44	104.01	104.13	107.69	106.63	109.3	109.13	105.25	110.71	101.01	108.69	103.51	106.77	108.37	108.46	100.34	103.57	104.75	111	109.34	105.74	105.65	106.29	105.19	102.87	107.96	106.52	102.31	106.2	102.96	103.23	106.02	107.76	100.46	109.02	107.59	104.83	101.4	104.14	104.37
98.53	99.676	98.262	97.698	99.292	98.077	98.38	98.918	102.5	101.95	96.903	99.714	103.04	101.12	94.82	100.86	99.914	97.997	103.67	105.63	98.375	100.05	102.58	101.65	101.36	101.49	100.17	97.832	98.561	99.192	97.802	105.07	98.166	99.677	98.101	99.974	98.3	98.499	101.45	102.28	99.872	95.825	100.47	94.618	97.671	100.24	98.084	98.623	93.455	95.11
109.53	99.137	108.55	105.81	103.75	106.45	106.08	99.493	112.09	105.48	104.28	106.92	103.28	106.26	107.25	103.4	107.34	105.23	109.49	103.78	105.42	100.99	106.92	103.76	103.85	104.18	104.96	104.09	102.93	107.38	106.97	109.88	102.33	99.999	105.1	106.3	107.94	109.24	104.37	106.26	112.98	100.91	103.36	102.71	105.5	105.47	105.91	105.14	102.25	102.78
109.74	108.43	110.88	109.54	109.54	108.15	104.41	103.38	109.33	106.81	102.35	109.19	107.91	106.66	105.13	103.93	108.22	107.05	109.06	106.31	105.57	109.72	106.97	109.03	105.76	108.55	107.06	109.4	110.21	108.67	108.56	106.12	106.11	108.15	113.59	107.05	104.53	107.28	107.39	109.15	110.65	109.13	109.58	107.1	109.11	109.41	104.91	107.58	107.6	108.13
104.2	107.19	104.31	105.4	106.84	103.08	104.48	107.68	104.98	110.85	104.57	102.1	108.77	105.87	105.24	100.57	105.5	107.07	102.93	103.16	106.09	106.08	102.94	104.39	108.33	104.37	106.04	109.13	108.21	104.75	105.78	106.82	107.61	103.42	108.36	106.14	105.58	104.81	106.41	102.12	107.35	107.44	104.41	105.79	105.93	104.8	98.663	103.05	105.34	103.62
104.18	109.92	106.63	108.1	106.08	105.95	108.75	107.31	107.79	112.6	109.99	105.35	107.92	110.22	106.27	113.71	108.81	110.64	106.1	107.45	106.29	109.51	107.14	105.04	106.22	105.5	107.38	104.69	108.51	107.39	108.42	104.65	108.38	106.39	103.93	107.96	105.34	110.62	107.48	108.56	110.75	108.36	109.39	110.97	106.77	110.23	108.01	108.9	110.21	109.23
102.47	103.94	99.692	96.386	99.345	106.82	98.765	100.49	99.882	92.599	101.14	101.15	100.22	102.55	99.563	97.836	98.105	104.98	102.54	97.163	98.398	104.14	99.412	100.24	98.974	98.305	102.74	99.299	98.788	97.038	100.12	97.932	102.17	100.06	96.208	99.74	95.942	98.519	105.8	100.55	99.215	101.67	99.506	99.343	100.87	100.91	98.675	100.31	101.96	101.73
104.87	108.53	106.25	106.53	106.21	106.36	107.07	110.52	106.73	107.1	106.71	109.22	104.06	106.04	103.69	104.87	107.09	105.76	106.14	106.13	107.34	107.39	102.16	103.13	110.45	107.53	109.39	106.18	111.16	108.47	109.53	109.16	102.94	109.14	108.79	104.53	107.53	102.94	107.92	103.22	105.4	109.54	105.73	103.48	103.48	108.67	104.31	104.29	105.1	104.96
106.17	112.52	108.24	112.66	104.89	111.87	103.84	111.55	106.87	106.33	108.76	109.07	110	109.22	109.04	108.45	107.69	105.36	110.1	104.72	107.37	103.26	110.89	107.13	110.49	108.81	110.26	105.18	111.53	103.69	105.46	105.06	106.89	110.29	109.73	106.1	109.43	110.51	111.62	108.09	109.68	106.35	107.73	106.41	108.87	109.82	107.6	109.1	105.03	105.98
104.94	101.85	103.27	104.78	103.83	109.9	104.82	107.88	105.76	105.43	102.88	104.76	109.55	109.09	108.95	105.31	107.02	106.24	99.081	108.79	104.68	106.94	107.66	107.66	104.47	106.68	103.91	107.54	106.33	108.78	104.57	104.94	107.97	107.11	102.13	105.24	109.57	107.46	105.2	99.639	105.16	108.08	104.89	105.92	104.64	104.22	107.19	102.39	106.19	105.66
106.37	106.88	108.31	109.56	107.42	104.88	104.61	106.86	105.09	111.15	107.08	104.7	102.34	105.09	106.26	104.57	109.55	107.76	105.76	102.26	107.43	106.52	106.13	111.15	104.13	108.01	103.72	101.88	107.26	111.93	101.7	107.34	103.83	102.66	107.4	106.2	108.69	103.92	105.66	105.39	106.45	103.77	101.16	107	107.58	106.51	106.16	108.16	99.871	104.03
101.03	108.53	109.13	106.02	107.04	108.84	108.35	109.14	108.33	103.41	108.56	107.64	108.16	102.2	110.19	107	110.54	107.58	107.52	105.84	107.47	104.25	102.39	102.62	112.09	108.17	105.22	107.53	106.87	107.28	105.45	108.78	107.06	100.71	107.34	106.13	105.46	106.9	107.13	107.46	102.76	109.56	109.67	107.68	104.68	107.02	103.65	107.18	105.53	105.71
101.01	101.44	98.333	103.07	100.27	103.21	103.85	99.922	100.37	99.863	98.449	94.864	99.853	99.51	97.65	103.76	101.16	102.69	96.15	100.44	102.29	95.298	100.29	99.137	101.27	98.376	92.092	100.59	100.93	96.391	99.86	101.37	100.65	98.967	97.092	99.227	105.04	102.39	100.92	99.362	96.772	96.782	101.11	100.69	102.29	100.31	101.23	102.85	98.135	97.789
106.14	109.56	112.77	104.38	107.8	101.32	100.63	102.76	105.36	103.82	106.89	104.18	108.56	106.27	105.34	109.01	107.36	104.55	103.84	105.41	107.4	105.96	103.62	106.83	104.85	105.67	103.11	103.02	108.59	110.19	108.15	104.89	102.36	104.73	106.01	102	105.49	104.5	107.98	112.53	104.38	105.43	104.01	107.61	103.79	106.74	106.8	104.49	104.79	109.14
97.771	98.301	97.841	98.301	101.53	99.067	98.714	98.47	102	97.747	98.934	99.286	104.04	100.65	94.392	95.942	98.776	97.641	98.814	99.013	98.769	101.26	99.114	98.691	98.576	101.68	99.518	97.66	100.88	93.968	101.53	93.349	96.131	96.684	102.99	98.053	99.908	96.652	102.39	99.147	100.03	97.311	97.875	99.143	96.895	101.46	101.17	96.893	102.16	97.434
99.499	96.466	96.108	100.45	102.54	99.126	94.866	101.59	104.75	99.056	100.13	95.42	98.317	98.133	102.27	101.55	100.89	99.539	104.26	101.38	101.66	99.581	99.667	96.729	99.104	101.8	96.538	102.28	97.979	100.82	102.42	100.93	96.462	103.44	98.756	98.286	104.37	101.18	99.272	100.42	103.79	99.292	99.616	106.51	100.01	100.69	99.944	101.98	101.35	93.591
94.215	94.697	99.401	97.412	99.334	93.496	93.565	97.408	98.277	96.355	98.059	100.83	98.514	99.667	100.42	97.512	95.042	98.232	97.292	97.309	100.73	98.708	94.828	100.12	96.536	99.68	103.85	100.76	98.639	99.206	98.856	98.64	97.862	97.736	100.92	97.824	94.067	94.837	102.13	95.763	92.128	98.109	96.985	98.885	97.402	98.581	98.082	91.968	103.14	101.29
102.03	101	102.52	99.763	101.92	102.2	105.09	100.49	104.49	105.76	102.54	109.1	99.422	103.09	101.44	102.49	108.89	101.33	101.72	102.86	104.59	102.25	103.8	103.99	101.1	104.28	100.4	101.32	102.21	96.868	97.101	103.98	106.64	105.93	104.54	101.44	102.88	102.95	103.75	100.07	104.98	104.27	101.63	107.81	106.92	108.33	106.56	106.09	102.49	101.52
108.88	106.41	108.9	113.43	108.95	108.13	104.39	109.04	109.96	108.88	116.08	106.89	108.8	106.23	108.1	108.19	111.91	115.56	108.59	109.61	108.16	107.56	110.47	109.43	108.02	112.37	113.71	108.48	111.26	109.85	111.3	109.31	109.6	107.98	107.2	110.15	109.92	108.75	107.55	105.61	106.11	110.68	108.86	109.28	110.73	110.91	110.99	114.73	107.45	107.95
108.72	109.55	110.09	107.85	106.99	113.34	114.4	109.38	107.57	109.54	107.69	108.48	108.74	110.78	111.35	108.11	108.3	107.89	111.02	110.96	104.95	112.78	110.87	110.96	110.85	106.12	109.14	112.11	109.73	108.42	106.34	108.77	108.54	104.77	105.54	109.34	109.79	105.89	106.68	108.39	109.78	110.39	104.55	108.4	109.63	110.07	108.59	112.06	108.27	111.75
101.64	99.727	100.77	97.269	98.849	98.596	101.13	99.596	104.68	100.21	102.7	98.288	99.049	101.27	99.385	101.46	101.83	99.617	100.96	101.41	100.7	104.29	103.7	103.22	108.88	98.85	99.356	98.303	105.32	96.391	103.02	105.62	101.05	97.53	103.72	99.991	100.5	105.05	101.99	100.94	106.15	96.834	95.281	102.15	98.62	102.69	102.24	104.22	102.81	98.996
107.12	105.28	108	111.31	111.82	107.25	111.08	109.68	110.57	105.91	109.44	108.04	106.7	108.17	107.26	106.73	110.3	110.83	108.47	108.95	104.16	110.1	108.82	107.48	110.76	106.77	106.08	104.54	107.15	108.38	114.58	104.43	109.42	107.66	107.46	108.57	110	108.15	110.48	109.12	108.65	112.61	102.57	108.52	107.85	109.92	109.27	106.32	109.17	110.87
90.817	97.026	102	98.421	100.4	97.122	103.86	101.25	98.168	97.961	98.264	97.335	96.496	101.52	98.635	102.56	99.661	98.132	102	100.17	92.667	98.054	104.76	98.172	101.28	101.57	93.272	103.64	97.971	98.749	96.965	100.17	98.148	101.26	98.037	98.464	98.865	96.082	96.341	98.7	99.233	101.02	97.799	97.932	97.644	98.136	101.53	100.29	97.777	100.26
110.11	112.88	114.29	111.18	105.98	110.24	99.68	107.98	111.98	108.87	109.47	111.36	113.89	109.62	103.15	109.99	106.56	107.41	110.77	111.98	107.26	109.2	107.25	107.2	111.66	111.28	108.05	108.11	106.92	108.66	107.92	104.6	103.16	111.45	108.08	109.18	112.88	107.79	107.1	111.12	107.93	108.25	107.32	109.01	103.96	109.5	108.67	108.04	108.17	100.55
105.35	105.62	105.83	105.15	107.09	107.66	103.49	102.31	101.2	106.33	111.45	108.75	107.02	106.99	106.77	108.42	103.7	106.45	102.24	106.46	108.78	107.62	102.07	104.17	105.06	105.93	106.9	107.61	108.62	105.68	105.46	104.92	105.57	105.44	108.03	107.12	106.54	106.84	104.5	106.69	109.87	107.95	104.65	105.66	107.58	107.69	105.59	105.96	106.32	102.65
106.91	105.77	102.38	106.13	103.99	105.55	106.21	105.04	107.54	106.94	105.98	107.9	104.69	103.79	104.39	104.39	104.8	104.8	107.88	99.966	104.62	105.9	107.44	105.13	108.51	100.09	108.27	107.31	104.42	102.77	104.91	107.23	102.81	105.76	107.69	104.03	108	106.55	101.7	103.86	108.92	108.58	102.86	106.81	105.59	109.77	102.36	112.64	102.35	106.21
110.01	112.85	109.46	112.44	108.47	111.37	108.36	112.81	109.91	109.68	110.88	109.13	112.12	116.37	106.74	116.55	111.52	112.67	112.73	108.99	104.06	108.12	113.19	111.95	112.54	105.9	116.58	112.66	110.36	111.62	109.37	112.39	107.21	112.33	107.2	112	111.94	110.9	110.06	105.18	108.66	113.27	112.23	109.52	107.76	112.24	107.39	112.38	111.44	109.82
106.71	108.91	107.28	108.28	111.75	109.7	109.01	110.71	106.73	104.62	109.94	110.25	108.65	106.61	105.43	105.84	107.53	105.22	104.18	105.79	108.21	108.74	108.36	109.65	109.99	108.13	114.63	110.05	107.39	107.81	100.53	109.39	111.82	105.92	106.57	105.54	110.22	116.86	107.89	110.64	107.55	113.05	111.21	110.01	108.26	108.04	107.12	111.33	111.84	106.17
103.21	100.1	101.99	105.68	105.42	102.19	106.44	105.8	103.8	102.41	107.3	110.7	105.07	101.64	108.22	107.8	105.48	103.95	104.42	104.89	109.12	106.95	106.89	110.66	104.18	103.72	104.33	108.31	103.97	106.67	107.1	105.58	108.48	109.69	104.71	103.74	107.1	99.465	110.52	106.24	102.44	105.29	106.59	103.78	102	103.83	106.83	105.37	107.34	107.76
96.075	94.535	97.646	96.752	102.55	93.644	98.678	96.668	96.745	95.899	94.213	99.747	98.141	102.18	97.759	98.404	95.181	98.125	95.843	95.186	100.01	96.231	93.867	98.067	98.852	98.213	100.82	101.96	93.694	98.22	96.559	99.94	101.48	96.028	98.436	101.64	95.618	95.504	100.31	97.855	96.675	100.16	101.66	100.46	101.54	95.738	98.489	101.06	99.707	97.038
101.25	103.89	101.12	101.56	97.2	98.09	107.24	102.95	101.13	97.922	99.642	99.116	99.253	99.868	98.998	103.74	102.09	97.043	101.81	103.82	100.36	97.327	100.95	97.804	103.48	96.974	99.692	101.12	95.782	98.162	99.71	100.9	98.929	95.939	103.47	100.55	98.571	98.305	102.9	97.063	98.143	95.407	103.32	101.06	100.29	101.09	102.83	98.237	100.07	99.56
106.2	103.9	103.68	99.566	97.471	102.5	101.87	97.579	99.452	102.53	102.76	102.92	100.5	99.436	106.13	101.78	101.17	102.81	104.43	106.14	103	102.05	102.74	102.89	99.211	100.75	102.45	105.82	103.86	101.22	103.43	105.46	98.394	98.418	105.52	99.628	100.82	99.656	105.32	100.25	104.57	100.73	102.04	106	99.466	107.28	97.896	100.69	102.76	103.61
98.744	98.969	98.6	100.91	100.53	99.994	94.025	100.07	97.023	97.428	95.727	101.88	97.914	102.18	98.107	97.165	98.81	101.68	96.756	98.34	95.212	100.7	98.494	102.77	100.31	93.592	100.16	97.967	92.759	98.196	102.83	99.873	97.469	97.854	102.51	100.38	102.46	98.049	102.95	103.74	101.27	100.39	97.212	93.016	100.39	98.512	100.12	102.79	96.045	95.821
107.53	101.63	101.01	99.381	98.909	99.192	94.827	101.65	97.105	98.1	100.72	101.73	101.72	101.3	100.1	104.08	99.971	103.48	99.521	102.66	101.48	102.85	99.119	101.72	101.3	99.416	102.57	100.91	102.78	104.06	95.376	98.692	95.138	99.85	103.67	102.68	97.776	96.469	102.37	97.85	101.09	101.44	98.729	102.42	100.55	101.73	99.614	102.92	103.76	98.077
101.79	110.53	101.82	101.74	106.23	103.65	107.29	106.6	105.64	107.88	108.88	108.14	106.99	106.6	107.04	106.42	110.03	106.81	105.93	102.66	109.77	106.33	105.28	110.56	102.52	107.99	109.76	103.09	107.84	107.33	111.85	105.46	106.21	107.88	109.49	103.79	107.49	109.72	107.65	106.48	103.04	105.02	108.13	107.14	109.02	107.96	109.39	104.72	108.77	108.3
105.11	111.16	106.76	108.71	109.8	111.02	104.02	111.88	108.49	109.17	107.97	110.04	102.77	109.86	111.4	106.22	108.06	104.38	106.78	110.69	107.09	107.4	104.38	108.02	107.83	112.12	107.66	107.17	109.31	107.69	106.57	103.78	104.36	108.35	108.51	107.62	105.91	110.51	105.68	108.52	106.97	103.3	107.44	101.7	108.9	106.32	111.15	111.37	111.87	109.36
109.82	105.41	111.09	110.18	109.92	108.94	107.55	108.23	110.24	111.41	106.3	111.54	107.79	110.21	110.9	105.52	111.98	102.35	106.06	108.56	103.8	107.33	107.62	106.44	108.43	114.91	103.5	104.66	107.66	111	109.9	109.41	105.81	108.16	110.08	107.42	108.84	111.35	107.19	107.57	107.01	107.89	110.36	110.29	103.96	105.69	107.19	108.85	108.43	104.46
108.11	107.76	108.68	110.02	108.3	110.7	109.4	112.65	110.58	109.62	105.34	109	106.25	103.34	104.28	109.32	112.3	108.09	110.72	108.89	106.83	107.43	107.13	111.26	104.87	107.19	106.38	103.59	106.82	108.32	105.81	111.54	107.28	113.17	106.56	105.42	112.35	108.5	107.47	107.55	111.26	105.44	112.73	110.52	106.92	108.74	107.41	109.5	110.1	101.21
105.11	98.884	104.99	101.38	101.79	100.1	101.37	101.69	101.46	100.46	101.49	100.52	96.621	100.94	100.21	96.991	102.01	97.808	99.591	101.88	102.22	102.44	99.431	98.836	105.11	103.49	97.732	99.414	101.06	99.999	101.41	102.27	99.902	101.56	101.82	105.87	100.6	100.47	99.963	101.23	103.65	104.11	102.24	97	98.137	96.999	104.43	104.92	98.549	99.325
107.52	108.3	107.17	107.9	114.58	109.66	107.41	107.71	109.62	104.79	104.39	109.27	106.71	107.77	106.03	106.93	108.47	107.04	107.15	114.53	107.64	108.68	106.22	110.4	110.04	106.19	110.43	111.45	108.39	105.81	108.72	110.57	108.99	109.04	110.22	106.6	104.8	106.53	113.45	110.56	106.56	108.83	108.24	108.48	107.07	109.74	107.7	104.76	109.74	107.76
95.85	97.288	102.28	100	102.47	97.837	99.762	103.22	99.147	100.19	101.44	104.69	97.882	99.676	102.78	99.226	99.464	101.37	104	97.801	99.804	103.64	101.26	98.72	101.1	103.42	98.788	101.6	93.495	100.92	101.96	103.08	99.736	102.82	101.96	103.36	100.89	103.02	102.38	101.68	104.65	104.8	103.24	101.91	97.101	100.28	98.454	99.558	101.27	102.3
93.891	101.21	97.094	96.298	99.598	95.987	99.386	99.527	98.632	95.64	99.816	96.079	96.489	99.143	98.874	100.63	98.521	99.807	97.87	99.652	96.753	102.21	101.32	96.698	100.28	95.349	102.99	101.81	101.17	101.77	100.47	99.23	96.195	99.658	97.008	102.23	100.92	96.983	98.087	95.289	98.941	98.787	95.95	100.93	97.874	98.551	99.113	96.91	91.7	98.987
105.73	104.8	107.47	108.52	106.07	103.67	107.3	109.49	105.19	104.55	105.99	110.15	105.29	106.99	105.95	107.83	105.85	107.1	102.85	104.27	104.19	105.8	107.84	105.61	103.87	105.01	107.54	109.42	106	106.86	105.11	106.93	103.44	106.96	105.24	109.42	103.11	108.02	105.37	106.65	105.88	108.56	109.59	105.15	101.49	103.11	105.32	104.6	106.83	101.91
107.61	105.6	104.73	105.89	105.81	105.72	106.97	103.5	103.29	108.44	109.81	104.23	106.05	109.21	104.85	107.27	104.1	107.49	107.95	108.2	107.82	109.61	106.5	102.33	105.78	108.16	105.68	106.96	102.1	103.83	106.28	107.34	109.14	107.93	110.82	105.98	106.25	105.56	109.35	104.54	102.33	106.24	105.11	112.13	104.1	106.34	110.14	107.07	109.72	106.04
99.714	98.865	98.591	99.451	94.23	93.925	98.891	98.893	100.57	100.61	102.36	98.907	100.1	100.4	96.568	93.885	96.737	97.201	97.14	98.001	102.9	94.816	95.01	96.911	101.1	95.107	97.071	95.159	100.48	97.401	98.293	97.433	98.188	96.793	94.565	96.149	100.65	93.602	97.031	103.46	100.77	96.866	94.397	94.526	99.858	98.776	90.517	96.919	97.43	99.253
105.41	104.84	110.61	107.3	106.22	104.46	106.56	104.48	108.65	106.66	106.15	108.26	104.48	106.51	109.18	110.98	105.78	104.07	110.53	106.98	106.5	104.12	107.56	101.13	107.45	104.8	105.55	105.15	104.96	105.17	105.74	105.17	105.16	103.18	107.23	105.43	106.64	105.25	106.65	109.74	103.89	109.16	108.46	103.62	107.63	104.35	104.22	105.79	103.57	108.62
109.23	102.57	103.97	100.28	108.4	103.03	107.27	102	106.99	107.11	106.25	108.27	110.29	102.89	107.08	105.17	103.99	109.58	107.37	103.33	109.03	104.19	109.03	110.35	105.09	100.85	109.38	107.25	103.21	104.81	108.2	105	102.97	105.67	107.55	101	106.15	105.64	104.83	108.38	99.212	107.21	106.64	107.24	108.41	104.76	104.78	102.62	106.64	100.38
109.34	104.78	105.45	103.85	103.01	108.48	102.26	108.9	110.46	107.71	105.81	103.13	106.92	108.14	103.38	106.58	111.57	104.24	106.37	105.74	104.98	109.67	104.74	103.85	105.4	103.73	104.3	106.27	108.95	102.95	102.66	105.76	102.58	107.16	112.68	105.29	105.6	102.08	105.3	108.72	104.34	108.76	103.69	104.98	108.83	105.98	108.97	103.95	106.49	109.26
100.84	101.47	100.39	100.14	100.14	103.63	97.813	101.89	100.88	98.779	106.9	104.13	100.05	103.98	101.25	97.873	105.77	102.46	100.91	100.04	100.02	98.434	99.804	102.57	98.255	101.93	99.159	101.46	102.66	100.99	101.29	99.284	101.53	98.408	96.144	102.55	95.614	104	103.5	100.69	99.353	94.325	97.958	104.47	99.993	99.252	98.921	98.22	100.68	99.934
106.96	104.95	103.78	103.29	109.35	110.43	110.17	107.13	103.01	103.95	105.01	108.97	107.81	108.78	109.58	109.61	107.13	106.28	103.16	106.18	105.28	102.45	109.35	103.98	106.52	107.15	108.45	106.05	104.49	107.9	111.91	104.63	111.29	107.8	101.78	109.42	108.13	108.49	105.79	104.07	107.88	109.4	108.17	108.71	109.89	105.42	101.88	102.26	108.8	105.11
107.65	103.17	99.751	111.62	104.03	102.86	108.79	106.62	110.43	108.47	109.63	104.7	106.12	106.46	106.94	108.05	106.89	104.31	103.32	102.98	107.98	108.64	102.09	106.65	100.97	109.35	104.74	103.73	103.18	105.16	107.94	107.24	105.43	103.83	106.93	109.38	102.15	106.82	103.87	106.77	104.54	107.42	106.09	108.32	97.889	103.53	107.58	102.03	106.39	106.85
110.44	112.16	107.53	108.12	107.25	108.86	108.32	108.14	108.43	108.34	102.42	111.41	110.07	109.89	110.56	108.55	107.25	113.17	113.18	107.02	104.57	110.17	110.47	105.37	110.76	103.73	106.79	108.97	109.86	104.5	103.41	104.7	107.7	107.73	108.36	104.83	108.8	106.34	111.85	102.54	108.29	103.68	106.75	111.57	108.99	107.76	108.4	105.21	112.78	107.67
110.07	110.18	107.17	106.9	108.13	104.7	107.08	110.78	111.25	110.47	106.73	111.57	109.84	110.35	110.16	107.58	112.49	105.51	111.43	108.51	106.28	107.85	109.88	107.37	109.27	108.57	106.75	109.09	109.58	109.74	105.81	109.18	111.66	107.44	111.22	110.38	109.84	107.64	109.77	106.36	111.24	111.2	109	108.78	105.01	106.6	106.58	106.9	110.93	107.1
107.31	105.04	108.98	110.35	107.1	108.63	106.98	105.91	107.28	108.02	112.02	105.69	110.44	109.96	108.27	106.15	110.14	103.2	107.15	111.26	105.5	106.09	106.07	108.22	106.65	106.44	106.25	106.63	107.59	110.61	106.03	112.02	113.28	111.65	106.61	112.11	106.57	104.8	110.79	111.91	107.75	107.81	104.44	108.86	109.59	110.86	106.96	107	109.53	108.07
111.22	109.74	106.56	105.42	110.34	104.12	108.42	109.78	108.12	106.8	111.77	110.2	106.66	107.47	111.63	105.62	109.18	107.72	106.14	104.13	104.17	104.61	110.54	104.36	106.68	109.84	110.76	111.49	109.65	109.21	107.93	108.63	110.16	107.41	112.45	106.25	107.35	107.67	108.12	100.12	107.47	108.9	106.05	107.31	110.21	104.62	104.98	107.48	108.65	104.42
109.7	109.23	107.3	103.29	111.09	105.3	111.99	109.5	109.08	105.84	109.55	109.76	107.41	108.28	107.02	108.87	107.4	109.76	105.99	104.89	104.89	109.07	110.78	101.8	108.45	108.42	110.43	110.85	112.56	111.44	106.12	109.93	109.94	108.62	107.4	107.96	108.06	108.64	105.95	109.4	108.59	106.94	111.45	109.35	107.8	115.43	104.85	115.19	105.36	110.95
107.39	107.57	109.41	105.39	106.51	104.52	104.25	109.49	103.43	108.39	105.27	108.97	104.44	103.66	109.48	107.99	105.11	110.62	103.58	106.23	109.28	103.73	102.64	105.43	107.82	104.87	106.44	109.07	109.23	105.56	104.05	106.99	104.9	105.43	109.57	107.85	105.68	108.55	106.23	102.06	103.64	104.36	104.78	106.88	105.36	102.86	106.02	104.89	103.99	105.39
109.3	107.75	106.81	110.52	102.78	108.38	108.64	106.87	105.1	109.7	108.35	104.25	108.8	109.65	111.09	106.37	109.55	106.64	111.52	101.77	106.48	110.96	108.83	111.53	109.05	107.33	106.81	104.47	105.85	104.99	105.38	102.88	100.39	104.96	109.14	109.72	104.85	101.46	105.13	110.85	105.7	106.54	105.59	108.54	103.07	110.09	104.26	105.35	101.2	108.41
100.48	100.86	102.63	99.117	98.582	99.468	102.45	103.65	98.217	97.483	99.916	102.69	93.111	98.744	96.69	103.62	101	100.35	97.894	96.829	101.89	99.514	97.37	103.66	99.537	98.637	99.493	96.91	98.527	103.63	98.284	96.658	98.711	97.307	102.54	103.54	100.43	98.545	98.588	97.589	97.139	96.018	99.228	101.42	95.745	105.6	95.531	96.672	102.11	100.63
101.13	98.631	98.717	99.317	98.722	95.154	94.448	95.368	100.35	97.267	98.666	94.854	100.43	99.095	93.474	95.371	97.394	100.03	98.434	97.589	98.596	92.087	97.381	98.106	101.06	95.46	96.032	99.107	97.892	100.99	96.919	99.557	97.731	95.902	95.271	95.333	97.265	95.164	98.822	94.28	96.65	95.155	95.88	96.107	99.955	93.628	98.504	99.621	101.48	95.349
103.78	107.29	106.86	102.94	106.27	108.85	111.27	107.11	102.24	106.8	104.07	99.629	107.24	107.58	102.27	109.19	112.14	104.9	105.49	105.92	100.45	103.24	103.03	104.32	105.77	102.32	104.56	105.12	105.46	107.04	105.04	103.37	107.94	109.37	104.19	107.15	104.41	105.83	102.23	108.39	104.1	103.77	104.43	108.73	99.204	107.56	108.16	105.47	109.44	107.6
101.67	100.97	100.74	102.89	100.63	101.89	98.839	99.119	100.93	101.21	101.23	99.037	99.323	98.809	105.66	104.16	105.59	102.43	101.07	100.91	101.39	101.52	104.57	102.19	97.802	98.637	101.09	94.748	102.1	100.77	93.68	99.414	97.168	101.63	101.48	100.83	101.37	97.328	98.643	104.85	107.76	102.14	101.13	99.672	96.949	100.49	104.08	102.44	102.1	101.5
102.08	103.53	99.935	101.18	101.41	101.4	99.075	98.493	100	99.944	100.35	102.13	100.43	96.903	98.818	97.583	97.732	97.77	104.2	102.4	99.939	97.206	101.67	100.97	97.356	102.91	94.335	102.06	101.61	96.112	100.98	98.755	105.48	99.81	102.25	100.48	99.251	100.12	100.58	100.34	100.99	96.471	96.835	99.333	100.84	98.435	102.87	96.914	99.192	96.774
97.698	95.889	101.37	98.183	99.998	94.306	101.02	93.468	98.384	101.89	101.36	100.84	97.673	98.441	100.03	97.215	101.93	96.442	98.18	95.302	99.971	101.68	99.296	100.9	97.467	97.504	95.499	102.94	101.53	99.485	98.784	100.89	90.892	101.6	98.801	96.694	92.975	97.689	97.193	96.986	97.935	99.105	103.94	98.899	97.913	99.348	95.069	102.41	96.013	98.942
101.91	103.21	101.81	98.558	103.28	98.661	97.584	96.886	101.83	100.68	99.245	99.482	98.697	98.986	104.36	101.63	95.066	103.39	102.73	97.888	99.02	98.83	102.07	97.938	97.513	100.05	100.17	100.87	99.186	99.808	99.034	101.99	105.02	101.47	104.3	106.97	100.67	96.636	101.41	101.6	102.81	100.02	96.863	101.73	101.11	104.56	101.21	99.677	99.068	102.06
108.33	106.49	106.12	106.86	108.14	104.99	107.14	108.24	108.33	109.6	108.84	104.49	107.17	111.36	111.22	107.85	109.44	110.97	112.29	105.23	111.75	105.99	107.75	111.8	107.43	109.71	102.85	105.63	107.86	109.96	102.44	108.28	108.01	106.77	107.75	106.2	105.59	109.58	106.15	106.52	105.71	106.53	109.68	104.78	108.13	108.91	109.76	107.1	111.58	106.95
97.391	92.485	99.496	97.511	98.426	98.147	98.651	98.453	99.936	104.81	100.02	102.74	97.345	100.58	103.97	97.728	99.345	97.024	98.553	102.88	99.656	99.087	98.424	101.35	97.099	98.605	98.652	103.21	98.341	98.232	96.386	97.273	95.557	100.29	98.884	98.925	96.732	98.681	94.484	97.516	103.53	99.205	98.538	100.19	99.06	100.34	102.84	98.906	105.28	98.764
106.71	101.55	103.78	101.02	102.1	103.06	103.16	104.05	104.24	101.62	103.3	105.94	98.459	102.18	104.12	101.3	107.26	103.4	103.98	103.49	103.63	101.75	100.45	105.99	104.73	101.43	101.99	109.59	104.61	100.38	107.19	100.01	103.91	105.6	103.17	104.31	103.73	101.69	106.99	101.49	100.93	105.49	103.55	100.94	105.58	98.803	99.826	104.02	100.91	104.01
109.58	107.59	111.44	105.42	103.93	111.47	104.88	109.08	105.41	108.13	103.33	108.54	107.45	111.08	106.71	108.01	108.61	109.64	106.41	106.29	113.04	107.34	108.6	105.12	109.07	105.71	103.84	110.57	110.24	104.97	105.07	103.2	108.92	106.35	104.07	108.06	108.22	105.01	110.83	111.44	110.03	108.11	110.23	104.7	107.31	106.56	109.45	109.4	107.21	107.76
101.68	100.84	102.85	102.01	104.72	105.52	102.93	103.19	99.18	104.39	97.713	98.954	100.19	102.23	100.8	100.52	102.41	101.65	100.33	98.276	100.73	101.02	99.135	99.854	102.76	103.69	101.16	97.475	101.93	99.763	98.991	100.98	104.11	104.34	98.575	100.91	101.93	103.12	104.14	103.93	98.825	104.71	101.29	102.96	103.84	98.053	97.558	99.115	103.04	102.6
105.9	105.48	100.49	104.28	102.31	105.92	107.28	106.41	102.13	103.53	102.46	102.71	105.08	105.33	105.54	109.64	103.5	110.23	106.53	106.82	106.58	105.3	99.549	106.27	107.82	105.33	104.72	105.2	107.6	103.05	104.14	98.83	104.78	105.07	108.44	108.46	100.95	104.07	110.75	109.98	105.48	102.78	105.77	108.73	105.82	106.15	103.94	102.26	108.33	109.32
105.8	109.22	105.44	103	105.35	105.62	104.92	108.2	106.58	110.08	103.49	106.38	104.24	104.05	107.6	106.42	104.97	112.69	111.23	106.61	103.74	104.12	103.63	104.26	105.24	109.89	103.69	106.34	102.66	104.54	106.56	104.51	106.43	108.47	102.91	103.91	108.06	104.51	104.26	104.17	101.8	100.87	105.43	101.95	102.77	104.85	102.37	106.28	107.91	105.8
112.37	108.76	111.22	113.1	107.6	113.22	104.73	109.64	107.12	109.9	109.1	109.04	102.05	105.97	111.78	112.04	105.63	110.07	108.62	110.64	109.81	103.99	105.39	108.01	103.95	109.91	113.78	108.11	114.67	112.41	111	106.87	108.54	112.96	109.91	107.18	108.96	107.27	107.52	104.1	107.58	108.94	105.82	109.28	109.23	106.06	108.16	107.85	102.53	109.1
105.39	104.8	105.73	105.75	107.25	101.9	110.74	104.87	108.62	103.89	100.97	107.74	103.71	106.35	104.46	100.1	108.15	105.98	106.72	107.66	103.91	106.71	104.71	106.63	104.91	107.1	108.44	105.17	105.47	105.39	107.18	106.08	107.36	109.1	105.33	108.35	100.67	107.13	105.16	104.82	104.86	106.56	103.97	102.9	104.18	110.81	104.3	102.62	103.07	103.74
97.83	98.341	95.806	97.305	97.571	96.072	96.506	96.533	96.238	95.392	98.019	98.613	101.87	95.088	96.548	92.726	97.545	101.37	98.523	96.232	96.321	100.23	98.761	99.406	98.33	96.695	96.118	96.031	94.918	93.188	97.275	98.337	95.379	101.83	94.93	101.4	97.235	94.884	98.579	96.312	98.321	101.11	92.9	95.62	102.52	98.714	95.945	100.05	98.355	96.77
102.03	107.3	100.58	105.53	100.31	101.65	107.98	101.61	106.97	103.72	106.73	106.18	103.37	105.02	107.39	105.17	99.82	102.99	107.58	108.47	105.8	105.14	106.34	106.26	101.61	103.75	105.12	102.76	103.8	102.46	102.04	101.11	105.15	103.69	110.43	106.22	103.77	104.7	107.42	102.93	104.65	101.06	107	106.78	107.63	104.58	105.46	107.66	106.86	103.35
106.87	108.66	108.03	107.76	105.98	111.18	105.65	109.94	107.25	102.44	108.15	104.43	106.48	106.39	111.17	108.3	109.9	105.45	106.78	109.64	112.21	107.73	109.16	108.67	107.86	107.07	105.59	106.31	106.38	110.05	106.16	108.96	105.75	110.65	108	107.13	109.18	106.2	108.71	108.03	106.12	109.28	107.98	108.07	103.57	110.09	109.08	114.05	107.11	105.19
103.67	106.43	105.33	105.23	106.82	107.34	107.71	105.94	102.08	100.79	104.59	105.65	104.14	102.94	105.15	104.3	104.33	102.06	101.87	108.42	107.02	109.11	105.57	102.56	111.17	104.39	102.39	105.37	103.64	103.32	102.81	104.7	105.44	108.3	105.71	102.48	104.96	101.35	102.78	105.92	102.55	104.17	106.75	103.49	106.27	100.05	104.09	100.47	105.08	106.51
107.81	112.3	104.8	106.54	110.44	108.94	101.49	108.28	108.88	107.88	110.26	103.53	107.54	108.05	108.05	110.78	103.63	108.65	112.32	106.65	109.7	106.6	108.8	106.38	107.88	109.61	106.18	106.61	112.7	103.71	110.04	105.6	108.58	108.06	106.72	107.82	110.07	107.22	109.42	105.65	108.91	106.62	106.41	110.47	109.73	115.09	105.31	106.96	110.98	111.85
97.446	97.45	101.66	99.494	104.92	98.875	95.023	99.152	103.2	96.456	102.18	97.838	97.062	102.78	98.968	93.966	98.831	94.748	92.843	104.41	97.889	99.424	96.325	96.161	94.941	96.802	96.464	93.315	103.75	98.341	97.898	98.333	96.004	98.959	97.851	93.58	97.958	99.955	98.789	97.813	102.46	92.505	98.694	101.12	94.909	98.265	99.52	100.11	95.674	99.906
108.3	106.43	105.9	107.63	107.7	105.88	109.53	109.73	107.27	108.32	109.41	106.46	106.15	111.07	106.2	108.12	106.46	103.46	103.5	108.67	107.16	108.91	105.8	107.61	109.82	112.12	108.26	106.88	105.92	107.14	109.81	106.01	107.68	104.46	107.18	106.39	105.21	110.43	107.67	107.24	110.31	110.55	107.24	104.11	107.54	104.71	110.41	105.95	112.16	105.45
104.04	106.3	106.27	105.13	104.32	105.6	102.37	106.92	104.1	103.04	107.19	105.65	110.31	107.35	104.06	104.89	105.06	106.58	101.98	103.74	107.38	108.53	104.37	99.291	101.17	106.05	105.63	104.93	105.7	103	105.29	105.7	103.18	103.7	97.214	108.69	100.95	105.15	105.38	107.14	108.44	100.59	107.51	105.06	104.65	107.12	108.49	105.86	105.35	100.75
111.05	105.25	110.66	106.51	107.62	108.38	110.73	104.54	105.7	111.06	106.64	108.19	107.92	103.39	105.92	108.84	105.58	110.3	106.76	111.17	105.06	108.46	108.25	111.16	109.11	109.51	107.79	107.48	101.66	109.23	106.82	109.17	104.43	110.77	103.24	109.68	107.91	109.03	105.41	110.09	108.15	108.3	110.26	108.16	108.92	109.88	111.32	109.81	103.35	110.4
105.48	103.44	106.85	101.14	104.39	102.88	105.2	107.1	107.77	107.82	106.61	105.91	99.098	107.69	101.11	108.08	103.41	106.27	107.3	107.87	104.47	105.83	110.78	105.76	105.06	106.09	104.69	100.95	106.84	104.2	104.61	100.39	107.51	105.8	105.58	110.39	100.88	102.24	107.09	104.09	107.3	105.3	105.05	105.04	100.92	105.62	109.02	106.2	107.22	106.62
110.26	106.92	106.95	110.8	107.66	108.94	106.15	107.31	106.66	106.66	102.16	109.91	111.14	106.63	109.51	108.21	109.26	105.93	112.11	106.71	107.42	108.93	109.55	103.38	108.94	110.67	108.37	105	107.24	108.14	105.46	104.72	107.06	112.64	108.48	107.63	112.46	109.44	108.31	106.2	103.52	108	107.49	107.2	110.97	107.16	107.4	107.5	105.09	108.74
108.42	104.13	107.69	102.28	104.99	99.246	103.8	104.43	103.62	107.32	107.31	104.3	103.56	105.71	102.86	105.87	109.3	108.72	105.62	104.55	107.77	107.41	107.94	101.1	107.17	101.1	107.38	101.41	107.6	105.25	103.77	106.95	106.9	105.9	103.92	105.58	106.83	107.23	103.41	104.25	104.68	106.23	104.37	108.83	108.05	105.65	105.43	104.27	107.54	103.41
112.15	107.57	111.65	107.35	111.96	108.75	109.42	109.78	109.58	105.4	109.09	110.31	106.04	105.72	106.07	112.23	110.7	106.54	112.72	107.01	106.54	108.04	108.49	108.69	108.56	109.37	108.12	109.88	104.2	111.13	107.84	110.04	111.58	106.39	108.62	109.49	106.62	113.75	110.87	114.51	108.21	104.88	107.17	112.72	110.69	111.62	110.8	107	103.56	106.72
101.6	101.25	103.22	101.56	106.25	100.21	100.03	101.39	100.17	96.036	106.27	103.21	103.71	99.951	103.96	106.57	99.298	102.82	98.806	98.764	99.403	100.46	97.106	103.71	95.429	103.96	101.7	103.82	102.75	102.92	99.085	99.737	98.729	99.653	101.82	100.46	100.61	98.701	99.157	100.82	98.691	104.9	100.54	101.32	101.13	102.07	100.53	102.45	101.74	97.823
94.956	103	99.242	101.91	102.07	96.585	95.332	99.188	100.24	102.97	98.295	100.34	94.587	101.94	99.17	95.871	94.966	98.969	99.316	100.11	96.733	95.198	95.648	98.115	97.655	96.491	93.778	101.02	100.13	96.541	101.78	99.293	97.02	99.175	97.968	100.8	101.66	100.46	96.029	93.85	96.311	94.989	94.57	95.807	97.011	95.963	102.54	96.01	95.413	98.168
105.85	105.98	105.03	110.66	108.72	104.51	106.27	103.76	104.1	106.98	104.53	102.58	107.48	108.72	107.03	108.39	106.87	103	102.07	107.92	105.75	105.6	104.9	107.17	110.84	109.04	107.16	107.52	104.16	104.28	107.37	103.78	107.04	104.32	109.8	106.67	101.3	104.29	104.22	106.06	102.21	103.09	102.89	102.49	108.38	106.9	106.55	105.43	109.37	112.55
113.41	107.36	109.54	113.8	110.4	113.26	109.03	112.61	107.98	112.46	106.77	113	112.57	111.3	109.34	107.33	109.38	105.53	109.26	109.65	113.91	112.15	109.65	109.84	110.31	107.24	108.71	111.37	109.18	107.23	112.08	109.51	110.16	108.43	110.61	112.02	108.47	106.08	109.55	109.97	111.15	109.16	109.79	109.34	108.73	110.34	109.35	107.42	104.23	111.15
105.12	106.61	100.56	103.43	102.6	104.28	109.54	105.58	108.22	104.83	106.56	108.69	104.63	104.66	104.59	103.99	105.58	105.2	103.84	105.89	106.71	105.24	103.6	106.25	109.56	101.75	106.94	105.81	104.36	102.46	103.57	105.47	104.96	106.76	108.88	101.63	106.64	103.22	106.85	104.79	101.13	106.04	108.71	109.29	101.89	105.35	104.04	107.87	107.75	105.01
108.1	103.93	108.71	108.56	107.71	108.68	102.33	107.02	110.48	111.97	104.56	109.38	103.24	108.39	112.09	111.93	109.78	106.72	110.7	105.7	107.14	104.48	106.59	109.04	104.91	109.55	104.21	108.86	107.92	107.47	108.77	107.6	103.49	111.01	109.66	106.63	106.65	105.98	107.47	109.28	108.14	105.01	107.76	105.92	104.36	114.14	107.89	104.84	111.34	111.62
108.53	107.77	107.25	103.15	105.46	105.25	108.05	104.95	110.34	106.11	109.65	104.11	105.22	109.14	106.58	107.6	102.73	103.92	106.94	106.42	101.96	107.27	109.05	101.86	108.61	108.39	104	104.37	102.39	104.22	105.68	104.12	108.25	108.47	106.55	103.69	106.28	106.12	108.95	108.14	98.774	108.01	103.5	103.94	101	106.66	108.03	105.49	107.81	102.16
108.65	107.52	111.46	107.82	105.62	105.7	108.98	108.98	112.27	112.43	112.58	107.11	108.82	105.7	108.24	105.44	105.57	107.76	106.18	111.92	109.04	109.02	105.34	107.4	109.82	110.87	106.92	107.44	111.59	109.52	110.28	105.93	111.24	104.79	109.72	107.05	103.43	108.56	104.83	105.25	109.55	111.64	104.97	107.61	104.03	105.49	105.9	107.27	107.93	109.48
97.647	99.148	98.4	102.51	105.52	99.483	102.6	97.985	98.324	99.151	96.708	99.717	99.946	99.78	98.838	101.53	97.652	101.87	97.37	96.322	97.011	99.139	101.25	97.789	103.2	100.58	101.8	98.067	97.684	96.239	102.32	101.43	97.438	97.445	98.519	99.604	102.04	103.59	97.542	95.234	96.785	98.888	98.882	102.86	98.548	100.62	98.117	103.75	100.46	98.964
111.61	108.42	110.19	112.67	114.15	112.73	107.35	110.54	111.4	110.57	110.39	108.31	112.26	112.29	110.79	115.71	110.76	111.12	109.77	113	112.57	112.43	109.71	110.02	109.21	113.11	112.89	107.24	112.28	111.89	112.32	107.48	109.6	113.16	107.16	107.34	112.42	106.51	109.45	112.43	109.21	108.62	111.66	110.27	109.82	109.61	110.53	111.91	115.08	111.06
110.78	108.47	108.15	110.98	110.9	111.19	109.47	110.03	104.79	104.01	109.19	110.44	107.76	107.03	109.25	109.55	110.02	106.3	110.51	111.83	111.37	108.36	107.44	103.64	108.94	107.9	102.66	111.57	108.58	109.49	116.79	109.22	107.32	104.07	105.91	108.76	106.78	110.81	105.63	109.59	104.25	109.69	111.71	107.25	111.3	107.74	106.04	107.27	113.38	107.08
106.01	107.12	106.14	105.58	106.02	103.65	104.58	104.92	108.08	107.1	107.11	104.56	105.38	104.14	104.17	107.59	105.59	103.87	106.58	108.62	106.09	106.37	111.01	111.87	103.35	105.12	105.15	107.85	109.24	108.73	106.22	103.91	106.68	103.03	104.9	111.94	103.7	110.35	107.19	113.16	102.32	110.12	106.41	108.95	105.27	105.46	101.39	109.82	106.14	106.74
108.33	100.96	107.84	103.13	104.51	104.63	107.57	107.23	103.49	103.4	108.25	105.29	105.35	102.92	102.2	107.97	105.05	99.797	103.89	102	101.55	103.38	104.26	103.88	105.13	100.96	108.49	105.39	105.93	106.45	104.45	104.04	103.78	105.77	99.725	104.95	107.96	102.32	102.76	107.8	103.43	104.53	104.36	104.67	104.41	102.53	108.26	107.46	106.53	106.36
110.28	104.38	104.78	101.43	103.52	105.39	106.99	108.49	103.55	105.93	104.49	107.63	106.06	102.9	106.49	103.96	108	107.17	101.6	103.55	106.39	104.37	106.21	103.39	107.38	103.1	102.69	109.64	108.93	102.89	110.15	106.16	101.75	102.11	106.13	107.77	111.77	111.11	109.56	109.19	108.53	108.65	106.24	107.7	109.02	109.34	109.8	107.14	104.39	112.31
98.579	101.75	106.34	100.49	103.23	102.1	99.965	101.16	101.44	98.12	101.09	105.25	97.656	97.561	97.902	106.62	101.53	97.377	102.97	102.07	100.68	103.16	102.89	96.802	104.13	98.903	101.63	104.81	102.67	100.7	99.955	99.591	101.34	103.35	101.64	100.68	103.72	108.79	97.388	101.23	92.596	104.45	98.919	102.14	102	98.813	100.37	100.27	105.99	102.36
110.42	107.05	107.79	105.79	106.69	102.87	108.52	108.02	103.42	109.37	107.08	105.99	102.92	107.84	101.73	106.04	104.51	100.74	106.05	102.86	102.63	107.95	108.46	106.04	108.15	101.73	107.02	110.68	108.91	105.97	104.53	104.27	105.98	102.92	106.4	105.08	106.78	104.68	110.1	103.07	103.85	100.35	108.18	105.09	106.32	108.46	108.83	105.38	106.42	103.18
95.129	98.409	102.31	98.226	96.559	99.103	100.42	97.293	99.521	104.13	101.6	100.82	100.05	102.86	99.606	97.808	99.263	98.571	99.427	96.09	96.769	99.849	96.471	100.54	96.944	99.295	99.271	101.73	91.836	97.023	100.23	101	99.419	98.986	101.93	96.745	97.381	96.385	98.849	97.023	102.18	100.72	104.88	98.831	98.2	97.671	98.898	98.552	98.222	94.157
95.911	98.802	97.124	100.07	96.138	102.99	97.965	96.7	97.064	98.592	96.637	100.54	97.43	98.991	94.411	99.687	96.235	94.426	95.392	97.033	94.798	98.939	97.261	99.229	98.089	97.546	99.252	104.39	97.463	96.92	99.446	96.14	94.528	99.953	99.824	102.67	94.114	98.729	95.928	100.91	98.219	96.354	96.331	98.938	100.18	100.21	93.068	99.953	97.683	100.6
113.51	110.08	107.19	101.94	109.83	110.28	106.48	106.06	112.04	109.58	104.85	108.19	106.35	112.7	109.7	110.67	110.26	105.27	106.3	102.32	110.62	108.58	111.64	108.73	110.07	108.98	104.11	105.73	109.37	106.83	106.26	108.19	113.31	109.52	109.09	108.18	112.3	112.11	111.78	108.64	116.69	107.36	110.69	109.47	110.76	106.5	108.13	106.93	110.28	114.1
109.3	103.65	105.62	108.38	104.04	104.74	109.48	109.33	106.46	111.63	108.79	109.68	109.05	109.27	109.09	110.42	110.24	110.55	107.64	106.79	105.53	107.11	108.94	105.38	108.02	109.36	106.24	114.11	109.51	109.97	109.51	109.82	109.61	107.98	107.94	105.53	107.07	102.54	107.62	107.15	108.19	107.67	109.49	107.09	104.82	110.93	112.96	103.51	108.46	102.22
109.47	106.27	107.49	104.57	105.85	107.96	106.81	108.3	109.81	108.17	103.21	103.71	101.52	101.22	104.15	106.17	106.87	107.14	111.5	108.22	101.76	103.95	101.66	109.71	102.71	103.01	107.06	99.636	102.52	107.02	105.62	108.42	106.47	106.38	101.08	103.8	108.79	105.03	104.06	100.11	103.5	102.29	106.34	110.49	109.52	105.94	105.06	107.92	105.84	106.19
111.29	106.61	111.26	111.49	105.81	109.26	107.9	104.86	108.37	104.62	103.78	101.04	107.99	103.44	108.15	108.91	107.61	107.98	106.99	108.86	105.5	109.8	108.34	109.27	110.27	106.45	110.04	107.86	106.61	110.25	105.71	104.86	110.96	108.53	112.49	112.09	107.11	109.72	107.43	111.58	110.09	105.04	106.38	111.38	111.1	109.61	112.41	101.45	108.26	104.31
104.2	100.32	98.302	100.23	101.25	98.744	101.71	102.07	98.47	108.03	101.09	101.57	101.15	104.81	98.159	103.93	99.022	100.2	96.838	96.882	102.74	99.298	94.406	96.092	97.203	100.91	98.425	101.36	101.87	98.134	102.97	98.461	99.617	102.11	99.129	99.142	102.83	97.236	101.5	98.838	98.176	103.5	102.09	101.03	98.546	105.43	99.178	103.97	103.16	102.77
103.73	101.61	109.02	107.67	107.15	108.35	100.25	107.15	106.55	108.74	100.02	110.43	103.89	108.17	104.94	104.14	107.26	108.37	108.76	104.05	106.16	102.97	104.23	102.51	105.7	106.08	106.77	108.74	105.48	101.94	106.33	104.57	104.17	107	101.92	109.04	109.76	106.61	104.24	106.84	101.53	108.66	105.41	106.3	111.17	102.8	109.04	107.63	105.26	109.41
109.15	104.79	109.48	111.26	111.79	109.62	108.4	108.51	103.83	105.06	107.31	111.04	108.8	107.1	109.98	110.93	106.36	107.15	107.21	107.97	108.93	106.74	111.56	109.72	108	108.85	109.89	110.71	107.61	110.81	107.57	104.72	109.93	104.59	111.37	109.91	105.29	108.37	106.91	103.92	104.96	110.8	108.3	108.15	106.29	110.55	112.77	110.77	106.18	109.32
106.15	106.12	107.92	112.63	105.64	108.65	107.62	108.7	108.6	106.04	103.2	113.03	107.03	108.89	106.45	111.97	109	107.57	107.5	103.04	110.57	104.98	108.18	108.25	102.71	109.17	107.77	104.05	103.74	103.12	102.68	108.68	104.58	104.67	103.19	105.41	110.56	103.33	106.66	108.77	105.55	103.76	111.94	106.26	106.46	105.53	104.3	109.78	112.18	108.15
98.141	98.208	98.765	101.92	97.148	98.39	100.85	99.577	100.93	99.249	95.557	99.144	98.359	98.59	98.085	99.442	99.162	98.802	97.176	99.835	97.981	97.69	99.793	100.31	99.131	100.16	99.23	93.534	100.5	102.58	98.87	101.66	100.41	98.428	101.72	104.25	100.67	103.75	100.76	101.24	101.88	105.03	103.05	101.69	103.58	98.969	99.92	101.42	107.73	101.02
104.83	103.77	107.09	108.04	108.51	109.74	107.07	108.76	105.8	107.2	104.84	104.88	107.37	106.38	108.44	110.2	107.78	109.07	109.61	106.54	108.85	105	108.34	109.12	103.12	104.91	106.95	105.61	103.85	105.55	104.17	111.89	110.04	106.38	111.36	111.52	104.69	106.01	110.65	105.19	109.34	106.57	109.25	106.64	107.4	109.1	100.25	107.03	108.95	101.72
105.68	104.03	108.97	106.22	103.6	104.45	110.43	107.13	106.18	103.7	104.6	106.61	107.57	106.65	109.06	106.18	105.54	105.69	104.83	101.2	110.74	100.32	106.12	107.41	108.75	105.61	104.1	105.62	107.58	109.15	106.01	107.6	104.56	107.6	100.18	106.65	102.94	106	104.03	110.42	101.91	106.83	103.29	102.43	106.2	105.54	105.06	108.13	105.12	103.74
109.37	102.35	107.91	102.7	105.21	104.49	108.09	107.97	108.11	102.77	103.54	107.81	104.42	104.93	99.507	102.57	106.81	105.75	107.92	104.55	108.1	106.68	103.82	106.73	105.32	108.35	105.62	110.25	106.21	102.28	105.03	108.19	108.39	106.7	102.85	105.13	107.62	103.07	101.76	103.72	107.72	103.29	106.05	107.92	107.4	102.06	108.07	106.01	106.97	112.07
104.39	103.07	106.58	102.38	105.36	111.27	101.98	108.69	101.54	108.23	106.77	111.58	111.28	106.67	109.89	106.56	107.17	108.5	109.88	109.79	103.29	104.53	105.25	105.13	108.66	104.86	104.75	105.42	106.41	110.85	105.22	103.24	107.72	109.42	107.7	109.66	107.87	107.05	104.56	103.59	103.89	106.95	112.05	111.65	107.92	108.67	103.9	109.71	105.22	105.78
94.726	100.41	98.423	99.974	96.705	96.679	96.777	102.38	97.47	95.299	98.325	99.414	98.102	97.076	96.486	99.003	94.362	102.15	97.412	98.603	99.076	98.531	95.673	94.683	101.74	100.88	97.135	98.821	99.398	96.797	99.574	100.34	98.954	97.372	94.835	100.08	101.61	95.936	95.353	99.192	97.598	96.518	94.678	99.753	99.902	104.26	96.869	99.604	93.426	96.189
95.833	99.267	102.75	106.51	97.813	100.99	100.35	105.8	98.329	99.798	101.41	101.89	99.626	103.24	100.28	102.4	98.697	95.272	104.43	102.21	98.564	98.148	102.11	101	104.52	100.37	100.68	102.76	97.48	99.316	99.584	102.08	100.19	96.146	98.114	98.872	99.02	104.36	102.13	106.51	102.74	100	99.27	98.4	96.092	98.123	99.245	101.17	99	98.033
99.759	97.919	96.526	100.3	98.215	95.48	98.271	99.467	88.393	97.38	92.718	102.51	99.744	94.551	97.269	95.065	101.66	98.315	101.1	96.739	97.014	97.483	102.28	95.581	98.94	96.588	98.13	94.947	97.138	99.305	96.094	101	93.26	96.854	95.212	94.2	94.453	97.088	100.73	98.208	95.143	100.29	99.537	95.552	102.3	99.643	98.424	98.92	97.295	96.524
99.73	95.404	96.917	97.569	97.266	97.985	94.735	100.45	96.362	99.198	101.74	98.296	100.91	95.889	96.943	100.54	99.16	95.652	100.2	99.834	97.129	101.44	100.99	100.73	99.277	97.414	101.6	97.646	93.159	96.995	101.89	95.484	102.04	94.845	98.939	102.19	101.16	100.28	99.861	97.161	101.21	97.669	98.563	100.25	98.511	94.285	95.554	99.308	98.238	97.512
104.72	108.78	111.32	105.45	107.15	103.58	107.64	110.3	108.57	109.51	106.57	104.34	108.37	106.15	104.65	106.1	110.39	107.52	111.47	108.22	109.55	108.35	105.46	111.23	103.87	111.85	110.32	109.19	104.23	106.39	111.99	103.44	110.35	108.49	108.16	109.78	110.12	107.01	112.57	110.55	105.73	109.7	112.51	109.93	115.51	108.15	104.91	106	110.28	108.54
99.842	101.89	103.83	98.443	104.42	98.685	102.57	101.9	99.151	99.335	99.157	95.644	97.729	98.755	95.927	97.917	103.94	97.585	97.163	97.555	94.178	102.58	99.283	98.59	100.96	97.53	101.73	101.76	94.782	102.67	100.26	97.782	97.066	99.357	99.302	99.704	95.679	99.756	99.88	97.956	97.703	99.081	98.205	98.788	100.35	95.232	97.959	96.613	93.896	100.7
101.9	110.79	105.82	102.45	110.39	105.43	104.51	103.55	106.46	102.7	106.65	106.63	103.97	108.33	106.61	101.63	102.98	106.98	104.3	106.8	109.35	109.49	106.29	104.45	105.42	106.2	102.08	109.97	104.28	106.16	104.08	103.95	105.06	109.5	102.95	107.48	104.73	108.93	107.22	108.59	109	104.19	107.42	106.39	107.92	105.94	104	106.6	102.54	104.6
105.2	111.4	107.07	103.9	107.05	109.65	109.92	108.56	106.81	108.68	109.12	105.33	103.33	111.76	106.59	99.996	106	106.3	112.17	103.63	109.63	108.12	106.03	104.41	107.46	112.15	108.2	108.59	107.69	104.53	105.81	108.96	105.48	113.74	109.65	110.71	110.72	109.84	102.68	110.5	107.56	109.72	109.25	105.15	110.56	102.15	106.6	109.62	106.91	104.27
111.24	109.19	113.94	103.95	107.3	111.12	111.5	108.3	108.2	109.62	105.09	109.94	105.15	105.89	107.21	108.56	107.13	109.15	109.56	107.35	107.86	108.41	103.99	111.54	106.42	109.75	110.56	107.83	111.21	108.09	106.88	109.95	104.69	105.93	110.27	106.35	106.06	108.35	108.14	104.14	104.84	108.52	103.89	108.45	104.24	106.15	105.41	107.34	106.86	105.83
106.02	108.4	103.94	103.54	105.4	105.45	104.03	102.4	103.8	105.27	106.34	104.26	106.07	100.81	103.21	105	106.44	106.77	104.97	106.39	107.21	103.92	106.15	107.44	106.54	106	103.67	106.18	106.26	103.27	108.66	105.21	106.14	101.95	108.25	108.35	108.34	103.4	105.07	104.75	108.96	102.68	107.22	106.4	109.67	105.86	107.31	106.32	101.93	105.04
100.2	106.23	109.78	109.64	107.06	102.84	107.88	106.24	105.13	106.11	107.47	106.6	103.79	108.31	104.62	109.07	108.86	106.07	106.86	106.48	105.31	108.33	109.59	109.5	107.41	107.28	108.99	106.11	104.66	106.41	103.74	108.2	101.45	103.27	109.33	103.63	104.85	110.65	108.68	104.41	105.58	101.64	107.39	105.13	102.84	106.11	104.2	105.06	108.27	106.59
107.75	107.66	108.58	104.62	107.27	106.65	107.65	106.81	107.98	106.13	102.46	107.99	106.83	105.94	106.83	104.28	101.92	103.87	101.76	103.19	103.05	110.3	105.25	105.78	105.79	106.61	112.35	105.89	101.85	104.73	109.63	107.92	103.48	103.92	107.63	104.22	108.44	104.21	108.28	104.94	100.07	104.2	102.88	109.25	106.75	108.62	107.08	111.96	104.04	105.67
108.95	105.13	104.22	111.36	107.67	110.72	108.61	106.67	109.87	105.64	111.55	105.92	104.26	105.86	105.04	110.38	108.54	110.86	109.22	108.61	113.3	107.98	109.34	108.71	106.95	108.3	108.37	106.35	110.88	108.78	107.51	107.63	109.65	103.53	110.32	108.5	109.51	108.88	112.63	102.94	109.22	107.56	110.94	108.84	104.68	109.26	106.93	112.64	109.48	104.3
106.21	104.43	110.21	109.04	104.09	104.7	100.27	108.52	106.5	107.35	111.55	103.22	104.72	106.33	100.65	109.01	107.98	105.08	106.08	105.21	104.78	104.84	103.49	108.84	103.5	105.01	105.17	106.96	101.74	103.77	104.84	108.26	105.68	109.93	105.68	104.29	102.74	106.81	105	103.98	99.192	106.32	105.06	105.95	107.48	105.12	107	101.47	104.25	103.1
103.73	104.25	103.23	107.87	105.35	109	103.03	104.89	104.1	108.73	106.32	104.96	105.4	102.35	103.5	106.45	107.68	108.27	104.35	107.33	106.1	104.15	106.29	107.89	104.45	104.36	104.55	101.73	105.99	106.62	110.05	109.63	104.66	104.44	107.6	105.68	103	104.36	108.65	109.29	104.19	106.95	106.4	102.64	107.25	109.1	105.39	109.74	107.2	103.68
107.21	103.15	107.93	108.07	104.93	111.2	102	103.99	106.57	107.22	103.65	105.84	104.55	102.89	103.82	107.45	106.11	103.78	106.13	106.51	107.98	109.15	102.68	108.43	106.15	103.79	108.81	109.21	103.79	103.73	108.13	100.43	103.6	107.22	107.79	100.31	107.01	108.64	102.2	102.06	101.32	108.58	106.01	110.55	106.76	104.65	105.35	109.16	107.77	109.93
102.43	104.51	103.61	106.93	103.53	106.09	102.58	108.83	99.94	107.68	107.98	102.02	108.08	105.01	107.93	107.48	108.23	103.86	104.82	104.59	108.95	102.11	105.6	105.59	104.23	104.01	105.26	108.78	105.76	105	105.25	108.39	105.39	107.22	104.68	106.17	106.58	105.69	104.97	98.641	106.17	102.17	105.05	106.22	103.18	108.14	106.33	102.39	101.31	106.58
103.89	105.41	101.04	107.8	108.35	102.64	105.69	102	105.62	102.73	106.34	108.32	105.56	99.564	104.48	105.42	109.61	104.08	103.99	109.42	103.32	106.55	108.06	104.61	106.46	108.73	106.22	106.31	102.04	98.975	101.68	101.38	107.17	103.23	107.43	107.62	102.93	103.39	107.91	104.86	103.95	106.74	110.53	103.66	107.87	102.57	107.34	109.28	107.31	101.71
97.32	96.083	100.92	100.34	100.4	97.273	97.78	100.5	99.723	98.985	95.817	95.244	101.85	98.208	99.337	101.24	96.391	96.423	96.249	96.154	101.02	98.79	95.967	99.067	96.745	98.129	96.431	101.06	98.92	97.063	103.67	97.01	99.62	96.295	97.363	95.901	95.203	101.72	94.627	94.035	97.888	97.22	96.137	98.55	95.349	98.86	94.023	98.589	95.007	97.031
106.24	111.07	110.57	108.59	107.51	106.53	106.45	105.68	110.19	105.39	105.35	109.92	107.08	108.6	113.82	109.6	112.84	108.39	108.8	106.15	105.64	104.3	108.77	110.22	108.48	109.32	105.32	103.81	109.09	108.9	108.47	111.07	113.27	110.66	107.52	104.75	106.5	107.43	105.12	107.97	100.64	108.21	106.3	106.45	103.13	107.35	111.15	103.79	104.46	106.79
112.02	108.25	110.55	109.22	109.58	106.35	107.47	112.79	111.97	112.74	106.54	111.42	110.34	109.43	106.87	110.79	109.74	109.14	109.6	111.3	111.35	112	113.29	111.89	109.58	110.6	109.6	108.54	109.72	112.61	111.08	111.94	110.93	110.05	104.63	111.31	108.31	105.35	110.97	110.6	108.99	111.27	114	110.51	108.71	112.56	111.17	110.74	105.37	114.78
107.1	107.32	102.62	106.27	108.96	106.48	107.52	105.69	104.95	106.16	103.01	106.06	110.09	103.95	106.16	103	103.08	107.6	104.74	102.27	106.79	106.73	104.12	111.29	108.41	107.8	104.29	99.804	104.44	99.56	107.62	105.53	104.22	106.57	105.88	106.66	105.22	104.67	108.82	105.65	106.76	106.79	108.62	106.55	105.64	106.98	107.96	106.63	102.9	109.17
108.51	107.62	107.55	108.91	110.64	111.17	105.76	105.66	106.27	107.94	109.31	102.46	106.91	103.75	112.02	105.23	105.81	104.93	102.68	110.47	109.19	105.53	103.43	106.2	103.84	106.25	105.98	107.76	107.02	103.74	101.24	105.66	105.97	108.1	102.15	108.49	109.72	107.23	104	108.83	109.18	105.45	104.15	106.98	103.11	106.03	108.29	101.32	108.22	106.39
101.51	110.9	106.01	109	108.72	105.74	103.28	107.79	104	107.75	106.37	106.61	103.44	105.19	103.57	101.92	104.9	106.39	105.8	105.2	108.53	100.88	104.55	107.21	103.11	102.59	101.61	106.73	103.43	103.01	105.8	106.66	100.67	105.69	104.3	104.56	105.8	108.53	107.37	106.61	104.43	103.76	106.42	109.47	109.3	102.93	102.97	110.72	108.71	105.99
97.337	98.312	99.918	104.21	101.04	97.05	97.329	103.78	98.895	99.577	98.588	97.234	97.51	97.485	98.496	101.41	103.59	98.02	100.56	96.307	97.567	99.589	99.192	94.062	100.23	93.708	101.13	93.868	94.931	97.199	96.987	101.24	92.94	101.15	98.262	101.61	92.616	98.799	101.99	98.535	94.14	98.218	98.595	98.296	101.53	96.462	98.197	96.398	101.03	96.769
103.29	109.4	107.83	113.4	103.69	108.63	108.12	109.67	109.88	107.54	104.96	106.84	109.33	109.53	109.82	108.33	106.48	105.33	107.66	103	104.99	109.13	101.96	111.52	103.09	105.47	104.54	107.84	104.77	108.5	107.82	108.55	106.11	105.68	101.44	105.95	108.69	105.49	105.5	106	108.14	106.08	108.7	109.88	104.11	106.57	108.09	112.49	106.05	107.39
107.12	107.71	108.5	106.2	108	104.79	106.9	109.15	107.68	105.98	109.38	106.91	108.26	109.45	112.69	107.17	111.47	106.98	103.7	108.92	108.64	106.2	108.5	107.76	108.86	106.55	106.94	109.27	109.08	107.21	107.8	108.45	108.91	106.18	106.9	107.42	110.46	107.45	110.37	109.93	106.43	113.58	105.14	109.73	105.84	109.5	107.98	110.27	110.29	112.15
110.17	106.28	106.44	110.72	108.53	104.06	111.37	112.56	109.18	110.45	113.24	108.61	110.82	113.24	108.76	107.34	111.5	107.24	112.36	108.86	111.14	109.95	113.93	109.19	110.34	113.55	109.83	108.46	109.82	109.68	110.22	108.68	110.83	106.46	109.91	110.57	113.06	108.33	111.51	114.16	110.84	111.74	108.23	109.2	113.52	112.39	111.07	111.85	109.64	111.37
111.97	109.21	108.31	108.67	111.05	110.67	114.09	114.31	110.98	108.36	113.17	108.78	113.24	108.88	109.58	108.15	112.08	113.23	111.86	111.75	113.58	108.03	110.06	108.39	110.87	108.74	115.12	114.2	107.72	110.39	111.99	113.62	107.89	112.01	109.14	107.78	106.4	109.78	109.98	110.83	108.84	113.61	109.58	111.87	107.17	112.44	109.09	109.24	110.5	106.9
108.3	98.763	108.82	107.05	109.11	112.97	104.75	102.44	106.69	105.22	107.32	106.49	103.72	105.26	107.46	106.7	107.54	109.08	104.21	105.93	108.81	105.5	103.52	108.67	107.68	112.68	105.65	104.7	104.98	105.56	106.86	104.96	106.95	110.32	102.49	111.91	101.83	106.52	108.33	109.01	104.26	113.38	103.89	104.55	105.36	106.05	106.78	102.57	105.11	109.87
107.04	110.72	106.06	107.91	103.66	104.41	107.15	104.99	99.114	104.26	104.94	104.86	110.29	102.86	104.19	108.14	104.99	107.72	102.1	107.24	102.77	103.29	108.77	102.6	103.93	106.13	107.74	106.18	108.96	103.57	104.35	106.26	103.87	106.39	108.22	104.05	106.78	103.84	103.15	107.75	103.01	106.07	103.08	108.21	109.73	102.37	103.52	108.63	104.49	103.36
99.048	99.215	99.123	101.05	99.518	100.64	101.61	97.137	96.391	98.284	92.414	96.074	101.59	100.37	95.802	99.326	102.02	98.899	99.97	100.77	100.5	94.011	99.875	95.814	101.65	96.319	99.758	98.752	102.26	95.924	98.95	98.641	104.16	98.383	98.331	95.142	100.02	93.882	94.974	96.999	97.576	101.16	101.19	99.957	97.962	99.232	96.994	99.01	92.524	100.28
103.95	105.52	107.19	101.02	104.16	102.66	109.61	106.23	106.77	106.78	111.43	112.28	105.16	111.15	106.97	107.34	105.41	104.6	107.86	108.55	102.39	105.22	104.98	104.43	113.62	104.7	106.13	102.4	104.84	109.73	109.97	104.37	109.7	105.26	107.77	102.36	109.34	111.95	105.06	107.49	109.9	105.44	104.62	109.74	106.36	109.37	104.33	105.57	102	107.65
110.93	106.13	106.77	106.82	106.23	110.3	104.87	107.86	106.13	106.27	103.45	109.86	111.59	110.25	113.17	108.51	108.74	111.93	112.63	105.67	109.03	104.77	106.79	107.3	111.49	105.65	105.64	107.49	108.71	111.91	101.92	106.99	104.63	105.82	110.74	106.49	109.37	104.9	108.59	106.08	105.07	106.31	108.3	105.89	107.97	109.64	105.25	110.65	106.66	105.33
102.08	112.39	108.53	108.22	107.94	107.66	107.71	105.92	106.14	111.94	108.31	107.53	107.72	105.72	102.85	111.24	104.33	108.61	107.79	108.8	108.29	105.77	105.38	104.19	104.58	108.25	108.65	105.56	109.7	104.15	103.41	105.96	105.35	105.37	102.39	106.82	111.61	103.14	107.53	111.81	102.97	105.33	107.63	106.73	111.17	106.12	108.33	109.74	107.14	109.75
111.35	113.39	107.1	107.63	104.19	104.73	104.59	103.26	109.71	106.64	112.72	109.73	107.77	105.4	105.52	106.82	111.21	104.39	109.56	103.98	108.3	111.62	108.03	108.1	106.72	112.87	109.92	106.01	105.17	108.86	106.4	110.54	105.09	108.77	105.94	110.35	110.62	107.31	112.59	106.97	109.95	108.46	108.56	112.92	111.16	113.24	108.85	109.48	112.34	109.01
112.03	111.45	108.34	108.43	106.11	106.6	114.42	108.73	106.08	109.22	105.12	110.28	109.25	113.22	111.65	106.75	111.01	105.42	111.61	109.4	109.47	109.42	106.43	110.34	110.64	109.59	108.61	109.04	106.01	107.53	106.98	105.46	107.89	105.82	106.14	103.23	108.34	109.95	112.97	111.69	109.13	108.45	108.15	107.27	105.45	110.02	108.43	105.07	106.89	107.4
106.56	104.66	103.8	102.61	104.16	106.77	106.16	110.9	107.15	106.81	102.13	108.27	104.87	103.92	110.95	103.94	105.69	104.67	107.69	109.08	109.18	104.54	107.03	106.7	104.7	108.05	106.52	105.22	101.19	106.43	107.12	104.68	103.56	107.78	107.23	108.35	106.31	104	107.45	108.22	106.53	107.81	104.66	103.01	107.78	107.57	106.87	103.02	104.65	106.69
109.92	112.03	110.51	111.04	111.77	108.62	108.63	110.77	114.15	112.2	109.63	112.96	110.35	111.49	112.69	116.31	110.16	110.69	110.23	115.12	109.99	110.84	110.35	109.26	110.08	112.47	113.85	107.56	109.1	106.04	110.38	108.63	112.99	109.7	111.9	110.45	110.8	111.11	113.07	109.13	108.03	116.01	104.23	109.75	109.94	109.08	113.11	108.94	113.99	114.12
114	109.44	110.77	104.66	108.46	108.78	111.21	113.45	111.58	107.78	112.12	109.3	106.07	108.01	109.52	115.12	104.28	110.6	106.45	111.94	108.51	110.05	107.86	108.65	107.24	112.4	108.62	111.94	114.78	110.05	107.85	115.09	111.79	109.43	107.93	111.39	103.8	106.26	112.58	107.57	109.72	107.79	114.3	110.69	109.39	108.01	110.43	113.5	111.73	108.53
106.8	110.88	113.12	107.55	111.12	107.69	107.66	106.13	105.61	113.38	105.84	111.6	107.65	106.98	108.87	107.56	106.89	109.09	109.98	107.13	104.08	107.94	106.52	108.3	111.99	105.98	108.84	108.48	103.67	106.82	104.71	107.35	104.59	109.13	108.53	104	103.72	108.25	109.46	107.59	105.02	106.92	106.75	105.21	108.32	106.27	109.63	110.14	104.81	110.72
110.48	107.04	109.42	107.68	109.89	107.8	106.89	110.41	107.53	108.16	108.22	106.43	110.46	104.44	110.18	110.04	111.99	108.9	108.55	109.09	105.53	115.53	106.48	108.88	106.25	104.73	105.47	109.02	102.25	108.65	105.84	110.04	109.09	105.15	106.81	104.2	105.95	107.03	107.78	109.83	111.43	107.01	105.42	107.84	110.06	110.01	111.74	109.38	106.5	103.92
109.35	105.56	108.87	105.42	109.8	106.93	103.24	103.77	108.77	102.17	97.826	105.55	107.99	99.195	108.04	103.68	109.17	103.47	104.22	108.03	108.46	106.67	108.67	99.185	108.73	105.38	106.03	107.39	108.28	103.8	110.67	105.42	103.15	107.66	104.26	104.67	106.16	105.38	108.08	106.78	108.13	103.16	107.74	105.69	104.4	105.5	105.06	107.56	104.99	108.86
94.368	94.508	93.617	99.586	97.341	96.858	98.336	102.51	96.574	96.148	101.45	92.182	92.697	96.664	99.481	94.69	96.796	99.839	99.966	101.47	98.553	101.23	95.713	97.261	96.981	100.16	95.893	98.072	97.814	99.804	98.195	98.581	101.35	99.951	93.506	94.439	103.16	99.08	96.13	97.153	100.07	97.765	98.391	100.27	99.115	95.301	102.48	101.54	100.95	100.24
110.93	108.29	105.09	108.35	103.53	104.94	108.04	104.61	104.51	107.82	106.49	105.47	103.06	107.61	110.2	104.39	109.72	107.47	105.74	107.16	108.61	102.93	105.31	107.76	108.05	103.61	109.6	111.4	102.76	112.33	107.66	106.65	108.61	105.29	105.39	105.51	108.61	105.5	105.66	108.01	107.1	106.09	106.02	106.4	109.5	106.06	105.97	109.38	107.58	107.39
100.58	93.24	98.922	99.129	95.872	97.881	97.204	95.018	99.932	95.627	96.735	99.123	97.433	97.538	98.363	100.15	96.71	100.87	99.939	99.674	100.35	102.47	96.387	99.365	96.962	99.762	101.03	99.844	101.08	95.725	97.428	100.77	101.67	98.944	99.458	103.89	102.26	101.28	94.807	100.94	97.625	101.91	94.636	97.13	101.66	101.49	101.01	98.347	97.756	99.7
110.64	109.83	109.8	107.94	107.72	111.57	107.77	110.4	105.31	110.34	109.55	106.25	109.56	111.26	113.38	109.04	110.14	110.1	107.71	112.61	112.76	110.31	110.47	108.38	109.98	111.76	111.6	112.11	107.62	114.05	105.57	115.01	111.67	110.37	111.17	112.45	110.95	108.36	109.81	114.03	111.33	115.1	109.06	117.15	110.43	113	116.16	107.19	114.9	111.39
110.4	107.14	112.46	114	108.6	109.09	108.33	109	112.99	111.68	114.29	106.04	111.53	109.05	108.03	108.79	107.93	111.96	110.78	108.46	112.07	118.22	112.38	111.28	114.74	108.6	113.16	109.9	108.82	112.71	112.98	111.03	110.26	107.45	109.84	112.08	107.84	114.41	112.58	107.63	110.63	116.28	109.3	108.54	112.93	108.61	112.56	104.74	113.15	109.84
103.68	105.79	103.11	106.39	107.08	106.34	105.75	104.28	107.11	107.76	106.7	108.56	101.8	105.58	108.06	104.27	103.85	106.87	108.91	108.24	105.57	108.22	113.74	109.04	105.34	107.05	106.06	108.88	106.8	104.66	108.5	110.58	102.49	107.55	106.54	107.4	108.36	105.38	104.39	109.29	106.89	106.04	107.86	101.23	107.02	108.06	104.89	110.88	105.83	103.58
111.47	109.01	109.4	110.6	114.95	108.23	106.71	111.11	107.95	109.1	108.57	111.29	104.4	106.57	108.15	105.23	109.05	105.5	108.26	113.95	109.41	110.85	108.59	104.69	111.39	107.12	110.47	112.68	103.3	106.29	108.37	106.68	108.72	106.72	104.65	107.57	114.72	111.13	113.68	109.44	110.46	105.89	105.45	100.95	110.53	107.89	106.16	110.4	110.79	108.93
108.62	104.62	105.08	107.9	109.75	103.76	106.09	110.32	106.41	112.42	102.77	106.72	109.87	108.27	103.79	107.29	109.42	109.33	106.33	108.72	105.96	104.46	108.84	107.7	103.73	106.09	107.3	110.8	110.7	106.95	105.63	108.5	108.28	104.06	106.78	107.19	106.16	104.94	104.32	108.12	105.59	106.75	108.41	103.85	108.08	109.13	110.93	106.77	108.25	108.64
106.11	104.31	109.49	109.93	108.46	110.16	107.29	111.8	109.86	108.95	106.46	106.57	111.84	108.34	108.4	112.14	106.81	106.95	105.5	107.81	105.38	103.93	106.75	106.3	107.43	104.69	109.45	104.41	110.37	108.35	109.72	110.19	108.3	106.65	113.6	114.72	112.17	111.64	107.38	103.51	112.01	111.82	106.64	105.92	108.78	105.42	111.01	109.45	110.84	105.71
104.9	109.43	106.8	107.22	104.91	109.42	108.12	103.49	106.5	104.9	107.81	108.46	103.84	104.56	107.53	107.49	109.32	102.58	108.18	106.8	107.49	110.59	103.13	105.52	103.67	104.09	103.41	112.12	105.21	108.69	108.85	103.14	104.62	104.32	108.99	106.06	100.62	103.46	107.06	112.95	103.34	104.09	105.44	105.46	107.71	102.86	101.75	101.8	105.5	110.17
97.729	96.992	102.98	101.21	99.219	101.1	102.29	95.198	100.38	96.751	98.871	100.9	101.53	101.98	96.054	100.08	100.31	100.16	99.37	96.521	99.432	98.1	104.42	98.54	99.48	93.052	100.33	99.531	100.78	98.032	103.24	103.94	97.897	99.004	98.029	96.77	102.13	97.743	96.489	96.21	102.45	102.54	101.34	101.46	99.887	99.064	98.289	96.569	98.979	95.71
107.82	104.68	103.87	104.97	112.19	106.13	106.89	106.98	103.1	105.82	111.7	108.25	100.42	105.34	103.74	104.2	106.31	108.39	107.77	103.3	102.83	102.62	105.62	105.11	105.34	105.93	105.47	104.82	105.34	107.1	103.6	104.12	104.32	105.15	104.3	105.17	103.31	102.02	104.56	104.4	103.17	105.75	106.71	102.68	105.41	105.93	107.78	107.17	102.14	109.81
109.03	107.56	106.51	103.68	107.42	108.83	106.14	107.62	107.84	105.37	108.61	109.17	108	108.87	106.5	108.22	109.34	109.61	109.52	107.76	112.42	108.1	103.33	107.76	113.57	108.7	109.65	107.93	106.5	108.94	103.56	107.45	109.92	110.79	105	109.35	112.66	105.98	106.43	110	108.53	112.13	110.98	104.22	107.5	105.75	104.62	109.09	112.52	109.53
108.99	104.79	111.17	105.3	108.49	108.3	103.19	103.78	109.15	109.88	110.64	106.18	107.93	106.86	110.57	104.87	105.07	108.99	113.12	107.79	109.83	106.4	107.17	105.42	110.44	104.23	107.72	104.89	107.15	104.94	112.1	107.02	109.2	108.36	109.75	105.88	110.89	102.53	111.28	109.95	116.11	111.11	108.47	105.46	110.9	106.65	109.07	105.75	106.24	110.52
111.02	106.82	110.61	109.24	109.04	109.54	103.45	110.19	107.15	109.68	107.98	111.1	105.17	106.03	113.06	111.74	113.8	109.16	110.32	108.24	111.92	107.08	107.93	112.7	115.02	104.29	109.89	105.05	109.89	110.46	111.16	108.83	106.72	108.69	103.29	107.91	112.32	106.92	106.44	111.32	108.19	107.88	108.98	112.63	105.03	105.61	112.73	109.27	109.13	104.85
106.69	105.07	108.66	110.77	109.79	112.79	109.06	104.48	106.16	103.1	113.16	106.38	108.38	107.4	110.68	102.74	112.03	105.72	112.32	109.07	106.68	109.58	104.76	111.46	108.18	107	114.02	109.74	113.73	105.91	107.43	111.58	111.61	109.57	113.61	112.17	106.59	107.05	105.95	110.16	106.15	110.34	109.8	111.35	106.17	106.77	110.92	107.95	109.54	111.51
107.35	104.92	111.53	106.65	106.09	107.99	106.07	108.25	109.8	110.26	108.54	108.37	107.24	103.45	109.08	105.49	112.58	110.08	106.28	110.31	105.39	112.1	105.93	106.05	108.54	108.88	104.44	101.72	107.06	109.5	106.5	105.29	112.3	108.8	111.33	110.13	111.53	106.21	107.56	108.41	107.07	108.06	106.84	109.51	110.64	110.12	106.47	108.94	109.85	107.77
112.28	103.39	107.43	106.55	110.6	108.8	108.26	105.34	111.87	107.34	111.31	109.97	107	107.5	110.33	106.32	110.35	106.89	110.57	109.52	107.73	105.14	110.28	109.57	103.93	102.35	110.02	104.42	110.23	106.54	104.69	106.2	110.73	109.85	106.12	105.7	105.63	110.47	107.28	106.96	106.35	106.79	105.55	108.33	106.3	107.93	111.26	111.58	107.13	105.81
94.29	96.13	100.88	97.823	96.904	100.68	96.563	100.88	99.397	98.017	93.465	99.947	99.114	98.787	98.697	98.764	94.225	97.023	101.29	100.98	99.13	98.937	96.556	100.78	97.499	104.18	99.158	101.41	101.69	98.251	98.56	99.247	98.917	104.68	98.895	97.753	98.368	99.34	99.731	101.06	100.37	101.43	103.17	99.49	93.839	101.27	99.289	99.565	98.743	96.436
104.33	106.93	105.43	107.24	104.48	110.63	106.36	105.23	104.47	105.1	104.19	105.62	103.89	109.56	109.23	107.34	104.18	107.47	101.53	104.56	106.18	105.31	105.71	104.19	109.28	102.07	106.36	105.64	109.3	103.41	102.81	104.86	103.07	105.34	105.42	105.74	106.75	104.64	104.61	104.84	107.11	101.2	106.41	103.63	107.7	104.48	107.14	106.4	106	105.86
110.4	106.6	105.54	110.82	104.05	108.94	101.09	107.04	107.6	104.91	101.13	105.84	103.35	107.35	102.86	106.37	108.96	107.43	102.46	106.57	99.699	105.76	104.8	102.22	104.27	105.95	103.11	105.17	107.35	101.76	107.91	102.76	105.33	106.51	107.54	108.55	105.51	104.36	104.04	104.79	103.41	107.27	108.07	107.95	108.85	104.61	108.08	105.51	101.56	105.25
111.08	107.42	105.22	105.31	105.61	104.1	110.22	110.19	105.1	105.92	103.71	103.31	109.67	113.32	105.83	107.36	107.65	105.33	106.96	105.69	110.22	107.39	109.44	105.41	112.66	108.52	107.51	109.12	106.84	110.25	107.69	103.8	108.7	108.03	103.88	108.06	106.07	112.37	103.26	102.6	105.31	106.24	109.32	111.82	110.41	104	106.9	106.02	108.58	106.93
96.854	98.782	96.716	98.983	98.191	97.597	99.11	101.2	91.09	99.275	102.31	102.88	95.469	94.163	97.189	99.786	93.009	100.09	101.01	97.619	97.377	101.01	94.686	98.673	95.951	99.406	100.04	99.129	99.434	103.23	98.635	98.158	98.623	97.892	94.975	98.103	101.08	97.359	101.21	99.201	98.011	99.998	96.646	97.79	100.39	99.712	96.71	96.64	99.292	99.773
109.13	97.912	100.67	107.44	104.54	109.47	108.24	109.03	108.11	106.92	106.35	107.16	105.79	107.41	108.12	106.26	105.05	107.65	107.83	104.16	108.18	102.59	106.55	103.12	107.08	108.72	105.99	107.94	106.01	106.71	104.3	107.59	106.46	104.8	105.18	104.92	104.98	104.07	108.15	111.21	108.04	104.71	108.32	104.18	106.57	106.81	103.62	108.47	112.5	107.49
104.86	104.73	110.86	105.89	109.02	104.56	99.712	105.67	101.17	106.8	109.41	100.36	105.67	106.68	109.24	107.41	107.83	111.01	103.95	101.74	108.3	110.05	104.75	110.1	104.46	104.48	104.12	103.51	109.08	108.23	106.1	106.28	103.03	105.29	103.58	107.42	102.18	106.23	107.96	106.18	102.82	108.03	102.65	108.33	107.13	103.3	105.84	108.3	107.52	108.68
108.23	107.99	108.32	104.14	109.22	106.1	106.16	108.42	104.53	105.32	103.87	107.37	104.58	105.83	103.82	102.46	105.09	112.27	101.91	107.62	109.78	109.76	110.03	103.8	106.35	108.84	105.62	104.91	105.18	106.14	109.55	105.77	109.4	105.34	104	106.67	104.5	106.43	110.55	108.84	105.12	101.78	105.22	105.63	108.71	103.01	104.31	107.92	106.86	104.04
105.69	105.85	111.09	107.13	107.11	104.68	110.02	106.17	108.84	108.08	105.92	103.49	103.92	104.07	104.61	106.46	109.09	108.42	108.75	103.48	106.14	110.06	108.96	108.97	114.94	107.24	102.64	107.42	103.9	109.3	107.88	104.13	109.69	107.45	104.13	104.89	104.16	108.07	106.79	100.53	107.32	108.37	106.41	110.39	102.42	109.32	108.35	105.9	104.73	103.86
99.703	99.389	104	99.911	102.4	104.09	98.153	100.02	104.23	101.72	105.91	103.07	105.32	100.14	103.19	96.907	103.32	98.257	98.345	103.66	103.88	99.029	98.675	104.32	100.57	104.24	104.27	101.39	100.63	100.84	95.356	104.28	99.599	102.73	97.35	100.79	102.27	97.675	100.51	98.054	98.07	101.43	99.717	103.55	96.198	103.2	101.42	102.08	98.128	106.51
113.64	109.49	110.4	108.97	113.4	110.81	115.5	106.99	110.06	108.89	110.09	108.95	110.49	104.35	111.17	108.38	111.87	106.56	111.44	109.41	107.03	109.41	112.05	111.57	114.01	105.18	110.51	112.42	109.64	106.85	107.98	111.41	107.68	111.64	110.96	109.3	112.61	114.67	108.67	109.38	115.66	107.05	112.26	106.5	106.86	107.59	109.54	107.83	110.99	112.06
97.262	98.413	100.28	100.79	97.571	99.225	98.948	97.794	97.971	96.735	98.553	96.08	94.235	96.602	101.49	98.654	97.869	100.96	97.944	98.536	96.536	99.212	97.979	95.351	100.68	94.366	100.26	96.338	96.706	96.026	98.521	96.473	99.763	100.02	92.114	96.862	96.174	96.798	97.868	98.92	99.84	98.685	98.53	96.345	100.29	96.476	100.34	95.975	95.524	101.45
108.94	106.74	108.58	107.04	105.7	110.89	105.68	107.39	106.87	111	107.06	108.03	108.36	102.11	112.77	111.12	111.58	108.25	108.66	106.15	108.7	107.59	110.77	107.75	109.83	103.49	111.08	111.79	112.36	106.15	108.46	109.69	105.77	109.77	107.66	108.92	110.42	111.24	109.6	109.57	106.71	109.88	108.46	112.24	106.34	109.21	109.73	108.09	105.96	103.01
98.367	98.958	95.584	96.019	98.975	101.29	97.131	98.206	94.743	97.97	103.79	97.699	100.04	95.837	96.608	94.141	96.775	94.886	99.177	97.164	95.237	100.51	101.04	97.241	103.07	100.5	97.068	93.133	97.727	100.07	102.51	96.499	96.72	100.45	96.748	100.29	98.193	102	95.399	99.695	95.318	94.27	95.999	97.732	103.45	99.32	96.33	91.865	97.885	98.911
105.01	112.6	111.03	113.68	108.01	108.2	108.21	106.67	107.69	102.92	109.81	110.19	108.23	106.17	110.47	107.46	111.13	108.59	108.5	107.79	108.86	112.48	104.81	105.29	109	108.52	111.24	109.94	113.57	108.93	107.33	111	107.87	107.82	105.17	104.36	106.31	107.07	107.87	107.3	113.56	110.26	105.67	107.49	111.1	107.34	108.24	105.58	109.06	109.67
103.55	108.08	104.98	108.01	107.78	99.904	108.54	105.47	106.69	108.35	107.35	110.62	108.72	109.51	101.87	103	105.31	105.26	104.44	108.78	104.91	105.5	106.66	106.79	102.97	104.22	106.57	105.44	102.89	99.767	107.25	106.29	105.24	105.84	110.12	101.28	106.09	104.96	107.66	108.72	107.57	105.49	106.97	103.03	105.21	106.62	102.33	102.96	106.82	104.32
108.96	102.31	108.45	110.61	105.32	106.99	105.09	107.29	110.6	103.19	105.43	106.49	106.01	108.19	110.64	108.21	105.67	107.4	105.29	107.12	107.89	107.6	103.98	104.88	107.71	106.22	108.39	108.07	107.36	110.6	110.91	105	105.66	104.37	104.42	103.99	107.42	109.06	106.46	106.57	106.06	109.24	106.01	103.05	106.76	105.1	110	107.1	107.84	106.86
108.58	110.57	110.59	107.73	111.31	111.58	110.37	110.51	110.56	107.33	109.49	105.83	111.79	109.56	105.19	111.09	106.75	108.17	107.24	105.31	108.98	107.65	111.82	107.47	102.37	109.94	113.37	110.34	108.02	109.35	112.15	110.49	110.16	115.54	105.92	104.78	108.73	110.45	111.72	107.14	107.46	106.43	112.6	105.46	109.81	104	110.01	110.96	106.61	111.42
100.92	105.64	101.53	102.77	100.84	100.03	104.11	102.32	102.18	100.46	101.47	98.896	98.839	103.65	103.43	100.22	100.43	103.94	102	96.865	99.723	93.195	101.56	97.424	101.45	99.737	98.213	104.61	98.49	101.85	101.67	97.956	100.65	101.06	96.976	101.28	98.05	101.77	99.895	103.3	102.55	98.56	101.24	99.285	98.511	102.92	97.694	97.871	101.15	104.18
109.03	107.1	112.87	106.9	107.92	112.41	112.2	112.3	111.1	111.19	107.73	108.04	110.56	110.19	111.91	104.67	113.3	108.93	106.98	109.14	105.2	109.38	112	108.61	104.95	109.69	108.7	107.11	108.7	108.64	109.81	112.06	111.46	105.64	109.28	113.14	108.8	108.32	112.33	110.41	113.2	110.87	110.51	113.9	109.74	106.82	112.41	109.26	108.73	113.84
106.06	107.4	108.62	105.92	108.99	109.15	104.59	112.3	108.26	103.29	106.05	108.19	109.76	106.81	108.84	107.53	110.59	106.95	115.6	110.27	109.18	108.1	105.95	109.61	108.99	109.11	108.89	108.26	105.18	108.4	108.4	111.24	111.06	114.53	105.77	106.98	109.4	104.38	103.82	106.26	108.47	103.24	105.17	107.96	106.78	108.7	108.09	106.25	112.59	106.39
99.684	95.3	100.85	98.363	101.66	99.694	100.34	102.17	98.783	99.81	94.643	101.06	98.347	96.227	98.08	91.433	95.889	95.92	98.03	96.83	89.707	103.18	99.05	94.318	96.907	95.509	96.257	101.08	97.855	96.649	100.48	95.591	95.22	96.637	95.535	100.23	95.885	96.519	97.478	96.849	98.454	99.329	100.22	98.256	98.449	99.124	100.64	102.97	95.34	101.12
98.82	99.51	94.079	99.059	99.168	105.46	97.274	99.069	95.138	99.287	96.996	96.454	98.919	96.193	100.4	97.307	99.642	96.368	96.276	96.38	100.12	94.772	98.508	101.12	95.764	101.22	96.904	96.72	101.99	96.967	100.35	98.078	96.13	96.604	94.912	96.244	101.27	94.5	98.805	94.725	100.37	100.32	99.096	95.622	100.31	96.266	91.866	97.493	99.093	99.958
106.42	109.83	103.66	107.41	108.71	106.2	108.37	105.68	106.82	105.59	106.98	102.86	107.83	110.99	102.04	109.04	106.47	107.57	103.23	107.87	104.85	109.06	107.42	106.28	105.36	105.99	110.3	111.66	112.91	108.82	105.61	108.23	107.14	103.11	105.01	105.59	110.77	111.68	113.65	107.04	108.45	100.91	107.95	101.7	111.79	103.49	109.91	106.37	106.07	103.03
105.36	103.47	103.42	107.29	108.22	106.31	103.77	100.96	104.25	102.02	105.4	107.1	103.95	107.38	107.53	107.44	105.45	106.34	105.02	109	106.66	109.22	103.55	105.23	104.43	108.2	104.81	106.43	103.45	106.94	104.91	104.26	106.51	102.04	107.07	104.55	107.17	105.94	102.45	104.32	102.11	100.93	105.29	105.15	101.25	102.19	107.4	104.38	103.89	102.44
107.17	107.49	109.26	108.88	105.47	107.87	104.88	106.83	104.18	110.1	107.91	103.76	104.94	103.96	104.35	107.17	103.61	105.27	107.68	106.91	106.3	108.8	103.65	101.48	103.61	109.8	107.39	107.31	105.13	107.1	109.21	105.39	104.23	113.09	105.48	107.99	106.96	108.93	105.85	108.09	106.45	102.23	108.62	105.31	103.98	108.04	106.3	108.95	102.22	102.08
102.61	105.17	109.33	104.63	102.26	101.93	107.97	106.27	109.11	108.12	108.65	110.15	105.43	102.52	108.19	106.78	108.85	109.7	108.6	107.56	104.91	107.02	111.58	105.86	106.67	105.73	107.85	111.83	104.3	105.92	109.47	105.45	108.05	107.72	104.51	108.3	104.43	106.57	109.04	106.96	108.94	107.82	108	104.21	107.85	109.1	102.24	104.31	105.53	105.89
104.18	99.846	105.89	98.178	97.954	101.47	102.83	99.143	104.42	97.636	100.92	98.833	96.053	102.72	104.29	100.69	101.43	99.038	98.794	99.62	99.11	100.43	98.006	101.73	100.44	98.738	100.57	100.87	101.42	96.038	100.79	102.46	95.462	98.016	97.39	101.44	98.638	99.66	99.776	99.113	105.64	97.967	102.51	100.11	100.09	102.96	99.299	99.707	103.54	100.66
99.233	102.29	99.376	98.544	97.623	98.268	100.15	98.257	102.59	102.09	99.135	102.18	92.329	99.983	102.02	101.96	104.38	103.3	102.86	104.57	102.74	98.544	102.12	99.748	96.693	103.1	101.26	103.3	101.33	104.76	102.43	103.08	102.33	105.76	94.676	101.27	99.437	99.249	105.5	98.436	101.37	99.375	104	99.892	104.7	103.36	107.02	102.43	99.212	102.61
111.37	107.31	108.32	110.95	103.51	109.73	111.63	103.83	109.59	111.68	112.31	104.65	102.47	108	107.65	105.36	114.2	113.03	109.73	110.9	109.3	109.14	105.31	106.84	102.42	114.1	109.73	106.41	110.82	106.93	107.29	110.15	105.62	103.2	111.2	106.02	110.07	108.25	109.14	107.18	110.4	113.11	104.26	110.99	107.79	111.2	106.7	112.25	111.5	106.51
110.47	107.33	109.77	112.74	107.57	111.2	111.68	108.25	107.81	106.73	106.37	106.95	110.07	106.59	103.17	113.71	111.81	109.64	107.74	113.99	108.07	107.06	106.73	107.67	107	106.85	107.96	108.09	110.21	110.71	106.47	107.59	102.09	106.75	103.97	109.54	112.31	110.34	110.72	112.96	109.1	105.67	109.93	108.54	112.62	108.98	105.76	109.71	105.57	112.11
110.12	105.66	103.64	104.53	108.86	102.86	107.22	106.57	106.87	103.98	107.96	103.84	109.77	103.34	104.84	104.64	106.7	107.89	109.92	105.81	109.9	105.68	102.11	106.19	106.69	104.29	108.11	110.45	109.75	107.74	102.87	107.77	103.68	104.82	108.53	104.3	105.67	102.83	106.63	106.58	108.12	108.6	105.84	103.91	109.31	106.51	105.76	107.06	107.89	109.28
105.47	105.82	108.27	106.14	107.16	116.08	103.64	108.49	112.36	105.72	105.21	109.56	109.8	109.68	112.6	104.3	109.7	103.56	113.46	106.8	106.79	109.99	108.95	110.96	108.84	104.86	110.19	109.57	106.89	105.97	108.74	110.9	111.73	111.73	109.24	114.71	109.34	112.24	106.05	109.48	111.85	110.5	111.54	105.31	107.42	110.8	113.06	107.77	109.64	108.97
109.7	107.59	102.95	111.69	107.03	107.18	106.12	109.03	104.66	106.13	109.96	105.44	104.76	104.05	106.64	106.16	109.83	103.86	101.25	109.8	110.43	105.07	105.62	107.11	101.51	106.49	106.67	100.91	106.92	104.76	110.45	107.41	104.54	108.28	104.63	101.25	110.02	97.974	106.97	104.63	104.63	107.75	106.31	107.98	104.32	104.22	106.77	104.82	103.38	103.69
108.39	106.49	101.67	104.32	104.32	106.29	103.76	108.44	106.16	106.91	104.63	106.36	111.48	107.58	108.03	106.46	106.42	104.27	105.45	107.02	107.39	101.77	107.81	110.26	107.18	108.68	106.34	104.28	104.59	106.21	101.98	109.39	105.77	105.63	99.959	105.79	108.91	101.01	104.24	103.83	106.74	110.26	105.17	104.92	106.39	104.91	107.89	104.22	104.76	107.04
96.112	94.416	98.591	99.931	94.314	98.951	98.406	98.625	100.1	97.336	94.533	96.173	96.511	97.035	99.113	96.632	97.863	101.59	94.768	96.558	98.555	94.672	94.33	96.05	97.269	98.046	99.567	99.347	98.336	98.456	100.93	99.231	99.701	100.17	100.32	102.05	97.075	101.43	98.646	98.03	94.166	95.49	94.814	99.627	95.419	101.65	99.647	96.96	98.943	95.878
105.92	110.29	108.59	108.48	105.42	107.78	110.47	110.82	108.38	103.89	105.15	109.97	111.63	111.44	106.96	103.46	106.26	105.45	108.31	107	109.1	106.23	107.72	112.74	108.11	107.76	105.15	108.94	107.33	105.48	111.81	106.63	109.64	109.51	110.82	108.59	109.8	109.6	112.68	106.99	108.16	105.93	108.28	108.57	107.11	111.37	111.45	104.6	106.21	105.08
101.83	99.091	103.54	101.6	98.22	103.06	100.21	104	101.38	96.342	100.06	107.27	100.16	100.39	101.07	98.358	102.45	94.696	99.956	99.421	98.867	97.685	101.01	100.8	102.43	101.13	99.079	99.143	99.832	101.85	99.692	98.008	99.64	98.879	103.32	99.222	99.643	99.21	103.54	101.39	95.815	98.258	97.009	101.43	97.719	98.988	96.965	101.35	100.61	97.826
109.49	107.95	106.02	102.25	103.58	107.35	103.19	99.106	105.17	107.86	107.41	107.91	104.8	107.95	105.31	108.04	109.71	104.44	104.6	111.3	103.33	104.47	110.34	105.3	106.81	104.89	108.46	108.72	102.17	104.57	107.94	107.41	105.57	101.95	103.5	106.98	99.109	105.49	106.27	102.19	105.52	104.44	109.21	103.29	104.47	107.2	108.59	106.69	104.09	104.92
98.589	98.148	98.958	100.54	100.66	96.922	102.77	95.27	101.81	95.228	98.73	100.62	96.975	103.32	104.65	98.558	96.16	99.491	97.533	96.185	96.554	101.29	98.335	96.87	99.138	101.45	96.05	97.518	101.02	96.246	95.176	99.354	98.569	99.333	101.02	95.97	98.461	99.175	99.144	96.759	103.28	99.275	97.817	95.944	97.058	99.262	98.846	101.25	93.255	98.919
111.54	106.76	109.46	106.82	110.19	109.89	106.56	112.45	107.61	109.53	114.36	107.3	111.42	108.59	108.43	110.95	107.03	111.38	108.53	113.62	106.74	111.91	112.69	109.11	111.06	105.37	108.01	108.17	116.19	110.34	109.98	106.46	106.16	112.76	108.08	108.08	108.33	108.72	109.06	108.59	110.96	108	106.15	107.86	105.28	107.71	104.75	106.88	109.7	106.47
105.53	106.42	110.52	103.46	105.31	104.96	109.35	104.53	108.94	104.46	103.9	111.33	106.01	104.39	102.04	104.29	104.32	107.92	103.79	103.62	110.52	104.27	104.72	104.51	104.4	105.84	107.89	106.57	105.93	103.6	101.33	102.69	104.73	109.35	109.16	104.76	107.08	101.74	110.96	105.3	106.13	102.49	103.87	105.54	107.63	103.79	108.74	103.41	102.76	106.06
100.23	97.625	101.22	100.82	100.14	105.95	98.747	97.22	98.587	100.78	104.88	100.83	96.938	96.844	92.521	99.619	101	94.406	95.843	95.115	96.41	101.74	97.473	97.533	96.816	103.39	99.397	96.479	90.914	101	99.697	96.021	102.54	96.594	98.552	99.128	99.846	100.19	100.05	97.359	100.48	100.08	95.45	98.846	103.02	98.795	98.278	98.098	97.332	95.684
110.29	110.93	108.75	106.82	108.21	108.05	105.28	103.62	106.65	107.4	107.69	107.89	102.28	106.07	111.02	113.76	107.62	109.21	103.91	104.25	109.22	108.75	105.97	105.57	111.43	106.61	109.97	107.7	108.83	106.87	106.39	109.71	108.33	111.43	110.14	111.28	108.35	108.11	108	106.13	109.18	108.19	106.74	110.63	103.88	109.76	109.45	107.32	106.7	113.64
102.63	103.68	102.95	103.77	106.44	107.77	106.56	106.11	108.02	103.93	105.92	102.82	105.66	108.36	104.23	108.08	107.81	106.57	105.79	105.83	103.08	105.37	104.12	111.1	105.15	100.21	101.96	104.14	108	105.55	103.37	106.38	104.84	105.68	109.47	106.78	107.48	105.78	102.32	104.78	107	104.05	109.57	111.62	104.94	106.12	105.25	110.23	102.2	102.55
109.56	112.49	111.99	112.05	111.18	110.83	112.95	116.54	111.26	111.38	108.46	108.02	106.55	108.03	108.19	107.24	113.1	109.17	106.56	104.73	110.4	110.38	106.71	112.61	106.92	112.49	110.63	110.97	102.3	107.13	110.18	103.88	106.63	112.16	112.82	110.59	112.96	112.13	107.52	102.61	112.8	111.44	107.31	109.45	111.52	109.07	109.47	105.65	111.08	107.7
104.6	98.501	99.237	98.97	102.4	100.7	103.96	98.036	100.41	98.137	97.483	102.48	97.691	100.51	97.944	98.771	103.85	103.35	98.832	104.69	105.5	102.88	97.213	103.66	101.55	103.66	104.89	101.34	99.415	100.47	104.54	101.3	101.3	102.83	104.86	103.91	105.48	102.09	104.68	101.75	102.7	98.881	100.16	98.43	103.44	99.593	101.28	100.05	106.67	102.56
105.77	110.57	105.88	108.15	104.45	108.92	109.24	107.78	103.89	107.89	105.81	106.01	108.15	115.46	105.65	105.07	109.55	108.72	109.88	104.42	108.37	108.71	107.8	110.33	108.35	105.64	103.78	108.54	107.76	105.92	108.22	107.09	109.1	109.07	105.43	108.07	104.55	107.57	107.54	111.29	105.07	106.42	106.38	110.21	110.72	109.25	108.12	104.96	110.1	112.33
98.002	99.572	102.05	99.894	97.16	103.03	98.364	92.739	95.993	98.372	96.955	93.713	101.66	96.776	97.284	98.597	95.759	95.896	99.812	97.794	96.773	97.629	99.452	99.682	99.124	96.117	100.05	98.489	95.48	98.043	97.412	96.688	98.945	99.796	98.802	103.3	97.696	97.182	93.591	97.222	105.15	99.186	96.085	98.616	100.62	97.408	99.425	99.337	97.277	100.41
103.55	103.91	108.42	108.79	105.7	105.17	103.16	107.64	106.93	108.71	106.93	103.51	105.88	109.15	105.03	106.72	106.52	104.17	106.24	104.85	103.26	109.17	104.08	109.39	105.51	101.69	111.19	103.15	102.43	102.78	107.35	106.18	103.49	107.23	104.29	113.06	104.18	102.22	102.15	102.66	109.04	107.93	108.39	105.66	103.78	102.64	104.07	104.46	105.91	106.99
107.38	109.22	112.46	108	106.58	111.02	105.31	112.19	115.48	109.12	111.41	114.34	108.4	109.45	110.22	109.49	108.83	110.41	111.23	111.03	111.44	109.17	111.81	108.65	115.01	109.65	114.31	108.78	115.2	107.02	107.07	115.83	113.71	106.68	109.94	111.87	111.68	113.12	107.78	107.95	110.97	109.83	116.1	109.5	110.46	105.58	108.89	110.74	112.5	110.59
105.94	107.84	102.51	105.42	106.86	107.85	109.31	107.21	107.6	107.42	105.73	101.96	106.35	108.97	105.06	106.93	107.58	103.91	106.47	104.99	104.03	103.19	107.56	105.31	104.02	108.41	108.03	106.73	104.98	105.76	107.24	103.97	103.64	104.53	108.45	107.67	101.6	107.24	105.43	105.67	104.74	110.61	103.45	107.71	106.1	106.71	105.07	106.89	112.54	106.42
99.464	99.49	98.91	93.532	96.558	99.956	97.296	101.39	103.49	101.38	98.72	96.628	98.362	102.4	95.04	101.62	94.477	97.874	94.73	97.379	102.04	96.423	97.305	97.508	96.632	97.799	97.194	94.328	100.48	98.325	95.676	97.828	102.98	99.023	99.227	101.61	100.02	96.984	101.88	93.188	98.202	99.697	97.055	97.586	100.37	100.25	97.985	97.969	97.723	100.27
100.27	105.95	102.43	104.79	108.83	109.93	108.3	106.87	104.91	107.46	106.95	105.13	104.6	101.69	104.35	105.71	106.74	109.33	102.94	111.45	103.17	107.95	109.33	106.51	107.89	106.18	103.29	106.58	102.22	102.14	108	105.18	105.57	107.96	105.49	108.92	103.25	100.57	103.09	109.68	106.37	103.07	105.44	105.35	105.61	109.55	103.29	108.98	108.76	108.84
103.11	106.25	105.86	105.99	99.284	102.61	109.84	101.31	110.12	100.66	111.69	105.55	105.11	109.19	100.77	107.29	107.85	104.93	103.38	106.17	108.93	104.09	104.42	103.45	101.42	104.69	108.41	106.92	107.27	100.47	104.18	105.92	104.93	105.01	101.1	104.65	105.57	108.75	106.12	109.77	104.94	106.98	106.52	107.25	98.955	108.5	106.84	103.83	104.15	106.51
106.65	107.11	106.14	107.89	107.76	106.88	106.41	107.81	101.9	110.68	106.98	107.74	105.23	106.43	104.08	107.08	104.28	109.21	105.86	109.01	105.93	113.42	108.71	107.52	109.74	105.59	103.91	103.57	107.94	106.63	106.35	107.96	104.11	108.84	105.91	109.02	106.09	107.69	108.43	105.48	105.16	109.19	105.6	104.41	109.7	104.87	105.17	107.52	103.02	103.68
105.86	108.67	106.13	111.98	106.59	104.6	112.43	109.2	105.51	110.86	110.14	109.4	105.72	106.85	109.24	105.78	107.9	107.59	105.66	110.04	105.43	109.58	110.06	106.44	105.7	108.87	103.08	109.75	111.78	108.87	107.56	106.93	110.33	111	111.74	106.96	103.31	104.7	107.27	110.55	109.02	110.14	112.24	107.56	111.85	109.51	107.53	108.18	112.63	111.05
109.88	110.03	106.9	104.28	102.08	111.95	105.91	110.35	106.59	107.72	113.59	106.98	111.06	106.82	105.38	104.07	107.4	108.11	109.73	110.08	107.76	107.49	105.64	108.84	105.2	105.19	107.84	109.29	107.23	114.84	104.41	109.17	109.07	114.08	102.81	106.23	109.14	109.05	105.6	113.21	108.03	106.23	104.35	109.08	110.95	104.15	104.79	105.01	105.35	107.81
103.43	101.86	101.5	98.417	103.78	105.24	99.036	100.63	101.33	102.26	101.36	104.02	104.98	104.63	100.9	104.32	102.06	106.29	98.845	102.78	100.27	106.68	101.19	100.51	106.1	104.19	104.43	102.77	103.23	100.91	102.22	102.8	100.01	105.19	100.56	102.77	103.69	102.46	100.06	98.381	102.96	103.16	103.09	104.98	101.66	104.4	100.93	103.38	105.69	101.46
109.48	107.62	109.58	107.71	101.33	108.93	109.47	106.38	103.39	107.04	107.79	111.43	106.45	108.03	109.85	113.45	108.84	107.95	104.83	107.25	106.88	107.24	111.91	110.38	106.13	108.65	104.41	103.57	106.81	110.58	103.03	103.04	109.47	102.81	105.91	109.96	107.22	109.19	107.79	108.36	106.57	108.3	108.58	109.34	104	105.52	109.35	105.01	112.53	105.92
108.35	110.13	106.45	106.47	102.49	105.67	106.57	105.46	104.11	107.59	103.16	104.03	103.92	108.58	104.04	108	104.4	103.33	103.65	101.76	108.58	105.45	99.628	109.75	103.1	104.84	107.39	104.51	106.69	106.73	104.76	104.72	101.11	105.45	104.38	103.46	105.79	109.43	106.82	106.75	109.06	110.17	108.82	105.46	108.68	106.35	101.85	109.47	104.74	101.7
102.3	105.11	101.18	104.37	104.98	102.53	100.77	97.793	101.41	105.96	101.92	99.538	101.82	97.229	102.73	100.02	98.472	100.15	100.66	103.25	102.65	97.244	105.78	99.048	101.35	101.82	100.52	97.363	99.936	97.775	101.3	103.13	100.32	100.97	103.5	103.01	101.85	97.622	97.056	104.84	96.774	103.76	103.71	98.889	98.12	100.5	98.176	100.36	104.76	103.1
107	105.31	104.07	103.67	110.59	106.67	104.3	105.24	105.44	104.94	102.35	103.78	107.51	106.58	106.89	104.95	106.88	108.37	107.66	105.47	107.7	106.22	109.05	108.65	104.3	105.82	108.11	105.77	104.24	104.51	106.18	106.27	102.59	103.44	105	102.88	109.79	103.35	108.52	107.76	101.62	105.24	105.16	104.15	107.96	107.85	108.04	105.37	105.62	105.77
97.806	98.122	97.977	94.781	97.064	91.484	102.73	98.166	96.536	93.975	95.414	96.003	99.106	95.509	98.442	96.377	95.127	104.19	99.258	98.554	95.749	95.804	102.28	101.17	98.585	100.68	100.01	93.518	97.706	100.54	93.699	92.558	98.706	95.81	100.36	97.779	96.84	96.702	96.006	104.26	96.955	98.416	96.406	99.631	98.052	97.715	98.095	97.394	98.055	97.348
105.94	101.31	106.31	109.04	107.18	105.5	100.69	105.96	102.1	109.44	106.88	106.59	103.1	107.07	106.56	106.26	101.12	106.63	107.69	106.85	108.93	102.95	103.79	109.27	108.84	106.79	110.52	101.79	105.45	107.13	104.5	103.54	108.54	104.89	108.13	104.18	101.79	105.15	104.52	107.08	106.92	102	108.47	105.08	108.02	107.53	100.45	101.94	104.26	104.95
107.16	115.42	106.82	108.28	108.07	106.83	107.95	107.96	111.55	110.04	112.15	102.9	108.31	106.56	109.23	109.74	108.4	110.3	108.97	101.63	102.12	108.73	109.32	108.28	109.23	105.35	110.12	106.54	109.15	108.83	108.91	109.59	107.02	106.9	109.27	107.36	107.58	108.57	105.97	105.24	110.19	107.14	107	104.22	104.23	106.98	105.7	107.84	106.83	110.97
98.58	97.844	94.812	98.658	104.31	99.439	94.761	97.458	102.22	99.755	100.51	99.387	96.424	98.664	97.412	98.192	100.27	95.785	93.714	97.661	98.99	95.112	97.262	94.893	102.05	95.159	96.642	95.796	101.4	100.03	96.496	100.22	100.05	94.482	93.771	98.385	98.644	99.311	93.904	92.197	96.47	99	96.945	101.08	96.094	97.732	95.462	100.71	97.944	97.56
105.52	101.8	105.91	107.62	110.77	108.76	101.94	105.42	108.7	104.93	106.52	101.55	106.23	102.7	105.16	103.89	106.86	104.29	103.36	103.01	105.43	107.23	103.06	106.2	101.6	106.83	99.891	106.9	105.56	101.93	107.46	106.56	107.48	103.08	103.24	107.65	103.14	103.89	103.5	109.12	105.74	102.51	104.47	106.6	105.37	100.38	103.98	106.26	104.71	107.99
106.83	104.91	104.9	108.47	109.79	106.57	105.63	102.51	100.93	103.91	104.13	107.43	107.67	103.43	107.69	102.8	103.74	108.26	105.42	107.59	111.47	103.74	105.03	106.95	103.8	105.83	104.33	107.9	109.22	105.11	102.04	105.69	102.47	102.8	102.28	107.41	106.99	107.97	105.55	106.47	106.1	101.48	108.12	106.25	104.38	102.69	105.53	102.08	105.43	108.71
96.548	97.566	99.416	95.499	97.303	96.419	100.7	99.135	98.884	95.625	100.13	94.828	100.14	98.658	96.025	93.765	105.46	97.014	95.752	96.671	96.595	92.573	96.898	95.639	99.612	100.88	103.84	94.273	94.957	97.941	100.45	100.29	98.602	93.069	100.88	96.283	94.591	97.582	102	100.54	99.036	98.49	99.109	99.257	94.969	98.323	95.13	102.19	99.011	100.32
98.198	98.509	98.452	97.658	96.838	98.016	100.4	101.1	97.451	92.941	100.26	101.69	100.95	88.991	99.059	99.35	91.304	95.144	100.48	100.32	99.722	99.258	95.761	99.503	96.946	101.84	97.251	96.654	94.324	95.243	101.21	94.935	97.062	92.319	98.159	101.27	95.625	99.466	101.82	98.643	97.518	96.64	97.897	101.47	102.28	98	97.574	96.412	98.551	92.29
105.53	106.26	108.3	109.03	110.72	107	106.87	108.8	100.93	106.3	107.49	107.5	108.86	104.84	102.46	107.74	111.14	107.64	111.17	106.57	105.33	108.46	106.05	105.92	105.86	102.21	106.1	107.16	109.64	109.01	106.74	109.55	99.656	100.2	104.34	110.64	110.11	107.59	106.7	108.11	104.22	108.37	105.4	105.04	107.01	105.05	108.94	105.89	102.79	106.75
105.58	106.89	109.98	109.57	103.78	112.96	105.7	104.02	111.58	107.38	104.12	105.17	110.24	101.21	105.77	102.62	106.91	109.11	107.14	106.56	106.99	105.37	110.48	108	110.6	105.33	104.68	107.93	104.63	106.73	106.1	105.6	103.48	104.25	107.38	109.97	104.85	108.18	105.04	105.96	107.54	107.19	106.08	105.4	103.26	104.54	105.97	111.08	108.64	104.68
106.42	100.32	103	100.38	109.78	104.12	104.69	107.4	103.73	107.96	104.87	104.31	111.24	103.75	105.75	103.5	105.78	103.44	107.05	102.47	100.89	103.31	108.68	108.02	108.48	106.63	105.27	108.98	106.23	104.62	106.82	105.45	107.05	106.61	103.17	106.12	102.58	108.37	102.48	104.9	102.2	104.13	104.91	102.83	105.13	105.53	105.34	103.23	104.28	105.84
107.51	106.99	108.43	106.26	108.46	104.89	107.13	106.96	108.55	110.36	106.92	108.46	106.23	108.04	104.43	107.04	105.73	105.82	104.54	107.28	111.69	106.47	106.91	105.63	106.01	104.93	108.73	107.23	106.89	107.73	108.01	107.6	107.78	107.74	108.02	105.9	105.92	106.33	101.84	107.97	107.02	105.45	103.37	109.69	107.85	106.51	108.09	106.16	105.54	103.69
97.901	99.354	97.182	97.714	101.48	95.196	102.31	96.651	99.631	96.344	98.241	103.02	97.764	98.769	95.548	100.42	99.864	97.42	96.125	98.154	101.3	91.607	89.934	95.547	97.492	102.68	100.31	103.11	97.933	99.915	98.361	102.88	98.82	102.49	99.09	97.496	96.068	97.554	102.52	99.81	93.649	103.04	99.143	101.21	97.476	104.05	98.171	98.448	95.146	101.53
96.159	98.913	91.376	99.339	97.179	96.818	96.526	100.06	98.947	95.115	94.52	96.964	96.281	93.289	98.72	97.191	95.313	97.315	99.996	95.752	96.192	95.354	96.105	98.9	95.666	96.132	95.664	98.073	94.165	101.99	97.664	95.518	98.391	100.47	98.428	99.012	98.414	95.704	98.828	94.891	98.399	90.281	99.342	98.352	98.409	98.434	97.49	96.28	95.224	96.103
107.28	106.14	107.89	106.79	105.02	106.42	104.91	107.47	101.72	108.44	105.94	105.06	102.33	105.9	105.8	103.73	107.33	105.09	106.07	108.35	105.65	105.42	108.97	103.78	101.55	105.68	106.27	103.99	102.98	105.48	102.89	109.74	108.73	104.11	108.19	106.01	102.74	103.74	108.93	104.93	103.53	101.32	107.65	103.27	105.76	103.04	103.8	106.28	107.86	103.26
114.82	104.99	108.49	109.05	102.15	108.25	104.08	112.49	104.49	107.43	107.47	103.83	108.12	109.55	105.93	107.19	116.27	105.39	105.12	109.05	107.8	112.46	107.76	108.25	113.75	102.87	106.5	106.11	107.46	109.85	110.71	106.7	104.94	111.74	106.9	107.74	106.14	111.08	114.99	109.95	108.06	107.84	104.08	108.42	110.49	110.94	110.27	104.39	106.45	106.23
107.44	104.42	108.74	110.94	106.81	109.25	109.24	106.83	110.59	108.02	109.63	110.46	110.7	105.27	107.03	103.69	106.84	106.85	106.62	108.73	109.21	102.96	112.79	106.86	107.52	106.11	105.56	105.46	105.46	110.04	107.5	111.52	104.32	104.69	109.66	105.38	105.43	107.77	105.68	107.98	107.53	108.1	105.59	106.45	107.01	109.27	107.17	105.29	111.28	106.13
105.91	105.03	102.22	105.65	105.98	105.79	106.54	109.42	109.55	103.37	105.76	106.72	105.28	102.87	102.73	107.37	108.67	107.04	106.18	108.54	106.31	108.48	105.72	106.4	107.34	111	106.11	105.45	103.81	107.55	106.59	103.63	111.97	106.21	110.43	107.29	105.55	109.25	105.79	104.61	108.86	106.42	105.58	107.92	108.98	104.95	109.52	100.47	103.59	108.02
94.046	96.754	97.597	99.111	94.794	97.033	104.23	98.178	96.12	95.03	103.17	95.548	96.007	97.267	97.829	98.145	99.931	96.154	93.368	93.644	93.548	99.275	100.5	99.362	96.887	95.719	92.12	98.755	94.936	96.264	97.15	96.804	94.084	95.894	98.2	91.073	99.1	95.04	99.115	101.52	99.234	96.448	99.848	101.99	97.572	97.018	99.259	98.231	96.293	100.67
104.25	100.91	104.95	99.609	104.51	107.99	101.92	105.03	102.05	104.92	102.72	108.2	105.6	105.27	104.85	104.78	109.08	104.27	110.22	107.08	107.6	108.58	106.33	108.99	108.6	106.32	104.96	104.68	103.16	104.93	104.27	104.65	104.5	102.84	104.61	107.8	106.93	104.34	105.78	104.58	107.07	105.43	103.22	107.68	104.52	106.65	106.6	106.75	103.47	108.35
112.63	109.93	110.68	112.87	106.3	110.89	111.64	111.07	108.62	109.78	111.07	112.19	108.07	112.44	109.47	111.37	108.79	112.5	109.96	107.17	104.83	111.37	109.96	104.59	109.43	111.72	107.16	104.01	104.98	109.45	107.29	109.1	106.65	105.73	109.28	111.22	107.23	108.17	106.43	110.63	108.05	108.99	107.42	104.15	107.69	112.4	110.36	110.46	111.76	108.02
95.406	99.784	95.043	104.22	100.25	98.182	97.81	97.792	97.75	98.431	100.32	98.45	100.64	97.843	94.676	100.43	98.545	97.928	100.5	97.864	98.433	98.743	102.29	100.65	97.639	98.208	99.511	106.34	101.49	94.049	98.11	95.182	94.892	97.705	96.445	98.577	101.05	92.909	100.82	97.644	94.481	97.615	99.965	96.902	100.59	97.87	97.562	95.716	96.758	93.754
106.93	103.97	103.15	105.12	106.7	105.96	106.5	106.78	107.39	106.75	106.52	105.47	109.59	103.48	103.19	103.89	106.17	106.32	103.32	104.78	107.54	107.15	105.03	108.57	102.59	107.52	108.24	103.71	104.32	106.01	102.21	102.43	104.11	110.91	107.2	106.5	108.91	101.42	107.04	104.9	108.35	111.91	105.71	103.91	108.6	104.66	102.87	106.26	104.61	104.97
104.71	106.43	106.76	107.14	105.36	105.48	105.65	105.78	106.08	106.5	104.82	103.15	108.13	103.43	104.76	104.8	103.8	106.16	108.59	110.27	103.75	104.58	104.06	103.58	107.95	103.24	107.49	107.02	107.78	108.63	101.96	105.04	108.12	107.27	105.4	107.05	104.24	106.51	110.56	107.5	102.78	106.84	107.45	102.56	109.58	106.74	101.94	103.52	103.42	105.09
106.14	107.88	106.73	101.2	102.76	105.9	101.14	102.36	102.23	106.73	106.93	106.66	102.77	103.84	101.03	106.7	110.09	104.89	104.55	110.23	105.78	108.9	108.45	104.13	103.67	105.64	106.24	108.86	107.67	102.85	103.72	105.6	102.4	107.31	105.49	103.72	108.15	104.64	107.6	104.89	105.35	101.79	102.94	104.76	108.06	108.96	105.97	105.74	105.65	106.23
109.62	110.71	115.12	108.57	112.38	108.88	112.51	106.9	110.5	107.01	106.91	111.06	108.4	107.42	106.43	105.41	108.87	107.91	104.08	107.75	111.01	108.98	106.5	105.03	107.32	112.33	110.64	106.49	108.94	110.34	109.6	109.53	107.91	109.82	107.87	109.23	108.44	107.49	108.34	109.27	111.1	107.61	107.49	107.44	104.36	107.86	107.3	107.2	109.02	109.61
107.75	106.69	106.09	104.17	106.28	108.81	107.36	108.14	106.66	108.27	106.43	106.3	108.66	104.35	109.58	112.83	104.13	102.73	109.97	105.85	110.26	108.4	107.09	107.28	102.72	106.26	101.65	103.29	105.06	105.05	108.32	108.03	105.65	106.97	105.44	102.61	106.01	103.55	104.74	102.09	105.66	110.18	104.42	103.58	105.92	105.59	106.81	107.61	104.03	104.79
108.77	105	103.79	105.56	104.68	100.72	102.75	105.23	108.29	107.35	98.355	104.76	103.05	112.02	104.68	105.35	103.96	107.76	107.87	99.312	109.37	108.43	104.75	99.68	105.11	112.04	108.18	106.59	110.62	106.29	101.46	105.9	102.46	102.75	104.26	109.88	107.15	105	113.49	109.58	106.65	106.13	106.51	107.51	103.9	103.31	106.01	110.05	107	107.54
108.68	109.35	111.65	110.15	105.24	106.68	107.88	112.34	109.07	110.19	107.06	110.33	109.96	111.52	104.99	106.49	104.68	108.08	109.47	109.03	106.24	106.49	111.95	108.31	105.22	108.81	110.08	109.5	105.26	111.24	105.95	111.9	111.43	107.38	110.77	109.96	108.94	107.99	107.01	108.54	110.63	108.08	108.4	104.91	108.3	108.32	109.66	106.54	110.28	111.82
108.9	105.17	107.88	109.94	111.7	102.92	111.95	108.6	109.49	108.76	112.07	108.84	108.23	105.15	108.7	107.87	105.27	104.85	110.06	109.58	108.13	110.41	107.97	112.69	109.98	107.83	108.97	111.39	109.5	107.9	108.74	108.73	106.68	107.89	104.26	109.14	104.29	111.97	109.42	108.3	107.48	108.01	108.69	111.36	106.62	112.55	110	111.85	103.11	107.74
101.35	105.57	104.84	109.2	104.71	105.93	107.02	104.18	106.55	102.3	101.44	102.59	102.18	105.69	107.37	106.98	107.35	98.833	107.8	106.4	104.34	105.63	106.05	105.87	105.28	103.71	107.22	105.85	104.68	108.3	102.64	104.53	108.15	105.1	101.37	102.64	105.47	106.15	104.9	106.22	102.85	103.97	105	108.3	105.95	101.78	103.52	106.13	105.28	103.58
105.07	105.35	108.67	108.94	106.59	104.87	106.01	105.9	105.84	107.63	104.78	108.91	104.43	109.3	105.53	108.97	107.23	108.86	110.01	104.18	112.41	104.14	109.28	106	107.26	106.48	107.28	107.42	107.16	106.29	106.07	108.36	106.79	104.41	108.18	106.68	107.33	104.04	104.04	107.05	108.44	103.67	111.94	105.54	109.08	105.57	104.9	108.09	107.39	107.79
102.93	103.36	107.68	103.48	104.37	103.91	105.72	104.23	108.34	108.8	107.55	106.58	103.85	104.41	104.92	103.67	103.38	102.68	105.39	104.94	110.74	103.5	110.26	106.11	108.58	105.31	106.08	108.36	106.26	107.58	107.34	106.33	103.94	105.96	104.68	106.48	104.03	105.92	102.89	106.3	104.08	110.53	107.01	104.3	108.09	105.86	107.11	106.46	103.16	107.01
105.09	103.67	107.96	106.13	107.05	105.47	108.37	108.09	106.34	106.58	101.4	102.37	105.8	110.1	105.25	108.76	101.39	106.17	105.35	104.01	106.57	106.87	101.57	105.43	109.05	105.49	104.91	106	106.82	105.24	108.69	110.92	102.74	108.58	107.87	104.05	107.86	104.65	103	105.38	107.89	107.06	108.72	105.19	105.14	104.83	106.25	112.65	104.32	105.06
96.699	100.83	104.37	97.844	100.26	100.95	103.05	101.77	102.34	98.598	98.343	95.844	97.452	104.69	99.347	99.862	98.183	100.97	100.16	100.56	97.907	103.76	103.02	101.77	97.977	99.421	95.987	98.928	100.3	101.78	101.11	100.65	99.588	104.35	97.065	98.69	101.21	98.691	99.242	97.874	102.17	103.86	99.282	99.616	99.689	99.791	105.08	94.214	97	100.5
110.86	109.02	109.35	107.1	108.97	106.58	103.63	105.56	107.57	110.48	102.12	106.31	105.38	107.24	107.64	108.45	104.67	106.44	105.21	107.21	110.44	109.92	109.64	108.42	108.72	101.84	104.69	109.04	106.38	109.38	107.32	107.41	110.11	107.25	109.11	107.9	107.79	110.57	112.61	108.48	107.04	106.44	105.28	105.89	109.16	108.19	110.62	109.45	105.35	110.91
94.527	98.757	99.34	102.26	99.623	100	99.181	95.407	100.94	99.365	97.514	97.23	95.752	93.518	96.464	101.58	102.51	101.09	98.271	92.714	96.183	101.88	101.24	94.771	98.233	94.738	100.26	101.08	100.76	96.591	97.852	99.237	94.242	98.12	100.41	98.212	96.586	98.838	99.633	88.353	98.062	98.386	95.077	97.746	98.436	100.06	101.1	96.794	104.45	93.504
110.19	108.54	106.18	111.66	111.39	112.94	111.31	113.39	112.1	106.25	114.89	109.62	111.85	108.55	105.43	114.57	109.34	111.6	114.94	111.27	109.99	107.78	111.82	113.86	112.18	109.94	112.21	107.79	106.1	111.39	105.73	108.14	105.56	112.54	111.76	113.91	112.16	110.33	112.26	109.32	111.48	112.53	112.49	109.84	110.19	108.95	108.89	113.3	111.48	108.83
105.87	103.88	105.48	108.55	105.99	104.33	107.73	107.26	103.47	106.35	102.5	104.35	107.34	105.54	100.59	105.87	99.247	107.25	106.82	107.04	104.74	107.3	105.33	106.27	103.56	105.61	105.7	111.55	104.93	107.2	103.16	110.16	101.07	104.37	104.69	104.81	108.73	108.66	106.02	107.48	104.29	106.34	104.16	104.78	101.43	105	102.93	105.68	105.84	103.44
93.082	98.001	95.188	102.59	95.275	97.806	101.52	92.862	96.527	97.334	100.56	95.01	100.23	92.719	97.374	94.296	92.816	95.015	97.138	97.793	97.463	99.524	102.06	99.886	101.57	98.83	96.942	97.508	98.52	100.86	97.303	100.62	97.794	99.198	94.712	99.914	96.733	95.941	98.937	96.14	95.931	98.586	98.252	100.08	98.118	100.02	99.938	97.023	101.09	97.271
108.72	105.44	100.02	108	110.62	104.74	109.66	106.54	106.44	103.47	105.68	104.3	106.53	109.21	104.54	109.23	106.29	104.48	108.43	101.43	113.05	102.22	111.71	108.52	106.76	110.06	107.34	106.19	108.5	110.01	102.48	107.19	104.98	110.35	105.59	103.74	106.86	106.41	108.59	105.03	110.48	105.51	110.12	108.32	109.47	103.58	108.61	103.12	102.86	112.1
99.408	99.705	105.31	101.76	100.54	101.25	100.01	103.02	101.27	100.85	97.877	101.03	101.66	100.11	99.476	95.67	95.603	102.17	102.45	97.118	101.19	99.185	104.33	100.35	98.504	99.844	94.398	99.517	98.404	99.774	98.322	99.477	99.733	100.14	98.848	101.63	101.6	94.932	98.748	103.09	101.57	99.767	99.118	98.737	98.443	103.47	99.167	101.2	103.83	102.52
109.02	106.31	109.85	112.5	108.49	108.13	106.75	106.33	109.93	108.57	104.89	107.17	111.13	110.28	109.8	108.22	108.3	112.14	107.25	108.58	108.71	105.59	108.59	107.05	105.3	106.42	110.72	109.35	109.17	105.14	109.53	105.59	106.98	105.48	106.14	111.54	110.5	106.45	107.27	107.23	105.88	108.68	109.62	108.95	106.54	105.18	109.32	104.17	104.52	104.94
109.09	105.3	110.33	107.12	109.91	110.28	107.31	108.22	108.97	110.74	110.47	109.97	110.03	111.12	108.32	108.29	106.77	111.57	107.8	105.63	105.19	108.19	108.81	110.35	108.87	106.77	106.66	112.45	109.94	104.9	106.99	108.61	107.25	109.82	111.37	112.26	106.64	103.8	110.61	108.48	107.93	112.72	102.57	108.36	106.31	106.66	102.44	108.35	106.05	107.4
100.56	100.4	101.25	99.481	97.034	98.253	95.857	100.42	95.305	100.12	95.308	95.685	99.449	97.686	98.865	98.665	102.07	96.451	100.82	98.803	98.22	97.832	95.461	103.78	99.794	98.477	95.677	98.525	97.916	95.494	95.619	95.227	99.183	97.64	95.935	101.94	96.936	98.592	93.128	102.02	96.276	97.04	101.77	97.751	94.876	102	95.837	97.765	104.13	97.791
105.1	105.71	99.268	99.023	105.69	102.03	106.89	105.55	102.77	107.17	106.53	103.14	103.76	103.62	103.3	102.53	102.7	111.38	106.67	105.7	104.88	107.18	105.01	103.49	105.71	105.49	105.57	105.42	105.86	104.33	106.6	110.67	105.56	105.08	109.17	107.91	100.77	109.99	105.34	107.92	107.13	110.96	106.71	106.92	110.28	106.44	105.96	108.17	108.39	110.37
107.26	107.58	107.1	110.57	107.99	106.87	106.65	108.61	105.9	109.84	110.81	106.76	104.44	107.33	107.8	107.95	112.51	111.32	109.43	108.88	109.75	109.29	104.81	108.26	108.27	109.74	103.9	105.51	103.78	108.83	107.92	110.98	108.63	110.56	108.22	106.44	105.56	110.85	103.24	104.81	104.68	109.62	110.4	106.96	106.96	109.48	108.43	107.9	108.54	108.04
108.42	106.43	105.35	105.26	107.61	104.56	106.26	104.43	105.5	105.25	104.25	107.2	110.71	106.54	105.76	106.75	106.87	106.31	107.9	108.53	102.9	104.41	109.47	108.79	107.09	106.01	105.89	102.61	109.96	107.57	105.05	100.88	104.69	106.5	107.29	103.43	107.17	107.8	103.2	104.82	107.03	109.74	103.58	105.9	105.39	108.73	105.5	107.14	106.31	107.14
[truncated: 150 more columns]
