# Supplementary material for: Genetic dissection of main and epistatic effects of QTL based on augmented triple test cross design
Source: PLoS One. 2017 Dec 14;12(12):e0189054. doi: 10.1371/journal.pone.0189054 (PMC5730204; doi:10.1371/journal.pone.0189054)
Supplement: S10 Supporting Information — (ZIP) [file pone.0189054.s010.zip › z6_300_0.8_10.csv]

107.03	108.72	107.91	108.53	109.08	108.2	109.5	108.1	109.14	110.47	108.74	108.4	108.58	108.32	108.16	107.39	106.64	108.14	107.82	107.48	108.79	108.89	108.36	108.92	109.16	108.53	108.98	107.57	107.36	109.26	109.76	108.41	108.5	109.79	107.98	107.67	108.77	108.53	108.49	108.79	109.33	107.68	106.29	108.49	108	107.18	108.08	109.21	108.14	108.5
106.31	105.4	106.23	104.28	106.5	105.38	107.6	107.24	104.65	107.97	106.28	106.07	106.04	105.2	105.1	105.24	105.89	106.11	105.64	106.21	104.75	106.99	105.03	106.28	105.89	105.96	106.48	105.86	105.19	105.89	107.37	105.77	105.17	105	105.9	105.92	106.04	105.98	106.52	104.85	105.7	106.05	106.95	105.61	105.47	105.15	104.47	104.88	106.08	105.04
99.767	99.419	99.304	100.32	98.273	101.66	99.882	100.07	99.026	100.57	98.839	100.08	100.66	100.76	99.708	100.29	99.806	101.28	99.176	99.099	99.306	100.6	100.5	100.35	98.81	99.962	99.511	100.52	99.072	99.588	99.774	99.736	98.477	100.15	101.19	99.514	100.7	98.434	99.53	99.105	100.68	101.11	98.972	99.976	99.92	98.802	98.076	100.59	98.479	99.527
107.93	108.69	108.88	107.66	108.9	107.55	108.16	107.62	109.42	107.55	110.01	109.18	110.05	109.02	108.84	108.59	108.38	107.8	107.94	108.78	107.44	110.75	107.79	107.92	108.9	108.79	108.7	109.61	109.08	108.68	107.35	108.24	108.98	109.47	108	109.12	107.89	109.56	107.74	109.51	108.53	109.76	107.13	108.25	107.24	107.99	109.84	108.97	108.02	107.66
104.85	104.57	105.93	106.34	103.04	104.99	106.15	106.43	105.46	106.14	107.36	106.67	105.46	106.6	107.87	106.23	104.39	105.55	105.19	106.33	105.89	106.1	105.23	106.52	106.13	105.37	106.65	107.39	106.1	105.34	106.83	105.44	104.88	106.55	106.01	106.92	104.53	105.98	103.63	105.08	106.21	105.76	106.59	105.91	105.68	105.35	106.52	106.69	106.15	104.84
106.85	105.7	104.84	106.18	106.2	107.46	105.82	106.41	105.16	107.35	106.97	106.88	106.4	106.99	104.85	104.93	105.07	107.12	105.7	106.74	105.3	106.17	105.86	105.41	104.2	106.5	106.96	104.74	107.73	105.96	105.08	105.59	107.13	107.73	105.61	104.26	106.56	105.52	105.42	105.5	106.83	105.97	106.97	104.86	106.21	105.73	105.5	105.44	106.18	104.17
99.463	99.477	99.185	98.855	100.28	98.297	98.781	99.548	98.613	99.424	100.64	98.565	98.331	99.032	97.708	98.036	97.162	100.03	100.65	99.834	98.041	98.717	98.907	100.16	98.015	97.74	97.689	98.249	98.354	97.104	96.458	98.297	98.157	98.215	99.004	98.694	97.438	99.521	99.109	99.19	98.768	99.756	100.63	98.099	97.166	99.352	97.687	98.858	98.945	99.625
106.07	106.01	105.53	106.19	106.4	106.68	106.1	105.89	106.71	104.69	105.74	106.48	104.55	105.27	106.43	105.82	106.12	106.27	106.98	107.02	107.36	104.86	106.58	104.82	105.04	106.48	106.51	105.86	105.47	105.11	105.76	105.34	106.18	104.95	104.93	107.75	106.6	106.59	105.21	105.7	107.84	105.75	106.53	106.83	105.25	106.49	106.5	106.29	105.66	105.47
98.935	98.532	97.965	98.374	99.158	99.365	98.058	97.391	98.128	98.228	99.095	97.28	98.567	99.279	98.959	99.831	97.451	98.909	100.5	99.004	98.685	98.507	98.337	96.766	97.546	100.31	99.032	98.97	97.838	98.456	99.099	98.618	97.405	98.156	100.72	99.564	99.649	99.494	97.639	99.743	97.72	98.081	99.201	98.205	97.392	97.373	98.814	98.714	97.93	97.542
105.63	105.2	104.56	106.04	104.91	105.27	104.99	105.96	104.77	104.78	104.75	106.15	104.48	105.86	106.22	105.53	104.76	105.79	106.31	105.01	105.87	106.53	106.86	104.76	104.53	106.22	105.62	104.98	105.73	105.55	107.6	103.94	105.9	104.51	106.76	107.3	104.62	105.06	106.07	105.89	105.59	105.42	105.39	106.39	106.16	106.65	106.59	106.49	106.01	104.34
101.32	100.42	101.31	100.81	101.89	102.1	100.96	100.95	103.17	102.45	99.685	100.3	100.66	99.774	100.6	100.62	100.15	100.13	100.17	100.88	100.77	99.521	101.3	102.28	101.31	100.59	100.54	102.83	100.77	100.81	99.133	101.02	101.48	99.456	100.9	101.09	98.955	99.377	99.63	100.71	103.2	101.61	102.35	100.65	101.37	101.09	100.4	100.95	100.68	102.55
107.18	106.41	104.58	106.67	105.66	106.63	105.32	106.8	105.49	106.6	105.03	104.55	104.68	105.47	105.7	105.83	106.25	105.81	105.62	104.16	105.44	104.68	105.04	105.73	105.72	105.16	104.65	104.98	103.89	106.44	105.87	105.4	106.57	104.78	105.91	106.4	105.88	105.66	103.29	106.5	105.51	104.45	105.56	105.75	106.09	103.8	104.99	106.67	106.66	106.24
106.83	104.85	107.57	105.92	109.03	105.26	105.38	106.94	106.08	105.49	106.48	106.45	107.27	107.66	105.78	105.97	107.1	104.37	107.27	106.33	105.86	105.95	106.67	106.51	105.47	104.94	107.49	107.74	105.86	105.55	106.43	107.02	105.72	107.16	106.72	105.82	107.87	106.13	106.86	105.55	105.28	107.8	105.8	104.55	105.92	107.33	106.77	104.95	106.82	105.17
99.239	98.584	98.054	97.477	97.639	98.769	97.506	98.396	97.038	98.948	98.485	98.22	98.161	97.932	96.806	98.945	99.254	98.716	98.083	98.843	98.044	96.025	97.681	98.881	96.928	98.35	99.082	98.602	97.131	99.362	97.75	97.882	97.695	97.703	98.819	97.474	98.198	99.2	99.82	98.05	98.789	97.823	97.066	97.755	97.922	98.144	99.931	99.474	98.145	96.79
104.41	105.84	105.24	106.37	104.56	107.15	104.51	104.01	106.86	105.1	105.72	104.99	104.32	106.49	105.73	105.38	105.18	105.25	106.69	106.31	107.02	105.08	104.97	106.65	105.82	104.59	106.43	105.58	106.16	105.16	105.72	104.2	104.69	105.06	105.27	106.05	104.92	105.9	105.75	106.4	104.66	105.79	105.09	106.05	105.42	105.21	106.29	106.22	106.01	105.74
107.04	107.31	107.58	107.05	108.02	108.05	106.16	108.32	108.17	109.37	107.99	107.06	106.74	105.86	106.71	106.76	108.25	107.73	107.26	107.44	107.71	106.87	108.38	107.07	107.75	107.73	109.35	107.86	107.8	108.77	106.81	109.54	108.87	108.19	107.81	108.24	108.97	107.07	108.87	107.14	107.03	109.4	108.38	107.02	107.83	109.89	107.1	108.75	106.79	108.58
106.5	105.48	107.71	105.84	107.7	106.17	105.53	106.79	107.67	105.92	104.22	107.3	107.44	105.96	106.53	107.01	105.89	106.44	107.53	106.79	106.52	106.03	105.18	106.19	105.23	106.42	109.09	107.54	107.38	106.91	106.89	106.74	106.72	106.96	106.49	106.12	106.64	107.56	105.57	106.83	106.53	108.24	105.83	104.63	106.13	107.54	106.88	106.63	107.63	106.78
102.1	102.67	103.6	102.15	102.34	101.74	102.46	102.37	102.01	102.99	102.64	103.79	102.23	102.27	102.48	104.23	101.99	102.16	102.84	103.92	104.26	102.76	102.91	102.91	101.92	102.31	101.51	102.08	101.94	104.16	103.9	102.89	103.89	102.51	102.68	103.41	103.35	103.32	102.2	102.77	103.72	102.88	103.13	102.26	102.94	103.59	103.64	101.92	102.33	102.27
105.84	105.98	105.67	104.8	106.81	105.25	106.56	105.34	106	105.26	104.4	106.23	105.37	107.04	105.19	106.85	104.17	104.37	105.07	104.89	105.25	105.32	104.66	106	104.74	105.84	106.07	105.74	106.98	105.53	105.99	105.91	105.95	105.74	106.87	106.74	105.14	105.72	106.19	105.1	106.18	104.67	105.8	105.44	106.52	106.42	106.33	105.59	107.46	105.32
96.992	98.06	97.813	99.025	97.891	98.046	97.973	98.941	98.679	98.081	96.968	97.371	97.183	97.939	96.51	98.82	97.298	97.657	98.992	99.68	96.817	96.93	96.782	96.825	97.48	97.196	98.464	98.367	97.473	97.211	98.581	97.068	98.159	97.198	97.154	96.468	98.809	97.752	97.682	97.302	97.923	95.006	97.75	97.638	97.871	96.455	97.901	97.888	97.667	98.22
105.86	107.49	105.54	105.58	105.13	105.85	106.34	108.18	106.58	106.13	107.14	106.64	107.59	106.85	106.81	108.05	108.18	106.7	106.65	106.99	104.85	107.45	106.77	106.87	105.41	106.11	107.75	106.54	107.2	107.12	106.68	106.44	107.68	106.11	104.49	105.84	105.89	106.44	105.95	106.86	104.88	106.88	108.59	106.53	107.41	106.81	107.57	106.92	105.7	106.01
98.41	99.272	98.41	98.43	97.537	99.257	97.613	99.506	98.232	98.232	98.421	99.457	97.492	96.751	97.514	99.027	97.961	98.397	96.781	98.912	100.52	97.752	98.962	99.592	96.923	97.001	96.954	99.874	98.473	96.599	97.292	98.247	97.086	98.387	98.283	96.138	99.2	98.721	97.893	96.996	97.464	97.49	97.92	99.002	98.418	97.416	97.498	98.806	98.395	97.712
107.26	107.24	107.19	105.93	105.25	106.93	107.57	107.11	105.2	105.81	106.89	105.82	106.46	107.44	106.83	106.53	107.66	105.56	107.29	106.73	106.56	107.16	107.03	106.76	106.14	107.21	106.03	106.27	107.25	107.15	106.58	106.14	107.04	107.6	108.22	107.82	106.88	105.47	107.13	106.03	107.81	105.33	107.18	106.51	106.91	106.63	108.06	105.54	106.24	106.42
97.585	98.241	100.1	98.16	97.135	97.9	98.254	98.273	98.787	98.596	97.11	97.702	98.249	97.009	99.585	98.91	97.135	97.28	98.798	98.837	98.276	97.654	100.01	98.99	97.762	99.797	97.894	98.238	100.23	99.067	98.474	98.978	99.5	96.915	98.01	97.053	99.035	98.667	100.52	97.851	98.699	96.148	97.057	97.155	97.679	99.857	98.526	97.998	98.197	97.119
110.47	110.87	109.45	110.51	109.98	110.34	110.72	110.36	110.25	109.73	110.93	110.53	111.35	109.56	109.27	110.58	110.68	110.03	111.36	109.94	111.72	110.82	111	108.99	111.07	108.87	110.21	109.54	110.97	110.5	109.93	111.47	111.04	111.5	109.94	109.68	109.46	110.53	110.13	110.41	109.89	109.39	109.67	109.33	111.35	111.16	110.32	111.83	110.41	110.56
106.68	107.99	107.25	105.77	106.99	107.29	106.31	104.6	107	106.25	106.43	106.76	105.95	105.81	107.04	106.79	106	105.85	104.76	107.74	105.72	106.74	105.16	107.06	106	106.2	106.67	106.72	107.31	106.56	105.34	107.04	106.59	104.57	105.58	108.1	106.27	107.31	105.1	106.32	106.2	104.89	105.5	106.49	108.62	105.85	105.66	107.41	104.96	106.37
108.42	107.63	108.42	108.22	107.23	109.14	108.91	107.42	107.54	109.11	108.22	108.42	105.79	108.93	107.1	108.19	106.03	109.28	108.8	108.85	109.68	107.87	108.58	108.02	108.23	108.63	110.16	109.34	107.5	108.86	109.84	107.26	110.07	109.63	108.96	108.47	108.6	108.85	109.91	107.93	108.13	108.7	107.66	109.1	108.03	108.02	109	108.42	110.6	108.19
101.56	99.302	99.483	101.3	101.08	100.71	99.595	101.54	99.327	101.14	100.72	100.58	101.14	101.13	99.208	100.56	100.74	100.01	102.3	101.22	100.01	101.47	100.78	101.58	100.68	101.92	100.52	101.84	99.437	101.81	99.735	98.891	101.34	100.06	100.49	100.75	101.96	101.94	99.796	101.38	102.02	99.068	102.38	98.401	100.68	99.429	102.14	103.16	100.72	102.35
106.39	107.66	106.14	105.38	105.17	107.09	106.48	105.26	106.17	108.9	105.23	107.65	106.82	107.33	106.82	105.44	107.38	105.86	106.67	107.11	106.59	106.48	107.9	104.98	106.37	105.73	108.51	106.79	106.2	105.26	106.22	105.96	107.43	106.47	106.57	105.78	105.99	107.7	105.29	106.7	105.72	105.5	107.03	105.42	105.75	106.02	107.07	106.46	106.9	106.51
100.82	102.97	101.54	101.97	99.865	99.317	100.13	101.27	101.15	102.55	100.7	101.39	101.53	100.64	99.884	101.79	101.28	100.42	102.24	101.75	100.67	102.72	100.48	101.43	101.29	99.737	102.08	98.71	99.836	100.72	100.89	99.911	101.65	102.14	101.13	101.36	101.2	101.13	101.01	102.06	102	102.08	101.29	100.25	99.975	101.74	102.37	102.24	101.58	100.72
108.91	108.81	109.66	108.78	106.37	108.7	107.88	108.7	106.97	108.08	109.06	107.5	108.69	109.33	107.66	107.99	106.1	108.39	109.47	107.56	106.49	107.53	107.51	109.11	107.23	108.5	108.52	108.42	109.51	107.01	108.74	110.02	108.54	109.31	107.3	109.1	109.44	108.48	108.31	108.91	107.8	107.74	107.93	109.19	107.92	108.05	107.93	108.18	108.99	107.19
105.66	106.07	106.21	106.19	106.52	106.15	105.48	104.9	105.4	105.25	104.76	105.87	105.67	106.73	107.85	104.84	105.21	105.62	105.19	104.95	106.23	106.17	107.06	106.28	105.23	105.79	105.71	107.38	105.83	104.24	106.17	107.32	105.36	105.13	105.49	105.76	105.99	104.31	106.68	104.87	104.68	105.31	106.79	105.6	105.18	107.08	106.24	105.67	105.79	106.26
98.512	96.539	98.202	97.764	98.299	97.693	98.091	96.537	97.862	96.065	98.572	98.455	97.5	98.509	98.087	98.073	97.129	97.772	97.956	96.239	98.162	98.922	98.212	96.374	96.571	97.44	96.978	98.128	97.569	99.29	99.068	98.253	97.428	97.399	98.366	99.093	97.292	98.824	97.514	98.503	99.298	97.877	96.472	97.672	98.921	98.644	98.236	98.156	97.755	96.9
107.77	107.6	108.27	108.06	106.38	108.96	108.53	107.89	106.92	109.12	106.23	107.97	107.71	108.86	109.13	108.61	109.24	108.42	109.09	108.99	107.17	107.96	107.99	107.77	107.73	107.14	108.03	107.64	107.42	107.89	108.21	107.36	108.15	109.01	108.56	108.8	108.3	106.54	109.32	108.58	110.72	107.4	108.29	108.77	109.73	107.43	108.92	108.16	107.55	109.69
108.24	108.54	107.03	108.4	106.77	108.04	109.83	107.21	108.69	107.45	108.27	108.67	108.3	108.25	108.6	108.48	108.23	107.52	108.17	108.31	107.33	107.77	108.33	108.58	108.94	107.37	109.92	108.87	107.84	108.76	109.32	106.95	107.22	106.61	107.92	107.18	108.81	106.81	108.12	109.07	107.96	108.92	108.4	108.81	107.54	108.4	106.97	107.92	108.46	108.26
101.78	101.56	101.27	99.638	100.6	100.83	102.08	101.29	101.68	100.5	100.46	100.8	102.18	99.965	100.26	101.56	101.08	101.88	100.12	100.93	100.88	100.56	100.11	100.6	99.237	99.579	100.74	101.13	99.537	100.7	100.69	99.944	100.82	100.94	102.91	100.79	100.84	100.41	100.81	100.9	100.97	99.023	101	100.66	101.13	100.89	99.454	101.62	99.96	101.31
105.65	105.84	106.63	105.19	105.89	106.56	105.56	105.47	106.08	106.61	104.77	106.38	105.88	106.91	104.58	105.62	105.18	106.16	106.27	105.76	106.17	105.78	105.36	106.18	105.27	106.18	107.34	105.52	105.7	105.55	106.97	104.81	106.02	107.46	105.46	106.98	105.29	106.28	105.95	104.46	104.67	106.16	104.56	106.57	105.91	106	104.18	104.69	104.72	106.08
105.02	105.2	104.98	104.52	105.44	104.53	105.03	106.07	106.4	105.88	106.19	107	107.22	106.36	105.97	106.44	106.08	105.9	104.93	105.17	105.69	105.5	107.91	105.96	104.59	104.89	105.76	106.56	105.16	104.54	104.98	106.21	107.82	106.42	104.63	105.56	106.96	105.44	106.56	106.57	107.42	106.43	105.8	106.04	107.99	107.18	106.33	105.96	107.51	107.56
106.16	103.23	104.95	105.91	105.59	105.32	105.47	104.79	106.65	105.52	106.28	105.17	104.85	106.23	105.48	105.45	105.6	105.6	104.75	104.9	105.19	106.45	104.29	104.86	105.85	105.29	107.03	106.35	104.94	106.43	105.28	106.35	104.66	105.76	104.94	104.18	105.72	105.86	104.66	107.69	106.2	103.31	106.03	105.74	106.34	107.89	105.08	108.21	104.34	104.57
97.549	98.773	98.448	98.932	96.389	97.493	99.616	98.002	99.691	99.707	98.058	98.638	98.236	97.945	98.027	97.458	98.219	97.132	97.124	97.804	97.417	97.692	98.392	96.813	98.11	96.872	97.744	98.113	98.18	97.885	97.97	96.317	98.708	97.662	96.83	98.927	96.949	97.116	97.095	97.81	98.102	98.324	98.601	98.272	97.333	98.384	97.819	96.689	97.674	98.2
105.54	103.81	105.62	105.16	105.49	105.28	106.3	104.81	104.79	105.26	105.94	106.6	106.24	107.52	104.15	106.14	106.41	105.75	105.37	107.16	106.42	104.93	105.37	104.27	105.74	107.69	106.63	103.34	106.03	105.22	105.34	105.43	106.12	104.55	106.07	106.11	105.37	104.88	105.84	104.34	104.43	106.81	107.43	105.96	105.24	106.45	106.03	105.1	105.44	107.19
106.01	105.84	103.96	104.46	106.37	105.84	105.93	105.08	104.93	105.95	105.41	104.68	104.25	103.86	106.19	104.41	104.76	104.54	105.23	106.17	104.56	106.07	105.39	104.57	106.93	104.7	105.02	106.21	105.61	105.08	104.26	105.78	107.86	104.8	106.68	104.76	105.84	104.35	105.02	103.9	106.62	105.57	104.97	104.9	105.82	103.14	105.03	105.96	106.09	107.13
98.58	96.571	97.855	98.817	99.301	97.293	97.667	97.84	98.076	98.208	96.497	97.571	98.118	97.743	96.674	98.567	98.535	97.247	97.564	98.133	97.198	97.544	97.251	97.322	98.906	97.321	99.909	98.068	96.437	98.963	98.979	98.466	98.041	97.236	97.061	97.302	97.988	97.127	99.586	97.136	96.487	97.321	97.953	98.144	97.366	96.833	98.283	98.919	98.983	97.575
107.63	108.86	107.24	108.95	110.12	107.99	107.62	109.13	109.41	108.29	107.88	107.94	106.73	108.64	108.77	108.45	108.36	109.24	109.69	107.87	108.05	109.46	107.01	109.2	108.93	107.81	109.21	109.55	108.35	109.2	109.26	109.04	109.93	107.61	107.31	109.7	107.75	109.21	108.47	108.83	107.08	110.05	109.85	106.88	109.06	106.62	107.58	108.98	109.26	108.68
100.19	102.9	100.06	102.6	101.27	101.3	100.35	100.73	99.533	101.07	100.62	100.37	101.38	100.11	100.56	99.899	100.24	100.43	100.42	100.76	100.01	100.76	101.53	101.35	102.89	101.07	100.01	101.31	100.11	102.12	100.2	101.83	101.2	99.272	99.949	100.46	100.01	102.24	100.14	101.35	100.5	101.66	100.58	100.33	100.73	100.22	100.41	100.51	101.27	101.32
99.594	101.25	101.09	99.139	100.37	100.7	99.597	100.91	101.12	98.435	100.81	102.53	100.54	101.15	100.07	101.28	100.22	100.27	100.43	99.072	102.53	100.96	100.99	100.54	100.45	99.745	99.563	98.661	100.08	100.19	101.43	100.29	101.03	100.17	101.06	99.448	100.05	100.63	100.04	101.59	100.53	100.28	101.25	101.35	101.32	101.27	99.086	101.45	100.48	99.578
108.38	108.93	107.43	107.93	109.02	109.63	108	107.57	109.73	109.05	107	108.52	108.74	108.59	109	108.22	108.87	107.57	106.73	108.93	108.16	107.54	108.87	108.95	108.64	108.92	108.39	106.36	106.13	107.36	106.96	106.83	108.56	109.48	108.79	108.65	107.73	108.65	108.18	108.6	108.24	108.97	108.97	110.05	108.73	109.4	108.96	108.78	106.93	107.68
108.16	106.23	108.4	106.31	106.9	108.16	109.29	109.35	108.14	107.37	109.45	108.78	108.12	108.24	108.41	108.44	108.13	107.27	106.69	108.96	109.43	107.51	107.12	106.77	108.44	108.59	108.15	108.5	109.32	108.77	109.15	108.32	109.04	107.64	108.66	106.81	109.83	108.43	107.08	108.93	107.12	107.68	108.73	106.49	108.84	106.87	107.6	107.38	108.87	109.16
105.99	106.09	107.22	104.5	105.62	105.03	104.38	104.98	106.3	104.37	106.88	104.56	107	105.98	106.37	106	106.48	107.79	106.76	105.26	104.65	105.56	104.74	105.26	105.44	105.33	106.74	105.31	106.18	104.83	105.88	105.88	105.5	106.62	107.61	104.67	105.08	106.48	105.21	105.09	106.32	104.01	106.2	105.35	106.23	105.86	105.01	105.74	105.98	107.36
105.51	104.56	105.77	105.51	105.3	104.81	105.34	105.99	105.27	104.6	104.94	105.76	104.97	104.86	105.79	106.11	105.27	106.92	105.41	105.39	105.25	106.06	104.33	104.24	105.22	105.85	104.86	106.08	104.91	105.42	106.57	105.76	105.2	106.77	106.51	105.82	104.46	106.26	105.28	106.56	105.53	105.58	105.34	105.2	105.81	106.18	105.73	105.77	107.41	105.29
97.466	96.456	97.08	98.352	96.409	98.758	97.875	96.974	98.389	97.111	96.394	99.016	97.649	97.601	98.731	97.339	98.733	98.225	98.525	99.54	98.829	99.24	97.782	98.219	97.407	97.878	98.337	99.453	98.741	97.142	97.482	97.19	98.63	96.738	97.001	97.452	98.997	99.048	97.84	99.816	98.647	97.634	99.678	97.959	97.553	99.747	98.564	98.372	97.622	97.025
107.77	108.18	107.43	108.21	107.17	107.6	107.24	107.57	106.99	108.43	108.14	107.67	109.18	106.95	107.41	108.29	107.16	106.8	107.14	106.43	109.44	107.13	107	107.34	108.02	109.18	108.91	107.44	108.97	108.73	107.88	107.52	108.78	107.84	107.35	109.07	107.27	109.83	107.12	107.86	108.6	106.96	107.63	106.36	107.4	107.74	107.76	107.05	106.94	109.99
110.33	109.49	109.35	107.5	109.21	108.24	109.31	106.94	108.51	109.32	108.28	108.33	108.59	109.48	108.39	109.91	108.41	108.28	108.36	109.86	110.17	107.65	107.83	109.68	107.66	107.19	108.17	107.66	110.62	108.47	108.5	108.35	109.55	107.7	108.79	107.94	109.39	108.83	108.49	107.93	109.02	108.34	110.31	107.96	108.18	109.16	109.3	108.6	110.07	108.12
105.78	106.33	106.49	106.01	107.34	106.15	105.54	106.09	107.02	106.28	105.84	105.72	105.85	106.22	106.87	103.98	106.73	105.46	104.11	105.65	106.42	106.08	106.74	104.48	105.91	106.35	104.69	104.43	105.95	104.7	106.35	105.85	104.99	105.85	105.07	104.82	105.21	105.54	104.17	106.42	104.87	107.5	106.33	106.54	104.68	107.13	104.83	105.21	107.08	106.11
106.02	104.67	106.26	104.95	105.54	106.09	104.3	104.74	105.25	104.36	106.16	105.81	106.79	105.42	107.05	106.21	104.89	105.56	105.51	105.64	106.43	106.52	107.12	107.07	106.36	106.19	104.12	106.75	105.92	106.67	103.28	104.81	105.5	105.89	105.31	104.92	104.71	105.19	105.42	105.43	106.83	106.7	106.61	106.12	105.7	105.61	103.86	105.5	105.93	104.51
107.62	107.24	107.38	108.51	107.56	106.64	107.88	107.83	107.75	108.2	107.82	107.77	107.31	108.21	107.23	107.69	107.34	107.49	106.89	108.48	107.14	108.01	107.2	106.75	108.6	106.99	109.35	108.66	107.46	108.28	108.29	108.39	108.22	106.87	107.43	106.57	108.4	106.75	108.39	109.26	109.21	108.12	108.63	107.56	107.51	106.46	108.53	106.83	108.99	108.14
105.87	106.05	105.75	105.42	105.5	105.21	105.4	105.42	105.27	105.93	106.79	107.4	105.57	105.84	107.78	105.26	104.88	107.02	106.28	106.52	106.39	106.36	105.87	105.8	106.1	106.24	106.92	105.64	104.57	104.49	104.39	105.07	104.33	104.4	106.6	105.89	106.5	105.96	106.54	105.54	105.14	106.35	106.77	105.59	106.19	105.22	107.23	105.08	105.48	104.61
106.34	106.3	104.33	106.76	105.6	105.38	105.23	106.81	105.41	105.47	105.09	105.59	105.81	104.74	105.12	105.69	105.82	106.12	106.25	105.34	105.89	104.82	105.68	104.97	105.5	105.98	106.26	104.68	107.1	106.39	106.29	104.23	105.62	104.81	105.28	106.16	104.83	106.28	104.94	105.74	105.88	105.91	106.54	105.47	105.06	106.28	106.41	105.68	108.61	105.44
97.71	98.278	98.141	97.945	98.882	97.943	99.818	98.624	98.596	96.737	99.739	97.057	97.743	98.978	97.014	98.904	98.113	98.755	97.477	98.594	97.537	97.869	97.929	97.538	97.035	98.135	96.405	98.213	98.399	96.379	97.242	99.192	97.723	96.934	97.025	98.936	97.31	96.985	97.244	98.609	97.629	97.185	99.077	98.969	98.067	99.55	98.881	98.688	97.09	98.384
105.44	104.59	105.33	105.54	105.52	106.56	105.71	105.08	104.42	105.89	107.01	105.61	106.05	106.71	103.75	106.32	105.41	104.8	106.55	105.8	106.3	105.9	105.67	105.62	104.8	106.11	105.71	106.02	107.88	105.55	106.21	106.51	103.25	105.61	106.08	106.5	105.88	106.66	104.32	104.44	106.73	104.52	104.97	105.58	105.02	106.9	103.76	104.61	105.97	105.75
106.01	106	107.07	105.82	106.59	107.52	106.59	108.07	107.24	106.36	106.85	104.86	107.8	106.23	105.86	107.48	105.56	106.4	106.43	106.86	106.65	105.72	105.88	106.3	105.48	105.88	106.61	108.09	104.89	106.58	105.22	107.33	105.33	108.33	103.92	107.81	107.31	107.49	108.62	106.75	106.92	105.36	105.1	108.45	106.15	106.98	106.62	106.02	106.44	106.08
105.95	104.98	104.23	104.86	104.93	105.39	105.3	105.24	106.11	105.35	106.36	104.59	106.23	104.52	106.48	106.63	105.11	105.4	105.52	107.22	106.15	107.47	106.34	106.36	107.04	104.83	105.85	106.51	104.81	105.82	105.47	105.25	106.56	105.64	106.34	104.81	106.8	105.17	105.95	104.35	104.64	106.52	105.26	105.21	105.1	105.41	104.22	106.64	106.17	106.21
105.93	106.38	108.27	105.41	108.05	105.02	106.45	107.21	106.01	107.91	107.43	106.2	107.74	107.55	107.08	107.07	106.97	107.27	106.3	106.38	106.66	105.72	106.58	106.59	107.38	106.27	107.47	105.53	106.06	107.05	107.14	105.71	106.51	106.96	108.17	106.98	107	106.45	107.21	107.12	106.2	106.65	107.29	108.01	108.58	105.77	106.74	105.16	105.91	107.87
103.62	100.71	100.83	100.84	100.14	101.48	101.65	101.87	99.002	100.01	101.28	101.43	100.77	99.292	101.41	101.88	100.44	101.28	101.36	101.08	101.53	101.85	100.62	101.66	101.08	101.58	100.07	100.03	100.11	100.69	100.71	99.765	99.374	99.685	100.67	101.38	99.519	99.351	101.84	101.47	99.495	101.43	98.989	101.32	102.06	100.29	101.66	101.84	101.5	100.55
106.63	109.83	109.26	109.14	107.91	108.04	107.46	108.78	109.72	107.42	108.87	107.77	108.77	108.33	105.99	107.82	107.6	107.06	108.55	107.06	108.34	107.72	109.03	107.6	109.22	107.39	109.02	108.03	109.53	107.6	105.47	107.22	108.64	108.9	109.18	108.22	108.99	108.47	105.28	109.02	108.11	107.05	108.59	108.35	107.57	108.32	107.19	107.23	107.74	109.85
107.17	106.05	107.11	106.88	106.56	106.86	106.39	106.46	107.54	105.94	105.26	105.84	104.11	106.97	107.84	107.52	104.85	106.56	106.58	105.67	106.17	106.35	106.98	107.33	108.45	107.48	107.51	107.14	106.68	105.84	106.21	105.83	103.65	106.28	105.52	107.06	107.65	106.3	105.95	107.66	106.56	107.33	106.93	105.26	104.96	106.15	107.04	106.27	106.7	107.39
107.93	106.32	107.96	106.88	106.09	106.94	105.93	105.43	106.56	107.96	107.21	106.95	106.27	108.47	105.47	108.19	106.1	105.96	106.44	106.43	107.37	105.47	107.17	107.05	106.22	105.78	106.17	105.36	107.62	105.82	106.45	105.83	105.51	106.69	107.45	105.71	104.08	106.63	107.51	107.41	104.99	106.08	107.38	106.18	106.22	106.23	105.11	106.44	106.44	106.82
101.49	100.49	100.72	99.583	100.47	100.46	101.35	101.18	100.29	102.91	100.42	99.941	99.982	101.42	101.26	101.66	103.21	100.8	98.974	101.9	101.04	102.49	102.01	100.82	101.67	100.96	101.37	101.76	101.71	101.16	102.01	102.25	99.747	102.24	99.948	100.9	99.811	101.39	100.96	102.03	100.59	101.09	100.42	102.63	101.13	102.5	100.85	101.15	100.09	101.76
105.14	107	105.81	104.54	105.18	104.87	106.58	104.19	105.82	105.64	106.76	105.23	106.52	105.46	105.98	103.44	105.63	106.37	105.77	104.57	106.41	105.91	105.18	106.39	104.75	107.06	105.48	104.81	105.87	105.41	105.62	104.86	104.74	105.89	106.56	106.37	105.29	105.44	105.54	105.89	105.17	104.74	105.62	106.58	105.36	105.01	106.04	104.95	104.87	106.95
106.58	108	107.42	106.95	108.06	107.58	107.43	106.37	107.43	108.7	109.83	108.54	109.46	107.47	107.97	106.86	107.84	107.01	107.87	108.5	107.7	107.89	108.89	107.5	107.68	107.98	108.62	109.49	106.89	107.81	106.8	106.41	107.88	106.22	108.06	107.35	108.73	108.04	108.54	107.11	108.9	107.53	107.76	108.12	107.77	107.77	106.75	108.48	106.97	107.62
107.84	108.43	109.55	108.26	107.35	109.21	108.71	108.26	108.71	107.43	108.65	108.13	109.02	108.89	108.26	107.17	107.72	108.14	107.93	108.76	107.26	107.93	107.97	108.02	108.72	107.7	107.51	107.86	108.05	109.58	108.59	108.01	108.23	107.78	108.25	109.11	109.06	107.31	108.82	108.56	108.44	108.34	108.22	108.48	107.56	108.07	108.19	108.52	107.41	108.83
109.95	108.02	110.14	110.7	110.83	109.98	109.19	110.82	109.61	110.88	109.64	110.95	111.17	110.51	107.92	110.45	110.64	111.12	109.63	111.47	111.86	109.11	110.31	110.15	110.4	111.24	109.33	112.17	110.67	110.21	109.87	111.61	109.31	110.24	108.82	111.57	110.67	109.29	110.07	109.78	109.9	109.68	110.46	109.78	109.37	110.39	110.35	110.54	111.29	110.49
106.67	106.62	109.55	106.72	109.19	108.87	108.12	106.29	108.54	108.91	108.17	107.76	107.16	109.43	108.77	107.77	109.22	108.54	107.02	109.02	106.78	108.21	107.49	107.46	106.24	107.27	109.12	108.2	106.37	107.12	107.99	107.2	108.03	106.56	106.82	109.11	109.24	108.06	108.26	108.55	106.34	110.11	108.45	108.96	108.38	108.09	107.74	108.59	107.77	108.34
106.58	104.98	106.79	105.63	104.44	105.86	105.23	104.77	105.64	105.45	106.74	105.47	105.92	104.78	103.59	105.87	105.26	106.02	104.55	104.02	106.07	105.47	104.29	106.57	103.88	105.02	105.96	105.04	105.36	106.33	107.07	105.21	106.23	107.44	106	106.63	106.01	104.99	105.74	106.81	105.76	105.49	105.66	105.95	105.69	106.25	106.2	105.57	104.49	105.52
104.93	107.02	105.02	105.25	105.1	104.46	104.78	107.45	104.54	105.85	105.33	107.39	105.98	104.98	106.36	106.29	105.13	106.6	104.83	106.43	105.99	104.95	105.34	105.94	104.2	104.54	106.3	104.59	105.42	105.1	105.85	106.35	105.36	104.18	105.47	106.98	106.46	105.24	107.79	106.46	105.94	105.88	105.21	107.1	105.44	107.11	104.41	105.94	105.54	105.34
109.06	106.77	109.21	107.95	108.09	108.51	108.56	107.53	107.85	108.18	108.78	108.86	108.95	107.41	106.67	108.82	108.49	107.65	108.93	106.94	106.84	107.53	108.18	109.26	108.07	108.51	109.57	108.73	107.96	109.3	108.84	108.64	108.62	109.46	107.11	108.74	108.44	109.05	108.14	108.1	106.41	108.18	108.74	108.35	108.06	107.25	106.92	107.88	108.49	107.12
109.42	107.35	107.89	108.12	108.54	107.97	107.48	108.21	107.04	107.78	108.41	108.74	107.19	108.84	108.21	108.23	107.92	108.91	109.21	107.66	107.28	106.49	106.96	109.47	107.43	109.11	108.05	108.23	107.11	109.69	109.37	106.62	107.59	108.06	107.52	108.38	108.47	107.89	107.37	109.2	106.65	106.01	106.66	108.9	106.97	109.55	108.34	107.59	107.49	106.89
107.36	106.65	105.5	105.72	105.67	105.52	106.02	105.67	105.99	103.98	106.78	104.08	105.9	105.64	105.6	104.81	106.87	104.45	107.58	105.58	107.37	104.9	106.24	105.62	104.61	104.16	105.02	104.88	106.33	105.44	104.8	105.18	106.75	105.26	107	106.24	105.79	106.75	105.76	105.89	106.27	105.19	105.22	107.06	105.55	106.07	106.18	105.87	106.54	106.78
107.77	109.08	108.03	107.46	107.22	109.62	108.83	109.32	108.59	108.62	108.19	109.25	109.05	108.98	108.92	108.48	108.21	108.66	109.13	108.89	108.67	108.55	110.34	107.67	107.84	108.13	107.56	109.75	106.8	108.42	108.62	107.15	107.21	108.7	106.7	108.52	105.77	109.12	107.98	108.81	107.23	108.32	108.29	108.42	109.34	108.33	108.37	108.33	107.05	106.53
108.93	108.7	107.66	108.59	108.16	107.48	108.25	109	107.97	108.04	107.65	110.41	107.91	109.5	108.76	106.91	107.39	109.67	108.89	109.41	108	108.45	106.87	108.21	107.91	108.32	109.62	108.58	106.85	108.13	109.23	108.81	108.16	108.21	107.99	108.21	110.33	107.49	109.21	108.21	109.29	108.29	108.52	107.53	108.65	108.9	109.13	108.14	107.76	108.72
104.12	106.24	104.79	105.92	106.37	104.49	105.19	104.73	106.6	106.56	105.89	105.17	103.73	105.88	106.08	105.45	105.8	104.21	105.31	106.4	106.86	105.42	105.21	106.4	105.39	107.31	104.73	104.31	104.91	107.47	105.55	106.76	106.21	105.78	104.38	106.52	106.17	104.89	104.44	105.12	105.7	104.22	105.87	104.63	104.76	106.32	104.98	102.92	105.73	106.5
104.31	105.73	105.71	106.38	104.34	105.21	105.32	104.09	104.86	106.13	106.62	105.62	106.13	106.07	105.56	105.07	104.89	106.96	106.67	106.11	105.77	106.32	106.27	104.94	105.49	104.78	106.4	105.91	106.71	105.85	105.41	105.13	104.64	106.24	103.65	106.84	106.11	105.56	106.23	104.41	106.22	105.14	105.56	106.02	105.9	106.34	105.74	105.63	104.59	105.33
104.88	106.13	106.08	105.35	104.2	105.86	105.06	103.8	103.67	104.09	106.56	104.25	105.76	103.56	106.37	105.53	105.08	105.75	106.05	106.22	104.89	103.62	106.24	104.63	105.62	104.8	105.72	105.14	105.76	105.76	103.93	105.84	106.82	106.22	106.66	106.25	104.66	105.01	105.77	105.54	105.23	104.4	105.28	105.68	105.46	107.31	105.43	104.79	105.21	106.74
106.1	109.26	106.96	106.41	106.36	108.34	107.86	107.33	106.99	105.6	107.18	108.49	108.69	107.9	107.96	109.83	108.76	109.37	108.01	108.19	108.45	105.91	107.96	108.5	107.79	107.41	107.42	109.77	107.66	109.66	108.69	108.44	108.05	108.03	108.58	108.71	109.25	107.34	108.23	106.79	107.62	108.44	107.52	106.3	108.73	106.05	108.08	105.45	107.89	107.63
106.2	106.65	105.12	105.48	105.57	104.61	106.63	105	106.03	105.49	105.18	105.67	104.78	106.25	104.64	105.8	105.61	106	106.12	105.73	106.6	105.87	105.64	105.68	104.62	104.95	106.41	105.97	104.59	105.54	105.75	106.52	104.74	106.5	105.91	105.87	106.44	106.53	106.89	107.28	106.2	105.54	105.7	103.56	105.97	104.89	106.01	104.43	107.15	105.4
97.664	99.875	97.981	97.635	98.355	98.725	97.566	98.878	99.391	98.698	95.588	96.995	95.826	97.943	99.738	99.591	99.278	97.917	97.352	97.451	98.608	99.64	97.733	97.985	96.516	98.782	99.227	97.875	97.783	97.043	98.241	99.484	98.204	97.149	96.337	98.945	98.598	99.912	99.091	99.186	96.903	95.881	97.813	97.355	100.87	99.16	97.334	100.78	98.007	97.868
110.16	108.13	108.5	107.81	110.11	107.57	108.38	108.3	108	106.96	107.69	109.63	107.37	108.6	107.79	108.93	108.8	108.61	106.73	108.63	107.73	108.98	107.32	106.51	108.76	108.72	107.54	108.11	109.87	107.88	108.77	108.48	108.05	107.75	106.87	108.91	107.03	107.42	108.28	106.74	107.78	107.89	109.48	109.73	110.27	108.01	108.15	109.4	107.3	108.35
105.59	106.27	107.36	106.11	107.27	107.06	105.81	107.18	105.63	105.86	106.03	106.3	107.62	107.24	106.34	106.61	106.69	107.32	107.06	106.25	106.32	105.85	107.82	105.95	106.96	105.88	106.46	105.44	106.58	107.22	105.02	106.73	107.74	107.38	106.89	104.62	106.88	106.04	107.03	106.5	108.02	106.39	105.71	107.28	105.76	105.31	106.22	105.82	106.74	106.98
108.6	107.94	109.49	109.29	107.82	110.2	108.17	108.58	108.46	107.45	108.78	106.76	109.65	108.28	107.91	108.2	107.41	108.44	106.78	108.61	107.75	107.52	108.84	108.67	109.49	108.34	107.33	106.76	107.44	109.19	108.64	107.94	107.32	107.51	107.18	108.54	108.45	106.97	107.57	107.81	107.63	108.24	108.3	108.11	108.05	106.64	108.09	108.61	107.84	108.06
97.367	98.486	99.568	97.757	98.649	99.55	98.058	97.104	98.964	98.695	100.44	98.501	99.652	97.967	97.253	99.143	98.77	99.827	98.231	98.46	99.06	99.198	99.152	99.013	99.926	98.099	99.236	99.288	98.981	98.381	98.751	99.497	99.096	97.594	98.915	99.743	100.07	98.831	97.933	98.602	99.9	99.134	98.863	99.965	98.567	99.443	100.68	100.22	99.554	98.546
107.22	105.82	105.3	105.12	105.27	103.8	104.54	105.52	106.62	105.35	105.74	106.13	105.58	107.31	106.64	107.37	105.85	106.17	105.96	104.98	107.1	105.69	105.2	107.62	104.75	104.64	105.93	106.75	105.29	105.83	106.25	106.81	106.41	106.19	106.08	105.8	107.08	106	105.62	104.91	105.47	105.53	104.96	105.88	104.91	105.1	105.87	105.05	107.21	104.01
106.58	107.56	106.73	108.68	104.82	105.34	107.01	106.2	106.46	104.5	106.18	105.51	105.22	106.97	108.16	106.82	105.19	106.19	104.02	106.94	107.21	106.06	107.04	104.95	107.18	106.41	104.76	104.69	106.34	107.33	106.26	106.72	106.77	107.07	107.52	107.47	106.28	105.77	105.39	107.59	106.91	107.08	105.07	105.46	105.39	105.44	105.75	105.6	105.8	106.22
104.65	104.12	105.64	105.68	105.83	106.68	106.47	104.59	105.66	106.42	104.61	106.22	104.16	105.19	107.24	105.96	106.47	104.09	105	105.27	107.12	105.72	105.93	105.32	105.48	106.03	106.25	104.3	104.13	105.81	105.49	105.25	105.35	104.94	106.37	105.64	104.85	105.64	106.3	105.43	105.53	106.17	106.49	105.18	105.56	104.62	104.31	104.28	105.28	104.83
99.968	101.52	101.14	100.15	100.14	101.69	101.41	101.9	102	102.24	100.7	100.68	101.03	100.17	101.84	102.6	101.26	99.738	100.86	101.91	101.18	100.35	100.99	99.965	99.744	101.01	100.85	101.59	99.611	100.96	99.096	100.06	101.37	100.71	103.36	99.694	100.22	101.95	101.18	100.22	100.45	100.75	101.61	100.64	101.33	100.98	100.38	99.126	100.8	100.9
107.93	107.42	108.52	108.02	108.39	108.92	108.98	108.18	106.7	107.09	108.86	106.06	109.69	108.72	108.43	107.85	108.1	107.32	109.27	107.99	108.98	108.91	107.6	106.77	108.59	108.86	107.72	106.53	109.3	109.9	109.5	109.28	109.41	107.53	107.46	107.78	108.36	107.02	108.95	108.33	108.82	107.32	107.03	108.07	107.91	106.65	107.23	107.94	107.17	107.83
103.92	106.1	105.38	106.21	105.27	107.38	106.15	105.98	104.19	103.9	104.12	105.13	105.62	104.55	104.75	105.17	107.09	105.17	105.61	105.35	104.93	105.75	105.62	106.38	105.49	105.82	104.62	103.95	104.59	104.57	104.36	105.89	105.96	103.67	106.49	104.33	105.47	105.55	105.87	104.92	105.45	105.05	104.53	105.99	106.09	106.27	106.35	107.31	106.3	106.4
108.25	108.51	107.42	108.46	108.38	107.07	110.13	107.36	108.11	107.75	107.92	109.06	108.51	108.59	108.48	106.09	108.77	109.53	108.49	107.11	109.09	107.42	107.4	107.85	107.73	107.24	108.74	105.88	109.59	108.15	109.62	107.86	107.78	110.15	109.84	106.81	108.15	108.3	107.65	108.76	108.55	108.59	107.48	108.96	107.26	108.77	107.97	107.47	108.32	107.61
104.37	105.25	106.22	105.9	105.74	106.02	105.47	106.54	106.02	105.87	105.47	104.53	106.35	105.58	105.86	104.22	104.39	105.87	105.14	105.02	106.06	104.5	105.33	106.07	103.71	107.33	104.66	104.57	105.79	104.84	106.66	106.54	106.39	106.72	104.85	105.67	104.62	105.12	106.24	105.09	105.81	105.46	105.97	105.73	107.49	104.98	105.64	104.89	105.49	105.67
104.3	106.33	105.55	106.47	107.18	104.8	105.74	106.35	106.45	106.17	106.39	106.4	103.82	105.7	105.58	105.67	104.68	105.07	105.34	106	105.27	104.24	106.22	105.67	107.5	106.82	104.8	105.89	106.47	105.99	106.09	106.86	105.32	105.71	105.75	103.79	106.42	105.7	106.78	104.56	105.64	106.05	104.83	105.2	105.49	104.4	105.44	106.4	105.53	103.85
106.12	106.16	106.7	106.17	105.57	106.21	107.79	105.27	106.05	106.33	105.33	105.78	106.64	106.6	106.23	106.49	106.81	105.56	106.97	106.3	106.76	106.67	105.82	105.82	105.69	105.76	105.97	106.56	106.86	105.97	106.7	106.8	106.16	106.58	106.74	106.62	108.18	106.72	106.91	105.52	105.33	105.59	107.42	106.61	105.75	106.68	107.02	105.89	107.14	105.34
100.33	100.48	99.272	99.714	98.234	99.45	100.75	99.875	100.91	99.642	101.33	101.45	99.638	99.361	100.73	99.158	100.69	98.403	102.17	100.02	100.84	99.324	99.694	100.02	99.615	98.919	99.455	98.966	99.597	99.939	100.06	99.494	99.887	100.04	99.672	100.5	99.628	100.33	100.86	99.35	100.19	100.16	100.48	100.68	99.933	100.51	100.42	101.44	99.427	99.751
105.37	108.08	105.73	106.46	107.85	105.97	106.35	106.87	105.56	108	106.61	107.54	106.69	106.89	106.22	107.65	105.02	106.14	104.88	107.84	107.62	107.02	105.85	107.07	105.02	107.39	106	107.55	106.72	106.18	106.87	106.39	105.66	106.45	105.21	107.64	105.09	107.41	105.1	106.24	106.94	106.53	106.78	104.66	106.74	105.61	107.79	104.93	106.21	107.42
101.94	102.31	101.21	100.48	99.378	101.42	101.35	100.12	100.91	100.69	100.45	102.02	100.03	100.63	101.25	101.89	99.673	101.06	100.07	101.5	101.04	99.478	100.19	100.2	101.33	100.63	100.83	101.79	100.31	100.09	102.21	102.01	100.46	101.74	98.859	99.573	99.966	101.83	99.988	100.94	99.495	99.615	100.9	101.46	102.28	100.57	101.55	100.81	100.66	99.933
97.186	97.698	97.78	98.432	98.186	96.558	97.839	97.903	97.972	98.758	98.495	96.613	98.685	97.386	98.056	97.531	99.094	98.269	98.538	97.926	98.924	99.071	97.62	96.868	96.78	97.644	98.9	99.586	97.099	97.536	97.826	97.356	97.784	98.143	97.013	96.79	98.327	96.342	98.851	98.002	98.806	99.055	98.228	97.418	98.746	98.145	97.669	98.691	99.545	97.727
103.88	105.41	107.13	106.57	104.94	105.67	106.12	105.91	104.61	105.48	106	105.36	106.68	105.16	105.03	106.71	105.51	107.45	104.85	105.53	105.89	107.1	104.59	104.12	105.19	104.83	104.35	108.02	104.25	104.75	104.98	105.05	104.96	105.28	105.91	106.36	105.95	106.51	104.84	103.99	105.18	105.35	106.4	106.61	106.27	104.58	107.74	104.95	106	105.79
105.9	107.51	105.78	105.36	107.29	105.8	107.63	106.06	105.85	106.12	106.92	106.06	106.19	107.13	108.72	105.6	106.6	105.93	108.49	105.92	105.31	106.26	106.19	106.04	107.25	106.88	107.25	105	107.33	105.37	106.92	107.07	105.03	106.29	108.31	105.72	106.14	106.1	105.91	107.12	106.01	107.75	105.97	107.09	106.44	107.41	108.29	107.99	106.5	107.36
110.11	109.72	110.84	110.93	110.92	110.05	110.44	108.95	108.92	109.88	111.26	109.82	110.85	111.27	110.95	109.76	109.89	110.86	110.39	110.57	111.52	110.12	109.83	109.34	110.93	111.77	111.98	111.62	109.7	109.62	111.3	111.67	109.04	111.53	109.57	109.66	109.16	110.12	110.11	109.56	111.64	109.92	111.63	110.51	109.87	110.47	112.98	111.91	110.15	109.51
104.78	105.83	105.21	105.17	106.68	105.43	104.82	104.55	106.83	105.74	106.65	106.25	104.58	104.83	105.16	105.5	104.55	106.05	105.45	105	106.29	105.94	104.09	105.95	106.52	106.75	105.76	104.66	105.6	106.92	107.37	106.59	105.39	106.69	104.78	106.4	104.38	105.46	106.71	106.18	105.94	106.11	106.2	106.83	106.53	106.01	105.57	106.36	105.42	105.84
108.18	108.75	106.96	107.92	107.86	106.63	106.94	107.54	107.93	108.19	108.28	108.28	108.92	108.56	108.33	108.23	107.75	108.02	108.35	107.88	107.47	108.45	107.16	108.22	108.65	107.96	108.59	108.3	106.94	108.31	107.74	108.83	106.94	108.16	106.02	107.42	106.92	106.94	108.78	107.31	109.14	107	107.09	106.57	107.92	109.62	105.58	107.79	107.71	107.33
105.62	106.23	105.67	104.16	107.41	105.73	104.99	106.11	104.7	106.05	107.23	105.53	106.37	104.73	104.98	105.78	105.99	105.51	106.16	105.46	105.31	104.62	105.05	105.76	105.41	106.16	106.93	106.52	104.36	104.07	105.59	106.25	105.25	104.74	107.5	106.68	107.81	106.02	105.97	106.5	104.42	105.54	104.74	105.73	105.66	105.16	104.37	105.95	105.62	105.33
104.83	107	104.86	103.82	104.83	105.12	107.07	105.48	106.81	104.56	103.72	105.75	105.4	107.02	107.66	105.44	105.93	108.24	105.22	106.13	105.26	105.19	105.79	106.37	105.01	105.71	106.09	106.19	106.83	105.72	104.57	106.01	104.69	104.69	107.08	105.65	105.46	107.79	105.18	105.11	105.47	105.84	106.19	105.9	104.83	105.69	105.13	106.04	106.36	106.52
97.972	97.755	97.623	98.465	99.309	98.243	100.1	96.545	97.726	96.646	97.882	97.537	97.685	98.772	97.451	97.768	98.226	97.792	98.525	98.877	97.654	98.545	98.776	96.899	99.176	97.823	99.404	98.363	97.929	98.551	98.636	100.05	98.849	98.93	97.876	98.018	97.041	98.277	97.834	97.345	97.32	97.743	98.568	98.372	99.238	96.523	97.34	98.187	97.405	99.097
108.65	106.97	106.24	106.23	106.23	107.8	107.77	108.02	105.18	106.01	107.45	105.06	107.41	106.19	107.56	105.07	107.68	106.39	105.54	105.74	106.51	107.4	106.25	107.4	106.12	103.95	106.55	107.41	105.72	106.53	105.79	107.48	103.65	106.93	106.2	105.69	107.11	105.93	106.38	106.33	106.36	105.51	106.08	106.65	106.02	104.19	105.17	106.72	106.63	105.46
107.74	107.84	106.34	109.87	107.7	107.96	109.03	109.23	109.47	108.45	108.41	108.81	109.64	109.06	108.01	109.42	108.82	108.41	109.13	107.89	109.53	108.91	107.28	108.23	107.77	106.96	106.97	108.92	108.68	107.46	107.66	107.9	109.26	107.3	106.71	108.45	107.78	109.07	108.31	107.98	108.53	106.75	108.97	108.28	110.23	107.06	107.29	108.38	108.7	107.13
107.68	106.55	104.24	106.26	105.26	105.87	106.82	105.79	105.87	102.4	106.06	104.82	105.38	106.7	105.12	105.92	104.95	105.74	105.9	104.45	106.3	106.29	105.66	105.62	104.65	106.08	104.77	104.82	105.17	105.34	106.75	106.15	105.13	106.16	105.03	104.12	106.68	105.6	105.17	106.45	105.93	105.27	107.07	105.33	107.37	105.89	104.94	107.33	106.62	105.38
99.071	98.703	99.298	99.309	96.416	98.664	99.248	100.1	99.433	98.829	98.899	98.835	100.27	99.042	96.984	99.382	99.792	97.79	97.445	99.692	99.1	98.592	99.354	97.356	98.322	100.08	98.13	99.6	99.202	100.08	98.674	98.214	98.383	98.776	98.874	98.291	98.452	99.357	99.068	100.01	99.05	98.839	97.638	98.178	99.524	99.133	98.77	97.371	98.231	97.819
97.271	98.827	98.302	98.545	97.393	96.877	98.383	99.485	99.11	97.161	98.228	98.602	97.197	97.102	97.589	97.281	96.697	97.328	97.697	97.01	98.142	98.42	97.917	98.23	98.14	97.605	99.666	98.106	97.441	98.98	100.76	98.148	98.835	98.578	98.841	97.946	97.453	98.026	97.792	97.216	97.422	99.609	98.182	98.197	97.834	98.672	97.933	98.592	97.574	98.408
106.97	105.29	105.92	106.18	105.22	106.25	105.64	106.11	106.75	106.88	104.44	106.03	105.84	105.17	105.88	106.15	106.6	106.05	104.11	105.15	103.94	106.98	104.59	106.05	105.12	104.35	106.66	105.76	106.73	106.76	106.63	103.33	105.06	106.3	106.42	105.78	106.01	105.37	105.33	107.51	106.49	104.99	105.74	104.42	105.92	105.57	107.83	105.68	104.81	106.1
98.221	98.476	97.956	96.457	97.492	97.271	98.872	97.858	96.76	97.698	96.831	97.066	98.008	98.931	97.325	96.427	98.536	97.799	96.849	97.789	96.91	97.296	97.088	98.709	97.427	97.143	98.94	97.272	96.49	97.835	98.915	98.531	97.498	98.276	98.805	98.813	98.174	98.174	96.863	98.783	97.755	97.122	98.21	99.545	98.871	98.991	97.487	98.604	98.184	98.444
107.4	106.69	106.55	108.03	106.44	106.45	105.49	107.34	106.91	106.57	106.44	105.39	106.99	106.59	107.74	106.05	106.44	107.13	106.35	107.21	105.33	105.6	103.95	106.95	109.41	107.68	106.19	107.1	107.48	106.29	106.34	107.04	106.84	105.94	106.38	105.71	107.17	106.19	106.5	107.07	106.58	106.23	105.79	106.28	106.2	106.82	107	106.21	105.45	105.92
105.77	104.18	105.97	106.63	106.49	104.91	106.12	106.12	104.51	104.41	103.89	105.89	105.04	104.99	106.13	106.72	104.63	106.21	107.1	105.34	104.49	104.42	104.95	106.06	105.78	105.58	106.94	106.85	104.97	105.92	105.11	105.2	106.03	104.35	105.27	105.07	105.9	106.43	105.01	105.53	105.63	105.95	103.91	106.42	105.91	106.65	105.98	106.17	103.88	106.76
105.65	105.08	105.18	105.5	105.83	105.4	106.91	106.15	106.83	106.74	105.69	106.67	105.63	105.98	105.24	105.77	105.1	106.63	106.53	106.16	104.87	104.37	106.94	105.68	103.12	105.11	106.31	106.48	104.89	104.98	105.57	104.37	105.04	106.12	104.45	106.24	106.02	106.9	104.21	106.54	103.86	107.3	105.61	106.42	104.48	105.47	106.28	104.53	107.72	104.39
105.55	107.43	106.41	105.78	105.8	106.24	104.18	106.29	107.09	107.36	106.26	103.95	107.22	107.22	106.18	105.65	105.3	106.55	106.2	106.37	106.1	107.61	104.81	107.38	107.45	106.55	106.78	106.72	106.36	105.1	105.99	106.8	106.39	106.67	106.29	106.88	105.74	106.07	104.67	104.19	106.79	107.74	105.09	107.4	106.94	107.34	106.62	105.38	106.21	106.86
98.618	98.888	99.597	99.354	99.322	99.103	97.948	98.063	96.814	99.733	99.072	98.362	97.598	98.267	98.463	99.372	99.602	99.053	98.063	100.48	99.105	99.628	98.791	98.256	98.869	98.158	98.564	98.173	99.984	98.149	98.168	99.276	99.389	97.858	98.792	98.423	98.799	99.938	97.597	98.19	99.609	98.716	97.53	98.993	98.394	98.733	98.998	98.371	99.816	97.284
108.44	107.75	107.39	108.82	107.35	109.08	108.76	106.43	106.98	108.44	108.5	108.3	107.61	108.28	109.05	109.22	110.22	108.42	107.99	108.04	108.94	109.04	107.84	108.35	106.24	106.91	107.92	108.31	108.68	108.69	107.78	108.34	106.97	108.37	109.2	107.16	107.44	109.52	108.03	108.64	107.25	107.73	107.57	108.12	107.77	110.36	106.64	109.77	109.69	108.81
107.22	105.53	108.3	105.59	106.15	105.41	108.09	104.89	108.27	107.36	106.8	107.99	105.46	106.38	105.84	104.6	106.5	105.95	105.75	104.17	106.29	107.22	106.85	106.79	106.32	106.97	105.96	106.43	106.96	105.22	108.12	106.44	105.12	107.06	105.55	105.86	105.53	106.81	106.78	105.7	107.4	106.87	105.65	105.95	107.39	104.47	105.13	106.55	106.63	105.62
105.17	105.01	104.86	106.42	105.39	105.99	106.28	106.28	105.3	107.19	104.79	105.65	106.51	105.05	104.67	105.66	105.94	105.85	106.03	104.23	106.17	105.36	104.9	104.15	105.44	105.42	105.44	107.14	104.53	105.33	106.45	107.65	105.69	104.51	105.85	105.16	105.03	106.02	104.65	106.75	104.96	105.77	105.92	104.43	105.67	105.59	106.52	107.2	105.61	106.42
103.04	106.51	105.03	105.23	105.93	107.09	105.69	106.51	106.23	105.53	105.64	103.94	104.43	108.02	106.37	105.72	107.52	106.08	106.86	105.39	106.1	106.54	106.1	106.26	106.17	104.75	103.2	106.31	107.35	106.44	106.32	104.62	106.03	105.9	107.37	105.69	107.24	105.88	104.73	105.72	107.01	105.91	106.36	104.56	105.26	105.64	105.96	107.44	106.21	106.28
98.377	99.231	98.586	98.215	99.587	98.297	98.536	99.667	99.021	98.271	99.549	97.971	98.9	98.44	98.839	99.784	98.313	97.956	99.886	99.827	98.577	98.339	98.973	97.942	100.12	99.165	99.432	98.343	99.778	99.602	98.725	99.82	97.626	98.731	98.69	98.875	99.316	98.59	99.535	99.522	96.407	98.619	97.988	98.382	98.701	99.595	99.152	98.91	97.531	99.312
106.27	107.22	107.41	107.13	107.94	107.8	107.79	108.59	107.38	106.77	108.13	109.09	109.13	107.14	107.79	107.29	108.9	108.54	106.68	108	108.25	107.9	107.59	107.46	106.73	107.78	108.96	107.42	108.56	108.24	108.33	108.63	108.8	108.19	107.4	107.33	108.27	106.45	108.06	106.23	107.94	107.73	106.95	106.95	107.58	107.54	108.23	106.9	107.3	109.34
105.23	106.33	105.7	103.94	105.61	106.27	105.26	104.13	105.31	104.89	105.54	105.77	106.2	105.16	105.22	105.85	105.12	105.51	106.38	106.93	105.83	106.19	104.87	105.41	104.4	105.65	105.64	105.49	105.16	106.01	105.73	105.87	105.08	105.73	105.85	107.43	106.47	105.74	104.89	106.07	105.75	104.43	104.39	106.61	104.55	106.88	105.1	106.37	104.63	105.27
106.14	107.25	106.4	105.93	104.99	105.11	107.14	105.73	107.18	106.62	105.98	104.97	106.64	106.11	104.72	107.04	106.25	106.33	105.74	106.56	106.27	106.47	108.11	106.02	106.58	105.93	107.05	106.12	105.55	107.42	104.52	105.73	105.35	105.7	104.93	105.46	107.29	106.02	105.88	106.62	105.74	105.23	106.51	105.7	106.7	105	105.82	104.98	105.73	104.14
96.966	98.859	97.954	96.807	97.033	99.181	96.379	98.782	98.726	98.213	98.219	99.455	98.702	98.696	99.78	98.499	97.704	97.281	97.889	97.586	99.147	98.15	97.355	99.465	97.638	97.853	97.583	98.434	97.838	96.76	98.529	98.807	98.007	96.983	98.282	99.682	98.419	98.772	98.453	98.72	98.659	96.093	98.078	98.224	98.979	98.123	97.418	97.846	98.004	100.03
108.94	110.98	110.16	108.82	109.01	110.14	109.16	108.94	108.78	106.3	109.36	108.65	109.04	108.02	107.24	109.34	106.88	106.57	107.36	109.1	108.88	107.59	106.91	107.96	107.46	109.03	108.07	107.63	110.73	107.9	107.9	108.15	108.79	107.74	108.59	108.64	109.12	109.52	109.65	107.19	107.65	108.36	108.1	108.35	108.88	107.73	107.55	108.33	109.31	107.04
107.36	108.55	109.45	108.32	109.53	109.83	107.54	109.19	108.29	108.11	106.57	106.7	110.03	107.48	107.96	108.92	110.03	109.28	107.53	109.05	108.6	108.57	107.88	108.87	108.57	108.6	109.13	108.18	107.86	105.96	107.51	106.85	109.43	108.04	108.67	107.69	108.3	106.86	109.12	108.19	107.21	108.71	109.07	107.06	108.54	107.77	107.67	107.71	108.41	108.72
108.88	108.56	108.58	109.29	108.81	109.8	108	111.13	108.68	108.72	107.08	108.41	107.27	108.03	107.62	108.86	107.66	107.73	108.17	107.93	108.17	108.6	109.09	107.92	109.13	106.73	107.37	109.22	109.91	106.81	107.62	109.78	108.42	106.62	108.34	107.48	108.11	108.28	108.04	108.03	108.37	108.39	109.24	109.45	109.5	108.48	107.34	108.49	108.24	108.78
106.2	105.48	104.61	106.69	107.42	104.99	107.95	106.09	108.02	106.96	104.97	107.01	105.96	106.89	107.45	106.73	106	106.39	106.97	106.02	107	106.97	105.87	106.17	106.97	107.64	106.01	107.48	105.94	105.31	106.67	105.79	106.68	106.26	106.71	106.08	105.42	105.91	105.8	105.95	106.11	105.77	107.39	106.37	105.58	106.13	106.28	105.02	108.08	107.44
108.57	108.22	108	109.93	107.11	108.75	109.74	108.36	107.15	107.75	108.81	108.46	109.17	108.31	107.61	107.46	109.78	108.76	109.76	108.12	108.64	109.3	108.07	108.42	108.05	108.1	108.82	108.86	106.94	107.88	108.2	107.67	108.65	107.98	110.08	108.97	108.34	109.3	108.97	108.03	107.87	107.99	108.35	109.24	107.7	107.42	108.86	108.67	108.3	107.38
107.82	107.56	106.03	106.83	106.01	107.3	106.38	105.66	107.35	105.63	107.08	106.46	106.78	107.4	107.84	106.11	107.4	106.72	107.29	107.75	105.77	106.23	107.21	107.93	107.61	107.4	107.09	106.58	105.66	104.6	106.3	107.23	107.92	107.59	105.92	106.6	107.49	105.34	106.53	107.41	105.53	106.59	108.06	105.39	106.65	105.78	106.88	106.94	106.35	107.11
99.323	101.69	98.835	99.843	99.385	99.135	100.01	100.15	100.53	99.932	101.03	102.48	102.22	100.95	100.03	99.812	100.9	100.93	100.67	100.4	99.551	99.373	100.91	100.13	101.32	99.377	99.953	99.735	99.447	99.526	100.52	101.17	99.52	99.244	101.18	101.72	99.955	99.604	101.1	100.62	101.16	101.14	100.27	102.04	99.865	99.934	99.558	99.404	99.119	99.957
106.47	106.37	106.79	107.4	105.48	106.11	105.74	105.57	106.86	106.78	106.22	108.33	106.26	107.29	106.94	107.02	106.85	107.49	107.2	105.57	107.02	106.41	106.34	106.78	106.7	106.98	108.01	106.87	107.55	105.98	104.55	105.01	106.97	105.91	104.11	104.97	108.02	106.55	105.77	105.55	106.18	105.89	107.23	105.54	105.47	105.99	105.71	106.43	107.18	105.7
107.22	107.26	107.64	107.41	108.94	105.47	106.49	107.72	104.92	108.62	106.75	107.75	108.95	107.21	106.85	106.99	107.7	107.89	107.27	107.42	107.43	106.75	107.73	109.8	108.18	107.08	107.18	108.65	107.64	108.03	104.88	107.7	108.79	108.49	106.41	108.27	107.89	108.36	106.27	107.82	108.1	107.66	108.55	108.08	108.47	107.08	107.51	109.96	108.89	109.05
109.35	109.39	108.37	108.45	109.68	107.97	107.53	109.18	108.49	107.52	109.74	109.68	108.35	108.38	108.22	109.83	108.75	108.69	109.99	108.64	107.87	108.93	109.39	108.22	107.95	109.33	107.82	107.2	109.13	108.49	109.15	109.69	109.12	108.87	108.16	108.68	109.41	110.92	108.81	108.47	108.82	106.99	108.94	110.33	108.21	107.55	107.53	107.68	109.13	110.3
107.96	108.91	108.07	109.53	109.65	107.96	110.08	107.33	107.98	108.7	107.45	108.06	108.97	108.24	106.81	108.16	107.31	107.95	108.54	108.83	108.03	108.85	108.01	108.77	108.98	109.34	107.21	107.35	107.78	106.51	106.07	106.76	108.87	107.97	107.76	107.72	108.93	109.43	107.99	108.4	107.12	109.58	109.23	109.16	108.75	108.93	108.89	107.65	109.89	107.65
108.39	108.14	108.62	107.23	108.67	108.29	108.41	107.59	109.2	106.92	109.05	110.03	109.57	108.64	108.83	107.07	107.41	109.29	107.37	106.67	109.63	108.79	107.92	108.68	108.87	107.86	107.38	108.09	109.12	109.74	108.88	107.16	108.58	108.83	106.22	108.42	107.86	108.03	106.69	108.73	107.27	109.37	109.14	109.39	107.95	108.11	108.36	108.47	108.02	108.01
98.177	98.864	98.598	97.023	97.853	97.266	98.802	97.105	97.851	97.976	97.792	97.902	98.155	97.889	99.029	97.865	98.866	96.107	98.269	97.458	98.997	99.775	99.302	97.674	97.976	96.529	98.853	96.315	96.9	98.14	98.654	98.926	97.416	97.475	98.801	96.641	96.266	96.603	97.164	98.136	98.456	97.736	96.521	98.304	97.976	99.379	97.84	98.966	96.654	98.238
107.53	108.95	109.26	108.33	109.64	109.63	109.29	108.7	107.61	108.27	108.78	108.3	108.2	107.58	111.43	108.4	108.98	108.73	108.89	109.11	109.11	107.92	110.49	107.81	108.3	107.16	108.17	108.04	107.11	108.53	107.05	108.72	108.92	109.39	109.84	109.24	109.6	109.8	109.29	108.37	108.54	107.98	108.1	108.01	108.88	108.44	108.72	109.64	109.06	109.03
100.58	98.607	100.41	101.11	99.556	98.566	101.25	102.44	100.18	100.08	99.459	100.06	100.74	100.83	99.021	100.3	101.05	101.04	99.52	100.56	98.695	100.45	100.43	100.3	99.828	101.52	100.09	101.35	99.427	99.768	99.237	100.06	99.064	100.47	100.27	101.06	100.6	100.72	99.914	99.478	99.108	99.907	98.973	99.179	100.17	99.583	101.91	99.802	99.231	101.09
106.99	107.58	108.33	108.69	108.92	107.55	109.34	109.21	108.42	107.76	108.61	108.55	109.07	108.24	108.23	108.26	106.87	108.07	107.34	107.54	107.1	107.85	106.64	107.52	108.25	109.2	107.74	108.13	106.57	107.7	107.48	108.86	108.23	107.9	106.87	106.87	108.26	106.48	106.98	108.65	108.55	108.52	107.81	107.51	107.99	108.99	106.51	106.23	106.62	108.4
104.08	104.84	106.19	104.63	106.86	105.71	104.92	106.22	105.91	106.49	105.56	106.02	106.5	105.63	104.03	106.84	105.85	106.67	105.75	105.88	106.57	106.82	105.03	105.64	105.37	104.42	106.64	106.19	105.26	104.04	107.36	106.52	106.59	105.44	105.85	105.12	105.23	105.43	106.29	105.91	105.68	106.1	105.22	104.51	103.95	105.91	106.07	106.38	107.61	107.13
100.43	99.973	97.052	98.707	99.189	98.879	100.75	100.04	99.801	100.67	98.844	98.987	99.248	98.491	101.23	99.052	98.545	99.202	99.378	97.816	98.578	99.901	99.161	98.298	98.674	99.595	98.706	98.884	100.07	97.868	99.063	100.02	99.516	99.09	99.464	99.027	100.15	97.539	98.738	100.04	98.983	98.63	97.813	97.978	99.728	99.809	99.875	97.271	98.538	99.269
101.45	100.68	100.84	100.16	100.62	100.44	101.57	99.715	99.353	99.526	101.11	99.549	99.798	99.918	100.64	99.54	100.48	101.24	101.18	99.738	100.04	101.01	99.638	99.082	100.08	99.543	100.4	100.58	99.851	99.59	102.19	99.805	101.29	100.11	101.97	100.44	100.69	100.31	101	100.28	100.29	100.37	101.37	100.12	100.35	100.3	101.63	100.43	101.7	99.898
100.34	101.2	101.07	100.64	102.17	99.757	100.51	101.68	99.694	100.91	101.55	101.2	100.38	102.74	100.99	100.69	101.06	99.816	100.94	101.51	100.91	101.6	102	101.04	101.35	100.14	101.51	99.81	101.78	101.35	102.66	100.81	99.837	99.642	101.62	101.57	101.1	100.29	101.04	102.36	100.58	99.67	101.41	102.15	101.84	100.65	102.91	103.05	101.39	99.851
98.082	98.01	95.353	96.727	98.092	97.172	98.864	97.571	98.136	97.176	99.377	97.069	98.126	98.665	97.104	99.35	98.915	98.628	97.48	98.163	98.529	98.558	98.158	96.613	97.666	97.629	97.97	97.976	97.601	97.955	97.58	98.127	96.13	98.982	99.035	97.863	97.414	99.522	97.721	99.69	97.893	99.233	97.072	96.796	98.292	98.355	98.242	98.591	99.122	97.655
107.33	108.31	107.91	108.13	107.8	108.8	108.24	107.52	108.91	109.48	108.41	108.24	110.58	108.28	108.47	107.82	108.55	108.31	108.71	108.97	109.34	107.85	108.28	107.73	107.14	109.32	107.57	108.79	109.35	108.3	106.71	108.86	108.42	108.97	108.5	109.89	108.34	108.49	107.21	107.96	109.43	108.08	108.28	108.12	109.42	109.48	108.18	108.07	109.11	108.55
96.97	97.524	98.488	97.354	97.479	99.479	98.307	99.855	98.754	99.472	98.853	98.207	97.958	97.586	98.159	98.386	100.35	98.511	98.277	98.389	95.9	98.738	98.54	98.388	98.596	97.12	98.959	97.599	99.072	98.918	98.64	100.7	99.986	98.878	98.894	98.516	98.73	99.303	98.446	97.665	98.305	97.815	98.671	97.807	100.14	98.559	99.328	100.04	98.015	98.846
106.91	108.13	108.03	107.22	108.03	109.57	107.13	108.32	108.75	108.33	107.44	107.06	107.93	109.27	106.27	109.03	108.63	108.77	108.07	107.38	109.28	106.81	107.52	106.95	107.97	109.21	108.65	107.32	107.43	107.2	107.49	108.95	108.12	108.35	105.63	109.11	108.47	107.71	108.04	106.5	106.99	107.22	109.28	107.69	107.46	108.14	107.46	107.78	108.23	107.41
105.58	106.32	106.94	106.7	105.11	107.03	105.57	105.84	104.55	106.16	107.72	107.26	106.09	105.03	108.18	106.25	106.65	105.97	105.8	106.08	106.17	106.49	105.12	106.3	105.93	106.29	108.18	106.14	106.64	108.14	105.59	106.77	107.28	107.59	106.26	106.76	106.81	106.05	106.88	106.58	107.14	107.61	106.81	105.8	106.73	107.27	106.45	104.8	106.52	106.14
105.84	105.41	106.75	107.41	105.9	106.01	106.94	107.49	105.85	105.14	104.33	105.66	103.26	105.39	105.09	105.77	106.29	105.36	105.14	105.74	106.04	105.89	104.08	105.69	105.45	104.1	105.97	106.13	106.19	104.2	105.13	105.24	106.19	105.32	104.8	105.37	104.13	104.43	104.75	104.35	104.62	106.17	105.56	106.07	103.56	104.35	104.96	106.3	106.83	106.76
98.062	98.941	97.265	98.4	97.851	98.857	98.551	98.203	96.966	97.965	98.036	98.893	99.251	99.218	97.89	98.983	96.677	98.351	97.66	95.741	97.797	98.297	98.547	96.511	97.712	96.936	98.939	98.242	98.926	97.76	98.13	97.716	99.946	98.159	97.734	98.709	99.118	96.347	97.882	99.154	96.184	99.946	97.484	95.861	98.807	97.924	98.474	99.248	96.887	96.018
108.66	108.46	107.43	108.92	107.88	107.36	105.65	108.4	107.85	106.01	108.11	106.84	109.07	107.19	108.13	108.95	106.69	108.81	107.9	106.26	107.62	108.92	109.31	108.82	106.6	109.14	108.58	107.72	106.19	107.8	108.75	108.73	108.19	107.23	108.44	108.04	108.39	107.45	107.81	107.21	108.37	107.62	106.39	107.1	107.72	107.55	109.17	109.32	108.53	107.4
107.51	107.66	107.37	106.87	107.37	108.38	108.96	109.07	109.94	106.62	107.95	108.28	108.37	108.23	108.52	108.97	108.46	109.93	108.77	109.38	110.23	108.04	108.01	109.43	109.07	107.51	107.75	107.95	107.42	109.21	106.42	107.75	108.69	108.72	109.36	106.78	110.56	108.15	108.94	109.58	109.33	108.56	108.89	108.73	108.38	108.06	109.22	107.78	108.21	109.5
105.22	106.56	107.52	105	106.27	106.37	106.55	105.46	106.8	105.78	106.24	106.18	105.77	107.13	106.56	106.99	105.52	105.6	106.71	105.36	104.86	107.74	106.36	107.99	107.61	105.77	105.66	106.85	106.66	106.73	105.29	106.95	106.82	107.36	105.27	106.78	106.6	105.69	106.49	105.69	107.96	106.03	107.05	106.66	105.46	106.52	106.74	106.17	106.73	107.22
98.113	98.452	98.273	98.879	96.446	98.15	97.161	97.762	98.604	99.217	99.828	99.107	96.71	98.539	98.123	98.953	96.942	97.227	98.527	98.56	98.757	97.24	98.671	98.84	98.455	98.882	98.306	97.19	96.886	98.734	98.211	97.81	97.143	97.734	98.452	97.552	97.409	98.702	98.774	97.406	98.295	98.782	95.573	97.061	97.312	96.842	98.159	98.153	98.085	98.28
97.353	99.511	99.749	98.675	98.211	96.959	100.13	98.048	96.499	99.022	98.487	97.836	98.248	97.441	98.52	98.964	99.236	97.235	97.981	96.849	96.708	98.901	98.748	99.54	98.741	97.994	98.221	98.854	98.56	97.267	96.073	97.511	96.983	97.909	98.637	98.25	97.914	98.231	98.61	99.545	99.616	98.8	99.082	97.408	98.264	98.371	97.967	98.695	97.449	97.165
108.39	110.17	107.07	107.4	108.93	107.66	108.59	107.58	108.35	108.23	107.89	108.31	108.5	106.2	107.9	106.56	107.68	108.93	107.32	107.59	108.17	108.27	108.73	108.4	110.1	107.59	108.8	109.37	108.94	108.35	109.67	109.44	107.33	107.48	110.05	107.65	108.62	107.57	107.54	107.93	108.92	110.66	107.53	108.68	107.41	106.49	109.56	108.42	109.81	107.37
106.56	106.88	104.52	105.83	107.77	107.01	107.81	107.38	107.34	107.66	107.21	106.27	106.6	105.21	105.79	103.9	107.06	107.4	107.35	107.27	106.21	106.6	105.46	107.13	107.34	107.38	106.44	106.22	106.31	106.58	106.68	106.64	105.99	107.41	105.59	107.83	106.52	106.41	104.95	105.34	107.38	107.03	106.95	104.76	104.91	106.3	106.39	106.75	107.37	107.82
99.441	99.319	98.707	99.624	97.189	98.027	98.264	98.633	99.452	97.655	96.744	99.17	97.516	99.544	97.324	98.65	98.709	96.797	97.4	97.904	97.883	97.455	98.285	98.11	97.617	98.852	97.221	98.604	97.504	98.365	96.359	97.933	98.729	97.519	98.2	98.919	98.882	98.337	97.324	97.76	97.523	98.92	96.981	98.355	97.725	98.092	98.195	97.329	99.625	98.067
99.897	97.356	99.075	98.286	98.747	95.336	97.292	98.207	96.71	97.409	98.862	98.706	98.939	97.635	98.152	100.09	98.629	97.884	98.49	98.151	100.05	98.966	98.623	99.735	97.015	97.382	98.306	99.474	99.264	99.176	96.988	98.628	97.543	97.655	98.465	99.287	97.538	97.542	100.09	97.592	97.207	98.015	98.344	99.357	98.274	95.899	97.28	97.976	96.555	97.35
108.41	107.79	108.04	107.58	106.93	107.83	107.08	107.34	107.24	108.38	108.85	107.67	108.2	107.48	108.91	107.12	107.79	107.67	107.83	108.86	107.34	107.72	107.03	107.8	107.68	106.39	108.4	107.06	106.94	108.09	106.58	107.61	106.76	108.37	108.1	108.45	108.05	106.43	107.71	107.46	108.44	107.75	108.54	107.92	107.87	107	107.78	107.17	107.07	106.52
106.12	104.59	104.59	105.55	106.2	105.02	105.69	105.04	105.54	104.97	105.84	104.24	105.77	105.92	106.38	103.96	104.63	106.21	106.24	106.44	105.15	106.08	103.91	106.09	103.41	104.93	104.66	106.66	105.95	105.37	105.37	105.94	106.09	104.91	104.98	106.1	105.77	105.34	105.63	104.88	104.96	104.69	104.75	105.79	106.22	104.2	105.02	104.67	106.68	106.09
105.17	103.98	107.17	106.41	106.6	105.2	106.23	106.3	105.8	106.24	106.12	106.45	108.13	105.69	107.03	106.86	106.61	105.2	104.86	105.46	105.73	104.01	105.55	104.47	105.4	104.15	105.38	105.44	106.6	106.65	104.79	106.98	105.41	105.34	104.74	105.31	105.73	106.05	105.78	105.76	106.06	103.16	105.73	104.3	105.74	103.7	105.59	106.99	105.96	106.11
106.67	107.88	106.18	107.55	110.24	108.62	108.4	107.74	107.29	107.9	106.22	107.93	107.24	106.74	108.09	106.25	107.55	107.77	107.54	108.03	106.13	106.15	108.14	108.08	109.06	106.55	107.57	106.79	108.45	108.42	108.64	106.47	106.64	108.68	108.18	109.29	108.05	107.04	108.26	109.91	107.81	108.5	107.93	109.26	107.78	106.87	108.44	107.9	106.29	107.42
107.66	107.66	106.55	106.97	105.97	107.14	107.71	107.03	105.75	105.26	106.2	106.79	106.22	106.81	105.96	107.12	107.13	108.02	105.83	104.36	106.69	106.7	106.68	106.67	106.68	104.32	105.87	107.26	105.58	107.94	105.37	105.91	106.55	106.36	107.14	105.29	105.61	107.34	107	105.42	107.05	106.45	106.51	107.62	106.48	106.34	107.43	105.34	106.09	105.61
107.51	107.92	107.04	107.31	106.66	106.87	108.57	108.22	107.88	108.29	105.07	107.97	107.87	108.48	107.13	107.85	106.85	108.04	108.16	107.86	108.92	107.63	108.45	106.28	108.03	106.81	107.81	107.87	108.22	106.79	106.83	108.27	110.02	106.05	106.22	106.89	108.19	108.12	108.68	107.82	106.02	107.26	107.51	108.1	108.09	108.14	107.54	108.4	107.36	108.13
106.01	105.6	106.44	105.44	107.06	106.16	108.38	107.28	106.69	105.32	106.72	106.22	104.92	106.18	107.67	107.47	107.5	107.14	106.28	106.67	106.47	107.63	107.69	107.35	107.41	106.39	105.98	107.08	105.97	106.56	107.18	106.75	106.16	106.23	105.12	108.51	105.94	107.85	105.75	107.74	108.37	108.04	106.43	107.47	105.71	107.21	106.91	105.65	107.45	106.95
100.55	100.19	99.76	98.655	100.68	101.02	100.15	99.121	99.57	99.943	99.502	100.27	100.22	99.805	99.335	99.554	101.79	100.02	101.33	100.31	100.24	101.68	99.002	100.36	101.83	100.44	101.13	99.972	99.994	97.89	100.28	99.513	99.456	102.14	99.564	101.1	99.707	101.16	100.31	98.862	98.013	101.73	101.06	100.17	100.65	99.344	99.512	98.22	100.94	100.03
107.32	106.59	106.77	106.14	106.27	105.01	105.29	104.92	105.67	105.39	104.6	104.69	107	107.16	105.91	105.22	107.13	106.77	105.78	106.27	106.41	105.02	105.05	104.88	106.51	106.54	105.32	106.84	107.74	105.33	106.96	106.33	106.05	103.61	106.37	104.54	105.76	105.87	106.12	105.87	105.45	105.52	105.77	107.03	106.34	103.7	105.35	104.92	104.5	105.11
106.08	104.2	106.53	103.97	106.34	104.44	108.18	105.75	104.36	105.72	103.92	106.12	104.79	104.88	106.48	104.63	104.86	105.82	106.44	106.27	106.32	105.25	106.47	105.31	104.86	105.89	105.79	104.99	105.56	105.45	107.6	104.39	107.97	106.91	104.26	107.03	104.66	103.74	105.55	105.12	105.12	106.65	104.9	105.06	106.56	106.21	105.9	107.24	106	105.46
108.34	107.99	107.68	109.14	108.25	108.54	109.14	108.47	109.42	108.49	108.05	108.63	109.05	108.23	107.89	106.55	107.86	108.76	108.36	108.09	107.44	109.55	108.89	109.13	110.06	106.35	108.41	108.12	109.23	108.83	109.19	110.03	107.48	107.85	108.6	106.99	107.48	108.34	109.12	107.66	109.34	108.98	108.08	109.84	108.97	108.73	108.91	108.7	109.06	108.27
106.7	106.84	107.63	104.89	106.8	106	106.46	106.55	107.38	104.94	107.03	107.17	106.47	106.87	107.44	107.07	106.32	106.31	107.47	108.19	106.59	106.95	105.29	105.89	105.47	105.89	105.6	107.75	106.33	106.42	105.8	107.02	107.34	106.85	106.52	106.12	105.57	106.18	106.05	106.6	106	106.54	105.82	105.6	106.87	105.5	104.73	107.39	106.27	105.91
108.78	109.33	108.67	108.65	109.11	109.52	108.3	108.44	109.19	107.72	109.12	109.89	108.82	108.27	108.67	108.79	107.67	109.27	109.99	107.57	109.24	107.08	107.52	109.1	106.49	107.7	108.19	108.2	107.13	107.42	107.38	108.04	107.49	108.6	107.29	106.45	107.08	107.1	107.81	108.99	108.26	110.44	109.27	108.15	107.96	107.25	108.72	108.29	109.1	108.42
108.99	107.97	106.12	107.91	108.61	107.67	109.49	108.87	108.78	110.29	107.81	108.12	107.6	108.87	108.18	108.99	108.71	109.39	108.44	107.54	108.7	110.21	107.93	107.06	107.7	109.54	109.27	107.41	108.13	107.84	108.31	107.64	107.43	108.53	107.64	108.75	108.28	107.8	108.25	106.31	107.92	107.54	109.81	107.4	108.73	107.82	107.13	106.17	108.52	108.93
107.44	107.15	107.13	108.11	109.2	107.4	108.82	107.95	106.9	107.75	107.57	106.19	108.16	108.81	106.91	107.49	108.09	108.69	107.63	107.83	107.6	105.8	109.35	108.14	107.09	106.58	108.18	106.45	107.95	108.11	107.98	107.47	107.05	108.22	108.47	107.77	107	108.11	106.87	105.01	108.33	107.23	108.56	106.5	107.87	107.15	108.55	108	108.29	108.69
106.17	106.1	105.6	104.53	106.27	104.44	104.26	106.17	105.63	105.55	105.46	106.15	104.85	104.84	105.2	105.84	106.21	107.31	105.2	104.28	107.49	105.77	103.82	105.95	106.05	106.18	107.15	105.41	104.23	105.04	106.08	105.49	105.6	105.76	105.75	105.08	106.56	105.35	104.49	107.04	105.55	107.97	104.75	105.2	105	103.66	105.62	105.69	105.85	105.78
109.11	107.95	109.2	107.46	107.43	107.36	106.3	108.9	106.72	108.86	107.09	108.33	106.44	108.45	108.47	108.22	107.87	107.89	109.7	107.13	108.01	108.57	109.24	108.17	108.26	109.34	109.3	107.63	108.65	109.26	109.33	108.74	107.54	108.52	108.52	107.62	107.53	107.77	110.39	107.55	108.42	109.27	108.22	108.44	108.97	107.98	107.64	108.7	107.63	108.11
98.994	101.3	100.09	98.917	97.783	97.165	99.277	97.46	99.685	99.682	100.46	98.807	97.555	98.189	98.907	101.04	98.959	98.883	98.3	98.584	97.361	99.863	99.595	97.694	97.344	99.28	98.232	98.516	98.813	99.772	99.956	96.677	98.301	98.997	98.86	98.95	100.07	98.579	98.383	97.439	98.139	98.478	98.352	99.159	100.59	98.673	99.11	98.381	98.018	100.16
104.58	105.44	105.78	103.67	106.37	105.94	104.62	105.74	104.81	105.76	105.97	106.04	106.02	106.09	105.45	104.98	106.56	105.9	105.16	104.39	106.17	105.92	105.63	106.55	106.15	104.37	104.89	104.79	105.56	105.76	105.57	106.4	104.9	103.68	105.81	105.49	105.71	104.1	105.59	105.16	104.77	105.66	105.33	106.53	105.07	105.34	106.8	106.21	105.43	104.89
105.72	106.14	106.19	105.46	106.94	106.12	104.18	105.4	105.53	104.86	106.58	104.33	105.97	106.27	105.71	105.82	106.5	107.03	106.85	107.83	106.26	107.1	106.89	104.88	105.57	105.31	106.17	105.21	106.27	104.77	106.16	104.58	106.02	104.48	104.61	104.95	104.97	106.37	105.45	105.08	104.93	105.65	105.86	105.55	105.77	106.09	103.89	106.19	107.1	105.63
106.92	106.24	106.7	107.09	106.79	105.9	107.54	107.19	107.15	105.99	105.43	106.78	105.94	105.51	107.19	106.55	104.55	107.95	107.71	106.45	106	107.27	105.88	107.63	105.07	106.44	105.04	105.88	106.2	106.61	106.11	106.16	106.1	106.96	106.47	105.9	105.69	109.25	106.61	105.11	104.7	106.3	105.61	106.55	105.18	107.36	106.6	106.27	106.65	106.57
107.07	109.2	107.38	107.56	108	107.59	108.27	108.52	105.73	108.34	108.31	106.87	108.06	107.67	108.02	108.6	107.2	107.18	108.14	107.23	108.77	107.65	108.03	107.45	108.08	107.92	106.79	109.02	109.66	107.4	107.93	107.4	108.36	107.84	109.24	106.7	107.15	107.69	106.54	105.34	108.45	108.63	108.1	108.2	108.36	108.12	106.96	107.64	107.93	107.52
105.08	104.99	103.77	105.13	105.95	104.37	106.15	104.87	104.22	106.79	104.45	107.19	105.71	106.88	104.97	105.45	105.98	105.15	105.45	105.21	104.27	104.96	105.45	107.56	105.28	106.06	106.69	105.92	105.62	104.44	105.13	105.23	105.4	104.53	106.87	106.12	104.41	106.95	105.45	106.43	105.81	105.82	104.86	104.88	107.28	105.79	103.18	104.81	105.12	105.11
104.28	104.28	105.86	106.15	104.46	104.69	104.71	105.64	105.4	105.22	105.63	106.09	104.95	105.46	104.07	105.54	106.57	103.2	105.06	105	106.52	106.66	104.84	106.27	104.39	106.32	104.03	107.07	105.56	104.4	104.16	104.82	104.68	105.02	107.24	105.87	106.96	105.48	106.83	104.63	104.78	104.03	105.44	107.3	105.76	105.36	105.81	104.87	104.62	104.84
105.91	108.1	108.33	108.51	106.62	107.52	107.8	108.85	108.51	108.74	107.77	107.53	109.02	109.04	107.92	107.88	107.19	107.65	108.3	107.29	108.1	108.02	107.36	108.2	106.98	108.01	108.58	108.84	106.33	107.21	108.77	108.22	109.63	107.16	108.28	108.71	106.43	107.44	108.8	107.44	106.62	108.16	108.38	108.48	106.34	108.02	107.97	108.21	107.14	107.01
105.15	106.23	107.89	108.81	105.41	107.09	106.32	108.36	105.4	105.77	105.86	106.06	107.81	105.09	106.09	106.35	106.95	106.79	106.72	105.77	106.19	108.21	107.5	106.47	106.77	106.34	106.36	106.89	107.47	106.1	106.4	105.47	108.72	106.09	105.57	105.53	108.99	106.53	107.74	106.55	106.7	104.59	106.51	106.86	105.9	107.18	107.16	105.92	108.67	106.25
105.42	105.1	104.64	103.84	105.62	105.37	106.15	104.95	105.03	104.75	105.84	106.35	104.07	104.94	104.21	104.96	106.11	104.93	106.56	105.55	104.37	105.94	104.12	103.93	105.35	105.03	105.02	105.04	106.5	106.07	106.13	104.3	106.23	106.8	105.85	106.46	105.5	105.94	107.12	105.39	106.44	105.1	104.35	105.41	105.15	106.53	104.8	104.73	104.33	104.32
105.3	105.7	105.1	105.71	106.46	106.24	105.64	105.62	105.38	105.95	106.47	106.17	105.26	105.48	104.95	105.84	104.37	104.61	105.18	105.59	105.01	105.89	105.41	105.82	106.28	105.73	105.92	107.8	105.31	106.99	105.78	105.03	103.02	106.48	106.25	105.48	107.03	107.34	104.5	106.53	105.27	106.12	103.77	107.36	106.47	105.26	107.07	107.23	105.04	107.05
105.19	105.17	106.39	105.69	105.8	106.48	106.1	104.98	105.99	106.85	106.81	106.53	104.02	106.67	105.74	105.28	106.43	105.48	105.99	105.63	105.88	105.45	105.08	106.6	105.59	103.75	106.3	104.3	106.13	104.1	105.53	104.71	104.94	106.02	106.09	104.85	104.59	104.57	105.48	105.95	105.04	106.02	106.13	106.44	106.14	106.02	106.99	105.63	105.24	105.89
97.558	97.286	97.988	98.047	98.392	98.58	99.893	96.978	98.786	98.599	97.328	97.33	100.06	99.151	98.479	97.671	98.48	98.317	98.201	99.508	98.984	98.541	98.279	96.678	98.571	97.603	98.319	97.79	97.353	97.923	98.691	98.179	97.777	98.543	98.014	99.557	99.142	98.16	100.34	97.352	97.267	98.877	98.335	98.064	98.552	98.116	97.107	98.958	99.603	99.026
99.054	98.125	98.893	99.77	98.761	99.493	98.828	96.708	99.28	99.315	98.029	99.576	98.364	97.946	99.317	99.66	99.208	98.51	98.51	98.963	98.951	99.743	97.726	97.741	97.705	98.242	100.7	99.183	98.753	98.518	97.585	100.71	98.713	99.191	98.415	98.929	96.084	99.436	99.129	97.458	98.872	98.402	97.602	101.11	98.642	98.198	99.143	98.959	101.25	98.997
99.098	99.61	98.569	97.6	99.302	97.287	98.998	98.861	99.061	97.48	99.285	99.306	98.026	97.726	97.856	99.095	100.27	98.232	99.526	98.061	99.578	98.207	98.54	97.321	98.061	99.803	99.223	98.602	98.658	98.475	99.662	99.548	99.259	98.989	98.646	100.26	98.386	98.66	99.447	100.31	99.137	98.685	99.581	98.275	99.249	101.47	98.241	99.079	99.494	98.837
109.73	109.28	108.38	108.76	108.04	108.75	108.69	110.08	109.61	110.43	108.91	107.57	109.36	109.42	109.35	108.82	110.36	107.74	108.6	107.39	110.31	109.11	108.29	108.08	108.11	108.55	110.05	107.51	109.08	108.77	109.27	107.48	107.55	107.5	108.04	109.19	109.18	108.09	109.1	108.09	107.63	109.72	108.61	109.16	107.92	108.52	108.97	109.1	107.73	108.39
109.42	108.62	107.07	106.36	108.17	107.38	108.04	108.12	108.6	108.79	109.26	109.01	107.75	107.71	108.05	107.38	108.7	107.5	108.03	107.82	107.97	107.3	109.14	107.52	107.48	107.58	107.93	107.75	108.52	107.27	107.91	108.37	108.26	107.8	108.35	108.75	108.13	107.31	108.09	107.63	107.52	108.56	107.65	108.43	108.4	107.27	108.3	108.63	106.86	109.04
106.52	107.68	107.28	106.38	107.59	107.05	104.77	106.84	106.58	106.34	107.74	104.61	105.66	107.51	106.97	107.69	105.94	107.15	107.89	107.33	105.72	107.41	107.33	106.62	106.28	105.76	106.27	107.21	107.7	107.91	107.27	106.33	106.84	106.97	107.33	106.33	106.26	105.7	105.38	104.84	107.87	107.23	106.99	106.42	105.57	105.48	106.29	105.51	106.6	104.92
107.2	107.6	107.91	108.61	108.34	106.06	106.77	107.56	107.37	108.76	107.69	106.92	108.22	109.25	105.07	107.78	107.33	108.96	108.06	108.29	106.6	108.24	107.91	108.24	105.56	108.53	108.21	107.23	108.27	106.86	107.28	109.73	107.3	108.21	108.31	109.06	107.35	109.64	108.72	107.55	107.29	107.21	108.48	108.08	106.97	108.14	107.54	107.87	106.99	106.58
106.62	108.38	109.29	108.09	108.43	107.75	106.48	109.04	108.05	107.65	109.1	108.69	108.29	108.69	107.91	108.22	106.72	109.02	107.77	108	108.54	107.2	109.24	108.1	106.89	106.64	105.9	109.12	107.42	108.27	107.53	108.53	106.96	106.4	106.95	105.03	107.57	107.43	106.87	108.85	108.37	108.12	108.3	108.18	107.07	108.23	107.27	108.29	109.43	108.59
106.88	103.77	105.58	106.7	105.99	106.32	107.36	106.38	106.99	106.52	107.83	106.51	104.58	105.84	107.41	105.03	107.43	106.14	104.86	106.5	105.78	106.68	106.92	106.33	105.9	106.83	107.84	106.18	106.35	105.78	106.89	105.02	106.75	106.01	106.03	105.94	105.27	105.77	105.26	105.39	106.51	106.64	106.31	105.81	106.28	106.41	104.57	105.11	106.47	107.08
97.319	98.967	97.907	97.732	100.73	100.41	99.728	99.341	97.611	98.881	96.353	97.559	98.175	98.231	97.4	99.943	98.991	100.09	98.109	98.892	99.289	99.724	99.121	98.703	100.8	98.985	98.891	98.843	98.503	98.695	100.19	101.22	98.837	96.753	98.606	98.599	99.433	98.806	99.151	97.755	100.45	99.18	99.826	99.779	98.638	99.015	98.255	100.16	97.413	98.997
108.24	108.16	108.07	108.51	107.92	106.21	108.08	107.15	107.67	106.91	108.16	108.22	110.06	106.71	109.2	107.4	108.23	107.78	106.75	107.94	107.47	107.22	107.74	106.97	109.75	109.16	107.4	107.64	107.23	108.21	107.87	108.45	106.98	107.29	107.05	107.6	107.33	107.42	108.88	107.93	107.45	107.11	108.15	107.64	107.45	106.38	106.8	107.89	107.52	107.71
107.7	107.42	107.65	108.34	107.89	107.35	108.58	108.24	106.74	109.6	107.2	108.06	107.55	108.58	107.5	107.84	107.57	107.1	107.97	107.67	108.36	106.17	107.97	109.19	106.76	109.51	107.06	107.4	107.4	108.09	107.51	107.49	108.46	107.14	109.55	107.87	107.1	106.23	107.09	106.17	107.12	108.3	107.52	106.52	108.12	108.67	107.37	107.08	107.62	104.81
106.21	106.88	105.9	106.5	104.75	106.18	105.46	107.28	105.2	104.94	106.57	107.5	104.98	106.14	106.35	106.61	104.22	107.58	105.88	105.83	105.43	105.84	104.67	104.43	104.97	106.16	106.6	106.62	105.44	106.61	105.96	105.33	105.51	105.2	105.76	104.75	107.33	105.39	104.62	104.43	106.29	105.52	105.48	106.53	105.48	104.53	106.65	106.26	106.77	106.23
98.001	99.755	96.821	97.839	98.83	98.805	98.343	98.317	99.993	99.532	99.385	100.41	99.149	99.234	99.602	97.994	98.031	98.877	99.663	97.635	99.167	99.192	98.382	99.255	98.484	98.477	100.64	99.143	98.949	99.285	100	97.357	98.829	99.936	98.68	97.9	98.815	98.342	99.701	97.913	99.886	98.622	97.365	97.503	99.489	98.636	97.677	99.215	99.301	99.439
107.49	107.92	107	108.24	108.32	108.33	107.56	109.63	107.71	107.62	107.33	107.75	107.57	107.22	106.84	109.29	107.16	107.31	107.24	106.16	106.6	106.55	107.69	106.88	108.35	108.09	108.64	107.59	106.37	109.61	106.46	108.45	107.28	109.4	108.44	107.03	107	107.93	107.97	107.45	108.16	108.03	108.35	108.35	108.59	105.73	108.89	108.29	108.96	108.16
107.33	107.16	108.44	107.31	107.46	107.88	107.2	107.79	106.47	108.3	108.17	108.48	108.35	108.66	108.5	108.28	108.57	108.46	107.05	107.84	106.15	107.68	109.03	108.03	108.46	108.31	107.22	108.25	108.45	108.92	108.86	108.98	107.57	107.89	108.33	107.46	108.96	106.34	107.65	107.41	108.54	106.54	109.41	107.12	109.25	106.71	108.64	108.42	107.95	107.79
106.11	108.09	108.55	108.92	109.66	109.04	108.48	108.95	108.51	108.22	107.67	107.52	107.82	108.22	107.32	107.68	108.79	107.87	107.42	108.41	107.51	108.89	107.05	108.4	107.27	107.09	108.93	106.14	107.26	108.28	107.63	107.73	109.02	107.69	109.1	107.6	110.51	107.17	109.3	108.17	108.57	108.64	108.56	108.34	109.12	108.33	108.2	107.7	108.34	107.1
108.49	107.02	107.31	106.77	109.04	108.03	107.61	106.41	107.53	108.17	108.37	108.38	109.18	107.33	108.2	108.05	107.78	107.07	107.5	107.91	107.75	107.87	108.47	107.08	106.91	107.75	107.27	106.92	107.48	107.08	107.31	106.85	109.38	106.42	107.98	107.77	108.14	109.68	108.28	108.16	107.52	106.2	110.12	107.84	105.64	107.66	107.4	107.95	108.11	108.49
99.308	97.058	99.529	98.262	98.371	98.823	99.094	101	97.785	100.83	96.973	97.67	97.768	97.494	99.31	99.433	100.38	99.896	99.106	99.987	99.238	97.625	99.624	99.279	99.528	98.294	98.166	98.132	99.172	99.04	97.193	99.924	99.681	97.257	97.693	100.22	99.831	97.832	98.418	99.214	96.254	97.706	97.812	100.31	98.569	99.056	99.131	100.45	98.424	98.23
107.84	106.76	108.71	108.51	108.28	107.16	107.15	107.87	108.18	108.71	109.47	109.24	109.75	107.34	109.35	107.77	106.4	107.99	107.84	107.92	107.15	108.01	107.93	107.87	107.35	107.26	109.21	108.28	106.95	108.54	108.89	108.76	107.45	108.33	110.58	107.56	108.81	108.18	107	107.58	107.65	108.45	108.57	107.83	108.82	108.54	109.04	107.39	107.89	109.34
105.62	107.55	104.77	106.76	107	107.87	106.42	106.67	105.77	105.92	104.82	106.17	105.07	104.28	104.69	106.83	105.3	106.02	105.87	106.46	105.64	105.86	105.68	105.53	104.89	105.29	104.17	106.89	107.37	107.63	106.94	105.89	105.34	105.4	105.3	105.06	106.47	105.87	106.65	104.66	106.45	106.23	105.5	105.28	105.8	106.28	106.74	105.61	105.58	105.4
107.42	104.5	107.6	107.35	107.67	105.3	108.07	106.54	106.48	105.79	105.73	107.31	107.16	105.57	105.55	107.08	106.17	108.13	106.11	106.46	105.89	105.8	106.21	106.05	105.8	106.95	105.74	106.52	107.16	106.8	107.03	106.27	106.94	106.33	104.14	106.27	105.9	105.89	106.61	107.58	107.03	106.18	108.56	106.59	105.84	106.22	105.76	106.33	107.38	106.28
108.6	107.22	109.56	108.51	108.29	108.7	107.87	106.96	107.22	107.56	107.71	109.09	107.1	107.74	109.52	108.55	108.23	106.92	107.28	106.76	107.76	107.97	109.72	106.95	107.05	107.24	107.56	107.93	106.35	107.62	106.52	106.59	107.44	107.47	107.78	107.9	107.86	107.42	108.28	109.37	107.41	106.57	109.6	109.54	105.8	107.88	108.46	107.57	107.36	107.77
106.06	106.73	106.99	106.79	105.5	105.98	106.38	108.19	105.07	106.49	106.29	106.97	106.36	104.83	106.55	108.01	106.69	106.74	104.97	107.28	105.39	107.92	106.39	107.26	104.62	107.17	105.47	106.5	105.78	107.71	105.11	107.05	105.84	106.56	106.35	106.71	107.09	106.53	106	105.03	107.59	106	104.53	107.27	107.51	105.73	104.67	106.55	106.41	106.42
106.07	106.15	105.66	107.25	108.11	106.88	105.75	106.84	105.41	107.51	106.89	105.78	106.32	107.69	106.67	106.27	104.57	107.11	106.28	106.55	106.13	107.31	105.66	106.53	106.04	105.73	107.17	107.14	105.05	105.62	105.1	106.38	106.19	105.17	104.96	105.44	107.6	106.56	105.46	106.15	106.43	105.57	106.88	105.47	106.79	106	106.81	107.42	105.83	106.92
111.59	112.51	110.17	112.18	109.14	110.52	110.48	111.23	110.49	108.4	111.25	110.95	111.18	111.74	110.32	111.43	111.48	108.96	110.81	111.94	110.83	111.6	109.9	109.44	111.03	111.37	110.25	109.86	109.7	110.04	110.93	109.23	109.72	109.93	109.82	110.08	108.63	109.18	110.57	111.14	109.81	110.18	109.82	110.75	110.11	111.52	110.65	108.85	109.51	110.99
104.4	105.42	105.2	105.07	106.17	104.88	104.64	106.24	105.63	106.29	105.89	105.89	107.14	105.99	105.15	103.76	104.87	106.6	105.63	104.44	105.79	104.43	105.77	104.85	104.97	105.58	105.96	105.22	105.44	105.63	104.55	105	105.48	104.59	105.03	106.59	104.57	104.81	104.23	105.59	104.59	105.45	105.6	104.08	107.22	105.48	106.08	104.73	104	104.81
104.79	105.38	106.96	105.16	104.24	105.02	105.22	104.45	105.34	105.36	106.83	105.14	105.94	104.9	107.56	107.42	105.64	105.86	104.95	106.86	105.38	105.45	105.85	106.05	104.32	105	104.91	106.02	105.61	105.06	104.59	106.25	105.7	104.64	105.73	105.47	105.86	103.6	105.84	105.17	105.03	105.86	104.89	106.21	105.24	105.53	105.74	105.62	107.53	106.54
109.29	107.8	108.8	109.31	108.64	108.96	109.2	109	109.09	108.56	107.37	107.9	107.78	107.71	108.19	111.05	108.54	107.13	108.36	107.9	108.63	109.21	109.41	107.84	108.92	108.32	108.62	108.85	108.36	108.55	109.11	107.27	109.45	108.49	108.36	108.25	108.68	108.7	106.76	107.72	107.71	109.66	107.46	109.22	109.4	108.05	107.35	109.53	108.69	107.89
107.62	109.84	108.86	108.14	107.29	108.35	107.28	109.82	109.54	109.82	108.16	108.31	111.06	108.31	108.84	108.88	108.03	109.08	108.26	108.29	108.47	106.66	108.12	107.12	106.95	109.16	107.58	109.27	108.55	108.23	108.88	106.83	110.02	108.88	107.19	108.41	107.9	110.28	108.98	106.23	110.85	108.09	107.55	108.2	107.15	106.93	107.98	109.05	109.52	108.51
104.93	105.03	105.91	104.82	105.98	108.2	106.21	104.41	104.27	105.44	104.43	105.39	105.19	105.3	106.52	105.53	104.02	106.51	105.43	105.55	105.68	106.19	105.81	105.9	104.21	106.8	106.75	106.75	105.15	106.29	104.77	106.58	105.18	105.91	106.04	106.15	105.06	105.01	105.93	105.72	104.63	105.76	105.65	107.18	105.09	107.12	105.19	106.2	105.65	106.64
106.56	105.3	106.55	106.56	106	107	105.83	105.8	107.55	105.82	108.49	106.89	106.64	104.9	105.97	105.79	107.6	108.57	106.43	107.41	106.67	107.3	106.69	106.11	106.83	106.82	107.55	105.2	107.61	105.99	105.5	106.65	105.85	107.05	107.07	106.4	106.74	106.78	105.5	106.94	107.12	107.23	106.98	107.42	109.02	106.61	106.69	105.67	106.53	105.54
106.78	105.45	104.91	105.58	107.2	105.54	106.65	104.56	106.06	105.25	106.53	105.48	104.93	105.37	106.67	106.75	107.79	106.59	106.78	107.1	106.08	106.43	106.77	106.22	106.17	107.03	106.22	104.63	104.93	107.2	105.2	105.34	106.02	107.24	106.42	107.97	105.4	106.8	106.83	107.87	107.49	106.5	107.44	107.92	107.24	106.48	106.83	106.94	106.37	106.91
105.47	105.61	105.98	105.55	104.92	105.34	105.67	104.73	106.25	106.89	106.16	104.21	105.66	106.74	105.38	106.15	104.86	106.19	104.66	104.44	105.94	105.6	106.5	104.4	105.49	106.29	104.68	104.34	106.95	107.13	106.17	106.58	106.3	105.09	105.86	106.93	105.3	106.53	104.47	104.23	104.51	105.95	104.72	106.16	106.57	104.78	105.36	106.86	105.82	106.22
106.87	108.15	107.26	108.36	109.17	109.67	110.32	108.76	108.78	109.47	108.89	109.78	109.17	107.8	109.24	107.22	106.63	107.73	107.02	109.52	108.74	109.07	107.53	108.56	110.74	109.14	108.32	108.16	108.88	108.41	109.42	108.26	108.94	107.98	108.57	107.36	108.03	110.19	106.78	109.74	109.39	110.1	107.71	108.31	110.29	107.46	109.31	109.68	108.1	107.58
108.18	109.7	107.47	108.27	109	108.12	107.8	107.85	108.37	107.48	106.64	107.03	107.62	106.81	109.06	108.11	107.97	109.63	107.97	108.46	108.25	108.09	106.39	107.9	107.53	110.48	106.93	106.87	107.11	107.92	108.46	106.57	107.98	107.94	108.37	107.57	107.66	107.83	108.63	107.45	108.74	106.01	107.2	108.11	107.25	108.22	107.62	108.16	106.86	107.55
107.99	106.99	107.04	107.45	106.66	106.51	106.63	107.25	105.84	107.16	107.55	106.81	104.96	105.43	106.01	105.46	107.7	106.33	105.62	106.1	106.16	107.02	107.02	108.49	108.24	105.93	107.48	107	108.03	107.27	107.35	104.98	105.81	105.61	106.14	106.05	106.56	106.63	106.83	107.1	106.01	106.09	106.63	106.64	107.29	106.28	105.6	107.39	106.44	107.05
100.12	101.31	101.77	100.11	100.53	99.771	101.59	100.69	100.59	102.23	100.93	101.48	100.63	100.87	101.06	101.36	100.95	100.34	101.15	101.26	101.43	100.16	100.86	102	101.9	98.892	101.05	101.52	100.59	100.57	100.21	102.24	100.34	102.37	101.38	100.33	100.47	99.099	101.53	101.53	100.81	100.92	100.77	100.5	99.329	100.72	100.1	100.15	100.78	101.36
105.18	105.55	106.87	106.72	104.9	105.29	106.44	105.84	105.74	105.46	106.74	107.12	105.59	105.14	106.57	105.25	105.7	105.72	106.32	104.4	105.15	106.12	105.8	106.86	104.87	106.85	105.65	107.35	105.55	107.04	108.34	104.97	105.38	104.89	104.67	106.06	105.14	105	106.75	106.44	106.04	106.29	106.09	105.74	106.17	105.24	106.89	106.97	106.58	104.75
97.791	98.582	100.35	99.33	99.53	97.459	96.667	97.155	98.08	98.614	97.31	98.694	99.521	96.465	97.767	99.714	99.924	98.302	96.45	97.246	96.986	98.04	99.239	98.34	96.815	97.58	98.319	97.577	98.131	99.248	97.895	97.459	98.342	98.225	98.333	99.508	97.678	97.768	97.128	97.532	99.383	97.785	98.043	98.672	96.987	97.035	99.153	98.359	97.219	98.253
108.61	107.29	107.55	108.67	106.94	109.28	107.51	106.13	108.49	108.1	107.04	108.08	108.1	107.28	108.61	105.8	107.92	107.73	106.76	108.13	108.45	108.34	108.03	108.25	107.26	108.73	109.08	108.29	106.96	107.15	109.42	107.7	108.2	106.93	107.64	109.57	109.88	108.65	108.31	105.73	108.7	108.91	106.52	105.9	108.56	107.2	107.02	109.08	109.67	108.12
99.301	98.951	99.857	97.659	97.577	98.434	97.298	99.59	99.18	98.441	98.595	97.841	100	98.295	99.291	99.097	101.32	98.72	99.895	99.347	100.42	97.833	101.19	96.571	97.543	100.21	99.641	100.26	97.807	98.536	98.257	98.66	100.38	98.943	100.05	99.27	99.605	98.009	99.512	99.511	98.606	98.988	99.24	97.597	97.398	97.538	100.04	98.737	97.796	98.371
103.05	105.03	104.98	105.98	104.54	105.74	107.54	105.98	104.46	107.44	106.07	105.15	106.4	106.66	105.56	104.69	104.53	105.84	105.31	104.86	106.03	106.73	104	105.88	105.9	106.22	105.56	105.64	106.21	105.59	107.33	105.96	105.88	105.26	106.31	105.6	106.87	105.99	106.72	105.28	106.65	106.7	105.48	106.38	104.86	104.45	107.56	106.29	105.58	105.44
104.42	105.41	105.98	104.61	105.61	104.58	107.12	105.92	104	105.44	105.2	106.94	105.5	106.23	105.77	106.67	105.18	105.36	106.13	105.56	107.41	105.67	105.32	106.44	105.34	104.59	105.09	106.64	105.7	105.51	104.29	106.43	104.88	105.94	106.09	105.23	105.25	105.86	106.15	105.35	106.09	105.59	103.44	106.18	106.2	105.83	107.55	104.81	105.53	107.3
98.369	100.16	98.322	97.673	97.701	97.261	98.574	97.78	97.487	97.695	98.224	97.818	98.82	97.945	95.323	98.582	99.201	98.163	98.893	95.928	97.127	98.448	97.096	97.216	99.296	97.986	97.776	98.797	98.171	97.599	99.684	97.483	98.083	97.784	97.963	97.993	99.535	98.64	98.208	98.98	96.87	96.319	97.734	97.882	97.837	96.819	97.559	96.921	97.044	98.021
97.135	96.404	99.045	98.502	98.421	96.998	97.38	97.797	98.361	98.682	100.35	98.24	98.732	98.439	99.08	100.27	97.735	97.361	98.616	97.853	97.507	97.694	98.989	97.65	98.307	97.086	98.971	98.945	98.641	97.337	97.85	98.001	97.615	97.129	96.213	98.715	97.788	97.459	97.731	99.795	98.27	97.859	98.947	98.061	96.795	98.045	97.2	98.438	97.995	97.592
107.63	109.69	106.09	109.05	106.19	108.09	107.88	108.39	108.94	108.01	106.9	108.91	107.86	107.13	108.9	108.39	108.31	106.8	109.07	106.99	108.47	109.14	106.58	107.1	108.85	109.41	107.49	107.37	107.4	108.04	109.52	106.67	106.54	106.69	108.42	107.36	108.5	109.41	106.71	106.71	108.27	108.57	109.9	107.93	109.74	107.22	109.15	106.58	108.33	108.91
111.21	109.81	110.89	110.6	109.99	110.55	111.21	110.88	111.99	109.82	110.79	111.67	111.14	109.57	111.02	110.5	110.27	110.14	111.06	111.06	110.46	109.39	109.55	110.7	110.33	110.55	110.97	109.98	110.56	108.92	111.43	110.08	111.35	111.37	109.86	110.56	108.81	111.39	110.32	110.22	111.18	108.21	109.98	110.96	110.87	110.69	111.59	109.65	109.15	110.62
105.98	106.6	104.76	105.56	104.35	106.04	106.65	106.83	105.07	106.76	105.77	106.38	107.93	105.44	105.99	104.2	105.6	107.14	105.87	106.45	105.62	105.35	106.43	104.63	105.49	104.97	106.73	105.08	105.49	106.26	104.42	106.21	105.43	105.97	104.89	105.8	105.05	105.89	105.76	105.88	107.13	105.38	105.43	104.82	104.8	105.78	106.62	104.55	106.54	105.11
97.564	97.558	98.812	97.623	98.697	96.512	98.306	98.398	97.986	98.435	97.623	99.824	97.465	97.256	98.836	99.5	98.865	96.027	100.2	98.043	97.819	97.812	98.181	98.004	97.59	99.048	97.394	100.32	97.737	97.321	99.716	98.976	96.667	98.104	98.137	99.401	98.907	98.284	98.148	97.226	99.278	97.691	98.232	99.329	98.153	99.081	98.624	99.651	99.351	99.447
110.38	111.02	111.33	112.4	110.89	109.26	111.28	111.65	110.58	111.44	110.87	110.74	110.78	107.69	109.74	111.07	109.39	110.73	108.6	110.57	108.98	110.06	109.68	110.02	110.68	109.43	110.68	110.47	109.93	108.86	111	110.58	110.12	110.67	110.7	111.57	111.62	109.5	110.09	110.3	109.42	110.25	110.26	111.16	110.82	108.76	109.89	109.27	110.85	109.53
100.17	100.8	101.33	101.46	101.61	101.63	100.77	101.04	100.34	99.893	100.26	100.06	101.33	100.63	101.75	100.19	101.46	100.17	101.41	100.83	101.11	101.94	101.36	102.08	101.64	101.35	99.499	101.65	101.25	100.92	101.75	101.26	101.57	100.83	100.66	102.11	101.73	99.986	99.679	99.705	101.23	102.46	101.19	101.88	101.5	101.78	101.42	100.19	100.91	100.46
99.458	98.126	97.81	97.836	99.568	97.073	98.197	96.999	97.636	98.221	96.368	99.292	97.535	97.607	99.241	98.381	98.896	97.445	99.65	96.854	98.543	97.693	97.931	98.757	97.294	98.315	97.84	98.783	98.085	98.84	98.746	97.519	96.198	98.577	99.689	98.392	97.394	98.382	95.773	97.178	95.845	97.136	99.13	95.718	98.962	100.16	97.903	96.726	99.458	98.121
107.88	108.79	107.49	109.36	108.46	108.67	109.09	108.11	109.53	109.54	108.88	108.6	108.97	107.54	106.09	109.29	109.08	109.17	109.51	107.99	107.95	108.37	111.35	109.7	107.63	108.67	109.32	109.6	108.07	107.76	109.22	110.06	109.72	108.48	106.84	109.06	108.1	108.98	109.01	108.83	107.93	107.54	107.78	108.52	108.03	107.08	106.06	107.69	109.7	107.59
106.95	106.96	105.92	105.89	107.42	106.83	105.38	105.15	105.89	105.97	108.02	106.61	105.17	106.75	106.66	105.36	106.36	106.61	106.51	106.66	106.48	107.4	106.41	106.39	105.81	106.93	106.44	106.13	105.91	106.27	105.47	105.91	106.3	107.46	106.31	107.32	105.22	107.17	105.61	105.01	106.48	104.98	107.17	106.46	107.7	106.44	107.06	105.75	106.37	105.64
105.01	104.95	106.15	103.94	105.99	107.97	103.6	106.05	105.36	106.03	106.35	106.07	105.09	105.98	106.52	106.95	107	104.93	105.2	104.7	105.26	106.85	105.09	105.18	105.16	105.41	105.95	104.19	106.06	106.24	105.59	106.9	105.47	105.37	105.88	106.29	107.1	106.19	105.34	106.44	104.86	105.11	106.15	104.42	105.64	105.66	104.91	106.45	106.33	105.33
108.73	107.15	108.1	108.98	107.14	108.57	108.56	108.82	108.2	107.8	108.36	108.64	107.92	107.37	107.94	106.9	108.92	106.68	109.13	108.77	108.86	107.34	107.65	108.09	108.9	108.35	105.48	106.65	108.17	106.59	107.03	106.88	107.93	107.21	106.41	107.21	108.49	108.33	107.79	106.42	106.72	108.37	107.6	108	107.76	108.59	107.85	108.42	105.84	107.58
107.19	105.87	105.84	105.63	104.03	108.63	106.32	105.63	106.12	104.93	105.06	104.57	104.89	106.23	106.12	104.85	105.32	106.49	106.45	105.51	107	105.7	106.77	105.69	106.05	104.92	106.37	105.36	104.61	105.16	105.73	105.19	104.87	104.23	105.67	106.22	107.16	105.13	106.3	105.41	107.63	106.1	107.1	105.19	104.99	104.68	105.02	105.39	105.76	106.81
105.46	106.65	106.4	105.73	105.04	106.44	107.05	105.65	106.83	103.91	105.09	104.6	106.92	104.8	107.21	105.59	107.17	107.18	104.93	107.26	106.16	106.01	106.12	105.38	106.29	104.58	104.65	104.94	105.73	106.62	106.61	106.11	104.7	104.25	105.38	106.92	105.59	105.04	105.46	105.27	107.18	105.11	105.34	104.44	105.39	104.32	103.33	105.38	104.98	105.36
108.41	109.75	108.12	107.6	108.57	106.43	107.72	108.67	108.83	106.88	108.55	108.94	108.18	107.82	107.89	110.09	108.68	106.58	109.96	107.59	109	109.46	107.65	108.42	109.23	109.18	107.74	107.83	106.74	108.17	108.84	108.89	108.06	109.1	109.28	109.02	108.23	109.43	108.51	108.45	108.25	109.55	107.53	108.52	108.72	108.05	110.24	109.47	108.89	107.33
105.69	106.22	106.86	107.04	106.23	105.04	106.1	105.38	105.03	106.16	106.58	105.18	106.67	105.77	105.27	107.55	105.11	106.38	106	106.31	106.2	105.45	106.49	107.48	105.38	107.05	106.03	105.38	105.42	105.6	105.86	104.92	105.74	106.14	105.9	105.86	105.06	106.95	105.96	106.67	104.74	104.69	105.7	105.61	106.84	106.14	105.8	104.37	104.52	105.83
108.29	108.92	108.79	108.44	108.75	109.47	107.19	108.33	108.12	108.93	109.96	109.58	108.58	107.29	108.25	106.98	109.08	108.4	110.16	110.38	108.24	109.48	109.43	108.48	110.2	109.03	108.79	108.15	109.73	108.79	108.25	108.08	106.45	108.14	107.38	109.34	107.88	111.45	108.87	109.18	109.33	108.49	107.45	108	108.58	108.95	107.38	108.06	109.16	107.7
109.01	109.03	108.98	108.28	107.98	107.3	110.5	108.09	108.84	106.59	107.1	107.1	109.38	107.79	110.26	109.22	107.42	108.26	108.83	108.87	109.43	109.68	107.87	109.69	108.02	109.8	107.69	108.4	110.13	109.88	108.2	109.09	109.86	110.22	108.43	108.33	111.12	107.95	107.55	108.15	107.78	109.45	107.17	107.5	108.29	109.42	106.96	110	108.38	108.43
101.7	100.43	99.29	100.82	100.81	99.531	101.08	100.26	99.27	99.877	99.451	99.776	99.753	100.94	100.92	99.954	101.04	100.46	99.991	99.239	100.38	99.976	101.77	100.74	100.2	101.35	99.859	102.03	100.14	100.65	100.87	100.85	100.2	100.45	102.57	100.5	99.238	99.624	100.76	100.95	101.24	99.841	100.62	99.82	101.98	99.773	100.62	100.84	99.226	100.69
103.65	105.28	105.41	105.08	104.95	105.77	104.88	106.31	105.86	106	105.33	106.53	103.24	105.21	106.06	106.56	104.85	106.3	106.46	105.53	105.44	106.24	103.93	105.47	104.41	103.56	104.5	105.5	104.98	105.18	105.47	105.82	105.34	104.68	105.06	105.48	105.3	105.24	105.69	106.39	105.93	106.58	104.98	104.5	105.08	105.69	105.99	104.39	104.06	104.68
107.52	109.1	107.38	107.47	108.15	108.17	108.85	107.9	107.87	107.27	109.67	108.78	108.04	107.75	108.93	107.9	108.47	107.55	108.9	109.15	108.88	109.37	107.43	107.28	108.84	108.2	109.81	109.27	107.09	107.5	108.01	107.66	108.54	108.88	109.13	108.56	108.31	108.82	107.87	108.14	108.36	109.53	108.84	107.8	109.55	107.26	109.44	107.49	108.45	107.27
106.13	105.44	105.15	105.37	105.44	104.88	104.37	104.54	105.57	105.42	105.5	105.66	105.22	107.02	105.64	104.83	105.08	105.33	104.87	104.92	106.51	106.11	105.53	105.92	105.34	106.36	105.01	105.24	107.41	106.42	104.62	105.69	107.73	104.8	105.75	106.03	105.18	104.9	105.46	105.39	105.5	105.41	104.03	106.62	105.03	103.71	105	106.14	105.97	106.04
106.97	106.57	106.49	106.48	106.21	107.99	106.97	105.19	107.1	107.11	107.16	106.63	106.17	105.59	106.8	106.46	106.23	105.42	106.54	105.6	104.78	105.34	106.31	106.57	106.83	106.27	105.65	105.79	106.45	106	103.84	106.08	106.57	106.98	108.1	107.29	105.96	106.64	107.66	106.98	106.46	106.59	105.94	106.27	104.92	105.18	106.33	107.69	105.44	107.8
104.74	106.98	105.71	105.32	105.62	104.46	105.62	105.75	104.71	105.79	105.95	104.94	104.66	103.77	106.1	106.24	106.11	106.61	105.23	105.39	105.59	106.12	106.52	106.25	107.2	104.82	104.41	106.39	106.08	105.02	106.4	105.59	105.91	105.23	106.13	106.21	106.15	105.31	105.5	105.01	105.32	105.42	106.43	107.15	104.77	105.8	105.4	106.19	107.25	105.18
102.52	102.81	102.34	101.89	104.61	102.85	101	102.98	103.56	101.68	103.32	103.49	101.08	102.51	102.83	103.23	102.62	101.52	104.59	103.88	103.31	103.74	102.83	102.65	103.32	101.71	103.57	103.12	101.96	102.92	102.47	102.6	103.29	103.25	101.96	103.25	102.53	101.04	102.6	101.93	102.81	101.55	101.14	102.03	102.8	103.24	102.62	102.42	103.08	103.12
107.57	109.03	109	108.13	108.05	109.17	106.89	109.16	110.12	108.29	108.63	107.86	108.38	109.13	107.75	107.01	108.95	108.21	108.17	108.33	107.57	107.53	106.99	108.6	108.15	107.16	108.1	109.12	109.71	106.52	109.32	110.12	108.86	107.21	108.25	107.97	109.09	107.45	107.3	108.26	107.83	108.14	107.78	107.05	109.04	108.63	108.01	107.31	109.12	108.69
107.36	106.21	105.43	105.58	105.54	105.34	104.9	105.41	105.64	104.83	105.54	104.97	103.54	105.04	105.81	105.65	106.37	105.25	106.16	104.44	105.92	104.55	105.77	105.68	105.76	105.19	105.14	106.29	105.97	105.03	106.34	104.57	106.88	105.51	106.06	107.09	106.01	106.17	104.59	103.7	104.01	107.15	106.84	105.72	104.04	106.12	104.88	104.68	106.18	104.19
105.76	105.17	105.54	105.17	106.8	106.22	106.16	106.35	105.39	105.27	104.69	105.32	105.58	106	105.79	105.94	106.98	106.26	106.4	105.71	105.38	106.2	106.02	105.24	106.34	104.41	105.72	105.49	106.25	105.77	105.14	107.56	105.65	103.86	104.39	105.28	105.92	105.67	106.25	107.1	105.42	105.72	107.07	105.64	104.87	104.4	104.85	106.52	104.67	106.21
100.52	99.668	102.79	102.07	101.59	100.78	100.94	101.72	100.53	102.69	98.768	99.536	100.71	98.716	100.43	99.125	101.67	100.37	100.96	100.14	100.75	99.744	100.12	101.7	100.89	100.34	102.15	102.15	100.95	100.12	101.4	102.11	101.07	100.23	99.321	99.085	101.52	101.3	99.745	101.12	99.489	101.63	99.275	99.197	100.64	100.09	101.32	101.56	100.08	101.36
107.4	105.58	108.64	107.94	108.16	108.23	107.91	108.11	108.43	105.51	107.92	106.87	108.15	107.27	106.1	108.17	107.53	108.21	108.72	107.89	109.03	106.75	108.16	108.91	108.16	107.2	107.21	107.77	107.27	106.71	108.33	108.06	108.13	107.55	107.23	106.96	106.71	106.02	107.49	106.94	108.86	108.44	108.8	108.12	108.22	107.91	107.12	107.19	108.34	108.1
104.2	105.95	104.73	105.75	105.81	106.04	105.29	106.62	104.08	105.86	106	105.85	105.05	104.99	106.6	104.62	105.93	106.75	106.35	105.47	105.55	106.28	105.15	106.82	106.16	105.87	104.12	105.67	103.58	106.74	104.9	105.35	106.39	102.72	106.19	105.17	106.58	104.53	105.22	105.47	105.15	107.51	106.69	107.06	105.17	104.2	105.32	106.35	106.16	105.26
106.03	107.13	107.04	107.64	108.35	108	106.62	107.25	107.4	106.16	107.76	106.91	106.87	106.81	106.11	106.09	107.34	106.7	108.31	107.94	105.81	106.07	108.97	105.85	108	104.47	107.33	107.96	105.74	105.39	105.09	106.19	108.15	108	106.17	105.59	105.91	106.35	105.31	106.58	106.25	106.15	106.34	106.36	106.72	104.82	105.46	107.96	106.2	105.41
105.45	105.1	106.03	105.82	107.06	105.11	106.01	106.58	105.94	105.97	106.04	106.98	105.97	107.16	105.78	106.53	106.69	106.23	106.12	106.18	105.97	105.37	105.09	106.18	106.83	106.64	106.23	105.53	107.95	106.3	107.38	105.24	106.56	106.97	105.85	107.23	105.88	105.66	106.28	107.25	107.55	106.76	107.97	105.78	106.67	106.49	107.11	105.65	106.8	105.42
110.55	111.49	109.46	110.87	111.74	110.26	111.01	108.73	109.97	111.12	109.82	110.96	111.26	109.62	110.47	110.32	110.48	110.61	110.52	111.65	109.79	109.83	109.87	110.19	110.14	110.35	111.14	110.71	109.23	110.34	110.5	110.76	110.49	110.4	111.45	111.23	110.4	112.21	111.08	110.15	109.69	111.11	109.94	110.38	110.07	108.07	111.35	110.89	111.38	110.51
105.62	106.77	105.42	105.54	106.38	106.42	106.04	104.62	104.02	104.45	106.38	105.95	104.97	105.35	105.93	105.92	105.49	105.26	105.97	105.57	106.16	104.97	104.23	106.26	104.34	105.58	106.24	105.89	104.33	106.94	104.71	108.11	104.8	107.16	105.68	105.2	104.7	105.54	106.43	106.6	105.09	106.05	106.61	106.73	105.95	104.8	106.16	105.32	106.47	106.94
108.47	107.72	108.39	108.66	109	107.57	109.07	108.97	107.56	107.94	107.48	108.46	107.35	106.47	108.43	108.69	106.73	106.83	108.96	107.13	108.05	109.25	106.42	107.55	107.29	107.52	108.37	108.19	108.48	107.85	109.05	107.29	108.41	107.62	108.14	106.85	107.78	108.86	108.05	108.9	107.33	108.17	106.64	109.14	107.46	108.54	109.01	110.61	108.05	108
107.02	107.66	109.04	107.25	107.55	108.68	108	108.83	106.55	107.31	107.03	109.09	108.65	107.79	108.49	107.66	107.93	108.77	107.67	109.53	107.02	108.35	108.27	107.39	108.4	108.23	107.61	107.94	108.72	108.01	107.89	107.24	107.71	107.72	107.64	109.05	107.26	108.44	107.98	107.85	107.85	107.52	106.58	108.32	108.09	107.93	107.6	107.94	108.21	107.85
106.14	106.97	104.98	105.4	105.1	106.08	104.44	105.82	106.7	105.44	106	105.53	106.27	105.71	104.98	105.39	105.33	106.24	103.6	104.52	106.48	104.82	106.86	105.29	104.59	106.61	104.52	106.92	106.77	105.53	105.73	105.97	104.08	103.88	105.06	106.02	105.1	104.64	106.01	106.95	106.33	106.46	106.28	106.93	105.5	106.22	105.56	105.24	105.32	105.53
108.71	107.44	106.01	107.45	107.07	107.6	106.78	108.04	106.75	108.05	107.02	107.6	106.98	106.07	107	106.85	108.69	107.56	106.71	108.07	108.47	107.2	109.47	107.29	106.81	107.52	107.86	108.2	106.47	107.59	108.09	109.12	108.14	107.62	108.44	106.67	107.95	106.35	107.5	107.03	107.97	108.96	106.95	106.38	106.9	106.41	109.16	107.22	108.63	108.72
99.007	100.62	99.888	100.06	101.5	100.94	99.127	98.093	99.613	101.12	99.188	100.46	101.67	100.18	100.48	101.02	100.67	100.45	100.32	98.913	100.87	99.972	99.713	99.717	98.826	98.888	100.63	101.84	101.06	99.841	100.38	101.34	98.779	100.74	100.99	100.3	99.794	99.629	99.496	101.3	98.526	99.644	98.845	102.64	99.861	100.69	99.911	99.047	99.842	101.21
105.29	107.46	107.51	105.77	105.57	104.92	106.26	105.58	105.9	107.33	106.31	105.38	104.85	106.21	105.95	105.27	107.39	107.11	106.29	106.72	105.29	106.53	107.64	106.73	105.47	105.73	104.62	106.6	106.72	108.22	106.75	106.97	107.06	105.82	106.4	106.35	105.79	105.57	107.35	106	107.42	105.97	105.37	106.57	105.98	105.07	107.23	108.03	105.67	107.13
108.98	110	108.41	107.02	108.42	109.96	110.08	107.37	108.57	107.85	107.23	107.12	109.29	108.97	108.31	108.05	108.43	108.41	108.05	108.27	110.4	108.96	108.4	108.42	109.51	108.1	107.81	108.77	108.88	108.64	108.89	107.08	108.8	108.66	109.43	109.85	108.38	106.62	109.48	107.62	108.74	106.96	109.62	108.31	110.07	108.31	107.38	109.97	107.08	108.14
107.21	105.48	105.64	107.07	106.8	105.68	105.3	105.41	105.69	106.02	106.35	106.03	107.97	106.29	104.74	107.04	105.88	105.67	107.28	104.68	105.98	107.18	106.65	107.52	105.28	106.55	106.83	107.57	107.17	106.8	106.92	107.32	107.64	105.59	107.29	107.24	105.54	107.27	107.38	107.1	108.95	105.55	106.31	106.4	106.53	106.89	106.88	107.57	106.51	106.39
101.87	102.11	102.95	101.19	102.72	103.77	102.85	101.65	104.33	102.94	102.73	103.09	99.76	103.27	102.52	102.9	104.26	103.86	102.31	102.69	102.38	102.58	102.74	102.66	101.67	103.41	104.54	102.5	104.44	102.75	103.15	103.2	102.71	103.42	103.51	102.91	103.72	102.71	103.98	102.76	102.92	103.07	103.43	103.35	101.89	103.2	103.53	101.71	104.12	103.26
97.914	98.64	96.994	98.775	98.873	98.889	98.685	98.367	98.868	99.148	96.88	96.911	97.454	97.54	98.339	97.181	98.152	97.588	97.453	96.417	98.8	98.025	98.833	97.844	97.781	99.144	96.982	98.087	96.342	98.504	97.483	97.335	99.572	97.278	98.772	97.584	98.986	98.015	98.973	97.356	96.757	96.774	98.427	99.689	97.091	97.947	99.397	97.968	96.671	100.04
99.139	98.264	96.961	98.629	98.26	97.79	98.537	98.406	97.595	98.284	97.527	98.962	98.942	97.8	97.99	98.196	98.052	97.88	97.446	98.114	97.936	98.698	99.037	96.463	98.428	99.558	97.735	96.665	97.35	97.761	99.087	98.349	98.611	97.856	99.145	98.368	97.409	98.388	97.988	97.603	99.314	99.232	97.791	97.48	99.839	98.323	98.257	98.613	97.766	97.473
102.96	102.46	102.77	101.6	102.95	101.22	102.27	102.11	102.84	103.58	102.9	104.65	103.02	103.71	102.79	102.59	102.05	102.97	105.47	103.07	102.91	103.55	103.55	103.16	102.54	102.8	102.82	101.77	102.71	102.88	104.02	103.89	104.55	104.07	103.54	102.63	101.67	102.91	102.94	102.87	102.2	102.68	104	102.36	101.91	102.91	101.72	102.93	104.07	102.6
106.93	105.93	106.15	106.63	104.52	105.55	105.35	105.26	104.34	105.03	106.77	106.35	105.55	105.2	103.98	107.45	106.72	104.52	105.39	104.69	104.62	106.1	106.3	104.34	105.75	106.22	105.92	103.27	105.68	106.62	105.72	104	106.7	105.62	105.17	105.64	106.24	105.29	105.82	104.64	105.57	105.41	105.7	107.48	106.35	106.29	104.62	106.81	106.07	106.42
97.76	97.711	97.448	96.212	98.385	97.675	99.13	98.482	98.31	98.592	98.492	96.828	98.259	98.665	98.061	99.167	97.946	98.427	97.493	96.962	97.387	97.108	98.229	98.97	97.578	97.815	97.937	96.612	97.715	97.335	98.999	100.09	97.45	96.988	97.936	96.232	98.678	98.305	98.37	97.848	96.194	98.859	97.865	98.382	98.671	97.551	97.818	99.423	97.509	98.039
105.26	103.45	106.81	105.2	106.14	105.95	105.26	105.92	107.07	106.27	104.85	104.77	105.81	105.2	105.6	105.55	104.4	105.96	104.95	106.3	105.47	105.86	105.79	105.58	107.66	104.5	106.41	103.71	105.69	104.62	105.18	104.96	106.25	105.23	105.81	105.24	105.09	103.96	106.01	106.29	104.3	105.17	105.49	106.98	106.18	104.02	105.56	105.24	106.48	106.89
102.3	103.38	103.36	103.95	102.26	102.74	102.48	103.33	101.86	102.85	101.78	102.78	102.7	101.83	102.6	102.33	104.27	102.83	102.99	104.52	101.87	102.64	102.87	101.38	101.48	103.17	102.98	101.54	102.42	103	102.72	102.41	103.47	103.52	103.83	101.73	103.28	102.73	102.15	102.73	101.77	103.6	102.95	103.53	101.83	102.23	103.54	101.84	104.12	102.91
106.93	105.99	105.7	104.51	104.87	106.47	105.49	104.02	104.86	104.72	106.01	105.33	104	103.98	105.56	104.72	105.85	105.58	105.82	103.94	105.23	106.71	104.2	104.73	104.57	105.58	106.14	102.67	105.68	107.21	107	104.67	107.11	105.71	105	103.59	106.34	104.67	103.46	104.55	105.5	105.72	104.62	105.3	106.2	105.22	105.65	105.42	104.09	106.12
100.21	101.11	102.22	100.23	101.09	98.88	101.25	100.95	100.96	100.14	100.14	101.17	100.55	101.3	101.52	100.96	100.3	101.04	100.03	101.03	100.72	101.58	100.07	101.03	100.81	100.69	98.432	101.6	100.95	101.1	99.392	99.961	100.67	100.72	101.63	99.954	101.35	100.81	100.17	100.1	100.33	101.49	99.911	100.51	99.002	100.22	101.17	100.65	100.34	100.89
108.01	109.78	107.74	107.57	108.91	108.84	108.75	107.2	107.05	107.93	107.42	107.68	107.16	107.17	107.79	108.11	107.16	108.58	107.88	107.44	108.05	108.3	109.24	106.46	108.87	108.2	109.17	108.3	109.06	108.02	107.75	107.89	107.92	108.23	107.83	109.42	108.5	109.12	107.07	110.09	109.03	107.38	109.85	107.86	107.29	108.51	109.3	108.13	108.89	108.3
105.14	105.03	106.62	104.87	106.01	104.98	106.26	106.07	104.91	105.38	104.82	104.43	105.35	107.33	105.77	106.38	107.13	105.92	104.55	106.54	106.96	104.99	105.28	106.77	106.7	106.73	104.93	104.92	106.24	104.9	106.08	107.05	105.04	105.27	107.82	105.85	105.84	105.05	105.96	106.27	106.34	106.3	105.61	105.52	104.73	104.21	106.35	107.22	106.07	107.85
107.74	107.69	108.13	109.25	108.05	108.84	109.22	107.63	107.93	107.95	108.48	108.39	109.01	107.56	108.57	110.26	109.84	107.44	106.78	109.69	109.03	108.86	108.08	108.58	109.09	109.14	109.38	108.99	108.97	108.17	107.14	108.47	107.86	107.93	107.76	109.15	107.5	107.9	109.04	108.77	108.3	109.53	108.51	107.74	107.67	107.19	108.23	108.96	107.88	107.14
104.41	105.64	104.88	105.69	105.81	106.53	107.12	105.87	105.23	104.96	106.22	105.53	106.39	106.98	106.38	105.75	105.86	105.16	106.12	105.59	105.28	106.65	103.35	105.57	105.73	105.48	105.79	106.21	105.87	104.92	104.87	106.16	105.46	106.53	104.12	106.81	106.34	103.86	106.23	105.19	105.74	105.42	105.29	104.99	105.53	106.61	105.04	107.46	108	105.39
[truncated: 150 more columns]
