# Supplementary material for: Genetic dissection of main and epistatic effects of QTL based on augmented triple test cross design
Source: PLoS One. 2017 Dec 14;12(12):e0189054. doi: 10.1371/journal.pone.0189054 (PMC5730204; doi:10.1371/journal.pone.0189054)
Supplement: S10 Supporting Information — (ZIP) [file pone.0189054.s010.zip › z6_300_0.8_5.csv]

107.81	108.06	109.08	107.79	106.83	111.18	109.08	108.05	107.03	109.53	108.18	107.18	109.33	108.94	108.87	109.66	107.31	108.53	109.08	106.63	107.49	107.12	105.81	107.73	105.95	108	110.28	107.68	107.92	107.7	107.93	107.4	109.37	108.45	109	110	106.29	108.48	106.89	107.17	108.78	107.36	109.33	106.83	108.36	109.14	107.63	108.03	107.49	108.94
109.84	110.45	108.07	112.57	110.74	109.07	112.1	111.3	108.38	109.35	111.5	107.62	109.3	108.86	110.8	111.16	111.91	108.39	108.67	111.11	108.21	110.38	111.68	109.84	108.56	111.68	108.35	111.3	110.61	109.51	109.77	108.1	109.31	112.04	109.94	110.16	111.78	110.07	108.61	111.89	109.41	109.2	110.06	109.61	110.75	107.76	110.34	109.4	112.01	111.67
109.61	105.17	107.7	109.51	107.38	106.81	107.37	106.65	106.39	108.44	107.1	103.79	104.32	105.3	105.97	103.98	105.27	104.71	105.61	105.57	108.51	105.06	106.87	108.84	105.16	105.28	107.58	107.59	106.54	106.46	106.44	105.85	107.83	106.62	104.01	105.64	106.99	106.34	105.02	105.1	107.67	107.56	107.68	107.22	107.86	105.24	105.6	106.71	105.92	105.59
105.54	102.67	106.38	106.13	104.62	105.08	106.65	105.69	102.47	107.59	104.73	105.86	105.91	104.31	104.85	105.62	106.26	106.46	107.11	104.77	103.3	104.9	107.27	108.75	107.18	108.2	103.93	105.37	107.69	104.64	105.86	105.2	107.57	106.31	106.11	104.47	103.65	106.25	106	104.88	105.06	109.19	104.73	105.43	105	104.72	104.6	105.97	105.54	104.84
97.363	100.14	98.836	97.673	98.392	99.355	100.74	97.173	96.923	99.533	97.765	99.144	97.515	97.938	97.732	100.11	97.949	99.039	98.195	96.55	100.09	98.593	99.777	98.849	98.344	98.556	96.044	97.592	97.593	97.949	100.46	97.67	99.521	98.548	101.72	97.546	99.016	101.27	97.776	99.429	99.341	98.072	98.647	98.896	95.813	97.272	96.878	100.2	97.731	98.206
104.77	105.06	105.54	106.74	105.41	104.11	106.34	105.52	103.96	105.22	103.45	106.25	106.16	104.98	106.17	106.4	107.09	108.01	107.12	102.34	106.01	103.74	106.41	105.79	104.86	106.39	106.94	104.57	105.97	105.91	106.3	103.74	105.06	107.62	105.6	105.69	107.93	105.86	103.73	107.38	105.9	108.58	104.61	105.67	105.86	106.05	107.06	105.52	106.44	106.31
107.48	108.67	105.11	109.65	110.61	107.33	108.72	105.68	109.46	108.61	109.12	107.4	108.67	108.38	107.98	108.99	107.39	108.12	107.81	109.41	109.1	108.91	107.02	109.38	107.5	107.96	105.25	106.18	108.95	108.58	108.38	107.34	109.13	108.97	107.68	109.57	108.63	107.16	107.46	109.2	108.73	108.61	108.25	106.69	109.18	107.45	107.45	108.54	108.7	108.88
106.86	107.1	109.33	106.84	107.28	106.04	105.74	106.5	106.38	104.64	105.3	106.27	106.62	105.88	104.48	108.2	105.85	109.78	107.46	107.2	106.05	105.8	105.64	105.39	107.38	106.47	106.04	108.29	105.43	104.12	107.27	106.03	107.59	107.74	107.72	106.59	107.6	106.05	107.39	102.87	107.26	105.28	106.58	107.29	104.89	106.38	108.06	108.64	107.04	106.21
107.71	106.87	109.25	108.16	108.91	106.7	105.57	109.71	109.44	108.48	107	110.43	108.96	111.65	107.4	108.65	108.62	109.01	109.04	108.24	106.72	109.19	108.67	108.9	110.76	108.64	106.99	109.65	106.58	108.01	109.42	109.85	107.69	107.63	108.68	107.96	107.57	108.7	108.14	108.42	108.6	107.99	108.75	107.69	108.14	109.04	110.62	105.88	111.4	109.89
109.35	106.26	106.32	107.02	108.8	107.93	108.68	108.73	109.41	109.79	107.8	109.77	109.28	109.29	108.06	110.45	108.66	106.24	107.83	109.35	107	108.24	109.05	107.4	106.44	109.08	108.11	106.42	108.07	107.96	106.34	106.95	109.76	106.18	107.55	107.08	107.61	108.32	108	109.16	108.72	109.37	108.91	107.83	109.59	107.32	109.16	108.65	107.19	107.33
103.79	101.78	102.92	100.8	100.53	101.62	102.23	103.38	101.91	100.16	103.38	102.77	102.52	102.6	101.57	102.12	102.66	103.44	103.43	102.26	103.69	102.19	102.05	103	103.06	105.23	99.242	103.62	103.21	102.29	102.83	102.27	104.45	105.57	103.7	102.68	104.86	101.93	102.01	103.68	102.99	102.64	103.81	101.96	102.75	102.96	101.75	103.34	101.25	103.39
105.98	103.99	105.26	104.5	107.1	106.1	106.26	107.63	103.78	104.96	104.89	107.35	106.62	105.17	104.04	103.98	107.72	107.93	106.94	106.77	105.63	106.51	104.45	106.83	105.07	104.58	102.8	105.06	104.91	104.71	104.91	105.53	106.15	104.7	106.46	102.98	104.4	106.66	106.28	104.07	105.93	106.9	104.46	107.22	106.59	107.44	105.5	106.43	104.7	106.54
107.27	106.72	104.11	105.2	105.91	107.2	106.98	105.32	103.75	106.12	107.07	108.08	106.85	107.52	106.68	102.76	107.1	104.24	105.29	107.67	105.18	106.74	105.73	105.57	104.26	106.41	105.12	105.11	104.2	107.28	105.63	105.5	105.11	104.12	107.09	106.79	108.79	104.57	105.84	107.37	106.06	105.41	105.82	105.74	105.97	104.77	104.89	105.57	105.18	106.43
110.97	105.6	106.13	108.99	109.37	105.49	110.07	107.3	106.15	107.89	110.37	108.89	109.76	107.63	107.58	105.92	107.33	107.35	106.12	108.93	107.09	109.78	108.48	106.85	108.44	107.66	106.39	108.58	105.75	109.84	107.28	105.73	105.35	109.02	108.13	108.48	109.28	108.55	109.9	104.65	108.88	108.95	110.43	106.64	109.05	107.65	107.53	108.87	108.21	108.69
109.15	108.51	106.14	108.29	107.12	108.65	108.75	108.18	109.44	107.41	108.37	109.07	108.32	107.7	108.74	108.84	107.72	108.93	108.98	106.54	108.91	108.67	108.62	106.71	109.29	107.82	107.55	106.42	106.92	108.8	108.62	109.01	108.01	109.06	106.68	107.66	110.72	106.23	107.45	107.81	109.21	108.75	107.44	106.46	107.98	108.85	110.07	109.93	107.35	106.96
106.22	104.18	104.09	107.05	105.68	105.62	106.37	106.94	107.43	106.66	106.45	106.33	106.36	107.31	105.71	105.73	105.71	106.31	107.79	104.66	105.16	107.12	106.06	106.4	106.32	105.51	107.33	103.52	104.72	105.34	104.84	105.99	107	105.04	104.98	105.13	105.46	104.98	106.49	102.87	106.17	103.91	106.75	101.77	106.57	107.93	107.99	106.12	105.71	104.13
108.65	108.47	107.76	107.44	110.07	108.85	109.68	107.02	106.39	107.59	108.25	105.84	111.39	108.07	108.65	107.31	105.33	109.03	107.21	107.25	106.21	107.98	107.5	107.47	107.75	107.9	108.06	110.79	106.47	109.24	107.04	109.34	110.54	108.08	107.95	109.27	108.5	110.1	107.7	106.3	109.48	108.77	108.06	111.2	110.23	107.55	108.95	105.03	111.32	106.2
100.73	99.751	97.294	99.386	98.408	99.124	96.056	97.393	98.892	98.737	96.611	98.272	98.507	99.242	96.666	98.548	97.535	98.685	97.448	97.973	97.792	97.448	99.23	97.066	98.07	99.332	99.406	96.552	99.612	94.36	97.791	97.27	97.968	96.958	98.247	99.537	98.754	97.506	98.538	99.094	99.616	98.402	99.048	97.476	96.652	97.736	99.452	98.794	97.586	98.948
108.93	108.07	108.05	109.89	107.04	108.63	108.77	108.89	108.45	107.85	108.9	108.31	107.22	106.73	108.5	107.05	106.54	108.24	106.95	106.28	106.69	106.11	107.64	105.77	107.59	108.43	107.2	107.8	105.01	107.66	107.21	108.38	107.34	108.89	106.19	107.73	109.94	105.65	109.5	109.18	107.41	105.24	106.53	104.33	107.31	106.83	107.53	108.03	109.33	107.89
106.05	107.21	106.97	106.07	106.77	106.75	106.42	105.9	106.03	106.46	106.63	104.26	105.98	106.9	107.06	104.63	106.34	107.52	104.42	107.6	106.79	106.27	107.16	108.36	107.59	105.6	105.16	105.39	107.03	106.61	108.49	107.12	106.13	106.69	106.74	107.09	108.86	105.22	107.76	105.12	107.44	107.34	107.94	106	106.03	105.56	107.48	104.61	107.39	106.34
107.38	105.2	106.74	104.68	107.38	107.84	105.89	106.11	106.32	106.57	106.65	109.53	106.5	107.76	108.65	105.87	105.26	105.49	107.6	106.35	109.72	106.91	105.79	106.6	103.96	107.56	106.36	105.84	106.63	106.01	108.45	106.1	106.05	107.48	105.71	107.43	108.11	105.49	106.65	106.93	105.06	106.63	107.09	107.77	108.49	105.45	105.2	104.41	105.59	108.1
106.53	107.55	106.55	106.41	104.82	108.1	105.51	106.06	107.29	105.69	107.11	103.87	105	107.09	106.3	105.21	104.53	105.98	104.23	105.7	106.65	106.38	107.31	105.22	107.56	105.73	103.15	104.29	104.58	105.83	105.18	105.04	104.54	107.13	107.15	105.68	103.57	105.72	106.8	106.13	106.6	105.88	104.19	106.68	105.58	105.92	104.44	104.96	104.21	107.14
106.96	109.25	107.05	105.52	108.49	107.3	107.21	107.36	108.22	110.45	106.96	107.39	105.99	106.51	109.22	107.43	105.84	109.71	108.01	109.37	107.14	108.95	109.23	111.91	105.89	108.66	107.15	107.29	109.56	108.84	108.57	106.6	108.19	106.85	109.93	107.91	107.38	111.86	107.16	108.12	108.02	107.15	106.77	107.34	108.17	109.28	109.09	108.5	105.68	109
107.34	109.14	108.09	109.01	108.75	106.85	108.78	106.95	108.26	108.29	108.34	107.12	106.71	107.89	106.55	109.34	108.98	108.8	106.64	109.86	106.49	108.72	106.13	108.12	110.11	110.46	110.21	108.67	108.21	109.09	109.35	107.96	107	109.29	110.32	108.42	107.06	109.01	110.32	106.17	106.62	109.42	107.43	107.15	107.13	108.25	109.7	108.62	110.74	107.37
101.59	101.93	99.764	98.928	101.29	99.596	100.19	101.42	102.11	99.506	99.422	101.89	100.45	99.552	100.78	102.03	98.845	100.38	100.95	97.631	99.743	98.062	100.02	102.15	100.23	99.437	97.956	102.19	101.43	99.28	98.806	98.552	100.73	100.25	101.29	98.782	100.9	101.21	99.246	98.866	100.42	98.226	101.24	98.711	103.18	101.17	100.85	101.22	100.69	101.1
107.98	106.23	104.44	106.18	107.41	106.2	105.12	106.82	108.12	105.4	104.36	105.59	107.83	105.09	106.03	106.84	106.66	109.3	104.87	105.72	108.44	106.43	108.22	107.29	107.97	104.95	106.51	107.16	108.08	106.32	105.67	103.69	105.95	106.51	105.86	104.12	107.39	106.98	104.9	106.75	106.61	106.64	108.26	105.42	105.78	109.99	108.19	106.81	106.62	107.37
104.86	105.57	105.2	106.27	107.35	104.58	105.59	104.24	105.53	103.54	104.88	106.01	104.85	106.06	106.14	104.5	106.21	106.63	103.26	104.93	105.13	104.96	105.17	105.8	104.48	106.57	104.49	105.92	107.92	105.74	105	105.39	106.92	106.35	103.08	106.63	105.63	103.35	107.06	106.53	103.82	104.92	105.47	106.16	105.68	107.01	106.92	107.05	106.82	104.62
107.69	104.36	105.47	104.98	105.44	103.54	105.79	105.13	103.22	104.71	106.83	106.23	106.38	105.95	105.17	104.33	106.27	103.89	105.95	105.12	107.43	105.68	105.78	105.47	104.55	105.92	107.62	104.92	107.45	106.99	103.99	106.21	106.09	106.47	103.76	107.11	106.41	106.36	103.87	106.4	107.73	107.47	105.74	104.62	106	106.34	105.15	103.7	105.92	105.91
109.08	108.23	108.97	108.51	110.26	108.05	108.18	107.52	108.82	107.92	108.4	107.81	107.76	106.77	106.47	106.96	107.66	108	107.73	106.33	108.18	108.73	109.29	106.39	107.49	109.02	107.69	108.79	108.84	107.65	108.2	109.17	108.52	108.16	107.06	105.53	109.1	107.38	108.25	107.33	108.86	106.71	107.84	107.99	106.99	109.98	105.27	108.98	107.2	105.65
98.773	99.862	100.07	99.245	99.227	96.519	99.972	99.219	98.794	98.172	100.71	97.926	97.714	99.115	99.119	100.23	97.715	97.2	98.601	98.515	97.25	98.893	99.494	97.448	97.711	96.985	96.857	99.776	98.565	96.771	98.367	98.597	99.033	98.421	98.339	98.682	95.706	100.79	98.408	96.457	98.555	95.938	99.639	98.583	98.414	98.387	99.643	99.367	98.547	97.469
110.73	109.53	107.37	107.67	108.39	108.66	108.33	110.19	109.28	109.76	108.27	106.86	107.95	107.51	107.42	107.35	106.54	107.46	108.81	108.26	109.51	107.48	108.17	107.5	110.52	107.43	109.27	108.87	108.84	108.17	110.49	109.87	108.76	109.01	108.26	108.06	108.53	108.84	107.46	108.39	106.83	110.05	110.86	109.08	108.86	106.89	107.73	108.24	108.09	111.47
96.825	97.51	97.981	98.554	97.855	97.725	98.471	97.001	99.439	97.651	96.598	99.253	97.956	97.419	98.256	97.331	99.222	96.121	98.614	97.935	94.78	98.357	98.427	97.089	98.806	96.195	99.779	98.44	100.15	96.771	99.199	97.674	96.134	98.752	98.577	96.95	96.968	98.417	96.423	99.009	96.658	96.141	97.175	98.96	99.366	99.784	100.24	98.314	97.881	98.25
106.06	105.45	105	106.83	106.26	106.94	108	103.38	107.02	104.49	107.39	106.85	106.59	107.6	105.72	106.96	106.4	106.64	105.59	107.34	104.49	105.89	105.89	105.65	107.65	107.91	107.67	105.83	102.25	107.3	104.91	105.38	105.07	105.45	108.87	108.33	105.34	105.15	105.83	107.06	104.89	105.36	106.18	104.15	105.83	107.41	106.44	105.57	106.77	105.17
104.86	110.36	108.93	107.15	107.1	109.04	106.57	107.43	107.91	107.9	108.59	109.8	107.09	109.19	108.92	110.04	109.72	109.91	108.88	107.71	108.63	106.29	108.71	108.67	108.44	107.51	110.23	108.76	107.25	108.62	107.36	108.61	108.52	107.25	109.24	106.92	104.66	109.17	109.66	108.61	110.32	108.31	108.31	107.51	109.63	107.15	105.41	105.6	106.38	109
104.9	103.07	104.36	106.8	106.1	104.21	107.52	106.93	103.47	106.73	107.99	106.65	105.6	106.8	107.9	105.86	106.27	104.34	106.19	105.71	105.42	105.56	106.66	106.87	104.54	105.62	105.66	106.68	104.44	106.43	103.67	107.41	104.89	105.62	106.62	105.7	107.78	106.64	105.48	107.62	103.32	106.74	104.35	106.14	106.31	104.95	104.58	105.25	107.12	106.33
106.14	106.04	106.51	105.44	105.1	105.64	105.38	106.45	105.47	102.7	105.14	105.03	104.95	107.13	107.93	106.33	106.6	104.82	105.98	105.03	106.61	104.51	106.44	105.3	104.97	104.01	104.37	105.02	104.31	105.7	105.66	104.4	106.18	104.02	103.28	106.72	104.88	106.84	106.49	105.54	106.64	103.26	106.42	106.72	104.71	106.63	104.92	105.79	105.6	107.45
107.63	106.11	107.03	104.3	105.95	107.87	107.79	106.57	105.82	106.79	106.19	107.46	104.46	107.56	106.33	107.68	106.12	107.97	106.89	107.72	105.89	107.53	106.27	107.63	105.53	104.8	105.69	105.26	108.41	107.24	105.92	105.85	107.7	106.1	106.91	106.16	105.46	107.58	107.1	106.44	107.36	106.02	107.2	105.01	105.82	106.05	107.6	106.69	105.36	106.61
105.69	107.95	105.96	108.36	107.64	105.67	107.73	107.94	106.27	107.41	108.07	109.41	108.88	108	109.42	107.77	105.89	109.8	108.22	108.11	108.26	107.16	107.55	108.83	108.57	107.5	108.43	111.26	109.12	110.27	107.39	108.13	108.06	107.78	110.34	108.58	110.58	110.55	108.16	108.49	106.93	107.03	108.13	107.52	107.58	109	112.51	108.18	107.36	108.58
98.086	98.549	99.902	97.729	100.61	100.03	100.4	100.7	97.804	98.333	97.468	98.965	100.26	100.16	99.887	98.038	97.251	98.932	101.55	99.987	99.216	99.6	100.59	99.678	100.92	100.09	100.26	98.56	99.6	101.38	98.92	97.327	99.439	100.41	101.43	100.6	98.733	98.315	97.743	99.56	95.789	99.461	101.64	99.704	100.11	98.541	100.92	97.615	96.826	99.963
109.44	109.74	106.94	107.46	107.99	106.74	110.63	107.46	105.69	106.75	107.75	108.57	107.75	107.52	108.15	108.79	108.64	108.09	108.97	110.09	108.97	108.14	108.09	108.94	105.82	110.9	108.61	108.57	107.57	108.71	107.87	110.49	109.38	109.21	109.34	106.44	110.42	107.9	108.73	110.45	109.18	108.43	107.12	110.72	106	110.89	109.69	107.32	108.53	108.49
106.15	103.4	105.94	102.21	105.87	104.72	105.2	103.1	105.87	104.88	106.13	106.94	106.94	103.97	105.58	104.94	105.64	104.37	105.59	105.05	105.43	105.13	105.79	103.69	106.41	103.86	107.11	106.49	106.98	106.01	105.35	105.66	107.18	106.64	105.33	106.43	105.23	105.85	105.17	106.92	106.58	106.26	105.06	106.56	104.05	105.98	103.94	102.25	105.14	102.54
106.84	108.83	106.75	104.41	105.91	105.83	105.21	106.51	104.8	106.57	107.78	105.44	105.86	107.51	106.72	106.99	103.2	105.52	105.26	109.12	106.75	105.69	106.22	106.49	106.31	104.72	106.31	106.14	103.52	106.63	106.65	109.46	108.39	105.98	105.91	105.56	107.21	107.21	105.71	103.81	107.81	106.61	107.61	108.72	106.93	106.24	105.75	105.67	108.34	106.59
102.17	105.03	105.83	105.1	107.27	105.34	104.31	105.13	104.95	107.31	104.15	107.26	104.95	105.82	107.18	105.01	104.43	104.33	104.14	105.71	105.46	107.63	105.77	107.72	105.26	105.51	106.75	104.49	106.08	106.14	104.27	104.23	102.52	106	105.53	107.42	104.98	106.64	104.62	104.56	105.54	106.9	105.94	103.81	106.75	104.66	106.98	105.44	105.74	104.16
108.47	109.69	111.18	110.56	112.09	111.06	110.8	109.08	111.04	112.36	109.66	107.25	111.38	109.91	112.44	108.93	108.96	110.94	109.88	110.86	109.98	110.49	110.19	111.81	112.57	110.96	108.96	109.88	110.83	114.35	110.66	110.24	112.64	108.16	109.38	111.72	110.03	110.45	108.94	112.11	109.57	111.9	110.38	113.6	109.55	109.91	108.7	109.81	111.93	108.95
107.17	107.81	109.52	106.75	107.94	106.74	107.08	107.86	108.57	106.88	108.96	108.48	105.99	107.72	106.45	106.77	106.75	107.74	108.3	106.96	106.5	108.54	105.08	107.88	106.4	107.4	107.05	108.51	108.54	108.11	107.38	106.81	108.54	106.94	107.76	107.19	108.15	105.56	108.44	108.92	106.94	108.35	106.82	106.29	110.02	107.93	107.54	108.56	108.12	108.02
105.5	105.19	105.61	107.26	107.15	106.03	105.48	104.52	105.03	103	105.05	105.91	104.99	106.68	105.09	105.74	104.78	104.12	106.3	107.19	107.09	106.52	105.92	106.94	105.86	102.18	105.62	103.54	107.18	104.92	102.87	105.64	106.82	105.79	104.39	104.21	107.32	106.59	105.43	107.56	106	106.98	105.67	106.41	106.47	107.02	104.58	104.94	106.64	105.89
97.592	100.85	98	100.01	98.772	101.75	98.954	98.283	97.536	99.497	100.65	101.45	101.59	102.43	99.809	101.11	101.18	98.713	101.52	100.89	101.36	99.597	99.965	101.14	100.29	99.979	99.884	101.73	98.657	100.78	102.38	100.08	100.34	103.39	101.07	101.07	100.73	100.16	99.333	100.56	99.26	102.63	101.04	97.742	100.67	101.86	100.58	97.385	101.54	98.587
105.85	107.07	108.04	106.13	105.85	105.64	105.67	106.28	105.21	105.04	107.07	105.17	106.07	104.74	105.92	105.39	106.59	106.98	105.85	107.15	106.13	105.17	103.54	106.02	106.44	107.97	103.46	106.57	105.77	104.7	106.06	106.5	106.44	103.64	104.26	106.26	106.16	105.91	106.44	105.74	105.49	106.43	104.92	107.32	107.4	106.33	105.57	105.7	105.59	102.67
103.96	106.86	105.99	107.75	106.69	105.31	105.13	105.13	107.56	106.89	107.22	106.29	105.48	107.53	105.24	103.64	106.69	106.22	106.99	104.48	104.48	106.35	106.64	104.13	105.36	104.57	105.72	105.37	106.58	105.7	106.61	104.97	107.41	105.56	105.08	106.09	107.1	105.47	106	104.76	107.17	104.57	105.7	106.08	108.6	107.94	105.18	105.99	106.37	105.47
109.37	107.59	110.59	108.13	106.37	109.51	107.88	108.16	108.84	108.22	106.82	109.32	107.96	110.44	108.13	107.19	109.63	107.65	109.45	109.59	107.29	109.58	108.27	108.93	107.86	110.05	107.99	109.43	108.76	108.39	107.24	107.06	106.88	107.57	109.09	108.86	106.76	108.2	108.46	107.55	106.16	108.62	108.84	108.2	108.81	107.78	106.98	106.71	109.2	107.76
110.64	107.7	108.9	109.27	105.64	108.39	106.16	107.06	109.86	107.51	109.64	107.36	107.14	108.72	107.3	108.12	108.77	110.05	108.94	108.31	105.58	107.28	105.86	108.16	107.33	107.41	107.54	106.37	109.81	107.96	108.38	111.32	109.78	106.2	107.22	106.85	107.61	107.56	108.41	109.58	106.37	109.29	107.54	107.22	107.05	109.49	107.85	104.3	107.59	107.9
108.95	109.79	107.22	107.82	107.73	107.99	108.61	108.21	109.54	107.48	107.69	109.42	107.77	108.31	108.66	109.51	109.51	108.91	107.53	106.12	108.64	106.02	106.53	107.02	109.36	106.09	107.43	108.96	107	106.23	107.38	107.7	108.24	107.74	109.72	108.85	106.32	105.91	106.43	104.91	107.68	107.9	106.69	108.71	108.63	106.6	106.43	106.31	106.37	106.51
102.84	105.6	107.3	107.18	106.29	105.4	108.08	104.8	103.61	106.33	108.03	105.69	104.62	103.53	104.31	106.91	105.29	105.76	107.18	106.4	104.13	105.39	104.75	103.68	102.21	105.98	106.45	106.9	107.29	106.42	104.73	104.15	106.44	105.17	106.34	106.18	104.83	105.35	106.23	104.89	107.54	107.04	105.67	106.47	106.22	107.15	104.97	108.64	106.05	106.08
107.32	107.2	105.43	106.56	105.03	105.37	106.13	106.81	105.33	106.32	106.72	103.5	105.04	107.06	104.5	104.83	106.43	103.79	106.66	104.88	103.96	105.67	104.84	105.84	108.55	104.34	105.47	107.84	104.8	104.25	105.62	106.91	107.94	107.39	106.27	105.17	106.92	104.08	108.94	104.45	104.76	107.25	106.28	104.78	105.81	105.42	107.79	106.66	105.82	107.29
109.16	107.16	106.02	108.94	109.53	109.15	107.98	107.32	108.89	108.31	107.98	109.27	110.79	111.03	108.7	111.2	108.97	108.12	110.15	108	108.44	109.35	109.89	109.96	109.47	107.52	107.78	106.59	109.14	107.94	109.39	108.64	106.96	109.73	110.75	110.01	108.13	106.82	107.74	107.96	107.78	108.13	108.54	108.42	108.21	108.83	106.52	111.17	110.97	107.17
97.927	98.497	97.029	96.931	97.195	98.577	98.986	98.369	97.026	95.702	97.611	99.601	99.301	96.537	96.817	97.744	98.807	100.05	96.153	96.581	98.446	96.276	98.829	98.132	98.623	100.29	97.296	97.513	96.778	97.3	98.146	99.615	97.273	97.439	98.478	98.759	99.279	97.737	98.748	98.483	96.731	98.803	98.359	98.099	97.507	97.084	98.885	98.163	99.204	96.265
110.4	108.84	107.53	108.98	109.19	109.77	110.3	110.43	110.47	110.49	110.19	109.5	109.63	110.23	109.92	109.69	114.05	110.18	109.84	110.18	111.91	109.14	111.73	110.79	108.84	111.85	111.4	110.73	110.07	110.04	109.35	111.02	112.46	111.1	109.23	109.6	109.72	109.01	110.36	111.18	110.38	109.06	111.36	110.27	109.7	111.59	111.1	111.12	112.57	111.5
100.16	101.22	102.49	99.675	99.6	101.23	100.66	101.37	99.867	100.2	101.98	101.6	99.942	101.86	99.685	99.373	99.519	101.55	102.16	100.85	99.997	100.9	101.86	101.83	101.87	99.591	100.49	101.64	100.23	102.95	101.06	100.25	102.29	100.8	102.02	100.22	101.11	103.68	99.866	101.44	103.05	102.51	99.773	101.34	100.62	98.463	99.832	100.95	102	102.12
99.437	98.898	98.447	100.52	98.233	101.51	98.515	99.313	99.049	100.82	98.61	98.609	97.7	98.164	100.44	97.321	100.19	98.826	99.49	94.631	98.768	101.51	100.01	97.953	101.22	100.81	97.97	98.876	101.22	97.701	99.013	99.19	98.831	98.24	98.216	99.103	99.898	99.495	98.864	99.046	98.037	100.79	99.458	99.143	99.316	98.955	97.31	99.548	98.637	98.724
101.1	102.19	98.828	101.32	98.917	98.141	102.41	98.833	101.36	101.01	98.574	103.29	100.77	101.44	98.607	100.79	101.07	100.45	100.81	100.27	101.03	101.17	100.8	100.26	100.76	102.2	101.01	101.51	104.78	102.2	101.07	101.45	99.711	99.735	99.397	103.66	101.74	99.246	100.58	101.19	101.74	100.02	101.17	100.38	101.2	101.31	99.339	97.82	103.37	100.83
99.711	100.44	101.07	100.38	99.118	100.22	98.921	99.811	100.86	99.757	99.917	102.54	100.69	100.25	98.984	99.434	100.65	100.75	100.44	99.877	99.784	103.11	101.79	99.388	100	103.31	98.926	99.086	101.08	100.17	100.67	99.166	100.12	102.16	100.61	100.04	99.258	100.66	101.15	97.305	100.79	100.62	100.85	100.64	101.16	99.852	100.78	99.345	100.16	102.65
96.989	98.203	98.586	96.316	99.588	98.717	96.346	98.724	98.291	99.628	98.896	97.86	97.042	98.408	98.022	96.071	99.89	98.612	98.23	98.725	97.426	98.193	98.306	98.392	96.331	97.254	98.445	99.482	95.706	98.516	97.455	95.63	99.968	97.056	100.93	98.579	97.74	97.322	97.145	98.913	99.235	99.671	96.878	97.855	100.08	93.904	97.774	97.956	97.322	95.781
109.72	110.85	109.79	108.36	108	108.95	107.56	110.61	111.04	109.37	109.38	107.78	107.87	107.33	107.76	108.56	108.38	108.73	109.65	108.37	106.29	107.53	108.91	108.86	110.92	107.34	108.05	107.65	109.48	107.58	109.11	110.45	109.57	108.82	110.05	105.03	110.16	109.08	109.19	107.77	108.63	110.62	109.75	108.73	107.11	108.64	108.7	107.89	107.59	108.72
106.23	106.08	104.11	104.47	105.66	105.53	106.54	105.17	105.46	107.21	106.33	105.54	104.95	107.83	106.95	103.81	108.81	107.51	105.74	107.73	106.32	107.24	102.99	106.51	107.69	105.53	104.14	108.04	104.75	105.06	108.68	105.81	105.64	104.85	104.84	105.03	106.73	105.62	106.93	106.7	106.11	106.81	105.15	105.37	105.36	106.39	105.16	106.82	106.93	104.55
106.2	106.49	105.69	107.44	106.84	104.49	107.07	107.23	105.96	105.31	108.01	106.38	107.09	106.37	107.24	105.07	106.91	106.7	107.8	108.38	106.21	107.56	106.32	106.02	109.56	106.91	108.58	107.44	106.84	104.14	107.29	107.5	105.5	106.93	107.87	108.91	106.17	107.79	104.9	106.4	108.28	106.61	107.04	106.81	106.82	106.69	105.95	106.81	107.13	105.1
107.56	107.64	108.51	108.73	108.11	109.78	105.38	106.99	106.45	108.38	108.2	107.03	105.37	110.06	108.11	109.76	107.71	105.5	109.4	106.67	108.3	108.75	107.78	109.86	107.32	107.42	110.39	108.71	107.1	106.45	105.95	105.85	107.21	105.87	109.14	108.47	107.45	107.12	108.42	108.64	107.55	108.06	107.43	109.65	106.99	109.6	107.51	109.4	107.27	108.29
96.369	99.467	99.44	98.059	99.637	98.717	99.06	100.38	96.104	98.411	97.508	98.97	99.595	99.065	99.171	98.102	98.981	97.895	97.753	99.024	98.267	97.967	97.68	96.819	96.249	97.088	98.881	98.274	97.803	96.599	98.701	98.958	96.352	97.896	97.921	97.557	96.158	96.797	100.1	95.283	100.39	98.419	98.708	98.532	99.804	97.712	99.5	97.493	98.043	100.85
108.51	105.04	108.2	106.41	104.3	107.2	104.22	104.49	106.18	105.01	106.86	108.38	104.95	107.13	105.74	103.99	104.36	106.55	106.88	105.54	106.38	105.84	106.12	106.99	105.6	104.82	105.9	107.18	105.71	107.96	104.98	105.56	104.95	108.31	106.89	104.64	105.53	106.84	106.39	106.26	108.73	104.62	107.36	105.51	106.96	106.38	106.65	105.05	106.92	106.95
98.485	99.234	99.331	101.1	102.09	98.288	99.555	102.36	100.38	101.79	99.823	102.06	100.47	100.54	99.643	99.653	98.885	100.46	100.32	101.62	99.191	102.6	98.821	100.8	99.46	102.4	99.609	100.06	101.32	101.14	101.51	101.88	102.4	101.95	99.859	99.777	101.93	101.95	100.39	100.34	100.06	98.843	99.202	98.672	100.78	99.915	101.09	101.1	100.39	100.64
100.3	101.06	100.1	100.88	101.06	100.91	100.3	100	97.938	100.95	100.97	102.03	99.232	100.64	101.89	101.69	101.71	101.7	102.21	101.76	99.596	101.4	100.44	98.813	100.31	102.09	98.163	100.78	102.12	99.452	98.474	100.59	101.08	101.24	101.26	99.654	98.818	98.921	100.09	101.75	100.41	100.19	97.823	100.62	99.043	98.667	101.37	101.51	101.2	101.62
100.12	102.21	101.53	102.14	100.65	100.46	100.63	101.54	101.01	101.91	101.63	99.201	101.1	100.16	99.524	102.12	102.05	102.91	101.14	102.93	102.27	99.755	102.56	102.08	101.02	102.46	100.03	98.8	102.67	101.87	100.67	102.35	99.63	101.78	98.431	101.29	100.26	99.995	102.25	100.07	100.32	103.29	100.78	100.57	99.757	99.674	101.44	101.79	97.003	99.884
104.22	105.12	106.43	105.42	108.64	105.82	105.27	105.86	106.44	105.8	104.18	106.03	106	106.2	104.28	104.62	105.12	105.02	107.21	106.8	105.66	103.8	102.73	108.13	104.81	103.82	105.3	106.56	106.33	108.14	106.32	104.27	106.94	106.67	105.65	106.2	105.22	105.27	104.66	105.2	105.71	105.54	106.78	104.41	105	107.16	104.58	103.83	105.62	108.39
109.39	107.46	112.2	110.24	108.75	112.49	110.46	111.88	109.33	109.67	112.97	111.18	108.71	110.92	109.03	109.87	111.81	112.1	111.86	111.27	108.11	110.49	111.82	112	111	111.38	109.82	109.38	109.68	110.17	110.15	109.65	108.93	111.96	109.59	110.48	108.85	110.02	109.72	111.57	109.97	110.82	108.63	111	110.17	109.11	111.8	111.09	111.1	110.74
103.67	106.88	104.4	108.17	104.06	107.21	104.49	105.11	106.55	102.93	105	105.67	104.65	104.52	105.91	104.73	105.51	107.42	106.43	106.64	105.19	104.09	105.5	107.66	107.66	104.58	105.16	106.6	105.46	104.1	106.18	105.49	105.72	106.78	105.8	106.27	104.27	104.36	104.75	105.59	105.4	105.91	105.81	104.75	105.71	106.02	105.12	107.36	105.21	106.17
107.34	109.63	107.94	108.53	108.27	107.64	108.33	107.78	109.26	108.94	107.39	108.91	109.25	109.28	106.68	108.27	107.56	109.57	107.91	110.22	106.11	107.72	109.14	106.88	109.24	109.07	106.66	106.45	108.02	107.32	106.91	107.21	109.3	107.31	107.16	106.3	109.01	107.25	107.53	109.6	106.81	109.14	108.4	111.09	108.89	108	106.9	107.71	109.5	108.28
98.865	100.43	102.57	101.84	102.69	99.494	102.04	98.42	101.44	101.28	102.71	102.45	100.55	100.75	98.516	99.873	100.77	97.899	104.35	97.616	102.41	99.552	100.62	100.66	98.381	103.74	100.89	101.55	98.101	101.45	101	100.65	100.42	100.92	100.96	101	100.2	100.27	100.71	100.58	100.38	100.15	100.65	99.885	100.89	102.55	101.33	100.81	100.11	102.78
109.57	106.78	106.77	109.71	106.48	108.98	105.86	111.83	108.88	109.15	106.93	110.2	109.25	108.18	108.08	110.17	107.46	106.64	108.54	109.98	108.81	108.31	108.39	108.12	109.12	107.59	108.84	108.16	107.67	106.89	109.39	107.27	107.1	109.63	107.84	108.7	109.78	107.27	106.98	108.89	108.35	108.6	108.42	107.53	110.65	107.02	107.06	107.82	107.36	109.19
109.04	107.5	109.31	107.21	107.91	107.21	105	108.67	108.57	107.68	107.82	110.2	107.78	108.66	109.1	110.74	108.57	110.39	107.03	106.9	108.73	106.34	105.03	107.48	108.13	109.53	108.2	109.35	108.76	108.09	109.98	108.55	107.63	107.43	107.55	106.46	108.56	109.6	107.86	107.68	108.78	106.26	107.59	108.69	107.66	107.37	108.62	108.85	109.28	107.59
98.125	95.668	97.574	100.09	98.332	97.945	96.168	97.779	97.75	97.706	98.558	98.298	98.533	95.927	98.935	99.206	98.351	97.788	95.514	98.236	96.627	96.967	99.19	96.468	99.43	97.356	97.017	97.314	97.821	97.883	96.981	100.6	99.662	98.651	98.488	99.838	99.359	99.012	95.46	98.342	97.382	99.497	98.119	97.363	97.257	97.321	96.035	98.457	98.134	98.135
108.16	107.78	108.68	107.21	108.81	108.23	109.4	107.24	107.39	109.85	106.18	109.16	106.94	108.93	109.48	108.33	109.47	108.68	109.4	108.71	107.46	110.67	107.48	110.99	107.36	108.64	107.71	109.13	108.25	109.56	107.17	108.11	108.94	107.81	110.63	108.87	108.52	105.92	108.34	109.15	107.93	111.17	110.78	108.89	108.59	108.8	109.54	107.03	109.41	107.92
106.59	106.11	107.95	107.69	104.98	104.42	105.93	109.41	105.67	105.36	107.21	106.88	104.64	109.06	107.78	108.24	107.02	104.79	106	105.98	107.85	105.46	107.38	106.4	106.72	106	105.04	104.14	107.3	107.24	105.36	105.61	105.33	103.13	105.95	107.79	104.92	105.19	104.28	105.64	105.58	108.65	107.98	107.8	104.13	105.38	106.13	106.19	105.02	105.43
106.14	106.02	107.37	106.7	108.16	105.48	105.95	105.87	107.51	107.27	105.8	108.3	108.39	106.24	106.97	108.96	108.77	107.44	108.47	105.82	109.15	106.59	106.55	105.08	108.13	107.02	103.92	106.9	107.86	105.17	106.56	106.61	104.57	108.75	107.56	105.97	105.04	107.93	107.27	105.52	104.98	106.71	105.2	103.84	106.93	107.38	105.02	108.14	106.6	108.12
99.073	102.58	100.96	100.7	100.73	101.18	101.16	102.17	101.13	101.14	100.87	101.65	102.23	101.22	99.827	97.905	101.92	99.586	99.078	102.38	100.65	97.728	99.852	102.3	103.91	101.26	99.402	101.53	98.262	96.959	102.51	100.76	100.26	100.3	103.12	102.86	100.54	100.74	103.36	101.1	101.9	100.93	100.49	99.252	99.525	101.27	99.349	100.15	100.03	101.53
107.05	108.26	106.24	105.06	108.94	105.3	106.45	107.52	108	109.44	106.72	107.48	107.96	105.17	106.13	105.4	107.69	106.38	106.51	105.26	105.6	106.17	103.56	105.84	105.44	106.31	105.05	105.68	106.05	105.67	105.83	107.39	106.77	106.08	104.92	105.99	107.08	106.4	104.83	105.4	106.34	106.63	106	107.43	106.93	105.85	106.14	105.29	107.12	105.32
100.63	97.226	98.874	96.11	97.704	97.641	97.669	98.971	98.23	95.903	97.858	99.115	98.649	99.919	99.212	98.662	96.808	97.384	99.226	98.908	100.06	99.404	98.433	98.985	99.516	100.66	99.486	99.912	96.622	100.28	96.927	99.309	98.552	98.307	98.398	97.608	99.186	100.44	98.349	98.917	99.108	98.521	96.177	98.492	98.683	97.922	97.326	98.47	99.241	100.31
103.86	104.65	106.16	104.79	105.17	105.25	104.54	104.31	105.15	105.26	105.21	105.8	105.96	104.38	104.6	103.79	106.24	104.86	107.28	102.97	104.63	105.28	104.04	104.77	105.26	102.35	103.83	104.36	108.1	103.58	103.19	106.21	103.28	105.57	105.05	107.09	105.25	106.23	104.21	107.48	106.54	104.71	107.77	107.83	108.41	105.45	107.92	108.86	103.32	104.63
105.83	105.55	107.5	105.91	108.62	107.4	107.53	105.71	105.52	107.58	107.72	105.79	107.06	107.71	105.7	106.51	106.4	107.04	106.56	106.76	104.68	106.87	105.46	106.68	106.85	103.36	105.39	106.64	106.18	105.59	108.19	105.32	106.28	106.1	104.68	106.67	107.9	105.7	107.83	108.67	106.36	104.37	107.59	105.42	105.11	106.21	106	105.77	105.48	104.92
105.82	105.65	107.01	104.58	107.62	106.2	106.49	104.46	105.02	105.68	106.16	104.03	105.6	106.59	106.19	106.49	103.92	106.52	105.82	106.9	109.46	107.42	105.16	105.06	104.86	106.65	106.37	105.63	106.72	105.49	106.4	104.78	105.46	106.05	106.58	105.63	105.78	106.05	107.91	106.26	106.49	105.96	105.34	107.01	106.01	104.97	106.37	103.26	106.1	104.37
98.695	97.448	99.502	97.659	97.672	96.445	98.752	100.46	97.538	94.709	95.992	98.22	97.43	95.878	99.093	98.83	95.96	97.314	98.175	96.96	97.746	98.2	98.417	97.294	97.048	94.919	98.71	98.292	97.329	96.669	97.057	99.317	96.706	98.028	99.316	97.575	98.292	98.174	97.382	96.245	97.431	97.315	98.95	98.553	99.071	99.522	98.109	99.219	95.264	98.68
107.05	106.09	108.52	103.92	106.05	105.43	105.71	105.1	107.8	107.67	105.94	105.09	105.64	107.28	106.23	104.46	104.31	104.63	105.23	104.84	105.27	104.74	105.04	105.88	107.92	106.08	105.22	104.9	106.01	106.26	108.22	105.92	105.43	106.11	104.86	105.05	104.97	106.19	105.99	108.37	107.15	102.61	105.64	104.44	104.28	103.62	105.62	102.78	107.07	105.04
108.79	106.66	110.86	108.06	109.75	106.48	110	110.82	109	106.8	106.07	105.9	109.97	107	108.35	106.18	105.11	107.93	109.39	108.38	107.97	107.22	107.58	108.7	107.96	111.06	108.12	108.43	107.5	108.85	110.57	108.58	108.38	109.26	105.98	107.34	107.9	110	110.52	106.68	105.58	108.57	107.97	110.14	107.57	109.15	107.57	109.63	106.78	110.76
108.17	107.28	106.68	108.82	108.92	108.56	108.8	108.76	108.07	106.65	108.93	106.18	108.46	109.07	108.72	106.75	107.9	107.22	109.29	107.59	107.03	107.64	110.4	108.86	107.85	108.79	110.31	110.11	108.37	109.62	109.67	108.5	107.73	107.59	107.53	108.16	109.33	110.18	110.2	108.54	108.99	109.61	107.97	105.85	108.06	110.59	107.8	106.53	108.59	109.85
106.2	106.66	103.88	107.18	105.76	105.29	105.29	106.08	106.02	104.08	105.66	105.13	102.59	103.55	108.51	106.16	105.78	104.79	106.26	106.52	108.34	106.64	105.83	108.44	105.29	106.73	104.9	109.02	105.33	103.77	107.56	104.78	104.61	106.87	106.36	105.42	107.02	105.55	105.83	106.36	107.79	104.39	104.87	104.75	106.67	108.01	107.45	108.09	104.76	107.22
106.12	104.79	104.37	104.14	107.9	105.77	106.13	107.99	106.26	106.47	105.46	106.84	105	105.17	106.23	104.04	106.06	106.44	105.32	107.47	107.2	104.73	103.97	105.39	106.06	105.11	105.55	106.29	106.34	104.81	105.46	105.18	106.43	106.05	104.85	106.47	104	105.89	105.77	105.13	104.17	106.61	105.52	106.16	105.68	105.86	103.67	106.22	104.12	105.98
107.98	105.95	106.45	105.21	104.54	105.56	105.68	106.05	103.68	105.54	105.69	109.05	103.7	106.25	107.66	104.47	106.17	103.8	106.38	105.47	107.57	104.45	107.55	104.99	107.83	105.82	106	103.61	104.65	105.73	107.6	106.48	104.65	107.44	103.39	104.55	106.67	109.94	106.9	106.94	104.71	106.72	106.23	105.25	105.1	105.33	105.44	105.17	105.76	105.19
101.13	101.74	100.63	98.549	101.97	102.13	100.31	99.768	100.5	101.62	100.61	101.28	100.21	101.83	102.24	99.453	101.05	102.11	100.25	101.74	100.42	100.01	102.1	100.19	102.88	101.13	101.25	100.21	100.95	101.55	99.802	102.69	102.04	100.52	99.27	102.05	103.23	99.66	100.62	102.61	100.43	100.71	101.86	102.71	100.74	100.83	98.674	100.12	99.706	101.97
105.24	106.01	105.49	106.4	104.96	105.63	105.66	105.97	106.09	104.8	106.47	106.64	106.58	107.47	105.79	107.65	105.49	105.46	107.31	106.14	104.25	105.09	104.83	105.77	106.55	104.45	103.34	105.79	104.64	106.37	106.55	106.58	104.77	106.62	107.59	104.77	103.78	104.67	105.37	103.29	106.25	108.18	105.37	107.09	106.95	104.08	104.91	105.07	105.57	104.07
109.32	111.39	111.69	111.74	109.95	111.53	111.85	110.76	111.57	109.73	111.8	109.94	110.54	110.71	108.51	111.23	111.29	108.81	110.33	109.9	109.89	108.96	111.54	109.14	111.61	110.58	111.19	111.34	112.12	109.41	110.93	108.92	109.11	109.42	110.33	109.77	108.45	110.12	111.49	110.2	111.1	110.65	111.29	111.37	109.18	110.17	109.32	111.18	111.33	110.9
107	109.81	107.89	107.85	108.03	105.25	108.42	106.35	108.01	111.1	105.71	109.85	109.41	108.27	107.42	104.49	108.28	111.4	108.89	108.04	106.22	106.36	106.75	109.14	108.62	105.92	107.1	108.35	109.07	107.65	107.7	110.24	108.82	108.34	109.93	108.84	106.85	108	107.89	106.61	106.91	110.47	105.61	108.52	108.65	108.92	107.33	107.17	108.04	107.95
99.99	97.456	98.289	96.968	97.597	97.001	99.688	96.003	98.219	98.265	99.55	96.885	99.898	95.908	99.585	99.599	98.433	96.135	99.72	96.099	95.378	97.307	98.637	97.933	98.302	96.865	97.969	98.029	99.726	95.969	97.937	97.412	97.721	98.059	98.452	95.971	99.086	98.741	97.368	97.485	97.395	99.183	99.718	97.572	96.979	96.978	97.196	95.842	95.876	98.387
107.17	108.91	106.56	109.41	106.95	108.34	107.93	108.38	108.14	109.32	107.98	108.1	109.74	110.01	109.89	108.51	107.8	107.67	107.89	107.52	109.28	108.8	108.18	107.62	107.7	106.79	108.09	110.85	108.02	109.87	107.26	107.55	108.87	106.3	107.04	109.15	111.23	108.22	109.53	109.1	107.29	109.08	109.25	108.17	110.02	109.29	107.8	105.92	108.36	109.58
112.68	111.77	111.45	111.16	110.09	111.11	108.86	109.09	109.1	109.1	110.45	109.43	111.53	111.22	110.9	109.44	111.13	110.03	112.84	111.9	110.74	110.85	110.75	110.66	110.77	112.25	110.09	107.93	109.67	112.14	107.46	110.78	108.25	112.07	108.75	109.86	110.79	110.26	109.59	109.56	111.8	109.45	108.63	110	111.55	111.54	109.81	110.73	112.34	112.52
111.67	109.4	111.12	110.99	110.49	111.61	111.61	110.02	111.37	110.04	108.64	109.71	108.7	110.1	112.8	109.36	110.27	109.95	110.08	109.56	109.77	107.9	109.16	109.97	111.9	111.18	110.95	109.85	110.88	109.99	110.28	110	109.05	112.39	111.01	111.62	111.78	108.24	110.69	111.38	110.51	108.74	109.16	111.16	111.6	109.54	111.57	110.03	111.32	111.6
106.62	104.41	105.62	104.08	105.32	104.89	104.88	104.77	107.6	106.23	104.58	106.8	107.86	103.69	108.55	104.29	107.15	108.23	105.67	107.12	106.21	106.28	104.32	107.11	103.19	106.92	106.46	106.43	104.9	105.62	107.05	103.27	104.73	107.2	103.29	107.21	106.87	104.24	103.29	106.63	107.29	106.59	103.72	105.73	106.71	106.29	105.65	105.97	106.22	106.05
110.89	110.63	108.07	107.74	110.96	105.77	108.47	109.55	108.55	108.36	105.83	106.75	105.54	104.7	108.75	109.78	108.7	108.28	109.06	109.35	107.84	109.13	109.13	109.6	109.55	105.37	109.53	109.91	111.37	107.96	108.8	109.38	107.84	109	107.23	108.42	109.41	107.09	106.91	108.09	107.56	109.06	108.82	108.31	107.87	108.53	108.4	108.58	109.4	108.41
106.2	104.68	106.35	105.56	105.16	104.66	107.48	105.79	106.36	105.65	106.09	106.48	103.22	107.17	105.82	107.35	106.37	107.55	106.79	105.42	105.16	105.62	103.73	105.16	106.39	105.78	105.84	105.84	106.09	104.61	106.36	106.32	106.92	105.56	107.85	104.97	104.29	106.23	105.3	105.54	107.64	107.07	107.94	107.35	107.53	107.04	107.2	107.17	105.95	107.12
109.79	108.38	107.66	109.75	108.28	107.94	107.58	108.44	108.54	108.42	109.65	108.95	107.38	110.18	107.17	108.29	107.29	108.96	110.23	107.46	110.96	109.09	107.04	108.24	107.98	110.06	109.13	109.07	107.19	108.14	107.4	107.68	107.66	107.65	109.76	109.39	106.76	108.85	107.48	106.25	107.37	108.35	109.26	109.75	109.76	107.66	109.62	108.56	107.79	109.09
106.84	102.65	105.39	107.54	105.6	105.66	104.32	105.08	104.36	107.45	105.45	105.61	105.27	106.56	104.28	106.62	104.18	107.72	104.23	106.05	104.78	104.96	105.93	106.01	105.84	105.98	106.73	106.1	105.92	105.64	105.98	105.52	107.24	103.19	103.76	105.78	106.17	106.85	104.98	105.95	105.57	103.25	107.15	106.28	105.49	106.28	105.66	104.27	105.36	104.74
106.37	105.03	106.61	105.36	104.68	107.03	105.81	106.59	106.63	104.6	106.29	106.27	104.06	103.8	107.3	106.56	105.23	106.95	106.06	104.4	104.84	105.17	104.24	104.64	106.19	105.65	103.49	105.72	106.39	103.58	108.03	107.2	108.72	106.69	107.07	106.21	104.99	103.07	104.77	106.55	106.97	104.18	106	105.91	106.13	107.09	105.74	106.11	105.09	104.53
105.63	105.36	108.41	108.22	107.33	105.91	106.3	107.57	105.9	109.62	106.09	107.25	106.33	108.32	105.19	104.61	105.06	107.38	104.87	106.9	105.4	105.93	103.13	106.83	107.47	107.95	107.43	106.79	106.66	105.45	107.75	106.28	105.9	105.37	106.37	104.95	105.07	107.17	108.98	105.25	105.65	107.36	106.75	105.93	106.1	105.06	106.11	104.35	108.3	106.54
108.33	106.32	108.17	107.82	106.64	105.35	108.39	108.45	108.36	109.41	107.42	106.67	108.5	107.58	108.94	108.01	107.06	108.31	105.86	105.68	107.33	110.84	105.75	107.94	109.34	107.69	108.97	108.01	108.41	108.29	109.11	108.88	111.31	109.81	106.81	108.9	110.32	107.85	107.1	108.61	107.69	109.18	106.86	107.91	108.03	105.63	110.91	108.39	107.27	106.75
109.24	107.97	106.5	108.34	106.33	108.43	109.61	108.26	106.48	108.16	108.54	108.01	107.17	107.85	106.96	109.23	107.65	107.98	106.58	107.99	107.9	107.2	108.38	107.66	108.76	105.88	106.71	108.49	106.44	108.02	109.57	110.17	109.88	107.61	108.82	106.42	109	105.88	105.97	105.58	106.82	108.79	108.77	107.67	107.23	108.98	106.79	106.85	106.75	105.95
109.81	110.29	109.93	110.19	111.03	114.24	107.45	107.85	110.36	108.13	109.89	108.04	109.72	110.69	111.18	108.91	109.11	109.22	108.26	108.79	111.44	111.9	108.96	107.34	110.88	111.65	109.9	111.19	111.49	112.08	110.49	110.43	109.29	110.26	108.36	111.28	108.81	110.06	110.53	108.9	108.95	111.41	110.66	106.99	110.68	111.18	110.19	113.58	108.82	108.41
107.05	106.71	106.48	107.24	104.33	105.93	106.21	104.98	107.26	106.36	105.34	105.81	106.5	104.45	107.7	104.42	105.27	108.31	106.7	103.67	105.31	104.98	105.42	105.84	102.69	105.36	106.11	106.41	105.78	104.82	107.27	106.39	105.71	105.69	105.59	104.52	104.37	104.33	105.71	106.62	103.47	107.78	107.39	104.81	106.32	105.36	105.85	107.84	105.78	105.58
109.2	112.93	110.43	109.15	110.06	111.97	111.5	111.84	109.41	110.93	108.41	111.39	110.6	110.54	110.17	110.01	108.64	111.37	111.75	109.97	112.05	110.24	111.54	108.83	111.13	109.11	107.88	108.87	111.78	110.38	110.57	110.06	111.45	111.6	110.25	111.53	109.25	108.46	112.93	113.17	109.71	109.8	111.7	109.72	110.89	112.1	108.61	110.62	111.41	111.57
100.7	99.409	102.16	101.05	98.142	99.62	101.13	99.809	100.17	99.383	100.83	98.806	100.21	99.551	101.25	100.07	98.537	101.22	99.631	101.33	100.38	98.363	99.602	99.722	100.48	99.958	98.801	100.37	100.39	96.086	101.35	100.82	99.226	98.946	102.54	101.15	100.21	100.2	101.01	101.01	100.96	102.1	101.22	100.05	100.76	98.537	100.07	101.94	100.23	100.61
105.08	104.67	103.17	105.1	106.82	105.9	106.69	103.81	105.95	104.77	106.76	106.89	104.16	105.14	105.06	106.43	103.44	105.72	105.17	105.31	106.83	105.76	104.3	105.33	107.59	105.28	103.76	105.23	105.41	105.96	107.18	106.8	106.79	103.96	105.27	105.27	106.8	106.3	105.22	105.14	106.12	104.45	105.17	104.95	105.56	106.55	106.67	105.67	105.57	105.56
109.12	111.88	109.69	108.42	111.53	111.65	110.88	110.26	110.34	107.75	109.69	113.82	112.49	110.11	113.9	108.12	111.42	111.52	109.29	109.24	112.95	112.27	109.75	109.74	112.33	111.49	110.07	109.47	110.03	111.68	111.26	111.37	111.61	110.36	110.95	110.3	111.97	108.96	108.83	111.81	110.08	113.31	110.76	111.01	108.99	110.24	111.77	111.58	112.19	110.7
100.52	100.71	99.349	100.97	101.35	101.45	99.852	101.98	101.93	100.71	100.02	99.563	102.33	99.888	101.87	100.31	101.22	100.7	99.527	101.91	101.06	100.25	101.62	101.63	99.626	98.929	99.399	99.236	101.09	100.09	101.88	101.21	104.17	102.15	101.16	99.978	102.05	100.92	101.45	100.44	98.765	100.06	100.22	101.82	99.649	100.4	100.51	99.14	99.104	100.95
106.7	106.32	104.39	106.07	105.6	108.4	105.01	106.93	105.25	106.54	105.68	105.22	105.68	103.65	106.82	106.71	105.23	103.47	107.15	102.55	107.15	106.44	105.51	105.49	104	106.27	104.6	106.13	105.64	106.83	106.55	105.66	107.41	105.31	104.25	104.73	105.79	106.58	106.71	107.27	104.97	105.29	105.02	106.77	105.32	106.58	105.32	106.26	105.59	105.27
99.108	98.483	100.11	98.443	98.579	99.242	99.704	101.14	98.444	98.133	99.405	98.875	99.502	99.1	96.618	98.835	96.876	98.008	98.61	98.025	96.599	101.64	99.03	99.1	99.002	97.586	97.03	101.57	98.704	99.281	97.251	97.334	101.11	100.34	98.33	99.771	98.711	98.342	98.152	98.589	97.432	98.86	99.758	100.75	99.207	101.15	99.173	98.797	97.116	96.311
97.417	97.495	96.697	97.208	98.474	100.3	98.757	96	97.432	98.46	99.041	96.395	96.483	95.983	99.069	98.656	99.248	96.427	96.088	99.906	99.469	98.501	97.751	96.086	97.296	97.202	97.226	99.206	97.224	97.873	96.501	98.424	98.245	96.852	99.23	97.573	99.426	97.19	97.978	99.458	96.348	97.818	97.437	96.369	97.482	96.37	96.578	96.747	97.55	96.123
106.16	107.9	107.2	107.6	108.41	107.04	108.48	108.12	106.92	107.58	106.82	104.7	108	109.23	108.45	111.01	108.51	107.3	105.45	107.84	108.91	107.48	109.4	108.91	109.21	108.85	110.54	107.61	107.83	107.91	107.93	108.51	108.03	106.88	107.54	107.32	106.97	107.57	110.39	106.88	105.91	109.27	108.38	106.53	106.67	108.01	111.05	108.24	107.36	106.89
107.64	105.59	106.55	106.41	107.52	105.01	105.59	106.39	105.25	105.71	103.87	105.93	106.34	106.46	108.01	106.46	105.01	105.81	107.94	106.36	107.27	105.8	106.76	106.08	105.97	107.39	105.13	105.65	106.65	105.01	107.36	105.08	106.31	105.36	105.87	107.4	105.68	105.54	104.96	106.07	107.31	106.16	107.61	105.08	108.1	108.01	107.45	107.19	103.77	105.56
105.62	106.75	108.26	107.01	107.98	105.55	107.91	107.7	105.68	104.91	106.76	105.43	106.55	106.29	105.57	104.95	104.61	107.81	105.94	106.1	106.82	106.95	105.67	105.95	108.58	106.51	106.99	106.88	105.76	105.58	103.99	105.57	105.4	107.49	108.4	107.73	104.58	104.36	106.32	105.77	105.36	106.4	105.71	106.81	105.74	105.1	106.78	104.6	106.25	108.57
107.18	105.58	106.74	105.75	107.76	107.01	106.84	106.23	106.59	106.6	111.61	106.38	108.06	106.17	105.63	105.8	107.38	105.5	109.3	107.57	106.19	107.94	106.84	105.59	107.04	103.97	103.65	107.46	106.96	107.93	106.02	107.86	105.08	106.06	105.09	108.23	105.9	107.65	105.42	105.16	107.69	106.83	105.87	106.3	107.54	104.53	108.66	105.88	105.81	104.81
106.21	106.58	105.92	106.48	105.89	103.78	105.4	108.69	104.81	105.41	107.15	105.69	105.04	104.64	105.85	107.99	105.13	106.14	104.75	106.56	107.21	106.66	105.25	106.15	105.58	107.42	106.3	108.85	103.34	104.28	106.43	106	106.22	105.55	103.59	105.51	107.2	108.05	103.8	106.65	107.85	105.64	102.59	106.28	106.26	105.19	107.28	106.78	106.96	103.7
104.54	106.45	106.07	107.17	106.34	106.33	105.71	106.12	107.4	105.87	104.47	104.53	105.15	106.38	105.29	106.03	106.75	106.07	105.82	105.8	108	106.28	107.38	104.34	106.18	106.88	105.5	105.98	108.15	106.26	105.51	106.79	106.18	106.76	107.45	107.59	106.85	105.75	107.02	106.64	107.03	106.28	104.39	105.9	107.28	108.02	105.89	108.14	106.53	106.7
107.91	107.62	106.19	107.69	108.98	109.51	111.23	108.4	108.04	108.65	109.12	109.36	108.75	106.42	110.51	106.11	107.18	109.25	108.44	108.8	107.63	106.33	108.52	109.51	109.82	109.83	109.16	108.75	107.6	108.01	106.93	105.56	108.76	108.66	109.13	107.74	108.25	108.83	109.56	106.61	108.2	108.83	106.68	110.11	107.27	109.47	109.24	107.33	108.03	108.04
104.18	104.91	105.36	105.85	106.46	105.17	105.72	103.75	104.17	106.99	105.39	107.06	106.78	105.95	106.76	105.71	104.05	106.67	104.09	105.34	104.44	104.24	107.11	105.73	106.95	108.18	104.94	106.01	106.86	104.32	105.23	105.33	106.14	105.19	106.7	105.22	107.04	104.22	107.38	106.25	105.43	107.06	105.78	105.06	104.88	103.99	103.11	106.61	107.33	105.38
105.92	107.1	104.39	106.96	104.72	107.27	106.25	105.08	106.82	105.27	106.41	104.77	107.15	106.11	106.29	106.55	106.75	104.91	107.08	105.21	106.42	107.26	106.41	106.93	103.32	106.41	107.26	106.65	105.41	106.38	107.31	103.12	107.14	105.5	104.24	106.16	104.8	105.87	105.32	106.67	105.71	107.3	106.3	105.02	107.62	106.95	105.49	105.36	105.13	105.72
97.738	96.226	98.373	98.304	97.995	94.645	99.932	97.869	99.782	98.098	99.051	98.132	97.481	100.33	96.545	100.73	99.156	97.807	97.825	98.871	98.918	96.91	95.361	98.176	96.575	97.598	98.918	98.89	99.294	97.926	97.522	98.831	100.37	98.501	98.884	97.18	95.93	97.555	97.721	97.197	99.649	96.633	94.764	97.868	96.902	98.163	98.434	99.235	100.74	96.991
107.23	106.49	105.65	107.84	106.88	107.12	105.62	105.35	105.64	106.2	104.63	105.43	104.13	108.36	105.41	107.03	103.03	107.59	106.58	105.64	106	106.65	106.66	107.29	104.77	104.1	104.36	105.36	105.4	105.7	104.96	103.53	106.23	103.82	105.76	105.53	105.67	104.8	105.59	106.14	105.71	106.14	106.63	107.86	106.46	103.37	105.44	107.19	106.86	105.94
107.05	110.67	108.07	106.89	108.92	107.45	108.19	109.73	107.64	107.62	110.3	107	107.43	107.46	105.73	105.77	108	106.93	109.35	109.73	108.22	108.98	106.82	106.1	107.81	106.89	106.53	108.44	107.37	108.69	107.97	107.13	104.86	107.73	106.4	108.13	107.13	106.13	106.9	106.8	106.86	107.68	108.39	109.5	107.78	105.63	106.81	108.97	108.92	109.5
108	107.04	109	108.6	108.84	108.48	110.36	106.69	107.65	108.58	108.99	109.9	106.52	106.81	107.46	107.46	108.57	106.12	109.08	108.16	108.32	105.84	110.07	105.29	108.26	108.89	109.84	106.48	109.4	106.98	106.98	108.14	106.38	108.71	108.4	108.34	108.01	109.91	107.21	104.96	106.87	108.97	107.92	109.49	106.74	108.22	108.18	110.75	107.81	108.46
100.6	97.394	98.329	98.349	101.1	98.531	98.392	100.42	99.869	96.457	101.04	97.453	99.073	97.196	97.029	98.917	97.115	98.911	99.569	100.35	96.524	97.196	99.481	97.129	100.48	100.64	98.035	98.959	101.95	98.65	97.639	100.51	99.788	98.838	97.907	98.637	99.677	99.547	98.603	99.167	98.806	99.43	98.071	98.904	99.333	100.23	100.15	99.023	100.44	97.668
100.1	101.85	101.82	98.793	102.95	103.47	98.358	100.09	100.75	99.833	102.45	100.65	101.17	101.31	101.53	102.31	101.38	99.065	101.59	102.86	101.37	103.08	100.13	99.899	100.66	101.01	102.78	98.201	99.339	98.351	100.2	100.46	103.98	101.73	101.12	100.73	100.11	98.925	101.31	101.6	100.79	100.76	100.58	101.23	101.71	101.41	101.25	100.64	100.23	101.43
109.18	108.16	109.6	108.21	108.72	106.36	107.02	107.41	107.64	110.1	105.89	107.87	108.35	106.88	106.47	106.69	110.37	108.71	108.17	106.39	108.63	107.3	107.47	108.51	106.16	106.57	108.7	108.89	108.3	108.16	109.52	109.54	107.43	110.89	107.67	109.66	108.93	110.68	108.91	107.77	108.05	109.3	107.18	109.57	108.31	108.93	106.28	109.29	112.02	107.27
107.8	110.69	110.2	110.55	107.66	108.06	109.39	109.29	109.96	109.58	107.4	107.09	109.02	108.73	105.84	109.52	108.32	108.28	107.39	108.43	108.49	107.82	106.35	107.18	109.88	106.42	109.86	107.25	108.61	108.14	106.48	108.43	106.53	109.07	107.83	110.41	108.08	108.51	108.72	107.81	107.97	108.72	109.37	109.31	108.11	110.88	110.94	109.83	107.55	110.29
107.22	108.63	107.28	108.02	107.25	110.86	107.07	110.22	108.07	107.55	106.06	110.11	108.25	107.37	108.76	108.66	105.84	106.87	109.45	107.84	108.29	106.72	106.1	107.18	111.6	108.8	106.61	106.85	107.54	107.33	109.54	107.74	107.73	108.25	106.89	105.63	108.46	110.99	106.59	108.59	107.47	107.42	107.01	108.62	108.69	109.64	108.83	109.52	109.46	108.29
102.61	105.81	103.73	108.02	107.2	104.7	106.48	104.95	104.75	105.62	104.27	104.29	104.91	103.83	106.45	105.79	105.38	107.35	104.81	107.52	105.63	106.23	106.61	106.77	105.31	106.91	105.25	105.26	105.14	105.25	105.75	105.64	104.07	106.17	104.57	105.97	105.53	104.32	106.89	104.41	105.86	106.12	105.57	105.89	104.88	108.98	108.07	106.93	106.61	105.95
106.21	107.22	105.12	104.77	105.99	105.8	104.47	105.54	105.3	103.7	105.94	106.23	105.59	103.57	104.74	106.58	105.7	104.23	105.45	108.04	106.66	105.16	106.81	103.79	106.69	104.7	106.96	104.23	105.83	105.33	103.05	105.75	105.74	106.84	105.89	105.93	104.98	101.85	105.96	104.67	106.49	105.31	105.03	105.47	105.93	106.98	107.38	106.33	106.58	104.63
106.19	110.35	108.05	107.92	110.71	105.38	109.42	108.17	107.26	108.66	108.13	108.43	108.52	110.2	108.12	107.68	107.57	106.07	108.76	106.43	106.83	110.07	110.3	108.41	107.91	109.6	109.22	109.83	108.99	106.73	109.11	107.29	108.64	107.54	106.34	107.66	107.33	108.17	108.16	108.61	110.12	108.12	107.95	108.68	108.62	109.5	109.77	108.27	107.32	108.43
99.73	99.546	98.772	100.52	102.09	101.51	101.77	98.555	99.866	103.01	99.162	102.11	100.82	101.8	100.98	99.359	101.09	100.34	99.76	100.54	100.73	101.93	99.534	103.44	100.96	98.938	98.828	99.153	98.891	100.91	98.708	102.13	101.11	101.07	99.886	99.551	99.597	99.102	101.26	102.06	100.72	100.17	103.06	100.47	98.786	101.66	100.17	101.28	103.43	101.57
97.45	97.546	97.606	97.689	97.382	98.268	97.949	99.377	96.305	97.036	96.879	97.553	98.9	97.048	96.348	95.653	97.559	96.477	95.556	98.787	95.649	98.793	95.729	99.661	99.425	98.586	99.182	97.124	99.533	96.994	97.385	96.723	98.175	98.13	100.41	98.591	98.276	97.536	97.292	96.692	98.65	99.493	95.374	98.666	97.627	96.106	96.438	100.11	97.381	98.127
104.75	104.64	107.07	107.11	108.84	109.89	107.1	104.96	106.64	107.4	106.87	106.64	104.78	106.73	104.64	106.07	105.57	106.34	106.39	105.88	106.85	105.89	105.68	105.01	107.3	108.33	105.42	105.86	107.32	103.71	106.99	106.66	106.16	104.7	106.68	106.88	106.09	105.33	105.67	105.19	105.4	103.94	106.14	106.45	106.61	107.59	106.51	105.34	106.1	106.52
107.58	107.35	108.68	110.62	108.68	107.63	109.16	107.12	110.62	110.35	107.22	107.37	108.83	109.53	109.35	108.66	110.01	106.69	106.49	108.21	107.25	107.08	108.94	109.66	110.32	108.54	107.84	108.42	108.05	106.6	109.9	108.86	108.92	107.85	110.01	109.9	106.83	106.74	108.16	109.11	108.96	109.86	110.28	107.03	108.72	109.77	108.59	108.29	107.77	109.55
98.182	101.03	96.906	97.587	97.154	99.374	97.973	97.064	94.677	97.485	99.276	100.38	96.328	97.684	97.526	96.22	98.593	98.067	97.669	100.49	99.209	99.618	99.635	96.882	95.918	99.734	99.139	97.814	100.49	99.125	100.09	98.406	98.975	97.163	98.466	97.084	97.564	97.819	97.751	98.394	100.15	96.875	97.646	98.827	97.827	95.367	97.066	98.261	97.281	97.989
104.98	107.01	105.47	104.77	105.87	103.62	104.95	103.01	105.44	103.39	102.58	104.46	105.01	105.83	108.95	104.49	107.04	104.48	105.73	105.13	105.89	106.07	105.11	105.39	109.04	106.19	103.42	107.92	106.07	106.3	106.69	107.64	104.32	107.12	106.08	107.17	108.34	106.8	105.25	105.21	103.22	105.49	106.82	106.81	105.13	107.38	104.45	106.76	104.62	104.98
106.56	103.75	107.34	105.66	104.15	105.18	106.14	104.51	103.35	105.86	107.4	104.41	106.24	104.38	105.17	106.97	106.23	105.89	104.19	105.21	106.53	107.56	106.82	107.29	106.13	106.07	106.49	105.78	105.98	105.02	103.33	105.27	105.77	104.47	105.99	105.23	107.01	106.39	105.63	105.23	105.08	106.81	103.26	107.69	105.19	106.76	108.87	106.85	106.08	106.65
110.54	111.66	107.97	109.37	112.67	109.97	109.62	110.12	111.47	111.08	112.43	111.26	110.07	112.36	108.76	109.6	109.28	109.89	108.42	112.89	111.13	111.04	112.68	111.94	110.01	110.64	110.54	108.62	110.78	110.72	112.29	109.34	110.17	109.71	108.87	109.17	110.29	109.37	109.43	109.2	111.02	112.2	109.83	111.74	112.41	111.66	108.41	111.64	109.92	110.81
107.95	109.62	109.09	109.43	108.27	109.67	109.96	108.54	105.05	107.91	107.26	107.16	105.97	107.65	109.08	107.97	107.31	110.19	109.02	110.95	110.11	107.88	107.49	108.72	108.05	106.13	108.79	109.82	107.85	108.06	110.22	108.58	106.81	107.79	109.54	108.93	109.55	106.67	107.5	109.31	106.98	107.09	109.89	109.19	110.24	106.88	107.52	108.52	107.75	108.23
105.92	105.39	104.33	104.51	104.34	104.1	105.6	104.3	106.64	106.01	105.72	103.08	105.41	102.91	106.81	105.63	106.15	104.97	107.18	105.4	103.88	105.77	104.96	105.09	104.95	104.86	105.43	105.41	105.32	106.24	106.69	106.69	105.04	105.13	103.47	105.94	106.06	105.88	104.62	105.79	107.13	103.72	105.05	106.21	106.63	107.69	104.5	103.93	106.02	107.18
106.62	105.36	107.86	110.25	109.23	107.9	107.83	107.5	108.07	107.78	110.77	105.87	107.79	109.26	108.97	111.09	108.68	106.53	106.5	109.79	107.08	108.44	107.27	109.65	110.24	108.62	108.3	108.27	110.19	108.67	107.17	110.08	109.78	107.72	108.51	107	108.5	109.28	108.37	108.72	107.86	109.12	108.56	105.88	108.92	108.5	105.99	108.78	108.85	107.15
112.31	109.35	108.82	108.84	107	108.12	108.91	106.63	108.3	109.53	107.37	109.42	108.69	108.12	107.52	107.94	108.09	106.39	109.28	107.63	109.05	108.21	107.34	108.48	108	107.26	108.18	109.5	108.01	106.35	109.13	109.24	109.59	109.66	108.31	106.03	107.89	105.82	108.51	109.74	110.99	108.54	108.18	109.46	106.94	109.33	108.31	108.65	108.71	106.28
107.39	107.21	104.18	107.78	108.71	105.81	105.97	106.52	105.59	106.82	106.14	104.55	107.26	107.95	106.14	108.85	105.99	106.51	105.46	104.89	105.99	106.59	107.02	106.31	105.99	104.74	107.06	104.14	104.88	111.01	106.75	105.87	105.77	106.36	108.25	106.89	108.14	105.97	106.35	106.52	105.6	104.52	107.82	102.71	106.14	104.5	107.06	104.71	107.82	108.56
97.325	97.408	95.643	96.425	98.004	97.634	97.703	99.155	96.7	98.754	97.867	96.835	98.156	97.754	98.78	97.863	98.494	99.284	99.454	97.195	100.19	99.635	96.5	98.741	98.488	97.664	97.337	99.676	98.132	100.2	96.984	99.063	96.825	95.88	98.457	98.117	97.128	98.679	96.109	98.308	95.858	98.6	96.07	98.66	98.988	98.019	98.875	97.746	99.347	98.792
100.6	99.791	99.6	97.808	98.942	100.02	99.145	99.712	101.61	99.678	100.74	100.52	99.143	102.31	100.02	97.684	100.83	101.03	99.518	101.25	100.19	101.8	100.67	100.81	98.651	101.46	101.15	101.06	102.84	99.932	97.602	100.88	101.03	99.881	100.17	97.898	100.09	100.48	97.545	100.1	100.69	102.47	101.25	101.52	101.26	98.456	98.457	99.473	99.653	98.303
106.05	106.36	106.11	105.96	106.79	103.91	104.22	108.33	107.81	105.02	107.1	105.11	105.09	106.83	106.87	106.72	105.93	105.02	105.65	107.71	106.54	105.05	106.8	108.89	105.52	107.16	105.33	104.9	107.82	105.54	106.54	105.56	106.8	106.37	105.23	104.68	105.85	105.56	106.36	104.75	104.85	109.18	107.78	106.79	106.91	107.35	106.81	108.49	105.3	106.21
99.344	99.758	99.848	97.36	98.349	100.22	98.031	98.585	99.227	99.708	101.04	100.34	97.753	99.936	99.579	96.805	99.616	100.65	99.353	98.734	100.84	100.74	99.276	101.36	100.85	100.46	100.04	97.687	97.965	99.62	99.784	98.168	99.291	99.407	99.137	99.322	97.577	101.78	101.26	99.127	100.15	99.766	99.994	99.028	98.273	98.338	97.815	99.859	97.935	99.172
107.58	107.25	105.8	109.12	106.99	109.29	107.58	106.17	107.31	107.35	107.82	108.43	106.85	106.53	108.99	105.97	107.16	106.21	108.21	107.27	107.99	107.04	108.74	108.01	107.76	107.07	107.3	106.39	106.16	106.58	106.98	106.14	110.67	108.95	110.39	106.66	106.81	107.11	108.65	109	106.08	107.88	108.69	107.57	108.92	107.13	109.11	107.19	107.17	109.38
99.195	99.218	103.2	103.68	99.388	102.97	103.53	99.297	100.46	100.65	100.38	99.341	100.43	101.13	101.2	98.113	99.054	98.035	100.15	101.73	98.535	98.919	102.43	99.162	101.43	100.83	100.56	99.888	101.04	99.249	100.66	98.27	100.04	99.714	101.45	102.03	99.467	99.326	98.933	99.291	102.92	101.23	100.51	99.177	100.68	100.69	99.826	99.816	101.4	99.671
105.45	106.81	104.39	105	103.2	107.46	104.99	104.26	107.94	106.16	104.99	104.45	107.72	105.58	104.1	106.44	105	107.77	103.43	105.73	105.12	105.77	105.86	105.43	105.83	105.88	104.3	106.13	106.97	106.52	105.67	106.23	104.75	106.38	107.55	106.79	107.86	106.98	104.35	107.7	106.29	105.6	106.31	106.08	105.66	103.83	105.04	105.08	104.87	104.14
106.8	106.11	103.94	106.89	107.77	107	106.79	105.41	108.25	106.96	106.2	106.48	105.73	106.31	105	106.65	106.13	107.06	106.9	107.2	107.95	105.82	108.3	105.71	105.15	105.95	104.39	106.1	105.13	109.59	107.55	106.76	105.92	104.61	105.86	106.13	107.08	107.04	107.54	105.22	107.05	102.85	106.74	107.02	105.94	106.13	105.69	105.52	105.34	107.14
111.01	110.01	107.14	108.85	106.93	109.73	108.43	107.45	108.13	107.95	108.64	108.57	109.23	109.1	109.7	108.81	107.98	108.39	110.17	108.65	109.77	109.58	109.23	109.3	108.02	108.78	108.14	107.14	109.24	108.36	110.2	108.82	108.53	109.07	108.75	109.24	108.79	109.51	107.57	108.19	109.12	107.9	109.47	106.93	111.24	109.05	106.58	109.2	108.57	108.11
106.6	106.06	106.51	105.26	106.44	107.55	105.22	105.28	103.24	106.07	105.17	104.34	106.97	107.63	107.16	105.81	105.71	106.24	102.85	103.44	109.39	104.57	106.59	104.74	105.31	108.1	105.98	106.25	105.63	106.09	104.31	106.98	106.67	104.22	104.87	104.5	106.53	103.71	104.97	107.29	104.16	105.46	104.83	108.65	104.95	104.94	104.01	107.38	104.35	105.87
107.55	108.45	108.73	109.66	110.04	107.38	110.11	106.7	108.73	107.96	106.33	109.52	109.65	108.35	108.74	107.59	106.13	109.39	109.06	108.73	108.25	108.64	107.99	108.34	110.23	107.27	109.46	107.81	108.66	107.31	109.42	109.9	106.99	108.07	107.99	109.13	108.38	108.43	109.66	106.79	107.61	107.61	107.39	109.36	107.98	106.56	109.18	106.13	109.82	106.21
106.05	107.46	106.75	106.49	107.08	106.2	105.7	104.39	108.2	107.41	107.76	109.4	104.88	108.62	106.03	105.3	105.94	106.01	109.4	106.67	104.71	106.12	107.25	107.26	105.94	106.37	108.91	107.52	106.99	105.4	106.54	106.51	106.67	104.76	106.89	108.38	107.5	106.82	107.48	106.47	108.49	107.64	105.52	104.27	106.56	107.58	108.19	105.91	107.42	107.75
104.37	105.4	104.95	106.06	106.04	103.38	103.37	105.69	105.76	102.44	106.69	104.06	105.88	106.74	106.06	105.55	104.2	104.56	106.29	105.68	107.5	108.79	104.74	107.47	105.41	105.03	105.61	106.37	106.07	104.3	103.99	104.08	105.06	105.07	105.11	104.1	105.85	105	106.51	108.8	106.76	106.39	106.46	106.39	108.68	105.21	106.64	105.9	106.01	105.94
105.9	108.4	108.11	106.8	108.31	108.59	107.95	107.93	105.9	105.9	105.56	106.84	107.9	103.77	107.11	106.49	107.42	107.45	104.65	106.74	105.2	107.07	105.94	108.96	106.09	105.3	106.37	105.77	108.05	105.29	107.22	106.11	106.98	106.53	108.46	105.58	104.46	107.35	107.3	106.2	106.98	105.51	107.84	105.31	105.46	104.43	107.41	108.24	108.21	106.74
104.49	106.41	104.61	104.52	103.17	106.22	106.35	106.87	106.92	103.96	105.16	106.15	104.58	106.06	105.68	107.95	104.92	104.15	104.44	105.56	104.84	106.38	106.82	106.18	105.58	105.97	106.3	105.42	105.53	104.22	106.42	105.71	105.35	106.06	106.35	104.22	105.75	106.41	104.53	106.73	106.35	105.87	105.95	105.31	104.92	104	104.58	102.81	104.79	104.95
106.37	107.03	106.97	106.53	107.05	105.55	107.06	106.09	104.29	106.97	106.28	104.81	104.63	104.82	104.34	104.17	104.7	106.93	107.75	104.64	105.77	107.01	106.54	106.47	106.76	105.74	105.51	106.7	106.74	106.39	105.71	106.93	105.02	104.59	106.1	105.56	104.92	107.55	103.64	104.47	106.28	107.63	106.55	104.76	104.34	105.4	108.76	105.93	107.59	106.81
100.3	97.585	95.961	98.887	97.002	97.754	99.212	97.253	99.398	100.5	98.795	98.954	97.484	97.798	97.796	98.258	99.295	95.26	99.873	99.498	96.988	99.117	99.836	96.523	99.899	98.847	99.419	96.744	97.249	98.447	95.877	98.057	98.196	99.65	95.447	96.515	99.487	97.592	97.338	98.105	99.542	97.606	98.163	99.571	99.245	96.313	97.798	98.166	98.179	97.645
99.104	98.555	96.999	97.295	100.01	99.293	97.787	97.382	99.085	98.71	95.283	99.425	98.659	99.191	97.609	98.047	98.295	97.762	99.233	97.692	101.71	98.3	97.86	95.733	101.46	96.797	96.337	98.465	97.233	97.401	99.434	96.325	97.437	99.869	98.618	98.265	99.188	99.736	95.381	98.256	96.351	98.032	98.237	96.887	96.638	97.479	95.875	98.061	95.699	100.84
100.31	99.222	99.149	101.02	102.58	100.22	98.418	101.26	98.868	98.783	100.99	99.948	99.598	99.094	99.915	100.33	100.23	101.69	101.1	98.703	101.13	100.51	97.685	98.939	100.26	99.404	100.71	101.07	100.03	99.03	101.54	99.112	101.39	100.02	99.851	100.47	99.539	100.42	96.74	100.86	99.305	97.724	99.477	100.5	98.734	99.299	99.179	99.569	100.69	96.226
105.9	107.1	105.81	105.54	106.12	105.13	105.09	106.12	105.02	103.6	106.94	103.78	105.62	107	106.31	105.19	104.9	106.05	105.39	105.9	104.84	105.8	105.4	108.54	105.43	105.99	105.36	106.81	104.79	107.86	104.56	105.1	105.04	105.79	105.25	105.06	105.85	107.91	105.54	105.75	103.5	108.29	106.02	105.83	106.79	106.37	106.13	102.62	106.16	106.87
107.3	107.79	109.93	105.76	105.36	106.98	106.64	107.16	107.67	106.97	105.63	107.32	105.66	108.84	107.82	105.46	107.39	105.9	105.99	105.95	107.38	108.19	107.6	108.8	108.39	105.24	104.73	107.75	108.43	108.39	105.56	103.94	106.01	108.4	105.55	104.19	106.78	106.29	106.17	106.86	106.22	104.69	108.5	105.64	103.38	107.08	107.79	105.92	107.16	106.41
100.65	99.829	101.62	101.24	100.7	99.652	99.693	101.61	102.19	101.85	100.47	100.71	101.09	100.94	100.87	102.48	101.8	101.1	102.16	102.38	100.91	101.98	100.44	101.33	103.36	103.13	98.322	104.25	100.53	102.24	100.84	104.26	101.33	100.23	101.52	102.37	101.68	101.16	99.528	100	100.12	99.818	100.65	99.223	101.03	100.11	100.9	100.5	101.44	100.87
107.37	107.68	105.08	106.46	107.6	107.7	108.65	105.51	108.03	109.53	107.54	109.89	107.26	108.94	109.49	106.08	109.23	106.19	106.79	107.36	107.66	108.38	108.3	108.09	106.83	107.64	108.16	106.56	108.65	110	107.69	109.02	107.33	107.78	109.41	107.77	107.42	108.29	106.92	107.22	109.46	111.22	107.17	108.56	106.45	107.56	107.68	108.5	108.13	108.74
106.49	107.58	106.45	107.42	106.74	107.24	105.85	105.79	108.46	106.63	106.01	104.54	104.44	105.77	106.27	103.65	105.08	106.3	105.66	106.62	107.68	106.87	107.39	105.81	105.64	106.84	105.51	106.99	106.37	105.43	106.77	105.25	107.19	106.93	108.38	107.33	106.66	107.86	107.53	105.22	107.02	104.76	106.04	104.74	106.07	107.8	107.28	107.36	106.92	107.04
106.73	108.67	108.2	108.41	106.55	108.52	109.9	108.22	109.88	107.72	109	109.14	108.48	110.18	108.21	108.51	107.36	109.39	109.97	110.14	105.39	107.92	110.28	108.11	107.07	110.21	106.52	110.54	106.45	107.48	107.8	111.01	107.27	109.3	112.06	106.64	108.16	107.5	108.74	107.87	109.85	108.29	110.37	110.91	110.85	108.58	107.49	109.33	107.82	105.97
109.01	108.11	110.21	112.28	110.41	110.75	109.93	110.17	110.03	111.19	109.43	110.07	110.9	110.45	111.16	109.34	108.31	111.65	111.96	111.13	111.61	111.76	114.06	111.87	111.1	111.39	108.09	110.49	111.1	113.06	109.29	110.16	110.94	109.8	111.24	111.12	108.95	109.08	109	111.71	108.95	111.76	109.32	108.88	110.24	109.75	110.5	111.21	110.9	110.28
102.07	99.46	101.19	99.776	98.944	100.84	102.72	98.125	99.805	100.23	100.17	102.48	100.3	100.27	100.27	100.16	100.7	102.72	100.51	101.91	99.365	101.13	99.587	102.35	99.388	101.32	100.91	100.31	101.61	100.42	99.502	100.25	100.56	99.321	99.516	102.49	100.67	99.199	103.54	99.813	100.89	99.337	101.98	103.57	100.8	101.79	102.13	100.49	100.13	98.153
100.92	99.033	95.638	96.674	97.838	101.99	97.299	98.798	98.508	96.984	96.494	97.144	97.325	97.289	99.447	98.286	96.495	96.515	98.31	96.614	98.011	97.854	99.02	96.611	99.669	97.841	98.089	99.402	100.33	99.933	98.063	97.87	97.823	97.979	99.908	97.223	96.119	99.068	98.668	98.839	97.91	96.799	96.39	98.207	99.645	99.006	96.38	98.713	98.61	99.129
108.29	109.38	108.31	107.73	107.38	107.01	109.61	110.39	109.27	108.67	108.18	110.12	109.5	109.23	108.98	107.08	109.43	109.35	107.06	109.26	107.6	106.84	110.95	107.94	108.39	106.91	107.33	110.63	109.03	109.08	111.06	107.75	108.73	109.8	104.91	106.61	106.41	108.1	106.43	111.46	108.07	109.16	107.27	108.3	110.62	108.47	109.26	108.81	110.31	107.59
96.82	99.465	96.453	96.915	97.508	100.41	97.655	96.533	96.115	98.952	100.36	97.868	97.863	96.239	99.472	98.524	99.986	96.963	97.361	98.914	98.982	98.091	99.55	95.846	96.153	97.847	97.58	93.516	97.958	100.91	98.029	99.282	98.597	96.819	97.636	96.637	98.955	98.828	99.522	99.145	97.525	99.234	96.859	97.595	97.729	98.008	97.66	97.75	97.574	96.766
106.98	107.77	106.63	106.51	107.37	108.3	106.28	111.02	107.33	109.22	106.89	109.23	109.8	107.93	107.87	107.42	108.62	108.82	108.25	106.8	108.23	108.1	108.77	107.64	106.19	108.88	107.13	107.95	108.29	107.95	107.08	110.04	108.48	107.13	107.49	109.03	109.91	106.37	107.73	109.92	108.28	109.67	108.66	110.65	108.5	108.26	106.77	111.16	107.51	108.27
105.77	109.87	108.39	108.11	108.73	107.9	107.64	107.85	108.36	109.68	108.38	110.49	106.96	108.03	109.53	109.38	108.3	109.43	109.77	106.12	109.07	108.29	109.21	108.46	108.15	109.02	107.41	109.33	108.95	107.63	107.83	108.9	107.46	109.12	109.27	109.18	109.26	109.07	107.28	105.91	106.36	107.48	108.58	109.44	108.33	110.38	111.3	108.98	109.82	108.81
98.205	97.013	99.769	98.786	96.347	98.808	98.203	98.052	99.582	99.601	97.783	98.396	99.201	99.397	100.03	99.552	97.907	97.989	98.084	98.95	98.073	97.433	99.681	99.295	97.554	98.323	96.779	99.843	97.426	99.02	98.775	99.685	97.105	98.896	98.177	97.877	96.02	98.754	101.13	97.688	99.286	96.08	98.037	97.537	96.601	99.134	97.65	98.728	99.468	99.814
99.461	101.88	101.43	100.83	102.57	102.53	101.13	101.28	99.819	99.171	99.08	100.14	101.9	101.89	100.64	99.888	101.86	101.22	100.18	99.382	99.88	102.34	99.151	103.69	100.03	101.14	101.35	99.522	100.52	102.36	100.74	101.68	100.89	98.006	100.13	102.55	98.208	100.73	100.74	101.69	99.134	100.92	102.37	101.51	102.17	102.08	101.86	101.79	97.701	101.01
105.96	106.95	106.59	105.92	105.85	107.82	107.07	105.34	104.96	106.36	106.03	105.15	106.26	105.98	108.43	105.48	104.01	106.13	105.84	104.61	104.34	103.32	105	104.37	107.31	103.63	107.6	104.92	107.59	106.34	106.15	105.71	105.34	104.81	106.44	105.42	106.56	106.57	104.34	106.03	107.08	106.99	106.09	105.94	105.31	104.79	105.93	107.24	106.19	105.21
106.58	106.27	104.29	104.78	107.07	108.75	108.91	107.12	108.24	106.8	103.59	106.32	106.03	105.74	105.95	105.73	109.35	106.95	105.44	105.86	105.52	107.25	106.38	103.89	106.92	105.65	108.93	107.1	109.07	106.13	107.36	106.11	106.16	109.69	103.84	104.73	106.81	106.85	106.73	105.17	106.56	106.24	108.03	107.46	106.73	106.85	105.39	107.01	106.92	106.51
98.728	99.27	99.882	98.907	97.312	100.03	94.913	101.75	95.982	98.1	96.383	96.995	98.728	99.615	97.371	96.124	96.786	99.097	96.687	97.628	98.491	96.436	97.21	99.909	98.399	96.764	98.242	96.597	97.634	98.986	97.217	99.63	99.238	96.731	96.918	99.559	99.355	98.979	99.002	95.869	99.059	98.367	100.23	98.545	97.385	96.939	98.681	100.35	97.025	96.853
99.912	100.51	100.64	100.96	99.271	99.222	98.391	101.17	99.545	99.142	97.519	97.688	100.26	98.521	98.96	99.848	98.736	98.818	99.017	99.334	100.12	100.07	98.892	98.945	99.413	100.97	102.82	98.197	97.095	98.311	97.813	100.03	99.228	99.318	99.832	103.07	100.89	98.816	98.886	100.19	97.498	99.01	98.018	96.693	98.696	98.346	96.899	97.128	99.545	100.06
107.76	105.59	107.01	106.64	106.29	105.36	107.13	107.62	109.22	106.32	106.96	106.33	106.13	103.52	105.74	106.79	107.57	108.28	107.03	108.42	107.74	106.13	107.22	106.89	106.85	104.48	107.29	106.6	107.64	107.93	104.75	108.56	107.14	103.84	107.87	106.64	105.89	105.9	104.97	106.44	105.13	105.3	105.97	109.22	105.45	109.52	106.33	108.56	106.04	107.74
97.294	97.2	97.437	99.991	98.595	97.504	100.91	97.596	96.622	97.583	97.702	98.164	98.049	97.123	98.398	98.991	97.168	96.481	97.682	98.524	98.689	97.674	96.897	97.446	97.836	97.638	96.992	100.29	95.665	98.745	97.984	96.928	97.586	97.954	97.819	97.383	96.565	97.295	96.065	98.551	97.116	100	100.62	98.85	98.607	98.997	96.8	97.81	98.838	98.065
106.49	107.19	107.43	105.97	106.56	107.81	105.48	107.44	105.35	106.44	105.68	105.06	108.36	103.58	104.14	105.4	105.75	107.7	104.13	106.3	108.22	106.38	105.62	105.85	106.28	105.51	106.2	104.33	106.63	105.64	106.43	105.68	105.84	105.89	105.36	107.68	106.21	106.49	104.07	106.86	108.1	105.61	106.84	105.74	106.05	104.92	108.04	108.6	105.48	107.3
105.05	106.69	105.21	104.74	105.75	104.9	108.23	104.24	106.02	105.95	109.01	104.28	105.79	104.39	107.13	106.31	106.84	103.97	103.35	107.07	107.91	107.35	106.93	107.29	104.21	103.71	105.64	107.8	103.78	103.41	105.63	107.33	105.23	107.1	105.71	105.64	104	103.92	106.46	104.65	107.2	106.07	104.07	103.83	104.94	104.88	105.96	105.67	105.93	106.1
105.97	106.26	105.22	103.69	105.37	104.13	108.38	106.22	106.58	106.44	105.11	106.44	106.03	103.64	106.67	103.22	105.05	105.34	105.43	106.86	106.14	103.63	106.53	105.13	105.09	102.71	102.02	106.89	107.5	107.21	103.87	104.27	107.43	105.95	106.99	107.07	104.68	106.1	105.02	105.99	104.7	107.31	106.58	106.21	106.61	107.06	105.5	105.78	104.06	107.54
108.58	105.9	108.37	108.53	105.4	103.84	106.93	107.42	108.86	107.6	105.74	108.23	106.25	106.52	107.19	106.97	106.54	105.61	106.95	105.7	109.32	104.6	107.31	106.65	108.12	106.38	105.54	106.92	106.87	106.4	108.97	105.91	107.83	107.3	106.23	104.99	106.74	105.35	103.05	106.67	105.97	106.9	105.73	106.18	106.08	107.23	107.55	105.34	104.47	106.74
104.1	105.23	103.14	106.5	107.61	104.48	106.32	105.52	109.51	105.85	106.43	105.42	104.37	106.13	106.07	102.73	105.77	104.89	107.72	103.36	102.76	105.49	104.46	105.69	105.85	106.38	106.89	108.19	105.4	106.46	106.17	104.57	105.08	107.68	107.05	106.61	106.65	105.51	103.98	106.92	106.85	105.74	105.11	104.92	106.41	104.93	106.44	105.19	105.65	107.35
97.119	99.198	98.476	95.371	98.275	97.09	98.157	99.105	97.745	98.3	97.353	100.01	96.217	98.734	99.861	99.598	99.492	99.008	95.896	98.922	95.859	97.065	98.222	97.492	95.854	97.93	101.6	98.692	96.837	98.957	96.387	98.025	96.868	98.306	99.692	98.279	97.985	97.136	99.222	97.786	97.25	94.601	99.89	98.453	97.708	98.456	98.944	96.533	97.671	97.445
98.393	95.925	96.995	96.683	98.528	99.211	99.555	98.655	99.812	96.251	101.47	96.98	98.138	99.364	96.04	98.687	98.467	96.693	97.636	98.411	98.251	98.566	98.405	97.571	99.048	98.595	96.946	97.675	95.603	98.684	100.78	98.193	98.056	97.836	97.307	96.671	98.892	98.03	98.214	98.386	102.29	97.114	98.917	98.621	97.602	97.181	98.438	99.018	98.898	98.752
104.62	106.36	105.21	107.55	107.02	107.67	105.07	103.69	108.34	108.35	107.79	105.87	105.42	108.94	104.73	105.69	105.55	104.07	104.92	105.64	103.66	105.95	104.81	106.83	107.06	105.06	105.91	105.06	104.92	105.54	104.55	102.96	104.84	105.52	106.03	104.2	106.35	107.64	105.19	105.86	106.08	106.89	105.46	107.07	106.56	105.29	106.78	104.83	104.87	104.61
110.06	106.04	108.21	108.5	106.88	107.32	105.71	110.46	107.3	109.67	108.1	109.9	107.34	106.32	107.78	107.19	108.53	108	108.55	106.81	106.43	106.93	109.48	106.01	107.92	108.46	107.83	107.66	109.47	107.44	109.29	107.14	110.04	107.46	106.75	109.07	106.99	110.01	109.83	107.03	109.29	108.6	108.77	109.24	107.62	109.15	107.12	109.51	108.51	107.5
102.91	104.23	107.61	106.53	105.28	105.73	107.78	108.56	105.96	103.95	107.72	103.91	104.01	104.8	105.45	107.15	106.4	105.96	105.11	104.41	106.26	106.44	106.59	104.7	105.21	105.09	105.31	107	106.86	105.97	106.11	108.01	107.58	105.76	105.13	106.62	104.48	104.98	104.72	105.86	103.03	104.28	106.26	105.66	108.7	105.67	104.81	105.43	106.01	108.62
104.19	104.42	108.59	106.19	105.25	104.89	106.28	104.72	105.13	105.86	106.06	107.49	105.03	105.53	104.82	105.56	106.67	106.12	105.04	106.3	105.84	106.09	107.13	104.32	105.47	105.7	105.44	105.02	106.36	105.42	105.24	105.62	105.41	105.16	105.42	102.67	107.24	107.79	106.52	104.83	104.08	105.32	104.38	106.74	105.68	105.07	106.49	104.4	106.3	106.37
104.09	108.41	106.93	105.9	106.17	104.3	105.21	105.06	107.11	108.06	106.08	105.35	103.78	104.11	105.97	107.74	107.19	104.12	107.07	105.57	106.23	105.68	103.15	105.46	104.78	106.26	107.29	104.81	107.23	105.28	106.62	108.27	104.69	102.74	106.21	103.74	107.6	102.51	104.14	105.94	105.75	104.08	105.71	104.74	104.57	106.82	108.54	106.14	106.5	105.62
100.02	101.03	98.47	99.987	99.777	98.639	99.671	98.087	98.874	97.492	99.038	99.18	98.679	99.926	100.05	96.834	98.995	98.154	97.91	99.063	100.95	99.665	99.342	96.307	100.46	100.5	99.573	100.28	99.607	98.126	101.02	98.101	101.14	97.713	99.481	99.407	98.827	98.411	99.549	98.244	98.701	97.239	99.599	99.601	98.342	99.369	101.92	98.443	97.891	101.4
110.43	107.72	108.42	107.65	108.43	106.64	107.99	107.4	108.14	106.66	109.37	107.26	106.53	107.98	109.45	108.62	107.8	108.86	108.76	105.79	106.72	107.56	108.17	109.26	109.72	106.29	107.03	107.94	108.75	106.6	106.41	107.93	106.13	108.03	109.47	107.81	106.98	109.14	110	105.76	109.26	109.23	107.93	106.97	107.12	106.45	108.37	108.23	109.28	109.59
106.02	104.49	107.43	104.32	106.47	106.6	104.53	107.29	107.58	106.86	106.55	104.53	104.24	106.43	107.73	104.83	105.52	107.02	107.82	105.47	107.05	104.64	104.43	107.24	105.99	104.72	107.13	105.56	106.22	105.62	105.4	106.1	105.27	108.84	104.9	108.36	106.59	104.26	105.31	106.05	105.32	108.39	106.64	105.74	105.97	105.75	104.04	106.07	107.19	106.67
107.21	105.97	104.79	106.48	106.1	104.69	105.1	106.15	106.98	106.38	103.7	105.21	104.27	107.22	106.64	105.77	105.28	106.24	106.86	106.43	106.38	107.05	105.89	106.77	109.43	106.29	108.86	107.85	105.05	105.95	109.08	105.35	104.72	104.65	106.22	107.14	106.19	106	106.27	106.71	106.12	106.54	106.88	105.4	104.73	107.18	106.52	106.28	108.25	105.48
107.8	107.75	107.8	106.44	107.91	108.88	108.38	109.29	108.5	109.95	109.35	108.14	108.85	106	107.94	107.95	108.09	109.68	108.32	108.83	106.31	109.21	109.37	108.36	109.83	108.15	107.24	107.22	107.8	108.22	109.34	107.85	107.61	109.11	107.26	105.27	105.44	107.6	108.78	106.94	105.94	106.03	108.17	108.06	108.22	107	108.27	106.98	107.28	107.88
108.06	108.62	108.11	109.01	108.51	106.98	107.79	105.21	106.24	105.92	107.28	107.33	107.18	109.19	110.59	105.88	107.04	107.56	107.49	107.57	107.73	108.11	107.85	109.39	108.88	107.01	105.85	106.5	107.8	110.5	108.07	105.03	107.41	105.78	107.16	109.84	108.23	109.12	108.52	108.06	107.45	107.34	108.8	107.71	109.74	105.97	107.32	107.01	107.8	108.03
96.344	98.851	98.228	98.815	97.795	98.45	98.186	99.692	100.29	97.998	97.276	98.358	99.031	97.99	98.675	99.559	97.018	99.22	99.38	97.436	97.974	100.5	97.941	99.155	99.436	99.765	99.766	98.991	99.287	98.429	97.424	102.11	95.244	97.195	98.592	99.515	99.819	96.235	97.508	96.226	98.657	99.837	98.341	98.405	97.815	100.03	101.29	98.024	98.127	98.877
106.55	106.03	107.07	108.52	105.57	104.17	106.25	107.19	106.95	106.05	105.06	106.43	104.58	107.01	106.5	106.78	108.65	105.25	107.64	106.23	105.5	105.48	105.99	103.65	108.52	107.02	105.71	107.38	107.12	106.14	106.1	106.12	106.61	105.04	105.28	107.64	106.22	106.99	106.31	106.65	105.82	109.12	105.84	105.03	107.2	106.89	107.09	105.41	106.56	108.37
104.76	105.67	103.36	105.57	107.05	105.64	105.02	105.33	103.64	109.33	106.49	103.76	106.93	104.9	105.7	105.63	106.12	105.19	106.49	106.27	102.98	107.49	104.79	107.59	104.35	106.63	105.77	105	106.34	104.97	107	105.76	107.15	106.44	107.19	106.55	105.24	106.95	106.19	105.18	107.14	106.59	104.95	106.67	105.25	105.74	105.66	108.66	106.63	106.27
104.81	105.84	108.57	106.95	107.07	105.76	107.14	104.42	106.08	104.47	106.27	106.68	106.47	104.1	106.13	106.23	104.79	104.33	105.34	107.42	107.23	107.51	108.19	105.61	106.58	106.73	106.65	107.49	104.62	106.97	105.24	105.23	106.72	104.38	105.92	105.35	106.42	107.28	106.87	107.19	106.52	106.94	105.97	105.46	107.77	106.78	108.13	107.08	108.71	107.19
104.43	105.59	104.51	104.53	103.66	104.71	104.42	105.96	104.93	107.22	109.11	102.72	106.03	105.98	104.63	105.45	106.71	104.4	105.46	106.94	104.32	105.08	105.41	105.19	106.82	105.61	105.72	106.58	105.34	105.7	105.74	105.18	105.41	104.72	105.23	104.15	106.08	105.32	106.95	107.17	106.82	107.4	104.43	105.89	105.9	104.91	105.36	106.78	107.36	106.3
108.67	108.97	107.24	107.37	108.58	108.85	108.96	108.45	109.38	107.53	107.74	108.05	106.96	109.26	107.4	106.26	106.43	106.98	107.63	108.15	109.65	107.58	106.26	109.12	109.57	105.84	107.15	108.24	107.62	108.44	106.2	107.02	109.31	110.34	108.23	108.52	105.91	105.94	105.49	108.73	106.56	107.35	107.61	107.22	109.5	108.44	108.45	108.34	106.52	108.16
99.897	100.98	100.1	101.17	100.79	101.83	100.48	102.52	101.14	101.5	100.85	99.362	100.91	102.76	101.81	100.61	99.694	100.39	99.89	100.3	99.522	101	102.6	99.524	98.146	103.46	101.36	99.923	101.03	101.58	102.72	102.08	100.54	101.53	99.626	101.09	99.117	100.6	101.53	98.419	101.63	99.709	100.04	101.6	98.63	100.73	99.803	101.27	100.89	100.27
109.56	109.01	109.88	108.35	108.71	108.14	108.9	109.31	105.49	108.43	107.59	105.32	109.49	109.02	108.62	108.12	106.99	112.02	109.4	109.43	108.28	106.71	108.46	109.09	108.36	108.23	111.06	108.31	108.33	107.49	109.1	106.33	108.01	107.93	109.39	107.16	108.79	109.71	107.88	109.43	109.57	108.57	106.91	107.79	108.85	106.97	107.34	109.22	108.32	106.57
108.3	109.62	106.84	107.83	106.38	106.88	106.98	108.17	105.67	107.64	109.2	107.98	106.86	105.79	107.77	108.63	107.65	107.83	108.42	108.52	109.49	108.38	104.45	108.09	107.86	107.16	107.72	107.62	106.42	107.79	107.47	108.35	107.8	107.28	105.99	107.88	108.5	107.27	109.2	110.38	106.19	108.42	105.81	105.41	109.61	107.17	108.55	108.29	109.59	108.33
107.72	107.16	107.68	107.8	108.8	107.27	108.65	107.7	105.91	109.44	107	107.41	107.41	108.17	106.48	108.55	107.51	107.64	109.75	107.17	108.44	107.04	107.92	108.64	109.05	108.6	107.24	109.06	107.27	108.36	107.73	107.16	107.96	106.79	108	109.61	107.24	107.8	108.94	105.9	109.37	108.34	108.76	109.19	110.25	107.17	110.01	107.34	110.5	106.35
108.24	105.38	105.65	106.36	105.91	107.2	107.69	104.98	104.78	107.17	104.75	103.98	107.22	105.19	105.26	106.28	104.31	107.39	104.31	106.73	105.09	107.82	104.04	108.72	104.85	104.79	106.78	105.57	107.82	109.25	108.88	104.27	107.45	107.63	107.96	107.24	105.88	108.23	107.99	106.74	104.64	105.82	105.59	105.88	104.44	105.88	106.84	106.53	108.42	105.53
105.83	106.36	106.55	106.85	104.67	105.56	105.24	104.98	104.85	106.12	106.46	104.06	105.42	105.37	107.09	106.74	106.08	105.22	102.37	105.51	105.98	105.66	105.06	106.95	105.87	106.31	103.96	104.28	105.68	105.99	105.72	105.92	105.54	106.3	106.51	105.9	105.05	105.41	103.22	103.14	107.07	106.23	106.68	106.86	105.17	105.04	108.11	103.76	107.21	107.05
96.092	97.878	97.712	97.446	97.678	98.037	97.75	98.862	99.991	97.281	98.005	97.729	98.368	98.525	98.138	97.175	98.175	98.923	96.322	99.802	98.241	97.49	99.548	98.272	96.626	99.642	98.595	99.386	98.409	98.276	100.16	97.587	97.392	98.123	97.763	99.673	96.095	96.696	99.986	98.16	97.996	96.815	98.981	98.183	97.081	96.115	97.12	99.241	99.137	99.904
106.94	108.39	108.15	109.16	108.57	109.89	109.57	109.36	107.59	105.7	105.9	108.21	109.1	105.33	106.56	107.78	109.47	107.99	108.37	110.3	109.39	107	108.65	108.49	106.98	108.03	108.99	108.51	108.41	106.6	107	108.42	105.19	111.07	107.52	109.25	109.63	107.42	109.72	106.14	107.78	109.46	111.35	107.76	108.16	107.13	109.83	107.83	109.76	107.52
101.98	99.456	99.401	99.886	101.09	99.505	102.3	101.52	98.947	101.01	102.35	99.545	98.538	101.72	100.51	101.81	99.837	101.07	99.895	101.34	102.36	99.853	99.886	99.958	101.06	100.52	100.03	100.55	100.39	101.74	101.33	99.615	99.104	100.06	99.447	101.38	98.605	99.79	101.36	102.98	101.94	99.561	99.595	99.036	101.52	100.51	102.46	99.788	100.41	100.57
108.47	108.6	110.01	109.07	105.73	108.5	108.24	108.21	108.06	108.66	107.08	105.83	105.44	111.02	108.27	108.9	107.86	109.49	107.98	107.47	107.64	108.78	107.86	109.32	107.41	109.32	108.62	107.97	109.32	107.87	107.85	106.04	108.93	109.28	107.99	106.46	109.23	109.25	108.55	108.7	107.57	107.71	109.36	107.25	108.69	106.61	108.22	107.34	107.29	109.73
106.04	104.66	106.63	106.02	107.03	106.83	106.86	107.08	104.72	106.12	105.53	108.66	105.04	105.94	108.57	106.19	106.08	107.88	107.01	108.39	108.57	103.59	106.8	107.68	106.61	107.91	107.25	105.2	107.19	108.55	105.3	106.3	106.39	104.84	107.46	107.29	106.53	104.7	108.34	105.21	106.45	106.94	108.63	106.27	106.78	106.08	105.72	106.54	106.15	105.36
105.22	103.74	102.25	104.83	104.75	104.14	105.31	108.16	104.4	105.02	104.53	104.85	106.94	105.79	106.34	105.71	104.6	106.49	106.01	105.92	106.43	106.03	107.63	104.5	105.75	106.17	105.72	106.07	105.1	106.03	104.61	106.22	105.96	106.7	105.17	104.18	106.03	105.68	105.26	103.33	105.45	106.3	105	105.32	104.98	107	104.05	105.62	104.88	103.29
103.58	107.52	104.2	104.54	105.48	104.83	105.81	106.08	104.46	106.48	104.84	108.05	106.55	105.94	107.2	108.76	105.06	103.78	106.87	105.63	106.85	106.69	107.73	105.67	107.19	107.34	105.58	106.92	109.88	104.43	107.44	107.65	109.71	106.74	106.07	104.78	109	107.5	105.57	108.05	104.91	106.31	107.21	106.75	106.69	108.11	105.55	106.76	106.48	107.74
100.73	97.14	99.846	99.329	100.45	98.354	99.438	98.075	100.89	99.078	98.973	99.787	99.483	100.65	96.63	98.949	98.041	96.167	100.4	102.52	96.716	99.287	98.044	100.75	98.476	98.047	99.042	99.824	98.638	100.03	98.123	96.985	100.34	100.71	97.35	99.572	99.407	97.415	97.624	100.67	98.732	98.714	97.283	98.036	96.323	96.959	100.07	99.227	97.07	100.43
98.324	96.425	97.446	98.195	98.037	99.867	99.078	99.621	96.741	98.333	97.558	97.697	98.249	99.301	98.981	96.423	97.202	100.13	100.01	99.938	98.861	100.37	98.626	97.693	100.17	99.572	99.373	95.757	97.384	98.694	99.339	100.1	98.594	98.183	97.073	97.085	96.371	99.741	96.714	100.36	97.909	98.748	98.695	98.548	98.714	98.884	98.157	99.808	96.091	97.177
108.32	107.14	110.04	109.54	108.76	110.5	107.5	107.87	108.39	108.83	107.18	107.36	110.28	108.61	109.63	109.93	108.23	108.38	107.77	105.87	107.25	107.89	109.53	109.57	106.63	107.86	109.08	108.39	108.98	108.33	109.92	106.3	108.55	110.02	108.06	106.78	106.39	108.07	107.74	108.5	108.83	108.76	107.54	106.54	107.4	111.14	107.69	107.02	108.1	105.75
103.93	102.92	99.743	101.15	102.03	99.188	101.78	101.96	104.29	101.51	103.82	102.14	98.918	101.15	100.04	102.24	99.792	102.69	101.59	102.29	102.12	101.28	100.34	98.543	100.14	99.334	99.693	98.924	100.96	101.14	100.31	99.941	100.95	101.85	101.07	101.79	102.59	102.9	99.276	100.76	101.88	100.68	100.45	101.19	99.537	98.99	101.3	100.93	100.58	99.892
102.06	100.95	99.774	102.26	101.05	102.55	100.28	99.752	102.15	101.63	102.31	100.85	102.75	101.94	99.237	104.6	101.74	100.46	101.22	102.28	101.32	99.303	101.49	100.95	100.16	102.52	101.43	99.809	96.257	101.02	101.81	100.13	102.34	99.852	98.004	103.58	101.53	101.01	101.29	101.7	103.38	99.853	102.21	100.59	102.16	101.13	102.3	100.41	100.27	100.27
105.05	107.96	104.74	105.62	103.48	103.81	104.07	103.82	105.53	105.6	106.72	106.98	106.21	106.76	103.53	104.87	107.32	104.14	107.35	105.95	106.47	107.47	103.98	104.37	106.08	106.19	107.77	104.9	104.49	105.69	105.62	106.05	105.61	106.91	105.93	106.43	105.6	106.42	104.7	105.46	107.12	107.79	107.66	105.38	106.17	106.39	105.36	105.13	105.95	107.57
107.84	107.79	107.38	106.82	106.76	107.49	109.44	108.21	107.43	110.74	107.19	108.98	106.98	107.79	109.93	107.25	107.09	107.94	108.09	106.7	108.43	109.31	106.09	107.38	105.35	107.82	104.28	109.39	104.34	111.08	109.19	109.61	109.14	105.99	105.43	110.15	108.3	108.52	105.46	108.92	108.46	106.69	106.44	109.07	106.34	106.82	107.15	108.56	107.22	108.79
108.93	105.99	108.45	108.47	107.32	108.23	109.29	107.73	106	111.14	107.73	108.81	108.13	109.18	111.21	108.75	107.14	106.23	105.48	106.66	106.07	106.85	109.25	106.84	108.09	108.77	106.66	108.01	107.35	107.39	109.08	109.73	106.37	109.13	108.34	106.35	108.62	107.4	107.8	106.16	108	106.12	108.53	106.99	106.54	108.67	106.86	106.89	108.76	106.09
107.23	106.78	107.56	107.98	105.9	107.48	106.23	106.73	110.57	108.37	106.91	107.57	106.7	107.95	111.13	107.36	108.06	110.54	107.69	106.39	108.58	106.8	107.67	107.08	107.87	108.44	107.86	108.51	109.3	107.76	105.72	108.01	107.15	108.59	108.13	108.79	108.39	109.54	107.28	108.05	108.67	108.58	108.9	107.87	106.27	107.34	108.04	110.29	106.5	107.33
111.69	112.56	108.81	110.55	110.75	110.29	112.62	109.24	108.41	110.63	109.82	109.51	110.09	107.99	110.82	108.69	109.97	108.92	111.07	110.49	108.82	110.38	110.44	110.73	111.66	109.93	108.55	110.48	107.94	108.8	109.68	112.62	110.35	112.89	111.2	111.85	109.79	113.27	111.12	110.21	112.78	111.5	110.25	111.21	112	110.72	112.07	111	110.8	107.67
98.882	95.899	99.423	97.836	98.882	97.179	95.695	101.49	97.686	97.726	100.58	97.483	96.779	96.531	96.29	97.717	96.511	99.016	95.715	100.17	97.927	97.718	99.707	97.104	96.874	99.816	96.725	96.592	99.568	95.952	96.124	96.92	96.795	97.105	97.121	96.239	97.723	97.927	97.813	98.999	97.99	97.216	99.762	98.26	98.139	97.258	95.371	96.283	95.311	99.564
105.64	107.31	108.61	106.34	107.24	106.96	106.01	105.24	106.76	106.63	108.58	108.01	108.28	105.56	107.2	105.24	106.93	106.06	107.39	106.29	107.53	104.67	106.79	106.37	106.54	106.25	106.37	106.85	108.71	105.75	105.43	105.88	106.4	108.05	104.28	106.95	107.58	109.04	106.65	106.57	106.18	106.21	106.62	107.16	107.49	108.08	107.1	107.42	106.24	106.64
102.39	101.52	98.872	101.83	105.2	102.04	100.98	101.72	100.87	101.6	98.594	99.643	101.14	101.38	99.11	100.92	100.23	102.67	103.62	100.65	100.97	100.45	101.97	99.382	100.96	102.83	101.11	100.06	100.38	102.63	100.54	101.95	103.59	102.44	100.62	102.07	101.27	101.44	98.663	99.498	101.02	102.48	99.512	101.6	104.05	102.77	100.44	100.64	100.57	99.844
107.06	106.35	109.27	108.53	109.12	109.12	107.84	110.77	110.84	108.07	107.45	109.99	107.28	107.5	108.03	109.18	107.34	111.26	109.53	108.23	107.08	108.87	108.48	106.87	108.58	109.18	108.58	108.24	109.65	109.96	109.09	107.33	108.84	107.9	110.98	109.77	109.1	108.43	106.89	107.78	107.53	108.12	108.27	108.43	108.13	106.49	108.18	108.18	107.88	109.42
109.57	110.68	111.33	109.72	112.83	111.18	109.98	112.32	110.76	110.93	109.83	111.27	111.91	111.39	107.94	111.6	110.77	110.58	110.58	111.04	111.43	109.13	111.76	111.08	111.97	111.11	111.75	110.84	109.81	112.46	109.49	110.64	110.23	112.94	110.01	110.24	110.33	110.68	110.63	109.86	111.26	109.8	110.8	110.17	110.71	110.94	109.39	109.73	108.52	110.15
98.956	97.649	96.939	98.986	97.658	99.301	100.54	98.733	98.504	98.164	98.465	99.674	97.207	98.371	98.072	100.61	97.881	99.967	97.144	99.5	98.666	99.852	101.19	99.553	98.952	100.15	97.991	101.1	99.32	99.603	100.51	99.473	98.465	98.534	99.946	97.291	98.475	101.53	97.167	97.896	99.507	101.76	98.844	98.3	99.023	97.814	99.504	97.317	99.189	100.25
105.54	104.92	105.92	106.7	104.34	104.76	106	106.33	104.1	106.55	106.06	104.85	103.56	103.28	105.58	105.25	106.55	104.94	101.85	104.68	105.68	105.41	106.69	107	104.67	105.91	106.54	106.51	104.03	106.3	106.4	106.05	104	104.68	104.25	104.33	106.49	107.83	104.89	107.68	103.23	105.79	106.51	107.7	105.42	105.25	105.66	103.24	105.44	103.61
106.43	107.65	103.65	107.6	106.6	104.97	102.61	103.38	103.09	104.23	104.76	105.54	104.6	105.66	106.94	106.1	108.32	104.1	104.06	104.77	104.45	106.37	105.53	106.97	107.23	105.56	103.43	104.75	104.77	105.37	105.49	106.64	104.89	107.27	103.93	106.88	106.47	106.41	108.43	106.28	105.12	104.36	105.66	105.98	104.93	104.65	104.6	105.31	103.71	104.42
98.117	99.586	96.939	98.51	97.945	98.337	97.505	97.219	98.327	97.566	97.901	97.525	99.006	96.612	98.042	99.361	99.018	97.437	99.047	96.612	98.989	98.134	99.743	97.512	99.266	98.885	98.086	97.021	97.943	96.801	98.55	97.878	96.224	98.053	97.286	98.887	99.553	99.328	100.13	98.432	97.127	96.04	98.703	97.713	98.103	99.063	96.85	98.992	96.594	98.451
105.59	108.19	106.32	105.05	103.82	106.63	105.01	105.46	106.99	106	105.15	106.47	106.02	107.16	106	107.12	106.27	105	106.05	105.49	107.87	106.49	103.3	106.9	104.65	104.87	106.81	106.36	105.55	105.71	104.01	104.03	106.88	106.59	106.68	104.47	105.6	105.41	104.8	106.84	105.55	106.51	106.47	107.26	104.7	104.64	105.34	103.91	106.05	105.4
104.7	103.86	104.16	106.39	107.86	106.1	108.21	107.23	107.49	108.27	106.82	106.52	106.96	105.09	105.22	107.51	106.02	111.09	106.81	107.08	108.82	107.06	107.19	108.13	104.7	105.74	105.77	106.8	108.17	106.22	108.73	108.36	104.91	105.71	105.3	106.55	106.28	107.28	107.82	107.07	107.39	108.08	106.85	105.29	106.81	106.59	106.56	106.87	107.98	109.6
106.85	107.49	105.13	106.27	110.04	107.88	106.9	109.55	108.31	106.98	106.67	107.56	109.48	107.41	106.02	108.93	107.31	106.49	106.74	105.16	109.11	107.79	106.69	108	109.29	107.69	107.89	106.32	106.57	109.14	109.94	107.49	108.72	106.81	107.22	107.35	107.33	107.84	107.05	109.45	108.49	107.66	106.33	109.6	109.18	108.14	110.58	107.63	107.92	107.86
110.62	109.08	107.67	107.32	107.21	108.87	106.87	108.48	106.94	109.21	105.89	108.46	105.5	108.96	107.26	109.18	107.59	108.69	109.13	109.34	108.25	107.64	107.38	107.45	111.08	107.07	107.88	107.05	106.14	109.7	107.81	108.54	107.46	106.48	104.14	107.91	105.82	107.78	106.82	107.82	107.29	105.97	107.37	107.93	106.25	107.28	111.22	107.05	105.92	106.44
107	102.58	105.4	103.05	105.37	105.7	105.39	106.54	104.16	105.68	105.95	105.97	102.94	107.2	105.72	106.53	106.44	103.35	105.86	103.4	106.98	105.48	106.04	106.97	105.26	105.93	103.45	105.39	105.9	105.71	104.24	105.01	105.34	106.25	105.23	103.96	104.22	105.71	106.83	108.31	105.61	107.45	105.16	104.14	106.66	107.17	105.61	107.92	107.3	105.25
110.35	111.14	111.44	110.99	108.47	112.22	109.24	112.03	111.72	109.69	109.84	112.99	108.86	110.09	112.91	110.79	111.12	114.07	109.93	110.92	112.04	110.03	109.71	110.5	110.37	110.64	109.64	108.15	111.09	110.34	108.61	110.1	109.56	108.74	109.45	110.6	111.25	109.68	108.7	109.18	110.42	111.44	110.56	110.01	110.27	109.44	108.35	110.85	112.31	110.04
105.02	105.22	102.53	106.59	106.03	108.29	105.6	107.02	103.62	103.83	105.33	107.75	106.76	104.94	104.79	106.27	107.49	104.19	106.19	105.68	104.77	105.2	108.22	107.72	107.15	104.76	106.29	107.84	104.78	105.55	105.22	106.79	105.25	107.27	106.42	105.91	109.24	107.27	107.42	106.68	104.25	106.04	106.78	105.57	106.05	107.57	105.59	106.4	105.63	105.8
99.323	97.606	96.418	99.487	98.898	95.762	100.46	98.694	98.48	96.821	98.481	96.537	98.573	95.98	99.326	98.32	97.775	99.167	98.771	96.939	99.194	101.21	99.791	98.67	97.615	99.603	100.03	96.96	99.632	98.775	97.652	100.09	101.48	98.26	97.491	98.574	100.03	98.137	98.251	99.491	99.784	96.401	99.353	100.98	97.923	99.609	101.08	98.615	99.226	100.73
108.04	106.31	104.99	105.06	106.33	105.96	106.04	107.1	107.43	108.43	106.3	107.96	105.37	105.94	107.98	108.45	106.98	107.05	107.21	107.16	106.35	107.63	108.11	104.65	106.66	105.81	105.81	106.96	106.35	106.09	107.79	108.76	105.68	105.83	104.71	104.96	107.88	107.34	107.75	106.58	107.1	107.25	108.06	105.44	104.2	105.68	108.03	105.61	109.37	106.67
99.342	97.902	98.005	99.551	99.124	98.652	98.171	99.772	99.317	99.563	97.254	97.855	99.221	99.815	101.47	98.632	99.956	99.037	98.736	99.394	98.276	95.796	98.119	99.825	98.389	98.872	98.438	98.313	99.747	97.806	99.664	96.924	98.973	100.25	100.7	100.61	98.642	99.183	98.368	96.832	100.45	98.915	98.08	97.225	99.303	99.331	97.971	97.049	99.448	98.765
98.719	98.562	98.323	94.668	97.63	100.49	97.627	100.24	97.015	97.266	96.269	97.652	96.151	97.285	98.682	96.014	95.893	99.217	97.953	99.086	97.156	98.649	98.382	97.799	98.213	99.583	98.145	99.733	99.662	98.495	96.448	96.953	100.09	98.996	97.46	98.626	99.334	100.28	99.458	97.199	97.227	98.65	97.034	95.426	100.29	98.425	98.344	99.339	96.606	96.724
109.6	108.17	108.02	107.41	106.89	107	110.77	107.56	109.4	110.5	107.93	106.51	109.58	105.63	109.39	107.87	109.28	107.77	111.85	109.76	109.68	107.72	109.15	107.4	108.41	108.38	108.84	109.39	106.82	108.38	109.72	107.56	108.4	108.06	106.77	108.74	109.51	106.87	108.23	106.03	108.42	109.21	108.18	107.09	107	108.12	109.85	111.08	109.18	107.88
105.51	106.14	105.86	105.37	104.88	105.85	107.52	105.11	104.61	105.79	107.67	108.38	104.92	105.5	103.64	103.6	105.62	105.11	107.47	107.88	103.25	106.73	106	105.61	105.08	104.48	105.45	104.84	105.52	104.96	104.22	104.26	104.99	105.47	104.76	104.74	104.99	105.5	105.49	105.44	104.38	105.12	106.11	105.25	106.04	103.28	104.85	108.44	105.04	106.38
110.28	109.89	108.68	108.81	108.55	109.01	108.73	108.71	108.6	109.54	107.49	110.06	110.04	108.85	108.14	108.19	107.77	108.75	107.72	109	107.42	110.24	109.81	108.93	107.24	108.35	108.42	110.87	108.94	108.07	106.71	110.23	108.38	107.16	108.21	107.68	107.18	108.58	110.38	109.39	107.36	109.28	108.7	109.72	107.88	108.44	109.74	108.95	110.19	105.83
106.44	107.22	107.92	107.28	107.85	108.35	108.46	106.8	108.19	109.62	109.51	108.63	108	109.9	107.07	109.39	109.98	110.02	107.97	109.88	106.44	107.38	107.49	107.58	108.45	109.15	107.94	109.04	109.03	107.32	109.88	106.51	107.36	108.62	106.46	107.79	110.94	108.18	108.38	110.86	109.08	108.63	107.12	108.8	107.95	108.96	109.98	108.81	112.4	108.21
103.58	106.47	103.91	106.84	106.05	108.05	106.24	104.55	105.81	106.51	105.44	104.57	107.26	103.4	106.2	106.55	104.84	106.43	105.77	105.53	107.09	104.01	106.27	106.39	103.77	104.48	104.99	105.49	106.12	104.36	105.96	105.19	107.68	105.02	105.89	105.41	102.64	105.59	108.28	107.26	103.18	104.43	105.75	106.81	107.11	105.57	106.04	106.2	104.75	104.53
98.258	97.481	98.944	99.674	96.635	98.337	98.971	100.99	98.296	99.244	99.202	98.764	98.906	98.489	102.57	99.793	95.927	97.68	97.424	100.32	98.831	98.295	97.09	99.031	96.515	97.955	96.812	97.621	97.622	99.51	98.936	98.773	99.633	99.51	99.02	96.654	99.681	97.132	98.367	97.17	100.63	98.002	97.359	101.75	98.295	97.296	100.23	98.801	96.567	100.68
106.85	108.76	108.7	107.58	107.31	107.09	108.27	106	107.96	108.38	109.34	108.18	108.6	106.78	106.17	107.84	108.35	105.56	107.87	106.84	109.65	107.07	106.39	106.71	108.82	109.39	108.12	108.34	108.73	106.72	108.46	105.52	107.73	108.79	108.86	108.25	108.67	108.43	108.15	107.32	108.23	107.48	110	108.28	107.55	106.7	108.84	105.02	105.75	105.58
107.34	107.08	106.26	105.25	108.76	107.99	107.08	104.74	105.68	106.13	105.9	107.74	106.32	105.1	104.98	105.52	107.29	106.66	105.81	106.4	105.99	105.37	106.77	107.27	106.68	106.55	105.24	105.01	104.69	105.6	106.73	107.57	105.76	104.95	106.78	108.69	106.67	105.11	106.92	105.23	105.34	107.83	107.1	104.63	107.29	106.83	108.21	103.62	107.61	106.73
98.154	98.078	96.992	97.826	99.388	96.243	99.072	99.414	100.04	98.508	98.775	98.042	99.19	96.055	100	98.294	97.927	100.75	97.897	97.315	98.547	99.977	97.872	98.972	99.743	99.022	97.366	96.685	99.825	97.288	96.908	99.536	97.799	97.523	100.31	97.553	97.671	98.365	96.189	98.409	95.793	99.003	99.073	96.885	98.802	96.664	98.721	97.81	95.175	96.786
105.9	108.48	106.58	105.4	106.67	106.66	106	107.65	108.55	104.61	106.71	107.33	106.08	104.31	106.46	109.01	104.94	108.53	105.39	105.61	107.46	109.21	107.5	104.67	105.92	105.34	106.27	105.79	106.11	107.25	108.2	108.08	105.78	105.92	104.89	106.73	105.09	103.2	106.63	104.23	105.79	106.94	108.85	105.89	106.67	106.5	106.93	107.11	106.91	106.92
105.94	106.14	105.2	106.1	106.01	106.7	106.06	105.59	105.99	104.62	105.41	105.54	105.21	105.02	105.44	105.41	104.85	106.79	105.82	103.91	105.18	106.29	105.98	106.3	105.38	105.65	107.03	106.99	103.69	105.83	104.92	104.78	105.06	106.78	106.07	106.65	105.68	106.51	105.6	103.74	105.72	104.05	107.78	105.59	105.19	105.09	106.16	106.17	104.85	107.2
106.2	105.81	104.24	107.25	104.93	107.92	105.57	105.69	104.26	105.22	104.53	105.27	104.72	105.3	106.01	107.48	106.12	106.92	106.3	105.34	105.74	103.64	105.05	104.38	105.89	103.96	105.74	103.77	104.09	106.29	105.52	105.66	104.27	103.99	106.23	104.74	105.3	104.07	104.89	104.23	106.77	105.75	107.08	105.87	105.16	107.37	104.52	103.7	107.15	105.52
109.62	108.75	109.5	110.58	110.95	111.12	110.51	108.33	109.79	110.26	109.62	110.76	110.96	110.42	110.67	110.08	110.47	110.86	109.74	110.68	110.38	109.09	111.13	109.3	108.77	111.11	110.81	108.83	110.11	109.7	108.45	107.8	112.86	110.23	108.2	108.11	111.1	109.64	112.54	109.14	109.48	110.11	111.99	110.48	109.08	110.44	110.24	109.8	108.11	111.39
105.21	105.03	106.28	105.68	105.36	106.19	105.07	107.65	107.91	105.79	105.75	106.78	106.84	105.19	107.62	105.1	106.77	107.16	108.19	109.35	105.87	106.62	106.6	106.56	108.21	106.41	105.78	104.73	105.07	104.86	107.52	104.88	104.83	106.64	107.44	106.78	105.83	107.22	106.96	107	105.52	107.36	103.78	104.92	108.36	107.21	107.37	109.18	108.36	107.25
101.1	96.652	97.316	100.02	101.32	101.19	98.837	99.183	96.787	99.597	98.08	98.445	99.403	98.765	99.481	100.69	98.21	98.276	98.764	99.278	98.026	99.43	100.16	99.198	97.281	99.124	99.605	98.994	98.159	98.991	97.953	98.362	97.526	97.091	96.658	98.24	95.862	99.484	98.578	102.07	98.585	96.706	99.212	100.2	97.659	99.663	100.77	98.517	98.626	98.187
104.91	107.53	106.35	103.87	104.08	105.16	103.32	106.82	105.5	103.95	106.14	105.73	104.11	104.98	103.66	104.5	105.76	105.94	104.15	104.13	106.11	106.77	107.62	107.2	106.69	105.14	104.35	103.65	104.16	103.57	103.47	105.56	105.12	106.64	106.39	105.97	105.87	102.34	105.53	106.61	106.56	103.75	106.15	105.29	105.44	104.43	105.95	107.2	105.88	106.26
98.915	99.752	99.336	101.48	100.95	100.19	100.04	100.74	103.02	100.37	102.23	99.642	100.67	99.368	98.424	100.74	98.317	102.22	101.2	101.07	99.569	98.591	96.565	100.12	98.868	98.777	101.01	98.64	99.841	101.32	99.732	99.406	99.775	98.853	100.07	102.32	101.02	100.76	102.23	98.7	99.6	102.41	102.27	100.08	100.56	99.589	99.323	98.648	100.66	101.97
111.16	107.28	109.3	109.07	108.67	108.65	107.92	106.89	105.5	107.72	109.62	107.43	108.76	106.24	108.15	109.3	108.29	106.97	107	108.66	108.17	107.01	105.86	108.48	107.52	107.47	106.1	106.87	108.91	108.23	108.69	108.49	107.06	107.1	107.83	107.42	110.79	108.41	108.31	106.59	109.8	108.46	106.96	107.45	107.84	106.77	108.36	105.62	108.52	106.22
97.535	97.846	97.653	96.65	99.322	98.131	97.251	97.318	96.04	97.915	97.48	98.29	100.15	97.469	99.509	97.477	99.547	99.954	98.614	98.07	97.044	97.674	98.884	96.411	97.478	98.084	100.23	96.946	99.423	98.076	98.39	98.439	97.354	99.822	97.354	98.006	98.57	97.273	97.108	99.318	99.943	97.509	97.637	98.944	98.743	97.372	97.31	97.761	95.705	97.773
109.77	108.16	107.78	107.33	108.32	107.32	107.18	106.02	109.5	107.94	108.53	109.1	107.35	108.23	106.67	108.3	108.15	110.58	108.27	110.37	108.2	108.05	110.08	108.6	107.85	108.91	105.95	109.73	109.45	108.95	108.61	108.21	109.1	108.07	109.11	108.32	107.54	109.5	109.05	108.61	108.8	110.38	109.55	110.61	110.5	108.99	106.22	107.83	110.04	108.88
105.79	104.36	107.16	107.08	104.05	103.09	106.95	105.09	106.23	105.99	107.48	106.33	106.08	106.22	106.25	105.72	105.9	108.68	106.27	106.37	105.09	103.93	105.18	104.53	106.06	105.8	105.91	107.79	104.98	106.82	105.77	106.48	104.71	103.59	105.26	104.91	106.47	103.73	106.4	107.62	106.89	104.55	105.12	107.22	104.97	105.17	106.75	107.86	105.38	108.28
97.122	97.433	98.667	98.011	100.64	98.881	98.395	98.829	97.479	98.378	99.233	100.17	99.565	99.013	101.22	97.726	99.069	99.458	96.407	99.032	98.485	97.691	99.069	98.463	100.31	99.518	99.981	100.66	98.039	99.46	97.933	98.853	100.12	101.85	99.433	97.81	102.34	99.356	98.306	99.122	98.652	99.476	97.031	97.495	98.563	100.17	99.855	99.874	99.994	100.21
98.459	100.24	99.378	100.38	100.43	100.96	97.721	99.738	102.07	100.45	99.085	101.62	101.21	98.129	101.52	99.075	99.489	100.84	99.866	101.28	100.87	99.436	100.18	99.081	99.498	100.56	99.33	98.983	98.957	99.445	101.96	100.68	99.068	101.96	99.625	101.29	102.19	101.01	98.568	99.957	99.861	101.24	99.49	101.22	99.833	100.25	98.5	99.137	99.881	98.754
105.89	107.04	105.35	105.99	109.14	106.73	108.14	107.08	106.59	106.39	108.25	107.91	109.71	107.78	109.18	108.55	108.25	109.32	106.98	107.49	110.16	108.29	109.26	108.6	109.47	108.95	107	110.61	106.54	107.65	108.35	106.97	108.66	109.86	109.73	107.2	110.81	107.97	108.09	109.65	108.66	107.2	107.89	109.63	108.24	108.89	108.15	108.62	109.72	106.72
97.938	98.021	97.289	99.266	98.922	97.47	97.795	97.386	96.588	98.892	101.16	99.784	97.993	96.854	98.139	99.384	100.51	97.68	98.305	99.535	97.005	98.571	98.46	99.905	97.932	96.904	98.828	99.057	97.581	98.344	98.522	98.609	98.013	96.396	97.369	99.849	96.946	97.692	100.44	98.375	98.478	98.413	96.588	98.504	97.294	97.417	97.561	101.21	97.179	96.868
107.47	106.03	104.58	105.16	103.83	105.25	107.76	104.37	107.94	104.06	104.91	106.3	106.65	103.31	105.53	104.97	105.85	103.23	105.23	104.93	107.9	105.39	108.09	104.27	104.53	106.18	105.3	105.83	105.18	106.03	106.15	107.67	107.27	106.64	106.59	108.11	105.24	104.93	103.83	102.91	104.19	104.39	104.95	104.08	107.08	106.1	104.97	106.89	104.7	105.86
106.4	105.62	105.35	103.99	106.44	107.24	106.7	107.79	105.23	102.88	106	107.64	104.98	107.04	106.82	105.04	104.44	105.48	103.5	106.7	104.45	105.32	104.3	105.08	104.75	106.65	104.62	105.76	105.21	104.28	104.76	106.46	104.36	107.1	104.76	106.79	108.36	101.19	105.73	106.41	106.32	105.31	104.57	106.12	104.89	105.98	105.65	104.19	104.34	105.31
107.79	109.3	106.24	108.72	108.95	108.34	108.86	109.02	109.26	107.77	107.97	108.32	107.68	108.03	107.53	108.36	108.37	109.75	107.56	108.98	108.52	109.1	108.07	108.76	109.18	107.22	107.44	110.12	109.16	108.43	111.48	107.47	108.04	106.14	108.22	110.05	108.72	110.13	107.05	107.31	110.14	106.47	106.22	108.45	104.92	108.22	108.61	107.57	107.45	105.76
108.09	105.31	105.79	107.68	104.82	104.57	105.31	107.16	107.46	109.42	108.02	105.63	107.53	107.4	106.53	106.93	104.97	106.64	108.26	107.59	108.48	103.91	106.62	105.95	106.88	105.87	107.8	106.4	105.85	106.54	105.57	104.58	106.14	107.73	107.92	106.26	106.37	105.44	105.72	105.71	106.17	105.41	107.16	107.39	104.44	106.5	107.13	105.58	107.75	104.52
102.81	107.26	107.04	102.57	107.54	104.99	105.29	106.9	104.31	107.02	106.24	107.26	105.68	105.66	105.55	106.43	104.5	105.57	104.27	105.28	105	105.01	104.59	105.34	105.32	106.49	107.68	106.47	106.03	105.54	104.38	105.73	105.44	106.66	103.93	106.96	104.49	107.19	107.82	105.24	107.12	106.35	106.03	106.9	105	105.57	103.55	105.71	106.02	105.13
101.06	102.12	101.21	99.882	99.979	101.27	99.142	99.629	101.59	100.47	100.26	102.79	101.04	100.2	100.79	99.871	102.68	100.81	102.12	98.963	101.21	102.68	101.3	101.04	101.33	101.1	101.91	100.3	99.453	98.25	100.48	101.07	99.578	100.42	99.406	100.55	100.18	102.1	101.63	100.64	101.07	100.7	102.5	98.851	101.7	101.3	101.49	99.768	98.852	101.09
97.801	98.101	96.431	98.797	98.607	97.231	99.398	97.026	98.299	98.974	98.549	96.403	99.307	98.789	98.333	97.849	98.546	97.733	100.96	101.24	97.535	99.364	97.776	99.36	98.035	96.956	99.559	100.62	98.918	97.825	98.469	96.918	98.976	97.561	101.68	98.079	98.528	96.89	98.387	97.423	98.394	98.955	99.731	98.597	98.289	97.297	98.303	99.604	98.257	95.431
111.16	108.09	109.9	111.88	111.47	111.03	109.47	109.6	110.61	111.41	110.66	108.59	110.9	109.51	106.46	111.71	109.78	110.21	110.74	112.23	109.5	109.53	111.69	108.71	110.95	111.28	108.77	109.94	110.65	110.77	111.04	109.24	109.07	110.38	111.76	112.97	112.1	113.8	109.59	108.93	110.78	109.83	110.68	110.03	106.35	111.22	109.25	112.37	111.11	109.61
105.36	106.2	107.01	106.16	105.68	106.69	104.53	106.87	105.08	104.52	106.67	105.08	107.45	105.36	106.32	105.94	104.32	105.48	105.49	105.3	105.77	106.2	106.78	106.75	107.36	107.37	104.42	106.79	104.89	104.05	102.35	107.03	104.55	105.13	105.21	107.8	106.51	106.15	106.23	105.05	104.46	107.06	102.67	104.88	104.66	105.79	103.17	106.13	105.72	106.36
107.5	105	105.71	107.87	106.34	104.53	108.89	104.09	106.87	104.52	106.78	106.92	105.26	106.21	104.75	106.28	105.04	104.21	104.39	105.9	105.27	106.84	105.29	106.62	106.63	107.79	105.47	105.7	107.04	108.3	106.3	107.22	105.1	107.17	103.16	105.43	107.08	108.69	105.87	104.84	105.21	106.41	105.96	103.45	108.27	108.1	103.4	106.4	106.89	106.49
97.182	97.697	99.368	98.314	100.65	96.084	100.05	100.17	99.763	98.336	97.004	97.369	98.213	97.667	99.19	99.688	98.927	98.299	99.252	98.41	100.42	99.251	99.847	99.773	98.524	97.131	98.062	98.148	97.896	98.029	96.89	99.447	99.144	97.778	95.855	97.631	98.546	99.334	96.448	96.91	97.716	99.24	98.358	96.064	98.369	98.727	97.539	97.078	97.952	99.142
105.49	107.6	103.27	106.19	107.06	106.28	105.77	107.21	105.1	105.66	107.17	106.11	106.57	105.98	106.77	104.73	103.72	108.01	106.03	104.31	107.82	103.93	103.52	106.78	105.91	105.16	103.96	106.83	105.49	105.93	103.36	107.23	106.32	105.67	105.04	105.43	105.68	104.84	103.66	104.44	106.36	107.27	104.97	104.82	104	107.3	105.48	104.26	106.01	105.19
[truncated: 150 more columns]
