# Supplementary material for: Genetic dissection of main and epistatic effects of QTL based on augmented triple test cross design
Source: PLoS One. 2017 Dec 14;12(12):e0189054. doi: 10.1371/journal.pone.0189054 (PMC5730204; doi:10.1371/journal.pone.0189054)
Supplement: S10 Supporting Information — (ZIP) [file pone.0189054.s010.zip › z6_350_0.2_10.csv]

103.37	108.33	114.73	105.67	104.2	105.95	112	103.44	110.17	111.43	109.89	104.96	109.66	108.77	107.39	102.49	101.68	105.54	110.54	105.8	105.65	102.3	108.26	108.75	105.43	104.06	114.3	103.76	111.89	105.96	109.41	107.62	104.52	105.88	105.28	106.45	108.74	109.61	112.02	105.41	104.51	105.83	104.1	108.81	102.16	103.48	107.11	102.22	103.12	106.39
107.67	109.79	105.47	104.72	109.55	108.73	109.19	107.45	105.06	101.68	105.78	105.83	105.43	105.94	111.58	107.8	103.41	105.27	105.03	103.28	102.37	104.58	103.04	98.633	109.21	107.61	104.18	101.32	99.874	107	106.47	110.88	105.02	103.38	108.35	101.13	110.07	106.9	107.5	107.99	106.88	103.77	105.69	107.03	104.9	108.36	100.05	103.64	110.1	102.5
104.37	103.79	111.33	103.01	107.96	105.96	101.51	104.31	109.82	106.34	106	108.8	105.16	109.3	108.44	105.32	105	107.49	110.92	105.67	103.62	107.04	105.97	107.35	109.62	102.22	106.99	104.85	108.61	100.63	105.86	102.67	109.56	99.259	105.19	104.85	103.2	106.12	109.89	106.08	105.45	103.79	104.5	104.59	102.6	107.04	102.3	102.11	102.81	106.39
101.41	91.149	92.815	105.26	101.3	104.76	95.059	107.8	100.64	102.03	108.92	98.598	102.79	96.54	97.914	97.008	93.777	107.42	97.738	98.356	96.285	103.24	100.2	105.25	100.2	99.932	97.15	99.862	102.88	96.208	99.024	100.99	99.543	102.97	101.5	100.15	104.25	101.29	97.136	98.048	102.4	104.01	107.33	95.567	104.62	102.88	102.45	100.95	103.95	101.03
102.22	96.069	96.727	97.643	100.16	96.32	96.932	96.434	100.39	94.277	101.2	106.5	95.461	99.857	96.03	98.25	98.677	106.7	102.44	97.595	97.541	100.84	96.219	101.35	101.17	102.11	101.66	97.505	103.48	97.259	94.821	101.44	92.72	95.352	96.454	97.6	94.784	99.414	100.71	95.602	102.82	95.561	103.55	99.801	93.89	98.064	98.022	90.624	97.369	99.498
98.292	103.69	94.776	97.463	101.63	102.12	97.528	100.16	100.4	97.495	94.279	102.02	94.224	98.741	97.623	99.369	102.7	100.64	100.19	96.813	96.064	95.601	100.59	95.204	100.1	94.725	96.034	94.721	97.63	105.25	102.6	91.908	95.333	99.847	95.35	100.49	100.95	93.595	95.911	93.383	99.628	101.86	96.59	104.51	92.671	95.459	100.31	98.77	98.199	94.821
113.27	112.49	104.39	112.74	107.39	108.36	107.06	104.68	110.66	111.19	115.4	104.76	112.88	111.98	104.98	110.47	113.26	110.38	109.21	113.79	107.05	109.37	119.3	110.07	104.77	109.86	113.32	113.66	113.19	108.42	111.8	114.18	115.58	104.44	118.8	110.19	108.3	114.24	110.8	113.36	110.88	111.38	112.77	109.78	114.63	101.54	113.45	110.21	113.26	102
107.8	107.11	107.43	105.4	108.9	109.98	105.16	104.02	105.29	106.73	106.24	100.35	112.92	107.21	108.15	108.5	107.84	105.37	104.93	108.73	105.69	109.87	104.69	106.13	100.13	105.01	105.37	104.56	105.97	112.46	105.91	99.072	102.32	109.9	108.57	101.11	109.9	114.8	104.62	102.75	103.16	96.513	103.97	104.43	108.17	113.24	104.96	102.5	103.05	107.81
108.62	108.71	103.57	102.22	107.45	110.23	107.77	103.58	106.02	103.3	106.84	106.38	107.68	98.068	111.96	103.05	100.7	107.98	101.87	101.49	105.28	106.89	100.89	110.23	106.59	107.1	106.63	105.19	102.14	104.06	101.98	106.05	106.06	107.01	100.6	107.96	103.59	102.49	97.441	100.65	103.27	102.71	102.43	110.15	103.41	105.72	111.56	111.45	106.76	105.51
103.42	107.9	106.11	103.36	109.95	102.94	109.86	108.78	107.63	108.44	110.87	105.61	105.6	110.04	112.6	108.67	109.44	112.22	104.91	113.77	104.72	109.64	104.9	105.31	105.26	105.66	113.37	112.28	109.29	107.88	113.89	111.1	108.21	105.91	108.43	107.32	106.95	108.47	109.12	102.09	106.13	104.58	101.09	111.63	100.8	104.23	110.51	109.73	107.46	113.1
104.19	104.47	113.91	101.3	103.1	109.68	102.81	111.21	97.999	111.81	111.47	108.28	104.18	99.203	105.27	104.31	109.32	102.2	107.99	105.09	105.17	113.59	103.35	100.44	98.351	111.05	102.8	107.37	99.026	102.88	101.36	104.29	107.49	109.22	105.96	104.23	105.21	111.08	107.8	105.59	107.02	108.55	113.14	103.77	106.33	102.13	108.53	108	102.19	113.1
104.66	98.26	99.941	101.58	103.19	105.56	102.25	100	104.61	104.31	110.95	100.56	101.73	102.1	104.18	99.775	96.299	106.45	97.409	104.15	97.324	109.05	102.34	100.15	99.213	101.83	108.08	105.64	98.557	106.98	96.691	109.46	101.29	102.55	106.81	98.409	104.16	104.29	102.64	104.49	98.457	103.7	97.513	101.73	100.11	104.25	96.206	110.5	99.241	101.32
106.52	105.38	109.82	107.59	105.19	106.43	105.27	107.82	107.59	105.96	104.18	107.44	107	103.79	108.43	102.98	103.15	106.96	103.22	110.22	104.01	111.86	108.06	105.66	104.46	110.19	106.19	104.87	101.45	110.56	106.92	110.01	106.47	104.98	106.16	107.74	108	102.01	108.83	109.55	102.38	112.74	108.65	104.99	105.59	112.9	107.66	103.89	108.12	106.6
97.065	98.467	95.988	101.57	99.075	103.69	107.26	100.46	97.498	96.492	103.64	95.801	103.23	100.18	90.85	101.08	100.67	95.441	106.04	105.13	95.667	93.238	100.03	99.478	97.484	99.072	98.503	94.696	95.526	97.649	98.501	99.196	97.909	98.973	91.638	102.11	100.75	98.78	98.406	98.081	103.75	98.455	100.4	97.827	99.708	106.22	96.798	104.45	99.865	104.04
107.94	105.48	104.14	103.18	104.81	104.35	100.11	109.79	110.89	108.75	103.28	112.5	109.58	109.47	106.44	111.41	109.99	109.91	108.6	107.02	104.87	106.36	102.41	110.55	108.4	107.5	107.08	111.03	110.87	106.98	109.59	110.81	103.4	115.87	102.91	109.65	105.75	100.18	103.24	108.52	106.27	110.1	106.86	107.33	107.69	113.12	104.7	106.4	103.58	107.14
104.12	100.24	102.14	97.549	95.683	98.032	103.12	103.99	106.49	99.009	100.66	97.729	102.6	98.301	100.26	101.96	97.243	105.42	96.088	105.16	99.339	100.82	104.49	98.002	96.977	101.29	100.99	96.139	98.477	99.431	101.96	96.129	110.72	101.3	100.99	97.18	99.689	101	103.93	96.799	102.46	102.83	94.976	102.76	99.005	104.8	98.128	106.23	108.71	94.652
104.35	105.94	109.2	102.33	107.42	104.85	105.17	107.05	110.02	111.81	106.73	108.83	102.78	97.962	110.92	112.73	105.72	105.57	111.96	112.71	105.59	111.02	109.92	112.78	107.88	109.69	102.26	106.6	109.74	107.94	104.6	104.12	109	102.17	98.177	107.09	109.13	111.97	103.54	104.43	100.92	101.89	107.22	106.11	104.29	105.48	104.66	110.7	100.42	103.83
103.73	95.757	101.46	106.04	102.58	99.739	107.72	100.4	101.66	101.62	107.73	103.78	106.05	103.99	105.18	100.41	95.741	103.95	102.24	101.32	104.55	98.753	106.27	103.11	106.91	102.92	97.997	106.71	96.772	107.19	99.399	107.6	101.3	101.41	102.98	103.11	103.8	97.424	94.651	102.03	98.41	97.972	96.719	100.37	102.6	102.85	101.42	101.4	93.93	105.7
94.201	92.811	92.614	97.326	91.565	101.1	98.752	91.01	94.465	95.865	101.28	95.149	94.416	98.865	98.301	94.627	97.113	95.296	101.51	98.023	98.779	93.018	93.876	100.36	107.48	100.7	96.816	100.87	102.02	95.466	103.41	93.97	105.4	92.93	99.221	98.183	96.477	98.061	102.9	96.332	99.221	102.45	93.912	100.44	95.622	100.63	97.272	101.25	100.69	93.065
103.21	103.22	110.13	111.58	102.05	106.63	107.28	103.73	107.1	107.39	109.42	107.96	104.77	106.49	108.85	110.35	109.9	100.69	105.54	106.77	105.57	105.17	97.822	111.35	106.11	107.93	108.21	106.68	104.93	101.26	108.72	102.06	107.44	99.265	104.28	103.86	106	104.23	108.4	109.87	111.52	108.41	107.76	106.12	107.1	112.52	101.27	105	108.62	106.59
104.54	108.09	108.18	110.54	109.82	111.42	108.95	111.1	105.98	109.77	110.71	110.65	109.26	101.16	110.44	102.83	112.02	109.78	103.53	109.62	107.63	109.54	116.15	109.5	114.23	112.27	105.39	114.44	112.18	106.4	112.93	108.04	100.2	111.56	106.97	107.5	105.3	114.3	108.19	105.19	110.22	107.89	108.98	117.88	106.08	105.16	101.84	106.8	114.4	106.41
99.329	104.61	98.697	98.228	99.488	105.06	100.45	97.731	103.79	98.905	103.44	103.64	97.311	105.35	97.735	97.426	95.753	98.419	97.119	99.257	101.13	97.31	96.679	92.412	101.42	108.54	100.97	97.01	101.77	101.49	96.303	100.02	100.5	102.1	102.16	96.712	100.79	94.916	99.409	103.37	98.499	99.651	100.93	101.98	98.448	98.103	100.75	98.247	101.33	105.11
95.687	92.744	96.277	98.851	95.05	91.773	91.412	105.3	93.197	99.661	100.54	94.43	97.33	97.312	92.701	99.581	103.89	96.145	104.03	97.087	95.894	102.71	96.563	95.06	94.353	100.66	100.26	101.91	94.154	98.374	102.47	97.404	101.03	96.178	92.01	93.256	99.227	90.795	99.044	101.9	99.227	92.628	96.575	102.81	101.55	93.996	97.35	101.43	99.663	95.215
106.07	107.11	106.06	106.07	106.73	105.64	110.56	107.61	109.1	115.65	104.03	102.39	105.33	106.65	104.52	113.14	104.89	100.94	108.52	111.31	111.65	103.18	109.77	107.19	106.81	108.71	114.54	108.81	104.44	108.45	107.46	107.24	110.76	104.74	100.54	107.66	114.6	109.84	105.25	103.69	111.78	112.33	107.63	105.74	104.88	109.9	102.6	105.08	111.13	105.18
108.96	103.22	113.77	107.31	104.16	109.62	110.75	110.7	105.6	110.71	106.37	108.25	112.77	114.43	107.83	110.45	107.67	107.75	105.8	104.17	106.16	106.69	107.03	105.54	110.62	107.3	110.81	118.66	106.18	109.26	106.75	111.37	107.4	104.79	110.11	106.21	111.61	117.26	106.53	108.4	112.6	110.58	110.05	107.03	110.98	106.22	108.29	116.49	107.41	111.27
100.45	102.88	105.61	105.03	108.1	105.12	104.99	101.78	105.81	103.03	110.26	102.6	108.9	106.24	106.62	105.79	107.75	106.24	107.77	106.87	100.69	100.51	106.48	109.2	105.1	107.73	105.71	106.41	109.21	106.71	105.03	109.98	103.6	103.81	101.24	100.88	105	106.21	106.11	105.55	103.35	104.16	108.08	106.72	103.42	105.43	104.45	103.19	108.49	97.785
101.95	97.682	99.595	105.22	99.382	103.05	100.61	97.668	98.947	105.38	100.25	96.682	101.61	97.809	102.06	100.74	99.633	99.656	99.774	103.19	97.394	88.582	99.605	88.677	90.913	95.583	95.994	102.29	98.595	99.343	100.31	97.493	99.547	99.342	103.54	101.03	97.13	95.973	100.09	96.232	100.09	101.03	96.234	100.08	97.828	100.82	95.775	97.055	93.89	93.087
103.79	103.36	107.54	103.05	105.03	101.6	105.83	99.524	98.6	100.83	104.78	105.32	99.667	102.35	97.657	100.61	104.14	97.169	100.54	99.822	94.638	99.763	108.13	96.616	101.22	97.219	102.88	97.038	102.24	103.34	101.04	99.99	102.45	103.16	107.87	96.384	101.15	105.96	100.1	98.88	102.58	96.258	105.88	102.83	102.29	101.58	99.407	100.07	105.48	102.91
111.83	106.71	111.96	105.49	106.82	108.61	104.77	104.37	102.91	100.63	107.46	99.511	107.06	103.44	112.09	106.78	103.79	106.92	103.2	100.84	109.96	105.53	112.59	106	99.904	98.486	103.66	104.4	107.31	108.09	106.34	107.65	100.56	102.89	110.47	111.96	101.04	111.11	103.63	104.38	109.01	107.84	111.46	102.97	107.91	104.24	105.64	101.1	108.56	105.48
105.74	103.51	114.25	103.26	105.97	114.39	111.19	101.21	112.3	102.15	105.63	104.47	108	104.82	104.7	111.09	106.78	98.357	109.97	113.76	104.32	104.67	113.12	104.12	105.29	106.85	104.9	103.12	109.68	107.6	108.89	106.65	107.7	107.37	104.48	106.84	106.82	105.03	107.49	109.22	103.54	102.01	111.27	109.94	105.07	107.32	105.83	102.64	102.67	105.61
95.534	94.804	90.696	93.529	100.93	100.41	101.7	97.206	102.58	95.933	92.139	91.637	99.866	101.48	95.088	95.852	94.729	94.475	101.4	102.46	97.084	94.291	95.79	95.391	97.226	104.15	96.189	99.488	104.01	95.141	104.31	94.295	100.73	101.09	90.8	97.43	98.011	104.89	105.38	95.129	90.218	93.388	96.028	95.642	108.12	95.295	96.62	95.091	96.574	95.547
108.96	113.63	108.1	109.12	112.44	107.38	107.25	107.25	114.01	107.05	111.23	111.37	111.12	107.56	112.88	103.54	109.68	104.5	112.57	110.54	109.8	110.99	108.84	111.3	110.62	104.36	110.22	107.81	109.16	107.78	109.57	114.19	106.7	112.91	110.39	105.01	111.87	105.9	112.06	107	108.88	106.92	108.47	109.88	112.25	109.13	106.98	115.18	111.94	105.33
93.218	95.863	89.459	95.756	104.42	97.601	98.397	100.66	90.121	108.22	95.459	90.861	93.077	94.522	95.862	93.44	93.465	102.18	100.53	103.77	99.985	98.017	92.391	103.03	94.413	98.358	100.92	93.617	98.904	92.399	96.321	101.38	103.59	98.593	95.857	97.4	96.069	103.27	100.01	100.63	98.25	95.003	96.609	94.314	97.608	97.535	97.204	101.13	103.19	97.513
101.27	106.84	105.84	103.06	107.46	106.88	107.22	106.45	114.08	102.12	109.87	103.35	107.52	106.96	100.42	102.72	102.39	109.62	105.31	106	108.3	103.3	107.58	110.15	104.13	105.78	112.8	111.44	107.34	112.83	105.87	99.554	98.945	108.36	106.16	105.61	98.017	109.69	108.07	97.622	101.38	103.8	114.27	101.01	106.2	107.25	109.65	107.74	102.24	106.69
108.71	105.54	106.09	111.19	108.55	106.89	105.95	105.2	102.47	100.6	106.36	105.87	109.77	104.63	108.45	103.24	106.33	109.18	105.35	113.3	103.51	108.85	108.28	109.56	113.25	104.95	104.69	109.17	106.97	102.52	107.48	107.92	109.75	104.36	111.54	104.99	102.81	101.28	102.57	109.39	106.44	105.31	112.51	107.46	108.64	110.66	110.84	104.95	111.49	109.18
98.082	98.599	98.705	106.17	111.28	106.17	104.45	103.6	103.43	100.08	105.92	105.34	110.56	101.47	104.62	103.51	104.55	103.81	99.526	105.98	108.75	105.06	100.71	113.31	101.49	104.91	104.98	101.06	106.44	107.39	106.69	105.85	108.58	109.8	106.34	107.43	107.97	103.74	104.61	109.6	107.98	105.92	101.9	112.22	105.25	109.04	111.59	102.67	106.7	110.61
97.197	109.08	106.37	112.58	106.43	106.71	101.87	106.77	111.04	101.1	107.03	110.48	111.74	105.88	103.21	103.18	103.42	102.37	104.1	108.48	103.24	113.42	108.47	100.07	109.68	102.28	107.37	109.2	107.33	108.77	114.09	102.73	110.18	107.28	108.9	95.588	107.04	100.01	112.49	106.1	105.43	103.69	103.58	96.086	109.61	102.74	105	107.72	108.76	109.17
97.924	100.2	101.54	101.09	96.368	98.117	95.81	103.96	101.93	102.21	101.77	94.702	102.59	104.71	101.5	91.435	101.19	98.63	100.32	92.767	97.451	99.356	100.99	100.17	103.55	93.764	96.645	100.04	99.149	97.572	98.15	100.74	97.355	107.15	102.2	98.047	102.44	96.517	98.018	95.078	103.06	94.431	95.588	102.06	99.103	104.03	101.19	100.45	96.492	98.452
110.71	103.77	100.98	111.08	107.46	105.75	105	100.56	106.97	110.81	110.54	111.43	106.96	104.53	111.19	100.01	108.3	109.28	105.41	99.754	103.14	106.51	106.05	102.63	111.24	100.69	101.03	103.47	102.93	102.19	107.45	108.76	108.83	106.93	109.34	97.906	109.44	101.53	97.227	110.34	106.79	111.96	104.71	105.3	101.75	106.04	103.3	103.46	111.24	107.41
104.71	100	100.18	104.1	102.95	98.785	95.48	108.72	110.5	103.54	105.37	107.86	105.76	101.22	100.86	99.702	102.96	109.76	105.51	107.44	108.32	105.18	101.2	105.25	100.58	101.81	102.91	104.53	101.2	108.64	104.97	102.98	101.58	102.08	101.58	107.32	103.53	104.32	100.21	99.42	97.144	101.42	100.96	104.9	105.99	98.729	108.86	107.44	106.44	100.14
110	104.08	107.48	110.4	108.58	104.99	107.64	116.25	109.22	101.27	117.18	113.16	101.49	105.49	109.51	111.44	113.69	104.92	108.9	108.69	112.51	111.54	110.78	113.11	106.86	112.62	107.92	105.52	101.29	100.97	104.57	110.26	106.04	104.51	106.96	111.5	110.51	110.64	107.63	109.65	113.3	116.32	110.76	107.41	111.57	105.32	108.76	109.57	113.69	109.02
106.44	103.9	110.86	107.86	107.28	105.58	105.21	106.24	109.86	106.39	113.8	109.43	104.26	106.25	105.43	99.381	103.66	102.52	105.63	106.18	111.29	115.61	103.23	107.16	113.58	107.97	106.8	104.72	102.77	107.62	105.47	105.9	109.65	107.7	106.2	106.22	107.72	107.72	105.31	105.92	113.93	103.68	107.01	116.38	104.06	103.89	109.21	101.13	103.64	104.74
112.93	113.5	116.24	114.39	108.19	106.78	112.37	112.84	111.12	116.11	111.22	115.11	100.15	108.28	112.01	115	110.13	115.64	112.03	113.45	108.5	110.08	104.83	112.28	110.62	111.5	114.27	116.79	110.9	106.54	109.5	107.41	107.93	117.93	111.59	112.42	106.82	113.08	109.03	109.03	108.18	106.89	110.08	110.78	111.91	116.21	109.78	103.71	104.09	104.92
104.88	107.16	103.22	101.06	108.32	107.7	104.86	106.29	106.34	108.65	103.62	107.74	103.75	103.71	106.31	109.11	103.63	113.12	101.99	105.78	108.52	102.47	102.69	112.92	108.97	107.05	100.32	99.592	106.31	106.39	101.79	108.77	112.34	104.24	100.1	111.28	106.5	102.52	103.77	105	103.57	108.39	103.67	101.74	102.46	107.22	106.32	113.93	108.86	111.25
101.57	106.19	99.395	104.52	109.23	105.91	102.98	106.97	102.46	111.23	104.07	98.366	101.86	101.2	104.9	102.17	108.08	99.857	104.52	112.77	101.99	103.7	106.4	105.81	104.87	106.4	113.82	101.72	102.2	110.12	106.32	113.8	106.29	101.23	107.65	106.77	106.62	106.11	101.03	102.21	105.48	105.35	101.17	104.91	103.12	102.64	106	102.61	103.24	111.53
109.03	115.25	104.09	115.67	113.93	110.77	113.89	111.3	104.96	103.44	110.47	108.13	106.37	107.76	102.27	103.62	106.67	107.64	105.92	106.7	106.99	109.23	107.17	101.94	108.13	107.52	106.32	101.37	101.97	101.72	108.13	108.62	103.82	107.43	107.38	110.05	102.17	110.38	104.71	101.14	106.8	97.057	102.94	110.51	105.89	99.421	110.73	105.39	107.06	107.98
105.28	99.775	103.33	101.04	96.845	100.79	94.313	96.285	96.679	102.5	96.331	97.325	98.414	98.852	101.39	101.46	98.696	99.451	103.7	98.775	104.16	101.68	101.21	104.12	107.88	98.447	102.06	100.78	103.59	99.126	101.4	102.04	94.387	100.65	97.241	96.574	104.48	102.98	103.6	93.378	96.727	100.59	101.71	98.795	103.34	95.247	98.608	100.93	98.19	98.715
111.13	116.36	111.02	111.01	107.03	110.44	104.45	115.18	107.05	105.93	107.57	108.91	113.46	115.19	113.81	109.17	113.75	115.58	112.81	110.63	108.76	107.74	107.62	106.79	112.24	103.89	116.96	107.54	115.75	111.47	107.12	110.74	111.96	112.25	106.79	113.23	115.89	106.09	112.23	113.37	110.15	103.18	106.99	109.19	118.98	110.38	109.83	113.31	106.95	110.76
99.008	102.62	108.52	107.33	106.63	104.92	99.265	104.79	105.22	107.13	104.91	100.28	106.16	105.98	107.7	109.69	104.36	106.16	105.96	106.54	104.86	102.27	101.96	106.94	99.851	111.91	104.15	97.717	100.65	102.8	109.31	107.1	105.57	105.13	109.51	108.98	102.99	108.26	102.13	102.12	103.24	107.36	107.3	103.22	108.45	101.06	103.41	111.67	103.49	108.43
98.834	106	107.22	105.65	104.15	106.06	100.99	101.67	107.39	109.89	100.96	101.68	105.71	104.33	110.39	105.16	111.46	103.97	107.79	106.4	108.99	105.13	106.71	102.33	101.02	100.83	98.556	111.61	108.34	108.72	106.69	110.29	104.06	107.94	108.98	105.93	104.11	105.67	106.3	109.39	99.695	102.2	111.65	104.71	111.88	111.36	103.11	105.31	109.79	109.91
105.76	111.15	101.46	113.91	108.79	111.27	104.95	106.95	110.31	108.72	106.96	104	101.04	110.15	109.24	105.31	106.79	105.86	104.63	106.04	99.997	109.76	103.58	105.23	113.1	102.79	110.93	106	105.67	110.32	108.82	110.1	110.96	108.4	110.46	110.34	107.33	103.94	109.71	109.76	113.89	110.48	107.42	113.06	103.53	106.68	110.93	102.6	98.62	104.93
108.2	110.36	111	112.22	106.89	106.47	107.12	110.16	105.03	111.4	105.7	109.34	103.55	102	105.42	108.83	109.53	112.58	106.56	110.8	112.53	106.09	108.9	108.79	110.8	107.96	112.77	107.38	109.66	104.6	100.36	99.399	109.64	104.92	109.45	103.75	103.96	107.95	102.16	103.74	103.44	107.93	105.73	107.74	102.14	112.79	113.34	104.22	114.96	106.79
105.82	104.37	108.07	104.27	106.32	103.7	109.2	101.06	104.92	112.27	111.29	105.87	113.23	103.95	101.99	99.082	108.1	110.37	110.34	108.35	110.15	101.08	114.68	106.06	99.274	106.63	105.08	104.47	107.75	107.78	110.9	109.73	107.18	105.81	110.71	111.69	108.4	107.29	109.47	106.01	110.84	107.02	110.43	113.14	107.41	108.54	111.25	107.31	112.97	102.46
110.11	107.42	113.85	110.78	112.22	106.29	114.78	109.26	112.82	111.52	110.8	106.74	107.03	113.94	109.33	115.33	112.56	109.23	115.37	112.23	116.26	110.56	102.98	112.94	111.39	115.07	107.75	109.06	112.45	101.93	112.86	106.8	106.38	107.21	109.91	111.94	113	108.04	107.45	106.15	113.86	107.49	111.13	112.32	108.76	115.43	110.26	110.31	108.72	108.37
107.54	107.83	105.42	111.19	107.9	111.09	112.49	109.24	114.98	114.32	106.1	106.6	104.23	111.62	113.71	105.47	106.07	107.46	114.39	106.87	109.73	106.92	107.52	107.99	104.05	102.58	106.46	107.98	105.04	109.7	109.57	101.91	112.08	106.46	110.29	102.56	110.04	106.88	110.31	104.48	111.87	110.66	110.35	108.43	110.24	109.03	98.605	105.04	106.67	105.77
101.77	104.55	108.63	108.13	111.66	105.84	100.83	103.72	102.11	107.02	102.41	109.93	112.5	108.72	108.55	107.24	101.24	108.45	102.83	106.88	104.21	109.89	105.31	109.68	104.05	105.5	109.45	101.88	106.92	108.78	111.05	109.51	110.3	111.75	104.79	109.99	108.31	102.02	104.76	108.11	111.5	108.34	111.94	107.09	108.16	104.42	118.33	102.42	108.49	103.87
113.55	110.37	104.03	104.08	106.74	110.44	108.71	104.54	102.2	102.89	107.09	99.88	107.31	101.9	99.625	107	101.44	99.135	104.95	96.316	107.68	108.85	104.59	104.21	100.35	106.46	108.33	107.62	103.3	99.523	106.24	104.91	101.54	99.715	99.364	105.82	103.91	108.95	113.61	107.19	103.22	101.46	99.876	106.9	105.25	109.37	111.2	106.3	107.34	107.52
98.031	95.138	93.25	98.126	97.282	99.474	102.55	97.975	103.8	97.542	97.818	98.221	98.662	98.622	95.592	103.97	109.16	97.149	104.58	99.196	100.88	104.73	96.403	99.8	97.604	99.56	96.558	101.24	97.335	100.34	100.95	103.86	91.609	99.469	98.042	98.535	100.03	95.479	95.023	105.7	100.64	95.288	93.21	100.73	101.93	102.77	90.981	98.062	98.626	103.98
104.12	104.65	100.43	105.45	98.314	102.6	106.36	104.25	104.77	105.27	109.67	106.73	112.69	101.61	104.32	103.63	101.97	106.23	103.77	104.89	103.29	105.15	103.3	100.97	106.4	106.01	108.11	107.15	103.38	105.79	102.49	107.34	99.305	103.11	102.81	102.79	100.32	110.68	107.72	105.66	107.91	102.33	108.56	97.366	109.37	97.402	108.28	110.25	103.43	107.87
110.93	103.2	108.32	108.58	107.48	114.19	105.92	108.75	104.94	112.12	108.79	105.74	109.07	111.25	114.75	104.87	117.04	104.26	106.69	108.9	105.31	105.7	105.65	108.72	104.76	109.83	110.87	104.81	107.98	104.2	104.95	103.71	105.67	114.67	110.5	109.21	102.86	108.55	102.92	107.76	101.67	110.74	110.55	112	112.13	108.49	107.59	107.82	106.41	111.47
106.33	107.53	106.19	108.76	104.91	106.05	107.32	111.31	113.09	113.01	110.75	112.16	103.99	103.19	108.98	104.01	113.42	107.41	114.52	107.04	110.59	106.87	106.81	110.93	110.39	109.84	108.61	106.35	104.52	113.87	110.91	112.34	106.87	105.82	103.74	107.6	109.29	105.31	106.59	112.11	106.26	111.95	96.64	106.89	102.88	105.24	105.13	112.81	103.98	107.95
113.78	111.52	110.43	111.58	97.29	103.18	110.56	110.85	102.61	105.29	101.83	113.12	102.73	108.96	107.88	106.51	105.99	106.11	106.09	106.78	104.98	108.79	105.26	108.65	116.86	116.63	110.57	110.37	108.1	109.83	110.86	111.65	115.27	103.85	106.26	112.18	108.12	103.81	109.87	107.01	108.03	106.95	109.28	109.39	103.27	109.32	112.85	114.92	105.73	106.8
106.73	106.07	104.71	107.77	113.12	103.6	104.42	101.36	107.89	107.94	102.78	107.65	102.91	103.79	104.16	111.37	106.02	103.18	107.75	104.69	104.22	103.01	103.44	104.98	109.1	112.11	104.75	109.47	104.58	101.75	104.65	105.48	109.54	101.51	101.4	102.39	99.855	105.02	101.23	105.11	106.04	110.6	109.08	100.66	104.31	106.99	114.13	106.56	105.43	106.29
108.69	112.65	103.1	105.68	109.44	106.11	103.85	108.44	107.92	102.84	110.71	107.74	117.36	111.74	110.96	103.94	107.94	111.37	105.05	105.69	107.03	112.72	113.01	106.35	107.74	109.55	108.21	108.13	114.84	109.77	104.85	102.91	112.63	105.52	107.17	103.28	108.51	110.22	108.13	110.59	112.75	105.4	108.5	111.38	107.43	110.76	113.06	111.46	111.48	109.32
109.29	108.38	105.45	107.18	104.59	115.35	106.1	107.79	105.38	113.32	106.35	105.82	107.85	110.18	107.01	108.17	109.57	103.6	104.07	114.66	107.97	109.9	107.64	104.84	109.94	109.72	109.69	109.58	107.18	108.56	109.04	108.16	99.147	105.9	105.44	104.64	108.76	104.69	116.43	108.63	112.88	109.22	112.56	107.45	108.01	111.72	107.75	107.46	110.18	108.21
97.367	100.36	96.376	99.43	102.18	100.54	91.704	98.088	103.7	103.08	95.663	96.692	95.722	107.96	99.311	112.07	103.05	97	97.818	95.528	101.57	98.727	97.611	101.39	101.08	97.325	94.604	97.221	101.9	99.085	99.493	101.18	103.09	101.04	105.85	101.4	108.96	102.28	97.739	102.64	102.06	97.826	103.23	100.64	96.622	105.86	99.373	98.093	101.74	95.441
99.01	102.2	97.931	100.48	94.916	102.19	100.79	91.736	99.047	105.47	97.174	101.2	99.35	101.55	90.866	98.925	100.32	99.453	108.5	98.64	90.248	90.776	100.04	95.328	102.78	94.622	95.918	97.931	98.669	101.29	96.415	96.182	96.752	98.04	93.849	96.105	92.836	96.953	95.58	94.975	99.203	105.68	97.615	95.213	103.07	95.912	97.962	99.735	101.66	96.019
107.79	108.34	110.2	108.61	104.36	107.32	108.71	110.73	111.11	109.66	110.23	103.94	107.43	108.11	109.61	110.53	103.82	106.08	111.9	110.8	105.64	105.17	106.29	108.44	111.52	106.09	105.25	106.86	110.63	105.83	107.84	105.09	104.38	110.11	109.94	107.39	110.47	109.83	106.81	106.42	111.8	105.67	111.37	110.29	106.37	110.09	106.02	108.1	109.16	109.02
107.53	98.381	108.02	109.3	110.98	102.99	105.05	105.1	112.63	102.17	108.56	106.39	111.09	111.34	105.57	100.26	105.69	102.64	109.35	106.4	102.23	109.06	106.99	111.42	103.07	108.91	106.4	103.72	104.39	106.29	108.24	102.72	104.48	98.72	104.7	108.45	105.7	107.33	106.4	108.61	107.24	103.82	104.33	106.32	103.61	104.54	100.55	106.29	109.28	101.23
98.405	108.39	109.84	108.69	109.34	103.04	105.75	103.99	101.84	112.7	105.77	98.812	109.44	104.31	103.35	102.22	106.23	108.86	107.32	103.55	107.52	110.09	105.24	111.21	103.28	104.7	102.44	107.42	111.57	106.34	102.67	107.53	105.15	109.16	107.47	111.24	96.723	101.82	102.58	107.25	104.22	106.14	106.59	107.14	107.38	113.88	105.35	107.88	101.75	107.04
102.35	107.35	106.06	106.11	102.86	103.21	100.94	108.65	115.16	107.5	108.39	103.6	105.58	112.44	105.18	105.15	106.76	108.98	96.4	104.38	102.52	104.3	104.25	109.27	104.95	103.88	107.42	105.48	105.42	105.45	106.12	105.63	106.64	103.5	105.07	110.12	98.964	103.65	101.5	108	107.42	99.788	105.48	116.81	105.14	105.97	111.13	101.97	108.73	105.92
115.07	104.41	107.88	102.88	103.45	106.05	111.14	104.25	105.98	103.17	103.8	105.01	107.8	107.49	110.33	103.41	103.46	106.85	103.78	103.05	102.75	104.98	109.59	102.37	113.75	103.56	106.52	104.32	109.76	105.16	99.492	102.07	104.06	106.13	99.831	101.89	106.56	102.55	105.22	106.97	105.66	103.63	107.53	104.87	100.81	106.72	102.37	109.02	104.62	108.93
92.422	102.93	98.186	106.24	98.642	100.27	100.18	100.29	102.42	96.959	96.861	99.49	95.957	96.211	93.904	95.96	99.336	104.13	95.607	94.924	103.08	95.678	100.32	100.41	102.65	98.876	90.903	96.357	95.458	96.797	105.16	89.86	106.99	100.84	99.35	98.015	95.157	99.551	103.73	94.933	100.3	101.64	100.41	99.112	105.36	97.835	101.21	101.35	105.73	95.695
114.92	107.71	110.95	109.98	114.81	113.28	111.78	110.03	106.98	105.95	111.57	109.3	110.31	116.42	113.21	109.46	113.19	105.41	112.73	116.11	111.98	110.35	111.47	109	122.82	115.43	110.13	112.53	112.58	112.3	109.4	108.73	112.99	106.97	110.05	107.34	115.82	120.79	111.79	106.49	114.01	108.09	105.92	115.53	115.67	108.42	109.63	113.6	105.57	113.52
103.47	105.15	109.65	100.14	108.85	100.43	107.25	106.39	102.56	105.6	103.07	114.03	103.55	102.98	105.77	111.66	104.85	107.8	105.97	103.51	108	107.25	108.54	109.96	107.95	107.69	109.22	110.71	105.77	109.94	107.31	101.8	112.07	106.33	110.82	105.81	107.85	103.23	109.86	108.54	102.34	107.18	104.43	105.67	106.81	111.24	106.58	106.87	107.17	111.6
113.34	108.35	109.8	113.04	108.14	113.47	105.11	108.75	103.36	110.26	113.16	106.25	104.62	107.29	106.25	116.2	105.99	103.49	108.23	115.34	110.36	104.94	112.82	110.72	109.26	106.2	106.27	113.08	112.62	107.08	111.14	110.31	106.05	107.47	104.59	112.92	110.01	104.05	108.8	109.88	105.41	106.82	106.61	104.01	105.73	106.26	108.11	108.54	112.98	113.09
103.98	100.39	97.131	102.48	101.09	103.03	97.725	98.227	104.07	105.31	97.703	91.832	103.77	104.64	94.698	100.26	105.33	94.486	96.146	93.393	102.16	105.44	102.01	99.479	110.59	102.64	100.48	102.82	101.36	102.94	102.26	99.015	96.568	95.246	95.161	103.38	104.92	105.63	99.315	99.839	99.599	98.004	100.94	102.35	107.9	105.77	109.86	98.377	105.34	103.42
110.47	110.59	111.62	111.63	107.77	110.88	105.53	112.19	115.23	109.93	107.52	107.78	108.56	106.49	111.55	105.32	113.6	110.64	106.09	105.58	112.26	105.56	108.52	113.62	109.46	108.66	109.54	104.1	111.28	108.6	108.09	108.51	110.28	106.79	106.02	114.48	109.92	107.76	108.96	106.5	111.73	109.35	105.78	110.27	117.37	111.28	104.5	109.99	104.68	110.9
103.54	105.25	112.09	114.62	112.4	109.18	111.43	110.62	104.29	107.32	103.22	101.42	110.73	100.82	112.96	107.48	111.59	106.14	109.68	106.85	104.66	111.32	103.65	103.8	104.54	110	111.04	103.68	108.46	109.12	105.41	106.29	110.47	107.97	106.12	111.37	111.01	111.1	105.39	107.73	106.18	106.31	105.08	110.25	108.26	113.16	98.668	115.02	110.51	108.17
94.637	103.12	99.546	102.05	103.56	98.916	97.555	95.176	99.072	107.12	98.249	103.77	106.16	98.547	97.705	93.441	87.223	94.933	95.409	96.329	95.658	90.543	101.12	103.07	92.943	100.53	89.664	98.091	99.1	102.33	94.494	99.105	100.88	95.009	96.24	95.597	98.598	101.06	95.465	98.358	97.761	88.916	93.733	99.927	98.244	102.31	89.585	101.15	101.99	100.03
102.97	105.32	105.33	100.68	106.18	105.6	109.29	102.88	109.41	110.77	105.96	108.19	109.51	111.33	106.16	105.19	100.78	107.97	102.02	103.58	104.66	106.89	107.11	102.67	112.67	106.04	108.73	104.02	98.584	108.06	107.52	109.02	107.97	103.17	109.22	112.12	106.33	108.57	109.28	109.13	105.43	106.61	102.76	110.6	107.24	102.28	98.584	111.53	105.82	106.51
102.55	109.35	103.85	100.31	111.13	109.23	108.15	99.084	104.41	105.44	103.2	105.95	103.51	103.14	108.87	105.45	109.2	109.12	104.13	105.11	101.41	104.27	109.54	107.82	106.57	107.68	108.05	105.74	104.79	105.87	106.36	102.67	111.06	104.25	100.93	110.15	105.14	104.44	97.969	101.05	113.37	101.63	112.4	108.16	104.79	110.65	108.51	104.52	103.34	104.29
113.07	103.45	107.54	102.74	109.1	108.1	106.47	111.14	105.34	102.42	107.44	105.24	107.22	106.7	110.74	107.56	108.64	113.26	106.76	109.16	110.28	109.44	113.84	111.15	103.14	107.81	106.94	104.4	107.57	101.71	108.48	107.04	110.1	105.32	104.65	97.169	110.77	112.36	111.08	108.68	108.34	105.1	111.55	111.48	110.54	111.19	111.89	103.7	106.93	105.63
107.18	105.4	111.68	112.96	103.71	105.04	106.58	109.35	102.47	107.57	100.21	112.14	103.71	106.5	102.08	108.55	102.76	103.51	105.7	109.54	104.59	102.68	99.754	107.59	97.875	105.46	105.21	111.01	107.49	109.4	103.9	104.2	100.73	106.82	106.79	105.93	112.25	101.39	101.51	107.46	105.88	109.3	107.89	102.82	102.59	103.91	104.79	104.72	102.59	106.57
108.71	107.23	110.93	102.58	111.49	102.05	103.49	102.61	111.57	107.93	109.33	107.96	105.64	106.65	102.37	105.35	106.36	105.76	102.65	103.68	108.54	105.01	107.3	102.18	106.13	107.57	101.8	107.18	107.68	115.66	105.29	105.08	104.37	102.24	111.94	103.98	105.18	105.33	108.76	106.19	105.59	109.64	107.22	108.21	106.14	105.3	111.24	100.15	109.65	102.9
105.88	109.56	103.68	101.85	108.48	105.75	109.82	104.65	104.27	106.72	111.95	106.47	102.12	110.56	106.2	109.84	107.86	107.27	107.77	114.83	106.58	108.72	108.25	110.08	109.81	103.55	108.23	107.55	111.91	111.68	112.05	108.37	106.63	103.89	112.34	109.39	104.58	107.75	108.69	109.53	109.09	104.27	111.74	104.94	109.22	106	105.12	106.78	109.98	106.92
100.2	107.38	117.52	105.51	106.3	108.02	110.09	98.907	105.77	108.04	102.32	106.8	110.48	105.6	109.47	107.83	107.19	102.65	106.32	112.91	110.69	108.99	106.1	105.36	104.38	105.78	111.43	112.26	104.89	107.56	108.46	103.74	106.14	103.16	101.86	105.93	104.02	107.39	102.15	109.13	105.06	103.61	111.95	107.76	108.12	108.11	107.73	110.88	105.81	113.22
112.74	111.66	114.64	113.45	114.97	106.16	110.9	108.37	108.87	104.27	108.5	106.95	113.96	101.87	108.55	113.76	110.31	107.46	104.67	111.06	114.07	110.15	111.38	108.83	117.94	105.13	107.93	106.82	109.63	109.54	106.64	112.3	116.14	106.83	115.31	110.54	110.71	110.43	110.75	111.4	111.99	109.73	104.91	111.51	110.32	105.4	114.45	108.39	108.53	111.96
113.64	110.24	113.3	108.98	111.91	109.72	111.11	107.49	110.88	108.47	115.57	115.84	104.4	111.13	115.38	108.7	108.32	109.53	109.77	109.94	104.92	107.72	111.69	110.15	115.01	116.14	112.28	107.7	110.36	113.23	109.28	111.65	114.32	110.7	103.67	111.01	110	107.45	113.16	109.09	113.03	109.9	106.94	106.08	113.14	110.7	108.43	113.55	110.93	107.95
105.08	105.78	108.38	105.75	106.17	103.09	108.46	109.83	109.29	100.78	98.927	106.13	106.86	103.05	110.12	104.71	104.13	101.53	107.84	102.84	100.02	107.79	103.92	105.01	108.79	109.82	103.51	101.98	103.06	104.75	108.53	104.3	108.19	108.06	103.36	109.65	107.84	105.34	102.07	106.43	106.23	105.79	105.49	106.46	101.43	111.19	104.52	108.41	97.341	99.86
101.12	105.82	102.3	98.392	112.75	109.37	109.12	99.727	103.81	109.16	110.17	103.65	103.78	109.11	102.93	103.54	112.01	102.64	108.88	105.72	104.72	103.32	104.74	107.29	106.64	106.26	106.44	108.69	106.98	104.16	101.47	99.45	104.5	112.1	101.18	103.79	106.25	107.3	103.79	106.36	100.18	105.39	103.19	115.41	108.66	108.54	110.26	105.17	107.39	106.39
100.86	99.184	97.508	96.746	100.77	101.27	101.19	101.78	98.765	101.07	98.38	102.41	101.43	107.4	102.34	100.65	103.01	98.543	101.17	105.22	95.241	100.16	99.815	101.74	102.01	103.29	109.19	96.332	95.815	106.56	98.609	104.21	100.62	104.43	102.4	102.37	99.121	95.286	100.16	104.15	103.89	94.749	100.09	94.837	102.68	100.88	99.067	102.19	95.538	94.726
93.936	104.55	96.828	94.932	100.5	95.29	99.664	100.05	99.774	97.255	94.92	101.95	100.66	101.32	96.545	102.55	104.29	97.239	105.98	107.54	103.71	104.45	94.322	99.846	100.88	102.9	103.7	97.032	95.453	99.91	99.074	100.41	103.02	99.556	100.95	106.97	103.43	97.658	100.94	97.726	97.157	102.18	95.491	101.99	97.179	96.766	99.144	103.19	95.599	97.853
107.64	108.94	105.64	108.55	108.68	117.05	105.98	107.02	117.3	104.58	106.99	114.63	109.03	112.45	105.6	103.73	102.56	116.7	109.94	111.23	106.73	106.63	107.22	108.87	108.22	112.27	112.25	101.12	113.11	104.15	111.73	105.15	104.9	107.56	107.33	108.98	104.79	106.54	108.29	111.09	102.45	105.37	104.29	107.61	105.26	106.14	107.43	108.85	106.36	110.39
101.25	110.1	110.29	107.66	105.09	101.27	111.35	105.69	106.15	107.01	98.12	107.73	103.84	112.41	108.72	102.02	111.89	106.89	101.65	99.704	105.96	109.43	102.35	99.39	110.29	109.01	104.66	106.6	105.5	106.14	115.53	107.71	103.88	107.57	105.13	103.76	103.89	106.05	106.79	105.2	111.06	107.04	102.87	106.87	108.1	109.85	104.33	107.59	106.35	110.21
109.95	105.2	105.48	106.11	101.73	102.03	110.16	103.17	106	107.53	100.47	103.37	100.79	109.35	110.48	104.63	114.7	107.02	106.92	103.05	108.56	101.65	114.01	107.76	105.49	107.46	109.92	106.24	107.11	104	109.23	107.29	108.25	102.72	98.576	114.17	108.08	109.58	101.02	104.01	106.12	110.28	106.47	107.35	111.55	112.18	102.04	103.79	99.253	104.52
105.34	112.02	107.73	110.82	110.36	105.09	109.97	102.18	105.41	105.17	109.59	111.49	103.19	106.99	105.8	108.09	103.65	106.34	112.66	105.8	108.09	105.22	107.9	107.67	107.19	108.66	104.15	105.72	105.7	107.22	103.28	108.63	103.91	105.66	100.44	102.13	110.64	104.06	109.83	105.54	115.19	112.39	107.36	106.36	101.8	106.68	99.689	111.93	107.77	110.76
102.39	100.19	102.8	113.88	101	101.9	102.33	105.96	107.62	108	108.59	104.17	103.22	110.32	103.08	108.81	111.74	107.16	106.32	105.72	108.48	110.15	105.65	109.33	103.66	107.71	109.28	111.05	108.28	106.51	106.09	104.19	109.59	105.53	106.94	107.72	106.43	109.05	106.89	113.68	114.47	106.86	104.35	104.82	102.33	112.05	113.53	101.84	106.64	111.68
111.89	106.23	107.69	109.97	112.32	111.93	106.18	113.14	109.02	105.58	106.13	104.05	114.29	109.06	100.9	104.53	109.61	104.49	111.25	108.85	109.6	108	109.73	111.69	108.84	113.69	105.81	112.67	108.82	110.86	107.34	111.9	111.7	112.12	104.44	111.34	108.41	115.73	106.6	107.63	100.03	106.22	112.82	102.73	105.82	107.58	104.14	108.78	105.15	106.3
105.4	113.36	109.95	113.98	114.33	110.6	113.78	110.18	112.95	109.86	107.72	109.12	110.85	108.38	102.43	109.78	112.69	117.32	104.21	100.95	114.43	109.7	114	102.39	102.34	111.07	104.32	104.1	109.79	112.06	104.22	107.92	104.4	103.88	103.75	113.66	98.611	110.46	105.65	108.7	105.12	103.7	114.02	100.35	105.61	110.24	114.76	111.63	107.26	109.31
109.5	107.6	109.08	109.8	108.93	106.94	104.7	110.85	104.1	103.63	108.88	110.9	106.91	108.01	109.53	109.74	105.96	110.91	113.22	100.53	110.13	108.45	108.64	108.56	107.12	104.22	107.5	113.33	105.83	108.26	112.07	103.28	114.58	113.83	112.59	107.49	109.61	107.74	108.39	105.86	114.32	113.88	109.49	105.36	115.42	112.31	106.89	106.33	117.07	111.06
106.09	107.07	101.44	106.14	104.95	106.67	107.69	103.64	103.04	104.1	110.32	105.91	107.43	108.03	101.27	111.98	107.75	104.87	109.26	108.34	107.39	108.31	103.01	104.27	100.57	111.55	104.82	106.83	109.96	105.21	102.65	104.17	106.83	109.87	105.07	101.86	107.19	106.5	104.09	107.73	108.71	105.31	107.36	105.14	102.8	104.74	105.13	103.27	110.09	105.3
100.97	107.8	104.01	101.86	104.87	107.19	108.4	106.35	97.235	99.623	105.57	106.31	106.4	108.79	105.38	102.89	108.61	110.54	106.47	102.63	109.12	107.33	108.54	110.21	107.89	104.2	110.72	105.94	105.24	103.78	106.3	107.22	98.901	109.12	111.39	101.54	103.41	106.83	109.8	104.07	93.779	107.79	108.65	100.44	112.1	107.74	100.74	109.04	105.5	105.46
107.06	103.53	104.94	107.14	109.78	107.6	111.93	111.79	109.27	112.48	107.37	105.73	111.44	109.21	106.76	110.42	107.9	106.28	105.72	108.69	104.85	114.93	108.51	106.88	108.24	111.01	114.15	105.99	102.01	101.55	113.38	103.26	107.37	104.1	112.71	102.98	113.17	111.57	105.69	113.88	105.84	109.8	114.81	115.65	106.18	103.39	107.16	111.82	109.64	107.61
93.629	102.18	101.85	95.137	102.72	97.767	97.012	99.668	102.38	99.718	95.648	97.288	91.635	98.215	96.768	99.356	102.57	96.19	95.459	95.954	100.95	103.35	99.416	102.14	101.62	99.016	101.11	101.35	92.902	102.35	101.1	90.252	92.101	98.22	95.855	94.656	96.729	97.099	99.077	98.226	98.736	94.889	96.862	103.32	102.5	97.671	98.856	94.577	95.725	96.753
113.42	111.1	109.88	98.369	109.41	109.94	108.95	109.66	105.74	109.84	115.5	107.64	99.664	116.11	103.24	111.96	112.42	119.92	104.74	113.59	110.82	105.76	114.81	104.61	109.37	109.71	110.35	107.22	109.02	111.73	106.79	111.17	106.69	102.11	107.34	109.24	110.48	107.75	111.42	107.05	111.98	106.06	105.61	113.92	110.13	112.51	105.62	105.69	108.78	111.97
110.26	106.23	108.85	112.79	111.29	106.76	111.47	111.76	102.04	110.75	104.62	104.06	108.02	115.87	105.78	101.85	105.66	111.83	108.72	108.08	99.763	107.29	106.53	107.72	107.59	108.09	106.63	112.16	111.02	108.14	107.97	105.51	101.14	104.05	113.56	109.97	108.79	112.51	111.54	105.63	114.95	110.51	108.99	104.95	111.55	111.09	101.53	109.53	108.11	108.24
104.12	105.21	103.36	107.51	102.77	103.28	110.45	101.36	106.74	99.703	98.717	103.78	102.81	112.73	108.99	104.81	99.429	109.77	107.64	110.79	105.02	106.59	114.49	107.2	111.22	107.78	100.99	103.37	107.53	108.54	104.5	98.149	108.57	104.94	104.06	106.39	104.83	104.51	104.49	106.87	108.5	108.72	107.07	104.65	108.3	106.52	102.36	111.22	104.83	109.61
99.994	98.264	97.511	98.88	98.403	103.81	95.742	94.384	102.96	97.043	103.06	97.766	98.506	97.863	102.3	97.595	99.781	99.671	98.676	93.382	93.765	92.745	98.983	94.022	97.598	97.997	100.52	94.307	103.99	93.496	89.946	96.394	99.019	90.927	98.512	99.374	96.295	102.52	100.41	92.842	93.138	95.193	101.22	91.534	97.557	94.154	98.436	98.143	95.767	95.706
105.5	106.42	100.93	105.28	109.69	106.71	102.48	114.25	113.09	110.13	108.05	109	112.62	106.78	114.55	108.45	105.85	114.05	111.05	108.67	111.18	110.03	109.27	107.83	103.83	99.389	109.44	100.63	107.38	105.63	103.46	105.19	106.67	105.26	108.33	100.95	106.43	105.2	111.38	107.23	108.11	110.17	108.37	105.87	109.01	103.72	110.57	108.71	103.67	103.86
112.36	108.28	110.52	113.34	111.76	107.45	116.28	108.22	117.12	112.84	117.19	109.57	110.7	111.83	116.65	117.22	118.07	113.22	113.78	114.87	115.34	111.43	106.7	113.91	113.41	109.04	113.81	118.03	110.36	110.69	109.52	107.27	111.91	112.17	113.19	113.23	107.08	108.05	111.56	109.78	115.56	110.98	112.63	107.89	111.84	105.49	118.26	111.5	107.95	109.25
104.34	107.9	109.47	112.08	110.21	112.28	113.78	109.1	108.68	108.07	110.51	107.6	110.59	112.25	108.75	104.93	114.16	107.43	106.18	106.59	110.49	112.35	109.79	111.01	106.79	101.52	102.46	112.67	106.87	105.74	103.7	108.74	114.45	105.54	109.31	112.11	110.02	110.01	107.7	112.29	108.65	112.7	108.7	111.86	109.72	104.65	107.02	109.82	117.23	108
107.13	106.68	103.26	104.03	103.36	104.69	106.77	113.4	107.99	107.29	109.22	109.85	107.9	107.64	113.11	106.53	105.83	105.66	107.87	106	108.3	102.85	103.13	110.94	99.719	100.87	109.85	104.02	108.02	105.06	107.24	98.738	102.38	110.76	110.26	109.2	104.89	106.94	105.24	105.89	110.39	104.73	108	108.49	110.79	107.6	111.18	112.93	104.36	106.41
104.16	101.04	105.16	104.34	101.07	107.31	106.06	104.99	103.94	101.29	103	100.93	105.44	107.71	113.28	113.1	101.32	97.512	103.48	105.63	102.28	103.35	103.13	105.64	101.34	110.01	108.88	107.34	107.46	105.34	105.32	101.98	113.46	105.6	106.35	110.06	113.13	106.04	114.15	101.93	107.02	110.41	109.7	98.649	105.46	104.81	109.26	106.34	100.33	116.44
106.92	105.44	105.31	108.51	111.49	110.4	110.8	105.87	110.86	101.88	110.26	107.15	104.92	111.32	108.35	105.54	107.97	107.81	111.84	109.08	106.44	104.17	103.64	105.67	100.5	107.41	107.74	105.25	106.13	105.54	107.99	112.82	109.46	111.19	109.11	107.6	107.62	107.75	108.6	105.26	103.82	110.73	105.37	110.47	107.42	106.74	108.6	115.48	110.5	107.52
104.5	108.23	104.89	107.72	102.92	107.61	103.91	105.33	111.02	106.73	104.51	100.41	108.92	106.48	104.71	100.7	111.35	95.662	111.67	110.17	104.93	105.66	103.7	104.69	106.92	100.28	107.21	104.4	101.92	105.71	106.33	113.32	106.16	108.99	107.33	114.38	100.43	104.54	104.98	105.76	104.54	106.54	95.403	109.75	113.09	105.26	110.79	105.49	108.97	101.7
105.69	105.19	103.27	95.71	107.54	100.93	107.39	113.29	107.22	107.61	107.04	107.54	100.89	106.2	99.072	115.45	111.82	104.85	104.78	107.47	100.95	102.63	103.08	98.176	109.54	101.09	104.23	109.13	107.43	106.34	110.2	102.43	107.44	105.88	108.13	106.98	102.7	111.23	104.19	102.19	102.56	103.09	110.62	108.67	108.42	109.14	109.52	105.41	103.63	104.84
102.4	104.03	98.078	110.53	108.1	109.12	108.35	98.575	105.6	103.63	101.69	106.84	113.04	110.92	103.54	107.87	101.3	98.627	103.6	110.37	106.01	104.81	107.81	109.82	102.99	107.83	108.14	112.42	100.31	107.42	94.053	104.89	98.575	99.919	105.18	104.08	103.35	106.19	102.48	102.77	105.7	102.96	110.74	103.61	104.42	105.71	104.51	108.85	104.25	105.71
103.9	107.23	102.48	100.67	102.54	106.66	99.028	111.24	98.194	103.72	102.54	101.54	101.94	111.11	106.96	108.23	103.86	106.48	107.28	106.89	106.91	105.23	106.22	103.35	106.21	109.37	105.15	104.89	105.49	110.33	102.35	110.08	103.96	100.37	101.78	104.85	102.73	96.899	103.45	103.6	104.67	100.87	104.04	104.32	103.26	99.335	107.03	103.07	101.46	104.77
107.82	101.07	115.42	108.66	106.43	103.03	105.68	106.64	111.96	106.88	110.06	113.47	108	103.72	109.84	103.75	113.5	104.91	107.32	105.51	102.01	111.39	113.41	107.36	109.61	112.39	105.09	112.6	102.33	104.06	105.96	115.67	107.54	113.96	114.56	107.5	104.11	104.31	111.01	99.917	112.63	112.18	111.18	111.08	111.35	113.24	104.23	113.85	110.84	105.55
113.01	113.4	112.26	110.5	103.36	108.09	114.18	106.99	112.43	114.2	109.98	117.26	113.56	111.82	117.97	111.82	105.19	108.09	107.99	109.18	110.49	107.1	104.26	115.72	108.62	109.91	110.4	106.04	110.02	111.33	107.27	112.45	105.82	106.61	104.18	110.1	111.41	105.15	112.76	108.77	108.01	107.07	109.59	108.2	109.38	117.53	113.86	106.2	108.56	103.92
111.72	106.45	102.95	112.12	107.77	101.09	102.97	114.76	105.37	102.75	105.91	103.89	101.39	101.14	105.17	108.4	104.43	106.13	103.57	99.227	106.87	108.66	104.56	102.55	107.78	104.72	101.74	104.79	102.18	107.35	106.75	106.04	109.1	102.39	103.13	102.78	104.99	104.82	108.72	103.93	107.06	101.84	108.86	112.78	110.29	103.65	106.34	106.15	102.95	106.87
100.41	102.71	104.5	107.61	104.62	106.02	108.42	101.43	104.83	102.32	106.95	102.62	112.86	104.97	101.95	102.16	104.81	103.88	103.66	99.506	106.18	101.48	106.19	95.551	107.9	108.91	104.41	106.86	109.23	108.43	104.48	111.37	106.64	102.54	109.79	111.26	99.15	102.53	98.433	110.34	109.23	108.8	112.4	103.88	103.52	101.2	108.34	105.51	108.27	105.78
108.43	115.74	109.21	107.58	109.09	108.63	106.76	107.12	116.25	117.95	119.06	109.57	111.56	110.37	112.61	106.18	106.35	110.72	109.83	106.37	114.65	105.61	112.45	111.99	111.33	108.17	111.22	112.3	114.66	117.35	110.15	107.79	103.56	111.01	112.85	111	112.2	117.12	108.65	112.67	110.36	110.33	113.32	109.17	110.12	108.1	105.2	106.5	108.64	113.04
104.78	106.37	103.87	107.09	107.25	109.32	109.16	112.56	108.87	113.28	110.58	108.26	108.89	106.03	109.39	108	106.03	106.19	111.46	102.12	107.18	105.09	105.65	109.55	110.12	105.24	103.87	106.99	107.28	103.81	111.38	106.03	103.29	109.69	99.431	112.45	106.2	103.95	103.52	102.28	109.54	107.22	106.7	103.2	109.77	111.32	106.54	110.22	100.6	107.47
108.09	106.5	105.16	107.3	103.54	103.81	103.97	99.722	104.24	111.09	110.29	104.38	108.22	111.03	108.03	102.23	115.46	107.21	99.755	108.61	101.29	101.74	103.02	104.78	102.7	112.92	101.89	113.04	105.8	103.07	103.95	108.93	101.58	115.72	111.06	109.99	106.42	109.59	106.88	109.51	107.22	105.58	106.68	109.86	101.13	107.02	108.53	111.41	106.77	104.16
103.85	93.838	101.63	100.47	101.01	99.039	98.303	95.562	103.14	98.561	100.55	104.78	99.508	101.39	104.97	101.5	101.64	101.45	101.92	111.1	102.55	99.344	98.08	100.52	101.34	99.801	105.2	97.159	104.88	98.849	96.129	99.375	100.35	104.45	96.815	102.98	109.66	98.48	96.681	102.71	105.78	103.99	99.546	95.642	99.225	101.67	101.87	96.716	95.699	97.386
94.53	100.51	105.85	101.64	100.07	96.951	103.33	101.5	100.24	101.05	99.161	104.79	100.29	95.527	101.63	103.6	100.75	96.958	101.72	99.829	100.42	106.99	103.22	106.89	99.087	101.15	104.53	99.198	100.93	99.356	101.76	102.17	101.21	103.79	99.862	102.77	98.652	100.09	100.16	99.48	100.04	95.222	102.05	103.97	100.22	99.728	99.312	100.25	104.78	102.52
110.79	109.91	108.76	109.55	106.81	111.53	116.55	112.01	115.28	116.42	107.87	112.43	113.85	110.48	119.3	107.38	110.25	104.91	116.78	110.7	115.17	111.12	109.04	112.2	104.97	106.89	108.34	112.55	109.51	108.05	112.39	104.59	110.77	106.17	109.87	112.84	101.25	108.16	108.93	105.71	111.28	109.27	109.35	105.27	106.69	110.94	107.39	110.97	110.03	106.38
103.73	106.53	96.125	104.23	110.05	94.524	98.746	95.811	100.65	101.68	96.314	98.246	97.328	96.555	101.79	99.387	93.783	101.62	102.44	95.212	96.534	100.91	94.741	98.166	97.968	98.569	96.549	98.81	99.121	92.53	111.4	99.598	96.857	104.17	99.352	91.95	97.869	98.434	97.985	96.408	97.794	98.273	95.221	100.41	93.91	96.124	103.44	103.76	103.04	98.694
104.2	105.42	110.08	102.53	105.4	106.75	103.95	103.67	101.62	100.7	107	101.64	103.35	98.458	113.43	104.12	107.31	109.15	105.72	102.72	103.99	110.1	101.72	100.34	104.96	114.88	105.8	104.17	107	102.87	103.97	105.92	103.62	103.65	102.65	113.34	99.146	103.56	100.51	106.63	105.79	110.33	107.21	100.87	107.46	103.82	106.24	106.05	104.34	108.13
103.02	107.25	108.94	111.08	106.9	104.77	103.73	111.12	107.75	104.31	98.766	107.98	112.35	104.7	107.29	108.85	113.95	108.02	105.58	112.27	107.89	105.77	103.21	100.64	104.14	110.9	106.68	101.15	105.26	103.4	106.8	107.45	99.994	102.72	100.72	105.04	103.9	103.19	106.31	103.38	104.69	109.95	107.79	112.02	105.56	101.82	110.08	104.6	108.43	106.65
103.64	103.77	100.46	97.126	95.845	103.14	96.784	95.159	100.88	102.13	104.07	93.53	101.65	102.05	100.36	100.23	101.02	94.2	99.864	95.533	103.28	102.13	93.605	98.666	100.53	92.943	101.3	92.104	107.62	103.46	92.938	95.306	99.466	99.336	103.35	103.15	101.46	98.983	100.63	100.21	100.28	101.86	99.296	102.44	106.45	99.812	99.91	105.29	100.39	103.32
102.44	104.34	103.21	108.4	107.63	107.93	106.49	115.27	110.85	106.37	107.03	109.23	108.06	104.68	104.79	106.11	111.17	111.51	102.9	107.28	106.76	112.61	107.96	111.69	112.74	114.72	112.9	105.08	114.7	112.09	107.28	113.28	107.07	107.21	109.3	113.51	108.05	107.73	106.79	107.01	111.35	102.7	105.34	108.61	107.59	105.93	107.53	102.6	108.42	109.82
112.02	109.27	107.27	105.01	112.58	103.18	107.85	104.7	112.35	103.06	111.07	105.67	115.09	106.37	105.73	109.77	102.58	117.76	108.86	110.88	107.6	105.5	106.44	99.827	108.09	111.28	109.98	104.87	106.19	108.74	105.1	109.63	101.97	104.56	102.96	108.27	107.58	109.73	104.46	109.82	102.87	107.59	110.65	107.07	107.05	105.13	109.83	105.88	104.07	105.27
110.35	108.36	106.59	112.15	113.57	104.7	113.89	106.3	104	107.14	100.8	112.37	109.08	108.01	107.61	115.35	113.47	105.01	109.01	104.93	107.19	106.97	109.25	112.75	113.53	109.63	109.19	104.56	105.13	102.26	111.14	111.16	104.65	106.76	109.13	106.01	101.42	106.15	106.66	112.08	112.07	110.84	103.79	114.41	108.8	105.62	104.86	103.84	103.85	107.95
107.03	108.7	102.59	109.61	108.15	107.78	110.51	104.15	115.3	108.22	105.66	108.64	112.78	111.58	107.1	110.81	110.49	113.11	104.01	106.93	105.27	105.15	113.31	111.98	106.47	107.43	102.75	106.93	107.64	107.97	111.32	104.39	110.68	103.9	107.24	106.67	106.82	111.22	98.216	102.6	112.73	105.65	113.19	113.77	113.37	103.59	111.12	102.5	103.02	111.79
111.07	108.14	116.37	111.38	107.9	100.17	108.68	112.46	108.21	107.45	102.68	109.59	108.34	100.52	110.31	115.87	112.79	109.88	108.51	108.67	104.03	108.14	108.12	108.05	113.99	111.84	106.59	110.21	108.07	114.03	100.17	109.88	105.84	107.14	113.03	107.45	110.53	106.14	107.33	106.82	106.53	108.73	99.602	106.19	110.44	107.23	109.27	105.72	101.4	111.12
99.832	100.52	103.71	101.11	105.44	104.97	95.668	102.62	101.69	103.14	99.625	99.9	103.46	100.5	95.581	107.52	103.46	99.225	103.63	101.12	100.83	100.44	101.6	93.735	101.1	104.51	106.22	99.286	97.137	98.848	99.368	105.56	98.239	103.49	94.264	102.56	102.46	98.574	97.875	101.65	98.375	103.81	106.67	103.72	100.38	100.37	102.7	96.469	98.393	103.29
105.67	109.51	109.49	106.48	106.72	110.09	108.08	104.48	105.2	103.35	107.92	105.23	101.46	101.28	104.13	104.15	104.84	107.63	102.15	104.27	103.46	105.24	101.24	109.19	109.4	105.27	108.89	105.44	111.9	108.28	107.76	99.06	104.26	106.07	100.59	102.63	108.48	111.06	99.344	101.56	105.79	108.21	103.08	105.73	100.31	106.95	112.2	110.19	101.71	103.87
111.42	110.23	105.71	112.08	111.55	106.06	104.52	103.41	106.92	106.98	105.02	112.26	110.79	108.31	109.43	110.01	107.86	103.93	113.33	104.36	109.52	108.96	99.239	104.08	108.76	106.93	109.96	113.33	111.46	114.04	106.73	103.2	107.55	109.6	109.6	110.83	108.92	110.32	110.89	105.61	103.9	105.35	108.65	106.96	108.03	105.24	103.69	108.45	110.19	108.88
101.67	104.3	102.05	100.88	93.708	99.155	101.89	98.014	95.844	106.31	99	94.663	93.384	99.099	114.27	100.74	101.39	95.625	102.29	103.98	101.19	105.77	101.46	99.129	96.66	104.48	105.96	99.132	98.356	94.384	97.994	106.64	100.28	103.68	101.63	106.02	101.12	97.214	98.616	104.95	99.447	105.39	105.96	102.12	98.336	96.665	100.78	102.73	101.5	96.372
104.42	110.22	108.39	106.27	105.59	107.64	105.12	108.43	100.77	104.79	109.19	109.76	107.06	101.23	102.47	108.7	107.33	114.66	108.17	105.48	110.54	109.33	107.24	100.8	110.89	108.14	117.58	108.45	107.33	103.7	107.06	107.56	108.29	107.86	110.41	105.15	113.18	104.82	105.25	105.95	108.53	109.99	112.67	104.31	109.37	111.35	107.37	108.7	109.64	100.41
103.94	106.8	102.45	110.79	103.55	101.25	106.43	105.54	112.18	103.64	101.88	110.01	98.55	103.91	105.38	102.13	106.68	105.93	104.75	104.91	104.39	110.08	103.54	108.36	106.43	106.35	105.55	107.95	106.77	105.03	109.52	106.26	105.32	102.51	101.51	108.13	113.84	103.75	109.64	110.61	109.54	104.39	110.27	101.96	102.46	112.54	102.69	105.09	104.62	104
105.47	97.681	108.75	106.24	106.38	107.79	108.39	105.1	99.94	106.93	106.03	109.64	109	106.33	110.14	100.92	106.26	107.57	107.9	101.13	107.88	102.13	104.96	106.39	104.4	106.39	108.55	111.42	107.46	105.35	102.38	107.47	107.72	102.34	105.44	102.59	100.05	108.03	105.79	107.84	107	103.94	106.32	106.32	105.85	100.14	106.57	105.99	110.01	103.76
98.433	93.931	101.25	97.868	93.983	95.331	99.258	101.95	94.996	86.509	95.211	96.65	99.536	100.41	102.48	101.74	93.255	100.06	102.41	92.63	95.079	97.535	102.51	97.16	99.703	99.249	104.76	97.581	93.187	101.37	87.778	100.59	101.83	96.402	99.862	98.536	95.606	97.499	93.691	97.341	93.727	95.528	101.09	97.044	101.53	97.876	97.186	100.43	94.413	99.408
106.86	108.22	109.38	109.08	108.28	98.702	109.97	101.69	110.02	107.57	104.84	107.77	115.14	108.44	107.96	112.05	104.67	105.78	107.32	102.17	111.67	107.04	106.6	109.95	106.07	106.23	100.98	110.31	106.49	108.25	109.16	101.86	111.67	108.11	112.57	106.9	103.97	113.01	104.4	109.84	110.92	107.54	105.74	110.79	108.04	111.3	110.87	102.6	106.58	107.92
108.86	112.86	111.99	108.71	104.43	103.02	103.64	108.81	111.03	111.76	104.01	111.72	109.12	113.91	112.6	106.47	104.08	111.28	105.99	107.63	104.92	106.48	110.4	104.18	103.03	111.74	107.5	112.59	108.1	105.93	101	102.79	109.24	106.81	113.13	105.81	104.58	107.87	105.91	105.01	102.83	111.9	106.11	110.11	104.4	109.11	106.16	104.44	108.6	105.67
109.14	113.13	104.56	113.72	105.23	112.65	108.14	106.7	110.14	107.95	105.08	107.84	109.37	106.35	103.79	108.08	109.58	103.81	107.68	108.61	109.01	111.27	106.88	107.67	107.61	109.31	109.52	105.23	115.86	104.32	108.33	111.21	110.68	103.14	107.74	112.59	111.52	112.15	112.54	102.35	113.03	106.42	110.81	114.28	112.35	107.91	106.16	110.38	101.05	113.15
106.38	104.27	101.49	103.53	108.3	109.21	108.2	110.08	107.62	110.18	105.54	104.49	103.99	107.6	104.94	106.09	101.66	105.97	106.83	100.03	109.11	107.78	104.56	103.94	108.61	98.163	97.582	102.43	99.999	106.68	103.77	108.47	112.35	111.89	106.23	106.31	105.36	103.81	111	106.6	108.91	108.76	104.46	106.58	104.93	104.48	105.64	109.73	99.748	108.67
98.749	101.11	97.71	97.381	94.199	104.09	97.068	98.917	101.13	97.651	99.954	89.835	99.658	100.44	99.724	100.42	95.328	96.445	104	98.844	93.057	95.508	89.794	97.526	97.883	97.241	105.07	98.434	100.7	100.25	99.503	98.846	98.136	107.61	100.11	102.36	101.15	97.346	108.5	94.193	103.32	96.193	98.76	97.791	103.48	101.13	103.29	97.509	92.379	102.81
94.864	97.956	101.4	105.87	95.168	99.796	99.585	99.52	97.145	104.38	105.92	101.53	102.32	102.36	106.69	99.7	101.16	98.827	98.08	96.576	101.7	100.8	100.88	102.93	105.28	97.956	97.951	103.81	104.02	101.4	101.28	105.34	100.91	108.21	106.46	98.327	102.94	96.14	100.56	99.65	104.1	99.697	104.41	95.722	103.74	102.05	102.97	92.239	105.85	105.88
109.83	106.93	111.52	106.2	107.32	107.34	110.99	104.51	110.62	117.28	106.08	105.34	107.56	115.93	107.9	108.03	106.88	114.1	108.48	108.37	118.59	106.55	111.85	104.81	112.09	105.46	107.16	108.1	114.08	107.61	109.87	106.74	109.11	109.24	105.72	113.49	104.23	109.8	111.14	107.52	105.74	107.24	106.99	101.75	108.67	104.65	112.79	107.38	110.26	108.28
108.71	110.01	113.51	110.95	111.03	108.79	104.21	110.27	108.75	107.94	105	107.93	112.08	107.18	102.66	108.83	110.62	107.88	103.28	110.55	106.72	104.33	106.53	106.6	103.96	107.94	112.71	105.47	111.74	107.79	105.9	111.45	105.67	105.2	105.47	105.18	108.39	111.05	106.34	112	104.02	107.9	112.32	113.1	102.77	108.44	107.55	110.71	111.51	101.41
105.08	98.192	107.52	112.95	105.03	105.73	109.2	105.42	106.38	101.23	100.46	108.83	109.01	105.36	103.88	104.35	100.18	102.96	107.46	105.08	107.95	102.27	100.76	106.46	108.16	104.67	107.65	102.48	104.66	107.77	108.76	107.49	106.62	102.69	102.73	104.87	101.76	106.47	100.48	105.55	106.99	102.24	108.17	107.28	109.02	104.16	111.85	103.44	104.49	104.36
111.22	113.08	115.27	105.97	110.56	100.52	112.67	115.9	111.65	109.06	106.42	113.95	110.99	107.66	113.33	110.18	113.3	113.7	108.86	106.05	106.07	111.59	115.97	109.82	117.34	105.23	108.64	115.9	102.97	108.34	121.63	114.19	113.75	108.32	110.51	109.94	121.32	104.59	107.56	105.51	108.08	107.74	113.22	111.42	111.11	104.31	106.47	103.96	105.84	110.43
96.435	96.064	104.52	98.489	95.879	96.041	99.23	103.56	98.005	100.61	104.03	98.543	98.15	107.71	100.12	100.69	98.788	100.49	97.572	103.68	101.09	97.246	99.853	99.1	97.572	105.78	94.058	106.07	102.06	96.859	101.6	103.73	98.811	102.51	102.13	100.15	103.89	100.52	106.12	101.14	100.16	99.111	103.74	99.629	98.537	100.92	101.66	104.33	102.62	103.3
98.848	102.65	98.592	103.51	99.166	98.425	99.792	99.061	102.03	101.15	96.492	96.3	94.108	96.626	100.33	98.489	101.17	99.885	98.221	96.036	104.12	97.002	94.487	102.48	100.11	100.24	94.492	99.696	99.392	96.944	94.347	96.885	98.473	92.996	93.708	100.82	94.561	101.25	97.797	98.229	95.047	101.68	95.046	105.1	98.729	103.27	98.341	100.98	98.048	96.588
104.97	109.77	107.04	109.42	104.05	103.94	102.43	105.66	102.77	105.91	104.41	104.53	104.17	108.36	107.46	108.64	98.214	100.52	104.06	98.183	111.45	106.75	102.69	105.75	104.95	104.27	110.41	114.73	102.85	112.37	102.96	106.06	102.49	105.69	111.05	102.56	105.86	102.86	101.63	108.44	106.54	100.86	101.33	107.08	106.27	106.54	106.14	105.38	107.53	107.49
99.624	106.5	111.9	110.46	107.32	107.17	106.82	106.73	103.49	101.84	98.922	101.79	109.1	105.16	108.01	108.24	101.77	105.31	107.38	109.63	107.65	109.6	107.8	108.04	108.32	108.26	107.83	106.37	107.71	103.64	107.54	107.53	108.7	104.09	101.18	109.09	106.8	109.74	106.65	108.6	106.47	107.53	108.28	111.33	100.17	98.96	107.15	102.79	106.36	108.16
101.53	99.768	94.165	95.111	99.328	97.071	100.07	100.51	99.458	99.999	93.238	90.253	92.91	100.14	95.907	98.746	98.719	99.573	103.16	101.96	98.208	97.947	99.134	97.782	96.632	99.414	99.385	97.22	101.71	95.263	100.77	104.46	99.494	97.181	100.12	92.392	99.244	92.338	96.841	93.581	91.828	97.279	94.306	101.31	94.498	95.361	92.04	99.492	102.9	98.357
108.78	107.01	102.73	110.49	107.44	106.52	109.49	108.87	103.08	109.94	113.06	103.9	109.15	108.08	103.25	108.69	113.06	103.75	109.65	108.71	112.87	108.77	109.39	113.85	104.82	102.59	115.52	109.32	106.73	108.79	106.41	106.35	108.29	107.51	106.77	110.69	114.94	111.44	103.37	112.71	114.08	104.94	101.57	100.29	106.15	104.23	110.67	107.69	106.54	110.16
109.15	100.17	105.5	108.75	103.91	102.21	108.23	108.12	104.73	100.09	107.12	108.54	108.58	111.81	108.53	110.61	99.667	103.34	96.955	105.71	109.37	106.21	103.32	106.11	103.44	102.48	105.74	101.48	102.89	102.88	99.697	107.3	106.76	102.73	103.6	108.96	100.19	97.894	114.06	107.31	101.23	107.81	105.9	105.12	104.2	103.37	104.46	103.24	105.11	111.29
100.15	98.931	100.45	95.584	96.651	103.99	97.485	98.976	95.557	90.594	101.92	99.682	94.98	101.16	99.497	99.772	99.778	100.03	101.01	94.613	98.572	95.578	99.356	97.537	101.09	93.169	94.721	100.6	96.217	95.852	100.17	94.952	94.375	102.43	94.538	99.864	95.144	99.834	95.717	95.852	102.14	100.36	93.785	92.765	103.12	103.05	93.821	91.581	98.532	95.385
100.59	106.36	101.82	103.16	108.51	108.93	103.42	105.09	104.47	99.161	111.97	107.9	107.68	108.24	101.58	104.95	107.56	105.27	108.59	104.69	106.3	106.51	106.57	107.26	105.4	104.49	104.79	105.42	102.43	107.65	107.98	111.8	103.17	103.39	105.19	100.8	105.54	100.12	102.93	109.56	111.85	99.995	105.33	106.44	104.18	109.2	107.56	105.08	110.24	110.64
106.15	105.26	107.08	111.98	109.5	102.81	104.47	102.91	103.28	108.79	98.432	100.62	108.09	100.95	106.04	105.54	101.2	107.58	110.29	105.88	106.45	102.96	106.46	111.92	109.57	109.28	107.13	104.94	104.92	108.07	103.81	102.72	110.07	106.32	107.33	105.81	99.941	101.6	103.5	106.35	108.01	106.41	101.91	110.03	106.74	102.64	101.02	102.81	110.5	106.16
102.26	103.98	101.51	104.01	103.01	111.86	103.81	109.38	109.14	101.81	105.67	106.9	106.23	103.28	112.44	107.47	103.01	104.74	110.18	95.747	102.57	104.35	107.19	109.22	99.773	101.18	106.18	107.92	102.66	108.97	103.14	110.06	104.36	106.48	109.06	106.95	109.29	106.3	105.79	108.03	103.69	109.97	101.54	104.58	103.57	101.49	113.23	103.81	98.439	100.82
107.03	106.9	102.3	105.42	110.2	106.21	102.77	103.03	112.44	108.98	112.24	108.65	106.36	114.04	110.4	108.94	111.23	103.41	111.55	107.1	111.77	106.67	111.5	115.2	105.98	112.79	103.11	103.85	101.1	106.82	107.57	111.15	105.1	108.26	109.76	109.88	110.44	107.68	112.49	117.22	111.09	118.28	109.6	107.87	111.33	103	106.69	107.52	104.77	104.92
98.831	95.447	96.508	95.717	101.09	97.859	99.36	99.079	96.872	99.757	98.364	92.167	91.876	98.771	96.732	97.766	92.352	97.93	99.145	98.074	99.16	100.45	93.64	97.889	106.12	100.11	95.591	99.771	102.8	98.142	97.881	91.32	97.033	101.05	94.747	91.097	98.252	99.415	95.654	97.477	92.451	96.771	95.298	98.268	97.843	94.242	93.29	101.12	97.316	97.614
105.81	109.86	111.62	104.25	105.9	105.15	107.02	105.64	108.59	103.87	101.76	107.34	105.4	105.39	106.27	100.76	110.79	104.94	107.24	108.3	105.72	110.25	109.48	117.1	112.84	108.68	105.6	103.72	108.56	112.69	100.78	110.04	107.57	113.14	109.35	118.48	113.37	107.07	109.65	109.95	110.16	102.7	105.51	104.99	110.31	112.25	111.7	109.21	110.49	108.25
93.399	96.73	99.846	96.58	98.721	95.864	100.54	95.919	94.051	97.555	101.04	104.32	98.611	100.13	97.322	96.067	95.101	89.628	103.85	92.931	100.28	99.572	99.028	99.938	93.322	99.6	96.456	95.083	100.29	101.27	97.722	96.446	95.654	92.872	94.678	96.901	98.818	106.88	102.73	94.935	99.758	102.37	95.41	96.406	94.346	101.2	95.162	98.618	95.335	95.841
97.574	95.508	96.385	103.34	99.139	96.962	97.457	102.25	101.06	100.68	99.555	102.01	100.97	100.86	107.27	97.9	97.671	100.44	101.94	100.33	95.551	98.763	94.656	92.52	105.12	101.48	98.339	98.899	96.125	99.987	93.432	98.718	101.36	102.94	93.671	101.79	102.06	96.329	103.43	103.61	98.803	100.1	101.31	107.15	93.17	98.497	100.48	95.47	102.57	96.303
101.08	106.37	104.84	107.53	106.77	107.57	112.21	110.45	108.47	106.54	94.401	108.24	104.18	105.65	102.21	108.27	105.21	102.79	112.31	106.88	107.87	107.55	111.55	105.38	107.05	109.59	104.63	110.72	108.35	103	112.7	100.22	105.47	105.05	106.47	110.91	102.19	112.24	112.94	105.05	106.63	111.18	108.73	111.74	103.77	103.02	106.87	109.53	105.48	105.05
110.64	107.6	109.14	111.26	110.77	111.16	106.87	108.37	103.48	106.86	105.34	104.79	108.2	112.19	112.31	103.23	108.21	106.27	110.01	100.63	108.3	111.25	110.51	108.47	103.28	107.87	108.31	110.64	108.69	106.85	115.34	107.49	109.06	107.41	108.58	106.73	107.67	99.245	113.42	110.53	96.599	109.25	113.83	103.31	108.89	106.67	108.83	106.97	109.86	108.98
106.64	107.96	104.71	111.46	109.41	103.15	105.05	103.86	113.64	104.77	106.89	105.74	105.68	105.35	105.74	101.86	105.74	110.43	106.03	105.65	105.44	104.42	111.84	104.23	107.69	106.22	106.62	106.41	107.93	107.52	109.95	106.85	105.09	104.86	102.37	106.95	109.69	109.19	107.96	107.92	110.05	103.86	106.62	103.3	104	101.82	104.83	100.47	108.12	102.33
98.863	101.6	93.768	96.551	99.502	96.888	101.78	103.75	102.25	99.322	102.04	100.93	95.421	101.95	102.08	99.302	97.226	102.03	98.279	93.522	104.77	96.251	99.921	102.55	96.213	105.59	100.83	100.98	100.04	100.47	103.64	97.946	101.84	100.57	96.207	91.144	101.95	98.594	96.396	99.39	102.29	99.844	98.299	94.84	95.751	93.994	97.706	94.875	106.89	98.597
114.72	111.36	113.34	109.15	103.9	106.27	114.2	106.13	109.61	112.6	105.8	102.28	111.71	113.32	112.56	105.6	112	113.45	107.89	108.63	114.01	116.12	112.29	110.62	108.35	112.88	112.44	107.56	109.54	111.51	114.67	107.64	108.85	108.06	109.6	112.8	113.73	110.98	121.23	112.61	109.72	113.94	115.45	108.97	109.58	98.921	111.2	105.97	109.72	111.47
119.47	109.28	106.94	111.28	107.22	107.73	104.87	112.9	115.73	107.89	108.93	108.6	106.84	106.73	105.61	109.13	110.95	105.52	105.52	114.11	113.47	111.67	105.45	105.23	106.42	103.05	110.23	104.12	108.56	109.82	106.47	106.4	107.35	105.14	109.66	104.12	112.61	107.75	106.59	113.06	108.28	110.93	109	109.71	103.66	112.43	114.11	99.808	104.42	111.81
110.32	105.99	106.47	106.92	108.14	107.31	106.22	109.04	104.78	103.99	99.324	109.01	105.78	108.6	107.97	112.46	99.851	106.68	110.83	104.16	104.81	104.01	101.16	111.13	104.89	109.53	103.67	102.85	104.79	110.19	103.08	106.44	110.62	106.98	117.46	107.07	106.68	103.33	103.67	104.52	103.46	103.21	106.57	110.25	107.37	108.35	105.09	103.58	106.71	104.09
108.35	95.704	98.729	103.6	97.743	99.684	98.354	101.68	98.641	103.12	93.069	98.905	102.99	101.67	98.972	101.59	101.79	97.583	96.048	100.48	104.4	99.323	102.26	98.959	104.27	100.06	101.32	98.303	100.52	94.929	102.46	98.313	102.89	105.1	102.91	95.338	100.8	94.645	103.91	106.12	98.282	102.78	103.84	99.747	99.535	101.27	95.491	104.27	99.34	104.29
108.03	113.04	114.85	111.11	108.57	106.32	103.12	112.63	111.3	113	106.34	104.54	107.9	110.15	106.73	108.4	113.75	105.49	109.83	101.18	106.45	110.82	107.72	105.34	113.59	106.67	110.44	108.27	106.28	109.79	111.77	110.52	105.19	103	108.54	110.73	107.58	108.62	106.96	105.21	112.61	104.54	104.29	107.74	112.3	107.1	105.26	105.62	106.08	110.17
106.49	111.08	108.73	111.16	102.82	105.57	108.9	105.92	108.74	104.08	106.46	102.93	101.34	111.19	111.23	107.9	102.69	108.04	110.98	103.1	100.45	109.93	110.52	112.49	106.02	112.08	107.74	107.17	102.97	105.78	116.32	109.54	110.73	107.65	109.95	102.95	108.75	98.824	101.86	105.95	107.45	108.41	112.68	112.97	109.35	103.31	106.42	106.8	109.08	105.48
105.32	102.5	102.88	108.76	105.57	102.65	98.471	111.16	108.86	104.66	103.49	111.43	109.33	104.64	106.26	104.16	104.67	101.66	110.06	102.1	103.46	107.45	106.82	110.89	103.59	107.58	102.64	105.36	104.33	106.46	106.4	107.31	102.02	101.83	105.79	110.59	100.27	106.35	105.63	109.7	110.5	117.1	102.17	106.9	99.339	105.35	104.45	108.4	108.38	110.67
112.53	105.11	107.43	109.03	107.14	112.38	107.26	115.03	111.57	102.43	105.94	113.5	103.4	111.07	104.97	105.2	101.59	107.14	105	105.08	112.06	108.12	108.9	107.37	103.74	106.49	110.29	107.5	111.86	110.67	113.14	114.51	111.14	114.46	108.05	107.88	101.2	105.24	108.18	107.44	104.81	116.29	109.76	109.91	107.3	106.68	102.97	108.68	105.17	109.46
109.79	108.25	102.56	107.7	103.26	103.88	102.93	102.23	106.59	108.2	109.72	103.35	104.41	102.34	110.78	107.9	108.21	108.7	111.34	111.66	106.14	106.2	105.82	102.38	104.11	102.36	111.37	106.14	114.21	106.88	108.48	104.35	105.35	106.55	108.42	99.852	106.99	104.73	104.13	106.74	101.41	108.08	106.46	108.69	102.9	102.3	106.31	108.77	108.23	101.99
105.48	104.74	108.22	106.46	105.26	109.49	107.79	112.07	112.11	107.88	107.27	104.68	115.77	102.84	104.5	113.16	108.09	111.97	105.27	105.91	110.11	109.84	115.1	103.45	100.4	105.11	106.15	112.59	108.33	102.9	112.21	111.48	107.9	108.92	106.35	103.86	104.65	103.94	113.64	110.63	110.35	105.5	106.71	117.27	104.39	109.09	110.7	107.96	108.35	108.71
97.449	101.93	101.26	96.385	93.794	96.021	93.502	95.061	96.48	106.32	97.529	100.43	99.191	101.68	103.84	95.311	101.66	101.15	97.911	105.6	99.441	103.75	102.02	91.717	95.699	100.05	92.148	91.84	94.747	97.277	95.827	100.53	100.07	104.86	100.27	97.396	97.95	98.099	99.399	103.04	89.81	101.17	98.611	98.761	103.2	95.194	102.97	105.56	99.373	97.273
106.14	98.361	108.1	108.08	100.78	113.54	105.04	101.44	106.92	105.82	108.77	113.61	108.43	111.21	106.74	107.25	109.41	111.76	107.71	107.88	108.34	106.92	111.24	113.21	107.62	104.54	110.22	112.97	103.49	109.77	112.15	103.02	111.2	104.57	107	106.41	105.8	106.09	105.27	111.07	113.34	104.16	109.81	111.21	104.64	110.86	103.86	105.92	103.46	106.95
104.19	107.5	109.25	106.32	109.63	105.53	107.85	102.75	111.32	104.58	109.79	111.17	101.83	105.86	106.61	104.65	113.42	109.67	107.09	111.98	110.97	109.94	109.2	108.83	106.63	107.89	105.18	107.07	109.68	102.48	113.43	108.82	109.23	106.37	104.46	113.22	110.56	109.02	104.63	114.86	107.38	109.52	109.69	109.64	106.81	108.11	108.06	109.11	110.26	112.65
106.75	113.14	110.44	101.27	105.97	99.466	105.22	100.81	112	100.68	101.1	108.72	105.52	108.83	108.66	108.39	105.15	114.15	103.76	103.26	105.31	105.49	110.61	103	112.19	110.04	107.9	105.45	108.75	102.53	110.27	104.99	103.6	108.22	102.64	107.84	111.6	109.1	110.96	108.03	107.59	103.66	106.7	105.48	108.48	111.65	100.95	113.48	105.73	104.44
110.8	108.07	105.51	107.47	104.89	109.35	104.75	106.75	106.33	112.57	108.47	102.17	110.73	104.56	112.23	109.69	110.71	106.82	110.59	106.66	109.36	107.35	107.92	113.52	109.03	107.03	109.12	113.1	108.87	109.61	111.31	111.09	101.94	109.01	108.06	111.37	106.99	103.7	104.17	112.07	105.43	105.41	110.39	108.34	107.3	106.16	107.79	110.64	107.07	104.05
103.56	103.75	106.71	105.44	115.63	100.11	107.3	102.91	112.14	109.77	113.14	106.85	103.8	100.55	106.86	115.19	111.72	109.28	110.67	111.09	108.89	109.7	105.21	111.45	110.65	109.54	111.17	109.5	116.55	108.81	105.68	110.48	97.82	109.51	103.65	108.42	108.74	105.46	109.12	105.45	112.42	112.41	104.57	97.39	112.75	107.98	104.15	108.24	110.16	108.52
101.27	99.471	100.79	101.64	97.529	96.827	104.27	97.761	100.77	94.562	102.03	104.02	104.35	100.29	98.439	101.56	93.274	103.35	101.45	98.195	103.78	100.72	99.912	100.58	98.88	100.99	104.58	101.59	104.11	93.523	92.19	104.73	100.01	101.1	107.14	102.81	97.783	98.154	100.59	98.385	107.85	101.78	101.6	95.262	99.345	103.68	105.54	103.96	96.765	100.62
110.43	107.54	107.13	111.02	112.96	110.52	109.31	109.58	104.32	108.81	107.48	108.37	110.14	111.08	97.597	111.48	111.33	107.13	115.4	103.67	109.91	110.31	113.84	106.1	109.33	109.46	104.7	108.05	111.43	110.81	113.79	112.19	107.66	106.65	110.08	104.56	105.9	106.77	109.24	108.85	110.5	102.73	108.32	109.89	111.91	111.51	105.21	108.51	108.21	113.33
103.13	102.14	101.12	88.729	96.868	97.047	94.411	97.954	97.156	92.333	99.672	97.937	94.601	95.664	102.93	95.64	102.33	99.028	103.53	101	96.601	97.901	96.739	93.01	100.45	98.514	99.7	97.085	94.666	102.06	102.11	96.563	99.898	101.61	97.015	99.496	99.549	99.88	97.32	92.381	91.897	98.388	99.894	96.183	98.723	100.02	93.625	102.88	99.362	100.39
105.15	107.04	99.99	98.738	101.74	96.619	107.66	106.82	107.39	98.105	101.89	97.496	98.836	98.651	99.706	101.82	96.954	102.15	99.662	100.29	105.31	109.52	102.89	101.78	102.92	103.61	104.18	99.196	105.94	97.749	101.07	100.06	110.22	106.29	104.57	107.59	99.549	102.69	107.79	100.41	100	109.35	104.19	101.08	102.19	104.3	106.8	104.64	110.03	101.55
105.51	99.261	104.52	105.85	104.01	102.86	102.22	109.37	103.22	101.52	95.067	105.65	109.78	103.53	103.2	105.25	104.42	103.88	112.09	101.84	101.59	103.74	105.94	103.83	101.4	99.714	107.8	103.8	106.45	107.22	104.4	105.27	100.59	104.81	104.26	104.9	108.63	108.66	106.65	107.61	107.14	109.14	102.23	103.66	106.44	105.8	106.38	106.64	104.54	101.48
108.41	105.62	101.58	103.86	107.64	107.87	103.05	103.03	105.17	105.33	104.08	106.78	102.34	109.17	106.74	101.49	104.3	103.29	106.96	103.8	106.51	104.79	102.92	105.79	100.61	100.83	107.23	109.26	106.89	101.94	108.07	103.09	109.14	110.84	104.03	100.58	103.9	105.61	105.66	106.22	105.12	99.424	109.06	100.61	102.27	106.03	106.2	114.45	109.88	108.71
108.47	111.02	101.45	101.59	98.765	103.01	110.76	104.5	105.21	102.09	108.7	106.13	105.55	102.1	104.51	103.91	112.51	109.88	99.276	110.56	102.07	108.53	103.83	98.225	109.74	102.76	108.25	97.788	109.25	108.01	101.74	102.52	110.47	109.42	105.03	110.71	104.98	106.53	102.1	109.32	107.19	107.64	98.278	104.38	101.7	103.64	105.2	107.58	101.59	107.84
112.79	105.09	107.41	110.4	111	104.8	107.7	106.76	110.09	109.14	108.65	104.59	106.62	108.56	104.88	103.68	103.13	106.57	101.5	106.01	111.15	105.14	103.57	107.6	110.53	104.95	109.25	104.03	107.15	111.61	103.83	106.28	105.62	116.51	105.18	107.13	108.93	110.95	107.04	109.06	106.11	108.4	107.47	107.2	104.6	103.81	108.55	105.48	107.15	109.08
110.33	104.45	104.67	104.02	105.23	104.8	103.87	103.25	110.44	103.08	105.74	101.08	99.439	104.81	96.483	105.41	104.79	100.11	104.37	98.699	101.75	112.33	107.71	112.04	109.33	109.37	104.7	103.35	103.24	112.49	109.35	105.78	101.76	104.91	105.03	107.03	97.708	111.68	113.39	106.13	104.57	105.61	109.04	106.65	103.99	108.77	111.33	105.94	103.9	102.07
113.08	104.56	106.77	103.66	104.13	104.86	109.56	105.51	102.58	109.71	98.46	109.03	109.63	105.24	104.87	106.69	109.58	111.05	108.65	113.62	102.11	104.57	108.97	104.38	107.75	113.68	107.47	106.3	106.97	105.01	110.07	111.66	111.72	106.85	106.17	103.18	111.53	107.82	114.78	110.44	104.29	105.29	107.05	111.36	110.11	109.42	111.4	103.51	111.99	103.91
98.234	97.088	104.82	99.561	102.37	95.72	89.58	95.92	95.461	99.529	96.85	97.38	98.253	96.237	102.44	96.747	99.103	94.42	90.609	97.643	96.368	93.055	98.459	95.87	100.48	104.87	101.85	97.967	98.679	95.249	98.585	98.985	99.384	99.477	96.097	97.679	98.863	96.138	93.399	97.989	97.815	93.714	90.048	96.539	95.853	96.913	102.98	97.329	96.783	96.65
101.14	109.43	103.41	101	111.34	107.77	103.85	103.16	107.83	107.82	108.59	109.86	100.79	101.5	111.21	103.4	110.82	108.69	111.6	105.92	109.54	107.99	107.21	102.38	106.27	109.5	107.19	104.33	109.7	106.32	108.92	102.8	110.34	102.17	105.01	110.05	112.7	103.01	105.96	105.85	110.31	104.81	114.39	105.54	106.02	105.98	106.02	105.38	106.08	102.71
115.34	111.57	110.22	108.56	112.36	107.84	113.19	106.91	110.31	107.07	100.15	111.45	114.48	112.77	104.54	116.5	107.44	104.91	111.06	114.89	112.24	108.81	108.17	108.52	106	112.71	110.68	114.2	115.24	114.17	112.6	110.34	114.19	104.03	111.51	102.9	114.24	113.32	112.69	108.45	104.31	112.52	109.43	115.14	107.11	108.88	107.96	113.06	108.64	108.69
107.2	109.49	106.06	107.35	109.01	112.03	104.71	103.11	103.02	106.85	104.9	107.95	112.95	104.25	110.05	108.37	103.49	106.3	107.41	110.44	108.49	109.51	103.4	108.61	108.03	105.61	108.79	115.49	109.37	105.96	110.93	109.46	102.98	107.72	104.21	101.42	106.05	102.54	108.35	110.84	110.42	107.02	108.92	110.43	110.22	105.41	105.84	108.71	107.26	104.68
102.42	99.956	100.85	93.341	102.78	101.36	99.303	98.822	94.567	94.768	109.28	103	100.31	100.49	93.918	103.54	97.718	101.29	102.67	100.1	102.26	103.49	100.3	94.759	101.43	100.84	101.77	94.146	105.75	99.412	100.23	94.114	96.642	95.127	97.34	101.75	106.18	94.91	104.08	102.32	103.68	97.569	102.87	103.15	102.03	99.431	100.47	109.38	101.66	96.398
110.21	113.67	104.25	103.98	109.85	109.58	105.67	103.26	105.97	100.83	104.19	103.41	109.8	110.85	104.9	101.51	110.34	108.22	105.21	112.54	106.73	105.3	108.05	105.33	107.71	109.96	109.42	104.28	106.15	110.19	105.77	112.22	110.91	107.43	103.38	105.98	99.637	112.66	107.53	110.51	108.22	107.11	108.07	105.31	111.16	103.04	112.67	100.44	107.92	102.92
99.277	93.943	101.52	100.66	105.7	102.15	94.382	97.237	98.886	100.2	100.1	99.641	93.266	92.988	95.267	98.137	94.448	99.84	108.2	96.345	102.96	95.578	102.08	99.821	107.57	103.85	101.87	89.445	93.643	100.57	102.45	101.07	98.462	96.314	97.898	103.28	92.189	91.374	100.21	103.23	95.645	88.555	95.616	104.97	90.281	101.69	95.219	99.318	101.29	94.935
96.019	101.58	103.87	98.925	100	96.891	97.173	100.59	103.57	99.792	98.956	102.47	96.228	98.389	95.106	98.336	99.834	100.47	100.23	94.06	98.984	101.01	93.483	97.936	93.46	96.667	99.663	94.23	100.73	90.768	99.605	100.16	103.22	97.825	92.114	100.62	97.463	100.79	96.771	97.237	105.45	96.672	92.437	97.442	98.03	100.93	98.392	95.333	100.89	94.892
108.61	108.14	103.39	103.37	111.43	112.81	111.73	108.25	113.31	105.1	107	104.98	102.52	107.65	101.3	104.31	99.952	103.42	98.848	104.06	106.93	108.51	106.05	106.14	110.44	108.45	107.77	107.7	107.26	108.53	103.18	107.8	106.97	100.81	105.77	105.13	108.33	106.39	112.58	102.46	108.69	109.69	110.1	109.42	104.3	106.68	107.43	103.82	104.24	104.34
104.07	101.04	102.16	103.45	100.47	104.2	95.951	98.158	97.406	103.33	98.298	101.03	98.301	102.7	101.86	101.26	106.21	98.915	102.91	101.24	95.41	95.728	104.62	104.59	106.44	101.96	97.341	100.82	101.45	98.579	101.9	101.85	106.04	101.83	96.105	103.35	98.37	100.7	103.65	102.06	90.592	102.35	98.851	96.928	98.555	98.6	100.18	99.461	97.982	96.66
106.24	105.69	112.24	109.54	104.39	109.99	107.37	104.64	108.41	107.06	113.88	112.89	107.83	107.27	109.54	108.53	112.76	106.1	112.09	110.79	103.96	112.92	113.06	108.61	112.74	114.21	107.38	114.78	105.52	106.01	103.26	106.73	107.33	105.02	108.03	108.66	107.68	112.23	112.65	108.9	110.37	108.34	108.81	106.79	108.5	108.23	113.58	105.57	108.78	110.46
113.57	108.07	106.66	110.76	114.3	114.36	109.38	104.57	108.34	106.54	107.72	102.78	114.18	106.04	112.54	109.38	104.34	106.84	105.28	108.37	110.91	104.86	109.98	106.4	108.23	110.59	106.21	104.94	103.35	107.32	107.37	107.55	111.43	110.31	106.51	111.21	107.66	105.7	109.17	110.94	109.09	102.92	115.52	108.28	104.07	101.85	105.24	103.53	107.56	112.19
109.05	105.37	105.57	109.78	108.27	103.27	108.98	103.11	108.53	108.09	107.75	102.1	102.47	109.78	105.27	109.8	106.01	106.89	107.05	104.23	107.83	110.23	107.24	103.87	108.94	111.05	107.58	99.168	105.42	104.56	100.82	100.16	102.07	108.85	110.35	105.93	98.503	108.04	98.969	104.58	97.843	105.05	106.32	105.8	105.18	108.04	107.9	103.42	106.69	103.3
105.95	99.647	103.51	104.06	104.47	101.72	100.12	105.26	101.13	100.19	101.65	100.1	108.21	102.1	105.61	98.377	102.88	99.721	99.783	104.97	97.585	108.82	101.22	98.817	101.3	104.01	102.66	103.04	101.74	100.94	102.06	98.633	99.054	102.3	107.37	92.266	103.44	102.52	107.15	101.53	110.23	104.68	99.593	102.78	107.26	105.43	95.707	99.683	97.276	105.04
102.17	107.54	105.36	104.64	111.54	101.1	105.78	109.2	106.6	107.48	108.8	105.04	106.09	105.48	111.39	106.02	103.03	104.8	103.98	106.53	108.41	111.69	100.42	100.66	105.74	103.57	96.754	108.72	106.05	107.35	101.36	108.7	106.85	113.37	105.71	106.87	103.74	97.02	108.19	107.41	110.36	107.49	111.17	105.96	101.92	106.27	107.03	101	109.95	106.97
100.33	101.7	98.313	105.66	107.58	104.82	102.66	103.34	105.87	105.22	104.8	100.95	110.9	101.04	106.07	111.97	102.36	103.5	113.81	108.47	104.45	104.31	107.45	109.19	103.6	110.21	104.78	100.67	102.66	107.81	101.53	104.84	97.447	103.82	102.1	103.52	104.78	101.87	105.35	105.18	106.18	102.17	111.96	103.39	103.56	105.6	106.13	105.22	103.86	106.42
105.2	103.62	113.34	101.62	107.21	106.23	106.77	109.41	108.73	107.15	106.48	108.52	108.23	96.798	105.56	97.849	107.35	110.88	106.24	105.61	105.04	108.04	108.53	103.13	106.27	101.26	106.31	103.16	106.38	98.602	104.82	103.51	107.7	113.89	105.72	95.669	107.26	112.17	104.42	100.48	107.71	100.18	99.036	105.22	102.69	101.95	104.14	104.87	109.74	108.84
111.06	108.07	107.92	110.98	107.2	114.52	109.49	106.85	109.36	108.19	107.21	108.7	109.16	105.18	102.71	109.99	110.61	109.75	111.9	118.06	115.49	105.23	109.7	105.99	106.03	106.73	110.62	109.36	108.14	113.59	110.89	106.72	105.42	104.21	104.26	109.39	105.57	105.53	109.15	115.42	104.4	105.54	109.04	113.48	110.48	107.94	107.65	109.73	116.52	113
109.39	106.3	114.78	109.6	104.07	110.06	106.21	103.56	104.48	102.03	111.97	107.51	103.28	103.28	110.35	104.14	111.83	106.97	110	109.71	107.41	112.93	103.02	104.5	107.28	105.52	103.54	107.11	107.1	107.07	108.18	109.94	110.63	109.32	111.05	105.31	108.34	107.29	104.42	108.13	108.97	110.36	109.52	109.11	117.2	102.58	102.58	109.41	111.51	107.37
109.17	114.4	112.16	112.73	113.95	108.3	109.72	106.95	115.93	111.01	110.46	105.08	115.2	113.49	112.07	103.25	112.32	110.35	113.93	108.28	106.93	112.64	111.53	111.08	105.59	105.12	106.61	112.59	107.6	109.32	112.2	109.29	110.19	112.07	110.69	113.85	107.32	111.62	106.79	112.03	103.89	112.96	107.87	115.91	112.47	108.26	109.76	109.35	109.11	109.64
110.3	109.18	102.83	110.05	110.1	102.94	104.99	110.41	106.54	103.29	107.3	108.15	99.982	104.86	112.91	102.59	103.69	102.9	103.83	99.314	104.99	102.53	104.25	106.29	104.45	101.72	102.02	102.61	109.36	107.39	106.16	108.36	99.437	101.47	104.25	110.32	102.68	110.96	108.76	108.17	100.17	110.32	106.27	115	111.43	102.54	110.65	106.93	106.66	105.79
108.17	112.26	102.12	111.19	104.18	111.09	99.319	107.49	105.02	108.78	107.09	105.39	109.39	109.1	110.12	106.87	105.7	108.15	110.99	109.12	102.17	110.59	110.23	104.56	107.54	108.47	109	104.89	106.28	104.38	110.47	103.69	113.45	115.81	109.63	108.05	104.43	108.14	100.65	105.16	110.7	104.6	109.75	110.6	112.92	106.84	102.12	105.85	108.92	108.36
104.91	102.9	101.77	103.28	105.54	98.685	103.36	107	103.37	107.61	104.8	107.62	106.87	107.02	102.89	96.67	112.03	110.34	101.95	100.3	106.26	103	107.19	105.32	104.51	108.11	101.5	106.3	109.25	109.2	109.66	105.11	105.27	102.81	111.68	108.21	103.42	109.05	105.04	104.55	107.84	106.34	108.78	107.17	106.03	103.76	102.76	104.27	102.65	103.74
106.88	112.07	106.38	102.76	106.87	106.81	101.62	104.43	104.66	101.83	101.71	109.35	109.07	108.69	105.18	108.28	106.77	113.01	107.93	112.92	107.23	108.71	104.27	102.73	109.45	107.18	113.9	107.61	106.41	107.49	103.51	106.98	108.95	103.6	107.68	108.42	109.47	108.4	106.2	113.49	112.08	109.86	108.69	110.66	105	106.23	112.56	116.34	107.27	106.55
104.46	108.67	106.49	109.5	106.83	107.3	103.23	112.45	110.34	106.15	100.26	110.43	109.28	113.35	108.62	105.13	114.02	105.21	106.99	107.26	100	106.27	110.01	107.15	110.19	113.61	110.11	106.04	107.45	107.96	104.76	109.55	107.78	106.99	105.32	109.39	104.68	115.39	105.86	107.47	108.47	108.58	110.35	107.6	111.87	102.53	104.26	103.05	105.62	105.25
104.52	102.35	113.58	97.555	111.29	98.297	106.12	108.89	105.9	109.62	105.69	111.13	106.57	107.29	108.75	110.14	103.44	108.69	102.64	107.86	100.94	106.02	108.27	106.54	112.49	104.19	111.27	106.97	101.22	107.93	106.32	103.26	112.84	106.49	104.37	108.99	106.92	107.31	105.24	109.82	111.58	103.98	105.49	106.3	111.42	106.25	109.48	104.23	110.27	106.24
105.17	110.44	115.12	109.74	109.82	109.64	111.76	112.53	111.66	110.23	107.77	111.06	105.63	115.65	106.46	109.99	111.93	108.76	112.83	104.14	114.05	111.44	109.42	107.07	108.88	108.7	104.35	110.79	110.19	112.59	110.5	112.47	112.97	112.47	106.71	104.02	114.01	114.69	109.46	109.49	113.1	113.76	110.89	111.06	109.82	119.63	110.47	105.76	111.95	108.62
109.58	100.6	104.19	107.42	113.38	103.08	100.52	106.67	106.37	102.91	101.94	99.395	110.27	103.64	109.29	103.62	108.54	104.12	105.94	108.35	112.28	108.2	104.84	114.44	107.29	104.57	100.32	101.92	102.77	104.74	109.9	102.06	104.82	102.77	109.76	101.76	109.64	102.85	102.31	109.18	101.19	109.71	107.08	104.94	108.46	108.17	104.72	106.96	107.9	100.44
103.47	105.08	105.5	107.75	101.52	103.17	105.9	105.56	110.43	99.564	108.89	103.48	106.31	107.42	103.68	112.18	111.5	105.01	100.55	102.21	107.18	105.16	104.55	102.34	107.77	107.92	113.17	108.36	106.05	103.3	105.5	109.57	109.86	107.81	105.47	106.07	108.4	105.5	101.34	98.156	108.58	105.89	102.96	107.78	103.74	109.33	102.36	109.06	107.19	112.59
111.83	109.94	102.37	103.79	106.1	103.14	107.83	104.04	109.18	108.94	105.12	103.09	104.6	108.82	106.73	107.64	101.67	110.93	103.46	109.41	101.31	111.1	106.17	111.22	109.96	103.24	118.15	103.93	103.35	113.08	105.66	106.71	109.48	110.94	102.63	110.23	101.73	104.23	112.44	112.04	99.278	101.67	106.22	104.84	109.32	105.34	106.94	107.69	109.56	101.96
113.71	117.92	103.4	108.65	109.03	109.89	101.7	106.75	112.59	111.33	109.31	114.3	110.45	108.74	109.27	116.85	108.31	110.56	103.92	102.72	108.21	104.95	111.5	106.79	108.52	103.8	110.73	114.41	110.17	114.18	109.94	107.29	106.37	109.54	104.24	107.9	109.83	107.43	106.66	110.61	108.51	105.68	111.35	113.54	108.26	109.06	108.97	107.61	106	104.36
104.79	103.48	103.18	112.73	104.06	103.35	99.164	102.58	101.4	108.08	109.35	108.04	105.76	108.09	101.71	103.43	98.464	102.91	104.12	105.13	105.27	104.29	103.89	105.98	100.35	105.7	102.5	106.31	105.06	107.97	105.16	104.06	104.7	103.15	108.35	108.35	107.22	101.93	107.59	104.14	106.3	105.05	108.77	103.95	109.29	111.98	106.25	104.96	108.56	105.39
101.64	97.859	101.55	103.23	94.561	96.945	103.78	100.9	105.09	103.97	106.34	99.215	99.539	100.26	100.27	96.836	95.518	102.03	100.88	100.7	96.015	99.73	102.45	98.805	106.44	101.33	97.235	106.19	100.43	100.9	99.568	99.359	98.432	105.33	96.032	93.094	100.18	101.63	101.16	104.86	98.242	101.16	100.95	98.014	98.864	98.783	100.09	100.06	106.85	102.7
108.16	106.43	107.93	106.82	107.18	110.15	109.15	108.72	104.57	106.77	106.53	108.81	108.14	108.8	107.42	110.69	105.21	103.53	107.08	104.77	109.26	108.37	103.33	101.03	105.78	110.55	104.76	110.3	109.69	101.27	103.36	108.18	108.43	102.99	106.4	107.84	108.82	113.18	101.53	108.35	102.05	111.08	106.7	108.62	110.4	106.22	107.7	104.85	111.42	108.69
112.48	108.65	108.96	104.53	106.67	107.97	110.29	106.37	100.04	106.39	111.58	104.91	105.33	111.12	103.31	104.57	108.03	108.28	109.65	103.89	114.38	108.96	112.27	107.15	104.1	108.93	107.49	113.58	103.85	104.21	109.36	104.16	100.76	105.56	105.94	108.4	106.47	105.52	104.57	105.6	109.25	100.14	107.94	102.62	108.15	108.1	108.23	102.02	106.43	110.5
107.54	108.73	105.67	108.42	105.03	106.26	102.88	108.91	115.97	100.28	106.94	103.47	105.49	99.949	108.67	104.36	110.09	108.65	107.84	103.66	104.3	104.21	96.149	104.54	103.61	99.965	105.02	105.26	102.8	108.59	102.57	111.28	111.01	107.23	109.08	107.29	107.92	99.963	109.21	99.658	107.82	101.3	110.96	105.1	105.39	109.57	110.76	110.91	100.03	110.24
102.09	102.23	108.57	99.66	108.03	104.22	110.8	105.62	108.66	101.04	108.93	108.3	103.79	107.93	108.06	112.18	103.53	102.45	117.66	104.69	103.86	102.98	100.01	110.47	106.04	103.82	98.047	109.07	105.42	106.48	102.96	104.27	108.43	106.16	108.38	104.75	102.71	106.52	107.89	105.26	102.49	105.65	108.73	107.32	107.01	100.35	106.93	109.95	107.48	100.34
106.33	108.29	112.45	105.22	109.07	108.14	101.89	103.88	105.09	109.12	102.66	113.3	110.35	109.51	109.02	109.24	108.47	110.73	113.68	104.58	110.77	110.51	114.58	113.26	114.18	107.33	104.98	105.07	110.45	108.09	110.69	104.74	106.76	110.53	111.52	112.29	105.06	110.96	105.77	105.86	112.24	108.27	107.72	103.98	108.8	110.93	107.86	111.05	109.63	107.81
109.57	100.85	101.53	106.45	106.08	103.54	110.14	108.48	108.66	106.89	107.79	99.818	109.41	114.41	103.84	107.61	99.439	104.6	106.4	107.95	103.42	112.32	110.6	106.95	107.54	110.11	107.9	108.37	105.3	111.21	115.22	107.32	106.65	106.91	106.64	105.35	108.06	102.34	104.64	106.25	109.32	106.24	108.88	109.8	104.59	104.49	107.52	111.46	106.65	107.77
107.13	106.59	108.44	101.5	106.5	112.35	107.52	109.59	110.32	113.11	109.61	110.97	108.74	111.83	100.82	106.15	108.82	109.32	110.31	103.85	110.21	111.87	107.72	103.75	113.38	110.39	104.85	105.73	105.22	113.53	113.9	108.57	107.03	107.42	104.06	106.47	114.94	110.86	109.39	108.44	105.51	102.96	106.85	116.63	109.13	105.39	108.37	109.83	109.88	106.6
112.67	107.64	108.02	113.49	111.42	108.36	107.97	107.53	101.19	109.83	108.03	115.05	106.62	97.98	101.26	108.69	105.16	103.08	109.1	105.63	104.77	101.67	111	105.52	111.37	111.38	109.84	116.62	110.71	108.14	105.02	105.09	107.78	104.16	108.43	108.12	104.44	108.55	105.76	102.16	113.62	108.47	110.9	114.56	111.59	107.42	108.61	106.39	108.23	109.36
99.907	100.17	109.53	111.6	111.93	95.498	103.32	104.56	107.2	98.696	109.58	109.26	110.32	101.67	104.51	110.08	101.91	99.956	110.81	104.81	106	102.73	103.57	103.89	105.83	102.71	103.46	104.07	103.23	100.51	113.33	106.16	108.08	104.19	103.94	108.44	104.55	104.74	107.75	106.16	99.793	103.18	107.2	105.61	101.79	104.71	112.92	102.12	104.47	111.26
107.62	110.82	106.49	107.52	111.85	106.64	104.16	106.05	101.25	99.747	105.77	105.78	102.65	99.093	105	105.22	105.17	106.35	105.49	103.35	104.43	112.64	111.84	109.78	107.76	107.06	106.13	104.42	106.42	110.41	101.69	104.74	105.14	105.89	103.77	104.71	108.19	105.52	106.34	100.13	102.11	104.26	104.97	108.43	105.5	103.58	112.1	104.84	105	110.51
103.57	108.53	103.72	107.37	108.42	107.64	105.84	111.92	107.83	107.3	106.41	110.02	106.71	112.61	101.63	109.25	106.78	115.14	109.89	109.6	116.36	106.54	104.82	107.39	106.16	107.33	109.45	107.98	110.88	102.7	104.01	104.6	111.58	106.51	107.77	109.32	106.63	105.18	106.43	110.65	111.3	113.8	107.78	109.2	108.24	108.35	109.58	106.05	108.45	113.21
110.16	104.64	107.79	108.83	101.17	107.55	113.11	107.74	106.99	105.81	100.29	100.53	103.18	105.81	105.6	106.74	98.194	101.08	98.773	104.82	104.69	106.54	99.211	103.65	108.39	105.53	105.89	106.9	108.2	104.09	103.01	113.06	103.12	100.44	108.42	104.59	110.53	100.95	98.551	108.18	106.36	107.61	104.69	109.82	110.9	109.11	102.85	105.52	102.2	107.86
104.07	108.26	108.94	112.01	106.09	108.91	106.38	109.39	112.51	108.17	114.42	104.9	101.06	111.61	115.21	108.6	113.12	110.89	103.98	96.71	114.23	108.81	110.34	112.95	102.8	107.38	115.91	108.68	107.29	110.31	109.48	112.02	103.35	115.28	114.93	109.3	109.71	107.39	106.47	108.88	109.4	107.11	108.49	113.33	111.42	108.96	104.75	101.05	104.74	110.68
114.07	112.1	104.52	109.24	112.02	110.91	101.71	114.59	106.04	105.64	105.74	103.55	102.69	106.69	103.84	108.28	101.86	110.97	103.46	110.57	105.27	105.22	105.54	103.88	107.47	110.59	101.5	103.51	103.43	104.29	102.15	99.865	104.97	107.28	107.39	102.52	96.526	107.09	107.54	109.45	102.24	106.51	106.4	111.93	106.94	104.57	103.01	103.96	102.82	109.38
113.71	111.21	117.87	105.28	115.23	108.81	108.36	110.18	115.56	113.89	104.36	115.43	115.13	111.85	108.26	109.22	110.64	112.1	105.77	109.42	111.67	112.43	114.51	113.06	109.27	110.61	108.67	110.72	111.31	109.91	113.76	111.93	116.28	113.65	110.25	110.08	111.05	102.57	110.41	112.76	110.36	115.32	109.4	109.63	110.24	115.79	113.44	110.07	110.85	110.76
102.98	109.64	107.23	114.63	106.86	113.29	103.43	109.13	116.27	113.48	106.96	106.43	109.51	108.22	103.92	112.45	112.66	112.28	106.15	105.53	106.17	113.65	105.61	114.54	111.87	111.15	114.84	111.12	105.65	104.05	106.65	110.52	109.65	106.47	102.42	105.76	104.58	105.38	103.99	103.94	105.66	109.05	112.08	106.3	116.2	104.56	107.96	109.48	102.22	105.77
103.09	96.672	102.06	104.93	92.876	96.734	100.8	100.55	101.35	101.36	102.35	94.564	99.501	104.49	107.3	102.37	105.49	104.41	99.559	104	99.869	101.77	101.68	104.83	104.99	97.285	103.09	99.606	101.43	98.299	96.973	101.75	103.02	98.772	97.866	100.46	98.449	98.786	94.102	98.329	97.331	104.05	104.54	105.14	101.84	104.01	103.43	99.18	99.272	98.36
108.68	98.551	103.95	100.73	106.7	113.97	106.45	108.44	107.05	104.55	98.572	104.2	108.52	108.07	108.77	105.64	109.39	102.98	108.15	105.83	102.73	104.94	105.22	102.42	109.61	99.459	104.01	104.2	99.538	115.59	113.24	108.02	108.31	110.62	109.1	114.22	107.4	106.87	105.26	105.24	101.6	103.52	112.2	105.78	105.17	102.93	99.29	110.45	100.52	104.25
111.1	100.72	105.31	102.17	97.349	102.38	111.58	103.95	101.1	103.26	101.29	102.2	108.22	99.563	98.043	105.22	101.45	101.3	103.49	105.3	102.84	102.48	102.27	98.066	100.14	102.35	100.12	103.53	104.69	97.885	102.66	102.12	105.47	105.83	102.46	101.42	101.7	99.421	102.85	106.74	96.307	102.47	99.388	104.47	104.12	104.66	106.74	101.79	104.39	101.29
106.89	98.326	107.97	107.07	105.26	107.68	93.217	104.24	104.42	109.06	111	107.73	105.97	103.57	109.18	100.47	105.14	112.27	106.93	98.431	103.57	105.37	108.25	102.27	106.24	108.97	106.64	107.44	102.34	100.86	106.46	103.95	107.44	107.01	109.01	107.76	111.08	102.57	100.58	106.28	108.28	114.22	112	105.96	106.82	111.64	105.38	107.13	108.89	106.31
103.68	109.21	103.83	104.3	111.83	111.21	104.67	104.96	104.91	100.22	110.37	107.09	102.98	105.73	105.71	104.82	101.88	102.76	108.47	108.39	108.77	102.82	103.85	103.91	104.53	105.86	106.55	105.31	110.17	102.17	99.616	103.53	106.67	107.48	101.97	107.33	105.07	106.16	103.68	94.256	106.98	104.39	103.87	102.6	105.36	112.02	103.58	106.6	106.09	108.47
109.65	102.75	109.55	102.36	108.03	105.21	104.73	108.59	114.57	105.72	109.65	112.6	106	100.15	103.14	106.07	111.49	102.02	103.78	106.37	103.87	104.49	110.57	107.48	104.16	103.07	107.06	105.38	108	112.83	107.07	107.48	112.59	104.49	105.83	102.39	111.32	103.17	102.47	107.35	101.27	105.34	110.46	106.55	102.74	103.34	108.36	110.66	106.24	112.22
103.38	105.29	107.95	99.998	102.01	103.23	100.1	99.569	106.4	109.5	109.68	103.08	101.86	109.11	99.235	111.8	106.7	101.74	104.34	105.14	103.38	111.02	106.22	105.28	102.79	105.93	106.35	102.68	103.21	104.86	107.77	109.11	104.7	101.9	104.15	106.3	106.67	105.13	96.825	102.44	99.344	105.38	96.329	105	103.82	98.917	102	108.74	105.38	101.16
103.6	94.877	107.84	98.94	101.19	98.002	106.03	100.76	105.87	99.121	99.099	96.066	94.143	97.717	100.35	101.54	98.895	100.65	101.58	100.59	100.86	96.913	100.32	101.53	103.62	94.679	98.015	102.59	101.77	99.915	104.18	98.253	101.85	99.431	96.478	100.87	95.363	101.89	102.42	105.38	103.66	97.013	101.05	103.28	102.79	101.5	98.152	102.55	105.7	93.869
93.487	96.873	97.032	93.836	99.732	101.59	93.225	102.88	93.889	94.765	102.49	108.86	94.623	93.466	97.077	89.439	97.215	100.03	95.842	99.42	103.51	100.2	95.054	91.944	96.221	97.609	110.41	99.258	96.44	92.445	100.43	96.785	105.38	98.898	96.137	97.779	101.8	94.258	93.796	99.816	99.51	101.02	94.196	100.71	97.354	93.132	97.379	96.228	94.707	99.399
106.35	108	103.8	109.48	108.55	103.29	108.22	105.21	96.482	110.35	105.07	107.34	108.02	104.97	105.35	100.92	102.59	106.01	104.47	109.18	113.26	105.46	103.84	104.93	104.05	101.79	106.33	112.36	98.732	114.93	113.9	102.66	101.92	104.11	106	104.21	103.49	103.29	111.11	106.29	106.21	113.13	102.04	105.52	109.75	103.01	103.87	106.48	109.08	105.22
108.49	105.29	108.63	104.43	104.37	105.4	106.72	106.71	106.47	98.73	105.33	100.53	107.88	106.3	102.22	107.72	108.22	106.44	102.26	105.44	106.82	99.454	106.3	102.35	107.88	105.8	102.39	103.06	107.45	107.9	109.71	96.962	103.31	107.87	107.65	105.04	107.75	102.16	112.39	104.6	106.21	101.12	99.667	103.94	101.4	103.59	102.06	106.27	108.97	99.762
103.99	97.796	99.382	102.2	98.145	99.928	96.945	94.996	103.73	98.489	105.41	100.57	103.8	106.5	107.04	102.42	100.87	98.994	109.48	104.26	106.74	97.695	104.01	107.88	102.39	95.473	97.106	99.016	104.34	107.12	98.723	101.38	97.737	103.43	98.795	99.159	100.85	106.1	99.319	103.64	106.9	96.834	98.857	102.13	104.25	102.98	99.401	99.722	102.57	102.11
101.75	102.79	103.87	98.27	103.34	106.86	104.17	114.74	104.56	111.2	104.95	107.81	103.92	107.36	101.36	107.37	104.65	109.1	103.9	103.63	101.11	104.32	104.52	98.923	105.55	105.74	100.32	101.7	108.55	104.12	107.7	103.37	108.08	107.61	108.61	99.043	105.31	108.61	107	108.54	112.16	106.34	101.22	109.55	96.906	101.76	100.77	102.64	105.52	105.66
102.16	111.91	109.89	108.12	111.68	109.23	107.97	110.09	110.66	108.36	106.17	115.19	106.15	108.37	103.23	103.5	103.28	107.83	109.39	107.78	107.79	108.25	111.87	111.22	106.41	111.91	104.44	107.41	115.19	109.73	104.59	106.64	112.92	106.09	103.04	106.56	109.13	112.63	106.9	109.12	106.06	112.66	107.26	116.7	106.7	102.55	103.35	111.7	107.15	112.1
104.25	104.9	109.68	112.45	101.02	107.21	105.67	105.06	109.63	105.1	102.96	105.81	106.18	107.35	100.89	104.59	97.054	106	108.9	105.85	102.57	107.11	104.04	105.77	105.01	101.79	98.758	100.23	104.58	107.41	104.29	109.13	105.57	105.68	113.55	110.98	110.1	102.14	106.05	104.87	105.65	113.21	103.14	104.25	110.67	105.82	112.5	105.89	104.57	109.23
103.78	97.503	107.14	92.573	101.97	103.64	95.669	97.364	100.91	100.03	100.81	96.581	105.81	95.314	97.777	102.84	101.88	102.4	102.24	99.465	97.032	96.008	101.35	101.21	102.1	101.8	101.64	105.71	109.08	97.906	105.35	94.679	93.848	96.678	96.084	102.54	97.815	99.952	96.854	102.84	101.4	96.637	98.828	102.9	101.9	97.591	100.03	98.035	100	102
101.11	104.39	109.6	103.89	100.39	110.74	110.48	112.68	106.08	106.22	111.78	102.54	103.06	106.79	108.69	106.12	113.5	109.49	106.35	105.78	107.25	107.55	104.19	104.43	103.32	105.05	95.754	109.58	100.37	100.21	112.08	104.53	102.14	101.19	99.167	110.81	110.34	106.08	99.968	103.66	103.21	104.49	108.06	108.44	116.65	106.01	101.67	103.72	104.35	103.9
106.17	107.47	105.1	110.1	106.14	103.51	103.45	100.56	102.07	104.56	105.26	112.71	100.67	109.26	110.05	110.23	108.07	110.27	104.97	98.841	102.2	99.428	106.21	109.06	106.48	108.8	106.67	107.79	112.45	104.63	108.67	101.54	108.1	108.25	97.525	105.09	109.2	100.53	110.32	105.51	107.92	111.94	111.56	107.12	103.17	108.56	103.67	104.24	106.3	98.119
103.69	106.43	106.19	105.46	103.08	106.06	107.36	109.97	106.38	110.36	108.14	103.98	100.06	104.62	107.64	104.3	105.93	109.75	108.85	103.44	105.65	110.32	106.68	105.05	106.47	107.37	111.09	106.51	104.89	111.5	106.91	103.37	106.71	105.76	105.7	105.65	110.69	102.64	108.02	107.13	106.95	106.52	106.22	98.414	107.52	108.67	107.11	107.12	110.43	101.52
111.21	106.38	110.15	106.04	105.33	110.18	108.57	108.84	107.3	108.35	106.18	108.84	109.78	106.91	108.57	107.98	108.61	112.78	103.96	112.39	114.62	107.73	110.26	114.24	103.5	108.2	107.64	107.97	100.05	107.55	106.74	107.63	106.3	108.65	111.66	107.83	107.55	110.31	99.802	103.63	104.03	104.55	106.37	106.46	110.86	106.18	111.37	106.42	110.68	106.3
108.9	107.2	106.33	107.44	104.55	107.17	110.92	114.03	111.1	119.69	109.68	110.16	112.49	106.81	105.36	110.5	104.29	110.87	107.77	110.68	107	106.04	111.78	110.93	110.57	114.33	112.05	108.04	113.61	106.54	109.16	106.6	111.89	113.02	106.09	118.13	107.37	108.29	110.28	110.39	107.95	110.43	117.28	111.36	112.25	108.57	105.86	108.91	105.55	106.49
105.96	92.411	104.73	98.722	96.207	99.12	96.042	100.3	99.169	97.266	96.472	98.513	99.99	96.281	97.796	102.27	101.22	105.14	97.285	99.439	104.95	96.954	102.96	101.86	94.385	95.944	102.33	95.517	104.49	100.31	100.34	100.27	102.8	98.643	104.35	95.632	92.716	99.283	107.21	98.081	109.98	98.683	99.445	101.81	99.29	98.482	96.469	98.623	100.58	97.759
102.87	108.44	110.43	105.97	107.68	100.33	109.63	105.89	104.85	107.44	104.8	105.22	104.18	105.47	108.84	114.06	112.94	98.916	105.04	105.46	103.06	107.22	101.11	105.19	109.14	109.51	103.34	106.39	109.35	102.3	107.11	108.09	103.97	108.94	101.99	102.59	107.63	97.609	110.11	98.918	107.35	102.86	103.91	107.92	113.85	103.84	100.81	98.447	104.98	106.33
96.713	103.55	102.77	95.155	98.099	99.296	100.7	102.42	101.36	98.361	96.457	103.34	103.82	106.69	103.38	101.89	102.6	105.02	104.23	102.13	101.35	100.45	99.915	99.772	102.1	99.368	105.17	103.44	104.44	98.417	98.367	102.56	101.53	96.559	102.74	99.738	96.368	101.08	101.16	101.72	95.434	98.508	106.43	97.248	97.624	100.16	107.62	96.001	93.183	96.62
104.66	105.25	102.67	102.92	103.04	107.49	108.64	105.84	107.61	100.32	109.78	106.19	103.4	103.37	99.24	101.96	106.15	103.78	107.23	107.61	103.12	110	106.24	106.01	100.52	107.68	108.47	103.92	108.35	104.78	107.67	103.06	104.28	112.13	110.84	105.27	107.36	104.11	109.99	110.14	99.648	105.62	108.79	105.8	108.26	105.25	99.93	103.15	104.82	99.877
102.17	104.63	104.81	106.81	102.92	99.842	100.53	99.44	100.47	101.39	98.581	98.479	92.688	100.91	99.283	96.933	99.194	102.6	97.245	99.578	109.5	104.09	102.91	102.7	103.1	95.905	102.49	95.28	95.093	96.398	98.149	104.73	104.24	97.019	98.364	104.95	100.85	97.889	96.375	101.11	97.329	99.112	104.18	104.03	95.882	95.323	97.551	98.704	100.13	101.27
101.66	107.82	106.52	105.78	107.37	102.87	103.9	110.25	104.31	103.97	105.39	113.48	101.31	107.32	107.38	105.49	107.47	103.56	103.59	108.66	107.86	104.69	109.45	107.21	105.31	104.2	106.9	104.71	103.82	107.61	101.74	103.28	106.76	101	99.527	109.74	109.17	104.48	104.4	106.14	102.28	109.5	102.41	108.12	101.29	103.92	100.76	105.13	111.4	107.83
107.22	110.62	109.62	103.12	103.54	110.83	110.48	108.15	107.81	104.9	110.69	111.51	107.57	110.1	111.09	107.8	107.43	104.39	109.46	101.38	112.03	106.12	107.3	108.7	109.32	107.67	108.12	105.78	110	103.33	110.28	115.47	117.11	106.72	106.52	108.12	107.53	108.05	103.79	101.7	101.52	101.38	116.27	106.24	102.03	105.53	110.83	113.11	108.26	108.59
104.24	101.92	108.24	106.08	105.39	104.88	105.72	108.45	113.37	109.26	103.6	111.07	106.58	104.81	111.04	106.58	105.22	111.74	107.58	110.61	103.94	105.78	101.36	102.84	98.807	111.94	102.23	110.99	103.42	107.16	105.77	104.38	103.82	107.95	100.49	108	105.66	100.12	108.59	108.55	106.65	105.17	101.2	102.36	105.99	107.68	106.66	105.09	105.14	105.89
101.03	99.011	95.107	101.64	94.083	103.8	104.13	93.531	97.26	103.95	99.046	96.88	94.229	91.409	95.123	99.605	96.779	109.83	93.839	97.696	95.539	101.71	95.694	95.438	91.296	100.44	99.107	107.92	100.14	97.65	99.912	101.84	99.741	97.417	100.26	105.05	101.34	98.682	102	105.39	99.36	97.454	97.234	100.24	99.313	98.759	98.281	91.467	98.54	103.27
106.82	105.29	103.98	102.56	107.78	104.34	104.31	114.51	107.21	109.14	100.87	108.37	106.94	108.28	105.75	107.57	103.69	99.943	106.44	111.46	108.39	107.29	107.29	111.15	107.16	109.29	107.26	102.98	116.16	112.4	110.16	102.51	103.21	114.21	108.4	112.12	110.34	107.55	106.84	107.48	111.08	108.25	106.37	103.2	106.96	104.86	100.74	106.99	108.24	103.42
106.29	102.84	105.32	111.25	103.08	109.13	113	110.74	100.76	113.84	108.04	107.44	112.99	106.65	114.4	106.58	112.47	107.78	108.01	110.24	105.08	109.45	112.61	107.26	110.8	108.03	110.97	109.54	112.7	103.35	108.08	110.98	105.91	106.9	109.41	103.44	104.89	108.89	112.37	107.57	104.96	111.35	106.51	112.58	112.17	111.18	107.86	103.75	107.65	109.47
96.587	94.578	98.401	94.832	94.197	101.82	100.33	99.627	96.257	96.722	93.71	96.953	104.41	97.105	98.991	99.09	93.953	98.221	99.055	98.976	101.84	101.02	99.692	98.48	96.586	97.214	106.43	95.773	91.973	97.714	91.113	98.397	104.32	97.517	101.64	97.912	95.746	100.49	95.556	92.517	94.554	99.611	92.917	98.643	102.88	97.868	96.006	100.72	98.464	97.985
108.64	109.04	105.25	103.9	105.65	109.72	111.91	110.49	106.81	109.74	103.6	112.02	110.92	112.17	106.17	109.28	113.53	111.47	109.23	110.03	109.06	102.35	108.97	102.25	108.13	107.59	107.4	108.9	102.74	111.58	107.52	111.14	110.49	115.83	108.77	106.16	114.23	106.53	110.1	109.96	108	108.36	108.59	104.31	108.61	107.06	112.86	99.145	109.18	113.46
110.28	113.45	112.77	108.19	109.04	113.79	114.72	116.03	112.49	112.09	113.19	113.65	104.6	112.65	109.81	112.04	109.89	103.89	109.39	113.28	106.15	109.22	117.56	113.15	105.77	110.4	103.09	107.63	109.74	111.51	111.54	111.26	108.55	108.78	111.04	114.05	116.24	113.73	109.73	109.96	111.94	111.34	111.88	120.43	112.56	109.66	106.72	110.76	111.34	105.75
115.17	107.89	106.27	110.18	108.5	106.3	113.02	104.19	108	103.67	110.15	105.07	106.52	100.73	107.31	112.3	109.46	110.88	112.54	107.04	109.41	103.46	111.93	107.44	108.3	108.86	108.29	108.77	104.82	109.59	102.52	106.2	105.81	105.71	107.33	111.59	108.39	102.14	106.08	108.78	108.16	109.01	110.49	109.99	105.42	104.79	112.4	108.46	109.51	109.4
105.45	106.87	98.437	103.71	105.91	110.32	108.83	99.762	103.08	104.4	97.261	103.32	106.5	107.64	104.95	108.53	107.96	109.54	107.42	106.91	104.93	106.7	103.43	108.78	112.62	108.79	103.18	106.48	98.997	105.34	109.68	103.02	104.62	105.28	109.05	110.96	99.883	111.41	105.93	105.24	105.97	99.019	101.84	108.19	106.23	105.38	109.7	108.31	100.58	110.32
100.57	99.291	99.362	95.868	100.46	96.413	99.728	96.489	95.47	104.91	106.11	103.28	105.11	101.78	95.579	109.08	99.177	96.251	100.88	103.56	104.23	100.6	98.465	102	99.142	98.151	96.068	97.257	100.18	99.853	99.851	98.915	97.192	100.13	99.109	99.449	100.27	104.3	98.382	94.996	102.76	106.89	100.97	101.21	100.53	105.11	104	104.71	101.91	102
103.61	105.52	105.9	109.39	105.6	109.9	106.72	114.78	101.09	113.06	107.61	106.79	107.06	107.16	109.82	107.45	103.4	113.42	106.43	102.72	112.31	108.86	104.6	106.31	108.97	108.27	101.94	105.16	105.52	112.86	108.21	107.19	103.86	106.67	105.31	106.14	99.801	107.59	107.09	105.17	106.38	102.24	111.26	108.86	113.55	109.83	106.23	107.16	102.7	106.7
106.17	100.82	108.6	111.11	114.18	108.35	113.34	110.02	112.7	105.77	110.83	109.34	109.83	107.55	103.06	109.31	107.64	106.13	108.55	104.36	103.81	106.21	106.01	105.99	107	103.54	102.8	106.24	109.02	99.614	106.28	99.226	112.02	106.69	105.28	109.07	108.41	108.79	100.42	104.11	106.38	106.78	104.08	108.42	112.16	106.48	113.55	109.92	105.84	103.21
97.854	99.102	96.099	106.48	98.99	103.63	101.42	95.18	100.29	100.33	98.176	100.92	100.2	96.092	88.388	99.236	97.435	99.33	97.268	98.585	98.978	97.897	96.122	101.84	98.721	97.841	92.237	103.27	103.17	98.423	94.703	95.187	97.644	103.77	105.46	99.675	99.869	95.764	104.27	96.835	98.074	100.22	96.563	99.92	100.59	101.78	94.48	92.137	97.779	101.63
101.4	111.46	108.22	102.54	100.04	102.37	102.44	102.6	109.29	105.46	104.11	108.55	109.33	105.32	110.52	102.41	102.34	109.33	110.82	109.03	105.79	108.46	106.51	104.08	112.25	110.63	109.05	110.16	110.38	106.3	108.96	102.2	104.35	110.77	107.81	104.8	112.51	108.15	110.78	112.97	100.95	111.62	107.62	107.62	106.53	104.23	108.73	109.41	112.2	107.8
100.56	101.43	100.94	90.873	95.215	97.8	99.447	96.41	97.821	97.597	97.253	101.25	94.751	97.838	96.302	91.668	95.395	93.538	93.81	93.235	94.91	96.482	99.387	95.016	96.329	99.361	93.787	94.316	97.487	95.323	96.367	102.42	96.865	90.873	99.555	97.929	98.727	99.568	101.68	91.463	86.848	101.14	94.724	97.452	90.659	103.37	101.82	96.019	95.906	98.357
106.54	104.86	106.09	110.32	107.28	113.99	105.34	109.19	102.77	106.65	101.94	103.72	102.33	108.13	100.37	107.35	102.2	103.87	106.36	101.7	95.929	108.43	110.3	103.15	105.21	103.13	104.5	110.86	109.16	108.92	103.36	105.75	108.41	115.58	108.74	111.31	99.953	102.65	104.07	107.02	105.59	104.37	103.98	111.8	102.94	99.114	112.86	110.82	106.01	104.41
104.45	105.69	109.7	109.26	103.79	114.71	108.41	105.88	104.29	102.98	106.36	114.23	104.87	105.58	108.1	112.1	108.04	108.92	102.03	107.29	108.2	105.77	114.01	105.95	108.45	99.801	107.32	107.19	104.65	106.47	109.65	110.1	111.57	107.78	110.44	101.2	103.99	111.67	107.89	106.14	108.52	105.87	111.72	108.35	109.29	116.05	108.87	109.45	110.62	104.89
107.71	98.578	103.34	108.79	104.83	103.83	104.35	106	108.62	105.73	100.17	108.07	109.16	110.48	107.37	109.99	108.21	106.29	104.97	106.54	106.19	110.7	105.17	99.843	101.74	103.97	104	102.77	106.77	103.96	107.76	111.36	106.56	97.61	108.15	98.027	105.32	109.35	104.67	107.36	105.22	100.87	104.1	106.09	104.35	106.21	103.83	105.49	104.42	100.44
101.53	98.814	107.23	102.61	104.12	101.33	101.11	93.654	99.93	98.517	103.4	101.93	101.1	102.18	96.302	98.004	100.11	101.4	101.55	101.24	98.561	103.2	98.746	100.31	101.3	93.829	105.38	101.49	100.34	100.32	98.007	99.653	100.21	95.165	98.858	103.49	99.094	100.98	98.224	104.24	105.57	105.92	104.97	92.814	98.05	100.24	102.96	108.37	99.024	103.18
100.24	107.7	108.7	105.63	98.794	100.01	110.09	110.24	104.91	108.5	107.64	108.44	105.94	106.5	106.54	108.74	99.631	103.49	102.41	100.15	110.39	104.95	102.3	112.67	106.71	102.39	100.71	105.08	111.92	110.6	106.5	102.82	104.17	105.76	102.68	104.25	109.28	107.41	102.56	106.09	113.62	99.394	105.05	111.14	112.89	106.33	105.32	105.73	99.706	105.3
92.676	106.15	102.59	96.857	103.93	94.225	93.351	104.31	104.04	106.51	96.735	96.901	97.981	105.49	100.01	100.56	101.6	98.444	94.435	96.936	100.87	91.702	103.06	98.143	99.993	97.493	97.024	95.788	101.84	96.62	95.001	97.873	99.916	95.132	101.16	100.03	95.198	97.652	104.26	100.15	99.717	95.184	98.213	97.257	97.164	97.281	103.4	95.148	98.085	100.97
113.69	106.96	107.54	109.73	108.1	108	106.68	112.9	98.616	103.18	107.37	108.44	113.64	102.44	103.25	103.26	102.07	107.96	108.2	96.875	107.18	104.94	95.963	104.47	104.99	106.72	108.01	103.67	98.656	108.33	110.43	106.75	103.39	103.25	107.3	106.89	101.94	107.11	105.38	100.34	103.15	107.25	102.17	107.54	112.12	107.02	110.69	105.04	105.48	104.21
104.55	102.79	105.33	101.98	107.91	106.96	108.63	105.08	107.72	105.09	106.73	104.92	108.78	107.8	106.95	105.34	110.25	105.5	104.74	110.55	108.38	103.86	106.94	110.3	101.06	108.08	102.88	106.89	108.08	105.06	105.22	108.81	108.96	112.24	102.6	111.55	105.42	105	107.86	108	104.33	103.68	103.33	108.29	102.85	102.8	104.68	114.26	105.27	107.95
109.42	109.3	113.68	108.8	108.73	104.41	111.36	108.99	108.12	101.04	103.55	110.41	109.17	109.76	112.16	105.58	105.61	110.03	105.71	109.48	107.95	112.25	104.94	110.59	109.32	109.79	107.83	108.95	107.63	107.41	110.32	106.38	112.17	111.3	107.85	109.6	109.61	107.6	100.94	106.03	110.91	109.59	103.32	105.02	105.12	109.06	107.54	107.36	106.04	103.13
107.79	103.46	100.51	102.86	103.01	100.98	106.65	106.53	111.28	107.7	105.28	101.85	105.12	103.16	104.59	102.87	107.1	108.04	109.1	103.33	107.25	102.63	104.59	105.69	104.35	103.15	105.13	112.44	106.88	104.05	104.1	100.79	107.45	103.05	102.69	101.31	103.32	101.89	103.71	103.38	97.998	110.56	104.18	111.32	107.74	107.52	110.7	108.2	102.25	112.44
104.72	106.12	106.53	97.031	107.34	103.71	109.47	105.32	106.28	109.46	105.71	107.77	102.82	106.13	104.44	102.68	98.826	103.81	111.27	105.81	103.04	104.13	103.92	104.28	109.22	102.75	108.13	103.87	105.31	115.73	101.2	109.36	106.93	109.63	104.52	105.8	104.14	103.7	96.632	110.01	107.16	106.2	105.25	111.02	107.62	107.57	98.1	104.57	111.44	114.12
104.29	99.319	99.775	94.705	97.036	102.82	88.675	92.101	90.658	98.336	103.64	96.067	99.978	98.821	96.529	96.231	94.257	100.85	96.087	97.815	94.331	92.908	100.52	99.114	99.399	102.97	98.169	103.79	98.603	95.981	102.76	95.168	93.076	89.723	100.17	97.72	98.145	96.07	95.957	101	94.436	104.75	100.82	100.21	99.646	94.714	98.033	101.68	100.06	99.204
114.58	108.84	105.31	104.85	110.92	107.5	103.23	105.77	107.53	106.51	105.67	104.82	115.13	112.1	101.45	105.44	107.54	103.61	114.48	110.02	105.18	102.94	105.92	108.7	113.55	108.3	106.7	104.12	104.18	107.95	106.15	103.03	100.39	107.56	107.59	105.62	109.51	106.77	106.14	106.3	109.76	108.52	107.59	102.55	108.45	104.8	107.58	104.03	100.22	111.56
106.91	113.82	104.17	109.05	105.81	116.03	107.02	105.72	117.62	112.1	106.86	109.09	106.32	107.81	109.81	107.44	101.97	106.21	109.86	111.1	106.49	110.12	107.39	103.84	108.04	115.2	105.5	115.31	109.79	105.38	111.57	106.19	108.2	111.72	107.01	111.6	113.73	108.21	106.29	103.95	109.07	113.89	113	104.86	109.75	105.05	111.69	103.84	110.34	108.59
104.32	102.63	107.35	111.34	107.61	104.9	104.02	107.66	101.59	106.48	112.23	110.73	110.27	108.66	106.94	107.77	105.77	101.48	103.54	107.4	99.155	109.26	112.38	108.43	107.99	114.8	108.54	101.59	112.54	107.31	109.4	109.62	105.82	110.9	110.29	105.99	109.65	108.4	112.57	105.29	107.12	109.47	101.23	103.83	111.62	113.53	102.48	105.59	114.7	103.52
116.89	111.8	106.35	112.78	108.76	110.45	109.51	105.87	110.61	106.35	108.7	109.66	108.3	111.51	110.15	112.04	111.92	110.83	107.3	109.71	104.07	108.96	108.6	108.2	107.41	105.58	104.89	108.72	106.14	109.01	107.5	104.9	107.69	107.6	111.37	111.13	112.99	109.67	102.77	109.45	106.9	103.74	109.17	112.31	110.42	102.58	106.91	109.77	106.1	109.64
107.67	112.58	107.29	109.82	111.02	107.38	101.09	109.45	113.38	103.87	115.16	105.44	103.35	107.58	107.71	108.25	106.28	107.93	112.27	111.09	108.24	107.84	111.44	114.56	105.32	108.31	109.94	109.22	110.53	103.48	108.84	105.87	113.86	107.37	103.26	101.66	109.42	109.99	105.11	108.75	104.74	107.79	104.28	110.45	107.41	102.97	109.92	109.58	103.31	108.98
92.128	99.692	100.97	95.34	96.851	98.992	93.768	97.299	100.12	98.478	101.48	94.479	95.115	94.892	104.67	97.437	95.249	99.935	101.26	92.588	95.573	93.644	100.71	98.849	98.56	104.67	98.929	96.59	105.46	101.06	100.58	109.87	96.253	90.973	97.019	94.991	101.21	97.762	96.693	103.98	97.743	98.682	91.822	101.53	98.432	96.928	95.056	94.125	94.996	102.59
104.9	112.71	105.96	111.01	100.09	103.03	109.97	109.74	105.29	111.57	114.1	108.23	104.33	103.98	106.02	113.5	102.91	112.43	102.77	108.56	103.44	107.76	102.94	113.22	109.75	104.87	109.73	113.53	106.81	103.03	105.48	107.42	107.9	100.93	114.75	111.47	110.58	107.4	104.49	107.63	109.41	108.69	107.82	105.17	110.08	106.76	107.21	111.88	107.05	106.13
100.32	103.43	103.15	102.57	98.296	104.45	102.7	97.845	104.25	105	101.32	103.48	99.184	97.497	100.34	101.95	103.83	100.07	100.33	105.76	95.297	104.41	95.105	98.843	108.76	104.97	99.604	96.892	103.07	101.01	100.21	98.612	99.806	101.93	108.86	101.79	106.08	99.316	98.762	101.47	102.17	102.53	102.83	100.08	105	108.48	100.61	96.33	103.47	101.34
98.802	93.688	103.59	102.7	98.736	95.82	101.12	103.02	93.305	97.411	97.857	97.949	97.144	89.882	100.27	100.02	97.556	95.602	101	104.46	105.46	94.571	104.19	96.78	100.95	95.792	92.88	99.761	93.214	95.213	102.92	93.007	97.148	93.846	100.97	92.382	85.254	95.583	95.09	97.258	101.73	97.433	92.569	94.408	97.515	103.31	102.77	95.736	92.875	102.01
111.05	108.27	110.91	106.13	116.62	104.11	105.73	107.69	107.43	101.54	109.43	105.22	110.29	107.51	110.95	114.66	104.33	112.97	112.29	101.29	107.64	112.67	109.2	112.77	111.09	111.36	112.32	112.3	107.99	110.66	111.95	103.29	114	112.03	111.45	106.39	108.84	103.61	101.45	101	103.42	103.03	107.34	104.17	113.93	104.52	102.45	110.17	105.68	113.34
111.38	102.49	107.01	106.9	107.97	105.3	109.76	108.02	111.07	106.27	100.74	104.37	102.09	107.99	106.37	104.98	106.06	108.19	109.83	104.04	107.4	110.25	99.328	105.37	101.42	109.42	111.76	105.18	110.04	109.33	108.59	105.82	102.54	112.24	101.87	109.56	106.56	106.41	100.62	107.71	106.86	100.7	104.38	101.52	104.31	104.18	107.96	102.09	107.5	104.75
105.98	102.6	102.12	106.41	101.25	104.85	104.64	106.96	99.035	104.45	101.42	103.07	113	103.8	100.81	102.93	100.78	107.55	101.23	103.78	105.7	102.02	100.2	92.489	106.38	101.75	99.216	101.88	102.12	103.19	100.48	99.838	104.52	104.07	98.587	102.61	100.21	107.31	106.45	107.81	103.2	103.76	102.14	103.79	104.74	102.81	107.93	104.24	113.38	101.83
113.66	104.34	104.68	99.71	106.08	110.33	103.55	110.17	110.15	109.51	102.73	105.47	105.1	99.189	104.41	106.63	107.95	112.96	104.43	109.18	105.52	99.802	113.78	112.74	104.51	108.82	110.46	107.92	109.45	104.6	107.27	109.36	106.76	108.8	101.57	105	105.06	110.77	104.83	110.82	108.79	103.74	107.75	115.69	107.73	105.41	112	104.53	102.99	108.67
112.98	110.5	109.15	114.31	103.42	105.52	107.52	109.33	107.07	112.51	105.19	108.35	107.98	108.26	109.54	110.09	114.18	102.65	113.29	109.1	110.39	104.76	104.25	106.17	105.69	99.419	108.74	111.77	101.26	101.5	111.55	113.64	112.82	106.21	108.56	114.42	108.89	101.06	118.47	106.46	109.9	108.79	108.23	112.62	104.44	110.41	109.62	107.01	117.13	113.3
104.72	106.56	108.01	107.24	104.55	106.17	109.96	101.33	111.71	103.57	108.22	102.78	99.749	109.85	106.75	101.85	107.37	111.81	112.46	109.39	107.12	105.15	107.07	108.75	108.33	104.99	108.45	108.3	112.06	103.4	110.25	105.1	111.64	106.31	105.52	113.08	111.54	108.07	102.34	109.45	104.77	109.37	107.22	113.96	106.95	104.87	109.81	109.91	113.1	112.98
100.27	107.65	105.95	98.901	104.34	108.04	107.91	106.61	100.41	104.49	109.58	104.24	108.77	114.83	104.02	103.05	106	110.52	100.13	104.1	106.58	103.7	103.8	111.7	101.14	99.793	102.64	112.12	102.37	99.25	113.26	109.57	100.15	106.09	110.14	104.4	103.94	108.16	101.43	103.05	105.49	106.98	111.21	105.71	108.25	105.84	106.98	107.67	107.75	116.28
102.61	105	110.93	102.17	100.59	104.27	99.995	111.11	110.97	110.58	106.56	104.32	109.98	106.91	105.3	106.19	111.81	109.39	110.51	108.22	107.81	106.42	104.57	111.62	103.06	101.74	104.42	110.02	111.77	106.1	104.16	103.83	105.2	110.64	104.72	105.7	106.51	107.86	107.97	105.8	105.78	99.856	101.2	107.37	108.49	103.22	105.41	104.45	104.06	108.54
99.844	103.93	100.67	91.763	102.49	101.64	99.17	95.935	94.069	103.51	101.33	99.609	105.03	103.08	105.4	99.293	107.13	97.633	100.86	103.9	98.226	102.44	98.121	103.22	101.03	96.388	106.36	98.686	93.847	106.09	104.27	98.894	100.81	103.63	99.071	96.163	99.215	103.34	97.542	100.64	102.46	93.279	103.67	97.42	96.071	99.794	100.3	101.63	99.502	103
98.307	104.32	101.45	96.197	101.55	99.671	109.22	102.84	99.978	99.839	96.726	98.473	101.55	102.55	97.103	99.691	101.98	99.136	101.68	106.42	100.92	97.073	96.906	94.256	99.523	94.053	101.12	103.5	104.62	102.6	104.19	99.726	104.58	100.64	101.43	98.937	95.892	95.866	98.431	94.56	98.679	102.85	98.82	93.448	101.58	97.622	103.01	108.84	103.74	103.91
100.53	101.57	99.406	94.802	102.6	100.13	98.844	102.36	99.451	99.654	101.7	101.78	104.22	99.529	107.01	100.67	99.672	93.689	101.51	99.325	105.73	102.88	99.145	104.22	99.768	103.3	96.511	101.72	102.58	97.075	97.54	94.858	98.427	101.49	100.04	98.711	106.67	98.09	102.23	98.393	97.713	101.44	99.873	96.226	101.17	102.06	103.11	98.524	97.669	103.3
110.52	105.69	107.06	107.64	106.64	104.34	104.68	106.1	102.66	112.39	107.66	97.492	107.14	105.62	112.19	112.73	103.15	103.17	106.44	107.16	101.59	101.51	108.92	102.89	101.79	100.34	107.37	103.77	100.27	106.8	105.11	106.61	104.89	105.08	112.74	101.02	108.53	108.6	110.9	101.29	106.81	108.16	106.95	100.72	108.46	102.85	105.35	106.5	105.71	105.67
108.36	100.47	115.53	106.26	103.55	105.09	108.07	106.13	105.3	104.99	109.15	105.64	108.26	104.91	105.87	108.04	107.94	104.15	105.52	115.76	113.2	109.49	101.92	109.69	114.05	110.16	112.59	104.85	106.77	106.54	104.31	102.83	108.77	105.65	107.05	104.75	103.43	101.9	109.53	106.24	103.76	105.31	102.02	110.99	102.19	107.14	104.58	108.33	111.66	106.82
105.62	110.14	111.45	103.36	106.54	105.85	105.62	111.92	106.55	107.48	109.08	101.96	112.54	105.06	103.4	107.26	112.3	109.77	110.97	107.86	106.21	109.22	109.8	105.39	105.53	112.67	108.68	113.84	105.77	107.48	102.06	108.84	108.09	109.78	109.87	108.13	102.55	113.12	106.51	113.94	113.72	108.83	110.94	109.15	108.32	104.76	109.97	104	110.08	111.07
105.59	101.25	103.86	114.71	114.36	114.42	109.73	102.4	110.29	113.72	104.49	101.68	115.2	109.45	105.36	106.95	103.44	105.43	109.19	104.24	109.71	107.22	106.85	107.69	105.82	112.88	104.58	108.71	111.61	101.46	107.2	108.9	107.89	109.01	107.38	108.28	108.32	104.19	101.18	111.14	110.11	99.974	110.09	107.83	115.48	110.94	106.93	108.27	109.12	108.5
110.92	105.64	112.26	111.64	109.02	112.82	110.34	103.97	111.58	109.07	116.66	112.28	108.11	108.87	107.03	113.92	111.17	108.65	112.26	100.39	112.33	111.14	108.45	111.18	113.26	109.67	111.21	107.97	115.53	107.91	114.58	109.39	113.81	107.74	110.01	106.74	107.51	114.18	110.47	110.24	113.11	106.33	105.91	117.67	110.03	105.85	111.4	111.49	108.88	110.97
109.22	104.05	106.78	110.59	110.34	107.21	105.72	100.62	106.43	108.16	110.32	109.87	110.46	111.22	108	108.34	110.12	105.87	104.74	114.87	112.57	110.34	99.091	106.75	109.48	107.4	110.95	108	110.67	107.64	111.95	113.26	112.19	106.95	106.98	108.67	112.8	100.97	110.39	113.69	107.92	105.03	108.92	108.04	108.03	103.54	107.58	106.78	106.22	103.82
112.16	108.46	107.89	97.365	107.36	106.63	108.14	106.56	111.74	107.89	109.77	105.7	113.78	106.49	103.74	111.24	109.26	107.47	104.05	115.32	107.99	110.44	101.15	113.69	115.07	106.28	103	117.5	108.96	110.02	106.56	107.89	113.21	107.78	106.81	107.43	113.87	110.97	106.35	112.6	110.84	104.21	105.96	110.37	109.28	113.63	112.49	102.63	105.68	110.61
94.494	97.337	95.799	97.755	101.21	98.415	100.56	95.907	99.899	97.48	98.339	95.373	100.58	107.38	100.27	94.848	102.03	97.383	96.049	97.548	105.63	101.34	97.084	96.774	96.906	104.39	103.35	95.694	102.48	102.29	98.33	99.297	100.82	100.35	100.42	99.534	90.616	98.183	90.642	98.682	97.052	96.581	103.23	99.425	96.485	96.472	96.622	100.25	97.621	94.804
109.44	112.04	109.64	113.29	111.32	112.57	107.1	105.58	110.59	109.77	112.29	112.36	110.25	109.32	106.85	114.42	112.91	115.78	106.04	107.8	103.51	110.42	105.56	111.92	105.99	107.78	112.57	110.93	108.5	109.2	110.86	107.48	105.25	106.94	107.51	103.12	105.6	107.74	102.97	106.19	111.09	106.1	110.63	112.78	114.81	105.33	110.12	107.42	108.7	112.39
97.474	97.665	100.9	99.151	100.35	103.88	101.29	102.41	95.542	96.961	96.215	103.92	106.39	102.94	98.754	97.842	98.355	97.126	99.39	100.66	101.48	93.423	100.82	99.278	97.608	97.95	101.76	97.546	100.23	102.18	97.977	101.58	98.939	95.948	95.21	104.86	100.26	100.53	100.52	99.237	95.724	100.1	100.34	99.732	96.895	102.39	102.38	102.39	99.031	96.598
103.97	105.31	108.46	102.52	99.45	107.32	106.55	104.8	102.9	108.82	102.34	108.35	111.37	109.24	112.81	104.99	105.54	109.29	114.6	111.7	107.37	102.54	110.5	118.13	106.58	106.37	111.09	104.23	110.09	105.59	105.9	110.36	108.84	103.61	105.48	114.01	107.28	110.29	106.22	104.49	109.62	111.31	104.87	101.22	104.42	110.31	106.89	110.06	109.59	110.04
107.17	104.43	103.8	107.27	103.4	110.74	107.95	106.13	108.35	105	108.81	103.55	109.24	105.76	106.27	102.87	106.54	105.79	111.84	109.02	107.64	97.865	109.3	108.36	101.62	103.21	110.26	100.53	106.34	95.343	105.94	105.75	101.64	105.04	105.89	107.31	104.56	107.16	106.81	108.1	108.57	111.17	112.41	103.74	103.83	101.4	104.22	104.96	104.1	106.53
109.71	97.222	108.09	105.1	108.71	108.18	104.43	103.18	103.9	109.53	105.4	107.78	110.72	105.83	104.91	106.86	107.23	103.63	99.535	111.13	104.7	101.94	105.75	105.64	107.04	106.58	110.93	100.59	107.78	105.41	106.69	102.49	101.06	109.47	107.09	104.08	110.46	108.34	98.103	102.2	104.32	102.5	108.79	108.18	111.36	111.65	106.23	103.52	107.2	105.92
107.65	105.52	108.95	113.48	109.65	104.59	108.79	110.75	106.91	106.14	107.62	107.44	109.2	105.58	113.01	110.97	102.41	106.47	104.29	108.69	101.4	103.34	109.3	107.29	107.97	106.74	108.67	108.79	113.25	107.92	111.8	105.91	104.58	111.21	111.79	106.52	103.06	107.72	107.76	110.57	100.87	115.31	110.67	106.43	107.95	103.87	111.95	105.55	107.2	108.18
108.65	112.31	104.27	108.81	111.24	111.28	103.33	110.05	111.48	104.88	106.8	106.81	109.62	112.8	110.48	115.53	107.49	109.74	106.9	102.52	113.84	115.07	108.65	115.82	105.8	105.19	111.36	110.82	112.16	107.54	115.4	108.15	110.44	108.39	117.8	111.2	108.09	107.9	111.83	111.23	106.42	108.15	109.83	110.12	113.08	109.03	115.44	111.21	104.41	109.86
109.26	111.6	99.396	115.89	106.6	113.33	105.38	108.01	102.26	105.52	103.56	107.25	109.71	102.96	106.66	106.67	105.79	103.51	107.22	106.27	105.14	108.03	107.3	109.35	108.15	108.23	108.42	110.49	109.17	103.82	113.11	105.61	100.92	111.07	104.69	109.37	112.06	104.85	101.32	108.03	104.96	106.91	105.34	106.79	106.41	107.6	110.17	106.88	102.99	106.28
101.06	104	97.901	98.068	99.937	97.581	101.59	99.733	100.93	100	104.19	103.58	101.72	100.64	98.364	100.93	101.55	104.22	106.23	92.667	101.78	101.95	99.528	99.452	98.804	96.795	100.84	100.44	101.62	100.37	106.84	100.9	102.05	102.38	94.636	101.67	94.332	102.31	99.093	97.6	98.05	101.37	98.652	98.105	104.07	96.818	102.51	99.544	99.368	101.77
96.376	100.35	101.23	98.667	100.95	98.502	104.19	99.116	103.35	97.902	100.88	99.187	93.077	97.496	101.72	96.005	102.25	94.332	106.99	99.147	99.788	102.58	95.303	94.585	95.113	99.727	104.03	94.181	98.777	98.677	93.339	100.98	98.954	98.163	91.119	94.876	96.821	94.903	100.75	92.515	98.67	105.05	95.251	97.479	101.06	95.712	97.965	99.451	96.436	94.959
102.36	107.02	104.48	106.67	105.55	100.45	107.33	109.42	104.26	107.93	110.65	107.17	104.09	112.23	100.82	111.39	104.31	104.53	98.658	105.45	111.4	110.94	107.04	104.41	103.58	100.02	101.97	114.11	98.989	105.71	106.22	111.48	112.62	107.11	106.71	99.042	96.92	104.34	105.77	108.35	99.325	115.34	100.05	108.34	101.03	100.42	102.85	103.32	108.45	105.69
99.713	99.876	99.043	100.84	104.89	98.991	94.047	98.978	97.764	102.05	95.315	104.97	96.096	102.16	105.05	96.076	103.94	94.965	98.356	96.727	101.17	96.437	96.36	102.01	96.94	99.061	95.556	98.837	99.87	101.53	92.507	97.583	101.87	92.882	105.68	95.222	95.734	100.36	99.864	99.869	99.074	95.379	98.279	96.189	105.96	99.856	99.876	102.52	100.76	98.716
107.45	106.26	101.86	106.9	110.35	107.94	105.32	101.74	107.52	106.63	102.5	110.15	106.69	104.58	107.29	100.15	109.68	106.59	110.24	105.21	106.27	103.47	110.9	101.42	109.45	112.05	110.83	110.96	109.59	105.97	108.9	100.47	109.13	109.94	106.16	96.658	103.3	109.16	105.26	102.4	110.09	108.26	109.16	103.36	103.29	104.84	101.84	109.13	106.31	111.25
104.91	104.87	110.8	106.97	106.5	107.66	109.91	109.21	104.97	108.96	102.98	104.77	107.46	103.39	108.53	109.13	109.21	104.48	104.41	109.17	111.43	99.887	107.42	108.08	107.25	104.64	104.23	103.36	114.03	104.6	108.23	106.08	104.76	101.92	109.52	105.07	101.15	104.01	105.9	110.73	105.45	105.33	104.91	104.43	109.63	104.18	107.19	107.81	107.29	104.67
103.57	108.04	106.36	106.52	107.26	108.01	105.3	116.91	103.94	103.42	108.11	102.95	106.65	110.18	113.7	104.46	104.4	104.92	102.16	109.97	105.16	104.73	106.26	101.87	102.11	104.04	111.98	99.559	100.83	107.31	110.08	103.14	107.23	106.55	107.59	101.36	113.42	108.49	111.34	109.52	100.14	110.29	106.77	107.84	105.24	110.8	109.5	108.42	99.118	110.56
107.18	104.75	102.75	104.9	103.12	106.29	102.29	99.835	102.13	106.31	103.38	104.93	103.47	100.98	106.99	102.64	106.65	105.8	101.54	108.08	110.18	102.07	108.98	109.17	105.23	105.87	106.03	103.34	101.51	104.33	101.06	98.797	104.16	107.6	109.14	103.85	111.73	103.83	99.787	102.56	105.18	111.09	105.82	109.36	107.92	109.27	104.1	103.53	102.28	106.99
[truncated: 150 more columns]
