# Supplementary material for: Genetic dissection of main and epistatic effects of QTL based on augmented triple test cross design
Source: PLoS One. 2017 Dec 14;12(12):e0189054. doi: 10.1371/journal.pone.0189054 (PMC5730204; doi:10.1371/journal.pone.0189054)
Supplement: S10 Supporting Information — (ZIP) [file pone.0189054.s010.zip › z6_350_0.2_5.csv]

106.12	103.93	112.84	110.05	95.294	112.67	106.7	106.57	103.58	109.16	107.9	111.75	108.33	108.69	109.83	106.47	109.13	100.82	101.5	104.2	114.5	104.51	98.26	97.056	104.7	113.66	109.94	102.62	103.66	102.31	104.5	99.938	109.75	108.08	106.63	105.83	105.15	102.56	104.98	109.84	117.72	100.46	106.47	92.88	102.15	106.11	97.178	93.16	109.97	110.51
111.84	109.64	112.22	106.05	115.46	111.55	114.21	111.2	111.78	114.46	101.24	98.897	111.81	105.7	102.6	106.58	112.92	109.29	121.41	111.39	106.98	108.7	111.25	101.98	108.86	104.65	114.8	97.871	106.29	105.33	103.91	99.899	99.003	103.4	101.84	101	109.36	104.73	113.9	105.57	116.9	107.32	111.82	115.05	110.45	100.87	93.03	104.16	114.52	108.24
100.81	98.826	111.27	102.05	107.36	101.22	108.51	106.65	100.79	113.2	108.76	102.68	109.74	108	99.474	110.78	109.25	115.84	108.03	102.58	107.46	104.47	99.413	103.76	104.65	101.54	115.53	104.37	107.27	115.84	106.11	92.159	107.18	105.47	103.2	107.72	104.07	103.26	102.03	94.572	105.34	108.13	104.92	101.98	91.243	109.47	104.62	101.04	95.366	107.31
100.01	106.38	114.01	101.39	105.25	107.05	110.18	98.807	108.78	113.32	105.16	107.06	102.58	115.21	104.62	103.53	101.28	113.64	109.53	102.17	110.58	105.09	111.73	101.82	113.08	115.77	107.99	106.27	114.27	103.03	113.04	104.78	102.78	98.301	113.45	109.77	110.9	110.34	110.02	111.33	101.91	109.87	106.02	112.84	110.5	107.1	106.99	103.68	100.22	111.36
107.76	109.63	96.986	95.145	102.53	101.06	107.95	97.778	109.29	108.12	112.23	101.95	112.59	106.75	102.1	105.04	116.52	102.47	104.26	96.864	102.33	114.52	110.94	107.4	105.37	100.79	97.204	107.24	102.99	105.88	103.31	98.941	101.01	100.3	106.18	111.45	103.62	104.35	107.49	96.877	102.42	113.81	109.52	109.71	100.68	106.3	100.7	102.62	109.26	102.01
109.2	106.64	103.22	107.37	104.65	111.33	114.04	109.83	115.04	109.2	100.2	109.33	111.22	109.29	107.19	109.34	101.02	98.716	103.75	107.77	105.39	101.8	115.48	98.152	110.25	107.41	111.14	103.58	104.72	104.14	107.3	93.81	98.534	111.33	105.17	114.16	114.31	111.37	113.61	110.76	105.47	111.08	104.34	111.77	103.61	102.22	103.39	111.82	107.59	100.11
115.64	105.48	109.99	99.913	108.01	109.82	94.465	106.13	107.77	97.686	113.63	99.813	106.9	103.36	107.47	103.49	106.98	98.524	100.71	102.88	106.46	103.58	99.119	103.87	115.96	105.87	99.175	106.87	99.224	96.565	106.36	107.62	106.36	110.56	101.54	102.15	97.887	99.513	97.869	98.318	104.03	119.15	109.86	106.79	115.12	108.02	102.03	103.31	107.47	109.14
108.57	110.1	115.11	110.08	100.54	98.898	107.35	96.87	108.26	102.31	104.9	99.951	108.41	100.41	114.95	100.32	106.2	107.4	104.49	111.35	104.67	107.15	109.81	112.42	96.881	109.53	100.26	94.023	107.03	109.31	114.5	110.09	106.14	108.03	102.7	102.43	105.39	114.66	113.59	102.26	96.786	106.87	111.24	107.08	100.78	108.35	98.483	105.42	106.57	108.03
110.51	96.393	108.77	108.73	116.84	110.51	105.94	121.44	107.88	115.11	108.34	106.77	114.95	108.38	102.79	117.03	121.06	110.21	112.13	106.51	110.05	107.28	109.45	115.17	110.32	103.92	103.98	111.43	116.7	117.05	128.25	113.11	99.416	110.64	115.99	107.91	110.15	108.57	101.7	100.93	112.54	101.39	108.93	112.49	99.114	117.85	101.94	108.03	115.04	103.71
105.17	113.97	109.59	99.537	101.55	102.27	105.01	98.612	116.46	103.86	104.16	105.31	108.62	102.92	109.06	106.85	106.52	107.23	104.74	101.65	95.817	109.23	98.703	98.351	104.19	102.79	100.15	108.23	103.66	112.16	102.71	112.37	108.01	106.01	109.15	115.07	100.87	109.19	115.95	109.53	102.02	101.7	114.91	107.98	104.93	103.24	102.86	111.27	112.06	109.44
108.38	112.85	102.79	100.15	110.05	114.45	114.79	109.73	117.1	109.76	101.93	108.25	104.38	107.61	102.68	106.12	107.28	110.1	104.41	106.9	98.936	118.86	109.45	96.525	115.09	110.04	104.09	109.44	105.42	102.45	108.51	110.11	100.49	109.01	107.79	113.49	111.93	102.74	115.8	115.88	104.19	108.62	100.48	114.13	111.57	104.42	119.64	111.34	107.5	107.17
95.66	103.96	99.467	95.481	110.51	102.91	108.46	98.838	110.6	104.76	97.492	106.91	98.029	105	102.72	100.94	104.73	100.86	104.37	107.44	96.753	99.965	109.02	99.545	103.4	97.769	97.585	95.61	98.295	97.25	107.82	103.69	91.704	93.055	103.45	108.78	101.53	107.63	105.49	105.81	100.67	111.41	104.92	100.59	104	101.28	109.51	105.8	100.21	98.129
109.79	100.1	108.13	112.43	106.15	108.45	107.28	103.35	103.11	95.671	107.21	113.36	101.38	107.25	102.14	104.68	102.88	98.299	110.4	103	106.76	107.49	102.11	113.42	111.14	98.746	106.42	110.89	105.45	105.38	104.26	109.48	89.688	105.12	100.19	111.9	112.51	118.33	97.949	100.08	112.99	112.43	102.1	110.25	105.84	107.46	117.72	110.98	111.07	108.16
108.2	96.139	101.04	99.145	106.51	99.553	93.208	96.237	104.02	93.529	101.61	100.13	98.099	101.52	95.253	87.545	96.308	101.29	101.63	102.49	110.72	100.45	93.545	102.48	101.66	102.72	97.46	96.393	97.449	102.43	97.519	94.534	103.18	98.644	91.63	102.51	101.14	94.507	95.909	93.353	96.725	93.926	94.741	96.916	106.12	98.328	98.119	99.876	88.966	87.072
112.84	107.29	113.34	112.53	107.86	95.185	111.3	108.91	110.68	105.7	110.86	103.97	105.65	97.991	104.18	98.892	110.83	104.61	100.37	107.82	105.71	103.84	110.45	101.74	101.67	101.81	105.24	107.95	103.65	108.13	103.41	112.32	110.7	106.78	103.66	104.42	104.8	102.77	110.74	112.09	113.94	109.08	105.6	114.4	110.24	104.01	110.25	102.38	109.66	101.68
101.34	99.325	101.76	90.154	101.54	96.947	103.64	99.253	95.311	100.08	99.319	100.07	99.987	91.338	92.577	94.421	101.86	98.495	107.58	92.64	97.946	97.654	87.931	96.633	101.19	109.77	90.139	98.5	95.872	95.811	94.607	98.388	103.47	96.593	89.592	92.393	101.53	96.622	99.483	107.95	106.23	98.789	104.91	91.369	92.607	94.67	100.9	87.023	96.16	99.759
107.17	113.01	108.87	112.53	102.33	96.358	108.64	101.07	110.65	104.9	100.95	109.3	109.9	114.81	107.15	109.56	98.545	97.693	110.47	100.1	106.2	99.904	106.02	106.46	103.32	102.11	102.24	107	97.474	107.81	114.16	106.55	104.33	101.04	116.18	102.87	115.06	105.33	105.15	104.18	111.84	107.21	109.03	103.58	117.29	101.88	102.82	109.89	105.22	115
104.26	96.476	102.34	99.069	100.18	87.68	97.157	98.827	98.942	104.28	104.79	95.085	96.677	101.63	89.575	90.708	97.561	98.031	100.89	99.346	103.44	103.18	98.805	99.18	102.18	102.27	86.898	104.45	98.458	100.46	93.726	93.308	88.912	105.09	98.462	98.08	99.492	100.64	99.587	96.336	98.113	101.14	84.898	94.71	99.133	92.924	99.428	108.31	101.84	99.763
109.01	103.22	116.88	102.6	108.73	112.95	106.53	103.12	105.32	111.27	110.52	101.54	107.59	96.193	111.73	109.65	101.01	110.87	114.17	100.23	113.56	112.94	110.46	107.07	100.16	109.89	111.8	104.69	107.29	106.6	103.61	115.26	112.15	107.15	100.39	101.88	107.05	93.111	106.67	99.551	107.48	93.727	108.55	107.45	106.54	101.53	100.81	103.21	101.82	108.48
100.44	108.83	115.87	112.93	112.24	116.56	103.85	113.93	115.29	106.23	115.07	113.99	112.45	112.03	112.61	110.94	110.76	112.57	114.05	114.11	108.22	103.21	111.25	107.94	106.67	111.69	104.36	110.24	104.19	107.52	108.11	116.67	111.88	110.93	111.82	107.29	110.96	109.43	101.91	108.47	104.39	98.599	108.04	104.86	106.92	120.25	113.24	106.82	112.2	101.86
108.72	111.14	107.48	107.89	103.18	102.22	112.31	113.28	113.96	107.57	115.36	113.64	95.695	104.96	112.84	108.66	102.65	106.49	104.42	114.6	101.68	104.03	100.24	99.368	100.56	103.29	105.57	105.85	111.75	100.4	114.62	107.09	96.617	103.56	101.96	106.8	104.2	106.86	103.39	106.35	102.4	120.21	110.66	110.14	101.46	110.71	114.3	101.55	112.43	105.65
115.23	117.38	108.32	102.7	113.25	107.86	101.46	113.5	100.36	106.38	108.46	101.8	107.99	106.37	115.94	112.66	115.24	104.99	107.44	110.97	109.81	98.126	105.97	108.56	116.61	110.57	111.42	103.12	106.05	114.23	107.71	109.99	108.47	109.48	103.29	107.84	119.17	109.32	109.55	99.996	101.76	109.01	102.22	102.59	112.05	105.82	106.31	101.05	105.81	109.79
104.56	90.222	105.56	102.85	97.9	105.7	94.807	102.73	102.02	89.753	99.795	100.79	93.81	110.7	106.91	103.79	107.43	102.46	94.886	100.15	107.4	100.4	102.82	102.36	107.44	102.35	103.09	101.62	98.369	94.145	91.808	99.488	95.524	104.03	99.443	97.043	95.229	102.75	98.946	103.24	101.08	99.738	108.23	103.34	100.24	96.164	91.315	104.95	94.625	111.42
99.212	101.53	109.95	99.487	107.17	103.99	101.34	106.29	102.79	99.114	103.59	98.026	98.436	102.19	97.75	96.638	100.95	102.63	98.774	100.32	92.856	110.33	105.77	96.584	103.45	89.35	106.16	106.84	106.66	100.11	92.728	104.38	97.066	101.38	99.026	96.007	104.5	92.717	100.51	105.24	99.938	90.305	101.91	93.127	99.895	101.29	107.25	103.06	99.152	93.009
106.37	102.39	101.92	103.35	99.545	107.93	91.947	93.011	109.25	105.24	112.44	97.549	98.064	98.698	101.78	98.778	106.37	95.783	92.573	103.99	101.25	99.949	98.89	105.44	104.55	112.03	106.78	105.78	103.44	102.82	106.81	99.859	93.496	105.31	96.743	101.12	102.71	96.047	102.22	97.426	105.09	104.31	103.98	88.391	99.064	88.76	109.4	102.72	96.873	90.971
110.64	107.81	102.93	105.91	97.35	102.44	105.81	102.14	104.63	115.04	110.53	105.53	101.29	104.49	105.77	99.656	107.67	108.15	101.48	111.33	97.561	100.19	110.51	107.56	106.44	101.11	96.521	100.39	94.723	104.95	94.241	104.07	108.74	107.19	99.811	108.93	104.9	108.01	100.05	99.653	104.24	108.84	105.05	101.61	96.241	112.38	100.88	112.26	103.58	100.92
101.4	98.056	99.05	107.48	105.43	106.05	107.45	114	108.27	114.01	105.49	102.62	106.78	110.9	112.64	101.68	104.45	112.51	107.05	107.03	101.86	112.66	111.65	107.29	102.17	97.309	110.79	113.53	105.81	104.3	101.73	103.42	104.1	107.93	103.28	105.27	105.79	102.34	102.59	104.08	97.499	108.44	106.33	104.05	111.87	106.45	101.24	108.44	110.51	107.87
101.6	103.71	106.32	110.66	109.32	99.602	112.01	104.7	101.47	97.167	106.8	98.24	113.26	112.12	99.164	101.56	105.72	116.24	111.15	101.45	101.2	108.18	105.35	104.67	115.5	97.799	107.35	105.49	104.09	100.35	111	110.19	105.34	97.256	105.47	121.27	111.38	111.99	107.24	104.58	108.75	102.52	97.886	101.12	105.17	105.88	105.16	109.74	99.437	110.72
96.334	91.907	102.75	95.153	98.935	95.816	105.92	105.5	103.37	101.2	104.84	90.18	98.73	97.458	95.718	102.35	96.537	92.89	103.69	98.462	103.66	100.33	98.841	102.55	97.979	99.679	101.12	101.92	108.86	102.6	104.74	95.699	96.408	100.46	95.794	102.26	98.81	95.793	98.936	100.34	93.401	96.433	107.75	105.36	106.05	107.21	103.93	100.99	97.101	108.56
102.4	114.9	97.655	107.9	96.547	107.54	108.79	102.54	102.75	107.25	107.8	107.6	110.1	105.03	100.9	98.795	113.6	99.206	108.37	109.05	100.47	106.88	105.98	104.51	115.41	94.425	108.92	102.04	108.73	104.21	97.986	102.45	111.65	112.35	108.13	97.673	115.72	98.925	112.04	105.5	106.95	107.69	104.03	105.61	100.7	113.53	104.09	104.42	93.661	111.12
103.33	110.14	99.566	103.36	107.33	111.28	99.175	99.959	109.67	109.83	112.79	103.94	99.434	110.96	115.85	105.22	111.77	99.318	105.98	103.54	94.773	106.18	103.28	106.93	107.76	108.69	112.7	103.03	106.14	116.62	107.36	102.49	110.38	103.76	103.12	105.67	110.01	114.89	112.49	92.284	108.86	107.61	111.65	111.64	103.44	97.883	104.8	106.18	100.82	110.09
104.12	103.25	106.28	109.3	107.14	114.6	111.96	108.18	111.57	110.53	111.93	103.46	102.75	113.58	112.71	104.18	109.63	107.13	103.54	110	112.18	97.296	101.01	110.44	108.53	109.27	103.01	100.27	103.1	111.12	103.77	113.44	103.98	113.03	96.261	114.57	108.03	103.07	92.26	100.85	105.5	107.5	106.71	107.64	105.75	96.238	95.299	111.87	105.96	111.66
108.34	109.82	105.14	96.439	109.42	105.65	105.12	106.88	103.16	98.798	96.879	104.69	100.96	108.74	100.29	115.23	110.83	99.957	103.39	111.67	98.858	100.89	105.24	100.51	108.59	110.38	104.15	96.928	107.88	106.1	112.65	103.1	98.3	110.92	97.188	100.83	101.48	114.1	94.195	96.584	112.12	106.01	104.4	100.38	105.58	100.92	103.88	106.53	108.58	104.28
110.25	103.96	107.66	113.95	120.09	98.096	100.66	108.38	109.25	106.48	116.61	100.5	109.56	108.88	105.79	111.15	118.41	98.023	106.55	108.82	110.98	118.75	103.36	114.78	113.92	108.5	110.85	99.913	108.59	104.43	99.417	103.97	111.67	103.02	107.47	96.449	110.32	105.82	109.39	108.04	115.54	116.49	110.41	113.44	111.09	110.03	112.29	103.45	125.01	119.76
92.464	100.64	88.273	98.56	85.774	108.41	102.25	99.19	98.052	94.134	98.101	103.88	95.096	100.51	100.69	96.545	94.915	102.57	99.349	96.397	97.479	93.234	99.377	99.873	104.43	95.44	97.75	95.893	110.44	101.16	95.415	99.916	94.934	96.601	100.53	100.48	94.693	97.062	90.526	95.058	99.894	93.853	106.94	104.11	97.58	92.086	92.388	103.48	106.02	100.09
97.869	95.634	105.05	91.983	89.782	95.901	102.46	94.978	95.353	100.12	101.22	103.29	103.16	108.4	93.985	97.894	89.793	90.551	102	98.905	108.97	101.29	82.078	112.09	108.07	90.218	91.704	104.69	99.633	105.43	103.42	96.411	102.76	96.064	98.821	96.677	99.874	100.83	106.4	98.331	97.682	99.399	106.17	115.57	96.192	84.535	105.76	105.53	96.912	96.528
114.17	111.38	102.36	105.94	113.19	111.69	115.37	103.62	109.16	101.25	118.53	112.36	112.51	104.37	100.16	109.52	107.6	113	116.17	105.73	111.94	106.65	110.22	109.38	106.03	105.35	112.64	110.11	110.23	111.9	114.7	107.52	113.35	116.37	106.67	105.75	109.13	106.12	111.79	110.84	112.72	109.92	113.28	111.62	108.83	115.33	107.55	109.87	112.82	117.13
105.22	106.85	107.53	104.33	102.1	108.03	115.97	113.81	114.72	97.485	108.05	115.17	104.57	102.39	109.86	119.87	102.64	109.01	103.23	104.11	114.05	113.97	107.19	105.03	111.07	113.19	113.08	113.98	110.7	102.57	110.3	103.72	103.93	101.26	108.05	107.58	102.47	107.9	118.44	102.67	98.162	105.29	107.29	104.58	104.48	108.56	103.41	112.67	119.04	105.08
116.15	105.99	107.84	104.83	106.34	101.1	100.68	106.09	113.9	108.89	110.33	98.931	104.7	106.2	115.19	114.15	105.08	112.56	112.61	100.94	112.42	101.02	100.16	107.11	103.76	119.31	99.709	98.509	110.09	102.44	101.96	111.44	108.5	109.84	109.21	102.49	94.129	105.23	111.73	122.92	101.77	103.95	97.286	107.19	111.11	115.59	103.66	96.571	103.13	106.48
105.95	110.59	112.58	112.36	110.29	111.45	103.54	96.101	107.48	113.2	102.24	103.14	106.02	111.71	109.73	105.36	112.88	99.27	113.97	107.2	107.74	100.8	114.82	106.17	107.53	108.98	110.48	107.99	110.54	111.58	113.44	102.81	105.58	110.37	107.61	116.4	111.13	99.459	112.5	114.97	104.27	101.48	114.87	110.5	104.45	103.12	107.64	107.49	107.11	100.35
105.8	113.1	105.22	106.34	109.58	109.03	97.62	109.81	107.41	108.5	97.93	110.86	103.67	113.12	104.86	93.578	105.45	99.376	110.37	103.32	116.42	103.15	98.93	99.5	109.59	100.73	96.108	114.96	101.34	109.66	104.2	104.46	104.43	113.38	114.45	112.97	111.19	113.77	105.27	109.17	106.35	105.41	106.04	107.11	103.53	98.216	104.79	102.94	107.9	104.31
107.97	115.41	105.58	112.86	102.13	118.56	115.7	111.21	103.75	103.2	103.39	119.08	117.69	112.52	107.58	99.114	118	109.54	119.77	107.72	112.7	115.64	113.09	106.09	101.25	117.64	109.16	108.31	102.4	120.65	107.53	113.04	113.95	110.75	104.85	102.67	102.74	108.22	111.48	110.26	111.17	97.419	111.46	97.379	107.64	105.13	104.59	99.799	107.91	108.31
111.36	112.11	106.44	111.58	108.44	103.3	106.77	121.49	111.94	109.92	115.5	107.42	116.03	116.36	107.07	113.03	111.33	119.15	107.12	121.43	107.87	112.79	113.14	103.79	100.01	113.93	114.19	116.41	116.62	107.32	108.91	109.2	120.8	113.95	110.01	113.63	110.95	115.67	118.98	111.25	115.34	106.21	114.84	112.73	102.83	114.47	101.21	106.35	107.61	111.14
109.09	103.53	108.32	104.58	100.73	100.4	107.5	114.73	99.069	108.81	99.384	109	112.12	107.33	109.58	105.6	97.489	102.07	107.94	101.54	103.48	99.953	97.304	98.61	93.596	105.69	111.89	98.895	95.914	95.114	103.24	115.53	103.51	104.49	98.68	98.772	101.26	109.22	102.03	101.89	95.378	99.68	112.17	106.33	98.68	102.61	105.76	103.64	105.21	103.02
97.404	95.618	97.602	111.84	105.28	103.7	100.39	102.68	107.95	102.03	89.443	102.05	100.26	111.51	97.804	97.538	97.985	100.72	106.06	103.4	91.988	100.32	100.48	92.801	98.836	101.95	98.025	99.607	104.89	108.14	105.03	93.635	109.71	100.67	101.43	102.13	92.913	103.79	93.026	107.94	99.091	106.38	103.51	102.98	99.699	98.546	96.719	103.64	100.38	101.54
108.78	103.8	108.65	107.95	108.3	96.339	114.76	103.93	107.87	110.48	111.02	105.05	108.39	104.56	104.8	112.24	109.87	106.36	102.05	111.8	97.097	109.37	111.4	118.06	103.34	106.6	103.61	105.1	103.88	103.35	114.89	107.86	108.23	107.19	102.65	95.787	112.6	106.01	114.58	122.6	103.59	105.16	110.06	118.01	117.87	115.98	103.9	108.8	118.56	110.67
112.22	114.45	98.921	97.664	100.81	111.26	107.13	110.62	100.52	107.09	102.76	95.699	102.74	111.19	105.08	102.38	106.96	110.54	110.86	94.391	106.18	106.38	103.38	103.82	113.7	97.452	101.37	112.49	98.262	101.33	113.15	105.41	111.41	112.34	99.109	103.1	108.56	107.27	104.43	107.82	102.09	112.74	101.48	106.5	105.25	100.16	98.881	100.42	100.03	108
105.84	102.41	102.37	106.78	107.21	107.71	105.21	92.293	101.37	111.11	105.92	102.25	99.621	101.57	103.63	103	105.66	102.15	103.01	107.35	106.57	103.05	98.917	104.69	101.17	112.68	99.893	95.201	102.38	93.649	107.75	103.04	105.88	107.14	113.18	99.021	107.72	103.47	103.86	104.33	116.48	108.74	104.08	98.478	107.02	100.63	110.19	113.96	100.1	107.19
104.75	101.79	113.42	112.51	105.15	113.9	109.63	103.03	105.6	113.67	105.7	106	103.08	105.59	111	111.42	113.4	110	102.31	110.6	106.8	115.69	102.56	116.06	105.86	97.763	106.82	97.663	106.17	104.72	111.64	99.158	106.99	103.44	104.7	98.066	101.82	112.24	112.92	113.59	103.76	97.132	118	112.24	112.24	100.93	104.95	104.23	109.81	112.72
109.1	101.78	105.09	112.74	109.47	106.79	105.75	102.51	106.35	100.41	105.39	104.96	97.261	112.93	99.163	108.14	104.98	101.91	96.167	105.16	101.2	113.23	102.6	101.98	108.5	111.05	103.88	103.61	108.32	106.26	96.202	108.19	109.6	107.1	117.56	107.97	105.23	111.33	110.58	106.48	113.49	108.84	105.31	100.67	103.73	108.04	99.349	99.282	106.72	114.81
104.99	93.346	96.431	105.36	103.91	92.203	98.498	101.5	113.43	95.112	109.17	108.48	99.349	104.32	96.93	97.755	108.28	105.99	103.16	100.64	92.912	101.59	100.76	91.292	99.873	106.03	99.071	100.18	99.217	96.131	100.76	103.44	93.288	95.411	106.41	94.443	97.464	98.379	106.48	100.1	109.1	99.28	109.64	106.17	96.623	84.922	97.27	93.387	105.33	100.2
101.6	109.76	106.34	111.72	108.69	107.69	113.17	108.49	107.63	106.11	104.75	114.7	108.87	108.35	103.68	101.55	98.086	100.18	109.37	101.76	101.8	108.39	106.5	108.94	94.985	108.32	107.23	114	111.75	108.92	107.89	106.74	102.57	106.63	110.6	105.37	113.29	106.61	111.21	117.49	100.9	105.19	105.97	102.89	105	110.47	108.06	105.31	112.08	96.005
100.13	100.45	97.919	102.23	94.489	99.062	96.352	100.93	109.08	101.93	97.924	96.966	98.337	101.12	103	101.78	95.655	94.175	96.876	98.776	96.735	99.033	94.517	98.363	106.49	97.494	97.446	95.372	94.088	101.5	101.24	92.421	96.975	94.668	97.001	100.31	96.828	90.606	91.515	96.573	103.2	101.67	100.52	118.35	105.18	103.46	105.64	93.892	107.15	102.44
108.37	107.52	94.159	108.85	98.773	91.809	105.76	107.13	103.14	94.434	100.66	96.873	99.787	96.493	92.667	106.18	101.55	94.359	103.98	102.62	100.75	93.862	102.87	101.67	94.861	96.997	101.12	99.669	91.19	98.096	99.663	103.04	95.926	92.537	95.892	100.08	91.576	99.33	102.44	98.028	97.213	107.05	98.45	103.75	95.191	104.73	98.396	100.56	89.013	97.28
104.59	99.056	113.18	99.937	95.623	97.914	97.673	109.23	107.32	112.58	120.32	92.499	111.13	113.01	109.42	112.18	116.16	109.95	104.26	112.9	106.49	98.32	107.47	104.66	103.15	102.05	101.57	107.35	111.86	110.36	109.73	103.74	113.1	107.08	109.32	103.79	113.79	111.5	105.97	110.51	110.63	101.91	100.82	114.9	101.82	104.95	108.18	97.251	111.14	118.71
99.9	101.58	108.31	103.56	107.61	107.23	103.35	108.57	115.55	99.821	106.55	107.04	109.32	105.5	118.64	101.82	97.611	110.09	110.83	108.5	104.85	105.13	104.58	100.19	100.84	108.55	105.73	108.64	109.03	97.077	106.32	110.85	110.09	104.77	110.54	96.953	100.79	107.09	99.728	109.49	105.39	102.47	103.98	103.06	108.83	110.96	104.54	109.93	113.15	109.25
101.59	103.23	113.39	106.67	106.25	105.9	111.87	102.87	102.29	110.01	112.58	107.49	107.64	99.812	102.74	106.99	112.29	106.08	102.43	97.693	107.66	98.441	103.63	111.29	105.12	104.89	109.98	106.31	107.53	106.04	113.64	105.38	101.61	104.59	106.79	108.22	100.79	105.14	102.28	102.81	99.688	108.89	108.5	104.64	103.06	101	106.31	101.71	96.937	114.79
99.265	103.42	99.385	104.14	106.97	97.63	92.862	99.13	99.189	101.6	98.253	94.061	103.46	103.27	89.433	111.59	99.204	96.852	91.471	93.615	93.71	87.679	102.85	98.17	96.162	94.206	96.146	102.11	92.435	98.335	92.993	105.93	99.697	92.76	104.3	93.043	99.053	95.936	94.14	99.536	95.731	107.21	99.307	106.1	94.826	93.62	99.834	102.49	102.58	94.291
101.92	94.579	108.39	112.88	104.18	111.08	102.58	111.78	106	106.71	108.18	111.79	96.442	113.38	113.46	111.45	103.83	97.751	108.13	106.3	116.28	112.96	112.31	101.54	98.788	106.34	105.86	112.66	110.17	106.22	100.82	95.84	117.84	107.82	108.74	98.527	107	112.39	103.18	105.1	110.17	113.09	112.18	107.92	109.53	108	113.45	103.74	114.94	108.31
102.85	95.005	107.72	92.002	101.83	96.39	103.41	93.258	108.55	101.41	97.754	102.28	93.737	98.664	93.586	103.27	91.479	103.43	85.415	102.83	91.438	107.7	97.188	88.581	101.04	100.28	89.694	98.107	89.147	97.753	105.3	95.264	100.91	103.51	101.43	97.356	109.24	95.775	90.648	97.607	92.793	91.736	97.607	103.9	100.08	96.423	103.93	100.16	95.027	96.526
103.04	100.56	106.23	108.65	99.577	103.14	110.67	103.39	105.94	108.9	99.592	108.85	106	107.65	106.31	112.63	104.01	105.29	101.2	108.2	104.61	102.66	108.56	102.15	103.62	98.988	102.41	95.261	103.48	105.31	109.24	108.28	110.91	103.41	104.94	104.64	102.88	107.18	95.351	109.79	107.79	106.52	103.93	112.26	100.17	106.85	107.71	107.64	113.85	104.93
115.26	110.56	106.92	101.06	108.75	103.28	103.95	100.8	113.89	91.799	101.89	108.68	105.96	107.3	105.38	105.65	110.63	103.58	105.73	104.84	114.1	97.261	105.48	100.05	101.24	105.37	107.08	110.37	109.78	105.19	97.825	105.11	105.03	110.69	110.36	104.65	109.33	107.09	107.26	106.76	95.041	110.95	103.66	102.12	112.01	110.2	113.84	117.03	105.46	105.62
108.36	112.23	100.06	110.03	97.661	101.01	110.36	102.86	96.969	112.29	99.253	112.31	93.209	102.78	99.714	107.11	114.62	103.37	111.54	117.71	103.35	102.32	116.84	102.91	110.64	103.77	111.92	110.61	103.16	105.51	101.65	100.78	103.16	102.56	101.34	103.19	103.36	100.94	107.61	118.52	97.084	100.85	101.18	111.92	104.36	109.01	110.75	117.58	107.95	102.86
108.88	107.73	108.17	97.689	103	107.73	97.706	112.27	106	104.37	98.093	107.84	109.23	101.88	102.73	99.892	100.82	112.49	103.09	105.67	101.12	101.88	107.55	110.61	96.382	101.75	112.37	106.16	107.89	112.86	101.12	96.141	102.34	106.6	98.29	112.18	107.56	114.93	110.85	94.01	113.67	97.322	106.93	107.33	107.41	93.791	103.47	108.51	103.33	100.24
94.762	97.947	90.121	98.449	98.177	95.157	105.03	98.244	96.992	96.854	95.691	91.509	103.53	94.113	98.178	96.853	103.04	97.183	96.76	104.16	98.246	96.295	100.84	111.94	88.817	98.385	91.724	92.506	107.06	95.62	96.567	95.012	88.026	97.643	99.693	91.36	94.006	96.657	96.282	86.491	104.44	95.405	98.032	105.28	92.169	102.7	99.405	93.458	100.8	94.143
107.22	111.42	105.29	100.38	90.355	103.89	101.8	90.201	93.972	100.34	103.79	99.619	109.45	96.44	99.93	105.83	98.301	99.049	93.293	98.102	96.692	100.94	96.108	102.13	99.758	97.073	104.11	98.349	100.32	106.63	92.304	95.942	105.88	98.928	103.28	109.83	99.783	98.219	100.29	108.99	98.921	102.28	105.42	101.3	93.777	100.25	96.402	108.76	96.625	100.23
98.842	104.71	109.33	100.86	108.07	104.71	108.08	106.55	115.98	109.06	96.286	101.01	104.23	106.86	109.31	101.5	110.85	103.19	107.46	108.57	112.23	113.91	106.47	101.46	113.15	112.06	110.1	110.14	110.65	102.14	100.79	109.15	116.66	112.08	108.79	109.67	102.42	108.46	113.79	108.93	112.91	107.24	106.67	112.33	97.302	114.03	107.7	114.59	106.58	98.108
109.42	108.94	109.28	110.3	106.79	106.46	102.56	100.6	104.13	107.13	114.83	108.56	105.48	100.7	99.168	111.59	101.86	96.44	109.85	101.32	110.48	109.69	109.33	109.31	104.03	105.55	106.65	101.03	106.01	109.1	105.06	116.29	109.83	99.695	109.73	103.38	106.05	99.449	112.14	111.69	113.26	111.43	106.04	108.61	110.63	94.648	103.76	110.8	100.76	113.93
104.33	107.03	108.46	104.12	107.01	110.4	100.09	103.58	104.14	108.96	102.28	115.68	104.96	103.73	99.518	110.48	109.21	107.33	108.65	102.18	104.13	103.31	110.31	98.436	106.62	114.33	95.575	109.45	107.19	103.45	112.26	95.835	100.88	97.753	107.29	101.05	107.76	105.07	111.98	110	109.34	103.2	100.21	98.398	111.08	115.22	105.74	110.61	105.26	110.46
113.08	106.08	104.79	107.44	110.79	114.29	111.08	102.01	111.62	102.16	105.62	112.91	111.69	106.5	103.1	105.08	108.67	102.48	116.28	102.99	104.27	106.11	116.29	105.31	110.83	100.07	110.36	112.88	98.959	113.27	107.79	107.72	116.4	108.57	117.8	110.93	106.88	113.25	115.4	109.43	107.8	107.51	107.7	114.49	109.42	109.55	102.92	108.25	115.38	109.17
115.3	112.65	98.451	104.09	106.38	109.14	109.73	111.48	111.74	112.6	103.15	100.45	100.24	120.49	110.63	107.59	102.06	105.39	97.129	105.57	113.62	104.48	108.46	102.94	109.14	100.95	105.99	108.41	106.85	109.2	100.43	101.38	104.22	117.72	96.145	106.69	103.02	106.93	113.92	109.94	102.41	98.197	108.73	113.34	99.089	107	103.68	106	113.58	104.16
111.66	97.836	101.88	99.315	104.59	107.7	98.51	106.19	99.271	99.255	102.07	104.43	105.51	100.77	103.51	111.5	103.79	103.65	100.15	104.96	99.354	99.805	96.724	98.156	112.34	101.53	107.05	93.988	102.25	108.26	100.59	102.64	115.06	111.34	105.27	104.18	112.32	96.829	104.73	109.84	95.952	101.13	99.966	100.84	106.61	108.49	112.04	106.5	109.71	103.01
110.51	98.252	114.1	110.72	108.6	105.3	107.03	97.655	110.17	108.58	104.73	109.74	107.25	111.57	103.4	105.48	100.6	104.61	106.07	105.57	108.96	101.23	112	101.6	103.1	106.74	110.5	111.4	108.63	103.8	118.05	110.18	115.79	108.61	118.65	118.43	104.04	104.32	103.45	104.27	102.46	107.57	101.38	98.796	113.99	108.65	113.19	118.4	106.4	105.25
105.28	99.218	106.76	104.99	104.34	109.13	105.07	101.98	101.5	104.76	104.45	113.31	110.16	101.75	111.08	106	116.18	101.4	106.69	108.65	117.19	105	106.9	115.39	102.74	107.11	99.511	100.88	97.89	106.62	103.34	107.96	104.43	99.551	112.94	110.67	95.763	107.42	113.13	104.44	103.87	109.92	106.63	113.53	110.72	112.05	106.8	105.29	109.03	104.78
109.48	104.53	109.07	105.46	107.42	113.92	105.37	110.89	111.91	110.13	112.27	119.81	122.64	105.03	107.35	111.86	100.07	107.03	110.39	116.73	105.18	109.37	106.81	111.64	107.32	105.01	109.92	107.5	107.01	114.98	106.19	110.39	108.77	108.11	114.32	108.43	110.61	109.92	108.82	101.65	113.05	100.47	107.49	112.64	107.56	109.44	101.97	114.43	110.21	108.65
112.03	98.33	105.68	111.03	102.85	102.03	107.49	116.73	101.76	94.21	110.09	113.73	115.46	114.79	104.16	110.03	101.78	113.96	116.05	99.801	116.56	110.25	112	115.11	119.05	107.69	117.67	114.81	105.38	96.782	109.01	109.07	103.02	110.63	99.617	106.33	99.202	105.77	110.94	104.83	99.053	112.67	98.714	112.77	108.6	103.97	101.98	109.56	107	100.48
105.23	98.621	111.56	103.12	106.22	101.43	107.97	95.893	105.1	108.69	103.84	102.25	115.05	107.71	100.87	111.43	95.18	100.21	112.97	99.605	113.86	103.8	107.36	104.45	100.78	109.35	102.39	100.09	96.377	105.89	103.56	114.48	104.17	108.39	106.27	106.18	103.36	112.98	99.323	103.2	107.67	112.64	105.57	107.15	113.94	103.29	112.63	104.85	99.98	105.05
93.905	93.456	100.62	97.489	94.983	110.24	96.105	99.951	100.34	96.441	99.525	87.672	102.28	98.632	99.735	105.01	102.05	94.629	93.794	100.55	94.143	94.773	97.748	98.459	97.896	107.99	103.51	94.521	94.504	88.362	94.693	88.518	98.919	96.261	90.396	107.75	94.603	103.78	97.92	90.987	99.149	103.93	99.4	95.437	99.881	96.856	98.036	88.749	95.262	98.951
95.108	99.274	100.21	97.436	96.659	100.14	91.459	99.594	104.84	91.928	99.082	96.012	96.192	99.367	97.721	97.553	103.1	97.995	98.27	102.83	88.306	98.005	92.697	102.15	98.14	97.627	95.727	102.96	94.708	100.68	92.369	108.89	97.645	98.138	108.12	102.17	96.992	95.346	96.625	102.77	92.571	96.174	99.449	101.86	93.82	104.98	98.647	90.379	88.664	96.673
110.32	104.83	113.71	105.98	111.26	109.62	93.333	111.18	106.75	104.77	104.31	98.299	104.6	103.73	104.16	108.3	103.88	110.99	108.96	98.367	104.57	108.22	111.67	100.38	100.38	105.91	115.48	98.587	113.59	105.17	100.86	107.55	100.96	105.81	114.03	105.91	100.32	99.907	113.75	104.5	106.03	97.738	113.92	108.02	115.64	110.6	102.45	104.13	106.46	108.18
102.68	105.29	100.83	108.92	106.34	103.54	105.27	96.038	111.42	107.02	99.105	102.55	106.63	112.74	108.67	106.05	104.12	111.29	108.89	102.27	108.53	111.36	101.4	111.32	106.75	109.86	104.89	96.691	111.44	118.47	103.45	103.22	102.89	109.47	101.81	106.14	106.73	109.66	102.03	98.906	104.02	94.486	111.41	104.91	111.77	94.861	100.12	105.73	108.96	109.17
111.09	110.41	111.64	108.2	108.72	119.05	102.66	109.59	107.85	105.65	107.51	114.35	110.05	102.86	104.74	105.54	104.13	102.86	108.11	100.65	101.67	106.66	101.78	99.085	106.04	103.71	97.438	105.91	96.677	113.31	104.01	106.3	96.022	107.4	101.27	106.88	105.16	105.04	98.741	93.536	103.56	101.89	104.91	114.59	108.98	101.79	111.59	100.18	108.85	94.831
95.191	111.92	110.45	105.78	121.28	104.61	103.86	104.38	117.15	112.7	118.81	111.98	96.627	104.92	117.8	104.03	105.71	103.67	113.4	108.94	114.15	108.75	110.67	103.69	113.48	111.47	111.44	115.86	116.15	117.12	105.64	107.2	122.03	110.32	106.01	106.44	110.51	104.85	116.66	101.03	101.73	107.64	113.71	116.35	111.41	107.11	113.81	107.44	104.09	103.79
98.427	107.35	94.806	95.899	89.466	99.02	103.77	110.48	106.47	101.3	99.471	94.444	99.718	97.083	93.824	108.7	103.45	99.658	95.32	93.324	96.113	101.84	96.938	84.392	104.52	95.542	99.761	106.28	94.892	94.792	107.05	95.272	98.82	86.54	108.11	105.96	93.035	91.625	103.79	96.119	92.23	99.027	96.366	104.35	94.231	96.214	107.69	99.032	102.5	97.547
101.66	99.983	115.02	107.44	108.35	97.964	106.93	108.45	111.09	106	104.32	107.44	97.334	100.5	115.35	105.51	116.08	102.62	106.87	109.46	103.55	112.47	111.7	108.79	112.77	109.36	120.45	105.92	97.586	101.62	101.2	112.39	109.25	101.12	104.5	115.55	100.12	111.5	97.609	102.9	112.6	106.94	96.911	102.52	102.72	108.83	115.23	103.06	108.29	109
102.4	112.8	107.62	101.93	109.77	113.15	113.36	105.66	117.15	110.85	106.33	117.61	102.61	110.36	113.17	104.06	121.65	112.35	108.7	104.72	96.761	110.44	104.05	116.3	100.47	107.65	108.16	99.368	108.91	117.47	107.73	110.33	103.66	106.71	106.16	105.28	110.39	106.7	114.78	106.31	106.41	111.86	107.77	117.95	104.47	103.71	107.25	113.15	111.37	108.61
110.03	103.81	110.58	109	103.82	120.87	110.78	109.84	102.4	111.34	101.49	99.039	114.16	111.03	113.5	105.69	105.66	113.3	107.91	100.68	106.21	100.6	113.31	107.17	109.99	114.62	99.985	106.98	111.58	99.748	107.57	114.36	101	111.2	109.28	106.91	104.23	95.277	110.15	112.55	102.42	113.22	104.04	101.47	110.67	109.43	114.02	102.11	104.36	116.71
102.93	108.82	111.1	107.93	105.84	102.67	109.76	109.33	111.04	109.66	100.53	109.08	99.383	102.89	110.77	107.64	120.29	101.72	115.56	113.3	102.5	110.37	102.9	106.91	105.42	107.69	105.31	110.01	100.41	103.5	104.25	108.54	112.79	105.64	108.4	116.7	107.17	109.33	111.15	100.53	102.82	107.11	114.58	109.84	105.5	112.06	115.02	98.171	106.31	105.96
108.42	102.85	111.16	103.06	115.25	100.22	117.07	108.45	99.502	112.13	103.43	103.4	104.74	99.612	106.34	115.19	111.09	109.8	97.915	102.31	105.8	103.67	112.71	99.105	103.28	107.58	114.6	107.87	110.3	110.09	108.01	106.91	107.65	110.75	107.29	108.99	92.775	113.28	103.78	111.91	105.78	107.68	110.88	106.71	106.66	112.59	114.21	102.24	104.96	109.37
98.75	94.417	108.08	107.39	114.71	107.66	105.88	100.53	105.5	107.12	103.17	103.25	105.64	108.2	99.746	105.79	103.49	111.68	111.45	111.91	105.88	103.34	100.84	100.92	114.61	112.55	102.93	108.29	96.018	109.96	107.78	107.14	112.8	98.774	97.906	103.02	91.214	101.84	104.12	112.2	98.176	112.98	104.14	97.567	94.231	106.15	101.62	103.4	98.505	107.52
106.23	112.3	107.75	104.61	109.73	98.891	108.81	102.78	105.11	104.2	100.8	108.75	105.59	112.28	107.46	106.06	109.1	106.38	104.87	109.26	110.05	110.11	107.16	102.23	108.04	101.01	110.11	114.77	101.32	111.65	102.15	120.93	107.3	110.28	98.515	104.43	105.62	106.4	112.53	111.97	118.04	103.8	112.09	106.93	100.84	105.28	110.07	102	112.95	103.94
104.85	104.11	101.88	96.167	108.08	107.82	106.3	103.15	101.14	101.21	103.21	109.6	104.77	102.44	113.15	103.37	107.18	111.71	115.97	113.64	100.79	102.93	106.24	102.92	104.41	97.837	107.8	102.66	114.25	107.31	100.77	110.88	117.34	110.58	110.77	107.24	110.44	111.61	109.16	96.907	110.77	102.91	104.65	107.99	102.07	112.13	104.77	92.005	106.97	101.47
98.447	106.45	101.01	98.42	94.105	96.524	102.51	96.99	96.78	99.674	107.35	94.435	102.36	112.38	90.885	101.86	101.7	103.29	93.195	104.51	94.798	111.96	105.53	103.86	103.51	93.236	98.158	109.19	105.5	95.135	105.48	95.155	103.95	110.96	94.068	110	97.896	109.74	93.692	106.05	102.23	102	100.77	103.52	108.49	102.44	100.12	105.59	105.69	94.479
109.16	107.64	108.3	101.58	109.52	114.26	101.45	111.28	93.457	105.55	109.99	101.59	114.7	111.45	107.63	116.79	118.99	106.16	102.1	116.12	111.29	106.7	109.72	113.46	96.913	115.54	109.99	111.16	109.17	109.18	107.66	116.44	110.59	116.73	127	112.98	99.565	116.25	105.84	103.52	113.96	98.165	103.62	107.02	116.38	105.28	105.97	107.2	103.92	109.68
103.43	102.52	100.84	95.917	98.113	115.78	98.385	109.84	105.42	104.37	99.819	106.91	109.98	103.98	106.28	109.41	106.42	108.63	98.092	103.29	114.56	108.66	108.01	109.38	111.49	110.56	103.77	111.73	109.88	115.99	102.32	102.08	111.06	108.42	108.43	109.41	97.702	103.25	106.17	108.79	100.78	108.26	104.11	107.25	106.65	103.39	106.94	107.9	104.77	99.541
93.246	107.47	98.039	99.366	109.69	100.81	99.249	100.94	95.161	115.78	104.11	107.49	98.07	92.451	106.23	98.007	98.388	98.668	96.09	103.08	102.68	100.41	103.63	99.022	93.284	106.04	103.52	96.464	103.7	108.33	88.634	102.26	100.19	103.55	105.31	108.38	99.072	105.76	104.7	99.272	97.751	100.01	105.54	92.255	97.157	103.8	98.236	102.55	95.274	100.17
100.91	102.55	99.608	111.86	103.03	99.377	97.834	103.32	94.957	93.115	96.373	104.03	104.99	99.694	105.47	111.03	104.8	102.72	107.62	98.974	104.21	99.166	89.565	97.056	102.35	102.62	92.025	96.369	99.232	97.71	103.53	101.61	103.5	109.61	101.17	104.05	101.24	106.13	100.27	104.19	102.59	94.088	101.21	111.94	100.34	111.71	101.62	108.16	100.35	108.6
102.16	102.5	110.71	112.93	106	106.89	111.67	109.81	106.78	104.96	100.7	98.548	112.7	110.86	109.08	117.71	109.28	107.2	108.24	113.85	108.66	104.12	110.34	113.32	110.19	114.32	103.27	110.7	99.547	115.79	98.84	109.47	110.97	113.66	108.75	106.29	101.97	107.6	107.22	106.4	115.99	101.93	108.43	105.72	110.83	107.35	111	109.86	110.09	108.09
110.15	107.33	107.9	101.56	107.28	103.72	115.84	113.94	104.87	99.655	104.99	103.99	114.14	108.66	104.11	104.33	105.38	101.06	104.36	104.71	96.829	115.58	112.2	110.53	111.36	105.54	115.95	97.436	110.84	111.56	108.92	101.18	102.67	107.03	105.75	102.8	108.14	93.005	102.12	103.8	104.15	104.25	100.86	103.56	116.31	111.62	108.56	99.767	102.12	104.7
106.81	111.89	107.65	102.15	103.89	108.86	108.04	104.77	107.57	104.65	100.16	104.69	104.78	110.13	100.5	115.09	102.58	101.65	102.48	101.54	105.81	96.479	105.07	105.58	100.86	103.76	112.61	100.57	112.99	102.32	102.16	105.27	102.02	103.2	100.91	117.8	105.37	106.07	111.97	102.35	99.724	102.58	103.19	100.92	108.42	103.98	107.86	104.96	98.432	114.88
108.17	106.71	99.989	107.71	107.69	101.54	114.87	108.72	97.051	113.4	109.69	103.92	106.52	113.26	106.9	114.6	110.43	105.96	111.99	106.95	113.18	115.19	104.88	110.64	102.91	106.4	109.05	115.12	114.86	101.79	120.78	107.16	110.06	108.86	110.47	102.03	107.01	115.07	106.96	102.1	110.64	103.81	120.19	99.337	110.1	104.59	118.09	104.22	107.95	107.78
113	120.55	95.567	108.65	112.77	114.47	107.48	97.227	105.91	100.98	111.04	101.11	106.96	111.42	100.22	103.11	105.24	110.05	104.7	101.35	106.96	117.16	105.43	99.755	104.99	106.01	100.81	96.943	107.46	105.2	103.9	114.25	104.44	102.97	108.06	110.22	114.54	108.6	106.02	111.59	117.03	106.32	99.297	102.86	100.65	100.44	111.88	105.02	105.07	106.97
107.28	107.96	115.7	107.26	110.21	104.77	111	104.14	107.28	105.85	96.849	118.57	105.9	106.68	106.1	112.53	98.611	105.06	104.81	102.29	104.51	103.19	112.3	109.68	105.28	107.68	105.85	98.817	101.2	98.472	111.33	106.42	105.99	101.52	107.48	107.8	102.87	116.52	109.33	101.62	96.645	113.22	116.84	114.42	105.7	109.19	102.3	109.14	110.86	101.07
116.56	110.11	111.44	104.7	113.36	114.22	102.45	105.02	109.44	111.08	110.99	110.97	117.73	112.69	117.4	106.58	114.66	111.8	111.45	105.65	110.29	101.75	107.78	109.77	108.71	109.26	108.78	97.902	110.77	110.6	108.33	112.24	109.98	102.65	109.13	107.23	105.74	107.42	112.35	105.64	119.37	105.16	107.55	105.94	107.99	113.96	117.63	108.41	117.76	114.59
106.75	107.91	109.43	104.1	115.98	106.56	108.6	118.26	101.66	109.03	106.31	114.13	97.279	110.76	108.21	111.42	110.05	112.48	111.35	101.11	117.83	112.16	112.91	106.4	100.34	117.1	115.86	111.9	111.32	116.61	112.15	107.11	100.43	101.84	114.9	111.37	110.36	107.69	119.41	111.19	98.97	100.8	107.97	109.98	102.03	100.33	108.14	109.88	112.88	112.07
113.27	109.45	102.24	109.2	110.18	113.2	104.17	114.19	115.16	109.06	108.1	113.72	104.59	109.89	110.91	105.99	115.8	110.8	106.21	100.97	110.27	109.29	109.11	113.61	108.88	100.68	109.2	104.4	110.09	109.9	115.25	112.05	114.51	111.4	101.94	116.79	107.05	103.99	100.18	115.72	117	109.56	105.18	106.36	118.31	115.5	108.69	99.74	113.63	118.8
105.16	101.51	102.9	108.98	111.91	112.43	99.805	114.53	109.84	105.21	112.46	107.9	106.86	110.31	101.91	111.44	111.75	113.46	115.93	120.59	104.52	110.08	116.11	107.02	109.55	102.84	115.43	107.89	102.82	109.68	103.51	101.01	102.14	110.5	107.79	114.39	108.56	109.38	105.31	110.38	115.52	113.02	101.29	102.86	114.81	98.896	98.556	112.69	102.92	105.75
111.27	103.12	96.074	105.64	100.45	103.75	98.787	99.316	102.33	111.9	108.28	104.9	105.72	110.05	104.3	103.84	103.05	106.79	103.29	113.38	108.91	98.728	114.85	113.57	102	103.68	112.5	110.48	108.37	110.15	111.81	101.6	98.177	118.05	104.4	103.66	99.081	106.01	104.12	99.524	111.68	101.42	106.19	111.03	117.33	121.55	112.98	101.48	102.75	109.38
116.27	113.79	107.08	120.01	100.91	101.64	105.95	94.518	100.65	102.51	104.09	116.57	110.83	99.345	106.3	109.24	108.03	98.454	108.77	108.93	117.69	116.23	102.91	103.95	110.36	105.74	106.48	114.54	108.01	105.87	106.44	110.27	114.27	105.33	104.66	106.55	115.35	116.66	117.99	115.45	103.48	105.99	103.99	113.2	108.96	106.68	107.03	102.26	106.18	104.55
101.63	88.049	100.63	97.258	92.265	84.39	105.13	101.01	100.59	101.88	84.781	93.421	96.307	99.015	100.96	102.73	100.63	106.22	91.455	95.438	102.29	103.62	88.804	98.386	97.893	101.87	97.772	97.717	94.224	94.01	96.806	98.667	102.98	91.897	92.612	98.74	106.01	96.407	95.048	104.85	105.97	107.25	97.063	108.71	92.529	88.907	86.339	103.91	103.37	100.31
108.01	113.46	103.75	104.78	110.57	111.83	101.99	107.84	98.349	107.28	111.12	105.2	106.45	104.5	114.37	107.78	100.73	104.46	108.58	98.802	106.84	102.22	107.14	107.42	105.13	107.18	104.22	104.85	105.99	105.86	106.73	101.59	103.95	106.13	105.6	99.064	107.93	108.6	102.08	101.23	112.37	104	109.15	114.12	101.95	93.763	106.47	109.37	99.633	97.427
116.44	104.39	116.77	111.68	107.97	113.68	106.4	103.35	103.28	111.2	96.216	100.16	100.22	105.44	113.71	109.11	101.12	107.54	110.97	106.96	107.91	105.22	109.66	106.18	95.163	105.28	110.07	109.69	107.92	113.9	115.76	107.98	105.46	100.82	113.65	99.787	100.16	106.21	103.27	105.96	109.96	106.87	111.77	108.89	114.38	111.35	111.41	115.08	107.5	105.14
117.26	108.97	107.83	103.72	110.9	112.14	104.64	101.53	106.2	109.72	106.87	109.11	115.76	107.51	111.04	106.92	113.87	105.04	115.9	109.39	116.59	111.05	108.41	115.64	110.68	112.42	102.06	107.21	108.3	109.17	108.2	115.32	108.3	108.99	110.24	99.505	116.48	108.87	104.32	108.35	119.78	113.03	101.1	105.05	104.99	107.05	117.4	110.27	108.53	115.54
104.41	99.984	103.93	100.64	101.56	98.074	104.15	102.38	98.8	104.77	105.62	113.29	94.871	101.39	109.79	104.24	105.13	121.47	102.78	107.12	106.73	111.59	108.95	113.6	115.88	115.25	104.67	99.832	106.53	102.94	104.8	115.72	100.14	110.19	106.95	107.13	101.87	100.28	104.75	109.11	106.38	108.98	103.06	111.54	114.34	101.46	111.2	100.43	105.52	109.6
109.73	113.44	103.65	94.198	115.69	112.11	108.35	103.86	107.64	102.4	105.22	113.4	105.83	115.29	104.26	104.76	100.78	122.01	115.73	100.09	104.2	116.73	102.23	113.88	104.56	116.58	109.57	101.6	107.71	104.1	112.6	118.49	103.38	105.43	111.88	105.8	107.36	111.63	108.82	114.41	105.23	110.64	106.72	105.57	110.79	113.36	109.65	113.97	104.95	110.06
106.13	109.49	116.21	103.31	107.02	93.702	107.58	107.3	108.25	100.29	104.13	103.26	116.81	116.83	105.67	102.28	113.09	103.28	101.67	101.22	103.7	110.17	98.668	105.86	101.85	113.93	106.08	119.97	95.31	113.61	101.17	104.41	103.13	103.51	102.28	112.89	100.89	101.79	103.47	97.859	105.39	108.23	108.52	116.16	105.61	102.63	95.35	110.94	90.659	105.16
112.5	102.62	100.36	113.65	99.169	108.34	110.07	109.21	105.8	106.01	108.34	109.78	102.91	108.31	110.69	105.97	106.11	109.6	112.38	103.26	97.036	102.26	96.458	99.005	103.04	103.66	98.084	106.09	103.2	119.73	113.67	104.35	108.34	100.8	95.974	103.5	106.75	115.56	99.896	98.529	103.34	113.23	105.63	104.58	111.61	99.258	110.7	107.93	120.04	111.32
106.06	112.35	105.94	101.94	101.68	114.8	104.46	106.29	97.57	108.86	103.12	102.17	112.39	107.69	108.74	99.961	113.76	104.3	101.85	112.97	99.465	107.95	106.75	111.96	107.18	101.87	100.86	98.382	94.657	106.37	104.41	108.42	112.44	102.24	99.08	102.29	105.24	105.43	118.88	103.64	104.74	104.33	112.37	96.271	104.45	112.65	112.42	106.48	105.67	104.32
107.45	102.24	117.02	106.74	107.47	110.84	104.38	109.54	109.12	104.53	119.77	105.06	111.58	110.29	102.5	96.54	112.45	107.73	99.473	102.03	98.23	97.77	109.55	109.96	107.76	98.609	105.2	109.38	113.36	104.73	101.38	110.9	104.4	115.66	106.94	101.52	99.726	116.94	112.18	103.19	111.74	113.12	107.65	107.65	118.39	104.14	103.46	97.193	100.11	107.21
103.08	112.07	113.56	117.04	101.36	103.07	103.07	107.97	116.4	105.44	115.18	113.36	100.27	100.47	111.18	110.97	102.24	105.73	108.73	114.68	113.21	102.86	111.11	100.67	110.14	109.16	108.05	105.23	103.29	105.73	104.67	104.28	112.74	116.83	101.14	98.309	105.71	105.7	111.42	110.92	103.14	107.7	106.09	101.94	100.22	109.48	107.02	102.51	99.123	98.313
116.69	108.55	115.32	103.93	107.63	96.706	104.13	105.21	108.8	100.65	108.71	122.06	107.1	109.51	105.34	108.34	107.23	116.06	111.4	112.47	109.56	107.56	113.82	101.03	106.51	103.39	104.77	112.85	98.456	105.09	97.928	111.71	109.85	111.43	103.92	107.5	113.56	110.05	110.93	116.2	111.38	102.97	104	103.36	105.77	101.58	115.57	109.4	111.04	107.96
99.272	103.85	104.11	97.859	91.871	99.108	96.035	99.558	104.05	102.56	95.732	105.52	88.673	104.64	100.58	97.789	97.448	104.56	97.724	92.295	103.85	114.99	97.354	102.02	97.902	89.517	96.619	95.837	102.14	93.347	94.64	95.036	95.675	97.781	86.597	99.8	97.45	97.182	89.499	106.99	104.86	98.192	102.24	90.556	91.362	93.515	96.993	87.195	102.28	100.96
113.32	101.79	102.3	97.059	116.07	105.8	101.61	110.45	113.81	103.65	112.28	110.7	102.7	95.853	110.47	110.42	111.08	108.54	103.29	100.87	118.21	115.5	112.15	98.447	107.93	112.42	113.68	107.36	111.09	105.85	114.83	110.33	106.88	112.45	109.76	102.34	100.96	117.56	108.69	113.32	115.76	110.71	102.88	110.77	104.07	105.14	109.47	104.87	101.72	102.86
101.77	98.433	94.332	96.751	102.75	94.321	94.478	93.761	100.66	96.472	92.568	102.75	99.096	104.97	107.02	105.22	98.034	100.42	98.783	106.63	88.067	97.073	97.57	99.566	94.337	97.779	100.29	95.099	95.663	93.763	97.675	99.622	94.963	95.406	95.689	91.016	92.813	97.722	96.727	99.704	94.553	105.27	103.3	101.96	90.473	101.41	101.22	100.58	98.324	95.802
115.07	112.94	101.37	108.85	101.24	104.8	114.45	108.44	106.25	104.61	108.01	99.221	111.13	101.86	103.97	109.67	92.996	108.98	113.38	115.96	108.28	113.46	94.738	112.39	109.94	107.09	101.23	107.88	111.07	108.44	103.85	105.7	103.25	98.101	113.11	109.22	109.68	104.1	104.87	115.84	106.11	100.86	107.58	108.83	101.17	119.84	101.38	93.071	99.61	112.35
101.64	102.29	98.818	108.75	106.82	100.6	106.85	100.41	112.61	100.32	97.38	104.1	99.796	112.28	90.643	101.77	105.37	94.665	105.52	101.13	103.66	104.16	110.21	99.949	98.016	98.665	112.86	108.48	106.63	117.65	106.07	112.5	107.61	99.892	113.74	113.1	100.76	116.64	98.327	100.86	100.92	104.1	106.92	103.68	110.35	97.39	96.526	106.97	102.31	107.54
108.98	106.06	101.29	102.25	108.83	101.31	124.42	109.88	102.52	106.79	100.74	102.32	114.31	100.91	106	110.42	101.88	113.77	102.36	109.74	111.52	107.42	98.662	110.8	111.69	110.1	111.36	114.36	106.01	113.47	116.4	106.39	94.036	106	108.91	107.94	111.68	100.7	105.71	108.02	101.19	100.88	107.65	107.3	107.87	103.36	104.79	116.39	104.01	104.76
99.509	106	100.86	108.11	102.93	106.57	92.845	104.26	99.261	87.257	90.168	93.654	95.324	100.08	100.97	105.85	108.47	94.187	102.17	98.119	105.63	99.92	98.77	99.181	96.612	102.15	100.85	101.73	93.832	100.83	100.15	99.978	103.5	102.1	104.56	102.89	99.651	98.037	94.526	103.66	104.08	97.413	108.43	92.391	97.333	109.28	89.492	104.97	99.643	100.85
106.25	111.11	99.929	103.35	100.33	103.12	98.375	114.82	108.9	99.503	102.13	99.785	117.33	119.44	100.92	102.42	107.4	107.88	108.45	109.59	104.13	110.8	109.42	95.448	110.42	106.93	96.664	103.79	109.19	114.46	110.08	108.54	105.78	93.078	102.44	115.53	107.89	106.03	101.68	109.95	112.96	106.67	96.248	104.8	103.4	101.82	101.24	102.35	102.79	108.57
104.05	95.051	102.54	112.43	102.34	98.786	105.6	110.55	110.68	106.35	108.33	103.87	102.14	106.39	106.96	102.84	105.35	106.19	92.535	117.45	99.695	115.85	108.13	108.41	101.75	109.83	111.72	112.62	109.72	100.63	110.54	101.85	111.55	110.27	108.1	98.81	105.77	107.22	100.41	98.815	105.65	111.09	97.538	112.18	111.85	107.23	114.48	98.939	101.64	108.78
111.15	110.45	113.34	106.52	111.78	106.2	104.02	105.87	99.33	108.28	105.52	98.652	116.46	112.47	101.29	102.07	104.44	111.72	102.96	110.81	105.38	94.816	107.15	109	99.015	105.97	110.72	111.42	97.76	103.34	105.39	103.47	99.205	105.35	111.97	101.99	103.07	113.52	115.07	114.23	98.088	111.61	101.43	96.651	110.82	117.66	112.61	111.64	113.45	106.57
112.86	117.49	100.89	111.07	105.12	102.62	104.8	105.01	110.43	103.35	103.1	107.71	101.93	104.91	103.86	115.69	94.425	98.401	103.49	114.05	103.54	104.98	106.31	114.89	107.58	104.06	105.59	107.07	110.8	102.27	106.71	109.91	101.79	102.74	95.361	112.26	110.64	110.11	104.73	103.39	95.843	102.07	105.37	99.616	108.92	98.111	112.54	115.4	97.841	102.89
102.09	92.056	95.294	110.16	101.89	107.05	113.57	100.54	104.54	98.37	98.361	107.84	95.808	98.902	101.02	94.52	103.16	92.42	109.25	102.09	94.908	98.692	106.03	92.638	106.24	99.814	102.5	98.951	98.214	103.47	108.22	97.411	98.151	101.12	96.015	90.645	100.52	98.456	104.26	94.143	114.62	103.87	108.56	96.654	107.22	103.13	107.92	97.458	104.92	101.25
105.98	98.631	108.21	104.45	102.39	98.371	90.97	99.994	93.715	94.185	100.25	103.7	105.73	101.88	101.07	100.93	92.076	97.228	103.48	97.401	103.37	112.12	96.481	110.79	99.823	112.61	103.05	103.59	96.843	96.615	94.862	98.661	100.38	99.212	100.42	99.601	108.61	98.638	101.21	102.9	97.984	100.89	102.31	100.12	103.12	90.56	91.875	101.27	103.24	100.38
107.24	109.2	113.99	112.44	110.76	122.89	106.71	104.78	108.2	112.98	117.47	111	113.27	117.94	109.74	111.6	102.26	111.54	107.1	103.68	117.01	112.6	116.28	106.38	114.24	106.04	104.71	115.23	114.62	117.06	104.42	110.46	111.06	108.8	103.47	101.61	109.77	111.3	118.18	116.93	118.66	102.76	114.16	110.85	106.31	111.47	105.97	108.25	104.02	110.89
110.74	112.75	113.39	105.19	106.85	102.68	120.56	99.522	108.87	106.91	102.84	114.39	105.97	98.999	106.74	103.55	105.17	109.04	98.709	105.36	111.03	108.8	103	106.49	105.84	105.91	112.54	105.55	98.462	115.84	105.27	101.58	113.24	106.74	100.87	100.28	105	111.07	98.115	103.29	103.55	104.77	106.49	115.76	106.51	110.35	103.04	112.58	112.68	110.76
105.86	107.85	105.47	103.75	112.63	108.2	98.928	106.24	107.05	109.22	105.52	109.08	106.56	107.77	104.11	106.08	107.45	114.44	110.72	105.71	100.55	101.99	107.11	108.94	101.18	119.18	104.37	99.438	103.34	106.06	96.201	94.981	113.09	104.5	109.81	99.005	107.16	101.42	108.05	107.89	105.75	108.76	106.47	103.61	108.02	97.646	97.339	105.06	110.58	99.907
108.6	108.92	103.48	107.53	104.22	106.63	107.9	114.72	118.93	106.85	105.51	106.61	108.32	97.468	109.58	102.6	103.45	102.96	103.04	115.97	113.59	113.65	109.55	108.97	109.17	105.24	100.68	104.52	114.3	112.01	105.83	105.92	114	108.01	109.3	115.05	106.99	110.49	112.61	112.01	111.5	105.87	106.48	104.73	108.74	106.01	98.674	108.34	100.22	100.96
106.95	104.3	102.49	105.06	101.4	100.24	102.92	110.14	104.37	107.56	106.15	108.9	111.51	106.14	110.97	108.81	108.21	103.51	100.03	109.32	108.83	119.65	104.9	106.69	98.985	104.7	104.75	108.81	110.3	110.29	104.44	106.42	93.343	112.5	112.47	102.93	100.66	102.39	99.597	105.3	110.44	95.998	108.2	104.98	106.04	103.92	109.58	103.93	99.781	103.18
101.88	109.72	105.59	104.63	106.64	110.14	106.21	113.7	101.3	99.958	95.346	105.93	109.7	102.72	111.61	100.74	100.77	105.15	102.22	116.31	105.4	95.484	104.56	117.21	100.72	100.51	113.63	113.94	103.61	114.48	94.661	109.75	104.01	117.29	104.34	110.44	113.01	104.93	110.39	101.63	103.78	105.89	111.31	108.19	104.75	94.921	112.85	105.58	111.64	102.3
97.763	105.4	106.62	115.6	115.22	97.847	102.32	102.39	100.38	105.2	118.07	105.31	107.44	105.3	111.35	109.3	113.13	112.13	106.38	109.76	108.75	98.926	101	104	109.16	111.41	106	106.49	110.55	122.54	117.43	104.44	103.38	106.43	105.3	104.23	101.56	104.06	105.04	111.97	103.34	115.12	103.54	99.491	113.27	104.82	104.99	112.93	108.55	97.61
89.343	96.676	98.482	96.659	100.48	91.068	91.818	95.912	106.94	93.665	91.5	99.139	103.32	104.12	90.72	97.98	96.648	100.25	104.17	86.178	106.23	102.67	93.505	106.82	98.705	98.341	111.3	93.198	104.73	100.27	100.03	103.19	86.045	97.643	105.62	102.75	94.263	97.795	101.94	102.48	88.5	90.208	105.19	97.518	106.04	95.055	108.15	95.25	109.4	98.986
103.31	111.47	101.66	110.79	107.9	109	100.89	106.44	106.45	104.15	122.13	112.47	108.43	102.41	114.46	112	110.37	116.4	106.96	114.5	112.88	100.03	102.72	105.85	106.14	108.51	111.21	111.18	112.82	109.01	105.13	99.886	111.31	106.14	112.71	104.36	107.25	107.99	105.57	107.12	115.21	103.29	108.68	106.1	105.15	111.38	110.88	108.58	112.19	116.06
114.37	104.19	106.59	107.55	99.959	111.66	101.46	112.85	107.44	110.78	91.261	98.583	106.14	108.51	110.89	103.2	110.18	104.37	104.79	96.893	110.95	109.3	102.03	105.81	110.13	105.75	111.54	114.81	111.38	93.449	106.22	110.48	96.468	99.199	106.33	99.085	106.26	103.37	97.351	108.89	105.79	95.346	101.49	104.65	101.2	105.57	99.055	107.7	106.64	97.493
95.774	103.18	103.92	107.18	111.6	98.408	105.03	100.37	110.21	95.929	112.83	107.28	111.14	102.52	113.2	104.72	113.84	109.69	106.77	115.32	120.27	107.12	112.18	104.44	103.01	106.44	102.62	110.6	112.83	122.4	111.42	109.62	116.02	106.85	107.25	112.42	105.97	107.63	111.56	97.608	107.36	102.87	109.65	109.72	99.124	102.75	114.83	111.8	105.39	101.73
91.616	98.67	103.06	96	97.742	103.28	97.868	104.61	103.71	105.67	96.077	108.82	99.483	106.01	104.15	100.54	94.914	94.425	93.359	100.19	99.906	102.34	103.92	96.999	99.113	97.369	104.74	103.09	102.48	97.569	103.01	99.492	115.63	106.12	95.372	102.98	95.167	104.2	104.18	100.19	98.393	96.12	106.99	99.216	93.758	97.315	107.06	99.158	100.13	99.822
116.66	119.83	91.978	114.26	116.9	110.86	116.29	108.63	108.04	104.84	106.29	105.94	98.998	110.1	103.28	109.9	111.77	112.99	111.6	113.46	104.35	106.85	112.16	118.57	100.08	112.97	103.54	106.41	111.39	108.48	104.03	101.7	112.95	115.55	103.96	98.99	103.56	106.38	102.75	112.43	114.46	105.6	105.37	102.21	111.59	110.09	110.27	106.31	101.57	115.78
112.33	123.17	117.05	109.81	107.97	102.58	109.61	112.02	101.93	110.55	100.63	115.9	100.73	105.67	110.1	113.01	113.29	123.68	110.71	102.83	110.96	110.28	113.36	107.27	112.32	105.76	111	101.25	109.88	109.33	101.82	111.55	103.18	102.1	114.29	116.08	116.54	110.14	107.17	110.34	102.24	116.29	117.22	116.08	113	99.571	101.36	115.27	120.33	107.02
103.62	108.5	105.01	108.57	110.84	116.19	113.87	110.83	100.32	110.84	116.36	107.73	110.23	110.82	113.81	109.64	97.605	112.72	103.06	105.88	103.48	116.95	102.67	102.07	102.7	111.23	105.16	106.96	104.46	100.08	100.55	105.13	107.49	107.26	99.375	110.81	112.06	103.26	103.93	103.49	110.09	111.99	108.52	106.42	101.68	111.14	101.51	105.37	104.01	114.38
101.47	97.877	104.36	115.81	106.24	118.6	105.98	104.28	102.16	98.483	105.95	110.77	105.02	102.08	107.74	105.29	102.36	105.6	109.21	102.55	112.01	104.36	105.42	109.32	116.01	97.524	99.249	108.39	111.26	99.993	102.33	104.23	109.43	100.76	114.75	108.76	116.7	93.417	100.82	112.17	108.79	101.06	101.83	98.093	92.105	100.83	103.31	114.26	104.96	104.77
103.87	112.43	111.86	98.272	105.66	96.371	102.66	114.72	105.97	106.31	111.6	103.3	107.36	103.97	109.55	102.09	111.44	104.08	102.42	95.066	107.65	105.43	101.99	101.94	99.597	115.64	105.18	112.14	113.35	107.27	105.33	107.31	101.99	103.58	104.23	103.8	113.42	109.54	110.08	101.69	102.76	106.86	112.37	104.7	104.84	102.88	103.07	112.15	98.892	105.44
108.56	95.474	103.11	108.94	103.02	110.38	99.861	99.997	104.77	95.606	92.954	93.928	101.02	93.388	104.39	109.95	95.574	92.698	102.65	100.39	100.05	105.83	104.35	108.31	95.036	96.3	99.184	98.281	101.91	92.929	92.638	102.51	97.472	104.02	105.58	97.39	103.69	105.74	104.07	98.649	91.904	103.68	107.3	97.415	100.97	102.09	97.05	89.302	99.827	102.91
110.21	107.03	103.01	104.91	112.3	100.5	109.71	106.98	106.94	110.82	109.97	108.39	110.23	114.56	104.19	98.623	104.89	100.31	104.93	110.36	95.771	102.97	106.74	112.32	107.91	107.72	106.76	114.48	108.84	97.512	112.22	110.77	109.73	107.51	106.31	116.52	110.05	114.05	111.96	97.038	111.21	112.26	109.87	114.71	100.55	111.53	107.05	96.391	105.61	112.49
112.53	111.59	110.33	107.08	99.966	93.714	101.41	113.69	107.98	102.23	107.74	96.413	112.64	103.31	99.95	104.87	102.34	101.51	104.93	96.536	102.33	109.31	110.49	98.465	101.51	104.71	106.57	108.41	106.26	98.357	114.11	102.22	94.485	108.57	115.12	112.5	106.04	112.48	106.23	113.79	107.05	109.26	110.96	103.4	110.76	109.69	104.65	111.04	104.63	99.36
113.33	108.57	108.61	108.92	110.64	101.27	105.13	105.21	99.311	102.88	109.82	106.73	105.64	106.07	105.5	101.94	104.1	117.37	107.88	105.56	113.16	100.1	110.92	114.93	112.85	100.68	113.03	102.24	107.62	108.35	109.07	104.07	110.26	101.07	116.33	111.72	104.78	109.72	106.41	107.93	111.52	111.1	106.41	109.3	121.97	101.24	108.93	103.52	100.52	112.74
118.45	111.64	108.56	103.64	112.96	110.57	112.07	112.62	107.48	109.43	107.43	107.05	118.84	109.89	108.95	109.39	105.07	115.86	125.54	107.31	117.69	109.17	114.04	112.15	108.25	113.82	109.81	113.5	105.5	103.39	108.07	108.7	109.02	110.33	114.81	103.09	109.9	108.37	107.18	109.64	107.89	110.59	113.79	114.13	103.87	108.8	106.45	104.37	112.24	105.68
112.5	98.964	98.639	108.7	102.13	116.93	111.83	110.57	105.99	107.99	112.02	107.63	104.37	107.11	111.52	105.02	113.39	114.07	103.02	112.08	121.29	104.48	102.62	112.2	111.56	100.36	97.828	100.67	114.31	103.61	111.07	106.88	105.7	111.8	110.6	98.783	110.9	106.3	107.55	110.27	109.23	106.09	116.51	104.46	116.31	112.55	109.11	106.99	115.78	106.35
95.751	101.35	94.223	101.41	98.259	92.897	92.75	95.741	99.929	102.73	91.794	91.454	91.783	91.941	88.045	87.055	96.465	99.663	98.932	99.896	91.027	106.88	91.256	93.036	92.673	102.49	92.322	98.084	96.675	96.307	103.24	100.79	97.265	104.51	88.897	96.415	99.87	97.882	81.63	98.908	97.691	94.359	99.675	93.505	102.96	100.09	89.553	94.504	105.37	97.498
97.27	95.36	101.99	105.87	98.966	103.63	99.93	100.49	88.5	94.609	97.179	105.26	89.81	99.162	100.61	107.27	104.33	103.33	94.607	101.29	95.856	98.796	94.515	114.67	100.2	109.64	101.12	104.33	87.345	96.733	103.85	99.824	100.19	111.16	103.79	102.15	101.15	103.18	98.772	94.199	100.96	94.677	96.76	93.588	91.442	98.388	102.9	105.95	98.671	93.715
107.22	111.79	115.5	114.06	113.86	106.52	118.17	116.45	104.36	111.77	111.6	112.3	107.05	108.75	112.95	110.5	115.58	113.41	102.29	115.41	103.31	111.82	105.33	111.06	99.177	107.86	103.88	108.42	115.37	104.58	106.99	112.12	109.83	114.48	105.91	108.06	109.5	110.56	110.06	112.42	106.61	109.34	108.14	106.59	116.05	112.31	117.83	107.92	114.89	108.58
101.17	106.66	113.15	102.07	105.21	107.21	92.791	98.04	104.39	103.56	117.18	113.33	110.15	99.96	102.25	115.27	102.43	103.07	109.24	106.54	104.6	96.579	103.3	109.92	101.42	101.5	107.53	99.369	93.36	102.8	102.8	105	105.1	111.89	107.61	115.11	103.93	109.47	109.27	101.95	95.486	110.31	112.29	117.93	101.94	106.44	103.72	106.57	104.72	106.11
113.68	102.17	108.94	111.67	107.26	104.35	107.2	108.92	109.43	102.7	115.73	102.9	113.51	103.44	110.24	113.57	107.06	105.17	113.72	111.2	109.13	108.49	111.96	99.917	111.18	105.06	116.64	92.027	109.49	106.18	105.08	105.27	110.5	109.36	98.068	102.72	95.913	103.29	109.18	106.65	105.3	95.114	108.25	92.826	108.03	107.36	118.67	104.76	108.16	113.32
93.013	95.854	104.95	102.3	96.139	94.216	97.258	100.99	101.38	95.329	98.067	87.546	99	97.683	97.498	89.764	105.35	103.26	98.69	98.805	90.458	99.476	95.469	94.3	96.803	105.89	97.354	102.07	104.56	95.342	89.307	92.219	90.786	101.02	106.52	102.82	102.77	92.248	103.79	87.555	103.19	88.72	101.39	93.086	98.361	96.598	94.253	94.477	102.73	98.577
93.739	110.1	101.24	98.96	94.404	93.857	103.64	83.565	95.721	93.073	102.46	118.45	99.781	95.017	93.895	95.405	105.79	100.88	89.652	93.202	103.44	97.925	91.889	99.136	99.13	95.99	100.19	96.358	94.918	100.04	98.567	94.821	103.61	86.202	87.132	92.617	97.636	104.84	97.934	103.53	104.78	91.261	87.875	100.33	99.804	101.46	96.941	94.884	92.98	97.277
111.13	103.31	115.66	104.39	107.09	100.55	103.78	99.421	100.79	104.14	105.58	112.86	103.4	102.8	99.957	117.13	106.11	111.54	104.98	106.57	115.86	111.69	107.84	101.67	107.15	115.81	104.33	94.603	114.12	107.63	109.73	105.39	96.826	98.669	101.3	108.05	114.66	110.64	107.95	106.21	100.69	112.31	115.05	101.53	114.64	108.15	104.25	112.37	111.64	107.94
99.977	108.09	91.97	104.92	99.473	100.99	98.948	96.295	92.967	106.89	95.933	103.27	91.84	97.455	102.1	91.551	102.65	113.74	94.18	100.38	92.264	96.424	96.364	93.715	101.31	100.61	92.687	94.047	102.1	97.917	94.397	91.006	95.285	101.61	103.38	99.17	92.326	97.409	91.025	94.081	104.27	100.61	105.69	106.48	98.796	93.743	101.13	93.829	97.123	96.449
105.45	100.28	106.7	106.55	112.62	110.17	118.83	105.39	113.82	117.62	114.45	106.82	111.59	107.53	118.18	106.7	107.21	111.17	104.7	102.02	108.6	119.74	100.85	103.74	110.93	103.1	107.22	106.92	106.92	99.226	111.52	103.63	113.67	110.87	103.6	112.84	108.29	107.27	98.978	105.74	104.92	118.73	113.55	109.19	112.98	103.44	107.26	109.72	103.43	107.93
116.54	118.72	107.96	102.57	103.12	107.35	104.63	112.05	108.85	113.2	108.86	106.2	119.88	108.44	101.36	104.56	109.81	107.46	105.03	103.73	112.5	103.17	107.27	101.8	113.34	97.319	108.71	101.25	106.14	110.38	117.42	100.07	111.2	106.82	114.98	115.29	113.2	114.08	102.28	106.92	102.21	102.91	106.39	97.054	113.5	116.07	99.014	108.19	101.89	100.86
98.411	103.34	102.54	111	108.16	106.25	105.93	104.65	116.99	115.8	115.74	117.95	111.46	108.84	113.5	112	103	107.74	105.98	98.327	102.69	104.35	112.99	107.03	106.9	105.84	109.95	111.52	108.22	106.54	96.229	110.51	111.85	106.92	109.01	109.32	106.23	98.621	104.26	102.57	105.33	110.32	109.91	108.63	119.74	104.79	110.34	108.62	109.24	107.38
92.612	87.87	105.84	103.49	93.26	102.12	103.67	100.29	101.13	103.31	103.2	97.769	100.37	102.49	99.149	104.95	105.91	103.6	106.74	107.74	102.02	98.016	109.58	102.75	99.683	102.55	96.324	104.23	103.1	99.024	113.72	90.655	103.94	95.576	100.42	103.57	100.9	105.98	103.39	100.83	98.161	107.82	108.31	106.55	100.34	111.06	109.62	97.726	101.87	102.93
102.25	97.054	117.13	106.12	110.01	98.086	109.11	107.73	109.36	102.88	111.23	110.17	101.88	98.469	101.89	112.88	114.6	108.46	99.941	106.45	94.527	101.81	98.419	101.68	103.65	106.46	103.94	97.722	107.69	109.31	110.35	104.39	103.26	108.8	105.7	101.66	110.39	106.48	107.96	106.42	110.88	112.95	107.94	97.879	102.76	103.62	101.77	101.96	115.54	105.53
107.94	102.88	99.916	102.85	101.18	93.874	103.5	99.581	105.13	91.446	96.442	91.142	101.66	94.478	100.36	103.29	93.927	98.287	98.123	101.87	90.63	95.662	100.09	96.124	95.978	94.873	97.477	95.138	96.761	102.07	104.59	98.117	103.03	96.604	107.25	92.033	98.743	100.23	93.74	95.531	101.76	93.242	102.17	90.801	99.002	111.82	95.454	91.045	109.62	104.33
94.381	102.42	105.43	100.84	105.98	102.95	99.59	100.07	94.926	101.48	99.102	99.18	96.268	106.13	98.383	98.981	88.517	93.725	103.65	97.806	104.7	106.47	103.49	104.51	99.001	102.03	101.9	89.436	102.2	103.07	94.431	99.497	91.902	99.58	103.41	98.807	103.62	101.91	102.33	91.119	107.78	103.21	98.104	101.77	100.37	103.89	100.42	94.794	101.04	97.203
102.78	103.11	98.524	108.6	93.296	97.125	112.12	100.8	104.74	108.65	109.64	101.61	106.19	106.06	110.83	105.04	110.22	105.26	111.26	108.2	97.657	91.004	111.43	118.22	110.06	106.02	108.11	107.2	106.81	108.18	112.11	101.66	103.08	111.11	103.53	104.28	109.82	103.89	104.91	106.91	94.729	97.928	109.28	107.05	116.95	107.78	100.21	92.484	104.53	104.15
106.19	96.512	98.722	89.619	107.49	100.56	104.42	89.914	100.46	106.17	98.341	98.817	99.279	101.67	96.988	96.754	105.29	96.546	104.98	92.794	96.133	95.591	104.28	99.55	100.79	94.191	96.778	104.61	108.56	107.31	103.37	101.45	104.61	110.1	96.996	101.15	105.28	104.82	106.56	103.06	103.91	88.774	103.43	101.87	94.22	95.303	102.31	97.668	97.83	95.599
115.79	113.86	108.89	113.1	106.21	105.5	113.66	112.18	105.06	105.85	97.072	102.38	98.501	107.32	115.06	109.63	101.79	102.89	110.71	112.79	109.89	106.4	110.47	111.73	103.94	118.95	95.881	102.74	101.81	103.49	108.26	103.03	105.9	107.58	108.92	112.9	100.52	98.979	110.51	112.69	106.31	103.9	111.83	103.09	108.9	113.22	107.42	106.86	103.64	105.25
108.33	99.328	109.31	117.25	107.37	112.64	103.01	103.16	105.34	116.71	112.34	114.76	101.89	106.33	116.93	100.11	103.84	112.3	115.87	116.54	110.03	118.13	111.95	99.921	111.03	110.29	102.05	103.22	110.55	110.25	116.44	110.18	115.66	111.88	111.94	104.62	109.53	120.03	113.46	109.29	111.12	114.55	110.08	113.47	118.58	114.45	106.15	109.7	110.68	115.44
99.136	109.54	111.38	106.27	109.01	110.05	99.54	104.08	110.94	108.09	100.8	110.48	99.918	109.78	99.792	101.3	108.41	101.84	106.87	111.61	111.26	108.36	102.5	99.618	103.57	103.43	101.59	103.64	110.61	93.443	112.36	107.16	101.16	105.84	115.53	102.39	107.32	110.24	109.66	101.64	120.43	108.86	97.983	102.46	107.33	99.555	103.77	105.99	101.86	98.323
106.8	112.72	104.19	103.9	111.54	110.16	112.79	103.94	100.2	89.3	106.62	116.54	108.89	109.6	106.27	104.69	98.126	111.67	109.56	100.63	105.26	113.55	103.04	109.28	107.93	100.14	107.04	104.19	108.27	113.67	93.377	108.92	104	110.98	105.52	104.01	103.49	106.89	111.36	103.11	106.35	105.77	106.13	109.48	105.19	103.74	102.19	102.86	101.86	105.19
104.67	105.17	102.73	97.798	102.36	110.54	111.81	114.85	109.62	103.05	107.42	111.65	103.64	106.58	107.71	117.9	108.85	118.59	107.42	112.78	109.64	105.86	113.3	106.89	108.03	107.45	113.76	109.65	113.17	115.44	105.65	105.94	116.32	118.73	122.21	112.56	111.13	106.75	109.77	112.53	113.67	108.56	116.02	108.98	114.19	113.3	113.83	106.88	106.64	104.54
104.58	110.98	98.891	111.72	107.79	103.52	99.633	104.57	104.35	100.09	110.01	103.33	103.06	105.7	102.95	102.85	106.01	110.69	107.34	111.93	113.98	111.49	104.66	108.03	103.2	104.43	96.323	104.06	116.97	104.26	115.67	99.868	105.71	97.301	103.31	102.63	101.93	109.45	110.3	109.14	116.8	101.69	103	104.56	108.6	107.17	110.1	111.72	108.39	110.19
119.61	111.49	109.42	111.05	111.84	109.9	108.99	103.64	105.54	115.29	104.07	113.37	112.74	110.14	102.37	118.71	107.88	113.96	103.02	114.62	110.48	111.74	111.42	109.48	108.69	103.69	106.04	100.51	120.41	104.34	107.3	104.75	100.48	110.11	113.72	113.29	109.64	121.39	111.36	120.53	109.1	110.28	110.66	116.52	117.42	107.07	123.54	113.6	112.95	116.02
107.91	104.52	102.2	105.88	104.06	111.56	111.52	94.909	101.82	108.79	107.33	102.06	91.402	105.9	105.65	113.32	105.49	103.72	110.23	106.83	97.817	106.26	110.52	94.468	112.44	115.83	109.52	101.5	102.16	112.21	108.78	108.74	107.77	101.68	103.18	97.361	101.45	111.47	93.08	103.74	106.39	107.18	107.5	98.442	113.61	105.53	105.55	113.14	109.61	107.7
106.45	106.99	99.884	108.26	112.07	100.98	108.75	98.852	112.43	113.76	107.27	114.81	112.49	108.1	103.55	102.19	102.09	114.96	104.44	114.18	98.043	118.98	105.1	107.25	100.84	104.71	110.91	112.64	108.01	105.17	111.69	109.8	114.79	108.3	108.98	113.14	103.5	105.9	109.78	102.28	106.63	100.61	101.51	105.65	112.77	106.31	112.79	107.29	113.94	112.96
113.88	110.37	115.1	108.92	115.61	100.92	111.38	104.74	109.1	104.87	108.81	111.51	108.96	117.31	102.65	101.54	113.03	116.08	101.44	107.07	121.49	102.23	108.9	109.16	111.01	100.64	118.09	105.26	101.15	105.43	109.44	101.98	107.77	105.38	107.87	112.6	104.95	107.8	105.78	121.7	107.96	119.34	103.62	111.53	105	110.13	101.27	106.02	106.35	102.39
109.42	104.76	106.15	98.654	100.7	112.18	101.12	113.35	107.12	110.41	115.09	106.24	101.32	107.72	105.34	101.04	112.26	98.549	101.12	110.1	109.63	106.4	102.93	118.34	111.95	106.74	101.5	98.457	104.45	100.91	112.55	101.5	111.47	106.82	108.7	106.13	111.05	101.59	112.37	102.78	100.5	108.15	115.97	111.41	96.125	104.94	103.95	105.47	90.737	95.918
109.91	98.957	105.57	105.6	108.01	111.31	98.868	102.85	109.57	113.05	111.09	112.36	99.685	108.73	105.08	110.2	108.71	110.48	108.49	105.58	108.42	112.54	101.75	110.57	101.7	111.51	100.98	110.04	108.81	111.29	114.64	116.38	104.78	107.52	104.78	108.01	108.42	112.43	110.17	108.85	112.98	107.73	105.18	104.57	105.67	114.19	107.66	105.11	109.08	117.84
110.13	99.159	100.13	104.99	98.83	104.12	112.15	106.28	107.81	105.42	116.92	101.23	111.28	106.09	109.57	102.22	110.59	98.474	115.33	103.64	105.44	114.91	108.38	102.21	106.16	107.61	102.97	111.49	112.21	109.33	115.92	109.18	114.3	108.03	103.69	105.59	110.41	112.36	106.92	107.89	96.794	97.343	104.44	99.054	113.67	106.94	110.23	110.16	102.82	97.564
93.002	89.713	99.584	94.057	96.703	95.871	92.453	96.285	95.801	101.57	94.026	98.012	97.475	93.828	92.344	100.25	104.34	104.92	97.606	93.994	97.295	99.471	98.117	97.277	95.399	98.287	89.428	105.39	84.169	96.714	95.428	96.521	102.15	95.208	94.982	103.39	100.51	97.366	101.43	99.724	105.96	99.479	92.62	89.706	110.91	101.38	98.553	95.275	101.74	95.895
101.06	106.81	105.34	99.235	95.517	98.796	98.206	102.61	90.449	99.04	90.201	110.88	96.525	89.957	107.2	107.61	95.356	103.09	92.694	95.034	101.24	103.69	99.813	104.65	101.51	102.76	108.48	96.698	95.955	93.032	100.28	105.73	98.064	102.64	94.155	100.15	93.405	98.492	97.169	107.82	95.911	100.75	100.5	95.183	98.68	97.782	97.525	97.171	90.109	89.091
106.75	115.55	104.85	115.39	108.24	100.24	104.76	103.18	109.33	116.76	110.75	120.49	100.83	110.1	118.36	111.57	110.98	105.75	105.71	111.1	105.11	111.42	107.1	111.11	108.03	104.83	111.46	112.65	112.3	109.47	117.11	106.61	106.66	114.49	111.88	113.9	103.82	113.68	119.17	112.38	113.17	106.01	99.581	107.79	108.44	115.22	114.32	119.57	111	106.44
103.56	101.76	100.8	96.311	101.04	94.251	105.45	97.531	108.39	102.16	98.737	100.48	96.446	90.121	104.37	102.4	105.17	105.67	107.55	100.05	104.74	93.37	95.261	106.84	89.141	106.58	106.27	93.784	95.718	102.63	99.676	103.26	103.55	97.216	99.095	102.16	97.773	99.045	93.74	92.585	108.3	99.116	101.78	96.762	105.81	99.893	108.73	108.46	93.948	97.724
102.16	102.53	112.6	113.68	102.45	95.677	116.95	114.95	101.07	112.17	115.27	108.29	112.88	109.48	113.13	103	120.77	101.02	110.09	107.14	116.69	119.4	108.14	106.49	104.07	111.72	106.08	114.99	100.89	101.55	107.32	110.42	108.78	105.96	114.09	117.44	111.43	114.78	96.151	105.66	108.06	108.81	111.6	104.01	106.94	102.6	105.89	98.245	108.43	108.61
103.61	100.49	108.77	97.181	108.75	105.09	105.26	99.633	100.93	99.058	111.63	102.39	105.66	108.09	101.07	109.31	104.45	106	106.54	99.557	107.85	112.74	119.4	111.38	99.894	107.65	101.59	100.43	108.59	108.11	110.39	105.92	102.53	97.322	111.07	111.99	113.09	106.68	105.85	102.1	100.33	106.16	104.86	104.07	104.63	102.6	103.74	101.78	102.73	100.85
108.81	110.76	109.64	111	95.981	104.22	111.57	100.81	105.6	111.15	109.83	106.49	111.2	111.76	111.87	111.25	106.48	108.5	99.089	105.22	100.98	102.69	108.03	108.75	108.69	109.97	104.44	98.144	109.68	110.98	109.29	103.72	109.5	102.57	103.07	114.18	105.54	117.82	122.4	108.08	112.06	110.56	110.38	100.39	115.47	109.78	117.57	111.67	109.7	108.78
106.46	100.58	104.16	104.52	106.04	111.61	106.84	123.4	104.86	103.65	103.75	112.92	108.5	107.05	112.4	106.91	107.91	117.69	115.06	102.44	111.69	114.64	105.46	105.49	105.37	106.03	105.58	110.39	109.2	103.13	113.83	108.35	104.95	106.9	112.17	110.64	110.14	108.97	116.11	103.77	114.02	105.68	109.46	118.12	109.47	108.25	109.01	108.86	115.19	100.32
109.93	101.63	104.88	104.87	101.19	104.44	118.92	112.72	114.85	111.4	104.48	105.7	105.96	105.89	103.43	103.36	98.476	109.85	116.04	97.716	92.948	115.19	113.24	105.07	107.32	115.4	102.6	106.92	99.479	101.71	107.38	100.52	105.4	103.97	113.22	105.81	98.923	101.89	104.71	113.46	103.84	102.9	104.91	103.05	108.64	109.91	111.28	103.47	107.54	99.408
105.95	106.02	105.86	108.04	102.95	109.22	105.6	106.8	99.535	106.59	107.71	109.09	113.7	116.59	98.438	110.97	105.48	105.15	107.45	100.64	99.047	100.05	99.493	102.05	108.05	111.61	109	107.64	103.25	110.99	104.75	101.58	110.75	108.53	107.57	101.6	106.25	105.31	98.247	108.97	97.663	97.159	109.23	107.47	102.18	111.79	103.81	102.4	107.4	112.59
101.35	99.698	104.59	104.57	108.34	105.52	108.9	107.71	108.65	110.61	96.983	105.04	112.11	111.57	107.73	103.87	109.53	102.5	99.809	97.818	104.23	105.69	113.07	109.82	93.362	94.467	108.42	93.324	105.99	102.54	95.851	108.26	115.13	114.7	108.19	108.16	105.43	112.97	103.92	109.68	105.7	103.61	103.5	106.54	98.315	105.69	103.18	97.702	103	100.03
112.45	106.59	103.68	106.84	104.23	109.75	120.67	102.95	97.689	98.383	108.11	99.04	100.06	119.34	105.85	98.029	103.77	112.19	100.97	96.9	103.73	103.6	105.12	107.67	104.27	113.01	110.58	105.91	100.77	108.42	112.34	107.08	101.78	110.3	101.7	106.57	99.357	99.389	106.25	105.05	102.36	106.62	107.93	101.82	100.35	100.82	103.41	111.92	106.74	105.02
111.48	106.9	108.97	116.56	120.02	102.42	101.39	106.25	116.66	105.5	105.57	100.61	105.66	109.74	117.83	110.89	111.38	108.67	109.13	105.06	101.12	116.66	108.27	107.25	107.12	97.155	92.737	108.11	114	99.63	101.45	98.563	103.53	116.41	106.71	106.37	104	107.62	105.55	103.58	103.64	112.72	103.56	113.07	101.33	105	108.11	108.17	109.35	101.95
110.65	113.81	110.66	106.34	109.21	106.06	107.27	108.53	96.851	104.21	100.25	104.3	99.172	112.29	106.58	114.81	120.26	103.01	95.066	106.56	106.72	105.1	103.07	108.44	115.47	111.46	105.26	103.24	99.611	107.85	113.66	105.24	105.99	103.83	112.85	111.64	101.85	99.789	103.23	95.041	105.74	115.42	108.64	112.89	107.71	105.48	99.839	106.65	112.8	109.19
105.23	108.85	105.69	117.14	119.72	109.41	107.97	112.25	108.84	112.73	112.21	102.92	108.65	103.71	110.4	114.24	113.34	108.6	108.03	105.31	111.19	112.91	108.24	107.38	107.35	109.19	103.52	116.2	115.36	102.85	114.43	107.79	109.57	112.71	107.94	109.45	101.3	105.64	113.23	117.83	107.54	112.47	105.44	104.73	104.63	103.18	113.34	112.67	105.02	111.86
95.335	95.729	101.13	103.41	94.823	95.426	105.37	88.337	96.177	98.956	93.308	97.579	84.781	98.342	101.68	91.836	100.92	97.962	93.07	92.315	100.75	110.59	96.769	103.62	101.04	96.996	99.371	101.26	98.09	101.83	91.514	98.311	105.18	93.332	91.818	96.61	102.11	89.868	97.951	98.901	96.539	102.78	105.27	106.86	99.294	92.295	99.69	90.968	97.036	105.04
109.8	96.952	114.52	109.59	102.91	117.75	100.89	103.97	113.55	104.93	107.36	111.41	111.46	113.49	109.88	112.03	103.05	107.69	109.08	115.94	105.16	111.52	111.06	116.87	106.04	116.65	110.18	102.64	111.07	107.12	103.04	107.34	105.6	104.27	115.86	111.7	113.3	102.12	104.85	111.04	108.12	101.11	112.56	112.47	122.52	107.07	113.79	113.62	108.65	112.03
110.72	111.5	109.67	110.71	116.99	112.18	107.03	119	116.24	114.25	110.99	107.53	115.1	105.77	113.13	114.07	117.24	119.97	108.17	108.23	107.68	108.52	106.98	110.28	116.59	101.77	117.25	112	113.34	117.16	107.79	111.95	111.96	120.05	106.27	110.68	116.96	110.19	109.16	117.57	113.36	109.3	111.41	111.08	106.94	112.5	111.55	107.35	108.01	109.37
95.898	96.931	103.39	94.672	96.609	107.13	110.07	108.31	105.54	109.19	104.06	108.19	104.35	106.26	102.03	113.89	108.05	107.95	94.627	101.66	110.36	106.67	108.19	107.03	101.2	105.46	102.87	104.83	103.89	101.52	100.5	107.14	106.6	118.25	97.06	111.15	105.66	104.09	114.44	101.19	107.6	100.06	109.42	102.02	106.67	97.378	102.07	109.28	108.65	104.64
109.23	107.81	103.56	108.64	103.32	109.24	116.67	108.36	109.04	118.22	110.05	104.59	112.83	105.01	109.87	102.6	110.31	113.21	113.6	113.75	108.33	106.5	119.05	118.64	110.28	102.16	101.31	109.52	102.78	114.79	107.14	111.47	116.68	107.55	109.77	110.51	100.81	102.25	99.478	110.77	116.83	109.57	118.4	120.49	114.99	104.61	105.59	114.63	110.98	117.46
97.822	104.43	93.586	91.102	99.328	103.94	97.957	92.381	95.193	95.221	94.825	101.34	104.67	81.303	92.267	103.29	95.54	92.998	95.318	95.849	97.974	109.27	98.709	97.899	99.423	101.78	93.088	102.55	94.568	104.26	102.44	101.97	106.38	102.79	93.965	96.283	97.313	100.41	91.495	94.914	95.194	103.64	86.983	91.182	94.394	93.766	96.391	98.572	100.01	94.517
100.48	103.07	105.11	92.38	105.47	112.6	104.77	99.163	108.16	102.83	110.69	110.28	110.24	112.94	102.41	110.85	102.83	110.67	111.57	126.29	108.97	111.23	108.21	106.98	117.45	103.15	110.1	113.18	108.29	106.13	102.82	113	99.878	105.37	107.78	120.21	111.79	100.44	109.34	113.5	98.387	99.692	113.59	100.16	110.68	102.91	109.61	115	108.94	112.91
110.23	102.98	109.49	108.59	108.9	111.94	108.94	113.24	112.2	114.94	106.88	106.66	109.6	101.5	119.4	103.4	108.62	108.95	124.06	106.13	111.33	108.03	108.83	106.88	108.59	106.59	110.29	111.61	109.94	108.46	107.23	109.81	106.55	106.85	100.64	107.38	107.49	113.96	110.21	107.05	107.03	108.51	107.58	109.72	112.79	108.53	107.4	111.19	109.53	107.07
110.8	114.67	105.21	103.53	101.39	103.93	110.94	106.58	109.53	104.89	104.27	108.12	99.489	105.38	107.16	95.948	111.34	102.95	106.5	113.97	115.8	98.546	107.52	102	103.82	110.29	110.62	115.35	110.34	106.04	106.37	109.51	107.03	106.85	105.02	106.38	110.24	109.97	111.01	108.64	112.89	98.171	101.27	100.9	109.16	108.71	100.57	96.836	105.45	113.94
95.192	108.02	106.24	113.2	113.13	105.83	110.37	112.59	115.84	113.24	92.067	110.22	108.87	112.5	105.41	102.9	103.55	114.55	105.45	115.84	107.87	104.47	100.65	103.08	111.76	113.41	100.98	107.02	109.79	102.77	102.9	109.54	107.43	98.573	102.34	106.66	110.19	112.18	102.98	104.49	104.76	114.24	104.45	103.67	116.07	106.6	101.06	108.7	95.163	101.26
96.007	97.444	98.279	98.36	98.595	92.677	102.55	108.39	85.609	95.937	101.42	88.899	102.71	97.341	101.93	101.93	101.74	105.11	93.268	94.561	99.875	99.121	95.138	99.643	104.42	99.103	94.874	86.238	95.691	96.252	100.77	102.44	103.35	91.36	103.14	102.25	103.02	105	99.537	102.85	96.598	82.408	101.16	95.076	101.68	106.01	90.522	93.383	93.057	100.27
110.86	112.65	106.2	98.382	116.61	109.27	104.86	107.37	100.03	107.92	107.26	102.09	112.38	101.66	98.053	103.52	108.34	105.45	112.2	112.55	103.61	107.4	104.12	107.9	112.12	103.17	105.28	112.62	108.54	108.08	117.93	101.46	113.21	100.66	112.57	105.52	95.44	105.41	104.66	103.68	109.55	101.52	107.16	105.98	112.22	114.34	108.15	108.58	114.11	118.75
115.07	109.5	103.57	100.64	104.36	109.51	98.946	113.38	105.85	98.367	106.56	107.85	110.32	101.45	103.75	104.76	101.51	108.11	111.49	94.369	110.86	106.06	108.06	104.53	110.83	106.72	104.44	102.78	103.66	99.744	99.421	103.39	121.13	85.31	104.47	107.17	106.85	107.99	109.15	110.41	100.5	107.2	106.14	100.86	100.81	117.33	104.04	109.94	98.022	98.893
107.8	103.88	109.3	121.14	111.03	102.17	105.49	122.49	106.61	105.35	109.71	105.49	108.55	108.92	113.47	106.59	107.73	109.75	107.94	109.6	110.43	104.74	110.55	105.78	110.69	95.58	111.49	112.29	104.83	110.22	110.87	112.97	118.98	120.32	99.124	114.13	119.14	109.18	118.97	117.61	95.617	113.51	121.66	110	114.21	109.36	108.23	116.04	104.95	112.06
111.07	113.39	109.46	106	105.4	110.69	110.52	109.43	105.94	105.78	104	112.27	102.05	118.91	115.48	105.41	105.11	114.47	105.9	105.66	108.14	102.99	113.53	118.58	107.36	103.02	109.61	111.14	112.07	111.17	108.68	108.31	109.26	99.282	108.38	107.62	105.51	106.38	110.25	102.68	108.99	109.78	106.11	107.67	94.475	108.92	106.04	106.78	109.79	103.35
102.29	109.7	109.08	105.75	120.99	106.7	112.01	95.511	111.35	104.88	117.57	114.42	100.65	118.38	109.71	107.53	109.14	114.01	108.62	106.72	106.23	110.1	111	105.7	110.56	109.11	110.21	107.12	110.28	111.26	113.29	105.85	111.6	110.12	110.53	108.41	111.9	115.06	113.19	106.52	107.92	103.88	111.71	104.01	100.3	120.25	106.97	101.71	107.99	116.84
106.9	106.86	106.71	106.69	113.29	108.03	106.04	108.44	113.05	113.52	105.14	104.49	100.19	110.33	99.235	90.16	123.16	118.6	102.1	102.23	107.64	116.08	112.32	107.14	113.13	111.28	107.73	104.72	105.49	101.59	110.74	103.73	110.58	104.67	108.37	105.76	106.31	99.207	104.32	111.07	109.11	111.85	114.65	113.39	110.22	107.5	103.96	101.64	111.19	104.01
105.68	113.43	105.36	106.57	104.84	102.04	102.73	110.91	99.931	100.97	104.44	106.04	116.35	105.8	104.72	103.9	111.82	99.384	97.601	101.69	105.23	105.65	105.11	103.72	108.52	110.45	90.497	103.03	104.64	109.41	94.399	99.584	109.57	99.597	110.4	109.55	102.88	100.98	109.01	105.03	103.97	99.026	100.71	95.369	107.32	108.54	106.5	110.99	105.93	105.07
112.2	105.64	111.52	102.78	104.87	101.08	99.903	108.44	106.27	109.08	104.54	104.54	99.797	105.88	92.772	104.78	102.3	97.319	106.82	117.7	105.98	113.84	109.19	107.86	108.68	111.47	115.2	106.88	106.64	94.86	101.67	116.83	110.61	116.75	107.37	108.64	99.843	107.95	106.57	107.08	103.3	111.2	102.12	98.78	105.24	111.85	107.4	99.614	108.06	102.48
98.995	100.72	94.296	100.7	108.51	100.65	97.536	102.61	103.14	100.03	101.11	90.941	98.877	104	105.72	94.115	92.531	86.389	108.74	96.324	95.856	96.305	101.04	100.29	94.528	96.585	99.323	87.509	101.53	100.02	95.889	93.126	101.87	95.505	94.814	99.074	87.777	98.11	93.697	99.583	103.5	102.26	100.57	89.45	95.789	102.03	101.22	102.07	90.823	97.069
102.06	109.39	106.49	107.89	103.24	112.46	109.11	113.48	94.858	112.05	108.2	109.32	102.41	117.2	110.47	113.7	107.56	117.17	104.67	107.28	107.34	106.62	103.65	114.47	109.66	114.55	104.22	102.94	104.44	118.92	105.71	111.14	109.81	100.61	111.04	108.85	99.399	117.82	117.92	113.56	98.512	117.04	103.49	104.07	104.25	92.861	104.39	103.24	100.63	107.09
99.259	101.15	106.17	100.69	110.18	105.85	103.37	103.62	116.06	105.82	102.82	114.69	101.39	106.55	111.53	102.36	96.632	110.99	114.48	110.8	101.65	111.41	98.687	107.56	104.4	103.65	104.83	109.37	102.58	110.52	94.923	110.06	108.13	109.7	105.2	110.49	107.06	107.63	107.28	97.906	107.52	108.51	98.271	101.85	105.79	109.45	108.67	102.89	100.3	111.79
110.02	103.25	105.64	104.88	112.25	100.92	108.19	98.669	104.89	99.811	110.19	107	109.78	99.449	110.11	104.1	113.21	106.37	99.897	108.18	111.72	104.6	102.7	99.146	109.29	103.55	120.87	106.79	103.07	103.54	106.15	96.147	112.55	106.73	109.53	110.06	105.83	107.14	109.2	99.118	106.97	96.84	99.155	107.3	106.15	109.94	99.916	92.631	108.64	105.23
96.214	110.64	101.18	109.17	104.75	108.63	110.93	102.61	103.17	102.91	106.92	105.75	108.62	110.05	117.3	107.64	111.54	108.03	115.24	96.901	105.29	102.13	106.66	103.97	107.09	102.84	105.79	112.2	116.4	111.49	111.74	116.89	106.98	99.172	109.11	105.93	109.3	108.24	103.3	116.45	102.31	113.05	109.72	97.053	103.33	98.119	106.5	106.73	104.74	108.7
101.45	101.35	95.844	104.62	88.488	104.05	95.015	91.692	98.566	89.64	99.108	97.336	90.84	96.018	92.697	90.29	92.798	109.41	113.51	85.66	96.383	103.76	100.96	96.274	101.66	85.638	100.77	99.455	97.841	92.545	90.928	92.208	106.02	93.643	99.439	95.883	102.75	94.034	94.438	93.606	99.334	103.19	97.919	98.705	99.288	111.74	98.442	97.814	106.17	100.91
103.1	112.43	107.6	100.75	100.75	103.66	109.6	108.98	103.92	105.04	114.22	100.44	108.37	104.52	105.06	94.161	110.99	116.11	113.01	109.17	107.65	106.43	103.74	106.1	101.04	105.14	108.75	105.92	104.38	108.16	108.79	108.72	101.36	106.06	107.76	102.34	99.954	107.65	105.85	107.38	109.14	109.55	120.81	105.32	109.33	96.386	113.45	112.13	110.65	104.49
109.4	110.86	108.91	109.02	110.52	115.93	108.17	97.31	112.52	108.09	116.32	105.8	103.76	114.16	106.44	110.58	110.87	110.27	106.76	111.85	110.67	105.84	115.33	112.52	110.13	99.208	99.494	104.83	107.7	105.07	107.46	105.98	109.64	109.46	100.34	102.15	106.74	112.56	111.82	102.93	102.67	100.59	108.07	114.2	106.69	104.06	106.08	112.63	106.46	105.29
100.07	103.81	108.49	105.6	100.66	113.3	113.67	104.84	104.5	109.39	109.05	106.11	110.82	103.68	94.683	99.706	108.39	104.8	108.17	112.27	108.03	100.57	105.53	111.43	102.74	105.07	106.34	105.16	110.5	102.4	103.86	103.67	109.65	108.67	105.19	99.046	111.15	109.22	113.51	109.59	109.91	105.94	103.13	105.82	109.98	107.91	97.681	99.265	109.84	100.45
104.07	111.47	106.3	102.85	113.18	119.53	108.87	100.32	106.28	109.27	102.41	109.61	99.434	111	98.185	113.03	107.34	109.2	106.95	120.25	107.87	106.23	105.56	109.26	117.31	104.93	112.11	112.63	116.27	115.22	113.02	104.1	115.99	112.66	103.23	116.73	107.89	99.154	111.88	112.97	97.854	102.31	107.43	99.059	113.01	117.71	98.974	107.73	106.61	114.26
96.988	99.403	89.033	101.16	95.197	102.76	103.88	82.358	104.39	95.336	89.657	98.281	98.045	99.294	95.766	104.52	93.817	97.128	99.349	99.214	89.386	89.079	97.115	97.937	96.779	98.672	98.152	99.699	98.819	100.79	90.618	101.95	93.783	107.67	102.57	91.598	96.681	102.55	91.832	91.222	104.26	95.528	98.691	96.734	103.79	106.19	100.75	94.055	92.868	96.077
102.73	106.84	118.74	112.93	111.44	107.48	110.65	108.27	106.52	103.47	109.51	119.03	115.57	107.66	112.18	109.14	104.47	107.77	113.4	111.86	116.65	103.84	107.95	101	106.72	111.91	119.15	107.1	121.28	115.34	109.37	101.51	111.01	104.96	104.51	102.27	107.49	101.35	105.87	108.42	115.74	109.41	113.69	115.36	110.98	106.15	110.16	106.72	113.1	101.33
107.93	99.382	102.03	102.73	105.85	93.436	97.193	103.64	96.314	101.62	104.34	95.521	100.78	99.236	102.17	95.804	107.63	101.96	99.276	90.06	103.77	104.91	94.49	101.73	96.251	94.748	108.34	97.755	102.25	107.89	95.367	105.36	93.368	106.15	100.57	101.6	99.639	102.59	94.737	105.73	103.24	98.849	108.14	101.08	96.01	98.476	103.23	108.8	102.83	96.83
84.475	93.323	102.07	94.937	106.03	92.573	106.32	96.284	100.78	110.9	100.45	89.536	104.98	93.868	86.852	94.735	98.725	95.512	102.21	104.68	102.9	97.948	95.091	86.158	96.225	97.685	99.527	93.136	101.1	101.6	98.415	105.63	94.846	92.911	97.852	99.917	107	97.854	103.43	90.209	103.39	98.099	98.273	91.517	97.587	98.873	98.355	100.45	94.489	107.53
108.72	112.4	115.53	103.85	106.21	100.12	99.183	107.24	107.08	105.33	105.47	99.842	117.97	106.51	107.7	118.82	108.69	116.84	109.45	113.29	119.77	102.01	101.48	97.62	94.669	107.19	110.28	105.89	101.97	105.59	104.78	108.79	109.09	110.64	116.91	106.23	99.323	104.9	102.1	108.18	110.68	103.84	108.85	107.76	93.419	98.714	104.27	97.033	115.23	102.82
102.44	96.765	92.386	94.52	91.588	100.28	99.579	103.16	97.25	98.776	108.43	96.214	101.44	94.254	88.385	100.26	101.36	93.525	99.507	97.89	100.44	104.05	108.64	102.01	95.493	98.101	100.42	99.555	99.821	103.85	100.57	99.541	99.989	100.58	97.507	100.27	96.464	96.775	97.178	99.402	103.92	107.23	85.826	96.983	97.949	89.191	95.866	91.953	96.242	87.253
96.863	108.57	106.78	107.85	105.21	101.41	103.22	106.69	103.57	95.737	102.48	117.03	101.35	107.53	105.85	102.46	103.72	107.7	106.32	107.95	101.66	95.151	106	111.71	118.91	105.03	102.46	103.29	112.28	107.48	109.65	104.93	106.22	107.17	101.21	108.55	102.84	106.32	104.29	100.86	105.2	100.12	104.39	105.03	107.32	106.3	114.42	107.71	100.89	107.47
106.23	116.13	111.01	108.65	101.48	107.72	115.69	105.32	116.5	115.27	104.21	108.18	110.63	121.34	109.77	114.8	115.28	115.04	113.69	113.21	110.53	107.91	110.23	104.88	106.23	109.81	106.4	105.59	110.46	119.47	104.69	107.5	109.83	98.847	108.04	106.41	114.08	104.45	122.9	104.42	113.28	115.48	109.32	116.93	119.28	109.53	118.28	117.16	105.77	106.87
107.48	100.51	115.98	111.19	103.71	112.45	105.93	106.65	105.54	102.68	112.92	104.54	101.02	119.57	103.92	101.71	101.54	101.48	100.82	120.23	110.65	104.12	109.86	106.41	106.32	97.775	98.199	99.783	113.19	113.15	104.72	94.32	103.01	103.97	106.12	108.27	117.56	105.42	102.55	110.69	106.23	106.07	107.43	102.3	94.641	105.37	111.2	108.67	106.48	114.08
113.83	97.976	112.52	99.06	108.26	111.67	113.48	106.3	108.83	109.87	104.39	109.28	115.81	99.575	111.88	106.51	106.65	105.67	109.16	104.93	105.02	111.71	106.05	104.37	114.91	103.52	105.36	106.84	104.44	108.47	116.72	112.55	106.6	113.19	109.53	102.26	101.04	103.98	108.21	104.43	112.32	105.13	107.27	112.19	110.26	100.65	103.65	103.54	109.66	109.25
116.23	113.79	107.22	107.32	112.62	104.14	110.54	107.79	111.78	109.97	111.26	110.87	116.44	110.64	104.24	106.33	110.01	110.58	99.358	115.36	114.29	106.5	106.87	103.25	97.925	112.37	106.92	101.38	108.26	113.34	105.42	111.81	107.58	108.63	106.92	108.24	99.013	100.63	107.83	115.74	108.06	104.9	108.33	116.99	104.11	105.29	101.28	104.91	106.97	112.22
95.049	99.335	100.63	97.138	100.43	101.76	104.08	93.771	98.804	107.45	93.162	98.983	105.67	99.855	96.064	92.571	108.29	89.969	103.42	93.726	90.962	99.011	100.11	90.542	105.19	99.057	93.965	93.79	96.644	108.6	98.307	97.427	102.02	104.51	101.26	94.28	102.31	90.779	99.492	87.028	93.661	87.725	93.984	97.239	97.91	101.59	99.825	98.403	100.46	95.484
111.91	110.03	110.61	114.34	109.52	106.49	107.12	109.8	108.96	105.55	112.64	105.8	102.28	109.6	97.984	121.86	103.97	111.79	106.4	113.92	105.72	100	110.16	107.18	110.45	103.3	123.58	108.44	115.16	109.13	106.97	101.36	112.06	106.11	111.02	107.13	102.94	100.19	107.38	114.23	107.32	102.41	103.36	115.67	111.84	102.87	112.07	108.57	111.95	100.24
101.32	109.01	112.36	99.664	99.79	107.41	111.13	98.133	101.8	110.19	111.93	102.03	108.55	106.8	100.19	112.67	108.86	106.42	100.56	104.91	107.66	104.52	101.25	101.19	110.06	109.74	104.44	101.88	105.18	106.65	109.01	107.7	98.269	107.8	101.99	107.9	107.9	104.25	105.13	98.025	113.88	100.4	112.52	99.925	103.01	110.75	107.65	100.8	101.44	104.71
95.963	98.611	93.188	93.319	94.517	101.25	96.408	110.44	108.07	102.89	100.82	100.83	104.75	99.627	104.93	101.3	99.117	97.034	99.537	104.53	104.15	106.96	101.11	112.45	103.32	105.25	94.976	101.14	104.98	91.228	110.39	98.205	91.459	102.46	109.17	95.821	98.039	108.12	99.285	107.13	93.747	109.88	99.558	106.52	102.03	98.949	102.26	96.29	107.48	95.058
108.43	96.245	103.44	100.28	105.76	93.911	105.23	99.739	100.63	98.371	96.78	104.41	102.16	105.99	97.017	97.687	97.344	100.37	101.93	105.82	101.79	103.1	107.06	104.56	100.86	105.77	97.211	98.234	98.16	108	99.979	101.1	100.88	100.97	97.425	102.36	99.834	111.09	96.705	106.15	103.79	110.2	101.95	84.919	109.84	106.3	88.73	94.332	108.11	109.03
101.73	111.39	100.31	106.3	101.21	104.07	101.44	107.61	101.88	110.19	108.37	105.42	113.05	110.99	106.22	109.52	104.41	104.05	114.04	107.15	98.967	108.46	107.31	104.39	102.4	107.52	108.85	107.84	108.68	105.96	102.44	98.683	102.4	102.19	109.97	108.59	110.58	109.17	108.17	111.43	110.77	99.724	118.03	108.84	110	105.36	107.34	100.78	105.91	110.89
105.11	94.713	103.67	104.9	112.26	113.67	113.44	103.66	107.13	105	101.97	102.74	99.898	105.07	111.76	103.18	116.02	113.89	106.62	102.07	106.63	104.91	107.98	101.87	101.94	117.28	102.75	104.55	102.39	109.27	106.2	102.93	103.42	105.78	108.84	101.29	102.93	104.33	106.14	109.49	111.15	102.73	106.62	109.85	114.41	105.41	109.99	105.91	104.72	106.92
119.91	113.11	116.84	114.9	105.5	108.73	107.78	115.12	102.65	110.99	103.04	120.33	108.69	110.06	94.242	104.19	100.57	97.801	104.65	112.39	120.62	108.77	112.77	108.88	106.01	100.99	107.93	112.96	114.54	111.84	105.88	114.1	111.41	108.34	105.16	112.82	117.82	110.88	118.94	97.561	105.42	109.15	99.953	100.34	112.19	110.97	109.59	119.7	105.9	102.54
107.31	99.867	104.71	97.236	97.288	106.35	107.94	97.436	103.1	95.506	97.471	103.22	104.29	104.05	98.626	107.48	102.47	100.78	103.37	96.462	93.596	103.88	99.902	88.827	91.21	96.181	101.13	100.43	107.67	95.633	110.26	102.15	101.16	103.59	105.15	99.554	110.36	93.998	108.54	100.98	109.65	107.97	96.638	97.32	110.65	114.16	104.3	98.634	92.34	103.4
103.41	106.11	106.11	104.21	96.997	105.12	106.13	119.01	107.4	96.961	99.343	111.11	104.83	105.07	103.52	103.2	106.99	105.66	110.51	109.24	101.01	106.94	110.51	109.15	113.25	106.12	104.27	101.89	114.51	106.56	106.09	96.623	105.41	105.94	115.89	105.45	107.28	109.26	103.67	102.04	102.74	112.18	106.65	109.22	103.12	101.21	100.09	103.86	105.36	93.23
103.31	107.98	105.67	103.26	100.05	109.38	109.05	104.18	114.97	98.813	112.81	106.86	108.31	100.22	111.47	108.59	113.47	109.05	100.48	105.45	106.25	110.07	113.71	111.98	105.08	101.68	102.58	112.71	106.71	100.29	102.99	103.49	105.89	102.07	105.23	110.98	105.59	109.12	112.65	113.34	101.64	114.76	110.67	106.4	114.81	107.81	108.69	111.14	107.73	99.887
104.47	116.26	112.26	105.21	102.79	98.795	105.23	111.61	93.537	115.87	103.51	105.26	102.14	107.05	108.68	103.21	112.18	104.67	106.03	113.11	98.827	107.45	109.01	101.67	117.47	111.46	107	103.55	116.37	118.52	104.73	102.96	106.04	105.36	104.14	108.72	107.18	100.82	107.14	102.68	111.58	109.99	107.3	102.65	106.61	104.64	106.02	118.55	111.88	107.54
96.504	104.23	103.56	99.687	104.21	97.586	99.348	114.6	93.328	102.52	106.32	121.54	105.75	108.32	99.706	105.11	102.32	99.164	99.695	95.051	97.914	104.04	103.25	104.74	107.69	97.412	105.34	112.88	95.132	101.08	105.2	101.41	100.45	100.17	99.613	99.26	108.66	100.59	100.14	104.82	107.55	113.08	110.82	104.88	99.605	103.96	98.027	101.15	104.36	104.04
111.05	109.2	99.784	110.43	101.41	100.87	108.13	114.7	106.11	118.89	104.87	99.036	106.14	100.71	114.05	97.657	106.56	108.13	112.23	106.62	107.15	107.57	107.22	105.15	99.291	112.1	105.44	110.84	111.24	111.61	114.25	115.43	112.93	103.75	112.33	98.078	99.18	107.46	108.29	108.56	103.47	108.99	107.76	102.99	109.6	101.95	110.91	104.28	99.505	110.99
93.993	91.143	100.51	104.23	95.643	111.73	100.42	102.08	97.084	103.09	99.794	97.852	91.453	97.124	95.952	92.085	88.007	88.391	102.1	95.441	94.201	94.69	98.26	99.358	104.52	97.234	103.11	95.115	102.72	97.511	94.626	108.88	108.33	95.645	94.927	91.296	94.572	95.881	100.57	103.15	100.74	93.681	96.334	105.07	99.465	99.759	100.89	100.02	106.07	100.04
111.36	106.02	111.58	104.16	110.26	118.7	112.26	115.93	107.66	111.15	107.8	109.83	105.68	111	103.41	112.89	112	99.23	108.8	113.29	112.71	101.27	110.18	105.17	105.91	116.05	110.59	109.11	109.7	110.66	105.95	108.62	101.77	110.41	103.63	117.39	116.62	111.32	103.64	116.25	110.29	108.94	108.5	113.43	103.97	101.57	103.88	106.58	103.6	109.36
109.38	114.33	100.82	111.44	113.68	106.12	114.37	102.98	110.67	116.04	99.644	108.44	108.46	104.88	104.69	111.84	110.23	109.2	103.61	117.44	109.11	96.265	100.89	103.06	115.28	107.47	111.13	97.664	112.49	107.3	107.81	106.86	111.92	104.76	105.08	109.79	104	105.87	106.91	112.63	113.55	113.26	109.18	111.92	100.4	106.04	109.29	105.43	101.63	106.58
105.25	91.682	97.332	99.887	110.51	98.14	102.02	96.349	100.03	103.09	88.582	97.765	100.84	105.83	97.939	95.63	92.147	98.269	104.9	95.717	102.1	97.731	98.845	98.249	100.86	98.3	99.323	97.5	93.902	97.942	88.849	104.34	94.16	98.156	97.518	95.557	104.8	94.641	95.137	106.85	96.594	94.996	96.454	99.926	104.46	103.04	102.76	99.501	93.746	93.265
90.68	94.426	92.659	94.587	98.19	96.847	103.6	102.86	92.204	104.62	97.603	93.018	92.119	101.8	95.821	103.76	88.59	95.405	97.432	100.64	98.853	101.45	108.63	101.8	97.595	99.67	102.31	102.72	93.272	107.38	101.76	97.157	97.574	104.11	95.413	104.11	95.13	95.247	97.651	96.314	103.02	92.318	91.12	98.61	99.011	98.366	99.026	88.89	94.458	101.14
116.52	99.561	107.75	104.03	103.47	110.3	118.99	111.57	109.77	108.95	99.683	100.89	106.03	101.92	98.062	103.49	110.64	108.8	117.34	103.85	117.15	104.77	99.343	107.94	111.34	106.88	110.82	115.04	105.51	116.93	109.16	125.47	118.35	105.27	105.42	115.26	99.318	101.45	113.41	120.86	113.55	114.9	124.95	97.862	111.1	108.31	105.12	101.16	109.99	112.18
100.43	105.34	107.15	107.18	115.89	112.47	117.77	100.29	106.03	107.01	99.918	109.06	116.1	105.27	108.4	110.45	107.05	115.93	106.14	116.65	104.25	108.91	111.58	105.21	99.627	109.68	105.38	110.01	103.82	107	113.11	109.31	102.49	96.269	116.23	110.91	104.98	108.12	106.13	107.47	107.85	111.69	101.21	116.1	105.91	103.24	112.15	100.64	107.58	102.34
93.37	96.478	101.47	89.771	96.253	94.09	103.73	96.954	102.74	89.903	105.56	95.277	105.82	89.068	105	101.55	95.559	93.231	97.958	100.5	101.37	96.082	107.28	99.901	99.736	99.292	100.96	105.84	101.67	95.747	105.91	91.331	92.609	91.623	99.211	89.242	95.169	92.541	103.77	96.069	100.8	97.557	98.095	102.56	97.651	111.98	89.83	108.19	95.536	96.873
113.49	118.02	108.51	105.89	121.27	101.31	115.9	98.892	112.43	107.62	110.99	111.23	109.15	114.41	109.2	114.64	110.07	110.84	111.36	111.41	104.66	112.03	116.87	110.01	107.37	107.69	106.81	108.99	104.95	116.66	120.38	108.76	110.76	116.7	114.05	109.91	113.84	109.37	109.55	106.9	119.08	103.46	110.28	110.5	112.21	106.18	106.29	105.1	105.48	120.69
105.18	96.348	106.04	98.861	95.371	102.9	100.25	101.13	95.869	98.252	97.4	97.819	100.42	100.06	94.749	102.3	91.878	91.584	101.16	102.96	100.25	104.8	112.21	104.55	95.602	107.98	99.661	106.19	101.21	110.04	105.45	99.125	106.44	95.921	93.225	88.948	103.59	99.645	102.39	109.41	102.74	103.42	97.863	97.97	99.235	93.46	103.62	100.57	90.551	93.769
104.31	111.49	101.64	106.83	103.82	105.46	96.823	101.43	108.5	105.72	111.11	104.53	104.96	109.49	110.38	109.67	101.64	108.59	104.37	106.13	112.62	103.99	105.11	106.37	100.86	101.25	111.06	103.52	107.56	99.861	101.69	106.89	102.85	105.1	105.96	105.02	103.64	111.5	104.51	110.07	104.6	103.81	110.42	112.31	110.55	106.92	102.21	105.92	104.77	104.35
105.51	95.255	104.82	98.003	111.07	117.05	102.41	107.22	110.92	114.53	116.66	100.86	105.28	105.21	110.87	112.72	109.69	111.06	112.14	98.005	109.59	104.75	101.21	109.03	116.46	111.53	107.72	102.33	104.72	107.74	105.48	105.86	105.66	117.41	104.26	110.49	104.01	102.4	106.94	96.388	107.19	107.22	104.73	117.73	101.92	112.35	110.85	105.22	114.58	108.16
106.5	100.42	109.16	101.43	103.07	101.5	106.22	110.81	92.263	99.055	108.85	117.55	108.51	108.61	103.81	106.89	100.15	113.66	110.4	100.53	104.96	102.88	96.527	105.4	101.7	99.89	112.42	101.79	110.19	93.618	102.01	110.77	114.71	101.67	102.5	92.93	103.09	107.91	112.17	105.74	105.07	109.72	112.92	111.07	109.77	104.67	114	106.1	110.32	111.15
106.7	111.02	110.77	109.54	107.15	104.78	101.39	112	108.33	108.72	115.32	107.47	104.28	110.25	107.29	120.83	109.29	104.56	101.68	98.564	106.23	107.05	113.86	108.07	107.63	103.29	109.7	106.31	107.48	108.7	115.29	112.23	115.77	117.5	107.5	109.57	102.46	108.41	110.21	108.69	112.49	107.14	110.07	99.039	111.45	105.6	106.76	112.17	103.93	107.15
106.51	107.61	110.93	102.19	96.068	111.72	103.78	116.58	108.36	111.79	109.74	109.76	110.68	111.71	113.19	106.65	112.82	104.97	115.17	104.41	100.57	106.4	104.83	112.38	118.45	108.07	110.35	106.48	106.11	110.22	103.9	107.25	107.17	116.15	113.95	110.44	108.3	115.1	101.82	108.32	102.18	104.01	101.55	96.952	98.86	113.21	118.71	110.68	107.37	104.57
112.6	99.509	108.95	98.595	104.03	101.63	116.65	102.86	105.21	102.74	99.487	114.96	101.29	107.17	117.04	107.62	107.04	107.99	113.89	99.385	108.51	107.21	111.59	106.89	101.73	100.45	102.56	102.64	114.79	109.89	113.84	110.39	115.12	104.03	107.93	109.62	104.84	112.56	108.27	110.69	110.66	102.05	106.75	108.88	105.48	106.77	109.13	112.18	110.19	111.38
104.4	105.01	118.57	117.22	105.2	107.63	114.85	112.92	101.52	108.56	99.125	108.99	107.17	109.06	110.71	101.56	100.87	116.93	98.601	119.12	106.14	106.66	110.09	104.78	115.85	105.72	102.05	103.73	122.87	105.24	114.55	108.2	110.33	112.26	108.22	104.37	108.85	105.35	109.92	103.65	107.31	106.95	110.35	105.69	110.71	100.7	104.58	100.77	111.72	109.1
107.25	101.7	107.91	103.09	101.99	109.31	99.864	98.703	108.3	101.63	98.398	106.01	100.86	105.15	102.1	114.49	94.742	102.77	108.32	101.95	110.87	105.7	101.18	110.12	106.84	97.462	101.82	109.1	105.26	103.41	102.53	98.103	110.5	92.132	104.12	101.09	105.1	119.85	101.63	103.06	112.02	102	112.31	104.81	108.67	98.649	105.69	109.5	110.19	97.901
93.771	96.454	92.441	107.44	97.685	104.09	108.36	109.15	94.498	97.01	100.85	97.094	103.18	97.022	108.19	92.153	96.943	96.371	107.47	93.071	97.383	95.378	100.54	99.397	99.742	98.236	98.274	102.09	97.306	109.4	95.693	97.023	100.67	105.29	104.09	97.326	103.86	108.93	107.03	98.207	117.66	101.91	115.33	99.614	102.49	100.58	98.531	96.547	108.15	93.887
105.64	103.08	108.83	107.5	103.68	110.23	110.37	108.97	110.58	103.01	107.07	101.1	109.92	103.31	114.21	115.57	103.87	107.15	104.67	101.57	102.63	115.42	108.46	109.1	112.77	106.88	113.53	106.91	104.8	97.073	107.97	103.98	102.61	105.08	111.83	110.71	107.13	102.09	117.31	105.69	98.192	112.91	98.17	117	101.91	109.09	111.59	108.14	107.57	99.497
102.86	102.2	94.964	105.73	100.96	103.87	105.34	93.803	111.67	100.05	110.43	106.51	99.86	105.72	98.196	107.6	115.92	105.51	97.673	110.36	100.12	107.52	104.36	102.8	108.13	107.59	108.46	113.78	108.91	104.36	100.73	110.43	106.06	110.59	114.67	109.42	106.56	104.5	113.08	98.069	114	108.67	111.27	106.99	109.92	98.796	101.14	108.91	113.36	106.31
109.23	91.958	100.03	104.3	108.22	100.92	98.365	95.575	95.744	99.74	100.98	103.47	105.24	99.103	99.229	97.121	100.96	93.471	98.997	102.27	97.546	89.501	89.555	99.119	92.751	89.688	91.418	91.411	94.898	96.911	92.022	97.527	94.413	98.708	85.957	94.567	100.26	99.071	94.134	104.35	101.97	98.58	106.46	96.794	94.755	95.391	105.42	100.09	100.66	97.462
102.17	103.33	103.7	95.584	98.54	97.114	91.782	96.005	103.29	107.7	97.349	103.67	112.03	96.623	96.865	106.43	93.384	91.142	108.1	94.534	88.538	104.36	86.817	105.36	99.93	97.471	99.347	98.637	102.47	95.684	97.286	105.22	101.41	89.269	94.049	94.543	103.82	94.1	102.11	97.781	98.462	93.898	107.15	101.28	91.114	100.21	101.92	101.44	96.039	95.733
108.52	103.99	107.92	105.44	108.51	101.43	102.99	103.34	108.71	98.594	112.53	112.8	105.12	109.08	111.6	110.42	109.11	98.041	112.87	102.92	108.7	121.14	101.45	107.39	109.32	107.02	107.9	109.62	103.82	104.54	109.68	102.38	99.567	104.36	120.21	117.72	108.23	120.2	98.77	111.48	111.66	105.1	107.74	102.29	103	102.52	103.44	106.74	101.34	104.71
98.776	102.01	94.934	100.52	102.8	107.57	90.81	98.08	101.28	96.477	95.149	86.865	90.178	98.116	99.343	89.292	109.03	103.69	88.137	95.118	92.908	93.926	108.11	93.568	93.945	96.213	94.203	98.872	94.918	98.449	99.494	100.15	104.34	103.78	101.71	108.92	99.424	97.033	94.483	100.43	95.547	89.676	115.16	99.318	100.82	96.208	95.258	96.311	91.137	99.584
114.22	104.51	101.56	101.06	100.45	114.06	109.77	109.96	112.14	95.423	106.48	100.4	102.85	112.09	105.05	103.8	108.89	108.51	104.23	123.51	112.14	102.69	119.17	102.59	107.18	105.64	102.94	118.35	109.92	106.63	109.04	102.7	106.24	112.96	100.01	114.65	100.3	104.85	99.72	102.03	99.589	105.53	108.78	101.11	102.22	99.307	103.5	116.21	105.51	114.29
96.752	103.46	112.71	106.8	95.915	109.19	108.62	108.69	117.72	105.5	108.74	107.15	106.81	111.18	103.84	107.89	111.18	110.81	105.43	104.68	102.98	115.85	111.54	100.74	98.256	104.11	107.06	110.09	108.93	108.53	114.45	109.55	110.49	107.12	110.4	107	96.687	112.92	105.18	111.05	102.47	101.07	103.05	108.66	102.34	112.95	99.273	110.14	111.1	108.07
109.1	108.93	101.23	105.23	104.85	110	106.75	111.79	105.36	107.94	111.39	105.86	111.38	100.54	107.49	106.83	106	109.7	110.29	110.84	118.42	115.01	110.91	114.24	113.65	108.65	116.02	109.31	122.46	108.67	112.54	106.37	100.07	111.79	105.34	97.289	112.53	112.26	110.88	99.23	92.726	110.84	111.44	111.13	109.06	112.92	108.62	103.73	108.58	103.64
105.58	113.03	110.81	109	108.15	105.99	119.75	111.97	105.75	103.19	101.04	107.61	111.29	94.375	96.777	112.99	104.49	108.21	100.93	110.13	107.56	106.46	106.77	100.85	100.36	96.846	106.56	97.711	111.17	105.92	110	99.168	99.122	100.49	105.9	104.62	100.79	102.75	111.59	110.79	99.753	108.22	114.03	108.95	111.38	101.81	107.79	121.24	108.6	107.41
106.15	101.9	105.64	105.21	106.34	103.2	110.92	112.49	100.78	101.02	97.27	104.19	109.96	101.03	106.89	106.04	106.4	106.68	96.206	102.69	100.39	103.53	110	115.81	104.65	109.03	101.97	117.05	107.26	106.81	108.89	113.6	93.883	101.02	112.21	109.83	108.83	115.22	109.89	109.92	110.12	107.03	98.067	106.38	103.69	98.542	98.811	110.01	107.46	102.23
114.77	106.94	102.53	105.6	110.32	114.91	108.48	116.21	100.42	115.54	109.73	103.68	110.73	105.66	105.7	111.03	107.29	113.6	105.36	109.34	110.6	101.75	106.72	105.36	106.9	107.83	106.4	114.37	107.53	109.94	112.56	106.03	102.85	100.31	116.54	109.46	104.23	106.77	118.17	109.28	109.72	110.82	113.14	115.08	110.75	100.55	102.09	104.16	113.43	104.06
117.36	114.43	105.27	108.25	108.65	111.44	108.14	109.39	110.46	117.18	110.14	108.78	107.28	114.6	118.94	116.55	97.988	117.74	109.99	105.66	110.46	110.05	113.4	114.9	106.61	106.12	105.65	104.82	115.89	108.16	110.01	97.484	107.44	110.97	111.44	117.75	114.16	118.55	109.2	110.68	108.66	107.66	116.86	107.46	105.21	109.26	109.63	119.35	108.98	105.97
103.49	109.72	113.75	101.43	109.6	106.86	110.63	105.43	112.84	120.15	110.89	103.46	107.4	100.49	102.4	103.47	108.62	117.15	109.7	107.69	109.8	111.04	109.87	102.09	110.38	101.22	103.78	108.08	100.99	98.294	102.83	93.122	101.02	110.52	108.93	108.24	114.85	103.58	112.36	102.94	100	97.213	112.94	100.16	103.45	113.05	111.14	108.37	104.32	108.33
108.77	98.932	106.29	113.72	106.69	110.66	109.8	114.5	105.17	113.98	99.128	111.99	116.11	112.05	108.33	120.16	100.97	115.29	106.22	109.47	112.51	114.55	110.41	118.97	112	112.63	107.64	110	102.46	115.3	106.24	113.19	109.3	109.66	112.73	110.91	109.27	119.97	109.95	103.54	106.08	108.71	101.05	106.52	106.85	111.88	119.13	101.62	95.685	106.26
108.83	101.87	112.52	104.16	90.107	110.9	114.66	110.76	112.98	111.79	117.42	99.475	105.52	109.78	110.16	103.49	119.14	98.473	108.49	108.98	116.56	97.504	107.63	112.19	109.06	107.25	104.82	93.672	109.29	108.33	99.775	110.85	109.5	123.07	111.45	108.59	108.04	102.7	108.67	106.96	115.94	97	109.99	108.96	103.6	111.68	110.46	108.57	102.65	107.88
104.6	109.92	114.72	104.04	112.21	114.6	111.15	120.8	100.08	108.4	110.44	107.02	102.54	118.25	108.65	121.89	117.38	109.36	110.27	113.89	104.66	102.66	110	102.43	112.19	107.97	97.728	103.95	115.15	113.71	99.684	116.11	122.76	109.17	118.34	106.23	115.37	117.65	104.12	114.39	110.62	110.02	108.34	112.43	106.01	112.1	108.65	112.78	108.67	104.26
96.905	102.06	100.11	108.54	101.47	111.12	95.109	106.74	108.7	98.179	103.83	105.67	107.5	97.325	102.44	97.629	103.95	101.14	92.255	97.167	96.982	106.03	98.542	100.73	95.154	103.19	100.71	93.121	101.51	98.709	101.97	98.23	97.691	101.23	99.822	88.851	103.1	104.98	109.48	97.198	106.02	93.981	102.31	99.86	96.521	92.992	97.714	109.6	100.75	99.819
109.26	111.81	102.59	110.62	111.48	105.38	117.2	100.74	101.49	101.31	111.69	98.671	98.833	109.28	97.253	107.49	102.5	108.68	110.32	104.64	110.86	108.17	103.24	94.645	110.18	106.58	103.32	105.38	110.98	103.24	109.37	102.62	108.28	103.11	105.11	112.22	105.08	98.494	106.46	111.21	114.21	108.54	99.681	110.54	110.36	101.35	105.75	110.65	104.56	104.54
94.58	109.51	101.37	111.27	110.25	101.48	111.55	112.94	95.548	112.36	103.73	110.93	103.59	106.2	100.29	96.997	102.04	97.726	104.16	109.97	97.552	107.61	111.39	105.81	109.85	102.39	112.51	106.52	105.92	112.14	112.32	108.17	106.5	101.61	100.92	99.272	94.994	109.43	100.35	106.77	109.2	107.67	94.904	104.31	106.6	107.32	103.13	107.72	107.68	107.75
102.03	114.27	111.28	111.23	108.36	113.96	111.82	118.09	102.54	105.25	101.43	106.58	99.102	109.6	109.25	94.35	115.27	112.46	95.33	105.12	114.98	103.1	112.91	101.45	105	106.41	116.32	110.17	108.52	107.58	105.12	104.34	105.55	106.68	100.82	106.34	110.06	106.24	106.66	106.69	111.1	114.36	101.45	99.274	103.65	112.03	114.67	97.463	97.931	106.27
92.027	104.32	89.146	93.788	99.758	91.594	102.7	95.671	97.928	95.144	87.199	90.561	107.1	96.239	94.175	103.16	89.826	103.89	93.449	104.81	101.48	113.15	103.24	105.03	103.52	104.76	105.09	108.32	87.101	103.11	117.81	93.211	94.971	101.83	87.339	100.64	100.23	106.23	98.051	110.64	91.954	94.105	99.161	98.286	105.51	103.89	103.1	107.94	103.6	104.14
107.76	107.29	112.72	112.18	108.9	100.02	106.31	109.76	107.82	107.85	98.412	111.16	105.41	116.45	110.75	113.66	110.12	105.08	109.88	97.913	112.53	109.84	104.56	97.297	108.05	108.06	107.44	107.64	99.097	113.1	107.96	102.02	102.41	105.97	106.67	117.09	111.12	118.13	102.91	103.49	100.11	113.45	102.97	109.08	106.86	101.48	115.4	104.71	99.763	103.04
100.09	110.71	94.118	107.14	112.6	98.893	104.8	109.13	99.931	99.672	109.53	104.32	113.74	106.55	106.16	106.37	107.02	110.47	103.8	101.28	95.458	108.42	93.557	109.17	102.45	95.041	107.39	106.76	102.61	115.57	114.94	101.47	102.97	98.411	106.5	100.19	105.9	102.8	104.46	109.06	101.96	101.76	98.176	104.04	104.9	104.11	97.629	97.206	110.64	102.56
114.75	119.11	105.32	107.3	102.41	96.143	109.43	106.76	108.01	115.01	110.71	108.54	110.81	109.36	106.15	97.055	107.09	109.44	96.429	108.9	108.17	100.57	107.01	97.084	109.71	112.27	108.49	109.13	102.21	103.29	100.88	109.8	105.61	104.06	110.99	105.18	102.97	107.6	110.8	108.57	105.05	108.98	101.55	109.75	111.29	106.67	100.83	104.2	118.33	110.63
109.01	106.5	106.89	111.72	107.87	103.08	108.12	100.94	105.13	98.651	98.837	113.94	113.19	112.17	108.38	91.275	96.138	107.96	108.84	102.4	111.16	106.62	104.44	108.18	108.88	112.02	103.77	107.39	109.87	106.31	101.24	108.28	109.12	109.86	99.257	103.75	104.7	102.96	103.71	109.68	112.45	117.05	109.41	105.04	107.34	98.324	102.62	106.24	114.66	97.612
111.98	105.65	101.2	106.36	111.97	112.94	106.28	98.481	111.84	106.3	110.77	110.68	96.586	106.22	101.03	100.37	113.3	109.26	116.79	105.9	109.31	106.94	117.77	109.91	100.31	114.25	113.13	110.16	105.35	103.05	108.1	111.93	108.53	110.65	107.3	110.93	105.46	113.49	105.88	105.79	113.74	102.83	110.33	104.15	102.42	101.88	108.7	101.86	112.73	112.31
110.97	113.54	109.42	107.13	107.32	106.79	100.63	113.99	106.68	98.43	111.61	104.54	106.66	107.09	106.63	106.7	116.89	110.18	105.15	97.758	107.91	107.27	104.3	104.63	109.22	106.47	106.47	100.2	103.77	109.21	116.65	100.32	110.92	110.33	103.18	113.92	117.32	101.18	111.23	105.03	110.03	107.82	107.27	103.37	119.04	97.198	107.32	100.7	103.79	102.36
107.19	113.22	108.67	108.25	116.18	114.12	109.39	99.628	109.26	114.61	116.37	101.64	94.917	104.79	115.7	113.97	98.692	117.12	114.76	102.5	102.19	114.04	110.35	113.33	104.31	113.33	101.68	107.27	108.16	102.39	104.94	114.7	106.25	111.88	109.34	107.01	108.69	96.001	98.519	101.61	108.82	108.68	108.17	101.77	107.94	116.6	116.25	118.14	108.74	113.06
110.53	104.53	107.37	104.73	97.648	107.17	106.15	108.97	105.68	105.71	103.22	99.295	120.3	106.01	99.004	104.6	102.13	105.81	114.16	102.21	108.56	111.22	120.39	99.034	106.62	106.88	100.43	98.221	103.84	106.99	98.832	107.03	109.28	110.17	110.38	103.98	103.7	102.28	106.18	108.59	105.62	109.74	110.15	95.544	110.09	109.37	101.59	106.67	109.55	90.608
98.926	99.256	98.145	103.93	99.693	94.278	99.497	103.94	106.83	91.261	94.234	98.656	102.4	101.47	100.87	98.994	91.548	94.233	90.883	98.078	94.521	107.33	100.33	99.166	101.29	90.335	105.52	104.24	114.61	83.813	99.64	104.88	101	98.556	101.99	109.17	107.61	98.788	97.721	98.78	104.16	104.4	104.36	93.862	91.81	103.66	100.07	96.003	99.755	101.78
123.44	108.32	106.81	109.64	107.03	105.94	104.75	110.65	113.17	105.15	114.56	107.44	103.44	100.23	112.68	103.45	109.16	101.33	111.79	113.71	108.39	103.3	113.2	109.33	110.03	110.93	98.053	97.071	110.98	112.63	109.84	108.14	111.62	117.02	109.15	109.85	104.08	96.788	100.5	110.04	110.09	106.82	107.28	108.08	121.8	108.06	108.89	117.91	106.93	102.78
100.48	99.838	98.726	88.308	105.59	96.467	105.69	99.576	99.857	103.7	99.34	100.22	88.281	88.534	95.149	99.784	101.06	93.407	100.36	102.06	100.89	104.63	96.468	104.37	90.46	105.16	92.898	101.06	103.23	97.171	96.69	87.449	93.393	95.375	95.313	92.183	105.93	89.62	101.18	91.798	100.36	95.991	101.49	93.236	96.048	97.921	103.74	104.56	96.627	88.67
109.18	105.14	102.34	99.723	103.04	109.1	108.07	108.48	105.83	105.17	114.94	105.32	100.44	106.06	101.69	108.77	108.16	93.174	101.33	101.95	104.89	91.212	112.08	102.21	105.75	116.12	110.07	105.57	105.2	111.71	101.62	101.92	97.562	106.52	103.17	102.71	105.38	101.84	106.51	109.1	102	111.89	104.34	101.77	110.63	101.06	102.44	101.74	99.324	100.29
100.67	93.517	96.687	104.96	96.262	96.357	97.831	102.34	95.758	94.05	89.018	99.179	105.78	103.6	103.52	107.67	102.95	103.12	104.84	92.981	90.567	91.869	102.66	91.151	92.518	99.216	104.54	90.552	100.71	103.58	100.62	97.766	103.38	85.249	99.858	100.83	109.11	100.2	92.555	96.35	95.925	99.433	97.777	99.901	103.09	96.984	99.807	101.07	98.478	106.74
108.52	106.13	116.12	101.44	109.22	110.03	105.82	102.83	106.56	108.06	108.7	115.9	110.78	103.27	100.85	108.1	105.97	108.79	106.64	115.08	113.19	118.06	108.63	112.59	114.38	112.91	106.74	99.405	94.102	109.89	108.36	103.65	105.3	112.83	105.79	110.54	107.22	106.09	100.64	106.26	118.01	106.7	107.63	104.46	105.09	104.49	109.18	111.96	104.18	108.72
108.21	107.33	98.787	102.83	107.42	105.49	110.99	106.4	117.8	109.84	111.6	108.64	104.37	103.57	96.075	107.13	101.09	101.59	103.02	107.99	112.94	103.25	108.78	104.58	107.01	104.44	107.49	104.49	105.22	109.11	101.83	109.8	105.38	104.47	99.334	105.66	116.37	109.94	104.76	102.58	102.24	106.03	111.45	103.59	104.5	104.48	111.31	104.88	98.059	107.49
103.56	112.52	103.83	103.03	106.03	101.56	102.84	109.86	107.98	110.82	113.58	103.89	110.63	108.4	109.66	109.09	117.55	106.33	110.31	105.66	105.32	110.8	109.39	106.35	106.61	108.29	106.75	116.54	102.46	109.36	104.72	108.94	108.46	119.45	105.04	105.57	104.66	103.16	103.39	110.19	111.29	113.81	103.56	101.42	108.52	117.07	104.86	106.18	106.35	104.96
105.11	111.08	104.92	102.09	116.48	114.11	106.56	104.14	110.11	104.92	116.53	105.82	112.2	114.26	104.47	105.79	111.54	114.84	108.09	106.43	108.96	110.98	108.82	114.55	108.77	107.05	104.7	113.13	109.41	106.2	102.9	101.84	108.95	107.51	109.15	106.82	105.78	107.25	113.44	105.13	99.308	104.11	107.48	105.56	106.48	110	114.34	98.292	108.83	109.77
89.338	98.319	99.163	98.012	107.86	96.383	93.574	106.7	97.296	111.47	98.919	103.3	89.45	93.819	96.455	100.23	92.685	98.399	103.38	88.827	94.171	96.168	87.159	98.684	108.47	102.59	101.65	100.48	106.2	95.896	110.06	96.7	101.81	103.89	102.28	95.985	100.18	103.58	110.71	97.734	103.64	96.441	98.274	105.58	100.62	97.742	95.301	109.33	113.52	107.9
103.84	104.71	111.04	103.4	107.58	104.87	105.12	102.54	110.18	104.27	106.83	101.63	104.33	106.09	101.68	104.67	113.39	114.42	102.26	115.42	99.302	112.47	107.15	116.93	109.48	112	117.01	108.53	100.46	113.92	108.97	109.82	108.71	108.79	111.42	107.5	107.56	102.99	118.79	104.17	106.44	101.79	106.87	102.02	111.39	110.57	109.92	102.94	113.25	102.3
101.32	99.172	101.24	110.8	105.32	107.26	111	106.97	111.9	102.37	110.11	104.24	98.483	103.64	103.81	103.88	96.129	99.628	104.21	99.815	110.25	102.03	92.304	115.85	108.22	104.62	112.19	102.05	103.21	101.82	107.25	111.67	105.79	107.95	105.57	101.57	104.98	102.35	97.327	110.09	92.172	110.07	115.16	104.84	109.65	109.15	91.947	103.26	101.36	100.14
104.83	112.02	99.396	113.1	106.54	108.8	108.04	111.98	110.97	102.93	109.6	113.42	114.54	112.9	114.46	104.72	105.19	112.6	128.44	111.94	98.965	106.14	109.63	114.52	102.59	112.99	111.19	112.05	108.62	114.18	103.76	112.68	109.96	110.75	107.14	105.47	120.42	104.76	104.36	112.75	103.38	107.43	99.09	114.22	103.41	101.98	115.07	112.87	117.92	109.34
107.98	106.08	109.58	111.61	109.22	113.54	115.68	107.12	103.14	104.5	107.67	111.07	105.55	104.9	104.99	107.98	116.26	112.62	109.76	112.13	109.43	108.01	110.38	101.7	110.76	115.44	103.11	108.69	93.884	109.19	110.39	111.34	110.51	110.56	114.82	109.17	113.23	111.77	109.99	106.32	107.69	108.87	112.62	100.31	112.89	108.94	112.47	118.87	104.54	114.61
114.22	113.01	112.41	115.54	100.63	110.76	108.74	107.12	120.78	100.59	98.566	113.18	103.3	108.36	106.51	105.35	115.6	104.86	106.93	109.12	103.44	109.42	110.4	109.93	109.18	107.99	107.98	108.09	112.5	112.78	108.9	100.96	112.83	101.98	109.54	109.74	110.78	105.17	108.15	105.57	103.48	109.14	96.215	107.07	114.44	111.01	114.43	107.02	98.667	106.38
107.75	106.94	97.549	108.39	111.36	111.04	107.13	108.77	114.26	104.95	103.31	118.38	116.26	109.51	112.24	98.376	103.52	114.93	106.44	117.62	109.85	108.03	100.97	103.91	109.58	92.976	113.92	108.71	115.66	109.48	106.57	110.72	101.92	103.67	108.4	100.3	102.93	113.21	114.5	110.15	107.99	106.67	103.2	106.49	102.24	120.88	111.39	102.98	111.85	106.71
109.21	103.95	105.84	109.9	112.91	98.2	100.96	117.1	107.14	105.47	102.39	106.56	112.36	103.47	112.13	104.24	109.29	114.66	107.89	118.89	115.82	120.9	94.929	100.76	105.63	103.44	113.17	108	106.39	104.21	106.36	108.43	108.32	110.13	94.09	104.81	106.04	102.38	105.37	99.539	100.83	118.33	101.23	102.8	105.88	117.43	113.06	104.24	103.05	109.18
97.491	98.645	88.525	86.484	103.28	89.813	97.442	97.981	101.54	95.739	102.08	90.595	93.003	104.1	98.877	93.238	97.738	92.99	99.186	98.296	95.5	102.23	94.039	95.561	97.523	103.78	91.997	93.017	99.412	97.629	97.165	99.197	99.225	102.52	107.52	98.873	98.509	95.797	101.52	94.298	98.521	99.055	101.58	95.801	103.71	104.26	93.985	94.953	105.01	102.03
105.11	114.23	104.67	104.37	106.4	106.27	116.89	113.14	108.32	104.44	101.78	101.4	105.49	100.67	109.7	103.99	104.45	102.92	105.83	106.43	100.13	94.388	109.99	108.79	100.33	110.22	112.82	111.43	104.03	109.42	110.65	104.32	118.32	102.06	103.19	109.34	110.33	109.13	105	102	103.02	111.78	101.89	100.53	113.47	106.16	99.44	99.745	109.07	106.75
99.408	105.94	113.41	98.764	114.18	107.67	106.69	108.28	109.48	98.348	105.87	101.44	109.75	104.14	107.85	109.94	110.02	100.69	107.13	98.162	99.879	104.93	107.55	100.4	100.98	112.58	109.4	104.73	103.25	107.35	102.09	104.58	107.76	105.46	107.74	100.2	110.58	105.68	112.42	110.34	104.54	111.86	107.56	111.77	109.7	100.34	105.1	113.08	108.18	111.57
111.33	99.953	112.14	110.37	97.035	100.79	111.97	109.11	104.42	107.6	109.54	111.5	104.92	112.22	106.45	115.35	107.14	109.24	97.581	119.11	112.39	105.78	107.86	109.2	104.5	112.77	106.57	115.06	98.358	103.44	101.9	110.84	112.98	103.6	107.11	106.29	106.21	108.11	109	106.78	103.75	114.19	110.08	104.63	121.42	102.95	109.91	118.3	108.36	108.32
112.52	98.824	100.79	112.28	111.55	98.087	113	111.95	107.58	102.78	108.62	101.85	107.6	109.54	111.52	101.29	105.99	109.81	107.45	105.97	113.53	111.16	102.73	105.36	106.98	113.72	105.28	104.27	112.43	120.93	108.47	114.15	106.71	104.84	100.81	107.54	107.68	106.46	104.5	113.57	103.92	107.65	111.27	109.03	109.5	109.02	98.89	103	105.67	100.41
109.46	102.83	99.266	103.96	107.29	110.78	100.58	108.62	108.01	108.83	105.88	101.82	104.44	116.52	104.42	105.89	105.25	103.67	98.211	108.86	109.46	104.41	105.39	107.7	108.41	101.06	110	99.258	110.41	110.44	106.15	107.37	97.149	113.27	104.35	101.34	97.48	98.959	105.05	104.04	102.11	101.93	99.611	107.72	101.24	107.43	109.94	104.11	107.54	109.13
101.29	103.98	102.49	102.98	114.1	97.727	97.859	104.45	102.63	109.39	109.28	101.45	100.99	112.74	111.1	109.35	107.9	95.48	102.86	108.22	101.11	105.09	113.2	108.67	102.11	109.97	102.93	99.884	124.24	104.78	104.84	111.16	101.17	107.96	100.95	108.23	106.15	97.733	103.92	107.31	100.6	97.41	104.77	108.88	116.82	109.46	102.6	111.1	107.72	102.56
113.57	99.113	100.65	104.46	112.83	108.24	116.32	90.528	106.83	106.75	99.462	106.26	105.1	109.52	110.37	110.62	99.642	107.56	107.51	113.16	108.32	99.518	108.82	114.6	109.17	106.54	100.71	99.8	103.03	107.45	103.36	109.54	110.97	101.85	99.552	102.3	105.51	102.65	111.18	103.14	107.8	107.96	103.7	110.35	112.8	112.23	110.64	108.2	106.1	114.04
112.51	100.85	112.4	99.755	120.47	95.285	107.5	115.13	108.44	106.88	105.12	115.35	113.38	107.55	99.038	116.26	105.68	106.12	114.76	111.51	111.08	112.7	110.7	126.8	107.97	117.53	106.14	110.07	121.27	104.91	103.22	99.643	107.62	105.6	107.65	109.54	109.03	106.25	110.85	115.49	105.48	102.12	112.79	108.78	108.32	118.54	110.36	108.91	104.45	110.26
103.63	109.4	102.83	108.33	99.947	107.09	101.94	109.41	109.76	105.37	109.58	109.14	111.32	105.48	112.55	98.759	104.78	103.99	105.99	103.64	105.71	97.978	98.737	102.14	105.25	110.06	99.354	106.72	109.34	102.13	104.05	99.47	117.28	103.19	110.61	101.01	109.25	108.2	95.069	112.1	101.51	112.66	104.3	106.58	96.278	107.2	114.68	104.78	96.176	123.29
99.253	103.63	98.091	100.92	101.66	97.385	97.104	104.23	93.698	96.317	101.03	92.124	98.811	100.43	102.5	102.13	90.115	113.01	81.693	94.494	89.752	103.97	103.09	96.089	114.42	100.27	92.928	105.25	94.221	96.271	90.591	107.98	99.151	108.78	100.5	110.39	97.264	94.528	91.845	100.6	98.753	97.511	100.34	101.25	103.37	105.06	105.56	99.174	105.53	97.66
91.926	92.464	103.24	97.721	101.33	91.555	98.08	106.46	98.161	95.619	102.52	96.431	98.088	99.215	98.662	94.823	99.999	97.909	110.88	94.224	99.295	107.33	103.34	91.627	99.189	90.916	99.35	96.464	102.88	91.474	93.968	105.32	89.746	100.81	95.471	98.054	95.906	97.2	102.27	98.117	101.78	100.85	95.522	100.56	89.94	91.024	99.618	99.139	94.348	103.1
113.31	112.48	113.75	101.11	107.1	100.12	108.17	106.21	112.83	112.92	110.78	100.24	103.83	107.97	103.92	108.64	100.71	104.11	110.35	110.77	109.52	101.15	113.27	112.03	111.95	99.475	111.69	106.18	105.72	112.64	104.46	102.1	100.28	102.71	106.22	97.687	100.32	114.73	103.57	107.27	105.5	102.89	108.97	92.542	100.69	109.65	116.94	108.72	109.94	106.77
104.93	109.53	110.33	101.84	109.58	98.349	100.86	114.49	114.98	106.68	115.11	106.18	100.02	106.66	104.55	110.09	93.027	112.64	103.11	104.88	110.05	112.32	111.32	117.17	103.78	111.98	100.7	103.15	111.43	120.76	105.66	102.35	107.88	105.7	104.5	107.82	108.45	106.05	101	101.67	115.75	105.1	115.67	106.1	95.937	111.25	108.94	113.24	110.41	103.7
93.476	95.316	90.129	98.938	92.52	96.027	98.364	93.375	92.05	100.94	103.24	99.852	99.932	98.072	103.17	101.55	101.4	104.78	99.746	98.94	108.65	95.151	100.96	98.949	93.87	93.813	97.426	98.199	104.42	98.315	93.294	94.756	98.523	101.23	102.27	95.529	96.385	94.224	95.354	91.538	93.688	104.83	99.136	95.384	100.31	105.63	91.207	101.14	92.097	102.05
113.06	100.93	103.73	91.848	102.02	104.78	99.083	107.96	105.43	106.08	103.29	105.81	101.14	110.36	112.18	105.98	101.86	110.16	108.8	109.96	108.07	111.22	97.435	106.96	102.34	106.98	107.58	112.99	109.24	110.11	106.55	104.85	105.46	108.58	114.19	116.81	98.127	101.01	108.28	113.11	110.34	109.86	109.7	104.82	99.779	109.92	118.95	107.52	105.73	113.17
105.73	97.071	96.881	94.287	90.382	92.805	100.94	95.415	104.18	91.279	97.563	93.592	99.645	104.58	95.075	99.709	101.91	86.453	89.827	100.22	94.972	106.03	93.064	94.529	101.18	99.658	96.304	101.67	96.299	99.46	100.23	101.66	89.925	97.727	100.67	97.487	97.07	100.76	105.01	101.18	91.095	103.78	101.64	93.866	101.92	93.031	102.36	93.963	96.428	97.262
99.438	106.61	101.85	105.77	98.884	104.51	106.03	119.73	108.03	106.1	107.28	112.31	110.34	100.75	105.38	100.77	108.87	110.17	99.771	100.13	114.95	103.7	107.91	97.935	102.54	103.5	99.827	100.46	108.53	100.3	98.896	109.8	105.3	104.23	110.05	96.476	106.22	110.66	105.34	105	98.28	102.09	110.2	99.625	97.585	111.27	103.02	115.62	107.68	109.99
96.706	97.274	108.35	111.72	101.72	114.55	108.25	110.49	98.09	108.38	109.32	110.94	110.97	109.61	109.72	110.93	112.28	110.16	102.11	104.91	104.99	112.77	104.7	105.33	104.76	110.76	105.49	99.672	101.34	110.54	108.33	109.8	102.92	100.16	112.72	102.82	107.8	106.89	93.741	104.07	105.14	110.85	105.56	110.67	106.28	108.26	109.37	112.93	106.19	107.52
106.48	109.51	106.26	96.235	106.07	106.61	115.58	105.35	106.64	99.982	113.55	109.55	113.04	103.3	96.623	114.34	106.62	108.91	112.04	114.24	103.47	103.02	112.71	110.99	97.479	113.64	102.72	112.18	114.89	103.63	111.84	110.51	113.94	99.764	111.44	107.36	110.8	107.71	101.37	108.91	99.606	105.02	109.6	115.48	115.67	102.58	105.58	112.78	103.96	107.87
97.14	98.693	106.69	100.03	107.64	105.25	96.391	101.53	103.89	104.76	101.87	112.14	100.33	108.41	104.43	99.305	97.89	105.78	104.83	100.62	108.18	106.95	107.17	118.51	103.93	104.06	115.96	96.161	114.73	103.65	100.98	105.54	95.247	111.06	111.68	106.33	115.28	88.316	108.19	114.98	108.21	112.54	101.96	110.2	114.52	105.58	107.41	110.99	112.38	102.91
111.61	113.74	106.24	104.74	102.73	113.97	113.12	106.46	106.05	114.59	108.18	100.63	108.4	120.56	109.52	100.02	106	103.73	111.06	112.68	101.44	109.16	107.72	111.27	113.31	100.91	103.17	104.49	112.88	103.98	106.58	106.52	111.08	105.3	111.22	106.72	112.81	104.45	113.75	110.08	99.797	111.25	102.05	106.22	108.26	108.13	98.902	97.853	117.67	95.234
107.34	101.47	116.68	97.714	100.65	110.56	104.29	104.39	107.42	97.936	103.1	104.26	109.51	120.91	105.97	110.24	98.509	108.22	104.15	98.545	113.79	103.33	103.5	101.55	102.21	108.97	103.8	104.02	107.09	106.87	112.34	104.82	106.57	99.12	105.65	107.75	106.21	101.82	106.28	109.49	104.48	109.23	102.92	103.19	106.13	105.48	102.78	100.25	110.69	109.25
104.53	109.77	118.21	95.489	107.11	95.597	109.12	110.42	107.43	104.75	106.78	107.17	100.63	105.93	113.74	112.55	103.54	106.76	107.31	106.37	111.92	105.77	103.93	100.19	111.2	106.66	104.55	101.36	104.55	109.57	103.74	110.58	106.76	105.81	103.46	115.64	97.207	114.09	110.45	108.66	99.979	107.37	111.24	104.06	110.15	106.08	107.01	102.07	94.859	105.15
90.78	106.01	94.642	93.561	101.54	96.95	100.12	100.97	95.733	94.343	88.938	107.42	97.452	97.293	108.26	93.569	96.431	98.171	101.61	94.482	96.865	100.77	94.635	105.6	101.36	105.72	87.383	101.94	99.658	86.501	101.2	96.266	96.443	102.53	93.232	87.514	100.6	94.824	97.685	104.85	91.7	97.078	93.089	96.397	98.287	96.857	102.55	109.84	101.12	95.384
102.44	114.36	103.36	100.39	105.4	102.32	90.771	115.02	105.56	105.72	108.23	104.58	104.38	112.01	100.7	110.94	119.39	103.15	113.11	105.88	100.66	105.21	97.983	105.93	100.85	104.66	113.27	108.42	107.79	101.41	104.64	105.03	108.76	104.72	111.33	98.694	103.51	101.23	104.3	101.63	99.269	107.85	95.696	113.28	106.36	114.46	106.16	105.99	108.13	105.26
111.1	102.97	104.61	106.2	112.82	105.61	120.9	105.33	101.17	121.31	108.19	112.1	106.97	105.26	112.23	111.88	114.69	101.57	105.15	104.35	118.32	108.71	106.66	109.96	112.01	107.11	110.4	113.86	115.32	120.14	98.737	107.94	114.61	110.61	110.82	111.85	115.7	104.67	101.27	106.84	106.02	107.95	106.66	109.21	112.52	106.79	106.77	105.25	107.03	98.976
[truncated: 150 more columns]
