# Supplementary material for: Genetic dissection of main and epistatic effects of QTL based on augmented triple test cross design
Source: PLoS One. 2017 Dec 14;12(12):e0189054. doi: 10.1371/journal.pone.0189054 (PMC5730204; doi:10.1371/journal.pone.0189054)
Supplement: S10 Supporting Information — (ZIP) [file pone.0189054.s010.zip › z6_350_0.5_10.csv]

108.69	109.74	109.97	110.12	107.19	109.12	108.21	106.6	108.73	107.18	107.67	108.07	105.64	105.35	108.82	107.04	105.97	109.66	105.56	107.19	109.24	106.58	108.18	109.84	109.44	108.56	108.55	106.05	109.36	106.52	110.92	107.63	111.35	107.88	105.84	106.82	105.82	106.67	110.38	108.03	108.23	110.7	105.81	105.93	109.45	106.37	105.57	108.97	107.8	109.31
107.26	104.62	106.98	106.22	106.9	104.76	104.93	101.41	106.63	110.45	104.04	105.15	106.36	107.59	107.6	105.57	107.43	107.38	108.72	110.61	108.3	107.74	106.12	106.8	107.88	107.29	104.99	104.64	107.61	107.04	106.87	107.51	110.09	109.4	103.31	102.04	103.83	107.98	103.47	109.52	107.87	109.15	105.12	103.67	104.69	107.44	104.14	106.5	107.44	103.89
108.82	107.82	107.14	104.73	105.8	106.77	107.97	111.23	109.3	105.55	109.17	110.11	106.93	110.44	106.81	107.22	105.76	109.4	107.27	106.69	108.69	105.12	110.14	108.75	105.8	107.07	111.2	110.87	107.54	107.85	109.63	110.81	110.8	107.77	108.93	106.97	108.31	108.28	107.69	107.25	106.95	108.76	108.37	108.43	111.51	109.49	106.26	105.82	108	108.24
108.09	105.65	102.67	101.61	109.01	103.45	103.44	105.84	104.02	104.09	105.42	106.5	110.27	105.12	104.29	106.32	105.67	107.35	103.68	106.09	105.1	107.37	105.1	105.48	103.32	107.48	108.71	105.5	108.62	107.44	106.21	104.29	108.19	105.79	106.26	103.32	104.17	108.38	103.32	106.49	108.26	104.82	104.58	106.57	109.12	107.71	107.31	104.86	106.2	105.1
106.84	106.43	105.58	108.35	105.8	105.36	107.86	108.7	105.74	101.46	103.49	109.29	103.33	107.93	107.03	107.71	105.38	106.94	104.87	103.81	108.66	109.21	104.46	103.94	105.41	102.88	105.93	103.17	105.26	107.02	108.04	106.89	107.04	105.63	104.38	103.64	104.28	103.39	103.96	103.05	105.03	108.32	107.59	104.11	107.27	107.05	105.96	105.86	106.05	107.08
96.718	97.426	97.105	97.924	98.833	98.731	96.542	100.24	96.078	97.628	96.998	98.849	98.995	95.097	99.19	96.747	100.55	102.33	99.451	97.612	98.589	96.531	99.111	98.433	92.97	99.696	99.616	96.511	97.613	96.669	96.674	96.399	95.326	98.866	98.351	98.812	100.77	101.68	99.837	95.915	101	97.468	99.945	99.127	99.926	96.846	98.107	95.575	99.479	95.477
105.41	105.93	104.93	104.93	106.2	108.96	101.11	107.64	105.02	104.01	105.01	103.79	106.65	106.71	105.37	106.18	104.57	108.05	107.29	104.3	107.14	105.43	105.64	102.9	106.84	105.12	108.64	104.8	103.74	103.37	108.34	107.18	109.22	108.22	107.03	106.06	107.42	106.29	103.35	106.22	104.51	105.2	107.19	106.51	106.4	107.86	108.24	104.51	103.2	106.67
107.63	110.44	109.44	109.63	109.82	107.18	110.93	107.75	104.87	109.8	106.88	106.33	108.81	108.94	107.29	107.79	110.04	111.38	110.27	109.33	110.44	107.94	113.3	111.34	109.94	111.49	107.57	109.94	108.75	107.9	110.28	109.79	107.75	107.21	111.51	106.72	108.77	110.4	109.4	108.64	111.52	109.77	107.54	106.14	107.17	106.39	105.73	107.36	108.24	108.95
106.78	106.89	106.79	110.84	105.96	105.89	103.23	107.19	103.36	105.33	107.59	106.55	105.49	109.66	105.34	108.37	105.68	109.75	103.83	102.51	106.79	107.17	106.78	107.78	104.39	104.46	106.98	107.67	104.18	108.98	105.19	107.38	109.07	107.61	106.65	105.29	110.43	107.24	106.54	107.47	105.09	104.51	106.96	106.96	106.21	104.92	105.99	102.89	107.67	105.8
107.07	106.56	106.32	104.12	105.61	105.68	106.48	105.69	108.41	104.6	105.81	107.17	108.86	105.64	103.64	106.03	107.93	105.49	106.12	105.21	102.58	109.85	106.76	106.23	106.17	105.56	106.51	105.66	106.9	103.12	104.09	105.44	106.39	104.72	107.59	104.06	104.83	103.39	108.49	104.01	106.91	108.27	105.4	107.52	107.9	102.62	107.55	104.71	106.08	105.72
94.357	95.926	97.476	98.982	97.129	98.516	97.01	98.748	99.126	99.021	95.999	98.705	96.311	96.403	99.233	98.864	97.784	100.52	97.69	101.51	97.319	98.316	100	98.917	98.98	94.638	99.573	100.75	98.433	101.06	98.047	97.811	101.12	97.466	96.773	100.01	97.329	98.079	100.91	97.695	98.034	100.93	98.42	96.333	98.273	98.387	97.97	96.37	96.524	97.504
103.08	102.88	102.18	103.42	102.45	103.82	102.94	102.42	103.79	101.83	102.93	101.49	99.726	101.29	103.42	102.91	100.99	101.77	103.22	101.67	105.38	103.27	102.05	102.41	100.26	103.35	104.6	105.23	103.74	104.58	101.31	104.1	101.47	100.64	102.32	104.67	105.93	100.56	101.39	106.02	103.25	103.18	103.27	102.16	104.84	102.16	101.49	101.19	103.29	102.69
101.2	101.62	98.839	100.43	102.07	102.16	100.88	100.56	97.137	99.629	99.15	99.052	102.39	97.322	101.67	103.22	101.72	97.985	102.38	100.05	103.08	100.28	99.011	98.276	101.81	100.58	100.7	99.731	99.315	105.84	101.6	102.48	101.72	101.67	103.58	99.491	101.73	103.2	98.713	103.08	102.09	100.96	99.225	99.226	100.41	101.42	102.04	99.993	99.068	100.76
98.333	96.969	102.13	97.29	97.711	97.903	99.329	98.959	96.599	98.314	103.81	96.108	97.111	98.167	100.4	99.739	98.853	97.424	98.891	97.157	99.846	101.16	97.278	100.66	100.68	100.14	95.922	99.47	101.76	98.399	100.39	103.2	96.567	95.543	97.509	97.917	99.629	98.974	97.614	99.265	98.321	97.769	97.905	95.369	97.27	96.78	98.603	100.46	97.447	100.84
102.64	105.76	104.44	105.7	105.65	106.33	105.93	102.57	104.51	105.12	107.13	105.76	107.91	106.68	107.6	110.24	105.15	108.6	107.24	108.67	107.26	104.77	108.31	109.05	106.05	107.28	107.38	106.07	110.3	106.94	106.99	105.61	102.84	107.27	104.86	105.72	103.69	107.8	105.35	103.4	105.12	105.78	106.24	104.62	107.73	104.23	105.54	106.49	106.11	106.22
110.36	109.02	107.79	107.76	105.07	108.06	109.72	107.98	105.98	109.03	106.34	108.96	109.25	104.98	107.86	108.41	108.12	109.13	109.15	111.79	107.01	109.26	108.82	111.29	110.87	106.45	110.52	106.28	106.66	108.7	107.78	109.13	108.05	107.98	108.58	106.62	107.95	109.03	112.19	107.36	109.07	105.21	106.64	110.48	105.86	109.88	109.38	110.09	106.31	109.19
109.37	105.06	110.63	106.4	109.88	108.54	109.45	108.6	107.97	109.69	109.41	106.15	108.37	108.57	112.66	109.8	111.62	110.33	107.72	107.24	105.64	109.42	105.47	111.88	109.4	107.5	106.94	108.11	108.05	108.91	107.53	106.27	109.93	109.54	107.43	105.68	107.23	110.32	108.38	107.67	109.67	111.26	104.96	109.17	109.17	108.01	108.43	109.07	106.79	106.86
97.328	95.631	98.015	100.56	97.167	97.291	96.799	95.967	98.583	98.244	102.07	98.46	99.227	99.798	97.649	95.725	96.206	96.206	97.76	96.518	98.131	98.377	98.447	101.87	97.302	96.24	98.088	97.562	96.627	95.508	99.081	96.665	97.554	96.386	97.986	98.804	96.95	96.988	99.411	101.39	98.409	94.322	94.256	98.948	96.548	98.399	97.581	94.708	96.352	100.35
106.1	105.45	106.55	106.01	107.19	102.41	106.37	105.02	104.61	105.46	103.9	105.64	104.78	106.98	107.61	108.18	107.99	106.58	106.66	104.48	108.04	106.7	106.44	106.72	105.89	107.99	103.84	106.18	103.82	104.14	105.78	106.78	107.87	107.92	104.6	102.7	104.9	104.58	105.79	103.97	105.56	103.42	104.83	105.98	106.55	105.34	105.59	103.79	104.15	103.98
100.34	106.08	103.44	104.19	104.12	104.51	104.61	104.62	104.74	109.36	103.35	106.46	104.45	104.36	105.33	106.02	107.78	103.69	103.29	105.91	108.29	104.96	106.82	106.5	108.52	106.22	109.51	102.28	105.18	104.22	110.63	106.54	107.82	103.22	103.81	107.66	103.98	106.14	104.36	104.14	103.59	103.85	105.08	107.81	107.06	108.5	102.58	106.42	104.48	107.93
105.58	110.21	107.86	108.71	108.56	108.79	106.47	109.7	106.72	107.81	106.12	108.07	108.78	107.41	108.02	110.1	108.69	106.59	110.57	105.97	108.08	109.82	108.9	107.04	105.32	108.33	106.22	109.13	105.79	110.23	107.66	108.32	105.05	107.92	110.85	105.96	109.61	106.51	105.35	107.03	106.46	107.77	106.64	106.82	107.65	108.3	108.38	108.35	107.94	106.35
106.25	106.53	107.03	109.19	108.02	104.6	105.69	105.45	106.69	108.36	107.73	106.25	105.92	108.06	106.07	105.96	105.47	109.51	108.57	104.87	106	104.77	105.41	110.88	106.37	108.46	104.21	104.76	105.73	106.45	105.58	105.97	105.51	105.92	108.7	106.23	104.68	105.89	104	104.25	108.27	104.97	108.82	105.66	104.37	109.27	105.7	105.41	106.28	109.78
106.33	107.77	110.54	106.35	109.82	107.72	109.21	107.01	107.77	106.96	108.03	110.86	106.6	106.89	107.93	107.7	110.19	107.33	108.31	106.65	105.35	106.23	112.51	110.4	105.89	108.67	105.77	107.29	105.44	109.3	112.71	108.73	108.46	107.81	108.92	107.67	106.62	110.97	105.78	105.52	104.23	107.56	108.15	108.93	108.1	108.24	102.38	106.38	108.8	109.39
108.04	105.11	109.99	104.58	107.36	106.31	104.06	106.9	107.05	105.96	105.43	107.54	107.75	105.95	104.72	109.09	109.58	106.54	109.13	105.05	107.54	102.9	103.43	107.86	109.01	105.66	106.25	107.17	106.16	104.96	104.58	108.58	105.37	103.28	110.15	105.72	108.08	103.6	107.94	107.37	105.91	107.59	107.92	105.4	110.14	108.95	109.44	107.57	105.92	106
109.88	109.05	109	107.67	109.37	107.88	113.75	105.96	111.94	109.92	108.07	109.32	110.81	106.01	109.05	106.74	110.17	106.15	108.17	106.81	109.8	107.83	106.93	106.33	109.29	112.21	105.46	110.6	109.09	107.1	110.43	105.38	110.36	107.63	107.51	104.41	110.76	109.19	108.6	111.7	107.91	107.33	108.75	112.22	110.04	106.45	109.96	108.41	107.92	107.78
109.4	104.32	103.01	104.01	102.81	107.19	105.23	106.21	104.97	108.33	105.05	102.5	106.18	104.93	106.3	104.96	102.39	109.53	105.2	107.87	106.84	107.61	108.04	106.68	105.15	109.46	102.86	103.83	104.87	108.66	103.7	104.66	105.06	101.59	105.27	104.48	104.22	104.23	107.32	104.62	105.04	107.47	108.32	104.34	105.99	104.33	103.31	106.42	105.08	106.28
101.62	99.313	106.17	103.76	105.36	103.02	101.16	101.77	103.74	100.71	101.61	98.982	102.16	99.516	100.17	103.46	103.97	101.97	103.51	101.78	101.48	100.41	102.25	103.87	100.09	101.03	102.55	102.67	101.24	101.42	103.6	104.18	102.94	102.95	101.32	106.58	104.68	102.73	100.38	104.45	101.85	104.21	100.72	102.7	102.43	103.47	102.13	105.45	104.02	104.9
107.19	104.54	107.86	103.73	107.16	106.84	108.39	106.63	104.51	106.35	108.34	107.48	105.47	105.84	104.47	108.14	107.53	105.18	109.86	106.88	104.97	106.48	107.28	108.7	104.92	107.52	102.29	105.15	108.25	104.17	107.71	102.58	107.32	109.12	108.35	106.37	106.56	106.15	108.56	105.69	107.39	105.61	106.72	107.74	107.19	106.27	104.38	109.24	106.27	107.62
102.56	105.17	108.17	104.13	106.03	104.26	103.14	103.44	106.8	106.52	106.81	104.39	104	105.2	107.58	103.48	105.99	106.6	107.63	104.66	104.81	106.08	105.31	107.68	104.73	105.42	105.87	111.02	108.21	106.11	102.96	104.5	104.9	103.57	103.21	108.39	102.45	106.43	103.41	106.51	103.95	105.41	105.36	107.46	103.47	103.29	108.57	107.64	105.78	106.09
108.21	107.14	106.23	106.45	104.56	107.18	105.46	108.05	107.23	107	106.62	106.79	105.99	109.17	106.6	103.01	105.84	105.29	105.21	105.24	106.9	107.55	104.47	105.51	106.82	109.51	104.25	106	107.43	107.73	106.53	106.86	103.36	105.36	104.38	107.76	109.73	104.78	105.59	106.63	105.19	106.46	105.78	103.75	106.62	107.17	107.71	105.9	106.14	104.07
107.19	104.13	104.71	104.92	106.77	104.96	107.66	107.74	106.35	104.88	103.91	106.07	106.08	109.03	107.02	106.61	108.21	107.23	105.98	106.69	105.48	106.29	103.65	107.77	103.77	105.56	105.38	107.93	105.27	103.34	105.46	101.33	105.22	104.75	102.98	107.81	107.81	106.65	105.52	106.34	106.58	103.54	106.01	108.91	106.41	107.87	109.59	106.14	105.77	105.49
111	110.71	109.17	109.87	113.53	111.51	114.41	113.05	109.78	110.86	108.49	111.64	109.47	111.34	107.38	111.45	110.59	107.72	109.02	111.65	112.87	107.98	112.03	108.71	111.28	113.38	112.86	110.42	111.22	109.5	109.16	111.99	111.84	112.51	110.76	110.51	108.99	107.24	109.29	110.45	111.43	111.2	110.82	115.25	112.14	109.35	108.73	110.3	110.89	108.06
101.21	99.1	95.314	98.253	99.098	99.717	95.038	96.653	96.792	100.66	97.876	98.53	101.17	101.08	98.63	99.037	97.639	99.516	96.679	98.669	98.584	96.665	100.35	98.813	96.007	98.575	97.975	102.11	96.616	98.308	96.77	98.093	97.418	102.39	98.04	94.878	98.379	97.13	99.877	99.599	100.53	97.263	95.583	99.742	97.565	98.937	98.4	103.58	98.463	98.834
107.13	104.86	107.08	106.13	106.56	104.04	104.05	105.33	105.58	106.43	104.91	108.92	106.51	104.37	107.11	106.31	104.62	107.67	104.7	102.45	106.4	105.06	105.07	107.67	107.27	102.58	104.84	108.19	102.46	106.46	103.8	107.27	103.2	106.66	105.16	105.35	104.97	105.98	107.31	107.04	106.86	105.87	104.49	101.26	108.46	108.1	107.19	105.82	103.11	103.1
104.37	105.52	102.77	103.57	106.88	107.13	102.68	107.19	103.44	104.8	106.05	105.61	106.24	106.31	105.36	106.5	107.55	106.4	103.61	108.7	103.08	104.42	102.54	106.86	106.27	104.76	106.95	105.37	104.82	103.77	104.44	101.86	106.09	105.03	106.64	104.51	105.52	105.92	108.07	106.21	105.64	104.23	109.95	106.97	104.68	106.85	105.05	106.12	103.39	107.72
106.78	106.19	105.69	108.2	109.79	108.41	108.15	109.82	107.88	109	109.44	106.83	107.01	108.17	108.72	107.44	108.51	109.11	103.82	105.72	110.46	109.33	106.5	106.89	109.7	105.24	110.21	106.39	108.11	106.98	109.65	111.96	109.94	109.49	107.97	109.85	108.2	109.83	107.59	108.14	106.98	106.91	106.82	106.56	110.21	106.01	105.88	106.68	107.68	109.92
95.989	99.212	96.023	96.96	98.325	98.224	97.781	97.76	98.224	98.085	102.25	99.351	100.39	99.681	101.05	97.83	97.691	97.771	98.023	100.28	96.906	99.051	96.691	98.713	98.292	98.86	98.921	96.291	98.837	95.787	99.154	96.979	98.733	98.621	96.628	98.028	92.923	99.188	97.826	99.293	98.058	98.669	96.347	96.817	96.866	100.14	97.541	98.887	95.884	98.681
102.64	101.08	102.93	98.507	102.03	101.38	100.73	100.25	100.41	101.67	101.57	96.587	100.09	102.13	100.54	99.122	100.82	102.82	98.035	100.26	98.352	99.018	99.757	97.928	99.123	99.763	97.717	101	98.892	98.539	98.774	101.53	100.26	101.63	100.21	103.79	98.84	101.35	102.92	100.24	98.64	103.07	99.627	99.648	102	99.612	100.23	102.5	101.97	101.25
100.64	102.07	102.35	101.79	103.86	98.755	98.229	101.51	103.74	100.23	98.673	101.31	99.053	99.863	101.58	102.55	98.812	103.27	101.55	98.684	102.78	101.84	103.03	100.85	102.03	100.61	100.95	100.32	100.91	98.581	99.395	100.64	101.4	103.42	104.24	99.837	100.32	100.03	103.82	99.707	104.69	98.64	102.83	98.029	97.836	99.41	101.96	101.79	102.76	101.56
109.28	110.28	108.65	110.28	106.4	110.64	107.1	110.89	107.1	111.74	108.24	109.72	110.62	107.81	108.29	107.19	108.47	108.84	105.65	108.89	107.53	109.42	109.76	109.35	110.68	111.03	107.45	109.44	110.02	107.16	108.28	111.99	111.63	110.42	109.42	111.51	108.79	109.51	106.43	107.36	109.34	105.53	108.53	111.94	107.41	111.35	108.18	109.88	108.12	108.04
108.11	104.54	105.45	108.1	105.54	107.84	104.6	109.53	104.44	104.7	108.39	105.82	104.62	107.66	107.6	105.46	105.89	103.96	105.05	104.49	104.73	106.45	106.24	105.95	104.18	107.5	105	104.13	103.85	107.6	101.87	102.91	105.84	107.34	104.67	106.98	106.27	104.47	107.76	105.16	107.55	109.32	105.56	106.41	106.47	106.02	104.45	105.1	106.11	104.31
107.78	104.99	103.69	105.06	107.55	107.58	105.89	106.89	108.19	107.39	104.07	105.31	108.55	105.84	110.01	105.53	106.02	107.48	108.44	105.82	107.35	104.95	107.27	105.85	105.11	106.95	107.62	107.34	106.2	103.98	106.96	106.86	109.11	104.33	107.26	105.86	106.5	102.93	107.63	105.66	106.38	106.16	110.59	105.49	106.47	107.7	105.71	105.01	107.77	104.32
95.943	100.18	95.962	96.057	96.144	99.558	100.05	102.73	97.056	98.309	98.543	96.238	99.036	99.235	97.228	95.663	95.193	96.301	97.465	96.488	96.962	97.772	97.018	101.66	97.883	99.892	98.44	98.089	98.295	97.84	96.565	99.164	97.933	97.785	97.949	94.589	98.326	99.81	100.01	97.82	99.191	96.961	95.419	98.743	99.195	97.262	100.55	97.877	100.53	98.656
106.35	109.58	102.25	105.66	104.51	107.63	104.33	105.47	108.22	105.97	107.55	102.02	105.32	106.33	105.33	105.5	105.77	107.81	104.75	106.75	104.08	107.18	108.78	108.36	108.97	101.18	102.32	104.32	104.66	104.38	107.81	107.27	104.61	104.14	106.37	106.26	104.94	106.77	107.41	107.79	101.34	108.15	103.97	106.66	107.17	106.08	103.93	107.47	107.14	106.87
97.827	94.383	97.806	99.528	95.21	98.451	99.717	93.075	98.069	97.715	97.143	97.989	96.884	98.813	100.33	94.902	97.424	97.426	99.292	97.757	94.979	95.914	99.018	98.091	97.048	96.799	97.313	98.731	96.692	98.278	99.145	96.477	99.798	95.597	97.128	99.678	101.06	98.163	97.077	95.289	94.379	99.367	97.494	95.052	95.548	95.966	98.298	98.182	94.456	95.91
105.14	107.58	106.22	103.15	105.09	109.12	104.63	107.91	105.04	106.32	109.27	104.89	105.18	109.24	106.91	108.13	109.33	108.07	109.52	107.85	100.93	107.39	108.08	104.69	111.84	107.03	105.06	105.81	106.62	108.27	102.85	108.02	105.31	105.57	105.73	106.34	106.32	106.69	106.78	104.88	111.27	106.41	105.88	106.36	108.55	106.11	107.84	105.77	105.42	105.81
106.72	105.99	105.78	105.82	105.62	105.29	110.12	105.97	103.22	103.59	105.91	106.61	106.35	106.58	106.49	107.31	104.69	101.37	105.35	105.19	100.69	103.94	105.23	104.21	105.39	105.73	104.05	107.5	106.27	106.46	104.9	103.89	106.66	105.48	103.91	106.54	106.48	106.57	106.48	102.65	105.27	106.75	106.8	104.94	108.53	105.26	104.48	105.2	107.36	105.78
110.73	111.21	107.03	107.03	105.38	106.93	103.73	108.97	103.06	104.24	106.87	107.83	106.46	105	109.26	106.48	107.8	108.9	110.77	108.35	106.57	111.16	106.96	106.82	107.71	105.46	107.8	108.9	106.31	105.49	106.23	110.37	106.42	108.56	106.21	108.45	105.45	108.31	106.81	106.49	106.78	106.82	108.23	106.38	109.9	106.55	111.21	109.68	108.69	108.2
102.91	97.952	99.167	101.61	99.301	98.999	99.576	96.601	97.931	105.07	104.42	99.377	98.212	102.34	102.85	98.779	101.23	101.39	99.233	100.34	100.05	101.65	99.648	101.13	102.31	95.799	102.04	101.65	100.59	100.69	100.74	100.66	99.724	99.588	97.982	99.389	99.826	100.63	99.703	100.62	103.91	98.391	101.49	99.289	98.155	99.343	100.9	100.02	97.137	100.21
104.78	107.12	107.07	103.08	108.55	105.96	104.91	105.31	106.53	102.14	109.78	104.63	106.01	106.45	104.24	107.19	108.08	108.89	107.25	105.17	107.89	109.16	106.1	106.37	105.44	105.71	105.95	108.2	105.94	106.97	107.61	102.44	103.5	107.95	105.38	107.66	105.74	102.11	106.49	104.37	103.37	104.25	106.02	105.18	106.46	103.93	105.45	101.86	105.68	108.13
104.68	108.91	103.74	104.24	103.37	107.15	104.97	105.06	104.91	107.95	109.94	104.24	108.33	107.34	104.77	105.39	102.42	106.52	106.37	104.82	106.86	105.92	105.14	106.6	105.99	103.05	105.19	105.92	109.71	106.14	106.64	104.15	102.41	106.25	105.53	107.21	104.08	107.29	105.37	108.28	107.82	102.92	105.62	105	105.24	103.65	105.27	106.68	105.32	108.24
106.81	105.29	105.37	108	105.63	106.32	106.58	106.06	106.08	110.37	105.4	104.16	104.03	106.51	104.35	107.5	108.44	107.45	106.87	106.12	107.59	105.02	107.08	107.01	104.77	108.99	106.62	105.54	103.42	105.6	104.5	104.16	105.28	107.84	106.36	109.58	107.07	105.35	107.93	103.68	109.08	104.76	105.17	106.78	110.38	103.56	106.29	105.76	106.85	105.38
108.2	107.52	104.91	106.26	105.1	103.83	106.31	104.05	107.69	102.66	104.95	105.65	105.64	106.28	105.06	106.14	105.45	105.6	104.23	106.76	107.06	105.56	104.14	107.44	107.79	109.41	105	103.23	106.41	104.89	109.07	104.66	108.48	102.25	105.63	105.72	104.92	106.08	108.22	104.59	106.98	108.76	106.38	103.21	105	103.87	106.27	105.39	102.9	107
104.79	106.33	107.7	107.15	104.98	106.25	107.77	106	104.27	104.89	105.66	104.95	106.14	102.67	104.42	107.19	104.79	109.76	106.4	104.68	105.14	106.68	108.37	105.6	104.85	106.05	104.83	104.08	106.91	106.56	106.37	106.67	104.77	104.73	102.54	106.16	102.13	104.38	104.88	106.25	107.19	103.63	100.97	104.84	105.16	107.81	103.09	106.15	106.56	106.09
107.19	107.4	104.91	107.58	104.45	104.35	103.52	104.51	101.86	105.8	109.58	108.34	107.35	106	103.09	105.28	106.19	102.02	103.07	106.39	106.15	105.22	104.04	107.72	103.34	108.03	106.26	106.06	107.14	107.61	105.81	107.43	105.67	109.37	108.26	106.99	102.81	104.86	104.66	106.14	105.52	107.14	105.76	105.35	105.07	109.84	105.37	105.99	103.43	104.36
106.85	106.94	104.84	109.49	109.21	107.76	105.79	104.82	104.83	106.04	108.41	105.45	104.63	106.71	107.66	101.71	106.33	104.9	104.25	104.28	107.84	109.02	104.84	104.28	107.84	106.82	105.79	104.54	107.44	104.83	102.9	104.82	104.22	104.61	101.03	106	104.99	105.98	107.19	106.3	107.91	104.48	107.11	105.19	106.76	104.54	107.26	107.16	107.28	106.38
111.87	110.77	107.56	109.81	113.14	109.08	108.94	105.94	110.55	105.73	105.86	107.54	106.28	106.56	109.3	105.22	108.41	105.85	106.69	105.76	108.27	107.54	107.68	109.23	108.4	110.82	109.15	108.17	106.5	109.03	108.98	105.85	106.02	109.34	109.93	109.95	110.34	107.3	109.71	108.27	106.45	106.88	111.26	108.78	107.28	105.24	107.58	111.9	106	109.41
108.52	103.08	110.09	108.76	108.56	107.55	109.65	106.95	112.1	108.93	109.54	105.01	106.04	106.08	107.76	106.19	104.89	109.97	108.09	108.06	110.03	103.54	106.73	106.47	106.31	108.43	106.25	108.36	105.18	108.65	107.18	108.94	108.1	108.66	106.57	108.79	108.42	105.88	108.68	107.73	109.32	107.35	110.55	111.15	109.68	104.55	109.13	108.09	104.77	110.75
109.83	109.61	105.33	105.42	108.72	107.51	109.29	107.51	107.7	106.69	107.55	104.59	109.88	105.36	104.3	107.7	106.11	108.38	106.75	109.15	109.46	106.48	106.26	107.66	108.66	107.82	105.69	107.23	106.77	109.69	108.39	108.95	110.38	108.82	107.05	108.5	108.01	103.89	104.77	110.31	107.5	108.48	108.81	109.57	107.29	104.64	108.2	108.74	108.56	109
108.11	108.87	111.13	108.07	110.29	107.39	109.89	108.03	110.73	107.34	107.93	109.09	105.66	108.74	109.81	111.89	112.47	108.07	110.72	113.64	108.54	108.72	107.47	107.96	108.54	105.98	108.6	110.66	108.87	110.14	111.86	108.31	109.13	108.75	107.59	110.05	109.69	110.22	109.44	108.03	107.02	112.1	109.89	107.41	105.42	109.98	110.39	109.09	112.41	108.94
102.73	99.463	100.78	96.843	101.08	101.47	99.282	100.47	99.512	101.42	101.71	99.958	98.111	98.727	99.442	101.45	98.078	102.54	101.39	98.555	101.2	100.22	98.78	101.84	100.74	100.35	101.88	102.18	104.75	102.99	98.948	97.585	100.33	99.677	100.45	100.82	99.958	99.545	100.44	101.48	98.903	102.81	100.37	99.359	103.3	98.458	102.27	101.5	96.839	100.27
106.63	107.17	103.37	104.96	107.24	104.04	105.02	107.2	104.9	105.55	106.74	103.1	107.36	105.47	105.4	105.79	105.62	105.17	104.92	106.11	104.65	106.91	103.83	106.88	104.72	102.12	105.3	107.73	106.32	108.39	106.72	104.85	104.16	103.41	105.23	107.27	103.92	107.79	107.16	104.42	104.47	103.37	104.59	106.61	106.56	106.03	105.81	106.38	105.55	103.57
105.37	105.5	105.52	103.88	107.03	107.86	105.79	109.07	107.48	103.68	105.69	104.99	107.54	104.96	106.02	106.08	106.3	106.67	105.34	108.88	105.55	103.35	107.47	108.13	108.28	102.56	103.75	105.39	103.7	105.29	105.9	105.4	104.6	104.54	106.83	106.32	107.42	106.25	103.14	107.85	103.03	104.33	108.96	108.01	104.55	106.16	104.71	105.89	103.73	107.03
105.76	104.6	103.87	106.57	103.67	108.59	107.67	105.89	106.22	104.05	109.07	105.92	104.19	108.02	107.37	106.85	105.4	109.79	109.37	106.75	104.54	105.55	103.38	102.72	109.15	107.79	105.85	110.03	108.87	108.03	108.07	104.99	113.25	106.9	106.13	107.04	111.36	105.96	109.69	103.24	106.56	108.11	106.29	109.58	107.89	108.2	104.31	106.92	108.29	107.98
110.27	109.92	112.67	110.6	109.4	113.81	108.47	108.89	110.29	110.62	108.93	108.88	111.21	109.72	110.94	108.79	111.69	108.68	109.81	110.7	113.17	109.24	112.58	111.24	109.08	107.64	107.45	109.77	113.05	109.18	109.94	109.9	108.49	111.73	112.64	113.31	110.56	106.61	112.06	109.95	106.16	110.55	110.07	109.51	110.98	111.27	111.71	108.97	110.07	110.67
105.29	106.4	107.12	105.89	105.87	106.44	104.69	106.16	104.66	107.07	108.97	107.31	104.73	109.17	108.12	106.8	106.66	106.7	103.33	110.08	107.61	105.33	107.24	106.34	106.12	107.74	107.5	108.15	107.55	107.5	106.05	107.56	108.96	108.7	104.02	106.12	107.02	104.48	104.39	106.99	105.86	106.22	104.95	105.38	106.47	105.83	106.23	106.03	104.8	106.2
101.05	97.386	96.298	96.539	103.43	99.524	100.18	98.487	99.564	97.223	102.28	98.2	97.048	97.876	98.504	98.676	97.15	98.827	96.583	99.246	95.982	98.315	98.544	99.217	101.08	97.426	98.039	97.014	97.455	101.24	98.057	97.878	99.635	96.85	99.246	96.522	98.108	98.379	95.657	100.09	96.665	99.141	97.518	97.079	96.56	95.441	95.1	95.495	99.427	97.828
100.74	100.95	101.36	101.43	99.066	103.74	99.674	99.111	96.008	99.08	104.07	101.45	100.06	100.45	97.373	98.333	100.11	96.829	101.57	102.88	100.82	104.43	100.58	101.43	98.781	99.608	99.051	100.38	99.219	99.354	99.573	101.57	101.49	100.26	99.229	103.51	98.206	99.514	100.9	101.06	101.68	101.84	98.841	98.471	95.609	99.04	97.296	101.71	102.52	99.45
109.65	111.48	110.17	112	109.35	112.54	109.37	110.04	110.59	109.78	105.23	109.74	110.95	109.46	105.67	109.35	110.15	106.12	110.22	111.1	109.36	107.13	106.29	107.52	106.64	108.07	108.36	109.09	108.24	111.22	105.54	108.32	104.46	108.62	109.09	113.83	106.99	110.55	107.81	106.22	108.01	108.41	105.81	109.02	106.17	103.14	107.65	110.7	108.36	107.95
107.25	107.99	108.47	112.89	105.83	108.5	107.5	110.05	110.21	108.15	107.04	108.95	107.14	105.75	108.2	106.85	107.46	108.31	107.71	108.14	109.49	106.96	111.1	105.85	108.28	107.04	106.98	105.51	111.59	109.7	106.95	107.66	107.28	108.49	106.46	108.94	108.08	106.08	108.88	108.67	109.09	106.75	108.52	107.42	104.44	106.45	106.2	106.19	106.36	108.69
109.29	108.13	108.05	107.04	107.18	108.91	107.69	107.36	108.38	107.5	107.25	109.28	108.18	110.45	110.92	106.55	109.68	110.23	108.41	109.49	107.29	107.98	110.27	105.33	105.7	106.45	107.86	105.09	105.06	110.55	107.34	109.19	109.45	105.65	106.61	107.88	106.27	113.03	107.76	107.18	108.48	108.02	109.67	108.32	107.72	110.12	110.16	107.78	106.92	108.95
110.49	111.94	109.62	108.46	109.11	109.86	108.16	108.23	106.35	108.56	106.67	106.94	107.12	105.95	109.46	108.64	107.96	110.39	104.02	106.34	107.6	110.75	107.45	105.54	107.47	103.94	105.85	107.87	108.24	106.42	107.28	111.84	107.39	109.89	109.42	109.33	105.96	108.17	106.66	109.88	109.68	107.72	107.96	106.14	107.81	107.92	109.24	106.23	108.87	107.93
113.46	108.6	109.32	112.74	109.54	112.78	111.08	111.47	110.39	109.96	110.4	113.26	112.33	109.52	110.36	108.33	113.02	109	110.36	109.83	108.95	109.44	111.06	110.89	111.42	113.1	109.27	112.75	111.52	112.65	110.18	110.28	112.1	112.67	112.94	111.67	109.81	110.85	109.22	112.38	111.37	111.36	110.09	111.68	108.96	110.71	112.26	109.07	108.8	109.43
106.8	109.7	108.13	105.46	106.06	106.54	108.59	107.76	102.74	105.46	106.67	105.74	110.2	103.87	106.45	108.97	106.18	104.59	108.59	109.15	103.27	105.52	107.07	105.22	106.12	104.45	104.25	106.05	107.32	106.86	109.01	105.33	106.9	104.85	107.88	105.45	105.48	105.61	102.97	104.26	104.47	105.26	106.19	106.85	107.14	106.08	104.86	104.56	105.43	111.68
106.41	113.14	109.62	107.11	109.02	111.28	111.87	109.66	110.67	109.39	107.47	106.59	106.06	111.38	108.35	107.18	108.48	109.74	109.05	107.84	107.25	108.99	107.5	107.73	108.22	107.37	111.21	110.61	109.25	109.9	108.03	108.82	109.4	106.68	105.99	110.84	108.26	109.28	106.8	110.55	110.77	110.17	110.2	106.02	109.31	106.51	109.59	108.43	109.4	109.01
103.95	104.78	106.67	105.39	103.65	105.43	109.98	105.78	108.78	106.22	104.86	105.38	107.3	106.23	106.66	104.35	103.71	105.14	105.76	105.63	105.8	105.21	105.66	106.88	107.64	103.89	107.01	102.1	106.4	107.13	106.47	112.22	104.03	102.19	103.47	103.92	104.85	107.84	101.95	104.94	104.2	105.54	103.61	106.37	107.08	105.25	104.33	104.82	106.02	106.94
107.37	105.83	108.45	110.71	108.25	105.46	108.13	107.74	106.21	108.32	108.69	107.45	109.82	109.33	109.69	108.25	109.42	105.5	107.79	106.82	112.04	108.74	108.7	109.79	107.24	111.39	109.07	109.87	107.86	111.79	109.97	106.72	110.37	105.52	106.75	109.45	108.49	109.31	110.23	106.03	109.28	109.08	109.03	107.76	108.69	108.29	109.2	109.6	106.96	106.96
106.4	110.54	105.65	110.97	106.43	110.1	110.33	109.74	109.33	108.76	108.84	108.94	106.37	107.65	109.06	107.98	105.3	105.25	105.87	106.59	112.08	108.21	107.61	107.11	106.41	106.55	107.04	106.14	109.25	107.64	107.3	108.8	108.62	104.96	108.48	107.04	108.42	106.78	105.48	107.73	109.58	106.24	108.71	110.46	105.03	110.4	108.49	110.07	112.77	109.2
108.83	108.16	110.47	108.67	107.42	107.43	107.22	111.13	106.15	107.94	109.39	107.92	107.9	107.43	110.21	108.56	108.91	108.57	104.66	105.7	108.37	108.37	108.35	105.36	104.33	109.27	104.55	107.68	106.93	109.74	105.47	110.84	107.73	105.03	109.1	110.53	106.19	109.76	107.47	106.62	106.55	106.52	108.63	110.51	105.39	106.23	104.7	109.9	111.2	109.21
99.536	99.83	99.691	102.65	101.46	99.756	100.43	101.14	98.61	99.561	103.49	102.75	100.12	101.3	100.93	103.49	99.28	99.084	97.066	99.244	99.416	100.21	100.51	101.66	103.75	103.06	98.292	98.521	99.193	98.528	100.69	99.434	99.415	97.438	98.664	99.242	101.02	105.2	102.15	105.03	100.94	98.566	99.926	101.74	99.308	100.98	101.08	102.03	101.69	98.606
99.363	99.298	98.794	94.208	96.541	99.859	98.852	98.33	97.756	98.502	98.385	98.361	96.299	98.154	99.904	98.861	96.192	96.338	97.094	95.488	97.764	96.029	98.062	98.683	97.15	101.13	102.89	101.49	97.514	97.793	98.001	100.42	93.74	97.474	100.41	96.341	97.351	99.718	97.927	97.342	95.954	97.459	94.652	96	99.419	99.979	98.635	99.057	95.352	99.364
109.51	105.48	106.58	108.91	110.14	109.39	107.65	105.61	109.1	107.29	107.12	107.38	106.96	108.32	108.54	107.49	106.73	108.21	110.22	109.48	110.36	108.92	105.13	109.76	107.66	107.54	105.92	110.45	108.46	108.23	108.28	110.32	110.1	109.48	109.75	109.54	105.83	108.39	106.54	109.15	110.62	111.12	110.86	111.72	108.02	109	104.89	107.85	110.72	107.7
97.529	99.741	95.377	96.107	97.792	99.209	97.274	94.681	101.11	97.407	100.83	95.649	100.28	95.246	96.288	96.232	99.04	101.37	95.78	98.498	96.043	98.772	98.184	96.955	99.073	100.09	97.4	98.455	98.2	102.63	100.43	96.259	96.709	97.501	97.073	95.458	98.29	100.09	97.095	98.497	96.441	98.602	99.499	98.144	96.418	99.118	97.767	98.561	98.714	99.939
105.65	106.94	107.45	106.91	106.09	110.27	109.2	107.51	108.7	106.01	107.25	107.43	106.7	107.88	110.2	105.43	108.71	106.42	107.58	108.19	107.53	105.65	105.94	105.72	106.9	107.59	104.77	107.06	108.51	106.15	108.41	103.31	108.19	105.97	107.79	105.31	108.19	104.73	105.76	105.13	107.11	105.37	107.62	105.6	107.11	106.82	108.46	103.78	109.02	105.34
103.5	103.49	105.59	107.34	105.38	105.11	105.36	103.39	105.83	106.26	105.06	104.21	105.11	107.89	105.03	106.99	107.32	108.02	103.94	109.04	107.57	100.74	105.68	110.49	105.62	105.18	108.49	103.78	106.22	106.6	107.48	103.14	105.37	106.22	103.48	104.38	106.82	106.63	102.03	108.12	106.74	103.23	104.91	105.61	103.01	106.19	101.68	104.76	103.67	104.48
104.21	105.07	103.61	104.31	108.04	107.48	105.53	103.25	104.38	104.95	108.71	107.29	108.82	109.13	105.72	106.02	105.66	104.09	103.47	104.22	104.15	105.04	107.34	105	108.86	105.58	104.61	107.39	105.12	104.4	107.23	103.66	109.02	108.67	107.4	106	104.41	107.12	105.13	103.34	106.68	105.8	108.04	107.33	103.16	104.06	105.48	106.84	105.49	104.58
97.47	101.58	104.54	100.25	101.69	98.807	102.3	100	100.18	101.29	99.037	98.919	101.75	100.05	102.18	100.81	98.923	100.29	98.159	101.54	101.84	100.92	98.199	99.772	100.51	99.692	96.152	96.988	101.18	99.113	101.7	97.969	98.614	101.54	102.29	98.502	102.88	97.55	101.45	100.28	99.042	100.67	100.49	98.621	98.103	101.21	100.8	99.113	99.221	101.97
108.61	109.91	105.72	108.51	105.83	107.38	108.75	106.8	109.53	102.15	107.1	112.29	109.61	106.67	110.95	108.51	107.05	110.01	108.55	110.09	107.77	107.84	107.03	108.15	110.25	106.29	107.8	105.11	107.69	107.32	108.06	108.31	110.12	106.97	107.91	107.85	109.9	107.69	106.89	108.4	109.3	110.04	106.15	106.97	107.23	106.2	108.39	108.47	109.13	105.04
110.86	109.55	110.35	108.09	111.46	111.18	110.68	109.37	112.89	111.8	114.18	110.34	109.61	109.32	110.77	111.93	109.91	110.55	111.23	109.85	107.57	111.19	110.71	106.52	112.15	111.26	110.06	110	107.33	108.96	111.44	111.19	112.36	108.57	111.09	109.47	110.33	111.1	109.23	110.87	111.3	109.31	106.49	109.73	111.81	112.03	110.62	110.07	110.36	109.98
106.91	104.58	106.16	102.97	104.9	106.83	104.71	106.29	100.78	107.33	105.46	106.78	106.95	105.42	106.38	104.74	109.16	105.67	109.09	104.88	109	106.96	107.11	104.44	105.37	106.12	103.95	107.23	102.7	104.07	106.25	106.91	105.96	104.64	108.94	103.22	104.83	101.45	104.58	109.22	106.67	102.89	101.59	104.76	106.84	105.7	103.73	105.15	106.65	106.79
99.021	97.964	98.422	97.998	96.993	98.592	98.929	97.476	98.123	102.22	96.773	95.636	99.416	100.25	99.477	100.43	101.66	98.884	96.694	98.905	98.566	101.08	97.4	94.563	96.64	98.363	98.239	101.68	98.372	99.214	95.781	96.714	98.991	96.493	98.714	97.314	97.468	96.798	99.347	95.698	99.361	96.755	94.854	96.006	100.41	100.64	100.26	98.883	98.944	96.722
103.04	103.99	104.9	104.02	105.78	105.19	104.33	105.07	106.79	108.82	106.27	103.87	105.19	107.23	103.73	104.29	104.94	105.99	108.23	105.48	104.34	106.44	105.83	107.97	107.05	104.39	107.2	106.5	103.01	102.75	104.98	108.17	105.94	103.19	104.15	104.02	104.9	105.57	105.36	105.34	103.94	103.7	104.68	104.49	108.82	105.59	101.69	106.22	104.49	104.52
105.28	106.6	107.75	107.05	107.08	107.31	106.33	106.44	109.16	111.16	108.15	112.01	111.86	108.13	110.86	111.01	105.89	106.35	108.62	108.82	110.73	107.99	108.34	108.68	106.86	106.29	105.92	105.96	109.49	105.84	110.01	110.08	107.99	110.35	109.36	106.37	106.34	108.48	107.6	109.32	109.11	107.92	109.79	108.71	107.97	109.02	107.78	108.82	107.81	111.08
105.31	107.49	102.33	107.8	105.56	104.28	106.18	106.18	104.61	107.49	107.73	108.77	106.72	107.76	107.38	107.05	108.2	104.18	104.39	106.08	105.63	106.13	105.83	103.85	106.37	106.55	106.82	103.8	105.21	107.36	107.31	105.96	105.04	106.26	104.92	108.17	105.17	105.77	106.02	105.72	104.88	108.71	104.92	103.35	110.41	102.66	107.54	105.1	104.21	101.84
111.94	110.53	108.88	110.82	108.71	109.62	107.36	109.51	111.17	111.96	113.76	111.32	110.33	110.78	108.16	112.45	108.37	111.13	107.43	107.91	112.76	111.55	112.37	110.71	108.35	108.27	111.18	111.6	107.02	108.55	110.72	109.64	110.23	107.74	111.45	112.29	108.54	112.18	111.4	112.6	106.57	108.24	109.62	108.16	109.4	113.56	109.68	111.72	109.34	111.18
106.09	109.28	108.84	108.61	107.07	110.74	110.02	110.33	106.69	109.91	108.92	106.15	110.79	109.28	107.39	108.89	111.88	108.95	108.98	108.05	112.87	108.63	108.25	107.29	105.83	109.18	108.88	108.85	111.28	112.26	108.87	110.25	106.63	109.46	109.39	106.77	109.25	112.7	109.27	107.96	109.59	109.04	108.19	109.97	109.87	109.31	112.1	107.63	109.02	108.03
105.48	105.33	106.63	102.37	106.24	106.05	105.62	106.02	104.34	105.78	106.35	105.76	104.73	108.86	104.62	106.62	108.8	105.83	106.64	108.24	105.33	106.58	106.81	109.32	105.98	108.04	111.91	106.52	110.65	106.19	106.35	107.87	104.21	106.04	107.24	105.82	106.96	102.17	106.21	105.82	106.29	109.2	107.36	105.75	107.85	107.11	106.92	104.11	104.92	106.31
107.55	106.12	105.34	105.8	104.42	104.58	106.94	106.58	107.05	100.26	105.31	106.53	105.81	103.57	105.23	102.3	106.68	107.32	107.09	104.81	105.97	104.92	105.07	106.24	104.46	104.65	103.01	108.11	108.22	105.9	105.27	105.81	105.04	105.01	103.8	106.42	105.06	106.35	106.38	104.36	107.26	107.19	105.32	106.26	107.18	104.13	108.32	104.14	110.36	105.49
103.81	107.2	108.01	104.7	104.54	107.73	104.07	104.77	105.1	104.4	104.81	104.87	106.35	108.61	105.88	106.2	102.62	104.95	101.62	103.35	104.95	104.26	108.74	102.72	106.57	104.68	106.01	108.49	107.09	106.87	107.53	103.7	110.51	103.85	107.28	107.09	105.55	104.08	109.01	103.77	102.6	106.21	106.68	104.25	106.31	105.62	103.58	102.99	103.79	107.7
108.93	107.13	111.81	113.03	109.18	110.31	108.65	112.14	109.74	110.1	107.12	108.86	107.13	111.98	109.55	110.49	107.62	113.25	109.65	111.14	112.57	113.07	109.74	110.78	110.93	112.95	111.83	110.85	110.85	113.82	110.77	111.18	108.61	111.2	109.35	110.39	111.31	108.85	111.8	114.42	107.49	108.86	109.74	114.03	110.64	110.16	111.39	109.07	111.15	111.84
106.67	103.85	108.48	107.93	105.42	104.99	103.24	104.96	104.19	105.18	108.64	106.62	105.25	107.72	105.33	107.46	107.02	106.02	105.41	109.3	105.17	108.32	104.34	106.47	106.89	108.63	104.47	106.16	104.38	104.08	103.84	105.72	103.79	105.35	103.93	108.13	106.19	102.75	105.7	103.09	104.85	105.94	105.8	105.66	102.58	108.29	106.72	107.28	107.3	107.87
99.961	101.3	101.33	102.62	103.29	99.033	99.379	101.79	99.617	100.43	99.556	102.47	99.648	99.506	104.69	99.944	102.81	98.145	100.77	101.34	98.602	98.849	100.09	97.159	98.537	99.461	98.03	99.978	101.55	98.434	100.27	103.09	101.69	100.49	101.21	97.592	100.15	102.84	102.21	101.85	100.85	102.28	100.91	102.57	104.11	101.47	100.14	103.39	102.41	103.13
103.22	106.82	100.99	108.32	105.53	109.6	103.46	104.77	104.78	107.4	105.97	104.45	106.28	104.33	103.8	105.28	106.2	105.59	107.82	105.85	107.11	106.45	107.49	105.62	105.45	106.56	108.95	107.29	106.81	103.09	107.22	105.71	106.02	105.9	107.5	105.76	106.64	106.12	106.37	108.07	107.12	104.62	108.13	108.03	104.4	104.99	105.46	106.75	105.44	105.2
107.47	107.46	108.67	106.08	110.12	107.57	106.96	109.22	105.91	106.12	108.63	107.14	111.28	106.21	110.02	109.21	108.42	108.89	107.71	106.95	106.89	110.44	106.17	111.39	109.23	107.75	108.67	106.65	110.52	110.29	109.08	109.81	108.77	109.7	108.04	108.38	104.16	105.95	108.12	107.27	103.18	107.66	107.32	106.46	105.83	108.82	106.18	107.64	110.42	105.96
110.13	106.63	104.56	108.12	108.1	111.66	102.31	107.71	105.85	107.17	109.73	108.51	105.57	109.96	104.69	103.69	102.86	108.63	106.6	103.82	108.48	105.88	105.53	104.29	106.22	104.4	108.75	105.05	106.65	107.18	104.86	104.43	103.14	104.17	104.38	104.88	106.93	106.7	105.59	106.04	104.29	107.06	105.12	107.9	105.9	104.54	106.6	106.87	104.64	108.02
109.35	110.01	107.54	109.08	107.9	109.14	109.52	108.76	108.68	108.49	109.72	110.07	105.91	108.19	106.87	108.35	108.13	107.87	108.68	107.95	108.93	106.61	108.62	109.13	108.86	108.15	105.83	107.08	107.05	108.32	108.06	104.26	108.79	105.64	104.81	106.08	104.19	108.42	109.69	106.11	106.42	110.27	107.11	108.37	112.42	109.88	108.13	109.82	105.86	108.22
104.19	105.55	109.35	108.91	108.79	107.64	106.41	106.05	104.32	105.95	103.02	105.78	107.89	107.11	107.56	105.11	103.76	109.89	106.96	107.41	106.7	105.24	107.97	108.52	105.72	107.28	103.33	108.03	106.29	107.4	108.39	108.32	109.68	105.94	108.62	105.63	105.75	104.85	107.33	106.46	102.6	108.95	105.22	106.74	108.49	105.07	105.6	110.05	106.22	103.55
107.18	104.99	105.88	105.19	111.33	107.31	106.74	106.4	104.36	107.12	106.56	111.61	108.72	106.82	107.09	107.22	104.97	104.99	106.52	105.78	102.66	104.47	106.02	105.59	107.82	106.8	105.85	104.54	105.01	107.14	105.2	108.02	107.61	106.6	106.13	105.73	105.97	104.7	105.6	104.22	103.23	103.8	108.42	105.61	108.99	106.57	107.33	108.37	104.01	106.43
101.26	101.13	100.89	99.223	102.57	102.47	102.63	97.988	100.86	98.989	97.565	98.052	96.646	98.916	100.73	100.06	98.655	97.75	103.2	98.151	99.395	100.97	100.64	99.403	102.99	99.55	98.381	99.313	98.318	101.36	100.24	99.72	103.07	99.035	100.65	100.78	99.644	103.64	102.72	100.72	99.075	100.83	100.19	101.07	98.275	100.27	100.03	102.64	99.17	97.536
105.57	108.14	106.49	104.06	107.78	106.18	106.6	106.49	106.6	107.05	104.41	107.35	109.33	103.8	107.23	107.94	107.4	104.08	103.72	104.53	106.41	102.4	103.68	103.5	103.42	103.94	106.99	103.63	107.15	109.17	107.53	105.53	107.1	103.92	108.33	106.03	104.42	105.84	105.43	104.76	105.81	104.16	105.94	107.26	103.08	105.76	105.41	107.49	106.44	106.43
110.85	111.7	108.1	109.22	109.86	108.96	109.64	110.24	109.21	108.4	110.45	110.42	109.16	109.76	108.76	109.17	109.01	108.09	108.64	110.5	113.17	112.8	107.79	112.04	113.45	112.59	111.94	109.88	111.62	109.27	111.93	112.12	107.1	111.05	109.86	108.79	110.97	110.25	109	113.97	108.76	110.63	109.83	110.05	107.81	111.26	108.55	110.53	110.1	112.27
105.57	105.7	101.24	104.71	105.68	105.63	104.8	102.66	105.48	106.07	106	107.93	105.73	104.12	109.28	108.8	105.98	105.52	106.16	104.06	106.77	108.6	105.39	107.57	102.52	105.98	106.74	105.26	103.92	107.46	106.6	103.02	106.75	102.46	106.71	104.21	106.53	105.08	104.59	107.64	109.51	106.24	104.39	103.71	105.79	105.86	105.1	102.28	102.53	105.24
106.02	104.71	105.12	107.59	106.25	107.43	106.83	104.73	108.8	109.15	107.2	107.48	107.11	107.83	105.48	107.87	110.26	110.77	108.43	108.69	110.32	109.13	108.67	107.47	104.8	108.31	108.18	105.54	107.46	107.91	104.27	109.66	106.65	107.6	106.06	107.39	106.6	107.01	110.12	106.35	108.6	109.69	108.64	104.76	108.4	106.43	107.92	108.39	109.69	111.95
99.547	99.409	99.099	98.494	99.195	98.45	100.16	101.84	101.33	100.36	101.55	95.521	103.6	103.13	102.09	102.76	98.542	99.889	102.03	99.121	102.36	99.375	100.26	100.48	99.504	95.587	102.12	100.75	103.1	100.45	101.77	102.8	101.48	103.26	97.212	98.901	97.386	102.8	103.14	99.154	99.7	98.998	97.38	102.07	102.66	103.65	99.367	99.864	96.992	103.26
106	106.1	108.02	108.43	107.31	106.66	106.99	108.58	106.45	107.85	107.39	107.44	108.33	107.82	107.31	108.41	107.19	107.14	110.63	106.85	110.52	107.62	108.69	107.08	108.63	109.79	107.21	109.85	107.26	110.06	107.84	110.35	107.96	106.1	108.95	108.97	108.07	108.53	105.22	110.22	109.27	110.96	109.64	107.47	110.7	106.84	107.3	105.37	108.78	107.94
99.99	100.06	99.391	100.33	98.78	97.736	99.132	98.982	99.513	97.751	97.32	100.73	96.857	97.818	98.073	96.617	98.546	96.73	99.157	95.719	100.92	97.922	98.723	97.644	95.572	97.606	98.883	99.303	97.021	98.065	95.683	95.778	98.495	96.487	99.411	99.387	100.77	99.066	98.253	98.754	96.75	98.182	96.64	100.22	96.078	93.743	97.045	95.778	95.068	97.869
100.8	99.744	99.29	97.652	101.27	98.036	102.46	96.486	97.142	97.663	101.9	99.613	100.83	100.67	95.098	95.504	96.578	98.809	98.118	99.767	99.056	101.43	97.424	97.799	98.825	98.171	97.475	99.905	96.304	96.27	99.737	101.88	100.58	100.3	98.536	100.27	98.361	102.19	96.772	98.653	101.54	99.716	97.092	99.304	98.798	97.817	97.301	101.76	96.221	97.892
97.262	102.02	100.47	98.152	99.656	99.992	99.724	100.75	100.11	99.889	100.65	97.941	103.78	99.732	103.44	99.878	99.016	97.753	99.421	99.731	99.909	101.08	99.294	102.09	99.554	99.511	99.134	98.611	103.06	101.97	100.07	101.06	95.162	99.9	101.28	99.222	99.553	99.79	101.59	100.34	99.604	99.183	101.69	101.82	99.625	99.43	101.53	102.06	100.61	101.31
106.3	105.86	106.02	106.38	102.67	107.06	105.28	104.51	107.66	104.94	102.81	105.08	105.17	109.13	105.24	106.45	107.01	106.86	107.19	105.57	104.79	105.68	105.23	108.64	103.65	108.47	102.42	105.9	103.83	105.8	106.68	106.55	104.98	105.01	105.32	103.71	103.21	105.7	104.48	105.65	103.64	104.26	108.78	105.36	105.42	106.09	105.22	106.15	105.6	103.32
100.72	97.496	101.31	97.439	99.411	99.218	100.32	97.206	97.353	99.465	98.316	97.152	98.999	97.498	95.588	97.666	95.549	98.705	96.606	96.603	96.59	98.947	100.25	93.389	99.297	97.644	97.413	95.097	98.88	99.311	101.03	95.201	98.266	95.711	99.409	98.698	99.21	96.693	99.754	97.432	98.794	99.07	94.517	96.291	99.57	100.79	99.301	100.04	98.502	95.578
103.92	109.95	104.3	107.59	107.35	105.03	105.76	107.91	106.3	104.53	106.2	104.96	106.46	104.78	104.84	104.51	104.23	105.45	107.05	102.93	105.3	107.15	106.57	107.78	108.89	106.06	109.34	106.7	102.3	103.16	105.96	105.93	106	106.77	107.38	103.5	105.74	103.01	106.18	107.65	105.29	105.57	108.03	107.94	108.93	106.91	107.52	108.87	105.41	103.28
108.81	109.56	109.68	107.97	108.82	110.44	107.82	110.08	107.06	107.34	108.91	109.9	112.62	110.83	110.33	104.95	111.16	109.15	111.41	106.81	111.87	110.42	108.93	108.58	105.93	108.77	108.15	107.2	111.33	110.43	107.85	109.68	109.83	109.33	104.3	106.32	107.87	109.17	111.58	109.61	110.93	107.48	110.41	109.47	107.07	106.28	110.02	108.45	108.16	107.62
106.96	107.02	107.14	108.68	104.64	108.23	103.5	108.87	105.08	103.63	106.3	104.69	105.9	106.73	104.19	105.94	108.02	103.67	106.74	104.78	104.87	107.23	102.8	105.9	108.63	105.55	103.46	105.72	107.85	107.76	105.66	102.5	103.56	108.14	107.17	105.54	108.4	103	105.38	105.61	104.31	108.91	104.87	102.8	104.97	105.37	105.24	107.27	107.54	107.53
97.78	96.711	96.794	98.437	97.781	97.935	97.037	99.079	97.564	98.514	98.328	99.441	98.122	96.755	98.274	99.197	96.168	95.748	99.258	100.12	98.829	97.419	98.775	98.321	100.69	99.704	102	98.419	97.529	97.697	98.686	98.217	96.277	96.612	96.736	99.094	100.01	94.938	98.232	96.449	99.709	95.466	99.498	96.895	96.407	97.292	99.625	95.521	97.165	99.032
111.15	109.4	111.44	109.91	112.05	109.95	112.01	106.83	109.1	111.99	111.13	107.82	111.16	111.5	111.55	112.12	111.23	107.18	106.69	113.24	107.83	112.88	110.92	107.96	111.55	112.68	109.76	112.28	111.1	108.6	110.22	110.52	109.88	110.14	109.24	112.91	108.74	108	109.89	110.26	109.99	110.62	104.53	110.74	109.92	110	108.99	109.96	110.03	108.94
100.33	96.812	98.405	97.775	98.562	98.826	95.691	97.635	98.66	98.107	95.673	94.914	97.476	94.563	97.366	98.065	99.4	96.661	99.118	100.8	99.312	98.366	96.324	97.776	96.386	97.466	95.656	99.931	99.914	101.49	97.008	95.589	100.82	98.746	96.445	98.89	96.083	101.35	102.23	97.486	101.03	99.678	99.148	100.32	94.641	100.11	99.465	97.88	95.401	98.326
106.21	104.56	105	107.75	104.19	106.72	105.04	103.73	103.3	106.62	105.96	104.47	105.5	105.89	105.53	107.97	102.31	102.13	109.3	104.48	104.27	105.11	106.38	106.45	106.61	105.32	106.75	106.44	105.98	106.06	103.48	104.25	104.46	106.2	103.29	103.86	104.25	107.65	106.64	105.12	105.88	105.05	106.06	108.91	107.8	106.47	103.74	106.31	109.31	107.08
106.68	105.11	108.59	106.35	108.22	108.65	108.53	106.71	105.45	105.98	107.74	110.33	106.64	108.77	104.73	104.93	107.32	107.31	107.72	109.7	108.67	109.74	105.84	102.89	110.12	106.86	108.11	105.08	108.18	105.17	109.65	106.55	106.77	108.5	106.07	109.2	106.26	107.83	105.53	106.54	106.5	109.4	108.35	108.19	105.71	109.45	108.24	107.61	107.43	111.75
105.49	108.97	106.4	105.41	101.89	103.7	104.26	106.27	105.81	103.94	104.09	107.42	108.03	107.57	107.02	109.17	106.03	105.24	110.14	107.34	104.61	106.95	106.82	109.35	104.84	104.21	105.53	106.4	101.54	105.44	104.38	109.38	111.05	102.91	106.85	105.14	105.78	106.43	106.09	101.52	104.35	108.23	107.15	110.5	106.5	106.73	108.48	108.42	101.75	105.85
107.39	107.94	107.65	111.99	107.98	106.36	108.19	108.62	107.69	107.1	109.36	110.76	106.51	108.49	107.57	106.73	110.17	104.53	105.04	107.57	108.63	108.07	104.14	108.48	107.68	106.4	105.01	105.61	106.45	109.77	110.93	108.44	109.13	108	107.35	107.7	109.48	104.2	104.69	107.47	108.54	111.03	105.36	108.34	109.02	108.78	107.61	110.77	110.71	109.43
110.74	108.68	108.68	112.34	107.21	107.58	112.25	106.54	109.62	106.9	109.99	105.97	108.49	108.3	106.05	107.47	110.32	108.82	107.06	109.01	106.34	106.25	108.96	106.91	105.95	109.97	109.36	107.99	105.91	107.27	107.27	110.5	108.49	109.31	109.6	105.46	110.52	110.53	105.66	107.26	109.7	108.86	108.1	108.31	109.7	103.24	110.73	108.31	106.4	106.93
110.7	108.15	109.43	108.56	108.56	108.62	110.14	107.51	106.66	108.97	105.42	110.69	108.11	109.14	109.41	110.9	110.53	108.29	108.63	110.74	108.33	106.71	108.05	106.34	107.44	109.12	107.01	104.07	106.99	109.97	106.35	109.88	110.62	108.67	107.43	108.21	109.48	112.13	104.31	105.22	107.9	109.17	109.61	110.67	108.38	108.46	111.24	106.11	106.57	108.55
107.04	111.86	109.68	110.84	108.05	109.25	108.4	109.28	105.89	108.2	110.49	108.46	108.8	106.44	107.09	108.04	112.88	107.64	105.93	106.5	109.39	107.18	108.94	109.71	110.57	108.01	106.59	107.42	110.83	107.97	108.94	110.65	106.64	106.59	112.63	105.41	105.34	111.89	108.22	112.11	107.11	108.37	108.2	110.9	105.19	109.2	109.83	109.57	110.79	107.53
109.07	105.67	106.32	105.6	105.37	109.97	106.45	107.09	108.13	106.06	106.56	105.43	104.55	103.73	105.94	103.1	105.25	108.82	107.18	105.02	106.41	108.41	108.01	107.27	106.26	106.05	108.1	105.67	107.55	107.95	104.98	109.38	102.76	107.29	103.69	105.83	105.91	108.32	107.89	107.92	105.51	106.2	101.54	108.04	108.32	106.55	106.2	108.93	105.54	106.17
99.466	100.46	99.109	102.31	99.912	102.93	102.76	101.68	97.07	100.78	104.22	99.265	101.97	100.27	99.687	100.65	99.004	101.25	99.058	98.213	98.435	101.7	100.84	98.739	99.518	101.51	100.05	100.21	98.516	101.89	97.867	99.107	99.68	100.16	101.81	100.04	98.838	100.69	96.324	102.8	100.39	99.467	99.391	97.737	103.13	102.26	99.012	101.36	99.64	99.635
103.67	103.47	108.72	110	105.4	103.81	106.94	107.24	106.08	104.58	107.16	103.7	110.14	105.59	106.99	107.36	107.4	107.3	104.22	109.47	108.33	105.97	108.43	107.35	107.05	108.61	103.9	105.67	109.16	108.19	106.73	105.61	107.07	106.09	103.22	106.6	106.25	105.51	104.85	107.8	107.65	105.46	104.99	104.79	111.05	104.38	106.48	108.3	103.48	104.19
102.85	104.48	108.29	108.75	108.37	109.54	104.73	107.23	107.61	107.39	109.32	110.14	108.51	106.48	108.24	106.56	106.22	106.6	107.26	111.92	107.31	110.02	108.9	108.05	102.47	105.58	108.26	106.46	107.92	110.28	108.33	108	102.21	109.54	105.98	108.41	108.29	108.19	109.73	105.84	106.27	108.04	107.08	107.07	109.54	108.88	111.94	110.65	108.18	109.03
105.57	111.72	111.87	108.83	113.39	110.83	108.21	109.74	113.21	112.67	110.73	110.37	114.67	111.29	109.28	110.38	109.29	112.8	109.2	109.77	106.48	114.87	108.54	107.91	111.01	111.46	110.09	109.64	107.79	111.78	109.58	110.47	114.37	109.71	109.53	110.9	107.96	109.6	109.94	113.44	111.29	113.09	110.81	110.97	111.86	106.82	108.19	112.12	110.79	109.17
106.28	106.61	110.04	103.61	107.61	107.76	111.16	110.77	108.34	112.77	111.11	109.48	107.66	104.96	109.36	111.76	112.01	109.64	107.56	108.02	108.69	110.15	107.82	108.18	105.76	108.81	106.46	110.73	108.07	107.64	104.8	106.15	107.17	111.37	106.93	109.42	107.81	110.71	108.97	106.78	110.42	106.03	108.57	112.19	108.04	107.68	106.11	110.37	108.61	109.07
100.86	96.748	98.341	104.66	101.9	100.91	96.609	98.432	102.79	100.25	99.333	101.21	99.698	100.04	98.593	98.395	98.165	100.26	101.22	98.83	100.79	99.588	100.99	101.06	98.471	97.909	100.2	98.468	96.437	100.22	101.43	101.62	100.36	100.64	98.498	98.615	98.942	100.47	100.93	100.41	99.425	100.89	102.05	102.93	102.83	100.04	104.16	100.39	99.048	102.11
103.64	107.28	105.5	106.52	105.31	103.37	105.52	107.34	105.25	106.83	106.01	100.27	105.38	106.17	105.22	100.25	105.04	103.69	102.85	104.61	105.25	107.79	106.99	104.39	104.67	104.85	105.45	105.39	103.42	105.14	105.34	106.86	99.244	106.89	102.29	109.8	107.3	106.15	104.75	105.97	100.04	103.71	108.58	105.74	105.36	105.67	105.48	103.41	105.14	105.93
106.96	106.27	106.6	102.89	106.9	106.84	106.87	105.83	107.18	107.65	103.05	103.17	105.84	106.77	108.7	106.07	105.33	107.73	106.64	102.94	106.71	105.76	104.2	105.25	107.76	103.6	107.67	106	103.33	104.24	104.18	105.54	103.98	106.52	107.23	102.67	107.67	104.04	105.06	106.91	104.54	105.25	106.11	104.18	104.48	103.29	105.12	106.2	107.61	107.92
106.56	105.29	108.87	106.68	104.49	107.53	105.31	107.82	103.06	107.99	109.39	102.14	104.29	103.2	104.88	107.49	108.15	105.6	109.16	105.17	102.5	107.35	107.42	107.78	104.37	108.32	102.63	105.45	103.72	102.57	101.97	105.72	104.38	103.87	108.54	107.03	106.54	105.69	107.44	102.14	106.78	104.1	108.53	108.04	107.84	111.1	104.89	102.77	105.12	105.28
106.47	105.01	107.94	108.77	106.62	105.02	104.32	104.16	107.69	104.15	105.04	106.53	108.15	105.8	109.72	109.14	106.81	105.63	111.3	109.8	108.22	106.98	107.33	102.66	108.68	107.69	108.22	107.76	104.79	106.62	105.44	104.75	105.49	105.24	105.38	107.36	104.42	105.8	102.73	105.28	106.45	107.09	106.49	104.71	108.57	105.08	107.2	103.04	105.39	106.95
112.16	109.46	112.68	111.7	112.61	109.47	104.9	111.74	109.81	110.27	110.78	107.93	115.98	112.17	109.72	109.08	111.48	110.53	110.48	112.3	110.61	108.74	110.33	108.85	111.71	111.09	109.18	111.54	109.7	107.22	111.51	111.33	111.24	107.6	111.56	111.01	106.6	108.3	106.56	108.34	109.15	109.3	109.23	109.89	108.7	108.51	107.66	110.3	109.59	112.29
103.47	96.653	99.727	97.759	101.46	100.65	100.55	100.56	96.258	98.463	101.92	100.71	102.43	99.022	101.49	100.3	101.52	99.946	98.361	99.258	102.1	98.433	99.292	100.48	98.299	96.919	100.97	98.488	100.23	101.09	99.681	99.668	101.16	101.82	96.783	96.532	101.88	100.45	103.88	100.57	102.41	101.48	102.99	99.358	97.635	95.868	100.05	95.103	98.67	98.813
104.8	106.97	104.6	105.84	104.33	106.64	107.69	103.34	110.94	107.12	103.19	108.92	105.14	107.23	106.14	104.81	105.1	109.47	104.98	107.6	108.47	105.28	105.81	107	106.44	104.24	106.98	107.98	107.05	104.89	104.24	106.5	105.14	105.25	105.75	104.68	104.64	105.46	109.77	106.54	107.13	107.74	107.76	104.14	103.21	106.85	109.05	104.75	108.37	106.73
105.02	110.06	109.11	104	108.96	106.9	108.58	106.48	110.05	104.69	107.9	107.12	105.13	106.97	107.34	108.4	106.16	105.94	107.85	108.48	109.29	109.44	105.16	110.52	106.92	111.34	107.75	109.63	110.17	109.85	106.25	109.3	107.23	108.29	104.47	107.39	106.99	106.79	107.43	105.52	106.9	108.58	108.35	108.21	108.75	108.44	110.6	107.18	110.69	107.57
106.07	103.75	105.88	103.3	105.32	108.65	108.29	106.39	106.76	105.93	104.76	103.83	106.12	106.94	103.59	106.31	108.99	106.65	108.31	108.4	104.65	105.42	102.93	105.25	104.2	103.33	108.06	105.67	101.51	104.49	105.87	105.21	106.55	104.8	108	105.11	106.53	104.49	106.91	105.59	105.41	107.83	105.26	104.95	106.29	103.37	103.15	106.94	105.43	102.85
96.316	95.416	96.333	102.48	98.422	96.588	96.301	96.125	97.036	99.443	95.623	95.645	99.462	97.994	100.08	100.35	101.51	101.45	95.918	97.988	94.868	99.372	97.332	100.86	100.28	96.11	102.89	98.763	99.328	100.2	100.24	100.44	97.998	98.56	99.137	96.945	98.476	98.877	100.52	99.267	95.297	96.955	100.78	100.15	99.514	99.087	100.2	96.597	99.588	101.04
110.94	107.81	110.31	111.46	106.76	110.55	106.93	108.92	109.83	109.54	113.05	109.44	112.12	108.72	110.06	112.82	108.72	111.43	110.69	107.09	108.86	112.11	109.46	111.58	108.84	112.17	112.79	114.69	107.62	110.46	112.38	111.44	111.34	110.5	113.82	111.74	111.76	110.93	112.39	113.03	109.4	109.87	111.83	107.54	108.1	111.11	108.49	109.25	110.55	110.34
106.35	105.87	104.38	102.2	107.16	104.26	104.49	105.43	104.74	106.7	103.61	106.34	108.8	106.26	105.04	104.58	105.9	104.52	103.77	105.4	109.36	107.27	103.54	104.53	107.03	107.26	105.46	108.25	107.61	104.7	105.75	106.13	104.8	105.5	107.53	106.21	107.84	105.42	105.47	105.96	107.2	104.58	109.11	105.96	102.81	111.82	105.85	102.99	104.81	105.74
107.66	106.75	111.98	106.78	111.76	109.75	110.36	112.54	109.65	108.86	109.89	108.2	112.86	110.79	108.62	111.78	110.61	111.9	112.05	110	111.92	111.74	110.51	108.5	110.06	109.58	106.8	111.96	111.3	109.98	110.08	111.78	110.7	111.82	110.83	108.69	113.91	111.19	111.02	110.73	108.97	111.19	112.61	111.06	109.88	111.44	110.16	109.91	110.93	112.19
110	107.22	107.04	107.31	108.97	105.14	108.99	108.49	110.19	108.42	110.17	107.9	107.4	108.48	110.47	109.21	110.44	110.19	111.11	106.35	109.06	108.18	108.74	106.03	107.56	107.42	106.55	105.78	106.92	108.44	105.73	107.91	104.95	110.14	109.46	108.74	106.93	109	109.46	108.93	106.07	111.35	110.22	107.46	111.62	105.44	107.77	108.08	109.91	107.51
105.62	106.38	105.16	105.67	105.4	104.01	103.34	106.87	108.99	103.2	104.68	104.09	105.98	105.98	101.78	105.79	108.64	105.23	103.94	108.22	109.14	104.98	106.39	103.13	105.45	105.3	104.06	103.45	104.92	109.45	107.56	105.5	106.08	106.67	102.01	107.28	105.24	105.95	105.81	105.37	105.48	107.89	106.33	104.72	102.56	103.1	108.8	104.91	108.07	106.83
102.2	106.66	105.45	105.52	109.45	103.74	108.96	105.64	104.82	106.05	101.95	105.99	105.62	106.31	104.18	104.73	104.14	105	103.73	105.79	106.48	105.33	104.59	106.1	107.04	108.61	106.52	107.35	105.64	106.32	104.89	106.07	105.12	105.02	109.89	105.67	106.75	105.28	107.66	106.18	102.1	105.53	103.15	106.27	104.72	102.79	106.13	106.7	104.18	108.34
101.29	103.76	102.74	104.36	100.35	99.222	102.1	101.28	98.247	101.46	99.086	101.75	104.6	100.44	101.59	99	103.62	100.38	96.584	98.659	98.513	102.08	98.997	100.74	101.39	97.616	102.66	103.25	99.497	101.74	99.701	99.185	98.646	102.4	100.95	99.801	100.97	98.441	100.71	101.24	101.46	102.04	98.239	99.376	104.56	99.944	98.346	100.05	99.474	100.69
106.63	106.34	103.3	107.23	106.68	105.98	107.12	106.59	104.53	105.64	109.85	107.3	111.25	106.77	110.11	106.41	106.41	107.69	109.46	106.71	107.33	106.52	110.55	106.27	110.38	110.3	109.07	105.53	108.41	107.06	107.37	105.02	107.09	108.79	107.24	105.24	107.36	105.46	108.1	107.01	108	109.47	107.87	108.44	105.16	108.22	110.04	109.46	108.86	110.34
105.78	107.31	107.68	105.96	105.41	108.38	105.61	108.23	105.38	106.89	107.95	101.51	105.22	104.86	103.99	106.13	103.72	108.41	105.42	107.3	105.91	106.55	105.59	106.69	102.78	102.97	104.39	105.18	103.35	103.23	105.65	108.2	100.89	105.49	103.06	104.56	103.52	103.15	105.83	105.89	104.99	105.17	107.83	104.8	103.07	104.6	105.29	106.77	104.07	103.31
97.555	102.51	99.017	97.663	98.578	97.216	98.618	98.482	98.481	100.6	95.758	99.201	96.866	97.731	96.593	99.7	101.75	99.236	98.064	98.882	100.16	101.03	98.394	99.963	99.63	99.068	100.61	98.816	99.376	98.914	99.496	101.86	96.071	100.73	99.715	98.445	100.94	98.712	96.195	100.96	99.448	100.81	99.73	97.809	94.961	98.06	101.15	99.322	96.798	96.137
100.5	94.998	98.036	97.875	96.454	93.763	99.656	94.276	94.129	97.842	99.183	96.966	97.09	103.18	99.456	97.183	99.404	101.65	97.566	97.173	98.924	97.226	100.42	99.924	97.83	98.099	94.436	96.044	98.722	98.132	93.445	98.964	93.778	103.16	96.258	98.026	98.803	100.19	96.672	97.275	96.066	94.61	95.564	96.377	97.872	98.098	98.271	98.067	98.761	98.03
105.5	107.52	106.46	107.87	104.5	109.23	108.85	103.07	107.21	106.52	105.92	105.35	109.2	104.57	106.57	106.51	107.4	108.72	105.22	104.71	107.29	107.6	102.43	109.44	105.27	107.76	105.24	106.28	105.63	104	105.23	107.18	108.64	102.77	108.12	105.11	106.49	104.44	105.1	106.26	107.22	108.46	107.52	107.97	101.4	110.24	106.08	104.48	108.11	107.62
110.21	110.75	110.01	112.49	110.79	112.16	108.79	114.6	110.21	110.74	110.04	110.57	109.27	111.56	107.35	112.68	112.08	110.69	108.19	109.85	110.99	110.27	108.75	112.63	114.2	110.54	112.11	108.41	111.11	110.12	110.51	108.87	110.07	112.95	112.26	108.82	115.02	110.51	108.07	108.78	107.96	110.23	109.24	110.97	110.17	110.97	109.6	110.52	113.08	108.27
105.31	108.28	104.98	111.05	103.15	104.66	106.45	103.27	105.53	105.21	108.08	105.02	107.39	105.69	103.54	105.85	105.33	107.55	107.43	105.1	103.44	104.3	106.6	103.69	105.22	105.66	106.36	107.16	106.79	105.2	106.6	105.06	107.25	103.77	105.5	109.11	110.41	109.34	107.12	101.63	103.15	102.54	102.8	105.17	108.09	108.91	104.74	104.95	108.67	106.98
99.332	98.335	96.665	95.8	99.058	102.33	98.435	99.148	96.41	98.387	97.47	97.259	100.36	102.25	96.912	99.763	100.2	98.856	99.093	98.228	100.11	98.685	100.68	98.421	98.349	97.656	97.436	96.744	99.822	98.929	98.002	100.89	100.07	102.86	93.967	97.146	95.276	102.16	98.951	95.053	99.649	100.12	96.507	98.632	99.201	98.873	98.072	100.48	96.214	99.648
104.27	106.28	105.53	102.53	102.57	108.09	101.03	108.35	107.25	106.69	109.85	104.73	105.88	107.55	104.05	107.52	107.22	106.57	105.89	103.33	106.11	105.98	105.5	103	105.32	105.86	105.96	103.14	105.48	105.76	104.73	104.38	105.14	104.63	105.69	105.75	103.32	106.54	104.98	105.54	105.93	105.39	103.3	108.76	104.25	105.11	104.96	107.75	104.81	104.06
108.45	107.99	107.1	106.55	108.37	105.92	111.88	108.68	107	108.44	111.39	107.3	108.4	111.08	109.7	110.02	109.5	105.36	106.13	106.39	108.79	108.03	109.36	104.1	113.09	107.67	105.77	108.3	110.32	106.91	109.96	110.78	107.23	106.27	113.41	108.82	108.01	109.15	110.04	108.06	111.31	105.81	111.43	107.03	110.29	105.44	110.46	110.42	107.05	108.03
106.15	104.28	104.61	105.35	105.86	108.73	110.09	106.7	105.8	108.35	104.14	103.25	107.81	107.79	108.09	105.46	105.15	107.29	104.71	107.68	105.21	102.48	104.68	105.18	105.92	101.85	108.2	105.3	106.16	106.28	107.68	105.8	106.49	109.44	104.41	103.84	106.74	105.85	104.15	108.67	103.12	105.96	108.83	103.87	107.88	106.04	103.84	109.55	105.75	105.33
102.12	108.33	105.62	101.95	103.88	107.05	107.39	104.5	107.02	106.46	109.25	105.32	105.94	108.81	106.67	106.44	104.75	107.29	103.37	105.07	105.91	105.78	104.08	104.1	104.72	104.64	104.26	105.99	109.11	104.33	103.45	107.68	103.49	105.44	102.59	106.35	106.57	107.74	105.11	105.16	110.24	103.96	106.06	107.3	105.82	107.24	103.45	103.76	105.87	105.91
97.952	99.696	99.666	97.716	98.845	100.22	97.227	99.559	99.64	99.174	101.16	98.98	99.883	99.604	99.929	99.169	98.678	99.452	97.064	98.432	97.507	97.069	95.937	96.953	95.013	98.27	99.06	99.215	98.112	99.968	100.05	100.09	103.09	97.254	100.79	98.426	98.902	96.35	100.71	98.322	99.725	100.02	97.725	98.787	97.412	98.697	99.931	100.67	99.257	98.612
104.01	107.88	103.9	105.4	109.16	107.34	106.06	104.14	107.5	103.94	107.81	103.32	105.6	104.78	107.27	106.51	105.83	109.07	104.94	106.32	105.09	103.19	107.74	104.78	105.25	105.64	107.5	105.03	103.91	105.29	103.51	106.62	107.8	105.23	106.28	108.43	107.57	105.3	107.11	103.87	105.31	101.68	105.15	107.37	101.29	106.12	106.5	107.37	103.65	105.8
105.33	111.01	108.94	109.43	106.92	103.68	111.22	108.78	108.1	104.66	107.37	109.31	110.04	108.3	108.58	109.8	109.43	109.18	106.04	108.57	108.47	106.35	109.68	105.96	109.78	110.68	107.95	109.53	108.32	106.64	107.32	107.22	108.7	105.5	106.15	108.08	106.14	106.22	109.91	106.43	108.9	109.4	103.58	109.48	106.63	106.92	107.56	106.72	112.43	112.58
99.236	97.584	100.19	100	100.06	98.75	98.644	97.673	100.34	102.24	98.933	98.009	101.47	98.064	97.951	96.52	98.112	102.06	97.899	100.42	101.88	101.44	96.376	96.731	96.453	98.297	98.296	99.547	97.717	98.622	96.955	97.607	96.297	99.486	100.43	98.684	96.503	102.04	98.607	95.004	96.216	99.253	101.05	97.574	97.23	100.22	98.479	98.175	98.952	97.854
103.42	106.17	106.58	106.33	104.02	106.1	106.6	109.25	105.23	107.97	105.85	105.39	105.64	104.58	105.66	105.59	105.13	107.84	107.21	106.9	104.16	106.56	109.14	106.74	109.07	104.67	102.83	107.52	107.98	108.65	105.74	105.26	109.01	103.17	104.65	103.79	109.68	107.21	107.51	104.31	107.08	109.4	105.07	105.3	106.21	105.97	104.72	102.98	108.07	108.2
109.83	108.14	109.04	109.83	106.86	108.45	108.72	108.9	107.52	108.45	109.55	109.32	107.68	108.01	107.11	106.13	107.55	109.02	107.74	111.56	112.35	109.72	107.71	109.44	108.92	112.57	110.78	110.9	107.49	110.48	110.19	109.32	108.84	109.39	111.68	111.02	109.07	108.56	109.85	109.84	108.67	108.27	110.16	109.2	110.27	109.59	105.91	108.92	109.99	105.03
100.85	101.93	102.4	102.24	102.66	100.5	103.44	99.925	100.29	100.29	98.717	101.14	100.76	100.57	101.39	103.38	102.5	97.808	100.22	100.33	101.12	99.654	97.429	100.47	100.9	98.766	103.01	100.53	98.465	100.64	99.084	102.98	99.827	101.59	100.25	100.72	101.38	98.859	97.694	103.89	101.07	99.702	101.7	100.7	99.66	98.34	96.988	98.799	100.57	100.77
104.75	107.14	106.06	104.36	108.07	104.24	104.58	104.91	107.99	106.84	106.93	104.92	101.7	108.82	108.44	103.42	106.82	107.56	106.04	106.77	105.4	105.99	108.26	105.61	104.87	106.49	104.1	105.99	107.51	105.86	104.86	105.05	105.39	105.12	107.17	105.38	105.09	106.95	109.01	104.47	109.37	107.19	107.53	105.42	105.7	107.93	106.93	105.4	107.92	104.26
106.86	109.23	110.17	103.37	108.85	107.39	105.02	104.14	107.76	104.78	103.86	108.63	106.27	106.28	106.91	108.33	106.45	106.68	108.25	107.24	111.03	108.83	106.5	105.65	108.01	102.63	107.83	106.23	108.41	107.71	106.06	107.39	105.46	106.97	104.94	106.07	105.7	102.15	103.81	105.86	106.36	103.28	104.7	107.62	106.32	107.6	106.32	107.05	106.49	109.48
106.99	110.22	104	105.95	103.43	106.35	107.59	106.9	105.82	106.32	107.67	107.03	103.64	104.58	108.08	104.12	108.07	104.22	104.6	104.54	104.97	103.83	103.78	102.2	104.94	107.73	106.09	107.24	104.38	105.2	105.73	105.78	105.88	106.38	105.99	106.19	106.67	106.12	108.66	104.15	110.45	105.53	104.65	106.12	104.59	104.33	108.73	106	106.97	107.82
108.73	109.02	105.93	104.59	104.49	105.18	108.01	105.91	105.76	104.62	105.02	107.11	103.54	106.15	103.9	108.73	104.75	104.79	106.2	104.93	109.53	107.28	106.83	108.88	104.63	105.29	109.04	107.62	106.1	106.09	106.06	106.61	107.93	109.47	106.37	108.14	109.85	104.89	108.78	106.27	108.07	106.3	106.22	103.46	108.37	106.5	111.35	105.23	106.08	105.56
106.55	103.64	104.56	102.29	107.18	105.52	107.47	105.35	104.65	104.9	106.51	106.4	107.8	105.34	104.23	103.19	105.26	106.23	106.2	106.7	103.95	107.57	103.64	105.09	107.37	105.45	106.91	108.32	108.07	107.91	104.7	108.74	103.14	105.19	104.89	107.77	104.5	103.59	106.63	101.98	108.74	103.69	107.13	106.06	103.46	108.89	101.04	104.46	105.11	106.28
106.31	108.81	104.58	105.51	107.61	107.61	105.61	105.93	107.34	106.39	105.69	107.76	105.96	106.47	110	106.84	104.27	101.15	106.8	106.21	107.65	107.37	105.86	105.48	109.29	105.49	106.42	106.52	105.69	108.7	104.26	103.09	105.97	103.56	108.41	100.34	104.5	108.52	106.51	108.59	106.76	105.98	105.57	108.22	105.2	105.44	109.52	104.11	106.57	107.36
103.61	103.67	106.47	100.61	104.27	102.44	104.4	103.28	102.3	101.63	103.16	102.65	99.553	104.21	101.59	101.71	105.21	102.91	100.03	100.54	101.46	103.25	103.53	101.72	104.1	102.46	102.29	101.5	103.47	103.7	103.1	105.83	101.43	100.41	106.02	105.1	101.97	98.669	103.46	100.44	100.9	103.63	100.9	104.32	104.51	99.494	104.74	105.31	103.65	102.69
97.709	103.21	98.513	101.88	100.95	104.38	100.25	101.71	102.07	101.83	102.26	100.34	99.449	101.7	99.838	101.52	99.198	100.01	98.983	100.83	98.157	100.4	98.671	102.54	99.119	99.892	102.35	100.49	100.31	100.99	102.57	103.97	100.44	98.051	101.78	97.797	101.7	102.73	98.386	104.33	98.952	99.668	102.53	98.522	102.37	102.3	98.917	98.185	96.427	100.92
112.76	108.58	109.74	107.52	109.65	108.62	108.41	109	106.65	108.62	107.2	107.02	108.97	107.09	108.04	106.93	109.64	111.81	110.35	109.46	106.31	105.92	108.54	108.43	108.01	107.86	109.51	106.92	109.72	104.17	108.75	106.6	111.15	109.26	108.89	109.52	109.53	109.33	107.62	110.05	107.72	106.48	106.06	111.05	107.36	108.6	107.96	110.52	107.98	112.51
105.98	108.94	106.39	100.93	106.06	104.88	105.07	108.59	102.45	106.47	105.33	104.7	105.46	105	106.25	106.48	105.83	105.54	103.47	103.29	107.76	106.41	108.02	103.16	105.93	104.88	103.23	105.94	106.44	105.3	108.88	102.39	105.71	105.33	107.12	109.34	102.88	105.87	105.05	103.6	105.52	108.53	104.8	104.33	104.24	106.12	106.37	105.71	106.14	106.35
109.59	109.34	108.55	110.15	110.98	110.09	112.12	110.61	112.7	111.08	107.83	110.52	108.65	113.9	113.58	108.68	108.48	109.23	109.08	109.93	109.21	111.58	108.83	111.71	109	109.82	109.58	108.18	108.6	108.34	110.46	111.26	111.7	111.97	109.76	114.1	108.07	108.65	110.23	112.9	111.95	109.97	115.12	112.95	106.26	109.9	111.81	109.74	107.8	109.11
100.26	96.749	99.803	94.862	95.339	97.888	99.098	95.478	98.649	96.957	99.378	100.72	96.383	95.714	98.044	98.437	96.892	98.651	97.92	98.396	98.493	96.744	97.481	100.84	97.548	94.792	97.352	96.376	101.47	98.446	99.311	97.255	98.313	95.907	98.123	99.228	97.228	95.863	99.536	97.14	95.361	93.398	99.768	99.953	98.047	98.604	99.549	97.423	96.28	98.875
106.44	103.69	106.46	103.6	107.37	104.59	105.79	106.97	106.96	104.07	105.23	105.01	106.74	105.39	107.81	108.55	106.89	108.07	108.67	106.25	104.93	104.28	105.93	107.8	104.51	105.24	108.32	104.1	107.08	109.17	107.94	107.51	104.57	107.55	103.23	108.82	105.64	106.54	106.79	104.39	104.11	107.28	105.86	107.08	103.5	106.47	108.82	106.89	105.11	105.05
111	108.72	108.99	106.38	109.04	112.4	109.8	107.62	108.28	112.5	111.11	104.98	105.19	107.64	106.48	109.9	107.78	107.51	108.2	109.04	103.61	108.51	108.72	110.2	107.95	107.97	109.66	105.35	107.64	107.85	108.84	108.28	107.66	107.46	105.77	109.91	108.36	110.27	109.45	112.33	107.69	109.23	106.2	111.58	104.87	106.78	107.6	110.21	106.86	108.65
100.05	98.033	100.58	97.763	99.091	102.11	102.42	98.712	101.79	100.93	98.087	101.4	96.972	98.334	101.51	101.39	104.6	100.47	100.05	100.35	99.999	96.52	99.05	95.639	97.804	99.034	98.41	99.234	99.142	101.23	99.826	103.34	98.468	100.37	98.368	99.542	99.358	99.829	100.7	99.766	101.22	98.231	99.735	101.07	98.962	98.223	99.223	101.02	101.11	100.43
107.08	105.15	104.65	106.55	103.62	106.04	106.96	107.41	106.74	103.28	104.96	101.05	105.22	104.37	106.75	104.7	102.13	105.81	105.01	105.72	104.25	102.74	106.84	107.21	106.4	105.62	104.96	105.18	105.75	105.78	105.22	104.49	105.47	104.78	106.97	102.37	106.76	106.28	106.58	107.29	105.59	105.93	108.7	104.93	104.17	106.64	102.8	104.81	105.97	104.98
103.81	103.28	104.95	103.3	103.63	103.55	105.42	106.15	103.22	107.05	106.64	107.42	107.81	105.7	108.03	105.66	104.87	104.13	106.77	105.46	105.13	106.53	108.69	101.34	105.35	105.81	104.82	104.67	109.36	102.35	104.37	103.32	106.22	104.48	105.8	104.89	104.55	102.81	103.92	106.25	107.64	103.59	106.16	107.52	107.59	104.81	108.82	100.98	104.1	103.97
108.74	104.71	104.6	106.04	106.92	103.41	106.08	103.95	105.74	104.41	105.33	107.63	108.53	105.28	103.4	103.81	103.48	107.98	106.1	102.36	107.75	105.54	105.38	106.46	103.26	102.77	102.29	106.23	103.39	106.08	106.14	108.46	106.35	104.34	101.64	107.71	104.39	105.12	104.78	102.21	111.22	105.8	102.43	104.84	106.77	104.79	106.38	103.83	105.53	103.67
107.04	109.57	106.84	106.1	105.99	104.4	109.54	106.86	107.71	107.05	105.73	104.83	107.91	106.3	108.54	107.88	105.66	104.94	105.8	106.36	104.88	106.52	106.22	107	107.94	105.57	107.56	106.61	104.1	106.35	102.26	103.75	107.15	104.51	105.01	106.49	103.94	105.76	102.15	106.84	107.46	109.4	107.79	110.21	105.5	106.71	103.77	105.13	105.79	108.96
107.83	106.65	103.96	104.25	105.73	107.65	107.69	106.7	107.02	102.25	104.3	104.06	103.9	104.61	106.6	110.92	108.32	106.17	107.62	106.39	102.6	105.16	105.61	104.81	102.98	105.61	106.51	104.89	105.93	107.7	104.44	104.64	107.11	105.49	104.5	103.82	104.83	104.09	104.35	105.63	107.73	107.29	108.23	104.78	108.7	106.45	107.19	103.91	107.13	106.44
106.02	105.26	103.46	105.5	109.28	105.05	105.39	105.15	107.08	106.36	105.12	106.47	107.27	105.76	105.7	109.31	108.56	103.47	106.99	108.58	107.05	106.81	105.79	107.7	104.99	102.33	106.1	106.41	107.24	104.55	105.97	108.48	104.19	109.16	106.45	108.56	105.01	108.93	103.83	106.32	107.94	107.58	108.6	106.68	106.99	107.98	108.52	103.68	107.17	106.2
106.4	108.57	104.17	105.99	107.42	107.98	107.02	107.87	107.28	108.19	110.08	111.03	109.38	111.64	104.98	109.02	109.17	109.58	109.75	107.28	108.53	107.01	108.8	109.74	106.95	109.24	107.82	110.27	109.36	106.9	107.52	106.94	106.06	108.75	108.13	104.87	107.38	107.03	109.36	108.92	106.05	109.01	108.68	108.48	106.16	108.83	107.65	109.79	107.76	107.41
109.01	106.08	109.29	104.11	108.27	107	106.72	106.75	106.73	107.75	106.46	106.75	106.26	107.88	104.27	107.02	104.08	108.01	107.82	105.28	104.5	111.02	109.2	104.04	108.25	104.92	109	105.62	104.31	101.96	105.03	105.88	104.2	106.59	105.76	108.17	103.49	106.3	104.22	108.36	105.66	102.7	106.23	107.82	104.09	105.03	109.77	107.84	108.11	109.21
109.5	107.22	109.51	109.04	104.58	108.42	112.04	105.56	106.17	108.77	109.88	106.76	105.33	108.79	108.23	106.95	109.23	110.8	110.5	108.62	109.91	108.07	106.16	108.58	107.16	109.42	105.21	106.83	108.17	107.24	107.18	108.79	108.05	110.5	107.28	106.86	107.65	109.23	107.08	108.76	106.27	110.27	109.84	109.93	105.62	109.12	105.47	109.42	106.35	107.93
107.16	105.28	105.75	107.03	106.52	106.69	105.86	104.71	108.32	106.67	104.26	107.23	103.1	105.87	105.94	105.2	105.28	104.34	106.32	102.15	101.95	107.48	103.1	108.03	107.44	108.53	101.42	107.64	107.15	106.84	103.71	106.73	103.7	105.25	107.98	106.44	102.06	106.65	106.09	103.93	102.45	102.22	105.71	104.83	105.23	104.9	104.46	106.52	106.46	105.53
107.93	106.32	110.29	108.82	111.95	110.74	109.27	108.89	109.99	105.22	108.51	108.55	107.32	106.24	110.67	110.53	107.87	108.18	106.66	106.09	106.35	108.36	108.21	107.73	107.22	108.79	107.5	109.48	106.7	105.03	105.73	107.62	109.53	108.77	106.07	103.27	107.41	107.98	108.54	105.2	107.43	107.36	105.88	108.93	109.08	105.59	108.33	110.78	106.84	105.71
109.06	109.41	109.65	107.25	108.85	112.41	108.5	109.29	109.45	107.26	111.54	111.47	104.99	108.81	108.16	113.18	107.58	105.17	109.1	110.35	105.34	106.97	109.9	104.75	109.11	109.39	108.75	109.71	111.11	106.48	110.36	107.88	104.78	112.02	105.7	107.54	108.34	106.38	107.95	107.03	106	108.11	109.24	109.49	106.83	107.09	105.53	105.79	111.61	108.15
104.62	101.94	104.07	103.88	106.93	104.54	107.48	103.98	105.27	104.04	105.35	105.64	111.13	106.41	106.39	104.1	106.67	106.95	106.06	105.39	107.76	106.75	106.62	105.84	103.85	107.9	105.63	107.8	106.83	107.71	106.22	107.33	103.84	105.09	105.29	105.95	108.77	105.81	107.07	106.22	107.28	105.83	104.78	106.38	105.22	107.04	104.39	104.71	107.18	107.9
108.12	112.94	108.14	107.77	110.5	105.76	106.5	106.87	106.88	108.97	110.57	106.81	105.97	109.39	110.55	108.71	111.33	106.08	105.86	108.39	107.24	108.38	107.49	110.28	108.67	105.12	109.65	108.52	104.67	108.67	107.83	104.33	106.27	107.42	108.75	110.71	110.74	107.85	106.25	110.28	109.87	106.77	107.18	108.7	109.93	106.34	110.55	107.46	107.57	108.54
109.25	109.68	110.4	108.56	110.24	109.98	106.7	108.87	108.43	105.53	107.12	110.91	108.09	110.33	111.58	103.82	108.23	107.68	109.85	108	108.55	110.8	106.26	113.93	108.9	109.47	106.97	106.57	107.72	113.53	108.28	110.85	109.53	108.74	108.37	106.6	107.67	109.31	109.06	111.53	110.16	106.6	109.07	107.29	108.15	108.48	108.7	109.12	106.72	107.08
109.01	106.25	108.08	109	111.87	105.93	108.18	109.01	108.85	110.91	106.93	108.25	109.35	108.09	109.67	108.55	107.01	108.04	108.23	106.57	107.4	107.39	107.29	109.46	113.31	109.31	109.62	109.48	109.74	109.34	108.96	107.21	108.36	109.72	106.36	105.64	108.88	106.33	106.55	108.53	106.7	108.73	107.62	109.78	108.36	108.74	108.59	109.32	106.72	111.17
106.23	105.79	103	105.82	108.15	106.62	105.7	100.78	104.25	105.81	106.32	105.73	103.52	104.1	106.52	107.41	105.37	106.67	105.93	104.03	106.26	104.54	104.13	108.86	106.15	102.69	107.24	104.78	106.81	108.34	106.63	103.85	105.76	104.1	102.73	104.76	104.77	109.86	103.39	109.28	106.01	104.2	105.68	105.64	108.04	107.51	107.46	107.2	106.81	104.15
100.18	101.61	103.49	99.578	100.7	99.601	100.65	97.47	102.51	101.23	98.97	99.973	100.06	102.58	100.38	99.643	99.678	98.432	100.13	97.497	99.812	100.64	100.46	98.732	101.53	101.85	101.89	101.5	100.39	101.98	98.739	99.566	99.902	98.369	101.01	102.13	99.691	103.01	99.581	100.61	100.35	100.77	101.5	102.42	102.37	101.27	99.689	100.54	102.51	102.5
107.34	104.74	105.72	107.49	104.92	109.42	107.61	106.97	103.86	106.37	105.66	107.89	108.06	110.28	104.5	109.29	105.56	104.04	105.05	106.29	107.84	109.87	107.75	105.69	106.55	106.08	107.89	109.01	107.74	105.37	107.52	106.54	108.03	103.57	110.85	103.79	107.4	107.89	107.52	107.5	107.82	104.03	109.64	105.89	106.2	106.47	104.12	106.4	105.29	108.43
104.74	104.29	106.3	106.8	104	104.87	107.67	104.49	103.48	104.53	107.58	103.77	103.37	104.91	106.59	104.8	106.91	107.03	103.42	104.52	104.14	106.41	104.03	107.46	105.83	105.12	105.52	106.27	107.11	103.71	107.44	105.64	108.46	103.08	106.51	105.4	107.79	107	106.76	103.28	103.67	108.15	108.29	106.64	104.18	104.59	106.63	105.57	107.17	105.54
104.27	108.87	103.11	107.2	105.89	107.43	107.6	107.29	105.77	108.64	103.44	105.7	110.75	106.75	106.63	105.19	102.1	105.88	107.04	102.4	105.92	106.11	104.09	104.98	107.21	107.36	105.6	106.36	105.67	106.52	105.97	105.69	101	106.52	106.35	104.9	105.36	107.29	107.51	106.32	107.52	104.71	104.15	104.09	107.46	101.95	101.4	105.63	107.96	108.61
109.96	101.8	106.08	106.75	104.41	103.62	103.48	106.64	108.29	104.85	109.57	105.09	107.11	105.95	105.05	104.5	109.16	107.66	105.53	110.34	102.36	104.03	107.29	106.06	107.44	103.14	104.83	104.26	106.07	107.34	105.87	103.97	105.45	105.37	106.03	106.19	103.1	106.21	104.82	107.58	103.66	105.43	107.26	106.76	105.18	104.79	104.88	103.4	105.44	103.99
98.205	102.2	97.206	99.409	97.812	100.1	100.34	101.07	102.18	99.182	102.63	98.448	100.91	99.881	96.091	98.578	101.69	103.04	103.79	102.9	99.916	98.171	100.22	101.38	103.03	101.19	101.06	99.522	103.13	101.63	99.092	98.793	101.04	103.53	98.341	103.22	101.31	100.68	101.09	100.87	103.4	100.59	103.2	101.49	101.49	102.54	100.42	102.69	98.264	101.04
105.6	105.32	107.25	107.72	104.52	107.98	110.45	110.39	108.9	106.24	104.86	109.69	107.69	105.54	104.96	108.3	107.69	105.08	102.77	105.2	107.26	108.86	107.48	105.95	102.61	105.6	105.53	106.08	105.82	109	109.9	109.87	106.67	107.93	103.77	105.48	105.78	103.61	107.01	108.77	109.02	101.47	105.41	109.64	104.83	108.24	107.03	104.47	108.02	108.42
105.8	109.31	106.71	105.87	105.35	107.92	103.42	107.17	104.83	105.45	107.48	104.95	105.73	103.69	107.45	103.22	106.78	103.02	107.77	104.29	103.48	106.99	104.82	106.86	104.55	104.03	104.91	103.85	107.61	102.96	104.46	107.27	104.83	107.38	102.97	101.79	105.49	104.75	107.78	105.39	104.52	104.77	105.46	103.24	106.06	105.22	101.66	105.97	106.05	104.11
103.83	107.23	101.6	105.72	103.54	105.37	102.97	104.88	102.42	105.84	106.61	106.35	108.15	105.77	107.27	103.73	104.23	109.38	107.13	105.1	107.46	109.44	107.02	104.62	107.93	106.73	102.52	105.94	107.4	107.19	106.57	108.18	104.4	107.69	105.37	105.87	107.28	106.21	105.1	107.76	103.36	106.27	105.04	107.13	107.47	107.79	106.71	106.86	105.16	106.09
95.059	99.343	98.442	98.147	96.044	101.29	99.99	97.832	98.182	96.982	98.924	99.426	96.262	99.648	98.821	97.567	96.775	101.28	96.447	100.01	97.049	96.75	99.342	98.271	95.738	98.323	95.485	99.546	98.004	99.669	93.864	97.77	98.113	94.591	97.138	98.395	96.908	96.307	93.957	96.087	99.167	97.331	99.399	95.909	99.159	96.59	96.362	99.319	98.517	99.092
108.44	108.3	109.65	110.56	109.41	106.28	107.76	110.93	106.27	109.06	109.31	110.48	106.46	105.99	110.1	108.11	109.6	110.91	109.54	110.43	106.83	107.06	110.58	110.8	109.95	109.73	107.54	106.14	110.28	108.47	109.14	111.88	106.89	107.2	107.15	105.87	108.08	109.24	106.57	107.84	107.2	105.94	106.46	108.95	105.57	107.96	110.02	109.66	110.76	105.01
103.04	107.48	105.91	106.69	108.89	106.26	108.25	107.3	104.29	106.26	106.26	104.49	104.69	105.87	104.1	102.73	101.93	102.91	103.92	110.15	102.98	107.2	106.2	103.18	105.22	104.97	105.03	109.8	104.94	104.64	107.71	103.51	103.51	108.6	104.53	106.56	105.39	107.03	105.05	104.73	106.63	108.27	105.64	105.2	104.31	107.23	106.6	105.27	106.1	103.12
98.868	98.402	100.4	102.26	100	99.687	96.325	96.382	100.7	98.032	98.057	99.421	98.875	98.282	100.16	97.658	97.456	101.56	96.544	97.387	99.118	97.814	97.239	101.03	100.31	99.995	96.337	97.198	96.205	97.438	99.907	99.031	100.33	100.16	98.009	98.376	97.487	102.57	98.63	96.412	99.574	96.887	100.18	100.44	99.104	99.378	97.896	98.713	100.67	97.756
108.25	109.24	106.92	109.09	107.53	109.19	105.46	107.16	105.16	107.08	108.44	109.78	107.92	106.22	105.43	103.83	107.03	112.14	108.43	107.2	109.37	109.38	108.79	107.93	105.98	111.05	110.46	108.82	107.13	107.78	112.31	109.31	108.32	106.49	109.86	106.07	106.44	108.34	105.98	111.51	111.38	109.3	110.04	109.32	107.07	111.6	109.42	108.54	109.16	105.87
97.966	96.704	102.05	103.59	101.15	99.352	101.43	99.933	102.31	99.563	100.5	102.16	99.133	97.243	99.215	100.62	100.87	100.94	99.004	99.954	99.534	102.38	101.88	98.715	101.28	101.33	100.42	100.72	99.269	101.14	101.29	103.73	100.09	101.4	101.7	101.48	99.475	100.61	100.66	99.301	100.66	98.727	100.98	101.44	99.856	98.904	98.933	99.535	100.08	100.79
106.21	107.96	105.84	107.01	103.77	107.79	105.73	108.69	107.94	109.21	105.29	107.08	105.59	108.67	108.14	105.41	108.7	107.05	107.83	107.03	109.77	105.96	109.2	106.35	107.8	108.63	107.96	106.66	111.73	107.14	107.37	108.37	107.43	104.69	109.46	108.11	109.11	108.54	104.34	108.43	108.46	108.29	107.68	107.98	106.85	105.77	110.1	108.78	107.42	111.05
108.08	106.04	109.58	108.21	109.05	107.21	107.55	108.07	108.9	110.06	104.15	109.36	104.64	105.95	109.57	109.92	106.47	105.58	108.61	105.07	109.79	106.84	110.51	107.05	106.04	105.8	110.06	106.66	106.26	110.21	109.62	104.6	107.43	106.06	108.98	108.45	106.73	106.51	107.23	109.64	107.59	105.49	107.74	105.29	108.54	106.78	107.92	110.3	107.18	107.18
105.76	103.38	104.62	107.04	105.88	105.06	106.7	108.37	102.4	106.08	106.08	104.79	109.73	106.57	108.51	104.9	104.82	106.46	107.83	105.87	107.82	105.66	107.8	105.86	104	108.71	105.4	107.13	106.41	105.58	107.05	104.83	107.36	108.81	109.47	102.94	106.58	107.05	106.59	109.18	107.49	109.19	106.36	106.1	105.66	105.04	106.57	105.21	105.49	103.97
104.74	105.16	107.21	107.64	105.04	106.32	104.49	103.48	105.63	104.62	110.81	103.37	107.78	107.65	107.13	105.37	105.88	107.16	103.05	102.74	107.22	105.59	107.89	106.69	106.09	105.37	107.79	107.55	104.76	104.13	105.24	106.98	102.54	107.33	106.48	107.39	106.96	103.85	107.41	105.55	105.51	107.48	104.7	103.76	106.56	105.65	104.08	105.55	104.28	105.59
104.95	104.8	105.27	106.39	106.21	104.49	101.07	104.74	105.32	106.56	102.36	105.52	104.95	108.56	104.24	106.07	104.77	106.25	104.59	106.35	105.35	107.17	104.26	108.01	106.56	104.14	101.68	104.92	107.57	106.46	104.72	103.65	106.7	102.97	106.32	102.68	109.72	105.72	103.86	107.63	107.08	106.04	105.6	105.21	103.63	106.66	108.22	108.41	104.13	106.48
105.48	104.24	106.4	106.44	106.37	104.38	104.3	104.49	106.42	103.51	103.47	104.66	105.3	106.31	105.89	104.09	104.43	107.42	105.47	104.35	107.77	103.93	107.8	106.08	105.26	103.38	106.04	102.72	109.15	102.6	105.07	104.91	106.96	107.39	105.72	106.29	106.64	103.1	107.19	104.63	104.27	105.17	101.88	106.84	107.06	102.19	105.96	106.21	104.94	104.92
106.94	105.87	107.78	105.49	103.45	105.29	106.39	106.71	106.66	108.94	103.19	105.33	105.46	109.04	107.19	107.77	107.87	106.84	107.14	106.25	106.43	106.98	106.06	105.93	104.27	105.48	107.09	108.44	107.38	105.7	106.97	107.63	104.33	105.62	104.44	106.08	109.67	107.65	105.11	105.3	107.66	107.4	105.78	105.45	107.28	103.45	103.01	106.52	106.78	105.56
106.27	108.82	109.24	104.93	104.35	107.41	108	104.61	104.33	103.64	107.47	106.68	106.33	109.29	105.4	106.27	104.93	102.55	106.78	108.7	106.82	107.27	106.26	105.94	105.2	107.48	106.7	103.86	105.99	106.31	106.8	104.45	105.45	105.21	108.18	107.06	108.54	106.37	106.16	106.24	107.69	106.44	106.38	105.78	106.3	107.43	106.41	107.08	107.12	108.23
103.69	106.96	105.08	106.08	107.61	105.55	104.89	107.91	105.05	108.96	104.24	103.99	105.47	108.26	106.29	105.58	107.26	103.46	107.22	103.85	107.39	105.66	104.1	106.3	104.44	107.98	104.41	104.24	107.81	103.88	106.38	108.43	109.11	107.31	106.24	105.93	104.67	107.16	106.29	105.55	106.7	103.75	106.78	106.39	105.88	107.26	104.6	106.41	106.9	105.34
100.24	100.23	103.42	101.63	101.43	99.691	102.04	99.987	101.47	97.68	100.01	100.01	101.36	98.262	101.18	101.17	100.5	97.554	101.31	97.608	100.35	98.991	100.96	98.277	98.185	101.45	99.396	100.42	101.09	102.36	104.42	98.238	101.76	97.12	97.761	97.79	99.65	97.415	99.973	100.26	99.643	98.83	97.155	101.65	100.16	101.26	98.736	100.59	102.64	100.02
103.95	104.75	105.78	105.48	104.66	104.36	107.06	105.93	103.99	104.27	103.57	107.15	105.33	106.96	103.85	103.91	102.79	104.82	109.25	105.72	100.47	107.92	106.07	104.7	104.8	109.15	106.87	103.38	102.93	107.14	105.1	106.27	103.27	107.87	105.06	105.16	105.79	109.9	103.19	104.5	105.54	108.87	103.23	104.53	107.19	106.37	101.49	104.31	103.28	108.68
103.52	108.67	107.75	106.09	107.56	105.37	104.43	106.54	103.62	108.5	103.63	104.26	104.16	106.05	102.52	104.86	103.04	105.39	105.09	106.04	104.74	104.18	107.75	109.65	105.86	106.02	107.26	105.98	105.71	105	106.64	106.39	106.36	105.8	107.27	107.11	107.52	105.63	106.42	105.06	105.56	107.56	104.86	104.69	102.76	107.65	105.03	106.7	103.8	107
106.58	107.74	106.32	109.29	105.97	106.15	110.29	104.71	104.76	105.7	107.86	106.11	105.8	102.08	105.8	107.69	108.6	108.32	106.62	103.59	105.56	107.41	106.04	104.3	108.21	106.66	107.69	107.3	104.48	107.83	103.72	107.94	103.34	108.11	106.94	105	107.66	110.13	104.15	106.13	105.15	107.17	108.04	110.28	104.77	103.92	104.81	105.07	105.6	106.1
103.02	103.06	101.8	107.71	107.09	106.33	102.28	105.02	107.26	104.31	107.77	110.76	108.14	105.52	106.11	108.28	109.18	102.92	108.25	106.45	107.36	105.77	103.14	108.04	104	105.64	103.24	106.24	108.84	105.84	107.36	104.03	109.16	106.47	106.43	106.51	106.25	105.77	104.43	109.64	105.64	107.16	106.56	107.22	105.45	104.76	103.38	107.99	104.3	108.69
108.59	105.62	108.16	103.99	105.25	107.28	109.66	107.13	108.08	106.73	107.9	108.23	105.88	106.97	108.17	109.91	105.75	108.29	105.9	108.37	109.79	108.02	108.93	106.84	105.55	109.07	108.98	106.55	110.92	107.74	108.6	109.65	107.56	111.85	107.38	107.55	108.92	105.32	109.23	110.04	108.39	108.23	106.81	109.29	108.92	108.43	108.1	111.63	108.57	109.39
98.708	98.97	98.846	97.189	96.553	97.897	98.63	99.453	101.46	99.881	95.644	98.355	98.79	97.587	97.042	96.478	97.282	98.693	97.084	97.789	98.681	100.82	99.935	95.276	97.514	99.077	97.939	95.838	97.447	95.307	97.155	99.759	99.364	97.035	101.65	98.048	98.488	95.471	98.7	94.967	95.35	96.611	97.384	97.212	94.54	100.24	98.11	96.061	97.314	97.788
105.69	104.52	105.6	109.22	105.72	105.37	103.47	103.68	103.54	101.62	101.56	107.14	100.87	107.4	106.25	106.39	104.35	106.56	105.48	107.75	105.39	103.59	105.22	105.14	103.16	103.1	107.12	103.58	106.19	106.11	107.27	103.1	107.03	105.15	105.26	101.75	104.56	107.9	105.86	108.34	105.56	106.18	106.47	103.36	106.62	104.17	105.34	105.83	106.48	107.57
110.12	109.64	110.52	107.44	110.92	107.17	106.69	109.06	107.57	110.36	108.89	106.99	108.13	108.17	104.48	109.69	106.77	106.49	111.64	108.34	106.27	108.51	108.13	109.81	107.94	109.78	106.91	106	109.13	109.64	109.41	107.6	107.24	108.23	110.08	105.55	107.61	107.49	111.23	110.4	107.29	109.4	108.17	107.33	108.76	108.8	110.13	107.89	109.72	110.56
106.99	107.23	104.06	107.71	104.44	109.29	101.95	108.5	102.52	103.92	105.45	107.57	104.12	106.7	105.46	105.88	105.91	102.33	102.99	107.29	105.44	104.75	109	107.9	104.56	106.72	106.36	105.66	105.17	103.84	106.42	105.98	105.23	104.77	105.08	103.3	104.64	108.12	107.75	101.64	105.51	107.19	105.86	104.91	107.47	104.35	106.62	111.39	106.41	105.46
103.62	101.22	101.52	103.83	105.13	102.26	105.24	101.05	104.22	101.75	103.19	101.59	102	99.068	104.45	104.11	101.15	102.38	102.72	103.94	102.86	101.71	103.16	101.97	104.09	103.8	103.95	104.03	104.27	104.66	106.09	99.943	100.92	104.28	100.37	103.94	102.65	106.92	102.27	104.7	101.03	102.36	100.98	102.2	104.54	100.78	103.69	104.49	102.43	102.23
103.98	98.105	99.43	101	101.82	100.86	98.816	103.62	100.84	101.86	98.824	100.22	102.21	99.099	101.2	100.69	98.375	104.3	99.642	103.13	99.894	101	101.27	98.41	101.76	103.61	96.827	100.19	101.41	100.73	95.864	103.62	100.26	100.61	99.599	100.38	99.349	101.3	103.3	100.15	100.43	100.15	102.49	101.55	99.746	100.06	98.831	100.28	101.19	98.107
98.801	100.25	97.565	100.7	98.326	99.049	101.7	100.93	104.68	100.37	104.4	101.21	99.071	101.56	97.728	103.15	102.21	100.26	98.082	103.21	101.32	102.36	99.726	98.177	99.088	98.862	98.963	99.84	102.26	100.17	101.7	98.523	100.28	101.86	100.65	99.335	97.866	101.31	97.48	99.016	99.625	101.43	100.45	102.51	97.628	101.55	99.499	102.63	102.75	100.57
106.36	108.13	106.74	111.92	106.87	108.79	107.71	105.29	107.4	109.03	110.74	106.44	107.35	107.59	109.71	106.26	105.66	109.73	110.92	107.82	110.72	108.02	109.15	107.14	105.99	108.39	106.86	107.48	109.72	109.4	108.55	108.94	109.34	109.41	107.52	110.51	110.66	107.31	108.22	107.09	110.69	109.48	107.83	105.05	110.55	105.45	107.93	105.84	109.24	109.02
102.46	100.52	99.375	98.535	99.662	101.81	99.438	98.501	99.396	99.701	99.579	100.07	102.29	100.63	101.5	103.54	99.439	102.79	99.815	102.91	98.541	97.561	100.81	101	100.36	102.16	100.21	100.05	102.04	104.81	101.22	100.54	96.235	101.07	101.8	101.07	100.18	101.23	97.99	102.82	100.77	101.77	98.027	98.449	99.732	100.47	96.547	100.14	100.46	99.12
103.1	102.65	101.36	102.01	103.87	103.69	96.859	99.979	102.67	97.833	99.099	104.18	99.133	102.8	104.09	99.455	101.59	103.42	98.992	101.69	105.83	106.27	100.97	102.11	100.49	105.22	105.77	103.54	102.09	103.79	104.46	104.36	100.63	102.55	104.38	101.47	100.4	102.46	102.45	100.77	103.17	106.77	106.18	105.62	99.11	101.6	100.47	102.23	106.28	104.28
105.68	108.11	104.66	104.94	104.17	107.85	106.61	103.1	105.4	106.32	103.21	107.46	105.84	103.52	105.73	106.61	108.67	101.29	106.88	103.62	102.52	107.06	106.54	106.38	108.11	102.65	102.99	105.74	105.56	107.31	102.22	104.7	105.57	105.24	103.4	104.52	105.58	105.53	106.34	107.55	104.91	105.36	104.1	108.2	107.22	102.51	106.77	106.61	106.42	104.23
100.19	97.57	102.53	98.683	100.61	102.12	101.29	102.01	103.41	99.367	101.48	98.955	101.26	100.32	102.42	99.314	100.37	102.39	102.81	102.26	99.679	98.849	101.64	99.051	102.88	102.32	102.84	100.19	98.063	99.07	99.832	99.63	100.16	96.249	102.64	99.343	98.615	97.738	99.987	98.781	98.927	103.03	98.62	100.81	100.49	100.36	105.7	98.029	102.96	101.08
106.59	107.83	105.65	106.61	103.5	104.68	103.09	103.04	110.37	105.65	106.36	107.68	106.66	105.6	105.67	104.47	104.98	106.62	109.81	106.83	109.39	107.86	109.51	107.21	106.64	102.78	109.57	104.24	104.45	105.8	106.11	101.93	106.36	108.53	104.41	106.54	104.87	108.27	108.51	108	103.95	103.11	104.74	108.93	105.59	104.29	106.78	103.93	108.34	105.59
105.74	104.07	106.38	104.05	103.06	107.33	104.92	106.23	106.56	105.78	107.88	104.53	108.74	103.91	104.23	108.47	107.17	106.11	106.82	103.35	108.28	104.26	103.12	106.08	106.21	106.24	104.43	108.37	106.18	104.68	104.06	105.03	105.35	105.33	103.27	105.37	107.15	103.32	104.64	106.66	108.47	107.2	107.67	102.4	105.1	106.98	104.25	106.49	104.22	108.69
104.76	98.228	99.233	102.87	102.33	100.16	101.45	100.33	100.63	101.21	100.55	101.19	99.568	100.88	104.21	97.912	99.586	99.339	100.53	100.66	99.947	100.55	99.961	103.45	99.501	99.424	97.602	101.73	100.01	102.85	102.02	99.305	98.018	101.31	99.739	99.519	98.498	99.114	102.93	100.54	100.68	101.19	102.96	97.312	100.38	99.692	100.14	101.41	100.18	101.62
108.62	104.38	107.09	102.82	105.34	103.36	106.53	103.81	108.05	108.67	104.46	105.66	106.8	104.63	106.55	108.08	107.84	103.1	105.36	104.94	105.96	102.65	104.67	110.05	106.06	104.5	106.86	108.07	101.13	108.27	107.59	106.97	105.61	106.7	106.26	108.81	104.93	106.97	107.8	107.65	107.81	103.59	107.02	109.1	105.74	106.95	104.03	108.72	106.8	109.71
108.51	108.52	107.68	111.67	108.48	106.74	109.21	109.87	106.78	106.85	108.14	109.73	110.12	104.67	108.34	108.35	107.73	106.61	105.65	106.34	109.76	110.9	108.55	109.34	105.37	110.32	109.73	110.25	109.06	106.91	107.38	108.46	107.4	111.25	107.51	109.9	107.28	108.24	110.69	108.72	109.97	106.53	114.01	107.5	103.85	108.35	109.38	106.96	111.85	107.31
109.38	110.22	109.76	111.22	108.82	109.52	108.7	109.76	112.32	108.65	110.01	107.84	109.39	108.18	109.33	107.32	109.49	108.89	106.83	110.76	109.61	113.17	106.86	109.33	110.08	109.42	108.72	106.61	111.13	107.72	105.48	109.41	108.73	109.48	106.39	108.96	106.52	109.54	109.63	108.22	109.27	107.94	104.58	111.07	105.31	109.93	104.68	111.78	108.17	106.89
98.47	96.683	97.531	95.762	95.489	97.227	97.913	97.119	96.695	92.653	95.122	96.933	99.303	96.883	98.36	97.096	100.08	97.821	96.729	97.156	98.173	99.837	96.332	98.983	98.118	96.581	99.846	97.364	93.859	100.34	97.258	96.855	100.05	99.767	99.303	100.45	95.909	97.462	100.01	96.803	98.344	97.618	98.269	98.112	97.054	97.309	94.522	96.528	99.197	96.945
108.01	111.53	110.19	108.29	108.01	109.7	109.46	110.48	105.11	108.55	106.48	105.82	107.14	107.67	106.73	109.66	106.13	107.29	110.51	108.86	109.09	106.42	108.02	106.51	105.98	106.99	106.42	106.69	107.28	108.68	109.94	108.41	107.76	111.73	106.81	110.89	106.65	109.91	106.55	107.31	110.36	107.34	110.09	106.71	104.03	107.5	107.31	107.12	105.42	108.04
108.66	101.21	108.24	104.42	106.94	107.07	107.08	107	104.74	108.82	106.02	108.98	104.23	109.19	105.63	108.15	106.9	105.14	107.32	104.92	104.55	109.58	105.45	106.16	107.92	104.28	104.96	109.74	106.35	108.14	108.16	106.05	109.35	105.57	105.43	104.1	108.06	107.47	110.24	104.64	106.66	106.52	104.92	105.85	104.82	108.04	105	107	105.57	106.38
106.82	104	107.83	109.26	103.42	103.59	107.41	103.36	106.24	106.96	104.66	107.09	110.11	110.22	104.62	106.45	106.94	104.78	106.41	105.45	106.57	106.16	106.05	106.97	109.07	106	107.6	107.68	104.45	101.6	105.05	105.52	106.71	107.62	107.51	104.99	106.52	105.01	108.92	107.1	105.76	105.84	104.06	108.58	104.22	106.65	106.36	103.74	104.95	105.92
108.99	106.53	109.99	108.72	109.26	107.24	108.51	106.4	104.24	110.03	109.79	105.91	110.02	106.35	111.54	107.73	107.95	107.35	107.85	107.55	110.03	108.01	108.56	109.35	110.67	110.98	109.07	112.23	108.78	109.34	107.58	109.14	107.96	113.5	106.75	106.51	111.37	106.85	106.37	106.51	109.52	108.35	111.31	107.7	108.69	109.02	106.86	106.76	108.53	108.95
92.789	98.643	96.852	96.916	96.99	100.91	98.197	98.82	97.695	97.258	98.887	95.271	98.271	99.433	96.521	96.742	96.666	96.88	98.154	96.388	97.771	100.13	101.09	100.51	98.222	101.31	96.438	99.555	95.373	98.114	98.913	99.795	95.084	100.88	97.545	96.595	98.652	94.773	98.946	98.52	99.521	98.175	100.35	99.204	98.037	100.98	95.31	99.587	99.745	99.339
110.12	106.56	103.72	106.43	104.25	108.58	104.14	102.25	106.44	108.78	107.08	103.39	107.16	106.33	104.63	106.83	108.83	108.97	105.78	104.36	102.5	106.16	105.53	106.13	104.14	103.38	105.69	104.61	105.9	104.56	105.9	107.65	106.27	105.6	103.97	105.7	104.09	106.52	107.18	105.06	107.42	106.64	103.66	107.54	106.06	106.78	103.04	104.18	103.96	104.45
111.83	109.77	112.81	106.51	113.54	110.12	111.71	109.23	108.38	108.74	114.31	107.66	109.55	111.93	110.51	112.11	107.22	111.38	108.77	109.06	109.87	107.75	110.11	107.26	108.9	109.67	108.64	113.28	108.55	107.35	109.97	108.89	111.69	110	114.24	109.56	111.97	110.44	107.41	110.72	110.52	112.58	109.86	110.89	111.45	110.77	109.94	110.26	110.07	110.69
103.62	110.19	110.61	109.78	111.91	108.47	108.55	109.78	107.23	107.29	108.18	107.18	110.41	108.82	107.36	107.59	106.48	109.49	108.06	105.69	106.68	106.18	105.28	111.5	107.68	107.22	106.7	107.4	108.93	107.32	110.45	108.2	105.52	107.18	108.25	104.08	108.07	108.97	109.34	108.07	111.48	108.64	108.8	109.02	106.3	110.41	110.44	113.6	107.46	110.05
97.702	97.396	97.031	98.18	95.378	99.583	97.756	99.123	96.593	96.451	97.442	96.499	94.507	100.62	93.952	98.216	98.293	92.462	95.082	95.836	98.249	100.84	98.592	95.106	97.795	99.692	95.398	94.574	100.97	98.271	97.302	98.981	99.836	98.799	97.622	99.582	98.622	98.201	99.661	99.817	96.491	102.12	96.423	98.654	97.702	97.747	96.721	97.36	96.867	99.034
109.26	102.4	107.79	105.09	106.15	105.47	107.44	105.72	105.15	105.97	106.48	105.54	105.63	106.36	106.66	105.55	104.67	106.44	106.42	103.71	112.74	105.71	104.57	104.71	104.71	104.93	106.25	107.57	108.58	105.75	103.82	106.96	106.11	105.19	107.05	106.97	105.98	104.9	104.58	107	104.31	105.54	106.38	101.58	108.38	106.41	105.21	106.66	103.55	107.73
112.39	109.01	109.03	111.43	110.44	109.76	112.58	105.84	108	109.88	109.57	111.37	111.15	112.44	110.15	111.89	109.18	112.83	109.93	109.89	108.61	111.88	113.63	110.76	108.55	111.95	111.44	108.03	109.23	110.03	109.23	115.33	107.35	109.02	113.17	109.42	111.11	112.98	111.45	115.3	109.44	110.63	110.32	109.23	107.48	109.15	113.69	108.81	113.07	106.61
106.88	105.19	106.52	108.5	106.53	107.06	105.78	105.82	106.15	106.93	105.09	105.51	105.66	104.09	104.52	104.32	107.6	106.56	107.8	105.53	106.76	104.33	105.51	104.8	103.18	108.12	105.07	103.62	105.24	107.1	106.36	105.17	107.93	109	105.81	107.82	109	104.07	106.55	106.5	105.28	104.8	105.79	106.89	108.7	105.83	102.62	107.1	107.15	107.09
99.051	99.847	100.48	96.764	99.692	102.02	99.265	98.525	100.73	100.84	101.61	101.06	103.19	101.36	100.67	97.106	98.741	102.46	96.972	102.49	98.273	97.67	102.91	102.99	100.95	100.91	102.41	102.32	101.92	100.19	98.933	102.28	99.161	101.79	98.663	98.815	102.5	99.348	99.829	100.02	100.99	102.62	99.714	100.98	102.46	97.036	99.903	101.38	99.876	102.85
106.78	109.87	108.14	109.78	107.12	108.83	111.6	109.97	106.26	107.89	107.37	109.36	108.85	108.84	107.21	107.5	108.65	110.03	109.56	107.8	104.5	109.51	106.95	109.73	109.08	106.89	103.3	106.61	108.35	107.58	110.88	105.25	110.96	108.29	108.03	106.54	109.4	110.07	110.83	108.42	109.07	108.6	108.24	104.17	109.66	110.65	107.1	106.75	109.74	104.87
108.72	106.91	108.51	108.23	106.05	107.92	105.04	107.03	105.45	104.79	107.46	105.18	104.82	104.88	106.87	105.21	108.25	106.09	105.52	110.59	107.87	107.15	106.19	106.83	106.68	105.74	107.09	110.28	105.67	103.94	104.73	106.11	104.38	105.63	102.87	110.74	105.27	106.19	105.1	105.88	103.83	107.57	106.72	102.4	106.98	106.07	109.3	109.22	109.02	106.1
104.55	106.46	108.55	108.01	104.89	104.3	103.47	105.57	105.27	107.98	103.79	106.06	105.26	106.31	104.5	106.95	104.14	107.88	106.32	104.17	108.48	105.63	104.56	106.49	104.72	105	106.29	108.25	102.84	106.28	107.3	103.49	104.69	103.67	104.2	107.71	105.58	108.55	105.54	106.4	104.82	102.78	107.3	106.68	105.49	103.19	105.18	104.09	105.77	106.16
103.17	99.391	101.02	100.46	102.11	100.22	102.41	101.55	100.26	100.65	99.808	105.9	102.84	102.44	103.18	100.76	102.55	104.73	103.17	101.79	99.539	99.467	102.2	98.837	101.08	98.716	99.793	100.23	101.31	100.96	98.936	101.92	97.402	100.19	101.85	100.4	100.07	102.13	99.375	100.29	100.33	101.67	97.911	98.717	101.76	103.48	102.68	104.68	100.65	101.74
106.54	109.62	109.14	107.22	108.53	106.79	107.85	104.2	108.38	108.3	110.12	105.01	108.02	111.05	108.16	108.37	107.82	107.95	109.03	108.22	107.53	108.32	107.11	108.56	109.56	106.18	109.64	108.2	106.3	105.65	110.34	109.75	107.17	107.37	106.87	112.12	107.52	107.59	107.72	107.09	108.61	104.23	108.05	112.19	106.51	107.45	109.01	110.14	108.07	105.81
106.3	105.28	103.34	106.97	105.27	108.65	104.95	104.49	105.37	105.99	107.94	106.99	106.57	105.89	107.46	107.61	107.66	105.78	104.83	103.42	103.86	105.26	104.12	107.39	105.18	107.62	109.53	105.86	104.34	107.9	105.7	105.88	104.68	106.85	109.84	109.62	102.58	104.35	106.08	106.8	108.13	104.6	106.4	105.29	103.69	109.15	108.09	106.78	105.51	107.87
108.46	109.19	108.4	107.95	106.12	106.53	109.99	108.28	107.04	108.8	107.74	108.95	109.92	107.03	108.88	109.09	106.31	108.95	109.03	108.71	105.64	103.75	106.53	108.07	109.51	104.23	107.82	111.75	107.21	112.52	108.63	111.3	109.47	107.15	108.15	108.69	106.02	106.54	108.88	108.96	110.61	111.56	108.42	108.92	109.01	107.28	108.94	108.47	108.32	105.85
101.29	99.847	101.25	98.205	97.975	95.611	94.464	98.091	100.07	100.38	98.494	103.06	98.464	100.44	99.63	101.64	100.52	103.51	99.964	100.42	98.688	99.732	97.768	99.067	98.681	100.65	96.95	101.57	98.187	97.908	101.91	99.931	102.74	97.729	99.925	100.16	99.012	101.5	99.689	100.02	101.13	102.2	98.716	98.659	97.569	100.38	102.74	99.762	102.07	98.644
99.789	95.682	100.79	102.07	98.29	98.382	96.53	96.579	98.531	98.46	97.534	97.223	97.258	95.491	98.192	98.677	99.875	98.206	102.12	96.423	98.997	101.77	102.16	98.683	98.582	101.2	99.672	99.383	97.839	98.296	96.912	97.115	99.17	98.929	97.076	102.72	97.729	100.26	99.476	101.85	97.98	96.093	102.27	100.72	98.81	99.728	100.92	97.304	97.622	99.503
96.433	101.74	101.57	99.534	96.69	98.476	99.843	100.47	94.862	98.814	97.942	96.587	99.296	97.227	96.999	95.402	97.924	97.015	93.987	99.349	98.724	101.35	98.906	98.188	99.74	97.338	98.889	99.186	100.83	99.801	99.995	98.032	96.247	99.406	98.804	98.602	99.955	100.58	95.719	95.251	98.732	96.886	97.34	98.087	97.61	98.225	95.249	95.459	98.858	98.488
105.59	104.81	105.81	105.89	107.62	102.67	105.08	104.38	106.46	106.84	107.61	104.14	107.29	106.36	105.53	104.24	108.49	105.84	106.7	106.93	106.56	103.95	106.25	102.61	106.94	104.84	102.44	105.31	105.74	105.07	107.68	106.41	102.11	105.35	103.38	103.78	108.55	108.01	104.87	106.7	105.48	103.93	106.5	103.61	105.89	105.25	104.29	103.27	105.92	108.78
106.25	110.09	109	109.48	109.16	104.41	110.98	108.02	109.05	109.56	107.09	108.21	111.98	107.09	107.26	107.88	105.77	107.1	106.87	109.49	105.91	106.97	109.46	110.3	110.43	107.45	109.59	104.97	109.41	108.21	108.54	107.12	109.24	108.8	105.83	108.17	105.99	108.89	109.95	111.17	105.18	108.57	105.86	104.87	106.18	107.58	111.26	108.23	110.65	109.95
106.65	107.21	106.04	109.31	106.83	109.04	105.97	108.2	107.45	107.97	109.74	106.88	107.23	108.4	106.9	108.63	106.53	105.4	110.65	105.5	109.19	106.24	104.18	109.95	106.54	105.8	107.79	107.01	105.01	107.48	101.9	109.23	106.24	107.99	107.84	106.14	108.81	105.47	109.89	110.58	105.21	109.28	110.16	107.23	109.53	107.2	106.3	107	106.09	107.88
97.706	99.176	98.561	97.492	97.547	99.133	98.852	95.565	95.914	98.939	97.558	99.361	96.871	94.737	97.959	96.292	98.039	100.51	98.124	97.446	97.212	100.2	98.138	98.443	100.73	98.152	97.476	96.796	98.419	99.102	97.922	97.696	98.832	97.766	94.505	93.853	95.793	96.807	99.457	99.803	98.134	96.329	96.098	98.041	98.392	97.549	98.336	97.246	98.533	94.229
99.112	100.38	103.57	100.79	100.87	97.99	100.45	101.7	101.66	103.01	101.31	103.43	100.6	99.661	98.102	100.44	101.15	99.559	100.09	101.73	100.35	104.37	101.01	100.75	105.68	100.42	101.34	100.68	103.01	100.74	103.36	103.11	101.98	102.2	101.44	100.57	100.21	100.39	96.506	98.759	102.83	101.4	101.25	100.89	99.692	102.51	102.27	96.789	99.836	100.68
100.62	99.022	98.2	98.938	98.796	97.619	97.545	100.04	97.891	99.933	99.604	98.554	96.885	98.871	98.987	97.512	98.191	95.457	102.05	100.68	96.027	96.929	99.1	99.375	100.22	100.36	98.185	101.57	98.417	99.815	101.84	98.305	97.663	99.051	96.356	101.62	97.653	103.2	101.3	97.755	98.041	99.652	102	100.2	94.855	97.774	99.82	101.11	100.63	95.836
106.83	103.54	104.98	108.77	105.63	103.25	106.68	104.58	108.31	103.78	105.03	104.13	106.8	104.68	106.83	105.91	105.08	106.91	107.8	110.04	102.94	107.59	108.05	107.4	108.46	104.49	106.31	108	103.15	105.78	105.77	108.44	104.58	106.31	108.03	103.9	106.79	103.04	102.81	105.56	105.69	106.45	105.9	103.39	105.59	105.91	105.16	105.01	108.3	105.66
106.13	106.08	108.11	105.37	104.34	107.14	108.38	105.33	107.55	102.04	103.08	106.78	105.05	108.39	106.2	101.17	103.81	108.52	106.47	107.86	103	105.6	106.53	108.12	106.79	104.27	108.63	104.52	105.37	105.79	107.91	104.39	108.41	103.76	110.16	107.56	108.15	104.74	102.43	104.05	103.05	105.18	106.29	106	105.24	104.79	104.49	104.98	104.39	102.2
107.22	107.33	110.57	107.32	108.8	108.51	107.84	107.25	106.99	109.28	109.98	108.5	108.5	107.03	111.58	106.33	108.38	110.01	106.43	106.69	111.12	109.95	108.8	106.9	109.89	108.86	106.14	104.63	107.16	105.63	106.85	106.3	108.71	109.54	106.52	108.93	105.56	107.23	112.41	108.91	106.31	109.35	107.14	109.26	109.94	105.69	109.37	111.19	107.43	104.22
109.21	109.58	108.21	106.54	107.73	108.99	108.79	107.45	107.93	104.99	105.9	110.71	107.57	105.93	107.18	109.08	110.08	109.01	107.01	105.79	109.55	107.76	107.6	107.33	108.31	105.33	108.29	109.49	107.62	111.11	107.26	108.23	109.81	106.25	108.04	110.2	106.58	107.21	106.06	108.74	107.63	105.89	106.82	107.77	108.8	106.85	104.63	109.08	108.74	108.24
107.99	112.75	111.98	110.47	107.35	104.73	106.5	107	108.76	110.23	109.1	107.15	108.67	107.32	107.63	110.65	105.74	110.34	110.29	110.22	108.19	109.8	107.53	110.38	107.65	107.37	108.31	107.61	103	109.48	109.28	108.68	109.63	108.52	105.17	111.28	108.09	110.37	107.49	107.15	106.12	107.24	105.88	108.65	107.8	110.66	106.69	106.89	110.46	108.36
102.81	104.4	104.73	104.85	104.94	107.82	106.94	107.87	107.95	106.24	103.77	105.15	105.68	106.54	105.46	106.53	107.67	103.53	107.77	111.37	107.15	107.65	105.19	105.22	107.23	104.69	104.19	104.96	105.86	104.52	110.68	106.4	105.76	104.39	107.24	104.65	108.14	106.82	104.08	107.49	104.28	104.83	106.49	105.89	106.18	106.78	105.72	107.43	108.92	108.17
97.772	102.85	100.95	99.409	102.46	98.725	98.59	103.72	100.14	102.35	98.182	99.259	102.54	100.91	98.809	101.21	98.914	99.937	98.117	103.46	99.294	98.132	101.5	103.82	99.795	101.26	98.986	101.37	102	99.366	103.25	98.784	99.599	101.16	102.18	98.549	99.566	99.03	98.718	101.86	99.188	101.19	98.159	99.436	102.19	99.976	101.05	103.71	102.26	102.08
108	109.01	110.36	109.96	108.45	105.86	110.06	110.29	108.86	107.44	108.47	108.88	107.27	104.17	110.39	107.03	110.42	111.22	109.54	104.9	108.33	108.66	107.49	110.39	106.86	109.65	110.4	108.39	108.18	109.93	108.14	110.15	108.76	108.9	108.76	111.12	110.38	108.49	107.69	107.7	108.64	108.84	108.19	108.2	111.08	108.64	108.64	109.63	109.26	108.56
107.42	107.17	108.04	106.6	106.68	106.26	106.96	109.82	108.4	110.4	109.95	109.28	108.23	107.57	107.28	107.32	106.57	106.91	109.37	109.78	108.67	104.26	108.12	107.69	110	109.68	107.99	107.33	105.94	107.11	106.38	109.97	108.24	109.09	106.81	104.86	104.89	103.84	108.99	104.77	109.12	105.77	108.77	105.74	103.87	109.89	107.22	104.26	107.23	105.81
107.27	106.19	105.71	105.17	106.45	106.27	107.59	106.55	105.56	106.79	106.29	105.9	102.77	109.21	108.54	104.06	108.88	107.75	107.42	104.97	106.24	108.34	110.36	104.82	107.46	103.97	107.18	109.19	103.09	106.01	106.92	106.7	108.56	107.52	107.11	101.69	105.17	106.09	106.91	105.55	108.57	106.92	108.01	106.19	105.3	106.92	105.73	108.35	105.66	106.53
106.34	106.47	107.06	106.69	105.78	104.41	106.48	104.28	102.42	107.66	102.22	106.66	106.28	105.53	106.89	105.58	108.2	105.44	110.75	107.12	107.07	104.24	105.15	107.14	102.25	104.17	104.29	107.34	103.07	102.92	104.94	102.59	105.49	104.76	108.48	103.7	104.19	104.3	103.74	104.39	103.67	108.4	104.85	105.85	106.51	105.15	106.84	106.13	106.52	105.09
107.37	106.66	107.45	106.88	104.51	105.86	105.97	103.46	105.28	105.33	105.11	102.87	105.7	107.72	106.84	108.05	107.17	105.69	105.21	106.56	106.37	101.7	105.54	108.54	105.71	104.45	106.92	104.6	104.55	102.1	106.5	106.96	104.22	104.4	107.62	104.58	107.08	103.28	102.78	106.78	104.65	105.92	105.77	105.83	106.43	105.02	105.62	107.94	108.1	104.73
105.04	103.25	106.25	104.21	106.63	104.01	106.36	101.48	106.33	106.66	104.92	107.41	107.71	106.71	109	103.41	105.49	103.34	104.81	108.56	103.1	106.11	102.83	105.41	103.52	106.3	104.71	101.54	104.11	106.35	106.78	108.25	104.99	105.65	108.29	107.7	107.06	106.49	104.4	107.94	103.49	105.13	105.09	104.46	106.57	107.49	108.38	107.22	107.32	107.4
108.97	109.66	108.31	108.53	111.78	107.36	111.49	109.53	111.18	106.65	108.68	110.63	110.18	109.4	110.49	109.96	109.11	111.26	109.45	109.51	110.69	110.73	111.33	113.26	111.15	113.99	111.9	110.68	110.34	109.52	107.84	110.13	113.59	109.89	113.32	110.88	113.46	111.28	110.83	110.55	110.32	110.85	109.58	112.49	110.45	111.1	113.85	111.89	105.4	109.52
108.91	105	107.24	107.7	108.55	106.51	106.04	104.86	108.27	109.8	107.59	105.52	107.75	103.54	104.96	108.22	108.13	107.54	104.94	102.79	107.43	106.05	108.46	109.25	103.97	106.58	103.26	105.97	105.75	106.75	104.63	103.63	107.19	106.31	107.62	107.56	103.95	106.58	107.74	106.09	107.55	105.97	109.17	106.67	105.05	105.02	107.14	106.64	105.16	107.34
108.38	108.12	106.82	112.4	107.16	109.02	107.22	108.51	108.62	108.02	107.89	109.37	106.63	108.63	109.28	109.33	107.24	110.58	107.78	106.95	110.27	110.07	107.55	109.49	104.95	106.31	108.65	107.55	111.92	107.6	106.37	107.96	111.85	112.31	107.78	106.94	108.56	107.23	109.19	107.96	107.21	108.72	110.32	108.01	109.79	107.85	107.55	112.14	109.32	107.29
99.104	97.653	97.434	101	98.822	96.273	99.963	99.195	96.828	98.073	98.053	99.542	95.844	95.887	95.393	98.925	100.94	97.364	95.961	97.909	99.635	98.39	99.042	99.736	97.362	98.15	98.078	98.986	96.937	98.506	98.713	96.158	100.08	98.289	96.109	99.122	99.643	101.44	98.651	99.632	100.33	96.184	99.909	93.95	99.627	98.653	98.581	100.52	97.968	98.309
104.49	107.55	108.8	107.03	105.53	105.11	104.9	108.51	107.27	106.28	108.52	105.97	107.54	104.83	105.41	103.14	107.59	106.34	105.21	106.19	105.38	108.21	106.56	108.13	106.15	105.24	105.38	110.25	103.97	105.88	104.98	106.13	108.94	107.47	103.75	104.52	105.8	104.77	104.79	106.86	105.96	105.99	107.87	106.47	106.45	106.89	107.07	106.73	107.72	102.96
98.518	100.92	95.781	98.047	96.88	99.857	97.167	96.945	94.275	94.551	101.04	98.735	99.426	99.864	99.608	101.59	98.707	101.64	98.008	97.39	97.232	100.61	101.34	98.729	95.609	97.725	97.228	94.182	97.951	96.385	99.553	96.798	99.466	97.097	99.927	97.077	98.718	96.388	98.634	99.385	98.761	99.236	95.265	96.421	97.528	97.296	99.09	101.3	101.17	94.712
97.493	99.033	98.301	100.08	100.38	98.705	98.478	96.105	97.573	99.32	99.414	97.806	100.45	97.566	99.824	99.937	98.589	94.013	96.568	97.065	101.2	97.085	96.606	96.761	99.32	96.24	94.868	98.103	97.247	96.736	98.413	99.47	97.858	98.466	99.431	99.037	99.746	100.05	99.005	98.635	97.974	100	98.883	96.965	97.374	99.074	98.38	100.01	97.434	98.978
98.686	98.315	96.45	100.67	98.174	96.137	96.172	101.85	96.521	99.885	100.08	99.748	97.102	98.3	102.88	98.303	97.483	100.48	101.14	102.18	97.134	97.222	99.695	100.01	102.29	97.901	99.938	98.622	96.668	97.885	98.377	96.937	97.232	96.326	98.493	97.515	96.04	96.909	101.13	98.472	99.8	101.98	98.234	98.132	97.9	99.054	99.309	96.969	100.63	97.888
107.43	106.68	104.01	105.53	104.8	105.11	106.34	104.17	107.71	107.34	104.25	106.28	103.06	107.29	105.73	107.62	103.16	105.29	105.6	103.51	107.4	104.3	105.07	108.99	107.61	106.42	105.03	109.05	103.61	104.24	105.12	106.85	103.56	106.44	108.22	106.02	106.66	106.49	106.53	105.41	107.29	105.41	106.27	102.92	108.35	108.52	104.76	105.2	105.51	105.14
109.83	106.16	103.95	106.96	110.84	106.12	108.73	108.77	109.44	110.46	106.22	108.78	102.2	110.25	109.11	108.78	108.57	107.89	110.55	108.03	106.43	110.58	108.89	111.01	108.04	109.81	110.5	106.7	105.34	108.04	106.65	108.42	109.54	110.14	106.79	106.29	109.1	105.58	109.1	108.67	110.74	107.32	105.21	110.68	109.86	108.22	106.79	111.34	106.66	107.34
109.66	108.58	112.1	110.69	109.96	108.52	109.22	108.8	111.56	109.39	104.62	107.21	109.11	107.72	110.56	110.06	110.4	110.58	106.97	109.27	107.2	112.11	111.43	109.99	109.29	110.78	106.89	109.39	108.94	109.1	110.03	107.91	111.18	104.22	108.41	107.17	108.1	107.49	108.57	107.04	105.25	107.48	107.37	107.31	108.99	107.52	110.24	110.98	106.26	110.69
108.14	109.36	106.62	106.1	105.77	110.39	110.35	106.14	109.8	107.91	108.15	107.39	106.68	108.82	109.22	108.36	108.35	109.16	107.54	108.93	106.29	110.44	105.97	110.6	106.03	110.27	107.34	103.35	109.33	108.52	109.08	106.56	110.44	106.93	109.08	106.71	109.13	108.53	106.5	105.63	109.87	110.5	108.63	105.21	110.98	106.81	109.52	107.99	107.85	110.64
105.48	108.49	106.4	104.76	105.14	106.51	108.1	108.49	105.89	108.88	106.6	104.24	104.95	105.7	107.23	106.37	107.21	106.3	106.81	108.13	108.48	106.24	105.58	106.03	108.18	108.05	107.44	102.9	105.41	107.27	102.82	108.27	106.1	104.7	107.58	103.55	107.01	108.19	104.39	105.94	108.78	105.05	107.59	104.53	104.51	106.78	107.12	110.24	106.82	106.47
106.16	105.66	106.83	107.52	104.56	105.41	107.34	106.73	105.12	105.17	105.24	106.31	108.05	107.21	102.49	105.93	106.87	102.06	106.35	105.27	104.48	104.01	105.48	105.08	104.69	105.85	104.74	105.58	107.63	105.1	107.16	108.11	103.93	103.46	102.52	107.42	102.22	104.61	107.03	103.51	103.92	107.14	106.32	104.05	106.74	105.13	106.62	106.72	105.99	108.6
104.74	110.49	109.75	107.2	110.62	109.35	101.04	107.99	108.7	107.94	108.13	108.17	110.97	109.21	110.55	107.87	107.54	106.86	108.6	109.17	110.3	107.97	109.64	109.08	105.83	110.34	108.08	110.14	105.98	107.58	111.17	108.26	108.35	107.94	107.81	108.62	106.21	105.48	106.17	107.17	108.15	106.14	110.32	112.48	108.48	108.09	112.28	111.58	107.94	107.84
102.54	102.58	99.727	98.707	101.34	102.64	100.71	96.925	100.35	100.82	100.39	101.27	99.54	101.74	101.78	100.07	99.888	97.362	101.65	102.91	100.53	101.05	102.49	101.47	99.649	98.224	102.62	99.471	97.979	100.85	103.28	99.686	100.99	102.87	101.75	100.17	100.25	98.51	100.25	97.689	101.93	100.85	98.788	99.648	99.767	99.005	98.183	99.324	97.251	100.18
99.102	101.68	101.26	99.42	100.18	98.54	99.719	101.46	95.816	98.984	97.888	105.5	100.81	101.72	99.735	97.806	97.835	102.87	97.448	100.04	101.12	98.031	102.49	101.61	99.405	101.92	98.552	100.95	99.415	101.11	100.81	99.334	100.79	96.066	100.22	101.24	99.616	100.7	101.17	98.024	99.025	99.009	100.29	100.74	98.887	98.519	100.88	97.878	100.12	102.55
109.02	112.19	114.99	108.4	114.12	113.13	111.4	111.5	108.02	107.82	108.9	109.37	111.26	110.52	111.74	109.92	108.72	111.32	110.34	114.02	109.19	108.32	109.84	107.42	107.81	109.7	111.45	114.72	112.17	109.04	108.8	111.62	111.26	110.2	111.18	108.87	110.25	112.38	110.42	108.58	110.14	112.69	110.55	109.49	112.95	108.28	110.09	108.63	114.3	109.34
101.34	98.094	102.81	98.146	97.961	99.674	100.1	96.8	98.598	101.72	98.553	101.97	99.402	101.1	100.42	100.82	98.694	101.04	99.385	101.64	100.44	100.87	103.64	97.708	102.82	102.35	99.477	101.08	97.121	100.66	101.88	100.18	99.585	100.81	100.99	101.29	98.314	99.84	96.363	101.02	102.19	98.656	102.44	101.24	101.58	98.947	101.05	99.51	99.762	100.6
106.72	102.59	104.42	106.3	105.36	109.71	106.73	104.15	107.54	104.35	105.37	106.28	106.78	101.79	105.38	101.85	103.14	105.25	105.8	107.71	106.24	105.97	105.98	105.76	102.5	105.51	105.98	106.19	106.43	104.12	104.66	103.36	106.12	103.83	105.3	107.6	107.16	104.95	106.04	103.56	107.27	106.04	108.23	105.89	105.82	102.57	107.59	102.4	105.28	103.09
99.724	102.28	99.618	98.962	95.903	99.128	98.89	97.981	98.197	98.85	100.32	99.005	96.995	100.09	96.17	96.691	99.04	97.609	97.98	95.92	98.371	100.42	99.808	97.861	97.333	100.52	101.3	95.931	96.691	100.03	97.861	98.112	97.14	98.819	102.09	100.7	99.047	99.795	97.304	97.341	94.443	95.088	98.314	99.623	94.882	101.31	96.15	97.453	97.221	98.675
105.26	106.91	103.57	106.7	106.14	107.07	105.45	108.55	106.48	103.8	107.57	104.69	104.9	105.34	102.85	105.31	102.5	108.78	103.83	104.68	107.9	105.33	107.3	104.97	106.21	107.11	105.89	105.57	107.25	104.85	106.14	104.91	109.18	105.33	101.64	104.05	106.96	104.35	104.37	107.41	104.1	103.31	105.09	108.18	102.43	105.9	103.38	106.56	103.86	106.2
106.96	106.11	105.92	107.06	107.63	105.41	103.93	105.99	103.41	105.15	104.12	101.6	104.77	107.98	104.52	105.43	106.34	105.75	105.97	105.04	105.36	108.45	105.74	105.78	102.12	106.59	107.06	104.2	103.78	102.95	107.91	106.78	107.77	106.48	104.43	105.71	104.39	105.6	105.06	101.89	108.46	105.77	104.88	101.94	108.26	104.79	106.2	104.5	106.19	104.59
97.904	98.438	99.039	94.352	99.634	99.925	98.276	98.911	97.802	95.436	97.267	97.55	99.469	95.606	93.594	99.628	97.315	96.724	94.908	100.94	98.984	96.699	96.773	96.842	97.021	98.525	98.379	95.583	94.538	100.27	96.272	98.587	99.105	93.818	98.162	97.265	95.873	98.794	95.263	95.149	99.268	97.92	99.688	98.512	98.359	98.901	96.203	97.886	99.406	96.719
99.259	102.48	100.42	100.73	100.71	98.944	98.839	99.267	100.24	99.916	98.798	101.44	99.77	98.06	98.956	101.39	103.58	102.91	100.3	98.358	101.03	97.745	99.32	98.968	102.64	98.281	101.57	98.402	100.56	102.39	99.768	101.96	101.75	101.22	103.97	101.42	99.36	101.2	103.46	102.28	102.17	103.8	99.717	100.56	101.04	101.71	100.23	101.17	98.642	102.89
106.12	107.86	108.37	107.01	107.06	107.94	105.06	107.1	109.13	104.93	108.45	107.4	112.18	107.18	106.2	104.68	110.34	104.22	108.55	107.93	105.92	108.07	105.86	108.06	109.6	108.31	104.18	106.41	105.36	111.23	110.86	110.05	107.23	107.8	107.72	106.39	107.29	108.13	107.34	109.66	107.42	106.25	106.69	109.87	107.75	107.61	109.1	111.1	109.52	105.05
101.22	105.07	104.03	104.6	106.39	104.3	105.4	106.99	105.72	105.15	105.2	107.82	106.74	105.48	103.27	106.02	106.28	107.01	106.97	104.91	107.2	102.66	107.7	106.87	107.21	106.66	106.83	104.46	108.42	105.05	105.39	108.8	107.36	105.54	105.84	109.14	104.66	106.87	105.31	105.46	106.69	105.2	105.86	108.93	105.89	105.29	107.39	107.92	106.95	105.39
111.86	110.53	107.28	108.86	110.95	108.3	108.19	109.27	108.56	108.91	110.34	113.24	107.06	104.96	106.01	107.09	110.2	110.22	109.72	106.7	107.36	113.93	105.94	111.27	112.58	107.72	110.96	107.63	110.79	110.6	110.74	110.11	109.5	108.11	109.09	109.16	110.41	107.6	111.12	107.87	111.3	108.95	110.44	108.74	106.66	111.5	110.13	107.53	109.03	108.81
108.09	108.35	108.82	109.12	105.64	105.88	108.33	111.24	111.84	109.11	112.24	107.88	106.78	109.24	107.37	111.57	106.17	108.93	107.09	109.6	110.2	105.76	108.54	109.8	107.22	108.39	107.05	110.25	103.8	111.33	108.58	109	109.85	107.67	105.66	109.22	107.08	109.09	106.87	107.35	110.77	108	110.89	107.28	108.2	109.72	103.69	104.05	108.12	108.6
105.83	100.35	103.29	103.06	103.3	103.54	104.89	103.51	101.58	97.38	102.81	103.05	102.17	101.07	101.8	102.01	103.02	106.84	99.863	103.32	104.11	100.74	101.44	98.996	105.1	103.62	104.3	102.44	101.99	102.45	102.49	102.95	104.74	101.63	96.405	102.59	100.62	106.86	101.71	103.83	102.53	107.3	102.55	107.73	103.87	104.32	100.56	104.56	104.78	100.9
105.36	107.05	107.23	106.24	106.26	106.52	104.65	105.2	108.14	104.57	102.38	105.67	106.53	106.17	106.67	104.15	102.31	108.45	105.26	108.51	107.47	105.34	108.74	105.45	108.72	106.82	107.6	105.67	104.44	102.92	104.98	105.78	106.74	106.2	103.37	106.2	102.6	106.96	106.09	110.65	106.44	102.9	105.18	104.77	102.85	106.45	105.57	103.34	105.01	104.23
110.76	109.86	107.78	108.9	108.69	109.36	109.02	109.31	110.89	111.13	112.66	107.81	108.15	110.14	109.46	107.53	109.02	109.91	107.38	106.06	109.05	110.39	106.33	108.32	108.3	105.05	107.39	107.68	107.74	107.59	105.44	111.75	108.72	107.14	107.71	110.4	109.5	108	106.25	107.64	107.43	108.58	110.63	110.06	109.68	108.58	107.45	105.46	110.52	109.34
105.56	104.89	107.69	104.54	106.25	106.11	104.05	106.17	103.43	106.88	105.83	105.66	107.98	105.62	103.07	105.8	105.29	105.78	107.98	107.07	105.48	108.29	105.45	102.19	106.54	107.67	104.12	105.89	109.49	107.87	106.47	106.99	106.37	106.27	106.87	103.94	104.26	104.08	107.38	108.76	106.89	104.59	104.79	103.82	106.58	102.51	108.58	101.63	106.27	107.23
106.01	104.69	103.23	105.71	104.82	107.29	106.36	103.12	106.97	105.93	107.05	103.43	107.02	101.15	104.47	106.03	103.96	104.36	110.66	104.56	107.78	106.08	105.99	103.09	107.67	106.28	104.29	104.21	102.47	103.61	103.76	109.03	104.74	107.19	106.83	103.91	105.46	106.14	107.66	104.8	101.58	105.72	105.4	104.62	103.87	105.73	108.17	104.1	105.37	101.39
99.666	102.88	99.361	98.993	102.43	97.288	103.62	99.295	101.67	99.974	100.32	101.38	102.07	99.136	96.873	103.62	99.763	100.85	97.222	101.54	103.78	102.04	102.64	99.891	100.63	98.48	102	98.721	98.496	98.106	101.07	105.06	98.734	101.41	101.57	98.246	101.79	99.722	102.81	104.85	100.71	102.16	100.14	99.338	101.15	99.331	100.35	101.54	99.606	99.652
107.8	109.21	106.25	107.06	105.75	106.72	103.42	107.84	105.58	105.63	106.62	107.13	106.17	107.29	105.38	108.76	106.23	106.15	104.53	103.89	104.41	106.18	107.11	107.38	106.38	104.56	107.41	104.96	109.06	105.72	104.3	106.18	102.37	106	108.39	106.75	106.56	108.1	105.91	105.04	106.51	108.13	106.94	104.75	106.75	108.82	104.98	107.2	107.22	110.07
104.86	106.59	106.48	108.44	104.72	104.3	103.82	106.07	105.91	103.53	107.32	104.48	100.86	106.93	104.79	104.98	105.52	104.67	105.57	106.11	104.1	106.2	104.39	106.52	106.82	106.24	108.55	105.77	103.06	106.5	104.5	108.51	104.95	101.8	104.27	105.85	104.37	103.74	104.42	106.87	107.4	104.25	103.24	106.81	107.04	106.71	105.95	107.87	106.67	108.44
105.99	107.13	104.99	104.06	107.8	109.82	103.9	103.87	108.8	107.84	106.69	102.66	104.01	104.94	106.18	106.52	107.1	104.41	106.57	109.86	105.21	106.31	103.81	105.49	105.84	101.43	108.05	109.4	105.29	106.13	106.04	104.12	107.43	108.29	105.42	106.46	106.81	105	108.74	107.59	105.17	105.45	104.98	106.88	108.31	106.09	107.24	106.21	105.91	105.31
111.2	109.63	108.41	108.75	105.62	107.64	109.02	104.94	110.19	103.57	108.59	109.25	109.7	107.81	110.55	111.57	106.9	105.57	108.91	111.42	107.27	111.56	110.22	109.41	110.4	108.95	107.26	106.76	108.53	105.84	108.71	104.52	111	107.76	108.61	110.64	108.46	107.59	106.25	109.3	105.47	107.61	109.57	105.83	109.29	107.2	110	106.59	110.41	110.47
105.69	103.63	105.71	109.28	107.11	106.64	105.01	105.09	104.87	107.3	107.39	104.74	102.55	109.5	104.25	107.24	108.99	107.69	106.63	105.23	105.86	105.53	104.63	104.47	105.83	103.32	109.05	106.48	105.7	106.86	101.47	107.42	105.68	104.39	103.15	104.53	108.02	103.96	103.96	107.36	105.03	103.78	105.82	104.94	103.9	105.15	104.54	105.1	103.91	106.69
104.64	109.47	107.28	108.31	103.18	109.31	104.92	105.84	108.56	108.12	106.1	107.37	107.27	108.97	110.14	107.49	105.87	107.92	105.2	109.73	108.62	111.42	106.77	107.82	108.04	110.09	108.13	107.88	108.86	108.34	108.38	109.71	106.92	108.66	109.72	108.69	109.54	108.31	107.46	109.97	106.06	106.8	108.29	110.79	110.3	105.5	107.19	109.35	107.26	106.08
101.9	101.92	99.138	99.47	98.408	101.27	99.036	97.205	95.854	99.725	96.779	100.55	103.99	102.12	100.67	100.32	101.3	99.514	99.277	99.506	99.62	100.24	95.898	99.511	102.41	99.282	100.25	98.039	101.44	98.732	99.959	99.613	100.13	100.34	100.68	100.86	101.49	98.902	97.322	99.869	100.29	97.654	100.44	101.48	98.756	100.77	102.1	100.22	100.78	102.05
110.39	108.38	110.3	111.25	107.32	109.64	105.31	108.46	106.97	109.45	111.16	108.1	108.47	109.7	107.94	109.04	106.89	108.39	109.9	109.94	110.5	109.97	106.52	109.65	106.95	106.57	104.37	107.36	106.65	103.17	107.03	109.38	110.65	107.05	107.67	108.37	110.31	106.2	109.58	108.96	109.6	108.63	109.51	109.15	108.65	110.39	108.25	107.11	108.36	104.62
107.21	104.44	104.37	108.08	106.61	104.29	109.58	106.49	106.46	106.31	103.32	109.66	106.98	104.55	106.64	104.73	103.19	104.53	110.24	105.16	107.57	105.7	106.22	107.06	105.19	104.41	107.73	105.85	103.57	106.76	105.78	106.43	104.87	104.61	105.94	105.21	105.01	105.5	104.29	108.3	104.37	104.05	104.81	105.67	103.87	103.31	106.53	103.8	104.51	103.76
108.97	105.18	106.73	106.08	107.19	110.32	109.29	108.52	109.12	110.94	108.68	112.3	108.47	106.99	110.89	109.54	109.94	107.57	107.26	111.61	109.17	108.14	107.48	108.69	110.31	109.99	106.88	106.67	110.26	109.29	107.95	109.52	112.05	111.31	104.87	104.46	106.52	111.67	109.21	109.59	109.64	110.59	104.7	108.81	109.63	110.66	107.93	109.1	108.32	114.12
106.14	105.61	102.52	106.7	107.17	105.09	104.69	106.82	105.37	104.33	107.33	105.21	106.41	107.93	102.12	106.97	106.73	105.48	105.58	105.66	107.18	104.52	104.58	108.85	107.82	105.01	103.66	104.31	107.98	106.96	105.9	107.16	106.69	108.4	109.55	101.98	103.12	105.81	106.54	105.05	105.78	108.47	107.13	108.65	106.25	103.83	101.9	103.74	107.72	106.53
105.62	108.31	106.63	108.04	106.45	104.4	107.99	106.89	104.1	104.78	107.16	104.1	102.55	103.83	103.65	104.42	103.73	105.78	104.71	107.68	105.67	106.22	107.19	103.85	107.42	106.01	107.05	103.38	106.09	106.12	107.15	107.03	106.78	103.05	107.67	106.43	107.68	105.56	104.95	105.79	103.74	108.31	103.72	103.22	105.54	110.65	106.14	107.98	104.81	105.39
106.42	104.38	108.72	106.1	106.24	106.67	107.64	105.2	106.16	106.22	102.9	103.92	108.23	106.23	107.56	103.09	104.44	107.09	103.18	106.29	105.66	106.7	105.85	104.35	106.13	108.04	105.51	105.15	105.24	107.85	104.52	106.6	106.7	106.32	104.01	102.22	107.52	108.49	105.31	104.28	104.66	105.46	106.45	104.03	105.91	104.62	103.59	104.85	105.5	106.58
110.09	110.05	113.4	111.26	109.07	111.51	109.87	109.12	113.25	111.37	112.38	108.77	108.55	110.56	107.96	108.77	109.75	108.31	107.53	112.1	109.46	110.05	110.97	106.93	110.97	112.17	106.93	111.64	108.83	109.12	113.86	111.28	112.24	109.23	108.94	112.17	108.7	111.48	111.94	109.41	108.21	110.51	110.49	109.98	109.33	109.17	108.89	112.86	110.31	114.31
106.19	107.23	104.62	107.17	105.81	100.18	106.36	105.02	104.88	103.94	105.99	103.23	107.21	104.86	107.42	106.14	102.78	104.27	107.18	108.5	104.58	106.9	105.31	109.66	108.08	101.86	104.35	106.43	105.52	108.57	105.75	104.61	104.86	107.43	108.1	104.17	108.66	107.57	108.77	106.17	105.34	106.98	110.57	105.83	109.6	109.07	107.27	107.45	104.16	106.54
108.03	108.82	106.03	108.19	105.84	105.96	106.13	106.4	104.35	105.45	106.24	104.52	105.26	106.79	107.37	105.87	105.4	105.65	107.15	107.17	107.83	107.45	107.15	105.44	108.28	105.56	106.25	106.25	105.79	105.49	104.74	106.79	104.98	108.39	107.42	107.64	107.91	101.42	104.27	107.12	107.77	108.42	107.82	104.67	108.96	108.58	106.82	106.71	105.45	104.91
[truncated: 150 more columns]
