# Supplementary material for: Genetic dissection of main and epistatic effects of QTL based on augmented triple test cross design
Source: PLoS One. 2017 Dec 14;12(12):e0189054. doi: 10.1371/journal.pone.0189054 (PMC5730204; doi:10.1371/journal.pone.0189054)
Supplement: S10 Supporting Information — (ZIP) [file pone.0189054.s010.zip › z6_350_0.5_5.csv]

106.91	108.12	103.77	106.36	104.83	106.88	103.21	109.84	104.8	109.36	105.18	103.44	105.18	103.71	106	104.25	108.45	109.22	106.71	106.25	104.65	102.52	105.36	103.22	104.94	105.89	102.4	110.12	106.08	102.12	106.71	109.33	106.39	105.51	104.49	105.97	103.23	105.2	109.87	111.93	105.76	106.33	103.55	105.95	107	102.82	102.03	102.5	101.6	110.9
106.08	108.81	110.74	103.89	109.01	105.89	106.9	100.69	107.5	107.05	109.57	106.14	104.04	104.93	107.44	106.54	106.82	107.96	110.15	110.24	106.67	105.39	107.19	109.23	104.66	107.27	102.73	101.62	103.78	104.01	103.09	105.41	108.6	108.76	105.49	104.26	103.66	107.22	107.11	102.82	102.5	109.02	103.87	103.15	106	108.04	107.02	105.42	108.95	106.27
99.946	99.073	99.775	98.773	100.52	95.071	98.227	101.4	98.077	98.942	98.711	97.83	98.7	100.87	98.964	97.933	96.183	94.944	98.972	99.854	103.7	100.82	102.8	96.838	93.871	96.065	101	105.29	100.3	98.09	99.328	101.6	103.16	99.883	99.245	103.07	94.369	101.79	99.119	100.68	99.206	99.184	99.217	101.27	98.061	101.3	99.087	98.9	93.603	97.362
107.6	105.83	108.17	108.9	102.3	107.16	108.87	104.71	106.43	107.49	107.23	108.78	106.1	108.56	106.19	110.34	105.81	110.44	110	110.26	109.1	104.81	109.52	107.68	106.17	105	110.94	106.06	105.72	109.79	109.95	108.3	109.6	106.68	105.05	109.33	108.62	110.95	112.01	104.93	108.75	108.18	111.78	109.65	108.11	110.4	108.16	108.61	110.93	109.44
109.34	103.9	102.77	105.63	104.75	109.41	108.55	108.17	106.3	105.16	102.49	104.01	110.83	104.98	108.84	106.46	108.57	110.14	110.1	109.87	106.09	106.26	104.86	108.17	111	105.93	107.71	108.19	106.68	109.99	108.38	104.94	110.36	108.61	106.95	105.2	106.51	106.45	108.36	107.86	102.5	108.26	107.31	102.96	106.23	110.2	108.45	107.33	111.12	106.39
109.03	109.25	107.98	113.76	106.09	110.38	109.16	109.23	113.95	109.37	110.56	111.49	110.32	107.72	109.84	107.11	109.22	110.38	108.32	111.49	105.8	109.42	112.14	108.76	109.66	109.53	105.91	111.5	109.77	107.01	107.22	106.01	110.7	109.16	111.6	109.96	108.23	106.81	111	107.65	107.4	105.49	112.47	109.94	106.86	109.21	109.87	108.65	110.43	109.57
103.33	109.96	108.65	111.27	108.61	107.48	107.76	104.74	106.74	106.51	104.59	109.06	108.68	107.82	106.43	106.8	107.33	111.2	104.53	106.5	106.63	107.21	103.74	104.85	106.9	105.09	103.51	106.99	103.58	105.2	106.26	110.55	105.47	107.97	105.98	103.93	105.81	104.3	106.81	104.96	103.12	106.16	106.49	108.1	104.57	107.28	105.13	105.13	108.11	106.9
107.26	104.02	111.86	105.25	108.09	102.26	105.78	108.94	105.44	107.42	105.64	110.95	103.34	105.84	109.04	107.24	106.57	107.37	105.1	107.11	109.53	104.79	107.89	105.09	107.85	110.39	105.84	104.63	107.1	105.74	101.32	107.75	103.71	107.04	106.32	106.87	104.17	106.42	102.5	110.75	110.56	108.07	105.95	108.43	104.7	101.48	103.19	109.76	109.56	102.04
99.003	101.06	100.3	99.372	99.358	98.149	104.49	102.14	102.33	102.77	97.278	102.22	102.75	108.21	100.27	99.81	98.867	98.081	103.49	102.39	102.32	103.82	98.976	100.54	102.63	95.955	95.873	99.811	99.523	102.1	98.422	98.974	100.63	97.776	102.39	102.17	100.1	103.21	100.44	100.01	100.12	101.58	99.508	99.803	100.96	101.38	106.18	104.05	103.73	101.9
96.898	98.82	93.411	95.882	99.803	97.73	106.77	99.769	100.6	99.128	100.26	96.625	99.347	99.795	101.03	101.94	99.005	101.57	103.27	104.05	100.55	102.88	93.985	99.88	97.239	105.55	99.437	100.47	101.47	99.851	101.46	100.93	103.33	100.07	98.062	98.846	99.302	103.62	101.23	96.977	105.32	101.89	105.6	101.03	100.78	98.232	97.137	95.639	102.06	103.75
107.87	104.83	109.93	112.42	109.09	107.64	105.45	107.13	102.81	110.35	107	109.01	108.43	108.79	109.82	107.28	110.61	107.58	110.89	109.2	107.89	108.15	110.21	111.31	104.79	111.45	112.05	109.48	107.89	111.46	108.18	109.79	108.7	109.11	103.16	106.51	108.92	106.87	108.24	105.36	106.77	108.34	104.67	113.01	104.79	108.04	106.54	109.16	107.05	110.3
102.86	101.7	105.81	100.64	103.39	101.67	111.25	105.11	104.51	109.82	105.47	105.75	108.71	108.34	102.85	102.61	110.57	107.87	105.41	106.12	106.78	110.22	110.94	108.43	101.87	101.84	106.95	101.81	107.03	107.73	103.46	105.41	104.18	108.74	107.74	105.1	103.52	108.18	108.76	108.82	105.37	109.33	106.72	108.98	107.72	101.28	103.54	106.9	109.05	107.79
100.8	99.287	100.37	96.304	100.99	99.696	98.58	98.797	98.215	99.484	98.534	97.123	95.227	95.128	99.211	96.159	96.971	98.661	98.583	98.5	92.196	98.396	102.87	100.75	95.995	96.211	97.695	92.959	94.048	100.07	96.238	99.639	93.231	101.94	90.235	97.127	96.024	96.993	101.01	102.2	91.664	98.824	96.095	97.955	99.045	95.809	99.195	97.973	97.682	97.096
109.9	110.68	108.73	106.95	108.01	110.08	104.69	108.85	107.22	104.7	107.07	106.21	103.81	106.49	107.95	109.48	105.37	106.12	104.25	109.24	106.59	109.01	107.9	107.89	107.77	105.42	104.19	105.03	103.67	112.7	105.59	111.19	104.68	106.24	111.13	107.65	108.89	108.57	112.04	105.55	107.99	108.31	108.34	104.58	109.11	103.63	109.64	109.36	105.49	107.71
96.942	97.603	100.62	94.097	96.336	95.104	100.05	95.959	100.09	101.48	100.28	101.14	94.794	94.706	94.704	102.07	97.609	95.443	100.31	95.903	98.615	100.23	98.99	94.916	93.551	99.279	97.773	94.952	97.459	100.9	100.55	96.797	98.008	103.18	93.522	94.192	98.333	97.498	99.39	96.318	96.332	99.183	94.516	101.8	95.042	96.425	94.126	97.591	96.549	94.699
110.18	109.8	105.22	110.73	104.69	105.91	102.35	106.12	107.11	109.01	103.77	109.22	104.86	107.94	108.45	112.66	113.19	108.83	105.12	103.94	105.89	112.43	106.17	110.18	102.92	108.45	105.71	112.83	109.81	103.46	102	108.19	104.62	101.22	105.48	106.73	105.62	104.61	111.17	110.6	107.94	106.23	106.28	103.22	104.93	113.71	106.68	104.76	105.95	108.38
111.57	102.58	101.98	102.1	110.02	111.3	109.73	101.06	110.37	102.24	108.05	106.38	108.04	108.62	105.92	105.3	104.86	105.55	103.8	108.68	107.01	104.8	108.95	109.86	105.27	105	106.35	104.99	103.26	108.79	106.92	105.15	106.17	106.02	104.05	106.5	106.29	108.68	102.73	108.34	104.39	104.41	107.49	106.38	100.24	104.38	104.19	103.71	104.4	102.11
109.76	108.42	105.58	108.47	106.33	111.01	105.5	109.35	101.99	107.37	108.75	106.05	112.4	109.51	110.31	109.33	105.2	106.46	106.54	105.34	107.99	106.08	108.45	105.41	106.2	111.57	106.7	105.78	107.77	108.43	105.47	105.6	107.63	109.74	105.03	112.33	111.94	109.03	104.8	106.75	109.39	112.6	109.6	106.14	110.76	108.52	105.98	110.28	108.43	107.9
107.89	102.11	106.55	108.99	104.72	101.52	111.79	102.91	108.07	107.38	105.24	103.69	104.78	104.23	108.52	104.09	108.52	97.893	103.33	106.84	107.25	105.07	108.71	109.3	106.16	106.6	104.64	110.64	106.52	105.98	103.37	107.6	102.68	104.9	107.49	101.88	109.67	103.71	106.16	105.87	103.28	105.22	107.16	107.97	109.81	110.61	105.63	108.98	106.88	103.81
102.76	103.82	104.51	104.55	104.97	106.06	104.69	107.42	105.98	106.92	105.42	101.23	100.78	108	105.65	106.16	104.23	104.57	106.11	105.66	107.37	108.29	105.12	104.65	109.59	106.2	107.51	106.56	105.29	103.52	109.61	108.71	108.65	107	108.89	109.34	109.12	105.38	103.58	107.05	106.99	104.89	108.06	99.58	106.51	102.5	104.84	108.82	109.55	106.34
104.14	103.28	104.75	105.4	106.74	107.84	104.27	105.32	108.27	105.1	109.15	109.64	105.53	106.7	105.23	102.14	109.57	106.11	107.53	111.74	107.29	107.03	106.53	107.97	112.09	106.84	108.64	105.73	106.46	99.909	104.71	107.11	103.58	107.43	104.93	103.74	108.54	102.85	103.28	105.86	108.74	105.64	106.03	104.61	107.87	104.74	101.94	101.71	106.21	105.15
107.14	109.28	105.5	105.52	103.63	104.06	104.98	107.67	106.71	107.6	112.87	105.99	108.84	108.03	109.46	111.65	114.46	113.57	113.35	109.15	108.87	109.42	111.59	108.29	103.85	103.53	103.23	108.66	107.88	112.31	106.64	110.08	107.23	109.07	111.13	106.41	110.53	105.57	108.31	109.54	106.56	106.67	110.55	107.02	109.59	106.88	106.37	114.61	107.57	108.35
107.5	103.22	101.17	107.45	106.46	107.44	103.61	102.96	108.83	107.38	108.72	106.81	104.62	109.13	106.72	104.89	106.14	104.35	100.89	107.75	104.62	105.95	110.2	107.36	104.35	109.64	104.93	105.36	103.4	105.7	107.43	111.92	106.21	105.98	105.34	108.34	106.87	103.27	109.01	100.05	104.73	106.13	104.6	101.08	107.61	105.38	110.97	106.83	105.39	107.1
102.07	101.8	102.63	103.31	102.76	103.1	103.95	104.43	100.5	101.41	103.27	104.19	100.57	103.16	101.37	106.25	103.37	102.3	103.41	105.03	104.32	104.38	102.28	101.09	101.03	102.17	105.69	104.83	100.73	104.56	104.29	101.02	101.15	100.91	106.62	103.06	105.05	103.55	100.77	100.31	99.056	106.97	103.83	104.63	100.38	105.86	100.86	102.96	102.31	99.608
110.03	111.87	108.26	111.03	109.15	106.94	107.6	108.21	112.3	109.28	108.69	113.55	111.19	109.43	109.02	111.47	109.63	107.74	113.71	106.18	107.93	110.62	111.41	110.4	112.15	107.05	108.68	106.87	106.46	109.61	110.6	107.96	109.39	107.54	109.8	105.41	109.56	108.27	108.89	108.68	108.35	111.28	108.04	106.22	107.73	107.54	106.49	107.25	108.08	112.87
105.99	104.52	108.03	106.75	108.86	104.98	103.9	100.75	104.16	106.14	107.68	105.22	102.35	107.07	108.87	107.45	107.12	104.73	102.05	106.87	104.5	101.34	103.89	104.81	104.53	105.22	103.37	104.77	107.63	102.67	107.64	105.92	106.58	104.46	106.15	112.15	105.46	107.72	105.45	99.309	104.55	103.21	105.97	105.96	110.44	104.71	103.97	102.9	102.27	103
101.02	100.79	101.25	107.26	103.11	97.01	103.76	98.794	106.71	101.2	103.57	97.331	98.719	101.42	99.932	104.67	97.954	99.25	103.52	97.364	103.59	104.77	98.622	102.86	105.2	101.3	106.28	107.43	98.554	102.42	100.6	102.16	104.24	102.28	105.94	102.74	104.35	104.73	101.79	104.7	105.1	100.5	102.49	103.63	100.04	104.57	103.52	102.79	100.1	107.34
108.68	110.88	110.16	104.73	107.08	108.57	110.22	108.21	104.48	107.26	109.18	110.84	110.42	108.11	105.8	106.42	106.36	108.27	108.03	104.97	107.91	111.61	105.82	104.33	109.06	108.38	109.92	106.4	111.57	110.5	108.53	105.89	104.5	111.96	108.77	109.9	104.63	108.12	108.39	108.05	110.33	107.15	107.15	113.35	107.1	107.3	109.79	107.48	104.46	106.15
102.24	106.83	107.38	107.31	104.05	103.63	105.15	107.29	105.03	104.84	104.63	106.08	105.79	105.38	105.27	105.82	103.94	102.01	107.8	106.61	108.89	100.96	112.21	110.13	105.47	111.84	104.66	102.42	102.78	104.81	100.98	109.31	105.8	109.51	106.2	104.19	102.26	113.43	107.51	108.29	102.02	108.62	107.04	108.44	104.75	107.28	106.38	108.92	106.15	105.63
104.45	107.06	109.06	104.72	110.26	110.33	111.28	107.81	115.32	112.5	107.6	110.15	110.7	105.53	107.1	108.31	106.51	111.08	110.96	109.07	109.54	111.77	105.54	111.05	111.31	106.23	108.85	110.1	109.65	108.56	107.85	107.94	110.57	108.15	106.61	111.48	108.02	109.89	110.83	108.31	108.84	109.8	108.42	109.58	107.86	107.92	111.8	109.44	110.29	111.88
107.6	106.36	104.27	106.49	106.37	106.89	108.33	107.3	107.16	106	110.15	107.97	103.64	103.49	103.55	107.51	108.01	108.02	105.75	107.54	104.99	105.73	103.9	103.77	110.06	110.2	105.14	101.6	105.68	103.14	108.88	104.56	106.53	107.88	102.6	107.97	103.78	110.71	108.78	104.95	108.91	103.36	108.51	106.33	110.41	106.99	110.87	107.61	109.65	106.35
97.627	98.092	97.458	96.853	103.12	97.896	100.19	94.348	94.959	100.02	97.973	96.013	94.165	98.283	99.858	98.215	98.693	96.65	99.902	98.75	95.266	93.707	99.647	101.79	97.265	100.27	98.796	99.328	96.683	99.041	94.48	94.135	97.575	98.826	95.725	99.572	93.751	97.185	101.63	91.578	101.07	93.687	100.43	98.237	97.755	98.505	95.927	99.362	96.385	98.479
105.75	105.1	103.46	103.8	104.3	100.13	106.98	103.94	108.22	110.78	103.01	107.75	103.27	102.72	102.81	108.21	105.78	106.59	107.23	104.71	104.23	102.8	106.08	107.88	104.02	103.5	104.95	105.27	104.81	109.23	108.08	106.32	106.49	106.02	108.08	105.01	107.92	106.19	107.09	108.13	106.54	103.72	103.28	107.28	102.79	106.12	104.09	106.01	105.27	106.41
111.24	113.72	108.43	105.95	109.34	106.64	110.8	111.67	109.71	104.74	110.5	110.31	108.37	107.96	108.62	108.68	107.37	109.16	111.01	106.58	104.14	104.97	106.48	109.23	106.75	107.51	110.09	109.67	109.1	115.22	108.69	106.77	105.06	111.87	107.45	111.62	105.58	111.79	106.51	110.92	107.96	103.73	111.75	112.82	108.43	109.67	108.34	109.85	108.47	109.19
111.13	111.39	110.65	108.53	110.6	107.54	113.35	108.02	107.05	109.98	111.15	108.28	111.47	111.8	110.31	108.56	109.92	111.22	107.49	110.18	108.11	112.91	108.45	110.99	111.61	110.45	110.5	108.41	110.39	107.48	108.37	109.86	107.21	111.04	109.92	109.2	113.22	109.87	111.07	114.3	116.1	114.11	109.02	110.69	109.11	108.25	109.73	112.2	106.77	110.87
98.774	105.27	101.2	100.53	98.685	98.092	92.527	101.86	101.53	103.9	102.89	100.63	100.12	99.683	100.12	103.15	105.85	102.89	101.27	98.353	102.02	102.19	102.63	100.89	99.428	101.57	98.057	104.75	98.833	100.65	98.046	100.27	100.68	100.76	104.48	102.08	101.6	101.27	103.28	103.24	99.128	102.46	107.08	98.68	96.838	101.82	102.65	100.07	100.6	95.322
110.13	108.03	109.02	109.66	107.12	112.73	108.14	108.43	110.85	108.97	107.55	109.81	107.44	106.29	106.33	112.49	111.41	107.89	107.16	108.62	105.91	110.28	109.7	107.2	110.46	102.63	108.5	104.89	109.3	106.48	106.45	106.93	107.99	105.7	107.61	107.83	108.13	110.77	104.54	112.32	105.55	114.4	111.82	105.62	111.04	109.18	103.82	106.18	109.66	108.73
107.06	105.9	109.41	107.21	113.75	106.36	104.9	113.14	106.43	108.01	109.92	106.14	107.29	110.82	109.15	107.07	112.22	107.21	107.15	106.39	109.8	105.73	107.39	105.24	108.79	110.49	105.53	109.58	109.52	110.84	110.6	109.57	108.63	108.71	111.63	104.29	106.44	106.99	105.37	103.77	109.15	107.98	106.37	110.14	111.05	105.47	110.65	106.18	107.15	106.3
106.38	107.52	104.76	103.22	109.53	110.01	104.01	107.28	105.47	105.99	104.55	104.91	107.33	110.73	106.98	111.18	106.34	107.29	107.67	103.54	108.18	106.08	107.05	107.78	106.09	112.09	106.45	108.92	105.82	107.04	110.76	107.65	105.08	106.2	105.38	108.85	106.18	110.64	108.12	105.15	108.86	106.51	102.33	106.95	108.25	107.57	107.06	109.74	108.01	106.9
107.48	103.23	105.83	107.79	101.17	109.64	106.29	106.82	109	113.86	111.86	107.78	104.15	109.99	104.98	104.46	104.99	103.03	104.81	106.4	112.11	103.92	110.47	109.85	107.06	110.28	106.17	107.22	108.81	100.73	109.72	108.35	109.08	108.81	100.32	104.69	105.89	104.69	104.13	108.98	107.24	105.5	102.5	108.9	107.14	106.53	106.36	106.52	112.78	103.46
112.89	111.17	108.86	108.66	112.63	107.93	106.79	107.33	110.79	110.27	104.13	112.13	110.94	105.7	109.28	105.99	109.8	107.87	114.23	106.85	110.8	102.49	102.26	107.68	106.19	112.26	108.09	107.97	106.25	110.08	110.52	109.41	112.24	108.41	104.73	109.05	103.61	108.26	108.21	102.99	108.55	109.18	104.73	109.36	109.69	108.38	107.05	109.19	107.54	110.63
104.55	103.1	101.88	108.16	106.95	107.24	109.73	109.83	104.53	105.83	111.37	106.93	106.23	103.89	106.11	105.03	108.85	105.57	105.43	112.03	105.15	110.87	106.59	103.34	107.97	102.44	107.99	106.94	107.97	108.05	105.93	106.96	108.95	107.16	104.96	110.55	103.57	106.95	105.63	109.47	107.81	110.1	101.45	108.57	105.41	111.32	107.12	107.68	110.45	107.88
110.85	108.26	105.63	109.86	105.07	110.36	109.72	106.03	108.26	108.34	107.31	111.62	109.03	109.02	103.66	106.47	107.64	108.29	110.46	112.23	108.48	108.5	108.89	111.92	106.33	109.3	103.4	108.38	108.21	108.82	108.3	108.26	108.98	108.14	103.11	109.11	110.47	104.4	105.9	107.81	108.7	112.85	109.41	107.76	106.52	108.4	104.05	108.81	104.27	105.78
108.46	103	107.61	108.37	103.75	108.45	107.56	107.78	106.08	105.49	106.41	107.88	106.52	103.12	109.88	104.7	101.03	108.35	103.16	106.05	108.62	105.88	107.23	104.38	106.19	104.03	106.76	109.44	106.91	106.42	104.07	107.91	104.39	109.86	104.79	107.12	108.17	101.87	104.18	109.23	104.74	107.9	107.86	107.03	103.48	111.56	101.41	105.68	104.97	108.24
107.8	102.29	105.86	110.42	105.51	105.1	107.61	110.35	108.01	103.75	107.97	106.72	104.68	105.27	104.46	106.22	104.51	107.18	106.67	104.76	106.47	103.23	107.43	109.2	102.98	108.66	109.13	111.28	109.8	99.201	107.33	104.14	107.7	105.35	104.89	105.01	106.44	107.91	106.71	100.68	108.76	103.87	105.43	105.76	105.75	107.04	108.33	103.79	105.38	105.95
103.3	103.74	103.45	114.16	106.13	107.13	103.37	108.85	104.95	102.73	104.05	107.51	102.95	106.56	103.85	109.08	110.08	108.31	108.63	107.03	103.51	107.42	106.97	107.26	104.45	103.51	107.91	102.76	103.87	106.25	106.98	100.66	100.29	101.48	107.14	108.93	107.73	106.03	107.26	104.82	108.51	106.34	103.14	106.68	102.78	105.63	107.87	109.7	105.63	104.83
106.41	105.26	104.58	108.88	109.79	109.03	104.45	110.16	111.14	102.98	109.51	108.29	105.51	106.89	105.18	114.58	108.86	108.77	104.37	110.22	104.86	104.79	110.58	111.02	113.15	107.46	108.91	113.06	108.35	106.99	106.25	108.42	112.02	106.79	107.14	106.65	107.68	108.72	105.73	106.68	102.4	105.55	108.31	110.06	106.71	110.09	107.34	107.01	110.22	107.92
101.32	100.01	100.26	103.22	99.775	103.38	101.36	101.66	103.47	100.72	100.21	102.37	99.306	102.91	100.72	100.54	97.569	103.06	103.57	98.518	99.476	99.557	103.99	101.61	97.73	100.31	103.45	101.49	100.41	98.411	102.41	101.64	97.912	104.11	106.73	104.49	99.02	102.37	104.48	99.498	98.095	100.12	98.795	102.51	103.88	96.308	102.16	97.422	98.5	99.903
94.933	99.697	102.07	96.638	100.4	98.514	98.909	96.459	96.906	102.61	99.333	100.75	95.418	95.668	98.126	97.869	98.721	98.878	99.004	97.854	97.884	96.534	95.939	102.61	98.081	97.315	99.69	100.69	103.08	96.258	97.958	94.727	100.92	92.945	94.895	99.854	99.049	96.857	97.298	99.591	99.443	100.39	100.72	98.358	96.391	100.61	100.69	96.096	100.97	103.82
103.43	107.41	103.92	107.49	107.63	109.91	105.07	109.19	105.61	105.74	103.94	109.24	103.91	103.76	102.96	105.35	105.34	108.72	105.41	105.53	106.84	108.08	107.94	106.87	108.06	107.04	102.77	109.18	104.48	108.81	103.19	100.84	103.34	107.98	108.54	106.83	106.51	105	104.9	110.3	109.45	107.72	104.08	101.24	106.99	107.85	106.63	103.46	103.4	104.62
103.49	106.38	105.02	102.95	101.79	105.99	103.08	104.16	103.6	103.42	106.75	107.07	103.69	108.07	106.14	107.18	108.8	102.94	109.94	103.34	105.93	106.01	106.59	107.64	104.84	107.77	102.14	103.71	108.66	106.94	103.93	107.55	105.37	106.81	102.95	104.17	105.02	104.24	103.06	100.18	107.7	109.67	108.45	103.6	107.44	109.81	103.63	108.28	109.76	103.63
94.204	99.219	98.622	98.917	98.125	95.167	99.786	101.67	99.962	97.252	99.713	97.241	99.753	100.45	99.877	97.364	102.97	96.659	99.904	98.548	97.723	98.07	98.303	97.328	99.942	101.82	97.624	95.278	98.441	98.062	97.432	99.73	97.973	96.43	92.902	96.494	97.889	97.461	96.849	100.64	96.415	95.368	101.53	95.909	100.76	97.309	95.241	102.83	99.66	99.207
104.49	113.44	106.52	101.62	104.43	109.12	111.31	111.8	109.07	105.89	108.25	109.28	107.73	109.81	105.83	108.33	108.96	104.51	107.67	104.98	111.95	108.18	106.3	110.97	107.57	107.53	108.86	105.97	106.06	108.47	105.28	107.42	110.66	108.18	110.7	108.24	112.98	110.67	107.06	103.3	103.76	113.35	111.59	106.14	112.3	106.39	113.63	108.28	110.14	110.48
104.39	109.14	108.68	113.57	107.77	110.95	110.06	108.87	107.98	105.05	109.47	110.78	108.7	109.48	110.92	113.54	115.39	110.09	107.4	105.93	105.29	108.23	107.18	110.23	110.17	107.23	111.61	103.91	106.67	111.88	108.28	111.83	108.71	109.04	109.34	106.36	108.46	108.65	105.62	110.03	106.14	108.83	109.7	110.4	106.35	114.04	109.15	106.7	106.34	106.75
105.53	100.53	106.88	104.02	107.75	104.83	105.63	110.57	108.39	106.76	105.73	106.09	100.79	105.65	109.38	107.18	105.39	107.78	102	108.84	105.8	103.86	108.32	105.01	103.94	105.35	106.32	107.79	107.14	101.42	107.55	108.68	106.85	106.83	104.56	102.56	108.7	106.36	101.98	105.37	106.86	107.23	106.67	107.49	107.11	104.13	108.42	105.69	108.34	103.12
103.34	111.17	105.91	108.57	108.79	106	109.36	106.73	106.72	104.09	103.78	107.23	106.56	101.6	107.28	106.23	107.11	105.11	106.61	105.98	106.47	109.01	102.46	105.61	106.66	102.71	110.78	107.15	107.28	108.63	109.28	109.22	107.12	107.99	102.36	106.1	103.46	107.22	107.53	102.15	105.91	109.37	102.75	107.38	107.84	105.95	107.47	102.89	104.56	105.25
96.217	98.859	99.474	100.09	101.41	103.07	101.61	105.19	96.086	98.533	99.91	94.663	95.084	102.95	98.931	98.771	103.56	102.57	96.805	101.85	100.48	104.18	101.7	93.057	98.649	97.498	96.902	101.84	99.932	98.737	97.866	101.7	98.915	103.82	93.142	99.18	98.313	100.41	102.58	96.633	103.22	97.243	104	101.08	99.696	102.42	99.753	95.63	96.088	98.063
107.84	108.13	104.97	104.17	104.72	104.19	107.63	103.75	106.89	109.84	103.26	103.98	107.15	103.8	104.66	108.5	102.11	111.47	103.55	104.58	104.24	107.6	105.33	102.35	101.08	101.73	101.72	105.04	106.58	105.04	104.37	108.28	105.79	100.04	104.17	103.83	103.46	101.43	108.23	106.14	104.15	107.18	103.17	99.623	105.25	106.7	106.11	105.53	105.94	106.03
107.95	105.4	111.69	105.17	104.49	109.68	109.55	104.64	105.84	105.58	108.14	104.29	109.94	109.03	109.7	107.29	105.41	107.88	109.43	109.14	107.3	105.55	107.68	110.21	109.93	112.63	105.5	109.58	111.88	106.36	104.63	106.59	108.45	105.85	107.54	109.45	107.89	106.29	110.47	106.74	111.06	109.45	105.58	107	112.59	110.09	110.38	111.83	106.17	108.78
101.87	103.95	97.363	103.2	98.773	99.579	99.535	102.6	100.65	97.272	99.574	102.96	96.442	98.067	101.23	100.56	104.85	94.736	97.876	98.109	102.68	101.48	101.34	97.617	100.31	99.525	97.929	99.658	100.05	101.72	106.38	97.6	100.37	101.05	104.99	99.134	99.589	98.619	106.48	104.97	102.08	98.645	98.166	97.03	98.628	100.8	96.886	101.83	100.88	107.38
112.85	107.63	108.38	109.46	103.54	108.09	111.08	104.76	107.69	106.28	112.09	111.25	104.59	105.34	107.66	106.18	109.38	106.33	109.29	106.66	108.26	108.2	109.12	111.14	106.57	111.2	107.94	108.71	106.84	107.71	111.25	109.15	111.39	116.1	108.2	109.9	110.87	111.47	111.46	110.88	108.19	102.33	106.7	110.27	110.43	112.06	104.55	110.86	104.42	107.32
109.24	114.91	114.85	109.77	107.22	109.08	117.54	110.46	106.54	112.18	111.38	105.82	108.35	104.42	106.45	110.83	113.45	113.88	115.04	112.9	116.66	110.21	110.88	109.4	111.22	110.32	104.13	109.31	111.22	110.43	113.38	115.21	110.12	112.63	108.76	111.14	111.11	107.79	110.76	110.42	110.95	104.81	104.06	108.06	113.03	110.83	109.68	115.84	108.13	110.39
102.53	97.322	99.891	98.63	101.15	96.857	101.29	99.218	105.94	97.083	99.074	101.2	98.675	104.23	99.427	97.003	99.148	100.73	97.117	95.268	101.57	97.911	101.97	101	99.306	100.23	102.82	97.454	102.35	100.48	100.71	96.5	102.64	101.47	102.29	98.081	105.18	102.53	104.08	102.5	102.01	99.081	98.667	105.13	100.58	98.503	99.224	99.128	101.73	97.045
108.58	103.97	101.76	104.48	105.12	106.13	106.07	107.37	103.23	103.26	107.19	103.41	105.48	105.59	106.85	109.34	104.58	105.79	107.79	107.76	105.32	103.31	103.28	108.08	101.66	105.11	103.84	103.68	104.95	103.44	108.19	103.34	105.09	104.52	106.99	104.44	110.47	102.5	103.75	107.35	108.22	105.66	107.9	102.36	104.01	103.57	104.58	108.87	103.76	106.39
108.48	105.77	107.42	104.17	106.11	106.34	114.52	104.57	108.63	108.03	110.86	109.8	107.81	108.99	112.38	110.51	110.2	109.81	105.19	107.9	109.83	108.43	109.73	106.02	112.66	111.48	112.14	110.5	106.72	104.42	110.97	103.11	105.95	105.46	109.73	106.73	107	112.85	109.39	105.67	109.02	108.81	105.23	105.09	105.03	107.96	106.49	109.26	111.32	105.18
109.39	109.77	108.54	107.26	110.29	109.12	106.02	111.92	110.57	106.93	102.93	107.37	106.85	109.64	105.18	109.07	106.54	106.1	110.15	108.07	109.1	110.91	106.55	103.98	109.17	109.95	108.92	111.5	108.83	104.99	111.74	110.19	104.75	105.63	111.92	110.64	108.6	102.93	110.5	109.91	104.59	105.48	105.22	105.68	106.95	111.79	114.66	110.7	107.4	111.9
108.18	101.57	104.81	102.83	105.34	104.82	109.37	103.88	108.86	99.825	105.43	105.51	109.37	106.72	100.84	105.61	109.26	105.82	108.59	105.36	102.61	104.6	103.86	109.06	106.37	104.77	102.75	104.3	102.92	107.33	104.66	110.83	107.83	105.67	108.84	102.8	103.34	107.1	102.04	103.37	104.88	105.12	101.39	107.83	105.09	105	104.6	109.94	107.9	107.04
106.4	104.38	106.37	103.32	103.69	102.94	109.22	105.67	105.2	106.77	108.7	108.04	104.65	99.807	108.32	103	106.56	104.92	112.85	104.63	108.72	108.37	107.35	103.63	103.08	103.3	106.51	106.92	102	102.43	103.64	108.33	104.53	106.22	104.72	105.8	104.86	106.17	101.57	100.91	106.35	105.67	106.4	106.35	107.05	107.9	104.71	103.64	104.38	99.296
108.64	107.09	105.69	104.47	106.08	107.28	104.31	104.85	103.35	98.787	105.37	107.16	106.47	104.74	109.81	107.14	107.33	104.46	110.46	109.14	101.97	110.64	103.72	102.77	105.12	104.91	103.7	107.5	104.15	107.03	103.18	106.71	104.04	105.92	108.68	108.86	105.59	107.99	109.98	105.69	108.13	104.13	104.71	105.19	106.44	108.28	106.92	103.14	106.69	101.5
105.91	105.79	106.63	107.68	106.24	109.85	104.6	110.73	105.88	103.43	104.55	107.14	103.87	108.56	106.91	106.07	108.09	106.82	108.19	108.15	108.85	109.93	108.19	102.46	107.84	103.73	102.18	104.33	109.47	109.01	113	106.36	106.09	103.23	104.92	108.45	105.52	106.93	105.99	106.32	104.34	106.56	104.14	104.26	108.56	112.52	108.57	109.87	114	106.94
99.605	106.06	103.59	101.78	102.81	104.09	100.99	100.25	103.95	100.41	99.621	97.884	101.27	98.805	102.58	98.817	100.21	97.591	100.97	95.754	99.595	98.335	104.44	101.79	103.11	102.05	97.429	104.9	98.568	103.42	99.246	98.094	99.726	102.52	97.941	99.139	104.75	102.61	103.56	98.97	101.95	102.12	103.35	97.727	95.586	103.05	96.911	97.19	104.68	99.544
111.47	106.74	106.83	109.74	111.28	108.3	107.73	107.46	111.84	108.3	113.46	112.21	113.01	105.73	113.99	110.11	113.72	110.05	111.77	109.53	109.7	106.54	115.67	114.62	111.84	109.35	112.51	112.94	110.07	108.74	110.77	108.28	110.2	110.06	109.99	113.64	116.12	107.4	107.73	110.83	108.63	114.97	109.66	112.17	109.11	110.84	108.79	112.18	107.1	110.68
108.37	108.54	111.04	114.26	106.58	111.51	101.42	113.32	106.86	108.64	103.94	102.79	106.11	101.37	105.56	109.63	106.07	109.56	106.51	107.81	111.27	108.86	109.15	111.17	108.22	109.2	106.8	110.97	108.98	104.57	109.19	106.46	110.11	103.08	106.66	105.31	109.37	111.27	110.3	109.77	104.07	109.46	109.33	105.34	101.74	107.41	108.18	108.49	106.09	107.37
107.48	105.22	107.46	105.59	107.92	106.71	105.38	106.73	106	105.67	101.74	103.82	104.71	105.45	106.81	105.99	106.39	102.34	103.74	105.65	106.66	102.8	112.54	107.38	105.07	106.63	106.9	108.41	110.11	105.92	108.99	104.36	104.46	102.3	106.39	108	104.76	103.9	106.03	100.83	106.5	107.6	107.62	106.36	105.76	102.7	108.56	102.73	105.74	104.94
104.62	103.17	103.12	106.98	104.43	105.56	105.94	107.11	109.36	106.46	105.68	104.54	105.25	104.23	105.53	105.08	108.45	103.32	107.19	106.74	102.19	102.17	105.04	107.93	106.41	101.33	110.53	106.32	106.88	106.97	103.45	108.35	104.14	111.05	106.08	104.14	107.03	100.46	104.34	103.95	103.36	101.72	104.15	101.14	107.77	104.49	108.05	104.99	102.84	106.88
104.19	106.17	103.45	104.43	104.83	105.19	102.81	106.56	107.21	105.62	106.49	106.31	108.55	105.08	110.22	107.63	105.31	108.2	112.64	108.51	109.23	101.29	104.86	112.17	108.94	107	105.57	106.6	104.36	100.24	104.48	105.68	104.37	104.41	106.28	103.68	104.28	109.45	107.64	107.61	105.69	103.7	109.82	104.29	105.2	108	105.1	103.49	108.07	105.85
103.32	107.88	105.53	111.72	107.4	105.76	105.26	105.31	107.72	108.57	104.6	104.13	109.42	103.6	109.23	105.88	110.12	110.99	110.46	109.89	109.26	107.83	109.79	103.63	104.01	106.97	106.96	108.09	110.99	111.42	108.96	105.32	110.06	113.16	104.56	109.59	104.36	104.78	106.69	105.76	110.45	107.29	110.04	108.41	103.3	106.97	111.01	105.43	108.82	105.68
112.51	106.86	110.45	105.63	108.83	106.78	108.72	107.84	109.87	108.26	106.95	111.18	109.89	109.05	108.95	109.74	106.41	112.08	107.38	110.83	111.58	112.3	103.15	107.35	106.05	107.29	105.8	104.43	104.11	105.44	103.44	108.9	107.98	110.08	109.98	105.09	109.58	106.68	110.5	112.64	106.57	110.03	110.69	106.47	106.9	108.65	104.51	107.97	109.4	106.92
97.395	103.47	95.738	96.843	102.96	101.99	99.436	102.37	98.967	99.174	99.271	99.209	101.53	98.819	100.99	98.564	97.315	100.94	100	102.61	93.907	97.775	98.923	97.52	98.172	96.843	101.23	98.612	95.538	98.057	99.542	99.498	102.64	100.37	100.52	102.84	97.685	98.082	103.34	96.108	101.14	100.57	98.846	96.646	100.68	102.14	101.81	98.859	103.51	101.11
103.68	108.7	109.34	104.67	108.68	104.8	106.42	99.322	105	107.41	104.83	112.06	102.21	109.59	107.26	108.75	106.78	105.04	108.1	107.22	105.33	108.41	109.2	109.63	104.48	108.59	107.02	106.63	105.89	107.41	108.22	109.02	104.95	106.35	106.58	106.24	103.25	109.47	108.58	108.19	106.22	108.61	109.07	107.21	104.01	103.32	104.93	103.89	109.26	107.45
107.19	108.17	106.3	106.04	108.39	101.2	107.28	105.83	105.35	102.9	104.91	105.89	101.31	106.2	106.35	107.35	101.45	104.01	108.21	104.28	104.41	101.84	105.17	105.61	102.99	108.16	101.98	105.3	105.42	104.37	106.99	102.74	107.19	103.24	106.4	102.91	104.8	110.26	104.51	108.29	102.22	104.81	102.38	106.56	106.24	107.81	103.53	106.04	105.67	104.74
104.37	108.1	103.97	107.49	105.86	108.53	105.7	114	104.75	103.14	102.99	109.23	105.74	113.36	104.06	108.53	108.14	105.6	104.8	105.34	102.97	104.87	103.66	105.34	107.44	107.94	108.3	107.02	105.78	107.11	104.18	107.13	101.29	104.62	110.29	104.99	106.91	109.39	110.1	107.86	105.45	103.79	106.8	109	106.31	106.65	109.05	108.4	99.496	106.98
101.4	107.64	106.92	103.66	105.66	105.44	105.14	110.1	102.19	106.72	109.56	104.89	104.93	105.27	108.77	108.24	108.93	107.9	107.7	108.21	106.55	103.83	103.3	104.02	104.22	101.99	104.42	101.75	104.6	104.88	107.9	108.7	107.72	102.2	107.19	105.87	107.64	105.26	107.17	100.51	104.12	104.46	108.18	107.89	105.43	102.94	106.38	103.21	103.84	106.81
106.79	105.48	108.81	104.05	104.43	108.26	106.72	105.51	110.83	105.73	106.58	104.02	102.94	103.46	109.46	106.52	102.73	106.83	105.54	109.23	103.01	106.49	104.36	106.82	105.33	106.93	105.4	107.36	108.37	107.88	104.02	105.25	107.95	110.67	111.01	106.03	105.17	104.85	105.88	104.62	108.52	103.26	104.7	108.25	107.52	102.48	108.09	110.46	107.31	104.77
106.72	108.39	102.89	109	105.47	105.3	110.81	106.6	103.95	109.34	106.22	102.82	108.44	107.07	106.2	104.93	106.38	106.79	108.18	101.61	109.53	107.23	109.19	102.22	107.15	100.49	105.44	105.84	107.31	106.05	102.26	106.48	106.92	106.64	103.63	111.17	104.21	100.48	104.29	106.34	102.06	105.62	105.84	103.53	105.87	101.91	106.14	103.67	108.22	105.68
108.13	106.39	107.96	104.6	103.42	104.77	107.77	103.94	107.44	107.92	102.36	107.08	99.702	104.11	104.42	107.38	107.88	104.77	105.51	106.64	108.15	103.95	104.18	106.27	102.44	103.14	102.75	104.53	108.74	108.97	107.19	105.43	107.03	102.11	109.29	103.46	104.94	107.99	103.07	110.12	110.28	102.08	106.82	105.63	103.84	105.14	106.36	106.34	105.46	101.15
104.28	104.71	107.02	105.1	105.61	109.52	107.51	105.13	103.72	107.57	108.61	106.3	105.26	103.25	107.6	106.35	105.41	104.45	107.2	105.5	105.3	105.05	105.85	105.32	106.53	108.39	106.6	101.18	107.94	100.09	104.45	107.17	106.21	108.28	102.56	104.74	105.2	104.46	104.43	103.13	104.29	103.96	105.02	106.77	106.57	108.23	108.85	103.35	106.32	106.81
101.94	102.89	96.684	92.986	97.771	101.12	96.7	97.426	100.68	101.87	97.438	99.581	98.24	99.769	95.467	97.421	99.628	96.973	100.48	101.03	95.246	99.294	98.799	96.166	95.823	97.142	102.07	98.641	101.23	100.52	96.956	103.28	98.746	94.622	97.489	101.92	96.106	97.749	102.56	95.034	98.111	98.046	98.67	92.743	98.265	101.55	98.769	100.96	99.253	95.466
109.63	106.57	108.85	108.36	103.38	107.68	107.39	104.01	105.67	106.93	103.42	107.02	102.36	109.53	109.63	107.65	109.53	108.91	104.46	108.88	108.08	103.92	108.3	105.06	109.3	101.57	104.35	106.12	107.85	103.45	105.92	106.03	107.41	105.91	101.9	105.34	104.34	109.27	106.67	98.79	103.33	106.67	107.07	106.66	107.31	103.68	107.07	108.21	107.59	106.22
108.26	107.96	111.43	110.96	105.77	103.55	108.57	111.94	106.44	109.35	106.35	104.22	104.89	115.61	101.69	103.66	108.05	109.94	107.98	106.56	112.52	104.28	110.97	107.45	107.62	104.83	107.8	105.64	105.99	108.28	107.56	108.65	109.3	111.47	110.06	111.47	104.31	106.79	111.28	108.38	106.44	111.47	112.04	103.64	106.33	108	110.72	110.44	110.99	110.86
105.4	106.56	103.68	103.05	110.15	104.83	106.69	105.37	100.24	104.23	105.75	101.77	105.06	107.85	108.76	109.5	107.82	110.62	107.14	106.06	104.75	106.74	103.34	106.26	107.86	105.38	108.71	103.61	108.32	103.16	104.41	108.65	102.78	108.77	106.32	105.85	106.31	108.08	103.6	109.22	109.06	105.7	103.84	104.11	98.992	105.83	108.84	101.46	105.87	102.09
110.39	107.32	102.83	105.22	106.12	107.59	101.73	107.83	106.95	108.71	103.86	105.25	103.84	103.36	104.66	106.32	110.83	105.08	105.84	101.09	106.09	105.63	108.53	103.48	112.61	110.64	102.79	105.37	106.03	104.87	102.05	104.26	104.76	103.41	102.31	109.02	100.75	108.63	104.77	108.05	107.49	106.07	107.17	104.59	104.73	102.51	102.23	107.71	104.3	108.17
106.55	103.22	107.74	104.07	107.04	106.57	104.4	108.4	102.88	106.54	106.58	105.91	106.08	108.94	107.82	104.72	102.39	107.84	105.67	104.83	105.71	109.39	105.61	106.62	106.97	102.73	108.56	102.16	108.11	104.93	104.23	105.69	104.5	108.43	111.07	101.89	107.26	104.01	106.92	109.37	103.63	104.57	110.56	108.66	106.81	102.86	107.54	109.62	105.34	106.05
101.16	97.868	96.772	99.107	99.744	98.45	92.71	98.867	96.057	95.752	95.885	98.376	95.871	97.981	96.47	96.551	94.18	101.07	98.303	95.75	96.81	99.246	96.561	98.943	97.626	100.53	98.747	99.912	97.434	98.949	99.002	95.057	98.532	99.48	101.69	103.04	97.715	98.62	97.757	98.998	97.793	96.386	99.039	97.228	95.674	96.804	99.895	101.9	96.89	93.492
104.46	104.16	104.91	112.99	102.8	106.64	106.37	115.13	106.21	103.31	108.08	105.2	109.85	107.27	106.62	110.34	107.52	110.35	104.65	109.07	108.49	104.89	108.4	108.99	108.41	113.39	104.28	111.92	106.04	109.14	108.18	106.03	105.96	103.21	107.73	108.6	111.13	106.7	108.88	108.29	106.7	108.18	103.85	110.44	109.63	108.58	112.45	103.56	102.81	104.15
111.53	105.97	107.73	102.81	111.6	107.97	106.13	105	107.14	106.24	106.64	102.55	102.27	112.36	103.17	103.8	110.27	106.57	105.51	108.71	105.4	109.64	104.96	107.07	109.35	108.21	110.46	106.44	108.85	108.2	109.38	108.31	105.4	109.29	105.41	109.35	112.37	106.18	115.01	106.74	111.56	111.83	109.68	110.01	106.79	105.57	106.31	106.8	105.7	108.08
103.58	106.73	105.64	107.76	96.643	109.54	104.03	106.04	108.86	103.25	104.78	108.51	104.04	110.91	107.3	102.1	105.08	106.66	106.46	105.47	108.27	108.11	107.11	105.01	105.66	106.08	107.46	106.42	106.06	101.8	101.6	104.22	104.58	107.37	108.57	109.86	108.79	107.71	108.4	103.43	108.53	108.17	101.83	108.19	106.51	105.24	105.64	103.34	106.46	104.61
106.79	106.88	106.13	107.34	105.6	105.44	102.87	107.75	106.41	106.56	107.44	107.09	108.26	107.84	105.55	106.81	104.12	104.39	102.37	107.9	104.89	100.88	105	104.44	107.04	104.98	105.68	107.18	108.74	102.37	104.68	102.9	108.23	103.32	107.11	105.51	103.32	103.36	105.44	99.261	105.41	105.3	108.34	103.42	109.6	103.96	105	106.89	106.6	104.55
109.56	111.21	112.92	115.99	107.02	103.97	105.62	111.99	103.23	107.63	107.93	111.13	108.18	107.65	107.49	111.71	109.29	110.11	109.73	105.02	106.43	111.06	112.18	108.81	107.23	107.38	107.5	105.05	111.66	112.27	104.51	107.31	108.05	106.17	105.88	107.08	112.4	108.84	105.77	105.63	109.71	105.95	107.26	106.67	107.65	111.19	107.25	113.46	106.74	112.03
106.81	102.55	104.79	104.66	111.17	104.94	104.68	106.51	108.04	107.06	106.3	106.96	102.37	108.28	107.46	108.83	106.98	103.48	100.81	100.61	108.11	106.5	105.12	101.71	106.15	110.57	109.24	102.59	105.54	107.56	108.23	106.66	108.36	104.83	106.97	101.77	104.04	105.06	107.82	102.55	105.39	105.92	104.51	110.62	104.88	104.98	106.96	109.54	104.24	108.45
101.42	102.57	103.86	103.83	102.79	101.78	102.06	101.83	104.28	104.37	104.83	105.16	99.659	101.87	101.08	103.37	104.77	101.67	96.884	100.84	98.432	103.98	103.96	100.49	101.21	103.88	103.19	103.68	103.22	99.885	103.93	99.662	106.91	103.62	101.18	101.86	102.5	103.58	105.66	95.669	103.39	105.61	102.57	103.65	100.31	102.56	103.89	100.52	102.49	103.58
112.21	102.63	106.24	106.45	109.02	110.41	106.42	104.66	104.96	110.39	108.15	106.21	106.02	109.03	109.15	107.6	109.29	107.44	112.34	105.72	109.81	108	106.72	107.33	110.43	105.98	108.13	105.09	109.16	106.78	101.36	107.16	105.26	106.06	106.8	111.07	107.62	105.87	113.19	108.19	109.97	108.07	106.92	111.88	102.5	111.62	106.09	111.55	104.87	109.01
97.32	98.739	97.608	97.056	97.469	98.683	96.241	99.647	98.168	100.87	97.622	97.483	99.207	98.92	99.616	98.56	99.313	98.961	99.766	99.403	99.669	100.49	99.236	99.521	101.36	97.955	99.747	100.9	100.33	99.105	94.839	100.98	98.217	99.379	96.843	95.667	95.173	101.16	103	97.015	97.317	98.415	98.58	98.889	98.818	98.37	103.05	99.963	99.371	101.69
105.88	108.08	107.9	105.57	109.12	106.33	104.94	103.44	110.69	107.33	104.67	109.27	110.06	109.92	108.44	107.7	105.55	109.83	108.32	108.06	106.94	103.43	112.16	111.59	106.53	110.71	109.87	105.77	108.52	111.86	109.17	106.62	109.4	106.94	110.19	111.61	109.29	109.48	109.92	107.74	108.77	104.65	104.76	109.43	107.6	107.7	109.32	101.97	113.27	106.03
108.26	102.34	106.15	104.87	109.25	108.93	109.06	105.64	106.96	101.92	100.92	107.97	107.01	110.55	106.69	102.59	102.13	106.56	110.27	106.06	105.94	106.61	105.6	106.5	106.3	108.43	105.72	109.29	106.44	105.63	114.23	109.44	106.78	104.12	107.03	107.05	104.68	104.13	108.86	106.73	110.48	107.95	103.36	102.86	101.31	105.7	105.59	108.26	108.82	105.88
106.44	112.21	100.07	105.68	101.58	106.47	102.65	106.07	102.44	102.76	105.89	102.96	104	108.32	106.44	108.69	108.02	108.17	105.07	106.55	110.39	107.97	111.05	103.63	101.92	107.12	108.88	103.43	107.68	106.6	105.88	104.13	104.11	104.37	105.02	102.65	110.37	104.91	105.79	105.92	105.07	106.7	105.69	109.02	106.64	107.02	109.08	104.14	105.28	107.05
114.03	106.34	111.19	109.1	108.28	110.07	108.77	105.04	109.91	107.36	109.5	102.18	111.44	112.5	106.07	105.46	104.24	107.63	108.03	106.86	107.89	103.95	113.89	101.37	106.33	105.93	108.45	111.9	105.54	107.57	110.97	108.31	107.91	103.74	106.35	104.7	105.28	106.9	108.43	104.26	109.93	108.05	107.86	108.41	105.17	110.19	102.97	113.31	110.04	108.16
105.66	106.78	104.88	105.57	107.34	107.22	106.67	107.59	106.85	108.83	102.44	104.78	105.17	103.22	110.72	106.87	101.49	102.46	105.25	104.95	105.58	109.01	104.99	101.82	109.4	106.96	105.54	107.34	103.29	105.75	103	104.96	107.15	105.66	107.99	102.45	104.53	108.98	105.29	105.85	106.17	108.45	103.46	106.72	104.39	104.76	104.68	106.9	106.28	104.43
106.28	109.59	106.39	105.77	109.64	111.03	110.38	109.06	105.85	111.73	111.08	109.3	108.83	108.51	109.49	106.12	108.63	108.5	106.69	108.23	105.38	112.01	110.42	108	107.04	110.82	108.87	105.82	108.55	109.2	109.69	105.03	106.46	106.22	106.48	102.48	109.78	107.91	105.69	110.98	107.95	113.24	107.62	108.15	106.03	109.78	110.59	108.13	108.94	110.22
111.99	107.63	107.68	105.84	107.21	107.59	108.06	102.95	112.4	112.11	105.82	107.82	106.61	107.65	107.95	109.43	106.87	109.56	113.46	109.56	108.33	112.36	108.7	108.69	101.59	108.19	108.55	109.3	105.91	108.13	107.59	107.17	105.18	103.55	108.08	108.4	110.05	109.6	103.77	110.26	107.94	110.64	109.94	116.03	103.74	104.24	107.19	103.59	104.29	108.76
99.606	98.051	97.85	98.031	93.429	95.619	101.16	101.68	101.22	96.439	97.609	98.731	96.352	100.13	100.03	103.72	104.13	98.501	95.44	99.289	96.808	99.409	100	97.387	98.786	97.806	97.369	98.874	93.001	99.838	98.227	100.65	102.38	96.549	98.814	99.191	100.47	100.76	97.417	97.439	97.431	96.813	98.846	97.802	96.364	99.421	98.348	101.42	101.39	97.187
108	105.31	111.04	109.89	109.89	111	105.67	109.59	109.67	108.07	106.3	109.26	107.16	108.38	108.95	104.37	104.16	110.46	107.87	102.67	106.25	104.27	103.06	110.04	107.93	111.58	105.42	105.92	108.92	110.18	112.47	107.48	106.38	107.74	108.01	111.36	107.26	111.81	107.88	109.41	104.46	107.92	108.81	108.37	104.88	107.97	106.96	103.87	108.48	113.52
98.85	99.735	102.03	94.246	97.649	98.683	93.466	97.448	94.677	95.718	98.73	98.573	91.828	94.078	103.5	101.92	94.543	98.944	96.473	99.288	97.426	96.449	98.083	96.044	96.272	95.849	95.563	98.706	99.966	99.534	99.138	97.607	93.034	98.87	97.42	98.144	98.539	96.693	95.014	99.304	97.852	97.787	100.57	101.3	99.35	100.06	98.126	98.331	98.743	99.35
105.17	107.53	105.23	101.3	104.23	106.66	108.73	105.71	104.33	103.36	108.09	103.99	105.11	97.908	106.18	102.67	109.04	107.95	104.04	102.3	105.64	109.07	100.62	104.75	102.96	101.58	104.59	106.25	104.84	107.94	102.55	108.43	101.55	110.27	107.33	104	109.22	106.31	102.32	102.62	110.77	107.06	106.2	104.48	105.44	105.43	107.14	104.51	106.83	105.24
106.64	103.19	109.95	107.07	103.77	106.58	107.9	107.34	105.53	107.88	104.64	108.08	101.72	108.65	104.09	105.74	107.63	104.19	106.32	108.44	106.04	102.2	108.27	102.87	112.39	108.31	106.03	103.2	105.59	103.7	107.71	106.78	102.77	108.58	104.36	105.33	106.01	107.85	107.9	106.31	104.58	104.68	109.4	102.12	103.91	106.23	108.01	105.81	108.19	109.85
104.99	106.39	99.968	103.5	101.53	107.89	103.65	104.48	105.22	104.14	100.03	100.89	106.73	102.9	104.21	106.89	104.66	111.41	105.99	104.62	106.38	106.53	102.6	103.33	105.13	107.86	102.64	103.43	100.36	103.27	103.62	105.16	105.33	108.07	103.86	107.75	105.73	108.76	110.39	105.53	104.79	106.52	106.33	106.85	100.12	101.44	102.8	102.2	103.58	100.96
105.74	110.87	107.81	107.91	108.85	108.5	110.51	110.08	112.71	110.22	109.11	108.54	107.6	110.4	109.75	105.8	110.04	109.99	110.13	109.79	107.92	110.57	112.54	110.82	110.99	107.51	107.4	112.76	109.8	108.51	110.64	111.07	108.36	102.78	109.1	108.6	107.97	108.67	113.28	115.97	108.17	104.75	104.36	107.61	106.55	114.55	112.31	107.78	103.01	108.19
98.449	100.14	100.78	102.66	99.117	102.22	105.06	99.87	102.31	96.025	101.03	100.47	102.4	101.92	101.39	100.33	99.911	101.48	103.17	104.5	99.811	102.78	99.522	105.33	99.108	99.08	99.013	101.71	102.85	98.639	104.58	103.2	97.164	99.442	100.69	100.03	105.16	99.873	99.651	102.41	103.19	100.12	98.44	100.82	100.12	100.42	101.37	106.4	99.92	99.682
94.458	98.957	97.694	93.445	100.55	102.64	98.837	99.66	99.275	99.135	104.05	94.032	103.27	100.53	100.61	101.13	97.384	99.528	103.15	99.61	102.62	100.99	102.44	97.011	102.35	99.805	96.111	103.19	97.896	102.13	101.21	100.58	99.913	100.35	95.994	97.625	98.791	99.28	97.734	103.86	99.102	96.597	97.885	99.09	95.823	102.34	100.23	98.008	97.638	98.378
101.86	108.43	104.63	103.03	103.62	106.71	104.67	102.12	102.9	104.95	110.16	105.12	105.77	104.97	109.07	107.73	105.42	107.99	107.61	105.23	105.54	103.37	109.2	106.62	105.97	98.895	104.84	100.38	108.2	107.54	101.39	104.55	103.73	105.37	101.15	106.94	106.33	108.33	103.48	108.07	107.94	106.78	104.71	102.93	101.32	107.62	106.39	105.84	109.81	100.97
106.61	104.17	104.97	108.92	102.84	104.15	108.39	105.58	105.52	105.5	108.01	106.33	109.97	107.05	111.35	97.733	106.69	105.38	109.43	105.58	105.08	106	108.91	106.39	101.34	108	110.06	106.11	101.47	102.07	101.27	102.16	107.97	105.85	105.56	107.2	104.24	103.55	106.44	103.78	107.12	107.62	104.91	107.71	106.66	105.04	109.62	109.9	103.97	108.33
97.427	99.549	101	104.87	102.22	98.708	99.521	101.69	103.48	97.3	98.469	103.31	100.96	100.69	98.07	101.49	95.763	99.791	102.03	97.517	103.34	102.87	98.452	99.376	101.91	98.947	101.2	99.513	97.631	99.484	97.585	101.33	102.68	99.909	99.532	98.75	101.14	99.405	99.822	102.25	99.701	97.291	101.72	100.04	97.715	106.27	99.905	101.46	101.61	99.479
102.89	94.34	95.881	97.323	100.24	100.29	103.41	100.28	104.94	97.696	101.32	96.789	98.964	100.42	102.65	99.84	100.81	98.593	99.979	101	98.74	101.44	103.75	98.191	99.265	101.76	97.919	99.121	101.95	104.18	99.345	98.966	100.88	98.967	104.56	103.59	100.06	106.19	95.561	101.51	99.33	99.9	104.19	101.51	104.52	101.09	101.45	98.753	101.74	99.959
103.83	106.58	107.27	106.03	105.98	107.29	107.03	105.99	105.97	107.84	105.51	109.47	104.01	106.72	106.21	109.21	105.94	107.74	109.82	107.65	107.27	111.02	102.69	108.18	106.3	106.72	105.58	108.9	104.73	110.81	106.96	104.84	103.51	109.83	105.21	102.03	107.35	107.25	111.01	110.23	107.27	109.81	104.39	105.8	104.76	106.26	106.22	104	106.84	104.11
109.83	108.8	112.66	105.66	109.94	108.47	109.37	111.47	108.03	107.25	109.7	108.08	106.6	107.19	106.55	107.94	107.17	106.34	108.72	109.5	107.35	106.77	103.46	114.38	107.08	108.59	106.85	109.47	108.96	105.81	106	107.46	112.58	101.32	108.15	108.42	109.57	110.22	106.06	109.84	104.94	107.69	104.15	105.75	112.76	108.21	108.77	105.06	108.58	106.37
106.33	107.46	103.8	103.44	109.24	108.79	104.82	106.42	109.23	106	107.75	103.71	102.17	103	111.04	108.52	109.13	103.89	101.34	108.38	103.75	106.52	105.24	107.85	103.76	104.88	105.22	101.92	104.76	107.49	104.45	102.86	110.22	106.12	107.5	106.01	104.23	104.35	107.92	107.07	107.02	109.34	107.33	105.01	103.78	107.38	106.34	107.14	104.61	105.82
105.47	103.82	108.2	105.89	106.08	105.18	105.65	103.68	104.15	103.44	106.1	106.12	110.3	104.61	107.02	107.29	101.72	105.84	101.29	105.22	103.25	105.92	103.77	106.77	108.92	108.48	102.79	104.04	104.04	107.28	100.24	105.65	107	101.58	105.62	104.55	106.16	105.94	104.45	105.38	106	105.43	104.23	104.45	109.48	106.26	106.58	104.36	105.96	109.38
104.1	106.45	102.25	105.62	108.64	103.62	106.3	106.65	100.38	110.55	103.8	103.76	103.9	105.76	109.95	106.68	107.82	108.93	109.98	106.74	101.64	103.96	105.48	105.77	108.43	106.5	107.42	102.4	103.35	104.33	104.88	102.74	104.69	105.79	108.8	104.48	105.02	107.62	107.74	105.12	99.828	106.35	109.01	106.6	105.75	109.16	107.71	110.99	106.84	106.01
109.09	108.3	110.74	106.08	108.05	109.03	108.41	109.19	110.79	110.79	108.1	107.67	105.04	106.78	108.82	107.69	102.17	104.76	105.4	105.1	107.4	108.99	111.57	106.57	108.1	108.97	108.2	108.41	109.82	108.15	109.56	107.2	112.24	113.15	106.45	109.31	105.78	110.54	114.68	107.09	107.08	110.55	106.57	110.09	101.22	105.5	103.07	109.02	109.56	106.9
105.63	111.72	109.54	104.24	103.65	101.49	103.02	106.03	99.993	102.59	107.6	107.64	105.79	108.29	105.38	107.62	105.38	106.51	109.78	105.39	102.03	110.86	104.03	102.21	108.92	101.68	106.55	110.99	101.21	103.19	107.03	100.91	108.56	106.44	106.02	100.03	104.31	106	99.706	104.53	106	106.46	104.32	108.26	103.06	107.09	106.05	105.43	102	105.11
109.22	106.92	103.13	102.69	102.11	107.67	106.54	107.14	107.4	104.14	102.85	101.94	103.98	106.41	109.68	105.61	106.73	103.91	106.46	106.12	107.64	103.87	99.17	103.69	106.87	105.28	109.43	97.622	105.3	108.33	104.46	105.86	103.49	104.3	102.35	100.62	110.53	106.21	103.83	105.63	108.39	110.18	106.1	105.56	106.53	102.15	106.71	108.62	105.19	108.89
106.82	101.8	107.71	103.37	105.42	107.71	106.89	104.9	103.96	107.31	106.02	109.89	107.72	106.88	100.74	105.43	104.37	103.76	104.63	104.5	101.1	108.63	105.05	101.39	105.25	101.99	108.57	101.22	107.12	106	106.45	101.49	106.16	101.52	103.58	105.82	106.44	102.91	106.74	107	107.86	107.25	104.02	109.31	108.01	103.76	107.27	103.58	105.31	104.44
111.38	105.3	102.16	109.05	105.56	107.72	103.4	104.38	109.53	106.68	102.1	108.93	108.1	110.54	105.82	105.39	103.95	110.55	105.19	104.27	103.69	112.59	106.8	102.68	105.8	108.93	103.03	106.23	104.08	104.32	104.66	104.66	102.41	108.68	104.14	101.67	106.66	106.7	103.95	101.58	103.79	106.73	111.91	106.19	106.67	108.39	104.75	108.91	111.13	106.33
101.96	104.16	104.18	106.41	105.66	102.61	103.19	105.46	103.39	103.39	104.66	107.18	110.2	105.64	107.12	109.03	101.82	105.6	104.23	106.24	103.54	103	107.93	108.19	103.51	106.02	106.83	105.34	109.41	108.04	105.51	107.66	107.61	102.08	105.71	106.4	104.16	108.95	107.67	106.11	103	105.56	110.11	107.51	103.25	107.6	102.19	103.49	102.85	104.72
103.73	110.07	109.54	109.52	106.57	108.27	110.07	102.33	106.05	105.71	106.23	108.01	109.31	110.8	108.56	107.63	106.42	109.82	108.94	107.98	109.07	106.95	110.52	103.72	107.67	108.25	107.69	106.97	104.45	108.21	113	103.92	108.9	104.99	104.05	105.24	107.43	108.29	111.94	109.74	111.15	106.22	104.06	107.34	105.12	108.64	106.92	105.27	106.02	107.86
96.749	97.836	99.73	98.812	108.65	98.606	99.325	98.974	96.126	94.596	98.231	95.249	99.062	100.59	95.1	100.98	101	94.504	99.867	96.722	98.105	101.27	99.081	98.111	94.707	102.08	101.14	95.809	96.474	101.92	100.04	101.84	102.6	100.7	99.517	97.865	97.979	94.476	103.83	99.884	99.6	101.36	96.602	101.23	99.892	96.264	101.72	97.672	99.332	98.804
105.72	105.92	108.18	106.89	111.95	113.38	107.08	105.06	106.99	110.03	110.14	110.67	108.47	109.99	112.12	105.61	109.48	107.78	105.7	109.35	109.2	108.91	108.29	108.58	107.97	103.53	110.89	112.03	107.91	109.98	106.46	107.06	108.5	110.15	112.27	109.16	109.53	106.36	104.55	105	112.1	111.73	104.8	107.9	112.17	104.53	109.24	108.88	110.55	108.5
105.9	100.63	103.44	106.24	105.16	107.64	109.29	102.82	106.26	103.39	103.3	104.83	106.57	106.89	102.38	105.36	110.33	107.48	109.95	103.45	106.55	110.6	101.87	107.97	105.48	106.51	109.35	107.8	103.65	106.74	108.39	104.03	105.93	107.4	105.19	109.8	106.6	103.38	106.71	110.48	106.48	103.64	104.18	105.29	109.31	109.83	102.09	103.94	108.14	106.04
106.9	107.18	109.45	107.52	108.68	107.55	111	106.61	102.89	104.77	109.5	106.82	101.58	104.03	105.55	107.65	104.1	105.91	107.88	105.22	106.29	110.48	108.59	110.42	107.8	109.98	112.47	107.96	104.63	107.36	109.09	106.96	110.02	103.95	105.56	104.69	108.56	106.81	106.7	107.17	105.14	104.96	102.86	104.74	109.45	105.17	109.01	105.17	105.5	106.84
95.877	92.727	95.388	97.805	98.004	101.21	100.51	95.241	98.136	98.657	93.638	99.454	98.475	95.479	96.966	98.611	96.191	98.46	98.313	94.648	99.975	98.599	99.381	99.44	96.981	99.339	99.164	100.86	95.096	98.145	101.33	101.51	102.91	98.901	95.017	95.73	99.691	96.163	98.116	93.934	98.292	103.65	94.101	96.324	94.094	96.694	102.49	98.889	98.391	97.229
99.614	98.736	99.186	93.883	98.81	99.758	97.784	94.247	99.04	99.637	99.351	99.335	97.861	97.608	98.205	95.45	101.82	103.38	101.59	96.886	98.912	100.5	98.921	94.011	100.49	95.86	99.069	98.504	94.064	100.97	97.222	102.03	95.58	95.147	100.22	99.871	96.246	102.91	97.637	100.75	99.288	98.373	97.139	98.232	96.542	97.303	97.953	98.641	100.09	99.073
96.672	97.22	99.704	102.22	94.099	100.03	96.056	99.649	96.467	99.563	101.77	98.855	99.522	97.641	99.365	99.827	97.569	94.532	93.515	96.013	97.985	99.961	100.38	96.133	92.875	98.931	104.47	93.196	99.275	96.594	99.606	99.19	98.615	105.41	100.15	97.068	97.591	99.47	97.091	101.57	97.751	99.561	97.196	95.815	96.732	101.74	96.859	96.079	98.839	95.414
107.09	111.83	106.26	107.67	106.84	106.22	104.67	111.71	104.85	105.59	106.62	107.74	109.2	107.8	110.49	107.95	105.91	110.5	107.63	110.76	108.23	105.7	111.23	107.92	108.28	106.97	107.02	108.23	110.31	105.1	108.94	106.27	106.09	108.04	108.03	111.23	107.2	105.61	105.02	107.96	108.17	107.74	107.45	110.59	107.08	110.47	109.31	105.97	107.9	107.15
106.2	106.84	101.96	110.97	102.69	104.82	104.43	102.44	104.74	98.743	106.99	108.84	102.86	104.41	103.53	110.33	102.66	107.05	102.87	104.74	106.86	107.73	104.81	108.3	111.23	107.42	104.07	104.56	106.71	105.8	105.58	108.1	108.19	104.64	98.266	106.23	106.31	107.11	106.15	105.26	107.11	105.63	104.59	103.7	104.18	103.18	100.5	107.79	104.25	107.52
106.71	108.2	108.14	107.49	110.53	105.57	109.15	107.34	102.29	104.21	108.45	102.7	103.02	108.68	106.67	102.54	108.32	107.57	108.88	101.42	105.73	109.22	107.22	110.15	107.67	104.92	104.98	105.26	106.52	106.62	105.14	108.35	107.03	106.76	106.03	103.71	107.84	107.83	110.05	108.7	105.23	108.89	106.09	104.23	104.63	105.75	107.9	104.14	102.99	107.06
104.5	111.96	107.18	107.27	108.33	110.46	111.39	108.73	109.11	109.54	112.77	107.55	113.13	107.91	109.04	106.64	106.89	109.3	112.85	109.21	106.24	106.37	103.23	108.76	105.05	107.87	107.45	114.14	109.87	111.27	108.87	109.52	107.15	106.66	106.15	105.09	105.67	102.79	106.98	109.74	109.34	108.46	110.61	106.2	106.8	105.89	107.03	108.11	111.19	110.33
112.74	110.07	104.68	108.9	109.38	107.02	107.19	109.4	106.86	100.44	109.14	110.22	106.92	107.38	115.88	111.63	110.9	109.19	110.54	108.91	113.31	108.66	111.31	104.99	107.47	103.5	109.09	110.28	105.65	110.83	106.73	111.3	106.9	106.47	107.8	107.87	105.42	107.01	106.07	107.18	106.1	112.9	107.2	107.92	103.74	107.79	103.6	111.11	107.39	105.44
109.04	108.48	103.2	103.99	110.96	107.32	106.55	109.94	103.86	105.38	106.32	106.47	112.65	103.97	109.09	110.47	103.38	108.62	105.48	107.69	106.78	109.98	107.51	108.11	111.03	111.1	104.82	105.07	100.72	110.13	101.57	109.8	104.01	106.12	106.46	106.66	109.38	108.22	106.94	102.56	105.87	106.38	106.26	106.13	107.24	107.58	109.87	111.07	104.84	105.49
104.37	96.409	105.64	103.03	97.856	101.98	101.44	98.689	101.52	100.71	100.62	100.42	100.9	100.19	101.04	99.939	99.699	101.67	102.55	101.15	99.584	104.65	102.47	96.25	99.736	100.68	103.17	100.79	101.54	97.301	101.91	98.364	99.713	100.48	100.42	103.54	99.129	100.84	98.133	103.21	96.013	103.47	99.347	93.424	100.68	102.47	98.944	96.885	99.29	105.99
107.55	109.78	102.36	111.9	109.21	106.76	108.45	109.04	106.73	105.94	104.95	110.5	105.7	108.8	108.69	112.08	108.34	107.34	109.45	110.73	105.49	105.91	106.54	114.59	109.26	108.67	105.24	109.14	110.15	107.42	104.92	107.65	110.56	110.04	110.03	105.13	107	108.89	105.14	106.83	107.16	107.05	112.66	112.98	108.52	108.26	109.05	109.64	111.59	104.89
104.6	104.05	106.82	107.73	107.09	103.54	107.48	106.75	104.74	104.49	104.97	103.66	107.95	107.54	102.85	101.98	108.49	104.54	107.68	108.77	103.8	107.04	108.31	106.83	110.07	108.52	103.1	106.68	106.41	104.06	106.89	102.81	105.73	105.8	106.02	111.52	105.75	106.16	110.81	101.58	107.16	108.37	107.88	104.19	105.1	107.63	99.81	105.89	107.79	109.35
106.94	107.93	110.77	105.39	108.22	106.67	110.28	108.26	105.82	111.33	102.61	109.41	109.56	110.41	106.2	106.95	110	110.57	112.77	111.57	108.99	106.97	109.52	105.27	106.07	109.4	111.8	109.84	105.63	111.53	109.17	108.77	108.97	109.39	107.52	108.61	109.74	111.9	110.25	110.85	106.38	109.71	109.94	112.87	112.46	113.01	108.28	109.23	110.5	105.07
110.91	108.18	108.6	106.78	111.81	107.59	108.89	108.59	110.33	104.61	106.02	105.81	105.5	104.66	108.95	110.66	107.82	107.35	106.83	108.46	109.04	111.91	110.16	106.68	107.66	107.54	108.25	108.46	110.42	107.68	107.43	109.19	106.12	107.73	110.15	111.09	111.42	105.38	106.64	105.15	101.98	112.86	106.37	107.13	109.23	106.55	104.72	107.39	109.48	107.29
106.33	104.94	108.19	105.8	105.19	107.59	103.24	109.4	106.61	104.65	105.49	108.9	102.02	106.21	104.43	104.13	106.17	107.28	100.08	110.92	107.24	105.71	104.92	103.31	105.03	106.69	107.25	102.67	103.07	108.48	109.26	110.4	108.56	102.95	104.64	108.59	103.97	105.55	103.93	105.86	110.08	105.99	108.61	107.76	108.58	108.03	104.96	103.04	104.32	108.74
109.63	105.55	105.29	105.65	101.83	107.36	102.75	99.472	108.82	109.71	107.62	104.85	104.68	102.19	105.14	106.39	104.96	103.65	104.84	104.93	104.52	102.32	106.49	106.88	106.91	106.06	107.62	102.79	104.46	110.08	111.05	107.08	105.79	102.91	110.49	108.13	107.24	110.31	106.98	101.5	106.24	108.65	107.35	107.92	107.1	104.42	107.18	105.83	111.48	107.27
111.82	108.77	108.79	106.11	106.53	109.86	113.54	109.38	108.29	108.33	109.03	111.15	108.25	110.11	111.13	107.21	111.73	110.96	112.02	106.53	113.02	109.56	109.99	113.37	111.44	107.53	112.27	108.39	109.52	112.13	109.23	105.96	110.8	107.59	110.83	110.28	109.48	111.87	109.87	109.04	108.72	108.22	106.44	110.76	109.62	111.66	109.39	111.53	112.96	110.99
108.51	109.73	103.81	110.53	106.38	108.08	107.4	105.73	106.82	107.12	104.64	106.09	107.65	108.47	101.55	105.21	108.56	106.91	105.51	108.29	105.89	104.65	105.8	107.39	105.47	101.86	108.38	109.09	106.16	104.76	107.37	111.41	107.09	106.71	106.27	108.71	110.29	110.47	106.86	107.66	109.79	104.12	104.3	106.59	102.68	103.28	110.46	109.4	109.16	104.06
106.16	104.69	106.8	107.45	107.29	107.92	104.89	106.84	105.26	108.05	107.97	104.06	110.07	107.32	107.68	106.79	108.54	108.9	108.15	109.51	105.89	105.43	107.13	104.21	104.62	108.85	109.99	106.93	106.32	105.33	105.09	108.85	112.16	106.3	106.72	104.56	107.43	107.71	107.74	108.13	105.87	108.53	106.01	109.2	105.96	105.96	105.25	108.75	105.91	108.34
110.34	107.31	108.57	107.08	106.68	110.59	108.81	105.65	110.1	108.1	107.31	107.59	111.44	107.08	106.89	106.1	110.17	107.22	109.25	104.52	110.28	107.94	108.71	108.77	111.1	113.15	105.92	110.26	105.46	111.33	110.31	108.55	107.4	109.45	107.99	105.43	110.55	106.66	105.55	109.28	107.03	115.9	109.78	103.46	112.09	108.39	105.48	110.06	108.98	106.11
97.525	97.333	99.586	101.83	98.793	106.11	98.895	99.968	98.218	97.093	103.4	102.32	97.309	97.134	99.924	99.544	101.05	97.842	98.062	103.74	98.292	96.321	100.88	100.96	97.772	101.24	101.71	98.497	101.38	98.264	102.54	99.713	99.085	101.44	100.81	98.727	103.58	99.101	103.77	102.11	99.567	104.95	101.2	101.54	102.86	103.71	100.12	104.07	99.363	100.63
100.94	102.42	101.84	99.963	103.13	98.864	105.47	100.72	100.52	100.88	101.96	100.82	99.488	101.95	101.35	105.6	103.24	100.69	98.896	104.41	102.36	101.39	99.934	95.882	97.051	99.362	102.15	101.67	102.15	104.37	103.39	103.17	99.611	100.97	103.39	103.54	98.586	95.864	101.95	104.15	100.77	102.03	101.44	100.29	98.827	106.54	104.34	100.6	101.25	103.56
105.99	106.26	104.22	103.87	109.01	103.91	106.54	103.73	103.87	106.34	103.79	107.95	106.45	106.84	110.63	101.12	106.51	106	101.03	99.981	105.8	102.57	101.16	104.68	103.61	101.21	104.25	100.92	108.05	110.56	108.77	107.27	108.79	105.87	104.47	105.64	114.26	107.24	109.59	107.22	100.51	107.52	105.1	108.77	106.7	104.03	105.78	108.26	108.03	109.23
94.333	97.06	99.581	98.123	102.21	92.977	100.13	99.299	100	99.533	97.411	104.04	97.283	92.847	95.52	98.087	96.014	100.88	95.474	100.21	98.199	94.1	100.56	98.773	98.338	95.473	94.592	100.21	97.688	94.439	99.47	98.703	97.127	96.796	94.858	95.216	99.827	97.782	97.275	98.635	100.17	95.46	98.257	98.136	97.762	99.22	97.931	94.946	96.617	98.052
103.39	108.33	105.47	102.94	109.79	106.09	105.08	102.11	106.69	104.06	107.33	101.97	108.82	104.01	109.09	109.85	104.66	104.46	110.89	104.79	107.04	106.57	108.02	108.08	107.55	104.03	110.05	106.74	106.79	104.68	106.77	103.36	109.56	108.76	110.35	111.08	104.63	104.17	103.75	105.49	104.96	109.37	104.58	107.16	100.73	108.88	103.91	105.78	109.72	104.37
98.715	100.89	97.834	96.259	101.36	95.382	98.919	102.81	100.36	96.506	95.345	98.633	97.055	97.975	95.779	100.32	98.573	100.06	95.618	98.856	99.633	101.04	96.463	97.981	99.628	99.57	97.298	98.504	100.37	94.63	95.485	97.317	96.08	94.916	103.03	98.001	103.11	99.448	95.808	97.082	92.356	100.4	94.757	98.63	98.21	101.84	99.94	97.275	94.76	96.483
106.7	109.8	109	112.82	104.52	106.37	106.55	107.52	110.66	104.67	102.55	102.83	107.56	104.22	106.99	107.32	104.7	104.62	104.05	104.08	107.37	106.21	103.89	106.55	105	104.86	104.71	108.35	111.7	98.98	109.28	101.05	103.48	107.32	106.2	105.92	104.87	106.08	108.26	104.97	103.35	108.59	103.72	106.61	106.52	110.81	104.63	104.81	111.25	105.29
102.23	105.87	106.52	108.28	110.16	105.23	105.87	104.29	106.23	101.38	104.14	108.13	106.76	104.03	107.56	104.7	104.56	108	104.91	109.44	103.41	108.75	102.12	105.12	104.06	104.86	101.47	101.3	107.99	110.15	102.57	107.28	104.46	103.87	104.03	109.2	108.94	108.09	99.687	99.558	102.04	103.56	110.96	102.88	107.77	101.77	105.65	101.82	106.56	103.07
111.2	100.65	109.53	107.56	110.29	110.5	109.03	105.64	104.75	108.88	108.97	104.7	111.24	108.3	108.07	107.85	108.94	104.61	107.76	109.16	109.43	108.66	105.78	108.53	109.08	106.41	107.86	104.74	108.62	104.89	108.92	103.89	108.58	114.1	102.62	110.3	108.46	109.89	107.96	106.8	107.6	104.27	111.94	108.86	108.31	107.33	109.03	106.02	108.83	105.55
108.16	107.95	107.76	104.4	107.51	105.58	101.39	111.76	104.15	105.25	107.46	109.18	103.73	108.47	103.58	103.49	105.68	107.23	105.67	107.41	107.2	106.27	108.59	106.98	106.42	109.9	108.46	106.88	106.22	106.03	108.13	104.54	109.94	107.56	107.23	104.16	103.07	109.7	107.64	103.37	109.09	105.83	109.58	102.9	105.65	107.89	102.36	112.09	103.95	105.8
105.54	102.08	103.54	100.66	97.851	102.81	98.677	102.47	102.42	103.18	101.98	98.787	99.074	103.14	99.761	97.979	101.38	101.15	100.09	100.62	99.854	100.94	96.504	96.083	99.052	102.63	95.961	97.934	100.98	97.8	100.48	99.685	101.4	103.72	104.82	97.559	104.78	97.852	104.59	100.19	104.79	99.448	98.693	102.2	100.7	101.79	98.837	95.132	97.32	99.082
105.68	111.61	108.03	105.08	103.42	107.36	104.77	109.31	107.31	110.23	107.89	106.94	108.47	106.09	113.98	106.47	111.14	108.06	110.41	106.54	106.71	108.42	107.99	108.01	108.17	107.14	104.85	110.46	109.03	108.48	109.62	106.91	107.77	108.01	109.84	114.08	109.11	110.24	109.45	110.75	107.41	108.57	112.32	107.67	104.83	110.83	106.41	106.41	109.53	107.84
106.58	106.54	104	108.67	104.85	104.89	107.11	106.3	104.91	105.66	107.07	101.69	102.17	102.97	104.27	103.18	102.84	107.64	105.57	103.68	107.96	106.1	106.65	104.38	108.1	107.27	105.46	106.61	104.04	106.76	102.23	109.27	105.31	103.28	107.18	105.34	103.89	104.64	107.7	107.22	108.84	106.51	102.59	104.13	102.82	105.15	106.15	103.03	107.36	106.76
111.29	107.91	103.57	106.2	108.21	103.51	104.2	108.33	104.67	107.54	108.12	105.91	109.05	103.67	107.11	109.14	107.98	106.15	106.12	103.05	105.68	105.99	106.73	109.5	102.82	106.37	104.15	104.21	105.82	103.87	103.32	103.4	103.97	105.02	105.37	107.21	106.86	104.58	107.16	104.54	107.9	103.02	102.66	107.5	104.45	103.87	105.36	107.23	109.69	102.25
103.79	108.03	108.41	104.88	108.79	108.39	112.28	111.02	109.86	110.68	112.36	111.06	109.41	107.38	111.29	105.96	108.8	107.76	109.38	100.88	110.16	108.1	110.2	110.31	109.55	107.55	108.28	112.21	110.17	108.99	108.49	109.07	113.45	106.84	108.22	104.26	111.18	102.39	107.88	109.07	108.88	112.04	111.39	108.51	101.21	107.67	108.39	103.87	109.65	109.81
107.41	110.7	104.06	109.62	109.17	107.81	112.15	106.11	104.08	104.92	106.9	108.47	111.52	104.72	103.61	110.53	108.11	107.79	108.19	108.38	106.87	108.04	106.22	106.04	113.49	107.62	108.05	107.92	109.7	108.42	108.37	111.11	110.64	109.25	108.61	108.15	105.07	108.48	111.85	106.74	106.37	113.28	111.03	107.51	106.83	109.32	107.84	110.26	109.01	107.67
110.43	111.25	110.65	112.99	106.89	106.69	107.65	112.17	110.8	107.39	109.35	108.58	106.28	108.08	110.32	106.32	105.31	105.6	112.66	111.5	110.49	105.33	104.71	109.38	110.67	109.79	110.46	108.9	106.73	104.73	105.42	107.41	105.02	105.69	106.87	106.32	109.94	110.75	110.65	111.48	108.82	111.37	113.25	109.14	107.44	106.47	104.68	108.27	108.04	111.02
104.34	109.99	106.62	109.42	107.61	108.41	110.32	110.09	109.11	102.78	109.77	104.76	111.4	110.22	102.43	103.29	106.56	110.65	106.31	108.47	107.17	108.86	111.85	106.1	110.3	106.8	107.52	106.08	108.42	110.79	109.67	104.59	109.61	108.84	108.69	105	109.54	106.52	109.32	107.19	107.47	112.23	107.94	101.84	109.76	108.71	105.93	110.3	109.78	112.26
97.462	99.83	93.302	99.714	94.933	98.794	96.652	99.782	100.63	102.69	97.86	98.012	95.85	101.95	100.1	99.298	96.556	97.921	94.035	98.344	99.577	101.2	97.453	96.237	100.19	101.61	97.883	97.086	96.708	94.394	99.608	99.245	96.898	99.307	97.031	98.003	99.25	103.41	96.615	96.077	96.049	99.662	96.801	101.29	98.679	100.22	103.07	96.911	96.593	103.79
103.98	104.77	104.68	107.29	105.27	101.88	103.73	109.65	103.89	105.56	107.85	105.12	106.68	104.6	106.51	106.32	107.57	102.8	105.79	105.51	105.97	108.29	108.67	105.85	106.76	103.47	104.32	99.885	107.46	109.47	107.74	101.28	105.76	102.31	107.56	108.15	102.63	108.16	106.55	108.97	103.99	105.84	104.41	106.74	109.58	110.89	104.26	105.35	103.38	105.71
104.58	111.87	104.11	106.38	108.11	107.34	109.94	107.04	102.68	105.42	106.28	106.56	110.54	107.26	106.11	109.32	109.97	106.54	109.49	105.98	107.25	106.83	108.39	108.41	108.07	110.03	110.86	104.76	107.01	111.05	106.24	106.68	108.71	106.25	103.39	106.62	110.62	108.87	107.96	103.36	107.08	106.43	105.3	105.76	106.55	110.48	114.1	110.27	108.53	110.73
103.6	102.11	104.94	102.9	104.09	104.88	101.61	103.7	105.58	109.05	106.18	104.71	104.16	104.3	104.46	106.42	103.81	108.38	100.94	104.1	105.97	106.27	106.91	109.97	103.19	105.96	107.8	106.2	108.34	102.64	105.63	108.63	105.79	106.13	106.12	106.66	104.12	104.99	105.36	102.76	102.46	107.24	103.93	104.94	106.98	107.35	105.68	109.02	107.29	104.09
107.96	105.1	106.6	104.13	105.03	103.06	102.34	111.14	104.66	105.6	104.6	106.85	104.27	101.44	106.64	106.24	104.25	104.01	108.28	106.54	105.67	107.07	103.46	106.4	108.57	109.81	107.81	104.21	103.76	104.99	102.38	106.83	102.72	100.44	105.33	105.73	105.51	104.87	104.48	104.05	105.45	106.3	108.88	105.61	109.56	104.48	107.56	109.68	111.89	104.38
107.39	106.15	105.66	106.4	103.9	104.75	105.12	108.28	100.74	112.79	107.67	105.08	105.89	112.14	106.99	103.55	105.45	105.69	103.8	106.81	109.22	105.75	103.43	103.93	106.03	103.47	110.7	106.05	110.49	103.98	105.84	107.58	109.13	105.5	104.34	104.11	106.41	107.17	105.42	109.48	105.26	105.75	106.85	102.81	106.51	109.91	106.84	109.26	109.51	108.43
93.714	97.614	100.11	103.24	101.98	102.39	100.28	99.485	104.99	101.01	101.6	100.7	102.52	100.21	105.62	104.06	97.433	99.18	101.59	102.61	103.79	108.91	99.631	97.704	99.365	100.65	100.88	97.16	99.709	100.32	100.07	101.12	105.3	98.346	100.68	106.02	101.35	103.95	96.261	101.41	100.48	104.48	105.97	99.767	100.7	102.07	99.583	103.02	99.021	100.08
106.92	105.45	104.61	106.31	103.74	106.13	107.99	107.59	105.7	103.65	103.79	105.19	108.89	107.82	105.32	105.44	105.09	103.92	104.83	108.16	106.26	103.84	104.94	104.36	105.19	106.01	102.25	108.29	103.82	104.01	106.97	103.77	107.89	109.32	106.66	102.76	103.93	104.33	105.18	107.88	106.66	102.66	105.03	103.19	103.5	105.42	105.62	106.14	102.77	104.69
102.5	102.62	100.81	99.916	100.37	99.634	99.351	98.181	101.38	100.93	98.67	105.24	102.93	99.897	98.8	97.937	101.01	102.58	97.988	98.144	97.246	102.55	101.06	97.272	97.789	100.47	101.43	97.329	103.33	99.554	103.62	102.12	97.611	100.04	104.69	103.09	107.21	103.75	101.82	101.63	96.562	100.18	100.08	104.65	102.44	101.05	103.95	98.331	99.729	105.91
104.86	105.71	110.19	106.01	108.5	109.83	105.55	105.52	102.88	105.53	105.03	105.6	106.04	110.02	109.35	110.17	106.38	105.25	106.01	108.81	105.69	108.91	106.3	110.37	105.94	106.81	106.12	103.68	105.57	107.54	104.03	108.78	112.04	104.4	108.36	113.39	111.92	103.9	112.69	109.41	109.39	108.07	108.45	107.18	106.77	109.11	111.18	108.73	108.45	109.03
112.99	109.64	108.79	111.28	104.21	101.67	107.34	110.28	107.78	101.97	108.55	109.18	109.61	107.73	110.8	108.32	109.45	107.9	105.53	112.01	110.88	108.54	109.22	109	110.05	108.42	110.15	104.54	106.04	105.38	108.11	109.63	113.37	110.75	109.96	110.36	109.68	105.56	107.13	107.26	110.45	112.86	106.92	106.93	106.14	107.42	109.09	103.95	108.11	109.42
107.51	107.29	107.39	104.9	111	106.91	110.19	105.71	110.75	110	106.17	106.28	106.74	106.52	111.71	109.75	106.89	103.09	103.1	108.79	104.57	105.59	106.37	106.81	105.9	109.47	107.71	108.64	107.25	102.83	105.45	108.37	104.7	104.2	103.26	102.88	111.49	104.42	106.03	109.81	107.57	103.46	107.78	103.36	107.95	107.96	106.41	101.91	110.66	103.96
111.46	110.13	107.66	110.53	107.02	109.27	112.28	109.3	108.99	107.29	108.27	108.56	105.91	104.2	108.64	106.62	108.57	107.54	107.61	109.42	106.55	109.83	106.6	109.13	107.56	107.44	109.17	111.53	107.36	107.22	107.49	109.4	109.03	104.16	109.44	105.76	109.55	108.57	110.21	109.57	111.75	107.83	108.49	104.72	112.16	107.33	107.26	108.94	108.79	105.18
103.24	108	103.64	103.84	108.33	107.77	104.69	106.04	107.7	106.06	104.55	106.08	102.79	108.12	105.88	110.71	112.1	103.48	104.3	105.18	106.59	108.64	108.78	107.01	110.1	106.65	103.87	104	103.29	109.05	107.86	109.65	103.35	105.26	107.73	106.35	107.08	106.75	110.87	108.04	104.1	105.01	104.41	106.32	109.15	108.31	106.31	104.51	107.15	108.3
105.3	104.02	105.85	103.48	105.61	104.79	104.8	103.79	105.05	106.45	105.61	102.87	108.8	104.26	104.21	108.88	104.7	106.95	105.85	106.52	108.55	107.94	108.15	102.62	104.19	103.52	109.31	104.84	102.63	105.19	103.86	108.44	107.82	107.8	108.51	100.3	102.07	107.37	106.2	107.7	106.21	104.88	105.48	110.08	107.73	106.11	101.13	102.92	105.3	105.85
104.87	105.87	107.44	104.15	104.89	104.53	106.77	105.55	105.95	106.25	104.62	109.54	107.9	105.14	102.29	104.35	106.94	104.26	105.82	105.53	104.42	105.1	104.67	103.94	101.68	107.92	101.62	106.6	104.55	108.98	104.24	105.13	106.66	106.38	103	106.11	106.75	105.61	101.64	105.44	106.11	108.6	103.14	107.87	107.79	109.87	103.95	103.8	105.59	108.01
98.758	97.165	102.07	95.736	99.003	95.695	95.375	98.885	99.152	97.388	99.742	99.013	95.171	99.994	97.41	96.246	100.17	95.999	99.558	98.438	97.567	100.79	99.577	98.756	97.228	96.323	102.77	103.84	97.74	101.49	95.437	98.155	96.305	93.188	96.026	99.757	96.653	105.2	92.233	100.08	97.503	97.657	92.682	97.825	93.865	97.108	97.702	100.96	100.58	99.67
108.28	103.45	106.28	108.71	106.84	101.93	103.14	108.8	110.8	112.09	105.76	109.93	106.26	110.88	107.38	108.88	105.44	107.68	106.96	104.23	110.83	111.05	108	107.59	110.4	108.24	107.47	111.16	106.49	108.33	103.47	111.46	107.46	107.29	103.17	108.9	109.36	101.52	109.14	102.6	113.44	105.5	110.61	105.33	104.19	108.71	104.72	110.85	110.02	102.84
108.16	105.5	110.07	103.94	106.89	106.96	104.72	107.42	107.45	106.27	99.912	106.1	104.77	109.84	109.28	105.56	100.6	109.87	100.95	107.65	106.99	104.65	105.05	106.75	103.07	105.86	110.5	107.43	108.26	108.56	105.7	107.35	104.94	106.3	101.19	106.19	101.69	105.87	103.72	103.43	104.85	104.7	102.84	103.99	105.59	105.24	111.54	110.06	107.34	105.44
106.05	108.15	106.46	104.04	110.16	105.52	103.92	104.51	105.03	105.74	104.46	110.77	106.99	102.76	105.12	105.28	106.88	105.76	103.27	108.22	109.26	107.19	103.94	107.61	104.89	105.16	105.68	106.82	106.43	106.55	108.27	106.64	104.48	109.21	109.23	107.15	107.59	105.94	101.66	103.04	112.42	102.95	107.68	105.5	108.35	102.48	103.66	105.39	104.52	101.65
112.2	103.77	103.45	107.09	109.88	102.71	108.36	107.33	106.3	106.7	111.32	107.96	108.27	111.62	110.91	110.72	105.97	107.03	109.39	110.88	109.18	108.07	106.53	107.8	106.95	107.5	108.76	103.39	111.09	108.12	105.43	110.63	108.58	109.4	110.17	109.35	109.18	108.83	112.3	102.7	111.64	109.67	105.14	103.54	108.67	106.11	100.45	108.5	107.91	111.93
103.56	102.05	107.27	108.59	103.92	104.26	104.46	106.07	103.9	102.26	104.33	107.8	105.63	104.48	102.76	108.2	103.57	105.32	105.38	104.6	104.36	101.34	104.99	106.08	104.41	102.91	108.44	109.38	107.36	106.64	105.57	105.27	103.85	108.61	109.56	99.97	111.09	103.8	106.82	106.47	104.17	101.29	105.2	100.61	105.44	103.49	105.06	103.77	105.23	108.26
102.61	99.495	96.724	105.31	98.154	104.14	103.45	100.92	99.081	102.08	98.705	99.585	101.07	103.41	100.55	101.54	94.932	99.445	100.03	102.21	99.899	98.899	99.489	100.98	104.21	99.081	96.01	104.23	101.58	101.17	101.72	99.384	102.62	100.84	97.614	98.257	106.34	104.89	103.43	98.072	101.5	101.78	103.78	98.158	99.664	104.11	102.99	101.81	103.39	103.24
106.2	107.31	105.66	110.44	113.75	107.7	108.63	108.63	108.96	107.58	106.61	105.47	107.08	112.97	112.31	108.06	109.74	105.01	110.43	107.83	106.58	102.16	112.96	109.98	109.24	105.32	109.29	111.36	106.3	109.72	104.92	110.72	109.97	107.76	109.41	109.61	111.45	111.29	110.14	108.22	110.52	108.72	108.78	107.56	110.9	110.69	108.08	108.88	110.72	105.25
108.21	108.85	107.96	108.44	106.62	101.69	107.56	107.98	103.2	106.74	103.6	108.17	106.8	106.21	105.97	103.85	108.32	102.61	103.33	101.14	104.43	103.27	107.07	95.87	105.6	108.15	104.28	104.89	106.11	105.94	105.36	111.44	106.44	104.63	103.78	109.35	107.67	103.7	105.76	112.3	104.28	108.78	104.79	105.17	107.14	105.88	107.14	109.22	103.87	104.94
110.47	110.31	109.21	108.05	110.4	108.21	106.64	109.42	109.18	106.96	103.34	109.21	105.9	101.79	107.52	107.23	108.07	108.2	107.86	106.69	107.44	107.37	107.43	109.59	106.85	109.05	108.55	109.03	102.27	110.11	106.35	108.44	111.9	110.52	109.95	107.79	105.23	109.84	113.05	104.52	106.72	109.84	106.1	106.09	108.18	107.23	111.08	106.42	109.13	106.46
108.71	106.23	106.54	102.05	104.79	104.22	101.9	104.09	103.5	104.22	102.49	107.23	105.2	104.69	106.74	107.4	105.13	105.6	105.61	104.54	108.11	106.09	104.12	105.86	103.52	109.48	106.48	104.29	106.31	106.15	103.76	105.32	106.7	104.42	102.3	105.94	102.69	107.7	108.26	105.36	106.51	106.01	106.69	111.73	107	103.13	107.44	101.42	106.22	109.48
104.86	108.61	106.99	105.86	106.24	105.07	106.79	106.47	102.32	103.96	111.53	105.67	101.65	107.12	104.48	106.47	107.35	106.69	103.67	103.56	105.63	107.01	104.99	106.06	104.67	103.98	105.16	110.02	107.68	105.23	105.7	105.09	107.07	106.15	102.26	105.83	103.62	107.4	104.65	104.54	108.65	105.52	103.27	101.49	104.01	105.4	104.27	104.81	104.96	107.1
111	108.2	105.01	112.89	103.44	107.84	108.54	109.38	113.19	108.84	104.41	107.24	113.78	102.9	109.18	106.56	106.64	109.93	106.67	110.46	107.71	110.89	108.59	108.47	108.6	105.08	109.67	107.26	112.14	110.09	104.94	107.53	105.1	106.7	108.31	107.71	111.44	106.95	108.17	108.61	110.27	108.32	106.36	106.8	109.31	108.45	104.34	107.42	107.61	111
103.76	99.964	100.83	103.88	100.05	100.78	101.15	101.23	99.918	98.133	101.23	106.05	101.96	101.49	97.36	98.598	98.052	101.94	102.23	98.75	102.06	102.47	97.646	99.578	98.935	100.46	101.78	97.864	97.931	102.53	98.789	103.49	95.917	103.5	103.27	98.704	100.28	100.6	97.704	100.33	100.21	100.76	101.92	100.91	97.871	101.1	100.61	99.626	102.55	99.372
105.74	105.26	107.67	106.54	108.99	103.09	107.18	101.23	103.1	107.23	110.14	109.33	106.92	104.79	109.22	104.7	104.15	107.71	112.01	104.92	107.98	107.29	105.52	107.8	105.87	110.28	105.37	104.95	107.56	112.89	108.91	106.03	109.84	111.11	104.86	109.36	109.83	105.11	108.53	105.83	104.09	106.62	102.78	104.93	108.8	109.42	107.39	106.84	102.37	103.7
108.57	106.27	110.31	107.64	111.93	106.37	106.45	106.2	106.66	106.82	109.01	110.67	110.82	108.44	111.22	106.91	107.6	106.56	109.99	109.89	110.71	109.39	103.23	109.1	105.97	110.71	108.6	111.9	111.85	107.91	111.26	112.97	113.2	112.64	112.55	107.21	103.64	108.74	107.65	106.53	109.88	108.62	106.93	104.94	111.48	111.11	109.49	106.23	107.55	108.7
106	107.39	103.82	107.59	108.76	110.72	111.96	108.5	110.76	111.45	108	110.76	108.4	106.52	108.53	111.96	106.96	108.43	105.3	106.89	110	108.36	107.9	104.3	109.59	107.11	106.78	107.14	104.82	105.92	108.27	106.09	105.41	109.73	106.94	112.53	108.83	105.27	103.19	106.6	111.02	105.98	111.51	107.66	110.13	107.02	109.71	108.61	109.3	110.35
107.52	108.99	106.52	105.5	111.84	104.82	109.63	103.72	107.88	110.04	105.39	104.36	108.78	109.37	104.61	103.83	111.02	103.01	109.21	109.08	112.1	106.72	107.99	111.8	108.43	105.39	105.63	109.24	107.96	108.53	111.27	105.29	104.99	109.71	107.25	108.22	107.66	105.58	105.28	106.7	105.19	108.07	106.44	107.78	109.03	104.98	109.82	110.34	107.11	106.1
105.9	106.17	98.896	101.03	104.72	105.37	101.95	99.282	107.38	106.34	106.32	105.13	107.26	110.21	111.23	104.88	103.91	106.25	104.73	106.43	107.52	100.76	104.06	105.76	105.46	103.74	106.97	109.25	110.16	106.91	102.48	105.07	103.58	110.85	99.101	109.68	106.47	104.11	108.57	103.39	107.13	106.91	104.25	106.56	106.9	104.48	105.29	104.65	100.33	103.27
103.92	107.77	106.76	105.22	104.1	104.25	105.15	106.41	102.27	97.391	107.23	99.942	107.55	106.12	105.07	106.24	107.29	107.58	106.14	108.85	105.51	107.54	111.34	108.64	109.26	102.29	103.69	109.21	108.62	106.79	101.85	103.31	104.05	103.43	107.34	107.11	103.51	105.92	105.37	102.63	100.07	104.05	106.88	104.45	102.42	104.41	107.45	105.48	105.28	105.27
108.33	109.5	106.82	110.23	107	104.97	106.6	107.99	104.34	111.3	105.25	107.39	107.97	105.84	108.29	109.61	107.71	114.85	108.4	108.03	110.63	102	107.18	107.34	109.96	105.17	108.9	111.93	108	106.5	109.05	109.11	110.66	106.6	109.81	106.08	109.12	104.44	112.08	112.76	108.8	110.33	107.87	109.03	105.7	107.26	105.43	107.2	110.19	104.21
105.91	107.16	110	104.84	107.26	108.02	104.45	103.4	106.61	103.5	108	106.79	109.7	107.62	106.39	104.86	103.61	106.44	105.18	105.75	111.23	109.53	107.24	107.79	109.29	100.94	105.07	108.82	104.17	107.05	105.47	102.78	105.15	105.69	102.77	108.33	107.67	107.09	106.82	106.55	104.14	104.61	101.32	104.68	110.43	103.85	103.78	104.09	104.9	103.08
96.847	101.49	101.41	94.825	98.9	98.226	99.347	97.541	95.67	102.45	96.386	98.859	96.239	97.81	99.74	98.053	98.41	102.37	98.454	101.36	95.388	99.449	101.91	98.956	95.84	95.409	99.752	100.69	96.265	96.704	99.085	98.77	96.377	95.809	98.693	100.19	98.068	98.617	100.04	99.044	101.31	99.227	97.292	93.811	102.56	96.971	95.521	99.136	96.541	97.401
108.62	107.88	107.63	104.63	107.26	104.05	105.34	105.89	107.7	108.32	106.48	109.46	108.7	104.54	106.08	108.88	103.27	107.54	103.63	106.51	102.31	108.8	103.13	103.95	106.69	108.28	105.11	104.08	104.51	107.76	108.49	106.93	107.78	108.28	103.8	102.81	104.44	106.81	106.7	103.75	107.85	104.58	109.05	108.35	106.55	104.82	104.67	103.52	107.65	106.28
108.64	108.36	106.32	107.93	105.91	105.47	108.34	109.51	105.41	105.57	110.9	104.25	102.46	103.94	106.21	103.4	107.71	104.33	108.24	105.13	107.48	106.36	102.2	103.49	109.82	107.43	104.48	104.66	102.62	107.73	101.39	106.7	102.08	106.54	107.32	109.75	108.18	106.96	105.72	104.53	107.56	106.86	106.04	103.66	106.11	104.59	103.16	106.9	101.63	103.96
107.24	104.35	107.36	104.12	106.79	107.15	110.36	106.47	108.01	105.58	107.15	106.34	110.62	106.57	104.03	103.44	102.07	106.17	101.93	107.91	103.72	106.27	106.87	109.44	106.86	108.45	108.43	108.16	104.96	108.28	111.06	107.51	107.34	109.95	109.02	100.67	105.37	109.72	103.26	105.97	107.53	102.14	102.17	107.52	110.24	102.91	104.14	109.33	106.82	108.67
108.77	110.75	108.99	111.92	107.97	109.88	107.45	106.57	112.96	108.99	111.88	112.4	112.18	112.06	106.59	113.17	109.5	109.78	107.41	108.96	107.59	110.78	114.3	112.84	111.45	110.36	109.83	109.43	111.56	108.98	112.19	110.02	109.25	108.71	103.62	108.11	106.56	108.76	114.44	108.17	112.24	109.27	111.79	110.98	112.25	110.39	109.43	108.92	110.42	113.96
105.87	111.11	109.46	107.38	112.11	110.73	105.92	107.11	107.79	109.8	109.59	106.56	112.72	113.22	105.95	115.84	104.67	111.5	111.3	108.8	111.2	107.47	109.47	107.43	103.88	107.92	108.08	103.82	110.41	114.14	106.86	108.28	104.5	109.59	111.37	108.07	111.27	108.08	115.24	112.28	113.49	103.67	108.98	105.25	108	112.41	108.21	111.47	105.97	103.79
109.25	107.01	110.91	109.85	113.6	109.14	113.73	113.06	109.24	105.65	110.94	108.91	108.6	111.94	106.04	106.43	109.74	109.42	109.71	111.64	109.86	108.88	111.01	111.98	107.04	113.11	107.37	108.72	107.73	109.33	111.12	109.7	104.9	111.17	106.08	107.6	108.59	106.55	107.39	102.85	107.74	109.28	111.74	112.53	109.63	110.05	108.2	110.44	105.54	103.04
107.69	108.99	109.38	110.87	108.11	106.62	105.54	108.77	110.84	104.23	104.93	111.9	108.92	108.96	107.92	107.71	103.47	108.33	105.29	109.32	109.95	107.59	108.81	109.15	103.69	111.75	111.91	109.98	111.44	106.08	107.24	106.03	105.48	109.67	107.07	108.01	111.22	109.04	106.92	100.79	107.36	108.98	104.73	109.6	107.03	108.36	110.85	106.16	106.3	111.62
105.45	107.11	102.02	110.03	99.464	104.6	110.72	104.38	104.8	107.96	103.61	105.75	103.28	106.28	104.89	106.09	111.59	102.78	108.29	106.94	106.68	104.12	104.09	104.16	103.04	109.95	107.17	108.45	108.3	106.51	104.21	106.34	108.99	105.2	103.86	104.47	103.31	104.77	104.37	107.61	103.61	102.95	109.94	109.13	104.12	105.24	104.77	109.48	113.11	105.48
110.76	102.8	112.94	107.85	110.41	109.52	111.9	104.91	106.15	104.28	110.04	106.02	107.8	109.58	104.63	106.75	108.41	109.21	108.09	105.23	103.07	104.39	107.38	108.82	102.65	104.43	108.73	104.42	109.73	110.49	104.76	103.55	110.99	111.12	110.14	108.14	110.48	107.62	108.26	112.65	107.09	105.46	107.33	109.36	105.23	108.4	104.86	104.02	109.62	101.78
108.01	101.78	106.61	106.54	110.32	107.08	104.69	106.92	106.91	103.53	103.63	104.5	105.12	105.57	105.08	102.38	103.31	107.45	107.11	108.24	102.32	109.75	103.82	109.1	104.08	105.72	104.51	105.87	105.48	105.62	100.82	104.02	108.44	104.35	103.27	103.98	107.09	108.11	106.3	107.59	105.4	107.38	103.17	108.28	105.84	105.94	107.79	105.89	107.37	104.42
99.449	107.08	105.03	108.92	103.01	106.63	104.6	103.33	106.39	109.77	108.12	104.69	103.96	105.85	103	107.75	105.97	105.66	103.3	106.64	102	104.7	104.75	103.62	107.3	109.23	104.62	103.24	108.68	107.77	106.04	105.14	105.11	106.59	107.51	106.77	103.87	106.2	103.31	105.78	106.23	108.82	103.29	104.52	105.89	106.94	108.27	104.49	103.27	102.97
114.06	108.35	105.25	107.31	108.85	106.06	105.35	106.49	110.38	109	107.41	109.63	107.97	109.64	109.11	108.77	108.3	107.26	110.39	108.44	105.52	109.51	111.83	111.62	102.7	105.4	105.85	107.66	114.58	105.04	110.43	108.71	107.7	108.31	109.97	104.4	105.24	110.18	110.67	110.57	107.71	106.59	113.26	106.93	107.22	102.85	105.08	107.38	107.33	108.21
96.236	98.084	100.21	103.32	99.673	99.719	94.433	97.523	98.761	94.136	99.749	97.083	92.623	93.875	94.291	99.319	97.875	101.6	97.446	101.78	97.503	95.232	93.224	99.987	92.373	99.112	97.004	102.18	96.961	93.684	102.22	102.25	98.6	97.283	99.318	92.609	99.352	97.253	99.314	94.273	99.458	97.251	97.462	93.178	92.897	96.861	99.973	99.002	99.289	97.142
108.54	108.32	105.72	104.69	110.34	110.04	105.2	102.48	106.56	104.67	103.97	102.71	110.25	107.89	107.04	104.12	108.14	103.39	105.44	108.45	104.43	105.23	107.03	106.43	107.5	106.85	106.27	102.73	107.63	109.67	101.56	106.28	100.71	102.17	106.74	103.88	105.46	103.17	103.92	104.54	106.24	106.54	102.73	104.55	106.17	105.93	107.33	105.37	103.82	104.11
99.024	96.91	103.76	104.74	103.62	103.42	99.388	99.701	101.8	97.889	97.753	104.37	99.173	103.98	99.422	95.751	101.39	100.36	101.42	99.093	100.67	97.67	96.781	102.98	99.679	96.168	102.93	98.692	106.86	97.304	103.13	99.156	103.05	97.676	101.01	101.42	101	99.554	102.73	101.7	97.741	99.632	95.933	102.04	100.26	103.92	99.445	100.21	99.591	99.431
97.989	92.654	99.803	95.593	97.494	97.114	100.29	95.868	96.733	98.994	98.862	98.744	99.896	101.05	97.184	101.83	97.941	101.02	98.965	94.084	95.63	96.017	100.03	100.73	98.498	96.956	99.999	96.37	101.3	99.031	97.35	101.89	95.321	101.53	97.281	94.437	97.146	97.516	99.224	100.84	99.808	95.772	98.312	96.237	102.27	98.032	99.981	95.489	95.404	101.5
111.22	110.23	108.5	112.64	110.66	110.46	111.99	111.76	114.33	110.89	111.19	109.39	106.32	106.16	109.63	107.44	107.6	107.99	110.01	111.9	113.55	107.69	112.02	106.9	109.35	107.56	110.06	111.86	109.09	106.94	105.8	109.59	114.08	108.08	112.27	107.98	110	114.28	109	108.69	111.18	110.09	115.24	110.89	111.79	110.64	108.36	108.76	115.85	111.12
108.37	108.06	102.21	105.33	106.41	107.66	104	104.77	106.18	106.33	111.1	107.29	109.51	106.77	105.02	106.74	107.55	105.75	104.56	105.69	109.21	105.66	112.47	107.6	106.53	111.03	103.01	107.09	102.49	106.97	105.41	107.92	109.84	104.14	104.15	104.77	110.12	109.57	109.29	107.56	109.84	110.02	111.85	109.37	110.98	107.94	106.3	101.94	104.8	106.64
113.39	108.11	110.65	109.03	106.03	102.95	109.55	107.15	104.29	110.15	104.56	106.94	106.12	106.4	108.96	111.44	110.2	103.73	106.83	105.37	105.81	110.12	108.63	106.47	105.15	104.15	107.13	111.05	112.27	105.55	111.74	106.49	109.59	106.34	110.89	106.46	110.79	106.82	106.66	106.36	106.73	105.58	105.67	105.28	107.52	108.43	105.29	107.68	107.29	105.78
97.721	101.7	101.91	98.393	102.16	99.477	101.02	102.18	95.675	97.828	100.03	100.48	98.242	101.24	101.24	101.41	102.18	99.295	101.5	101.91	103.69	96.8	99.741	99.725	98.16	97.931	100.09	100.83	97.755	97.673	101.74	99.754	103.74	99.198	100.12	104.13	100.81	100.1	97.109	96.818	99.521	97.625	102.29	99.668	101.07	102.11	96.887	102.78	102.24	98.719
96.878	98.372	97.673	97.737	102.3	97.591	95.906	97.39	100.12	101.07	93.467	98.518	97.345	102.52	98.358	96.732	96.223	99.413	98.377	100.39	98.67	92.747	98.222	93.433	97.588	96.242	98.096	98.868	100.39	101.17	97.008	100.44	98.9	97.984	95.226	93.538	97.442	99.968	96.566	103.04	93.029	94.327	94.925	93.803	100.04	94.752	99.338	97.007	98.349	94.458
103.07	101.4	105.05	105.3	95.372	98.939	104.4	103.59	101	100.87	99.527	98.852	100.96	106.37	100.57	101.01	102.99	101.47	98.65	102.56	102.25	102.37	100.99	101.42	103.85	101.99	100.48	100.59	104.23	100.35	98.825	102.37	98.033	105.1	99.843	97.933	101.35	100.83	96.323	100.09	100.83	100.22	98.65	100.81	101.65	104.42	99.95	100.6	97.898	96.406
108.62	109.2	102.7	107.63	104.99	111.05	111.78	106.74	107.79	111	105.68	110.99	108.68	111.33	106.86	111.27	108.13	111.55	110.48	111.46	107.28	112.72	108.75	108.27	108.42	107.56	111.48	107.21	108.53	108.38	110.91	105.52	109.46	107.14	105.37	107.18	109.33	108.73	106.89	110.41	105.39	107.44	107.43	113.38	109.52	108.38	109.33	110.02	110.35	107.99
106.06	105.91	107.51	104.8	105.89	109.52	106.69	106.41	108.01	108.23	107.41	106.04	105.22	107.66	102.7	104.57	108.68	110.19	98.696	103.18	108.43	104.1	105.97	106.9	105.28	102.81	102.81	106.28	107.56	102.62	103.12	103.67	101.84	106.6	108.17	102.05	107.46	105.56	107.75	109.12	106.26	109.27	103.14	109.33	103.61	106.4	106.37	104.32	109.09	105.81
109.7	106.86	110.13	107.53	107.52	111.88	102.56	110.31	104.62	103.83	108.32	108.45	108.35	106.18	109.17	106.75	107.41	109.54	108.19	107.33	108.79	105.28	107.15	107.27	106.42	108.78	108.48	108.75	108.14	112.16	103.72	107.22	107.83	102.74	109.85	107.1	106.36	105.12	109.89	105.25	113.07	110.06	106.74	108.16	105.33	107.86	108.67	111.98	110.64	106.62
103.96	103.05	108.04	102.7	103.91	105.52	104.78	111.99	104.46	109.62	106.7	103.02	106.73	105.4	104.14	104.84	111.49	108.84	102.97	105.89	101.25	105.65	106.81	106.82	104.08	110.23	109.14	104.61	106.06	110.46	106.72	104.13	104.21	103.35	106.16	108.87	104.31	103.71	107.16	108.48	104.84	105.06	103.57	107.5	109.85	97.616	108.79	98.241	106.11	105.68
106.27	107.51	108.29	107.74	106.66	106.14	101.86	103.21	107.89	107.28	105.77	110.17	106.88	103.25	106.84	110.24	108.44	105.33	106.01	106.42	104.56	108.71	107.11	109.19	100.98	103.11	106.1	105.1	111.66	107.5	107.83	104.8	102.57	106.15	104.52	105.29	105.1	102.56	110.31	105.2	109.49	102.76	111.03	106.26	111.7	108.05	104.81	107.55	104.05	105.45
105.53	103.26	107.85	111.94	106.12	111.07	103.5	107.24	107.46	112.13	108.26	107.88	111.23	106.45	109.87	103.8	102.87	110.55	107.23	110.35	107.54	106.87	107.34	109.73	105.28	111.97	111.36	108.08	109.06	107.3	107.9	112.7	106.38	109.82	106.8	111.43	108.4	107.19	107.96	107.99	105.44	107.9	105.8	106.76	110.96	106.93	112.44	107.7	111.61	107.13
112.54	108.36	111.86	107.08	114.15	110.37	110.68	111.52	109.74	106.59	109.65	106.94	109.47	111.65	114.34	109.58	113.59	111.26	111.06	115.11	109.37	112.86	108.15	108.73	110.46	107.19	104.48	112.14	111.37	112.79	113	108.05	113.23	111.03	110.6	110.18	110.78	108.78	110.68	111.53	109.25	112.63	112.94	117.72	111.68	111.32	112.97	108.29	107.88	113.5
107.91	111.83	112.68	110.52	112.01	108.11	112.16	107.34	107.39	109.8	113.59	111.46	111.27	107.83	110.91	108.28	107.37	105.65	110.05	116.09	106.34	113.95	112.48	109.99	114.47	110.28	107.64	110.11	114.02	110.34	109.57	108.15	115.29	109.8	113.84	109.29	113.76	112.93	109.9	108.09	109.3	112.24	108.69	113.11	108.51	111.38	113.32	110.01	107.88	107.46
94.537	99.56	100.14	99.639	94.834	101.28	99.598	103.4	98.578	103.2	98.953	100.79	99.053	100.13	98.007	102.68	102.83	103.54	100.9	101.42	105.27	98.596	96.071	96.502	102.35	97.823	104.39	98.255	94.63	96.315	96.749	95.337	99.717	97.622	98.18	97.775	102.9	97.566	102.38	100.61	100.73	100.84	94.975	102.2	100.76	97.361	97.911	105.18	100.94	99.783
112.36	109.05	108.4	111.15	107.1	109.29	114.67	105.78	110.06	110	109.77	114.03	107.18	117.07	114.87	116.5	110.2	110.11	107.81	108.95	105.79	109.06	113.19	110.72	109.67	111.76	111.71	112.93	110.52	111.76	113.38	113.93	111.72	104.96	109.26	112	113.2	109.36	108.5	108.75	108.36	106.59	109.05	110.33	109.71	109.86	112.86	110.27	112.32	108.84
107.4	107.22	105.26	105.91	110.34	105.09	104.57	104.58	101.56	105.86	101.73	108.45	108.84	109.09	108.3	103.3	104.02	105.31	106.25	109.26	108.98	104.96	105.98	105.37	104.59	107.08	107.21	104.65	104.91	101.19	109.02	105.14	110.21	107.94	107.28	105.86	107.84	105.9	102.59	106.24	110.75	109.67	107.52	105.44	103.47	104.35	107.77	107.54	106.77	103.94
107.87	111.18	108.78	107.89	107.46	106.84	105.74	102.79	106.12	101.05	103.66	103.38	105.82	106.02	109.88	105.72	110.08	105.27	110.39	105.42	102.73	103.97	104.34	107.5	102.35	106.59	109.64	106.01	107.28	110.45	104.9	101.59	102.85	102.94	108.06	106.91	102.51	104.47	110.44	108.57	106.95	104.63	108.59	106.96	105.61	107.83	106.69	104.29	103.36	109.46
102.93	96.589	103.23	99.523	97.746	102.15	99.451	98.411	103.04	102.91	105.38	101.86	98.805	100.75	101.43	104.76	99.892	97.671	100.28	99.624	101.57	105.8	101.42	105.25	102.33	101.44	98.964	96.809	104.51	100.98	102.44	100.08	101.71	99.162	101.99	105.08	100.29	101.53	100.05	101.33	103.45	100.77	97.541	97.893	99.485	98.77	98.83	96.066	103	99.474
109.58	106.69	105.48	105.5	103.49	108.82	102.73	105.66	111.06	105.48	106.38	103.07	108.35	108.57	106.76	107.4	109.14	105.26	107.32	107.65	106.49	107.39	108.56	106.09	106.37	106.16	104.99	104.11	104.05	103	104.36	105.75	108.17	101.57	107.47	103.25	100.65	107.68	105.59	105.82	104.13	105.61	103.45	111.2	107.71	110.85	106.43	106.3	104.53	110.27
107.14	99.809	105.76	107.55	107.93	108.01	104.46	107.23	105.74	101.33	102.12	106.83	105.16	103.71	111.48	106.92	102.74	101.06	106.01	107.83	107.09	108.12	107.39	106.49	109.29	107.4	106.32	102.94	108.87	103.97	102.68	110.63	104.43	106.38	104.34	108.67	110	102.92	104.07	106.02	109.04	108.15	106.78	105.61	102.98	104.28	104.68	106.07	98.645	101.44
107.88	105.63	110.25	110.91	107.39	110.14	105.76	107.88	108.16	107.92	104.7	108.52	106.79	110.03	108	111.24	108.81	106.69	109.94	107.03	104.49	110	108.1	113.25	109.21	108.59	107.77	109.95	109.51	113.32	105.91	104.59	103.68	110.51	107	107.38	109.63	106.14	112.19	108.91	108.71	111.32	107.52	104.77	109.53	107.78	106.86	108.24	109.53	107.64
105.65	108.46	108.93	104.72	103.76	108.23	108.58	105.37	107.58	109.43	109.74	101.51	103.76	104.11	111.47	103.95	108.75	103.87	107.51	106.17	108.73	103.61	106.45	104.08	106.95	106.73	104.69	101.56	104.1	112.46	106.45	107.16	105.41	105.49	106.72	104.82	107.56	103.95	108.47	108.57	101.71	101.47	102.6	107.96	105.13	110.44	106.59	100.29	110.29	107.3
102.93	105.67	106.37	106.19	107.81	106.09	105.42	108.21	103.47	104.95	108.2	102.84	106.87	106.32	108.79	108.17	111.1	105.21	104.56	103.43	106.43	103.97	106.65	102.13	103.46	105.82	106.23	107.93	108.2	106.9	106.98	107.05	106.64	103.56	111.38	105.4	101.32	103.77	105.48	108.8	105.66	106.36	104.75	108.72	103.99	104.44	109.49	106.58	106.2	107.55
109.32	106.89	105.86	104.91	105.7	102.79	107.39	102.77	102.42	105.42	107.62	106.9	105.16	106.2	107.69	104.36	109.32	107.01	104.29	105.45	103.32	105.7	107.41	106.84	106.78	103.9	103.89	105.71	103.8	100.33	105.9	107.81	104.91	103.46	104.58	106.37	108.05	105.41	104.63	107.84	104.04	105.71	106.09	102.16	105.17	103.57	102.69	103.87	104.2	104.57
106.3	106.28	106.85	106.71	105.45	104.33	104.24	102.37	105.1	104.97	108.55	104.94	105.69	100.5	104.91	105.88	107.97	107.6	105.78	104.09	102.8	106.99	102.23	103.55	108.69	104.46	109.06	109.21	103.7	106.07	103.32	105.61	102.34	109.28	109.82	106.91	106.53	111.81	106.27	107.29	104.68	107.12	107.07	106.01	107.82	109.74	99.028	106.79	106.66	110.38
104.62	102.33	108.18	103.19	106.25	104.98	104.88	106.79	104.57	108.28	107.62	103.26	106.59	105.07	107.68	110.1	108.9	104.1	102.8	99.69	106.61	110.61	106.98	105.68	105.95	104.32	105.57	104.55	105.98	105.09	104.04	110.17	104.25	101.58	104.53	104.66	106.05	102.06	104.88	109.53	110.58	106.35	108.77	102.03	102.66	102.66	102.29	107.67	101.73	102.35
99.165	103.32	100.76	110.01	110.24	108.6	106.82	106.87	107.91	105.1	103.62	100.37	105.71	108.58	105.53	103.98	103.52	109.33	104.94	100.6	107	103.61	109.6	107.22	110.1	107.71	104.23	105.65	107.41	105.44	106.48	101.1	101.95	102.18	108.26	109.43	104.71	105.67	104.85	107.08	110.56	108.5	106.96	107.4	110.64	103.5	101.77	108.12	103.91	108.31
94.374	92.982	98.402	98.298	99.111	96.497	97.881	97.716	95.297	93.726	98.344	102.32	100.26	93.357	98.739	100.17	95.515	98.996	98.754	100.46	96.502	102.06	93.987	98.531	99.64	98.548	97.236	99.976	102.41	93.052	94.486	100.5	95.875	99.603	97.693	100.11	99.246	100.17	93.67	98.781	99.55	99.45	99.304	95.53	99.117	97.994	93.951	99.8	102.56	101.37
104	102.58	99.534	98.279	101.91	99.46	99.456	97.459	95.443	98.791	100.14	98.88	99.045	96.786	99.61	97.432	100.48	99.774	100.43	98.639	108.1	102.36	103.87	97.666	100.45	100.94	99.667	95.04	102.09	103.69	99.28	104.86	100.96	101.06	99.663	96.865	100.88	102.22	104.5	103.33	95.196	99.335	98.751	102.23	102.87	101.31	99.663	100.81	99.846	99.929
107.18	108.89	108.66	107.18	107.65	111.64	108.89	104.4	106.57	106.71	108.19	113.21	111.1	110.17	103.44	106.17	107.17	110.24	106.79	111.64	104.87	109.69	108.1	105.95	107.1	106.25	107.46	110.55	110.2	111.32	106.17	108.7	105.31	110.35	106.16	108.74	110.42	107.76	107.35	109.05	104.97	113.15	104.51	112.56	107.26	109.24	111.94	110.66	107.3	107.73
111.96	112.33	101.82	108.5	111.78	109.14	109.44	108.3	109.4	108.96	107.72	105.38	107.97	110.63	105.19	108.6	103.55	106.47	109.56	104.83	109.36	105.91	109.92	108.36	106.98	108.88	106.61	109.36	108.8	109.41	112.46	106.19	105.33	110.68	112.96	106.57	108.07	107.21	104.72	105.59	108.11	105.2	109.82	103.88	105.69	108.56	108.96	105.95	110.15	108.79
97.801	99.073	101.3	100.95	104.03	99.668	102.86	100.37	99.861	98.015	107.34	102.84	101.93	106.38	101.5	102.08	98.25	104.44	104.04	100.55	102.32	103.13	105.16	102.23	101.1	102.48	96.846	98.584	103.66	101.27	96.654	101.53	100.25	101.44	100.64	97.986	96.623	101.64	95.685	98.094	101.81	103.68	102.12	100.8	106.34	103.26	97.591	102.16	103.91	99.074
102.43	98.24	101.06	96.906	95.195	99.442	97.154	100.47	93.287	99.411	102.47	98.379	94.295	95.671	100.05	101.22	100.9	99.644	94	99.231	98.848	98.47	98.779	101.97	101.66	98.968	101.57	98.301	99.171	97.4	95.892	97.647	96.98	100.29	100.4	100.16	94.701	96.947	94.048	97.711	101.31	97.421	102.93	98.945	101.33	100.35	98.622	96.762	101.66	96.58
106.64	117.36	109	111.09	107.04	109.03	110.03	112.88	110.58	113.94	106.65	108.05	107.46	114.57	112.06	108.88	111.84	110.5	113.76	111.89	112.03	108.65	109.25	112.35	106.23	110.16	109.58	113.57	108.71	110.32	106.79	112.14	109.75	112.09	111.26	115.08	111.7	109.59	109.5	111.46	108.91	108.53	113.12	111.1	107.15	108.87	110.77	112.9	109.01	110.22
107.3	107.65	105.8	105.37	106.06	109.73	107.57	109.54	103.64	106.91	103.09	108.22	108.17	112.36	104.37	100.81	106.76	109.74	110.57	102.63	104.78	111.11	107.75	111.06	107.09	108.42	107.95	105.34	107.27	109.61	110.34	107.78	109.4	111.61	104.07	108.41	108	107.93	108.79	107.36	110.52	108.44	106.11	111.19	109.16	108.36	107.34	110.51	107.16	105.11
111.12	107.48	108.18	106.73	104.56	107.04	108.58	106.08	112.5	112.28	106.15	110.09	110.78	107.29	111.06	105.37	110.82	108.18	112.69	108.31	111.07	112.47	106.79	107.02	108.89	107.79	109.92	109.32	110.38	109.82	110.41	112.73	108.51	105.08	110.63	110.89	106.69	107.06	106.65	109.43	111.43	103.36	103.2	107.67	105.87	108.89	112.6	109.13	106.99	109.32
97.491	94.3	98.197	99.027	95.669	100.41	96.447	100.08	100.64	97.339	99.416	100.38	97.941	102.2	101.86	100.43	96.204	98.713	99.46	99.945	97.385	100.64	96.026	96.744	97.854	99.697	98.398	99.809	99.77	100.4	100.61	102.74	96.113	97.846	94.652	100.56	98.155	100.67	100.43	98.607	96.314	95.252	95.395	105.99	96.311	96.211	99.47	98.407	97.289	101.46
106.12	108.73	104.45	104.57	104.84	104.07	103.2	101.58	104.78	108.5	105.03	108.29	108.61	104.35	106.78	105.07	105.52	105.91	108.51	103.27	107.43	110.71	103.83	106.85	107.19	106.43	106.76	106.82	108.39	106.1	108.95	104.08	107.86	103.03	106.67	105.69	105.52	105.27	105.48	102.57	108.26	109.14	102.8	105.29	105.34	105.89	104.52	102.2	103.48	106.86
98.924	101.98	99.713	101.28	98.306	102.34	98.97	99.508	100	103.72	101.23	100.04	98.234	98.285	99.669	102.3	99.657	99.833	99.111	102.01	101.62	104	105.31	100.47	100.77	102.96	102.51	101.77	99.054	101.76	101.82	100.55	103.84	98.745	100.55	104.47	100.45	101.33	96.607	101	96.172	99.748	98.987	105.82	107.65	99.161	93.332	100.49	99.319	96.915
103.85	107.79	106.99	104.69	108.5	108.49	107.45	106.52	108.99	110.28	109.14	106.27	107.29	109.55	105.35	107.84	103.22	104.68	102.74	103.55	98.473	107.32	107.35	103.59	110.56	108.78	109.85	103.67	104.24	105.59	107.74	109.45	105	103.9	103.1	103.39	106.1	101.89	109.15	100.73	103.81	106.47	107.52	104.88	103.01	106.46	108.22	107.35	102.4	106.25
110.36	108.5	103.21	105.91	107.79	106.52	106.48	107.29	104.42	109.96	105.51	106.72	114.69	109.13	107.75	103.39	106	108.78	107.15	111.23	109.99	109.45	107.16	110.11	109.27	106.74	108.51	103.83	102.08	108.34	105.92	105.02	110.06	106.87	108.81	110.18	106.46	110.88	108.74	108.28	106.25	106.75	108.79	109.09	106.46	109.9	108.85	107.82	104.79	111.79
102.47	98.906	95.304	102.18	98.201	100.22	97.364	97.154	100.03	97.979	100.93	94.031	96.686	98.692	101	101.53	95.977	98.639	98.428	100.93	99.912	99.034	97.846	98.591	96.491	100.17	100.61	99.485	98.82	97.789	102.29	98.856	98.151	98.553	98.083	100.76	98.704	102.4	97.79	98.851	99.795	101.8	92.939	97.848	95.769	96.378	96.74	96.834	96.93	101.05
105.55	110.93	106.59	108.2	111.2	108.11	105.07	110.28	104.85	107.33	109.89	107.6	109.85	110.69	109.39	108.14	108.13	104.07	109.02	109.93	110.28	110.73	107.27	107.73	107.08	105.24	105.31	106.54	105.77	105.79	107.62	108.81	104.72	108.67	105.29	105.22	108.9	108.76	109.03	110.41	105.31	103.93	108.51	109.44	105.03	107.33	111.04	106.23	106.16	107.55
97.721	100.41	101.34	95.692	100.42	100.64	107.84	99.906	101.61	103.42	106.15	99.463	93.844	103.76	98.729	98.895	97.623	104.35	102.28	101.4	100.73	103.27	99.449	102.16	102.09	96.161	101.1	98.537	103.91	101.94	98.866	97.981	97.069	101.03	96.767	96.904	93.095	100.96	99.883	97.999	99.042	98.916	99.79	99.631	100.95	98.067	98.698	105.47	97.082	101
103.15	104.88	106.62	105.16	105.81	107.89	107.73	104.65	105.34	104.55	108.72	107.65	104.45	104.73	109.24	106.3	105.25	104.7	104.36	107.24	104.63	103.65	107.24	104.94	106.91	109.63	106.68	103.97	102.67	106.47	107.95	108.96	105.46	100.08	105.95	107.46	104.59	103.33	104.7	107.43	110.5	106.55	106.69	102.04	106.23	105.08	105.32	108.18	104.95	107.48
106.1	106.03	103.31	107.17	111.86	108.63	107.96	106.11	107.13	106.47	105.96	104.43	105.55	106.78	105.03	105.71	105.04	108.33	102.53	107.92	108.28	100.46	105.63	104.46	105.29	106.07	104.95	108.61	107.79	102.67	103.48	108.87	102.02	104.59	109.3	106.87	106.05	107.2	108.66	107.57	102.45	108.74	106.68	110.54	105.26	106.45	104.19	103.79	103.88	111.41
107.46	106.17	110.39	102.7	103.6	105.53	104.86	107.64	104.97	107.68	105.95	104.45	105.59	101.95	106.21	107.89	105.33	110.54	101.85	104.8	108.1	108.22	103.1	106.86	99.772	106.21	105.66	103.82	106.99	102.69	107.06	103.39	110	102.39	102.74	103.07	107.39	106.4	102.7	107.48	104.77	100.79	105.52	103.15	103.67	104.17	103.29	105.3	102.31	105.56
112.58	105.65	106.42	108.6	107.34	110.15	108.43	106.75	105.83	104.9	108.12	107.47	109.57	107.81	108.26	109.17	104.67	110.47	106.16	107.46	104.86	106.16	111.91	102.83	106.33	106.5	105.04	105.76	104.42	107.32	108.23	111.37	106.6	107.32	106.6	107.23	106.41	106.25	109.48	108.93	104.9	106	110.27	110.42	107.39	107.77	107.59	110.41	109.74	103.55
103.02	109.63	107.19	109.06	109.46	108.21	105.99	108.64	107.91	109.01	109.88	107.8	107.2	106.25	108.63	106.9	108.35	109.44	107.87	109.95	104.44	108.17	107.99	108.55	107.91	104.2	105.98	106.67	103.91	109.36	110.87	108.4	106.01	104.04	107.9	111.79	109.43	106.94	106.57	106.35	111.21	109.2	102.48	110.11	109.7	108.06	105.7	108.82	110.08	107.26
106.49	104.22	110.49	102.48	109.05	113.95	110.59	105.24	104.5	107.4	110.87	109.37	107.34	105.11	112.9	107.07	109.61	113.18	108.17	110.67	107.28	107.66	106.41	110.16	108.38	107.18	103.39	105.89	110.18	112.62	105.72	109.55	106.48	107.56	105.9	106.7	110.92	112.56	111.69	113.07	107.14	108.63	110.5	107.72	107.02	105.75	109.48	110.2	108.14	108.3
109.2	106.46	106.1	104.67	108.49	106.89	112.44	103.16	108.05	110.88	110.23	108.59	99.84	108.44	105.59	107.9	108.37	105.67	107.97	108.4	111.87	107.11	105.23	105.69	108.82	109.47	107.71	106.2	105.63	107.5	103.75	109.52	111.86	113.67	106.35	107.62	103.72	105.72	103.76	105.95	105.18	104.54	108.91	114.53	107.02	109.64	107.82	108.03	112.6	109.56
108.52	108.52	107.39	108.82	109.19	106.73	113.16	110.07	106.26	111.11	106.38	107.91	109.89	104.31	108.05	113.04	108.07	109.14	110.77	114.27	109.36	109.22	111.6	109.7	105.7	107.21	109.81	109.57	103.33	111.85	108.96	107.49	108.71	108.02	106.48	113.13	106.28	109.37	108.09	108.59	108.05	107	110.7	107.96	107.53	112.16	105.91	108.28	112.75	107.84
111.13	106.25	105.83	107.25	106.11	106.2	109.94	105.61	103.3	111.86	107.51	110.75	105.78	109.3	109.04	106.84	110.19	105.31	109.07	112.16	107.72	108.27	105.51	109.55	107.53	109.16	113.53	117.52	110.53	111.89	106.19	108.96	113.45	113	111.27	110.09	111.65	109.01	107.46	106.61	107.51	108.04	105.05	113.13	107.89	105.13	109.65	107.22	111.43	107.34
106.3	103.97	104.19	106.62	106.22	104.47	102.51	106.26	106.72	107.3	106.65	103.83	105.57	104.52	109	106.11	105.37	111.18	105.46	103.4	106.99	103.39	109.34	109.54	107.21	107.7	106.92	105.36	102.9	105.16	107.68	104.03	106.96	106.05	106.14	106.35	107.06	104.12	106.75	107.1	110.18	107.9	105.5	102.59	108.38	101.29	108.58	104.08	107.4	104.28
105.71	108.29	104.63	106	105.27	99.243	104.46	109.17	106.47	107.04	105.31	104.52	111.5	103.69	102.69	103.93	104.46	103.8	107.66	104.18	105.42	107.52	106.69	105.52	103.18	105.34	104.79	107.86	105.71	108.46	102.21	107.63	107.12	104.13	102.39	108.86	101.84	107.82	108.04	106.48	106.96	103.04	105.71	105.87	104.14	106.46	103.67	105.35	105.93	105.44
107.32	106.32	100.65	104.03	106.44	107.7	107.98	104.36	105	105.72	106.23	109.6	107.17	107.27	103.99	107.04	104.42	104.62	107.56	106.79	99.361	106.63	106.35	104.89	107.93	106.9	104.14	102.42	107.09	104.17	107.34	107.12	112.73	101.68	103.91	105.58	103.26	107.09	104.52	107.54	106.11	107.55	106.01	108.33	108.05	105.73	109.38	103.06	106.71	107.51
102.01	97.53	98.453	105.11	100.24	100.33	101.27	101.47	101.5	106.1	101.07	101.28	102.28	100.42	98.914	96.555	98.254	101.27	97.849	100.6	99.248	99.247	98.953	96.754	100.19	102.02	99.422	97.209	101.63	101.46	99.594	103.93	97.68	103.84	100.74	99.162	102.01	104.39	100.57	100.23	101.1	99.006	99.485	99.293	102.92	95.936	99.041	99.909	99.737	96.109
96.632	99.12	100.08	99.783	98.305	97.386	99.035	95.911	99.071	97.164	98.16	101.28	94.909	98.393	99.272	98.062	95.657	97.375	102.03	96.75	95.785	92.782	97.496	97.055	97.515	94.913	98.895	95.809	97.825	94.173	93.651	99.101	100.73	98.41	98.938	99.242	99.867	100.06	96.106	99.262	101.34	100.74	99.731	96.306	94.739	97.176	94.618	95.253	100.68	104.47
105.12	111.9	114.53	113.03	108.84	115.87	111.06	111.89	108.42	109.88	109.98	113.21	109.32	114.49	108.17	110.78	111.09	115.58	110.65	110.63	109.59	112.6	107.04	110.94	109.09	110.07	107.99	107.39	110	111	110.67	110.59	108.88	108.11	113.88	113.7	113.97	110.31	108.94	111.45	110.28	113.97	111.24	108.97	110.85	114.08	111.37	110.78	105.29	111.33
109.67	106.39	106.23	112	107.62	110.28	107.89	112.1	111.09	104.22	109.03	110.17	109.25	109.37	109.48	110.52	110.23	109.54	109.5	111.5	105.63	104.98	107.05	99.259	105.12	111.06	110.61	109.13	110.78	109	110.21	113.5	104.46	112.46	109.01	110.09	111.41	103.75	107.55	109.5	107.8	113.53	107.25	109.13	106.48	108.52	111.18	111.01	107.85	111.42
105.11	107.63	107.91	105.67	107.68	106.58	108.39	113.1	104.37	110.99	109.77	104.84	106.37	111.21	101.98	106.99	107.62	111.98	105.65	108.16	105.61	108.7	108.86	104.14	110.76	104.38	109.62	109.43	113.32	107.31	109.77	112.95	106.06	107.19	111.06	108.1	110.39	105.9	107.43	104.42	104.01	104.92	106.56	110.81	108.39	107.54	107.6	105.93	108.63	106.97
97.804	99.945	96.67	95.574	99.069	95.096	99.567	101.38	100.8	96.579	95.504	99.161	97.092	102.04	101.32	98.659	97.497	96.051	97.754	93.745	101.34	97.876	97.047	96.425	97.047	97.513	101.17	97.768	99.464	95.181	96.751	95.152	96.884	96.198	98.983	96.45	98.055	99.062	99.374	102.52	97.129	97.001	97.627	99.137	97.366	100.86	97.83	99.757	96.991	95.054
105.3	107.55	107.7	103.84	105.21	103.85	106.36	107.28	104.56	107.72	106.02	104.85	107.86	103.54	107.25	110.04	103.95	105.38	107.01	103.8	107.13	105.26	104.43	104.83	106.24	104.48	104.85	106.18	108.36	105.97	105.68	106.06	104.67	105.15	109.41	106.05	104.19	109.11	107.11	100.73	110.52	106.39	109.92	105.17	106.86	106	106.95	105.41	102.01	107.41
103.98	95.945	100.33	105.79	99.063	97.127	102.26	103.84	99.936	97.657	101.29	101.82	99.534	103.71	104.81	99.532	104.3	99.334	102.19	102.28	102.82	98.368	96.198	100.92	102.91	101.97	97.099	98.622	100.27	103.04	103.03	99.17	101.41	102.21	102.14	97.415	101.13	98.73	103.27	100.38	106.69	95.446	97.833	98.602	97.857	101.32	102.53	98.266	101.83	100.14
105.47	103.95	110.68	103.79	105.36	106.46	102.24	108.96	103	108.17	103.63	107.64	101.17	103.68	107.64	104.71	105.36	105.15	104.41	104.91	107.19	106.01	106.66	106.2	110.03	103.35	105.05	103.59	103.65	101.34	105.31	107.08	108.51	105.3	105.43	107.05	102.25	107.1	102.24	104.48	104.69	96.005	105.38	107.16	103.63	104.69	107.98	104.2	104.97	100.11
98.804	92.591	103.73	101.98	99.241	97.863	102.05	96.157	100.3	97.265	97.792	94.736	93.446	96.916	97.143	101.21	96.905	96.615	96.059	100.29	101.6	97.087	98.848	99.739	98.569	96.205	97.04	96.85	99.884	98.172	96.711	95.369	96.919	96.974	95.465	99.024	96.597	97.715	100.2	97.447	99.415	102.34	100.03	103.16	95.589	96.591	96.324	98.449	93.092	96.613
104.91	109.49	105.01	105.76	106.87	111.26	111.84	106.45	107.33	106.52	106.59	104.52	107.86	111.53	107.41	108.48	107	110.01	105.17	111.37	109.1	109.77	105.92	106.08	105.72	104.95	112.69	107.72	108.02	107.97	109.85	110.65	107.45	108.9	110.91	101.99	108.84	106.34	112.53	106.3	106.12	106.22	107.65	104.8	105.03	108.25	103.33	104	108.25	109.01
106.63	116.41	103.75	109.91	107.83	106.25	110.94	110.28	106.62	109.48	108.07	109.21	107.5	103.9	110.16	107.36	108.52	108.95	107.99	105.93	105.83	109.17	106.32	108.37	106.56	109.31	107.98	106.33	105.34	108.69	110	109.11	108.47	105.44	105.84	110	108.27	106.34	105.44	108.49	104.32	107.87	109.07	110.1	110.69	108.69	108.16	109.89	108.55	108.31
104.95	109.48	106.03	107.56	109.23	110.55	105.05	111.22	107.97	107.83	111.68	104.83	111.28	109.49	110.23	108.51	106.74	105.55	107.17	107.33	107.72	105.58	111.23	109.76	109.24	108.9	108.81	109.3	106.13	110.08	108.19	113.02	113.25	110.4	109.03	108.26	105.07	114.34	108.64	106.71	109.94	106.22	109.06	108.07	105.71	107.37	107.89	106.11	107.89	108.06
106.16	110.27	108.15	106.65	102.73	107.22	102.52	105.96	100.66	102.49	104.71	101.99	102.46	105.89	104.97	105.62	109.44	106.07	111.99	105.86	107.77	107.87	107.26	109.15	106.91	108.84	109.9	106.57	105.35	105.88	107.52	108.61	106.2	109.82	103.64	106.36	108.88	104.86	104.41	105.42	103.72	104.51	110.93	107.97	107.24	107.44	107.58	109.09	108.35	107.38
102.05	99.86	102.46	101.12	97.35	95.164	93.701	102.45	99.654	102.31	102.04	98.119	101.93	102.92	101.73	96.708	100.9	96.751	100.55	102.29	98.008	101.2	99.776	98.691	98.203	100.7	100.75	97.724	98.373	99.561	95.569	98.506	99.721	103.21	104.93	97.242	99.86	93.755	101.71	98.579	101.8	99.055	98.4	98.415	98.462	100.62	98.409	99.459	102.88	101.21
99.053	99.032	100.44	97.71	98.854	98.778	101.69	95.291	102.18	94.318	99.444	103.08	100.73	96.852	93.872	100.67	98.943	98.583	100.17	96.796	98.974	98.556	91.731	97.21	97.92	95.438	100.26	101.69	94.035	95.043	103.91	94.065	102.6	97.757	100.29	96.421	100.24	95.657	97.113	98.764	95.194	99.166	93.661	99.047	100.76	100.12	96.875	100.47	96.52	97.371
110.56	104.44	107.57	107.08	108.67	111.85	112.85	112.22	106.72	110.78	104.51	109.13	109.08	106.34	110.6	104.53	103.14	107.4	112.39	104.8	103.03	106.11	106.06	110.3	107.04	107.93	107.61	110.8	109.45	109.91	112.12	109.89	105.71	108.06	110.9	110.01	111.2	108.07	106.47	109.11	105.21	111.7	108.08	109.18	107.79	109.4	109.06	103.81	111.79	107.5
104.48	107.23	105.38	105.21	107.22	108.33	103.47	103.34	106.42	102	106.68	105.74	110.8	107.01	105.1	109.54	103.68	104.31	103.68	104.04	106.68	108.65	105.76	108.37	107.34	106.41	102.66	111.89	108.1	105.81	100.05	103.36	107.04	105.46	108.54	105.32	106.55	107.67	106.74	104.55	102.69	105.62	111.81	104.21	108.99	109.75	106.6	108.43	106.24	106.71
101.04	98.459	101.64	102.45	104.61	101.82	99.12	102.54	101.14	103.62	100.1	99.46	99.704	100.53	97.835	98.803	107.51	100.51	100.82	99.392	107	97.288	104.94	106.57	99.29	100.15	101.19	96.173	96.306	102.38	101.1	98.366	102.44	102.33	101.24	99.432	103.52	105.79	102.2	96.936	95.54	95.089	97.054	101.25	101.85	105.51	99.446	100.9	101.73	104.08
102.38	92.084	96.14	98.364	95.498	97.099	97.465	97.39	97.547	96.72	99.963	99.48	101.5	96.594	100.02	96.297	95.235	101.26	103.54	95.071	99.692	99.769	99.532	97.83	97.14	99.172	101.77	98.748	91.192	100.28	96.287	95.6	97.706	96.271	96.442	99.013	97.775	96.171	95.035	99.778	94.483	103.28	98.678	98.067	97.862	97.556	99.568	96.946	98.445	97.152
106.27	106.9	105.43	109.25	104.94	113.64	105.44	106.23	108.09	106.25	104.58	105.17	106.9	107.27	106.37	104.13	106.75	106.41	109.24	102.79	105.87	103.87	104.91	106.26	107.17	107.85	105.4	110.23	104.95	110.66	108.06	106.48	101.67	109.86	104.32	104.35	101.31	102.41	103.7	113.45	104.69	102.72	106.42	110.34	104.61	109.22	105.7	104.44	107.12	106.61
107.66	107.39	106.77	109.06	105.09	109.25	108.37	110.63	105.1	101.62	112.06	102.55	104.49	110.04	110.07	106.86	105.26	107.65	107.23	105.13	107.81	105.5	107.34	105.15	104.07	109.26	106.14	98.815	106.75	104.75	103.9	105.21	107.28	105.54	105.59	109.21	101.31	105.81	102.78	107.33	104.58	106.74	111.45	107.46	109.51	107.36	104.47	106.77	105.4	105.64
109.81	108.63	108.12	109.23	111.68	101.19	110.1	106.14	112.52	106.71	110.18	108.14	108.28	106.17	101.59	112.04	106.07	114.25	107.08	109.68	104.66	108.09	107.48	104.74	108.12	108.89	109.34	106.7	110.41	109.34	113.07	104.82	109.12	107.48	112.69	109.6	107.06	107.88	108.66	109.75	109.19	107.3	108.44	105.81	107.28	108.77	106.84	114.55	112.43	107.3
109.5	108.3	112.67	110.64	111.7	108.46	109.58	108.18	113.3	116.94	112.1	109.27	110.18	106.75	111.91	106.39	109.26	111.96	112.12	108.08	108.94	108.77	111.32	108.82	113.04	113.74	109.56	109.53	108.75	115.69	109.35	113.38	112.72	108	108.48	110.77	110.36	112.07	108.07	108.5	108.8	111.35	113.3	106.24	108.15	110.48	113.48	109.54	112.06	114.52
106.18	100.96	102.64	98.75	101.69	101.42	104.46	103.95	99.127	99.512	101.82	101.95	98.49	98.368	101.9	100.43	98.396	102.15	104.22	99.536	98.891	97.93	102.63	96.893	100.34	104.01	101.45	99.428	98.52	103.15	105.42	97.408	100.16	100.76	105.56	100.84	98.899	101.13	103.06	103.26	103.46	97.921	102.07	104.71	107.1	100.79	105.55	98.914	100.49	99.811
100.13	100.98	104.24	102.04	97.68	105.3	99.698	101.75	99.338	99.167	104.49	97.237	97.771	97.149	95.346	102.12	100.95	97.826	103.48	100.48	100.93	95.314	98.39	96.079	101.19	99.702	97.506	98.593	99.781	98.477	99.655	100.48	98.199	97.473	103.5	102.6	101.78	100.13	96.891	101.02	98.714	95.765	99.156	100.13	91.348	98.698	103.51	101.61	98.878	106.71
107.97	105.85	103.68	106.2	104.93	107.98	104.3	102.92	102.88	107.17	101.17	103.62	104.56	105.92	104.35	106.75	105.14	109.63	100.17	105.02	102.5	104.62	108.21	106.85	107.42	107.79	111.9	109.44	103.68	101.7	106.7	105.91	107.78	104.09	106.74	108.79	108.6	103.91	108.87	110.95	105.92	108.1	110.45	109.91	105.18	108.71	109.53	107.8	104.64	106.93
102.03	106.15	108.65	108.32	104.02	103.86	103.99	108.13	108.21	101.21	107.12	104.11	102.75	108.26	107.79	112.12	102.38	107.28	104.49	106.11	109.66	107.95	104.7	106.22	109.41	104.35	107.16	103.59	105.75	104.88	107.72	105.81	105.49	101.33	107.62	111.11	108.27	105.31	105.54	105.55	107.01	107.92	104.4	107.34	106.67	106.97	106.99	106.05	103.49	105.56
106.05	109	106.54	106.91	111.11	102.42	106.34	104.65	107.36	106.09	110.16	108.96	114.99	106.58	103.34	112	109.45	104.67	108.54	107.74	108.84	105.31	105.86	107.82	107.59	107.31	104.13	108.94	107.39	110.42	107.52	111.88	109.52	109.71	106.21	111.58	111	110.93	105.9	105.06	107.64	107.14	106.94	114.16	107.94	109.43	107.44	104.29	106.57	109
104.27	104.64	102.57	108.6	110.04	105.32	103.75	104.72	106.07	107.09	109.05	107.05	107.93	104.58	104.51	103.1	104.47	104.64	105.89	104.05	105.43	105.48	103.85	104.81	100.32	106.55	107.66	104.68	106.54	107.46	100.76	105.55	103.06	102.39	106.57	104.38	106.75	105.49	103.33	104.65	102.11	105.48	105.96	103.29	103.6	105.3	107.83	100	106.64	104.27
109.04	105.52	108.26	109.74	104.52	106.49	108.67	108.27	110.72	105.21	111.28	108.48	110.01	107.33	106.99	107.5	108.23	109.92	106.91	109.29	108.38	112.5	104.31	110.76	106.71	108.29	107.97	109.33	111.51	105.29	103.38	104.03	107.68	106.27	109.26	107.45	108.29	108.56	105.42	109.59	107.76	103.07	105.74	105.92	105.64	109.32	106.93	107.27	109.47	106.99
99.803	99.92	94.029	99.91	98.512	97.949	99.346	99.787	99.941	96.052	97.584	100.48	100.9	96.578	99.337	101.14	95.775	100.65	96.808	100.26	95.656	96.624	97.699	99.95	96.919	100.25	97.697	99.893	100.87	97.571	95.858	99.312	101.09	100.78	99.327	99.915	101.82	102.93	96.875	99.99	96.966	100.81	99.064	94.268	101.07	97.385	96.298	101.87	100.47	96.142
100.79	101.74	103.13	108.03	106.59	105.38	105.54	106.29	99.513	109.15	104.46	103.78	104.42	108.27	105.72	110.86	103.7	107.17	106.04	100.83	103.8	105.32	103.35	101.95	105.56	106.52	105.7	104.53	106.21	104.67	109.58	101.3	106.49	100.78	103.96	109.91	105.46	104.97	104.57	104.7	103.75	103.17	102.52	104.24	108.23	103.27	108.96	101.3	108.3	108.3
107.96	113.79	112.41	111.6	108.32	110.61	112.92	109.62	106.2	110.59	107.68	110.43	112.85	108.12	111.11	111.62	109.98	110.79	108.41	109.45	112.45	109.28	113.12	107.21	103.65	113.48	109.52	111.15	110.16	107.17	108.44	109.14	116.83	108.93	112.45	109.65	113.83	111.49	109.48	112.68	110.49	114.09	108.97	114.23	109.89	112.54	108.13	111.57	110.01	107.7
105.8	107.63	105.65	105.82	104.66	108.29	106.84	107.1	102.24	105.4	103.41	104.69	110.24	105.32	105.8	104.24	101.9	107.73	104.38	106.26	103.42	104.65	107.92	103.78	106.74	109.46	103.73	109.35	106.32	107.06	106.8	105.97	105.2	108.45	103.79	103.42	109.85	108.75	106.31	107.29	108.35	100.86	106.43	102.22	103.21	105.01	106.6	109.73	105.08	102.58
108.55	107.35	106.34	107.24	111.18	107.81	108.07	103.22	110.31	106.91	105.68	105.26	108.58	109.28	106.26	110.72	106.97	109.11	107.67	103.24	109.14	109.13	99.587	106.82	110.86	111.33	107.97	103.47	106.93	106.73	105.42	107.67	105.87	105.32	102.89	108.67	104.54	103.61	109.18	104.82	107.78	107.54	109.02	105.89	105.56	107.27	110.14	105.49	112	105.53
109.47	107.52	106.95	105.25	107.69	110.69	108.34	106.89	103.13	102.74	110.39	108.36	108.39	107.02	111.16	106.51	106.89	108.66	110.01	113.04	112.7	107.79	109.26	107.84	110.2	106.24	110.18	106.52	106.63	104.97	108.24	108.02	109.35	106.87	102.73	106.29	109.16	104.28	108.51	108.03	107.68	101.81	107.01	106.76	108.91	114.21	101.04	109.98	105.11	107.24
103.07	104.73	106.86	103.77	103.83	105.03	102.92	101.9	108.46	106.91	102.89	104.39	108.57	108.88	107.38	109.73	107.32	107.09	107.65	105.66	106.21	101.5	107.81	104.41	106.61	107.04	104.09	105.16	102.74	105.3	106.48	102.03	112.92	104.36	107.88	104.91	109.24	104.98	109.75	109.12	107.82	109.44	106.2	104.72	106.73	105.35	109.74	106.05	104.51	103.48
97.355	99.753	100.68	97.543	95.022	99.656	97.413	98.1	97.523	98.122	96.14	97.332	96.607	99.678	97.028	102.42	98.57	96.24	98.147	98.997	99.857	97.726	99.715	100.02	95.911	95.922	96.779	95.398	102.61	95.269	98.321	101.67	96.263	96.672	96.49	98.593	100.53	98.365	95.47	99.269	94.756	102.3	95.041	95.951	97.863	95.944	96.264	92.475	99.404	93.019
111.74	104.66	105.46	109.31	111.96	106.22	107.79	107.26	107.29	110.79	108.27	108.99	108.85	104.28	107.53	108.73	104.49	110.57	107.82	107.97	104.36	106.59	106.55	106.36	105.38	110.32	105	104.03	105.78	106.16	109.83	109.91	106.54	106.86	110.77	109.89	109.19	109.26	109.13	107.46	109.22	105.1	108.85	108.61	108.29	105.19	109.77	112.13	108.63	109.83
107.86	110.68	111.46	107.25	101.11	108.13	108.09	104.41	109.88	108.65	103.71	105.19	107.01	106.42	111	108.21	103.43	108.94	106.13	109.3	105.82	110.17	105.75	106.8	109.36	108.69	106.65	106.6	109.49	107.28	109.34	106.67	108.7	109.29	109.78	107.17	106.35	109.25	110.89	109.28	108.2	104.87	106.9	113.32	107.45	105.87	108.58	113.84	109.21	105.03
106.22	107.87	108.51	108.42	107.3	108.12	109.47	105.77	108.85	107.45	104.91	109.75	109.63	109.5	108.83	111.52	110.12	107.68	109.23	105.04	108.87	108.61	108.13	108.27	105.5	106.86	109.07	108.8	108.08	108.77	107.35	105.09	104.37	107.73	111.07	107.65	107.4	105.96	105.56	106.86	110.15	107.48	103.09	109.51	105.35	107.21	108.54	106.83	103.08	108.72
106.36	102.84	104.35	103.27	107.74	104.36	107.88	102.53	106.8	106.6	108.95	110.01	103.9	107.09	101.34	108.05	104.57	102.03	103.05	105.89	109.14	108.76	112.63	104.82	102.57	107.66	107.76	106	108.54	107.61	106.11	112	109.97	104.3	108.7	106.08	108.77	109.46	107.53	110.3	103.98	107.91	108.52	101.24	108.04	106.11	107.26	107.74	105.96	109.22
96.985	99.575	100.04	94.792	97.294	97.597	99.925	96.62	98.13	95.675	97.114	97.021	101.69	96.088	94.879	99.022	96.979	94.009	100.23	98.444	97.809	95.935	98.64	100.98	96	98.033	99.891	96.592	98.615	101.16	98.601	97.083	97.011	100.19	100.18	94.522	95.536	94.428	103.68	95.493	102.93	98.829	99.38	98.405	99.319	99.11	98.424	100.2	94.717	101.14
108.09	105.43	111.51	104.91	104.32	109.54	106.58	104.5	105.99	105.19	105.53	106.95	101.57	108.84	107.59	105.78	108.41	105.56	108.43	112.05	108.36	108.93	105.22	111.88	105.2	107.2	105.04	107.3	106.29	110.51	105.14	105.35	109.39	109.25	112.3	105.33	111.57	108.35	108.04	112.33	103.68	109.49	109.97	108.5	108.82	109.4	113.56	110.58	111.27	111.66
115.2	104.86	110.06	109.79	107.11	111.3	113.7	108.15	110.31	104.78	107.74	109.78	108.81	108.45	113.7	107.43	110.71	108.9	107	112.47	109.65	110.63	110.41	108.2	106.77	109.4	105.5	110.71	107.38	109.07	110.34	107.92	108.03	110.79	109.83	107.86	104.81	107.05	108.07	105.83	112.26	108.88	108.95	105.65	108.98	113.73	109.73	108.55	110.63	108.23
112.26	106.08	101.97	107.27	101.41	103.98	105.3	104.87	105.27	104.94	108.85	104.23	105.88	105.56	105.75	107.04	106.52	104.82	107.53	108.52	102.98	104.92	104.85	107.27	108.47	105.18	103.49	105.98	104.36	104.77	105	106.04	110.04	109.19	109.31	105.49	106.93	107.25	108.41	108.63	101.81	106.52	105.6	106.62	106.45	106.03	104.69	102.86	107.53	104.05
106.8	103.35	105.75	99.894	104.32	103.28	104.53	103.14	99.607	98.739	102.69	105.09	99.715	104.29	106.7	99.908	100.69	98.049	103.38	98.654	100.73	104.26	100.79	102.9	103.12	103.13	101.46	107.19	109.15	105.16	101.21	103.28	107.17	100.87	99.537	102.96	100.44	100.28	103.84	102.49	100.71	104.1	101.74	104.37	103.69	103.4	102.22	103.28	106.22	103.75
101.9	96.53	101.31	101.05	96.962	99.636	100.41	96.142	99.712	93.44	93.856	98.53	101.28	97.779	95.343	98.01	96.156	98.513	97.802	101.28	99.144	102.19	91.687	95.989	98.79	101.71	97.473	95.097	97.889	95.501	99.775	97.066	101.95	97.227	99.38	95.019	95.437	94.094	100.17	100.28	100.45	96.194	99.477	97.84	101.21	99.844	100.57	99.458	97.471	98.801
98.795	99.817	105.31	99.461	98.523	101.58	102.58	101.43	101.05	100.38	100.77	100.38	102.92	102.64	101.21	102.52	102.82	105.35	99.229	99.93	99.563	99.922	97.568	105.57	102.98	101.65	98.802	102.15	99.392	100.57	103.96	100.43	101.52	99.696	103.42	103.51	99.154	103.59	101.69	100.18	102.72	101.89	98.283	100.41	104.76	100.97	98.312	103.04	98.199	103.33
107.51	103.31	109.09	105.13	107.72	108.19	103.98	102.66	104.97	102.55	104.29	106.24	109	109.4	107.02	103.73	105.24	106.75	103.71	103.63	103.54	107.25	109.84	102.21	109.92	103.17	105.18	106.94	106.67	106.49	104.21	105.08	104.37	105.67	105.3	108.88	108.19	107.34	109.76	104.92	103.93	104.12	103.7	103.61	104.65	108.66	103.39	107.17	106.21	106.11
106.7	101.92	107.44	105.01	107.14	102.25	106.3	102.56	107.58	106.65	107.7	104.88	108.14	107.71	106.56	107.5	105.61	107.73	103.57	107.07	107.22	108.55	108.15	105.97	106.08	106.08	103.49	105.42	110.94	107.17	107.47	103.83	102.71	107.04	106.37	109.83	110.06	101.78	106.63	107.64	104.87	106.78	105.91	110.4	106.32	107.1	109.22	106.66	104.75	106.09
105.41	105.55	107.26	112.85	107.91	109.12	108.93	103.99	111.02	107.06	110.52	106.87	108.68	105.33	109.41	105.42	105.12	112.02	106.36	106.61	112.81	102.31	103.48	107.48	105.22	111.18	109.15	107.09	108.43	106.52	103.18	106.28	105.8	107.15	109.56	105.75	106.76	109.16	106.6	108.84	108.66	108.44	107.99	109.35	107.42	107.34	110.42	111.78	106.61	106.81
107.53	109.17	112.1	109.21	108.74	109.23	104.86	105.49	108.91	107.72	103.95	104.84	110.6	106.66	103.65	106.1	104.29	104.4	106.47	107.79	110.09	105.93	108.01	106.61	107.21	109.36	106.62	110.78	108.08	108.38	105.32	105.78	103.76	108.84	111.53	107.9	105.54	111.21	110.77	111.42	103.12	108.1	104.73	103.55	107.19	107.81	110.75	104.66	111.24	108.43
107.15	109.11	106.44	105.31	104.4	103.43	107.25	108.8	110.04	108.89	110.62	111.33	111.08	110.27	104.21	110.29	114.1	114.12	109.64	110.06	108.38	109.41	108.6	106.8	108.05	111.95	109.91	114.72	109.51	109.94	108.83	107.61	107.08	107.14	111.74	106.47	108.1	109.94	109.98	108.3	109.21	103.85	112.55	105.63	107.19	103.71	109.02	109.38	106.86	107.55
104.7	105.57	106.05	102.49	102.02	104.51	107.98	101.59	107.6	104.8	103.78	104.11	106.01	104.86	103.96	113.28	102.75	99.459	105.51	106.34	110.12	105.04	107.26	102.79	104.24	106.77	108.94	107.38	108.11	106.75	100.83	106.78	108.59	106.54	107.57	104.88	108.07	102.86	102.58	103.87	103.89	104.33	107.16	109.09	109.99	108.22	107.63	108.97	102.53	108.77
106.77	105.66	109.56	108.83	105.12	107.15	106.42	105.99	105	106.21	105.9	105.88	103.94	107.62	107.51	105.76	101.03	102.61	109.64	104.76	106.45	105.22	104.34	103.77	103.03	105.58	106.86	106.43	102.42	106.85	105.91	104.52	108.29	103.12	99.801	101.85	106.89	103.4	104.92	103.48	104.25	104.04	106.77	110.05	106.01	105.08	108.02	103.86	106.95	110.93
102.5	103.3	104.58	105.29	102.35	107.29	103.44	106.12	109.97	104.43	109.24	107.02	105.55	104.87	108.3	107.55	106.34	103.32	103.84	108.75	105.39	102.94	104.23	101.95	105.67	106.67	101.76	111.76	107.88	104.98	105.79	107.05	109.05	103.65	105.31	105.65	109.99	107.17	105.43	107.55	104.4	104.88	103.15	103.32	105.65	103.34	102.53	106.79	104.97	109.5
98.411	100.32	100.93	96.938	97.804	102.83	100.94	100.29	97.904	99.761	100.2	102.93	102.24	100.58	100.11	101.12	94.834	102.35	102.28	99.703	98.034	98.354	97.839	99.065	98.159	100.51	103.22	102.7	102.36	103.79	99.584	96.832	104.31	100.77	100.74	100.84	100.99	97.859	98.176	98.956	103.6	98.416	103.7	97.309	99.164	100.87	101.08	101.65	100.42	100.41
106.49	107.04	105.46	108.69	104.24	104.97	105.4	104.6	103.89	105.78	102.82	101.24	108.96	106.47	104.79	102.5	101.99	109.11	108.8	105.56	107.56	103.22	107.42	106.38	106.9	106.39	105.31	104.09	103.54	104.04	107.13	105.77	103.46	101.69	104.76	107.43	101.48	105.55	101.55	102.95	102.9	110.9	103.26	107.77	105.59	101.52	101.71	106.81	107.05	110.66
105.81	102.32	104.29	101.65	105.45	103.43	107.99	106.1	104.14	105.05	107.12	107.39	104.92	107.27	103.68	106.95	102.45	101.43	105.8	106.03	108.51	107.21	103.08	103.39	100.72	108.2	103.02	107.74	103.93	106.26	102.67	107.32	105.47	104.98	104.99	103.79	104.97	99.941	106.54	107.88	108.46	106.59	107.12	105.74	102.73	98.998	102.86	107.56	106.96	108.95
[truncated: 150 more columns]
