# Supplementary material for: Genetic dissection of main and epistatic effects of QTL based on augmented triple test cross design
Source: PLoS One. 2017 Dec 14;12(12):e0189054. doi: 10.1371/journal.pone.0189054 (PMC5730204; doi:10.1371/journal.pone.0189054)
Supplement: S10 Supporting Information — (ZIP) [file pone.0189054.s010.zip › z6_350_0.8_10.csv]

103.6	103.22	104.09	102.14	102.67	103.07	102.18	103.27	102.2	104.66	102.15	101.08	102.45	103.07	103.68	103.69	103.17	103.52	101.39	104.07	102.9	102.85	102.38	102.39	103.07	102.32	103.78	102.02	101.65	103.25	102.11	102.66	102.24	103.31	102.48	102.41	101.29	102.52	102.53	103.28	102.97	102.84	102.39	101.12	102.63	103.26	102.01	100.33	102.43	102.28
104.81	103.61	103.77	107.11	106	104.5	104.24	106.63	105.81	105.4	106.07	107.67	105.86	106.42	106.64	105.07	104.92	104.88	106.23	105.44	104.46	106.35	105.72	104.9	106.93	106.26	105.58	106.99	105.36	105.08	104.68	106.65	106.31	105.11	106.59	106.82	105.8	105.74	104.86	106.24	107.29	105.92	104.92	106.53	106.96	104.53	105.94	104.42	105.89	106.09
102.77	101.73	99.8	103.62	102.16	103.01	102.41	101.69	101.91	103.52	102.26	102.91	103.5	101.96	103.3	103.33	102.36	104.44	102.69	103.18	101.6	101.37	102.53	104.14	103.36	103.99	102.4	101.47	102.21	102.7	104.26	102.94	101.62	103.52	103.35	104.86	102.49	103.2	103.48	104.47	100.74	102.29	102.1	104.17	102.54	103.4	102.69	102.61	102.41	102.58
106.25	107.08	106.66	106.63	106.58	104.96	106.06	106.84	107.51	105.44	105.97	106.44	105.62	105.74	107.56	106.67	105.76	107.19	106.41	105.07	106.49	104.81	105.49	105.68	105.44	106.55	104.78	105.83	104.93	106.2	106.44	106.36	106.57	106.06	106.97	104.84	105.79	107.51	107.02	107.16	104.27	107.29	106.02	105.52	105.87	106.27	107.77	105.53	107.41	107.63
108.47	106.61	108.53	107.93	108.37	108.7	107.11	107.64	107.18	107.83	107.5	108.04	106.97	107.74	106.63	107.87	107.37	108.79	107.46	107.06	108.7	108.57	107.98	107.8	106.33	108.69	107.81	105.45	109.13	109.26	108.89	108.03	108.29	106.88	106.75	107.81	108.24	106.84	105.83	107.58	107.11	107.77	107.45	108.06	107.63	106.52	108.78	106.29	107.73	106.64
104.5	105.07	106.72	105.63	106.65	107.25	106.25	107.73	105.73	105.86	105.19	104.29	106.42	106.05	104.55	106.29	105.65	105.14	105.34	105.58	105.77	105.2	104.55	104.83	106.55	106.98	106.71	104.52	106.39	105.95	105.62	105.39	106.93	105.18	105.27	104.6	104.66	104.88	105.67	105.71	106.31	105.56	105.87	106.75	104.74	104.67	104.6	105.87	105.4	105.82
96.833	96.395	96.94	96.071	98.725	98.807	96.907	97.575	97.976	98.273	98.395	100.65	97.663	98.443	98.715	97.572	96.829	98.241	97.262	97.876	98.246	96.54	97.929	99.458	98.92	97.434	97.229	98.83	98.663	97.089	97.946	98.191	96.95	96.223	97.338	97.459	97.522	98.275	97.727	96.884	98.643	99.903	96.633	97.477	96.429	96.248	97.568	99.081	97.93	97.663
106.98	106.83	107.51	107.24	106.17	109.23	107.99	106.41	106.98	107.92	108.43	108.42	107.91	107.65	108.1	108.46	106.53	107.64	106.91	108.37	109.55	108.23	107.35	107.37	108.61	107.67	107.88	106.33	108.35	107.24	107.81	107.83	107.74	108.56	108.85	109.81	107.79	107.93	108.55	106.44	108.98	106.71	107.43	106.76	108.54	107.29	106.17	109.16	107.31	106.77
105.25	105.86	105	106.85	105.54	105.66	105.46	107.55	106.4	105.9	106.32	105.32	105.63	104.42	106.46	105.51	107.15	105.39	103.69	106.26	106.96	105.31	106.42	105.71	105.94	104.67	105.24	105.32	105.18	105.98	105.72	104.52	106.02	105.01	105.17	103.86	105.46	104.83	106.68	104.79	106.39	106.88	105.66	104.9	105.82	106.75	106.73	105.67	105.94	105.56
108.58	108.37	109.21	109.61	108.39	107.58	109.76	107.81	107.96	108.26	108.28	107.9	107.84	108.73	108.96	108.45	107.59	106.85	107.67	107.74	108.83	107.68	108.35	107.13	109.46	108.38	110.08	109.18	107.62	107.99	108.38	108.33	108.55	107.3	107.33	108.13	107.12	108.24	108.68	108.65	109.99	107.61	109.47	108.18	108.98	107.22	108.74	109.32	107.91	107.81
106.3	106.43	106.49	106.38	107.07	108.33	105.6	105.22	105.26	106.13	106.68	106.88	107.3	106.97	106.19	107.96	106.94	107.32	107.12	106.43	106.73	106.58	107.94	108.05	107.02	107.45	106.04	107.11	105.56	106.28	106.36	106.81	106.6	106.93	106.96	106.29	107.29	105.73	106.41	106.22	106.96	106.02	108.2	105	107.45	104.83	107.88	106.25	107.3	106.34
110.32	111.35	111.49	110.24	109.73	109.31	111.1	109.56	111.11	109.38	109.9	109.33	111.45	110.18	110.92	110.25	111.61	110.48	110.45	110.77	110.01	111.33	109.95	109.14	109.24	109	109.52	110.57	111.17	111.19	110.18	109.8	110.13	111.2	108.95	110.17	109.47	109.55	110.68	110.7	109.82	111.79	110.54	112.55	111.02	110.98	110.11	109.93	109.15	109.87
105.78	105.85	107.58	106.71	107.11	105.91	106.75	106.07	105.78	107.42	106.31	105.14	106.55	106.26	107.98	106.28	107.2	105.69	107.86	107	106.85	106.56	105.36	107.34	106	106.63	106.54	107.68	107.62	105.66	106.11	104.99	106.82	107.31	106.24	105.99	106.96	107.05	104.62	106.16	106.33	105.11	105.07	106.29	106.99	105.98	108.37	107.07	105.03	107.53
107.09	108.63	107.01	108.39	109.8	106.93	108.06	106.56	106.32	106.9	107.18	108.57	107.67	109.3	108.46	107.28	107.66	107.44	107.97	108.32	108.69	108.83	107.79	107	106.95	109.42	108.65	109.62	106.45	106.47	107.5	107.63	108.49	107.47	107.9	107.87	107.98	106.82	109.03	108.41	108.9	108.71	107.39	108.05	107.93	106.91	108.35	107.8	107.41	108.76
107.99	107.23	110.51	108.42	106.53	107.09	108.03	107.86	109.12	106.82	109.42	108.89	108.75	108.4	109.04	108.27	107.53	108.46	108.88	107.4	108.15	107.65	108.48	108.09	109.24	108.58	108.58	108.27	108.28	108.65	108.66	108.03	107.42	107.87	107.62	107.21	109.14	108.35	108.32	107.94	107.47	106.7	107.32	108.08	108.01	109.23	108.04	107.2	108.6	108.95
106.28	106.67	106.63	107.03	105.92	108.1	106.37	106.91	106.23	108.44	106.09	106.74	106.66	106.95	106.49	105.58	107.04	106.9	107.41	105.79	105.97	105.74	106.75	107.22	107.79	108.04	107.02	106.31	107.47	106.35	106.26	104	107.09	106.12	106.78	105.79	107.27	106.77	105.6	106.9	105.79	104.51	106.7	106.04	106.04	107.81	109.02	106.33	106.73	106.93
107.23	108.17	107.16	109.14	109	108.24	108.72	109.46	107.97	107.2	108.54	106.5	108.39	107.83	107.79	107.14	110.47	108.44	109.56	109.76	107.82	108.81	107.72	108.75	109.46	107.41	108.86	108.18	109.63	108.08	108.88	106.66	109.65	108.29	108.78	108.14	108.77	109.36	108.42	108.15	108.71	108.35	106.28	109.19	108.79	110.22	108.23	108.34	107.96	109.72
100.48	100.4	99.655	99.13	100.63	99.531	99.392	101.89	100.57	100.33	99.71	99.548	101.08	100.02	101	101	99.955	99.517	101.37	100.73	100.82	101.72	99.167	99.773	100.84	101.29	100.6	99.375	100.86	98.675	100.04	100.72	101.14	99.167	102.05	100.81	100.88	102.07	99.681	101.61	100.86	100.9	100.62	101.13	101.45	99.495	100.24	100.2	100.9	101.96
106.62	106.39	104.38	105.56	105.55	104.38	105.04	105.91	105.87	105.01	105.02	107.05	105.84	105.78	105.58	106.23	107.31	105.01	105.09	105.87	104.92	106.73	105	105.71	105.98	104.98	104.91	104.65	105	105.24	105.91	106.6	105.54	105.16	105.55	105.83	105.39	104.97	105.48	107.41	106.04	106.7	105.79	105.56	104.13	106.48	106.15	105.95	106.02	107.37
106.56	105.92	106.6	106.34	106.23	106.07	106	105.39	104.74	104.46	103.82	104.94	106.03	106.5	105.25	104.64	104.07	104.82	106.59	107.08	106.52	107.16	105.81	105.14	107.15	106.98	105.77	104.19	105.36	107.12	107.1	106.16	106.41	105.62	107.05	106.25	105.08	103.62	106.04	104.66	104.88	104.51	105.21	105.63	106.29	106.64	106.53	105.68	105.29	106.75
108.48	107.61	107.85	107.81	108.22	107.78	107.95	108.08	108.76	107.14	107.01	106.84	109.07	107.59	107.6	108.36	107.8	108	107.08	108.55	108.1	108.03	107.18	108.33	107.39	107.33	108.05	107.57	108.03	108.14	108.52	108.49	107.19	108.52	107.69	108.44	109.08	108.66	106.51	106.78	106.81	106.54	107.96	107.26	107.36	109.09	109.5	109.63	106.34	108.23
95.702	99.161	98.854	98.275	97.589	99.13	98.884	99.561	98.033	98.189	98.87	98.338	98.627	99.066	97.839	96.091	100.12	98.126	96.941	97.137	98.625	98.672	99.115	99.079	98.1	97.984	99.071	97.27	99.426	97.667	98.088	96.24	98.292	98.427	98.047	95.913	97.193	99.418	98.623	98.961	97.419	98.462	99.451	99.726	98.3	97.983	97.517	98.699	99.408	99.27
99.773	100.47	100.5	100.22	101.98	100.47	99.169	102.06	100.08	101.3	100.48	101.91	100.67	100.15	99.036	102.99	101.02	99.174	99.169	100.77	99.823	99.35	99.326	101.72	101.47	100.84	99.982	100.68	99.801	100.73	99.543	100.14	100.05	100.49	99.942	99.541	98.856	98.514	100.71	101.19	99.455	100.16	100.82	101.41	99.143	101.68	101.61	98.574	100.07	98.806
96.111	99.121	99.19	97.131	98.551	97.131	96.993	97.925	96.833	98.44	96.896	99.292	97.659	98.411	97.242	96.317	98.194	95.994	98.951	99.291	97.865	98.176	97.873	98.305	98.747	96.733	97.906	98.8	97.753	97.583	96.601	97.907	98.592	98.348	97.645	98.859	97.078	98.882	98.314	96.796	98.048	98.457	99.546	97.622	97.25	98.559	99.621	100.05	98.102	97.139
105.59	106.32	107.44	106.22	106.13	108.07	106.39	106.86	107.13	105.7	106.09	104.98	107.07	106.83	107.52	105.98	105.87	106.37	107.24	106.85	108.04	106.65	108.23	104.79	106.19	107.11	106.61	105.12	107.47	107.68	104.84	106.5	106.61	107.13	106.29	105.87	106.1	106.39	106.33	106.95	107.31	105.11	104.72	105.44	107.01	106.93	104.11	107.15	108.38	105.94
105.34	104.62	104.62	105.75	104.29	106	105.75	105.91	105.82	105.71	105.11	105.44	105.23	105.78	105.56	105.5	105.46	105.52	105.66	106.31	105.86	104.86	104.46	105.7	106.3	106.24	106.96	105.63	106.24	106.81	105.76	105.75	106.33	104.76	106.46	103.98	107	105.94	105.17	106.33	105.39	104.39	104.86	105.52	106.69	105.08	105.06	105.51	105.99	105.54
107.62	106.73	107.68	110.05	106.8	106.97	107.03	107.21	106.2	107.69	106.96	107.8	108.2	105.95	107.35	108.36	110.04	107.27	107.07	106.99	108.88	107.39	108.03	107.58	106.38	107.6	108.21	108.98	108.28	108.35	108.44	108	107.47	108.13	106.84	109.72	107.26	108.37	107.38	109.49	107.35	107.38	108.37	108.33	107.19	107.18	108.35	109.28	107.48	107.16
105.74	105.64	105.83	105.75	106.57	106.98	107.04	107.27	109.22	105.4	106.97	106.07	108.07	107.24	106.62	106.86	107.18	106.4	106.15	108.21	105.82	107.14	106.04	107.76	106.36	105.72	105.23	105.74	106.07	108.15	106.27	106.31	105.95	108.37	104.58	107.22	107.7	104.75	107.01	107.74	106.51	104.76	105.78	107.17	106.64	107.46	105.53	104.84	108.74	107.41
106.28	106.5	106.34	103.7	106.5	103.3	106.81	106.37	105.83	104.21	105.88	106.48	105.67	105.19	106.4	105.41	105.7	106.87	105.43	107.48	105.07	106.45	104.35	105.07	104.55	107.09	104.6	105.34	106.59	106.67	107.6	104.75	105.86	105.09	104.91	107.33	105.72	107.09	106.57	106.43	106.36	105.41	104.29	107.18	105.02	103.97	106.17	104.84	105.14	105.02
106.34	106.99	106.37	106.6	106.92	106.93	106.32	107.09	107.34	106.05	106.96	106.87	106.62	104.11	106.28	107.11	106.68	108.48	105.43	106.23	106.19	105.94	108.26	107.3	107.09	108	106.85	106.34	105.99	108.06	106.55	108.26	106.05	105.95	106.54	107.13	107.87	106.57	105.39	107.76	106.79	107.03	106	107.35	105.88	106.22	106.99	106.65	105.25	104.69
106.88	107.11	105.52	107.42	106.92	106.69	105.9	106.81	106.88	107.16	107.3	105.96	105.79	105.99	106.25	106.49	107.14	106.15	105.75	107.71	106.03	105.42	106.31	105.76	106.1	107.02	104.4	106.65	105.85	106.38	107.08	106.45	106	107.34	105.18	108.27	106.99	103.87	105.63	105.41	105.23	107.68	106.72	106.08	107.33	107.67	106.75	106.36	106.4	105.72
106.58	105.66	107.84	107.64	105.01	107.85	106.23	105.83	106.11	106.28	108.85	106.12	105.34	106.82	107.28	105.31	106.4	106.99	105.53	106	106.28	105.93	106.85	108.92	105.91	106.73	105.84	106.08	106.86	107.15	107.05	106.8	106.87	106.29	106	106.21	106.71	106.12	107.16	105.12	107.25	107.21	106.36	105.76	107.35	107.62	105.48	107.58	107.39	105.77
101.78	100.27	100.53	99.259	101.6	99.798	100.65	101.82	101.3	99.797	101.83	99.599	101.65	100.18	100.52	100.03	100.37	101.2	100.98	99.99	100.52	100.82	99.78	101.66	100.29	100.79	98.628	98.84	100.27	100.25	99.081	100.59	101.3	101.21	100.25	100.42	101.8	100.48	101.05	100.16	101.78	100.45	101.08	103.04	100.96	100.33	102.47	101.63	99.854	100.72
100.72	100.3	98.751	102.42	100.82	101.17	101.09	100.29	98.96	99.673	100.67	99.841	100.85	99.838	99.807	101.45	101.13	101.62	100.07	100.76	99.724	101.17	100.16	99.084	101.25	100.45	100.48	100.5	99.383	100.86	101.83	100.92	100.97	102.21	98.702	102.12	99.877	99.435	101.38	101.42	101	98.903	101.79	99.259	101.74	101.71	100.76	99.03	99.627	100.5
111.41	110.13	109.43	111.21	110.22	109.55	110.21	110.77	110.62	108.85	110.88	111.66	108.77	110.72	110.67	112.41	111.47	110.06	110.27	110.46	110.19	110.02	109.76	110.88	110.01	111.99	110.69	109.21	112.18	111.33	107.86	109.92	110.83	109.92	109.85	109.78	109.89	110.24	111.74	108.24	111.67	109.3	109.75	110.04	110.46	110.9	110.52	109.68	110.18	110.8
105.73	106.53	106.39	105.6	104.24	106.59	106.45	106.44	106.62	106.51	104.93	105.63	105.59	105.18	105.89	104.18	103.47	105.08	107.19	105.2	104.03	106.19	104.95	105.3	106.32	106.01	105.22	104.71	105.4	107.7	106.6	106.47	105.35	106.45	106.63	105.84	104.64	106.15	105.6	105.9	105.51	104.83	104.99	106.48	105.61	104.72	105.72	104.95	106.1	106.28
106.25	106.73	105.25	105.98	104.15	105.41	105.15	106.09	105.87	105.4	105.99	105.51	107.63	104.94	104.58	105.2	106.25	104.3	105.09	105.64	106.5	104.39	106.43	105.37	105.3	104.71	106.51	107.04	104.1	104.13	106.82	107.72	105.22	105.73	106.37	105.71	105.83	105.73	104.33	105.34	104.93	106.12	106.1	106.51	105.52	105.95	106.58	106.37	106.29	105.97
100.64	102.02	99.098	101.27	100.21	99.542	101.08	100.32	101.01	102.49	102.09	100.02	100.75	100.98	100.15	100.9	100.69	100.56	101.1	101.06	99.909	100.79	101.86	101.35	102.08	100.69	100.26	99.386	99.164	101.75	100.65	100.9	100.82	100.01	101.78	101.33	100.69	102.39	101.39	101.8	100.08	101.73	101.94	101.31	99.498	102.07	101.36	99.244	100.66	100.54
105.78	105.39	104.88	106.57	104.3	106.87	104.57	104.73	104.35	105.3	106.04	105.83	105.92	106.22	104.63	105.72	106.14	104.71	107.7	106.92	103.88	104.71	105.44	107.18	104.29	104.72	105.05	105.31	105.12	104.65	105.43	106.7	105.57	105.44	106.44	104.85	107.62	105.87	105.53	106.93	106.48	105.62	105.67	104.98	106.32	104.67	104.67	106.52	104.82	106.94
107.93	107.69	107.6	108.1	107.18	109.67	108.3	107.93	107.34	109.7	108.82	108.02	108.47	108.79	108.73	107.55	107.64	105.99	108.19	107.73	107.9	108	108.13	108.86	109.85	109.18	108.51	108.75	108.86	108.65	105.99	107.92	110.18	107.82	107.62	107.45	108.09	110.31	109.27	110.18	108.16	108.57	108.95	107.36	106.82	107.81	107.75	109.25	109.57	109.58
100.12	98.748	99.3	98.779	97.367	100.48	98.345	99.599	99.548	98.559	101.09	98.83	98.376	99.227	98.59	99.022	97.137	98.664	98.611	98.672	98.324	99.696	99.998	99.424	97.622	98.209	98.475	99.091	100.45	98.428	99.558	97.844	98.297	98.549	99.72	98.917	99.265	100	97.529	98.004	98.81	99.605	100.35	96.895	98.381	100.11	98.191	96.168	100.38	98.87
107.43	108.55	105.82	106.39	107.04	107.03	106.83	106.6	105.85	106.99	107.53	106.63	106.45	103.79	105.94	106.72	106.48	106.57	104.64	107.37	105.51	107.22	106.23	105.32	106.93	106.42	107.1	106.15	105.82	106.35	105.76	106.79	105.98	105.47	104.93	105.53	106.81	105.77	107.07	106.8	106.91	105.33	106.57	107.19	106.78	106.17	105.56	104.8	105.99	107.43
105.52	107.39	105.41	104.75	105.12	105.36	104.34	104.97	105.01	104.37	105.71	106.99	104.41	104.43	104.36	105.87	104.7	106.64	104.9	104.68	105.85	107.23	104.77	103.49	106.38	105.43	106.18	106.07	105.91	104.41	104.72	104.88	104.1	105.46	104.96	106.18	103.98	104.43	105.36	105.41	105.75	105.97	106.21	105.11	105.19	105.88	104.55	107.68	104.83	105.34
106	107.36	104.66	105.51	108.48	106.36	104.88	104.33	105.86	104.08	106.36	106.21	104.4	104.85	106.31	105.53	106.05	106.09	106.46	104.11	105.93	104.57	105.37	104.19	105.43	105.46	104.27	105.27	105.99	104.9	105.49	104.27	105.46	107.27	105.71	106.32	106.16	105.06	105.79	105.97	107.61	106.21	105.34	103.75	106.42	104.46	105.13	106.88	105.14	104.61
106.44	107.38	109.87	109.55	107.96	107.75	107.67	107.34	107.33	108.36	110.04	106.84	107.63	107.06	108.77	107.31	108.8	109.02	107.36	107.1	109.58	106.6	108.15	107.53	106.25	110.2	108.79	107.2	106.55	108.82	109.25	107.01	107.05	108.36	108.04	108.1	108.03	108.94	106.97	107.6	106.44	108.25	106.55	107.63	107.09	109.61	108.55	108.3	107.26	108.14
106.97	110.37	108.95	111.22	107.24	109	108.28	107.68	109.93	108.37	108.08	107.28	107.88	107.57	107.83	107.98	107.61	108.34	107.93	106.74	108.72	107.96	109.51	108.16	108.21	107.15	107.44	108.37	108.94	107.57	108.08	109.25	107.21	108.31	108.9	108.03	106.79	107.26	106.97	108.02	109.08	106.96	108.22	107.79	108.65	107.61	107.76	110.05	108.73	109.94
106.68	105.92	107.4	104.99	106.16	106.39	105.63	104.49	106.58	105.05	106.29	103.44	105.72	105.35	104.69	106.15	103.92	106.91	106.05	104.03	105.81	105.12	104.83	105.94	107.52	105.83	105.46	105.3	107.34	105.84	105.9	106.04	105.69	106.32	105.69	106.91	106.35	105.55	106.18	106.77	105.37	104.99	105.08	106.02	105.67	106.21	105.58	106	105.9	106.4
104.54	105.15	105.09	105.9	103.27	106.15	108.11	105.99	104.76	105.32	105.32	104.77	105.45	106.37	105.17	104.7	106.54	103.97	104.38	105.75	105.91	105.57	106.34	104.22	104.17	106.34	104.75	105.39	105.91	104.64	106.09	105.96	106.98	106.13	104.88	105.88	105.06	103.09	105.67	105.52	106.06	105.5	105.56	105.26	106.95	104.65	105.76	106	105.64	104.29
111.38	110.46	112.09	109.42	109.66	110.58	110.09	109.98	109.1	110.08	110.93	109.97	110.98	109.94	110.78	111.37	111	109.33	109.12	110.45	110.33	111.2	111.89	109.88	110.95	110.02	108.66	108.74	109.23	110.13	109.62	109.19	110.84	109.64	109.54	110.46	110.49	110.56	111.18	110.96	111.15	110.81	109.97	110.96	111.22	109.16	109.21	111.1	108.78	110.27
108.09	108.33	109.48	108.54	107.9	108.06	107.79	107.13	108.7	107.85	108.83	108.13	109.05	108.65	108.13	107.28	110.9	108.31	108.38	107.89	108.6	107.82	108.51	108.25	108.34	108.58	109.46	109.98	108.86	106.79	108.19	108.98	108.3	109.01	107.33	108.83	107.92	108.59	107.57	107.94	107.16	109.45	107.93	108.69	107.61	107.96	108.2	108.6	106.46	108.96
108.55	108.3	108.11	108.61	105.99	108.42	107.64	109.11	107.01	109.02	108.51	107.88	108.76	106.62	108.5	107.5	107.76	108.69	107.79	106.91	105.78	108.81	106.75	108.02	107.51	107.53	108.45	107.58	106.9	107.07	106.65	107.29	106.24	108.89	107.42	107.06	107.7	107	109.89	107.7	107.4	108.69	106.71	109.58	107.54	107.66	107.68	106.85	107.76	108.94
100.4	99.978	100.09	99.581	99.738	99.583	100.36	99.267	99.518	99.224	99.409	98.95	99.794	98.663	100.82	101.22	98.406	100.77	99.965	99.371	99.83	99.307	100.62	101.26	100.08	100.78	98.283	100.73	100.29	100.73	100.92	100.31	100.06	100.23	101.06	101.29	98.954	98.386	101.44	101.12	100.11	99.293	101.11	99.658	101.25	101.49	99.952	100.42	100.37	101.89
103.94	105.19	105.79	105.73	105.1	105.5	105.11	105.12	105.77	105.64	104.44	107.73	106.09	104.54	105.01	106.79	104.25	105.24	103.86	107.04	105.57	106.15	105.65	106.39	105.5	105.03	105.9	105.08	106.4	105.08	105.02	106.75	105.46	106.45	104.78	105.28	104.88	105.55	106.56	104.25	105.8	105.49	105.18	105.05	104.98	106.16	105.49	104.95	105.93	105.92
105.69	105.83	107.87	108.03	107.34	105.95	107.07	107.03	107.55	106.95	106.91	105.33	106.18	107.54	106.93	106.32	106.38	105.74	105.36	106.9	105.03	104.43	105.72	105.87	106.08	107.08	106.6	107.13	105.28	105.73	106.89	105.64	106.07	105.29	103.24	108	106.56	107.7	105.8	105.54	107.58	106.24	107.24	106.26	104.27	107.72	106.38	103.98	105.93	107.29
107.26	108.68	109.03	109.93	109.04	108.43	107.86	107.99	108.18	108.53	109.35	107.76	108.7	109.17	106.96	109.04	108.81	109.19	107.31	110.22	108.94	108.56	107.69	109.22	110.04	107.99	109.04	109.41	107.41	107.33	108.34	108.74	108.87	106.09	107.77	110.03	109.01	109.41	107.91	106.94	109.48	110.14	110.3	107.92	109.16	108.4	108.51	109.67	109.38	109.02
105.75	105.92	106.07	106.53	106	105.23	106.02	106.03	105.87	105.71	104.98	106.48	108.06	104.35	104.07	106.48	106.83	105.86	106.44	104.53	105.71	105.64	104.7	107.46	105.35	106.55	106.44	106.28	105.79	106.76	105.96	106.06	107.4	104.24	105.05	104.7	106.44	105.42	107.37	105.28	105.8	105.92	105.5	104.96	106.43	108.08	104.25	104.56	106.66	106.06
108.42	107.73	107.56	107.97	108.23	108.93	108.15	107.66	109.96	107.67	108.71	108.13	107.01	107.46	109.14	108.84	108.49	106.99	106.69	107.55	107.98	107.52	108.22	108.2	106.44	107.99	108	107.44	107.58	108.03	107.58	107.87	108.61	107.67	106.81	106.9	107.37	108.92	109.46	106.05	107.17	107.59	108.45	107.7	106.56	105.74	108.01	109.08	107.87	107.28
108.01	104.99	107.07	105.57	105.33	108.05	106.3	105.74	105.76	107.25	107.33	106.33	106.92	105.5	105.99	106.46	105.6	106.62	105.96	107.89	106.32	107.76	108.64	106.97	106.01	105.82	106.61	105.54	106.37	105.62	105.24	107.06	106.37	105.95	105.99	107.07	106.35	106.7	107.25	106.15	108.01	107.48	106.96	106.92	106.16	106.64	105.72	106.26	105.1	105.73
106.73	108.53	107.6	106.59	106.98	108.23	107.62	105.75	107.97	106.94	106.34	105.87	106.23	107.31	106.38	106.73	106.52	106.96	106.73	105.22	106.19	106.82	106.07	106.94	105.45	107.13	106.17	108.33	106.32	107.45	104.63	106.85	106.28	107.41	106.14	107.09	106.95	105.19	105.34	105.21	107.27	106.25	106.73	107.66	105.99	106.52	105.26	107.32	106.7	108
109.52	111	111.26	109.18	111.64	111.77	109.65	110.33	110.08	110.68	112.19	110.44	109.96	109.7	110.01	108.68	111.15	113.02	110.9	109.86	110.08	111.36	110.91	109.99	111.83	110.18	109.89	111.26	110.36	110.67	110.64	109.44	109.59	107.64	111.25	110.47	109.95	109.98	108.58	109.36	110.9	109.83	109.46	111.17	111.58	111.72	110.12	110.94	109.78	111.06
106.74	107.11	105.72	106.94	108.91	105.79	106.77	106.26	106.35	106.82	106.45	107.26	105.84	106.17	105.97	106.41	105.86	105.81	105.5	106.39	104.12	106.27	105.32	105.82	106.59	108.13	107.16	107.09	106.18	107.86	107.06	106.39	107.73	106.14	108.23	106.25	107.16	105.56	107.71	108.19	104.28	105.98	107.39	104.88	105.94	107.67	106.23	107.06	108.48	107.74
106.05	106.92	105.11	107.27	106.84	107.23	107.47	106.14	105.48	105.75	106.35	105.54	106.15	107.06	105.99	107.28	105.02	108.2	106.77	106.49	106.33	104.98	107.33	104.69	107.3	107.77	105.64	105.66	106.67	106.56	107.24	106.92	104.37	105.66	107.25	105.77	107.4	107.28	106.12	106.36	106.19	107.44	105	107.88	106.75	108.07	106.22	106.28	107.6	106.12
105.74	104.66	104.72	106.21	107.3	104.38	106.27	107.71	108.08	107.11	106.18	105.83	105.64	106.81	106.66	106.27	106.44	108.05	109.5	105.79	108.13	107.15	107.31	106.26	107.06	105.8	106.35	106.82	106.19	105.13	104.2	106.35	107.31	106	106.46	105.01	106.03	107.59	106.53	106.57	105.06	105.05	108.11	106.16	107	105.97	106.68	105.79	106.3	106.83
107.71	106.57	106.16	106.72	108.04	107.64	106.29	105.72	108.13	104.57	107.05	106.68	106.35	107.21	106.08	107.18	106.74	106.67	106.97	105.27	106.88	105.34	105.55	107.39	107.77	105.8	106	105.99	107.34	106.12	108.38	106.59	105.24	107.91	107.17	105.95	107.03	108.45	105.93	105.74	106.04	107.42	108.29	105.56	105.7	107.17	106.66	107.2	106.4	107.49
108.08	107.14	108.27	108.3	108.33	107.12	106.64	108.74	109.03	107.23	107.45	108.87	109.14	107.23	109.12	109.32	107.46	108.14	107.37	107.98	108.3	108.85	108.46	107.07	108.65	107.62	106.46	108.4	109.85	107.23	109.41	109.49	108.41	108.76	108.66	108.42	106.68	108.23	108.18	107.61	108.28	107.86	109.09	106.94	107.71	107.51	108.04	108.12	107.38	108.11
105.5	106.78	106.23	106.72	107.34	104.9	105.01	105.2	107.64	106.25	105.07	105.05	107.22	106.27	107.49	106.56	106.61	106.78	106.57	105.07	106.46	109.07	105.13	106.07	107.71	106.62	107.07	105.59	105.65	106.81	105.89	107.64	106.73	106.51	107.77	106.29	107.6	104.81	106.38	106.19	106.83	106.27	104.28	106.78	107.32	105.54	107.12	106.3	105.77	106.75
105.78	107.59	106.94	105.91	105.58	108.47	106.12	105.52	105.54	106.48	106.09	106.73	108.27	105.78	104.46	106.95	107.7	104.98	106.21	105.47	106.33	107.59	107.37	105.49	105.94	106.38	107	105.03	106.21	107.49	106.7	105.58	107.53	106.12	106.04	106.35	105.81	105.7	105.42	105.01	104.03	106.81	105.89	105.12	106.05	107.12	106	106.44	105.88	106.18
106.9	106.87	106.18	105.15	104.95	106.2	105.8	105.35	106.99	106.71	105.37	105.86	104.99	104.25	104.53	105.54	106.11	106.41	105.46	106.86	104.9	104.86	104.39	105.13	104.53	105.13	105.73	105.73	106.41	104.9	105.14	105.85	105.87	104.75	105.4	105.68	107.39	106.87	104.66	105.67	105.8	105.11	105.25	104.91	104.81	106.53	106.62	106.3	104.01	106.64
99.904	99.863	100.17	100.18	100.66	100.22	99.928	100.18	101.57	100.51	99.547	98.884	99.452	99.998	99.556	99.036	100.55	98.868	99.792	99.869	100.32	99.208	98.736	99.915	101	100.02	100.49	100.02	98.737	98.881	99.578	100.54	100.08	100.74	101.33	99.912	100.08	100.89	100.57	99.705	99.603	100.47	98.817	99.912	100.29	99.669	99.3	100.96	100.33	99.657
107.15	107.24	108.02	107.59	108.66	108.04	107.96	107.59	106.82	107.63	107.75	106.24	109.08	108.57	106.52	108.22	107.18	106.07	107.7	108.01	107.72	109	106.97	107.6	108.24	108.65	108.4	106.24	109.04	107.98	108	106.72	108.15	109.03	107.73	106.64	108.11	107.6	107.3	107.89	108.22	107.28	109.19	107.88	108.01	106.73	107.15	108.46	108.18	106.85
97.429	97.01	97.802	96.079	98.25	98.804	98.727	98.807	98.675	97.119	97.754	97.779	97.732	98.519	98.28	98.37	98.014	99.165	98.41	98.944	98.297	98.229	97.357	99.483	96.75	98.732	99.142	99.33	98.432	98.285	97.153	97.46	97.974	96.712	97.789	98.604	98.72	98.346	98	98.694	98.687	97.578	97.209	98.205	96.651	98.97	96.904	95.98	99.287	96.19
107.65	108.56	108.9	108.72	107.3	110.41	109.25	107.44	108.37	106.68	106.44	108.92	107.87	108.34	109.53	107.52	109.14	109.73	109.33	109.94	107.92	106.99	109.68	108.04	109.7	106.93	108	108.31	107.74	107.85	107.02	107.15	109.02	107.61	108.6	107.95	110.24	108.53	109.27	107.02	107.54	107.93	109.96	107.63	109.8	108.68	107.35	108.49	108.53	107.85
106.99	108.83	107.59	109.23	108.5	109.09	110.42	107.44	107.37	108.89	109.22	109.45	108.51	107.79	107.15	106.82	106.02	107.37	108.18	108.82	107.46	108.33	107.3	108.82	109.61	107.61	108.24	108.21	109.44	106.92	109.82	107.52	107.67	108	109.67	106.64	108.15	107.7	108.03	108.39	107.66	107.5	108.58	107.28	108.22	107.29	106.62	107.47	107.1	107.82
99.09	99.538	98.659	97.718	98.648	98.274	99.59	99.419	97.279	97.938	97.945	98.01	98.369	100.04	98.608	96.829	97.07	98.153	96.845	96.91	99.512	99.317	97.711	99.359	99.469	98.462	98.825	97.991	98.557	98.811	97.501	97.986	97.475	95.487	98.353	98.745	98.826	98.717	98.825	98.538	98.066	98.363	98.759	98.753	98.366	97.524	98.805	98.185	97.848	95.226
110.31	111.13	109.15	110.9	110.27	110.83	109.47	109.85	110.67	110.41	109.28	111.22	109.88	111.45	110.64	111.2	109.89	110.91	110.34	110.84	110.76	110.4	110.6	111.36	110.21	110.38	111.13	110.82	110.5	111.7	110.38	109.91	111.91	112.1	108.19	110.93	112.16	109.82	111.05	109.71	109.03	110.16	109.87	110.4	108.5	111.12	110.56	110.04	113.12	110.14
107.77	106.95	107.72	108.4	108.08	108.31	107.24	107.6	108.93	108.01	108.19	107.33	107.72	109.96	108.79	107.69	106.53	108.87	107.68	109.38	109.39	108.09	107.94	108.82	108.8	110.16	108.3	108.63	108.19	108.37	109.28	109.06	109.77	110.16	109.81	107.61	108.82	108.48	109.72	108.51	108.63	109.27	108.02	108.06	108.13	106.49	109.67	107.39	107.85	109.15
106.14	105.8	104.72	105.23	106.18	106.02	105.4	105.47	106.19	105.75	104.81	106.82	105.62	105.5	106.68	104.64	105.81	105.85	105.36	105.97	104.66	105.83	106.32	105.01	106.56	105.76	103.91	105.52	106.03	104.67	105.16	103.53	104.23	104.82	105.52	104.02	104.77	105.19	106.35	105.85	105.26	106.54	106.32	106.08	105.14	103.81	105.35	105.26	106.81	105.97
101.24	100.44	100.9	101.37	102.52	100.07	99.053	101.46	101.11	102.06	101.14	100.99	101.26	101.48	101.64	102.42	100.03	98.994	100.78	100.49	100.24	102.93	100.57	101.47	102.33	100.91	101.09	100.48	101.05	100.81	101.58	98.544	101.32	99.546	101.05	101.21	99.831	101.05	99.745	101.2	101.25	100.69	100.91	101.75	101.03	101.3	99.556	101.39	101.74	100.95
96.143	96.802	96.557	96.877	99.374	100.3	99.409	96.769	98.234	96.49	97.478	96.768	97.312	98.26	98.007	97.075	98.96	96.806	96.125	98.399	96.222	98.407	98.627	97.977	97.074	97.519	98.52	100.54	96.258	98.64	98.81	99.073	97.438	97.32	96.941	98.576	97.318	98.552	98.444	97.742	97.293	97.417	98.515	98.498	98.642	97.685	97.046	99.894	97.464	97.69
105.15	106.98	107.11	103.71	106.16	106.82	105.51	105.97	104.66	105.64	107	105.85	104.72	106.17	106.06	104.39	106.39	105.23	106.2	105.65	107.25	105.1	105.41	105.86	105.18	104.89	105.54	108.32	106.17	105.72	104.65	107.04	104.47	103.99	107.01	104.81	104.19	105.5	106.01	106.13	106.28	105.75	104.36	104.44	106.44	105.44	105.32	106.65	105.5	104.67
107.82	107.42	108.45	109.68	108	109.01	109.2	107.16	108.54	108.69	107.98	109.54	107.53	106.05	108.86	108.53	108.82	105.95	108.85	108.09	106.18	107.89	107.19	107.52	109.94	109	107.29	107.38	110.51	108.33	108.36	110.3	109.06	107.89	108.05	107.17	107.38	109.39	107.42	109.05	107.34	108.31	109.09	109.52	108.65	108.71	107.76	108.28	108.92	107.5
104.97	106.77	106.05	106.76	106.23	105.53	105.34	103.82	104.89	105.33	105.73	105.86	106.49	105.5	106.93	105.92	105.62	106.2	106.3	105.66	107.09	106.41	104.84	105.86	105.25	105.78	105.2	104.86	104.89	105.93	105.38	106.78	106.6	105.24	105.32	104.71	105.15	105.6	105.28	104.83	104.37	106.21	106.8	106.41	106.63	104.57	106.74	105.39	106.34	106.21
106.01	107.26	106.36	104.52	106.68	107.68	106.6	106.32	106.42	105.96	106.65	106.66	106.31	106.52	106.85	107.55	105.16	107.67	106.92	106.74	107.26	106.15	106.69	106.75	106.07	107.2	106.9	104.64	106.51	106.26	107.09	106.69	105.3	107.15	106.45	107.52	107.05	106.02	105.99	104.92	104.55	106.4	106.49	106.6	107	105.36	106.07	106.66	107	107.63
104.32	103.27	101.36	103.06	102.71	103.9	101.97	103.13	101.21	103.4	105.03	102.33	101.59	101.74	102.26	103.39	103.92	101.07	103.97	102.32	103.68	103.54	101.72	103.64	103.16	103.18	101.76	102.22	103.17	103.41	103.63	101.88	103.06	102.93	103.01	103.68	101.79	101.86	102.21	102.79	101.8	103.57	103.26	103.45	102.25	103.69	103.33	103.92	103.19	102.71
105.53	106.34	106.16	105.83	106.9	104.53	106.9	105.01	105.2	106.23	106.75	105.38	106.76	107.01	106.64	105.52	106.67	104.96	104.78	106.54	105.17	105.07	106.11	106.46	105.79	104.47	106.73	106.64	105.03	105.5	105.4	105.74	105.44	105.14	107.09	107	106.4	105.22	106.07	104.98	106.54	106.57	105.55	107.74	106.76	105.78	106.53	105.07	106.67	103.48
107.3	107.79	108.76	105.97	106.32	108.21	109.35	110.11	109.81	104.94	107.92	108.75	107.19	107.96	108.3	108.31	107.9	108.34	106.05	106.33	107.05	107.92	107.66	107.6	106.76	109.32	106.91	106.29	108.26	107.4	107.37	106.84	106.99	108.28	107.69	106.98	108.77	107.1	106.23	106.98	107.25	106.94	107.86	107.8	108.64	109.16	106.88	107.31	108.14	108.29
107.42	106.05	106.82	106.91	105.09	107.86	107.1	105.92	106.64	105.96	106.05	107.92	106.83	106.83	106.52	107.69	106.24	105.34	106.23	107.76	106.28	107.17	106.81	105.49	106.95	108.1	106.72	107.15	104.93	105.83	106.88	108	105.45	107.15	106.84	105.03	106.31	107.13	104.2	107.09	106.37	106.54	105.55	106.82	107.82	106.79	106.9	105.48	106.54	107
110.4	110	108.9	108.97	109.87	109.66	110.32	111.58	109.85	110.23	111.78	112.23	110.83	111.34	111.18	110.68	110.57	110.92	111.13	109.86	110.18	110.74	110.94	111.19	109.65	110.96	111.68	110.76	109.97	110.2	109.92	110.29	111.04	110.34	108.82	110.27	112.18	110.59	109.65	111.74	112.19	109.15	111.06	109.38	110.89	109.35	109.56	110.03	109.8	110.76
97.863	99.187	97.256	96.485	97.614	99.995	98.916	98.055	97.176	98.717	98.874	98.197	98.115	97.632	98.142	98.127	98.278	98.384	98.511	98.476	98.357	97.433	98.219	98.653	97.045	98.236	98.672	100.52	98.989	97.806	99.037	97.742	100.23	97.462	99.897	98.235	98.237	98.008	97.62	98.014	97.502	98.738	99.258	99.103	96.655	98.286	97.586	97.011	98.868	97.987
106.43	108.53	105.99	107.3	104.7	105.92	107.69	105.26	106.22	106.84	108.7	106.17	104.82	108.04	107.51	107.69	103.92	106.05	106.09	106.79	107.86	107.3	106.37	105.82	105.18	105.19	106.27	108.8	107.14	106.74	105.38	105.26	106.87	106.21	106.3	107.81	106.48	106.36	105.56	105.24	107.41	106.3	106.2	105.47	106.93	106.45	106.61	104.71	106.41	107.78
96.033	98.947	98.109	98.823	97.052	96.894	99.198	97.915	98.735	100.09	97.811	98.442	98.885	97.43	99.846	98.245	98.283	96.699	96.92	100.05	97.612	98.099	99.13	99.203	97.214	98.417	98.751	99.292	99.191	99.179	96.077	97.478	98.702	99.343	98.925	99.451	97.82	99.171	99.103	95.272	99.02	99.323	98.591	98.304	98.905	97.748	96.938	98.13	99.438	96.89
105.85	105.03	106.39	104.81	105.71	105.19	105.85	105.2	105.92	106.29	105.12	105.83	105.5	105.96	105.08	106.66	106.38	105.65	105.45	105.05	106.27	105.67	106.85	105.51	107.65	106.69	105.71	106.56	104.99	105.82	105.73	105.69	104.61	106.46	105.39	106.33	107.11	105.29	104.66	105.73	105.82	105.91	108.24	105.74	106.97	106.19	105.25	106.71	106.45	105.12
106.93	107.61	106.66	108.16	105.99	106.5	106.54	107.4	105.73	106.31	104.5	105.36	106.06	104.98	106.07	105.49	107.53	106.98	106.14	107.51	106.04	106.24	106.73	106.96	105.91	107.77	106.44	106.53	104.52	105.39	105.89	106.89	105.88	106.39	107.79	107.16	106.49	106.05	106.98	106.96	105.6	105.54	107.17	106.75	106.6	106.57	106.61	105.76	106.34	106.75
105.31	107.48	106.48	104.26	106.02	104.86	105.96	105.55	106.22	105.94	104.83	105.28	104.61	105.57	105.92	106.38	105	105.16	106.42	105.32	105.53	107.54	106.46	105.65	106.87	107.32	106.01	106.15	105.28	107.49	105.82	103.59	107.12	105.54	104.68	104.79	106.15	106.47	105.19	105.23	106.52	104.73	106.17	107.26	105.14	104.51	106.11	104.91	105.46	104.5
108.45	109.47	108.98	108.3	108.29	108.57	108.53	108.56	106.15	108.19	109.27	107.76	108.08	108.05	108.18	108	108.56	107.31	107.53	107.52	108.64	108.18	107.93	108.15	108.47	106.1	108.91	108.95	107.91	108.9	109.7	108.35	108.13	109.66	107.75	107.61	108.54	108.54	108.65	108.11	107.95	108.17	107.58	106.62	109.89	108.47	108.38	108.03	107.15	107.57
98.125	99.261	98.29	96.766	97.805	98.354	98.104	99.066	97.777	98.875	97.683	97.948	98.002	98.428	97.405	98.142	98.114	97.476	96.81	97.042	99.636	97.866	98.432	97.162	99.524	98.319	96.05	99.09	97.549	97.164	100.55	96.914	99.317	97.981	98.336	96.666	97.275	97.823	97.537	98.376	96.437	96.283	99.073	98.034	96.89	95.839	98.977	100.51	97.625	98.151
107.09	108.31	108.66	109.53	108.64	107.98	107.67	108.54	107.94	108.5	107.9	109.85	108.92	109.7	108.24	108.16	109.63	109.46	108.18	109.45	108.84	107.45	108.98	108.88	109.72	108.34	109.09	107.83	107.66	109.19	107.2	108.93	106.81	107.84	109.25	109.27	108.81	108.04	108.64	106.83	109.31	110.39	108.79	109.52	108.65	108.32	108.11	108.92	108.07	107.06
106.51	106.76	105.99	104.71	104.77	105.43	105.73	106.02	105.01	105.24	105.88	104.04	106.89	106.24	104.71	104.34	105.82	104.83	107.27	104.73	106.4	106.43	105.4	106.81	106.86	104.47	105.52	105.23	105.37	104.9	105.59	106.04	106.51	105.37	105.04	104.76	107.02	103.51	106.27	106.78	105.58	104.21	104.83	106.28	105.53	105.56	104.55	105.94	105.59	104.84
107.72	108.11	106.31	107.73	106.99	107.59	107.44	105.27	108.1	107.31	108.73	109.48	107.61	107.01	106.43	108.77	106.65	108.32	107.01	107.62	109.14	108.03	107.48	109.65	109.03	106.37	107.56	106.82	106.76	107.79	108.16	107.89	107.27	107.96	108.76	106.75	104.85	107.99	106.97	108.18	108.93	106.94	107.17	108.5	108.03	106.88	108.01	107.78	106.64	107.19
105.6	107.18	105.86	107.86	106.34	105.06	108.64	106.39	105.39	105.55	105.39	106.9	105.76	105.81	105.83	107.73	106.2	105.04	107.7	105.15	105.93	106.05	104.69	108.48	107.65	107.77	107.26	107.37	104.67	106.78	108.02	106.12	105.18	107.92	108.06	106.03	106.38	106.76	105.68	106.02	106	106.62	106.27	107.44	106.84	105.46	106.23	105.65	106.89	105.55
104.54	105.85	106.53	105.28	105.42	105.07	106.34	104.37	105.61	105.7	105.94	106.76	105.26	105.2	105.51	105.74	106.86	104.39	105.07	106.13	103.99	105.33	105.81	106.71	106.77	104.37	105.11	107.57	106.55	105.89	104.57	106.12	104.11	104.98	104.31	107.55	104.96	104.64	106.49	106.59	106.86	105.56	104.99	105.41	105.64	104.13	105.32	105.75	106.89	105.51
104.17	103.05	102.49	102.53	102.43	102.84	102.5	103.27	102.97	103.85	103.63	102.82	102.66	102.15	103.44	102.15	102.78	102.17	102.23	101.37	103.88	102.02	102.98	103.44	103.68	101.55	101.82	103.28	103.05	103.24	103.08	102.6	103.07	103.66	102.54	103.39	103.03	105.11	102.6	101.19	103.96	104.43	103.29	103.11	103.66	103.19	102.69	103.2	102.98	102.79
107.86	109.98	109.13	108.23	107.87	108.25	108.82	108.51	108.43	108.53	106.7	110.38	107.03	108.94	108.34	107.36	108.17	107.72	107.93	108	108.83	108.4	107.9	109.55	108.94	109.72	108.2	107.64	108.78	108.81	106.8	110.82	108.18	106.18	108.79	109.78	108.82	109.87	108.03	110.75	109.49	109.99	107.63	109.21	107.42	108.9	109.98	108.54	109.02	108.51
104.6	104.57	107.27	105.2	105.46	106.83	105.85	106.45	107.15	106.77	107.25	105.59	104.9	106.32	105.8	107.28	106.93	106.94	106.43	106.71	105.34	105.43	103.77	106.07	107.87	106.74	105.76	107.33	106.2	107.45	107.01	106.36	106.85	106.77	106.86	106.3	104.05	108.1	106.36	104.29	108.08	106.64	107.21	104.3	108.23	105.41	105.88	106.29	105.69	105.77
98.367	98.362	96.625	98.394	96.883	98.482	99.949	98.886	97.796	96.538	98.398	98.051	98.535	98.927	98.479	99.12	97.786	95.434	98.078	97.824	97.603	98.721	97.609	99.031	98.394	97.186	98.147	96.359	97.272	97.508	97.996	98.218	98.781	97.061	98.162	98.268	97.854	98.131	99.108	96.929	97.04	99.651	97.018	98.032	98.157	98.46	97.918	97.644	97.593	97.759
98.052	97.55	98.681	98.408	97.929	97.563	98.913	98.958	96.917	98.129	97.399	97.577	97.611	98.81	98.561	98.013	97.717	96.598	97.969	98.917	97.811	98.66	97.086	95.99	96.985	97.823	99.511	97.863	98.177	97.5	97.557	98.113	96.912	98.091	99.13	97.77	98.119	97.273	98.938	97.297	99.296	97.298	98.272	98.509	97.234	97.43	96.753	97.898	98.07	98.347
100.38	101.14	99.935	101.55	100.13	99.806	101.86	100.38	103.17	102.29	101.92	101.55	100.83	100.77	100.15	100.54	101.68	100.8	100.72	102.91	100.84	101.66	101.68	101.22	99.722	101.52	101.99	100.65	101.49	100.2	99.355	101.73	101.08	102.43	100.84	101.42	99.225	99.99	99.977	100.7	101.68	101.19	101.05	100.98	101.11	101.51	101.05	101.59	102.27	100.54
103.11	105.69	104.99	105.38	104.38	105.59	105.15	105.77	107.56	105.49	105.66	104.57	104.3	105.79	105.57	106.47	106.38	103.67	106.28	106.06	104.91	104.83	106.28	106.09	105.67	106.21	105.42	104.99	106.17	107.47	105.76	104.24	104.84	106	104.12	105.77	105.99	105.22	105.17	103.35	105.24	105.09	105.58	105.31	103.87	104.65	104.18	103.76	106.75	105.42
106.07	106.27	105.93	107.6	104.76	107.43	104.29	105.13	105.43	106.17	106.26	107.55	105.52	106.53	105.58	105.61	105.09	105.72	106.1	106.3	106.01	104.98	104.91	105.03	105.39	106.36	106.91	105.25	106.53	106.05	106.64	105.82	105.41	104.81	106.5	107.05	106.15	106.32	105.96	105.04	106.08	106.92	105.05	105.23	105.4	106.53	105.4	105.82	106.69	107.14
98.321	97.763	96.58	97.414	100.14	98.496	96.78	97.22	99.108	98.202	98.828	98.7	98.263	97.258	99.77	98.499	97.236	97.532	98.116	98.683	98.842	98.34	99.975	97.349	98.172	97.635	99.388	98.261	97.71	98.028	98.824	96.598	97.732	98.153	97.006	98.582	97.876	98.935	97.204	97.774	98.543	98.288	98.109	98.603	95.897	98.409	99.823	98.719	97.87	98.944
106.89	106.01	106.69	107.4	106.66	106.62	105.57	106.54	107.55	107.45	106.65	105.84	104.93	106.99	106.76	106.08	107.06	106.7	107.87	106.29	106.37	105.73	105.67	106.72	105.43	105.37	106.9	106.25	105.84	106.49	107.29	106.61	106.36	106.69	105.82	105	106.71	107.52	105.38	106.03	107.18	105.79	105.85	107.17	107.14	105.63	107.06	107.12	106.16	106.38
101.34	101.76	100.44	100.79	98.437	99.834	100.88	101.74	102.24	99.843	103.02	99.469	100.76	101.66	100.57	102.51	100.77	100.59	101.22	100.66	101.28	101.2	102.45	100.99	101.45	100.04	101.67	101.95	101.58	102.16	100.13	101.28	101.02	100.64	101.15	99.853	99.5	100.99	101.25	101.58	100.53	99.526	102.12	100.79	100.23	100.75	101.24	101.11	102.06	100.75
107.43	109.39	107.96	108.21	109.22	109.04	107.5	107.81	109.23	108.48	108.4	107.08	107.59	109.28	108.08	107.63	108.63	109.82	108.56	107.81	110.07	109.14	109.15	108.05	108.59	108.77	108.48	108.26	107.35	107.67	108.53	107.81	107.94	109.71	109.41	109.15	109.82	109.58	109.54	107.97	108.13	107.7	110.13	107.91	107.95	109.42	108.62	107.17	108.97	108.57
105.5	107.18	106.55	105.94	107.55	106.82	106.56	106.04	105.14	108.02	107.21	107.59	106.96	106.9	105.83	105.85	106.88	107.04	106.47	106.62	106.26	106.69	107.61	105.93	105.96	105.64	106.98	105.86	107.71	105.49	107.67	107.44	105.8	105.75	106.61	107.33	105.76	105.57	105.6	107.55	105.71	107.07	106.57	105.46	107.15	105.8	104.95	106.07	107.56	106.28
106.4	108.42	108.69	110.03	108.46	109.59	107.23	110.49	107.9	108.87	108.67	108.9	108.18	109.46	108.96	107.82	108.44	107.23	109.52	109.49	108.83	108.49	109.16	109.37	109.28	109.14	109.43	110.08	107.65	108.58	109.01	108.15	108.67	110.44	107.93	107.71	107.86	108.28	109.72	109.51	111.2	109.09	109.6	108.58	109.24	108.34	109	108.51	108.42	108.44
101.47	102.34	102.2	100.97	100.93	99.951	103.01	100.84	100.7	101.9	101.69	101.09	102.41	99.982	99.923	100.56	100.94	100.57	101.1	100.75	100.31	100.22	100.49	100.51	100.61	100.67	99.861	100.27	101.49	99.792	102.32	101.49	101.46	100.76	101.1	100.61	100.94	102.08	100.3	100.87	100.94	99.356	100.29	101.96	100.64	100.68	100.98	101.26	100.1	101
97.649	97.207	98.166	99.184	99.361	97.909	100.86	98.829	98.951	98.696	96.556	97.462	100.47	97.801	98.592	98.453	98.953	97.366	97.266	98.272	97.915	98.189	97.608	97.743	98.554	99.568	97.718	97.968	98.759	98.962	96.586	97.406	97.624	96.771	97.893	99.128	96.768	98.379	98.28	98.022	98.622	97.512	98.096	98.058	97.484	96.405	98.553	97.812	97.76	100.21
108.51	107.1	105.79	105.85	107.53	107.97	104.66	105.49	107.61	106.13	106.35	107.18	105.6	107.42	106.24	106.9	106.09	106.34	106.31	105.76	106.53	105.64	107.1	105.55	104.77	105.67	106.15	106.04	104.85	105.83	107.03	104.78	104.43	105.41	105.24	107.32	106.58	106.15	104.95	104.22	106.6	106.11	106.24	106.25	106.2	106.01	107.36	107.73	107.88	106.9
106.54	108.89	105.43	106.07	106.27	105.84	106.74	107.82	106.56	106.59	106.35	106.17	106.44	104.32	107.95	104.87	104.32	106.52	105.57	106.09	106.69	106.01	106.07	106.75	106.12	105.95	107.22	106.02	106.35	105.19	104.63	106.57	106.18	106.06	105.6	106.44	107.69	106.1	107.3	104.77	107.45	106.64	106.9	106.76	106.69	106.32	105.65	107.48	106.46	106.51
99.108	97.995	98.444	97.969	99.096	96.937	99.031	97.082	98.243	96.385	97.926	99.575	97.852	99.348	97.576	97.186	97.579	97.599	98.419	98.097	97.034	99.282	97.3	97.815	96.504	97.852	100.31	98.337	98.305	98.141	98.88	100.16	97.903	99.247	96.119	97.792	97.304	98.968	98.809	99.482	99.288	97.378	97.871	97.476	98.925	97.912	98.815	97.491	97.458	98.26
108.73	107.24	109.95	109.17	110.12	107.75	111	109	108.72	108.71	108.98	110.03	108.65	107.68	109.83	107.83	109.15	109.99	109.76	109.03	109.06	109.7	108.86	109.79	107.04	107.9	107.91	107.57	108.17	107.06	108.44	108.09	108.68	109.33	108.49	107.5	109.57	109.51	109.6	107.6	109.46	108.69	108	110	108.37	108.81	107.93	108.06	107.57	109.41
98.228	98.014	99.259	98.657	99.756	99.163	98.623	97.907	98.365	98.104	97.522	98.242	99.12	98.89	97.711	98.243	98.769	98.376	97.516	99.767	98.629	97.949	97.514	98.957	97.646	98.002	98.951	98.165	97.08	95.912	98.761	96.915	97.001	96.399	98.406	97.534	96.977	98.267	97.406	98.493	98.877	98.447	97.048	97.128	98.121	96.7	97.803	98.45	96.484	98.851
105.97	106.32	106.57	105.63	106.13	106.27	106.16	106.37	106.43	107.45	106.6	106.84	108.08	107.18	105.6	107.46	106.11	105.79	105.44	106.49	105.84	107.46	106.91	106.22	107.44	106.41	106.94	107.85	106.03	105.91	104.61	105.58	107.7	105.73	106.39	106.37	106.67	105.84	105.62	105.37	104.44	105.55	107.83	107.1	106.53	106.05	106.36	105.68	107.92	107.05
108.63	109.34	107.26	108.14	107.47	108.57	108.92	107.69	107.21	107.72	108.81	108.81	109.26	107.41	107.64	109.08	108.26	108.48	108.44	106.87	108.44	108.99	109.55	108.45	108.72	107.26	107.82	107.8	108.2	106.92	107.38	107.3	108.67	108.35	109.67	108.07	108.29	109.24	107.66	107.79	108.85	109.89	108.06	107.9	108.12	108.19	108.8	107.87	109.23	107.84
107.08	106.5	106.3	106.62	105.81	105.74	105.56	106.71	105.49	104.79	105.83	105.8	106.58	107.22	103.92	107.04	107.51	106.45	107.44	105.41	106.34	106.69	106.68	106.71	104.35	106.4	107.35	107.08	105.77	106.88	107.18	106.83	107.15	106.68	106.04	107.6	107.37	106.81	107.72	105.62	106.86	106.89	108.33	107.26	107.33	106.19	106.74	105.45	106.32	106.48
99.758	98.149	98.84	97.254	98.292	98.552	97.533	98.327	97.798	99.582	98.077	98.192	99.237	97.961	97.912	97.107	97.496	97.419	96.363	97.997	98.991	98.176	97.314	97.996	97.256	98.13	98.017	98.852	97.626	96.6	98.454	97.949	99.214	97.799	97.636	97.806	97.666	97.549	97.445	97.855	98.232	97.767	99.973	98.966	97.651	98.065	99.219	97.318	96.619	97.141
107.19	107.4	107.92	108.14	108.63	108.87	108.18	106.96	108.12	108.12	108.61	108.06	108.42	110.05	109.18	109.42	106.74	107.92	108.64	108.9	107.96	108.55	107.69	107.91	108.45	107.08	107.05	109.67	108.02	107.12	108.6	108.91	108.6	107.22	107.88	109.57	108.4	109.06	108.57	108.42	109.37	108.79	109.21	107	108	108.37	107.79	107.6	108.56	108.14
110.57	107.61	108.96	110.53	109.53	107.05	108.26	108.03	108.42	109.02	108.89	109.76	107.76	109.23	108.45	108.18	106.48	110.13	108.8	109.43	108.32	107.14	109.26	109.03	108.66	107.62	109.46	107.96	107.77	110.01	108.2	109.72	108.75	107.92	109.17	107.94	108.66	107.94	107.81	108.23	106.73	107.61	109.76	107.91	109.33	109.66	110.7	109.84	108.01	108.27
105.83	105.21	105.28	106.16	104.77	106.04	105.03	104.09	105.61	106.54	104.41	105.1	106.22	107.07	106.37	104.59	104.73	106.58	105.31	104.93	105.92	106.32	106.95	107.32	105.81	105.32	107.21	106.48	104.56	106.28	104.38	105.77	106.42	105.37	105.55	105.74	105.65	105.91	104.98	105.39	104.54	105.66	107.92	106.53	107.34	105.11	104.41	105.51	106.54	106.7
104.23	106.95	104.12	105.28	104.54	105.79	105.31	106.2	107.81	106.87	104.61	105.9	105.72	104.5	106.83	104.69	104.57	105.65	106.09	107.17	104.43	104.87	106.86	105.18	106.67	104	105.11	105.36	106.56	106.25	105.07	105.63	105.7	105.02	106.32	105.63	104.2	105.68	105.68	105.61	105.94	105.17	106.83	106.05	105.17	105.48	106.92	106.59	105.59	105.23
108.96	109.31	107.37	107.26	109.31	108.74	108.77	109.3	108.44	108.15	108.46	109.36	110.04	108.91	110.55	108.53	108.16	109.8	107.85	107.63	108.53	108	109.27	108.59	107.28	108.07	107.55	108.45	109.17	108.28	109.84	109.9	109.11	108.82	108.19	108.38	108.08	108.8	108.32	107.44	107.88	109.24	109.03	107.19	108.73	106.77	108.08	106.7	108.13	108.48
106.66	104.56	106.1	106.46	104.97	104.18	104.71	105.66	105.15	105.28	104.57	106.14	106.69	108.47	105.57	104.07	104.82	103.55	105.46	105.84	104.08	105.8	105.01	105.65	105.61	106.97	105.58	107.42	103.55	105.83	104.11	106.46	105.08	105.83	106.33	105.51	105.71	104.9	105.49	105.85	105.73	105.03	104.9	104.82	106.72	106	103.9	106.19	105.22	106.09
98.832	98.542	99.294	99.075	98.666	100.27	99.237	97.227	97.509	99.086	98.435	100.36	99.822	99.317	100.07	99.063	98.575	99.481	99.15	99.103	99.815	99.363	98.892	99.613	98.169	98.857	100.12	99.448	99.833	99.032	98.339	98.689	98.675	98.422	99.313	100.06	99.148	99.429	98.436	99.835	99.374	98.324	98.826	99.29	98.642	98.814	99.532	98.456	99.834	101.15
108.45	108.51	108.74	107.39	108.98	107.88	107.18	108.04	109.47	108.47	108.1	108.88	106.73	107.86	106.91	106.69	106.86	108.74	106.8	107.42	108.95	108.2	109.06	106.43	107.96	107.76	107.23	108.32	107.45	108.59	107.26	108.55	108	107.33	106.11	107.24	107.37	108.12	107.4	107.04	109.19	108.9	108.58	108.55	107.97	106.81	110.19	108.29	107.13	106.83
108.12	107.54	106.9	108.93	106.83	110.22	107.35	107.6	104.99	107.31	110.04	108.4	105.82	107.45	108.6	106.72	109.67	106.72	109.07	107.04	106.58	107.99	108.99	107.84	108.01	107.41	108.2	108	107.68	108.19	108.53	108.49	109.54	108.74	108.79	109.24	108.06	107.75	108.08	109.05	108.25	109.65	111.06	108.44	107.47	108.54	109.19	108.25	108.1	107.61
109.51	108.39	109.12	107.22	107.48	109.14	108.38	106.2	107.54	108.03	106.75	106.93	108.81	108.62	108.47	108.81	108.35	106.81	107.23	107.29	105.87	106.57	107.18	107.01	107.84	106.47	107.71	108.15	108.12	107.15	107.52	108.06	108.48	107.94	105.72	107.58	108.63	107.06	108.57	108.34	106.42	107.77	108.3	108.05	105.65	109.49	109.23	106.55	108	106.45
109.22	108.54	106.53	107.1	108.28	107.89	107.95	107.06	107.62	108.05	108.04	106.8	107.92	107.63	107.33	108.59	108.1	107.45	106.25	108.23	106.97	107.57	108.76	108.75	108.61	107.61	107.07	109.06	107.38	108.5	108.64	108.44	108.15	107.24	106.67	107.98	109.32	107.08	108.98	106.84	106.24	106.32	108	108.57	107.17	107.32	107.65	108.99	106.6	106.6
98.025	97.457	98.731	98.279	97.757	98.157	96.332	97.886	99.363	96.048	97.622	97.39	98.576	97.19	97.269	95.608	98.882	97.579	97.567	97.212	98.735	98.184	96.653	97.777	99.897	99.435	96.964	98.33	98.124	98.395	97.969	99.126	98.236	98.145	96.984	97.106	98.897	97.505	98.748	97.853	97.996	96.554	97.613	99.139	97.771	98.809	98.796	97.853	97.116	97.139
107.09	105.67	105.95	105.96	104.7	104.81	105.58	104.37	108.19	103.89	106.35	106.26	106.66	106.37	105.04	106.11	105.59	104.57	107.5	104.85	106.24	105.16	105.64	106.28	105.73	106.04	106.86	104.83	107.71	105.86	104.39	106.57	106.26	104.85	107.08	103.74	106.48	106.23	104.84	105.73	105.78	106.64	105.03	106.63	105.84	105.59	103.43	106.48	105.97	106.81
107.56	107.58	107.85	105.53	107	107.35	108.95	108.78	108.07	106.82	107.63	108.28	109.02	108.04	107.27	107.89	107.14	108.68	108.18	109.56	106.78	109.62	107.22	105.89	107.79	108.04	105.59	108.05	108.5	107.77	107.01	108.01	106.27	108.32	105.46	108.67	107.51	105.97	106.57	108.41	106.91	106.5	110.02	108.89	107.61	109.12	108.87	107.56	107.46	108.71
106.26	106.98	108.58	108.87	109.03	108.99	107.57	106.96	108.01	109.4	108.28	107.3	107.93	107.98	108.01	107.27	107.63	107.91	107.92	108.19	109.15	107.03	109.03	107.57	108.08	108.86	108.25	108.53	106.98	108.12	108.46	107.06	106.97	108.79	105.74	108.37	108.46	109.55	108.19	106.26	107.67	108.06	106.86	107.94	109.2	107.79	108.89	105.9	108.82	109.17
100.25	101.91	100.51	99.721	100.69	99.811	101.27	100.31	101.56	100.07	100.14	99.785	101.21	100.33	100.14	101.23	102.69	99.82	100.98	100.68	101.21	99.515	101.03	100.1	100.67	100.47	101.27	99.849	100.88	99.994	99.402	100.84	98.817	100.77	98.591	101.51	99.918	101.45	102.5	101.66	100.84	100.95	98.987	99.77	99.883	101.02	102.03	100.08	100.05	100.26
106.97	107.74	107.86	107.16	107.97	108.44	107.17	107.4	108.87	106.75	107.68	108.58	106.18	108.28	108.36	108.49	106.44	107.33	107.26	106.9	108.61	107.35	107.07	109.67	108.53	106.03	108.51	107.44	108.31	106.83	108.6	108.02	108.57	106.43	108.42	108.5	108.63	108.74	108.06	107.29	106.51	107.29	107.3	108.41	108.72	106.76	107.37	108.15	106.31	109.21
103.79	102.05	103.02	103.25	104.27	103.2	102.45	103.17	102.67	103.84	102.93	103.29	103.32	102.27	102.45	103.57	103.55	102.71	102.27	101.58	104.15	101.52	104.74	104.75	103.19	102.37	103.71	103.77	102.16	103.08	102.21	102.48	101.95	103.16	102.69	100.87	102.25	100.85	102.84	104.21	104.15	103.54	102.38	102.93	104.39	103.3	101.7	102.75	102.33	102.53
108.68	109.09	108.91	107.58	110.79	108.11	110.32	109.6	109.09	108.96	108.51	108.75	109.02	109.33	109.55	106.73	108.8	108.8	108.58	108.13	108.7	109.3	107.96	109.47	108.55	108.2	109.47	109.42	107.99	108.32	109.53	109.19	109.07	108.94	107.94	107.34	107.59	108.06	109.09	110.25	109.77	106.55	109.69	108.56	110.47	108.33	108.49	108.42	110.12	109.74
106.02	105.48	104.26	104.96	106.14	107.34	106.99	105.93	107.22	105.91	104.9	106.47	103.41	105.03	105.99	105.98	106.85	106.8	104.27	106.25	106.02	105.74	105.62	106.27	105.78	106.07	106.36	106.27	105.51	106.44	105.4	105.33	105.5	107.05	106.7	106.33	105.94	103.75	105.56	104.68	105.95	104.69	105.68	105.02	105.45	104.95	104.93	106.24	106.44	107.08
106.57	104.96	106.39	106.11	104.1	105.71	105.73	105.68	104.77	104.81	104.01	105.47	105.7	105.05	104.34	103.26	106.01	104.81	105.57	105.74	105.59	104.44	104.9	103.43	105.61	103.99	106.26	108.03	105.48	107.08	104.14	105.68	105.34	106.59	103.64	104.16	104	105.49	105.06	105.76	106.76	105.38	106.36	106.3	104.47	104.37	104.4	105.85	106.73	105.62
105.28	105.45	105.71	104.88	108.04	108.18	106.14	105.46	105.75	106.29	104.92	107.69	106.54	104.6	106.56	105.27	105.25	106.54	104.2	106.39	105.56	104.15	106.23	105.98	105.09	105.84	104.87	107.98	107.48	107.26	105.45	106.92	106.61	104.26	106.05	106.48	106.14	105.11	105.66	107.82	106.24	105.03	106.29	105.17	107.02	104.18	105.83	105.04	106.65	105.76
104.57	104.9	106.41	105.83	105.18	105.26	106.49	105.1	105.31	105.19	105.26	104.68	105.61	105.34	103.45	105.26	107.4	106.64	106.25	104.79	107.36	105.39	104.36	104.89	106.57	104.37	105.24	104.65	105.97	105.77	104.5	107.4	104.96	106.78	105.92	105.52	105.2	106.16	106.81	106.13	105.64	105.63	105.05	105.91	106.41	105.67	105.94	105.98	106.31	104.29
106.56	103.83	105.39	105.23	106.33	105.02	105.87	103.72	105.79	106.53	105.88	106.19	105.37	104.1	106.13	105.78	106.69	105.37	105.93	106.05	105.47	106.14	105.19	105.75	105.83	105	106.68	105.98	106.64	105.63	106.07	107.03	106.1	106.61	105.24	106.36	104.03	104.8	104.44	105.78	106.63	106.04	105.67	105.85	106.41	106.47	105.45	106.74	105.47	104.98
107.76	107.42	107.99	108.43	109.09	108.7	107.68	107.67	107.78	106.99	107.69	108.33	108.62	107.44	108.42	107.18	107.28	107.68	106.82	109.9	107.65	108.11	109.12	106.65	108.24	108.18	107.28	108.64	108.79	107.28	108.63	108.42	107.17	108.69	107.36	109.07	108.51	108.36	107.23	105.43	108.87	108.89	106.45	108.29	107.77	108.52	106.31	105.67	108.11	108.3
103.91	105.5	104.58	105.71	104.98	104.84	104.91	106.02	106.1	106.93	105.99	106.27	106.85	105.69	107.08	105.11	105.44	105.16	105.31	105.18	106.37	106.32	106.2	105.9	106.18	107.29	104.12	104.95	106.31	105.68	106.14	104.85	106.44	105.22	105.93	106.13	105.92	104.43	105.33	104.97	106.72	105.87	104.57	107	106.05	105.87	107.16	105.98	107.07	105.74
107.5	106.32	107.51	107.85	108.13	108.82	105.94	108.96	109.45	106.94	105.61	106.34	107.33	108.17	109.78	105.89	109.17	107	107.63	109.24	107.97	109.05	108.47	107.19	107.6	106.5	107.26	108.68	107.74	106.87	107.48	106.83	107.02	108.91	107.75	105.52	108.69	107.49	108.48	107.78	107.04	106.11	107.7	108.65	107.49	107.17	107.71	107.91	106.64	108.73
109.79	109.98	110.96	111.21	111.49	111.16	110.97	109.35	111.55	110.44	110.93	110.86	110.11	111.47	110.42	111.11	110.92	108.85	111.31	111.5	109	109.23	111.61	110.83	108.42	110.98	110.7	110.02	110.36	109.96	110.46	110.73	111.06	110.1	108.94	110.84	110.37	110.44	109.84	109.26	111.85	111.37	109.41	110.84	110.32	111.31	110.49	110.89	111.55	109.61
100.29	101.18	100.8	100.38	102.23	100.8	99.81	102.23	99.741	100.53	100.19	99.516	100.95	99.887	99.268	101	100.58	98.834	101.43	97.837	99.045	99.476	100.08	99.298	101.36	100.87	98.575	100.35	101.47	101.8	100.15	100.4	99.539	99.632	98.693	100.13	99.559	99.086	100.01	100.3	101.22	101.3	100.91	100.67	100.5	100.69	100.58	99.985	98.315	99.232
105.8	105.35	106	107.06	105.71	105.94	103.93	105.88	104.89	104.31	106.52	104.57	106.11	104.85	105.81	105.89	104.4	105.93	105.27	105.46	104.8	106.64	105.45	105.43	105.07	106.11	108.31	106.45	105.59	106.32	104.39	104.55	104.48	104.25	105.83	104.79	106.5	106.87	105.12	105.87	105.15	103.83	104.8	105.92	106.33	106.03	105.62	107.13	105.7	104.75
108.91	108.45	106.7	108.7	106.44	109.29	109.11	108.46	108.2	108.89	108.08	107.48	108.76	107.65	108.26	108.12	108.37	109.03	107.9	110.01	107.35	107.62	108.81	106.02	106.57	107.84	108.03	108.66	109.55	107.51	108.35	108.23	106.89	109.82	107.55	106.74	108.78	108.82	107.7	109.72	108.16	109.08	108.52	107.6	108.04	107.76	108.57	108.52	107.62	107.98
108.66	109.83	108.52	107.24	106.72	109.13	107.09	107.32	106.76	107.5	107.97	106.93	107.9	106.71	108.41	108.7	108.43	108.77	109.67	107.71	109.44	107.76	108.32	108.55	108.16	108.89	108.54	107.48	108.69	107.27	108.79	108.54	109.55	108.82	107.69	108.64	109.27	108.6	110.04	107.66	107.79	107.5	108.57	107.17	109.28	109.46	109.8	107.64	109.21	108.38
107.98	107.72	107.64	108.67	107.93	109.85	107.66	107.29	108.59	106.71	108.22	106.62	106.19	107.06	107.35	108.43	108.93	109	107.37	109.5	108	108.15	105.96	107.54	107.81	107.85	109.23	106.59	107.97	109.98	107.23	107.87	110.31	108.05	107.2	107.15	108.31	109.11	106.51	108.8	105.83	106.92	108.03	106.68	107.76	108.22	109.56	108.12	107.63	106.96
106.64	104.92	105.24	106.13	106.69	105.74	105.62	103.44	106.23	106.14	106.28	105.76	106.18	105.98	105.05	105.55	105.13	106.56	105.37	107.56	105.85	103.97	105.77	105.35	106.21	106.29	106.54	104.68	108.4	104.98	104.03	105.49	105.97	106.93	106.28	105.91	106.3	107.26	105.16	106.57	106.37	105.88	106.01	105.96	105.36	105.52	104.74	105.23	105.26	105.57
106.61	104.11	106.16	106.25	106.88	105.21	105.2	106.63	104.87	105.72	105.45	105.3	105.65	107.23	107.19	107.62	106.58	105.32	106.69	104.97	106.9	106.42	105.81	105.16	106.93	105.9	103.57	106.66	105.96	107.65	106.18	104.89	107.24	106.4	105.47	105.14	106.49	104.56	105.84	105.85	104.08	105.9	105.32	105.02	106.22	105.64	104.57	105.23	104.08	104.53
100.96	98.842	99.986	100.43	101.36	99.065	100.11	101.15	101.03	101.18	100.19	100.23	99.493	99.654	101.11	100.47	100.52	99.306	100.65	98.644	100.95	101.67	100.99	98.789	100.17	99.822	98.383	101.42	99.948	99.432	101.88	100.34	100.86	100.37	100.61	100.7	100.91	100.58	100.58	102.96	100.82	101.07	102.02	100.38	100.52	101.78	101.13	100.88	101.61	101.75
108.25	107.05	107.35	107.8	108.36	108.27	107.81	109.56	109.59	108.88	108.05	106.82	109.29	108.04	107.18	107.62	107.59	108.02	108.17	108.1	107.85	107.42	109.11	107.12	109.15	106.88	108.69	108.8	108.26	107.31	108.48	109.06	108.96	107.99	108.2	106.9	109.11	108.82	110.11	108.03	107.06	108.33	109.87	108.29	108.15	106.84	109.06	110.28	109.75	107.21
101.61	100.11	99.681	100.71	101.12	99.569	100.45	99.348	100.56	100.57	99.383	101.19	100.25	100.77	101.97	100.7	100.04	100.52	101.02	100.76	99.931	101.87	100.99	100.12	102.35	100.49	101.32	101.31	99.107	102.23	102.17	101.43	100.12	100.5	99.832	100.04	101.86	101.37	99.429	100.35	99.568	101.87	101.05	101.17	101.62	99.633	102.98	100.46	101.24	101
108.34	106.12	107.72	107.75	108.34	107.85	108.88	106.67	107.25	108.45	108.71	107.84	107.01	107.91	108.26	108.59	108.17	108.96	106.6	104.94	108.62	108.73	107.95	107.68	107.45	107.54	107.14	106.87	107.82	109.49	107.62	107.24	106.7	108.98	106.67	107.67	107.7	106.94	107.8	108.08	108.28	107.98	108.01	106.32	106.63	108.7	108.3	108.52	108.29	107.7
106.91	106.58	106.46	107.35	107.55	106.89	105.72	106.22	106.99	107.94	105.64	106.05	106.87	105.04	105.2	106.66	106.81	107.07	107.56	105.31	106.2	105.64	104.78	108.57	106.73	106.99	107.4	108.17	106.95	106.53	107.08	104.6	107.88	106.42	106.09	105.56	107.43	104.89	107.59	106.99	107.14	106.15	106.74	106.27	105.97	107.23	107.5	106.13	106.26	105.58
108.74	107.67	108.13	108.73	108.18	108.29	107.76	108.38	108.69	108.9	107.28	108.61	107.24	108.46	110.37	108.26	109.26	107.61	109.48	108.77	106.84	107.68	108.32	107.25	106.38	108.76	108.73	108.17	107.36	107.53	108.22	107.52	108.85	108.38	108.51	109.44	108.39	108.09	109.77	107.67	109.57	107.25	108.67	107.66	109.36	109.38	108.56	108.17	108.06	107.19
107.81	106.61	107.4	106.24	107.23	106.23	107.98	107.09	106.36	106.12	106.42	106.55	106.07	106.41	105.18	107.02	107.92	106.75	106.43	105.85	106.51	105.47	104.97	107.62	105.88	107.13	106.62	105.25	104.75	106.47	106.63	106.6	105.23	106.5	105.91	107.03	105.37	105.5	105.29	106.6	106.48	105.75	108.3	105.69	105.7	106.63	105.06	106.52	107.04	106.76
107.18	105.91	106.62	105.28	107.28	105.7	107.15	105.8	105.16	105.95	104.38	104.97	105.74	104.6	104.78	104.77	106.39	105.29	106.36	106.53	105.06	105.49	105.09	105.57	105.89	105.32	107.8	105.05	104.76	104.8	105.69	103.36	105.83	107.12	105.39	105.36	104.6	105.42	105.89	106.02	104.49	106.66	106.64	104.58	103.91	106.51	106.22	103.92	106.46	106.69
105.99	106.03	104.54	105.05	105.02	106.52	106.1	105.88	106.27	106.68	105.42	105.87	106.39	108.19	105.57	105.54	105.03	105.3	107.01	104.53	105.47	105.94	105.84	105.26	106.32	105.45	105.38	104.82	104.02	106.3	105.74	105.8	105.33	105.22	105.21	106.31	104.47	106.64	107.55	106.97	105.69	106.32	105.02	104.98	104.44	105.14	105.53	105.52	105.61	104.48
106.57	105.88	104.75	106.32	106.08	107.42	107.5	107.04	107.1	107.97	105.39	106.94	106.33	106.06	106.14	107.32	105.63	106.69	106.66	108.08	106.95	108.26	105.38	106.73	104.91	106.08	107.89	106.1	105.2	106.47	107.39	105.5	107.02	105.84	106.11	106.38	105.89	105.39	106.28	106.47	106.82	106.34	107.71	107.19	106.61	106.51	105.12	107.35	105.76	107.02
108.66	106.55	104.96	106.56	105.49	105.68	105.1	106.99	105.7	106.69	107.21	105.14	106.11	105.83	107.18	107.03	107.98	107.55	107.29	107.59	106.19	105.82	107.43	107.16	107.71	106.43	106.89	105.04	106.8	105.03	106.96	107.45	106.24	106.32	104.45	107.5	106.17	106.73	105.91	104.95	107.17	105.58	106.43	105.52	107.73	106.51	104.78	104.8	107.93	106.64
105.82	106.44	105.81	105.23	105.42	105.83	106.93	105.69	105.92	106.72	105.54	106.01	106.31	106.75	105.18	105.64	107.03	106.3	107.14	106.37	106.27	105.2	105.11	105.71	106.56	106.91	105.46	106.68	106.17	105.59	105.69	106.15	105.39	106.34	106.12	107.16	105.97	107.47	107.19	106.32	106.44	106.43	108.22	106.38	105.34	107.15	108.96	106.7	105.92	107.98
97.012	97.157	98.604	98.155	97.539	99.516	98.134	97.559	99.062	97.819	98.941	98.078	98.311	99.013	98.479	97.821	98.74	96.861	96.94	98.781	97.89	96.803	98.188	96.881	96.91	98.664	98.822	97.867	99.644	98.553	99.061	97.596	97.976	98.787	98.498	96.251	98.665	97.198	97.937	98.473	98.075	99.407	97.505	97.44	97.001	97.513	97.162	97.262	98.205	96.045
98.273	98.877	100.63	97.56	98.49	98.265	98.994	100.9	97.645	98.043	97.886	97.813	99.634	100.1	98.931	98.876	98.887	98.606	99.023	98.509	97.759	98.46	98.815	99.76	98.295	97.817	99.324	99.184	98.357	99.918	101.37	99.321	99.365	98.503	98.567	97.928	97.943	98.524	99.146	98.496	99.576	97.853	100.59	97.429	98.43	97.736	99.642	98.69	100.12	98.37
106.39	105.28	106.63	106.33	106.61	106.39	104.74	106.08	106.3	105.83	106.3	106.23	105.44	105.82	104.82	105.79	104.86	105.65	105.07	105.97	103.93	105.92	106.17	107.4	107.41	105.56	104.31	107.06	106.78	106.12	106.23	104.98	105.49	105.36	105.21	105.14	105.29	105.28	104.18	104.29	106.83	106.91	106.51	105.59	105.05	106.14	106.96	105.6	104.85	105.3
98.097	99.868	97.488	96.839	98.873	97.645	98.756	98.9	98.846	99.399	98.478	98.764	98.45	99.069	97.989	97.215	98.124	97.007	96.787	100.12	99.321	98.559	97.448	97.699	97.481	99.884	97.988	97.74	99.048	97.777	98.652	98.04	99.616	97.86	98.302	99.148	98.486	98.091	96.438	97.644	100.02	97.623	98.397	97.881	96.619	98.479	98.993	96.188	99.422	97.359
106.41	106.55	104.96	105.14	106.95	106.16	106.05	105	106.68	105.88	107.29	107.21	107.47	108.36	106	106.69	106.82	106.88	108.9	107.75	107.02	108.32	106	106.05	106.22	106.72	106.93	107.91	106.81	105.52	107.44	106.18	105.09	105.37	105.28	106.87	106.83	106.73	106.94	105	107.09	104.57	106.09	106.15	104.82	107.37	106.08	105.4	105.58	106.07
105.89	104.43	105	106.28	105.25	105.66	106.85	106.11	105.83	104.47	105.16	104.75	104.2	104.47	106.15	107.22	105.89	105.8	104.9	105.85	105.47	105.87	106.17	107.22	104.42	105.59	106.31	104.5	105.65	106.72	107.89	105.95	106.19	105.7	107.04	105.98	104.4	104.23	105.19	105.86	104.99	106.46	105.43	105.72	105.89	105.9	105.94	106.63	106.06	106.05
107.54	107.52	106.74	107.44	107.35	107.75	107.2	108.71	108.16	110.54	108.02	110.03	106.8	107.47	108.22	108.86	109.4	108.62	109.33	108.85	109.39	108.25	109.3	107.6	107.62	110.49	110.01	108.27	108.19	110.15	108.85	108.93	107.02	107.68	108.96	108.57	107.8	107.31	108.39	109.82	109.9	109.18	109.9	108.27	107.23	108.31	107.57	107.92	108.47	109.26
106.87	106.91	108.28	106.8	107.68	107.16	106.95	106.73	107.3	107.09	108.4	106.57	108.88	108.49	108.79	109.42	107.49	108.39	108.88	107.34	108.82	109.65	107.26	108.95	107.48	108.89	108.99	109.46	108.84	108.68	107.56	107.08	107.98	108.85	108.63	109.46	108.65	109.64	108.95	107.38	107.94	109.38	108.76	107.27	108.76	108.97	108.53	107.74	108.33	107.56
105.33	106.09	105.95	106.5	105.49	105.63	106.68	105.79	106.03	106.5	106.48	104.34	106.44	105.9	105.7	105.59	106.28	105.05	108.21	105.83	104.81	104.89	106.69	107.7	105.28	106.63	105.01	106.66	105.17	104.34	106.67	104.56	108.28	105.74	103.98	106.76	106.49	104.9	106.68	105.98	105.24	106.8	105.52	105.91	107.26	105.87	105.52	104.65	106.32	105
105.12	105.41	107.04	106.2	106.5	104.99	107.13	106.14	105.61	105.65	106.75	106.24	107.67	103.96	105.51	104.93	104.39	104.69	105.6	105.21	106.48	104.35	105.1	106.86	104.55	105.27	106.19	105.89	106.35	105.43	106.08	104.44	104.88	107.83	103.94	107.04	105.01	105.61	105.77	104.6	103.79	105.16	105.09	105.36	106.04	105.98	105.17	105.21	106.13	105.7
98.516	99.408	97.387	97.154	99.081	98.309	96.667	98.191	97.302	97.847	98.004	97.633	97.223	97.681	98.785	98.401	97.919	97.617	96.064	96.875	98.525	97.556	98.604	97.235	97.255	97.344	98.384	98.093	97.399	98.546	97.472	98.817	97.503	98.289	98.844	97.016	98.037	97.354	97.24	98.36	97.711	98.688	99.256	97.81	98.632	98.348	98.071	96.747	98.399	96.56
108.56	108.97	107.67	107.72	107.53	107.56	108.66	109.05	108.57	107.63	107.2	107.88	107	107.56	107.97	107.1	106.75	108.37	106.5	108.24	107.75	107.62	107.93	107.8	109.75	108.09	108.14	106.73	106.41	108.11	106.85	106.26	107.44	108.04	107.36	108.88	108.49	108.56	109.4	106.73	107.29	108.76	107.8	108.32	107.22	107.45	108.11	109.01	107.51	108.27
108.34	107.35	108.36	107.44	109.71	106.73	108.5	107.21	108.59	108.54	108.49	109.51	108.43	107.47	109.58	110.77	109.45	107.62	108.36	109.35	108.48	109.17	108.75	107.65	108.49	109.72	108.68	109.04	109.82	109.87	108.25	110.91	108.63	107.7	107.85	110.06	109.26	108.6	108.19	108.43	108.28	108.35	107.53	108.32	108.55	108.25	108.27	108.65	108.64	108.62
97.855	97.64	97.532	97.947	97.927	97.954	99.026	97.73	100.26	98.724	98.359	98.262	96.308	98.569	98.009	96.57	97.247	98.519	98.737	98.474	98.957	97.664	98.537	97.196	99.93	98.889	98.482	98.488	96.368	96.269	98.505	99.087	97.075	96.882	97.168	96.456	98.424	96.987	99.207	97.994	96.974	98.4	99.576	97.965	96.335	98.358	97.832	98.315	98.266	98.276
97.704	97.729	97.127	98.261	97.807	98.117	98.323	96.405	95.938	98.354	96.78	97.8	96.485	97.16	97.083	98.47	95.344	95.976	96.721	96.006	98.333	97.821	96.735	99.343	99.234	98.648	97.921	98.841	98.122	96.862	98.745	98.311	99.067	97.611	97.957	97.041	96.452	98.028	97.899	97.774	99.145	98.188	97.544	98.179	98.95	99.476	97.627	98.189	96.097	96.969
105.57	105.77	105.14	105.07	104.81	105.53	106.96	105.37	106.15	106.61	106.92	106.68	107.01	106.37	106.86	107.2	107	105.35	107.12	107.41	107.34	106.5	105.59	106.31	107.46	106.32	107.57	106.66	107.13	106.41	106.65	105.39	105.08	106.92	108.36	104.88	107.91	106.7	108.81	106.89	106.69	106.13	107.56	103.89	105.86	106.05	105.81	104.62	105.59	107.34
106.95	105.99	107.24	105.91	106.12	105.92	106.15	106.18	106.25	106.2	105.63	106.66	107.33	107.71	106.13	107.13	104.51	105.29	107.2	105.3	107.78	106.38	105.92	105.75	106.81	104.63	106	106.22	106.34	106.56	106.08	105.12	106.52	106.86	106.79	107.25	107.83	107.63	106.46	105.68	104.57	106.6	106.94	105.79	106.32	106.57	105.18	105.88	106.75	105.55
99.869	100.88	98.77	98.612	99.449	100.82	100.37	99.916	100.06	100.73	99.694	100.01	99.546	99.823	100.15	102.27	99.395	99.479	99.429	100.98	100.95	99.277	100.14	100.58	99.637	100.64	99.736	100.25	100.99	100.35	100.55	100.77	100.48	99	100.29	101.71	100.1	99.391	99.065	102.14	100.57	99.226	101.29	100.43	101.25	98.657	100.1	101.08	99.809	99.458
106.07	106.2	106.9	106.05	106.28	107.35	106.68	106.29	105.89	104.74	105.29	106.86	104.3	107.95	106.05	107.84	106.6	105.81	105.92	105.34	106.82	106.23	106.66	106.27	105.35	104.82	106.2	106.15	107.01	106.61	105.22	105.3	105.53	105.06	106.75	106.64	106.55	104.5	105.29	106.15	106.99	106.6	106.65	105.35	106.49	105.22	106.58	104.78	106.13	104.39
106.76	105.32	106.58	105.2	106.24	106.3	105.74	104.51	105.5	105.52	106.18	106.06	106.06	106.4	105.71	105.86	106.46	106.92	107.13	106.2	105.48	106.32	107.62	106.1	104.88	105.76	104.86	105.35	106.27	106.09	106.78	105.12	107.56	105.99	104.54	106.44	105.65	105.92	104.66	107.44	106.02	105.82	106.91	105.29	107.74	106.25	106.08	105.12	105.54	104.98
104.07	106.35	104.71	106.67	106.98	106.91	106.75	106.49	106.03	106.29	105.26	105.58	106.33	105.87	105.79	105.42	105.65	104.78	105.94	105.34	104.73	107.27	107.14	106.35	106.96	107.13	105.26	105.98	108.05	105.22	107.15	105.04	105.69	106.43	104.9	106.18	105.81	106.32	104.52	106.7	106.84	105.78	105.6	105.1	106.5	106.72	103.5	106.09	106.39	106.32
106.37	107.72	106.46	107.38	106.95	106.91	106.21	106.46	108.06	107.41	107.93	107.07	105.99	106.92	106.66	105.56	107.04	105.58	107.08	106.95	106.99	105.55	107.39	105.22	106.43	106.03	106.5	106.3	108.07	107.24	108.49	106.3	106.08	105.75	107.65	105.94	106.67	105.28	106.71	105.98	106.18	105.84	105.56	105.86	104.61	108.24	108.27	107.59	105.96	106.6
107.78	106.61	107.64	107.23	107.53	108.34	108.52	108.23	107.7	108.37	106.97	109.92	106.15	106.62	108.6	109.23	107.36	109.23	109.68	107.88	107.13	108.84	108.56	108.3	108.74	108.91	107.34	108.07	106.32	107.84	109.07	109.22	109.3	109.19	108.08	108.3	107.75	107.33	109.14	108.56	108.7	108.92	107.3	107.64	106.69	109.39	109.64	107.74	109.1	109.28
98.899	99.859	97.411	99.116	98.956	99.488	98.965	97.326	98.103	99.691	99.858	98.957	97.858	98.415	99.575	98.515	98.263	99.537	99.476	99.131	97.812	99.556	98.389	98.572	99.405	99.043	97.648	100.2	98.5	99.338	99.279	99.002	99.754	99.493	99.922	99.236	99.103	98.273	98.034	99.598	99.213	98.282	99.035	98.847	98.556	99.153	98.422	99.894	98.83	99.92
106.71	105.47	106.6	105.38	106.22	106.42	105.56	105.88	107.35	107.45	106.39	107.07	107.14	107.32	106.25	107.95	107.03	105.51	106.77	105.08	105.01	107.25	106.36	106.14	105.65	107.5	107.2	106.93	106.61	105.32	105.75	105.81	107.6	106.03	105.67	107.27	106.76	108.14	105.56	105.31	106.95	105.66	105.56	106.59	105.61	106.74	105.55	106.96	106.54	106.35
105.01	104.49	105.93	104.56	107	105.91	108.06	105.47	106.16	107.69	105.42	106.03	105.38	104.54	105.99	105.22	106.89	106.3	108.55	106.22	104.5	105.8	106.24	106.86	106.2	105.05	105.54	106.03	106.44	106.17	105.09	106.7	107.81	105.1	105.9	106.03	105.41	106.33	104.72	104.13	105.53	105.39	106.67	105.01	107.09	105.56	106.65	106.16	106	104.67
104.85	107.99	105.39	106.07	106.27	105.98	105.53	105.28	106.02	104.8	104.41	104.7	104.22	106.19	105.41	106.68	105.53	104.4	107.01	105.24	105.58	105.14	104.85	105.05	105.59	105	106.14	105.83	105.67	106.47	103.95	105.37	105.81	108.23	105.61	105.54	106.57	105.76	106.71	106.39	105.02	105.36	105.91	104.36	104.56	106.28	105.08	106.17	104.13	105.45
100.33	102.41	100.67	101.74	98.491	100.67	100.52	99.859	100.95	100.88	99.986	101.89	99.597	100.76	99.72	101.3	101.15	100.19	100.04	101.96	102.29	100.51	100.09	99.141	100.29	100.06	101.77	100.71	100.21	99.891	100.17	99.028	101.37	99.424	101.01	98.534	100.4	99.871	100.78	99.369	101.06	100.22	100.81	101.06	99.866	101.85	101.11	99.48	100.15	98.623
108.1	107.01	106.81	108.87	106.85	108.47	107.36	107.87	108.75	108.54	106.94	107.88	107.66	108.83	109.76	105.89	106.95	107.9	108.71	107.95	107.7	108.57	108.44	107.17	107.89	108.84	107.52	108.28	108.77	107.34	108.44	107.04	106.84	108.29	105.4	107.43	109.45	106.95	107.81	108.27	106.51	106.61	109.03	107.41	108.75	108.65	107.79	109.07	107.53	107.06
98.981	99.246	99.363	99.587	98.708	99.08	100.21	99.178	98.658	99.039	99.443	97.765	98.815	99.073	100.13	97.966	97.653	98.97	99.705	96.128	99.846	98.323	96.994	97.189	98.13	98.228	97.384	96.454	98.577	99.57	99.575	100.52	98.178	99.408	99.591	97.762	99.63	98.004	98.442	99.593	99.362	98.448	99.796	99.551	101.08	100.33	98.214	99.381	100.16	97.151
107.8	107.95	108.13	109	108.5	107.83	107.89	106.82	108.84	107.63	106.95	108.07	107.67	107.36	108.56	107.6	109.03	107.28	107.47	110.35	109.2	108.66	107.77	107.31	106.66	108.72	108.65	110.36	108.66	107.83	108.56	107.94	107.77	107.32	107.46	109.62	107.18	108.51	108.96	109.44	108.78	107.93	108.18	107.15	108.92	107.33	109.11	108.78	108.65	108.3
102.91	102.02	101.86	104.3	105.5	101.7	103.79	102.46	102.38	102.93	102.12	103.04	104.35	102.18	101.63	103.01	101.55	102.66	102.52	101.77	102.97	104.04	103.05	101.58	102.81	102.64	102.83	103.08	102.33	102.55	102.51	102.01	101.79	103.21	102.21	103.26	103.63	102.42	102.77	102.92	103.1	103.39	103.67	104.11	101.84	102.25	100.15	103.65	101.97	103.68
99.381	100.61	100.15	101.05	101.78	101.03	101.59	100.5	100.34	99.336	100.73	100.53	100.55	99.697	99.485	101.12	99.187	98.928	100.66	103.2	101.68	99.347	99.814	98.756	99.78	100.53	100.85	101.15	99.525	101.08	102.14	101.83	99.361	101.09	101.06	101.34	100.36	100.11	100.97	100.59	101.61	101.67	100.06	101.13	99.896	98.793	100.81	101.94	101.02	101.88
108.55	109.25	109.14	108.73	108.47	108.38	108.2	109.05	107.43	108.11	109.71	109.78	108.49	108.99	108.04	109.18	108.68	108.64	107.9	108.17	109.24	108.57	108.44	108.21	108.34	108.5	108.09	108.72	107.59	107.68	107.43	106.03	108.86	107.02	108.35	108.46	109.07	109.63	107.46	108.39	107.72	107.07	108.8	107.11	107.29	108.18	110.7	107.82	109.78	108.94
100.76	101	99.701	100.7	101.3	101.23	100.95	100.87	100.82	100.89	100.48	101.16	100.85	99.656	101.56	100.3	101.61	101.15	100.65	99.788	100.5	102.8	99.246	102.14	100.79	99.909	100.79	101.4	98.642	99.868	100.13	99.499	99.777	100.61	100.76	100.03	102.43	99.475	99.653	100.96	100.2	99.339	102.2	99.82	100.04	101.12	100.9	99.509	100.01	99.895
110.52	111.41	110.97	111.12	110.13	110.93	110.66	111.93	110.94	108.9	110.69	111.32	110.19	109.45	110.28	109.03	109.45	109.47	111.18	111.15	109.91	109.91	110.34	110.3	110.25	110.51	110.12	110.89	110.45	111.93	109	110.18	111.68	110.41	108.66	109.96	111.56	110.81	111.17	109.41	109.16	109.79	110.52	111.23	110.34	111.23	109.08	110.91	110.17	109.88
101.06	101.71	100.04	101.64	101	100.62	101.04	100.41	101.45	102	101.79	100.71	100.12	100.61	101.37	99.197	100.36	101.03	101.31	101.05	101.78	101.39	101.89	101.11	102.02	100.29	100.41	99.19	101.51	100.16	101.35	101.18	101.45	101.47	100.62	99.629	101.66	101.08	100.24	100.12	101.6	102.58	101.49	101.33	101.06	99.657	99.592	102.01	100.88	100.33
105.63	106.31	106.82	104.84	106.14	106.92	107.09	106.15	104.98	105.81	107.16	106.33	106.7	106.63	106.41	106.76	105.85	107.2	107.11	106.27	106.37	106.85	107.77	104.55	107.03	106.23	107.47	105.7	106.15	106.09	105.55	106.67	106.66	106.35	105.47	105.38	107.1	104.43	107.15	107.35	106.21	108.14	107.17	107.25	105.03	106.53	106.05	105.9	104.37	106.95
107.37	106.68	106.77	106.02	107.75	105.92	107.43	105.16	105.69	106.12	107.37	106.07	107.85	108.64	108.11	106.73	106.1	106.42	104.81	107.53	105.36	106.9	107.16	106.83	106.09	107.76	107.51	105.3	106.04	106.45	108.17	105.97	108.42	107.41	105	106.23	105.68	107.82	106.1	107.3	107.22	106.03	107.26	105.37	105.61	106.25	105.97	106.94	106.48	107.05
97.613	100.63	98.363	98.152	98.697	100.31	99.062	100.49	99.194	98.438	99.118	98.895	99.264	98.733	99.853	99.015	100.48	98.696	98.153	99.448	100.55	99.636	98.339	97.874	97.029	98.452	99.817	99.382	98.872	99.379	98.042	99.675	98.212	96.815	96.813	97.764	99.078	98.666	98.136	99.987	99.528	98.541	97.62	100.73	97.754	98.983	96.999	97.086	98.026	98.447
107.33	108.32	108.37	108.63	106.62	108.32	107.39	108.45	107.68	107.95	106.98	108.02	108.56	107.89	107.26	109.05	107.93	108.35	108.64	107.31	107.05	110.31	107.29	109.47	106.92	108.77	108.69	107.17	108.48	107.63	108.19	108.26	107.57	108.83	108.59	108.48	108.08	108.32	108.26	109.63	107.21	107.94	107.2	108.22	108.51	108.24	107.43	108.65	108.1	108.01
98.865	98.365	97.36	97.596	98.637	96.515	98	98.081	97.507	97.321	97.244	98.327	97.268	97.454	97.942	98.485	97.997	96.036	99.662	99.333	98.396	99.032	99.888	98.564	98.602	97.85	99.008	99.636	98.66	97.968	97.569	97.633	99.08	99.264	98.909	98.917	98.082	97.438	98.569	96.968	97.381	97.74	98.292	98.567	96.634	97.597	98.277	97.755	98.488	98.363
108.1	108.96	108.79	110.3	108.66	110.07	109.77	108.86	107.86	109.42	108.39	108.06	108.62	109.08	107.78	108.54	109.56	109.52	109.85	108.4	109.14	106.92	108.12	108.01	109.24	109.26	107.61	109.62	110.6	108.32	109.66	109.45	107.94	110.3	109.69	109.8	110.74	110.24	108.81	110.27	109.25	108.35	107.47	108.6	108.51	109.35	110.59	109.23	108.03	108.52
108.06	108.95	108	107.89	106.36	108.91	107.7	107.8	107.29	107.39	108.64	106.53	107.52	107.34	108.29	108.63	107.2	107.89	107.72	108	108.81	107.51	107.19	107.4	108.22	107.48	106.87	107.18	108.26	107.84	109.46	108.27	107.61	108.46	106.7	107.39	106.58	109	109.46	108.68	106.36	108.47	107.68	107.01	109.43	108.37	108.08	108.48	108.49	108.96
97.508	97.383	98.512	96.691	97.406	98.079	96.994	97.799	97.976	98.074	97.82	98.396	97.633	97.755	99.127	98.238	95.885	96.737	99.256	98.234	96.199	97.873	100.23	98.149	98.632	99.134	99.028	98.113	97.816	97.23	96.744	97.352	97.766	98.999	98.111	97.956	99.223	98.589	97.408	98.37	98.472	96.61	97.554	99.003	98.895	96.475	97.976	99.139	97.193	97.554
100.61	100.68	99.856	98.778	100.49	100.73	100.86	101.05	100.39	100.31	99.678	100.34	99.655	98.52	100.54	100.14	101.26	100.47	101.17	99.432	100.72	100.23	98.728	100.27	99.863	99.422	98.929	100.15	100.48	99.341	99.164	101.19	99.835	97.373	99.676	100.2	99.421	100.23	101.06	101.14	101.46	100.55	99.689	99.734	100.82	98.384	100.12	99.681	100.79	98.625
105.36	106.34	106.73	105.46	106.78	106.82	107.08	107.73	104.61	106.59	107.45	106.68	108.64	105.59	105.52	106.15	106.55	107.27	105.89	105.95	105.52	106.45	106.65	106.09	105.09	105.2	107.43	106.8	107.11	106.86	107.46	107.49	107.55	106.78	105.45	106.54	105.48	105.67	106.06	107.36	106.1	106.14	107.05	107.28	106.39	106.6	106.81	107.15	105.72	106.99
108.49	109.2	109.1	108.4	108.12	108.48	110.77	108.06	108.49	107.98	109.55	106.53	108.2	108.53	108.5	108.3	107.94	108.73	109.03	108.28	107.48	108.35	108.91	107.67	107.93	107.81	109.88	107.53	109.77	109.19	108.15	110.34	109.17	108.77	107.31	108.05	108.38	106.89	108.28	109.96	108.53	109.31	108.05	107.96	109.67	108.84	108.35	109.34	110.24	107.61
99.115	96.474	97.983	99.456	98.481	98.657	97.167	98.161	98.267	96.755	99.112	98.783	97.348	96.746	98.317	98.306	96.789	97.686	98.662	98.843	97.728	98.523	98.965	97.951	98.867	95.756	96.709	98.62	98.443	96.882	98.138	97.874	98.66	97.16	98.983	97.509	96.429	96.893	99.065	96.811	98.497	97.643	96.932	97.615	97.379	98.667	97.695	98.126	98.596	97.954
102.56	102.69	102.32	102.01	103.05	102.02	102.82	102.77	102.77	102.95	103.13	102.67	102.71	103.18	102.49	102.65	102.11	102.48	102.49	102.46	102.29	104.14	103.52	102.69	103.38	103.03	102.65	103.52	102.76	102.27	102.81	102.97	101.08	103.3	102.93	102.64	102.23	102.23	101.69	103.44	101.51	102.07	102.42	101.45	102.19	100.8	102.39	102.84	103.88	102.26
108.37	105.39	105.12	106.66	106.38	106.75	106.72	104.95	106.92	106.71	106.2	106.43	106.99	106.27	106.53	105.19	107.23	107.11	107.36	107.81	106.87	106.2	105.6	106.08	106.39	106.24	107.57	106.49	107.46	106.8	108	106.68	104.24	106.89	105.65	106.47	106.67	106.94	105.88	105.16	107.75	106.98	108.98	105.56	107.4	106.87	107.74	107.1	106.01	105.71
107.82	107.95	108.22	108.25	108.92	107.51	108.33	104.79	108.78	108.76	107.85	108.31	108.45	108.36	108.5	107.55	108.76	108.24	110.21	108.66	108.89	108.71	110.39	109.62	108.19	106.91	108.31	107.11	107.77	107.54	109.55	108.07	109.68	110.44	109.59	108.54	107.86	109.49	107.18	108.85	109.66	107.21	108.74	108.25	108.48	107.94	108.1	107.87	108.58	108.67
97.417	99.21	98.184	98.475	98.597	97.446	98.771	97.697	97.11	100.17	98.638	97.559	96.795	99.24	98.631	100.08	98.983	97.549	99.549	97.035	97.546	97.206	97.869	98.416	97.144	96.877	97.73	97.423	99.621	98.756	98.45	96.52	98.686	96.663	97.83	98.817	97.083	97.106	97.384	98.286	96.941	98.563	97.563	98.691	99.179	97.695	98.662	100.29	97.248	98.13
107.2	106.94	107.75	108.66	107.18	107.31	106.67	107.24	108.32	107.13	108.61	108.45	107.58	108.26	107.94	107.07	106.25	107.14	109.08	109.02	108.35	108.11	107.04	106.52	107.99	108.9	107.49	106.26	109.17	107.95	109.19	108.48	108.24	107.69	108.9	107.53	108.9	108.11	108.75	108.74	106.26	107.5	107.83	109	106.36	107.36	106.91	108.42	107.46	105.52
104.68	106.02	106.1	107.31	107.5	105.08	105.19	106.03	106.78	104.81	106.2	105.07	104.72	106.67	105.14	105.98	105.23	105.28	105.75	106.07	104.99	105.14	106.25	105.91	105.42	107.2	105.77	106.77	106.74	105.94	105	106.27	106.35	105.18	105.54	107.42	105.63	105.7	105.38	106.75	106.3	105.06	105.85	106.87	106.18	107.01	103.76	106.68	104.74	106.12
106.44	107.08	105.06	107.2	106.95	106.12	106.73	104.87	104.98	106.42	105.8	106.36	106.96	106.33	105.81	106.75	107.76	106.22	105.83	105.28	105.19	108.33	105.47	106.93	105.45	107.2	105.78	106.98	106.57	104.41	106.87	105.25	106.01	108.71	104.98	106.42	105.62	107.17	104.24	106.59	107.12	105.72	105.33	105.42	105.96	106.68	108.52	104.9	106.51	106.6
97.724	96.768	98.225	99.117	99.199	98.847	97.491	98.259	100.27	99.113	97.961	98.457	96.618	99.071	99.271	95.398	97.342	97.961	97.643	98.059	96.776	99.539	98.432	98.65	96.74	98.09	96.807	99.118	97.854	99.394	97.685	98.636	100.39	99.088	98.322	97.359	98.235	97.879	96.377	98.042	99.581	96.387	98.17	98.924	98.494	97.26	98.227	99.541	99.769	98.506
106.56	105.57	105.04	104.11	105.45	105.94	105.13	105.4	107.15	106.06	106.05	105.47	105.19	104.32	106.41	104.06	107.59	104.84	105.09	107.03	105.43	105.05	107.85	106.07	104.27	106.15	104.41	107.49	105.86	105.73	108.16	105.83	104.98	104.26	105.82	105.68	105.18	105.45	107.13	106.02	104.7	105.39	104.63	105.91	106.07	105.51	105.48	106.66	104.31	105.43
107.05	107.06	107.3	107.17	105.84	106.59	106.9	105.08	105.4	105.59	106	107.54	106.99	106.38	105.73	106.13	107.07	105.1	106.44	106.73	108.04	105.09	106.62	108.13	106.82	107.59	107.77	108.15	106.81	106.28	107.03	106.05	107.15	107.01	105.17	105.65	105.66	106.17	107.41	108.1	107.81	106.43	107.56	106.12	105.97	105.74	107.08	106.12	106.56	107.01
97.935	99.4	99.572	97.614	98.472	97.869	98.972	98.921	98.934	99.866	99.708	98.394	98.52	97.982	99.391	99.755	99.98	100.44	99.193	100.61	98.129	98.491	98.661	97.124	99.553	97.996	98.787	100.2	98.51	98.492	97.541	99.558	98.899	98.035	99.337	99.003	99.829	99.938	98.967	100.31	97.169	99.109	98.702	98.901	99.477	98.802	99.145	99.438	100.95	98.979
108.62	108.31	108.09	107.92	108.44	108.68	108.94	108.37	107.73	107.81	109.83	106.72	108.23	107.97	109.1	108.87	108.87	107.37	107.14	107.82	109.39	108.2	108.58	106.83	108.49	109.27	108.56	109.49	107.87	107.59	106.74	109.05	107.29	109.76	107.52	107.25	107.95	108.72	106.67	107.47	107.8	108.88	107.56	108.09	106.54	109.11	107.2	108.12	107.52	108.42
98.055	98.044	96.72	99.1	96.481	100.3	97.861	97.558	99.83	98.918	99.075	97.355	99.401	99.013	98.268	99.312	98.278	98.117	96.532	98.08	97.854	99.018	97.484	97.844	97.797	98.399	96.993	98.965	97.787	97.744	98.482	97.273	98.677	96.544	98.117	98.819	96.874	99.261	97.092	98.538	97.619	97.082	98.82	97.383	98.955	98.734	97.799	98.918	98.221	99.267
106.98	107.93	107.43	107.96	107.31	107.44	107.43	107.22	106.91	108.59	107.03	106.34	107.24	107.02	106.65	107.73	108.96	107.37	108.4	108.61	107.5	106.31	107.09	107.02	107.87	109.11	108.97	108.05	106.03	108.72	107.35	108.16	109.26	108.23	107.74	110.16	108.93	107.49	107.9	107.15	108.27	108.4	108.05	107.93	108.11	107.19	108.65	108.92	107.06	107.77
105.13	105.6	105.31	103.96	104.97	105.77	106.59	104.7	105.65	106.63	103.85	104.24	106.02	105.86	104.43	104.55	106.02	104.34	104.44	106.1	107.43	104.18	104.65	105.22	105.06	106	105.74	104.85	105.77	106.38	106.1	104.32	103.99	104.34	106.73	105.2	105.7	105.27	104.9	104.99	106.08	104.98	103.96	106.9	106.17	105.81	106.28	106.3	104.52	106.01
97.124	100.34	97.671	99.051	100.64	99.75	97.868	97.626	99.788	98.158	98.831	97.953	98.613	99.82	99.656	99.18	99.756	97.76	99.203	99.095	99.673	98.472	100.23	98.335	98.303	100.94	99.828	99.952	98.872	98.701	99.325	99.114	97.318	99.092	98.09	97.697	100.42	98.542	97.809	98.754	99.811	97.045	98.902	97.861	98.889	98.462	98.773	98.979	98.707	100.31
98.338	98.573	98.785	96.256	99.569	98.864	98.301	97.953	98.535	98.568	97.859	97.855	98.858	97.563	98.508	98.672	97.937	97.069	97.696	97.017	97.33	96.735	98.682	98.651	96.855	97.128	97.231	98.245	99.113	98.408	97.544	98.99	97.57	97.207	99.169	99.247	98.166	97.475	99.097	97.45	97.381	96.428	98.236	97.443	96.083	97.625	98.017	98.557	98.066	97.25
105.68	105.83	103.86	106.08	105.65	104.45	105.4	105.01	106.19	104.26	105.8	105.74	106.86	104.77	105.63	106.4	106.44	104.86	105.19	104.49	105.03	105.21	105.17	106.67	105.54	105.64	105.82	106.06	106.24	105.53	105.39	106.23	104.59	105.74	106.09	106.75	106.85	106.43	105.25	106.72	105.3	105.18	105.11	105.6	104.62	105.2	105.49	106.13	104.52	106.59
106.2	106.54	106.41	106.35	105.84	109.2	106.73	106.02	105.06	106.48	106.97	108.31	106.19	107.74	106.78	106.94	107.46	105.59	107.89	107.33	104.72	105.82	106.78	108.05	106.09	107.84	104.56	107.22	106.68	105.91	105.92	104.72	106.61	105.8	107.51	106.55	107.34	107.29	106.15	106.95	105.6	107.05	106.27	105.68	106.81	106.34	107.37	105.12	107.66	105.11
99.998	100.72	100.82	100.49	99.605	102.73	100.46	101.08	99.252	99.425	100.15	99.295	99.952	102.94	101.52	98.641	100.91	99.183	100.22	101.8	99.301	101.18	99.71	101.95	100.26	100.66	101.11	99.979	100.46	101.82	101.26	100.3	100.4	100.89	101.29	100.23	101.31	100.99	102.97	99.548	102.09	100.98	100.29	99.487	101.65	101.29	100.16	102.26	101.82	98.825
107.65	106.32	105.43	106.52	107.99	106.98	105.95	105.47	105.66	105.94	105.79	106.78	105.6	105.84	107.43	105.95	106.2	104.49	106.98	106.28	105.39	107.42	105.22	107.98	107.88	106.76	105.78	105.31	104.74	106.71	105.65	106.82	106.63	107.14	106.95	106.89	105.52	105.91	105.78	107.6	105.66	106.65	105.71	106.51	106.75	106.47	107.41	107.95	105.62	106.32
106.99	104.38	105.5	104.15	104.91	105.93	107.76	105.6	105.97	106.7	105.05	106.76	105.51	104.39	105.99	104.76	106.28	105.16	105.31	106.18	105.37	105.83	104.69	107.17	106.84	105.35	106.71	106.13	105.88	106.34	105.2	104.26	105.83	106.31	106.65	106.09	105.42	108.24	107	106.16	105.61	105.32	103.96	105.52	105.74	107.13	106.31	106.86	106.44	105.63
106.69	105.11	105.77	105.9	104.73	105.89	106.19	106.03	106.95	105.85	105.52	104.81	107.03	106.85	105.42	105.32	105.92	106.35	106.4	107.72	106.08	105.43	105.77	106.87	105.24	106.7	104.02	105.04	106.99	106.78	104.01	105.39	106.76	106.36	106.24	105.42	105.09	106.13	105.5	104.66	104.78	105.81	106.24	105.54	103.96	105.91	106.97	106.65	106.54	106.9
105.69	104.1	106.14	106.39	104.56	105.02	106.88	107.22	106.98	105.55	106.29	107.07	104.79	105.59	106.58	107.05	105.47	106.49	105.51	105.59	104.61	106.18	105.01	107	105.91	106.88	104.86	106.6	105.83	105.82	107.01	106.47	105.72	106.2	105.38	105.48	105.16	106.42	106.94	106.79	107.46	105.24	105.68	105.36	104.59	106.77	105.4	105.17	104.44	107.11
109.53	111.89	109.19	110.16	110.67	110.74	110.48	110.25	109.71	110.33	110.47	110.59	109.66	108.24	110.28	108.79	109.63	109.54	109.52	110.46	112.05	110.39	110.19	109.72	110.53	109.91	110.83	111.68	111.1	111.73	110.22	108.83	111.46	111.4	109.23	111.4	110.14	110.61	111.69	111.37	110.62	110.09	111.19	110.65	110.05	111.76	112.09	110.84	111.19	110.44
99.413	98.232	99.211	99.366	97.244	99.065	98.417	99.163	98.511	98.494	98.011	98.294	98.136	99.482	97.377	100.26	97.89	98.411	98.975	98.187	99.464	97.206	97.521	99.631	98.201	98.39	97.334	99.495	98.604	99.182	98.23	98.229	99.486	97.093	99.561	96.999	97.637	98.834	97.246	99.057	99.384	97.757	99.383	98.283	98.445	98.376	99.976	98.208	98.098	99.225
105.29	104.67	105.3	105.7	105.48	105.73	105.75	105.59	106.18	105.49	105.74	103.94	107.41	104.5	104.68	104.5	106.53	104.85	105.41	105.41	105.23	105.68	105.56	106.06	106.39	106.06	106.71	106.37	106.76	104.38	106.14	106.32	106.3	105.43	106.34	107.26	107.6	105.81	107.2	106.72	104.92	105.83	105.73	105.34	104.14	105.94	105.31	105.62	105.68	106.83
100.27	101.88	101.05	101.98	100.12	100.41	100.15	100.75	100.26	99.813	99.719	100.59	101.04	101.45	100.78	100.44	98.706	100.51	99.501	99.395	99.646	99.672	100.49	100.41	99.051	101.15	99.499	100.76	99.737	100.31	100.56	101.38	101.09	100.85	100.25	100.77	99.325	99.569	101.65	101.41	98.946	99.985	101.56	100.76	100.94	101.86	101.33	99.776	100.28	98.39
106.09	106.55	103.62	105.94	106.44	106.08	106.04	106.31	105.77	104.59	105.51	106.27	103.04	104.6	105.43	105.85	104.39	105.56	105.82	104.8	104.39	106.89	106.21	105.45	105.07	104.83	103.29	106.45	105.35	105	104.73	104.89	105.4	105.38	105.76	105.36	104.39	107.46	105.49	105.89	106.1	105.68	105.34	106.52	105.57	106.27	106.23	105.82	104.49	106.01
97.188	100.23	98.769	97.436	99.761	99.292	100.84	98.799	97.89	97.886	98.644	100.31	98.922	99.012	98.746	98.377	98.458	98.709	98.87	98.898	98.444	100.47	99.205	100.03	98.61	98.574	98.419	98.292	98.192	101.31	98.461	97.836	99.908	98.089	98.528	99.843	97.869	100.26	98.441	99.351	98.633	99.214	98.992	99.773	98.359	99.651	99.3	99.356	99.377	96.708
107.04	107.78	107.71	107.54	108.7	108.88	107.83	106.23	108.4	106.72	109.06	108.85	105.98	106.41	108.32	107.51	108.03	107.61	107.67	107.14	107.6	107.63	107.79	106.38	108.18	108.84	109.66	105.93	108.33	105.3	108.93	106.57	107.49	106.93	109.01	108.3	107.11	108.76	109.47	109.07	108.95	107.22	109.1	108.26	107.88	110.86	106.71	106.2	106.87	107.28
100.36	99.507	99.806	102.43	100.18	100.4	101.55	100.17	102.11	99.821	101.17	102.36	99.495	101.16	98.963	100.22	101.5	100.83	99.511	100.8	99.852	100.57	99.589	100.81	101.35	100.9	102.99	100.05	99.596	100.26	100.9	99.992	100.3	101.62	100.2	100.72	98.958	101.49	99.374	101.63	101.16	99.952	101.09	101.85	99.777	101.46	100.39	100.62	101.56	99.707
106.32	105.95	105.21	106.24	104.5	105.59	107.02	106.11	106.24	104.83	105.8	106.49	106.82	106.69	106.87	107.18	106.4	105.35	105.17	105.41	106.46	106.53	105.97	107.75	103.76	105.34	107.32	108.58	107.14	106.68	106.72	104.93	106.38	107.6	105.91	106.76	106.89	106.63	106.59	106.59	105.69	107.82	106.88	106.42	105.98	107.7	106.37	105.3	107.25	106.59
105.77	106.68	106.13	106.56	107.29	105.37	104.44	106.35	105.31	104.47	106.47	105.45	108.18	105.82	105.95	107.65	104.81	105.19	107.64	107.38	106.9	105.02	106.25	106.83	106.08	106	106.9	105.79	105.03	106.79	107.27	105.39	107.5	107.11	105.47	106.1	107.09	107.89	106.02	105.76	107.45	106.95	105.99	107.11	106.5	107.28	106.14	105.5	106.21	106.89
106.41	107.22	105.93	105.59	105.7	107.44	106.78	104.73	106.85	108.03	106.07	107.24	105.19	108.11	105.64	106.51	106.02	107.3	106.21	106.04	106.19	105.44	107.62	106.51	105.51	106.33	105.51	105.61	106.98	106.96	104.71	105.88	105.65	106.04	106.96	108.33	107.97	106.65	106.62	106.59	106.25	107.28	107.04	106.21	106.23	105.73	105.72	106.72	106	107.14
106.97	108.88	108.93	109.61	108.07	107.96	109.07	107.05	108.67	108	110.55	108.39	108.89	108.63	107.92	108.97	108.54	107.93	111.37	107.29	107.65	107.24	109.08	107.23	109.44	108.95	107.23	108.09	108.16	109.03	109.44	108.58	109.34	108.21	108.16	109.03	109.81	108.54	107.94	107.62	107.85	108.02	108.72	109.49	109.63	107.85	108.69	109.45	107.22	109.05
98.099	98.409	97.04	98.847	96.819	98.894	98.445	97.228	98.613	98.313	96.755	98.088	97.143	98.155	97.648	98.527	98.997	98.783	99.187	98.728	98.731	97.434	97.934	97.578	97.808	98.366	98.664	95.646	99.744	98.862	98.046	97.836	98.764	96.731	98.198	98.904	99.117	99.903	97.741	97.149	98.205	99.144	98.06	98.747	99.378	99.33	98.103	97.578	95.781	98.273
106.94	107.48	107.16	108.86	109.3	109.17	108.09	107.39	107.61	107.35	106.32	106.52	108.62	107.85	107.58	109.06	110.88	108.62	109.8	108.33	108.11	107.8	109.7	107.27	107.34	109.17	108.2	109.61	108.51	108.74	109.84	106.51	107.34	107.97	109.78	109.68	108.64	108.32	108.26	108.24	106.74	107.18	107.31	108.79	109.44	107.62	109.39	108.01	106.32	108.32
107.55	107.35	105.82	107.01	105.8	106.36	106.8	106.47	107.11	108.38	105.36	106.22	104.58	106.12	106.82	106.92	105.72	107.31	105.8	106.66	105.72	106.46	106.24	106.32	107.8	107.16	107.68	105.43	106.24	105.57	105.49	106.41	108.42	106.73	105.76	105.69	106.57	105.56	106.43	106.09	106.61	106.88	106.1	106.74	105.39	105.48	105.99	106.04	107.11	105.92
108.62	107.34	109.08	109.39	107.66	109.71	107.39	108.59	108.33	109.43	107.85	108.2	109.35	107.73	107.36	108.06	108.81	107.7	108.94	107.12	107.89	109.35	108.16	109.77	108.53	109.12	107.96	108.24	108.94	107.82	109.52	108.7	108.63	107.21	107.94	108.66	108.45	108.98	108.41	108.77	109.95	107.23	107.53	106.21	107.42	107.28	108.42	108.27	107.09	109.43
107	106.86	107.05	106.42	108.69	104.6	106.19	106.99	106.61	107.71	106.11	106.5	105.11	106.65	106.24	106.76	108.67	106.36	107.01	106.09	108.45	107.29	107.89	107.66	106.25	103.9	108.3	105.66	107.1	107.42	107.86	106.41	107.46	107.12	106.19	106.16	105.8	108.11	106.45	107.82	105.61	106.13	107.11	105.76	106.03	107.2	108.22	106.94	106.8	106.76
105.62	107.78	104.8	105.7	105.65	104.84	106.17	105.24	105.46	106.4	106.03	106.76	106.17	106.99	105.15	106.94	106.56	105.54	105.16	106.68	105.04	105.64	106.26	106.02	105.14	105.19	106.28	104.27	103.92	105.4	105.69	104.75	104.77	107.63	104.65	104.88	106.5	104.74	106.52	106.68	106.37	104.4	106.15	106.2	107	105.59	106.48	105.58	105.55	105.36
105.27	104.18	106.82	107	106.23	104.76	106.04	105.79	104.71	104.4	105.13	104.83	104.17	105.39	105.11	106.64	104.89	105.19	105.97	106.58	104.89	107.27	105.14	105.66	105.56	105.06	105.46	104.37	105.5	104.65	105.68	108.14	107.39	106.32	107.15	106.25	104.45	105.65	107.11	104.98	107.2	105.15	106.59	106.87	106.06	107.01	105.45	106.3	105.35	106.04
103.56	107.55	104.91	107.23	106.05	105.97	104.93	105.03	105.32	106.51	106.83	106.39	106.66	107.44	106.2	106.44	106.66	106.3	105.07	106.13	106.07	106.64	106.44	104.88	106.46	106.4	105.42	106.42	105.01	104.39	106.36	106.6	105.1	106.34	106.2	104.1	106.48	105.03	105.61	105.24	105.51	103.61	106.28	104.28	106.97	105.61	106.94	104.93	106.53	106.15
98.838	98.417	98.224	98.683	97.919	97.31	97.144	98.591	98.198	99.502	99.085	96.511	98.182	98.604	97.479	97.863	97.656	97.433	99.082	96.747	98.146	97.715	97.609	99.404	96.447	96.764	97.305	97.658	98.39	96.987	99.524	96.803	97.651	97.652	97.894	98.345	97.859	99.188	97.669	97.157	96.789	99.285	98.052	98.358	96.556	98.071	97.248	96.82	98.032	98.447
109.12	110.19	108.34	107.34	109.34	108.97	109.03	109.07	107.82	109.95	109.95	109.42	107.62	107.84	108.56	109.28	108.72	109.48	108.43	109.54	107.77	108.12	108.36	107.3	107.04	108.49	108	107.09	107.7	106.73	108.93	108.21	109.29	108.77	108.52	108.05	110.46	107.33	108.75	107	109.71	110.2	108.84	107.28	109.75	107.82	108.81	109.4	109.21	110.12
109.18	109.35	107.17	108.25	107.97	107.11	109.09	110.52	108.58	108.19	108.69	108.71	107.39	109.24	107.89	107.07	109.06	108.83	108.15	108.12	107.31	108.51	107.41	108.77	107.02	108.49	108.04	109.33	107.99	109.34	108.77	108.65	105.94	107.85	109.24	108.41	107.46	110.07	106.68	108.12	107.09	110.21	109.23	109.02	107.35	108.05	108.4	108	108.5	108.76
108.24	108.09	108.24	107.83	108.67	108.54	108.18	107.34	109.11	108.26	107.56	108.37	110.95	108.58	107.99	109.25	107.89	109.69	110.02	107.46	110.2	109.05	108.25	107.84	108.51	108.42	109.53	108.61	107.76	110.38	109.8	108.92	108.7	107.96	107.87	109.33	106.99	109.53	107.83	107.9	109	109.74	107.97	110.01	107.65	109.77	107.39	109.55	107.41	107.61
110.24	109.44	109.95	111.74	108.76	110.18	111.85	108.77	111.64	111.41	111.17	110.98	110.6	110.5	110.35	109.07	110.78	111.12	110.48	111.62	110.19	111.04	111.04	111.34	108.68	109.81	109.67	109.48	110.68	109.59	111.38	108.83	112.01	111.87	111.16	111.98	112.68	111.8	110.35	111.04	110.17	110.21	108.72	109.2	109.71	110.55	110.09	110.02	111.24	110.28
106.18	106.17	105.79	104.67	104.7	107.34	107.11	105.18	104.56	107.79	105.22	105.44	106.81	103.7	105.44	103.94	105.44	104.87	104.23	106.05	105.56	106.42	106.22	104.91	104.94	105.48	107.32	105.69	105.8	107.05	104.51	104.6	105.03	107.99	106.01	104.75	105.31	106.27	104.76	106.19	106.5	105.6	105.78	105.89	106.95	104.46	106.2	106.03	104.97	107.1
112.59	111.3	110.39	108.18	111.7	110.78	109.45	109.89	110.55	109.89	109.58	109.88	112.06	110.92	109.94	110.84	110.21	108.98	111.04	108.72	110.46	109.23	109.82	109.83	111.09	108.5	111.57	111.44	109.97	111.06	109.77	111.63	111.48	110.82	112.7	111.66	110.9	110.15	109.72	111.64	111.82	112.28	111.35	110	110.62	110.01	110.88	110.03	111.58	109.11
109.17	107.67	107.35	108.31	106.98	108.17	106.81	106.93	105.6	109.18	107.66	106.06	106.85	106.26	108.27	108.23	106.4	108.09	107.11	108.16	107.75	107.76	108.37	107.34	109.07	107.2	106.69	109.7	107.8	107.63	107.13	107.66	107.97	106.82	108.05	108.07	107.92	107.76	107.84	106.8	107.87	107.27	107.18	106.85	108.46	107.42	107.97	106.97	107.77	107.31
107.85	107.89	105.36	108.37	107.68	106.86	108.16	108.04	108.38	108.75	107.4	106.04	108.02	108.54	107.6	107.69	108.84	109.21	108.49	107.03	107.88	107.34	107.52	109.74	107.51	108.3	107.14	107.69	108.1	106.91	106.27	106.85	108.69	106.87	106.91	107.55	108.26	108.26	108.16	108.32	109.07	106.62	108.86	107.47	106.58	107.38	108.58	107.37	108.73	107.8
106.31	106.36	105.59	106.3	104.01	104.42	104.2	107.6	105.76	105.26	106.68	105.26	106.91	107.02	104.83	106	104.78	105.03	105.71	105.14	105.25	105.31	106.09	106.72	105.81	105.21	107.04	104.64	106.33	106.74	106.14	106.97	105.74	107.25	105.84	104.89	106.42	104.23	106.93	105.61	103.7	106.4	103.95	106.97	105.44	105.64	103.95	105.84	105.7	106.5
105.71	105.77	105.84	105.76	106.41	105.82	106.19	104.8	106.09	106.09	104.63	105.57	105.35	104.84	106	102.71	106.14	103.41	106.08	105.64	105.89	106.23	106.15	104.77	104.4	106.96	104.98	105.59	107.14	105.37	106.41	105.12	104.91	104.95	105.01	105.37	107.37	105.24	106.48	105.3	105.79	105.81	105.77	105.39	105.47	105.25	104.84	105.94	104.63	106.27
109.4	108.7	107.79	108.71	107.6	107.88	108.5	108.84	108.06	106.47	108.11	107.73	108.09	106.92	108.22	108.12	108.77	107.87	108.59	108.33	109.53	108.12	107.84	106.61	108.64	105.79	109.03	108.69	107.92	108.71	107.09	107.92	108.08	107.58	108.97	108.1	107.07	107.29	108.48	107.41	109	109.18	109.59	107.7	108.89	108.42	108.26	107.97	107.17	107.84
106.86	106.43	105.25	105.47	105.1	107.15	106.48	104.63	104.38	105.23	105.57	105.94	107.51	106.93	105.42	106.02	106.46	106.69	107.01	105.19	105.59	105.22	106.47	105.48	106.14	105.38	108.19	106.36	107.24	105.49	104.85	105.68	106.59	106.58	106.72	106.12	107.61	106.07	102.59	106.19	105.53	105.89	105.87	104.91	105.27	104.95	105.84	106.69	106.31	106.3
100.12	100.51	100.42	100.57	99.789	99.608	101.77	101.91	102.45	101.28	100.42	101.7	100.78	100.12	101.09	99.839	101.52	100.47	99.963	100.12	99.75	99.498	101.82	101.81	100.75	100.14	99.993	102.25	100.76	101.84	99.929	101.98	102.07	100.89	101.43	102.31	101.11	100.9	101.1	99.096	100.86	100.14	100.61	101.1	100.26	101.03	101.35	100.78	100.19	100.79
100.08	99.762	99.071	99.502	98.592	99.518	99.471	101.32	98.946	99.962	99.538	100.02	101.32	100.17	100.28	101.58	100.28	100.57	99.697	100.8	100.65	100.99	101.71	99.594	101.12	99.675	98.638	101.24	99.593	99.752	99.968	100.31	99.704	100.79	100.29	100.33	101.03	100.16	100.52	101.73	100.32	100.49	99.008	100.15	100.56	100.89	99.621	101.12	99.458	100.35
100.06	100.82	101.27	99.434	100.09	100.13	101.86	101.4	99.964	101.09	99.459	101.1	102.46	101.19	100.37	101.85	101.71	100.85	100.68	101.35	99.931	100.84	100.61	101.8	100.86	100.01	99.332	101.29	100.17	99.707	101.45	100.1	101.6	101.23	101.4	101.89	100.24	102.37	100.27	101.58	100.14	100.43	100.62	99.23	100.55	99.832	101.71	101.28	100.33	100.85
99.091	98.917	98.749	97.992	97.856	96.417	98.669	97.418	97.349	98.696	98.533	98.595	96.757	98.65	97.438	99.622	98.023	98.578	97.245	96.44	97.896	98.102	99.855	97.847	98.026	97.375	98.503	98.617	97.257	97.713	99.218	97.251	97.524	98.022	98.167	97.769	97.046	97.753	98.063	99.295	98.262	97.06	97.221	99.484	98.099	98.419	97.449	98.44	96.777	98.102
98.192	98.386	99.541	98.177	98.366	99.887	99.261	97.132	99.377	99.35	100.44	100.62	98.113	99.001	98.275	100.08	97.46	97.647	99.077	99.528	99.862	99.707	98.425	98.198	100.37	98.531	99.026	100.21	97.817	99.437	99.661	98.157	96.98	99.863	98.769	99.65	98.498	99.048	99.136	98.457	99.668	98.793	100.22	99.123	98.271	97.932	98.484	97.951	98.672	98.097
107.27	107.67	108.76	108.89	108.16	108.23	108.43	108.63	106.69	106.1	108.57	110.13	107.39	108.84	108.76	110.6	106.58	108.34	108.69	107.98	106.61	108.28	107.71	106.23	107.62	107.95	106.48	107.48	106.91	107.04	107.1	108.46	105.85	109.66	108.16	107.34	107.45	107.09	108.55	107.81	109.77	105.94	107.83	107.48	106.36	108.85	108.01	107.81	107.45	108.53
108.27	106.07	107.3	104.95	106.14	105.8	106.24	107.75	106.94	106.77	107.48	106.41	107.23	107.05	106.21	107.71	107.5	107.26	107.25	106.35	106.82	106.27	107.68	105.89	105.88	105.57	107.66	106.67	104.96	106.84	106.54	105.37	108.28	107.36	107.79	107.11	108.02	105.92	106.32	108.03	107.76	106.08	106.44	105.32	106.83	106.83	106.98	104.87	107.58	107.28
108.32	108.25	109.15	108.41	107.82	107.51	109.48	107.76	106.63	107.82	108.17	107.48	106.72	109.5	106.86	108.78	107.52	106.57	109.87	107.92	108.26	108.13	108.69	106.88	107.34	107.22	108.75	107.41	109.24	108.42	107.92	105.89	107.9	109.48	109.06	108.59	108.25	105.77	108.36	108.19	109.47	107.17	107.76	106.59	107.05	108.96	109.74	107.87	108.68	109.2
99.606	102.55	100.55	99.897	99.725	100.41	99.843	99.93	100.6	101.45	101.42	99.48	99.584	101.26	100.65	101.26	101.93	100.3	102.34	99.175	102.32	99.539	101.69	102.15	100.86	101.24	101.09	100.84	101.72	100.62	99.316	102.53	98.717	100.13	101.27	98.76	100.34	99.883	100.71	100.39	99.48	100.94	101.19	99.645	100.73	100.77	100.34	100.02	100.91	100.85
107.55	108.11	107.55	108.46	108.85	107.87	107.65	107.95	108.74	107.71	108.49	107.72	107.9	107.2	109.15	107.97	108.53	107.88	108.69	107.5	109.14	107.09	109.19	108.83	108	106.4	109.7	107.28	108.61	109.99	110.09	106.94	109.1	107.4	107.19	107.47	109.9	107.56	108.51	107.96	107.12	108.82	109.25	109.19	107.58	108.39	107.66	108.88	108.56	106.89
98.891	98.928	99.025	98.126	100.07	99.167	99.919	100.29	99.206	99.049	99.261	98.415	100.17	98.7	98.842	98.708	99.138	98.604	97.176	98.962	98.546	100.28	100.41	98.467	97.967	99.068	98.838	99.888	98.774	99.293	99.146	100.37	98.13	99.391	97.017	98.013	98.63	98.304	98.832	99.149	99.763	98.224	98.678	99.379	98.493	98.663	98.502	99.248	99.08	97.865
105.16	105.35	105.38	106.91	105.35	104.21	105.46	105.28	105.69	105.69	106.24	106.95	105.84	105.37	106.2	106.55	105.9	105.15	105.24	106.94	103.81	105.62	106.96	105.73	104.79	107.1	105.6	105.11	106.16	105.69	107.37	105.09	106.89	106.37	105.19	105.29	105.15	105.32	105.52	104.48	104.36	105.86	105.08	105.83	106.31	104.92	106.29	106.28	106.88	104.19
105.47	104.31	106.36	105.77	106.92	106.55	106.21	107.76	105.32	105.7	106.8	104.52	106.7	105.98	104.69	105.91	105.64	106.36	107.26	103.92	105.61	105.23	105.3	104.67	104.92	105.28	104.52	106.6	104.98	105.47	106.25	104.93	105.38	104.75	106.15	106.54	104.36	107.16	104.8	106.9	105.92	106.8	104.97	105.06	105.45	107.71	105.65	104.73	105.6	105.84
106.17	106.8	104.41	106.7	104.52	106.51	105.8	105.09	106.03	106.51	105.96	106.17	105.56	104.04	105.68	105.28	106.83	105.73	104.97	105.05	105.4	106.89	105.12	105.26	104.4	107.27	105.19	106.69	105.83	105.85	105.61	107.05	106.52	105.8	106.06	106.34	105.05	105.29	105.05	104.98	107.34	105.58	105.4	105.49	106.38	105.39	105.96	106.31	105.79	104.2
101.59	98.983	101.63	99.837	100.89	101.14	100.99	100.13	99.339	101.72	99.95	100.37	99.754	100.66	98.841	99.196	100.23	100.7	100.48	100.53	100.82	100.63	98.976	99.317	98.604	100.91	101.58	101.15	101.17	101.31	99.26	99.123	99.992	99.658	99.578	101.27	98.628	99.904	100.92	100.95	100.53	100.2	100.51	101.77	99.949	99.941	101.4	100.83	100.54	99.438
106.01	105.7	105.85	105.91	104.7	106.04	105.45	104.54	104.75	106.81	103.96	106.18	104.82	107.21	104.16	105.58	105.48	106.6	107.04	105.11	104.92	106.02	106.55	105.57	104.27	104.55	105.32	105.89	106.37	105.93	107.25	105.44	106.29	103.36	106.8	106.32	104.67	105.77	105.07	106.29	104.95	106.65	105.71	107.08	107.1	106.01	106.2	107.32	105.44	107.53
107.12	108.29	109.63	108.29	106.37	108.05	109.16	107.57	107.44	107.27	108.51	108.45	109.03	109.52	109.76	108.16	110.3	108.95	108.46	108.3	107.52	108.17	106	108.04	109.58	109.47	109.07	108.65	108.92	108.22	108.17	108.6	107.73	106.52	107.78	106.77	107.05	108.41	108.26	109.34	108.24	108.58	108.76	107.25	107.47	109.2	107.87	108.43	108.7	108.8
99.281	98.113	98.113	99.03	98.361	97.713	98.569	98.267	97.937	100.24	99.921	98.72	101.81	98.267	99.341	99.313	98.372	98.605	98.954	98.293	99.311	98.924	98.685	98.176	98.579	99.67	98.821	98.682	99.251	98.009	100.67	98.165	99.198	99.719	99.266	99.831	99.411	96.969	97.921	100.01	99.13	98.124	99.069	99.141	97.004	98.832	98.11	99.88	98.562	99.144
107.7	107.99	109.29	106.94	108.17	107.41	106.96	108.09	108.07	108.52	109.12	108.25	107.56	108.35	107.47	107.19	109.08	107.44	108.36	107.15	107.93	107.81	107.89	107.44	108.14	107.1	107.85	107.8	106.99	106.48	109.52	108.07	108.34	106.7	109.35	108.25	107.88	106.68	107.82	109.21	108.03	107.17	108.37	105.95	108.34	107.75	109.23	106.74	109.18	107.48
108.27	106.26	107.7	106.36	107.79	107.51	106.52	108.71	108.19	108.51	108.3	106.87	107.45	108.21	107.76	109.45	108.37	107.27	107.86	106.41	107.8	107.17	107.62	109.64	106.62	106.92	106.47	108.31	107.73	107.63	107.42	108.55	108.71	107.87	108.14	107.1	108.2	106.44	106.81	107.26	108.25	108.03	107.29	108.93	107.98	106.84	107.24	106.91	108.26	108.55
98.189	98.09	98.881	97.616	99.392	97.773	98.46	97.673	97.843	98.185	98.81	99.021	97.213	98.369	96.672	98.69	98.217	98.004	97.934	98.564	98.45	99.59	100.4	97.238	99.687	97.865	98.245	98.089	96.424	97.334	98.984	98.113	96.499	99.363	98.541	96.941	97.672	98.025	97.568	98.746	99.027	96.902	97.037	98.99	95.478	98.777	98.756	97.391	98.587	98.454
105.48	105.61	105.42	105.78	106.24	106.54	104.96	105.88	106.45	106.41	105.66	107.3	105.19	105.38	107.19	105.37	106.28	105.18	106.32	105.9	106.38	103.54	105.53	106.97	105.49	106.64	105.07	105.51	105.36	107.96	104.9	105.44	105.68	104.28	105.99	106.14	104.88	106.79	106.15	105.46	107.39	104.82	107.08	106.07	105.5	104.63	104.56	105.87	106.01	108.27
106.86	108.16	108.84	109.7	107.31	108.22	107.41	107.82	108.86	106.94	108.06	106.92	109.55	108.53	108.07	107.12	107.71	108.19	107.84	106.63	107.28	107.21	110.99	108.91	107.95	108.94	105.66	108.45	107.04	106	106.4	108.73	107.82	107.77	108.41	107.48	105.63	107.64	108.91	107.44	107.2	105.03	108.46	109.81	107.52	107.34	105.49	107.52	106.91	108.55
105.59	105.76	106.45	105.43	105.84	106.43	105.89	105.54	105.96	104.71	104.62	105.92	107.35	106.76	105.69	106.26	104.23	105.03	106.44	105.11	106.1	107	106.7	106.1	108.46	105.87	105.01	105.9	105.9	107.1	106.61	105.99	107.09	106.11	106.97	106.9	105.69	103.77	106.08	105.56	104.78	105.99	108.59	105.61	106.2	105.42	107.25	106.04	106.46	105.84
105.77	104.71	106.24	104.41	106.06	105.34	105.07	104.69	106.17	106.13	106.85	106.64	105.48	104.21	106.46	103.64	105.28	107.55	107.03	104.5	107.02	105.93	105.16	103.84	106	105.15	105.12	105.26	105.34	105.55	106.02	106.23	105.22	105.87	105.7	105.81	105.58	105.77	106.5	105.33	104.95	104.9	105.22	105.26	106.16	104.71	105.55	105.72	108.05	105.96
109.07	107.96	107.04	108.57	108.82	108.1	108.11	108.68	109.54	108.64	107.97	107.63	108.1	107.36	107.39	107.88	107.89	107.85	108.43	108.2	108.52	108.44	108.16	109.55	109.15	107.07	107.8	108.11	107.79	108.89	108.3	108.91	108.77	106.64	107.67	109.47	108.69	107.26	108.65	108.34	108.61	108.5	108.22	107.19	108.3	107.1	108.57	108.62	108.53	108.39
99.039	100.78	98.017	98.841	98.601	98.848	98.654	99.711	98.774	98.62	98.69	98.253	98.512	99.455	99.075	98.358	98.149	97.677	99.235	99.627	99.367	97.77	98.534	99.571	97.448	98.284	99.032	100.07	99.396	99.469	97.496	97.372	98.456	97.68	99.594	99.274	98.882	97.279	98.637	97.789	99.553	97.224	97.615	97.842	98.421	99.9	97.919	100.16	98.164	98.581
108.96	107.25	109.8	108.83	108.33	108.4	108.32	108.69	107.34	108.98	108.43	108.58	107.42	107.73	107.56	108.62	109.24	108.16	108.9	108.61	108.11	109.28	108.8	109.32	109.09	109.18	107.73	109.43	107.06	107.56	108.39	108.25	108.34	107.77	109.13	108.77	107.32	107.21	107.96	108.35	108.11	108.1	107.74	108.4	109.24	109.56	108.33	108.48	108.51	107.84
107.51	106.98	108.42	107.99	108.56	107.82	108.38	105.5	107.92	107.4	106.77	108.23	107.18	106.92	106.88	107.21	108.41	108.63	107.51	107.2	107.47	107.7	107.39	106.36	106.79	108.85	106.25	106.76	106.65	107.18	107.59	107.35	108.51	107.86	107.36	106.98	106.97	109.37	107.63	107.56	108.05	107.9	109.02	106.81	109	105.68	106.52	106.07	107.53	107.04
110.02	110.33	107.48	109.16	108.51	107.64	106.74	109.79	109.08	107.15	108.64	108.3	108.06	109.5	107.51	108.69	108.21	108.93	108.33	107.19	110.01	108.07	108.86	110.03	108.52	108.66	108.06	107.03	108.02	107.55	109.73	110.04	109.52	107.12	107.67	107.96	108.32	108.76	108.78	107.42	107.88	109.15	108.89	108.28	107.41	107.66	108.22	109.49	109.33	107.42
98.455	98.222	98.259	97.43	98.354	97.903	98.312	99.149	97.317	97.538	98.758	98.999	96.769	96.745	98.966	99.915	98.754	96.915	98.327	98.211	98.945	97.01	97.142	97.248	97.052	97.393	97.682	99.256	97.594	97.995	97.306	97.805	96.849	98.778	97.939	98.311	97.989	97.674	99.761	98.409	97.953	98.089	98.556	97.537	96.762	96.58	98.791	99.175	98.011	98.906
108.44	107.26	109.23	109.46	107.21	108.45	108.36	107.38	107.96	109.13	108.19	109.05	108.89	109.26	108.29	108.55	108.67	107.52	109.48	109.36	106.99	107.68	109.23	107.63	109.18	109.64	108.21	108.65	107.7	106.34	108.39	109.55	109.04	107.24	106.62	108.74	108.69	108.73	107.41	108.57	109.45	108.69	108.09	107.34	108.55	109.75	106.87	108.82	108.87	108.72
107.53	106.77	108.79	108.27	107.54	108.56	108.9	108.14	108.81	110.94	108.1	108.96	109.29	108.67	108.11	106.44	108.93	107.77	108.44	108.77	107.75	108.12	107.49	107.44	109.48	109.64	108.03	109.1	108.6	109.09	106.46	108.82	107.13	108.72	108.35	108.13	107.02	109.59	107.68	109.06	108.1	107.85	108.23	110.56	108.8	108.47	107.99	108.22	107.83	108.28
107.32	109.47	109.54	108.47	109.23	108.9	108.8	108.34	108.25	108.4	107.52	107.78	108.88	108.17	108.86	108.31	109.16	108.56	108.72	109.41	111.17	108.58	107.81	107.63	106.94	108.14	109.21	108.38	107.11	108.45	109.55	108.84	107.33	107.84	107.68	108.7	107.84	108.07	107.89	107.35	107.83	110	107.08	107.75	109.15	108.98	109.42	110.11	108.83	108.99
108.69	109.27	108.15	107.74	108.35	106.87	108.51	108.22	107.32	107.36	107.98	107.85	108.45	108.02	107.1	106.82	107.67	108.69	108.7	108.13	107.22	107.83	106.31	110.3	109.17	107.89	107.59	108.3	107.74	105.92	107.94	107.85	107.95	110.57	108.36	107.43	107.62	108.67	108.68	107.16	107.46	107.77	106.78	106.99	106.73	106.24	107.82	108.17	107.36	108.68
106.27	106.95	105.66	104.22	106.84	107.7	106.85	105.1	106.29	105.45	107.44	107.04	106.24	104.1	105.27	106.75	106.02	104.91	106.28	107.08	105.28	107.61	105.53	106	106.95	105.49	106.63	106.85	106.19	107.11	106.75	105.33	106.44	105.95	106.84	105.84	107.09	107.79	106.72	106.13	107.63	106.6	106.55	107.08	106.19	105.76	106.91	106.38	105.81	105.84
97.58	97.162	98.495	96.15	98.823	98.539	98.598	98.253	97.617	97.337	99.012	97.601	95.687	98.351	97.574	97.913	97.647	97.385	98.74	97.007	98.583	98.078	95.896	97.256	98.199	97.782	97.631	97.333	99.634	96.519	98.248	98.091	98.564	99.133	97.631	98.808	97.38	98.27	97.468	96.4	99.614	99.195	97.478	96.353	98.802	97.714	97.86	97.669	98.4	98.525
108.26	106.96	107.67	107.88	104.84	107.33	106.28	106.05	106.59	106.49	105.29	107.03	105.32	107.67	107.28	107.87	105.2	106.74	107.65	106.56	106.27	106.48	106.57	107.29	107.06	107.23	106.29	106.28	107.46	107.91	106.63	106.43	105.21	107.52	106.15	105.41	107.35	106.42	105.82	105.65	107.15	106.16	106.34	107.33	106.04	107.38	104.65	106.49	107.22	105.89
111.6	109.53	111.57	109.94	112.2	109.76	109.52	110.56	110.86	110.78	111.65	109.98	110.92	110.65	110.33	111.68	110.3	111.07	110.64	110.2	111.02	110.23	110.01	109.27	110.94	108.43	109.74	110.49	110.6	110.09	110.42	110.25	110.41	112.24	109.3	111.54	111.08	109.98	108.4	109.63	109.7	111.06	109.21	111.78	108.67	109.25	110.93	108.39	110.94	110.33
105.83	107.63	106.65	104.54	107.07	107.11	105.93	104.96	108.14	106.73	107.92	107.06	106.87	106.69	107.39	106.21	106.74	105.04	106.74	108.47	106.66	106.96	107.61	106.51	107.25	104.05	106.08	106.5	106.74	107.59	106.05	105.55	107.59	106.88	106.42	107.07	105.47	105.72	105.24	106.58	106.26	106.2	105.88	105.29	105.46	106.28	107.9	106.95	107.13	106.35
106.55	108.13	107.44	106.72	108	106.87	107.29	108.99	108.57	107.49	107.46	106.57	107.7	105.42	108.98	107.22	107.79	106.51	108.3	107.19	106.33	106.34	107.94	107.9	106.58	107.44	106.84	108.59	107.73	110.25	108.69	107.46	107.79	108.92	108.23	108.6	108.8	106.42	106.35	109.02	106.95	108.93	108.28	108.51	107.93	107.29	108.2	109.2	109.29	106.68
104.39	106.23	104.69	106.24	106.66	105.59	106.1	103.99	105.07	104.87	105.07	106.04	106.37	105.42	106.02	105.89	105.11	105.11	105.97	105.8	104.4	103.97	106.96	105.31	106.96	106.93	107.21	105.62	105.17	107.19	105.95	105.51	105.55	104.68	105.51	106.47	105.59	103.63	106.8	106.63	104.63	106.12	105.56	105.09	106.08	106.09	106.43	105.37	107.17	106.46
109.53	108.23	108.01	106.73	108.09	109.37	107.28	109.22	108.41	108.9	108.91	106.42	108.49	107.99	109.75	107.54	110.5	108.94	107.04	108.91	108.3	108.77	108.1	108.54	108.99	107.72	108.25	107.59	108.53	108.53	108.61	108.34	106.75	108.75	109.68	108.99	108.71	107.06	108.47	106.83	109.22	108.96	108.06	108.04	108.82	109.67	108.3	108.57	109.39	111.38
98.875	98.824	98.46	98.724	99.448	98.309	98.097	98.728	98.515	97.539	97.511	98.274	99.092	97.085	98.458	98.515	97.121	98.551	97.618	98.801	98.289	98.259	99.416	96.812	97.808	96.785	97.167	97.007	98.236	98.217	98.323	96.931	97.409	97.28	98.367	98.065	98.57	97.62	100.2	98.261	98.337	97.657	99.276	97.542	98.199	96.583	99.129	96.716	98.434	96.935
97.83	98.153	99.289	98.481	99.227	96.924	96.743	98.688	98.866	99.302	97.872	98.259	97.304	98.315	97.737	98.797	98.627	96.556	98.456	98.973	99.041	96.71	99.161	98.499	97.028	97.803	96.666	98.897	98.586	98.651	98.519	97.652	98.295	97.496	99.453	99.496	99.679	97.824	97.671	99.519	97.349	99	98.586	98.512	98.367	97.969	98.47	96.704	97.722	97.625
107.97	108.49	108.75	108.12	107.78	106.31	109.15	107.3	106.71	108.63	107.56	106.31	108.11	107.36	107.37	108.84	107.86	109.9	108.8	108.58	107.4	108.08	107.74	105.57	108.04	107.57	109.6	107.07	108.95	108.45	109.31	107.16	106.44	108.23	107.89	109.18	108.18	107.77	109.04	106.87	107.03	109.73	107.32	106.6	107.91	108.22	105.34	108.87	108.4	107.73
107.67	107.3	109.65	107.05	108.72	107.14	108.22	107.17	108.08	110.81	107.29	107.68	110	109.01	109.1	107.62	107.2	110.18	108.2	106.8	109.54	108.94	106.33	109.73	106.7	108.4	110.16	109.71	107.4	108.3	110.5	108.45	109.32	106.76	107.19	107.77	107.11	109.31	106.14	108.68	108.75	108.12	108.27	108.89	108.28	106.41	107.26	108.6	108.92	107.3
107.97	108.64	109.1	108.2	107.39	107.61	108.68	107.49	108.12	107.84	109.5	108.64	108.56	108.07	109	108.31	107.21	109.02	107.86	107.98	108.48	106.53	106.98	107.7	108.5	106.7	109.1	107.73	108.34	108.67	109.6	108.22	108.63	107.97	108.36	109.02	106.94	107.95	108.74	109.06	109.29	107.95	108.15	107.66	108.77	107.32	109.36	108.32	106.79	107.9
108.53	108.39	109.16	106.51	110.04	109.7	107.33	106.56	108.63	108.48	109.75	109.52	109.17	108.97	109.98	109.93	108.03	108.91	108.63	108.73	109.06	108.72	107.41	108.35	107.38	108.35	109.23	109.05	107.9	108.17	106.67	108.27	108.33	109.02	109.04	108.13	109.2	109.21	110.07	107.14	109.92	108.9	108.85	110.42	107.41	108.82	110.52	108.28	106.45	108.91
105.37	105.81	105.07	103.63	106.78	103.97	105.76	104.3	104.85	106.16	105.77	104.75	105.49	106.94	106.19	106.63	106.37	105.31	105.42	104.26	105.64	105.71	105.29	106.62	104.69	103.8	105.49	104.01	105.72	106.36	106.55	105.54	105.38	106.05	104.53	106.8	107.66	105.6	105.24	105.25	104.94	106.47	107.04	105.46	104.93	105.9	106.2	103.88	104.91	105.66
104.97	105.78	106.3	105.18	105.61	105.59	106.71	104.61	105.34	105.11	106.38	104.95	106.37	104.53	105.26	106.96	105.63	106.35	108.32	106.07	105.66	106.07	106.28	105.75	105.75	105.98	106.77	107.1	106.94	105.9	106.45	105.36	106.22	107.55	105.43	106.58	105.49	105.83	106.14	107.45	105.35	106.14	104.61	104.27	106.61	106.55	104.92	106.73	105.74	105.34
107.57	106.15	105.45	105.68	107.05	104.72	106.98	104.92	104.43	105.08	108.16	105.47	105.63	104.9	104.52	103.74	106.77	106.96	104.18	105.14	105.19	106.01	105.03	105.71	108.07	105.51	106.7	105.2	105.54	106.05	105.19	104.64	105.65	105.6	105.24	105.99	105.5	105.74	104.72	105.82	105.05	105.86	106.85	105.38	107.7	105.2	106.15	104.91	104.75	106.44
100.12	100.92	99.693	100.91	99.497	100.29	100.95	100.4	99.648	99.145	101.12	99.18	101.69	100.69	99.428	101.03	99.467	100.49	99.677	99.975	100.54	99.304	98.803	99.87	100.39	99.718	101.17	99.521	101.01	101.01	99.811	99.13	99.11	101.28	100.79	99.3	99.691	99.619	98.886	100.97	102	100.61	99.859	99.266	100.7	101.44	98.514	98.587	100.41	98.462
106.61	106.17	105.62	105.29	106.72	106.78	105.33	105.4	107.22	106.9	107.03	107.12	106.92	105.65	105.16	105.91	106.89	106.83	105.35	106.62	105.62	106.15	106.73	107.7	106.48	105.75	105.01	107.28	103.47	106.1	105.22	105.27	107.1	106.76	105.68	106.28	105.22	105.61	105.46	105.89	107.41	106.3	106.32	107.63	106.86	106.47	106.58	107.1	105.28	107.55
105.52	106.44	105.28	107.33	107.31	106.65	104.46	104.56	104.79	105.67	105.05	105.43	105.73	106.45	104.69	105.85	106.85	106.87	106.5	106.83	105.85	105.38	105.98	104.65	104.89	105.58	106.09	104.65	106.48	105.57	106.19	105.47	106.85	106.95	105.48	106.38	105.14	106.67	106.59	105.23	107.27	106.21	106.24	105.84	106.59	105.25	105.26	105.82	106.32	105.14
105.86	106.61	106.01	105.25	105.49	107.3	106.22	107.17	105.82	105.61	106.69	105.49	105.83	106.48	105.42	105.8	106.63	106.14	106.22	106.56	105.63	105.44	105.93	104.97	106.07	106.8	106.78	105.63	106.4	104.32	104.94	106.57	104.86	106.07	106.02	104.48	105.09	107.35	105.77	106.21	107.16	105.59	104.63	106.38	105.28	106.8	106.36	105.38	105.63	106.04
108.12	108.69	109.13	109.1	108.59	109.28	107.85	108.35	110.51	110.52	109.18	108.9	110.42	108.84	108.17	109.45	108.69	108.31	108.55	108.37	108.83	106.59	108.97	108.17	107.04	110.15	108.73	108.67	106.87	108.37	108.03	109.44	107.97	109.61	109.66	109.99	108.1	109.23	107.12	109.52	109.95	108.3	109.53	110.11	107.24	109.23	108.25	108.93	108.05	108.47
106.22	106.66	106.62	105.94	104.91	104.44	106.4	106.38	106.13	105.83	106.06	105.01	107.23	105.18	105.58	105.74	106.94	106.81	104.46	107.1	105.85	106.57	106.64	106.63	106.29	105.53	107.01	107.04	104.6	104.38	105.16	105.87	106.16	105.64	104.54	106.47	104.78	106.18	105.21	105.85	106.72	104	105.29	105.47	106.11	105.86	105.25	106.4	106.8	104.64
99.816	100.67	101.29	99.471	99.724	99.666	99.65	99.211	101.25	101.3	99.167	98.138	101	98.734	102.25	101.86	100.21	100.98	101.05	102.86	99.539	102.09	99.693	99.543	101.28	99.198	100.67	100.54	100.64	102.05	101.05	100.9	100.69	100.15	101.1	100.8	99.937	99.704	99.887	99.779	101.38	101.09	101.2	100.22	99.564	100.22	100.98	100.05	99.374	101.13
101.52	102.47	99.446	98.57	100.38	99.393	100.68	101.71	100.03	99.865	101.41	100.71	99.796	100.99	99.426	100.42	100.45	100.59	99.822	99.677	100.68	101.35	100	100.51	100.34	100.16	99.474	101.17	98.545	99.011	100.31	99.435	100.4	99.212	100.04	100.8	101.7	100.95	100.28	99.882	100.87	100.22	98.793	100.12	100.19	100.29	99.489	100.28	99.592	100.32
99.019	99.365	98.022	98.796	97.821	96.021	98.121	96.999	97.142	97.242	97.752	97.795	98.055	97.922	97.395	98.115	97.589	96.812	97.646	97.921	98.353	98.068	97.339	98.901	98.946	98.698	97.245	99.302	97.955	98.173	99.143	98.508	97.073	96.575	97.8	97.786	97.977	96.916	99.419	97.256	97.906	99.289	98.051	100.31	98.373	98.661	96.535	98.248	98.359	99.166
107.9	106.56	108.7	107.95	106.94	106.29	107.88	107.66	108.53	108.06	107.96	111.02	106.8	107.82	107.39	108.52	109.16	107.79	108.38	107.18	107.29	108.88	107.17	105	108.35	106.67	107.54	108.96	108.48	107.55	107.7	108.83	107.42	108.33	108.26	107.47	108.83	109.49	107.63	107.82	107.62	109.15	108.39	108.57	107.95	106.11	108.36	107.25	106.56	108.32
105.65	107.11	107.92	106.62	104.7	104.6	103.87	105.73	104.72	105.88	105.41	104.43	107.83	106.32	103.74	103.59	105.08	106.85	106.26	105.89	106.34	105.71	105.73	105.6	105.6	104.55	104.13	105.45	105.19	105.3	104.41	106.18	108.04	106.01	104.32	106.43	106.5	106.24	105.3	106.5	106.27	105.61	105.75	105.87	104.56	106.87	104.83	105.08	105.84	103.74
108.44	107.45	107.87	108.67	107.53	109.07	108.52	107.69	109.36	107.96	108.72	108.67	107.83	107.6	108.3	107.93	109.21	107.08	108.26	107.89	108.36	109.57	107.89	109.23	106.07	107.74	107.47	108.71	107.58	107.48	107.73	108.27	106.69	107.91	107.23	109.43	107.84	107.56	108.34	107.59	106.95	107.95	107.31	107.34	107.22	108.3	110.39	108.47	105.92	109.51
106.61	103.64	107	105.2	106.92	107.1	106.37	105.39	104.88	106.04	105.56	105.63	105.7	105.65	105.14	106.35	104.49	106.45	104.64	104.09	106.11	106.55	105.48	104.92	105.11	104.37	106.95	105.6	107.43	105.34	105.2	106.1	107.07	106.9	104.53	105.96	105.42	105.47	106.09	104.71	105.5	105.43	105.28	106.09	104.17	106.22	106.91	106.78	105.26	106.54
105.08	106.36	106.09	106.57	106.01	107.29	108.5	108.03	106.94	106.43	105.64	106.31	105.8	106.05	106.37	105.49	107.66	105.02	106.55	107.21	106.62	106.59	107.2	107.14	106.86	104.87	106.46	107.14	107.3	106.05	106.1	106.93	107.47	105.36	105.51	106.8	105	105.99	107	106.39	106.01	106.35	106.38	106.66	107.39	106.75	106.75	106.79	105.76	106.5
100.76	100.32	98.679	101.09	100.08	99.873	99.568	99.969	99.715	101.56	99.425	100.81	100.39	98.873	99.534	98.313	99.482	99.045	100.26	99.787	99.101	100.62	99.039	101.39	99.499	100.22	99.309	99.77	100.5	100.71	99.96	99.909	99.708	101.07	101.66	100.79	100.56	101.35	100.68	100.59	101.16	99.917	100.57	100.71	98.622	100.14	100.71	99.997	98.374	101.85
107.29	107.94	107.25	108.81	108.42	107.42	108.09	109.01	107.98	107.54	109.71	109.1	108.71	107.54	108.58	106.94	108.88	108.33	109.4	108.2	109.12	108.4	109.3	107.69	108.32	108.8	109.33	108.07	108.44	108.33	107.67	107.75	109.79	107.89	107.96	108.14	107.94	108.71	108.18	107.49	107.8	107.88	109.78	106.57	109.01	107.35	108.94	108.96	108.92	108.13
110.77	111.47	109.47	109.29	109.86	109.83	111.59	110.25	110.61	111.69	110.57	111.29	108.75	111.26	110.6	109.88	110.64	109.5	111.43	111.43	108.85	111.31	110.14	110.21	108.74	111.34	111.85	109.77	111.41	112.21	109.09	108.34	111.46	110.32	110.38	109.38	111.31	110.84	108.61	111.26	110.62	110.49	108.98	109.6	109.76	110.35	110.88	111.75	110.31	111.12
99.279	102.18	99.695	101.92	98.889	100.38	100.93	99.653	100.52	98.999	100.1	102.22	99.382	99.622	99.577	100.62	99.405	99.014	101.25	99.041	99.334	101.26	101.13	99.712	99.817	99.919	100.56	99.732	100.34	101.92	100.68	100.28	100.78	100.93	100.47	100.11	100.52	99.886	99.924	100.36	99.066	99.051	98.94	100.55	100.43	100.48	99.616	100.66	99.78	99.92
107.18	106.12	106.02	105.16	104.5	105.38	105.66	106.82	105.5	105.56	107.36	104.51	106.7	106.09	105.46	104.66	106.83	105.86	103.96	105.6	106.83	104.47	105.35	105.34	104.85	105.11	105.37	104.27	107.33	104.48	104.64	105.83	103.99	106.87	105.4	107	107.11	103.48	104.68	105.5	106.65	107.17	105.4	105.27	104.81	105.78	105.19	104.9	104.78	105.37
[truncated: 150 more columns]
