# Supplementary material for: Genetic dissection of main and epistatic effects of QTL based on augmented triple test cross design
Source: PLoS One. 2017 Dec 14;12(12):e0189054. doi: 10.1371/journal.pone.0189054 (PMC5730204; doi:10.1371/journal.pone.0189054)
Supplement: S10 Supporting Information — (ZIP) [file pone.0189054.s010.zip › z6_350_0.8_5.csv]

105.92	107.6	107.46	109.78	109.15	105.87	108.6	108.52	107.33	107.45	107.23	107	105.5	109.09	105.99	110.57	106.57	107.23	106.78	106.74	108.38	107.37	107.58	109.13	106.08	108.76	107.51	106.97	109.55	109.11	108.41	107.46	107.67	104.92	107.13	107.59	109.41	108.47	107.45	109.04	108.35	108.3	108.26	107.03	107.67	107.48	106.76	107.06	106.71	107.23
107.13	104.9	110.22	108.6	107.53	104.96	109.38	107.37	107.34	108.3	107.28	108.2	108.38	107.82	109.3	108.06	106.24	109.68	107.38	107.45	107.09	106.6	109.8	107.38	107.87	107.41	110.46	107.09	107.05	110.76	109.56	108.4	108.62	107.6	107.68	107.8	106.8	107.66	107.46	109.65	108.25	108.37	108.3	109.17	107.76	109.18	104.9	108.33	109.87	107.11
109.38	107.86	108.45	106.46	108.38	105.54	110.52	109.89	106.37	107.34	109.67	107.47	108.72	107.99	107.24	107.65	109.45	109.06	106.79	105.99	108.2	107.35	106.99	106.36	107.1	109.64	109.94	107.43	108.95	107.82	107.24	108.15	109.26	106.63	108.42	105.92	108.21	108.28	109.51	108.1	107.14	109.67	108.47	107.6	106.66	108.54	110.5	106.6	107.08	107.25
98.316	97.439	97.687	96.661	98.46	98.258	99.719	95.533	100.31	98.414	96.401	99.659	97.181	97.787	97.129	98.787	97.988	98.173	98.245	97.425	98.914	99.598	97.284	98.013	95.818	97.586	99.152	97.22	98.28	97.506	95.302	96.963	98.401	97.809	96.647	96.964	97.373	99.792	100.63	97.937	97.935	98.012	98.405	97.911	97.33	99.377	98.636	96.868	100.58	99.283
104.85	105.95	107.16	106.7	107.04	105.81	107.56	107.16	107.02	106.63	106.15	106.15	105.41	105.88	107.14	106.65	106.29	106.18	106.23	108.75	105.25	107.05	105.87	108.07	105.56	107.4	105.25	105.26	106.19	105.77	107.91	103.82	107.21	104.15	107.12	104.7	106.03	107.77	105.1	107.72	105.8	108.1	108.65	107.74	105.09	103.08	107.21	107.84	107.98	104.5
104.68	105.25	105.56	104.61	105.81	105.33	104.76	103.76	103.9	106.95	105.78	105.64	106.26	104.59	104.96	106.16	106.66	103.82	106.13	103.76	106.62	104.98	106.84	104.5	106.13	105.88	105.41	102.84	105.21	107.53	106.28	105.31	105.3	105.01	105.48	104.57	105.63	105.04	105.86	103.36	104.74	106.49	106.39	106.91	108.23	105.7	105.61	103.97	103.53	103.86
105.93	104.66	108.31	103.01	107.29	107.64	106.03	108.84	106.52	105.4	104.49	105.4	106.73	105.91	108.18	106.83	108.01	105.48	105.48	105.72	106.75	106.25	106.89	105.01	105.27	106.09	106.67	104.71	107.48	105.31	105.92	106.33	105.69	106.49	109.48	105.21	105.64	108.37	107.54	105.83	105.11	107.07	108.01	104.22	107.73	106.87	105.04	106.03	106.59	106.45
105.76	107.54	104.82	106.04	104.32	105.71	104.28	105.37	107.78	109.15	105.98	107.31	106.1	105.43	105.7	104.33	105.41	105.61	105.18	105.8	105.41	106.59	106.8	106.33	105.1	107.34	105.24	105.41	105.35	106.81	105.55	107.59	106.9	105.89	104.25	107.18	106.25	103.69	106.91	104.42	106.82	106	104.84	105.07	105.91	102.75	104.92	106.89	104.99	105.76
101.07	99.858	98.451	95.396	97.873	99.218	99.495	97.205	98.802	97.714	97.068	97.52	98.081	97.44	98.649	99.921	97.89	98.947	97.777	97.598	99.218	96.15	98.969	98.487	99.329	95.688	99.036	98.459	97.774	101.81	98.677	97.854	98.303	100.32	97.387	96.821	99.029	97.861	96.333	98.896	98.862	98.593	99.572	97.463	96.127	96.261	98.077	99.465	99.564	98.751
96.951	97.268	99.389	99.973	97.326	95.032	98.332	100.19	98.877	98.268	98.086	97.988	100.01	98.709	94.439	97.745	99.276	95.707	99.027	100.12	98.839	97.314	97.032	98.384	97.275	98.542	96.295	96.438	97.062	99.365	96.452	98.082	97.087	100.23	100.87	96.62	101.25	97.197	97.683	97.892	97.926	97.67	97.942	98.461	99.228	97.458	97.005	96.728	99.345	97.044
100.02	101.99	99.301	100.79	100.9	101.86	100.54	101.2	97.749	101.93	102.71	100.21	99.986	100.12	102.94	99.316	101.37	100.04	101.75	100.72	102.98	99.777	100.61	101.19	99.635	102.65	98.597	99.03	100.46	101.42	100.66	99.526	103.43	100.67	101.76	101.38	101.95	100.41	99.713	100.75	102.32	103.12	101.22	99.825	100.99	100.02	97.518	100.1	102.47	101.23
105.38	107.49	107.48	104.31	105.53	107.41	107.32	103.38	105.37	106.35	106.43	105.1	105.36	105.75	104.5	107.38	106.9	106.8	105.25	106.47	107.51	106.14	106.99	107.33	107.29	104.86	106.12	107.95	108.08	107.61	107.6	107.07	105.76	104.61	105.74	106.77	107.45	104.58	105.65	106.59	106.02	104.81	106.28	105.68	108.54	106.28	105.74	105.14	106.03	107.75
104.68	105.65	105.2	107.37	106.86	105.8	108.54	106.44	108.3	105.88	105.6	104.56	107.02	105.42	105.39	106.62	105.15	108.13	106.37	106.86	102.39	107.36	107.71	106.31	107.73	107.18	106.91	107.13	106.59	105.66	104.79	107.12	106.53	107.11	105.55	107.34	105.47	107.19	105.63	106.02	107.39	105.57	106.05	104.92	105.93	107.99	107.16	105.19	109.61	107.08
98.322	103.25	99.317	100.92	99.111	98.677	99.896	100.02	96.348	99.435	99.15	96.873	97.917	99.348	98.829	99.896	99.068	97.479	98.898	99.177	98.55	98.561	98.005	98.35	99.492	98.964	99.35	96.291	96.634	95.868	98.157	99.968	100.11	99.919	99.326	98.18	98.702	98.961	100.44	96.37	98.081	101.65	99.996	98.854	98.344	96.72	97.105	99.821	97.116	97.605
107.92	106.02	107.62	107.98	108.46	106.36	107.26	109.61	109.17	107.53	108.1	107.39	109.19	107.82	106	106.46	106.91	109.88	108.57	107.63	108	106.51	108.43	108.48	106.53	109.15	108.05	107.04	107.42	108.25	106.85	107.52	105.67	107.29	107.71	107.81	107.51	107.55	106.69	109.56	107.87	106.83	107.77	109.53	106.72	108.19	108.56	108.49	108.72	105.79
108.22	107.49	104.42	105.5	107.66	106.6	107.23	106.86	104.13	106.39	107.8	105.83	107.54	106.83	108.1	105.9	106.06	106.06	107.88	106.61	107.08	106.65	109.66	105.87	108.89	107.01	106.68	107.72	105.35	104.05	106.6	106.07	106.28	106.67	105.29	106.26	106.31	106.43	106.34	107.74	105.67	105.32	106.34	107.05	106.84	108.13	105.19	108.19	105.66	106.64
98.587	96.97	98.909	97.383	97.323	99.248	95.659	97.975	96.457	98.684	95.404	98.674	96.277	94.333	97.249	98.207	99.771	100.06	97.313	99.439	96.945	98.084	96.27	96.761	98.091	96.851	100.31	95.633	97.631	99.845	97.234	98.803	95.815	98.994	98.465	98.568	98.296	98.401	97.767	95.254	99.151	99.112	97.251	96.783	99.296	99.352	98.972	98.984	98.839	96.779
97.763	98.448	96.532	97.444	99.456	97.666	97.72	97.446	96.593	97.374	97.619	99.054	96.353	98.415	96.184	98.268	97.739	99.167	96.267	99.784	97.55	98.97	96.906	97.468	99.214	98.46	96.622	99.445	98.972	98.771	97.1	97.639	97.335	96.861	99.459	97.953	97.732	95.528	94.371	97.811	97.256	98.088	98.388	99.852	96.095	100.15	98.783	98.077	96.844	97.414
107.27	106.97	107.07	106.75	110.75	106.65	105.87	107.69	109.51	109.36	107.18	106.07	108.38	106.9	108.04	107.91	107.48	107.16	109.29	109.7	106.48	104.99	107.09	106.1	107.81	109	108.06	108.25	106.23	108.48	108.03	107.43	106.82	108.7	108.08	107.45	106.51	108.39	104.64	109.83	109.97	107.05	105.21	106.26	106.85	108.51	107.6	107.92	108.08	107.68
106.19	105.06	105.97	106.5	105.13	104.57	105.11	108.29	106.53	106.53	104.09	106.27	106.39	104.66	105.95	106.67	105.29	105.2	106.67	103.76	107.06	104.41	105.5	105.22	104.93	106.12	104.73	107.86	107.19	104.62	102.57	104.1	106.05	106	106.31	108.13	106.01	106.06	106.6	105.25	106.3	104.85	108.62	105.63	104.55	105.74	107.4	104.44	105.76	106.62
104.74	104.33	107.23	104.74	103.46	107.16	107.71	105.3	108.09	106.61	105.38	105.86	104.44	102.96	104.61	105.47	106	105.96	105.58	106.56	105.74	106.92	106.53	105.38	104.81	106.96	108.75	102.29	107.66	106.47	106.64	105.83	106.93	108.84	105.57	104.22	104.51	102.3	104.71	105.53	103.46	107.25	104.79	105.48	105.92	106.45	103.43	103.43	106.78	106.89
105.99	106.84	106.81	106.05	106.76	108.24	105.98	104.31	107.06	105.74	104.98	106.52	106.52	109.1	106.84	108.03	107.64	106.25	105.58	108.98	105.92	108.2	105.21	106.15	104.75	107.29	104.86	105	108.92	106.52	106.27	106.18	106.92	105.94	106.93	105.86	106.64	109.33	106.69	107.73	106.15	104.94	105.53	106.78	107.1	105.33	108.82	105.37	104.93	106.05
105.52	104.69	103.14	106.04	105.31	105.67	105.28	106.96	107.07	105.79	107.5	108.7	104.09	103.92	106.62	103.75	105.32	107.15	104.02	106.96	104.83	105.53	106.18	103.7	105.55	105.73	105.3	105.57	106.21	103.46	105.56	104.21	107.04	105.98	105.64	104.78	105.59	104.42	108.52	102.68	104.59	104.74	107.19	103.55	105.93	104.06	106.2	105.12	102.71	103.67
107.31	106.23	105.94	106.33	106.36	105.23	104.66	107.46	105.37	106.04	106.87	106.92	103.44	104.83	106.31	105.11	107.48	106.4	105.03	108.83	106.71	105.99	105.34	105.93	106.68	104.12	107.93	105.92	106.25	106.05	105.17	105.99	109.35	107.21	105.99	108.93	106.19	105.74	106.31	107.4	107.42	107.65	106.64	105.16	106.87	106	105.29	106.43	106.24	105.37
107.54	103.75	107.87	104.84	105	105.89	107.57	106.31	107.23	105.41	104.28	104.42	105.11	105.91	107	106.17	105.4	104.65	106.84	103.99	104.35	107.08	106.06	105.19	106.92	108.34	105.7	107.43	107.4	104.4	103.9	106.3	105.58	106.82	106.48	105.57	103.89	104.55	106.15	106.03	104.78	105.2	105.58	106.43	106.06	105.64	106.54	105.51	104.68	104.56
105.31	104.89	106.58	106.89	105.52	104.05	106.77	106.18	105.32	107.72	106.97	107.16	105.61	104.02	107.76	105.88	108.25	105.29	104.85	108.99	106.59	106.72	105.2	106.35	104.85	105.46	106.45	107.97	105.89	103.92	105.49	105.59	107.27	106.45	108	106.39	105.85	104.02	105.61	109.13	105.77	105.36	107.1	109.22	106.11	105.59	105.44	105.42	105.32	106.38
106.25	108.33	106.51	105.66	105.09	106.84	103.67	105.9	107.35	107.96	106.32	106.32	106.29	105.79	107.54	109.37	105.58	108.66	106.64	107.39	108.17	105.96	105.9	106.49	108.94	106.62	108.04	106.96	105.49	106.91	105.59	106.84	104.55	104.42	107.93	106.57	106.44	107.23	109.69	108.42	106.22	109.75	106.47	106.53	107.11	108.34	105.64	106.17	106.17	107.28
104.27	106.38	106.64	105.17	106.73	107.83	106.35	107.68	107.02	107.83	107.65	105.18	102.86	107.6	106.33	105.14	105.55	108.16	106.99	106.97	108.79	108.96	108.79	106.6	105.34	105.86	105.88	106.25	105.39	106.74	106.61	104.63	107.63	107.85	104.46	108.04	104.46	107.74	105.79	106.07	106.13	106.43	106.49	108.42	105.2	106.28	104.97	105.97	105.6	107.13
99.341	100.72	102.58	101.71	99.629	101.83	102.08	100.45	101.96	101.6	102.54	102.41	101.86	100.3	98.576	100.66	100.15	99.963	99.037	101.29	100.23	101.23	100.77	102.58	102.63	102.89	100.18	100.31	101.45	100.28	100.46	102.32	101.37	100.94	99.784	101.1	100.25	101.48	102.62	100.55	100.43	100.02	102.56	100.32	101.32	103.23	101.09	102.05	100.87	103.27
100.43	99.857	99.093	99.107	100.21	99.092	98.629	98.534	98.165	100	99.611	98.738	99.58	98.133	98.778	100.99	97.749	95.609	97.784	96.59	99.022	98.979	98.453	98.088	98.266	99.01	100.16	97.449	99.717	97.978	97.545	101.17	99.362	98.42	100.33	101.02	99.835	100.82	98.015	99.9	98.908	100.25	98.24	99.604	98.072	98.495	99.221	99.115	98.032	97.898
106.2	107.84	106.07	107.67	105.05	106.13	107.38	105.62	106.51	104.47	104.99	102.85	106.38	105.07	105.72	105.2	106.38	105.24	105.97	104.98	108.09	106.58	107.6	103.65	103.13	105.02	104.98	106.49	102.47	105.15	105.67	105.69	105.13	107.57	104.29	105.51	106.09	107.22	105.57	104.64	105.78	105.37	107.46	105.02	106.38	105.82	104.76	106.72	106.78	105.88
96.046	98.176	97.302	97.001	98.335	98.235	98.761	97.822	98.226	98.158	98.099	99.163	98.746	96.342	96.56	98.474	97.555	94.233	98.878	96.356	99.78	95.788	98.117	97.639	100.16	97.984	96.524	99.347	97.821	99.228	99.267	99.673	95.268	97.803	101	97.455	97.683	96.364	98.7	97.9	99.243	98.666	99.449	98.719	98.715	97.553	97.251	98.629	98.148	97.27
110.38	112.34	111.81	110.86	108.22	110.02	111.02	109.66	111.47	109.4	112.56	110.26	110.23	109.43	111.75	109.02	111.05	109.34	110.48	110.65	111.01	110.23	109.67	110.07	112.36	111.15	110.72	110.54	109.12	108.24	111.02	111.02	108.86	113.1	110.3	111.38	112.46	108.34	109.65	110.19	110.72	109.25	112.32	109.46	110.63	111.06	110.76	111.63	110.27	111.67
104.27	104.79	107.26	104.33	106.2	104.33	104.28	104.61	104.58	108.11	105.07	104.89	105.26	106.49	106.72	103.56	105.57	105.94	105.72	104.21	106.36	107.14	106.82	104.85	103.89	104.68	105.92	106.32	106.39	108.67	106.81	102.43	106.96	106.97	106.97	106.6	105.9	108.18	106.53	105.01	106.09	106.58	103.72	106.95	105.51	105.22	106.1	105.74	105.77	104.9
109.39	108.02	106.22	108.83	109.49	106.99	108.62	109.96	107.73	108.64	108.05	110.83	111.69	108.82	108.62	108.39	111.15	109.55	107.84	109.13	107.76	105.92	108.65	108.97	106.84	107.73	108.67	107.64	108.81	109.96	107.15	107.65	108.56	109.33	109.4	108.79	106.82	109.03	108.34	109.5	108.99	108.68	106.27	107.38	107.2	109.12	108.35	106.41	108.43	110.44
106.46	103.92	106.02	107.65	106.17	104.73	104.34	105.64	106.83	105.37	105.44	105.56	105.59	105.73	104.36	104.2	107.86	105.96	105.79	105.97	106.21	109.31	104.73	107.72	105.26	106.84	104.99	106.14	109.15	106.07	106.12	105.59	104.52	106.39	104.93	106.08	104.93	106.91	103.6	105.68	105.2	103.23	106.53	106.84	106.65	104.65	105.58	104.85	106.14	103.94
106.72	107.38	103.89	105.77	104.55	106.95	104.98	106.09	106.84	105.44	107.37	107.43	105.03	105.58	106.85	107.67	107.03	105.53	105.51	105.97	108.07	108.18	107.18	105.49	106.15	108.11	106.86	105.13	107.91	106.34	104.97	107.25	105.94	108.01	107.9	105.24	104.58	103.68	105.04	108.13	107.44	105.8	106.55	106.23	106.31	105.87	106.77	105.99	107.15	107.76
109.71	108.13	109.15	108.82	106.73	107.93	108.27	109.58	111.55	106.8	107.5	108.51	105.93	110.13	105.98	108.59	109.94	109.31	106.59	108.58	110.55	110.41	109.99	109.94	107.33	109.09	108.46	109.45	109.29	112.01	111.25	109.53	107.18	109.29	107.42	109.15	108.88	111.16	108.37	106.11	106.92	106.9	108.44	108.93	108.7	108.98	109.41	110.54	109.34	107.65
107.46	105.18	104.21	105.28	104.44	108.98	104.65	107.04	104.43	105.77	107.94	106.78	106.51	106.8	106.7	107.17	108.35	105.8	104.14	107.98	107.29	105.88	106.05	105.32	108.16	105.3	106.84	106.94	108.79	105.28	105.37	105.63	107.6	107.06	107.28	106.62	107.71	105.97	105.44	106.66	106.02	105.52	106.35	106.7	106.76	107.47	106.53	107.2	106.03	106.56
109.4	107.82	107.68	109.51	108.09	108.64	109.64	109.01	107.57	107.71	107.66	108.9	108.13	107.13	108.56	109.12	105.46	104.92	107	107.17	107.36	107.79	107.69	110.22	105.97	106.88	108.78	107.06	106.91	107.75	109.72	109.41	107.22	107.38	109.92	109.6	106.71	108.52	107	107.28	109.58	108.57	109.31	109.07	109.82	107.65	108.63	107.15	109.03	109.87
105.16	105.2	105.81	108.44	104.84	103.76	106.52	103.82	105.69	104.99	106.85	106.85	107.04	107.59	105.09	107.07	106.05	107.33	106.19	107.96	106.53	105.28	105.29	106.9	106.83	105.27	107.8	107.61	104.68	107.73	108.82	104.34	106.3	106.76	107.83	105.84	106.51	105.71	106.87	107.92	106.45	105.51	104.68	108.19	106.81	108.05	108.28	106.16	107.22	107.75
97.46	99.51	102.35	102.72	99.852	98.39	98.34	100.83	98.121	95.155	96.965	98.045	98.218	101.28	97.981	100.05	97.335	100.95	99.739	98.833	98.961	99.728	99.817	97.206	98.84	98.898	99.139	99.944	98.396	102.49	100.85	99.076	97.766	101.14	100.18	98.152	99.035	98.269	99.538	99.083	97.386	100.83	100.03	96.772	100.15	101.59	97.955	98.266	99.094	102.5
107.16	106.26	106.57	108.24	108.45	105.93	107	108.18	107.72	105.64	105.42	106.97	108.76	104.68	105.41	104.78	106.83	105.68	105.28	106.08	104.37	106.63	108.48	107.42	106.15	107.05	105.72	103.72	108.44	105.76	106.22	108.22	105.87	108.3	107.37	107.05	107.01	104.89	106.35	105.76	107.19	106.48	105.2	107.07	106.92	105.74	107.57	107.79	106.64	107.27
97.656	97.572	97.837	98.834	97.864	97.012	98.698	100.45	99.82	96.202	96.435	96.202	98.345	97.224	96.81	97.576	97.011	97.188	97.275	97.532	95.67	98.155	99.264	97.611	96.904	98.516	96.346	98.933	100.42	99.135	96.895	97.19	95.676	99.856	95.699	100.6	96.082	100.43	99.185	98.024	97.994	97.453	98.715	99.125	96.865	96.362	100.2	96.845	96.457	98.33
99.785	96.302	98.757	97.605	99.488	98.912	97.474	100.05	98.111	98.82	98.816	99.355	99.193	99.088	97.038	98.996	100.07	97.068	97.857	95.797	98.005	98.163	98.607	99.258	98.127	98.696	99.518	100.17	99.372	100.53	98.646	98.78	96.924	97.977	100.89	99.741	98.307	99.343	99.038	99.282	99.17	96.811	96.351	98.737	98.011	98.813	98.236	99.763	101.01	99.63
103.98	104.68	104.9	105	104.04	105.04	104.53	105.64	101.79	104.49	105.42	104.34	106.11	106.18	107.88	106.19	104.9	106.91	107.67	105.62	106.7	105.79	105.79	106.69	106.96	107.29	102.73	106.13	108.23	106.49	106.26	105.34	106.4	106.91	105.72	104.6	108.92	105.96	105.56	103.04	105.02	104.48	106.76	107.69	103.88	105.79	103.95	105.84	106.37	106.29
108.01	106.05	105.2	104.37	109.23	106.23	105.34	107.08	105.13	104.44	104.56	105.33	103.51	105.42	103.96	105.79	106.39	104.57	104.88	106.44	106.26	104.89	107.23	105.83	106.15	103.4	103.9	106.35	107.87	105.44	107.05	106.26	104.62	105.16	104.84	105	106.16	104.85	106.47	105.64	107.22	107.45	106.45	107.03	105.19	104.56	104.57	106.28	104.24	105.84
106.2	105.44	106.19	106.78	104.6	105.74	105.35	104.73	107.26	103.27	106.94	104.24	105.25	105.96	107.66	107.26	107.03	106.17	106.08	107.3	103.33	104.98	106.1	105.02	105.54	104.74	106.11	106.84	105.44	104.85	107.63	104.7	106.81	104.67	106.55	105.95	106.23	106.9	107.28	108.41	104.82	104.98	106	104.91	105.92	105.09	103.17	104.99	106.03	104.49
106.76	107.97	107.6	108.42	108.65	106.64	107.05	106.31	107.35	106.05	105.37	108.1	107.3	106.06	106.83	107.98	104.47	105.36	107.31	107.07	105.46	108.03	105.89	106.82	107.75	107.14	105.21	106.07	106.22	105.04	106.18	106.33	104.78	106.06	106.61	104.74	105.04	102.9	105.49	105.34	106.9	106.29	105.53	104.74	105.45	105.91	105.16	104.65	106.84	107.07
108.89	108.9	110.41	110.91	111.46	111.18	109.89	110.12	107.85	110.29	107.2	110.31	112.29	109.48	109.43	108.16	111.85	107.54	109.9	111.84	109.87	111.04	110.63	110.7	110.11	110.69	110.07	108.91	109.53	108.91	110.09	110.55	109.64	110.94	109.39	111.08	109.9	109.54	109.61	109.66	112.36	111.77	108.66	107.3	111.56	110.13	110.95	108.91	109.97	111.04
101.86	102.17	101.58	102.22	100.85	98.84	99.338	99.329	101.3	99.478	100.38	99.063	99.903	100.54	100.79	99.551	99.056	101.6	102.32	99.802	104.1	100.58	101.94	102.56	99.882	102.03	100.01	99.627	100.11	98.938	102.94	98.019	100.75	101.7	99.738	100.29	100.89	102.15	101.5	100.46	99.956	100.46	102.12	99.793	103.13	101.12	98.873	100.11	99.79	100.52
103.48	106.3	105.55	102.47	106.34	105.14	108.83	105.98	106.43	106.41	105.58	104.38	106.94	107.15	104.01	107.69	106.89	106.19	104.92	103.81	104.68	106.11	106.67	105.49	105.73	105.57	105.35	106.26	106.42	104.47	105.18	105.78	105.16	104.81	108.42	106.53	104.72	106.97	104.87	108.16	107.04	107.42	105.91	107.68	105.62	106.68	105.9	106.36	107.89	103.73
106.24	106.59	105.15	104.74	105.02	106.3	106.46	105.47	104.86	105.5	104.31	106.57	106.77	106.98	107.62	106.63	103.93	106.97	105.11	106.01	107.36	105.63	106.31	104.72	104.61	105.17	103.81	105.56	104.63	105.06	106.28	103.37	102.65	107.12	104.9	107.22	107.76	105.21	104.3	105.03	104.78	105.67	107.24	104.27	104.93	104.98	107.24	105.5	105.7	107.76
108.82	108.35	106.84	106.31	109.58	107.83	107.76	108.26	109.31	108.33	107.63	106.41	108.48	108.87	109.78	108.3	109.38	107.36	107.8	108.38	109.36	105.8	109.28	108.05	109.15	107.85	107.65	106.62	109.19	106.83	107.55	106.59	107.97	108.84	110.08	107.73	109.8	109.38	108.7	107.63	109.34	108.18	110.14	108.4	110.25	107.4	108.25	109.24	107.15	109.14
109.35	111.4	110.01	109.82	109.51	107.39	108.98	108.79	107	106.67	108.57	106.88	109.76	107.87	107.52	109.38	109.8	110.51	108.17	107.32	104.81	108.52	107.83	107.43	107.23	106.15	108	107.46	106.68	110.31	108.33	108.84	106.61	109.36	105.41	108.93	106.35	107.46	108.16	106.68	106.15	108.25	107.39	109.11	108.09	107.87	107.56	107.11	108.68	109.64
105.88	107.8	108.4	103.89	107.93	105.12	107.6	108.28	104.67	108.57	105.56	105.11	108.64	105.96	107.35	106.91	108.29	106.57	105.99	105.77	105.8	107.02	108.16	104.93	108.16	104.71	107.17	105.93	106.85	105.57	106.34	106.63	106.23	107.02	107.41	106.18	109.79	107.77	105.69	106.42	105.68	105.44	103.29	107.14	106.35	104.89	107.01	109.22	106.52	106.12
105.09	104.13	107.63	108.75	105.77	107.29	105.16	106.46	104.39	107.05	104.66	107.05	106.61	105.33	107.18	107.94	102.97	103.86	106.1	108.05	106.82	105.86	106.43	106.04	106.49	105.5	105.51	105.18	105.28	109.23	104.83	108.46	107.23	103.98	104.41	106.28	104.24	105.85	104.53	105.82	107.17	104.61	105.9	104.35	106.93	101.71	105.41	103.61	104.73	107.62
106.01	106.63	108.72	110.95	107.5	108.08	108.59	108.13	107.3	106.89	109.11	108.86	107.82	109.92	106.31	107.04	108.76	107.69	106.38	107.39	109.14	109.9	110.69	109.03	105.87	107.65	109.43	108.55	108.97	109.35	108.4	108.59	109.86	108.04	109.4	107.57	108.44	107.95	109.44	108.57	106.62	104.63	107.13	105.23	108.01	108.22	107.28	109.33	108.22	107.96
111.53	111.92	110.9	110.86	110.17	110.49	112.14	110.93	108.6	109.8	109.92	111.77	108.89	110.56	111.42	111.58	111.52	110.58	110.59	109.26	109.54	111.53	110.48	111.29	109.49	109.44	111.81	108.82	111.09	112.75	111.53	109.41	111.28	108.7	111.13	110.91	112.39	111.73	109.75	109.93	111.25	110.31	112.72	111.09	110.08	113.34	110.08	111.65	107.97	111.73
106.62	103.02	105.97	106.14	106.25	106.46	105.98	105.09	106.73	104.02	103.37	103.68	105.76	106.58	105.98	107.4	105.88	106.9	105.44	105.36	105.31	103.66	107.94	105.93	104.61	107.43	105.72	105.2	103.17	105.15	104.31	107.65	104.37	104.02	105.7	103.89	105.52	106.59	106.44	106.55	106.32	106.06	105.96	106.72	104.94	105.47	105.94	107.3	106.32	104.21
105.57	105.83	103.05	103.28	106.89	105.54	103.93	105.8	106.37	105.71	106.48	107.7	106.4	103.17	106.56	104.75	105.45	107.95	103.27	106.15	105.39	106.78	105.86	103.61	104.8	105.97	105.9	105.05	105.21	104.95	103.79	104.89	106.73	105.56	107.01	107.36	103.84	107.85	104.98	106.9	104.79	104	108.63	107.26	105.16	102.84	105.65	104.85	107.5	103.62
106.86	106.91	106.58	108.46	108.11	105.35	111.13	108.91	106.93	108.61	107.73	109.83	107.75	107.69	107.68	108.34	107.04	108.03	108.58	108.6	105.92	106.96	107.26	108.33	106.69	105.42	107.76	106.79	107.05	111.41	106.78	109.98	108.95	106.62	107.75	110.4	108.26	106.76	108.11	108.54	108.48	107.46	108.63	106.19	110.27	107	108.66	109.06	108.25	105.72
105.08	105.76	106.03	107.29	104.88	104.9	106.26	104.46	104.1	106.98	106.12	107.23	104.62	106.97	103.46	105.74	106.12	104.76	105.75	105.6	105.21	103.75	105.18	106.02	106.93	106.8	104.91	107.81	107.31	106.58	105.65	104.46	103.85	104.25	105.91	106.95	105.28	105.95	107.09	107.16	107.64	106.68	105.74	105.58	106.84	108.07	106.23	104.2	105.97	105.98
105.29	105.42	105.25	103.8	106.62	105.91	105.04	105.83	107.13	106.38	105.24	103.9	102.72	106.3	108.29	105.32	106.34	105.22	107.75	105.2	104.75	107.67	105.34	104.14	104.71	105.95	104.41	105.31	106.14	103.8	105.25	103.48	105.88	103.85	105.16	104.83	102.29	108.65	106.99	106.3	105.8	106.38	104.75	105.77	106.24	105.49	106.13	107.1	105.81	107.47
110.86	109.31	111.04	110.52	109.6	112.05	111.41	110.51	111.31	110.59	110.53	109.1	110.77	108.77	112.48	109.77	110.33	109.21	111.03	108.63	109.36	112.53	109.59	109.49	108.83	112.1	110.18	110.95	110.47	110.56	106.95	111.72	112.17	110.38	111.38	111.98	110.85	110.35	109.71	111.73	112.46	110.48	110.9	109.6	109.88	109.27	109.3	108.97	109.43	109.93
99.7	100.27	98.798	98.817	99.081	100.6	97.845	98.651	100.67	100.9	100.53	98.643	98.017	97.563	100.5	100.97	97.185	100.28	100.6	98.928	99.793	97.181	98.873	98.439	97.587	99.677	99.04	99.036	99.957	100.01	98.475	98.993	97.401	98.633	97.624	98.203	99.74	98.908	99.236	99.573	98.082	101.19	101.91	99.855	98.614	97.482	99.001	99.497	99.451	101.46
107.18	104.85	104.52	104.63	106.23	107.21	106.13	105.94	103.89	106.59	106.63	105.32	106.18	105.02	105.8	105.96	103.84	106.65	105.32	106.53	106.53	107.01	105.2	105.51	104.12	105.9	106.74	104.41	106.1	104.55	104.55	108.15	105.64	105.33	107.68	107.22	103.8	106.35	106.99	104.17	105.73	105.11	106.47	106.7	105.5	106.9	105.93	105.65	105.23	104.64
107.62	103.89	104	104.82	104.94	106.65	107.89	107.22	105.09	108.76	106.04	106.06	106.39	108.93	106.07	107.18	104.86	105.88	103.7	106.22	106.51	107.92	104.9	108.54	107.09	104.92	107.2	107.22	109.39	106.66	107.26	106.78	106.87	105.97	106.38	106.58	107.05	106.44	107.5	106.53	105.51	105.54	106.3	105.64	107.78	105.9	106.75	107.25	106.4	105.49
110.22	111.47	109.69	110.63	110.82	109.39	109.93	109.68	111.56	109.38	109.29	107.4	110.01	111.73	111.94	110.88	114.36	108.29	111.59	110	110.39	108.6	111.47	112.83	110.91	109.93	110.99	108.2	109.77	111.15	111.07	109.12	108.45	108.63	111.12	110.93	111.15	111.86	112.39	109.97	109.74	109.79	109.63	108.99	112.08	109.2	110.85	109.3	107.87	112.12
105.85	105.54	104.11	104.67	104.21	106.83	105.53	105.22	106.38	104.67	106.65	105.7	105.74	105.63	106.39	106.07	104.98	103.67	106.16	107.36	103.25	104.25	103.56	105.38	103.79	104.43	104.94	105.3	103.71	103.77	105.54	102.72	106.99	104.94	103.82	107.39	106.92	106.73	104.43	105.21	104.34	104.75	104.47	103.89	104.81	106.35	106.76	105.56	107.32	102.66
96.406	99.254	101.04	98.387	99.996	100.78	99.431	98.983	97.414	100.42	99.026	100.84	99.636	101.52	98.488	96.822	99.072	99.945	101.14	97.51	99.98	97.382	99.127	97.58	99.482	101.03	98.301	100.02	97.697	99.096	99.505	98.755	98.132	96.273	98.007	97.445	100.85	101.7	101.28	98.429	99.292	98.681	99.186	98.081	99.017	98.441	98.635	98.997	97.95	98.155
105.5	104.79	106.24	107.26	105.55	106.6	104.11	107.89	106.33	107.28	105.93	106.18	107.16	106.71	105.63	106.23	107.75	106.97	105.33	107.66	103.87	109.59	105.69	105.38	105.99	107.04	106.55	105.77	105.5	104.75	105.92	105.06	104.23	107	105.22	105.31	106.58	107.2	104.84	107.77	103.18	105.21	104.51	106.39	104.36	107.02	105.31	103.47	107.09	106.86
104.09	101.81	106.6	106.51	107.32	104.93	105.92	106.79	106.98	106.16	107.89	103.26	106.01	105.42	107.64	106.24	105.39	107.1	107.08	105.42	103.54	107.21	107.72	106.9	106.95	106.19	105.47	106.44	104.43	105.88	106.91	105.19	104.75	104.85	105.27	105.21	103.48	104.22	105.66	104.36	104.78	106.13	108.05	104.92	105.5	106.95	106.37	104.55	106	105.84
108.03	108.71	108.04	107.88	108.25	106.45	106.82	108.43	108.13	108.28	109.08	108.25	108.74	109.99	106.07	106.75	107.56	105.77	107.77	108.37	108.81	105.96	106.76	107.06	107.65	104.96	105.76	110.16	108.03	110.15	107.03	108.51	109.14	107.67	108.18	107.47	106.55	108.72	105.57	107.13	106.14	107.16	108.33	108.7	106.32	110.52	106.46	107.56	109.72	106.1
107.7	108.09	107.99	109.79	107.24	107.5	108.44	109.07	110.64	111.52	107.92	104.91	108.19	105.68	109.01	106.87	107.89	105.34	109.14	107.67	106.99	108.43	107.88	105.53	106.09	108.97	107.67	106.9	106.34	107.95	107.47	107.76	108	108.38	107.66	108.55	109.26	108.22	105.14	110.69	107.02	107.65	107.76	106.02	107.33	106.25	108.09	106.93	106.13	107.15
105.68	106.94	107.6	104.14	106.33	108.39	106.59	110.07	106.63	106.67	105.84	107.97	107.19	107.79	107.46	108.06	107.2	104.45	105.92	105.58	107.7	106.32	105.4	106.25	107.48	108	108.02	107.85	105.11	107.43	103.92	106.32	105.86	103.71	105.46	102.01	106.13	105.84	105.1	107.47	104.94	107.41	106.04	107.53	104.66	106.78	104.34	103.96	106.62	105.95
110.32	110.19	112.91	110.3	111.33	110.77	108.79	110.64	109.44	110.02	110.06	109.69	109.11	111.85	113.24	111.87	111.7	109.93	111.43	109.2	110.62	110.57	109.44	110.66	109.53	111.7	108.14	111.34	109.59	112.35	110.12	112.76	109.27	109.89	109	110.77	110.9	110.88	111.11	111.94	110.44	109.53	109.17	110.3	109.21	111.8	110.57	108.33	110.68	111.2
104.59	108.28	105.66	106.7	107.97	107.39	103.72	106.42	106.48	108	107.02	105.02	105.21	106.5	107.83	104.56	104.84	104.23	107.49	105.29	106.39	103.17	105.23	105.37	106.76	106.35	103.53	107.3	104.32	106.83	104.08	106.43	104.83	104.84	106.93	104.95	106.22	104.58	107.03	107.65	106.46	105.42	105	105.4	104.18	104.94	106.7	104.02	105.72	105.67
97.386	97.773	97.304	97.95	97.206	98.907	94.277	96.105	96.677	98.545	98.524	99.094	99.793	97.144	101.22	98.74	100.51	96.999	99.318	98.604	96.921	97.219	100.5	98.455	98.961	99.632	98.814	98.19	96.802	98.564	96.82	98.469	97.225	95.647	98.637	98.649	97.753	98.962	96.276	96.64	96.286	99.794	98.03	98.443	99.139	97.019	100.3	95.777	98.597	98.9
110.97	109.18	110.27	110.98	111.61	110.66	110.81	112.09	108.63	109.81	111.9	109.63	109.89	112.04	112.08	110.95	112.48	111.31	110.18	107.87	109.82	110.35	110.84	109.37	111.3	111.14	109.92	108.6	110.44	108.23	110.87	109.02	109.81	110.4	108.05	111.75	110.26	112.33	108.3	108.86	110.97	110.13	110.08	109.15	110.07	109.97	110.7	111.8	110.65	109.91
105.35	107.98	106.68	109.62	106.16	106.64	107.79	108.11	107.21	104.38	106.66	105.97	107.3	106.88	107.64	108.29	108.78	107.06	106.97	105.82	106.63	105.68	107.48	107.37	106.88	110.7	108.28	108.5	105.77	108.7	109.33	107.36	106.95	108.18	107.27	107.67	108.74	108.27	107.51	104.35	108.15	108.92	107.42	106.67	109.18	108.27	108.84	108.19	108.29	111.01
99.273	100.61	99.178	101.44	100.69	102.15	100.25	99.668	98.844	98.248	98.358	99.648	98.345	102.02	99.509	99.459	99.271	101.33	98.308	100.1	100.17	99.185	100.73	98.251	99.355	99.062	100.03	99.104	99.799	98.073	100.3	99.633	99.268	98.835	99.718	99.031	100.4	101.05	100.61	98.853	100.47	99.742	101.59	99.335	99.787	99.693	100.11	100.16	99.198	98.905
109.7	111.99	108.28	108.78	111.87	110.95	111.08	112.57	111.7	112.17	108.48	108.69	109.86	108.9	111.7	111.23	111.74	111.04	111.9	110.18	108.53	109.66	109.08	108.08	112.73	110.34	110.41	111.48	110.31	112.31	107.29	112.11	109.18	111.2	111.45	109.94	111.31	109.55	109.38	112.22	109.89	110.6	109.73	109.89	109.76	109.09	110.99	109.52	109.72	109.59
108.47	106.59	108.91	107.35	108.18	108.31	106.72	109.21	106.62	106.06	109.36	108.6	108.63	105.63	108.2	107.56	106.99	107.52	108.9	108.37	107.13	109.74	112.38	107.99	107.04	106.97	107.45	109.46	110.82	110.83	107.27	110.27	108.53	107.61	107.03	110.44	106.62	108.17	109.65	106.72	110.02	107.44	108.31	105.85	107.8	107.75	109.67	110.54	109.19	108.28
98.232	97.866	96.657	98.316	99.17	96.23	96.922	97.04	97.82	100.18	98.701	98.5	98.221	98.915	96.18	98.625	99.647	97.814	97.713	97.523	98.089	98.119	97.699	98.033	98.583	101.42	99.704	99.104	100.7	98.907	96.022	97.586	97.823	97.413	97.141	95	99.747	98.826	97.759	99.275	97.16	98.79	95.858	100.05	99.227	97.451	98.071	97.402	99.463	97.271
106.44	106.75	104.85	105.82	107.44	106.64	106.37	104.83	104.17	105.3	102.51	104.75	107.07	105.23	106.59	103.63	104.67	105.68	106.35	105.21	105.83	105.26	105.06	106.66	108.04	104.63	107.77	106.79	104.81	106.11	105.72	104.69	106.18	106.63	104.37	103.78	107.8	106.95	104.52	107.85	104.31	106.61	103.59	104.96	107.02	103.33	105.91	103.94	104.66	107.98
105.44	103.48	105.85	107.27	105.49	104.66	107.49	105.86	104.23	107.25	103.9	102.67	106.89	107.81	103.73	105.45	104.12	107.78	107.02	105.36	106.47	103.58	105.35	105.09	103.83	105.61	108.45	105.17	105.87	106.25	104.93	105.87	107.06	103.85	107.16	108.36	106.3	107.19	104.83	103.34	107.69	104.68	105.94	105.32	104.22	104.42	107.36	104.8	109.73	104.15
106.96	109.24	108.72	107.79	108.73	108.16	109.97	109.4	107.5	107.2	107.87	107.37	108.57	109.6	107.98	109.49	109.47	106.68	108.27	109.96	109.19	108.12	109.32	108.32	108.72	108.45	107.06	107.9	109.72	108.27	109.38	107.44	109.05	107.92	109.73	108.29	110.56	108.36	108.09	106.51	106.62	109.07	107.97	108.08	108.68	106.33	110.1	109.86	108.32	109.54
107.16	103.75	108.98	106.6	107.3	105.14	108.03	107.06	108.34	109.28	109.09	106.07	105.9	105.76	106.22	106.14	105.2	105.95	105.13	107.71	105.03	105.48	106.76	106.34	104.92	106.43	106.46	105.28	105.71	107.8	106.74	105.34	105.81	105.69	105.65	107.39	107.86	107.29	107.59	106.91	107.63	106.79	107.19	105.36	105.93	106.14	105.67	104.66	106.05	106.02
102.91	105.34	105.47	107.09	105.56	106.84	104.67	107.05	105.37	106.94	106.94	106.77	105.48	106.43	105.94	105.76	104.76	106.2	105.66	105.94	106.22	105.39	104.07	102.61	105.4	103.9	104.66	104.96	107.43	105.07	105.88	105.42	105.31	105.1	103.42	105.63	104.93	103.56	107.39	105.79	107.93	102.88	107.57	106.74	105.81	104.14	103.96	106.16	103.91	104.56
97.759	95.883	96.921	96.686	98.205	98.324	98.409	100.47	99.75	100.04	97.668	96.624	99.767	99.007	97.734	98.673	98.288	98.887	100.5	98.508	99.85	98.914	98.722	98.258	96.587	100.42	98.315	98.824	99.121	100.6	96.411	98.878	98.291	99.368	98.18	96.746	96.753	99.409	97.848	97.493	98.797	97.251	96.649	99.911	97.935	97.074	98.668	96.148	99.044	97.931
106.01	105.26	106.07	106.16	109.28	105.6	107.01	105.36	105.55	103.73	105.31	104.08	105.89	104.22	104.27	105.63	107.37	107.16	104.39	104.74	106.2	106.38	107.34	104.54	106.74	106.04	108.89	104.53	105.02	104.62	106	105.14	106.48	106.54	102.79	105.26	105.59	107.5	105.75	103.55	105.16	105.19	106.13	105.74	107	105.47	107.31	105.51	108.19	104.18
104.58	107.47	107.41	105.88	105.93	104.48	105.89	106.36	107.03	106.95	106.25	106.72	105.94	105.6	105.7	107.67	106.71	108.26	106.95	105.7	105.85	107.44	106.14	106.98	107.67	106.56	106.39	106.86	105.93	105.1	106.73	107.17	106.19	106.9	105.77	106.05	105.62	104.39	107.22	107.82	107.46	108.92	105.54	105.63	107.71	107.38	106.46	109.13	105.37	107.94
106.89	108.49	107.7	110.24	107.12	109.05	107.07	110.11	108.24	108.81	108.58	108.15	110.3	109.17	108.8	106.12	107.46	105.69	109.87	108.52	110.38	110.03	106.15	107.01	107.58	109.03	107.29	106.83	106.98	107.99	105.8	108.57	109.1	107.91	109.3	107.5	108.26	108.1	108.8	107.42	107.5	107.01	106.69	107.78	105.59	106.95	106.79	105.65	108.39	108.11
111.01	109.94	108.7	110.27	111.02	111.74	109.21	110.27	110.12	111.91	109.97	111.02	109.86	110.19	109.38	110.09	108.75	109.78	110.48	108.58	108.54	110.57	111.78	110.82	112.24	110.19	109.03	109.52	111.61	109.56	110.31	110.25	112.37	110.85	108.72	109.81	110.71	110.58	108.87	108.76	109.07	111.26	111.01	109.74	112.3	108.52	110.89	112.83	109.5	109.47
98.678	98.513	99.626	98.955	99.235	101.08	99.134	99.903	99.005	98.188	100.2	96.882	99.436	99.279	98.182	98.503	98.314	98.386	97.847	99.205	98.404	99.442	98.708	98.645	98.536	98.816	97.028	98.305	99.365	97.726	97.227	99.919	98.376	98.123	98.306	98.58	99.37	98.204	97.081	99.668	100.71	98.128	96.842	98.887	100.11	96.579	95.783	98.654	101.55	99.452
99.321	96.764	98.533	97.981	96.604	97.527	100.15	98.343	96.68	98.646	95.734	98.476	97.015	97.239	98.81	95.842	96.13	97.59	98.714	96.299	96.796	99.191	95.971	97.36	99.992	99.802	98.913	96.55	97.035	99.047	99.348	99.249	99.196	94.032	96.298	96.212	97.174	98.049	96.538	97.902	94.005	96.827	96.876	99.727	98.171	98.721	97.318	98.465	97.057	97.223
101.02	97.919	101.83	101.58	99.42	100.17	101.58	100.81	100.59	99.526	100.88	100.98	99.99	99.296	99.502	101.72	100	101.61	100.21	101.23	101.38	99.006	101.62	100.97	101.01	101.82	99.687	98.814	100.99	100.78	104.47	100.55	100.27	102.76	101.8	99.547	98.585	100.54	99.55	99.868	100.63	101.79	98.111	99.84	99.087	99.78	99.509	98.725	98.844	102.38
104.88	106.04	105.49	107.86	106.45	107.21	105.69	105.67	107.57	106.73	105.83	104.33	103.35	104.56	107.56	105.89	104.8	106.29	109.01	107	106.45	104.5	105.21	104.67	105.46	105.89	106.28	106.69	105.51	106.01	104.87	106.36	104.72	103.55	104.65	106.98	105.68	107.2	105.58	104.55	105.71	105.51	106.65	105.74	106.58	106.21	107.03	107.11	105.96	106.37
107.12	108.1	108.37	106.99	110.25	107.9	108.04	109.25	107.98	105.77	106.48	107.44	108.3	107.5	108.49	108.69	107.92	107.08	106.1	108.93	108.38	107.89	107.23	107.28	109.14	105.23	110.3	106.78	107.86	106.87	108.85	109.54	105.1	108.01	108.24	108.32	105.99	109.14	108.98	108.56	107.6	106.5	106.56	107.88	109.14	109.94	107.29	106.67	108.73	105.91
106.35	105.47	108.41	108.51	109.27	110.71	107.63	109.15	107.68	110.41	106.96	109.13	107.99	106.87	111.54	106.15	107.03	107.71	109.49	110.46	108.77	108.11	107.22	105.91	109.99	106.78	107.82	106.07	106.9	108.98	109.3	109.49	108.03	108.54	108.35	107.85	108.17	108.43	107.3	110.14	108.42	108.85	109.12	109.82	110.05	108.59	107.27	109.56	110.67	108.6
107.56	106.11	106.62	103.42	106.2	104.61	103.91	102.59	107.19	106.97	104.84	103.11	105.47	107.33	106.52	104.73	102.58	105.67	106.5	103.87	104.04	104.94	105.43	104.39	104.85	105.51	105.43	106.21	106.18	104.77	105.91	106.17	106.2	104.94	105.56	105.25	106.17	103.89	103.51	104.29	105.12	104.11	107.57	103.97	104.02	105.46	105.04	107.64	104.73	103.72
95.988	99.019	98.121	98.571	96.573	96.366	98.304	98.075	95.832	97.369	98.863	97.539	98.688	100	99.481	96.173	96.529	96.422	99.637	96.903	96.894	98.499	95.985	96.953	98.352	99.009	98.172	97.002	100.86	99.375	98.786	96.031	96.061	96.807	99.988	95.687	98.376	95.809	100.29	97.612	98.346	95.257	97.187	96.497	96.599	98.688	98.187	97.259	99.231	97.293
109.09	106.65	108.69	108.9	106.81	107.08	110.57	109.66	110.32	107.84	107.56	107.81	106.7	107.97	110.48	108.68	105.65	108.6	108.83	109.64	105.05	105.82	104.49	107.09	105.57	108.66	107.05	106.56	108.1	109.14	109.96	109.11	109.36	110.28	109.34	108.3	109.51	109.93	105.72	109.55	108.68	108.75	108.27	107.7	107.9	108.04	110.72	108.97	110.93	110.96
105.56	105.32	106.17	104.25	103.76	106.01	104.97	105.25	105.93	106.74	104.77	106.62	106.01	104.41	104.29	101.27	104.49	106.81	107.89	103.68	103.61	105.21	104.94	105.93	105.85	105.78	105.39	105.83	106.17	105.08	104.73	107.24	106.88	104.15	105.34	105.37	106.22	105.88	105.11	106.69	105.12	108.39	106.23	106.89	104.91	106.39	105.14	104.94	105.15	103.55
108.73	110.33	108.35	108.59	111.89	108.49	111.42	108.88	109.93	110.4	109.11	107.37	109.91	108.49	108.5	109.96	109.2	108.41	107.52	110.74	111.26	108.18	109.51	106.81	109.7	108.26	106.92	108.61	107.59	108.07	108.36	110.92	107	106.77	109.46	110.35	108.12	109.5	107.29	107.53	108.29	109.44	106.62	107.15	108.89	107.98	109.1	107.64	109.41	108.62
105.09	103.95	106.27	106.38	106.16	104.16	104.52	103.91	106.19	105.43	106.19	105.32	103.89	106.53	106.34	105.4	108.04	105.85	104.78	105.42	107.41	106.93	105.56	106.84	105.52	106.08	108.51	105.12	106.34	106.54	107.62	107.36	104.61	108.28	106.37	105.49	105.99	105.16	106.61	105.58	105.41	106.5	103.64	105.56	106.1	105.48	107.05	107.41	106.46	105.74
107.61	106.73	108.15	107.28	105.46	110.17	108.03	108.77	109.3	110.13	108.52	107.43	108.44	107.96	109.42	109.27	107.3	106.52	109.7	108.97	108.03	107.63	108.13	108.49	108.9	110.61	108.38	108.33	110.01	110.46	109.01	107.37	106.44	109.2	107.01	109.13	110.88	108.47	107.58	108.61	109.12	107.92	107.59	111.17	109.7	108.08	109	108.68	107.45	110.09
96.223	96.512	97.852	98.437	98.931	99.676	96.518	97.136	97.503	97.793	98.148	101.01	97.76	97.083	98.808	99.787	98.267	97.079	97.368	98.037	98.697	97.944	95.856	98.819	98.318	99.015	95.164	97.436	98.034	97.615	98.447	96.027	97.802	96.881	95.739	98.083	97.445	98.384	98.381	97.602	96.887	99.732	97.465	97.917	97.386	98.87	98.439	97.969	97.365	98.469
104.5	104.75	105.4	107.88	104.98	106.9	107.79	107.46	106.32	108.05	107	106.43	105.09	105.83	106.37	104.5	107.51	106.48	106.38	105.77	105.84	103.61	108.01	107.76	107.8	105.18	104.4	108.16	108.45	104.93	104.93	107.58	107.67	107.26	105.26	105.64	106.49	107.59	104.55	104.93	105.65	106.89	108.37	105.59	105.14	105.91	105.37	107.72	104.21	107.39
96.771	97.955	95.344	101.43	97.151	96.925	96.997	98.356	98.765	98.322	99.548	99.116	96.735	97.991	97.683	98.738	98.252	95.811	99.002	98.409	98.191	98.77	98.134	98.044	97.56	97.117	98.265	99.625	97.876	99.573	97.384	97.647	98.027	96.469	94.536	99.69	97.205	98.319	98.636	97.333	96.129	99.286	96.043	98.42	98.036	97.801	98.617	97.273	97.528	98.172
105.86	105.05	105.24	107.02	103.63	104.91	105.3	104.78	105.59	105.62	105.51	106.2	106.09	105.7	105.14	108.44	104.88	104.61	106.88	106.01	106.06	106.1	105.91	104.42	103.82	106.45	105.41	105.47	108.14	107.59	106.07	105.33	104.25	105.58	103.42	105.31	103.84	105.56	105.43	104.84	104.26	106.24	105.88	104.31	106.82	106.99	107.1	105.06	102.17	105.64
98.232	99.765	99.537	100.43	98.217	98.967	99.432	99.984	100.47	100.27	99.695	99.227	102.15	100.72	99.356	98.699	97.159	100.32	99.337	101.07	100.99	100.13	99.379	97.627	96.868	97.126	99.841	98.392	98.708	99.591	98.153	100.8	98.985	100.96	98.873	99.926	98.975	100.22	99.714	98.786	97.88	99.659	97.539	100.55	98.031	97.085	99.628	96.275	99.985	98.043
106.03	103.83	104.95	105.99	105.71	105.86	106.24	105.98	106.34	105.82	106.27	105.08	105.22	105.51	106.15	106.64	107.73	106.59	103.97	104.75	105.28	103.03	106.25	105.46	105.8	103.67	104.62	104.74	105	106.36	103.71	106.5	105.07	106.87	107.38	105.3	106.57	103.6	104.27	104.88	106.9	105.32	104.38	104.94	106.28	105.54	108.36	105.47	105.57	104.48
107.67	104.76	106.91	105.88	106.25	105.64	105.35	104.74	106.84	105.38	106.93	104.15	105.45	105.71	105.15	106.77	104.11	106	103.44	107.37	104.13	108.28	106.4	104.19	107.09	104.29	104.95	105.42	105.52	105.01	104.88	106.58	105.31	103.73	106.72	107.09	101.14	104.88	106.31	105.11	105.5	104.74	106.03	107.22	105.96	105.86	105.13	103.32	105.77	104.08
104.62	105.61	103.17	106.53	106.72	105.96	107.19	106.29	108.84	104.77	106.31	106.38	104.89	105.92	105.7	104.71	104.94	105.3	106.04	106.91	105.58	105.65	106.64	104.97	106.09	106.1	105.48	106.66	106.61	104.74	106.37	107	108.09	106.98	105.92	105.22	106.02	105.97	106.26	105.9	105.84	105.56	104.31	104.81	104.9	107	105.35	105.64	105.41	106.73
108.81	108.33	107.9	108.11	108.81	109.82	107.59	107.72	108.06	110.19	107.94	106.41	108.37	107.82	106	107.74	109.13	109.45	106.32	107.49	108.64	112.8	106.67	109.85	106.3	109.35	106.62	104.84	107.97	108.06	107.51	109.27	108.78	107.61	107.73	107.78	108.22	107.19	105.79	108.38	105.86	107.48	107.6	106.4	108.25	107.37	108.07	108.36	109.31	109.3
109.02	111.34	110.38	107	107.72	104.33	109.78	108.1	109.34	108.52	108.81	110.69	111.75	109.34	106.88	108.98	109.91	108.46	109.52	109.07	110.03	108.06	110.11	109.71	108.21	107.48	107.47	111.02	109.99	110.08	110.28	107.8	107.29	109.3	108.38	106.75	107.79	107.91	106.79	107.05	109.85	109.61	106.55	109.5	109.64	106.85	106.8	104.87	106.95	110.12
104.49	106.37	107.2	106.47	104.03	107.38	107.56	104.18	104.69	107.12	105.4	105.37	106.7	106.84	103.96	105.86	107.6	104.98	103.83	107.01	104.77	106.37	105.38	104.01	107.76	106.12	105.13	103.85	101.89	105.56	103.27	106.12	103.86	109.31	105.2	105.12	108.53	107.2	103.72	104.85	107.01	105.47	104.89	107.28	105.21	105.97	105.9	104.99	104.76	103.26
108.19	106.76	107.01	106.11	106.61	104.08	106.44	105.72	107.28	106.19	105.36	107.67	107.8	106.48	107.07	106.16	105.65	106.17	106.72	106.4	105.41	107	107.4	105.84	108.45	104.5	106.39	108.7	106.56	106.82	106.91	104.91	104.26	106.97	107.76	105.3	106.29	107.19	107.66	105.96	108.26	105.46	104.06	107.4	105.71	107.79	106.39	106.17	106.67	105.89
108.39	106.67	107.38	108.41	108.36	108.64	104.93	108.15	107.87	107.78	108.23	106.65	106.91	108.12	108.09	108.36	108.8	108.1	108.16	109.72	106.48	109.27	109.78	107.63	107.2	109.97	107.38	108.27	106.9	106.24	106.8	108.56	107.68	110.06	106.37	105.62	109.8	106.64	105.98	106.03	107.65	107.16	109.06	109.07	110.43	107.34	106.88	110.33	105.39	107.51
108.29	110.65	108.37	108.03	107.97	108.88	108.55	108.2	109.68	108.58	107.71	107.38	109.69	106.63	108.6	110.16	105.55	107.05	110.78	107.54	105.3	107.15	108.38	108.14	109.77	106.04	108.5	106.81	108.03	107.3	109.79	110.01	105.99	110.08	107.99	109.73	107.19	108.36	107.42	109.16	107.62	109.5	108.48	109.54	110.2	110.41	108.9	108.15	107.87	106.69
101.61	98.698	101.14	97.975	100.31	97.097	100.8	99.493	99.422	96.726	98.605	98.63	99.102	100.35	98.504	96.571	99.591	99.278	100.48	100.61	98.206	96.574	98.878	99.265	96.883	97.673	100.05	100.08	99.283	98.469	99.528	99.436	99.214	100.73	98.947	99.243	98.043	97.894	98.244	98.291	98.933	99.043	99.697	97.839	100.95	99.128	98.692	97.647	99.691	97.738
106.6	108.13	111.06	108.48	108.67	108.84	107.08	104.91	108.41	106.76	105.24	106.02	108.14	106.26	107.62	107.8	103.79	107.43	107.91	105.09	107.82	107.62	108.89	108.36	108.18	107.57	108.3	107.91	110.12	110.18	106.96	107.14	107.49	110.7	109.99	109.03	107.2	106.23	106.45	109.29	108.01	108.23	107.96	107.49	108.21	108.29	108.8	108.41	105.84	107.53
107.27	105.35	106.68	104.17	108.39	106.11	105.27	104.46	105.63	107.8	105.16	104.73	105.8	106.83	104.34	104.17	106.76	104.21	105.67	105.13	106.38	104.97	105.98	105.32	104.84	106.92	106.79	105.64	106.72	107.18	104.96	106.98	107.25	107.15	105.29	107.2	105.73	104.8	104.78	106.45	105.47	108.88	103.02	104.19	105.56	105.13	105.33	106.68	106.98	105.8
108.32	107.04	104.48	103.93	106.26	105.58	106.46	103.9	106.14	105.7	106.28	106.1	105.77	104.53	104.83	105.94	108.11	106.85	105.07	106.17	106.05	104.06	103.32	106.03	106.13	105.51	106.65	106.23	105.61	107.52	106.21	105.07	105.16	106.96	105.77	105.63	104.65	105.77	105.73	104.77	107.4	105.9	106.22	105.57	105.23	104.47	104.85	104.38	107.76	105.01
95.213	98.228	98.1	97.969	97.715	97.54	97.247	95.275	98.597	97.493	97.47	97.176	96.914	97.855	99.918	96.756	98.803	99.315	98.626	98.402	98.473	100.06	97.773	96.539	98.546	97.811	97.879	98.308	96.963	99.674	99.471	98.511	99.348	97.537	97.453	98.01	96.711	97.296	99.911	97.621	97.045	97.528	98.016	99.31	96.343	97.176	97.154	96.971	97.825	100.34
109.89	108.88	110.65	108.02	109.15	107.7	108	108.47	112.19	109.59	108.84	107.27	107.42	107.35	109.77	109.18	108.59	109.65	109.24	109.42	108.19	110.88	107.34	106.53	109.02	106.98	106.55	108.69	109.15	109	108.08	107.84	107.9	107.42	108.46	109.52	109.14	110.03	105.42	108.44	108.75	108.52	109.32	107.47	108.88	108.84	108.18	111.5	109.33	104.6
105.39	104.21	105.1	107.43	105.39	107.15	108.15	107.01	108.2	109.22	106.19	107.48	106.78	107.52	105.28	106.76	105.35	107.3	106.83	105.99	103.82	106.08	106.09	108.05	105.35	106.26	107.78	106.94	106.15	107.19	107.73	107.67	106.96	105.12	104.74	106.58	106.44	106.35	108.2	106.07	107.12	104.93	107.46	105.76	104.4	104.08	106.91	106.94	109.18	105.81
103.23	104.72	107.61	105.46	106.26	107.19	103.79	104.69	104.89	106.36	105.31	105.08	104.96	108.04	104.86	105.09	105.03	105.71	107.38	106.11	107.53	104.85	105.57	104.56	104.04	103.8	107.99	103.86	105.66	108.12	106.76	106.91	105.25	105.44	107.12	107.18	105.45	107.37	106.11	105.49	107.42	104.11	106.94	104.07	106.01	106.43	105.22	106.93	104.28	104.19
108.59	107.76	107.35	107.42	106.22	108.45	107.51	108.07	107.06	109.65	107.96	107.24	107.99	109.17	108.51	109.28	105.68	107.63	108.83	108.94	105.82	108.27	109.33	110.86	107.01	107.43	108.14	109.26	109.89	108.2	110.61	110.56	108.93	107.74	108.3	107.38	108.87	106.1	107.64	107.54	106.52	106.25	108.52	106.36	108.38	107.47	105.54	110.14	111.08	107.47
112.04	109.6	113.26	111.63	110.69	109.24	107.64	109.23	111.64	110.68	111.08	110.68	112.08	110.45	111.61	112.58	111.71	108.46	110.44	110.63	112.03	110.79	111.82	109.15	111.23	110.31	107.97	112.15	110.43	109.56	111.48	111.22	111.55	112.24	111.75	111	107.74	111.98	109.66	110.74	109.23	111.26	109.81	110.97	108.18	111.62	110.02	110.67	111.57	111.49
107.53	107.17	107.05	107.25	104.85	106.38	107.72	109.6	106.2	107.31	106.69	106.78	107.72	108.39	108.78	107.99	107.41	105.27	106.11	106.61	106.2	108.89	108.42	108.59	107.85	108.4	108.4	108.46	106.68	110	109.05	109.08	107.78	108.44	109.26	107.97	108.37	110	105.36	108.55	106.62	109.43	108.34	105.29	108.87	107.82	109.63	108.42	107.33	108.37
108.93	108.91	107.21	108.44	105.86	109.5	108.84	104.69	106.04	106.49	105.39	108.49	109.32	106.49	108.28	110.55	107.89	106.84	108.79	106.75	106.92	105.73	107.83	104.99	107.66	106.61	111.18	108.27	107.92	107.72	108.22	109.56	109.85	108.5	107.37	105.47	108.48	105.91	105.84	106.95	106.75	107.99	108.32	108.94	106.09	109.81	106.32	108.55	107.43	109.7
100.45	99.838	99.136	99.604	99.159	100.2	99.322	98.435	97.088	99.09	98.693	99.664	97.854	100.41	98.096	101.04	98.964	96.804	99.62	99.594	98.441	99.608	97.745	97.977	98.711	99.812	100.24	98.987	98.828	99.515	99.2	99.442	99.372	99.663	97.771	101.19	97.291	98.566	97.023	98.946	101.12	97.156	97.194	100	98.59	97.843	99.677	98.409	97.789	101.07
109.21	110.89	108.82	107.97	107.84	108.41	107.89	106.69	107.67	110.25	107.63	106.77	111.87	106.98	106.88	109.7	107.01	107.15	106.85	105.78	109.31	109.36	107.99	110.09	109.55	108.89	107.59	109.76	106.37	108.77	111.49	107.75	107.27	109.02	106.9	108.75	107.93	109.19	106.61	107.17	108.96	107.58	108.69	107.3	108.57	108.01	107.55	109.43	108.77	108.29
108.51	108.02	109.12	108.63	110.15	108.81	107.89	109.88	108.4	109.79	107.49	107.57	106.31	107.94	106.56	107.85	108.86	109.97	110.34	107.85	108.91	109.07	108.81	107.82	110.56	107.67	107.85	108.86	107.77	110.49	107.66	108.31	108.45	108.41	109.18	107.76	107.15	108.97	108.45	110.18	107.47	108.84	108.95	107.57	108.88	107.5	109.2	106.05	105.83	106.47
106.06	105.56	103.59	105.72	104.92	106.23	105.26	107.61	104.15	107.03	107.01	106.72	104.92	104.68	107.9	104.93	104.15	104.2	106.53	104.74	105.06	105.52	104.85	107.42	105.29	107.59	104.64	105.11	104.12	106.42	105.64	105.64	103.97	105.68	107.26	107.02	107.78	106.58	107.26	103.5	108.22	105.37	105.69	106.64	106.13	106.22	104.36	106.02	105.07	107.27
107.96	108.62	106.95	106.74	106.56	107.21	107.68	109.89	108.46	108.02	106.92	106.43	108.17	107.26	107.21	107.73	108.63	108.04	107.75	107.08	106.37	107.67	107.08	106.45	108.78	110.02	106.94	108.74	107.61	107.15	106.79	109.67	110.06	108.73	106.98	109.52	107.57	106.93	106.76	107.52	108.8	107.41	111.19	107.83	106.8	105.24	107.19	109.59	105.54	104.9
98.806	97.395	97.785	99.989	97.065	98.223	98.362	96.022	98.103	97.934	98.131	98.122	97.685	98.398	97.993	95.89	95.582	99.457	96.987	97.961	99.428	97.962	98.616	97.415	96.809	98.422	98.888	98.594	101.1	98.424	95.97	98.363	96.996	98.46	99.23	98.981	98.514	99.098	98.83	97.421	97.322	99.091	95.236	99.437	101.2	98.729	97.378	96.488	99.893	97.909
100.43	97.492	98.912	99.768	97.735	95.971	97.767	99.705	97.104	99.796	98.138	99.049	99.604	100.42	97.406	99.087	98.495	99.914	96.738	99.104	97.914	100.35	98.924	97.302	99.174	99.289	99.684	96.734	98.89	100.98	97.295	99.866	98.117	98.499	100.32	98.798	97.899	98.463	101.88	99.229	98.439	97.805	95.669	99.937	99.054	98.733	98.257	96.74	99.318	98.223
106.62	108.59	107.81	107.25	108.61	108.27	108.94	107.49	107.98	108.97	107.68	110.44	109.37	108.84	109.48	107.03	107.79	105.72	106.05	108.59	107.68	108.47	109.08	107.35	109.09	109.4	106.87	107.65	107.01	108.56	107.31	109.3	108.33	108.83	105.19	108.15	105.78	107.96	108.3	110.07	108.94	109.73	107.25	107.62	107.56	106.34	106.45	105.7	108.47	107.93
98.045	96.032	100.82	100.14	99.331	98.201	99.694	98.448	99.64	98.635	98.977	101.46	98.782	100.06	98.953	99.808	97.846	97.392	97.304	100.89	99.976	97.315	98.859	96.782	96.348	101.33	102.11	99.044	97.785	99.919	96.803	100.86	99.448	102.2	97.663	96.773	97.64	97.069	99.677	99.942	98.484	96.408	95.912	99.242	95.829	98.039	101.04	100.72	99.254	96.445
104.39	104.42	104.71	104.77	105.85	105.77	106.47	104.65	106.52	105.6	105.33	105.72	107.05	105.06	105.32	106.12	108.3	105.02	105.56	104.63	105.64	105.07	105.42	105.95	103.03	105.2	106.49	106.36	105.09	103.67	104.39	106.21	106.55	104.23	106.02	107.16	105.42	103.8	104.89	105.52	105.82	106.93	105.78	105.96	106.58	104.21	105.54	103.18	105.67	107.24
112.23	109.06	112.44	110.27	109.17	109.76	111.96	109.28	110.48	110.72	110.27	109.76	110.03	109.3	112.61	109.45	110.14	110.58	108.64	109.57	108.35	109.42	111.15	112.31	110.29	110.51	108.57	110.92	109.69	113.53	112.38	110.34	108.92	111.59	110.82	111.92	112.39	109.41	111.81	108.99	111.22	110.51	110.21	111.37	111.26	111.04	109.25	112.68	112.53	109.15
107.32	107.35	110.85	109.66	108.76	107.15	107.07	110.06	105.85	110.22	108.86	110.48	110.56	108.36	107.01	111.87	111.13	108.05	108.86	109.19	107.28	107.21	109.08	109.35	105.68	108.92	109.14	107.08	112.01	107.69	109.5	107.39	108.61	109.49	107.31	107.64	106.63	109.76	107.81	106.58	108.28	108.71	107.53	108.46	109.98	108.41	109.14	109.61	108.29	108.1
98.787	99.295	98.451	100.05	99.103	101.31	99.501	98.18	95.885	98.972	96.86	97.097	97.865	97.55	95.946	99.15	99.218	97.653	98.651	96.988	96.235	96.345	97.636	99.957	97.439	96.114	98.047	98.825	98.843	99.196	96.679	98.137	98.353	98.197	95.864	99.31	98.15	99.246	99.27	96.936	97.771	97.32	97.441	96.948	98.587	98.528	99.13	96.593	98.604	96.556
98.147	97.968	98.396	96.773	97.614	97.681	98.498	100.01	98.814	95.833	96.517	97.879	98.439	97.217	99.818	100.83	96.678	97.519	97.975	98.053	98.976	97.227	98.689	96.633	98.8	97.878	96.803	96.114	95.856	100.4	99.589	98.462	96.175	95.983	98.905	98.296	95.287	96.586	98.133	97.974	98.041	97.594	99.199	98.776	97.3	97.527	97.367	97.568	96.401	98.854
106.99	106.3	108.13	108.22	105.61	107.66	108.23	107.41	106.61	106.75	109.4	105.12	108.33	108.31	106.61	106.57	106.1	107.8	106.03	107.1	106.29	105.63	104.13	108.08	106.22	104.5	106.03	108.42	105.77	105.25	107.21	104.39	104.99	105.99	106.5	108.33	106.48	107.93	105.88	108.09	105.29	104.93	104.86	107.8	106.41	106.11	105.33	107.25	108.17	105.56
98.609	98.488	96.78	95.236	97.403	96.016	96.676	98.709	96.925	99.204	100.72	98.863	96.169	98.34	99.657	100.32	95.828	100.37	99.201	99.713	97.613	101.31	98.422	98.476	98.427	96.569	98.53	98.971	96.795	100.15	94.967	97.658	98.687	96.59	100.72	95.444	98.13	97.826	98.804	96.002	97.707	99.159	97.196	98.306	98.325	98.758	99.454	97.382	100.71	98.803
101.17	100.42	100.72	99.301	102.32	100.5	98.681	98.837	97.714	98.533	101.08	100.12	99.856	101.16	99.861	101.34	102.31	101.36	100.13	101.62	100.65	101.8	100.14	98.909	100.07	101.08	100.47	101.04	97.857	100.09	96.064	103.04	101.23	101.36	101.8	102.9	100.83	98.506	100.56	99.224	98.916	102.2	97.23	99.996	100.42	99.395	98.31	99.574	100.59	101.38
107.52	107.01	105.15	108.33	107.16	105.3	104.59	107.04	106.94	105.62	109.38	105.66	105.75	108.26	105.66	107.91	105.16	106.23	106.55	106.98	107.83	106.47	105.63	106.65	105.48	105.42	105.03	106.41	107.47	108.28	106.46	106.42	106.65	107.33	105.44	107.13	105.24	105.85	106.5	105.23	104.93	107.38	106.95	105.28	106.56	106.73	108.84	106.01	105.26	106.33
105.5	107.87	104.18	104.24	104.77	107.47	105.94	106.68	106.06	107.84	105.88	107.71	103.75	106.42	107.07	107.54	103.04	105.21	104.88	108.21	105.13	104.99	105.54	107.78	104.82	107.37	106.22	104	107.65	106.08	107.15	106.11	108.06	103.61	105.76	106.86	104.07	105.6	106.61	103.93	106.3	103.74	104.8	106.61	106.24	105.87	106.23	104.88	104.99	105.87
106.2	106.37	106.29	105.02	104.51	105.31	105.36	106.24	103.13	106.08	109.23	104.07	106.53	107.08	106.41	104.11	105.51	104.92	107.34	107.83	105.62	107.48	106.86	104.55	105.79	105.03	107.66	106.71	105.98	106.39	105.64	103.85	102.53	104.88	105.81	108.57	108.57	107.5	107.16	105.94	105.18	107.39	105.36	106.76	107.93	105.01	105.91	105.36	104.82	105.47
108.42	107.86	106.49	106.33	106.89	108.45	105.65	109.39	107.29	108.38	108.77	107.48	108.52	107.52	106.64	109.89	107.45	109.9	107.13	105.02	107.15	107.33	108.79	108.99	107.77	105.87	109.9	105.09	106.86	105.97	108.76	108.49	106.73	109.27	105.78	106.83	108.26	109.35	107.87	110.8	107.45	109.55	107.2	110.25	106.62	108.05	106.77	110.15	109.49	105.43
104.14	109.89	107.82	104.97	106.72	103.87	106.21	105.54	105.25	106.86	104.67	105.67	105.62	106.16	105.32	103.66	105.42	105.77	104.14	106.18	105.42	105.02	105.19	105.24	107.19	105.28	106.55	104.74	105.74	102.76	106.23	105.3	105.08	104.25	103.79	105.62	107.2	105.87	106.55	108.62	105.5	106.7	105.56	105.96	106.72	106.28	107.41	103.72	105.54	105.27
103.92	108.38	105.06	104.05	107.74	106.47	105.97	106.64	108.12	105.42	106.89	108.94	107.25	108.29	107.39	105.61	104.99	105.07	107.87	106.75	105.8	106.51	104.82	105.37	104.89	105.18	106.76	105.77	105.36	105.11	105.03	107.85	106.09	106.5	106.44	107.71	105.58	106.48	104.69	105.91	108.45	108.81	105.75	107.32	105.86	106.05	106.17	106.99	102.89	105.8
105.28	105.23	105.87	104.96	104.03	106.17	105.55	106.48	103.77	106	104.5	103.78	107.36	104.71	105.85	105.79	107.03	106.54	104.01	105.98	104.62	104.7	105.18	105.81	106.42	104.93	104.17	107.12	105.02	106.08	105.77	104.42	106.56	106.78	106.43	103.95	106.17	105.69	105.01	106.26	106.4	104.63	107.09	105.29	104.82	106.05	105.33	107.87	106.53	108.66
106.9	108.83	107.67	108.59	108.55	109.04	108.31	108.4	106.86	111.03	109.86	108.51	108.65	107.12	109.69	107.22	108.93	106.3	109.99	107.11	108.38	107.81	108.01	108.33	110.34	107.62	108.36	105.61	107.62	107.18	110.64	109.12	105.7	106.97	108.22	108.44	108.18	108.62	107.27	108.61	108.57	108	108.27	107.78	106.05	108.21	106.59	109.82	108.76	108.26
100.2	98.369	98.226	97.015	98.682	96.247	97.656	96.555	96.882	98.695	96.994	99.541	98.65	97.17	97.779	96.719	97.634	99.119	96.964	95.517	96.46	97.68	96.932	99.391	99.187	98.123	95.105	98.249	97.74	96.837	97.173	97.523	97.356	98.546	97.102	99.041	97.943	97.812	100.83	97.355	98.607	97.721	98.574	97.684	99.541	98.156	97.252	98.344	97.345	100
104.84	106.42	105.1	104.84	102.96	105.82	106.22	105.72	107.03	108.35	106.26	106.35	104.8	105.64	104.97	106.35	104.21	105.33	104.37	103.65	106.29	106.32	105.3	106.46	105.77	108.45	104.65	103.04	103.52	106.84	101.45	104.04	105.54	105.7	105.13	103.44	105.47	103.91	104.92	107.73	104.13	105.15	105.97	104.66	107.35	103.68	105.86	104.73	104.21	100.94
107.09	107.98	110.33	108.37	108.46	107.87	109.41	108	107.34	107.88	106.02	108.15	107.5	108.49	104.78	110.14	111.22	107.45	111.44	108.88	107.75	108.73	108	109.18	108.11	107.66	109.23	107.54	106.83	107.76	108.92	109.61	109.75	108.09	108.94	108.77	106.8	107.65	109.4	107.97	109.02	107.51	108.04	104.26	110.35	109.54	107.9	108.51	109.04	108.18
106.59	106.37	106.51	105.97	107.57	106.83	107.39	108.14	105.91	107.58	107.87	105.44	106.69	107.87	106.1	110.17	109.63	107.81	108.1	109.09	109.14	108.34	108.32	106.29	109.84	107.44	110.38	108.97	105.36	107.76	105.18	107.91	106.38	107.78	107.26	111.69	107.02	105.81	108.51	106.54	108.87	109.42	108.67	109.89	107.42	108.31	108.13	104.96	107.96	107.91
107.41	104.49	107.2	106.95	103.45	104.59	105.53	104.81	107.5	109.68	105.81	107.19	106.36	106.85	105.14	104.03	105.41	107.28	105.07	107.36	105.61	105.52	105.36	105.77	107.4	105.7	106.36	108.44	105.52	107.55	106.74	109.17	106.8	108.02	107.3	107.25	106.54	107.7	106.57	106.07	106.74	107.1	106.9	107.42	105.21	107.13	102.99	107.97	104.34	107.6
106.29	108.53	108.09	106.28	108.18	107.84	104.04	108.39	107.4	108.75	108.02	105.31	108.69	107.98	108.03	108.79	108.79	105.94	109.42	106.87	108.27	107.37	107.17	106.95	108.48	109.58	111	106.14	107.64	108.82	107.84	109.87	108.22	106.64	108.65	108.74	106.37	108.59	109.47	108.49	107.2	107.48	107.84	109.36	107.99	107.17	107.86	106.83	109.83	106.05
104.86	104.15	107.12	106.11	106.23	106.51	106.22	107.88	105.55	105	106.27	104.6	103.78	106.79	104.41	105.41	103.93	105.82	105	104.02	106.05	105.85	105.58	106.68	104.59	105.27	107.33	106.21	104.77	106.91	106.72	106.01	106	106.42	106.49	104.41	107.19	106.85	105.94	105.34	107.65	105.7	106.87	104.83	105.98	107.94	104.78	106.14	103.95	105.96
95.556	97.103	98.474	100.83	100.34	98.996	97.308	97.784	99.408	98.853	98.392	98.738	98.363	97.775	99.202	98.621	97.286	96.399	99.158	97.833	98.31	102.92	97.471	97.662	98.944	98.462	98.545	101.51	99.646	98.41	97.466	99.682	98.36	97.355	99.98	99.077	98.606	96.489	99.95	98.852	100.73	100.82	97.267	98.806	98.764	96.712	98.835	99.345	96.129	96.832
98.702	98.989	97.479	97.789	100.62	96.556	100.57	98.805	98.248	98.216	99.939	96.722	100.27	100.24	98.572	100.93	98.766	99.048	99.858	97.09	99.905	97.421	98.793	98.892	98.596	98.793	97.747	97.409	100.09	98.515	100.67	99.694	100.36	98.994	99.644	99.473	98.133	99.96	97.904	100.46	97.236	97.893	99.559	100.59	98.506	98.611	98.787	99.501	99.261	98.566
106.14	105.35	105.52	106.65	105.94	107.05	106.02	105.83	104.63	104.72	105.95	105.24	108.66	104.58	103.88	105.76	107.39	104.76	106	105.36	103.13	103.93	106.34	107.25	107.45	106.47	105.39	106.5	106.7	106.31	107.45	104.39	104.28	103.67	104.53	103.8	109.06	103.72	105.24	107.15	107.38	105.29	107.34	105.97	105.75	105.59	106.09	106.7	104.31	105.37
110.2	108.41	108.31	107.56	108.76	107.13	111.27	107.27	108.24	105.99	106.41	107.94	107.65	109.33	109.8	106.35	105.62	108.53	108.98	107.16	108.48	108.31	105.69	106.97	108.26	107.31	108.11	108.27	106.35	108.52	107.39	108.34	109.18	107.68	107.91	106.86	108.07	106.2	106.71	108.61	106.04	111.56	108.63	107.73	105.33	108.59	107.73	107.29	108.63	106.63
105.33	106.15	106.03	104.13	107.75	108.34	104.91	104.47	106.64	105.64	103.91	107.48	104.82	106.48	105.14	106.1	105.88	104.87	105.08	108.46	103.85	107.39	104.73	106.69	104.99	104.8	104.84	106.2	104.33	104.64	105.92	104.55	105.26	104.35	105.35	107.15	106.31	103.77	106.7	105.19	105.22	106.41	105.68	103.36	105.47	106.65	107.8	105.41	103.81	102.72
101.48	102.7	101.06	99.601	100.52	99.463	100.36	98.701	99.758	101.72	100.37	101.87	101.3	98.102	101.4	100.97	102.22	100.27	102.78	100.21	102.35	100.96	99.709	100.03	100.94	101.27	102.11	101.69	98.627	101	100.5	102.35	100.6	99.865	101.23	101.47	99.416	101.04	100.51	101.06	101.54	100.54	101.42	100.28	103.18	102.76	101.5	101.27	99.663	101.2
107.14	105.25	106.74	105.47	106.29	104.65	107.47	106.65	105.51	106.16	104.56	105.63	106.52	107.67	105.96	107.87	104.67	106.07	106.41	106.03	104.9	104.8	106.23	103.61	106.66	105.59	108.08	106.06	105.81	106.61	106.09	106.39	105.74	107.27	107.18	106.96	106.03	106.8	105.74	102.13	105.46	104.76	106.74	107.23	106.31	106.51	106.56	106.22	105.22	104.83
109.08	111.66	111.81	109.02	109.89	110.92	112.06	110.67	109.5	109.64	108.15	110.3	110.41	108.86	110.9	111.84	110.12	110.53	110.71	110.39	110.65	112.71	111.15	112.41	107.72	110.58	110.76	110.74	109.09	107.84	109.35	112.17	108.03	110.16	112.24	110.49	109.5	112.04	110.33	111.29	112.45	110.78	111.14	110.23	109.43	108.83	109.03	112.75	109.68	112.86
106.25	104.76	106.27	107.1	106.64	108.02	107.59	104.41	105.73	107.32	104.12	107.84	104.88	108.76	106.73	106.96	106.15	105.47	105.56	103.1	106.51	105.7	107.78	107.25	105.89	104.72	108.95	105.88	108.84	107.73	106.09	107.47	106.03	106.21	105.25	104.72	107.82	106.93	106.99	107.85	107.47	106.25	104.95	109.38	104.48	105.98	106.98	104.75	106.68	105.92
106.08	106.81	108.28	108.41	109.7	106.12	107.04	106.02	109.11	110.65	105.74	108.7	107.21	106.96	107.25	108.35	108.67	106.75	108.03	105.75	107.65	108.18	108.57	106.05	108.38	109	107.32	107.45	108.55	107.48	107.41	108.38	107.04	107.08	106.3	107.29	107.02	107.15	105.57	106.75	108.95	108.36	109.37	107.84	108.19	108.84	107.82	106.53	108.52	106.99
109.29	104.77	105.38	103.68	105.65	104.99	108.01	101.84	106.35	107.01	103.76	105.43	105.43	106.67	108.52	105.68	105.24	104.93	107.02	105.07	106.52	107.35	105.94	107.03	105.76	107.6	106.7	104.08	104.66	106.47	104.72	106.33	107.17	104.88	105.09	105.4	106.22	103.11	107.41	109.31	104.83	104.29	108.88	106.66	105.61	103.15	107.55	104.39	104.33	103.7
106.32	105.61	106.17	107.68	108.32	105.05	108.47	106.96	106.45	107.24	103.65	109.33	108.68	106.77	104.86	106.28	106.06	105.99	105.66	106.09	105.32	106.9	107.88	105.51	106.51	103.86	108.01	107.79	107.26	107.49	107.18	106.41	106.76	106.27	103.98	103.57	106.48	103.05	106.9	105.66	102.94	106.91	106.64	108.38	104.65	106.22	108.21	105.76	107.73	105.55
104.86	103.07	106.1	105.27	104.18	107.19	106.75	107.3	107.1	104.9	105.69	104.59	104.27	105.53	106.91	107.03	105.24	104.38	107.42	105.81	106.08	104.19	107.06	106.34	104.1	104.96	105.29	105.26	104.82	103.23	107.36	106.58	107.34	104.93	104.85	105.15	107.85	108.09	106.92	105.72	106.1	106.74	105.19	107.41	105.12	107.09	106.78	105.35	104.99	104.47
107.43	106.57	107.8	108.39	109.3	109.19	107.47	108.71	107.61	108.35	109.57	106.16	108.08	109.91	108.41	108.18	106.71	107.62	108.45	106.26	107.91	107.78	107.92	107.53	108.99	109.12	105.63	108.57	106.96	107.32	107.62	105.46	107.27	109.25	106.17	108.57	107.98	109.14	109.43	108.41	109.44	107.73	108.47	105.77	109.46	107	108.52	108.99	109.57	107.79
99.151	99.353	101.21	102.24	100.08	100.97	100.33	99.175	101.44	99.267	97.998	100.67	102.54	101.21	101.17	99.065	103.52	99.662	102.01	98.23	99.979	100.49	101.87	102.55	101.79	101.44	99.785	100.93	101.41	100.62	100.13	99.641	101.23	101.13	100.8	100.98	100.28	99.868	98.442	99.118	99.376	102.81	100.41	100.49	100.29	100.98	103.58	98.785	101.52	102.43
108.75	110.38	105.93	110.44	108.38	109.23	106.37	109.61	108.73	107.92	108.39	107.83	109.05	109.19	108.05	109.88	109.57	107.45	105.59	108.08	106.69	111.45	106.38	108.93	108.06	109.16	111.73	109.95	108.76	108.13	107.58	111.84	107.24	106.62	109.42	108.54	109.82	108.35	109.17	108.28	107.19	108.33	110	107.9	107.72	108.1	107.76	110.23	107.28	110.27
109.76	107.34	106.28	107.57	108.13	104.1	107.14	106.48	107.02	107.36	110.49	107.78	107.36	108.93	107.78	107.75	108.1	108.87	108.82	107.41	107.72	108.82	107.93	108.2	109.62	108.14	108.54	106.68	107.97	107.85	105.53	109.12	109.45	108.94	108.46	108.69	106.34	105.88	108.84	109.67	109.7	106.46	108.27	107.44	105.93	106.57	108.39	108.26	107.3	107.99
99.286	97.084	98.639	97.664	99.792	96.453	98.237	101.83	99.408	98.759	99.181	97.843	98.125	97.441	97.857	97.157	99.233	98.127	98.682	99.311	97.125	100.66	98.096	97.657	98.809	96.95	96.226	96.994	97.046	97.588	99.086	96.576	97.481	96.922	95.083	98.18	97.734	100.2	98.296	99.687	97.695	97.254	98.977	97.093	99.13	98.893	97.444	98.723	97.506	97.961
105.59	106.41	104.99	106.58	106.65	106.89	106.04	104.91	105.49	106.79	105.43	104.45	107.21	107.37	104.72	107.7	105	108.91	105.6	107.08	104.08	104	105.83	102.83	106.04	105.19	104.56	107.62	106.03	106.24	104.99	106.68	104.49	106	106.46	105.97	106.88	105.93	104.23	106.9	106.79	106.43	106.75	105.72	105.3	104.2	105.76	107.41	107.38	105.9
98.405	99.772	98.24	99.322	99.884	99.368	100.29	95.788	97.906	98.506	97.416	98.85	99.993	97.964	96.929	99.181	99.846	95.831	98.445	99.704	99.843	100.5	100.18	99.848	98.116	99.059	100.86	100.15	99.296	98.261	98.221	99.921	100.6	101.05	98.24	95.369	97.337	100.75	98.526	97.281	99.267	99.201	100.77	99.223	100.17	97.904	99.154	96.447	97.726	99.319
105.2	104.99	105.85	108.96	107	104.51	106.78	106.88	105.01	104.06	104.32	104.28	106.49	106.8	106.05	104.68	107.64	103.82	105.51	104.2	104.92	106.36	103.41	106.18	105.57	106.95	103.55	106.97	108	106.62	106	107.25	105.97	105.06	104.25	107.22	107.08	106.95	104.28	105.35	105.74	105.43	106.61	104.25	105.83	104.09	106.33	104.43	103.25	104.12
100.25	101.34	98.392	102.31	101.03	100.4	101.01	98.684	101.77	97.615	99.774	100.25	102.36	100.21	100.51	101.09	99.64	97.452	99.694	99.857	101.3	100.4	97.333	101	98.013	100.03	98.383	100.55	100.7	101.73	99.928	99.121	99.774	98.142	100.81	98.833	99.361	100.65	100.17	97.629	100.42	100	97.215	100.07	99.554	104.46	100	99.634	101.7	101.34
104.47	106.91	108.47	105.21	106.08	105.35	106.21	107.18	106.43	104.55	103.87	107.77	104.05	105.05	107.52	106.73	104.3	106.67	104.18	107	105.81	105.52	105.39	104.12	103.43	107.19	104.8	105.01	106.93	106.24	104.4	105.53	106.07	104.88	107.17	105.45	105.28	103.88	106.5	104.79	106.64	103.66	106.28	103.45	104.73	106.47	103.57	104.45	105.87	104.47
108.38	107.13	106.4	107.14	107.79	105.24	106.82	106.09	108.64	105.82	105.78	106.01	107.81	107.72	108.01	103.79	106.6	108.43	107.56	108.65	108.33	107.67	106.83	105.57	107.12	105.68	105.12	107.26	108.03	106.03	106.96	107.05	108.76	106.66	105.22	106.74	106.28	106.06	106.97	105.34	107.2	106.42	105.81	106.84	109.67	108.09	105.52	103.35	107.81	106.79
101.13	101.14	101.23	101.54	101.98	100.14	98.836	99.97	100.58	100.52	100.75	101.77	98.44	101.55	99.8	100.6	97.848	102.79	101.29	100.29	97.276	101.04	100.3	100.93	100.27	101.16	101.32	101.21	102.11	99.084	101.59	100.57	100.23	104.7	100.96	100.63	100.52	101.97	99.573	100.86	100.99	98.582	101.2	101.16	101.8	99.994	101.77	100.34	99.136	100.22
108.45	106.8	109.65	106.88	109.44	107.36	110.01	106.4	109.4	108.6	108.91	108.92	107.79	108.25	106.64	105.03	106.98	108.56	108.19	107.7	109.06	105.26	107.13	109.05	107.9	108.19	108.96	107.1	108.89	107.76	109.5	108.53	107.89	108.03	108.26	109.8	107.16	107.45	108.87	104.12	107.81	108.19	109.56	108.44	107.11	108.67	108.62	107.01	106.89	107.49
107.26	107.53	108.17	106.96	105.79	106.69	108.04	110.28	106.3	108.57	107.64	107.97	105.76	106.68	108.41	108.14	109.04	106.76	107.23	107.26	107.38	105.51	107.43	110.15	107.63	104.87	107.6	107.19	107.57	109.56	107.47	107.89	108.81	111.37	109.22	106.51	106.31	109.46	107.37	108.55	107.69	108.3	109.49	108.58	107.47	107.58	109.49	109.19	104.83	107.57
105.33	105.23	106.51	106.91	106.83	104.68	103.28	106.65	108.21	102.84	104.33	103.78	104.14	104.75	106.68	104.31	104.01	106.5	107.26	105.43	105.11	104.07	106.08	105.46	106.64	105.9	105.41	104.7	106.1	104.9	105.7	105.97	102.75	103.18	105.86	105.47	104.43	104.17	106.95	106.07	106.8	106.36	105.38	106.39	104.99	104.52	104.43	105.92	106.33	106.49
107.02	105.8	107.63	105.71	105.86	104.84	108.15	106.01	106.54	106.36	106.78	108.87	105.49	107.63	107.37	109.22	104.35	106.49	105.31	106.46	107.04	105.21	107.99	105.3	107.9	106.64	107.88	108.88	106.44	105.64	106.18	107.12	106.82	107.06	107.5	106.38	106.53	104.37	105.46	107.22	109.67	107.14	107.27	105.17	104.53	105.66	104.4	105.82	105.77	106.25
104.35	105.84	105.68	108.1	106.74	106.15	106.19	105.11	106.38	108.64	106.08	107.82	106.61	108.01	106.81	106.42	106.06	106.59	107.05	107.95	109.68	107.78	108.66	109.52	107.95	107.26	108.33	106.7	107.55	105.35	106.63	108.53	107.83	107.92	106.62	106.68	104.9	107.5	106.39	106.73	104.34	106.02	108.67	104	106.25	107.54	107.67	108.63	104.12	107.94
106.65	108.53	106.58	105.53	108.18	108.44	104.8	106.39	106.89	108.02	105.16	104.82	105.37	106.46	106.31	104.91	105.3	104.8	105.78	106.04	105.49	105.26	103.02	104.02	105.35	104.16	105.59	106.06	105.8	105.71	106.33	105.46	106.02	107.67	107.4	106.85	105.69	107.02	103.29	104.57	106.06	104.51	105.16	105.9	106.15	107.07	104.87	106.04	107.23	103.87
112.88	108.82	110.59	112.22	112.14	109.52	110.64	111.07	109.39	111.91	107.99	110.79	109.85	108.9	113.04	109.1	111.27	109.97	109.14	111.23	111.91	110.39	110.04	113.04	109.49	110.06	109.86	109.86	109.63	111.57	109.44	110.06	111.24	109.28	109.28	110.65	108.5	110.74	112.3	109.58	108.53	110.65	110.74	109.86	111.76	109.16	112.01	111.72	111.2	113.08
103.5	107.84	107.92	107.22	105.45	109.33	106.31	105.69	105.53	105.69	106.87	107.02	105.19	105.78	108.02	107.49	106.28	107.11	107.28	105.09	106.88	107.94	106.96	106.94	106.05	103.29	106.72	107.35	105.2	106.64	104.78	107.3	107.97	105.68	107.08	107.6	106.86	104.6	105.73	104.37	104.94	104.39	107.33	107.12	107.36	106.86	107.7	107.25	109.39	106.47
106.8	106.03	106.83	104.78	107.24	105.53	106.16	102.58	106.46	105.01	107.29	105.35	103.78	105.59	105.74	105.42	107.25	105.41	108.14	105.8	107.93	107.15	105.26	104.83	104.85	106.89	105.64	105.12	106.57	100.94	106.63	104.96	105.2	105.93	106.19	107.51	106.06	106.64	105.61	105.8	107.24	103.84	107.06	104.39	104.02	107.74	105.91	106.7	105.36	105.95
101.65	99.281	101.88	99.354	99.473	100.45	101.04	100.51	99.537	100.95	99.671	101.76	98.464	100.65	98.689	99.419	100.21	98.374	102.13	99.561	97.736	100.95	100.93	99.523	102.23	100.56	101.28	100.89	99.755	99.339	99.633	99.237	99.203	99.719	100.17	100.53	102.25	99.573	100.46	98.585	99.554	98.137	100.46	99.788	102.11	98.758	99.349	99.11	102.92	100.03
107.48	109.25	107.15	107.78	106.59	107.79	108.57	107.96	107.09	107.05	107.21	108.16	107.83	106.85	109.21	108.74	110.81	109.19	108.51	106.41	108.68	109.96	109.86	105.88	109.01	108.43	108.65	106.98	107.81	108.4	108.97	107.8	108.97	108.5	110.49	108.22	109.26	107.49	108.94	108.56	111.95	106.56	107.75	109.01	108.9	108.3	106.35	109.75	107.49	107.17
110.14	110.15	109.22	111.4	109.52	111.81	109.09	111.84	111.25	109.87	111.91	109.59	111.13	110.23	110.58	111.12	109.77	110.63	108.74	111.66	112.1	111.53	109.11	109.9	112.37	110.43	110.2	111.32	109.42	112.1	110.22	109.33	108.98	109.18	109.67	109.91	108.74	110.39	109.29	111.04	111.96	110.64	107.58	108.62	107.98	110.47	109.73	110.2	108.87	111.17
105.87	104.89	104.77	103.5	105.95	106.99	106.2	105.89	103.25	104.81	105.19	104.38	103.57	106.59	105.89	103.12	105.38	107.63	105.21	106.94	107.95	107.98	105.82	104.96	106.02	106.58	104.3	104.37	106.76	105.13	106.38	104.82	106.44	104.38	104.62	105.55	106.05	104.12	105.1	104.96	105.43	105.38	104.92	106.01	103.24	104.55	105.33	107.76	107.25	105
106.25	105.5	109.22	104.96	106.74	105.98	106.94	105.76	104.36	107.72	107.14	106.28	106.26	104.27	106.5	104.48	106.86	103.29	106.76	103.77	104.79	107.28	105.3	105.5	105.88	106.47	105.76	107.43	106.2	104.67	105.53	104.69	106.92	105.1	104.45	104.66	109.33	108.28	104.98	105.41	105.97	106.81	105.38	105.38	105.14	107.89	107.12	107.04	108.24	105.76
100.91	101.15	98.697	100.14	101.4	100.25	98.442	100.37	101.48	101.26	102.27	101.02	101.41	101.05	97.568	99.292	101.24	102.1	98.059	102.4	102.78	99.251	101.67	101.93	98.694	100.94	101.03	100.29	98.735	100.2	100.46	99.607	98.339	101.05	100.65	99.407	104.3	103.09	99.79	101.86	100.87	98.982	101.25	100.06	101.34	100.62	98.824	99.728	100.38	99.423
108.87	107.02	105.24	107.95	106.64	107.47	106.86	109.77	107.83	109.85	110.2	110.59	107.44	109.54	111.17	108.37	109.04	108.11	105.13	109.89	107.22	108.06	108.68	105.07	108.68	108.21	108.14	107.87	106.81	107.65	109.02	105.18	108.12	106.89	106.04	107.56	106.98	107.88	108.31	108	107.58	110.24	106.82	107.8	108.29	109.73	109	108.52	109.47	109.34
107.75	107.36	107.54	106.58	106.72	104.98	106.02	107.65	106.02	107.4	106.54	106.75	107.83	105.58	107.39	108.2	109.29	107.27	106.86	107.1	109.62	108.33	109.35	106.42	108.3	107.5	107.68	104.7	107.04	107.09	105.23	108.36	105.72	105.6	107.21	104.77	106.68	105.05	106.18	105.86	106.38	105.38	103.88	105.4	105.27	105.82	105.33	106.83	105.54	106.94
106.6	106.68	106.86	107.63	106.77	105.5	104.24	107.92	106.41	105.72	107.51	104.53	105.35	104.94	106.52	104.31	104.6	106.01	105.77	103.67	104.93	107.97	104.56	106.34	106.36	108.54	105.4	106.16	106.82	106.63	106.09	107.44	103.87	107.76	105.66	107.18	107.41	108.47	107.66	104.53	104.56	104.14	107.09	106.6	105.55	106.97	108.87	105.84	104.99	104.57
107.36	103.59	105.21	104.08	106.26	105.35	105.74	105.08	107.42	105.78	105.27	104.1	105.62	105.42	107.1	104.85	104.87	105.67	104.42	104.88	105.68	104.74	105.81	104.95	106.42	107.1	103.95	104.83	106.22	105.26	104.85	106.73	105.04	103.54	105.64	105.87	106.14	105.82	104.79	104.77	103.12	106.48	104.78	108.07	104.61	107.85	102.87	105.58	107.27	106.77
105.01	106.54	105.36	106.04	107.69	105.42	105.82	107.67	105.61	104.92	106.35	107.08	105.16	106.4	104.96	106.19	106.1	104.68	107.35	107.78	107.71	104.88	105.57	105.45	106.69	103.56	105.59	104.77	106.96	108.22	106.33	105.45	105.53	107.87	105.74	105.18	104.05	107	107.95	105.02	105.81	106.39	106.88	106.2	106.1	107.35	107.84	105.79	105.56	107.52
109.53	104.52	106.56	106.65	105.78	106.33	108.63	105.9	106.7	107.58	104.75	106.55	105.65	105.14	106.95	105.76	107.2	106.88	105.19	105.94	104.25	104.48	107.3	107.02	109.58	106.76	105.07	107.3	107.64	106.44	106.55	108.01	107.27	105.71	106.29	105.04	108.12	105.14	107.32	104.31	107.24	105.42	106.11	107.69	107.44	107	109.03	105.36	105.86	105.26
110.91	110.83	109.58	109.82	108.85	109.64	108.27	113.15	109.38	112.39	111.04	111.75	109.06	108.36	110.69	111.4	108.57	110.7	110.73	110.31	111.42	110.08	112.11	111.97	111.9	108.65	109.76	108.64	109.64	109.68	109.58	111.35	110.95	112.05	111.77	109.48	109.49	110.5	111.1	111.34	107.42	112.49	109.17	109.55	110.8	110.43	110.55	113.88	110.65	112.42
109.03	107.09	107.04	108.08	108.72	107.97	107.95	110.51	110.21	107.96	106.39	110.05	108.76	110.76	107.04	109.79	106.89	107.84	108.15	107.43	108.33	106.32	110.57	105.96	107.08	111.43	109.41	107.57	106.95	108.07	107.6	108.46	111.08	108.01	107.36	109.81	108.74	110.01	108.57	108.42	105.88	107.87	107.81	108.03	107.19	111.36	108.22	106.46	107.6	109.64
99.143	98.199	97.541	97.323	98.46	97.678	97.235	96.903	97.465	96.167	98.442	97.537	99.501	97.018	97.813	94.448	100.53	96.194	97.173	95.964	94.99	95.485	96.453	98.029	95.986	100.61	98.78	97.307	98.52	97.358	98.811	100.94	98.712	99.011	99.085	97.478	98.128	98.705	97.069	97.496	98.988	97.507	100.14	96.915	98.495	100.77	97.207	98.944	98.829	98.895
102.76	101.2	101.92	102.62	101.66	99.015	102.32	99.644	102.17	100.31	102.54	99.837	101.3	103.05	101.58	100.06	100.95	98.601	99.459	100.29	99.799	101.95	100.67	99.894	100.33	99.705	99.262	100.83	101.96	101.23	100.09	102.13	100.04	96.78	101.19	99.733	102.63	102.23	98.09	100.75	101.69	100.13	103.54	101.63	98.272	100.7	99.957	102.04	101.01	102.05
97.044	94.973	98.748	98.022	99.089	97.837	97.78	97.604	98.633	99.948	98.196	97.212	97.813	96.472	100.08	96.552	96.887	98.18	97.162	98.674	97.344	98.59	98.846	100.61	97.186	97.211	96.773	98.569	95.518	99.983	99.299	98.278	99.063	97.482	97.443	98.221	96.414	99.479	99.376	98.53	97.432	99.606	96.332	100.39	99.506	100.65	97.936	98.643	99.564	98.854
106.38	107.06	106.53	105.78	107.05	108.26	106.91	107.03	108.59	108.04	107.21	105.21	105.27	107.02	106.98	106.73	106.58	104.57	107.76	106.4	106.76	106.23	106.82	105.83	106.45	105.25	105.32	105.46	105	104.64	105.79	105.56	104.78	108.49	105.1	104.36	105.97	109.69	107.26	107.75	106.35	106.25	106.24	106.18	105.88	106.33	104.81	108.27	105.98	106.72
101.25	99.718	100.59	100.74	101.45	100.54	100.2	100.79	101.01	102.08	101.75	99.697	100.54	102.18	102.11	101.58	100.2	101.42	101.24	100.95	101.02	102.68	99.521	102.57	101.25	101.37	101.41	101.27	100	99.815	100.16	103.39	101.29	101.6	100.39	103.08	102.96	101	100.96	100.94	102.92	100.62	100.03	101.3	99.846	100.89	103.67	100.24	101.59	99.616
104.96	108.23	104.41	105.93	106.03	107.33	105.63	105.6	104.43	108.46	103.92	106.01	105.9	107.04	106	105.89	105.84	107.35	106.42	104.36	105	105.89	103.06	106.37	104.45	105.43	102.71	107.96	105.68	106.41	105.94	108	103.53	107.63	106.03	107.05	107.07	104.81	105.84	105.26	107.16	102.81	104.46	104.73	106.79	106.16	107.08	107.94	106.24	108.06
99.803	101.11	100.11	96.54	98.703	97.798	99.191	101.43	100.27	98.7	98.158	97.32	99.776	100.93	99.91	97.258	98.721	99.852	99.187	100.95	98.339	99.668	101.21	99.109	100.6	100.84	99.456	100.28	99.639	97.163	97.444	98.175	100.05	96.327	98.863	96.096	99.641	101.73	98.665	99.446	98.388	98.294	98.937	99.349	98.735	99.032	100.63	99.019	99.679	99.505
109.57	108.94	108.79	109.99	106.28	106.88	106.54	108.59	108.11	106.14	107.28	108.66	107.71	105.16	107.8	109.58	105.38	106.03	108.81	108.42	107.71	108.49	109.57	107.21	108.69	110.18	109.96	107.3	106.58	108.2	108.66	107.56	109.23	108.9	108.34	109.62	105.74	105.67	108.48	108.66	107.88	107.15	108.06	106.96	107.25	106.76	106.54	106.44	108.12	108.92
107.24	108.43	106.58	109.29	107.89	108.52	107.53	109.81	109.47	108.89	109.48	109.6	107.47	107.41	105.42	107.68	107.78	105.77	110.88	107.7	107.01	111.14	105.98	109.36	106.71	108.18	108.34	108.11	108.4	107.18	106.14	106.28	107.55	108.66	107.85	108.81	107.68	107.85	107.73	108.52	104.82	108.19	106.85	107.35	106.77	108.48	106.58	109.77	107.93	108.33
100.93	100.24	101.56	100.71	101.9	102.07	102.06	99.438	98.337	101.42	101.36	101.69	101.02	100.52	100.51	97.85	99.752	101.9	99.484	100.43	100.99	100.57	98.814	100.62	99.925	99.836	99.626	100.47	102.07	101.33	99.839	100.78	98.057	101.07	99.308	101.09	100.97	100.75	99.655	100.85	97.993	101.39	100.7	101.4	100.29	97.678	100.36	101.58	101.6	98.279
106.49	106.07	105.93	106.15	104.9	106.07	105.97	107.04	105.46	104.77	107.01	105.14	105.43	104.12	104.95	104.93	107.48	105.74	104.8	104.07	105.39	105.37	102.79	108.73	104.14	106.69	107.34	104.64	106.53	104.18	105.67	106.79	106.77	102.98	105.31	104.26	105.25	104.43	104.89	107.4	104.91	107.1	105.21	104.96	104.62	104.21	107.41	107.03	104.43	104.64
108.26	104.7	106.69	104.86	104.53	107.76	106	107.95	109.3	105.72	106.47	104.03	106.86	106.37	104.74	107.44	108	107.7	106.2	105.95	105.35	107.57	108.65	108.12	106	107.66	105.65	106.83	107.45	106.72	110.39	106.33	106.95	107.79	106.76	107.5	105.73	108.34	104	105.97	106.78	105.18	106.78	106.23	108.42	108.59	105.86	109.04	106.91	106.27
107.38	107.89	108.77	105.37	108.49	108.09	109.32	105.13	104.08	105.11	108.59	104.91	105.57	105.83	106.69	106.01	106.64	105.13	106.96	105.6	106.68	107.57	107.47	108.89	106.05	105.02	107.58	107.09	104.5	104.8	106.83	106.99	105.52	106.1	106.32	106.04	106.3	107.64	104.42	105.7	105.09	104.92	105.91	104.06	106.32	106.94	104.61	105.36	105.21	108.12
110.6	110.25	111.22	110.99	112.61	110.48	112.86	111.03	110.54	109.45	110.88	109.35	111.52	109.44	108.62	110.04	112.74	110.43	110.65	108.6	110.16	110.76	110.25	110.73	111.68	109.48	110.89	111.87	110.84	111.68	110.67	109.5	109.97	111.91	108.76	111.65	108.11	111.93	110.49	112.5	111.78	113.94	109.82	110.85	110.38	109.88	109.64	110	109.74	110.46
99.644	98.235	98.999	96.989	98.898	99.092	98.375	96.41	99.597	101.14	94.562	100.73	97.92	99.039	99.818	98.412	96.77	97.681	100.65	98.718	96.961	98.289	100.55	99.621	99.734	98.103	98.715	98.943	100.43	99.191	99.707	99.063	98.766	99.369	98.68	99.524	97.816	99.728	98.353	99.023	98.501	98.751	96.497	96.394	99.061	98.328	98.084	97.566	100.74	100.95
101.65	99.037	99.607	99.844	100.74	103.4	103.84	101.48	99.715	99.258	100.91	102.73	102.67	100.25	100.58	99.212	100.13	99.379	99.311	100.77	101.45	99.423	100.65	101.92	100.51	100.81	102.65	101.02	101.59	101.28	101.62	102.17	100.41	101.02	103.03	102.2	101.99	98.493	100.16	103.63	100.62	100.91	101.16	101.43	100.01	103.63	101.18	102.14	98.177	100.92
107.95	106.85	108.66	106.08	108.84	107.36	108.99	107.36	106.82	108.01	108.08	109.16	109.15	108.15	109.17	107.58	109.32	108.63	108.07	107.29	107.24	106.72	107.6	107.04	106.71	108.37	107.67	107.76	108.57	108.02	107.98	106.21	107.29	106.71	107.95	108.13	106.44	107.6	108.16	108.03	107.13	109.38	108.48	107.04	107.9	108.08	108.52	107.74	108.87	106.62
108.2	107.18	105.41	106.23	105.62	104.46	109.06	105.84	104.94	104.2	105.94	106.57	102.34	106.06	106.51	104.53	106.09	107.5	105.63	103.08	106.33	105.25	106.31	103.96	106.13	104.43	106.75	106.08	107.06	103.54	104.17	106.78	106.49	107.21	103.77	106.64	106.53	104.38	104.87	102.71	104.11	106.6	105.84	107.32	104.45	105.23	105.54	105.72	105.11	106.01
109.83	107.75	111.67	105.86	108.55	108.34	109.27	108.06	110.22	108.42	108.15	107.53	108.02	105.9	106.98	107.98	107.46	109.33	108.36	107.79	107.87	108.93	107.91	108.47	109.55	109.27	109.55	109.33	107.31	106.3	105.88	108	109.08	107.2	106.64	109.54	108.6	106.41	105.48	111.38	107.4	107.96	109.15	109.4	108.68	107.63	108.53	107.72	107.04	107.65
107.25	108.07	105.92	106.18	108.73	110.19	107.53	108.12	107.75	107.39	109.38	107.35	109.66	105.01	110.18	109.09	109.52	108.05	108.57	107.24	108.28	107.66	107.18	103.89	107.81	108.81	106.72	107.53	108.86	108.45	109.02	109.79	109.38	107.41	105.84	106.68	108.59	108.61	108.75	106.93	108.42	107.98	109.09	107.58	107.73	109.37	110.38	107.94	109.32	108.09
100.69	97.384	101.29	102	99.992	97.428	100.48	99.194	100.59	101.64	100.85	100.73	99.351	98.978	100.51	100.74	101.58	99.792	99.923	100.7	99.742	100.9	99.59	101.45	100.3	100.12	100.01	99.647	99.316	101.07	101.21	100.14	101.42	99.464	100.33	102.6	102.42	100.54	100.28	101.21	101.98	101.41	100.12	101.54	103.31	99.045	99.072	99.715	104.53	98.746
106.95	108.9	106.23	106.84	108.07	105.35	108.52	106.25	110.15	108.61	108.16	109.52	107.95	108.19	107.84	108.43	106.55	107.56	104.81	109.57	106.19	104.69	107.7	107.51	107.03	108.18	108.6	107.44	106.41	107.92	108.7	108.43	108.96	105.83	109.1	109.63	104.19	108.74	108.44	106.72	107.52	107.42	107.64	107.64	110.15	109.16	107.61	108.24	107.86	106.86
106.04	104.82	106.27	107.91	105.83	107.29	107.41	105.9	104.23	105.65	105.45	105.32	107.08	104.28	104.63	103.24	106.28	106.48	105.85	104.46	105.51	104.97	105.22	105.64	104.71	102.73	107	103.04	107.03	104.15	107.25	106.39	107.74	107.14	104.76	107.45	105.33	106.18	104.17	105.84	104.17	104.71	105.75	104.73	106.67	103.23	107.66	105.23	107.11	102.91
105.64	106.49	105.81	105.44	107.53	105.49	104.98	103.55	107.31	104.04	107.18	106.45	105.12	107.8	105.18	103.49	105.2	104.95	106.28	105.55	106.08	106.33	106.53	103.8	105.52	106.72	105.92	105.27	105.92	104.44	104.95	103.69	103.89	106.95	107.35	104.6	106.28	104.27	106.74	102.72	105.72	106.38	105.93	104.6	103.39	106.17	106.65	107.4	105.11	104.48
105.59	103.38	105.75	106.12	106.14	105.39	106.33	104.8	103.82	106.77	108.84	103.53	106.02	106.91	105.29	105.58	107.43	103.67	104.85	105.71	106.74	106.88	104.84	105.12	105.41	106.16	106.63	107	104.93	106.79	104.83	104.49	107.15	107.18	107.38	106.33	105.49	105.9	105.4	105.3	105.81	108.33	106.12	106.14	105.03	106.76	105.23	107.17	106.42	106.33
99.415	96.149	98.887	98.826	99.452	98.479	95.996	98.709	97.009	96.579	100.02	97.307	97.091	100.15	98.621	98.042	97.164	98.762	99.75	96.63	98.499	99.897	96.776	98.417	96.494	97.159	98.513	96.863	98.045	99.245	95.837	98.618	96.936	99.849	97.54	97.695	97.139	96.465	99.794	99.4	99.163	97.798	99.149	97.946	96.876	98.668	99.445	98.045	98.473	97.986
104.74	108.26	108.62	105.16	105.89	110.36	106.5	106.29	105.62	107.71	106.03	105.88	105.54	105.74	105.95	105.58	107.7	107.77	104.75	106.99	104.06	107	104.34	105.99	107.5	107.79	107.54	108.16	105.89	105.61	105.16	106.7	105.66	105.95	107.96	105.52	104.89	101.41	105.64	106.85	107.23	105.93	107.36	109.48	107.05	106.22	107.66	105.7	107.17	104.25
109.34	109.06	109.05	107.78	104.45	108.88	106.78	106.05	108.29	109.73	106.49	107.79	106.7	107.88	106.26	108.57	108.27	107.97	106.19	108.21	107.87	108.58	107.91	106.82	107.16	109.39	106.83	105.97	107.58	109.4	107.68	109.07	105.51	107.77	106.88	109.95	108.75	107.07	106.07	107.11	108.31	106.76	108.26	105.16	107.12	107.65	105.88	108.99	108.34	108.06
106.87	103.47	106.23	106.49	102.23	104.94	105.93	103.79	105.34	103.62	105.23	104.86	108.45	105.86	106.19	104.7	101.92	104.02	103.37	105.21	108.11	105.06	105.09	105.88	103.9	103.46	105.85	103.35	107.86	105.81	105.13	106.65	104.88	105.53	105.16	104.82	105.92	104.15	107.98	104.4	104.41	105.24	105.16	109.32	104.99	104.36	104.79	103.77	104.88	104.96
107.47	106.04	108.27	108.27	108.98	108.28	106.75	109.02	106.62	109.13	107.73	108.06	107.71	111.61	108.23	109.42	109.88	106.46	107.5	107.86	106.63	110.78	106.33	105.79	108.83	108.45	108.32	107.68	107.49	108.25	107.05	108.09	108.86	109.27	102.45	108.26	107.75	108.15	107.31	106.75	107.7	106.63	107.47	106.26	110.55	107.03	109.87	107.6	108.4	109.11
95.227	96.936	98.184	97.505	97.256	96.681	98.237	98.286	98.092	98.589	96.236	99.099	97.657	94.727	98.868	97.786	96.393	96.678	96.946	96.842	97.855	97.353	97.34	96.63	96.023	98.416	98.188	97.89	96.088	97.948	100.31	98.325	98.387	99.577	99.17	99.01	97.768	99.204	99.522	98.919	97.709	96.717	97.087	96.294	97.144	99.332	100.3	97.248	98.706	97.224
106.37	105.87	105.86	105.22	104.6	105.91	106.24	105.07	103.55	105.81	104.78	107.48	107.1	104.06	105.93	106.85	104.59	106.04	104.85	106.06	104.56	105.62	105.68	104.97	106.22	107.61	106.57	105.36	106.99	105.75	107.78	106.18	104.81	105.8	105.66	105.53	102.98	105.41	102.73	105.89	103.76	107.14	108.59	105.42	104.65	105.8	107.84	104.43	104.68	104.27
106.84	105.97	106.01	105.93	108.12	106.28	107.27	106.69	107.58	106.89	106.91	107.03	107.9	107.33	106.57	106.86	106.23	108.19	107.09	105.54	105.41	107.13	106.52	106.63	104.38	107.54	106.38	107.62	107.7	106.8	106.17	106.03	106.93	106.82	105.07	105.26	105.99	106.27	107.52	107.69	106.31	105.95	107.56	107.39	104.46	104.66	107.23	106.8	107.14	106.08
97.662	97.481	99.316	100.61	97.601	98.395	95.799	99.091	97.997	97.842	99.718	96.341	96.74	98.676	96.391	96.86	97.099	97.208	97.772	100.32	99.485	98.824	95.698	100.81	97.594	97.196	97.475	98.23	97.74	98.083	98.932	100.19	98.289	95.284	96.338	98.961	99.162	97.865	96.811	97.391	99.769	98.161	98.949	96.386	97.143	96.408	97.353	98.715	98.667	98.045
100.55	102.89	102.56	100.87	101.29	99.561	100.58	99.355	100.34	102.36	101.24	101.29	101.96	100.83	99.84	103.35	102	101.31	100.54	101.65	100.92	100.82	102.2	100.28	101	101.13	100.21	100.07	98.617	100.74	100.99	101.29	102.77	102.72	98.44	99.513	99.332	99.045	101.8	101.48	101.24	102.16	101.39	100.81	100.76	101.07	101.05	99.391	100.98	99.986
100.11	96.961	98.131	99.473	98.268	98.156	98.889	97.592	97.121	96.252	95.355	99.181	96.883	97.654	97.445	97.885	100.26	97.183	96.965	97.329	99.12	95.416	95.516	97.439	97.212	99.326	97.148	96.928	100.82	99.066	99.159	99.543	98.676	97.466	97.671	96.309	96.835	98.43	98.607	97.586	99.013	96.899	99.031	99.787	98.71	97.067	101.5	96.824	97.996	99.876
108.56	107.04	107.13	108.49	107.97	107.54	108.53	106.34	107.78	110.3	108.1	108.08	108.64	108.42	110.88	108.04	106.68	109.79	108.61	107.45	108.25	108.79	107.26	109.33	108.29	105.46	108.66	107.24	107.62	107.62	105.97	108.36	108.61	109.14	107.8	107.33	107.26	110.78	107.25	107.13	108.98	108.45	110.53	106.73	108.44	110.84	107.08	108.32	109.17	106.46
105.9	106.83	105.48	104.92	104.78	103.3	107.32	104.22	106.39	105.61	105.52	106.18	104.98	107.39	105.08	104.05	107.05	106.77	105.82	107.43	106.12	105.46	103.6	106.16	105.37	104.95	104.76	104.34	105.63	105.99	103.82	104.09	105.92	104.97	105.08	104.64	105.33	105.39	106.37	106.25	104.78	106.9	105.88	104.24	105.59	104	108.33	103.02	104.96	103.32
106.37	104.97	105.89	107.32	106.57	104.85	105.09	106.74	103.3	104.82	105.08	106.62	106.15	106.55	105.49	106.61	107.41	106.19	107.19	106.87	106.8	109.27	108.35	106.04	106.54	108.2	106.05	108	108.92	107.36	107.05	107.28	105.92	104.96	105.1	107.43	107.63	107.08	105.72	107.56	105.77	107.87	106.76	109.87	105.67	103.92	105.9	107.86	105.51	106.61
99.901	98.202	97.954	99.097	97.877	95.702	98.311	97.892	97.28	98.523	96.833	97.455	99.712	98.494	101.08	99.198	98.306	95.862	99.843	96.3	96.699	96.996	97.999	98.295	97.946	98.615	98.782	97.933	97.313	97.065	99.75	98.383	97.159	100.03	97.642	97.977	99.545	97.765	97.607	98.31	97.669	99.416	97.283	99.564	99.977	97.609	97.811	97.01	97.592	97.737
104.51	106.22	107.29	105.36	103.9	105.51	108.61	107.31	103.26	105.68	107.16	108.6	106.65	106.28	106.27	105.5	105.25	105.38	107.36	106.01	107.58	105.9	105.49	105.88	105.81	105.34	105.66	106.2	106.11	104.85	105.61	105.42	105.57	106.71	105.2	108.18	105.45	105.92	107.76	103.54	105.96	104.52	106.9	104.13	106.23	103.42	102.96	104.52	105.93	105.14
110.16	109.04	107.6	109.51	108.43	109.79	107.41	107.58	107.48	107.93	111.16	107.55	112.18	107.54	108.23	106.96	107.72	107.84	108.45	107.98	107.73	107.07	108.35	108.96	108.01	109.47	110.15	107.95	108.08	108.53	108.43	108.45	108.35	108.03	109.49	107.81	109.78	107.04	109.01	107.62	106.23	108.16	106.94	108.18	110.28	107.2	108.04	109.71	110.22	107.97
106.12	106.73	106.75	108.82	107.64	109.62	107.2	106.72	109.67	106.68	107.7	106.47	105.41	107.79	107.54	108.55	107.05	107.59	107.28	106.89	107.71	107.61	107.31	109.99	107.53	109.75	108.43	107.6	106.28	109.38	106.61	105.8	108.84	105.91	106.07	107.66	107.95	104.39	107.52	106.83	108.12	107.29	107.46	108.54	110.08	106.2	107.28	106.42	110.66	106.24
100.13	98.977	100.51	98.711	98.502	101.29	99.585	100.91	99.778	97.78	100.6	100.9	100.13	99.591	99.386	100.81	99.618	104.04	101.68	98.46	100.05	101.29	99.841	102.38	100.48	99.293	100.13	101.3	99.063	98.133	100.61	98.775	100.9	101.43	100.16	100.68	98.754	100.71	97.261	100.51	99.094	101.34	100.37	99.105	99.287	101.66	99.775	100.93	100.17	100.57
107.3	107.04	106.79	107.23	106.84	107.27	107.14	106.59	106.29	107.63	108.11	106.19	106.91	106.78	105.84	106.3	109.23	107.32	107.22	108.41	108.7	107.79	108.4	108.5	108.24	107.93	108.03	107.02	106.56	107.33	105.97	109.28	110.03	108.22	107.27	108.94	106.75	110.75	106.34	108.88	106.7	108.99	107.08	108.15	108.27	106.35	108.16	106.96	108.72	108.83
99.94	97.115	96.618	98.598	98.07	98.749	98.324	97.803	96.583	95.756	99.741	99.275	96.926	97.898	98.416	99.411	97.502	98.973	98.779	97.281	100.02	98.884	98.271	99.601	100.12	99.429	98.513	100.85	99.83	97.693	97.946	98.773	98.05	96.415	99.118	98.527	97.39	97.647	95.585	97.543	98.351	97.996	99.348	96.965	97.58	96.929	99.565	98.099	99.843	98.768
103.55	103.39	106.84	107.38	106.71	108.49	105.29	104.4	105.02	104.7	105.29	106.21	105.86	105.68	105.17	105.69	107.65	104.98	103.16	104.88	107.02	106.15	106.53	105.53	104.76	107.12	104.68	106.19	106.04	106.61	103.89	106.58	104.49	105.4	103.15	103.84	107.19	105.38	105.61	105.93	104.21	103.97	107.55	106.64	105.1	105.32	106.6	107.81	104.28	105.78
107.89	105.69	103.74	105.97	107.72	105.63	105.19	104.89	105.95	106.14	107.68	105.1	107.3	106.81	107.75	106.56	106.01	104.39	105.13	106.1	107.12	107.43	107.18	104.33	104.76	104.96	105.72	106.67	105.96	108.36	104.96	107.33	106	108.08	106.69	107.65	104.89	107.11	104.81	106.26	105.2	107.27	104.92	103.56	105.51	104.69	106.89	103.51	104.74	106.92
104.91	103.5	106.19	105.3	104.08	105.33	106.52	103.9	105.51	106.55	108.02	104.81	105.15	103.02	104.88	104.91	107.29	106.38	105.12	106.23	105.78	104.26	107.29	103.92	104.3	103	107	103.38	104.97	104.71	107.04	103.31	105.09	106.21	106.31	104.81	106.2	104.83	105.25	104.79	106.1	104.28	107.75	105.62	105.76	105.28	105.61	105.2	105.76	106.61
105	105.9	108.48	106.3	105.88	107.89	105.22	106.07	105.78	107.11	107.79	106.75	106.51	106.82	107.29	106.11	106.76	107.33	107.26	107.13	106.89	104.94	106.67	106.55	107.92	107.76	108.76	104.78	109.75	108.41	105.82	108.14	109.85	105.91	106.93	105.82	106.81	108.18	106.89	105.07	106.85	107.57	106.91	107.08	105.55	108.67	107.04	108.52	103.94	108.18
95.819	99.176	98.788	97.613	98.285	97.008	99.284	97.401	98.258	97.178	96.145	97.956	99.13	97.692	98.863	97.497	100.95	98.753	100.58	96.605	98.85	97.902	97.771	97.728	98.276	96.72	97.404	96.692	97.255	99.136	96.47	97.421	96.991	97.662	95.881	99.413	97.734	95.776	98.209	100.12	96.284	95.748	96.516	100.09	98.812	100.44	96.559	96.419	100.1	97.687
108.21	104.38	106.65	105.95	106.83	107	106.58	107.46	105.46	106.16	106.59	104.88	104.33	106.49	106.79	107.88	104.48	107.09	107.41	106.06	107.68	106.65	108.24	109.23	104.91	108.25	105.01	105.41	106.39	105.46	105.59	106.72	106.87	105.96	106.5	104.32	106.83	106.09	107.77	104.98	107.53	106.33	105.8	106.38	107.87	106.72	108.63	104.86	105.2	107.59
105.62	106.64	109.07	108.63	105.79	108.15	106.36	107.41	106.87	107.16	106.68	107.83	106.22	105.66	107.94	106.52	104.95	108.32	104.98	108.53	107.13	105.79	108.26	108.5	106.7	105.86	107.92	106.81	105.85	107.36	109.6	107.76	104.38	105.72	106.56	106.5	106.82	107.68	107.5	109.34	106.03	106.88	105.64	105.77	106.3	105.63	108.7	105.59	106.12	106.52
105.68	104.8	105.58	105.46	103.99	104.36	105.53	104.99	105.13	105.07	106.48	107.11	105.69	105.76	107.87	105.49	105.41	107.05	105.88	106.19	106.91	106.34	105.66	108.78	105	104.39	105.78	104.9	105.8	105.99	105.94	106.81	106.81	103.44	105.64	105.49	102.86	104.43	106.84	104.73	104.85	105.8	105.78	103.62	106.89	107.26	105.1	102.93	105.6	105.56
109.97	108.1	110.31	110.37	107.73	107.14	107.99	108.62	106.64	108.87	107.83	107.68	109.33	109.42	109.6	109.2	108.55	108.31	110.28	108.9	106.91	107.85	107.65	108.72	110.22	107	107.36	109.18	108.33	105.92	109.57	107.18	109.98	107.54	108.07	107.12	108.33	107.17	109.69	110.05	107.96	107.99	109.67	108.01	106.74	106.38	109.7	108.69	108.66	108.54
111.25	110.97	110.25	109.86	108.57	111.26	109.28	109.64	109.17	111.45	110.72	110.18	109.07	109.49	110.46	110.28	109.04	109.31	108.73	107.6	109.91	111.75	110.47	110.09	110.05	110	110.17	108.02	109.68	110.49	110.85	109.37	110	109.06	109.84	109.92	112.67	110.96	109.55	111.12	110.17	110.69	111.42	111.6	109.4	109.88	109.7	108.94	110.54	111
110.04	107.49	109.95	111.35	111.21	110.68	110.05	110.38	110.83	110.98	110.47	109.97	109.51	109.06	109.77	110.49	108.17	108.91	110.52	110.12	108.68	111.71	111.23	111.48	109.87	110.16	112.56	110.26	109.69	109.68	110.63	111.23	111.02	110.81	110.37	108.26	109.31	114.6	110.48	111.49	109.89	112.9	109	112.71	110.2	111.39	110.07	110.36	109.96	109.18
98.163	97.655	97.328	98.011	97.233	97.597	97.283	95.511	98.854	96.988	96.301	96.095	97.515	98.629	98.165	100.09	95.85	99.122	98.635	97.846	96.775	96.465	96.107	99.546	96.732	97.811	99.555	96.22	98.993	97.808	96.744	98.071	99.191	97.855	98.293	98.565	98.439	97.772	100.51	98.283	97.548	96.589	96.881	98.351	99.03	97.785	97.157	96.181	96.182	100.21
101	102.82	99.619	101.43	100.92	101.33	101.04	99.201	101.55	99.543	101.93	100.17	100.21	100.33	101.89	101.86	100.5	101.16	101.98	99.802	99.641	100.84	98.901	101.95	98.758	100.72	99.513	98.827	98.054	101.96	102.07	99.028	100.59	100.59	98.607	100.9	99.709	99.27	101.41	99.624	100.78	101.45	99.573	100.46	100.16	99.68	100.53	101.04	101.43	99.389
106.82	103.65	106.49	107.42	107.03	105.85	107.18	104.57	106.52	103.98	106.43	105.94	106.8	104.98	106.15	104.73	104.88	105.53	104.09	110.08	106.29	105.58	105.89	106.76	104.87	106.01	106.09	106.36	104.78	102.72	107.33	106.12	105.99	104.49	105.65	105.6	106.47	106.29	103.19	103	105.45	106.62	106.09	107.99	105.85	104.88	104.04	105.98	103.88	106.3
109.46	109.52	110.02	110.57	110.38	110.86	110.44	109.45	111.68	112.11	111.81	110.83	108.77	112.43	108.08	110.54	114.11	109.02	109.65	109.02	111.15	110.68	111.49	110.16	109.64	109.12	109.64	110.29	111.31	110.28	109.52	110.1	112.02	111.69	110.65	112.56	110.82	110.67	107.62	109.44	109.95	109.32	108.4	111.66	113.51	109.18	110.71	108.62	109.32	110.45
107.78	104.02	109.17	105.69	104.96	106.2	108.3	105.76	107.45	106.66	104.46	105.82	106.51	107.18	106.55	107.44	105.83	106.93	108.76	105.07	104.78	108.13	106.5	106.76	105.7	105.05	105.31	106.65	104.74	106.78	107.82	105.68	106.79	105.25	103.83	105.12	108.73	107.24	106.11	105.05	105.57	106.39	105.77	106.8	105.71	105.37	106.11	107.08	107.3	107.95
98.14	97.661	99.808	100.66	99.61	99.981	101.56	95.991	98.584	98.152	98.987	99.403	99.158	97.684	98.995	99.071	99.854	97.694	98.923	101.3	99.62	98.394	99.219	97.235	98.039	98.385	100.51	97.388	99.724	97.933	96.94	98.974	97.801	98.33	99.7	97.838	97.093	99.708	97.869	98.365	100.55	98.845	98.588	99.788	99.926	99.264	98.563	100.53	100.41	100.67
103.51	106.96	106.28	103.23	102.59	101.68	106.1	105.22	106.14	104.71	104.98	104.16	106.51	103.93	106.66	106.17	107.79	106.54	106.37	105.79	106.11	106.27	105.46	104.29	105.08	104.38	106.97	104.83	105.44	104.96	103.2	107.67	105.27	102.66	103.79	105.9	103.89	104.66	104.15	105.3	106.21	104.01	105.86	105.63	103.59	105.73	107.02	106.82	104.65	106.01
108.5	108.18	105.59	110.06	108.14	107.72	108.56	107.96	106.22	109.44	106.13	108.91	107.88	109.78	109.14	111.28	107.25	106.43	108.4	109.91	108.98	108.42	108.06	109.14	105.92	108.81	108.66	109.23	108.67	107.25	109.1	110.13	108.64	109.77	108.94	108.75	108.4	106.17	107.84	109.53	107.47	107.86	109.08	109.7	109.4	110.1	108.39	107.71	108.6	111.35
96.268	97.464	99.906	98.533	101	99.02	99.378	99.805	97.808	99.359	98.616	99.859	96.614	99.588	98.816	97.141	97.573	101.57	99.258	99.298	98.604	99.38	99.786	98.117	99.395	98.133	101.32	98.118	98.978	98.981	101.25	96.664	99.282	99.536	98.933	100.53	99.779	99.902	99.171	99.312	97.334	100.86	98.42	99.743	98.548	97.555	96.166	98.836	100.95	99.181
108.17	108.66	107.74	111.16	106.78	105.65	107.93	109.77	106.28	110.94	108.06	109.29	108.94	108.6	109.23	108.23	107.58	110.7	108.21	110.02	105.67	107.62	107.89	108.41	108.22	108.57	108.33	109.1	108.23	110.69	108.63	106.89	109.27	110.63	107.92	109.42	107.45	105.85	109.41	107.73	108.08	108.52	105.88	110.58	106.53	110.16	109.29	107.04	108.51	108.16
105.77	107.47	105.79	105.53	103.34	105.68	104.4	102.53	104.81	106.44	105.56	105.15	104.98	105.37	103.51	106.5	105.25	106.45	105.24	107.12	107.27	103.9	104.12	107.44	104.86	105.5	104.7	105.03	107.07	105.91	108.06	105.1	105.93	106.5	107.46	104.91	105.63	106.36	105.63	105.18	107.21	106.44	104.4	107.23	105.75	105.75	103.25	109.32	106.6	106.52
98.509	97.973	97.092	97.227	98.463	97.984	97.106	98.122	97.923	97.897	99.091	96.274	96.397	97.543	94.924	96.583	98.238	100.5	96.196	97.88	98.542	96.201	98.039	99.905	97.39	97.774	95.996	98.797	96.186	99.905	99.365	96.666	97.892	97.677	100.69	99.263	97.866	99.381	98.058	97.895	100.52	98.167	97.83	97.795	99.425	98.084	97.47	98.955	101.7	98.76
108.75	109.35	109.7	112.57	109.06	110.74	111.05	111.47	109.49	107.94	112.11	110.99	112.38	110.53	112.15	109.95	113.83	112.05	110.42	109.39	111.48	109.28	112.54	108.04	111.9	111.16	112.62	112.34	109.4	112.11	110.94	109.4	109.53	108.45	108.75	109.68	110.2	109.86	109.31	111.34	110.14	110.77	109.93	109.82	112.07	110.56	111.89	110.61	109.54	108.49
106.35	106.05	108.51	105.36	105.48	104.22	103.72	105.48	102.23	104.74	104.46	108.14	105.55	104.89	107.24	105.51	103.95	107.65	106.11	105.08	106.07	105.82	106.57	108.23	106.72	105.24	106.89	107.47	106.52	105.26	105.54	104.88	103.06	105.96	107.15	107.29	104.17	106.1	103.86	105.37	103.2	106.29	105.76	105.13	105.34	103.1	103.83	105.9	105.33	103.6
105.56	105.25	106.19	106.92	106.54	107.76	105.47	108.95	109.56	106.32	106.5	107.67	107.82	107.35	107.32	103.92	105.99	105.31	104.92	108.87	104.92	106.38	105.37	104.91	107.15	106.46	105.29	110.21	102.56	105.61	106.73	105	104.17	107.71	107.66	104.85	105.99	105.56	105.89	106.39	109.42	108.01	107.56	107.53	107.26	103.95	107.75	106.43	106.58	107.85
107.47	106.13	108.57	106.32	108.14	108.07	106.99	108.53	109.14	110.99	109.94	106.58	105.99	110.33	108.72	109.18	108.09	108.67	109.57	107.91	107.95	111.29	107.42	108.22	108.34	108.53	107.8	110.58	108.96	106.42	110.43	109.68	107.52	112.14	107.69	106.24	110.89	108.47	108.79	109.24	107.41	110.59	108.69	109.6	107.59	108.86	108.29	108.62	108.63	108.24
99.778	101.59	98.984	98.302	99.414	102.58	101.01	101.18	100.56	100.34	100.15	102.69	101.85	102.18	100.3	102.13	100.59	100.25	102.34	101.18	100.72	99.751	99.811	99.096	99.543	99.886	98.772	102.9	100.94	101.55	100.31	100.84	101.77	100.4	101.16	101.58	103.22	100.12	100.87	101.2	101.56	99.929	102.61	98.916	101.39	99.837	101.36	101.02	101.06	100.55
109.09	106.65	106.48	106.65	107.89	106.01	108.12	107.52	105.92	105.86	105.35	108.31	107.04	108.87	108.32	106.47	105.66	107.27	107.77	104.02	106.6	107.55	106.62	106.91	106.48	106.8	107.41	107.88	105.45	107.01	107.88	105.61	106.83	106.8	105.86	107.18	106.54	105.31	106.7	107.24	106.62	106.33	106.06	108.68	107.43	107.01	105.87	106.83	103.97	105.81
105.09	104.55	106.62	108.45	106.1	105.9	104.57	105.91	105.18	102.12	105.83	104.89	104.78	105.42	105.54	105.67	103.64	106.85	106.44	106.29	106.85	106.11	105.73	105.25	105.52	106.11	106.17	106.35	105.72	104.15	105.2	105.25	104.12	105.8	103.7	106.1	103.56	105.9	104.51	106.28	106.62	104.38	104.01	104.24	104	106.54	107.1	105.28	103.44	108.2
97.497	96.295	97.977	98.715	98.98	95.52	102.15	98.696	99.865	99.828	97.711	96.333	95.76	99.733	99.647	98.68	96.508	99.021	95.609	95.471	98.115	97.593	99.67	98.618	97.466	98.403	98.773	98.658	98.043	99.202	96.855	98.173	99.546	97.568	98.051	96.451	99.383	97.234	98.643	96.945	98.417	100.59	98.088	98.415	95.025	98.749	96.694	96.151	100.7	99.795
104.88	107.86	106.15	106.49	105.12	108.48	106.01	108.53	106.07	107.39	104.68	106.89	105.15	110.12	107.55	105.57	106.24	106.29	106.89	107.12	105.96	107.06	106.77	108.48	105.54	107.51	106.83	106.76	109.52	106.19	107.21	107.42	108.11	106.1	105.88	107.3	107.3	106.1	105.07	104.63	105.87	106.61	108.71	105.66	107.96	104.62	107.52	104.99	105.67	105.42
107.42	105.61	108.2	104.49	105.51	106.76	110.6	106.77	106.09	106.52	105.77	106.16	107.66	108.04	104.8	106.09	107.81	106.49	104.14	107.63	105.53	106.09	105.59	105.37	105.58	105.57	105.06	107.98	103.9	106.3	105.58	103.07	106.3	106.35	106.45	107.14	106.49	106.4	107.93	106.04	104.94	106.97	105.15	107.36	107.19	105.96	105.96	106.41	107.05	109.49
104.91	105.01	105.74	105.51	102.98	106.68	106.38	105.33	105.2	105.5	103.98	105.01	106.86	103.88	107.9	104.64	104.29	105.22	106.79	104.62	103.21	104.4	106.2	104.98	106.7	105.38	105.37	106.83	108.34	103.84	106.18	102.68	104.64	104.89	104.57	106.17	104.09	108.13	105.66	104.63	105.98	107.83	106.49	104.86	105.56	106.36	106.63	107.65	107.53	106.19
101.07	98.876	102.91	98.348	98.339	99.527	103.21	99.029	98.172	101.42	100.83	100.61	100.79	100.81	98.963	101.17	101.66	102.37	100.26	100	101.03	101.83	101.04	100.67	99.866	100.84	99.336	100.14	101.97	99.603	101.64	96.91	103.03	100.35	99.07	98.722	99.149	98.246	100.08	99.372	97.352	99.66	99.966	98.845	98.005	101.73	100.05	100.97	102.02	101.53
106.3	109.8	106.14	105.7	107.49	111.23	107.47	109.42	107.76	106.94	106.83	108.44	109.32	107.72	106.25	107.44	108.22	108.39	108.42	108.17	108.93	108.43	110.89	107.03	109.82	107.68	110.43	108.92	107.91	109.55	108.4	108.62	107.99	110.93	108.34	109.85	107.73	111.26	106.75	108	108.63	108.18	110.04	108.32	108.37	111	108.18	108.32	106.64	108.82
109.18	106.57	107.06	108.88	108.61	108.2	108.55	106.93	109.53	107.93	106.96	108.3	109.18	106.5	105.61	110.42	107.91	109.25	110.4	108.8	109.5	107.71	108.14	108.6	108.96	108.2	109.78	107.58	109.85	109	108.83	106.99	109.52	108.77	111.17	105.69	106.99	108.54	110	107.79	106.63	112.03	108.46	108.92	107.49	105.94	109.38	106.03	106.56	109.78
106.69	103.65	106.39	104.44	106.86	105.78	105.09	105.26	105.48	106.97	106.13	106.53	104.92	106.28	105.66	103.41	105.05	104.27	105.47	105.59	104.26	103.75	105.4	104.18	106.63	102.82	106.95	104.66	105.98	103.02	105.95	107.39	107.29	105.36	105.5	103.94	106.98	104.8	105.92	107.02	104.14	107.84	107.73	105.43	107.68	107.1	106.5	105.46	103.34	104.55
106.44	108.89	110.51	108.33	107.22	109.49	109.45	108.57	109	109.21	106.63	108	111.86	108.05	108.83	108.55	109.42	108.72	110.11	108.92	109.28	108.68	109.08	110.22	109.15	108.17	109.44	109.16	108.42	106.64	108.89	108.41	109.69	110.8	107.77	108.84	109.25	106.53	109.39	109.72	106.7	106.99	108.84	110.2	107.42	109.64	109.6	108.47	109.07	109.37
106.8	106.3	103.81	104.61	107.01	105.67	104.52	105.19	105.39	106.93	104.34	104.97	108.22	105.84	106.89	104.83	105.2	107.42	104.59	106.25	107.9	106.1	106.52	104.91	105.4	107.05	107.07	106.54	106.59	105.03	102.84	104.96	104.97	105.09	104.68	106.58	105.92	104.03	105.4	106.24	106.02	105.56	105.9	106.8	106.66	106.88	104.24	105.01	105.1	106.15
107.31	105.88	106.34	105.9	105.1	105.01	104.34	104.2	105.33	104.42	105.58	107	104.95	106.12	104.68	106.77	104.76	105.89	106.2	104.13	104.69	104.64	103.05	103.93	106.91	107.14	106.52	103.32	103.31	105.98	105.41	105.03	106.09	107.42	104.18	104.4	104.64	104.99	103.09	105.6	105.74	104.39	105.67	104.27	105.45	106.53	106.23	105.32	106.8	104.68
106.08	106.46	106.85	105.84	105.64	106.3	105.62	106.59	106.98	105.17	105.55	107.22	106.84	105.28	105.01	106.77	105.91	104.57	105.23	105.69	106.57	106.12	107.19	105.72	104.8	105.13	106.25	105.08	105.97	105.56	107.96	108.08	104.14	105.77	104.98	105.43	106.44	106.45	107.07	105.57	105.97	105.07	108.16	104.72	105.27	104.55	106.12	105.02	107.44	106.62
98.591	94.602	96.69	99.276	97.834	96.533	96.105	99.085	97.734	99.397	96.267	97.76	97.596	99.08	99.473	99.74	99.058	97.423	97.276	99.348	98.141	96.509	97.955	98.63	96.402	97.445	97.164	96.696	97.581	96.004	98.967	98.014	96.7	99.401	97.901	96.85	97.794	98.04	96.892	97.213	96.857	100.07	98.226	99.417	97.514	99.393	99.59	99.195	97.602	99.275
101.86	100.33	101.74	101.23	101.7	103.8	100.51	101.81	99.893	99.769	100.07	101.24	100.94	99.005	99.937	99.502	101.09	101.58	100.52	102.76	99.608	100.37	101.02	100.27	99.951	101.8	99.637	101.71	102	101.91	101.36	100.65	98.374	102.32	98.877	98.515	99.855	101.58	101.49	97.575	100.5	99.224	99.897	101.45	101.87	101.69	101.46	101.49	100.35	100.56
108.59	107.93	107	107.25	106.25	108.16	108.06	106.72	109.43	108.87	106.72	108.35	105.23	108.22	106.85	109.06	106.22	108.15	107.43	103.88	106.84	106.38	109.35	110.77	109.61	108.82	107.62	108.92	108.45	107.65	108.5	106.2	107.62	108.02	107.43	107.83	109.52	109.6	108.96	107.6	107.11	107.5	108.63	107.62	104.82	109.37	108.56	108.93	108.35	108.55
105.21	104.9	107.28	103.45	105.66	106.82	104.86	104.64	104.05	103.23	104.96	106.7	104.4	106.45	106.28	104.94	104.18	104.76	104.88	103.72	106.41	106.24	106.68	107.02	105.82	106.35	104.93	103.51	104.73	106.61	104.65	105.12	103.2	104.34	103.56	106.28	104.2	106.35	107.61	106.66	103.12	104.85	106.18	104.78	104.76	103.3	104.83	106.41	105.2	106.24
105.51	106.36	105.68	104.41	106.03	105.28	105.77	106.88	105.67	106.09	106.6	106.86	105.13	105.9	107.72	108.4	106.27	106.53	107.13	107.57	105.5	108.47	106.55	108.38	106.56	107.16	105.73	106.79	104.88	106.17	105.53	105.59	105	106.49	107.91	106.03	106.55	102.82	105.43	107.34	105.8	105.81	106.58	105.56	106.62	108.09	107.39	107.48	106.88	106.89
105.95	104.82	105.48	105.27	107.2	106.6	106.47	106.13	105.17	106.9	104.77	104.59	104.69	105.58	106.72	102.9	106	106.54	104.63	104.36	106.45	103	103.94	104.87	108.48	105.02	104.96	107.68	106.05	104.97	106.53	109.19	107.29	105.87	106.11	105.32	105.95	105.59	105.65	106.85	103.89	107.46	106.99	104.9	105.15	107.26	106.17	105.4	103.65	107.66
106.63	108.99	107.03	107.93	108.57	108.17	107.31	107.1	106.39	109.4	106.27	108.85	108.45	106.8	106.4	108.07	106.84	104.85	105.51	107.37	108.46	106.82	109.89	107.43	105.6	110.09	107.94	107.88	107.2	107.69	107.47	105.19	108.17	106.67	108.29	107.17	104.9	109.32	104.48	106.14	107.99	105.86	108.28	108.31	107.82	107.72	108.13	109.29	107.76	107.71
98.004	99.071	97.13	98.326	96.719	97.303	96.769	98.919	99.499	96.505	97.851	99.302	96.761	96.572	95.988	94.686	97.465	98.538	94.863	98.529	98.829	100.58	98.829	96.873	97.259	98.723	98.553	98.937	99.337	97.843	98.834	97.598	96.983	99.754	97.73	95.989	97.991	97.302	97.82	97.061	100.75	99.047	99.149	98.108	100.32	98.342	97.377	98.756	98.879	98.963
98.117	97.317	97.149	97.662	98.417	98.238	97.935	99.702	96.868	98.388	98.125	96.357	98.655	97.416	95.882	97.03	96.644	97.343	97.077	96.063	99.62	99.483	97.843	98.169	97.952	99.226	96.013	99.262	99.64	99.969	97.496	98.141	96.102	94.831	99.774	98.77	98.522	98.912	97.625	100.35	98.029	97.793	97.937	96.765	99.681	98.421	98.032	97.827	97.458	100.81
107.67	106.24	104.39	105.18	106.34	107.64	103.81	105.79	106.84	108.29	106.44	106.02	106.24	106.5	103.1	106.46	105.66	107.04	106.96	106.06	105.41	103.7	105.62	106.58	105.21	103.95	106.19	108.4	105.9	106.87	105.1	104.86	104.42	107.09	107.33	104.94	105.03	104.22	104.93	106.86	105.16	105.31	109.14	103.2	107.2	106.22	106.23	104.89	106.65	107
104.27	105.23	106.28	105.28	103.7	105.95	103.43	104.97	104.76	105.02	105.17	105.92	103.83	104.98	107.93	107.21	105.77	106.19	104.43	105.45	106.66	105.43	106.11	104.37	106.13	107.51	105.81	104.92	106.66	105.72	103.61	106.8	106.58	106.42	104.71	105.46	105.35	106.92	106.69	105.49	105.22	106.39	106.27	106.13	105.09	105.64	103.69	104.98	107.55	104.9
107.69	108.9	108.78	105.96	109.01	107.91	104.91	107.65	105.07	107.69	108.23	107.38	107.32	107.14	107.75	105.83	109.02	109.82	109.16	108.51	109.09	105.91	107.64	108.53	107.78	108.32	109.8	105.66	107.99	109.29	107.44	107.63	109.82	107.42	107.67	108.64	108.91	108.73	108.77	110.42	110.84	107.76	106.93	109.31	108.46	110.33	108.45	107.55	109.37	109.32
98.146	99.557	98.199	98.686	98.142	96.164	98.796	99.148	97.898	96.591	100.08	97.477	99.86	97.482	98.948	97.288	99.468	96.231	99.208	100.03	97.725	97.286	97.102	100.63	98.385	97.532	98.294	98.009	98.895	99.474	98.522	99.43	98.272	99.065	97.526	97.968	98.55	100.06	97.241	99.094	99.989	98.845	97.991	97.317	99.25	97.33	96.945	98.99	97.932	98.097
105.91	103.62	107.64	106.49	106.62	106.63	105.93	105.83	103.87	108.19	106.22	107.19	104.67	101.95	103.25	104.47	108.33	103.81	104.16	105.72	106.17	105.99	103.11	105.91	106.76	108.06	106.24	107.95	104.55	105.25	104.62	102.74	104.96	106.62	108.06	104.72	105.29	107.47	106.49	107.9	107.11	104.09	104.88	105.99	106.87	105.45	106.71	105.74	105.9	105.47
98.451	100.07	99.291	98.234	98.766	96.903	98.871	100.68	98.814	101.01	97.769	99.44	99.678	98.597	100.44	98.233	98.853	97.316	99.948	98.198	95.725	97.825	97.275	99.448	98.418	99.716	99.531	99.59	98.969	101.16	98.572	97.428	99.234	101.44	94.311	99.334	97.078	99.245	99.872	99.848	98.599	99.082	99.718	98.944	97.531	99.15	99.732	99.361	102.38	99.182
104.38	104.09	103.92	105.87	106.58	106.35	104.32	107.39	105.06	105	104.59	105.55	107.98	105.59	104.44	103.6	105.38	106.75	104.79	104.77	105.16	105.85	104.75	106.09	103.48	104.8	106.04	104.83	106.39	105.11	102.26	104.1	104.81	104.82	106.14	105.14	103.62	106.49	105.91	104	104.86	106.62	105.36	105.38	107	105.79	107.01	107.27	106.63	107.15
107.47	106.91	108.83	105.82	106.74	109.23	107.09	104.48	105.49	106.92	105.78	105.92	104.7	106.2	106.06	109.65	106.2	106.72	107.3	103.18	108.39	105.68	106.72	106	106.51	103.84	105.23	107.32	106.37	107.69	107.86	106.05	106.35	108.98	105.92	108.04	104.83	107.93	105.61	105.94	107.07	105.5	108.31	104.88	107.46	108.3	106.67	107.8	105.75	102.96
107.89	105.95	105.09	104.37	105.37	104.86	105.05	103.2	103.03	106.11	106.49	106.53	105.68	107.8	103.76	107.91	103.78	108.58	104.95	104.34	106.56	107.76	104.94	109.51	106.41	104.68	106.8	105.28	104.08	105.91	106.92	105.97	106.65	103.35	108.19	105.21	105.17	105.69	106.77	103.5	106.16	108.62	103.09	104.02	105.66	106.29	103.41	103.93	107.16	105.57
102.5	99.456	101.37	99.773	99.729	100.42	98.904	99.567	102.26	98.562	100.61	101.11	100.53	100.33	101.74	100.43	100.3	99.626	100.63	100.61	99.575	99.862	100.57	99.693	101.48	100.98	100.58	99.088	101.23	97.964	98.67	99.813	100.19	101.27	102.66	98.815	99.38	100.86	100.53	100.63	100.05	99.801	101.11	99.142	100.85	100.48	100.51	98.478	99.55	99.202
106.36	107.77	105.73	103.52	104.63	105.22	105.81	105.76	105.8	106.68	106.94	107.53	107.22	107.1	106.91	106.97	106.04	103.13	108.51	103.39	107.17	105.66	105.79	104.86	104.75	108.14	109.38	106.22	106.57	104.23	104.88	104.74	104.75	104.63	103.57	105.76	106	105.76	105.63	105.09	107.3	106.48	105.83	103.16	101.83	103.72	105.96	103.16	104.95	105.04
109.72	107.16	110.82	107.94	111.19	109.58	109.36	109.77	109.72	109.83	110.7	108.15	110.14	110.66	110.19	108.87	110.29	108.58	110.83	110.31	110.05	110.07	110.46	108.54	110.4	111.86	110.69	112.87	108.88	111.32	111.91	108.68	109.63	112.78	108.73	109.63	110.68	110.54	109.73	111.8	109.35	110.17	109.81	112.68	110.82	112.36	108.47	109.62	109.45	110.19
105.97	102.34	105.11	106.32	107.63	107.19	106.93	106.29	106.1	105.85	105.51	106.56	107.62	107.45	107.35	107.11	105.7	104.63	105.25	105.44	108.45	107.2	106.25	106.35	106.76	105.53	104.13	105.4	105.64	105.49	104.68	105.6	107.1	105.06	104.96	106.39	104.82	106.38	107.5	105.11	107.67	108.15	103.82	105.12	103.57	106.87	105.51	107.08	106.24	104.53
107.21	107.71	107.69	108.37	105.35	108.31	105.66	107.27	106.44	108.47	107.74	108.79	108.86	107.67	105.88	109.94	107.74	109.35	110.9	108.64	108.67	107.85	110.22	109.88	108.84	108.12	110.35	108.92	108.38	106.63	109.35	110.38	107.88	109.47	107.76	108.8	108.44	109.2	108.81	106.44	109.45	110.16	106.6	106.81	109.71	108.24	108.41	109.24	109.08	107.16
105.36	103.23	105.59	105.85	107	107.67	106.72	104.93	106.54	102	105.65	103.39	106.29	104.29	105.85	106.08	106.33	105.28	104.24	105.58	106.37	106.91	106.69	106.55	105.15	105.37	105.64	104.11	107.02	107.03	106.59	105.4	107.65	105	106.3	106.09	105.03	105.42	105.4	105.23	104.75	105.98	104.62	105.64	104.56	107.21	105.21	106.75	106.28	107.63
105.55	106.8	108.5	107.42	104.48	107.34	106.13	107.31	106.41	106.27	104.09	107.19	106.67	106.27	106.8	105.91	105.99	107.5	107.01	105.28	106.5	105.01	107.44	106.04	110.16	107.72	106.2	107.46	107.64	107.23	103.7	107.67	105.2	104.02	105.59	105.7	106.27	105.38	106.56	106.67	105.94	106.31	107.36	107.42	106.25	104.36	108.49	107.71	104.89	104.94
105.88	105.33	107.52	106.2	106.01	107.83	103.2	106.96	108.06	106.71	106.28	106.39	104.91	102.63	107.61	105.91	105.64	105.49	103.47	106.62	106.04	103.39	107	106.96	107.77	106.6	105.39	107.03	106.78	107.09	103.81	105.14	107.22	105.29	106.17	106.38	105.62	106.76	107.13	105.26	105.44	105.34	106.69	107.55	105.9	105.26	107.61	108.3	104.98	106.59
97.935	95.255	98.229	97.357	97.091	98.54	93.733	97.722	101.01	96.96	98.058	97.586	99.83	96.825	96.992	98.541	96.414	96.866	99.688	99.868	96.957	99.193	98.227	99.837	99.226	97.795	98.371	96.33	97.636	98.102	98.888	98.506	98.257	98.335	98.42	97.63	100.71	97.406	99.072	99.527	99.223	99.656	98.399	98.793	101.33	99.767	99.548	97.787	97.39	100.32
97.882	97.018	96.661	99.171	99.846	98.312	97.676	100.38	98.726	96.89	97.171	97.904	96.883	96.318	99.427	97.08	97.866	99.416	95.616	99.8	99.324	99.23	97.157	98.021	98.74	99.116	98.612	99.247	95.56	98.334	98.391	98.073	99.972	98.558	99.475	96.169	100.21	97.472	97.697	96.818	97.718	95.881	96.91	96.996	97.329	97.109	96.84	95.982	98.364	97.856
107.4	105.82	106.09	105.45	108.61	105.35	107.47	106.57	107.03	107.32	105.19	104.99	108.53	104.38	106.74	106.34	106.16	108.05	107.24	105.26	109.31	108.42	106.4	105.97	104.23	105.57	106.6	105.96	103.67	106.3	105.41	104.9	105.26	106.43	105.02	107.84	105.78	105.03	106.7	105.99	106.03	106.51	107.22	103.91	105.3	106.36	105.69	108.91	107.25	108.06
107.62	109.1	109.4	109.42	107.76	107.27	108.57	109	107.59	109.85	107.03	108.06	107.74	105.73	109.1	106.09	108.19	107.65	108.61	108.34	111.32	106.93	108.01	110.28	108.94	106.99	108.39	107.54	109.44	110.01	107.37	109.35	109.66	108.23	108.3	107.2	109.6	109.17	108.27	105.3	108.17	108.66	106.4	107.88	109.79	108.91	106.7	108.79	109.45	110.31
104.11	108.04	108.03	104.35	106.58	106.24	106.64	106.42	105.06	105.47	106.61	107.5	107.3	105.81	106.88	104.77	105.18	105.82	106.99	104.81	106.38	104.03	105.79	106.89	109	104.48	106.1	106.21	105.97	105.75	104.2	106.08	105.94	104.7	103.68	105.58	104.74	105.63	106.39	104.54	104.03	105.02	105.73	106.04	104.2	104.32	107.77	103.67	106.24	106.25
110.48	108.48	108.89	110.79	108.92	108.43	113.56	109.43	109.57	113.86	111.87	108.58	111.44	109.21	109.84	110.3	109.71	109.21	109.43	110.95	110.4	115.12	110.04	110.05	111.07	110.01	110.36	113.07	109.59	109.58	111.96	109	108.36	109.7	109.8	110.22	107.32	109.76	110.16	111.19	110.86	110.26	108.89	110.83	110.73	111.02	111.72	109.2	107.39	110.62
105.51	104.47	108.08	105.11	105.52	106.34	108.23	107.65	107.1	108.43	105.83	107.64	106.81	105.2	106.68	105.11	104.3	106.33	108.96	107.32	106.29	107.17	108.21	105.81	106.03	105.93	107.43	106.89	106.59	104.82	106.3	105.85	108.06	107.63	105.06	107.02	107.51	106.73	107.19	104.96	106.87	105.61	106.17	107.04	105.91	107.49	107.2	106.96	105.56	106.79
106.94	107.29	107.76	108.99	110.03	108.54	109.49	107.49	108.37	108.91	108.86	106.34	108.03	107.74	107.95	107.79	108.39	107.01	108.61	107.83	106.78	106.7	106.45	111.13	109.2	108.87	108.26	108.58	109.78	109.84	105.65	107.55	108.11	108.77	107.3	104.9	106.85	108.4	108.2	107.1	108.56	108.71	108.13	108.3	108.47	105.19	109.66	108.63	107.01	107.13
108.49	106.14	109.64	108.71	107.41	107.65	108.69	108.17	109.11	107.79	106.57	107.47	109.14	107.15	107.33	106.15	108.61	107.81	107.98	108.67	108.55	109.18	107.65	108.93	106.95	110.25	110.04	108.25	107.84	105.94	107.74	108.39	107.76	107.05	107.11	108.89	109.09	106.91	110.78	107.53	105.61	108.22	109.64	107.57	109.15	109	108.42	108.5	109.84	108.61
110.07	108.89	110.52	108.62	109.02	110.47	112.87	108.32	108.99	110.74	111.85	112	109.85	111.6	109.44	111.43	108.45	109.14	110.66	111	110.25	111.39	113.17	111.89	110.13	108.29	110.92	109.16	110.27	111.46	110.01	111.07	109.04	110.01	110.21	109.77	110.58	109.75	111.27	108.75	110.53	108.41	113.67	112.9	108.9	108.48	108.95	111.88	111.33	111.76
105.1	104.55	107.44	105.31	104.9	105.92	104.84	107.24	106.25	105.35	107.95	107.32	105.42	105.39	106.12	107.2	106.83	105.21	104.98	104.59	105.53	105.65	105.51	106.04	107.51	106.14	107.73	107.45	103.79	107.04	104.27	105.48	105.16	103.77	104.6	105.85	105.16	104.07	109.86	105.28	105.29	104.26	104.16	104.42	104.07	104.51	105.22	106.34	104.38	107.53
101.53	100.43	101.61	99.671	100.8	98.458	101.23	103.08	102.45	100.13	100.65	98.929	100.53	101.38	102.83	101.93	100.86	101.12	100.99	96.992	100.31	100.06	99.349	101.53	103.48	101.19	99.677	99.484	100.64	98.401	99.545	101.74	100.09	100.14	101.93	100.48	99.749	100.93	100.13	100.86	101.07	100.82	99.594	101.03	101.15	101.77	103.06	99.828	99.986	99.675
107.26	109.52	109.91	107.51	108.87	107.25	109.3	107.7	108.64	108.39	108.59	108.51	110.11	106.65	106.21	110.71	109.17	108.13	109.53	105.79	110.07	108.27	109.94	107.41	107.51	108.96	107.71	107.61	110.78	109.83	110.74	107.9	106.91	108.9	109.25	108.48	107.61	106.59	107.99	110.88	109.87	105.63	109.43	110.66	108.66	107.22	108.24	107.18	107.52	108.27
110.99	110.5	110.37	111.54	112.45	108.86	109.7	109.02	109.81	109.82	113.27	109.54	112.25	107.69	110.92	109.23	111.8	108.9	112.05	110.21	109.54	108.72	111.58	111	111.02	109.17	110.77	110.13	112.09	110.27	110.06	111.05	110.36	110.86	109.61	108.31	109.84	110.25	110.31	110.16	109.6	110.78	112.58	110.38	109.13	112.13	109.74	108.41	109.25	111.43
108.28	108.35	107.27	108.94	107.04	106.55	108.5	107.02	109.58	110.89	107.59	108.19	106.03	105.9	108.78	107.87	108.47	106.61	108.61	109.65	108.82	108.73	109.03	107.55	108.76	109.12	109.7	107.98	109.52	108.51	109.27	107.95	108.22	108.57	107.51	109.02	107.22	109.67	110.05	107.93	108.3	109.69	109.08	110.14	108.11	109.92	108.01	111.69	108.38	109.86
105.52	104.12	108.85	104.55	105.43	105.63	106.37	105.79	104.4	103.42	105.13	105.73	104.99	104.5	106.24	107.17	105.88	106	105.87	106.79	107.09	104.31	103.78	107.76	105.2	106.35	103.87	104.57	105.44	103.94	106.44	104.89	105	105.84	105.43	103.62	106.6	106.11	106.71	104.25	108.2	106.65	105.72	107.4	104.69	106.4	106.93	106.63	106.21	104.39
105.29	108.25	104.79	106.57	108.23	106.4	106.92	105.42	104.67	108.6	107.99	107.29	104.92	106.87	107.55	107.34	108.55	106.08	105.3	105.66	107.61	105.5	105.75	106.25	104.57	106.5	106.94	106.24	106.89	107.22	106.72	109.56	106.13	105.75	105.16	107.22	105.4	107.31	106.64	106.42	106.51	105.32	107.65	109.03	104.75	106.65	105.68	105.99	103.42	105.81
106.76	105.65	109.52	109.14	109.03	107.06	108.49	109.24	105.92	109.86	107.97	106.92	110.19	108.58	108.66	106.8	109.02	109.78	109.25	107.17	108.57	108.6	109.27	108.38	109.21	107.01	110.32	105.98	107.64	107.68	108.66	108.34	110.5	109.43	108.43	107.38	107.47	109.5	109.49	108.08	109.81	106.28	109.24	108.17	109.98	105.77	109.77	109.12	106.26	107.9
103.95	107.82	106.19	109	107.18	105.93	104.76	103.07	105.11	109.27	106.72	104.76	104.45	105.97	104.99	106.02	103.94	108.25	105.8	103.95	105.38	107.64	106.91	104.79	103.63	105.37	104.63	105.17	104.97	104.17	106.61	105.23	102.96	103.81	105.78	105.53	107.74	106.04	106.04	106.16	104.44	106.58	105.21	105.85	105.75	105.86	103.55	105.97	106.28	108.25
104.28	104.78	104.56	102.48	105.88	103.85	105.66	103.15	104.91	106.46	106.62	106.21	104.56	104.95	103.79	104.27	104.61	105.56	105.95	106.32	103.12	107.69	104.59	105.79	104.71	106.12	106.62	108.42	106.3	107.57	105.39	105.55	104.55	104.39	105.64	107.68	105.34	104.85	107.96	104.86	105.48	105.17	106.63	107.41	105.53	105.41	105.09	104.53	106.04	104.66
98.293	98.361	98.771	95.467	98.04	98.204	99.301	100.09	100.08	97.502	98.399	95.266	99.151	99.017	99.776	98.288	94.601	96.533	98.619	97.649	98.296	97.697	98.698	100.08	99.877	97.046	98.261	97.051	98.34	100.17	98.98	96.901	99.265	96.831	97.406	97.574	97.502	99.25	96.524	96.178	98.367	100.94	98.727	95.293	97.082	100.03	96.714	99.156	98.01	96.071
109.02	106.56	107.97	106.12	110.52	110.59	109.15	109.63	108.93	109.88	106.87	108.13	108.39	108.02	108.75	108.17	107.14	107.61	106.18	108.15	108.34	107.71	110.11	107.86	109.19	109.51	105.26	107.11	107.62	105.83	106.68	108.64	106.86	106.4	108.34	108.27	106.98	108.01	110.39	106.67	107.79	108.3	109.65	107.8	108.73	106.14	109.31	108.16	110.3	109.77
[truncated: 150 more columns]
