# Supplementary material for: Genetic dissection of main and epistatic effects of QTL based on augmented triple test cross design
Source: PLoS One. 2017 Dec 14;12(12):e0189054. doi: 10.1371/journal.pone.0189054 (PMC5730204; doi:10.1371/journal.pone.0189054)
Supplement: S10 Supporting Information — (ZIP) [file pone.0189054.s010.zip › z6_400_0.2_10.csv]

103.25	108.94	108.58	113.96	104.22	108.41	106.66	104.37	119.35	100.35	118.93	111.15	114.34	107.06	103.13	103.5	109.78	107.23	106.07	114.58	109.84	106.39	117.06	116.17	97.392	105.74	112.93	112.68	106	114.71	108.11	110.07	111.23	111.31	113.45	108.71	108.97	111.8	109.98	111.55	113.54	110.02	107.73	110.98	102.08	104.85	105.82	112.22	108.4	104.22
106.07	106.19	108.05	103.69	103.54	103.88	109.09	102.24	110.6	109.64	102.74	98.17	107.64	106.42	108.14	99.752	103.37	106.31	110.84	105.68	107.74	105.11	104.68	105.53	102.87	103.33	114.53	108.07	104.78	99.63	111.02	102.14	105.25	110	102.96	101.03	103.45	103.92	101.31	107.28	108	109.14	103.76	111.88	108.47	107.19	105.52	105.36	110.72	101.31
108.48	115.73	108.6	108.74	107.42	102.21	111.39	112.64	104.67	101.95	109.03	107.74	110.82	116.12	109.9	102.8	114.62	111.27	115.68	100.76	105.28	110.94	108.35	107.5	111.6	108.98	108.36	111.21	113.69	99.704	115.92	109.54	105.97	115.63	107.57	106.66	114.66	111.84	108.18	104.53	112.18	108.33	102.78	107.43	105.03	103.21	105.93	103.83	103.4	115.83
111.29	105.87	111.32	108.27	108.31	113.47	105.67	108.12	110.79	106.79	104.65	109.05	101.54	110.5	107.93	109.69	101.85	109.4	101.13	105.11	100.8	111.48	110.97	103.45	108.9	105.75	114.86	104.03	101.4	109.21	111.52	114.02	101.21	107.58	108.53	104.9	110.28	104.64	108	105.65	105.1	107.75	106.11	109.93	104.1	104.52	112.02	107.52	108.22	114.47
110.47	115.62	112.1	103.47	111.98	108.88	111.11	110.97	110.04	106	108.35	107.49	106.36	108.03	107.21	100.96	108.36	112.59	103.77	110.27	107.96	109.37	111.04	105.27	113.4	101.73	105.45	112.14	110.6	107.55	102.48	106.94	103.93	112.96	105.14	107.07	107.91	107.52	110.37	110.64	108.97	104.14	109.29	114.38	106.06	113.45	108.03	109.95	110.11	105.3
110.89	101.97	109.79	108.12	105.13	104.94	104.52	104.91	101.36	108.75	114.81	113.08	114.96	101.85	110.02	104.94	106.56	104.35	107.85	104.26	103.2	108.44	108.54	106.76	107.05	109.76	110.63	110.12	105.25	105.96	103.18	106.06	110.53	111.62	110.09	112.68	106.76	110.79	106.6	107.77	106.33	102.83	107.2	99.199	117.26	108.1	109.77	100.21	102.83	111.84
105.26	109.13	102.72	113.79	109.07	111.92	105.97	106.57	110.46	109.31	108.63	102.29	108.99	111.08	108.12	106.68	113.35	106.78	106.64	116.91	111.28	110.43	111.02	108.4	105.62	105.91	113.63	107.43	104.06	108.29	109.24	107.23	106.24	111.68	109.76	99.384	108.12	101.54	108.75	113.34	107.8	105.48	112.61	103.75	112.23	109.63	110.64	115.46	112.56	104.48
91.976	96.147	104.78	93.315	103.19	94.877	100.05	97.906	100.6	101.37	97.726	98.192	101.34	100.05	104.19	101.7	102.58	98.097	94.824	96.594	95.618	101.13	105.1	98.82	104.04	98.141	98.042	96.739	105.36	91.837	96.772	96.81	104.79	101.69	97.916	100.17	96.276	99.855	97.312	105.2	94.084	96.068	96.082	104.65	98.159	100.99	100.66	96.373	95.224	99.169
106.79	97.023	104.03	107.57	105.17	100.63	100.08	105.11	107.71	102.31	103.97	115.84	110.06	103.43	105.91	103.84	103.7	106.26	101.77	105.24	109.76	107.22	104.05	103.89	110.95	102.08	102.15	103.65	109.05	110.76	101.36	102.92	107.8	104.04	104.44	109.17	116.4	111.66	104.73	111.22	104.97	112.87	108.52	106.64	111.08	111.58	106.85	113.29	102.27	116.56
111.04	106.33	109.78	107.22	108.01	103.94	113.48	112.14	113.03	112.22	102.83	107.97	110.07	110.87	107.43	108.15	109.41	107.22	116.78	106.86	107.08	101.29	102.08	109.68	98.987	109.17	108	105.9	112.76	107.99	109.96	104.13	110.34	106.25	110.85	111.58	103.18	108.88	115.49	115.95	106.84	101.55	111.59	110.72	107.28	104.83	108.1	106.6	110.41	110.11
96.474	92.398	98.229	97.883	99.305	100.62	97.786	105.96	98.634	99.757	91.472	95.199	93.244	103.08	102.97	95.322	98.729	99.734	98.044	102.04	102.74	94.901	102.13	97.706	100.28	100.53	100.45	100.05	94.06	103.68	96.504	102.14	98.246	103.54	96.776	100.42	91.623	100.45	99.696	97.977	103.54	100.24	94.125	101.75	101.53	98.445	95.78	98.37	99.643	98.897
112.29	104.13	100.22	102.42	107.23	109.57	112.61	104.84	108.44	103.16	110.67	106.63	105.38	104.94	105.49	105.24	104.12	107.28	112.82	108.48	109.41	104.78	102.84	107.63	101.64	106.52	102.11	103.99	113.85	105.82	111.85	106.47	104.42	106.2	110.33	106.36	107.57	106.8	105.56	110.9	114.7	109.62	101.29	106.16	109.52	104.28	106.75	105.62	103.55	113.84
104.61	94.533	96.741	104.01	97.157	103.11	104.61	101.33	91.341	96.582	99.305	97.234	98.321	100.3	95.377	95.437	101.38	96.948	92.438	101.07	95.141	96.597	99.751	97.64	101.16	95.511	95.078	98.592	95.869	96.225	95.09	101.39	98.91	102.43	95.915	97.268	101.19	100.04	99.953	100.4	101.45	95.025	91.285	105.48	98.094	94.896	97.032	94.502	95.378	95.785
106.76	102.6	111.89	107.38	107.95	97.615	107.18	109.53	113.2	111.79	108.86	108.69	108.05	101.07	104.1	104.8	102.74	106.72	105.12	106.97	102.9	109.98	110.63	102.34	103.3	106.15	109.37	108.51	104.9	107.82	100.94	93.324	102.74	106.65	106.71	111.45	107.52	111.58	111.95	109.83	103.07	99.533	108.94	107.94	105.54	103.76	103.92	106.44	105.39	108.31
107.44	101	109.68	107.8	106.01	107.69	105.83	103.31	105.04	103.6	106.35	104.94	108.59	109.62	105.32	106.4	115.56	106.24	109.99	103.87	106.18	111.42	106.32	105.98	104.44	111.41	115.65	113.01	110.81	110.47	111.16	102.8	110.16	108.22	105.42	110.24	116.63	109.09	109.54	110.15	108.36	107.88	101.57	107.76	107.55	103.27	110.58	106.59	106.58	108.09
105.95	106.52	105.3	106.04	109.15	101.55	105.11	106.12	104.45	102.34	110.64	112.92	106.97	106.51	110.17	106.36	105.92	104.83	103.11	99.254	107.2	107.14	107.56	103.15	102.08	102.57	102.19	108.21	110.19	105.44	97.728	108.36	109.15	104.54	104.87	107.27	110.65	102.9	104.18	106.96	102.38	110.72	96.888	101.41	105.27	104.5	102.39	106.79	101.86	101.64
100.16	95.112	102.63	97.599	101.47	102.17	95.787	91.765	104.21	98.168	95.765	99.767	99	103.73	99.601	96.486	95.428	97.223	103.64	99.066	102.49	100.48	96.458	97.706	100.63	101.74	103.11	101.35	97.616	102.45	99.358	96.975	99.516	98.037	99.013	98.563	94.098	98.634	104.67	96.101	96.007	91.522	102.24	95.522	102.56	102.95	94.931	101.39	102.74	99.758
104.88	105.02	102.35	109.22	109.95	106.05	103.73	104.28	111.81	100.8	112.73	105.31	99.504	108.93	99.865	106.72	101.02	103.21	101.11	100.01	105.7	109.83	110.17	103.51	104.31	100.52	105.63	109.7	103.17	102.73	99.031	105.22	98.274	99.269	100.44	109.88	106.25	104.94	104.93	112.79	96.552	102.41	104.86	105.83	105.4	106.69	106.69	101.21	102.66	104.5
100	103.57	100.89	101.07	96.592	96.672	98.775	102.08	99.947	92.46	104.37	98.771	102.11	104.67	103.7	97.794	98.83	106.84	102.89	98.86	97.449	103.16	95.22	94.204	93.41	104.25	95.825	101.92	100.1	98.051	98.966	96.615	107.01	94.827	96.451	103.84	98.305	98.589	100.69	95.323	101.38	99.378	100.45	98.555	95.866	94.011	87.938	101.35	99.811	96.913
107.07	106.03	107.65	108.19	104.52	108.83	110.51	116.28	104.12	110.73	114.19	105.69	101.03	96.605	100.8	116.13	100.83	101.28	103.42	109.02	107.93	101.63	102.12	112.83	107.16	103.81	107.17	104.11	107.4	104.66	107.65	105.53	107.36	101.83	104.49	109.52	103.6	99.103	103.71	101.22	105.35	106.17	108.09	103.99	93.63	106.92	104.82	108.79	110.52	110.8
108.51	113.05	107.69	108.71	114.31	108.12	105.26	105.45	98.009	114.72	110.07	109.33	111	102.4	105.52	108.76	110.13	103.65	101.56	102.86	110.9	105.61	105.4	104.38	111.32	104.62	105.73	104.96	111.11	108.87	105.07	107.49	111.58	109.09	106.15	107.25	108.83	107.16	110.26	108.71	110.95	109.44	107.61	108.87	108.35	109.77	113.11	108.66	102.75	110.83
100.58	100.18	96.432	93.196	101.52	98.024	93.068	94.512	103.48	95.295	97.928	99.641	105.43	96.309	101.04	97.368	98.921	100.43	99.534	104.54	94.756	96.298	96.47	97.784	93.592	101.48	96.838	98.822	99.406	100.4	103.17	99.928	98.808	97.99	97.365	104.22	97.616	100.27	98.893	94.51	102.31	98.934	100.43	95.47	90.348	98.316	101.18	94.198	105.97	93.759
110.53	107.23	109.16	104.34	108.67	108.26	112.66	103.18	110	102.74	101.53	103.06	109.03	102.63	98.861	101.82	103.96	106.49	100.13	110.22	99.332	105.21	109.49	102.86	110.41	98.716	107.13	101.92	101.46	108.89	107.2	111.33	108.68	108.56	102.57	111.22	100.63	103.95	104.32	100.66	109.42	108.81	110.89	102.63	113.91	104.44	104.82	109.15	111.61	101.94
103.41	101.96	106.58	104.53	109.3	109.72	109.35	104.18	103.56	107.11	101.89	105.76	104.8	106.98	98.678	107.18	105.74	106.18	107.92	101.58	106.08	104.64	102.79	104.84	99.534	111.33	107.3	107.39	99.489	107.22	104.03	108.3	98.865	107.17	102.44	110.17	106.14	103.59	104.81	104.3	106.4	103.65	108.07	113.31	113.56	106.4	99.905	110.76	112.16	104.25
110.48	106.9	111.78	111.62	113.06	115.05	112.88	108.19	111.78	111.02	107.41	115.09	113.17	107.51	111.41	107.07	113.82	110.63	114.82	108.47	112.23	106.8	115.56	110.29	116.56	107.25	114.15	116.78	112.71	110.71	112.95	113.43	109.72	110.21	109.52	111.99	111.13	114.38	107.56	106.84	110.71	117.11	111.23	116.33	115	112.13	112.98	102.79	104.47	107.24
100.68	110.39	116.5	107.56	112.05	108.04	112.53	113.58	111.54	105.64	110.83	111.13	104.17	105.73	111.71	112.38	104.81	104.4	109.25	110.28	110.37	111.74	106.84	109.88	104.66	105.76	111.35	103.99	110.57	106.55	107.31	110.27	112.55	109.47	109.93	107.56	112.78	111.91	110.73	109.63	111.32	114.99	107.14	109.25	112.76	108.38	104.93	102	108.99	101.74
100.89	110.39	110.31	104.65	103.21	110.73	103.15	104.98	110.79	104.38	120.45	111.85	107.2	103.14	108.78	107.7	116.92	103	106.93	105.96	107.65	110.08	103.19	113.14	106.71	106.91	112.95	111.56	110.39	106.21	104.06	116.24	100.14	110.7	113.78	107.84	110.18	109.4	99.829	113.87	101.69	112.52	106.74	110.58	111.01	111.95	102.95	113.61	105.5	110.56
105.37	98.642	108.81	112.44	106.56	110.79	109.56	106.18	115.93	95.966	104.62	105.88	96.674	102.65	109.13	97.937	105.86	102.4	106	106.95	108.64	104.89	106.42	110.1	107.19	111.03	97.38	103.76	103.15	105.8	112.15	108.23	113.99	104.93	99.723	105.44	104.27	104.95	107.03	111.8	103.45	92.69	106.18	101.6	107.18	104.77	101.74	101.56	102.94	109.03
109.87	97.494	107.43	99.869	106.31	107.81	108.86	110.15	106.59	104.21	107.68	111.13	111.28	104.64	103.26	105.82	101.52	109.77	100.04	101.68	105.43	110.53	106.16	108.29	108.14	109.16	104.34	114.45	113.09	110.79	104.29	108.24	108.13	110.25	98.603	105.53	101.51	104.71	112.82	106.66	100.72	111.1	107.05	109.42	115.1	103.93	107.94	109.59	105.35	102.97
109.4	106.55	110.95	110.2	109.8	106.87	107.19	109.88	112.07	101.54	111.88	104.03	113.8	107.9	101.06	113.66	103.21	109.87	109.35	106.26	111.5	102.31	106.95	111.79	101.75	114.76	115.77	102.07	113.59	106.23	109.63	102.43	107.72	108.37	108.8	103.93	104.58	104.11	110.99	101.78	110.6	107.06	106.25	104.64	108.72	110.74	106.38	110.75	108.85	110.23
105	104.68	116.95	107.51	104.41	108.92	105.65	104	108.3	107.4	110.42	104.93	102.76	109.83	106.72	104.65	101.86	102.14	99.438	113.12	105.99	106.16	103.92	102.13	108.09	104.06	110.61	110.35	108.84	105.44	102.88	110.44	102.49	107.82	110.13	107.92	110.04	103.17	104.98	104.57	114.49	105.82	110.77	103.71	103.95	104.85	104.72	111.34	108.76	112.97
108.55	100.89	103.91	99.546	101.56	100.09	112.61	106.9	109.45	101.78	100.74	100.15	102.69	105.19	103.75	105.31	101.04	112.2	110.64	108.94	102.46	105.43	109.61	107.13	109.71	108.54	104.75	104.04	103.04	109	107.09	109.03	102.75	107.99	105.05	101.93	108.1	106.26	102.8	106.32	108.35	102.77	111.04	106.74	114.24	110.1	107.15	103.99	105.17	103.19
102.6	103.11	95.228	105.12	98.378	109.94	103.14	103.4	110.42	104.98	109.16	98.889	104.24	107.56	105.91	107.82	101.06	110.84	106.83	106.35	109.11	108.85	106.12	101.95	100.73	112.54	112.55	106.23	102.47	104.4	110.68	109.36	102.88	106.67	101.95	105.88	107.66	107.27	112.95	107.42	105.13	95.845	103.41	106.55	107.12	102.98	104.44	106.02	107.31	107.76
93.208	98.997	97.672	95.291	102.83	101.53	102.07	99.15	102.11	97.501	95.003	96.8	101.56	88.698	96.791	101.31	93.312	93.379	98.829	98.621	99.266	104.2	95.412	95.394	102.8	94.519	104.69	104.11	95.647	95.905	100.87	94.202	98.645	106.73	98.141	100.54	102.8	99.262	97.414	101.19	91.253	92.497	102.18	94.754	98.098	100.1	93.224	92.186	98.01	89.259
106.94	102.13	107.65	108.29	107.77	107.95	115.88	110.84	103.16	109.29	108.94	103.9	110.73	111.67	109.86	109.64	104.98	102.77	113.31	109.77	111	104.01	111.12	107.29	110.68	104.96	105.72	110.49	109.84	112.27	111.62	113.34	107.89	106.92	105.08	102.94	101.09	111.23	109.95	101.76	108.34	112.56	105.56	104.87	110.37	107.02	105.92	109.23	111.07	109.76
101.95	95.214	100.44	100.83	92.457	91.13	105.25	100.21	96.959	92.407	98.213	98.583	101.46	92.967	94.974	96.654	97.26	98.139	102.84	97.256	99.205	94.578	99.199	98.168	91.277	96.855	97.109	104.46	94.77	105.67	100.89	100.56	103.42	96.245	95.183	93.448	95.894	96.042	95.033	94.594	97.706	98.825	95.967	96.885	100.09	100.69	98.431	101.17	100.71	96.711
98.394	102.88	107.88	106.43	111.83	103.41	111.22	106.75	110.43	106.08	101.82	103.44	107.2	104.73	105.83	101.7	103.7	111.45	101.77	107.07	103.44	106.93	104.85	107.2	105.17	106.48	104.33	107.17	104.45	101.12	107.08	104.22	100.87	102.45	109.64	105.39	107.86	102.04	107.26	104.05	105.49	107.35	108.05	108.96	112.66	109.93	106.69	110.28	102.76	108.04
102.61	97.815	103.5	91.979	99.019	96.425	101.9	103.18	102.47	99.496	101.3	99.433	89.285	98.173	92.148	95.236	97.384	95.928	96.29	97.014	97.11	97.854	94.899	100.59	95.71	107.88	94.599	97.94	90.375	95.575	97.496	99.972	94.473	98.856	99.038	95.101	94.827	95.833	97.121	94.994	94.558	103.33	98.07	93.963	104.26	96.424	95.001	97.267	99.185	98.919
99.655	87.514	100.51	100.48	95.429	94.414	102.75	87.585	91.99	104.52	97.166	99.896	94.228	99.624	100.37	100.2	100.16	98.192	95.518	97.455	101.14	97.8	97.5	104.75	98.9	102	98.251	103.7	98.041	98.024	97.572	89.308	99.265	99.277	105.07	100.48	99.097	97.881	96.701	96.682	100.06	98.662	97.698	104.12	94.713	101.76	104.89	97.317	93.915	96.563
110.72	98.703	109.5	115.73	105.21	105.8	105.75	105.45	102.91	104.87	105.53	106.43	109.62	106.71	107.43	107.82	108	110.38	104.27	104.58	103.88	103.45	103.84	106.13	114.89	108.12	110.17	102.32	105.65	105.32	110.3	112.89	107.94	101.85	107.59	103.21	105.03	105.56	107.52	103.63	109.51	108.71	103.1	106.15	99.669	110.21	106.05	105.29	105.17	103.27
103.84	101.36	110.63	106.13	100.52	104.53	109.52	104.07	114.02	108.43	106.91	107.84	112.54	99.727	107.82	105.19	107.51	96.248	104.36	103.63	109.56	104.97	110.13	106.04	108.54	107.66	109.95	103.56	108.68	105.66	104.5	108.44	107.28	106.59	111.5	106.53	103.42	112.86	110.04	104.34	112.68	102.91	101.07	104.92	100.5	114.96	101.46	112.95	100.06	105.51
111.35	104.56	107.96	103.76	109.66	99.188	101.35	104.81	101.62	108.69	109.94	110.7	100.85	106.09	106.77	108.17	98.878	109.21	110.56	107.5	111.43	104.98	106.52	104	110.14	106.56	109.24	101.22	110.56	103.69	104.94	109.57	102.25	97.205	100.75	101.57	98.479	107.55	108.37	109.68	105.9	104.52	106.15	104.78	111.85	107.2	103.85	109.35	99.699	110.82
105.12	105.78	108.68	101.73	106.42	106.77	103.07	105.76	98.877	104.58	105.34	101.94	108.04	99.49	103.69	104.3	97.667	103.96	105.78	101.52	107.32	104.37	110.99	101.67	99.121	105.65	103.32	114.64	104.94	108.04	98.567	102.18	110.46	105.08	107.45	99.055	101.62	105.71	108.72	102.87	104.58	104.27	103.36	106.21	102.84	107.83	102.57	110.97	107.69	107.3
105.64	115.23	99.582	112.03	111.67	107.05	98.958	108.44	108.62	108.67	105.62	106.54	103.48	104.58	101.08	104.86	110.72	108.8	105.46	104.01	109.8	102.87	105.34	102.65	107.05	106.4	103.99	105.84	103.47	109.8	106.27	108.37	104.08	108.62	102.78	102.77	108.59	109.56	110.37	107.46	103.18	108.43	108.02	100.24	112.48	107.85	100.97	102.01	107.54	110.12
108.34	105.42	104.02	108.4	105.07	100.42	106.69	105.82	111.27	105.16	106.13	104.74	109.73	103.41	100.76	103.09	106.14	114.64	106.45	102.31	106.87	109.77	112.34	112.81	106.94	105.52	110.88	110.81	112.31	111.85	103.76	108.05	110.9	119.27	106.21	108.67	111.24	107.53	108.34	112.22	108.07	106.37	107.09	106.62	104.79	109.07	102.76	112.29	106.9	111.07
96.664	90.839	100.01	97.38	93.85	94.074	93.251	100.31	98.275	99.356	93.029	104.67	99.521	102.67	100.72	99.964	93.566	98.239	97.439	95.222	101.21	95.829	92.363	103.75	98.396	94.483	93.2	97.465	101.07	106.79	93.545	97.602	97.413	101.5	100.6	103.43	100.84	97.042	96.916	100.36	96.338	93.179	98.034	94.8	89.762	104.59	100.37	98.67	103.06	97.228
111.11	114.16	114.89	113.05	117.2	109.63	109.83	114.33	110.91	110.71	107.85	111.56	111.21	110.59	109.9	111.89	107.84	105.67	108.89	113.57	109.02	112.4	110.68	106.92	108.83	108.16	111.46	111.39	111.95	110.61	110.31	110.41	109.7	113.72	108.4	114.36	111.86	106.8	116.49	116.43	115.07	105.28	107.74	114.81	109.25	117.24	113.79	112.17	114.86	112.39
105.2	105.94	105.76	106.78	103.49	104.18	113.6	103.17	107.16	109.57	104.65	105.84	102.71	108.6	109.2	105.42	106.14	102.91	99.582	103.76	105.61	106.71	103.18	106.87	109.5	105.28	107.65	100.68	101.31	107.75	104.69	108.19	107.78	101.77	102.69	105.15	105.25	101.06	100.5	101.67	106.44	101.31	105.28	104.98	100.25	110.73	106.47	103.2	112.25	105.8
104.55	111.92	105.3	104.63	106.74	110.45	107.98	108.24	111.82	111.5	112.07	110.27	110.31	109.28	104.53	105.01	105.74	108.64	113.14	110.49	99.215	112.54	110.83	104.27	112.44	106.59	107.04	113.05	102.65	110.34	109.7	100.28	110.73	110.18	112.05	108	108.36	103.28	106.84	107.52	116.3	110.86	112.74	112.04	106.07	107.1	103.34	111.82	104.49	106.57
108.45	112.68	103.76	110.81	106.32	112.21	112.02	103.31	112	110.51	114.89	105.78	115.12	104.49	113.74	109.54	107.79	105.39	109.51	111.76	105.31	115.42	107.37	105.26	110.11	111.48	106.05	101.9	107.28	106.16	105.29	106.21	110.46	106.51	109.05	111.91	106.94	104.89	111.01	102.25	106.79	105.48	110.09	105.76	114.32	110.98	109.2	102.83	103.59	105.24
109.27	111.27	111.6	111.21	105.98	107.53	118.32	107.86	109.85	103.83	106.65	106.59	109.72	107.55	116.92	107.41	102.46	108.74	114.64	111.39	115.37	104.67	114.49	109.93	111.48	109.99	111.89	111.98	109.88	107.79	110.82	111.23	107.19	110.85	101.26	107.73	110.67	106.2	111.07	107.52	105.58	111.44	113.74	110.06	106.52	108.42	104.12	111.25	101.39	101.96
97.918	88.625	100.33	106.84	100.01	94.746	97.701	96.025	95.929	97.064	92.385	99.634	101.48	103.08	95.16	97.423	97.382	100.25	97.409	93.823	98.936	99.566	94.687	92.966	101.55	93.347	98.814	100.25	99.586	99.485	94.367	95.765	94.879	101.82	103.43	97.685	90.906	103.6	101.55	102.52	99.045	95.673	94.859	104.81	97.462	98.614	95.581	97.54	103.98	93.18
106.77	103.85	109.71	107.37	105.56	108.53	113.03	107.5	113.14	97.478	102.52	111.97	109.24	102.61	105.56	105.58	113.13	112.76	109.1	109.24	106.4	104.24	100.98	107.88	110.52	110.89	103.11	108.77	109.87	105.82	104.39	106.8	108.77	113.7	110.52	102.12	106.42	110.69	113.08	111.36	108.27	109.1	103.03	107.89	106.42	101.55	102.25	104.97	112.8	109.64
101.94	103.78	104	102.59	107.51	103.05	104.06	106.51	104.11	107.56	101.8	108.28	106.45	111.01	105.78	97.971	102.76	102.28	107.96	103.36	108.6	108.46	104.08	109.64	104.82	104.54	109.35	99.828	112.47	102.4	104.67	99.834	104.12	109.93	101.61	107.03	110.27	111.79	104.2	102.97	108.77	105.63	102.91	103.45	99.285	105.71	100.97	106.05	108.58	107.31
108.6	108.13	113.13	103.3	110.18	108.91	109.81	102.72	110.49	101.24	104.88	107.37	106.98	104.98	103.07	102.07	104.76	102	103.72	106.07	102.75	116.24	94.711	91.949	100.36	111.04	105.25	107.5	100.42	101.45	105.94	100.6	113.14	105.45	102.04	109.06	99.079	113.57	96.8	107.34	110.98	98.589	99.934	111.79	102.45	106.8	110.25	99.042	104.43	105.95
114.21	101.5	106.22	105.52	106.21	106.97	103.74	102.3	107.69	107.22	104.7	107.64	104.45	107.54	107.41	108.8	106.64	105.98	103.59	103.77	103.91	98.235	108.88	106.11	108.32	107.17	101.18	100.59	108.7	108.03	100.28	102.3	100.98	101.58	105.96	106.64	101.04	103.23	100.41	106.93	104.11	101.4	113.68	104.39	112.18	108.95	111.51	105.09	101.37	95.739
104.77	111.93	102.6	105.91	109.29	110.38	105.95	105.4	107.03	107.47	104.49	103.17	102.89	112.37	98.435	110.1	102.02	108.73	100.66	107.01	106.16	105.83	104.62	109.81	109.47	99.811	102.44	107.35	107.77	105.89	102.9	112.14	106.17	105.55	106.8	102.52	108.21	111.78	102.56	106.6	107.32	103.36	99.326	111.63	103.87	109.65	107.78	106.33	105.96	107.52
105.61	107.55	106.48	104.31	102.12	99.549	113.63	107.85	102.88	104.91	101.83	112.62	102.83	104.69	106.1	105.19	110.11	111.24	106.46	107.06	110.05	105.49	102.8	101.58	106.48	111.62	109.66	105.4	98.511	105.24	105.48	107.44	103.39	108.23	107.4	104.13	109.88	114.48	107.18	107.05	99.787	103.5	105.59	101.02	106.44	104.83	107.01	111.15	106.72	108.42
107.94	103.86	106.49	108.16	108.41	101.08	98.854	104.33	103.55	111.1	113.16	103.92	108.12	99.161	102.31	98.3	105.35	110.43	110.18	103.66	106.6	105.19	106.69	107.3	106.88	108.36	106.35	106.31	101.8	106.17	110.34	108.45	106.86	105.56	111.63	110.29	100.4	100.63	106.72	99.439	100.8	108.39	107.98	106.47	103.66	105.46	98.753	105.38	107.23	96.997
108.76	103.77	101.63	102.7	105.65	103.61	104.71	112.74	104.8	108.62	103.64	105.92	108.39	105.07	108.8	112.48	98.821	104.02	105.75	111.94	106.19	110.01	109.97	106.52	101.87	106.05	106.35	112.19	107.02	107.69	100.72	100.44	109.91	103.4	108.72	111.68	107.44	109.56	107.54	108.05	106.59	103.42	105.46	106.03	109.38	104.08	98.898	105.3	104.95	113.89
96.585	100.89	97.384	100.54	100.14	98.101	106.02	98.746	95.496	106.07	98.704	97.645	95.518	97.939	98.766	97.56	104.97	101.7	96.872	100.8	102.27	92.489	106.02	102.15	96.746	105.74	99.765	102.41	103.58	100.08	104.12	101.21	101.44	99.34	97.461	97.278	103.53	104.79	101.97	102.1	99.001	97.961	99.362	105.88	102.04	102.52	101.62	106.88	101.64	100.31
100.69	108.07	96.886	98.01	99.524	104.13	102.9	104.71	101.22	105.38	101.12	106.22	101.08	106.16	97.311	102.92	108.61	95.779	93.854	101.04	97.668	101.45	95.387	95.998	90.545	103.14	94.873	110.33	95.148	99.022	98.078	95.064	99.162	103.49	104.1	97.486	98.495	101.16	91.359	99.833	105.5	102.71	101.95	103.73	97.545	104.11	100.99	106.93	105.6	94.026
102.23	100.96	107.27	100.05	100.54	106.23	105.09	107.92	99.082	106.37	100.32	104.99	106.93	105.11	104.02	108.86	97.9	105.36	103.08	105.62	106.49	103.98	102.67	103.15	108.74	108.17	106.38	97.829	104.69	106.35	103.35	108.1	109.72	98.898	106.04	102.77	107.97	109.09	101.45	102.22	105.78	112.26	102.45	107.23	101.05	105.18	102.87	101.53	102.29	108.24
108.13	109.91	110.73	112.09	116.63	103.66	108.12	105.71	108.59	111.06	108.33	112.74	110.17	108.86	108.13	111.41	112.79	112.89	106.52	107.19	110.84	115.02	109.85	106.76	112.3	113.45	113.42	112.59	106.98	115.03	104.94	112.01	104.95	116.58	109.61	110.93	108.48	115.27	115.32	109.51	106.44	109.23	111.21	109.52	113.24	114.74	110.38	106.05	108	104.45
99.242	108.79	106.31	106.35	103.14	101.39	106.72	109.93	104.14	116.8	107.69	104.19	112.8	110.57	106.79	113.57	108.18	107.91	110.95	109.82	104	112.46	105.19	113.07	105.42	106.57	107.3	104.2	102.27	115.47	106.76	104.63	110.5	108.26	108.81	110.14	111.34	106.18	115.22	113.3	101.42	105.4	101.95	107.28	106.79	104.14	106.57	107.65	107.38	110.55
109.06	106.96	111.9	114.8	106.89	109.74	108.1	108.28	103.43	105.24	106.18	110.92	114.14	105.66	110.65	105.91	103.28	100.41	97.614	111.11	110.41	106.42	105.07	104.73	108.29	111.06	110	100.79	111.06	114.93	113.08	113.02	109.35	107.28	111.26	104.96	111.53	104.71	108.67	106.79	115.4	113.01	104.75	104.37	110.23	104.38	110.4	104.49	110.15	103.63
107.63	104.04	107.04	106.08	105.36	104.33	101.38	110.32	106.96	108.94	108.13	110.67	106.14	106.13	104.11	101.86	99.905	100.94	103.85	109.13	108.45	106.17	109.17	114.29	108.53	107.03	100.14	105.87	113.79	107.42	100.71	108.2	107.92	103.19	104.66	106.05	108.9	109.17	109.56	101.74	108.22	96.034	105.68	111.41	100.56	97.146	110.58	107.85	109.73	112.53
101.26	97.446	95.801	94.056	98.431	96.25	108.26	103.27	101.83	101.81	96.223	105.93	103.89	99.801	98.573	96.274	106.24	97.012	105.09	98.334	97.752	106.31	103.42	101.83	97.07	102.84	101.03	104.88	95.499	106.11	95.517	101.25	99.196	99.466	102.96	101.39	97.872	98.754	99.817	97.829	102.37	98.437	100.96	100.2	103.24	104.75	101.87	107.22	97.948	99.859
102.11	92.639	96.139	95.72	98.209	91.653	102.21	101.92	95.045	94.815	99.432	96.038	102.41	94.655	98.68	97.949	95.632	108.01	95.719	92.874	95.532	99.044	98.721	98.196	100.84	92.757	105.28	105.66	98.286	97.991	93.93	95.118	100.09	99.629	94.922	96.166	102.22	104.09	96.489	98.723	98.322	91.341	100.89	102.43	93.041	97.734	98.47	93.158	101.84	95.318
105.76	105.9	100.58	103.91	111.28	111.64	108.98	110.03	108.3	99.836	108.1	106.97	110.51	106.58	99.428	100.28	107.94	107.82	109.01	100.83	100.49	103.72	105.48	108.03	104.79	99.228	112.3	107.52	109.88	105.65	101.87	104.63	101.46	106.06	105.1	111.73	106.75	101.96	109.52	102.14	104.08	104.15	97.134	107.19	106.95	108.45	115.54	107.61	101.84	107.83
106.99	100.49	104.79	103.84	97.713	98.171	98.848	99.082	101.2	105.91	92.8	103.73	96.068	95.632	103.28	99.782	105.13	98.629	103	107.25	103.03	98.269	103.8	110.04	93.669	102.67	95.269	96.977	101.39	108.75	104.74	97.244	97.24	98.228	99.395	96.31	99.045	99.789	94.01	102.76	96.167	99.147	103.9	98.522	96.412	101.05	101.65	94.726	103.4	105.13
90.142	96.265	100.14	98.795	95.418	95.725	100.24	91.1	98.455	94.94	97.565	93.364	98.185	99.023	97.009	97.808	93.945	99.798	94.078	95.997	98.829	100.43	99.601	100.56	103.94	92.097	104.56	96.692	94.77	96.458	102.79	91.929	92.689	96.19	96.761	97.087	100.82	102.84	92.089	98.4	93.364	100.09	100.62	95.313	100.43	96.62	96.412	98.307	99.124	105.37
114.56	108.41	106.68	105.01	111.26	113.71	106.56	108.04	113.99	105.16	110.24	113.12	102.65	108.27	105.99	105.87	104.72	103.5	102.89	106.73	104.43	100.71	100.34	106.83	107.1	106.24	104.74	103.72	102.37	105.07	112.95	102.51	105.03	105.36	106.11	105.87	105.25	112.74	102.34	108.69	109.3	99.762	106.3	104.78	107.1	108.84	106.99	104.79	106.45	103.84
105.19	107.44	102.96	101.69	109.11	102.41	105.33	103.27	113.53	98.406	105.85	103.39	107.44	102.24	107.57	102.77	110.6	108.13	97.115	107.93	99.537	104.55	108.28	105.46	104.27	109.05	99.98	104.62	103.5	111.88	109.2	103.48	108.04	97.81	104.4	97.555	111.04	97.605	106.84	106.79	112.14	104.36	107.06	96.072	103.98	99.905	103.86	104.86	103.58	98.291
105.96	111.74	99.745	101.88	101.93	112.2	102.86	113.94	100.84	102.05	106.9	102.11	105.86	110.48	105.18	104.21	96.664	103.74	101.47	102.29	107.64	106.41	96.866	107.57	109.21	105.32	105.86	107.04	105.95	105.28	99.446	99.816	113.32	106.89	110.19	104.41	103.52	113.1	106.02	112.11	104.96	102.44	102.68	106.15	109.67	107.47	106.44	109.16	100.79	103.96
107.65	111.18	112.71	106.19	109.92	105.25	106.4	101.46	102.8	101.93	104.99	108.37	103.06	109.85	107.24	103.54	102.53	108.51	111.37	105.28	110.47	105.35	106.09	100.87	104.19	105.16	103.32	105.5	107.89	111.03	97.747	106.29	105.33	102.26	109.13	107.87	109.55	105.97	104.6	104.42	104.34	103.75	105.66	114.05	99.441	105.79	100.5	101.76	102.78	101.28
100.2	107.19	108.96	107.46	104.17	116.54	107.16	102.8	106.13	110.03	111.85	111.37	107.86	106.3	103.34	100.39	110.12	104.96	106.84	107.04	100.12	104.51	104.45	97.467	105.81	109.17	107.62	106.16	106.08	104.92	103.01	107.59	114.05	110.76	107.91	106.23	110.4	112.93	105.51	104.45	111.05	104.35	109.17	105.43	102.4	111.45	108	110.24	105.87	113.08
104.03	104.07	98.367	108.94	110.4	107.09	103.18	107.18	107.33	104.63	102.98	111.53	103.88	113.6	104.62	109.28	99.393	103.18	100.9	105.7	98.509	107.56	105.24	108.11	103.92	103.33	109.66	103.19	113.13	111.91	106.6	109.18	105.3	107.1	109.24	106.58	100.83	104.08	97.468	106.4	103.16	105.24	99.569	107.65	101.28	102.3	104.73	109.98	101.74	103.73
93.518	101.98	101.04	99.547	96.193	99.694	99.82	99.202	96.343	97.74	95.352	100.77	97.319	94.595	104.24	98.044	100.12	97.29	94.438	98.108	104.87	102.6	94.995	95.421	97.032	95.802	97.827	98.132	92.088	102.29	93.805	96.71	105.74	94.948	96.163	100.61	97.712	98.144	97.375	97.838	92.14	98.769	100.41	97.85	103.08	103.88	95.65	93.628	103.3	98.257
102.18	97.946	104.52	98.807	107.47	97.803	97.237	101.48	96.843	99.183	97.936	105.71	104.43	98.08	100.04	104.83	100.55	102.15	99.199	101.61	100.17	104.08	106.41	99.086	97.876	101.52	98.093	98.226	101.93	102.92	107.51	102.63	104.54	104.41	96.359	100.98	104.24	99.736	109.51	101.3	106.18	98.391	105.17	92.423	98.668	100.36	105.75	100.4	99.85	104.9
105.46	99.379	102.49	99.195	91.819	95.02	99.004	101.44	95.398	104.81	96.972	96.858	93.62	104.36	100.56	97.716	93.319	98.537	104.76	96.436	103.68	98.282	97.887	98.917	94.817	92.305	93.646	97.971	99.614	100.5	94.183	98.34	100.91	99.446	103.13	96.941	94.693	103.18	98.621	103.03	98.631	97.062	97.134	100.96	98.665	98.578	99.26	98.009	97.301	93.37
103.03	109.95	110.95	109.67	108.53	109.99	98.044	101.63	103.92	105.43	97.617	110.41	102.76	102.76	101.58	107.39	103.87	104.26	104.73	104.36	106.86	106.92	102.39	106.75	104.82	103.13	107.56	111.02	107.87	115.26	112.92	108.41	107.98	103.45	107.82	103.75	106.51	104.37	109.23	102.88	108.11	104.47	110.02	105.23	108.29	108.99	104.35	104.36	99.022	106.53
103.05	104.81	95.96	105.27	102.7	97.191	97.312	98.711	99.369	103.09	103.8	97.589	94.442	106.63	96.548	99.137	99.189	100.96	96.284	107.56	102.63	102.49	107.43	103.49	97.926	94.754	99.285	99.778	96.499	108.64	102.07	98.805	103.32	101.28	105.99	104.31	103.48	103.51	103.46	98.654	104.55	98.794	105.64	102.01	97.79	97.829	102.4	103.51	97.119	100.3
102.56	100.62	106.63	106.16	110.16	102.43	104.32	108.9	104	106.1	110.16	103.72	110.73	103.46	105.38	105.03	104.08	115.78	106.78	105.63	106.27	113.41	103.11	103.38	108.64	100.7	113.75	101.47	109.64	104.99	101.2	117.52	106.95	110.13	106.9	106.96	108.98	110.16	103.71	110.54	108.59	106.26	106.52	111.59	105.33	113.33	109.53	108.7	107.81	102.41
106.13	109.45	106.54	112.82	109.67	107.93	101.05	104.1	101.51	107.68	105.41	103.2	104.41	107.49	103.16	100.07	108.32	101.15	106.96	107.84	105.76	108.07	107.1	113.75	103.11	105.67	109.33	108.35	105.69	101.8	103.26	103.81	106.96	109.06	105.57	105.63	99.001	105.12	100.09	108.24	102.41	100.65	108.26	104.77	107.01	107.02	100.28	100.21	106.67	102.18
104.39	106.49	104.99	106.6	102.28	96.874	109.23	104.34	112.31	107.89	99.172	103.91	109.58	109.43	100.58	103.76	104.48	101.85	99.879	109.21	109.61	107.66	107.03	110.11	104.26	107.48	103.76	111.34	106.1	108.56	105.16	108.26	114.53	100.83	105.29	99.074	106.75	101.35	106.07	107.43	109.71	104.98	102.53	106.9	109.88	107.98	103.21	104.54	102.09	101.99
97.316	95.711	104.61	97.01	92.919	102.22	98.022	101.8	93.84	100.57	97.26	97.379	94.734	92.887	97.888	97.058	99.33	97.544	95.06	91.305	101.27	98.632	102.3	103.72	100.6	99.644	99.042	99.598	98.907	93.316	101.45	100.37	102.2	96.648	96.575	99.408	102.72	105.5	101.27	98.448	97.974	95.334	96.219	98.612	101.24	97.177	97.766	100.41	97.011	100.7
100.78	100.24	98.766	96.021	109.55	100.03	99.486	104.54	100.16	100.86	101.25	97.376	98.577	95.322	101.53	97.512	98.109	99.935	104.47	96.539	95.1	100.12	100.41	98.625	98.54	97.962	106.27	96.325	103.7	99.995	102.1	104.86	94.006	101.5	99.066	108.73	103.34	103.36	98.075	101.67	100.86	97.386	95.475	103.19	103.29	98.379	98.247	99.328	97.241	95.59
100.35	110.21	106.94	103.2	111.32	109.67	105.21	105.57	115.33	111.98	110.41	109.76	106.81	111.54	105.86	96.973	105.55	104.6	112.58	109.5	113.08	109.84	107.34	102.15	104.64	108.77	106.91	109.49	108.81	108.65	110.13	108.35	105.54	105.42	107.58	110.51	109.1	109.3	113.59	110.23	111.26	105	117.3	108.65	106.09	103.77	106.58	108.03	114	104.56
104.23	104.24	100.1	94.397	103.7	97.711	104.9	91.735	100.85	100.17	99.971	102.09	96.959	97.343	98.718	99.838	100.45	95.888	97.612	97.544	98.286	97.463	102.36	97.816	99.458	97.12	101.05	99.075	88.444	103.1	100.92	103.12	99.121	103.23	98.566	97.96	97.515	103.22	108.53	94.86	99.125	101.83	103.62	97.676	98.948	99.303	101.69	100.14	98.066	97.029
108.23	109.86	106.73	107.06	110.94	108.04	106.43	106.23	108.69	107.28	112.72	110.26	104.72	102.44	104.12	110.59	111.51	106.54	106.21	106.05	106.63	112.76	103.68	111.56	114.54	108	111.37	108.82	106.88	110.02	105.28	107.83	106.45	108.59	111.73	109.76	109.21	106.96	109.26	110.4	113.93	106.93	115.02	109.69	109.52	113.54	106.83	103.16	107.95	108.6
104.5	108.28	102.62	104.26	107.21	108.17	105.91	98.697	104.7	102.18	111.42	103.61	110.07	107.21	107.72	104.97	100.72	108.69	109.81	101.34	102.17	106.13	109.62	109.18	109.47	110.21	108.6	109.46	110.57	110.41	106.51	104.31	111.33	111.65	104.63	105.45	106.07	104.28	107.19	105.86	108.82	108.3	106.87	109.41	98.182	107.91	106.05	102.15	103.51	101.71
105.91	93.462	101.64	100.25	99.071	97.877	90.062	98.834	98.789	93.418	98.084	94.102	91.598	94.911	101.93	101.18	92.812	94.036	97.603	96.396	101.41	99.035	96.463	98.949	102.45	100.53	100.34	96.287	98.182	99.269	102.72	101.97	83.974	97.668	98.143	103.27	95.379	101.67	98.452	100.31	98.751	101.57	95.418	98.165	100.07	99.381	94.718	93.643	96.065	98.471
112.6	105.96	108.19	112.84	110.09	108.68	112.01	110.38	108.54	108.58	105.92	108.52	108.01	109.66	114.54	108.36	110.84	104.8	112.5	103.96	111.97	108.69	106.23	113.15	108.37	110.31	115.53	110.18	111.03	109.55	111.28	113.71	111.09	109.43	111.85	114.94	104.59	108.07	107.08	112.01	107.32	107.66	107.87	110.9	114.59	111.27	108.69	114	106.93	103.99
109.45	107.05	108.6	110.2	103.44	113.7	104.66	110.57	107.85	108.16	107.32	110.98	109.78	105.14	108.82	106.21	108.57	108.17	107.41	118.2	110.89	103.49	107.66	103	107.48	106.4	103.58	103.97	106.62	103.69	103.71	112.8	108.76	104.15	103.06	106.98	109.96	107.71	109.8	104.16	112.93	102.78	105.92	103.59	109.08	106.48	107.63	110.79	106.03	105.78
107.85	107.35	105.61	112.08	115.94	104.29	103.12	112.83	107.48	109.75	113.17	106	105.03	111.25	113.86	107.86	114.27	108.07	107.2	112.22	112.45	106.19	115.8	109.69	110.4	112.34	109.28	102.35	105.17	109.88	114.51	107.76	105.64	107.72	107.68	110.28	114.99	109.93	106.26	108.97	113.24	99.398	108.18	111.38	106.48	111.92	106.07	113.34	110.35	106.55
104.8	116.36	100.39	110.49	116.59	116.08	113.39	113.19	109.16	104.55	108.64	105.97	108.28	109.21	111.07	113.48	109.47	115.15	110.05	107.13	107.89	109.96	114.68	115.11	109.5	105.15	111.48	114.88	112.78	107.82	110.17	116.65	110.98	110.61	111.41	111.08	112	109.08	107.13	112.1	112.49	106.27	109.76	114.1	115.54	109.29	114.34	101.88	113.74	104.92
107.67	114.46	104.27	107.51	109.61	106.34	105.49	109.84	102.39	115.19	105.87	112.23	106.02	112.78	107.54	109.56	106.5	106.43	105.62	105.66	114.45	99.92	105.21	105.34	108.18	100.06	101.85	108.07	104.62	106.61	105.61	102.3	111.59	112.84	111.42	108.44	105.25	105.71	113.66	100.23	105.83	112.15	108.24	106.44	109.34	107.44	113.49	107.7	106.87	110.09
102.41	102.7	102.45	105.06	108.14	106.55	105.03	106.8	103.41	108.87	109.94	100.76	108.99	111.8	107.7	106.11	99.685	109.38	108.17	112.23	104.1	108.55	109.82	112.27	107.41	101.29	108.33	104.91	108.34	99.74	101.98	105.16	99.517	104.14	108.62	108.08	109.64	103.45	104.47	101.82	99.624	112.09	104.95	107.67	104.6	102.69	102.35	110.3	105.84	106.58
108.8	105.01	104.27	107.14	110.9	113.24	108.96	106.76	109.05	105.35	111.67	107.76	114.06	108.78	118.04	108.24	105.56	107.25	102.79	105.86	104.4	103.61	105.56	112.14	108	106.63	107.59	104.64	109.39	104.94	110.64	109.11	106.5	111.09	107.26	106.63	109.08	105.13	106.49	108.93	112.44	104.9	110.45	101.5	111.8	105.2	105.82	109.51	102.04	104.33
109.56	99.203	108.74	109.38	103.62	102.09	106.42	107.72	106.33	107.16	101.94	103.5	104.74	104.8	104.54	105.68	105.61	107.31	111.55	106.72	97.236	107.78	104.68	102.66	107.87	100.54	106.83	98.72	111.84	110.51	99.108	103.84	99.395	100.01	106.36	102.93	109.21	101.67	102.92	102.46	100.58	111.59	105.58	109.65	108.58	107.29	104.78	108.34	106.22	105.7
101.93	103.01	103.44	109.03	100.86	102.93	102.14	102.34	108.21	107.66	108.04	105.2	107.75	105.63	104.53	106	111.68	106.99	104.94	106.23	104.15	106.67	110.35	114.9	101.25	111.31	107.91	98.693	103.56	102.23	109.81	102.92	109.95	102.84	104.76	103.26	103.56	105.97	107.96	101.77	104.66	109.2	108.63	105.53	107.26	105.33	108.45	101.48	105.55	105.41
106.52	105.73	112.79	106.64	108.23	108.33	102.68	107.49	103.79	104.12	103.6	107.37	100.96	105.52	102.32	100.66	111.26	106.26	98.413	106.99	98.167	107.4	100.42	102.35	105.05	107.15	107.73	112.32	108.17	106.64	109.43	105.78	105.49	106.79	106.19	101.89	108.87	103.95	107.39	102.72	101.87	107.68	104.83	106.57	101.8	111.02	102.71	100.96	98.344	103.54
107.84	104.6	111.61	101.91	110.08	102.31	113.08	103.51	105.54	101.07	104.05	102.3	106.5	101.51	105.31	109.4	107.05	107.2	108.57	107.12	108.02	107.36	102.34	102.26	108.48	112.78	101.86	103.24	108.07	104.11	101.92	105.51	105.06	102.24	105.44	113.54	105.83	106.37	108.77	105.33	111.6	109.4	106.92	106.62	110.79	112.16	97.779	101.33	100.65	105.69
98.033	92.382	98.963	94.829	102.21	96.937	102.89	101.5	95.753	98.791	96.126	96.514	100.5	98.406	94.696	99.622	103.03	95.298	92.824	102.96	95.214	98.575	96.669	93.92	103.98	88.996	105.12	99.062	105.06	104.87	101.68	105.57	95.594	105.15	95.696	93.28	94.495	104.45	105.96	100.05	95.608	103.67	103	101.16	100.16	99.011	105.33	104.07	100.44	101.42
103.91	110.03	105.7	112.23	107.62	106.18	110.45	110.64	104.45	106.33	103.87	96.577	105.05	104.32	111.87	106.49	107.46	104.72	112.9	112.97	107.91	109.67	107.21	112.1	105.79	107.95	111	109.24	108.12	104.34	105.91	109	104.14	104.62	110.64	114.98	112.19	107.49	108.09	109.15	118.42	100.67	103.35	108.38	102.53	115.39	107.39	110.62	108.78	107.03
93.416	95.939	94.307	98.679	99.71	98.443	89.2	97.169	99.725	93.2	102.87	99.832	101.95	104.54	98.244	92.515	94.666	92.073	104.48	93.818	98.834	94.152	89.495	101.03	96.819	102.39	97.468	95.476	95.961	94.146	100.76	95.295	97.085	101.7	99.41	96.204	107.67	89.103	93.941	100.51	98.91	102.8	101.84	102.08	102.46	97.379	104.85	96.186	98.606	93.749
102.91	104.64	106.41	104.07	101.97	103.24	106.14	115.65	102.49	106.31	100.79	104.06	109.22	108.48	102.79	106.48	106.94	113.28	109.14	105.45	110.87	103.03	109.54	109.77	103.04	104.67	105.32	107.03	109.49	102.35	109.8	104.94	104.18	109.13	103.77	104.34	112.84	107.26	107.96	106.28	98.745	107.86	101.07	105.61	104.36	109.82	102.76	100.51	109.61	109.03
98.326	97.943	100.2	101.55	100.64	97.759	99.217	95.884	97.723	99.848	95.618	90.841	100.7	102.35	98.198	95.188	98.261	96.571	102.51	101.9	100.12	99.411	99.965	100.8	104.47	102.6	93.516	99.995	95.149	92.031	97.552	101.6	101.54	96.95	99.169	96.779	95.499	96.616	104.4	93.691	93.826	98.12	98.582	98.26	108.32	95.112	102	94.004	97.696	102.43
95.19	99.827	97.873	102.54	94.862	100.04	99.34	101.23	103.87	102.38	92.995	100.88	98.698	96.114	99.596	99.58	100.8	95.452	99.791	104.89	95.809	99.739	99.575	95.471	97.374	97.963	104.04	93.222	99.17	99.289	93.534	103.57	92.834	108.65	102.26	98.915	99.984	97.183	99.812	97.829	96.852	94.364	100.65	104.44	97.826	95.696	100.69	94.781	103.71	105.52
102.61	100.64	104.91	98.524	95.201	101.08	99.103	96.416	102.18	101.15	98.767	101.77	100.02	98.826	101.6	96.402	98.153	98.145	100.89	98.535	102.26	99.933	101.11	99.472	103.11	96.519	97.887	97.464	105.45	104.59	101.24	100.07	106.41	98.356	96.926	99.351	106.62	100.52	98.08	98.302	98.491	102.09	103.21	99.873	99.212	96.89	102.25	101.7	98.302	106.3
105.66	110.17	110.98	109.27	105.28	112.24	108.74	103.38	105.05	111.73	106.04	111.95	109.06	107.77	110.73	110.43	104.59	107.08	106.83	108.1	107.52	108.42	105.44	105.31	112.25	109.28	105.07	112.83	104.68	102.8	107.96	109.79	106.42	103.54	113.17	104.55	104.93	110.2	106.08	108.4	110.68	105.47	106.25	108.01	101.42	110.34	107.88	99.247	105.76	111.6
108.41	109	102.58	102.67	107.5	102.39	107.68	106.75	108.68	108.61	111.29	107.58	107.21	112.05	108.07	100.68	109.36	108.85	107.1	111.12	101.14	105.54	103.73	101.08	109.25	107.45	105.6	103.14	103.81	107.13	105.62	108.64	102.27	99.24	110.05	106.23	107.18	105.03	108.12	98.406	105.58	109.36	99.128	108.4	105.08	107.4	107.79	105.72	104.4	111.96
103.4	104.82	108.2	103.93	106.42	107.98	103.69	109	107.25	108.03	104.19	107.99	112.42	111.86	104.57	103.73	109.83	107.71	113.13	105.33	111.01	102.6	106.15	102.8	114.62	106.2	105.05	111.65	105.52	111.74	105.82	109.14	103.44	112.67	107.02	115.97	103.8	111.02	106.29	105.02	110.91	105.38	104.59	107.62	107.34	116.15	109.18	103.04	107.04	111.35
105.67	115.47	107.01	113.89	105.86	113.31	113.2	105.57	104.49	109.29	109.17	105.85	110.3	108.05	113.53	114.54	110.74	118.11	108.36	104.7	97.242	110.21	110.46	104.21	108.71	108.08	115.27	110.56	105.87	117.35	112.22	106.93	108.89	109.46	113.49	110.23	108.37	110.58	108.53	111.53	108.75	106.13	109.42	117.49	111.31	110.6	116.32	109.18	111.38	103.94
106.84	109.49	107.93	109.78	104.03	107.43	104.63	107.5	101.53	103.57	108.71	106.08	112.37	103.81	110.76	101.8	108.3	110.78	107.27	99.974	107.48	102.88	105.64	106.89	105.1	96.568	115.53	106.6	104.63	107.03	105.94	109.31	104.71	107.16	105.71	103.99	103.96	107.17	106.69	106.17	99.6	102.83	104.58	101.57	108.62	100.34	106.15	104.19	105.63	106.96
111.1	106.08	108.5	108.17	104.37	108.19	98.848	108.21	100.42	106.51	101.77	102.92	104.55	106.24	101.17	105.29	113.74	111.26	104.35	107.15	99.685	102.88	104.79	108.53	104.51	104.42	112.35	109.64	107.34	104.56	109.39	100.55	100.85	108.12	104.69	102.1	107.55	104.32	104.24	110.75	99.15	105.19	106.96	101.33	109.11	101.44	105.52	102.31	110.86	104.09
98.296	100.01	105.93	99.038	98.567	96.314	103.05	98.776	101.92	100.44	100.24	95.753	101.51	101.36	100.77	100.68	93.7	101.2	101.72	102.97	102.47	95.716	102.42	103.3	100.62	98.245	101.93	100.99	97.18	102.12	99.518	98.302	100.74	90.07	100.63	102.72	100.61	102.31	96.388	97.244	98.146	98.57	94.744	102.3	93.093	103.5	104.45	101.79	86.938	100.24
106.39	108.99	103.24	106.87	107.81	108.15	105.34	104.64	101.36	99.36	112.39	107.8	110.57	106.74	112.87	106.04	116.54	103.48	103.23	95.541	112.75	101.98	110.76	105.41	104.88	100.65	111.27	110.99	106.12	103.54	108.31	107.7	107	105.62	100.53	106.65	106.25	102.02	100.43	109.31	101.56	106.25	98.081	112.66	106.13	103.95	103.1	104.71	105.01	109.57
103.48	106.31	109.81	109.92	104.57	101.14	101.72	103.56	107.01	109.99	108.26	110.76	108.82	111.32	102.98	103.44	106.13	110.25	109.69	105.24	110.58	100.75	111.34	110.95	115.32	109.99	100.42	105.19	100.78	108.76	109.87	101.39	102.72	103.46	102.29	102.64	102.3	112.01	111.83	99.687	110.59	99.837	105.56	105.43	109	103.35	110.83	111.3	105.6	102.79
96.536	103.21	105.87	106.63	107.55	111.36	107.11	107.5	100.01	100.1	106.18	106.07	108.34	106.94	106.64	101.88	103.4	105.11	103.02	108.44	101.28	104.13	104.94	102.03	103.21	102.63	107.14	108.25	106.85	106.14	106.6	105.72	100.65	106.86	107.44	109.45	112.09	108.84	102.04	101.77	109.15	106.87	105.39	103.63	108.1	108.03	104.15	107.68	102.21	104.96
105.42	104.68	102.08	99.453	108.82	102.83	105.56	109.12	107.67	105.6	106.79	108.64	108.43	98.601	112.29	105.83	101.87	109.56	106.92	100.61	116.78	104.02	104.71	108.71	110.93	105.34	105.39	105.25	106.8	101.52	109.65	103.69	106.06	103.18	105.96	102.47	103.93	107.43	105.03	113.45	106.42	107.15	96.982	104.29	104.26	101.66	104.6	109.72	106.25	103.7
101.49	101.04	95.562	100.63	104.61	98.008	103.89	100.02	96.19	93.407	103.99	104.28	93.502	100.54	102.71	100.54	97.861	99.11	105.41	103.38	99.936	97.355	107.39	103.42	102.57	101.08	101.93	99.571	108.05	98.549	94.263	105.47	101.17	105.65	102.95	102.56	100.68	97.918	104.79	95.023	102.93	95.454	102.75	100.25	104.02	96.041	96.899	101.31	97.886	103.62
101.34	105.39	98.362	97.109	102.3	99.2	101.21	96.521	98.893	101.04	96.816	94.605	102.2	94.3	98.295	104.28	103.18	101.34	101.68	95.877	95.247	96.874	94.337	102.69	98.746	95.439	95.393	95.201	95.472	102.14	100.87	102.47	102.93	102.24	100.37	100.33	96.508	99.932	104.28	103.98	100.63	94.759	98.099	91.496	105.34	98.434	104.44	106.17	96.845	97.678
106.02	99.09	107.53	108.09	107.14	108.5	106.67	105.6	100.51	103.13	103.95	104.12	105.47	102.85	104.29	102.28	104.51	97.63	104.76	104.89	104.93	108.22	103.54	103.3	109.67	113.9	106.76	104.34	108.57	103.27	107.57	106.9	111.51	100.96	106.12	105.14	102.75	105.26	106.18	101.59	106.13	107.96	108.07	109	103.84	102.72	104.31	103.93	106.82	110.19
95.538	101.72	95.205	101.78	95.98	99.159	103.1	100.56	99.759	99.725	93.33	99.856	98.254	98.118	96.144	101.75	98.044	90.47	104.49	99.955	94.031	98.104	97.696	99.282	98.43	93.141	97.615	96.255	94.164	103.76	95.903	90.397	96.947	99.666	99.238	91.959	94.289	99.455	99.582	101.21	94.193	95.671	96.786	97.089	96.144	99.999	94.646	103.65	94.086	99.717
106.34	109.39	109.75	106.19	110.56	112.15	114.23	104.87	106.63	106.25	103.22	105.56	108.1	107.01	115.8	108.45	101.6	102.23	106.99	109.88	113.77	106.22	107.7	105.79	106.56	110.75	112.26	112.07	105.49	109.95	113.3	108.82	116.47	107.81	106.9	108.63	110.08	110.7	112.34	99.046	108.13	110.09	103.98	108.8	107.29	108.25	109.02	106.85	109.16	107.48
96.529	99.161	106.47	101.76	98.58	101.18	101.42	100.82	113.68	104.27	97.425	100.97	103.74	105.48	99.002	96.213	98.545	100.96	106.4	98.577	97.694	98.011	94.644	102.66	101.69	96.496	95.189	101.48	100.58	100.08	94.517	99.829	103.83	98.84	101.32	95.915	99.678	96.784	95.599	92.603	100.01	100.24	100.44	97.067	108.39	110.26	98.263	102.86	99.319	101.44
107.03	106.32	110.94	105.31	110.81	107.45	107.5	101.36	105.65	111.41	110.5	110.16	104.75	103.99	107.19	110.07	105.66	105.25	102.83	116.1	106.92	114.36	108.74	108.65	99.264	108.38	110.66	105.84	108.64	110.24	117.66	106.05	105.23	107.51	115.54	106.49	106.69	106.94	112.52	103.53	110.74	114.66	111.13	108.13	104.43	106.31	109.72	111.3	105.8	104.48
111.72	108.42	110.23	107.65	105.36	105.02	115.2	109.58	111.88	98.387	105.33	114.21	112.11	111.24	113.64	110.37	112.44	112.11	111.27	107.02	103.69	109.73	108.53	106.38	106.03	105.37	111.35	106.66	108.2	107.44	106.73	103.31	108	103.48	108.04	106.34	105.96	108.71	100.3	108.33	104.45	106.15	107.29	100.02	104.67	108.93	104.07	110.97	106.74	109.08
99.646	106.08	113.95	107.36	105.11	107.35	101.93	95.43	99.044	105.18	102	109.2	104.43	106.21	103.34	106.13	109.97	97.524	109.44	103.34	108.23	101.89	103.6	101.27	106.6	108.92	108.76	102.27	106.23	111.16	106.34	100.68	107.19	107.45	115.46	100.7	114.45	103.93	102.69	111.73	110.06	109.55	102.17	103.4	103.22	103.07	110.81	105.51	102.77	106.03
107.53	104.19	103.43	107.63	100.84	99.207	101.09	109.82	107.07	92.01	99.361	106.05	102.45	102.17	94.906	100.47	102.97	102.27	98.934	99.982	97.652	102.35	95.2	101.55	100.17	101.54	103.88	101.21	102.33	103.46	99.666	101.96	102.76	99.016	101.41	102.94	102.56	100.45	102.52	98.041	103.96	104.14	106.46	94.845	106.34	96.119	104.14	104.4	98.996	105.5
114.32	109.55	111.98	109.28	115.09	105.21	108.62	102.57	113.2	114.67	111.69	116.03	108.83	118.77	110.67	110.09	106.16	106.65	112.42	108.03	108.11	104.29	109.22	112.43	119.58	108.65	115.13	115.37	115.83	110.56	109.74	108.76	107.28	107.01	111.18	107.55	97.129	110.45	108.14	104.14	109.56	112.22	111.44	112.22	100.72	106.47	106.96	107.13	108.36	107.89
109.83	110.09	103.2	110.98	108.02	108.35	102.54	103.98	101.58	99.331	110.24	108.4	108.64	108.07	111.52	105.48	109.18	108.56	103.54	110.35	109.24	109.49	108.63	103.63	109.36	111.95	109.34	106.73	107.14	109.23	114.34	107.74	114.79	110.38	105.54	103.72	111.13	115.27	103.79	103.9	113.28	113.41	108.23	115.47	100.69	100.96	105.26	107.07	112.28	105.99
107.14	108.35	106.97	109.24	108.49	104.94	104.23	106.31	109.38	109.62	114.6	108.18	107.09	110.44	105.16	106.7	104.79	108.43	108.05	108.2	110.71	109.96	107.75	103.01	108.82	109.85	110.31	97.826	104.21	111.78	101.46	104.29	104.29	106.11	105.42	101.34	106.95	103.65	115.99	100.65	110.31	102.54	110.92	104.37	106.8	103.3	102.07	103.09	98.464	108.09
104.27	114	113.55	105.84	103.9	108	114.32	103.28	108.52	110.12	106.89	105.08	108.97	107.6	114.21	105.74	108.01	101.9	113.25	112.3	106.97	108.49	110.13	104.33	107.89	111.18	108.49	107.75	109.42	105.72	109.61	110.45	111.29	104.09	107.64	99.283	110.29	99.852	97.603	105.59	111.83	109.09	112.39	109.39	106.73	102.84	104.49	111.28	105.22	106.68
109.93	106.76	106.97	112.55	112.42	114.47	113.17	108.59	112.15	109.49	111.72	107.54	111.6	116.77	107.95	111.44	119.08	113.94	110.06	108.32	112.09	107.82	109.37	115.87	106.56	117.62	112.26	112.7	110	111	109.13	114.99	113.53	110.57	108.42	104.05	108.09	108.77	108.85	104.84	117.58	111.06	104.8	108.95	112.6	102.07	108.78	106.36	110.69	102.25
111.32	97.489	110.36	106.34	106.73	102.77	107.08	110.69	112.58	103.98	111.99	109.61	108.87	107.99	107.81	108.27	113.04	116	109.62	111.57	116.46	103.13	105.43	110.43	108.32	103.73	105.49	105.43	110.09	109.45	110.79	112.73	110.97	103.78	110.48	105.61	106.31	106.91	107.15	108.04	111.51	113.53	104.08	110.27	111.52	106.17	113.91	114.07	107.74	114.77
99.988	104.52	98.389	95.023	102.56	96.878	95.39	100.47	91.811	98.271	103.79	98.39	103.33	99.636	92.248	99.663	100.72	96.538	96.722	96.765	103.2	97.971	100.03	97.859	96.141	93.005	103.77	95.596	105.11	101.18	99.556	98.599	101.95	95.14	101.57	93.983	101.68	100.47	96.68	104.1	100.99	101.49	99.795	99.984	104.22	97.507	108.55	102.82	105.42	99.125
106.82	108.8	101.9	108.84	105.6	109.15	106.71	103.35	102.55	104.07	102.42	109.45	110.79	111.25	105.16	103.66	106.03	108.76	110.5	111.83	101.79	107.63	102.65	111.41	104.85	101.87	106.42	103.28	109.58	106.01	114.63	109.32	107.93	101.51	104.06	104.99	101.6	106.9	108.14	104.11	103.5	107.39	103.65	104.21	103.08	101.16	110.51	104.54	111.18	105.24
101.64	98.432	100.76	94.331	99.356	96.144	105.57	103.32	96.534	98.321	107.86	98.944	99.857	96.268	102.19	102.39	97.297	97.44	102.45	95.44	85.849	101.23	96.341	100.35	101.1	101.27	95.837	101.45	94.573	95.661	92.917	98.373	97.06	98.53	100.06	91.647	98.498	100.06	95.435	96.675	100.52	101.04	97.38	98.969	98.314	98.996	99.887	97.959	99.171	96.902
105.94	107.26	107.2	109.23	104.04	101.55	106.49	110.92	102.45	109.57	100.54	102.23	113.68	108.88	107.43	103.75	110.6	108.97	111.24	107.04	106.03	105.38	108.45	109.92	101.66	114.23	102.55	101.08	113.52	96.843	113.51	102.57	102.38	107.46	103.76	104.17	101.28	104.54	102.95	105.73	101.63	103.37	110.21	103.73	103.51	104.17	106.1	102.02	102.43	113.23
104.79	106.22	104.19	108.95	103.68	114.09	100.63	109.19	104.07	98.95	100.67	103.36	107.95	108.16	107.19	112.64	105.16	107.14	102.62	106.12	106.3	102.23	105.36	106.64	103.1	103.97	106.17	111.79	104.4	108.91	106.15	102.18	99.095	103.28	108.83	106.51	104.36	110.34	102.62	106.08	105.44	105.31	106.3	106.51	103.24	104.34	106.15	109.61	99.4	105.24
108.19	106.35	103.86	104.88	114.91	112.05	102.41	104.68	109.52	101.51	106.26	103.16	104.5	103.03	105.51	107.65	107.21	111.47	106.94	106.3	107.03	111.56	100.74	110.86	105.29	96.46	108.73	109.31	106.61	110.38	108.37	106.69	107.46	105.31	102.41	98.457	103.44	103.74	109.77	109.28	102.68	97.352	109.36	105.58	108.57	104.89	107.8	107.52	104.22	104.62
94.805	90.786	95.817	92.753	105.12	104.59	98.815	94.833	98.822	98.88	90.041	98.602	98.402	105.87	101.03	97.374	102.12	96.496	101.06	98.534	101.33	98.347	95.469	102.66	95.264	91.947	95.513	95.326	93.872	96.841	101.18	94.409	98.424	96.151	106.7	102.19	97.772	100.08	96.849	99.799	101.23	95.23	98.05	98.745	95.892	95.18	95.169	88.996	100.07	95.259
109.9	105.07	113.3	106.6	107.33	110.24	110.19	102.94	109.92	111.65	109.98	101.01	107.25	107.03	106.3	112.89	109.05	104.8	112.12	108.48	102.11	107.14	104.04	105.15	105.25	104.66	105.89	105.84	112.72	112.26	106.35	107.3	103.05	110.57	100.17	105.82	107.62	110.35	104.71	101.93	102.88	99.776	109.62	103.25	103.55	108.84	107.94	108.75	114.29	108.9
104.27	102.43	100.56	100.31	100.23	107.45	105.65	100.49	98.422	102.26	100.66	96.27	106.06	102.98	103.68	99.243	96.771	107.89	103.98	97.668	108.16	100.98	109.08	97.898	101.93	105.07	110.28	102.22	107.46	101.86	99.691	102.85	100.82	102.94	103.24	103.87	100.63	94.593	111.12	108.01	99.752	97.241	107.71	103.31	107.38	105.64	102.23	108.53	95.632	100.15
103.43	97.115	101.45	103.49	101.85	94.447	100.41	104.25	97.697	93.522	104.8	92.794	96.889	96.989	99.534	95.674	98.865	101.93	98.431	100.98	95.2	98.725	99.897	97.299	104.69	98.744	91.854	103.97	96.775	98.68	97.708	102.05	100.47	105.67	98.082	98.463	93.512	105.04	96.676	102.81	105.49	98.783	107.99	98.972	99.344	100.55	100.34	101.16	100.47	99.263
108.52	106.21	111.9	108	106.37	106.39	111.15	104.75	102.44	112.31	102.05	101.88	109.96	102.27	106.97	101.92	105.22	108.76	107.57	105.49	104.31	103.52	106.91	103.73	101.02	106.68	111.65	104.16	105.23	98.657	107.03	108.97	99.019	102.78	102.66	98.292	107.21	100.76	110.14	105	111.29	110.39	101.18	106.95	107.53	107.29	106.97	104.4	105.69	108.54
106.14	109.65	114.36	104.27	107.7	112.15	112.36	109.03	110.25	104.49	115.22	108.68	112.69	107.94	110.07	103.13	107.78	106.26	108.42	112.07	108.46	112.46	104.09	110.17	111.78	110.69	104.25	110.55	108.07	107.4	105.67	110.46	102.23	107.4	111.11	105.56	111.81	110.59	105.6	103.74	113.58	99.433	115.95	110.28	103.85	111.28	100.67	108.31	110.37	111.14
108.26	109.65	114.1	103.74	114.11	110.22	104.14	107.23	110.75	104.68	103.07	107.12	105.05	107.71	107.04	103.18	105.19	108.38	106.61	108.36	107.04	108.97	108.36	100.12	102.24	107.64	106.44	104.26	103.26	106.64	106.68	104.56	107.7	107.27	106.31	110.54	101.65	104.85	112.28	110.07	109.89	103.59	107.05	105.1	103.62	109.21	108.49	101.22	104.25	108.55
112.03	110.5	101.02	108.46	102.14	102.81	108.52	104.45	105.88	106.93	107.82	102.04	107.64	106.13	109.89	112.74	110.81	113.78	101.28	106.27	104.73	102.74	106.01	110.22	106.61	112.45	110.44	110.72	111.72	104.54	105.9	111.1	105.82	107.93	109.01	109.92	110.41	104.49	109.21	107.74	108.93	109.83	100.09	100.66	113.12	112.27	101.14	105.48	107.96	98.075
107.39	105.39	110.55	102.92	106	112.87	109.86	114.93	97.734	114.02	116.47	107.37	113.33	108.45	106.75	106.07	101.27	105.32	105.96	103.66	104.51	106.69	114	114.14	107.94	114.25	108.6	106.04	111.74	112.17	106.96	113.58	107.83	106.57	105.08	108.83	110.13	107.08	107.39	107.61	106.49	108.01	107.28	107.53	111.66	106.66	104.09	109	105.69	111.45
108.46	108.1	109.29	108.4	111.47	114.85	114.26	106.67	105.16	109.43	114.45	105.89	102.4	105.32	108.41	106.91	112.98	111.88	108.34	111.88	105.89	109.04	113.83	105.02	102.78	108.9	109.9	109.77	104.48	108.49	101.52	108.87	108.85	107.03	110.67	102.27	105.01	107.34	112.07	116.09	113.81	110.59	110.9	102.27	113.83	105.89	106.08	110.63	104.76	114.14
106.78	106.05	107.4	113.6	99.752	111.88	95.448	100.18	103.25	103.95	102.69	103.62	106.82	106.88	99.476	104.02	113.63	105.26	112.64	106.9	107.92	97.892	101.14	101.2	101.42	111.32	106.9	103.27	102.52	107.09	101.21	108.09	111.63	105.89	107.01	96.905	110.33	108.07	115.29	105.54	103.25	100.79	109.07	98.182	99.345	111.73	105.18	107.53	103.5	103.92
107.65	108.23	103.77	112.25	113.04	102.16	112.27	100.85	101.84	112.18	109.58	103.01	104.51	112.36	105.88	108.25	96.546	105.71	110.87	106.16	105.37	105.94	106.99	102.87	109.57	106.26	104.08	111.33	101.02	107.59	107.73	108.85	111.05	107.39	107.62	103.87	106.14	102.09	103.72	109.96	108.15	109.03	102.02	108.12	106.92	107.15	101.64	99.81	110.75	104.99
109.87	108.34	112.06	108.13	113.89	116.6	110.34	107.72	109.74	102.94	103.69	107.42	112	107.99	110.79	112.82	111.61	114.17	106.29	109.52	105.98	106.31	108.71	109.11	106.8	107.91	109.4	110.2	108.94	112.78	110.02	118.57	104.97	107.82	111.67	101.41	105.27	105.95	110.59	105.79	104.48	105.99	104.9	108.67	112.83	107.99	106.21	108.03	109.25	106.95
109.51	101.23	108.87	104.06	116.3	99.763	111.71	111.57	105.67	106.39	107.63	112.92	107.14	104.42	105.02	108.89	105.12	108.41	106.49	105.76	106.13	108.44	115.55	108.88	109.72	112.48	107.6	107.84	105.01	113.23	106.94	108.33	105.8	108.52	104.92	109.57	110.69	112.17	104.71	103.58	104.96	100.93	110.96	105.06	108.09	105.54	103.27	106.61	102.91	109.15
95.939	98.153	100.04	94.381	100.63	104.2	105.29	95.577	96.427	108.95	98.689	100.27	95.878	101.66	98.211	110.6	101.15	104.07	101.78	98.541	98.542	100.64	95.951	100.05	100.05	96.489	103.99	94.301	95.903	99.024	97.959	102.73	107.93	102.75	99.682	96.588	101.91	102.52	100.1	101.11	104.52	103.42	108	93.481	99.666	98.521	96.566	97.722	103.26	94.812
112.31	107.98	110.22	102.25	102.49	106.95	104.68	110.23	103.28	102.9	110.88	107.8	110.07	106.56	106.67	105.76	108.82	103.23	110.22	106.84	105.45	109.69	101.04	110.04	109.53	111.37	108.83	107.72	107	105.67	109.34	109	109.35	108.51	109.3	108.33	117.92	105.67	106.83	105.88	109.81	105.76	102.56	107.44	110.41	103.89	107.11	108.37	106.12	109.86
106.98	106.53	103.6	108.7	102.57	105.25	101.43	110.56	111.33	114.65	102.9	106.15	105.42	102.51	109.5	102.79	110.41	111.36	111.74	104.06	99.936	105.39	111.29	107.37	109.71	104.59	107.67	107.97	99.224	102.85	108.06	105.7	106.86	99.9	114.03	107.46	110.57	115.51	109.39	99.554	104.44	105.8	99.203	110.26	103.01	101.68	111.96	106.65	102.77	112.86
107.87	103.77	106.48	112.14	104.7	103.86	110.05	102.68	104.85	103.06	107.64	107.76	104.06	104.18	105.14	103.54	97.949	104.76	104.05	107.35	104.37	107.46	103.45	105.94	106.04	110.68	107.15	106.36	109.44	104.99	106.1	104.81	97.665	109.03	100.55	105.66	106.54	105.02	111.56	110.97	104.98	100.78	106.86	105.04	107.46	111.02	104.94	98.392	102.89	102.22
99.598	95.766	100.98	106.17	93.303	99.989	94.227	106.6	103.93	100.36	99.829	98.686	100.27	93.648	101.67	100.5	100.17	104.48	104.02	97.998	106.86	105.63	100.28	102.88	98.324	103.69	102.76	98.754	98.267	104.89	94.469	96.068	95.097	100.54	104.24	106.25	98.572	94.931	96.616	98.322	94.158	100.65	97.375	111.01	95.931	98.714	97.664	100.45	98.044	101.25
106.45	102.64	104.03	100.73	106.25	105.89	103.01	103.18	109.09	110.4	103.18	108.8	104.88	101	98.073	100.34	99.326	106.7	104.29	103.06	110.98	104.89	106.14	102.09	112.85	103.83	107.94	99.602	110.16	105.14	112.54	107.95	110.46	102.97	104.5	107.25	106.76	103.34	104.48	108.31	103.05	101.57	106.06	105.8	107.35	109.82	107.82	105.58	112.43	104.73
108.84	109.99	115.06	111.67	106.09	109.16	113.1	103.2	114.15	111.47	110.31	114.25	110.76	112.55	112.34	112.59	114.63	111.81	108.52	110.67	108.11	113.08	106.81	110.89	110.7	112.58	105.97	114.17	107.58	114.04	110.34	116.49	106.51	115.69	109.7	108.42	119.77	115.48	118.13	112.61	100.97	113.03	107.97	112.22	106.72	116.44	112.52	112.62	106.48	105.9
111.62	102.03	105.46	111.29	110.2	108.18	107.85	106.31	109.62	112.17	107.47	111.41	103.73	101.99	107.02	113.7	111.61	108.46	107.7	105.22	106.41	108.08	109.42	109.45	110.96	106.13	108.86	101.88	105.81	108.36	113.25	115.87	104.5	110.26	112.33	113.74	106.98	107.79	108.64	104.52	106.09	107.11	113.35	106.45	106.67	108.08	108.04	111.12	101.73	106.12
103.61	107.32	102.74	104.84	110.66	106.97	107.7	104.79	110.98	99.449	97.634	98.218	104.17	109.52	106.95	101.41	105.67	113.54	102.05	110.49	98.389	102.07	105.88	107.83	107.26	106.46	111.27	110.24	107.56	107.82	110.92	104.19	109	106.52	101.46	102.91	104.79	104.16	109.46	107.25	102.69	102.47	109.24	109.59	101.87	104.91	113.03	102.26	107.26	106.87
110.98	111.48	110.42	115.41	106.36	112.51	108.32	113.12	107.68	115.9	112.71	109.3	109.34	110.96	111.57	108.52	113.13	111.63	111.09	115.46	110.4	116.04	106.87	112.78	115.84	110.96	109.64	111.13	117.64	109.15	106.77	106.62	108.9	111.76	105.33	111.27	111.6	110.74	111.92	113.85	107.21	107.4	107.45	113.2	110.16	110.92	115.72	110.11	109.74	111.24
105.61	109.56	106.66	109.96	107.74	109.22	100.06	103.67	106.79	102.85	105.28	105.67	106.65	109.7	109.02	108.91	109.84	107.91	111.82	106.91	99.978	108.99	108.96	102.39	111.67	102.6	108.86	107.76	97.436	100.45	103.62	102.7	109.67	109.93	104.06	111.07	102.94	106.93	110.24	110.51	108.75	100.91	102	103.51	102.45	104.9	114.74	104.77	112.12	104.86
110.29	109.1	111.07	102.22	107.73	104.83	96.284	105.26	103.97	109.61	106.94	109.62	109.13	107.35	105.65	110.94	107.16	105.09	111.39	104.76	107.92	103.43	108.63	108.92	108.76	104.75	107.22	111.31	104.97	98.71	110.35	112.6	104.19	102.01	105.46	107.05	113.84	100.58	108.01	105.41	105.09	103.66	107.7	105.18	103.16	108.18	106.88	106	110.09	102.71
102.78	107.01	102.82	103.59	105.11	105.06	110.1	103.95	105.42	103.65	104.65	108.48	105.87	102.74	104.08	102.21	102.35	104.72	107.9	108.58	104.31	105.92	108.58	109.91	112.39	107.02	106.56	113.24	104.14	106.52	103.85	104.71	103.85	110.06	101.53	106.47	97.472	103.28	100.46	106.07	101.59	107.35	106.74	109.86	104.65	107.38	97.618	104.47	106.82	107.21
104.21	106.4	104.92	110.89	104.5	106.37	113.45	100.06	101.45	107.66	102.61	104.97	106.69	108.5	104.29	114.04	106.24	106.31	108.62	106.48	106.55	102.63	114.91	108.29	106.16	104.61	104.72	105.56	106.91	108.74	106.04	104.68	112.82	108.69	104.73	106.22	102.76	109.87	107.47	108.95	104.01	111.71	101.42	105.24	105.91	108.43	107.64	106.01	109.49	106.63
106.97	111.73	113.83	111.18	106.07	114.23	116.15	113.77	113.99	114.13	114.5	108.96	111.55	108.33	105.7	111.86	112.21	110.11	108.92	108.82	111.67	110.17	113.14	112.14	110.89	106.77	112.82	113.21	107.72	111.26	108.77	108.53	107.65	108.29	112.84	108.63	110.62	113.46	115.75	110.64	109	110.61	103.25	110.25	107.58	107.37	107.17	110.55	115.47	113.1
105.32	107.12	109.65	107.94	108.18	109.95	110.67	104.61	111.02	105.84	100.55	106.26	98.321	113.15	105.64	107.44	105.91	110	109.89	105.94	108.46	104.7	104.12	105.75	103.99	104.58	110.89	111.72	116.67	107.98	114.62	113.76	109.97	104.8	111.08	110.12	109.73	110.2	103.43	110.36	106.62	103.44	108.06	114.13	110.08	107.19	106.77	109.4	106.18	111.05
101.77	100.66	103.64	108.81	109.64	102.34	102.05	114.56	102.29	102.97	109.3	109.59	110.89	100.73	108.77	101.77	102.52	107.62	106.42	103.13	106.71	101.62	110.64	104.87	110.31	106.47	107.43	100.13	107.71	105.61	104.1	109.68	104.01	106.01	112.92	102.64	102.51	101.86	101.45	107.34	107.97	101.82	99.864	102.36	105.27	104.58	104.28	103.34	111.04	107.48
101.5	107.04	115.34	103.66	109.24	108.57	113.97	107.55	105.76	105.35	100.98	110.93	99.363	103.37	109.77	102.6	107.16	104.74	109.52	110.38	108.63	103.35	106.86	117.25	105.6	110.08	104.15	104.51	104.16	102.38	104.11	107.7	101.71	104.16	101.62	101.95	114.23	108.02	102.34	108.03	107.72	105.16	105.17	112.2	107.95	102.59	110.06	105.01	108.7	102.93
108.53	108.1	109.41	112.92	101.41	103.55	110.45	107.69	109.97	108.34	105.66	105.75	105.62	105.89	105.44	100.04	106.94	107.13	111.21	108.08	108.71	101.76	108	113.93	108.8	107.96	111.13	111.27	108.43	104.93	103.68	115.53	100.71	111.59	104.58	109.05	114.47	113.21	110.52	114.16	106.59	103.72	104.94	109.73	111.63	101.23	113.04	113.66	113.4	106.28
109.83	103.33	109.7	107.76	100.74	103.92	104.79	107.63	99.589	104.5	106.73	111.03	97.52	108.47	106.37	107.86	102.7	104.6	101.29	107.09	104.85	106.88	106.54	103.69	106.25	103.14	105.59	102.27	106.91	104.19	105.95	104.67	106.8	109.76	111.34	98.187	107.98	103.4	102.21	107.68	106.54	106.69	112.31	105.63	110.79	102.93	107.46	104.2	100.5	99.602
106.96	109.33	107.76	108.41	108.03	114.23	103.5	109.02	114.69	104.83	106.91	110.97	105.38	103.69	106.32	103.68	103.92	108.25	111.63	103.35	110.03	110.06	100.41	110.75	109.35	111.1	110.2	114.34	105.49	112.2	105.86	100.14	110.76	112.89	107.88	99.909	97.11	98.623	112.06	110.88	109.01	105.28	110.94	107.47	109.59	106.58	106.31	104.27	107.63	104.8
112.38	109.24	105.24	105.35	111.32	111.85	111.25	106.03	112.11	109.52	107.89	98.734	105.54	106.17	101.34	111.11	111.19	107.37	104.95	108.55	107.24	104.46	113.01	110.19	109.45	112.46	108.24	106.92	104.77	105.05	113.46	106.64	106.7	113.85	109.42	112.28	106.02	105.24	99.094	102.19	107.56	111.95	108.35	114.65	108.08	111.87	110.71	114.09	113.94	110.48
105.12	104.43	103.22	106.93	109.22	110.22	107.67	104.15	110.36	112.21	114.99	104.39	105.95	98.335	107.77	105.2	99.554	103.4	100.87	103.29	108.11	103.21	107.83	108.4	108.66	103.08	101.37	102.72	104.54	108.89	102.05	105.11	101.69	104.26	100.79	105.84	105.45	98.696	113.49	105.59	107.54	102.91	106.46	101.5	108.82	104.67	107.84	105.3	109.7	111.65
96.864	104.48	100.78	110.9	105.47	110.53	100.74	103.64	110.08	108.82	104.48	100.7	112.51	102.14	105.16	99.535	98.724	101.74	98.414	107.53	106.39	108.61	104.29	106.97	105.22	100.77	106.43	106.16	110.54	106.44	101.94	106.27	104.21	104.54	109.73	104.28	103.55	108.36	104.82	100.48	100.35	103.28	107.08	105.91	111.32	113.3	110.23	101.28	106.8	99.681
110.29	111.31	111.55	102.18	107.21	106.86	105.58	104.89	106.34	110.15	110.82	105.08	110.8	112.45	107.46	110.87	108.11	109.97	115.7	109.02	109.66	109.24	109.76	108.91	106.18	104.6	112.71	110.19	106.72	109.49	108.86	106.42	108.68	104.22	106.21	112.19	109.22	106.39	109.01	110.73	106.81	103.64	111.18	105.18	109.19	103.41	109.76	110.25	111.85	116.74
108.63	102.17	103.6	102.35	104.05	107.33	99.525	108.11	98.955	100.44	101.89	99.093	98.54	100.4	103.34	98.53	103.24	104.19	105.47	105.31	105.76	97.437	102.13	103.73	109.2	102.35	102.27	105.25	97.666	100.76	102.51	105.93	99.39	106.26	102.08	102.42	107.96	102.94	96.281	94.289	100.17	102.39	99.878	102.9	106.54	103.12	104.24	102.05	99.39	107.58
108.35	115.76	105.39	110.37	109.89	104.13	110.46	109.12	106.77	112.12	105.15	109.11	107.23	108.49	111.71	113.39	106.57	106.36	109.38	101.72	115.24	112.06	107.12	113.18	109.5	113.05	114.23	106.93	106.13	107.55	104.95	111.4	101.63	105.33	107.78	105.4	106.45	107.48	104.51	116.41	109.73	105.61	107.75	111.81	101.33	103.47	111.13	109.27	118.17	115.18
111.98	110.23	104.68	113.02	108.8	109.72	107.45	115.32	110.72	108.29	110.08	108.11	106.55	109.5	115.74	114.69	109.87	108.83	113.32	111.26	108.55	108.82	112.82	104.92	112.87	114.23	112.82	112.65	109.87	111.49	109.78	105.78	112.87	109.07	108.93	112.02	107.12	107	115.62	102.66	111.06	104.11	103.8	104.61	113.26	109.9	115.99	109.09	107.41	110.9
102.43	106.48	104.3	107.01	107.49	112.13	110.41	107.7	111.58	105.1	99.482	106.86	103.03	111.11	102.87	106.04	110.48	102.58	106.96	110.73	110.77	108.79	106.26	102.93	111.71	102.01	106.61	112.4	109.25	103.83	109.17	106.71	108.49	102.44	106.51	104.42	100.36	111.31	109.35	105.2	106.9	108.5	106.36	110.56	107.17	108.57	107.29	107.88	96.892	106.44
104.01	109.61	107.73	113.84	109.86	107.83	109.29	120.32	115.68	106.74	114.08	108.78	113.03	112.34	107.41	116.94	107.93	115.6	110.08	108.16	109.37	113.01	110.68	110.86	108.04	116.91	102.61	111.94	108.54	114.77	108.32	108.67	113.51	108.88	109.17	110.87	111.54	111.2	108.5	107.75	113.97	110	114.11	107.66	113.52	114.84	115.12	113.12	108.6	108.45
111.12	109.89	108.5	108.36	100.8	101.89	101.71	108.7	103.64	100.56	102.08	106.66	106.71	105.81	111.6	113.17	103.11	113.36	106.62	104.56	110.86	103.6	110.06	106.83	108.85	109.97	102.55	101.15	101.43	98.427	113.7	110.32	106.61	104.74	103.59	108.5	109.58	102.49	106.93	107.25	108.33	111.22	108.69	104.73	108.66	102.78	106.32	106.57	99.539	103.78
112.5	110.37	105.37	101.71	105.82	103.2	111.02	109.76	106.78	108.25	111.58	105.77	112.1	102.69	107.53	110.9	110.01	102.41	115.12	106.37	107.67	103.78	109.25	111.68	111.77	112.77	104.09	112.77	112.64	104.86	110.65	108.53	101.84	102.69	112.75	104.62	109.72	107.99	103.36	102.05	108.57	110.19	111.35	109.13	107.05	109.92	104.74	101.07	107.25	104.44
104.35	98.649	105.24	106.3	111.04	109.26	108.63	111.15	107.11	104.57	103.77	112.94	100.28	103.02	105.44	103.21	106.24	109.54	107.04	107.73	105.22	112.23	98.271	110.3	100.43	110.1	105.89	101.34	105.95	98.823	106.76	103.99	106.56	106.32	103.72	104.49	109.53	107.85	103.72	107.27	112.6	101.38	108.42	104.07	104.74	105.73	107.17	105.5	101.24	106.83
102.99	105.95	102.58	105.25	105.84	103.82	102.5	110.33	106.71	104.23	106.17	108.78	107.5	112.49	105.81	106.01	108.7	108.07	102.95	104.29	106.94	102.36	107.4	105	111.58	102.47	106.06	109.96	101.45	107.6	114.57	112.74	103.6	107.64	100.88	106.18	102.85	112.57	101.67	110.24	98.781	107.66	103.69	101.74	111.09	109.75	105.89	107.28	109.78	107.99
110.06	103.67	101.97	99.306	103.09	107.98	112.14	101.72	101.57	106.86	107.48	99.724	110.41	101.36	106.43	107.41	112.33	101.53	104.87	101.31	103.45	110.62	108.9	101.67	103.89	110.08	103.71	104.32	99.09	105.82	107.37	108.31	107.7	106.21	104.2	102.28	100.59	101.52	101.48	104.31	109.24	102.25	102.97	108.85	104.52	106.81	104.27	111.4	108.2	101.03
109.41	100.49	108.04	108.51	108.3	113.82	106.4	108.86	104.95	112.65	106.1	106.77	109.92	106.68	111.6	108.94	103.35	101.71	105.28	107.05	112.01	111.14	102.73	108.25	106.47	105.16	108.42	113.13	101.28	104.22	106.15	109.32	109.25	107.29	104.87	109.34	111.86	109.27	104.99	104.83	107.51	110.36	108.8	112.16	107.14	108.95	110.73	112.78	110.07	104.05
111.86	107.87	104.06	108.1	113.94	106.89	113.12	105.3	107.87	103.11	109.99	112.28	105.69	116.64	109.03	107.29	106.59	109.69	108.52	108.17	99.494	108	100.31	109.2	109.68	106.11	104.27	111.13	108.08	101.92	112.32	106.77	108.89	104.34	112.91	108.62	115.13	105.76	112.4	112.04	102.17	110.54	108.37	102.53	113.1	110.07	107.88	111.53	110.43	111.15
108.83	104.26	106.4	100.14	108.76	105.47	108.2	115.21	105.22	101.32	107.84	112.1	106.08	107.82	106.35	102.07	106.94	101.61	103.97	106.21	110.06	104.84	110.1	112.2	106.27	109.2	96.035	101.26	105.57	100.87	97.782	104.95	103.1	108.16	104.56	101.16	105.87	106.01	103.4	109.54	101.41	107.39	107.42	108.79	96.066	108.95	100.47	105.16	111.37	107.17
104.63	105.65	107.07	116.84	104.15	110.09	111.63	105.17	114.91	104.8	106.53	104.81	108.53	108.63	111.56	111.22	109.13	111.84	110.9	103.91	110.38	107.76	112.9	111.44	104.56	103.41	108.56	110.97	106.41	112.65	102.81	107.05	107.42	103.94	106.91	111.4	109.43	102.28	108.43	111.73	105.75	111.07	99.351	108.63	106.54	109.76	102.76	106.41	113.44	105.74
100.18	95.386	90.709	94.917	103.8	99.241	103.03	95.974	96.525	98.736	104.89	96.303	92.339	98.171	95.828	99.229	92.524	92.995	102.1	99.461	98.398	98.389	101.45	97.456	103.85	97.948	101.83	94.363	105.1	96.734	97.275	97.807	100.22	103.43	95.975	97.115	93.111	99.183	94.379	100.61	102.78	92.664	97.95	96.31	101.86	101.17	100.8	97.001	94.353	93.985
106.91	103.88	107.47	102.38	105.33	109.7	103.54	104.63	109.94	105.35	112.41	113.55	113.88	111.42	104.04	103.4	113.04	110.4	107.42	105.74	102.11	107.55	106.07	105.05	109.35	109.56	104.33	112.06	108.98	112.69	104.66	105.25	99.933	111.65	108.26	103.18	106.37	105.38	105.86	106.92	111.21	108.04	105.18	108.58	114.69	103.31	111.4	105.96	107.92	100.56
108.18	105.57	109.75	103.74	105.75	106.6	111.89	100.55	109	106.26	107.41	106.3	111.6	102.5	110.51	109.51	102.32	99.593	110.34	106.14	111.53	103.18	105.99	110.33	102.51	102.94	107.36	113.18	111.2	107.83	112.55	108.13	107.88	110.32	107.37	108.01	108.99	111.37	101.94	106.27	107.39	106.43	105.35	108.96	108.2	105.11	102.1	106.39	114.64	112.41
106.25	109.51	110.77	111.99	107.13	104.3	110.95	108.4	110.6	106.74	105.55	113.77	108.21	105.05	108.44	107.01	105.46	111.45	109.31	103.51	110.49	104.28	106.72	112.96	111.85	112.96	109.9	112.11	107.96	112.26	107.76	106.22	109	113.74	103.5	111.17	107.64	106.53	105.3	104.68	103.55	104.3	116.69	100.55	107.67	102.77	109.57	97.652	108.1	111.9
109.25	104.57	109.98	106.18	112.99	107.35	100.2	109.05	106.69	104.88	107.4	102.39	99.204	106.56	113.88	115.34	98.481	109.75	103.85	109.13	106.42	103.04	107.14	111.86	104.3	106.43	106.53	105.36	104.97	102.74	112.56	100.9	107.82	108.25	106.42	109.97	103.88	101.84	106.53	109.04	110.07	105.52	107.8	103.48	107.04	105.05	107.65	107.94	102.96	109.28
113.88	108.47	112.22	109.27	112.43	110.15	111.31	111.48	110.53	109.12	111.99	103.04	105.57	109.61	106.66	109.89	116.33	113.73	113.95	109.47	113.16	105.11	103.64	111.22	109.07	109.78	109.58	106.68	104.87	112.15	118.84	110.78	115.26	106.01	112.28	112.06	105.18	117.27	106.5	112.86	112.4	109.85	106.89	103.22	108.28	107.5	111.27	110.48	110.09	113.34
111.27	108.5	105.92	107.84	104.29	104.12	109.9	107	105.13	104.92	110.9	104.33	103.9	106.94	106.22	107.59	106.71	100.34	109.32	114.97	111.04	104.93	108.09	110.47	109.61	108.13	108.55	102.65	110.59	106.06	105.39	106.01	107.51	103.13	110.87	103.75	109.15	102.76	101.69	104.88	111.41	106.5	107.53	105.98	111.94	103.46	104.75	110.67	114.01	104.46
103.58	97.7	101.17	106.7	105.78	99.975	97.43	97.145	100.64	105.17	107.27	90.386	95.299	93.664	98.304	101.31	100.39	99.563	96.889	99.648	99.417	101.89	93.915	105.39	99.944	94.928	104.07	95.575	102.46	103.1	100.66	102.1	103.6	97.407	102.11	105.5	101.17	102.88	97.621	100.56	101.65	105.96	103.76	101.03	99.664	107.32	96.744	108.57	102.12	103.66
100.35	95.851	94.188	89.842	97.703	98.248	96.525	99.198	93.498	93.91	95.447	93.593	93.54	91.648	102.81	97.738	101.41	97.143	100.13	96.902	95.584	100.4	100.93	97.94	95.828	103.84	97.305	95.324	92.719	98.799	97.107	96.826	100.89	104.44	95.505	97.731	97.551	97.294	102.05	100.05	93.827	97.793	100.41	94.67	101.59	94.711	104.36	106.85	98.526	98.278
103.44	114.23	108.3	108.45	98.697	106.51	110.08	112.7	107.97	106.7	109.5	106.4	109.26	103.94	107.52	103	104.75	108.22	111.73	106.85	101.59	105.15	103.16	107.04	111.62	109.87	110.13	105.54	111.78	100.01	110.96	104.58	105.93	106.41	107.19	112.58	105.31	104.06	109.05	98.433	96.677	102.71	107.27	108.48	103.48	107.26	105.65	97.617	105.43	107.98
103.93	109.39	107.07	105.32	105.08	109.25	108.21	108.11	109.35	107.36	111.48	107.77	108.08	120.32	109.18	109.56	104.27	115.15	109.8	108.09	104.81	110.6	98.868	104.5	108.49	106.91	101.66	105.45	113.21	103.17	106.61	110.5	106.3	110.4	105.82	109.18	106.92	106.41	112.97	101.99	105.94	107.65	108.84	104.42	109.55	109.45	102.79	109.93	105.79	107.76
91.932	99.093	99.982	105.85	100.91	98.395	95.958	96.997	104.41	90.955	100.46	97.145	94.845	94.507	98.744	100.01	99.056	101.55	96.321	103.41	96.111	96.206	93.69	94.702	97.092	100.44	102.74	103.1	107.62	106.11	92.477	98.517	95.636	107.37	98.454	99.99	102.46	98.022	101.8	104.06	99.254	103.55	95.707	100.15	97.342	99.558	101.84	105.32	98.771	97.102
100.86	97.091	102.08	99.025	103.55	99.922	103.44	93.727	102.37	99.553	97.022	101.23	93.301	96.904	99.383	100.82	99.825	104.07	99.566	93.716	93.35	99.118	101.34	100.38	99.72	100.53	96.502	98.424	104.67	99.451	93.25	96.754	102.38	91.917	96.711	102.76	92.859	95.934	99.333	99.685	93.383	91.998	105.14	97.208	100.27	94.298	97.048	101.05	96.641	101.33
111.03	111.65	108.9	113.15	116.17	106.34	118.91	108.62	103.9	101.28	118.28	103.83	110.15	103.27	107.47	104.5	106.94	110.8	107	101.76	105.57	103.97	110.12	110.55	108.6	111.32	107.87	107.76	110.16	118.35	102.93	101.93	104.38	108.3	107.48	116.49	104.14	104	103.86	108.57	104.86	109.49	109.74	111.82	105.99	103.87	107.98	106.86	110.44	106.04
107.46	99.696	101.1	107.97	108.84	107.67	107	103.98	113.18	108.28	103.54	94.846	110.37	106.9	104.66	107.62	112.15	107.25	109.34	107.98	112.53	106	108.65	103.6	101.04	103.97	101.84	103.97	110.52	105.27	101.11	99.994	108.63	105.53	105.6	114.67	100.97	100.86	107.76	110.25	109.58	103.62	105.77	106.86	99.858	104.93	100.81	110.59	110.21	107.07
94.203	94.637	103.99	96.96	100.07	102.45	92.224	105.03	100.84	96.615	98.195	94.419	100.09	98.712	97.952	103.31	97.849	98.631	95.581	92.278	104.22	95.244	96.179	101.34	95.594	98.135	98.922	101.51	100.5	99.878	93.567	95.411	99.736	102.57	101.08	90.678	94.622	95.425	100.35	101.84	95.072	94.829	95.961	98.177	99.072	98.694	99.079	100.87	99.503	91.551
101.09	113.94	103.84	106.75	106.68	107.01	108.57	111.35	106.82	103.34	107.67	103.92	106.6	106.51	105.15	106.61	108.48	112.16	109.53	107.34	108.3	107.64	103.23	103.22	107.38	109.29	103.03	105.53	107.15	107.29	108.98	110.03	99.212	107.82	112.9	106.46	110.99	108.53	102.79	107.06	105.94	101.12	107.14	97.628	110.16	105.97	103.66	105.71	106.18	111.92
98.325	96.081	95.79	94.997	101.95	96.23	95.667	95.108	95.067	100.47	93.658	99.423	93.714	92.905	95.028	97.301	96.172	102.5	93.891	96.342	99.628	95.386	103.91	101.13	89.482	101.29	100.79	101.01	99.153	93.15	98.767	97.322	98.399	104.09	99.061	98.199	103.57	99.689	99.909	94.175	95.133	98.236	91.862	96.181	108.2	91.576	94.086	92.961	95.192	89.352
97.364	99.94	95.576	107.93	101.99	103.01	97.447	97.656	99.82	98.878	96.99	98.753	97.677	97.756	95.987	103.22	98.748	95.61	98.549	98.581	108.76	102.05	102.99	103.71	97.489	89.851	104.56	105.07	95.996	105.68	96.465	97.325	99.613	104.81	100.91	99.232	101.48	108.08	100.78	102.16	101.54	102.65	97.185	102.26	101.18	104.01	91.422	93.874	101.4	102.89
100.83	103.84	106.63	104.64	107.16	106.21	102.25	100.03	108.2	113.66	105.6	106.95	109.22	100.36	106.59	111.04	108.55	109.08	106.56	105.24	116.09	106.03	109.58	102.94	101.96	105.03	104.86	99.676	97.345	101.55	107.27	101.96	102.09	108.43	106.6	105.11	100.82	109.35	102.43	102.61	106.29	102.99	108.39	97.043	105.93	104.53	105.6	100.68	104.14	105.73
107.39	107.31	107.43	105.72	105.72	112.24	109.93	105.23	106.05	108.89	109.18	102.69	114.17	110.23	106.61	110.34	102.73	106.05	109.63	104.96	102.67	107.5	109.66	113.51	106.8	108.46	108.47	110.76	104.37	101.04	106.42	113.97	105.41	106.68	111.79	100.45	111.47	103.39	103.84	111.87	108.87	107.03	108.65	107.76	111.27	109.69	109.32	100.19	105.61	113.36
108.6	103.8	109.64	108.29	109.99	110.07	107.98	106.84	98.878	106.11	106.81	110.73	106.64	105.46	101.99	106.34	105.34	107.78	106.9	106.81	101.57	108.03	103.16	100.86	108.94	107.88	112.44	107.22	106.78	109.4	109.92	110.47	104.43	105.66	110.67	116.29	107.18	112.34	114.77	109.84	103.07	106.54	110.48	109.39	108.63	105.37	111.58	107.98	105.39	110.61
106.84	104.17	99.703	110.09	108.24	101.81	105.23	102.65	112.37	104.08	105.75	104.96	106.99	102.29	105.73	106.88	109.22	104.76	106.2	103.53	100.22	105.3	101.16	105.6	110.57	105.14	101.63	102.69	106.01	106.81	107.55	107.65	101.2	106.74	109.19	106.7	99.145	109.04	105.26	95.159	104.2	105.31	100.5	106.11	106.36	106.99	99.956	104.54	99.676	111.63
103.39	104.91	109.88	108.51	108.78	106.74	109.68	112.73	108.64	106.2	103.54	106.31	101.43	104.72	109.05	111.24	104.6	109.24	115.81	110.19	111.97	121.43	109.49	98.825	105.24	109.05	107.07	109.88	113.85	108.17	107.85	109.66	109.52	114.73	105.39	106.18	99.709	110.47	110.74	102.69	115.21	106.25	108.62	110.2	100.04	108.15	110.49	105.21	105.1	109.22
104.87	103.76	104.3	105.76	116.86	111.67	105.41	104.46	103.09	108.83	102.8	109.57	105.61	113.05	103.6	108.83	108.66	108.07	114.38	111.43	101.31	107.21	105.18	108.97	103.63	108.3	108.06	112.06	107.07	110.13	113.44	107.34	105.34	111.8	107.86	105.75	112	105.9	110.46	106.71	112.93	110.32	101.24	104.31	112.58	114.33	109.31	105.99	114.37	104.38
103.46	105.26	99.015	103.47	104.65	108.4	104.36	104.53	108.7	109.66	109.93	106.04	102.54	105.71	102.42	105.39	112.1	108.9	106.96	109.06	102.49	109.3	105.44	105.69	105.57	102.01	108.81	104.62	102	103.71	106.31	104.86	103.16	101.51	112.13	109.76	104.04	104.78	101.53	103.28	101.95	109.77	99.133	107.49	103.88	104.59	109.72	109.74	108.13	107.5
107.29	105.76	105.73	105.48	103.99	102.77	104.53	103.25	107.49	105.67	105.96	107.43	103.92	106.55	107.74	105.44	105.46	105.34	106.63	103.99	102.92	103.62	102.19	107.74	105.53	106.29	106.86	99.853	110.62	103.51	103.61	105.98	97.712	105.29	103.26	105.98	109.53	106	105.2	106.26	103.31	109.08	106.48	107.81	101.45	107.61	110.06	100.5	107.36	110.92
99.255	105.31	98.147	94.033	98.686	95.809	100.85	99.832	100.45	97.714	103.68	97.292	97.843	105.72	91.676	96.581	98.969	97.862	103.72	100.33	98.553	95.624	95.503	101.47	100.05	99.246	90.377	94.966	97.343	99.615	95.816	94.962	99.14	103.51	99.534	97.11	108.58	99.989	98.318	97.475	96.017	96.921	96.981	96.957	94.457	97.612	95.282	97.545	99.822	102.28
103.13	103.95	111.01	108.59	107.34	107.61	111.15	108.71	110.78	110.79	109.45	108.73	104.94	102.08	108.9	109.18	105.39	110.42	108.25	106.67	107.23	109.58	110.49	104.04	108.21	108.29	104.6	110.21	103.81	109.16	109.22	110.9	104.31	109.14	111.21	102.45	113.64	109.49	105.17	104.97	109.26	111.33	112.35	103.61	115.4	109.55	112.62	104.79	101.15	109.94
98.463	99.383	103.32	96.678	99.302	99.051	96.711	94.714	93.049	95.225	102.37	97.457	102.62	96.02	99.031	102.33	97.388	95.542	100.27	100.43	99.68	96.413	96.65	90.455	99.054	102.3	97.433	95.908	99.621	100.36	103.58	103.54	104.51	105.46	94.191	94.315	109.82	103.84	102.06	96.37	100.37	102.98	102.48	89.821	101.67	95.078	98.756	102.58	99.196	103.04
106.86	105.07	108.42	108.21	109.96	113.58	103.41	106.15	107.33	111.49	106.86	111.8	108.23	108.91	110.55	105.58	113.06	106.97	110.47	103.48	106.83	107.89	112.36	105.62	107.72	101.25	107.92	101.73	110.15	111.3	111.61	106.14	103.13	105.88	114.47	110.04	115.88	106.8	102.21	112.94	108.12	105.47	109.32	105.48	104.09	106.22	108.07	110.01	107.13	112.02
107.36	105.91	106.02	106.55	110.28	105.69	107.75	98.33	105.96	98.934	107.77	106.31	107.85	104.39	104.71	100.32	113.83	104.2	106.82	110.74	98.52	103.22	109.31	96.342	106.57	105.09	107.88	106.79	103.31	107.03	104.34	105.56	104.87	109.98	104.91	102.55	105.63	99.719	106.31	104.64	110.84	106.38	109.7	102.4	113.6	106.6	104.73	107.5	102.28	105.89
104.9	116.18	108.17	110.48	112.8	111.78	109.41	112.78	105.73	112.06	112.73	110.27	108.25	104.45	108.57	112.68	114.38	108.98	112.59	110.91	110.68	106.28	115.82	115.66	112.5	110.69	113.24	111.52	107.02	112.02	110.7	106.5	111.06	116.7	114.99	113.12	112.28	112.76	114.57	102.97	109.88	111.22	114.96	109.85	110.48	107.84	113	109.38	106.86	104.19
109.81	115.11	111.67	106.1	109.45	114.69	109.4	105.14	106.32	109.38	107.35	115.13	110.01	110.63	106	108.16	107.86	110.26	104.11	105.65	103.98	109.06	109.48	113.29	111.44	110.5	113.39	106.03	108.76	111.77	103.68	102.33	109.89	115.06	110.9	109.8	108.51	107.55	101.8	107.19	105.17	113.34	106.6	103.28	111.05	113.46	107.14	104.07	109.98	103.28
112.7	107.71	107.45	104.11	106.91	108.7	109.49	97.275	100.26	105.63	107.56	108.41	99.321	102.63	104.45	107.7	103.26	106.6	104.94	105.23	108.58	109.17	104.04	107.22	106.15	105.22	105.52	102.61	105.67	107.76	106.27	103.34	100.4	103.71	104.43	110.73	104.16	105.22	99.259	110.63	107.14	103.82	97.412	100.34	102.18	105.74	98.647	103.51	104.48	106.58
99.745	106.54	107.62	106.57	106.17	110.44	102.71	102.87	105.33	106.4	105.59	104.19	109.32	106.77	101.51	113.21	105.01	106.54	107.26	102.45	107.72	104.29	103.45	105.41	98.059	106.56	111.89	102.1	106.39	103.92	106.19	107.75	100.63	96.316	107.38	105.11	104.98	104.96	104.61	107.68	102.68	110.37	111.59	100.52	108.51	103.19	104.11	108.4	102.2	105.6
108.58	110.39	116.19	112.25	104.28	109.56	110.82	107.26	111.58	107.1	110.79	105.83	105.22	102.97	107.03	107.3	109.64	104.49	106.71	101.29	109.22	108.44	115.72	101.02	111.6	110.51	111.98	115.64	105.07	108.27	107.58	107.52	105.45	105.88	105.71	111.2	108.33	105.82	106.01	110.34	109.38	108.7	109.18	109.88	115.05	112.11	106.48	106.54	110.76	108.6
100.08	101.44	105.36	89.842	100.99	102.22	99.595	96.934	100.5	104.75	105.6	99.33	100.78	102.91	101.82	95.969	94.21	98.105	96.771	100.75	103.32	101.59	102.22	101.79	103.39	98.225	102.44	94.924	99.083	98.881	97.481	96.924	101.72	99.741	97.229	102.63	98.033	90.215	103.82	104.81	94.366	93.942	95.591	101.02	98.771	103.31	94.748	105.15	99.673	99.809
102.03	97.827	105	110.23	103.41	100.7	100.82	105.27	104.68	101.57	97.314	107.76	106.46	107.05	104.64	101.95	105.77	100.35	104.76	106.76	98.812	108.79	106.07	105.09	104.64	105.17	103.37	102.35	110.76	100.99	101.27	104.98	109.82	104.21	100.79	103.08	102.54	105.94	103.87	106.51	108.45	101.15	110.95	106.27	109.79	104.18	102.22	102.92	103.01	105.49
107.09	100.65	100.08	105.04	108.24	99.957	109.96	101.05	109.71	104.82	101.73	106.73	107.47	109.53	104.75	105.85	102.43	108.41	107.06	101.68	103.08	114.29	98.602	108.13	113.94	105.91	108.89	104.92	105.7	107.46	106.34	108.56	101.09	107.69	108.19	101.67	107.04	106.9	102.28	101.54	97.389	100.47	105.1	102.57	104.63	99.878	105.94	100.33	109.07	104.91
97.254	95.767	91.876	98.439	99.528	96.199	92.293	96.302	97.401	96.254	97.274	97.639	107.02	104.16	102.07	96.485	92.541	94.452	103.08	102.95	99.527	101.77	105.02	102.77	98.351	101.61	96.76	97.023	97.426	101.59	102.56	96.29	93.934	95.222	102.45	97.628	98.029	96.6	96.495	99.022	95.588	99.994	95.56	101.21	102.96	105.24	97.61	101.73	99.995	102.73
107.47	109.57	106.42	106.02	106.59	108.96	105.28	105.51	108.63	106.59	102.05	103.56	109.92	103.13	110.38	98.872	105.32	107.44	106.5	107.2	107.73	104.43	107.39	106.56	104.91	113.65	107.28	104.16	106.75	103.21	99.706	106.2	106.61	103.22	108.84	105.8	101.06	104.96	106.81	105.35	111.62	107.45	103.56	107.18	101.68	108.52	97.958	98.668	106.91	101.26
106.5	105	106.84	107.29	113.12	103.94	107.34	108.25	109.93	103.13	102.61	101.14	106.49	103.32	106.7	108.12	103.67	108.38	102.69	108.64	107.21	103.74	108.1	106.98	106.68	108.99	104.93	100.25	106.65	106.02	110.14	110.19	107.64	108.22	112.22	109.95	103.28	107.32	109.55	112.07	102.54	105.61	105.97	106.52	103.8	102.39	108.36	107.68	99.397	106.22
90.329	94.48	100.25	93.183	103.75	102.02	88.224	95.328	91.785	97.785	98.316	96.572	94.633	96.356	93.849	100.95	99.806	102.43	97.549	97.798	87.964	97.304	103.02	102.13	90.768	102.21	103.19	96	95.364	95.563	99.541	95.168	98.52	92.737	105.41	101.11	94.099	102.31	98.407	97.396	100.4	105.75	100.46	98.614	98.947	90.445	96.986	92.946	95.083	103.02
116.87	113.39	107.86	107.07	116.44	108.77	116.32	113.77	112.49	109.5	109.05	108.75	104.73	108.1	111.9	110.69	109.58	113.12	106.94	113.34	117.18	109.21	111.92	113.34	110.29	112.86	114.9	109.81	113.33	110.71	109.36	112.57	114.89	105.04	111.22	115.36	112.98	111.05	105.87	110.61	109.96	113.33	113.05	109.2	105.46	112.41	107.28	109.35	108.06	103.79
109.81	110.74	103.45	108.33	109.86	104.43	106.9	106.58	109.6	109.98	112.28	113.91	104.13	110.85	101.93	109.16	111.6	110.27	113.76	100.59	110.43	112.74	109.85	101.66	106.62	105.88	107.8	113.48	109.84	111.55	112.77	110.71	110.11	108.02	108.58	106.95	106.38	115.22	102.56	111.82	106.67	106.38	103.31	106.4	107.81	109.48	107.04	109.58	111.31	107.01
106.68	107.16	105.64	110.6	109.48	112.1	114.38	107.32	111.54	110.15	115.06	108.32	107.65	105.9	101.18	106.13	110.01	109.46	104.71	111.85	106.8	107.82	109.13	109.14	112.99	104.65	109.1	105.11	102.65	103.19	104.05	115.15	108.02	106.71	108.96	111.7	109.93	111.5	110.56	107.24	110.73	111.28	105.71	108.35	112.24	109.98	108.52	106.74	104.69	99.242
110.41	103.49	106.42	106.42	105.29	107.49	108.62	112.32	113.69	106.1	111.9	106.26	104.59	103.61	101.91	103.75	110.75	107.87	106.23	104.44	111.48	106.81	103.23	106.14	107.68	108.47	111.82	111.6	107.66	107.39	116.74	104.69	105.1	108.17	106.33	106.5	109.11	108.93	110.74	99.033	105.11	103.13	109.23	105.74	104.36	111.66	107.16	100.79	107.03	107.48
109.8	109.46	110.45	108.03	108.98	102.77	104.08	108.49	109.63	109.63	99.845	113.34	109.48	106.21	108.68	106.54	106.52	103.66	110.74	103.93	103.09	107.15	104.66	105.36	109.88	104.69	108.7	108.29	110.18	107	109.63	113.64	107.17	106.06	104.08	106.32	106.81	112.58	103.46	106.93	104.36	108.24	108.93	108.62	103	103.56	110.12	108.79	109.67	109.19
98.416	101.6	103.13	108.38	100.67	98.254	97.111	100.19	95.174	101.11	104.14	97.159	98.464	100.56	96.044	104.5	100.61	102.22	105.53	104.17	100.85	101.9	95.516	106.07	110.18	102.41	102.89	102.52	95.656	97.388	100.6	99.913	102.45	90.393	92.189	100.93	101.1	95.046	96.749	106.77	104.05	88.809	103.13	104.64	98.166	101.05	99.697	98.11	95.563	102.59
98.724	98.042	100.33	94.168	101.36	106.83	94.558	101.04	101.64	91.137	102.24	101.14	101.57	95.99	91.536	96.476	103.31	95.794	103.47	95.294	99.91	96.532	101.92	94.074	95.138	96.516	92.291	97.199	97.784	95.497	99.844	91.726	99.987	96.517	96.227	102.44	95.112	99.537	105.19	96.417	95.44	95.46	98.329	95.457	100.42	91.942	103.32	91.835	102.76	98.279
112.82	108.54	111.49	108.55	115.49	103.88	106.33	114.86	106.41	109.09	107.06	100.84	100.91	104.39	113.57	106.62	101.21	108.98	110.52	106.69	102.19	108.29	115.65	98.835	109.3	104.69	105.17	111.64	103.61	111.83	108.06	114.46	109.07	107.81	107.09	102.44	107.25	106.23	103.48	108.1	101.94	105.89	105.8	105.44	110.75	113.17	104.18	112.09	102.25	111.37
107.76	103.22	102.32	101.05	102.68	105.56	103.06	103.37	102.53	103.4	99.929	103.53	99.05	109.25	98.011	109	104.53	103.09	104.52	99.535	104.74	111.74	105.42	101.2	108.63	104.23	105.97	104.35	104.47	104.18	105.1	106.64	102.82	106.73	105.71	108.55	104.61	112.66	105.59	107.7	104.83	104.59	112.54	103.71	109.34	102.96	103.9	109.55	101.41	102.89
99.29	93.842	95.939	100.43	98.142	102.42	99.905	102.76	97.747	101.48	95.593	98.789	96.267	101.86	99.18	98.345	103.6	97.331	94.868	101.28	93.932	95.85	98.241	94.599	97.628	100.35	103.21	100.13	101.4	97.14	102.28	104.07	105.33	98.087	95.801	102.25	99.267	102.1	107.66	95.07	98.267	96.175	105.02	98.167	99.209	93.146	98.644	97.359	95.422	94.686
108.02	112.21	106.59	107.9	111.14	103.64	110.71	114.49	109.57	109.69	116.34	109.82	101.25	106.27	109.12	108.28	108	103.81	101.64	113.05	109.53	106.31	109.71	103.99	105.17	111.31	112.99	107.45	110.37	104.96	105.65	110.36	110.44	110.42	108.28	112.93	106.91	112.28	103.78	107.87	107.78	101.74	105.23	112.27	106.85	106.08	110.14	111.61	113.74	113.42
109.1	99.946	107.64	101.68	105.9	106.78	105.08	108.55	100.14	111.04	110.17	107.73	102.71	109.88	110.64	104.81	104.5	106.48	108.46	104.11	107.46	101.3	106	105.93	106.66	103.15	101.4	111.75	107.31	105.99	106.37	106.06	112	100.84	105.21	107.58	103.92	104.36	100.37	106.94	111.81	107.09	107.23	103.62	109.77	108.74	102.43	103.39	110.26	108.21
95.731	100.73	93.355	99.607	96.06	96.857	95.503	100.12	94.632	95.745	94.109	92.913	99.597	99.484	95.409	106.06	104.08	92.273	96.664	101.53	96.185	89.407	96.266	101.5	98.129	100.31	94.867	95.999	93.035	101.36	99.243	98.66	98.915	100.45	92.971	98.142	105.21	96.175	106.28	99.214	91.97	104.99	100.44	101.51	93.728	101.4	99.361	101.99	101.17	100.43
109.4	101.64	106.75	110.27	106.78	103.42	108.32	107.07	109.2	108.36	107.27	106.87	106	106.47	110.72	106.51	107.01	107.68	107.79	106.48	104.57	106.14	105.68	105.72	109.49	108.48	105.94	111.87	111.65	112.64	106.31	108.28	108	104.68	103.88	104.86	106.02	105	106	104.09	104.09	104.79	107.06	105.22	112.66	109.71	103.7	108.24	116.46	96.82
104.03	105.3	104.04	107.08	107.62	108.3	111.41	108.47	104.54	105.39	106.26	103.14	107.79	104.68	110.35	107.36	105.81	102.19	110.96	106.25	108.59	101	110.14	106.07	111.68	104.44	103.91	103.02	114.08	106.59	107.15	100.89	101.35	113.54	105.45	102.22	100.87	110.79	107.58	101.39	110.2	103.48	105.92	109.07	103.87	111.76	105.45	110.47	112.18	106.66
109.3	111.42	107.92	106.53	113.51	100.04	101.91	102.37	104.49	101.29	106.35	111.32	112.14	104.14	108.45	110.69	108.26	99.536	105.61	100.88	107.33	102.52	105.4	108.06	104.33	112.58	103.06	108.22	106.3	111.9	104.58	106.73	104.73	105.04	103.39	105.9	100.97	106.94	99.41	109.52	109.97	110.33	104.24	105.6	109.95	104.35	104.92	106.77	106	101.95
101.8	111.69	107.32	104.95	108.2	116.63	115.55	102.26	111.63	114.6	106.52	101.88	111	108.77	104.47	113.98	110.61	109.68	109.18	112.22	108.02	106.71	105.48	101.11	108.55	103.98	112.06	108.6	108.08	105.01	100.89	106.41	107.17	106.01	105.24	112.06	105.69	111.64	112	105.76	103.09	110.96	112.91	112.4	106.16	107.43	103.51	108.18	112.69	116.68
105.48	106.02	106.84	106.45	114.28	101.02	106.18	108.02	110	105.94	112.25	110.91	108	108.1	104.79	106.35	103.38	111.97	102.71	106.73	110.17	113.18	104.97	111.58	104.43	107.12	105.5	98.854	111.01	115.24	111.77	98.609	110.32	111.76	104.95	113.44	104.05	101.22	103.17	109.86	102.03	111.19	107.22	108.37	108.28	97.512	114.74	103.96	109.42	113.23
100.66	99.879	99.099	100.03	99.037	96.35	100.53	96.326	96.284	105.94	95.396	98.731	98.061	95.141	98.07	98.664	99.549	97.818	96.975	100.24	100.91	106.5	98.266	101	93.866	97.47	102.51	96.24	103.62	103.91	100.69	95.115	103.15	93.766	100.49	95.211	103.14	100.79	101.35	102.32	106.65	92.738	97.119	101.95	102.51	100.15	104.1	101.32	105.07	96.316
107.85	106.94	108.99	102.3	110.7	102.35	110.01	112.12	111.91	114	108.46	113.24	108.03	109.95	108.52	108.5	109.95	109.1	106.97	109.62	106.65	106.47	109.65	105.5	103.86	119.35	113.45	104.1	107.73	103.82	109.32	109.04	103.48	116.25	107.46	103.85	107.28	109.06	102.66	106.54	103.85	109.49	109.69	110.42	110.25	114.96	107.12	107.43	102.94	97.606
106.04	103.56	106.6	103.35	105.63	107.94	102.22	107.51	95.582	103.84	107	104.2	104.37	111.88	109.21	100.89	101.43	91.634	102.66	111.21	109.08	103.27	98.793	104.84	106.33	106.8	103.63	112.67	104.15	103.68	101.19	101.49	107.55	101.56	105.57	109.34	111.55	103.31	106.96	103.62	104.74	100.52	106.32	101.92	99.015	101.34	105.57	107.44	112.68	112.15
97.625	96.836	93.484	98.165	99.404	96.349	98.008	98.257	97.709	100.36	96.097	93.235	94.754	96.199	97.156	97.651	97.108	97.255	99.845	98.768	90.002	98.646	97.666	105.07	95.792	98.638	95.437	92.316	99.117	102.49	99.802	92.818	90.754	96.232	94.506	99.518	99.915	98.899	100.22	96.038	109.65	99.364	99.883	98.941	102.02	103.58	95.06	94.912	94.374	100.1
105.93	109	108.18	100.75	105.82	112.57	102.74	103.35	108.89	108.38	108.36	98.124	111.05	110.5	105.19	111.05	111.43	99.888	110.08	105.23	106.08	105.06	106.48	108.57	103.44	100.03	94.678	109.94	111.43	102.5	110.36	106.02	107.9	105.76	104.72	110.01	106.06	106.07	106.37	104.23	115.78	110.06	104.74	108.82	111.83	104.54	109.68	105.25	104.83	100.43
106.67	108.37	104.51	115.81	112.58	114.18	109.59	109.75	108.94	109.9	107.47	110.79	110.79	109.87	107.47	108.05	106.41	111.96	106.59	110.62	111.36	97.367	110.29	107.46	114.94	113.44	105.76	106.51	103.44	108.08	110.13	108.65	107.49	110.13	110.79	105.32	107.84	105.01	105.98	114.57	114.36	102.73	108.4	113.41	111.63	113.2	101.54	106.09	103.32	108.8
109.88	106.52	108.72	107.73	112.51	111.31	108.43	106.83	100.83	105.9	112.88	103.83	107.5	104.01	105.89	108.67	104.89	106.53	111.4	106.45	109.22	102.07	108.12	118.85	103.78	108.82	110.5	110.32	108.48	109.99	107.32	107.08	102.1	102.93	106.28	106.39	101.74	106.51	107.33	108.54	106.06	103.14	104.62	110.24	107.48	110.3	107.17	107.15	106.29	106.04
96.421	98.152	103.48	96.05	97.621	97.581	98.017	109	97.398	97.58	104.49	100.33	98.757	95.615	103.77	102.87	94.838	99.553	98.571	97.68	98.927	100.88	98.286	98.565	105.84	102.06	94.42	99.063	99.27	100.4	98.217	100.71	96.51	101	104.14	101.84	107.17	97.866	96.188	101.43	97.923	99.19	100.87	98.58	99.678	98.847	92.673	93.025	99.272	101
110.52	112.81	106.27	116.54	107.4	99.05	108.72	107.35	104.87	111.93	108.15	114.46	114.52	108.89	107.28	108.33	110.4	102.91	113.41	107.47	109.53	111.72	108.26	113.24	104.91	111.05	109.38	109.07	113.69	109.45	106.91	108.91	110.75	111.34	108.64	101.95	106.77	103.69	109.03	111.51	106.97	105.36	111.85	109.32	105.16	108.25	104.98	100.42	109.34	109.97
106.77	101.17	104.75	108.86	106.14	104.51	107.54	103.6	106.79	100.74	103.04	109.83	98.513	102.27	108.74	101.65	110.2	104.93	100.96	109.79	104.3	110.81	108.61	105.29	107.27	108.78	100.62	101.83	109.08	108.01	106.03	104.31	106.72	108.24	100.75	112.29	96.943	113.2	102.86	109.74	109.63	107.17	105.81	112	103.01	102.02	99.778	103.12	107.9	109.18
97.686	100.1	102.58	102.72	101.81	98.012	98.258	95.501	93.263	99.383	96.45	103.03	90.916	95.332	96.742	94.666	96.367	102.35	99.711	102.68	98.913	94.191	97.312	95.29	100.15	92.072	95.182	98.152	98.65	101.21	91.154	96.289	89.64	95.082	97.162	95.159	101.28	96.059	101.63	102.31	96.36	99.281	100.95	104.19	99.228	105.21	97.79	96.694	99.95	95.891
109.1	106.27	100.29	107.35	110.11	107.43	112.34	101.73	103.58	107.47	102.25	109.21	105.21	104.52	103.48	104.5	102.73	103.89	111.06	108.71	105.57	102.78	107.83	103.3	107.19	102.6	107.2	104.8	99.733	101.97	105.18	99.602	102.61	107.06	107.01	108.01	110.54	103.84	106.44	106.94	110.98	101.77	111.45	110.73	107.59	105.78	106.28	106.32	106.45	107.87
97.347	97.014	95.322	95.194	95.768	94.291	102.38	102.45	98.669	99.74	98.501	105.01	95.015	95.307	93.023	100.68	95.89	98.174	96.415	99.833	90.788	98.784	97.015	102.24	101.21	101.81	100.65	94.999	100.06	94.96	103.45	101.08	93.334	94.864	96.881	99.365	97.721	100.21	103	100.5	97.031	93.578	97.145	96.021	98.517	95.694	92.949	97.648	95.968	103.55
107.6	112.16	114.04	103.58	107.99	112.73	111.21	112.07	111.38	108.32	106.72	108.47	111.81	103.44	103.45	108.31	114.24	110.24	111.86	107.34	108.77	110.82	106.67	115.87	110.12	111.48	107.68	111.39	113.92	113.2	104.76	115.77	107.34	109.05	110.77	109.99	109.05	111.59	105.11	110.14	112.31	112.85	112.16	110.82	106.62	109.1	114.69	105.58	113.89	107.73
101.98	110.62	110.68	112.36	105.55	108.53	101.65	102.35	100.34	104.83	109.02	100.24	102.87	105.5	101.93	103.85	103.52	102.29	103.49	104.3	102.7	105.14	102.46	104.84	107.33	109.85	112.03	109.89	107.83	102.99	105.12	98.1	109.52	108.57	101.98	107.79	103.93	105.8	104.51	109.3	105.28	104.85	107.34	103.69	109.75	104.61	107.47	110.13	109.31	111.34
110.31	109.46	107.41	107.78	101.97	109.18	110.56	107.22	110.97	106.25	107.68	109.65	111.18	108.91	107.49	112.36	105.22	103.28	115.39	114.16	108.77	108.6	106.5	108.78	104.97	107.39	108.62	107.93	109.5	105.96	106.92	108.12	102.96	108.73	107.25	105.64	106.14	113.1	109.63	113.24	107.65	110.94	107.48	107.68	104.36	107.2	106.34	110.09	106.7	108.94
95.471	107.15	101.44	96.509	98.713	92.597	98.815	103.28	98.387	100.1	100.99	94.528	102.38	100.87	104.11	103.1	95.07	96.207	97.523	105.57	92.673	100.51	99.185	99.301	94.155	99.773	97.015	99.85	95.738	103.46	104.25	100.88	97.302	94.189	101.45	97.802	98.284	89.653	104.77	98.462	98.984	93.754	91.338	96.922	108.21	101.83	96.503	100.71	93.958	95.462
106.52	102.97	102.12	107.14	107.72	107.95	111.35	105.48	109.51	105.81	104.5	111.06	102.49	98.644	110.25	104.22	103.73	105.13	107.52	108.7	111.32	107.41	102.25	102.43	106.74	102.17	110.22	109.83	104.54	108.48	104.56	110.18	108.04	97.318	105.69	110.73	111.32	108.48	100.83	105.03	112.02	110.05	109.39	104.45	108.89	108.57	101.92	104.1	106.54	103.74
112.81	109.13	102.35	106.46	103.91	102.05	112.36	111.1	106.76	108.6	112.78	105.96	107.33	107.78	110.31	110.82	108.11	108.9	105.5	113.14	114.09	104.69	114.26	103.26	107.16	102.48	103.79	110.81	111.16	101.7	105.72	109.05	110.29	107.68	103.46	103.73	108.43	110.09	105.45	101.64	113.86	98.452	104.73	103.76	105.21	103.4	117.1	111.38	103.19	113.55
103.9	96.416	99.185	101.87	103.56	102.3	98.986	105.18	100.57	102.47	100.64	101.43	102.09	101.43	100.3	102.8	101.89	101.97	101.92	103.5	98.988	98.759	108.8	103.25	97.811	102.92	105.66	97.052	94.964	103.27	102.11	100.55	102.89	97.189	101.87	100.62	99.848	95.186	95.448	105.26	96.731	95.001	102.44	99.206	100.57	107.85	110.27	102.12	92.747	100.84
105.67	104.72	97.442	100.56	102.54	101.93	104.79	108.04	105.37	109.06	104.4	109.75	107.31	109.16	105.99	107.8	107.24	105.18	108.91	111.35	106.07	102.22	100.14	105.45	100.47	106.43	96.248	102.45	104.89	107.55	107.92	102.11	109.65	109.26	107.12	99.894	105.97	110.5	109.93	103.6	103.16	109.95	108.76	111.74	96.97	102.41	109.14	105.39	106.52	105
101.91	113.65	114.16	108.04	106.07	101.65	111.99	107.28	107.64	112.07	114.22	105.08	103.59	106.79	102.14	107.83	105.47	113.26	109.27	110.21	109.2	109.92	106.78	111.27	103.02	105.92	106.54	111.69	110.04	108.23	110.09	110.69	111.71	104.68	109.61	103.86	106.55	104.1	108.94	108.62	105.91	103.07	103.16	109.78	113.74	101.56	109.59	106.18	110.85	108.62
109.71	115.4	110.63	111.93	109.27	112.01	111.35	108.65	106.37	109.48	103.19	113.56	102.49	110.36	108.65	110.43	104.77	112.3	107.87	102.95	107.01	114.25	110.93	114.45	109.87	110.88	110.74	108.06	112.88	118.2	112.29	110.23	112.59	112.32	112.3	113.19	110.56	108.83	110.19	111.42	107.67	105.68	109.03	106.72	111.9	109.67	101.94	113.75	109.21	103.88
100.4	102.13	102.08	101.03	97.242	96.706	99.752	98.629	101.52	98.948	103.66	102.01	95.286	102.17	100.93	101.94	102.05	97.934	93.907	102.21	96.921	102.07	96.922	94.131	101.71	103.01	99.612	98.24	101.08	99.258	96.767	94.674	103.53	99.498	100.61	98.368	97.215	92.89	101.5	107.31	101.95	94.905	94.986	98.684	92.638	101.48	94.409	90.167	102.27	100.37
94.923	98.21	103.59	100.89	96.29	100.62	94.194	95.402	95.547	96.157	101.27	97.632	99.343	98.125	90.226	93.935	89.366	95.428	99.095	104.74	94.958	99.811	96.946	94.649	99.548	100.57	102.73	98.288	93.19	94.623	102.35	98.254	99.116	101.36	99.74	95.991	101.01	97.383	87.34	102.72	103.64	97.615	96.454	103.86	95.923	88.231	91.982	95.092	99.282	97.402
106.26	113.84	110.86	101.82	107.53	104	103.01	107.82	109.64	107.07	102.21	106.83	99.742	103.32	107.08	106.61	106.69	105.71	109.43	102.38	105.19	109.25	105	104.95	115.79	102.67	104.55	110.08	109.55	106.24	111.11	98.85	106.05	106.86	103.21	103.43	105.45	101.41	107.61	105.46	97.001	101.64	113.58	107	105.38	103.99	109.91	100.66	102.3	106.75
102.68	102.36	107.62	102.85	98.425	107.29	104.28	103.15	108.81	105.01	107.79	101.13	101.91	108.3	105.01	109.74	106.93	103.72	102.12	103.14	107.64	105.42	104.49	104.45	105.63	100.9	104.65	103.4	104.52	110.86	107.39	105.45	100.31	100.55	114.35	109.11	103.69	110.01	106.39	103.04	103.35	108.21	105.68	109.14	107.67	106.11	105.29	110.13	111.45	104.33
107.17	106.86	107.22	109.57	104.72	105.6	107.67	110.35	102.83	109.37	105.29	100.95	103.56	108.84	104.37	106.83	106.52	110.09	112.91	107.07	105.1	112.26	115.46	108.68	104.17	110.94	103.93	97.999	104.53	112.36	107.61	111.62	110.45	111.08	100.12	106.8	106.36	104.05	105.57	109.31	109.95	111.47	112.74	106.64	99.406	113.43	107.06	103.61	113.33	107.17
108.92	106.28	104.41	109.82	102.88	108.99	104.93	102.66	108.31	106.78	102.19	102.31	106.33	105.13	110.96	106.12	104.9	105.01	102.81	105.51	99.31	109.23	103.26	106.37	107.15	113.26	113.09	114.86	102.64	110.23	108.87	107.69	107.38	102.88	106.38	105.78	106.29	102.61	108.21	106.01	106.11	107.14	110.39	109.39	100.9	104.25	100.28	105.73	108.75	109.51
105.89	111.36	107.91	104.28	99.895	107.85	106.15	110.04	99.039	107.27	108.8	104.71	108.69	116.04	108.45	105.63	96.462	109.26	104.41	113.2	116.09	108.91	102.9	102.45	107.83	108.27	105.87	109.94	99.674	106.09	109.37	114.66	106.97	108.09	104.83	108.62	108.64	107.58	102.29	106.66	105.59	104.33	107.82	100.4	110.31	105.21	105.07	111.15	111.27	106.59
106.59	99.456	107.6	104.06	104.24	102.79	107.93	104.02	107.74	107	111.58	108.54	113.25	101.06	104.81	106.84	100.5	107.9	100.35	111.71	107	109.3	105.4	109.47	100.95	104.52	111.98	107.5	109.02	108.85	107.45	110.34	106.6	106.74	108.31	109.5	104.45	107.49	107.43	103.79	109.27	96.177	104.84	97.938	105.74	107.16	101.39	103.78	103.05	108.44
102.27	103.39	106.38	101.64	101.89	103.53	111.98	99.533	111.4	101.67	105.81	114.38	106.66	99.103	105.81	104.61	105.11	105.64	98.914	111.09	100.96	104.38	104.92	103.22	106.99	100.13	110.98	104.96	108.13	107.7	103.69	105.91	107.64	110.45	107.6	111.16	100.65	103.77	104.32	103.89	105.05	100.59	101.01	106.39	106.8	111.12	104.31	105.05	108.37	107.36
104.37	104.22	109.91	102.08	107.22	103.97	107.32	106.42	103.86	109.99	105.38	108.17	105.04	105.73	102.99	103.23	111.21	109.61	106.74	110.55	107.62	102.57	101.03	105.06	105.5	98.35	98.875	99.866	108.57	105.91	107.7	100.03	98.395	102.29	106.57	108.18	105.69	103.4	108.94	100.03	107.63	103.19	108.57	100.19	103.66	110.72	114.67	105.07	102.6	102.14
98.528	101.7	93.744	107.19	102.43	101.1	102.84	101.98	97.42	92.259	104.27	100.05	102.12	97.278	95.72	96.11	98.965	103.05	101.22	93.496	100.29	97.756	94.27	96.814	95.698	100.98	97.543	101.56	105.92	98.821	101.48	95.372	95.842	104.34	98.83	100.06	96.776	96.619	100.09	98.9	99.8	91.706	102.35	99.33	99.831	101.09	100.49	94.963	100.48	103.71
101.01	98.814	107.77	98.59	110.2	106.83	105.95	108.31	111.47	108.37	103.48	110.86	106.93	102.96	108.86	109.6	111.29	107.57	102.75	96.114	104.77	106.44	106.51	104.68	108.38	111.59	108.34	102.1	104.86	105.73	108.59	101.84	102.81	109.15	109.27	103.81	104.81	107.09	109.72	108.26	106.11	110.74	99.31	105.83	104.99	97.163	108.74	104.88	106.86	105.03
106.35	104.58	106.58	107.35	107.65	104.07	115.2	103.01	106.16	103.96	102.59	108.7	102.58	103.95	107	107.09	105.46	110.21	102.76	109.4	104.54	102.86	109.34	104.69	107.18	102.36	110.27	109.57	113.76	93.974	103.61	107.46	108.59	104.08	108.34	102.46	97.594	109.1	107.41	105.29	105.68	102.86	108.33	109	102.12	101.6	107.48	108.82	116.55	102
111.75	107.72	106.05	110.18	103.35	105.97	103.26	107.63	111.17	104.76	110.15	105.39	102.73	102.25	106.08	107.87	104.12	109.28	105.58	109.96	105.15	98.443	103.77	105.81	108.35	106.19	100.76	105.84	111.24	104.68	105.15	107.01	104.65	109.15	106.62	107.23	109.14	96.461	97.027	97.26	108.62	109.05	108.2	109.82	106.91	104.84	112.11	108.51	114.11	103.84
101.74	99.11	101.79	101.35	99.065	99.746	97.615	95.349	103.93	91.732	106.08	108.18	100.87	103.82	102.09	108.89	94.814	101.28	105.51	99.533	103.09	97.535	101.4	100.29	101.58	99.371	97.921	101.28	97.409	91.172	100.61	104.67	101.13	104.88	101.8	113.17	97.582	97.184	105.85	97.284	101.44	96.937	103.18	97.426	104.47	98.121	103.71	100.94	107.54	100.94
109.67	102.54	109.61	106.68	107.83	119.04	112.82	102	109.33	107.83	104.66	108.13	108.36	104.74	107.88	110.77	111.02	102.18	105.27	107.85	110.14	104.41	109.17	114.4	107.79	110.05	110.83	113.27	116.3	106.93	105.59	104.98	105.69	105.31	103.69	102.39	99.686	105.71	114.1	102.6	104.48	106.02	107.15	110.38	107.2	102.21	106.22	111.08	113.94	111
92.57	94.14	98.836	94.588	99.897	102.71	97.571	104.7	96.041	97.99	91.199	95.536	101.44	94.623	95.167	98.039	99.122	95.883	94.288	105.39	94.411	97.422	100.55	104.53	91.705	89.504	97.594	96.253	102.86	98.573	101.69	100.81	104.01	95.014	96.589	97.718	95.448	99.487	97.29	96.584	95.455	91.09	100.38	102.96	101.43	97.461	94.702	105.03	101.3	103.4
101.62	113.28	104.69	108.79	104.82	105.35	109.22	105.77	110.02	112.49	110.06	107.87	108.76	113.24	102.61	105.03	108.85	108.19	107.74	111.86	111.83	108.98	111.59	107.91	106.16	107.25	117.41	113.59	114.52	113.02	109.15	103.42	100.11	105.23	106.23	100.5	112.89	110.49	110.37	104.38	110.62	108.58	96.355	107.29	104.43	108.58	107.27	106.64	110.81	107.01
103.22	100.42	102.49	105.73	103.43	97.609	92.222	98.969	99.333	101.48	104.99	102.4	103.84	95.525	94.624	104.73	102.27	95.033	102.61	104.71	102.05	100.17	101.94	96.482	101.12	102.73	96.662	106.92	100.02	98.43	102.53	102.79	105.16	99.049	95.965	100.85	97.41	97.619	96.14	99.022	100.21	96.677	99.535	97.514	102.13	100.86	102.84	105.14	98.595	103.63
109.22	107.59	110.27	107.4	111.2	98.186	109.31	112.93	108.81	110.22	104.45	103.19	106.54	106.15	103.69	108.64	109.23	108.2	106.48	111.8	109.66	104.55	111.4	109.54	109.08	108.59	108.22	104.03	112.62	104.22	114.54	108.96	104.21	108.89	109.79	104.95	106.91	104.31	111.78	113.29	103.92	107.46	98.943	107.22	104.5	100.8	115.07	104.78	111.7	101
102.15	104.3	102.72	101.89	103.33	95.829	96.105	96.721	102.13	95.637	102.35	92.345	94.949	95.664	100.31	101.8	97.703	96.244	94.412	99.352	96.094	100.8	97.168	107.64	94.173	96.08	104.01	96.287	97.538	99.903	104.77	101.38	105.05	99.298	96.659	102.12	102.17	95.19	94.574	94.22	102.66	100.92	97.444	99.412	95.742	97.452	96.123	97.001	103.17	92.328
96.341	99.616	105.71	95.774	101.65	102.59	96.987	100.69	94.399	101.82	102.81	94.556	101.03	98.125	101.03	94.882	106.75	100.12	98.031	98.328	98.918	99.343	99.336	101.7	97.524	99.482	97.129	103.91	94.977	103.23	111.02	101	97.547	101.18	101.11	106	100.3	103.52	98.603	97.094	99.11	100.6	100.56	98.375	100.13	107.63	95.944	100.93	105.35	97.768
104.22	103.17	101.3	111.99	102.33	110.27	106.64	113.12	101.91	107.02	105.29	111.11	105	109.72	110.8	116.96	104.57	104.91	110.18	111.52	103.09	110.62	106.77	113.38	105.62	106.73	105.9	105.18	109.92	106.78	112.08	110.49	107.62	105.55	106.62	105.98	107.07	98.923	102.83	107.98	107.31	101.73	110.35	111.07	111.07	109.74	116.7	108.52	109.69	112.47
107.03	106.92	108.72	108.61	101.49	109.82	114.2	107.96	111.16	101.64	101.27	105.1	109.4	113.32	108.49	110.11	104.34	107.27	111.76	103.05	105.47	103.96	112.44	104.76	105.41	111.12	103.64	110.66	112.94	113.42	99.768	106.39	101.22	104.31	111.29	111.67	114.68	103.18	107.14	108.27	107.78	112.09	114.12	108.62	102.41	101.68	107.78	108.69	108.11	106.56
110.6	111.42	110.75	111.12	112.8	113.22	113.83	101.07	114.71	107.04	109.82	107.45	110.46	107.73	110.76	106.91	108.58	113.03	110.09	103.35	113.27	107.54	112.41	107.72	112.19	108.91	103.79	108.83	112.6	114.05	107.38	108.96	109.54	103.24	112.57	110.66	111.92	105.21	111.19	113.28	107.7	114.24	108.65	107.36	110.24	113.19	116.76	103.97	105.47	108.96
108.59	111.32	102.98	102.13	108.27	111.97	108.11	103.23	101.94	106.13	104.4	107.04	102.87	101.19	109.39	106.28	104.73	100.67	107.12	114.92	109.1	106.35	103.09	100.55	110.13	101.43	107.94	104.77	102.88	104.28	113.06	109.3	112.9	104.38	102.74	104.93	108.29	105.57	110.8	111.44	99.415	108.45	109.15	110.02	103.42	103.35	108.62	103.94	105.15	107.89
111.26	109.91	109.81	111.21	109.36	102.64	99.986	100.56	103.99	100.86	111.13	105.44	109.71	109.64	106.43	108.27	110.08	106.44	103.14	108.72	110.58	102.25	107.85	105.2	103.74	107.33	105.76	105.52	105.02	111.54	103.73	104.2	107.2	108.74	106.57	110.54	106.09	103.66	109.99	110.55	107.97	102.27	104.82	105.41	109.29	106.49	108.47	112.09	105	103.46
96.297	94.97	105.97	91.307	96.425	98.508	95.701	95.96	103.32	95.128	97.821	91.711	99.15	95.038	97.857	99.985	100.44	96.266	98.739	99.905	102.41	101.75	99.375	98.396	96.599	100.39	97.95	101.51	96.488	100.67	99.334	99.901	101.23	100.26	104.79	95.573	94.401	93.073	91.834	101.34	101.93	88.659	94.078	99.336	102.34	97.451	94.205	94.853	94.757	104.17
110.78	109.27	109.41	98.737	111.17	100.8	105.16	105.19	115.87	107.81	105.15	106.83	110.43	101.77	104.41	109.53	108.14	101.16	112.02	109.73	105.65	110.4	106.07	105.83	101.43	108.1	105.57	108.97	104.34	104.75	110.94	109.6	107.15	105.23	109.71	99.938	110.72	107.46	98.253	108.48	102.97	103.3	108.14	104.75	102.85	100.68	109.26	106.22	107.09	104.72
98.263	102.12	106.16	101.66	95.441	98.234	104.09	101.37	101.95	101.38	102.78	104.12	99.512	106.13	94.584	96.494	103.68	95.304	96.842	106.92	93.706	94.119	98.688	102.95	99.382	102.45	101.02	100.36	99.979	103.73	97.007	99.82	102.43	99.91	100.89	98.754	97.811	95.201	103.55	105	99.921	103.46	96.217	99.238	104.61	105.66	97.162	94.256	103.21	100.52
106.05	108	111.65	108.63	107.46	105.09	110.7	106.1	110.82	107.41	103.89	109.84	103.03	100.02	99.902	107.84	102.19	112.28	106.96	107.11	110.4	106.47	105.23	105.95	105.07	107.14	105.37	102.51	108.88	110.6	104.29	108.45	105.13	107.23	107.54	95.925	110.7	108.22	103.77	105.46	107.47	102.17	100.12	110.05	104.51	103.38	105.48	104.8	108.3	97.081
112.94	100.55	101.21	100.12	107.32	102.09	111.2	106.76	108.44	106.05	110.45	105.98	106.32	109.81	104.46	105.77	111.83	104.91	108.97	109.58	112.03	103.32	102.44	100.7	113.45	110.57	110.66	103.03	102.69	111.36	112.29	108.88	111.56	103.11	111.03	109.25	107.59	110.54	108.93	110.95	106.92	110.14	106.85	101.24	105.69	104.84	108.61	104.28	103.97	109.48
108.42	108.78	113.12	105.62	114.25	109.58	109.85	106.01	109.21	101.15	107.34	107.27	115.11	106.12	109.41	107.87	106.56	109.12	108.26	103.43	104.9	106.43	105.01	109.03	103.04	107.61	106.79	108.42	112.79	105.71	103.45	111.13	111.83	105.23	112.14	105.3	114.23	111.13	109.24	107.4	106.21	111.03	105.63	102.99	107.3	105.52	106.51	104.46	110.42	111.4
116.03	115.77	109.48	108.73	103.54	111.62	115.57	110.1	112.59	111.33	108.91	107.9	108.75	108.22	108.12	111.01	109.97	108.05	112.5	111.24	105.13	111.27	108.32	105.73	103.01	114.22	110.87	110.51	112.09	114.14	111.63	109.65	116.73	107.22	113.28	113.21	108.46	107.17	113.64	107.46	109.81	112.22	104.59	112.09	108.58	110.77	109.79	115.81	108.91	111.04
109.37	106.87	108.94	104.02	102.72	106.36	106.53	105.81	104.66	106.35	104.85	112.37	105.63	104.11	105.14	102.64	106.64	104.58	111.33	106.52	105.75	103.22	101.99	107.36	108.76	99.915	97.53	102.41	103.9	104.03	99.542	101.69	102.9	105.67	109.97	105.15	107.63	103.21	108.97	100.11	103.29	105.54	108.49	102.49	106.1	104.41	103.69	107.16	104.61	103.98
100.5	113.73	107.69	107.96	111.82	99.561	104.28	104.21	112.13	103.98	103.73	105.77	105.63	106.81	103.5	108.99	109.92	101.01	106.95	110.66	109.35	110.12	105.01	98.631	107.83	106.1	105.84	107.58	107.69	107.51	105.97	104.7	109.21	104.21	107.2	111.76	110.3	108.68	101.78	110.26	105.76	104.47	108.01	108.1	104.44	106.22	107.54	105.96	107.71	106.47
107.78	94.83	102.15	105.55	111.91	111.9	108.54	101.87	110.11	106.94	102.11	100.09	104.79	112.91	106.97	105.63	102.12	102.41	106.35	108.83	107.78	102.99	104.97	102.2	106.49	105.36	101.28	111.74	99.755	105.7	107.03	103	111.22	108.67	104.71	106.99	108.08	105.38	105.93	107.01	106.01	106.24	104.71	106.43	101.23	102.8	102.58	112.07	97.365	105.01
102.41	97.893	104.54	102.6	112.99	102.82	104.37	110.51	109.46	104.49	102.09	108.93	109.87	104.37	105.69	108.38	100.2	105.41	103.2	104.96	108.33	104.66	107.79	110.93	103.24	107.46	103.4	108.99	105.93	105.59	111.82	107.49	102.19	93.176	107.9	110.67	102.51	104.48	104.59	111.16	102.96	103.18	103.88	103.24	108.21	108.49	106.96	104.61	109.81	110.55
107.95	106.12	112	107.34	107.34	107.39	108.58	112.19	102.6	104.28	104.65	104.7	108.56	111.73	109.14	105.8	103.14	107.31	104.42	110.71	110.09	111.7	110.66	113.3	106.56	110.15	109.28	108.22	108.48	110.05	111.79	109.17	112.32	106.02	110.72	106.95	108.95	106.59	104.84	109.35	114.09	111.35	103.4	105.8	106.71	109.05	103.41	103.82	111.39	110.96
107.05	101.01	106.64	110.75	106.99	104.74	104.21	109.76	105.33	114.19	107.61	102.9	109.95	111.92	104.02	101.61	108.21	111.9	104.46	105.15	108.97	108.18	105.66	103.61	110.12	105.09	113.27	110.8	112.58	105.37	105.11	113.26	104	107.36	108.64	107.55	107.32	111.41	108.24	106.15	112.34	105.74	111.6	110.11	105.97	105.35	102.83	104.01	112.81	104.57
107.35	108.9	105.56	107.98	103.15	109.73	110.63	103.87	101.42	108.85	104.53	111.46	103.47	105.09	109.52	110.25	104.09	106.2	111.07	109.55	101.59	100.82	100.94	108.39	101.83	103.01	104.5	112.85	107.83	114.36	106.35	99.155	97.833	103.78	107.97	109.84	110.65	108.5	108.01	106.82	106.57	104.04	106.81	108.23	103.9	105.6	101.77	103.39	107.67	101.5
110.66	100.93	103.47	110.21	105.23	111.68	110.55	111.61	105.91	107.75	102.2	111.03	112.61	111.69	112.9	107.34	108.36	104.26	103.6	104.92	102.32	104.68	104.66	110.12	108.28	110.05	103.44	107.51	108.12	106.69	114.55	114.95	105.99	112.45	109.32	109.55	104.64	109.83	109.19	109.97	107.53	110	112.82	107.79	116.67	106.07	105.55	109.79	105.93	110.82
104.65	100.74	106.74	102.14	106.25	106.76	106.33	101.43	109.01	110.22	106.28	107.05	105.44	105.01	103.51	108.27	98.982	111.66	107.39	108.49	106.22	103.19	104.38	110.71	108.57	108.63	109.03	111.1	104.23	105.86	106.61	109.4	111.77	105.57	104.91	102.07	109.8	111.05	105.33	113.05	106.33	100.01	113.98	106.14	100.13	104.28	104.05	112.84	100.6	100.51
102.91	103.69	104.96	104.85	102.54	107.4	106.77	100.35	107.4	105.89	103.56	104.19	105.43	116.43	105.25	111.01	106.25	108.54	107.77	99.631	112.26	105.08	102.08	107.44	109.47	105.2	104.83	107.49	111.92	104.63	106.9	107.99	110.19	111.78	102.43	109.63	99.601	107.03	109.33	98.907	100.46	107.95	107.64	102.23	111.98	106.81	112.46	111.14	103.94	103.13
111.96	111.64	100.62	105.22	108.89	104.06	104.38	106.85	110.9	114.5	104.69	107.69	111.47	101.2	100.32	104.19	103.49	101.65	103.81	101.49	100.36	98.497	100.51	109.27	107.81	104.01	108.53	106.32	108.61	105.12	102.99	103.73	116.6	107.62	103.65	104.98	105.72	115.9	110.12	110.19	109.49	105.13	111.62	111.39	110.7	107.42	101.27	105.13	104.22	116.04
106.1	108.82	103.15	110.5	113.34	106.88	109.49	108.63	111.88	111.52	110.77	109.28	110.35	116.56	102.36	106.06	109.49	110.76	113.18	106.52	113.16	108.46	110.04	119.19	111.64	111.52	106.14	109.69	108.99	118.49	116.99	107.73	110.43	100.86	111.13	110.87	107.16	106.65	112.43	107.79	103.36	108.62	112.01	114.54	104.55	108.8	113.81	112.1	108.55	106.36
110.84	103.57	108.1	110.99	108.33	112.15	100.86	110.19	107.71	109.17	105.53	103.66	106.29	105.62	109.46	107.8	109.72	109.27	106.76	116.14	112.03	109.52	106.1	113.26	106.84	110.3	107.89	106.42	104.2	110.39	108.19	108.35	109.21	106.46	110.02	99.15	109.74	110.77	108.12	105.27	102.76	107.83	102.59	105.37	113.72	107.5	101.68	105.14	103.06	105.42
105.76	107.89	111.99	100.43	105.64	102.56	101.89	102.26	106.9	103.7	109.92	111.84	111.06	104.98	105.03	105.83	107.84	108.15	109.89	107.45	110.93	106.52	106.21	103.01	101.97	108.99	103.21	107.68	106.92	109.46	100.89	105.56	104.41	109.22	105.94	107.13	101.8	102.76	110.18	105.05	104.67	109.59	108.88	110.17	107.98	105.94	103.85	112.54	107.16	104.54
107.82	105.88	109.78	109.55	107.09	108.22	108.51	101.81	103.5	112.11	114.6	109.95	107.02	111.02	106.44	107.87	111.02	105.25	109.7	109.53	110.09	105.49	106.66	105.09	102.46	113.41	109.34	104.11	107.72	109.63	108.32	115.47	110.85	106.05	102.87	105.44	109	106.72	102.74	104.76	115.69	109.42	107.01	113.66	103.89	104.89	107.26	107.55	104.18	107.24
98.195	106.24	108.86	99.886	101.37	102.51	102	108.57	110.93	93.729	106.28	103.38	104.89	106.39	106.57	106.54	103.02	103.41	98.387	106.44	104.78	104.02	103.49	104.57	113.88	109.78	99.739	103.62	106.47	100.21	100.28	102.43	98.57	101.67	107.85	113.45	103.58	106.26	105.79	103	102.59	96.373	110.39	108.4	104.54	105.33	105.29	102.15	108.91	104.65
109.28	99.822	101.33	102.7	109.18	105.42	112.02	103.48	103.96	102.22	104.31	101.69	110.93	109.29	110.31	110.21	105.95	100.1	103.1	109.33	103.46	108.73	107.51	106.3	106.35	105.55	107.41	99.223	101.14	105.46	104.27	104.49	113.02	103.61	112.21	102.63	108.97	105.75	101.18	106.04	103.25	109.58	96.457	106.15	104.93	103.65	107.44	107.78	108.25	112.01
97.789	104.12	103.59	95.874	93.375	93.378	98.518	94.6	97.314	101.16	100.04	101.54	98.535	97.433	92.317	96.5	93.444	100.95	93.727	99.685	93.266	97.251	95.779	94.481	98.174	95.936	95.439	94.888	87.875	95.529	102.94	90.38	89.765	102.99	97.145	99.667	95.324	102.35	100.01	101.14	97.113	93.423	96.987	101.79	100.25	92.693	100.55	97.869	95.935	103.26
101.03	105.44	99.245	106.34	103.11	90.898	106.94	101.42	101.55	104.94	104.03	100.47	103.51	94.143	105.74	99.76	107.86	107.55	101.79	98.196	104.43	107.74	108.61	95.877	104.18	104.38	101.47	103.91	104.29	103.83	101.02	109.21	103.32	102.07	104.61	106.43	106.39	98.39	97.25	99.688	108.88	99.377	100.58	101.95	100.23	100.23	104.7	101.46	103.35	100.25
102.25	109.48	102.6	108.55	110.06	109.24	108.87	105.59	107.16	105.33	105.48	102.94	109.01	109.69	105.4	107.28	99.423	109.98	104.94	108.59	105.63	104.28	107.26	104.89	105.63	107.3	109.51	102.56	106.8	107.04	101.07	113.54	103.94	100.9	111.53	104.86	105.38	104.52	102.91	102.7	114.01	104.28	116.31	102.85	108.03	102.14	104.01	105.3	111.75	106.49
103.13	110.21	110.61	106.97	105.18	104.17	106.62	103.21	107.04	104.25	107.25	106.98	103.74	106.23	107.39	108.14	104.42	107.3	104.4	101.11	107.41	109.48	102.12	99.625	107.31	102.83	105.02	103.24	107.81	105.03	105.59	109.56	107.21	103.95	104.18	108.7	104.22	108.91	101.56	103.94	102.66	104.14	102.2	103.78	109.09	98.722	105.51	107.84	108.58	110.45
105.64	106.96	103.6	103.54	106.37	111.44	108.45	100.5	105.38	106.99	105.43	106.31	108.69	103.12	105.86	105.03	101.13	106.21	96.393	103.46	108.1	101.22	106.39	111.23	103.23	104.69	106.74	108.16	105.46	103.99	107.23	107.92	101.7	107.18	107.46	100.35	100.42	108.33	111.48	105.38	99.906	105.44	104.34	106.02	101.93	108.92	103.96	104.96	109.96	112.21
109.66	109.13	109.54	105.2	107.79	115.17	107.08	108.64	111.52	111.8	109.66	106.99	105.91	111.87	111.26	104.06	107.25	113.77	103.33	103.73	115.53	105.4	109.9	110.31	105.09	102.16	104.36	101.66	107.73	106.05	104.66	108.37	106.9	106.91	112.1	110.76	114.11	100.26	103.47	109.62	104.29	102.24	106.99	104.39	107.94	106.24	108.07	106.81	107.54	108.05
103.48	106.46	112.07	95.572	104.75	115.95	106.15	104.24	103.57	101.87	105.27	103.45	101.96	102.56	110.84	112.49	110.82	104.35	103.18	104.61	103.74	105.44	101.52	106.67	109.59	98.168	108.24	99.594	105.49	106.77	103.35	105.81	101.76	103.95	107.36	106.76	109.43	110.85	112.07	106	105.93	102.92	103.71	107.67	103.08	104.71	99.102	110.15	106.76	108.8
109.57	103.6	109.33	108.27	112.26	107	108.6	109	114.06	111.77	111.36	108.4	102.97	106.58	110.94	107.88	104.68	110.58	107.27	109.21	106.25	103.91	107.31	108.03	106.03	112.04	112.52	109.77	103.33	106.2	105.58	107.37	105.53	115.17	110.99	106.7	107.99	106.71	115.25	100.83	108.08	108.88	118.91	112.09	110.67	110.5	107.7	109.14	112.87	106.5
90.714	91.299	91.387	98.319	98.464	96.108	100.27	101.37	89.688	99.297	101.19	98.859	102.57	99.422	88.963	94.996	95.608	91.518	100.55	104.76	98.787	103.28	98.009	96.223	98.234	92.679	95.942	96.004	94.599	101.96	96.284	95.24	97.66	92.464	93.445	95.713	96.052	94.536	98.497	93.35	99.698	97.247	93.83	94.62	94.022	96.598	103.97	90.233	101.83	98.281
104.58	107.28	105.63	106.47	99.83	105.61	105.26	106.9	99.943	110.4	101.61	104.14	108.87	102.79	108.06	111.64	104.8	106.04	106.79	103.66	109.29	107.48	108.48	102.79	106.8	107.36	101.81	102.5	107.56	99.842	102.88	100.39	107.88	104.29	104.51	112.16	102.44	103.62	106.02	105.73	105.17	108.42	105.05	110.79	107.66	105.06	109.54	106.25	101.73	106.86
103.92	105.64	106.39	109.11	102.28	100.96	106.11	107.43	102.54	109.47	101.15	106.1	103.75	104.65	105.31	105.97	103.35	100.25	109.76	98.756	110.33	108.72	104.21	106.41	108.05	114.91	105.98	109.87	111.75	110.21	103.21	105.46	104.4	108.73	98.755	106.5	109.17	105.91	105.29	106.35	105.21	105.17	109.07	105.64	110.09	111.06	108.86	106.06	105.9	110.41
108.17	109.3	112.22	110.87	105.43	109.16	102.15	105.77	104.82	112.64	109.55	105.28	105.39	106.43	99.651	111.35	105.81	115.72	106.31	107.22	106.24	112.7	107.88	110.35	105.13	111.58	112.61	111.72	108.41	107.43	111.81	109.69	112.19	109.1	108.17	116.77	110.14	104.55	107.99	109.56	109.4	107.66	107.23	103.66	105.48	106.73	104.55	105.9	99.65	106.61
102.05	114.69	111.12	106.76	110.85	106.07	103.91	106.72	104.96	114.01	105.84	106.67	104.38	105.19	110.92	101.8	104.81	107.13	106.48	108.31	109.45	107.77	109.95	110.68	104.52	110.49	110.69	110.52	109.46	102.9	111.26	108.45	106.94	108.87	105.62	106.1	115.75	109.58	104.86	106.03	107.23	106.34	108.16	111.46	108.18	111.81	109.04	103.32	106.73	111.94
106.66	103.12	95.784	98.244	103.8	103.51	100.42	102.19	98.8	101.17	100.83	94.279	101.85	93.875	96.744	99.163	100.94	102.36	100.65	98.695	98.519	99.672	95.264	102.95	104.7	100.32	102.41	97.791	95.734	93.391	94.296	97.509	101.91	101.81	107.37	105.12	98.417	97.678	102.7	94.507	102.19	97.736	101.98	93.278	100.12	102.49	99.963	103.85	94.485	104.9
104.22	115.5	100.76	110.02	111	110.9	114.27	108.46	117.38	107.39	107.4	109.74	106.36	109.67	111.28	103.97	113.11	109.46	109.35	111.87	105.95	105.96	113.01	109.88	110.17	105.7	115.06	111.17	104.09	112.13	109.32	106.9	109.62	115.99	102.03	104.64	111.67	104.93	107.59	116.08	105.46	112.31	101.21	105.38	108.81	109.4	105.39	112.98	106	104.75
104.16	107.87	104.03	107.32	108.46	108.87	113.73	101.14	105.11	102.65	100.22	106.2	105.35	101.86	103.95	107.63	113.25	101.7	109.14	113.49	102.48	110.61	107.39	108.35	109.2	105.76	110.87	107.59	102.21	105.1	110.09	108.75	99.319	105.06	109.83	104.32	104.37	107.84	103.95	105.61	103.98	110.46	106.61	110.88	106.92	105.58	101.75	102.18	105.01	106.05
101.3	105.18	105.22	96.009	113.64	107.11	96.73	109.29	105.12	106.14	107.83	109.8	108.84	106.77	103.18	104.14	108.24	101.88	109.4	107.75	108.25	104.89	109.88	105.96	104.5	107.93	97.795	104.62	107.88	110.49	108.47	101.97	112.69	103.17	107.57	102.07	104.32	108.84	98.784	102.05	104.44	111.65	104.42	103.89	102.72	105.84	104.23	109.41	108.7	104.17
102.73	99.713	97.893	106.2	100.93	100.94	105.79	99.275	99.266	105.32	101.17	102.14	106.19	98.6	102.74	100.17	100.12	94.541	102.45	97.323	97.039	95.505	105	94.083	99.984	100.98	101.58	98.653	102.13	98.409	97.513	106.41	101.65	103.19	96.924	107.16	101.15	96.798	98.788	101.8	98.326	99.748	99.542	101.71	104.13	100.23	102.27	103.19	99.8	101.97
107.05	106.43	111.42	104.63	110.66	107.02	97.065	113.03	105.07	107.65	106.37	102.5	112.85	109.98	106.08	106.44	108.86	103.77	109.86	112.6	103.83	108.2	103.71	107.75	102.87	110.15	112.3	107.13	101.86	115.72	111.09	105.74	113.99	102.22	105.37	108.78	109.66	108.82	113.84	106.69	107.87	107.12	108.12	104.62	110.91	107.42	110.43	112.58	109.38	103.49
99.597	103.19	103.79	96.199	110.39	98.815	99.504	99.277	103.14	105.16	104.29	99.73	100.15	105.46	102	97.627	99.856	100.12	104.08	100.09	107.81	95.946	102.07	97.481	96.487	105.21	105.26	100.43	91.902	99.526	101.58	100.11	104.72	102.64	99.499	103.14	98.477	98.13	95.67	98.691	104.74	107.28	95.622	95.685	102.5	97.349	101.61	95.449	100.3	96.458
105.81	110.11	104.88	110.33	107.69	109.12	110.19	103.35	109.6	110.4	109.81	109	106.38	109.75	104.78	104.96	111.25	109.39	110.16	108.28	112.76	108.03	107.61	111.02	107.9	113.77	106.04	108.12	110.38	104.72	105.87	104.64	108.47	109.91	101.93	109.04	114.52	107.36	104.5	105.42	104.73	108.27	109.9	109.13	104.75	107.74	112.38	102.62	107.38	108.07
105.5	99.002	101.37	95.675	96.813	99.683	87.682	102.01	97.305	96.167	99.062	96.883	104.79	100.13	94.777	97.523	92.266	94.674	101.12	96.711	92.655	98.715	99.519	93.933	102.84	101.42	101.68	95.039	94.016	96.518	95.374	99.642	96.122	94.506	95.855	96.323	100.9	99.282	90.714	102.35	95.428	101.08	96.738	98.865	94.531	93.065	100.15	97.105	97.318	101.65
111.49	104.69	107.8	110.07	110.27	104.73	104.62	104.96	105.69	110.78	104.47	109.64	107.17	111.57	105.98	105.93	110.92	104.22	103.05	106.78	109.71	110.34	108.41	105.32	106.52	108.43	109.38	101.49	109.89	111.52	108.34	102.83	104.29	106.18	104.33	110.28	117.69	97.487	106.09	103.64	109.32	105.31	102.79	108.69	106.12	106.14	109.85	101.29	110.96	101.51
102.18	110.49	109.83	106.63	110.36	107.99	109.97	115.26	101.63	105.85	103.35	104.88	100.43	103.69	102.54	104.12	102.64	107.12	109.01	99.842	108.55	107.05	109.79	103.84	106.11	104.46	102.56	103.51	106.13	108.67	106.42	107.48	105.64	108.64	99.091	105.27	107.55	101.91	108.49	105.63	107.88	107.69	110.59	103.22	108.92	103.52	110.78	106.75	101.21	106.99
107.76	105.35	105.26	106.06	107.97	110.42	108.97	109.33	114.13	108.11	104.07	102.32	102.66	102.93	107.19	111.34	101.39	107.11	108.81	108.91	112.69	106.88	104.47	107.3	107.31	110.74	107.24	107.16	104.11	101.86	109.13	108.38	101.34	106.06	104.33	109.91	103.32	102.6	111.33	103.65	99.218	113.31	107.55	107.4	101.76	108.85	112.63	96.957	108.88	104.87
105.66	109.74	106.25	101.81	109.92	113.02	109.41	114.31	111.32	103	105.39	107.16	108.61	102.1	103.15	109.4	109.75	109.24	109.39	111.52	114.67	98.816	111.86	108.55	108.48	112.86	104.11	107.25	109.75	107.95	112.24	108.12	109.88	109.78	107.65	103.7	103.59	114.77	112.4	105.4	107.27	101.54	109.79	110.2	102.84	102.47	104.38	102.23	102.44	111.35
95.653	100.61	96.105	98.162	101.1	99.352	93.888	96.397	96.369	99.455	101.26	99.84	104.48	102.83	101.68	98.512	104.69	91.927	99.091	100.48	98.515	100.42	107.12	104.42	98.751	92.11	95.975	98.234	98.95	96.972	98.649	99.104	92.03	101.07	95.585	93.761	99.504	101.74	106.42	97.186	95.136	100.94	105	98.608	94.99	96.152	97.858	97.682	100.61	97.191
107.23	107.02	104.13	108.37	109.57	112.44	110.26	100.14	112.69	102.77	98.373	105.03	106.52	107.39	110.08	106.16	103.29	108.68	108.92	106.58	105.18	98.683	103.38	102.38	100.32	102.05	101.71	105.38	107.84	111.74	106.88	104.49	98.266	108.27	103.73	101.03	109.22	108.3	109.04	109.4	107.19	107.95	113.26	112.44	105.79	101.41	102.4	110.17	102.56	100.31
108.91	102.04	108.66	105.99	98.514	101.23	102.47	108.63	103.2	106.16	105.66	108.83	106.75	104.81	105.64	109.36	110.67	106.44	103.39	108.77	101.53	103.76	103.39	112.99	104.07	107.87	102.53	108.2	103.36	98.088	107.28	106.97	107.63	104.39	105.59	111.08	103.48	104.58	100.51	107.36	108.72	107.6	110.52	108.87	104.97	106.62	98.372	102.24	101.13	108.67
109.14	105.6	107.32	111.94	110.46	107.23	110.1	107.88	103.53	103.12	104.67	104.59	113.13	106.61	99.103	106.52	107.53	104.56	108.63	113.7	109.88	103.09	104.15	111.45	103.26	104.82	107.67	104.43	105.66	106.22	101.79	106.71	103.5	102.23	101.04	101.75	107.68	98.991	108.14	105.47	103.66	111.19	106.13	110.97	106.42	106.11	107.52	105.31	106.88	103.83
104.2	99.118	100.67	106.42	96.547	97.97	94.913	96.496	100.14	97.056	99.684	104.32	99.498	98.905	96.43	102.58	95.438	101.66	94.06	98.101	103.48	99.909	95.643	94.998	89.666	100.83	97.296	100.65	96.803	97.695	97.046	96.615	92.655	98.62	98.293	95.747	97.985	98.312	97.549	94.969	101.18	103.43	99.852	100.32	95.238	94.601	97.001	96.059	92.991	100.91
104.49	106.91	113.4	112.65	112.65	102.68	104.09	109.35	110.75	106.87	108.43	110.68	105.1	104.44	115.47	105.94	105.35	110.18	105.56	109.32	106.21	107.85	114.31	109.02	105.22	107.98	111.72	108.23	112.66	105.3	110.78	106.3	114.04	112.13	103.33	114.39	100.51	102.07	115.18	116.13	109.24	109.89	103.12	110.43	105.27	113.07	111.93	110.67	112.52	109.34
111.12	106.82	109.73	103.14	111.37	106.52	100.9	105.57	113.12	101.34	107.28	108.6	108.72	106.16	113.01	105.1	108.01	106.99	102.88	102.27	111.09	112.72	108.87	109.17	110.94	110.38	106.54	111.77	107.23	106.91	105.49	103.49	105.07	105.29	108.58	106.49	112.77	105.96	104.67	104.07	100.6	104.7	103.54	103.49	102.32	105.28	101.69	104.76	105.58	107.59
99.825	97.156	98.904	98.564	99.467	99.219	107.41	99.983	103.41	96.81	95.79	101.99	98.71	95.427	96.441	97.027	94.165	97.092	106.83	101.99	101.16	100.95	97.022	98.612	94.102	96.214	94.687	97.846	98.377	102.87	99.555	92.11	98.738	99.957	99.972	97.357	105.28	91.721	95.748	98.418	94.473	93.797	104.89	97.039	102.62	100.77	106.83	98.331	97.154	103.88
113.63	105.42	110.51	106.31	109.93	100.73	107.14	109.65	111.06	111.77	112.68	102.98	109.32	105.97	105.73	109.03	108.58	101.7	106.75	107.77	110.53	105.22	110.18	106.37	104.76	107.41	117.25	109.36	108.59	107.29	110.45	105.06	106.98	107.99	116.58	108.72	108.14	109.23	106.57	105.98	104.36	114.35	110.52	113.7	118.19	111.11	109.67	109.95	108.5	109.96
109.88	105	105.56	105.54	111.14	109.55	109.59	110.79	109.44	112.08	108.38	113.91	109.46	112.98	107.1	105.12	103.83	112.8	104.18	103.21	103.37	109.11	107.28	107.29	110.57	111.6	109.6	107.05	105.38	101.93	109.17	108.64	118.98	99.841	105.18	113.82	107.03	105.97	108.55	106.7	110.61	108.14	104.71	110.25	106.82	112.18	107.84	109.31	104.91	114.88
113.26	106.03	109.09	103.72	106.1	106.02	102.91	109.74	101.9	113.46	103.25	107.03	104.79	109.99	109.61	103.19	110.79	107.47	104.65	108.84	104.73	96.981	105.5	102.16	111.98	113.85	103.88	103.51	104.57	107.79	111.86	102.59	110.29	109.7	105.92	107.12	103.34	110.43	103.55	113.14	107.34	101.9	111.31	107.88	105.34	108.48	104.65	103.24	102.46	116.82
96.233	100.97	94.431	100.41	95.249	92.378	100.95	98.506	96.864	94.606	99.332	90.444	98.525	97.189	103.44	101.69	96.458	97.675	95.575	96.393	98.554	92.342	92.671	101.97	102.6	105.64	98.048	94.042	102.99	92.004	103.08	97.947	96.109	96.024	102.04	100.29	100.91	101.48	98.613	103.4	99.333	98.292	93.062	92.369	98.85	94.697	100.01	97.31	94.697	97.752
114.12	102.78	105.69	100.13	105.61	100.01	111.35	108.3	108.92	109.19	108.27	109.26	106.85	105.32	107.4	106.66	112.65	109.6	100.42	103.92	104.61	103.89	109.02	107.85	108.73	107.27	105.46	100.21	97.144	107.87	105.25	101.11	109.19	112.19	106.22	99.642	106.29	104.11	100.62	109.81	113.82	98.614	102.22	101.47	103.23	110.02	107.03	105.05	107.43	102.79
107.15	100.76	105.98	105.2	106.38	106.71	102.05	112.55	105.94	106.89	99.268	103.04	105.3	108.07	109.26	102.99	107.39	105.7	105.75	103.16	108.43	108.91	105.92	106.27	106.42	101.89	99.118	107.76	104.85	106.97	106.93	105.17	110.13	106.34	107.21	109.55	106.17	107.48	103.87	109.66	108.63	104.84	102.22	109.69	106.64	107.29	111.55	109.99	109.62	110.33
107.03	106.65	109.63	95.19	108.8	105.71	108.4	110.44	107.05	104.3	106.06	104.91	104.35	110.89	103.8	110.83	106.9	111.56	108.99	108.37	103.97	104.5	105.16	108.6	101.28	105.25	104.03	107.42	112.11	110.44	105.29	103.84	107.3	114.12	103.23	110.13	103.21	105.6	106.41	108.23	101.41	105.96	99.056	112.23	106.95	113.84	108.89	105.91	103.51	104.08
105.13	105.67	108.02	105.04	108.31	105.36	108.75	104.11	103.56	107.26	106.59	104.44	107.65	106.67	102.21	110.79	100.59	105.23	108.14	101.83	105.96	107.55	97.809	109.35	102.44	106.89	102.8	107.11	108.39	109.97	110.72	101.22	108.27	104	107.15	101.24	101.92	111.51	106.09	105.07	106.66	104.74	102.15	106.23	106.45	107.47	104.21	107.58	100.8	105.71
109.62	102.85	105.39	110.45	107.22	109.44	109.84	104.11	112.74	105.12	111.22	108.71	110.37	111.32	103.01	115.39	106.27	106.38	104.94	112.66	106.44	102.11	102.03	113.58	106.79	104.39	115.18	101.88	113.09	106.32	108.78	106	109.58	101.23	110.21	109.75	106.54	109.53	113.91	109.37	109.49	112.87	107.25	104.76	112.97	110.49	107.32	103.61	111.54	108.07
112.81	107.92	107.6	107.11	109.01	110.59	103.8	105.54	108.98	102.7	108.6	110.86	104.26	109.85	110.05	107.54	103.4	110.98	111.91	106.2	110.1	106.5	110.2	108.2	110.36	110.84	115.14	110.12	104.72	111.24	110.95	106.82	104.63	106.43	111.66	110.45	106.41	105.01	109.66	104.77	106.56	112.47	106.22	107.22	104.56	108.09	104.21	115.19	105.92	111.56
106.53	114.52	104.06	110.65	109.68	106.14	100.98	114.45	105.91	104.24	108.34	106.02	109.56	100.95	108.71	102.05	102.81	109.32	102.44	114.46	106.54	112.69	101.53	106.69	101.4	106.67	105.78	100.71	110.15	107.4	107.67	109.77	109.89	108.09	105.11	105.71	103.13	103.75	111.04	115.65	100.22	107.53	104.72	100.57	98.934	103.62	105.95	105.31	108.6	108
109.56	111.9	102.23	98.912	103.93	112.44	103.57	99.679	109.46	105.91	109.72	109.51	101.73	103.69	104.43	99.553	112.13	110.62	102.65	104.33	104.57	106.48	110.04	110.51	107.36	101.58	106.97	105.31	101.15	104.84	104.01	103.11	105.99	101.7	104.96	100.41	112.58	111.1	107.31	104.91	102.92	101.05	106.2	100.32	110.39	115.59	105.94	101	104.81	111.63
108.11	102.6	94.701	96.014	106.86	110.5	101.48	98.352	99.833	99.826	94.719	100.25	97.683	101.71	97.779	95.296	99.983	100.68	96.063	100.1	98.659	92.08	100.76	101.98	101.49	98.311	99.465	101.25	103.98	97.839	103.1	97.228	100.26	99.815	103.54	103.61	102.76	99.561	99.08	100.63	103.35	104.49	100.57	102.9	93.692	99.347	101.8	100.49	105.15	98.995
104.74	103.86	105.69	103.17	108.52	107.3	105.18	105.45	116.45	109.06	110.16	108.47	111.36	106.34	105.05	108.47	108.62	111.74	105.07	100.98	109.87	100.18	111.42	103.4	103.8	109.9	103.43	112.55	106.26	101.15	113.61	109.61	110.89	113.06	116.37	97.646	103.9	108.51	108.28	107.74	106.55	106.78	108.82	106.54	111.32	107.29	106.91	106.31	97.103	103.74
108.92	106.02	111.46	112.99	106.61	110.24	110.33	108.62	118.84	112.06	114.69	108.74	109.17	112.31	113.64	112.5	107.16	112.49	114.72	112.53	110.6	117.62	108.99	115.15	114.25	111.23	110.35	114.76	105.13	111.52	111.8	110.49	110.48	108.39	108.89	113.3	108.19	107.1	112.7	112.09	110.71	107.67	116.3	114.51	109.59	113.06	108.36	113.26	113	104.8
101.14	102.91	97.3	96.576	98.722	95.136	97.972	103.5	96.742	103.35	98.645	99.778	95.762	105.08	98.836	95.696	102.49	99.013	101.02	96.183	102.85	99.775	93.94	96.042	102.09	92.055	102.51	95.305	103.4	98.248	102.56	101.2	97.513	102.5	101.22	100.88	104.76	97.159	101.73	100.03	96.976	99.583	91.546	94.875	100.58	97.867	102.23	101.31	101.3	92.963
103.78	103.62	105.61	108.69	111.07	106.07	101	100.48	106.03	106.83	106.95	109.5	103.18	105.59	104.84	107.57	100.8	112.38	102.44	111.93	112.19	108.37	104.59	106.08	106.19	105.89	107.13	108.65	101.37	99.966	108.03	104.33	106.43	109.11	103.03	103.78	101.56	103.39	99.785	108.16	104.75	104.97	109.09	103.96	102.75	105.77	109.33	95.882	103.83	110.27
102.22	96.982	92.13	98.78	98.166	93.852	101.18	98.782	96.434	96.374	97.022	105.19	96.25	104.6	96.916	95.043	93.916	102.25	86.594	96.629	95.619	100.76	93.531	94.781	99.388	96.644	104.04	98.841	98.838	93.559	98.796	99.468	100.28	96.586	100.72	96.234	97.286	92.696	96.518	100.74	103.26	98.194	95.839	101.54	97.276	97.443	103.81	97.749	99.853	92.42
90.398	94.531	97.269	99.764	97.229	105.94	93.573	98.257	101.08	98.778	92.32	99.15	91.538	95.615	98.705	94.472	101.89	95.212	98.231	92.944	89.646	101.01	98.289	103.64	95.507	102.25	100.54	96.148	91.301	99.358	94.35	91.074	94.856	101.71	100.27	91.071	90.218	89.736	102.83	97.776	95.02	95.627	99.543	98.416	94.5	99.064	97.026	99.586	102.76	105.64
105.28	105.93	109.13	107.98	102.4	102.25	102.25	106.47	113.9	109.9	105.93	108.39	104.15	105.23	106.43	105	103.39	105.43	99.245	104.86	105	102.17	108.76	109.68	108.97	108.9	97.569	111.72	106.6	105.59	105.29	105.16	108.59	110.12	108.73	108.67	104.03	104.48	102.86	106.79	107.94	105.92	106.78	102.18	105.23	104.7	106.8	102.11	108.89	106.89
102.17	106.45	106.4	100.91	104.78	107.5	102.55	98.269	107.58	103.69	109.7	108.18	104.38	100.72	105.76	107.74	100.09	110.69	104.38	107.76	101.82	106.95	109.38	107.78	101.46	99.149	112.87	104.57	106.16	109.83	108.56	106.65	113.68	103.12	105.68	105.42	104.47	105.25	108.59	111.01	104.56	107.32	95.847	106.91	103.43	98.528	102.23	114.43	108.71	104.68
99.931	102.32	101.9	101.03	110.34	102.21	106.93	105.88	112.67	104.18	100.87	105.46	108.21	110.45	104.4	107.69	110.89	103.37	106.24	110.81	108.3	103.34	109.72	116.76	102.44	106.82	107.69	101.69	108.22	102.95	101.25	107.91	107.21	103.44	103.16	105.98	106.93	102	102.6	104.9	99.846	99.71	105.25	105.4	106.89	107.61	108.15	109.17	101.19	105.9
102.35	101.07	108.33	107.85	102.93	108.81	105.12	99.595	112.23	104.6	106.75	112.51	113.53	106.36	104.97	106.45	109.9	108.63	108.57	108.66	103.61	108.33	103.16	108.78	106.2	105.46	103.97	104.38	108.55	103.44	111.45	103.41	105.61	110.06	105.27	102.77	101.18	104.01	102.54	107.12	102.7	108.57	108.86	105.16	104.16	110.22	105.58	103.25	98.006	112.97
113.27	109.45	115.85	111.78	103.92	114.28	105.73	111.07	103.87	114.83	105.74	104.61	106.78	106.11	110.35	106.6	105.22	105.69	109.55	116.36	104.58	104.8	111.16	106.56	108.18	105.99	108.05	105.79	108.27	102.92	112.35	105.25	112.8	108.7	105.25	107.87	114.33	111.15	105.11	108.1	108.83	116.1	112.97	111.25	105.42	107.42	108.74	106.98	111.37	104.74
99.852	99.246	104.78	97.48	104.85	98.166	99.462	103.52	98.478	95.889	109.47	104.64	102.32	99.279	101.47	103.3	104.93	96.725	102.4	100.66	104.94	101.12	97.851	97.632	99.541	105.16	96.057	102.51	98.705	98.822	102.08	100.1	98.279	101.14	100.21	102.91	99.403	97.276	93.105	99.792	98.133	104.6	102.1	101.59	97.818	96.72	107.1	97.296	102.28	100.87
92.95	90.014	100.68	96.37	101.6	103.96	97.342	97.405	100.02	95.468	98.297	96.725	94.999	97.945	97.006	99.255	93.786	94.479	99.618	97.829	98.028	101.76	101.43	97.163	98.131	98.909	99.584	95.012	99.371	91.098	98.666	98.919	102.27	98.174	96.048	93.528	95.436	97.08	93.382	99.669	97.173	91.605	99.428	93.534	99.387	98.998	99.366	99.267	99.431	96.493
110.36	108.38	113.73	103.99	104.98	104.04	112.94	108.34	95.257	109.29	106.29	109.29	103.11	113.57	109.6	108.41	103.91	101.52	109.83	110.92	110.23	107.9	104.92	107.87	108.97	99.207	99.91	106.83	105.64	110.45	111.22	103.42	103.14	106.61	109.06	106.96	100.72	103.44	109.48	110.23	102.09	99.828	107.61	108.65	112	104.13	105.06	103.57	105.85	106.89
113.22	106.58	106.09	107.61	107.05	113.41	103.74	118.32	111.26	106.12	113.53	113.09	107.8	110.73	107.17	111.17	106.7	100.27	113.43	106.33	106.9	104.46	108.01	110.5	102.9	108.29	109.97	105.24	108.25	107.52	109.79	108.24	104.3	102.04	106.74	103.76	105.22	103.73	107.11	107.28	107.3	104.95	105.93	103.62	111.35	105.29	107.74	102.74	102.9	112.99
95.058	103	95.239	104.57	99.517	103.59	104.09	102.77	98.457	99.715	107.35	95.173	100.02	96.744	98.903	98.68	103.54	101.13	96.072	100.36	103.02	103.48	99.59	106.45	99.737	101.69	99.708	99.083	98.736	95.26	99.036	99.925	100.92	102.4	106.21	104.62	92.849	100.19	104.25	100.12	100.96	104.4	103.89	98.442	112.15	103.1	96.423	96.749	96.405	100.92
103.85	102.59	104.15	105.1	106.88	102.84	104.46	107.51	104.57	104.66	110.35	111.1	103.39	109.27	107.62	106.06	106.11	109.24	114.73	113.21	109.66	106.67	110.16	108.81	105.37	108.57	104.85	106.7	113.02	106	109.49	110.52	109.48	105.5	108.33	104.83	103.31	107.59	106.82	113.12	102.03	108.33	103.5	113.65	110.54	104.39	104.85	106.86	105.32	108.14
104.58	98.917	100.41	107.93	96.868	103.08	103.4	105.55	109.18	105.91	100.82	105.73	102.44	103.03	103.6	105.14	108.48	107.4	103.71	108.16	108.23	100.92	110.57	104.93	110.31	105.45	112.91	105.13	102.93	103.54	104.69	105.46	107.11	105.22	105.69	100.33	107.61	104.93	107.62	103.88	97.089	108.35	99.752	111.71	107.52	108.64	100.44	107.87	105.83	108.44
108.69	104.39	110.84	106.25	114.5	106.65	112.75	109.23	104.38	112.74	104.08	111.2	105.93	108.73	111.46	100.83	109.43	110.37	112.86	111.83	106.39	104.59	109.28	110.26	114.6	112.87	110.7	113.78	114.98	107.92	106.62	109.6	109.33	113.16	108.54	110.59	108.25	108.6	101.97	115.61	115.74	110.12	116.36	109.28	108.53	112.88	106.6	105.89	105.4	106.55
102.96	108.09	114.81	100.82	106.33	112.98	103.06	109.44	110.74	110.77	106.38	104.78	107.16	109.86	107.83	109.38	107.76	108.6	104.24	106.3	104.59	112.78	108.61	103.74	104.73	107.97	105.1	103.72	106.56	104.43	109.66	109.89	111.07	106.51	109.9	108.96	105.57	100.92	106.59	104.58	106.94	108.38	109	101.21	115.84	106.7	111.3	111.47	110.32	107.75
[truncated: 150 more columns]
