# Supplementary material for: Genetic dissection of main and epistatic effects of QTL based on augmented triple test cross design
Source: PLoS One. 2017 Dec 14;12(12):e0189054. doi: 10.1371/journal.pone.0189054 (PMC5730204; doi:10.1371/journal.pone.0189054)
Supplement: S10 Supporting Information — (ZIP) [file pone.0189054.s010.zip › z6_400_0.2_5.csv]

115.07	114.23	109.24	107.51	109.99	120.88	106.8	110.01	105.1	113.12	103.16	110.74	109.88	109.42	106.48	104.81	106.27	109.45	104.04	109.73	98.713	108.09	103.2	114.11	99.675	110.42	111.33	105.18	103.71	104.24	108.99	109.85	104.32	114.41	117.57	117.5	107.62	110.56	109	113.03	113.28	119.37	110.44	104.51	100.06	103.22	112.12	115.77	103.4	114.45
103.91	96.03	107.26	95.006	92.895	96.666	105.43	106.04	97.512	103.42	97.113	101.74	95.32	102	99.962	98.759	105.25	100.14	104.05	97.458	105	110.44	105.29	103.96	101.45	105.16	103.48	96.221	86.41	100.47	106.69	97.073	99.635	98.017	102.84	103.83	103.05	109.48	100.45	103.58	111.44	100.57	110.18	93.484	101.49	86.816	102.3	101.58	103.17	98.949
107.46	112.93	99.167	115.98	100.37	113.5	109.37	109.79	100.75	106.2	111.02	114.53	106.05	113.96	116.22	115.01	112.68	103.43	112.44	115.9	112.74	108.42	116.82	108.58	108.88	108.12	111.73	107.32	107.01	100.01	104.95	112.7	103.02	112.06	111.65	106.88	111.75	104.69	96.187	110.59	105.48	108.3	107.97	93.578	103.24	119.38	104.04	110.18	99.163	111.38
96.869	108.31	104.83	94.765	99.432	108.3	100.16	106.03	96.237	106.84	104.29	102.12	97.015	87.046	98.91	104.29	97.208	111.64	103.39	104.12	102.81	98.18	102.94	104.09	100.38	100.75	95.16	107.93	102.27	103.67	101.67	97.551	106.51	102.8	106.64	98.635	95.95	107.6	98.533	102.35	103.63	99.875	100.01	105.91	94.943	97.898	99.573	99.853	98.039	98.987
107.18	104.51	97.874	103.66	106.24	108.91	107.99	108.67	109.36	107.53	105.91	105.75	97.958	99.623	108.43	100.31	103.26	100.04	105.86	105.4	112.72	109.83	104.5	112.16	99.106	98.545	112.11	112.9	114.18	101.05	107.15	109.23	95.741	106.16	103.67	94.836	100.66	100.85	96.833	99.228	114.43	110.38	101.4	107.48	102.29	103.67	102.46	113.52	113.27	108.07
94.858	96.336	98.216	95.693	97.196	96.649	106.22	101.5	99.715	105.02	94.398	105.17	105.53	100.91	102.56	110.57	92.774	103.81	102.91	113.35	101.5	105.43	97.217	96.576	92.209	98.886	98.694	106.36	100.58	96.879	98.089	103.23	97.429	105.88	102.07	94.017	94.683	98.915	99.843	103.75	98.715	106.72	94.098	108.27	98.233	102.3	90.975	107.6	96.639	100.29
111.7	105.18	116.68	102.78	117.21	104.82	106.18	109.88	106.29	107.45	109.27	104.45	104.75	98.794	102.02	102.32	96.405	104.37	107.75	106.75	109.61	103.42	106.49	98.53	97.556	96.975	104.76	110.24	114.29	100.62	113.03	96.521	107.53	103.74	112.1	100.51	101.38	104.88	107.69	103.15	105.72	115.17	108.19	117.16	111.08	107.82	107.3	105.33	103.31	109.45
97.776	98.964	94.488	93.75	101.73	108.74	96.674	96.999	93.979	101.9	95.291	98.875	104.47	91.015	103.01	96.084	101.86	90.78	109.44	96.847	99.694	100.38	99.762	106.05	93.223	113.91	102.22	103.22	104.08	88.883	89.989	99.407	101.34	116.75	110.75	92.386	99.952	101.18	103.11	95.024	99.777	100.5	104.65	107.09	108.02	99.205	110.22	99.15	99.514	97.592
108.27	107.42	104.42	100.97	98.536	101.67	115.95	107	101.64	99.26	101.09	104.41	98.939	105.41	108.27	109.27	102.64	96.322	104.63	107.89	106.77	95.513	103.14	104.11	116.71	109.58	104.98	100.95	108.59	102.15	100.68	106.81	112.2	107.34	107.64	101.87	102.18	108.32	104.35	102.35	108.24	97.953	99.343	103.21	107.88	102.78	108.39	102.41	112.85	103.74
105.79	100.68	108.34	114.47	109.43	116.13	105.04	103.01	103.11	107.43	97.352	113.09	106.78	102.66	99.135	101.19	104.74	108.6	106.02	104.26	107.26	115.18	107.67	102.44	106.66	109.41	114.63	113.74	108.02	108.47	99.942	98.383	105.53	112.05	107.09	103.34	108.01	113.78	101.07	109.75	106.43	111.13	113.04	104.13	107.79	109.79	102.24	114.16	107.81	106.32
110.17	101.54	112.41	102.63	108.46	111.76	115.63	119.81	111.71	112.71	106.74	115.18	111.85	107.92	108.49	113.08	123.42	110.82	100.5	101.35	111.14	120.49	111.37	105.63	110	109.27	113.04	107.86	115.07	105.97	112.93	115.76	101.94	112.5	113.94	107.59	103.38	113.69	112.5	104.15	110.45	115.35	110.04	100.19	117.95	109.49	113.48	106.26	112.08	112.35
98.333	113.92	102.49	108.73	109.04	103.96	104.22	95.977	99.496	107.99	104.6	111.42	102.09	105.23	112.71	113.85	100.35	117.75	109.46	109.04	94.949	108.85	108.33	106.68	111.25	103.99	108.37	94.591	104.84	94.271	103.2	93.355	97.871	116.77	96.346	115.02	102.38	104.26	104.16	111.12	114.36	106.3	108.38	112.09	99.59	109.4	108.17	105.8	98.75	97.669
113.17	101.7	109.01	104.49	102.41	119.94	103.71	104.65	107.33	110.69	106.85	110.3	109.48	101.58	108.58	107.83	108.94	109.27	98.153	95.934	107.71	97.921	111.57	111	104.45	103.12	102.53	107.75	106.13	99.779	100.74	111.74	111.78	103.47	111.99	101.14	100.69	104.94	99.083	104.14	102.11	105.13	99.987	107.91	103.91	101.4	111.94	103.35	107.22	103.92
102.21	90.168	98.818	90.92	109.84	104.8	98.997	102.93	103.18	102.46	96.585	100.42	98.519	101.88	105.13	104.88	98.635	89.6	100.09	96.848	96.563	86.203	95.657	105.14	89.986	95.496	109.1	100.73	102.24	98.029	96.497	102.99	94.415	103.04	103.33	108.89	95.376	111.33	98.197	101.13	109.61	99.939	101.33	105.45	101.58	91.996	101.76	104.28	96.277	96.839
97.579	104.76	89.522	101.06	97.221	96.779	96.006	90.481	89.979	108.62	95.758	88.108	95.51	97.761	98.523	101.2	104.19	96.378	95.743	94.652	97.46	99.178	94.854	101.37	88.91	101.6	94.047	99.94	102.09	102.32	91.29	89.13	90.731	97.143	97.547	94.814	109.53	101.25	99.77	102.67	103.95	94.524	96.81	94.42	98.775	104.27	103.95	95.329	90.859	97.446
100.74	96.886	108.73	99.282	103.27	95.186	96.115	102.53	104.9	106.32	100.53	108.07	103.02	110.65	97.847	106.46	105.11	113.18	112.96	106.84	100.64	111.2	107.38	104.37	113.09	108.32	109.67	113.31	104.06	102.2	107.06	102.44	108.9	108.92	104.19	112.06	105.59	115.53	104.77	105.34	104.51	107.52	102.68	105.92	107.86	114.51	100.47	109.99	96.672	102.67
120.56	111.97	109.53	103.11	111.15	118.85	120.03	112.21	110.29	110.71	112.64	111.34	107.3	109.19	108.05	107.96	114.07	109.94	102.55	114.02	116.84	110.52	102.94	114.84	120.38	111.79	108.8	106.21	105.23	106.94	102.2	115.92	108.89	116.83	110.64	105.61	109.53	117.35	125.07	110.77	108.54	116.49	120.85	112.08	111.64	107.32	101.07	109.56	115.43	112.46
97.679	113.92	111.37	102.48	99.069	112.85	110.85	112.79	113.14	109.96	109.89	112.73	111.55	103.36	117.42	103.59	99.38	105.78	103.17	103.61	97.551	105.37	109.11	111.47	105.18	104.25	103.45	118.77	110.71	105.3	111.64	109.16	111.18	115.34	106.45	108.67	104.54	113.97	109.02	108.69	100.3	99.101	110.76	107.14	105.14	104.42	103.17	101.21	110.67	109.24
93.175	101.53	97.499	99.975	95.686	102.3	102.68	112.28	108.39	109.35	101.45	110.02	104.45	99.68	105.32	105.66	97.126	110.23	106.54	107.02	101.7	102.62	96.605	102.19	104.82	105.75	109.5	107.76	101.49	105.38	97.771	107.29	101.06	102.96	106.5	94.474	103.5	93.41	96.959	111.13	105.24	105.79	100.96	101.93	103.89	104.23	107.29	99.744	99.436	103.4
112.61	107.5	112.85	107.72	102.79	113.92	112.33	105.12	108.2	104.34	111.32	108.8	109.17	103.97	102.22	108	112.14	104.87	119.68	104.08	110.15	114.84	105.7	101.06	109.37	105.2	114.17	111.17	102.14	108.43	105.6	101.59	110.39	115.62	98.799	114.35	101.15	111.73	104.97	112.02	113.47	102.87	113.46	99.926	101.93	111.14	98.008	105	105.47	103.7
118.46	106.4	106.75	103.67	104.64	103.54	107.83	101.78	108.32	106.32	99.991	100.85	110.79	99.434	109.63	109.97	94.477	107.47	99.728	98.139	104.7	104.2	113.45	105.68	109.92	98.412	100.9	107.53	106.55	113.43	109.01	109.78	105.58	107.07	100.99	103.53	107.12	101.29	105.94	107.47	102.59	102.28	95.72	107.47	97.547	100.16	103.81	110.42	111.67	106.64
102.64	107.26	97.307	107.81	107.79	106.29	106.84	102.38	109.82	106.15	115.74	105.76	101.59	91.992	105.55	101.44	109.84	111.49	111.47	112.57	97.157	110.05	110.24	111.88	122.2	122.75	111.69	110.36	102.68	100.01	96.285	113.05	106.17	109.69	107.83	115.47	108.91	106.46	107.56	109.91	102.87	113.27	111.74	112.28	102.1	110.44	118.7	105.45	117.17	105.76
105.79	102.16	117.47	109.51	115.53	102.44	94.804	98.261	101.68	104.56	102.52	103.19	109.92	108.57	94.348	101.23	100.64	107.12	109.91	102.92	105.42	104.92	98.061	100.18	115.46	104.35	97.209	102.28	109.19	100.17	114.43	113.42	108.21	92.755	107.54	105.38	109.88	104.81	106.3	111.44	109.38	116.86	112.34	101.09	105.79	112.24	117.89	113.13	108.13	99.145
101.51	101.61	103.67	105.65	103.06	106.12	97.052	93.104	103.55	99.107	100.37	100.69	96.466	98.437	100.12	99.007	105.1	100.19	106.3	99.695	99.091	95.839	98.433	100.57	105.33	102.94	101.26	103.7	97.34	103.99	99.747	90.987	108.76	104.36	109.46	101.31	89.804	97.582	104.95	99.196	99.911	99.97	98.963	98.975	89.278	102.1	95.252	93.976	101.15	100.2
99.479	110.27	106.04	104.03	103.5	111.03	102	114.92	104.55	106.03	108.49	101.74	109.36	101.98	102.62	103.3	110.87	99.873	111.84	107.06	100.86	108	106.36	106.32	103.9	96.671	107.68	100.53	92.974	107.98	111.16	101.49	100.23	104.56	110.8	113.45	114.51	100.75	99.892	111.44	109.93	112.73	109.24	117.72	101.27	106.65	107.64	108.57	100.27	106.49
110.04	100.99	107.4	103.24	110.05	100.46	107.85	115.21	103.39	105.04	104.71	103.14	101.09	88.762	102.09	103.09	104.72	109.13	103.79	115.44	111.62	105.5	101.58	104.99	109.45	109.71	99.235	102.32	117.88	111.14	107.32	115.39	112.05	108.16	96.511	102.12	105.1	98.231	99.515	102.85	107.07	107.42	102.87	109.66	112.08	111.46	101.5	94.862	112.74	105.56
100.29	96.675	92.873	95.03	99.055	95.697	99.138	96.482	101.27	101.21	104.42	101.11	96.785	94.54	106.25	102.93	98.872	94.28	94.118	98.056	102.96	97.745	93.733	108.69	100.53	110.04	99.33	97.127	97.448	105.4	88.062	104.61	97.928	100.31	100.33	103.9	104.89	103.84	97.481	93.275	97.371	103.71	99.814	108.09	99.137	100.26	103.12	95.399	103.97	101.44
108.03	107.44	115.33	108.06	108.69	107.48	106	107.43	103.26	109.97	113.64	104.55	109.29	105.77	105.61	113.07	110.95	106.37	107.97	109.61	109.4	101.72	109.73	114.81	112.08	99.077	119.84	113.5	115	104.98	104.65	103.92	114.74	99.255	112.43	110.34	107.06	111.16	109.79	106.28	107.51	108.08	110.32	107.14	105.04	110.14	98.419	106.27	100.09	95.628
122.77	111.45	108.33	114.54	107.75	108.48	113	112.81	108.59	107.32	105.75	109.72	107.7	104.98	114.92	110.65	115.21	111.31	104.65	105.28	111.88	110.68	106.67	122.06	113.26	115.94	112.59	106.38	105.84	107.9	110.63	117.06	110.71	105.55	115.61	126.11	104.67	110.18	116.19	122.43	122.65	117.82	111.52	117.84	108.68	115.77	112.22	103.91	113.35	104.62
106.47	109.08	105.62	94.433	103.43	103.53	96.037	99.085	101.47	104.23	94.435	104	95.395	105.22	107.66	102.22	96.168	106.03	99.222	101.26	98.246	94.039	99.026	101.9	108.83	93.123	95.249	98.614	107.93	98.517	97.564	99.731	106.98	101.32	112.42	88.484	97.755	105.03	97.664	102.99	96.063	100.39	103.73	107.87	96.41	102.73	97.162	100.41	103.05	92.703
88.545	96.597	98.016	98.988	92.483	95.137	100.27	92.37	96.268	100.31	96.719	100.74	103.18	86.228	97.618	92.725	94.787	99.604	94.819	106.43	106.5	101.69	97.628	98.893	103.39	97.301	100.8	105.78	90.487	92	103.05	98.421	95.275	94.414	92.917	95.296	97.655	86.829	97.057	101.77	104.81	99.361	100.56	101.85	96.824	93.637	99.098	97.947	96.246	92.694
108.87	106.29	101.65	113.35	111.32	106.83	100.73	102.65	108.8	106.01	97.445	103.78	106.93	113.69	103.45	103.51	100.66	102.82	100.47	107.2	111.51	117.08	111.33	100.47	99.547	102.78	106.35	104.24	96.546	107.12	106.64	112.13	107.07	110.9	105.1	108.94	94.285	102.8	108.28	100.85	107.55	107.42	109.15	112.53	95.391	101.05	103.41	107	101.54	93.861
112.59	110.88	111.48	102.74	119.81	104.8	113.89	116.12	102.04	110.39	99.203	112.37	108.49	104.11	113.37	110.95	105.46	105.46	105.83	102.78	103.09	107.78	114.81	107.91	109.87	105.7	105.66	106.25	105.02	108.13	104.3	103.49	107.15	114.59	106	105.58	112.17	108.45	112.33	117.9	111.8	111.67	108.53	109.76	104.68	112.67	114.37	104.48	102.05	104.57
104.69	102.75	112.58	106.44	107.94	99.803	93.417	112.43	104.14	98.207	114.59	110.02	102.31	105.73	109.22	112.96	114.19	110.48	96.847	113.88	108.44	103.12	106.67	106.19	106.44	113.3	105.87	107.23	97.796	107.76	99.511	106.26	98.698	109.5	104.24	107.64	108.15	105.94	103.13	102.23	108.69	100.79	97.433	101.27	108.11	99.014	106.88	103.86	102.97	98.317
102.67	110.25	102.9	104.55	112.21	96.711	118.39	111.19	100.93	107.35	111.44	107.92	106.85	103.11	113.78	112.24	105.41	113.52	108.7	104.08	101.99	115.82	113.17	113.36	113.38	107.5	107.63	93.287	104.2	109.65	107.77	100.09	124.9	105.21	98.62	102.61	106.54	109.09	107.79	109.55	119.62	102.71	104.65	110.31	105.09	104.64	100.24	107.55	116.74	112.86
112.73	103.65	103.19	107.38	105.8	97.95	100.13	96.663	98.914	92.68	108.36	105.22	101.88	100.22	97.307	95.636	102.29	104.16	105.5	100.44	107.84	106.52	101.74	104.66	106.22	101.15	104.04	103.18	92.996	100.74	103.33	106.56	100.79	102.5	97.441	95.35	103.75	94.727	96.377	95.803	104.65	97.215	105.19	94.929	98.053	108.62	96.332	108.19	103.72	98.947
100.34	119.9	110.85	104.93	107.33	114.88	114.6	102.84	108.47	107.54	117.85	106.48	112.59	111.53	107.23	106.59	108.24	107.33	114.93	100.02	116.56	105.97	108.09	109.22	99.834	114.92	108.19	112.62	106.41	116.09	112.09	107.85	101.02	116.1	106.38	110.89	103.7	110.84	111.11	114.19	105.21	108.38	105.91	108.79	115.73	115.69	118.73	109.81	107.27	110.63
101.48	98.653	110.08	97.591	110.14	104.14	104.01	101.17	104.99	111.03	96.928	112.54	110.66	111.5	103.35	108.58	96.062	104.05	107.59	103.52	110.35	101.04	103.7	91.676	105.79	110.34	102.57	107.11	104.35	109.13	101.28	102.76	110.77	114.03	111.85	110.09	106.33	103.62	94.671	106.02	98.64	96.879	115.9	103.7	98.69	110.2	100.42	105.49	106.93	109.26
109.97	100.83	100.71	100.02	102.1	116.34	107.79	112.61	110.73	106.86	109.63	107.16	114.41	108.13	106.07	102.76	110.64	102.18	104.33	116.18	96.659	94.765	106.03	112.41	112.93	106.29	110.05	108.59	105.71	99.933	105.99	106.84	99.45	103.3	96.857	114.45	110.55	109.43	106.99	111.58	104.89	104.63	106.26	108.19	114.9	104.57	108.68	106.92	101.65	104.76
113.67	105.24	109.38	103.52	104.62	108.08	109.35	102.7	118.64	115.51	105.35	122.44	114	112.54	112.85	102.78	111.16	110.46	116.84	109.99	102.31	112.95	114.79	106.59	119.84	103.69	112.9	111.26	111.5	106.63	121.54	113.12	112.08	105.52	113.48	101.14	110.5	108.92	113.84	107.36	107.47	115.72	114.88	111.12	100.07	108.38	110.18	109.83	111.45	117.78
101.41	103.46	118.75	101.8	96.509	97.632	102.86	102.55	96.884	103.44	103.35	102.19	109.12	102.3	100.24	92.423	92.108	96.444	110.27	105.91	96.858	102.6	105.78	103.63	103.98	97.247	100.45	92.658	91.785	114.33	96.599	106.03	101.76	97.217	107.76	109.67	85.605	102	100.24	103.65	98.082	99.97	98.798	100.86	102.65	102.39	103.01	100.9	95.992	89.966
107.67	114.39	112.75	100.82	99.144	103.38	107.82	109.36	107.06	112.31	109	112.62	102.83	102.21	113.05	112.48	115.53	107.73	104.69	97.628	106.9	104.92	105.49	105.37	106.02	107.77	100.11	101.37	108.26	106.06	99.599	92.951	102.1	104.75	94.385	103.87	104.73	109.41	97.113	110.75	113.66	97.449	99.57	109.99	102.48	105.33	98.313	112.05	108.88	109.2
109.76	112.24	106.75	117.31	96.931	116.97	110.37	99.794	93.512	104.27	103.2	112.79	109.28	107.84	103.24	103.04	116.58	110.06	112.89	109.56	107.65	105.82	96.146	103.66	101.34	110.09	105.41	99.549	108.8	101.86	103.02	99.577	108.36	104.02	93.422	109.7	121.21	111.23	101.23	105.14	107.59	106.85	108.39	102.86	108.58	108.45	105.34	109.16	107.63	103.77
106.55	111.68	112.35	106.83	108.32	107.36	107.28	101.55	111.52	109.67	110.48	97.839	111.71	92.877	99.366	101.22	109.37	108.8	107.05	112.45	107.75	105.7	102.97	104.19	99.358	107.66	105.79	109.97	107.27	107.83	109.27	106.5	104.32	104.12	105.8	97.63	107.02	100.11	103.04	115.77	114.51	109.15	108.86	119.96	113.31	104.74	103.91	108.51	99.232	100.99
100.66	113.7	92.204	99.759	104.42	102.14	109.52	117.64	111.76	108.27	103.07	104.59	99.841	104.29	104.69	107.66	102.97	107.62	105.76	99.804	98.2	116.77	105.07	108.57	115.95	108.59	103.53	104.14	105.35	119.89	109.18	114.48	96.278	105.89	104.54	110.94	98.716	112.61	98.684	101.22	91.964	99.194	101.55	107.82	108	106.81	95.679	103.13	113.46	104.1
105.19	93.624	102.27	102.16	94.13	101.73	106.82	95.839	93.907	103.8	91.534	97.308	103.17	104.22	102.33	107.18	102.28	99.224	106.78	97.363	93.23	99.525	91.523	97.359	92.947	100.36	103.54	100.2	96.057	97.675	100.72	106.91	97.168	101.66	101.29	97.256	102.2	89.035	98.535	108.28	93.591	104.05	97.477	96.381	112.07	107.22	100.6	100.84	96.831	94.835
104.37	106.22	102.73	105.69	119.83	100.53	119.29	107.31	107.45	105.47	113.78	113.3	112.67	104	108.21	111.66	112.04	109.71	105.59	113.49	105.85	108.02	119.72	111.95	104.58	105.71	108.91	112.71	111.3	107.54	100.77	107.32	109.47	107.5	118.57	106.95	109.76	105.71	113.57	108.43	112.56	96.552	111.43	105.96	110.58	100.31	109.14	110.17	107.64	116.36
96.503	107.82	110.48	106.1	112.16	109.35	106.26	107.12	114.57	107.41	113.4	105.47	98.618	110.88	110.78	112.03	108.3	111.68	98.613	106.42	99.929	114.96	103.04	109.82	105.53	113.6	105.82	101.47	114.7	112.11	110.83	113.16	102.7	100.21	117.57	106.72	102.3	107.07	106.05	106.46	113.22	110.48	116.39	102.49	109.57	106.7	113.82	110.4	114.41	111.92
113.83	105.21	115.61	118.1	111	106.1	111.44	110.72	102.19	109.18	110.46	106.59	103	102.32	117.59	113.18	107.61	107.93	105.71	109.58	106.27	109.48	112.92	106.82	96.995	109.59	104.27	108.06	104.85	113.12	108.53	100.96	106.1	113.27	107.8	104.37	103.47	108.04	113.75	100.73	108.99	115.02	101.89	108.68	104.64	100.41	103.15	107.69	107.91	99.444
107.01	111.07	98.623	103.36	108.73	110.29	113.16	98.384	118.44	102.2	104.8	108.96	105.24	110.37	107.82	107.1	104.86	109.3	108.78	110.76	97.721	98.154	105.54	102.96	112.45	102.9	106.83	107.61	109.75	98.309	108.44	101.82	107.74	105.76	100.51	105.24	100.52	103.62	96.97	105.09	107.48	101.52	107.92	102.93	110.95	97.89	100.77	102.04	117.49	109.7
110.17	107.38	112.35	108.29	112.18	113.18	111.13	109.31	112.72	108.61	114.35	105.05	108.96	104.73	105.01	106.78	106.95	117.33	108.82	109.47	112.79	100.8	109.58	95.987	113.59	105.61	111.23	110.98	107.04	104.11	106.54	113.43	99.946	105.1	108.78	108.16	113.25	105.59	118.49	110.89	104.89	106.97	108.21	106.02	110.3	104.06	115.33	98.137	115.84	112.98
101.57	118.91	119.39	113.46	112.17	110.54	113.14	113.93	111.32	106.2	109.72	100.91	107.16	102.13	104.38	103.49	111.45	109.02	115.9	110.3	106.57	108.93	111.45	106.6	110.73	117.7	106.3	106.63	105.67	103.56	115.14	110.1	100.51	106.29	103.45	104.31	108.87	108.75	109.64	111.9	110.75	108.44	111	112.59	109.12	103.49	114.05	110.62	109.19	108.01
106.51	114.41	107.87	105.7	109.28	107.32	97.799	108.62	102.93	112.72	94.079	104.48	107.95	97.451	111.18	110.96	107.94	107.81	105.79	103.8	114.32	109.58	108.72	112.61	110.48	97.759	103.8	105.32	100.19	110.19	111.89	115.11	95.71	104.99	105.82	113.58	101.7	99.27	107.19	108.57	101.54	104.45	105.29	107.42	99.932	102.49	103.82	111.96	104.92	110
105.07	94.904	97.79	97.599	102.68	99.901	101.03	96.799	99.541	97.636	99.173	88.718	90.711	97.188	101.26	99.882	92.81	98.989	98.388	91.271	97.746	93.612	91.069	99.805	94.283	85.333	100.25	90.34	102.68	96.104	96.696	98.331	101.63	93.699	108.63	95.553	95.535	97.67	99.975	95.367	98.976	98.792	86.985	98.945	96.909	92.568	94.073	100.38	90.485	98.962
98.899	101.33	106.14	97.807	113.95	109.19	101.87	108.67	103.21	108.91	112.54	107.29	101.17	111.93	109.79	104.79	101.92	105.8	101.48	109.12	105.87	103.2	115.56	105.71	105.32	107.83	102.11	103.21	102.49	113.14	106.26	102.82	100.37	102.92	104.02	94.753	110.82	116.54	97.61	105.82	106.1	106.42	102.4	109.47	100.47	105.41	111.08	105.11	109.29	107
98.726	99.312	108.12	110.99	103.58	99.439	105.36	106.58	115.75	100.58	95.173	106.76	96.067	106.45	106.49	107.16	104.37	105.34	102.65	103.1	98.143	99.848	111.72	101.59	93.111	106.11	112.04	110.98	114.88	109.32	110.12	100.55	106.22	106.68	109.41	101.47	106.34	110.81	106.14	101.2	111.47	111.58	102.68	106.4	113.5	107.81	103.62	108.49	101.96	96.528
103.76	108.59	113.7	103.05	96.256	104.58	110.33	101.9	106.83	96.08	106.1	105.16	109.23	108.27	103.34	99.287	110.43	104.6	118.92	107.31	95.759	104.85	110.91	103.75	107.25	102.16	107.93	104.73	104.1	98.121	105.73	110.23	107.71	103.73	109.45	111.64	106.19	112.8	104.72	106.59	102.51	107.06	118.8	109.53	107.2	97.36	107.72	107.88	106.32	99.794
106.41	105.96	109.1	105.35	101.78	114.21	101.22	105.73	109.86	106.98	110.49	102.38	106.46	90.433	99.15	107.29	94.838	109.56	115.71	110.22	100.07	106.36	102.12	110.05	106.92	106.34	103.65	106.89	109.71	107.94	108.24	97.157	106.44	109	109.03	100.57	107.18	109.13	93.676	109.87	108.46	112.83	103.73	103.77	114.44	104.81	115.01	106.37	100.35	104.63
92.578	99.905	111.56	99.308	88.387	94.088	98.819	98.421	102.67	93.127	105.43	93.742	105.52	85.424	96.96	99.159	101.52	92.841	104.98	102.75	91.96	102.24	99.404	97.991	91.935	97.302	90.316	90.475	92.951	95.623	95.646	106.07	97.541	92.461	103.04	103.71	111.98	99.811	95.761	98.596	95.544	94.776	91.169	97.652	104.11	93.366	89.326	91.665	96.504	96.23
101.01	108.07	112.22	108.94	115.66	106.16	112.13	104.29	112.5	102.81	110.11	105.46	106.98	103.71	107.05	107.57	113.38	112.22	117.93	104.54	107.03	113.49	110.72	101.86	109.19	113.72	107.82	111.68	111.33	105.06	112.83	111.29	113.87	113.5	103.9	110.47	104.4	106.83	104.42	115.48	109.77	107.41	106.63	106.93	105.98	116.33	107.22	100.55	109.27	109.83
114.86	101.13	106.79	113.6	95.47	112.31	106.8	101.28	109.52	97.456	111.36	110.6	107.64	103.96	107.34	104.27	100	114.08	100.86	103.45	100.31	111.27	103.38	112.64	109.02	101.87	104.81	116.2	99.387	105.86	101.37	100.5	96.863	108.2	107.02	98.674	106.53	115.6	104.21	106.79	106.39	106.86	108.5	109.34	102.79	96.152	105.9	107.16	101.87	102.69
105.52	108.02	106.98	111.75	107.22	109.27	107.97	98.861	101.88	112.97	104.11	105.13	97.961	107.7	102.41	101.54	98.609	113.89	102.75	105.56	105	102.89	105.44	99.182	103.3	98.524	105.72	104.66	106.75	102.9	97.2	102.69	110.67	106.39	101.92	103.6	109.78	111.37	108.1	108.37	112.73	101.03	102.4	103.36	102.41	105.97	111.67	108.79	114.38	112.94
101.76	101.91	103.42	115.77	107.73	109.57	105.28	103.68	98.603	105.75	100.97	106.29	103.3	110.02	105.57	109.66	106.26	95.456	101.75	111.87	111.79	100.2	98.961	98.176	112.55	94.242	99.333	110.32	102.9	102.06	101.73	102.75	108.08	97.836	101.29	109.8	110.54	100.3	104.01	103.16	104.36	105.31	107.44	99.611	101.94	108.76	100.37	93.945	98.143	105.13
116.75	111.53	107.35	113.06	108.11	107.28	108.78	104.84	102.8	109.99	110.74	98.108	112.92	115.92	105.84	99.107	107.67	94.622	97.068	107.74	108.08	107.9	111.78	106.77	109.68	107.47	105.21	120.72	109.31	110.65	115.57	104.09	101.39	112.81	117.97	101.77	102.59	109.51	106.14	106.84	108.2	106.34	104.25	106.44	113.74	104.8	111.65	112.56	103.04	106.63
97.422	93.876	98.971	99.653	99.832	98.776	97.428	99.723	99.388	97.096	103.37	98.27	97.762	96.929	96.423	97.988	91.83	92.704	95.821	101.64	92.415	96.033	97.036	94.08	98.93	109.77	97.134	104.49	97.811	101.73	99.441	94.045	101.89	98.778	94.368	101.26	107.77	95.875	91.483	96.867	99.937	98.54	96.405	105.09	86.508	105.77	91.888	99.258	93.643	94.413
101.19	102.68	103.3	98.379	104.09	97.809	99.845	96.128	94.812	97.797	87.367	97.139	95.441	108.28	96.809	98.077	101.14	99.59	96.314	99.556	107.37	99.848	102.68	95.205	97.569	101.92	98.567	89.87	107.14	96.752	104.57	92.43	102.46	104.56	108.96	105.15	101.71	103.23	91.425	101.81	98.461	93.914	97.418	99.83	94.561	101.07	115.95	93.372	98.519	86.95
106.18	106.43	110.23	105.68	104.83	98.427	111.13	104.11	111.88	98.271	107.91	107.25	105.98	109.44	114.59	103.02	110.36	104.33	104.25	106.51	115.15	96.471	96.853	108.19	109.05	112.15	103.31	105.42	100.45	105.02	105.06	104.51	97.061	117.84	101.51	111.24	114.27	105.67	102.71	103.8	101.35	100.47	99.142	116.98	99.24	105.12	107.83	107.31	97.442	110.03
104.54	108.75	100.04	102.39	103.56	102.13	98.873	97.832	101.9	106.82	101.15	106.65	102.64	108.75	106.07	107.98	113.92	107.52	105.02	106.62	107.8	102.03	106.18	106.39	99.219	109.22	110.98	106.14	97.667	95.99	109.87	95.923	107.65	104.14	110.18	106.25	104.4	97.321	110.76	114.36	99.42	106.07	107.8	105.77	107.86	102.83	100.62	108	100.75	112.89
108.37	101.92	100.71	103.9	117.91	103.06	107.87	107.04	109.01	108.64	104.57	108.3	108.3	101.06	94.348	101.76	106.63	107.29	109.76	103.21	107.62	102.86	104.39	107.02	100.97	103.04	103.81	111.65	101.52	110.76	100.09	96.722	100.44	112.49	108.77	103.68	108.41	104.71	104.47	107.24	102.47	100.05	101.83	113.05	103.64	97.397	113.17	107.83	106.09	105.43
101.98	111.33	113.85	117.18	108.99	100.03	118.32	109.59	111.77	114.55	101.03	116.74	102.88	112.04	106.59	112.83	108.99	112.61	106.74	116.99	108.57	105.81	105.41	111.42	107.95	100.46	112.85	103.22	110.39	113.23	105.16	108.47	111.07	105.18	106.79	111.97	105.75	108.84	108.99	109.28	111.16	106.11	113.82	111	105.08	109.98	108.66	107.94	116.38	109.95
111.57	102.94	104.8	104.3	104.43	99.668	114.52	104.91	99.601	110.54	106.8	109.33	109.28	106.07	102.45	108.74	112.1	106.57	98.015	114.03	103.86	99.778	99.126	110.31	104.59	102.5	100.67	99.571	104.44	112.1	99.244	109.95	109.68	108.68	104.93	106.34	104.34	112.11	104.05	111.6	97.786	106.76	105.78	105.97	112.74	117.11	109.51	107.97	107	100.04
112.4	96.458	112.85	96.984	110.13	99.791	102.12	103.82	102	107.91	108.87	105.43	112.9	110.44	104.11	99.418	107.8	100.54	101.32	109.19	105.87	111.46	106.79	106.49	119.71	99.751	107.34	113.84	106.38	102.6	98.505	115.88	112	106.96	104.46	101.71	104.64	108.35	106.92	101.98	104.69	98.06	101.56	99.512	96.132	110.35	106.21	110.64	105.7	103.47
103.04	100.66	98.764	103.93	103.63	105.21	106.08	101.82	107.35	109.52	107.88	104.45	108.28	111.24	107.16	107.57	100.86	99.068	109.84	107.5	103.33	109.64	113.66	112.02	104.25	115.33	100.53	99.221	107.62	106.16	106.53	104.82	113.78	104.19	98.282	96.553	99.769	111.96	105.83	101.66	107.37	107.97	102.21	111.76	105.06	108.21	117.77	110.33	104.24	110.71
115.72	94.089	106.33	101.72	101.82	104.11	101.52	104.27	101.54	107.95	98.339	101.09	105.97	100.24	106.68	106.65	97.501	96.195	103.17	102.28	110.97	108.01	100.69	100.22	100.42	102.66	108.6	105.26	108.71	115.51	98.838	102.74	100.83	107.91	100.57	121.93	113.04	101.32	111.86	105.2	106.91	106.91	114.43	103.75	102.98	105.01	89.496	105.58	100.12	109.44
102.36	109.66	103.35	101.69	108.78	108.33	104.1	107.84	114.34	110.98	113.02	108.59	103.17	114.25	102.13	104.6	107.42	113.99	103.22	109.95	106.59	105.72	98.06	100.96	104.4	101	109.27	106.53	105.99	110.26	111.34	103.93	112.51	103.46	105.19	114.32	110.47	109.76	112	108.23	110.44	106.6	102.6	105.13	106.63	103.4	107.17	114.81	109.77	98.661
121.21	111.05	109.31	108.41	113.12	109.54	109.39	109.32	101.75	110.52	108.16	115.57	111.16	108.18	104.66	107.85	115.36	108.57	103.97	102.08	108.13	103.93	102.02	105.38	116.01	107.91	103.6	108.8	105.96	111.61	110.81	104.26	107.77	115.76	108.23	112.41	96.671	111.61	103.79	109.67	107.5	99.117	109.93	107.7	110.98	114.12	101.48	114.78	109.47	109.86
102.11	100.88	97.557	98.17	99.711	104.11	105.41	94.181	97.943	106.87	104.48	98.637	105.06	104.71	108.55	103.01	90.071	94.798	103.14	99.489	96.343	95.836	99.998	99.603	107.38	93.385	103.26	94.854	95.474	101.7	103.37	98.632	96.745	91.128	96.357	98.287	101.58	86.238	99.657	90.579	101.77	105.95	105.33	93.495	93.488	95.991	99.853	102.83	92.718	106.89
95.695	108.99	103.02	107.84	110.79	107.48	110.37	100.36	103.86	110.36	100.36	104.18	110.28	105.39	100.39	106.79	101.16	105.96	107.83	108.7	109.44	104.18	110.89	102.33	107.89	110.25	109	109.88	108.34	102.54	105.01	109.5	107.74	101.88	104.9	106.34	103.87	98.578	100.65	111.25	103.43	100.68	102.39	106.19	110.7	110.58	103.1	116.31	104.24	111.34
106.11	104.58	107.14	104.17	101.77	105.04	102.26	109.14	106.26	114.77	109.62	103.04	100.26	106.07	102.11	105.17	107.39	110.33	108.77	97.833	111.14	99.977	104.68	98.954	114.44	108.42	97.123	101.71	102.7	106.86	95.305	108.21	104.83	95.565	98.725	109.77	112.57	118.32	107.61	116.2	109.96	102.7	103.57	103.94	93.266	104.1	107.49	106.77	102.82	102.58
93.65	92.725	103.64	93.801	90.786	93.144	96.259	98.281	93.317	94.529	98.922	105.47	90.941	90.379	101.15	95.772	96.756	86.335	103.4	105.5	87.602	94.759	98.225	107.44	102.52	95.247	105.35	100.71	102.73	99.548	92.432	93.063	98.387	106.89	95.314	94.782	97.959	96.126	93.131	96.794	97.079	95.49	93.855	95.489	98.895	92.024	102.14	107.03	97.269	98.636
103.73	99.397	99.478	100.7	106.39	100.7	103.52	99.838	99.353	95.228	103.45	94.229	96.797	90.974	104.08	103.6	105.2	94.083	100.04	93.841	100.24	102.32	108.02	98.06	97.649	105.95	98.673	95.1	107.01	97.849	101.88	104.52	100.27	95.63	104.74	100.68	100.77	88.078	102.92	108.41	105.21	92.35	98.314	99.617	103.37	97.297	95.551	98.197	101.43	88.259
109.56	110.5	109.39	106.77	103.38	111.17	108.46	103.99	118.93	110.78	108.05	103.37	104	101.08	100.68	109.92	108.76	103.17	107.71	105.16	105.14	102.78	109.2	112.66	106.52	107.83	105.86	110.52	107.31	108.53	102.69	113.8	113.94	101.78	106.15	107.03	112.93	106.27	116.93	101.18	113.19	106.36	106.81	108.17	120.52	112.97	101.94	108.95	102.91	108.62
104.35	107.44	103.97	117.01	109.67	102.81	107.42	107.24	99.595	101.39	109.85	103.71	105.86	98.801	102.37	106.25	101.66	112.64	99.503	110.92	103.87	102.72	108.63	100.23	107.37	98.268	109.77	108.69	112.13	104.49	112.51	95.684	103.98	108.92	111.14	102.59	108.99	108.08	100.83	109.06	111.12	110.57	104.88	104.89	103.75	107.83	113.9	111.88	98.268	105.78
104.24	97.448	96.938	91.198	102.98	92.564	106.62	91.804	101.41	96.274	98.616	96.763	105	87.826	102.01	98.598	96.338	102.92	95.293	98.062	88.267	90.866	99.294	94.912	95.841	101.61	97.032	100.76	93.899	96.982	95.477	92.786	89.317	103.94	92.224	97.502	88.718	100.85	97.845	97.183	99.89	96.114	98.029	95.627	91.596	96.85	98.591	99.813	96.489	90.844
107.14	107.69	100.66	105	103.91	105.27	102.66	107.2	106.58	105.07	109.43	99.794	92.307	104.79	105.33	102.49	115.1	105.3	102.3	100.99	117.16	110.72	105.48	104.67	103.91	111.5	111.72	107.64	104.45	104.26	94.746	103.43	109.91	113.06	99.944	105.05	102.09	104.15	103.69	100.5	110.19	108.29	113.06	109.82	105.36	105.47	107.27	113.42	105.91	110.06
117.42	98.354	101.64	115.46	110.55	108.6	105.88	103.19	107.82	109.16	113.89	96.426	103.04	103.35	100.45	104.67	103.35	109.76	117.36	105.88	99.586	105.08	100.77	102.19	107.67	103.63	99.03	98.681	104	107.36	102.07	107	108.74	112.31	108.27	111.08	108.27	96.255	105.41	105.97	106.88	93.068	107.32	100.2	112.79	97.672	107.76	100.28	104.9	104.84
94.497	96.66	97.278	94.345	91.107	91.873	100.05	99.144	106.55	101.25	98.566	95	103.98	95.289	99.337	86.039	104.33	93.806	97.407	93.087	92.197	88.025	93.161	99.759	93.729	95.675	96.722	93.846	99.956	99.817	101.8	91.136	97.751	99.815	95.939	94.525	97.676	103.77	100.3	98.056	91.009	93.012	104.86	97.453	98.865	101.15	101.3	102.81	101.16	102.81
104.42	110.49	109.66	109.02	109.14	114.81	102.17	103.29	112.11	106.53	112.5	113.02	109.05	113.15	111.43	109.29	102.63	101.03	106.71	101.1	110.32	111.65	108.56	103.87	106.32	104.18	99.255	108.88	106.45	108.32	112.39	110.99	109.53	109.94	119.66	102.1	107.24	105.96	100.74	110.62	110.18	109.03	104.06	105.28	92.319	106.62	107.81	99.569	107.76	110.73
105.4	110.52	102.03	100.97	105.98	99.965	101.82	99.019	110.09	105.93	96.741	106.01	108.03	101	95.069	104.91	113.42	109.22	104.95	104.83	106.74	104.12	109.23	104.13	106.65	108.97	109.73	96.954	112.74	107.46	108.38	106.36	104.67	110.05	111.29	110.6	101.47	104.6	105.22	100.27	106.97	106.47	106.55	99.503	106.92	95.473	104.25	107.27	108.91	101.78
101.79	108.36	115.12	106.75	105.29	102	107.32	104.96	104.51	102.55	108.22	102.35	109.44	106.71	111.61	114.52	111.95	101.54	101.35	102.64	111.62	102.39	106.99	109.35	112.46	109.25	109.78	105.44	104.94	112.61	112.18	101.87	109.74	113.66	114.77	107.98	102.67	100.58	107.75	95.251	111.53	106.55	111.45	109.01	101.29	112.55	110.97	99.496	107.35	107.45
108.99	102.79	106.49	104.66	108.08	103.94	103.42	105.56	104.18	119.93	101.25	100.71	106.73	104.8	99.032	103.38	100.52	105.99	110.61	106.34	108.33	101.07	103.89	104.92	101.4	105.42	105.29	107.33	105.11	106.52	106.9	106.58	105.41	105.57	112.8	105.09	104.7	113.43	104.07	110.99	109.87	98.772	99.197	111.37	104.78	104.41	110.74	110.66	108.54	106.72
105.02	96.251	111.94	96.023	104.84	108.02	103.76	106.54	109.25	106.05	97.427	97.955	106.79	109.96	106.4	107.02	96.04	97.684	101.18	103.49	98.939	108.13	101.2	106.06	108.18	108.96	103.88	105.04	100.41	106.38	95.367	107.11	112.82	110.29	98.446	100.2	101.94	106.55	97.884	108.7	97.042	103.44	103.03	123.52	106.49	106.44	112.6	111.78	115.78	110.22
103.09	99.714	108.61	110.6	107.1	116.83	105.41	101.29	111.75	95.016	106.12	108.08	98.027	104.35	111.19	104.15	101.95	104.52	108.51	108.26	100.58	110.66	112.07	107.94	102.22	100.33	102.21	111.4	103.74	109.65	109.73	101.31	108.64	102.22	102.55	117.1	113.15	105.23	103.18	112.13	117.42	99.378	102.69	100.23	109.99	108.09	113.66	107.09	111.38	116.71
104.09	98.247	107.25	110.19	107.34	99.187	114.56	108.11	111.93	99.776	113.98	106.71	106.46	109.8	124.62	105.8	116.96	106.49	111.73	122.67	116.44	108.5	115.91	104.9	101.79	106.85	108.48	106.56	101.93	111.91	104.96	113.89	102.44	102.08	111.12	107.6	110.95	105.1	101.12	110.66	107.53	112.16	110.49	109.01	105	104.45	119.58	102.94	112.69	105.94
90.802	102.99	103.74	94.188	106.86	100.84	97.433	98.53	99.251	96.158	103.66	108.35	110.87	92.499	101.62	105.58	109.55	106.36	100.96	96.584	100.74	92.829	99.952	102.89	102.29	100.14	99.808	106.19	105.61	104.98	94.615	112.38	88.205	104.99	92.61	100.84	102.13	103.08	105.57	95.336	104.09	115.19	104.53	101.88	100.41	105.59	97.797	106.99	96.332	98.192
105.51	102.42	101.36	110.88	126.38	115.68	114.94	103.87	111.21	114.6	113.9	111.49	111.45	109.82	98.403	113.73	106.62	122.27	110.95	104.89	106.91	116.56	107.74	109.83	109.35	112.02	111.72	105.59	115.44	116.87	115.83	117.94	102.46	115.8	111	111.51	106.48	108.45	98.14	107.63	109.92	113.68	109.43	109.84	111.59	100.32	110.96	112.72	101.67	108.97
112.39	114.51	114.98	107.94	110.53	111.44	116.92	111.02	108.9	106.69	111.17	113.19	117.24	104.05	120.41	115.15	112.41	114.01	114.18	109.96	105.87	99.83	106.37	110.18	108.68	113.37	107.48	116.45	111.99	107.61	107.09	111.45	106.1	106.72	108.29	113.49	115.23	118.33	103.08	110.46	100.58	112.64	113.34	108.69	112.65	110.22	107.21	103.71	112.49	106.68
104.64	99.608	106.39	108.29	98.656	110.28	112.2	120.52	111.23	103.47	104.21	106.67	113.15	111.79	100.73	104.33	108.12	116.35	113.02	102.34	107.39	104.68	104.48	106.67	111.05	105.89	107.49	110.48	107.09	96.913	113.15	105.62	108.06	110.67	103.12	109.68	105.68	107.55	106.43	110.62	110.77	110.85	108.08	115.85	115.32	112.19	102.62	105.91	110.63	104.39
102.75	103.86	109.26	105.09	109.58	105.21	102.98	109.48	104.67	111.18	106.58	103.33	104.25	113.37	107.76	110.62	108.45	113.6	105.36	98.455	107.37	107.8	106.42	105.15	103.95	112.12	112.16	104.35	103.43	95.924	107.35	105.59	103.36	108.34	106.55	109.52	110.02	105.11	115.47	101.16	117	105.81	99.208	98.309	105.84	109.87	95.655	98.24	99.945	106.1
116.14	112.13	104.64	115	94.975	114.16	107.71	107.09	108.15	112.3	105.76	117.7	107.78	115.56	107.83	102.29	112.11	110.42	110.77	107.47	108.03	107.55	98.959	108.43	111.67	105.82	109.88	104.06	103.43	108.7	108.02	99.347	103.64	106.76	122.96	102.84	101.39	112.49	111.01	99.89	110.96	111.49	99.269	116.27	107.04	109.6	113.86	108.29	108.96	108.52
102.2	102.48	105.69	101.88	109.39	108.83	106.59	99.541	108.06	110.19	105.63	105.79	111.72	114.45	111.28	112.1	111.77	114.1	105.89	105.66	100.76	108.96	109.12	111.82	109.01	114.14	103.36	104.52	104.15	105.38	103.75	114.37	109.83	114.27	107.5	101.85	112.44	108.56	101.56	107.54	103	112.23	108.19	107.73	110.26	109.11	105.16	112.05	103.31	110.37
103.81	98.656	99.254	105.41	103	104.37	112.56	100.73	98.963	96.9	107.27	99.407	96.62	98.633	101.55	106.09	100.59	98.733	90.007	101.8	105.31	103.39	108.29	101.41	96.521	102.04	107.48	109.16	97.883	101.21	107.87	97.816	101.72	90.826	103.25	107.3	94.225	95.276	100.31	106.57	97.904	99.427	100.57	89.126	95.47	115.6	104.95	96.284	99.584	104.58
113.06	95.91	106.15	96.595	110.93	116.85	116.12	109.97	107.14	99.615	107.43	107.47	112.31	110.78	107.35	116.18	106.06	114.44	112.67	107.67	111.11	104.56	107.14	103.25	111.03	101.37	112.78	105.63	102.31	105.93	106.24	98.324	107.95	102.91	106.55	105.48	114.85	109.39	103.83	108.86	101.97	115.06	100.43	107.26	107.63	115.92	109.74	109.41	105.64	108.97
111.63	108.67	108.95	113.6	113.39	94.336	106.86	104.08	111.52	108.69	101.14	109.05	107.05	104.64	108.67	109.6	112.19	98.443	107.66	109.46	107.3	104.54	98.469	102.15	104.68	118.59	93.813	107.6	105.79	104.46	110.12	107.19	108.23	104.36	101.71	111.08	100.05	101.41	109.11	103.73	107.23	113.49	103.28	115.96	107.49	106.08	106.78	110.32	97.65	101.27
95.091	95.123	96.069	103.47	95.846	99.108	100.33	99.326	98.532	95.668	103.23	98.471	93.744	96.368	106.54	100.51	101.71	95.64	96.934	94.248	98.964	97.386	96.078	87.138	93.442	94.404	103.1	96.711	95.125	100.24	92.478	100.53	109.26	106.94	94.182	94.195	84.25	93.049	102.5	104.46	100.18	91.291	95.985	94.204	93.557	102.04	97.541	100.33	93.216	103.83
106.4	104.28	95.538	102.8	108.52	111.76	99.154	104.88	104.75	106.96	108.27	105.36	103.85	109.49	108.88	105.71	107.55	99.166	105.14	103.86	106.25	109.69	100.22	103.94	101.33	112.88	103.41	100.15	108.64	110.61	103.87	102.76	105.73	106.97	106.45	106.91	110.45	101.98	101.38	102.69	106.46	104.91	102.16	104.19	98.673	108.16	101.18	114.92	101.49	97.999
114.66	94.538	95.888	104.77	105.1	109.15	107.68	105.39	101.06	110.24	107.21	96.93	112.98	105.6	106.28	104.68	99.249	101.06	100.16	111.98	104.62	109.22	97.851	105.39	90.981	104.61	104.92	106.6	104.78	110.49	99.641	105.85	101.9	107.02	103.01	114.12	104.6	100.32	105.2	103.55	109.97	102.25	108.57	104.59	103.84	100.71	110.94	112.84	103.86	109.36
107.93	105.29	102.84	101.74	114.69	107.04	107.65	105.26	107.55	115.3	107.73	111.86	109.5	98.99	103.19	110	105.56	109.69	119.47	108.68	105.84	106.81	112.38	97.42	116.66	107.94	110.4	101.98	100.94	108.86	107.57	101.73	108.71	110.12	104.91	103.99	110.17	108.84	111.03	108.62	96.675	103.8	116.55	109.23	102.21	111.93	102.77	96.719	105.01	105.88
111.55	107.86	108.02	105.48	101.11	105.34	107.99	106.3	101.09	112.26	104.78	103.63	109.53	105.62	112.19	104.2	116.75	105.53	101.64	104.21	111.22	109.4	101.38	99.051	102.9	101.39	109.28	104.24	105.7	101.6	106.46	106.73	109.86	102.97	105.2	102.42	104.38	110.66	108.41	112.01	110.11	111.54	109.53	108.94	111.87	101.41	109.78	92.941	108.47	111.73
98.786	103.73	108.87	110.21	107	99.24	107.63	106.77	99.568	103.85	94.625	104.41	108.09	110.7	109.57	106.76	104.46	107.27	103.06	109.3	103.47	103.93	102.9	110.2	103.39	108.9	103.75	106.76	106.22	117.21	102.95	109.21	99.085	112.55	101.24	106.98	98.763	93.821	103	103.15	100.96	104.21	104.94	98.827	115.84	99.394	101.63	115.19	101.61	108.69
105.44	118.4	106.85	114.67	102.89	104.82	113.45	118.96	109.76	112.2	106.19	108.15	100.94	109.37	111.54	108.81	107.17	109.96	108.68	108.11	107.22	103.55	112.05	100.88	106.45	115	99.492	116.38	108.48	107.57	102.28	98.345	109.69	109.27	107.43	94.146	100.57	105.18	100.13	111.87	107.7	104.49	104.89	101.21	107.03	103.93	105.46	106.03	100.84	101.19
116.09	115.15	106.19	107.03	106.45	117.78	121.01	104.89	106.66	110.64	105.81	112.42	100.82	104.94	119.01	122.08	108.18	105.5	102.91	112.93	111.46	108.2	102.72	110.97	116.02	107.65	102.79	112.18	99.038	114.94	102.78	111.97	117.86	105.98	120.15	112.07	114.72	113.73	108.8	110.4	114.93	108.96	107.36	119.14	109.73	105.67	113.37	107.83	120.08	108.1
114.27	103.82	102.76	111.33	107.9	110.16	110.3	99.219	109.95	110.12	113.64	106.39	112.49	110.48	113.53	110.7	106	100.08	106.8	99.81	104.92	113.13	98.67	110.16	101.01	110.85	104.15	110.24	115.5	117.9	109.35	108.11	112.2	110.86	109.9	113.39	105.04	112.27	109.27	110.69	105.57	103.73	106.86	111.73	104.52	99.206	105.67	111.43	110.85	106.53
102.51	114.83	108.29	98.958	100.67	108.28	107.6	97.111	109.43	101.61	111.93	107.04	104.67	106.69	116.34	112.35	105.72	99.518	115.08	103.59	101.4	98.242	109.08	118.76	113.42	101.56	108.77	105.52	109.84	114.63	114.15	110.16	113.76	102.49	107.36	118.63	111.79	103.97	98.573	115.72	113.99	104.18	107.19	98.833	101.31	108.99	103.5	101.14	107.47	118.61
101.89	104.49	108.92	95.755	100.39	113.82	109.42	110.33	108.5	102.58	109.47	116.99	109.09	106.28	113.1	106.31	115.16	107.83	107.31	108.08	100.05	105.53	103.78	119.39	104.45	110.51	102.31	107.55	113.33	101.5	107.18	110.43	107.71	109.75	111.68	113.52	116.95	109.23	103.65	115.17	104.46	109.65	110.26	114.66	104.94	103.48	106.97	112.67	110.3	108.7
105.8	115.51	105.49	109.27	108.67	104.37	107.29	98.309	114.62	107.53	117.33	103.89	105.76	105.37	104.81	104.69	113.22	110.08	104.57	110.25	111.2	102.67	103.88	101.01	103.61	101.83	105.23	104.11	102.84	109.74	112.47	106.74	101.56	111.31	109.49	102.87	110.26	104.37	108.5	98.775	102.29	106.91	105.19	109.67	107.11	103.08	110.71	99.969	96.934	104.04
102.25	103.11	96.294	103.83	101.72	107.54	92.193	108.67	94.567	95.221	100.48	93.913	106.99	103.76	91.812	93.446	96.02	93.364	106.04	94.158	99.793	103.37	102.37	101.27	91.709	98.937	92.444	95.639	98.152	99.504	95.23	108.6	102.06	95.639	101.14	91.705	98.017	103.41	99.096	105.3	103.83	98.909	98.553	106.55	96.496	102.44	91.939	100.56	93.967	97.415
104.35	98.437	103.2	93.8	97.926	83.962	98.633	97.304	105.15	101.71	106	94.616	104.03	95.926	108.85	99.462	107.8	100.55	98.988	93.184	102.81	95.948	93.742	104.3	95.595	88.038	100.2	97.003	107.34	103.34	92.828	103.01	94.676	107.35	96.3	105.71	93.797	101.81	95.279	97.068	96.638	103.93	95.042	113.94	95.631	101.32	103.54	105.51	100.96	104.45
109.92	100.92	94.71	104.96	108.67	103.33	98.114	102.64	103.3	92.48	105.64	110.82	102.23	101.74	102.85	95.026	91.19	101.22	97.491	101.67	103.06	97.846	103.56	105.96	107.99	105.37	102.64	99.495	99.961	88.225	99.332	97.407	104.71	100.56	98.634	107.97	90.983	94.018	104.03	94.211	108.31	103.56	97.687	102.22	98.465	98.153	103.84	92.061	102.53	93.257
110.16	106.25	101.19	108.53	114.44	96.598	108.41	106.82	104.5	109.8	106.57	110.61	115.22	104.78	114.5	99.194	110.97	100.3	103.25	101.74	102.28	105.24	108.35	110.62	105.3	110.59	106.17	100.97	99.05	106.98	104.22	100.41	109.78	104.22	104.53	108.31	103.75	106.58	106.2	97.639	118.76	100.45	106.92	100.43	106.46	113.49	102.36	115	97.981	101.34
95.674	96.828	105.27	95.015	93.577	87.533	91.698	102.61	89.804	103.96	95.82	95.928	93.329	98.624	103.37	100.42	92.193	96.302	106.51	93.51	95.828	102.86	94.575	99.404	98.133	89.101	95.766	97.225	96.889	113.54	91.176	98.558	100.23	89.387	95.669	92.906	105.89	95.239	96.447	89.492	97.76	88.703	97.694	100.94	102.99	88.319	105.16	97.632	93.154	100.57
93.688	99.894	95.005	107.77	94.649	91.586	102.79	104.15	107.64	92.805	107.7	103.31	100.66	94.948	99.505	94.286	94.691	104.72	97.105	94.701	105.16	108.46	93.204	96.561	94.475	102.33	98.445	101.86	93.191	100.02	103.55	94.163	93.517	100.77	102.66	93.367	97.434	111.69	100	95.343	104.98	99.911	104.74	95.751	98.251	90.317	98.02	108.77	95.975	100.03
102.36	107.97	109.42	110.35	117.09	108.74	108.69	108.02	110.44	100.09	107.08	100.73	99.085	101.64	94.041	107.75	103.45	102.06	104.5	114.75	107.1	114.25	107.09	108.01	109.35	101.94	108.79	102.45	106.43	112.27	98.463	100.91	107.33	108.23	105.59	109	101.82	99.657	102.43	106.4	105.2	105.94	117.61	110.22	95.642	103.32	110.28	113.45	104.13	115.96
99.081	105	107.49	102.13	99.296	107.66	98.63	100.1	113.18	107.39	101.96	111.33	111.03	107.62	105.44	105.88	101.29	103.98	103.85	102.66	105.65	106.94	108.07	105.32	106.27	105.14	110.89	112.07	110.29	101.95	103.2	104.82	109.61	107.41	103.77	103.61	111.24	107.09	96.516	99.699	100.61	106.03	103.05	98.742	113.12	114.78	103.42	110.53	103.06	106.79
109.45	104.9	95.532	108.51	100.63	110.32	106.4	106.97	110.15	106.67	108.2	111.15	100.09	106.8	101.4	108.86	99.387	109.62	115.05	113.88	113.87	110.37	113.3	109.15	106.78	97.252	112.2	94.065	96.164	114.45	98.223	107.67	111.2	100.54	99.305	104.44	94.583	99.441	107.63	104.2	112.85	103.13	104.89	112.2	107.2	119.94	103.38	105.78	106.39	112.42
97.724	96.495	104.93	106.06	99.226	113.09	113.62	88.851	101.56	113.22	99.063	109.84	102.57	99.342	92.762	103.42	106.18	100.54	100.09	96.739	91.753	100.26	87.624	89.134	96.913	93.676	92.423	86.418	97.674	100.58	102.11	102.58	97.34	85.492	102.61	98.511	96.118	108.08	113.47	102.07	92.379	102.29	102.88	102.09	101.33	97.246	98.455	103.43	98.201	95.61
101.15	102.18	102.34	101.15	104.54	102.42	103.46	94.203	99.235	99.887	98.735	108.54	104.55	96.473	103.55	98.362	105.27	96.553	92.383	101.24	100.86	101.96	102.84	98.793	99.994	100.99	108.57	102.23	103.17	96.789	89.569	86.803	97.605	99.166	90.81	96.369	89.912	93.305	111.52	99.654	97.764	103.08	95.997	87.97	98.616	91.648	89.263	98.671	101.81	111.74
97.73	105.62	108.47	103.26	110.69	106.36	108.7	108.13	112.17	113.4	106.13	106.55	99.362	99.1	102.95	94.564	108.6	107.88	98.119	105.48	105.03	116.95	110.13	103.03	104.03	106.59	101.26	119.76	97.863	101.74	108.15	98.259	95.829	106.5	108.12	92.724	102.29	100.54	104.7	108.22	112.02	109.86	110.05	103.72	108.38	110.08	105.11	109.71	93.309	112.42
98.7	95.128	102	86.698	104.67	95.807	103.01	105.58	101.68	96.382	95.449	91.523	96.722	103.53	102.66	99.14	103.24	98.044	103.45	99.588	105.28	99.507	108.67	107.32	91.499	91.566	94.003	98.637	103.47	103.05	95.824	103.25	106.11	99.17	101.45	103.64	102.5	100.77	96.736	100.03	108.14	101.19	95.631	103.4	97.811	106.15	103.06	92.519	107.33	89.048
112.24	113.05	101.13	98.876	109.78	101.25	108.44	108.38	102.17	95.567	97.846	107.2	105.07	113.36	106.06	113.18	108.9	106.65	101.32	95.087	101.81	96.198	109.33	103.53	109.35	105.04	101.74	109.28	107.95	108.36	110.06	104.04	108.93	100.08	116.32	103.47	113.35	109.86	114.6	105.97	100.56	96.468	108.61	92.493	115.52	107.19	105.1	108.22	105.55	104.87
105.4	98.821	108.3	110.66	107.46	110.11	106.82	98.277	111.91	111.94	111.87	108.19	110.32	107.25	106.37	101.31	107.05	113.74	101.49	107.19	109.2	108.67	104.54	103.91	104.37	101.34	113.82	111.65	109.61	102.4	106.43	111.96	110.64	102.38	114.38	106.02	104.4	110.41	107.43	104.27	106.37	107.29	106.24	101.09	109.85	107.53	103.32	102.92	100.1	109.47
109.57	108.94	105.94	109.05	110.83	110.17	106.72	115.3	107.2	107.43	110.76	111.82	109.07	107.27	107.92	110.19	111.61	111.83	100.88	108.79	116.25	112.83	105.54	112.1	103.93	97.702	106.67	112.21	112.21	102.53	109.39	109.3	102.01	112.8	106.57	106.01	117.44	106.31	103.53	105.86	97.647	113.12	112.98	105.86	102.16	105.23	108.94	111.99	102.89	103.79
96.29	102.89	108.2	105.73	101.38	89.41	96.992	94.068	92.083	90.98	91.785	95.039	99.117	97.132	100.04	106.7	98.947	102.24	90.222	90.084	100.35	101.75	98.16	112.63	99.084	99.864	95.63	108.26	97.192	85.122	102.11	95.572	101.37	104.94	88.433	97.11	99.364	98.555	98.279	95.026	100.63	94.988	99.611	101.98	93.235	102.08	100.35	87.868	100.51	101.18
107.06	98.201	105.44	112.6	108.19	108.48	104.93	102.93	106.36	110.18	96.43	106.62	105.4	104.58	108.92	109.21	107.97	108.5	98.822	101.35	108.91	106.31	98.872	94.793	99.882	104.48	106.97	106.44	100.27	109.63	101.87	115.45	115.08	111.46	110.6	105.76	99.974	108.79	101.5	103.55	110.57	101.27	105.89	103.79	108.08	106.67	110.43	93.735	111.07	96.635
103.47	100.53	110.28	111.73	111.37	97.503	100.38	108.79	105.95	107.84	96.924	112.45	101.41	103.17	103.24	101.07	101.18	103.37	111.68	109.3	105.51	99.842	116.25	110.98	104.61	88.973	105.99	104.01	102	107.74	102.6	97.249	107.62	108.52	110.37	110.66	115.89	109.4	94.734	102.94	115.8	103.7	106.1	101.5	107.49	100.72	115.39	108.51	99.643	99.866
100.63	89.805	98.106	98.881	95.124	108.05	94.625	102.29	100.45	91.921	92.045	99.688	95.068	100.8	91.695	104.31	101.24	91.458	95.399	97.977	97.928	100.45	98.327	98.844	90.502	92.359	105.66	98.146	94.778	102.49	92.895	105.32	87.47	88.783	94.105	104.23	106.49	93.165	100.61	87.759	90.058	96.502	111.04	100.75	89.798	101.34	96.524	91.831	98.758	96.893
96.131	100.53	98.269	99.684	94.792	92.814	93.589	92.102	103.6	93.638	103.09	98.674	103.64	103.36	89.87	97.196	97.821	108.63	97.057	99.101	98.724	103.2	103.55	96.436	96.857	100.34	99.536	109.34	104.15	96.68	94.242	102.25	95.173	104.71	93.825	100.84	92.463	91.477	98.449	101.6	101.39	95.624	95.74	98.817	87.206	101.74	100.82	93.932	94.784	103.38
105.77	107.91	115.4	104.81	99.645	100.71	112.58	106.3	106.96	111.71	108.93	106.39	105.29	103.4	111.13	99.092	112.85	100.81	94.614	107.64	96.435	110.68	109.93	106.92	106.89	105.39	111.68	105.66	106.36	98.48	108.18	110.2	111	109.11	113.37	107.22	109.47	114.86	104.41	105.27	100.8	111.98	111.45	98.234	112.1	111.1	94.701	107.66	102.57	113
89.985	106.96	102.06	110.38	92.682	98.298	107.18	100.36	99.296	95.035	100.78	105.96	97.102	96.585	90.837	102.82	102.45	102	106.97	98.335	89.257	98.132	97.886	98.861	87.748	92.475	106.3	100.07	98.102	91.211	93.856	95.862	101.46	95.916	93.283	91.814	105.4	98.612	90.063	89.268	90.87	93.277	99.539	99.708	99.318	104.54	97.601	101.19	93.41	101.47
114.48	113.67	99.275	101.03	112.09	106.78	105.03	109.05	97.652	110.22	113.19	115.19	101.92	109.19	103.3	118.63	109.92	103	119.53	107.17	110.36	116.45	104.2	106.15	113.15	104.2	109.42	115.11	112.27	101.99	113.92	103.7	109.19	103.61	111.21	101.02	103.64	107.22	108.52	114.76	107.42	103.46	103.47	109.18	112.19	110.91	113.83	95.809	107.8	99.113
104.85	103.77	103.93	112.63	111.99	108.45	103.76	109.55	113.64	107.91	105.56	107.12	105.78	97.235	103.38	100.65	109.87	105.31	115.45	107.27	108.91	101.32	105.27	113.9	102.43	109.1	107.76	107.53	106.34	98.172	98.983	104.1	107.66	105.72	110.06	110.1	113.04	103.97	105.93	103.9	108.88	108.76	114.91	112.07	110.84	105.12	107.35	99.804	103.13	102.28
109.71	109.52	108.37	106.71	110.3	111.2	114.19	104.02	108.24	107.34	104.81	112.12	111.85	108.01	106.29	106.56	109.86	106.56	102.4	111.2	105.21	110.58	107.05	108.39	106.74	113.52	109.18	108.45	114.98	111.83	108.49	114.25	106.36	112.42	104.11	116.71	111.87	111.53	112.65	117.76	109.58	108.8	107.43	107.31	114	111.9	108.41	108.4	106.57	104.66
101	109.67	105.55	119.51	112	99.14	115.88	105.17	103.21	109.11	105.92	109.34	103.91	106.85	116.85	112.22	113.12	106.03	116.86	108.46	102	104.27	97.648	113.13	106.14	102.76	103.22	108.05	106.02	114.85	107.79	94.233	100.92	108.76	104.06	102.32	107.17	113.75	102.03	100.51	104.24	113.85	100.02	114.05	106.99	102.23	108.57	106.5	100.88	116.65
110.07	119.89	106.46	101.82	98.381	109.62	103.05	110.01	102.89	94.241	108.15	99.896	104.55	109.14	107.84	105.38	100.27	117.67	115.39	109.6	104.98	112.31	106.14	112.36	107.24	97.729	105.24	102.63	116.42	103.47	103.08	110.91	111.86	114.76	103.99	107.35	111.01	106.98	100.7	103.87	99.965	105.56	101.65	113.22	103.91	110.24	108.01	100.02	96.972	116.81
107.33	105.48	108.61	113.21	105.13	110.72	107.87	103.69	107.11	103.5	100.61	116.39	106.69	108.3	111.61	111.67	108.5	107.27	104.77	115.29	110.21	106.73	102.7	109.98	109.91	112.37	116.71	106.38	120.25	115.43	99.349	105.17	99.621	112.71	110.15	110.78	101.42	108.09	105.1	104.92	105.19	108.78	103.88	101.92	97.783	107.41	99.812	112.18	107.8	109.25
106.28	106.12	108.68	104.2	108.62	116.76	114.13	112.95	99.065	108.71	106.22	110.85	107.93	106.15	102.79	106.07	103.14	104.1	117.1	107.92	106.78	108.84	110.44	106.54	106.34	110.47	110.41	114.92	106.8	113.22	106.42	108.8	97.216	109.39	111.23	106.88	106.37	107.58	102.64	108.13	112.21	124.47	109.82	110.95	111.52	111.57	101.24	112.52	111.09	102.59
108.82	108.56	106.74	114.8	100.18	108.03	110.37	114.54	110.93	111.6	110.07	112.45	113.72	102.98	115.54	102.89	106.98	114.41	102.88	108.96	109.19	98.925	102.33	97.875	113.37	111.56	99.735	120.79	108.72	99.272	107.78	116.32	113.34	108.2	107.35	110.54	102.01	104.3	106.61	107.42	121.55	111.79	108.52	110.87	108.43	101.73	111.89	107.11	105.54	107.71
102.58	108.12	107.93	110.73	106.16	104.39	107.16	107.24	107.25	98.9	110.83	116.48	111.8	103.11	105.69	111.15	97.108	109.2	107.99	104.16	114.95	100.36	113.04	106.59	104.94	96.046	108.57	108.69	103.93	101.01	104.94	103.11	99.879	107.33	103.89	113.46	112.13	98.62	106.42	96.623	106.46	105.46	113.94	107.89	109.1	107.46	110.39	94.325	111.03	108.3
103.74	82.613	100.65	103.62	97.38	115.92	109.89	107.19	109.79	111.14	101.74	108.81	108.59	104.02	101.57	111.74	102.11	100.59	103.98	104	109.05	99.901	104.32	103.02	99.66	116.96	109.28	107.31	107.61	110.09	116	96.657	97.259	104.84	99.468	98.487	99.647	106.19	103.2	115.11	107.66	99.22	103.77	110.54	109.74	98.684	105.8	108.84	106.72	111.42
109.59	105.3	108.66	107.51	110.82	107.17	107.31	106.69	105.09	111.97	100.17	112.01	104.55	101.65	112.1	110.01	106.12	98.531	105.87	110.32	115.6	115.41	105.01	108.97	102.66	110.75	107.33	104.22	101.93	106.33	118.59	106.47	102.15	102.15	106.55	106.4	97.905	91.595	102.18	110.27	106.37	104.13	108.96	105.63	104.28	99.238	111.37	109.5	110.4	104.27
107.38	108.41	119.94	107.32	112.49	104.45	107.11	103.47	110.67	113.62	111.71	109.08	105.09	112.22	110.67	109.06	114.54	109.15	112.71	105.55	104.1	111.56	100.83	108.88	116.28	101.45	121.22	109.32	106.11	106.56	111.82	111.02	113.87	102.14	109.41	109.16	106	114.51	105.67	108.01	108.22	106.57	101.76	101.44	110.37	107.76	109.9	101.79	113.17	109.84
107.66	105.73	109.14	103.61	103.45	102.04	107.36	106.33	99.357	109.44	106.04	103.79	107.91	94.754	97.648	105.4	106.44	106.21	105.18	108.6	103.08	98.043	119.97	108.3	101.55	105.04	103.01	109.32	104.86	104.19	108.73	112.49	103.42	108.69	103.92	114.96	108.25	98.167	98.658	119.99	102.4	101.46	117.66	105.27	106.66	100.28	98.455	101.41	103.47	107.35
111.79	110.84	95.605	107.89	105.72	105.42	101.91	99.386	103.69	96.778	103.22	105.53	110.08	105.8	93.343	103.43	105.66	96.425	107.82	107	105.8	100.88	104.25	107.56	108.91	105.76	110.17	106.13	96.468	109.26	96.755	101.82	105.38	102.02	107.72	110.22	110.56	110.31	106.46	106.66	111.96	102.75	98.302	112.75	104.61	102.06	103.56	100.42	109.16	109.23
97.212	96.31	91.235	98.695	102.31	103.04	92.012	97.241	99.465	98.202	98.695	107.96	103.94	94.356	100.93	105.2	92.742	104.64	93.838	99.549	93.999	98.953	106.87	96.497	104.47	95.613	101.18	103.95	99.882	90.483	95.961	101.86	92.775	91.341	98.809	101.81	103.2	101.02	97.524	88.888	96.233	96.356	95.909	88.142	99.779	101.94	103.28	91.792	87.877	90.629
107.31	106.32	108.46	96.843	106.97	106.22	103.96	107.81	95.763	107	106.87	107.78	105.19	108.75	108.99	106.51	100.66	107.54	107.22	113.02	115.44	101.96	111.03	101.14	102.26	97.629	113.06	103.7	109.96	105.19	111.29	118.53	102.72	103.46	109.41	111.21	107.52	101.94	102.54	106.57	100.1	97.819	109.38	114.81	107.96	100.65	103.59	110.35	102.37	102.62
98.216	98.533	90.08	88.305	97.457	94.259	94.805	94.983	106.18	93.124	100.63	100.26	96.177	93.108	97.814	94.827	106.71	100.41	95.947	95.77	104.85	96.058	93.298	101.96	103.81	98.133	108.9	89.435	97.912	93.366	96.235	109.06	106.06	99.929	97.765	102.14	99.355	92.789	102.18	98.495	98.964	99.036	96.751	95.114	95.69	86.775	95.847	107.93	97.759	94.618
108.21	101.43	92.367	101.79	95.836	92.017	100.32	103.3	100.9	99.846	103.05	94.112	99.911	101.54	106.37	110.07	101.45	101.82	96.14	99.911	110.17	102.04	110.09	101.1	101	104.4	99.077	96.646	102.11	97.897	95.957	93.132	98.51	101.99	99.123	101.12	104.43	103.12	99.067	99.718	98.367	109.81	105.62	98.173	99.821	95.429	105.51	103.06	100.79	102.28
102.53	108.96	104.42	109.72	110.97	119.4	101.55	105.36	98.165	119.3	114.95	107.52	106.96	104.45	105.31	114.15	106.46	111.54	114.58	104.44	104.53	112.81	110.97	107.49	113.8	105.1	101.49	121.01	101.49	106.36	105.48	103.77	104.72	106.07	96.775	108.28	115.13	108.07	103.6	107.07	109.4	105.46	100.58	116.66	103.98	116.95	114.02	109.92	97.402	117.4
114.19	95.989	109.83	105.06	102.68	114.22	111.24	101.5	107.77	104.77	106.57	107.15	112.12	110.55	103.82	101.24	99.162	106.91	110.48	105.22	103.34	113.21	106.96	106.81	112.38	113.57	108.87	104.3	100.6	109.68	102.68	113	111.61	106.99	104.31	119.46	108.37	107.66	102.49	109.19	103.67	104.76	99.396	106.97	113.36	109.84	105.54	99.998	101.73	107.28
113.46	98.992	107.71	113.65	102.28	105.67	110.13	110.93	112.97	109.05	106.23	98.913	107.03	108.48	106.72	104.94	99.708	102.88	110.62	98.163	103.29	108.59	112.15	103.18	96.212	100.28	104.23	112.57	104.53	116.96	100.85	107.58	105.94	96.843	107.38	100.21	101.43	99.451	97.328	112.32	106.55	111.48	104.82	109.43	100.67	95.033	97.435	107.82	102.54	109.98
104.8	97.964	108.13	107.92	102.23	109.96	107.32	101.75	102.51	106.59	99.25	105.06	94.699	110.07	101.23	110.58	107.26	110.79	113.04	97.603	108.71	105.16	98.842	107.63	103.29	104.91	112.52	108.06	109.69	103.24	104.44	109.77	106.87	110.42	107.75	111.05	112.32	105.38	101.91	104.28	100.2	106.66	109.17	97.461	113.73	103.45	103.4	110.08	106	109.61
106.59	108.97	107.38	102.63	104.14	111.3	109.8	106.8	107.44	110.22	110.68	105.19	106.33	100.86	102.03	114.07	112.15	118.12	109.81	108.5	111.09	116.12	100.83	118.83	113.81	105.9	109.84	108.33	99.206	100.69	99.118	96.29	110.6	106.44	111.17	111.64	104.13	107.23	102.91	113.56	104.54	115.13	113.61	95.278	100.64	106.55	115.02	117.52	111.49	106.58
106.86	88.899	95.531	90.69	92.178	106.63	96.02	93.016	100.87	96.933	97.127	98.609	96.224	98.148	94.152	110.99	98.892	94.949	92.604	94.825	96.316	100.97	101.32	95.642	99.585	96.527	100.67	98.701	101.18	91.03	100.34	91.855	92.833	92.819	99.213	102.05	93.971	90.454	94.436	97.875	105.54	99.959	93.911	99.464	106.77	97.836	98.476	97.3	96.07	103.27
109.57	111.27	102.62	108.56	106.55	111.59	106.83	110.02	109.66	107	109.93	103.71	110.32	99.727	107.8	108.26	106.05	108.62	109.14	106.49	116.64	99.743	103.71	105.39	101.42	119.31	115.84	115.51	113.07	103.43	101.56	105.56	115.65	106.7	109.01	109.12	108.1	108.08	98.13	115.5	105.95	101.01	112.61	118.21	116.3	109.08	109.83	104.12	101.27	113.91
94.751	96.669	103.79	103.95	93.251	97.041	101.05	101.16	98.041	105.33	104.3	97.432	105.05	101.52	94.264	102.43	97.61	103.83	99.356	105.9	99.116	113.44	97.986	100.65	104.79	102.37	103.56	100.87	106.11	108.87	100.74	97.047	100.09	99.646	105.56	105.19	101.99	96.4	102.92	96.883	106.86	104.97	98.186	101.16	95.774	97.548	109.41	94.88	104.83	96.037
98.978	114.96	109.26	107.65	114.28	99.921	97.619	102.39	106.05	112.46	108.52	117.34	110.75	102.47	108.44	105.9	96.964	101.21	113.76	109.84	104.36	112.78	105.92	114.06	109.12	107.07	101.4	102.36	97.245	103.91	105.74	115.45	104.06	101.58	119.53	109.58	108.16	109.63	97.585	111.81	107.03	110.49	112.92	99.399	103.6	112.56	114.4	110.74	108.76	99.278
112.69	104	108.5	107.08	109.72	112.17	103.16	105.92	111.39	105.34	100.53	105.61	105.65	104.8	108.03	108.91	107.34	110.97	101.26	103.76	109.17	107.94	104.79	108.47	110.69	112.02	97.105	101.54	116.29	114.2	113.99	111.28	116.05	102.69	110	104.8	104.79	111.71	115.84	106.54	103.99	102.03	101.4	106.59	119.14	110.58	108.89	108.45	97.996	110.8
102.68	100.02	112.57	113.83	111.08	111.54	103.34	106.7	112	113.17	115.18	102.31	114.62	114.9	112.65	109.04	105.72	103.27	105.99	102.06	104.72	106.87	105.79	103.04	106.68	110.55	110.24	113.09	109.75	110.93	114.98	113.83	111.22	106.25	108.39	103.56	107.6	107.78	106.07	110.85	114.84	98.784	109.1	111.07	112.8	110.85	119.12	112.52	115.14	114.07
98.415	99.927	98.269	95.894	91.991	105.69	92.012	93.401	96.629	99.195	98.648	98.98	102.67	95.236	102.36	101.15	95.422	98.085	93.116	95.273	97.314	98.273	93.775	96.061	91.757	93.562	98.652	100.22	92.265	98.485	96.536	90.144	97.973	106.85	88.73	93.585	94.628	96.766	100.71	96.618	99.104	94.707	99.511	91.936	97.576	102.75	97.572	95.848	96.998	101.19
105.2	112.28	105.35	111.36	112.4	109.1	106.42	111.63	102.14	110.67	107.24	105.88	109.38	100.63	98.037	101.1	113.97	109.72	103.92	110.73	107.17	110.77	110.79	108.62	108.89	104.57	111.36	116.86	108.86	112.18	111.68	109.69	98.079	105.9	114.86	103.49	114.95	105.48	108.79	108.97	117.68	107.55	112.77	112.82	122.64	105.39	97.127	108.95	98.251	108.15
102.29	91.146	98.84	97.134	102.28	99.896	97.188	95.505	98.797	96.83	103.35	98.695	94.205	99.109	99.369	100.88	90.391	105.24	95.772	104.75	103.92	96.991	95.958	105.8	102.51	82.776	96.425	105.9	99.119	96.828	85.348	92.982	96.621	99.046	89.297	94.097	103.77	98.317	102.11	92.663	90.612	93.743	103.85	109.07	101.48	96.015	94.457	100.52	100.41	95.804
104.55	99.303	99.875	98.245	98.012	99.452	104.02	95.711	97.653	101.65	103.33	99.538	109.68	99.159	101.25	105.89	102.21	100.27	99.367	103.02	103.03	103.42	97.768	103	100.42	107.6	108.38	97.876	92.889	98.504	102.85	96.682	101.87	104.15	97.086	95.821	97.889	103.83	98.742	93.873	113.07	104.43	109.97	102.26	94.843	94.082	96.651	100.52	109.13	102.82
97.772	109.76	110.34	106.63	105.28	110.03	104.18	96.911	108.43	108.36	101.27	96.9	105.5	104.63	97.139	102.29	108.41	107.64	106.57	110.31	107.34	117.63	110.73	102.89	105.15	104.12	114.7	109.49	120.37	118.21	110.53	107.5	97.326	105.49	96.815	118.12	112.34	108.83	107.31	103.19	99.535	104.03	111.14	108.66	103.12	107.6	103.26	109.83	108.92	100.28
99.918	91.303	97.742	100.67	102.03	93.594	94.644	101.83	92.224	98.602	93.601	91.815	96.443	101.61	91.789	101.79	95.703	96.148	95.276	95.649	89.766	95.466	95.192	100.38	102.53	98.288	100.58	84.469	95.063	105.2	91.741	87.164	94.899	96.806	100.48	109.01	105.67	96.651	96.53	101.54	101.11	94.769	100.57	102.57	92.613	97.867	103.65	104.29	106.62	99.859
100.1	94.43	102.14	101.03	102.04	100.33	103.62	102.44	104.73	92.104	100.35	98.764	94.317	101.35	106.19	105.05	91.329	99.283	97.8	103.91	98.159	106.88	103.8	101.95	105.81	104.77	107.03	101.58	96.014	97.659	103.55	98.052	102.57	108.02	104.37	100.07	96.361	97.576	92.935	94.855	103.32	103.95	97.159	102.72	98.707	98.459	105.36	107.28	97.778	98.877
102.55	102.73	101.14	101.21	96.996	101.79	104.11	96.796	107.56	101.64	103.38	111.26	97.032	104.39	90.612	107.09	99.388	105.96	100.53	96.596	96.275	99.468	93.93	104.23	108.86	99.257	95.868	100.27	105.03	102.01	108.39	102.07	101.31	103.23	89.22	94.004	101.68	96.942	103.57	97.256	105.06	96.147	98.425	96.834	98.332	100.92	104.26	96.628	95.505	108.99
107.33	111.99	107.25	98.113	96.098	98.49	109.43	106.45	99.673	107.46	108.21	109.49	102.62	109	105.73	115.47	98.012	108.01	105.09	113.63	109.08	103.42	106.01	97.213	104.45	110.06	103.41	108.5	96.133	94	95.455	109.24	105.77	101.6	102.92	102.05	105.45	106.9	100.98	102.29	111.36	113.62	110.67	109.9	102.76	102.09	105.21	103.48	109.57	110.75
103.81	103.65	118.47	111.55	115.69	109.55	105.55	108.68	114.31	112.93	109.51	104.63	107.18	107.88	111.39	107.64	108.07	115.86	109.11	102.33	104.97	100.96	103.16	106.25	109.38	101.02	107.34	108.04	106.67	111.36	108.21	109.75	112.25	105.77	108.09	111.27	101.39	112.64	102.9	107.96	117.75	106.99	109.53	106.82	110.4	108.97	100.4	106.79	96.811	118.86
109.36	113.01	109.72	101.13	99.642	109.32	103.25	111.32	109.92	110.25	113.11	109.73	107.19	100.1	104.8	107.59	112.34	108.21	106.85	104.77	106.75	104.08	102.71	103.62	103.44	110.71	116.01	101.78	110.95	101.07	101.6	104.34	102.21	101.46	108.77	107.44	108.36	111.43	109.16	107.82	111.29	102.61	103.19	109.24	107.2	103.05	118.43	100.22	110.2	103.96
100.1	116.22	104.78	107.39	107.92	113.17	112.84	103.42	103.04	99.631	99.294	115.35	105.2	102.9	106.56	114.15	105.49	111.5	109.64	102.51	101.75	106.44	103.62	112.99	103.02	106.62	114.01	107.55	105.81	105.58	110.54	105.03	107.46	108.22	105.69	109.76	111.15	114.94	106.62	115.95	107.16	109.14	105.8	108.52	115.76	110.54	104.84	101.16	107.92	113.61
97.431	101.09	106.99	91.975	101.49	94.264	99.269	93.987	92.423	97.187	95.418	90.917	103.03	88.812	90.399	87.59	97.055	98.373	87.345	105.29	96.654	103.25	99.885	98.02	102.02	96.437	102.27	90.641	98.982	107.62	102.68	95.117	108.51	96.801	101.26	95.127	94.341	101.71	100.38	105.38	102.29	105.65	100.82	100.04	90.961	90.74	93.891	109.82	98.559	106.36
103.54	98.182	93.489	100.97	94.259	98.434	89.403	87.515	102.71	105.89	94.259	100.77	96.082	95.363	90.486	106.02	91.091	102.3	90.533	94.642	96.438	100.83	101.68	106.09	96.794	98.208	107.57	109.13	89.893	103.49	102.41	97.802	100.03	94.193	103.63	92.674	99.179	92.594	95.048	99.978	96.172	97.105	98.358	97.459	97.661	102.34	91.052	99.306	97.403	104.05
102.74	100.07	109.08	98.453	111.88	98.746	110.16	107.75	112.52	105.06	104.45	114.08	98.724	105.66	106.39	106.78	101.73	103.72	113.22	107	99.586	105.11	103.99	110.57	112.87	105.28	97.625	99.124	107.43	100.78	106.28	101.84	118.13	101.5	104.32	109.94	112.52	109.21	105.76	111.32	105.43	103.62	92.069	101.12	114.87	108.21	99.857	105.42	98.671	97.881
114.96	113.06	107.74	118.43	112.55	113.05	110.46	114.96	115.7	106.82	116.36	107.17	110.46	116.14	117.04	112.74	111	103.51	116.31	113.09	106.23	103.6	104.92	109.56	107.34	110.62	107.83	109.06	112.6	107.04	107.92	107.4	109.96	103.89	110.87	120.35	114.39	109.29	108.71	120.98	106.71	107.41	97.795	119.56	110.15	109.01	103.73	106.16	104.02	110.06
100.91	112.19	110.32	104.35	111.47	102.86	109.51	103.61	116.03	102.63	108.11	98.264	115.06	106.41	109.05	90.81	102.21	98.106	106.68	97.239	114.78	108.3	107.96	108.43	114.09	100.47	106.78	107.48	110.99	99.954	104.41	107.25	105.01	105.44	98.858	111.22	101.13	114.61	105.32	105.31	99.943	109.77	102.03	98.712	109.84	98.235	95.4	101.55	107.91	108.39
97.987	101.69	105.06	98.778	99.664	109.84	108.17	112.05	101.07	103.71	109.2	100.83	100.35	106.34	101.48	96.881	106.64	111.47	103.92	111.52	99.24	106.36	106	106.61	99.194	101.87	103.69	99.814	114.01	109.92	101.94	98.013	110.8	112.6	105.37	109.85	107.81	105.26	103.57	102.11	108.17	113.82	101.86	109.32	107.13	108.17	107.57	101.72	110.89	106.18
115.21	108.82	109.22	105.44	120.02	111.73	115.88	108.73	103.8	108.45	119.42	119.09	109.19	107.12	111.48	115.58	115.87	110.27	109.1	119.06	105.57	110.9	114.18	110.86	110.6	114.96	105.21	99.692	110.3	107.1	111.78	112.87	105.64	111.88	117.92	115.34	111.11	116.92	110.66	102.26	115.31	108.9	108.8	108.43	105.23	114.32	105.16	113.7	98.57	102.87
106.17	96.82	101.34	105.31	104.24	95.671	101.48	99.172	97.226	98.061	106.32	106.74	96.946	103.69	95.456	97.664	100.86	112.04	100.83	94.512	91.694	107.8	106.99	91.539	103.82	93.559	99.943	96.824	103.42	108.81	96.831	100.17	108.32	99.096	99.623	103.07	99.897	109.78	98.762	105.95	103.73	85.238	100.6	108.55	100.54	98.689	96.919	98.054	98.992	110.24
106.68	100.42	106.19	102.52	111.21	108.5	113.73	107.97	116.95	98.664	109.91	109.05	106.82	106.98	106.09	103.56	107.49	106.73	107.92	107.64	110.54	113.54	115.41	110.99	111.65	100.94	115.54	110.07	109.88	97.888	111.15	108.77	103.29	108.92	110.37	102.51	109.18	103.15	107.53	110.49	108.41	103.42	105.07	119.11	118.13	110.64	108.63	100.72	110.8	106.39
109.64	109.49	106.16	114.84	111.26	113.52	107.95	119.13	114.86	112.47	106.24	104.83	97.193	110.6	106.34	98.867	115.72	114.5	110.96	106.41	106.89	103.06	105.29	106.59	109.48	108.27	107	98.194	100.52	114.93	115.09	116.47	108.45	102.65	102.95	100.81	112.08	110.81	105.6	103.14	102.99	97.08	100.61	107.92	121.88	106.6	118.79	101.65	113.45	110.08
110.12	104.87	101.34	105.02	104.41	106.86	113.29	110.52	105.91	110.36	106.45	105.04	109.61	103.23	107.18	105.76	107.01	114.67	106.09	113.46	115.4	108.93	113.44	102.3	106.56	100.86	109.17	103.8	106.98	109.61	103.09	108.98	102.23	105.65	101.14	112.88	110.5	111.51	110.61	107.98	101.51	103	111.67	102.39	105.94	108.63	103.1	98.499	108.95	105.93
110.5	94.859	116.68	110.6	108.81	107.56	108	115.82	110.05	108.22	109.51	110.41	104.93	102.38	106.42	99.989	107.5	109.95	106.79	110.88	110.59	107.97	102.5	107.94	104.71	105.24	101.79	107.11	110.63	102.02	103.99	107.66	104.23	107.32	114.19	114.34	110.67	93.286	115.4	115.3	99.63	105.97	104.33	106.67	113.54	98.488	106.48	101.69	109.61	101.64
103.11	98.752	103.9	100.79	92.465	100.33	87.779	97.316	96.664	89.531	105.05	96.848	89.762	96.965	111.73	87.41	90.854	98.653	96.433	102.91	107.92	93.885	100.51	99.808	105.2	98.711	100.06	103.8	95.581	92.207	96.887	100.22	90.827	100.03	93.794	104.36	89.947	101.43	93.814	101.9	100.37	96.406	106.43	92.431	101.99	92.143	100.01	97.564	106.02	95.474
106.11	113.63	112.17	98.269	115.5	100.51	112.19	99.672	108.56	97.4	110.24	102.02	105.9	103	109.52	99.697	110.1	116.25	106.69	114.86	117.17	102.09	104.69	101.41	102.9	108.99	112.12	114.55	110.16	107.1	108.04	108.23	109.12	107.77	109.8	103.38	96.033	106.5	109.87	109.81	100.8	107.15	101.79	102.07	104.67	106.57	100.19	109.61	101.08	112.06
93.19	88.366	96.554	99.571	95.836	97.223	105.85	112.47	97.532	96.659	102.64	100.74	98.925	90.91	103	106.54	107.82	97.168	96.118	95.67	98.195	95.368	85.786	102.95	93.388	103.56	95.008	99.413	93.869	96.55	95.906	100.83	97.43	98.184	98.923	103.02	101.66	96.772	95.441	111.42	100.46	97.476	99.589	104.34	98.321	102.93	103.9	108.8	96.597	109.1
102.5	108.25	111.32	104.53	111.83	99.571	101.89	103.22	107.38	106.36	104.68	107.05	115	114.45	104.04	112.95	99.852	106.98	114.85	107.65	107.05	97.67	96.997	101.5	118.79	103.39	110.92	101.83	107.34	103.32	108.91	108.45	103.94	109.1	103.94	107.74	110.21	109.22	111.25	103.82	112.72	115.07	100.37	108.09	108.05	105.46	113.91	104.56	115.85	107.31
98.091	96.875	99.489	93.03	97.964	108.23	102.98	102.31	100.64	93.581	104.87	110.54	96.521	100.42	102.55	93.028	100.95	100.28	97.034	97.846	95.775	107.26	102.64	101.6	107.45	101.67	91.813	102.2	92.597	101.34	104.74	98.334	107.7	103.54	107.93	94.377	90.877	95.174	105.61	102.87	102.57	103.65	91.28	105.28	93.028	99.478	94.012	100.2	97.903	103.3
110.75	103.69	112.48	110.66	112.21	107.9	104.36	107.47	113.31	111.2	120.46	110.9	111.97	104.18	107.43	109.71	112.9	122.07	113.01	108.86	113.51	100.27	111.05	114.78	106.27	107.32	111.68	122.6	97.335	107.91	107.48	106.11	114.15	115.81	119.75	109.46	111.34	112.65	113.27	111.63	103.78	112.84	106.45	106.36	106.74	109.7	103.05	106.6	113.81	108.39
102.91	103.07	118.49	111.9	106.31	105.78	96.93	108.27	96.314	113.39	102.16	107.03	108.97	102.91	105.47	105.4	114.55	112.21	110.15	114.7	108.89	105.39	107.25	101.1	100.9	106.73	99.594	107.51	110.08	110.13	113.93	114.72	112.93	118.36	109.56	110.03	115.49	110.05	101.98	106.16	112.21	108.91	105.82	115.3	112.95	98.178	119.59	103.58	105.69	107.09
108.09	109.89	118.31	115.67	104.5	117.02	115.84	105.55	110.87	105.35	106.37	99.41	104.85	106.67	100.52	105.76	104.17	107.05	112.25	104.84	108.87	102.77	103.63	108.69	116.02	112.2	101.57	101.1	107.1	108.6	106.67	99.774	105.14	108.96	111.79	110.4	99.142	101	103.09	102.48	109.29	105.85	105.56	106.44	103.02	115.93	108.13	112.43	93.563	103.85
114.1	111.43	109.71	106.68	103.05	109.57	108.38	105.03	99.543	102.47	104.78	101.29	98.031	102.02	105.64	104.07	106.98	108.21	103.31	109.3	106.11	102.75	100.52	105.69	99.02	113.45	105.53	102.93	107.05	112.87	111.21	113.7	103.59	114.25	105.1	97.203	100.33	109.93	101.9	108.37	107.88	111.4	98.928	107.02	112.78	107.22	109.49	104.93	112.23	108.57
100.36	108.79	93.214	102.68	102.45	96.462	99.5	99.168	95.467	94.921	97.731	96.009	99.978	92.647	99.416	97.551	96.397	96.148	104.12	104.35	93.291	101.57	103.98	91.83	94.894	104.76	101.88	97.992	99.217	103.74	104.64	107.53	87.815	98.578	95.217	106.82	97.77	104.02	104.15	98.888	109.23	91.246	102.49	89.522	92.074	96.524	97.6	109.37	98.331	94.393
109.33	111.88	115.92	113.79	113.91	108.27	107.5	96.213	105.08	114.25	108.98	109.49	99.573	112.16	104.18	108.67	108.47	108.1	107.41	110.8	111.49	105.12	103.36	101.56	107.5	105.19	104.38	118.49	110.21	111.33	111.9	121.07	98.4	109.21	103.16	102.95	97.439	111.97	104	102.73	113.24	100.91	110.88	102.95	103.77	107.16	106.76	106.06	105.44	104.11
105.59	95.243	110.12	104.83	104.7	104.19	104.62	101.42	107.78	113.6	107.14	103.66	99.186	105.57	108.26	102.2	104.22	105.19	117.03	107.34	111.01	104.83	109.67	108.06	107.38	105.17	104.38	98.38	105.51	105.67	102.59	101.96	101.63	102.92	105.02	99.238	104.17	101.73	109.48	108.75	107.78	104.84	110.31	108.91	103.47	102.79	107.63	93.88	104.57	101.18
98.761	115.47	99.545	109.12	110.34	100.78	101.07	105.65	107.99	100.44	103.26	104.87	103.93	101.74	110.93	115.24	109.49	104.9	108.1	105.15	113.09	105.2	111.79	102.76	102.06	99.124	107.12	103.23	115.85	115.7	119.65	110.16	115.09	104.64	113.15	105.61	106.51	100.1	99.313	109.02	110.39	104.45	111.26	104.82	104.5	109.18	99.198	105.54	113.37	113.5
98.96	105.67	103.61	105.16	111.86	110.24	103.43	108.64	115.09	101.69	102.64	101.4	104.21	108.53	116.39	101.26	110.19	107.69	105.54	106	106.93	93.675	109.17	101.9	104.39	110.32	106.19	104.18	108.82	105.83	103.29	104.53	106.85	109.73	100.56	98.917	107.72	102.89	110.31	105.73	112.19	107.43	113.84	99.828	117.79	106.36	96.076	98.652	107.62	109.16
93.789	102.83	106.36	100.61	97.916	103.99	96.659	97.685	99.449	98.175	104.27	101.98	99.901	94.086	101.73	96.023	106.7	97.855	102.92	101.06	100.32	93.017	101.98	101.07	85.366	95.012	104.37	111.81	96.631	101.61	105.99	94.655	108.91	90.093	97.768	103.11	101.4	108.51	103.7	108.73	105.07	101.28	107.88	107.86	106.02	89.538	94.892	94.05	103.15	102.89
103.05	107.71	104.49	109.69	100.67	101.35	93.941	99.053	98.546	97.958	104.68	96.376	95.702	107.15	103.17	96.761	113.97	101.25	97.538	105.04	99.254	97.915	97.959	101.95	97.259	97.374	104.31	101.74	97.23	103.29	109.72	103.7	94.715	101.19	100.26	95.551	103.6	102.04	101.88	96.089	92.278	99.533	102.48	103.35	96.922	103.51	99.161	107.05	100.6	102.55
109.54	106.77	101.6	98.694	102.51	101.65	109.71	98.875	100.27	104.64	102.17	104.96	103.31	91.948	108.4	105.44	104.87	117.8	108.19	105.34	115.83	98.997	101.38	110.17	112.9	110.43	103.53	106.95	104.33	100.84	102.75	110.3	102.25	107.42	105.85	106.78	97.205	96.723	116.9	114.94	98.219	106.66	110.73	105.04	95.323	103.43	111.5	103.59	105.93	104.46
100.28	102.76	105.14	108.2	106.45	108.05	91.076	106.75	108.34	116.78	105.47	102.32	109.66	101.78	112.14	113.88	108.77	103.72	108.82	106.95	100.46	100.61	101.1	108.1	105.38	107.37	101.62	110.43	108.39	113.5	112.76	107.21	106.15	113.23	111.99	103.88	104.96	106.35	103.58	113.46	112.48	111.9	104.97	109.77	107.77	110.26	112.56	113.5	113.27	110.45
99.116	93.68	94.451	101.35	97.333	101.16	103.27	93.07	99.796	92.01	92.881	106.15	101.29	95.264	102.01	97.49	94.807	109.61	96.107	109.23	98.434	99.674	91.623	100.74	105.54	101.42	94.09	99.414	104.68	106.35	89.199	97.483	97.523	100.4	97.765	104.45	104.6	103.06	93.949	107.12	102.76	99.333	97.783	94.552	88.307	94.016	91.029	107.9	98.681	102.05
116.12	102.44	108.07	106.88	105.09	108.6	109.98	96.341	101.82	105.96	118.57	109.15	113.57	111.67	109.81	101.72	116.79	106.43	105.55	103.59	112.57	111.82	105.84	106.24	116.37	95.128	104.61	99.155	106.89	104.22	106.18	109.26	114.23	96.973	117.81	113.94	122.74	110.02	105.73	109.62	114.68	106.48	107.59	105.83	105.27	101.73	110.62	112.11	108.8	104.2
112.27	109.42	106.11	107.7	110.78	106.53	111.98	109.06	120.3	106.42	113.03	107.81	120.77	110.58	115.21	111.78	105.1	117.84	109.33	106.08	110.89	112.77	111.34	115.92	108.55	105.39	112.11	112.96	104.05	101.04	118.65	113.2	110.48	106.22	113.22	109.15	114.91	110.38	115.28	120.82	115.18	107.89	108.14	107.24	112.21	110.47	118.01	114.22	109.66	121.9
92.948	103.77	94.597	108.89	99.26	98.42	100.46	101.05	106.42	100.63	94.792	99.567	93.177	100.99	88.852	102.95	93.375	109.25	94.578	88.528	102.08	94.28	91.451	99.48	109.27	98.53	96.554	109.57	104.4	103.09	96.548	101.74	99.026	103.08	105.41	99.437	97.839	98.216	106.05	95.104	97.965	93.46	99.644	105.35	99.279	94.596	99.253	99.393	99.343	94.628
113.16	118.78	111.19	105.29	106.33	109.32	107.44	101.17	104.63	103.46	119.06	101.77	98.86	105.01	111.07	105.32	109.96	103.5	112.69	108.53	109.47	111.91	100.65	109.6	107.79	108.15	107.5	116.74	110.06	107.02	104.24	111.01	109.62	109.62	107.23	103.19	106.18	108.94	109.23	106.91	112.92	104.99	112.82	117.86	100.91	100.71	104.68	106.6	107.04	118.46
116.81	101.08	101.83	107.59	114.29	109.47	107.38	104.97	100.76	115.36	113.97	114.03	95.566	104.46	113.35	113.39	109.9	108.73	111.68	110.55	112.42	106.57	109.71	120.46	110	115.81	114.99	107.79	112.51	109.1	101.83	111.16	103.71	105.05	107.06	111.97	102.06	109.86	106.79	113.69	109.01	111.85	105.71	113.18	116.4	107.93	115.5	112.65	105.13	107.84
99.103	110.75	99.568	109.03	99.522	101.07	104.45	108.41	101.34	108.9	105.14	102.56	103.19	101.36	101.94	104.11	99.574	103.11	105.96	107.86	102.42	109.01	100.31	114.42	101.12	110.14	111.76	108.29	95.652	112.79	112.11	106.73	110.4	105.74	109.78	115.4	102.58	105.22	95.674	103.16	111.87	113.87	109.57	107.3	106.22	101.63	99.007	98.768	105.56	104.08
108.93	106.68	109.5	107.57	104.34	101.62	107.97	113.79	115.26	103.53	109.24	113.34	107.78	101.59	112.87	109.02	103.68	120.14	100.2	107.57	100.82	96.924	98.134	113.43	110.54	108.48	98.741	109.22	101.64	105.08	111.03	102.43	115.5	107.33	104.43	98.89	100.49	112.87	109.62	113.42	109.99	115.24	106.22	112.69	99.853	101.84	96.983	104.34	101.64	99.93
98.42	90.306	101.89	93.198	89.446	97.748	103.31	91.849	106.48	94.535	104.53	90.875	97.941	90.296	94.803	96.694	104.27	93.988	101.8	102.92	102.24	98.199	99.361	97.043	96.329	96.584	99.398	100.31	100.85	102.17	93.493	102.03	92.277	91.968	95.315	101.35	94.005	114.87	96.176	90.045	93.328	98.694	90.3	103.48	99.612	93.974	88.907	106.96	93.106	96.304
105.55	103.78	105.33	114	98.852	110.05	107.2	111.75	103.32	112.9	103.47	104.89	113.96	108.76	103.73	103.82	106.86	104.11	117.13	106.22	106	103.25	111.18	100.64	102.48	110.99	114.46	106.61	105.95	113.34	110.36	106.71	99.94	102.69	115.04	113.27	106.8	101.67	110.55	106.38	104.85	96.125	97.73	109.88	108.71	101.16	98.095	110.36	104.95	112.32
103.14	100.07	107.37	104.12	100.15	105.05	108.25	104.68	92.603	117.91	106.74	101.64	110.73	114.37	93.121	105.54	99.924	99.834	108.24	103.06	103.15	99.534	113.36	107.53	100.52	112.28	105.55	104.91	110.91	108.66	106.55	101.76	110.48	111.88	111.61	109.24	94.19	106.04	114.04	110.61	105.89	106.67	118.84	116.2	101.46	109.07	106.32	103.8	103.71	111.82
105.68	110.28	100.68	103.44	109.43	105.76	109.81	99.04	108.97	103.64	106.87	106.3	110.88	106.58	107.33	108.31	111.24	112.86	105.57	101.26	105.83	110.04	106.37	111.09	111.17	103.96	109.32	105.77	111.9	100.39	109.61	105.36	107.59	104.65	110.78	108.31	112.58	106.51	107.23	100.63	109.37	109.14	105.7	115.67	98.875	103.5	112.06	111.32	104.2	108.47
106.2	97.133	102.82	108.13	107.82	106.19	108.37	101.64	106.69	95.745	106.35	101.05	102.17	98.112	101.01	93.708	110.6	105.74	107.71	103.47	99.989	100.26	103.51	108.08	107.57	100.32	105.51	106.31	119.31	103.37	95.545	96.417	106.48	97.722	107.69	96.624	102.38	96.66	95.473	99.129	101.01	105.54	98.544	102.32	93.721	104.93	107.52	109.21	101.54	95.397
105.73	112.49	112.39	110.68	115.82	108.92	110.41	114.69	108.21	112.71	107.67	105.96	107.55	112.21	113.88	112.63	111.27	114.22	106.11	111.17	113.18	111.39	111.7	107.29	98.47	118.2	114.85	109.79	107.08	102.77	112.12	117.06	114.51	106.15	107.91	110.57	113.17	120.92	108.01	101.33	114.19	106.23	111.38	119.72	118.94	116	104.18	114.76	104.88	110.45
109.87	106.54	104.8	103.38	108.36	110.08	103.45	111.91	107.58	107.33	104.2	112.6	107.78	107.59	106.99	115.19	104.05	103.21	111.94	113.47	109.6	103.9	114.32	115.77	112.26	115.13	110.78	107.97	99.845	108.32	106.68	103.36	116.01	111.24	104.79	107.13	103.32	107.21	105.02	97.196	106.25	114.52	102.04	117.77	112.24	112.03	102.62	110.58	98.771	101.21
107.35	109.43	106.45	99.26	109.71	114.6	105.58	108.91	116.18	106.77	112.27	106.22	94.127	101.56	101.55	105.95	113.05	107.06	116.67	113.41	118.56	110.27	102.09	114.43	113.24	112.31	114.64	107.51	104.42	106.06	111.98	110.82	99.326	106.4	107.24	111.06	102.34	110.19	106.09	98.952	97.845	104.3	108.93	100.8	111.14	99.945	100.66	94.8	109.48	104.32
112.18	112.93	104.33	106.6	106.47	101.12	105.97	107.67	102.03	107.17	111.81	109.01	111.54	107.96	108.53	110.32	115.09	109.52	104.31	102.75	107.73	113.67	114.53	111.25	105.14	99.51	109.42	111.2	116.01	102.14	109.93	104.19	97.92	100.47	111.65	108.05	97.054	107.72	117	116.24	95.91	107.47	110.96	110.24	113.96	107.21	113.81	111.83	111.83	105.11
100.84	108.47	101.74	97.688	102.24	96.311	95.768	99.442	107.57	99.031	91.966	102.37	93.834	103.54	98.278	102.05	99.363	102.37	105.22	103.39	100.14	100.93	98.561	96.157	106.47	104.41	97.411	101.74	99.775	95.211	97.331	97.698	104.82	101.34	98.62	100.42	106.06	98.752	97.968	100.41	97.514	98.236	93.357	96.449	94.806	98.492	94.173	101.28	105.7	99.521
98.232	99.219	104.22	95.831	102.38	90.723	96.325	108.59	98.961	103.72	112.86	95.447	107	106.05	97.139	93.754	100.19	92.586	101.21	101.2	102.72	104.72	106.26	108.11	96.611	103.58	107.96	102.95	101.04	105.84	111.48	103.28	98.632	94.309	101.06	99.056	95.878	104.87	99.102	103.8	100.65	101.1	100.58	94.356	95.672	93.297	99.991	95.722	101.05	108.24
101.14	104.8	110.24	104.14	101.1	104.62	106.12	107.61	102.98	99.612	107.61	109.53	108.28	101.1	97.312	107.7	105.71	101.72	105.5	101.59	106.04	104.22	100.97	105.93	101.28	101.17	92.171	107.52	103.33	103.65	103.23	113.95	101.87	110.43	109.03	108.6	106.74	110.06	105.95	101.32	105.8	104.41	110.42	102.2	105.04	100.97	110.56	114.02	103.62	115.13
92.267	92.158	95.897	94.867	97.42	100.73	94.642	94.235	98.866	98.643	95.708	101.53	96.719	97.62	90.638	103.8	91.804	97.683	97.085	103.9	101.1	104.31	97.677	99.267	99.929	94.424	95.489	96.116	91.869	99.595	91.274	98.147	103.44	97.434	103.44	105.58	96.23	96.376	102.16	89.045	92.428	93.542	92.447	99.19	99.073	92.903	90.889	93.903	92.403	97.964
108.67	99.727	102.15	105.78	107.9	103.58	115.08	104.33	107.71	118.35	100.45	102.98	107.62	112.76	96.282	102.25	104.94	111.62	100.58	110.89	109.66	104.12	105.65	103.88	107.3	101.33	108.4	103.58	105.68	114.32	109.82	106.25	105.94	109.74	104.33	102.81	100.42	111.37	109.94	104.69	112.51	106.02	110.37	113.59	108.96	105.1	95.24	102.54	100.89	103.3
115.11	105.15	108.42	106.37	113.94	113.37	109.63	109.32	108.55	112.55	109.81	107.73	95.889	117.98	103.3	100.14	110.44	102.13	105.19	106.33	101.92	98.549	104.32	108.1	103.1	106.73	109.38	93.964	104.36	109.49	113.46	111.2	111.53	104.38	106.78	111.17	108.11	111.58	99.785	107.63	114.16	117.68	104.25	107.44	113.46	102.93	104.83	104.47	99.589	93.826
113.33	107.95	102.31	103.81	106.46	106.93	114.48	114.52	108.15	108.76	107.79	106.67	105.14	113.67	112.31	110.96	119.12	111.82	109.89	102.54	98.153	96.7	105.04	104.2	106.92	101.62	100.79	105.13	107.35	111.73	104.74	101.85	105.76	109.65	102.38	102.24	98.849	104.11	102.73	106.81	112.48	104.23	106.61	100.43	111.05	110.44	107.17	106.87	114.41	108.4
110.39	107.24	109.72	115.07	111.5	109.41	110.91	101.14	112.63	108.46	119.05	108.82	113.14	105.51	109.72	104.25	110.24	111.18	104.1	104.86	111.17	110.07	112.42	109.96	110.23	116.23	97.478	107.94	99.936	103.59	101.03	116.44	103.54	103.3	106.07	101.06	101.24	107.48	106.03	102.29	106.01	114.59	110.65	108.98	110.43	108.77	110.81	110.25	108.19	108.68
110.67	102.52	104.4	109.56	105.06	98.592	115.47	107.71	111.57	109.99	96.242	105.47	114.86	114.47	96.58	106.32	108.67	118.46	103.78	106.23	114.31	105.88	102.45	106.6	111.22	107.26	103.93	113.96	106.63	101.52	108.83	104.19	104.35	104.74	115.53	108.76	107.89	106.73	105.48	97.925	110.1	104.25	106.79	106.26	112.3	102.35	116.47	106.69	108.18	109.84
106.88	110.05	109.95	103.96	105.23	103.31	108.56	98.927	106.87	103.18	104.07	104.24	103.62	108.79	114.15	94.238	103.7	116.2	98.707	104.64	106.21	104.73	107.52	104.2	111.95	118.67	115.11	111.15	108.28	104.92	110.17	114.07	111.86	105.14	105.8	97.217	107.99	108.8	108.97	96.309	110.78	108.69	102.68	107.98	108.2	101.46	96.537	106.09	105.14	101.02
109.17	100.18	111.17	107.12	101.72	110.56	119.14	101.09	103.88	109	109.51	104.14	107.37	99.797	109.24	106.44	108.46	113.05	108.46	109.6	102.3	106.31	103.55	102.93	110.3	103.09	101	114.25	101.8	111.37	105.92	101.03	108.82	109.35	111.21	117.3	101.07	106.22	101.32	97.582	106.99	106.52	108.1	108.43	112.94	103.65	108.24	99.088	105.59	105.4
104.3	104.66	101.09	104.18	107.89	101.26	110.27	104.12	108.73	104.67	109.82	113.69	109.69	111.86	108.05	106.87	111.93	101.68	105.6	110.4	101.82	108.34	116.87	108.14	104.17	103.09	102.08	104.6	101.64	109.89	102.75	109.94	106.01	119.55	102.99	115.01	100.63	100.27	99.357	108.16	105.67	100.37	103.16	101.44	101.85	103.99	106.93	112.91	110.22	113.5
108.84	115.79	106.09	101.51	102.66	109.8	102.67	103.18	106.09	115.35	99.243	110.92	109.89	100	112.19	101.49	103.93	109.67	101.97	103.73	110.9	110.04	106.57	111.24	98.663	102.21	99.93	110.48	101.22	106.14	106.19	106.54	111.23	106.89	116.01	102.85	101.17	101.74	104.7	113.55	105.32	99.082	103.67	102.84	107.51	104.08	101.34	100.13	105.03	110.65
102.62	97.271	102.84	100.3	111.31	105.74	98.026	104.83	104.43	101.32	112.78	106.43	115.61	104.55	102.59	108.08	92.91	107.63	108.02	104.51	110.9	113.13	106.19	101.65	104.95	102.57	108.19	98.006	109.73	111.14	111.05	115.31	108.18	100.87	100.94	108.5	104.47	113.56	108	110.59	106.49	107.89	111.4	105.27	105.4	94.802	103.16	103.34	98.796	109.93
107.05	103.96	111.66	101.71	105.64	114.15	100.88	113.64	98.128	109.76	103.09	107.18	98.012	93.779	102.39	94.327	105.84	96.515	107.75	107.15	98.804	108.41	106.68	106.65	98.916	117.08	115.69	106.64	107.47	106	114.48	105.38	102.65	108.81	103.29	95.742	102.08	103.74	106.15	99.602	105.62	113.53	105.21	100.55	110.44	107.54	108.26	104.83	97.834	107.48
101.46	104.17	102.13	108.03	113.87	110.97	102.61	112.01	111.17	110.54	113.06	102.67	111.31	111.31	110.52	101.78	117.66	103.84	116.96	100.78	104.49	114.71	101.48	104.12	111.34	108.13	103.79	109.25	105.13	103.29	101.83	106.01	108.71	109.8	109.95	107.42	100.9	104.4	109.89	110.23	111.08	110.68	111.85	106.3	114.11	97.13	104.88	113.26	113.89	106.21
96.54	102.25	104.26	104.06	112.68	104.93	101.97	109.38	104.97	102.56	106.31	106.84	100.41	106.78	111.45	106.35	112.11	107.95	113.25	111.96	108.65	105.06	104.86	113.79	105.2	112.98	99.95	107.1	108.47	113.2	106.43	106.36	114.53	111.56	101.79	107.7	109.65	109.51	113.9	108.36	107.47	109.3	112.68	106.55	105.8	114.93	106.99	114.7	103.13	104.08
110.46	97.021	103.38	100.03	103.89	96.55	97.856	98.118	96.492	104.75	100.13	102.04	95.119	105.24	96.673	97.311	97.277	93.096	93.265	98.989	101.23	93.996	101.13	96.54	101.85	102.65	100.62	98.375	106.81	105.32	98.46	103.34	99.381	96.594	92.9	99.708	100.31	103.28	94.454	96.725	109.43	95.996	101.3	94.054	97.915	108.34	95.373	99.003	108.02	93.798
96.032	105.72	112.56	116.53	104.08	99.085	102.22	105.72	105.47	110.21	96.239	102.36	98.016	101.63	109.93	103.53	109.47	98.569	109.97	110.16	106.15	110.45	104.54	113.83	110.89	101.21	112.18	107.37	96.568	102.21	99.438	107.78	116.51	99.992	99.709	104.38	104.74	109.13	97.198	105.57	106.94	102.95	108.64	111.05	113.16	98.929	107.47	104.46	117.99	102.26
103.6	103.75	103.71	103.22	103.79	105.93	97.778	104.28	109.92	102.96	108.1	105.7	107.6	107.66	109.42	108.67	106.57	107.71	109.64	100.41	99.048	105.86	99.385	96.638	113.1	106.95	97.087	96.796	103.19	101.14	106.06	111.22	92.252	117.1	103.53	93.735	111.13	102.1	110.97	105.61	103.06	118.77	101.08	106.29	107.98	111.15	96.584	114.79	100.59	109.2
116.2	110.09	116.03	108.02	107.1	106.1	112.55	111.85	104.9	113.51	103.96	108.16	109.79	111.71	107.18	108.43	110.47	106.32	101.16	114.14	104.77	103.4	97.103	108.92	106.24	113.03	103.84	113.3	115.92	108.16	103.68	103.35	115.14	108.16	121.49	98.721	111.92	104.73	109.15	113.75	112.86	101.92	117.21	105.92	111.64	102.75	117.95	108.92	114.15	106.36
111.38	111.2	113.75	113.6	116.41	107.16	97.414	109.93	105.82	114.58	98.406	108.77	120.99	104.6	96.303	109.91	109.06	114.39	105.01	104.27	110.29	113.63	123.3	108.25	108.85	101.19	115.29	109.96	111.41	118.06	106.06	109.46	111.89	112.42	112.54	103.17	115.01	108.52	114.4	112.26	107.55	118.76	105.56	115.77	114.94	105.49	109.97	107.33	117.3	111.12
107.31	104.46	110.22	99.635	102.79	109.49	105.57	104.06	113.47	109.68	111.14	111.93	106.79	108.55	114.14	104.25	107.19	109.06	102.65	104.2	101.92	119.57	100.82	109.2	104.09	105.03	115.26	118.68	104.02	110.51	117.41	98.916	106.58	107.53	110.19	101.31	111.74	102.31	117.62	111.84	110.43	105.76	107.54	113.7	112.71	109.73	107.95	108.14	108.63	101.13
102.14	100.84	103.27	113.55	108.2	103.73	108.19	100.33	112.59	93.375	111.6	113.34	103.45	107.7	105.03	100.37	98.874	104.95	105.37	99.337	112.59	105.66	101.38	101.25	106.95	109.34	109.63	105.01	108.29	101.1	102.07	97.993	104.35	103.29	99.901	97.935	110.2	97.509	104.32	106.65	111.07	104.99	105.81	96.79	100.83	109.27	97.086	103.37	104.72	106.01
101.73	110.53	113.45	109.28	113.35	108.41	106.36	112.43	94.969	105	101.07	106.01	114.98	110.64	108.44	103.01	103.78	105.29	109.78	112.15	101.1	103.99	103.49	107.49	109.63	104.88	101.57	109.42	103.06	100.83	113.87	113.57	101.56	102.73	105.34	101.17	106.57	113.31	102.89	112.36	97.565	113.72	101.2	104.74	100.08	98.363	110.74	111.82	101.21	104.75
97.982	107.75	96.787	103.29	95.848	91.259	106.06	103.09	95.189	103.26	97.35	89.487	101.95	98.258	99.984	100.12	97.949	100.72	102.48	96.683	102.65	98.558	89.792	102.74	105.4	87.559	96.33	99.71	92.897	93.421	93.739	98.782	97.997	99.174	97.342	102.29	102.77	95.617	99.56	91.036	102.65	99.132	102.59	102.01	102.29	88.719	102.55	101.36	107.1	96.353
106.7	100.38	110.24	116.35	103.52	109.71	106.28	110.44	109.89	106.42	113.43	106.62	108.36	103.71	108.66	106.27	103.92	113.64	112.97	99.995	109.56	109	110.84	113.99	105.27	102.77	108.25	112.98	109.04	112.36	107.15	96.133	109.75	112.12	104.65	113.23	103.36	101.61	101.58	114.7	111.73	117.21	117.77	109.01	107.58	112.69	105.89	111.65	109.21	114.65
107.03	113.43	106.16	105.08	111.53	108.14	109.5	107.81	104.9	109.18	99.404	106.04	103.42	98.72	102.51	108.92	104.82	106.61	107.94	105.64	117.99	102.01	99.863	104.09	117.34	111.36	103.62	105.39	102.61	104.31	104.23	104.03	104.86	104.61	102.09	105.88	105.96	101.64	113.19	102.13	102.55	106.29	106.2	112.18	99.025	96.204	98.494	92.973	113.73	106.07
113.75	104.41	104.8	110.77	114.69	102.82	111.45	107.8	109.79	116.6	102.5	111.41	115.77	114.74	113.45	105.85	106.18	107.96	112.89	111.32	109.81	108.26	101.06	105.38	103.48	110.18	105.4	103.93	114.13	106.98	107.39	103.94	107.68	108.07	103.94	112.97	97.498	103.21	107.77	109.17	114.08	109.4	110.35	106.36	102.77	102.26	106.65	110.71	94.766	115.22
111.61	104.46	110.83	99.656	119.11	115.36	108.29	101.67	109.03	106.02	107.06	112.74	117.59	107	114.19	110.7	111.48	109.5	119.43	111.35	106.47	111.21	102.21	109.22	112.94	97.731	103.54	102.79	106.95	103.19	110.7	109.46	105.97	104.3	109.68	110.9	115.86	103.02	103.3	107.6	115.64	115.2	115.67	111.12	109.29	107.04	108.42	104.89	106.07	102.03
108.2	112.9	109.1	107.99	105.73	109.55	110.49	111.09	109.31	112.21	103.61	109.54	104.61	114.31	114.2	101.83	99.656	94.443	99.736	119.91	113.73	100.42	105.42	104.81	107.23	106.82	102.61	103.42	109.08	114.54	104.38	101.93	102.47	100.83	103.64	123.39	110.88	111.15	103.8	113.64	102.98	104.24	105.14	100.03	104.95	105.3	106.71	98.592	107.87	115.71
105.54	104.07	105.31	107.75	115.2	103.61	100.75	108.85	113.98	109.87	103.25	105.76	102.92	104.11	105.66	107.79	111.52	104.42	108.35	107.35	111.37	99.293	107.82	105.48	102.67	103.04	108.31	114.51	96.726	108.09	103.14	104.58	106.56	111.33	98.574	106.77	99.859	104.86	109.69	97.669	109.09	98.873	103.2	105.27	107.23	113.41	101.56	108.4	103.22	112.48
98.813	106.57	101.04	116.36	110.12	105.64	109.33	106.98	112.51	109.33	116.68	113.01	95.941	111.56	106.39	108.94	104.68	104.89	108.87	105	110.3	116.32	115.88	106.36	116.81	102.32	119.16	119.41	105.91	104.69	108.35	114.78	102.84	106.96	106.72	108.01	109.1	106.16	100.49	100.99	111.11	115.08	106.16	110.35	110.22	101.11	116.56	101.08	107.67	108.77
120.59	102.87	107.07	114.06	105.84	108.1	110.44	113.36	111.55	110.31	97.355	118.68	101.6	100.04	115.85	106.46	106.87	106.48	111.1	108.31	103.2	102.93	106.45	101.11	104.67	112.53	110.05	110.03	108.52	100.9	114.71	112.5	115.72	102.87	109.27	110.88	108.15	98.686	108.21	108.95	105.41	111.62	108.29	98.687	108.33	111.3	97.273	109.73	105.36	108.52
100.36	114.29	107.33	103.67	105.96	100.06	95.37	96.099	101.74	106.18	104.46	104.88	102.41	91.136	108.8	107.66	111.05	100.59	110.95	99.606	107.3	108.06	108.23	114.29	102.03	114.47	111.5	103.3	103.54	115.75	98.741	100.1	101.31	100.93	108.63	107.81	99.953	97.54	105.92	106.21	101.36	111.56	113.33	111.83	98.092	105.02	105.06	104.24	105.42	100.05
101.53	105.11	101.32	95.787	89.329	101.78	101.46	94.974	93.952	99.617	95.198	103.68	94.794	96.34	95.717	90.996	100.99	100.39	99.757	98.628	93.246	91.582	95.259	105.03	101.13	101.08	107.64	97.252	111.13	96.876	86.538	100.63	105.19	101.17	101.98	105.29	100.36	95.191	89.35	102.41	91.486	91.174	94.453	98.249	96.501	103.03	94.401	101.51	110.18	98.556
104.27	92.895	105.37	92.821	101.4	99.38	93.504	102.43	101.75	97.188	95.58	105.76	103.88	99.425	103.72	104.8	100.48	101.9	99.251	107.9	101.64	108.68	101.57	98.545	96.784	107.9	92.308	102.04	102.26	98.181	102.65	100.01	99.091	103.75	106.28	100.45	105.66	103.69	101.16	105.77	102.33	100.5	110.53	103.61	105.8	104.11	94.463	107.09	88.083	102.66
100.58	103	115.57	107.28	108.1	108.42	109.67	108.28	117.08	106.44	104.14	108.17	101.94	109.88	112.21	101.1	109.59	101.1	107.66	101.97	103.96	101.43	108.8	107.52	101.76	102.5	107.35	99.895	109.15	106.65	101.72	108.43	110.52	103.47	107.25	107.94	104.97	113.11	105.4	108.73	106.09	99.596	106.24	102.02	114.6	104.02	107.01	106.21	104.08	112.2
109.96	106.01	102.86	108.83	95.988	109.5	98.698	100.93	109.9	104.78	106.99	98.604	105.28	109.03	118.34	106.02	101.9	104.37	109.56	101.21	93.307	101.81	113.74	107.81	99.662	110.82	111.82	101.62	101.25	103.81	105.19	108.11	96.545	108.89	107.21	115.22	102.09	109.73	106.47	109.02	105.42	99.4	98.317	105.87	114.6	108.31	97.547	113.67	102.34	109.46
104.09	104.44	97.63	115.38	103.81	106.37	105.49	113.52	101.7	110.14	107.5	100.98	104.03	97.696	95.344	107.66	102.91	103.91	109.98	109.58	101.77	106.72	108.02	104.29	103.2	107.68	105.35	105.14	115.22	106.5	102.17	101.27	94.687	109.08	102.34	98.777	107.49	105.75	100.85	104.38	111.02	102.58	114.75	100.01	109.41	106.15	96.264	108.56	109.09	100.92
96.145	111.8	104.93	109.85	106.09	112.32	99.23	104.7	108.58	98.021	111.71	104.98	105.35	100.73	106.49	107.53	109.27	106.87	113.96	107.37	101.78	89.511	110.77	99.823	102.64	103.57	106.65	102.75	113.38	112.6	107.64	101.67	110.06	107.02	117.33	109.79	114.55	102.58	101.53	99.987	108.46	104.32	110.78	96.739	111.13	111	104.01	102.94	106.25	115.07
107.54	111.72	108.79	105.66	102.96	104.52	109.55	120.11	115.07	118.78	109.45	108.83	106.75	96.651	112.38	110.71	111.5	114.14	100.9	110.24	119.28	118.02	108.18	111.34	105.97	112.08	119.33	109.03	110.08	111.39	117.8	110.47	115.6	108.71	105.33	112	106.89	106.06	106.07	106.34	112.69	109.69	117.49	116.13	112.49	116.31	108.91	111.93	113.5	120.07
97.374	98.987	96.445	118.38	103.39	99.732	99.699	96.586	94.293	105.33	100.61	98.323	96.811	95.575	103.59	96.051	117.94	104.51	100.24	96.832	98.132	96.954	95.466	101.04	102.81	103.49	97.803	103.42	100.61	98.505	106.34	97.826	102.03	93.821	103.99	97.383	100.99	108.73	94.948	93.143	103.75	102.57	97.591	96.466	93.88	99.166	100.99	97.445	100.05	103.55
109.87	109.55	107.13	103.07	102.66	104.96	110.74	100.17	101.04	101.85	109	108.11	106.46	116.56	97.461	101.11	99.363	111.27	105.68	105.45	108.38	102.79	110.11	102.98	107.88	113.09	112.21	110.84	102.86	114.29	103.47	106.69	103.22	99.365	107.32	101.77	104.54	115.58	118.93	110.07	100.38	107.08	100.15	97.463	108.96	110.42	110.09	93.348	113.27	102.48
112.5	106.99	94.894	107.13	108.17	109.5	109.24	109.57	108.61	112.08	108.52	106.84	101.98	98.147	116.24	113.07	109.86	108.72	115.56	102.92	107.97	106.05	103.74	108.62	108.1	104.49	111.46	99.141	109.91	110.38	98.188	106.36	103.59	108.17	109.51	107.15	105.77	97.171	110.52	113.35	103.08	107.05	113.57	116.53	104.19	106.49	117.01	107.84	103.8	106.02
98.893	98.378	99.595	98.499	90.819	100.21	100.94	97.946	98.63	102	95.91	100.23	97.841	100.26	93.863	90.429	101.38	103.6	100.46	101.45	101.72	96.421	108.79	108.28	98.598	102.33	104.56	106.8	93.991	92.883	97.058	98.281	93.64	94.98	100.63	102.91	107.68	99.905	103.59	95.677	94.054	100.31	98.238	95.614	99.51	107.92	95.023	89.686	95.37	96.341
109.75	109.25	107.05	111.41	113.15	110.76	107.29	104.03	112.39	102.91	108.69	108.11	115.65	113.39	107.23	100.85	112.21	105.6	109.62	104.74	105.72	103.64	101.97	99.257	104.61	110.01	107.12	108.87	105.92	109.22	104.99	102.12	101.46	111.9	109.89	106.85	107.67	103.02	102.26	103.57	115.26	104.5	111.62	103.23	108.7	100.62	110.32	100.01	100.3	98.137
105.57	104.58	98.184	95.775	107.21	105.94	101.55	110.55	117.07	109.82	108.13	99.084	113.12	104.46	107.06	116.05	90.987	100.5	98.034	95.933	109.2	108.29	103.47	101.56	108.5	111.19	107.51	105.98	107.47	108.05	97.884	111.14	107.16	108.79	105.86	112.63	99.3	101.65	111.38	109.27	101.88	106.91	99.612	102.1	97.899	103.53	107.85	101.32	114.89	107.89
99.444	109.56	111.25	94.415	106.9	106.23	103.36	112.46	106.65	110.56	112.35	109.36	104.33	103.57	108.7	103.79	116.4	115.07	105.96	107.04	115.93	107.9	111.15	107.22	109.24	100.69	111.15	105.58	112.36	106.99	103.24	110.35	110.78	108.78	104.32	106.02	106.15	114.44	107.53	116.73	116.26	107.9	116.45	107.04	119.31	104.48	119.63	106.28	110.05	102.93
106.09	98.574	110.89	106.17	106.1	109.95	109.6	105.49	108.04	108.46	92.081	104.78	101.56	117.91	99.145	108.09	106.12	99.367	112.81	103.16	104.91	110.83	107.51	103.37	107.18	114.22	112.36	113.16	105.87	103.73	109.9	109.65	106.72	106.61	114.64	107.66	103.28	104.18	97.991	99.548	103.4	107.1	103.39	94.132	109.13	100.99	106.73	100.66	99.217	109.07
103.55	115.49	113.92	113.08	110.57	104.81	110.28	108.1	103.45	110.05	103.07	107.27	118.6	102.77	105.62	116	110.72	119.94	110.92	112.3	98.805	102.72	107.82	110.66	107.67	112.02	108.98	114.79	106.6	105.59	113.85	116.76	106.99	97.658	106.11	121.55	106.76	109.86	112.34	109.59	103.37	113.39	107.97	105.48	107.81	114.45	110.84	116.82	123.02	103.28
113.51	105.27	109.46	106	101.74	102.71	104.14	103.22	114.2	105.82	113.6	108.93	105.87	104.18	116.88	112.17	119.43	101.91	106.3	108.98	109.66	104.85	105.6	109.46	107.86	102.67	103.15	116.89	113.44	101.94	103.71	116.06	104.11	110.77	107.79	114.74	120.3	109.39	124.02	106.22	100.94	105.87	106.1	114.98	108.64	104.92	98.356	111.45	111.87	99.147
100.08	96.605	100.77	109.25	106.13	98.702	106.57	105.2	106.05	101.1	88.108	97.49	98.277	100.2	102.08	97.812	105.46	99.718	100.35	107.82	102.84	103.65	105.82	113.16	92.122	95.212	103.17	102.12	105.37	107.58	101.92	99.474	104.86	92.383	103.85	102.79	96.89	96.621	104.4	110.61	92.322	110.25	103.47	109.95	101.88	104.67	114.33	101.6	103.03	102.76
109.44	110.23	105.59	100.54	118.4	106.54	107.14	107.89	100.89	102.42	104.53	103.62	103.88	103.9	105.56	111.09	109.91	105.48	115.56	107.54	105.75	102.77	106.07	105.33	107.48	112.34	105.71	103.81	109.21	108.06	103.72	102.17	108.35	99.196	105.69	102.9	104.54	103.33	108.34	96.452	102	107.27	101.3	100.79	111.76	92.771	105.52	95.965	100.26	102.11
98.725	110.43	107.01	98.804	105.65	111.67	109.45	105.27	105.43	96.405	101.11	112.55	106.72	104.34	105.73	104.27	115.14	107.37	103.03	104.12	107.04	102.03	110.66	110.28	106.58	108.3	111.77	103.63	104.45	113.91	105.36	111.15	108.49	101.18	112.71	98.984	104.19	111.51	107.61	107.2	106.53	99.739	105.93	104.78	110.84	103.56	105.74	103.51	114.91	112.37
109.48	96.173	107.74	112.41	104.64	106.63	105.04	98.98	112.63	101.24	103	107.48	114.65	105.49	105.63	108.45	110.8	106.61	112.74	105.36	105.52	103.97	106.89	104.56	110.12	113.07	111.91	112.25	104.79	106.52	103.4	111.45	101.54	113.44	110.66	111.23	113.89	112.93	114.35	112.64	106.43	104.38	108.63	106.12	104.63	106.92	107.62	114.35	99.629	106.97
104.16	93.393	108.5	103.37	92.691	107.69	103.26	100.38	104.52	99.194	106.05	105.08	107.59	97.176	101.54	106.34	98.186	98.331	101.85	96.415	99.231	86.71	96.362	104.14	100.41	98.478	93.083	100.9	97.03	98.02	100.51	104.59	105.38	105.33	96.542	105.27	99.465	103.87	101.69	98.093	94.405	93.246	97.677	98.347	99.383	102.07	106.58	103.88	100.52	95.367
110.68	104.78	113.4	106.21	105.75	113.14	111.96	112.51	117.81	107.55	112.96	106.78	113.31	101.6	107.47	116.52	109.39	104.78	99.092	102.18	112.53	100.74	121.82	105.53	112.56	111.15	99.546	113.01	110.97	110.17	108.29	105.24	109.02	105.96	116.64	114.36	99.738	102.69	113.31	111.54	115.13	111.33	109.52	104.62	115.75	109.18	99.231	108.28	111.95	106.8
106.63	104.7	107.07	113.96	103.47	115.55	108.27	110.14	105.26	107.28	108.56	107.86	111.31	109.33	105.2	105.11	113.85	106.13	109.74	107.53	101.38	102.64	104.41	100.84	107.32	102.66	101.49	110.64	105.78	101.73	106.02	100.1	106.81	108.5	94.781	103.06	110.32	103.83	96.459	110.01	100.6	105.07	102.37	105.28	104.43	103.89	109.16	104.33	103.14	102.64
100.03	105.39	104.01	99.593	102.13	96.843	110.09	107.97	102.59	102.9	104.96	98.927	113.27	100.67	118.09	103.55	106.56	112.87	106.49	113.1	103.86	98.592	111.47	99.76	106.3	114.17	101.45	107.42	111.49	103.71	111.07	100.43	112.99	111.71	108.77	103.25	91.577	112.57	105.69	103.68	101.66	113.48	105.93	112.18	107.32	105.93	108.96	104.14	103.97	96.922
105.38	93.777	92.487	102.78	100.23	109.09	96.366	107.78	101.06	97.361	90.562	104.26	96.336	101.23	103.05	93.58	99.161	111.74	90.604	92.32	104.68	101.38	98.995	87.772	107.8	100.07	89.543	87.436	97.203	96.917	100	96.049	95.462	92.924	109.66	99.291	101.39	112.2	95.385	96.896	94.532	96.699	102.82	95.405	104.29	95.666	103.69	98.972	99.146	97.28
109.75	104.23	113.14	101.4	107.01	111.73	105.15	104.83	106.77	112.86	112.26	113.33	111.42	105.71	106.66	104.67	105.29	120.34	109.57	110.27	99.925	112.04	105.97	107.15	107.99	101.87	97.263	111.43	110.46	100.94	99.482	105.64	109.34	112.54	106.08	108.99	100.5	108.15	109.63	99.975	105.99	104.44	103.92	96.145	116.6	114.5	105.13	105.69	107.62	106.91
105.68	107.63	102.23	102.98	103.88	110.24	104.89	102.49	105.71	103.86	106.21	94.713	110	106.51	109.8	108.62	117.74	108.07	104.41	108.32	101.16	103.34	100.85	109.45	108.06	109.39	101.02	105.04	99.611	107.54	99.921	109.61	104.33	105.02	105.42	95.68	118.66	108.86	107.36	114.18	98.531	100.44	105.13	104.01	104.88	98.854	106.22	96.771	113.52	102.64
100.2	94.131	95.3	100.28	96.909	102.03	89.144	97.469	101.96	102.2	100.08	98.55	99.268	96.908	96.714	105.8	102.96	100.12	104.19	90.534	99.286	101.11	105.07	94.353	93.937	94.608	100.36	107.45	103.73	95.896	100.52	101.91	91.607	92.711	97.021	104.26	105.92	104.24	99.029	105.79	95.082	94.113	96.804	110.38	92.645	100.79	95.216	99.615	95.619	92.464
101.05	106.38	108.19	100.79	105.96	105.42	102.71	116.07	112.99	93.017	104.62	108.85	105.72	114.55	107.43	103.55	114.83	102.79	107.71	100.54	103.8	96.86	106.52	104.06	106.63	103.14	100.29	108.34	115.55	101.59	99.024	101	104.38	98.287	106.52	111.18	104.75	103.56	110.26	96.659	106.08	104.47	101.59	106.24	101.79	103.88	97.837	105.71	102.09	111.81
111.29	111.6	104.06	105.23	105.86	110.28	102.86	103.37	110.39	103.27	106.99	103.44	100.96	97.194	109.06	104.25	102.7	106.55	99.115	101.64	107.08	110.42	106.42	99.167	107.77	100.62	105.99	102.25	93.226	110.37	110.57	104.93	106.03	111.53	101.46	100.61	112.43	102.84	109.41	103.26	106.67	103.71	110.24	104.51	113.38	104.89	104.38	110.4	107.08	98.471
109.38	98.81	113.78	102.39	110.43	108.05	112.17	103.82	112.62	104.65	112.93	110.95	111.69	99.693	117.11	107.14	106.33	110.49	112.97	102.65	102.82	99.393	105.75	102.77	114.67	100.73	112.06	104.85	113.74	122.91	113.82	114.24	121.66	103.3	103.65	102.91	118.15	110.13	119.49	113.44	109.01	111.95	110.99	109.92	102.41	116.89	116.02	102.67	107.62	116.95
112.34	119.24	108.92	120.52	114.3	105.85	109.15	103.2	113.12	112.09	109.05	109.72	94.34	105.09	105.87	104.52	107.38	106.68	105.22	105.01	108.92	109.57	108.72	98.536	114.69	110.12	117.88	108.4	110.25	109.19	106.9	110.14	102.49	110.11	107.17	106.92	98.114	111.33	107.85	105.85	112.65	104.77	102.07	110.02	107.59	111.23	102.04	107.68	109.19	94.144
100.37	103.01	116.21	107.69	106.04	109.74	104.75	107.93	112.62	105.78	112.22	107.04	103.03	101.96	109.29	105.74	102.78	102.23	106.32	109.88	108.08	114.21	110	114.25	110	103.62	102.9	99.241	106.7	104.32	109.49	100.7	111.65	105.54	106.46	99.381	107.18	109.6	104.72	99.921	109.38	107.11	110.58	101.13	109.04	107.22	101.39	96.33	105.66	102.99
108.53	111.96	110.64	114.33	110.12	106.8	101.31	106.49	108.92	112.38	112.23	105.2	109.41	107.7	109.58	101.56	105.82	101.74	105.94	111.75	102.69	114.05	105.93	102.91	114.52	107.02	114.35	107.84	96.981	99.857	102.93	107.06	106.07	107.11	108.87	98.889	105.61	102.17	112.77	113.37	104.78	117.33	113.11	114.99	105.86	102.1	107.75	103.9	110.13	109.78
108.95	101.39	106.47	116.19	115.33	114.53	100.73	109.98	114.12	98.78	111.41	103.81	107.14	107.47	113.16	105.76	98.353	103.97	105.75	109.59	105.74	121.49	104.43	114.14	108.84	111.43	106.14	111	107.78	100.81	109.81	111.62	112.36	104.98	108.32	106.31	104.52	105.99	112.98	116.16	101.42	109.45	112.15	99.467	112.44	105.11	112.08	111.37	101.05	114.88
98.255	104.83	109.31	104.11	102.94	109.37	101.75	103.26	108.89	107.53	100.13	108.61	101.27	103.64	108.8	97.929	116.13	107.9	102.88	105.4	100.3	107.61	108.93	117.45	99.409	104.73	106.42	101.84	93.504	112.66	100.13	103.25	109.58	102.3	108.23	100.54	97.36	109.66	93.416	97.114	107.92	98.257	107.11	121.87	107.72	100.31	102.29	103.96	104.41	102.96
105.87	106.7	105.4	108.32	111.28	110.69	105.14	105.62	105.09	106.67	95.538	112.01	99.805	103.33	105.08	100.16	108.16	102.24	114.39	106.17	112.37	104.68	102.2	107.27	103.26	108.65	102.51	100.01	101.17	106.15	98.721	102.79	104.27	108.67	111.82	102.77	108.71	107.07	108.06	102.71	92.7	105.46	108.52	108.72	106.99	109.08	108.06	105.53	106.33	110.35
106.08	102.82	96.878	102.04	102.68	95.366	101.63	106.21	106.53	95.119	95.854	102.84	108.82	106.97	96.495	101.72	96.591	92.156	93.993	104.89	110.8	100.77	106.54	97.561	98.266	97.773	90.515	97.944	96.225	103.42	100.06	108.02	93.868	106.89	97.63	91.095	98.085	95.751	98.504	106.44	101.91	91.273	92.832	104.46	104.86	99.308	107.99	106.34	104.15	94.072
101.79	99.939	106.82	99.495	106.41	99.506	112.33	106.24	106.11	102.62	103.9	108.19	96.257	119.2	106.78	108.81	103.75	102.9	110.14	108.83	100.7	101.93	97.94	118.78	108.2	104.47	113.34	111.3	107.28	100.96	107.78	105.38	108.48	111.37	104.33	114.88	103.26	109.49	113.73	98.184	110.46	106.85	102.92	106.63	97.273	112.62	106.97	98.859	106.23	101.11
110.74	111.99	106.01	108.31	108.37	103.77	110.77	112.76	116.69	116.9	105.84	114.2	111.85	104.39	104.33	118.84	103.49	107.3	95.555	108.95	103.28	100.68	112.93	115.55	115.65	115.22	112.83	104.48	104.66	111.99	107.77	106.03	114.59	114.02	110.14	104.98	115.02	114.85	107.99	113.78	106.98	111.88	110.48	115.48	104.01	105.92	101.52	116.3	111.06	116.93
99.616	108.69	103.77	100.1	111.13	107.86	108.58	112.94	98.692	102.65	109.73	99.482	105.39	104.69	101.32	120.22	108.19	107.14	111.27	104.44	102.45	98.279	103.87	112.75	107.87	118.04	106.95	108.12	109.19	110.05	108.23	104.58	118.94	110.19	107.7	111.35	104.41	108.1	105.98	101.03	105.76	108.91	106.95	107.34	111.23	111.45	108.26	109.83	110.22	111.27
104.9	115.32	105.74	102.15	105.4	115.12	101.54	103.54	94.74	105.73	103.66	99.993	104.91	105.57	105.73	114.01	101.61	101.23	110.4	103.2	108.73	110.87	109.35	98.999	105.62	103.58	111.7	107.81	104.44	108.25	96.545	103.12	110.1	109.96	107.72	101.18	112.15	105.81	105.17	101.17	113.13	99.423	104.28	107.82	111.07	95.376	110.67	103.87	107.56	102.35
105	95.653	109.51	100.29	112.32	96.806	112.97	106.21	112.73	98.717	103.12	107.58	108.45	111.27	112.26	106.32	106.57	112.04	118	101.66	112.64	100.34	118.09	99.884	98.365	108.64	108.15	114.15	102.56	103.16	105.7	108.48	101.13	109.57	99.184	111.39	107.3	113.28	106.3	108.24	102.8	113.66	110.41	103.57	100.91	105.17	107.23	105.67	112.07	110.31
105.17	104.65	106.74	103.04	96.808	104.51	101.37	111.64	106.94	106.93	110.93	114.93	108.94	111.78	105.39	101.74	101.51	103.17	106.96	104.87	115.18	108.19	111.55	114.95	110.86	109.06	100.13	107.09	107.97	107.13	107.25	103.98	112.22	101.4	99.622	103.15	111.15	104.97	101.11	106	102.52	105.56	111.68	103.79	109.16	106.3	110.7	105.42	104.84	100.5
104.69	111.52	100.07	100.1	115.91	103.36	108.5	113.39	109.58	108.35	113.37	110.59	100.1	111.2	108.18	103.96	106.33	101.75	110.91	107.17	108.34	104.65	100.59	103.56	104.07	106.15	105.98	104.72	112.38	108.45	102.55	103.22	100.06	112.55	108.95	110.89	99.365	113.64	112.55	108.11	110.27	109.66	101.74	106.54	101.28	105.97	115.12	104.3	97.848	109.6
103.28	105.29	110.43	103.49	100.17	108.85	104.24	100.09	118.66	104.63	110.03	109.36	100.18	113.42	105.08	102.16	107.07	106.46	103.28	107.75	106.01	104.76	99.024	110.57	105.89	111.31	108.94	106.39	112.48	101.21	117.25	107.02	99.057	111.43	114.65	100.75	110.6	103.25	109.05	111.99	106.42	110.74	107.86	105.98	107.69	105.44	108.62	106.56	109.6	112.03
107.76	115.93	110.62	115.21	103.56	118.65	114.57	104.43	105.82	109.23	109.6	107.71	112.46	109.07	110.34	115.36	100.27	108.4	108.11	107.64	107.69	101.09	107.63	109.36	105.45	103.15	104.22	104.09	109.22	108.36	105.51	102.82	110.78	117.1	99.306	109.4	109.11	104.23	102.6	107.03	110.2	102.42	108.17	113.28	112.86	110.42	107.5	108.22	111.22	106.31
104.05	105.83	107.47	111.06	99.147	101.33	106.64	107.18	99.47	117.59	110.54	105.09	111.92	104.4	114.02	109.88	99.359	109.54	94.057	106.29	101.14	102.8	104.88	108.76	101.53	114.43	105.02	107.03	108.09	105.86	108.98	104.2	120.54	105.21	107.84	101.81	109.07	101.01	110.21	102.91	104.78	113.89	103.42	111.09	99.782	104.81	101.61	113.52	106.95	104.99
110.17	103.72	106.49	105.03	110.11	113.75	113.11	100.4	96.502	113.6	107.45	99.603	104.39	107.62	104.89	117.18	111.43	104.78	100.72	107.83	105.44	105.97	104.18	103.6	100.14	102.93	108.49	106.97	110.83	111.15	107.19	112.84	116.35	102.99	102.75	109.81	102.09	111.5	104.74	102.72	106.59	104.35	111.98	115.64	105.24	101.95	116.27	101.97	94.928	101.96
110.69	105.99	99.208	114.31	118.95	99.252	106.44	110.91	104.19	107.6	113.4	113.05	105.87	111.3	104.27	103.6	99.434	107.81	109.81	107.51	109.49	103.74	106.74	110.2	106.9	111.79	101.06	108.81	110.17	118.18	107.81	108.9	103.27	110.88	108.95	97.293	100.81	108.89	109.3	102.86	113.36	106.98	99.6	114.94	112.09	114.62	117.16	107.35	109.89	104.19
108.48	96.204	107.3	106.61	109.98	109.92	102.45	100.23	102.72	109.36	110.83	99.706	98.454	104.13	111.69	108.79	110.03	101.95	103.32	112.44	101.2	100.58	102.49	107.92	105.96	101.01	105.43	102.31	109.89	104.7	102.33	102.71	103.93	108.45	96.239	114.38	101.34	109.5	99.063	108.94	104.83	97.939	106.19	100.58	102.12	103.51	107.1	99.562	103.75	105.52
98.89	95.345	96.273	99.468	102.27	94.693	98.243	95.162	102.62	93.083	99.809	96.668	100.96	105.33	94.927	88.578	97.572	102.98	98.46	100.65	90.534	107.97	105.51	89.922	100.39	101	91.919	98.418	95.658	95.068	89.081	97.459	98.6	99.199	102.76	92.583	98.495	107.59	105.04	99.561	92.338	102.38	98.67	106.56	97.396	96.677	96.505	100.97	104.2	88.905
95.694	98.357	99.336	97.134	92.659	91.784	108.6	101.17	96.504	102.1	99.125	101.17	91.72	98.24	100.65	100.83	94.044	88.61	107.48	99.397	102.83	96.023	101.19	95.757	102.34	103.38	93.246	89.446	89.694	96.022	101.41	98.567	105.66	96.323	99.128	101.76	99.096	96.266	93.94	93.495	106.18	101.83	94.541	106.3	99.045	97.579	95.848	108.99	100.26	94.983
112.46	105.99	106.03	109.15	113.62	92.605	112.86	96.065	101.66	104.6	108.74	101.48	111.62	114.83	110.72	112.84	118.63	117.46	106.95	106.83	104.33	104.32	101.96	106.78	107.33	105.6	106.46	102.27	101.7	99.352	105.44	117.33	104.1	106.75	104.3	106.24	110.96	104.64	111.79	87.713	104.05	113.45	105.87	107.64	101.99	114.6	104.99	99.562	102.5	110.78
107.1	104.28	105.67	108.32	112.39	107.29	105.49	100.28	114.27	105.64	114.32	107.45	104.92	103.63	105.01	98.739	107.99	114.21	111.59	102.05	109.74	113.95	107.04	110.7	111.31	100.39	110.62	96.99	107.56	98.865	108.49	107.83	108.15	110.51	107.3	105.55	107.6	109.78	105.05	111.8	109.01	110.01	105.08	96.596	109.24	107.52	108.97	98.472	111.17	111.4
109.53	114.26	121.64	110.79	111.8	111.96	113.93	116.41	107.73	111.88	110.72	116.82	110.41	112.58	106.61	113.14	107.56	107.66	113.69	104.71	103.74	109.53	114.12	122.39	106.71	113.82	108.52	106.55	114.99	108.08	111.24	113.13	109.27	117.32	107.32	105.27	113.26	98.456	104.97	110.15	114.8	109.92	112.58	113.07	109.01	112.63	111.33	112.81	101.77	109.45
107.33	110.24	105.57	106.91	104.41	116.82	102.3	104.62	102.6	112.28	101.79	111.03	108.6	105.85	95.006	106.52	109.34	106.96	107.3	113.39	105.32	108.86	108.94	108.82	102.42	111.63	111.33	103.76	112.11	107.28	115.96	104.49	116.49	115.66	107.79	103.8	107.37	118.19	108.96	105.83	108.25	99.272	106.3	109.89	101.71	112.06	114.43	102.81	104.65	112.19
113.16	109.72	101.9	105.29	104.95	116.79	108.24	106.76	106.24	104.53	101.3	90.714	108.44	111.98	101	103.17	102.92	110.93	111.67	116.86	107.91	104.65	108.63	109.12	102.6	121.64	111.17	113.64	114.05	107.77	116.87	121.32	106.4	112.46	107.6	110.65	108.89	105.73	112.49	107.78	117.71	110.32	108.5	98.763	109.43	114.76	109.17	103.86	105.07	110.27
109.49	109.39	97.64	102.37	112.73	112.94	107.02	104.79	105.14	113.37	102.85	106.28	102.31	107.76	109.53	105.2	110.93	96.915	103.58	105.41	105.63	100.98	104.16	98.644	104.18	99.34	100.87	100.09	109.07	104.82	101.22	96.297	107.36	105.35	109.55	94.821	108.4	104.5	109.43	102.71	98.868	91.337	102.34	112.19	102.26	109.05	99.891	104.95	100.48	106.13
101.01	111.84	111.6	93.033	102	104.66	104.42	111.37	104.48	113.12	118.16	111.35	107.29	98.117	104.34	104.67	104.39	105.82	99.023	105.08	103.29	105.32	96.729	108.34	101.64	108.25	95.919	102.36	107.21	110.4	108.43	102.46	110.53	112.55	105.43	113.41	104.01	110.71	102.33	102.19	107.11	105.93	108.06	103.2	111.19	103.85	106.99	113.53	112.23	109.35
108.09	113.68	104.69	110.82	99.368	106.94	108.55	113.72	103.29	107.37	116.15	100.74	105.3	109.44	106.96	107.47	105.34	103.55	108.79	109.02	124.43	105.04	110.87	110.82	110.06	106.94	109.65	109.72	104.03	100.29	106.32	109.3	100.03	99.178	105.57	107.51	97.658	109	105.49	110.56	115.34	96.118	103.8	111.48	105.85	100.41	104.28	101.04	115.91	116.05
112.49	120.44	111.31	117.04	102.99	103.51	98.92	103.12	111.27	101.81	103.66	105.74	101.3	115.76	114.78	94.281	104.24	108.3	97.156	103.44	105.04	104.49	100.82	108.88	102.09	99.452	112.72	107.84	115.36	107.23	102.24	101.22	109.61	107.57	115.26	109.17	103.25	108.98	105.48	105.61	102.44	102.25	103.46	108.01	112.36	100.84	104.2	106.38	99.472	114.46
104.13	102.92	102.18	107.52	101.06	113.51	101.76	104.59	104.36	118.67	99.111	110.12	109.55	99.607	107.25	98.766	109.77	109.17	100.81	101.16	101.12	109.89	110.39	101.96	110.01	108.24	92.336	110.28	105.24	111.39	106.3	105.17	99.92	106.94	105.68	103.63	108.65	104.96	110.59	102.79	103.74	106.19	111.05	104.88	110.77	118.61	95.789	109.8	110.03	102.16
108.06	106.84	95.98	103.02	107.27	102.38	113.88	119.25	107.03	114.92	107.35	105.44	113.58	109.92	111.33	111.31	114.05	105.2	97.058	117.73	108.22	109.49	111.26	104.34	94.791	105.72	115.44	113.34	100.75	108.49	111.97	105.18	103.98	114.27	109.13	113.91	101.07	108.64	106.41	108.84	105.15	108.75	106.48	113	107.29	108.39	102.74	106.41	107.79	105.58
114.52	104.88	115.35	105.96	102.09	96.177	102.71	95.749	101.2	107.54	102.64	106.72	96.741	99.194	111.21	110.03	106	104.34	103.6	110.9	108.7	106.24	107.33	109.79	99.273	110.68	106.28	109.02	99.768	100.45	114.73	105.7	107.83	101.12	106.49	106.07	104.98	107.88	106.45	109.06	110.9	106.12	109.06	108.2	103.59	108.58	104.98	100.45	113.2	107.05
109.79	104.12	102.17	100.71	113.7	106.29	115.72	108.48	107.29	102.76	107.71	103.16	104.39	110.5	102.89	114.2	109.81	105.63	108.08	105.92	107.33	109.51	101.32	109.59	103.76	106.33	100.37	108.2	110.6	116.1	109.88	101.06	108.45	99.705	109.11	109.4	108.06	107.98	103.54	102.06	114.55	104.89	109.68	103.81	115.1	106.97	104.22	111.03	117.22	112.05
94.591	99.753	113.27	105.74	111.62	111.77	103.45	103.52	118.81	104.69	99.825	104.53	102.33	102.83	105.83	92.189	110.38	113.45	100	98.111	112.53	98.929	102.65	99.897	106.68	114.55	104.88	91.953	115.09	107.22	116.18	103.96	103.73	111.9	108.59	105.71	109.47	102.42	107.06	107.44	105.95	101.81	117.65	108.35	114.63	115.18	101.38	105.58	111.51	115.51
104.23	104.97	96.45	104.17	107.67	105.82	104.17	102.81	108.15	102.94	106.72	99.905	95.923	107.78	103.57	97.902	105.66	106.23	104.36	103.22	85.969	105.31	107.15	109.5	101.34	95.328	109.02	100.34	97.537	103.01	101.16	115.02	102.29	118.45	105.53	101.15	115.17	106.52	104.35	105.63	102.88	109.51	94.678	104.61	103.78	107.85	97.552	101.41	107.06	110.7
108.26	111.1	108.49	106.71	100.67	110.6	109.47	107.6	106.79	104.97	100.03	114.06	108.6	97.609	106.22	107.49	106.62	94.949	107.42	107.46	105.74	104.78	102.94	115.75	103.84	110.46	114.7	117.77	110.1	107.72	112.36	109.49	116.71	112	105.16	107.34	104.39	103.98	105.47	110.81	103.43	108.67	108.55	104.98	115.38	111.86	109.6	103.98	102.49	109.48
105.3	108.61	106.23	107.92	103.48	109.83	106.13	103.57	99.975	109.72	101.75	108.23	108.7	105.04	97.794	104.25	109.26	101.63	99.018	101.51	94.382	107.8	112.29	97.718	115	107.39	106.87	103.1	108.52	101.73	105.58	103.78	108.05	115.01	101.57	112.93	100.67	101.37	117.95	119.52	105.51	107.12	110.65	104.56	115.24	97.879	102.07	101.11	100.17	101.15
98.498	94.544	90.371	98.279	100.39	89.395	95.171	103.34	96.631	95.5	99.152	95.66	107.64	101.72	97.637	104.44	97.013	94.441	82.133	98.518	83.253	95.796	100.56	93.108	101.25	100.36	98.224	100.11	93.05	100.94	97.295	97.344	103.35	91.698	100.93	103.38	102.85	99.468	99.821	106.05	106.75	101.71	92.911	101.07	98.476	112.38	90.363	96.236	98.721	111.55
118.74	112.99	103.7	108.55	101.32	112.03	111.32	103.17	111.13	111.95	96.924	105.84	109.65	109.8	102.05	99.761	101.99	101.67	101.32	120.48	105.54	102	101.88	105.63	95.765	105.47	105.12	99.145	103.24	108.53	109.66	108.39	109.27	102.4	109.81	115.08	105.37	115.51	115.03	97.124	106.76	105.65	100.74	96.698	105.41	101.27	100.89	102.1	108.31	94.882
114.39	114.34	104.04	101.31	110.12	113.63	100.88	110.79	111.17	109.33	110.2	105.96	106.63	112.95	112.53	118.83	113.29	102.23	108.45	101.11	109.17	108.81	104.14	102.91	106.91	100.9	103.78	103.17	108.78	110.4	102.15	104.85	108.54	98.171	112.34	104.98	103.22	108	104.89	106.27	113.59	114.02	106.14	111.6	112.66	109.82	114.55	108.9	115.84	103.97
103.85	104.47	96.209	87.937	99.808	104.03	96.486	103.48	103.33	103.85	107.94	96.166	100.65	104.26	104.88	101.02	98.373	96.428	101.7	107.24	108.62	100.53	94.311	96.315	101.71	103.35	102.43	92.408	100.12	108.14	103.97	113.49	101.87	116.16	97.563	96.555	103.4	104.86	103.82	105.38	97.406	92.979	100.51	101.97	98.137	93.316	102.71	88.571	93.639	105.13
104.58	108.46	102.42	105.86	109.36	103.44	111.25	109.92	109.81	108.77	104.07	107.61	105.33	111.82	102.4	113.63	116.43	109.84	113.38	105.61	113.96	97.769	115.95	110.23	108.64	102.92	98.449	103.27	96.444	98.954	110.52	114.39	105.09	112.99	109.84	107.85	102.3	108.86	99.874	102.97	106.28	108.92	100.13	104.89	112.01	109.7	112.83	117.46	116.51	108.17
106.19	105.24	101.68	102.37	92.881	103.5	98.008	98.774	101.27	95.219	94.854	101.54	96.738	101.85	92.787	98.869	100.06	93.268	97.975	95.869	103.91	100.09	91.98	100.21	105.23	101.27	94.971	107.87	98.602	98.421	97.782	105.31	104.49	100.3	97.354	92.158	98.008	99.115	99.532	109.35	96.745	92.483	92.833	102.08	93.224	108.4	100.18	101.2	94.953	100.34
111.46	105.13	104.68	111.06	104.42	105.07	106.66	105.44	106.45	115.45	105.67	106.07	109.83	106.25	110.6	112.62	105.42	96.603	104.79	102.07	105.72	103.52	103.54	104.52	103.71	105.17	109.69	103.05	102.17	115.94	99.194	100.9	109.58	113.18	100.42	106.43	107.71	106.21	109.41	115.96	97.57	108.83	105.08	110.74	101.71	109.79	109.08	107.57	99.087	106.73
108	106.72	105.65	114.21	105.88	112.66	96.269	105.25	104.32	105.27	99.815	104.77	114.69	108.28	111.29	100.85	107.32	107.44	98.994	110.16	106.81	98.352	108.37	106.87	101.08	102.73	114.25	106.85	101.83	100.01	104.38	104	105.23	104.09	111.27	102.49	115.56	103.9	110.68	111.69	110.85	103.4	105.86	107.04	103.08	103.63	104.41	97.026	105.85	94.824
111.43	113.72	104.78	112.07	111.31	110.68	105.38	110.38	108.6	96.386	114.84	108.69	115.16	110.79	115.85	109.7	107.39	115.88	112.95	110.92	116.25	114.08	108.81	99.775	112.47	110.82	104.22	107.54	105.19	116.91	106.53	106.73	110.91	109.56	115.78	110.07	106.79	103.45	109.62	121.18	112.95	114.6	107.69	111.46	114.22	112.94	100.22	113.07	114.57	112.12
101.85	101.93	102.85	98.376	103.48	96.316	115.66	101.38	108.13	103.91	109.12	105.58	113.04	115.23	106.74	96.886	103.97	103.65	104.7	100.68	107.21	116.04	110.15	97.47	110.68	108.37	108.75	109.21	107.84	96.017	110.34	99.99	100.07	95.846	107.69	99.065	103.73	101.23	101.5	105.46	100.06	101.41	101.11	112.9	110.48	107.37	108.24	99.655	105.67	99.589
107.45	106.85	109.93	103.38	105.9	110.47	113.25	103.27	102.59	105.98	106.45	112.71	112.25	116.63	109.38	99.71	110.16	107.11	108.24	104.65	105.66	107.83	103.93	108.91	109.63	114.94	110.85	100.96	111.94	104.24	98.151	111.32	109.44	116.65	106.5	115.99	114.93	113.4	101.94	116.76	99.646	112.71	108.85	110.89	112.93	101.46	107.19	95.235	109.34	111.37
102.16	104.49	101.98	101.19	99.265	100.43	100.87	90.974	97.264	94.53	95.185	102.02	112.9	93.952	98.181	105.15	95.532	100.68	100.65	103.98	92.248	92.152	99.407	93.096	91.888	95.287	96.404	101.71	109.29	94.947	92.933	88.964	105.84	98.228	102	92.308	99.246	94.66	99.448	96.54	103.03	100.09	100.33	106.35	102.91	93.92	90.916	93.944	91.035	104.87
109.62	106.54	113.33	110.41	109.08	112.3	108.43	112.91	108.62	110.85	104.93	105.78	113.42	116.74	105.98	110.75	109.35	111.8	107.78	115.17	112.01	116.63	108.35	109.71	111.44	115.17	111.97	109.73	105.02	107.23	111.87	106.85	106.74	109.27	103.4	110.47	104.35	108.75	118.01	111.6	107.1	104.59	109.61	109.22	103.83	104.49	113.91	111.31	101.2	107.72
102.66	116.97	103.6	105.27	102.75	105	98.627	98.232	104.95	102.61	99.48	97.949	97.925	100.71	113.11	106.39	103.78	103.95	108.4	103.89	108.6	109.41	104.37	104.46	103.37	113.7	111.64	103.14	92.402	113.41	114.95	106.05	119.89	109.06	107.37	111.06	102.4	110.65	107.06	107.63	99.626	97.779	98.414	97.18	96.226	109.95	100.32	106.95	105	103.3
94.404	98.028	100.03	93.492	104.22	90.823	98.23	100.64	103.06	102.39	107.68	90.085	95.47	98.853	100.15	101.71	100.9	104.36	96.887	102.89	100.71	105.16	101.97	89.676	100.82	106.3	90.823	99.268	98.519	103.18	98.463	95.931	95.284	88.209	101.3	100.78	98.924	107.96	95.738	103.11	99.616	100.26	99.57	98.857	101.98	104.61	96.745	94.457	97.252	100.64
109.19	109.75	111.07	100.41	110.06	99.876	103.81	111.17	118.6	113.6	103.16	105.47	98.255	108.22	112.49	107.42	103.35	105.67	105.98	112.7	96.418	106.59	110.18	102.31	108.69	116.37	113.51	101.95	108.12	107.91	102.68	99.874	119.15	114.06	105.98	108.95	112.08	108.99	110.61	111.42	109.69	99.073	114.43	105.74	107.43	111.02	100.82	104.61	114.18	100.01
93.565	98.823	98.156	99.546	93.926	98.803	99.824	102.53	97.063	100.73	95.909	99.238	100.33	88.515	107.61	99.857	106.16	100.61	101.95	104	97.142	98.604	99.788	100.17	100.71	95.64	94.31	90.071	106.34	106.16	91.654	110.65	95.626	99.52	100.71	103.64	101.3	101.34	99.641	101.12	100.98	101.49	109.16	97.902	100.52	102.44	105.27	95.779	98.077	95.007
110.38	109.16	109.99	110.09	115.17	102.26	110.81	111.64	104.03	112.56	109.66	104.1	115.04	107.84	100.72	110.39	119.86	103.23	103.13	106.68	109.88	109.9	114.14	104.58	105.07	105.02	102.15	104.1	104.5	103.89	107.61	110.78	101.45	101.79	103.44	98.09	105.77	114.71	107.28	103.89	104.06	110.17	105.71	96.782	110.07	103.85	102.39	102.5	109.14	102.91
104.68	102.06	103.41	103.82	106.68	105.53	106.71	116.46	101.54	104.84	103.34	112.34	114.27	103.95	111.18	106.96	111.6	101.04	104.39	105.99	105.67	111.23	100.64	111.78	102.92	103.61	106.04	105.19	103.37	105.95	113.43	109.78	100.57	100.02	109.64	110.67	109.79	103.11	103.05	108.58	109.89	105.45	117.23	103.21	95.783	98.906	99.995	106.09	108.66	113.24
102.3	109.15	111	110.67	111.47	114.34	110.68	110.44	102.62	97.951	104.38	109.4	104.55	113.07	111.62	112.58	114.39	103.92	101.53	101	113.12	109.76	101.31	107.44	107.66	114.74	114.35	100.76	101.79	108.87	104.46	109.54	108.71	109.19	104.33	115.16	111.66	112.88	102.98	108.12	105.12	114.33	103.09	111.02	112.91	105.6	108.92	113.74	99.189	107.45
95.193	104.3	98.471	107.15	97.781	110.06	97.676	102.86	105.37	106.8	107.34	103.54	102.51	92.013	103.51	108.65	108.69	108.29	103.62	106.65	108.37	108.5	103.48	105.39	104.85	105.33	108.82	106.95	108	103.67	109.07	104.54	102.8	101.98	100.01	102.56	107.53	97.458	98.762	108.7	111.29	102.64	111.3	105.95	113.21	103.53	106.96	104.94	105.82	105.68
104.76	111.71	107.38	103.18	108.46	98.594	100.59	103.1	101.62	107.51	105.85	105.89	105.43	97.864	111.66	105.02	109.95	95.419	97.819	104.44	108.5	100.24	104.77	107.05	113.87	110.93	99.496	113.41	100.08	109.77	115.86	109	107.71	108.44	114	96.698	104.22	102.12	110.26	100.82	103.54	113.81	97.403	108.96	96.055	107.89	108.18	113.91	108.47	109.04
101.67	105.88	98.377	109.3	104.88	106.89	109.46	108.28	107.53	112.27	105.59	97.169	105.69	110.64	107.92	116.02	106.3	102.53	107.12	102.23	105.68	107.6	111.15	105.39	107.51	101.1	97.918	110.47	104.33	109	103.35	105.21	108.42	114.97	108.05	108	113.96	104.58	107.35	101.56	93.813	117.46	103.2	102.64	106.03	107.13	96.964	107.97	99.504	101.51
105.14	104.88	97.627	91.802	92.322	89.412	102.61	96.482	99.68	100.1	104.53	106.56	101.71	100.81	95.889	96.855	94.973	97.67	102.64	102.57	108.22	94.565	103.64	94.974	98.233	102.94	96.76	100.27	91.27	99.414	94.579	95.058	103.15	97.051	99.416	109.07	97.82	99.52	99.482	93.788	103.18	93.772	96.15	108.46	103.01	96.353	105.43	93.997	97.59	105.19
108.45	110.58	110.21	112.16	107.03	102.51	108.96	109.52	104.89	117.08	110.61	115.75	111.28	102.05	108.86	118.07	111.37	108.28	112.12	112.61	100.82	104.53	102.68	93.035	110.56	103.15	111.05	113.55	112.42	106.66	97.425	105.98	111.33	109.83	108.22	115.82	110.49	114.73	103.42	108.21	111.19	108.49	109.03	99.473	102.67	97.804	100.85	103.97	113.2	106.78
107.46	100.47	102.09	101.97	116.72	115.35	109.71	106.79	99.812	103.71	102.47	99.382	113.2	105.63	103.78	99.424	107.16	115.03	116.78	111.68	102.43	103.32	111.98	103.57	103.27	107.36	115.52	106.39	104.56	108.16	104.53	118.35	111.68	105.99	102.7	114.81	115.88	105.22	102.67	106.31	110.16	104.99	107.33	104.06	105.91	105.72	113.31	109.29	107.35	100.65
102.3	93.312	106.76	114.9	102.94	98.746	108.17	111.29	109.06	95.529	107.19	95.349	102.18	108.84	100.51	108.25	111.81	120.86	102.89	103.6	101.79	104.87	97.049	98.246	116.25	110.43	106.94	97.125	106.86	111.49	110.29	106.06	105.21	102.49	112.18	98.03	105.3	108.94	110.21	103.98	111.03	112.12	98.76	102.91	113.95	104.29	102.47	105.96	100.88	96.788
114.33	103.37	108.45	103.31	110.62	108.45	104.56	102.75	101.39	108.4	109.71	114.41	112.35	107.55	109.02	107.2	107.08	98.211	112.41	106.85	103.46	112.76	101.4	110.76	106.95	99.611	110.05	103.39	106.46	114.2	101.97	99.972	107.03	112.44	110.42	107.19	105.03	109.78	105.3	107.42	112.43	108.77	104.92	99.211	109.96	104.42	106.25	110.49	106.79	112.32
97.389	100.77	102.99	99.861	103.63	99.578	102.81	95.389	109.19	104.93	94.477	93.293	109.25	99.284	110.81	97.714	99.55	100.83	98.057	103.65	106	97.414	103.11	93.587	104.51	97.851	108.94	95.817	108.05	100.79	92.072	101.6	99.961	105.14	104.98	104.8	104.53	105.86	105.23	93.687	100.28	104.43	107.27	103.42	100.67	106.83	102.37	101.47	108.96	102.51
109.48	106.69	105.15	104.51	106.11	106.03	104.67	97.576	103.36	112.84	108.07	121.71	106.55	91.387	107.93	104.97	109.9	101.2	108.04	104.86	108.21	110.39	104.63	103.33	97.146	104.69	115.48	104.36	102.94	107.7	106.48	101.14	98.443	107.4	106.28	104.73	118.55	112.42	109.47	112.14	94.818	103.92	111.01	107.27	113.62	105.5	102.92	109.43	108.88	108.48
99.604	106.52	114.11	105.79	108.48	113.7	99.126	104.04	101	104.65	103.96	104.7	106.09	106.14	107.55	105.21	101.88	104.05	107.95	102.18	112.86	101.79	114.18	103.66	108.97	111.03	103.32	101.6	100.42	111.69	108.05	100.69	101.29	110.42	99.868	106.1	103.57	105.28	99.622	102.77	103.31	109.03	116.69	97.733	97.336	105.66	107.32	96.05	118.64	110.85
108.24	110.11	101.98	110.12	99.815	110.33	101.41	106.41	102.48	112.07	106.83	113.68	112.84	101.24	114.65	98.197	110.79	97.691	113.28	109.06	111.21	108.24	99.899	108.59	107.58	104.56	106.68	103.9	107.65	93.204	107.62	109.94	109.42	100.36	107.23	111.15	110.44	109.93	103.67	111.34	99.53	105.5	99.506	112.8	99.783	110.58	103.94	112.6	104.39	108.25
117.9	113.31	103.33	108.91	117.52	104.99	106.83	105.92	107.95	101.6	101.49	109.92	107.59	113.98	109.84	108.25	105.62	106.42	106.95	99.666	102.11	107.91	96.085	119.78	98.593	101.69	110.36	101.64	106.49	105.26	110.86	103.36	103.01	108.05	108.34	104.83	107.07	103.94	117.75	94.744	107.31	105.8	96.267	101.44	113.94	113.05	104.09	105.24	98.315	91.683
106.07	100.64	110.04	105.54	102.52	114.36	108.89	105	104.8	115.85	99.872	109.58	109.31	105.42	112.71	104.9	114.2	105.63	115.94	116.74	99.294	102.33	105.76	116.78	112.77	104.79	112.26	116.21	101.67	106.11	107.41	110.72	109.12	101.81	113.67	105.75	105.28	111.36	110.9	102.4	114.98	105.2	109.55	109.46	108.56	120.94	102.26	104.93	104.2	112.58
99.649	106.89	98.903	98.625	106.76	101.75	100.87	107.09	92.838	88.608	105.12	100.76	100.81	95.001	95.329	95.007	100.59	95.21	105.25	106.21	97.676	107.68	92.334	99.53	109.5	106.59	102.4	119.63	96.63	108.86	110.69	96.837	104.96	107.9	103.34	98.958	101.1	102.17	86.211	94.134	98.726	96.852	99.524	102.68	107.58	100.1	107.1	108.7	99.157	97.567
104.31	105.94	109.53	110.86	105.6	105.47	121.69	107.3	110	114.24	99.352	102.09	109.79	113.55	105.82	114.64	91.935	96.473	107.98	111.29	106.08	116.03	99.315	105.83	99.944	111.16	106.23	100.38	114.61	94.988	105.36	110.91	102.01	107.08	108.54	101.56	103.1	101.65	103.3	105.46	102.6	98.301	100.31	102.89	108.25	108.95	107.9	100.58	97.762	104.97
100.89	103.92	110.28	104.43	105.79	113.96	112.46	99.245	101.74	104.95	101.22	103.04	97.852	108.28	96.454	112.26	105.12	99.065	94.474	95.443	104.74	110.45	107.91	104.13	106.8	101.66	92.755	102.84	104.92	98.273	104.08	100.1	108.16	113.41	104.7	100.99	105.12	100.76	102.69	101	106.21	107.58	105.07	100.7	109.98	104.34	106.42	102.76	125.44	102.99
106.75	106.68	113.21	115.99	112.69	104.8	109.68	106.68	104.4	117.11	109.6	104.31	107.28	108.39	106.38	109.21	106.21	98.923	100.76	106	109.34	110.83	112.22	108.49	98.087	106.88	109.04	108.83	102.6	110.3	104.78	109.11	108.87	108.87	109.44	109.59	105.36	115.61	114.17	114.3	118.73	108.2	106.61	111.78	100.9	109.16	114.84	105	104.8	103.26
110.19	112.26	103.27	100.72	113.73	107.14	105.13	114.93	104.55	93.242	109.72	102.95	111.49	109.37	103.84	123.55	102.61	112.01	98.034	113.32	104.94	108.04	111.41	104.63	106.71	105.84	108.26	114.81	111.56	112.47	106.96	108.62	117.33	107.85	114.03	102.69	100.64	96.94	114.33	107.97	98.274	101.31	108.4	104.53	113.95	109.45	102.2	102.94	106.6	110.9
102.41	106.61	103.91	96.716	114.09	111.05	109.52	108.4	109.65	110.77	103.49	111.83	110.32	110.58	109.03	109.26	111.8	106	112.83	111.91	101.83	103.74	115.2	107.29	111.19	105.02	103.63	104	106.61	101.07	107.52	110.57	109.13	100.26	106.66	100.06	103.63	109.19	107.99	110.5	110.8	112.33	107.64	98.479	93.792	96.82	103.95	108.39	108.78	111.51
97.625	96.564	98.423	99.081	98.933	99.005	107.07	94.246	95.328	108.94	98.661	115.13	105.55	105.98	93.527	101.35	102.28	88.39	104.03	98.569	101.3	105.61	103.25	106.58	99.785	99.093	104.24	86.733	95.665	95.288	103.15	98.318	106.59	89.506	96.124	102.69	89.316	111.62	107.42	96.688	96.422	100.29	105.98	102.26	96.602	91.507	104.74	97.549	113.62	89.214
92.766	101.55	95.63	94.823	94.577	101.87	107.64	94.169	97.767	102.22	95.47	101.61	95.646	98.838	103.14	94.945	99.671	96.04	92.325	99.374	99.746	96.829	106.82	99.018	98.536	98.595	99.794	87.158	105.07	96.724	97.802	97.506	107.84	101.38	100.43	100.03	98.241	104.01	99.093	97.177	101.49	94.303	98.437	102.39	91.753	100.34	112.11	94.202	95.017	97.274
106.72	115.65	106.04	108.5	101.91	113.14	115.54	98.996	107.68	112.57	107.39	115.4	97.277	106.85	107.78	98.971	103.87	102.12	112.74	112.44	112.98	106.84	105.2	108.24	103.54	108.73	110.6	111.47	110.39	107.98	99.141	104.68	104.51	118.08	105.92	111.95	110.2	105.59	103.68	112.38	115.17	113.02	110.87	111.96	100.69	114.54	100.28	113.5	92.183	106.45
105.1	107.77	103.39	93.533	102.85	113.88	102.83	103.01	108.95	96.469	95.35	108.06	97.584	99.757	108.84	113.37	112.81	115.42	104.69	112.58	113.83	104.8	96.294	102.17	101.83	104.58	96.834	104.3	106.88	105.37	103.14	96.487	102.89	108.21	100.23	105.43	104.72	100.92	101.13	106.79	103.69	99.926	113.71	104.14	103.21	96.76	97.101	100.84	102.75	100.17
102.24	109.4	99.412	113.65	111.27	106.14	101.32	99.268	113.8	103.7	100.78	110.89	107.57	113.41	102.22	101.63	104.69	97.725	104.61	117.8	103.41	108.13	100.75	102.61	103.27	117.08	111.75	112.2	103.32	112.19	104.59	112.26	108.42	101.3	108.4	106.11	112.62	101.98	111.57	96.517	113.26	106.39	106.5	104.64	102.06	107.39	106.37	115.42	111.66	96.907
93.153	95.876	105.42	90.911	92.13	94.568	93.647	103.12	102.58	86.8	103.63	93.612	100.85	98.47	92.327	96.41	107.42	92.75	95.087	100.78	94.928	94.994	98.355	93.597	91.579	106.58	90.813	104.85	100.66	92.134	101.41	103.73	91.3	95.178	102.4	98.753	104.14	98.492	93.723	100.32	90.854	96.47	98.351	97.263	97.248	100.94	100.89	93.159	88.632	96.84
105.69	97.536	101.9	111.81	102.57	106.41	111.26	108.38	111.16	109.99	105.08	101.34	97.119	99.168	107.94	103.13	102.63	101.07	107.86	103.04	102.55	111.16	106.7	100.18	103.12	104.25	103.54	104.71	109.7	106.78	102.23	106.47	107.77	113.57	98.349	92.616	104.9	99.657	98.229	112.78	100.55	111.09	107.79	101.5	107.28	104.52	105.89	106.99	103.87	104.86
102.48	109.42	108.47	102.39	111.21	117.34	105.13	107.86	117.84	108.41	103.39	105.81	96.381	105.6	101.36	104.98	103.47	114.51	106.43	115.27	105.56	105.31	99.95	109.69	100.55	112.5	107.44	99.482	106.43	106.87	107.43	102.52	108.4	108.16	109.14	104.97	101.04	103.98	104.35	101.77	104.95	105.99	106.41	100.12	106.66	104.66	100.3	103.76	104.72	106.32
104.02	100.03	112.65	107.74	105.11	101.98	97.912	106.35	111.95	100.01	106.59	99.035	117.3	106.9	101.6	105.34	106.14	106.43	96.646	111.19	106.42	108.7	106.11	103.41	110.63	99.438	105.68	103.08	103.19	107.6	112.97	107.76	98.73	113.99	109.34	108.73	100.65	102.7	106.39	101.26	102	105.46	108.08	102.84	107.28	100.02	98.914	107.78	105.84	106.97
109.89	112.07	107.5	108.03	101.74	109.91	109.87	110.46	112.22	108.71	106.15	110.78	104.88	116.85	99.976	107.32	109.51	116.87	104.17	104.21	109.82	108.67	110.45	105.97	109.12	108.48	105.69	114.79	100.08	110.34	103.47	109.25	113.47	107.55	110.35	114.69	112.13	110.03	111.65	108.13	111.03	106.83	109.24	110.58	117.15	102.74	106.16	104.83	111.05	108.99
95.238	101.77	103.34	99.334	94.181	108.42	105.15	92.42	101.36	99.872	109.17	97.542	98.751	103.49	112.22	99.038	107.61	99.758	103.06	99.428	96.533	99.136	104.1	99.891	102.21	99.681	100.58	101.49	111.33	104.3	107.66	104.55	99.56	105.01	100.7	100.16	103.71	91.86	100.46	101.46	94.49	100.5	104.03	102.47	99.385	108.23	96.786	98.628	101.45	106.97
103.17	111.32	108.54	104.42	101.59	96.614	102.45	101.07	100.47	103.71	108.45	109.67	101.72	107.6	105.72	106.66	110.01	109.63	110.63	111.49	116.45	101.67	102.71	110.46	106.44	100.38	103.88	111.96	107.88	109.01	102.96	114.73	101.34	101.9	111.56	104.93	106.39	108.87	103.83	104.63	97.675	111.34	105.2	110.95	102.01	103.22	114.7	105.32	100.38	112.91
114.19	98.168	113.1	107.96	105.44	105.94	106.17	101.24	104.42	102.32	110.55	107.29	106.68	96.525	112.49	98.794	108.96	96.914	105.15	106.53	97.59	106.79	107.91	103.58	105.29	106.73	104.66	116.38	108.78	107.63	113.01	105.25	110.83	104.44	108.88	112.89	104.81	107.67	113.94	113.53	110.12	100.13	107.16	105.98	105.02	110.31	105.02	112.29	98.371	104.37
104.4	113.42	111.67	105.21	108.42	108.12	108.07	107.34	103.54	108.39	115.45	109.09	111.17	107.31	104.58	102.63	107.36	122.09	109.27	105.07	103.43	107.15	112.44	98.357	105.68	111.43	112.64	100.87	110.66	116.57	100.58	107.18	111.45	106.8	111.92	111.22	109.95	101.25	118.71	108.81	104.46	109.43	108.32	108.19	113.68	95.653	105	114.93	114.21	102.65
106.1	104.35	107.91	108.04	100.18	93.27	109.53	99.643	103.87	110.87	105.76	110.34	105.22	105.28	114.45	100.47	90.712	101.14	100.82	103.84	106.78	111.78	104.67	106.7	112.93	108.83	113.5	99.411	103.98	96.975	105.35	99.574	114.4	98.726	98.932	102.67	97.226	98.144	105.41	102.2	100.32	110.08	101.81	103.18	101.02	103.6	103.44	111.29	113.3	98.673
105.91	104.58	104.48	107.13	102.13	108.72	102.8	108.23	96.225	108.5	98.028	102.35	111.6	105.46	105.08	106.3	100.49	111.13	99.121	116.95	109.73	98.579	110.19	109.9	109.67	112.43	97.748	89.617	109.02	107.73	103.65	102.1	106.09	102.79	99.053	112.36	102.41	113.36	104.83	102.74	98.434	101.6	107.39	107.81	104.83	110.28	106.17	105.08	106.95	109.32
108.87	107.29	102.4	113.61	98.724	102.34	106.63	93.3	105.06	110.41	106.31	113.62	104.22	100.56	105.17	105.18	111.22	103.54	110.18	114.32	104.66	98.105	91.958	114.88	105.85	105.24	104.57	108.76	97.507	101.87	101.86	112.27	103.38	101.86	90.388	102.45	110.12	101.73	110.66	111.44	98.811	106.27	97.75	102.46	109.33	100.26	102.27	101.26	113.22	108.48
98.355	103.83	92.816	94.554	97.719	96.267	99.351	92.514	95.335	104.08	101.44	99.768	93.449	92.949	99.814	98.334	107.74	93.679	100.02	96.814	92.279	98.106	96.529	104.17	99.023	89.474	104.81	93.865	99.412	101.68	99.361	105.86	102	102.24	88.657	102.56	93.732	100.74	93.656	97.309	94.37	100.19	97.217	90.125	99.659	106	100.74	99.235	99.366	95.528
110.53	107.88	116.02	116.24	120.57	102.39	98.637	103.76	108.66	110.67	113.89	104.64	111.66	105.2	113.42	106.11	108.98	111.86	106.04	112.62	110.55	98.27	113.84	110.24	107.02	99.887	102.66	108.82	102.43	104.13	110.55	108.53	111.65	102.39	102.39	114.2	108.76	116.5	117.14	106.68	105.26	114.51	106.21	110.57	112.6	107.15	108.99	103.09	110.56	104.75
103.47	103.52	105.96	103.39	99.447	115.04	109	107.71	108.33	102.1	114.62	95.688	108.36	102.86	90.683	111.97	98.518	109.18	114.25	102.84	110.12	96.693	104.92	104.73	107.46	111.07	110.98	91.46	104.66	107.76	104.75	104.93	104.61	106.14	104.19	109.89	108.02	109.48	107.08	107.41	98.071	101.44	110.9	106.04	108.37	110.19	112.01	104.47	103.27	111.94
107.3	94.192	114.91	118.04	106.43	107.53	111.43	97.607	105.49	110.25	113.02	108.23	107.48	115.18	114.78	105.96	115.57	114.94	119.82	112.62	111.58	118.25	111.51	104.02	102.61	97.581	111.23	115.5	104.8	104.35	109.43	118.56	111.35	108.03	107.75	104.02	109.26	101.59	109.3	107.74	108.81	102.9	105.23	105.65	100.44	110.64	97.819	96.875	107.17	98.627
107.95	111.25	103.63	107.46	107.25	104.6	112.94	103.38	105.8	108.84	111.09	103.3	109.33	112.52	119.35	110.3	102.39	108.45	104.64	119.61	109.91	104.11	112.27	105.63	106.12	109.31	117.81	101.88	116.03	105.21	110.97	111.23	110.5	98.428	103.48	96.657	102.89	116.76	101.88	100.71	112.16	104.15	108.17	102.89	108.54	101.6	105.08	112.31	108.5	107.67
115.97	107.56	109.34	114.36	108.17	105.27	111.83	98.836	112.89	106.32	112.63	108.4	103.71	103.34	105.56	103.92	100.06	101.86	116.34	97.583	106.15	111.6	110.27	103.48	117.05	108.64	115.22	114.7	98.352	111.51	111.5	108.54	105.2	106.21	109.06	106.38	100.73	102.86	116.56	106.11	111.3	111.64	102.86	112.28	103.45	110.27	104.73	108.85	117.01	108.65
90.454	100.56	85.183	100.6	99.178	89.523	104.33	104.01	96.54	87.304	94.543	89.61	90.744	97.203	88.691	107.04	101.71	102.02	100.37	93.533	93.97	96.311	95.945	99.972	104.77	93.81	101.68	100.65	99.159	93.791	95.055	105.27	96.205	106.24	104.14	93.116	106.08	95.081	96.915	90.933	90.686	89.22	95.938	96.79	95.606	99.952	94.956	98.487	94.901	103.96
101.5	100.28	103.63	107.85	112.19	108.88	101.93	101.28	100.94	107.61	101.42	107.96	106.18	109.6	106.24	101.33	109.8	101.6	109.79	112.14	116.29	112.6	107.29	103.17	96.65	105.3	103.85	100.67	108.45	112.71	101.32	96.315	116.83	94.504	104.81	105.93	101.02	109.13	117.27	115.84	106.39	103.46	109.19	99.372	98.977	111.15	109.26	101.74	98.375	108.72
109.07	107.93	106.83	105.34	101.39	102.56	108.1	105.74	108.39	104.01	100.94	109.07	109.17	106.66	105.28	108.52	117.42	100.93	116.35	105.37	109.3	108.45	105.64	109.5	98.801	102.02	102	97.879	100.92	100.68	107.89	111.34	105.56	104.36	111.85	99.981	106.83	108.55	102.38	101.53	106.81	105.28	114.55	114.61	105.64	109.55	107.02	108.33	104.66	107.15
93.582	104.13	91.654	90.871	98.87	100.42	103.03	95.83	98.566	91.444	99.456	90.948	101.87	96.713	95.248	91.34	98.215	104.13	92.491	103	96.383	93.342	93.804	103.19	91.474	91.806	104.38	97.053	98.294	101.59	98.071	101.85	99.185	91.219	98.876	91.368	95.026	100.52	99.4	99.107	98.119	95.374	108.74	96.63	101.17	90.221	98.958	88.967	97.765	104.16
[truncated: 150 more columns]
