# Supplementary material for: Genetic dissection of main and epistatic effects of QTL based on augmented triple test cross design
Source: PLoS One. 2017 Dec 14;12(12):e0189054. doi: 10.1371/journal.pone.0189054 (PMC5730204; doi:10.1371/journal.pone.0189054)
Supplement: S10 Supporting Information — (ZIP) [file pone.0189054.s010.zip › z6_400_0.5_10.csv]

100.85	94.918	99.139	99.501	99.637	95.611	98.818	95.883	95.75	98.853	100.82	97.234	98.229	100.62	97.744	96.336	98.816	97.088	97.647	98.235	99.498	95.025	96.905	97.474	98.671	96.876	98.273	99.496	97.809	101.63	98.859	97.652	94.688	96.968	99.373	97.038	98.464	94.206	98.114	98.378	101.16	98.489	95.753	96.803	99.21	97.997	96.91	100.35	97.206	99.567
106.62	106.99	108.74	106.68	110.99	109	105.42	104.18	104.44	106.71	104	108.07	104.6	106.27	104.19	105.19	107.54	106.55	102.96	107.67	105.05	107.08	104.46	104.84	103.05	105.54	108.46	109.14	106.26	107.06	102.87	102.51	106.39	108.38	105.6	103.77	106.59	105.82	102.98	107.53	107.15	108.02	108.05	103.35	105.26	104.87	104.48	105.67	108.43	104.22
107.94	108.09	108.75	108.94	103.86	107.23	106.28	107.14	104.52	107.64	103.61	107.17	104.43	107.98	104.85	108.05	106.87	104.19	104.16	106.77	107.82	107.14	107.24	104.5	106.37	105.64	107.72	105.93	103.3	108.06	107.34	103.88	103.25	109.33	105.31	104.18	108.74	108.8	105.86	107.12	105.94	104.69	107.21	108.58	107.67	105.4	106.44	107.2	104.4	108.84
104.04	107.56	104.92	105.33	105.34	105.44	107.08	104.51	108.77	107.06	103.25	106.14	105.2	106.41	104.41	105.57	105.28	108.55	104.51	108.98	104.51	102.95	107.02	107.08	105.56	104.88	106.12	103.46	105.9	105.09	104.77	107.76	107.46	104.56	106.73	106.49	107.17	103.4	104.34	104.55	106.17	105.99	103.91	105.14	105.31	104.27	107.62	106.06	109.03	106.34
96.452	100.02	98.331	95.488	97.031	95.519	98.047	97.769	98.489	97.616	99.677	94.326	95.514	99.478	94.618	95.607	98.744	97.249	100.33	97.157	101.99	97.756	96.162	98.198	95.916	97.657	98.126	93.68	96.417	100.25	97.435	96.322	97.793	97.83	101.2	98.845	98.61	97.928	96.741	100.65	99.406	98.593	99.089	98.152	97.41	98.431	98.268	96.223	100.25	98.408
107.07	106.94	110.27	104	107.24	105.6	104.14	108.31	105.58	106.51	107.69	105.03	105.3	107.95	105.06	107.6	106.99	108.37	108.21	103.89	104.55	109.12	105.29	105.47	106.67	107.39	107.53	106.24	107.94	107.13	106.75	104.94	104.01	107.09	106.17	107.45	105.63	109.6	104.31	106.55	109.17	105.25	106.96	107.23	105.83	108.94	106.69	109.11	107.61	106.7
108.61	107.32	108.18	109.32	107.88	109.4	108.61	110.32	103.89	106.82	110.65	107.2	108.54	108.73	109.72	108.97	109.71	110.93	107.76	109.67	109.06	108.92	105.27	109.75	104.13	107.14	107.77	106.77	106.81	108.76	111.18	110.01	104.94	108.25	109.85	106.47	110.34	109.41	107.95	105.9	108.42	107.62	106.21	107.78	106.01	109.9	111.59	109.94	109.48	107.77
110.71	110.77	110.94	109.18	110.23	108.44	105.11	109.33	107.82	110.09	109.71	106.66	110.58	109.04	109	110.32	106.6	109.38	110.36	108.19	107.38	106.45	108.57	105.26	109.67	107.84	109.92	108.03	107.05	108.87	106.57	109.77	107.18	108.87	109.17	109.14	108.8	109.32	112.47	103.3	107.3	109.52	107.68	109.1	107.6	108.5	111.7	107.32	108.52	109.71
106.49	107.43	106.29	107.61	105.49	102.23	102.84	105.45	106.06	107.57	104.91	103.75	106.75	105.94	105.23	108.64	106.68	106.33	105.86	107.94	103.21	107.13	106.82	108.17	104.88	106.98	103.51	105.55	106.88	102.31	104.47	104.28	106.43	106.11	107.35	104.63	102.95	106.7	102.78	104.65	105.11	108.24	103.58	102.98	102.98	104.36	108.05	105.74	106.91	104.19
102.33	103.75	105.44	101.96	105.52	105.68	104.1	105.6	105.81	106.08	105.71	107.04	108.24	105.08	105.73	105.42	104.52	106.48	107	106.87	105.7	106.55	107.42	108.74	106.07	103.82	103.16	105.22	105.78	109.47	106.72	105.55	108.31	106.91	105.49	101.91	107.4	104.2	105.03	104.36	105.55	104.79	103.9	107.76	103.64	108.34	106.5	108.56	108.34	107.71
101.87	98.216	101.13	101.39	97.598	100.08	100.62	98.725	96.847	99.946	97.462	100.06	99.178	99.983	101.58	100.89	101.36	98.792	100.94	100.08	97.533	101.75	102.67	98.369	100.61	101.59	102.9	98.803	98.258	99.345	100.12	102.32	103.53	98.995	95.7	98.919	100.08	101.52	97.891	102.1	99.517	100.63	100.34	101.09	99.146	100.49	102.26	101.71	102.44	98.225
95.689	97.185	98.995	98.113	101.69	96.984	100.74	101.22	98.395	102.06	98.624	99.291	100.45	99.637	98.092	98.268	99.466	99.876	99.48	100.87	97.333	97.265	97.619	97.194	98.874	99.171	97.792	98.104	98.485	97.663	99.011	97.228	100.32	98.19	100.24	96.574	99.567	99.821	98.053	100.31	99.761	99.066	98.342	97.496	95.018	96.561	97.105	97.421	98.456	102.2
109.96	109.53	108.27	107.87	110.53	108.5	106.68	111.16	109.88	108.72	108.2	107.95	109.28	109.53	106.64	107.54	109.21	107.58	109.05	109.84	107.81	106.59	109.09	108.58	108.76	108.72	106.2	109.15	108.31	107.43	106.67	109.65	111	107.66	111.69	109.34	106.1	110.34	108.18	107.96	106.04	108.83	106.05	107.74	107.67	108.73	108.13	109.57	109.77	107.77
108.63	107.4	111.27	110.88	107.62	108.24	110.08	107.89	109.54	105.56	110.3	106.08	105.74	106.69	108.2	108.27	109.01	105.99	107.52	108.24	108.95	106.27	106.56	107.57	109.89	107.29	106.42	108.78	107.24	108.25	105.63	106.91	107.43	108.27	107.96	107.03	109.88	107.03	108.03	106.59	107.79	110.13	108.39	109.86	108.87	110.4	108.06	110.64	108.69	105.79
99.708	95.245	96.867	99.186	98.836	98.215	96.98	98.486	101.18	98.604	100.56	97.737	99.776	99.016	97.582	96.467	98.255	98.946	96.431	96.47	96.972	97.823	98.695	95.025	98.08	98.278	98.599	100.17	97.151	98.666	98.905	98.923	99.982	98.069	99.884	99.33	102.6	97.669	98.488	98.759	97.677	94.31	98.58	97.814	96.637	97.733	98.55	99.922	97.692	95.675
110.28	110.12	110.88	105.88	112.74	107.95	111	113.93	108.19	108.76	112.92	107.74	114.11	114.87	112.42	112.39	109.22	110.39	110.32	110.82	108.77	110.46	109.88	111.69	112.87	112.42	114.21	108.73	111.97	110.29	112.24	109.97	108.55	109.89	111.41	112.63	110.2	112.13	111.31	108.07	110.16	107.08	111.08	109.63	111.63	111.07	108.73	111.57	109.84	111.33
101.26	99.593	97.935	99.497	98.647	99.142	97.441	96.84	99.582	100.3	98.447	99.836	94.407	96.586	98.802	97.317	98.664	95.252	98.764	101.34	99.649	99.878	97.028	100.02	99.417	100.46	97.079	97.505	97.643	99.507	97.771	98.48	95.937	100.53	97.507	100.86	101.05	99.494	101.07	99.833	98.534	100.59	98.662	98.148	100.41	104.14	99.492	97.204	99.488	99.253
104.97	106.27	105.76	108.57	103.19	101.07	106.62	103.57	106.51	102.02	105.5	107.43	106.51	104.34	108.14	106.7	101.37	103	103.94	106.04	106.14	104.18	108.49	107.17	105.31	106.19	102.97	103.89	103.41	105.65	106.72	104.93	106.73	106.16	104.89	105.76	108.94	104.79	106.07	102.7	108.95	106.14	106.89	104.28	104.08	106.25	105.24	106.72	106.23	104.82
100.56	102.67	99.818	101.43	102.05	98.549	100.88	100.96	99.729	100.8	103.33	101.31	103.46	96.418	100.65	99.475	101.24	104.33	101.76	101.21	101.94	100.11	98.173	101.59	100.16	101.53	102.49	100.05	102.23	94.633	98.365	101.69	102.09	101.97	101.72	102.47	100.41	101.2	98.301	100.11	100.24	100.35	102.78	98.378	100.36	102	101.56	100.77	100.83	101.34
94.733	100.67	98.883	96.989	99.592	98.197	97.363	97.494	97.293	97.558	97.842	98.85	97.038	94.551	96.949	98.903	99.899	99.289	99.329	96.937	101.23	97.762	98.238	100.39	99.002	98.324	96.047	98.251	102.37	93.98	97.776	99.679	98.849	101.7	98.431	98.537	96.773	100.46	101	93.199	97.296	95.575	100.21	97.92	98.773	100.66	97.452	96.348	96.716	100.09
106.26	103.79	105.03	104.58	105.37	107.21	107.94	107.05	107.63	108.6	106.89	103.14	105.34	105.19	106.52	104.99	104.82	102.46	108.88	103.63	104.73	105.27	103.9	105.65	105.47	105.58	104.15	104.5	106.15	105.72	105.55	105.11	107.56	107.34	104.64	108.55	107.5	104.46	106.65	105.46	109.19	104.96	102.38	105.86	104.96	105.88	104.64	103.43	105.32	104.68
104.25	106.39	105.11	103.85	107.25	106.74	105.42	105.46	104.04	106.65	109.56	105.37	106.63	104.42	102.72	105.96	107.2	103.13	102.76	106.26	104.87	106.61	103.94	103.98	106.71	104.81	101.86	104.44	105.89	106.28	106.5	102.23	106.7	105.61	106.39	107.41	107.6	108.72	105.4	107.19	105.03	105.81	107.24	105.8	106.5	108.31	106.09	106.36	106.22	104.45
106.97	105.42	106.86	105.34	102.86	105.88	107.45	106.66	105.91	105.56	107.85	103.98	110.09	106.32	107.56	106.81	105.27	104.7	105.26	106.29	108.37	106.96	107.16	105.86	104.49	105.05	103.1	105.71	104.64	109.81	107.63	108.58	105.2	106.69	106.8	109.03	105.42	104.87	104.85	107.67	106.37	106.32	105.51	108.62	107.03	105.54	106.83	106.71	107.65	105.44
105.01	107.25	103.96	106.09	104.08	109.4	105.64	102.71	107.33	108.41	107.56	107.39	105.09	107.41	105.69	107.63	104.23	105.91	107.49	105.29	106.26	108.1	110.33	105.45	105.61	107.32	110.25	105.16	103.91	107.19	109.15	103.95	105.33	105.11	108.5	105.61	106.64	106.92	107.35	108.27	108.38	106.19	109.56	104.66	104.68	109.16	106.33	108.33	105.68	104.15
107.52	108.77	108.9	109.3	108.34	106.52	106.82	108.9	106.16	109.14	106.77	106.39	105.9	109.05	107.29	108.87	109.08	105.16	105.79	109.49	108.96	108.78	108.05	106.98	110.94	105.94	107.52	107.7	106.14	105.7	111.77	108.35	108.49	104.58	109.64	110	107.6	107.89	106.32	108.16	109.12	110.16	106.12	107.28	109.06	107.67	108.14	108.9	107.69	105.68
107.27	105.39	104.83	104.72	104.25	104.2	104.5	104.85	105.96	102.76	106.08	106.16	108.21	104.5	103.85	105.03	106.72	104.89	105.14	106.43	105.7	105.6	104.91	107.6	106.38	105.4	104.19	107.53	104.28	105.1	104.8	107.25	106.32	107.85	106.07	103.71	105.13	105.14	106.23	104.41	102.03	106.52	104.79	106.26	103.25	105.76	104.87	107.28	108.12	105.62
104.27	106.28	101.73	105.08	105.03	105.89	107.19	108.16	104.03	105.77	108.09	104.48	105.76	105.45	105.95	104.76	105.26	105.44	108.37	108.24	109.8	108.82	104.49	104.9	107.67	106.47	105.63	106.23	107.57	105.83	105.94	106.25	103.92	105.99	104.8	108.24	105.97	108.85	107.27	104.57	105.2	105.98	107.49	108.22	109.19	106.91	102.83	107	106.14	106.02
109.25	106.58	106.1	108.22	106.72	105.31	108.03	103.08	108.18	108.64	106.33	106.8	102.44	105.08	106.02	107.5	108.35	101.13	106.08	105.78	108.8	105.34	106.02	106.03	106.91	105.38	105.1	107.5	106.3	106.42	102.98	106.99	105.6	106.11	106.27	108.74	104.37	104.23	104.3	104.26	104.63	109.67	104.37	108.5	106.44	108	108.9	108.28	105.34	109.06
106.34	100.6	103.59	106.85	105.81	101.56	107.99	108.13	106.68	107.72	108.25	108.46	109.11	105.83	106.03	104.05	105.45	105.99	106.19	106.09	108.23	107.59	103.48	106.48	108.73	105.5	106.29	105.6	104.01	105.63	106.88	103.99	103.46	106.45	106.79	105.67	107.21	105.09	102.66	101.59	102.85	106.09	102.55	103.3	102.63	105.9	106.33	105.85	106.12	104.56
107.95	106.05	108.34	113.87	110.64	109.78	106.03	107.57	107.52	111.53	106.75	110.57	107.06	108.28	111.44	110.23	108.57	110.68	111.29	107.84	109.03	108.64	106.76	106.66	106.18	104.76	106.5	108.35	107.8	110.55	111.65	107.11	107.74	110.77	107.89	108.8	112.24	107.12	108.09	107.26	112.26	109.54	109.14	107.54	110.7	105.65	106.86	107.4	107.71	112.36
101.71	100.37	99.524	98.356	95.784	95.684	98.188	97.481	100.22	98.111	97.318	96.947	99.945	98.294	99.95	96.706	96.955	100.5	93.915	99.539	94.879	97.048	101.22	98.26	97.912	99.494	97.208	97.62	97.34	96.763	99.517	95.632	98.907	100.33	99.088	98.019	99.725	96.735	97.578	97.05	97.329	97.069	98.749	99.379	99.771	95.811	98.806	98.204	97.267	97.632
99.811	95.874	94.486	98.133	99.311	100.36	97.2	97.149	97.165	97.928	98.088	97.172	99.844	99.721	98.302	97.997	99.499	101.23	96.936	96.312	97.762	95.553	97.623	95.92	97.556	98.185	99.724	98.292	94.923	98.903	98.478	98.334	97.286	99.053	97.345	98.981	96.966	97.728	97.053	96.849	97.891	99.916	98.597	99.763	98.783	97.161	98.178	97.707	97.504	100.02
107.95	106.42	108.84	104.82	105.82	107.25	105.89	107.94	107.43	106.69	104.97	106.68	106.79	105.05	105.33	108.02	105.99	108.08	107.66	110.14	107.38	110.04	109.08	106.96	106.08	104.71	111.29	106.85	105.6	107.59	107.49	103.62	105.09	105.61	107.5	107.19	106.45	107.41	105.86	103.43	106.5	106.82	108.35	106.25	103.11	107.62	105.89	110.02	106.61	107.89
102.2	102.68	105.72	102.32	102.48	100.71	105.64	101.23	102.87	102.57	104.17	104.17	104.62	103.37	102.61	103	102.61	101.48	102.3	103.86	105.56	100.53	102.29	104.78	103.44	103.7	102.26	102.64	103.26	101.88	106.01	106.23	103.35	102.29	100.26	102.2	99.917	101.08	102.89	103.8	102.7	105	103.21	102.67	102.96	99.26	103.36	103.38	100.24	102.33
104.76	108.94	104.44	108.07	101.16	105.31	105.18	108.51	106.26	103.8	104.4	104.53	105.57	107.69	105.76	103.78	106.96	105.6	104.27	108.81	106.34	104.93	106.38	105.63	106	103.61	107.72	104.27	107.47	105.98	103.25	105.25	105.58	103.23	106.08	107.79	103.23	105.89	104.98	104.65	105.38	106.44	102.9	110.59	106.6	104.34	104.82	106.52	107	103.74
105.17	105.44	108.15	110.85	104.77	106.54	109.89	105.62	108.04	105.74	107.55	107.57	107.13	105.75	106.58	107.05	104	107.62	107.05	103.17	107.07	105.97	101.97	105.71	103.1	104.53	106.97	104.22	105.27	109.57	103.81	106.39	104.51	105.47	103.59	103.42	108.41	104.14	105.06	104.28	105.34	107.43	107.67	107.95	106.07	106.58	103.05	105.12	103.84	106.65
111.18	106.59	106.62	108.51	106.89	109.77	106.47	107.55	107.17	106.74	105.32	106.18	105.51	107.42	107.58	108.39	105.88	108.09	109.39	107.13	108.18	110.2	109.07	105.86	109.48	110.52	107.8	106.56	107.22	107.39	110.56	108.92	106.32	109.2	108.71	112.05	108.48	109.16	106.68	108.02	109.84	108.19	109.52	107.5	107.37	108.06	113.25	106.82	111.74	108.08
107.94	107.96	107.27	108.38	107.4	109.72	109.11	107.95	109.01	106.54	108.74	107.34	108.67	108.32	107.74	105.92	108.53	107.12	107.57	107.97	106.8	109.22	109.04	107.96	107.29	107.89	109.07	109.67	109.21	107.53	104.82	111.31	107.14	112.59	109.76	108.58	105.82	110.01	109.08	107.25	106.29	107.35	111.32	107.66	110.51	109.41	107.57	106.34	108.06	105.93
99.958	100	96.273	97.73	97.021	97.789	101.59	98.629	101.29	96.012	97.493	97.59	97.69	100.3	99.733	96.763	96.206	96.116	94.466	100.43	97.982	95.522	98.306	96.856	96.801	96.496	98.697	97.005	97.094	99.33	95.275	100.63	96.586	96.773	97.895	96.445	99.778	97.315	96.794	96.173	95.557	99.999	98.981	97.073	97.945	96.178	98.335	98.44	97.014	97.48
103.15	101.57	98.998	102.69	101.27	100.42	99	101.19	99.019	98.898	100.14	100.51	101.64	100	101.07	97.752	100.11	101.97	106.37	99.863	100.67	98.724	101.14	101.77	102.93	98.602	99.349	99.812	102.46	100.41	102.24	101.78	99.838	101	100.81	100.74	101.38	102.02	96.344	98.513	103.57	98.894	100.65	100.63	102.17	102.17	104.37	99.186	98.701	103.37
96.696	100.41	97.22	95.951	97.894	99.239	98.675	96.397	96.761	99.694	98.651	99.796	100.23	99.644	95.954	100.21	100.24	99.975	96.642	96.727	100.07	99.228	101.2	96.288	100.84	98.729	97.888	96.269	97.239	98.778	94.963	100.33	98.788	97.608	97.487	96.53	99.432	98.429	98.439	94.275	94.367	94.495	98.479	100.92	101.26	99.575	96.826	98.34	95.809	98.662
104.56	103.15	105.69	105.42	109.21	104.65	105.97	107.55	103.76	107.14	105.82	106.48	104.43	102.98	105.28	104.97	103.42	106.54	106.82	106.95	108.18	102.51	105.61	108.27	108.59	103.34	104.74	105.87	106.66	105.78	105.16	107.21	105.12	106.57	106.54	105.73	104.86	106.98	104.56	105.5	105.65	103.99	104.7	106.05	103.1	107.47	101.21	106	105.43	105.83
102.44	101.11	106.02	106.45	101.76	107.77	105.26	107.49	104.75	104.83	106.43	105.8	106.1	105.9	106.32	105.99	107.29	105.21	106.48	106.96	104.98	105.11	103.91	104.96	106.1	107.74	105.43	107.74	105.66	105.35	104.65	107.5	102.58	103.42	103.91	106.76	106.16	102.69	105.31	108.12	106.98	102.34	106.27	107.04	104.86	107.63	104.53	106.24	109.17	104.24
107.21	108.41	106.56	107.08	104.14	106.85	108.57	108.87	109.55	107.23	110.45	112.86	108.29	105.95	108.91	107.44	108.74	107.83	106.3	107.84	108.89	107.54	108.05	110.46	108.52	107.52	106.9	108.12	110.29	108.82	108.43	109.74	108.91	108.35	107.55	107.65	109.61	108.24	108.08	107.67	107.99	106.14	109.28	107.61	108.86	110.81	109.11	107.04	108.34	107.16
104.97	106.29	105.89	107.92	102.87	106.53	105.55	105.82	107.61	106.46	104.9	107.05	108.84	105.61	107.68	105.72	105.74	106.13	105.91	105.52	107.53	103.84	105.35	106.13	106.45	104.81	105.71	107	106.44	107.58	110.19	107.72	106.68	106.21	105.79	105.9	105.31	105.89	107.97	103.17	105.04	108.09	104.39	109.29	104.99	105.53	103.87	102.47	110	110.58
101.23	107.29	108.16	108.83	108.14	108.36	106.65	109.46	109.65	106.38	106.4	106.87	106.79	104.31	108.67	104.46	102.24	109.02	107.71	106.29	107.94	108.1	104.94	104.48	105.3	104.94	104.83	105.42	107.35	109.89	106.13	106.62	108.99	104.61	103.24	108.37	105.12	108.13	106.1	106.08	106.73	107.54	108.4	107.72	106.84	108.12	106.65	105.97	105.06	108.7
107.77	103.75	107.6	103.98	106.73	108.78	105.2	105.7	106.56	106.73	107.59	106.21	104.09	107.17	107.22	109.38	104.37	107.84	107.31	106.97	107.67	105.82	107.34	110.07	106.46	105.29	106.67	105.96	107.77	108.86	107.57	105.23	104.14	107.44	107.82	107.35	105.05	105.1	107.61	105.55	107.13	106.97	103.35	108.22	105.76	106.4	107.07	105.92	104.63	105.23
103.52	105.38	104.06	104.66	104.44	107.3	106.17	108.22	105.81	104.66	106.78	105.86	103.38	104.43	102.76	107.43	105.97	105.52	106.05	105.73	104.62	106.58	107.26	106.48	106.23	102.12	107.79	102.99	107.05	105.97	105.98	106.45	104.44	107.48	104.11	104.87	107.53	105.63	104.67	104.98	106.95	108.13	106.03	103.33	105	104.8	105.2	105.91	107.73	105.04
107.04	108.71	106.73	107.88	103.73	106.68	106.11	108.4	107.23	107.6	107.15	107.27	104.87	105.35	101.49	104.83	108.69	102.17	104.08	105.35	103.2	107.56	106.24	104.63	106.63	104.11	105.2	106.5	108.65	107.26	107.29	106.81	106.83	102.7	108.76	105.28	102.98	102.19	105.58	105.3	104.67	106.81	104.28	103.33	107.26	103.3	109.16	105.92	108.61	105.04
107.73	104.08	105.71	104.42	107.35	105.52	105.5	104.56	105.94	104.75	105.74	108.2	106.35	102.91	105.72	104.85	106.01	105.57	104.54	102.75	106.75	106.87	105.79	104.89	104.53	102.97	105.67	103.24	104.42	104.87	106.68	106.14	105.05	106.77	102.07	107.22	106.07	102.64	104.32	106.54	106.38	106.43	105.17	106.62	108	107.42	103.89	107.42	108.21	106.12
101.12	108.72	103.62	106.18	104.07	106.11	105.63	102.47	108.87	107.45	104.64	103.04	105.1	106.23	105.63	106.76	101.29	102.66	106.42	103.12	104.98	110.43	105.12	108.33	102.41	108.46	103.82	103.23	104.29	104.47	107.01	108.46	105.65	103.58	106.23	107.7	105.58	103.2	104.63	108.53	102.79	107.54	105.67	103.7	107.35	107.42	106.16	104.79	103.2	105
107.98	108.31	107.23	105.74	107.46	106.69	106.29	103.45	105.28	107.59	104.13	105.71	105.28	105.14	105.57	103.87	109.06	105.63	104.17	107.09	105.97	103.83	106.39	108.64	106.69	104.63	104.17	106.89	108.83	107.82	111.14	106.38	107.65	109.1	105.86	108.23	105.43	105.02	104.01	104.81	105.5	104.34	104.97	107.79	101.9	108.77	108.22	104.85	107.05	106.14
109.13	106.81	111.56	107.31	105.99	106.33	110.12	107.38	108.43	107.13	108.27	106.11	107.59	108.91	110.27	106.61	107.44	106.38	105.37	106.31	104.12	105.93	107.74	109.48	107.24	106.6	108.19	108.11	108.4	109.96	110.31	109.86	107.85	107.05	110.33	107.94	107.41	107.76	110.44	109.07	105.87	108.97	110.38	106.96	109.32	110.13	107.85	108.18	107.96	109.23
106.24	104.95	106.43	106.26	106.14	104.08	104.81	104.25	107.66	107.35	106.57	105.99	106.27	109.91	107.1	106.24	103.52	104.85	103.59	108.05	105.21	105.92	107.39	107.89	104.7	104.59	106.84	106.14	106	103.31	107.26	106.8	103.76	105.8	104.48	107.98	108.97	105.56	104.38	109.17	106.39	107.66	107.22	104.2	106.91	104.17	100.83	106.01	106.13	104.39
108.25	110.53	111.37	108.1	110.13	109.02	109.95	108.37	110.66	109.59	110.68	110.7	109.62	112.08	110.69	108.98	112.04	109.35	109.73	107.82	110.34	110.85	106.19	111.08	112.23	108.73	106.48	110.02	110.17	110.44	108.71	109.13	110.75	113.22	108.54	107.39	112.12	109.89	111.77	110.28	108.87	109.31	110.61	111.15	108.68	108.94	110.76	111.35	112.56	110.19
108.02	103.82	107.41	102.44	107.67	102.29	106.17	106.16	105.99	105.64	108.4	107.11	103.57	104.43	107.03	103.67	109.25	104.42	104.69	106.44	107.08	106.36	107.71	105.28	103.58	107.34	103.52	104.11	106.38	107.82	102.01	104.19	104.39	107.7	107.93	104.29	106.56	107.4	101.28	108.64	104.19	105.96	106.49	102.85	105.35	101.34	106.41	107.52	104	106.49
107.51	109.05	103.9	109.19	108.73	107.51	109.42	105.72	108	107.02	113.91	107.15	106.31	109.26	109.04	105.44	106.05	107.73	104.61	108.15	107.95	110.1	108.28	109.89	106.69	107.87	106.32	110.03	109.39	108.64	111.23	107.73	107.56	109.36	108.37	110.08	104.71	108.83	108.24	107.69	105.78	111.32	107.18	108.23	105.11	105.87	108.82	109.08	108.86	108.82
107.57	105.49	108.1	107.18	104.61	106.37	107.34	107.18	110.36	109.95	107.29	104.41	108.03	102.44	108.78	106.26	107.09	109.96	105.83	108.44	108.16	107.21	111.44	107.73	106.36	105.36	106.26	103.68	108.32	107.67	107.9	108.47	107.19	106.53	107.08	106.62	107.08	107.04	105.72	108.7	108.54	107.67	106.05	107.67	107.51	105.2	107.42	105.06	109.82	109.16
108.8	104.13	106.94	105.48	106.76	105.61	103.95	107.07	105.35	106.69	106.89	107.57	108.45	107.76	107.56	107.68	105	108.53	108.31	107.01	108.24	103.77	107.4	104.54	107.71	105.91	104.52	108.13	107.08	107.02	105.14	107.34	103.04	104.71	106.9	107.6	108.14	109.44	108.34	107.18	106.58	107.28	107.69	105.46	103.52	104.66	107.96	105.61	108.11	107.89
104.18	102.16	107.64	105.58	105.14	105.97	104.76	108.29	105.89	106.33	105.37	106.79	106.13	107.43	106.15	106.37	104.28	101.63	104.61	106.34	104.57	104.41	108.56	104.74	102.89	105.6	107.67	105.57	104.26	104.51	102.78	106.8	106.57	105.41	107.82	106.96	102.93	104.52	105.61	107.08	104.66	108.29	103.67	103.24	105.62	103.16	103.43	105.13	108.44	106.65
102.94	102.89	109.83	106.54	103.39	105.61	102.39	105.64	107.89	104.01	110.46	107.15	108.01	108.38	108.13	107.15	103.36	104.92	107.12	104.14	105.85	105.34	104.9	105.78	104.66	106.53	108.12	105.31	106.74	106.02	107.58	105.33	108.3	104.26	107.57	111.55	104.55	106.13	107.4	108.82	107.99	102.38	105.73	106.53	104.94	108.84	104.86	106.18	106.76	107.03
105.2	99.095	98.651	98.629	100.27	98.697	104.13	100.3	100.34	100.78	98.451	101.69	100.18	98.058	100.26	96.056	100.18	100.23	99.297	102.06	98.441	101.37	99.455	100.01	101.11	99.315	99.46	99.257	101.12	100.28	99.445	100.41	100.4	99.555	99.011	98.291	99.59	99.745	100.92	100.39	102.35	99.925	98.237	101.06	99.932	98.354	99.669	103.23	100.8	100.23
104.64	109.98	107.47	108.53	105	108.88	108.78	108.18	108.38	108.25	108.15	106.42	107.57	109.47	109.1	109.67	107	108.81	109.37	106.63	108.29	109.85	108.49	106	108.3	107.7	108.2	110.53	106.05	109.53	106.55	108.5	109.17	107.58	109.24	106.13	109.2	106.33	107.56	106.43	107.23	104.61	107.17	107.42	106.58	108.6	109.16	109.27	110.07	107.49
110.17	109.69	107.55	106.26	106.61	107.8	107.7	106.04	109.12	107.27	110.94	113.63	106.88	107.52	110.75	110.83	107.4	110.51	107.1	107.47	107.91	106.86	105.76	108.55	108.04	110.54	107.46	109.75	107.3	106.95	108.88	110	106.55	108.93	107.89	104.44	105.28	104.22	105.6	109.09	109.25	111	107.49	106.83	110.78	109.45	107.97	109.17	107.13	107.88
104.51	105.11	107.03	101.33	107.27	106.22	106	104.74	102.26	105.69	104.86	106.2	102.42	104.71	106.37	106.04	107.17	108.42	104.58	104.95	104.38	103.39	103.14	103.04	106.91	105.56	104.04	104.43	109.09	106.81	105.68	104.02	108.8	106.21	107.93	105.57	106.77	104.55	105.61	105.03	106.02	105.8	105.36	107.77	103.86	106.11	106.83	103.3	106.68	107.78
100.77	100.27	101.35	99.57	100.25	99.526	101.39	102.88	103.13	102.21	101.81	104.28	101.83	100.6	99.922	102.71	99.141	103.67	101.53	102.27	101.59	100.55	100.93	101.08	97.494	101.37	101.09	97.542	101.8	100.36	100.2	101.85	102.86	100.21	100.46	99.651	98.264	99.469	101.81	100.87	99.674	98.331	99.763	98.868	102.24	101.53	98.063	104.28	103.52	99.662
109.62	108.36	108.77	108.71	107.58	108.65	107.78	107.92	106	110.49	110.37	110.87	106.84	107.26	109.32	109.68	109.3	106.56	109.44	104.94	107.35	111.76	108.5	108.98	106.7	106.61	110.37	111.92	108.17	107.82	107.61	109.31	111.26	105.88	107.55	109.77	108.45	106.16	110.2	108.81	109.8	109.62	109.94	109.89	104.25	109.62	107.27	105.48	109.55	110.44
109.89	112.4	109.61	109.05	112.63	110.43	110.5	105.96	108.89	112.78	109.74	108.35	108.86	110.82	112.04	109.9	114.21	110.77	109.09	111.22	108.17	108.4	109.19	111.81	109.9	109.3	109.81	111.51	110.67	111.87	106.88	112.01	109.77	108.79	110.24	110.76	105.39	110.63	109.49	110.89	109.27	113.08	109.66	108.38	111.11	109.96	109.76	111.86	110.91	110.65
107.31	105.48	103.13	106.26	102.47	105.9	106.54	107.81	107.16	106.4	108.51	105.5	104.36	108.48	104.75	104.54	106.46	108.38	104.24	105.76	104.2	106.36	106.32	106.08	109.81	107.49	107.47	108.29	105.71	105.04	104.54	107.24	106.15	102.72	108.58	108.71	104.88	105.09	109.42	106.24	106.08	107.48	106.16	106.4	107.08	108.64	108.17	103.42	104.55	107.27
107.1	107.28	109.6	105.55	106.64	105.38	107.22	109.37	107.74	105.84	106.59	106.51	107.81	103.56	107.57	107.78	109.12	107.98	106.22	107.04	105.33	107.4	110.19	107.5	104.72	107.28	108.69	109.33	106.72	108.01	106.18	105.35	107.31	107.21	110.05	107.21	110.62	108.71	108.73	106.86	110.56	106.81	108.38	107.15	105.42	108.03	108.18	110.53	106.93	106.71
105.88	108.38	106.16	103.64	106.68	109.71	109.43	104.78	102.85	107.62	107.31	107.27	107.35	106.93	109.34	109.01	104.52	104.02	108.22	103.68	106.51	106.56	106.25	107.81	108.69	106.97	104.8	104.21	105.92	108.26	105.56	106.23	107.5	104.51	107.5	110.06	108.67	107.69	108.21	108.45	104.47	103.11	107.94	107.43	106.19	104.52	107.34	105.89	106.36	106.21
106.75	107.51	105.95	108.64	109.14	106.31	105.99	108.29	108.92	108.47	109.96	107.77	104.89	107.88	110.41	109.68	106.46	108.41	106	105.99	106.52	109.31	107.3	105.72	104.99	108.2	109.71	107.07	109.94	105.22	108.21	107.11	108.46	105.76	106.7	106.94	108.25	108.61	108.14	107	107.78	107.32	109.45	106.26	107.38	104.78	110.03	110.09	109.24	109.08
105.86	101.86	104.34	105.26	104.44	105.69	104.48	103.2	105.79	107.09	104.85	103.77	103.39	103.85	105.49	105.33	106.07	107.48	106.3	107.47	104.22	107.48	107.2	106.53	104.31	104.65	108.47	103.91	106.52	107.62	104.53	106.6	104.13	104.38	108.36	108.01	107.77	105.91	107.9	107.13	104.99	104.95	107.81	103.86	105.01	102.53	107.32	106.58	104.67	103.27
107.66	104.79	107.45	103.05	111.12	105.84	107.76	108.22	107.11	107.64	105.26	106.58	107.14	107.68	107.47	107.39	105.78	110.65	106.85	108.77	107.34	106.34	105.57	106.66	107.09	107.49	107.05	103.19	110.16	107.14	106.42	106.84	107.98	105.37	107.62	106.93	105.39	107.84	107.14	107.26	108.81	106.57	105.77	105.5	104.95	106.98	105.68	106.56	107.83	107.6
95.677	98.996	100.06	104.07	98.443	95.918	97.173	97.037	97.834	100.8	100.47	96.593	98.463	97.306	97.104	96.275	99.623	97.479	99.01	97.029	96.938	99.714	98.065	99.501	95.811	99.355	98.387	96.316	100.53	96.548	98.634	99.897	100.26	102.25	95.189	98.157	97.222	98.756	97.185	99.442	97.353	98.828	99.557	97.752	98.547	96.109	98.261	98.383	98.48	100.53
108.45	106.79	105.78	106.56	109.04	104.64	107.92	105.48	105.2	102.29	103.6	104.32	106.54	106.47	108	108.52	106.28	105.84	108.83	105.69	105.36	108.35	101.36	106.36	108.6	107.95	106.95	104.84	105.36	109.66	107.01	106.33	104.57	107.3	106.65	104.17	106.88	109.14	106.06	106.17	105.43	109.33	108.41	107.82	103.17	107.68	106.84	107.5	109.33	105.3
104.72	106.56	107.93	105.22	107.8	107.03	107.19	102.8	107.65	105.78	103.74	109.19	103.21	106.72	106.24	104.12	101.49	103.77	104.38	103.7	105.9	107.03	103.14	104.4	104.82	105.04	108.39	105.01	108.08	104.17	105.05	106.02	104.58	103.83	105.87	103.46	106.64	109.34	106.03	104.62	103.45	106.18	104.93	105.89	105.33	108.82	102.95	104.5	108.8	104.79
107.94	107.91	111.57	109.23	108.91	110.15	109.03	109.14	110.46	110.14	107.12	110.39	108.74	110.06	106.19	106.19	111.58	110.58	108.84	107.79	107.7	109.2	109.76	111.06	108.95	108.52	109.26	110.45	110.93	108.34	108.64	109.5	111.7	113.15	108.16	109.37	107.77	106.79	106.66	108.42	107.41	108.58	109.7	108.99	103.98	108.94	109.62	106.98	108.08	109.16
107.11	110.05	108.38	107.16	106.94	106.07	107.56	107.97	106.5	104.42	109.44	108.28	109.59	107.1	108.02	108.1	108.52	108.88	108.21	108.51	110.9	108.59	112.96	112.26	108.4	106.08	107.14	110.49	108.13	111.77	110.7	110.1	111.41	106	107.32	112.12	109.62	108.16	112.22	107.22	108.71	106.46	105.56	109.52	107.26	109.92	112.36	109.02	104.79	107.79
106.05	108.03	104.69	108.3	108.84	107.78	109.03	107.7	112.33	108.13	109.21	110.24	108.76	107.88	108.82	107.11	107.61	107.72	109.26	107.11	111.3	105.69	107.08	111.24	106.73	110.36	110.12	110.54	106.69	106.44	110.53	108.65	110.46	107.27	108.24	106.74	104.73	105.42	106.83	110.37	106.91	108.05	110.37	108.3	109.28	107.82	113.65	107.2	109.51	108.89
110.51	110.18	106.94	110.85	107.46	110.49	107.82	111.26	109.61	109.35	112.99	109.75	108.17	107.71	108.97	111.98	111.28	108.82	108.12	109.83	110.16	112.23	107.33	110.91	112.02	105.79	108.57	110.25	107.3	112.58	109.05	111.35	108.32	113.8	111.34	111.06	106.81	109.59	109.4	108.97	113.28	108.2	109.11	112.37	108.75	112.02	109.87	111.79	109.55	112.09
106.3	109.32	106.61	109.32	106.75	107.94	107.82	104.99	105.32	108.61	109.13	105.71	107.87	106.12	107.85	105.68	106.43	106.91	106.3	106.38	106.83	105.4	106.47	104.7	107.4	104.87	106.92	106.24	105.52	104.64	105.79	106.05	107.81	107.34	106.16	105.65	104.42	105.98	106.91	104.79	107.1	109	106.68	110.4	108.75	105.4	106.02	108.73	103.9	105.59
104.77	106.72	105.76	105.82	104.99	106.14	107.51	102.69	107.01	104.27	106.31	108.44	107.79	105.88	106.41	108.54	107.8	103.04	105.98	106.13	104.5	103.72	102.47	106.92	105.43	104.36	103.58	103.53	103.5	107.28	104.62	107.72	106.06	106.16	108	105.57	106.46	103.64	105.67	105.02	105.56	110.03	105.51	107.07	104.89	105.52	105.25	107.02	108.1	106.49
96.511	101.16	95.07	97.945	95.252	97.089	97.422	96.637	101.01	96.441	99.749	94.524	101.26	95.486	101.74	98.297	94.789	100.83	99.324	96.075	97.272	95.141	99.848	98.845	96.116	98.6	98.093	96.577	101.94	95.51	99.574	95.615	99.319	99.131	97.734	98.358	99.337	101.21	100.58	97.566	96.411	96.703	99.343	96.596	97.288	96.145	99.472	96.98	98.424	100.99
106.34	104.8	104.68	105.71	105.31	107.56	108.73	106.76	105.31	106.07	103.1	105.24	107.37	106.02	105.36	102.31	103.61	105.96	103.81	106.78	106.83	103.96	105.98	105.6	106.51	105.54	104.64	107.16	105.24	106.48	105.59	104.94	106.64	107.58	106.56	105.12	106.71	107.59	103.36	103	104.39	104.05	104.37	109.36	106.01	103.72	106.82	107.68	107.27	106.26
98.751	95.35	98.369	97.839	96.213	96.744	101.12	100.88	99.295	97.646	97.139	98.557	100.6	96.87	96.35	99.129	98.286	96.569	98.927	97.143	97.99	94.312	96.781	99.523	98.114	98.962	98.506	99.706	97.623	98.14	100.41	96.606	98.956	101.81	96.86	97.037	102.63	100.76	96.812	100.57	98.669	97.888	99.196	96.916	99.071	99.226	98.657	100.42	100.33	95.48
109.38	109.48	109.47	108.75	105.57	106.5	109.3	107.47	108.4	106.91	107.2	110.33	107.92	109.17	108.61	109.71	108.44	105.28	108.98	107.04	106.28	108.83	106.51	111.02	105.55	109.9	109.11	104.83	107.93	108.43	106.89	103.16	108.64	106.9	108.68	107.32	107.27	106.33	110.34	110.37	105.89	106.31	110.75	106.16	107.19	109.88	107.35	108.44	109.52	107.9
106.22	105.25	106.13	106.76	104.1	104.46	107.38	104.16	109.06	107.32	104.79	106.76	106.69	106.95	107.21	104.29	106.84	109.07	107.66	102.84	105.17	102.41	104.58	109.76	104.87	105.05	108.33	106.64	106.5	103.99	107.42	104.87	106.09	104.78	104.95	103.3	105.71	105.76	105.2	102.25	105.41	107.63	106.26	106.18	103.61	106.35	102.01	107.02	106.63	104.22
101.68	104.37	102.81	107.53	105.08	107.33	110.22	106.95	107.99	105.47	106.39	106.75	105.71	106.22	104.11	104.23	104.84	107.1	105.17	105.22	106.22	106.94	105.12	108.72	107.93	110.79	106.97	103.54	107.59	106.03	107.17	106.67	104.62	106.16	106.84	102.16	104.88	104.86	105.53	105.65	102.97	105.27	106.74	106.74	105.59	105.45	106.47	104.58	105.65	105.22
103.15	106.75	104.41	104.41	104.02	107.01	102.7	101.39	105.35	105.93	106.3	107.09	107.08	105.48	109.81	103.44	106.44	105.33	105.74	103.8	105.72	108.6	104.47	105.39	106.06	106.18	108.57	106.91	107.33	109.04	103.42	103.15	102.71	102.95	109.89	106.55	105.73	104.73	108.1	105.13	104.63	104.82	104.32	104.9	107.04	104.36	105.87	103.7	108.04	103.44
106.47	107.32	104.82	104.62	108.61	106.79	106.93	110.1	103.45	107.05	105.68	103.51	104.2	108.77	106.46	106.33	105.58	105.54	105.34	107.33	106.55	107.4	104.86	106.72	108.6	109.21	107.2	104.64	105.28	106.11	109.25	105.47	106.29	106.65	104.03	106.85	107.66	105	104.57	106.05	106.09	106.82	106.86	109.19	108.27	106.83	105.3	105.91	107.73	109.55
104.47	103.84	105.97	106.33	103.78	103.86	106.04	105.19	105.8	105.79	103.53	103.74	107.16	105.11	102.39	105.19	102.74	104.22	108.72	104.79	106.57	107.81	108.8	107.02	106.66	103.41	106.18	105.02	104.72	106.74	103.99	104.41	105.78	105.3	107.59	105.9	105.8	106.09	104.83	104.19	103.8	104.46	108.15	104.77	107.92	104.11	105.2	103.75	104.13	104.06
105.4	106.96	111.58	107.39	107.37	105.91	109.34	112.91	107.25	107.64	108.7	104.5	108.67	109.3	106.65	108.88	109.98	107.69	108.77	108.32	104.96	107.85	107.36	109.46	107.27	108.76	106.56	112.12	107.61	108.2	109.87	108.17	107.79	109.43	108.24	109.5	107.3	108.61	106.68	106.32	106.89	106.73	111.52	109.4	107.79	109.6	107.92	107.23	108.7	108.34
101.22	97.723	97.659	101.23	100.42	99.276	103.67	101.77	104.96	102.48	99.465	98.67	103.04	101.02	99.098	98.475	98.695	103.8	97.765	100.01	99.64	103.43	99.514	97.324	100.12	98.907	100.94	97.876	102.3	99.58	101.5	98.978	101.48	101.57	100.09	101.8	97.047	100.44	100.41	100.78	102	97.898	100.33	101.41	98.227	100.32	98.593	100.09	97.966	102.06
107.17	107.77	110.93	108.93	109.01	105	109.52	108.34	108.57	110.52	109.65	107.13	105.03	108.47	107.85	108.39	107.99	106.25	110.64	109.19	106.34	110.09	111.21	112.11	106.4	109.7	108.28	107.34	107.13	107.78	107.81	106.54	111.28	107.67	106.32	108.4	108.71	110.65	109.84	109.05	105.12	108.26	107.05	105.86	107.68	110.24	108.21	111.34	108.87	107.91
103.05	106.01	104.56	106.09	107.89	106.88	106.04	107.53	106.15	104.78	106.77	107.48	106.77	106.51	104.38	105.85	108.95	106.4	102.24	105.3	107.56	105.09	104.52	107.95	104.51	108.77	106.94	102.6	105.63	105.94	108.69	106.9	105.58	107.72	104.35	104.86	107.2	107.54	104.9	106.44	106.85	104.57	104.71	101.49	107.81	108.97	104.63	106.38	106.93	107.01
109.38	107.27	109.92	107.87	110	109.29	106.48	108.7	107.61	108.3	108.76	109.75	108.19	108.93	109.1	107.47	108.74	104.49	107.32	104.94	106.25	109.33	109.56	107.77	108.76	108.05	108.59	109.29	108.98	110.48	109.23	105.69	110.91	106.57	106.64	108.82	108.77	111.43	109.38	107.54	107.62	109.39	107.18	106.51	106	109.77	106.43	107.61	110.43	107.93
113.16	113.05	107.98	112.67	110.88	109.16	109.37	111.01	112.3	108.07	109.21	110.98	110.5	108.44	110.33	112.06	107.96	113.49	112.82	109.35	106.65	113.4	108.56	107.27	110.64	112.13	110.63	115.61	110.69	107.71	110.52	111.09	112.29	110.21	110.3	111.12	112.92	109.8	110.71	108.11	113.61	110.39	107.44	110.4	109.75	111.69	109.49	107	111.58	110.48
105.32	104.84	105.01	104.19	105.29	107.56	102.18	106.15	104.8	106.6	104.8	105.62	107.97	106.18	107.39	104.91	105.1	105.67	108.53	103.85	103.62	103.12	108.19	106.87	105.37	106.43	107.8	106.44	107.12	105.12	104.01	107.85	105.29	106.5	103.99	106.56	105.7	103.75	107.65	103.82	106.5	108.51	105.81	107.61	105.56	104.21	105.21	105.27	105.54	104.61
97.066	95.771	95.485	99.402	96.133	95.903	95.869	97.174	97.351	95.977	96.111	100.03	98.772	94.38	97.935	97.873	98.326	96.658	99.579	98.623	94.548	96.265	96.493	95.902	95.979	97.347	97.432	99.412	96.838	97.044	99.509	100.26	96.802	97.566	98.468	98.291	98.838	100.14	98.056	96.149	99.35	96.594	96.64	95.562	100.46	100.21	96.689	96.796	98.788	99.433
105.62	105.88	105.22	106.07	106.78	107.7	106.57	104.93	106.06	106.23	102.61	105.44	103.63	104.31	105.02	104.64	102.74	105.52	107.19	107.12	103.42	109.94	105.44	106.79	106.24	101.6	105.79	107.06	105.74	106.1	104.24	108.7	105.21	107.04	107.1	104.33	104.97	104.49	105.69	104.93	107.95	107.96	104.34	107.16	106.49	107.55	104.46	104.89	107.73	109.15
109.13	104.43	104.17	107.18	107.12	104.06	106.84	111.7	104.72	103.31	106.35	106.54	107.13	105.31	106.75	104.65	107.95	107.05	104.43	106.7	105.57	105.71	104.28	106.26	105.69	106.07	107.41	102.34	105.37	109.02	104.42	108.24	105.21	105.37	103.65	108.04	106.55	106.55	110.05	107.39	105.18	107.73	107.83	106.21	106.5	105	104.2	109.34	108.23	105.38
103.14	106.68	106.03	104.81	106.93	106.37	105	103.58	104.55	105.73	108.54	100.57	105.42	103.81	106.87	106.63	105.98	105.13	106.22	106.94	105	105.42	105.19	105.14	102.52	107.63	102.86	106.96	108.94	103.53	103.32	102.62	103.33	105.96	104.9	106.62	105.31	105.66	106.91	106.16	106.35	104.89	108.25	105.66	106.74	106.7	105.5	103.43	107.8	106.52
108.25	106.81	110.37	108.81	108.01	106.09	106.35	106.34	107.25	109.98	108.62	105.72	104.46	105.52	108.98	108.95	108.62	106.75	109.98	108.08	106.69	109.81	106.69	108.24	107.84	106.91	105.8	108.12	105.93	106.65	108.51	109.9	107.27	106.66	107.31	108.85	105.58	108.21	108.15	106.04	103.85	108.02	107.05	108.06	108.73	110.24	108.08	108.88	108.48	109.66
102.87	105.93	108.68	104.62	107.43	106.39	109.1	109.19	110.39	108	107.33	108.39	108.04	104.8	104.85	107.79	104.29	109.14	107.19	105.52	107.78	106.82	107.27	105.99	105.67	108.35	103.35	105.4	106.02	105.45	105.74	104.32	108.14	107.6	106.3	108.92	105.84	108.4	107.51	104.48	104.33	107.77	105.47	106.83	105.21	105.22	109.04	105.25	104.73	104.61
105.38	103.21	102.19	105.88	107.45	106.59	106.36	106.23	105.41	104.06	107.47	103.16	106.39	103.4	105.43	104.61	106.93	104.52	105.29	104.59	106.01	110.63	105.14	106.83	106.34	105.99	106.69	106.43	107.53	105.16	108.16	103.01	105.49	105.31	104.84	104.91	107.18	104.73	104.87	104.34	106.46	104.71	106.62	106.41	105.36	107.37	108.45	104.81	104.79	106
105.81	107.55	107.59	108.39	109.75	106.37	105.24	106.53	105.05	107.35	104.2	106.31	110.35	106.2	108.03	105.62	112.31	104.94	104.43	105.69	106.38	107.09	106.11	108.73	103.18	108.32	106.39	107.25	104.15	106.44	104.9	104.7	107.29	107.14	106.5	105.52	104.45	104.4	104.03	105.11	106.8	103.5	106.86	103.97	106.84	103.55	105.91	103.54	108.17	105.58
95.638	96.574	98.541	99.15	98.89	94.632	94.715	96.949	95.485	97.147	98.409	98.16	98.827	96.014	98.032	99.177	97.101	98.975	98.66	101.49	97.697	96.853	98.146	99.964	98.349	98.554	97.829	98.432	98.258	97.338	99.579	98.363	95.877	96.352	93.543	96.868	98.391	95.013	97.381	97.653	97.013	98.149	97.728	99.739	99.38	98.411	97.046	95.484	101.19	97.634
98.49	97.351	102.12	99.358	103.45	100.94	103.09	98.241	97.699	101.35	98.807	101.07	101.05	99.439	101.23	98.653	98.665	98.276	98.673	98.159	100.37	99.981	98.448	99.357	101.84	98.78	101.11	101.31	101.17	101.73	99.865	102.3	99.066	102.39	103.75	103.01	99.204	99.876	99.028	100.91	101.33	99.797	101.03	100.38	102.03	99.641	102.66	101.01	97.432	99.448
106.12	107.25	104.04	103.76	110.64	104.2	102.35	105.17	103.93	101.47	103.55	106.25	104.3	106.03	103.58	106.15	103.93	106.13	106.86	101.48	107.24	107.74	104.97	106.18	102.89	105.6	104.84	104.17	107.01	106.54	108.78	105.73	103.99	105.68	104.43	106.23	103.9	104.83	105.95	106.78	105.98	103.74	104.92	105.02	105.24	107.75	104.34	101.69	105.81	102.53
113.41	108	109.6	108.6	108.75	107.48	107.46	109.56	110.2	107.84	109.13	109.34	108.19	110.26	111.9	109.75	104.82	107.53	107.78	107.04	107.71	106.68	107.79	108.88	106.79	109.91	110.41	108.33	107.1	108.81	106.79	108.67	108.86	110.14	108.31	106.9	110.23	113.11	110.11	109.62	108.06	112.13	106.59	107.95	105.52	105.06	107.4	108.25	108.91	107.3
105.01	101.03	101.64	102.33	105.92	99.538	102.59	101.25	103.05	101.15	101.9	105.37	103.25	101.3	104.24	100.4	103.46	98.564	104.19	103.34	103.37	100.83	103.95	102.58	103.21	101.53	101.96	103.78	101.32	101.45	103.3	103.19	100.94	104.29	105.91	101.02	101.14	99.49	99.594	104.64	100.9	102.45	101.5	104.09	100.88	101.91	104.54	103.28	99.233	103.45
103.91	106.08	106.96	105.31	103.86	105	107.12	104.71	106.61	104.19	107.92	107.21	107.31	105.99	104.87	104.31	102.17	106.13	106.23	104.46	106.73	102.92	106.52	106.51	104.43	105.33	105.81	105.51	109.21	105.14	104.92	107.99	106.85	105.02	108.17	105.61	104.58	104.32	105.06	103.54	108.4	104.45	107.05	107.72	105.69	106.62	105.11	105.64	104.81	106.53
107.55	106.46	102.83	103.83	103.22	103.68	103.77	105.01	104.49	101.06	105.52	104.58	106.31	103.58	106.36	106.14	104.64	105.28	105.11	107.56	106.54	105.01	103.98	106.28	106.7	106.11	105.27	105.72	106.45	105.65	106.05	105.99	107.89	106.99	106.81	106.21	104.94	104.89	103.8	106.44	105.73	105.86	105.29	106.8	104.33	105.8	103.47	102.94	101.33	107.32
104.62	107.95	104.83	106.75	107.66	103.65	102.43	108.94	105.35	106.86	103.44	108.35	106.71	104.53	106.67	103.48	107.11	106.73	106.67	104.94	106.41	104.35	108.66	104.98	107.51	105.93	104.88	110.32	103.17	106.98	107.09	104.03	106.51	105.52	108.36	106	106.82	105.84	103.29	102.17	105.73	105.86	108.09	105.42	106.25	103.11	103.89	104.37	106.73	107.25
105.32	106.74	109.18	108.96	107.61	111.29	108.97	109.45	104.95	108.64	108.73	107.28	106.79	107.39	108.8	107.34	106.88	106.82	108.18	109.35	108.87	106.59	106.18	108.69	109.51	105.86	109.67	108.63	107.7	107.38	108.68	106.67	109.05	106.53	107.7	108.11	107.1	107.23	106.65	108.24	108.12	108.24	107.41	108.29	108.06	109.05	106.13	108.81	109.71	106.76
104.57	108.92	105.7	106.66	108.86	102.24	101.35	103.94	106.61	107.86	106.49	108.66	105.53	106.74	107.69	104.24	107.69	107.61	107.35	105.8	105.85	105	104.39	104.48	109.92	107.07	106.05	106.82	106.14	108.02	107.4	106.85	105.43	104.77	107.93	107.67	102.25	105.95	106.82	105.29	107.83	104.5	105.27	104.87	102.86	104.99	104.56	108.78	105.35	105.37
109.33	109.2	106.93	106.68	110.27	106.82	109.17	107.09	109.69	111.6	108.28	107.64	108.03	108.6	107.51	109.32	105.14	107.15	107.95	109.84	112.56	106.08	106.29	105.78	110.46	110.02	108.83	109.7	107	109.63	105.6	107.16	107.29	105.47	110.35	106.98	109.69	108.33	110.5	108.59	109.08	110.72	107.31	108.62	108.21	107.39	108.08	109.13	108.47	107.56
105.54	104.78	103.45	107.58	104.08	102.69	105.81	108.7	104.49	106.33	105.23	107.23	104.28	104.84	108.67	105.78	106.72	104.18	105.44	108.03	107.72	107.07	109.05	103.42	105.09	103.47	107.94	105.88	105.92	106.97	107.38	108.47	104.89	106.13	101.15	102.57	104.45	104.31	103.62	108.31	104.01	104.72	107.73	102.52	108.48	105.11	106.41	106.47	103.28	105.27
108.58	106.08	108.7	108.74	110.98	107.77	107.04	110.44	109.07	109.07	108.11	107.48	111.21	108.44	108.29	107.03	112.37	108.86	106.96	107.8	106.45	109.09	108.07	110.08	108.52	108.75	108.86	109.63	107.64	106.78	109.08	110.9	108.34	109.39	107.51	109.93	108.32	107.57	107.7	107.57	107.2	109.16	109.28	108.09	109.47	106.33	107.57	106.91	108.92	106.93
105.95	106.63	105.27	106.58	105.68	106.12	106.71	106.91	105.66	111.01	105.22	106.05	105	103.38	105.93	108.08	104.66	108.12	106.57	108.53	106.15	106.95	106.85	108.84	107.92	106	108.35	106.78	104.54	110.42	105.73	109.81	101.97	106.06	106.76	106.64	106.31	107.34	101.82	105.38	106.49	110.94	107.92	107.17	105.72	106.99	105.72	108.07	106.43	103.8
108.29	108.69	107.45	109.34	106.69	107.93	109.61	106.94	107.66	106.06	109.19	108.06	108.75	109.36	109.7	109.87	108.55	109.39	107.32	109.19	109.28	109.28	107.35	108.54	107.56	107.74	103.22	109.07	110.72	109.65	105.76	108.47	107.1	105.34	108.72	110.49	104.97	108.74	109.61	107.23	111.82	107.56	108.51	110.02	108.06	108.67	110.41	104.69	110.16	109.57
98.48	98.919	100.69	99.039	98.47	96.001	99.927	97.394	98.781	95.913	95.236	99.107	101.8	101.2	102.16	99.76	96.887	97.254	99.803	99.191	98.736	98.717	100.42	100.27	93.945	96.447	99.252	100.97	99.358	97.769	94.365	97.11	97.869	101.2	98.291	95.777	97.628	101.53	99.235	101.65	99.349	96.235	100.13	100.46	102.44	98.388	100.02	99.949	97.277	98.335
100.33	100.44	101.86	102.66	102.48	104.16	103.01	102.04	102.96	100.8	106.53	104.8	103.84	102.5	101.76	104.83	102.7	101.77	105.53	103.6	103.65	99.535	103.76	106.56	104.91	101.52	100.79	105.28	106.61	98.712	103.44	103.45	100.17	101.85	102.38	99.538	102.44	101.86	104.91	99.647	101.5	106.87	102.37	106.56	101.11	105.39	105.32	100.25	102.22	102.83
105.34	105.66	107.29	107.53	107.51	110.92	107.28	106.27	105.93	108.82	106.97	106.47	105.52	107.11	105.94	108.14	108.09	104.84	106	106.25	107.91	106.77	108.02	106.46	105.64	107.82	107.86	105.88	106.87	106.38	106.52	107.29	109.05	105.9	106.42	107.16	106.18	104.94	108.92	107.29	109.15	107.99	106.71	106.58	110.82	104.42	102.64	108.71	108.75	105.68
108.52	107.78	110.08	105.75	107.55	110.81	107.16	107.54	108.47	110.18	109.71	107.76	108.41	108.13	105.45	109.27	108.48	108.42	109.99	109.49	109.53	109.11	108.83	108.68	108.5	108.14	110.87	108.12	108.12	107.31	110.7	108.2	108.86	112.1	107.38	111.32	109.03	105.83	109.99	105.71	107.56	109.1	108.23	109.79	108.4	109.79	108.46	107.49	110.38	112.01
106.95	102.85	107.49	105.8	107.01	104.18	103.92	108.17	106.03	107.93	104.79	107.07	103.26	104.24	104.86	107.8	108.67	106.08	106.66	107.3	108.29	106.95	109.36	103.69	106.07	106.76	107.58	108.17	108.4	104.73	107.25	106.65	107.73	107.12	106.58	106.71	106.56	106.96	108.66	102.39	110.18	108.12	104.95	105.51	104.08	108.17	106.31	108.11	104.86	103.28
107.79	104.59	107.7	109.09	104.49	106.62	109.44	105.2	107.87	109.78	105.49	106.5	107	106.69	107.08	104.19	107.02	107.43	108.02	108.84	103.06	109.5	104.92	108.04	104.24	106.87	107.39	106.64	109.92	106.77	105.96	106.23	107.47	104.28	106.71	106.24	106.42	106.06	107.92	103.72	107.43	106.55	106.14	109.71	106.59	108.21	105.4	106.63	104.34	108.13
103.88	98.491	97.856	97.685	100.22	99.865	101.17	100.54	100.88	97.412	99.816	99.649	100.12	99.037	102.41	102.79	99.73	99.621	97.121	103.33	97.656	101.38	100.86	102.57	98.633	101.29	100.6	103.28	99.673	103.41	99.878	101.8	98.953	100.05	101.47	100.93	101.1	103.56	100.37	99.857	100.12	99.537	102.82	99.397	100.27	99.265	101.68	98.376	101.62	100.07
107.39	105.33	107.77	112.21	105.88	106.36	107.35	110.23	105.47	103.8	107.92	107.22	106.39	109.64	107.27	108.48	108.28	107.32	110.02	110.22	109.83	105.89	105.65	108.26	106.62	112.19	104.1	109.82	109.67	108.88	107.56	106.07	106.2	106.61	105.38	106.76	106.84	107.13	106.95	110.18	106.65	107.97	107.3	109.67	108.46	108.89	110.23	111.52	106.85	107.2
104.83	109.05	103.75	106.96	105.89	105.6	104.58	106.68	105.46	105.03	104.56	103.21	107.77	101.89	104.98	108.83	107.16	107.31	103.66	104.51	108.22	105.75	102.83	105.99	106.79	107.32	106.71	106.6	105.2	104.67	106.8	109.2	104.92	109.38	102.35	103.85	104.68	104.36	105.12	105.6	107.21	103.51	104.41	105.26	108.77	106.92	109.21	103.41	104.61	103.23
101.5	106.53	108.54	102.4	105.82	105.04	105.14	107.63	107.11	105.3	106.87	105.46	105.18	104.07	106.15	107.58	104.29	105.17	104.54	102.11	106.57	106.63	108.62	105.24	103.19	104.8	105.26	111.13	109.07	103.51	107.44	105.14	102.21	104.09	102.72	105.81	103.57	103.41	105.18	104.04	107.55	106.12	104.82	105.43	104.39	102.42	105.98	106.43	108.39	104.86
99.349	101	100.86	99.522	102.02	102.13	100.97	99.239	99.962	99.693	101.13	100.92	99.036	99.561	100.21	99.562	99.622	100.51	99.457	100.24	100.01	101.4	99.611	100.19	98.22	98.379	97.968	101.72	98.919	97.156	106.34	98.779	100.74	101.6	103.13	99.909	98.468	101.85	102.01	99.768	103.62	98.872	100.2	98.036	100.6	100.12	104.5	102.7	101.17	101.8
100.32	98.276	99.799	99.606	99.793	103.96	97.566	99.135	98.349	100.86	100	100.34	101.3	102.47	101.85	99.842	98.815	100.24	101.77	99.979	101.33	99.958	100.49	97.905	101.3	100.44	98.409	105.08	100.85	99.467	99.792	98.417	100.13	98.324	100.57	100.44	99.283	98.424	100.89	99.847	103.25	102.87	101.72	103.02	99.636	99.902	99.874	100.97	98.473	102.5
107.27	108.1	109.61	110.89	108.53	109.72	109.77	110.64	108.72	109.94	107	108.92	108.93	107.56	109.61	109.87	106.38	106.98	107.42	107.41	109.08	106.52	108	109.13	107.34	107.46	108.07	106.59	111.55	105.32	108.63	106.41	105.41	107.8	110.55	109.03	107.63	109.05	107.74	106.66	110.37	109.03	109	108.36	104.17	107.15	109.24	111.08	108.07	105.87
107.19	106.35	108.13	109.76	106.77	107.07	106.31	106.93	106.92	103.52	108.65	106.2	106.91	107.59	105.57	106.59	106.47	106.35	107.01	106.45	103.91	106.86	107.41	107.55	111.11	104.51	105.81	105.51	105	105.6	110.62	104.47	104.44	106.8	107.35	107.26	105.57	105.7	105.29	106.98	107.01	106.13	106.48	105.11	105.19	106.92	106.95	107.88	104.73	108.74
107.41	106.36	106.58	107.74	107.19	106.71	109.78	107.59	106.27	107.79	109.05	107.88	109.68	110.53	107.82	111.78	111.02	110.59	107.85	108.3	106.26	104.83	106.11	104.63	105.5	108.05	106.99	108.52	106.78	108.73	108.68	107.04	109.05	109.71	103.59	107.82	106.31	108	109.56	107.33	109.69	108.29	107.48	109.95	109.89	107.44	108.88	106.37	105.91	105.63
108.02	110.81	110.71	113.12	111.05	111.17	110.84	114.29	111.75	111.16	110.82	110.69	111.56	109.96	112.98	114.6	109.95	109.22	111.29	110.12	113.05	110.07	111.44	111.13	111.16	113.15	108.01	110.7	112.65	111.07	112.5	111.44	111.4	108.93	111.62	111.22	110.54	108.84	109.42	108.9	111.79	112.32	111.04	109.99	108.58	110.66	109.38	111.48	108.4	111.06
100.8	104.55	102.41	101.57	102.26	103.45	103.59	103.23	101.39	100.93	101.53	106.8	102.36	100.45	102.42	102.68	105.69	103.96	102.31	102.99	103.33	102.66	102.45	102.26	102.74	99.349	102.52	104.24	100.1	100.52	103.76	104.2	102.78	102.36	102.56	101.3	107.07	102.96	103.82	103.49	100.05	101.89	102.5	104.1	103.95	99.333	102.62	105.28	100.86	101.76
103.39	102.87	104.64	103.02	106.04	105.16	106.03	105.3	105.74	106.24	103.77	107.24	105.28	107.27	108.81	106.9	105.47	105.39	105.35	106.67	105.94	109.85	105.1	104.95	106.07	106.87	105.1	105.4	106.66	104.7	104.89	102.86	106.31	103.48	106.59	106.1	106.92	107.15	105.21	101.53	104.53	103.16	105.19	107.26	106.8	105.91	107.87	106.47	107.18	103.34
105.62	103.55	106.37	106.97	109.01	105	107.2	103.87	104.18	107.1	104.04	104.98	105.35	108.1	104.75	105.16	108.22	103.31	104.46	106.57	109.37	103.29	107.95	107.07	103.78	109.6	105.85	106.51	104.07	106.45	106.2	105.29	105.81	108.22	106.58	104.75	106.47	104.37	103.24	105.98	104.13	103.94	104.8	108.38	105.5	105.11	104.68	104.82	101.66	109.06
109.07	107.66	104.84	108.85	106.55	106.45	107.68	105.29	110.7	108.16	108.28	108.56	108.77	105.98	108.24	105.71	108.75	105.53	106.89	108.78	108.64	105.56	106.62	105.55	107.77	107.76	108.46	106.08	105.64	108.29	106.33	107.95	107.4	108.48	110.67	106.51	104.45	106.8	108.16	106.21	109.46	107.11	110.31	105.82	105.77	108.8	110.42	110.05	109.83	108.95
100.9	99.333	100.04	97.463	97.842	98.795	98.488	96.147	95.87	100.43	96.84	99.495	96.697	98.76	93.935	99.397	98.831	99.68	96.635	97.997	98.114	98.518	97.549	98.143	99.253	95.921	95.805	100.05	98.517	97.259	97.183	98.506	98.311	96.806	98.469	99.918	98.209	99.12	97.533	98.437	95.032	98.421	97.676	95.882	98.58	96.588	96.847	96.258	98.373	99.94
104.95	107.43	104.93	106.13	102.52	108.38	104.1	107.17	107.5	106.86	104.72	105.37	105.24	105.05	109.09	106.68	107.11	108.15	104.85	103.01	103.85	101.69	105.41	102.7	108.21	107.72	106.89	105.86	105.93	106.43	106.03	105.47	107.82	108.97	106.82	105.83	106.89	109.21	107.27	107.18	105.5	102.77	104.67	107.12	108.48	107.64	109.04	107.73	108.31	106.86
106.29	106.97	106.13	104.36	102.4	104.86	104.81	107.5	104.13	105.48	106.07	106.2	105.46	105.82	104.36	104.29	105.9	105.31	103.71	107.82	104.77	103.56	103.94	107.8	104.19	104.81	106.44	102.49	104.12	107.09	104.11	104.6	106.19	107.16	102.46	105.25	104.59	108.71	103.19	104.74	106.04	103.66	104.79	109.29	106.33	105.77	102.6	105	106.46	108.47
104.63	104.64	108.85	106.65	106.44	108.41	108.57	103.4	104.14	105.22	105.11	104.08	106.83	103.46	107.38	106.13	104.93	106.39	105	106.79	104.3	106.93	103.16	107.69	105.23	101.6	107.45	105.57	103.21	106.79	103.62	104.08	105.62	103.35	105.43	103.36	106.3	105.51	104.07	105.97	107.41	108.19	105.8	105.48	104.68	105.09	105.03	104.54	104.91	108.52
108.4	108.13	108.98	108.71	107.84	108.31	108.94	107.24	104.7	110.28	109.41	108.01	106.77	109.89	111.12	109.7	109.79	108.57	106.06	108.94	108	105.85	109.32	109.18	106.64	108.09	107.84	110.66	108.55	108.35	107.73	109.6	107.55	107.22	104.96	108.19	109.32	106.58	105.49	110.04	108.97	108.81	111.27	104.81	106.39	108.74	111.66	105.18	106.74	106.29
106.97	105.35	103.87	104.48	107.22	105.49	104.83	107.17	105.2	105.96	106.59	108.75	106.72	105.45	106.21	105.56	107.39	105.25	106.5	105.61	103.51	104.23	108.87	105.89	104.76	103.88	104.09	107.03	107.03	103.99	104.77	103.29	105.29	107.41	106.83	105.1	105.83	103.51	106.93	106.69	106.05	106.74	107.4	103.62	106.47	103.18	105.92	104.6	104.53	106.17
102.03	108.39	109.84	108.64	111.57	105.07	110.34	106.78	109.91	109.44	110.36	109.88	107.15	107.78	107.55	107.87	104.69	111.47	108.82	107.55	108.07	106.34	108.32	108.26	107.11	110.92	107.57	107.26	104.98	110.44	107.61	108.6	102.46	103.24	107.08	108.55	112.11	108.14	105.01	109.23	107.33	107.13	108.38	107.2	106.62	109.36	108.44	108.6	109.69	111.17
109.79	108.29	107.26	107.92	108.61	109.43	107.4	102.93	108.99	106.99	110.03	107.99	108.3	107.96	109.29	107.22	111.35	109.54	109.62	107.77	107.27	108.63	108.15	108.78	110.17	107.76	108.22	110.45	106.29	108.89	110.09	110.24	107.47	109.61	106.18	107.47	106.66	110.05	108.27	106.88	110.38	106.72	107.74	107.75	107.85	109.87	109.74	110.56	110.9	109.02
103.42	103.24	105.46	103.42	107.72	105.4	104.56	109.07	107.55	110.25	108.88	104.49	104.99	107.18	106.47	108.37	105.99	106.76	103.81	106.61	110.04	105.4	105.07	106.72	107.44	104.06	105.12	106.98	103.35	106.68	105.18	106.32	102.56	105.86	107.34	109.26	106.09	106.91	105.86	104.44	100.82	106.26	105.64	108.01	106.87	101.57	108.35	106.96	106.7	102.79
99.399	100.27	98.504	99.916	100.65	100.05	100.56	99.971	99.515	102.82	99.647	100.83	98.788	101.21	104.04	96.651	97.788	102.33	102.01	103.9	97.506	101.2	100.94	101.64	101.64	99.682	101.46	98.796	102.97	102.7	98.661	100.45	101.33	99.939	102.58	102.57	98.693	99.693	99.625	101.99	97.854	97.767	100.52	103.6	100.73	101.12	99.331	97.414	103.89	101.44
104.06	104.52	105.81	104.99	107.3	104.06	104.52	106.79	105.52	105.01	105.6	102.5	105.19	108.75	107.19	104.07	103.63	106.23	107.19	103.02	106.12	107.53	104.69	104.46	106.05	106.99	109.22	105.51	107.1	106.72	103.53	104.72	106.76	106.95	106.44	103.18	104.34	105.22	107.72	104.29	103.81	104.56	107.17	104	104.87	108.3	104.57	107.8	104.89	105.2
99.241	100.84	102	99.515	104.8	103.27	103.63	100.05	102.68	100.83	101.26	97.053	98.167	102.95	101.82	102.5	98.867	102.28	99.994	99.566	100.68	100.68	104.33	98.28	104.08	102.04	98.502	101.67	101.62	101.94	98.438	102.58	103.29	102.13	99.484	99.086	103.01	100.44	102.08	101.49	99.524	101.72	102.07	101.4	96.06	104.64	98.389	97.515	98.335	100.44
107.25	110.03	109.7	110.18	111.39	108.23	108.19	108.19	104.81	110.16	108.62	110.12	106.73	110.04	109.3	109.95	107.64	107.77	106.06	109.28	107.19	111.59	107.04	108.13	109.71	108.4	109.64	109.2	107.84	108.55	107.25	107.79	108.94	108.7	106.7	107.34	105.9	109.33	109.04	109.75	107.22	108.01	106.46	108.04	107.63	111.04	111.63	109.62	108.17	109.37
105.33	104.7	105.5	105.95	108.51	105.1	104.65	107.96	107.91	107.47	105.31	104.61	106.51	105.78	109.5	106.4	103.58	105.99	102.75	103.17	105.8	106.52	106.23	103.28	107.01	107.17	105.39	107.77	104.87	105.18	105.48	104.78	103.89	109.46	103.07	105.49	101.37	104.92	102.46	105.56	107.41	105.87	108.41	105.37	106.45	108.38	105.92	102.71	104.76	107.03
106.48	104.85	103.92	105.05	105.17	108.04	105.36	104.74	102.15	103.77	106.6	108.27	104.9	105.28	105.33	105.32	105.45	105.25	108.31	108.18	103.54	105.36	102.87	105.39	105.96	107.31	105.29	104.59	104.64	104.06	107.33	106.86	103.39	105.1	106.05	104.66	105.34	104.33	108.01	109.31	104.58	104.58	106.92	105.22	105.12	106.55	107.27	104.26	104.39	104.78
100.72	101.38	101.83	100.04	100.4	99.028	100.96	99.663	98.217	100.58	99.496	101.6	99.911	100.92	100.12	99.939	100.02	103.74	101.08	101.89	101.71	101.93	99.493	98.727	98.856	103.05	102.58	103.24	99.305	99.503	101.44	103.06	98.828	96.284	100.62	100.5	100.72	104.11	100.75	104.65	99.667	101.06	101.29	100.88	99.495	100.28	101.58	99.224	101.89	101.51
103.91	107.34	104.42	104.66	104.23	105.63	107.38	103.49	102.19	106.34	107.51	105.41	106.16	106.41	105.55	107.03	104.08	108.29	105.84	105.33	108.99	107.12	103.17	105.89	103.78	106.32	104.71	103.67	106.09	105.12	103.05	105.89	103.33	105.99	106.88	106.65	105.19	106.81	101.73	102.56	105.45	103.95	104.09	105.46	103.97	102.36	102.38	105.37	104.28	104.8
104.48	102.45	104.12	104.62	106.1	103.78	107.31	104.73	104.98	106.02	108.98	103.6	103.38	105.52	102.83	105.03	105.71	103.38	104.51	106.95	105.51	103.69	107.11	105.22	107.09	104.5	106.98	107.52	104.49	108.2	104.84	107.04	104.17	107.39	106.19	104.57	105.28	106.1	106.78	109.15	104.61	107.81	106.99	107.27	104.69	103.21	106.83	104.65	102.97	105.12
105.81	107.64	103.98	107.77	104.3	105.67	105.47	106.03	106.43	104.26	105.05	104.28	105.62	106.19	105.45	106.39	105.84	105.43	106.32	105.46	106.29	104.16	104.8	108.05	104.99	107.85	107.35	104.17	105.21	110.77	104.19	105.7	106.3	100.4	105.88	104.31	104.53	102.25	105.25	104.54	106.22	108	106.58	106.56	104.86	103.14	106.89	107.66	106.73	107.35
106.45	105.33	106.1	107.26	101.99	107.33	104.77	105.61	106.11	104.05	107.6	103.73	104.59	107.14	104.18	103.44	106.67	108.14	104.9	103.88	105.66	100.72	104.93	106.05	106.22	103.39	105.8	110.3	104.87	105.84	104.95	107.32	107.1	106.12	105.72	107.6	106.28	103.12	106.63	105.13	105.89	103.2	107.86	104.14	103.48	106.71	105.83	104.71	105.84	103.83
104.32	107.71	103.84	104.93	108.64	106.55	104.65	104.8	104.83	108.87	107.13	105.8	108.07	107.19	107.12	105.32	104.67	106.78	104.79	105.74	102.77	105.68	104.32	105.61	106.38	105.14	104.91	104.97	105.72	104.16	106.26	108.26	106.67	104.41	107.67	106.16	103	105.6	106.42	106.01	104.37	104.8	107.04	106.78	106.47	103.84	105.04	106.51	105.33	105.17
105.88	107.04	108.38	109.76	107.26	110.71	107.67	107.64	107.66	111.5	110.3	106.79	107.72	110.45	106.93	106.41	111.94	108.06	106.59	107.36	110.64	108.34	106.86	108.13	108.56	107.36	107.01	108.97	105.32	107.79	108.04	110.79	105.26	108.21	107.93	107.19	109.76	107.63	108.17	106.67	109.32	107.41	108.77	107.67	107.05	108.31	112.71	108.33	111.01	109.38
104.59	105.62	106.57	110.56	106.77	104.74	104.74	106.93	103.33	104.37	106.67	107.07	105.45	101.8	103.67	107.57	107.07	103.75	109.56	106.62	106.68	107.44	104.58	104.16	105.27	103.78	106.81	108.16	107.74	104.79	104	104.8	107.89	107.12	107.56	106.09	106.95	105.33	103.73	105.91	107.86	103.87	107.78	109.71	105.71	102.32	107.04	108.12	108.19	105.37
97.238	99.326	98.454	95.028	95.713	97.674	98.815	98.401	98.887	97.934	102.07	99.559	95.996	97.309	97.777	99.361	98.254	102.19	100.38	99.438	97.89	98.512	99.612	99.497	99.839	102.07	99.138	99.741	98.031	99.807	98.78	96.964	99.022	100.69	98.877	98.038	99.427	100.88	98.805	99.655	100.8	98.793	98.537	96.347	98.335	101.77	100.53	100.01	98.784	95.579
106.01	108.33	105.02	105.59	105.89	106.47	109.59	107.34	106.27	107.01	107.36	108.05	103.62	106.28	107.09	103.33	108.19	106.46	106.3	104.55	104.4	107.11	108.54	104.2	106.7	108.26	108.5	108.81	108.73	109.33	104.91	105.06	106.97	107.59	107.61	107.52	106.96	107.1	105.21	104.07	106.4	105.04	105.57	108.59	107.62	101.81	109.03	109.57	105.18	103.55
101.35	99.687	99.611	99.032	99.369	101.36	101.75	96.81	100.49	103.78	98.907	99.818	101.16	101.1	102.31	98.029	102.24	99.176	99.375	101.04	100.77	100.22	98.402	101.69	101.26	94.14	97.192	102.48	102.06	102.16	101.25	101.64	101.21	101.33	99.903	101.86	99.561	100.02	103.31	98.932	99.04	102.13	97.995	98.39	99.369	100.5	98.703	101.34	100.99	100.73
102.86	104.77	107.13	102.19	104.45	104.09	104.55	103.57	102.27	105.4	108	106.9	105.25	106.47	107.83	105.98	106.55	105.54	106.6	105.94	105.53	108.17	101.29	106.8	105.4	107.62	104.66	103.17	107.4	105.66	105.93	103.07	104.76	105.63	103.62	102.94	105.43	105.23	105.47	103.86	108.18	102.82	107.96	105.01	106.2	106.51	104.72	102.51	104.01	105.28
107.53	106.46	106.53	106.57	111.44	107.87	106.52	106.62	104.6	110.63	108.53	108.61	111.71	110.93	108.95	110.55	110.3	109.6	105.5	107.58	106.91	109.04	109.32	106.38	106.03	111.48	110.57	108.2	106.87	109.54	105.82	106.83	104.73	107.75	107.33	104.77	109.95	106.61	108.03	107.98	106.29	107.93	109.22	108.24	109.43	105.39	108.55	110.31	111.06	107.65
102.84	105.66	105.83	102.15	110.26	105.29	106.83	105.84	106.84	108.7	104.02	107.93	106.68	105.08	104.26	104.75	110.31	104.57	105.73	103.14	106.01	105.18	105.81	102.76	104.66	109.06	107.29	108.59	107.04	105.42	105.96	105.97	107.75	101.62	106.25	106.85	106.2	107.89	106.91	105.05	105.81	104.64	106.46	106.28	105.64	104.2	108.24	102.26	102.87	102.07
101.21	100.48	99.784	100.81	98.589	101.66	99.1	98.764	102.89	101.35	97.877	100.53	101.6	104.02	100.41	102.03	100.13	98.912	102.64	103.21	100.16	99.539	103.12	103.52	101.12	101	101.88	100.69	102.12	100.05	99.345	100.28	101.58	99.793	101.07	99.535	99.192	102.78	98.654	98.124	97.397	101.27	99.564	101.03	98.606	99.611	100.63	99.026	104.15	100.46
108.71	108.92	107.07	108.15	109.42	108.64	105.96	107.71	111.66	107.15	108.36	106.93	109.01	107.62	109.52	107.07	106.89	108.13	108.15	109.36	108.51	107.04	104.93	108.65	108	104.73	108.03	108.01	111.09	109.47	107.39	107.5	107.82	107.6	107.04	105.08	103.85	109.36	107.85	109.64	107.19	111.16	109.01	106.54	108.4	108.41	104.31	106.45	106.99	104.53
97.078	101.79	100.41	98.714	99.54	99.458	99.73	99.353	101.68	100.13	100.72	103.56	100.84	102.47	98.239	106.02	102.57	101.87	101	101.17	100.13	103.62	102.26	99.36	100.24	101.23	100.55	99.781	99.461	102.35	97.897	101.05	101.16	101.64	99.895	100.63	100.46	102.51	101.98	99.71	103.91	101.49	102.41	101.67	103.43	99.396	99.164	99.639	101.17	101.52
110.03	109.72	107.77	110.76	113.34	111.11	109.87	106.25	114.11	112.1	108.59	111.91	111.44	106.85	110.61	111.19	113.29	111.02	110.32	109.78	108.65	111.16	110.05	110.9	112.21	109.71	112.39	113.22	108.67	108.55	109.15	107.65	108.88	109.08	112.38	112.23	113.05	112.84	111.79	113.28	112.65	109.62	109.4	110.97	112.4	111.86	112.82	110.19	111.1	112.12
104.68	105.65	104.24	106.45	108.34	105.38	102	108.4	104.93	104.32	107.16	107.23	106.29	109.71	103.56	106.94	107.6	105.92	106.81	107.73	105.34	103.46	103.14	107.02	105.74	103.45	107.04	102.94	104.61	107.33	107.15	105.64	104.73	103.28	107.17	107.6	101.35	104.8	107.91	105.88	105.8	105.94	108.45	102.63	107.45	102.24	108.85	107.31	106.97	105.42
112.58	110.31	109.67	109.52	110.65	110.42	112.07	111.71	107.07	106.69	109.41	107.5	110.93	110.28	106.97	109.46	110.34	109.15	107.97	106.36	108.42	110.32	111.67	107.51	108.26	111.37	106.03	108.06	108.49	107.14	112.16	108.19	109.33	110.12	107.49	109.08	108.17	108.29	109.47	109.84	111.03	110.52	107.93	107.67	109.16	107.15	109.83	107.74	107.48	108.11
106.55	106.36	106.83	109.08	108.47	106.39	106.11	106.28	102.37	105.32	110.33	105.46	104.06	108.94	104.54	105.31	106.11	104.65	103.82	107.16	107.62	105.79	104.64	107.26	105.38	104.29	106.01	105.74	105.76	104.36	107.2	104.57	109.41	107.28	107.05	105.91	106.7	105.94	107.15	107.71	106.79	109.51	107.62	108.86	106.87	105.96	105.99	103.54	107.16	107.51
98.868	98.07	103.79	100.51	101.09	99.963	101.23	99.939	98.865	102.34	100.39	97.896	98.886	99.075	97.585	99.8	98.13	100.39	101.76	99.515	100.17	100.34	99.652	100.49	100.74	101.33	101.45	102.63	102.51	102.85	99.35	99.028	101.16	102.19	97.796	99.769	96.256	103.41	100.31	98.995	100.44	101.93	104.35	102.02	100.91	102.05	98.886	99.395	97.22	102.62
104.93	105.35	107.51	104.78	108.82	108.49	105.68	105.1	104.9	106.69	104.91	105.63	106.54	106.44	110.28	109.78	106.13	106.84	106.25	105.68	106.52	106.58	104.76	105.38	107.14	106.8	105.23	104.88	105.66	102.88	106.9	108.05	103.03	104.42	107.52	105.52	107.92	108.29	107.18	107.18	110.88	106.07	106.92	109.37	104.71	103.74	106.77	102.71	107.17	107.93
99.636	99.354	94.609	98.116	99.061	96.379	97.988	100.06	96.462	96.452	97.458	97.609	97.904	98.67	99.901	97.827	96.416	100.01	96.889	95.777	96.711	100.65	101.25	97.945	100.52	101.51	100.52	98.49	98.185	99.737	98.367	95.881	97.948	98.373	98.47	99.776	98.91	96.796	95.186	96.157	100.14	98.568	98.6	97.879	96.97	96.635	98.68	100.44	97.556	97.931
104.13	105.37	104.75	104.65	105.4	107.02	108.22	104.71	104.58	108.41	102.86	105.66	107.16	104.6	103.77	103.53	107.23	105.28	105.4	105.33	103.49	106.71	106.08	105.06	106.04	102.97	105.79	105.61	104.21	106.72	103.98	102.53	104.74	105.27	109.69	104.37	105.15	107.06	105.25	103.88	107.3	105.31	105.41	105.64	105.86	106.97	106.78	105.38	104.53	104.68
111.27	109.85	109	108.35	109.05	108.72	108.16	108.71	106.79	107.95	108.64	107.86	109.64	104.3	109.46	106.94	110.35	106.96	105.82	108.41	109.42	109.84	108.17	104.84	107.32	106.59	112.67	109.13	106.62	108.08	109.91	107.73	109.15	106.86	105.69	109.58	106.06	106.69	110.45	110.48	107.14	108.34	109.61	110.88	111.69	108.81	109.18	110.03	109.96	107.8
104.11	106.41	104.58	103.05	104.26	106.1	103.09	104.38	104.22	104.72	105.87	105.66	103.41	104.95	104.23	103.68	105.74	107.33	101.51	110.44	107.15	106.95	108.13	103.99	104.18	105.12	106.86	103.17	108.28	100.17	102.8	107.99	105.47	105.78	107.44	105.51	107.58	106.83	105.09	104.51	102.68	109.13	105.94	105.66	103.31	104.96	108.47	102.31	108.16	102.79
104.58	105.51	104.48	109.14	107.44	105.05	103.18	103.66	104.15	106.69	106.33	107.65	102.87	108.86	106.81	106.05	108.94	104.55	105.81	106.8	102.03	105.09	105.43	108.54	105.42	102.39	108.4	104.47	100.27	104	104.34	107.74	104.41	102.72	106.13	105.71	105.22	106.55	105.27	105.6	105.05	102.94	106.87	103.57	106	104.9	102.31	105.99	107.71	106.74
97.096	96.904	96.19	100.08	97.977	102.23	99.611	98.604	99.228	100.12	99.78	96.817	97.851	101.38	98.65	96.963	98.984	97.811	99.667	99.097	99.396	100.1	99.768	97.824	101.59	99.938	99.856	95.946	96.135	94.214	101.81	102.19	97.816	99.6	98.751	96.915	97.053	97.43	100.53	100.53	100.76	99.743	96.727	100.92	98.1	99.284	99.184	101.79	99.57	98.423
105.09	106.6	105.57	104.93	104.78	105.01	109.8	105.81	107.6	107.08	106.42	104.82	103.74	106.77	105.26	108.3	107.12	106.94	104.98	107.12	107.38	106.5	104.51	105.81	105.54	105.86	105.35	105.24	110.07	104.45	107.7	106.94	106.9	105.27	106.99	105.27	105.21	108.17	110.3	109	106.86	105.82	105.65	107.43	104.4	106.34	108.01	110.99	106.91	107.77
107.84	108.08	107.01	105.2	104.73	106.27	106.38	103.21	108.1	107.29	105.52	108.82	106.01	104.78	106.06	108.57	103.82	106.03	101.53	104.3	108.24	106.6	104.44	104.49	105.39	104.09	105.63	106.84	108.06	107.86	108.28	108.18	107.76	106.73	107.91	105.79	107.35	109.79	102.83	106.76	105.8	107.51	104.7	108.1	105.92	107.01	106.58	103.87	104.79	105.95
107.17	102.67	111.26	104.1	106.99	106.97	104.83	106.1	107.29	105.7	106.97	105.51	106.96	104.44	107.66	108.27	104.7	105.69	106.79	106.17	107.57	110.03	107.48	106.69	107.36	104.95	107.7	104.21	103	107.83	107.25	103.22	105.83	110.11	105.8	106.01	105.58	106.48	108.51	107.21	105.95	108.31	104.29	107.59	108.56	105.75	108.31	106.39	106.15	105.91
106.92	103.8	105.18	107.65	106.12	103.96	106.19	106.51	102.43	104.91	108.1	106.03	107	105.83	108.75	109.24	105.46	107.46	108.18	108.76	105.71	107.46	105.86	105.78	108.71	107.83	106.19	108.26	107.36	106.65	105.69	106.55	107.62	105.59	102.74	109.26	105.4	108.64	109.17	107.52	109.43	104.74	107.12	104.79	105.15	108.41	107.3	107.37	106.72	105.19
107.21	108.84	105.27	104.01	109.19	106.83	108.27	106.17	104.64	106.42	104.31	108.11	105.89	104.63	103.33	110.28	109.21	102.77	107.46	103.91	103.22	108.99	105.44	106.18	104.99	106.48	106.27	109.18	105.13	105.34	107.15	108.33	108.78	108.22	108.1	106.04	105.9	107.42	106.65	110.29	105.56	105.44	104.34	105.48	104.87	104.86	106.77	105.08	105.46	106.24
100.68	96.897	99.501	99.352	95.755	101.59	93.865	96.847	98.248	95.357	95.722	99.218	97.247	97.025	94.716	100.16	95.762	98.315	99.134	96.779	96.572	97.358	100.92	98.632	99.96	97.786	99.85	96.193	96.85	97.84	94.794	99.821	100.91	97.366	97.554	97.871	97.108	98.222	94.465	96.108	97.841	99.056	96.188	99.177	102.04	96.187	97.097	96.667	97.354	97.345
104.6	105.54	108.39	106.55	109.67	106.15	107.97	109.78	110	107.76	106.65	109.52	106.86	111.37	108.9	106.7	106.71	108.75	110.23	106.24	107.97	106.51	106.46	105.66	106.95	107.79	109.74	105.06	108.01	108.94	107.59	105.79	107.88	107.51	105.57	108.4	108.68	105.48	107.72	107.4	109.18	108.69	107.49	108.37	107.34	109.14	102.05	104.72	107.31	106.61
105.58	107.09	105.83	106.61	107.86	105.61	107.19	110.2	109.07	103.96	108.89	108.44	108.21	105.06	107.64	108.98	108.82	107.14	107.75	111.12	109.32	106.44	108.63	108.9	108.62	106.62	108.25	107.83	109.43	105.41	108.94	109.14	107.22	108.46	109.28	106.92	106.6	107.62	104.98	107.93	109.3	106.57	107.57	107.64	104.76	107.97	108.76	105.08	108.13	108.01
107.91	106.23	107.9	105.88	108.45	102.3	106.87	106.35	109.06	105.37	104.57	107.63	105.13	106.65	105.97	107.17	107.95	106.12	107.45	108.34	105.86	106.66	106.89	108.07	104.09	106.03	109.2	107.85	106.72	106.44	108.72	105.97	105.75	108.09	104.22	108.96	109.26	107.05	108.4	108.92	109.42	107.47	106.21	106.62	105.41	108.3	106.8	104.86	109	105.29
107.08	103.46	102.3	103.24	101.56	102.6	104.39	107.82	108.72	106.49	108	105.04	102.73	106.33	105.28	106.36	104.6	103.11	104.04	103.27	101.81	104.44	102.78	105.34	107.75	105.81	107.09	103.78	104.8	105.38	107.03	106.5	106.32	106.78	107.05	105.14	105.51	109.73	107.03	102.39	105.3	109.23	102.2	109.18	104.97	104.98	105.19	105.51	104.33	103.43
106.42	108.19	108.08	107.24	104.99	104.52	102.97	107.71	104.74	104.77	106.82	103.47	106.61	104.29	106.66	105.65	104.89	107.29	103.25	104.74	106.2	108.25	103.86	106.75	105	106.28	103.68	107.04	106.36	106.24	107.26	106.2	104.57	107.9	104.47	103.59	108.42	101.83	105.52	103.59	103.97	104.25	106.55	107.82	105.78	107.68	105.43	105.48	107.9	104.58
105.17	108.78	105.06	106.97	107.53	107.02	105.38	106.95	103.72	103.78	106.57	104.41	105.79	106.24	108.28	105.72	105.66	104.16	105.61	108.57	106.49	108.11	106.02	106.9	106.06	106.48	104.76	107.99	105.54	106.43	106.15	106.79	107.17	106.58	105.9	107.71	105.18	105.03	111.12	106.56	105.76	109.87	111.91	108.54	108.09	105.57	106.23	104.39	105.52	107.63
99.549	100.79	101.34	101.08	100.52	98.876	101.38	98.483	102.39	99.996	100.39	100.96	101.64	101.23	98.128	99.988	99.231	99.947	101.79	102.89	100.38	96.714	100.23	99.915	102.01	103.17	99.376	102.29	99.375	98.727	100.85	100.93	100.42	99.731	102.43	103.04	101.55	103.23	99.512	99.144	101.81	97.385	102.46	104.16	102.64	98.295	100.94	100.03	103.61	100.11
106.98	105.11	103.54	106.12	107.04	106.31	107.47	103.93	105.49	103.74	103.58	104.82	106.34	105.74	103.76	106.16	106.42	103.48	109.81	106.98	104.47	107.46	106.14	105.03	105.29	103.85	104.75	105.03	106.42	106.64	106.4	105.64	103.21	105.49	104.19	106.88	102.2	106.51	106.85	104.42	106.82	102.79	105.53	107.43	105.4	105.03	105.59	106.38	102.94	105.18
102.45	98.788	99.102	98.563	101.41	97.509	99.137	99.363	96.185	100.8	100.07	95.984	99.423	101.17	97.476	98.557	100.55	99.221	98.716	96.943	96.474	97.232	96.737	98.482	96.96	97.08	100.31	98.817	98.079	96.431	97.654	95.239	101.25	96.19	100.63	96.272	97.863	99.505	97.002	98.538	97.495	98.883	101.82	99.712	101.29	98.621	96.616	99.024	98.978	99.655
99.048	101.27	100.12	97.05	99.621	98.048	97.575	98.779	98.49	96.212	99.972	96.361	96.999	98.752	99.981	96.142	99.964	96.632	97.608	95.231	96.489	96.654	96.975	98.87	98.453	98.372	98.228	99.81	98.205	101.02	99.971	95.708	94.282	94.88	97.123	99.139	100.22	95.875	100.51	98.161	98.743	100.34	96.206	94.973	98.463	95.121	99.698	96.492	96.218	99.636
97.518	99.673	99.743	97.405	97.594	99.105	95.6	99.688	99.101	97.811	97.769	99.057	100.18	98.44	99.359	97.173	102.07	95.202	97.729	99.527	100.15	95.923	99.579	96.379	97.908	96.813	94.73	99.077	96.816	96.085	98.805	98.042	97.421	95.09	96.233	94.089	96.483	97.518	97.886	97.4	100.38	100.99	98.136	98.624	99.164	100.25	99.48	99.497	99.53	99.02
105.86	107.83	104.53	105.44	107.49	104.32	108.37	104.44	104.51	106.35	102.9	106.48	104.21	102.7	104.53	108.16	104.91	105.35	105.7	105.77	104.03	104.96	105.58	105.07	102.78	107.04	106.1	104.83	105.11	103.41	106.18	106.98	106.08	103.52	105.47	105.95	103.88	107.2	104.56	104.24	102.28	101.95	104.78	102	105.75	103.74	101.89	105.69	103.8	103.93
104	107.98	105.18	105.83	105.67	105.48	104.11	102.13	105.17	109.16	105.08	105.95	107.78	104.29	106.76	106.01	104.54	106.38	105.29	106.7	103.5	103.81	106.54	102.64	107.35	104.68	104.52	107.08	103.61	107.64	105.69	101	105.29	106.39	103.46	106.76	104.34	104.8	106.92	108.61	106.87	103.39	106.43	108.06	103.56	106.91	106.69	106.71	106.52	105.04
97.231	99.482	101.84	99.099	100.5	100.54	105.2	100.31	101.62	99.985	97.886	99.901	99.54	98.893	99.524	98.571	96.789	102.62	98.276	98.957	100.23	102.41	102.4	98.931	100.41	100.88	100.25	100.87	100.7	99.395	102.03	99.865	98.124	100.48	99.696	99.337	102.63	103.85	96.569	102.76	98.648	99.608	100.15	101.68	99.182	96.326	101.22	101.35	100.78	102.44
100.48	103.67	105.42	103.47	100.64	102.44	101.55	102.3	102.35	99.698	103.28	100.38	103.35	103.4	102.88	99.258	103.79	101.72	106.02	102.7	103.95	105.75	106.78	103.05	103.34	100.2	99.311	102.51	104.37	100.51	102.26	103.52	103.06	100.55	103.73	102.84	102.48	102.84	100.53	103.44	105.3	104.82	100.46	104.76	102.31	104.42	105.7	102.89	102.99	103.73
105.68	105.1	104.07	107.18	106.77	107.33	103.56	106.79	106.11	106.16	104.32	105.66	106.19	106.88	107.25	106.93	102.9	107.74	105.9	103.58	105.14	103.56	105.27	107.75	107.31	104.89	109.07	103.87	103.38	102.92	106.88	107.53	106.21	105.68	106.22	102.36	109.09	105.35	105.72	107.32	104.6	106.93	104.4	107.72	109.29	107.39	107.41	105.83	105.16	103.97
108.09	108.42	113.68	106.71	109.19	108.58	108.37	108.99	110.72	109.81	108.72	109.28	108.01	106.65	111.07	110.35	110.52	108.19	111.37	106.02	108.81	110.64	108.47	106.36	109.52	109.59	106.45	104.97	106.54	107.12	107.15	103.75	109.8	110.27	108.71	107.35	112.94	106.48	107.72	111.16	106.27	108.33	108.13	110.75	109.28	107.79	107.38	110.34	107.39	107.42
105.56	110.12	107.58	110.55	108.56	111.1	106.05	107.01	109.63	108.29	107.89	109.23	107.6	105.61	109.13	108.69	108.3	108.6	110.08	107.37	106.98	102.41	108.38	105.82	107.89	108.58	108.93	107.83	105.56	106.49	108.21	109.74	105.66	108.69	108.12	109.74	106.06	105.12	107.78	109.94	106.56	109.3	106.65	109.48	107.5	108.63	106.19	105.75	108.54	108.38
109.14	109.69	106.5	108.27	111.7	106.75	109.34	109.62	110.05	111.41	106.02	110.41	108.97	107.36	106	106	109.66	107.69	107.8	107.99	105.76	109.98	109.05	105.49	108.47	110.48	110.74	108.75	109.5	109.99	105.32	107.7	109.97	108.98	108	105.2	109.64	110.09	110.98	105.26	107.75	107.53	108.67	107.45	108.27	108.38	109.12	110.23	108.37	107.71
105.06	105.5	104.77	106.37	107.28	106.1	105.11	103.42	104.82	104.32	107	104.28	108.14	106.05	107.21	105.52	107.5	104.92	105.73	102.8	105.79	105.72	103.93	108.19	107.7	105.65	104.94	106.4	105.82	103.38	104.91	107.39	109.91	107.72	102.73	107.59	106.21	106.4	106.14	105.65	105.01	106.01	106.74	106.21	107.3	104.82	106.17	107.2	103.26	109.92
100.62	98.129	101.76	101.24	105.85	97.288	98.108	99.013	96.025	98.313	98.97	103.62	99.066	99.29	101.79	96.795	98.824	95.875	98.334	95.755	100.43	96.867	97.371	99.196	95.837	99.945	98.87	99.835	100.49	96.532	96.764	99.946	98.956	98.989	99.829	99.261	99.118	102.28	97.2	97.54	97.094	99.948	96.809	97.988	100.49	99.703	98.301	99.025	100.48	98.401
107.79	110.05	108.34	105.7	107	105.19	107.35	106.53	103.76	109.83	106.87	106.96	105.68	104.84	101.54	103.08	107.52	104.37	105.57	105.44	105.72	103.34	104.84	103.15	106.3	106.41	108.23	108.78	104.96	107.98	103.88	106.44	107.13	104.99	103.57	109.21	108.46	105.42	108.53	108.75	107.11	105.29	105.28	111.35	107.21	106.55	107.41	104.97	103.98	107.94
110.96	109.84	108.77	111.71	112.19	112.82	111.94	110.57	110.44	107.64	110.59	110.77	111.9	106.84	111.18	108.11	110.12	110.8	111.18	113.7	108.65	111.2	108.85	111.27	108.97	109.43	108.71	109.83	109.07	109.62	107.47	110.76	111.67	111.05	110.79	111.3	112.57	110.22	109.65	110.99	109.77	110.1	110.61	111.44	111.6	109.53	112.63	108.32	110.14	112.14
110.15	110.53	111.91	111.65	109.49	113.37	108.88	112.06	110.83	114.2	111.05	110.47	110.41	108.45	109.13	108.45	111.66	108.57	110.34	112.59	110.01	110.72	112.24	110.4	109.67	111.1	112.05	110.63	111.47	108.11	110.66	107.77	111.63	112.25	109.34	112.69	109.08	105.74	111.24	110.6	111.28	109.09	110.06	110.19	109.14	108.96	107.87	109.34	110.41	108.05
103.46	100.13	99.75	100.9	99.662	97.848	101.24	101.41	99.292	101.62	99.035	98.244	103.08	100.23	100.41	101.8	104.83	100.62	98.172	96.913	102.55	101.8	102.69	102.85	99.98	99.547	97.442	99.24	101.72	101.13	101.55	101.86	102.53	100.82	99.896	102.51	99.243	100.48	100.67	102.11	101.87	102.28	103.12	100.45	99.299	101.68	102.27	99.465	99.851	100
106.68	107.31	108.1	106.46	103.58	107.19	105.5	106.96	104.67	106.58	105.48	106.87	103.12	105.67	105.41	106.44	106.24	103.16	104.84	104.13	104.52	107.17	106.63	104.72	105.09	104.68	108.16	110.03	106.12	103.35	106.77	109.11	106.95	106.48	107.33	104.85	107.3	105.49	104.04	103.96	104.69	103.83	103.94	106.85	104.38	106.3	103.51	106.77	108.52	107.5
109.29	107.65	113.58	110.68	107.99	108.65	111.13	111.55	110.46	109.19	107.06	107.11	109.99	108.7	113.87	110.13	108.94	111.37	109.36	110.33	108.66	110.96	108.07	108.93	108.12	110.78	110.27	109.18	111.34	111.05	109.6	109.13	112.27	111.05	109.68	110.08	110.99	110.86	108.2	108.84	109.01	111.13	110.21	111.74	108.6	110.47	109.75	109.22	113.13	108.97
97.812	104.65	98.231	97.137	99.565	98.7	94.383	99.162	97.482	99.76	97.287	101.86	98.999	98.045	100.1	96.577	101.43	99.346	101.06	97.031	99.06	98.041	98.928	99.892	102.94	99.415	99.461	99.076	101.47	96.557	99.03	99.303	94.767	101.31	98.446	97.542	96.675	96.594	97.205	101.51	96.473	100.59	100.96	98.671	99.266	98.659	97.309	97.108	97.444	96.805
97.741	101.08	98.664	97.355	98.208	97.889	98.595	100.63	99.222	99.901	97.587	98.542	94.682	96.012	99.707	94.285	98.948	100.33	98.886	99.982	97.612	95.984	96.599	97.065	94.869	99.834	96.997	98.523	96.921	98.964	98.436	97.736	101.24	95.929	99.544	99.716	99.321	95.731	98.276	97.422	96.344	97.611	97.656	98.38	97.332	94.912	98.462	96.908	97.313	100.32
109.07	109.95	114.72	111.53	109.26	113.29	110.03	107.58	110.55	113.51	110.19	111.08	111.43	110.21	112.25	110.88	111.02	108.8	112.81	109.83	111.33	110.2	108.95	111.4	112.07	109.83	112.86	108.22	110.7	109.72	108.67	113.64	109.88	111.33	112.29	110.97	105.88	109.47	114.88	110.56	109.28	111.05	111.17	112.36	108.58	112.18	110.32	107.66	111.82	110.87
98.889	97.503	99.017	98.788	98.27	98.601	97.184	98.468	96.838	100.38	97.131	97.933	94.827	100.46	97.559	97.175	98.698	100.76	97.874	100.1	98.437	98.891	98.455	94.498	100.4	98.203	96.55	96.848	98.903	94.959	99.78	97.443	100.52	98.054	101.32	98.75	98.34	97.333	94.044	96.425	95.881	101.46	97.722	97.937	95.856	97.614	99.302	97.76	99.197	98.983
97.515	97.728	99.248	94.311	100.04	98.449	95.613	99.421	98.689	99.81	97.542	97.749	101.57	99.1	96.754	98.167	97.669	95.232	99.004	99.95	99.63	99.045	100.52	99.582	97.786	102.1	96.599	100.35	98.006	96.982	99.247	95.868	97.353	99.601	101.25	98.088	97.353	100.74	97.054	93.951	98.875	99.534	98.293	100.44	100.1	96.204	99.496	97.87	96.746	97.557
106.42	106.7	108.62	105.51	105.5	105.7	106.58	106.99	103.22	107.8	108.49	106.19	105.53	105.64	105.37	109.96	105.91	105.88	104.41	107.04	107.48	107.15	109.29	106.57	109.76	108.1	106.17	106.41	106.99	106.89	105.68	103.41	109.09	105.75	108.86	107.39	106.36	106.68	108.66	109.92	104.25	107.92	109.99	106.57	106.81	104.83	106.33	105.22	105.44	104.82
99.181	98.68	99.921	99.32	97.883	94.966	99.451	98.086	101.97	96.272	102.35	98.09	99.098	97.328	97.892	95.099	98.836	95.899	95.467	96.244	97.385	98.432	98.783	100.35	97.542	96.884	95.603	97.992	95.224	97.648	99.293	100.53	99.704	97.825	99.735	97.205	98.623	100.17	95.901	99.245	99.273	96.086	98.72	96.525	96.564	105	96.082	99.467	99.22	97.542
100.66	101.26	97.614	100.52	98.466	100.74	98.819	101.32	98.544	102.78	98.507	101	100.78	104.2	99.727	104.01	104.26	99.886	99.6	98.927	100.47	100.49	101.22	100.85	103.46	100.52	101.49	97.685	96.847	98.406	97.676	101.42	98.892	100.56	101.77	100.1	100.69	100.98	99.815	99.278	100.11	104.27	99.185	99.793	102.22	100.2	100.43	99.137	102.28	98.046
97.091	98.229	97.377	99.8	98.881	99.204	98.467	97.691	97.461	100.27	100.45	95.696	98.639	100.49	99.103	97.374	98.198	99.848	98.052	97.571	97.383	99.014	98.536	96.692	94.511	97.949	99.383	95.857	98.153	97.55	98.806	100.83	98.95	100.41	98.731	97.215	103.69	96.116	97.264	96.298	98.226	99.031	97.048	95.34	101.85	98.649	97.937	97.364	101.61	97.427
106.06	105.35	108.3	102.03	104.4	111	105.58	104.34	106.04	105.04	106.68	108.34	106.45	106.1	105.32	105	105.43	104.66	105.45	105.25	105.48	103.71	105.5	106.38	106.59	109.67	107.12	102.93	105.25	106.64	104.12	105.78	104.66	102.9	105.89	104.11	102.55	105.77	106.33	104.44	105.79	106.88	104.68	106.55	106.73	102.17	104.37	106.98	108.25	105.58
111.22	111.08	112.8	110.97	109.11	110.42	110.65	111.81	110.9	110.13	107.32	111.27	110.68	112.55	109.27	111.97	112.26	107.36	110.13	109.5	110.26	111.23	108.2	112.47	109.08	111.21	113.9	111.28	111.73	109.84	109.95	110.84	112.84	112.4	109.14	112.26	114.45	111.18	111.96	108.4	110.9	110.79	110.65	111.95	108.65	113.56	108.89	111.42	110.45	111.84
108.78	109.37	108.79	110.15	112.74	108.63	111.24	107.65	110.1	110.12	108.61	107.96	110.49	107.29	110.03	109.98	113.42	113.64	112.04	106.79	109.34	112.1	113.15	108	110.96	113.51	107.26	107.61	111.02	109.11	110.07	110.26	110.84	108.86	109.67	112.4	111.32	111.64	110.35	110.3	111.69	112.91	111.45	111.27	111.56	109.57	110.71	107.44	111.6	109.47
109.16	105.97	102.79	107.4	106.43	107.25	108.95	105.23	106.54	105.47	108.44	103.96	105.22	106.67	107.67	104.65	105.96	104.88	104.36	104.47	109.69	109.14	106.31	107.31	105.36	104.67	105.47	106.24	106.77	106.85	106.74	101.16	106.8	108.57	105	104.68	103.48	105.99	108.29	108.36	106.03	109.55	102.91	107.65	107.21	105.38	108.44	105.52	106.83	108.01
98.311	98.105	94.706	101.05	101.29	101.41	102.14	97.7	102.79	97.033	101.82	101.47	99.567	102.6	100.09	97.66	101.69	98.656	98.581	100.77	98.481	99.588	100.05	99.3	101.38	99.4	101.67	100.03	98.793	100.07	99.138	100.45	101.47	100.4	101.45	102.09	100.39	101.12	100.68	100.43	99.17	100.23	99.045	100.88	101.57	101.45	100.86	98.785	102.63	101.73
104.37	105.04	105.48	102.58	104.98	109.59	105.18	105.28	104.03	104.52	101.64	105.86	106.63	105.86	105.36	104.38	106.03	103.03	105.06	104.9	101.6	107.43	105.77	104.93	107.1	106.38	107.39	109.02	105.48	105.89	105.36	105.71	104.22	106.47	106.15	103	107.22	109.13	106.33	105.28	103.06	104.82	102.22	107.6	105.09	110.05	106.64	106.52	105.2	107.22
95.146	97.62	99.13	97.079	96.264	99.534	98.888	99.094	94.163	99.298	95.416	98.022	96.623	95.769	99.295	99.282	99.77	101.54	94.667	98.858	97.6	97.632	98.574	98.024	98.794	101.78	98.131	98.905	95.355	100.87	98.664	98.592	98.182	98.649	98.588	97.216	100.04	97.466	98.404	99.52	97.463	99.671	101.92	96.864	100.28	95.876	98.224	96.265	98.088	96.187
96.865	98.272	98.298	99.731	95.502	100.26	97.499	101.78	100.49	95.751	97.621	96.531	100.55	98.011	98.373	101.02	101.25	97.529	98.909	98.397	100.74	99.57	99.146	96.253	99.854	98.679	96.347	97.29	99.723	99.029	99.422	101.98	99.142	94.184	96.674	96.72	98.628	97.985	97.733	99.998	98.007	96.758	99.07	98.049	97.927	100.38	99.983	96.69	96.873	98.062
107.94	109.44	109.13	109.75	110.67	107.11	106.22	109.77	108.5	110.52	108.07	108.96	108.53	108.69	105.57	105.45	108.55	110.32	110.03	111.32	108.34	107.95	108.97	110.01	107.39	105.83	108.6	107.74	107.63	108.55	108.77	110.43	111.71	110.65	109.98	107.85	106.28	106.87	109.43	107.13	108.48	109.78	107.2	106.65	108.96	109.97	109.42	105.45	107.84	105.5
103.37	106.3	106.15	109.79	107.04	103.5	105.87	102.79	107.55	107.11	106.6	105.34	108.45	106.03	103.9	109.54	106.27	106.56	105.73	105.28	108.78	104.89	108.99	101.79	108.39	104.6	105.81	108.44	111.29	105.73	104.16	108.42	106.24	104.04	106.77	106.93	107.91	105.03	107.53	104.91	105.68	106	104.86	105.77	104.81	105.11	103.51	107.54	106.88	103.29
104.71	105.32	105.79	108.4	105.38	106.84	107.2	107.25	105.89	107.05	104.09	106.77	106.22	104.5	107.27	105.02	103.89	107.4	105.29	105.22	108.09	106.01	107.58	104.67	103.16	108.62	107.88	107.75	103.46	108.83	107.35	107.86	107.28	105.39	106.9	107.8	102.13	107.69	105.78	104.21	106.64	108.02	103.27	104.52	105.92	105.72	104.32	104.2	106.43	105.15
108.09	108.29	104.31	107.74	105.93	107.31	108.33	105.08	106.05	104.54	103.6	104.58	107.91	106.61	107.42	106.89	102.38	108.31	103.74	105.51	104.77	106.46	108.56	106.04	104.65	107.96	104.58	106.38	105.79	105.86	106.16	104.91	108.38	104.35	104.42	102.22	107.99	104.88	108.62	105.68	107.67	106.06	107.68	103.71	103.76	108.68	106.33	105.48	107.24	104.37
99.222	98.434	102.62	102.22	101.3	100.42	98.712	103.53	103.76	101.94	104.42	100.55	97.699	102.2	98.552	102.65	99.56	103.38	103.32	98.668	99.532	99.583	99.141	97.811	100.44	99.433	101.37	101.18	99.951	100.05	99.002	101.46	104.08	101.2	99.155	99.409	101.57	101.01	98.001	99.115	97.104	96.535	98.989	101.55	101.98	100.05	102.02	99.665	100.31	103.71
100.44	102.92	99.214	98.414	99.962	97.024	99.239	99.558	100.1	101.06	97.877	102.2	100.15	101.22	96.15	97.01	99.387	100.59	100.35	100.31	104.9	100.26	98.077	100.81	99.553	101.24	100.25	101.53	102.97	98.853	99.558	102.5	97.617	99.214	99.436	98.767	101.13	99.481	101.34	101.36	100.4	101.85	99.325	100.57	101.35	98.291	100.55	100.27	99.759	97.607
111.39	111.49	108.38	109.03	106.93	113.43	110.7	112.12	109.62	112.83	109.32	110.51	109.79	109.83	110.09	108.89	106.78	109.84	111.37	110.57	112.86	108.52	109.58	111.26	111.54	110.38	112.83	108.97	110.51	107.36	109.82	109.86	112.19	110.76	108.81	109.2	110.53	109.09	108.14	109.51	110.29	108.79	109.45	110.17	113.08	108.57	110.28	108.7	110.77	111.45
109.85	108.42	105.36	108.47	107.65	110.93	106.74	108.61	110.52	107.35	111.09	108.39	108.44	110.21	103.75	107.41	106.98	109.29	106.56	109.01	109.48	107.61	106.78	105.28	107.68	110.7	106.87	107.8	109.6	106.35	106.68	106.59	110.08	110.66	109.59	108.54	107.63	107.46	109.26	106.91	106.22	107.08	106.04	110.32	106.8	106.54	105.26	109.47	110.37	110.03
105.95	108.14	107.31	104.96	103.41	105.75	107.43	102.08	109.75	106.33	108.88	107.17	105.56	105.2	105.18	107.35	108.57	106.35	106.83	105.27	104.28	106.91	103.97	107.83	101.22	104.26	107.32	104.13	103.5	103.6	105.14	104.99	104.13	107.15	104.69	105.26	105.61	105.08	105.06	105.8	102.11	103.81	103.69	104.59	103.26	106.1	102.37	104.55	107.92	103.78
105.14	105.95	105.44	108.38	102.77	106.03	104.07	104.64	105.78	105.08	102.94	108.47	101.67	107.54	105.1	106.36	106.94	104.26	104.21	105.49	103.94	104.15	105.55	106.6	104.46	103.09	107.28	104.85	105.55	105.02	106.75	105.55	106.21	105.15	105.31	105.19	106.24	105.02	106.46	105.22	102.48	104.75	107.63	107.39	104.23	106.84	105.49	105.05	105.39	105.85
105.89	104.75	108.1	105.73	104.29	108.41	109.42	104.81	108.24	104.09	105.53	105.42	102.36	107.56	110.23	103.12	105.66	104.07	106.11	106	109.9	106.49	104.46	107.25	102.69	105.46	106.13	108.57	107.83	106.04	111.85	106.18	107.78	104.94	105.1	106.18	109.26	109.41	110.45	106.93	106.44	106.83	104.29	106.59	107.67	106.9	105.4	104.67	108.26	102.32
108.38	106.75	105.93	107.02	109.11	107.65	107.67	104.94	107.61	109.58	109.26	105.92	108.51	111.38	107.59	111.03	107.79	108.59	106.81	107.81	105.83	108.53	105.22	105.92	107.67	107.84	108.66	110.26	106.59	106.44	107.42	108.22	107.88	111.06	107.6	106.24	107.69	107.15	106.89	106.36	107.07	109.86	106.6	107.4	108.97	107.26	108.4	109.37	107.52	109.16
109.09	108.89	109.7	108.09	111.23	109.41	110.81	110.74	113.08	112.3	110.76	110.53	109.49	110.82	108.81	112.41	108.07	110.83	110.78	109.92	109.49	109	111.84	108.41	109	112.53	108.44	108.27	107.69	108.8	110.3	110.84	110.9	110.46	111.35	110.41	110.81	108.38	112.57	110.87	109.78	109.33	108.92	111.64	109.5	109.67	111.81	107.73	114.07	107.18
103.97	106.26	105.55	105.07	105.72	104.17	108.49	106.49	105.37	105.16	104.91	106.76	107.37	105.2	103.58	106.62	107.28	105.74	104.37	105.24	106.98	107.02	107.54	107.45	103.4	108.26	107.07	107.19	106.93	104.51	105.53	105.01	103.59	105.36	105.47	106.37	105.89	105.29	108.07	105.42	104.13	107.9	104.53	107.44	106.78	103.96	103.98	108.79	106.45	104.72
105.98	108.63	103.44	106.53	105.44	102.82	104.06	107.37	104.45	104.3	103.63	108.28	106	106.7	105.51	106.25	105.01	105.12	107.49	103.73	105.49	102.38	104.87	104.15	107.76	105.73	106.57	106.41	104.97	107.09	106	103.59	104.14	105.48	106.72	105.52	106.1	101.53	104.86	105.07	106.45	102.61	103.72	104.57	105.59	103.35	107.34	108.88	105.2	105.83
104.43	108.04	107.2	107.59	108.86	103.92	104.13	105.65	106.7	107.78	106.65	106.84	104	103.3	105.49	105.07	101.52	106.23	103.19	105.73	108.14	101.4	106.03	107.55	105.71	105.58	106.9	106.17	106.16	104.64	105.06	106.18	103.04	105.47	103.36	106.64	103.51	105.49	106.76	107.52	104.07	104.14	107.31	107.52	104.85	105.77	105.97	102.75	107.19	106.93
95.779	100.11	100.09	99.459	100.94	98.029	96.068	97.334	100.4	100.67	95.457	101.35	96.962	98.177	95.926	97.373	97.043	99.428	99.273	96.775	96.42	99.864	96.579	98.717	97.77	96.796	98.929	99.659	97.045	98.939	96.357	99.615	99.211	97.597	100.03	96.968	97.798	100.5	97.745	100.31	96.241	101.36	98.147	100.49	100.01	99.708	98.27	98.903	99.024	98.719
100.67	97.864	95.96	101.99	101.81	97.884	100.73	99.749	102.87	102.49	100.08	98.044	98.946	98.241	99.841	97.469	99.435	104.98	101.61	101.97	102.36	99.68	100.18	100.54	103.61	102.61	99.154	99.16	101.77	100.13	97.919	99.365	98.9	101.2	99.33	99.487	98.268	99.611	99.246	103.41	102.99	100.97	99.237	102.48	102.38	98.999	102.12	97.78	98.852	100.5
99.396	98.066	99.108	96.794	96.128	99.085	98.765	96.774	99.079	94.99	97.795	97.773	99.134	100.61	93.342	96.617	97.161	100.61	99.003	97.646	97.828	98.823	99.026	99.999	96.544	98.895	97.758	98.939	99.957	96.793	97.746	98.994	99.069	98.957	95.537	103.96	100.12	97.083	96.251	99.141	98.33	95.153	94.566	102.18	99.812	97.425	98.868	96.001	94.764	97.835
107.78	108.46	109.99	106.75	106.77	106.65	108.23	106.76	107.35	109.98	109.79	108.89	106.58	107.25	107.57	109.19	109.05	106.79	106.27	105.45	107.15	107.59	106.59	108.33	107.06	109.84	106.59	107.61	111.48	107.37	109.52	110.48	106.7	108.28	108.35	104.83	108.36	103.42	109.5	109.82	109.46	104.35	107.94	103.94	104.89	105.81	106.99	109.05	108.26	109.75
111.52	109	107.23	108.87	108.25	111.08	108.13	108.13	110.12	109.58	109.23	105.92	108.63	108.3	105.85	108.04	109.04	108.8	107.48	106.3	109.87	109.16	110.69	106.83	108.43	104.29	104.53	106.34	108.76	111.56	105.45	107.29	108.78	108.74	108.83	107.39	110.15	105.12	110.61	105.98	106.71	109.53	107.84	108.61	109.98	106.5	105.84	107.18	110.01	107.23
100.43	103.75	105.01	98.916	102.23	97.488	99.384	101.14	101.59	98.663	99.868	100.3	103.57	102.18	100.94	102.35	101.02	101.39	104.51	100.14	99.906	99.671	103.03	97.381	98.931	103.46	103.67	100.05	99.664	100.7	99.852	100.77	101.45	102.63	103.72	103.27	100.71	98.691	103.69	102.28	104.38	102.35	100.38	99.648	103.19	104.27	99.441	98.949	99.35	101.51
106.57	104.02	105.95	107.68	106.83	106.41	104.09	104.09	104.24	105.39	108.81	103.31	105.44	104.25	108.58	101.67	105.23	105.73	105.91	104.61	106.39	105.52	105.65	103.67	104.55	104.29	105.64	107.75	107.16	105.88	108.47	106.33	102.9	104.52	106.75	103.95	105.22	104.13	103.91	103.46	105.11	104.98	106	106.22	105.9	104.79	106.62	107.74	107.78	106.62
105.72	107.05	105.1	104.67	106.84	103.35	106.91	108.56	106.59	106.79	105.64	105.52	106.03	106.19	106.89	108.26	105.78	106.29	107.82	104.44	105.29	104.02	103.14	104.94	105.79	107.85	107.87	107.69	105.62	105.43	105.35	106.81	104.86	104.61	105.55	105.93	103.91	106.39	108.61	105.02	103.67	107.45	105.23	104.86	105.72	106.74	106.47	102.35	108.06	106.91
97.988	94.106	98.888	98.299	97.317	96.195	96.937	96.172	99.6	96.618	98.014	100.13	98.161	99.418	95.775	99.49	98.603	96.545	94.456	95.903	97.039	99.506	98.276	99.738	100.29	97.324	97.853	96.582	102.26	97.424	100.9	96.211	98.058	100.56	97.373	97.159	104.4	100.29	98.83	94.535	100.34	97.572	94.804	97.268	96.129	99.401	99.787	99.932	99.806	98.51
100.07	96.958	97.71	96.547	100.09	97.486	97.547	97.879	98.424	95.827	99.468	96.656	97.113	93.728	99.985	95.591	98.328	98.241	97.072	97.357	97.245	97.896	99.993	98.923	97.112	97.963	96.458	98.272	96.783	94.821	99.823	99.926	97.728	100.14	99.609	98.624	97.207	99.854	97.735	96.114	96.619	96.756	98.08	100.17	97.789	97.382	96.521	95.372	95.192	97.624
101.07	99.075	99.589	98.575	94.972	98.443	99.95	98.077	102.25	98.898	99.715	98.001	97.552	97.579	101.02	102	99.283	99.571	98.494	99.439	98.988	99.938	96.914	97.783	102.16	99.021	96.841	97.363	97.583	99.091	98.357	96.923	97.758	99.742	96.144	97.335	98.87	97.083	96.292	97.951	100.65	96.016	98.048	98.214	97.524	97.836	99.875	98.667	100.15	97.684
106.24	108.61	106.05	103.59	106.89	103.77	105.16	107.81	106.46	107.01	106.9	105.94	107.46	105.94	104.89	106.73	104.81	103.82	104.28	105.07	110.06	106.89	107.26	104.22	106.78	106.05	105.12	104.75	106.09	104.33	103.87	106.75	104.09	106.63	108.32	105.81	107.9	105.2	105.98	107.32	105.18	106.94	104.93	105.18	105.08	106.1	103.89	104.61	105.09	106.92
98.558	94.806	100.44	96.542	98.202	98.874	101.52	98.306	98.502	97.638	100.12	98.565	98.727	97.659	99.912	97.293	98.282	95.465	96.808	98.897	98.573	99.027	99.011	98.676	99.283	100.7	98.792	97.033	98.981	99.294	97.919	97.009	102.28	97.102	98.424	99.051	100.76	98.736	104.2	96.503	98.779	98.072	98.649	98.803	98.774	99.157	100.24	101.51	97.626	102.63
102.67	99.884	96.807	100.25	101.59	100.14	101.1	103	102.24	102.56	101.88	102.33	103.14	101.05	100.34	100.31	102.68	102.68	99.694	102.74	102.72	102.8	102.19	99.768	100.15	100.39	101.56	102.24	100.58	101.03	98.095	102.72	98.455	99.307	99.619	99.574	101.14	100.68	99.817	98.612	101.81	99.942	101.03	100.82	100.04	99.277	98.643	101.67	100.78	98.424
103.03	105.32	106.46	104.83	102.64	107.23	105.97	103.22	105.33	107.95	105.65	107.86	107.49	105.34	108.51	105.93	103.51	105.81	106.07	109.66	106.69	106.19	105.6	106.01	102.81	104.22	109.73	107.78	107.14	105.42	105.07	107.44	106.53	103.39	105.72	106.11	107.05	107.74	105.26	103.45	105.93	104.73	106.11	104.98	106.68	106.67	105.51	101.85	106.46	105.3
110.23	106.08	105.88	103.64	107.16	104.91	104.57	103.4	108.41	104.89	106.99	106.75	104.92	107.39	104.69	104.15	104.78	107.11	107.01	106.61	106.95	106.99	104.17	104.72	107.32	105.99	106.11	107.73	105.8	109.96	108.7	108.77	103.99	110.34	106.73	108.22	105.56	106.15	105.42	104.52	108.38	105.2	108.27	113.86	107.89	105.52	107.14	106.15	106.51	104.11
108.91	106.18	107.08	108.87	108.44	105.84	109.56	108.05	108.21	110.07	110.55	107.71	109.23	108.12	110.41	107.44	108.98	109.41	108.53	108.24	112.23	106.97	107.26	106.78	108.22	108.98	110.1	108.89	106.72	107.47	106.68	107.52	111.8	108.56	107.66	109.08	112.91	108.6	108.75	107.88	106.33	106.74	105.94	108.31	107.33	106.8	107.65	109.12	106.88	108.39
103.86	106.83	105.87	104.82	105.94	103.93	106.4	104.33	106.93	108.85	102.09	106.42	103.37	109.57	107.54	104.22	103.79	105.43	104.75	106.36	102.83	106.44	103.43	106.97	107.02	108.18	108.07	109.16	106.7	104.31	105.91	104.59	105.85	103.76	107.3	106.6	106.55	107.81	104.77	105.15	104.9	107.44	104.04	104.14	108.17	104.39	105.24	102.92	108.02	103.99
107.52	105.38	104.69	108.16	103.03	106.18	105.39	105.57	103.43	105.75	105.15	106.86	102.83	105.45	104.97	106.2	106.67	106.4	105.52	105.8	104.51	107.7	104.18	106.19	105.27	103.19	107.28	105.48	104.66	103.99	106.93	104.82	103.37	105.42	103.9	104.09	104.69	104.11	105.12	107.94	105.5	105.97	107.72	105.25	106.74	109.54	105.38	105.02	105.69	104.31
97.572	100.54	98.436	94.94	98.131	96.305	97.775	99.554	99.768	99.891	97.725	95.955	98.715	98.332	100.89	94.834	97.604	98.515	98.765	98.223	98.719	97.704	96.859	101.08	96.284	96.39	97.912	100.16	98.07	95.53	99.06	99.347	100.11	101.77	102.55	98.677	100.19	101.26	100.76	97.669	98.42	99.709	99.82	97.013	100.15	101.12	97.255	100.27	98.849	102.9
103.08	103.84	103.99	104.27	108.45	104.04	107.04	104.83	105.98	108.1	102.74	104.45	106.41	105.57	109.02	106.01	105.2	108.44	101.6	102.78	106.4	103.44	104.5	107.59	104.96	105.09	104.03	105.89	106.32	103.59	102.71	107.04	106.79	104.34	107.44	107.32	100.68	104.3	106.55	104.52	105.9	108	105.8	103.13	109.48	106.17	103.65	104.04	106.08	103.91
107.1	106.67	106.47	105.02	105.28	105.34	106.91	104.11	106.35	104.11	105.45	107.36	107.64	105.07	105.35	108.11	105.68	104.92	106.4	105.59	108.02	106.28	106.09	105.52	107.39	106.85	105.26	108.06	106.19	106.66	108.3	106.46	106.12	105.01	106.59	105.09	105.18	104.63	104.43	103.11	107.2	104.44	105.9	104.98	106.74	105.46	104.34	104.38	105.63	106.81
105.42	106.47	105.97	109.18	105.6	104.18	106.08	106.12	102.88	103.53	108.03	107.44	105.84	102.87	108.4	104.78	105.85	103.23	107.16	106.64	105.79	109.03	104.9	103.78	106.27	104.47	104.52	104.66	107.58	105.67	104.52	106.59	103.24	104.76	105.66	106.73	109.28	104.67	101.18	104.08	103.89	106.51	109.14	104.41	103.15	106.07	108.04	107.81	109.84	110.12
109.14	104.41	107.74	105.91	106.5	103.5	104.91	106.66	102.26	103.41	104.24	109.88	104.23	106.32	106.39	107.79	109.27	104.7	106.99	103.37	104.16	103.56	106.16	101.87	104.42	107.77	107.11	106.55	107.45	109.48	105.27	106.84	106.06	107.05	105.91	104.51	105.97	105.12	107.85	104.17	105.69	105.04	107.61	108.9	107.1	104.24	106.83	104.4	105.75	107.67
101.76	103.87	103.96	102.71	97.955	98.841	99.722	99.606	99.488	100.42	102.69	103.66	98.046	102.54	99.514	101.44	102.87	99.863	99.78	102.61	97.781	100.54	97.381	100.23	101.49	99.217	102.25	101.8	101.78	103.41	100.46	100.4	102.17	102.04	100.99	101.3	101.44	100.49	99.501	99.385	100.89	99.171	102.19	99.824	99.644	97.755	101.46	98.297	100.43	101.17
107.26	108	105.77	109.31	106.88	106.27	108.01	107.63	108.27	108.48	106.25	106.68	106.34	106.95	106.04	108.07	109.54	110.25	106.23	108.31	111.48	108.92	109.51	107.65	108.44	110.56	109.81	107.63	108.57	106.23	108.71	109.32	107.63	108.88	108.31	107.96	107.92	107.56	106.89	106.82	108.55	105.36	108.36	108.41	108.37	108.06	110.75	105.99	106.06	107.62
107.56	105.07	107.5	106.27	108.36	110.89	109.03	106.81	106.63	107.97	108.93	110.39	106.56	106.42	107.29	109.78	105.75	108.2	109.52	109.38	107.46	106.3	108.88	106.81	108.38	105.49	109.29	108.92	110.59	110.72	108.6	109.74	110.78	106.2	108.71	105.83	104.41	106.7	105.7	108.8	109.11	111.37	108.3	105.85	108.47	108.78	108.79	109.34	106.23	106.78
108.74	110.45	107.35	108.38	106.09	107.46	107.73	109.23	108.26	106.57	108.37	106.56	110.17	107.91	106.48	110.43	108.36	110.63	105.83	106.96	108.57	109.68	106.69	108.8	109.16	108.68	108.07	107.15	107.68	104.74	106.96	109.33	110.9	110.58	107.03	109.5	109.2	108.84	110.03	110.14	109.37	107.73	108.86	110.16	106.21	107.25	109.23	106.82	107.3	109.09
111.88	111.4	112.57	110.87	111	114.11	109.88	109.18	111.44	107.85	111.57	112.64	110.26	111.72	112.55	107.14	112.35	110.53	109.3	109.08	108.11	108.34	108.19	106.53	111.8	111.62	109.1	109.31	109.99	109.56	111.79	113.25	108.79	110.19	107.66	110.87	112.18	111.15	111.35	110.31	106.86	110.09	109.66	110.01	112.51	112.81	111.5	112.11	109.98	110.53
105.44	109.12	107.26	106.28	104.54	107.45	104.88	104.67	106.08	106.67	107.94	106.01	107.96	102.49	105.13	108.07	109.9	108.85	106.17	105.95	106.58	106.4	105.11	106.78	109.86	107.8	108.11	105.45	107.76	106.97	103.18	108.04	106.01	106.22	103.73	107	109.62	104.65	107.07	106.02	105.3	109.15	104.38	109.42	106.33	107.15	109.45	107.21	110.12	105.51
104.07	105.23	103.22	107.56	106.42	107.56	103.74	107.1	103.75	101.69	105.05	106.21	104.07	104.83	103.67	106.05	103.11	102.58	106.04	106.14	104.47	111.24	107.81	109.64	104.04	108.09	105.65	110.12	105.79	107.21	109.97	106.43	108.55	106.17	106.13	106.36	107.2	104.9	103.17	105.24	104.24	103.54	104.49	105.65	104.98	108.68	105.34	106.65	107.69	108.01
105.62	107.86	104.44	105.5	107.04	104.94	102.26	104.27	104.64	104.94	104.86	103.41	106.43	105.35	103.3	103.66	106.73	109.28	105.57	107.43	106.48	106.25	106.29	106.73	102.74	105.3	109.23	106.11	106.43	105.17	102.16	106.21	106.64	107.95	105.45	101.89	102.93	107.1	104.39	105.52	109.43	109.77	103.52	105.82	105.15	102.72	105.63	106.12	105.53	106.48
108.28	106.51	106.8	105.4	107.38	102.44	102.34	101.49	101.75	103.92	105.32	103.79	105.61	104.91	107.24	104.74	105.08	104.25	104.77	105.01	105.04	107.5	107.73	104.31	107.81	105.32	103.06	106.44	106.7	106.65	105.59	106.04	107.29	104.45	108.11	103.36	103.79	107.52	104.68	104.83	104.55	105.65	105.21	102.66	105.34	107.49	104.31	105.29	106.13	106.12
110.82	109.79	107.62	107.57	106.5	108.04	108.72	106.65	106.17	106.22	106.35	108.46	110.21	109.47	109.01	106.96	103.63	105.42	108.55	109.31	110.53	109.38	109.95	109.68	111.3	108.47	107.9	109.93	110.32	105.23	107.08	108.03	109.04	108.45	110.68	104.21	110.51	108.56	109.6	107.31	110.15	109.41	108.56	106.77	108.34	106.04	106.68	109.1	110	104.87
107.24	106.59	109.53	108.79	107.22	106.9	106.91	108.39	108.56	104.76	111.48	107	106.94	104.2	107.05	109.25	109.01	107.01	108.86	107.95	106.7	107.26	104.56	109.42	106.71	108.53	105.05	107.12	107.72	107.55	107.64	104.85	107.41	104.51	107.86	108.03	105.93	107.37	108.02	106.81	108.54	104.29	107.67	107.53	104.64	107.99	103.64	106.51	107.55	104.39
103.19	105.84	104.08	106.13	105.51	103.39	108.22	107.5	110.36	105.48	105.28	104.54	104.51	109.41	106.02	106.98	107.17	106.23	104.02	106.97	103.86	106.44	103.51	108.26	104.72	104.56	104.97	105.32	106.82	107.58	104.42	105.29	107.39	106.52	101.87	106.38	107.93	103.24	107.92	104.87	106.17	106.67	101.92	107.63	105.36	107.12	103.58	103.08	104.62	103.56
104.54	108.84	103.34	108.57	104.85	104.96	105.16	105.28	108.83	105.45	105.11	105.25	104.78	101.64	105.06	106.72	106.16	107.64	106.12	103.5	105.18	107.56	105.24	105.54	106.2	108.42	104.8	104.62	106.99	104.2	107.5	106.48	105.38	106.3	105.18	106.1	105.99	104.56	107.88	104.92	106.6	107.03	104.9	103.34	104.46	104.81	103.09	104.01	106.07	103.93
108.97	104.5	106.2	105.43	102.39	104.26	107.2	109.87	104.97	105.39	108.52	105.94	103.38	105.29	104.86	104.13	105.72	104.35	102.61	106.13	104.77	103.12	106.29	103.08	105.53	104	105.44	104.02	102.91	106.85	105.52	103.94	106.67	105.78	104.81	105.53	105.21	107.45	107.63	105.15	105.64	108.88	109.79	106.34	109.69	107.14	102.95	103.67	104.77	105.16
105.57	108.25	108.68	108.38	105.95	108.34	111.31	109.18	107.46	107.83	108.2	109.02	108.85	109.09	107.74	107.4	107.17	107.18	110.04	109.27	109.99	104.48	108.63	106.1	107.5	107.45	108.94	109.4	107.93	107.07	107.78	111.87	111.63	108.25	112.08	108.24	107.58	107.43	112.07	108.94	110.29	107.71	107.19	107.96	107.32	107.56	110.61	107.14	107.39	106.59
111.77	108.78	111.99	111.25	113.53	110.72	111.18	111.29	113.86	107.71	110.8	112.45	113.8	110.23	108.49	107.37	111.33	107.68	109.09	112.69	113.52	111.94	111.1	109.5	111.62	108.64	110.85	111.35	110.48	109.28	110.99	110.34	109.42	108.33	115.33	109.34	112.06	112.23	109.08	111.18	107.33	110.4	110.6	109.48	109.79	112.7	108.11	110.23	111.03	110.26
111.21	107.2	107.45	108.87	106.17	108.94	109.09	111.6	109.96	107.05	110.13	107.97	109.05	109.94	108.69	108.64	111.57	105.81	109.84	104.46	107.91	110.42	108.33	109.11	110.37	107.6	111.56	108.33	106.66	110.32	104.99	109.18	110.82	108.41	108.87	110.6	108.35	107.13	105.42	105.47	107.04	106.25	109.73	107.44	109.23	111.74	107.59	110.39	109.52	108.13
97.484	100.01	99.693	99.132	98.692	96.871	96.582	101.16	98.262	103.41	100.13	97.212	100.36	100.29	99.722	101.86	100.95	101.26	97.489	96.819	100.08	98.946	99.502	98.366	96.799	97.445	99.345	101.3	99.533	101.06	97.364	100.56	100.34	92.706	96.697	100.04	96.727	100.18	96.047	99.285	101.82	95.662	99.167	100.28	99.373	96.705	97.857	98.498	98.722	98.256
103.22	103.18	107.92	106.67	105.19	105.69	104.65	109.08	104.13	102.59	104.5	109.34	104.6	104.42	104.04	108.5	109.31	105.67	107.09	106.07	105.11	103.05	107.08	107.28	108.12	105.21	107.12	105.56	106.23	103.51	105.6	105.3	107.8	105.07	105.64	107.57	105.27	107.43	105.4	105.86	106.21	106.14	106.07	103.48	106.2	107.84	105.95	103.18	103.6	107.21
107.17	103.75	105.77	106.33	105.62	103.68	106.46	107.9	103.86	104.57	104.72	104.68	103	107.05	106.76	107.92	104.17	105.05	107.08	104.02	105.03	105.84	105.75	106.27	105.65	105.21	104.07	104.23	108.55	103.86	101.76	106.05	107.43	106.6	105.25	107.73	104.99	104.51	108.71	105.05	104.04	105.35	101.34	105.79	105.44	107.33	107.74	104.52	107.51	103.08
112.04	106.89	109.62	112.65	108.52	108.41	109.45	111.41	108.47	107.43	109.29	110.21	107.12	105.04	109.11	105.89	109.47	108.71	108.92	106.95	105.89	112.13	107.97	104.77	109.17	110.71	109.51	110.49	110.59	107.56	107.88	108.96	108.69	108.32	106.12	108.69	107.5	109.78	105.44	107.79	107.41	105.68	111.66	109.41	106.78	108.84	104.4	109.11	108.85	109.86
101.17	102.43	101.72	101.18	102.19	101.02	96.863	101.47	100.63	100.14	97.899	104.1	100.05	98.396	100.77	99.504	101.95	100.79	97.082	102.85	102.17	100.7	101.06	100.32	100.87	100.68	101.53	100.12	99.023	100.5	99.508	97.185	98.576	98.427	99.293	98.707	99.885	104.53	100.7	99.419	100.89	99.517	98.675	100.14	101.61	96.408	101.97	96.758	101.5	100.56
110.63	112.9	108.87	109.02	107.9	109.16	111.85	109.99	111.17	111.9	108.61	107.34	109.57	111.95	110.88	112.15	109.37	111.39	107.58	108.2	109.72	110.47	108.23	111.12	113.37	109.08	113.71	111.29	112.66	110.32	109.44	110.13	110.62	109.33	111.36	111.65	112.42	110.57	110.6	113.1	112.37	112.76	110.14	111.33	109.15	109.89	109.1	110.47	108.46	110.77
109.64	105.4	105.64	103.61	105.86	106.5	108.41	104.19	105.63	103.94	105.23	104.64	106.07	104.6	104.56	107.38	107.04	106.49	104.51	105.66	105.27	106.06	105.66	107.11	106.72	108.69	104.02	104.06	105.51	105.42	106.28	103	106.2	105.02	107.89	103.5	104.89	106.69	106.19	103.4	103.76	105.21	106.01	108.05	107.39	101.14	107.97	108.34	109.15	104.99
103.09	106.82	108.45	105.88	108.02	104.27	106.72	108.78	102.62	103.48	108.07	102.66	103.15	104.4	106.26	108.46	101.88	103.05	107.54	104.41	104.41	104.15	106.23	103.5	104.02	107.79	105.49	101.33	104.74	107.84	105.19	105.29	104.39	105.35	105.67	106.69	106.2	106.77	104.2	104.98	104.35	107.23	103.49	107.94	105.7	104.38	104.4	110.25	105.83	107.81
104.96	105.55	105.9	107.28	107.49	101.53	105.85	107.54	106.33	106.86	104.71	106.02	103.17	109.65	109.01	104.59	106.73	101.09	102.71	104.44	106.51	107	105.33	106.11	105.48	105.35	106.28	106.48	105.5	104.49	101.99	106.4	107.82	108.92	106.32	105.41	103.31	107.85	105.05	107.04	107.17	106.97	104.63	104.82	104.72	102.27	108.78	105.19	102.15	102.62
109.61	107.65	107.49	107.28	110.89	108.44	109.96	106.69	108.67	105.72	106.19	110.31	107.14	111.72	109.72	106.98	107.71	107.4	108.82	109.08	108.73	107.81	111.39	108.54	110.53	108.87	109.19	108.81	106.71	107.05	108.97	105.5	108.72	106.37	109.22	106.79	107.57	108.84	106.11	107.68	107.02	104.53	108.74	110.14	108.39	109.91	108.81	104.65	110.06	107.22
99.074	97.484	97.54	100.36	96.749	93.022	98.03	97.932	99.005	98.66	97.864	100.75	95.995	99.518	98.356	98.746	97.665	97.18	97.504	96.025	99.46	97.929	97.103	95.1	98.702	98.789	95.058	96.12	97.757	99.183	101.24	98.973	97.682	100.57	97.894	99.538	97.772	98.949	98.281	96.814	97.613	97.779	99.386	100.65	96.984	98.631	98.134	98.524	95.146	98.763
107.13	111.83	106.41	109.48	107.84	106.45	109.32	107.99	107.35	107.61	109.41	107.88	106.47	107.25	109.85	107.96	107.57	112.32	106.31	111.3	106.71	108.61	108.22	110.11	109.81	106.59	107.62	108.58	108.85	108.73	109.53	109.76	107.91	109.76	110.1	108.24	106.09	108.4	107.81	107.18	106.82	108.85	107.52	110.25	109.58	110.35	108.66	109.86	108.2	106.52
102.99	103.02	102.93	98.925	99.217	99.753	102.07	99.838	99.061	99.919	102.76	97.827	100.72	102.24	98.848	101.7	99.088	103.77	100.44	101.78	103.05	101.1	101.56	102.97	100.86	101.81	104.57	99.564	99.697	97.654	97.537	100.49	101.61	103.05	101.03	100.07	99.766	101.75	100.88	100.7	100.68	101.82	100.54	99.258	101.45	102.7	101.04	100.07	97.366	99.567
108	108.03	107.73	111.44	109.8	110.78	107.34	104.63	106.64	108.25	105.54	106.16	107.55	106.14	110.28	108.43	107.34	107.51	109.46	108.91	105.07	105.86	110.04	108.21	108.72	106.65	106.99	108.36	108.22	110.43	108.63	107.19	106.14	105.73	107.62	108.6	108.62	108.17	104.89	106.63	106.21	108.66	108.6	106.69	107.39	108.39	105.26	110.7	110.85	107.91
106.39	105.47	107.25	105.2	106.83	111.02	109.69	109.84	110.17	109.92	109.16	111.17	106.61	107.93	109.08	107.88	107.04	110.44	108.98	108.25	107.09	106.34	109.42	110.57	110.21	104.77	104.28	106.8	105.07	108.43	109.1	107.86	110.14	106.25	110.67	107.72	106.59	108.67	107.94	108.44	107.14	108.77	107.25	109.92	105.53	110.05	106.95	108.26	107.58	107.81
105.71	106.95	107.68	105.62	105.45	106.05	104.84	106.1	108.79	106.71	105.98	102.7	104.63	105.93	105.48	105.52	107.05	106.41	105.69	108.88	106.3	104.78	108.24	106.22	106.06	107.92	105.88	107.13	103.51	104.84	103.35	106.79	105.79	106.38	106.68	106.46	104.43	108.01	103.42	108.36	103.88	102.69	106.81	108.58	103.97	108.28	107.1	104.22	103.83	104.19
106.72	108.9	109.64	107.48	108.31	106.12	106.87	109.22	108.17	109.04	106.02	109.26	109.65	109.24	104.78	111.51	108.29	112.79	108.73	109.46	108.77	107.05	106.41	108.82	106.12	108.34	108.08	103.61	110.44	107.88	108.47	112.27	107.52	107.88	110.37	107.58	107.52	107.52	111.05	106.02	105.18	108.77	107.74	105.37	107.38	108.65	108.5	105.52	112.59	107.52
102.25	103.97	105.96	104.63	104.24	102.57	103.57	107.61	107.45	107.39	106.73	105.44	105.45	103.32	104.5	108.2	104.33	108.15	107.47	106.09	104.85	105.76	107.58	103.85	106.53	107.6	105.91	105.37	103.81	107.9	105.63	106.71	105.11	107.22	104.15	104.62	110.13	107.17	104.29	102.33	107.97	107.26	102.84	107.72	105.23	106.39	104.2	103.52	107.28	107.37
96.363	98.833	98.651	99.142	97.867	98.669	99.792	101.64	97.582	103.13	97.919	102.47	99.253	99.163	99.146	99.6	99.102	97.937	98.626	97.891	101.56	98.558	100.84	97.589	99.135	99.105	98.977	96.553	95.442	101.32	100.1	102.33	99.019	101.09	99.456	97.862	101.44	99.52	97.749	96.803	95.83	100.35	99.642	100.3	100.98	98.832	98.132	96.344	98.889	98.377
104.38	106.44	105.44	108.68	107.08	106.93	105.89	102.48	105.58	107.37	107.61	102.21	106.94	104.49	103.8	106.12	103.1	102.98	103.35	103.49	107.9	105.32	106.73	105.84	106.08	106.5	105.28	106.27	101.61	107.63	106.27	106.24	107.16	107.21	104.94	105.35	104.02	107.29	104.2	106.82	102.85	106.11	105.53	105.87	105.31	105.78	105.16	103.73	104.79	103.56
100.72	103.95	102.74	102.16	101.95	103.42	100.04	100.98	105.43	103.2	103.95	101.78	102.5	102.71	102.08	99.69	103.15	101.57	100.55	102.13	101.74	103.62	102.98	104.41	102.16	100.81	101.28	107.71	103.75	104.32	101.82	105.38	105.67	105.53	104.29	102.83	101.88	100.66	104.52	102.14	102.27	101.87	107.27	101.2	103.72	99.597	103.94	102.58	103.39	103.31
114.26	110.83	112.23	112.47	111.73	111.56	112.55	108.77	112.03	112.22	110.77	113.98	110.63	109.79	109.87	111.75	110.59	113.23	110.3	110.47	110.74	112.08	112.46	110.47	109.01	111.55	112.08	110.32	112.94	110.29	109.46	110.96	110.18	110.35	105.72	112.17	111	107.39	108.88	110.23	109.45	109.17	110.71	109.66	111.48	108.57	111.67	107.79	112.6	110.83
95.008	98.723	98.287	97.548	99.26	98.826	99.291	100.72	99.6	99.287	94.575	95.887	93.907	97.404	98.294	99.679	98.088	98.057	94.863	99.812	98.596	97.294	100.2	95.462	93.631	96.838	95.759	99.929	98.602	95.68	96.252	96.792	93.883	100.86	95.317	96.304	96.61	98.442	98.508	97.793	96.141	95.897	93.768	98.792	97.147	99.317	96.867	97.243	98.864	99.296
102.09	97.389	99.772	99.154	95.298	96.776	98.044	99.826	97.565	99.465	97.089	101.12	97.646	99.191	100.27	100.73	98.853	100.13	96.907	97.656	99.944	98.715	99.973	95.72	99.875	101.87	98.063	97.663	99.681	100.87	102.08	97.643	100.56	98.342	101.32	97.02	101.1	98.295	94.951	95.875	95.659	96.682	96.225	97.353	98.636	101.72	98.659	100.8	101.46	101.45
108.86	108.78	106.02	109.73	105.77	110.32	106.5	109.86	106.66	108.08	106.82	109.04	107.86	108.13	105.43	107.94	110.56	108.81	107.87	109.71	107.67	107.84	108.81	108.2	104.16	109.78	108.03	104.82	105.81	106.18	109.13	106.85	106.43	106.99	107.75	107.13	106.96	106.47	106.63	109.23	107.6	104.22	108.68	104.38	108.11	108.4	107.24	108.68	110	107.65
100.19	100.69	96.461	99.568	95.211	98.671	99.196	100.14	101.43	100.15	100.73	96.219	96.232	96.464	96.725	98.555	101.67	99.607	98.078	96.614	97.802	98.864	97.407	101.27	98.52	95.269	95.618	97.512	98.618	98.891	96.492	96.542	96.029	98.09	98.29	97.691	98.485	98.916	100.96	94.266	94.724	96.964	97.444	98.701	95.503	100.97	99.227	96.485	95.75	97.984
97.633	100.2	97.749	95.498	97.934	96.859	100.32	97.295	96.045	96.374	98.169	99.025	96.942	95.551	101.05	97.293	96.84	94.43	99.527	99.687	98.322	94.928	100.97	98.548	100.84	100.93	99.982	99.77	97.407	100.09	95.727	98.775	98.435	97.356	97.759	97.258	97.629	94.417	99.427	98.625	97.046	101.32	98.063	95.601	98.861	98.069	97.988	98.981	98.469	95.468
101.74	102.38	99.473	101.92	99.684	100.48	99.503	101.97	99.74	101.65	103.28	101.05	99.25	102.25	97.166	100.66	100.6	101.63	96.95	97.944	101.45	102.98	102.07	101.73	100.15	105.38	100.14	98.489	103.31	98.422	97.45	99.343	101.04	99.912	101.25	100.63	100.48	102.25	100.72	100.37	102.49	102.64	102.36	102.3	100.8	104.22	100.28	102.51	100.36	98.496
99.386	96.423	97.551	96.729	96.107	98.427	96.031	100.3	97.418	98.461	96.95	101.02	97.738	97.854	97.873	98.164	98.871	99.701	102.92	99.326	99.291	97.085	99.306	96.96	98.606	97.068	97.668	98.134	97.642	97.862	99.397	98.965	99.259	96.179	96.98	97.609	94.153	97.569	99.156	96.596	97.375	99.684	96.108	100.64	102.85	95.456	97.206	95.896	100.17	97.183
106.31	108.04	105.12	104.24	109.4	106.31	104.37	109.55	104.85	107.22	105.4	107.7	108.11	104.96	105.72	107.25	106.03	105.9	106.16	106.84	103.86	108.96	104.97	107.21	103.68	108.66	105.3	108.13	106.15	107.5	108.37	105.8	108.2	106.03	108.92	108.48	103.85	106.46	106.35	107.38	106.81	105.43	106.73	110.41	105.46	104.9	106.26	105.91	105.76	103.15
108.18	106.16	105.14	104.67	108.12	103.4	103.96	107.22	105.58	104.77	104.3	104.6	103.66	102.2	105.19	104.31	106.76	104.29	109.57	105.17	104.72	105.64	106.39	108.14	103.84	108.53	105.02	105.64	106.54	106.15	108.03	104.77	107.1	104.89	106.32	106.3	106.56	103.68	103.09	104.1	102.86	104.45	106.59	104.47	105.54	106.03	102.61	106.32	106.14	107.15
106.78	107.4	108.7	111.62	108.94	108.46	107.22	103.48	108.33	106.4	105.77	105.16	107.74	105.65	109.65	107.69	106.54	108.87	108.48	107.38	111.82	109.1	108.21	105.02	104.87	108.62	110.02	106.98	106.96	106.33	107.57	106.84	108.32	106.5	104.02	105.64	107.07	108.49	106.22	108.26	107.98	106.55	106.58	108.9	110.23	105.49	109.41	105.75	105.74	109.98
109.71	106.43	107.35	106.68	107.64	107.8	108.1	105.39	108.43	108.78	109.16	108.19	104.49	107.66	110.83	108.36	107.78	109.03	110.05	105.82	106.76	110.94	109.08	108.81	109.72	111.05	107.9	107.06	110.61	107.65	108.44	109.12	107.01	108.19	107.29	108.67	110.14	109.74	107.46	107.42	106.76	109.29	112.48	108.75	105.8	106.47	109.17	107.83	105.63	107.7
107.6	106.4	106.23	108.25	109.13	106.56	108.1	106.68	107.86	107.28	108.64	106.04	107.76	107.66	110.16	109.15	104.72	112.14	107.9	111.68	106.32	104.89	108.45	107.6	109.32	107.12	108.48	107.72	109.59	108.1	105.88	107.93	107.37	109.29	109.33	109.57	109.4	109.68	106.62	108.04	106.43	106.16	107.76	111.77	111.4	109.1	107.14	107.79	111.2	109.22
108.49	104.35	108.16	109.21	111.33	109.84	106.68	108.23	106.49	108.51	108.41	105.97	108.97	107.91	109.08	109.88	109.95	106.97	104.43	111.04	107.86	102.69	108.06	113.84	110.07	108.53	107.74	110.43	107.59	108.52	108.89	105.74	110.08	107.22	108.3	107.84	107.89	108.71	112.14	109.21	111	107.93	108.52	109.54	108.81	110.69	107.1	111.94	110.21	105.6
97.936	97.72	100.22	96.635	101.3	96.561	97.492	101.27	95.68	100.66	101.18	96.498	97.705	99.093	100.01	98.288	101.05	95.049	101.18	98.915	98.519	98.888	99.45	99.309	99.738	99.373	96.721	97.127	98.24	101.82	99.035	96.321	97.178	98.517	97.469	99.622	100.56	99.479	99.924	99.699	100.52	96.532	101.15	97.001	101.28	101.09	98.71	101.6	101.42	101.57
98.066	101.89	99.845	98.309	96.602	98.54	100.23	98.298	100.2	101.28	99.331	100.37	99.655	99.186	99.197	99.266	98.559	99.786	96.603	98.354	97.852	97.939	97.095	95.84	100.88	99.04	97.282	98.697	100.69	100.24	101.26	98.148	100.18	99.041	101.73	99.037	97.108	95.649	98.188	100.79	99.152	96.86	100.28	99.952	101.76	99.089	97.278	98.314	100.05	100.93
113.89	111.05	110.22	108.75	106.72	112.33	109.79	110.45	112.19	113.56	109.35	109.78	113.07	107.16	114.3	112.14	108.85	109.85	111.34	112.77	112.46	106.68	110.5	113.36	107.31	111.61	108.45	113.26	108.44	110	110.95	109.12	111.67	110.1	109.4	110.51	107.9	108.42	106.13	108.77	108.97	109.48	108	112.48	107.59	109.36	112.22	108.41	109.52	110.32
103.9	103.45	103.17	106.47	107.33	104.14	108.07	105.13	106.49	103.82	106.16	102.31	102.28	102.76	104.36	106.12	108	104.25	104.59	105.53	104.78	105.33	104.35	107.34	105.78	107.11	106.21	106.23	105.87	104.34	106.17	105.83	108.57	105.54	103.48	105.76	104.54	110.71	104.41	107.55	104.79	106	100.79	106.65	106.09	106.86	106.12	106.91	106.98	103.45
106.76	103.07	105.66	105.87	101.95	106.98	106.58	106.75	104.89	105.09	107.81	103.67	106.27	107.16	102.83	106.65	107.32	105.93	104.57	106.18	106.11	106.19	102.75	105.72	106.64	106.31	105.52	105.12	106.2	105.31	106.78	101.84	107.17	107.08	102.72	101.92	107.29	103.51	106.92	104.43	107.91	105.65	107.75	107.23	108.69	104.31	104.68	106.9	106.7	104.61
104.76	105.42	107.58	108.18	106.15	104.11	105.64	107.29	103.22	106.21	104.51	105.76	108.38	102.85	108.62	105.62	104.69	107.23	106.54	106.33	105.09	105.86	109.07	105.22	108.34	103.61	104.85	105.85	109.72	108.09	105.7	103.6	106.87	106.75	107.64	105.26	109	104.17	108.65	104.55	107.88	107.17	107.28	107.85	105.2	104.3	103.4	107.17	105.89	108.55
107.91	110.97	108.6	110.5	107.2	110.22	108.58	110.63	107.6	105.11	108.47	106.82	109.24	108.95	107.86	107.44	107.06	108.52	109.38	107.21	103.54	106.65	109.82	106.8	107.38	107.64	107.51	105.86	108	109.61	114.36	105.84	105.54	109.25	110.64	104.64	106.51	105.32	108.06	108.59	108.73	107.02	107.21	109.55	106.65	110.91	105.59	110.57	107.41	111.05
106.24	105.84	106.61	108.26	104.57	107.11	107.51	106.23	104.42	107.74	103.1	108.98	103.87	107.77	107.82	102.93	104.45	104.85	107.04	104.24	106.55	105.74	106.63	107.94	108.07	104.91	105.79	106.67	106.77	105.56	107.51	106.71	107.7	108.05	107.99	104.11	102.49	107	101.62	106.15	104.49	105.74	107.38	108.75	110.82	104.43	108.56	109.74	105.17	108.06
109.74	110.27	108.81	109.84	108.38	107.13	109.12	107.73	113.64	105.83	105.65	108.89	105.76	110	110.24	109.76	106.42	106.61	111.57	111.14	105.81	110.32	107.73	109.06	104.83	110.94	111.64	107.14	110.69	107	106.42	108.53	105.32	108.56	105.84	108.69	106.32	106.28	105.17	107.4	106.12	111.65	106.85	107.72	108.97	111.27	111.68	109.85	105.76	109.49
108.69	108.45	107.42	106.86	112.13	108.73	110.09	110.09	108.26	106.29	107.59	108.42	107.61	108.64	108.67	107.47	108.87	106.85	106.51	108.13	107.62	106.33	107.46	109.59	106.12	108.14	109.35	108.04	107.28	108.43	106.94	106.62	102.44	107.75	110.07	108.35	107.75	108.78	108.33	109.76	109.65	108.22	106.86	109.16	105.9	109.99	105.95	107.56	106.6	108.46
98.529	98.388	97.098	102.09	98.532	101.95	97.026	97.637	98.188	100.02	98.046	96.588	97.495	98.784	95.267	100.93	98.25	99.31	97.753	95.696	97.78	99.216	98.417	97.444	99.159	103.41	98.197	100.48	99.005	96.597	97.818	100.36	97.402	99.233	97.895	98.748	97.305	95.92	98.333	102	97.323	97.843	97.945	101.92	99.013	96.123	97.55	95.294	97.085	99.736
104.84	105.64	104.74	101.8	105.14	108.04	104.66	105	102.1	104.39	106.55	104.56	107.31	107.91	106.15	108.28	106.21	105.02	105.12	104.71	105.72	105.82	107.08	105.27	107.41	103.76	107	103.41	106.33	108.06	107.2	106.85	104.58	107.43	104.84	104.37	106.14	108.53	104.94	104.77	107.35	104.57	103.97	108.62	106.83	104.63	105.03	104.74	106.83	105.26
106.64	110.1	108.2	108.64	108.78	107.77	108.7	106.76	105.19	107.4	109.23	107.71	108.46	107.31	107.52	110.94	108.01	108.58	108.2	109.36	107.77	107.87	107.81	106.36	109.3	107.51	106.92	107.01	108.07	107.16	107.78	105.59	106.49	109.33	111.15	104.66	108.25	107.13	106.5	106.93	107.88	109.99	111.42	105.95	109.11	107.49	107.76	109.78	107.98	108.22
109.74	110.18	113.42	111.04	112.19	113.28	110.49	110.77	110.66	107.01	108.81	109.34	111.3	110.63	108.4	107.24	109.72	110.24	112.98	111.99	113.97	107.87	110.74	109.98	108.48	106.4	110.6	111.47	109.59	108.56	111.05	110.33	112.9	112.32	110.86	112.66	112.59	111.76	112.17	110.63	113.19	110.63	109.97	110.14	115.4	111.69	109.74	110.12	109.71	108.61
109.09	103.6	106.66	104.17	106.27	106.78	110.72	103.78	106.53	105.44	104.69	107.55	105.35	105.84	104.34	103.73	106.37	103.19	106.26	105.02	105.99	104.84	106.34	104.25	108.24	107.54	106.65	105.02	105.6	104.52	105.69	109.05	107.72	107.4	104.83	105.96	103.43	103.58	106.44	106.66	105.96	105.5	103.41	103.95	104.17	104.57	106.19	105.37	109.25	102.79
105.35	106.94	109.24	104.57	107.48	105.05	106.49	106.62	105.33	107.14	107.96	107.16	105.66	104.52	109.17	104.6	102.83	106.49	103.54	108.2	106	108.62	106.96	106.99	106.43	107.31	105.87	103.68	105.22	107.01	105.53	105.43	107.91	103.74	106.61	106.93	105.3	105.78	105.9	106.36	108.6	106.09	107.88	105.41	105.33	105.03	103.85	105.16	107.64	104.02
105.72	106.92	103.65	106.27	106.51	106.06	107.56	110.29	102.18	105.09	106.53	110.11	107.09	104.01	104.2	106.85	104.49	107.99	104.48	105.73	106.21	106.91	104.24	107.91	106.17	106.95	106.83	106.03	106.49	109.47	104.31	106.46	105.77	102.42	103.04	103.2	103.57	107.44	109.56	104.98	104.11	106.45	108.79	104.93	105.52	105.53	105.26	106.26	107.82	108.06
106.31	107.65	106.34	104.53	102.15	105.55	102.6	107.04	103.91	105.65	100.28	106.13	105.26	107.33	108.31	105.14	104.63	106.61	104.51	101.63	105.45	108.62	105.73	103.11	104.62	106.11	106.88	108.99	106.67	103.07	105.92	106.62	105.48	106.38	103.63	106.7	102.53	106.02	107.9	107.67	107.61	104.82	107.93	102.55	107.61	104.88	105.61	111.57	102.5	105.64
105.49	104.46	108.2	107.03	105.66	106.08	106.05	110.09	104.9	106.64	107.29	104.07	103.66	102.88	107.04	106.05	105.72	105.43	108.91	103.98	103.2	107.56	107.31	104.35	107.82	105.3	104.67	107.73	103.7	104.78	106.05	108.14	108.58	105.05	105.93	105.12	105.89	106.83	106.12	104.99	106.01	104.68	108.63	106.44	105.84	107.72	105.85	106.99	104.28	109.12
102.59	101.31	98.962	100.28	98.513	101.77	101.54	99.766	100.42	99.276	98.876	100.63	103.52	100.62	100.25	100.74	102.45	98.895	102.81	101.49	99.266	97.389	101.16	98.284	98.678	102.16	99.908	101.88	100.78	98.805	99.982	99.878	101.12	100.56	98.017	100.14	99.988	98.127	102.83	99.051	98.686	102.92	100.67	99.781	97.3	97.047	97.996	99.91	101.24	100.41
107.58	110.34	108.7	108.02	107.28	107.56	109.58	105.89	107.65	107.02	106.83	106.7	109.67	105.88	108.94	106.16	104.95	108.32	106.25	107.83	108.05	109.16	105.96	106.51	105.19	108.57	108.34	107.77	108.94	105.27	105.3	107.99	106.91	107.52	109.23	106.05	108.44	109.93	105.61	108.67	107.67	106.81	106.57	107.78	106.59	106.57	111.93	106.05	107.92	108.65
107.62	103.67	104.98	106.42	104.13	109.1	108.73	108.1	107.33	106.11	103.7	102.33	108.24	105.15	104.33	104.38	106.58	104.64	106.02	105.8	109	104.14	104.11	104.16	105.01	107.93	101.55	110.1	105.25	107.56	106.07	104.4	105.39	107.84	107.29	101.95	107.9	106.01	103.77	106.86	107.11	107.06	107.85	104.45	107.06	104.24	101.56	105.26	107.88	106.68
109.73	109.46	108.53	106.12	108.89	106.36	108.84	110.98	108.64	108.8	107.67	109.01	108.79	107.01	109.06	112.09	106.65	108.96	108.67	103.84	111.22	111.13	109.5	107.15	107.51	109.49	108.92	110.1	107.55	109.39	106.68	109.45	111.72	108.21	108.98	108.92	106.75	109.58	107.42	106.42	103.77	108.66	108.76	106.8	107.93	107.45	107.82	108.12	106.3	109.22
103.65	101.84	100.88	99.861	100.74	100.44	102.4	98.713	103.41	103.26	98.054	98.229	100.82	101.57	103.01	99.717	99.237	101.83	100.32	101.48	100.88	101.63	99.138	102.71	100.66	103.26	101.85	98.921	98.064	101.31	101.38	102.12	99.646	100.51	102.96	102.72	102.61	102.45	99.365	102.47	104.63	99.944	100.63	101.59	101.17	102.05	102.94	98.928	101	99.387
104.75	104.85	104.76	107.71	106.28	108.33	105.85	105.92	106.16	107.58	104.47	104.39	108.43	104.17	105.99	108.83	106.2	103.4	102.24	106.05	101.88	108.23	104.88	105.57	104.67	106.71	106.9	106.31	107.65	105.75	108.02	103.93	106.16	107.68	108.29	104.9	106.22	105.15	108.83	104.01	102.27	105.65	108.45	104.45	105.34	103.12	106.16	105.63	107.68	106.19
104.51	106.75	108.3	106.8	109.13	108.58	106.37	105.85	104.63	105.73	106.37	104.05	104.42	107.18	102.55	104.95	107.42	107.44	102.88	105.34	107.05	107.25	108.31	104.39	107.43	104.07	107.25	106.44	104.15	107.17	106.85	106.49	104.7	105.92	106.39	104.89	104.65	102.48	103.93	106.24	103.57	104.68	106.8	106.89	107.08	102.29	105.96	106.42	102.68	102.6
105.55	105.88	104.47	102.75	104.37	104.56	105.81	107.42	104.73	104.53	105.32	103.18	107.67	106.94	105.72	102.55	106.81	106.05	106.84	103.96	103.99	105.17	108.01	104.7	109.42	104.37	104.81	103.85	103.6	103.64	106.3	105.78	107.36	105.75	105.34	107.26	105.54	106.27	104.52	107.19	105.05	107.74	105.44	103.66	100.86	104.97	105.24	105.8	106.2	104.06
99.492	99.228	100.49	98.476	96.968	100.75	98.878	98.847	94.646	101.3	98.855	99.359	97.973	99.906	94.411	97.716	99.897	95.987	96.321	98.228	100.29	101.04	100.37	98.463	98.883	99.47	99.418	101.69	100.35	99.655	100.29	99.451	96.238	100.18	97.405	98.856	98.409	98.843	98.22	100.52	100.75	100.24	98.413	103.12	98.796	99.012	96.856	98.587	95.997	97.364
107.93	108.17	108.84	109.35	109.55	111.28	107.58	104.01	105.75	109.89	102.97	106.51	109.3	108.24	107.05	108.07	109.24	105.6	112.18	107.93	108.77	106.39	109.42	106.13	107.75	108.06	106.66	108.11	106.64	107.79	105.36	108.42	105.38	106.15	111.21	109.92	107.63	106.7	108.57	105.01	106.85	104.37	111.3	106.87	108.65	107.7	104.82	108.06	110.31	110.03
108.39	102.02	104.34	108.01	106.07	105.17	104.65	102.12	105.53	102.72	105.87	105.73	108.46	105.84	104.95	102.73	103.78	109.16	107.02	103.11	102.08	108.83	103.87	106.86	107.23	104.49	103.22	105.18	105.5	107.09	104.74	105.7	103.51	105.31	107.12	107.72	106	105.66	103.62	105.91	106.94	104.62	102.47	105.94	106.36	106.19	104.33	105.54	109.88	106.12
97.691	99.899	98.491	99.116	100.15	97.808	101.66	99.205	97.64	97.332	99.791	99.148	97.021	97.759	98.58	99.405	96.904	98.816	99.077	101.43	97.542	99.288	95.253	98.857	98.373	99.659	100.7	96.831	99.27	98.802	101.11	98.208	98.557	97.293	99.657	96.252	97.529	96.442	99.417	99.035	101.46	100.94	99.059	98.745	99.295	99.134	99.428	100.34	99.927	98.872
106.17	108.94	108	112.43	107.33	106.37	109.07	108.89	110.69	104.55	107.81	107.12	108.39	106.74	107.76	106.04	108.21	110.4	110.91	108.09	108.59	108.58	108.15	106.55	110.84	109.95	105.75	107.61	108.1	105.8	110.39	110.99	110.1	110.24	108.9	108.84	109.79	107.51	106.26	107.67	104.95	106.96	108.34	108.7	106.84	106.66	109.46	109.42	108.57	107.6
105.99	105.66	106.45	103.54	106.49	106.48	108.24	105.52	106.85	105.91	105.4	106.28	106.42	106.24	106.54	105.49	106.74	107.45	103.85	106.09	104.97	107.78	107.53	108.1	105.78	106.64	103.44	108.39	105.51	108.88	105.1	105.67	106.14	106.7	106.55	108.45	106.3	108.98	102.67	108.93	106.89	107.1	109.37	106.68	108.7	110.06	107.17	106.89	103.11	104.66
107.9	110.16	107.78	105.26	106.55	105.23	102.49	105.47	106.5	107.59	105.96	108.98	107.01	106.45	108.69	104.65	104.35	106.59	104.12	107.36	104.68	106.19	105.47	107.81	104.96	105.18	106.17	106	108.11	106.19	107.55	105.23	104.4	107.63	107.96	108.42	103.97	107.64	106.44	104.41	106.13	105.73	103.91	108.15	103.29	104.94	103.64	104.64	105.39	106.91
103.31	104.72	104.88	106.61	105	102.6	103.14	108.11	103.19	104.34	104.51	102.96	106.81	103.87	106.38	103.48	105.04	104.48	105.42	106.72	105.01	106.6	105.32	105.06	103.98	105.36	106.1	109.9	106.98	105.39	106.49	105.69	106.51	105.57	106.67	105.12	107.31	104.41	106.47	105.95	105.98	103.32	105.98	106.85	105.56	107.18	104.94	104.04	105.54	102.73
107.16	107.12	104.93	104.67	106.59	106.02	109.55	106.79	104.6	105.57	102.89	106.14	104.95	105.02	102.16	107.59	105.05	104.23	107.32	104.85	105.06	104.7	106.28	104.42	106.07	105.47	105.84	107.13	105.83	104.17	105.76	106.14	108.19	107.1	106.09	106.32	106.28	103.43	106.16	104.3	109.41	104.1	107.48	108.15	106.57	110.2	105.68	108.88	104.08	107.9
106.57	109.68	109.62	105.17	110.96	106.53	111.72	109.45	109.24	109.02	106.69	111.84	104.58	108.04	109.33	108.65	106.22	108.59	108.6	112.05	106.75	108.25	105.02	109.86	111.09	109.37	108.76	107.44	107.03	108.42	106.45	107.56	107.07	110.95	110.43	107.5	108.8	106.87	107.02	110.65	109.13	105.65	109.27	106.41	109.22	108.02	110.43	107.32	109.15	108.06
106.43	108.61	110.17	108.16	110.08	106.92	107.59	109.57	106.43	105.62	107.03	105.67	110.42	110.03	110.31	108.01	107.18	106.47	107.63	109.74	107.63	108.88	107.67	109.01	106.64	110.21	109.55	109.1	111.77	108.22	105	106.67	110.09	109.13	107.4	107.83	107.49	105.34	109.49	110.59	109.46	108.32	111.27	106.83	107.89	105.11	108.54	107.73	107.5	108.39
98.824	98.803	97.907	99.894	97.199	98.174	96.554	98.39	97.103	97.481	98.23	100.27	99.972	101.1	96.99	98.175	98.781	100.09	98.214	99.03	97.947	98.35	100.33	101.12	100.34	102.5	95.067	98.213	98.37	97.771	99.652	96.205	97.874	96.681	100.1	99.196	94.265	96.93	95.676	98.024	95.746	98.054	97.804	98.713	95.106	95.952	97.071	97.571	97.671	96.53
106.04	108.43	107.7	106.85	107.52	108.1	112.33	109.21	111.17	106.87	106.32	108.36	107.06	108.69	105.54	110.56	109.78	107.56	107.96	109.53	107.54	105.14	109.11	107.08	105.01	105.55	106.92	108.14	110.35	105.54	110.46	108.35	107.65	104.95	107.07	108.25	110.05	111.07	105.54	108.35	106.78	105.09	110.01	108.74	107.44	106.7	107.25	108.7	110.49	108.74
105.84	107.42	105.31	103.97	106.47	104.69	104.95	104.14	106.99	103.54	103.54	106.29	104.62	104.08	106.54	106.15	107.81	107.11	105.56	105.63	106.61	106.09	105.77	105.7	107.64	105.87	104.01	109.46	106.38	106.22	104.97	106.68	105.37	107.63	109.22	106.8	106.51	107.08	105.92	108.38	103.78	104.69	105.23	104.76	106.47	101.9	108.23	104.96	103.47	103.92
106.23	108.95	107.07	104.63	109.66	110.4	108.18	111.06	108	108.58	107.65	108.02	108.6	110.27	110.99	108.14	110.96	107.68	107.08	109.91	104.9	108.22	111	106.39	108.19	108.65	109.03	105.44	106.1	112.32	109.53	108.71	109.77	106.9	108.15	107.8	106.88	106.12	108.99	107.35	108.42	108.25	110.45	110.88	106.33	101.36	105.96	107.65	107.54	107.85
98.387	99.465	101.98	98.289	99.095	101.22	98.426	99.025	99.992	98.89	101.48	102.69	99.773	101.15	101.55	101.17	100.75	102.52	101.87	102.1	100.19	97.582	98.834	98.896	100.9	100.86	99.528	99.419	102.79	102.43	101.07	100.32	99.544	99.35	99.359	101.4	100.35	100.86	99.732	100.05	98.895	103.52	100.38	99.521	99.562	99.556	104.85	98.708	99.946	100.8
106.43	106.9	104.87	103.17	105	107.87	106.38	106.46	105.25	108.7	106.44	104.53	105.76	108.07	105.1	103.81	105.06	105.87	103.79	104.68	104.26	105.67	109.41	106.79	104.41	105.16	105.95	105.81	105.5	105.29	105.86	108.47	107.62	104.86	103.94	104.24	107.72	106.5	108.26	105.6	105.1	106.16	105.05	106.85	105.34	103.94	103.41	105.77	105.51	107.52
107.75	102.52	108.24	106.11	106.22	108.63	104.63	105.94	103.88	104.54	104.06	108.39	109.63	105.09	106.41	106.33	105	106.87	105.82	107.82	104.58	104.34	105.88	107.64	107.94	106.2	104.9	106.7	105.99	105.57	105.28	106.68	106.45	104.62	106.81	105.74	104.85	105.56	105.73	108.34	106.14	105.91	103.39	101.86	106.33	103.98	106.61	103.2	106.25	105.3
98.66	101.29	102.84	101.9	101.05	101.6	101.24	101.01	99.768	98.978	98.051	103.34	99.48	102.4	100.58	97.391	102.27	101.11	102.03	102	101.78	101.82	100.48	103.08	103.56	98.86	101	101.4	103.46	103.01	101.15	99.499	101.09	102.26	102.53	98.865	100.44	100.23	103.25	98.567	100.24	102.85	100.26	101.97	103.5	101.14	100.92	99.591	98.566	98.753
109.72	108.95	112.58	110.25	109.31	111.33	111.03	108.82	109.73	111.15	110.11	111.26	109.23	109.58	112.13	108.95	111.22	110.53	108.88	111.41	112.81	108.82	108.78	109.87	114.03	109.77	110.93	111.02	110.6	108.35	114.23	109.3	109.1	111.63	108.45	110.02	110.56	112.2	111.33	110.58	110.04	108.84	108.38	107.48	110.8	111.39	109.95	111.02	110.23	113.17
106.75	106.37	107.52	109.71	107.18	103.52	105.71	106.63	106.97	102.29	105.32	107.44	102.88	108.6	103.78	105.76	106.67	103.52	105.96	104.05	104.3	109.32	107.03	105.54	106.07	105.32	103.63	104.64	107	103.54	108.37	106.55	109.08	106.14	105.81	109.82	106.59	106.38	108.02	104.49	102.61	108.24	106.98	104.53	104.66	111.11	106.45	104.57	108.12	106.99
105.91	107.27	106.42	110.73	111.23	114.1	109.73	106.65	108.25	112.61	107.31	109.57	110.53	108.07	108.22	106.14	108.67	109.41	108.27	108.17	108.42	108.63	110.38	110.77	103.98	107.27	107.32	110.89	108.84	104.97	109.36	109.48	111.53	108.19	105.27	109.81	108.67	110.65	109.75	112.42	109.67	107.5	106.2	107.48	111.25	106.28	109.21	107.28	111.33	108.09
106.35	103.09	105.6	105.91	106	107.15	107.36	103.49	103.6	103.59	106.53	105.49	107.64	105.27	110.24	106.82	105.89	107.81	108.42	104.31	105	103.95	108.68	105.29	103.41	103.73	103.9	105.22	108.46	108.23	105.32	102.72	106.76	105.8	105.82	104.44	110.59	104.68	104.82	106.29	105.39	107.13	105.41	109.63	101.74	104.48	106.63	107.09	107.31	107.86
106.37	108.79	106.13	106.05	106.72	107.24	105.01	109.13	107.94	107.65	107.85	107.72	105.62	105.76	106.88	108.03	105.23	106.51	107.27	105.88	107.42	106.26	105.67	100.15	107.04	107.6	107.87	107.83	106.53	108.49	106.19	105.43	101.82	107.2	105.24	104.97	105.72	106.35	108.43	104.16	104.46	106.72	104.75	104.11	108.88	108.15	108.31	103.93	105.82	102.3
104.4	106.12	105.18	105.81	101.52	108.18	106.29	108.4	106.22	107	105	103.38	104.67	105.12	107.14	104.8	103.31	106.76	107.87	104.56	104.67	105.23	104.13	103.98	103.55	101.67	107.42	105.83	102.94	104.43	107.88	104.82	108.89	107.82	106.33	104.58	105.57	106.69	108.86	105.33	106.15	102.26	104.23	106.73	105.72	105.17	104.54	103.63	107.59	104.02
108.59	103.22	107.26	105.03	108.49	105.55	106.2	106.99	103.02	106.48	106.27	106.69	107.13	107.23	107.25	108.28	106.35	105.96	107.09	105.63	104.92	105.83	103.44	106.51	105.85	105.77	105.93	105.01	106.93	103.02	106.35	104.32	104.48	107.44	103.46	103.59	105.71	105.63	104.29	105.35	105.19	107.68	101.61	105.17	104.58	105.25	105.77	107.73	106.29	104.54
107.41	107.12	110.39	109.01	108.67	107.04	109.75	107.42	106.81	107.13	107.77	107.63	107.19	109.52	107.52	106.99	110.05	108.44	110.73	109.66	108.05	105.9	106.88	105.97	109.9	109.17	107.6	107.9	107.78	104.75	104.76	107.45	106.94	108.28	108.69	106.07	107.34	104.69	107.02	109.53	107.8	107.03	106.47	110.04	109.91	107.38	108.47	106.58	108.58	110.24
107.78	108.6	109.45	106.3	105.56	110.9	111.01	109.32	109.94	109.42	104.75	107.09	109.39	109.39	106.08	104.91	108.38	108.63	107.48	107.6	108.01	105.31	110.63	107.04	106.8	105.51	108.58	106.56	106.99	105.6	105.59	108.04	107.36	109.89	109.11	110.13	110.96	108.77	110.73	106.53	106.49	106.9	106.17	106.26	106.62	106.6	109.06	109.83	109.73	106.47
106	104.6	106.36	103.97	107.48	106.67	105.33	105.9	109	106.52	104.4	105.19	105.75	107.58	105.76	103.83	105.36	105.57	110.37	104.35	105.22	106.82	103.74	109.29	105.78	102.58	104.24	106.79	105.99	106.62	104.23	107.11	106.38	105.09	105.75	106.87	107.28	105.37	103.87	108.76	105.97	105.73	103.87	107.54	105.42	108.05	103.01	108.65	106	107.82
106.03	108.29	105.56	108.75	108.85	105.64	106.83	109.95	108.55	104.52	111.68	108.14	108.18	109.87	109.17	108.5	111.5	106.79	110.8	109.19	107.53	110.95	105.39	109.29	106.11	109.28	107.41	106.25	111.16	104.89	108.3	109.37	107.05	107.9	107.2	107.18	107.54	111.08	109.54	109.2	111.34	106.34	105.76	111.12	109.04	110.92	105.71	109.99	108.79	111.79
99.6	96.95	100.61	103.53	99.786	97.641	99.855	98.535	99.785	97.156	96.816	97.888	99.92	100.59	99.021	97.593	97.15	99.089	99.224	99.618	98.554	102.26	98.305	103.27	100.01	98.519	97.783	100.57	97.728	101.07	98.397	100.1	100.42	97.083	96.893	101.44	99.867	99.612	101.86	96.021	95.659	101.07	99.025	100.27	100.3	98.493	97.813	97.647	96.951	97.786
103.52	96.694	99.983	100.31	97.415	96.005	97.793	96.173	98.345	96.496	98.878	98.801	95.416	96.9	99.213	95.517	99.553	97.792	96.949	97.919	98.434	98.092	96.58	97.574	97.03	94.849	96.957	98.938	96.437	99.137	95.918	98.138	99.236	98.753	95.96	97.888	95.349	99.892	99.243	98.41	99.226	99.92	98.422	95.757	98.245	96.252	96.961	96.835	97.042	98.295
105.56	106.71	107.45	107.52	107.74	108.3	105.98	106.88	107.92	108.39	109.5	107.12	104.45	103.54	109.66	108.54	105.83	107.11	105.79	107.61	103.7	103.79	106.26	106.46	106.26	108.55	106.92	105.53	108.13	105.42	107.02	106.12	104.53	107.67	106.1	101.81	107.19	106	106.12	107.33	103.62	109.46	107.85	105.3	102.96	106.68	109.28	110.03	106.68	109.78
103.77	103.18	102.22	103.23	102.24	103.37	103.2	102.74	102.73	104.46	104.73	104.98	103.75	100.82	103.09	101.66	100.37	101.07	102.18	104.49	100.91	103.13	102.6	104.8	105.7	102.63	101.97	102.32	105.74	104.56	103.47	105.87	101.89	102.49	105.17	104.52	104.02	103.16	102.53	102.23	102.17	105.9	104.79	102.56	104.03	103.32	101.9	104.5	101.11	99.829
97.974	96.257	101.13	93.597	96.292	97.658	97.253	99.346	98.32	94.818	98.201	96.619	99.855	101.37	98.604	99.322	96.78	98.463	93.654	99.73	95.66	99.347	100.43	97.569	98.488	100.7	97.899	96.205	99.317	101.58	98.274	98.91	96.793	95.837	98.169	99.9	94.971	100.46	97.928	100.34	97.874	98.173	99.034	98.586	97.909	100.95	96.697	97.499	99.458	97.808
103.73	105.23	107.24	103.57	108.19	104.1	106.35	104.98	106.54	107.77	105.53	108.12	109.25	106.42	107.06	106.57	105.53	105.7	108.72	104.2	105.75	105.22	106.12	107.22	105.57	104.74	106.65	107.59	107.14	105.59	102.86	107.3	103.08	104.7	106.63	106.82	107.02	107.21	105.7	109.43	106.69	107.1	106.79	107.49	105.64	111.12	105.69	104.21	106.98	105.45
106.04	109.86	105.92	107.59	105.8	103.08	106.3	104.29	105.21	105.03	102.1	106.78	104.59	107	107.01	105.01	108.97	100.71	102.54	108.37	106.77	107.28	106.1	107.59	104.72	108.77	102.99	104.37	104.13	108.1	104.43	107.02	104.64	104.6	103.27	104.7	107.2	106.58	105.64	105.41	103.59	107.48	106.62	105.48	106.13	105.37	104.78	103.28	105.22	107
98.533	98.531	95.335	98.677	97.845	94.326	97.384	97.69	97.436	98.841	96.098	99.582	99.924	95.794	97.865	99.901	99.653	100.13	97.644	98.828	99.456	97.802	94.734	99.928	97.54	99.033	98.065	98.045	96.829	100.71	96.389	103.25	94.497	95.393	98.621	100.05	95.688	97.381	100.14	97.631	96.533	97.33	97.846	98.092	96.621	97.581	96.608	95.708	97.505	97.974
103.51	105.7	107.19	106.66	106.35	104.48	107.11	107.98	104.6	105.45	105.15	106.55	105.74	104.22	108.7	107.35	105.06	104.86	107.95	106.74	106.09	104.75	103.3	104.93	107.79	103.29	106.68	107.46	102.91	106.88	102.42	104.77	105.41	106.15	106.65	104.1	105.42	104.76	107.06	105.93	104.47	109.72	105.99	105.75	105.67	104.18	104.93	108.03	104.26	106.57
96.106	99.656	99.141	99.103	98.303	98.305	99.014	95.799	101.38	102.22	98.859	101.26	98.567	95.806	97.471	94.693	102.29	100.17	98.313	96.307	97.721	98.275	95.108	97.603	99.676	98.131	95.037	98.082	98.911	100.07	97.294	96.151	98.923	99.128	95.214	99.68	96.203	98.063	98.407	96.316	99.619	98.188	99.405	98.465	98.539	101.16	97.841	97.642	94.576	100.35
108.29	108.41	110.41	110.26	113.18	113.78	110.3	107.56	108.43	108.91	111.62	108.03	111.64	109.05	111.51	110.46	111.25	114.6	110.04	109.74	108.24	109.79	110.99	112.62	110.02	107.97	107.46	107.6	111.95	107.34	109.19	109.68	111.58	111.19	110.3	112.35	109.36	109.14	108.69	109.04	107.01	110.52	109.6	112.28	108.31	112.24	109.48	115.25	112.32	110.39
104.05	103.99	105.64	105.91	106.36	106.32	106.85	109.42	108.47	105.83	105.88	109.01	104.34	108.69	105.88	105.54	105.85	108.7	106.51	105.54	107.88	106.74	106.03	108.71	106.03	107.07	106.39	105.24	104.82	110.68	105.89	107.68	107.29	104.94	106	105.14	105.18	107.52	103.58	105.12	108.54	106.5	103.77	107.34	109.25	109.57	105.46	105.97	107.69	106.17
104.86	104.73	107.21	106.52	107.5	103.3	106.31	105.77	105.52	101.64	104.91	108.88	104.98	104.33	105.15	104.71	111.55	105.12	104.2	102.48	109.1	108.88	104.48	104.53	106.75	107.73	102.73	103.34	111.46	105.15	107.65	108.07	103.88	108.5	103.91	104.53	104.82	106.07	104.68	103.37	106.41	106.12	108.03	104.22	107.14	107.94	103.86	104.72	106.71	107.21
105.76	106.25	108.61	106.51	107.45	107.25	107.01	111.4	107.21	106.28	108.84	109.56	108.45	107	108.42	108.76	106.17	105.88	108.9	108.99	108.81	104.32	108.83	104.77	111.14	110.37	107.3	111.98	107.84	110.35	109.1	104.64	107.24	105.97	109.25	107.11	107.21	105.23	109.2	107.55	109.12	108.31	106.13	111.27	107.73	109.41	106.71	108.51	110.42	109.68
103.05	106.8	104.21	106.79	107.12	105.32	103.4	105.46	103.84	105.5	108.02	103.49	107.86	105.34	106.81	107.46	107.59	104.7	106.41	102.74	107.35	108.26	100.87	104.19	106.53	105.4	106.66	109.25	112.14	107.79	103.73	104.77	105.69	105.59	107.39	107.16	106.38	107.01	105.66	104.64	106.81	109.28	106.34	105.47	107.35	104.15	108.47	106.34	104.73	106.19
[truncated: 150 more columns]
