# Supplementary material for: Genetic dissection of main and epistatic effects of QTL based on augmented triple test cross design
Source: PLoS One. 2017 Dec 14;12(12):e0189054. doi: 10.1371/journal.pone.0189054 (PMC5730204; doi:10.1371/journal.pone.0189054)
Supplement: S10 Supporting Information — (ZIP) [file pone.0189054.s010.zip › z6_400_0.5_5.csv]

106.26	107.44	109.21	102.22	101.87	106.61	106.09	110.31	109.46	96.141	110.73	107.86	105.6	98.77	102.77	106.55	107.31	107.1	106.71	103.12	104.16	104.36	104.31	109.59	107.36	103.36	105.66	102.87	103.86	102.64	101.63	109.57	105.85	110.94	105.14	102.69	104.9	107.41	102.58	103.76	106.78	108.33	110.13	104.47	107.52	109.15	103.37	107.65	107.33	103.4
115.92	113.94	112.91	109.24	113.12	109.72	113.69	112.16	110.47	110.37	108.33	113.22	105.84	109.82	108.79	109.55	113.78	110.88	110.07	109.22	109.28	111.61	112.47	109.82	109.92	110.98	112.02	105.73	109.77	110.13	109.68	109.56	113.26	111.27	108.96	111.22	107.99	111.46	110.82	108.08	112.94	108.47	107.98	109.82	108.52	108.68	111.78	112.32	106.81	107.95
110.34	105.35	109.17	106.2	103.82	107.01	103.99	108.96	103.1	110.46	103.12	107.93	102.23	109.79	105.51	106.67	104.51	105.79	102.97	104.22	105.93	107.32	102.89	108.03	108.14	108.86	110.97	107.46	108.58	104.66	103.33	102.12	109.15	103.84	101.94	106.51	104.71	107.2	102.78	103.48	105.02	109.47	102.56	105.79	106.42	107.85	108.73	108.35	109.02	104.15
110.09	109.88	104.45	110.33	103.09	109.77	103.79	103.99	109.61	107.1	108.09	111.49	108.43	106.58	106.96	110.61	103.95	105.89	106.92	105.72	106.88	107.33	108.24	107.49	110.66	108.11	107.92	100.24	107.2	106.51	109.38	110.98	106	109.3	102.57	106.9	103.6	105.86	107.97	106.69	105.86	107.24	105.46	105.53	109.83	109.04	106.18	105.62	106.9	105.86
104.31	100.45	105.35	97.793	97.882	97.475	101.72	104.63	102.88	97.437	104.09	104.04	97.403	100.88	99.154	104.59	98.228	102.58	102.18	99.754	103.81	97.735	100.14	99.634	97.503	100.76	101.76	100.67	100.39	101.51	97.187	103.45	98.15	103.27	101.89	102.56	100.58	101.04	102.2	104.49	101.82	100.85	100.69	101.78	101.67	96.646	101.96	101.46	100.67	100.54
96.489	101.62	100.94	101.3	100.09	99.696	98.272	99.498	102.04	105.32	98.535	96.267	101.43	101.29	102.59	100.65	100.44	101.76	100.8	102.84	100.69	100.13	100.83	101.61	96.965	98.716	104.03	103.47	100.51	98.603	99.316	99.229	96.787	98.419	104.86	104.18	105.32	103.76	99.151	100.97	100.31	102.32	104.45	100.72	101.01	99.808	102.48	101.55	97.932	101.83
107.45	109.55	107.61	107.78	104.8	112.16	107.05	110.26	107.38	109.54	102.29	107.91	104.3	103.96	108.78	102.57	106.2	107.76	102.47	107.89	103.01	106.55	112.9	105.56	107.84	106.85	106.11	103.83	105.26	107.04	103.65	107.59	110.9	109.18	102.94	102.32	106.65	105.57	109.37	107.7	104.28	109.56	102.06	103.99	105.89	108.74	105.34	110.38	108.79	101.73
100.01	100.77	100.59	100.5	96.88	101.05	104.01	102.42	103.2	99.402	101.43	98.57	103.34	96.971	99.466	99.954	102.69	102.01	100.78	102.75	100.96	98.151	101.98	97.735	97.959	101.12	98.85	100.98	101.01	101.62	98.413	100.37	104.41	100.18	101.56	102.6	100.69	97.686	102.23	100.02	99.793	99.266	98.079	97.338	104.67	101.57	100.98	100.55	100.86	105.75
109.99	107.06	108.48	106.88	106.84	108.74	103.65	104.27	103.75	105.35	108.35	105.31	109.84	104.99	113.14	105.22	106.33	110.5	104.21	106.08	105.22	110.78	110.78	109.31	107.85	107.67	105.69	108.17	105.83	109.57	108.15	104.12	106.79	116.03	106.04	110.57	113.74	109.51	112.55	106.8	104.09	106.17	107.61	108.69	106.85	109.5	108.34	109.38	108.13	105.26
108.7	106.26	105.3	103.46	102.73	106.24	105.37	106.4	102.19	103.55	105.11	101.04	104.97	103.34	102.41	100.17	111.31	106.7	106.78	105.55	108.05	109.46	104.17	107.02	107.01	108.84	102.39	107.62	106.89	107.08	107.29	104.58	111.56	106.84	107.51	108.85	108.86	110.81	105.39	111.29	104.65	104.07	107.98	105.36	110.57	105.89	105.33	105.93	103.53	102.66
99.464	100.84	96.147	100.1	96.888	98.208	97.332	97.203	98.371	93.943	97.438	94.424	97.644	101.59	94.86	99.115	93.97	99.204	99.757	99.531	97.689	96.056	92.649	100.24	95.639	92.886	95.994	100.17	93.543	98.848	98.463	99.303	96.592	99.721	96.462	96.679	96.396	95.81	93.238	98.211	93.457	100.3	93.482	96.134	99.118	98.55	99.423	99.467	95.503	97.782
108.4	108.5	102.88	109.08	105.77	108.09	109.5	105.93	110.95	110.25	110.1	107.09	107.47	106.85	108.68	108.14	110.23	107.98	108.89	104.61	107.67	108.26	111.6	109.23	104.82	106.57	106.71	108.75	108.81	108.11	108.23	108.16	110.14	107.74	111.53	106.82	103.34	107.02	108.08	113.01	109.73	107.43	108.94	101.25	106.75	109.16	108.79	110.05	108.6	111.02
104.78	102.94	104.59	107.87	106.61	109.68	105.26	104.51	106.16	103.74	107.97	109.4	107.87	104.34	111.29	106.78	103.5	108.49	104.6	103.77	106.28	103.58	107.49	106.33	106.03	105.57	105.69	102.97	106.63	100.48	105.05	101.58	102.74	103.95	106.3	106.11	107.15	109.57	110.07	102.95	102.76	103.53	104.4	106.04	108.36	108.09	105.59	104.76	101.55	106.01
107.43	109.2	107.63	104.56	108.93	109.78	106.04	107.34	108.15	106.02	104.27	101.85	107.48	108.06	108.61	109.41	109.88	107.93	106.12	110.68	109.6	111.66	105.58	109.93	104.89	107.98	105.26	107.85	110.48	111.21	106.03	105.57	107.19	108.17	106.68	109.15	106.37	104.69	105.3	106.27	105.44	106.75	107.31	104.45	108.21	107.48	106.25	107.45	105.98	104.12
107.18	107.04	108.5	110.76	108.19	105.23	105.44	108.71	107.17	105.99	110.54	110.56	104.65	105.21	106.18	106.86	104.01	106.36	107.79	108.39	106.71	106.99	105.45	109.03	108.8	108.81	110.74	106.77	109.94	108.54	110.5	109.87	113.08	105.17	110.66	110.05	112.52	107.19	109.47	104.18	107.59	106.03	106.32	111.04	107.15	112.19	108.81	109.73	109.25	109.99
101.94	97.173	101.38	98.886	101.44	102.56	95.094	101.35	103.5	101.29	105.99	100.97	96.391	103.19	100.74	101.26	102.25	99.594	103.41	106.15	102.21	96.437	102.61	102.74	102.02	95.421	101.71	100.89	98.062	99.308	102.14	99.846	98.309	103.34	103.87	102.79	102.24	102.95	100.47	100.45	99.168	99.96	104.11	102.91	101.3	100.85	95.058	96.967	98.501	102.1
109.84	103.73	107.51	106.57	108.47	106.34	105.32	110.58	112.42	105.24	108.93	110.27	109.24	113.43	110.22	107.51	111.6	113.66	107.71	105.94	111.76	105.93	108.91	107.64	108.7	107.55	108.26	111.49	108.83	112.45	110.88	110.08	108.05	108.06	110.72	109.89	114.88	110.54	109.76	107.48	106.34	109.94	112.54	112.93	109.53	108.51	109.47	107.34	109.94	107.18
99.255	97.209	96.055	100.23	97.628	96.168	98.38	99.825	101.78	97.32	100.6	99.075	99.765	102.78	101.13	98.787	97.126	99.228	94.641	96.485	97.092	98.303	99.944	95.65	97.542	99.255	98.874	100.79	100.41	93.787	97.627	96.931	97.653	97.985	103.9	95.692	100.46	97.796	96.76	98.619	98.179	101.88	94.616	100.09	102.63	100.83	100.21	100.83	103.76	97.92
108.48	108.7	104.73	106.64	106.53	103.52	107.01	96.968	103.76	103.38	107.95	101.79	110	102.67	108.08	107.55	104.36	109.93	105.02	106.58	107.58	104.95	109.42	104.93	105.86	106.78	101.42	108.22	103.01	109.09	104.42	102.44	105.97	108.21	107.75	108.36	108	105.29	106.21	104.11	100.75	104.88	105.42	105.16	103.26	107.02	102.71	103.87	102.37	101.26
97.373	94.96	93.618	97.571	96.747	95.741	98.583	96.07	97.775	101.06	100.42	96.394	100.82	96.367	96.739	97.486	98.193	98.323	99.291	95.014	99.762	91.484	98.374	101.82	97.513	99.7	95.113	99.723	97.53	95.573	93.219	97.646	95.823	99.454	98.175	99.049	98.327	97.343	102.55	97.858	96.144	97.216	95.779	95.999	100.7	96.723	99.644	102.13	97.722	99.231
107.2	106.05	105.98	107.98	106.9	105.09	106.73	108.65	103.86	112.6	103.43	106.66	106.78	111.31	107.81	112.06	105.48	108.65	104.57	102.66	108.15	108.46	108.61	108.25	109.55	109.85	109.81	111.7	106.7	107.17	104.07	103.83	109.6	109.16	102.57	110.03	108.61	109.25	108.76	107.79	109.02	108.21	106.66	108.58	105.34	106.64	108.11	104.62	107.82	105.2
108.41	104.69	105.5	110.88	106.28	105	115.59	109.48	109.33	106.93	111.25	105.83	111.01	107.38	103.75	104.89	105.11	106.24	109.41	105.76	109.76	106.04	106.36	107.4	104.07	107.49	111.93	108.14	109.91	108.14	109.26	107.29	109.26	108.49	109.82	107.79	110.56	108.35	104.07	109.07	108.01	114.09	104.96	105.77	104.46	108.34	105.46	108.93	104.2	111.06
107.1	102.61	107.74	110.33	105.12	104.62	110.77	107.51	112.3	104.21	105.66	106.48	108.18	106.42	103.96	104.86	108.7	107.37	105.72	107.93	107.26	109.31	103.58	103.22	105.86	106.08	105.58	103.53	109.37	107.6	107.63	106.74	102.22	104.06	107.05	111.55	107.36	105.46	109.27	105.7	105.1	104.89	106.13	108.58	108.71	109.5	109.77	105.73	105.47	106.49
107.77	111.41	105.32	110.03	113.36	110.47	107.45	109.66	107.06	106.39	108.35	106.91	105.11	113.51	105.79	111.91	109.92	105.3	105.09	106.77	106.64	109	110.96	110.55	103.39	103.94	110.42	110.41	110.53	107.34	105.79	105.8	108.04	107	108.56	109.47	107.27	108.13	108.87	111.14	107.74	108.22	109.51	111.07	111.3	107.97	107.39	102.85	105.72	106.72
106.81	106.86	109.88	107.61	108.55	109.82	107.33	105.67	111.12	107.69	106.61	108.62	104.84	110.8	103.9	112.25	105.54	109.69	107.1	107.5	109.36	108.21	109.05	106.99	110.67	109.23	105.05	109.29	107.8	106.96	109.19	109.3	110.63	104.36	110.6	108.02	103.27	110.8	110.98	110.94	101.1	111.41	107.11	113.19	112	108.39	110.36	108.33	109.63	115.4
113.33	102.83	109.41	107.12	109.01	104.87	106.3	111.56	107.39	110.04	107.66	106.75	106.88	106.8	105.58	107.25	103.77	109.18	106.23	106.9	110.43	106.49	104.57	107.89	106.83	106.96	104.75	107.47	108.16	103.22	104.62	112.83	104.03	107.99	107.6	108.37	107.73	105.12	105.2	109.61	108.32	111.02	108.98	108.56	107.68	107.74	107.1	105.79	108.37	104.24
106.15	114.43	102.58	108.12	103.7	110.26	108.2	103.25	108.46	110.94	110.68	110.06	108.41	105.27	104.74	106.63	108.54	103.47	105.19	106.81	105.98	104.88	106.91	109.76	104.36	108.87	106.93	102.96	102.14	104.9	104.43	107.66	109.86	101.75	106.6	103.72	111.23	104.94	105.59	107.96	108.12	106.5	108.23	101.41	104.94	106.55	101.57	105.41	107.91	109.64
98.85	99.84	98.4	99.258	98.962	96.157	97.356	98.572	100.98	97.678	97.212	99.009	96.422	99.52	98.236	98.727	100	96.94	99.139	96.737	100.57	100.39	100.84	100.01	96.886	97.484	98.279	97.64	97.968	95.884	98.907	102.3	105.5	93.566	100.6	100.6	95.711	98.83	96.23	97.989	96.479	100.34	96.973	92.697	100.96	96.113	96.688	101.81	93.785	98.126
106.86	109	106.31	105.95	105.45	103.95	103.49	109.39	101.22	102.93	105.29	106.36	104.83	111.65	109.36	106.57	110.57	108.08	110.45	102.5	110.52	101.37	105.88	105.17	106.33	105.5	106.58	106.01	106.76	105.26	105.22	102.68	105.07	108.62	105.74	110.08	102.53	105.08	107.89	107.36	106.71	105.02	106.8	106.4	105.82	102.24	103.9	107.13	107.94	108.98
103.34	97.632	100.68	98.024	101	98.617	91.661	97.718	98.549	99.169	91.624	100.07	99.022	100.44	97.877	96.626	99.749	96.859	96.692	94.46	99.947	99.424	104.5	100.21	100.92	99.094	102.69	95.093	101.81	96.616	102.78	101.51	97.311	99.544	100.4	98.86	98.828	97.226	96.943	98.279	100.84	98.562	98.762	100.93	94.485	95.772	100.29	100.39	102.81	99.804
112.62	104.56	111.81	109.99	109.86	112.95	109.47	105.76	111.04	109.73	112.23	113.61	106.6	110.48	110.78	110.54	110.93	107.96	112.24	109.26	111.99	111.33	109.09	109.92	106.32	114.7	110	110.58	107.77	109.54	114.05	108.91	112.37	112.94	114.14	108.26	108.36	106.93	110.7	105.49	109.62	112.4	110.34	108.74	108.93	113.33	111.91	115.83	111.27	111.22
106.97	101.31	106.95	105.92	107.12	105.76	103.62	109.52	103.52	102.39	99.488	109.13	103.84	106.65	110.37	110.66	104.28	102.53	101.16	102.51	106.38	104.69	106.1	106.85	104.67	108.34	110.1	104.37	104.74	105.47	100.17	104.71	107.93	110.42	107.06	101.38	103.37	107.93	106.62	108.37	107.15	106.28	104.33	108.63	106.62	105.56	103.34	109.24	105.08	105.42
106.49	107.4	110.08	105.07	108.73	105.84	107.74	108.73	107.35	109.34	108.92	105.77	107.02	110.97	110.66	111.13	111.11	109.03	108.73	106.56	106.65	105.57	107.91	110.13	105.07	114.49	107.6	113.21	111.71	108.77	106.51	106.03	106.82	109.44	104.81	108.34	107.01	104.84	109.54	109.14	109.81	107.04	109.52	107.26	108.06	104.58	110.73	105.06	107.44	108.99
105.29	104.61	108.17	105.52	106.05	106.98	110.57	101.68	103.43	104.23	102.44	107.56	105.51	107.8	107.88	109.15	110.86	107.59	110.63	107.99	103.22	108.58	109.4	109.85	106.45	105.12	101.45	105.07	107.89	108.5	106.91	105.8	107.5	107.95	107.9	105.2	111.22	109.59	106.33	105.49	109.07	107.2	105.72	109.07	106.83	108.31	102.78	104.35	103.52	105.25
109.75	108.39	108.61	108.73	105.72	106.86	106.88	112.85	110.54	105.35	108.35	103.68	105.49	106.95	103	108.56	106.67	107.71	108.27	111.74	110.51	108.4	108.42	108.43	103.66	110.69	107.73	109.36	109.32	108.78	105.24	109.13	108.59	108.17	110.24	112.82	110.42	107.78	110.07	106.18	112.26	106.42	114.67	112.68	108.45	108.75	105.35	108.31	110.42	108.51
101.33	102.2	100.24	95.633	105.06	101.25	99.394	96.022	100.01	102.53	97.335	98.829	105.59	103.54	102.6	100.34	99.344	98.554	97.227	99.311	101.32	102.39	97.222	100.03	98.279	101	96.708	100	100.92	100.39	97.887	99.439	99.907	107.15	100.58	106.88	97.952	98.762	100.39	101.1	100.99	104.82	102.37	100.44	102.55	102.23	101.81	100.3	97.239	101.29
106.91	107.69	109.13	101.34	104.82	102.86	103.78	106.49	102.4	103.29	107.94	111.5	105.09	104.99	105.8	105.15	105.55	104.07	102.47	103.44	106.06	106.46	107.98	102.94	101.81	110.31	104.13	104.38	103.43	108.99	106.27	101.45	110.01	107.55	107.22	105.53	103.43	103.52	101.18	102.3	107.16	104.38	105.9	103.59	107.47	103.53	105.52	107.98	109.46	106.61
106.25	99.453	102.93	110.06	109.84	105.84	101.04	102.34	107.69	107.55	102.13	110.69	110.47	106.65	108.67	106.24	102.99	110.15	106.93	104.17	107.67	105.65	108.21	102.11	103.38	107.28	106.15	106.68	108.27	105.65	111.62	105.4	105.57	105.87	109.85	109.76	105.58	103.81	104.52	106.48	108.21	104.36	102.91	110.51	102.9	107.29	109.06	105.43	108.49	106.51
109.21	108.23	110.82	108.68	104.29	110.4	105.59	109.48	106.19	109.15	106.64	106.85	109.87	106.57	106.94	108.82	109.08	111.16	111.28	104.58	107.91	108.13	109.22	107.83	110.74	104.96	108.02	110.11	107.77	108.82	111.07	110.42	106.32	106.54	106.67	105.02	107.06	107.18	104.51	111.5	106.51	109.74	106.07	105	105.35	111.89	109.34	105.17	109.15	108.24
103.26	100.86	97.035	99.233	99.335	101.89	96.497	98.175	105.35	100.86	105.62	104.75	97.795	99.599	98.687	100.71	102.36	105.01	95.078	98.281	100.92	103.88	101.03	100.84	103.93	96.977	100.97	101.9	104.43	104.43	100.03	103	100.53	97.003	100.99	100.99	99.624	102.57	103.16	99.086	100.04	102.89	106.99	100.65	103.05	101.88	98.014	95.715	102.85	100.31
110.24	108.2	108.47	110.96	109.6	107.73	110.53	103.48	110.48	112.22	110.85	104.3	108.64	104.6	108.99	109.95	109.41	111.42	107.13	111.23	106.08	106.45	111.13	109.01	110.19	110.8	108.16	107.79	107.65	108.13	107.04	104.91	113.19	106.32	104.42	108.33	107.09	109.09	103.49	110.81	110.36	109.41	109.28	105.1	107.03	105.39	109.72	105.93	108.76	107.07
102.8	105.39	107.01	102.45	108.34	103.5	108.06	105.4	101.49	105.74	106.42	102.51	109.67	108.18	107.45	104.46	106.22	104.85	103.42	106.43	106.16	106.06	104.97	103.98	106.56	106.53	100.76	107.07	102.9	103.91	101.26	108.52	105.22	101.59	107.25	107.02	105.69	104.71	106.94	103.54	104.91	104.73	108.12	97.166	106.68	107.27	102.1	105.3	107.07	102.63
107	105.55	105.1	108.54	102.67	107.58	107.39	108.3	103.59	105.72	103.64	105.15	103.61	105.94	107.23	104.91	101.04	99.351	104.81	104.34	105.01	103.87	104.44	104.24	107.21	101.27	103.02	102.87	105.07	107.11	104.41	106.9	108.97	107.98	106.32	109.27	105.22	107.58	106.84	103.95	101.65	106.94	102.31	107.18	107.33	107.27	103.12	108.08	109.53	108.19
105.21	110.14	108.34	107.29	109.53	111.84	110.77	107.41	107.25	109.91	106.42	109.46	108.13	110.7	112.47	109.66	115.45	108.53	106.32	107.56	102.43	111.23	111.87	108.94	108.66	108.47	108.05	105.25	110.64	108.8	109.08	108.16	106.35	104.77	108.47	107.92	107.78	106.62	103.32	109.94	110.13	108.45	113.16	111.05	109.26	106.98	107.04	110.67	108.19	112.48
101.85	106.07	105.73	105.74	100.64	106.84	105.05	107.65	105.39	104.53	105.8	109.28	103.06	106.46	108.2	103.92	99.874	107.52	103.88	105.75	105.82	106.14	108.2	103.85	101.36	106.14	104.39	108.35	106.15	103.48	107.51	102.89	102.58	104.7	103.54	103.05	105.64	103.48	105.14	104.3	106.98	104.9	108.14	103.05	104.2	103.83	107.06	101.46	105.84	106.38
111.28	106.05	106.45	108.14	106.3	106.79	106.36	107.48	106.68	104.75	101.23	111.71	108.85	109.86	106.3	108.77	106.47	106.15	109.18	104.9	107.73	109.91	107.96	106.75	104.22	103.92	109.28	108.85	112.28	105.13	110.39	107.63	108.22	104.29	109.23	104.32	105.85	107.73	106.14	107.9	106.83	110.31	110.38	103.79	107.41	106.11	103.48	101.75	105.52	103.33
101.41	96.39	99.314	103.41	100.61	101.72	96.118	102.64	99.257	99.542	98.006	97.689	103.01	100.75	98.737	104.39	104.69	102.57	98.339	98.684	98.499	101.73	98.878	100.29	99.408	103.47	100.84	95.884	96.79	100.44	98.723	100.88	102.11	105.26	101.84	105.59	100.3	100.69	97.829	103.17	100.68	98.465	98.76	101.09	101.12	100.78	99.632	104.73	102.66	96.857
102.61	104.25	105.76	104.51	104.63	103.65	104.18	105.02	103.83	106.09	101.89	101.09	107.93	103.58	107.33	108.68	106.99	103.71	106.05	106.05	104.73	101.75	105.27	104.35	107.15	103.56	105.44	104.3	102.8	107.46	98.339	97.24	105.74	105.54	105.17	108.16	98.539	102.78	106.12	107.35	107.04	106.11	101.31	102.25	109.24	108.32	105.65	107.53	106.5	106.72
100.86	105.39	108.29	108.12	104.49	104.31	103.35	105.41	110.02	101.7	106.06	106.12	106.85	106.88	103.04	109.24	107.92	106.14	101.61	109.52	109.38	105.54	109.28	105.53	101.98	103.13	107.19	103.19	106.32	102.59	106.14	108.18	108.32	107.97	110.2	101.56	105.48	106.2	100.93	107.41	105.8	103.2	106.52	103.64	109.76	105.55	104.9	104.34	107.38	102.99
106.4	107.42	111.87	111.98	107.35	107.33	107.16	109.12	109.29	109.53	110.58	107.53	109.7	109.44	106.69	107.96	104.48	110.78	107.34	106.43	108.18	102.7	107.27	109.67	112.07	106.76	109.37	103.92	109.48	106.65	110.3	110.9	105.64	107.5	106.34	106.45	108.82	105.89	108.31	106.08	106.22	106.75	106.33	113.11	105.36	107.45	110.23	110.15	109.65	109.93
99.92	97.61	102.72	102.08	98.938	98.119	95.707	97.333	96.622	99.054	97.973	93.027	95.168	99.651	97.31	95.826	93.892	95.823	99.397	99.649	98.816	96.674	98.769	94.964	99.096	94.414	95.741	100	98.091	95.205	94.188	94.941	96.09	98.357	97.375	101.93	99.499	100.27	94.333	95.528	101.77	96.623	94.474	98.457	101.12	100.39	95.12	101.11	97.092	103.09
102.35	103.47	101.93	97.756	97.165	101.42	100.76	101.63	101.81	99.631	99.665	98.988	101.12	99.557	102.89	102.21	99.312	102.79	101.39	104.19	103.68	101.33	103.95	94.897	96.373	99.779	97.944	102.43	105.36	103.24	100.11	98.455	98.962	100.04	100.12	103.06	103.12	103.27	100.94	100.61	97.828	96.451	100.68	100.74	101.32	99.295	96.794	98.652	97.35	102.36
105.78	104.65	107.18	104.76	106.22	106.59	111.47	107.93	108.93	107.61	106.72	108.06	107.02	105.78	108.4	103.62	106.29	104.42	106.44	109.54	104.68	105.01	104.82	108.69	102.92	106.31	104.43	106.3	103.63	106.51	102.82	104.49	106.64	106.69	105.75	106.3	106.15	109.88	105.99	106.62	108.03	105.55	106.78	105.62	104.32	107.51	108.21	103.98	106.99	108.09
108.6	112.35	111.38	112.24	105.08	111.36	108.3	108.52	108.9	103.9	106.2	112.23	110.45	112.5	107.54	111.44	113.77	112.2	111.37	115.92	108.28	109.12	109.47	112.66	111.84	110.19	108.65	110.59	108.13	114.38	107.52	112.13	116.43	112.64	114.01	111.2	114.55	110.72	116.46	113.57	108.21	112.6	112.67	107.68	108.45	110.84	112.04	110.74	109.05	107.43
110.99	110.18	111.29	108.96	104.54	108.5	106.72	106.55	108.3	104.97	106.49	113.47	110.44	107.78	107.63	109.14	108.99	109.42	111.1	108.96	105.89	101.16	109.7	109.8	111.45	110.61	105.94	102.18	104.51	109.91	110.71	105.16	106.97	112.91	107.63	108.81	109.81	110.34	107.4	107.95	106.86	104.54	106.55	106.79	106.84	108.7	107.34	106.36	107.9	109.36
106.11	106.21	108.45	102.9	104.28	106.57	108.96	103.96	101.42	105.61	108.95	103.98	105.8	105.4	106.47	103.05	104.06	106.91	106.65	106.39	109.79	104.67	108.92	107.23	105.32	106.69	104.04	107.72	104.47	107.54	100.98	104.26	102.27	109.54	111.39	104.42	105.76	103.47	108.11	100.62	108.22	105.51	104.58	105.86	105.2	104.96	103.44	105.31	114.38	105.56
100.36	105.38	99.814	99.537	100.4	100.58	101.85	101.28	101.16	99.322	102.54	103.83	98.287	96.678	101.15	97.963	102.94	98.012	98.871	101.04	95.237	98.08	97.95	103.01	100.44	98.054	100.74	95.773	99.903	103.11	99.734	100.84	97.557	98.02	106.2	99.597	98.674	103.77	100.53	100.33	97.659	101.09	97.324	101.23	102.22	102.32	98.554	100.58	103.21	100.4
112.98	107.88	105.58	108.85	101.99	106.71	109.83	102.94	107.46	102.76	103.9	106.58	105.93	107.63	101.82	105.79	108.4	104.32	104.4	105.05	102.31	104.2	101.89	106.08	106.92	108.87	103.77	107.03	105.78	102.76	112.07	105.75	102.58	107.9	105.48	102.27	104.82	105.12	107.18	105.56	107.07	107.75	108.1	105.94	105.54	105.1	105.98	104.99	109.07	106.68
108.86	105.68	108.5	109.12	107.83	110.92	113.29	109.04	108.42	107.51	108.29	104.3	104.84	102.97	108.47	107.49	107.11	107.96	108.38	106.62	108.37	104.44	107.64	109.41	110.01	108.21	105.42	110.48	107.89	110.12	104.43	106.58	104.24	108.65	110.93	110.3	112.96	103.3	105.18	108.72	109.15	109.75	105.94	109.74	104.21	111.21	107.31	104.65	107.03	106.88
101.55	106.96	105.09	105.56	106.47	102.31	103.32	110.02	107.49	104.48	107.61	112.33	106.32	101.65	107.1	104.47	105.94	102.54	104.27	105.32	105.14	105.31	104.86	106.1	106.71	105.13	104.26	106.1	105.48	108.45	110.8	107.33	102.86	103.61	103.97	107.98	108.35	105.81	102.78	105.45	104.96	105.12	106.83	105.47	104.05	107.22	104.5	103.55	109.82	101.68
101.79	109.23	105.75	102.06	108.94	100.43	107.76	103.43	101.43	105.3	108.05	108.74	104	108.58	100.81	106.69	102.91	106.34	104.57	104.76	103.56	105.9	110.57	106.95	102.03	104.54	104.79	106.75	104.8	108.46	99.511	104.97	109.06	108.72	105.68	106.02	106.19	104.9	104.36	107.73	108.71	106.97	103.77	107.91	110.3	111.13	101.68	106.82	105.76	109.26
94.583	99.035	94.049	94.351	102.2	96.023	94.543	97.643	100.24	100.02	97.9	99.084	99.951	96.853	102.81	99.326	98.025	94.275	101.96	96.761	100.79	99.967	98.457	99.928	99.205	96.278	98.553	99.245	100.27	97.867	102.56	96.208	101.19	93.653	98.24	98.134	99.255	93.643	98.995	98.154	97.775	99.389	98.32	93.159	97.873	100.3	100.44	98.075	98.799	101.16
103.19	107.94	106.03	101.7	102.07	106.39	103.45	105.41	106.53	100.89	101.7	104.56	100.8	106.03	106.38	106.42	104.14	106.58	105.99	108.98	99.704	104.22	107.66	107.02	106.19	108.23	109.64	108.09	107.7	104.93	104.71	101.98	108.86	107.67	111.19	107.06	109.02	101.31	106.4	106.65	106.52	105.76	101.31	102.04	105.1	106.18	103	106.53	109.26	106.08
94.228	99.81	100.07	97.559	100.52	97.682	96.87	100.58	100.92	103	102.25	96.682	101.44	97.752	96.286	94.326	97.312	91.645	95.586	96.87	93.181	103.3	94.378	94.61	100.62	96.988	99.016	96.501	96.264	94.633	99.505	96.954	94.328	94.385	94.316	96.131	99.051	96.71	96.45	95.876	96.579	98.87	94.622	96.162	100.32	95.008	95.742	101.82	96.125	100.11
105.23	103.12	106.97	107.93	106.92	108.3	101.53	107.46	105.96	104.8	107.42	105.21	105.09	103.84	108.25	107.56	101	107.14	104.04	102.63	104.61	102.88	105.33	108.25	107.26	104.32	103.2	107.3	107.54	101.41	105.46	106.16	106.25	107.42	105.61	101.75	107.75	106.4	106.43	104.71	103.67	104.45	108.34	103.58	105.7	107.83	106.86	105.66	103.25	109.39
107.49	108.11	104.37	112	104.55	109.1	109.21	109.04	106.1	107.38	104.74	103.82	107.73	106.91	105.74	106.05	104.02	110.56	107.88	107.57	100.47	105.92	100.81	108.86	104.19	107.49	105.33	105.66	108.09	110.31	102.04	107.51	108.88	103.31	107.85	107.86	103.79	107.8	110.35	105.44	101.49	108.2	109.26	104.79	104.79	106.44	107.46	109.77	104.3	102.16
97.695	96.469	102.3	97.311	101.61	102.14	97.542	97.823	100.51	102.49	100.93	98.356	98.59	97.05	104.87	100.26	100.42	100.43	101.4	99.482	100.36	99.745	102.2	101.34	101.08	96.793	100.36	98.54	99.873	98.891	99.879	101.07	100.53	100.29	100.12	100.13	95.139	103.16	103.68	97.571	100.72	102.39	96.463	106.26	101.3	98.543	97.384	103.77	103.13	104.5
107.34	104.4	106.13	102.86	103.37	111.46	105.56	107.37	107.52	107.41	106.16	105.89	108.62	109.79	103.61	106.77	109.23	106.73	108.05	108.14	105.27	107.09	102.87	106.51	99.164	109.39	102.72	100.75	109.33	101.41	104.89	106.18	104.35	105.73	109.44	107.82	105.41	103.12	104.26	103.06	109.14	106.52	103.6	102.95	103.49	105.78	107.6	99.967	107.03	103.98
101.39	104.44	100.92	103.88	106.79	97.592	102.7	108.32	99.819	100.81	102.88	99.491	100.8	103.83	103.59	102.15	102.68	102.45	105.07	105.18	102.12	97.517	105.1	102.24	106.24	100.13	101.32	100.67	103.88	100.07	102.07	100.24	104.57	101.48	100.62	98.474	104.1	100.67	102.09	101.73	106.15	103.74	103.09	102.07	100.73	102.56	101.76	105.83	103.21	109.3
99.215	100.14	98.685	101.47	100.7	95.97	99.774	96.772	100.8	99.169	100.13	97.769	98.799	96.901	92.011	96.902	103.4	94.144	100.93	101.62	95.524	97.758	99.08	100.03	101.39	98.967	102.66	97.221	100.98	100.63	89.586	100.62	98.017	97.159	102.61	99.006	98.064	100.27	97.842	98.637	102.2	96.736	94.646	98.036	99.316	102.15	98.311	101.97	99.474	101.51
97.585	99.362	98.818	96.627	102.97	95.87	101.05	99.66	94.449	98.858	96.896	102.73	96.552	101.52	98.473	98.024	101.61	99.5	101	96.941	98.632	99.609	98.987	100.59	96.125	101.91	99.895	101.07	101.24	99.317	103.46	96.838	98.822	95.635	95.037	95.497	102.5	100.53	96.841	93.525	95.204	103.24	98.898	97.458	98.187	97.148	95.459	97.516	99.028	96.483
110.24	106.63	104.91	111.43	103.47	109.21	107.75	105.56	109.03	108.5	107.36	104.79	106.46	106.32	105.09	104.48	104.16	102.54	105.64	105.35	104.61	112.32	109.29	107.69	108.29	107.65	110.83	109.46	106.39	106.7	108.88	104.46	107.3	104.4	106.18	107.34	102.74	105.97	105.88	107.54	109.22	106.19	105.53	103.36	106.89	104.52	108.44	106.57	106.88	109.8
100.73	96.443	99.01	102.5	99.544	97.366	96.289	99.885	99.717	100.63	99.02	98.535	100.07	95.563	102.04	99.422	92.827	100.3	94.864	95.258	96.946	96.79	98.276	95.419	100.53	95.521	101.3	100.2	100.8	99.206	97.889	97.093	99.28	100.87	99.61	94.686	97.796	101.74	100.55	96.19	99.925	100.21	98.01	96.854	97.867	96.146	102.18	97.817	98.666	97.291
107.98	106.77	105.61	108.67	105.67	109.16	107.7	108.72	103.53	114.54	103.08	110.03	108.69	107.76	109.14	109.77	108.81	104.19	110.79	108.52	105.22	106.48	107.07	104.63	109.19	105.15	107.93	109.76	109.08	108.06	111.72	109.24	107.67	108.02	105.97	107.53	109.17	106.77	105.79	108.08	109	107.13	109.02	110.49	110.98	109.75	105.28	110.74	106.65	106.46
108.95	110.96	108.78	109.03	107.06	108.66	104.97	108.82	107.07	103.68	110.5	108.37	104.7	106.59	111.45	111.26	110.63	106.07	108.66	104.26	106.37	107.33	108.46	108.19	108.42	104.26	111.94	105.62	106.9	105.79	107.56	109.5	104.68	106.98	108.56	108.9	109.29	113.57	108.87	111.74	110.03	107.44	107.7	110.54	107.95	105.06	107.22	110.38	107.12	105.06
105.44	109.21	105.97	105.5	105.83	105.99	110.97	102.93	108.03	107.72	107.78	109.34	107.96	103.26	102.96	109.81	109.67	111.27	108.48	106.07	102.44	107.86	106.15	108.45	100.86	107.77	105	110.4	106.46	106.21	109.26	109.33	107.09	108.29	107.87	104.74	107.25	106.41	107.59	105.88	105.97	106.14	108.46	110.56	104.49	105.3	102.21	104.84	108.4	103.68
107.59	101.64	101.8	106.37	102.87	106.4	106.09	106.77	108.06	108.69	109.8	101.3	103.67	108.42	98.153	103.56	104.41	109.3	104.5	106.72	103.6	104.66	109.41	102.26	104.05	107.41	106.58	104.79	104.85	104.05	108.27	103.05	105.55	100.7	112.52	103.83	102.22	102.95	101.31	105.93	103.66	108.89	108.42	106.09	104.51	104.95	103.71	105.49	102.64	106.56
107	104.45	105.23	106.72	101.81	104.4	107.88	102.87	103.89	105.66	104.91	104.32	105.17	104.33	107.62	102.96	107.87	106.33	103.42	103.77	106.8	109.27	102.09	105.95	104.89	104.27	107.29	106.53	107.58	105.38	104.96	107.66	107.08	107.16	106.42	108.41	104.33	103.55	111.38	103.72	106.19	107.39	106.45	108.87	105.91	109.32	104.9	108.5	105.41	104.42
109.7	107.36	105.4	108.99	103.93	106.04	104.34	110.22	107.15	105	104.92	109.29	105.04	107.4	104.42	107.51	106.47	107.58	106.42	109.49	106.41	105.96	106.28	104.67	104.82	105.9	108.79	102.03	105.32	107.42	108.26	106.23	103.29	106.74	109.33	105.47	109.4	104.32	105.13	105.38	99.23	107.65	106.4	108.1	105.11	104.66	108.57	109.46	103.42	105.32
108.24	108.31	104.09	108.91	110.53	106.99	107.94	109.22	108.64	107.04	109.07	110.65	107.77	107.26	107.41	108.55	109.61	108.79	107.78	110.74	110.31	115.01	107.94	106.46	108.69	108.49	106.8	109.1	108.36	108.18	110.38	104.15	112.35	106.08	109.66	104.02	104.42	104.27	107.06	107.81	110.5	107.04	106.64	109.69	114.86	108.63	105.74	109.75	106.21	111.65
104.08	105.25	104.59	108.69	100.42	105.95	105.01	104.42	104.98	104.28	106.97	107.1	104.97	105.96	107.77	104.42	104.12	103.08	101.2	107.01	101.52	105.33	107.38	106.14	100.88	101.38	107.15	100.98	107.48	108.45	104.6	100.95	102.03	104.37	105.75	108.17	102	106.24	101.78	104.24	107.95	105.21	105.56	104.85	108.36	105.24	106.43	109.75	108.33	101.58
94.568	95.116	100.09	94.122	99.667	94.68	99.384	97.866	99.489	101.46	96.843	97.386	99.923	98.836	99.402	96.274	102.58	96.192	99.689	99.047	99.742	100.03	92.243	99.189	94.843	95.013	97.5	102.86	96.312	100.44	96.451	101.07	99.05	95.804	97.498	100.15	100.04	97.467	101.16	100.13	99.108	97.239	99.048	99.457	99.69	96.745	91.973	101.4	94.609	100.21
108.82	107.37	103.09	103.84	104.3	107.49	110.74	110.46	106.59	106.73	107.23	101.29	110.22	101.35	106.85	108.88	109.26	105.84	109.09	107.15	105.76	113.65	107.73	108.05	106.17	106.54	109.61	108.94	109.63	107.54	105.72	109.26	111.29	106.69	108.48	104.77	110.38	108.45	107.61	109.03	109.45	108.06	110.17	109.21	108.99	107.31	111.5	107.05	107.72	106.51
106.36	103.19	105.39	104.5	109.66	99.942	106.25	107.82	104.63	107	101.3	108.13	101.25	107.48	103.47	104.67	105.52	103.61	109.31	107.61	103.91	106.68	105.01	102.42	105.56	106.34	105.65	107.03	104.52	105.74	110.03	108.25	105.49	103.55	105.1	109.7	104.33	107.96	107.83	107.68	105.4	103.24	103.01	107.7	106.53	102.54	101.77	103.1	104.03	102.37
112.63	113.67	111.57	108.97	110.63	110.2	112.87	106.47	110.42	105.91	113.32	111.62	105.91	112.39	111.53	108.23	115.91	112.1	113.01	109	108.69	114.29	108.01	109.69	113	109.81	111.73	112.5	108.74	113.74	109.9	109.26	111.23	107.99	109.31	111.06	107.79	111.39	109.82	113.68	115.12	109.5	108.84	110.02	110.7	113.74	108.9	106.53	110	109.91
111.73	102.43	105	108.64	112.76	107.44	112.07	106.76	108.09	105.26	107.76	109.17	105.46	106.14	107.97	106.64	107.47	106.43	109.75	102.21	107.04	104.75	106.46	103.03	108.94	105.48	107.04	111.2	106.34	107.49	104.2	104.29	105.76	108.39	107.93	105.29	102.02	103.81	105.44	108.67	111.29	107.15	106.43	111.2	106.99	112.03	108.11	105.36	107.41	106.68
108.54	108.08	105.64	107.85	106.67	109.11	108.11	108.64	106.91	108.45	106.01	106.57	107.26	111.52	109.84	107.81	110.07	109.12	108.43	107.11	106.77	108.59	107.13	112.56	108.62	108.85	108.49	107.44	106.99	110.09	107.71	108.92	103.72	108.32	106.38	110.03	108.58	105.93	107.37	110.92	110.32	103.39	110.53	108.31	109.13	104.45	104.66	110.88	105.17	104.65
104.99	101.69	101.58	101.23	102.78	99.027	98.57	100.51	98.405	101.83	102.77	99.145	97.572	99.196	101.84	103.43	102.11	104.34	99.558	100.67	103.19	101.54	100.93	96.332	103.48	98.815	102.29	95.81	102.69	97.628	99.444	97.662	97.826	100.27	102.11	102.23	100.27	97.893	99.617	97.67	96.212	97.082	103.54	98.794	103.51	100.28	99.483	97.531	98.929	101.92
104.79	104.71	105.97	110.06	106.14	106.31	101.13	109.74	106.62	105.48	111.94	107.82	106.07	106.98	108.37	108.46	103.51	102.14	102.46	106.48	109.5	105.03	109.16	107.65	104.57	104.83	105.58	101.3	111.07	106.65	103.5	107.69	105.19	107.29	104.4	105.97	106.8	104.61	105.65	105.57	105.33	108.65	106.18	104.6	108.03	106.58	108.4	101.67	104.97	103.73
107.58	109.96	109.56	109	107.64	105.72	112.04	107.75	107.78	110.41	105.22	105.91	108.07	115.43	108.49	110.92	107.8	109.36	111.08	108.54	105	113.87	106.18	107.17	102.17	109.1	109.88	108.48	106.05	110.01	110.66	109.47	105.54	110.93	106	105.87	110.05	112.72	106.3	104.27	108.34	108.15	107.28	106.13	106.08	107.91	110.44	110.77	105.78	106.46
105.05	107.01	102.75	105.98	105.12	104.79	102.3	105.61	106.06	104.81	105.97	103.2	106.81	104.54	101.77	107.74	105.44	102.87	107.06	102.12	103.51	105.34	104.44	107.98	107.91	100.64	104.46	106.98	99.198	104.06	103.28	105.63	105.62	107.73	103.26	107.29	104.87	103.88	105.68	107.18	105.91	104.57	109.46	109.9	102.29	105.73	105.94	109.31	104.13	105.71
105.41	107.29	105.11	106.72	103.73	106.16	109.13	105.82	103.54	108.26	108.2	105.99	107.94	108.8	108.93	104.25	107.79	102.69	105.03	107.09	103.29	107.61	104.48	106.21	104.99	103.58	106.68	104.58	108.86	105.45	102.95	106.32	102.87	105.9	108.41	104.67	105.6	105.1	105.25	105.57	103.47	105.23	106.54	106.68	105.26	104.97	108.6	104.85	100.29	106.63
110.91	106.62	107.06	107.16	106.95	111.32	110.12	110.52	106.43	107.46	105.09	106.55	111.15	110.47	108.82	111.1	108.08	110.68	107.78	108.18	106.53	106.31	108.09	105.23	108.15	108.36	106.08	105	105.38	107.23	110.87	108.16	110.15	110.32	108.17	107.04	107.86	108.96	109.03	101.83	106.49	106.2	109.35	111.71	110.9	111.78	107.18	104.57	109.73	107.2
102.48	103.16	106.01	103.79	110.54	103.24	101.71	108.1	107.17	108.14	104.59	107.64	106.91	109.29	106.91	106.56	106.26	105.83	105.36	105.31	105.86	102.37	104.1	106.79	98.506	106.59	109.47	106.47	102.48	105.08	104.91	107.54	106.72	109.7	106.32	104.69	106.69	107.93	102.54	106.68	102.69	104.31	103.66	107.23	107.01	102.53	102.71	103.54	105.69	107.29
96.988	96.736	101.04	103.85	98.891	97.64	98.885	95.785	97.981	97.685	95.134	101.25	98.83	100.71	102.1	99.993	103.07	103.74	98.306	98.821	100.86	97.718	104.22	98.44	101.64	98.598	101.87	98.457	96.214	102.39	96.915	99.036	101.82	103.04	96.351	100.38	96.457	97.932	98.195	98.686	96.514	100.69	98.665	95.298	98.454	100.34	99.393	100.69	98.394	98.754
105.25	98.442	103.6	99.139	99.383	100.27	101.61	100.45	100.18	102.39	100.3	104.64	95.962	98.493	105.78	100.72	99	97.332	97.977	102.06	106.26	101.56	101.59	100.58	101.37	97.029	105.55	103.82	101.96	99.28	103.52	101.4	99.534	101.14	103.88	100.83	100.61	100.22	99.843	101.03	101.27	100.66	100.83	98.703	97.316	96.258	101.06	100.42	100.19	98.288
105.94	106.65	101.45	104.75	101.49	106.64	111.92	106.8	108.65	107.8	103.99	104.7	106.93	109.16	107.14	103	104.42	109.04	102.18	109.14	103.41	106.43	105.39	101.84	106.17	106.24	102.79	103.27	104.97	103.64	108.84	102.61	103.55	108.19	102.1	107.06	105.26	103.88	106.67	102.99	105.58	106.23	107.52	99.427	105.96	105.38	102.89	104.71	102.01	104.27
100.28	102.23	105.96	106.32	104.62	106.16	103.87	105.4	99.417	110.41	104.32	108.96	104.86	107.58	103.11	106.26	102.49	105.92	106.72	102.28	107.55	106.73	103.17	107.17	107.31	106.69	107.1	106.55	101.66	104.3	105.66	106.72	104.71	102.42	106.73	105.48	106.85	105.29	103.98	102.05	99.195	107.01	105.22	110.15	107.19	105.51	104.24	106.03	104.28	109.78
97.658	102.63	96.687	100.9	95.791	100.24	98.801	99.866	96.629	99.491	100.7	96.886	100.77	98.136	98.444	100.14	99.554	96.381	96.383	100.41	96.657	99.678	95.919	101.76	99.008	98.943	103.21	99.335	97.565	98.486	98.494	97.654	98.664	98.345	98.579	96.877	96.629	96.925	95.278	100.15	100.64	97.374	97.579	97.352	97.441	98.706	101.78	97.827	99.665	96.19
106.26	109.16	105.11	104.11	107.16	104	106.72	104.46	109.09	106.05	110.23	106.04	109.86	109.68	110.6	109.66	110.14	105.21	102.79	105.16	100.11	110.89	109.42	107.12	103.67	112.11	107.06	108.69	111.92	109.85	105.18	108.52	108.18	109.68	101.72	105.95	105.68	102.87	110.19	106.15	107.86	106.39	108.19	108.56	105.21	105.37	109.33	110.91	110.85	105.09
100.04	98.186	98.168	102.36	99.185	102.5	99.776	103.29	105.08	103.9	98.76	101.49	99.164	97.163	101.16	99.532	101.5	100.25	94.928	95.544	97.909	97.827	96.629	102.95	104.75	98.641	97.913	99.515	101.31	97.569	95.622	100.84	100.78	100.97	101.58	103.21	100.15	99.673	102.53	101.19	99.681	98.561	105.07	101.58	101.43	98.438	101.14	100.18	97.92	99.458
101.96	106.65	103.37	103.22	101.66	101.47	101.62	103.18	99.223	98.242	98.491	103.79	101.88	97.292	99.001	104.28	105	107.13	105.35	101.39	102.79	105.23	103.48	102.72	98.32	104.21	104.14	104.96	100.33	106.24	105.97	103.17	103.6	104.15	103.01	97.968	99.023	100.98	101.75	103.07	104.03	105.57	106.64	98.374	100.88	101.43	106.86	101.68	100.71	101.34
106.9	108.73	110.35	107.68	104.65	107.29	109.82	107.34	104.6	108.82	108.24	105.71	105.69	104.95	110.47	107.8	108.67	107.09	110.26	104.25	106.86	109.98	103.52	102.73	112.59	112.94	108.84	109.61	105.99	109.43	103.97	107.36	108.99	105.13	108.84	104.71	110.18	110.42	111.01	105.17	107.92	109.3	108.77	110.43	111.68	107.65	107.57	113.4	104.56	109.33
102.86	99.911	99.691	101.16	96.626	96.828	100.69	104.17	102.48	101.84	99.534	100.06	101.65	98.435	101.03	98.61	100.05	92.751	103.88	98.4	98.973	99.785	99.192	99.595	102.41	102.87	103.46	100.18	101.01	101.5	99.964	99.641	99.707	97.076	98.622	102.2	100.43	99.692	102.62	98.999	101.54	98.838	105.43	101.95	100.46	105.68	104.52	103.72	101.9	102.96
108.91	103.82	110.99	112.39	110.96	106.19	109.44	106.68	108.28	105.54	108.12	108.21	104.38	107.15	112.82	111.21	107.65	108.09	110.04	103.53	110.79	110.1	105.92	104.58	111.99	110.51	110.03	110.33	110.6	108.51	110.11	108.67	109.42	108.26	109	108.3	109.12	108.82	106.21	112.52	108.08	105.09	109.67	107.27	109.52	103.6	113.63	107.98	108.76	109.04
110.23	110.43	109.05	107.36	110.04	106.98	108.13	110.35	110.99	109.23	110.93	111.55	108.51	110.03	112.09	110.64	107.81	110.94	109.79	114.26	112.64	108.71	108.06	113.82	111.07	107.97	109.29	110.02	109.34	107.05	112.73	112.88	105.38	108.09	113.4	110.77	106.22	109.99	113.17	116.57	111.24	111.14	109.39	109.19	112.79	112.45	115.17	110.77	115.15	112.48
109.52	107.3	109.52	104.9	104.39	107.05	103.75	106.5	105.08	108.28	103.53	105.57	105.02	104.96	113.89	106.2	102.93	105.69	110.18	107.57	109.23	109.27	107.28	106.09	103.81	107.95	108.71	103.65	105.69	105.12	107.51	107.79	108.24	108.2	104.59	100.29	106.6	105.55	102.63	109.78	106.47	108.55	100.87	105.19	105.96	108.2	103.43	107.02	105.36	108.87
106.23	102	107.22	101.81	104.17	102.89	106.31	109.42	108.91	105.55	104.22	103.64	104.93	107.02	102.03	106.85	103.43	105.26	104.27	103.6	104.9	105.31	109.3	106.52	105.21	104.43	101.88	106.8	103.98	105.67	105.14	102.8	99.891	101.49	107.17	103.59	104.3	113.79	107.86	103.58	106.56	110.99	106.12	107	103.9	105.61	107.61	104.72	103.25	107.71
106.26	108.04	108.23	95.94	102.99	107.55	102.9	105.21	107.1	104.61	104.58	108.71	111.18	103.17	105.73	102.53	102.04	107.28	105.46	106.66	104.7	104.44	103.3	107.66	105.42	106.55	112.11	103.31	106.57	105.5	104.14	102.31	105.41	106.02	103.41	105.43	106.46	107.72	101.21	108.67	108.49	104.73	102.49	105.08	102.6	103.65	105	107.11	107.99	106.43
105.75	109.83	107.75	111.84	106.24	108.64	109.41	109.87	109.38	107.82	110.64	107.85	106.11	108.81	107.04	112.86	109.23	109.78	111.68	103.17	108.54	109.21	106.81	111.9	111.4	107.56	110.72	103.12	104.27	109.33	109.91	106.36	110.17	109.76	108.56	104.34	108.08	110.11	106.4	109.91	107.55	110.75	111.65	107.29	105.28	103.18	110.92	105.81	108.1	109.31
100.69	93.744	103.46	100.22	96.964	99.595	95.721	98.938	98.291	98.22	98.184	97.015	97.804	98.75	97.429	100.45	94.026	101.5	97.477	102.27	101.92	97.219	98.266	99.374	96.133	99.166	101.47	99.761	100.21	99.019	100.42	97.749	98.722	98.641	99.353	100.09	97.362	95.549	101.72	100.01	97.168	100.3	97.593	99.642	99.745	96.616	98.751	95.603	98.524	100.7
106.09	103.53	105.64	109.97	102.96	104.07	108.92	107.79	105.85	108.99	104.98	103.67	106.62	109.65	105.72	107.31	109.39	107.02	110.63	108.86	107.33	105.55	108.4	102.4	104.54	107.46	105.87	103.24	105.82	101.72	105.84	108.75	107.04	104.31	107.9	105.53	105.86	106.41	104.8	108.24	107.73	106.05	105.97	103.36	103.53	104.78	108.06	106.96	105.37	105.05
112.35	107.34	106.2	104.99	105.33	108.51	102.82	104.62	110.71	106.1	100.46	105.63	103.62	108.59	112.24	110.51	106.91	107.52	109.79	102	105.3	105.78	102.08	105.27	106.31	107.31	108.01	108.61	102.07	106.8	110.17	106.21	107.39	105.11	103.98	106.69	105.8	105.27	108.47	107.11	106.1	106.01	109.61	107.39	105.01	104.29	109.01	105.67	104.52	105.53
100.38	97.232	100.45	102.7	102.35	97.066	96.912	96.924	97.752	100.24	98.646	99.416	98.585	104.55	100.78	97.332	98.929	103.14	97.881	100.61	98.872	96.118	100.8	97.201	100.32	97.679	95.544	104.38	101.68	98.826	92.904	97.785	97.598	99.582	97.281	96.62	96.72	100.22	96.951	93.466	96.634	100.23	100.17	95.505	97.801	100.77	97.612	100.55	95.806	100.95
109.43	106.04	107.45	104.25	106.61	106.03	101.95	100.06	107.5	104.18	108.97	108.95	105.33	102.35	106.67	103.95	111.66	104.58	105.05	106.66	105.05	105.17	108.68	107.42	103.14	105.71	103.98	108.6	101.37	104.52	108.55	106.63	102.83	109.11	102.72	113.04	106.53	107.5	102.81	104.54	104.26	105.98	106.05	105.1	105.21	107.28	105.85	106.56	107.09	103.25
105.36	105.45	105.89	104.13	107.39	105.41	104.13	101.72	103.94	106.13	107.5	104.67	103.54	107.11	107.64	104.84	111.17	103.89	108.45	107.51	104.26	108.94	101.76	103.66	105.66	103.39	104.29	105.8	106.49	104.45	102.47	105.54	106.45	106.19	109.25	103.95	107.28	104.59	106.85	103.28	106.34	107.53	106.48	106.19	105.84	103.38	103.96	103.59	107.46	103.5
107.83	104.96	104.18	108.31	106.54	111.16	108.56	105.32	105.26	112.37	106.48	107.27	104.38	109.88	112.02	106.85	103.99	102.53	111.41	111.3	108.01	108.56	109.66	107.31	107.88	113.41	106.51	108.65	112.71	112.22	107.19	112.15	105.91	112.11	106.17	107.94	110.65	106.29	113.5	108.73	109.84	108.13	105.4	108.12	106.29	101.23	110.45	106.24	110.08	108.77
103.38	103.5	102.3	101.41	100.85	100.23	101.89	102.98	101.85	98.567	99.127	97.65	98.258	97.793	96.234	96.627	102	102.57	100.31	98.623	102.28	99.369	98.066	100.05	103.18	101.65	97.419	100.01	95.77	98.764	104.46	101.84	103.62	99.309	106.15	101.61	100.25	102.36	100.56	97.378	97.58	98.732	99.15	98.595	101.03	104.62	96.66	100.15	98.335	99.83
105.52	105.41	104.15	104.6	105.28	108	105.97	104.52	106.34	107.46	107.36	104.17	105.58	102.87	107.89	106.91	106.35	105.81	110.49	103.96	107.24	109.99	105.44	106.95	104.32	104.39	109.31	105.24	106.11	107.13	103.75	110.55	106.16	107.19	106.21	104.55	107.14	106.83	106.91	108.32	104.74	109.18	105.16	105.37	103.86	106.68	103.04	103.64	108.68	104.56
113.35	107.98	109.24	106.98	107.28	105.13	109.69	104.8	105.28	108.56	110.2	109.57	104.98	108.28	108.37	108.45	110.49	107.1	109.3	109.59	109.45	107.52	104.99	111.42	106.73	105	106.47	104.06	107.48	105.69	108.58	108.92	107.13	106.93	109.06	117.35	108.9	110.19	109.19	106.93	109.91	109	105.61	108.94	111.61	106.57	108.51	106.22	105.54	109.64
98.192	102.21	100.23	99.215	100.07	102.03	95.169	98.023	105.07	96.915	99.95	101.82	100.63	102.25	97.769	96.443	98.32	104.62	104.17	104.47	97.686	100.05	99.366	98.838	95.651	102.66	100.02	96.686	98.888	96.798	97.792	97.401	94.859	98.983	98.725	95.056	102.21	97.421	98.041	101.09	99.997	100.33	97.205	104.92	102.16	97.733	102.97	99.189	99.136	105.84
94.302	97.876	95.781	97.955	95.432	98.246	102.23	97.26	99.718	100.78	97.163	100.24	101.17	96.927	94.191	94.474	97.06	103.16	93.529	99.953	97.023	100.23	96.659	98.868	96.584	97.586	102.07	100.26	100.98	95.281	95.651	97.108	98.359	97.811	97.516	96.962	97.435	96.434	96.933	99.729	96.346	94.472	95.08	96.653	102.45	96.445	99.372	99.519	95.926	95.851
111.29	109.47	108.52	106.03	106.35	114.6	107.27	112.08	112.65	110.15	112.61	105.09	110.75	104.17	108.82	106.32	107.82	107.16	106.72	106.88	108.97	110.55	111.36	109.89	109.67	105.97	101.27	105.46	114.46	106.19	104.82	102.81	108.32	108.39	114.65	105.88	107.66	111.66	108.13	110.11	108.6	107.76	107.2	108.59	112.14	110.31	107.39	106.28	104.28	106.09
112.55	110.9	105.91	108.44	112.8	102.25	106.58	108.49	108.65	111.03	102.44	108.3	111.47	104.92	110.89	107.91	106.58	109.34	109.03	110.46	106.55	110.47	108.7	111.95	107.5	105.98	111.65	108.35	107.56	106.65	106.92	108.64	108.88	104.19	112.42	107.43	108.56	108.31	111.42	109.25	106.58	106.56	106.45	106.86	105.96	107.78	109.99	110.13	107.25	110.8
98.878	94.636	103.86	101.96	101.95	102.04	94.131	102.31	99.582	98.635	95.39	99.371	102.53	96.864	102.24	91.398	101.23	96.934	96.031	99.592	95.467	96.51	100.9	93.327	101.18	98.446	93.983	100.47	98.586	101.53	100.89	99.188	98.528	99.096	103.37	98.044	98.953	97.008	103.82	94.529	101.66	102.71	97.96	101.19	97.775	104.61	103.65	100.33	98.114	92.066
109.35	108.78	107.07	107.31	107.81	103.57	100.67	102.77	104.5	107.61	101.21	101.88	104.81	105.36	105.22	107.71	104.4	100.62	108.28	106.18	107.1	106.84	108.07	103.08	109.84	103.43	108.59	106.5	102.85	108	105.41	106.88	109.82	106.42	101.58	101.2	105.53	106.05	105.76	105.64	103.98	103.61	101.74	104.29	107.08	108.12	109.1	104.42	107.55	104.02
105.02	101.76	100.12	105.42	105.49	107.02	105.26	106.18	103.33	104.39	111.34	106.62	107.79	103.85	108.56	102.5	100.96	107.01	102.95	105.58	105.19	110.29	104.6	105.41	103.81	103.56	106.58	106.16	106.67	106.45	105.09	108.4	106.29	104.03	102.74	106.05	103.9	104.78	107.07	106.78	103.44	106.18	107.9	109.46	100.52	107.69	104.72	106.6	109.02	106.68
109.12	104.61	108.79	107.7	102.83	102.29	105.29	105.61	105.15	103.5	100.27	102.62	104.15	108.77	106.9	102.04	106.01	104.98	104.59	103.75	101.68	109.98	107.83	102.87	108.66	104.33	100.74	105.38	108.47	103.34	103.62	104.27	107.96	105.58	106.97	103.91	103.23	103.23	101.97	100.13	106.44	105.73	105.78	106.46	111.45	104.35	110.17	103.73	105.14	104.65
106.69	104.36	109.88	105.27	106.73	106.26	107.67	102.69	105.92	104.16	106.06	109.88	109.2	111.12	107.63	107.8	102.33	105.22	105.79	105.92	105	106.31	107.27	108.37	106.65	106.61	104.56	107.74	108.37	105.55	105.97	106.55	103.93	104.14	105.39	105.74	105.65	102.93	102.79	105.89	101.33	102.8	103.73	106.51	104.02	109.29	104.83	107.35	107.7	106.8
108.36	106.31	106.89	104.26	110.01	105.43	106.8	105.14	109.71	112.75	108.21	111.85	108.51	105.42	103.99	108.91	104.43	103.31	112.52	102.32	110.42	110.76	106.49	106.61	111.41	109.24	107.8	107.03	109.78	109.1	105.74	107.85	112.83	112.73	108.99	107.36	106.63	109.65	111.58	109.3	108.7	105.76	109.49	111.8	107.14	108.06	110.82	104.16	107.83	106.33
102.41	94.179	103.99	100.64	99.615	99.6	103.36	102.3	96.618	100.63	102.46	98.609	101.69	99.908	99.64	101.41	98.971	105.08	99.441	101.55	103.89	102.18	99.823	98.728	102.2	101.53	103.63	99.987	98.449	103.36	98.746	102.04	101.74	100.94	99.9	100.89	101.61	99.956	102.5	98.311	96.857	101.61	97.985	102.79	101.06	98.699	100.61	97.671	103.86	101.49
101.2	105.56	99.065	99.021	100.66	94.976	102.74	96.723	98.483	103.48	102.2	96.111	103.86	98.59	98.434	99.127	100.94	102.47	100.31	99.818	101.89	98.508	101.77	102.26	98.212	99.97	98.542	99.732	99.698	96.804	96.13	102.3	97.503	98.861	101.05	99.266	95.197	98.594	102.58	95.772	103.14	105.49	101.04	98.594	97.468	97.828	97.88	98.44	100.79	100.47
109.9	106.21	111.89	112.07	110.74	110.59	109.86	110.3	112.3	108.19	109.49	113.1	112	106.89	111.45	109.8	109.08	110.77	110.28	113.14	106.11	114.11	112.17	109.28	111.25	114.05	106.17	111.23	109.23	105.27	111.84	113.26	108.17	114.12	109.18	107.68	113.17	113.14	109.12	108.15	107.84	109.47	108.56	107.5	112.6	108.96	109.16	107.45	112.99	112.73
105.54	108.53	103.46	103.3	108.09	106.83	104.04	100.41	108.36	103.14	106.64	105.69	102.94	107.62	107.89	105.18	101.53	105.44	103.38	105.78	106.9	101.53	104.84	102.09	107.03	106.21	104.5	107.8	104.37	103.37	103.42	99.778	106.16	105.77	110.51	104	107.83	106.41	106.56	105.76	110.08	104.96	103.32	104.66	103.86	103.89	107.63	106.84	103.42	103.33
106.6	103.81	103.58	109.88	106.8	107.85	105.02	109.48	103.81	106.67	105.8	101.65	106.37	102.57	104.81	105.58	106.09	109.01	101	103.51	106.15	105.82	107.69	105.81	105.51	107.32	104.54	104.08	108.62	107.18	108.64	107.01	106.26	109.02	104.15	98.365	108.52	105.76	107	103.54	106	107.25	103.77	106.33	102.53	106.22	104.95	105.4	108.94	109.01
101.3	100.48	103.69	97.95	100.83	100.09	100.13	100.39	100.69	102.67	94.521	98.448	97.165	101.37	101.31	96.529	102.42	100.85	101.25	100.08	98.794	99.051	96.22	99.058	97.338	97.701	99.257	98.721	98.151	97.459	99.847	96.162	104.8	97.709	94.643	103.86	99.915	100.9	99.749	101.7	98.709	101.43	99.946	101.13	105.85	102.27	101.63	98.671	95.583	95.262
106.94	101.32	108	106.27	104.35	104.58	100.55	109.76	102.86	105.5	104.81	104.01	104.95	101.98	106.59	108.64	103.63	106.5	105.95	102.56	109.13	101.24	105.15	107.4	106.65	105.16	108.1	107.99	107.48	105.49	108.22	104.25	104.64	111.7	106.23	105.55	111.53	102.81	106.3	104.96	109.06	107.93	107.24	102.46	106.49	100.4	102.42	109.09	106.92	104.1
100.85	104.41	106.69	104.74	103.83	106	106.39	106.46	111.87	110.19	102.38	107.2	104.09	109.28	104.77	108.73	103.46	106.45	104.17	105.86	106.07	108.23	108.13	107.96	107.76	103.74	106.77	108.24	103.92	104.45	104.98	106.25	107.17	106.29	107.07	107.95	104.94	108.69	107.36	106.31	104.49	105.36	104.09	104.81	107.09	105.71	104.59	105.52	106.12	110.8
105.39	106.79	107.39	107.19	110.01	107.91	108.47	108.9	110.89	109.42	108.1	110.8	102.56	111.17	106.64	107.33	105.23	108.09	110.19	111.91	109.32	109.99	110.81	106.31	104.35	104.71	108.95	108.35	109.15	111.38	106.78	110.82	108.07	109.63	107.58	109.21	105.37	109.15	107.14	111.27	108.88	111.07	108.29	107.39	114.87	107.64	109.71	105.09	107.41	106.57
100.97	100.57	105.68	100.5	107.88	106.89	102.15	104.04	105.22	100.74	102.25	103.88	101.67	99.809	107.95	103.12	102.86	98.84	101.67	105.85	102.68	101.81	102.24	103.02	105.11	99.731	103	103.25	99.814	101.97	103.18	101.59	100.36	99.249	101.92	106.23	104.02	106.56	105	103.5	103.19	99.231	101.52	101.1	104.69	102.25	103.56	102.7	99.993	104.67
104.72	104.17	106.79	106.96	110.59	109.15	104.78	101.76	110.27	107.76	108.13	105.17	105.57	107.54	104.86	109.46	107.28	105.93	107.15	103.15	108.11	106.02	111.11	102.31	111.62	105.84	104.18	105.36	104.16	107.09	103.27	107.85	108.95	107.38	107.28	106.03	104.58	105.8	105.25	103.48	101.23	105.98	103.85	104	100.56	106.89	105.83	105.9	107.03	105.3
107.29	110.21	99.239	103.75	105.47	108.55	107.59	105.76	109.89	109.31	111.63	109.81	109.35	104.59	106.92	103.66	105.64	106.81	101.4	108.55	107.07	108	105.47	103.91	107.51	106.14	106.17	102.67	103.03	106.19	105.11	109.25	106.22	105.92	112.37	104.65	105.51	105.87	108.05	103.13	103.85	109.77	106.78	108.86	109.42	105.99	108.22	106.75	106.56	107.07
103.96	107.87	107.31	105.41	107.24	107.52	105.66	105.35	105.35	109.26	106	108.83	108.17	101.28	103.6	109.61	110.94	105.45	104.78	106.82	103.55	107.12	104.18	106.48	111.75	104.76	106.2	106.99	105.43	104.1	107.75	103.98	107.03	103.91	104.62	107.46	107.68	109.81	107.79	108.86	106.33	101.9	103.27	106.73	105.79	103.18	103.93	105.56	107.75	105.7
103.02	108.2	99.365	106.22	99.141	100.34	100.18	96.454	102.62	100.03	100.2	102.19	105.69	102.38	96.006	99.054	102.49	98.123	106.73	99.246	99.356	102.39	103.01	102.21	102.4	101.39	100.17	96.695	98.592	100.98	98.803	103.61	103.51	103.45	102.42	103.9	103.05	105.01	98.61	102.53	99.644	98.879	101.53	103.42	102.97	99.311	101.38	104.2	98.949	103.56
103.49	104.55	104.98	108.6	102.65	107.99	104.54	110.53	105.02	104.6	109.09	110.41	103.01	104.05	105.6	104.44	106.2	107.22	101.2	106.46	110.68	105.5	105.9	108.37	110.06	108.3	106.44	105.58	110.74	104.02	109.13	102.77	104.85	107.18	107.93	105.77	107.64	103.23	108.56	105.3	104.94	104.58	101.76	103.61	106.03	106.8	106.47	105.02	106.19	105.84
104.71	105.12	105.67	104.78	102.82	99.954	106.5	107.65	103.27	100.28	108.61	105.38	104.7	105.96	101.1	109.55	107.36	111.76	105.51	106.75	108.27	106.75	104.15	108.19	100.1	104.58	107.47	109.06	100.74	105.21	102.23	103.81	106.2	103.34	105.2	104.67	104.13	108.55	104.79	103.62	107.37	107.38	103.76	109.82	105.61	107.11	107.25	104.79	105.98	104.14
102.44	106.92	102.28	105.64	104.61	110.24	102.86	107.5	107.17	107.27	106.1	104.36	107.69	104.85	108.46	105.39	106.82	101.68	105.77	108.21	103.6	105.13	106.31	105.19	107.06	104.25	102.62	105.9	101.07	106.55	108.92	105.5	104.53	103.44	106.45	107.08	104.72	106.57	105.7	103.73	104.3	102.63	105.78	109	103.01	106.11	101.5	108	102.89	107.11
104.78	110.06	105.37	103.21	110.97	105.39	104.39	104.38	104.33	108.73	105.02	104.24	106.43	103.61	108.79	104.47	109.23	104.13	108.56	103.34	103.89	104.6	104.59	103.47	103.05	106.56	103.5	109.37	105.31	103.9	105.79	102.76	105.78	105.3	105.72	101.05	108.02	106.47	100.74	104.76	107.84	106.14	104.84	104.15	108.43	105.78	106.13	107.78	106.58	105.43
101.24	100.85	98.335	99.88	99.04	100.01	97.896	99.22	100.06	100.15	98.717	98.994	97.017	102.56	96.523	99.558	102.88	96.537	99.179	99.211	98.991	99.565	94.459	102.57	102.52	104.72	101.15	97.583	98.699	98.934	99.727	100.25	99.371	99.091	108.27	101.14	101.9	97.579	99.721	97.007	100.53	102.75	98.015	99.385	103.03	99.32	95.544	103.02	99.906	102.44
107.85	106.95	108.58	107.53	104.55	106.15	106.31	108.17	105.85	108.32	106.16	105.87	107.67	102.41	107.91	109.38	105.22	106.72	108.66	106.02	102.59	103.73	104.93	106.26	105.09	105.55	107.1	107.72	104.29	108.76	105.16	104.88	104.17	105.11	104.41	106.13	107.98	107.14	109.62	107.1	108.63	104.76	108.95	104.01	104.12	107.58	103.46	104.3	107.43	106.6
103.34	98.197	101.25	101.4	100.11	102.03	95.508	99.705	101.92	102.5	100.98	97.062	104.05	102.76	100.69	100.25	95.593	98.322	104.03	99.697	104.99	96.681	102.93	99.635	101.31	97.121	98.874	102.18	107.5	101.19	99.451	101.21	97.042	101.53	99.876	98.17	103.62	103.57	99.363	103.24	101.78	98.755	101.49	104.55	97.462	100.63	97.038	101.02	103.32	95.768
104.18	107.81	110.82	108.17	111.38	108.71	106.83	111.9	109.84	109.26	110.34	106.95	112.45	110.14	103.26	105.31	105.93	108.95	109.77	105.89	109.1	105.3	105.75	107.14	105.36	110.64	109.32	103.1	112.38	109.39	105.18	107.58	106.53	106.41	108.12	103.12	107.93	108.41	104.95	106.48	105.7	108.9	102.13	108.99	106.96	109.67	111.01	107.02	112.22	110.71
100.37	101.76	102.61	106.44	106.72	107.47	103.07	104.32	104.91	108.41	104.15	106.51	108.69	108.19	107.79	104.24	104.34	107.63	106.95	107.11	107.58	105.72	104.79	107.55	107.09	107.75	103.4	107.9	110.39	108.06	104.75	103.98	105.63	108.08	104.46	106.87	108.4	105.82	106.99	105.16	108.71	107.89	107.45	107.39	109.94	108.63	103.7	105.77	107.43	110.27
107.94	107.49	109.5	104.36	103.75	106.26	112.3	104.53	108.32	109.74	107.98	108.69	108.41	108.71	107.57	109.09	105.86	103.1	109.78	107.22	104.8	108.32	111.45	109.17	110.47	107.78	109.52	108.77	103.2	109.94	104.99	104.59	104.63	105.91	108.76	111.72	109.59	108.7	107.49	107.78	107.73	109.96	109.69	108.25	113.96	106.18	106.69	107.92	107.39	107.25
99.229	95.683	100.22	98.674	103.28	101.45	103.33	102.32	98.684	98.277	100.8	100.41	94.033	103.11	99.018	99.025	98.277	99.113	95.509	95.064	101.8	100.53	98.915	98.67	97.673	107.23	99.542	95.545	102.69	101.06	95.44	99.866	98.854	99.077	97.845	96.912	98.465	96.696	97.691	100.89	101.79	98.947	100.43	98.287	101.74	98.787	100.22	100.51	97.575	99.545
98.192	99.313	98.53	100.19	95.547	100.21	100.33	99.749	96.796	96.909	97.819	97.529	98.81	94.99	98.698	96.635	96.154	98.245	98.342	97.335	100.44	102.42	98.165	95.261	96.451	94.836	97.472	103.72	99.104	103.25	96.598	93.056	95.194	95.809	102.89	96.072	95.234	101.54	97.399	98.282	95.982	97.966	99.684	95.601	97.969	99.788	99.069	99.512	98.982	95.021
104.45	104.77	102.67	102.14	100.84	104.41	103.78	102.66	107.1	111.76	103.24	106.67	104.73	105.02	105.02	105.87	100.49	105.26	106.08	101.81	103.13	105.49	103.22	105.96	106.38	111.07	105.41	110.17	104.21	102.09	103.95	106.17	105.73	105.36	105.85	107.35	102.05	105.01	103.03	104.16	103.75	102.62	100.93	105.58	109.53	106.3	108.1	105.78	105.63	104.51
103.42	101.44	110.28	102.74	106.58	111.42	107.11	110.25	107.15	107.17	109.62	106.91	99.589	105.41	107.28	101.99	102.86	106.76	102.96	105.07	108.69	104.31	106.34	105.51	102.64	111.05	109.89	107.96	107.42	107.65	107.67	110.47	109.1	108.16	105.28	107.73	103.39	105.56	108.07	106.2	107.14	104.26	102.89	108.67	103.26	108.44	104.11	104.45	101.7	102.42
103.8	103.8	101.59	99.759	101.62	98.337	101.86	99.869	101.3	102.18	103.56	98.798	101.1	101.2	96.044	98.319	104.59	99.739	102.35	100.35	100.47	100.07	106.19	97.434	99.553	104.99	99.034	96.32	102.03	101.75	103.7	99.548	103.1	96.948	100.01	98.588	102.33	97.815	99.016	103.4	99.379	99.877	96.929	95.996	103.64	98.239	100.61	101.09	103.59	98.795
114.03	106.45	112.84	115.95	110.16	109.2	111.31	115.04	111.11	109.35	110.96	114.49	110.38	111.67	115.39	112.96	108.83	109.92	108.41	107.77	109.24	110.52	113.96	112.93	110.1	108.09	111.1	109.85	112.04	112.67	111.44	108.03	110.09	109.14	109.16	115.29	103.92	108.18	109.47	113.66	109.84	111.2	108.97	111.45	108.19	112.54	107.63	111.16	110.26	113.18
97.702	97.347	97.135	96.261	99.673	100.49	101.49	100.66	96.559	100.67	95.274	98.708	101.13	100.02	100.32	96.503	100.8	99.637	98.825	94.059	98.003	94.486	93.229	93.736	97.411	95.881	100.51	96.824	97.762	103.39	96.277	96.821	97.591	97.455	93.529	97.865	96.699	97.673	99.424	97.912	98.175	100.51	95.408	100.1	96.973	99.303	103.23	102.19	95.314	93.52
102.28	103.95	110.15	106.32	105.36	105.17	106.64	106.54	107.37	106.9	105.56	102.13	107.8	103.26	102.97	103.75	102.83	108.41	106.17	108.97	111.02	105.31	108.9	101.15	104.15	104.77	106.22	104.45	108.53	104.93	109.29	109.89	104.64	111.7	106.17	105.94	106.3	110.03	106.18	101.49	107.1	105.37	104.28	103.8	106.69	111.38	103.22	104.89	107.37	104.67
105.79	104.37	109.03	105.46	103.71	106.26	107.75	109.7	108.49	103.83	105.75	107.65	103.38	110.2	106.62	105.51	110.24	107.2	108.66	105.29	100.84	106.18	106.29	107.85	106.15	107.74	106.2	111.66	105.42	104.78	102.05	104.49	107.61	108.76	105.37	102.12	107.93	102.31	107.47	108.64	106.98	111.26	102.12	105.45	108.21	100.26	102.43	103.94	105.5	107.8
103.1	108.18	106.27	103.76	105.39	108.05	106.59	103.11	103.67	105.03	108.34	100.78	105.11	106.53	105.45	105.87	105.64	107.21	106.34	104.31	106.53	104.54	107.43	105.21	104.1	106.57	105.53	108.54	104.79	105.99	102.58	108.19	107.84	104.96	107.43	105.35	107.28	103.29	106.11	104.61	101.68	105.96	103.98	107.55	103.33	105.97	106.35	106.65	106.21	110.18
108.11	103.26	102.42	103.46	103.86	108.38	104.95	106.14	107.81	102.58	107.12	102.17	103.14	104.29	106.67	106.63	106.83	103.6	104.35	105.77	102.78	108.9	103.33	104.38	107.53	105.71	102.77	99.453	102.92	105.11	108.2	108	104.25	104.52	103.94	103.41	104.72	106.93	104.57	103.5	105.93	105.84	102.18	102.47	104.86	103.18	101.86	101.07	101.7	105.89
110.67	103.69	105.19	110.96	104.93	106.8	106.83	104.24	105.61	109.23	107.31	104.8	107.12	103.91	100.39	110.05	107.48	106.69	108.7	104.27	107.6	106.25	108.17	103.69	107	105.94	107.07	105.94	106.42	108.06	112.1	111.21	106.59	104.44	105.16	111.78	107.29	110.57	111.96	106.71	106.6	108.25	107.96	100.94	106.78	108.42	108.47	108.41	109.62	107.46
108.07	106.92	106.33	108.96	107.77	110.71	107.43	108.64	109.61	109.88	109.23	108.93	111.58	107.56	108.41	109.37	108.75	107.67	104.96	108.08	107.76	108	107.05	111.23	104.31	113.31	108.98	110.68	110.45	112.71	103.25	108.68	110.34	106.25	107.39	108.73	108.69	107.23	111.77	109.81	108.8	109.98	104.68	109.86	108.42	105.73	108.58	102.94	107.68	110.09
97.821	100.15	95.532	96.983	97.654	95.009	97.063	96.381	97.283	92.459	96.338	96.895	97.409	97.802	93.193	102.99	100.68	100.9	95.619	99.083	102.54	96.914	99.952	96.794	95.128	99.192	97.759	96.907	97.802	94.008	97.557	99.528	100.12	99.955	96.689	97.344	96.87	97.73	95.259	97.427	99.246	99.584	97.355	99.015	95.737	99.607	93.161	101.75	99.073	98.341
106.2	106.44	106.31	109.24	107.6	112	109.71	109.38	106.14	107.81	108.7	103.97	101.3	112.55	110.83	110.69	107.23	108.52	110.24	108.32	102.92	106.3	108.06	107.39	109.06	108.7	106.18	105.47	107.63	109.32	107.54	109.57	107.59	107.45	103.87	102.2	107.3	110.09	107.26	106.26	110.99	107.67	108.69	106.85	109.1	108.89	105.26	103.51	104.28	108.13
104.56	105.4	110.52	108.6	104.79	109.18	111.75	107.37	110.81	109.16	106.12	106.17	110.8	105.48	108.05	108.95	107.01	107.78	110.72	105.7	107.62	106.15	108.9	105.57	106.7	107.46	108.65	106.28	108.74	109.92	108.46	106.32	109.36	106.74	112.84	104.75	106.43	110.05	109.22	108.65	106.88	108.53	106.84	108.31	112.23	107.48	110.93	111.68	108.15	103.97
104.77	104.77	103.05	108.23	111.25	109.82	103.77	104.2	105.71	107.26	105.25	108.26	104.35	104.79	106.71	103.9	104.21	104.7	108.69	106.99	104.19	109.62	105.43	106.18	105.53	103.68	101.02	110.33	106.39	105.88	108.72	106.67	102.34	103.38	110.34	104.04	110.63	104.09	102.49	105.26	107.37	102.87	106.93	105	109.01	106.27	106.39	101.02	109.6	108.74
99.036	101	99.827	98.796	92.162	94.294	93.905	99.858	98.902	98.701	100.75	99.822	99.465	99.514	98.877	94.645	99.187	96.919	95.134	95.155	96.578	96.49	98.72	98.69	97.665	95.87	96.984	97.834	94.292	96.499	100.98	98.132	95.461	96.57	92.698	103.51	97.585	98.551	95.5	95.897	100.21	99.612	96.672	100.64	94.6	94.958	93.94	101.11	93.886	96.592
110.98	109.65	105.44	109.44	104.75	106.56	108.2	110.45	106.8	108	110.28	108.31	107.92	105.49	108.88	108.04	104.55	105.09	110.05	106.71	111.24	109.67	106.99	107.14	110.36	110.4	106.8	109.94	110.62	109.67	111.24	109.57	107.7	108.41	109.32	111.58	110.44	110.42	107.49	109.33	105.1	106.94	102.69	107.33	107.53	108.45	110.74	104.4	112.46	107.6
105.82	107.17	107.48	110.08	106.52	105.27	107.34	105.96	104.65	109.26	102.63	108.09	102.47	102.36	105.06	102.09	104.06	102.23	103.43	103.09	105.63	102.1	101.03	104.22	105.32	105.45	102.67	103.04	102.34	107.31	103.4	103.18	103.4	107.4	105.25	107.54	101.29	106.82	103.79	106.09	104.78	107.49	100.77	109.38	104.59	103.69	104.88	105.31	109.51	104.03
105.81	106.64	107.14	105.65	104.52	109.22	108.65	101.36	105.41	104.71	104.69	104.84	102.95	103.24	106.75	104.76	106.51	104.97	104.86	102.47	104.2	103.09	106.14	101.21	106.04	104.77	111.34	103.57	107.71	101.81	102.46	102.88	108.63	106.97	103.88	104.03	105.06	105.2	108.67	105.09	106.44	107.87	104.56	107.31	105.03	106.03	106.86	105.36	105.39	106.89
96.683	99.98	93.88	94.568	96.878	95.231	95.44	102.11	94.254	100.66	98.089	96.718	98.253	96.903	101.52	98.656	94.479	96.577	95.931	98.891	95.465	94.445	93.863	99.785	97.134	98.243	95.593	99.35	100.12	97.698	100.38	96.117	96.755	93.228	96.755	97.62	100.2	98.603	97.934	95.991	93.437	98.513	97.103	96.471	99.848	99.785	96.697	97.942	101.51	102.2
107.64	110.86	112.07	104.04	111.03	108.7	107.34	107.36	109.26	105.78	107.55	106.52	105.7	109.93	111.25	107.86	108.92	107.3	106.69	105.66	109.29	107.84	108.63	107.98	111.81	104.27	106.75	104.09	110.13	105.53	106.23	109.16	107.18	109.3	106.88	110.29	110.25	108.63	110.96	109.67	104.72	106.07	109.04	107.31	109.53	109.78	109.24	110.59	109.66	105.56
107.22	103.81	105.96	104.88	108.54	111.6	105.69	107.74	108.47	106.76	103.04	102.56	104.6	103.99	106.51	107.02	103.73	104.95	105.37	106.42	104.26	106.43	100.84	105.35	108.89	107.25	101.2	107.76	107.55	103.96	102.35	105.71	106.79	103.44	107.61	105.45	105.59	105.41	110.12	105.74	104.29	107.14	110.43	106.41	105.36	107.42	106.13	109.73	106.82	106.36
110.88	107.03	109.23	109	110.47	109.01	108.87	104.04	106.82	107.49	112.99	105.15	111.05	107.03	105.58	107.74	105.29	108.82	107.8	106.73	110.22	110.52	108.59	107.6	112.18	108.47	105.99	107.29	108.1	108.11	110.81	106.36	106.38	108.51	106.73	110.15	108.15	110.41	112.68	102.27	106.74	109.9	107.12	111.44	109.91	108.91	112.86	107.38	111.55	110.94
99.616	104.18	101.9	95.013	97.684	100.44	102.41	95.806	103.46	103.82	96.263	101.55	102.85	103.62	102.68	100.41	103.32	96.664	98.602	101.44	104.44	96.031	103.16	100.06	101.4	99.939	100.3	98.647	100.12	102.42	95.721	98.061	101.33	93.774	102.81	100.51	103.95	101.79	99.164	102.51	101.45	99.604	105.76	106.06	102.67	101.09	98.357	98.739	103.32	103.79
104.1	107.23	99.984	105.22	107.83	101.93	105	103.63	107.68	102.82	109.7	105.8	107.5	103.42	107.3	106.61	105.08	106	101.97	110.34	103.01	106.91	110.2	104.43	107.4	105.6	103.58	109.56	102.08	106.47	108.71	104.19	103.49	101.81	105.46	111.43	105.14	108.54	107.8	105.33	110.12	107.95	112.24	106.71	108.57	108.46	107.56	105.86	105.51	109.17
103.8	107.15	110.2	108.88	104.69	105.59	107.43	106.78	109.85	103.29	107.87	107.71	107.27	104.55	105.67	103.31	104.81	109.77	107.81	107.76	105.46	109.86	106.17	101.72	106.46	106.42	103.13	106.86	106.95	106.44	104.34	108.13	106.49	106.05	110.12	112.87	105.57	104.66	107.18	107.09	112.12	104.59	106.9	103.73	107.87	103.72	103.75	103.47	109.44	106.66
108.09	106.4	105.5	104.53	108.07	104.98	108.84	102.65	103.14	105.2	104.79	104.88	103.49	100.89	105.65	104.58	109.15	105.57	105.5	101.68	104.85	108.22	103.05	105.72	104.34	112.02	101.15	102.55	104.18	102.84	104.23	109.24	111.73	106.19	107.53	104.78	104.52	103.5	103.5	103.38	108.37	105.85	106.43	106.56	104.25	99.967	103.28	106.33	107.6	106.27
109.39	105.87	104.09	109.11	108.29	104.02	107.17	101.68	106.19	108.25	106.91	108.5	107	107.99	105.05	107.04	102.25	106.94	110.76	108.22	104.41	105.74	107.68	107.1	107.95	108.27	106.17	108.13	108.78	103.94	110.15	107.16	105.19	104.26	103.99	105.44	109.88	108.32	103.85	106.63	104.4	104.86	107.3	100.27	110	103.96	103.88	106.61	106.66	109.68
110.95	107.41	110.96	102.66	107.89	108.29	105.69	109.88	105.31	104.22	107.53	105.21	107.68	107.11	105.06	107.77	104.39	105.59	108	108.47	107.72	108.72	104.44	104.67	103.22	105.66	105.65	105.21	105.08	102.03	104.69	107.45	105.34	107.86	107.15	103.57	107.8	101.8	106.97	106.52	106.37	102.43	105.16	107.73	104.22	104.14	105.56	105.14	102.67	102.5
105.45	105.88	107.87	102.84	108.37	104.23	109.44	110.89	107.85	107.8	104.95	104.07	104.77	108.55	105.23	106.6	105.44	110.9	108.17	107.45	104.79	105.18	104.11	107.07	105.54	104.6	109.64	104.71	110.53	105.79	103.25	106.41	107.27	106.49	109.5	107.01	110.85	109.24	107.22	108.3	103.93	104.23	109.81	109.88	105.03	104.89	106.49	110.74	105.93	106.61
103.91	101.68	103.68	102.83	107.85	104.4	108.26	103.17	102.19	106.98	103.82	102.1	106.82	107.3	109.08	105.91	107.77	108.6	104.52	108.6	110.33	107.54	108.33	110.2	104.25	106.49	107.29	107.15	113.78	106.14	109.03	106.56	108.68	109.43	101.32	107.12	108.61	105.12	107.88	109.06	107.93	107.42	103.1	104.73	105.22	107.21	106.88	104.78	105.18	107.1
101.74	101.74	98.995	103.26	99.223	99.467	96.798	99.902	98.82	94.824	102.13	100.79	102.81	101.19	96.207	98.678	102.37	100.7	99.764	102.66	94.729	102.8	95.155	102.32	97.169	96.072	97.296	101.81	102.93	101.38	103.13	100.85	96.334	95.613	98.679	99.706	102.78	99.612	97.03	96.398	99.99	98.342	100.68	99.763	101.28	98.325	106.77	102.19	98.232	101.11
100.15	99.675	102.43	95.653	100.94	101.1	99.457	100.03	99.704	96.294	96.858	100.49	98.172	97.035	97.186	91.733	99.805	101.27	98.771	98.157	97.41	107.05	97.954	96.412	98.635	96.055	98.698	97.777	99.402	100.65	96.49	97.467	99.748	95.908	99.193	97.502	97.554	102.16	100.37	99.638	99.895	99.334	97.582	98.777	93.981	94.853	97.227	100.08	95.261	98.008
101.64	105.9	105.83	107.09	107.94	107.98	105.34	108.43	105.06	108.8	108.17	104.59	107.92	107.15	107.3	108.83	108.79	112.27	108.87	110.5	107.73	107.06	109.84	110.6	106.07	110.92	108.28	112.29	108.36	111.17	107.69	109.41	110.69	107.43	105.99	109.87	103.78	107.29	109.29	109.05	106.54	106.51	109.1	110.13	114.24	110.45	109.51	108.12	107.09	109.55
110.51	112.77	105.23	105.99	110.34	109.29	109.38	107.02	108.2	109.99	111.39	113.48	106.99	108.93	109.98	112.88	109.17	110.51	105.54	106.05	106.23	107.71	110.49	104.34	108.41	107.06	108.24	111.55	106.84	109.64	110.2	108.81	109.98	107.11	103.46	111.2	110.5	107.86	108.18	109.85	104.96	110.53	111.27	103.28	105.97	104.07	109.44	105.71	112.91	107.47
108.25	110.83	107.6	104.68	110.66	108.2	105.66	111.94	107.18	108.23	100.88	108.59	113.74	111.12	114.77	110.96	107.74	109.48	110.41	104.97	109.1	107.4	108.57	109.27	109.35	112.45	109.11	107.97	107.7	105.71	109.83	104.26	107.6	108.33	110.93	111.5	108.03	107.11	105.83	110.19	108.76	107.43	110.09	103.09	105.47	108.01	109.66	106.09	108.61	109.28
99.572	96.664	100.33	96.303	98.175	95.368	95.65	97.731	99.72	98.81	100.82	99.398	94.517	98.811	100.01	93.975	96.113	96.477	100.38	95.312	98.721	99.428	99.84	95.178	100.42	103.07	95.529	92.181	97.648	97.302	97.387	96.487	96.417	102.22	99.56	88.642	98.773	99.579	96.841	95.148	99.362	94.36	102.23	98.262	94.972	98.601	93.802	96.63	104.18	98.81
104.96	102.2	108.84	108.21	105.71	101.16	101.95	105.89	102.39	106.64	105.95	108.79	106.79	105.35	105.81	106.24	101.05	103.31	104.57	105.44	104.9	104.24	110.74	104.33	98.378	105.26	102.76	104.98	106.48	104.55	110.07	105.1	109.53	107	107.14	104.98	105.46	104.73	106.87	105.48	109	108.35	102.52	101.01	104.94	110.8	106.29	104.37	106.66	108.35
98.487	101.23	102.44	101.07	100.63	101.4	99.493	103.07	101.84	96.987	98.824	101.82	96.727	105	101.6	100.73	98.459	101.73	101.1	101.7	102.29	105.55	100.82	101.63	100.77	101.93	97.102	100.54	98.134	97.149	101.33	103.04	102.15	105.92	102.25	103.5	100.32	103.38	102.97	101.72	101.24	101.81	97.982	102.16	102.41	100.26	100.67	99.954	103.96	105.81
104.56	103.5	103.38	111.37	108.05	105.01	109.17	107.22	107.06	105.12	107.45	107.89	103.66	105.34	106.37	102.79	103.12	107.19	104.98	102.72	109.34	105.23	100.95	103.06	106.62	105.28	105.36	110.13	105.95	103.3	106.38	107.29	110.74	103.78	107.78	106.36	104.78	108.34	105.58	108.21	108.57	104.09	107.07	99.773	105.89	107.22	105.44	106.49	104.62	108.2
105.94	104.74	103.5	105.7	105.28	106.48	108.79	101.45	109.31	106.31	106.64	106.34	107.77	106.64	104.4	106.65	106.42	101.75	104.49	108.21	106.73	103.37	105.56	105.12	100.81	106.36	107.38	104.24	108.16	109.19	106.95	102.81	110.49	108.61	106.94	104.8	104.11	100.02	108.06	108.36	102.58	106.78	104.82	104.74	102.75	108.12	107.19	106.45	106.77	105.59
100.29	101.2	102.16	100.72	101.28	99.701	102.84	100.44	99.068	102.37	101.3	100.16	100.33	96.422	97.239	101.56	98.855	99.12	101.11	98.026	99.701	96.626	100.44	103.75	105.27	102.14	102.05	105.06	106.18	100.7	99.52	100.58	102.95	104.33	96.189	100.93	99.278	101.66	100.03	101.39	102.41	102.8	102.66	96.439	98.964	96.424	100.73	99.692	98.101	95.66
106.69	101.95	105.55	105.35	108.47	106.64	106.51	99.825	107.37	104.79	107.63	104.2	107.81	105.97	107.71	107.37	101.47	100.18	102.87	108.44	102.29	107.44	103.39	105.87	104.97	106.22	103.83	100.14	106.8	109.87	101.98	105.15	100.8	106.99	108.06	102.76	104.96	103.1	105.18	107.19	104.28	110.24	108.6	107.67	109.21	107.26	107.99	106.92	106.51	106.11
101.29	102.31	105.52	103.71	99.589	101.51	102.93	101.48	101.39	98.888	99.404	95.689	97.331	101.15	99.849	97.54	98.981	100.64	100.8	101.83	98.468	100.54	97.669	97.931	102.61	99.951	97.948	104.41	100.6	100.14	99.553	98.478	102.22	106.25	99.569	104.79	99.245	98.555	97.859	97.298	100.67	104.31	103.05	100.73	103.76	101.89	103.86	99.77	103.39	97.43
103.63	101.1	105.64	109.56	109.23	107.98	103.86	102.3	107.81	104.01	105.91	108.38	107.43	105.39	108.93	103.18	106.97	107.19	109.17	105.56	108.42	105.12	106.88	105.01	106.49	104.67	104.48	105.01	108.68	105.11	102.18	106.09	100.98	104.54	106.27	104.61	106.36	107.19	102.12	105.02	107.57	103.89	105.52	110.22	107.52	103.62	108.38	104	108.79	106.48
109.05	104.74	108.53	106.85	105.32	103.35	108.29	108.53	111.65	109.83	108.84	113.21	113.8	109.71	106.56	105.11	110.31	113.17	112.45	109.06	107.17	109.26	106	110.81	106.39	106.65	110.76	110.26	106.08	111.42	103.97	112.86	111.91	110.41	112.52	109.58	107.3	109.61	109.47	109.85	107.42	106.7	106.06	110.98	105.65	112.13	110.1	107.18	112.89	110.82
102.14	106.6	107.72	105.1	107.09	108.59	101.62	103.67	106.49	101.98	104.57	106.97	105.91	108.93	103.77	102.32	104.82	104.7	103.04	106.8	101.27	103.63	105.13	104.35	103.64	105.71	104.52	106.46	107.13	102.35	107.27	107	107.31	109.2	100.72	103.03	106.39	109.01	106.83	108.45	105.26	107.33	107.89	103.56	109.8	108.57	108.18	102.55	102.28	104.55
108.26	104.71	106.97	106.41	108.05	103.23	106.13	107.52	106.13	107.55	111.56	112.05	108.53	107.91	108.21	109.27	110.12	106.28	112.03	110.15	111.47	106.16	110.13	107.75	109.06	105.99	110.41	108.13	109.96	108.76	106.88	105.17	108.78	107.18	109.1	109.67	108.76	108.97	109.51	106.79	105.43	105.21	105.55	108.3	107.51	108.03	105.07	106.17	107.77	109.24
106.21	109.83	111.49	106.74	105.3	111.71	109.88	111.14	104.16	108.46	108.33	115.24	108.32	108.36	106.76	109.91	110.65	114.54	103.98	108.55	109.94	114.59	105.01	109.19	106.01	106.99	109.45	108.55	104.44	109.55	105.53	108.95	106.83	108.59	106.45	108.59	107.37	110.12	105.42	104.98	107.45	109.96	109.72	107.69	107.54	106.64	107.38	109.83	110.68	109.17
93.716	97.511	98.6	98.17	95.141	97.694	102.5	96.84	94.256	96.824	96.221	102.65	100.31	101.53	97.126	95.709	95.303	98.62	94.379	101.18	96.494	97.47	97.555	99.22	97.239	94.637	97.36	99.472	99.887	101.81	95.088	99.226	96.44	93.867	99.442	102.12	95.024	99.009	96.876	96.415	96.098	96.982	95.699	103.14	99.897	101.92	97.178	99.513	92.649	100.03
94.702	100.15	98.575	98.775	99.82	99.054	100.79	94.504	93.679	97.307	98.654	98.081	94.488	98.686	102.31	96.816	98.328	98.993	99.266	97.606	96.347	100.15	96.371	96.527	102.66	97.975	96.532	98.421	102.31	102.28	99.169	97.993	99.485	97.095	96.08	98.71	97.105	101.19	101.68	96.431	99.339	98.088	100.49	99.814	96.417	97.036	101.81	100.05	99.051	93.984
103.7	102.84	102.06	95.765	101.17	97.144	96.998	101.32	95.011	99.436	96.817	99.682	98.59	100.2	98.074	96.742	102.05	101.44	97.723	98.184	99.41	100.16	96.067	99.365	98.269	102.67	104.32	99.5	98.041	99.401	101.25	96.118	100.18	99.707	100.35	101.83	99.481	101.62	101.52	100.04	100.21	99.802	100.18	103.94	103.98	97.452	102.14	98.885	97.75	100.66
97.471	99.119	94.486	96.527	94.702	96.329	98.427	97.359	98.327	99.533	96.681	96.074	98.671	96.003	105.67	98.641	96.257	97.344	100.13	102.58	95.687	95.843	100.39	97.839	98.152	100.84	96.759	93.391	98.889	96.233	93.733	100.53	96.971	99.482	96.892	97.312	100.93	98.244	97.058	96.071	103.1	95.397	96.224	96.15	99.511	95.11	97.534	99.823	98.983	97.842
110.26	112.78	114.76	111.89	107.2	110.38	104.5	110.64	108.35	107.21	112.97	110.5	106.02	109.65	110.64	110.08	109.97	112.44	112.98	112.89	111.15	107.3	106.95	108.67	110.62	112.5	107.16	107.67	109.19	116.15	111.49	109.36	110.63	103.61	109.68	109.44	114.92	107.02	114.94	110.61	109.37	108.92	110.96	110.33	112.56	115.04	110.85	108.12	111.28	114.48
103.58	103.84	103.55	101.08	107.27	106.22	105.62	101.79	105.06	101.46	106.71	105.48	106.32	106.62	105.54	103.07	107.89	106.9	102.71	110.32	104.77	103.76	102.89	106.35	107.73	103.72	105.06	106.46	107.97	107.68	105.45	103.05	101.95	111.47	105.33	105.07	104.52	100.62	106.53	103.94	107.23	106.3	104.59	106.08	108.59	104.24	108.66	103.1	112.12	103.81
100.61	101.35	100.08	101.39	96.933	99.948	101.45	97.881	99.882	99.644	99.531	101.79	103.44	102.74	97.345	99.846	98.613	98.033	102.34	99.94	98.436	95.711	104.09	102.35	101.86	100.64	97.646	101.72	103.48	100.52	96.568	104.32	98.655	101.2	97.26	103.38	96.161	99.761	98.885	101.86	95.298	98.345	102.1	99.974	98.784	101.29	95.808	102.97	101.47	98.919
108.49	107.28	105.71	98.831	105.71	103.63	108.2	109.49	98.438	103.02	105.19	108.71	104.08	104.11	105.94	105.04	108.33	101.45	107.48	103.58	106.11	105.93	103.88	104.69	106.36	102.47	106.79	107.9	106.25	99.672	108.35	103.52	106.83	103.1	106.37	106.89	102.35	104.09	104.12	111.14	108.09	105.46	108.07	105.32	104.79	101.76	107.84	106.04	106.6	105.5
105.97	104.65	107.32	100.19	104.77	104	104.29	103.43	107.87	99.389	106.21	106.77	109.11	106.3	106.89	107.74	107.32	105.74	105.25	105.46	105.34	106.85	108.71	108.67	106.64	103.67	103.08	105.9	107.15	105.62	103.3	106.71	106.03	108.18	106.68	106.46	101.2	103.68	106.89	108.96	106.59	108.12	101.57	103.44	106.69	110.33	106.68	108.03	106.53	103.47
97.657	98.541	99.063	95.84	99.105	99.623	99.783	98.38	100.15	97.576	99.432	96.857	99.713	97.712	96.545	93.501	95.356	97.657	98.557	97.466	95.786	101.97	97.907	99.998	96.359	96.683	94.486	96.846	98.617	94.37	99.467	98.826	101.11	96.706	98.812	95.724	98.723	99.396	99.047	99.805	95.061	96.47	101.04	102.66	100.43	97.284	99.838	98.692	96.145	97.617
109.74	106.49	111.17	106.51	108.1	109.51	107.62	107.98	108.72	107.8	104.31	109.27	107.03	109.3	104.9	108.11	113.05	107.54	107.4	108.84	109.61	109.59	109.98	109.33	109.53	107.43	108.88	113.26	105.56	110.45	111.39	108.53	107.24	106.6	108.42	110.85	114.58	108.23	105.24	108.7	104.8	108.79	106.48	107.91	107.28	106.7	109.27	108.09	111.11	108.5
108.59	107.73	113.19	111	111.45	112.09	108.69	112.35	112.7	109.5	116.17	109.98	111.46	107.98	107.54	105.19	106.99	106.27	109.16	110.77	110.31	110.65	110.85	108.46	111.46	110.37	107.07	111.21	115.8	114.54	108.69	110.63	110.93	113.92	108.41	110.31	107.38	117.98	109.62	113.29	111.39	105.27	110.03	111.78	113.71	108.27	110.46	107.42	114.04	108.39
103.92	111.71	110.18	104.36	108.64	112.02	105.27	108.57	110.82	106.46	108.26	106.08	108.14	102.12	109.3	105.86	108.32	108.37	110.06	106.07	103.54	110.73	102.1	104.04	106.81	107.31	104.62	108.72	106.26	106.21	106.38	105.25	108.08	105.05	107.79	107.22	109.16	105.24	107.9	106.76	103.69	103.7	106.85	104.93	108.65	105.99	104.49	103.41	107.97	108.38
103.52	103.32	103.52	103.27	103.6	106.42	105.87	105.71	105.23	106.75	107.39	108.46	107.44	110.03	105.62	104.14	105.39	108.13	104.26	104.14	107.21	110.82	105.64	102.2	104.45	109.07	107.92	105.83	103.51	101.62	106.48	104.99	107.07	100	104.79	107.42	106.54	104.71	103.1	105.92	104.16	106.2	101.91	104.88	107.11	109.91	104.9	102.75	103.66	108.36
108.84	106.04	111	105.29	112.35	105.59	107.36	109.24	103.12	107.63	107.97	111.41	111.21	108.47	109.62	105.99	111.69	104.97	112.1	110.49	110.52	112.02	105.5	106.9	106.74	108.39	110.65	103.15	103.67	107.33	104.01	109.58	107.86	100.26	106.89	108.39	109.53	107.86	104.6	110.34	109.59	112.19	100.96	104.65	110.55	107.31	108.82	107.03	107.77	108.06
103.83	103.11	107.34	103.24	104.37	108.24	107.31	108.9	105.2	107.27	110.05	105.03	104.11	102.38	105.96	105.88	107.52	106.18	110.56	98.481	104.05	105.95	103.8	105.63	104.73	105.07	108.77	103.04	108.28	109.07	108.04	105.37	103.64	103.86	101.59	105.56	106.74	107.78	103.47	103.08	105.6	108.85	105.55	110.73	105.02	104.92	107.67	106.13	108.44	104.76
110.14	106.37	107.95	109.52	107.34	102	107.57	103.74	103.64	107.08	107.91	111.39	109.43	109.59	107.02	109.04	109.69	106.93	105.41	109.53	108.3	106.98	112.68	108.64	106.55	107.97	105.4	106.35	108.41	106.08	107.78	105.73	111.23	112.43	107.13	109.75	107.23	107.64	107.08	110.93	108.44	110.34	109.12	104.3	107.48	110.92	111.66	110.84	109.53	108.65
103.32	104.05	98.95	100.41	100.4	103.03	100.77	103.94	99.24	104.29	101.28	105.8	102.95	106.38	104.06	105.79	106.07	101.49	102.96	105.63	101.14	104.5	101.3	105.25	104.7	104.82	102.9	98.83	102.51	104.88	107.96	102.49	103.48	104.63	103.85	103.16	103.29	105.96	100.12	101.83	102.39	101.77	106.33	102.03	99.439	106.22	105.72	103.39	103.19	100.8
104.08	103.12	106.14	105.24	105.48	105.86	108.84	110.75	107.9	104.35	104.81	106.58	107.89	106.81	107.19	101.18	105.62	103.98	104.87	107.5	105.76	104.5	108.55	105.62	107.49	97.931	105.8	104.2	105.55	107.7	103.91	104.75	108.22	104.18	107.69	104.05	111.85	104.8	106.92	107.74	103.32	103.88	100.56	104.95	105.72	104.42	107.98	102.77	101.95	103.51
107.5	109.26	106.83	106.34	105.79	111.54	111.73	109.41	105.52	107.59	110.63	109.41	112.66	109.69	108.11	105.37	111.28	111.16	105.3	106.76	106	103.33	106.45	106.41	108.75	106.54	108.78	106.06	109.23	111.43	110.15	108.31	107.22	106.7	108.67	108.58	104.62	109.53	108.83	108.99	108.06	108.12	106.46	105.34	107.08	109.15	112.97	109.36	108.28	108.68
105.22	106.6	106.11	109.75	108.04	103.96	105.94	103.39	106.97	102.64	104.18	108.96	103.66	106.71	104.36	103.86	104.38	105.98	104.06	110.2	103.97	104.35	105.12	105.62	109.96	104.46	107.23	107.46	106.36	107.24	102.83	105.22	104.33	103.84	107.06	105.93	109.26	105.34	105.64	105.31	106.34	108.81	108.1	103.04	101.62	104.41	102.58	103.86	104.29	103.67
104.27	112.27	111.38	107.16	107.6	102.55	105.47	109.61	109.93	110.35	110.85	106.47	105.5	107.88	111.09	107.87	107.38	105.87	107.92	106.97	109.27	108.18	108.29	111.36	111.4	107.6	105.27	108.64	111.35	105.58	104.01	107.02	108.08	109.92	106.07	107.46	104.06	114.54	104.81	108.41	102.79	108.28	107.93	108.31	108.86	105.02	104.08	105.51	106.45	111.56
101.15	96.243	100.9	97.461	100.29	100.94	100.25	101.59	103.18	101.08	103.49	98.686	100.67	97.728	99.724	98.629	96.953	100.58	102.32	97.198	99.338	99.171	99.662	100.67	101.08	100.73	98.93	101.59	98.386	98.315	100.92	99.04	99.357	101.18	102.59	99.818	95.151	101.51	101	98.6	95.142	101.19	99.172	99.524	96.456	98.882	96.597	99.199	102.39	98.573
110.43	108.57	108.27	110.48	105.26	110.28	109.97	110.16	110.15	105.97	109.35	108.48	106.56	114.57	107.97	107.98	110.21	110.53	111.39	106.3	108.23	111.83	106.81	105.47	111.86	107.67	107.14	109.18	106.49	113.74	103.77	108.42	109.56	110.35	110.31	112.94	107.01	110.89	108.39	111.16	103.63	103.41	110.14	106.29	112.93	108.21	106.33	106.19	106.63	111.63
105.52	104.58	104.57	108.16	106.08	107.53	105.59	104.51	105.3	107.43	103.22	108.59	102.04	106.96	102.04	107.12	106.78	104.54	105.38	104.49	107.27	108.47	104.55	108	106.65	107.76	105.53	107.86	105.81	103.17	104.27	104.97	106.62	101.99	107.72	104.34	106.24	102.78	107.16	109.24	108.97	104.91	103.61	106.61	108.94	103.19	104.75	105.68	107.14	103.32
96.784	103.74	97.071	101.72	102.25	97.745	99.721	101.89	99.314	99.465	103.08	100.94	100.34	103.02	101.45	103.45	99.629	102.4	105.08	97.382	103.08	102.05	101.32	95.158	98.073	101.73	102.45	101	103.27	101.07	96.257	102.48	105.53	101.17	101.29	97.319	97.123	104.13	101.05	100.02	103.62	100.03	100.79	96.834	108.25	100.45	101.82	101.34	104.74	99.421
112.32	112.72	115.74	114.68	111.77	108.48	105.65	113.34	109.96	112.97	109	115.21	112.02	108.16	110.4	110.3	108.63	112.21	113.94	106.48	108.66	113.36	113.97	108.8	108.76	107.13	108.61	110.71	107.07	110.56	108.36	103.61	108.89	107.95	109.85	108.03	108.44	113.03	111.55	108.68	108.26	108.27	114.36	109.97	112.63	113.95	111.37	104.56	112.76	109.69
103.79	103.33	107.25	103.31	104.63	103.44	106.95	105.22	106.76	105.12	103.71	104.71	103.69	107.45	106.58	104.86	106.86	107.54	106.36	107.16	102.29	109.58	107.26	108.64	104.69	107.25	102.76	106.73	102.97	103.17	104.54	104.6	100.71	103.34	105.85	108.23	105.79	102.48	104.63	100.22	110.28	105.49	103.33	106.53	106.9	102.93	105.58	106.7	104.39	104.7
106.23	110.24	104.39	107.78	107.47	108.59	106.67	103.24	103.89	101.26	104.93	102.02	105.18	105.37	102.64	104.56	107.93	106.07	104.94	105.86	109.29	103.52	110.02	105.86	106.03	104.93	104.63	104.33	103.52	105.91	106.8	105.57	99.924	104.84	105.08	101.9	104.36	106.61	108	108.89	103.24	107.59	101.22	106.69	102.49	108.14	107.82	106.34	107.84	107.74
111.84	106.65	106.08	112.56	107.55	112.79	108.22	110.29	108.9	106.56	109.43	110.41	109.8	108.18	108.19	110.15	107.85	113.22	106.9	109.42	108.81	107.19	110.04	104.91	110.68	103.51	105.84	104.98	112.46	106.86	106.93	106.86	109.63	107.25	111.46	107.93	104.93	107.59	110.48	111.76	109.32	102.45	105.41	107.19	108.08	103.67	109.59	104.96	110.97	110.83
108.74	107.3	105.5	104.6	106.05	108.75	104.19	111.18	104.01	107.34	104.19	107.64	110.22	106.16	103.84	105.23	105.06	105.75	110.53	106.68	102.6	110.67	104.14	106.41	105.72	106	103.86	105.21	106.43	105.48	105.27	105.61	105.13	104.18	107.37	105.8	104.23	100.26	103.79	106.58	106.45	106.67	111.18	101.02	111.33	105.87	108.94	108.26	106.17	103.86
102.01	100.81	95.916	99.023	100.12	102.45	96.624	103.51	98.941	99.237	95.985	97.501	100.37	95.444	99.991	99.369	98.86	100.37	97.019	96.551	102.16	97.478	102.28	96.965	101.34	106.38	100.21	95.086	95.439	100.86	98.718	97.94	99.179	100.65	101.6	100.41	100.04	99.418	101.73	93.943	94.835	102.92	98.344	101.39	99.307	97.114	98.394	98.848	97.726	103.06
111.09	110.52	109.82	107.38	113.79	111.83	114.38	111.97	110.65	111.59	109.83	110	111.02	105.58	115.45	105.92	104.05	106.93	110.5	108.34	108.39	111.05	109.24	109.11	110.43	108.1	108.62	109.01	113.43	107.66	107.28	110.22	109.24	108.53	111.92	110.48	113.21	113.59	112.7	109.35	106.74	113.15	112.09	107.1	109.99	110.3	106.61	112.35	107.54	108.54
98.054	94.974	100.29	107.59	100.1	94.985	99.488	100.01	101.84	98.398	96.474	97.768	98.14	98.629	99.316	97.238	97.639	103.16	103.38	101.43	98.418	100.22	99.247	98.815	94.597	98.209	97.962	98.57	104.78	96.146	101.53	101.41	101.32	99.52	93.494	100.31	97.161	100.6	97.115	91.178	100.97	96.906	97.612	98.922	102.84	104.43	100.48	97.35	99.902	98.178
102.26	106.19	100.57	101.3	102.85	104.87	107.75	103.15	105.66	101.44	101.62	103.7	102.55	104.06	98.455	105.57	102.98	103.75	107.83	105.51	106.33	102.1	105.69	99.958	101.4	103.34	100.83	104.89	104.81	102.99	103.18	105.07	105.66	103.63	104.01	103.93	101.82	106.33	101.75	103.35	102.13	103.68	104.78	103.77	102.57	100.92	104.17	101.52	107.63	100.82
108.39	107.43	102.31	107.09	106.59	109.68	104.75	107.39	107.42	110.74	109.52	102.98	112.16	108.35	107.06	111.15	108.68	104.31	106.2	111.35	105.44	107.88	103	110.37	107.01	108.41	108.94	110.91	108.66	108.32	107.49	107.95	105.93	103.4	104.54	108.22	109.79	108.66	108.68	112.07	110.78	107.5	107.76	110.42	104.16	106.57	111.3	108.18	109.36	108.63
106.55	104.3	112.22	112.35	109.33	112.88	111.16	106.56	110.09	111.03	113.35	109.47	111.83	110.62	110.83	110.62	107.74	111.33	108.28	111.39	112.79	111.35	108.12	107.52	110.88	111.77	108.09	115.86	107.78	106.93	111.46	108.59	108.97	111.16	112.83	107.7	114.64	116.57	111.5	109.64	108.53	108.59	111.35	111.59	111.8	111.16	108.75	104.67	106.02	111.83
103.42	104.98	100.3	103.73	103.29	103.26	105.4	102.43	105.5	102.9	104.1	109.63	103.03	108.4	106.01	106.52	103.31	102.79	106.04	104.92	105.82	105.25	105.06	108.63	109.43	105.7	105.66	106.13	104.22	100.77	103.01	107.29	106.96	102.44	106.53	105.43	106.95	108.91	111.89	105.29	106.4	109.11	105.35	104.89	107.37	104.86	104.66	106.3	106.49	106.19
112.29	115.14	110.32	109.36	113.43	112.35	105.36	107.97	108.65	105.39	111.1	112.14	113.36	110.07	113.04	112.31	114.8	107.93	111.18	111.38	113.1	112.84	114.73	112.27	108.22	109.97	109.51	108.9	108.02	112.14	108.25	112.66	105.62	112.06	113.23	113.81	103.26	111.86	113.39	108.19	110.44	110.1	115.47	111.16	107.54	110.03	109.93	107.13	109.71	111.48
105.36	109.52	103.5	106.04	113.17	110.96	110.49	108.62	110.89	106.71	108.27	103.95	103.27	110.81	107.08	105.34	106.65	109.06	106.35	109.29	104.92	108.85	106.07	108.51	106.43	109.02	106.28	106.59	104.45	105.16	107.75	104.41	108.44	111.93	106.35	108.87	109.58	106.11	114.91	105.53	108.36	110.64	107.46	103.28	109.22	106.3	103.96	110.4	110.53	111.77
108.87	107.08	110.03	108.46	109.41	111.03	110.64	100.57	104.35	103.85	110.81	104.73	107.02	106.81	106.08	105.46	105.51	108.25	110.26	109.24	107.76	109.6	108.71	107.68	108.4	108.87	103.99	110.08	107.38	106.74	103.92	107.06	106.37	112.26	110.51	107.91	112.51	106.54	110.5	106.95	107.7	110.1	105.32	108.7	106.15	107.81	109.25	105.21	109.76	107.64
106.03	106.44	108.24	104.94	107.84	111.1	109.14	108.55	108.26	105.44	105.49	107.52	108.87	106.37	106.72	107.23	109.7	105.77	107.55	103.62	103.18	104.67	101.25	104.79	108.06	109	107.15	107.15	107	104.4	101.08	102.91	112.71	106.62	102.43	103.93	104.07	106.16	106.87	107.5	104.3	103.24	110.67	106.02	107.89	104.2	107.4	102.45	106.29	100.57
109.52	107.8	104.41	110.84	113.42	111.03	108.62	111.71	107.84	107.33	109.12	109.65	112.39	111.72	105.53	109.27	109.39	103.73	112.82	108.14	111.76	106.46	105.34	111.25	103.84	106.08	104.22	110.51	104.35	111.99	102.61	104.76	105.76	105.89	112.35	107.46	107.21	111.26	109.67	112.83	107.74	106.32	108.35	108.88	104.86	105.8	113.73	110.35	101.26	108.58
99.069	99.542	98.06	98.504	96.189	100.9	99.884	94.011	97.477	97.367	102.19	97.584	97.609	97.639	99.078	99.741	99.673	102.94	104.46	101.6	96.921	93.028	97.709	94.464	96.891	98.922	98.688	100.38	96.07	97.9	101.28	95.387	98.457	93.212	98.506	98.49	97.338	94.278	103.4	100.95	99.635	99.346	95.633	100.37	95.547	101.64	99.223	95.148	97.402	99.178
104.78	108.21	109.66	109.01	102.38	104.98	107.73	105.69	109.08	105.16	107.49	102.46	104.81	102.91	107.5	106.88	103.76	110.95	107.24	106.08	103.34	104.41	104.37	107	103.75	102.56	103.37	107.96	108.04	104.74	105.22	102.13	106.56	108.57	106.01	109.64	107.35	106.7	105.52	104.24	103.62	107.34	104.98	101.29	107.69	101.96	108.26	107.43	102.83	104.69
104.92	107.51	110.29	105.48	106.01	109.13	106.62	109.1	107.84	107.83	108.71	107.1	106.97	107.73	109.81	108.1	105.69	109.27	111.53	104.74	110.84	105.23	108.35	109.61	109.67	106.51	112.61	108.64	106.34	108.93	106.91	109.21	109.15	107.28	113.38	110.93	107.49	107.14	114.02	109.93	104.66	104.19	109.68	108.24	105.13	110.76	105.39	111.28	105.87	108.72
103.47	104.53	103.56	107.08	104.83	103.25	104.93	108.14	105.65	106.48	103.75	104.92	105.98	104.21	105.66	105.2	105.47	100.88	101.08	103.22	103.95	107.53	107.01	105.82	102.99	107.07	106.25	103.2	107.13	101.91	106.18	101.73	105.25	104.49	104.25	100.9	107.64	106.4	104.93	105.07	104.37	105.21	106.8	104.8	104.93	106.11	102.84	107.43	103.85	107.36
105.34	110.26	103.69	104.21	106.52	110.36	103.54	107.06	108.94	109.48	106.8	104.8	103.19	104.1	105.39	102.85	104.16	105.03	108.21	105.73	109.15	100.96	104.17	104.05	102.62	106.91	103.24	104.09	106.68	103.87	106.96	106.55	105.61	105.56	105.11	105.29	106.9	103	104.98	105.17	105.1	109.61	106.05	104.95	104.45	106.98	107.06	108.37	105.35	100.27
112.66	107.12	108.83	109.29	107.92	112.47	112.78	114.93	108.44	112.14	110.16	110.5	107.7	109.05	110.68	110.97	108.69	105.79	107.65	109.24	107.89	110.31	113.83	107.77	107.21	109.58	108.3	109.85	109.39	107.32	110.82	111.36	107.24	111.46	111.02	112.78	111.93	108.13	110.98	111.6	112.45	109.86	112.32	112.16	111.63	115.09	109.36	106.43	109.79	115.02
107.76	106.93	110.8	106.41	115.57	113.21	111.65	111.2	109.87	110.34	112.02	111.03	109.42	112.06	112.34	110.07	112.7	110.21	104.86	110.97	110.98	113.65	109.66	111.94	108.7	112.02	111.49	110.53	112.35	112.5	111.89	111.18	108.86	108.2	111.44	108.77	111.2	110.65	110.84	106.75	111.03	112.79	106.84	112.23	110.79	111.08	112.54	115.53	111.63	108.2
108.16	105.07	108.64	107.7	100.48	107.51	110.5	109.56	107.2	108.63	107.99	105.78	110.86	105.46	108.39	107.35	106.84	106.04	104.71	107.59	105.46	108.07	107.44	106.88	108.54	104.75	107.82	101.58	103.15	103.03	106.57	106.43	109.23	102	105.06	104.49	104.58	103.05	108.07	103.79	110.84	106.01	105.09	103.53	104.49	105.64	108.6	97.9	108.34	111.89
110.28	107.38	114.91	107.74	110.67	110.36	111.56	105.39	109.48	111.45	103.28	109.56	105.68	105.62	107.52	107.55	113.13	106.49	110.48	106.33	111.65	109.98	109.53	108.98	107.38	105.5	106.82	107.43	106.87	104.65	105.1	109.43	110.66	108.19	110.15	109.57	109.15	105.68	105.63	107.29	108.24	109.04	107.27	110.17	110.5	111.72	108.93	106.98	106.93	111.8
104.72	108.87	110.16	113.09	104.52	109.91	106.86	109.41	104.31	105.15	112.74	108.04	110.36	110.07	109.88	110.98	105.93	112.26	105.21	105.26	106.43	108.68	106.95	109.49	108.21	106.72	109.32	107.23	107.18	108.03	111.01	109.82	110.7	106.98	109.6	109.17	107.04	107.99	108.38	105.87	105.03	107.71	108.65	108.42	108.22	111.88	109.51	107.94	110.91	109.57
110.68	113.71	110.94	112.56	109.21	111.15	109.56	107.96	111.61	108.74	106.55	111.79	110.63	113.17	109.99	109.96	110.58	110.51	111.78	107.28	109.98	110.38	113.97	112.74	111.07	109.64	112.31	109.01	112.02	110.85	110.91	109.68	105.63	113.37	107.1	113.48	110.95	111.79	114.25	111.11	111.24	109.81	108.31	111.04	110.5	107.07	108.76	106.44	111.37	110.28
106.92	106.85	107.19	109.73	111.33	105.47	103.18	108.04	106.6	107.52	106.03	109.07	105.8	110.73	108.39	104.73	105.15	108.1	102.79	107.86	109.37	110.58	105.59	107.02	109.11	116.34	110.88	108.17	108.89	107.79	106.83	106.9	105.8	112.29	106.29	105.49	107.08	104.72	108.44	106.84	112.34	107.29	109.44	106.43	108.75	111.39	110.47	109.06	108.59	109.55
111.16	112.58	104.98	109.33	114.2	109.04	107.71	104.87	111.57	105.99	106.67	106.04	111.9	106.45	108.91	106.03	110.61	109.42	108.92	105.67	108.33	106.44	110.41	111.81	108.95	107.53	107.24	107.07	108.2	107.52	109.34	113.4	108.42	107.58	103.97	107.5	113	109.31	112.95	106.59	106.22	107.38	110.18	108.34	109.64	109.74	111.23	104.36	109.06	106.23
111.54	109.9	107.86	106.7	106.24	110.09	105.6	105.89	106.67	108.06	104.98	110.59	109.02	111.16	103.93	108.71	105.36	106.73	111.59	107.27	106.62	105.91	112.2	106.16	107.59	107.31	105.46	107.77	111.63	107.42	108.07	103.9	107.31	106.74	107.88	105.08	106.03	107.96	110.96	107.08	107.81	108.29	109.81	106.28	111.63	109.8	105.1	110.33	107.64	106.33
102.45	107.36	108.46	105.18	104.04	107.21	106.83	106.28	102.26	105.17	106.21	103.37	105.95	100.7	101.16	107.33	102.07	107.95	109.87	105.8	104.67	110.99	105.99	102.67	106.06	100.99	104.88	102.67	106.18	109.06	100.93	111.57	103.89	108.59	101.78	108.75	106.6	106.78	105.38	102.58	104.95	100.93	99.536	106.72	104.01	106.59	103.95	108.11	107.58	103.53
101.16	100.72	97.489	96.451	100.23	99.813	103.7	103.25	99.704	98.551	96.553	98.471	95.029	94.155	94.611	99.965	97.428	99.162	96.818	102.43	95.632	96.788	98.885	93.934	97.741	99.876	97.691	100.54	94.059	98.114	98.532	92.401	92.545	98.064	101.06	96.283	97.169	97.263	98.234	98.437	92.304	103.75	98.616	99.836	92.83	91.249	98.602	100.96	102.89	98.763
106.4	108.58	108.33	107.25	105.52	110.53	106.61	109.24	108.54	110.15	105.49	107.94	108.04	108.92	105.77	106.71	110.35	109.52	109.46	106.78	107.79	106.58	108.09	108.64	107.75	108.15	106.48	109.11	105.69	112.92	106.22	108.28	106.27	106.37	108.08	106.09	107.27	110.73	108.11	108.36	106.55	106.41	104.62	109.69	105.85	106.64	109.56	108.93	108.41	108.95
103.97	109.32	107.01	107.92	106.32	106.54	109.99	109.54	104.32	104.41	108.48	109.25	113.31	106.05	108.27	108.8	104.52	106.29	106.28	104.52	107.53	110	107.07	103.84	103.9	106.71	106.29	105.84	108.97	107.56	107.24	104.32	103.06	107.35	106.22	108.36	105.19	107.55	110.31	107.22	110.35	107.39	107.09	106.84	107.86	105.37	110.35	105.38	107.92	107.71
108.44	104.51	110.42	107.7	105.69	105.92	107.39	108.17	107.91	111.72	107.42	108.52	109.91	109.12	101.68	108.23	107.79	110.47	105.55	106.84	106.41	109.77	108.09	110.2	111.13	113.22	110.87	109.42	112.3	113.62	107.32	111.26	112.31	108.61	109.03	106.7	109.38	112.51	112.85	109.74	109.68	109	109.99	108.52	104.65	107.59	110.26	111.58	111.69	106.69
108.72	106.89	110.06	104.76	107.43	111.43	105.51	107.97	109.01	101	105.04	104.93	105.8	111.15	110	105.4	111.35	100.71	111.49	108.25	112.21	107.43	108.08	113.39	104.83	108.31	110.85	106	109.52	110.54	105.22	112.27	101.26	103.36	110.1	107.85	107.95	105.62	112.66	111.4	105.26	108.93	102.9	109.58	104.39	107.43	108.72	106.37	111.22	112.46
105.62	108.92	109.09	107.41	111.65	112.38	106.57	111.12	106.72	107.3	110.2	110.63	106.17	111.26	106.17	112.1	104.35	109.33	106.5	106.82	109.1	109.89	111.1	109.18	110.97	107.12	108.07	105.83	103.53	110.58	110.17	106.4	110.27	104.43	109.72	108.17	107.7	105.39	106.93	113.18	105.6	113.22	108.85	110.06	105.74	108.22	103.47	111.63	108.81	106.46
110.3	108.9	105.8	105.97	100.56	104.03	108.22	104.89	108.07	107	107.38	104.49	103.34	105.75	106.7	104.41	105.17	102.68	104.74	104.87	103.67	105.64	106.63	107.54	102.02	106.52	106.15	106.1	102.87	104.99	106.46	104.84	105.34	108.03	105.26	107.16	109.67	104.9	103.03	105.22	114.49	107.8	108.12	107.77	108.89	107.71	107.94	108.55	105.41	103.63
103.92	109.04	109.06	101.71	104.38	108.77	108.32	108.61	108.05	105.53	104.33	101.3	102.5	106.08	103.96	108.33	107.41	105.59	104.34	103.27	107.04	107.29	107.57	107.77	103.64	108.26	105.7	106.01	105.36	107.65	104.35	103.96	106.41	106.25	103.4	104.63	102.46	108.24	103	106.74	109.93	111.14	107.61	103.98	107.81	104.98	106.16	111.33	105.61	103.14
107.79	110.02	105.89	104.54	110.32	108.97	111.71	105.56	107.98	106.77	108.5	108.84	110.94	107.53	110.17	104.6	111.07	110.12	107.08	107.21	107.16	109.01	111.39	108.58	105.83	110.34	107.01	110.32	106.1	111.49	109.45	106.66	108.97	109.86	110.95	106.5	109.71	111.38	108.28	111.94	105.85	110.56	112.53	107.27	109.94	103	110.62	108.09	112.38	108.95
104.87	104.25	105.91	107.35	103.61	103.43	104.71	109.04	108.59	105.28	106.98	102.74	104.49	102.61	104.21	105.95	102.61	100.72	110.3	105.42	102.71	105.28	106.54	103.98	106.52	105.02	106.13	108.73	105.88	106.91	105.09	102.58	108	105.68	104.06	106.18	109.73	103.83	101.75	105.76	105.94	107.39	105.94	105.84	106.03	102.57	106.81	106	108.93	104.71
110.8	112.18	107.86	107.83	113.35	106.22	109.07	108.47	107.53	106.26	109.37	104.26	111.54	108.8	104.42	110.32	109.27	107.88	114.83	104.41	106.59	106.72	106.61	104.67	110.91	108.36	111.75	107.34	106.8	111.16	107.51	112.76	107.57	106.67	105.72	106.56	107.32	101.89	109.86	112.84	109.56	107.92	107.94	107.04	105.12	107.86	105.64	111.3	109.99	105.69
104.86	105.23	108.29	108.2	105.48	107.15	106	102.42	107.58	107.07	105.92	103.46	106.33	112.23	107	106.88	103.43	105.26	107.84	104.02	106.74	107.19	104.71	105.83	107.48	104.99	105.44	106.15	110.71	105.56	102.61	105.26	104.12	105.24	109.01	111.02	108.89	102.89	103.06	104.42	108.71	105.86	105.89	107.75	104.73	105.94	107.22	107.71	104.34	107.45
101.89	95.568	104.67	100.32	96.534	100.2	101.3	97.27	97.718	98.253	100.84	101.13	98.337	97.181	101.66	97.929	99.397	98.297	98.214	101.33	100.06	95.017	99.446	96.576	99.838	96.489	96.186	97.338	98.668	99.01	97.414	99.242	95.093	97.013	97.167	94.479	97.513	98.661	99.99	98.553	101.2	97.429	100.06	99.136	100.14	96.702	97.744	97.972	99.381	98.721
98.252	102.06	103.36	95.184	98.365	103.92	101.81	102.52	99.836	100.39	105.53	97.197	102.25	97.288	101.48	97.401	102.68	97.38	102.79	102.27	97.695	101.74	102.68	101.83	107.86	100.47	99.432	100.18	100.51	99.393	102.63	100.33	101.49	98.37	102.36	101.53	102.01	98.254	102.05	100.82	102.37	102.7	99.148	104.87	99.602	96.378	102.91	101.58	100.51	101.15
104.64	96.572	96.03	98.461	97.801	95.754	97.634	97.254	100.96	98.462	97.418	100.93	97.792	95.785	100.8	100.15	98.771	96.842	96.163	92.963	102.16	98.15	95.523	100.35	97.26	95.45	98.551	93.487	97.067	97.33	102.14	98.369	96.808	96.207	98.265	95.262	96.594	100.6	93.878	99.608	99.9	99.251	101.81	97.932	97.157	93.503	103.6	101.07	101.59	98.324
106.77	103.59	110.35	112.47	109.32	108.86	109.89	110.21	108.52	111.85	106.41	106.06	109.72	105.45	108.42	107.57	106.57	110.65	107.48	109.26	109.79	109.37	112.51	109.72	106.35	107.26	107.41	107.57	110.68	108.9	104.78	105.07	104.78	108.79	105.36	103.58	111.56	107.07	112.82	110.3	108.61	107.45	110.09	103.59	111.05	106.63	106.49	108.71	111.68	108.72
98.968	98.12	98.713	98.885	96.232	97.994	99.075	99.303	99.645	102.36	98.578	96.036	101.56	95.593	100.04	98.695	98.926	98.639	98.032	98.957	98.932	97.056	96.502	98.101	96.207	99.633	96.389	97.682	99.169	97.507	100.55	95.266	96.869	94.476	100.75	100.62	97.116	98.858	99.241	96.579	103.15	94.687	101.72	100.62	96.102	95.275	96.009	101.67	101.74	98.625
101.72	100.28	92.447	101.75	97.837	99.941	100.09	95.687	101.78	100.08	99.121	96.714	99.708	98.509	98.915	97.73	99.149	97.385	103.85	98.365	102.66	99.223	99.759	100.87	99.802	100.04	94.554	101.51	100.5	101.06	103.16	98.608	99.515	96.91	96.856	101.5	97.359	96.102	93.745	101.14	99.962	102.31	100.73	94.091	96.099	101.72	104.38	96.79	102.28	100.37
101.52	110.81	106.61	105.14	105.32	107.83	109.41	105.8	103.92	105.89	104.86	108.3	107.43	105.92	108.38	105.22	109.95	106.3	105.93	104.86	109.25	105.16	101.49	109.02	106.17	103.03	107.2	111.2	107.98	106.04	108.03	103.04	107.95	104.11	107.09	109.36	107.97	106.77	105.22	99.595	104.7	105.79	100.75	106.01	109.26	106.28	102.9	102.69	108.58	109.31
105.15	105.73	109.16	106.86	109.15	103.61	108.29	106.22	105.92	105.81	105.8	107.4	108.57	105.38	104.05	106.34	104.19	108.68	106.49	107.61	107.51	110.57	106.15	110.37	108.43	104.18	106.12	105.62	109.82	103.8	106.33	106.77	105.45	104.86	107.03	108.55	105.94	106.09	104.79	107.61	105.74	107.2	105.03	110.37	105.63	103.83	109.39	100.98	105.51	111.73
104.58	106.15	102.4	108.02	106.48	110.42	102.81	102.43	106.87	104.22	109.02	102.54	101.13	102.35	106.33	108.9	104.75	108.32	103.17	109.83	106.29	103.73	102.46	107.54	103.54	103.15	107.15	104.75	103.23	105.17	106.59	106.86	101.64	107.16	104.32	106.2	110.32	110.64	107.01	105.79	109.21	104.71	100.9	108.82	104.76	105.91	102.18	102.72	107.1	105.63
108.6	104.67	105.19	111.8	108.79	107.36	106.38	109.53	110.41	108.1	105.39	111.83	109.7	108.71	109.68	106.81	108.63	112	103.31	108.45	102.24	109.3	106.51	108.76	105.04	109.16	107.12	108.32	103.51	108.57	110.08	108.21	107	109.86	105.35	108.89	106.86	107.97	109.79	111.7	108.66	106.47	111.15	111.53	107.09	110.81	108.75	110.42	111.38	110.77
108.59	112.26	107.53	107.01	107.9	104.44	107.02	107.58	109	108.42	100.91	107.76	108.53	102.65	111.05	106.05	108.05	105.71	106.88	107.83	111.68	109.78	108.11	106.81	110.36	109.68	106.84	111.5	111.45	106.02	105.09	113.17	106.95	108.05	107.76	111.05	104.82	107.05	107.86	111.37	109.09	104.92	111.39	108.52	106.97	108.82	112.42	109.12	107.76	107.59
111.19	109.09	109.58	105.19	104.59	110.53	106.97	105.39	110.81	106.15	111.97	107.4	110.67	107.02	110.73	111.96	112.67	107.36	110.23	106.36	110.64	107.63	104.43	111.79	109.39	109.89	105.13	109.73	113.23	108.36	106.13	109.06	109.53	108.45	110.39	106.87	105.88	108.85	106.5	108.06	108.23	105.09	104.83	110.24	107.33	110.88	107.22	110.08	109.36	108.73
103.64	108.79	106.1	103.07	106.35	99.185	103.27	106.4	110.49	107.77	108.76	107.65	102.51	107.65	108.14	103.32	107.3	106.47	106.23	109.32	104.29	108.94	104.49	102.73	105.72	106.38	101.03	107.81	106.23	104.7	104.65	104.98	108.15	104.98	105.04	101.57	107.41	109.14	102	107.41	100.19	103.09	105.19	106.1	109.78	102.43	106.1	105.61	105.48	105.93
112.06	109.04	110.63	108.46	103.15	110.2	106.89	106.79	107.37	109.15	108.89	105.53	109.78	107.75	108.89	108.86	106.8	106.44	106.9	111.51	105.64	103.98	107.65	106.02	112.68	106.21	108.43	107.79	103.26	111.53	107.28	102.78	110.18	107.43	108.52	108.53	106.03	101.52	107.74	110.59	104.19	107.98	106.82	107.67	109.92	107.12	104.63	109.05	108.82	111.63
104.37	109.04	108.73	103.17	107.42	106.8	105.02	103.14	105.67	108.63	103.7	108.74	103.87	106.01	101.76	102.08	103.88	108.25	103.86	105.56	105.42	109.82	105.36	103.47	107.12	107.46	100.99	103.23	105.2	104.39	104.79	107.16	106.24	104.38	104.42	105.83	109.33	106.05	101.14	107.72	104.38	105.15	110.63	103.68	110.49	106.52	103.98	103.71	107.16	108.39
106.95	104.53	112.33	106.9	105.44	101.7	104.95	107.97	106.86	107.79	106.81	102.82	105.16	105.08	106.37	110.14	111.21	109.01	112.13	104.79	108.49	104.59	110.05	108.41	106.57	108	112.11	110.71	106.1	110.49	106.01	108.65	105.71	111.39	106.02	106.2	111.09	108.2	106.69	106.67	110.72	109.94	107.06	105.8	107.32	104.33	112.07	110.49	106.35	104.16
109.52	104.37	106.34	106.58	107.24	106.09	105.59	105.55	108.25	105.1	109.05	106.15	108.17	108.53	109.22	106.34	107.97	106.73	102.49	109.18	104.2	106.18	107.68	107.96	105.06	106.11	106.45	109.34	109.3	106.2	106.75	107.79	105.32	106.19	107.48	109.5	107.65	104.63	108.24	108.89	110.73	107.61	106.03	106.8	107.05	108.62	106.71	109.52	107.14	109.73
109.81	110.14	104.76	111.46	106.67	106.02	107.57	106.55	114.5	103.34	105.21	107.14	109.37	108.71	111.04	109.99	114.5	108.62	107.77	106.99	110.55	113.01	112.52	109.74	110.76	107.95	104.35	108.46	103.34	104.41	110.82	109.8	110.25	106.08	105.05	112.84	109.37	111.92	105.79	106.7	108.73	111.38	108.2	113.14	103.79	107.53	109.66	106.55	110.09	107.61
110.99	111.76	114.5	111.1	108.32	110.01	109.54	111.83	109.61	109.12	106.44	113.56	109.94	112.73	113.77	107.37	109.81	108.99	109	108.82	110.18	111.36	109.05	111.62	109.42	110.59	107.12	107.04	110.23	110.36	112.39	109.38	108.9	110.66	109.73	107.1	106.54	110.97	109.19	111.27	105.09	110.75	109.62	112.82	110.92	111.36	112.15	107.97	115.33	111.29
108.67	112.97	107.18	109.07	112.48	105.25	111.49	108.08	111.82	111.09	108.52	110.86	108.07	109.71	105.9	103.94	109.88	109.95	111.38	107.27	109.83	108.61	109.02	104.68	109.36	102.87	107.95	108.67	102	105.43	105.66	108.08	107.62	109.35	110.14	102.94	107.52	109.39	106.6	109.24	103.19	106.3	106.58	106.97	107.57	110.2	107.91	105.65	110.18	105.69
108.44	110.88	109.13	108.79	113.15	110.25	112.05	108.9	103.6	113.46	106.92	108.42	107.63	108.44	107.99	109.89	109	109.05	109.42	110.69	108.68	107.51	111.12	105.51	109.84	107.92	106.14	109.16	106.26	109.27	107.35	109.29	105.9	113.01	111.99	111.9	103.31	113.48	107.84	107	108.21	109.02	108.67	106.99	107.88	107.62	107.81	106.07	110.91	106.97
104.76	98.198	97.95	99.631	98.023	100.87	99.147	99.595	97.737	98.677	96.952	97.212	95.196	98.189	99.899	104.69	99.597	100.11	100.05	99.156	99.261	97.68	102.58	95.584	100.19	99.916	99.471	99.704	97.572	101.34	103.2	99.272	99.485	96.31	100.48	101.62	99.681	104.3	101.16	99.894	99.557	102.23	97.943	98.408	103.33	97.225	103.48	102.96	100.33	102.82
107.67	105.24	107.37	104.67	104.83	106.87	108.3	109.95	105.34	108.12	103.9	106.51	104.72	103.51	107.08	104.54	103.47	105.24	105.93	110.19	102.65	105.33	102.87	102.67	105.01	101.44	106.44	105.65	105.39	109.64	107.52	101.6	102.25	107.55	105.95	102.91	105.44	109.38	109.16	105.49	105.08	106.69	105.88	108.11	104.04	106.06	102.4	106.3	107.41	100.88
102.91	103.7	103.36	101.38	102.62	102.22	101.42	105.28	101.43	105.19	104.78	103.66	104.91	102.29	101.6	102.19	103.63	106.79	100.82	106.27	102.85	100.28	104.08	106.05	100.49	99.163	103.72	103.42	101.03	105.25	103.66	106.06	104.77	102.88	98.603	101.15	100	102.76	102.94	103.55	100.92	106.23	97.849	99.721	104.58	99.722	102.2	103.42	99.715	107.38
106.41	107.14	108.67	104.18	107.79	107.05	106.11	107.39	109.68	100.79	102.65	109.42	108.74	110.51	105.89	108.05	103.27	111.68	109.89	104.06	106.66	109.38	106.46	101.59	107.1	102.82	105.86	104.31	108.15	108.46	108.57	105.25	106.36	106.98	104.51	103.2	106.6	106.09	106.66	108.21	101.28	100.83	107.73	108.08	103.89	107.5	106.79	108.47	107.28	102.95
102.23	104.06	109.15	102.82	104.63	111.89	103.26	104.91	105.96	104.99	108.19	106.3	109.89	107.47	106	101.5	108.51	110.46	106.96	103.26	105.65	100.91	104.81	101.94	103.12	112.26	103.84	106.6	108.55	103.11	102.47	109.46	106.04	106.47	103.72	106.93	105.87	106.93	105.55	106.71	102.23	107.9	105.77	100.94	104.19	104.99	111.39	101.66	104.51	104.64
105.89	111.68	102.92	109.37	109.05	105.59	108.83	108.91	110.51	111.24	106.91	106.74	106.41	105.37	106.37	106.69	111.31	107.05	110.91	109.07	106.75	108.11	105.84	108.7	110.27	107.55	110.34	101.04	107.33	107.74	107.89	102.92	110.5	107.05	109.65	108.68	106.55	103.49	107.81	105.69	107.52	107.42	104.9	111.83	106.36	104.77	105.58	104.96	105.75	109.06
103.8	106.33	103.28	109.18	105.5	104.84	104.09	105.81	105.58	100.26	103.19	107.71	105.54	104.69	107.82	104.42	108.33	105.39	105.76	106.83	103.58	104.67	109.51	103.67	104.92	105.13	106.76	106.72	109.91	102.83	102.72	105.96	107.85	104.09	104.44	107.15	106.36	107.81	103.51	105.95	105.03	103.26	106.04	106	105.7	103.2	105.56	106.71	103.17	103.81
109.78	103.57	103.9	106.38	106.84	104.18	108.74	105.06	104.25	107.61	107.61	105.02	104.29	108.6	108.16	103.71	106.99	106.71	104.12	108.04	105.65	103.75	108.77	101.91	107.27	104.48	106.4	106.39	106.34	110.72	102.23	106.03	104.56	104.94	109.72	104.61	110.23	104.76	107.52	105.32	107.34	108.03	108.52	103.49	106.92	102.29	105.72	104.46	107.09	104.21
105.7	104.43	105.1	109.81	103.19	106.59	102.66	106.62	103.36	105.62	101.52	103.2	105.93	107.74	102	108.49	113.12	100.11	110.45	104.8	104.88	105.6	105.75	108.22	107	109.8	106.89	109.54	106.58	106.71	106.28	103.85	107.7	104.71	102.36	102.28	103.54	105.46	103.52	104.09	105.55	103.06	110.92	101.78	106.04	108.29	104.98	105.54	101.43	107.15
108.2	108.95	106.35	108.49	107.64	106.05	102.84	106.43	105.59	107.51	108.06	106.11	108.17	107.9	109.57	109.85	107.6	104.93	105.69	108.56	107.17	108.25	110.61	110.05	110.32	108.44	110.12	112.09	106.28	106.57	108.58	109.57	107.62	108.6	106.63	109.5	109.75	109.22	108.7	108.19	114.24	107.26	108.3	104.8	111.18	105.93	105.01	109.03	108.52	104.5
111.98	110.2	111.93	107.8	108.39	107.34	108.17	111.16	109.98	109.81	108.63	105.03	109.58	106	113.9	108.96	107.04	107.77	109.72	110.72	108	109.85	109.15	108.08	111.81	105.57	106.74	109.45	109.69	104.61	108.41	108.29	110.07	107.61	104.84	107.98	106.95	108.77	106.62	106.41	109.5	106.7	108.62	106.42	108.75	107.12	107.15	111.22	109.7	106.14
97.13	95.999	96.46	94.669	93.698	101.97	100.16	101.68	100.75	99.693	99.689	101.13	95.42	101.91	98.714	98.177	100.32	95.843	95.994	95.628	100.62	98.837	97.537	95.507	99.306	103.42	101.9	95.191	98.49	95.057	102.87	96.643	97.889	99.837	97.589	97.225	95.862	99.96	98.053	94.177	97.992	101.2	91.753	97.235	100.54	96.025	95.874	102.52	99.328	97.599
104.26	104.66	105.26	109.07	106.17	107.93	107.04	104.26	106.15	105.93	111.66	111.05	111.46	109.83	108.2	108.12	109.72	106.75	104.55	107.51	108.48	103.98	107.84	106.69	109.78	109.86	103.71	105.6	108.93	108.59	112.33	103.67	105.7	105.8	107.04	108.77	108.24	108.07	105.32	105.46	104.33	109.39	103.26	107.56	109.5	104.76	104.51	108.87	107.56	108.93
107.39	98.964	98.208	101.16	100.41	101.4	103.41	100.8	100.06	98.586	96.745	96.614	104.29	100.11	101.69	104.64	94.372	102.79	96.909	101.18	99.626	98.095	96.398	99.416	100.22	104.62	104.08	98.936	98.316	98.237	101.18	97.627	102.04	103.34	100.43	100.96	100.51	101.79	101.11	102.74	100.04	100.65	102.43	97.678	99.762	96.872	94.83	104.25	100.7	98.161
107.93	108.05	105.65	106.91	105.09	105.36	106.27	109.41	109.04	105.59	103.51	103.87	104.72	107.52	107.42	106.53	105.31	101.35	109.06	102.84	110.18	108.17	103.57	106.9	106.02	106.94	106.28	106.19	108.79	113.67	103.23	109.46	108.37	104.56	103.89	110.14	106.52	108.09	103.76	104.02	104.51	106.38	106.74	107.27	107.16	104.96	104.15	105.11	107.86	106.34
96.619	96.953	102.07	98.88	98.627	98.38	97.045	101.99	97.702	99.094	96.471	95.551	99.81	98.774	96.988	96.494	95.03	99.549	101.17	98.048	99.914	96.304	103.54	95.18	96.744	94.336	97.529	98.71	95.498	97.778	96.284	95.704	95.217	96.532	103.27	95.576	100.6	95.441	98.621	95.687	98.292	97.735	101.12	95.866	97.907	101.32	96.431	96.794	95.38	100.11
115.55	110.38	106.68	108.71	112.53	107.74	109.13	110.3	113.4	110.78	106.78	107.29	109.09	110.96	106.96	114.6	115.54	111.52	111.75	111.29	112.11	112.59	112.74	109.14	111.05	113.57	110.1	111.62	110.49	112.92	108.9	110.07	109.9	111.77	113.44	112.4	114.25	110.62	110.93	110.51	103.97	110.86	109.25	110.65	115.33	113.26	109.18	109.58	107.98	113.09
108.39	108.9	105.54	107.13	107.26	105.92	110.46	107.96	111.38	109.07	115.48	110.41	107.4	112.16	108.94	111.32	110.32	109.7	106.19	104.78	107.22	104.26	104.95	106.11	110.87	110.01	110.93	106.7	110.93	109.38	105.72	107.39	107.39	104.39	106.72	106.5	111.82	106.07	104.78	106.72	108.58	107.32	106.04	110.17	110.25	107.4	109.1	104.92	108.9	106.31
99.801	99.051	99.754	101.41	100.89	101.86	101.68	96.424	98.399	105.68	101.99	99.949	102.13	96.866	99.397	101.22	102.25	101.14	101	98.928	99.549	97.961	99.248	101.47	98.433	101.64	101.74	101.08	99.476	102.68	101.25	99.495	99.572	103.24	101.48	101.81	102.91	99.972	103.19	100.17	97.491	100.25	98.909	99.94	99.441	102.21	104.32	100.49	96.961	95.714
102.72	104.95	105.62	108.98	106.31	103.61	106.88	105.77	108.24	104.32	105.91	102.77	109.09	110.91	108.15	105.26	105.42	107.42	104.1	107	107	103.22	108.5	105.31	107.6	112.01	105.31	108.31	107.6	105.7	107.51	104.22	107.21	107.34	104.08	105.31	105.55	104.34	106.22	110.14	108.7	105.6	101.71	108.02	108.45	106.09	104.14	109.76	108.59	104.45
105.94	110.43	110.72	109.5	107.08	107.72	108.43	106.53	108.45	110.67	108.32	105.74	108.36	105.47	105.5	108.75	109.92	105.49	106.21	104.79	113.28	111.98	108.83	108.09	110.32	107.64	112.34	108.65	109.68	108.69	112.51	103.44	112.23	109.28	108.62	101.65	112.46	106.35	107.56	109.11	108.07	106.61	106.22	107.73	105.14	112.74	112.35	110.93	109.08	107.9
106.02	107.25	102.5	104.5	102.97	109.34	104.89	106.04	106.19	107.38	103.66	104.91	107.49	104.62	102.9	107.59	105.36	104.19	104.62	107.29	103.57	106.52	104	111.56	106.67	106.31	103.05	106.36	103.32	104.11	105.23	105.49	108.07	105.74	107.62	108.25	104.7	102.46	102.95	102.71	102.31	107	101.63	110.2	105.65	104.95	105.61	102.31	100.93	103.98
105.72	110.85	106.5	108.93	108.82	102.96	107.87	108.16	100.64	110.03	106.7	109.4	108.99	105.2	105.62	106.4	113.14	109.88	106.03	102.8	102.93	107.04	110.29	110.72	104.6	110.46	106.86	103.84	102.94	103.6	109.21	107.13	108.85	106.51	110.46	107.17	107.31	105.01	108.69	107.08	108.8	109.91	104.2	112.46	106.69	106.45	107.48	106.19	104.55	109.71
104.15	102.89	104.08	104.97	109.46	112	107.93	104.42	108.4	101.2	103.74	103.38	103.17	105.97	110.71	102.71	104.31	104.24	110.08	104.25	110.3	102.45	107.82	106.26	104.79	105.51	108.79	104.96	103.78	109.07	107.98	107.12	104.61	102.58	103.18	106.67	105.9	103.75	107.79	103.25	102.66	106.01	104.25	101.71	105.69	104.53	108.42	104.48	101.13	102.64
100.79	102.39	103.31	101.82	108.5	101.8	96.966	100.62	102.42	100.65	99.541	102.16	100.36	102.71	99.831	108.63	101.83	103.11	101.28	103.22	100.12	102.28	98.696	100.35	101.41	103.67	105.67	100.75	102.03	107.35	105.32	106.66	102.78	99.231	102.09	99.292	106.63	99.871	100.61	105.71	103.82	103.91	102.45	105	105.77	103.32	102.82	102.22	100.3	104.85
110.08	110.4	108.85	105.05	113.73	110.92	105.56	111.6	108.55	106.64	106.54	110.56	109.3	106.54	106.71	108.35	105.32	111.52	106.93	109.5	109.05	110.58	109.82	105.5	105.36	107.46	111.24	106.16	112.11	108.72	103.29	107.08	106.32	109.74	107.15	111.63	107.67	103.83	109.79	108.39	107.55	108.82	109.22	106.26	108.14	106.88	108.07	110.35	107.03	108.54
108.27	105.49	98.874	105.71	107.21	104.96	106.61	104.01	103.72	104.8	107.59	107.52	108.23	101.79	110.94	106.26	103.87	105.16	103.35	106.31	111.93	106.89	106.33	106.77	107.19	104.77	103.7	103.35	107.99	107.92	105.98	108.59	106.03	109.18	103.78	106.27	104.52	105.84	103.77	100.35	108.46	106.77	106.17	109.25	108.2	110.26	106	107.57	102.96	105.61
104.64	106.64	107.4	107.84	104.29	107.72	108.06	109.57	107.42	107.56	106.84	106.62	105.7	108.29	108.61	109.97	109.8	105.6	107.24	105.78	102.16	107.8	107.22	105.85	110.49	104.01	105.62	104.49	106.44	109.5	107.9	103.19	107.4	109.05	110.96	103.49	110.17	107.79	103.52	106.32	107.45	111.54	106.25	102.94	105.48	100.63	109.47	107.48	106.5	108.03
106.08	107.13	102.15	99.687	105.4	102.07	105.67	104.53	102.86	105.94	109.3	102.41	101.82	105.53	106.49	101.01	107.13	107.05	107.85	103.34	106.89	102.47	108.13	101.74	107.39	103.27	105.17	105.52	111.28	106.34	104.7	110.06	101.65	108.49	105.74	106.13	107.15	104.9	105.21	110.07	107.33	108.23	106.75	106.17	103.91	101.39	108.16	105.69	100.52	108.64
109.24	99.254	106.18	108.7	107.31	110.08	104.86	106.24	106.2	107.97	105.48	104.69	107.09	99.962	105.25	106.74	102.59	106.95	105.46	106.62	105.12	105.03	107.52	109.89	104.83	109.5	106.12	105.61	106.88	109.22	107.28	107.09	105.66	103.9	102.98	107.4	108.2	106.6	106.16	101.98	104.33	106.71	101.91	109.47	105.76	104.24	106.42	108.21	106.64	105.92
106.54	105.79	108	100.84	105.61	105.2	102.68	106.96	106.46	104.25	109.09	107.45	108.53	107.4	102.95	108.19	104.96	107	106.85	105.97	105.35	109.32	109.81	103.35	107.45	107.31	105.63	105.7	103.45	110.06	102.92	108.28	109.53	109.13	110.64	105.01	106.82	108.08	103.8	106.63	109.73	112.73	109.35	107.02	108.48	102.96	105.7	105.86	105.09	105.87
111.72	106.63	110.4	107.71	106.69	110.77	103.92	107.99	114.04	110.5	107.01	110.21	109.61	111.07	107.39	111.75	109.81	106.53	106.94	114.73	106.45	110.93	104.69	109.24	106.95	107.84	106.54	108.16	107.43	108.81	109.32	111.12	105.27	104.45	102.77	108.99	113.95	110.03	107.87	103.36	109.16	106.88	111.84	104.72	108.24	111.91	110.87	109.92	108.16	103.96
110.47	105.19	100.14	109.75	110.36	107.38	109.04	106.19	105.97	104.59	105.76	107.13	106.86	104.24	107.03	102.71	108.72	108.51	106.88	105.19	106.86	109.55	115.73	107.95	105.62	104.14	106.71	105.64	105.43	104.9	108.32	107.52	110.74	107.91	107.85	106.44	106.59	106.48	107.43	109.05	109.92	104.87	108.38	108.57	111.64	107.45	108.13	99.763	110.4	101.37
107.72	110.01	113.64	108.77	104.89	111.28	107.98	110.54	104.15	107.38	107.11	109.64	111.81	105.7	112.44	108.68	105.64	112.51	108.57	107.69	106.87	112.34	107.3	110.13	103.83	107.22	110.95	108.83	108.58	107.41	107.52	106.84	113.36	105.95	106.51	107.08	110.36	110.63	104.66	105.51	103.52	108.92	107.13	110.74	106.85	107.83	105.18	109.11	108.7	106.75
97.409	99.786	99.449	97.139	95.293	95.119	96.074	95.909	98.154	96.967	100.38	104.74	99.597	96.488	97.361	100.14	97.363	99.126	104.25	100.76	100.2	98.858	98.855	96.831	96.724	99.003	97.225	93.937	103.11	95.802	98.553	99.314	98.048	103.12	99.584	102.26	100.76	94.103	96.079	102.26	101.5	98.601	98.826	102.03	100.52	101.15	99.03	100.69	100.88	99.751
109.52	110.98	109.15	102.75	102.96	108.59	105.6	103.6	108.13	102.79	105.81	104.55	103.39	106.72	101.9	104.43	102.02	108.87	104.12	104.57	101.7	106.44	106.41	105.63	102.15	103.65	103.21	104.41	109.05	104.43	104.43	107.98	108.52	105.17	104.11	103.9	102.16	107.99	106.7	104.17	106.97	105.37	103.8	103.14	100.86	107.71	106.78	105.12	103.65	105.23
107.25	107.57	107.78	109.2	108.53	110.48	111.51	110.2	107.73	108.91	103.66	107.17	108.75	113.06	107.93	102.26	112.15	107.33	107.52	105.68	109.39	112.66	111.84	106.01	106.94	108.49	106.21	110.49	111.94	106.62	104.77	103.28	104.04	110.11	108.66	107.94	108.43	107.1	109.02	105.57	108.93	109.53	108.46	107.02	109.35	107.43	110.18	110.39	108.15	106.83
108.26	109.24	107.44	110.68	107.55	106.8	104.5	106.82	108	104.94	104.94	108.35	106.99	106.5	109.44	102.77	108.7	106.88	107.49	109.24	107.88	112.35	106.59	105.35	108.36	106.5	104.55	114.24	109.26	105.49	112.25	111.96	108.5	107.05	109.25	111.12	105.92	105.5	103.87	111.13	107.31	105.55	106.9	111	104.6	111.22	112.22	103.08	105.09	110.37
109.56	106.36	107.42	113.58	110.41	111.89	107.32	110.64	113.15	112.97	106.9	111.75	111.74	107.47	108.34	104.87	113.9	108.89	109.15	105.69	109.37	109.92	109.21	106.97	106.6	106.76	107.76	110.17	104.75	108.87	107.47	111.63	110.79	106.46	109.6	106.68	108.36	107.04	108.97	109.22	110.42	111.69	108.89	108.91	106.3	105.96	107.25	106.84	112.16	106.35
108.14	105.01	105.5	101.89	109.46	110.21	103.92	105.75	107.9	108.75	110.59	105.99	103.79	105.28	105.7	106.58	107.89	111.57	105.89	108.26	103.59	107.82	105.1	107.3	105.99	109.07	102.78	109.27	108.75	107.68	107.32	106.73	107.67	103.5	104.01	106.72	103.73	109.98	108.98	109.26	106.86	104.27	106.25	107.12	109.06	106.19	108.12	106.97	105.96	104.48
107.65	103.82	104.75	108.7	102.68	107.42	102.8	105.3	107.41	108.67	102.83	107.73	106.15	110.94	106.65	108.33	105.03	108.13	104.83	106.84	108.18	110.24	103.07	100.55	106.98	104.84	107.15	107.45	100.2	106.08	105.96	104.35	110.22	105.36	104.21	102.47	105.9	103.45	105	104.43	101.91	110.79	107.93	104.38	107.2	106.21	109.38	105.58	106.98	109.91
104.08	104.05	108.92	103.71	107.86	106.09	107.62	102.86	103.85	110.24	106.13	103.94	106.4	104.02	107.56	109.08	107.66	107.9	104.91	108.31	107.01	103.72	103.67	101.49	109.91	107.59	104.4	101.8	102.42	104.42	108.75	106.96	102.94	109.44	111.12	107.19	107.01	107.4	109.51	107.62	104.61	102.33	106.31	105.34	110.75	107.4	108.1	107.88	102.65	106.78
106.27	105.56	108.96	104.71	104.72	102.63	106.99	102.29	105.35	103.75	103.22	104.02	103.96	104.21	104.96	108.54	106.19	103.55	106.54	105.65	106.47	104.66	112.06	105.89	104.34	103.76	102.84	104.89	108.64	101.16	106.93	103.33	108.26	106.66	103.55	102.73	109.24	103.9	104.95	109.18	108.77	104.63	104.5	109.62	103.76	104.13	102.35	105.46	107.81	107.42
108.41	104.58	107.81	109.31	110.14	107.46	114.02	104.06	108.71	107.56	107.59	108.31	108.7	107.46	108.1	105.36	106.11	106.44	109.42	110.5	107.95	109.24	108.64	105.76	107.35	107.86	114.72	107.83	107.35	103.27	110.91	108.4	106.16	110.42	110.93	106.59	109.19	106.73	108.88	109.85	107.9	110.64	104.13	103.62	100.88	112.35	108.27	103.46	104.3	109.43
107.76	102.95	105.76	109.7	107.4	106.21	106.92	104.74	106.51	104.97	107.15	103.83	105.61	102.8	102.54	103.11	106.57	104.34	101.72	107.01	110.16	101.94	102.61	105	104.08	112.34	106	107.74	105.23	106.13	102.91	106.34	105.27	102.94	104.31	108.76	104.42	104.96	109.73	105.5	107.01	106.54	104.74	104.86	105.52	103.17	102.01	102.94	106.19	105.17
105.66	106.53	109	110.44	103.13	105.5	105.36	107.22	104.18	109.92	106.61	108.42	106.91	105.99	104.68	107.23	98.038	104.94	107.84	104.87	102.68	109.34	108.63	107.33	106.2	105.38	103.03	105.17	105.09	110.64	105.9	100.92	108.76	107.18	105.94	103.07	109.15	105.2	103.51	105.82	108.31	106.04	103.85	105.25	104.31	104.65	106.22	107.31	105.75	108.65
109.67	109.35	109.37	112.02	103.94	110.2	108.49	104.61	113.81	106.76	108.18	109.19	100.45	108.87	106.23	111.3	109.47	107.52	109.58	110.89	105.88	111.66	107.07	109.3	110.48	108.81	109.67	109.65	106.78	105.4	106.83	107.64	106.09	109.72	111.16	107.29	106.59	110.87	106.15	108.54	106.27	107.97	103.1	111.74	107.71	112.34	104.43	108.74	108.4	108.34
96.247	101.26	100.32	97.761	97.79	97.033	99.484	98.378	101.62	99.093	103.46	99.435	99.128	94.328	97.013	100.98	98.967	99.605	99.291	100.63	97.163	100.79	97.903	99.905	95.794	99.801	101.68	99.896	98.756	94.391	98.316	95.874	96.985	97.686	96.302	97.457	98.753	97.456	102.27	100.5	95.368	101.73	97.573	93.583	101.65	92.022	101.78	95.153	99.774	106.78
102.33	101.96	96.882	101.27	97.396	103.55	104.23	95.342	100.68	100.59	97.929	97.214	102.61	103.62	103.43	98.966	100.54	100.76	102.84	98.057	102.28	97.262	96.259	98.328	101.71	98.596	101.35	102	101.89	97.424	95.551	101.92	100.36	99.968	103.42	105.21	102.96	103.4	102	101.78	98.978	104.03	99.69	100.86	101.03	101.5	105.59	98.546	101.79	101.08
110.05	107.15	112.54	111.95	112.47	108.72	107.51	113.49	109.74	114.91	107.02	112.29	113.8	111.56	108.05	110.51	111.34	111.1	113.14	109.41	111.95	111.56	107.76	110.11	114.36	113.32	109.95	110.03	111.36	112.72	106.33	107.67	110.53	111.93	108.54	108.83	108.3	115.03	110.5	109.96	110.27	111.64	111.87	111.04	107.96	109.31	105.41	113.6	113	113.63
105.62	106.67	109	105.51	109.37	107.15	107.28	106.46	107.02	104.82	103.62	107.6	108.3	99.857	101.2	103.22	109.53	107.81	107.51	105.19	103.77	104.77	102.76	108.08	105.97	102.34	107.44	102.9	104.89	110.07	106.19	105.01	107.13	108.08	104.02	100.37	107.47	104.16	103.39	104.09	104.3	107.72	107.01	108.22	106.71	105.92	107.59	104.92	105.97	105.34
108.78	107.74	106.06	110.16	111	105.53	105.64	107.89	110.27	109.91	106.91	110.43	109.22	108.2	107.52	109.52	109.73	110.14	107.88	108.53	109.75	106.14	105.01	108.7	106.31	112.32	110.08	111.26	108.3	104.48	107.44	105.79	109.41	106	108.42	106.35	106.86	109.2	108.38	103.56	106.92	105.75	103.73	103.74	110.06	108.39	110.38	106.66	110.63	109.64
99.959	93.318	98.963	97.388	101.96	102.35	96.283	99.175	98.437	94.685	101.24	103.12	100.5	101.33	96.261	101.35	98.316	98.913	102.34	97.97	97.52	96.328	96.913	94.032	97.21	94.503	99.344	97.706	99.778	98.505	96.745	98.467	99.567	101.4	98.88	98.151	97.163	97.563	99.051	100.62	99.62	94.612	99.506	95.803	97.902	103.76	95.761	100.54	100.12	99.092
102.03	106.75	104.68	109.39	107.28	107.13	106.64	106.43	105.56	104.72	104.39	106.72	105.99	106.85	104.03	103.11	102.24	106.98	108.09	106.15	102.09	104.7	102.71	106.89	105.65	106.97	105.76	106.05	110.32	109.24	103.15	102.67	103.36	104.81	101.51	104	104.01	102.67	106.65	108.18	103.01	110.9	99.97	101.94	98.172	108.95	105.03	105.1	102.51	106.5
107.1	100.88	100.37	105.69	103.66	106.61	108.11	102.67	109.44	108.66	104.14	108.68	100.95	104.36	105.19	104.2	113.65	107.42	104.96	106.24	104.86	105.91	104.36	105.9	101.71	110.56	105.86	103.42	107.76	105.89	109.48	107.57	105.47	105.88	108.39	101.31	101.29	107.05	106.94	109.74	106.08	106.81	110.5	105.71	105.47	106.63	106.68	107.34	108.11	103.3
98.957	101.38	97.502	97.016	100.52	100.32	103.15	101.08	96.974	100.15	99.103	102.4	102.34	101.11	103.59	99.119	100.01	98.992	100.63	96.866	100.86	96.885	102.77	96.956	98.323	98.434	102.56	100.31	100.19	102.47	99.35	100.34	100.68	97.839	99.919	100.93	98.142	101.26	99.043	101.94	99.682	99.928	96.446	99.137	99.234	99.332	96.898	99.248	99.549	99.305
102.76	104.81	102.98	103.36	104.21	109.98	108.37	107.84	101.31	103.06	103.39	105.64	107.07	105.26	106.38	108.3	108.32	102.75	101.04	107.45	104.12	104.38	106.9	102.69	106.54	103.68	103.63	102.98	104.82	101.7	105.71	103.54	104.28	105.78	105.86	105.78	106.54	103.68	104.9	105.42	104.97	104.03	109.82	107.26	105.07	105.63	107.39	107.06	105.83	103.05
108.16	107.32	103.98	106.55	104.68	109.32	101.79	103.62	104.26	104.71	104.17	107.27	106.33	106.86	101.24	107.42	105.86	105.3	106.54	106.73	103.87	105.27	105.17	106.79	103.08	107.16	104.98	108.34	109.19	113.19	105.78	105.52	105.11	104.13	107.74	106.05	108.55	106.3	104.73	113.66	104.87	102.88	102.77	108.26	104.1	107.12	107.15	111.05	105.11	100.76
97.667	98.689	100.48	99.02	96.823	98.308	97.178	97.473	103.67	99.03	100.56	100.8	96.942	99.008	98.64	99.872	97.435	98.13	99.647	97.34	97.018	92.213	96.469	102.88	98.479	94.172	101.34	99.91	94.083	99.591	96.985	97.634	98.062	98.478	100.83	100.85	104.95	103.22	99.892	98.955	99.971	99.982	98.828	98.356	98.795	102.01	99.144	100.03	99.009	98.34
102.47	102.94	95.031	100.29	97.327	93.692	102.05	97.185	97.387	102.75	99.087	98.862	94.315	95.436	98.508	98.224	100.47	96.162	102.15	97.412	98.407	96.928	99.491	103.26	94.942	100.59	99.442	95.099	97.562	94.942	99.03	97.328	96.539	101.54	97.649	97.243	98.981	102.89	100.87	100.51	97.347	97.021	99.481	97.92	96.598	99.059	102.48	98.511	95.459	94.367
105.42	107.09	104.78	104.47	103.91	103.65	103.18	105.54	108.11	107.63	107.44	105.07	107.86	104.43	110.32	104.79	107.25	106.33	102.62	104.08	99.811	106.65	105.78	108.97	105.57	106.03	106.64	108.21	104.37	106.52	106.96	105.16	107.64	103	105.25	105.56	109.05	106.52	104.96	105.76	107.18	105.8	100.74	106.19	106.32	108.42	102.58	105.66	103.54	106.31
105.23	101.16	108.05	101.57	104.45	102.04	101.31	105.29	106.3	105.03	105.97	99.688	97.742	101.6	102.19	102.09	105.92	99.873	103.56	102.49	106.19	100.19	104.63	102.21	97.015	106.35	102.44	108.89	99.325	99.715	101.87	104.29	107.92	99.189	101.33	100.22	103.49	103.35	99.342	107.01	109	100.58	102.34	102.01	100.16	98.331	103.78	100.08	102.85	101.62
99.607	96.768	98.699	97.306	99.925	96.999	97.091	97.145	95.64	100.75	101.31	100.39	98.144	95.404	99.659	99.566	99.423	99.425	100.62	93.379	99.638	97.466	100.22	105.97	94.095	97.617	101.99	96.834	98.539	97.162	98.658	98.15	99.001	98.147	100.72	96.27	99.998	97.758	97.032	92.72	96.407	101.33	97.939	97.233	94.497	100.9	97.337	96.664	96.226	99.499
100.63	99.049	95.674	93.763	97.131	99.956	96.157	93.594	99.968	94.639	98.756	96.311	99.367	100.01	95.538	93.808	98.936	94.682	98.43	97.617	97.827	100.76	99.409	99.284	94.184	94.547	97.115	100.5	98.794	99.11	98.348	97.824	95.341	95.224	98.741	97.894	103.3	98.617	100.3	102.99	98.457	93.543	94.943	93.676	100.52	98.12	95.293	96.194	97.141	98.548
104.54	110.62	105.89	105.49	107.41	107.83	104.99	103.75	111.03	105.02	105.75	107.33	108.02	104.89	107.52	108.67	109.67	106.79	103.57	110.24	103.94	103.61	101.11	103.27	103.55	104.38	105.74	107.6	106.41	104.22	105.49	104.32	105.68	102.51	100.81	106.01	107.36	109.23	105.13	107.31	106.71	101.27	100.63	109.21	102.59	105.16	103.84	108	104.46	105.37
105.02	107.06	105.46	99.025	101.96	105.35	107.02	102.09	108.93	106.78	109.49	107.62	102.22	104.77	102.11	108.8	105.37	102.19	106.11	105.5	110.19	107.06	109.22	107.49	104.43	103.27	106.4	106.63	104.89	108.74	104.82	108.59	107.98	106.14	105.75	103.42	106.19	102.52	103.22	105.29	110.77	104.44	106.53	106.4	100.85	102.99	104.2	100.54	103.81	108.8
102.84	107.25	103.15	111.63	112.45	105.99	107.36	107.76	107.9	107.16	108.24	105.73	104.4	102.42	106.58	108.25	105.51	103.51	106.79	104.37	106.49	108.09	104.23	102.08	110.25	101.94	109.22	105.57	108.74	108.04	102.73	103.5	109.59	103.18	105.75	103.16	105.99	107.04	105.52	108.42	108.9	107.4	109.21	104.16	106.38	107.11	106.19	104.64	104.46	105.7
96.907	100.46	94.319	100.92	98.661	101.23	99.846	100.78	100.86	98.126	102.63	99.679	95.461	105.56	99.333	103.61	101.64	95.787	102.53	100.88	99.847	101.37	104.58	98.447	97.285	99.526	101.42	100.25	99.211	104.06	100.27	96.041	96.462	99.41	101.46	101.31	96.23	99.298	95.027	102.73	100.68	97.282	99.061	99.373	101.53	101.21	100.74	99.25	98.008	97.656
97.267	100.86	99.64	103.02	101.41	103.2	98.247	99.641	100.6	103.69	98.486	103.41	99.639	98.061	97.574	101.27	100.63	103.75	99.338	97.672	102.22	98.397	98.951	101.94	98.524	98.157	97.493	102.72	99.688	98.055	98.84	98.934	100.93	101.33	99.607	100.28	98.435	97.442	97.539	100.01	99.019	101.8	100.94	97.14	98.627	101.33	100.36	96.766	101.02	101.68
112.2	105.84	109.1	105.08	110.37	111.18	105.58	106.69	108.15	110.26	108.65	108.65	111.22	108.68	109.36	106.38	110.14	109.72	110.58	106.75	108.32	105.27	109.23	110.09	104.78	107.53	109.92	105.1	113.82	104.16	106.28	109.1	110.58	107.47	106.96	113.45	108.99	110.75	108.14	111.74	114.62	105.12	109.37	111.84	108.41	109.83	110.65	111.6	108.44	107.75
108.49	109.15	109.71	111.18	105.3	99.815	106.07	108	110.97	110.9	110.52	105.73	108.35	106.23	111.75	109.79	106.21	108.15	110.8	104.59	108.65	107.26	111.05	105.18	106.29	107.3	108.61	106.58	112.08	109.01	102.55	105.02	110.64	111.7	106.84	111.49	104.9	109.65	111.78	106.8	107.25	106.49	104.96	105.87	109.52	113.09	107.58	108.61	104.67	107.49
107.46	102.92	110.23	105.73	107.36	102.74	105.7	108.57	108.45	107.53	105.61	109.01	110.92	104.45	111.32	107.24	107.43	109.9	104.95	108.91	103.81	109.82	108.43	106.74	107.73	110.46	108.18	103.71	110.69	104.86	105.59	108.07	105.32	105.14	111.35	110.24	107.88	107.55	106.76	101.83	110.17	110.22	108.29	106.43	105.65	110.71	104.17	110.13	104.98	109.27
108.64	108.5	105.53	108.71	103.1	106.36	107.75	105.7	101.14	107.58	108.22	102.79	106.62	108.17	105.14	104.73	107.07	104.29	105.39	109.14	112.14	102.13	104.38	105.28	105.26	108.14	105	113.3	107.36	107.03	104.41	107.33	107.22	103.83	106.01	101.51	107.22	101.34	104.71	108.85	104.41	103.93	107.09	103.83	98.878	107.08	110.25	105.21	104.67	106.44
103.81	104.97	106.8	105.54	100.87	103.73	109.29	103.52	110.56	104.47	107.56	102.51	106.56	105.26	104.93	105.4	104.13	105.27	107.75	106.8	102.71	109.15	106.35	104.06	106.29	105.84	106.13	106	106.05	104.64	108.74	105.36	106.12	101.83	109.96	106.5	106.76	103.73	107.84	102.91	103.9	99.673	101.91	105.37	106.93	107.9	105.77	105.22	103.41	107.43
106.62	101.07	105.88	104.14	107.1	107.3	106.98	107.38	104.54	111.2	107.05	103.7	102.18	105.64	108.19	102.83	105.73	102.43	106.85	104.84	104.67	107.78	103.79	102.6	111.11	104.18	106.98	100.37	100.68	103.04	107.47	102.72	102.45	110.09	106.88	102.82	107.65	106.46	110.28	106.22	107.65	108.54	105.72	105.73	103.85	103.76	103.06	105.22	104.67	102.29
107.06	108.05	108.04	105.7	105.33	110.81	110.2	110.52	105.57	106.98	108.62	107.99	106.48	106.15	105.08	108.64	109.24	106.18	107.29	108.29	108.69	106.53	104.99	103.7	107.89	105.75	110.8	111.33	109.88	108.78	108.36	112.77	111.9	107.28	108.42	104.97	104.42	109.57	104.34	107.24	103.9	106.65	109.81	113.06	111.41	104.1	104.98	107.42	111.68	106.79
99.09	95.054	98.458	100.48	97.406	98.507	97.723	96.244	97.546	99.082	95.781	100.84	100.05	98.785	98.205	95.235	100.33	102.68	94.926	102.63	101.1	95.848	93.248	96.348	101.91	94.964	101.67	98.179	92.739	98.59	99.499	102.16	101.72	96.835	98.607	99.773	97.131	97.357	97.962	99.76	95.049	99.757	96.088	98.348	99.96	96.775	102.21	98.734	96.681	95.181
101.01	98.921	106.55	98.994	104.84	102.73	104.38	105.83	106.19	103.84	99.198	101.51	106.19	103.42	104.95	102.22	96.882	101.48	101.58	104.72	104.71	104.55	100.51	103.71	104.58	103.13	100.43	103.6	100.71	103.22	104.36	97.5	101.62	97.88	106.29	101.46	105.39	104.77	99.757	100.39	103.63	106.06	102.84	99.54	100.93	96.538	103.16	100.39	109.1	105.67
103.32	108.9	110.53	106.23	110.77	106.52	109.57	106.51	111.53	101.19	105.52	107.57	108.42	104.2	104.4	104.42	109.71	104.05	106.44	106.98	103.03	109.31	104.57	111.13	107.22	108.62	104.48	107.71	99.635	105.52	105.11	105.06	106.52	101.48	109.35	103.98	106.98	106.24	105.18	105.53	109.75	104.96	106.67	107.81	110.63	103.39	104.12	103.69	102.9	104.52
102.17	108.06	106.42	107.87	107.61	105.15	102.12	103.51	104.86	108.54	106.09	117.26	107.07	106.17	110.74	110	108.4	107.27	110.52	106.05	105.22	108.25	105.89	110.52	106.69	107.65	105.75	103.94	108.93	106.84	104.94	109.97	110.07	106.99	109.22	105.72	112.65	108.27	105.31	111.12	104.7	107.01	106.97	104.44	105.42	104.98	106.45	107.22	107.92	106.68
104.62	109.23	107.43	108.8	108.94	105.4	110.54	109.25	113.07	108.99	108.22	112.12	108.53	112.07	108.84	104.83	108.47	111.3	107.44	110.02	111.76	106.74	110.5	109.53	109.48	100.49	105.48	102.94	106.19	109.47	108.56	114.09	110.87	111.7	107.04	101.12	113.66	104.34	107.42	110.72	102.67	106.85	105.66	108.45	108.3	106.6	109.48	110.74	104.15	107.98
102.55	105.51	103.2	110.53	106.34	104.9	105.83	107.56	105.72	102.74	105.93	107.33	105.24	103.72	110.24	102.68	107.35	100.57	110.06	104.88	108.41	104.99	108.18	108.35	107.65	103.29	101.61	101.65	109.02	103.52	101.99	103.96	105.23	105.13	101.79	106.91	106.36	101.33	106.11	104.04	108.55	104.07	106.32	105.93	106.97	109.65	104.56	105.27	106.45	108.18
105.41	103.32	104.82	103.47	104.82	106.47	101.8	103.13	100.76	103.37	111.97	107.5	101.94	101.05	106.82	106.92	109.66	102.9	106.66	104.14	107.9	106.03	102.07	103.69	103.31	104.76	107.4	105.67	104.4	108.07	106.48	107.63	104.51	110.18	103.48	105.73	106.31	107.42	106.85	108	105.15	106.06	106.24	103.39	105.02	101.97	103.4	106.81	105.86	104.24
95.991	101.06	98.054	97.647	100.42	98.879	99.611	96.659	95.389	95.277	98.237	100.54	94.756	100.98	98.2	100.75	97.072	95.614	93.586	95.495	100.97	98.931	100.94	99.604	99.82	97.176	102.32	96.734	100.33	97.28	98.741	98.008	95.965	98.503	99.498	98.059	101.42	95.287	99.221	99.103	99.709	96.559	95.012	104.37	99.4	98.755	97.64	97.86	99.22	97.726
104.52	106.63	110.39	102.48	113.55	106.88	105.49	105.81	104.13	104.95	105.04	104.62	107.36	105.32	106.9	107.4	103.24	105	102.22	106.62	106.38	106.2	105.91	105.39	104.6	103.98	109	109.36	104.66	108.74	102.73	104.4	112.92	101.32	107.39	110.08	110.49	107.86	113.67	106.08	104.43	108.54	103.36	103.34	106.51	102.04	105.98	105.51	102.46	103.19
107.54	108.62	104.27	105.36	107.23	104.69	106.3	115.78	112.94	107.08	108.58	111.73	108	106.66	111.57	108.48	103.64	106.78	105.96	113.94	109.63	104.45	108.84	106.16	108.6	109.82	111.34	100.94	110.89	107.19	107.92	107.41	111.87	110.62	110.01	107.79	111.21	106.74	110.25	104.1	110.17	111.74	108.21	107.04	107.34	107.19	110.82	111.37	107.33	108.88
106.77	104.8	103.3	105.13	107.31	105.46	99.923	108.66	103.92	108.55	105.8	105.21	107.16	103.93	107.64	105.03	105	105.65	106.18	108.89	102.87	109.42	105.93	102.56	109.42	108.45	110.13	105.79	106.7	105.91	102.47	105.18	104.06	103.46	108.44	103.86	108.85	106.36	104.11	106.81	108.9	106.75	105.83	106.35	106.68	104.7	110.31	106.6	106.98	104.09
97.879	101.09	102.76	102	100.4	101.4	99.87	104.28	99.532	104.48	102.37	97.78	102.23	99.091	97.992	102.72	97.324	102.13	99.86	104.88	102.62	100.91	102.54	99.502	100.14	101.14	97.943	103.3	104.83	101.15	105.03	97.92	101.74	97.806	104.17	101.96	101.74	95.462	96.176	100.41	105.48	102.19	98.832	102.12	97.952	98.773	102.94	100.64	99.836	102.98
104	106.32	109.78	105.75	103.5	102	107	105.75	104.31	108.49	101.06	105.82	109.67	103.8	105.69	107.88	103.47	106.77	110.98	107.06	104.08	107.89	106.89	101.7	109.99	110.52	103.7	107.76	106.32	106.58	109.3	105.81	102.88	106.42	106.88	108.58	109.44	107.62	103.57	104.9	103.6	106.12	107.49	106.19	106.94	106.34	106.19	101.38	106.26	106.77
111.37	112.08	107.74	114.85	109.55	110.22	112.81	108.05	106.27	106.07	107.43	106.67	104.6	107.91	107.87	108.58	107.67	105.6	113.62	103.71	110.77	108.05	105.75	111.18	109.03	114.01	107.29	110.47	105.54	109.58	109.75	106.79	109.2	108.96	111.59	109.5	109.04	109.62	109.18	106.35	114.01	108.37	106.31	113.6	108.86	108.55	105.46	106.31	108.01	111.12
100.83	105.4	106.25	107.5	105.78	102.78	106.5	108.53	105.28	110.23	103.26	103.89	104.36	105.75	107.93	105.9	102.06	96.913	105.53	106.56	101.3	103.13	107.55	103.34	107.35	106.33	108.29	109.13	106.6	104.05	102.92	111.47	102.32	108.67	107.48	105.09	107.06	104.46	99.243	106.05	103.6	107.62	106.95	106.2	104.44	104.78	106.66	109.44	102.39	107.05
107.37	110.8	102.78	105.95	98.63	104.14	104.8	105.45	108.61	108.43	105.64	102.58	107.22	105.88	102.55	104.93	104.42	105.31	105.19	110.48	106.75	102.91	100.82	107.82	106.1	101.78	102.22	102.14	106.26	107.16	104.95	106.52	105.22	107.54	107.53	104.85	104.94	107.07	106.63	108.02	101.98	105.63	104.09	107.68	107.49	104.89	106.33	109.49	105.08	105.23
94.24	97.968	100.89	96.551	95.558	95.901	100.31	97.863	92.653	100.02	97.923	95.977	97.957	95.255	99.435	95.884	96.23	99.454	93.054	96.501	92.376	99.762	99.207	98.463	95.216	96.732	100.84	98.453	98.747	100.75	98.854	97.198	99.452	99.065	97.704	102.09	96.795	100.69	99.221	100.78	95.219	93.727	96.31	97.33	97.899	97.47	97.278	100.84	96.388	96.55
103.36	107.13	102.46	105.2	109.92	108.37	105.89	104.74	105.08	103.22	105.74	107.81	106.3	102.28	106.96	107.89	104.36	105.1	102.4	103.45	102.77	104.6	105.33	104.57	105.76	108.21	105.75	104.69	107.15	103.21	109.51	103.32	105.32	101.79	105.8	104.68	107.29	100.35	105.19	103.75	110.38	106.19	106.21	105.13	105.98	106.97	105.98	102.2	104.27	101.95
106.58	104.11	103.63	109.58	105.38	105.23	103.49	107.21	105.32	108.25	107.46	109.16	101.37	103.36	105.84	104.17	112.46	109.29	106.22	105.08	107.88	104.19	108.05	101.57	106.88	101.1	107.49	101.9	104.88	105.39	104.32	106.34	104.87	105.16	107.22	106.15	103.36	106.9	104.77	102.71	101.31	104.59	107.83	106.59	103.04	106.36	104.7	108.75	104.47	104.69
105.64	107.01	111.99	107.03	106.54	110.2	104.29	112	111.01	108.33	108.71	112.08	108.97	107.02	108.07	107.91	106.44	108.84	109.58	104.67	107.88	106.23	108.77	110.65	107.08	109.45	108.96	107.91	113.39	112.72	107.39	105.7	104.67	108.83	106.78	108.95	111.68	111.35	110.79	106.29	108.26	112.59	106.45	110.72	112.6	107.39	109.15	111.56	107.8	106.88
107.4	107.99	106.8	109.52	108.03	108.15	110.97	111.29	109.26	109.88	115.27	113.08	110.56	109.3	110.57	110.57	111.65	114.9	110.68	111.58	110.55	110.7	109.06	110.18	109.9	108.64	107.84	109.21	108.62	111.61	111.93	115.1	115.72	110.67	111.93	111.47	111.11	110.54	108.41	106.28	112.07	111.92	108.06	109.06	110.12	112.47	108.14	105.9	112.94	108.4
108.19	104.56	105.51	109.56	108.68	110.08	106.71	107	106.64	108.36	112.02	110.9	107.23	109.29	105.61	107.35	111.83	106.97	104.38	105.46	103.23	106.68	107.5	109.74	111.57	108.87	106.25	112.35	109.95	111.15	108.5	110.57	109.17	114.84	110.26	108.17	109.92	109.57	111.52	111.25	108.91	108.99	108.83	110.97	108.32	109.99	111.77	111.63	109.19	111.31
110.32	111.65	102.8	102.73	111.28	108.38	109.29	108.66	106.45	108.55	104.33	105.9	111.38	102.85	108.37	110.5	107.16	105.55	105.67	103.91	108.03	107.46	110.03	108.52	112.23	107.91	110.22	113.04	112.09	106.75	108.39	112.11	110.75	110.53	112.06	110.92	111.47	105.05	108.17	109.93	106.15	111.44	105.15	107.96	103.52	107.13	106.8	106.49	105.24	106.38
98.414	98.889	98.086	102.73	99.975	94.556	104.22	96.614	96.545	104.64	99.255	99.477	101.37	98.101	95.354	100.13	102.24	99.672	99.272	101.69	96.886	99.43	102.26	101.85	101.94	98.088	98.197	101.15	100.21	102.81	103.47	98.383	98.607	103.2	100.79	96.846	103.03	98.657	102.51	103.06	101.65	99.986	102.3	98.827	94.5	100.71	99.964	99.251	101.58	100.61
98.725	99.376	94.211	97.779	96.462	99.217	99.724	96.89	96.568	93.372	99.394	103.42	97.159	98.741	98.789	99.725	97.421	91.933	97.736	99.721	101.84	97.003	100.85	100.02	98.449	99.966	95.974	96.786	97.106	96.013	99.748	100.33	98.904	99.024	98.032	97.094	99.249	98.848	96.76	97.889	99.132	102.1	99.753	101.62	99.33	102.28	95.817	101.27	100.33	97.415
107.41	102.39	101.88	109.68	110.24	105.91	102.98	107.28	108.7	105.57	102.61	107.22	106.56	104.22	107.32	105.89	107.77	108.84	102.97	105.94	106.1	107.98	105.39	108.79	110.19	110.06	103.1	105.54	105.43	104.12	107.28	103.02	108.29	106.8	103.94	102.07	107.31	107.45	105.09	102.58	107.92	102.2	103.45	102.97	105.87	106.47	106.11	106.47	104.35	107.33
107.9	104.11	106.84	105.6	107.64	106.57	107.78	107.29	105.2	103.83	105.43	109.42	106.5	106.96	102.75	108.8	106.73	105.23	102.93	109.06	105.08	105.61	104.18	109.66	105.17	101.62	107.36	103.81	110.88	105.16	108.22	108.01	107.37	107.44	103.66	103.68	104.9	110.88	109.56	105.15	105.6	99.676	108.85	110.03	102.5	103.83	103.53	106.13	104.74	111.04
112.35	108.87	111.94	109.88	109.69	113.07	105.67	111.77	110.05	110.85	108.23	110.47	109.1	108.32	106.69	109.78	108.89	104.93	108.47	113.15	109.37	113.74	112.17	109.14	110.27	110.89	110.17	110.32	110.66	113.46	112.4	112.8	110.55	107.19	112.57	109.38	105.42	111.51	112.33	111.01	107.88	108.82	105.57	110.76	111.43	109.04	111.38	109.36	109.51	110.67
[truncated: 150 more columns]
