# Supplementary material for: Genetic dissection of main and epistatic effects of QTL based on augmented triple test cross design
Source: PLoS One. 2017 Dec 14;12(12):e0189054. doi: 10.1371/journal.pone.0189054 (PMC5730204; doi:10.1371/journal.pone.0189054)
Supplement: S10 Supporting Information — (ZIP) [file pone.0189054.s010.zip › z6_400_0.8_10.csv]

108.04	108.75	109.28	106.83	108.07	107.29	107.91	107.98	107.67	107.24	110.14	107.55	106.52	107.62	108.92	107.83	108.57	109.97	108.88	108.79	105.66	109.16	107.62	108.74	108.13	108.19	107.99	108.48	106.79	107.79	107.62	109.36	109.44	108.38	107.19	109.67	106.54	107.43	109.68	107.61	108.79	107.1	107.63	108.11	108.58	107.38	108.6	108.38	108.01	106.32
109.63	110.12	110.39	111.51	110.76	110.58	110.79	110.03	110.49	108.77	110.46	111.73	109.82	111.34	111.38	110.41	110.33	111.6	110.95	111	108.43	111.34	109.56	109.58	109.67	110.04	110.86	111.5	109.15	109.71	111.81	109.82	110.29	111.23	109.17	111.22	111.01	109.93	110.65	112.57	110.6	111.16	109.78	110.17	110.62	110.07	109.12	110.38	109.73	110.85
104.29	105.51	106.4	106.79	106.18	106.39	106.27	105.8	106.27	105.07	107.47	107.01	105.88	106.04	106.67	104.54	106.3	106.09	105.97	104.34	105.49	105.61	104.59	105.54	105.37	104.82	105.29	104.88	105.48	105.54	105.93	105.97	104.89	105.5	105.88	105.07	104.32	105.02	105.21	105.68	106.96	105.93	106.55	105.91	105.92	106.2	104.44	105.71	106.24	106.04
107.77	108.8	108.15	107.25	106.94	109.69	107.17	108.03	107.6	106.32	107.22	107.65	107.7	109.23	108.13	107.59	106.68	108.38	108.25	108.63	107.98	108.19	107.3	108.53	108.53	107.43	108.08	107.48	107.07	108.79	108.2	108.61	108.65	111.11	108.61	106.82	105.98	107.52	107.98	108.71	107.31	107.55	107.78	106.91	107.2	108.21	108.09	107.34	106.58	107.13
108.56	108.18	108.22	108.53	108.4	106.79	107.94	107.84	109	108.39	107.2	106.97	108.41	107.05	107.73	108.03	108.4	107.77	107.96	110.5	107.41	108.43	107.19	107.67	108.56	105.96	108	109.34	108.03	108.53	108.39	107.03	107.49	107.18	109.04	109.02	107.79	108.04	108.64	107.76	109.45	109.39	108.27	108.38	108.24	107.16	108.71	109.47	107.45	107.13
107.62	109.8	106.68	107.91	107.42	106.44	106.17	107.23	108.69	108.46	106.94	106.85	107.44	107.87	108.93	107.63	107.95	108.27	106.53	108.27	106.13	107.17	108.01	106.99	109.66	108.41	108.58	106.71	108.14	107.09	106.75	108.44	108.09	108.76	107.84	109.69	108.31	105.4	107.38	108.83	107.37	109.11	106.57	107.44	108.91	107.22	107.7	106.83	109.39	108.7
107.93	108.53	108.23	108.4	106.66	108.61	108.19	108.21	107.28	108.25	108.95	107.35	108.1	108.94	107.11	106	107.97	105.96	109.49	108.45	107.57	107.21	107.57	107.86	108.16	107.45	108.01	108.22	107.65	108.57	109.64	106.32	107.31	108.66	106.91	108.3	107.2	107.14	108.37	109.51	108.3	107.67	106.76	107.73	106.5	107.17	107.86	108.98	108.24	108.09
102.5	103.4	101.61	101.68	102.18	103.07	102.74	104.06	103.03	103.13	103.67	103.34	104.36	102.76	104.44	101.37	102.51	102.1	103.15	103.46	102.47	102.19	101.85	101.58	101.43	102.32	103.4	102.27	101.29	103.27	102.52	103.43	102.4	103.16	101.76	102.01	102.69	103.17	102.7	102.55	104.37	101.31	101.46	103.37	102.79	103.28	101.45	101.44	101.88	102.12
108.47	105.25	106.87	107.03	108.55	105.43	104.96	107.35	106.61	106.63	106.93	107.4	106.1	105.47	107.37	105.76	106.37	107.05	106.78	108.31	107.55	106.53	106.72	107.68	104.79	107.75	107.3	106.65	106.18	105.84	106.37	104.73	106.38	105.62	106.64	106.52	105.61	107.15	106.59	106.86	107.57	106.23	104.37	107.42	106.67	105.9	106	106.96	106.13	107.36
106.13	105.8	104.12	107.18	105.06	106.04	107.14	106.01	106.57	107.43	108.16	106.07	106.3	105.63	105.85	104.51	105.78	106	105.53	105.02	106.37	106.73	105.99	105.97	105.85	105.68	106.59	104.87	107.33	105.97	106.06	105.51	106.91	106.82	106.29	106.92	105.82	105.25	108.07	105.57	106.43	106.08	105.08	106.18	105.25	106.52	106.83	108.79	105.75	107.05
107.44	106.64	106.79	105.68	105.68	107.59	105.6	107.57	106.66	105.9	105.93	106.74	107.22	106.07	106.46	107.34	106.5	107.7	104.71	104.35	106.32	105.87	105.86	106.05	106.67	106.37	106.06	107.42	106.9	106.12	106.81	107.4	106.44	107.58	105.69	106.72	105.15	105.08	106.2	105.92	106.3	107.83	105.52	107.85	106.22	107.16	106.67	108.27	105.29	106.62
98.684	100.37	98.574	98.952	98.306	98.513	97.544	98.765	100.23	98.223	98.54	98.546	99.159	98.329	98.675	100.16	97.787	99.949	99.204	98.138	98.894	98.132	99.609	96.735	99.351	97.835	98.874	97.859	99.63	98.775	99.496	99.445	99.51	100.71	97.334	98.834	98.885	98.74	97.305	99.082	98.856	100.65	98.842	99.193	98.714	98.752	98.612	99.122	99.857	99.743
107.23	108.55	108.98	108.37	105.94	107.9	109.92	109.01	107.97	106.8	108.39	107.3	109.1	107.43	108.38	108.09	109.65	108.57	106.95	109.12	107.5	107.87	106.53	108.43	108.72	108.46	109.12	107.6	108.44	108.78	108.2	108.39	107.68	107.04	108.78	108.44	106.73	106.48	108.22	108.13	107.99	108.35	107.63	109.99	108.54	107.74	108.89	108.83	108.99	107.83
98.957	99.078	98.919	98.187	98.127	99.568	97.891	99.244	100.05	98.223	97.876	98.721	98.663	97.956	98.646	99.233	98.376	99.727	99.177	98.841	98.128	99.436	98.59	97.332	99.694	97.421	101.55	99.601	98.547	99.949	97.893	98.798	97.398	98.028	97.426	99.772	99.123	100.12	100.07	98.447	98.362	98.628	98.054	99.189	98.889	97.752	98.226	97.451	98.664	99.26
103.76	105.89	107.02	104.21	105.69	106.48	104.91	105.89	105.45	104.48	103.73	105.47	105.79	106.52	105.24	105.46	104.95	106.2	104.32	106.36	106.5	105.83	106.66	103.74	105.45	106.3	106.54	105.6	106.53	104.88	105.91	105.31	104.52	107.07	106.71	105.57	104.88	106.63	105.13	104.84	105.85	106.73	104.51	104.29	103.7	105.13	105.7	104.39	104.09	105.55
108.58	109.07	108.08	107.43	107.67	107.48	107.68	107.8	108.53	108.39	107.27	107.43	107.33	108.41	107.98	107.26	107.37	108.94	107.34	108.62	108.36	107.63	107	108.52	108.67	107.6	106.68	108.42	108.85	107.67	108.85	107.45	108.86	107.06	108.26	107.09	107.36	106.99	105.87	107.07	107.79	107.31	106.4	107.98	107.93	110.01	108	106.31	110.14	107.67
105	108.46	105.82	107.1	106.32	106.9	108.85	105.06	106.69	108.08	106.68	107.47	107.22	106.6	106	106.62	106.22	107.66	106.51	105.53	105.5	105.22	107.82	105.68	105.9	106.03	106.3	106.03	107	107.17	106.34	105.65	105.36	107.57	105.14	108.38	106.46	107.3	107.92	107.17	107.18	106.48	105.43	105.95	106.84	106.67	106.31	106.5	106.13	105.92
106.44	105.72	106.95	106.27	106.1	105.89	106.81	107.73	106.06	106.63	106.23	106.43	106.2	106.09	107.19	106.32	105.84	105.34	105.52	107.79	106.3	105.87	104.75	106.85	106.38	105.72	106.94	107.42	105.58	106.2	108.47	104.86	107.02	106.7	106.13	107.02	106.42	104.91	107.31	107.26	106.64	106.84	103.84	107.09	105.88	106.86	106.34	105.81	106.53	106.35
101.12	100.45	100.61	101.26	100.7	101.61	100.47	100.73	99.907	101.41	99.754	100.07	100.93	101.15	100.69	101.76	101.12	101.24	101.82	101.64	99.462	101.43	98.98	101.78	101.76	100.69	101.65	99.553	99.836	101.39	100.35	101.15	99.895	99.492	99.891	100.66	100.99	101.95	102.48	98.798	98.898	101.39	99.903	101.03	101.52	100.84	101.8	100.47	99.862	100.28
98.496	98.394	98.817	99.399	97.003	99.488	98.039	97.074	98.119	99.143	98.421	98.091	99.393	98.935	97.422	98.872	96.367	99.203	97.561	96.011	98.759	98.872	99.162	98.684	97.954	97.793	98.005	98.021	100.36	96.909	96.643	98.805	96.455	98.712	98.455	98.794	97.123	97.212	97.711	97.792	96.786	98.197	97.092	98.169	98.606	96.973	96.804	96.387	97.392	98.725
109.37	110.7	111.81	111.11	111.16	110.12	110.48	110.46	111.27	109.86	109.87	111.34	108.97	108.97	109.27	110.11	110.98	110	110.23	109.23	111.72	112	109.92	109.1	109.52	110.35	108.59	110.58	110.59	110.43	109.95	110.62	109.74	110.26	110.47	110.6	110.92	110.6	110.1	110.12	109.94	110.71	109.91	110.42	109.42	107.91	111.06	111.14	111.19	109.08
107.38	107.53	106.99	107.51	108.12	108.36	108.44	105.88	108.25	108.66	107.46	109.05	108.43	107.42	106.83	108.95	107.94	107.27	107.22	108.1	108.83	106.79	108.28	109.34	109.58	108.76	109.56	109.29	109.4	109.29	108.38	109.06	109.07	108.15	108.22	108.33	109.65	108.93	107.41	107.9	108	108.57	106.81	108.93	109.77	109.65	107.22	108.09	109.03	109.59
108.01	107.34	108.57	108.03	107.71	108.9	108.4	108.01	109.41	109.55	108.88	109.23	109	108.91	108.04	107.21	108.86	109.09	108.98	109.46	108.66	110.01	107.93	107.04	107.79	107.9	107.69	107.38	107.02	106.83	108.41	108.59	108.56	106.92	108.45	108.55	109.48	109.12	108.32	108.37	107.46	109.24	105.9	107.71	108.5	108.75	107.08	107.69	108.95	108.81
97.142	98.716	98.781	97.672	97.417	98.248	96.07	99.734	98.903	99.326	98.917	99.893	98.526	97.969	99.184	98.686	99.503	99.082	98.274	99.879	100.51	98.679	96.279	99.413	98.865	97.646	99.403	99.331	100.07	99.298	97.522	98.585	98.252	99.302	98.899	99.241	99.916	98.913	98.05	99.345	99.396	98.815	98.375	98.186	98.905	98.465	97.965	98.77	100.64	100.34
106.82	106.46	107.26	105.28	105.62	105.55	107.58	106.72	105.74	106.54	105.91	107.11	106.91	106.44	107.65	107.79	107.46	107.1	105.41	106.86	106.34	107.66	106.02	105.05	107.13	105.93	106.31	106.17	105.3	106.34	105.55	108.07	108.33	104.86	105.96	105.65	105.79	106.56	106.51	106.45	106.33	107.42	106.92	105.37	106.88	105.91	106.96	105.85	106.56	106.1
100.2	102.53	101.73	99.67	100.82	100.29	100.72	99.884	99.059	100.61	99.13	99.964	100.2	99.813	101.17	101.61	100.19	101.16	100.22	99.875	101.04	99.322	100.94	100.93	100.54	101.77	99.609	98.846	101.4	100.1	100.56	102.06	101.62	98.682	100.14	99.973	99.871	99.877	99.927	99.481	100.31	101	101.01	101.25	101.98	98.881	100.63	101.12	101.59	99.818
108.31	108.41	107.18	107.35	107.9	109.1	108.46	106.93	107.64	106.47	107.57	106.87	108.5	107.79	107.8	108.15	108.36	108.62	108.94	107.81	107.23	107.86	107.5	108.19	107.62	107.8	106.89	107.7	106.64	108.43	106.62	107.44	108.48	107.19	107.14	108.14	107.5	109.14	106.73	107.3	109.02	107.08	107.43	109.53	107.75	108.46	105.71	106.57	106.68	106.65
108.94	107.47	109.06	108.19	109.27	108.45	107.83	108.18	107.22	109.31	109.41	109.61	108.58	109.3	109.15	108.3	108.55	108.39	108.16	108.68	108.28	107.07	108.78	107.37	109.6	107.63	109.02	108.75	108.2	109.09	108.74	108.96	107.74	107.92	108.73	109.45	108.79	107.63	109.15	108.77	108.4	109.04	108.25	107.81	108.52	108.33	106.89	106.81	107	108.76
107.97	105.53	105.23	105.09	106.32	106.83	106.98	105.25	106.73	106.45	106.71	106.12	105.71	106.44	106.57	107.01	107.46	107.08	105.27	107.55	107.23	104.8	105.65	104.52	106.37	106.93	107.26	105.94	105.57	106.72	107.67	105.54	106.11	103.49	106.38	106.95	106.85	106.98	105.81	107.39	104.93	107.23	106.18	107.06	107.72	106	105.77	105.25	106.5	104.78
109.82	109.18	109.31	109.49	108.37	108.88	108.61	107.56	108.22	106.76	108.17	108.32	108.66	109.12	107.63	107.64	110.38	107.06	108.03	107.84	108.03	108.82	108.9	108.32	106.51	107.97	107.83	106.75	107.7	108.57	108.69	107.47	108.78	106.69	108.44	107.85	108.81	108.51	107.69	106.62	108.77	107.59	107.85	107.84	108.38	108.48	108.59	109.76	108.8	108.85
109.99	110.52	111.11	109.63	110.04	110.89	110.54	109.65	111.11	110.57	110.04	110.78	111.53	109.62	109.11	108.91	109.45	110.08	109.6	107.84	110.56	109.23	110.56	110.56	109.69	110.55	109.76	108.97	112.68	109.7	109.67	109.77	110.5	110.09	110.85	111.31	111.15	110.58	108.86	108.69	110.23	110.21	109.69	110.4	110.36	109.97	110.33	109.61	110.81	109.7
97.185	98.263	97.26	98.716	97.681	96.875	98.016	97.781	97.83	97.718	98.387	99.004	96.395	97.851	98.213	96.583	98.96	98.943	98.62	97.369	98.285	97.838	97.957	98.816	99.922	98.059	99.12	97.366	97.519	97.161	98.351	97.96	97.608	99.067	98.582	97.563	98.609	96.154	99.769	96.351	97.033	98.192	98.375	98.431	96.612	98.05	99.146	95.566	98.889	97.109
107.98	107.66	108.57	108.09	108.69	108.29	107.99	108.77	107.66	108.06	108.02	106.5	108.2	108.39	108.62	107.63	108.82	106.78	108.3	107.08	107.9	106.09	106.86	107.27	108.43	107.7	108.07	108.48	109.64	107.48	106.88	108.12	107.2	107.58	108.56	109.4	108.52	107.06	109.49	107.27	109.21	107.35	107.24	108.16	108.42	109.08	107.35	109.75	108.37	107.24
105.68	103.93	105.64	106.51	105.27	108.03	105.28	104.16	107.47	105.37	104.53	103.47	107.75	105.2	103.59	106.66	105.75	105.15	106.6	105.95	105.66	104.43	104.72	105.73	106.06	105.82	105.28	108.48	105.57	104.63	105.66	104.77	104.74	106.18	104.73	106.27	106.08	105.03	106.42	105.88	106.62	106.06	105.28	105.14	104.99	106.43	104.59	106.6	105.68	105.8
106.89	108.42	108.18	107.89	109.43	107.87	108.77	106.55	106.63	106.27	107.76	107.61	108.72	108.03	107.3	108.66	108.61	108.14	109.41	108.85	108.45	108.75	108.51	109.13	107.06	109.96	108.36	108.89	107.38	108.13	108.54	108.4	109.32	109.67	108.92	110.47	107.42	107.12	108.53	109.78	106.6	108.05	108.15	107.7	109.29	109.35	108.22	108.32	108.49	108.64
108.92	108.66	108.13	108.12	107.35	108.97	107.77	108.02	108.49	106.52	107.26	108.44	106.82	106.8	107.4	109.06	108.32	108.22	104.76	107.04	106.43	108.09	108.04	108.02	108.16	108.21	107.95	106.97	109.03	109.08	108.44	108.38	108.14	108.37	108.32	107.42	109.15	108.75	108.44	107.63	108.48	108.11	108.35	109.32	108.25	108.95	106.85	108.8	107.79	106.95
99.642	100.11	98.685	98.788	99.114	97.459	99.808	97.686	99.498	100.23	99.452	99.977	99.458	98.851	98.113	98.363	98.69	99.089	100.07	98.042	98.932	98.642	100.05	98.511	98.711	98.263	97.543	98.647	100.24	99.007	99.662	99.191	99.422	99.103	98.766	100.64	99.261	100.02	99.031	98.58	98.131	97.445	99.024	98.871	98.773	98.248	99.145	98.856	98.933	97.662
107.32	106.48	105.63	106.57	106.07	106.36	104.86	105.13	105.78	106.52	106.68	107.46	106.02	106.81	106.5	107.11	105.85	106.01	105.12	106.18	104.68	105.51	105.63	107.28	104.72	107.62	107.01	105.91	106.41	107.39	107.73	104.79	107.35	104.99	106.87	107.34	105.66	107.15	106.46	105.68	106.27	107.22	105.5	105.35	106.46	106.59	106.57	106.05	106.68	106
105.44	104.68	105.29	103.96	104.84	106.44	105.67	105.43	104.87	107.13	105.96	105.25	106.3	105.48	106.4	104.82	105.13	106.96	105.48	105.47	104.71	106.25	104.62	105.23	105.33	105.7	105.56	103.75	105.29	106.97	105.48	105.18	105.34	106.47	105.86	106.19	104.86	104.67	105.77	105.68	106.45	107.46	105.44	105.57	106.05	103.97	105.99	105.72	105.19	103.63
111.07	110.2	109.98	110.56	109.44	110.41	109.78	109.68	110.89	110.09	110.35	111.18	110.01	111.38	111.59	110.77	110.62	109.78	111.5	108.9	111.63	110.66	109.06	110.48	108.58	109.21	112.71	109.74	110.5	111.46	110.25	111.54	111.05	111.82	109.72	110.07	111.3	108.62	111.1	110.75	110.11	108.16	110.74	109.29	110.06	110.13	109.51	110.45	110.66	109.65
108.96	107.54	106.96	108.98	107.85	106.66	108.36	109.27	107.43	107.5	107.55	108.77	107.25	108.94	109.42	108.3	110.01	108.76	108.2	108.29	108.03	107.46	107.42	108.04	108.69	107.58	109.29	110.06	106.85	108.43	109.3	108.21	107.47	109.63	107.41	106.92	107.31	107.97	107.45	109.12	108.16	108.98	110.25	108.25	109.31	108.24	107.72	107.69	107.04	108.2
105.53	104.74	105.44	106.48	107.72	105.86	106.3	106.6	106.74	106.8	104.6	106.38	107.41	105.16	103.88	106.3	106.7	103.81	105.11	105.14	106.25	104.72	106.48	105.95	106.39	104.68	106.13	105.15	106.45	106.32	106.75	107.38	106.27	106.11	104.18	104.93	106.25	106.25	106.9	106.89	105.9	104.38	105.78	103.84	105.13	106.39	105.87	106.98	106.47	106.47
107.29	108.64	108.03	108.15	108.24	109.13	107.84	107.01	108.75	108.39	109.47	107.8	107.49	107.39	109.23	109.4	108.28	109.02	108.21	107.17	108.07	109.59	108.42	108.61	107.43	110.35	107.84	107.62	107.76	106.21	107.65	107.62	107.93	108.73	108.01	109.87	108.2	106.91	105.78	108.45	107.11	108.85	108.17	108.93	108.8	109.18	107.36	108.07	107.74	108.42
106.41	106.66	107.21	107	106.3	107.36	105.53	107.18	106.84	105.25	105.7	107.75	107.31	106.65	106.03	105.95	107.89	107.25	105.55	107.59	108.28	105.75	107.08	106.59	106.84	104.51	107.68	107.51	106.78	106.26	107.31	104.66	107.87	106.26	108.09	105.59	105.93	107.51	107	107.12	107.33	105.48	106.76	107.22	107.25	106.24	105.01	106.22	106.53	106.35
99.394	99.446	98.75	101.38	101.34	102.35	100.83	100.28	100.26	100.3	100.35	100.29	100.04	101.39	101.38	100.15	99.493	100.42	100.62	99.51	100.8	100.92	98.97	99.91	101.31	99.485	100.18	99.82	101.05	99.852	99.442	98.68	100.36	100.62	99.852	101.31	100.15	101.19	98.9	100.27	100.31	99.599	100.86	100.46	101.14	99.889	98.868	100.52	100.13	100.56
96.661	98.271	97.636	98.727	97.69	97.698	99.095	97.833	97.391	97.509	96.685	98.517	97.675	98.638	98.457	97.644	98.335	97.738	98.748	99.312	98.517	97.705	96.898	98.115	98.638	97.065	97.21	98.835	97.85	100.42	97.088	96.956	99.051	97.66	98.366	98.205	98.369	98.089	99.552	98.146	98.054	97.95	96.25	97.348	98.628	97.319	98.031	97.364	97.959	99.38
108.46	108.58	107.82	108.06	108.03	107.4	109.06	107.49	108.43	108.65	109.37	106.84	107.85	107	107.42	106.77	107.55	107.67	108.18	107.76	106.96	108.29	105.53	107.22	108.04	108.37	108.93	107.64	108.17	106.79	107.33	106.85	106.75	109.06	108.09	107.92	107.61	107.46	108.43	108.03	107.75	107.37	107.73	107.38	108.2	106.11	108.54	107.42	107.71	108.26
109.72	110.3	109.56	109.51	110.32	109.91	111.29	110.46	111.12	111.23	111.23	109.9	111.8	110.15	110.39	111.77	109.19	111.12	110.93	109.64	110.05	110.59	111.61	109.31	109.53	110.56	110.33	110.25	110.41	111.16	110.3	110.39	111.16	111.16	110.22	109.6	109.75	111.35	110.09	110.64	111.5	110.32	111.08	110.94	109.57	110.27	109.59	110.48	110.12	110.6
104.95	105.85	104.93	107.33	108.5	106.57	107.21	105.82	107.92	106.28	106.73	106.37	107.26	105.45	107.06	105.8	106.85	105.04	107.17	106.46	107.91	107.21	107.55	106.6	106.03	105.48	107	106.55	107.26	106.06	105.85	106.44	107.77	105.65	105.08	106.63	106.34	106.3	106.44	106.23	104.98	107.07	107.05	108.12	106.39	107.2	105.67	107.23	107.57	104.54
97.893	98.273	98.182	98.572	98.54	98.194	97.736	97.266	98.233	97.681	99.185	97.014	99.299	99.044	97.622	97.104	99.365	97.703	98.081	97.813	97.688	96.043	97.993	98.205	97.103	97.493	97.023	96.919	99.223	97.665	97.401	97.938	97.132	98.723	95.885	97.431	97.442	98.526	98.407	98.035	98	97.754	98.608	98.271	97.797	98.344	97.083	98.753	96.967	96.898
105.46	105.88	105.53	106.85	106.54	106.72	105.18	105.7	104.25	105.5	107.54	105.74	105.78	104.82	105.91	104.84	105.63	103.35	105.23	105.33	106.71	107	105.53	105.69	104.92	104.3	105.95	106.4	105.63	105.57	105.03	105.35	106.84	104.83	105.41	105.65	105.76	105.19	107.34	105.55	107.2	105.62	107.05	108.31	104.22	106.42	105.97	104.55	105.64	107.1
97.635	97.266	97.006	95.927	97.279	98.261	96.443	97.154	97.348	97.463	98.472	99.095	97.664	97.96	98.934	97.402	98.052	98.952	99.472	96.865	97.175	98.441	96.498	99.274	97.441	97.166	97.683	98.347	98.124	97.215	98.652	97.749	97.777	99.688	98.898	97.479	98.588	96.91	98.796	98.027	97.886	97.369	98.977	98.413	96.991	98.57	97.885	97.87	98.208	97.781
105.78	106.54	107.78	105.2	106.07	106.87	105.94	106.46	107.15	106.45	106.99	106.41	103.99	106.52	104.07	104.76	106.24	105.63	104.23	105.27	107.26	105.98	104.54	106.51	107.04	104.9	106.48	104.6	104.76	106.03	105.78	106.31	106.64	107.05	105.37	106.72	106.26	106.18	105.98	107.27	105.65	106.35	104.04	105.78	105.28	104.56	106.8	105.59	105.27	106.35
108.05	107.96	107.22	107.58	107.88	108.5	106.42	107.24	108.01	106.87	105.91	107.93	108.31	107.49	108.29	109.46	109.16	107.32	106.1	108.57	107.54	106.33	107.12	108.23	107.06	107.21	106.3	108.95	106.8	107.66	108.03	107.35	108.64	109.91	108.09	107.99	107.43	107.73	107.87	109.02	108.37	109.29	109.07	108.04	108.43	107.8	108.17	106.55	108.64	110.55
106.09	104.79	105.21	105.87	103.58	103.53	104.89	104.37	105.96	106.05	107.07	106.2	105.22	105.06	105.96	106.66	105.37	105.36	106.75	106.22	105.43	105.32	104.45	106.08	106.99	105.94	106.3	106.47	106.27	105.51	105.29	105.6	105.08	105.47	104.41	105.9	106.27	106.23	105.79	105.62	106.45	105.08	105.69	105.37	106.65	103.67	104.52	105.64	106.04	105.26
98.947	100.02	98.794	98.214	98.054	98.865	99.827	97.839	98.846	99.964	100.32	99.136	98.649	99.513	98.678	98.701	99.512	100.16	98.275	98.657	99.333	99.652	98.255	99.548	98.989	100.01	99.98	98.948	100.11	99.862	98.986	97.882	98.257	99.161	98.816	99.146	99.351	98.002	98.653	98.729	101.36	98.275	98.731	97.905	99.434	99.632	98.073	99.179	99.005	99.969
99.012	97.545	96.512	98.124	98.043	97.465	98.633	97.755	97.027	96.681	97.86	96.761	98.791	99.783	97.931	98.082	98.791	98.67	97.749	97.54	98.407	98.491	97.761	97.812	98.152	98.942	98.53	98.571	97.361	98.753	98.381	96.91	98.948	97.331	99.169	98.672	98.58	98.372	97.009	97.376	97.718	99.355	100.6	97.227	98.263	98.042	98.411	98.082	98.15	99.73
106.32	106.02	104.55	105.29	106.35	106.52	106.56	105.5	104.24	105.82	106.22	105.67	106.3	106.76	105.7	105.03	106.36	105.11	104.38	105.93	106.34	105.09	105.84	105.35	104.35	104.45	107.09	105.79	104.68	106.91	104.4	105.34	103.94	105.59	104.44	106.24	106.09	106.62	104.62	105.74	105.12	105.45	105.11	105.5	105.44	105.37	106.7	104.61	106.19	106.42
106.72	108.99	106.94	108.51	107.83	107.86	109.35	109.3	107.53	104.54	108.05	107.98	108.1	106.92	106.7	107.07	107.52	109.16	109.71	107.94	108.86	108.63	108.88	106.19	109.09	105.43	107.58	108.19	107.5	108.11	107.41	107.59	107.61	108.56	108	107.95	107.6	107.52	106.97	108.43	107.13	106.62	106.86	108.95	108.27	107.36	106.76	108.25	107.27	109.53
105.58	107.71	106.79	105.82	108.18	107.13	105.98	106.54	106.93	107.32	107.17	105.93	106.51	105.41	107.05	105.02	105.13	107.13	104.55	106.04	105.83	106.54	106.62	105.86	106.11	105.83	105.96	106.63	106.08	104.84	106.3	106.83	105.83	104.84	106.54	106.43	105.97	107.55	105.7	105.94	107.71	105.33	104.78	106.16	108.04	106.67	106.8	106.26	105.97	106.69
106.27	106.47	106.6	107.64	108.27	108.55	107.24	106.91	106.88	107.51	106.77	106.4	105.7	106.28	105.58	106.28	107.37	105.71	105.3	107.71	105.68	105.72	105.79	107.23	106.59	106.6	106.63	107.19	106.28	107.51	107.44	106.95	106.68	106.86	106.17	106.28	106.66	106.67	108	108.19	106.84	106.27	106.82	105.59	106.76	106.26	107.27	105.99	106.44	107.57
105.47	105.57	105.01	103.59	104.93	105.77	106.65	105.69	105.43	105.11	105.46	105.19	106.58	106.62	105.68	106.45	106.17	105.24	104.81	106.25	106.94	106.3	105.17	105.07	105.95	103.5	104.75	105.67	105.55	106.06	105.22	105.03	105.76	106.04	105.01	105.48	106.57	107.28	106.33	105.89	105.77	106.18	107.41	107.05	105.55	105.62	106.21	105.33	105.16	104.96
107.21	106.27	106.43	105.55	105.51	106.41	106.22	105.62	106.7	105.5	106.66	105.98	105.34	105.97	105.17	104.6	104.96	104.19	105.18	105.68	106.69	105.98	106.8	104.82	105.25	104.47	104.56	106.25	106.44	105.14	106.57	105.46	104.63	106.72	106.15	106.49	104.5	107.02	104.08	105.47	106.09	106.53	104.04	106.62	105.26	104.26	105.57	105.6	105.97	104.44
98.432	99.698	100.91	99.392	99.535	97.375	98.864	97.917	99.126	98.636	99.496	98.914	99.506	96.669	99.163	98.235	98.717	99.162	99.353	98.073	98.337	98.258	98.828	98.491	99.125	97.667	97.343	98.56	99.572	100.55	98.115	98.309	100.16	99.225	98.664	97.711	99.035	100.05	99.153	98.347	98.789	98.941	99.45	99.088	99.674	99.58	98.193	98.879	98.481	100.12
105.8	105.39	106.44	104.16	106.11	105.76	105.07	106.94	106.82	105.04	104.5	104.7	105.79	105.09	105.25	105.39	105.12	106.48	107.15	106.06	105.89	106.89	108.51	104.82	106.02	104.54	106.08	104.38	105.05	105.79	105.48	106.06	106.2	107.03	106.25	105.25	105.62	106.18	105.07	104.35	105.86	105.71	105.34	104.42	104.25	106.5	104.14	107.47	105.94	105.35
106.2	105.54	105.97	105.82	105.47	106.65	106.24	106.05	105.32	107.34	105.48	105.4	106.67	107.09	105.67	106.49	105.98	106.02	104.38	105.65	103.98	105.82	105.63	105.52	105.77	103.68	104.42	105.64	105.35	105.95	105.33	105.67	106.12	105.98	105	104.7	104.6	105.58	106.74	105.36	104.26	106.32	106.06	104.17	105.41	105.21	105.99	103.17	104.51	106.21
106.63	106.21	107.39	105.56	104.78	107.29	105.35	106.62	105.98	106.04	107.15	107.2	104.84	105.73	106.73	107.83	105.48	107.04	107.39	105.32	106.48	106.36	106.01	106.61	106.94	106.76	106.59	107.51	106.72	107.11	108.19	107.9	106.73	106.26	105.56	107.55	106.92	107.55	105.51	105.78	107.11	105.83	106.06	104.85	106.1	107.63	104.61	106.38	106.97	105.39
108.58	109.5	109.25	107.78	107.01	108.48	110.81	108.36	109.31	107.87	108.85	108.8	109.16	108.13	108.52	109.49	107.97	108.2	109.21	108.82	108.12	108.62	108.53	109.38	107.85	107.86	108.9	108.77	109.55	109.84	108.9	108.79	107.61	107.14	108.3	108.5	108.94	108.69	109.56	108.8	108.38	108.69	109.47	108.76	107.51	109.59	108.66	108.49	109.36	109.55
99.102	100.59	98.987	100.28	99.56	100.17	99.256	100.68	100.63	99.283	99.56	100.77	100.04	99.942	100.91	100.11	100.58	100.07	100.35	99.444	101.22	99.975	99.478	100.52	98.116	98.966	100.34	98.983	100.93	98.467	100.79	99.448	100.12	98.6	100.68	100.11	100.1	100.42	100.27	100.19	99.658	99.66	99.615	99.965	101.34	99.992	101.17	100.59	101.25	99.758
108.88	107.62	109.51	107.31	107.4	108.08	107.24	108.85	108.23	107.14	106.14	108.42	108.68	107.19	107.28	108.13	108.61	107.55	107.4	108.25	108.23	107.52	108.51	107.38	107.91	106.88	107.38	107.64	106.52	107.03	107.2	108.47	106.81	108.13	106.82	107.01	106.47	108.36	108.52	107.34	106.58	107.89	107.1	106.49	107.33	108.36	108.14	108.64	106.53	107.88
105.72	105.42	105.46	106.43	105.46	105.93	104.6	105.76	105.74	104.9	105.81	104.42	105.07	105.75	105.89	105.7	105.62	107.61	107.9	104.73	105.9	105	106.02	106.24	106.13	106.32	106.9	106.75	106.91	106.43	105.17	105.23	103.67	106.06	104.7	105.33	104.1	106.72	105.33	104.59	105.78	105.68	104.3	106.6	106.88	104.91	104.57	106.44	105.33	107.61
107.64	107.87	108.1	109.58	109.17	106.83	108.74	110.61	108.42	109.56	107.91	110.23	109.37	108.37	107.73	108.33	109.54	110.56	107.62	109.95	108.85	108.21	108.23	110.12	109.02	108.81	107.76	110.72	108.55	108.77	107.83	108.74	109.27	108.56	108.52	106.46	108.33	109.03	109.36	109.19	108.21	108.29	107.16	108.3	108.2	108.59	109.19	108.24	110.04	109.84
107.03	105.85	105.43	106.85	106.12	105.26	106.16	106.11	105.92	106.17	106.02	104.15	105.1	106.34	105.23	104.22	107.32	106	104.69	104.77	105.74	105.4	106.26	104.85	105.49	107.16	104.93	104.52	103.45	106.6	104.83	106.57	105.19	106.92	105.1	105.51	106.05	105.1	106.16	105.25	104.89	106.35	105.62	105.52	107.93	105.83	106.11	104.63	104.8	106.59
107.26	105.56	106.74	105.4	106.05	106.11	105.18	106.76	107.26	104.7	105.15	105.57	106.83	106.03	105.32	106.17	105.9	106.7	105.05	104.13	105.68	106.83	105.59	106.09	104.61	106.39	106.32	106.4	105.61	104.39	106.51	106.44	105.38	106.02	105.41	106.03	104.97	106.39	104.15	104.22	106.17	105.52	106.74	104.94	105.74	106.89	105.72	106.39	106.49	104.3
107.59	106.85	106.48	106.52	106.18	107.18	105.52	107.16	108.52	106.63	106.35	106.33	106.19	107.01	105.16	107.09	107.55	106.68	105.7	105.21	107.8	107.6	107.03	104.68	107.04	105.4	106.67	106.76	106.91	106.57	105.22	105.94	107.06	106.64	106.61	106	106.69	107.46	107.4	105	106.68	106.94	106.17	105.74	107.06	106.04	107.99	107.06	106.18	107.35
100.24	100.09	99.84	98.723	98.719	98.547	97.874	99.189	98.463	98.244	99.147	98.35	101.07	96.935	98.695	98.654	98.682	99.858	98.082	99.187	97.779	97.93	99.971	99.6	98.778	98.412	97.696	99.686	98.411	99.411	97.968	98.29	98.471	99.149	99.675	99.598	98.734	99.528	99.22	99.737	99.049	99.553	100.28	97.029	99.324	99.153	98.831	100.43	99.594	99.5
105.4	105.98	106.47	104.73	106.96	107.12	105.5	105.46	105.88	104.29	105.87	106.84	105.69	106.97	105.04	105.91	106.16	105.57	104.78	103.81	104.8	106.08	104.22	105.32	105.04	105.38	105.52	105.85	105.23	105.84	106.05	105.23	105.42	105.53	105.7	106.01	105.24	106.1	106.18	105.91	106.71	104.57	105.09	105.11	107.59	106.51	106.6	108.23	106.03	105.62
109.18	107.64	109.24	110.15	109.27	107.46	108.8	109.91	109.23	108.49	108.48	108.03	108.22	110.44	106.87	107.51	107.79	109.65	106.97	109.51	111.13	108.21	108.45	108.36	108.53	108.43	109.52	108.95	108.86	109.45	107.96	109.51	106.46	107.85	109.73	107.25	108.33	108.35	108.21	108.01	108.55	109.47	108.36	110.1	107.8	108.01	110.23	108.22	107.64	108.96
106.22	103.5	105.04	106.27	107.49	105.53	105.68	105.96	104.62	104.55	105.94	105.64	106.75	103.64	105.12	105.13	106.11	106.05	105.11	106.63	105.68	105.28	105.33	105.93	106.36	105.73	105.15	105.68	104.67	104.9	105.55	107.02	105.21	104.96	106.3	104.19	106.46	105.07	105.54	106.25	105.97	106.35	105.38	104.48	105.69	104.26	106.16	105.59	106.38	104.9
106.97	105.69	104.76	104.81	104.99	105.44	105.28	106.96	106.15	106.64	106.53	103.51	106.74	107.37	106.53	106.28	106.9	103.84	105.71	105.24	105.59	104.64	103.99	104.88	106.23	105.79	105.77	104.56	105.27	105.48	103.9	107.24	105.77	105.39	104.64	105.24	105.51	105.64	105.9	105.22	105.81	104.09	106.38	105.46	106.01	105.06	105.02	105.57	106.32	107.21
106.04	106.48	107.88	106.14	106.54	106.7	106.88	106.96	104.89	108.68	105.58	106.52	106.5	106.64	105.73	106.97	105.64	106.5	106.39	106.97	105.94	107.32	104.98	106.32	107.28	106.07	107.16	107.25	107.77	105.97	107.39	107.5	105.91	105.5	106.09	105.44	105.63	105.47	106.14	107.28	105.6	107.56	106.72	107.32	107.78	106.73	105.71	107.77	106.87	105.82
107.02	107.48	108.21	107.38	107.72	109.67	108.71	108.48	107.98	105.26	107	107.47	106.82	108.06	108.41	108.87	108.36	107.59	108.6	107.2	107.63	107.77	107.69	106.39	108.03	107.36	106.95	107.63	106.5	106.74	108.27	108.94	109.33	107.68	107.37	109.02	107.65	108.39	107.65	106.69	108.24	108.46	108.12	107.29	108.89	108.59	109.72	106.27	107.45	106.6
106.88	108.1	108.19	107.33	107.42	108.2	107.72	109.22	106.53	109.21	106.99	106.83	106.69	108.65	107.48	106.16	108.64	108.58	108.5	109.06	108.32	108.23	107.79	108.02	106.83	108.31	107.62	106.46	106.62	107.72	108.32	106.26	109.08	107.62	105.97	109.39	105.9	108.38	106.05	107.19	108.07	106.8	108.01	106.65	107.22	108.11	108.29	106.79	107.1	108.72
99.133	98.44	98.344	99.065	98.046	97.239	97.979	97.524	98.82	98.114	98.392	98.332	98.669	97.949	97.578	98.858	97.019	95.848	97.476	97.318	99.211	97.67	98.722	98.472	98.823	99.361	97.704	98.999	99.205	97.506	97.976	97.164	96.206	97.397	96.971	97.189	99.302	98.978	99.56	97.75	100.11	99.435	98.413	98.305	98.073	97.806	97.001	98.821	98.359	96.951
106.14	107.21	103.45	105.48	105.12	105.72	105.39	105.19	107.44	105.54	103.02	106.09	105.44	106.72	105.97	105.29	105.75	106.25	105.33	103.48	103.81	106.3	104.97	104.27	105.69	104.83	106.08	105.56	105.93	104.88	104.65	104.68	105.5	104.77	104.99	104.56	104.23	106.59	106.3	104.15	105.41	105.95	106.64	105.78	105.42	105.3	104.48	105.5	105.06	105.32
100.41	99.674	99.69	101.59	100.25	100.11	101.64	101.09	99.818	100.76	99.502	99.062	100.83	99.884	101.71	100.37	99.879	99.766	100.26	100.73	99.939	100.45	99.278	100.41	99.314	100.67	100.13	101.12	99.987	100.61	102.6	99.516	100.66	100.84	100.53	100.13	102.01	100.44	100.81	97.595	98.804	99.083	99.974	102.37	100.2	100.43	100.51	100.51	99.963	100.03
101.64	100.96	102.32	101.52	100.75	100.8	102.19	100.44	101.71	102.61	101.21	101.94	101.37	99.817	99.651	101.99	99.407	100.82	100.18	99.526	100.47	102.75	100.31	102.54	102.39	102.25	101.84	101.16	101.67	103.07	99.883	99.58	101.13	101.94	101.6	100.25	100.95	101.51	101.05	100.86	100.14	101.99	100.67	99.501	99.962	101.31	100.1	99.298	99.866	101.81
103.01	103.43	102.14	102.52	103.57	101.1	102.63	103.94	102.6	103.62	103.54	103.12	103.82	101.12	103.72	102.86	103.01	103.38	100.72	102.73	101.65	102.11	101.76	101.46	101.85	102.43	102.58	102.64	103.13	102.57	103.22	101.47	102.88	102.53	101.34	102.2	102.91	102.72	102.52	103.28	102.02	102.05	103.1	102.34	102.52	104.39	103.45	102.55	102.9	104.48
106.35	107.08	106.51	107.05	105.89	106.67	107.23	104.89	105.93	105.13	104.93	106.28	107.24	106.73	105.94	105.62	105.75	105.27	105.33	105.82	105.92	106	105.12	105.61	104.77	106.47	104.9	105.4	105.57	104.01	105.43	107.1	106.7	105.5	105.84	103.98	106.46	104.82	105.72	105.93	105.3	106.51	105.91	106.72	106.86	105.89	105.27	105.31	105.84	105.64
105.13	105.86	104.66	106.22	106.43	105.04	102.99	105.25	105.56	104.77	105.08	105.39	104.91	104.04	104.93	105.39	105.4	107.19	106.71	106.11	107.4	104.91	104.3	106.29	106.05	107.33	105.18	107.55	106.87	105.1	104.12	105.22	104.75	106.76	105.24	105.11	104.6	104.64	106.23	105.04	104.97	104.42	105.65	105.88	105.57	104.75	106.69	104.24	106.12	104.77
107.36	107.63	108.23	108.76	107.03	107.34	106.46	109.54	107.98	108.01	108.76	108.35	108.44	106.77	107.85	108.03	108.04	107.98	106.29	108.13	107.08	108.46	109.22	106.85	106.59	109.11	108.88	108.91	107.43	107.82	108.52	108.96	107.38	105.95	107.42	108.47	109.51	109.76	108.34	109.04	108.6	108.68	106.93	108.31	107.94	107.15	108.18	108.55	107.31	108.11
104.95	105.44	104.44	105.81	105.43	105.93	107.15	106	102.57	104.8	107.09	105.97	105.23	105.68	105.71	106.58	104.89	104.51	105.87	105.51	103.71	105.15	106.42	106.98	104.43	104.11	105.87	107	105.74	106.63	106.06	106.37	106.5	107.35	105.46	104.89	105.72	105.9	104.85	105.2	103.69	105.36	107.3	104.53	106.31	105.63	105.43	106.74	105.46	105.1
98.857	98.678	98.325	98.362	98.573	99.081	99.455	99.982	98.587	98.797	98.487	97.506	100.36	98.541	99.152	98.652	98.703	97.445	99.152	99.355	97.788	99.403	98.704	97.826	98.768	97.543	99.371	98.616	97.677	97.453	99.473	97.747	98.679	97.398	99.908	97.434	98.455	98.547	98.877	97.155	99.032	98.256	98.566	100.01	99.631	98.438	97.425	97.958	98.036	99.468
110.52	109.96	109.18	111.23	107.18	112.01	109.94	110.01	111.56	109.7	109.28	108.32	108.47	110.03	109.23	110.86	110.75	110.55	110.1	110.61	110.5	109.5	110.22	111.37	110.84	109.14	110.58	109.81	109.78	109.4	109.16	110.74	111.3	109.91	109.44	109.93	109.62	109.97	110.97	111.6	111.62	110.03	110.23	111.22	109.63	108.67	111.41	109.46	109.54	110.21
106.14	104.94	105.54	105.06	105.5	105.22	105.86	106.04	106.64	105.27	104.54	106.02	104.51	105.94	106.37	105.79	105.35	106.91	107	104.8	105.03	105.41	106.04	105.11	103.71	104.83	106.9	104.82	104.29	105.5	107.5	106.07	105.26	105.79	104.23	105.88	105.71	104.51	106.02	106.35	106.71	106.19	104.94	105.38	106.1	105.06	104.99	105.42	105.17	106.35
106.38	105.19	105.65	105.45	107.21	105.59	105.37	104.68	106.09	105.89	104.53	105.92	104.88	106.86	106.87	105.19	106.38	105.45	105.2	103.91	104.98	106.27	106.59	105.56	104.89	105.05	106.57	104.62	105.35	106.17	104.2	104.04	105.79	105.99	105.44	106.13	105.89	106.17	106.74	105.74	104.92	107.18	105.73	105.05	107.32	107.11	104.88	105.86	105.98	105.3
108	106.66	107.88	109.48	108.69	106.6	107.59	109.09	108.57	106.67	107.57	107.83	108.8	109.41	106.72	107.99	107.06	108.73	107.73	105.85	108.43	109.25	107.99	106.67	108.38	107.51	107.46	107.92	106.81	107.32	108.51	107.35	107.93	107.95	107.62	106.84	107.71	107.31	106.67	109.07	107.69	109.7	106.78	108.15	108.86	108.54	108.98	107.41	107.94	107.61
106.66	106.25	106.23	105.69	106.54	106.94	104.39	105.43	105.63	105.06	105.41	105.47	107.13	106.81	106.66	104.44	105.19	104.36	105.36	105.44	105.29	105.51	104.46	107.31	104.97	106.54	105.44	106.44	104.82	105.1	106.55	105.47	107.89	104.35	104.61	105.61	105.38	105.62	106.06	107.68	104.07	105.72	105.89	104.33	105.14	107.29	105.63	106.48	106.49	104.8
98.012	99.439	99.935	99.032	98.569	96.98	96.766	97.561	98.425	98.905	98.331	97.091	98.143	97.11	98.838	97.34	97.866	98.474	97.536	99.122	98.955	98.345	98.305	98.601	96.821	98.369	97.762	96.741	98.517	97.611	98.665	99.119	97.953	98.121	97.144	97.459	99.171	98.051	97.584	97.878	97.357	98.614	96.777	97.678	97.442	97.192	98.229	96.841	97.431	97.951
107.24	106.48	107.59	108.53	108.63	107.51	107.2	107.31	110.84	107.99	107.46	108.5	107.19	108.98	107.12	107.54	107.85	107.33	107.2	107.73	108.01	106.55	108.72	108.34	107.81	106.73	107.62	107.5	106.94	107.9	109.49	106.14	109.66	108.65	107.75	108.72	108.11	108.06	108.24	107.63	108.15	109.26	107.17	107.88	107.5	107.22	107.73	106.24	107.47	108.2
106.86	106.89	107.24	107.48	107.13	105.69	105.85	107.01	104.74	106.87	105.42	105.94	106.89	106.26	106.52	105.35	106.79	104.97	105.7	105.96	107.62	104.86	106.05	104.12	106.58	105.8	107.08	106.33	105.09	108.91	106.64	106.73	107.62	104.39	106.66	105.5	105.88	105.1	105.91	107.09	106.31	106.09	106.18	106.95	106.07	106.09	105.51	107.2	106.29	107.14
107.53	107.22	108.56	107.05	108.09	107.3	108.44	107.71	107.43	108.79	107.13	108.47	107.65	109.38	107.5	108.61	108.07	107.13	106.63	108.8	107.27	106.84	108.26	108.14	107.53	107.91	106.38	106.76	107.31	106.12	107.98	105.67	108.09	107.2	107.05	107.51	108.32	107.56	106.64	107.55	108.09	108.21	108.51	105.57	105.66	109.2	108.39	108.43	107.59	107.42
106.94	105.7	105.63	106.91	105.8	105.12	105.85	107.03	105.7	105.93	105.63	106.14	105.87	106.33	106.58	106.65	105.67	105.17	106.94	105.24	107.54	106.73	104.29	104.64	105.21	105.58	106.26	106.48	107.12	105.26	106.05	105.57	105.88	106.65	106.51	105.51	105.38	105.21	105.13	106.28	105.92	105.71	104.92	104.69	105.26	106.14	106.04	106.46	105.39	105.12
100.75	100.36	101.46	101.05	100.85	100.36	101.91	101.28	101.41	100.65	102.25	100.49	101.85	99.817	101.2	101.12	102.08	101.37	100.07	99.41	98.917	100.57	101.77	100.77	101.86	101.35	100.27	101.18	100.91	102.2	100.5	101.95	102.25	101.68	101.1	99.873	100.24	100.51	101.89	101.45	100.72	102.17	101.33	100.13	99.826	100.18	100.94	100.98	102.22	100.95
104.6	107.75	106.1	106.63	106.67	106.17	106.06	104.93	109.24	106.78	107.27	106.33	106.4	107.02	107.59	107.38	107	106.4	107.15	106.68	106.1	106.07	106.19	108	106.93	107.19	105.56	105.88	106.7	106.27	107.4	105.84	107.89	106.26	105.86	104.51	106.68	106.43	106.8	105.69	106.64	106.06	107.53	106.11	107.79	107.51	106.98	106.78	107.15	105.95
98.325	96.92	97.057	97.617	96.406	96.842	97.847	98.042	97.538	99.563	97.509	97.892	98.508	98.181	98.518	98.698	97.443	97.137	97.181	98.619	96.504	97.456	99.563	98.12	98.761	97.598	97.04	97.587	97.483	97.512	97.913	97.462	97.686	97.454	97.852	99.208	98.154	99.625	98.596	99.019	99.185	97.79	98.472	97.965	98.105	97.11	100.83	99.045	98.597	98.261
103.99	105.22	105.13	105.85	106.27	106.68	104.25	105.26	105.5	107.31	107.04	105.79	104.83	105.02	105.92	104.71	106.32	106.69	106.65	106.15	105.13	105.31	106.25	106.33	105.09	104.48	104.85	108.19	107.4	107.41	106.37	104.86	106.29	106.2	106.81	107.08	105.18	105.73	105.64	106.09	105.16	106.17	105.51	105.66	106	105.73	104.78	106.85	105.03	105.95
110.73	107.79	107.87	108.27	108.24	108.61	108.51	107.79	108.03	108.13	107.95	107.41	106.89	107.97	110.41	107.24	109.28	108.77	107.46	107.19	108.8	109.8	108.32	107.36	107.57	108.95	107.84	108.66	108.28	107.06	108.05	108.84	105.74	108.38	106.8	108.53	107.5	108.77	108.08	108.65	108.95	108.7	108.83	107.7	107.8	108.2	108.24	108.65	109.59	108.65
100.68	100.12	101.2	100.86	99.984	99.409	101.14	99.603	100.77	100.86	100.27	100.31	99.183	100.55	101.34	99.724	101.75	99.932	101.28	101.01	101.1	99.788	102.57	103.34	100.18	101.7	100.33	99.988	100.39	101.12	99.614	100.41	101.07	100.56	101.42	100.45	100.87	100.13	99.606	100.55	100.56	101.89	101.83	101.42	99.942	100.51	98.855	100.42	100.72	100.76
107.33	107.55	108.9	108.19	106.4	108.27	107.57	108.74	107.85	107.38	107.91	107.04	107.18	109.79	108.59	107.59	107.53	108.13	108.07	108.27	108.25	107.46	107.72	107.94	107.23	108.47	108.46	108.18	107.67	107.89	107.15	107.66	107.45	107.56	107.15	107.69	108.61	108.21	107.84	107.38	106.73	107.67	108.91	109.45	108.32	107.06	107.09	108.55	107.02	106.48
97.875	100.22	99.212	98.078	99.042	98.829	98.612	96.757	97.149	98.882	99.351	100.92	98.336	97.831	98.895	99.697	97.078	99.897	99.052	99.124	98.328	99.393	97.845	99.105	99.088	99.611	98.492	98.741	101.43	98.41	98.049	97.874	98.347	98.744	98.114	98.785	98.046	99.419	97.743	99.734	99.05	97.5	98.804	99.594	97.601	98.772	99.762	99.518	99.664	98.701
102.77	102.62	101.81	103.48	103.54	102.02	101.82	102.92	101.75	102.96	101.61	102.51	101.79	103.09	101.95	103.3	102.38	103.29	102.13	103.73	103.37	102.57	102.27	104.27	102.32	101.89	102.05	102.75	102.66	101.73	103.21	102.87	102.68	102.91	101.62	101.92	101.82	102.43	103.42	104.34	104.26	103.11	100.9	101.93	103.49	104.04	103.15	103.03	102.98	100.85
107.89	107.59	107.36	109.44	109.36	107.66	109.09	109.05	108.53	108.82	107.02	108.31	107.25	108.03	108.8	108.55	107.71	109.39	108.76	109.29	109.92	108.84	107.96	107.78	106.83	106.83	109.07	108.22	108.11	109.07	107.74	107.43	107.03	108.02	107.01	106.89	109.05	106.42	106.38	106.8	107.94	107.21	106.63	108.29	106.91	107.25	108.61	106.36	108.4	108.14
103.62	107.93	105.19	106.44	105.47	105.79	105.76	105.24	106.31	105.25	106.13	106.23	104.23	106.14	106.12	103.76	106.69	105.01	107.8	105.19	105.04	106.6	105.58	104.11	106.11	105.26	104.35	105	106.42	105.45	105.5	105.56	104.86	106.01	105.02	105.31	107.19	106.01	106.08	104.86	105.92	105.46	106.03	105.01	105.06	107.22	106.54	104.72	104.4	104.62
97.121	98.251	98.232	97.82	98.096	98.315	99.326	98.605	99.035	98.062	98.225	98.229	97.7	97.698	97.683	97.69	98.654	98.436	98.396	99.497	98.754	98.658	97.739	97.651	99.332	98.358	97.888	98.713	99.432	97.639	97.544	95.873	98.444	97.326	99.185	98.759	97.99	97.029	98.719	98.016	96.666	97.392	98.293	98.705	99.273	98.101	99.893	99.111	98.696	98.694
106.51	105.62	106.26	106.95	107.33	106.35	107.03	106.45	107.05	106.75	106.84	106.54	107.03	106.74	106.86	107.49	106.1	107.31	106.22	106.52	107.08	105.26	105.58	104.83	107.16	106.71	105.6	106.08	107.59	105.4	106.21	106.84	106.36	107.8	105.33	105.66	107.37	106.19	105.84	106.66	106.26	107.73	106.61	105.05	108.33	105.58	106.08	105.73	107.1	108.29
100.15	98.294	98.327	98.863	99.839	99.308	100.97	99.818	98.677	97.414	98.211	99.44	98.531	98.881	98.539	98.303	98.064	98.41	96.943	100.1	99.014	98.051	98.836	98.417	99.78	97.79	99.153	97.641	98.263	98.127	96.175	98.793	98.129	99.282	98.739	99.391	97.723	99.66	98.759	97.596	99.318	98.405	99.757	99.299	98.161	99.711	99.78	98.099	99.059	98.831
105.21	106.29	106.31	105.33	105.06	104.74	105.62	105.48	105.51	105.31	105.72	105.67	106.08	105.82	104.99	105.47	105.57	104.44	105.43	107.13	106.07	105.64	105.89	106.36	107.41	104.66	104.99	104.88	106.25	106.07	103.95	104.84	104.74	105.07	104.06	104.61	105.05	105.3	105.88	105.72	105.25	106.26	107.71	105.54	104.39	106.78	103.96	105.99	106.24	105.05
97.363	97.016	96.435	99.169	98.564	97.513	99.506	98.023	98.221	98.376	97.663	97.871	97.258	97.973	98.094	98.081	98.455	96.437	98.686	98.433	98.022	98	97.573	98.517	98.159	96.902	96.883	98.033	99.199	97.861	99.66	98.496	97.704	99.166	97.16	98.904	97.26	97.338	98.842	95.999	98.687	98.146	98.128	98.788	97.881	97.112	96.995	97.938	97.542	98.504
107.64	109.8	108.36	108.7	108.69	109.73	109.88	107.81	109.17	107.53	109.23	109.57	109.47	109.64	108.79	109.34	109.91	107.52	108.97	109.71	108.83	107.16	109.43	108.64	108.6	109.44	109.71	109.02	107.93	108.37	108.03	108.13	109.82	109.15	107.61	109.77	109.37	107.61	109.43	108.84	109.27	109.76	107.41	109.05	107.56	107.59	107.59	108.94	108.71	110.12
107.61	106.54	106.01	107.2	108.21	107.42	106.25	107.18	106.1	105.65	106.35	106.69	105.24	104.83	107.09	106.37	107.18	107.36	105.75	106.51	105.96	106.87	105.68	107.02	106.13	106.25	104.8	106.09	105.75	106.94	106.12	106.13	106.92	105.65	108.33	106.9	105.95	107.33	107.55	108.85	108.77	106.79	106.01	106.97	106.6	107.67	105.86	106.97	105.8	107.13
108.48	107.3	107.2	106.73	107.51	107.57	108.3	106.88	107.81	107.42	109.01	108.72	105.81	107.15	108.39	108.87	108.32	106.95	108.11	107.75	106.99	108.11	106.44	109.38	108.58	108.68	107.83	107.78	107.08	108.36	107.88	108.09	108.99	107.41	108.93	107.93	108.29	108.18	106	107.8	106.97	108.48	107.58	107.93	107.19	107.99	109.54	107.41	106.94	107.47
105.29	105.48	105.57	105.76	104.78	106.54	106.5	105.04	103.79	105.8	105.95	105.84	105.49	106.18	105.68	105.01	105.2	105.91	106.14	105.57	106.23	105.81	105.94	104.27	105.22	105.31	106.66	105.02	105.83	105.3	106.49	105.85	105.93	104.61	106.67	106.4	106.6	104.98	105.32	105.43	105.58	106.62	105.72	106.1	107.02	105.49	106.89	106.03	106.21	105.1
104.58	104.71	105.34	106.63	104.61	105.48	105.52	106.05	105.38	106.76	105.96	107.35	106.97	105.91	106.07	107.54	106.23	106.95	104.01	107.48	105.63	106.4	105.54	106.75	107.72	105.13	105.5	105.08	105.25	106.65	104.72	104.91	106.1	105.35	106.28	106.38	105.07	106.22	103.49	106.77	104.92	105.56	105.46	105.43	107.2	106.34	104.26	106.21	105.46	103.82
109.37	106.87	109.03	108.85	109.14	106.79	107.12	108.78	109.42	108.07	109.06	109.81	107.69	106.61	107.1	108.36	107.8	109.68	108.6	108.68	107.71	108.96	108.09	107.08	109.27	108.5	108.25	109.24	110.23	108.23	109.8	108.69	109.32	107.24	107.5	108	109.76	108.47	109.66	108.12	108.78	107.79	109.1	108.2	109.74	106.74	108.36	109.2	108.8	107.27
106.55	107.05	106.27	107.09	105.82	107.18	105.64	105.92	105.72	107.25	104.81	106.86	106.87	106.79	106.03	106.3	106.22	106.79	105.74	107.29	104.31	107.04	106.29	105.13	106.65	104.69	105.86	108.74	105.82	106.12	106.82	107.19	106.54	108.05	107.11	106.39	107.15	106.62	106.76	105.26	105.52	107.13	107.16	106.89	108.59	108.04	106.56	105.45	105.81	107.34
102.02	101.1	99.826	100.73	101.39	102.12	101.56	100.7	99.952	103.27	101.93	101.42	99.642	100.9	99.929	102.74	100.34	101.11	101.3	102.19	101.29	100.98	102.07	101.62	100.51	100.79	100.81	103.66	101.04	100.86	102.03	99.514	101.59	99.808	102.26	100.62	102.11	101.77	100.89	102.27	101.4	102.35	100.12	103.01	100.66	101.81	99.993	101.79	101.45	99.782
105.57	106.72	104.76	106.38	106.17	105.33	105.51	107.29	105.9	103.48	105.01	105.43	105.67	106.12	106.34	105.13	104.46	104.26	106.24	103.98	105.36	108.38	106.93	103.95	106.64	104.52	105.49	106.32	106.18	104.21	106.59	106.97	106.61	105.08	104.92	104.91	106.41	106.93	105.27	105.81	106.36	106.94	105.65	106.06	106.27	107.36	106.16	103.11	106.48	105.65
108.39	108.44	107.54	107.55	106.73	106.29	107.42	106.36	106.58	107.71	107.9	107.27	108.71	108.78	107.88	107.51	108.21	109.11	107.99	108.49	108.6	107.07	106.61	107.54	107.74	107.83	107.77	107.19	107.97	108.19	108.17	108.17	108.83	109.21	108.46	109.25	107.63	108.37	106.65	107.4	108.44	108.06	109.1	106.63	107.16	109.28	107.21	106.96	109.36	108.04
111.5	111.13	111.28	111.33	111.29	111.58	110.92	110.44	109.71	111.13	110.85	110.38	110.53	109.75	110.86	110.09	109.49	110.15	110.56	110.09	110.59	110.12	109.92	111.15	110.19	111.98	111.25	109.69	111.3	109.3	110.53	110.92	109.77	108.83	110.21	110.89	111.26	109.93	109.1	109.87	110.18	109.58	110.63	110.34	110.56	110.74	109.52	108.98	110.59	109.83
105.49	106.56	106.88	108.59	107.32	105.5	106.38	106.71	107.23	106.5	104.95	107.17	107	106.4	106.43	105.79	106.49	106.93	105.38	107.02	106.55	105.5	105.4	105.68	107.64	108.4	107.38	106.55	108.49	107.75	107.02	107.37	106.79	107.08	105.31	107.3	107.49	104.75	105.97	106.01	106.33	105.84	106.45	106.62	105.63	106.45	107.52	107.01	106.65	106.77
101.59	101.42	99.684	99.561	101.1	100.33	101.3	100.93	101.49	101.82	101.09	102.59	100.09	100.03	101.01	100.94	101.55	100.32	100.77	100.33	100.61	101.3	101.71	102.68	101.09	100.4	100.48	100.34	101.95	99.082	100.19	100.28	101.86	100.7	101.31	99.724	99.869	99.355	100.59	99.885	101.17	100.73	100.12	100.9	99.332	102.43	100.61	100.96	100.93	100.33
97.729	98.349	99.409	99.17	98.229	97.441	96.351	97.134	97.651	98.809	98.437	98.95	97.83	98.158	97.545	97.92	99.174	98.622	96.94	96.705	98.216	100.03	97.88	98.516	98.556	98.4	98.08	96.466	98.721	97.353	97.494	99.382	98.003	98.649	98.636	96.54	97.922	98.749	97.481	97.014	98.354	97.678	96.208	100.01	98.776	98.082	97.014	97.55	98.393	97.865
104.18	106.25	105.77	105.08	104.93	106.76	106.13	106.02	104.41	104.76	104.52	106.73	106.71	106.24	107.32	104.88	106.33	104.67	104.7	104.9	105.39	104.37	104.97	107.42	105.8	105.89	106.54	107.31	105.7	105.6	105.33	105.74	106.28	106.58	105.8	107.04	105.3	105.96	106.68	104.32	105.48	105.88	108.07	106.54	106.64	106.89	104.87	106.41	107.32	104.29
105.44	105.71	104.24	104.9	104.39	105.29	106.02	105.31	105.71	105.25	105.25	105.4	105.07	104.09	104.93	104.93	106.06	104.18	105.03	105.44	104.55	105.68	104.95	107.03	105.91	107.21	106.08	105.53	105.78	104.95	106.25	105.15	104.46	105.59	105.21	106.51	105.37	104.08	105.3	105.86	104.97	104.99	105.76	105.7	106.1	105.49	105.23	105.09	105.42	105.04
104.47	107.23	106.41	106.75	106.81	106.85	106.47	105.68	105.46	105.04	106.69	106.8	106.78	106.02	104.86	107.25	107.24	108.63	107.31	106.22	106.91	107.2	106.05	107.08	106.64	106.16	105.31	108.65	106.06	106.85	106.06	105.64	106.29	107.09	106.21	105.19	105.6	106.32	105.21	105.96	104.42	105.42	106.27	106.53	105.75	106.13	105.29	105.88	106.65	105.39
109.14	108.27	108.73	108.7	108.46	108.15	107.2	108.28	107.49	108.66	108.05	108.87	107.77	108.92	108.03	108.61	107.73	108.9	107.69	109.68	107.88	106.98	106.53	108.71	108.19	107.6	107.99	109.02	107.91	109.54	107.48	108.27	106.75	109.59	107.87	107.08	108.01	106.96	108.09	107.96	108.1	108.9	109.61	107.9	108.04	108.08	107.35	108.21	109.42	108.83
108.26	107.84	108.67	109.62	109.21	109.39	107.57	107.61	107.44	107.73	107.23	106.93	109.17	108.46	108.42	107.65	108.96	107.88	107.88	106.96	107.85	108.38	108.63	107.94	108.85	106.01	109.65	108.93	108.48	106.77	107.56	107.36	108.91	108.1	106.53	109.79	107.23	108.43	109.46	107.02	108.54	107.6	108.23	108.42	108.22	107.71	109.79	108.15	108.86	106.04
106.98	107.51	106.79	105.24	106.7	106.26	104.82	106.17	105.56	105.09	106.73	105.84	106.59	104.52	105.35	105.9	106.34	106.7	108.2	106.93	104.6	107.46	105.52	106.58	106.69	105.2	106.02	106.17	105.67	105.97	106.74	105.14	106.29	105.76	107.6	104.95	106.76	106.04	105.26	105.41	106.21	105.11	107.35	106.58	106.59	106.83	107.59	106.59	105.68	105.7
109.66	109.85	110.86	110.64	110.13	110.93	109.57	110.92	112.49	110.68	109.11	110.71	110.36	109.06	109.83	111.02	112.18	110.64	109.98	109.94	111.24	110.33	109.43	110.82	109.95	111.43	110.59	111.01	109.25	111.3	109.17	109.89	108.91	109.77	111.8	111.33	109.19	110.62	109.22	110.19	110.43	111.66	110.02	109.67	111.47	111.09	111.39	110.31	110	108.74
105.42	107.28	105.64	105.96	107.81	105.22	106.24	107.95	106.49	107.09	106.37	107.35	105.74	106.84	107.02	106.83	105.53	106.4	107.12	106.15	105.44	105.29	105.45	106.97	106.13	107.99	106.55	106.5	105.72	106.81	107.69	106.51	106.23	107.38	105.41	107.19	106.18	105.48	106.74	106.67	105.63	104.91	106.51	106.38	106.93	106.34	107.73	106.78	107.19	106.31
110.85	108.59	107.12	108.04	109.35	108.04	107.57	107.35	108.66	107.9	108.68	107.86	110	108.2	107.34	108.14	108.49	109.32	108.58	108.01	107.83	109.54	108.18	108.54	106.66	107.51	109.84	107.8	109.98	107.39	109.04	107.88	107.73	107.28	106.58	106.75	108.23	109.57	109.11	109.03	109.47	107.58	108.44	107.46	108.49	107.38	107.52	108.7	107.43	108.37
106.37	104.91	107.06	104.99	104.4	107.44	106.58	106.08	105.8	105.41	106.66	103.8	105.22	106.3	106.95	105.71	106.24	106.11	103.9	104.86	104.08	104.74	104.25	105.67	105.12	105.87	105.92	106.58	106.06	106.97	105.42	105.56	104.66	106.2	105.36	104.22	106.03	106.69	105.09	106.17	107.19	104.35	106.62	105.22	106.22	106.92	106.17	105.42	107.24	104.41
108.93	109.51	109.45	109.43	109.82	107.83	109.31	108.91	108.47	108.23	107.88	109.7	111.18	107.74	107.9	108.09	109.37	109.57	110.2	107.86	107.72	107.84	108.22	108.22	108.2	107.87	108.18	109.03	108.63	108.66	108.2	108.19	107.82	108.68	108.75	107.84	107.61	108.44	109.95	108.1	109.43	107.65	110.29	107.74	108.88	108.19	107.4	109.32	108.74	106.6
110.57	111.55	109.72	110.53	109.41	109.64	109.95	110.85	109.82	110.3	111.22	108.31	111.02	109.81	111.75	109.15	111.2	112.05	110.09	108.95	110.84	110.9	110.29	110.63	111.08	109.24	109.63	111.59	109.89	111.98	109.7	110.75	111.36	109.45	110.14	111.63	110.05	110.09	109.93	109.54	111.02	110.36	109.79	111.29	110.31	110.18	112.67	110.53	111.44	111.43
106.82	105.85	107.05	106.39	108.01	108.27	108.57	107.76	107.87	106.88	108.17	106.85	108.55	107.31	107.03	108.77	109.45	107.27	108.28	107.9	108.03	107.12	109.51	109.46	107.69	106.49	108	108.58	108.23	108.82	108.13	108.71	107.7	106.71	107.98	108.44	108.29	106.62	108.44	108.09	108.81	108.2	108.05	109.16	108.45	108.66	107.79	109.78	108.13	106.22
106.96	106.37	105.68	106.55	107.43	106.02	106.89	105.6	105.74	105.99	105.71	106.39	107.65	105.89	105.14	107.15	105.64	105.42	106.01	104.65	106.97	106.24	105.13	106.58	105.68	107.82	107.57	104.29	108.63	107.22	107.07	108.23	106.15	107.2	106.47	107.43	105.88	106.83	106.87	107.17	106.73	106.86	106.69	104.72	107.5	104.52	106.64	106.28	106.75	105.98
107.85	108.44	107.83	107.83	108.49	108.57	106.96	108.7	110.43	109.3	108.23	108.66	108.61	107.7	108.47	108.39	109.55	108.49	106.82	109.19	107.84	108.68	108.64	107.34	105.95	107.97	108.17	109.79	108.9	107.91	107.85	109.48	108.6	110.89	108.43	108.41	108.14	108.09	109.17	109.68	107.4	109.59	108.29	107.88	110.07	108.44	107.6	108.51	108.34	109.81
106.37	104.63	107.22	107.04	105.33	107.15	106.38	106.53	106.93	107.2	107.33	107.12	106.75	106.68	106.4	105.47	105.55	108.05	107.6	105.69	107.31	104.88	107.62	106.65	105.45	105.05	106.71	106.15	106.36	106.82	106.56	105.81	105.73	104.86	107.65	105.64	106.97	106.27	106.98	106.16	106.22	106.13	106.04	105.85	108.07	105.07	106.46	107.53	107.91	106.19
106.3	105.35	106	106.15	106.79	105.05	106.1	102.62	106.09	104.95	105.14	104.9	105.07	106.49	106.2	105.74	106.52	104.62	105.45	105.35	104.97	106.46	106.18	107.53	104.49	107.22	105.45	104.77	105.37	105.59	106.23	104.51	104.25	105.72	105.72	106.09	106.15	106.87	103.22	105.29	103.8	105.17	107.5	105.16	105.94	105.35	106.78	106.58	105.42	104.45
106.51	104.32	106.43	104.49	105.4	106.06	104.42	106.63	104.79	107.04	105.37	105.8	105.77	106.79	106.38	106.85	106.24	105.09	106.92	106.11	104.81	106.11	105.67	105.52	106.43	106.14	106.5	106.08	105.67	107.71	105.75	105.97	104.77	105.58	106.11	105.01	107.39	105.62	103.85	104.95	106.44	106	104.98	105.48	105.48	106.41	105.72	104.43	105.24	106.67
98.922	96.988	96.752	98.49	96.462	98.621	98.612	99.69	96.764	98.676	96.969	97.821	97.354	96.884	99.71	98.866	97.955	96.918	97.273	97.511	98.015	97.748	96.742	97.857	98.963	97.758	99.102	97.011	98.681	98.444	98.641	97.894	99.083	98.018	98.526	98.059	98.244	97.287	97.791	98.161	98.069	99.248	97.555	97.959	98.698	97.646	98.228	99.101	98.819	97.697
105.43	104.32	106.08	107.03	105.64	105.8	105.85	105.96	105.6	104.79	106.19	105.33	107.43	104.52	105.35	105.98	106.8	105.97	106.87	105.15	104.86	104.39	105.87	105.63	106.2	106.43	104.48	105.53	106.08	105.93	105.42	105.29	107.27	104.26	104.15	106.19	105.88	104.78	104.81	105.85	105.08	105.86	107.07	106.5	106.65	106.08	104.69	106.14	106.62	105.86
109.87	110.34	110.31	110.25	110.15	110.19	110.48	110.72	109.97	111.97	110.56	109.78	110.75	110.22	109.69	110.5	110.73	111.14	109.04	109.96	110.71	110.67	109.19	110.99	109.77	111.45	109.2	109.03	110.22	109.69	111.1	109.72	109.6	109.4	110.28	109.32	111.56	111.07	110.83	110.93	110	111.1	111.34	111.3	111.16	112.13	110.96	111.92	111.25	110.28
99.585	101.08	102.36	100.08	100.37	102.2	101.35	100.04	101.36	100.43	100.58	101.17	99.386	100.05	101.67	100.29	99.98	100.5	101.8	100.69	100.34	99.548	101.4	99.801	99.96	101.2	100.43	101.92	101.14	100.05	101.1	101.32	100.65	100.98	99.976	100.45	100.79	101.91	99.859	99.272	101.43	102.23	102.75	99.884	100.87	101.17	100.24	101.72	101.24	100.11
105.39	107.51	106.61	105.7	107.01	105.25	106.46	107.59	105.53	106.84	106.63	106.26	107.13	105.57	106.35	105.96	105.91	104.7	105.11	106.91	106.18	105.14	105.24	106.32	106.79	105.49	106.82	105.32	106.36	107.07	106.66	106.05	107.03	107.38	105.82	105.22	105.68	106.74	105.61	107.4	105.04	108.07	106.53	105.9	106.73	105.98	106.46	107.06	106.63	105.45
110.19	108.77	106.84	107.43	107.37	107.32	107.49	108.95	108.34	107.38	108.17	108.88	108.45	108.23	107.88	108.3	108.38	107.17	107.43	107.03	107.04	107.61	107.02	108.83	108.23	106.6	108.1	107.96	108.14	108.02	107.28	108.29	110.08	110.5	109.03	106.54	110.03	109	109.35	108.54	109.74	108.47	108.09	107.87	108.09	107.71	107.17	108.09	107.37	108.15
97.868	98.302	98.218	96.692	97.218	96.627	97.927	96.372	97.642	97.903	97.091	97.412	98.551	97.291	98.784	98.462	98.434	96.916	98.896	98.488	98.013	99.213	99.089	99.635	98.407	97.517	99.068	99.025	97.98	98.605	98.125	97.955	97.482	97.081	97.478	100.32	97.605	97.383	97.371	98.509	98.545	98.611	98.304	99.123	98.534	98.099	98.008	97.462	98.493	98.188
106.68	107.76	107.64	107.44	106.46	106.4	107.27	107.89	107.24	106.52	105.85	108.52	109.17	107.25	107.44	106.8	109.6	107.16	106.72	108.14	108.63	108.02	107.51	106.69	107.45	108	107.25	106.03	108.89	108.14	107.06	106.1	109.37	108.13	108.44	109.01	106.92	106.71	107.6	107.44	106.72	107.63	108.25	106.58	107.97	107.12	109.03	108.14	107.81	106.93
108.14	107.59	108.49	109.34	109.35	108.73	107.46	108.73	111.14	108.08	109.4	108.18	109.35	110.01	109.45	108.31	108.27	107.18	109.9	108.76	108.32	108.55	108.61	107.12	107.71	108.9	108.41	109.34	110.63	108.02	108.21	108.36	109.8	108.85	108.15	108.22	108.37	107.99	106.65	109.71	107.98	108.43	109.58	108.96	109.48	108.85	109.54	108.58	108.67	107.9
107.23	108.72	106.71	109.03	107.85	107.42	106.85	106.87	107.85	108.27	108.99	107.24	108.69	106.78	107.94	107.41	109.19	107.46	108.45	107.62	108.13	108.15	106.34	106.74	107.71	108.04	107.82	106.55	107.2	107.93	107.22	106.76	108.38	108.19	108.35	107.77	107.9	108.25	108.35	108.28	108.01	107.81	107.71	107.88	107.71	107.18	109.22	109.06	107.64	107.32
107.22	107.73	107.59	109.62	109.1	107.41	108.37	108.04	108.45	108.6	107.36	109	107.42	106.9	108.42	109.3	107.28	107.17	109.16	108.14	107.43	107.86	107.25	108.14	107.33	107.73	107.82	107.87	107.94	108.85	107.06	108.52	107.62	109.02	107.07	107.37	107.37	108.72	107.92	106.85	108.25	107.66	107.24	107.45	106.83	107.12	107.24	106.93	107.46	105.31
107.16	105.33	107.63	106.4	108.34	106.69	107.63	104.11	105.39	105.55	105.1	107.08	106.77	106.69	105.01	105.75	106.31	106.86	107.28	106.6	106.14	106.21	107.21	104.98	105.9	106.27	104.27	106.1	105.9	106.3	106.12	106.41	106.68	104.43	104.89	106.64	106.67	106.5	105.72	106.83	106.72	107.03	106.98	106.46	107.32	105.59	105.96	106.74	105.04	106.67
106.04	106.21	105.38	105.99	105.49	105.84	105.25	105.83	105.64	105.08	105.18	106.17	105.48	105.34	105.56	105.14	104.6	104.76	105.62	106.15	105.95	106.54	105.69	105.15	104.73	107.79	105.54	105.26	105.52	104.27	105.72	105.37	105.26	107.6	106.43	105.55	105.08	106.39	104.86	105.05	105.33	106.46	107.24	105.31	105.87	105.49	104.93	105.34	106.03	105.67
105.49	106.02	106.03	106.71	105.86	107.36	107.91	105.97	106.18	105.12	105.54	106	105.13	107.98	106.41	106.12	106.34	107.15	107.71	107.02	106.21	106.67	105.86	107.61	105.41	106.17	107.6	105.85	105.6	106.59	105.68	107.14	107.05	106.5	106.33	107.45	106.84	107.51	106.25	106.62	106.95	106.88	106.18	107.35	107.74	106.15	106.84	105.86	105.75	105.95
106.55	105.36	106.38	105.9	105.41	106.81	106.33	106.69	106.93	106.7	106.08	105.05	103.85	106.51	105.23	105.84	106.3	105.06	105.61	106.45	105.47	103.9	106.25	106.01	106.16	105.32	106.58	108.43	104.63	107.18	105.21	106.72	106.72	104.27	105.57	105.84	106.16	104.29	106.16	106.65	104.14	105.29	106.84	106.01	106.74	105.77	106.46	104.92	105.61	104.83
106.58	106.69	106.18	107.18	107.48	106.58	106.6	106.8	106.75	107.61	105.06	107.4	107.68	106.85	105.05	105.17	107.51	105.99	106.32	107.11	107.22	107.01	106.53	107.17	106.72	107.35	107.98	107.83	105.69	105.23	105.84	106.61	106.62	105.67	105.73	107.88	105.84	106.35	107.21	105.67	106.67	105.72	106.89	106.06	105.73	105.58	107.17	106.24	106.8	107.06
109.18	108.5	109.63	108.9	107.97	109.25	109.27	109.58	108.9	108.7	106.62	107.15	107.72	109.09	109.14	108.64	109.1	109.68	108.11	109.02	106.24	109	108.54	108.42	108.23	107.68	109.73	108.64	108.34	108.42	108.76	109.48	108.26	106.71	108.31	107.52	108.01	108.36	106.6	108.51	108.81	108.74	109.5	108.32	106.31	107.54	108.37	108.52	107.65	107.83
106.31	106.35	106.65	106.43	106.58	106.2	107.06	106.68	105.9	107.8	105.94	106.76	106.28	105.89	105.85	106.56	108.52	107.2	105.61	107.07	107.06	106.91	106.78	105.63	107.36	106.12	106.24	106.91	105.91	105.55	106.08	106.97	105.45	106.7	107.22	106.54	106.56	106.9	107.19	106.54	105.71	107.38	105.99	106.21	106.91	106.84	105.69	107.74	105.83	106.14
96.649	98.767	98.871	99.037	99.328	97.788	98.753	99.451	98.649	98.672	98.803	98.424	98.72	98.938	97.677	97.771	97.014	98.721	98.272	98.272	97.725	99.048	98.154	97.996	98.172	98.728	99.663	98.808	98.71	96.744	98.679	96.794	98.973	97.067	99.079	98.215	97.103	98.186	99.109	97.875	97.533	98.781	98.993	98.213	95.891	97.202	97.509	98.109	97.049	98.305
105.33	105.05	106	104.34	104.97	106.86	106.27	104.94	106.65	105.83	104.57	105.7	105.72	105.74	105.64	105.37	105.56	107.08	108.35	105.08	105.34	104.97	104.24	106.34	105.99	105.2	107.45	104.97	106.27	104.7	105.18	106.7	106.47	105.64	106.25	104.71	104.14	106.21	105.28	106.14	105.26	106.61	106.07	105.4	104.88	103.57	105.85	105.19	106.76	105.32
105.68	104.93	104.83	104.45	104.9	107.22	105.89	106.6	107.92	106.2	106.68	106.32	105.22	103.06	105.78	105.51	104.92	105.1	105.5	105.82	105.52	105.64	107.23	105.39	106.66	104.45	105.26	106.22	104.51	105.58	106.68	106.06	106	105.92	105.9	105.31	105.4	105.32	105.79	103.9	106.84	106.34	106.56	105.3	106.15	106.2	105.73	105.86	106.39	105.78
108.51	107.37	107.68	107.26	107.93	108.43	107.64	107.72	108.3	108.43	106.89	106.93	107.33	107.37	107.06	107.23	106.59	108.08	107.66	109.42	108.87	107.33	108.52	108.19	109.48	107.76	109.16	105.83	107.82	106.8	107.11	107.99	106.26	107.11	108.08	109.01	108.17	108.58	107.36	107.08	108.11	106.99	109.07	107.24	106.44	108.2	106.51	107.9	108.15	107.15
105.5	104.35	105.56	105.89	105.54	106.27	107.79	106.41	105.53	105.73	106.9	106.2	105.79	106.65	106.61	104.92	106.22	106.86	106.95	106.28	104.92	105.45	105.63	106.72	105.72	106.31	103.51	106.34	106.91	106.96	106.44	104.91	106.7	105.54	106.45	105.66	108.33	106.27	105.57	107.61	105.88	106	106.97	104.99	106.07	105.94	106.15	104.86	107.33	106.97
97.41	96.638	98.254	99.07	98.606	98.352	99.434	98.576	98.723	97.701	98.635	97.019	98.254	98.263	97.871	99.756	96.124	98.193	98.414	97.481	98.366	98.672	99.623	99.162	97.782	98.164	98.96	97.668	98.627	99.417	98.346	98.363	97.08	97.914	97.606	98.978	99.214	97.867	96.576	97.929	99.538	98.865	97.584	98.167	97.645	97.919	98.277	97.356	98.445	98.022
97.432	97.104	97.701	99.661	97.214	97.089	99.276	97.754	99.286	97.445	98.867	99.27	98.832	97.152	97.512	96.371	100.14	98.964	97.919	97.549	97.76	97.371	99.224	98.932	97.99	99.063	98.479	98.136	97.365	97.049	96.944	99.675	97.065	96.747	97.571	97.369	96.706	97.469	97.699	98.657	99.09	97.992	95.348	99.04	99.139	96.961	99.754	98.638	98.247	97.599
107.52	109.68	109.88	109.27	107.93	109.15	108.24	107.83	107.74	108.75	108.63	108.81	107.61	109.28	108.35	109.68	108.08	107.5	107.08	108.34	108.41	108.15	108.39	108.08	108.67	107.89	107.12	107.36	108.79	109.04	109.84	108.12	106.75	108.32	108.24	109.07	109.52	107.6	108	108.74	109.45	106.53	108.31	107.59	108.19	106.88	109.56	108.89	108.15	109.16
99.982	100.68	101.77	100.28	100.2	100.02	101.31	101.26	101.21	101.27	100.88	101.4	100.14	99.071	98.636	100.25	101.16	100.86	102.39	100.95	100.15	101.37	100.05	101.57	101.45	98.976	99.94	100.72	100.02	100.92	99.632	100.85	99.681	99.265	99.619	100.79	100.12	100.99	100.68	102.11	101.7	99.609	99.55	100.5	100.94	100.07	101.15	100.29	100.36	99.556
99.825	100.83	99.982	100.98	101.23	99.228	99.709	101.43	100.59	100.08	101.33	99.666	100.52	101.42	100.06	99.758	100.56	100.99	100.06	99.96	99.625	99.261	99.967	100.34	100.77	98.74	99.284	100.99	101.01	98.529	99.346	100.36	98.957	100.18	101.02	99.543	99.468	100.37	101.11	98.503	99.339	100.95	98.299	100.54	100.46	101.54	101.41	100.81	99.605	100.27
100.07	102.4	100.24	101.87	101.59	100.67	100.75	100.82	101.82	101.04	99.902	99.125	101.1	101.33	100.59	103.36	99.417	101.46	100.35	101.02	99.568	100.29	100.76	102.2	100.59	99.755	100.12	100.44	100.84	101.07	99.883	100.18	101.03	100.67	99.674	100.59	100.26	100.09	102.43	99.285	100.25	99.721	101.52	100.34	101.14	100.14	102.3	98.851	100.41	100.71
97.389	97.833	97.18	97.315	97.685	99.312	97.706	97.179	98.098	97.82	98.692	98.033	97.237	97.392	97.824	98.075	98.838	100.09	99.299	97.821	97.154	97.521	97.643	98.752	98	97.969	95.997	97.545	97.495	97.426	97.617	97.879	98.974	97.274	97.011	97.734	97.965	97.4	99.272	97.831	98.774	99.637	98.459	97.396	97.362	97.033	97.815	97.35	98.281	98.694
109.21	108.23	108.77	107.57	107.52	107.3	106.35	108.84	109.23	107.11	109.18	108.45	108.38	107.48	106.09	107.45	108.1	108.41	108.29	109.24	108.92	109.22	108.31	107.35	107.87	106.79	108.46	106.34	108.82	108.94	109.36	107.93	109.66	107.96	107.36	107.28	107.26	107.98	108.86	106.64	108.4	108.67	108.71	106.85	109.72	107.36	108.55	108.67	108.27	108.27
106.81	106.73	105.26	105.42	107.74	106.91	106.47	106.79	105.97	105.96	106.22	107.47	109.16	104.99	104.18	105.77	105.17	105.79	108.16	106.67	106.43	106.16	106.83	107.81	105.4	105.51	107.16	106.52	105.63	104.89	105.11	106.5	106.51	106.06	105.98	105.51	105.48	107.34	106.27	106.28	106.88	104.48	105.27	107.74	106.54	107.24	105.76	106.82	108.12	105.2
104.44	106.47	105.78	105.54	105.76	104.92	105.84	105.71	106.11	104.7	105.11	106.26	105.22	105.68	105.32	106.6	105.81	104.5	104.41	106.38	105.68	106.42	105.81	106.59	106.1	106.96	104.29	107.1	104.68	106.41	105.1	104.59	104.83	106.45	105.29	105.26	105.73	106.02	105.7	105.22	105.88	105.15	104.6	104.45	107	105.74	105.57	105.33	106.9	105.37
109.11	107.88	105.84	107.85	107.48	108.22	107.46	107.12	107.61	108.89	109.61	106.88	107.82	107.6	108.42	107.31	108.82	106.91	107.07	107.72	108.1	108.3	107.5	106.57	108.7	108.71	107.52	109.12	108.29	108.37	108.74	108.19	107.47	107.95	107.96	107.96	108.98	106.38	107.27	107.18	107.99	106.75	107.16	107.19	108.16	107.9	109.26	108.48	106.11	106.92
105.86	105.49	105.14	106.34	106.15	105.25	105.2	107.25	105.58	106.17	107.03	105.03	106.82	106.57	106.85	105.77	105.92	107.79	103.79	105.66	105.45	106.56	105.12	107.25	106.63	104.52	105.57	105.41	103.94	107.1	105.85	105.39	104.84	104.52	105.42	106.57	105.12	105.41	105.25	106.45	107.42	104.93	105.36	104.01	106.42	107.69	106.19	106.83	106.17	104.62
105.02	106.3	106.8	107.41	105.76	107.56	105.41	107.01	107.27	107.8	106.47	106.18	106.63	106.89	105.44	108.38	106.06	106.7	104.71	106	105.05	107.5	106.97	105.64	106.36	106.8	105.96	106.91	104.85	106.68	106.09	108.75	107.54	106.02	107.12	107.28	106.17	106.03	106.22	106.03	104.58	106.46	107.46	106.48	106.22	104.88	105.81	105.25	105.45	106.4
102.2	102.27	101.87	102.97	103.01	103.01	103.55	103.9	104.94	103.26	103.17	102.27	103.66	102.23	103.24	103.19	102.73	103.82	102.8	104.49	103.28	101.53	102.27	103.08	102.39	103.14	103.59	102.09	102.67	102.57	102.71	103.1	102.41	101.54	101.77	102.45	103.93	103.05	103.26	103.42	103.12	101.3	102.59	102.41	103.87	102.78	103.74	101.76	103.12	104.73
107.98	108.04	108.99	108.03	105.81	107.98	108.05	108.27	109.96	107.91	108.23	108.09	108.3	107.76	107.78	107.79	108.76	109.46	106.16	107.77	109.99	109.3	109.9	107.62	108.79	107.73	106.48	107.53	108.84	106.87	109.67	108.17	107.63	107.49	107.46	109.2	109.28	109.42	109.13	108.02	106.44	108.68	108.47	107.81	107.96	108.58	105.97	108.45	108.82	109.84
107.44	107.72	107.52	107.1	108.5	107.66	107.89	108.36	107.93	108.04	108.98	108.81	109.27	106.57	109.06	108.01	108.47	107.73	109.57	107.39	107.23	107.59	107.78	108.67	107.58	109.29	108.14	108.14	107.47	108.49	108.81	108.35	107.12	108.75	108.1	107.29	108.39	106.96	108.1	109.81	107.36	107.6	109.12	107.46	109.43	106.59	107.58	108.26	107.51	108.82
106.16	105.53	105.49	106.39	105.61	105.72	106.31	106.02	106.62	106.74	104.84	106.84	106.22	106.6	105.23	105.35	105.69	105.38	106.23	104.76	106.99	104.37	106.14	105.43	106.56	106.6	104.62	106.77	106.8	106.27	106.97	104.95	106.92	105.19	105.87	106.15	105.65	106.32	104.89	106.67	107.61	104.9	107.13	106.37	107.07	105.86	106.85	104.14	105.72	107.18
110.43	109.33	109.57	111.45	110.22	110.48	110.05	110.11	110.97	110.18	111.26	111.43	109.69	111.52	109.97	109.91	110.22	109.01	111.29	109.3	109.93	109.84	111.64	108.71	110.55	110.16	110.21	111.22	110.54	111.74	109.46	109.8	109.21	110.08	109.92	110.68	109.91	110.67	109.34	110.28	111	110.61	108.85	111.18	111.19	110.08	110.79	109.84	110.97	112.07
102.72	102.68	101.82	102.62	102.77	103.58	102.85	102.48	102.39	101.55	103.6	102.12	101.89	102.34	104.97	104.12	103.35	102.18	104.48	102.84	101.06	102.06	104.12	103.49	104.19	103.13	103.37	102.34	101.65	103.18	102.79	103.27	101.85	102.97	103.42	104.09	102.04	104.45	102.31	102.2	102.47	102.26	101.82	103.92	102.15	102.63	103.33	102.68	102.2	102.16
106.47	106.77	105.55	105.68	106.85	107.29	107.65	106.46	106.62	105.51	107.29	105.39	106.45	105.77	107.34	106.65	106.79	106.42	106.34	107.27	105.99	105.76	106.17	107.73	106.1	106.86	106.45	107.06	106.69	105.33	107.06	106.42	106.17	107.72	106.91	106.29	106.21	106.44	106.68	106.56	107.17	107.15	107.38	107.61	105.86	107.82	105.34	106.76	106.44	105.67
109.68	108.48	109.45	106.8	110.07	109.03	108.62	109.01	107.22	106.85	108.46	107.87	108.14	109.08	107.96	109.4	109.7	108.96	107.71	108.36	107.99	108.51	109.02	109.33	108.13	109.63	109.53	109.56	108.53	109.16	108.3	108.56	107.82	109.11	108.74	106.93	107.69	107.92	108.96	109.66	107.31	106.48	107.24	107.89	108.32	108.84	108.92	107.29	110.11	108.18
105.74	105.64	107.1	106	106.34	106.85	105.38	105.84	105.66	106.05	106.34	105.18	106.45	105.64	106.61	107.38	105.89	106.81	106.66	105.53	105.08	106.88	106.96	105.71	105.81	106.6	105.61	106.28	105.29	105.54	106.85	107.25	105.66	107.04	107.06	106.67	107.56	107.18	106.59	106.88	106.18	104.81	105.46	106.88	105.48	108.95	105.46	106.94	105.57	104.56
99.056	99.803	101.82	100.67	99.995	99.415	99.99	99.999	99.887	101.42	100.73	98.976	99.825	98.506	100.84	100.85	102.22	100.59	100.37	101.23	99.766	99.473	98.904	99.587	99.786	100.3	101.04	100.46	100.46	100.34	100.86	100.86	98.86	99.089	100.32	100.32	99.533	101.49	100.54	99.855	100.43	101.44	99.173	99.458	100.74	100.26	99.479	101.18	99.295	99.293
106.67	108.17	107.77	107.61	109.13	109.33	108.03	107.56	108.25	107.78	107.15	109.01	108.53	107.4	108.11	107.59	110.33	108.59	109.21	107.9	107.08	108.21	108.44	109.21	108.8	108.05	108.82	106.91	109.39	108.23	107.17	107.67	108.43	107.94	107.84	109.1	109.34	107.5	107.97	107.58	109.17	108.9	108.27	108.88	107.33	107.02	110.48	107.65	109.18	108.57
106.92	107.77	107.91	107.46	108.47	108.4	107.59	108.42	106.94	107.75	109.19	107.53	107.17	106.58	107.22	107.94	108.24	108.1	108.21	108.48	108.3	106.7	107.86	108.47	108.63	107.07	107.71	108.79	107.29	106.41	108.14	109.06	108.23	108.36	107.98	106.86	108.45	107	107.99	107.31	108.26	108.52	108.41	108.52	107.9	107.19	108.29	106.18	107.13	107.95
100.75	100.02	101.37	99.594	98.899	100.68	99.197	101.35	102.48	100.84	100.49	100.14	100.57	101.01	100.35	100.22	100.72	100.12	101.62	102.02	99.835	101.69	100.46	100.54	102.09	100.85	100.65	100.88	100.36	101.66	99.165	102.23	99.687	99.774	100.25	100.62	100.1	98.667	100.04	101.37	101.25	99.447	100.85	101.18	99.133	99.418	99.609	99.106	100.28	101.13
109.28	108.11	108.62	108.75	108.4	108.06	109.5	108.1	107.49	107.4	107.81	109.17	109.44	109.26	109.12	110.31	108.95	107.44	108.59	107.84	109.08	108.83	108.69	109.26	108.47	107.7	108.05	110.1	109.77	107.45	108.63	108.25	109.35	109.5	107.6	108.48	107.71	110.25	109.51	110.58	107.91	108.04	109.52	110.31	107.5	109.18	108.65	107.48	109.96	109.5
106.39	106.01	105.34	108.31	105.77	105.12	104.89	105.11	104.75	106.38	107.86	105.76	105.97	107.05	106.69	105.3	106.01	105.18	107.27	107.06	106.79	104.45	106.77	104.5	105.51	106.43	105.8	105.3	104.85	106.19	104	104.58	107.41	104.95	105.06	104.85	105.99	106.35	105.54	104.67	107.11	106.07	106.37	106.6	105.49	104.22	105.23	105.55	105.16	104.41
108.47	107.44	107.02	106.5	108.61	106.82	107.67	106.23	106.85	108.61	108.34	106.81	107.88	107.77	108.33	108.98	108.46	109.32	107.38	107.34	108.04	107.22	107.46	107.55	108.12	108.43	108.72	107.68	106.41	105.29	108.91	109.11	108.56	107.7	106.81	108.25	108.24	109.26	109.22	107.54	107.4	107.14	109.06	107.47	108.67	108.75	109.23	108.35	108.04	108.84
105.3	105.2	104.57	105.38	104.82	104.39	104.77	105.47	106.95	105.63	104.49	106.13	105.61	106.99	104.71	105.56	105.07	105.89	105.2	105.64	105.72	105.72	106.74	104.98	104.61	107.43	105.24	104.53	105.59	104.8	105.4	105.17	105.82	104.79	105.49	106.12	104.89	105.31	104.39	104.71	103.32	104.48	105.96	105.72	105.99	104.43	106.9	106.39	105.62	106.35
106.4	105.73	107.26	107.44	108.09	106.38	108.39	109.29	106.59	106.29	107.42	105.35	106.2	106.27	107.49	106.54	105.68	108.76	104.83	103.8	106.65	106.88	105.76	107.07	105.7	106.6	107.36	106.94	106.37	105.17	105.16	107.5	105.26	105.77	104.9	106.15	105.78	107.96	107.14	107.6	107.81	107.44	107.28	106.55	106.96	107.25	108.09	106.84	107.13	106.41
108.68	107.27	109.76	109.95	110.09	109.31	107.44	108.57	108.73	108.23	107.51	109.82	107.9	107.79	110.04	108.3	110.44	108.75	108.31	107.65	107.85	107.71	109.38	109.75	107.86	109.6	108.81	107.1	108.42	108.06	108.04	108.05	107.72	109.14	109.8	108.27	109.14	109.18	108.2	109.17	107.94	107.55	108.48	107.12	107.86	107.67	107.2	110.04	107.16	108.08
105.53	105.64	105.79	106.25	105.63	105.2	105.02	105.99	106.29	105.07	105.52	105.26	103.96	105.73	106.12	106.79	104.63	104.78	104.99	104.53	104.67	105.23	105.36	105.23	104.4	104.56	105.11	104.98	105.18	104.07	106.49	106.92	105.76	106.48	105.49	106.96	107.59	106.9	106.18	104.23	104.71	104.41	104.88	104.4	105.52	106.18	104.97	106.69	106.57	104.46
109.79	111.01	112.74	110.81	109.89	109.81	110.91	110.31	109.13	109.04	109.39	110.01	110.11	110.74	109.56	110.97	110.81	111.79	110.63	110.67	109.6	110.74	109.59	110.42	109.86	110.01	112.58	110.5	110.93	109.76	111.27	110.56	111.32	110.92	110.89	110.65	109.87	111.6	110.74	110.08	110.4	111.45	109.96	111.75	110.6	110.41	109.48	109.52	109.58	109.05
102.21	102.19	102.44	102.92	102.96	101.76	102.07	102.92	104.12	102.39	101.7	103.34	103.27	102.02	102.28	104.92	103.18	101.94	102.6	101.41	100.03	103.01	103.57	103.32	102.82	101.35	103.53	102.83	104.49	103.98	102.94	102.44	102.09	103.41	102.51	100.79	103.97	102.83	102.31	103.62	102.76	101.83	103.04	104.05	103.06	102.52	102.74	103.13	103.51	103.14
104.14	105.53	107.9	106.03	104.43	105.95	106.24	107.34	106.15	104.81	105.93	105.93	105.65	105	105.33	105.67	105.99	106.33	106.3	102.99	105.42	105.31	107.49	105.73	106.25	104.86	105.67	106.38	106.74	104.23	103.38	107.35	104.71	105.63	104.49	106.2	105.87	105.72	106.43	105.96	106.78	107.54	106.07	105.39	104.9	106.16	104.85	105.26	106.26	105
105.52	106.63	105.98	105.73	106.1	107.91	106.09	105.72	107.03	106.04	105.22	105.51	107.3	105.33	106.61	105.75	106.47	105.72	105.87	106.78	105.6	106.25	106.42	106.35	106.97	106.86	107.2	105.84	105.11	106.34	108.89	106.21	105.67	107.97	105.73	107.94	107.08	105.94	105.11	106.46	106.29	107.29	107.23	105.22	105.73	105.99	107.49	107.57	106.43	106.68
105.33	106.4	105.12	106.17	106.13	104.37	105.39	106.14	105.11	106.66	105.87	104.47	104.77	105.83	105.75	104.87	107.36	106.51	106.19	104.89	104.76	106.99	105.65	105.38	104.13	105.91	103.85	104.55	106.34	106.28	104.01	106.57	106.32	108	107.24	105.3	106.61	104.92	106.5	104.28	105.92	106.78	105.45	103.8	105.37	105.36	107.05	104.76	103.98	106.4
106.71	106.77	105.8	106.15	105.15	105.39	106.42	106.47	106.16	104.67	104.48	105.84	104.7	105.23	105.18	105.91	106.48	104.85	105.68	105.66	104.71	104.86	105.46	106.49	106.7	104.65	106.48	106.84	104.43	105.21	105.89	104.73	107.22	104.25	103.95	106.54	106.72	104.57	105.24	106.45	104.51	103.91	106.15	106.28	104.7	106.1	104.05	104.96	103.33	105.03
107.86	108.34	108.99	107.67	107.78	109.5	108.18	108.86	109.6	107.97	108.69	107.66	107.82	109.08	109.15	109.37	108.01	107.84	108.05	109.49	108.73	107.64	109.89	107.99	108.69	108.72	108	108.97	108.66	109.53	108.09	107.24	109.3	108.48	108.33	107.88	108.56	107.86	107.22	108.88	106.89	108.5	109.09	108.73	109.13	108.97	109.11	109.67	108.35	108.04
104.07	106.91	106.51	106.26	104.72	105.58	106.72	105.34	106.79	106.32	105.05	103.29	105.22	105.93	104.01	105.91	105.1	105.89	107.53	104.88	105.18	105.34	105.44	106.42	106.19	105.12	105.41	105.12	105.72	105.21	105.62	104.82	104.25	105.57	105.97	107.23	104.19	104.94	105.62	105.26	107.35	107.84	106.36	103.34	105.3	106.57	106.23	105.77	104.18	103.37
108.63	107.98	107.31	108.38	108.65	108.21	108.06	108.27	107.81	106.88	108.16	109.15	109.51	107.97	108.15	107.94	107.84	108.21	107.52	107.46	108.29	108.13	108.65	107.79	107.83	106.97	107.82	108.99	107.05	108	108.84	106.9	108.48	107.48	107.97	107.85	107.38	107.43	107.12	108.75	106.9	107.83	108.36	107.98	106.76	110.05	109.48	105.87	109.43	107.53
107.93	108.86	108.73	107.77	109.14	107.06	108.38	109.07	107.7	106.59	108.96	107.45	106.86	108.54	108.97	107.57	107.66	108.51	107.32	108.09	108.96	109.14	107.59	107.27	109.35	108.01	107.82	108.35	108.37	107.15	106.73	108.63	108.3	106.07	107.09	107.93	107.79	108.64	106.65	107.63	108.18	108.64	108.94	107.92	107.58	108.81	108.89	107.87	109.11	107.22
104.85	103.93	105.02	105.93	105.77	106.2	106.2	105.25	105.48	104.66	107.17	105.59	104.15	104.94	106.28	105.76	107.59	106.59	106.66	103.97	105.35	104.3	104.68	105.5	106.57	105.4	105.65	104.79	106.15	105.82	104.64	105.7	104.69	105.73	105.58	104.19	106.13	106.58	103.5	106.98	106.49	105.11	105.89	105.38	105.87	104.89	104.33	104.21	104.85	107.16
99.213	99.954	100.1	101.16	100.37	101.04	101.61	100.11	100.98	99.872	100.76	101.65	100.64	103.15	101.63	99.902	101.78	99.659	101.41	100.51	100.94	99.923	102.01	100.12	100.28	99.72	102.33	100.69	101.04	99.867	101.3	100.5	100.98	102.1	101.46	100.55	99.716	101.33	100.18	100.77	99.513	100.9	100.57	100.31	100.22	100.48	99.905	101.96	101.72	101.56
101.53	102.43	100.22	100.66	101.32	101.63	100.83	101.26	100.57	102.07	102.01	101.89	101.93	101.63	101.11	100.23	99.724	100.4	99.96	99.633	101.11	101.59	100.15	101.57	102.02	102.13	101.58	101.35	99.666	101.46	101.38	100.88	101.03	102.54	101.07	100.85	100.59	101.07	101.35	101.76	102.13	102.13	101.9	100.26	100.56	100.53	101.59	100.66	100.82	99.846
98.975	99.266	100.02	99.549	99.949	99.896	98.692	99.499	97.79	99.393	99.089	98.639	97.447	99.743	98.386	99.774	97.13	98.926	98.89	98.947	97.919	98.787	97.937	98.366	98.676	99.281	98.885	98.705	99.442	99.622	100.02	98.611	100.36	98.141	98.772	98.005	99.194	99.214	97.709	98.661	99.569	99.521	98.324	98.439	100.11	98.529	99.269	98.183	98.07	99.278
100.2	101.51	101.29	101.64	102.71	100.71	100.18	101.45	100.42	101.62	100.46	99.779	101.24	102.15	100.2	100.93	101.99	102.11	100.36	98.55	100.67	99.024	100.69	102.09	101.27	101.4	101.71	100.9	101.13	101.9	100.94	100.81	100.18	102.58	100.43	100.95	101.13	102.01	101.97	101.02	101.16	100.59	101.15	100.58	100.98	100.1	99.654	101.27	100.5	102.53
106.28	105.48	106.23	104.03	106.66	106.75	105.67	103.75	105.63	105.9	104.35	106.44	103.64	105.77	106.08	105.96	103.61	105.48	105.92	105.7	106.28	103.89	106.43	105.42	105.39	105.52	106.64	105.45	105.15	106.25	105.4	104.45	107.12	106.96	105.9	105.43	105.39	106.41	106.2	105.95	106.39	107.38	105.96	104.7	106.57	105.52	106.75	105.64	106.7	106.58
98.921	99.27	99.036	99.355	98.299	97.196	99.176	99.032	99.653	98.757	96.709	98.039	100.05	100.37	98.788	98.955	98.429	99.287	99.318	100.1	97.358	98.753	97.434	99.159	99.343	99.907	99.619	99.069	98.376	98.608	97.584	97.241	99.175	98.992	98.578	100.23	99.392	99.083	99.833	98.838	99.536	100.31	100.13	98.625	99.453	99.883	98.354	98.946	99.103	99.453
99.889	100.23	100.42	100.18	99.842	101.68	100.6	100.92	101.28	101.41	102.04	100.43	101.96	99.657	101.15	100.2	100.57	101.95	100.4	101.68	101.34	101.57	100.93	101.3	100.75	101.12	100.95	99.273	99.288	100.51	101.43	100.61	99.721	102.34	100.86	101.99	102.27	101.27	100.71	101.71	100.44	100.92	99.233	101.5	100.87	101.64	103.12	101.54	101.02	101.65
106.23	105.73	106.06	105.88	106.83	106.93	106.81	106.81	105.74	106.99	106.84	106.22	105.97	105.78	106.94	107.67	105.12	105.19	105.48	106.39	107.59	106.14	107.02	105.79	104.73	106.47	105.94	107.5	108.1	105.41	105.7	106.43	106.74	106.5	106.46	105.77	107.7	107.73	106.52	105.91	106.51	104.38	104.67	106.5	106.18	105.56	107.11	107.45	107.53	105.7
106.62	105.78	106.4	106.12	105.73	106.67	105.52	105.56	104.8	105.82	106.45	106.01	105	105.35	104.99	105.6	106.56	104.27	105.86	103.08	105.69	104.61	104.18	106.12	105.99	105.28	106.13	104.78	105.18	105.43	105	105.34	105.76	105.13	107.19	105.44	106.64	105.98	104.36	104.71	105.56	104.84	106.71	104.05	105.77	104.91	106.61	106.93	104.99	105.54
100.32	99.557	100.82	99.993	101.66	100.24	100.96	100.76	102.88	101.95	101.27	100.49	99.782	103.27	101.68	100.58	100.06	100.8	99.552	101.2	101.67	99.935	101	101.31	99.561	99.38	101.77	101.65	100.93	99.218	102.36	100.78	101.94	100.43	100.13	100.09	101.38	100.34	100.31	102.59	100.49	101.09	99.98	101.6	99.837	101.25	101.45	101.31	99.748	100.9
108.23	109.51	106.86	107.02	107.94	107.59	107.84	107.46	108.21	108.03	106.64	107.4	108.83	106.58	107.4	107.38	108.5	108.2	108.47	108.5	108.05	107.11	108.38	108.08	106.68	107.03	107.11	107.06	106.92	105.97	106.19	108.02	107.15	108.47	109.19	109.06	108.34	108.07	107.11	107.95	106.94	108.25	107.7	108.03	107.24	107.28	106.48	107.12	108.54	109.29
111.38	111.04	109.86	108.56	110.84	111.38	110.26	109.35	109.26	109.24	109.52	111.33	111.23	108.97	110.86	109.87	110.85	110.69	111.05	110.74	111.41	111.67	109.82	110.62	110.29	111.78	110.31	110.45	109.63	110.21	111	110.55	110.02	110.04	110.75	109.64	111.6	110.57	111.36	110.81	109.75	111.11	109.85	109.66	108.5	109.71	111.52	110.49	108.71	109.81
106.06	104.41	106.36	105.37	106.05	105.1	106	104	106	105.53	104.54	105.29	105.85	106.47	106.1	106.11	106.03	104.53	105.93	105.87	106.23	105.52	105.31	106.78	104.76	106.17	105.76	103.97	105.58	105.27	105.77	104.93	107.77	105.43	106.55	107.21	104.5	106.32	105.17	105.77	104.83	105.84	106.85	105.84	106.85	106.31	105.83	105.3	105.34	106.01
110.08	110.44	109.05	110	109.67	111.31	110.5	110.09	110.23	110.56	111.15	110.37	111.35	109.98	109.53	110.32	109.46	109.12	109.91	111.93	109.89	112.69	111.8	110.88	110.26	108.95	109.52	110.24	110.94	111.3	110.46	110.03	109.42	110.76	110.46	110.22	109.65	110.63	110.91	110.91	110.31	110.8	110.8	109.39	110.52	109.95	110.09	110.8	112.15	110.05
108.21	108.78	107.05	106.67	108	109.8	107.67	107	108.22	108.57	107.74	107.11	108.48	108.59	108.71	108.8	106.78	107.76	106.5	107.82	107.4	108.77	110.06	107.13	109.85	108.81	107.29	108.85	108.6	106.41	109.3	108.1	109.67	108.1	107.93	108.87	107.28	109.98	108.45	108.59	109.32	109.18	107.67	107.45	108.28	107.97	109.94	108.38	108.54	106.37
105.76	105.57	107.24	107.65	107.09	106.47	105.64	107.74	105.89	105.93	106.62	106.88	106.64	105.59	106.24	105.51	106.55	106.05	106.94	106.4	104.73	107.02	106.96	106.49	105.26	107.96	106.87	105.53	106.71	107.43	106.54	107.15	104.79	106.58	105	105.27	106.1	106.44	106.64	107.17	105.7	105.76	105.36	106.66	106.98	107.37	107.91	106.35	105.92	107.18
105.31	105.93	105	104.87	105.66	105.63	105.74	104.15	104.59	105.29	106.16	105.47	106.27	106.32	105.66	105.99	103.65	106.45	107.27	106.04	106.91	106.04	106.7	105.89	103.81	105.8	104.18	105.15	105.37	105.34	105.73	103.91	106.21	106.65	105.78	104.86	104.22	106.35	105.23	105.71	105.61	107.86	106.55	106.01	105.6	105.22	106.59	105.71	105.92	106.12
105.72	106.02	107.35	105.02	106.4	106.47	106.04	106.49	104.65	104.42	104.96	106.86	105.09	105.77	104.89	106.01	106.72	105.45	107.01	107.03	104.81	105.85	105.81	106.62	106.78	105.89	107.07	107.22	106.16	105.39	105.83	105.41	104.89	106.31	106.53	106.78	104.32	104.64	106.32	104.85	106.21	105.42	104.76	105.17	106.12	105.95	105.6	104.3	105	105.53
104.53	106.07	106.64	104.97	105.35	107.08	105.63	108.15	103.23	107.02	105.43	104.93	106.3	104.54	106.69	105.36	106.28	105.12	106.82	105.93	107.94	103.98	105.96	107.21	105.26	105.12	104.85	106.38	106.27	106.79	107.19	105.85	105.39	106.1	106.2	107.54	106.35	105.98	106.23	105.29	104.99	106.67	106.34	106.88	104.85	102.8	105.35	104.3	105.4	106.46
106.16	106.9	105.36	106.17	106.24	106.27	104.46	105.41	107.44	107.23	106.64	105.17	105.19	106.83	104.63	107.66	105.99	105.25	106.73	107.6	107.38	106.2	105.9	107.22	106.8	105.01	106.14	105.49	105.78	106.89	104.21	104.28	105.62	106.1	106.94	104.85	105.08	105.45	105.84	105.83	106.53	105.62	106.06	106.42	104.55	105.71	106.59	105.58	105.29	105.78
99.896	100.57	100.76	99.505	100.8	99.813	99.483	99.38	101.41	100.4	101.54	97.25	99.745	100.23	99.766	99.089	100.76	101.11	100.26	100.64	101.01	98.938	100.3	98.809	99.573	99.743	100.16	97.644	99.851	100.5	100.68	102.22	99.482	99.13	99.812	98.008	100.26	99.758	99.822	102.26	99.763	98.865	101.52	98.54	100.67	100.26	101.87	100.02	100.49	100.66
106.63	104.35	105.18	105.6	104.16	104.91	106.05	105.85	105.64	104.79	106.65	106.34	105.19	105.55	105.16	106.07	107.2	105.32	107.19	105.24	103.61	105.41	106.39	105.96	106.45	105.55	106.34	105.42	104.72	105.07	104.41	105.01	106.13	107.95	106.14	105.94	108.12	107.16	104.17	106.49	105.98	107.63	105.04	104.42	106.05	107.2	106.28	107.22	106.03	106.45
104.57	105.35	107.17	106	106.62	105.42	105.52	104.93	105.14	106.11	105.73	105.09	105.53	104.4	104.56	106.09	105.6	107.69	105.12	104.77	105.21	105.91	105.05	105.69	106.66	106.8	104.78	106.1	105.06	105.55	105.58	104.58	106.12	105.63	105.33	105.39	105.69	105.43	105.27	106.01	106.15	107.07	105.71	105.33	106.54	106.36	105.74	105.39	106.25	105.75
102.14	99.99	101.91	100.6	100.72	101	100.8	100.49	100.68	100.54	99.815	99.89	101.45	100.77	100.18	100.94	99.767	100.87	102.39	99.368	100.99	99.91	101.38	100.6	100.76	100.55	103.13	102.83	100.87	101.27	101.5	101.28	100.2	100.86	99.809	101.79	101.82	101.62	99.721	101.77	100.16	100.73	101.01	98.827	100.27	100.58	99.626	99.917	102.03	101.3
105.74	108.06	104.83	106.87	106.17	106.62	106.71	107.44	107.78	105.58	106.73	105.77	105.15	105.44	104.95	106.31	105.49	105.42	107.45	106.39	106.1	108.45	107.05	108.09	106.2	106.69	108.13	105.22	107.15	107.43	106.26	105.86	106.53	107.78	106.61	108.1	106.5	105.6	106.93	105.18	105.92	106.16	105.15	106.88	107.25	105.48	106.04	106.37	106.45	106.93
105.55	106.56	105.54	103.94	105.1	104.84	105.88	107.85	105.2	107.72	104.49	104.25	107.59	106.49	107.07	105.62	105.67	104.47	104.4	105.8	104.03	105.54	105.17	106.02	104.1	104.12	105.92	105.78	107.49	106.92	106.12	104.82	103.29	105.61	106.05	104.01	105.78	105.7	105.4	106.96	106.57	104.37	105.41	105.86	105.68	103.75	105.35	105.43	105.96	105.86
102.96	102.91	103.42	103.52	102.76	103.38	102.99	103.01	101.56	103.08	103.16	103.14	103.71	102.4	101.47	101.97	102.66	102.32	103.21	100.38	101.9	101.69	103.63	101.28	103.64	103.02	101.52	102.02	103.12	103.14	102.9	102.89	102.71	102.96	103.61	102.48	103.87	103.13	103.38	103.04	103.61	102.87	104.41	104.3	102.06	101.4	103.64	102.64	102.61	102.39
106.27	104.43	106.42	105.73	105.56	105.96	104.34	105.02	105.65	105.84	105.76	105.33	106.19	104.55	104.73	106.7	106.45	104.61	105.91	104.53	105.2	104.75	104.65	106.25	105.94	104.9	105.39	105.44	105.41	105.81	105.76	106.9	104.93	105.8	105.33	103.02	106.58	105.19	104.34	105.54	105.39	106.14	106.15	106.37	105.27	105.77	105.14	105.81	104.72	104.65
106.76	105.36	106.92	105.36	106.56	104.95	105.92	106.43	105.31	107.58	105.74	105.27	105.35	107.67	105.84	105.31	104.94	104.21	106.53	106.54	105.32	106.03	105.33	104.71	105.71	104.37	106.58	105.18	105.59	104.64	106.12	103.58	105.74	104.32	107.09	106.31	103.54	106.02	106.15	105.81	106.09	103.78	105.48	105.09	106.33	105.91	106.2	104.91	105.79	105.83
105.09	106.47	104.79	105.15	105.8	104.5	105.01	107.04	105.62	106.97	106.24	105.18	105.85	105.45	106.61	104.92	107.36	106.34	106.11	105.55	105.35	106.19	104.55	105.12	107.02	105.73	106.42	108.09	106.66	106.56	105.92	104.45	105.12	107.21	106.37	105.89	105.28	107.23	107.36	105.09	103.95	105.28	105.7	105.22	106.14	105.94	105.23	107.34	106.02	105.24
104.98	106.63	104.63	106.23	105.2	107.46	106.09	106.12	106.8	104.73	106.51	106.63	105.35	105.84	105.55	106.53	104.46	106.76	105.51	104.3	104.7	104.48	105.01	104.83	105.71	105.95	105.35	105.29	105.88	106.2	105.81	106.31	106.64	105.82	107.63	104.98	105.08	104.54	106.04	107.27	107.06	104.45	106.47	105.79	105.75	105.46	106.67	104.24	104.89	104.92
110.62	106.56	106.84	108.64	106.64	108.93	108.4	109.18	107.44	108.75	108.74	109.27	108.53	107.82	108.94	107.5	108.42	107.61	107.24	107.83	108.28	107.27	105.83	106.74	108.07	108.96	107.64	108.48	108.91	107.74	108.65	107.65	109	105.97	108.57	107.92	108.99	106.85	106.96	108.84	107.59	108.09	107.75	108.72	109.04	107.89	109.23	107.02	108.37	108.02
98.116	97.712	97.685	95.887	99.964	99.244	99.84	96.777	97.39	99.603	98.774	97.635	98.087	97.757	98.843	99.513	98.49	98.765	99.373	98.727	97.563	99.587	97.664	98.638	98.395	98.621	98.462	99.477	98.737	96.815	99.208	99.246	99.557	97.702	99.779	98.816	97.955	97.423	99.212	97.801	98.976	99.191	98.552	97.461	99.59	100.14	98.752	99.849	99.311	99.467
107.47	108.35	109.56	107.77	107.36	107.02	108.19	106.93	108.42	107.71	107.66	108.73	106.42	108.37	108.14	107.74	106.86	108	108.4	107.7	108.38	107.93	106.9	109.02	108.79	107.6	107.68	107.61	108.49	109.46	106.13	107.82	106.89	107.73	107.14	108.2	106.55	109.91	107.96	108.25	107.78	108.3	107	106.91	107.4	106.82	108.39	106.97	107.81	108.4
106.25	106.89	105.93	105.98	106.66	104.51	105.34	105.89	104.87	105.84	106.87	105.25	105.66	105.03	105.44	105.13	107.75	105	106.54	105.51	104.77	106.11	106.15	104.07	105.84	105.91	104.74	106.05	106.4	105.76	106.19	105.71	105.55	104.52	106.51	106.02	106.45	105.13	106.66	105.81	104.95	106.38	104.92	106.35	105.3	106.61	106.71	106.22	104.85	108.22
104.22	105.28	105.67	108.17	106.39	106.52	106.74	105.61	104.77	105.73	106.45	106.14	104.91	106.39	104.57	105.98	105.12	106.35	105.09	106.12	105.9	105.88	104.44	106.62	104.32	104.42	104.98	107.35	105.88	106.93	106.2	106.27	106.7	107.16	105.67	106.1	106.34	107.08	105.78	106.84	104.45	107.26	105.74	107.7	107.08	105.28	105.67	105.59	105.1	106.71
101.66	101.9	100.79	100.37	100.92	101.24	99.761	101.45	100.91	102.6	99.552	100.22	100.11	101.31	99.84	99.641	99.693	101.23	100.6	100.76	101.83	101.53	100.26	100.81	101.98	102.6	99.71	100.61	100.61	101.66	99.67	100.47	101.84	101.17	101.2	101	98.657	101.71	101.08	102.67	100.93	100.57	102.68	100.4	99.687	102.39	101.68	99.626	101.4	99.684
107.17	104.71	105.83	104.71	107.26	104.84	105.58	104.98	105.07	104.82	105.97	107.22	104.6	106.18	104.6	106.32	107.48	105.16	104.32	106.01	107.11	105.92	105.49	106.17	105.57	106.65	105.58	105.26	106.83	104.94	105.46	106.38	104.88	106.17	105.04	105.16	105.66	105.61	105.58	105.75	106.03	104.42	104.88	106	104.73	106.89	105.8	104.48	106.15	104.76
106.62	107.31	107.12	107.37	108.11	107.13	106.84	107.64	108.78	107.78	106.63	107.92	107.73	107.44	106.86	106.76	106.52	107.72	108.76	108.87	106.24	108.05	108.15	108.35	109.73	108.16	108.7	107.42	107.41	108.26	107.28	108.3	108.35	105.54	108.17	108.09	106.54	108.22	109.65	108.19	108.62	108.29	107.11	107.84	108.87	107.06	106.76	107.81	107.91	109.45
99.049	100.75	98.094	98.899	98.223	99.733	99.003	99.041	99.914	99.787	99.552	100.2	98.559	99.958	101.75	99.08	101.64	99.913	100.78	99.483	99.798	99.532	100.72	100.78	100.63	99.258	100.78	101.36	99.604	98.999	99.906	100.11	100.48	100.92	98.528	99.773	101.13	99.339	99.076	100.39	100.36	99.716	100.43	99.285	99.739	100.36	99.688	99.598	102.35	101.64
106.23	106.88	105.26	106.34	106.75	107.77	106.3	105.72	107.41	106.66	106.19	107.32	106.21	104.97	106.12	106.92	106.43	106.42	107.41	106.55	106.69	105.59	108.47	105.63	106.06	105.94	109.25	104.97	104.31	105.89	108.31	106.97	107.01	105.93	105.05	106.36	105.1	106.53	106.19	106.12	105.83	106.63	106.37	107.99	106.76	106.7	106.35	105.6	108.36	105.79
107.86	105.82	106.26	106.3	104.68	106.3	105.93	104.38	106.54	106.24	105.56	105.03	106.03	105.46	105.97	105.82	106.99	105.34	106.38	105.24	106.52	107.03	104.44	105.3	105.51	105.54	106.59	104.22	105.83	105.03	103.99	106.58	105.63	106.01	105.47	106.32	104.31	106.11	105.22	105.28	105.49	105.51	105.29	104.48	105.51	105.88	104.52	106.84	104.91	103.77
105.83	105.46	106.14	106.52	105.69	106.4	106.97	105.99	106.5	106.35	106.48	105.73	105.87	104.39	106.65	105.15	106.23	105.9	105.23	107.63	106.03	105.27	107.43	107.15	106.94	106.92	106.51	106.23	107.14	106.78	105.91	106.75	104.94	107.4	106.56	105.92	107.43	105.44	107.14	104.99	107.58	104.79	107.15	105.12	106.64	108.43	105.43	108.44	104.64	107.74
99.573	99.239	98.379	97.106	97.544	98.298	98.948	98.021	98.992	97.496	98.519	97.236	97.278	98.044	99.099	97.753	97.61	97.936	99.669	97.253	97.942	96.978	97.937	98.582	97.58	97.828	98.153	97.782	97.981	98.834	98.369	97.23	98.336	96.237	97.644	97.723	97.404	98.519	96.755	98.751	98.515	96.972	97.508	96.312	96.381	97.793	98.72	97.754	98.269	99.61
107	108.73	106.52	108.12	107.94	106.96	109.28	107.85	108.96	106.69	109.1	107.03	108.15	108.19	107.82	108.21	107.28	107.49	109.26	107.87	108.26	107.23	107.05	108.11	108.41	107.31	106.74	109.64	107.7	108.28	109.11	108.12	106.96	108.63	107.65	107.59	108.98	106.87	108.3	107.9	106.35	108.48	107.02	107.67	108.85	108.86	106.93	106.17	105.51	107.03
104.63	105.73	106.16	107.38	107.01	106.09	106.24	103.11	106.46	104.95	105.14	105.8	106.19	106.65	107.43	106.42	106.88	105.03	106.25	105.86	106.51	105.56	105.31	105.71	105.01	105.86	105.51	106.02	105.47	105.46	104.17	105.58	105.27	104.96	106.28	104.97	106.35	104.97	105.61	105.25	106.11	103.82	106.16	105.61	106.17	105.6	106.46	105.35	105.19	105.4
108.05	108.6	109.41	108.31	109.25	107.84	108.08	108.57	108.35	107.58	109.07	108.88	108.48	108.03	108.42	107.91	107.57	107.59	106.93	108.97	108.96	108.88	110.01	108.71	108.95	107.28	108.68	108.75	107.7	108.36	108.7	109.77	108.63	109.39	108.69	109.63	109.67	108.12	108.36	109.37	108.5	108.06	108.57	107.46	108.35	108.32	108.7	107.45	108.86	108.54
105.88	105.69	105.67	107.46	104.82	106.67	104.96	105.76	106.91	107.24	106.63	104.89	105.88	106.12	104.93	107.41	105.36	106.9	107.05	107.33	107.26	104.9	105.32	105.93	107.41	107.74	106.74	106.05	105.73	106.97	107.73	108.98	106.28	105.21	107.73	106.46	106.71	106.96	106.81	106.48	107.88	105.95	106.26	106.32	106.6	106.13	105.68	106.98	106.15	105.48
106.14	105.37	105.69	105.9	106.12	106.92	107.25	104.85	107.08	107.15	105.62	105.87	107.77	106.97	106.72	106.82	107.44	107.32	106.44	105.81	106.2	105.49	106.76	106.05	106.74	107.32	105.42	106.99	106.55	105.76	106.85	106.49	105.9	106.64	107.26	106.89	105.75	107.14	105.5	106.48	106.26	106.69	104.81	105.99	108.51	107.73	106.93	106.98	105.91	105.25
100.4	99.852	101.63	99.892	99.499	100.05	100.63	100.03	100.42	101.18	99.72	99.704	99.868	102.44	99.605	100.02	100.55	100.52	100.75	102.48	99.835	101.48	100.33	100.84	101.15	99.954	100.71	101.04	100.04	100.25	100.27	101.31	99.894	100.04	100.21	101.05	100	101.08	100.68	100.91	100.84	101.46	100	100.51	101.19	99.88	100.64	99.935	101.35	100.1
100.37	101.48	100.21	99.26	100.23	100.54	98.84	100.83	100.23	98.763	99.846	100.81	100.13	98.774	100.34	100.11	99.033	99.631	100.8	99.13	101.15	101.08	100.3	100.08	99.888	101.7	100.03	100.47	100.74	100.77	98.214	99.495	100.21	100.79	100.92	100.37	100.25	101.5	99.505	100.37	99.653	100.63	101.65	99.359	99.831	99.045	98.255	99.774	100.23	98.709
107.56	108.6	109.57	108.29	106.9	106.76	107.93	107.85	106.51	108.02	107.45	106.21	107.88	107.72	109.24	108.37	106.42	106.25	108.4	107.97	108.2	108.72	108.57	108.83	107.21	107.75	107.08	106.9	108.21	106.77	108.13	108.33	109.25	106.04	107.19	108.63	108.48	108.98	106.07	108.58	108.01	106.88	107.84	108.83	106.35	108.55	107.8	106.36	109.47	106.18
98.734	97.418	97.825	98.921	98.728	99.556	97.055	98.228	97.607	97.609	97.713	97.004	98.944	98.097	96.103	98.397	97.781	97.869	98.306	98.917	97.975	99.025	97.838	96.973	97.226	97.749	96.926	98.524	100.09	98.324	99.06	97.57	97.975	97.824	97.659	98.223	98.183	98.392	98.038	99.635	96.132	99.11	96.947	99.243	99.667	99.267	97.4	98.067	98.48	98.837
108.92	108.5	108.28	106.13	106.88	109.06	109.24	108.66	108.2	108.11	107.5	106.94	108.33	107.37	109.06	107.41	109.57	107.96	107.23	109.06	107.72	107.47	109.26	108.02	108.15	107.92	109.89	107.53	106.28	109.76	108.95	106.29	107.97	107.85	109.59	107.98	108.84	108.93	108.38	109.15	109.06	107.52	109.06	107.37	107.3	108.95	107.74	107.33	109.83	108.58
105.67	106.7	105.6	105.51	105.8	104.58	105.39	105.24	105.09	106.02	104.49	106.25	107.41	103.59	106.39	106.41	104.93	104.57	104.13	105.79	105.69	105.84	105.96	105.62	106.37	104.89	105.65	105.2	105.99	105.51	105.06	104.92	105.24	105.13	105.27	105.32	105.9	104.94	105.01	105.81	104.65	106.32	106.75	106.62	106.42	106.17	105.76	106.79	104.83	105.83
107.59	107.78	106.33	105.42	106.21	106.31	108.01	106.57	106.83	107	106.77	106.17	106.12	105.9	105.55	106.93	106.63	106.68	105.95	105.57	107.49	105.57	106.08	106.65	105.7	105.46	105.98	107.34	105.86	108.32	107.72	107.09	106.02	105.71	107.1	108.09	107.59	107.26	106.3	107.51	106.04	108.12	107.08	108.6	107.01	107.61	106.94	103.76	106.56	107.32
97.696	98.852	98.733	97.892	98.156	98.354	98.549	98.158	98.753	98.347	99.065	100.32	98.713	98.819	98.441	97.222	97.057	97.43	98.138	97.628	97.202	98.366	97.693	98.544	98.3	98.792	98.002	97.284	97.761	98.461	96.25	96.914	97.379	97.936	96.776	97.766	98.157	99.272	98.118	98.046	98.772	99.975	98.807	98.345	97.89	99.006	98.365	98.274	97.152	98.381
105.52	107.74	106.17	105.99	105.14	106.92	106.54	106.02	104.96	107.13	105.34	105.8	105.19	106.91	104.69	105.6	105.85	105.32	104.88	105.88	105.43	106.34	104.67	105.61	106.29	105.74	105.8	104.09	104.97	106.56	105.69	106.62	105.17	104.03	106.01	107.2	108.51	105.82	106.27	104.8	106.37	104.76	106.92	104.86	106.24	107.29	105.59	107.11	104.75	106.14
104.6	106.03	105.4	104.7	105.08	105.59	104.82	106.77	106.08	105.33	106.23	104.53	105.35	106.91	105.03	104.54	104.48	106.17	104.83	105.55	106.87	105.01	104.97	105.31	104.63	105.44	105.69	106.19	104.52	106.63	107.39	105.67	105.55	105.78	105.18	104.25	105.3	106.15	104.53	106.95	103.63	105.5	105.77	106.45	106.22	106.27	103.8	105.2	105.48	105.69
106.32	106.08	106.38	104.57	104.29	104.85	106.01	104.65	104.09	106.47	107.37	106.77	105.3	106.15	105.72	105.85	105.52	107.13	103.94	105.92	106.01	105.48	104.95	106.05	105.45	106.37	107.31	107.43	106.25	105.39	105.3	104.58	106.79	105.73	107.25	105.21	104.99	107.15	105.09	105.72	104.1	104.61	105.1	103.98	104.77	105.87	105.51	105.06	105.18	107.35
104.27	106.53	106.59	106.76	105.38	106.35	105.87	106.29	104.07	107.45	103.76	104.86	106.37	106.71	105.84	105.27	106.3	106.35	105.88	106.8	106.64	106.56	106.78	105.84	107.12	106.74	105.43	105.95	106.63	104.9	105.26	104.77	107.43	104.57	105.48	107.69	104.84	107.26	107.32	104.77	105.22	107	105.7	107.47	105.81	105.92	104.32	106.25	105.93	104.07
107.91	106.7	108.56	107.64	108.02	106.8	107.87	107.9	109.6	108.51	107.34	107.97	108.92	108.42	108.89	109.45	109.55	105.54	108.01	107.13	109.68	107.17	107.94	108.92	109.41	108.02	107.09	107.54	108.98	108.97	107.71	109.66	108.04	106.9	106.62	107.79	106.69	107.4	107.54	108.68	106.26	109.36	108.3	108.94	109.03	107.54	107.32	108.46	108.26	108.91
105.87	105.02	105.23	106.95	105.31	106.71	107.31	106.43	104.57	105.77	105.48	106.37	106.03	104.84	107.39	105.01	106.96	107.97	105.37	103.79	107.53	105.62	106.43	105.18	107.58	105.59	105.15	105.98	105	107.38	107.09	106.39	107.63	108.22	106.73	105.32	107.08	105.97	105.37	106.29	106.24	105.24	106.54	107.11	105.54	105.95	105.78	108.32	106.93	105.73
102.7	103.18	102.56	103.82	102.79	103.59	104.01	102.54	101.59	101.85	104.07	103.24	102.38	102.39	103.35	104.37	103.77	102.19	101.89	102.79	101.88	101.55	101.89	102.47	101.12	102.56	102.99	102.64	102.02	104.8	104.02	102.75	101.97	101.4	102.56	101.63	103.32	104.18	103.08	101.4	103.2	102.64	103.4	103.45	103.41	103.1	102.35	102.73	102.95	101.92
107.89	106.89	107.16	108.17	106.63	107.83	108.4	108.93	108.32	107.86	107.13	107.81	107.93	107.96	108.36	107.18	107.38	107.45	106.82	108.66	107.46	108.34	108.03	108.31	108.69	106.74	108.41	106.58	106.77	107.22	107.43	108.58	106.45	108.1	107.05	107.17	108.22	108.08	108.12	107.05	109.47	106.45	108.45	109.38	107.96	108.86	108.81	107.49	108.58	106.02
97.62	96.899	98.791	96.488	97.975	97.4	98.59	97.162	98.165	98.675	97.284	97.775	97.224	99.569	97.766	98.23	97.232	100.17	97.192	97.299	98.375	98.084	96.713	99.052	98.356	97.426	98.078	97.864	98.1	98.133	99.076	98.461	97.156	98.125	97.709	98.715	98.75	97.434	98.627	97.573	97.155	98.217	98.739	97.396	98.21	97.505	98.5	98.004	97.419	97.631
107.92	107.03	106.82	106.8	106.23	105.81	104.82	105.74	107.51	106.58	107.03	107.01	106.33	107.55	106.89	107.3	107.04	105.74	107.21	105.19	106.46	107.99	106.23	106.9	107.46	107.56	104.39	107.33	106.61	107.08	107.17	106.23	106.8	106.65	104.36	106.48	106.6	107.04	105.2	106.92	107.4	105.83	106.65	107.46	106.31	107.1	108.57	105.52	106.01	106.03
106.18	106.22	104.73	107.78	105.59	105.63	105.17	104.98	105.19	104.39	104.86	105.2	106.94	106.35	104.9	104.89	105.3	105	104.67	105.9	105.25	104.95	106.16	105.32	106.78	106.44	104.82	105.98	105.71	105.43	104.76	107.08	106.21	106.77	105.04	104.69	105.63	104.78	106.21	105.43	104.73	105.7	104.53	105.15	105.03	106.22	104.26	106.13	105.63	105.68
106.36	106.4	104.54	104.79	106.08	107.19	104.86	106.28	105.32	105.63	103.88	107.56	105.04	104.48	104.94	105.41	105.01	104.41	106.21	106.13	107.19	104.03	106.03	106.01	106.42	106.21	105.49	106.06	105.37	106.17	104.65	104.87	105.16	105.6	104.54	106.78	106.49	106.25	106.19	105.85	105.32	105.78	104.04	106.43	106.56	105.44	105.33	105.89	106.56	106.52
99.844	99.48	99.746	97.936	97.965	97.732	98.245	98.561	98.699	97.889	98.368	98.751	99.447	99.252	99.557	99.138	98.942	100.97	97.513	98.91	97.992	98.547	98.581	100.21	101.39	99.043	99.87	98.159	98.946	97.426	98.997	96.541	98.973	98.638	99.629	97.874	99.03	98.571	98.421	98.692	97.616	99.326	98.7	97.896	100.35	99.009	98.331	99.285	97.915	98.287
98.829	98.253	99.542	99.741	98.362	98.364	100.8	99.032	99.377	98.8	99.449	98.451	98.697	99.03	99.699	99.723	97.89	98.54	97.755	99.066	99.024	98.921	98.333	98.346	98.986	100.46	100.75	99.632	99.471	99.886	98.597	97.776	99.096	99.126	98.869	96.816	97.668	99.171	99.294	97.578	98.555	99.315	97.947	98.7	98.912	98.386	98.239	98.544	97.694	100.51
107.06	108.46	107.92	108.63	108	108.04	106.51	109.15	107.44	107.23	108.34	107.46	107.77	108.07	107.13	107.27	107.64	107.56	106.98	109.15	108.99	108.19	107.17	107.95	108.62	107.13	107.34	108.15	107.84	107.65	107.12	107.05	107.44	108.92	106.21	107.51	107.5	108.61	106.88	107.09	107.59	106.06	108.96	107.57	108.36	109.02	107.42	106.15	108.18	106.41
106.44	105.05	106.04	105.05	104.8	105.14	105.85	106.1	106.99	105.91	107.04	105.89	108.47	105.95	105.44	103.28	104.97	106.63	105.8	105.57	105.11	105.26	107.03	104.8	104.29	105.75	105.07	105.94	104.28	106.66	107.11	106.63	103.1	104.22	105.39	107.78	105.44	104.98	108.09	106.61	106.33	106.56	105.85	104.96	104.87	105.53	104.97	104.24	104.69	106.31
98.583	100.91	97.893	100.77	97.692	98.877	98.55	99.542	97.573	98.678	98.543	100.12	98.049	96.499	98.4	98.131	100.98	97.927	99.201	97.074	99.061	98.481	97.132	98.083	99.442	99.596	98.931	98.308	98.516	99.033	98.356	98.181	98.527	99.203	99.444	98.922	99.085	99.364	100	97.992	99.343	98.287	97.786	98.246	99.581	98.432	98.819	98.858	98.002	98.788
108.23	106.6	106.56	107.26	105.67	106.88	107.69	105.62	105.85	105.97	106.88	106.58	107.78	105.34	107.3	106.98	105.52	105.84	106.79	106.42	107.6	107.09	107.33	105.01	108.52	106.98	106.16	107.4	107.84	108.01	106.68	106.34	105.43	107.23	105.84	106.04	105.1	104.94	105.98	106.11	106.86	105.95	106.04	107.69	105.35	106.87	106.43	107.33	106.56	106.19
109.67	108.68	109.11	110.01	109.78	108.41	108.42	109.08	108.64	109.15	109.5	109.66	108.73	108.58	108.6	108.39	108.62	107.44	108.5	108.79	107.81	107.56	107.93	107.76	110.61	108.46	108.15	108.78	107.59	109.66	108.3	108.59	108.3	107.66	108.51	109.87	108.62	108.9	107.71	107.51	108.86	107.93	108.57	109.72	109.32	108.54	108.24	109.17	110.21	109.67
102.05	100.25	101.09	102.08	100.98	101.05	101.87	101.28	101.07	101.9	99.15	101.24	101.91	100.9	99.137	102.13	101.99	99.393	100.49	101.69	102.96	99.315	101.3	98.987	99.92	101.87	101.09	100.07	100.51	101.22	100.14	101.36	100.92	99.757	102.77	102.8	100.4	100.28	101.47	101.87	100.61	101.91	101.16	101.84	102.4	100.2	99.66	99.823	99.34	100.4
108.72	108.12	107.99	109.23	109.63	108.89	108.21	108.88	109.26	108.77	107.85	108.63	108.8	107.37	107.77	106.38	106.65	109.71	106.82	109.54	109.35	108.31	107.31	107.51	109.13	108.13	108.71	108.81	108.98	109.78	108.36	109.33	108.61	108.21	109.22	109.05	107.69	107.52	108.1	109.48	108.16	107.29	108.59	108.25	108.34	108.31	107.36	108.6	107.79	109.11
106.99	108.5	108.59	108.69	107.78	108.27	106.66	107.53	108.11	106.6	107.68	107.42	108.04	109.48	107.95	106.71	108.46	106.29	108.61	107.92	107.78	107.88	107.82	107.33	107.19	107.55	107.16	105.97	108.12	109.78	106.43	108.38	106.59	108.44	107.48	107.61	108.27	107.69	108.33	107.69	106.33	108.24	105.88	107.24	106.75	106.42	108.01	107.11	107.54	106.92
107.73	106.72	105.45	107.41	106.53	107.78	105.28	105.48	105.66	105.78	107.45	106.89	104.54	105.38	106.93	106.98	105.5	106.54	106.83	107.8	106.15	106.05	106.26	106.31	106.5	105.25	105.65	105.61	106.4	106.28	107.22	107.63	108.19	106.42	107.32	104.7	107.81	106.86	107.99	106.37	108.74	107.05	107.23	107.47	107.22	106.93	106.35	106.44	106.64	107.67
106.2	106.06	104.12	105.96	105.62	107.21	105.74	105.83	106.45	105.05	105.96	106.01	104.89	105.42	106.75	106.58	104.98	105.15	104.65	106.35	105.61	106.95	106.16	104.68	104.64	105.29	104.42	106.28	104.94	105.62	105.82	104.72	105.61	106.7	104.67	105.29	105.69	105.31	105.37	107.02	106.68	106.83	105.96	105.48	104.75	105.39	105.9	105.79	106.02	104.81
104.88	105.83	106.66	106.22	105.74	107.26	106.37	105.57	107.45	105.75	106.63	104.11	105.44	104.4	106.16	105.02	105.76	105.31	104.45	107.05	106.2	105.9	104.25	104.88	104	106.35	104.31	105.06	105.88	106.08	107.42	107.36	106.46	106.28	105.37	105.63	106.66	106.1	105.26	104.21	105.8	107.08	106.82	104.64	106.16	104.95	106.57	104.39	105.6	105.36
101.15	101.12	101.34	102.32	101.84	100.72	100.61	99.711	101.1	101.28	99.104	101.54	100.32	100.53	101.3	100.8	100.43	102.98	99.936	99.745	102.31	100.55	101.17	101.05	102.02	100.89	100.79	101.93	99.53	101	100.11	100.72	101.08	100.56	101.5	101.76	99.634	100.35	101.52	100.2	100.31	100.17	99.641	100.16	99.293	101.14	99.849	100.27	100.33	101.17
98.344	98.613	98.563	97.51	99.054	98.1	97.348	97.295	98.036	98.614	98.358	97.997	98.843	98.166	100.44	98.392	98.316	97.799	98.446	96.978	98.553	96.593	97.766	98.798	99.436	99.207	96.812	98.264	97.582	97.763	98.254	96.688	98.92	96.761	99.29	98.95	99.032	100.36	98.276	99.501	97.911	99.721	96.75	99.035	97.768	98.065	98.795	97.618	97.228	98.236
104.78	106.14	107.21	106.44	105.27	104.84	106.27	105.59	106.61	105.85	103.18	105.99	104.43	105.04	106.27	105	104.38	105.76	103.82	105.23	105.7	105.96	105.13	104.65	105.47	105.33	104.83	105.08	105.53	105.34	105.08	104.56	105.97	105.26	106.16	106.37	104.83	105.03	106.12	106.37	106.09	105.06	106.48	106.89	107.16	106.82	105.98	107.02	105.24	104.5
106.98	106.14	108.09	107.21	108.5	108.4	107.31	108.76	106.54	107.11	107.39	108.75	108.54	107.1	107.5	108.75	107.87	107.56	107.86	107.42	107.78	107.23	107.78	107.56	105.98	108.15	107.9	108.46	106.87	107.82	107.57	107.97	109.24	108.53	108.26	107.65	107.8	108	108.36	107.86	108.09	107.27	108.88	108.27	108.26	106.66	107.74	108.47	105.72	107.53
105.28	107.48	106.53	104.97	105.89	104.64	106.22	105.97	104.25	106.72	105.79	106.22	103.9	106.5	104.83	105.63	106.95	105.54	105.48	107.14	105.19	105.9	106.29	106.06	105.51	106.44	105.56	105.04	105.6	104.54	105.04	105.42	106.74	104.73	106.1	105.12	105.21	104.71	105.42	105.82	105.64	105.31	104.91	106.22	106.73	105.04	106.36	105.73	106.55	105.29
97.873	96.983	99.526	98.489	99.799	97.93	99.196	98.592	97.906	100.42	99.481	98.479	97.85	98.71	97.942	98.005	99.392	99.62	99.198	98.661	98.785	99.12	99.142	98.935	99.372	99.025	98.741	99.938	98.462	97.244	99.021	97.942	98.281	98.868	99.34	98.644	99.649	99.304	100.37	98.555	100.61	97.631	97.297	97.373	98.494	99.841	100.75	99.672	97.28	98.49
104.33	104.94	105.84	104.67	106.14	106.25	106.2	104.95	106.23	107.63	104.35	105.12	105.65	106.34	105.96	105.15	105.78	105.65	105.45	104.15	104.77	105.1	105.53	105.34	105.1	104.71	105.82	105.05	105.62	105.25	105.88	107	105.21	105.09	106.68	106.85	106.01	106.45	104.52	105.49	104.81	104.62	106.26	104.94	106.11	105.62	105.65	106.81	104.78	105.35
106.72	105.14	106.83	107.73	108.18	106.69	106.2	108.34	106.46	106.64	105.86	106.34	108.6	107.19	106.32	106.52	106.72	105.18	106.65	105.4	105.55	108.03	105.02	106.01	107.63	106.18	106.52	106.83	105.55	105.87	107.29	106.07	106.47	107.12	106.47	105.34	106	106.61	106	106.01	105.77	106.84	107.45	107.61	107.67	105.48	106.29	105.64	106.21	106.82
106.21	104.63	106.03	106.93	107.18	105.23	106.88	105.29	107.67	107.08	108.83	107.21	107.22	106.57	106.17	107.61	105.97	104.48	106.15	105.06	106.84	106.81	107.27	107.44	106.28	107.31	105.59	108.64	105.82	106.49	106.67	105.02	104.89	107.12	108.54	105.81	106.6	104.76	105.79	106.82	105.44	106.76	106.33	107.84	105.42	106.77	106.1	106.14	106.74	105.25
107.83	107.99	107.48	107.73	108.95	108.18	108.57	107.39	106.68	107.22	109.68	107.05	107.91	108.54	108.01	108.54	108.28	109.08	107.37	108.91	108.27	107.15	109.34	108.49	109.48	107.25	109.12	108.86	108.19	108.09	106.98	109.05	107.66	108.28	108.58	108.1	108.43	108.52	108.42	107.17	109.45	109.46	108.59	108.03	110.01	109.99	106.63	108.34	108.95	107.49
107.59	105.8	106.03	106.78	105.57	107.39	106.33	106.9	108.17	107.28	105.87	105.63	107.12	106.64	106.73	106.59	106.87	105.77	107.6	106.35	106.51	105.62	106.1	106.63	105.98	106.83	107.92	104.7	105.26	106.21	106.91	105.13	106.04	106.74	106.19	105.93	107.5	107.87	106.88	105.39	105.88	105.92	107.47	106.58	106.37	107.35	106.55	107.03	108.2	107.12
104.97	106.64	104.92	105.74	103.62	105.58	107.12	106.21	105.57	106.06	105.12	105.07	106.1	106.31	104.8	105.04	105.11	106	106.07	107.15	105.26	105.7	104.17	106.51	104.77	106.63	106.58	105.88	106.81	105.31	106.74	105.96	105.2	106.35	105.13	106.4	104.46	105.77	104.85	105.24	105.33	105.48	104.84	104.89	105.79	106.23	103.48	107.54	105.45	106.3
106.09	104.61	107.43	105.9	105.03	104.91	104.89	105.87	105.17	104.69	105.56	104.98	104.65	104.46	106.36	107.08	105.85	105.19	104.73	105.36	105.63	105.91	104.86	105.68	104.16	107.64	104.27	105.45	105.91	104.36	106.29	105.96	105.65	104.93	106.81	105.48	105.4	105.29	104.42	104.36	106.53	105.93	105.63	105.65	104.9	104.37	106.77	106.91	106.64	106.07
109.07	108.45	106.27	106.49	107.03	106.87	107.38	106.87	107.35	107	106.09	108.63	108.29	107.81	107.16	108.12	107.27	108.54	107.66	107.4	107.86	107.61	108.42	109.21	108.44	108.7	106.33	106.21	108.7	107.79	107.87	107.8	106.9	108.07	107.44	107.18	107.29	107.26	107.76	107.96	108.11	109.16	108.23	109.24	109.44	107.66	107.06	107.48	105.25	107.38
106.49	107.47	106.74	106.19	106.85	105.97	104.45	105.97	107.52	108.24	105.82	105.67	106.16	106.82	106.87	106.21	105.61	107.46	106.02	106.33	104.83	108.23	107.24	105.64	106.99	105.96	106.51	109.01	107.14	107.19	105.48	106.51	105.65	106.67	106.3	106.7	106.83	104.98	106.06	106.47	106.81	105.48	105.67	104.63	104.62	108.44	105.72	106.65	105.6	107.54
107.55	109.27	107.36	106.63	106.84	106.55	108.69	108.67	109.22	107.28	107.3	106.75	107.56	107.85	108.36	107.93	106.26	108.15	108.8	107.59	107.64	106.61	107.22	107.88	107.19	108.01	108.08	107.85	108.49	108.47	107.05	107.55	106.88	107.34	108.74	107.57	107.99	105.81	107.4	108.3	106.73	108.39	108.15	107.09	107.69	108.79	106.58	108.34	106.74	108.86
108.52	109.93	108.33	108.19	107.47	107.26	107.82	107.8	108.36	108.3	107.68	109.14	107.38	109.12	109.14	106.67	109.13	107.09	108.06	108.88	108.88	107.23	108.41	109.12	107.69	106.45	108.07	109.23	106.07	109.73	108.74	107.66	108.13	107.42	108.23	107.69	107.74	107.94	108.17	109.42	109.63	107.13	107.51	109.15	107.89	107.29	107.48	108.79	108.17	108.68
97.343	98.317	97.322	98.59	99.518	97.407	98.675	97.634	98.816	96.461	98.381	97.693	98.66	97.723	98.643	96.939	97.82	97.768	96.641	97.131	98.16	98.02	100.2	98.101	97.004	97.274	97.4	97.908	97.953	98.019	98.993	96.72	98.134	96.555	98.394	97.727	98.538	99.433	98.994	99.035	97.153	98.03	96.946	99.008	98.674	98.617	97.721	98.506	97.631	97.107
105.57	104.77	106.48	104.65	103.94	108.14	107.96	105.71	106.55	104.01	105.89	106.86	105.2	104.24	106.31	105.62	105.77	107.07	105.94	105.08	106.87	105.9	107	105.76	105.09	104.81	108.21	106.13	105.43	105.12	104.16	104.86	106.38	105.92	105	105.48	105.57	106	105.5	104.95	106.3	104.28	104.59	106.14	105.72	105.25	108.07	104.95	104.91	106.47
109.36	110.22	109.04	108.9	110.33	110.66	108.73	110.09	110.1	110.41	110	111.21	110.6	108.64	110.55	110.66	109.39	110.08	111.9	109.8	110.1	112.13	111.04	110.36	112.4	110.72	110.74	111.09	109.28	109.15	109.8	110.72	111.55	111	110.17	110.67	110.46	110.59	110.79	110.67	109.84	109.82	110.64	110.07	110.14	109.85	110.27	110.14	108.81	111.26
101.61	100.63	100.2	99.124	100.47	100.16	100.49	100.08	101.95	99.854	101.5	100.75	101.61	100.02	101.1	98.788	101.13	100.46	100.59	99.878	101.03	101.04	100.59	99.19	101.38	100.41	100.5	101.49	101.58	101.32	100.6	100.96	100.7	101.05	99.848	100.58	100.66	100.27	99.632	99.205	99.446	101.69	100.39	99.529	100.88	101.55	100.82	99.122	99.337	100.65
105.65	105.84	107.24	106.04	105.5	106.48	105.17	105.19	104.62	106.08	106.24	105.62	105.1	104.74	106.06	105.77	106.39	106.58	106.97	107.33	106.17	106.77	106.72	104.8	104.6	107.73	106.99	104.04	105.73	103.69	107.25	105.95	106.18	106.25	105.17	104.56	106	104.97	104.92	105.37	105.73	105.45	104.34	106.22	105.77	106.26	105.13	104.78	106.52	104.49
108.63	108.49	106.84	108.32	108.76	109.34	108.41	108.25	107.95	107.39	108.71	108.05	108.49	108.67	108.16	108.2	108.77	109.2	108.8	108.92	108.61	109.25	108.89	107.96	108.2	107.93	109.03	110.9	107.65	106.82	106.58	108.33	107.24	107.8	110.11	109.56	107.69	108.39	110.2	108.12	109.34	108.89	108.06	109.18	109.33	107.69	107.3	110.13	106.57	109.32
108.93	107.96	107.46	107.69	108.63	108.65	107.61	107.73	107.25	106.69	107.05	106.66	107.75	109.08	107.89	107.7	108.02	108.71	107.24	107.5	107.87	108.89	109	106.45	107.19	107.54	106.14	108.83	109.5	107.5	105.92	107.91	109.62	107.35	109.08	106.13	108.26	107.97	107.95	109.59	107.68	106.35	107.38	109.21	108.15	108.02	109.22	108.9	108.27	108.68
105.14	106.76	106.58	104.97	106.1	106.19	106.75	107.73	106.05	108.56	106.57	107.07	106.27	107.45	105.04	106.15	105.69	105.45	107.87	105.57	106.51	105.97	105.55	104.98	107.59	105.78	105.19	107.52	105.22	106.08	106.54	106.69	107.39	106.61	106.23	106.14	106.35	106.63	106.97	108.45	106.72	103.81	107.45	107.32	105.97	107.53	104.71	106.49	105.95	105.9
107.13	105.82	106.4	105.08	106.86	107.66	107.64	106.1	106.41	106.29	106.78	106.41	105.31	106.44	105.94	107.63	107.84	107.21	107.17	107.79	107.65	107.61	106.8	107.43	104.91	107.53	107.58	105.77	107.89	106.89	107.27	104.58	105.81	106.45	105.71	106.61	107.87	107.05	106.5	106.42	104.58	106.45	106.93	106.58	107.59	106.48	107.14	106.63	107.67	107.99
106.24	105.59	106.87	106.28	106.21	105.36	106.16	104.39	106.25	104.41	106.12	106.56	105.26	106.24	104.23	106.19	105.39	105.96	104.84	106.71	105.43	107.8	104.96	104.28	105.56	105.71	105.74	106.62	106.6	105.4	105.84	105.01	106.06	107.26	106	105.63	105.57	105.39	105.58	105.7	104.43	105	104.48	105.22	105.99	106.19	105.81	104.89	106.49	105.91
109.22	107.49	107.86	109.06	108.08	108.29	106.95	107.73	107.09	108.95	109.11	107.28	108.17	106.69	107.38	107.91	109.97	107.46	108.82	106.67	107.1	107.31	110.93	107.13	108.73	107.11	107.97	107.47	107.57	107.89	107.56	107.58	107.81	107.28	107.61	107.43	107.55	108.26	107.04	108.58	108.09	108.72	107.77	106.79	108.42	108.92	107.35	108.01	108.51	109.96
99.387	99.723	98.247	99.062	99.454	98.872	98.271	97.786	97.552	97.623	97.578	99.18	99.526	98.331	97.986	99.508	99.496	99.188	98.679	99.539	99.855	99.454	101.18	98.761	98.855	97.956	99.572	98.254	99.374	99.899	100.75	99.38	98.374	98.062	98.37	98.512	98.406	100.11	98.775	100.42	98.861	98.241	98.119	98.912	99.653	99.566	98.183	98.615	99.677	98.557
104.73	104.77	104.81	106.4	107.08	105.46	106.13	105.61	104.75	104.35	105.59	106.09	104.62	104.84	104.67	104.88	104.11	106.22	104.67	104.24	105.28	108.11	105.54	107.13	106.34	107.16	103.92	105.85	105.15	106.26	106.45	104.47	106.02	106.1	105.96	106.01	105.2	106.53	106.08	103.64	104.66	105.39	106.01	105.29	105.92	106.47	105.73	104.62	105.96	106.65
108.68	108.76	108.06	109.46	108.55	109.4	106.97	108.03	109.01	107.37	108.14	108.63	107.79	107.57	107.95	108.89	108.78	108.28	108.79	108.18	107.97	108.02	107.54	107.74	108.91	108.13	108.08	108.37	108.42	109.91	108.15	108.46	108.15	108.2	106.88	107.22	108.69	109.42	109.86	107.41	106.95	107.58	108.96	107.59	109.31	107.91	108.82	108.48	108.24	108.82
100.05	98.777	99.712	100.11	98.84	98.816	97.364	98.083	99.219	98.868	98.964	99.711	99.958	97.598	98.619	98.616	97.392	98.125	98.026	98.202	100.15	98.481	98.949	97.351	98.087	100.06	98.699	99.074	99.741	98.022	98.949	99.656	99.09	98.332	99.222	97.708	100.63	99.952	99.07	98.264	100.86	99.648	97.682	99.832	98.808	98.311	99.882	97.877	99.056	97.006
98.757	100.23	98.122	96.943	97.938	98.278	97.538	99.482	101.45	98.747	99.517	99.338	98.265	98.243	99.203	100.29	99.209	99.758	99.194	100.3	98.458	97.801	99.405	99.245	98.721	99.369	98.794	97.185	98.551	96.985	99.384	98.813	100.02	98.494	100.19	98.847	98.034	98.512	98.119	98.223	98.143	98.813	98.704	98.343	99.434	99.72	97.94	98.616	98.304	99.532
98.009	97.668	98.104	98.399	97.78	98.132	98.888	97.525	97.283	97.878	98.703	97.175	99.356	98.478	96.855	96.076	98.942	98.2	97.867	98.794	98.254	98.72	98.856	98.425	97.574	98.301	97.427	97.942	97.334	97.297	97.185	96.787	97.616	98.833	98.208	97.329	96.894	97.879	99.065	98.496	98.028	97.445	98.776	98.556	98.806	97.641	99.081	97.558	98.092	99.459
106.14	105.09	106.24	105.59	105.69	106.1	104.76	105.59	105.19	107.05	106.12	104.77	105.11	103.96	105.12	106.07	105.54	106.18	106.76	106	105.18	105.47	106.78	106.86	105.12	106.65	107.31	105.09	106.06	106.15	103.93	106.48	103.93	106.02	104.83	105.99	106.16	106.22	106.44	106.06	107.61	106.2	105.53	106.24	104.49	105.07	106.24	105.36	105.69	106.1
106.53	106.73	104.4	104.58	105.59	104.76	105.44	105.01	105.76	105.56	105.24	105.67	105.04	106.44	106.34	105.1	106.06	106.82	105.68	106.17	105.78	105.04	107.07	106.35	105.16	104.52	106.6	105.34	104.7	106.9	105.1	105.95	104.81	105.31	104.88	104.82	106.4	105.6	105.91	105.27	106.41	106.14	105.49	105.31	105.82	106.16	106.94	105.99	105.43	106.5
111.45	110.67	111.39	111.31	111.48	110.17	110.72	111.03	110.91	110.01	109.23	109.55	110.6	111.18	110.66	109.37	109.73	111.78	109.27	110.17	110.26	110.5	111.23	110.91	110.41	110.91	111.63	110.37	111.42	111.73	110.44	109.7	109.39	110.09	110.79	110.87	109.84	109.99	109.97	109.83	109.9	112.38	109.29	110.7	111.06	109.3	109.13	108.17	109.96	110.76
100.06	99.407	98.893	99.601	99.935	100.42	100.68	99.944	99.607	100.31	98.493	101.3	98.92	100.56	100.23	98.931	100.14	101.25	99.9	101.34	101.03	100.71	100.32	99.959	100.17	99.524	98.507	99.04	99.447	100.5	101	100.54	99.902	100.2	99.65	100.52	100.23	100.12	99.606	99.681	99.264	100.04	100.92	101.16	101.18	99.545	100.3	100.27	100.29	99.858
100.85	100.15	100.7	102.73	101.49	101.77	99.735	100.1	101.1	100.98	102.97	100.31	100.2	101.79	101.73	101.74	102.07	101.38	100.65	99.314	101.08	102.7	100.79	102.06	101.15	99.255	100.7	101.36	101.85	102.19	99.505	101.64	100.85	100.37	101.11	100.1	100.44	100.75	99.864	100.62	101.33	99.539	99.899	100.89	101.38	100.81	101.35	101.59	99.776	101.76
107.16	106.91	104.73	104.35	106.11	106.38	105.13	107.25	105.44	105.45	105.69	107.44	106.12	106.29	106.66	104.94	104.29	106.65	104.06	105.79	105.66	106.71	106.68	105.23	106.01	106.86	105.48	106.55	105.63	104.14	105.86	106.7	105.26	107.89	105.22	105.9	106.87	105.93	105.18	104.33	105.02	106.24	106.98	106.91	105.77	106.54	105.39	106.01	106.05	104.77
103.39	103.22	102.07	102.97	102.63	101.98	102.4	103.45	101.57	104.08	102.73	103.44	103.7	103.06	103.48	101.97	103.8	103.51	103.76	102.11	102.43	102.12	102.84	103.39	102.69	104.65	102.79	103.31	102.56	102.68	100.17	102.36	102.99	103.87	101.39	102.32	103.71	102.91	103.22	102.71	102.15	101.06	104.76	102.55	102.76	101.26	104.05	101.43	102.5	103.48
106.37	105.13	105.21	106.01	106.61	105.42	104.62	105.25	106.49	105.35	105.77	106.41	104.07	105.35	105.89	106.57	106.25	104.24	106.7	105.14	103.55	106.15	105.33	105.71	105.66	106.73	105.93	106.27	104.76	105.3	104.51	105.22	105.94	104.95	104.87	106.27	104.2	106.46	106.12	105.1	105.4	105.8	106.79	106.03	104.07	105.23	105.4	105.68	105.29	107.11
105.12	104.31	106.53	105.93	103.73	107.13	105.57	106.8	106.68	106.49	104.96	106.1	106.83	106.42	105.69	105.5	104.26	105.35	104.55	106.97	104.54	106.32	105.94	104.11	106.92	108.19	105.36	106.22	105.29	105.38	106.29	105.44	105.84	105.29	105.9	105.81	104.45	105.35	106.09	104.82	104.69	105.75	105.34	104.46	105.47	105.82	105.87	105.11	104.47	105.57
105.79	105.61	104.47	104.7	107.31	105.25	103.36	104.8	104.92	104.89	106.97	105.85	107.65	104.96	104.81	105.97	105.48	105.17	105.57	106.01	105.26	106.33	105.08	103.42	105.16	104.21	103.89	106.69	104.79	106.49	105.84	106.16	104.19	105.76	106.35	104.78	103.86	107.09	107.21	106.24	104.49	106.42	105.85	105.08	105.27	108.47	105.85	105.87	105.72	105.03
107.91	105.32	107.07	107.5	106.2	107.38	107.08	106.67	106.56	105.51	105.14	106.44	107.85	107.23	106.72	106.18	106.61	105.96	107.61	106.22	108.11	106.22	106.53	106.31	106.83	105.26	107.53	106.8	105.77	105.86	105.14	106.25	105.79	106.16	106.2	107.15	105.01	106.53	106.58	106.28	106.18	107.06	104.33	106.26	107.67	107.15	105.52	104.5	105.54	106.73
105.88	103.89	106.05	106.24	104.68	106.35	103.8	107.35	105.79	106.64	104.36	104.41	107.13	106.28	106.16	106.01	105.73	106.12	105.59	104.74	106.62	104.91	106.87	106.67	104.87	105.53	104.37	107.42	106.46	106.85	106.34	107.14	106.4	106.58	105.61	104.87	104.9	105.42	106.19	106.07	104.72	104.68	104.16	106.18	106.36	104.12	106.37	104.43	107.05	105.68
104.19	106.87	105.96	106.21	106.71	106.12	106.05	106.37	104.99	106.46	106.36	105.77	106.13	106.18	107.24	108.15	105.96	106.61	105.41	106.25	106.19	104.39	106.04	107.48	104.69	104.92	107.65	106.47	104.28	107.4	105.77	104.6	104.81	104.92	105.32	106.24	105.63	106.29	107.23	106.76	106.96	104.83	105.52	105.93	106.33	105.76	103.96	106.3	106.39	105.2
100.3	97.585	99.715	97.074	98.828	98.656	98.288	100.37	97.331	98.478	99.897	99.811	98.891	98.983	96.802	97.806	99.202	97.936	99.495	97.29	97.592	100.4	97.519	99.803	97.975	98.389	98.996	98.95	99.512	99.821	98.999	98.539	100.25	97.71	98.924	99.107	98.946	100.22	98.462	98.763	98.988	99.151	99.008	98.113	98.966	99.295	98.846	99.61	98.819	99.302
106.68	106.18	106.44	105.61	106.83	105.56	106.22	105.99	106.62	107.26	105.9	105.71	108.01	105.91	105.33	106.02	105.82	106.81	105.25	105.09	106.66	104.6	105.25	108.08	104.57	105.46	105.13	106.21	106.28	106.75	107.42	105.33	105.68	104.2	104.74	104.53	107.14	104.97	106.01	104.75	104.95	106.2	105.7	106.35	106.97	104.65	104.64	105.66	107.29	104.86
109.2	109.66	107.72	107.66	108.08	109.3	107.33	107	107.33	107.71	108.18	108.99	108.86	109.3	107.49	108.87	108	108.94	107.4	109.28	109.87	109.18	109.28	109.08	106.71	110.43	108.59	108.02	108.87	108.36	106.38	109.69	109.62	109.45	105.89	107.38	109.68	108.45	107.02	109.16	108.18	109.26	107.54	107.95	107.03	109.64	110.23	109.42	108.7	108.28
96.733	97.841	99.282	99.5	97.761	98.252	96.87	96.705	95.984	99.358	96.96	98.979	97.136	98.453	97.46	97.939	99.658	97.6	97.72	98.115	96.396	97.269	97.414	97.282	97.848	98.467	98.194	98.556	98.286	98.355	97.093	98.072	98.601	97.171	97.975	98.997	98.594	98.515	98.433	98.278	98.649	97.413	98.996	97.491	99.065	97.7	98.215	96.121	97.002	97.556
107.13	106	105.8	104.42	107.96	104.94	103.74	105.65	106.16	105.39	104.61	105.97	106.84	105.63	105.97	107.06	106.77	105.14	104.68	105.95	103.99	105.01	106.15	105.6	105.85	105.45	106.91	105.69	104.97	106.13	105.47	105.97	105.48	104.46	107.69	106.24	104.96	106.73	105.3	106.06	104.95	105.32	105.89	105.21	105.77	105.67	105.23	104.34	105.07	105.15
106.25	107.84	108.97	107.42	105.36	107.37	108.85	106.58	106.39	106.79	106.66	106.98	105.6	105.84	106.63	106.78	106.13	108.6	106.63	107.33	107.52	105.9	106.05	107.3	107.54	105.73	106.12	106.99	106.35	105.8	106.18	107.73	107.99	108.29	105.38	105.76	107.11	106.8	106.9	104.83	106.15	107.9	107.05	105.73	106.44	107.13	107.21	106.27	105.72	106.68
98.528	98.444	99.248	97.547	99.164	97.666	97.402	96.846	98.485	98.657	98.389	98.429	99.191	98.026	98.504	96.433	97.533	98.533	99.031	98.692	98.821	98.934	97.345	96.875	96.76	97.676	97.829	98.014	97.855	97.984	98.203	98.314	97.223	97.682	97.918	98.251	99.203	98.055	98.245	98.993	97.309	98.498	97.972	98.04	96.035	99.074	97.612	96.897	97.623	98.823
107.15	106.36	106.15	105.31	105.83	107.61	106.48	107.29	106.85	105.51	106.93	107	107.09	105.53	107.63	107.56	105.74	105.7	106.85	105.31	105.82	107.86	106.27	105.76	106.06	104.99	105.75	105.76	106.69	106.01	106.04	106.09	105.63	106.27	107.39	106.61	106.08	108.58	106.21	106.63	106.99	106.79	106.24	105.84	105.27	107.46	106.21	107.06	105.63	105.99
97.216	99.625	98.409	97.056	97.963	98.443	97.165	96.989	98.818	96.565	98.823	98.351	98.628	97.055	98.25	97.485	96.732	100.13	98.424	98.065	98.167	98.527	97.23	97.862	96.834	96.448	98.94	97.158	96.172	98.725	97.612	98.113	97.918	98.654	96.963	98.666	98.214	97.075	98.964	97.766	96.804	98.227	99.075	97.521	97.606	97.854	97.435	98.502	97.187	98.525
105.53	106.65	106.39	104.04	103.92	106.18	104.85	104.77	105.14	105.74	103.76	105.32	103.12	105.8	103.95	106	104.89	105.77	105.51	105.09	105.65	105.27	105.17	105.88	104.24	106.35	108.17	105.32	106.12	106.66	105.42	106.59	105.92	105.7	106.26	106.31	105.92	106.64	105.9	105.89	105.81	104.36	104.89	105.05	106.16	104.82	105.43	103.75	106.39	106.39
107.45	105.18	104.79	105.96	105.85	103.88	106.02	105.87	105.62	106.46	106.59	105.59	105.44	104.77	107.61	106.08	106.8	106.27	106.01	106.41	106.41	104.65	104.73	107.01	106.93	105.29	105.74	106.11	106.61	106.61	105.5	107.59	106.61	105.56	106.33	105.96	105.36	105.17	107.82	104.15	105.24	107.32	104.71	106.47	106.3	105.34	105.9	106.67	105.16	106.62
108.53	107.99	109.47	106.46	108.15	107.56	109.1	108.63	109.68	107.93	109.29	108	108.39	108.42	108.82	108.24	109.22	110.02	107.29	108.62	107.24	108.56	106.66	106.68	108.26	109.55	108.25	109.22	109.65	108.8	109.47	107.77	109.28	109.53	109.1	108.25	108.05	106.91	106.57	109.26	108.05	107.03	109.98	107.98	109.66	107.96	107.82	108.47	107.79	109
107.56	108.08	108.64	108.03	107.65	109.75	106.71	107.86	108.37	108.06	108.42	107.03	106.56	105.97	108.37	108.92	106.71	108.87	108.15	107.02	106.98	108.7	109.83	107.43	106.46	108.53	109	107.03	106.78	107.68	107.12	107.95	108.3	106.74	106.52	108.51	107.96	107.61	107.73	107.28	107.3	107.81	108.97	108.58	107.42	108.78	106.82	107.48	107.22	108.51
107.79	106.79	108.56	107.82	108.07	107.94	108.91	107.16	109.74	106.57	107.41	108.21	106.72	107.95	107.98	106.99	106.31	107.97	106.08	107.16	108.55	106.67	108.17	108.08	107.38	106.78	108.43	106.6	106.38	108.54	108.29	106.16	107.3	110.96	110.11	108.46	107.61	107.39	107.53	106.5	108.19	109.61	107.58	108.65	108.81	107.5	108.39	108.27	109.64	108.33
104.94	106	105.37	106.09	105.2	107.91	104.77	106.6	105.68	106.31	106.44	107.05	103.64	104.18	106.22	105.57	105.82	106.68	106.72	107.81	104.95	106.61	105.72	107.62	105.45	105.76	104.98	105.25	105.71	105.69	107.53	106.01	106.67	106.14	106.82	108.23	107.86	106.34	106.33	104.57	105.99	107.2	107.13	106.72	107.02	106.9	106.76	106.2	107.9	104.41
104	104.61	104.62	106.03	106.44	105.28	106.04	105.1	105.79	105.41	105.48	105.51	105.05	105.88	106.2	105.14	105.88	105.89	105.99	104.6	104.15	104.77	104.48	105.46	106	106.66	105.59	104.83	104.7	105.25	106.55	104.31	105.58	106.6	107.36	106.16	106.1	105.93	105.92	105.07	106.57	106.09	106.15	106.24	105.11	105.45	106.1	106.25	105.76	105.07
106.12	106.22	105.7	107.23	104.37	106.81	107.68	106.69	104.91	107.41	105.63	105.36	106.92	107.81	106.73	106.17	106.36	104.97	106.65	107.32	105.59	106.89	106.08	107.09	106.52	106.37	106.82	105.79	104.84	107.11	106.43	105.61	107.32	106.59	105.89	106.94	106.55	105.87	105.4	104.29	106.77	107.15	105.76	107.85	106.96	105.98	106.1	106.41	107.8	107.71
108.69	107.67	106.62	105.92	107.26	107.65	106.58	109.34	107.83	108.25	107.97	108.32	109.41	108.37	107.5	107.57	107.73	108.61	108.34	107.77	110.23	108.61	108.27	106.89	107.11	107.77	106.6	107.24	107.73	107.37	108.05	108.96	108.02	107.41	108.4	107.94	107.44	107.16	108.12	106.42	109.18	107.29	107.39	107.87	106.48	108.52	108.68	107.7	107.15	107.5
110.2	111.08	111.07	111.83	110.33	110.52	111.02	109.37	109.19	110.29	111.21	110.46	110.21	110.27	108.33	110.06	110.76	111.65	108.94	109.31	112.4	110.92	111.23	109.56	110.52	111.07	111.88	110.74	110.47	110.76	110.75	110.29	110.43	110.7	108.81	109.4	110.96	111.17	110.44	110.08	110.17	109.37	110.51	110.72	110.21	109.53	110.57	110.15	111.61	110.24
105.87	106.52	106.8	104.43	105.18	104.94	106.69	104.75	104.47	106.54	105.66	103.71	105.33	105.87	104.46	105.62	105.68	103.88	106.21	107.29	105.96	105.68	104.33	107.97	104.84	105.08	105.63	106.06	104.24	105.7	105.71	106.07	106	106.41	105.57	105.96	105.07	105.74	104.82	105.18	105.62	106.29	106.13	105.46	104.67	105.95	105.85	105.44	106.23	105.85
107.48	107.17	107.75	108.26	108.31	106.71	107.84	108.56	106.78	107.1	107.06	108.01	108.09	108.73	107.21	106.82	108.97	107.4	105.73	108.32	107.65	108.5	107.2	106.57	107.42	107.94	108.39	108.31	106.59	108.33	107.08	111.51	106.22	107.35	108.03	106.96	107.9	108.41	107.07	108.19	107.95	107.8	106.8	108.37	106.98	107.76	108.08	106.95	107.43	108.45
100.01	100.4	99.748	99.47	100.22	100.17	99.99	100.57	100.06	99.216	100.59	99.577	99.072	99.644	100.36	99.805	99.83	101.12	101.7	100.09	100.02	99.155	99.871	99.263	99.335	99.871	99.466	99.629	100.22	100.16	101.5	98.822	100.14	98.387	99.01	98.867	100.01	101.09	99.311	99.563	98.057	100.87	99.826	100.19	100.66	100.32	100.12	98.569	100.24	99.969
104.19	104.33	105.5	106.51	105.72	106.74	107	106.15	105.73	105.01	105.88	104.39	107.35	105.39	106.92	104.72	104.56	104.94	105.6	104.07	105.88	104.26	104.65	106.54	105.86	105.07	104.37	105.72	106.81	103.57	105.54	105.12	105.6	105.61	104.05	104.93	105.17	104.82	104.19	105.41	105.22	105.55	103.43	104.16	106.96	105.2	105.86	105.03	106.58	106.67
108.15	108.57	108.88	107.04	108.11	109.02	107.23	108.11	109.55	108.99	108.44	108.64	106.88	109.54	107.57	110.25	107.3	107.88	107.57	109.73	109.05	108.23	108.61	108.79	108.74	108.14	109.96	107.51	106.82	107.89	109.55	108.57	110.48	107.33	108.23	108.61	108.4	107.26	109.61	109.15	106.77	109.93	107.5	108.15	110.39	106.45	108.61	109.27	106.94	111.04
106.57	106.85	105.88	108.49	107.17	106.77	106.9	106.06	106.14	106.4	105.14	105.93	107.11	106.38	107.94	106.06	107.52	106.22	106.93	106.47	105.37	106.36	105.17	104.86	108.19	107.98	106.13	106.69	107.38	104.54	106.34	106.23	106.81	107.09	106.02	105.06	105.06	106.07	106.91	107.06	108.29	106.31	104.9	105.34	104.77	107.63	106.9	106.15	103.82	106
108.47	109.07	108.97	108.64	108.89	107.8	108.25	109.73	108.5	110.21	107.68	108.66	109.49	107.64	108.09	108.43	109.43	108.11	106.95	108.27	108.85	109.48	108.45	109.13	106.92	110.16	109.16	107.21	108.59	107.84	109.91	108.55	107.94	109.13	108.61	108.47	109.45	108.23	109.02	108.74	109.05	108.81	108.18	107.98	108.38	108.24	108.74	107.6	109.64	108.07
98.341	98.58	98.191	98.031	98.424	99.605	98.135	97.722	96.739	98.139	99.294	96.502	98.328	97.818	96.671	98.361	97.391	97.53	97.166	98.779	97.42	97.547	99.953	98.252	98.401	97.182	98.676	98.29	97.451	98.181	97.882	96.697	97.695	98.703	97.877	97.201	98.239	97.159	97.154	97.89	97.993	99.221	98.65	97.725	98.015	98.242	97.399	98.05	98.747	97.932
107	108.42	106.41	107.74	107.94	106.98	107.83	106.64	107.31	108.81	108.18	107.99	107.81	106.68	106.55	106.56	108.45	107.23	108.06	109.22	107.09	109.98	107.66	107.54	107.23	108.36	108.2	107.28	107	108.6	107.91	106.52	106.45	109.18	108.02	105.58	108.48	106.28	106.99	109.33	106.75	107.67	108.91	108.37	109.09	108.34	106.78	106.21	107.3	107.92
105.13	105.7	105.98	105.1	106.77	106.8	106.56	105.45	104.1	105.82	105.75	104.75	105.46	104.85	104.27	106.92	107.04	104.6	106.24	105.83	106.02	104.14	106.53	102.93	105.81	105.59	106.08	106.08	105.31	105.32	105.14	104.26	106.48	105.5	104.78	103.85	104.47	105.94	105.26	104.31	104.98	106.55	105.08	105.47	104.85	105.54	105.85	103.98	104.6	105.21
110.25	109.16	110.31	110.25	109.16	110.3	110.5	110.42	110.73	111.14	110.44	109.08	110.05	109.92	110.57	109.45	112.14	110.34	108.23	110.86	110.99	110.48	112.21	111.46	109.75	108.44	110.94	112.04	110.44	110.22	109.08	111.01	111.01	109.95	110.03	109.16	111.45	110.13	111.09	111.41	110.08	111.34	109.46	111.13	110.97	110.64	110.94	109.6	111.61	110.1
98.721	98.851	97.499	98.252	97.477	99.314	98.01	97.852	98.884	96.768	97.779	97.787	99.586	98.734	98.986	97.346	99.217	97.91	99.266	99.212	98.272	99.365	98.145	96.938	98.074	97.141	96.657	97.518	97.681	96.707	99.303	99.423	98.116	98.225	98.926	99.899	98.258	100.35	99.558	98.432	98.309	97.993	98.782	97.169	98.608	97.47	98.364	97.623	97.515	97.11
98.986	98.841	98.905	97.542	97.79	97.883	98.593	99.857	98.146	99.032	97.088	98.498	96.546	96.723	97.225	96.477	97.335	97.181	98.994	98.449	97.623	100.01	97.809	97.675	99.851	98.874	98.696	98.25	97.847	99.436	100.35	98.695	97.023	97.304	98.025	97.774	98.614	97.18	97.766	98.687	98.955	99.309	97.349	98.88	98.782	98.234	98.065	97.737	98.231	97.32
110.53	109.46	110.99	109.67	111.23	109.85	108.46	109.86	110.9	110.47	111.66	109.38	109.9	111.73	108.63	109.72	110.4	109.25	109.31	110.56	109.4	109.88	111.79	109.54	110.93	110.95	111.17	111.57	110.13	110.86	110.63	110.89	108.69	110.44	109.62	110.22	109.33	110.11	110.37	110.19	109.47	111.98	108.87	109.07	110.27	110.41	111.96	110.79	109.82	110.52
99.143	98.434	97.833	97.04	97.08	97.289	97.337	98.688	97.306	98.159	98.744	99.441	97.646	98.676	97.733	97.673	98.181	97.823	97.45	96.673	98.128	96.811	97.637	98.337	97.89	98.229	98.937	97.7	97.292	97.964	98.684	99.262	97.656	97.73	99.063	98.177	98.889	96.519	98.201	98.442	99.888	99.977	96.688	97.024	97.625	97.563	98.123	96.944	97.103	99.331
107.98	110.19	107.08	107.19	107.16	107.9	107.73	108.36	107.71	107.73	108.47	107.03	106.99	108.19	108.19	109.38	107.24	108.67	108.82	109.62	106.56	108.29	109	108.83	108.37	109.03	106.64	106.75	108.05	108.57	108.04	109.19	107.94	107.39	107.61	109.02	108.86	107.97	107.63	107.89	108.47	107.03	108.3	108.94	108.22	107.42	108.84	107.15	107.4	109.48
108.39	108.96	108.14	108.3	107.65	107.73	108.84	109.82	109.51	108.04	109.42	108.26	108.15	109.28	107.13	108	107.54	108.57	109.6	109.53	108.48	108.14	109.1	110.17	107.6	109.05	108.98	108.46	108.06	108.98	109	107.84	107.89	108.13	107.81	109.42	107.39	108.14	109.75	109.3	109.2	108.38	108.61	107.08	108.82	107.48	108.85	110.51	108.47	109.11
110.18	108.74	109.75	110.48	110.52	110.34	110.11	109.63	109.52	110.49	109.76	111.58	110.04	109.99	110.42	110.52	110.78	110.34	109.63	110.81	110.2	109.87	110.75	109.88	109.92	110.6	110.58	111.56	109.51	111.42	110.98	109.89	110.88	110.57	111.03	110.24	110.2	110.74	109.28	110.8	110.22	110.38	109.87	109.24	111.72	109.99	112.51	109.75	110.01	110.98
107.31	107.82	107.8	106.79	107.87	108.36	108.64	106.94	109.02	107.21	109.3	107.67	106.93	106.91	107.52	108.38	107.38	109.04	108.53	106.47	107.52	105.65	108.09	107.41	108.63	108.45	107.79	106.42	108.56	107.59	108.03	106.98	107.02	107.99	108.26	108.92	107.68	108.55	108.63	108.54	106.95	108.01	108.17	107.9	107.41	109.1	107.26	108.75	106.19	108.69
107.13	106.09	107.78	105.59	106.49	107.15	107.26	106.86	107.07	104.8	107.07	106.64	106.77	105.82	106.3	105	105.8	106.9	106.39	106.52	107.17	107.57	107.46	108.04	107.23	106.37	106.1	107.4	105.87	105.55	105.46	107.07	106.03	106.94	105.26	106.98	105.33	105.12	106.53	106.02	107.44	106.57	107.19	105.21	106.11	106.93	104.88	107.07	106.42	106.81
107.67	108.72	106.96	108.41	108.61	106.94	108.31	106.91	108.69	108.4	108.53	108.76	108.87	108.09	107.85	109.61	108.6	108.7	109.17	108.3	107.53	110.24	107.32	107.92	107.35	110.69	107.88	109.07	106.51	106.91	110.24	108.01	107.63	108.29	107	108.93	108.31	107.43	109.84	107.73	107.09	108	108.78	108.44	107.86	108.75	108.08	108.54	108.38	109.04
105.55	105.57	107.26	105.47	106.17	105.1	104.63	105.54	106.16	106.95	105.72	105.96	106.25	106	104.66	107.11	103.68	104.66	105.78	107.12	105.33	104.69	105.45	105.04	104.51	106.12	104.31	105.63	105.85	105.42	106.05	106.6	105.41	105.61	105.66	104.06	105.8	105.66	106.17	104.5	105.24	107.03	106.41	107	105.43	105.99	106.25	105.81	104.83	106.11
105.32	106.5	104.87	105.39	105.34	104.97	106.6	103.91	106.3	104.69	104.91	107.26	104.6	106.13	105.71	104.79	105.76	105.66	104.77	105.45	106.46	105.92	107.06	105.55	105.21	105.6	105.57	105.04	105.96	105.85	104.57	105.95	104.93	104.95	104.84	104.74	104.58	105.61	106.94	105.37	104.85	106.85	106.21	104.55	105.7	103.9	106.15	103.91	105.27	104.26
105.18	104.86	104.49	105.79	106.08	106.36	106.05	106.2	105.21	105.56	106.29	105.58	105.27	105.33	107.25	105.54	104.84	106.18	106.15	106.22	106.32	105.72	103.76	105.06	104.02	106.08	105.59	104.33	105.86	105.48	105.12	106.7	104.56	105.31	106.19	105.49	106.04	104.25	105.73	105.55	106.15	104.7	106.6	105.71	107.05	106.94	104.66	104.38	105.99	105.31
108.81	108.34	108.7	107.13	107.22	109.38	108	108.28	108.6	109.19	107.6	107.38	108.3	109.44	108.21	106.45	107.59	109.37	108.77	108.22	108.27	107.69	108.5	107.73	110.26	109	109.09	107.72	108.22	108.29	106.98	108.5	109.13	107.25	110.1	108.08	108.32	108.16	106.86	109.91	108.46	107.89	109.13	109.1	110.58	108.75	107.44	107.91	108.71	108.4
106.23	106.57	105.22	108.2	103.74	107.94	104.8	105.91	106.09	104.33	106.39	106.54	106.36	104.72	107.22	105.68	105.62	106.78	107.08	106.75	106.84	106.62	106.39	105.84	105.75	105.42	106.27	106.78	105.32	106.01	104.86	106.35	104.61	104.6	107.17	105.18	105.5	105.33	105.83	105.65	104.97	105.63	105.93	106.16	105.81	105.94	107.62	105.72	104.58	105.01
105.81	108.44	107	106.5	106.47	106.94	106.33	106.2	106.28	105.06	105.5	107.51	106.14	105.57	105.9	105.74	105.9	105.67	106.99	107.49	105.52	105.97	105.9	105.35	106.86	105.72	106.33	106.22	105.29	105.5	107.37	105.97	106.82	106.05	106.84	106.43	105.92	106.68	106.84	107.25	107.8	105.92	107.13	106.64	106.08	108.02	105.88	104.65	105.64	107.05
107.23	109.64	107.4	108.07	108.58	108.38	109.73	106.86	107.97	109.04	109.76	108.69	108.55	107.98	108.44	108.04	108.57	108.29	107.78	107.81	107.87	109.87	107.46	109.8	108.33	108.51	107.36	107.69	106.44	108.76	109.14	108.35	109.36	108.35	108.92	108.21	108.8	109.38	108.43	108.52	108.1	109.22	109.26	109.35	109.41	106.75	106.72	108.61	109.21	108.09
110.31	109.82	109.69	110.88	110.75	111.52	110.83	111.51	110.44	109.23	110.96	109.72	111.52	110.96	111.14	111.15	110.45	110.77	111.37	110.09	110.6	111.42	109.8	109.95	111.1	108.83	108.63	110.41	110.97	111.1	109.94	110.9	110.82	109.91	110.37	109.42	110.55	110.4	110.83	111.96	109.83	108.89	110.23	111.46	110.99	110.41	110.14	111.71	109.14	109.25
106.89	104.72	105.57	105.89	105.3	106.35	104.68	106.07	105.97	106.76	104.95	104.35	106.9	106.32	107.17	104.18	103.72	105.57	106.09	105.15	106.17	106.38	107.05	105.72	104.32	105.46	104.1	106.3	105.47	105.57	106.5	105.83	105.71	105.89	104.33	107.01	107.01	104.77	104.2	106.15	104.67	106.76	106.23	104.84	105.65	105.86	104.95	105.11	106.42	105.79
100.56	100.07	100.94	99.178	100.21	101.95	99.708	101.71	101.46	100.32	101	100.3	100.07	100.46	100.43	100.37	99.48	100.97	100.37	99.593	99.781	100.37	99.673	101.22	102.11	100.37	100.87	101.27	102.43	99.723	100.81	101.82	99.48	100.21	101.11	100.56	101.46	100.5	101.71	100.12	99.874	99.864	99.977	100.9	99.476	100.45	99.08	103.38	101.39	100.88
99.078	98.05	97.514	98.557	97.917	98.813	98.067	97.592	98.767	99.097	98.429	97.527	98.641	98.112	98.736	98.444	96.924	97.926	98.312	98.53	98.099	98.818	97.321	98.153	98.652	98.646	96.566	98.418	97.136	98.021	98.239	98.299	97.434	97.342	98.508	97.749	96.7	97.172	97.998	97.781	97.949	98.169	96.998	97.838	98.287	97.673	98.979	96.609	98.975	98.66
110.59	109.95	109.68	110.61	108.69	110.6	112.79	109.81	109.84	110.7	110.53	110.62	110.03	108.1	110.11	110.04	111.86	111.29	110.52	111.61	109.7	110.72	109.93	110.96	109.6	109.68	110.52	110.97	109.03	107.96	109.62	109.14	109.43	110.39	110.92	111.17	109.68	111.89	110.76	109.56	110.31	107.63	110.07	110.81	109.5	110.03	109.68	110.64	110.7	112.62
108.51	109.12	107.11	109.32	108.89	107.94	108.36	109.19	108.09	106.84	108.53	108.94	107.78	109.51	108.8	108.63	108.68	109.42	108.9	109.63	107.92	109.09	107.84	109.52	109.42	108.24	107.11	107.85	108.6	107.32	109.83	108.37	108.72	108.72	107.74	108.68	109.92	110.26	107.98	106.77	109.72	108.96	107.53	107.98	108.56	106.48	109.03	108.39	109.21	108.81
[truncated: 150 more columns]
