# Supplementary material for: Genetic dissection of main and epistatic effects of QTL based on augmented triple test cross design
Source: PLoS One. 2017 Dec 14;12(12):e0189054. doi: 10.1371/journal.pone.0189054 (PMC5730204; doi:10.1371/journal.pone.0189054)
Supplement: S10 Supporting Information — (ZIP) [file pone.0189054.s010.zip › z6_400_0.8_5.csv]

98.505	98.48	100.35	98.532	100.1	99.551	97.577	99.358	100.78	97.949	99.889	99.474	98.58	98.849	99.617	100.06	99.464	99.167	100.71	98.063	97.226	99.941	95.936	98.307	100.66	98.311	101.09	98.81	99.101	98.178	100.4	99.147	100.55	99.976	96.506	98.487	95.931	100.02	98.868	98.128	97.533	98.214	101.48	99.627	99.758	101.36	97.447	96.807	98.703	100.44
107.64	107.78	104.86	108.4	109.05	109.44	107.86	109.35	106.71	106.5	109.79	108.78	108.31	108.46	108.35	105.18	104.38	107.59	108.09	106.6	108.19	107.86	106.65	108.3	107.11	107.26	108.17	105.44	106.22	106.93	108.05	106.48	109.21	107.67	105.79	107.86	108.05	107.35	107.61	106.9	108.19	106.71	106.56	107.13	107.36	110.82	107.73	108.49	108.69	108.18
108.76	105.55	108.25	109.94	108.09	106.66	109.81	107.41	109.87	109.34	105.53	106.76	107.49	110.72	108.53	107.49	105.85	110.11	106.53	105.85	108.01	110.28	106.61	108.13	109.13	108.07	107.86	106.64	107.3	109.16	109.38	107.5	108.19	109.57	107.95	109.75	108.75	106.97	108.21	108.05	108.72	106.64	108.59	108.1	110.12	109.94	108.38	109.8	107.13	107.24
97.033	97.237	97.301	98.596	98.552	97.54	96.986	97.937	97.607	98.391	99.629	97.961	98.605	99.176	101.36	98.384	97.793	100.06	97.349	97.297	97.667	97.648	97.343	95.387	95.129	99.279	98.147	98.39	96.639	98.614	99.553	100.58	99.785	96.132	96.946	98.662	98.372	98.775	100.42	96.356	99.104	98.301	98.476	97.166	98.503	98.419	98.216	97.32	97.272	98.887
109.98	109.22	107.62	106.84	108.32	107.52	111.06	108.66	107.53	107.25	106.49	108.38	107.17	108.21	109.43	108.46	106.97	110.18	108.16	106.85	108.13	105.8	107.08	107.61	108.33	107.83	109.14	107.74	109.32	107.95	109.41	109.51	106.6	107.3	108.98	108.6	110.24	107.62	109.22	108.26	110.94	108.5	108.1	107.98	108.35	108.52	108.18	107.08	108.29	108.35
108.32	109.04	107.86	108.81	110.18	109.6	109.29	109.28	107.32	107.9	108.8	108.75	110.33	110.18	106.92	107.76	107.04	107.92	108.9	108.26	111.03	108.27	109.18	108.09	107.45	107.3	108.65	108.27	107.9	106.73	108.39	108.46	107.58	109.09	107.83	107.7	109.17	108.25	108.08	106.95	109.42	107.28	108.17	106.9	107.46	108.26	109.49	107.61	110.92	110.2
107.24	106.97	106.84	105.56	105.39	107.68	105.91	106.76	107.39	106.83	107.43	106.49	105.6	105.73	108.23	106.39	106.56	107.75	105.77	107.35	106.03	107.42	107.13	108.09	107.64	105.86	104.33	106.99	105.78	106.27	107.34	106.85	106.75	109.29	107.39	108.34	108.32	107.39	103.79	105.85	107.31	104.29	105.39	109.01	107.29	107.6	107.22	106.18	106.08	105.98
105.03	105.67	107.23	105.6	106.91	106.87	105.7	105.49	104.26	104.43	106.2	106.81	105.79	107	107.01	107.73	108.05	107.73	104.96	105.29	107.8	107.82	106.68	107.5	103.65	107.35	108.52	105.87	108.41	108.27	106.57	107.11	109.31	106.49	106.89	105.43	106.11	105.34	103.65	106.36	106.41	106.47	106	103.12	104.54	105.71	104.7	109.5	103.98	106.26
111.07	112.2	111.16	110.78	108.33	110.91	109.85	108.21	111.88	109.62	110.52	109.87	108.42	108.19	111.29	109.44	109.7	110.17	111.28	109.23	109.33	109.54	109.14	108.65	112.89	110.67	112.32	110.72	112.36	108.53	111.96	109.77	112.15	108.18	111.03	109.52	109.95	109.68	108.96	109.73	110.59	108.41	111.79	109.14	110.76	112.88	110.84	109.49	109.5	112.42
107.94	109.13	108.13	107.03	107.77	107.03	108.71	106.81	109.35	111.35	107.29	108.7	107.16	109.28	108.42	109.9	108.07	108.57	107.7	108.77	107.95	108.93	107.44	107.99	109.57	108.33	109.57	108.76	106.84	108.35	108.43	108.36	108.07	108.49	109.29	108.06	108.47	107.18	107.7	106.91	108.92	109.62	107.73	109.77	108.82	108.31	110.46	110.17	108.26	108.2
108.34	108.14	108.38	108.84	108.04	106.68	106.88	107.84	107.9	108.19	110.49	108.4	109.55	108.91	109.13	109.06	108.84	108.28	108.57	108.23	107.98	107.26	108.8	108.79	106.82	108.65	108.12	108.44	107.4	109.74	107.59	108.62	106.37	107.94	109.29	107.17	108.11	108.56	107.66	108.2	109.16	108.39	108.81	107.12	106.42	106.78	106.89	108.49	108.32	110.1
108.97	107.24	104.63	107.67	104.23	104.32	105.12	107.99	106.23	106.12	106.64	108.43	108.41	106.1	108.19	106.25	108.13	107.57	106.2	105.8	105.93	108.53	107.29	106.37	106.14	107.67	106.41	108.39	106.13	107.52	108.06	108.04	106.7	106.2	107.14	105.7	106.78	106.91	106.35	106.27	108.53	105.24	105.61	106.38	108.12	105.75	107.53	106.86	104.64	107.7
107.07	103.32	104.14	105.14	103.63	104.3	106.86	104.81	104.7	107.36	106.53	107.04	106.14	105.76	104.12	105.08	107.02	106.58	104.61	107.26	106.56	107.42	103.85	104.73	104.9	105.18	105.45	105.23	107.75	105.83	105.26	105.18	106.48	104.43	104.27	104.86	105.46	107.52	105.75	104.31	103.13	105.19	106.71	105.02	107.27	103.73	104.07	106.51	104.9	105.47
103.68	102.66	101.86	103.04	101.65	103.48	103.66	103.32	104.56	100.63	102.61	101.87	103.27	101.7	103.84	99.725	102.51	102.55	100.31	101.07	102.14	102.48	103.53	103.17	103.39	101.28	103.61	105.54	101.37	103.37	102.96	102.37	101.68	103.08	103	103.68	100.95	101.13	103.49	101.29	103.46	103.56	101.88	99.86	102.97	101.33	102.98	102.93	102.52	104.66
100.81	101.28	100.75	99.486	101.17	102.88	101.05	100.06	100.23	100.92	99.031	100.3	99.463	100.9	101.15	100.08	100.27	101.51	100.95	98.412	98.654	100.46	97.952	97.182	100.3	98.915	98.255	99.929	100.89	98.288	100.17	101.36	100.89	101.6	101.07	101.37	101.57	100.38	99.875	98.03	98.294	99.564	99.931	97.816	98.744	102.32	98.795	98.709	100.93	100.36
99.508	99.919	98.572	97.851	98.256	97.899	98.634	97.985	98.358	98.895	96.753	96.994	100.13	96.471	99.269	96.591	97.924	101.59	98.367	96.876	100.15	100.04	98.71	98.946	97.574	97.721	98.102	97.471	98.486	99.13	96.598	96.757	97.129	100.03	97.921	100.3	97.811	99.227	96.999	99.772	96.915	100.76	97.924	97.768	97.417	97.149	95.162	98.971	95.497	97.585
107.2	107.59	104.98	105.15	109.05	108.1	108.73	108.73	109.07	108.52	108.34	107.62	106.99	106.64	106.69	108.06	108.65	108.39	107.45	107.37	106.22	109.48	106.68	108.68	108.22	106.72	105.97	109.34	109.14	107.09	106.36	108.63	107.78	109.05	108.61	108.21	107.93	107.82	106.62	109.49	105.11	108.85	109.13	107.18	108.32	107.08	109.45	107.89	108.2	108.35
106.35	108.22	110.04	108	107.39	109.84	105.96	108.38	108.56	108.09	108.5	109.03	108.53	107.61	106.29	109.6	106.57	107.7	108.47	108.9	109.82	107.96	105.79	109.81	109.37	108.29	105.59	108.72	109.63	109.27	108.24	110.19	106.25	109.68	108.26	105.72	105.54	107.73	106.37	110.17	108.3	107.83	107.69	108.94	109.9	107.77	108.18	108.82	108.76	109.47
107.55	108.62	107.53	107.7	108.11	108.08	108.13	107.27	106.55	107.05	107.74	108.01	106.92	109.38	109.99	110.03	107.33	108.25	107.14	109.31	108.23	108.17	106.86	107.85	106.53	109.19	108.64	107.53	106.93	107.97	106.62	109.22	107.49	110.67	108.99	109.78	106.2	109.41	106.66	107.21	106.91	107.75	107.98	108.44	106.37	108.28	107.97	109.57	108.02	107.28
107.89	105.34	105.19	107.38	105.75	106.55	107.44	105.66	106.21	106.33	105.05	106.24	107.47	106.65	106.81	104.23	108.52	106.36	107.1	104.7	106.42	109.24	106.46	105.73	108.16	106.16	106.05	108.72	104.39	105.61	105.28	106.97	105.73	106.37	106.74	106.11	104.84	105.84	107.18	105.54	103.9	105.04	105.38	107.23	108.05	106.29	106.01	105.53	104.66	105.15
105.77	107.63	108.3	108.44	105.03	106.17	106.85	104.44	105.95	106.05	106.95	107.54	106.3	104.78	107.94	107.92	105.84	105.76	108.11	104.47	107.02	107.99	107.3	107.49	106.11	106.91	108.22	105.83	108.16	109.12	105.84	106.62	104.58	107.8	104.1	104.52	106.77	106.6	106.79	107.75	106.42	106.69	108.09	106.26	105.54	104.95	106.6	107.58	108.1	106.99
106.47	105.89	107.53	110.8	109.62	107.89	108	107.39	108.39	109.19	109.87	106.39	107.42	108.94	107.88	107.94	106.55	108.28	108.85	107.83	108.06	108.11	106.78	107.35	109.31	108.83	110.18	108.89	108.76	107.42	108.92	109.22	107.78	109.83	110.47	108.32	109.71	109.02	107.7	112.34	107.77	107.11	108.92	109.08	110.19	111.69	110.17	109.51	110.17	107.92
107.43	106.3	110.07	109.45	108.59	108.34	108.29	110.68	109.76	108.65	107.78	107.11	108.51	107.2	109.57	108.17	107.29	108.47	106.29	107.69	109.63	108.28	107.52	107.23	108.89	108.2	108.48	108.51	108.66	105.27	109.89	107.28	107.66	109.51	109.17	110.89	109.45	109.35	107.81	107.7	108.44	107.45	110.23	108.41	108.22	108.35	108.49	107.82	108.23	108.4
105.43	103.83	104.21	107.4	105.08	107.24	105.07	103.68	107.06	105.76	105.75	106.67	105.5	106.02	106.43	103.65	106.43	105.28	107.04	106.95	106.28	109.01	105.83	105.69	106.72	105.22	104.91	102.15	107.08	106.66	106.03	105.96	103.86	107.58	103.93	104.75	105.36	103.28	104.85	106.86	104.84	106.26	105.99	104.14	104.54	105.67	104.9	105.35	107.99	103.83
104.12	106.13	106.74	105.57	105.9	104.11	105.64	107.07	106.59	104.99	104.1	105.4	104.25	106.08	107.9	103.2	105.26	104.66	104.63	107.64	104.16	106.54	106.11	107.92	105.45	107.14	106.57	107.65	105.38	105.22	104.36	107.56	106.79	106.27	107.81	105.46	104.22	107.09	104.79	105.66	106.65	107.23	104.6	104.57	108.54	106.38	106.3	106.48	105.78	106.73
108.04	108.37	108.75	109.79	107.57	108.94	106.25	110.57	109.75	108.45	108.49	108.16	106.29	109.77	107.24	106.8	108.62	106.51	107.69	106.48	109.96	107.18	109.2	109.43	108.34	108.44	107.64	107.59	110.7	108.48	107.88	106.89	107.99	107.5	109.42	107.1	108.14	106.53	106.4	107.03	109.06	108.19	107.77	107.84	109.91	108.91	109.3	108.51	109.79	107.36
97.766	97.541	97.788	97.033	98.434	98.95	98.671	98.591	97.922	97.817	99.136	97.32	98.734	98.477	99.153	96.465	99.707	100.83	98.442	97.096	97.487	96.314	96.889	99.682	97.024	98.107	96.513	98.03	99.449	99.944	98.827	98.616	99.108	97.898	97.012	99.403	98.507	97.074	99.851	97.579	99.386	99.372	99.802	97.013	96.628	96.267	100.87	98.579	98.794	98.036
99.026	97.232	98.097	101.54	97.86	98.949	98.625	98.064	99.146	97.772	100.06	100.11	96.985	97.949	97.597	97.909	98.019	98.65	98.917	98.943	98.928	100.73	99.975	98.947	101.98	97.349	97.919	99.015	97.976	100.11	97.299	98.126	100.16	96.604	97.732	101.37	98.051	100.19	99.742	98.661	98.247	97.551	99.503	96.317	97.264	98.68	98.722	97.113	98.232	96.259
105.96	105.76	106.04	105.89	104.23	106	105.99	106.29	106.5	106.93	106.28	105.05	103.88	104.2	107.03	105.22	106.11	106.58	105.08	106.05	106.79	104.3	105.75	108.75	104.57	104.58	105.24	106.15	103.67	105.35	104.09	105.82	104.93	107.1	104.42	104.81	104.17	107.3	105.63	105.97	103.5	105.36	105.31	103.97	104.41	104.2	103.72	105.13	105.66	105.16
108.83	110.11	106.73	107.44	108.79	107.4	109.17	107.94	107.12	107.92	107.97	108.35	106.64	109.18	108.91	107.66	104.97	109.2	110.9	108.33	107.81	109.66	107.83	107.52	105.87	108.65	108.02	108.32	108.01	104.8	106.66	110.34	108.86	108.44	107.98	107.76	109.66	109.37	110.82	108.07	104.73	106.76	109.47	105.85	108.69	109.97	107.12	104.64	109	109.58
102.03	102.27	101.67	100.93	101.63	99.763	101.83	99.491	100.79	101.64	99.628	102.22	100.67	100.17	100.42	100.67	100.68	100.73	99.814	101.37	99.669	102.71	99.621	101.39	99.296	101.95	101.27	99.156	102.66	101.43	102.51	102.15	101.72	99.494	102.26	100	100.72	100.83	101.43	103.71	99.667	100.15	101.3	99.89	100.49	102.51	103.85	101.22	100.63	103.24
104.09	104.51	104.71	107.26	103.25	105.88	103.9	104.58	105.31	104.73	106.66	105.17	106.96	104.97	107	105.85	106.58	105.38	105.19	105.32	105.74	105.14	104.04	106.07	107.33	104.67	105.62	104.76	103.97	105.07	104.8	107.35	103.73	105.65	105.79	105.42	106.56	104.93	105.97	103.54	105.03	106.7	103.87	105.9	108.88	106.71	104.51	106.92	106.03	106.13
107.17	105.57	106.28	107.65	107.32	107.32	107.6	107.53	107.32	104.89	105.79	106.24	108.38	106.68	105.12	107.09	104.13	103.2	106.8	104.4	104.5	106.5	108.24	105.68	105.27	106.08	105.98	107.08	105.75	105.5	105.58	105.55	106.66	107.6	107.01	106.14	104.39	106.55	105	106.75	107.6	105.8	104.22	105.25	107	106.86	106.54	108.87	105.45	105.64
107.07	107.74	108.22	109.46	106.95	107.83	109.28	107.89	107.54	106.88	106.32	107.09	109.13	106.68	109.8	105.74	106.59	106.59	110.81	106.74	107.3	108.29	105.03	109.93	105.3	109.91	107.14	109.42	108.01	108.77	108.63	109.49	108.72	105.4	108.02	107.75	106.97	107.32	106.95	108.76	106.45	106.68	108.47	105.17	108.55	106.7	108.66	107.14	108.83	107.93
111.68	110.82	111.04	111.58	110.95	113.28	109.01	110.69	109.95	108.89	109.5	110.07	109.52	109.94	110.71	111.94	108.7	107.99	109.1	107.46	109.98	110.86	111.72	110.08	110.41	110.19	111.2	110.68	112.57	109.99	109.42	111.25	111.18	110.39	111.63	110.98	110.16	109.35	111.07	109.44	107.9	110.63	107.56	111.97	111.93	108.86	111.32	111.87	107.88	111.23
109.75	109.85	109.98	109.08	109.33	108.16	111.1	109.9	111.56	110.32	109.36	109.9	109.88	110.62	112.03	108.89	109.71	110.59	109.83	110	109.63	110.78	112.31	107.75	109.03	109.63	110.12	111.18	111.24	110.2	109.93	111.63	109.99	111.11	111.35	110.42	112.18	112.53	109.5	109.92	111.02	110.15	109.42	109.67	110.44	111.73	112.26	108.86	111.19	109.81
100.37	100.54	102.16	98.601	102.72	99.548	102.97	101.78	100.34	99.666	99.025	100.82	100.3	100.37	102.92	100.32	100.28	100.1	101.33	102.4	102	101.07	100.46	98.678	98.499	99.086	97.909	101.11	100.37	101.56	100.64	96.182	100.47	98.933	100.03	101.29	97.594	99.204	99.194	101.73	97.71	100.86	100.2	99.98	101.14	98.895	101.75	100.25	98.394	99.022
110.48	108.23	109.06	108.61	109.58	107.07	106.82	109.37	108.4	110.39	105.95	108.23	109.87	109.45	108.14	107.2	105.83	108.38	108.01	106.21	108.04	107.26	107.13	109.89	107.15	106.89	108.87	106.93	109.63	108.43	108.04	107.15	108.73	107.75	108.35	108.7	107.27	107.23	108.2	105.77	108.92	108.05	107.63	109.94	108.62	110.17	108.4	109.02	110.56	106.72
107.17	104.92	105.88	105.05	104.18	106.31	105.24	106.67	103.96	105.1	106.67	104.13	105.04	104.86	105.82	105.36	102.63	103.8	105.51	105.32	105.05	106.02	105.58	105.44	105.89	105.67	102.5	104.98	105.82	107.74	104.12	106.37	105.1	107.23	106.21	111.1	105.71	104.94	106.01	104.47	103.81	105.59	105.22	105.34	104.79	107.03	106	106.05	106.56	108.13
107.05	109.57	108.43	107.62	108.59	106.88	108.84	107.94	109.16	110.12	108.24	105.76	105.85	108.13	106.59	107.04	109.52	106.58	109.11	108.08	107.65	107.83	106.03	108.33	108.22	108.24	107.29	109.42	109.19	110.84	106.51	106.6	107.75	105.14	107.51	109.27	108.79	109.27	106.89	107.72	108.59	107.44	108.84	108.96	105.98	107.33	108.26	111.73	108.38	106.94
99.401	99.084	100.58	99.021	100.94	98.932	98.54	98.64	97.533	100.36	100.18	99.361	97.084	99.974	98.441	96.843	99.4	99.254	97.476	99.325	99.463	98.787	95.913	96.483	98.03	97.836	98.621	98.063	96.035	97.21	97.173	99.006	97.437	99.671	97.953	99.472	98.737	98.503	98.668	97.434	98.791	96.22	98.091	99.007	97.36	98.805	97.835	98.589	97.767	95.543
104.96	105.71	106.57	104.9	104.75	104.82	103.31	106.75	108.35	106.9	107.35	105.48	106.75	104.83	106.27	105.29	105.78	104.35	103.94	106.54	105.49	105.53	106.63	106.91	105.21	105.02	106.1	102.11	106.39	104.79	105	104.13	106.66	103.31	106.09	104.53	105.28	105.56	105.39	106.99	107.09	105.58	107.03	109	105.96	106.72	104.77	106.02	104.47	106.29
112.91	110	108.81	110.86	110.74	109.4	108.32	110.66	109.89	110.59	111.42	110.01	112.05	110.08	110.92	112.15	109.97	108.16	109.12	111.99	111.76	108.78	112.62	108.79	108.35	110.95	109.01	108.96	112.02	109.31	110.27	109.82	109.09	109.13	112.32	110.34	110.08	110	109.67	110.14	111.55	111.1	110.87	110.84	109	108.73	111.54	112.5	112.42	109.96
107.57	105.26	106.02	107.89	103.94	107.04	106.5	107.31	104.89	106.65	106.03	104.96	107.14	106	105.67	107.16	104.58	106.5	105.06	107.81	106.78	105.9	106.82	107.03	106.27	106.09	107.98	104.53	106.46	106.39	103.36	106.96	103.81	105.59	107.6	106.51	104.42	105.5	107.71	104.68	106.38	105.99	107.89	106.5	105.6	106.15	106.01	106.23	107.05	107.26
104.58	108.15	104.08	106.06	103.13	108.39	107.66	107.97	105.93	104.71	105.39	105.36	104.68	102.25	106.32	105.38	105.64	103.8	103.43	105.13	105.09	106.67	106.5	104.33	106.89	105.56	103.26	104.59	102.81	106.22	103.51	108.18	105.42	105.09	107.39	105.3	103.16	105.97	105.98	104.95	105.64	105.94	103.77	106.42	105.05	106.2	105.89	105.23	105.62	103.93
107.54	105.67	102.96	107.34	107	105.19	104	106.98	106.47	107.83	106.41	107	105.73	105.48	105.19	106.93	105.44	105.04	104.42	106.19	106.9	105.82	103.2	107.6	107.85	103.48	106.55	103.98	105.06	106.46	105.6	105.73	106.2	107.34	105.86	104.85	105.89	106.11	103.92	105.7	104.83	105.61	105.22	106.81	106.21	104.09	104.4	105.51	106.07	106.3
108.53	106.76	107.43	109.25	106.62	107.57	108.95	105.74	107.14	109.89	109.84	106.38	107.5	106.91	107.14	107.61	108.43	107.76	105.84	108.87	108.8	107.45	105.99	110.58	106.62	106.09	106.72	107.93	108.3	108.65	106.51	108.94	108.98	108.86	108.55	107.28	110.07	105.93	106.68	108.36	110.72	109.6	106.39	105.23	109.53	108.86	107.27	107.71	107.82	107.74
108.96	107.91	106.13	107.61	110.03	107.81	109.52	108.51	111.03	109.31	108.34	108.07	110.49	107.21	109.04	108.14	108.71	108.41	109.99	107.46	105.68	108.53	107.44	108.69	108.36	108.61	110.41	110.76	109.02	109.19	110.4	108.63	108.58	109.79	107.65	108.07	111.31	107.35	110.03	108.07	111.38	106.93	106.05	107.79	109.57	109.07	109.05	107.1	108.35	106.27
107.34	106.62	107.32	108.25	107.85	109.48	109.15	106.58	107.32	109.63	108.72	105.63	109.41	109.15	108.1	109.84	108.05	110.25	108.46	109.02	106.88	105.98	111.07	107.91	109.29	108.38	109.28	107.54	110.47	109.55	109.46	109.22	108.91	107.92	107.31	110.23	108.79	108.88	108.13	108.42	108.72	109.63	108.79	109.01	108.14	109.11	106.56	108.82	110.12	104.88
109.87	111.07	109.85	110.73	110.35	110.5	106.84	110.65	109.64	112.63	109.34	112.69	108.39	111.99	110.4	111.91	113.65	111.16	111.39	109.39	109.91	109.72	109.44	109.86	111.5	111.51	111.26	110.66	109.98	111.24	109.05	108.16	108.08	112.12	110.69	111.61	110.46	111.92	110.67	109.55	112.49	110.83	110.98	110.87	109.51	111.54	109.66	109.91	109.31	111.85
107.23	104.79	108.11	106.52	105.02	107.26	107.27	103.25	106.05	105.55	105.86	109.25	107.8	107.07	107.57	106.74	104.49	106.39	105.85	104.99	105.4	106.54	105.05	104.94	106.78	106.64	106.18	106.79	105.84	105.74	104.27	106.28	106.47	106.07	105.74	108.55	105.95	105.05	104.56	106.54	103.9	104.2	107.65	104.78	106.2	106.98	105.34	107.27	106.69	105.09
98.915	98.894	100.34	98.44	99.118	97.507	97.777	96.297	99.697	96.123	96.861	95.5	98.884	98.297	98.89	99.278	97.621	99.309	99.098	97.926	98.174	99.703	99.765	97.551	99.094	98.423	99.786	98.86	97.942	97.329	98.793	99.173	98.073	98.045	99.553	98.048	100.07	98.568	98.864	97.849	99.526	99.2	97.826	97.867	99.104	100.75	98.648	99.294	99.151	101.36
107.46	108.71	108.38	109.24	106.71	110.65	106.3	107.85	109.23	105.83	106.91	107.05	107.95	105.16	107.14	108.14	107.23	108.25	107.59	108.88	106.45	106.82	107.79	108.13	110.39	108.16	110.36	110.67	108.78	109.96	109.23	107.55	108.72	106.82	107.13	108.39	109.06	110.17	108.8	108.56	106.27	109.43	106.41	109.9	107.65	105.84	109.72	108.34	108.36	107.45
107.52	106.18	107.13	106.19	106.15	103.38	106.23	105.9	106.69	103.55	106.88	106.52	107.19	104.75	103.87	106.31	105.18	105.69	105.77	103.42	105.18	107.13	104.67	105.1	106.13	104.27	105.34	103.81	105.46	105.26	105.85	107.09	103.88	106.08	106.38	105.61	105.47	106.26	105.08	103.84	105.22	106.12	105.42	105.43	103.87	104.54	104.17	106.11	103.93	105.31
99.433	100.61	99.406	102.14	98.305	100.07	101.28	100.27	101.46	99.654	101.22	99.045	100.6	99.818	99.274	99.911	100.17	99.446	99.323	100.36	101.04	99.374	100.2	99.197	101.47	99.578	101.24	101.32	98.587	101.84	98.424	102.12	100.47	102.09	100.53	100.86	101.48	101.23	99.728	99.267	100.28	98.811	101.63	100.09	100.54	99.567	101.65	100.44	101.4	99.178
108.01	111.39	107.54	109.76	108.94	106.52	108.71	107.83	108.05	108.89	106.99	107.22	107.71	106.75	110.84	106.7	108.53	107.36	107.25	106.58	108.85	106.32	108.2	107.68	107.1	108.76	108.43	110.14	111.53	109.28	107.33	109.97	108.91	109.51	110.81	106.69	108.03	106.91	106.48	108.92	109.35	108.24	108.77	106.56	109.35	109.45	110.23	108.02	109.27	107.57
104.67	105.79	105.44	106.9	105.5	107.65	107	104.32	104.43	105.2	105.52	105.47	106	104	104.51	106.3	107.46	107.5	105.17	105.88	105	103.49	105.95	105.11	106.66	107.14	105.98	105.64	105.94	105.77	104.64	104.85	104.21	103.03	108.1	105.81	108.02	105.76	106.77	104.75	109.06	104.17	105.57	107.39	105.96	104.31	107.56	106	105.53	106.48
105.35	106.46	105.43	107.51	105.26	106.13	104.9	104.25	107.44	106.52	106.62	106.58	105.69	106.72	105.18	107.63	108.56	107.68	107.11	108.49	105.83	104.84	104.89	105.46	107.03	105.07	107.28	104.25	108.45	107.15	105.16	106.79	103.83	105.73	106.47	104.26	107.16	104.27	106.3	104.61	105.49	108.26	104.81	105.62	106.46	105.4	106.86	105.85	106.66	103.87
109.93	108.51	107.93	108.67	106.79	110.31	108.82	108.94	110.79	108.39	107.4	110.77	108.13	108.57	108.39	108.55	109.13	109.06	107.22	108.88	108.21	109.46	109.09	111.08	109.28	106.88	108.71	107.53	107.3	108.93	108.74	109.15	108.28	110.25	108.78	109.81	105.24	108.29	109.55	109.73	109.28	109.52	106.25	108.54	107.73	108.14	110.09	109.46	109.65	110.33
100.28	98.869	101.09	100.85	100.77	101.92	101.4	102.52	99.498	101.1	100.48	99.568	101.63	102.28	99.587	98.439	100.7	100.12	99.693	99.451	103.74	99.612	102.08	99.726	100.02	98.729	102.76	99.451	99.444	100.5	102.26	101.13	102.59	100.11	100.1	101.5	100.32	103.68	102.03	100.81	99.43	99.691	101	102.31	100.02	101.15	101.83	100.94	103.82	99.824
99.778	100.46	100.03	100.5	101.31	99.633	102.53	101.1	101.35	99.803	100.86	101.51	100.26	99.269	100.16	100.45	100.97	102.36	101.96	102.57	100.71	101.01	100.82	102.23	100.48	102.44	99.372	99.984	100.58	101.32	101.31	100.95	103.47	101.86	100.76	102.02	100.9	100.44	101.8	104.27	101.25	100.93	99.499	103.32	102.38	100.58	100.95	99.08	101.5	98.665
106.37	104.91	106.21	105.95	107.65	106.65	105.44	106.53	106.73	105.27	106.67	105.33	106.84	104.18	105.25	104.07	105.76	106.6	107.44	105.76	105.93	104.45	104.06	105.64	105.91	104.67	106.01	105.29	107.1	106.16	105.29	105.7	105.74	105.03	106.24	105.9	105.83	107.43	103.92	105.64	105.17	106.12	106	104.89	103.86	105.79	105.11	107.11	103.58	107.35
107.45	104.21	106.73	107.37	109.97	106.36	105.16	104.65	107.66	106.3	104.01	103.73	107.08	106.6	105.27	105.82	104.42	106.48	106.29	105.4	107.76	108.99	106.12	106.53	106.11	105.3	105.64	106.65	105.66	106.57	109.2	104.33	106.83	104.69	107.31	105.61	108.01	104.91	104.98	106.09	107.38	105.18	105.62	105.5	107.04	108.4	107.49	107.59	107.24	105.78
100.28	99.634	98.146	97.011	97.864	96.557	97.847	96.333	97.419	97.958	98.388	100.11	99.217	98.182	97.503	98.516	96.16	97.542	100.5	99.134	97.075	97.001	97.822	97.265	95.879	98.997	96.72	97.614	99.325	97.963	98.253	99.408	98.357	99.125	97.465	98.006	97.745	98.64	98.603	99.104	97.122	99.996	99.511	97.842	97.317	95.665	97.13	99.227	100.3	99.032
108.99	108.33	109.17	107.45	108.99	107.07	107.54	109.25	108.33	106.89	106.4	108.55	111.84	109.42	107.54	107.3	110.46	107.91	107.78	107.77	110.07	107.89	109.8	108.48	108.8	106.5	108.2	106.87	108.51	108.4	109.89	109.33	108.18	107.51	106.52	109.5	109.2	106.05	107.47	109.51	109.86	107.76	107.22	107.58	106.36	105.6	108.76	109.49	108.49	108.06
109.21	107.95	111.56	108.69	108.18	110.2	108.63	107.71	108.47	109.13	110.01	108.36	108.82	107.92	108.74	109.65	108.56	108.58	106.14	108.62	107.11	109.84	107.55	108.95	107.35	108.05	108.53	108.49	110.02	107.71	106.33	107.52	108.18	109.22	108.57	108.86	108.49	109.16	109.42	110.33	109.45	107.76	111.31	110.45	109.78	106.6	109.19	107.38	104.92	109.81
107.82	109.11	108.56	108.94	108.22	106.6	108.18	108.06	108.64	106.26	107.15	109.2	109.09	108.18	109.33	110.31	109.58	105.79	108.77	108.91	108.55	109.6	110.93	107.62	107.47	107.4	107.8	106.64	108.06	107.48	106.08	110.14	109.25	108	108.85	107.08	105.61	107.92	109.85	108.72	107.14	108.97	108.29	108.97	108.19	107.01	107.92	108.61	108.73	106.83
98.844	98.008	100.33	95.867	97.43	96.634	97.859	98.707	99.874	96.133	100.43	98.25	99.774	96.151	101.76	97.169	98.255	99.715	98.116	99.084	98.493	98.434	100.05	99.763	98.273	95.037	96.433	98.04	96.438	98.73	98.023	98.281	98.667	98.541	96.134	99.674	97.778	99.057	95.579	98.68	98.775	97.272	100.5	99.195	99.783	100.17	97.486	98.119	98.789	98.581
106.92	109.54	108.64	110.19	108.38	108.24	108.24	108.21	108.96	106.95	108.35	107.29	107.93	106.47	106.44	108.39	109.38	108.44	108.02	107.59	107.91	106.51	107.38	108.68	105.52	107.04	107.16	110	108.1	107.93	108.67	108.46	105.61	109.18	107.12	106.26	106.97	106.64	109.31	107.97	108.94	109.11	109.35	107.26	107.08	108.46	107.56	110.24	109.17	109.16
106.73	105.05	104.12	105.34	106.38	106.19	104.2	105.39	102.24	104.64	104.49	105.66	105.1	106.69	105.96	107.82	105.4	106.94	105.44	107.47	104.84	104.78	104.9	106.63	105.47	107.24	106.46	107.49	104.4	105.64	106.49	107.54	105.91	104.69	106.44	106.11	105.71	103.92	104.88	107.92	105.67	106.96	106.75	104.03	106.7	106.82	104.59	106.55	104.92	107.96
105.85	109.07	109.94	106.11	107.32	109.66	106.59	106.46	107.31	104.99	105.57	108.42	107.94	106.3	106.01	106.08	105	105.67	106.46	105.54	104.58	106.75	105.46	105.28	105.73	105.79	106.32	104.25	107.11	105.4	106.43	106.12	106.64	105.26	106.35	106.76	105.8	107.76	107.09	106.43	107.53	106.68	107.32	105.76	108.87	107.88	106.7	106.35	107.36	105.89
104.72	105.88	106.11	105.39	105.45	104.94	107.86	104.5	105.16	106.43	106.83	103.81	105.32	107.96	106.98	106.77	107.42	104.92	106.69	105.83	103.95	103.81	108.84	106.48	107.1	106.26	107.84	108.13	105.76	106.23	104.73	105	106.44	107.55	104.26	106.18	104.67	105.07	105.67	105.96	105.32	105.73	107.39	104.95	105.82	108.23	105.86	106.24	106.21	105.11
108	106.71	110.66	108.25	107.92	107.96	105.21	108.98	106.58	106.74	108.41	107.68	107.63	106.38	108.15	108.33	109.48	107.5	110.06	109.12	108.32	107.23	109.21	107.14	108.35	107.87	107.58	109.33	107.67	108.17	106.64	110.21	108.61	108.03	108.35	108.75	105.91	108.23	108.7	108.68	107.9	106.6	108.81	108.16	107.31	108.56	107.49	109.05	107.51	106.87
107.65	109.3	107.82	106.12	108.92	107.36	107.38	108.79	107.03	107.97	110.55	108.16	109.55	107.99	110.86	107.85	107.53	107.8	108.9	105.91	107.59	110.35	106.88	109.08	108.91	109.44	109.47	108.19	111.49	108.05	110.13	107.83	110.48	107.94	109.81	107.84	109.51	110.43	109.24	107.92	109.48	109.16	107.95	107.81	105.11	106.11	110.18	107.89	107.85	109.83
103.61	103.88	107.24	106.15	104.54	106.59	106.14	106.69	105.3	105.46	105.88	106.01	105.45	106.63	106.06	105.76	105.69	106.59	104.69	105.73	104.85	106.32	104.3	106.88	106.75	107.62	105.01	102.76	107.37	105.35	106.78	107	104.96	106.79	105.41	106.78	104.57	106.83	104.75	106	103.75	105.47	103.79	103.61	105.2	105.23	104.13	105.29	105.43	104.68
105.96	105.8	106.61	105.82	107.43	109.86	107.22	107.34	105.82	107.19	105.73	110.58	104.9	104.2	106.4	109.91	106.53	109.3	106.82	105.02	107.91	106.55	107.8	107.26	107.57	106.96	106.61	105.87	106.63	104.35	106.07	106.55	108.4	105.3	105.64	105.4	106.57	106.7	104.91	106.98	105.85	108.13	105.63	106.73	106.36	108.54	103.51	106.4	107.33	105.46
106.21	104.86	105.99	106.92	104.48	104.72	106.5	105.56	106.63	104.14	104.77	105.18	105.78	107.65	104.85	105.56	105.13	104.39	102.54	106.25	105.46	106.36	106.35	103.1	107.37	104.81	106.13	103.91	105.49	107.38	105.38	105.32	105.76	104.39	107.22	107.7	102.06	104.9	104.92	105.27	106.44	104.34	104.22	106.13	106.01	104.65	105.32	105.91	104.95	108.1
101.88	104.36	102.26	104.16	103.33	105.57	104.94	103.91	105.4	104.55	106.04	100.95	101.48	101.2	104.94	104.79	101.81	101.64	100.9	104.35	104.31	103.47	103.44	104.18	102.51	104.7	102.85	102.01	103.67	104.1	104.06	103.42	105.27	104.51	103.65	102.5	101.88	102.32	102.26	102.98	103.13	102.26	104.63	102.13	102.59	104.29	102.8	105.38	101.98	105.48
109.42	108.57	109.67	109.25	107.73	108.38	107.18	110.32	109.98	109.9	106.83	109.24	109.49	111.33	108.74	110.5	107.33	108.21	109.54	109.05	109.97	108.59	105.67	111.61	108.96	105.17	108	108.79	108.92	108.82	108.35	107.93	107.25	110.65	109.92	109.81	107.43	108.98	106.16	106.96	105.78	106.43	107.97	107.17	106.83	107.14	108.24	106.12	107.16	109.33
106.99	106.86	104.41	106.14	105.53	103.25	107.81	104.26	107.1	106.48	105.45	105.07	105.04	103.77	108.26	106.2	104.92	105.61	106.24	103.91	108.82	106.81	104.06	105.2	105.5	107.61	104.78	103.52	108.22	104.35	104.91	105.75	104.11	107.88	104.68	106.81	106.28	104.29	108.64	106.61	103.98	105.03	105.95	105.3	105.19	107.56	105.99	105.64	105.59	106.22
104.95	108.09	106.06	104.4	105.41	105.32	103.46	106.2	104.01	105.79	104.9	105.13	105.54	103.91	103.56	107.48	105.5	104.3	106.03	107.4	106.31	107.14	104.65	105.84	107.32	105.41	104.2	106.41	101.94	104.36	105.1	106.05	103.87	104.12	104.65	106.03	104.59	106.63	105.57	106.96	105.76	107.55	103.91	105.29	105.18	106.19	103.96	106.33	105.28	105.02
106.3	106.87	109.7	108.82	107.26	105.2	105.24	106.03	107.65	106.16	103.91	106.08	106.18	106.74	105.84	104.99	106.11	105.43	104.35	105.22	108.48	105.67	106.28	105.39	107.82	105.4	106.72	107.65	106.23	104.08	105.77	109.44	105.5	105.36	107.53	107.26	105.05	105.44	105.52	107.09	106.96	107.47	106.27	107.16	106.5	106.49	107.55	106.77	106.31	106.17
105.16	105.65	104.99	104.53	106.79	107.04	104.77	105.95	105.39	107.74	103.55	106.48	106.82	104.68	108.58	106.6	106.7	107.65	106.14	104.84	105.15	105.3	106.97	107.64	107.16	107.03	103.62	105.33	104.98	104.54	108.45	107.11	105.68	105.01	105.51	108.18	105.76	105.79	106.37	104.81	105.18	106.53	106.77	105.03	104.06	106.33	105.21	105.79	103.92	107.26
104.41	105.91	105.94	107.67	105.31	104.63	105.54	106.83	105.29	104.13	104.07	107.68	105.75	104.91	106.81	105.36	105.21	103.6	105.42	106.29	104.12	106.04	104.48	106.29	106.89	107.33	105.98	106.4	106.18	105.25	105.17	102.79	105.5	106.18	106.5	107.44	106.5	105.26	106.81	103.94	107.33	104.87	106.77	105.6	106.51	106.18	104.35	107.46	106.93	104.59
106.26	107.22	104.06	105.1	104.55	105.7	106.46	104.87	105.89	105.13	105.79	105.24	103.62	104.56	105.18	106.47	106.65	105.16	104.17	105.86	105.92	108.31	104.57	106.27	105.07	104.45	105.62	104.2	105.44	105.01	105.64	107.92	105.41	107.18	104.44	107.55	105.87	103.89	104.3	106.66	105.79	106.41	106.02	104.06	105.4	108.06	103.37	105.22	105.38	105.01
106.64	106.05	104.88	107.61	106.38	105.54	104.56	105.8	106.8	104.79	107.92	104.76	105.15	105.32	105.06	107.39	105.91	104.93	104.79	105.44	105.1	105.47	106.96	104.18	104.18	106.68	106.44	104.66	105.41	106.6	105.35	104.71	106.54	104.05	105.6	105.26	104.83	104.27	106.84	105.75	107.64	104.52	105.38	106.13	106.17	106.58	105.03	104.93	107.91	103.33
105.14	108.33	106.49	105.89	106.63	105.61	108.09	105.04	108.18	105.09	107.01	105.64	104.11	105.54	108.85	106.52	106.47	106.67	105.07	104.39	105.71	105.1	106	107.08	104.28	107.92	106.58	107.72	104.15	106.18	104.37	106.27	106.96	107.33	106.96	107.36	108.2	106.18	106.65	106.14	106.1	105.59	107.14	105.59	106.18	107.32	105.63	105.93	106.4	107.91
111.05	110.66	109.96	110.46	109.61	108.53	110.82	110.58	110.91	111.8	110.58	111.52	111.15	110.3	110.32	107.38	110.6	110.6	112.52	110.68	110.8	111.48	109.5	109.91	109.82	110.71	109.6	109.57	110.33	110.08	110.5	110.08	109.22	108.78	110.25	112.05	108.9	110.36	110.19	111.81	111.11	112.48	109.68	112.18	110.73	110.66	109.87	111.49	110.48	110.58
109.68	106.96	106.57	106.85	108.36	105.1	106.86	107.91	106.63	108.85	109.56	107.77	106.93	107.02	105.21	107.38	109.04	104.54	107.92	106.89	107.1	106.94	108.05	107.74	107.75	108.96	107.88	107.43	106.46	107.28	105.7	107.8	108.86	108.78	107.62	108.6	107.19	106.26	110.53	107.61	109.25	107.32	110.2	107.38	108.76	108.11	107.72	106.29	107.08	107.82
106.69	103.16	105.57	103.64	105	106.3	104.69	105.34	106.03	107.08	104.21	106.12	105.62	105.81	105.5	104.06	105.24	106.53	107.24	105.86	105.81	105.16	104.58	106.37	103.55	104.29	104.59	104.07	104.8	107.74	106.72	103.66	105.35	106.39	106.78	106.42	104.38	103.6	105.2	104.93	105.65	104.71	106	103.07	105.56	104.84	107.27	106.29	103.96	107.85
106.49	103.79	103.54	105.76	107.17	105.49	106.87	101.77	105	104.4	105.12	105.03	103.24	104.67	107.01	107.52	105.64	104.92	105.06	106.22	105.95	106	104.4	105.32	108.35	106.23	105.77	104.55	105.6	104.15	104.98	107.11	105.94	106.34	106.8	106.78	106.27	103.61	105.62	105.97	106.39	106.4	104.63	105.87	103.72	106.41	105.55	105.65	107.25	105.83
97.345	98.688	97.845	98.432	98.672	99.033	99.048	99.871	96.488	99.342	101.03	93.172	98.087	96.58	98.038	96.546	98.099	97.984	97.539	97.653	98.181	95.188	100.09	98.172	97.88	97.89	98.289	97.113	98.211	100.23	98.818	97.976	96.122	100.06	100.09	97.621	95.21	98.197	98.731	97.258	97.912	98.218	99.556	98.376	99.902	97.126	97.731	97.898	96.126	97.326
106.21	107.75	105.57	105.27	105.99	104.22	103	106.88	105.35	104.44	106.53	104.5	105.86	103.78	105.63	106.51	105.96	107.01	105.81	104.57	105.89	104.6	104.39	103.39	104.92	104.76	106.61	104.27	105.22	107.03	107.09	105.26	104.82	106.45	105.72	105.97	104.2	106.69	106.44	105.58	105.75	106.65	103.95	103.86	105.91	105.37	105.69	107.93	105.79	104.61
100.72	102.18	98.484	100.58	100.98	101.77	101.31	101.9	98.944	99.214	101.82	100.24	101.32	97.023	99.168	100.94	102.9	98.377	99.693	98.528	100.1	99.632	99.362	99.908	101.43	101.96	101.28	100.47	100.81	99.62	99.828	102.19	102.78	101.33	100.87	102.24	99.122	101.28	96.963	99.562	100.03	100.77	101.35	102.73	100.49	102.45	99.872	101.91	100.57	98.481
107.32	106.29	107.12	108.78	108.53	107.11	108.07	106.87	106.47	108.99	107.61	105.54	107.98	110.28	105.57	107.16	106.95	107.9	106.59	106.5	107.74	107.59	107.84	108.2	107.37	106.3	107.94	107.54	108.14	106.1	106.94	107.71	108.63	107.32	108.84	105.26	109.36	106.61	107.7	107.37	107.95	109.8	107.81	107.68	107.19	108.4	108.34	108.11	109.12	108.63
104.38	105.43	105.2	105.17	106.53	107.57	105.42	105.39	106.89	105.93	107.11	106.44	104.05	107.52	107.66	105.81	105.76	104.45	105.44	106.83	107.46	106.79	105.47	104.21	104.29	107.48	105.51	106.23	106.23	106.8	104.81	104.69	103.93	107.39	105.04	105.52	105.65	105.04	103.98	106.9	106.64	105.9	104.85	106.01	107.1	103.53	106.19	104.66	106.91	106.48
108.85	110.69	109.35	109.62	110.46	108.22	107.92	109.15	110.53	109.05	107.68	106.01	108.02	108.61	107.63	108.98	105.02	108.33	109.46	108.22	106.43	109.57	107.98	105.14	109.88	109.78	107.79	110.16	108.68	108.08	106.16	108.41	108.15	108.35	110.23	107.53	107.89	106.88	105.37	104.91	108	109.91	110.07	108.65	108.45	107.89	107.34	109.03	108.48	107
103.76	99.397	102.92	102.07	102.49	103.2	102.44	103.44	103.02	101.51	104.11	104.4	102.85	101.78	100.73	103.76	102.4	101.98	102.19	103.56	99.855	101.83	105.68	102.57	102.69	99.221	101.63	102.88	104.21	104.26	99.637	104.79	105.3	102.25	103.19	103.67	103.88	103.44	103.13	103.56	103.41	101.77	101.91	102.2	101.02	103.64	100.08	101.85	101.95	103.3
106.11	104	106.13	105.12	104.78	105.96	106.75	106.54	106.65	103.73	106.85	105.57	103.44	104.6	105.73	104.17	106.75	105.92	105.61	105.99	103.93	105.23	106.32	104.66	103.65	104.88	105.61	103.38	106.14	106.31	106.49	107.64	106.27	105.79	105.15	103.34	106.65	107.46	105.11	107.14	106.36	104.53	104.47	107	105.13	104.78	104.12	106.39	107.28	103.34
107.97	108.38	107.39	109.68	110.58	107.62	106.82	109.13	105.33	107.6	107.64	108.99	109.16	110.19	108.62	109.8	109	106.48	107.56	108.29	108.43	107.91	107.7	111.95	106.28	110.01	107.51	107.49	108.16	107.92	106.32	108.87	107.68	110.24	109.87	105.58	105.99	107.46	108.29	109.75	109.27	108.42	107.89	106.58	107.59	107.53	109.19	109.78	108.4	108.37
107.27	105.38	106.44	107.55	108.63	104.65	106.9	106.13	104.86	106.3	106.07	103.62	108.03	106.41	107.37	103.29	106.8	107.84	106.36	106.96	104.47	108.59	105.05	104.98	106.89	107.3	104.6	106.31	107.69	104.14	106.81	106.07	105.18	106.84	106.8	106.35	105.79	104.89	104.57	107.29	107.04	107.49	107.97	105.7	104.99	107.01	107.22	105.16	106.41	106.58
99.458	101.45	99.085	98.969	101.53	100.1	101.45	101.35	101.12	102.16	99.694	98.723	100.75	100.26	99.893	99.926	99.605	100.75	98.018	99.524	100.31	100.58	101.31	98.584	101.52	100.4	99.63	100.74	99.832	98.713	98.676	102.79	99.224	99.362	101.22	100.62	100.44	99.238	100.71	101.63	100.3	104.52	101.18	99.206	100.76	99.611	100.48	100.11	100.21	99.135
107.92	108.79	107.11	106.89	107.38	107.54	107.49	109.12	107.77	109.16	107.01	108.3	106.26	106.13	109.76	106.65	107.94	109.21	108.82	106.29	110.09	105.78	106.59	109.45	109.59	107.22	108.53	106.38	108.94	106.46	109.49	109.81	105.72	107.54	107.21	107.89	109.7	107.24	108.52	107.52	107.1	107.31	108.38	107.67	107.03	107.67	108.05	108.79	106.09	108.25
106.63	104.88	106.15	105.14	107.78	107.04	105.51	106.22	105.83	103.84	104.82	107.31	106.97	106.48	106.04	105.87	104.84	105.33	103.34	105.45	103.64	105.4	107.85	102.35	105.38	104.68	106.8	106.35	106.11	105.73	105.77	106.64	107.98	105.85	106.15	105.38	104.14	105.12	107.75	107.44	107.71	105.22	106.22	105.46	106.03	106.7	104.26	104.93	106.76	105.68
106.93	104.75	107.88	106.16	105.17	108.02	106.07	105.25	105.34	103.69	104.37	104.59	105.85	105.09	107.1	106.69	104.25	107.76	104.92	105.04	104.91	104.48	106.94	104.43	104.74	104.11	104.05	105.47	103.43	106.88	105.18	105.98	105.53	104.44	104.64	106.01	107.09	104.5	107.49	106.82	105.02	106.08	105.28	108.69	104.72	106.75	104.24	107.23	104.71	104.75
105.06	108.14	105.66	107.07	104.25	105.34	106.6	106.08	104.77	105.26	106.96	105.32	105.63	106.85	107.17	107.55	105.61	105.89	104.03	105.63	106.08	103.44	105.45	103.76	104.89	106.89	105.98	106.14	105.28	104.92	105.5	104.22	106.94	106.69	105.89	109.33	105.69	105.96	106.65	106	106.24	106.62	106.99	106.15	106.2	105.32	104.15	105.92	106.59	106.33
105.23	106.23	107.93	105.64	107.35	104.85	105.83	106.97	105.55	106.96	106.71	104.89	104.79	107.25	107.02	106.6	106.49	106.59	106.94	106.06	107.3	105.54	108.03	108.48	107.5	105.89	108.68	106.16	106.15	105.68	106.89	105.24	104.89	106.06	108	104.49	106.8	107.69	107.83	107.45	106.75	107.26	106.4	107.3	107.28	106.06	105.69	106.09	107.4	106.86
109.49	107.18	109.51	108.18	109.52	106.78	108.72	109.73	109.93	107.71	107.81	108.75	108.39	108.73	109	107.57	109.12	109.73	110.35	109.07	109.86	107.76	109.58	108.53	106.59	108.24	108.4	106.98	107.08	109.67	107.14	106.93	107.54	106.79	110.75	108.35	108.95	108.03	108.41	107.99	107.62	108.03	109.24	107.73	108.54	107.59	108.9	110.16	106.39	108.12
102.37	99.638	99.058	99.55	99.537	101.25	100.13	101.53	99.28	102.76	103.27	101.63	103.11	102.21	100.21	100.68	100.58	101.15	101.69	102.18	101.99	100.84	101.02	102.56	101.11	99.703	99.757	99.661	101.2	98.849	99.902	100.79	101.58	100.06	102.11	100.31	100.01	101.89	101.09	100.42	97.846	99.33	104.36	100.63	98.966	99.857	101.56	100.4	101.43	100.1
100.27	101.12	97.354	98.789	99.168	98.904	98.104	99.671	99.394	99.196	100.06	99.648	98.314	95.336	100.95	98.51	96.21	98.033	100.24	97.653	99.216	97.791	96.908	100.69	98.995	99.538	99.38	99.813	97.356	97.014	98.17	98.515	99.409	98.331	97.57	97.322	98.819	98.267	97.682	99.096	99.939	99.246	100.13	98.763	100.02	98.493	99.32	98.037	99.004	98.042
107	106.01	107.21	106.46	106.13	104.81	104.64	105.71	104.41	105.2	104.05	105.16	102.15	106.13	105.88	105.46	105.96	104.75	105.58	105.22	103.53	104.15	107.76	105.68	107.67	105.61	106.19	104.44	106.83	106.86	104.15	106.76	105.32	105.71	105.66	106.12	104.57	104.4	105.41	106.61	107.11	105.9	105.35	107.4	104.99	105.98	107.71	103.97	104.72	105.42
102.81	101.63	102.52	101	103.01	102.91	102.78	104.97	103.51	103.2	102.81	103.56	102.36	103.48	102.25	102.49	102.1	104.09	101.71	103.08	102.76	100.09	103.78	101.83	102.19	103.25	102.66	102.66	102.64	104.01	103.89	103.63	103.02	104.71	102.02	103.88	101.72	102.78	102.85	102.4	101.93	105.44	104.51	101.59	105.18	102.86	104.76	100.22	102.21	103.21
106.23	105.25	107	106.92	107.82	104.5	107.22	106.25	105.36	105.49	108.47	106.39	106.44	105.1	105.3	103.64	105.43	105.11	103.74	105.47	106.37	108.27	105.58	108.24	108.56	104.26	106.43	104.83	106.99	105.25	109.24	105.25	104.48	105.15	103.86	106.17	106.5	105.87	109.49	105.9	108.53	106.75	107.53	107.45	109.82	105.88	108.03	107.85	106.68	105.75
100.07	102.01	103.29	100.99	98.102	98.335	100.45	99.472	99.822	99.701	99.128	101.16	101.41	99.165	101.06	101.79	100.07	99.641	99.778	99.055	100.94	101.77	99.008	100.58	100.74	99.372	100.06	102.52	98.295	100.83	99.657	100.61	100.96	100.77	98.522	102.5	98.627	101.37	100.45	101.42	102.08	99.84	101.7	101.92	100.64	99.814	98.659	100.6	98.164	99.742
105.27	108.95	106.26	103.77	104.75	107.19	106.12	108.17	106.8	105.4	104.92	104.79	104.21	106.16	107.35	105.74	106.96	106.75	104.7	105.24	106.77	106.47	106.18	104.5	104.53	104.87	104.58	105.33	105.19	104.54	104.04	106.26	106.52	106.47	105.16	106.78	105.41	104.84	106.99	105.79	103.42	105.15	105.47	104.74	102.81	105.14	106.98	105.56	108.37	105.64
98.185	98.482	97.396	98.296	100.11	101.49	100.16	98.573	100.39	99.198	98.611	97.294	98.071	96.076	99.794	96.684	97.667	97.9	99.127	99.511	97.832	101.13	100.62	98.076	97.359	98.275	100.32	98.212	98.139	97.262	100.04	100.25	98.289	98.528	99.681	99.306	100.27	95.935	99.763	99.254	98.288	100.65	100.79	99.862	100.17	100.11	99.462	99.226	98.045	96.407
104.44	105.79	105.56	108.11	107.56	103.97	107.09	106.09	107.58	106.69	106.06	105.45	104.51	110.28	106.04	106.98	107.38	107.27	107.42	108.18	109.28	106.98	108.33	107.49	104.98	107.89	106.2	105.92	106.1	106.16	105.96	107.43	104.86	107.19	105.35	106	106.63	108.34	105.29	107.05	106.3	106.67	105.95	105.06	104.87	105.38	107.62	108.36	109.63	103.86
106.85	105.21	107.72	106.75	106.8	103.8	105.44	108.22	108.17	107.43	107.21	107.76	107.46	104.04	105.8	107.4	105.75	104.65	107.25	106.31	107.69	105.61	106.61	105.3	105.02	106.62	106.31	105.11	105.58	106.66	109.24	107.61	106.39	104.25	106.53	107.83	106.65	108.29	107.88	108.29	109.38	107.36	107.55	106.64	107.41	107.19	105.75	106.86	106.75	105.02
105.55	105.72	103.98	108.29	106.91	106.69	105.92	107.25	108.11	103.75	104.69	106.68	105.75	106.73	107.73	107.69	108.09	106.78	106.75	105.96	106.03	105.78	106.42	104.69	106.34	105.34	106.29	106.71	105.48	105.97	106.7	105.45	105.86	106.73	107.91	106.82	107.61	106.84	107.56	105.47	110.98	105.85	106.87	106.33	106.48	107.35	107.87	105.64	107	106.22
104.54	107.68	109	106.2	109.23	108.26	107.76	108.95	106.3	107.98	107.98	106.91	106.85	107.68	110.51	110.63	107.83	108.01	107.98	108.51	108.59	107.83	107.89	107.71	107.92	107.35	106.62	107.85	107.13	106.82	108.74	108.56	107.55	107.23	107.7	108.17	108.58	109.17	107.84	108.35	108.27	107.49	107.91	111.28	107.49	107.39	109.05	110.76	107.17	108.19
98.154	98.1	97.425	98.141	98.275	98.512	97.383	97.484	97.512	98.092	97.972	100.99	98.574	98.325	98.881	96.29	96.737	98.498	100.44	97.504	99.178	99.43	97.551	98.138	97.905	98.772	99.936	97.889	98.767	98.112	98.074	96.075	97.962	97.4	98.351	99.971	99.214	100.55	98.781	98.077	99.173	98.961	98.053	98.551	98.636	99.692	98.073	97.339	95.272	99.253
108.34	108.98	107.52	107.97	107.88	109.09	109.52	109.31	107.93	106.74	108.76	108.05	108.3	109.51	108.24	108.75	109.87	107.33	108.77	106.8	110.43	109.63	109.6	107.25	107.89	108.89	108.77	108.15	110.71	108.72	109.22	107.72	109.96	106.15	107.89	109.23	109.52	107.76	109.26	109.14	110.68	105.6	108.17	109.13	108.55	107.49	108.49	108.84	110.9	107.75
109.67	110.42	108.85	105.6	109.41	107.94	108.08	108.25	107.24	109.36	106.18	106.97	108.59	109.36	106	109.25	107	109.27	107.64	107.36	108.29	108.44	107.86	109.59	106.23	107.79	108.27	109.16	108.45	109.58	108.56	110.5	107.62	107.6	108.04	107.61	106.22	109.3	110.75	107.52	108.57	108.63	108.54	109.34	108.33	109.24	108.94	107.85	108.49	105.18
106.78	109.07	106.16	106.93	105.23	108.49	105.79	105.42	106.05	107.46	104.76	106.21	108.11	108.56	106.07	105.47	106.4	107.28	107.19	107.41	106.69	107.52	106.54	105.13	107.43	107.54	106.03	107.71	103.98	108.83	105.15	106.59	105.21	106.99	106.13	106.88	105.09	108.25	108.2	106.96	105.33	105.16	109.1	108.39	106.43	104.72	106.02	106.08	106.31	105.28
99.972	97.901	98.69	95.468	97.227	97.959	98.347	100.33	99.261	99.306	98.671	98.644	99.291	101.92	99.687	97.169	100.56	97.727	98.712	98.723	101.54	99.218	99.037	99.068	96.75	99.642	98.662	98.191	100.11	100.44	100.46	98.379	99.018	98.542	99.778	97.608	99.641	98.544	97.573	98.83	98.759	99.242	99.036	98.644	100.4	99.686	99.986	99.399	100.2	98.57
100.52	100.32	99.081	100.54	100.21	101.61	100.55	100.76	101	100.45	100.77	96.572	99.079	100.62	98.679	99.993	99.424	101.48	102.09	100.81	101.7	98.831	100.18	101.15	101.1	99.757	101.85	97.675	100.76	98.928	100.95	101.66	102.16	100.91	101.53	98.073	102.83	98.962	100.6	100.44	98.374	101.6	102.54	99.183	101.31	101.07	100.5	101.04	99.674	100.07
108.62	106.77	104.47	106.01	107.75	107.49	105.21	104.58	105.33	106.44	106.75	105.65	105.91	107.53	105.52	106.36	106.64	106.02	107.67	106.5	107.93	105.56	106.04	106.09	107.41	106.77	105.5	108.14	105.26	104.59	105.8	105.27	106.07	107.1	107.65	106.54	104.54	105.5	107.15	106.74	105.79	104.87	106.46	105.32	106.69	104.46	105.61	105.94	107.93	104.79
105.81	106.89	106.54	105.15	105.24	105.16	104.82	108.16	104	104.94	105.24	104.78	107.5	105.37	103.59	105.5	106.93	106.67	107.07	105.61	105.46	106.8	107.25	106.61	105.89	104.78	106.16	108.95	106.7	107.71	108.03	106.02	105.61	107.7	108.01	106.57	105.21	107.88	107.13	106.28	105.95	105.92	104.36	103.99	106.81	107.26	106.36	107.87	104.67	106.4
101.15	99.447	100.1	100.74	100.49	101.14	101.53	100.8	101.48	99.86	101.23	101.67	100.35	101.08	100.77	101.36	99.932	99.731	100.4	100.92	99.666	100.98	102.29	99.675	100.73	100.1	102.34	98.788	104.02	98.81	99.662	99.186	100.21	99.098	101.93	100.74	102.49	100.13	101.34	100.24	99.582	99.932	98.582	100.63	100.76	101.84	102.25	101.56	102.61	100.16
107.03	106.96	106.4	105.04	105.07	109.99	105.87	105.93	106.21	105.3	107.15	105.6	106.64	106.76	107.5	107.03	107.15	106.68	105.14	106.77	107.73	107.9	105.03	107.64	107.17	107.18	107.43	106.09	108.19	107.35	104.23	105.6	106.26	107.28	107.34	105.41	107.52	108.29	106.84	107.38	106.02	106.67	106.3	107.29	109.2	105.98	109.58	107.8	106.3	107.78
101.34	100.04	99.559	101.75	101.93	102.44	102.67	101.51	101.56	99.607	101.43	100.43	99.641	100.47	100.8	101.68	101.1	99.66	99.041	101.16	102.05	99.927	100.39	99.066	101.87	97.94	100.86	100.53	101.8	99.404	100.04	99.193	98.049	101.82	100.28	99.369	99.895	100.45	100.58	102.26	100.03	100.42	101.47	99.259	99.33	103.15	100.83	101.25	101.81	97.732
98.188	98.919	96.878	96.754	96.336	97.199	98.231	96.447	98.715	99.982	98.666	98.32	96.998	99.547	97.573	98.146	95.722	98.304	97.38	99.779	95.681	94.7	99.416	100.12	97.985	99.198	98.138	98.172	95.463	98.78	98.89	97.94	97.854	98.356	97.728	96.372	99.01	97.283	96.716	99.043	97.355	98.259	98.323	98.119	99.141	101.07	96.456	99.84	97.696	98.931
107.72	104.39	104.68	106.72	104.21	103.73	106.99	107.46	104.33	104.9	104.79	104.01	106.53	104.63	105.14	104.47	106.42	106.55	105.99	105.94	107.12	104.57	107.03	105.26	105.9	105.67	103.08	107.1	105.5	104.22	104.55	105.3	104.97	103.9	106.87	106.04	105.3	104.06	106.88	105.63	105.82	105.35	107.28	104.93	105.19	104.17	107.09	106.92	106.26	103.57
103.73	107.51	104.1	104.23	106.16	105.55	105.82	105.09	105.55	104.43	105.63	104.47	107.12	105.34	106.61	105.75	105.02	105.26	107.99	105.6	104.61	106.48	107.23	106.81	105.21	105.22	104.23	104.77	105.5	108.29	105.52	102.8	106.72	104.44	106.01	106.68	104.92	106.59	106.13	105.14	104.44	106.79	105.54	103.91	105.82	103.72	104.62	104.09	107.1	105.01
98.682	97.577	99.19	98.892	100.72	100.41	99.807	99.449	97.675	101.76	98.001	98.508	98.993	99.622	98.332	99.215	100.39	101.23	98.109	98.944	100.55	97.916	99.525	96.387	97.544	98.579	98.03	99.39	97.763	97.115	101.36	99.172	99.977	99.706	99.352	99.972	99.701	98.387	99.57	98.201	98.998	95.003	98.123	99.368	99.706	98.558	99.629	97.915	99.033	99.188
100.41	100.68	101.6	100.12	98.595	99.174	97.454	97.746	101.26	99.804	99.358	100.73	97.327	98.297	100.81	101.52	100.5	101.64	101.36	101.64	97.659	99.736	100.29	98.579	100.32	98.993	99.946	99.07	101.84	100.81	99.497	102.44	99.67	101.3	101.73	100.13	102.07	101.27	100.76	99.359	100.72	101.02	99.773	99.516	98.443	101.5	99.605	98.985	99.317	99.585
107.37	103.73	103.59	106.22	102.94	107.23	105.04	105.08	107.51	107.68	105.89	106.66	104.55	105.37	106.41	105.22	106.58	107.24	106.68	107.19	106.31	106	106.48	105.7	106.54	105.85	106.68	107.08	103.6	105.63	105.62	106.05	106.34	103.55	103.91	106.23	107.55	108.43	104.98	107.79	104.68	106.9	106.01	104.99	105.3	103.7	105.39	104.74	103.92	104.52
100.47	100.97	99.516	101.84	101.79	100.97	100.19	102.63	102.01	100.33	100.94	101.94	101.16	99.454	103.17	100.08	101.24	98.967	102.5	101.15	101.93	99.947	102.68	100.58	101.97	100.01	102.47	99.694	100.45	103.31	103.05	99.62	98.312	100.28	97.579	101.6	98.938	100.87	100.95	100.68	101.72	99.322	98.568	101.3	98.761	99.313	100.7	98.976	100.52	100.74
109.18	109.02	108.44	109.24	109.21	108.38	106.81	107.55	107.81	108.04	105.95	108.69	109.99	108	105.75	108.48	107.38	107.33	108.28	109.25	107.5	107.21	108.79	107.09	110.51	109.04	110.76	108.87	108.19	107.75	110.93	108.2	109.53	108.5	110.38	106.85	107.23	106.89	107.82	107.43	108.45	107.49	108.04	106.77	107.71	108.81	106.97	108.47	107.29	107.71
105.32	105.37	104.95	106.38	107.23	106.21	106.34	104.48	104.05	106.48	108.53	105.34	106.28	105.84	106.37	105.2	103.92	104.35	104.38	107.47	104.73	105.9	104.65	103.71	104.83	103.79	108.53	105.67	108.21	107.46	108.36	107.62	106.68	106.46	105.4	105.59	106.41	105.5	106.57	105.55	103.89	105.53	106.72	107.64	106.07	105.52	104.75	106.12	106.88	107.54
107.92	109	107.41	107.77	105.37	107.25	107.33	109.97	109.82	108.19	108.93	107.5	107.65	109.26	106.29	109.32	108.85	110.56	109.36	107.65	107.75	107.09	107.35	107.43	107.01	107.91	109.13	107.72	111.06	109.78	108.34	107.78	107.83	106.51	109.15	107.9	107.13	105.77	107.98	106.42	106.54	107.84	106.68	107.61	109.42	106.51	107.29	106.91	107.97	106
106.76	108.67	107.06	108.85	107.58	108.81	108.66	108.95	110.78	110.01	108.38	107.78	108.66	110.19	108.95	106.64	110.12	107.63	108.34	107.99	110.21	111.3	109.27	110.85	108.34	108.59	108.84	108.32	108.77	106.75	108.37	111.92	109.64	107.21	110.08	108.75	105.8	107	108	109.59	110.57	110.09	107.93	109.92	106.31	111.03	108.32	109.3	108.52	111.04
108.77	105.4	108.1	108.22	108.31	107.04	107.45	108.41	109.59	109.39	106.91	107.22	107.11	109.66	106.91	107.91	109.47	108.48	107.64	105.84	108.06	106.77	108.64	106.61	106.88	106.65	108.19	105.93	106.51	108.41	108.51	107.05	110.14	108.04	107.41	109.02	107.49	106.54	108.66	107.3	105.72	109.34	109.46	107.07	109.7	108.86	108.12	108.9	107.57	107.12
107.21	107.15	106.36	107.73	106.36	106.33	107.02	106.77	109.28	106.02	104.63	106.38	107.52	106.89	107.44	107.85	105.37	105.3	108.27	107.85	108.2	106.39	106.83	107.46	106.22	107.71	105.88	106.77	104.93	106.98	106.25	104.65	105.91	107.49	104.3	106.83	105.28	108.51	106.55	105.44	105.68	105.37	105.95	105.61	104.09	105.64	105.97	105.52	104.54	104.1
108.5	107.95	109.22	108.26	108.06	110.7	107.75	107.24	106.99	108.94	110.25	108.76	109.12	107.8	110.47	107.76	109.27	108.68	106.9	112.12	107.96	108.37	107.54	108.61	108.11	108.44	108.14	105.24	107.92	107.59	108.83	109.51	108.97	109.43	110.35	111.71	108.65	107.66	109.37	110.4	107.29	106.28	107.59	108.12	108.43	108.19	108.23	108.24	106.38	108.11
109.6	107.18	107.5	110.76	107.3	106.93	108.34	108.84	107.38	106.79	108.75	107.1	109.84	108.2	107.43	109.09	107.95	107.36	108.46	105.67	108.18	107.34	107.98	106.97	109.01	108.9	108.97	107.65	107.28	106.88	108.37	107.73	108.47	105.56	107.45	108.98	105.72	110.12	110.02	108.26	107.37	109.42	109.55	109.53	107.01	107.1	108.32	108.71	107.12	107.31
98.807	98.166	97.764	99.504	98.407	98.016	100.57	96.396	95.041	99.101	99.092	96.272	97.931	97.871	99.159	98.122	98.444	97.219	97.737	95.615	97.991	98.999	97.624	98.447	99.415	100.32	100.07	97.222	97.321	98.606	97.61	98.6	97.379	95.469	96.201	96.571	99.563	97.007	99.255	99.62	98.572	96.842	99.46	98.735	97.629	97.725	96.609	98.587	98.652	100.92
106.2	106.58	106.22	108.71	104.43	106.32	105.5	104.27	107.84	105.76	108.08	107.25	104.71	107.83	106.1	109.18	107.07	108.45	106.55	106.34	108.77	107.41	105.19	107.72	105.86	105.89	104.99	106.33	104.33	107.63	106.62	106.82	104.1	105.91	106.61	108.32	107.34	107.09	105.13	106.27	107.3	105.02	106.51	105.13	106.79	103.38	103.64	108.1	106.39	106.83
105.83	106.53	106.96	107.3	107.35	107.8	107.5	106.05	109.47	105.05	106.76	105.34	107.37	107.37	107.34	106.95	107.83	109.12	108.83	108.51	108.38	107.19	108.65	108.58	109.2	108.17	108.46	106.43	106.84	105.17	108.67	108.99	109.07	108.4	108.17	107.93	106.52	107.05	105.52	107.77	108.11	111.24	109.14	106.39	107.7	109.15	107.02	109.36	107.39	107.06
109.33	111.04	110.83	111.69	110.3	111.7	108.89	111.05	110.67	110.74	111.79	109.65	108.86	110.65	111.1	111.34	111.54	111.18	108.9	108.58	109.68	110.1	109.22	111.13	110.51	108.58	110.83	109.84	109.48	109.46	109.87	113.11	108.6	111.1	109.76	109.3	113.08	109.99	112.86	110.12	109.24	108.92	111.11	111.25	111.66	108.92	108.27	109.87	112.06	111.75
104.88	103.69	107.08	105.83	106.92	107.45	104.3	104.8	105.74	105.23	104.94	106.52	107.52	105.74	103.42	107.55	105.19	105.11	107.13	104.89	104.14	105.38	106.53	105.96	106.15	107.13	105.07	106.5	105.68	105.34	104.93	104.02	105.47	107.99	106.66	106.8	105.94	105.43	104.97	105.52	104.64	106.05	108.26	104.73	105.41	104.97	104.78	106.99	105.69	104.04
106.01	104.59	107.13	103.99	107.06	105.78	107	104.8	106.09	105.53	104.47	106.66	104.95	105.14	106.34	103.72	106.31	107.68	104.94	106.45	107.23	105.92	105.62	103.32	105.19	105.92	106.99	105.13	105.1	104.1	105.31	105.18	104.15	106.82	105.42	104.3	106.64	107.08	106.21	104.61	106.46	104.3	105.34	104.78	105.18	108.56	105.7	104.38	107.79	106.09
110.63	111.31	110.19	109.8	110.55	109.63	112.98	112.38	108.3	108.51	110.88	110.13	110.51	109.92	110.56	110.3	110.32	111.08	110.21	110.79	110.83	111.66	110.51	113.44	109.62	110.21	108.86	110.19	109.53	109.74	108.28	110.89	109.48	109.95	111.53	111.54	109.67	111.03	108.23	110.38	109.73	110.66	112.66	110.93	111.55	109.06	111.36	109.98	110.45	110.79
98.083	97.02	99.533	98.334	96.479	96.071	100.17	99.9	97.096	96.947	98.401	99.168	97.746	97.187	99.557	98.837	100.75	99.338	97.071	96.144	99.237	97.832	98.481	97.914	99.721	99.477	98.13	99.213	94.936	98.846	97.338	97.675	97.742	98.587	97.845	98.269	96.928	98.306	98.764	99.236	100.08	99.44	100.26	99.371	99.071	96.832	99.237	98.373	99.28	99.387
108.04	108.38	108.86	105.89	109.62	108.36	109.76	106.42	108.95	109.43	108.93	108.02	109.61	108.24	106.96	109.12	108.43	108.53	110.1	109.89	107.67	106.3	109.33	109.44	110.07	108.79	109.65	107.89	110.17	109.82	111.3	110.07	109.79	110.37	108.51	109.31	108.49	107.82	110.58	108.74	108.34	110.18	108.39	108.82	109.86	108.24	108.06	108.8	108.1	109.04
105.54	103.16	106.43	105.31	104.35	104.97	105.45	106.21	104.25	106.51	104.72	105.62	103.1	107.05	106.31	104.39	104.49	104.89	104.82	104.94	104.78	104.89	105.98	103.3	102.59	104.59	107.93	106.91	105.19	107.44	106.59	105.44	105.86	105.17	106.15	104.15	106.95	103.31	106.07	104.33	105.79	106.1	104.74	105.6	106.83	104.79	105.09	106.3	104.77	106.02
104.83	106.49	107.47	105.36	106.27	105.84	108.06	106.35	105.74	107.08	109.04	105.67	105.93	104.61	105.65	107.52	106.83	105.28	106.41	107.63	106.19	107.12	105.14	106.76	106.64	104.08	107.64	106.56	104.77	104.16	107.36	105.84	106.28	106.5	107.03	106.17	108.08	108.03	105.35	107.12	108.58	109.58	105.83	109.4	106.26	106.05	108.2	106.44	106.79	105.43
109.09	110.18	110.49	110.27	110.49	110.04	108.84	111.02	110.35	111	108.95	110.5	110.08	112.15	111.18	111.35	112	110.04	110.89	109.12	110.05	110.58	110.21	109.51	112.04	110.03	110.53	109.13	109.82	109.36	109.93	109.62	110.24	110.47	111.13	110.83	111.1	110.19	111.82	110.35	110.39	110.69	109.29	109.11	109.42	109.19	110.55	110.57	109.68	111.4
108.88	106.19	109.15	107.65	108.33	106.78	109.51	111.44	107.56	108.15	107.18	106.83	106.65	109.85	108.44	105.75	109.59	109.03	106.4	107.53	107.32	105.87	107.86	105.74	107.08	108.25	108.09	108.16	107.31	107.88	107.68	106.51	108.57	108.17	107.93	108.32	108.53	106.94	106.87	108.25	106.44	107.83	108.15	107.03	108.96	108.73	107.99	109.8	109.38	107.39
105.68	110.24	108.59	108.32	107.72	109.47	108.74	108.4	108.15	109.07	108.9	108.73	110.56	108.29	106.7	107.87	108.5	105.98	108.7	108.95	107.56	107.3	108.85	108.07	108.44	106.17	108.81	108.09	105.26	106.53	105.33	108.51	106.9	109.3	107.68	111.11	106.86	107.38	107.87	109.85	106.93	107.31	108.7	108.59	107.88	106.77	106.95	110.04	110.14	107.4
107.02	106.18	107.14	105.58	105.78	107.76	104.64	103.43	104.89	105.33	109.35	104.59	104.53	106.19	105.96	104.51	106.59	104.52	106.74	108.23	107.63	106.14	105.73	106.95	105.36	106.51	104.25	106.55	104.19	105.23	105.13	104.01	105.51	105.23	105.04	106.55	104.64	105.29	104.55	107.23	106.94	104.95	106.99	105.58	104.37	106.3	103.93	104.82	108.78	104.53
106.18	105.39	106.09	103.5	104.3	106.62	104.9	104.68	105.45	105.52	104.69	106.59	106.66	106.64	105.85	105.69	103.16	106.42	104.81	107.55	106.31	108.52	104.35	106.49	107.02	106.28	103.62	105.88	106.26	105.38	107.96	106.19	106.08	106.01	104.65	105.76	106.17	107.43	104.71	107.53	107.45	104.72	105	105.48	104.54	105.46	103.59	105.25	107.18	104.72
100.05	101.91	98.784	101.22	102.15	102.94	100.5	96.795	101.29	100.84	99.849	101.07	100.93	99.856	100.9	99.876	101.48	102.07	100.21	100.42	97.447	99.924	99.989	100.81	100.57	100.58	100.13	101.4	99.222	98.767	99.883	100.83	100.06	99.143	99.201	100.59	98.098	99.116	99.521	101.9	100.07	98.625	100.2	99.817	98.635	102.07	100.02	99.724	102.28	97.568
107.16	107.32	107.12	107.8	104.84	105.29	105.67	105.16	109.15	105.1	105.2	105.5	106.29	105.99	106.22	105.63	105.28	106.48	105.67	107.46	104.88	109.65	107.53	106.94	106.21	106.26	107.51	107.3	107.53	105.41	105.31	106.66	106.72	107.11	105.59	107.15	104.51	104.72	105.71	104.95	105.52	105.76	104.98	106.3	104.89	107.27	105.48	107.45	108.16	107.99
102.09	99.602	101.56	99.761	100.27	101.57	102.28	101.31	102.24	98.521	102.9	99.195	102.74	101.53	102.19	100.36	100.74	100.56	99.912	101.51	101.36	100.95	101.33	100.09	99.966	101.55	99.214	100.75	99.567	99.872	100.31	100.65	103.57	102.92	102.08	99.216	98.322	102.13	98.031	101.51	100.76	98.413	101.89	101.88	101.41	100.97	99.671	100.44	100.03	99.249
104.74	105.49	105.77	105.26	104.09	107.82	105.56	106.28	103.05	105.16	106.19	106.12	106.33	105	105.05	105.03	106.58	105.72	104.84	105.71	107.8	105.57	105.65	106.97	106.99	106.5	106.76	108.19	103.73	105.99	107.29	105.85	105.96	105.28	104.85	105.71	104.67	106.16	103.2	105.35	106.98	107.38	105.34	106.68	105.55	104.2	104.51	107.09	105.55	107.66
98.1	98.222	98.066	98.903	96.929	96.781	99.12	99.087	100.7	97.134	96.527	98.236	97.822	101.37	96.406	98.374	97.717	97.515	99.191	98.084	99.442	96.471	98.044	99.567	96.641	97.154	99.642	99.62	97.805	96.934	98.919	100.55	99.053	98.817	97.862	98.436	98.15	98.104	97.991	95.961	99.357	98.072	98.618	96.673	97.677	97.576	99.206	98.462	97.428	97.474
108.67	107.41	108.72	106.18	107.67	107.85	108.36	106.17	107.46	108.65	108.43	108.8	106.76	108.18	107.57	107.34	106.64	107.34	108.77	108.06	109.5	107.61	109.31	107.96	109.17	109.53	106.88	109.59	109.45	107.48	106.57	106.39	108.91	108.09	105.58	108.3	105.27	106.19	109.66	107.54	108.28	110.72	109.33	108.59	109.08	108.42	108.09	107.27	106.28	107.81
101.1	98.562	99.443	99.399	97.763	98.413	99.136	99.631	98.668	99.926	99.145	98.303	99.021	98.58	97.686	99.172	101.6	98.14	100.96	97.367	96.641	99.556	99.845	99.086	98.261	97.633	99.884	100.62	99.152	100.4	99.286	98.592	97.828	98.279	98.688	99.688	98.667	96.288	98.881	98.22	98.54	100.59	101.56	99.364	99.647	99.199	98.404	99.008	98.671	97.363
104.11	108.42	103.66	104.74	106.46	106.03	105.32	105.02	104.49	106.53	105.73	105.98	106.81	104.97	104.72	105.22	106.94	105.06	104.14	106.13	104.88	106.82	105.66	106.16	105.68	105.34	105.94	104.94	105.28	103.87	105.66	104.26	104.75	105.5	106.17	104.4	101.06	106.77	106.88	106.94	107.2	104.96	106.28	104.93	103.23	106.51	106.63	104.69	104.57	106.05
107.07	109.97	108.17	107.83	109.29	106.37	109.65	107.03	107.9	107.66	109.78	109.76	107.36	109.34	106.61	108.66	110.08	106.83	107.13	106.58	108.74	107.86	109.34	107.42	109.48	107.04	106.67	109.37	108.69	106.06	108.32	106.95	107.22	107.54	108.04	109.41	110.84	110.12	108.14	106.81	107.58	109.34	107.83	107.39	107.96	106.36	107.42	107.98	108.67	108.68
112.34	112.86	110.46	110.22	113.73	110.77	110.03	110.38	111.83	109.7	109.74	110.81	111.39	108.94	110.85	112.48	109.23	110.97	110.81	110.48	109.08	109.86	110.67	112.52	110.6	112.67	110.07	109.94	109.11	111.11	110.26	108.45	112.62	113.22	110.51	110.65	111.52	112.49	110.46	110.92	110.59	109.77	112.66	110.15	109.95	110.52	109.52	108.08	109.5	110.33
101.43	100.37	100.39	102.76	101.69	100.8	99.441	100.33	101.06	99.786	100.82	100.36	101.11	98.476	99.42	100.95	99.658	101.93	101.72	98.762	99.304	102.01	101.13	99.092	98.866	103.08	100.19	102.26	99.565	100.22	101.2	101.86	99.635	102.4	100.71	102.29	100.4	100.4	102.8	100.43	101.77	100.92	100.8	101.71	100.67	101.83	99.631	101.29	101.07	99.173
107.4	105.84	109.94	107.96	107.71	107.23	106.52	108.08	107.37	109	107	108.47	105.91	108.37	108.02	107.21	106.72	108.73	104.8	108.44	108.59	107.05	108.21	109.66	107.92	108.17	107.52	107.22	106.5	108.14	106.19	107.31	105.81	109.54	109.32	106.72	108.04	110.35	106.87	106.54	108.87	106.29	107.96	107.77	107.03	108.38	107.72	107.45	107.72	105.96
104.44	107.41	105.88	105.71	105.7	105.43	107.1	105.6	107	103.42	105.76	107.23	105.95	106.43	107.5	105.93	106.81	106.96	106.83	107.79	105.53	104.92	109.48	106.42	106.59	106.9	104.51	105.44	105.49	107.08	107.63	105.9	105.11	106.71	107.24	108.26	105.22	107	107.23	105.43	105.02	106.59	105.05	105.23	107.14	106.29	106.43	108.35	106.28	106.01
108.76	108.45	109.2	108.45	107.75	107.43	108.59	108.47	107.81	110.62	106.33	108.83	108.49	108.49	109.17	106.87	108.46	107.33	105.43	107.81	109.32	108.87	109.36	109.86	106.61	109.11	106.89	110.2	107.09	105.95	108.23	110.48	107.55	108.51	109.28	108.78	106.95	106.8	110.02	105.75	107.98	110.27	106	107.18	107.19	106.56	108.67	109.29	109.11	107.03
108.6	108.69	107.71	111.21	107.59	107.19	108.75	108.77	108	107.72	107.03	106.96	107.78	108.96	106.29	109.5	107.18	107.87	108.08	108.24	107.19	109.02	108.24	107.56	108.96	107.17	109.29	111.35	107.2	105.89	108.64	106.81	106.79	107.02	105.57	108.78	108.86	109.59	110.45	107.41	106.02	107.16	105.61	110.29	110.81	108.56	107.04	106.48	107.19	106.87
96.461	97.191	99.07	100.06	99.282	97.742	96.425	98.428	97.965	97.185	97.018	98.859	97.173	98.214	98.321	97.46	96.273	97.156	97.804	97.107	99.165	99.007	99.39	100.18	94.783	99.447	100.26	100.72	98.842	98.357	99.146	98.306	97.137	96.452	99.243	97.28	98.573	98.327	99.021	98.393	99.62	98.744	99.755	99.021	98.255	99.878	98.123	97.574	98.599	96.464
106.48	107.69	105.02	107.45	107.54	107.23	108.96	105.38	106.14	106.35	104.82	107.1	108.86	107.28	104.87	106.49	106.87	110.02	105.75	106.93	105.78	106.9	105.12	105.56	106.15	107.08	106.77	105.01	105.17	107.01	105.2	107.61	106.37	106.17	104.57	105.94	106.78	105.01	104.99	104.79	105.19	106.45	106.61	105.88	107.95	104.49	106.86	104.65	107.34	107.7
107.74	105.74	107.7	109.79	107.32	107	107.35	110.8	107.85	107.08	106.81	107.33	109.62	107.73	107.87	108.31	109.59	110.23	110.18	107.11	109.28	108.17	109.1	106.92	107.36	107.29	106.77	107.03	107.78	109.28	108.12	110.48	107.99	107.79	109.48	107.02	107.22	108.22	108.28	109.41	107.22	109.18	108.68	108.93	109.9	108.78	108.44	107.52	109.56	109.11
106.23	104.2	104.77	104.59	106.02	105.94	104.69	105.55	107.06	104.29	102.6	104.93	106.57	105.2	103.79	105.23	104.92	107.81	106.12	107.13	105.35	103.69	104.68	108.46	106.57	107.17	105.14	104.77	104.93	107.32	106.17	104.79	106.32	107.34	107.66	105.16	106.26	103.56	106.48	106.26	106.26	105.12	104.1	103.89	106.73	106.83	102.94	103.92	103.96	105.82
98.241	94.486	97.909	100.34	97.492	100.69	97.495	98.204	97.783	98.408	99.261	98.022	98.505	97.609	96.521	96.962	97.931	98.357	99.018	98.996	99.138	98.442	97.613	100.71	100.87	99.768	97.886	98.91	99.46	98.576	99.453	99.091	97.282	96.973	96.999	98.022	98.474	98.401	97.898	96.969	96.799	99.551	98.939	97.379	98.985	98.667	98.323	96.634	98.711	97.679
99.497	100.09	97.82	97.468	96.851	99.612	98.957	97.999	98.173	97.714	96.851	99.866	98.951	99.221	96.948	97.7	97.67	100.33	99.711	98.199	97.334	97.721	98.795	98.444	99.265	97.922	99.475	101.33	97.511	99.81	98.78	98.442	97.962	96.682	100.07	97.29	97.112	97.908	99.625	97.836	98.255	99.235	98.582	97.439	99.088	97.471	100.56	98.082	100.46	97.018
110.37	109.92	106.44	107.77	109.72	107.31	111.09	107.34	107.82	109.71	107.31	107.21	109.01	108.06	110.22	105.66	106.74	107.08	108.47	108.2	109.09	107.3	107.29	109.67	107.31	108.27	107.79	105.98	108.21	104.82	107.69	109.14	108.94	107.72	107.86	110.01	108.08	108.17	106.98	108.52	106.25	106.2	108.54	106.7	106.83	107.04	109.59	109.23	107.91	106.62
107.74	106.4	106.17	109.59	107.54	108.59	106.56	105.76	107.53	107.13	109.86	108.7	106.56	108.45	107.04	105.7	107.54	106.26	109.04	108.37	107.15	107.16	109.11	105.09	108.17	108.92	107.17	108.64	108.7	106.07	109.27	106.17	106.31	108.63	110.32	106.27	108.9	105.86	107.94	109.27	106.29	106.86	107.28	107.36	109.16	107.64	107.73	108.85	107.34	107.2
104.61	106.1	107.83	105.11	107.15	106.6	107.86	108.05	106.83	107.4	104.64	105.71	109.05	104.88	105.05	105.47	104.54	104.94	105.49	106.81	106.11	105.46	107.83	106.59	108.78	106.35	108.33	105.67	106.91	105.31	105.65	105.41	105.8	108.08	105.78	106.35	106.38	107.02	107.09	105.04	105.87	104.25	106.47	107.66	104.71	105.27	105.72	106.88	107.02	104.51
99.219	99.694	96.785	97.023	98.596	99.624	98.977	96.82	96.962	100.54	98.732	96.849	94.391	97.759	96.042	97.457	98.192	98.63	97.355	98.758	95.488	96.694	97.991	96.121	99.121	99.326	100.19	98.852	100.33	97.665	96.974	96.708	97.781	98.546	97.833	97.597	95.317	97.664	96.155	98.319	98.274	97.34	97.665	98.784	98.783	98.15	98.343	97.945	98.094	96.26
98.745	100.15	99.635	100.75	100.04	101.01	99.94	98.983	99.769	99.175	99.864	99.539	99.873	100.1	99.547	96.909	103.05	101.18	101.64	99.25	103.32	101.39	100.1	98.698	101.28	99.616	100.24	100.75	99.659	97.697	98.991	100.7	102.02	99.153	99.808	99.381	100.63	99.881	99.945	100.19	99.907	101.33	100.06	99.753	101.57	100.56	99.802	101.09	100.96	100.89
105.91	103.68	106.45	105.06	102.97	107.12	105.78	105.54	107.23	105.63	106.1	103.69	105.67	106.72	106.01	104.36	104.6	106.16	104.5	105.72	106.51	104.86	105.1	106.47	105.52	107.02	107.08	104.48	106.19	106.43	105.33	108.27	106.01	105.14	105.9	106.18	106.3	106.14	106.4	104.83	107.63	105.03	107.18	104.07	105.73	105.27	105.58	106.15	104.26	105.52
104.6	105.14	107.37	102.74	103.94	104.61	103.15	106.85	103.6	104.41	108.06	105.56	105.8	106.88	106.3	104.21	105.52	106.74	106.32	106.03	106.76	105.22	105.25	104.72	103.59	104.93	104.92	106.52	105.11	105.81	106.16	106.21	104.56	107.44	107.34	105.58	107.27	104.08	105.47	106.67	105.6	103.76	103.91	104.11	105.46	105.16	104.94	105	105.07	105.68
98.421	99.601	98.369	100.09	98.855	96.991	99.773	99.086	98.448	98.877	99.308	99.939	98.703	98.869	100.65	100.42	100.03	99.146	98.231	100.79	99.403	98.682	97.966	98.875	98.982	99.564	98.966	99.439	96.66	98.358	99.58	98.745	99.172	96.566	98.119	99.46	98.15	98.089	98.212	98.691	96.668	98.206	100.11	98.85	98.087	98.905	99.041	98.613	99.395	98.335
108.47	109.7	108.12	110.84	109.55	112.05	108.37	110.57	111.05	109.72	110.04	109.7	108.43	109.48	111.77	110.31	110.19	108.68	109.95	109.32	110.05	111.51	112.95	112.4	110.87	111.26	109.92	109.39	109.97	112.49	109.69	110.3	112.17	109.51	112.61	111.21	110.63	110.04	109.87	109.79	107.4	112.06	111.62	111.22	110.68	110.83	109.24	110.32	111.11	109.76
108.21	108.04	109.63	106.92	109.01	108.17	106.85	108.35	109.26	108.01	107.8	108.99	108.99	107.91	109.05	108.27	109.04	108.96	105.98	108.92	109.08	109.43	108.97	107.84	106.86	109.76	108.21	108.49	109.69	107.5	108.66	109.92	107.05	107.47	107.65	109.23	108.58	106.45	108.46	108.62	109.59	108.8	107.18	107.73	109.69	110.04	107.04	108.86	108.59	109.31
100.34	101.35	100.5	102.28	101.98	99.964	100.92	99.148	100.83	101.06	102.23	101.62	100.59	102.75	101.24	99.228	101.04	100.93	99.514	101.03	99.001	98.959	101.9	101.07	101.58	99.46	99.294	99.828	100.91	101.25	100.88	100.5	100.1	101.81	101.15	99.867	101.91	101.8	101.66	102.08	97.747	100.16	99.748	100.47	99.646	100.43	102.92	101.55	100.48	101.28
105.78	105.12	108.11	105.64	107.25	106.32	103.99	106.25	103.74	106.48	105.49	106.11	107.02	106.55	103.88	105.96	104.89	103.53	104.97	105.95	108.38	105.96	104.65	103.99	107.62	106.79	106.68	106.59	107.15	105.04	105.16	104.4	104.49	107.43	105.67	106.52	106.49	103.67	104.54	104.93	106.25	105.17	102.66	107.52	106.23	106.67	104.25	106.66	106.9	106.03
106.31	106.54	106.73	107.23	107.46	105.74	105.76	105.2	106.28	105.74	105.64	107.12	107.14	104.72	105.24	105.1	106.98	105.55	105.79	106.33	104.97	104.88	107.51	106.06	106.17	107.74	105.44	106.72	105.49	105.06	105.02	105	103.96	107.71	104.85	106.89	105.67	105.87	104.61	104.88	104.24	105.31	103.91	106.2	105.46	103.03	104.74	106.73	105.93	106.6
109.88	106.3	106.42	106.99	107.65	106.63	105.76	106.73	107.79	106	108.05	105.73	107.56	108.3	108.34	107.91	109.39	108.65	107.05	107.62	106.93	109.37	108.56	108.23	107.54	106.82	108.16	108.05	108.71	107.18	107.68	105.14	106.43	109.71	107	105.93	105.09	106.93	109.89	107.2	107.81	107.83	109.18	108.67	108.51	107.41	106.59	107.64	108.73	109.31
111.31	107.98	107.35	108.52	106.74	109.63	109.22	106.43	106.92	109.29	109.56	106.37	109.45	106.62	105.53	108.51	107.95	107.7	108.11	107.5	106.02	106.82	106.59	108.7	107.91	109.16	107.48	106.78	106.44	106.77	107.36	106.87	107.67	109.09	107.68	109.6	107.4	108.07	110.19	108	108.32	107.32	110.04	107.42	108.77	107.44	108.17	106.34	106.98	108.68
106.83	106.95	107.47	105.9	106.03	107.71	104.56	106.11	105.13	104.34	105.94	107.29	106.18	106.05	104.56	106.38	106.94	105.62	104.24	108.28	106.13	105.42	106.23	105.61	104.86	109.24	105.77	107.24	104.82	106.35	106.1	107.28	105.12	103.79	102.41	107.73	105.61	107.27	107.7	105.55	106.73	106.86	103.02	106.28	105.83	105.83	105.23	105.73	105.25	104.83
110.92	109.33	111.48	111.1	111.46	111.32	110.88	110.09	110.6	111.33	111.65	110.51	110.67	113.22	112.02	110.36	111.04	113.41	111.94	109.94	110.81	111.18	109.57	112.5	110.42	111.18	110.84	110.79	110.83	109.45	109.79	109.91	108.52	108.49	109.35	107.88	111.42	109.64	108.94	109.46	109.57	110.83	110.12	109.03	111.72	111.8	109.96	109.4	111.34	113.41
104.25	107.21	107.49	105.62	105.98	104.45	104.84	104.64	105.52	105.08	108.11	106.67	106.58	105.73	103.56	103.72	105.08	108.11	108.12	104.39	109.32	106.34	105.66	106.17	105.58	105.63	106.31	103.83	105.99	103.1	105.09	106.67	106.21	105.31	104.04	106.62	106.78	104.94	105.67	104.34	104.9	106.07	106.79	108.35	105.42	108.68	108.06	104.83	104.93	103.86
104.09	105.72	105.43	105.51	106.6	105.85	106	104.72	105.16	106.8	105.7	107.14	106.11	105.66	104.79	104.65	104.34	105.3	105.43	105.38	105.3	108.17	104.62	105.08	103.05	103.89	105.66	107.29	104.3	105.2	103.06	103.36	106.69	105	106.46	105.65	104	104.95	107.12	107.72	104.53	107.2	103.74	106.21	104.64	107.17	105.85	108.4	104.79	105.03
104.64	104.31	106.79	102.54	105.87	106.71	106.89	107.52	105.74	108.03	106.08	104.98	104.1	106.11	105.93	105.49	105.89	104.77	108	105.06	106.63	106.81	106.17	106.34	105.95	105.88	105.43	104.8	104.56	105.62	105.1	104.74	104.52	104.96	105.55	106.98	105.42	106.16	104.47	105.38	104.76	106.93	105.89	106.58	107	103.73	107.79	107	107.33	104.28
104.66	105.04	103.83	105.81	105.75	104.44	104.54	104.25	108.18	106.55	104.47	103.51	105.79	105.09	103.5	103.91	104.76	106.21	104.99	105.03	106.01	106.35	107.51	106	106.51	105.65	105.14	104.74	105.86	106.29	105.41	106.28	104.86	105.29	103.13	103.8	105.97	105.98	104.69	107.19	104.47	105.67	105.86	106.65	105.47	104.53	106.32	106.1	106.22	108.19
106.18	106.27	105.3	105.73	106.81	105.43	105.9	105.62	106.18	106.41	106.94	106.28	105.86	107.05	106.28	103.28	106.02	105.9	107.43	108.63	106.21	105.77	106.38	106.89	105.53	106.85	107.36	105.88	108.11	106.16	109.42	108.62	105.09	107.47	107.63	106.31	106.47	106.53	107.6	108.27	109.33	106.99	104.29	107.29	107.49	109.06	105.59	104.29	106.43	107.45
107.45	105.1	106.49	106.22	103.32	106.36	106.18	107.34	106.8	106.58	103.73	105.42	106.83	106.96	104.58	105.01	106.36	105.42	106.74	104.91	108.33	106.2	105.48	107.37	103.84	103.84	106.52	104.18	107.04	106.02	104.93	104.38	106.13	104.97	104.02	104.71	106.32	106.14	106.95	105.33	104.56	105.2	104.43	105.17	108.27	106.45	106.31	105.43	103.11	106.84
105.62	109.1	107.42	108.42	107.69	108.11	108.11	107.24	109.57	109.92	108.89	107.66	108.02	106.67	108.05	109.64	109.85	108.09	109.27	108	110.68	107.83	108.75	109.26	108.95	106.84	108.4	108.41	108.79	107.33	107.63	107.57	108.11	109.08	107.75	108.45	109.61	106.11	107.71	106.94	109.65	105.4	109.87	110.25	108.38	109.99	111.7	109.22	107.18	109.32
98.782	98.95	94.679	98.075	97.964	98.83	98.482	99.862	97.722	97.972	97.286	95.403	98.107	98.899	98.93	98.102	97.371	97.344	95.013	97.621	97.749	99.82	99.04	94.354	99.417	96.397	97.431	97.086	95.489	97.851	97.84	96.773	98.783	98.324	98.882	97.525	97.652	98.526	96.907	97.57	97.575	97.051	97.362	97.284	98.437	97.158	97.696	98.765	97.996	98.253
105.96	105.48	108.88	107.35	105.48	107.16	102.63	107.56	105.4	107.77	105.1	105.42	104.92	106.4	104.62	105.2	104.95	105.09	108.14	104.46	105.89	104.09	106.52	109.03	108.07	105.42	108.7	105.98	107.8	106.87	108.46	106.31	104.92	104.87	104.63	106.37	105.63	106.9	106.14	107.86	107.7	107.06	106.01	106.39	108.23	107.55	109.38	106.09	107.82	109.38
101.49	100.59	99.35	98.97	101.93	99.17	100.29	98.385	100.27	99.549	99.936	98.834	99.323	98.371	101.01	100.69	99.88	98.725	102.49	100.53	99.854	101.35	102.14	101.37	101.07	101.13	102.61	99.054	104.56	96.977	99.668	101.03	100.29	101.64	99.082	102.58	100.95	99.328	102.51	100.56	101.73	101.76	101.02	99.834	100.62	98.531	100.44	101.71	100.45	100.55
106	105.22	108.09	105.03	106.15	106.47	105.9	103.87	104.83	106.55	106.2	105.13	107.78	108.14	103.21	105.89	104.5	106.31	105.46	106.27	104.67	104.99	105.61	106.08	105.26	106.93	106.15	106.68	104.99	103.84	104.19	106.87	104.66	105.33	107.37	104.88	106.45	107.14	106.2	103.63	105.43	107.79	105.51	105.07	103.69	105.68	104.66	106.5	104.12	105.54
97.385	98.736	98.475	97.38	97.717	100.69	97.497	100.42	99.745	98.621	99.719	101.51	98.309	98.832	99.329	97.397	97.75	99.005	98.574	99.954	99.094	99.118	98.167	99.708	99.513	98.789	96.042	99.184	97.077	98.707	97.407	99.226	98.556	100.51	98.389	99.665	100.63	99.712	99.267	99.928	97.868	96.732	99.5	101.06	95.48	99.635	98.503	99.975	99.537	99.807
104.52	106.03	104.33	104.98	106.98	106.02	105.03	108.25	106.17	106.43	106.44	106.12	106.97	103.5	102.9	104.76	103.92	108.38	103.72	103.86	104.74	105.83	105.83	106.74	105.95	106.31	106.3	107.34	105.59	107.55	105.69	106.91	105.91	106.41	104.24	106.02	105.07	104.51	105.41	105.69	106.16	105.86	108.62	107.04	105.66	105.98	107.25	104.86	105.05	105.25
107.43	107.46	106.79	107.42	107.84	107.74	108.49	107.21	105.75	106.13	107.04	107.09	108.31	107	105.28	107.45	106.19	103.74	106.81	106.8	107.04	106.94	105.6	109.5	105.6	106.53	106.04	107.19	107.26	107.07	107.62	105.07	106.49	108.28	109.73	107.48	106.95	106.34	106.39	106.45	106.87	107.06	106.66	103.86	107.03	106.57	106.99	107.13	106.22	104.18
101.16	97.336	99.343	98.431	97.969	99.238	101.33	102.35	98.794	100.33	100.68	101.18	99.035	99.178	101.02	101.14	100.4	99.076	98.436	100.29	98.952	99.385	100.81	99.53	102.04	100.41	99.727	101.52	102.57	98.748	102.21	100.33	98.939	101.51	101.53	98.368	100.31	100.59	100.53	101.21	102.13	98.557	99.918	101.98	98.355	99.846	98.965	99.716	100.33	101.66
105.29	107.82	107.4	108.79	106.77	106.42	106.93	106.88	107.07	105.19	107.22	107.69	106.79	105.86	107.47	105.84	108.2	106.93	107.51	106.28	107.02	107.11	108.41	106.78	106.18	105.84	105.97	108.4	104.6	106.11	105.72	107.11	105.22	107.37	106.13	104.44	106.83	104.78	108.12	106.61	105.82	107.86	105.23	105.83	108.54	105.84	106.87	107.02	104.77	107.22
105.41	106.58	106.7	106.76	105.59	106.64	104.23	101.57	108.26	106.98	108.02	105.85	104.12	106.12	106.39	107.91	106.91	104.61	106.94	107.86	107.28	105.48	108.5	105.65	107.88	107.31	106.07	105.59	105.7	107.42	105.69	106.39	105.04	107.48	109.87	107.36	105.43	105.62	105.76	107.59	105.89	105.31	106.12	104.06	107.87	106.28	106.57	105.45	105.63	105.68
107.24	108.43	107.65	108.74	109.39	107.88	110.17	108.77	108.26	108.03	107.65	107.02	110	109.64	107.64	107.11	109.24	109.47	110.65	108.29	108.38	109.69	107.49	108.75	109.57	111.05	108.3	111.68	110.71	106.97	107.57	109.08	108.87	108.88	108.12	108.96	110.85	107.87	104.79	109.85	106.57	109.31	109.6	109.41	109.31	112.57	108.34	109.23	109.86	108.75
105.81	109.03	106.26	106.1	104.86	105.63	104.6	104.97	108.88	107.55	107.25	107.12	105.09	108.82	106.29	105.28	104.92	105.24	106.69	107.44	104.85	106.02	107.5	107.34	105.63	104.88	106.21	105.66	106.8	105.8	104.99	106.9	107.36	104.05	104.51	104.93	106.73	107.35	106.98	105.82	108.23	104.56	106.7	107.77	109.22	106.49	104.57	105.28	106.24	107.14
108.31	109.19	110.3	110.38	109.65	110.6	108.52	111.34	110.99	111.34	110.1	109.63	108.95	109.09	108.56	110.96	111.95	110.17	110.73	110.08	111.05	110.73	110.83	109.96	108.7	109.91	112.47	111.46	111.28	111.4	110.27	111.69	111.34	110.46	111.39	108.94	109.49	110.72	110.73	109.41	111.27	109.46	110.23	108.82	109.34	109.42	110.64	111.82	108.79	112.64
104.67	105.38	105.18	103.65	107.29	104.52	106.4	106.31	105.07	105.49	107.38	106.15	106.55	107.78	106.48	105.66	104.51	105.08	106.21	105.64	106.9	104.36	105.46	104.12	106.92	104.63	105.47	105.12	104	105.74	108.58	106.21	105.3	107.14	106.92	105.21	105.4	105.86	105.14	104.55	104.34	104.25	104.75	105.63	108.53	106.95	106.11	103.85	103.83	103.49
100.63	101.19	98.465	99.301	99.862	100.7	104.46	99.67	100.58	101.14	100.79	101.55	98.124	100.08	100.84	102.53	101.77	100.16	100.92	100.79	100.53	100.08	100.72	98.92	100.75	101.28	100.71	100.54	100.38	97.794	99.972	101.2	101.19	100.5	99.899	100.93	101.07	101.4	103.12	101.14	100.15	99.913	100.72	100.6	100.99	101.81	101.61	100.4	99.991	102.49
97.244	97.163	98.828	97.411	99.035	98.079	99.623	99.493	97.439	97.859	99.554	99.085	98.921	98.2	97.352	98.198	97.889	98.49	97.325	97.703	98.117	98.074	97.475	97.431	101.09	97.489	97.214	99.026	99.449	97.068	97.2	99.515	97.276	97.038	99.126	99.379	98.813	98.067	96.226	97.2	96.506	98.761	98.379	97.368	97.206	97.72	98.378	98.114	98.311	97.56
100.74	98.465	101.38	100.81	97.997	101.97	100.43	100.54	98.477	100.44	99.378	101.51	100.54	99.023	100.5	99.031	100.63	100.64	100.76	101.92	101.37	102.55	101.02	100.1	100.09	99.443	100.89	100.17	100.82	101.02	98.86	99.313	99.869	100.18	102.05	101.92	101.14	100.33	100.35	100.88	97.233	98.104	100.4	100.53	100.56	98.865	100.81	99.966	101.89	99.213
110.07	107.14	107.05	108.11	107.3	108.93	107.48	109.68	107.1	106.66	109.19	109.19	108.88	108.16	109.78	110.41	107.86	108.42	106.68	108.79	110.05	109.12	110.49	109.69	108.04	105.94	109.02	106.6	108.75	106.7	107.29	107.63	109.53	109.19	110.69	108.72	108.9	109.65	110.54	105.35	109.11	106.72	109.25	106.87	107.82	108.83	107.75	107.83	108.25	107.47
105.24	105.4	107.59	107.51	107.18	108.49	107.04	107.23	106.39	106.46	105.88	105.44	106.84	107.69	106.81	107.17	104.39	104.47	106.41	106.21	105.88	107.59	105.18	106.61	108.59	107.94	106.47	106.73	107.62	105.7	106.67	106.55	107.65	107.22	105.03	104.74	106.35	105.57	105.73	105.69	103.59	104.85	103.69	106.03	108.21	106.07	107.35	103.92	106.87	107.11
105.72	105.78	104.62	107.25	105.07	106.34	103.92	105.44	106.22	104.87	107.44	105.68	105.3	107.14	106.78	108.25	105.85	107.54	104.82	105.94	106.04	106.8	106.9	106	106.48	107.44	103.95	105.18	108	107.22	105.36	105.02	106.93	105.73	105.99	106.12	105.23	106.73	106.21	107.05	107.68	106.3	106.28	106.89	106.86	105.18	106.25	108.83	106.67	105.23
106.67	105.38	106.27	106.82	103.77	106.27	106.66	105.71	105.9	103.03	106.93	106.11	104.38	107.44	104.45	105.39	106.09	105.43	105.92	106.44	107.22	105.17	105.01	107.28	107.52	107.14	106.95	104.14	105.32	105.48	103.91	105.93	106.18	105.91	106.2	105.1	106.22	105.86	107.95	105.31	106.49	104.45	106.28	106.75	106.27	106.51	104.17	104.58	106.37	105.4
102.62	98.118	100.51	101.19	99.909	101.24	102.75	99.038	99.673	99.69	100.71	100.83	101.48	100.58	100.93	100.31	99.363	99.699	99.896	99.607	101.13	100.6	100.64	99.802	101.69	100.36	101.49	101.59	98.894	101.38	100.98	101.21	100.57	98.627	101.32	103.02	102.74	99.163	102.48	102.51	99.992	103.18	100.11	100.35	99.865	101.04	100.85	102.06	101.2	100.41
101.66	100.43	101.11	102.29	99.055	101.05	98.873	101.62	99.095	101.44	99.944	101.82	98.627	101.04	99.851	100.48	99.338	101.66	100.28	101.09	99.153	99.875	103.54	100.9	99.407	99.48	101.99	102.63	101.24	102.53	103.68	101.87	99.919	100.54	101.82	103.83	101.61	102	101.94	103.07	99.148	100.53	101.82	100.24	101.83	102.75	100.38	104.01	100.33	99.919
100.26	99.283	100.15	102.32	101.31	98.206	100.22	101.37	100.24	98.794	100.1	100.41	101.24	96.766	101.47	100.69	99.269	101.81	102.73	102.03	99.859	99.457	98.929	101.32	102.57	101.89	98.471	100.51	100.2	101.69	98.373	99.012	103.17	99.63	100.72	99.859	101.23	100.81	100.55	99.939	101	99.382	100.8	100.75	102.05	100.08	99.046	99.892	101.83	101.39
106.4	108.81	105.8	106.13	105.38	104.98	104.31	107.64	105.2	105.99	108.12	105.5	106.32	106.41	108.16	106.32	104.44	105.08	105.75	106.78	105.81	107.98	103.31	106.98	108.25	106.84	107.29	105.71	105.9	106.56	106.65	107.72	105.89	107.1	108.01	103.56	105.44	105.54	107.16	107.22	108.42	107.72	105.32	105.69	107.87	107.28	106.49	106.82	105.26	107.12
106.66	106.39	106.5	107.26	108.65	107.57	109.36	106.25	107.19	106.27	105.09	108.84	106.49	107.25	106.79	109.69	106.12	105.98	106.83	106.5	106.93	109.01	105.33	106.52	107.48	106.54	106.52	105.58	106.09	106.81	105.29	104.52	107.18	107.95	104.87	106.53	108.8	105.68	104.09	108.8	106.25	106.36	106.86	108.22	106.32	107.2	109.09	105.7	107.72	108.28
106.55	109.26	109.5	111.04	109.7	108.96	108.09	109.53	108.97	109.24	110.78	108.4	107.48	108.06	107.48	107.67	109.2	109.22	107.31	108.56	111.08	108.43	107.85	109.74	107.55	108.68	107.57	108.89	108.49	109.11	108.47	108.09	109.74	109.54	108.57	108.76	109.31	106.84	107.76	110.11	108.95	108.93	107.21	107.18	108.83	107.21	107.41	109.42	107.12	110.4
110.88	109.61	110.44	110.76	109.49	108.73	110.63	108.54	108.59	109.83	112.76	108.68	111.2	110.72	109.31	110.55	110.57	110.63	109.75	112.6	111.3	111.27	109.43	113.07	108.99	112.24	110.94	110.22	110.03	109	107.86	110.01	112.01	109.47	110.61	109.91	113.02	109.89	109.86	110.96	109.38	107.61	111.24	110.46	110.44	111.59	112.06	110.62	109.77	107.89
111.39	111.21	110.73	108.95	109.2	109.55	110.83	109.87	111.27	108.13	110.39	112.26	110.8	111.19	111.91	111.19	109.98	111.12	110.69	109.84	110.23	108.04	109.68	108.81	112.63	109.32	111.74	112.67	110.46	111.21	110.96	109.62	110.32	112.3	107.91	110.25	111.22	109.25	109.57	110.68	111.13	110.74	108.39	111.65	110.09	108.9	110.31	110.53	109.29	110.82
106.85	108.61	107.32	108.35	108.95	107.63	109.8	108.4	110.3	109.43	107.45	107.92	106.49	106.67	106.84	109.13	106.25	110.22	109.12	108.71	108.41	107.55	109.5	108.79	106.85	109.63	107.16	110.03	108.41	107.92	109.06	108.69	107.81	108.42	107.6	109.46	110.38	108.07	107.22	108.59	108.38	108.87	106.05	108.76	108.43	106.1	109.23	108.37	109.98	108.16
103.27	103.45	104.41	105.58	102.49	103.58	104.78	102.81	104.35	102.08	102.42	103.85	102.71	102.87	103.04	102.34	102.66	104.1	102.7	102.93	103.9	103.29	103.96	101.57	103.53	103.42	101.63	101.94	104.01	102.66	101.69	103.42	102	103.73	99.515	100.87	102.42	102.67	102.12	99.273	102.9	103.18	102.49	104.93	102.84	105.25	103.76	103.43	102.83	103.43
104.61	103.6	104.45	105.88	104.64	105.61	105.14	105.37	104.45	104.09	102.63	107.01	104.07	104.72	105.49	105.71	104.57	106.27	106.22	105.55	104.88	105.6	105.75	103.32	103.7	105.79	104.59	104.38	105.09	106.49	106.34	105.06	104.76	107.58	104.43	106.33	105.68	105.78	104.87	107.06	105.88	103.49	105.04	106.18	106.28	105.99	104.73	104.97	104.8	100.89
98.18	97.421	97.317	98.387	95.421	98.145	99.389	98.713	99.27	98.315	96.796	100.36	98.962	98.381	98.993	99.655	98.703	96.907	98.107	98.099	96.648	100.73	97.508	98.666	95.038	99.682	96.966	98.042	97.463	97.642	97.741	99.332	95.497	98.128	99.513	98.074	97.512	99.376	99.276	95.612	98.282	96.338	97.722	95.842	98.251	96.502	97.559	98.634	99.05	97.42
106.12	106.51	106.28	105.41	106.39	106.81	104.16	106.34	106.74	106.6	106.78	104.59	108.14	105.36	103.71	105.24	105.31	108.48	104.85	105.16	103.36	107.4	107.03	106.45	105.31	105.47	106.31	103.53	107.4	105.89	105.38	108.01	103.58	106.63	106.98	105.63	106.35	105.18	104.95	106.05	105.43	105.04	106.49	106.49	105.34	107.7	103.7	104.79	105.34	104.45
108.58	106.07	108.73	107.91	107.28	107.75	108.79	107.05	109.04	107.83	108.27	109.18	108.25	108.24	108.57	109	109.98	108.43	109.6	108.12	105.64	108.05	110.03	108.48	108.07	108.6	107.9	108.54	109.48	108.29	109.47	109.46	109.57	108.18	109.15	108.03	109.93	108.66	109.84	109.62	107.75	107.31	109.2	105.63	109.23	106.29	108.78	108.18	106.59	108.42
101.21	103.67	100.04	98.909	99.07	99.956	101.59	101.17	100.45	100.69	100.15	101.92	101.32	100.01	100.1	100.6	102.85	102.61	102.85	103.7	100.99	99.332	100.1	100.34	101.19	102.83	101.52	98.922	99.311	101.08	101.5	100.23	100.92	100.38	100.59	100.51	99.892	100.55	98.569	101.19	100.84	99.972	99.137	100.19	102.56	99.442	98.422	102.32	99.347	98.847
107.94	107.39	108.29	107.76	110.54	107.2	108.02	109.1	110.17	108.81	106.51	108.19	106.43	108.2	108.41	105.8	107.86	108.63	106.56	107.68	111.03	108.62	107.22	107.49	107.76	108.56	108.63	109.15	107.67	105	108.47	111.25	109.24	107.52	108.91	107.78	108.22	107.33	107.36	108.34	108.38	108.18	107.32	107	109.1	108.25	107.11	106.64	111.6	107.66
104.94	106.9	105.33	105.86	105.6	105.14	106.96	105.5	104.82	105.92	104.03	104.69	104.89	106.06	105.91	106.07	105.63	105.15	102.78	106.5	104.77	105.85	103.36	105.54	105.61	107.61	106.13	105.56	104.44	107.19	107.57	106.29	105.35	106.23	104.72	105.91	105.57	106.76	104.78	105.73	105.52	106.62	107.61	104.69	105.74	105.23	106.21	105.3	104.98	107.55
108.29	109.65	108.42	108.38	110.6	105.7	106.31	106.93	105.16	107.29	108.65	107.85	109.61	109.44	107.54	107.29	106.15	107.49	107.7	108.92	106.76	106.33	107.99	106.5	107.94	106.5	108.39	106.27	109.53	107.45	109.15	108.09	108.91	107.4	106.38	108.57	110.52	108.83	107.86	105.91	108.69	109.36	107.93	107.84	107.44	109.84	108.85	107.96	107.14	107.54
108.73	110.36	108.27	108.35	108.01	106.01	108.31	110.04	106.84	108.82	105.93	108.32	109.55	107.01	107.04	108.37	107.95	107.9	109.05	105.9	106.82	108.52	108.15	105.93	108.43	109.44	109.65	109.48	108.05	107.98	109.41	107.09	108.1	107.38	106.87	108.6	107.77	107.99	109.27	106.29	107.54	107.07	106.75	107.61	107	108.94	108.32	107.63	107.8	107.38
111.45	111.45	111.89	111.24	111.79	111.31	109.62	111.71	110.69	111.43	110.77	110.7	108.76	110.22	109.24	110.07	108.78	110.53	109.74	110.82	111.75	109.58	108.92	111.14	110.05	109.97	108.1	111.69	110.06	107.57	111.6	112.86	111.7	110.42	110.38	110.78	109.83	110.04	110.85	109.24	109.31	109.84	109.22	110.75	109.65	109.99	110.77	109.51	110.1	110.77
110.68	110.32	110.05	110.24	110.79	108.91	111.29	112.61	112.44	111.76	109.69	108.21	109.62	111.8	109.58	110.2	110.88	108.68	111.79	111.22	108.75	111.53	110.96	111.59	110.34	110.45	109.93	111.19	109.79	108.34	112.39	110.57	107.98	110.55	110.44	109.5	109.14	111.66	108.84	110.62	110.02	108.85	112.1	110.87	111.92	110.86	110.86	111.16	110.07	110.68
98.061	99.433	98.875	99.498	98.613	96.763	98.256	96.213	98.375	99.806	96.785	98.565	97.2	97.019	96.843	98.544	97.098	100.28	97.567	98.459	96.731	99.032	98.193	98.089	99.001	96.776	97.925	98.96	97.221	97.507	97.359	97.104	94.681	96.411	99.229	97.12	100.32	99.05	99.597	99.823	97.921	98.042	99.73	99.306	97.792	97.177	97.185	98.957	97.089	95.461
105.25	103.5	106.39	106.35	107.58	104.72	107.47	104.03	104.51	105.58	105.58	105.93	105.42	105.87	105.6	104.7	104.1	105.73	106.43	104.27	103.21	104.57	104.94	103.85	105.63	106.23	106.74	104.53	105.6	106.4	104.1	106.86	104.67	106.71	105.43	104.85	104.92	105.78	105.72	106.66	108.87	106.03	106.9	106.93	105.94	106.54	106.17	105.86	105.48	105.84
106.84	105.11	107.03	105.72	108.4	106.62	106.01	103.28	104.62	105.57	104.51	105.98	105.14	106.51	106.05	104.08	102.67	103.58	104.99	105.46	105.87	103.85	104.94	105.78	107.05	106.7	105.75	106	105.63	106.43	105.85	106.2	106.18	107.44	105.66	105.38	105.84	105.28	107.1	105.84	106.78	103.6	104.05	106.28	104.01	107.48	106.47	106.13	108.04	106.73
107.62	107.2	106.55	107.4	107.68	106.67	106.45	109.08	106.88	107.84	107.58	108.62	107.36	107.19	108.18	108.99	109.85	109.24	108.03	108.18	107.05	108.21	106.37	108.38	106.07	108.37	107.03	105.83	107.28	109.15	108.11	109.83	107.59	106.83	108.22	106.59	108.16	110.32	108.88	108.19	108.35	108.94	107.51	109.56	107.19	110.22	108.82	109.05	109.49	107.49
99.871	101.5	99.322	101.02	97.263	100.65	100.94	104.13	102.09	102.31	99.821	100.98	100.26	100.18	102.16	101.75	102.61	100.77	101.46	100.57	101.54	102.4	99.798	100.41	101.83	100.44	101.91	98.316	99.391	102.19	100.23	100.95	100.36	99.533	98.772	102.33	101.21	102.54	96.471	102.48	101.46	97.471	101.09	102.13	100.64	100.45	101.51	102.06	101.14	99.108
107.05	108.93	110.48	109.82	111.55	108.03	106.26	106.82	108.23	107.03	107.65	108.89	109.86	107.24	107.22	109.94	106.35	110.02	106.58	106.91	105.94	109.54	106.65	107.56	108.16	108.11	106.97	109.58	109.96	107.88	108.26	108.05	109.11	109.86	108.08	110.3	107.53	108.05	107.37	107.84	109.55	110	107.13	110.89	107.13	110.25	107.82	109.3	109.99	111.05
108.23	108.95	109.66	109.34	111.11	107.04	107.21	108.88	107.33	108.12	107.56	108.66	106.76	106.47	109.76	108.21	110.56	107.2	107.81	108.3	107.39	108.63	107.43	109.08	110.42	107.43	106.89	108.15	108.07	107.63	108.88	109.5	107.72	107.17	109.49	109.5	109.11	109.46	106.31	107.08	107.89	107.26	107.44	111.3	109.74	107.55	108.64	107.17	108.22	108.76
107.68	107.83	105.9	107.83	107.87	109.1	108.13	107.27	107.63	107.34	108.82	108.45	108.01	108.72	110.76	108.35	109.76	108.3	109.75	110.52	108.68	109.45	105.53	107.51	108.67	109.65	108.39	107.44	107.41	109.86	108.84	108.79	108.84	106.7	107.53	108.06	107.88	108.29	109.55	107.13	108.32	107.59	107.8	109.36	109.34	109.8	108.77	107.86	108.38	107.59
105.97	105.54	105.75	106.14	108.2	106.94	104.7	106.89	106.12	104.42	107.22	103.93	105.42	108.63	107.94	105.47	106.4	107.51	108.65	107.67	105.41	105.81	103.67	106.95	107.44	107.45	108.36	108.2	104.73	106.8	106.61	104.58	106.18	106.6	107.82	106.42	108.85	105.62	105.9	104.82	107.44	108.63	106.2	107.24	105.68	106.77	105.46	106.47	105.74	106.15
109.61	109.52	109.28	107.39	108.19	112.13	107.06	108.79	110.66	110	107.13	110.49	108.64	106.23	108.21	109.59	108.85	108.95	108.87	109.39	108.78	108.21	109.09	108.04	108.8	108.96	107.37	108.45	107.57	108.81	107.07	110.27	108.11	108.46	110.05	108.02	108.62	108.23	109.46	108.11	110.37	109.2	108.07	108.08	107.13	106.46	108.11	108.19	108.71	107.41
106.08	107.16	106.08	105.06	106.52	106.91	108.27	107.41	107.04	107.02	106.96	106.25	107.46	106.25	105.3	103.79	104.36	108.05	105.53	104.58	105.4	106.01	106.01	107.45	105.05	108.05	106.74	106.24	107.25	106.8	104.07	105.65	106.66	105.55	105.53	106.33	106.19	106.57	106.13	105.18	106.46	105.83	104.64	105.35	106.47	106.62	105.03	106	104.76	105.65
97.198	97.97	98.299	98.719	96.212	99.297	98.087	97.899	98.088	97.531	98.112	98.597	98.241	99.123	97.396	97.713	96.913	98.855	96.094	100.84	97.116	97.815	99.273	98.42	97.524	96.953	98.891	97.901	96.632	100.48	96.664	99.875	97.791	98.11	97.174	100.02	99.417	96.12	97.917	97.519	97.924	98.437	99.343	95.789	100.05	98.566	99.231	97.777	98.505	100.09
97.353	98.496	96.46	97.698	96.284	96.013	99.228	96.544	96.768	97.301	96.508	97.497	97.956	98.238	96.592	97.958	97.133	95.862	98.098	97.234	98.136	97.327	97.464	96.083	98.379	96.396	98.746	99.025	97.57	97.983	95.023	96.452	98.131	99.412	98.382	97.862	97.408	97.091	99.852	96.607	97.375	96.489	98.934	97.424	96.4	100.78	97.775	99.492	99.779	98.057
108.43	110.43	108.68	107.25	106.22	108.1	107.24	108.65	105.11	108.04	107.59	110.26	109.52	108.49	108.56	106.91	106.92	106.54	107.39	108.94	108.11	107.67	107.07	106.34	107.47	106.73	107.14	106.26	108.05	109.8	108.75	107.53	108.47	106.75	107.33	111.02	108.63	110.76	109.44	107.22	108.2	108.67	109.37	108.61	108.64	110.2	108.98	108.31	108.88	108.96
108.07	106.48	109.1	108.62	110.62	107.06	109.83	108.18	109.49	107.34	107.48	107.61	109.67	107.87	109.86	109.45	107.96	110.54	109.47	107.17	105.58	109.74	107.34	109.34	107.98	109.78	107.2	107.96	109.8	110.54	106.39	108.21	108.81	106.76	110.08	107.18	106.13	108.13	109.36	107.7	108.23	110.33	107.3	109.38	107.43	107.77	108.02	109.86	107.66	107.21
97.681	99.542	96.001	98.752	99.317	97.985	99.155	97.798	98.638	99.055	99.098	99.205	98.733	96.364	98.49	96.7	98.669	97.95	97.74	98.235	96.575	99.625	97.077	98.171	97.608	99.445	97.666	97.174	97.794	99.504	97.147	97.804	97.231	96.383	98.93	97.774	98.23	96.442	93.16	97.369	98.856	95.866	97.419	99.212	97.294	96.696	98.464	97.915	98.682	98.233
106.43	105.73	105.65	107.17	106.33	105.29	106.36	106.35	106.3	106.79	106.11	107.35	107.24	103.97	104.56	107.77	108.57	106.62	103.26	106.29	107.76	106.95	106.45	106.9	104.26	108.18	107.61	106.43	106.63	106.31	104.82	103.95	105.06	104.53	106.32	107.12	107.81	105.99	103.99	104.79	105.55	104.67	105.23	106.5	106.39	106.42	107.47	104.88	104.94	105.34
104.41	104.71	105.59	105.97	107.13	105.62	106.48	109.46	105.04	106.78	106.06	104.91	105.5	105.66	104.85	106.26	108.15	104.74	106.23	103.35	105.45	104.09	106.41	106.15	105.57	105.5	106.03	105.84	105.17	103.64	106.91	106.77	105.69	104.99	104.45	105.86	105.22	106.35	104.98	102.66	104.68	104.32	104.8	104.97	105.14	107.08	105.8	106.54	105.53	106.87
107.57	108	108.46	104.42	107.36	107.62	108.27	105.51	108.29	107.49	106.41	107.18	105.93	108.52	106.67	106.89	107.5	108.46	107.43	107.02	108.68	106.74	107.98	107.29	110.95	109.47	107.13	106.25	106.76	108.72	107.36	107.69	107.82	107.08	106.77	108.85	108.53	106.58	107.87	110.24	107.91	105.47	106.13	108.68	107.32	108.78	109.01	108.11	105.79	107.76
97.982	99.87	96.885	98.899	97.308	98.971	98.997	99.569	96.876	97.551	99.018	98.113	98.2	98.337	98.66	99.785	98.148	97.251	99.58	98.489	97.821	97.709	99.009	97.902	98.909	100.6	101.88	98.161	98.357	97.896	99.965	97.971	95.774	96.927	100.69	97.415	98.195	98.838	98.263	100.24	96.336	98.304	97.074	99.184	98.271	98.837	97.028	99.875	97.805	97.182
106.7	109.98	106.79	110.84	109.87	109.76	108.67	109.42	107.66	106.61	106.49	110.01	106.89	108.13	108.7	110.66	106.33	108.69	107.06	109.1	107.48	110.47	108.62	109.17	106.38	106.97	107.66	107.88	107.84	108.49	108.64	109.74	109.74	107.07	109.28	107.3	109.01	109.4	107.74	108.45	107.97	107.64	108.72	109.84	108.24	108.11	109.12	110.02	108.5	108.93
107.61	109.71	108.28	107.51	108.24	106.91	106.91	108.17	109.6	107.64	105.45	108.43	108.15	109.18	107.88	107.29	108.17	109.78	106.57	109.76	107.14	108.08	108.44	107.16	108.78	107.54	107.01	107.04	106.89	107.82	109.26	108.18	108.77	106.2	110.03	106.87	109.55	107.84	108.77	107.68	108.39	107.81	106.85	105.42	108.13	107.55	110.09	108.37	108.53	108.24
105.47	106.23	103.45	105.45	104.27	105.94	108.95	104.73	105.64	106.13	107.22	104.75	107.53	107.17	105.79	106.79	105.57	105	108.2	104.91	105.36	107.69	104.26	105.27	108.59	105.75	105.39	107.03	105.4	106.28	107.37	107.95	106.09	104.46	106.9	107.03	106.61	106.96	103.2	106.5	106.64	106.29	105.79	106.91	107.22	107.53	106.61	109.46	107.09	106.88
104.26	104.59	106.35	104.44	105.39	105.74	105.5	106.88	103.61	104.32	105.06	106.02	107	104.76	104.24	106.83	107.48	106.38	103.49	105.87	106.22	105.26	105.94	107.12	107.44	105.86	106.97	104.61	105.4	106.9	106.1	106.84	106.56	106.45	104.43	106.85	106.62	106.18	105.69	105.37	102.77	104.99	104.4	105.84	106.53	106.71	105.09	105.45	105.51	105.87
106.62	108.74	106.78	105.16	107.46	109.37	106.69	108.88	105.64	108.16	107.09	108.25	107.57	106.86	107.3	106.65	108.63	109.52	106.82	109.5	106.69	108.85	107.81	108.54	109.01	105.57	107.12	106.55	107.53	109.74	108.41	108.39	107.13	108.62	108.16	107.88	107.83	108.02	108.74	109.84	109.98	109.63	107.5	107.61	107.06	108.84	107.87	107.19	105.88	111.5
110.19	110.64	112.38	110.13	110.87	110.82	111.68	110.3	111.24	108.69	110.69	112.58	108.35	109.77	110.44	109.42	110.21	108.27	111.39	112.09	110.33	110.69	110.88	111.11	107.94	109.87	112.91	110.69	109.65	108.66	111.51	111.05	109.27	111.03	111.41	109.81	107.99	110.71	112.56	109.26	110.67	110.56	109.89	111.42	109.83	113.34	108.73	109.7	112.47	111.41
108.38	108.72	110.11	111.36	109.97	109.75	111.76	110.94	110.58	110.03	112.31	112.83	107.74	112.79	108.72	108.68	109.68	110.63	110.55	111.3	110.66	111.1	111.37	110.25	109.85	108.36	109.47	110.62	109.04	109.54	109.5	108.9	107.75	111.89	109.85	110.56	110.07	109.4	111.39	110.31	109.22	110.02	110.85	110.57	110.15	110.05	113.22	110.61	109.3	111.72
105.91	107.89	104.8	105.93	104.35	105.68	106.99	105.59	105.35	106.22	105.54	105.4	104.57	105.36	104.63	106.17	106.34	104.85	106.05	103.44	106.1	106.32	107.06	105.3	106.33	105.42	106.65	104.36	104.28	104.79	104.5	106.36	105.62	104.72	105.44	103.51	104.64	105.17	105.64	106.74	105.66	104.5	107.66	104.76	105.18	106.7	107.47	106.9	105.41	106.68
97.894	100.18	97.962	98.491	96.478	99.377	97.507	98.562	99.97	96.781	97.017	97.509	100.17	97.414	97.512	99.655	98.431	98.185	99.444	99.604	99.417	95.727	97.53	96.364	99.346	95.792	99.023	97.304	97.574	96.844	96.316	98.656	97.946	96.813	96.342	95.289	99.928	98.818	96.383	96.441	98.746	99.767	98.831	99.244	99.319	99.155	99.596	98.439	99.199	96.202
101.45	100.55	101.36	101.06	100.95	100.65	101.55	99.62	98.398	99.472	102.53	101.63	102.15	99.723	101.15	99.097	102.89	101.04	101.78	100.53	99.293	100.39	101.23	101.17	101.53	99.643	101.85	100.04	102.52	100.41	100.43	101.19	101.84	100.38	102.12	101.86	100.2	101.76	100.77	102.41	100.77	101.53	103.79	103.43	99.319	100.05	98.275	103.66	102.64	101.39
106.85	109.93	106.21	105.21	104.2	105.8	104.7	107.28	105.7	106.04	105.5	106.82	106.44	106.25	105.92	107.8	105.81	105.91	107.62	106.43	105.28	106.43	108.56	104.81	107.77	106.82	106.15	107.61	104.57	105.7	104.79	106.31	104.29	107.62	105.8	104.98	108.78	107.23	106.4	105.74	108.44	106.82	105.54	107.1	103.04	108.2	108.5	106.35	105.93	106.15
102.43	101.51	100.22	100.05	101.01	100.28	101.11	100.73	101.1	100.61	101.7	101.62	100.27	99.292	101.28	101.87	101.64	101.22	99.632	100.31	101.67	100.96	100.12	104.06	100.04	101.58	101.97	101.01	101.75	100.15	100.36	99.426	101.43	102.23	99.089	103.29	100.64	101.63	99.286	101.42	101.79	98.967	102.27	101.4	99.55	98.605	100.62	100.3	101.82	100.79
101.67	101.05	99.986	100.92	100.59	100.68	100.58	101.64	101.5	101.95	101.15	101.53	99.449	102.02	100.63	102.07	101.71	102.71	100.23	99.192	98.368	100	101.2	99.558	102.42	102.59	100.18	100.56	102.03	100.74	98.007	102.5	100.87	99.188	99.821	100.82	103.31	100.79	101.58	101.81	102.09	100.78	97.961	99.442	101.43	98.381	101.79	100.6	101.54	99.556
105.16	110.02	108.75	110.37	107.39	111.22	108.78	107.27	109.34	109.22	108.7	108.26	106.24	108.38	108.07	108.36	108.32	107.84	112.68	109.46	109.77	109.68	108.66	109.1	108.27	109.35	106.95	107.38	107.28	106.37	107.58	109.82	109.85	108.02	106.03	107.57	110.32	109.6	107.68	108.56	107.17	106.95	106.92	107.56	107.95	108.42	108.26	107.5	108.67	108.17
97.736	97.657	99.463	97.96	96.631	96.271	97.931	99.09	96.207	97.82	98.859	98.247	97.747	97.641	98.907	98.261	98.429	96.324	98.044	99.4	98.443	99.719	99.873	97.094	95.274	97.964	96.492	98.63	98.849	95.612	98.363	97.402	98.214	98.745	97.514	99.778	98.964	99.455	98.194	96.616	98.012	97.227	97.125	99.625	97.19	97.176	99.656	98.356	101.06	97.198
108.65	105.51	106.41	108.51	108.95	108.85	109.52	108.83	108.68	106.88	107.99	108.16	109.01	107.58	107.05	107.68	108.31	107.71	108.67	108.65	108.19	105.54	108.56	106.97	106.76	106.78	107.25	109.11	106.16	106.95	106.89	108.39	108.86	107.07	108.9	108.27	105.99	107.9	108.3	107.61	106.63	108.72	107.34	110.07	106.9	106.75	108.45	108.39	104.61	107.56
109.18	108.83	108.34	109.03	106.93	105.91	107.58	107.83	110.72	106.2	109.45	108.03	109.89	108.83	107.1	108.45	106.97	107.42	105.92	107.53	110.15	108.13	107.18	107.8	107.63	106.3	108.91	107.5	110.98	109.34	107.75	107.44	110.11	109.78	106.6	105.99	106.82	108.64	109.1	108.47	107.69	109.9	110.13	106.89	107.8	107.62	108.43	109.72	106.67	107.67
106.31	105.8	107.05	104.84	105.07	104.41	106.13	104.56	106.44	107.15	105.76	105.51	104.44	107.29	106.51	107.82	106.07	105.53	107.01	104.36	103.72	106.22	105.17	105.8	104.34	104.07	107.15	105.59	107.86	104.16	104.28	105.97	106.39	105.24	105.51	104.85	106.38	104.89	104.76	104.74	105.78	105.43	107.21	107.42	106.42	104.25	104.69	107.13	104.5	106.77
105.48	105.21	105.67	108.18	104.45	105.58	106.04	106.29	104.18	104.93	106.68	104.32	105.47	105.72	104.66	104.31	105.73	107.77	105.98	106.94	104.24	104.94	104.08	105.06	106.88	106.77	104.54	105.93	107.11	106.93	104.1	106.09	104.22	106.37	102.89	107.19	105.07	104.99	104.81	105.14	108.21	106.67	107.16	106.24	106.55	104.96	104.61	104.78	106.88	106.88
104.07	106.44	107.94	106.58	107.36	107.45	102.9	107.33	104.86	106.66	107.02	106.46	106.33	105.72	106.07	105.8	105.93	107.9	106.28	105.45	105.33	106.81	106.82	107.17	106.19	103.7	106.73	107.21	109.05	107.72	106.81	105.77	106.91	107.42	107.36	104.87	109.85	107.66	108.02	106.3	106.3	104.89	106.48	104.61	106.59	105.62	108.44	105.27	103.26	110.07
107.17	105.41	105.83	105.8	105.62	108.51	107.64	105.83	107.23	108.12	106.97	105.91	105.82	105.74	105.16	104.95	103.26	102.08	105.93	106.34	104.33	106.65	104.47	105.61	105.19	106.78	108.19	104.94	107.06	105.56	104.16	105.93	104.54	105.24	106.3	106.69	102.83	105.23	105.26	105.86	104.26	105.28	105.72	105.91	106.31	105.64	106.08	105.93	107.47	105.26
108.5	109.03	106.61	108.01	110	107.18	107.59	106.48	105.89	108.22	107.4	107.22	107.41	106.91	106.42	106.58	106.08	104.45	108.81	108.81	109.04	107.67	107.48	106.68	108.08	104.95	108.41	109.32	107.27	108.35	108.38	107.41	106.82	105.45	107.31	107.1	109.34	109.61	106.73	107.8	109.02	107.99	107.8	108.73	106.11	107.71	106.26	107.67	105.85	105.73
96.243	99.752	96.947	97.836	99.804	100.51	97.884	99.553	99.299	97.375	100.64	98.764	97.782	99.727	96.841	98.188	98.694	99.156	100.86	99.133	98.677	99.281	99.016	97.566	99.125	98.317	101.63	99.525	101.52	99.459	98.403	99.121	98.726	99.948	99.889	97.985	100.71	98.989	99.595	101.16	101.14	98.951	97.399	97.448	97.975	98.691	98.451	99.361	97.984	97.682
100.54	101.41	99.151	100.1	99.217	100.72	100.08	98.583	99.944	100.46	98.758	101.47	99.688	98.768	98.737	102.01	99.749	101.41	101.02	100	100.67	100.56	100.27	99.733	100.7	99.89	100.02	101.39	101.16	99.546	99.858	101.37	98.901	99.895	101.02	101.02	100.29	101.07	100.33	101.26	101.29	101.16	99.933	101.54	99.75	99.05	100.7	100.92	100.11	97.689
104.25	105.9	105.96	106.37	106.23	105.46	107.24	105.64	105.25	105.59	105.68	105.51	108.01	107.55	108.64	106.44	104.72	106.89	105.63	105.09	104.1	106.06	106.79	105.56	106.64	104.15	106.47	107.85	106.78	106.39	105.43	105.66	106.35	106.35	107.37	105.04	106.58	104.95	108.99	104.08	106.69	107.38	107.25	105.38	104.19	105.64	104.41	105.12	104.64	105.06
108.35	106.58	107.48	108.31	107.06	110.68	107.46	108.91	110.04	108.7	107.6	107.45	109.61	107.21	106.32	109.86	109.97	109.43	109.2	108.42	108.23	105.83	109.67	106.82	106.58	109.91	107.08	107.73	106.41	109.22	107.47	106.31	107.56	107.48	108.64	109.93	108.55	108.23	109.59	110.31	107.36	108.99	109.24	107.05	109.35	108.36	108.77	105.4	110.23	110.19
107.66	110.23	109.14	106.6	105.46	107.08	106.93	108.19	106.25	108.04	108.79	108.58	106.43	107.47	110.6	107.37	108.64	107.13	107.62	107.64	108.33	108.81	108.07	108.35	107.61	106.55	107.15	109.01	106.59	106.77	109.24	107.1	109.06	109.32	107.11	108.49	108.81	107	109.11	106.98	108.1	105.68	106.04	109.19	107.33	108.71	108.06	108.22	108.83	108.59
98.627	99.714	99.689	99.983	100.56	97.365	99.99	100.12	100.84	99.275	99.484	101.1	99.358	101.59	98.014	99.64	98.015	99.229	99.146	100.57	102.08	100.78	100.4	100.48	98.795	100.45	101.6	100.2	99.622	102.17	100.17	101.98	98.573	100.29	101.4	103.12	99.434	100.34	99.711	101.01	99.464	101.19	97.283	99.195	101.16	100.66	100.57	100.66	101.85	101.75
108.03	106.4	105.2	106.69	106.73	107.21	107.49	107.88	105.82	106.34	103.88	105.66	107.76	104.48	106.28	107.54	106.05	105.98	105.91	104.76	106.75	106.72	103.6	108.03	105.3	108.45	107.2	107.4	105.45	108.67	108.07	110.93	106.88	107.05	107.56	108.27	105.61	108.11	107.5	106.57	105.95	104.83	106.25	105.39	106.45	105.09	106.17	107.7	106.42	105.39
107.73	109.35	106.83	109.07	105.94	107.69	109.54	106.62	108.63	106.94	108.9	109.37	109.57	106.37	108.14	107.3	106.89	108.26	108.38	108.15	107.63	108.62	106.96	106.27	107.49	106.42	106.17	107.19	108.96	108.44	111.9	107.24	109.41	108.04	108.4	108.25	108.03	108.58	108.49	107.15	109.32	108.21	108.35	108.06	105.66	108.88	107.85	108.83	105.89	109.73
105.02	104.99	104.28	106.95	106.68	107.17	105.75	107.42	106.03	106.37	105.03	105.27	104.29	106.41	105.64	105.16	105.12	106.36	105.02	106.01	106.17	105.76	105.8	107.37	104.81	106.22	103.18	104.59	105.78	106	103.65	103.06	104.65	103.64	104.98	105.56	104.37	105.12	107.2	103.44	106.17	105.64	108.29	104.47	102.95	105.08	104.76	105.2	108.22	106.29
97.316	97.865	99.744	97.211	98.045	99.042	97.504	96.655	100.87	98.52	97.615	98.423	96.669	96.893	98.287	97.249	98.648	98.719	97.077	98.757	95.835	96.262	100.16	95.043	100.22	100.52	97.025	97.063	96.763	97.867	100.1	96.773	99.861	97.247	97.047	100.18	96.923	99.722	97.496	97.49	100.04	98.792	95.749	98.66	97.815	98.539	99.759	98.373	97.286	97.687
107.86	106.93	105.13	103.56	106.07	108.1	106.14	109.96	108.22	107.55	107.42	106.02	109.15	108.85	105.69	107	106.16	104.89	106.69	108.07	106.46	107.06	104.48	106.15	105.83	107.03	105.92	108.41	106.47	104.81	106.84	106.52	108.49	107.97	107.61	108.74	105.73	107.47	105.6	107.31	107.44	105.74	106.54	103.4	104.5	107.21	106.42	105.38	107.51	105.66
98.282	98.259	99.7	99.303	98.124	96.712	98.565	99.143	102.43	98.645	98.361	97.58	99.34	97.676	97.311	98.365	98.151	99.31	98.379	99.188	98.691	97.418	98.685	97.529	97.897	98.846	99.418	98.065	99.498	100.03	99.064	100.77	99.097	97.696	99.437	99.15	98.786	99.619	98.447	99.387	99.55	96.639	98.677	97.484	101.61	99.856	97.382	98.196	98.898	99.48
110.13	111.69	110.14	112.43	111.53	108.79	109.72	112.1	111.99	109.15	109.52	109.84	112.81	109.5	108.19	110.99	111.58	109.39	111.52	111.26	111.13	108.72	109.57	110.32	110.39	109.92	108.71	109.01	110.93	111.54	111.59	111.6	110.45	111	113.79	110.32	110.13	109.1	109.91	111.64	109.77	111.04	109.58	111.34	112.64	110.43	109.27	109.89	109.71	108.49
107.51	107.28	106.52	107.88	105.21	103.61	106.18	105.14	107.78	105.77	106.61	108.85	107.78	105.92	105.11	105.92	107.33	107.99	104.71	107.27	106.52	106.86	106.24	106.09	107.35	107.38	106.63	105.06	105.6	105.97	106.91	108.06	106.65	105.56	106.64	107.43	105.77	108.86	107.17	106.46	105.26	106.22	105.74	105.86	105.58	105.94	108.74	107.58	106.73	106.13
109.74	106.25	107.23	107.93	108.46	106.44	105.63	107.37	107.67	109.42	109.21	107.2	108.35	107.07	108.75	108.86	107.81	107.58	106.43	108.72	110.66	107.92	110.18	107.23	108.92	108.18	110.1	109.42	111.04	109.37	109.84	109.1	107.32	108.72	108.67	108.93	108.3	107.52	107.82	106.52	107.84	108.52	106.77	109.2	108.25	106.66	108.75	105.73	108.01	108.21
106.8	108.12	106.91	105.4	106.83	108.4	104.86	106.33	106.05	103.18	105.59	109.02	106.82	106.63	107.35	104.3	104.9	106.39	108.42	107.04	104.91	106.11	104.96	104.17	105.44	106.34	106.08	110.47	105.74	106.37	107.01	106.32	107.16	105.3	106.74	106.96	103.18	108.42	106.41	107.02	103.29	104.54	104.15	107.62	105.77	107.5	106.97	108.14	109.45	106.85
110.64	112.7	111.55	111.95	111.29	112.22	110.24	110.41	109.32	111.09	112.27	110.13	109.21	110.6	111.04	109.3	110.68	111.55	111.37	112.22	107.72	111.3	109.92	109.66	111.14	108.86	110.37	107.96	110.44	109.17	110.63	110.96	111.91	110.89	111.43	112.09	111.83	109.85	111.32	111.91	108.65	110.18	112.25	108.54	110.77	110.17	109.24	110.42	110.34	111.73
106.12	108.47	107.13	107.6	108.29	108.13	106.34	106.37	106.82	106.25	108.15	105.15	106.78	107.65	107.2	109.42	107.36	107.46	107.74	108.21	107.97	107.88	106.01	107.55	108.94	108.18	107.4	107.39	108.45	109.44	109.06	106.46	107.08	107.4	108.17	108.74	108.84	106.48	106.44	110.21	109.03	106.54	107.7	107.93	107.35	107.77	106.49	108.46	107.6	108.49
108.46	110.99	111.52	108.29	107.91	111.22	108.52	109.81	110.19	107.75	110.67	109.9	108.75	109.31	109.04	109.35	109.95	108.76	109.41	106.91	106.55	107.69	108.12	109.44	112.31	110.76	106.95	110.01	108.62	108.99	108.85	105.46	108.35	108.66	109.77	108.63	108.31	109.76	107.14	109.42	107.76	107.52	109.8	109.35	108.4	109.14	106.97	109.63	107.25	109.02
107.42	107.34	107.42	106.66	105.32	106.08	105.73	105.09	106.81	105.61	106.07	107.13	104.9	108.53	105.73	106.74	106.86	107.18	103.44	103.77	106.42	106.58	106.91	106.12	106.63	107.65	106.17	105.63	107.14	107.49	105.91	107.28	105.56	106.33	106	106.82	106.31	108.66	105.84	106.59	107.9	107.89	108.53	106.96	105.68	106.83	105.21	107.99	105.14	104.49
99.681	97.971	100.39	98.553	98.91	101.33	97.621	99.605	100.01	100.75	101.68	98.78	98.016	97.969	100.09	100.69	96.372	97.071	98.451	99.502	99.32	100.91	98.526	99.97	100.48	97.958	97.199	97.897	97.661	97.711	98.21	100.06	99.768	96.959	97.091	99.018	96.924	98.236	97.293	99.067	98.602	99.394	98.185	97.825	99.923	99.184	101.12	99.75	99.187	97.027
107.1	106.31	106.05	105.64	104.77	104.01	109.04	106.07	105.39	105.13	106.75	102.47	108.34	103.8	107.22	105.7	105.34	106.64	104.39	106.98	104.5	107.01	104.1	107.35	103.82	104.94	104.92	103.65	105.79	102.83	104.42	106.08	106.17	106.62	107.26	106.87	106.2	105.26	104.14	106.44	106.43	103.51	105.66	107.52	104.94	104.22	108.66	103.88	105.79	102.99
111.51	108.4	109.79	110.9	111.77	111.33	110.47	110.55	110	111.63	111.17	109.56	110.49	107.66	110.22	107.87	110.2	110.61	111.06	109.31	109.87	109.76	110.96	112.17	110.4	109.79	109.89	109.94	108.91	109.35	110.93	112.44	108.8	111.44	110.12	108.72	112.6	108.81	110.1	112.37	109.56	108.5	107.68	111.64	110.19	110.77	113.77	110.36	109.05	108.57
98.069	95.148	97.869	97.689	98.911	97.646	97.376	97.721	97.593	97.936	98.27	98.565	97.899	97.059	97.027	97.849	99.339	99.335	98.776	99.89	97.855	97.242	98.778	96.193	96.986	98.329	99.465	99.033	97.311	97.964	99.684	98.864	98.38	99.177	96.599	98.213	99.402	97.045	97.335	99.908	99.503	98.241	98.816	96.185	96.897	96.877	96.59	99.407	97.746	98.847
107.47	108.38	106.01	107.05	108.39	111.13	107.51	105.74	108.14	108.71	106.87	108.48	108.53	108.71	107.23	109.25	107.3	107.53	109.35	109.16	108.38	107.79	108.13	109.9	110.44	108.46	107.42	108.4	105.44	106.27	108.06	109.44	107.64	106.99	105.91	109.36	107.65	108.67	108.11	106.31	107.15	107.69	108.01	108.91	106.08	107.9	106.75	107.72	106.34	107.67
106.39	108.4	109.82	108.26	109.21	108.92	106.79	108.5	110.64	107.87	110.51	111.94	108.22	107.7	109.1	109	106.99	107.58	108.28	109.34	107.38	109.73	110.05	110.28	109	105.42	106.95	109.14	106.89	108.65	107.96	108.31	106.67	108.22	108.67	109.75	109.64	108.71	108.48	108.56	108.05	109.93	109.78	108.55	108.07	108.48	108.5	108.46	109.87	107.16
97.8	96.747	97.272	98.28	99.776	97.85	98.309	98.598	98.074	97.236	97.225	96.913	100.08	98.108	97.106	98.878	97.418	94.043	96.873	99.425	98.456	99.576	99.29	97.41	96.874	99.262	98.172	100.09	97.004	98.776	97.623	99.336	97.117	95.607	99.912	98.207	98.163	97.912	99.7	98.921	97.966	98.763	97.336	96.632	98.247	97.821	98.106	96.34	97.984	98.09
99.105	99.538	103.21	100.24	100.69	102.01	99.578	100.81	99.473	98.991	100.89	102.01	98.937	99.377	100.08	99.964	100.26	100.15	100.91	100.1	99.564	102.21	101.44	99.37	99.145	100.19	99.22	101.57	99.776	101.88	101.16	99.826	99.094	99.17	100.34	101.42	99.94	100.49	98.974	99.178	103.62	99.361	101.96	100.44	97.303	101.85	101.8	100.14	100.33	101.48
105.67	103.15	106.16	104.64	106.26	105.08	104.88	106.59	107.59	106.79	106.04	105.35	109.37	106.21	107.29	108.69	107.01	104.63	105.26	106.02	106.36	107.22	104.77	106.63	106.03	107.97	108.44	108.38	106.46	107.64	105.91	105.69	107.41	106.22	106.88	107.22	106.75	104.61	106.42	107.58	105.75	107.38	107.61	107.52	104.91	107.22	106.09	105.58	106.05	105.55
105.53	105.58	107.62	105.62	104.96	107.57	108.22	107.76	106.08	105.54	105.58	105.7	105.18	106.96	105.4	107.13	107.99	106.63	105.03	108.6	106.11	108.38	105.97	106.52	105.15	108.24	106.42	108.08	106.84	104.73	108.04	105.47	105.49	107.25	105.24	105.9	106.99	108.14	104.33	104.6	105.68	107.4	107.96	105.85	108.91	107.81	106.51	107.26	105.18	106.13
105.82	105.53	104.94	105.91	106.27	107.4	105.63	105.84	104.86	106.21	104.74	104.23	107.41	104.38	107.28	103.59	105.02	106.05	106.29	106.21	105.89	102.98	106.35	105.4	105.49	106.28	107.88	105.01	106.75	105.64	104.22	104.6	105.65	107.12	105.31	105.71	106.49	105.31	105.74	106.1	105.65	105.41	104.66	106.53	105.51	105.92	104.53	104.53	105.63	106.06
105.12	108.07	105.25	109.45	108.26	107.84	106.39	107.64	108.17	110.14	106.26	106.37	109.18	108.94	105.43	108.24	107.68	107.05	107.17	109.34	112.29	104.81	108.88	110.21	107.31	107.71	109.44	109.05	109.6	106.91	106.23	108.77	108.53	108.15	106.99	105.67	107.84	107.08	106.92	107.57	108.17	107.99	108.18	109.59	104.35	107.13	107.4	109.66	108.73	108.27
108.29	105.97	105.6	105.69	103.89	105.35	107.45	104.59	106.04	105.03	104.21	106.97	105.68	107.49	103.66	104.58	106.14	104.31	105.46	106.23	104.02	107.28	106.06	105.48	108.09	106.56	106.65	105.96	107.04	108.08	105.66	105.97	104.03	105.21	106.02	103.52	104.74	106.76	105.93	105.64	106.45	105.06	104.36	106.35	106.19	104.92	108.59	106.25	106.45	105.21
104.89	106.28	104.46	107.94	104.95	103.11	107.25	104.34	107.14	106.22	105.45	105.15	104.98	106.74	105.71	106.16	106.2	105.03	104.38	107.22	107.11	105.31	105.03	107.44	107.63	106.4	106.24	107	104.41	102.87	105.82	106.83	106.18	106.85	104.94	108.37	104.3	103.7	103.62	106.38	103.79	106.53	103	105.97	106.9	103.18	106.19	103.42	106.22	105.44
105.38	104.14	105.89	105.18	106.58	106.07	104.26	107.14	106.74	108.25	106.68	105.07	103.46	105.04	107.32	106.34	105.88	105.73	104.66	106.05	104.76	103.4	105.44	106.31	106.47	104.22	105.07	103.88	106.4	104.07	105.31	104.29	105.47	105.69	105.49	105.67	105.92	105.91	107.08	106.33	105.92	104.24	106.87	105.47	105.68	105.9	107.09	106.86	103.97	105.24
100.71	100.24	101.38	99.51	99.435	103.02	102.74	100.38	101.65	100.63	101.57	100.74	99.446	100.54	103.22	99.114	103.48	100.75	102.07	101.49	100.25	101.74	101.29	102.06	101.94	99.641	99.267	101.1	100.82	102.74	100.58	99.906	100.24	100.46	101.81	100.09	102.51	100.17	100.77	101.32	100.56	101.91	98.741	100.79	99.703	102.05	100.25	100.24	100.28	102.57
98.5	97.189	97.153	98.875	96.18	97.584	97.251	101.58	98.953	98.881	99.698	98.205	98.486	96.956	98.751	100.31	97.942	98.043	98.653	100.66	96.248	96.349	99.988	99.84	97.299	97.659	99.981	97.691	98.894	98.714	98.395	98.403	98.204	97.649	95.869	98.419	96.025	97.73	99.562	98.443	99.92	99.002	100.79	96.581	99.694	96.98	99.041	98.334	97.818	97.185
105.46	108.41	109.4	107.22	108.37	109.32	108.24	106.85	108.57	109.52	108.1	108.86	110.02	106.85	108.99	107.59	109.75	107.65	110.15	107.52	108.19	108.67	108.13	109.02	109.58	108.86	110.22	108.55	108.84	108.75	109.86	107.66	109.6	110.36	107.98	110.54	108.58	108.52	107.33	107.53	106.89	107.74	107.26	109.24	107.76	108.15	110.21	108.82	110.37	106.29
109.09	107.06	108.48	106.33	106.94	107.31	105.38	107.95	106.7	108.71	107.72	106.09	106.47	106.91	105.46	106.96	108.58	105.98	107.39	107.89	108.72	107.03	108.43	106.25	106.28	106.14	107.61	105.84	106.2	103.95	106.35	108.18	106.37	105.53	105.46	105.12	105.79	106.98	106.04	105.29	107.23	105.54	107.84	107.54	107.6	108.18	109.46	104.75	106.96	108.03
110.28	109.48	108.3	106.5	107.32	106.49	107.88	108.59	107.89	108.92	108.39	105.56	107.52	107.92	106.99	108.01	108.2	106.66	108.01	105.52	108.16	107.93	107.93	110.84	109.05	109.64	108.34	108.79	107.87	108.43	106.06	107.91	110.68	107.62	105.28	107.3	106.76	108.21	108.8	107.3	105.82	108.64	108.07	107.26	108.76	106.69	105.6	107.77	104.92	107.63
107	106.35	105.49	106.37	105.72	105.75	106.09	107.06	107.56	107.45	104.32	103.84	106.26	104.34	106.54	108.43	103.11	106.96	105.42	106.12	106.8	106.08	102.65	107.05	107.57	105.14	104.99	106.07	106.26	103.65	105.62	105.8	105.83	105.39	107.64	107.27	105.81	106.58	105.54	105.31	105.47	105.48	105.39	106.23	105.78	102.37	105.33	105.48	105.61	104.99
101.25	99.184	99.402	98.367	97.961	101.36	97.939	99.908	98.147	98.303	97.333	97.536	98.848	98.831	98.923	97.596	97.75	98.351	96.249	95.907	101.66	100.29	100.85	96.248	98.88	99.235	99.866	99.762	102.1	100.85	99.977	97.413	98.888	99.792	100.17	100	99.015	97.856	99.332	98.244	97.995	98.613	100.27	99.014	99.341	100.72	97.977	98.908	99.55	99.211
99.827	99.659	100.59	100.77	101.26	101.29	101.75	101.07	101.26	99.248	100.85	100.64	101.22	99.844	101.23	98.776	100.38	99.891	101.93	101.32	101.32	101.39	101.96	100	101.38	102.18	100.23	101.06	100.39	100.43	101	99.192	99.927	101.26	101.42	98.968	102.29	102.04	99.401	101.07	99.941	98.1	99.379	101.27	100.08	100.75	100.72	102.1	98.856	102.24
105.95	105.29	106.61	105.85	106.44	104.28	106.84	106.75	106.83	106.8	105.25	104.85	105.17	105.75	105.71	104.4	105.99	107.21	105.21	105.59	107.14	103.87	106.37	105.64	104.45	106.28	105.69	107.48	105.99	105.2	105.45	105.88	105.89	105.24	106.19	105.57	106	104.34	104.89	101.86	105.25	106	106.81	104.84	109.33	105.78	106.55	105.53	105.49	105.72
100.17	97.995	101.44	98.862	102.47	98.236	100.61	101.73	100.43	98.969	99.693	98.869	100.87	100.74	99.335	100.64	100.67	99.512	102.08	102.07	101.3	99.673	100	99.508	97.753	99.91	97.97	101.23	98.878	99.689	99.083	99.806	101.4	98.849	98.724	99.71	101.11	99.782	98.055	101.11	101.59	99.265	101.27	99.041	101.57	98.381	99.445	98.98	99.812	100.23
108.6	107.79	108.35	110.21	106.9	107.21	108.57	109.81	110.36	108.97	108.47	107.19	110.56	109.13	105.85	105.72	107.2	108.7	108.99	109.6	108.89	108.59	108.47	108.61	106.15	108.36	109.29	109.21	108.93	108.74	109.17	108.62	111.81	110.32	107.95	108.24	108.83	108.84	107.8	108.84	107.89	108.78	107.56	109.02	108.99	109.45	108.26	109.34	109.32	109.39
110.76	109.89	109.75	108.62	108.06	107.21	106.69	108.36	106.89	109.08	108.24	107.83	108.5	110.24	109.02	109.8	107.66	108.65	109.17	109.62	108.13	108.98	108.67	110.31	109.47	108.54	107.32	109.79	110.27	108.9	108.95	109.16	109.96	108.65	109.41	109.27	111.13	109.19	109.14	107.7	108.33	108.73	108.8	109.68	106.37	106.71	108.12	109.15	106.77	109.25
109.5	106.47	106.31	104.71	104.7	105.35	104.93	106.21	106.19	105.94	105.23	106.74	106.53	105.49	105.68	106.77	105.89	106.76	105.41	106.44	106.78	107.2	106.84	107.67	106.05	105.1	104.35	106.89	106.74	105.25	106.42	105.38	107.94	106.68	104.04	107.15	105.79	103.17	104.24	105.83	103.43	106.26	103.67	106.09	106.34	105.42	104.23	106.44	106	106.02
104.01	104.68	108.3	105.42	107.27	106.07	105	105.77	107.43	106.26	106.42	103.36	106.27	105.23	106.22	106.39	107.53	106.26	106.11	108.19	104.34	107.88	103.15	105.75	106.65	107.18	105.73	107.35	106.17	105.3	106.67	107.26	106.03	105.86	104.13	106.36	105.54	106.32	107.55	106.7	106.08	103.9	106.11	105.17	106.25	105.15	103.62	106.08	105.48	105.58
107.5	104.77	103.53	105.34	106.43	104.5	106.39	105.29	105.2	106.3	105.73	104.75	105.77	104.82	104.14	107.61	104.49	106.68	103.52	104.22	103.44	104.7	107.23	103.77	104.16	106.57	107	106.31	104.15	105.19	104.66	105.91	103.83	105.89	106.28	102.07	106.95	105.78	105.24	104.25	106.04	104.75	101.35	106.79	103.52	102.7	106.07	106.9	106.6	104.8
97.206	99.356	99.233	96.924	97.507	96.908	94.915	99.199	97.602	98.876	97.074	99.443	97.993	98.567	98.22	98.301	98.773	97.034	96.524	98.712	96.179	98.421	98.184	96.661	98.034	98.13	97.513	97.895	96.483	97.023	98.487	98.887	98.277	97.57	96.313	96.501	96.412	98.896	99.576	97.277	99.57	95.953	98.554	96.893	98.378	96.203	98.48	98.811	97.099	96.558
106.12	106.97	106.7	107.13	106.74	106.17	105.05	105.86	107.48	105.9	106.69	106.37	105.44	103.94	107.3	106.94	105.28	106.62	109.01	104.73	103.37	106.99	106.38	109.07	107.49	105.9	107.69	107.4	105.87	105.85	106.58	106.03	104.77	106.37	106.25	109.26	107.11	107.11	107.89	107.15	106.97	106.77	107.75	106.66	106.46	107.6	106.54	105.96	104.86	107.04
108.08	103.97	104.25	107.93	106.25	105.94	106.55	103.97	103.6	108.15	103.94	106.4	108.58	104.32	105.93	104.82	106.63	104.41	105.03	106.57	103.48	106.97	107.6	108.98	105.6	105.89	106.82	106.19	105.08	106.83	106.49	107.82	107.58	104.91	106.06	104.43	105.19	105.57	106.84	107.93	104.65	105.4	106.29	104.92	104.65	104.87	106.36	104.07	107.7	105.98
105.03	104.49	105.6	106.16	105.18	106.81	103.89	104.48	105.48	106.85	104.56	107.15	105.43	105.71	106.81	104.29	106.49	105.41	104.99	106.12	106.83	104.84	105.39	108.34	107.48	105.75	103.22	106.26	104.23	103.18	104.14	105.82	107.32	102.69	105.04	106.66	106.58	105.77	106.57	106.7	107.51	105.51	106.21	107.27	105.71	104.62	105.23	107.12	105.88	104.09
108.13	106.52	106.73	105.14	109.88	104.38	105.76	103.88	106.19	106.34	105.2	107.24	105.93	107.96	104.76	104.97	105.19	107.42	104.9	107.09	107.2	104.47	106.69	106.33	106.4	107.58	108.55	107.85	109.3	106.33	109.21	109.25	106.52	105.71	107.56	108.77	106.81	105.52	105.74	104.3	105.46	107.35	105.37	103.65	103.3	106.98	104.25	104.78	107.82	106.18
105.8	108.39	108.81	108.14	108.24	108.84	108.2	109.02	106.34	109.87	109.49	108.24	108.04	105.64	108.53	108.25	106.54	109.3	108.19	109.95	108.42	106.8	109.3	109.03	109.27	109.27	107.19	106.68	108.5	108.04	109.25	108.83	109.65	108.07	109.24	107.97	108.37	107.75	108.18	109.29	108.25	106.83	107.84	107.14	107.94	107.54	108.31	107.47	107.19	108.61
111.82	108.13	107.98	106.91	110.68	110.13	107.4	108.98	106.61	109.33	107.78	106.2	108.25	108.77	108.63	112.57	108.95	107.66	105.85	109.41	107.73	108.51	108.36	110.15	108.85	109.12	108.41	108.31	108.35	106.73	108.06	110	106.91	106.89	107.79	110.29	108.91	107.64	108.26	107.68	109.09	109.98	108.03	107.45	108.14	107.02	109.12	110.76	109.34	107.07
107.28	109.36	108.02	108.51	107.14	108.6	109.11	107.78	108.82	108.75	108.2	107.77	108.54	108.54	108.03	110.69	108.29	107.12	109.74	107.15	106.86	109.59	106.93	107.09	108.52	108.46	106.49	109	108.01	107.73	109.4	109.19	106.51	108.13	108.68	109.36	107.97	107.76	107.57	107.81	109.78	108.21	107.92	106.9	108.23	109.56	107.26	109.78	106.91	109.64
100.24	97.905	99.311	99.572	98.13	97.85	99.648	99.023	99.3	97.262	96.309	98.942	98.76	97.712	100.05	98.719	98.719	100.19	99.023	99.78	99.758	99.938	97.348	98.933	99.409	96.672	99.159	99.169	99.759	99.374	99.043	96.32	100.02	97.659	97.319	97.487	100.11	98.151	98.41	99.086	98.077	99.347	99.201	98.504	96.905	98.289	99.413	99.644	97.879	97.237
105.89	106.47	106.42	105.43	104.47	108.62	104.84	106.15	106.42	107.18	105.22	105.62	107.16	105.92	106.14	104.62	105.51	105.24	104.44	103.85	105.88	106.06	107.52	104.83	105.71	105.08	104.11	104.22	102.71	104.53	107.17	108.17	103.41	104.35	103.7	105.85	103.38	105.94	105.77	108.25	104.63	106.89	107.31	105.04	104.57	106.04	104.09	104.78	107.54	106.2
106.03	106.26	105.68	107.32	104.53	107.42	106.97	109.36	106.97	106.26	104.81	107.08	106.72	106.87	105.27	106.28	107.3	106.41	102.9	105.87	106.19	106.69	107.04	105.97	106.5	106.6	106.63	107.87	106.29	105.61	106.64	106.72	108.72	108.44	106.37	106.3	106.62	106.27	105.93	105.51	108.55	106.67	105.8	107.12	105	107.37	106.74	105.11	106.61	106.71
100.21	99.934	97.949	97.367	98.077	96.585	98.68	99.973	98.959	98.001	98.685	98.707	100.93	99.791	99.65	98.566	98.96	98.995	100.39	98.938	99.843	96.83	97.649	100.1	97.994	98.109	98.599	99.446	99.09	99.448	99.882	99.354	99.815	97.875	99.443	99.941	100.25	97.69	99.253	96.857	97.061	99.926	96.452	100.77	97.826	97.768	98.317	99.715	99.805	97.98
107.85	108.12	107.8	109.95	109.53	108.21	107.86	110.5	109.43	109.49	107.65	108.77	107.27	107.05	107.65	110.79	108.14	107.63	109.93	108.41	106.96	107.63	108.86	109.31	110.72	110.84	108.59	107.66	110.19	106.85	109.12	108.11	107.2	107.28	111.52	108.16	108.65	110.13	106.72	110.81	110.77	106.24	109.21	107.79	109	109.09	107.43	108.62	106.63	107.71
107.98	107.06	106.74	107.3	107.14	109.08	109.45	109.66	106.69	109.01	109.89	106.01	106.22	107.68	109.85	107.73	109.07	108.2	109.26	108.44	108.57	108.02	111.04	106.65	107.71	107.42	108.99	109.29	106.57	110.58	107.26	108.51	107.43	105.88	108.05	107.04	108.9	108.25	111.12	108.04	110.57	109.45	107.38	106.59	108.26	108.83	109.12	109.5	108.89	108.82
108.22	109.08	109.24	110.06	110.84	108.97	108.4	107.95	106.92	110.68	111.97	106.75	109.98	109.51	109.35	109.15	108.76	107.06	107.25	108.76	110.27	108.44	107.38	108.66	109.15	110.72	109.68	109.26	108.74	107.84	107.47	108.06	111.06	109.26	109.73	108.61	108.17	108.98	109.11	108.19	110.2	108.71	110.57	107.46	109.65	109.51	108.72	108.02	109.7	109.76
106.21	106.05	103.22	106.8	105.23	103.21	104.98	104.28	107.62	106.46	107.23	106.4	106.51	106.18	104.13	104.77	105.3	106.71	103.63	105.79	105.02	104.53	106.83	103.29	104.07	103.25	105.24	106.72	107.63	104.19	104.21	104.98	104.44	104.22	106.11	105.66	105.24	105.01	106.3	108.02	107.11	105.19	104.15	104.39	107.14	105.56	104.19	106.15	107.63	105.19
107.3	107.32	107.79	108.49	110.1	107.05	106.76	106.05	107.53	107.43	108.4	106.17	108.59	106.08	109.55	106.96	107.06	108.49	109.53	109.16	107.95	108.42	107.66	107.75	109.12	109.07	108.29	108.44	106.72	108.84	107.15	107.2	108.13	107.85	108.27	107.07	107.22	106.88	105.6	107.65	107.89	108.2	106.11	110.55	111.07	110.16	106.8	107.43	105.94	107.32
106.64	107.85	108.12	107.12	105.94	107.85	108.93	106.16	109.53	109.33	108.35	107.31	108.25	107.42	107.87	108.53	108.43	108.41	108.42	109.4	108.3	107.67	108.19	106.16	108.69	108.3	109.66	107.5	107.4	106.3	109.42	108.64	107.85	108.04	108.58	107.72	109.46	106.53	107.7	108.43	107.22	108.74	107.96	109.21	110	107.62	107.12	108.97	108.38	109.93
108.91	112.95	111.86	110.72	111.38	110.38	109.36	109.25	110.48	109.96	111.35	107.66	107.84	110.38	108.75	109.17	111.49	111.04	112.49	111.64	109.35	113.62	111.04	109.79	111.39	109.82	110.62	109.76	111.26	109.75	111.01	110.88	110.28	110.48	109.25	111.81	109.65	110.35	111.63	111.62	112.4	111.41	111.99	107.08	110.95	110.41	110.19	111.17	110.56	111.27
100.83	99.67	100.5	100.06	102.08	100.06	99.313	101.3	102.89	100.59	99.562	101.23	99.261	99.395	101.22	100.16	100.99	101.46	99.634	101.87	100.68	100.16	100.61	99.22	100.84	101.07	99.504	99.677	98.238	99.627	102.18	100.32	99.397	99.831	99.682	100.37	102.37	99.512	97.437	100.91	100.03	101.73	101.24	100.47	99.738	100.94	99.617	101.09	101.31	99.348
108.59	107.7	109.01	108.42	110.31	108.37	109.29	108.31	107.11	107.84	108.68	108.66	107.81	108.53	107.54	108.75	108.54	108.7	107.01	109.64	107.14	109.5	107.87	108.11	107.08	109.44	109.61	108.17	109.89	108.49	107.56	106.98	105.91	109.06	108.57	108.45	109.11	109.1	107.64	107.12	110.45	106.97	106.28	108.03	108.49	107.83	107.46	108.53	109.77	108.37
109.11	106.8	106.13	108.46	105.45	106.16	108.93	107.57	106.34	104.01	109.8	106.29	105.62	104.02	106.15	107.91	106.33	108.54	105.45	105.61	106.04	107.44	107.01	106.73	106.47	106.42	108.49	107.51	108.76	105.37	106.51	107.16	107.49	108.42	104.54	107.85	107.72	105.35	106.75	104.01	107.88	106.53	105.34	107.71	106.49	108.49	108.49	104.64	105.18	105.46
98.955	99.849	98.005	97.975	97.897	98.751	99.189	97.825	97.857	99.213	98.338	98.409	97.137	97.686	98.836	98.089	100.24	98.425	100.16	98.849	99.725	96.189	99.929	99.479	96.952	101.77	99.367	99.184	98.963	97.987	97.133	99.561	100.27	98.526	96.786	99.839	99.796	97.78	101.09	98.356	98.685	99.077	99.956	98.961	102.09	97.466	99.89	98.632	98.523	97.13
103.3	104.8	105.19	106.09	103.21	107.18	105.5	105.38	105.74	108.07	109.44	105.42	104.24	107.18	107.08	105.3	104.92	103.57	106.63	104.69	105.9	106.16	106.23	105.98	107.53	105.72	106.73	105.85	105.16	105.3	104.32	105.24	107.37	106.12	105.93	104.8	106.41	104.48	104.35	106.42	107.34	102.79	103.82	104.87	105.52	103.21	105.11	107.28	104.05	105.91
110.64	109.46	106.04	107.86	108.78	107.98	108	106.11	106.38	106.93	107.96	106.87	107.59	108.25	108.07	108.48	108.57	107.42	107.22	108.82	108.01	106.23	107.83	106.77	106.23	108.16	105.59	107.57	107.82	108.29	107.6	108.71	107.21	108.52	106.98	108.5	110.93	109.69	107.47	104.68	108.76	107.75	107.51	108.28	110.24	109.43	107.56	108.8	106.31	106.92
104.66	105.14	104.09	106.41	105.44	104.58	106.7	106.63	104.81	105.7	105.89	108.68	104.48	105.14	106.18	107.05	106.49	104.85	106.29	104.99	106.77	104.98	107.4	104.9	105.81	104.71	105.98	106.9	105.06	106.69	105.24	104.32	107.51	106.05	106.71	105.54	105.91	105.29	104.73	105.86	106.04	105.25	104.73	106.62	107.64	107.48	105.29	106.1	106.64	103.95
104.92	106.31	107.48	104.64	104.7	105.87	104.82	104.26	104.26	107.79	104.88	106.77	105.99	106.57	107	107.61	106.44	106.62	106.14	107.6	106.13	107.04	105.83	106.93	106.79	104.99	107.14	106.08	107.45	107.59	109.61	108.17	106.72	107.85	108.95	106.38	105.59	107.71	104.96	105.27	107.08	108.95	105.12	107.37	106.46	107.06	106.46	104.36	107.91	107.73
96.807	98.337	97.395	98.68	94.533	96.799	98.355	96.451	98.12	100.05	96.307	96.401	99.171	96.179	98.981	98.682	97.788	98.631	98.146	97.825	95.783	97.774	100.51	96.226	98.066	98.691	96.31	98.012	97.964	96.579	96.943	96.009	99.815	97.301	97.839	99.169	100.21	96.562	97.052	99.341	96.987	96.144	96.729	97.42	99.443	98.604	97.018	98.345	98.932	99.188
106.59	106.44	108.65	105.3	103.4	104.66	104.59	107.64	103.68	105.47	106.12	104.56	106.55	104.02	104.5	104.11	105.5	105.84	105.61	104.76	104.51	105.54	106.84	106.11	107.15	105.54	105.84	105.99	106.15	104.21	104.03	103.91	105.71	106.07	108.01	107.31	103.79	105.88	106.87	104.96	105.05	105.53	107.89	105.89	108.65	104.37	107.2	104.18	103.47	106.16
106.87	107.1	104.72	105.37	105.56	106.56	106.66	108.22	104.59	105.92	106.15	106.73	105.82	106.02	105.13	104.41	107.43	105.56	105.66	106.19	107.16	102.96	106.29	105.63	106.06	106.16	106.88	106.06	105.75	107.71	105.31	105.44	103.86	105.33	106.12	106.3	106.89	108.52	107.11	105.91	106.14	108.82	105.03	101.99	104.94	104.2	104.24	104.48	104.66	106.94
98.955	101.2	100.64	99.147	99.299	99.77	99.351	99.417	98.559	96.839	98.68	100.21	96.636	97.659	98.181	98.563	98.872	99.723	98.999	96.934	98.655	99.266	99.537	99.077	98.065	97.247	98.139	99.203	97.587	98.342	100.09	98.557	98.765	97.083	97.924	98.923	100.47	98.598	100.23	99.026	100.43	99.83	99.945	102.21	99.865	96.713	97.86	99.988	99.777	100.53
109.1	106.97	110.08	113.14	105.97	109.84	111.46	108.34	106.62	108.55	110.49	110	110.1	109.48	107.87	110.1	109.77	108.02	108.31	108.36	109.72	108.45	108.97	108.17	106.59	107.96	107.48	109.06	107.99	107.98	107.93	110.82	108.44	108.99	108.53	106.11	109.23	107.94	107.83	108.36	108.64	108.2	109.3	107.29	109.43	107.28	109.87	108.59	108.94	109.29
109.24	109.5	108.11	107.59	108.72	109.7	107.32	108.68	109.68	108.87	107.76	108.21	109.34	109.84	107.34	110.38	110.03	105.72	107.75	108.1	107.99	108.36	108.29	107.33	108.58	108.84	108.37	106.23	108.59	109.18	109.26	107.42	107.6	109.71	108.92	109.48	106.44	106.87	110.19	110.47	110.03	107.36	108.84	107.55	107.2	110.61	108.94	107.49	108.43	107.86
106	106.67	107.96	104.07	104.11	107.03	105.03	104.96	104.71	103.69	106.22	104.96	107.66	106.11	107.11	105.29	104.77	104.47	105.71	106.08	107.15	107.24	106.25	105.56	107.98	106.36	103.67	105.25	106.35	107.46	104.34	106.47	105.89	105.45	104.66	104.22	105.88	106.4	107.4	105.64	106.53	104.61	103.61	107.22	106.86	104.43	104.77	105.44	104.35	106.73
105.66	108.13	106.69	107.2	107.49	107.16	107.12	106.01	108.58	108.47	106.54	107.71	107.17	106.01	107.31	105.01	104.1	107.66	106.07	106.43	103.1	106.86	106.76	108.56	104.99	108.1	106.06	106.47	104.43	106.89	105.29	106.29	106.89	108.78	106.47	106.7	106.92	104.46	106.67	106.03	107.58	105.68	105.86	108.37	107.68	106.16	106.81	104.95	107.12	107.62
103.8	104.49	107.04	106.37	105.86	105.4	105.61	106.9	104.6	106.85	106.5	106.39	104.46	104.49	106.97	106.34	101.57	106.25	103.72	105.81	104.62	104.79	107.06	107.26	106.03	105.2	106.92	104.44	107.97	104.92	103.97	106.09	105.93	104.68	104.98	105.48	106.36	104.68	104.94	106.74	104.5	105.34	106.83	105.74	106.5	105.43	108.25	104.65	105.95	104.86
96.338	98.696	98.206	99.337	98.9	95.102	99.693	99.788	96.639	97.889	98.507	99.322	96.356	97.541	95.359	97.641	97.318	97.836	99.222	99.682	97.682	96.983	98.952	96.598	97.5	99.772	97.469	97.458	96.686	99.622	99.339	97.922	99.225	97.523	99.175	98.575	96.856	97.621	96.723	96.976	98.679	98.025	99.548	97.457	97.388	97.91	97.278	98.303	97.679	98.094
99.671	99.871	99.015	100.78	99.117	100.24	99.25	100.03	99.959	98.508	100.25	100.22	98.738	101.56	99.161	99.771	101.19	99.75	98.335	99.348	98.246	101.12	101.46	102.59	98.336	98.305	101.2	101.38	98.587	99.857	98.183	98.861	101.4	100.74	101.53	99.765	100.18	99.578	100.95	98.09	100.47	99.671	101.26	98.829	100.05	99.091	100.75	98.144	101.52	98.688
98.687	98.689	100.02	97.339	99.315	99.644	99.655	97.518	97.579	99.482	96.126	98.533	97.964	98.215	99.116	99.79	98.869	97.722	96.794	98.523	98.787	99.115	97.376	100.58	98.443	99.525	99.546	99.842	99.24	99.721	99.116	97.65	97.128	98.101	98.768	99.135	99.726	100.08	100.38	97.22	98.27	98.752	100.15	96.728	98.15	98.821	98.042	98.448	97.976	100.16
101.89	102.06	104.08	101.02	100.95	103.52	103.7	102.51	102.81	102.69	100.89	102.31	100.64	102.52	102.65	102.54	103.98	101.62	101.28	104.42	102.84	104.22	103.49	103.41	105.25	99.62	104.06	101.61	103.13	101.73	103.54	101.96	104.84	102.33	104.31	102.28	103.99	101.46	102.01	104.04	101.78	103.17	103.47	101.65	104.19	104.28	101.71	103.41	100.59	103.54
107.73	105.56	106.87	106.73	105.88	105.56	106.25	105.38	103.72	105.88	107.13	105.56	107.6	104.15	106.73	106.42	104.87	103.96	106.13	104.47	105.47	105.94	105.23	104.75	106.46	104.35	105.73	106.44	105.77	106.56	103.37	104.9	104.8	107.78	103.7	104.19	104.91	104.92	104.2	105.12	107.21	105.18	105.59	103.44	105.73	108.21	105.67	105.48	105.34	108.43
106.91	103.51	104.8	106.05	104.45	106.26	106.29	106.77	104.21	105.49	106.78	104.87	104.65	105.41	105.88	105.32	106.95	106.8	105	106.39	106.93	105.31	103.79	103.09	105.85	105.53	107.52	106.47	104.74	108.27	107.05	106.28	105.24	105.53	104.95	106.02	105.5	106.45	106.69	106.01	104.31	106.23	106.49	105.17	103.07	106.65	103.84	103.42	108.21	106.74
100.29	100.24	99.056	98.079	97.488	99.185	94.52	98.62	100.27	98.945	97.375	95.795	97.755	98.544	99.647	98.315	96.512	98.258	98.299	97.738	98.446	100.15	95.168	96.696	96.696	97.321	98.36	97.334	97.405	100.93	97.482	99.138	99.187	100.12	97.234	99.731	98.442	98.54	97.721	99.47	97.388	98.904	100.93	98.018	98.253	98.307	97.249	97.832	96.771	98.298
103.47	107.09	105.17	107.11	104.08	103.9	105.86	105.56	101.9	105.75	104.44	106.78	104.9	107.59	104.02	105	106.41	106.82	107.05	103.73	104.81	106.73	107.11	103.16	106.55	105.57	104.9	107.22	107.15	105.4	105.13	105.47	103.81	107.86	104.7	105.06	106.29	102.67	105.07	105.59	106.12	107.25	106.77	106.3	104.94	108.58	103.37	105.17	106.69	105.11
111.13	111.93	110.26	108.56	109.33	108.7	109.13	110.32	108.72	109.34	112.02	109.05	111.41	108.77	111.3	110.85	111.15	110.96	108.44	109.23	111.13	110.42	110.41	110.42	110.59	110.25	110.78	109.91	111.73	109.07	111.18	112.09	110.31	109.44	110.51	109.71	110.88	108.84	109.91	108.43	108.56	110.15	109.83	111.27	109.61	110.27	109.35	111.18	108.75	111.89
107.2	103.78	105.92	106.85	107.93	106.04	105.73	105.3	105.67	107.57	104.13	108.13	104.64	106.02	105.57	106.56	103.99	106.93	104.58	103.79	104.53	105.64	105.85	104.02	105.14	102.75	106.17	106.4	106.45	106.85	105.59	102.96	103.98	106.01	104.38	105.09	106.37	106.64	105.78	105.2	106.61	104.93	106.23	105.2	103.36	106.31	106.08	105.84	106.5	106.25
100.18	100.11	100.02	99.425	99.516	102.12	98.336	100.32	97.573	100.99	100.49	101.25	102.41	98.859	102.15	100.19	99.513	99.512	98.896	101	99.862	100.95	100.49	99.972	101.2	99.977	99.95	100.6	99.049	101.01	100.98	98.494	99.976	100.43	97.746	102.54	100.91	102.71	101.83	100.65	101.27	99.232	99.89	99.985	99.292	100.43	100.99	99.989	100.77	99.887
110.39	109.09	107.12	110.17	109.56	110.12	108.23	108.68	109.5	108.06	107.69	105.36	108.79	107.89	106.38	110.04	107.05	109.88	107.72	109.95	108.18	106.79	106.81	108.28	109.2	108.58	107.92	109.01	108.82	108.16	109.33	109.59	106.08	107.95	109.05	108.49	108.77	107.45	107.21	108.38	107.39	108.68	107.86	108.9	107.2	107.49	109.81	108	106.44	108.4
100.05	101.75	100.72	101.1	101.36	102.91	101.23	100.2	100.61	99.417	101.91	100.99	99.236	100.2	99.925	99.364	100.25	99.8	99.739	102.65	102.24	98.511	101.98	96.678	100.72	102.11	101.42	103.13	100.31	97.2	100.75	98.815	99.79	100.75	100.34	99.023	99.23	102.07	100.86	99.62	99.765	97.671	99.322	100.33	97.377	100.9	99.412	100.13	99	100.43
104.31	103.9	107.6	105.66	104.89	107.4	106.34	103.84	106.45	105.75	102.85	106.35	107.56	104.36	106.07	106.23	104.35	105.07	105.68	105.65	106.43	105.85	106.78	105.43	103.8	107.04	104.92	105.95	105.97	107.91	107.13	105.21	104.44	106.22	105.33	106.9	104.89	107.24	103.76	105.41	104.33	107.02	107.93	107.93	106.16	103.54	104.49	106.27	104.15	104.9
105.21	104.17	107.66	104.06	104.32	103.8	104.37	104.59	104.7	104.68	104.17	103.01	103.97	106.56	104.43	107.25	106.33	105.77	106.37	106.6	103.99	104.47	106.59	105.82	105.07	103.89	105.66	106.84	105.28	107.64	105.38	106.08	104.19	104.28	108.04	105.11	104.88	104.46	107.43	106.25	104.98	105.69	104.47	106.13	107.08	106	105.76	105.51	107.71	105.38
109.8	109.88	108.52	108.05	108.42	108.43	108.5	111.85	108.45	109.03	109.54	106.16	109.86	105.72	107.71	110.32	108.85	107.03	110.49	108.06	108.96	106.46	106.21	108.35	108.15	109	110.02	109.81	108.02	109.68	107.97	108.2	110.47	108.67	108.86	109.92	108.66	108.77	108.74	107.06	107.21	108.8	107.55	107.43	107.92	108.04	108.71	107.5	109.82	109.7
108.82	107.71	108.47	107.61	111.23	108.49	109.66	107.44	106.07	110.16	107.08	109.76	109.03	108.84	106.6	106.66	107.64	108.99	107.75	108.54	107.28	109.49	106.43	108.43	108.82	107.14	108.43	110.24	108.55	109.36	108.56	109.13	108.08	108.6	109.09	106.73	108.43	107.42	108.22	108.11	108.05	106.67	110.62	107.66	107.74	111.03	107.66	107.61	109.57	107.87
106.45	107.35	105.9	104.82	105.37	105.87	105.44	104.91	106.49	108.05	107.03	103.97	104.6	106.58	104.58	102.96	107.14	104.91	103.73	106.11	105.07	104.71	105.79	106.5	106.56	108.35	106.29	104.83	104.67	104.6	109.16	103.88	106.46	106.27	104.77	107.68	107.24	104.05	105.6	104.91	106.43	105.9	106.33	107.52	105.49	106.44	105.81	106.89	106	104.85
108.26	108.49	106.28	109	107.37	107.07	106.74	108.26	109.03	108.01	107.97	107.07	105.79	107.3	108.3	108.15	107.81	110.46	108.31	108.67	106.37	108.74	109.07	109.4	107.59	107.27	108.39	108.11	106.17	108.26	105.66	107.78	107.79	107.99	109.42	108.67	108.64	107.47	105.38	109.23	107	106.5	110.99	107.7	107.36	107.02	107.42	108.5	108	107.1
107.69	107.79	106.93	109.37	107.32	109.3	106.38	107.1	109.46	108.1	109.22	107.49	109.39	110.43	108.12	107.63	108.08	108.09	106.94	107.59	108.52	109.04	107.24	110.59	106.59	108.37	106.15	107.55	108.57	108.16	109.86	107.55	106.67	108.73	107.84	106.53	107.85	109.66	108.1	108.84	109.62	107.67	109.21	107.3	107.7	108.73	110.94	108.72	108.16	110.01
108.74	107.37	108.18	109.62	107.17	106.57	108.65	109.56	107.5	109.15	107.5	106.91	106.74	106.04	109.14	107.4	108.2	106.3	107.65	105.72	106.14	108.85	107.79	106.61	108.49	110.76	105.31	106.5	106.28	107.79	105.46	108.72	109.5	109.25	109.41	105.33	107.96	106.57	109.5	107.52	107.14	106.49	106.4	109.37	106.71	105.84	107.07	106.65	106.09	108.72
107.04	107.56	107.71	107.78	106.99	106.7	107.31	109.68	108.1	108.11	109.84	107.89	107.89	108.67	107.67	109.54	104.9	107.24	110.07	107.3	107.05	108.9	108.72	108.17	107.99	107.37	109.99	109.67	107.26	106.65	108.31	107.35	108.53	108.58	107.71	109.52	107.6	109.19	108.22	108.01	108	107.79	107.67	108.07	107.09	110.55	107.29	106.38	107.92	107.95
110.32	106.65	108.18	107.68	108.61	107.45	107.68	109.2	107.65	107.37	106.99	106.24	108.01	110.6	107.8	107.59	110.06	107.92	109.07	109.74	109.09	106.78	107.57	110.18	109.57	108.78	105.92	107.09	108.15	109.65	109.84	107.44	108.8	109.55	109.14	107.65	110.25	108.63	108.06	108.1	107.9	109.39	107.54	111.15	108.9	107.42	107.76	107.52	108.87	112.13
[truncated: 150 more columns]
