# Supplementary material for: Genetic dissection of main and epistatic effects of QTL based on augmented triple test cross design
Source: PLoS One. 2017 Dec 14;12(12):e0189054. doi: 10.1371/journal.pone.0189054 (PMC5730204; doi:10.1371/journal.pone.0189054)
Supplement: S10 Supporting Information — (ZIP) [file pone.0189054.s010.zip › z6_450_0.2_10.csv]

100.74	101.76	95.544	95.216	102.61	93.833	101.45	93.197	99.302	100.9	103.27	97.689	97.993	97.55	91.248	94.494	102.04	104.7	95.449	97.296	99.443	101.09	99.492	94.33	101.6	98.289	98.2	100.53	100.91	99.186	93.074	98.301	99.6	98.761	97.144	101.7	98.792	95.044	101.48	98.376	100.71	94.435	99.644	93.352	92.749	98.221	95.373	101.02	94.216	98.29
112.28	111.39	111.31	105.23	108.04	108.93	107.61	105.18	106.52	112.57	105.27	113.81	107.93	105.16	111.84	112.27	109.96	108.06	108.31	111.83	101.49	108.14	114.17	112.71	107.64	108.64	104.66	105.34	114.64	108.26	105.72	112.74	108.01	110.89	104.62	109.41	107.14	118.37	109.57	105.45	109.45	110.68	112.22	105.57	109.57	113.26	109.56	102.85	107.53	109.27
101.4	94.876	103.55	103.65	102.78	102.79	99.447	99.901	96.941	97.1	101.42	93.179	104.65	98.182	101.23	106.25	102.87	100.46	99.757	94.975	100.51	100.04	102.57	100.8	98.975	103.34	101.94	96.646	91.699	106.9	96.961	102.76	101.42	96.314	99.52	103.18	96.476	100.91	94.687	98.234	95.644	100.4	95.669	99.63	98.313	103.99	96.734	95.762	94.238	100.71
112.83	107.67	106.84	107.21	103.73	110.86	104.88	107.93	104.57	111.76	113.74	105.96	114.84	104.71	106.03	105.84	113.15	101.21	103.98	108.48	106.22	113.34	113.29	106.07	112.43	111.42	114.49	109.97	111.97	107	111.52	108.36	110.76	105.29	109.13	113.27	113.02	110.78	106.52	108.29	101.47	113.37	108.3	110.84	107.8	105.62	114.66	107.32	114.3	110.63
102.42	112.16	110.24	108.83	107.22	108.57	105.86	105.16	112.64	103.23	105.03	111.36	109.47	103.1	105.74	109.96	107.1	112.43	101.92	107.02	118.91	106.17	107.75	108.8	113.96	106.92	105.65	104.72	111.56	113.02	106.25	110.74	110.66	109.69	108.6	109.1	109.52	103.35	103.59	103.52	108.1	106.15	110.67	107.12	108.97	108.89	114.8	98.234	113.4	110.22
108.75	111.08	109.61	116.26	109.53	110.37	106.87	104.18	106.23	108.39	107.68	104.81	108.73	111.06	110.11	106.2	110.04	114.83	103.35	104.73	112.2	108.01	106.11	109.45	99.751	104.93	108.55	110.01	106.43	105.46	105.64	108.41	104.67	108.01	113.61	105.88	111.91	106.27	104.71	108.19	102.16	106.27	108.75	106.81	106.76	106.11	111.21	111.38	106.06	111
112.5	106.16	110.53	107.9	104.65	106.66	113.18	109.93	102.57	107.65	113.19	112.33	104.17	109.21	106.95	104.57	108.79	105.96	111.12	104.99	111.69	106.26	108.53	108.88	109.13	109.4	108.28	111.67	106.8	110.77	108.32	110.54	107.07	111.09	113.62	105.21	103.95	108.94	111.79	111.18	112.85	113.13	102.95	103.53	114.59	107.43	104.86	112.09	106.04	106.57
108.09	107.62	101.67	111.02	102.76	111.59	105.85	110.05	105.76	107.71	103.95	107.6	110.83	102.94	107.72	100.53	104.75	108.89	101.54	102.03	112.02	100.22	104.34	103.88	109.39	102.96	105.85	100.12	106.86	101.01	102.17	101.87	95.998	98.049	107.91	106.3	103.7	103.81	104.25	107.69	102.56	112.53	109.78	107.67	104.98	111.79	102.46	99.818	108.31	105.61
104.7	106.06	96.887	102.32	102.78	112.28	109.75	109.76	103.81	103.81	108.53	112.32	106.08	104.12	114.56	111.93	106.98	108.9	104.43	111.65	105.03	107.48	109.2	100.8	105.89	104.08	109.9	103.09	104.47	107.79	103.82	112.19	109.27	105.53	111.69	109.29	103.55	106.03	108.73	105.13	102.13	109.52	99.868	101.52	108.34	105.35	105.25	104.91	106.19	105.91
99.212	104.9	105.57	100.8	109.67	102.5	105.54	106.47	113.81	108.37	112.69	108.79	104.62	110.18	107.8	111.67	106.87	101.93	106.8	112.11	110.49	110.41	107.55	114.73	109.56	100.84	109.29	110.38	108.33	107.02	109.44	109.34	109.15	109.2	108.59	107.71	101.68	112.04	103.12	106.23	110.26	105.26	104.69	105.43	104.9	105.14	108.05	111.34	108.9	108.58
97.28	103.91	96.425	95.247	98.789	95.923	102.79	98.801	101.52	96.528	97.237	98.897	99.628	95.75	102.38	96.161	95.066	103.89	97.571	97.014	102.71	97.273	101.1	102.72	96.133	102.87	97.042	98.442	105.57	98.432	98.55	93.809	100.7	99.043	104.55	100.37	97.211	101.18	104.84	99.068	99.664	96.196	102.6	97.321	94.097	104.84	100.72	92.495	96.569	101.32
111.19	110.5	108.53	113.02	108.36	106.09	103.17	104.98	107.05	103.74	109.77	113.66	114.17	116.92	102.11	103.58	103.89	102.4	100.6	106.31	110.01	107.07	104.85	109.31	105.95	107.62	104.85	110.36	106.64	107.38	111.67	105.87	111.97	111.72	108.08	108.3	109.89	111.62	109.4	105.32	107.27	107.02	111.9	112.61	113.09	105.29	103.54	109.91	107.87	106.33
107.81	110.26	110.22	109.67	117.52	114.64	108.83	112.28	105.8	108.82	107.25	105.51	104.56	114.86	121.99	110.56	105.79	108.09	112.71	110.23	110.49	115.32	107.41	112.77	111.95	112.62	108.33	111.06	116.81	113.58	109.2	112.3	116.97	112.89	110	104.57	113.13	114.36	104.08	108.09	113.29	114.13	111.64	110.47	110.51	111.85	112.57	118.01	108.93	104.26
102.9	95.224	99.368	100.18	100.9	102.23	95.775	96.955	101.38	99.882	90.704	96.753	95.652	95.394	98.182	100.85	98.384	97.275	91.193	100.26	100.79	101.22	98.29	96.42	94.489	101.37	96.388	100.21	102.32	94.502	99.078	104.8	98.299	101.96	103.67	99.948	99.38	101.48	101.43	98.629	98.896	103.46	93.648	96.871	101.92	98.635	94.897	98.343	99.389	104.85
111.64	103.65	107.61	108.03	96.627	108.04	107.52	106.95	105.4	108	103.24	109.07	100.12	112.49	103.67	111.06	106.17	109.28	110.75	111.77	110.55	111.11	103.71	106.77	111.59	109.82	107.1	100.89	108.25	109.19	104.18	106.56	109.06	109.9	104.69	103.43	111.26	107.96	106.9	114.33	109.78	103.49	109.22	108.47	105.16	109.9	106.03	109.9	107.97	113.93
105.35	117.24	110.12	111.73	109.82	108.5	108.38	103.45	107.28	110.54	110.92	113.88	112.83	113.62	109.49	100.58	111.52	113.89	106.66	105.6	117.96	104.42	102.2	106.16	100.4	115.43	108.01	115.57	111.6	103.29	106.42	106.81	108.81	104.7	114.97	108.65	113.74	113.49	109.09	113.87	115.91	111.03	109.6	114.31	110.56	109.79	108.74	109.12	105.52	118
109.17	113.1	101.69	109.09	105.57	110.73	105.79	109.2	106.86	101.07	112.91	108.65	110.57	100.5	112.17	109.61	114.18	111.77	104.74	107.13	112.86	110.08	108.92	103.14	108.57	111.27	116.02	105.57	106.13	106.25	103.13	110.01	114.59	108.25	104.66	100.81	105.03	109.61	103.48	108.24	110.72	107.19	113.89	107.67	107.46	109.3	107.51	107	108.61	111.74
104.14	107.32	101.96	106.03	108.25	109.34	108.65	103.47	102.62	104.63	109.02	107.75	106.12	106.03	105.99	104.71	106.68	105.8	106.33	107.25	102.17	108.59	112.4	103.34	104.72	100.99	99.513	101.96	107.58	103.8	111.19	106.54	99.691	103.44	105.12	112.67	108.53	108.83	107.2	108.13	106.87	102.55	106.63	103.65	109.41	105.15	105.75	97.438	98.234	105.78
101.85	104.99	102.25	109.34	103.98	107.07	104.63	102.18	107.07	108.93	108.65	106.46	107.24	99.488	110.11	105.52	109.74	103.2	110.88	110.81	112.56	101.55	105.93	107.18	108.59	102.27	106.49	105.52	109	101.7	105.98	109.15	107.83	113.33	106.72	104.12	104.76	103.53	101.72	109.22	105.39	102.41	107.21	107.26	104.78	106.38	107.12	107.07	104.76	110.38
99.902	105.53	101.19	106.64	105.93	106.55	100.59	99.352	97.598	99.423	95.884	101.1	101.33	93.156	100.09	99.804	106.41	105.28	103.21	91.119	105.59	101.17	99.759	98.906	100.65	100.44	99.262	103.85	102.99	103.63	99.692	104.43	98.972	99.453	102.88	103.14	107	101.77	104.21	95.508	98.6	102.96	95.888	102.09	96.084	102.9	100.49	96.765	94.62	104.58
107.42	103.57	104.71	108.64	109.36	110.86	104.77	102.48	107.16	112.56	102.58	97.661	105.41	105.43	106.54	104.09	106.93	107.41	108	107.18	110.24	108.69	110.48	101.94	99.814	104.02	110.9	109.56	108.93	105.08	110.77	106.1	102.14	110.31	115.1	103.78	101.82	110.24	106.7	101.33	102.2	107.65	104.3	106.71	112.16	106.58	103.14	101.16	102.78	111.49
101.11	95.945	102.57	106.34	102.83	103.56	98.914	101.57	103.54	98.545	96.936	107.68	104.12	99.671	97.434	99.274	103.37	102.8	97.05	96.825	98.468	98.88	98.135	100.65	104.76	102.38	102.81	91.387	104.54	97.786	104.28	97.259	100.35	108.12	98.814	98.282	99.552	100.62	96.526	99.912	103.55	96.859	97.953	103.99	98.49	99.103	96.272	100.56	98.824	100.74
104.24	103.94	112.75	102.75	103.1	103.48	105.13	112.57	110.89	110.33	104.02	109.8	102.88	110.06	108.96	113.04	102.56	107.82	100.13	101.29	101.59	103.18	109.55	108.33	103.97	102.56	106.35	106.87	101.83	110.48	104.97	111.48	105.65	102.87	102.17	105.41	104.15	104.49	103.7	101.75	104.33	107.37	101.23	108.65	106.58	108.33	106.52	99.056	107.75	102.64
111.18	114.34	108.85	103.44	101.52	103.64	104.44	102.23	104.16	105.66	106.59	104.92	115.66	108.26	109.27	103.06	109.65	105.79	107.93	96.582	110.07	106.8	107.67	106.38	105.52	105.63	108.74	102.64	102.56	105.86	105.56	112.81	106.93	105.67	104.35	106.64	100.66	106.13	103.68	102.35	110.95	105.54	111.08	112.3	105.29	104.78	108.49	104.43	103.12	105.21
108.21	101.81	107.27	108.95	107.82	105.5	112.8	113.55	103.43	105.3	112.9	108.57	101.78	99.864	109.19	104.27	109.75	110.33	107.94	105.66	107.35	106.5	110.52	104.35	109.79	108.67	109.23	111	115.12	106.33	114.08	107.63	106.62	114.95	105.49	106.4	111.32	117.61	104.7	107.98	108.43	101.06	109.14	108.73	105.65	111.42	106.79	109.51	104.5	109.71
106.73	109.51	111.46	108.79	106.7	102.8	106.12	105.94	112.03	113.99	108.86	102.99	109.21	107.44	112.71	114.42	105.44	105.4	109.26	109.95	105.77	107.04	105.91	107.6	105.56	105.78	105.1	107.02	103.57	108.94	106.71	110.03	110.91	113.58	106.89	112.39	111.24	106.9	106.44	107.97	104.99	109.57	110.05	112.69	105.01	104.22	111.44	113.76	111.84	114.44
108.2	104.57	105.68	100.22	105.26	105.18	107.08	100.86	107.01	105.01	112.36	107.5	110.28	107.57	108.49	107.71	110.34	107.98	106.57	103.75	103.92	106.95	110.85	108.93	109.52	107.98	105.47	105.23	102.22	107.93	110	109.98	107.96	106.46	109.78	102.63	105.61	106.91	103.52	107.67	104.39	107.11	103	105.28	112.6	105.5	109.19	110.76	110.21	105.73
104.81	106.87	102.15	103.87	104.75	106.49	108.2	106.89	107.75	103.15	106.77	102.42	103.6	104.15	104.09	105.31	107.99	103.47	105.51	105.89	109.31	105.97	100.85	106.99	109.07	103.38	113.67	107.08	100.48	105.92	103.84	106.33	104.72	114.21	104.73	109.29	106.58	107.65	103.74	107.71	105.67	107.7	108.1	103.29	106.07	103.34	106.88	103.92	105.33	106.01
97.304	96.944	100.65	100.86	97.604	95.65	93.289	96.104	101.66	102.32	95.897	102.04	97.16	94.837	102.54	101.06	104.24	102.14	94.334	100.63	102.91	98.971	97.117	94.576	92.973	99.048	101.72	97.759	95.628	102.15	96.504	98.027	93.757	100.24	98.039	101.96	100.51	94.396	99.957	101.41	100.42	97.563	97.883	96.239	101.38	100.35	97.822	101.66	91.953	99.559
105.3	99.647	95.201	101.71	105.23	98.971	101.28	105.72	99.352	102.44	100.47	100.62	96.125	97.437	98.749	100.31	101.4	100.92	99.912	100.98	103.71	101.54	106.51	99.864	101.33	101.49	104.56	108.29	100	101.94	101.63	94.633	99.871	98.104	99.645	104.01	102.3	95.677	102.19	96.824	101.07	101.77	98.987	102.34	101.06	102.99	99.838	100.49	99.647	104.83
107.65	104.54	107.12	113	105.63	105.59	107.48	106.9	113.33	105.39	106.32	109.18	108.18	112.96	111.44	117.81	101.45	106.13	112.03	106.87	108.5	105.19	116.27	106.8	110.28	111.9	108.44	107.74	107.64	115.5	103.08	106.59	108.3	114.02	107.44	104.35	109.17	112.55	111.18	108.6	108.67	103.51	98.06	108.5	109.82	109.42	109.31	102.51	112.13	109.35
113.15	112.9	108.62	108.81	109.57	103.48	108.31	105.36	114.02	107.59	109.07	107.27	110.05	113.28	103.31	109.42	110.68	109.39	110.36	109.59	110.29	111.96	110.06	101.05	103.28	108.29	107.85	105.23	110.15	108.4	109.18	106.65	105.21	109.17	108.07	111.27	110.86	111.93	102.96	107.51	102.33	106.96	105.17	113	105.6	105.99	112.9	110.54	104.51	113.55
109.47	105.18	105.33	110.77	105.04	103.18	110.01	107.84	110.72	112.46	105.51	106.99	108.65	109.42	110.35	103.61	108.33	102.21	105.55	113.41	116.82	113.8	107.32	109.18	110.67	106.52	103.8	103.39	106.57	102.4	104.97	103.02	109.18	107.95	108.32	103.77	109.72	107.06	107.9	107.46	108.99	108.45	107.09	110.84	103.01	110.23	104.58	106.15	104.45	106.11
97.621	98.36	102.58	104.72	98.673	96.463	103.42	107.14	99.236	100	104.85	103.41	97.543	97.454	104.26	103.1	97.691	102.51	101.32	104.83	102.2	98.857	102.99	100.74	97.179	102.04	102.45	102.24	100.68	102.29	103.13	101.96	98.972	101.62	103.49	104.35	94.386	101.52	102.26	100.61	100.23	94.79	101.91	103.7	92.029	97.719	105.64	91.865	101.22	102.02
108.68	109.22	108.76	103.96	103.93	107.09	112.15	106.08	109	111.32	112.68	107.11	102.29	108.57	106.9	114.56	106.46	111.63	108.02	101.64	115.07	109.12	110.39	111.26	109.68	104.79	109.72	108.67	111.7	111.33	103.43	108.02	104.28	105.77	109.23	108.52	103.88	106.48	104.62	108.29	105.94	106.32	108.81	106.67	105.95	111.62	109.11	104.43	108.66	104.01
107.33	111.04	102.12	106.93	110.31	111.92	108.61	110.85	107.51	103.99	107.09	107.41	103.06	110.86	104.89	104.13	108.12	101.83	105.72	103.3	109.88	109.42	107.13	105.9	109.94	113.84	113.28	107.72	107.73	106.66	109.51	106.23	104.2	102.56	113.58	111.61	108.86	109.42	111.12	107.01	108.55	113.51	105.69	105.8	112.38	108.33	114.16	107.22	114.06	105.98
110.81	105.26	113.76	104.76	106.96	108.19	105.11	109.39	108.18	101.09	108.12	111.32	101.1	102.93	103.67	104.17	108.36	105.06	104.25	109.06	105.81	106.34	99.897	105	106.06	105.52	106.92	107.94	107.42	109.85	108.17	108.86	106.19	109.31	102.46	105.41	105.35	104.72	104.95	103.6	111.2	104.15	105.25	102.96	104.76	98.173	103.3	100.75	103.88	104.05
102.97	106.46	107.73	104.75	108.61	106.48	104.82	108.53	103.54	109.07	105.24	103.21	105.42	100.81	99.894	106.27	104.45	104.66	103.69	103.52	111.32	99.188	105.77	107.8	106.62	111.02	102.73	102.69	102.83	105.33	104.11	104.42	106.04	106.42	101.17	107.43	107.42	107.79	104.24	100.39	105.83	106.28	98.891	103.79	101.34	102.56	106.1	100.12	103.51	110.66
103.59	104.98	108.9	107.92	103.05	103.71	101.16	104.01	101.32	101.34	108.12	106.5	107.05	108.33	104.83	108.15	106.08	106.16	104.66	106.01	108.51	104.54	107.86	104.59	100.44	104.99	103.11	107.64	112.77	100.76	104.4	102.15	108.91	108.31	101.65	106.59	101.51	107.62	104.1	104.39	103.74	103.51	102.61	99.614	99.235	104.72	107.72	111.6	104.34	110.31
96.871	97.479	95.599	91.704	101.91	100.08	98.441	100.44	97.217	98.252	100.93	101.46	99.651	103.03	98.019	101.38	93.383	96.58	101.6	98.766	97.562	96.802	101.5	94.532	96.473	98.848	98.644	97.627	97.411	104.29	97.269	105.28	98.191	94.166	94.976	99.929	101.07	98.976	99.862	96.08	96.933	97.536	101.78	98.499	101.1	95.236	100.1	98.806	92.685	97.578
102.45	92.446	97.387	94.085	101.13	98.545	103.2	102.3	101.32	103.86	98.242	97.648	103.34	100.19	100.8	101.03	92.599	97.979	100.3	99.876	105.41	106.57	100.02	103.67	104.56	100.88	99.928	102.3	101.99	108.78	103.16	98.718	104.51	106.88	100.27	98.462	98.9	98.855	104.29	100.11	97.56	105.65	99.628	95.903	96.54	100.73	100.55	104.12	100.75	98.227
101.15	105.51	100.68	100.52	105.92	102.58	98.846	97.161	92.448	99.944	99.117	101.89	99.625	101.34	101.44	99.722	111.83	97.7	100.38	102.21	94.137	103.94	96.285	104.17	97.866	95.132	97.266	94.219	95.587	97.658	100.64	98.241	98.73	102.88	98.652	105.93	100.91	106.13	99.527	103.83	109.86	103.29	98.622	105.61	100.08	104.43	98.728	107.39	106.5	98.644
100.84	113.18	109.42	108.5	110.03	110.94	105	107.95	111.01	112.21	117.11	108.5	110.62	107.63	111.38	110.49	113.69	106.7	107.6	111.55	112.22	107.73	101.61	102.52	110.76	111.16	110.44	107	106.3	106.82	107.1	104.21	107.88	109.38	104.6	109.86	107.07	106.53	105.33	102.58	107.34	108.51	105.46	104.54	104.19	110.2	107.67	110.98	106.62	105.35
104.17	95.881	94.516	98.576	94.405	105.71	95.283	99.466	93.788	103.29	102.89	97.37	99.912	103.13	98.991	102.08	93.526	98.991	100.25	101.66	104.94	95.325	101.76	103.99	90.46	97.533	96.675	103.49	108.17	95.775	103.13	95.36	94.616	99.259	93.263	98.501	96.351	100.71	98.013	101.89	99.874	100.66	99.766	99.027	103.81	100.55	98.801	98.942	104.06	96.422
108.7	105.12	103.76	101.18	105.99	107.87	109.35	106.4	99.868	100.43	103.31	104.86	103.99	106.8	103.3	102.14	108.63	106.2	102	107.17	106.96	98.975	106.4	110.46	109.37	105.42	107.88	107.04	101.93	114.32	102.05	106.34	104.57	106.44	115.07	103.29	103.42	107.55	110.24	105.91	115.69	104.06	99.438	102.74	101.53	102.62	101.77	104.02	106.17	104.58
99.297	106.09	108.82	110.72	107.47	106.27	106.68	99.519	109.8	101.85	111.57	105.54	106.76	108.77	104.59	107.03	104.39	103	109.66	109.61	113.88	101.59	105.75	108.45	104.56	106.03	100	107.53	104.43	108.04	105.94	104.21	106.37	110.86	107.75	107.65	99.529	101.49	104.38	103.65	101.91	108.04	106.79	105.28	108.76	110.19	106.23	104.71	105.5	104.9
105.37	106.28	108.95	101.77	106.56	107.22	99.837	105.08	99.576	101.07	108.58	102.87	103.02	99.359	105.9	96.783	106.59	100.22	105.01	104.51	104.61	101.89	99.199	100.69	106.81	100.59	103.7	101.8	103.73	101.6	106.15	98.455	107.85	99.59	111.57	106.16	100.9	105.28	102.94	101.08	96.66	105.45	110.34	99.783	106.5	98.214	103.49	98.871	104.3	100.27
101.42	111.24	105.82	103.37	100.66	115.92	111.31	108.83	102.55	105.07	105.28	99.746	103.33	99.661	111.21	109.44	105.91	107.88	112.61	106.82	107.13	105.17	103.24	106.58	96.997	105.43	104.16	106.16	102.42	107.95	106.49	104.79	104.19	105.57	110.09	104.97	99.027	104.1	104.83	106.85	101.3	108.92	103.08	107.54	107.73	104.77	106.59	105.64	108.43	102.27
95.794	97.502	99.103	100.95	101.06	103.85	103.21	101.37	98.571	100.1	101.08	95.139	103.66	103.61	104.16	100.89	105.41	98.698	101.62	104.43	99.947	105.94	99.603	97.867	97.431	97.178	105.56	93.981	104.47	101.09	105.26	96.834	97.847	99.878	106.08	106.21	91.976	100.53	100.86	101.8	101.07	103	100.36	97.72	98.689	99.531	105.55	107.64	101.56	102.39
100.54	102.22	105.06	95.194	97.682	94.362	95.21	99.626	96.101	102.51	98.534	98.862	102.06	99.045	93.404	97.866	93.821	103.19	89.211	99.638	99.631	100.14	105.55	99.036	102.22	93.859	97.85	95.191	99.294	99.151	97.205	96.095	93.461	101.37	100.34	95.46	95.011	99.746	88.714	98.319	101.28	98.39	98.832	97.557	101.88	91.131	98.706	97.564	99.925	98.571
103.71	106.12	108.29	106.79	107.86	106.97	106.52	105.15	106.07	103.27	101.58	102.69	102.04	107.09	104.8	102.75	107.98	106.58	108.15	110.59	109.91	107.66	106.35	107.53	102.83	103.24	109.19	107.2	105.66	109.31	105.71	105.9	110.44	106.14	112.75	104.62	105.82	105.24	102.64	105.87	101.75	106.67	102.59	110.5	110.42	109.19	106.1	108.26	114.15	102.31
101.5	97.896	104.22	105.47	97.464	102.98	97.258	96.779	103.4	96.46	100.39	101.7	100.94	103.06	101.7	100.59	102.7	108.13	97.425	100.88	97.359	101.2	92.245	101.11	100.59	102.03	99.253	102.83	104.24	100.04	103.3	97.757	100.82	104.4	100.34	99.138	100.11	101.39	100.9	101.98	104.58	99.887	95.799	100.11	102.36	107.1	100.69	102.08	91.464	107.06
106.3	99.349	94.671	96.133	99.591	99.464	99.466	101.15	98.047	103.44	104.61	95.37	99.655	103.15	97.706	102.04	98.21	98.9	100.58	93.691	94.057	95.352	102.5	99.083	103.74	99.778	104.98	98.135	104.84	94.682	100.32	97.84	97.469	109.47	104.89	105.85	95.731	105.65	97.337	103.99	100.26	98.587	101.14	105.07	98.911	102.91	98.816	96.246	97.327	105.89
106.28	112.1	108.84	108.65	110.31	112.87	108.35	113.33	114.07	111.07	105.69	102.79	105.93	104.91	109.52	105.34	102.72	103.87	109.71	107.71	110.18	109.13	112.31	115.05	113.48	111.4	107.66	109.36	105.29	106.28	116.63	106.46	106.96	109.59	113.07	113.17	108.6	104.97	111.95	108.1	102.41	102.13	106.24	101.5	104.35	108.48	103.11	110.19	107.68	108.41
104.51	116.16	107.56	106.89	107.59	110.72	106.94	107.52	106.82	109.47	108.51	107.21	116.44	103.03	105.57	105.7	107.66	109.6	107.38	105.55	105.35	106.95	111.01	108.9	104.52	108.68	107.37	115.57	106.07	110.95	111.21	107.95	104.69	108.99	106.24	98.181	105.63	108.82	103.18	108.76	106.43	105.1	107.07	105.95	108.5	119.6	106.94	109.53	108.21	106.75
108.53	102.01	106.58	112.88	99.71	107.54	108.57	100.92	106.62	108.36	100.63	99.687	104.2	106.78	103.67	103.91	103.37	108.54	105.23	108.33	101.51	100.16	107.22	103.57	108.08	110.54	110	104.42	109.62	101.28	113.85	110.07	106.17	106.79	109.67	103.82	107.52	105	103.32	104.06	111.53	104.02	103.27	107.11	104.07	110.22	107.39	106.06	106.75	107.5
107.2	110.03	106.9	106.23	113.03	106.83	110.94	103.94	103.86	104.54	100.06	105.01	102.15	108.25	107.36	108.82	104.39	109.67	107.03	108.93	105.34	109.15	106.99	109.54	98.668	105.62	107.95	106.73	112.26	107.45	102.79	107.61	106.02	104.67	99.779	103.03	107.06	105.21	102.14	104.81	107.37	110.31	102.12	107.83	102.09	109.19	110.84	101.78	100.93	104.78
107.81	105.75	113.19	109.12	104.81	110.16	110.21	108.57	110.23	115.73	106.51	108.59	108.33	111.49	102	108.12	106.01	106.24	111.68	110.56	106.33	116.51	101.87	107.36	104.37	103.24	106.76	101.08	106.99	106.97	104.78	111.68	108.38	110.06	107.72	102.94	102.33	102.16	101.97	105.63	108.39	112.99	101.5	103.88	110.69	107.7	108.24	109.35	103.72	108.1
95.984	96.582	96.653	93.019	100.9	96.521	97.629	98.479	101.07	95.432	97.524	97.543	98.391	97.521	98.008	98.171	98.541	96.396	102.46	97.977	100.32	100.96	93.569	97.335	103.88	99.493	103.03	100.56	88.572	104.49	98.075	92.429	92.881	96.724	99.795	96.036	95.266	96.305	97.378	102.45	100.99	96.685	102.13	97.61	93.929	98.493	94.119	99.756	94.14	94.451
103.41	102.18	106.54	102.23	105.53	104.87	112.58	106.49	106.21	106.25	110.36	102.96	101.97	103.52	106.9	102.56	106.88	101.77	101.3	108.63	111.01	108.75	108.3	100.55	107.05	104.5	108.72	109.15	101.94	103.17	110.4	107.83	108.1	100.97	107.64	106.65	106.03	98.668	105.72	103.15	106.88	106.74	105.68	105.51	101.55	110.44	110.01	104.15	105.62	111.12
95.685	104.97	96.238	97.133	95.812	99.067	100.12	101.93	100.83	95.879	96.966	99.181	98.96	96.147	95.771	99.977	98.193	97.791	103.97	101.37	92.447	98.307	96.728	101.78	101.75	98.077	104.95	96.035	98.322	103.05	99.064	88.546	95.927	101.57	99.6	94.388	104.24	102.57	96.556	98.58	100.6	102.04	101.55	96.148	91.952	104.1	97.952	97.27	95.798	96.203
104.55	110.48	104.43	103.49	102.93	108.11	105.13	110.65	107.19	110.75	102.64	107.41	106.08	104.89	110.55	106.89	97.877	106.38	102.95	108.41	102.48	101.48	108.07	109.94	106.15	106.44	106.05	102.25	104.71	98.99	110.59	98.51	97.889	98.161	108.06	107.69	107.41	104.97	100.77	108.78	109.58	105.75	101.35	108.27	105.38	104.02	110.08	105.89	106.32	95.955
102.59	105.12	105.49	111.01	110.44	106.8	107.82	107.8	103.59	109.83	105.63	107.49	101.27	106.37	107.38	106.92	104.18	110.38	104.58	104.88	108.54	105.65	101.47	110.49	105.51	103.87	108.48	108.88	104.92	109.44	107.31	107.8	103.12	102.52	107.36	104.29	107.51	105.54	111.33	101	103.97	107.59	111.13	111.77	104.67	97.323	106.72	103.38	104.56	100.51
113.17	109.88	106.8	108.02	108.08	104.08	103.85	111.83	106.74	109.67	110.71	107.67	108.7	108.14	110.51	101.48	111.79	111.33	106.04	113.94	114.75	107.97	106.41	110.3	108.44	111.21	104.14	107.05	109.73	102.93	105.34	108.8	110.97	104.81	105.3	109.56	109.97	104.46	108.13	99.744	107.39	111.92	112.46	107.71	107.92	107.31	108.26	106.7	106.4	107.45
105.3	99.524	100.35	102.85	102.53	103.16	97.109	99.327	99.714	103.14	100.21	107.89	105.47	101.47	102.33	99.889	105.62	101.92	95.954	99.332	94.861	97.717	101.66	99.994	100.45	101.24	100.85	101.34	95.566	100.73	96.803	102.67	107.87	102.13	101.92	105.59	97.715	93.908	104.91	94.312	97.805	101.78	100.81	97.04	99.051	96.3	94.96	100.49	100.12	96.667
107.44	99.154	103.3	99.885	108.99	107.03	107.97	106.48	102.04	101.41	103.42	106.19	106.09	107.25	103.8	109.25	110.67	111.71	110.33	101.87	103.06	110.56	108.28	103.65	107.99	101.66	114.18	104.74	107.09	105.25	104.34	106.54	105.61	106.05	107.8	106.73	105.23	101.87	109.38	107.7	109.61	109.38	110.36	110.39	109.18	106.76	103.35	103.46	100.87	108.57
107.34	107.69	110.98	102.96	107.69	109.02	102.35	104.92	106.52	113.73	100.65	106.84	111.42	107.33	112.58	112.19	104.7	108.56	102.22	107.56	109.68	106.08	111.44	112.14	117.06	101.6	109.09	109.29	110.87	112.08	110.08	105.77	114.49	103	111.36	108.48	108.98	112.07	106.39	107.83	104.79	109.84	103.38	113.75	109.16	108.27	101.23	109.16	109.41	110.59
106.57	116.72	110.4	115.54	111.11	101.9	106.25	107.07	109.61	108.19	107.82	104.85	103.06	108.53	111.04	105.8	108.43	102.91	105.38	108.09	105.68	110.98	114.81	100.17	110	106.08	106.07	104.57	102.85	108.3	110.28	109.71	105.1	103.21	104.01	108.18	110.4	105.18	109.57	101.47	108.04	110.65	107.57	106.64	106.21	111.78	110.24	111.62	109.94	101.88
107.4	106.91	104.44	106.6	104.53	108	102.31	102.96	106.59	104.82	98.313	107.82	106.58	103.65	101.88	109.81	108.7	108.6	107.11	99.545	103.75	100.05	103.08	105.86	114.68	103.73	110.22	109.2	111.27	109.79	103.55	104.82	113.08	108.88	106.93	103.63	116.04	109.16	113.58	104.61	112.38	109.52	101.37	102.83	98.989	102.43	108.79	100.85	106.6	109.44
105.17	106.91	108.16	110.08	111.59	104.87	110.89	103.84	109.69	109.84	109.75	111.25	102.22	108.9	107.42	111.65	114.27	107.74	110	102.84	105.81	111.74	112.3	106.18	105.16	108.53	106.16	115.27	106.15	109.02	108.4	108.69	104.95	110.15	110.53	106.73	108.43	103.05	106.97	103.22	109.73	113.68	108.1	102.8	101.32	108.58	111.85	107.16	106.52	109.58
111.18	109.47	110.48	108.42	111.28	107.31	102.53	107.97	111.71	109.09	111.67	112.28	106.2	105.62	110.93	105.21	109.17	109.58	115.55	108.92	112.5	109.02	111.88	112.21	106.01	107.32	104.26	108.58	113.7	105.81	107.64	108.34	107.7	106.91	108.06	109.21	109.6	109.26	112.82	108.29	104.52	105.49	114.6	106.22	108.47	108.09	106.04	104.3	105.29	116.3
99.643	102.23	92.607	102.16	94.038	96.116	100.56	104.08	101.24	102.72	105.97	100.47	100.8	99.783	103.39	104.1	100.39	100.01	101.12	97.056	106.26	96.319	103.88	97.764	98.719	98.235	103.9	102.1	98.836	100.27	98.111	95.597	98.865	98.337	103.58	100.77	102.69	98.068	95.968	99.625	107.9	106.84	93.379	101.28	90.168	95.306	100.65	101.08	106.4	101.14
101.24	102.14	109.37	106.14	101.39	104.06	106.54	103.45	108.28	108.98	102.89	103.95	111.34	110.8	105.38	107.86	105.61	111.43	106.79	112.82	100.58	107.55	106.16	98.805	103.71	100.04	104.1	109.14	103.81	107.97	111.93	104.69	107.8	104.45	109.37	108.25	113.8	111.62	106.74	108.14	105.68	106.22	104.78	105.22	105.74	103.11	109.04	98.923	110.8	101.54
107.83	106.21	106.76	109.51	113.95	109.33	107.48	106.81	103.81	111.57	105.44	114.83	108.52	104.07	107.05	107.61	109.84	107.45	103.41	102.93	107.7	105.92	105.72	112.19	111.16	106.41	105.96	106.63	109.18	113.21	112.86	110.43	105.86	105.91	112.32	109.31	115.36	107.96	104.94	108.01	105.15	114.58	106.79	106.7	112.17	107.08	112.39	107.23	112.02	106.49
100.41	100.39	99.119	103.67	103.14	99.247	103.09	98.93	94.559	99.275	102.29	99.237	99.744	105.38	104.87	102	97.251	98.431	96.239	104.46	100.22	98.387	99.249	96.994	104.59	99.862	96.195	106.05	97.178	108.14	96.464	105.24	102.05	103.63	102.03	100.83	100.9	96.118	101.81	94.289	105.47	101.88	103.16	95.147	99.901	95.055	99.746	98.603	96.289	100.69
110.93	114.19	108.49	102.2	111.32	109.54	100.33	102.87	105.9	112.7	113.95	104.69	105.23	101.21	106.69	108.04	105.06	105	105.56	104.49	105.26	107.94	106.02	104.9	111.07	113.37	100.31	106.91	107.18	110.7	106.79	104.14	105.65	114.55	107.93	110.93	104.64	106.56	112.39	105.87	103.45	103.58	110.59	113.43	107.21	106.78	106.27	107.29	113.1	107.1
110.04	102.65	112.22	112.11	101.14	112.54	109.56	108.99	104.37	107.28	106.73	106.54	108.14	106.69	105.8	108.81	105.82	106.21	106.05	104.32	103.31	100.65	107.71	108.93	104.24	109.93	106.36	104.55	113.84	105.78	109	109.29	107.21	108.89	109.78	115.02	109.76	108.44	106.36	112.29	107.22	105.47	107.41	102.83	106.11	106.4	109.27	107.96	106.68	112.94
107.4	106.27	110.51	106.36	107.71	109.2	108.35	105.29	107.31	106.74	113.1	111.83	111.8	110.88	106.74	112.02	105.14	104.9	104.65	106.16	103.05	109.2	114.03	111.47	113.82	113.35	114.89	106.86	99.645	113.35	106.7	105.11	108.92	107.94	105.46	112.98	108.07	112.47	105.22	104.26	110.18	107.33	113.54	105.14	111.4	108.25	111.36	108.99	106.84	110.51
103.16	104.3	109.97	108.59	100.18	108.25	109.03	115.64	111.05	107.91	103.59	108.02	99.922	107.39	107.34	107.9	106.79	109.75	111.49	105.19	109.38	107.93	99.247	105.29	100.24	107.72	111	105.23	111.06	115.66	109.3	111.07	110.56	107.87	109.48	104.4	107.97	110.31	107.59	112.41	107.22	108.78	107.89	105.36	108.93	106.19	107.59	108.81	108.68	103.27
106.42	105.96	109.19	110.35	107.41	102.95	103.3	104.96	106.82	103.06	107.74	98.217	108.58	104.33	102.18	106.2	108.23	105.93	108.33	106.14	104.5	108.22	108.26	105.72	107.89	104.44	108.17	103.27	106.26	105.07	103.54	106.36	101.37	105.27	102.31	105.16	100.54	102.83	105.21	109.45	104.22	105.26	110.96	107.59	106.28	101.94	112.25	107.89	105.69	106.32
106.74	103.2	109.23	109.79	106.95	109.91	104.03	107.25	104.23	112.3	103.2	108.06	104.92	109.11	107.67	109.33	105.78	107.67	113.29	104.54	112.74	103.22	107.66	105.77	104.24	105.75	108.6	104.97	111.68	106.9	112.48	105.18	104.16	107.45	104.14	105.71	106.14	105.32	107.58	110.21	108.22	108.81	103.22	107.82	106.16	100.29	104.24	114.46	105.37	102.35
105	104.84	106.74	107.98	112.9	114.82	105.43	102.83	108.6	109.16	109.86	106.99	109.83	110.92	109.19	109.13	108.78	107.22	114.36	105.34	114.4	103.31	102.96	109.67	106.95	107.04	102.89	105.76	110.59	107.54	113.8	111.22	114.01	104.83	106.09	115.32	101.27	105.09	109.76	107.65	110.99	109.17	112.69	114.29	106.83	106.25	104.58	105.24	108.48	108.14
109.24	107	103.23	111.76	103.41	104.59	107.6	101.77	106.71	112.63	108.49	107.46	114.88	104.25	102.25	110.94	107.61	105.06	115.08	114.21	110.69	103.28	104.79	107.55	110.29	108.24	109.51	109.04	105.31	106.61	108.39	109.66	110.98	100.15	107.66	105.8	104.02	110.64	103.57	104.22	105.4	109.64	111.03	111.19	110.8	105.75	112.61	106.41	108.85	106.34
102.9	106.52	106.95	104.18	100.27	103.51	107.53	106.62	106.16	101.2	105.39	108.7	105.69	111.54	105.78	108.19	102.19	105.33	107.55	97.561	104.68	104.97	103.15	101.78	109.06	106.28	106.95	104.28	103.85	104.82	105.05	102.67	108.56	107.15	107.86	109.22	100.75	101.29	108.34	111.98	101.69	99.213	103.16	107.37	107.72	108.32	104.22	108.87	110.88	100.52
104.89	106.69	109.45	109.68	105.9	106.47	107.25	110.11	107.31	107.64	107.9	108.13	113.45	113.91	105.3	104.53	111.98	104.18	110.31	102.85	113.63	109.52	112.22	110.3	102.63	106.02	104.55	108.52	107.4	107.83	107.99	105.95	106.78	100.75	105.42	106.86	110.2	110.65	106.89	109.57	108.37	105.79	110.75	108.26	106.67	104.01	113.23	106.77	108.75	110.65
103.73	104.54	101.19	110.41	104.91	111.32	116.46	109.53	111.59	111.13	110.53	109.85	113.18	103.91	110.4	106.45	111.05	105.43	109.99	108.56	107.1	110.51	105.19	105.52	108.04	104.95	108.27	108.12	103.8	102.18	108.84	99.969	113.93	104.2	105.61	103.03	106.65	104.62	106.3	107.3	113.17	98.75	104.19	108.74	118.45	111.53	105.52	104.02	98.928	113.59
93.822	102.69	98.653	100.6	98.621	92.812	99.405	103.05	97.269	97.264	98.634	98.506	104.59	102.46	102.06	91.391	105.4	97.028	100.38	96.503	101.22	97.33	97.12	103.19	100.66	112.49	102.52	97.685	106.85	102.59	99.733	101.45	97.424	96.28	98.423	94.526	105.62	100.67	95.629	91.481	99.209	104.64	99.989	97.246	103.34	106.24	100.86	98.65	102.25	95.331
96.996	105.78	102.29	104.89	95.774	99.22	97.488	95.143	100.03	95.4	99.27	104.24	96.715	101.47	99.087	97.841	97.526	95.948	105.47	103.38	96.476	109.41	104.52	99.794	97.967	97.033	101.46	100.63	94.457	99.377	103.3	101.11	100.45	108.21	101.67	97.582	96.587	97.517	105.57	99.678	98.078	104.28	100.43	101.77	103.7	100.14	106.25	101.25	105.83	99.194
113.81	106.4	108.67	102.58	105.41	109.37	105.89	104.14	108.28	109	103.1	103.05	105.97	108.02	107.78	110.16	99.654	110.54	104.42	108.77	113.26	108.98	103.56	108.27	106.32	106	107.83	114.31	106.87	104.84	113.34	104.77	104.78	110.76	105.45	112.7	107.28	113.27	108.94	108.23	108.1	107.95	112.37	110.73	109.08	110.71	109.58	109.14	113.54	100.93
103.03	105.13	102.51	109.36	107.59	109.61	104.11	104.64	104.73	102.81	99.419	105.49	105.27	107.2	104.28	104.68	105.16	103.01	104.86	114.03	105.38	102.72	101.39	97.409	106.43	106.27	107.47	108.93	108.42	105.4	102.22	104.05	108.71	112.45	102.38	109.56	102.09	100.03	106.79	104.06	100.61	103.88	109.33	104.85	98.957	104.93	106.54	101.48	106.8	112.95
97.931	95.974	96.418	92.879	99.163	95.13	97.81	95.785	100.18	96.501	96.443	95.414	97.661	95.753	98.356	99.512	105.09	100.27	94.79	97.391	97.187	101.54	98.795	100.95	99.234	101.67	101.84	96.961	98.885	100.64	100.3	89.665	103.72	100.33	93.921	94.818	91.792	93.903	96.544	95.497	98.027	97.529	94.106	99.734	103.18	96.134	106.97	95.31	100.7	93.235
105.08	105.75	112.69	109.31	104.06	104.69	105.66	96.769	108.53	103.05	101.94	102.02	109.21	104.99	110.98	104.97	105.13	109.55	103.92	102.64	104.42	102.76	109.88	104.26	104.46	106.09	113.67	103.66	105.6	111.45	104.91	105.63	107.76	106.76	104.67	104.95	99.742	103.9	99.911	112.02	102.32	106.97	100.03	103.96	109.13	107.54	111.12	110	110.12	101.13
113.79	112.43	108.72	110.92	113.19	108.46	108.52	113.57	111.34	107.76	109.7	110.07	111.69	110.61	107.32	114.36	110.77	116.88	109.37	109.79	110.12	97.566	104.85	103.3	108.89	99.03	111.32	111.79	104.55	103.52	112.54	111.55	112.62	107.19	108.89	112.93	105.64	107.01	110.02	101.77	107.43	104.48	117.15	109.44	99.86	109.62	107.41	110.01	109.1	101.87
112.42	101.4	106.77	110.96	105.23	104.09	105.96	105.63	108.88	112.64	104.74	107.09	107.07	103.7	108.06	105.26	104.72	108.57	108.96	111.85	113.88	111.85	113.8	106.29	109.82	109.43	102.11	111.58	113.3	109.91	108.93	109.14	110.72	106.23	109.55	100.53	106.71	104.36	104.52	109.6	104.37	110.23	115.99	113.13	116.19	105.6	112.42	106.9	112.9	106.7
105.01	108.29	105.77	102.41	111.17	103.3	103.58	112.02	105.74	106.42	105.88	109.17	106.15	113.26	107.22	106.83	112.73	104.24	106.87	103.87	109.61	118.85	102.86	111.38	107.19	110.52	107.88	109.98	107.29	112.29	105.31	107.31	109.97	111.95	110.79	109.43	108.76	107.01	108.68	105.85	106.16	110.74	112.45	107.17	112.3	111.91	106.36	106.16	107.21	105.63
108.91	100.56	104.68	113.94	106.27	109.49	106.69	107.02	103.08	104.93	109.85	104.21	109.84	110.68	108.59	103.82	107.5	104.49	106.67	111.48	104.79	108.14	106.84	109.91	108.79	106.1	103.82	107.12	105.74	113.89	107.32	108.18	107.63	110.4	106.26	109.88	106.49	100.26	107.53	106.27	103.99	105.26	103.84	104.3	102.75	110.88	107.79	106.1	106.14	108.49
97.942	106.12	113.01	107.32	112.88	110.26	113.83	108.17	109.28	108.13	109.33	111.28	117.95	106.89	110.02	111.34	111.2	112.57	112.52	106.63	108.17	112.56	109.88	108.74	111.67	104.09	109.73	109.14	110.4	109.33	107.05	107.88	112.38	106.55	108.72	106.92	109.68	110	102.68	109.16	114.96	111.94	108.83	101.18	111.44	109.26	108.05	106.01	107.28	108.29
111.68	100.17	105.15	102.05	108.14	100.79	107.49	110.33	100.95	104.85	102.6	110.44	111.05	113.95	106.56	101.06	103.95	98.176	106.19	104.06	106.62	106.88	102.07	103.93	101.79	102.46	109.09	105.15	102.65	114.2	108.42	98.971	108.1	101.48	97.477	106.92	107.52	104.87	105.61	110.88	104.91	107.28	106.29	108.53	103.8	107.72	106.38	103.44	104.4	104.33
103.26	99.909	107.55	106.21	103.72	109.76	107.96	111.17	110.4	105.21	104.97	109.12	108.4	109.49	103.86	109.7	113.69	111.73	111.17	105.22	108.89	113.49	109.36	116.95	107.62	103.19	106.7	102.52	105.13	102.83	102.43	107.95	107.26	106.26	105.39	106.78	108.53	103.87	107.66	104.71	108.53	108.53	118.52	107.6	101.58	110.66	105.78	111.52	100.88	104.81
113.44	109.79	113.11	110.82	106.23	106.82	110.58	105.58	104.8	102.7	107.88	107.94	106.5	105.69	107.68	97.672	103.43	102.21	109.46	113.58	108.12	110.46	102.24	110.06	107.49	108.11	103.42	107.41	102.02	111.88	112.45	105.19	110.16	101.22	113.7	110.6	102.25	112.28	108.31	103.22	106.34	110.51	110.03	106.48	113.37	103.75	104.35	108.82	109.53	108.45
102.1	106.3	107.1	102.67	118.9	110.54	106.59	106.71	106.52	105.9	107.89	106.32	110.75	106.19	105.57	112.47	103.22	103.84	111.85	107.66	100.47	103.09	105.62	102.75	105.55	111.39	106.55	97.984	109.17	109.65	105.7	105.12	107.59	107.51	108.61	104.62	107.76	112.88	110.19	103.52	105.33	104.48	105.91	105.65	106.69	109.86	108.82	108.25	100.35	103.96
107.4	108.35	112.93	109.14	104.53	110.48	102.8	97.517	103.88	110.45	105.36	105.69	107.43	110.04	104.69	108	107.5	109.43	111.38	99.93	111.78	107.02	104.07	101.85	104.34	104.17	105.99	113.87	108.07	106.87	106.38	108.36	103.88	107.95	105.87	108.26	110.36	116.12	112.17	109.6	106.96	107.17	105.64	112.83	103.47	107.26	108.67	113.56	108.34	103.47
101.2	99.198	103.84	98.518	104.18	101.13	98.479	99.767	102.82	101.19	103.06	105.89	102.74	104.26	104.6	104.07	101.19	98.409	95.131	98.525	106.08	93.965	100.09	94.39	102.51	101.87	103.83	96.675	102.74	98.998	102.41	100.98	103.98	101.54	99.418	100.84	99.621	96.314	101.3	98.897	103.39	100.44	103.56	101.21	101.91	97.131	104.23	101.33	99.633	99.979
102.25	88.18	96.246	88.461	98.899	90.288	96.821	95.487	97.625	100.26	89.01	96.084	96.605	98.829	99.869	95.392	101.28	94.257	100.65	100.23	99.851	93.894	100.01	93.815	93.641	97.861	92.618	100.17	98.432	100.21	99.59	97.09	97.899	98.786	92.624	95.078	97.303	95.066	102.76	94.608	93.731	97.832	97.149	91.103	100.54	96.293	104.44	101.65	104.1	92.048
113.04	101.91	113.66	111.29	117.14	111.71	111.07	112.92	103.16	114.49	106.42	107.3	111.61	113.74	107.8	105.31	114.53	112.14	112.75	116.64	104.34	118.36	110.11	112.85	107.32	107.3	113.14	117.33	111.42	114.53	115.72	107.84	121.63	110.15	110.2	114.8	112.23	113.81	118.53	108.86	111.65	111.87	112.32	108.57	105.37	108.2	101.86	115.28	104.85	110.57
96.511	97.108	102.33	98.467	105.12	94.602	95.001	103.55	97.723	102.8	103.05	100.32	101.18	102.21	101	95.76	99.603	99.573	102.11	95.866	99.731	102.25	96.842	102.13	102.13	103.52	103.86	95.826	102.94	90.429	102.9	98.636	102.81	105.61	103.4	99.484	102.06	106.22	97.116	101.98	98.742	97.438	102.73	99.432	100.4	101.7	103.28	103.78	103.12	101.93
102.5	106.36	108.8	105	113.18	107.42	103.17	106.86	111.59	102.35	104.4	111	107.29	111.74	102.31	107.88	109.53	104.46	110.19	110.33	111.2	109.86	106.09	106.03	103.32	103.41	105.78	108.52	107.56	107.3	102.66	103.68	97.809	107.13	106.51	101.2	109.18	109.28	103.51	106.78	104.76	109.13	104.47	107.94	103.6	112.9	104.14	102.1	106.46	111.12
112.17	98.145	107.53	107.21	104.5	101.67	106.01	104.7	105.19	108.35	107.08	100.18	110.57	110.52	111.17	100.63	101.62	105.32	105.11	107.55	104.69	104.89	106.01	103.74	101.04	111.89	104.6	108.82	103.99	103.73	100.29	107.19	106.69	103.7	108.59	104.71	108.79	103.69	114.1	110.66	112.45	104.24	106.88	99.305	105.46	106.06	109.19	109.73	109.65	107.45
109.05	110.93	101.65	104.02	106.11	109.78	103.99	103.92	104.97	102.15	116.49	107.08	109.85	106.46	104.32	104.08	107.85	106.17	105.24	106.36	106.76	103.23	102.14	112.92	109.31	111.63	101.87	108.07	109.29	100	110.16	111.41	108.78	100.44	105.25	110.11	112.37	103.28	108.49	112.63	111.33	106.18	106.07	112.8	109.56	117.26	107.61	110.79	112.24	112.11
95.49	100.98	97.903	103.85	96.819	98.209	100.89	101.25	96.085	102.15	100.73	100.05	93.211	94.272	94.751	98.344	102.2	95.814	95.199	101.13	96.722	93.779	102.96	94.661	99.859	96.68	98.845	97.077	88.114	95.16	100.24	96.668	97.968	92.566	96.561	99.749	96.858	92.715	95.206	97.969	92.767	97.601	107.53	97.191	101.92	94.651	97.883	93.237	102.64	93.071
109.96	112.67	101.64	107.79	110.56	111.32	101.45	108.08	102.66	107.66	109.36	103.09	106.73	106.22	104.84	105.77	100.57	103.77	106.64	104.76	104.66	109.75	103.3	104.93	107.87	101.48	107.33	102.61	108.32	102.96	101.95	107.83	107.34	102.46	104.69	104.27	110.23	109.7	104.01	108.25	106.42	105.39	101.83	104.76	110.5	101.8	108.75	106.54	107.47	106.38
107.51	98.273	101.35	100.14	98.953	96.877	101.68	95.734	92.831	97.716	100.37	102.31	98.554	93.062	102.76	97.274	92.352	98.767	98.035	92.754	97.927	92.642	93.748	98.699	89.591	98.083	91.605	97.672	106.72	96.747	95.475	91.738	92.739	90.274	93.905	92.423	93.438	96.805	101.73	101.05	91.498	95.442	95.303	94.132	100.62	96.342	100.04	98.139	96.538	96.638
101.44	109.36	108.66	104.39	114.1	108.71	106.88	108.69	103.72	107.93	102.21	105.23	110.2	107.13	103.76	110.63	106.51	107.95	106.46	105.91	109.71	108.51	110.87	110.86	101.76	108.26	107.82	106.71	108.4	112.08	106.82	107.06	113.49	109.37	107.72	104.56	109.43	106.65	110.14	110.77	108.76	105.81	102.95	111.87	109.06	110.58	111.54	110.96	108.42	109.59
104.32	99.287	99.206	109.3	109.01	109.15	109.43	104.63	105.39	98.136	103.91	106.96	108.03	107.39	103.36	109.33	110.69	107.6	103.18	107.6	104.02	103.05	107	112.09	102.86	110.01	110.04	102.91	105.84	107.73	100.38	102.59	104.18	108.43	108.34	109.91	109.94	102.61	114.34	112.27	108.56	100.64	106.76	101.27	102.27	107.31	100.32	107.5	102.45	104.26
103.57	110.27	102.68	104.08	102.43	99.297	106.63	109.46	102.17	103.52	104.29	108.19	100.92	107.86	106.52	100.63	105.01	99.999	103.42	106.24	107.64	101.15	104.09	106.61	102.06	112.61	111.68	108.76	111.25	108.85	100.51	106.23	100.82	113.93	109.96	107.77	102.12	107.62	102.72	99.434	100.4	106.9	105.45	105.23	106.4	103.6	106.12	104.93	112.24	102.13
106.83	105.87	108.64	111.81	111.34	103.21	105.53	103	104.61	106.95	99.486	109.96	102.14	107.67	104.64	107.72	105.64	112.1	105.25	108.16	109.16	103.38	102.81	111.36	106.65	106.22	103.78	97.478	102.55	106.43	106.96	104.83	102.73	105.6	109.86	107.08	103.9	105.67	110.32	106.98	110.13	106.35	109.71	106.34	107	103.43	103.34	104.6	106.19	104.88
101.55	107.34	108.89	103.8	107.77	105.11	111.24	110.79	105.08	109.3	109.07	106.93	114.3	112.46	110.5	106.06	105.69	104.05	109.29	109.69	104.81	108.59	112.48	110.7	106.89	110.29	106.93	103.61	105.89	104.76	108.47	107.26	107.49	111.42	107.24	111.97	105.49	108.26	113.73	107.61	103.04	104.15	108.7	111.81	106.69	107.67	111.54	109.71	102.26	104.49
103.43	102.62	105.06	107.03	108.25	106.42	105.27	106.62	106.2	110.94	105.14	100.97	107.44	106.27	110.67	109.38	109.26	99.939	107.24	108.28	107.04	109.99	107.86	109.24	108.69	107.2	105.29	106.5	110.07	106.68	111.46	101.21	109.47	103.9	111.84	107.57	110.46	102.3	111.27	108.59	109.5	105.89	110.1	106.28	109.18	108	105.13	107.43	106.94	110.09
100.58	104.58	106.94	100.44	105.52	103.43	105	100.51	112.07	107.61	97.785	102.16	109.21	103.16	112.65	107.81	103.48	103.91	104.68	110.68	106.92	109.68	105.02	104.65	111.26	105.88	106.33	110.24	106.38	102.04	107.54	111.55	103.66	104.92	106.1	101.39	114.76	113.88	108.01	104.43	107.3	111.28	105.93	108.01	107.6	105.13	114.73	105.34	112.25	107.27
104.71	110.54	107.97	105.75	106.62	108.19	115.42	107.1	113.33	103.95	106.6	106.07	112.9	102.41	116.73	109.47	103.71	109.01	111.64	112.45	100.2	107.73	109.82	104.51	111.61	106.95	106.17	112.5	107.82	102.78	104.35	105.55	106.17	104.91	114.52	107.1	108.06	111.27	109.79	109.51	107.3	107.42	111.63	106.54	107.71	112.56	112.05	104.25	115.34	105.98
98.923	96.97	105.47	111.38	111.44	107.73	104.21	104.33	111.36	103.65	107.01	100.95	103.78	109.38	105.72	107.51	107.56	110.14	107.24	106.41	100.47	113.99	106.04	110.66	104.01	99.885	101.2	110.44	105.1	107.69	105.18	100.41	106.58	104.59	103.78	102.23	107.86	102.98	105.4	109.29	113.02	102.09	103.84	106.7	110.76	96.786	104.99	104.78	110.38	108.22
101.57	106.54	103.84	107.3	104.27	104.46	99.19	103.08	106.8	108.07	104.34	101.28	107	104.81	105.64	98.92	104.2	110.11	100.8	109.76	106.39	104.83	104.15	105.37	109.63	105.38	105.14	107.48	103.25	103.7	109.08	108.3	110.6	104.48	108.63	109.58	104.96	110.36	103.58	105.96	111.49	102.27	99.896	102.44	97.325	105.41	105.31	104.08	106.34	107.27
110.79	109.62	106.58	113.32	111.37	113.32	111.21	109.51	108.33	112.85	115.36	115.95	107.97	109.06	112.85	116.76	109.02	108.63	102.53	108.68	111.08	113.33	111.06	115.41	112.25	104.28	122.04	108.61	109.06	107.92	114.13	106.15	112.46	109.09	115.44	112.57	111.56	105.08	110.23	116.42	114.45	111.09	118.63	110.5	111.86	113.1	109.99	114.21	113.36	111.97
107.37	107.43	112.62	108.36	108.41	111.36	113.01	109.94	107.47	100.96	104.32	108.3	107.92	107.45	103.32	105.6	107.16	107.59	107.66	111.18	106.49	106.49	110.31	103.4	101.8	106.68	110.93	111.91	99.697	106.33	103.26	114.66	108.49	108.1	101.13	105.97	105.34	107.32	105.78	108.35	104.39	106.06	104.46	107.17	112.55	109.66	111.59	109.27	103.41	107.34
107.24	113.58	104.21	111.05	106.9	109.54	110.28	111.43	106.64	107.61	107.99	112.16	115.3	105.42	100.11	110.7	110.09	109.44	105.96	110.16	106.95	103.33	108.59	102.67	109.48	108.52	111.6	107.03	106.36	112.58	110.54	105.56	106.09	106.26	110.09	107.7	107.58	108.32	111.83	109.28	106.15	112.87	105.96	110.92	107.22	108	110.1	109.44	110.53	104.15
109.41	107.28	112.99	106.87	110.66	109.56	114.18	104.53	110.91	111.9	110.44	108.96	103.99	110.48	108.99	116.1	104.8	114.11	111.89	106.92	107.97	101.55	104.85	103.29	104.98	104.68	107.87	106.95	109.24	105.41	107.69	107.86	103.24	108.79	115.03	109.5	111.26	107.43	104.9	105.61	106.09	101.34	112.53	107.39	104.7	110.12	105.04	108.67	106.81	106.34
103.41	104.71	104.41	107.2	101.14	109.53	105.23	109.37	104.01	104.45	103.99	103.86	107.09	101.7	101.31	102.72	103.71	108.08	107.25	108.54	107.51	109.03	107.04	106.95	103.51	107.82	112.97	107.13	109.37	104.57	111.93	104.11	101.5	105.83	106.6	108.51	105.82	110.87	105.96	107.9	103.49	100.09	108.18	106.6	99.695	103.62	103.08	105.95	108.94	106.88
94.582	91.958	103.01	102.5	101.62	97.611	102.23	100.68	95.84	101	94.086	100.94	96.404	103.67	94.102	97.391	101.46	100.36	98.36	100.98	100.93	95.829	94.94	98.424	98.886	103.33	97.841	98.913	93.222	99.139	102.28	99.793	100.98	99.897	101.57	96.817	93.303	97.255	105.07	93.832	97.948	96.936	102.32	94.761	101.57	99.832	97.669	100.32	100.93	101.39
115.63	103.56	110.88	112.86	113.15	106.75	110.38	108.93	110.68	108.96	104.99	109.65	107.36	113.16	114.06	113.67	114.09	109.51	112.89	108.76	109.77	114.49	114.41	106.65	109.72	110.87	110.56	111.67	103.9	114.95	109.42	104.28	104.29	114.13	106.9	107.07	108.94	112.93	113.85	105.43	111.67	115.27	115.46	101.27	110.96	109.39	113.3	109.77	113.86	111.63
104.3	112.11	108	113.45	112.04	106.81	109.45	105.13	111.51	103.22	107.06	108.64	115.44	107.69	110.35	107.48	109	108.92	106.85	104.14	109.32	103.34	112.41	106.88	110.58	105.51	108.79	115.31	111.3	108.76	111.74	106.73	112.94	116.25	111.56	103.89	104.34	108.03	105.96	104.87	106.65	109.09	104.69	111.71	104.36	119.71	105.69	103.88	104.31	109.36
104.43	94.98	100.76	99.654	98.745	99.069	100.78	93.588	97.735	94.537	96.919	104.46	96.106	98.495	105.6	97.793	94.078	93.758	101.65	99.892	93.627	97.331	105.74	92.78	95.797	91.475	93.723	99.915	104.42	98.223	101.9	95.365	100.76	106.52	101.32	97.488	91.651	105.67	100.01	98.082	104.08	97.945	99.188	94.937	101.1	99.575	97.706	98.982	104.49	102.77
104.52	103.04	106.62	105.56	111.78	109.56	105.14	104.19	110.42	107.1	112.92	107.04	111.67	110.2	107.72	101.62	111.43	107.92	106.64	107.51	106.84	106.07	108.69	105.35	110.91	107.48	105.67	106.09	103.96	110.9	111.09	109.61	106.96	107.28	109.43	110.69	111.89	109.78	108.09	109.04	107.76	110.24	103.73	107.62	106.17	107.6	107.75	103.95	109.95	111.6
104.58	113.43	110.53	111.54	105.47	103.16	107.64	110.99	109.45	109.11	108.22	108.53	113.06	108.9	108.5	109.98	113.44	116.07	105.75	101.79	109.27	105	110.2	111.53	112.69	109.5	104.44	110.38	107.63	114.28	107.28	103.09	110.17	101.7	107.03	109.14	113.64	117.97	108.42	105.75	103.41	113.83	111.2	107.63	105.62	108.28	109.78	109.72	112.07	105.33
105.59	104	101.08	109.74	103.29	107.94	103.7	106.55	104.48	109.77	103.4	111.09	107.19	108.54	107.57	107.7	108.16	109.04	102.22	103.13	101.14	106.02	106.35	101.72	108.34	105.85	108.39	110.41	108.04	106.78	102.44	107.86	105.57	106.75	103.25	109.54	107.26	109.58	99.503	106.38	105.85	102.48	111.63	104.65	104.94	102.23	105.76	102.67	99.406	108.78
113.17	108.38	107.4	111.72	107.89	104.32	118.91	112.93	106.88	103.68	110.94	108.95	101.78	108.41	108.27	113.95	111.85	105.98	100.76	109.16	109.95	101.77	111.04	104.04	106.79	108.67	109.15	104	110.24	112.07	109.86	113.78	109.31	104.8	110.86	108.47	107.9	110.02	107.5	111.22	111.7	107.69	109.53	106.9	113.83	113.35	109.17	110.31	110.12	102.62
103.64	106.76	105.61	109.55	99.324	100.42	102.8	107.97	110.46	103.11	96.95	107.41	99.127	105.89	104.6	101.64	105.22	108.2	112.29	106.88	107.09	102.25	103.1	112.35	104.15	111.27	106.55	100.52	106.36	102.87	107.32	103.21	105.83	105.95	106.22	106.43	112.01	108.89	108.62	107.92	107.67	107.19	105.49	97.842	110.09	110.25	109.47	95.867	99.483	106.03
105.06	104.04	107.02	107.96	102.69	109.14	112.54	107.62	108.94	114.19	109.4	106.95	111.39	109.78	107.23	99.602	103.94	104.9	112.42	104.06	111.91	98.48	108.22	111.21	105.6	108.16	109.45	111.02	110.39	110.34	102	108.65	108.71	108.15	104.87	108.69	110.33	107.79	114.4	113.15	109.67	112.55	110.72	115.69	107.77	105.08	107.82	105.69	108.46	111.23
100.23	103.1	101.67	106.72	98.32	98.813	106.56	107.64	103.73	99.498	98.341	101.44	102.24	101.96	97.081	99.682	96.476	107.92	98.768	97.795	100.53	105.84	97.344	105.28	96.47	103.59	102.1	99.458	107.36	104.44	94.602	105.73	94.409	96.481	99.589	104.35	106.38	98.843	99.159	102.18	99.42	105.64	100.35	104.63	94.842	104.6	97.111	97.858	102.25	98.176
103.92	96.865	92.831	95.511	94.874	102.17	104.3	94.448	100.94	98.759	94.323	88.554	93.291	104.8	106.74	97.758	97.6	99.195	101.5	97.408	96.15	96.576	96.745	99.723	104.58	89.737	99.403	96.796	96.838	101.83	100.08	101.77	100.35	103.66	94.232	104.67	102.09	106.67	101.6	97.368	97.334	95.683	98.563	99.225	99.955	100.44	107.4	95.056	99.997	88.52
102.11	105.9	112	111.41	101.46	103.4	102.79	106.99	105.4	105.32	107.95	107.75	108.27	109.29	103.79	106.65	101.59	105.19	97.028	107.52	106.89	99.167	104.52	103.65	111.03	107.72	106.91	102.27	103.85	104.69	105.76	102.07	108.25	109.57	104.49	109.7	103.53	106.37	102.96	99.454	107.82	107.84	98.873	107.3	109.13	103.6	105.7	107.5	100.23	109.63
101.35	100.11	100.37	102.07	99.118	98.674	103.14	97.986	110.48	100.64	95.725	103.68	97.819	103.15	100.5	103.42	96.495	99.198	102.84	105.43	99.684	100.1	101.97	103.17	100.56	101.07	106.75	97.853	106.01	97.308	98.882	113.38	102.48	107.34	102.23	98.458	99.241	101.67	110.2	102.13	100.66	103.01	104.08	100.57	99.104	106.51	102.73	95.108	98.249	100.66
92.946	100.06	87.292	98.578	104.64	98.714	96.05	98.725	96.388	96.688	98.741	98.158	98.968	99.492	100.89	103.28	99.135	93.93	100.68	94.475	100.92	95.907	96.606	96.502	100.19	97.264	101.55	99.418	97.476	100.33	104.19	102.14	94.642	94.74	98.438	94.224	102.45	98.046	96.413	98.078	99.571	95.899	101.4	91.276	99.242	96.477	93.613	102.89	97.941	103.73
102.68	111.37	104.84	102.41	104.9	107.3	110.72	109.32	104.26	106.13	100.73	109.17	104.8	106.45	109.77	109.11	105.43	104.23	106.87	105.99	108.29	110.06	106.98	111.32	112.73	106.21	98.498	106.72	103.68	105.17	103.53	107.56	108.69	107.08	99.255	103.47	116.26	107.4	109.8	110.25	109.3	111.29	108.39	109.34	109.8	100.76	108.05	110.48	110.1	108.16
108.51	111.26	98.909	103.68	104.35	106.27	108.31	102.28	109.44	119.76	108.63	101.78	110.58	108.3	108.05	112.44	103.91	111.1	102.19	108.39	101.75	106.43	114.55	104.79	113.12	115.06	103.58	105.23	105.29	118.18	103.1	105.86	108	107.19	109.77	105.83	107.86	108.81	109.37	112.01	111.26	103.62	105.56	114.15	109.8	104.26	104.5	108.59	105.97	103.61
108.25	104	107.71	105.85	108.86	108.04	103.69	117.06	103.89	105.31	107.24	107.73	104.38	102.7	108.62	110.39	104.44	106.53	110.72	106.25	104.8	114.19	106.73	107.05	106.76	110.54	102.1	109.72	109.32	112.86	104.31	103.45	107.61	105.83	103	101.14	102.61	108.92	102.63	108.71	109.18	110.87	109.84	109.33	97.004	105.86	111.86	103.92	105.17	104.57
106.26	106.6	103.35	109.64	102.14	104.22	105.07	105.04	110.27	105.61	104.03	102.31	101.24	101.42	104.34	102.13	105.4	100.68	103.39	116.7	106.29	108.23	104.97	114.87	110.14	110.78	107.13	102.31	103.41	107.22	99.433	102.25	107.76	105.9	103.17	106.75	108.43	102.17	111.61	104.6	101.5	103.18	105.26	106.62	112.78	100.94	105.58	104.81	107.32	110.03
109.92	110.95	111.55	109.92	109.08	109.61	107.21	113.35	109.58	105.25	105.65	104.45	109.96	102.74	107.97	110.93	108.3	104.44	107.86	110.06	107.47	107.13	106.09	116.42	107.02	107.59	102.29	113.73	112.11	117.97	107.4	104.56	107.11	103.55	109.66	107.58	100.83	107.41	112.22	112.63	105.39	107.01	105.71	109.6	104.47	108.23	106.81	106.45	105.39	107.52
95.632	102.42	109.08	103.45	101.86	98.877	101.5	99.034	101.02	107.47	103.62	105.68	98.003	103.97	104.17	104.41	92.554	97.878	104.79	101.13	97.268	103.53	99.454	99.166	102.69	99.398	103.21	96.094	96.598	100.09	101.3	107.49	99.399	100.38	99.655	101.57	99.848	102.21	95.956	108.57	103.99	93.935	101.46	95.283	98.627	97.383	100.84	100.73	97.745	96.042
114.07	107.7	112.49	107.58	109.02	115.15	110.25	106.5	103.77	111.73	104.48	107.14	109.62	106.56	105.25	112.76	105.57	111.1	113.48	110.38	111.68	109.78	108.04	110.48	104.89	110.66	113.01	103.28	110.78	103.36	112.1	111.68	109.48	111.51	103.59	108.94	106.68	107.72	114.79	105.31	105.55	106.66	107.8	110.09	105.53	109.58	108.65	111.61	106.75	102.29
108.12	104.18	112.81	104.89	110	105.19	109.88	105.43	112.31	111.07	110.7	115.17	102.01	106.72	105.81	111.63	105.11	106.61	100.69	107.73	102.77	111.01	109.33	111.22	110.5	105.67	105.94	101.03	108.14	104.23	109.29	106.38	104.13	112.03	104.52	107.58	110.44	107.95	115.91	111.24	110.02	102.26	107.55	112.27	108.12	107.55	106.04	110.76	105.51	105.59
104.46	102.41	103.44	104.95	105.71	109.46	98.692	98.87	100.39	102.35	100.74	103.69	106.45	107.38	106.44	100.14	99.314	101.78	101.47	101.97	104.28	97.443	108.34	102.1	104.01	102.5	107.27	107.89	102.14	99.313	103.47	104.38	105.21	96.782	102.31	104.73	106.18	102.95	102.37	100.18	100.51	100.91	104.35	100.73	96.916	106.06	107.08	98.372	101.81	109.24
103.2	108.06	109.23	106.21	104.77	103.23	105.44	104	105.12	103.75	109.65	107.57	102.91	107.3	108.95	106.39	108.43	96.442	107.87	105.39	108.99	103.86	108.42	105.22	102.97	106.46	102.98	103.27	108.96	102.1	96.077	103.38	102.97	104.84	106.2	108.52	108.87	101.95	110.18	112.21	110.36	100.84	104.55	105.48	106.54	103.49	100.93	110.61	102.02	109.67
99.815	98.598	109.75	96.588	101.04	100.43	113.02	101.77	107.82	109.48	106.38	108.87	102.67	103.91	103.88	106	102.9	104.5	109.72	99.471	100.08	107.64	108.17	101.97	105.7	99.69	97.42	101.67	110.89	107.47	102.22	104.29	104.57	97.764	102.32	113.18	100.43	109.34	107.41	107.16	112.48	102.06	109.31	109.14	107.46	106.05	108.77	100.45	106.36	107.68
102.12	102.66	108.92	100.71	107.25	107.83	112.07	103.15	99.625	102.65	112.81	104.01	103.86	100.4	110.66	110.19	108.02	105.19	107.24	110.53	104.14	107.26	107.81	109.71	102.01	102.86	104.59	107.67	104.12	102.84	106.93	107.43	107.37	108.7	103.55	101.42	106.78	107.31	108.93	108.22	103.64	107.27	104.66	107.15	105	100.66	106.07	104.36	106.62	109.97
101.24	109.37	111.91	107	106.37	111.29	110.89	105.63	104.27	106.96	107.28	105.42	112.05	106.71	115.35	105.22	112.26	102.49	111.45	109.49	107.45	104.49	104.58	107.29	101.83	108.84	103.96	106.07	107.81	109.74	112.25	107.34	107.68	105.09	106.05	101.17	108.63	109.43	105.98	106.84	104.81	107.49	102.58	108.3	105.29	108.43	105.7	103.93	111.82	107.75
104.05	102.11	101.66	92.106	100.89	99.572	103.22	103.84	99.088	100.55	104.2	99.645	100.15	106.03	100.56	98.89	103.9	101.21	107.15	95.024	101.89	100.46	98.145	100.77	105.66	101.52	101.4	97.307	104.59	96.57	108.37	101.6	101.06	100.4	101.57	99.618	102.24	101.38	106.51	103.92	93.106	102.01	96.537	100.53	101.71	100.72	103.04	96.195	100.47	101.62
111.9	107.85	104.61	109.99	106.62	106.48	101.14	99.952	112.72	106.9	105.5	101.46	103.1	103.34	110.17	107.77	106.64	103	107.52	102.28	97.781	104.78	109.2	112.39	107.74	105.47	101.65	107.12	107.13	97.456	112.9	106.37	106.53	108.61	103.14	109.5	108.52	104.58	104.15	104.49	101.92	102.92	103.62	105.32	99.915	107.97	106.74	105.38	98.067	104.68
102.55	100.16	97.622	97.902	104.26	92.808	102.47	100.26	96.538	95.971	102.26	101.99	101.84	98.158	103.09	103.33	100.22	101.83	100.71	101.08	100.65	106.85	101.58	98.401	98.681	107.05	101.42	110.23	109.12	95.59	103.99	106.36	102.93	105.99	103.91	98.579	96.979	98.094	105.95	109.37	105.95	102.69	105.87	102.62	105.17	99.666	107.75	102.75	107.98	105.88
112.27	109.37	112.62	107.17	104.17	112.64	111.16	106.93	108.88	105.97	109.44	110.86	115.25	111.93	105.45	102.13	115.59	110.09	109.62	111.41	107.83	103.48	106.3	110.86	109.75	103.72	102.03	105.2	99.858	108.94	103.55	113.5	112.3	109.18	105.42	103.05	112.96	108.16	104.32	107.25	107.31	111.55	112.58	107.29	111.12	108.55	106.87	105.44	102.49	110.66
104.84	105.26	105.6	107.22	106.46	107.23	103.53	105.07	109.29	110.95	105.79	109.05	115.86	104.03	105.6	110.94	106.44	106.21	110.56	104.96	109.65	106.42	108.37	112.47	105.54	113.69	112.17	106.84	108.3	109.04	106.58	102.55	115.92	113.34	109.95	109.9	102.78	111.96	106.99	104.98	108.75	102.48	107.34	108.38	108.3	105.63	108.26	109.8	110.31	108.16
110.51	109.56	104.49	105.53	105.02	105.88	113.41	104.79	102.62	108.39	101.7	106.49	107.47	106.71	104.88	105.74	111.75	109.43	105.79	106.99	103.19	105.35	105.83	112.74	103.32	106.18	106.01	115.49	110.21	103.1	106.65	104.28	105.63	103.62	108.81	107.46	111.35	108.55	106.79	109.18	107.15	100.29	103.88	104.98	103.03	98.98	112.2	104.51	106.43	108.42
100.37	103.96	105.9	106.36	104.5	109.76	103.95	105.68	106.73	113.97	106.38	103.92	95.341	107.14	107.45	101.68	107.37	103.33	103.11	100.42	105.07	108.13	107.72	103.22	105.36	104.31	99.459	110.76	111.67	107.59	103.42	101.65	104.44	105.28	105.32	111.02	106.67	105.99	102.37	105.45	101.1	110.88	104.5	103.8	103.44	103.96	110.34	108.95	105.88	108.18
101.99	98.546	93.308	96.912	100.64	103.27	98.323	98.514	102.24	92.911	97.235	97.232	97.18	96.723	101.13	93.432	103.42	99.041	96.405	97.007	105.46	97.664	92.932	99.359	104.21	101.61	106.03	93.551	97.998	98.588	102.19	96.483	102.16	99.367	97.486	101.4	93.626	97.198	102.68	103.96	104.42	105.56	100.82	95.631	106.13	98.292	106.58	107.34	101.25	99.974
109.79	96.439	98.729	101.2	109.26	106.24	105.4	104.21	102.78	103.5	102.19	109.81	96.502	106.51	110.05	104.67	115.12	104.92	102.47	109.58	108.84	105.74	106.73	110.51	101.4	96.812	98.558	107.77	107.87	105.11	102.09	106.49	109.4	102.85	106.24	111.97	103.56	111.45	107.71	107.51	107.7	105.25	106.81	108.43	104.16	110.41	100.31	106.31	109.65	102.16
101.94	107	111.24	114.01	110.84	105.51	106.28	104.42	102.44	106.26	109.93	107.75	100.15	112.14	100.66	105.83	111.65	101.02	109.45	99.796	104.84	113.19	102.95	108.69	107.91	103.45	115.15	107.16	103.12	107.72	106.65	111.82	109.62	108.66	109.38	110.39	107.47	110.53	107.98	102.24	111.58	109.11	106.17	109.18	104.74	104.58	112.78	108.17	105.83	104.34
102.38	108.27	101.04	112.19	107.35	107.76	101.05	104.44	106.72	106.34	109.15	107.5	106.3	110.06	104.41	108.85	109.81	103.39	109.41	104.28	109.77	96.883	106.63	113.8	109.94	111.19	111.59	105.4	104.98	104.59	107.71	106.86	105.17	108.82	103.28	104.04	106.22	108.63	108.48	109.53	106.63	109.65	105.55	107.36	107.25	109.6	105.18	108.61	101.18	107.95
110.72	106.8	103.56	108.92	103	107.33	105.91	109.23	102.99	111.02	101.15	104.15	106.02	113.59	110.83	108.59	109.37	108.27	114.2	109.53	101.27	101.57	106.31	112.19	107.04	113.49	104.29	112.69	105.99	103.52	114.21	109.23	113.88	107.31	109.58	112.11	106.1	109.84	104.63	99.032	105.25	107.48	105.29	110.34	110.74	109.84	110.76	113.78	110.39	108.43
94.88	100.8	91.366	100.33	96.012	102.25	92.698	96.574	99.195	94.827	97.205	96.622	94.232	95.618	99.316	95.905	94.366	97.205	99.879	99.493	99.853	99.937	102.17	99.766	97.534	92.736	92.658	93.219	87.496	98.133	97.314	104.89	96.009	99.853	104.06	101.61	94.576	101.88	101	94.653	93.869	91.744	99.045	96.348	103.66	93.443	93.255	95.444	94.086	101.27
101.09	108.76	102.74	108.4	102.87	110.04	105.13	105.2	106.58	109.46	105.15	107.1	103.47	113.96	107.73	104.46	106.38	103.44	103.02	107.14	105.87	103.67	102.93	106.53	104.14	105.98	105.25	103.53	112.47	112.12	101.15	102.82	108.98	105.62	112.31	104.04	104.5	106.66	109.5	102.77	106.36	112.88	106.44	105.45	104.81	102.92	112.19	107.33	111.01	102.13
110.31	107.79	109.13	100.77	110.88	103.38	108.85	106.39	103.05	111.83	111.74	104.93	106.37	102.85	108.68	107	106.62	109.27	102.99	101.22	101.23	103.38	101.58	113.4	105.27	103.18	99.637	108.88	105.18	100.42	103.38	105.24	99.667	105.78	107.96	106.59	108.52	100.12	112.97	106.9	103.44	101.73	110.79	105.76	102.94	105.26	104.83	106.87	108.18	104.14
104.88	102.88	107.76	105.06	104.57	111.19	103.57	103.75	101.41	102.15	106.02	107.15	102.1	104	104.24	109.76	102.12	107.21	95.452	110.85	107.95	101.91	105.46	102.36	102.8	109.95	102.01	108.32	106.02	103.09	101.38	109.86	110.25	102.84	103.39	105.52	103.92	107.13	105.3	106.92	104.78	103.15	106.46	104.37	101.59	106.23	103.07	102.89	109.98	110.23
106.2	112.57	107.43	99.717	102.63	102.68	107.62	105.81	102.39	103.41	98.556	104.26	106.53	108.02	105.73	107.33	104.02	103.94	99.613	109.99	100.07	111.19	107.63	103.21	105.15	101.66	99.06	112.82	103.85	105.01	101.58	103.53	100.61	101.17	104.35	102.99	99.171	106.8	107.27	106.39	107.66	101.18	109.37	103.38	104.92	106.48	100.55	112.32	111.82	108.54
102.9	100.72	106.19	109.67	114.38	101.38	102.54	105.9	106.54	105.35	107.63	108.09	111.22	113.34	101.19	111.6	101.81	107.22	104.25	103.88	107.08	95.878	105.19	108.74	102.73	97.789	102.22	112.23	104.32	110.66	107.07	111.31	104.81	107.97	103.88	107.33	105.48	102.77	104.79	100.13	108.11	104.1	105.74	106.31	105.76	101.93	105.47	101.78	104.75	106.65
104.47	102.14	103.61	100.34	107.51	104.33	109.57	102.79	109.32	105.19	102.33	104.64	103.74	114.65	108.67	101.88	106.47	107.54	106.99	104.48	101.37	105.98	108.76	108.02	99.499	103.8	110.88	103.73	106.72	100.6	104.21	105.56	110.97	106.71	106.11	107.23	108.28	107.21	105.85	103.98	107.24	106.19	109.1	107.43	111.2	100.18	109.98	104.43	110.25	105.45
104.11	103.54	112.85	100.75	109.88	113.43	105.2	101.09	110.07	109.42	109.67	101.66	107.63	108.04	110.39	107.35	107.58	107.59	114.67	107.23	111	104.6	106.95	109.02	104.38	105.08	113.89	105.82	109.32	107.29	105.27	111.68	105.21	106.33	111.02	112.81	111.23	103.35	104.94	99.849	107.42	107.85	110.36	111.71	109.79	110.93	105.73	106.21	104.5	113.94
106.73	100.99	108.36	105.7	106.16	110.06	112.1	108.81	107.92	106.1	112.23	107.12	112.51	108.81	111.85	114.88	110.17	111.12	111.11	112.8	112.9	108.44	110.18	110.68	113.11	104.02	109.21	113.14	100.91	110.37	109.25	110.33	110.65	108.73	106.15	109.54	103.57	111.54	107.72	107.28	103.17	109.16	114.54	112.81	107.28	106.26	101.56	107.77	106.01	99.844
112.87	110.01	104.01	106.3	110.37	115.14	105.09	102.5	109.07	110.13	108.72	112.59	110.42	110.24	115.45	104.34	117.24	117.75	113.97	110.83	110.93	108.12	111.07	110.97	108.65	111.11	106.66	109.51	109.53	109.09	113.31	102.67	111.45	115.74	113.48	112.44	111.4	115.27	111.7	115.8	111.84	102.09	107.06	116.75	113.53	109.55	108.22	110.33	111.57	107.83
103.52	98.529	108.09	111.64	109.07	108.64	103.96	103.37	107.32	111.77	101.72	108	103.28	98.647	104.61	106.37	101.92	109.7	96.796	96.795	109.34	109.83	103.8	109.21	99.471	103.88	105.75	102.86	106.54	104	108.91	104.98	98.961	105.27	101.54	110.14	105.54	105.14	108.08	103.24	107.19	104.47	112.04	104.9	107.01	109.54	111.81	99.747	105.27	107.34
110.46	109.58	115.96	103.86	104.66	111.7	106.81	108.34	109.46	109.52	117.36	109.95	105.18	111.17	106.22	115.2	105.89	113.78	105.96	109.49	114.41	107.45	112.18	110.96	110.27	111.09	103.68	107.84	115.29	112.53	109.08	109.31	107.84	108.45	106.28	109.98	107.36	108.54	105.64	108.46	112.68	113.72	110.37	115.51	111.52	109.2	113.25	107.5	111.12	109.03
95.959	99.201	95.19	98.167	104.08	95.5	101.83	98.379	94.418	98.252	104.4	97.178	95.906	97.908	90.186	105.12	98.855	105.35	92.398	100.45	98.627	94.684	94.19	96.985	99.721	96.85	99.376	98.139	96.083	99.799	98.236	96.01	99.341	99.56	94.596	96.32	95.731	92.438	96.736	94.204	100.58	96.091	100.63	93.69	98.625	89.933	101.4	101.01	95.655	96.416
101.99	101.62	104.32	106.07	101.93	109.43	107.85	98.281	104.52	98.109	99.902	102.3	89.659	100.22	102.3	100.47	100.27	100.56	103.78	107.34	97.519	103.01	102.25	102.91	104.81	102.97	101.09	103.15	102.87	103.74	98.149	107.1	104.09	103.89	101.66	110.25	106.54	105.03	99.085	98.958	101.62	100.42	104.86	102.05	99.933	107.88	106.6	102.37	107.1	105.73
107.27	110.64	111.07	109.5	109.38	101.11	103.26	111.02	106.05	105.02	105.37	106.15	106.73	102.67	107.7	104.78	101.52	103.84	103.2	106.99	103.91	104.86	103.93	103.87	103.65	107.94	103.38	108.15	100.77	107.7	108.4	103.6	107.58	101.85	106.54	107.59	103.79	109.22	108.69	109.14	101.57	110.46	109.21	114.2	104.38	113.61	109.64	102.08	113.39	110.22
114.16	117.27	111.38	107.25	112.33	112.89	106.28	109.57	110.39	111.99	112.85	108.53	112.69	110.49	105.05	106.54	113.13	108.82	106.62	107.81	108.59	109.25	110.28	116.58	108.46	109.89	108.1	104.9	109.29	113.96	111.96	115.1	111.97	107.93	106.73	115.08	111.63	110.8	110.73	113.2	112.24	108.58	113.69	108	109.47	106.49	103.76	107.14	116.65	113.58
110.35	109.62	105.7	106.21	112.53	101.46	107.61	105.31	103.44	104.29	105.38	104.13	100.79	104.01	109.49	101.88	108.53	101.47	107.18	107.2	98.873	103.59	103.63	103.28	107.63	113.81	109.9	102.55	109.74	107.53	104.96	103.62	106	102.42	110.25	107.26	97.681	105.72	102.03	110.03	104.4	108.65	104.85	97.287	111.69	107.46	107.27	98.819	103.63	104.89
101.43	104.98	101.04	104.27	105.47	112.41	108.05	104.69	106.94	106.15	108.1	99.513	101.57	99.454	105.16	99.557	101.78	105.85	104.37	112.54	103.15	98.676	101.53	105.54	101.55	95.537	110.34	109.08	105.92	106.88	103.57	111.24	106.26	107.37	95.632	102.93	105.84	102.69	107.96	105.47	106.67	101.87	105.25	108.37	106.46	106.07	105.38	102.11	109.93	109.42
106.33	95.725	102.56	99.724	99.186	101.54	105.6	93.08	94.707	98.714	100.12	101.31	93.828	97.899	101.1	97.571	98.895	99.168	96.95	97.763	98.484	98.29	98.993	100.02	98.955	100.74	100.47	97.443	105.05	98.491	92.809	96.352	104.07	100.14	101.43	98.087	99.036	99.047	97.153	89.595	104.7	94.995	101.84	97.795	95.806	99.906	95.001	98.462	95.022	99.013
111.07	101.51	105.91	105	98.696	102.15	99.646	105.8	109.39	104.42	101.85	100.76	103.71	108.83	104.55	106.72	107.02	97.575	109.03	111.33	101.12	111.07	107.88	103.01	105.29	105.53	104.16	105.53	108.11	103.53	107.47	106.56	104.24	103.07	108.44	103.22	109.1	102.56	105.76	100.75	103.12	102.49	107.44	109.18	104.79	108.75	107.7	103.42	110.88	101.35
109.83	104.69	108.11	102.71	108.19	99.801	107.83	109.89	106.68	102.14	105.12	105.62	106.85	100.75	103.05	106.01	102.83	110.72	106.81	111.61	103.36	104.61	108.66	104.85	111.24	101.38	109.3	105.16	102.83	110.39	107.04	106.38	105.65	108.39	101.44	101.27	111.99	105.4	102.64	102.37	104.23	107.6	106.32	108.54	108.71	109.61	99.777	106.28	103.52	109.36
107.59	107.78	112.43	107.37	111.35	110.08	112.59	103.27	111.84	109.67	108.05	110.74	108.56	110.57	108.97	110.17	105.37	103.13	109.68	107.93	106.82	110.32	107.57	107.86	110.67	101.52	108.9	103.2	103.44	103.5	111.69	109.07	113.25	110.65	111.32	108.66	106.52	108.98	110.54	107.31	107.07	104.35	106.85	104.37	109.64	107.47	106.31	109.52	108.89	111.34
114.92	117.03	106.27	106.92	101.15	102.16	116.32	103.84	109.95	108.92	106.14	107.77	105.92	109.98	102.49	108.11	110.52	110.73	105.28	109.53	109.73	106.36	110.21	108.91	109.97	116.27	105.78	112.35	113.04	109.77	106.54	106.78	106.69	103.22	104.42	102.74	104.95	111.98	109.97	109.25	103.02	110.51	109.24	116.15	106.85	105.83	112.48	100.21	106.58	108.31
98.326	110.71	106.87	107.94	105.92	110.72	105.05	102.37	98.377	108.87	100.98	101.84	105.17	104.14	110.2	104.33	103.83	107.26	101.44	108.83	105.47	105.38	105.21	102.68	109.45	108.05	110.1	105.57	104.71	107.51	106.97	102.01	105.08	110.38	108.23	108.09	109.2	101.23	106.34	107.79	105.45	113.76	103.51	113.28	103.91	106.04	112.83	105.06	109.83	106.19
96.137	91.636	96.782	100.25	102.57	104.03	92.509	94.699	94.886	95.313	98.951	101.01	97.691	98.032	95.372	97.33	98.018	96.414	97.857	92.287	97.178	98.469	95.22	95.429	96.9	101.95	100.62	95.502	103.12	97.117	103.82	93.607	99.645	99.355	106.03	95.394	105.04	98.773	100.12	101.82	92.259	101.25	98.412	97.678	99.242	96.695	102.17	96.186	93.136	92.435
110.32	106.95	109.63	103.81	102.22	106.43	100.93	102.71	110.7	104.78	101.69	104.8	104.14	105.06	112.03	106.4	106.84	102.07	107.58	107.06	100.85	105.49	108.02	105.9	105.46	104.13	102.51	104.33	104.5	107.34	105.11	107.72	105.25	105.37	104.84	106.82	103.1	105.13	104.37	103.42	103.01	106.45	105.34	105.31	110.21	112.55	99.71	107.85	102.21	102.33
97.518	99.11	97.536	93.703	104.98	92.552	94.625	102.42	98.26	102.37	92.954	98.523	94.314	99.223	99.744	100.16	101.07	106.14	91.899	96.404	105.47	96.302	102.7	96.393	92.25	90.164	103.7	94.141	101.13	97.456	95.692	91.328	95.402	97.356	102.38	97.146	95.996	95.416	96.924	96.557	99.631	101.89	100.95	96.162	94.866	101.74	100.73	96.764	96.762	98.663
111.02	109.1	104.62	110.35	109.54	108.62	105.54	110.25	107.9	114.56	107.6	104	105.82	109.6	111.08	104.71	105.12	103.51	106.69	111.95	106.54	107.24	102.6	104.92	106.47	106.34	109.09	112.62	99.309	107.93	111.01	103.97	109.16	105.21	106.52	105.96	106.88	99.428	110.71	107.74	107.58	101.82	103.09	104.16	106.42	109.61	110.56	108.97	107.53	107.7
99.712	104.45	107.61	105.16	105.72	108.44	104.79	106.6	108.04	106.39	104.02	107.18	103.84	112.24	106.56	107.15	104.82	113.27	105.3	107.68	104.56	105.3	104.9	109.61	106.54	111.07	99.745	107.51	104.43	101.96	108.5	106.16	108.48	99.233	105.35	110.1	108.08	108.12	105.63	107.09	108.72	109.73	107.27	106.16	106.69	101.29	110.53	116.45	106.01	105.32
104.76	103.22	103.58	109.96	102.56	107.32	113.18	104.09	105.21	106.59	109.64	108.91	112.61	106.65	105.83	109.48	109.4	101.3	107.35	110.29	107.92	104.7	98.57	106.49	101.2	101.54	107.58	104.76	102.94	102.73	105.62	99.102	108.47	107.55	105.71	112.35	106.28	105.22	104.97	101.71	107.82	103.5	105.6	106.71	104.04	109.53	101.92	102.88	107.05	107.37
105.88	108.41	102.84	109.5	107.64	111.74	110.95	106.03	106.4	107.89	109.38	109.86	107.72	105.94	106.47	106.64	102.22	107.94	106.17	100.16	110.15	103.8	103.24	110.52	108.83	116.01	106.92	109.12	100.66	110	114.06	113.15	112.96	105.8	110.64	108.66	103.61	110.29	111.19	106.92	103.89	109.09	104.11	107.47	106.63	108.52	105.93	106.72	104.49	104.79
104.16	104.15	98.76	100.83	108.29	100.61	104.86	106.27	110.5	108.7	102.49	106.52	106.41	106.92	111.9	98.365	105.81	110.68	105.74	98.149	110.57	116.78	107.47	107.98	104.21	106.53	104.02	106.48	111.21	110.69	106.02	107.44	99.293	106.76	114.71	107.18	105.11	109.05	116.12	111.98	102.39	109.48	96.753	106.17	100.87	110.75	99.127	105.2	110.13	102.17
105.42	99.847	103.9	95.973	100.73	98.629	101.43	100.77	102.94	101.38	99.356	103.89	99.816	102.05	100.27	103.01	98.799	97.062	106.19	98.833	101.38	96.945	100.45	98.822	96.19	94.137	98.457	99.159	103.12	92.323	102.79	94.18	103.29	98.337	102.76	102.52	96.721	100.04	99.071	104.73	104.2	96.833	103.66	103.5	99.923	102.28	95.852	101.19	100.6	98.79
100.89	93.272	100.57	97.432	104	95.583	103.74	98.976	100.44	99.233	106.85	100.29	97.293	97.962	105.87	91.147	102.13	95.384	98.695	98.946	100.1	92.512	94.615	98.694	97.286	101.24	98.127	101.59	97.826	96.252	101.76	100.32	97.739	98.542	94.375	105.08	96.12	99.959	101.69	104.41	98.594	103.2	101.27	97.944	96.187	99.027	98.664	98.357	101.59	99.211
91.753	101.2	89.781	98.409	96.001	93.307	98.048	98.632	99.086	90.425	99.467	101.43	98.695	96.03	103.2	91.243	93.89	101.67	96.632	104.87	101.57	96.289	98.627	101.08	99.702	98.975	95.567	97.653	100.02	101.9	99.562	99.804	93.95	99.44	95.488	94.507	93.276	94.911	93.85	102.05	101.16	95.22	95.44	96.299	103.44	99.54	94.542	101.33	106.04	100.26
98.043	109.26	101.97	111.73	109.37	110.57	110.39	104.86	109.97	105.67	115.06	100.73	105.24	109.21	105.12	109.19	104.71	104.41	108.26	107.72	103.82	102.94	105.67	115	110.63	99.052	110.31	106.93	101.42	105.08	108.18	100.73	102.74	105.07	104.69	105.38	104.79	102.02	112.91	103.54	105.46	110.01	109.19	105.26	105.55	105.05	103.88	110.29	110.54	106.84
111.59	108.31	106.36	102.55	100.98	113.87	105.99	114.8	107.73	102.11	107.27	113.2	100.43	106.99	100.95	106.61	107.11	107.46	98.836	105.56	105.46	104.87	103.11	103.02	103.19	104.53	99.853	109.38	107.11	103.06	105.54	99.214	105.25	101.7	109.14	108.63	110.35	100.19	104.4	103.42	105.5	111.32	104.84	109.22	101.33	105.15	107.77	111.56	108.63	106.9
102.66	107.62	109.57	107.86	104.65	111.72	103.33	102.36	103.78	108.95	107.68	105.86	103.22	109.41	102.91	105.26	106.41	111.45	105.38	104.45	105.32	106.13	100.67	109.31	106.63	113.26	104.37	112.03	97.385	110.07	101.14	105.89	99.131	107.03	106.2	104.39	100.16	108.33	102.05	108.26	111.18	103.72	98.143	109.16	102.59	107.3	108.84	107.92	102.21	101.28
92.039	102.35	100.78	105.47	109.93	99.157	101.6	100.98	103.64	94.341	100.34	104.57	99.936	103.1	102.03	106.39	93.584	97.061	99.393	99.733	103.2	97.361	97.333	99.026	97.311	99.935	104.62	100.88	100.86	93.555	96.879	102.85	99.007	101.26	97.483	105.41	98.48	103.94	99.468	102.73	98.139	99.205	106.15	103.18	98.67	94.096	101.25	100.11	100.16	101.54
113.44	107.66	113.27	106.56	107.84	106.33	105.92	108.62	111.4	104.74	110.94	109.72	113.86	103.35	111.54	107.99	114.11	108.67	103.48	109.26	110.52	105.1	108.65	98.746	107.34	103.33	104.27	109.64	103.28	110.53	106.51	108.49	106.34	107.87	113.11	109.12	112.16	107.92	113	110.13	112.43	110.51	108.18	106.89	111.59	100.75	110.25	112.29	103.5	122.13
103.7	106.82	107.26	103.84	106.71	111.39	102.19	106.08	107.99	111.67	105.2	108.45	103.06	109.61	110.77	119.92	109.28	109.53	113.4	111.64	106.07	104.96	108.14	108.47	108.19	108.81	105.98	109.26	108.98	108.06	106.89	107.94	106.26	105.94	106.01	111.17	114.1	111.11	113.31	107.92	112.28	108.32	107.07	101.45	108.95	111.8	109.43	109.37	108.89	111.67
98.469	99.246	96.585	101.79	95.726	99.002	96.249	99.489	96.757	100.33	95.283	102.62	101.65	93.908	100.64	100.38	94.018	93.965	94.519	104.99	100.03	96.143	96.757	99.6	97.787	99.178	93.257	97.809	98.128	96.047	103.81	104.54	91.544	89.642	98.805	97.674	94.973	100.7	99.856	93.284	98.871	99.279	106.77	97.157	97.302	100.11	98.467	100.14	99.31	100.69
105.09	105.64	107.05	99.37	113.43	106.52	116.5	112.7	102.69	107.23	100.36	103.97	101.71	111.37	102.27	106.8	101.56	105.9	103.88	111.04	103.64	105.7	106.26	104.75	100.24	104.38	107.98	104.02	106.07	102.82	106.43	103.12	107.56	106.74	109.27	100.63	107.29	100.58	101.74	111.58	107.63	100.07	112.27	110.73	111.85	103.11	111.82	107.93	107.17	110.11
107.18	106.42	109.3	108.92	112.65	113.09	109.47	113.67	108.46	104.54	104.02	109.3	109.5	113.05	105.77	109.7	105.39	114.91	109.4	107.54	110.56	106.59	109.25	106.28	113.39	119.04	111.13	111.69	105.41	110.53	108.02	113.62	107.08	111.1	111.46	110.42	119.92	107.55	108.75	114.33	109.04	109.69	113.29	117.86	110.64	106.71	103.62	108.14	104.41	109.87
102.96	99.567	96.248	96.894	98.033	98.165	100.5	96.861	95.396	97.334	98.032	104.99	92.547	102.15	94.756	103.19	99.099	101.58	98.153	101.1	100.87	97.905	90.707	103.09	98.68	98.801	96.119	92.879	88.796	101.52	102.08	104.43	102.49	102.93	102.63	104.18	102.18	104.21	101.41	91.801	99.86	102.9	96.308	98.579	98.015	97.26	103.39	98.745	100.51	96.226
108.15	107.09	104.66	106.98	105.65	112.27	102.59	106.15	109.42	111.27	103.03	105.01	102.76	105.87	106.07	107.01	109	106.67	102.94	104.14	105.61	106.18	102.21	109.91	109.57	101.18	109.25	105.08	105.4	109.31	102.29	103.94	102.29	104.16	107.47	102.86	106.57	107.4	109.75	102.77	109.19	104.93	104.1	104.11	103.25	106.87	114.01	105.44	100.99	111.3
109.69	107.6	106.49	104.1	110.66	109.26	106.23	108.56	108.83	117.29	103.65	111.97	110.84	109.52	104.17	109.96	106.44	108.89	115.06	104.52	108.29	107.22	112.45	109.73	111.61	111.5	115.69	106.7	111.27	111.75	112.98	105.23	107.58	105.43	116.15	104.15	111.81	102.91	105.31	110.45	104.11	107.79	107.33	109.7	102.58	107.76	105.83	105.31	107.38	111.62
101.65	100.14	97.555	107.24	101.04	101.79	98.278	105.22	100.39	102.08	92.496	102.23	98.898	105.72	95.769	98.278	98.69	103.8	99.298	95.309	99.976	102.63	99.39	100.76	96.328	101.9	103.54	103.72	104.61	99.499	103.04	98.282	102.3	104.6	101.2	99.632	101.3	100.65	93.291	101.68	100.38	102.23	101.13	98.583	94.476	103.68	100.41	110.02	99.165	100.91
106.87	107.74	101.21	100.31	102.32	99.956	108.41	100.78	107.87	108.03	106.44	106.26	103.51	105.34	108.69	106.09	103.72	100.86	104.64	107.7	100.97	105.11	102.22	104.08	103.96	109.24	104.95	104.3	102.65	108.83	107.32	108.84	109.54	108.58	112.1	107.38	105.88	107.57	107.93	101.39	109.09	103.34	101.69	106.66	98.046	105.16	108.89	108.65	107.72	101.49
104.81	108.42	102.31	104.39	107.41	108.22	102.56	115.76	102.98	111.99	103.61	103.08	105.25	101.11	107.02	106.34	105.83	111.82	103.55	106.2	99.993	107.96	109.49	101.69	108.92	106.82	107.62	100.11	111.31	102.84	103.63	114.55	110.11	109.26	107.63	101.73	104.21	108	98.921	111.43	108.6	109.14	97.679	106.85	106.85	102.9	111.69	108.6	108.19	104.88
93.75	104.4	97.972	99.517	92.699	99.374	96.409	98.109	97.367	100.81	100.97	98.91	99.594	98.713	97.247	96.925	101.06	94.946	96.841	97.75	99.826	100.45	99.425	92.087	104.42	100.05	105.76	101.86	94.981	100.79	98.088	102.04	101.1	101.04	107.88	99.06	89.118	99.151	98.804	100.51	100.42	99.105	99.728	101.5	98.864	105.12	102.89	94.383	100.6	103.65
99.308	114.43	103.24	106.69	107.96	111.61	104.45	112.36	107.9	107.16	111.42	110.52	106.04	100.8	110.74	109.22	110.96	106.71	111.92	106.01	113.87	114.73	111.45	110.57	107.12	106.67	103.5	104.64	105.68	112.41	107.62	108.91	107.59	111.45	108.92	105.72	111.58	105.35	108.7	109.9	105.75	102.09	109.71	107.81	108.08	108.72	112.55	111.39	107.48	105.83
110.17	113.16	112.79	111.81	104.94	110.44	103.54	108.51	109.44	114.07	103.75	110.73	102.16	107.98	106.85	104.73	108.64	107.74	114.27	107.97	105.65	108.58	119.73	104.43	98.727	107.4	110.93	108.75	106.28	105.13	109.14	103.85	110.07	113.67	112.64	105.95	109.48	104.6	107.48	107.58	107.25	112.12	107.65	113.11	106.52	108.67	109.32	112.49	110.86	110.16
104.66	107.37	108.69	100.72	104.78	99.342	104.9	105.08	108.51	105.06	105.15	106.5	108.84	108.93	108.73	108.39	101.71	103.43	107.12	107.81	110.69	102.22	106.58	109.12	107.01	99.604	97.699	103.6	105.33	110.05	109.9	107.68	102.71	99.661	107.78	101.07	108.62	102.3	105.72	106.17	102.86	109.42	100.66	106.41	107.51	109.46	105.96	105.64	103.91	108.89
97.352	95.677	99.417	98.732	100.97	96.197	101.12	100	95.993	100.05	97.99	98.763	97.251	97.84	98.064	101.92	99.079	97.056	97.255	101.06	98.442	93.654	101.47	99.968	96.436	93.489	90.981	93.508	99.12	96.322	95.929	97.112	97.312	90.53	96.844	103.55	96.36	99.644	98.143	99.679	97.39	101.03	96.883	104.59	97.837	94.393	97.35	97.322	96.97	95.397
94.146	94.394	101.57	100.39	95.994	96.164	100.34	96.509	97.518	101.65	96.446	92.556	107.91	96.268	91.212	94.625	97.966	101.35	97.375	96.339	101.64	95.939	102.08	99.639	94.99	101.27	97.014	98.249	98.887	91.087	101.42	101.03	94.113	97.269	101.94	95.702	101.98	95.508	97.48	98.626	90.081	100.14	97.921	99.443	99.208	99.301	98.9	101.81	98.562	102.37
109.76	107.41	104.43	103.11	113.93	111.03	103.5	107.36	110.41	102.17	106.27	110.95	102.2	101.9	109.65	111.12	104.36	107.35	107.1	105.05	109.81	111.37	110.33	109.37	108.11	106.48	107.53	108.75	111.91	111.82	112	112.54	105.6	109.76	106.8	102.32	110.22	108.72	105.69	107.22	109.79	104.85	111.42	108.5	108.4	112.02	103.56	115.92	102.01	104.45
108.82	115.06	100.41	102.99	106.27	103.26	104.33	105.76	101	107.74	100.35	111.08	104.95	105.03	107.41	104.36	105.58	108.98	103.79	107.33	107.67	107.88	106.43	107.95	104.36	105.38	108	105.77	110.14	113.32	105.48	104.54	103.58	106.11	110.96	106.06	106.41	102.69	110.16	104.65	101.76	109.26	111.72	108.27	103.94	110.39	102.87	102.98	110.78	100.58
101.64	110.33	101.83	104.64	104.73	106.35	105.49	104.29	104.49	110.91	111.15	114.42	105.39	103.21	110.23	109.64	104.14	100.38	105.9	106.79	109.78	111.04	104.37	104.55	102.28	105.31	106.89	106.98	105.07	107.78	100.77	105.17	107.25	98.039	103.78	107.02	109.01	106.06	109.59	103.05	100.84	106.5	106.63	106.71	105.05	105.16	97.371	101.91	106.84	103.56
94.977	94.831	92.328	100.34	96.153	102.78	96.899	98.807	103.18	95.155	102.78	102.28	100.45	100.11	95.245	99.855	99.265	96.613	99.842	91.949	97.435	101.62	95.074	98.324	100.68	99.262	99.924	101.64	96.398	93.63	99.431	99.383	96.12	96.464	96.815	103.52	96.552	102.23	102.37	97.957	97.273	99.661	96.463	98.543	96.649	98.119	95.798	95.232	100.51	97.279
105.53	103.85	109.11	98.498	107.16	101.65	110.64	110.09	109.04	106.39	105.55	105.47	111.84	110.89	110.66	109.7	108.9	99.779	105.89	101.36	103.35	105.43	105.35	103.84	105.15	107.86	105.96	106.98	104.37	105.38	101.32	106.62	102.3	110.64	106.56	104.38	104.01	104.48	99.667	112.34	108	104.81	104.9	107.69	105.72	106.03	103.33	100.9	110.72	98.014
102.43	103.26	109.04	97.966	105.87	108.34	105.25	105.53	106.03	113.39	107.4	114.47	110.06	107.65	100.43	113.86	101.39	106.59	103.1	107.52	112.11	102.38	104.2	103.98	102.86	103.32	109.24	107.04	99.292	98.603	106.4	106.64	106.16	107.27	102.53	109.37	108.28	101.09	106.23	100.7	106.12	103.38	106.44	105.5	106.67	104.93	110.84	103.7	104.4	102.18
105.41	104.34	107.12	103.6	114.21	106.35	104.21	102.24	104.31	104.07	111.26	103.16	105.51	107.8	107.65	97.236	108.12	112.27	110.12	107.05	110.09	99.227	110.82	103.9	105.43	101.34	103.09	101.82	110.75	107.2	110.58	105.36	110	110.18	105.35	107.02	105.12	109.41	107.89	105.33	104.03	103.41	107.33	100.33	101.19	108.97	100.86	109.74	102.54	110.17
107.73	106.72	110.95	108.33	110.29	106.79	102.14	106.48	109.41	109.92	109.39	99.178	112.27	106.38	112.62	107.3	105.88	100.5	114.68	106.14	107.95	110.4	109.83	103.59	108.06	106.05	113.33	109.94	110.86	103.28	108.49	103.62	109.32	111.45	103.22	103.88	108.73	108.51	111.52	106.45	111.1	107.69	108.61	108.42	104.65	106.6	107.07	105.51	97.409	103.86
107.06	109.65	104.98	105.93	98.5	101.14	102.92	99.187	109.41	104.41	104.27	105.12	103.57	104.28	106.95	103.78	110.13	106.05	106.02	104.23	110.81	103.37	100.3	106.09	109.92	103.21	100.77	110.27	105.44	108.87	101.65	105.6	108.7	108.18	101.42	105.65	98.817	102.06	110.2	107.45	104.65	106.39	104.42	105.66	102.02	108.11	104.21	104.78	104.23	104.69
100.16	102.61	101.85	104.39	105.93	99.921	96.429	101.5	99.476	98.228	98.024	96.136	98.35	102.63	102.32	97.76	97.152	99.495	96.808	101.88	98.587	93.328	98.965	97.474	95.922	99.628	104.19	98.529	97.489	98.21	103.8	95.201	101.41	94.237	101.62	96.725	94.081	102.28	99.529	102.67	99.819	99.516	97.494	95.416	100.28	99.887	96.709	99.4	95.725	94.329
107.4	99.309	107.93	111.31	105.71	110.41	110.84	104.89	107.38	112.52	107.12	111.63	109.3	106.95	110.55	111.53	109.34	106.9	105.48	112.91	101.48	110.34	108.41	116.33	105.98	106.02	104.28	111.46	111.69	105.23	101.86	105.77	113.25	104.96	108.98	103.6	112.76	111.46	114.93	112.83	107.02	104.14	106.57	112.86	107.01	112.49	107.93	106.38	113.71	109.97
113.57	114.67	107.91	108.46	117.49	103.75	103.09	109.52	109.52	108.35	106.71	111.06	115.04	99.336	110.53	108.02	108.53	110.42	110.53	110.54	102.61	105.05	108.2	111.67	112.36	107.6	109.68	104.04	107.59	111.39	108.56	110.23	106.11	106.81	110.64	104.46	107.27	103.81	109.98	104.17	108.57	111	107.89	107.85	102.71	113.8	105.45	109.81	109.09	110.46
101.84	107.29	113.55	108	112.88	104.2	109.86	106.77	111.13	104.46	103.8	106.63	106.8	115.61	108.37	112.66	107.05	113.78	109.57	109.09	108.57	107.34	102.43	103.92	109.82	104.42	108.1	110.08	104.32	107.12	109.62	107.02	104.28	109.11	107.55	107.27	110.28	105.05	103.58	108.86	108.48	111.73	110.01	108.84	114.93	108.48	115.67	102.78	105.87	105.69
103.47	105.78	106.68	105.6	105.15	95.158	106.73	101.51	103.62	103.53	107	110.23	102.94	114.32	110.32	102.72	104.27	107.49	102.17	102.77	96.717	102.92	109.35	101.58	110.79	99.271	103.97	104.19	108.34	104.81	109.16	101.23	106.03	101.49	104.66	105.41	100.69	110.43	101.99	106.24	106.12	109.17	106.49	111.62	105.69	107.86	103.7	102.79	103.85	105.4
115.55	108.99	107.23	104.54	106.07	102.4	107.12	103.62	105.26	109.74	106.02	106.8	109.35	101.95	109.45	102.21	106.27	102.96	101.83	104.33	109.18	106.62	110.1	109.86	108.4	106.77	112.3	106.59	111.47	102.89	109.8	104.96	111.71	105.78	104.02	101.78	111.83	104.85	111.04	110.4	105.44	106.31	111.55	103.36	107.43	108.78	105.89	110.58	105.02	105.42
108.9	104.82	101.61	107.35	107.08	100.63	101.1	110.85	101.48	103.99	102.62	112.33	104.62	102.5	105.44	97.527	107.52	105.73	108.8	111.2	111.27	108.11	114.26	110.35	108.56	102.85	104.03	110.94	102.88	106.24	101.77	109.36	103.03	106.71	100.81	111.17	105.3	110.54	104.79	104.43	104.18	101.94	107.88	99.03	104.1	108.58	110.2	103.41	106.33	100.78
101.71	102.51	113.21	103.24	102.06	106.89	100.14	108.6	111.45	114.8	111.99	109.02	105.7	102.43	105.89	112.47	108.8	107.59	105.32	107.28	111.16	104.46	110.13	107.77	114.59	107.62	103.19	107.65	104.61	104.1	108.17	104.69	99.413	108.07	109.64	104.57	108.36	104.7	114.12	105.95	109.23	110.35	99.096	102.63	108.72	102.54	108.02	108.02	114.13	105.78
103.94	108.4	102.83	109.17	103.79	109.76	106.14	104.93	100.45	108.01	100.55	104.91	103.56	98.982	106.61	103.79	110.73	104.1	107.68	99.703	107.44	102.9	105.86	107.89	107.63	107.66	102.81	110.08	104.21	100.4	105.14	102.99	104.29	104.11	107.55	105.02	101.44	106.01	105.56	104.58	104.99	106.18	102.86	106.14	106.65	100.14	100.23	107.35	103.49	106.14
102.48	100.4	104.63	107.46	109.18	107.97	107.23	108.59	107.59	107.26	103.96	108.6	109.53	104.48	106.85	104.46	103.49	102.98	107.94	105.95	109.4	109.68	104.95	107.46	104.39	107.17	106.69	108.72	97.407	105.86	106.93	111.23	109.89	103.72	111.72	103.09	106.6	105.11	109.23	106.44	108.42	112.1	111.7	107.11	107.85	106.09	101.38	105.42	104.69	109.09
111.13	106.63	106.65	116.15	105.76	115.05	119.06	106.98	101.77	115.81	101.75	112.14	108.19	104.93	100.12	105.03	105.34	109.43	104.26	108.75	108.62	111.43	103.35	105.85	111.82	104.69	113.49	105.99	103.05	113.33	107.94	103.61	110.12	110.73	106.82	104.13	105.68	110.05	109.83	111.42	102.06	108.95	107.23	107.76	104.85	108.82	108.91	108.27	103.1	108.33
103.95	101.97	99.965	109.58	108.2	108.31	109.1	104.62	104.17	109.36	104.47	102.16	108.18	109.85	111.77	107.56	103.03	109.79	107.16	104.52	108.11	104.65	105.74	102.87	106.52	105.26	104.08	103.96	103.81	103.88	112.96	106.74	102.76	108.64	99.677	108.98	108.34	108.35	106.56	99.376	103.87	104.65	103.29	101.71	100.19	107.38	102.29	103.72	101.81	103.02
101.02	107.01	110.45	103.69	103.62	106.74	111.58	106.25	112.82	107.62	107.06	104.44	111.85	107.69	103.46	107.88	102.75	108.18	102.61	106.46	110.25	109.23	109.24	103.33	115.73	105.28	105.75	101.43	107.61	101	102.09	108	107.35	105.3	112.59	107.54	107.07	107.23	106.83	107.95	109.83	108.99	105.02	105.6	102.33	105.32	110.98	106.35	105	103.73
100.93	95.17	94.569	100.36	93.539	98.246	97.486	100.29	103.03	101.71	105.89	90.554	94.023	99.025	93.804	94.837	90.151	100.52	100.77	96.657	101.85	96.498	100.44	94.146	96.618	96.792	95.274	97.714	98.719	97.824	93.067	99.571	93.88	95.976	100.67	99.22	98.763	94.053	98.027	106.43	101.12	95.892	93.621	99.33	96.584	101.67	98.009	93.565	102.59	98.014
98.27	110.9	108.41	111.17	103.3	110.24	102.77	102.43	104	103.03	106.02	103.17	109.14	101.17	102.56	98.972	105.47	106.92	106.35	105.45	116.1	111.44	114.61	107.25	110.35	111.99	108.55	110.82	106.09	112.61	106.69	108.21	112.81	113.29	104.32	113.57	111.15	109.64	117.65	109.23	110.22	110.19	107.31	113.87	109.42	110.02	106.47	110.15	111.32	105.25
96.955	106.27	100.81	98.028	94.401	99.746	102.4	95.431	94.712	101.93	99.044	91.458	102.85	101.92	96.906	105.03	100.06	99.424	92.218	92.184	94.021	104.64	101.84	97.993	97.926	105.86	94.985	99.037	97.355	97.166	97.485	100.08	99.863	97.744	105.9	96.034	100.97	98.541	93.981	98.485	105.71	100.66	97.176	94.661	97.961	91.375	92.903	95.019	96.805	99.013
104.08	111.74	106.09	111.54	107.36	110.73	111.35	107.94	110.09	101.84	112.39	117.68	108.89	101.67	109.14	111.25	109.19	105.6	111.29	104.59	106.92	108.51	107.09	109.42	110.17	100.81	102.64	106.48	113.2	103.65	108.94	107.36	110.86	106.26	110.23	105.28	106.58	111.56	104.5	103.08	109.08	102.24	109.3	100.26	110.07	113.24	106.25	105.4	115.3	108.45
111.55	108.46	113.43	106.69	111.38	106.96	107.55	107.56	111.54	104.9	107.41	110.33	106.29	111.16	105.55	106.93	103.06	109.86	110.76	112.81	104.59	116.55	112.04	107.87	110.31	105.76	108.03	106.23	108.54	104.54	113.35	111.19	114.24	109.54	109.29	112.44	107.12	114.22	108.86	107.82	106.15	108.09	109.64	110.63	102.61	108.85	107.16	104.64	115.91	103.21
101.21	107.14	102.14	108.91	100.07	109.47	102.96	106.41	99.833	105.01	103.21	103.89	112.84	107.96	108.37	103.94	107.43	104.13	107.5	102.31	102.6	116.07	103.57	100.36	103.39	105.25	103.04	105.15	103.01	106	100.08	105.57	107.27	96.826	102.16	106.47	111.47	102.45	112.53	106.65	107.51	105.44	109.18	104.72	104.16	105.53	100.73	104.16	102.55	109.68
107.86	109.5	111	111.13	112.72	111.65	111.98	113.75	115.09	106.5	114.63	109.42	101.82	104.27	114.95	106.66	116.18	104.08	104.78	114.62	109.44	119.3	109.37	108.96	108.79	106.58	108.95	110.34	104.74	107.95	117.4	111.24	107.49	108.87	111.51	105.37	108.04	109.7	105.19	114.4	117.7	107.06	106.38	109.91	112.22	116.53	108.74	107.34	105.48	108.81
113.59	107.85	109.4	101.51	108.52	108.39	105.73	111.11	113.43	113.16	110.62	105.61	112.02	112.5	101.42	104.83	107.39	105.84	111.81	113.92	100.55	105.46	109.85	106.97	107.03	101.84	102.84	107.68	106.08	108.07	106.74	109.42	108.14	109.34	104.58	110.18	106.9	108.41	101.95	111.67	112.6	101.98	109.32	109.11	106.56	106.4	111.44	104.24	106.31	109.87
106.77	105.42	101.08	112.47	105.51	100.32	109.13	114.85	104.21	108.54	103.7	104.61	105.8	105.13	107.86	103.07	110.48	105.02	109.46	104	106.93	107.19	107.44	110.38	110.04	109.9	106.22	99.771	102.45	107.29	112.59	107.23	104.53	103.58	102.74	99.794	105.36	103.87	105.36	108.89	100.74	108.16	113.81	104.2	105.17	95.316	106.88	109.24	105.25	108.94
104.17	104.67	99.435	105.51	107.72	104.25	112.07	103.8	107.1	103.67	104.89	108.25	106.99	101.84	104.51	105.32	100.38	103.7	109.13	107.84	109.65	103.47	101.02	97.47	103.82	101.84	109.77	103.82	106.6	104.97	110.08	105.42	105.41	107.79	114.11	103.46	107.53	115.16	103.84	107.57	101.54	105.23	109.58	111.11	108.52	100.28	103.49	103.49	101	102.52
112.77	113.96	108.05	107.73	110.09	108.36	109.62	107.07	104.17	98.984	113.76	110.92	109.95	110.35	105.68	115.29	111.15	110.86	107.57	108.87	109.25	105.61	113.01	104.05	110.3	112.2	107.11	109.71	106.34	104.27	99.652	110.63	107.08	107.68	107.48	110.99	103.45	102.76	102.43	109.58	113.34	106.78	110.84	103.78	104.09	107.99	107	103.61	109.74	110.55
105.44	104.46	108.3	109.79	111.32	106.56	113.09	106.75	113.6	103.32	106.06	110.35	105.98	104.67	99.475	105.75	105.87	105.6	109.65	105.24	109.88	110.69	108.41	105.66	108.67	110.34	105.68	102.44	105.21	105.64	109.68	107.28	110.27	103	110.42	108.91	111.02	102.79	111.78	110.22	111.32	105.07	113.04	110.43	109.8	108.03	110.81	103.56	109.7	109.71
109.15	109.33	102.39	110.63	101.97	103.1	107.72	104.43	107.62	105.52	111.45	108.18	105.36	104.96	107.93	100.46	104.2	109.23	108	108.04	105.53	103.94	105.55	108.04	102.7	115.56	106.7	114.22	112.17	110.13	109.98	110.39	104.71	104.53	105.23	106.29	107.44	112.51	102.08	106.53	105.14	105.05	111.68	115.65	109.15	103.35	105.79	111.77	102.11	107.57
97.701	96.203	98.665	94.917	98.043	96.335	93.78	96.864	100.32	100.6	95.944	94.656	99.624	97.33	103.64	97.189	94.743	95.26	98.808	103.56	97.377	95.461	103.84	97.837	97.532	92.237	101.27	101.93	102.5	98.916	98.261	97.918	102.03	99.333	99.945	97.797	98.396	101.8	98.537	102.03	102.21	105.21	94.963	97.489	98.717	100.89	99.954	95.378	100.28	100.99
101.04	111.69	110.28	100.86	109.24	104.34	101.44	102.65	105.03	104.72	104.83	104.36	108.02	103.63	100.7	104.29	107.48	109.72	109.78	110.67	104.3	98.537	106.94	110.03	108.36	108.62	107.71	103.87	99.911	102.88	108.55	107.23	102.81	105.96	109.18	109.01	111.77	109.61	105.21	104.01	106.17	103.26	102.37	103.47	111.42	104.4	106.41	109.42	110.21	105.87
100.95	107.09	102.62	105.31	101.43	106.44	107.12	111.86	110.56	108.63	108.32	104.07	109.72	111.11	107.94	107.03	107.87	101.95	108.34	108.78	104.82	115.97	106.65	103.43	103.87	106	111.36	113.29	110.22	106.06	110.68	102.68	102.06	106.11	108.81	113.77	111.07	104.98	107.76	116.94	106.15	111.52	109.83	106.66	111.84	107.79	104.7	111.65	104.93	109.95
110.81	102.14	106.85	109.1	107.39	109.52	104.67	102.17	101.68	104.88	109.32	100.54	101.39	103.52	103.28	99.289	104.63	103.03	100.78	102.47	102.7	103.46	105.39	99.58	106.98	104.42	105.04	103.79	106.54	104.18	108.77	103.74	106.86	101.59	107.8	107.47	106.59	107.66	102.94	100.04	102.13	108.89	103.59	104.78	105.67	103.88	107.06	105	107.81	103.13
116.22	107.67	110.58	113.04	110.3	108.76	113.97	104.39	107.75	108.36	112.6	103.87	106.72	107.74	108.21	106.03	104.29	111.91	115.26	113.21	103.43	105.41	110.46	108.65	112.28	108.56	106.99	104.8	102.13	103.35	106.64	105.56	103.13	114.4	108.75	110.17	105.33	110.13	106.49	106.34	108.29	104.87	112.72	111.69	105.63	108.7	104.63	104.43	103.04	103.19
113.61	111.78	103.46	106.06	111.47	104.84	114.96	108.08	112.77	108.23	103.32	112.27	111.37	108.99	116.49	105.17	108.5	103.11	102.35	111.82	111.22	107.3	105.81	109.35	100.38	112.7	113.24	109.52	102.45	104.42	109.8	108.93	108.94	108.99	110.65	114.36	100.63	102.23	110.26	102.61	112.05	108.04	105.05	110.02	108.59	103.2	109.87	103.99	102.22	109.3
110.61	101.11	107.62	110.21	107.98	108.9	108.91	109.39	108.59	104.71	112.79	109.82	102.71	102.74	112.72	106.36	112.06	104.61	109.21	109.83	109.87	109.91	104.92	107.59	103.04	109.7	99.785	113.24	105.87	107.09	108.86	112.56	112.53	106.82	104.69	112.48	107.41	114.01	108.76	108.24	107.11	109.46	110.26	111.4	111.81	108.03	111.09	110.17	108.84	104.5
100.54	107.43	108.09	108.81	108.48	108.97	105.25	108.35	102.9	108.64	103.4	102.17	102.01	107.44	112.34	112.08	108.4	109.06	104.4	101.51	106.02	104.02	106.92	106.22	104.6	111.33	106.33	108.41	106.12	107.79	107.2	107.71	103.44	108.09	107.88	103.76	103.94	101.37	101.72	111.87	103.9	100.53	102.58	101.43	108.97	99.378	107.12	112.06	107.38	107.78
102.2	109.7	111.85	109.54	100.55	107.74	105.89	104.35	111.62	104.25	106.59	105.96	105.44	107	112.38	102.59	106.99	107.7	107.14	102.54	108.12	102.77	105.57	103.05	100.61	108.81	114.53	111.58	103.86	105.23	105.32	102.83	106.04	101.49	109.81	103.39	102.9	101.26	103.72	106.96	105.64	103.23	103.78	101.65	99.331	110.65	109.26	111.33	103.16	102.22
106.06	102.65	99.803	95.657	98.29	105.05	98.868	105.67	97.828	102.85	97.105	102.01	97.131	102.08	98.397	105.11	97.498	102.02	102.43	98.658	98.623	104.42	100.55	98.191	101.22	98.435	100.17	96.778	96.559	99.528	102.06	98.791	100.01	98.193	102.38	97.309	94.023	107.66	97.661	91.621	98.541	98.867	105.32	104.63	93.744	104.43	90.015	96.508	95.551	97.667
98.228	95.333	106.37	100.25	105.12	102.6	99.82	99.959	100.86	90.667	102.46	99.925	99.322	97.861	96.412	100	94.429	98.318	97.764	101.36	92.751	101.61	92.721	103.84	94.454	96.265	95.179	96.547	96.355	99.941	96.497	98.96	94.678	101.44	102.36	96.27	102.37	89.8	94.422	99.348	99.483	98.425	100.7	100.06	100.09	97.598	95.824	103.43	101.96	94.237
101.09	99.149	111.03	105.07	106.66	104.46	104.65	115.03	109.14	105.1	103.8	98.919	105.32	109.79	104	108.24	107.97	104.12	105.28	112.85	103.15	102.9	105.5	100.25	104.3	105.68	104.16	103.46	106.46	108.06	104.84	103.94	117.25	107.96	105.72	98.444	109.48	109.66	102.22	102.84	103.76	101.77	104.42	99.643	109.71	99.876	106.73	107.17	100.91	105.52
97.208	95.711	99.734	95.3	89.035	97.257	98.533	93.489	98.459	100.63	97.392	93.572	99.417	100.11	96.228	99.107	95.896	96.933	101.35	99.823	99.528	103.56	104.34	95.135	101.18	95.734	93.063	99.168	91.673	96.116	99.073	104.44	102.31	99.26	101.6	98.455	101.27	97.536	96.435	94.238	95.598	98.576	96.57	90.087	94.227	98.904	99.219	98.48	102.74	95.638
99.482	104.27	100.76	99.222	100.37	99.985	101.49	102.63	104.23	102.28	103.63	96.853	102.94	105.19	103.47	100.73	101.06	101.49	98.805	97.344	100.93	105.7	94.314	98.14	97.269	95.117	101.43	97.599	99.981	93.395	98.772	102.63	96.963	103.43	101.76	99.388	107.08	97.018	104.86	102.41	103.97	103.19	102.62	101.29	97.873	98.155	102.74	98.615	102.06	104.73
112.54	114.18	107.93	113.15	102.22	104.17	110	106.87	105.8	109.54	102.28	112.12	107.53	110.58	112.54	106.89	109.37	110.06	104.11	109.78	105.6	107.23	104.04	106.09	113.95	112.53	109.28	111.02	106.86	105.63	106.94	107.02	112.11	105.68	108.37	103.26	107.1	112.8	99.643	106.98	105.66	110.46	110.17	109.03	106.62	108.17	108.84	108.7	102.04	115.27
103.97	104.87	106.25	105.88	105.85	107.22	109.76	109.73	103.3	112.04	104.73	110.13	108.32	106.32	101.46	107.23	108.45	108.91	108.52	109.88	104.64	109.85	118.93	110.34	102.46	111.29	106.85	100.97	111.26	107.11	100.08	109.37	109.33	106.02	109.14	109.53	104.59	103.84	107.8	106.3	107.93	110.86	109.23	109.08	109.15	106.33	114.13	100.1	106.36	109.6
100.57	105.96	104.97	106.23	106.23	103.76	104.84	108.31	101.91	109.13	104.58	109.57	103.12	104.87	108.4	107.04	102.61	104.45	100	110.8	107.19	108.15	102.36	105.01	107.19	109.54	103.94	105.64	104.01	113.96	105.12	109.79	108.56	109.29	105.66	107.81	105.91	108.78	108.74	106.2	108.67	109.43	107.81	105.86	107.18	105.91	103.33	106.32	109.59	105.67
107.37	109.26	110.19	107.53	110.41	101.11	104.45	101.24	101.82	106.07	103.59	102.43	102.96	102.73	107.41	104.62	106.28	108.48	104.43	104.66	108.48	107.74	105.14	105.22	110.99	101.04	106.38	105.6	104.66	105.63	101.52	107.18	100.37	105.97	105.17	105.57	106.88	106.74	109.56	107.55	101.84	103.37	103.13	112	114.66	108.31	105.78	112.63	106.95	105.25
96.109	93.771	102.7	94.337	96.03	99.967	100.36	105.96	99.007	97.012	101.15	103.67	112.07	96.447	105.99	103.75	98.519	100.62	97.835	100.08	99.085	98.915	99.665	95.384	102.03	92.66	98.887	98.499	99.915	100.54	102.88	105.73	95.771	100.99	99.085	98.248	95.89	100.83	99.252	101.32	99.074	104.76	108.15	94.675	93.328	100.61	98.424	97.371	96.814	99.896
108.33	104.07	105.35	107.13	114.14	105.56	100.54	101.49	109.47	102.96	108.91	104.47	107.39	98.783	107.25	106.2	104.27	108.07	108.49	103.42	104.19	107.96	104.23	107.66	111.84	109.72	110.17	105.13	99.007	104.35	103.19	104.87	103.49	104.97	102.48	105.27	104.04	107.98	104.76	104.44	109.65	100.53	105.03	105.32	107.38	104.42	104.59	103.31	99.421	103.49
109.48	107.68	107.91	109.62	107.69	106.4	112.36	100.6	111.65	105.18	107.26	112.26	111.29	112.95	110.82	109.05	116.88	107.99	107.65	108.62	108.56	107.64	108.48	105.74	110.08	109.88	111.19	112.6	110.69	107.51	111.06	109.39	105.44	106.78	113.05	105.97	109.79	102.92	106.42	108.91	113.76	107.34	110.13	107.38	108.14	108.68	108.03	113.5	111.58	115.29
112.07	115.05	105.08	109.94	114.87	103.93	105.91	109.93	105.29	107.78	106.71	103.75	108.49	110.34	103.21	110.02	106.62	109.18	105.21	102.48	106.37	111.83	109.29	105.06	106.11	105.11	108.1	117.02	107.89	107.91	107.35	105.53	100.9	100.19	99.924	111.09	110.24	108	100.98	111.39	104.21	110.34	100.12	108.28	105.63	108.76	106.54	107.93	111.02	103.98
104.91	105.93	106.09	106.51	111.96	106.47	106.8	105.45	105.94	103.31	110.8	107.38	105.74	105.09	104.25	110.18	109.88	105.28	103.53	108.31	111.55	103.36	104.26	104.56	101.6	104.43	102.02	111.69	106.87	104.95	108.88	104.58	106.22	101.08	104.97	107.91	104.99	99.823	103.61	99.738	104.81	100.65	103.96	104.32	106.03	106.13	107.35	108.46	107.21	108.99
106.3	108	117.89	103.6	101.93	105.31	100.99	101.74	107.33	108.57	101.79	106.18	102.54	102.71	108	106.84	108.04	104.14	104.55	109.43	102.3	107.82	109.31	102.88	102.94	105.12	102.18	106.89	106.96	109.24	112.33	110.28	105.33	108.49	109.43	107.59	103.23	108.38	108.37	109.82	105.29	105	112.52	109.28	103.04	104.54	103.26	106.45	105.33	105.87
98.902	106.34	93.898	102.47	101.31	104.57	103.62	96.109	98.699	100.47	97.018	104.25	97.782	100.91	103.93	100.71	99.725	100.15	100.17	102.95	103.43	97.989	102.58	106.54	104.11	96.889	106.75	111.06	96.898	103.15	98.575	98.638	101.8	103.35	100.27	100.17	98.887	105.12	99.655	99.776	99.983	105.68	94.337	104.69	103.08	98.013	98.376	97.608	100.15	99.136
102.87	103.67	102.43	104.9	103.76	100.78	107.69	103.54	105.01	105.99	106.11	104.65	102.69	99.565	108.41	102.17	105.03	102.82	110.61	106.27	103.16	106.28	102.86	110.16	101.15	105.07	110.93	105.63	112.38	107.33	114.61	106.9	106.43	104.09	104.19	102.49	103.13	110.93	106.45	106.77	104.45	108.02	103.44	102.03	104.41	106.73	102.33	106.18	108.06	110.51
106.07	110.49	103.22	105.86	107.06	110.56	103.51	106.18	108.75	102.84	107.7	106.53	107.93	111.57	107.52	110.16	106.88	104.45	108.86	109.98	109.08	111.39	104.33	109.51	100.16	104.52	111.58	105.17	111.51	106.16	101.4	105.97	100.75	113.32	111.64	106.68	103.31	100.25	108.99	105.89	106.91	111.71	109.41	106.42	107.06	107.17	107.27	107.97	109.08	111.88
105.39	110.18	108.69	111.22	103.05	107.04	108.08	110.54	108.01	111.78	111.14	104.1	109.32	104.51	111.53	105.55	115.84	113.63	104.94	111.36	109.38	106.59	110.33	105.61	109.03	105.93	103.35	111.05	109.57	114.8	106.17	103.58	99.789	102.65	105.22	107.54	105.96	105.39	107.29	106.99	108.55	108.21	111.61	104.11	104.49	108.7	116.67	103.91	108.17	108.97
103.68	102.39	104.61	107.36	102.91	110.97	104.54	102.49	97	107.6	98.351	110.31	98.98	106.53	104.81	94.246	110.55	102.41	100.8	109.88	102.5	101.79	103.68	100.23	106.03	110	104.66	104.13	110.09	108.8	107.45	101.03	109.72	107.14	112.56	104.94	106.98	109.6	110.63	107.67	106.89	106.59	107.39	107.86	106.66	106.04	104.58	107.67	102.51	103.03
109.33	116.1	102.56	107.62	102.34	104.66	101.37	105.94	97.74	111.13	106.17	107.4	106.76	104.58	100.28	99.716	100.93	112.35	105.37	113.04	106.63	104.28	107.36	103.25	104.63	105.98	108.7	103.32	106.22	101.8	100.57	108.85	105.73	112.63	107.53	102.09	105.81	107.3	106.27	108.92	103.76	104.13	109.96	107.98	106.05	108.31	99.889	110.32	105.97	106.26
101.63	102.59	108.52	107.02	106.48	105.76	109.15	105.08	109.41	101.18	110.17	102.16	103.78	107.8	102.7	110.48	99.118	104.02	109.45	109.96	104.07	100.33	102.07	102.88	106.24	103.58	106.99	102.86	105.14	111.6	110.27	107.39	110.4	105.87	106.56	107.05	100.16	107.08	105.08	108.33	103.35	103.03	111.25	109.92	103.01	108.61	110.83	107.52	103.1	100.94
104.19	96.55	100.69	95.002	99.166	100.57	100.94	96.678	96.888	96.594	104.09	94.391	101.23	99.094	98.092	97.231	94.18	93.92	99.965	102.76	92.795	98.788	102.96	97.092	97.019	95.685	93.693	98.138	101.54	94.474	95.025	100.61	94.298	93.752	96.619	99.15	95.354	102.73	103.09	94.838	95.697	100.04	101.27	100.57	102.06	97.259	103.53	100.9	104.05	96.298
108.56	110.33	107.58	109.6	108.79	105.49	106.45	109.71	110.21	110.08	112.5	104.55	105.74	105.83	111.57	100.13	110.37	104.36	111.03	106.22	103.07	101.97	108.21	110.13	105.55	108.47	111.19	107.54	101.78	106.1	108.18	114.35	98.529	107.9	104.34	109.57	106.93	112.22	115.03	105.27	110.77	113.16	108.26	111.13	110.18	106.73	108.87	106.32	116.12	112.96
107.39	110.72	109.08	108.27	110.25	100.98	106.33	107.71	108.24	102.14	111.17	108.75	104.67	113.19	101.37	102.59	111.69	112.68	108.58	110.19	106.49	105.65	109.76	104.56	105.33	113.59	108.21	113.32	107.82	104.62	109.28	104.27	111.38	107.21	110.35	102.28	108.25	108.38	109.72	105.47	113.36	113.94	99.074	106.72	104.91	106.11	104.74	108.17	108.91	102.66
103.01	106.34	105.94	102.5	106.07	97.9	97.589	105.78	108.45	108.14	109.35	103.91	110.73	105.36	107.32	103.92	103.99	106.25	107.92	105.55	103.86	110.06	101.84	105.47	105.11	102.21	106.63	104.42	104.33	112.62	103.7	101.54	104.08	109.72	111.63	103.33	109.5	104.95	104.64	104.28	109.29	102.63	104.16	106.38	99.96	103.78	105.87	104.9	104.03	105.47
92.399	95.993	101.63	98.49	99.574	100.82	95.832	101.44	97.108	97.958	99.04	102.77	101.96	96.414	92.36	95.038	94.364	97.447	96.695	99.15	94.152	101.54	92.359	98.974	97.29	99.686	98.926	96.489	104.26	102.5	95.587	92.285	96.895	99.504	99.991	99.526	103.26	97.11	99.786	98.319	92.942	95.702	98.632	92.023	99.65	100.45	100.11	92.306	98.286	100.02
108.82	111.67	102.36	103.85	107.53	105.92	105.61	106.91	100.07	99.683	101.95	104.72	111.74	100.71	112.09	112.11	108.63	105.57	109.44	108.23	104.35	108.62	106.24	105.81	102.3	105.72	108.01	101.16	107.24	112.52	103.72	102.83	101.21	104.13	108.3	98.97	110.55	104.21	106.83	107.2	110	107.99	110.13	106.27	104.74	105.52	106.97	106.1	104.31	103.56
99.87	101.84	92.175	100.1	95.263	101.59	98.564	91.316	98.246	97.79	94.994	97.19	99.32	100.25	94.248	102.41	95.62	99.636	98.032	100.69	107.33	94.394	97.413	99.799	98.075	94.2	97.499	98.465	105.36	108.64	96.247	100.37	94.764	95.889	96.172	93.801	98.644	92.928	95.17	98.994	104.24	98.721	100.75	106.16	92.16	100.04	99.973	97.112	99.932	96.855
95.32	108.63	92.609	96.72	102.03	100.32	100.19	101.38	104.55	98.009	99.252	100.94	93.22	99.862	104.58	96.962	100.64	101.04	95.333	98.609	100.21	99.495	97.723	102.06	99.959	102.39	94.549	97.266	99.381	98.298	102.53	94.533	100.36	97.436	98.693	96.649	97.805	99.278	100.92	103.5	97.687	96.031	93.006	99.334	99.363	103.95	99.334	101.07	100.52	97.105
100.42	99.793	99.391	105.86	103.55	102.49	103.73	97.187	98.098	99.604	104.21	98.73	102.57	96.756	100.12	105.55	98.721	94.33	94.51	96.566	108.52	101.78	97.988	102.95	99.803	101.24	96.381	103.46	102.39	105.73	104.05	97.728	100.68	103.73	106.32	105.33	100.58	96.748	104.78	100.51	107.24	96.403	98.396	101.55	98.728	102.02	101.15	98.19	99.968	98.469
100.24	102.15	97.205	99.288	99.172	101.61	100.5	96.679	98.274	102.23	99.999	100	97.108	98.333	101.27	91.967	98.382	94.13	98.208	99.27	99.454	95.345	92.496	101.4	97.451	99.797	99.454	101.41	104.15	96.144	101.92	94.875	98.743	99.749	96.397	94.442	103.14	97.359	98.64	101.18	102.69	95.713	91.33	98.863	98.538	97.868	98.269	102.35	104.26	97.854
107.33	103.92	108.67	112.3	111.67	108.12	110.66	106.6	111.74	108.17	107.38	110.66	115.19	112.05	112	109.57	109.13	104.97	113.44	113.77	105.63	111.5	112.61	109.25	100.31	111.2	111.23	103.74	109.05	112.85	109.74	101.64	106.61	106.33	108.28	106.84	107.09	106.99	112.57	112.8	107.03	106.46	106.58	108.58	102.81	110.08	110.47	107.91	109.79	107.46
107.5	104.66	111.29	101.46	104.29	107.12	108.26	111.11	107.32	109.64	109.93	106.85	107.01	110.42	112.54	108.93	106.48	106.27	114.94	106.31	103.93	101.88	111.86	113.55	112.53	105.79	115.17	112.79	106.81	108.75	106.8	105.27	106.26	107.29	111.1	102.76	106.53	109.09	112.68	108.18	112.04	111.75	108.88	103.06	100.84	106.09	110.75	109.92	108.61	113.86
107.58	103.62	109.16	107.76	103.13	108.42	108.4	102.76	107.03	102.41	107.63	104.91	106.13	97.619	105.05	114.98	106.68	108.72	99.669	105.71	101.52	108.38	107.22	103.81	105.58	111.28	107.91	106.4	100.27	104.14	109.05	104.65	103.93	99.363	104.75	110.94	99.649	98.236	107.04	106.03	102.72	106.4	110.4	107.84	106.19	105.42	104.02	111.38	102.88	103.54
113.69	105.32	108	109.08	112.14	107.73	106.14	103.76	105.72	101.62	107.22	105.85	107.5	103.74	111.6	109.29	107.09	103.69	102.81	102.2	109.26	106.96	99.402	103.72	96.154	107.89	103.34	106.79	105.33	105.72	105.19	98.44	101.51	105.08	108.04	108.11	109.7	105.81	100.19	104.42	109.62	105.46	104.42	110.75	107.36	104.97	106.72	106.49	105.74	111.15
97.509	102.7	102.97	98.423	102.13	100.22	104.48	103.87	99.581	98.503	98.954	100.9	98.511	100.04	102.32	102.59	98.943	102.34	98.218	101.26	95.995	101.32	99.927	100.09	98.779	102.04	95.904	95.302	92.645	101.87	102.3	101.22	99.281	97.508	99.118	100.49	98.221	100.71	103.78	98.685	103.19	94.06	99.756	95.702	92.825	100.03	100.44	96.323	105.47	101.87
101.51	92.973	99.033	97.399	99.632	100.42	93.272	96.791	97.825	96.52	101.47	97.878	97.368	98.604	98.544	89.639	95.9	100.74	94.044	96.863	101.34	106.91	97.074	94.432	101.36	94.922	103.87	92.467	98.843	98.528	97.496	92.824	97.19	105.7	96.573	100.58	94.59	97.597	100.43	89.528	95.602	98.797	90.452	100.54	104.35	92.831	101.25	97.804	92.988	102.38
96.163	95.031	93.575	94.212	97.36	93.957	99.723	98.529	99.286	105.61	100.85	99.958	95.525	101.16	101.84	99.351	92.292	96.931	94.621	99.352	98.502	103.63	97.31	98.387	102.66	98.855	97.204	98.189	106.54	98.652	102.24	101.01	96.589	100.98	100.69	99.991	101.28	97.058	99.258	90.795	95.953	102.46	98.718	92.829	91.742	92.648	93.079	98.045	97.079	96.767
108.99	103.7	111.82	108.84	112.9	114.51	110.09	109.49	108.88	108.07	111.58	103.79	110.17	107.48	104.36	105.79	105.34	109.34	107.19	107.78	110.98	111.26	104.04	107.48	104.2	108.46	108.49	105.02	111.09	107.9	105.22	107.64	108.09	102.88	115.44	110.95	102.1	107.41	113.09	105.19	105.88	113.35	108.94	104.91	111.8	111.34	104.29	108.6	104.05	112.12
104.94	113.23	111.14	106.33	110.3	109.14	109.41	108.73	107.19	110.53	109.9	106.73	105.46	105.92	104.44	108.82	105.28	111.81	106.15	108.22	103.81	100.31	106.73	107.73	112.26	112.68	113.2	109.66	109.69	112.03	118.83	112.11	111.64	104.36	109.63	113.64	106.29	107.27	107.95	100.55	108.42	115.12	104.77	109.81	114.69	106.09	102.44	106.36	104.56	101.51
106.31	106.97	105.41	107.14	109.1	109.9	106.25	102.5	108.92	104.61	103.19	104.13	112.09	111.49	110.38	108.98	102.98	100.5	110.96	103.17	107.34	101.51	109.26	107.33	113.82	105.24	106.26	105.91	104.12	104.06	101.87	106.11	107.82	105.7	111.17	105.82	102.52	106.65	111.64	107.68	107.5	103.78	106.42	107.89	107.72	105.93	106.35	103.09	101.55	100.26
106.06	109.39	102.28	104.69	110.64	109.87	110.17	110.15	107.35	102.59	110.72	101.79	104.6	103.84	107.88	105.68	112.37	101.23	105.11	103.11	112.07	106.36	102.16	104.19	105.98	109.63	104.75	104.76	100.84	106.71	108.21	104.75	110.77	102.76	105.57	106.04	109.04	103.94	110.6	112.6	102	106.48	107.94	105.09	105.16	103.62	105.18	103.61	98.761	98.129
97.636	99.69	99.171	96.373	101.8	91.496	94.093	102.03	98.468	97.702	94.495	92.935	99.057	93.428	104.16	90.184	98.708	94.678	105.36	98.552	99.234	97.458	96.389	98.627	97.923	89.446	94.999	100.85	92.976	102.89	99.605	92.673	96.017	100.54	104.94	98.396	96.9	90.77	103.36	99.091	93.915	92.495	98.662	100.8	91.776	106.36	95.038	99.358	101.85	101.13
104.3	107.74	107.8	105.65	113.85	107.22	109.76	106.02	112.53	111.2	110.38	107.02	109.53	111.91	105.86	106.48	119.86	113.3	111.04	110.07	110.16	112.59	107.38	109.76	115.21	114.63	115.79	111.67	111.91	111.93	109.57	114.04	115.28	105.73	107.42	108.66	111.46	111.22	108.81	111.86	110.26	108.18	110.93	113.77	110.27	112.3	111.76	115.23	107.97	112.08
112.17	109.31	107.48	115.54	109.81	106.37	106.59	106.31	106.26	109.8	101.68	107.1	105.87	108.59	106.38	108.52	110.49	105.49	111.08	108.58	105.84	103.74	109.53	103.86	105.17	108.51	106.84	117.29	105.07	112.68	109.77	111.51	104.97	108.64	106.74	105.48	104.36	112.69	110.34	109.46	106.35	104.74	109.08	106.22	105	112.9	106.5	104.2	111.24	108.75
108.73	108.17	106.74	110.73	113.4	105.47	108.66	109.41	106.95	95.98	100.8	108.63	103.97	99.173	103.96	110.21	108.05	106.8	109.73	104.64	111.91	112.52	104.98	106.67	106.83	106.16	109.88	104.26	102.09	100.29	106.03	111.86	106.62	108.45	105.26	109.35	104.67	102.53	104.44	107.47	116.2	105.45	109.71	103.82	108.84	104.55	103.63	104.36	109.88	108.19
108.52	104.79	103.58	104.99	111.76	106.04	100.7	109.33	109.49	107.43	107.35	112.77	102.83	102.45	105.26	106.17	107.73	106.22	105.97	105.28	101.28	111.41	104.29	104.32	112.33	110.76	102.68	109.46	107.15	109.83	112.02	106.9	107.59	104.84	109.15	105.91	104.53	106.23	107.7	108.09	113.6	107.23	101.16	112.53	100.6	102.53	104.72	107.66	109.92	107.43
106.34	107.36	104.03	105.55	109.83	108.06	106.36	106.63	108.43	113.3	112.53	107.13	106.14	109.65	109.34	111.07	106.61	113.89	101.13	104.99	110.82	103.83	109.94	106.16	108.61	104.32	106.24	112.32	110.4	109.71	113.15	109.95	114.08	104.93	105.49	113.11	106.7	112.51	105.09	112.56	102.52	104.63	105.31	108.71	110.15	107.94	102.31	108.29	112.16	96.741
100.21	101.69	105.13	98.416	97.346	106.99	95.76	91.421	94.248	98.972	99.704	91.771	104.07	94.706	91.815	106.69	99.756	100.73	96.431	101.11	104.27	95.601	95.846	97.923	96.831	100.54	100.87	102.78	95.783	97.214	102.34	100.4	97.745	96.658	103.27	100.64	100.41	101.93	99.643	101.83	97.741	100.12	100.04	98.226	104.79	102.09	96.298	104.15	92.796	95.625
107.79	103	106.15	104.39	111.23	105.3	103.6	110.56	103.78	105.07	102.25	101.14	109.18	109.65	101.4	102.76	105.75	107.3	106.79	108.75	109.22	107.02	112.72	102.15	111.22	106.53	109.26	104.49	107.13	109.78	106.95	108.23	106.13	103.88	108.57	106.39	104.49	106.15	105.02	114.04	102.49	108.3	105.99	102	105.15	105.12	104.68	108.02	115.55	106.46
111.12	111.34	108.71	107.51	114.71	111.74	114.7	105.97	105.6	110.95	113.29	109.21	106.36	111.8	110.77	109.47	110	114.63	114.03	112.06	105.89	107.28	115.85	107	104.93	113.86	109.27	111.69	111.83	111.15	114.23	114.6	106.38	113.01	102.52	107.18	120.08	109.95	108.67	115.11	104.53	113.71	112.73	109.13	113.1	96.522	113.5	108.86	111.24	114.05
99.551	102.48	93.315	98.325	93.03	92.954	97.036	100.33	95.203	99.515	98.631	106.75	101.09	105.11	100.29	99.244	95.364	100.31	89.54	97.566	98.652	102.53	93.522	97.943	96.273	97.38	93.705	99.664	98.829	98.292	96.901	96.511	99.03	99.891	95.784	96.818	96.371	97.057	107.22	100.7	99.66	92.976	96.998	94.016	101.18	99.929	101.1	105.24	98.683	98.306
103.9	99.049	97.226	101.26	97.697	96.078	99.583	100.01	93.207	96.386	102.16	99.933	102.45	97.433	100.05	102.57	97.674	102.2	95.176	100.9	102.2	99.459	98.122	103.61	93.392	97.87	97.906	100.79	99.53	95.88	95.84	101.29	97.072	101.34	94.895	97.989	99.449	98.864	101.92	95.34	95.857	104.62	97.458	99.164	101.89	97.944	98.017	92.507	102.37	100.46
103.3	99.45	94.889	100.31	101.1	99.501	91.266	100.82	95.782	105.67	102.26	92.778	101.21	99.393	98.259	102.03	99.705	102.96	96.285	98.972	98.178	96.501	102.92	96.844	98.699	97.424	101.05	96.476	96.056	103.61	98.772	97.464	101.81	101.46	103.32	102.66	100.88	97.395	100.11	93.529	100.89	100.03	95.522	99.035	99.349	103.63	96.765	96.372	103.28	88.403
103.3	107.4	103.43	109.51	100.63	102.49	107.86	109.89	111.52	102.01	102.02	102.53	107.57	109.18	100.68	104.6	106.26	107.29	103.27	107.35	109.09	106.72	104.04	108.21	106.56	113.78	107.29	104.81	104.46	105.97	105.7	100.74	112.37	107.59	109.08	109.14	104.78	111.97	101.6	101.04	100.89	101.87	110.82	105.25	111.22	109.48	101.38	113.04	105.27	103.09
106.21	110.4	104.77	105.09	112.03	109.4	108.97	107.19	105.87	105.45	107.32	106.15	113.21	105.13	111.31	108.41	105.97	106	106.79	108.19	108.89	105.34	105.32	105.9	110.39	107.52	103.75	99.222	107.47	109.04	109.28	107.9	104.78	109.49	107.9	110.55	103.11	106.74	98.355	101.45	112.66	113.39	107.5	110.7	112.62	109.61	104.52	104.64	111.97	103.5
105.45	112.45	111.02	103.73	105.56	105.33	112.09	103.05	104.58	108.63	104.65	110.83	103.55	108.19	111.62	104.16	107	112.65	108.27	110.7	102.71	116.41	108.89	106.72	106.93	108.53	113.31	107.99	108.97	112.79	106.28	105.62	99.675	104.58	105.73	105.95	107.12	101.83	111.1	106.47	100.14	106.08	110.26	110.97	109.5	107.95	103.48	107.1	105.13	105.48
104.1	103.61	104.17	103.94	106.65	108.04	109.76	111.61	98.908	108.19	99.837	104.1	104.99	110.16	101.9	105.44	106.97	105.17	102.26	110.02	106.24	105.95	102.5	104.83	110.87	108.22	106.34	107.32	103.58	111.71	106.92	107.75	101.61	108.55	109.88	112.54	109.71	99.397	106.12	107.87	107.06	111.2	107.81	109.99	108.49	103.67	109.96	109.34	106.07	107.21
101.71	103.22	99.482	105.48	110.75	107.37	110.25	102.88	108.87	106.06	104.82	108.57	107.79	109.52	110.54	104.33	97.958	110.26	107.34	112.83	105.88	103.96	103.74	108.37	113.02	105.96	110.59	111.55	108.9	105.72	107.62	111.12	108.45	104.82	107.3	107.72	107.53	108.06	107.3	103.12	112.02	101.56	101.6	107.42	106.15	113.61	104.78	107.25	108.58	101.18
98.62	95.788	92.673	101.53	92.966	93.705	94.56	96.684	94.941	96.563	96.286	94.082	101.52	95.927	100.5	98.093	94.899	100.57	97.321	102.71	98.948	100.58	100.04	97.215	99.539	106.81	103.06	97.5	103.65	103.11	92.296	98.62	101.4	99.294	94.713	96.645	101.54	92.774	92.953	97.473	101.76	101.48	97.313	93.966	97.432	96.172	93.938	95.152	96.329	97.273
100.71	105.6	102.75	108.04	109.9	108.44	110	106.18	108.77	102.33	103.24	104.35	106.08	103.19	109.01	114.65	106.6	107.55	109.71	102.83	108.66	103.54	107.84	104.3	104.64	103.35	105.55	108.61	101.92	102.78	109.52	105.25	109.2	106.03	105.13	109.46	102.6	104.74	106.68	104.82	106.28	99.119	106.82	105.36	108.1	103.68	101.49	102.35	102.97	109.69
97.589	103.15	100.77	99.127	94.672	96.975	98.515	97.966	98.264	103.22	101.32	92.254	95.367	92.424	96.788	98.052	104.55	98.191	100.84	98.59	96.966	101.45	95.32	98.028	100.92	102.55	97.68	97.377	101.23	88.709	100.11	96.114	98.246	98.977	104.68	94.943	99.47	97.619	105.38	96.69	99.715	103.59	99.893	96.02	96.133	103.56	96.757	92.817	98.872	93.034
109.6	111.77	111.26	106.72	109.5	107.93	109.31	111.85	103.35	103.5	111.87	109.33	112	109.02	108.68	102.91	113.67	106.9	113.74	109	108.28	103.74	113.26	99.116	111.78	106.35	107.5	107.99	108.16	110.46	109.49	106.18	114.01	103.93	109.07	104.21	106.97	108.05	108.24	111.67	104.73	111.52	109.21	110.67	114.23	107.35	106.73	107.84	104.65	105.71
105.95	110.88	112.32	108.97	107.92	108.3	103.84	109.96	111.71	106.23	110.25	108.99	113.63	104.48	106.15	116.39	107.88	116.72	108.83	109.59	115.86	109.85	109.57	111.5	109.35	101.46	103.91	104.73	107.35	109.22	107.62	111.47	108.74	108.3	106.01	103.07	111.62	109.43	105.18	107.77	102.52	106.08	109.99	111.13	108.05	114.1	111.18	106.56	109.68	106.93
108.26	93.218	95.073	103.13	99.452	100.2	97.674	96.252	99.214	99.269	101.41	100.24	102.2	96.82	96.706	95.875	96.959	101.5	99.907	98.966	99.027	97.398	97.224	103.9	95.803	99.679	99.123	108.25	98.842	99.23	101.3	103.8	103.87	106.19	97.122	100.14	100.03	108.76	92.755	110.69	99.795	99.668	102.08	98.84	104.31	100.45	98.498	98.082	101.33	106.49
109.36	110.34	108.57	102.4	106.87	99.754	107.44	104.38	103.7	108.42	107.54	103.64	104.54	103.37	103.5	106.67	108.71	105.11	100.56	106.25	101.08	103.38	108.65	107.24	110.18	104.18	103.88	103.9	108.89	104.33	101.58	105.94	108.08	104.8	101.58	105.84	100.98	103.14	103.11	111.04	98.646	103.3	103.21	104.63	105.53	108.66	101.83	104.3	108.26	105.56
115.52	106.54	113.86	109.96	104.68	110.51	107.44	109.68	109.92	114.04	102.85	106.87	107.25	106.47	110.64	100.27	113.65	113.99	111.25	107.93	109.12	109.94	111.08	106.99	108.18	105.14	110.7	104.01	106.01	107.89	107.91	108.66	110.03	106.15	105.07	106.01	107.98	104.26	110.05	105.34	109.77	108.11	110.63	105.22	108.45	103.26	110.92	112.4	105.67	107.82
114.89	107.83	109.15	108.38	115.04	107.29	111.93	106.78	118.79	105.23	116.06	111.51	110.83	112.45	119.1	117.7	108.83	113.52	111.58	110.23	107.42	110.97	104.77	110.67	104.38	109.98	111.73	110.87	116.56	102.07	108.45	110.3	109.12	112.33	115.28	110.28	104.29	107.43	107.54	114.42	112.14	106.73	115.32	112.63	114	112.18	114.65	112.68	110.74	114.74
109.45	106.87	107.58	106.58	101.04	109.78	110.22	100.66	109.98	108.11	107.43	113.83	107.63	101.53	106.68	103.69	109.85	104.9	101.94	106.64	109.53	103.35	113.06	110.43	109.93	107.59	113.05	111.71	104.02	102.86	108.46	114.67	108.15	101.33	106.08	112.62	108.4	108.29	108.65	111.33	107.3	101.84	108.48	108.76	112.88	107.74	110.59	112.23	106.62	109.01
109.47	103.45	112.17	108.21	102.73	108.24	109.87	109.85	109.22	106.35	107.34	109.36	111.59	107.22	105.95	110.26	105.55	106.01	112.63	109.46	111.3	105.99	107.22	112.81	102.55	100.76	105.9	109.77	108.82	109.66	103.82	109.98	109.98	110.12	109.59	104.35	111.46	112.68	104.43	105.64	103.17	117.9	103.76	107.35	103.64	107.22	107.79	105.65	108.31	110.29
110.82	112.61	106.82	106.85	110.05	108.49	112.61	113.2	113.01	105.71	113.8	110.45	115.07	109.81	106.95	111.96	112.93	109.13	117.64	111.28	109.06	114.74	109.65	109.11	102.66	115.08	106.38	112.84	119.98	115.56	112.5	114.06	111.07	106.75	105.68	111.12	106.58	105.32	100.51	108.06	112.6	106.93	114.87	107.04	111	115.89	116.75	115.19	107.7	114.08
108.73	110.63	110.32	107.88	114.34	112.67	107.24	101.81	110.46	106.74	109.75	109.27	104.3	107.85	111.03	110.05	108.42	106.25	104.19	103.81	113.92	108.36	108.5	103.06	112.11	112.85	107.8	109.83	110.25	103.1	103.51	110.28	108	110.87	113.48	102.55	108.42	110.46	113.6	109.82	107.11	104.73	101.66	100.83	109.21	108.32	109.37	109.67	106.09	104.68
101.06	112.2	104.06	101.39	105.18	106.58	113	105.18	112.27	107.14	103.46	104.93	111.04	106.38	104.03	105.77	109.69	103.22	105.9	105.16	109.02	106.19	109.76	105.66	105.49	104.2	111.58	100.99	102.26	105.05	107.33	103.67	104.85	106.58	97.127	106.79	107.27	107.74	105.02	106.77	102.18	105.17	106.51	103.29	107.91	107.47	102.23	103.92	106.8	104.77
108.16	108.61	109.99	104.43	102.69	112.4	101.49	103.7	111.05	112.08	103.1	104.33	111.2	106.07	106.72	106.53	110.96	103.84	108.09	112.29	102.4	103.25	106.07	112.04	106	101.37	108.73	108.14	104.86	105.52	102.99	106.11	100.51	100.49	106.33	113.01	104.09	106.77	101.76	106.14	102.64	107.35	108.54	105.16	99.955	100.35	99.873	101.99	103.25	109.04
110.85	110.07	112.3	107.4	104.43	112.81	105.77	103.6	112.49	103.96	103.73	112.3	112.32	114.03	105.82	114.48	105.36	101.65	111.28	112.18	105.14	106.28	108.27	110.79	110.2	108.59	116	103.89	103.75	105.7	112.26	110.66	110.34	118.25	109	107.6	109.18	104.87	107.71	107.68	114.29	109.49	116.7	103.79	106.38	106.39	108.55	111.25	107.58	109.88
108.86	104.48	105.4	108.83	107.77	106.05	100.8	104.69	100.96	109.58	106.14	106.08	112.18	108.67	111.04	113.86	106.3	108.91	104.59	107.72	108.56	102.51	103.62	103.88	106.66	107.57	106.33	109.32	105.34	110.99	106	106.35	103.71	104.52	110.3	108.72	103.87	108.79	102.04	107.7	102.76	110.79	103.13	112.94	106.29	104.27	107.09	103.09	112.59	109.29
105.48	105.22	99.173	107.75	103.7	105.67	107.37	110.16	106.95	102.73	107.93	104.2	110.85	105.03	105.9	103.24	111.81	110.98	107.1	111.65	107.22	105.35	104.24	106.4	105.1	105.97	104.38	100.82	106.54	106.38	110.13	102.35	102.18	104.84	112.11	105.41	103.74	103.14	108.86	107.35	102.98	104.04	99.259	115.23	109.83	111.13	108.66	110.88	103.82	103.79
110.57	104.96	105.05	99.853	105.65	106.45	107.11	110.78	106.79	110.83	106.14	110.12	104.07	106.93	108.29	107.56	104.42	110.04	106.12	100.41	99.018	110.02	105.63	112.61	107.87	107.21	105.08	106.35	107.03	102.8	111.71	107.16	107.94	101.54	106.86	104.43	101.95	103.78	102.38	101.18	107.31	103.1	107.6	108.11	109.64	109.02	107.81	101.18	105.99	110.9
106.8	106.85	103.83	109.83	111.79	102.78	113.68	111.35	106.91	115.49	110.98	112.24	112.71	109.28	104.13	113.88	109.47	110.23	99.584	106.94	101.07	96.828	110.45	107.21	108.01	105.95	109.66	112.78	102.44	111.4	110.25	111.71	105.66	107.14	109.31	110.99	104.87	106.25	103.04	110.81	108.35	106.55	107.95	113.15	105.3	103.87	110.96	106.3	111.87	99.769
105.19	105.9	115.5	105.03	104.34	102.18	102.99	106.56	111.65	115.5	104.82	109.02	106.52	110.82	108.16	107.13	100.78	110.39	106.96	104.58	109.33	108.05	106.15	101.94	104.73	112.39	105.1	105.46	109.89	110.59	108.71	113.27	109.03	106.3	110.73	107.91	109.36	107.8	111.74	110.32	105.07	107.04	110.66	110.53	102.9	107.14	113.91	107.68	98.737	100.47
102.37	98.536	101.69	103.95	100.15	100.49	101.61	96.025	104.27	100.28	101.2	102.35	103.03	103.9	100.13	100.13	102.9	103.33	100.9	96.176	101.46	101.18	104.83	98.605	97.142	98.869	96.413	103.89	99.811	101.11	99.326	105.12	100.02	101.81	94.409	94.969	103.09	102.85	103.45	99.509	100.65	98.731	104.14	97.465	101.17	96.737	101.21	100.25	93.113	101.42
96.881	101.72	94.687	96.168	101.39	91.13	99.366	99.629	95.639	96.01	95.922	98.724	97.914	103.06	101.07	99.992	96.616	96.737	95.036	101.64	97.155	95.432	97.507	93.773	94.886	98.28	93	96.343	100.02	105.39	101.66	94.089	99.543	101.54	91.421	100.21	100.86	98.515	95.53	95.259	97.432	92.504	92.913	101.71	93.493	100.74	99.25	96.929	105.88	102.68
94.992	93.246	93.756	98.849	97.656	95.503	102.39	97.016	96.59	100.42	102.3	97.413	108.74	100.52	100.22	96.653	98.782	101.9	99.58	100.25	97.77	101.25	98.459	96.989	98.606	99.541	96.24	101.17	106.79	95.757	98.41	99.497	99.505	103.01	95.897	100.65	92.603	104.9	98.839	90.756	90.573	100.8	100.26	98.799	100.4	99.952	90.139	98.192	99.789	98.179
107.71	105.59	110.82	114.82	106.86	111.48	106.43	109.42	110.55	109.33	111.37	109.95	108.81	105.72	104.41	109.14	105.27	106.03	112.81	104.73	103.12	108.14	111.26	112.32	112.14	111.6	111.84	113.46	110.77	97.592	111.87	111	103.1	113.13	108.88	103.56	111.39	107.79	109.73	109.78	109.69	107.1	110.23	107.43	110.82	112.75	105.49	115.04	109.18	106.19
107.72	109.76	107.98	105.14	110.83	104.17	105.2	106.51	107.45	103.31	109.01	108.87	98.938	105.6	108.3	106.35	110.24	111.32	104.08	109.91	107.86	111.55	103.83	106.11	109.69	98.164	103.38	107.56	105.24	108.33	112.67	109.93	108.82	108.68	107.92	111.16	107.89	102.57	112.52	113.17	110.41	106.28	105.17	110.82	106.73	106.75	107.5	109.13	112.83	102.77
107.46	107.42	103.76	100.55	102.06	111.56	111.16	106.5	101.89	110.28	102.8	110.66	108.79	101.25	104.24	102.91	106.57	107.47	105.28	103.92	106.18	103.68	104.49	102.9	106.74	106.84	106.36	114.25	106.23	106.24	103.85	103.02	104.92	102.45	98.146	105.64	108.39	101.86	114.76	101.96	102.44	102.47	106.7	107.71	101.36	103.69	109.38	109.19	100.31	105.94
103.42	108.05	111.36	106	105.51	103.14	108.28	113.15	103.62	108.84	110.61	112.27	102.45	107.8	106.95	103.22	103.54	106.54	110.45	107.37	102.37	108.69	112.25	107.42	112.43	104.9	109.16	112.41	112.83	103.6	107.88	105.79	98.847	108.83	113.35	107.88	112.83	110.37	110.45	108.08	111.27	108.47	112.3	108.57	104.23	104.15	114.09	110.27	108.25	108.51
108.3	108.63	111.12	108.79	110.33	107.49	106.76	106.61	107.87	109.09	108.94	115.09	109.16	110.24	106.87	110.91	109.42	104.81	108.47	113.71	110.41	106.49	113.93	112.82	111.22	104.29	107.57	105.69	107.7	110.38	103.97	98.525	107.88	106.63	106.82	109.19	107.8	104.02	104.17	105.55	105.75	104.84	100.76	111.15	111.19	104.48	102.97	102.92	106.38	110.19
110.47	103.57	104.15	109.71	98.716	107.42	102.66	102.03	105.83	97.453	103.15	104.02	116.11	98.798	101.47	111.19	105.75	105.75	109.55	110.77	107.18	105.78	103.23	108.12	105.77	105.82	104.85	109.07	101.14	101.56	109.84	105.7	108.17	109.31	103.98	105.16	108.44	105.11	101.3	110.37	103.16	111.62	101.53	106.34	108.58	110.3	107.37	105.98	103.4	106.15
105.31	108.2	108.56	106.78	103.32	105.33	103.62	103.63	99.72	101.07	104.54	109.79	106.44	104.89	100.84	110.14	106.14	101.52	110.58	107.31	109.96	113.68	105.69	102.39	105.64	102.99	103.81	110.39	108.07	109.82	105.1	101.22	110.64	107.33	113.42	105.7	106.54	103.22	104.7	108.43	106.81	107.26	108.96	104.63	107.59	99.308	111.03	103.59	111.49	109.98
112.11	105.82	104.48	106.53	111.1	106.84	105.16	108.9	108.46	105.16	103.79	109.92	111.32	110.07	109.41	107.97	109.2	109.11	103.88	103.23	110.38	110.17	110.77	114.35	106.85	109.15	106.23	103.48	107.51	111.81	109.76	112.87	109.47	105.21	100.18	110.08	102.64	111.53	107.79	110.92	104.09	108.67	107.34	106.97	99.952	105.81	111.21	104.48	105.37	105.01
110.65	107.24	107.27	111.92	108.01	110.38	113.31	110.07	102.12	109.77	106.29	101.73	109.46	111.67	109.12	106.22	111.42	95.999	108.09	105.34	107.94	113.12	108.53	106.47	108.78	105.74	114.17	105.65	105	112.22	102.3	106.89	109.24	111.17	109.12	109.94	112.37	110.23	114.93	105.43	104.66	110.32	110.66	108.62	111.58	108.55	103.68	109.59	112.95	109.81
105.87	105.48	107.16	109.35	102.42	102.27	112.56	107.56	108.66	107.46	100.47	108.36	106.51	107.35	105.77	103.68	103.81	109.25	103.16	101.88	103.58	108.39	104.11	108.56	100.53	104.5	103.98	113.34	112.3	103.46	103.98	103.02	102.76	105.21	103.91	106.21	104.37	108.58	108.5	105.26	110.25	107.06	104.09	107.72	103.1	100.02	105.59	102.61	102.61	106.57
109.69	107.46	108.14	110.74	108.41	106.85	108.99	105.53	107.51	105.06	107.68	111.22	110.31	100.15	113.02	104.06	108.9	106.66	103.88	108.82	103.83	103.54	111.23	105.78	110.34	108.57	103.82	108.69	103.81	107.13	104.6	110.62	112.57	109.79	109.78	108.22	104.1	107.19	107.5	102.11	101.66	108.35	104.42	101.91	111.12	111.42	110.4	107.48	101.2	104.83
107.5	113.46	105.89	110.52	103.15	101.89	102.92	102.79	107.81	116.71	105.65	102.63	110.41	107.58	100.44	108.92	109.79	106.45	108.44	100.48	110.3	109.8	106.65	109.43	107.92	98.322	114.09	102.32	99.632	109.19	105.02	100.48	107.21	105.69	107.24	112.8	103.43	108.82	102.65	104.76	108.08	106.75	103.88	110.55	109.86	103.88	107.56	106.48	108.52	102.56
106.67	109.79	101.24	97.696	102.89	109.23	101.63	105.35	109.04	114.47	106.42	107.54	107.62	99.117	108.93	102.16	104.77	104.22	111.7	110.44	107.46	110.56	96.077	110.75	105.5	107.05	106.09	108.27	104.85	102.44	101.52	104.96	106.6	102.58	109.06	97.504	108	106.76	108.58	105.96	107.8	112.61	106.47	106.1	104.45	106.06	101.05	114.5	106.28	105.11
97.865	101.69	95.183	104.14	103.25	102.99	105.31	100.59	104.2	102.38	98.573	106.47	98.198	105.63	99.317	94.643	96.6	102.6	97.81	105.36	104.47	102.86	99.315	102.83	101.06	98.528	101.39	108.43	96.098	104.99	105.89	95.984	98.085	99.217	96.077	106.47	100.44	95.097	106.62	100.71	99.211	98.419	103.61	99.32	103.17	97.822	105.37	98.769	105.21	106.55
104.29	108.81	104.48	109.75	106.33	105.66	101.1	104.9	108.85	105.78	104.84	106.48	110.83	108.18	101.9	106.86	101.88	101.56	108.16	110.1	103.66	106.15	105.01	106.18	105.3	105.06	113.95	106.72	104.32	107.54	105.84	110.32	102.03	103.77	103.56	104.15	107.73	106.12	113.75	99.29	106.82	109.99	110.41	106.55	107.1	105.05	101.45	106.01	105.17	103.91
98.251	101.91	97.671	96.984	101.57	96.199	105.08	102.93	101.21	103.08	96.947	98.388	103.08	97.466	97.144	95.635	103.94	102.09	98.992	101.22	100.12	94.756	101.69	102.41	98.346	101.24	102.63	103.15	106.72	98.361	103.93	101.57	97.856	99.303	96.671	104.01	97.964	99.167	101.63	97.699	97.519	100.85	97.571	102.78	102.76	96.902	103.99	102.22	101.86	95.384
99.177	98.712	105.75	98.717	103.16	100.23	100.52	94.21	99.139	98.938	98.624	100.05	101.52	97.079	97.437	103.03	100.36	97.679	101.24	97.483	100.72	97.997	93.553	102.7	97.753	92.974	100.89	98.915	93.859	102.74	97.574	99.696	101.01	101.04	92.999	96.216	98.257	98.829	98.343	95.58	93.179	93.294	103.92	94.985	99.157	104.05	100.4	97.795	101.54	98.578
109.11	107.15	104.32	108.83	109.78	109.49	112.98	101.48	107.55	104.42	109.28	100.91	103.74	108.88	105.84	110.45	110.98	103.1	104.26	101.96	111.69	110.15	109.47	108.63	113.34	98.744	105.88	103.43	110.73	108.24	107.22	108.42	107.3	107.37	106.96	111.41	99.567	105.84	104.88	103.64	112.5	111.56	110.15	105.98	113.48	103.04	105.46	113.37	103.4	109.85
102.17	101.49	97.49	103.61	93.798	101.81	96.278	98.128	97.132	98.529	97.183	105.77	100.03	100.69	94.601	95.316	105.62	99.253	96.469	89.905	97.717	94.042	94.42	94.683	97.07	101.99	89.433	96.89	92.715	92.991	100.47	103.07	98.077	101.19	93.512	92.213	100.57	98.462	102.58	100.45	96.225	98.221	101.12	95.264	97.261	98.106	91.442	97.032	95.773	96.491
108	108.65	101.94	103.57	106.77	104.48	102.52	111.03	107.62	105.18	105.21	107.99	105.12	109.12	109.58	110.19	104.69	112.59	103.37	104.9	103.82	104.64	106.32	101.16	101.26	108.29	101.39	104.07	105.5	99.58	101.31	102.53	98.811	97.702	103.07	108.78	104.59	104.67	103.86	106.69	104.19	101.57	106.8	105.94	106.48	102.17	106.46	106.44	103.82	107.85
109.4	102.92	109.14	109.85	107.37	103.79	108.14	107.44	108.23	106.15	103.9	105	109.69	97.887	103.78	110.53	103.64	97.319	100.36	111.61	101.04	106.46	113.48	105.64	103.17	101.08	98.588	107.4	100.34	108.05	107.48	108.36	104.19	109.55	106.87	115.13	107.36	107.56	103.95	106.14	105.14	106.66	108.11	104.72	103.94	102.85	107.53	103.45	103.93	107.15
101.43	112.61	106.86	108.01	109.83	108.21	110.23	112.88	106.99	110.78	110.12	100.53	105.11	108.02	105.54	104.73	109.87	104.35	111.02	108.06	101.37	110.76	111.94	109.4	105.46	109.23	109.04	103.58	109.69	113.75	113.32	107.04	108.72	104.27	106.05	102.34	113.82	106.07	116.04	104.6	109.82	112.21	109.08	112.26	105.33	110.38	113.08	111.04	107.17	104.19
96.901	95.632	101.36	100.33	96.158	97.864	97.849	94.082	103.87	89.939	100.19	99.433	99.851	96.401	97.439	97.235	91.315	97.909	97.201	104.29	96.864	107.58	95.188	95.31	106.73	97.106	99.966	92.431	103.72	104.22	98.031	96.377	96.439	98.681	104.47	96.1	93.555	100.37	94.689	96.116	98.358	92.834	100.29	101.47	99.978	98.21	104.33	100.7	98.561	101.96
112.07	106.42	108.47	108.17	107.92	99.137	105.43	108.34	105.03	116.66	106.03	105.88	101.5	104.28	104.06	103.55	102.75	104.55	107.27	103.39	103.05	102.66	101.04	106.07	105.27	102.03	110.42	105.89	109.69	106.19	101.86	105.53	107.93	104.92	109.91	106.74	106.46	101.63	104.56	111.48	107.85	106.58	101.53	103.94	105.63	105.45	107.01	106.98	101.84	109.51
110.32	106.83	111.73	105.97	112.65	115.8	106.39	109.89	102.16	109.27	106.8	103.86	108.83	108.83	113.87	103.1	109.14	106.15	106.1	111.03	104.76	101.77	111.23	107.53	103.75	108.92	113.03	107.11	106.97	99.714	99.812	109.53	101.81	110.66	105.8	109.81	107.49	106.57	108.1	110.98	106.45	112.91	106.46	106.64	110.79	106.08	108.15	105.83	105.26	107.9
104.98	105.22	107.66	108.61	105.84	111.56	103.18	111.27	107.22	103.38	108.52	106.03	108.17	111.2	108.93	100.92	112.52	108.49	105.74	108.01	106.05	113.86	103.84	99.614	109.88	104.6	110.2	106.2	107.84	105.92	107.04	106.33	107.04	104.96	108.93	107.96	109.09	98.128	102.37	99.052	104.72	101.95	107.63	104.08	110.67	102.57	109.85	107.77	103.59	104.21
106.16	108.64	105.74	109.34	108.82	112.58	111.57	104.85	109.79	103.84	109.09	107.78	105.53	112.52	103.75	108.49	111.71	100.38	103.43	108.88	105.76	103.42	106.07	99.517	104.8	106.64	107.78	101.19	109.03	114.39	106.25	113.86	109.39	107.39	110.58	109.62	113.44	113.45	111.45	111.88	106.15	106.61	104.39	109.6	110.17	101.87	100.08	105.85	110.02	110.26
100.11	106.33	101.33	100.67	99.491	108.73	103.55	101.03	97.951	103.76	100.91	98.948	101.26	101.8	103.57	101.74	99.953	103.57	100.54	106.91	102.25	107.36	93.951	100.13	101.73	101.57	101.78	100.85	105.35	104.15	102.94	101.96	103.15	102.74	104.05	103.62	106.26	106.83	104.52	101.15	106.49	101.93	100.87	107.37	98.711	101.38	102.07	101.14	99.919	106.62
109.89	105.1	108.47	103.64	105.88	103.44	112.48	111.84	106.43	102.33	109.46	105.56	107.16	106.23	106.82	110.62	108.17	107.34	101.43	109.08	108.74	111.37	105.8	109.28	109.5	101.83	109.28	105.34	107.5	102.25	111.27	114.89	107.91	109.08	112.99	105.66	104.68	108.78	115.29	110.01	102.21	111.87	105.85	107.34	109.84	109.34	111.64	110.54	107.62	108.59
116.48	114.95	108.68	113.3	109.79	115.38	113.99	103.82	111.65	110.24	109.67	105.65	107.72	112.33	111.8	112.88	116.73	110.45	109.69	107.22	104.82	112.7	112.14	109.97	114.58	115.23	111.54	108.83	109.64	116.55	112.39	109.58	107.04	105.84	107.85	112.32	111.04	115.94	111.57	108.65	109.16	109.7	107.76	115.43	110.46	109.81	114.28	109.88	109.16	105.75
107.88	103.88	121.36	108.11	103.3	103.87	105.85	107.73	102.93	105.8	105.96	109.47	102.6	113.67	105.8	109.95	98.201	105.73	106.74	100.99	102.06	109.63	101.83	101.97	107.93	104.55	104.44	106.35	99.521	99.289	115.2	105.07	107.52	108.33	107.02	107.2	107.77	107.52	103.6	106.24	106.93	103.87	108.03	107.84	114.05	105.99	100.85	104.06	103.17	104.47
97.958	97.303	101.25	97.318	104.27	102.81	99.609	98.341	97.638	94.956	100.6	102.37	104.64	100.24	100.15	96.058	104.05	95.614	102.07	101.23	94.434	100.07	97.041	99.008	104.8	97.031	94.746	92.697	100.14	98.744	98.449	98.767	95.123	95.783	98.548	96.999	99.951	94.811	89.531	99.292	93.952	98.699	97.51	95.424	98.143	96.311	90.808	97.022	95.653	95.184
106.69	98.951	107.47	106.31	108.1	104.53	103.42	101.52	101.03	106.33	111.27	109.85	99.732	100.32	103.96	103.19	101.69	100.58	103.41	106.88	105.93	106.51	109.27	98.619	106.32	106.34	108.75	107.29	108.94	111.65	101.1	101.26	103.21	109.4	106.12	105.29	102.52	100.48	107.72	107.99	109.65	104.19	108.86	102.06	101.11	104.29	103.53	104.33	103.53	107.19
101.41	101.52	95.39	95.13	99.026	101.03	102.51	92.474	97.016	99.134	101.05	96.682	103.06	103.12	104.06	103.33	100.75	105.09	101.74	97.328	93.555	97.553	101.08	96.17	103.49	103.94	102.76	97.507	98.894	101.02	99.571	103.31	99.788	102.38	100.44	94.385	98.564	93.884	96.919	103.76	96.968	95.722	92.95	96.317	98.813	93.025	95.238	92.053	93.351	102.7
106.22	103.97	103.24	102.13	105.93	105.11	102.41	105.91	100.78	104.15	105.96	99.835	105.99	106.57	104.87	110.05	106.39	107.93	105.62	102.81	105.52	101.41	101.56	101.22	107.7	105.93	107.01	110.47	109.29	108.88	105.02	105.87	103.45	103.15	105.66	103.84	99.474	109.44	101.58	105.42	102.4	103.85	101.86	113.06	106.72	106.12	102.88	104.27	106.96	106.63
100.75	100.83	101.54	101.34	103.58	101.36	105.48	99.768	95.807	99.599	98.099	100.35	97.396	102.35	100.82	96.102	95.963	96.351	102.81	97.754	109.69	99.198	102.93	97.828	100.33	94.768	103.08	94.732	99.542	99.97	96.826	93.841	100.88	99.608	100.8	97.492	100.06	102.2	102.9	100.8	93.608	103.37	98.165	103.24	99.951	96.948	98.883	101.86	95.747	97.585
109.56	115.29	114.4	107.99	110.18	106.54	110.89	105.59	106.24	110.64	109.38	107.13	109.68	104.83	109.24	109.16	108.65	110.82	111.09	109.69	109.81	110.41	108.79	110.41	104.12	108.12	109.64	108.08	113.63	114.79	110.6	106.95	104.6	110.37	107.34	113.99	115.03	107.63	106.73	111.58	108.84	112.49	107.91	105.65	109.62	112.71	115.45	110.56	107.62	115.4
96.048	104.05	96.745	92.102	94.977	93.723	99.052	95.251	99.686	102.37	93.649	95.906	99.285	99.561	95.721	96.001	95.439	99.445	99.42	99.737	91.547	95.255	95.342	93.733	94.7	98.658	99.576	95.317	101.29	98.757	100.06	103	99.542	101.25	100.39	97.619	95.14	104.13	102.63	101.95	101.81	92.964	99.246	98.22	95.851	97.986	96.671	99.627	96.853	102.02
104.06	104.52	102.37	106.81	103.16	107.66	103.07	110.33	111.11	110.58	106.61	107.52	103.31	105.51	106.97	107.09	112.1	106.87	110.07	107.7	102.89	101.73	108.13	111.74	110.38	106.79	100.97	102.66	109.29	107.53	108.99	107.46	103.94	103.37	98.087	109.82	107.28	102.18	103.39	105.13	105.36	106.48	102.85	107.12	108.31	99.469	107.49	114.33	109.13	100.29
97.231	99.139	98.629	98.731	101.75	95.731	101.99	90.448	96.404	99.212	104.09	100.2	97.087	101.71	100.18	94.423	97.473	92.638	103.12	96.502	105.77	101.33	94.641	93.018	102.98	98.234	87.946	91.505	103.54	101.89	98.024	93.979	102.73	98.237	94.046	97.266	98.643	94.221	100.34	88.928	97.809	102.49	98.878	95.104	92.131	100.18	99.082	104.38	100.52	96.985
107.85	108.86	105.61	110.07	108.65	104.62	113.41	95.816	105.74	106.29	109.13	107.52	102.53	108.54	104.46	107.58	98.833	107.66	111.02	102.62	106.47	99.869	109.09	106.22	104.5	102.35	109.89	103.34	112.57	107.64	101.53	105.04	98.782	103.94	111.65	101.19	100.05	103.03	107.3	102.93	105.21	110.27	106.34	107.24	109.74	107.51	97.482	106.5	106.63	101.75
105.44	99.514	104.38	97.51	95.155	101.66	102.73	102.26	96.19	103.21	104.87	93.415	103.6	93.79	103.73	97.902	99.188	103.89	104.68	103.16	110.5	105.16	101.47	95.649	100.01	100.5	97.332	105.46	94.948	98.235	105.48	100.45	103.35	104.55	98.538	105.81	103.47	104.57	100.11	100.16	102.11	98.221	104.95	102.1	101.65	102.91	98.971	99.115	95.753	102.7
100.25	95.738	97.658	105.9	102.44	102.95	102.3	99.503	98.633	99.992	103.17	102.74	98.702	108.52	100.4	99.396	96.31	102.78	97.057	108.87	97.769	94.346	100.39	97.517	100	100.63	99.275	104.4	103.66	104.55	101.2	95.964	104.15	99.148	102.03	101.76	105.5	96.212	104.4	92.906	101.88	103.83	106.69	99.355	97.279	95.544	100.45	98.21	99.808	102.02
105.31	108.08	107.58	107.16	105.14	102.64	104.79	112.28	104.55	105.19	107.13	100.93	106.45	103.71	102.62	110.63	101.39	103.61	108.26	106	107.43	108.04	104.2	109.78	110.14	108.72	103.84	102.99	97.993	106.56	108.9	109.58	103.66	106.84	104.33	104.8	105.45	108.71	99.907	107.97	99.576	107.44	106.39	104.38	109.65	104.04	99.077	108.68	104.81	104.84
110.29	106.91	109.27	105.41	101.92	111.64	108.42	109.28	110.37	108.02	101.96	110.99	107.74	107.07	109.33	101.7	108.05	105.26	108.5	109.05	111.56	106.39	110.47	108.78	109.79	108.46	104.32	104.63	106.79	106.76	105.43	100.61	106.29	105.19	105.43	112.58	111.37	110.08	106.06	117.79	100.18	107.16	105.17	111.35	106.78	110.18	103.59	109.6	107.12	111.29
104.52	105.99	101.87	119.18	112.12	99.996	96.534	104.23	106.17	106.09	111.11	106.81	104.35	112.26	107.55	108.76	108.87	103.4	99.722	108.62	112.67	109.32	104.04	106.27	109.33	105.27	108.36	106.77	109.08	107.26	105.28	110.31	104.09	106.6	108.37	108.09	105.49	112.13	110.68	107.92	119.27	111.26	103.78	109.92	101.49	111.32	107.21	107.47	110.78	104.26
100.59	110.82	111.72	104.81	104.93	113.63	106.42	103.72	99.105	113.41	107.88	102.66	107.52	102.31	107.14	101.23	103.6	100	105.42	99.716	102.28	104.37	108.03	103.73	104.69	109.77	108.65	106.62	101.02	106.07	109.48	107.06	102.9	103.88	108.21	107.02	106.4	103.77	106.44	108.32	103.11	100.5	100.94	108.11	109.84	99.98	106.17	100.57	106.02	103.56
105.18	103.21	110.37	105.92	103.33	108.1	104.75	103.66	109.48	110.86	109.99	110.25	101.39	109.37	109.19	108.84	101.99	109.68	108.59	105.47	103.86	108.99	102.36	105.2	110.61	102.79	109.84	106.25	108.13	108.93	98.329	111.42	110.91	103.39	108.96	107.78	103.58	103.75	105.84	103.05	108.1	108.49	112.77	108.57	103.03	105.59	105.96	108	110.07	110.02
101.79	105.96	106.1	102.68	104.09	103.78	112.21	101.06	102.36	108.33	104.89	104.76	110.04	99.717	105.35	107.7	108.12	108.35	102.94	107.36	105.31	105.26	102.51	106.7	104.23	106.92	105.05	106.23	105.4	106.16	100.11	104.15	111.73	105.74	103.88	108.05	103.91	105.97	100.74	105.61	111.89	99.541	110.09	99.863	108.1	107.58	108.82	106.66	112.31	103.71
112.62	108.72	108.61	107.26	109.63	109.18	101.62	107.51	108.72	113.14	107.74	113.07	111.01	111.2	104.98	105.64	110.46	112.76	104.26	109.94	106.78	104.74	113.14	112.94	110.69	107.48	107.46	102.7	116.53	108.47	110.43	106.93	105.74	103.32	116.99	113.93	115.41	108.54	114.82	108.46	108.19	111.05	104.8	115.18	111.62	111.23	111.96	117.59	111.43	106.32
108.52	106.63	102.01	113.28	108.42	99.358	108.29	104.7	106.07	109.31	108.97	102.93	106.87	109.92	109.26	105.83	104.87	105.94	102.98	104.53	107.82	108.99	104.11	107.49	108.39	110.47	104.8	103.37	106.55	109.93	105.41	106.37	107.06	105.29	101.86	110.12	106.94	113.75	109.61	104.59	101.88	105.4	103.19	104.03	104.82	110.25	108.1	107.08	104.86	106.67
95.356	97.401	94.78	92.135	95.2	102.19	97.203	92.977	91.937	99.63	99.771	98.746	102.71	96.336	100.29	101.79	96.82	102.3	103.83	108.09	97.751	99.727	96.67	92.68	100.45	100.45	94.188	97.793	102.16	92.776	99.473	101.09	97.257	93.646	95.507	102.4	103.01	100.56	102.54	96.138	95.504	95.252	96.433	93.964	98.01	92.034	97.202	99.702	100.17	102.98
101.7	104.66	100.22	111.12	106.35	111.75	98.523	106.72	102.66	100.75	102.36	106.71	108.11	110.89	103.37	108.1	107.97	99.003	110.22	105.72	105.92	100.76	102.98	101.52	108.57	106.67	109.48	102.2	102.8	102.73	114.37	100.55	110.77	110.97	112.59	105.49	104.14	107.26	111.42	101.94	103.15	110.88	107.23	111.24	106.8	98.147	103.38	116.26	98.837	107.01
104.74	107.83	102.21	99.289	107.01	110.8	111.05	110.11	102.72	107.29	97.367	102.97	105	107.74	106.66	105.3	105.76	102.62	113.26	107.31	107.95	103.93	100.37	108.02	100.84	112.3	106.47	103.42	109.94	105.87	106.74	102.68	102.85	105.41	112.01	101.08	103.47	108.24	107.67	102.85	103.23	105.03	106.11	103.52	98.585	103.76	106.23	104.62	111.53	112.54
110.09	106.35	106.66	104.71	103.94	102.49	103.06	111.28	109.79	104.51	109.85	102.93	105.8	106.82	104.45	106.1	107.56	108.29	111.7	106.97	102.56	99.107	100.28	109.68	108.98	107.03	112.67	109.04	113.54	105.87	106.45	103.94	110.33	105.63	107.85	116.41	108.62	105.56	111.17	113.83	102.62	108.8	111.23	105.8	118.07	113.79	104.72	103.51	109.36	109.86
108.43	105.52	107.11	103.63	107.74	102.21	101.93	104.98	106.66	101.81	99.171	104	105.75	105.63	104.86	108.39	105.13	107.92	105.88	110.29	101.8	101.84	106.68	109.99	107.45	106.87	106.58	108.84	100.38	106.28	104.48	109.18	102.32	105.28	109.9	101.96	100.84	98.985	104.23	107.2	106.59	103.8	96.627	106.22	103.27	109.75	110.93	100.25	103.6	103.18
103.25	99.968	97.892	98.99	101.87	98.013	94.836	98.61	102.27	98.853	97.536	104.38	100.56	99.902	96.697	98.136	100.24	101.41	103.36	97.654	98.53	99.719	96.821	101.63	99.64	96.842	94.394	102.46	95.235	97.109	98.218	100.2	101.52	102.49	92.422	96.735	97.705	103.11	103.32	101.95	98.108	98.719	93.998	100.96	100.46	101.46	100.6	92.592	102.25	101.2
105.22	103.11	99.711	105.39	107.25	102.42	109.91	106.76	108.62	104.19	108.35	102.97	110.09	106.82	108.31	105.46	111.45	105.1	108.52	98.845	101.55	109.44	101.63	103.49	114.82	108.46	96.656	103.93	107.56	110.58	106.67	97.352	102.17	110.54	101.16	111.17	101.31	101.58	110.13	105.73	102.12	102.26	109.17	104.98	105.19	107.67	104.65	105.84	106.32	106.05
112.17	111.11	104.44	111.58	113.7	110.46	100.9	110.73	107.71	114.87	104.14	109.34	107.31	106.66	106.03	106.41	109.05	102.98	108.81	105.23	108.34	109.56	101.11	105.21	109.35	105.29	112.4	107.17	110.71	105.7	102.25	109.15	111.26	106.8	106.02	105.32	102.45	101.81	104.85	109.14	105.64	106.83	112.84	108.84	103.3	108.38	106.89	112.83	115.52	108.74
97.148	100.4	97.348	96.736	94.815	93.316	97.497	98.066	101.78	96.048	99.813	96.756	97.847	88.998	105.61	89.253	96.286	103.65	97.487	98.272	98.786	106.23	102.58	100.06	98.936	101.09	90.578	94.68	102.25	96.994	100.16	94.705	102.56	94.393	99.88	96.648	95.455	98.268	97.502	94.11	102.31	104.57	99.912	101.48	97.118	95.176	100.87	99.759	96.138	89.71
102.68	103.2	101.67	103.85	108.08	102.34	101.96	106.03	101.75	102.25	97.112	106.05	103.79	105.45	106.74	102.54	102.82	99.709	107.56	107.28	104.67	111.27	108.42	106.24	107.26	103.94	102.38	105.94	103.77	103.49	109.83	107.13	103.67	103.29	104.2	106.27	107.5	101.99	105.5	102.97	107.42	103.99	101.6	105.81	108.57	103.95	104.7	103.91	100.82	100.98
101.03	96.029	102.49	100.6	104.03	101.91	97.267	101.61	102.26	102.6	98.44	98.284	101.5	97.277	97.807	103.93	100.26	99.382	98.977	97.191	100.69	100.69	102.3	99.971	98.242	87.776	97.397	103.45	98.178	97.177	95.555	101.67	102.34	98.158	102.38	98.048	96.234	99.461	101.46	94.936	99.388	103.49	100.41	94.001	98.128	101.82	108.26	100.92	102.18	96.963
93.423	99.286	106.43	100.28	100.97	102.63	98.637	102.23	108.5	94.711	98.994	106.26	92.927	96.496	98.084	99.185	97.126	101.59	101.71	103.38	100.66	101.4	99.055	100.45	100.78	103.39	95.983	94.725	100.24	100.72	101.38	103.72	99.727	103.95	101.54	106.24	99.577	103.19	102.33	97.568	104.39	98.443	101.57	100.96	108.1	92.614	106.06	99.926	102.94	96.12
109.99	106.99	109.74	101.08	110.7	102.38	107.43	105.76	107.85	101.1	105.78	108.05	107.41	115.63	105.11	110.12	108	97.593	101.21	107.99	105.57	106.43	109.49	111.99	108.75	107.97	112.85	101.38	106.51	107.91	103.16	109.64	103.92	100.75	107.9	106.27	109.47	112.21	113.97	111.74	109.33	105.47	108.71	106.41	106.47	106.62	112	103.79	106.57	111.82
103.43	105.26	109.3	109.4	102.76	108.23	109.21	106.66	103.47	105.48	102.61	100.13	105	102.75	108.63	101.38	106.01	101.19	109.13	111.58	106.72	105.92	102.87	103.35	109.35	105.98	109.09	100.35	112.52	103.22	100.77	105.03	108.16	106.82	110.02	107.56	102.28	100.69	104.61	106.76	106.94	108.73	107.45	104.19	108.2	107.55	105.96	109.39	110.29	106.61
103.7	103.02	101.56	95.664	97.459	99.707	105.92	102.42	98.102	98.391	101.58	98.425	97.599	104.14	95.678	95.838	99.435	94.028	95.804	95.202	94.906	99.384	93.193	93.393	100.25	98.219	98.498	93.053	94.765	100.79	103.22	102.94	96.18	95.166	96.059	101.84	90.537	93.093	100.91	95.798	93.762	100.49	107.7	98.858	102.07	100.3	98.709	99.586	95.604	103.4
104.81	104.88	105.34	106.74	105.11	103.95	100.88	107.84	106.26	108.1	106.62	99.605	105.73	95.828	106.04	103.37	105.57	101.66	107.5	108.66	107.97	105.39	104.98	105.23	103.73	108.29	106.04	106.53	107.55	105.33	108.32	103.17	105.89	100.5	110.45	108.14	106.84	105.96	103.19	102.78	106.59	102.26	104.34	108.21	103.84	113.04	106.01	108.07	108.45	104.85
98.631	100.96	105.6	103.56	106.5	104.4	105.69	101.57	108.53	99.802	111.59	105.07	111.55	110.39	117.32	108.49	103.21	100.44	104.97	103.52	107.5	106.1	107.63	99.022	105.49	100.49	107.04	102.9	103.47	96.74	105.49	105	108	96.822	109.52	109.78	98.893	108.15	102.48	106.92	106.21	107.33	102.06	109.66	103.34	110.34	104.34	104.36	102.31	110.86
105.88	101.11	101.45	107.71	108.25	105.61	104.17	103.66	102.53	109.52	108.85	108.15	106.74	105.44	101.27	107.03	108.47	100.28	104.12	109.9	100.04	106.99	96.654	104.75	112.23	103.74	106.98	105.45	108.76	101.05	103.51	106.18	108.97	106.9	105.31	109.28	101.58	104.54	103.55	106.48	102.34	105.42	105.87	110.4	104.77	103.91	108.83	98.435	106.39	107.84
101.81	104.07	104.58	109.97	102.27	107.01	103.23	108.09	114.11	104.06	108.95	109.28	107.21	106.25	106.59	110.68	110.27	100.01	101.79	104.39	104.52	111.59	110.68	105.63	105.48	108.94	103.68	102.95	104.56	106.38	99.576	108.47	108.41	112.33	108.41	110.97	104.44	108.65	106.78	106.4	105.75	105.12	105.81	103.47	101.48	108.13	104.85	106	103.25	112.05
98.392	102.01	105.45	106.32	100.11	103.75	107.4	111.67	106.25	102.84	113.25	112.08	103.87	100.52	106.64	106.9	108.17	101.92	107.24	103.6	106.7	106.47	103.52	103.22	101.11	103.51	109.96	106.26	103.28	98.991	105.72	106.41	108.29	109.66	109.74	109.5	105.95	104.44	109.71	105.48	105.39	102.59	107.71	103.77	111.97	102.12	108.87	97.181	107.56	106.98
101.54	105.76	106.3	105.11	106.3	109.08	108.46	110.55	105.67	103.29	104.6	109.2	106.9	106.49	107.24	110.47	108.04	109.6	108.01	102.08	108.59	101.09	106.56	112.83	104.58	105.69	102.05	103.49	107.83	108.09	111.03	107.71	101.5	100.52	106.43	105.29	106.03	110.51	106.03	96.59	107.79	105.87	116.26	106.74	107.81	109.89	104.76	107.09	109.66	104.17
107.43	112.17	105.88	104.72	108.49	100.66	109.33	108.17	100.86	106.07	106.32	103.64	106.6	106.39	106.38	109.28	104.35	103.82	112.04	105.02	107.19	107.76	102.02	103.53	101.47	113.96	104.05	103.31	104.16	100.17	102.55	105.41	103.38	106.54	99.339	107.88	107.76	103.95	107.14	108.99	104.13	105.15	103.87	104.49	106.04	106.45	105.39	103.52	107.82	108.14
113.05	106.28	100.75	106.08	111.46	110.96	114.74	102.94	105.64	107.14	101.32	105.7	104.13	108.2	117.26	110.74	109.94	114.67	108.54	109.38	107.3	111.7	109.19	109.83	104.32	106.76	108.75	106.25	111.71	109.48	110.52	111.31	110.08	100.99	112.97	107.82	115.23	110.93	108.61	107.76	106.92	108.47	103.19	107.27	109.63	107.15	110.15	108.86	108.66	105.5
112.48	112	112.27	107.95	102.22	111.35	111.95	109.24	109.91	106.51	106.94	119.56	103.24	108.82	105.7	110.58	104.65	106.62	108.94	109.57	110.09	113.52	112.68	103.55	106.15	108.43	109	109.94	110.39	110.41	119.22	107.89	99.491	108.12	107.38	108.13	112.32	104.69	105.77	106.77	110.23	105.28	102.45	107.84	109.22	112.86	104	108.23	106.08	106.3
100.31	110.4	106.07	106.51	110.52	102.81	107.57	107.7	101.41	100.98	105.99	103.46	99.258	104.05	106.28	104.08	108.3	99.456	105.19	107.3	110.69	104.18	106.25	108.89	110.92	110.2	100.44	105.57	108.6	105.82	110.79	109.41	106.06	101.9	104.83	114.99	114.13	105.66	110.11	105.26	108.41	98.853	103.94	111.73	106.75	106.63	106.54	106.8	103.97	108.18
104.19	101.46	109.6	105.48	99.717	107.48	102.68	109.04	107.52	104.16	107.69	103.18	104.12	105.02	100.31	107.65	108.87	107.94	106.32	106.07	108.08	108.61	104.33	104.62	109.3	105.49	102.86	100.55	101.26	98.809	102.79	105.66	105.74	106.04	106.2	107.42	102.04	105.05	106	99.348	108.5	103.31	111.16	107.19	101.42	105.89	107.31	100.35	104.66	106.56
104.29	107.58	102.31	106.65	99.995	99.381	97.05	104.12	110.01	104.01	101.17	100.09	110.53	105.19	106	111.49	102.37	101.49	107.87	108.16	104.39	104.6	102.57	106.05	102.97	101.59	104.78	101.93	107.12	98.84	105.63	104.37	108.34	108.79	109.38	102.6	111.1	104.14	110.09	106.68	106.73	107.74	108.18	103.22	105.03	103.67	106.74	106.97	104.12	104.83
101.37	98.008	104.36	99.551	96.45	102.61	102.92	95.468	104.72	105.03	96.852	96.956	94.078	95.505	98.546	94.972	101.43	97.252	99.949	98.631	98.354	102.78	96.856	98.707	95.941	97.392	99.773	97.74	96.055	100.07	96.205	94.023	103.34	100.25	96.906	97.173	100.76	96.178	100.22	102.05	100.85	96.905	101.58	96.089	98.891	102.86	97.661	96.429	93.861	96.88
105.32	111.7	106.98	114.12	109.17	108.15	109.13	105.33	106.84	102.37	102.91	105.1	113.21	110.8	103.73	111.76	100.18	103.82	106.27	106.76	105.63	106.55	106.48	106.99	101.55	107.15	105.47	105.91	110.05	109.99	102.42	104.86	106.71	104.68	105.21	99.656	111.24	108.96	111.97	106.44	105.46	106.39	112.03	103.44	102.33	105.37	106.98	100.81	103.15	103.53
108.15	110.46	103.92	111.49	108.51	113.15	106.15	101.37	110.01	105.81	110.23	110.34	120.27	111.51	102.76	104.38	109.46	110.52	114.01	109.73	105.56	107.08	101.59	114.16	109	103.42	101.16	107.37	113.04	106.88	105.91	104.12	101.85	109.17	105.48	102.57	109.29	112.79	109.09	105.69	111.93	107.16	110.58	114.41	101.58	108.64	102.93	100.66	111.21	111.26
104.53	111.5	104.05	103.1	109.82	100.57	108.79	103.01	107.36	108.36	103.24	111.08	105.3	110.47	108.5	104.47	107.14	102.46	110.35	103.1	112.64	112.29	112.29	113.18	116.29	103.48	115.68	119.57	107.53	105.72	106.9	104.13	110.08	105.62	104.76	106.96	110.55	104.43	101.85	100.31	108.19	105.08	106.58	109.06	106.67	104.62	107.19	104.36	105.56	102.45
105.22	104.99	104.01	106.64	106.65	103.97	109.06	102.59	107.12	99.518	104.06	102.64	97.191	103.88	110	103.17	100.89	105.87	105.53	101.14	103.11	107.33	108.13	100.96	110.69	104.33	101.83	106.85	100.31	102.39	106.74	111.68	105.31	104.1	102.47	108.05	103.17	103.94	107.61	106.29	106.64	105.42	105.14	105.84	103.54	106.82	107.03	101.99	106.52	106.09
108.6	100.16	110.14	109.61	106.59	111.6	113.47	112.26	104.8	115.04	110.17	110.35	101.12	103.3	104.15	104.64	104.54	106.51	111.29	106.22	109.35	110.45	106.53	107.6	112.58	109.79	112.02	104.78	102.47	107.21	107.95	105.09	111.36	108.76	103.46	112.44	101.25	108.48	107.46	105.92	107.53	111.89	116.75	112.88	108.25	103.44	112.35	108.36	105.83	103.65
107.39	107.73	103.09	111.08	107.65	103.92	107.76	113.5	112.57	106.75	105.07	104.6	109.07	110.84	104.82	103.69	113.66	108.72	108.02	105.47	103.41	107.94	107.26	110.13	106.58	104.05	112.41	107.56	108.32	110.84	106.26	109.09	114.1	108.46	98.412	107.02	107.6	108	110.67	105.74	114.14	108.97	112.81	107.68	108.26	109.11	105.24	109.89	109.67	114.09
106.17	103.67	114.48	111.13	109.25	106.77	103.16	105.93	107.82	107.44	107.94	101.08	103.44	102.83	106.86	110.32	113.15	110.1	105.01	105.01	106.84	110.27	110.14	103.48	108.05	107.34	108.52	99.875	105.97	106.99	108.36	109.69	103.75	104.27	113.56	110.11	106.36	108.03	111.08	109.54	108.42	106.59	105.96	104.2	104.99	110.67	111.54	103.38	111.22	104.22
105.44	109.36	103.36	110.12	102.12	111.07	110.42	106.06	107.4	107.24	101.99	110.49	106.32	110.27	100.39	100.53	98.406	110.82	110.09	116.26	108.48	108.95	111.32	109.7	107.09	106.69	104.71	112.95	112.41	106.12	110.43	104.27	101.91	106.06	106.54	111.52	107.58	102.42	105.63	106.82	106.59	104.47	106.28	106.82	105.28	107.82	108.06	105.47	105.07	102.27
106.75	103.4	102.64	101.17	105.01	107.77	104.9	104.95	103.96	107.5	110.78	107.46	101.91	112.6	109.58	107.86	105.21	112.51	109.08	105.55	105.86	109.38	105.13	103.75	100.95	102.59	109.24	108.01	103.52	111.14	108.74	102.86	110.99	104.71	103.66	103.4	103.57	100.55	109.97	106.69	106.54	101.13	106.66	104.33	103.69	102.33	110.25	103.91	104.04	108.43
111.06	117.14	107.89	111.69	110.51	110.59	107.65	111.25	108.11	113.65	113.68	115.67	103.37	106.19	110.81	103.65	111.03	114.68	117.49	115.68	110.5	109.83	114.45	114.03	111.16	108.95	105.21	110.33	103.84	110.9	120.62	108.2	107.06	105.18	111.03	110.95	106.84	112.16	111.38	103.87	106.81	112.54	109.03	111.19	107.8	107.26	110.65	110.55	112.99	112.08
98.064	100.53	109.73	114.7	110.77	109.47	102.94	112.35	103.59	112.14	110.95	101.57	107.64	101.75	106.05	101.31	114.86	107.26	107.92	110.77	113.44	111.47	106.69	108.4	105.72	106.37	107.42	109.57	106.95	101.07	110.49	102.39	109.94	112.15	107	108.28	111.07	105.71	106.85	109.91	102.13	113.94	102.98	112.92	110.83	110.86	109.93	109.81	111.09	109.53
98.754	101.04	99.253	103.16	97.154	99.226	101.14	95.74	105.24	95.724	97.852	96.644	96.296	93.647	98.1	103.79	93.534	101.7	96.12	100.45	97.861	92.356	102.55	95.724	96.514	96.132	98.979	101.32	97.895	95.164	96.956	97.112	97.747	106.2	97.211	98.624	102.11	100.96	110.19	105.64	98.491	98.516	95.504	97.731	95.091	97.353	100.99	99.704	94.989	102.56
94.859	99.056	93.501	98.488	97.835	96.147	103.26	101.33	99.645	103.14	98.49	102.27	99.653	102.33	98.229	98.14	104.44	102.82	101.65	95.339	105.5	101.48	102.62	95.437	104.96	102.18	94.379	104.14	103.83	104.58	98.765	98.776	100.19	99.452	102.91	101.68	92.634	100.7	93.831	97.369	100.83	102.48	98.521	99.952	97.803	94.916	98.698	93.258	95.059	99.28
112	105.46	109.57	106.2	109.63	104.49	100.27	104.78	100.9	102.87	116.54	107.58	108.7	110.77	106.69	111.98	105.3	99.97	113.08	106.95	105.11	112.04	106.59	108.07	108.37	106.79	107.35	107.98	109.77	111.2	113.46	108.01	105.56	106.1	108.49	111.46	105.14	107.68	108.37	106.84	102.6	102.72	109.67	108.27	113.1	108.8	109.26	110.76	108.87	113.35
106.72	107.36	104.01	104.32	109.77	105.44	103.05	108.92	103.92	105.67	105	112.38	107.4	108.77	106.95	110.1	111.63	100.87	108.35	111.38	110.07	109.6	107.69	103.68	108.76	106.1	109.03	107.22	102.01	111.54	108.77	102.89	106.29	106.42	113.98	104.55	108.06	111.95	108.63	107.94	107.98	108.57	107.71	110.95	108.2	104.76	105.48	108.66	104.37	113.84
104.91	108.32	111.08	104.78	104.81	105.37	104.34	110.9	107	100.25	106.14	111.89	106.36	101.38	103.48	107	101.73	109.34	113.13	101.56	102.59	112.2	108.06	106.74	104.73	106.73	101.39	107.64	103.76	105.67	105.05	109.96	104.24	105.15	103.14	111.12	104.44	107.83	105.7	109.74	105.27	108.56	104.01	103.03	109.58	103.14	102.61	108.58	106.43	104.68
102.11	106.39	108.34	103.54	105.24	106.28	115.4	102.88	104.04	105.32	104.13	109.48	103.15	113.58	103.02	108.22	99.671	113.81	113.34	108.89	100.98	102.86	103.69	102.32	105.58	109.52	101.95	104.46	107.99	106.97	106.77	109.68	104.1	101.86	103.12	107.05	107.73	108.97	102.83	105.89	107.21	105.31	109.21	110.09	106.2	107.08	103.83	110.03	110.84	99.18
104.88	104.74	102.26	100.51	107.78	102.41	102.84	101.3	104.98	105.88	107.05	109.03	102.53	95.144	101.98	100.77	98.957	100.49	101.46	101.27	109.88	102.62	100.13	107.33	110.06	103.55	103.14	107.24	103.21	102.29	99.538	106.07	108.83	106.02	100.17	104.92	99.91	97.078	107.83	106.49	107.19	105.22	104.71	96.499	108.81	97.064	101.23	100.42	98.376	108.49
102.7	96.871	97.304	101.86	97.375	94.546	95.562	94.812	94.905	99.08	100.66	99.432	93.14	94.978	96.845	94.409	100.25	99.651	99.849	104.13	95.453	93.756	102.74	106.97	99.452	94.714	102.01	96.541	96.713	105.45	103.39	103.43	95.802	95.518	96.401	97.712	97.106	95.571	94.851	95.212	103.15	98.194	102.72	92.273	97.47	98.45	97.027	97.506	103.83	99.244
100.54	95.232	99.826	93.981	98.201	102.55	102.17	98.937	103.6	102.57	97.27	96.36	99.964	101.8	106.25	97.168	98.374	100.94	99.802	98.195	105.58	98.548	101.74	100.18	95.913	101.98	102.4	98.644	100.07	96.966	106.36	94.627	100.9	101.5	97.125	99.388	108.67	101.69	94.89	102.08	103.38	102.96	99.87	103.82	100.71	95.724	102.95	102.93	96.849	97.514
[truncated: 150 more columns]
