# Supplementary material for: Genetic dissection of main and epistatic effects of QTL based on augmented triple test cross design
Source: PLoS One. 2017 Dec 14;12(12):e0189054. doi: 10.1371/journal.pone.0189054 (PMC5730204; doi:10.1371/journal.pone.0189054)
Supplement: S10 Supporting Information — (ZIP) [file pone.0189054.s010.zip › z6_450_0.2_5.csv]

104.84	103.94	107.78	95.13	103.47	104.19	104.29	108.75	105.61	99.944	106.47	102.49	104.92	105.48	101.53	103.71	108.35	106.66	104.86	106.01	103.85	107.91	102.16	114.92	101.86	104.33	100.78	105.45	109.17	105.72	113.9	109.95	102.22	108.1	99.655	106.83	99.485	103.52	110.95	111.28	101.77	106.21	113.19	102	103.5	110.58	107.36	109.83	101.4	101.48
102.24	115.9	107.88	108.5	111.21	97.38	104.92	110.05	114.69	118.51	113.95	109.38	103.25	105.62	107.32	107.22	111.76	113.97	101.88	107.14	104.39	111.51	111.72	109.33	106.01	111.61	107.52	109.71	106.86	105.26	108.24	108.55	101.99	102.62	101.69	105.97	107.09	110.79	106.51	104.72	109	103.73	109.23	104.86	108.79	108.33	108.2	106.65	110.85	109.82
101.68	102.13	102.78	109.55	110.67	105.86	109.19	104.59	104.83	111.27	99.01	112.92	110.57	104.12	111.36	107.72	104.02	105.2	101.65	108.11	101.33	107.46	106.14	109.17	106.11	107.52	105.24	102.25	107.87	106.19	97.696	109.01	105.25	100.03	98.758	108.41	109.13	104.61	106.21	109.25	109.76	107.84	108.3	104.44	106.71	95.053	107.54	101.03	101.31	90.747
88.817	90.425	91.632	92.008	99.667	92.223	92.393	100.03	101.22	85.82	91.981	104.41	97.078	109.38	98.025	88.77	83.249	101.16	93.16	98.03	95.019	99.227	102.2	100.48	90.501	98.478	103.2	97.295	98.22	99.484	105.01	96.663	97.103	105.16	88.609	95.855	96.983	101.12	88.692	96.325	96.231	108.09	95.275	95.772	90.776	114.52	93.704	98.492	97.063	104.03
111	111.82	121.71	100.13	111.22	111.15	108.97	108.84	104.02	109.13	103.93	103.75	103.81	105.54	110.69	102	103.02	110.3	110.95	105.09	105.84	106.97	107.56	107.46	115.41	105.32	114.4	114.53	101.47	115.62	114.39	117.92	101.49	105.03	106.34	111.54	107.42	111.44	116.21	116.46	106.52	105.31	105.41	106.98	114.87	104.35	99.147	107.71	104.88	109.85
105.47	113.27	108.55	105.79	108.84	107.06	104.16	107.23	115.08	112.71	107.92	104.79	111.88	109.46	109.73	111.67	103.76	109.23	115.7	96.975	114.33	117.24	102.7	105.83	109.96	112.44	104.32	107.61	107.63	107.86	109.96	107.28	111.76	108.74	111.46	103.08	108.49	107.16	111.61	118.29	109.93	105.16	118.04	105.94	116.28	110.82	111.94	102.58	105.26	106.2
107.98	105.11	102.21	99.352	111.66	105.72	108.18	104.16	103.72	105.78	107.1	104.41	106.41	104.37	114.46	103.22	108.71	105.07	114.05	97.941	106.73	110.84	104.03	106.8	105.51	98.808	104.68	107.61	110.88	98.488	107.11	98.376	104.03	110.99	99.028	108.31	95.234	104.03	102.9	108.11	108.98	101.88	105.15	105.07	105.76	107.48	106.08	102.21	117.16	106.8
92.707	98.22	88.494	93.327	99.496	100.58	101.69	95.231	105.74	102.46	100.36	98.403	96.809	99.896	103.47	101.93	93.692	96.685	99.75	100.98	103.47	92.688	94.854	99.097	92.718	89.569	100.68	95.641	101.9	102.78	103.09	97.098	103.68	97.779	100.21	94.18	102.92	101.31	95.528	103.69	99.196	95.617	101.99	96.816	98.232	100.98	92.204	95.508	96.015	98.125
108.93	113.44	104.46	107.86	97.312	99.684	107.12	101.92	115.95	103.37	109.1	107.49	108.52	109.68	102.9	104.98	106.8	106.89	109.47	103.89	102.59	105.33	96.732	99.01	106.03	105.34	106.01	109.93	111.37	110.65	112.29	100.76	96.543	110.19	109.6	108.06	105.32	113.62	104.53	113.21	107.15	108.27	98.943	106.99	107.4	111.64	104.67	100.55	110.48	108.83
107.53	102.91	107.69	105.12	103.48	97.13	112.37	111.55	101.49	108.71	111.33	109.98	108.81	107.04	112.86	98.508	109.65	110.2	111.5	105.64	105.98	100.94	114.76	102.81	108.09	101.42	114.64	105.95	103.9	115.06	109.46	104.78	112.58	107.03	105.34	103.89	101.79	104.2	96.608	101.64	103.82	113.26	113.5	100.8	96.563	100.99	100.05	105.28	112.74	108.41
108.67	103.28	96.397	109.51	103.27	113.37	107.65	105.18	111.95	110.31	103.99	102.72	100.6	106.34	112.12	109.04	109.95	104.96	109.08	107.02	110.2	107.22	103.26	111.12	103.88	100.36	104.64	103.8	99.364	98.497	105.09	105.64	99.522	101.52	109.18	102.74	105.02	109.72	96.473	95.062	110.79	109.48	88.319	113.49	107.59	102.99	105.48	110.77	106.47	101.76
109.22	106.04	103.04	108.39	107.29	105.7	99.132	108.25	106.68	104.76	105.13	98.543	105.39	108.38	102.9	109.81	111.52	95.175	108.42	104.63	102.77	103.03	107.61	108.28	105.86	105.28	104.09	106.56	107.42	113.64	112.63	108.24	100.46	109.56	108.12	103.14	108.5	109.5	105.5	108.13	104.65	98.83	104.67	108.58	103.89	104.62	101.15	107.08	110.73	112.21
88.825	98.137	101.78	94.892	94.228	94.314	103.29	101.59	101.57	91.894	91.192	91.891	104.67	103.57	106.37	100.07	95.604	90.28	98.686	95.752	102.31	96.895	105.84	102.49	103.15	98.374	91.385	97.344	103.85	100.94	97.788	103.08	101	85.442	90.613	99.531	96.131	103.42	93.649	96.873	106.42	103.27	97.465	94.327	90.711	95.373	99.01	98.805	102.9	99.501
104.01	113.94	105.27	102.59	110.64	108.14	108.69	107.76	104.13	106	95.922	111.03	102.53	99.976	102.25	107.12	101.89	101.23	100.83	102.22	108.29	105.89	103.92	106.35	107.39	103.88	100.26	105.76	101.25	107.33	105.16	106.34	108.34	109.92	104.04	103.31	113.41	97.746	107.39	113.7	111.92	110.14	106.59	105.53	110.03	103.24	107.47	103.56	108.26	100.16
107.92	108.29	109.02	103.86	106.95	100.88	111.02	103.61	110.14	102.75	104.26	110.39	103.07	107.64	117.77	108.56	107.96	101.21	113.27	108.83	108.76	112.38	105.71	105.6	110.58	108.85	102.66	112.08	109.29	116.29	118.03	114.44	107.66	98.913	111.07	103.64	105.21	108.02	103.34	107.09	107.83	103.58	113.11	106.52	110.76	107.52	112.18	107.46	113.13	97.891
105.48	109.11	112.83	105.43	111.97	106.69	113.94	105.53	109.35	108.84	107.83	109.72	106.35	104.18	112.46	106.69	109.08	106.2	106.85	105.08	98.383	117.03	103.58	109.74	113.94	115.45	108.74	107.06	106.67	112.14	110.76	110.36	109.01	102.7	112.26	111.21	102.16	119.02	106.28	109.56	106.48	109.88	113.08	105.92	110.37	104.8	113.42	109.77	111.27	110.55
106.5	93.278	104.67	110.35	106.34	107.69	107.22	105.29	115.07	98.585	115.77	102.84	102.79	108.25	115.51	96.918	107.59	117.53	109.42	107.79	101.92	105.79	112.76	109.45	100.68	113.14	105.1	99.064	113.93	114.42	101.86	103.92	103.01	109.21	110.21	107.66	107.93	110.96	106.87	105.63	103.76	101.22	101.98	96.919	103.47	110.33	104.07	107.25	108.65	104.42
102.12	106.09	102.41	101.34	104.74	102.09	104.63	95.712	98.242	107.35	103.53	102.55	100.33	102.29	108.42	109.71	103.65	104.72	109.66	106.7	109.53	111	105.3	108.12	107.34	106.77	103.15	111.04	112.02	101.86	108.87	101.86	105.5	100.83	101.88	107.49	112.88	101.42	104.8	105.51	109.86	114.93	109.26	108.68	107.56	106.04	102.95	110.53	111.85	108.19
103.49	95.744	95.15	102.29	96.932	101.29	101.82	106.72	100.65	101.09	90.43	105.38	87.632	100.43	103.18	98.745	108.62	97.283	102.78	111.46	89.755	103.61	92.129	98.418	95.849	98.511	107.72	91.722	94.456	97.512	98.325	102.7	99.002	103.17	97.393	96.746	100.49	93.174	97.206	99.923	97.83	89.214	94.856	94.77	100.43	101.22	104.42	93.726	91.646	91.935
111.2	111.7	110.41	112.85	104.3	106.8	107.88	101.59	109.99	105.57	111.24	113.76	105.07	99.896	107.13	108.49	112.97	112.01	103.99	107.7	104.22	103.1	104.34	110.8	104.34	104.74	107.79	106.44	107.56	100.46	101.37	101.59	108.99	111.85	108.51	108.51	103.69	112.09	108.72	107.19	108.44	108.5	104.82	111.78	109.82	111.68	109.74	101.82	101.41	107.59
91.379	103.49	104.35	103.32	98.785	111.25	105.18	105.05	112.95	98.373	106.75	101.9	100.86	102.01	100.18	102.85	107.9	106.66	109.04	114.17	95.912	108.43	102.67	112.81	112.58	109.55	121.26	108.07	106.36	102.53	106.42	100.97	106.94	113.28	105.69	107.2	107.29	101.78	101.31	109.51	110.03	110.52	109.05	101.53	110.76	108.29	115.96	108.74	106.74	100.63
106.9	102.26	114.03	109.83	114.94	114.51	108.24	106.94	106.24	111.9	109.84	105.31	105.67	110.55	107.94	108.04	106.74	93.478	110.84	104.12	112.58	117.49	105.06	106.93	109.15	107.63	115.05	108.77	109.5	112.11	110.75	102.8	106.95	94.623	103.07	106.02	98.445	112.49	112.15	114.34	102.75	105.32	97.507	109.93	115.81	105.68	101.76	106.53	103.36	107.84
99.673	108.38	104.37	103.25	107.42	110.98	104.87	112.05	106.36	106.16	111.08	99.263	110.31	120.64	103.97	103.16	108.67	104.42	110.83	114.02	104.47	112.58	110.76	111.01	106.83	114.56	121.59	107.6	106.07	109.03	105.24	109.77	112.14	104.93	111.57	109.95	106.8	98.038	108.29	97.653	110.52	112.72	105.98	109.09	111.24	116.75	112.55	110.67	114.51	118.25
101	106.86	108.8	108.91	107.04	106.9	101.43	108.62	107.39	106.97	110.79	103.8	106.8	108.18	109.2	104.22	113.34	114.14	111.39	104.25	101.98	108.95	113.26	105.71	110.3	106.21	107.2	116.62	107.41	105.63	106.69	101.95	101.22	108.66	111.71	108.52	106.08	108.84	111.73	104.87	102.83	103.44	103.76	111.09	119.28	106.13	111.57	100.31	103.69	102.02
101.32	104.12	98.683	110.52	105.43	104.87	94.913	93.792	102.83	88.374	102.87	96.534	90.828	98.11	107.39	100.2	100.33	103.32	107.06	96.172	98.593	104.64	88.58	102.53	106.11	102.68	97.255	101.05	92.397	101.17	100.65	102.71	87.732	100.79	95.03	99.092	99.556	102.33	95.745	99.559	102.89	94.052	101.71	85.63	103.38	99.356	99.075	101.36	99.236	103.2
103.74	104.96	98.001	101.11	104.1	101.36	100.56	111.3	107.31	102.5	109.16	106.71	98.219	107.04	94.953	99.494	97.093	97.068	95.785	98.45	100.44	96.61	101.7	96.827	97.907	92.373	103.21	98.033	101.72	101.5	105.12	105.77	104.52	100.58	94.427	96.893	96.87	104.49	92.512	97.808	97.384	102.3	104.69	92.775	101.09	105.47	109.19	105.61	90.049	98.865
106.69	110.86	107.06	106.86	118	113.42	110.31	105.19	113.12	96.54	106.46	102.01	102.48	103.79	107.21	114.06	104.37	109.2	109.91	103.98	104.83	111.2	103.11	103.4	102.87	109.56	112.43	101.07	105.32	107	121.57	106.39	106.85	113.07	107.27	106.22	104.45	101.55	106.1	105.81	102.48	106.02	108.6	112.73	117.03	107.42	101.59	92.664	101.99	100.27
90.403	99.179	95.145	94.013	96.422	91.17	106.55	110.34	101.56	103.74	103.32	106.83	105.12	101.9	105.23	100.28	94.363	98.701	101.68	101.43	107.27	102.29	111.54	97.956	98.636	105.04	105.3	104.72	111.8	106.82	111	102.17	100.08	96.423	99.494	96.525	101.16	109.13	98.248	104.08	93.795	96.877	93.712	97.98	103.32	94.618	103.51	94.539	104.3	94.09
110.41	106.85	114.01	119.82	105.81	111.05	101.9	105.94	101.92	108.94	102.36	115.13	107.15	113.45	109.01	100.68	105.3	101.81	110.98	109.65	101.4	112.63	107.86	108.7	103.03	110.49	107.28	105.62	113.28	102.36	109.95	112	107.09	105.04	103.48	104.96	105.05	102.16	112.31	105.73	107.87	99.663	101.77	104.81	103.93	106.43	112.75	104.26	104.41	106.48
98.627	98.076	107.57	107.03	108.64	119.6	109	105.96	99.633	107.03	107.87	102.21	112.33	98.253	100.1	102.32	107.4	102.89	102.21	108.03	111.71	104.63	102.22	108.14	101.28	108.14	106.07	100.98	111.71	104.85	97.567	107.72	102.09	108.98	105.68	109.22	104.86	108.36	108.67	117.74	109.47	108.23	108.67	108.44	97.005	112.83	97.294	111.57	100.44	109.11
100.1	89.769	96.913	106.47	92.529	103.79	98.825	105.75	105.82	97.501	100.15	92.998	94.663	99.609	92.342	98.167	97.156	99.173	101.76	93.499	102.43	90.988	97.372	102.5	92.881	100.16	98.203	102.37	98.655	88.817	90.617	98.072	105.13	97.519	101.96	90.769	96.879	98.77	96.029	98.069	99.754	96.289	106.02	93.397	101.39	102.35	91.784	96.251	99.818	101.04
103.84	113.2	105.29	106.98	108.98	103.29	106.56	106.2	110.98	105.85	103.65	104.39	104.78	107.83	105.93	116.62	107.35	98.663	103.36	108.03	107.13	97.36	98.829	103.63	102.29	113.89	110.24	97.643	112.7	108.1	103.8	113.85	108.2	106.23	108.45	102.34	104.98	108.81	105.28	98.467	110.38	108.87	106.38	114.78	111.04	100.18	109.28	111.86	97.552	109.37
103.88	104.81	103.08	97.21	104.38	105.96	104.13	101.36	103.98	103.16	103.55	102.81	105.88	112.95	111.88	100.38	97.371	108.05	107.95	103.6	110.75	101.44	109.15	108.39	112.89	105.3	105.89	104.5	98.226	108.24	103.94	102.72	106.65	108.73	102.94	97.942	105.45	100.11	104.4	107.83	94.914	107.63	97.03	101.61	101.4	110.07	106.34	103.45	98.687	105.44
109.72	104.62	113.24	109.38	101.64	106.11	106.57	107.11	105.64	105.53	109.05	113.83	108.55	108.39	113.81	118.53	104.9	106.69	103.91	109.27	113.86	114.57	106.61	106.74	112.45	111.44	108.03	112.32	104.84	101.18	104.89	111.5	112.61	109.5	117.15	109.87	106.61	105.94	111.94	116.03	113.58	104.53	107.45	109.14	110.99	112.35	107.41	107.13	106.14	100.74
112.16	116.51	112.14	107.7	111.03	109.36	115.32	114.13	105.57	111.13	102.54	113.67	111.78	116.43	113.76	106.87	107.7	109.68	108.11	107.82	112.37	111.34	112.08	112.03	112.02	109.22	115.89	119.76	112.42	110.85	112.37	116.9	108.51	112.26	115.07	111.87	107.82	110.42	111.55	112.31	111.72	104.49	112.86	110.97	113.14	116.23	109.4	116.62	106.61	113.49
119.73	113.57	106.13	112.33	104.55	112.19	110.39	109.6	105.64	101.95	108.74	98.055	120.39	113.05	110.49	107.64	108.92	109.12	110.35	109.4	102.73	113.65	114.67	107.72	111.46	102.91	108.11	105.71	104.98	102.72	109.39	107.46	109.53	112.52	114.09	106.88	108.51	101.55	110.27	103.64	110.2	108.18	100.76	117.45	108.36	112.69	114.74	107.68	116.2	111.8
99.116	119.26	103.98	102.83	107.32	115.75	111.64	107.59	106.37	116.27	107.97	102.98	107.94	115.64	106.06	114.75	107.19	106.81	103.82	108.95	107.64	112.38	109.79	102.54	102.21	111.05	112.09	109.98	112.62	112.3	100.16	106.44	109.49	104.7	106.88	110.78	107.54	109.84	112.21	125.37	114.85	107.81	114.14	108.9	110.01	109.37	107.68	105.62	113.87	107.58
105.11	104.24	102.88	100.94	101.72	99.683	104.74	107.43	111.06	107.32	103.88	106.8	104.56	110.51	112.8	109.66	103.74	107.21	104.31	99.557	103.41	105.19	101.3	93.665	113.82	107.58	104.93	106.37	114.64	96.93	113.93	105.87	99.176	118.64	107.71	108.34	98.055	106.3	113.22	116.5	106.27	110.65	105.99	113.72	104.49	101.34	108.79	120.04	109.6	117.09
97.325	110.14	105.79	108.7	103.99	103.41	102.92	99.924	106.15	114.5	100.9	104.38	101.51	97.15	105.05	106.05	105.21	106.09	103.7	108.83	103.96	105.8	103.16	103.66	99.497	99.544	101.16	102.77	103.75	103	105.77	106.95	97.465	110.7	101.96	105.15	102	105.63	106.65	108.98	96.877	110.97	105.24	104.68	107.62	107.84	104.01	110.98	102.88	113.06
93.927	96.744	100.64	94.19	107.43	102.06	92.667	103.55	103.03	100.16	109.6	104.81	100.37	93.947	111.92	101.75	103.85	92.204	95.843	98.434	99.487	104.82	103.38	97.27	98.487	105.61	96.713	108.71	97.968	100.55	89.432	102.27	101.83	100.13	99.749	104.55	100.1	102.39	102.63	94.688	104.01	91.385	116.28	98.802	101.8	98.57	101.13	99.713	100.81	100.78
111.11	102.53	106.39	107.66	116.77	113.65	114.22	113.37	102.86	111.44	100.76	104.71	108.3	107.22	102.26	116.58	109.03	103.02	103.61	107.43	110.86	113.66	111.8	109.48	97.233	108.81	108.46	110.09	101.89	116.64	105.58	118.36	110.16	106.81	106.87	108.19	108.71	112.59	107.62	106.37	106.06	112.67	101.06	118.72	109.76	118.1	112.08	110.03	107.63	106.88
108.22	109.32	113.27	104.07	107.28	103.54	97.81	105.68	110.26	105.5	108.11	103.42	96.392	102.02	100.88	105.23	109.3	111.58	100.62	107.66	97.628	106.41	104.42	106.87	111.89	98.794	112.79	104.77	108.53	102.99	109.14	102.79	108.17	104.48	109.72	113.47	110.53	107.08	105.41	101.52	93.171	106.57	107.02	97.326	106.64	112.36	110.79	103.68	106.86	94.966
102.66	105.35	103.84	113.45	117.27	106.91	116.58	98.452	102	109.06	105.59	104.49	103.55	109.88	101.78	102.16	108.22	114.19	103.95	99.389	102.04	100.03	111.94	111.35	109.85	111.32	107.46	107.03	107.67	103.89	106.83	104.95	115.68	104.98	103.17	110.26	108.4	110.92	115.71	105.45	110.62	105.02	109.89	109.38	116.65	104.53	112.97	105.89	108.03	106.85
109.82	104.62	116.33	110.3	117.3	107.33	102.39	107.89	101.45	112.68	109.71	110.26	108	100.59	108.33	102.7	109.26	113.35	107	108.18	111.44	113.01	112.99	112.13	106.06	108.14	109.93	109.82	109.08	112.39	104.79	106.48	108.06	111.79	111.94	102.76	110.13	112.27	105.83	123.53	114.64	108.42	110.35	109.22	109.21	111.73	111.07	107.03	107.64	107.23
101.29	104.82	101.31	100.39	101.75	106.66	102.67	109.34	99.647	106.52	111.44	113.04	104.87	103.45	100.73	103.52	105.73	105.81	108.21	112	93.397	99.724	104.25	110.87	101.75	102.18	101.76	102.3	107.73	106.46	111.85	108.48	102.89	99.938	105.46	104.1	104.24	108.32	103.1	112.91	111.48	103.02	110.29	106.39	102.83	101.76	96.636	111.32	95.521	109.52
112.14	114.49	110.77	109.94	106.97	98.973	98.458	104.11	107.18	107.88	103.79	107.11	109.56	110.89	99.325	102.41	95.196	105.99	108.29	107.41	108.49	105.45	111.2	109.65	105.8	103.08	112.55	103.47	93.679	111.37	108.75	110.85	105.81	110.32	98.219	106.06	104.32	112.63	104.32	103.46	108.5	104.45	110.51	104.43	117.51	106.22	104.71	108.2	108.62	109.45
100.55	98.86	103.32	95.196	88.279	103.18	97.38	99.886	97.802	99.156	94.025	102.21	101.24	104.71	96.145	97.476	95.663	91.691	98.555	109.22	93.879	100.48	104.87	100.34	96.789	98.049	101.68	97.214	104.71	104.71	108.48	104.13	99.019	92.64	90.651	102.28	98.006	109.64	101.67	104.33	101.39	93.993	108.12	102.04	96.187	94.599	92.585	90.152	88.402	106.6
102.24	115.79	106.19	102.61	107.21	112.64	103.24	111.4	109.05	106.89	107.36	101.69	109.19	116.1	107.22	111.41	110.65	108.89	106.18	103.42	107.8	104.35	101.25	114.23	109.18	114.32	109.1	101.11	111.42	107.8	109.94	112.43	111.85	112.63	119.01	115.48	101.26	109.23	98.142	107.78	101.63	107.76	113.29	105.85	99.095	106.03	109.91	106.7	106.14	108.42
113.17	105.47	112.07	114.68	104.07	98.995	105.57	102.16	105.36	104.16	98.073	106.55	107.43	112.3	105.94	105.95	104.76	105.59	103.57	116.17	106.37	106.84	105.65	102.47	107.16	105.32	108.35	107.46	109.95	110.38	104.36	108.75	115.1	104.45	106.91	97.567	113.2	99.507	109.83	110.25	105.92	95.876	106.98	110.45	102.49	98.66	105.76	109.46	101.85	101.5
102.87	103.41	112.44	99.779	101.95	98.144	106.79	101.28	109.52	100.32	105.34	106.46	104.34	102.32	103.48	103.78	108.52	102.71	116.51	108.08	106.04	102.98	110.65	105.97	106.66	102.23	105.73	103.06	104.42	97.272	109.63	98.301	104.73	115.04	104.79	103.29	103.13	106	104.99	100.37	108.5	103.91	113.4	100.49	102.79	103.1	105.32	102.97	102.8	110.39
102.47	117.63	104.79	107.97	110.38	113.5	105.88	108.89	104.31	101.65	104.03	107.33	106.65	112.22	115.8	106.77	116.4	107.41	109.7	112.18	110.67	106.8	115.99	100.82	104.23	114.63	100.84	111.93	108.24	115.58	107.44	111.42	112.45	117	109.16	107.03	111.38	104.69	110.61	104.41	104.17	106.83	115.82	107.04	105.18	109.81	107.95	103.85	114.24	109.77
107.01	101.47	102.1	107.67	108.18	107.93	111.54	106.31	110.94	112.23	108.44	102.57	97.177	103.99	96.646	106.06	103.39	109.14	101.05	108.93	99.04	99.723	110.54	111.07	102.53	101.97	107.68	95.466	107.62	105.18	110.48	100.39	101.16	107.88	107.87	110.1	109.14	103.27	104.39	108.85	106.46	107	109.01	114.36	112.86	98.827	111.61	108.38	112.42	106.37
102.95	107.72	113.25	109.29	107.14	111.29	105.77	109.45	109.04	105.42	105.24	109.17	108.35	100.36	105.2	104.51	109.19	109.13	98.796	95.931	97.116	96.479	101.52	99.491	102.6	105.03	92.455	100.43	101.39	104.79	99.165	106.67	116.15	105.17	105.38	106.12	112.44	111.44	115.69	106.69	112.64	116.09	108.86	105.16	110.82	104.2	99.144	104.51	109.13	98.943
108.45	102.88	110.4	96.973	105.25	107.63	106.47	110.39	112.22	106.1	106.96	116.1	117.79	112.89	109.4	112.03	109.94	104.58	98.544	102.6	109.85	108.22	105.96	105.36	113.01	98.985	109.65	106.31	110.09	104.13	98.852	106.51	97.018	102.28	95.723	104.79	115.98	106.33	96.067	102.05	103.71	109.07	105.69	104.13	99.727	105.91	108.3	98.679	104.71	100.65
98.427	103.26	95.009	96.018	101.42	104.52	92.39	101.66	99.254	94.023	103.17	96.15	95.607	100.07	94.762	96.448	96.368	106.03	107.32	99.291	98.48	102.72	99.337	100.68	100.78	93.546	84.651	96.765	97.845	97.209	92.754	100.87	101.49	92.219	108.36	105.88	101.3	95.39	93.609	101.01	99.809	102.08	107.69	101.34	104.15	100.78	93.923	106.29	109.31	94.195
110.28	109.19	105.59	109.49	109.92	99.745	108.14	102.14	105.33	109.69	108.53	110.96	105.1	109.46	104.43	110.67	108.67	109.72	112.52	106.3	106.88	104.48	108.87	106.98	106.67	106.03	115.82	108.02	104.46	106.21	109.05	107.33	108.88	107.33	107.2	108.5	107.41	107.7	103.1	109.34	98.486	106.17	106.26	106.91	102.79	113.67	108.95	105.08	103.31	106.73
99.758	106.32	107.85	100.36	108.49	97.861	91.498	101.55	106.58	110.72	105.41	103.26	100.17	111.39	109.89	112.07	104.45	97.254	110.62	104.58	113.95	110.08	107.77	110.36	111.73	113.77	119.62	106.01	110.34	107.48	112.77	109.98	109.67	105.05	91.472	106.34	101.23	105.52	105.64	106.88	107.89	111.25	107.14	108.95	112.9	95.261	101.15	110.6	111.04	114.46
95.184	91.461	102.39	104.43	102.44	97.674	103.27	95.793	97.222	100.56	103.84	100.14	100.91	93.058	89.951	98.721	100.57	102.59	96.252	91.738	95.014	94.799	101.16	102.87	100.42	100.1	98.408	94.655	104.72	98.16	100.92	97.361	100.48	110.13	104.13	108.55	101.07	105.39	94.902	103.51	97.045	93.084	101.05	98.343	93.876	103.83	101.15	101.67	101.33	97.724
97.938	99.888	89.665	94.379	96.998	88.21	98.877	100.19	101.34	101.2	94.291	104.05	99.841	100.73	102.19	95.892	91.941	94.474	94.342	103.15	103.96	96.256	99.743	100.46	98.221	96.541	95.424	111.1	102.04	89.321	102.3	94.934	95.959	99.807	93.377	101.18	94.893	101.95	102.01	100.92	96.281	101.36	96.093	106.29	92.548	97.239	96.999	99.718	99.199	93.38
118.42	112.36	108.91	103.99	111.55	104.93	97.179	109.17	109.15	105.56	106.85	105.54	116.18	99.097	109.26	112.24	113.97	107.15	107.44	104.64	112.32	107.21	105.94	116.35	111.01	109.79	110.56	99.032	105.13	105.46	106.8	115.92	109.89	110.96	112.32	119.69	107.29	104.21	100.34	102	117.95	108.34	111.71	108.22	98.937	109.47	105.26	105.04	106.46	105.09
103.88	105.09	108.28	103.63	106.27	108.38	106.13	105.62	102.23	106.7	107.32	110.2	97.856	102.41	105.28	114.49	108.93	99.557	104.49	106.26	108.92	105.33	100.08	106.93	104.76	94.623	103.69	93.508	111.1	115.77	107.38	109.23	109.61	98.708	108.66	105.37	111.42	105.37	104.28	108.98	105.15	102.15	117.62	99.564	101.85	103.43	111.67	111.05	101.36	109.33
91.676	106.42	107.3	106.46	105.54	105.93	103.55	98.054	91.293	97.73	103.23	99.637	107.68	96.452	99.975	99.064	108.51	99.7	95.048	90.253	99.43	108.64	95.183	97.425	96.717	97.052	93.984	102.32	105.04	100.01	98.511	99.851	101.66	100.69	93.521	93.225	100.26	102.41	105.32	101.95	98.419	92.942	101.75	94.608	107.92	97.848	100.46	98.201	92.555	100.38
103.95	103.99	102.68	101.3	111.8	112.74	107.74	110.15	106.96	97.734	103.08	108.46	112.37	102.54	107.99	105.3	105.11	104.94	110.55	113.01	104.66	110.37	103.14	102.82	90.448	105.09	103.16	110.89	108.08	111.2	108.76	104.52	98.312	110.57	105.26	108.48	101.15	105.8	106.55	113.15	96.125	101.76	104.79	108.9	97.591	108.38	113.35	104.86	102.05	102.14
112.09	99.487	110.88	103.16	96.825	102.26	102.29	97.553	117.38	99.897	101.43	114.57	105.01	113.88	111.39	98.199	101.67	110.62	97.336	104.96	103.08	106.2	103.95	101.37	108.07	99.329	106.52	104.86	102.34	105.53	106.78	104.42	105.8	106.97	110.49	108.01	112.83	101.05	103.85	105.76	104.52	104.96	98.343	113.08	105.26	105.63	105.1	104.93	98.285	106.56
105.84	101.33	103.33	104.16	110.47	112.06	107.6	107.67	109.69	103.98	108.68	118.4	105.52	103.85	111.32	104.77	105.26	102.98	110.69	106.58	108.54	107.31	107.82	113.03	101.68	114.96	106.08	115.45	105.52	112.07	98.597	101.18	107.46	111.88	115.44	106.31	111.49	109.89	108.82	108.4	106.72	112.28	111.53	112.12	101.58	118.48	111.42	105.77	99.654	98.004
109.88	107.48	106.7	100.61	104.37	110.73	107.74	110.65	97.963	103.41	99.295	104.25	99.305	97.833	117.13	112.88	109.63	106.67	109.66	104.03	114.01	109.73	107.16	110.43	103.95	105.34	102.01	117.34	100.33	109.06	108.52	106.56	102.16	104.19	99.177	119.19	107.93	101.04	107.15	107.71	103.6	109.16	107.44	110.82	102.01	94.633	105.4	101.56	116.32	103.87
110.23	100.6	99.045	103.9	107.37	117.73	108.11	104.44	107.18	110.02	111.37	116.36	98.434	106.4	116.18	109.11	104.57	104.79	101.98	100.1	98.221	112.2	111.28	107.81	103.25	102.11	111.69	111.22	105.75	104.76	100.58	116.01	94.382	109.78	110.72	111.59	102.91	114.68	111.07	113.33	107.55	107.6	103.69	103.74	101.79	95.568	109.81	108.82	109.2	112.65
106.85	114.09	109.73	105.68	116.84	116.78	111.8	109.04	107.87	116.53	112.28	107.72	114.69	98.203	115.47	109.31	107.7	103.17	111.32	106.23	111.9	121.15	111.52	109.9	100.99	112.33	106.45	111.23	114.85	99.219	105.47	105.95	111.16	111.34	108.25	114.03	108.59	107.85	109.46	101.2	107.35	108.31	106.74	116.32	115.63	114.56	118.22	111.41	105.16	108.81
111.2	110.42	114.75	115.71	103.03	102.76	112.77	108.03	112.9	107.76	108.31	112.55	100.78	102.77	108.03	108.2	109.21	107.33	109.01	120.43	113.96	98.043	109.71	99.496	111.08	104.84	111.32	103.15	104.5	107.28	111.45	112	108.22	114.9	115.12	115.07	105.53	111.8	105.76	110.95	102.64	107.14	102.85	111.34	105.36	109.72	112.96	104.03	107.27	109.26
110.27	104.52	111.75	102.19	107.12	99.582	111.65	101.5	100.96	108.74	101.85	101.22	105.02	114.3	109	110.38	108.57	108.14	111.25	105.32	113.57	113.65	112.13	110.79	102.56	115.87	111.62	97.525	97.837	114.44	100.22	114.33	109.61	108.78	115	106.27	108.84	108.54	105.66	99.785	112.28	104.88	106.35	114.38	109.11	105.57	109.94	105.26	113	106.89
106.59	111.59	108.7	101.22	98.405	108.43	108.36	103.02	108.02	108.08	110.55	110.6	105.53	111.72	110.24	102.68	101.78	94.18	107.28	104.15	108.37	103.66	102.16	103.95	105.81	113.4	104.59	101.61	104.31	113.04	107.98	105.34	109.36	108.35	106.63	103.93	112.22	105.12	104.4	98.761	111.75	113.98	115.66	98.025	107.87	108.99	100.15	106.37	100.38	104
108.76	108.66	106.52	105.7	101.12	105.26	106.15	101.18	112.49	98.775	106.47	104.36	115.96	103.35	99.132	106.63	107.86	108.27	107.36	105.32	109.02	104.85	110.24	99.585	115.55	107.95	106.34	111.4	108.47	103.52	104.33	108.37	107.63	110.11	109.66	106.21	102.04	111.88	109.36	99.565	92.926	117.04	106.64	107.17	103.03	115.67	108.02	103.79	107.45	110.8
114.28	106.66	110.27	106.13	101.01	104.04	104.51	106.92	106.56	104.7	107.12	104.34	103.45	105.51	103.23	101.07	97.582	110.62	110.45	105.14	118.54	107.53	116.14	113.32	101.15	116.99	101.72	100.66	105.06	112.21	111.02	97.399	104.88	106.87	108.04	98.701	101.28	99.837	110.94	108.33	107.35	114.37	108.07	108.83	112.69	107.84	101.36	108.09	109.34	108.46
102.11	104.43	103.98	108.88	112.43	108.06	106.02	110.54	117.09	108.47	112.89	107.88	112.98	108.58	107.25	105.84	102.64	109.3	104.73	112.63	104.37	109.83	117.35	110.25	102.67	107.54	100.36	119.35	114.87	103.95	107	113.89	111.37	113.05	110.66	108.91	118.75	106.68	99.727	119.02	104.57	102.8	113.23	113.65	113.68	121.46	107.07	111.84	106.34	101.28
95.461	107.88	106.07	117.58	100.29	107.09	108	104.99	103.9	112.63	102.91	104.59	101.62	104.13	111.21	102.33	108.33	102.85	114.66	104.91	100.55	95.552	97.736	101.73	101.9	97.524	107.94	100.99	104.4	109.43	109.21	102.06	103.2	107.81	97.628	102.39	107.26	100.52	106.8	102.07	115.54	113.23	98.94	102.95	107.85	101.61	103.12	111.72	111.85	105.13
96.286	112.48	104.57	118.33	108.2	98.585	115.68	111.11	98.329	109.95	106.9	109.59	116.33	103.67	103.36	108.32	103.58	103.66	102.41	103.92	103.08	111.17	102.82	106.98	116.94	101.93	103.73	103.3	104.28	103.64	104.16	104.61	109.5	106.85	107.87	106.35	106.21	111.44	101.68	111.85	110.4	105.56	103.73	109.94	105.17	104.28	104.36	106.79	103.74	103.79
98.573	102.92	103.09	97.243	97.915	91.722	95.793	104.48	94.942	102.94	99.265	93.922	93.677	101.73	100.79	99.996	98.544	101.87	95.974	104.42	97.251	95.806	98.132	101.72	95.427	107.36	94.8	103.72	105.03	109.29	102.15	108.11	93.21	98.559	95.142	99.1	96.79	112.46	100	96.579	97.617	102.5	99.298	99.733	105.17	108.67	101.39	101.51	99.496	102.66
107.97	105.1	111.47	112.94	106.75	108.39	109.19	107.56	103.67	107.56	116.29	105.54	100.52	114.92	107.45	113.53	116.41	95.833	105.54	102.46	111.94	99.408	115.69	112.1	122.21	112.16	106.92	112.96	104.58	111.25	120.41	106.95	109.39	115.87	111.82	104.72	105.8	105.85	104.56	108.59	111.96	113.1	111.11	112.58	111.1	113.33	108.29	108.67	109.62	112.54
106.71	102.71	105.81	112.33	109.49	116.95	103.43	113.22	113.9	111.29	112.13	107.99	114.7	116.27	114.97	106.2	112.41	112.33	101.29	107.42	118.56	102.67	102.41	114.63	102.58	104.26	98.528	108.78	108.63	109.26	105.06	108.33	99.666	111.27	107.71	100.2	118.33	106.46	108.62	116.57	106.51	107.49	115.23	104.44	109.39	119.86	111.86	113.34	103.63	112.77
101.98	110.87	98.981	107.78	108.78	108.17	103.53	105.54	111.3	111.99	106.01	100.52	105.23	101.01	102.82	104.54	97.752	108.99	104.35	103.55	93.696	114	113.08	96.971	99.7	104.79	114.91	105.7	107.84	104.25	103.52	108.02	113.17	103.26	101.03	106.07	104.8	108.88	99.35	104.46	112.21	101.12	105.04	107.08	99.948	100.42	104.26	105.65	105.04	117.6
106	105.36	105.66	108.13	111.18	99.269	109.92	103.99	107.57	107.66	107.66	105.85	106.84	115.28	110.06	116.57	105.75	112.03	109.27	104.51	104.71	101.05	101.78	107.68	106.02	106.03	107.7	107.22	103.53	110.44	113.87	117.98	108.2	96.029	113.07	106.81	106.74	106.22	113.88	110.65	112.29	107.77	111.78	109.2	105.71	106.8	109.14	100.45	105.54	103.94
103.12	103.08	102.18	105.23	94.864	95.231	89.794	99.075	95.149	102.15	101.99	102.17	99.246	98.863	100.23	99.209	93.707	107.88	93.897	92.158	96.811	99.194	100.35	105.45	104.34	101.18	104.53	99.53	99.93	95.395	110.25	96.555	99.698	99.444	105.36	105.96	98.632	98.229	102.51	99.525	96.925	100.2	105.54	98.447	97.038	95.994	100.34	102	96.09	95.751
118.62	110.13	107.09	107.99	101.7	106.21	109.06	114.62	113.85	108.06	108.93	105.4	115.76	112	110.09	110.39	105.74	114.59	118.62	104.21	113.89	110.36	104.67	107.48	110.01	112.02	103.49	112.5	116.27	109.81	104.44	105.6	111	102.6	112.4	113.36	103.77	117.29	107.98	115.19	119.56	99.973	110.89	104.18	112.83	115.26	106.65	110.07	107.59	105.82
110.46	117.82	106.51	105.26	110.8	106.86	110.96	104.62	118.27	110.5	99.968	101.87	104.49	107.97	111.88	110.36	107.45	111.65	103.21	103.97	109.06	111.68	113.68	102.77	104.95	110.54	111.36	103.64	109.32	104.03	112.58	100.81	108.89	104.59	112.72	113.3	108.27	108.88	111.64	120.87	105.29	118.2	113.55	115.39	105.25	110.69	101.14	106.86	100.44	103.34
97.429	102.8	106.11	102.34	107.96	113.77	97.8	104.73	107.06	118.75	102.58	109.3	104.33	107.75	108.7	107.87	113.31	101.55	110.22	114.82	114.29	110.66	104.6	116.43	105.83	110.72	107.86	109.5	108.09	101.01	108.91	109.95	107.29	110.27	94.032	104.17	104.13	117.14	109.46	104.93	109.6	103.33	103.46	104.06	118.25	114.31	110.09	112.37	112.05	107.64
107.11	114.12	116.53	118.55	110.29	106.44	107.62	103.46	111.7	105.3	101.87	107.59	111.03	115.98	108.11	109.52	115.96	105.05	104.48	104.22	113.81	107.83	105.23	116.23	106.32	112.37	100.13	112.4	109.81	109.53	102.56	106.08	110.01	107.75	105.44	102.09	104.33	111.1	105.28	104.58	112.65	106.91	101.55	105.08	104.12	110.87	104.32	113.05	105.94	112.78
107.92	115.07	115.18	106.42	108.76	106.75	104.53	114.69	111.39	109.04	109.34	102.99	102.23	109.15	106.09	112.42	105.95	101.25	109.64	111.02	113.29	107.91	104.13	116.37	96.952	107.73	120.95	111.91	112.62	108.69	103.1	102.11	110.5	111.24	105.46	115.45	105.62	107.95	112.33	103.2	110.55	118.57	109.67	110.23	107.5	108.56	110.21	105.46	105.68	119.56
91.892	95.583	100.84	101.39	109.08	100.04	105.38	99.616	97.045	97.397	104.02	116.4	106.33	96.904	104.68	100.93	102.4	101.62	107.28	98.314	102.12	94.211	102.68	102.13	93.007	97.894	98.186	107.01	100.33	98.921	104.27	103.6	97.103	93.318	96.636	91.698	96.599	103.75	99.994	104.68	98.14	111.87	99.066	96.106	96.342	94.109	96.18	102.68	105.84	109.38
98.717	112.15	96.34	121.08	110.62	100.94	105.91	105.14	98.595	98.776	102.07	107.47	109.21	114.07	109.5	108.72	105.48	107.62	108.2	107.01	113.5	109.6	98.276	111.28	102.16	99.178	105.1	102.91	107.5	100.44	105.59	108.24	102.91	106.23	103.77	105.82	104.16	109.88	101.62	103.16	106.94	105.58	106.37	105.48	108.8	112.43	110.32	103.77	104.24	101.08
100.35	102.08	89.039	101.63	99.144	105.26	95.446	103.26	94.616	97.847	93.088	104.8	98.483	98.982	97.765	100.89	97.302	108.03	104	102.19	98.109	101.96	95.892	102.6	102.19	97.757	97.735	99.823	103.59	100.84	99.176	99.7	98.796	103.57	106.76	92.981	96.862	105.21	102.15	98.814	89.857	92.939	91.704	99.015	104.49	103.08	109.16	96.563	90.777	91.197
96.899	90.479	99.338	103.12	97.049	91.852	100.39	99.915	99.298	96.129	94.269	107.71	97.864	96.397	105.67	86.945	92.889	100.29	90.777	98.035	97.144	96.349	94.201	102.74	101.68	99.727	102.78	94.319	96.314	94.183	95.934	93.072	94.616	95.335	98.728	94.267	97.846	97.655	95.596	94.454	100.99	96.53	107.63	100.72	92.392	96.576	98.588	97.065	98.812	95.342
106.29	108.86	110.58	97.188	113.98	101.5	108.47	108.98	103.42	100.23	105.29	104.65	100.72	97.875	112.13	101.35	106.56	108	108.32	105.69	108.85	108.42	104.63	96.905	109.46	105.87	108.24	105.13	110.04	106.07	102.79	99.904	102.37	109.32	106.55	111.9	106.8	99.546	109.17	110.83	96.998	106.64	103.77	102.45	102.17	109.34	109.27	106.59	98.158	106.02
98.236	95.878	100.78	97.885	100.03	102.49	95.926	104.36	100.39	95.375	99.47	95.276	92.698	89.592	102.63	104.01	90.667	98.797	96.393	105.34	90.443	100.6	89.56	97.968	102.04	101.25	105.27	99.667	104.88	101.59	100.21	101.8	92.651	94.754	103.13	86.423	101.93	95.686	98.4	99.968	94.855	103.31	105.28	95.015	92.959	105.46	101.07	103.62	102.48	103.51
97.166	107.93	108.65	110.66	105.3	106.66	114.31	104.09	106.91	105.6	107.79	103.66	110.43	110.61	107.83	109.18	112.49	104.18	104.1	111.94	123.7	114.64	111.27	110.52	111.35	113.91	97.02	104.91	106.54	110.04	105.66	113.8	111.4	111.13	112.86	108.06	113.97	110.44	111.23	111.65	111.42	110.01	110.63	107.45	107.95	106.24	106.25	112.7	111.96	110.39
107.49	100.46	103.86	105.33	105.8	113.73	114.93	109.56	107.3	109.07	108.89	99.476	103.41	104.49	109.95	101.05	110.75	108.88	102.93	109.65	106.13	111.66	104.32	102.68	111.31	114.12	109.15	103.64	110.54	113.45	108.66	105.64	108.26	98.119	104.75	110.78	107.72	102.14	103.12	117.82	101.97	103.9	119.75	109.8	112.93	115.53	110.99	110.89	108.38	110.18
102.23	92.795	92.542	94.275	94.326	102.39	103.01	96.944	101.96	96.121	101.21	95.016	100.94	101.77	106.11	100.34	85.575	98.426	101.45	99.336	95.316	93.538	97.957	104.94	104.2	96.036	100.9	98.224	100.45	92.97	101.98	103.37	93.417	93.703	100.8	106.7	97.209	101.87	101.21	84.911	100.51	104.11	100.42	104.24	98.08	94.558	103.37	82.049	101.68	102.5
119.75	108.76	123.52	108.22	109.03	102.68	110.56	109.8	104	105.62	108.79	111.35	108.55	114.53	112.32	108.6	105.53	110.4	108.07	114.68	102.32	100.36	113.21	112.19	106.82	109.49	104.36	101.36	111.25	110.29	110.09	97.923	116.2	110.02	103.28	107.18	110.08	112.98	108.72	102.26	102.6	106.51	111.55	104.43	103.2	117.14	112.34	109.26	110.6	102.46
100.21	101.73	101.96	103.79	106.09	102.15	95.509	105.87	103.94	94.256	97.177	103.81	101.19	97.097	99.267	97.272	102.63	102.59	100.14	100.88	101.9	95.37	91.929	100.49	103.97	100.75	93.977	93.257	98.821	108.67	104.89	97.919	105.18	97.802	95.748	95.367	106.71	99.135	99.726	102.7	89.721	101.39	90.095	102.07	104.34	107.96	93.949	96.753	103.99	97.766
105.94	108.52	102.32	107.28	108.82	103.27	110.22	103	102.03	103.04	106.3	110.86	106.25	113.85	108.6	106.48	105.77	107.69	113.42	111.04	109.29	107.15	100.29	102.46	108.22	104.14	113.97	106.43	107.21	104.45	106.5	101.79	100.67	103.05	110.67	102.18	102.02	111.75	107.39	101.42	105.94	104.68	102.59	115.26	109.49	105.84	106.33	108.86	105.25	104.53
116.16	103.04	107.72	101.33	97.419	102.6	104.03	102.81	103.48	111.11	112.82	106.28	115.8	106.59	109.01	106.03	102.61	103.07	109.91	110.54	106.02	106.98	104.85	116.63	100.93	108.48	111.19	102.81	109.6	102.98	117.17	99.944	104.03	108.56	112.26	101.73	104.7	108.81	109.34	101.73	100.88	111.46	106.19	117.21	105.57	100.77	102.67	103.59	107.38	106.98
112.58	114.05	112.95	104.85	104.18	109.01	108.71	106.29	103.46	108.4	109.13	110.27	116.52	115.9	117.82	105.57	107.02	107.38	108.21	105.1	108.13	111.45	113.27	115.14	109.22	116.39	110.57	109.93	104.64	108.11	116.62	109.11	110.12	98.907	113.41	105.7	116.1	110.43	109.43	113.83	114.48	106.05	121.09	108.59	112.22	110.4	112.34	110.98	105.69	111.34
109.54	109.57	102.89	106.71	109.3	104.07	106.69	106.05	116.94	108.38	106.29	106.44	99.96	111.99	100.01	102.1	104.67	108.11	103.71	105.98	102.5	105.36	97.929	109.81	100.23	101.41	109.11	97.987	99.506	107.08	104.88	98.341	94.017	104.77	104.57	108.5	99.517	109.14	103.13	113.85	115.25	112.76	102.57	101.35	108.8	111.92	107.65	108.61	103.49	102.79
102.29	105.22	102.67	103.38	105.28	109.2	104.55	112.74	105.86	105.42	105.59	109.33	104.31	110.84	107.77	108.77	98.632	101.94	107.06	98.013	109.48	99.547	104.23	96.077	108.76	108.33	99.914	102.1	108.58	106.66	103.12	114.35	113.08	102.77	100.08	104.88	109.38	107.11	104.92	102.28	110.03	102.78	105.05	99.872	103.3	112.55	103.11	113.37	98.727	107.33
85.552	94.835	104.06	97.232	98.515	91.794	100.03	101.55	101.62	94.49	87.587	94.166	98.841	98.998	97.581	91.343	95.901	99.596	94.673	96.059	100.34	108.22	92.408	97.556	96.932	100.01	100.65	95.523	98.926	92.244	102.08	100.8	100.86	95.725	97.395	97.252	99.791	93.659	107.58	98.883	102.77	102.4	96.483	103.83	98.351	92.003	90.561	100.55	95.374	102.16
113.09	118.73	114.34	113.2	113.54	117.47	103.29	122.21	103.3	109.35	109.74	117.06	106.38	105.68	108.55	117.45	108.75	106.74	108.79	113.32	110.71	109.31	121.02	112.3	108.81	102.57	109.13	113.82	109.85	105.27	113.2	109.14	108.65	109.21	110.83	110.95	107.73	105.15	105.56	106.1	102.48	114.43	112.57	105.72	121.63	98.501	111.79	117.84	114.76	108.95
107.88	106.96	102.88	109.76	100.06	106.3	102.46	109.02	111.13	103.28	110.74	109.23	102.41	108.86	103.07	111.74	105.46	108.64	102.02	113.56	101.15	104.61	105.01	98.767	110.79	109.04	96.822	96.675	115.75	97.648	108.22	104.49	120	104.08	106.05	105.86	113.81	110.98	114.09	105.59	103.74	109.82	114.19	108.91	104.31	109.23	103.22	96.802	110.4	101.98
105.43	111.59	113	110.86	106.56	105.06	104.53	107.18	109.95	99.329	103.78	109.72	110.26	102.21	107.41	101.6	106.33	108.52	99.715	107.19	103.17	97.637	105.04	104.92	111.05	110.88	101.46	103.06	98.535	106.86	104.39	109.9	105.17	98.219	98.923	112.17	105.38	113.22	102.15	100.43	103.94	109.2	104.66	113.84	106.49	110.82	102.54	106.48	105.87	108.71
95.682	103.48	106.43	104.45	110.56	108.09	106.65	103.23	97.862	103.84	97.119	106.14	104.86	108.76	103.14	101.82	100.9	109.27	101.32	103.82	104.84	110.83	111.54	104.4	104.53	101.66	101.44	104.47	105.7	105.28	105.05	106.9	98.957	98.295	99.466	103.15	113.17	109.9	112.97	101.77	101.38	99.576	104.78	109.81	111.37	104.47	94.943	101.97	107.15	101.93
111.65	122.01	113.98	113.54	109.07	111.82	116.25	113.12	112.82	107.75	117.36	112.29	107.89	109.7	112.84	108.43	105.03	117.44	105.47	115.66	109.22	103.94	111.71	107.95	111.18	114.11	113.72	97.621	107.13	112.79	110.27	108.08	103.26	108.37	109.2	120.2	110.75	114.77	105.35	102.52	113.74	112.28	112.2	118.26	107.01	96.647	105.15	106.55	106.65	111.28
107.52	107.5	113.47	108.5	101.57	110.39	111.19	104.08	108.79	114.99	107.26	108.1	109.99	106.3	108.24	112.61	99.879	111.14	110.57	107.54	101.81	100.52	108.45	111.54	100.38	107.98	104.82	101.66	107.13	103.94	115.64	108.64	102.94	109.8	115.22	106.35	114.03	110.73	106.02	106.66	103	104.42	104.36	104.17	107.27	105.72	104.64	107.88	102.14	105.05
104.7	106.99	109.44	107.4	101.19	107.01	108.69	112.27	107.21	102.27	100.47	106.7	109.4	120.64	107.94	102.94	100.32	103.06	104.4	111.34	106.78	103.16	111.37	108.41	109.31	102.44	101.29	104.25	109.52	110.11	104.63	101.05	106.12	106.35	107.45	109.19	101.45	112.39	107.58	110.57	102.63	104.99	105.13	106.54	112.03	97.862	106.65	111.13	108.04	104.49
115.1	115.07	106.12	112.27	106.28	105.93	115.29	107.07	102.87	112.48	114.24	100.2	101.3	106.69	104.8	109.89	104.02	108.31	114.31	108.27	99.733	113.77	107.41	100.25	110.49	104.75	102.46	113.18	108.38	100.43	102.68	102.88	107.52	105.62	107.59	97.638	99.657	109.88	107.52	107.7	100.27	102.42	110.6	110.5	106.37	111.8	108.61	104.94	106.93	98.779
111.38	115.41	113.22	110.17	110.96	106.29	107.41	108.89	111.63	108.87	109.11	107.95	109.69	103.47	107.42	106.74	107.93	100.38	104.2	106.62	104.37	110.18	110.72	111.02	104.38	104.18	106.36	113.24	109.69	109.36	115.26	113.39	109.35	107.6	115.12	101.21	114.47	106.66	110.35	116.6	101.36	116.42	109.01	99.043	107.44	109.03	106.58	108.92	104.18	107.44
112.88	101.38	109.05	104.92	102.43	116.67	98.028	115.85	102.64	107.2	104.69	109.11	103.31	104.59	109.44	104.39	97.868	103.68	108	113.57	107.48	102.61	110.52	114.79	101.89	113.6	104.89	113.92	107.53	107.53	114.65	106.47	107.67	102.76	105.89	103.44	99.497	106.59	104.72	103.35	109.92	103.81	107.03	112.15	114.89	112.71	103.58	105.37	100.71	106.61
88.018	93.932	101.18	111.62	105.87	96.874	100.17	101.81	94.67	100.69	97.325	100.92	93.522	97.186	86.1	95	104.25	103.29	100.13	97.924	90.72	94.574	99.821	94.516	98.466	99.294	100.59	95.996	95.46	92.523	97.836	97.172	101.41	97.343	103.14	92.853	93.123	89.16	97.269	103.79	99.867	98.688	102.55	102.58	95.551	101.76	90.18	93.506	101.52	109.13
104.67	97.335	96.225	105.77	105.22	100.62	106.96	106.77	99.888	110.61	101.25	98.696	92.533	99.111	102.87	100.7	94.461	98.69	105.74	93.518	108.9	100.94	98.883	95.997	103.85	103.85	96.514	109.08	99.935	109.56	102.09	103.98	95.716	98.721	103.91	103.52	98.605	102.55	102.42	103.09	101.33	93.221	103.97	106.44	94.12	91.146	103.89	96.969	96.973	86.495
117.29	116.01	112.85	105.93	107.31	104.84	112.45	112.1	116.17	114.33	113.48	108.56	114.08	108.33	121.53	112.09	110.81	111.35	101.84	104.11	105.02	104.03	112.64	106.12	109.55	104.48	111.15	111.71	116.01	105.17	106.53	104.11	104.41	102.35	105.9	113.18	104.4	108.61	116.91	110.63	104.34	107.71	102.77	117.47	109.7	116.36	107.81	101.79	109.13	110.69
103.64	112.19	109.14	107.75	102.35	101.72	106.01	113.55	110.18	112.35	107.39	107.99	107.18	102.11	112	110.97	105.17	121.41	112.3	120.43	113.27	111.05	102.31	102.81	109.81	105.8	100.26	110.19	102.13	109.02	113.25	111.96	108.52	99.995	104.23	104.85	117.83	108.15	104.92	111.47	109.1	103.76	106.65	105.95	107.44	104.78	107.24	106.95	110.61	110.99
104.62	106.59	104.78	105.64	104.46	108.44	100.86	105.09	94.921	109.84	104.9	98.078	100.36	102.74	98.865	114.67	103.08	109.91	101.52	109.67	107.99	104.77	110.55	98.839	104.44	104.72	92.902	103.41	103.24	107.79	104.93	104.33	100.03	104.56	97.204	104.88	103.4	111.45	102.34	102.63	99.801	102.01	103.56	101.93	119.28	98.415	101.08	98.478	106.58	109.37
89.488	96.582	102.76	99.239	97.795	103.01	95.648	96.307	87.604	88.723	92.889	95.44	95.454	93.635	101.8	101.51	105.12	94.014	101.43	95.98	101.16	94.49	99.846	104.96	96.451	95.738	99.967	97.964	98.651	94.434	95.053	98.231	104.52	104.32	96.727	98.652	102.28	101.87	94.76	99.556	99.436	94.646	101.54	94.022	95.7	105.72	107.45	99.726	91.841	94.348
106.54	101.55	103.27	102.79	99.889	97.971	111.63	105.53	100.18	107.18	103	107.09	102.45	107.95	105.4	103.3	103.5	101.17	111.89	110.53	102.88	108.97	114.05	97.03	118.03	104.23	100.96	102.32	104.21	109.85	106.25	102.86	112.11	111.23	106.16	107.75	111.55	101.34	104.46	107.14	102.87	106.54	96.733	98.222	103.28	104.24	109.73	109.57	102.26	108.05
104.77	107.53	106.75	106.83	99.345	107.77	103.98	108.79	98.786	106.24	103.86	108.57	100.57	105.51	107.63	115.42	105.09	105.83	111.32	104.22	105.23	106.35	110.12	102.66	112.83	108.66	106.12	99.142	107.29	112.07	100.59	103.35	104.14	105.25	106.9	107.3	105.57	106.3	105.76	100.47	103.76	97.718	104.36	109.53	102.05	108.82	110.67	104.34	105.31	114.63
112.75	108.01	97.71	115.62	108.51	113.63	104.45	107.67	107.6	106.19	104.46	104.27	108.73	109.78	108.77	107.63	108.87	108.69	101.56	106.96	100.32	110.14	98.793	105.45	104.99	103.48	97.697	103.38	115.17	109.9	108.59	108.21	110.67	99.46	103.23	108.12	119.49	104.6	99.775	101.5	109.56	112.2	107.53	101.71	100.68	104.31	110.66	104.77	99.757	114.4
113.79	120.98	110.44	103.87	107.35	105.94	113.65	118.99	113.37	113.73	104.44	111.99	114.19	116.44	105.89	108.49	111.13	125.97	109.72	109.81	102.47	106.02	109.27	113.18	98.634	106.54	110.99	114.3	110.37	108.32	118.17	110.5	115.33	106.68	100.14	109.23	110.15	106.54	116.47	113.03	105.74	107.27	115.96	116.68	98.77	105.82	108.8	115.01	113.01	114
98.537	105.65	103.11	104.58	100.96	99.069	97.826	104.2	97.764	96.879	97.67	105.41	97.539	100.97	104.14	106.57	99.642	100.06	92.129	102.72	102.72	99.757	100.51	104.6	100.28	93.429	101.12	97.537	97.036	104.62	96.052	105.7	101.93	104.13	97.335	96.127	96.847	95.705	95.367	99.258	95.233	95.075	93.005	101.78	94.33	104.47	99.401	102.02	103.88	96.93
102.1	111.01	93.633	93.869	98.582	97.137	95.556	103.88	95.489	100.68	102.45	97.555	85.292	97.324	95.111	97.24	103.32	96.252	99.095	98.658	90.128	101.55	102.38	91.418	98.295	98.869	101.43	95.476	99.557	99.351	93.764	96.66	92.448	98.68	95.017	97.504	99.316	101.22	95.95	90.261	95.117	104.15	111.31	97.41	95.101	95.931	93.255	104.06	90.856	104.3
112.47	108.32	101.14	111.16	111.62	112.01	107.89	107.64	103.08	105.16	108.93	110.38	111.16	108.64	105.88	111.43	105.23	115.87	107.8	116.84	112.16	118.68	112.32	103.8	114.04	117.55	107.07	112.2	106.81	112.72	106.61	111.37	108.69	113.07	115.09	108.95	111.44	106.49	102.63	106.04	104.9	106.62	114.39	107.46	114.62	109.92	102.66	107.55	115.45	104.25
108.3	98.745	115.05	110.45	108.69	103.13	114.03	106.38	100.43	105.63	105.59	107.41	113.44	103.94	109.1	105.95	107.87	107.64	106.71	99.676	103.72	111.44	99.91	104.27	108.82	100.01	103.81	111.24	103.26	101.26	110.72	104.93	101.34	102.37	95.407	112.91	106.04	108.56	102.58	110.5	105.65	103.09	104.53	105.8	113.29	111.47	105.4	108.9	110.42	100.38
96.669	99.306	89.101	97.48	104.76	95.447	98.827	90.876	95.049	106.64	96.424	100.49	94.918	91.987	93.945	102.12	99.558	96.724	95.975	89.451	104.75	88.363	100.72	91.409	107.59	100.05	97.585	94.789	96.603	98.658	101.23	95.138	92.769	99.796	98.196	102.56	98.313	92.417	96.026	94.439	100.9	93.483	100.87	93.81	105.67	95.902	95.493	99.219	97.927	103.9
117.1	101.85	108.77	111.27	115.79	109.23	112.9	121.25	107.17	107.23	115.24	106.02	117.72	108.51	113.41	113.58	105.52	109.89	113.2	116.97	115.4	112.35	110.14	112.61	108.18	113.55	112.49	113	119.9	111.87	112.51	116.69	114.81	112.77	106.61	102.05	104.79	114.16	108.01	106.9	110.65	102.59	116.53	110.68	114.93	115.3	108.38	107.54	107.95	106.22
114.17	113.01	118.02	105.89	117.48	112.15	106.69	102.14	115.38	106.42	117.69	110.18	112.54	106.39	111.38	110.41	113.88	110.77	103.96	113.72	119.08	113.93	102.32	106.8	112.28	110.58	112.42	102.13	100.93	105.91	110.07	116.64	109.27	108.29	115.75	105.41	105.59	115.52	115.65	111.61	115.03	121.46	107.44	110.2	112.44	120.81	114.1	113.33	114.39	120.76
104.17	103.16	96.253	99.268	108.13	103.65	108.45	104.53	97.096	113.91	101.87	105.13	105.29	112.27	110.18	108.56	102.89	101.07	110.49	108.03	110.29	108.58	112.84	104.27	108.03	103.8	109.66	103.04	112.84	107.13	102.23	103.56	105.58	107.11	101.46	112.08	104.42	109.01	111.07	105.02	97.774	98.673	108.32	102.42	101.28	101.64	100.62	103.2	102.89	108.48
117.27	106.8	104.65	114	114.31	109.13	101.89	96.173	92.086	113.68	107.4	113.08	108	101.17	98.306	104.07	97.719	110.66	105.52	106.45	103.02	99.309	102.89	106.66	112.31	109.73	105.78	111.6	102.02	94.424	105.49	108.48	101.14	105.15	111.58	111.25	95.438	109.88	110.68	104.03	104.83	103.4	106.39	113.68	107.21	108.01	107.99	107.82	108.92	105.8
99.376	109.17	108.49	105.25	101.77	107.62	102.8	107.38	107.51	108.48	104.05	103.82	103.79	102.6	110.87	114.35	104.2	114.45	112.6	112.48	101.04	112.76	105.79	115.96	102.64	109.97	111.43	103.03	104.96	108.21	103.54	97.116	115.49	109.65	103.11	101.99	106.77	101.52	107.03	107.82	105.39	119.08	117.86	113.91	99.631	107.53	107.02	105.18	100.3	97.807
98.668	103.2	112.31	110.85	107.54	101.81	101.66	90.207	103.99	106.68	97.393	105.72	93.271	111.45	106.42	101.95	103.39	103.27	97.906	106.17	105.65	102.24	103.75	106.63	111.32	108.19	105.18	116.57	103.4	111.75	111.51	104.88	104.65	101.67	101.29	107.47	100.6	110.01	107.78	102.46	103.76	108.92	111.32	110.39	98.518	98.448	104.66	113.17	105.43	100.64
95.47	103.49	104.52	94.441	106.15	106.97	109.29	107.58	100.58	111.27	108.25	102.65	111.04	112.46	115.24	105.65	113.58	100.7	110.66	101.42	111.72	110.75	112.09	103.3	108.56	115.23	93.075	97.097	99.216	106.24	108.3	110.58	108.05	107.05	103.71	108.26	105.18	107.86	97.616	103.69	103.73	104.36	108.14	102.7	105.2	107.71	112.42	109.79	108.15	101.72
97.811	100.41	94.562	102.23	101.95	107.73	105.18	103.51	106.01	102.67	105.66	106.11	97.51	104.59	104.81	101.67	98.976	100.94	97.624	104.9	103.73	94.793	100.61	95.779	101.36	107.24	101.94	97.623	110.48	97.506	95.964	106.32	97.978	103.45	99.69	100.61	100.82	100.55	95.678	93.091	101.79	98.087	97.748	104.23	107.46	92.399	103.07	109.54	107.81	101.09
101.24	103.08	95.499	99.327	103.65	98.316	99.691	98.559	107.62	97.19	100.63	101.32	99.16	95.932	105.31	100.64	98.487	100.89	103.12	106.88	97.715	100.94	102.95	90.939	99.991	90.985	103.66	99.474	103.57	98.787	97.83	103.03	102.43	100.83	99.727	105.1	102.15	100.69	100	103.16	108.11	98.293	102.83	98.839	97.902	99.609	99.28	101.48	101.76	91.591
107.2	101.8	103.4	107.94	109.06	103.2	108.05	110.24	112.7	104.54	95.53	106.66	106.33	108.24	93.383	100.78	104.5	103.68	102.92	110.58	99.58	104.29	100.41	103.12	111.41	105.3	103.29	110.13	102.26	104.12	109.68	107.51	106.33	118.02	99.262	107.31	112.74	101.79	110.18	111.21	102.34	106.91	108.85	100.97	98.4	107.62	97.117	99.059	104.71	111.62
112.31	109.93	102.43	102.23	112.81	106.7	108.03	110.55	108.17	114.77	110	98.047	111.34	104.72	105.91	109.4	116.59	104.26	101.54	106.88	102.99	103.65	109.28	113.38	105.31	106.73	109	107.46	114.84	119.06	101.41	112.89	111.37	99.608	106.12	105.87	105.21	113.66	121.97	105.31	110.63	100.57	101.6	106.14	108.24	107.72	110.82	106.12	112.62	116.13
101.02	105.46	89.407	108.57	92.805	100.93	96.827	93.848	105.14	101.71	106.69	102.74	103.35	106.25	95.904	107.6	101.54	95.188	96.195	105.53	94.878	96.693	92.203	101.71	95.338	104.55	100.62	103.71	107.61	100.64	101.14	96.966	92.785	111.15	108.01	103.26	110.29	96.795	101.87	99.267	98.653	97.453	94.883	108.12	98.199	101.69	98.653	91.284	97.749	97.31
108.6	105.6	110.06	106.78	106.06	107.2	105.19	106.87	107.65	101.26	117.08	116.73	107.23	108.01	108.73	103.22	112.84	106.1	113.8	108.35	108.21	108.16	107.95	105.45	113.23	109.27	110.84	106.26	109.95	113.9	111.26	106.33	104.33	105.36	106.6	115.28	104.45	114.22	100.43	106.93	113.77	111.46	115.05	110.7	103.97	109.37	108.76	109.03	101.61	105.25
110.35	109.7	110.16	110.61	100.87	104.5	105.34	105.13	105.29	106.02	101.71	112.04	102.42	106.3	109.94	108.64	105.89	105.63	109.52	108.47	109.34	106.6	106.13	106.12	100.58	107.91	111.08	100.65	103.09	108.95	103.45	110.02	102.75	106.43	102.48	103.09	108	118.28	110.23	107.45	112.29	103.36	105.24	106.62	106.4	106.14	114.13	96.849	97.128	101.08
107.15	106.79	102.82	118.1	105.5	99.302	114.55	112.98	110.53	109.31	102.98	102.6	111.26	107.48	98.501	104.76	106.43	111.19	101.57	103.57	115.48	106.43	106.91	106.96	115.09	111.6	111.9	104.32	108.18	110.28	94.178	101.69	106.69	111.84	112.18	110.33	111.87	110.08	104.61	113.47	109.21	116.22	113.33	109.28	111.58	112.72	105.94	108.98	105.06	107.03
109.62	98.98	105.46	102.55	98.123	103.9	109.38	101.69	110	109.24	107.77	100.81	108.37	96.101	102.21	103.48	110.36	109.84	105.45	106.07	117.36	106.48	111.35	114.69	108.16	104.83	99.12	98.557	105.67	113.43	99.966	107.31	112.58	100.88	105.31	106.85	100.77	96.544	100.85	113.82	102.64	102.39	100.56	101.61	114.81	111.52	105.38	101.68	109.03	110.35
100.51	96.947	107.89	108.19	106.86	104.66	107.03	106.82	105.56	97.671	101.92	110.35	111.74	106.56	109.33	103.03	98.849	105.52	106.73	102.74	104.34	107.72	112.71	108.21	104.53	113.43	110.58	105	101.79	103.85	107.21	101.06	109.41	105.8	106.57	99.319	105.41	94.788	99.336	112.5	107.39	117.17	105.13	105.44	103.97	117.25	101.79	109.64	102.86	103.13
111.93	104.12	104.82	105.11	118.48	106.06	108.43	105.94	109.39	114.12	113.67	100.74	104.15	110.14	111.68	107.29	108.06	109.3	104.06	117.08	104.96	106.33	116.32	103.24	110.63	111.17	102.92	103.74	112.07	105.38	111.78	116.13	104.77	103.45	118.47	110.32	106.57	97.943	107.33	109.31	102.37	109.4	108.65	111.05	110.07	102.85	100.44	99.932	110.62	107.01
101.39	96.22	97.881	100.7	104.36	104.23	104.47	106.56	102.24	105.9	113.44	102.71	112.41	112.99	112.15	100.49	103.19	98.291	101.26	103.67	100.85	108.35	91.307	109.81	104.29	111.39	99.087	107.41	97.292	105.36	111.6	101.22	108.27	109.08	100.47	105.85	95.253	102.62	102.38	110.85	112.86	98.267	104.47	103.82	107.43	105.03	109.44	115.02	101.95	110.79
110.69	108.45	109.42	115.73	108.62	102.5	110.71	99.666	118.96	106	105.69	108.8	110.15	111.1	98.66	112.44	120.1	109.2	107.33	117.38	106.05	113.47	97.688	117.75	104.18	101.88	104.36	103.83	109.98	107.92	115.83	107.82	116.51	105.98	118.85	109.24	110.26	107.66	98.747	107.39	102.48	113.14	106.41	108.28	104.97	108.81	110.36	104.44	105.57	109.1
108.38	106.26	113.28	104.88	104.78	98.302	114.31	111.08	107.15	112.53	115.25	101.45	100.64	116.16	111.73	105.88	110.43	106.18	124.23	111.26	106.26	107.96	113.39	112.6	111.96	106.28	104.44	105.43	110.89	102.94	110.08	108.91	115.43	103.8	105.19	119.54	111.41	118.8	113.92	105.41	104.1	114.63	102.21	112.51	107.65	110.9	103.01	109.62	106.64	100.92
97.239	103.89	106.83	97.463	96.882	99.87	112.86	97.304	96.172	102.16	99.799	98.112	104.66	101.15	111.82	99.613	102.36	96.713	101.23	98.591	101.34	103.33	96.382	101.67	104.88	104.84	96.525	100.65	101.17	98.854	105.32	96.117	90.267	101.16	90.698	107.12	108.01	99.943	100.24	94.479	91.524	101.79	101.46	97.19	102.14	107.84	98.374	98.819	96.222	96.269
111.44	112.39	104.8	106.08	105.75	109.48	116.58	107.52	113.81	97.49	115.84	111.06	106.34	102.01	115.27	109.02	100.3	111.98	107.09	108.18	105.84	114.7	109.7	116.83	111.29	112.39	101.95	112.82	114.32	106.82	107.63	110.27	96.498	108.85	106.82	109.53	107.84	103.98	109.96	105.72	112.71	106.28	113.17	110.05	103.2	111.01	112.7	106.49	108.16	107.7
109.26	101.49	102.11	98.878	96.445	100.05	110.98	108.4	106.91	100.55	105.06	107.32	97.486	103.68	100.84	86.35	95.284	101.78	107.52	97.575	107.26	111.82	102.36	106.03	100.08	98.852	105.38	95.777	98.46	101.38	101.26	106.61	105.15	102.18	97.475	103.13	100.09	98.977	100.94	105.63	97.73	101.75	101.73	102.23	102.53	103.31	104.9	106.7	102.91	106.34
90.502	92.884	101.26	97.91	94.499	98.675	104.71	102.04	98.035	97.686	95.489	104.71	93.053	91.169	102.11	100.29	95.735	93.101	100.95	99.795	105.71	102.27	96.12	96.49	93.357	100.3	92.916	93.564	100.72	93.526	96.204	102.01	101.34	92.591	94.463	89.62	90.835	97.163	99.144	92.476	95.787	101.62	99.85	97.779	97.913	98.744	90.473	86.973	97.106	99.682
115.57	112.59	113.28	104.81	110.28	110.07	109.51	101.61	110.56	109.34	110.91	108.95	103.82	112.59	104.94	110.37	104.07	110.06	105.12	110.27	107.29	109.4	108.99	122.84	107.01	104.19	119.02	104.49	117.49	107.77	107.02	106.35	109.05	109.55	115.46	106.03	108.66	104.04	110.98	102.86	107.8	109.34	106.22	107.56	112.85	104.9	110.27	112.64	117.47	109.25
95.817	101.02	106.16	107.09	96.463	104.36	103.74	97.492	97.608	106.24	97.891	110.1	101.94	106.86	97.844	95.945	95.6	95.913	96.622	100.29	108.82	109.82	96.871	106.56	103.8	99.821	103.25	99.786	104.51	93.316	101.78	95.151	94.355	104.03	101.08	96.571	100.85	106.64	104.09	98.08	93.056	104.85	93.136	95.024	98.873	96.665	94.143	100.57	90.154	105.2
94.749	99.692	101.34	98.393	105	102.68	104.85	99.28	99.95	104.17	106.91	97.566	111.25	104.94	102.21	105.56	101.96	100.68	100.38	99.467	103.67	104.33	99.055	95.961	99.289	97.079	102.65	105.34	107.16	102.06	97.725	113.72	93.387	100.93	107.03	105.4	96.594	101.81	99.975	111.03	96.652	102.73	103.69	106.52	104.63	100.69	105.73	97.452	107.38	106.37
109.63	104.41	107.19	113.09	109.28	109.89	115.69	113.41	99.788	104.1	103.61	110.78	100.92	104.87	115.65	107.46	112.98	104.64	112.73	112.41	113.21	96.475	114.56	110.33	102.93	112.15	99.044	99.011	109.1	112.14	104.01	111.54	104.36	113.12	115.46	104.96	110.73	103.15	109.74	103.03	105.97	112.37	102.87	104.89	104.84	108.34	110.19	105.89	106.46	113.98
102.9	98.708	103.27	109.6	110.3	103.72	110.34	104.37	103.62	101.56	102.43	103.39	102.24	107.55	101.34	98.25	107.93	95.031	116.85	107.73	101.7	105.43	98.24	108.33	106.79	108.42	106.21	108.61	107.52	100.57	107.24	101.75	105.9	110.76	97.877	103.08	103.97	109.65	110.74	105.57	103.46	108.24	109.05	108.33	103.53	114.92	104.64	111.83	104.71	111.29
101.2	102.87	105.03	108.14	109.13	108.33	118.45	104.53	99.981	113.03	100.83	104.76	112.75	106.35	105.9	102.67	104.66	108.4	110.36	115.63	105.38	101.81	101.51	107.78	97.179	115.28	103.03	102.18	111.94	108.16	105.76	114.96	109.32	104.15	96.117	106.28	103.38	100.05	103.12	115.61	104.05	109.77	105.64	108.21	106.45	110.82	101.46	106.28	108.69	105.94
102.93	106.62	109.29	99.063	95.46	105.57	89.662	104.29	108.01	104.57	109.2	99.424	111.4	98.575	98.663	103.21	108.94	110.78	118.68	102.42	98.454	107.64	107.61	96.815	99.898	110.79	101.77	109.92	102.74	100.96	101.45	104.01	102.88	107.76	104.84	112.66	103.7	109.02	102.08	122.69	103.68	102.27	97.786	106.59	109.54	108.97	111.48	105.69	103.89	109.54
103.38	109.81	104.7	104.49	117.69	101.24	99.672	112.42	99.467	105.62	105.39	110.64	93.848	117.44	111.34	99.674	115.04	109.27	105.94	111.89	109.07	109.93	105.85	98.41	106.11	105.68	110.14	116.8	105.79	113.07	111.8	97.121	98.488	110.65	110.22	103.57	103.09	117.78	107.85	110	95.864	105.72	111.21	111.42	112.22	99.768	106.88	106.48	107.55	103.92
95.132	108.79	100.88	101.7	106.92	99.817	96.011	99.537	101.76	96.407	108.56	105.02	97.108	100.12	106.5	109.9	97.155	107.42	104.75	107.22	99.767	101.79	98.412	96.438	99.131	104.18	103.78	98.267	102.56	101.97	105.29	103.77	105	95.392	105.67	99.907	93.898	100.26	97.156	106.8	103.25	102.94	102.77	99.977	97.733	104.51	111.55	92.361	107.88	97.322
91.498	102.78	100.93	109.27	104.95	104.15	99.458	97.74	100.57	106.18	97.033	104.79	101.41	95.752	103.57	92.484	100.02	101.88	99.812	104.47	102.2	103.84	113.06	103.12	105.02	99.847	108.11	101.7	98.227	106.41	102.31	110.04	110.28	100.84	99.918	105.15	98.522	108.96	108.45	101.36	106.11	107.12	102.25	104.17	101.73	106.2	102.13	105.12	109.89	103.93
105.36	105.04	107.84	115.58	107.69	106.59	104.12	112.41	111.75	103.72	110.11	113.87	102.84	105.48	104.95	106.98	96.562	102.51	102.08	98.504	107.35	100.86	106.08	109.99	115.98	105.96	108.87	104.8	107.97	103.6	95.826	114.88	110.98	105.09	103.35	104.51	99.009	104.99	102.89	107.79	98.08	98.013	106.11	111.96	102.59	119.81	99.008	106.79	101.77	103.81
100.18	97.05	94.613	104.85	102.91	103.52	97.364	97.137	93.212	94.172	93.294	93.863	92.552	92.4	91.314	99.334	101.55	96.977	97.386	91.89	90.393	99.548	91.459	93.483	92.695	99.363	98.488	96.494	109.24	100.33	97.702	98.148	94.948	94.285	93.096	98.181	96.819	104.24	105.67	104.08	99.13	97.599	100.89	94.467	104.67	91.941	96.389	105.67	103.06	98.549
101.13	108.11	101.16	111.12	105.63	110.35	111.7	116.81	103.29	112.21	118.82	118.61	105.56	119.93	122.06	105.56	109.58	109.91	114.7	113.14	108.77	113.38	105.43	110.79	113.97	105.91	112.54	108.7	109.34	106.28	119.08	115.31	106.65	103.14	111.86	115.04	108.52	112.35	110.97	111.11	111.94	105.65	116.55	109.8	112.29	107.82	112.88	106.34	109.95	115.18
114	102.07	101.23	111.82	108.2	106.09	104.57	104.27	100.28	108.83	105.07	101.52	101.83	115.76	101.07	106.57	104.35	106.82	110.25	106.68	108.08	109.77	102.67	108.12	109.6	107.2	102.07	102.99	106.33	110.93	104.69	109.9	118.91	113.13	117.29	109.91	116.6	105.9	105.2	96.153	109.14	114	107.91	104.47	98.703	109.35	98.822	111.04	110.26	102.37
115.65	109.91	109.54	108.48	106.04	104.66	113	105.27	106.21	112.26	108.51	116.02	107.39	113.31	111.93	106.23	114.87	107.59	118.04	118.59	110.82	112.67	117.89	107.96	102.65	104.88	114.79	107.33	109.07	107.91	109.82	115.11	111.6	114.22	103.78	109.51	112.53	111.17	103.52	113.47	106.38	115.74	110.83	107.98	113.45	108.72	111.63	112.36	107.36	103.66
109.8	113.12	106.26	105.38	109.95	109.97	104.31	108.59	107.8	115.78	113.04	109.66	105.84	104.02	105.63	100.41	118.84	105.93	109.8	101.1	107.71	104.31	108.33	115.53	107.87	113.17	101.34	106.23	112	111.41	109.35	113.76	113.7	106.43	108.06	113.85	101.77	106.52	106.87	109.4	115.73	104.27	113.49	111.75	107.57	106.82	110.16	106.19	108.87	109.42
98.024	98.854	98.676	98.39	98.796	99.537	97.389	103.85	104.36	98.757	104.64	96.66	94.309	102.9	99.161	98.616	103.95	102.16	98.61	98.198	100.26	102.34	107.05	101.29	101.71	107.9	106.53	101.84	96.486	96.098	111.56	106.64	105.22	99.836	101.02	95.807	105.27	101.86	105.25	108.84	97.517	102.66	105.05	104.68	98.532	97.116	104.81	94.476	100.76	103.85
108.45	112.78	109.34	108.4	107.47	110.16	102.4	105.45	103.36	114.54	108.32	112.96	113.9	112.28	106.48	110.87	116.72	103.39	106.66	108.69	105.06	104.19	106.51	123.42	104.3	108.92	109.28	111.86	108.25	107.6	114.05	108.06	110.48	111.12	117.15	110.96	116.26	111.66	107.18	117.34	119.93	117.9	112.17	109.91	117.24	111.98	116.42	113.34	113.81	107
98.348	105.79	95.073	107.11	97.527	98.498	105.13	96.281	96.556	93.817	108.31	106.28	105.71	94.406	102.15	100.5	97.636	96.308	104.97	102.38	95.284	96.243	106.42	87.207	102.55	105.41	104.88	103.63	94.912	98.044	107.84	105.94	94.426	106.14	102.83	113.15	95.942	105.22	102.25	99.455	104.88	98.384	104.54	97.372	97.923	106.69	97.247	96.498	100.58	97.971
115.83	103.72	109.12	109.79	96.427	107.4	106	96.406	108.94	110.61	107.67	106.25	107.14	103.75	99.033	103.02	104.53	105.27	102.49	103.89	110.87	108.78	101.18	107.77	109.74	107.2	110.05	112.52	106.25	103.54	116.15	109.9	103.48	107.98	107.71	103.83	106.7	100.71	116.03	114.02	113.01	106.86	112.6	115.4	102.9	111.67	111.82	115.14	103.19	104.72
104.53	110.01	103.59	112.3	103.51	107.49	100.45	119.15	110.16	104.25	102.02	117.27	112.93	111.01	107.23	99.87	112.78	109.18	106.24	108.35	116.56	108.68	109.22	111.41	109.26	111.75	109.07	106.06	115.03	111.95	109.83	95.875	98.951	105.16	105.38	105.86	107.26	114.83	110.07	109.93	104.34	112.28	107.93	110.43	117.92	98.854	106.69	107.07	106.91	103.42
97.684	99.387	111.04	102.64	110.5	109.27	103.15	110.17	96.219	104.83	107.51	101.69	104.46	101.47	103.19	103.85	116.84	101	107	117.85	111.73	103.33	102.98	106.38	106.12	104.83	112.19	112.18	104.51	102.05	94.86	100.22	102.12	103.89	101.9	102.28	102.22	96.931	112.5	107.03	109.42	106.52	103.23	106.15	98.886	102.95	108.77	105.3	99.6	103.59
101	108.23	111.21	100.44	100.36	100.32	110.62	104.83	103.81	94.242	100.65	103.2	109.67	101.82	99.6	106.67	104.69	105.62	106.73	103.12	102.3	107.09	114.2	108.16	112.67	104.02	107.57	102.7	111.5	107.32	103.52	109.81	101.11	106.91	111.79	95.852	104.63	113.66	108.97	103.22	102.21	106.73	97.129	110.95	100.67	111.83	107.24	100.48	113.72	107.15
107.36	116.5	103.88	109.93	104.95	104.63	104.55	107.18	110.36	114.16	108.59	103.32	104.15	99.796	104.89	106.7	117.42	107.47	115.51	109.83	113.74	113.22	106.61	107.89	110.22	113.6	117.48	107.86	103.49	111.07	115.01	114.65	111.1	114.66	105.39	109.62	106.33	116.63	107.59	116.38	109.38	113.78	112.8	114.37	114.83	115.19	103.93	115.33	97.833	107.47
106.9	111.84	104.96	101.13	108.22	101.09	102.02	105.41	105.39	125.64	111.7	104.33	111.22	109.42	111.19	104.38	112.57	112.35	104.48	101.12	113.19	110.35	108.44	120.7	107.81	105.73	102.51	106.65	102.57	103.14	107.21	107.66	107.33	117.79	104.97	105.5	104.28	114.78	104.94	114.52	111.11	106.66	104.99	115.63	104.36	110.48	109.91	102.22	108.46	109.26
97.742	96.867	99.428	101.94	102.73	93.211	94.964	100.29	97.898	97.809	98.96	103.29	98.203	110.68	106.58	99.176	102.31	96.239	100.51	92.906	100.48	103.89	102.78	100.86	100.75	106.1	100.49	105.73	95.205	99.735	96.616	96.573	96.269	111.55	104.39	104.06	97.085	99.958	101.58	87.409	94.686	90.176	102.89	98.109	102.22	90.399	94.199	102.54	102.94	99.987
97.341	103.24	102.35	100.88	103.82	100.85	95.094	95.781	97.598	101.26	101.24	97.251	100.83	96.617	111.4	102.58	90.098	95.098	98.145	96.129	106.98	104.31	86.843	102.69	95.018	97.491	89.436	104.82	101.37	113.12	101.86	106.07	105.21	98.496	100.59	105.89	102.04	102.01	104.46	101.96	107.2	100.65	98.454	101.99	102.48	92.422	105.13	103.11	98.381	108.24
106.69	114.03	103.89	112.87	108.46	98.692	103.41	109.8	102.94	105.77	100.91	112.5	108.12	106.56	105.56	106.85	105.78	109.3	106.06	109.07	104.47	102.61	108.2	100.53	98.122	105.3	99.953	103.29	108.79	112.29	105.9	101.43	107.81	108.15	102.62	109.85	107.84	100.49	109.73	104.13	109.37	111.43	99.346	101.25	106.92	108.78	102.48	113.33	101.98	97.816
105.61	98.144	109.03	107.93	104.37	108.1	100.63	101.94	103.23	102.71	103.74	106.79	109.64	107.64	107.91	109.72	111.03	103.45	98.207	105.65	104.09	100.88	101.08	97.172	96.872	101.72	112.05	111.41	101.74	97.828	107.77	107.64	103.67	104.46	110.16	103.98	102.66	104	115.93	104.03	105.65	103.6	106.72	101.86	104.72	106.85	102.45	106.94	93.395	104.46
107.94	109.07	106.96	104.8	104.41	104.53	109.97	106.07	107.63	110.87	106.58	105.14	104.46	103.25	109.78	103.6	108.83	116.94	99.613	109.62	100.63	109.43	116.56	110.95	109.82	106.26	99.632	99.681	112.64	112.42	104.88	103.34	109.24	108.89	100.93	101.19	106.34	103.95	114.45	106.98	105.94	99.918	98.776	104.81	96.379	105.08	99.15	104.38	110.61	111.11
105.42	107.14	106.21	109.13	105.19	114.09	107	109.82	110.92	112.29	102.43	102.95	107.81	116.32	107.77	97.964	101.68	103.1	110.12	105.39	106.37	105.88	101.33	105.79	104.81	99.466	111.04	95.538	110.87	101.18	112.89	114.88	109.66	98.242	106.28	109.93	109.79	107.18	115.87	108.21	107.58	103.27	108.09	103.54	103.76	111.12	105.77	111.2	112.93	104.99
104.41	109.57	105.88	102.86	97.594	112.67	99.583	108.56	106.92	104.03	103.09	116.67	111.48	109.76	109.64	110.84	102.34	104.16	104.66	97.815	111.01	101.57	105.41	101.4	111.76	113.11	102.04	109.26	102.2	106	111.45	108.1	105.25	106.8	105.66	110.08	97.914	105.84	109.84	107	110.16	106.14	102.4	107.13	107.45	102.26	105.79	103.67	98.857	102.97
95.076	92.744	99.357	103.33	95.404	100.02	99.557	100.42	92.23	99.248	98.741	93.144	99.456	93.193	102.15	89.753	99.103	104.31	96.257	103.65	98.587	97.885	97.765	93.107	96.256	101.02	90.59	105.46	105.59	97.637	99.996	95.699	96.524	99.662	102	102.03	89.003	100.74	101.28	93.492	103.19	98.914	97.482	93.479	95.431	100.27	96.095	102.99	106.84	106.62
104.3	103.21	100.98	104.7	98.87	105.09	107	105.52	112.85	99.213	102.46	103.35	107.78	107.19	100.5	105.96	106.9	106.21	107.17	97.887	97.83	108.04	102.57	106.29	100.68	101.85	109.53	103.22	97.789	101.37	115.8	109.25	112.26	103.35	97.682	102.26	104.04	114.59	102.72	108.38	106.12	105.92	104.34	102.48	113.43	112.22	110	104.7	103.42	99.687
102.07	111.51	99.455	110.4	106.33	116.83	102.17	112.07	111.88	107.62	114.66	111.54	110.19	107.77	114.23	105.3	107.11	108.5	115.11	107.24	107.65	110.4	111.07	113.1	105.59	102.33	104.65	111.14	116.02	111.18	112.9	112.42	112.46	111.69	113.3	111.51	112.18	97.413	105.86	103.08	108.53	109.76	112.01	111.33	118.78	107.92	105.48	110.55	110.93	107.42
102.19	117.57	102.6	101.76	109.63	104.59	110.68	104.68	109.19	101.5	109.31	115.71	97.861	99.395	110.11	107.52	113.49	106.08	102.97	117.9	107.02	99.794	105.3	109.42	100.29	106.77	100.1	105.03	114.95	115.32	102.71	103.65	109.08	101.82	109.08	99.747	108.29	104.07	100.19	102.31	114.54	97.019	98.018	108.7	101.3	101.41	110.06	102.47	102.24	107.11
104.27	95.37	106.43	103.72	90.721	100.72	98.036	97.848	96.576	97.18	100.74	102.61	87.113	101.09	92.811	102.25	92.732	101.82	99.853	105.46	101.78	97.617	100.61	91.524	96.377	109.73	99.891	101.62	98.46	92.53	94.846	104.02	96.978	94.612	94.764	96.199	90.24	95.529	95.534	101.26	99.062	104.04	100.72	98.977	99.311	91.499	100.86	92.127	102.35	101.64
110.22	108.54	110.38	112.42	110.21	114.66	106.74	107.44	105.28	109.24	113.55	106.2	113.82	114.24	109.31	109.57	103.04	111.4	108.62	112.89	106.3	117.68	109.06	117.96	103.13	110.27	110.24	105.78	112.29	100.66	111	99.605	106.95	106.89	112.23	105.8	99.104	116.26	110.89	109.64	110.69	99.648	109.17	99.684	107.98	110.04	99.166	102.77	105.08	108.33
99.558	106.97	112.33	102.22	107.61	108.59	106.02	106.26	107.02	96.568	99.116	97.859	102.83	98.762	113.1	104.74	105.17	102.4	103.39	108.53	105.42	108.5	108.73	105.47	107.4	102.37	99.884	110.7	101.51	103.99	102.59	109.12	98.595	106.73	106.87	97.585	105.02	104.12	118.01	112.56	110.97	101.59	107.77	98.454	106.99	114.56	107.84	100.84	99.221	102.31
115.58	102.72	115.59	104.31	115.77	108.71	104.93	106.93	108.78	101.45	100.03	106.27	108.88	106.72	107.98	103.29	113.41	104.47	114.51	108.78	103.8	114.85	113.92	98.634	110.62	107.55	106.66	115.63	104.49	112.51	109.38	104.82	113.89	104.84	109.24	112.09	101.09	108.83	101.07	104.71	109.84	98.734	111.3	109.54	111.69	106.96	112.45	111.67	109.12	103.28
100.29	101.67	99.795	99.354	104.77	104.51	104.51	99.887	93.364	98.708	103.06	98.439	95.643	99.079	101.23	97.524	92.219	104.3	105.3	97.794	97.865	101.07	101.06	102.38	93.588	109.31	92.836	95.784	105.33	103.67	96.888	96.502	97.332	100.58	101.51	96.306	96.995	99.272	100	94.81	101.57	98.762	94.277	99.802	102.91	104.59	101.92	89.902	105.86	107.77
106.65	104.68	115.77	117.05	114.43	120.5	111.31	118.37	112.19	115.7	114.59	110.32	100.88	109.99	111.94	104.61	115.86	111.96	109.81	110.17	112.44	108.93	113.63	105.85	117.3	116.14	111.45	114.69	114.3	113.32	108.59	114.04	110.89	109.35	114.36	113.21	113.06	112.72	109.94	108.6	107.54	112.87	108.95	114.93	107.98	100.28	107.87	112.45	108.27	112.82
103.09	109.61	114.16	110.6	104.3	113.64	107.87	101.32	113.32	108.1	116.24	112.53	109.12	101.26	103.09	110.79	101.02	110.24	119.8	110.92	102.64	112.79	106.56	110.39	104.8	107.17	112.28	106.7	104.4	108.91	106.12	104.62	106.5	100.88	107.51	114.07	104.07	103.27	107.66	108.33	108.63	107.03	108.69	110.52	109.51	105.47	103.78	112.71	98.292	110.04
110.17	101.8	114.02	111.45	106.05	106.38	113.35	108.66	99.849	104.29	103.57	110.68	105.66	108.98	106.96	107.69	105	112.56	106.97	106.87	106.75	101.85	103.71	102.84	108.38	105	100.09	107.13	103.18	97.726	100.9	102.44	109.13	105.53	106.86	111.72	104.94	108.08	105.85	101.8	102.86	106.03	102.24	106.73	104.13	107.87	100.14	108.65	106.28	107.55
96.574	94.479	99.197	93.006	98.876	94.75	96.836	97.493	96.745	92.113	94.456	97.284	105.04	100.73	89.766	95.907	101.7	92.066	95.276	95.691	102.88	97.147	107.83	93.01	100.92	100.04	98.658	85.466	102.24	103.23	97.941	98.184	90.17	93.306	100.86	91.435	100	87.548	101.6	100.72	99.617	105.6	101.15	96.631	96.982	99.649	99.705	103.29	95.27	100.19
103.03	99.385	110.13	103.32	93.239	106.55	102.09	99.04	113.28	101.22	111.21	108.54	107.59	105.27	107.6	103.64	111.5	105.24	105.91	103.08	103.75	111.47	106.76	109.71	106.79	116.38	104.51	101.11	117.71	122.02	111.41	106.11	107.52	101.6	103.66	102.36	107.94	110.89	102.52	103.58	108.8	111.57	100.02	105.8	107.03	107.51	110.93	106.35	102.62	100.47
110.41	107.08	105.25	107.9	102.57	117.59	105.47	108.08	115.26	103.58	111.69	103.36	111.76	115.18	103.82	105.04	119.83	99.089	110.71	114.87	109.89	99.6	105.33	107.73	114.07	106.33	105.78	112.62	103.37	106.02	110.37	107.1	106.25	104.58	104.77	108.31	109.06	109.33	102.67	117.27	107.21	100.67	107.97	116.62	98.962	112.81	114.05	112.75	101.72	104.44
95.214	109.02	102.86	98.346	107.21	99.421	104.24	107	91.247	102.88	105.84	101.5	108.73	106.63	104.21	107.1	97.883	111.09	101.24	109.54	113.03	114.18	101.22	97.316	100.85	104.33	107.51	103.03	115.19	105.24	105.22	98.621	103.59	106.37	104.89	112.07	112.28	105.19	112.16	104	107.54	113.84	98.29	109.13	98.455	107.51	96.723	110.75	114.33	108.45
110.96	111.69	110.61	112.6	104.68	110.78	111.33	108.71	109.38	107.87	106.46	111.6	108.05	108.23	108.09	107.01	111.4	103.24	106.85	102.5	99.386	120.71	103.36	103.72	107.19	106.81	107.8	114.63	100.51	114.42	104.03	97.837	103.97	112	112.84	118.82	105.48	111.62	108.79	112.04	105.86	111.87	101.58	110.25	110.55	108.71	113.7	114.46	114.82	97.065
102.19	112.8	110.76	98.115	101.75	115.94	104.57	101.54	103.15	108.74	108.96	100.73	109.25	109.65	106.81	106.54	103.72	113.07	102.07	100.21	105.26	103.06	108.24	102.15	108.45	100.51	102.3	98.074	103.88	109.73	102.49	108.71	106.39	108.87	105.25	104.42	107.48	111.24	105.74	101.09	103.61	110.2	106.78	102.86	108.27	99.52	117.45	102.85	99.813	113.16
109.03	97.753	106.28	107.11	110.49	112.37	108.11	98.959	104.19	102.96	96.261	109.3	98.136	111	103.02	113.69	103.59	104.99	108.81	99.286	110.79	101.69	102.44	112.76	110.77	102.39	102.44	95.217	113.78	103.95	101.37	103.71	102.63	110.58	110.97	113.61	96.239	106.4	107.82	110.32	98.056	111.46	106.08	105.72	105.82	105.73	105.47	105.58	101.16	104.91
109.19	104.96	105.67	100.21	94.997	104.74	110.77	95.142	91.788	94.06	100.59	101.19	105.03	105.81	101.21	110.86	98.811	98.828	101.46	96.717	103.55	110.03	96.751	105.28	95.311	96.116	98.711	101.96	98.852	94.845	105.57	97.248	102.94	111.9	109.28	104.16	101.37	98.947	100.22	101.53	106.98	108.98	103.07	103.04	97.389	95.875	102.42	98.569	107	100.99
105.9	101.12	104.47	103.66	111.4	101.91	109.04	103.85	106.45	113.68	111.98	104.51	98.075	102.26	96.982	108.38	109.21	108.16	103.29	107.05	107.05	110.15	107.66	106.94	106.15	111.69	105.36	107.96	104.34	105.12	110.16	112.72	96.833	103.4	102.51	116.47	113.17	110.54	104.29	107.8	112.97	104.74	108.44	107.12	102.68	109.93	109.89	111.13	113.49	114.85
114.1	120.48	109.15	115.42	108.78	108.8	112.24	107.64	108.2	112.91	108.48	92.048	104.82	114.29	108.91	106.54	111.35	105.41	108.08	110.38	104.97	104.17	111.29	104.98	113.12	116.44	110.95	111.71	109.91	102.88	109.32	107.68	103	102.03	110.24	104.1	105.58	104.72	105.4	111.51	114.03	105.37	107.89	116.82	104.61	99.943	109.57	110.23	110.76	109.01
109.38	107.26	109.36	113.75	106	110.74	105.77	106.76	99.676	107.67	104.31	105.48	107.84	101.75	111.34	108.42	105.86	116.1	103.45	104.14	109.07	105.36	104.38	108.51	103.96	118.45	105.45	110.87	112.36	110.65	111.12	108.8	117.92	110.23	110.53	111.12	99.657	109.88	111.47	116.54	99.165	105.67	117.63	114.61	114.82	105.62	97.264	116.59	112.7	102.26
97.203	100.94	93.732	99.039	104.1	97.509	95.74	97.835	98.584	94.701	96.256	89.794	97.491	90.826	110.76	97.289	99.934	97.132	99.331	101.89	97.187	97.296	108.18	96.174	88.23	107.07	99.511	95.13	96.709	93.343	91.899	91.755	100.36	95.848	96.301	97.583	96.447	96.121	96.207	98.668	103.29	89.871	101.3	100.17	98.017	96.486	97.01	108.48	99.019	109.85
108.01	103.64	108.56	95.9	103.28	103.04	102.29	103.84	100.8	104.85	102.53	100.33	100.57	101.77	109.08	108.37	95.798	111.15	105.98	106.47	108.54	108.38	105.44	109.15	109.82	104.7	102.17	101.84	104.92	106.02	108.02	107.79	109.29	107.51	107.23	103.06	105.28	108.67	114.18	109.36	105.6	109.88	105.61	98.156	110.32	109.31	113.29	108.94	100.42	111.17
106.34	111.81	112.81	110.04	107.5	106.16	104.69	104.14	106.7	100.7	105.24	111.39	94.476	102.69	106.28	108.81	110.51	118.23	103.86	102.81	105.52	101.69	108.82	108.88	107.53	107.71	111.55	110.41	110.9	111.6	105.02	105.3	112.84	102.33	102.34	106	104.16	104.11	107.68	106.55	112.08	102.46	102.4	108.75	107.21	107.68	109.67	105.91	110.45	107.58
114.26	101.41	109.88	104.4	102.07	114.02	109.05	110.96	105.14	101.21	108.99	104.38	101.82	110.09	114.42	107.93	110.76	101.74	109.66	110.93	111.07	109.22	103.88	107.34	114.62	108.42	95.299	111.5	111.44	113.6	109.05	104.62	112.53	105.48	113.45	103.6	107.84	111.3	104.57	114.17	100.35	112.64	102.72	112.31	107.61	111.04	96.31	95.623	105.81	104.36
104.82	100.75	98.096	107.43	98.952	99.447	102.44	101.02	106.76	114.94	107.18	109.9	113.35	101.03	97.68	101.03	100.97	98.861	105.31	103.17	107.76	104.55	107.25	100.41	106.32	107	104.61	99.451	108.12	104.5	97.05	106.3	119.39	106.47	104.8	103.53	104.28	109.81	105.13	105.43	97.399	106.84	96.463	105.96	107.84	101.16	104.73	118.33	112.68	108.19
105.67	112.84	105.63	106.06	107.55	101.31	111.98	108.55	102.92	100.8	105.85	109.96	98.887	105.42	108.67	94.461	106.67	103	106.28	116.06	106.59	113.7	109.77	109.65	100.06	111.09	110.9	98.633	103.88	106.97	106.01	106.19	107.71	108	104.42	117.07	104.8	100.98	109.99	98.289	113.71	105.03	108.83	100.44	108.06	96.506	104.88	107.8	104.66	100.84
104.63	104.92	105.34	102.6	109.91	118.24	104.04	104.75	115	102.23	107.37	107.82	101.41	107.9	113.74	109.41	106.87	105.18	103.59	108.99	107.22	108.31	111.8	110	113.16	110.17	107.26	101.43	115.32	113.61	104.86	103.9	109.48	107.25	109.93	109.24	105.01	104.86	100.56	117.41	110.2	111.84	110.95	108.41	107.85	114.07	106.43	105.79	111.49	109.16
100.75	90.247	100.75	95.102	105.15	99.876	104.52	107.25	101.34	98.313	94.33	94.04	100.78	95.136	97.68	100.33	106.23	102.98	98.766	97.539	100.47	96.749	108.87	93.983	95.657	107.2	93.632	104.57	100.15	92.479	89.856	90.504	99.477	100.55	96.279	102.15	102.8	95.724	105.38	100.54	100.54	102.36	86.846	96.844	99.466	101.53	97.04	95.476	101.67	105.67
102.24	105.92	100.32	102.57	98.124	106.65	100.1	97.583	101.64	86.048	101.69	110.48	100.71	106.24	94.717	96.314	101.52	101.14	103.71	99.539	97.508	95.273	104.79	103.28	99.442	97.837	105.16	100.15	103.01	105.59	102.1	93.892	94.442	97.328	96.041	103.84	100.63	100.54	100.67	100.83	98.719	96.223	102.02	108.81	98.84	104.18	91.151	100.57	104.28	109.62
99.091	98.353	96.906	102.36	96.454	102.11	100.25	98.079	103.55	103.84	94.579	99.712	105.88	99.811	96.873	97.149	102.52	109.07	108.96	108.58	98.061	106.05	91.904	98.166	96.484	105.86	96.416	92.284	98.84	105.2	105.81	100.26	101.24	106.39	91.562	101.61	100.33	96.9	103.78	102.98	99.15	110.39	99.697	97.429	96.73	103.87	98.149	103.3	101.77	87.087
119.35	108.12	106.47	105.47	107.74	100.31	110.09	110.64	109.37	108.95	108.18	113.32	104.05	100.31	106.11	110.79	122.86	118.26	105.3	106.59	107.48	109.38	109.73	106.37	104.27	99.98	115.71	101.47	108.05	103.29	112.78	103	104.53	110.75	105.85	110.04	114.34	109.48	107.15	103.47	117	106.86	109.09	106.54	110.17	111.18	109.86	104.51	103.35	109.35
106.68	99.316	101.16	101.31	103.91	101.55	96.033	99.081	101.29	97.405	100.05	103.5	101.81	102.69	97.603	104.89	96.731	94.174	111.74	112.42	103.43	97.755	99.979	108.92	102.44	107.49	103.77	97.616	97.722	102.15	97.876	102.39	106.9	84.64	107.49	100.12	97.252	101.63	97.309	100.4	105.27	112.49	106.89	104.72	98.117	108.49	103.89	100.8	102.09	106.1
108.12	104.36	105.5	111.64	104.81	101.26	103.13	111.3	104.38	104.12	109.39	108.86	112.87	108.63	108.4	118.68	107.33	105.28	97.88	100.41	98.18	103.35	105.14	109.98	101.63	112.32	110.08	112.05	102.46	108.86	113.53	96.143	96.233	118.22	104.76	106.65	106.27	103	107.95	94.094	104.56	105.79	113.78	104.12	105.72	104.12	102.19	105.38	105.22	102.84
104.34	109.99	115.5	97.601	111.96	107.11	103.96	107.37	107.08	115.57	102.03	113.45	103.71	108.97	113.41	109.17	106.73	105.78	107.61	106.09	110.74	103.2	112.77	108.18	105.32	113.1	105.09	109.51	112.3	108.86	112.66	105.15	117.3	112.54	111.91	105.31	114.81	108.02	108.74	114.35	105.82	115.73	110.44	108.9	118.48	104.63	104	107.62	105.37	107.86
105.13	108.97	104.31	107.74	99.719	102.57	106.72	108.24	108.97	108.26	103.59	108.96	107.89	105.26	112.61	100.68	112.59	103.51	109.05	102.73	110.81	107.32	108.21	106.65	105.39	112.53	112.6	110.04	111.74	109.5	105.2	105.46	114.52	108.33	102.71	105.06	111.31	114.23	116.04	112.06	99.755	112.4	111.07	101.86	105.38	104.17	113.11	109.5	100.48	103.89
114.92	107.1	105.78	103.21	112.61	107.51	100.86	102.27	103.35	100.65	114.22	101.71	99.877	110.66	106.43	104.59	97.179	103.73	110.31	113.01	99.329	102.68	106.58	114.37	105.91	101.86	104.88	99.407	101.61	104.82	103.61	111.53	101.93	108.1	111.63	104.87	100.55	105.95	101.72	96.492	117.38	97.588	111.33	98.308	112.84	103.48	104.64	96.455	107.93	111.84
94.057	104.14	101.88	102.85	107.74	104.77	107.1	108.71	103.97	97.405	100.27	101.95	109.83	101.69	111.59	101.84	102.04	98.259	103.1	105.65	98.973	101.23	99.789	100.05	105.09	108.23	103.49	106.72	101.31	97.967	104.21	100.77	101.45	100.06	98.205	101.72	105.89	111.98	95.856	104.39	104.05	101.32	106.55	102.11	106.91	110.29	119.36	104.77	94.79	97.604
100.83	95.055	99.416	93.971	100.94	95.826	97.85	89.919	91.468	108.27	98.943	101.61	90.75	98.135	97.344	97.355	97.487	105.77	95.779	101.22	99.46	108.9	94.393	95.387	99.374	86.765	110.46	96.583	95.475	97.395	103.39	94.036	91.535	99.731	104.1	97.144	105.16	96.221	99.229	98.826	97.986	95.283	101.73	102.8	100.76	92.147	102.75	86.291	88.971	93.762
101.36	105.47	108.14	99.153	102.84	104.22	108.33	97.572	103.98	109.1	99.621	103.89	97.161	110.53	109.23	108.47	108.38	99.206	106.28	109.57	104.73	105.07	100.53	104.65	103.52	112.66	112.18	99.246	110.4	108.5	108.06	106.57	105.53	105.85	100.18	114.06	104.05	101.49	101.69	105.13	101.17	112.54	97.169	109.49	103.81	106.69	99.45	115.49	107.29	108.63
96.48	111.85	99.927	97.382	95.793	97.8	96.967	100.38	94.399	101.2	102.38	109.01	100.36	100.12	107.13	96.238	94.681	104.85	93.071	97.874	103.22	96.519	97.445	105.45	103.55	102.44	103.33	100.26	108.03	105.8	97.45	103.88	97.053	93.025	100.74	96.51	98.967	105.71	106.81	98.732	103.7	97.667	103.32	97.405	99.225	101.51	101.9	104.75	99.392	100
88.254	103.23	102.42	105.7	99.213	110.54	104.15	108.93	105.42	112.54	113.6	112.87	109.95	103.05	104.65	105.61	104.52	98.942	108.58	102.39	105.13	102.62	105.7	108.83	109.17	102.28	110.97	94.714	114.82	112.24	104.84	113.08	115.17	96.309	103.06	100.84	97.363	100.99	106.29	104.64	102.2	105.82	102.8	101.76	98.394	107.2	103.96	99.015	101.03	103.95
105.36	112.89	104.9	104.82	101.98	98.964	104.51	106.58	111.5	108.32	103.2	109	104.96	109.14	101.54	107.74	102.76	115.96	100.82	97.341	103.77	103.25	110.95	98.534	105.18	103.99	102.99	99.95	104.14	99.216	98.122	98.955	107.94	107.65	109.59	100.02	109.12	105.9	106.09	104.46	108.55	100.67	104.69	102.16	101.48	110.17	103.3	108.91	104.59	109.55
118.27	105.89	113.16	114.96	106.63	106.33	108.21	116.56	115.72	107.09	107.86	106.74	104.2	102.74	123.11	108.31	112.19	110.67	109.76	111.13	113.67	127.59	102.97	104.87	106.39	108.75	105.9	109.77	111.15	104.28	107.98	104.77	110.07	107.35	114.16	121.25	113.93	110.96	115.5	106.31	113.12	113.54	114.44	104.99	111.49	110.39	107.56	110.8	103.95	114.64
97.942	105.83	105.33	112.7	108.64	112.7	107.53	105.59	106.71	99.981	106.16	107.04	110.36	109.64	113.98	104.43	114.23	106.04	107.36	109.88	106.04	105.64	108.25	103.61	105.5	104.69	99.611	104.9	106.46	105.08	108.37	109.32	105.88	101.49	99.569	109.04	109.94	109.37	105.52	111.41	104.5	99.704	108.08	106.62	102.57	107.99	99.713	107.92	102.17	105.14
107.33	101.05	106.46	105.83	103.35	101.08	105.67	108.98	103.31	104	108.58	108.99	109.89	108.71	108.07	103.56	101.3	116.32	113.85	107.87	113.13	100.49	95.521	110.87	105.56	111.19	109.2	100.45	107.34	104.88	100.7	103.8	108.49	107.03	110.57	107.31	102.35	106.55	107.61	110.05	100.79	102.41	104.55	109.96	108.54	99.435	101.67	112.05	109.98	108.95
113.48	100.64	112.51	100.37	108.36	97.855	110.87	113.29	110.44	92.172	104.05	107.91	106.59	97.097	108.39	98.639	112.51	105.24	113.9	108.81	105.34	97.387	108.58	95.063	115.3	95.377	113.59	95.868	109.06	100.94	107.78	105.49	109.47	100.7	97.943	95.525	109.62	100.32	104.71	107.42	110.24	115.06	111.47	113.44	109.85	113.56	104.59	100.86	104.74	113.11
100.8	106.84	105.23	97.162	105.73	104.14	97.118	108	104.66	101.84	103.71	95.313	101.76	95.972	104.11	99.163	103.53	100.21	105.37	99.274	105.66	102.94	103.92	100.91	112.51	98.127	100.68	106.86	97.111	101.63	103.15	103.87	106	97.61	105.81	101.55	106.8	110.47	110.9	105.87	102.53	101.36	103.89	104.37	96.189	106.55	105.79	100.54	101.38	101.29
103.43	112.15	105.51	107.08	111.11	109.82	111	99.542	105.37	105.1	102.67	102.85	99.985	101.61	103.23	116.05	106.64	112.15	104.32	113.62	101.14	104.62	110.12	111.34	111.54	114.14	103.79	103.66	97.343	99.451	102.34	103.42	100.91	108.38	100.84	103.04	106.35	112.6	109.3	110.81	100.2	99.552	106.89	101.74	101.42	100.8	113.27	108.87	104.19	99.583
103.8	112.7	105.57	113.04	106.78	114.28	100.89	112.08	108.72	107.2	106.71	104.07	108.87	108.66	103.37	101.79	105.84	108.08	105.69	109.76	111.61	106.95	117.13	108.95	111.37	105.23	105.32	112.35	108.59	104.68	116	114.18	106.6	108.64	101.29	107.26	108.95	107.56	111.29	117.34	102.32	107.51	100.76	112.39	107.6	109.4	105.95	106.01	110.93	103.97
101.19	98.921	116.72	108.67	117.21	94.94	104.65	102.59	108.04	116.76	104.84	103.87	106.51	107.27	110.91	106.98	110.11	109.23	106.73	113.47	102.47	109.69	105.56	110.65	112.43	103.71	111.4	106.48	110.7	105.22	102.56	101.7	101.21	110.85	111.04	113.79	106.79	112.07	100.9	114.17	104.98	100.93	111.04	108.03	109.17	99.938	105.38	115.25	120.56	105.98
108.31	99.722	102.41	106.14	105.7	106.81	106.91	106.1	100.86	97.979	110.92	110.39	107.85	106.1	105.84	102.47	105.26	110.29	108.91	115.8	114.41	108.48	104.31	103.74	102.91	103.57	100.23	103.06	109.25	96.944	107.72	100.03	104.06	105.99	106.69	118.19	111.79	100.99	113.87	101.56	103.93	106.51	108.82	95.934	105.36	108.34	102.9	102.94	110.74	103.87
105.73	102.1	99.91	97.873	100.68	98.996	101.96	94.666	99.45	100.16	98.058	103.86	108.37	100.2	97.994	96.357	97.065	90.378	99.953	98.143	104.19	99.615	101.54	101.36	104.96	98.316	99.526	108.12	92.795	100.51	109.42	99.318	100.25	98.512	101.36	102.18	100.12	99.153	98.031	102.72	108.51	100.9	96.732	96.335	101.76	105.72	93.582	103.81	97.228	99.423
104.77	101.56	100.54	115.37	102.03	100.44	99.525	110.44	106.63	100.55	105.51	103.16	100.13	104.63	106.74	105.36	99.6	103.31	100.86	110.38	118.39	112.16	113.66	101.5	99.534	99.097	108.15	103.94	105.17	102	108.72	111.02	110.92	109.29	103.96	103.34	104.01	107.79	105.45	99.784	108.05	102.75	106.07	105.44	107.34	96.984	95.932	98.714	95.221	105.84
114.65	106.4	109.76	111.43	107.6	105.1	112.22	107.63	101.87	113.42	106.39	110.89	107.69	123.5	110.22	104.82	112.3	111.86	110.01	108.07	113.31	113.59	108.05	115.39	107.15	107.75	112.78	106.7	100.05	114.97	102.06	114.56	111.08	109.05	110.18	108.66	112.47	104.71	116.29	103.22	113.31	106.95	111.31	103.94	110.64	116.71	106.15	111.53	102.76	108.41
103.12	107.94	110.39	111.14	99.923	108.29	107.28	107.23	110.6	108.28	105.34	104.35	104.23	109.03	114.38	109.59	108.79	106.36	102.54	104.44	110.64	108.58	108.7	112.32	105.83	107.17	105.43	105.39	103.7	103.79	109.51	109.25	109.8	111.96	104.08	112.04	113.79	111.13	108.77	101.66	98.957	108.65	110.81	107.28	115.32	111.45	109.68	103.62	107.16	118.84
110.26	108.06	106.15	98.905	109	108.91	104.08	109.82	104.79	100.59	113.37	97.998	111.04	112.48	105.35	114.89	116.32	115.58	106.91	109.86	103.19	104.03	109.22	113.89	110.68	108.8	111.63	109.42	99.016	110.14	112.97	108.66	107.19	109.06	108.22	114.19	112.39	106.75	106.28	107.73	110.82	113.04	111.68	108.23	112.29	112.4	107.73	106.85	114.47	99.995
93.086	96.66	99.047	97.5	101.78	102.76	105.36	103.25	94.74	97.921	100.62	100.41	100.99	98.979	105.94	104.16	93.319	92.553	105.08	111.65	95.934	109.72	91.933	103.62	102.13	99.99	105.49	97.814	104.16	99.072	97.618	101.23	99.188	109.72	104.46	102.4	99.073	99.927	99.72	92.935	105.88	109.35	98.517	98.773	98.868	99.281	98.73	94.556	95.831	99.913
102.54	104.98	107.09	109.49	108.49	95.689	104.55	111.35	108	103.93	101.24	95.267	113.84	101.3	109.23	99.324	97.871	104.25	111.27	99.729	106.66	102.24	100.38	97.587	111.27	108.1	106.2	107.21	106.65	102.08	112.33	103.81	103.71	109.66	102.78	109.01	101.58	120.9	112.54	115	112.86	107.42	106.07	111.99	111.51	108.49	112.31	98.739	105.53	109.23
110.49	115.03	117.02	109.39	108.57	105.34	109.72	112.29	111.07	104.86	114.9	109.63	110.8	105.24	105.64	108.27	110.77	107.2	103.36	111.01	111.01	104.61	107.92	110.62	104.64	111.61	106.14	106.73	102.27	107.71	113.97	106.37	106.2	109.21	116.67	102.73	114.43	102.81	102.92	108.05	111.68	108.12	108.6	104.05	107.5	112.52	107.73	110.78	105.81	104.86
108.21	99.263	111.57	114.16	102.16	105.45	109.49	99.263	103.25	104.06	103.86	106.33	107.35	106.18	107.22	107.22	101.5	111.53	100.63	104.61	103.36	102.1	109.36	97.347	104.72	105.32	110.61	101.81	108.11	107.46	106.19	107.38	107.17	105.03	108.5	105.11	103.7	107.2	103.04	101.7	106.94	107.94	106.58	108.61	105.34	101.63	104.61	106.24	105.9	106.96
108.81	113.03	107.51	105.17	109.13	97.988	100.49	106.22	101.34	99.367	104.05	110.98	104.31	108.59	105.61	103.04	108.86	104.78	108.46	103.56	110.41	109.36	106.85	100.65	100.3	111.74	114.8	108.17	109.25	98.211	100.96	107.21	101.98	102.83	108.44	105.79	102.91	102.88	104.46	109.72	101.51	106.37	108.66	99.595	104.51	104.99	115.22	100.03	102.76	102.37
105.4	96.8	92.424	94.908	102.29	98.537	99.635	100.17	100.29	99.451	98.702	91.845	99.487	98.106	100.89	98.147	97.708	102.88	93.065	93.432	94.047	93.693	98.171	102.88	101.37	96.79	97.75	98.424	98.063	98.129	94.978	92.394	92.196	101.97	90.828	99.192	95.934	104.49	105.26	103.86	102.73	102.48	93.895	107.32	93.39	102.17	96.398	102.64	101.19	102.96
92.574	100.66	95.396	96.507	91.096	105.2	95.968	97.412	105.51	94.544	95.535	105.9	98.353	98.611	94.566	103.21	103.06	95.724	98.313	104.62	88.607	85.966	100.4	99.815	94.309	106.62	95.357	99.685	98.235	91.992	103.71	96.34	98.539	99.717	100.44	103.18	98.323	99.914	95.762	96.491	93.649	97.726	102.99	101.66	98.974	97.889	96.161	100.05	97.875	91.703
104.78	105.16	114.63	110.45	108.42	101.54	107.83	109.17	113.9	95.902	105.8	109.47	105.92	105.03	110.27	114.15	100.84	107.41	104.27	104.95	106.39	105.46	112.97	107.53	103.19	100.04	106.09	108.27	101.49	110.54	105.94	99.048	107.92	97.805	105.18	110.51	109.55	108.85	115.74	105.47	108.54	106.02	114.51	105.51	101.8	104.82	102.84	111.62	107.85	98.202
102.44	99.612	104.37	99.161	96.87	103.07	98.237	94.039	104.81	102	100.19	104.58	95.913	87.448	103.02	100.02	93.441	90.87	100.09	94.651	93.397	107.46	96.997	103.46	97.35	94.778	93.891	99.336	105.77	89.104	91.5	102.25	94.295	99.282	104.07	108.57	94.098	101.75	95.292	97.223	100.18	97.992	103.29	91.293	101.37	101.21	102.03	100.37	103.29	92.367
112.35	105.6	105.63	104.29	110.08	109.03	111.82	109.49	106.01	112.05	107.9	110.53	119.78	108.73	109.11	106.69	110.53	97.895	114.29	105.29	104.33	114.98	106.14	107.54	108.57	115.45	119.79	112.24	113.51	110.24	110.53	112.96	109.5	107.51	111.64	113.53	115.65	102.17	107.16	113.39	104.53	112.37	112.65	115.14	114.12	121.82	113.03	110.49	107.75	110.07
102.65	95.723	107.08	101.42	114.39	102.09	109.31	94.603	96.432	109.74	108.9	106.45	107.56	110.98	103.35	108.13	111.04	102.7	106.96	102.51	103.49	109.4	105.32	107.4	100.81	103.35	105.84	112.59	106.34	108.14	107.6	102.1	107.45	112.47	108.09	105.9	108.7	111.32	99.735	104.14	105.5	98.122	101.48	109.13	107.02	101.63	102.93	105.41	106.32	107.58
107.85	110.4	105.47	117.35	102.95	115.86	115.71	112.1	114.38	115.74	105.13	106.78	100.47	107.57	110.17	110.74	112.41	106.79	107.82	106.79	99.841	111.13	109.18	111.08	108.23	108.57	111.84	109.52	114.67	118.09	114.22	111.58	113.44	110.21	110.44	109.73	110.49	109.6	112.63	115.24	115.01	104.06	118.8	114.07	112.27	120.18	108.84	109.29	116.89	105.1
108.68	104.14	116.59	108.66	114.01	105.55	107.96	116.48	111.91	113.99	101.92	104.88	109.06	105.43	108.38	114.5	114.22	116.91	99.476	113.37	110.61	108.85	111.49	110.78	98.015	107.72	106.58	111.62	114.98	102.8	104.92	106.11	102.65	110.08	109.34	107.8	110.79	113.57	112.71	112.56	112.64	110.19	111.6	115.75	113.5	101.98	107.95	107.57	118.39	112.62
104.86	113.28	102.81	107.68	115.49	106.83	116.85	112.4	109.65	109.35	109.98	99.756	105.95	109.16	103.02	111.8	106.13	116.1	104.48	103.2	109.84	102.62	111.9	101.39	107.75	97.19	112.95	107.04	101.03	108.2	112.46	107.51	100.2	107.16	101.15	111.06	106.89	100.66	104.55	104.64	103.55	110.46	109.83	113.01	106.55	105.22	105.28	114.41	101.84	101.1
103.4	101.93	105.48	109.15	105.64	106.38	104.67	103.91	101.31	106.44	105.62	106.09	112.11	109.4	101.25	104.23	110.89	108	101.21	99.435	98.733	107.22	106.69	103.99	107.9	99.807	100.5	100.03	104.37	106.48	105.93	106.98	117.79	106.69	105.39	104.69	108.15	106.2	102.28	107.89	107.64	105.56	108.17	105.51	104.39	93.903	106.94	99.469	104.24	114.3
100.02	112.56	93.967	106.06	108.75	102.5	102.95	102.82	101.29	104.49	104.99	104.16	109.95	111.63	96.024	96.725	102.68	109.43	107	106.52	105.21	105.33	112.01	105.59	108.72	110.4	97.848	97.754	107.88	110.8	113.34	98.626	103.79	109.78	101.49	107.45	111.2	103.19	109.48	103.85	101.72	102.32	108.14	107.46	109.95	109.83	108.49	111.9	100.52	95.452
96.029	108.86	97.79	97.574	101.06	104.16	105.28	108.68	101.06	98.379	97.673	95.532	107.06	96.277	104.92	108.95	96.556	95.57	106.61	99.836	106.63	107.39	94.93	102.19	108.98	95.436	100.08	104.07	103.73	93.73	103.75	98.925	100.93	92.585	100.95	98.922	97.388	108.71	99.644	105.24	101.91	99.174	96.003	96.39	103.68	100.79	100.56	100.86	97.967	104.67
114.03	105.83	107.42	109	109.87	106.32	99.812	108.21	111.9	106.89	111.51	101.66	109.76	104.88	114.35	107.95	105.98	111.04	104.39	115.06	103.8	107.58	107.61	109.52	113.72	102.62	110.64	108.37	107.18	113.6	116.99	111.62	112.1	108.67	105.82	112.18	110.85	105.27	113.17	109.98	104.92	116.33	106.81	108.42	106.7	102.48	113.76	107.02	109.03	108.54
112.2	97.458	108.61	109.86	106.21	110.7	111.83	103.72	110.3	103.19	107.8	117.66	113.17	111.78	110.53	110.11	100.34	105.36	103.41	112.56	105.05	118.36	112.64	99.732	112.89	101.85	114.85	108.92	106.5	116.01	108.62	112.46	102.2	101.69	108.09	106.8	116.41	99.385	104.77	109.86	104.89	108.14	112.86	103.3	106.88	106.2	113.86	104.74	98.582	111.36
109.51	110.19	103.07	114.46	112.92	107.47	101.48	108.78	108.59	105.91	105.07	103.75	97.196	103.72	107.04	101.88	110.66	98.942	106.55	100.79	103.74	109.8	99.426	93.297	100.38	101.48	113.42	108.83	104.17	103.62	116.48	99.042	97.634	109.02	106.98	109.95	104.65	102.7	104.87	113.53	108.42	101.25	101.2	111.61	106.1	106.68	101.61	105.82	107.54	106.96
109.59	99.331	106.19	98.245	102.01	106.95	99.981	107.34	101.72	112.02	94.363	107.84	106.31	102.68	101.51	102.23	106.03	97.527	112.39	113.43	103.22	102.62	104.29	105.99	100.53	113.08	104.85	108.3	105.4	108.69	105.74	116.63	102.45	113.97	102.75	97.681	102.61	102.51	101.61	100.69	108.85	109.84	101.23	105.45	106.29	104.3	103.89	108.77	107.24	106.43
102.71	101.38	100.77	107.97	116.06	101.09	109.5	107.16	109.16	97.649	100.97	105.17	103.44	112.22	109.3	114.99	105.89	101.78	103.27	108.28	109.63	112.19	102.88	105.12	100.48	106.72	103.28	101.16	116.6	108.1	102.13	103.18	94.452	101.62	102.39	113.06	104.36	106.51	110	107.6	108.15	102.16	99.193	106.95	93.396	112.49	108.33	106.59	108.85	108.77
112.86	89.488	108.32	109.75	105.68	105.7	96.88	104.23	104.92	110.25	105.73	112.62	107.04	101.87	100.73	112.4	99.655	108.69	114.06	98.798	108.66	102.88	107.41	110.92	106.56	107.46	108.55	113.46	107.96	98.298	109.69	111.2	112.34	98.079	102.18	106.72	104.03	98.047	101.78	97.719	103.56	114.24	102.71	100.11	101.35	101.75	106.62	113.92	100.02	101.53
113.05	103.08	107.88	113.1	102.71	110.37	109.45	108.65	106.76	103.25	110.33	105.48	103.24	112.54	103.73	104.14	107.61	102.14	109.1	107.06	107.33	104.45	105.9	111.86	98.965	100.76	110.65	105.72	114.21	104.18	106.63	105.74	111.99	108.52	104.84	108.43	100.91	103.24	105.73	107.26	116.64	102.97	109.16	102.67	104.87	105	107.41	104.19	107.48	113.38
114.9	106.99	107.58	107.96	113.41	113.18	104.73	105.49	114.63	105.06	110.62	104.11	110.07	99.496	100.29	110.01	106.22	102.55	105.31	106.46	108.23	111.59	113.15	112.15	115.8	102.24	111.87	99.014	110.6	109.07	105.85	113.93	109.72	101.35	107.99	113.26	105.33	111.72	108.87	108.35	115.86	98.883	112.27	118.58	112.41	115.01	108.87	107.76	106.17	112.62
109.31	107.21	110.58	110.56	108.56	112.89	113.32	106.64	110.41	115.07	109.68	107.92	106.7	101.12	109.51	112.64	105.06	104.79	107.24	114.1	111.41	108.04	107.53	107.7	110.45	98.47	112.25	116.2	110.06	103.22	109.52	104.8	115.31	118.12	112.03	103.33	112.22	105.1	107.5	106.93	110.22	122.05	105.74	104.86	109.22	104.47	108.64	100.56	108.64	102.06
104.37	102.39	108.84	98.589	111.96	110.01	113.82	104.75	114.82	101.14	109.37	110.98	110.19	105.47	115.25	104.25	110.7	105.3	109.24	105.62	107.52	110.9	117.23	104.29	102.32	108.01	107.38	111.24	106.29	109.4	118.25	103.93	103.13	113.17	115.25	115.28	105.98	107.51	114.21	104.72	116.09	106.12	104.02	105.98	106.19	110.01	115.03	110.34	105.05	114.99
111.09	114.04	102.33	102.83	111.41	101.08	111.82	103.28	113.33	110.73	101.03	113.01	109.73	99.369	105.93	110.22	101.49	96.497	112.4	104.75	110.18	111.17	104.72	102.26	102.1	100.94	115.1	113.09	101.61	103.51	112.65	105.81	109.87	99.536	100.07	104.37	103.81	101.06	100.04	104.7	104.41	107.48	112.74	106.11	102.9	98.263	105.5	107.22	103.1	109.1
106.41	101.84	106.9	109.38	101.93	120.08	101.54	105.91	107.31	110.84	98.749	110.69	106.1	100.75	101.57	110.66	102.13	107.44	98.048	94.91	113.55	104.86	106.04	111.37	108.53	102.74	107.31	99.036	107.43	107.95	106.94	107.05	104.9	116.65	93.888	106.41	111.79	107.74	101.84	100.11	106.45	105.65	108.27	110.06	102.11	102.36	109.98	113.9	107.17	106.11
115.5	115.23	112.21	110.17	120.14	122.03	105.13	107.97	112.01	109.36	107.24	109.39	112.74	104.83	113.73	116.35	113.32	120.51	113.06	116.36	110.55	114.03	106.12	103.31	120.34	109.85	107.13	106.61	110.58	107.78	107.5	113.17	114.67	103.32	108.34	109.84	108.49	108.15	102.91	107.85	105.01	102.77	112.06	109.34	104.54	122.27	111.5	108.75	107.95	111.93
96.773	95.464	101.27	104.71	94.22	99.038	99.501	97.279	100.99	103.66	96.19	98.322	97.021	102.32	94.17	97.509	104.14	97.978	103.67	96.557	99.089	98.403	98.096	103.9	98.297	105.14	101.64	100.99	96.059	105.38	111.8	106.39	95.139	98.254	102.17	101.07	98.923	101.2	103.48	102.62	105.16	96.955	110.57	91.962	95.124	95.149	98.29	93.768	99.874	100.46
105.45	111.39	100.84	114.08	108.79	113.85	107.67	102.79	98.746	103.96	103.28	108.29	113.59	97.867	106.49	115.48	115.36	106.7	109.73	116.04	111.24	102.52	104.18	104.49	104.44	109.99	102.47	110.93	107.15	102.95	109.69	105.81	112.39	97.97	108.29	108.74	101.12	107.8	108.58	104.86	100.7	102.4	110.51	105.02	108.01	108.23	106.85	103.53	99.724	104.66
103.22	111.68	104.17	101.77	105.63	108.59	99.685	104.9	102.19	115.61	102.8	113.46	110.82	104.05	99.723	119.22	101.59	106.18	103.41	98.589	101.76	104.81	105.89	105.27	105.11	103.14	109.13	109.51	108.67	107.66	100.28	102.42	101.98	105.21	105.78	111.7	109.97	101.83	102.64	105.7	105.28	101.48	111.05	120.77	104.28	103.94	109.55	105.84	99.872	106.69
94.029	97.32	100.47	101.4	94.255	95.022	93.716	100	96.92	103.22	95.566	86.762	98.066	101.97	102.67	92.837	106.73	98.7	98.945	97.098	94.705	97.785	97.453	104.94	98.74	113.21	96.087	103.92	91.748	88.994	103.65	95.754	93.855	100.82	86.956	94.83	107.37	92.604	96.432	102.61	107.87	98.197	88.431	110.57	102.66	99.476	91.945	102.53	98.485	106.98
104.43	106.08	112.49	106.09	99.3	104.63	108.46	101.71	102.71	101.14	107.96	104.14	103.95	101.52	102.93	111.21	103.18	106.67	111.48	98.405	117.25	106.97	97.204	108.18	108.58	96.481	106.74	109.21	94.513	108.03	114.74	106.52	103.79	105.02	103.99	108.65	100.89	97.408	112.56	98.092	108.75	105.86	103.05	100.45	112.96	107.1	106.27	102.36	110.44	101.13
112.07	106.65	108.59	107.87	113.6	105.48	107.83	108.91	111.71	101.75	113	106.79	108.4	105.96	106.89	112.34	111.53	111.95	111.48	106.66	102.93	109.57	110.84	103.53	121.04	107.2	108.35	110.03	103.26	104.34	103.08	105.3	113.47	112.22	110.69	118.92	116.82	108.28	103.3	111.77	106.97	102.36	104.31	108.49	108.53	117.29	112.83	110.8	105.89	115.16
105.82	107.22	105.7	114.1	103.83	111.96	96.507	111.01	113.29	105.97	110.57	111.99	103.08	108.36	110.52	108.61	112.23	110.54	116.07	106.37	104.75	103.97	107.68	104.52	108.73	102.61	110.59	107	105.51	113.49	110.65	103.86	108.12	118.1	107.62	109.21	111.72	108.62	110.73	109.68	108.33	110.91	107.22	101.37	103.66	111.37	109.11	110.93	108.49	108.65
100.92	94.863	94.788	100.59	102.02	90.188	98.754	100.54	94.837	93.401	92.871	100.39	92.11	98.708	94.238	97.907	87.919	102.39	93.895	105.26	94.826	101.5	102.88	93.075	96.92	106.62	100.78	97.896	89.957	101.47	100.82	90.196	95.42	100.87	91.217	87.09	103.57	94.331	103.35	97.293	94.325	104.61	99.94	102.82	97.966	96.16	95.434	102.11	99.385	101.93
97.283	97.892	101.47	99.807	104.32	105.4	101.4	93.892	97.723	105.1	102.53	101.47	100.2	94.521	102.65	94.643	97.445	99.248	103.04	100.5	98.811	95.356	102.74	92.306	97.035	107.84	95.631	103.89	102.18	105.28	101.03	96.653	105.74	99.141	99.49	100.32	96.907	101.52	102	101.15	100.47	92.234	101.98	92.639	103.26	104.89	97.184	101.04	101.34	102.31
90.398	92.631	104.17	93.368	100.77	108.09	99.404	105.12	90.167	101.72	101.98	96.431	101.1	99.556	103.87	101.84	100.09	101.53	89.471	96.949	94.138	92.379	106.53	106.55	92.918	102.85	107.93	101.68	98.989	92.454	107.35	92.718	102.82	99.509	102.05	98.034	93.194	97.584	106.36	105.73	102.92	95.387	108.24	101.24	104.56	102.05	97.506	108.56	99.631	114.06
105.81	107.56	106.07	95.906	107.7	107.54	106.78	104.87	102.16	110.81	107.21	109.69	106.03	102.52	116.43	115.66	108.86	111.29	103.31	94.076	110.9	106.8	95.639	103.8	105.3	108.89	101.59	105.42	104.01	106.11	118.68	113.59	111.18	106.27	103.54	107.32	106.25	106.53	101.16	105.53	106.82	100.35	107.78	99.818	110.89	108.57	103.87	105.88	112.66	111.15
115.15	108.95	102.71	103.65	115.49	96.831	109.06	108.16	107	106.89	109.2	98.053	106.12	111.14	100.47	96.587	104.29	100.94	107.87	105.6	108.81	117.68	110.32	105.99	104.66	107.66	102.97	109.18	104.18	100.86	108.19	112.78	109.14	112.65	106.35	106.9	103.78	107.34	100.95	107.93	103.64	101.79	102.85	98.345	110.42	106.43	103.17	105.09	109.09	104.87
109.9	111.33	103.47	103.58	101.53	103.61	113.31	112.96	111.53	113.92	107.04	103.06	104.22	100.49	110.18	109.61	100.92	105.13	113.35	102.39	114.24	96.965	105.45	101.93	108.91	97.765	104	105.38	101.83	101.28	118.25	99.084	106.91	102.83	105.48	112.19	110.69	103.47	98.222	108.47	105.89	108.87	107.27	106.08	107.12	104.61	107.55	103.66	111.22	104.98
112.19	109.11	100.79	104.76	112.74	109.57	114.59	97.304	107.89	101.66	108.45	110.91	101.54	107.98	100.82	105.81	106.46	108.54	103.18	109.27	101.69	105.89	111.1	103.3	110.61	105.22	113.72	112.8	102.15	108.41	95.722	105.04	108.03	113.22	102.86	101.71	106.44	103.27	104.41	103.8	110.5	101.72	102.77	108.44	103.82	105.69	106.75	105.76	104.89	110.06
96.068	102.18	101.47	96.94	101.19	99.148	103.7	103.82	106.83	113.85	110.09	107.45	105.56	109.4	108.2	106.5	108.92	110.67	102.01	104.63	102.91	102.58	109.06	115.93	105.02	104.49	115.18	111.37	99.584	102.36	101.12	105.08	103.12	109.11	104.6	110.72	107.8	109.48	102.55	109.22	103.76	111.01	112.54	103.61	110.42	115.51	94.11	106.79	111.01	108.78
103.52	109.59	104.42	106.8	109.84	107.76	110.84	100.09	103.87	95.903	101.78	98.801	113.52	109.62	105.25	105.24	108.58	109.82	110.33	103.14	100.46	105.39	111.65	100.04	100.04	116.42	99.593	98.158	107.57	107.86	101.83	112.81	109.97	111.62	109.85	108.48	108.78	103.95	109.72	103.33	109.09	103.63	98.214	107.8	103.56	104.98	102.47	108.67	97.644	100.14
110.71	110.57	101.76	101.11	101.44	104.51	104.77	99.414	104.91	109.11	98.648	99.645	104.68	91.58	91.264	99.516	106.94	98.572	98.596	100.46	103.52	108.62	93.323	101.93	101.64	98.246	95.861	106.45	101.17	98.18	94.903	94.353	102.28	94.652	105.85	109.82	99.425	105.37	108.52	101.85	101.74	97.296	105.88	97.677	99.881	100.39	98.898	95.402	106.11	96.814
101.52	109.09	103.61	104.15	109.15	109.97	105.15	112.81	92.014	102.66	103.95	99.427	105.91	104.15	113.5	101.89	108	117.46	102.91	107.14	107.07	108.41	97.638	109.34	107.51	108.93	106.71	114.56	102.29	109.53	103.3	114.66	112.01	102.49	105.4	120.33	106.8	104.81	96.01	99.561	104.26	109.83	99.521	105.37	105.19	104.18	107.09	109.38	104.9	113.52
101.28	92.25	92.929	106.24	101.62	112.23	91.979	93.07	99.083	98.886	101.76	93.86	100.51	99.145	96.893	102.19	93.331	98.101	93.035	97.652	99.511	93.649	98.371	100.62	96.838	98.698	98.868	86.332	98.568	95.697	102.28	101.2	100.93	105.14	103.8	97.811	97.311	96.572	103.7	93.282	101.16	97.513	97.966	93.504	100.4	94.372	100.38	94.19	102.93	92.143
108.99	109.26	113.76	106.15	99.434	113.64	110.43	107.29	106.79	109.78	109.89	109.22	104.89	114.35	104.26	105.69	117.74	113.32	104.53	111.36	102.97	104.32	105.85	100.21	103.08	107.22	109.87	106.45	105.82	104.53	102.65	102.38	117.67	105.58	114.75	106.53	106.16	109.67	106.66	106.23	110.17	107.79	111.09	108.12	105.85	112.33	99.614	100.8	109.63	110.9
102.13	108.8	108.8	109.29	116.37	102.17	113.59	109.89	103.16	108.27	103.56	102.89	107.63	102.15	105.05	107.76	107.6	104.74	107.44	111.29	111.72	109.64	102.81	109.69	104.24	104.74	114.16	105.25	103.32	107.39	103.92	105.04	114.64	106.96	119.14	109.79	112.6	106.99	117.67	111.53	102.06	105.02	111.01	104.32	110.4	112.25	115.16	104.69	108.57	102.11
99.295	96.897	87.966	98.982	95.902	97.175	101.59	100.11	108.96	102.07	91.74	95.19	101.94	109.95	98.129	105.07	94.073	99.304	91.203	97.823	95.474	92.78	97.267	93.333	97.386	94.672	93.742	97.072	104.23	103.99	94.404	92.69	94.986	97.991	99.055	100.28	104.71	92.071	107.54	101.97	96.41	102.32	100.74	104.29	94.742	104.07	104.86	93.317	91.343	101.37
115.09	112.07	103.26	109.43	100.35	100.73	105.79	104.67	105.74	102.28	112.23	104	104.32	107.25	103.54	101.66	100.18	114.34	103.53	97.551	112.66	109.98	113.56	106.84	102.42	113.3	103.63	111.11	113.11	100.95	100.03	102.53	114.27	107.01	109.44	104.51	103.85	106.51	103.66	106.6	103.92	96.94	108.06	105.7	109.42	109.94	103.02	111.81	103.46	101.82
95.535	93.288	100.79	102.34	95.82	110.55	96.292	89.297	102.73	102.07	97.621	99.001	103.88	100.7	101.18	91.187	105.07	94.068	94.977	99.811	97.478	95.554	101.81	100.59	111.04	95.19	107.28	100.87	94.12	102.24	110.22	101.12	101.02	107.36	95.504	103.49	100.46	107.13	96.525	100.66	96.888	103.62	107.35	98.003	100.06	102.2	101.06	102.17	97.503	106.03
113.35	109.77	104.51	102.68	113.15	103.59	109.07	118.4	108.74	107.96	108.56	105.12	111.5	108.02	101.77	105.17	105.26	111.18	106.28	104.3	109.28	106.48	106.89	108.79	104.29	103.33	113.01	105.31	108.46	106.08	97.696	102.35	107.04	114.5	114.41	109.01	102.66	106.32	112.45	99.665	109.98	113.95	107.72	98.226	109.91	101.18	112.23	107.37	117.18	108.84
121.57	105.8	106.43	108.32	109.47	108.49	104.07	108.22	107.99	107.23	111.04	103.88	103.81	111.16	104.37	111.29	113.41	102.61	105.16	104.73	106.11	107.2	102.23	108.66	107.06	108.18	103.86	114.5	105.71	108.17	105.95	100.95	98.323	113.77	98.26	114.3	105.08	100.23	107.41	114.46	107.6	105.15	100.65	105.92	105.42	109.32	101.92	104.93	113.21	111.86
106.02	97.991	103.27	96.724	97.239	105.22	105.95	101.23	105.81	93.356	100.24	99.991	100.59	101.09	106.23	99.755	106.21	101.91	88.709	113.7	104.38	104.67	99.808	99.514	99.328	105.31	92.744	99.994	100.51	96.011	96.11	98.208	110.34	98.73	95.128	104.46	96.922	108.33	105.85	100.31	105.31	97.655	96.227	102.83	101.2	101.8	99.817	103.33	100.9	100.73
101.94	99.484	91.419	104.66	100.09	98.206	102.69	102.99	95.791	95.49	101.26	98.13	100.08	101.85	100.13	100.56	103.32	97.851	108.62	97.015	107.61	90.818	111.71	97.723	91.408	100.81	101.66	101.7	108.08	100.1	94.722	110.43	92.484	94.111	97.254	100.31	101.17	92.256	102.9	104.07	103.72	105.66	106.91	102.27	103.26	99.647	98.421	100.05	105.79	97.289
114.38	108.65	109.26	112.72	109.69	107.12	103.3	114.62	110.49	110.63	106.14	111.65	106.97	111.86	110.77	99.917	114.54	104.79	107.71	113.52	115.46	110.23	108.01	104.48	110.29	109.89	103.44	110.12	105.71	104.79	109.01	110.32	109.35	101.95	110.65	99.446	105.53	109	107.48	104.81	109.24	102.9	107.77	101.68	103.3	114.83	106.29	108.55	104.27	107.61
99.754	104.09	106.94	107.51	110.77	102.94	111.82	115.9	111.13	100.42	110.85	110.94	103.67	108.75	106.76	114.98	116.05	100.36	109.27	107.39	110.79	104.06	104.39	106.99	107.52	101.03	110.51	115.91	103.44	107.66	108.39	106.77	109.39	107.65	118.61	108.04	109.61	110.24	102.64	107.2	111.13	102.92	107.71	108.55	113.87	112.5	116.32	110.67	108.25	99.669
111.82	108.19	115	109.05	113.3	102.69	105.2	110.37	106.76	101.84	107.38	107.19	108.61	104.94	97.771	98.251	98.796	104.19	108.37	103.19	108.89	98.8	98.378	108.57	110.12	104.08	102.54	106.74	104.31	110.24	102.77	103.68	104.6	100.31	100.5	104.32	107.91	111.16	103.11	105.15	104.59	102.16	102.96	108.4	98.655	101.48	101.76	109.85	98.725	107.68
106.87	104.01	103.14	112.36	105.26	113.17	103.79	116.76	104.81	107.96	110.24	108.19	103.63	109.93	100.73	107.4	112.9	112.95	107.82	113.38	108.77	101.95	111.46	108.09	114.31	105.16	113.53	102.19	107.92	110.92	103.24	109.49	111.36	116.4	97.64	111.35	109.16	109.02	103.67	109.07	106.52	114.52	101.94	114.69	98.041	114.6	107.1	103.26	112.25	109.82
97.291	95.784	100.09	99.549	98.55	91.353	99.931	101.58	98.469	98.088	94.199	99.259	90.258	95.947	98.732	110.15	95.422	102	108.11	98.378	100.78	100.82	103.17	105.55	99.822	92.358	91.94	98.959	108.1	104.18	106.19	98.311	98.77	105.08	98.538	104.24	107.06	97.874	102.37	102.07	101.83	100.59	101.83	101	106.77	97.779	103.77	100.45	99.979	96.32
102.45	105.16	102.59	104.96	105.69	109.25	117.67	112.08	105.98	102.89	103.19	109.81	110.87	110.16	94.683	108.21	110.82	104.16	107.19	112.2	103.95	114.09	107.81	103.52	102.2	103.63	106.05	112.84	96.426	99.099	103.25	109.18	103.09	103.8	105.61	103.3	112.14	105.3	98.882	106.14	119.57	108.26	107.95	95.927	102.52	104.95	114.84	99.402	110.65	107.16
100.76	105.78	98.593	95.834	95.001	99.313	92.914	93.314	104.31	95.896	100.76	97.861	87.835	94.971	97.879	99.696	95.144	93.316	98.474	100.3	99.67	90.998	94.2	91.242	96.227	95.71	94.799	100.63	101.1	99.052	106.79	108.12	98.599	99.433	112.13	96.757	98.573	98.465	100.71	86.072	105.37	93.935	96.582	96.965	100.82	106.15	97.655	99.171	99.374	97.322
110.7	111.91	108.09	105.62	111.99	104.33	108.72	110.77	113.68	104.47	108.06	103.54	104.53	115.87	113.62	108.5	113.19	117.47	111.42	109.9	108.46	108.87	109.45	106.91	103.09	107.74	119.18	101.36	106.86	108.33	100.4	105.8	105.9	107.94	109.12	112.61	111.54	109.17	102.7	108.66	103.75	115.88	103.31	108.64	105.36	110.37	96.984	115.35	106.96	105.03
103.82	113.48	103.82	114.49	99.344	113.43	109.96	107.87	104.38	102.79	115.29	103.63	105.17	102.3	109.4	101.92	103.25	99.463	98.06	110.46	103.15	100.47	96.364	104.39	117.18	109.82	98.631	109.29	108.36	103.88	104.55	111.81	111.73	105.2	110.23	109.89	105.67	103.71	107.33	112.41	100.9	103.15	111.22	103.9	106.04	105.08	110.63	110.17	111.18	106.29
97.59	99.58	103.2	103.23	113.19	105.61	106.5	105.04	98.708	113.51	113.27	109.09	111.76	112.52	115.14	107.8	111.3	101.76	108.77	103.56	102.04	107.53	102.34	108.51	101.66	105.99	97.473	115.23	110.5	110.47	107.15	104.75	104.97	98.785	107.02	111.54	100.34	109.46	115.71	108.8	117.31	104.01	109.17	110.88	98.517	110.09	117.12	101.02	111.17	108.62
117.94	109.88	101.93	106.28	107.34	102.38	99.657	110.31	106.62	110.4	108.01	106.96	107.06	105.95	104.02	107.45	103.39	111.09	106.11	116.31	105.88	112.65	101.67	105.68	109.59	114.61	120.66	118.8	104.72	106.91	111.47	107.55	112.23	98.068	113.31	118.23	111.04	103.92	106.96	102.43	111.83	109.12	112.16	109.27	109.05	111.86	106.42	111.17	104.34	110.15
109.88	112.32	112.88	114.81	108.6	101.26	100.51	115.73	108.28	102.22	106	115.24	109.08	115.41	117.68	112.41	113.14	106.23	109.99	110.14	105.81	106.11	101.25	110.17	102.82	109.23	95.873	105.86	101.28	108.53	100.6	105.31	105.84	111.57	114.73	104.03	113.75	103.14	101.24	105.72	102.53	100.59	105.51	106.99	114.44	106.6	105.56	99.376	105.46	108.67
99.277	100.42	98.479	103.92	98.646	89.512	98.126	92.78	99.491	97.995	100.06	87.105	97.46	92.018	96.231	93.864	99.334	92.414	94.812	99.09	98.894	102.59	93.948	97.096	97.695	94.765	98.161	96.028	99.394	104.9	97.486	100.53	94.399	97.969	95.914	89.433	103.86	99.131	96.136	99.432	97.358	100.83	91.952	91.298	92.068	91.665	102.27	93.753	104.1	96.87
107.89	108.32	101.78	109.02	101.92	89.647	106.67	110.57	106.01	106.48	107.6	101.19	99.795	108.78	111.65	117.13	101.19	104.74	101.26	110.54	100.46	99.302	106.39	105.23	113.15	107.98	112.12	99.825	104.54	107.69	95.661	103.53	101.62	105.78	102.7	104.32	109.1	103.44	113.28	103.21	103.03	106.92	103.83	105.44	106.46	105.88	99.048	108.34	103.12	109.47
106.32	104.45	108.85	106.36	117.64	111.18	110.04	110.18	102.98	115.28	111.36	102.19	119.35	95.427	111.6	115.1	106.05	110.17	107.61	111.38	109.18	99.093	108.83	107.29	108.72	113.16	108.89	111.17	108.24	104.31	102.17	111.39	107.33	106.48	110.3	109.22	114.83	114.84	109.87	114.36	111.42	104.56	103.33	115.58	96.862	105.31	112.12	115.41	108.49	102.12
107	111.1	104.93	116.48	101.91	121.67	105.15	107.1	103.89	110.48	105.33	114.58	107.66	112.1	104.6	114.12	107.04	115.88	105.01	112.56	113.9	103.09	108.16	112.84	120.26	105.24	117.17	112.89	112.04	107.76	106.76	113.78	106.38	107.84	109.99	105.54	111.42	102.67	111.46	116.01	104.95	111.37	109.62	113.04	104.8	115.25	111.09	110.85	120.04	108.29
105.07	103.32	111.48	112.73	114.83	115.54	111.94	111.66	106.72	108.03	106.07	108.7	108.02	105.6	107.79	104.31	113.78	110.82	107.42	115.79	108.33	105.78	114.76	113.75	105.83	105.77	111.58	113.74	109.44	109.36	110.88	106.73	115.13	111.37	105.55	111.82	106.37	115.48	116.63	107.62	111.13	110.17	103.94	106.5	109.37	112.11	109.6	104.51	113.75	108.82
105.07	105.92	109.07	109.37	98.532	102.84	103.62	101.41	103.04	107.61	104.97	100.15	110.97	107.81	92.328	101.02	102.17	102.59	95.17	99.246	101.57	103.76	99.392	105.14	100.57	104.32	111.43	111.02	108.2	106.04	97.998	110.87	109.05	105.63	95.065	108.83	94.93	100.08	106.8	104.73	97.23	110.56	97.609	102.73	105.93	106.07	110.79	105.41	107.84	106.04
103.15	101.71	101.54	93.219	109.51	100.12	111.5	97.682	112.32	104.01	110.98	104.25	98.466	100.37	116.9	107.63	107.28	102.39	97.553	101.33	109.24	106.39	106.37	99.651	92.795	100.51	103.75	109	106.05	105.69	113.51	103.61	105.38	97.263	102.33	109.18	103.5	104.97	108.64	102.51	105.49	105.35	113.62	105.46	105.42	105.93	108.53	101.05	109.08	105.47
103.12	106.83	108.87	101.46	102.39	104.86	113.17	103.27	105.81	106.15	101.17	112.51	99.626	103.83	98.913	103.16	110.7	100.91	104.14	105.5	100.16	95.751	102.8	107.34	103.39	108.62	98.188	103.66	104.02	113.41	100.08	105.73	109.26	107.97	106.89	100.52	111.56	110.39	108.59	102.75	105.28	110.2	98.291	114.95	104.24	109.99	102.5	111.66	100.76	110.72
101.61	101.54	100.21	91.424	94.646	106.51	96.124	98.816	95.025	98.87	99.251	92.44	97.155	96.323	99.422	96.119	104.62	97.863	103.36	98.879	90.955	97.065	103.33	100.7	104.45	95.104	105.52	96.978	103.53	102.57	102.75	98.188	98.574	111.53	96.416	100.57	100.05	102.63	98.864	92.01	96.283	95.384	100.6	100.33	93.295	96.488	101.09	98.057	92.553	90.665
103.76	93.61	103.49	109.61	94.442	102.83	105.8	112.49	101.34	110.98	116.97	106.12	105.44	107	111.78	104.01	102.43	101.25	104.92	107.31	98.221	111	114.3	98.954	105.11	101.4	105.12	106.71	106.26	102.11	108.18	106.22	106.91	103.91	103.62	104	101.46	109.06	106.68	110.01	108.8	104.3	104.79	103	104.07	103.12	103.13	102.17	107.88	106.11
96.896	101.64	111.65	107.88	116.09	107.17	113.42	110.98	112.13	105.95	101.55	108.26	105.63	105.97	108.91	108.79	105.97	107.01	107.73	114.66	102.96	111.06	110.85	106.77	109.42	109.27	103.45	105.07	102.36	113.04	104.78	112.46	107.75	107.08	112.8	112.16	112.59	105.13	117.65	114.26	98.859	106.9	107.61	98.84	110.15	101.16	106.68	110.63	113.48	97.584
103.8	99.516	100.67	105.43	108	109.46	115.59	109.63	99.263	107.62	116.04	105.11	108.13	106.01	110.57	102.84	104.83	97.513	110.71	102.55	101.01	106.1	97.612	113	107.74	102.19	102.03	111.59	102.55	99.972	98.975	105.26	96.747	100.55	103.79	108.78	110.02	99.983	113.39	108.44	109.27	96.363	104.84	98.295	103.5	98.524	104.97	100.47	105.85	99.742
102.62	99.308	108.8	104.35	106.57	106.61	108.14	113.27	100.92	108.41	106.17	106.51	102.07	103.03	108.11	113.19	104.85	107.61	110.02	120.09	107.27	119.07	115.81	101.81	109.47	117.78	109.71	102.97	112.09	107.22	99.875	120.47	110.41	113.69	115.34	103.95	109.74	117.15	102.33	108.85	114.38	117.28	106.22	104.15	98.474	117.01	113.77	112.5	103.11	100.59
111.45	108.06	99.452	104.05	111.97	108.82	101.96	113.02	107.81	103.18	99.685	106.76	103.45	111.93	109.92	109.91	99.501	109.76	114.1	104.14	110.64	106.35	100.23	115.59	104.71	107.93	106.72	110.81	100.2	106.92	109.94	101.88	100.1	101.62	103.39	105.76	103.71	110.86	100.62	100.29	99.706	102.07	106.62	116.11	101.45	104.26	98.525	107.73	108.69	104.27
107.52	109.89	107.54	110.58	103.61	105.92	107.44	113.07	103.74	112.67	97.262	112.06	103.88	100.46	110.87	103.3	102.72	112.61	102.83	107.4	108.89	102.82	111.02	113.54	105.61	104.79	93.191	110.25	104.07	103.79	108.37	113.68	103.79	108.59	108.86	104.66	103.53	110.78	105.19	111.33	94.211	104.2	104.48	107.13	101.43	111.5	117.62	109.7	110.38	102.99
104.03	106.98	102.17	103.27	103.58	96.572	96.021	109.63	111.32	104.22	107.45	106.59	113.63	107.74	106.71	103.08	102.22	100.7	108.59	97.447	105.86	102.95	113.32	105.68	103.52	100.86	103.38	107.87	106.26	110.45	107.2	105.09	110.01	99.11	107.43	108.4	97.316	103.3	104.67	101.85	104.17	99.855	108.63	103.71	111.49	100.9	112	99.308	105.95	108.74
108.8	107.55	106	106.82	106.51	110.58	96.469	99.399	111.4	117.64	106.16	108.98	106.91	104.45	102.96	101.13	100.11	94.796	106.76	103.85	106.98	104.61	106.54	115.87	105.7	99.806	102.2	95.23	106.35	109.17	107.34	103.47	102.39	110.85	110.92	103.85	115.39	108.48	108.78	115.08	102.54	116.49	109.72	105.3	111.94	105.34	109.92	99.681	108.25	101.39
102.76	104.83	107.81	109.32	103.94	93.554	109.13	100.62	100.27	105.32	95.821	109.68	102.63	96.29	103.91	107.64	93.453	114.83	107.23	93.077	101.66	105.79	101.11	100.38	109.8	106.21	99.422	97.995	94.4	109.45	98.383	103.85	107.22	100.69	99.797	97.389	100.97	101.13	100.39	101.02	105.35	94.823	99.95	99.143	100.92	105.1	103.87	97.348	116.44	100.89
96.848	112.91	104.64	96.054	98.706	110.26	112.21	112.33	117.06	110.1	101.78	98.704	107.01	109.32	109.4	113.07	104.5	107.98	95.736	108.46	106.57	106.67	107.49	100.25	107.49	110.83	104.21	105.35	108.19	108.71	102.14	101.42	110.21	103.53	103.3	108.75	119.4	106.95	109.32	106.48	103.24	104.59	105.67	100.54	102.58	104.56	112.54	108.22	105.94	113.82
107.82	101.46	98.469	102.85	96.123	92.972	96.705	99.493	93.028	105.03	98.065	96.11	102.81	94.025	98.33	99.885	94.682	100.69	98.21	103.24	94.552	90.963	103.78	103.28	108.35	101.02	97.032	95.384	104.31	101.22	105.88	94.428	109.56	105.92	96.248	96.894	93.471	96.274	93.493	101.5	96.618	106.79	109.85	102.61	99.395	95.454	99.929	102.02	101.32	92.418
104.77	109.58	106.86	102.52	108.71	105.93	103.62	105.49	111.12	110.27	97.875	98.667	94.959	106.81	105.89	107	103.47	100.09	95.345	98.628	98.859	104.59	99.828	104.95	105.46	102.27	115.33	111.39	102.88	101.12	113.41	93.789	108.95	103.43	101.73	104.37	107.22	100.36	102.83	98.149	111.04	105.96	102.61	98.977	110.27	107.95	106.55	104.28	101.96	103.09
102.84	109.91	114.43	101.73	108.25	113.61	111.89	106.14	107.85	103.59	94.26	106.83	110.5	107.98	109.83	102.33	105.61	110.81	100.59	107.07	111.96	105.08	100.74	102.26	104.3	103.89	100.79	105.6	98.671	98.228	105.65	98.413	101.86	102.14	99.987	97.898	103.57	104.58	102.06	103.32	110.06	109.64	104.21	101.91	112.97	110.51	103.47	116.19	117.2	110.03
106.92	104.23	102.43	108.03	107.1	109.17	107.89	96.061	108.3	102.89	106.12	107.93	110.31	102.39	103.14	108.77	108.99	100.7	102.49	115.71	98.824	105.43	109.05	99.806	96.676	107.82	96.927	112.26	108.29	107.03	109.43	98.557	113.79	101.1	99.806	93.348	102.53	111.46	117.96	111.31	102.27	100.25	106.1	98.682	107.5	112.49	111.08	100.63	112.28	103.53
107.63	109.59	115.66	105.22	107.79	105.3	108.86	98.305	110.74	105.93	105.85	111.71	113.06	114.38	111.79	97.734	110.11	117.16	103.99	111.93	110.37	107.63	103.21	112.08	105.27	110.21	108.99	105.25	115.86	114.09	109.97	106.33	103.94	105.97	115.98	106.08	111.69	102.18	108.89	108.61	107.02	106.52	112.67	99.561	107.48	108.04	109.76	113.32	109.1	105.07
115.54	101.1	106.29	104.64	106.07	108.9	101.61	105.49	105.88	103.86	111.46	109.1	102.22	104.93	110.85	109.86	108.11	106.75	110.12	106.5	107.84	106.54	107.92	104.92	103.76	106.08	100.63	103.65	111.02	103.84	105.45	112.49	108.5	109	103.28	109.16	105.17	106.94	108.22	99.188	102.53	99.386	110.25	107.02	113.12	108.64	105.03	104.65	109.02	102.05
107.97	110.21	114.73	109.35	112.17	106.13	100.47	100.24	108.05	103.06	100.78	107.37	102.86	106.15	111.02	112.46	105.12	110.73	112.75	107.83	104.24	108.18	106.86	107.68	107.45	106.74	104.96	100.81	103.95	104.9	113.57	101.34	100.38	98.462	117.87	106.64	107.07	104.31	103.79	97.532	105.99	101.34	108.05	107.47	105.61	103.8	102.28	107.73	108.29	100.22
104.76	112.69	99.56	113.8	106.28	107.99	103.75	108.11	112.4	115.61	103.45	105.96	120.92	108.35	110.09	107.06	109.13	107.99	103.67	102.16	111.96	109.03	112.74	110.6	110.42	104.32	109.62	109.89	107.92	104.19	99.154	108.75	104.31	104.07	107.1	110.54	104.06	104.36	110.74	111.46	114.29	106.06	111.22	104.18	106.37	113.29	111.53	103.71	111.82	102.91
107.79	106.38	98.862	96.793	94.315	92.004	104.74	109.25	97.078	100.64	102.47	109.54	99.659	103.8	98.932	103	105.25	98.837	101.85	105.47	103.91	101.3	101.85	102.82	100.33	100.22	104.98	103.03	106.26	108.67	102.6	94.52	95.565	103.65	105.93	97.334	102.35	106.14	99.08	108.84	105.97	104.73	105.39	96.015	96.287	106.12	96.065	103.14	101.36	89.229
98.939	104.74	91.863	95.477	90.866	101.4	90.645	91.849	96.478	87.351	94.147	102.09	97.595	97.769	88.166	95.994	99.662	101.31	101.52	92.828	98.615	95.673	94.031	101.33	105.25	99.923	93.09	100.56	96.224	99.162	90.799	101.89	106.25	94.915	103.75	94.662	87.674	100.99	98.655	102.85	99.96	91.488	98.679	99.86	96.892	99.101	106.13	99.057	98.399	93.603
104.38	99.127	106.3	108.75	105.94	110.35	105.4	109.31	105.42	110.24	106.73	102.4	111.2	101.46	112.68	100.41	105.65	106.35	108.08	105.92	112.97	113.53	96.835	107.51	107.16	112.16	104.55	110.94	100.48	115.58	99.611	102.74	109.89	106.8	107.19	109.96	105.8	105.26	113.08	105.71	110.1	105.97	102.04	104.5	116.44	106.61	105.05	109.68	118.59	93.346
105.55	109.63	104.33	111.66	106.86	110.22	110.69	106.46	99.726	104.84	108.3	106.72	104.02	112.65	108.19	110.14	108.49	102.19	104.77	105.84	119.7	108.26	108.97	108.91	102.97	113.45	108.59	108.32	107.92	106.04	110.02	98.306	106.33	108.12	110.03	118.92	103.49	115.36	103.67	105.1	107.31	112.89	108.77	115.16	115.39	110.96	107.36	102.58	103.17	115.05
113.65	116.35	119.23	106.74	101.77	109.85	111.45	113.9	111.67	117.44	112.64	109.8	118.55	111.98	105.1	107.28	106.11	107.11	122.17	106.01	112.17	106.55	111.63	115.32	109.59	111.76	111.72	121.61	108.68	106.17	111.05	113.4	117.47	114.74	103.19	104.78	111.81	108.6	113.51	111.84	118.37	113.66	115.41	108.32	115.28	104.34	109.64	105.84	119.54	109.28
103.84	99.59	104.75	94.653	106.57	101.81	105.38	102.96	102.06	101.61	96.898	93.615	92.725	95.244	93.317	102.34	102.05	102.68	106.15	95.052	94.712	104.64	94.014	101.44	105.68	94.172	84.993	102.34	107.42	105.44	99.048	111.25	102.43	108.07	108.11	105.37	97.546	100.73	101.05	95.364	104.09	87.984	99.939	101.4	100.21	108.42	102.39	96.582	101.08	97.846
103.99	104.51	112.41	103.09	104.38	109.11	105.15	99.282	105.41	110.67	99.516	96.563	112.4	105.97	108.12	116.54	108.45	115.77	113.12	100.1	104.93	105.92	107.49	104.63	99.126	99.678	97.175	111.51	107.85	108.28	110.34	100.7	104.33	97.902	101.99	105.43	103.6	113.75	97.923	109.12	105.16	102	110.4	102	108.29	99.766	104.08	114.05	107.1	108.32
91.744	98.616	87.298	94.111	105.39	92.604	92.228	98.924	100.81	94.192	94.025	87.796	96.145	94.564	101.63	93.981	104.7	102.81	102.46	99.794	94.585	94.907	101.85	109.75	90.298	102.98	95.193	95.344	95.254	91.551	101.37	97.307	92.134	104.78	86.692	83.329	100.52	97.758	101.26	99.494	93.685	96.316	98.07	106.4	97.675	101.71	100.17	89.689	95.106	101.82
101.65	102.53	105.22	95.868	104.35	105.39	115.24	101.98	107.49	99.058	106.26	100.71	104.86	99.606	96.8	107.75	104.35	109.78	107.1	99.496	99.099	102.52	110.87	107.67	106.47	103.65	107.23	118.21	112.81	102.85	107.61	112.15	104.65	103.57	111.92	111.46	107.63	110.43	109.6	99.51	99.018	102.45	103.77	99.073	105.9	107.84	112.09	106.8	106.68	108.49
101.05	102.18	88.219	100.21	104.57	104.58	98.458	98.144	103.34	96.499	103.47	97.564	96.516	100.14	86.938	100.23	102.26	97.172	93.2	96.831	103.98	92.636	89.937	81.539	97.918	99.496	99.694	101.42	91.955	89.755	103.27	99.536	97.132	105.32	98.822	97.574	94.498	99.917	94.289	93.21	101.87	99.499	107.7	99.452	100.85	89.386	98.318	103.94	99.734	92.229
104.57	107.52	107.29	109.32	103.93	106.75	104.76	106.93	112.67	114.84	113.72	105.2	115.66	104.36	102.54	109	108.23	111.96	103.29	112.61	108.55	106.93	100.98	114.6	117.78	105.9	105.36	107.98	108.49	114.51	102.17	92.593	116.71	116.12	110.87	108.91	109.78	113.74	107.36	102.91	109.92	103.75	110.58	103.75	103.62	105.48	105.21	94.177	104.39	108.46
109.57	104.71	107.51	100.79	103.14	99.602	108.16	101.69	109.13	112.35	98.078	102.78	110.8	100.61	104.6	115.76	111.14	110.63	111.15	100.06	108.25	104.45	108.92	99.3	107.42	110.44	107.31	111.36	103.58	105.01	117.25	103.59	109.32	100.24	114.62	116.4	111.42	103.19	96.037	105.15	104.08	99.851	101.08	102.51	103.45	104.16	103.8	99.579	117.28	107.69
104.49	100.57	114.83	106.38	109.05	100.75	108.2	108.89	105.26	105.4	109.04	114.59	104.06	108.57	105.03	110.23	100.58	111.7	114.12	109.49	107.36	108.69	101.54	109.34	102.75	104.06	103.38	109.43	109.84	102.22	103.65	108.73	106.73	106.59	95.332	103.1	106.14	105.79	111.08	105.94	107.07	97.581	105.91	108.72	106.27	111.02	113.09	104.55	104.84	117.13
105.98	107.86	110.72	107.73	115.95	107.76	106.99	115.86	103.23	106.54	110.96	107.28	97.224	106.89	105.33	111.74	105.56	116.64	113.02	109.37	110.14	100.52	106.47	110.36	107.31	100.59	110.97	107.09	110.9	108	94.291	104.67	108.06	111.53	111.51	120.68	111.58	110.39	113.94	111.28	103.33	104.84	104.96	108.69	107.52	114.01	102.37	104.63	97.01	108.78
114.62	103.21	117.43	106.67	102.66	117.62	113.51	107.66	104.76	110.58	111.02	100.88	117.28	111.34	119.3	114.57	118.47	103.28	108.92	111.51	109.59	112.08	102.36	118.23	101.91	110.6	108.21	106.49	112.8	111.12	109.35	112.22	105.76	103.14	108.28	112.24	105.56	104.89	107.35	110.25	107.64	107.48	102.25	106.24	102.41	112.04	111	105.88	110.71	109.98
102.93	110.89	111.76	114.17	106.36	112.91	113.32	99.535	98.547	107.14	113.81	103.24	111.99	111	111.43	104	107.61	114.16	105.15	102.93	104.07	110.57	98.144	104.27	109.94	104.26	104.55	111.03	111.95	109.92	102.05	113.67	107.29	100.64	104.46	105.21	106.39	105.45	104.65	107.78	101.86	106.56	101.24	106.25	108.45	111.64	115.46	100.14	101.89	111
109.68	111.37	108.11	109.07	107.41	107.39	110.77	107.49	113.88	107.48	100.91	106.24	105.76	113.17	112.37	101.87	103.47	102.25	102.74	111.59	110.19	104.92	103.11	109.39	106.2	118.71	111.94	109.35	108.88	102.86	111.04	109.58	115.39	110.32	114.03	107.14	104.14	105.55	105.45	108.7	106.75	108.84	98.195	103.99	100.97	112.97	99.18	108.61	108.24	99.807
99.596	104.7	100.87	104.1	104.36	106.25	104.64	113.02	108.67	116.71	105.01	102.48	99.443	106.25	103.49	106.49	107.76	103.93	104.96	109.55	101.01	100.65	104.51	110.7	116.92	101.85	108.71	103.7	96.36	107.3	112.14	97.854	105.63	109.99	111.29	106.45	96.889	94.591	105.06	104.6	103	97.462	110.92	106.28	107.59	106.42	99.79	102.26	102.61	100.98
109.96	104.38	110.75	109.4	106.09	107.75	109.13	114.46	98.554	112.64	118.44	113.73	113.68	108.97	108.68	98.139	113.86	97.149	111.97	116.18	110.11	115.62	114.24	109.54	108.29	100.87	113.97	115.31	102.46	123.85	111.72	115.07	101.26	111.48	115.86	111.61	117.68	107.01	112.77	109.13	109.49	109.9	110.41	113.28	103.96	109.14	100.12	107.68	104.1	110.2
109.55	103.34	102.08	113.61	109.79	103.13	101.31	107.78	104.82	110.61	100.52	104.23	105.7	100.4	105.3	105.41	99.979	96.22	109.82	107.37	107.9	100.55	104.44	104.22	99.626	108.85	102.46	99.509	99.155	96.578	109.1	100.77	102.74	98.984	115.98	108.22	105.93	98.694	102.57	105.21	108.44	105.9	112.63	105.89	101.81	105.24	108.34	102.02	104.3	112.67
107.55	101.1	107.15	103.2	111.72	113.9	99.531	100.32	100.39	107.57	109.75	114.94	109.09	104.64	94.086	102.09	101.64	115.94	103.89	101.66	103.56	110.08	109.77	104.22	107.31	106.23	106.14	102.62	101.39	102.27	104.14	108.71	106.85	107.48	100.42	106.49	104.83	111.69	107.79	106.78	120	104.32	109.8	107.31	107.66	115.49	103.38	110.47	100.81	97.581
102.92	103.45	110.61	103.65	108.87	98.251	107.29	108.51	115.3	105.75	107.41	106.35	109.99	101.24	111.51	107.96	109.13	110.9	108.49	108.36	106.68	101.55	106.18	112.34	107.13	102.66	118.42	98.624	106.23	105.49	106.6	105.68	106.16	104.09	110.61	102.8	105.81	102.69	110.52	109.14	112.85	109.62	106.62	105.04	105.03	107.11	105.46	111.2	99.691	109.04
109.54	113.84	102.49	103.35	105.28	103.72	110.54	105.1	108.89	106.41	110.84	101.09	105.7	101.36	105.6	114.74	111.75	111.07	106.6	105.17	117.39	118.87	107.34	107.84	109.18	105.38	99.924	108.14	113.62	108.06	103.73	108.68	102.24	112.61	107.36	102.25	113.07	112.29	106.59	112.57	109.6	113.07	107.42	116.79	108.27	112.48	104.1	111.52	104.42	108.19
115.3	105.5	104.76	107.14	104.14	106.17	113.95	105.4	104.99	103.67	103.4	105.96	104.25	99.66	106.18	99.323	101.74	114.96	105.55	107.81	112.62	106.77	109.3	111.69	108.74	104.37	101.37	111.06	101.23	112.56	106.56	111.53	109.49	105.35	112.74	104.96	104.44	115.87	98.63	108.53	105.87	100.05	105.9	110.61	107.22	106.82	93.639	109.68	108.35	105.98
101.47	108.29	108.63	109.15	105.89	103.91	100.55	103.15	101.54	97.544	102.81	110.07	114.45	109.69	99.941	102.99	111.38	109.56	96.773	100.26	101.93	102.81	99.185	101.73	108.92	111.86	103.23	105.66	103.18	111.25	109.39	109.28	106.65	107.37	112.13	101.66	108.31	101.86	104.56	108.98	114.61	117.95	108.61	113.31	112.4	107.32	106.27	108.99	109.24	102.61
100.99	99.639	100.36	96.362	102.38	100.97	97.574	102.5	100.9	102.39	97.922	109.64	97.822	101.77	98.623	111.59	104.26	93.876	102.08	95.83	99.354	92.768	92.126	84.045	95.54	99.712	96.349	103.83	100.19	105.29	101.26	95.753	96.118	93.331	97.15	96.462	96.566	102.97	101.9	103.17	97.927	102.1	94.685	98.734	95.099	100.37	113.41	105.09	92.787	101.38
117.27	107.03	104.46	105.54	106.78	104.32	108.33	110.98	108.76	105.54	111.81	115.86	110.98	110.08	104.62	107.34	107.59	114.29	111.69	102.82	106.27	108.2	112.03	109.76	111.22	115.92	113.67	106.76	110.46	113.12	104.64	105.37	107.63	108.04	110.25	107.05	106.17	111.6	106.03	108.58	112.95	114.53	105.63	112.36	109.3	105.85	111.03	109.32	109.13	106.67
113.26	107.97	107.17	108.53	104.6	117.3	106.4	104.8	109.14	101.13	116.62	108.63	109.82	106.79	96.768	103.14	108.16	112.4	112.48	109.96	101.14	103.04	104.4	110.21	105.72	103.5	112.93	111.82	103.99	100.89	99.287	97.697	108.61	107.45	107.42	108.1	101.49	101.14	107.81	110.99	110	117.56	108.21	100.33	109.84	104.67	104.87	106.92	99.157	104.65
107.8	114.47	104.19	108.69	115.01	106.87	112.04	101.55	108.36	109.69	107.02	109.74	113.25	105.53	111.52	113.42	116.53	115.31	112.2	114.07	113.14	111.5	112.98	118.48	111.65	101.94	113.25	113.6	108.71	113.15	111.12	114.15	111.24	104.89	107.12	115.36	111.41	116.47	108.81	110.74	114.79	114.2	118.83	113.95	113.54	112.32	108.6	111.74	107.1	111.62
105.44	105.91	111.3	106.83	101.58	115.99	106	104.07	108.88	114.6	111.15	111.29	116.95	108.64	107.27	116.64	112.85	107.28	108.16	102.74	105.93	100.51	108.29	109.75	109.38	106.26	109.29	110.56	114	99.745	108.4	110.51	104.59	106.79	110.28	105.42	118.25	95.713	105.31	108.98	112.47	117.84	107.81	106.96	105.2	106.61	113.76	107.74	109.02	111.02
101.7	106.25	105.86	109.45	107.71	98.128	102.79	108.33	94.116	103.27	103.44	104.67	111.51	102.36	113.57	108.24	107.14	107.59	102.71	107.28	103.79	105.07	108.33	99.546	109.89	110.32	101.99	111.82	91.941	110.02	109.47	113.05	106.32	108.75	106.42	96.19	96.798	99.661	105.13	99.208	97.714	104.25	107.33	99.145	103.61	104.09	107.93	105.73	99.248	116.09
108.2	117.81	113.93	112.83	111.89	102.04	110.04	110.13	108.42	105.59	117.33	110.08	113.15	106.41	108.59	105.84	110.27	112.2	98.352	119.88	113.06	111.88	109.42	113.17	112.6	114.39	102.78	107.21	118.09	113.01	110.52	116.24	111.9	110.39	110.25	110.17	111.17	117.53	104.1	109.29	106.95	110.98	116.71	109.02	117.3	110.7	107.87	107.68	117.4	105.55
98.978	113.41	109.7	106.23	104.85	107.96	114.03	102.69	109.75	105.9	107.8	108.06	107.5	108.65	104.21	101.51	100.14	111.67	100.88	97.941	111.55	107.92	105.55	111.03	108.53	105.44	101.85	109.24	113.42	112.92	102.58	115.06	99.073	116.43	108.16	103.55	106.88	111.03	104.88	101.67	109.2	104.47	97.605	103.55	100.75	103.29	99.974	115.75	106.49	104.41
104.45	105.61	98.899	107.52	100.71	102.52	103.25	105.86	104.83	105.66	98.215	108.47	108.61	103.49	118.38	104.09	109.31	111.07	112.14	118.47	106.92	111.06	110.64	100.23	110.17	97.803	107.67	99.735	105.27	102.91	100.1	110.61	110.19	95.207	100.06	115.29	107.98	94.788	108.91	105.31	103.24	112.72	104.2	110.3	117.01	98.568	101.55	106.9	109.48	102.45
101.33	99.729	95.784	104.84	100.05	101.09	101.88	105.16	103.42	92.635	90.01	103.64	100.67	100.74	97.82	104	106.44	106.49	104.57	96.373	104.29	96.005	102.33	107.06	112.42	99.741	102.56	93.885	101.58	108.34	100.67	96.727	93.893	102.19	98.586	104.9	103.88	91.83	98.536	88.392	97.144	105.08	93.363	103.08	97.992	106.26	99.403	98.263	107.26	91.205
104.16	104.27	101.45	101.33	108.17	111.28	107.9	109.64	101.8	97.742	112.2	100.67	103.56	105.26	106.82	110.76	107.49	107.11	107.35	98.53	111.51	103.25	105.43	102.24	104.64	101.16	110.52	101.41	100.33	110.13	107.72	112.08	102.11	104.65	94.859	104.47	103.96	98.226	109.54	103.26	109.21	106.16	99.811	98.254	99.063	109.26	98.918	108.2	103.22	106.21
104.92	104.34	110.29	102.51	106.61	108.63	103.88	105.87	106.1	117.37	113.83	104.2	110.79	105.4	111.17	103.42	100.37	100.43	106.85	104.74	102.26	108.4	109.57	95.33	106.94	103.97	111.41	109.36	109.9	108.65	102.26	101.35	107.27	108.11	106.59	105.34	107.5	113.42	104.35	102.52	108.52	110.62	110.51	103.12	99.052	110.58	104.27	111.25	105	100.94
96.998	106.77	110.83	105.01	102.31	94.725	98.06	103.09	105.97	106.21	98.144	107.91	103.44	99.333	97.95	100.35	105	98.021	110.88	97.767	107.86	107.55	100.12	94.946	98.707	106.42	104.86	97.915	108.79	100.83	105.55	96.035	103.15	105.29	104.96	101.58	104.3	101.83	107.34	103.85	107.47	96.01	101.76	98.723	98.002	102.99	104.37	105.03	98.642	95.996
107.97	108.88	108.31	111.17	107.52	108.91	96.341	112.01	99.151	113.5	103.81	105.95	103.14	109.69	105.18	112.12	104.36	103.72	109.78	101.49	107.59	106.35	107.77	107.31	97.74	109.23	107.87	104.23	105.03	105.9	107.08	106.08	104.92	105.8	110.34	106.44	106.41	104.85	109.29	98.606	104.26	98.433	108.02	109.6	105.61	104.58	108.14	100.56	106.61	101.97
106.47	103.07	101.76	105.83	102.81	105.63	102.74	101.79	104.1	106.79	103.56	110.9	105.2	108.13	105.19	102.61	105.49	101.29	107.53	99.908	104.83	100.04	109.49	95.329	106.3	106.4	110.7	106.33	106.33	111.35	108.93	99.334	107.34	102.94	109.69	104.35	114.23	105.42	101.82	99.775	101.84	101.7	101.22	102.02	108.43	110.64	109.82	102.92	108.6	104.9
105.36	104.79	111.06	93.589	105.43	100.71	105.08	112.05	109.35	109.84	101.09	93.1	108.79	104.54	101.89	109.32	108.3	99.826	113.63	102.33	109.19	103.52	100.86	110.14	107.25	99.201	109.79	111.68	104.12	109.74	106.13	112.44	104.65	107.55	97.734	97.922	110.31	107.82	104.16	107.94	116.09	103.51	102.36	112.15	100.72	109.1	99.659	106.14	106.16	110.24
106.61	103.41	102.97	101.2	103.12	109.02	110.87	106.12	105.33	106.72	114.25	103.82	115.51	109.05	103.56	107.66	108.06	100.18	112	107.39	104.25	99.948	107.35	106.21	97.672	107.42	106.75	114.09	103.05	97.553	101.95	104.15	106.94	99.795	102.93	107.83	115.29	113.02	102.75	98.099	104.73	110.97	97.629	108.29	96.75	101.29	112.61	102.32	108.03	104.2
109.08	109.55	110.23	104.66	119.41	108.59	110.8	101.74	112.67	105.47	107.15	112.48	111.95	112.89	103.12	110.76	100.32	112.22	114.37	117.39	109.12	104.17	107.96	97.945	112.01	106.14	104.02	114.89	114.12	109.47	111.03	109.14	107.22	98.143	112.53	111.7	103.39	110.5	103.38	102.92	103.08	104.15	102.79	108	111.59	109.37	104.28	110.54	106.97	108.09
99.964	104.54	106.64	107.87	107.54	116.57	109.42	112.37	106.4	105.19	112.89	102.85	102.92	114.67	104.23	111.79	104.14	104.55	108.69	115.58	117.11	96.798	102.55	110.18	105.28	107.21	113.52	115.9	107.68	104.09	108.36	108.37	110.61	101.47	113.27	113.66	113.21	109.21	113.83	105.38	107.9	111.8	113.82	107.61	110.95	101.95	115.87	109.51	113.66	106.32
106.12	101.22	104.36	105.41	102.01	113.71	109.57	98.622	109.36	99.277	100.42	98.898	110.26	96.201	103.36	106.17	89.109	106.15	109.07	106.87	105.69	107.78	101.94	112.7	109.48	109.38	107.93	106.23	96.391	109.93	105.05	105.82	97.065	104.15	109.67	106.72	109.42	104.92	105.55	107.94	100.86	95.193	105.05	99.158	106.33	105.92	99.86	100.27	97.743	107.46
107.69	101.76	95.198	98.169	105.07	99.873	96.585	100.3	101.16	98.715	97.303	94.62	92.607	93.585	99.306	105.93	107.76	98.911	92.53	98.979	97.469	98.384	91.053	97.69	96.295	100.39	105.73	106.64	94.79	90.167	96.415	104.99	90.442	100.77	98.501	98.707	87.783	104.17	92.448	103.44	97.517	98.969	99.606	89.859	95.882	99.569	93.993	98.489	102.14	97.836
111.22	106.83	106.5	113.75	114.06	110.16	111.17	118.5	107.3	102.89	104.48	110.95	111.62	103.2	99.682	102.8	105.07	102.34	103.38	108.5	114.08	113.98	109.36	105.14	111.98	113.2	106.11	108.66	109.56	112.21	113.69	106.1	113.66	110.74	97.04	105.06	105.1	110.42	102.01	111.41	105.61	106.54	110.08	107.16	112.51	104.79	115.52	108.51	119.61	97.771
100.25	106.52	108.73	109.43	111.77	104.93	108.48	109.76	112.38	108.59	101.42	117.03	101.91	104.61	93.717	109.63	99.559	99.852	104.3	107.83	112.83	109.55	110.19	112.98	107.91	100.39	99.542	106.17	111.01	104.87	107.37	98.501	102.79	108.48	105.39	113.02	109.88	106.27	108.09	112.18	108.17	109.04	104.54	107.36	96.513	96.386	105.77	104.9	108.73	96.018
97.728	95.944	103.4	97.906	111	101.54	103.55	85.207	101.62	95.008	103.1	96.637	98.196	100.3	94.887	101.49	89.183	110.26	92.554	94.471	105.22	97.63	107.21	108.95	94.993	99.584	100.18	97.298	96.142	101.04	109.99	100.97	109.1	98.341	90.545	92.052	97.841	97.849	105.38	97.66	95.767	98.334	98.747	92.565	100.54	93.027	95.685	97.715	96.176	98.789
99.742	114.79	96.683	113.49	111.99	106.21	100.75	110.81	97.908	106.48	112.89	103.07	102.66	97.308	105.46	101.96	104.61	103.96	103.04	103.96	98.106	102.44	110.04	109.3	94.388	100.45	101.23	106.04	103.06	105.54	108.3	103.1	108.08	104.83	102.47	103.25	108.92	105.57	100.53	113.51	106.02	104.9	104.52	114.39	106.18	101.86	109.27	114.43	106.96	105.78
111.29	104.08	102.65	111.49	106.84	109.13	108.08	108.11	114.94	115.19	99.675	108.98	104.23	116.54	106.71	108.57	108.61	103.25	108.26	113.84	105.35	118.51	120.69	112.27	99.56	112.45	105.13	106.68	102.13	113.79	112.58	115.13	107.46	109.07	112.52	112.37	109.79	109.32	107.98	97.799	112.13	100.9	101.94	105.68	109.98	108.71	105.76	122.33	107.01	112.5
101.73	105.94	106.24	101.29	102.19	102.41	115.79	102.79	113.85	97.51	102.82	105.37	97.932	108.42	104.08	104.88	105.35	103.23	111.25	111.43	96.439	107.5	104.95	102.98	105.78	100.35	103.53	109.59	113.02	113.61	99.839	108.46	106.51	106.26	107.51	110	99.21	106.87	110.93	109.91	118.19	107.45	96.657	107.81	104.9	102.01	113.11	110.36	105.27	99.202
107.04	111.03	103.57	108.04	107.24	113.04	107.87	113.8	105.37	113.49	102.41	110.72	112.64	112.41	106.14	108.54	112.12	101.56	109.6	103.14	110.36	112.51	111.13	109.56	114.6	114.32	108.25	104.09	107.11	110.12	109.5	104.81	111.95	104.06	112.87	111.42	118.5	105.91	101.74	114	110.69	112.73	100.99	108.8	112.04	103.8	111.4	112.91	100.72	105.57
111.56	103.09	109.8	102.89	102.67	108.62	107	103.78	104.34	105.96	106.72	112.67	104.81	104.63	104.81	112.85	108.56	103.01	101.2	108.43	108.1	111.54	110.28	103.81	103.66	105.67	107.13	108.44	94.953	104.2	101.06	99.433	106.6	111.81	109.33	109.09	101.88	107.17	109.63	108.24	107.32	112.73	111.96	103.66	114.88	109.66	116.13	106.56	104.26	98.902
109.18	98.94	103.7	102.65	104.05	98.449	102.68	110.94	117.87	103.62	114.64	107.12	102.3	110.17	111.61	100.34	105.05	107.7	100.97	103.35	107.73	107.17	111.5	110.64	109.48	109.04	106.17	99.689	110.16	116.42	103.49	99.816	103.3	102.18	109.9	110.66	108.48	107.85	100.83	98.709	109.13	101.47	109.91	105.41	106.55	100.02	108.77	104.02	114.14	119.32
110.11	99.987	101.84	103.58	112.99	98.242	101.59	101.3	104.04	106.55	100.59	95.408	103.57	105.37	104.86	113.05	104.17	96.533	102.43	103.11	109.19	109.22	94.803	100.89	101.97	102.59	114.69	102.88	106.06	102.16	109.91	104.31	110.07	101.39	100.79	98.751	106.35	103.11	104.37	105.35	100	107.55	106.71	106.09	104.54	110.92	102.43	107.91	99.128	94.494
109.21	116.68	113.85	112.24	112.21	102.83	106.69	108.53	109.92	110.85	108.19	101.91	109.31	106.57	110.72	112.83	111.03	113.3	107.52	101.9	107.51	105.02	104.91	115.13	106.6	106.89	102.94	102.49	109.49	106.62	107.74	118.08	108.31	106.92	111.72	111.8	108.72	112.36	108.94	113.73	105.24	114.35	110.87	111.85	113.66	112.8	107.41	114.83	107.45	102.57
112.06	110.86	106.53	100.15	105.68	100.74	108.58	103.02	99.739	102.99	102.73	110.25	103.3	114.24	107.73	100.5	97.303	105.23	102.99	109.25	107.05	107.57	108.58	103.8	106.26	112.55	119.2	110.52	102.82	109.6	98.654	106.89	102.57	100.32	103.27	99.803	117.85	104.07	99.111	108.86	100.24	102.82	98.311	104.29	107.21	102.66	105.12	109.94	110.43	110.36
103.03	102.51	102.7	116.06	104.27	111.2	101.53	109.04	107.18	101.67	110.03	114.52	109.27	99.406	110.53	100.33	108.07	110.03	102.4	108.13	102.47	108.31	103.67	109.86	103.94	109.08	104.36	100.23	108.33	103.49	102.02	101.67	108.55	110.58	104.65	102.35	108.58	108.49	110.61	103.64	104.84	107.39	98.126	97.248	114.17	113.13	110.88	107.64	112.86	110.36
112.43	107.97	112.99	110.89	110.06	103.82	107.63	113.24	105.98	110.87	102.32	113.66	111.7	110.22	106.58	103.05	106.99	104.9	108.32	105.93	106.26	112.85	116.81	98.364	95.853	105.85	113.74	98.34	102.2	108.98	111.09	103.26	108.75	106.4	105.79	112.11	98.478	106.36	103.6	106.69	101.26	108.68	106.03	104.18	105.46	98.802	105.48	111.82	108.27	102.33
108.18	106.51	110	108.61	99.55	106.07	107.78	113.54	101.68	104	112.63	108.62	108.65	105.55	110.43	114.27	102.31	103.55	102.4	99.798	110.68	110.79	112.28	103.1	114.26	106.39	109.71	109.94	100.32	110.04	110.21	108	118.03	111.61	110.01	99.885	109.18	105.54	108.01	104.34	107.13	100.15	106.88	105.73	115.42	105.43	103.55	105.27	113.24	111.01
104.56	101.7	95.106	99.235	105.9	106.07	110.99	102.89	102.04	95.624	106.51	103.34	107.54	105.18	110.06	97.878	102.7	109.43	107.2	103.77	96.137	102.54	104.07	101.69	99.119	104.39	108.99	98.903	103.59	93.664	98.634	95.134	102.57	101.75	97.311	104.13	102.21	105.14	92.077	106.65	100.02	100.06	106.05	106.17	99.849	105.61	105.65	104.64	104.2	103.79
114.75	100.76	112.52	110.65	108.66	109.15	104.91	108.43	111.9	113.31	107.74	108.13	111.62	106.46	110.19	106.33	113.92	104.07	117.3	108.4	103.08	109.31	101.78	103.56	107.99	99.457	111.08	115.54	113.27	98.351	106.57	108.4	107.13	106.72	104.57	105.53	103.07	113.66	111.11	98.718	103.69	110.87	110.2	105.44	110.36	106.42	106.53	114.19	112.08	115.14
104.83	106.63	97.011	109.07	104.31	109.95	101.3	101.46	97.658	100.73	98.378	115.62	99.6	106.16	108.5	98.409	103.32	107.73	105.44	107.58	113.93	106.26	101.41	110.34	108.62	106.11	110.94	102.84	102.55	109.41	110.07	101.61	102.39	104.54	110.2	104.42	98.57	105.7	111.54	114.05	108.54	98.585	107.96	107.18	103.53	108.96	106.76	111.05	102.9	109.66
104.38	104.2	109.9	110.76	109.56	116.84	96.094	104.21	116.74	104.78	114.23	111.47	113.16	107.74	111.24	103.64	107.27	115.49	102.29	106.82	116.25	110.57	108.73	103.39	104.85	118.79	110.88	116.62	108.36	113.67	109.19	111.02	106.42	102.45	111.29	107.38	114.18	106.18	103.63	108.12	102.75	100.81	112.26	114.69	106.48	105.14	100.31	109.52	108.11	96.362
104.46	98.813	109.82	103.74	113.93	110.61	114.07	107.49	102.62	104.05	98.632	108.43	105.09	99.631	101.68	108.56	108.51	104.76	101.2	104.73	100.67	105.2	102.65	102.43	103.92	100.35	108.74	107.61	108.61	108.47	108.31	118.34	110.05	112.96	100.85	104.03	108.26	104.66	103.63	111.36	106.96	97.522	109.76	102.14	101.39	118.11	110.16	100.56	104.4	114.25
94.504	93.948	104.04	102.2	106.47	90.41	99.182	100.8	104.4	93.526	103.94	103.21	106.42	102.06	91.72	99.193	103.74	92.014	100.27	97.162	100.34	86.797	95.718	96.173	97.376	100.31	87.402	95.921	98.136	91.123	99.474	102.76	96.875	95.431	98.376	97.431	104.09	99.506	100.18	88.893	98.671	106.75	102.23	99.836	90.141	98.733	102.03	98.826	100.5	100.97
100.85	103.11	100.97	102.98	107.01	104.85	108.86	100.5	103.4	105.25	109.99	108.62	106.28	103.58	101.64	99.286	101.29	100.18	113.15	113.06	105.67	104.14	100.47	100.58	106.45	114.37	111.65	107.09	107.59	104.21	112.96	112.62	115.79	109.8	105.81	114.56	104.34	109.44	109.7	106.83	106.44	107.44	96.413	107.3	101.39	105.99	106.54	107.86	100.73	104.94
102.22	98.36	104.85	96.989	98.631	101.95	101.54	100.73	100.74	100.36	102.86	102.46	114.65	98.71	92.22	105.82	100.57	108.75	94.82	99.577	97.973	105.16	92.829	101.1	101.11	101.77	105.31	97.696	96.946	97.396	98.473	103.72	92.815	111.98	95.808	94.511	103.74	100.7	104.2	98.731	101.82	107.23	100.65	97.848	102.06	111.83	101.46	100.85	96.891	98.523
105.17	101.5	112.4	103.52	106.66	96.413	100.01	102.65	98.144	97.761	98.125	102.99	102.5	108.96	108.87	112.73	98.392	105.14	104.95	102.09	95.703	102.23	102.7	101.72	106.63	117.61	111.71	109.64	97.411	108.42	98.358	110.05	105.51	100.64	103.09	103.77	104.72	98.297	105.75	115.68	106.98	107.05	104.21	103.67	109.61	105.8	108.11	104.84	99.928	103.58
105.85	104.49	103.23	103.36	102.99	111.24	103.26	104.46	101.43	103.75	104.73	105.86	104.04	107.28	100.28	97.69	104.65	108.29	103.44	108.17	110.44	105.81	98.818	112.43	110.15	97.174	114.85	99.874	106.02	113.69	100.06	107.11	104.83	103.67	108.45	115.74	100.95	109.23	116.81	103.78	99.392	98.834	98.396	103.29	109.77	102.66	102.52	100.44	116.55	104.08
108.14	106.1	101.6	102.77	109.33	113.68	118.66	114.85	110.73	104.53	108.05	114.19	103.11	102.86	111.13	99.974	102.86	103.24	105.24	108.1	103.35	109.13	100.98	98.645	109.33	105.46	113.27	110.93	106.17	116.69	106.25	105.66	105.07	109.04	103.54	113.57	111.69	106.16	113.86	112.56	107.43	112.19	100.32	104.65	102.53	109.06	104.29	103.57	102.39	106.54
105.17	110.62	99.9	105.85	111.85	102.57	108.87	109.28	107.4	108.62	107.78	105.27	105.13	108.06	107.3	109.74	108.18	113.16	107.15	106.55	112.8	106.65	108.24	108.51	118.79	111.92	100.96	101.22	104.61	107.1	100.41	108.1	102.56	104.74	111.33	110.95	105.88	111.08	118.37	101.13	107.65	112.82	105.95	112.11	104.89	112.44	117.2	111.69	108.67	109.74
102.03	111.92	106.74	109.88	114.03	103.16	109.65	108.34	114.79	115.39	109.73	105.3	108.67	116.46	107.85	101.61	104.4	112.86	113.38	109.44	106.83	111.51	107.35	106.35	107.99	116.69	110.1	108.11	112.8	109.67	105.7	102.71	98.838	109.93	106.7	112.99	108.41	105.84	110.81	103.63	107.01	115.92	110.81	103.85	103.76	99.751	113.02	113.38	99.312	107.62
108.13	110.2	99.545	110.11	109.02	105.13	103.64	105.27	115.31	109.33	121.84	114.91	114.17	104.04	115.77	116.54	99.327	99.65	105.56	105.33	107.14	107.25	104.13	100.98	98.231	112.99	113.54	108.18	102.17	111.77	112.3	101.52	100.86	103.57	107.5	100.87	109.54	105.79	100.68	108.33	99.894	100.49	115.84	101.57	100.67	110.05	104.42	110.2	107.79	113.92
93.809	103.05	97.56	104.7	104.61	103.13	101.26	93.153	94.566	101.83	95.759	99.524	105.7	105.89	93.527	106.44	97.863	100.62	99.239	105.14	109.38	97.505	103.36	99.156	101.88	87.689	98.713	105	97.841	97.696	101.62	93.04	99.686	97.467	106.27	100.65	93.774	92.29	94.353	102.23	94.822	102.34	103.08	96.529	104.93	106.76	104.2	99.538	94.302	95.484
106.74	106.49	98.557	104.16	113.19	110.81	100.65	102.62	105.52	105.01	95.672	112.46	100.04	104.35	105.87	106.35	108.87	109.81	110.26	110.03	108.08	109.84	97.657	103.36	109.81	96.559	104.71	104.44	111.38	102.54	111.97	105.3	106.76	108.56	107.76	105.52	104.29	107.45	100.55	100.26	105.15	105.78	105.6	114.31	97.245	97.428	103.09	104.72	99.784	108.73
99.068	94.929	102.12	103.35	113.64	109.58	104.06	98.723	108.51	107.69	104.7	106.31	102.87	104.12	107.5	107.19	104.18	114.05	105.16	96.275	111.9	115.06	109.51	102.72	97.667	108.29	106.4	112.24	112.44	102.42	102.84	102.31	105.48	106.4	107.42	104.15	103.5	103.99	104.94	102.21	98.94	107.13	107.54	109.82	105.88	101.32	98.608	109.22	101.12	104.67
113.77	110.11	114.04	110.33	106.1	112.75	111.93	119.06	107.09	114.01	103.25	114.57	115.21	100.9	108.1	115.55	110.61	105.37	107.09	107.02	110.24	108.09	107.18	103.36	108.34	111.26	100.78	95.864	107.71	118.23	107.43	109.66	102.34	109.59	109.73	113.32	114.53	113.56	109.54	116.27	103.05	111.27	111.19	106.35	109.29	114.97	109.81	101.44	110.23	112.22
103.99	106.57	106.6	114.14	114.57	109.45	106.18	110.43	102.19	116.35	113.59	107.63	104.61	116.56	114.2	110.32	105	104.96	106.76	98.895	110.5	105.07	99.974	110.07	114.73	109.95	108.28	107.45	116.6	109.61	100.51	106.26	108.59	104.18	104.32	110.78	114.29	107.02	103.18	98.507	105.32	106.71	105.75	118.77	108.26	109.27	105.92	105.83	120.58	110.26
120.04	112.08	117.69	110.68	108.39	115.96	114.27	110.81	120.59	114.44	116.66	107.03	109.21	107.94	107.91	107.01	107.52	102.68	111.69	103.14	102.24	115.22	106.49	106.47	116.01	109.69	113.56	103.36	115.87	127.52	113.11	110.4	105.98	109.79	118.19	116.25	114.29	102.2	108.09	101.44	107.77	103.79	107.94	106.76	110.98	108.27	109.22	109.09	111.84	110.48
96.854	97.245	97.761	95.654	98.152	96.514	97.969	99.801	96.786	100.3	95.971	96.5	94.738	96.572	92.058	100.81	95.219	106.67	98.219	102.12	91.093	98.191	110.68	98.871	101.06	105.55	100.55	98.341	102.54	108.95	100.19	97.606	98.816	97.645	102.56	99.074	104.42	104.1	98.62	98.816	94.618	91.757	98.316	97.57	95.719	94.511	92.017	96.1	98.397	91.067
106.78	105.12	105.77	107.65	99.629	108.57	103.98	108.1	111.04	104.19	106.42	110.79	112.51	107.51	106.56	106.89	100.8	97.026	109.68	107.36	110.15	100.57	95.997	100.12	107.19	99.155	105.99	113.88	101.82	115.65	106.22	106.47	117.16	98.519	110.07	117.49	106.36	104.45	111.43	113.97	112.21	107.47	104.62	106.13	100.35	107.78	102.9	108.27	102.31	102.12
106.89	104.65	109.15	103.04	100.7	103.95	109.03	109.07	107.55	111.46	108.88	103.59	120.48	117.09	109.29	105.86	115.94	111.85	114.76	109.95	110.53	109.81	105.07	112.18	101.62	106.08	104.12	108.46	107.42	105.8	114.36	106.96	103.31	104.04	104.1	106.81	105.59	106.77	113.71	104.14	117.03	99.837	112.52	109.18	115.22	108.28	107.27	113.85	98.474	99.874
116.12	111.88	107.17	111.54	110.27	106.95	109.91	116.6	111.67	116.8	110.86	102.12	107.57	110.31	106.71	109.1	112.57	110.91	113.96	106.41	109.76	109.02	111.73	106.11	106.17	103.22	101.11	109.03	112.04	113.63	114.8	106.94	108.7	113.88	105.86	106.45	109.57	109.15	114.97	111.59	102.41	107.51	105.23	111.76	113.88	114.87	102.04	103.05	108.88	105.9
103.84	105.02	101.97	108.63	100.2	99.971	104.36	103.43	97.144	106.24	100.93	99.991	97.347	97.302	95.433	109.26	94.861	100.16	98.042	107.88	102.14	100.93	106.41	92.903	101.17	101.71	100.42	100.09	101.61	100.78	104.72	107	100.59	104.7	97.125	102.22	112.75	97.197	97.914	96.458	98.127	109.27	106.64	102.54	102.25	99.177	98.803	101.03	99.888	96.732
104.52	107.5	102.4	107.27	104.56	109.41	109.66	106.42	95.407	104.39	104.78	103.63	104.29	102.61	103.33	110.92	102.22	113.34	113.49	112.24	110.46	103.34	108.85	105.09	109.13	109.96	99.408	108.3	112.12	103.55	104.06	104.72	100.13	98.022	108.12	97.356	98.846	119.57	101.67	105.2	102.05	109.12	113.11	108.95	99.169	94.865	106.54	102.1	105.45	105.42
109.92	107.02	105.93	99.414	102.5	98.016	108.97	102.02	106.28	109.24	98.928	112.68	105.49	109.75	112.22	112.24	111.75	101.66	104.42	109.15	104.9	107.82	106.59	114.58	102.73	104.74	121.57	102.72	108.13	108.44	108.56	100.69	111.96	109.42	112.37	105.79	100.38	112.11	112.14	114.06	103.45	111.94	99.182	102.24	101.79	112.08	105.59	112.47	99.733	103.12
105.93	108.13	111.91	111.32	102.59	114.18	102.46	104.7	112.9	106.44	103.58	106.58	105.13	108.63	114.23	108.95	99.595	102.21	106.86	98.632	111.22	104.97	104.94	105.54	105.17	96.814	107.88	103.98	114.82	104.41	112.96	104.56	108.36	104.58	116.25	107.18	104.9	113.25	107.23	107.57	111.21	98.765	108.56	109.46	110.52	98.635	109.94	109.18	102.86	112.39
102	96.535	96.801	108.21	102.5	103.7	99.377	104.56	100.33	105.11	103.56	98.553	100.96	89.322	94.867	97.602	88.014	101.93	107.46	103.82	104.23	103.31	99.406	95.735	105.19	104.31	93.647	93.053	96.043	103.78	106.68	106.23	95.846	100.52	105.78	107	100.33	92.047	95.744	96.489	105.74	103.49	111.78	105.19	100.74	105.79	100.52	102.33	95.73	96.273
105.72	106.45	101.54	103.51	104.49	102.9	107.43	93.947	104.3	106.9	101.07	103.44	104.03	111.21	104.62	103.1	107.59	107.03	103.07	101.63	107.51	103.13	110.58	108.7	98.307	114.62	102.53	106.36	103.96	103.59	104.01	106.27	107.9	103.47	109.45	98.88	110.53	108.9	105.29	100.84	117.59	107.58	112.96	108.97	115.59	97.994	104.97	100.7	112.88	115.99
105.58	103.13	94.875	100.63	99.691	103.43	87.103	95.841	108.1	100.05	102.34	102.03	108.56	103.05	101.82	103.82	108.59	101.17	102.49	97.316	104.78	105.67	95.135	97.418	95.267	93.163	98.673	101.02	100.37	102.36	92.368	95.07	98.165	105.26	93.414	96.124	97.989	99.225	96.392	95.083	97.932	99.497	101.33	88.381	94.782	92.515	98.411	96.326	88.522	101.79
97.02	108.2	103.87	105.35	107.99	108.56	118.51	107.79	108.79	112.65	104.57	105.31	108.1	107.22	111.17	108.31	111.05	112.67	105.18	97.993	107.82	102.55	97.779	108.87	110.84	104.53	103.11	107.11	103.44	106.21	104.88	106.5	110.54	109.64	105.5	107.6	96.766	105.87	105.32	105.89	99.857	104.9	106.88	103.24	111.81	101.34	113.13	101.8	112.37	105.95
99.061	113.44	98.131	101.59	109.19	107.46	105.95	109.95	104.79	101.08	105.74	108.05	113.67	105.63	105.47	112.65	109.26	99.661	113.34	100.82	112.63	106.16	109.27	108.59	104.06	110.65	108.02	99.907	108.94	112.6	104.45	100.92	108.69	104.36	118.49	105.77	109.16	110.47	110.3	96.93	103.09	107.66	106.8	104.54	106.07	105.03	110.06	112.07	104.62	112.89
105.15	98.293	108.27	102.1	99.001	104.67	97.255	94.823	98.344	114.19	110.84	101.23	100.69	98.402	100.77	101.92	99.184	102.57	101.23	103.03	94.546	95.812	103.13	93.793	104	104.41	101.42	100.08	101.42	95.802	99.834	99.762	104.75	104.78	104.8	100.27	97.182	104.13	95.429	104.95	97.632	106.6	105.53	98.965	96.375	98.08	104.55	98.124	99.618	97.802
108.85	100.43	108.92	100.22	107.78	107.37	98.488	104.57	101.98	101.07	111.48	109.63	101.58	107.56	107.02	105.36	108.78	106.01	93.899	101.73	110.79	108.37	100.97	106.77	106.11	103.51	111.52	99.468	106.46	98.887	104.25	106.11	110.41	110.71	103.46	106.92	99.816	98.768	100.26	110.71	114.13	102.38	110.56	107.66	100.51	107.74	105.99	104.59	105.24	113.91
103.23	107.74	104.85	103.05	116.75	106.97	100.33	109.51	111.9	117.21	112.52	107.24	106.71	115.34	105.57	115.24	98.613	115.17	114.58	108.67	106.01	106.72	103.37	110.21	104.55	108.09	101.94	101.3	108.74	108.62	100.2	113.36	105.22	115.31	112.07	99.738	99.158	113.73	107.15	110.04	119.97	113.6	107.89	112.38	112.86	112.18	104.24	106.2	111.63	114.81
104.27	110.58	110.07	102.17	107.98	102.71	107.24	106.01	113.6	101.33	106.69	104.19	97.421	108.56	110.54	112.73	99.972	106.2	109.22	105.72	107.96	103.93	107.49	106.12	106.6	108.08	112.32	104.72	97.525	114.6	116.1	106.19	109.37	108.87	107.12	109.59	101.61	106.88	106.71	108.36	102.51	106.62	104.01	108.01	105.15	101.17	108.36	99.027	109.61	105.58
104.9	103.72	114.65	100.63	109.42	109.23	98.875	108.91	105.83	107.33	107.09	114.03	118.84	108.51	102.06	105.9	102.8	111.65	108.09	109.28	106.24	117.94	105.9	116.79	107.39	103.43	108.12	109.67	114.78	108.93	110.43	102.93	109.04	118.66	106.32	98.674	107.99	104.9	104.57	110.68	102.85	112.39	111.17	112.96	98.014	110.89	102.56	103.02	119.38	111.3
104.37	97.373	93.417	94.335	102.27	112.27	101.26	95.252	97.766	97.63	96.879	106.05	86.792	97.638	104.35	105.72	100.97	97.074	91.965	99.404	104.44	94.199	101.99	93.161	95.775	96.237	89.654	93.124	101.04	96.873	96.692	102.47	93.554	92.674	102.25	92.4	99.728	100.17	95.07	101.61	84.697	85.654	93.602	101.68	108.32	102.44	97.318	87.417	104.02	97.615
111.62	110.26	104.61	98.394	106.67	104.63	101.32	105.79	101.56	103.93	106.73	97.563	108.83	105.02	112.52	104.39	95.162	109.93	99.488	106.52	100.92	98.251	105.58	105.1	107.4	106.49	101.38	102.5	100.84	107.49	109.57	109.32	99.754	101.13	113.48	109.31	104.17	101.96	100.24	117.54	107	107.49	113.15	100.86	109.73	103.43	102.13	111.36	102.66	104.01
120.12	105.44	105.24	110.94	109.97	103.94	106.73	110.15	112.23	104.11	109.32	109.3	99.548	105.93	111.58	109.98	111.82	107.13	110.4	115.64	104.91	109.35	115.72	113	104.35	111.4	110.43	116.7	107.27	99.075	105.18	112.97	106.93	107.67	118.24	101.29	105.19	105.52	101.63	114.18	105.43	120.73	111.03	106.17	106.84	103.28	111.66	108.84	98.995	113.05
110.39	116.53	112.2	114.54	113.82	105.86	117.84	95.513	104.37	117.64	109.26	107.58	107.61	108.18	111.97	110.87	107.62	108.56	111.73	99.757	105.49	99.799	113.96	107.59	114.4	115.73	107.67	111.33	111.07	114.23	103.42	103.25	100.24	109.74	112.01	118.83	106.07	104.01	115.45	104.54	104.82	114.45	114.96	105.91	112.32	111.34	104.92	110.16	103.91	106.48
103.54	109.57	103.51	105.31	99.297	93.602	98.259	93.99	100.88	97.61	100.45	100.1	93.351	98.316	94.569	100.62	101.06	109.15	100.52	101.26	95.576	93.409	95.301	107.33	91.784	105.57	99.415	98.009	101.54	101.53	102.04	98.295	108.97	95.423	96.542	106.12	106.34	105.57	98.925	96.97	92.186	97.266	91.869	99.174	104.79	102.12	92.773	106.83	100.82	99.496
111.01	107.27	101.11	114.36	113.07	110.3	98.147	110.8	106.78	105.55	99.746	109.15	114.37	108.09	103.48	109.97	106.28	108.36	107.32	103.14	99.361	100.07	118.98	106.32	110.8	106.04	106.08	109.66	109.13	113.7	110.27	98.938	113.04	103.43	110.28	107.92	108.83	124.61	110.3	107.37	105.29	100.32	110.38	119.2	102.93	113.07	114.92	106.02	111.98	111.42
112.81	113.39	120.43	108.68	109.01	105.44	106.17	114.97	107.18	108.26	102.6	103.11	114.7	101.12	110	104.29	97.929	108.01	111.36	111.05	109.7	97.825	99.661	105.11	115.43	108.43	106.57	114.47	106.04	109.71	105.22	105.42	110	104.92	101.53	109.42	110.51	109.61	111.19	108.4	100.04	102.76	105.64	102.12	103.02	107.59	108.73	113.97	110.87	115.42
100.81	99.333	106.13	100.92	102.63	110.89	108.88	114.18	108.66	112.87	107.6	112.89	100.84	111.74	110.62	115.05	106.12	108.12	108.58	102.47	102.58	104.35	105.4	108.65	105.37	115.45	111.39	100.99	108.06	111.5	109.3	112.7	114.18	105.83	116.72	106.91	104.08	115.85	109.29	109.08	112.1	101.92	112.11	100.78	108.2	107.05	114.76	103.88	109.83	107.8
111.82	108.12	101.61	105.31	109.01	121.4	112.41	103.91	103.01	109.47	110.75	109.43	116.83	112.62	113.27	116.07	114.34	107.68	107.35	101.32	103.84	114.09	108.23	110.98	105.19	100.98	116.02	114.56	116.48	110.36	113.99	108.55	109.48	102.22	109.76	109.51	109.5	108.85	111.3	103.4	113.85	105.08	113.91	101.45	111.72	107.58	106.63	101.49	104.73	112.15
[truncated: 150 more columns]
