# Supplementary material for: Genetic dissection of main and epistatic effects of QTL based on augmented triple test cross design
Source: PLoS One. 2017 Dec 14;12(12):e0189054. doi: 10.1371/journal.pone.0189054 (PMC5730204; doi:10.1371/journal.pone.0189054)
Supplement: S10 Supporting Information — (ZIP) [file pone.0189054.s010.zip › z6_450_0.5_10.csv]

103.15	101.33	103.01	99.758	97.274	102.71	99.43	102.63	99.656	102.52	102.33	101.36	100.25	101.63	101.33	100.29	100.55	102.22	102.23	103.05	102.75	100.02	102.08	99.354	103.5	100.97	104.16	98.768	101.09	100.31	97.058	100.72	99.998	100.85	97.564	101.05	99.107	100.4	98.17	101.41	99.679	101.65	100.1	99.637	97.628	98.337	102.16	99.588	98.386	100.32
107.15	106.81	105.22	110.37	107.01	107.58	105.34	105.61	106.67	107.48	106.04	103.27	107.61	107.2	111.35	102.09	108.76	108.67	107.67	107.62	108.81	105.6	106.63	103.88	105.23	102.32	105.51	107.01	105.67	105.25	107.93	105.42	106.71	105.73	104.31	108.43	106.98	108.57	105.47	104.44	103.32	106.98	105.45	102.95	102.79	103.17	103.73	103.96	104.57	108.07
109.18	107.01	108.05	106.96	107.67	107.08	108.5	108.04	106.9	106.78	107.68	105.68	105.59	110.36	106.47	110.83	109.29	106.71	108.43	106.12	114.18	107.51	109.25	109.05	108.88	108.48	110.15	107.16	107.4	105.48	110.69	107.02	105.72	106.6	108.1	106.5	108.07	106.45	107.59	103.87	110.16	106.5	107.46	106.12	107.42	109.15	110.01	106.37	106.76	110.91
105.52	105.79	104.96	104.95	105.06	104.77	107.11	107.66	108.39	105.03	104.45	104.16	105.99	103.86	107.32	104.7	104.57	104.45	101.78	106.52	105.7	105.26	103.52	106.5	101.83	105.99	108.4	105.55	107.37	103.18	102.8	107.2	106.31	110.3	106.12	107.27	105.61	104.29	106	106.57	106.78	103.2	103.48	106.74	104.25	104.41	101.04	108.41	106.98	106.78
108.69	106.82	105.09	107.23	108.38	109.94	108.04	106.13	106.36	106.55	105.95	110.21	109.47	109.25	104.6	105.95	108.04	110.12	106.58	109.12	107.45	109.7	107.67	107.74	109.24	104.85	110	108.7	108.78	107.21	104.36	111.33	107.51	108.54	110.34	108.64	106.62	107.35	109.41	109.69	106.16	109.19	108.13	109.84	104.93	109.74	108.32	109.54	107.67	109.2
103.21	101.75	105.52	109.58	105.54	103.12	106.78	107.27	106.95	108.54	108.21	105.42	106.54	106.76	106.41	106.62	103.95	104.15	104.92	106.03	108.3	102.6	103.99	104.08	104.55	108.11	105.92	102.95	107.77	107.78	104.81	103.87	106.56	104.58	105.41	104.32	104.18	104.33	105.72	106.9	106.86	103.44	102.9	107.76	104.32	103.41	108.13	103.96	104.42	103.79
97.185	102.22	102.51	102.42	99.313	103.08	102.28	100.59	99.052	100.85	101.26	100.3	96.047	102.45	104.54	100.31	99.785	103.13	100.04	103.08	105.04	99.66	101.34	101.37	98.528	101.39	100.21	100.52	99.978	103.95	99.359	101.61	101.17	101.37	103.78	96.935	99.959	100.4	99.666	99.93	98.5	98.422	101.03	99.97	101.43	97.823	101.83	103.67	99.161	100.34
109.68	105.59	107.65	106.2	107.15	108.44	106.74	108.41	108.19	109.51	106.26	104.56	106.91	105.54	108.01	106.77	104.36	104.68	103.09	103.83	105.01	105.64	107.62	105.83	105.88	108.41	103.97	107.66	108.39	105.89	104.68	108.42	103.29	105.15	104.97	104.7	105.78	104.21	104.23	106.32	109.06	104.37	105.25	106.51	104.07	106.77	104.75	105.7	107.05	105.55
99.001	97.469	98.419	99.476	98.879	100.74	94.484	99.434	97.648	96.101	101.72	97.745	99.487	97.547	95.696	95.482	102.72	98.653	101.66	97.671	98.872	102.03	95.723	98.162	100.77	95.216	97.323	103.55	98.69	96.5	96.851	96.15	98.389	98.424	98.626	98.437	97.668	103.85	103.54	99.685	95.552	96.551	100.98	95.595	101.07	96.584	98.992	97.495	102.88	97.861
110.57	110.62	108.87	108.92	106.97	108.92	110.88	108.89	107.48	113.19	110.1	108.55	108.62	108.37	105.54	105.07	107.79	110.22	107.87	109.75	109.29	110.65	107.38	108.36	110.06	109.39	111.81	111.41	109.95	110.1	109.43	108.76	108.44	107.99	107.39	105.25	107.06	109.15	110.2	105.01	107.77	107.38	108.9	107.47	109.52	107.1	111.9	108.42	109.7	108.45
108.46	110.39	109.66	107.34	108.48	110.86	106.93	107.47	111.18	108.57	104.78	111.43	107.69	108.22	106.87	107.65	107.65	105.75	110.1	106.26	106.57	106.39	111.67	110.48	107.46	105.92	108.93	108.91	108.23	109.73	109.97	106.93	108.45	107.14	107.16	109.98	108.67	108.33	107.5	106.88	110.27	110.53	110	106.58	110.49	111.49	107.71	107.69	109.04	112.7
106.3	107.76	107.75	108.06	106.5	105.41	106.96	108.72	109.82	106.98	109.51	103.93	106.22	108.94	111.36	108.9	110.25	110.71	107.78	108.26	106.76	109.81	106.66	106.77	109.52	108.77	106.65	106.09	106.36	106.75	108.58	105.65	106.7	104.64	107.42	108.81	106.76	106.55	106.51	107.2	109.1	111.34	104.99	107.67	108.61	110.96	111.24	107.44	108.96	106.3
106.23	104.24	107.15	103.34	105.7	107.41	109.17	104.6	105.82	110.11	105.4	109.17	106.25	105.39	106.24	106.99	105.27	104.04	106.03	103.6	106.54	103.12	106.73	106.01	106.77	104.47	106.47	104.81	104.71	107.58	106.21	105.65	105.34	104.96	106.84	106.59	106.04	104.43	107.75	103.96	106.83	104.44	106.06	110.49	104.18	105.51	108.64	104.9	103.24	105.12
109.22	104.97	107.56	104.77	104.34	107.34	105.63	106.59	106.51	108.17	107.78	104.89	104.87	104.76	104.55	105.84	104.25	106.86	103.88	107.63	103.28	105.3	104.68	104.92	105.78	106.5	101.91	105.31	106.56	104.38	104.94	107.12	104.94	104.53	103.43	105	105.96	103.02	105.81	105.72	108.03	107.79	105.58	105.44	105.27	109.69	106.31	104.58	104.24	108.41
108.15	107.08	109.78	108.02	110.37	106.05	106.48	109.85	104.09	114.88	107.31	109.31	108.01	111.76	111.64	111.26	104.89	113.13	107.68	108.41	108.22	111.51	110.29	108.09	107.39	107.93	109.15	111.07	105.94	110.72	109.64	113.08	108.08	108.29	106.54	106.73	104.5	110.56	111.13	107.71	106.8	108.82	108.93	107.93	108.22	106.79	110.1	109.26	110.5	108.15
105.17	103.57	107.58	109.19	105.82	106.92	107.33	110.22	111.6	105.16	105.09	105.05	106.42	107.58	105.89	106.27	109.84	104.22	107.63	105.49	106.33	107.06	105.5	107.18	107.89	106.72	107.46	107.52	107.74	106.33	106.43	104.35	105.55	104.89	103.12	106.13	105.97	106.42	106.61	108.02	106.7	107.04	105.15	106.13	108.28	105.08	106.22	103.38	104.58	105.52
109.16	106.77	108.64	108.31	107.46	109.1	109.47	106.87	110.09	109.93	109.38	110.65	107.26	110.98	110.16	108.95	107.62	110.92	108.03	107.16	106.97	109.2	110.17	109.09	108.24	108.1	106.78	109.13	111.48	108.54	107.15	108.8	109.63	108.9	107.47	108.76	105.22	106.78	107.29	107.08	106.42	111.2	105.73	107.97	107.32	111.36	106.93	107.79	110.97	106
96.228	99.935	97.361	102.76	100.77	102.64	102.68	102.36	99.97	103.92	99.44	102.91	98.859	100.62	100.55	100.7	97.466	100.58	97.625	103.3	103.36	102.76	104.55	101.14	101.2	97.846	100.44	101.18	98.605	99.79	101.87	100.52	101.73	103.91	104.51	103.36	104.26	100.95	102.46	99.945	99.203	98.65	98.338	102.82	97.838	99.942	96.806	103.08	102.05	104.3
106.81	104.62	105.48	104.09	104.36	108.52	101.89	104.85	106.21	101.85	104.27	101.27	108.01	104.89	105.42	103.59	103.66	107.44	105.41	107.93	105.65	106.18	105.19	106.18	105.72	104.08	103.8	107.34	103.05	106.87	107.77	108.04	106.56	100.3	105.61	105.16	106.28	109.79	103.15	104.56	103.57	103.36	106.23	105.57	104.84	105.63	103.81	103.41	106.08	106.85
98.47	99.609	96.137	97.33	96.8	97.539	97.211	98.439	98.65	99.345	98.558	98.241	98.33	96.992	95.437	98.375	98.576	100.07	98.365	98.649	97.069	96.586	100.92	96.101	96.308	95.759	98.415	99.425	98.144	97.641	96.991	100.16	97.501	99.301	98.527	97.616	96.73	94.061	101.62	101.1	95.784	97.883	97.494	95.876	99.483	97.839	98.579	100.3	93.125	98.728
109.48	105.78	107.11	105.44	104.77	106.52	104.32	105.4	105.33	106.34	107.1	108.26	102.94	103.86	104.48	107.3	104.51	108.08	106.03	106.92	106.85	107.03	111.31	107.42	106.25	102.26	102.88	105.57	103.54	107.28	108.28	106.9	105	106.65	105.79	109.53	107.22	104.53	103.33	107.55	108.22	102.02	101.39	105.74	103.47	105.09	105.15	104.43	102.75	104.42
107.62	106.41	107.09	107.47	106.03	105.75	107.19	109.97	108.18	107.29	104.85	104	109.31	108.21	107.71	109.39	106.02	106.6	106.65	105.62	105.63	107.1	104.95	103.33	107.79	106.11	108	105.32	105.06	107.41	105.26	105.49	107.85	105.28	105.39	105.7	107.27	105.7	106.09	104.46	106.07	110.02	106.95	106.2	109.22	106.27	105.57	109.65	103.58	104.6
104.52	106.05	106.59	107.46	107.1	106.81	105.12	111.75	104.89	105.03	107.01	107.88	106.83	105.26	108.19	107.25	106.22	108.26	106.73	104.98	105.86	104.39	104.21	107.05	103.63	108.76	106.81	104.29	107.18	102.9	105.75	106.08	105.49	105.42	105.82	104.87	105.66	106.75	104.35	105.72	104.12	108.91	105.51	106.38	108.56	108.12	107.43	107.42	106.92	103.06
108.73	108.56	110.24	108.08	108	106.26	106.89	113.17	110.41	109.07	105.36	113.28	108.59	107.04	110.43	109.97	108.1	107.17	106.96	109.93	111.25	108.39	109.84	106.46	107.7	108.63	109.71	108.68	107.03	108.6	106.91	108.71	111.8	109.09	108.34	111.12	108.89	107.75	112.35	109.92	108.39	105.22	110.96	105.31	111.94	105.88	108.16	108.62	107.16	107.97
110.24	111.29	105.53	107.29	110.06	110.04	106.26	107.03	109.96	108.01	107.55	109.87	109.44	110.47	108.02	108.83	107.44	105.78	110.97	107.65	107.1	108.12	111.61	106.18	109.04	109.31	106.14	110.01	109.09	107.05	109.76	107.41	105.78	107.53	108.73	106.46	110.97	109.62	111.8	110.48	106.46	110.84	111.11	107.44	108.6	107.49	109.76	109.9	107.23	107.44
96.796	97.567	98.274	98.532	99.973	98.664	99.127	96.036	98.941	98.723	98.033	96.173	97.946	94.894	96.136	94.852	98.617	98.145	97.45	97.279	94.924	101.08	97.381	98.805	99.963	98.245	96.756	100.07	97.143	96.178	98.919	99.371	97.715	100.64	100.86	95.066	98.454	97.43	98.403	96.81	94.908	95.906	95.642	98.503	99.163	98.118	96.663	98.266	99.579	98.384
106.12	106.5	106.65	109.92	106.09	104.48	104.6	108.3	104.17	108.03	107	106.07	106.63	108.05	105.5	109.32	107.83	105.82	105.7	109.16	108.45	109.33	104.86	108.32	109.44	108.05	108	102.43	107.84	104.82	107.22	104.43	108.38	105.2	106.4	107.53	106.16	105.55	108	104.82	105.94	107.64	106.79	106.9	107.02	108.36	105.86	101.81	104.71	103.59
99.26	100.75	100.37	100.33	97.658	96.744	101.74	98.919	98.907	97.805	98.881	99.738	98.49	99.518	101.74	98.191	98.979	99.318	100.66	99.488	101.82	97.627	98.973	101.26	100.02	95.575	99.361	99.949	97.711	101.39	102.87	97.241	98.444	96.664	102.18	97.579	98.452	98.587	98.497	95.63	99.372	97.437	99.166	99.042	99.241	101.36	97.308	100.25	99.58	99.12
106.96	106.6	109.35	105.94	104.18	107.79	105.59	106.13	105.59	103.95	103.07	104.92	103.18	106.74	107.08	108.09	104.42	101.85	104.51	103.98	103.33	105.79	107.41	105.95	103.2	106.52	107.31	104.18	103.69	106.54	105.67	105.91	108	104.85	105.44	108.03	105.74	105.08	105.56	108.29	104.68	105.91	106.09	103.23	105.83	107.92	104.25	103.04	101.32	106.12
100.67	102.34	101.02	102.04	100.85	100.03	101.24	102.96	103.03	106.88	98.692	98.593	102.33	97.581	101.8	99.114	102.29	101.76	101.78	102.19	101.25	99.027	100.76	103.37	97.443	100.3	101.5	103.66	98.137	101.17	98.598	104.24	99.741	99.415	103.03	103.11	99.407	97.62	103.83	98.807	99.349	100.94	101.72	101.59	97.188	101.21	99.774	97.709	100.23	101.81
95.95	100.61	97.547	95.68	97.26	97.394	96.661	96.457	98.789	99.086	95.963	98.417	97.86	96.472	97.653	97.213	97.403	102.37	97.322	101.13	102.48	96.976	96.806	99.28	97.702	99.114	97.806	98.881	99.918	96.735	97.315	97.925	92.375	96.934	96.155	100.03	97.529	96.751	99.733	101.33	100.12	96.722	98.552	95.971	100.19	97.419	96.244	99.929	102.01	97.778
105.24	105.87	105.89	104.09	105.36	105.39	103.41	105.75	106.77	107.01	102.66	103.66	104.32	102.59	105.26	105.56	107.96	107	109.22	104.14	106.13	107.17	106.71	101.59	111.11	105.64	104.31	105.77	103.17	105.27	106.17	106.9	104.51	104.22	102.07	106.59	107.27	103.9	104.06	104.3	103.88	108.19	107.38	107.46	101.07	104.25	105.27	105.9	106.17	108.31
110.11	107.16	105.65	110.71	106.53	107.29	103.59	106.02	105.06	106.01	106.62	106.28	106.58	107.1	106.64	106.54	104.88	111.98	108.03	109.49	108.62	106.01	105.87	107.31	109.5	107.42	107.11	107.17	108.7	106.15	107.41	105.3	109.71	106.67	109.46	108	108.38	106.96	105.34	108.21	110.08	106.38	105.63	108.74	106.64	106.59	105.78	106.07	108.89	110.07
105.01	106.67	105.63	100.89	107.97	102.53	101.15	107.3	107.17	108.27	105.35	103.64	105.39	105.4	104.37	104.26	106	107.65	106.6	106.54	103.66	105.77	104.92	103.03	105.52	108.01	104.48	103.29	105.37	105.22	104.17	105.73	107.62	106.8	105.08	105.15	103.93	111.46	106.56	107.93	109.49	106.86	105.36	104.59	106.75	106.25	105.2	104.63	105.29	107.26
103.2	104.87	106.61	103.95	107.47	105.94	105.32	108.04	106.65	107.31	107.15	107.2	106.29	108.12	107.07	106.57	103.35	102.6	105.56	109.05	106.6	104.25	100.92	105.43	103.2	105.73	105.78	103.17	105.49	103.94	106.28	109.14	105.06	107.25	107.55	104.57	107.45	105.99	109.62	108.84	106.1	106.97	106.37	103.94	104.81	104.51	105.23	105.08	104.16	104.66
106.1	106.46	104.92	106.12	107.5	109.42	105.63	103.96	108.61	107.07	109.28	107.51	110.17	107.83	107.26	105.09	113.2	109.21	108.28	106.55	108.58	103.47	107.36	105.58	109.94	105.15	107.59	107.6	108.52	107.14	108.21	107.54	108.47	110.51	109.31	107.19	107.56	107.86	105.43	107.17	106	106.69	107.96	108.21	106.07	112.24	106.59	106.69	108.72	107.49
101.95	98.446	97.283	99.175	96.392	99.165	100.25	96.796	98.765	99.946	98.536	99.899	100.71	97.1	97.675	97.601	95.222	98.984	96.985	97.214	97.674	96.955	94.279	102.07	96.417	97.28	95.733	97.525	98.193	95.694	98.475	98.626	97.079	99.556	97.629	96.281	96.527	98.789	94.254	100.57	97.896	98.55	97.739	100.16	99.47	99.416	98.835	99.788	96.687	98.037
101.37	97.531	97.992	98.088	101.46	101.45	97.803	95.353	97.764	97.749	101.4	95.574	97.516	98.66	97.182	96.787	99.522	97.765	97.465	99.341	98.155	99.037	99.686	99.137	98.236	99.98	102.98	100.01	96.575	97.396	100.42	100.55	103.06	95.593	95.5	98.507	99.113	96.185	97.793	96.964	99.648	100.87	96.952	98.296	99.836	96.225	101.11	97.286	101.13	98.392
103.23	100.5	105.9	107.03	107.86	102.67	109.73	106.56	105.11	105.45	104.81	106.1	106.14	105.23	105.92	102.23	104.93	104.12	105.33	106.4	111.43	106.32	103.36	103.22	103.82	105.04	108.91	108.98	104.79	105.17	105.79	107.82	101.46	102.39	104.05	104.91	108.28	104.07	100.91	103.91	105.12	104.34	106.05	104.73	104.33	105.4	103.09	105.75	104.61	105.16
100.59	106.08	105.18	106.44	104.87	104.91	106.18	104.11	103.14	105.72	104.38	107.15	106.7	104.74	108.25	108.94	105.33	105.91	105.44	102.7	106.14	104.28	105.81	105.01	107.89	105.35	103.69	105.46	107.28	105.01	105.51	104.57	105.95	104.48	106.08	107.65	103.88	104.94	105.42	103.27	107.02	106.85	101.4	104.41	105.21	104.63	106.27	108.77	104.36	106.19
109.27	106.86	103.9	108.33	107.53	104.53	105.17	103.99	104.8	106.09	109.82	106.52	105.46	107.75	107.4	106.58	105.82	106.47	104.89	107.03	102.47	106.4	109.5	105.77	105.33	108.4	108.84	108.7	105.08	103.66	101.6	107.68	103.52	107.92	103.17	104.87	106.61	105.07	104.86	108.09	107.15	110.04	104.87	107.45	107.37	107.08	106.31	106.65	109.56	109.4
106.35	105.42	101.48	107.47	105.4	108.42	106.21	109.3	105.81	107.43	106.17	104.98	106.35	105.39	106.86	103.62	103.62	105.38	105.38	104.32	105.44	106.66	106.31	107.64	104.47	106.79	105.27	108.98	107.62	102.2	105.02	106.19	102.92	106.51	109.04	106	104.65	107.09	107.18	104.62	107.04	106.99	106.62	103.98	105.43	105.82	101.62	105.09	104.08	105.3
95.424	95.958	98.154	99.079	97.401	98.833	95.953	95.931	99.155	99.331	99.161	98.399	101.24	96.531	96.513	98.942	96.606	96.487	96.202	98.656	100.88	99.072	99.682	98.894	98.256	100.67	96.944	99.631	97.825	98.066	101.35	97.305	97.978	101.55	96.83	96.672	101.03	99.31	100.94	97.523	101.23	96.524	101.13	95.962	95.781	96.29	98.598	99.583	98.155	97.229
108.26	107.4	108.56	108.49	109.91	105.48	106.1	108.71	106.03	107.53	107.12	107.56	109.77	107.8	104.33	108.9	107.38	109.32	110.17	106.48	105.97	107.9	109.62	109.08	107.29	106.67	107.69	110.27	105.25	107.05	108.43	106.47	109.43	106.88	109.45	108.54	108.97	105.66	111.8	108.1	108.3	108.91	109.4	110.08	107.73	108.68	106.87	110.08	109.24	106.68
110.72	105.12	109.48	105.34	103.69	107.11	105.35	107.06	106.43	105.49	107.41	104.7	105.95	104.66	106.89	104.51	106.03	105.03	104.96	108.1	108.91	105.92	103.13	106.18	108.97	108.97	101.93	105.14	104.02	107.38	108.44	106.06	107.57	103.35	105.54	103.26	105.11	105.03	105.64	104.4	103.84	105.52	104.89	106.76	107.24	106.85	102.8	105.5	105.76	105.33
104.32	108.34	107.16	105.06	108.31	106.15	105.87	104.65	103.05	104.45	106.57	106.95	105.86	104.77	107.04	103.7	107.84	108.51	104.42	107.51	107.51	107.22	106.12	102.37	104.61	107.45	108.38	107.82	108.57	103.83	108.76	106.71	109.26	104.57	107.42	108.3	103.89	103.7	105.49	104.72	107.9	101.5	109.31	105.09	108.07	108.73	104.88	106.47	108.49	110.68
103.42	100.29	100.7	103.7	97.542	100.41	102.35	100.68	99.749	100.42	104.06	101.58	101.59	98.571	102.09	98.748	102.91	100.31	103.09	99.21	102.68	101.3	99.789	99.663	99.477	102.92	98.785	100.1	102.37	103.52	100.48	98.227	98.032	101.27	101.04	102.74	102.76	101.47	98.812	98.771	100.59	99.624	99.277	99.706	99.552	100.52	100.94	102.18	100.36	100.55
107.48	107.95	108.34	107.69	108.71	108.52	108.4	108.47	107.49	108.5	107.07	108.56	106.35	108.08	110.51	111.26	108.24	109.9	107.92	104.33	109.49	108.21	109.63	107.6	108.91	109.62	111.26	107.21	107.75	109.65	106.67	109.01	107.56	108.31	110.86	110.42	106.52	108.18	108.68	107.73	112.31	110.21	108.1	108.52	106.9	107.78	111.52	108.45	110.3	112.64
99.835	101.27	101.68	96.832	99.543	94.301	98.699	97.742	100.16	97.321	97.286	98.193	95.968	96.593	97.18	95.236	99.903	97.552	99.189	99.889	94.849	99.346	99.613	98.586	99.442	95.961	98.502	95.854	99.464	97.37	101.86	95.829	99.551	98.052	96.511	99.558	98.228	95.966	95.482	96.187	97.837	98.137	96.36	96.222	94.626	97.847	100.34	100.99	99.531	96.741
109.16	103.18	106.54	106.26	105.82	108.49	107.35	104.96	107.82	103.74	99.424	107.79	104.04	105.21	107.4	107.27	105.96	106.15	106.71	105.35	104.67	102.53	105.89	107.5	104.58	105.57	102.05	104.99	105.97	104.43	107.31	104.35	106.12	105.56	106.63	108.21	104.42	106.1	105.92	101.34	108.76	104.98	105.86	104.64	104.2	108.31	105.01	108.65	107	104.3
98.309	100.78	97.398	96.839	97.527	99.581	98.294	99.651	97.212	97.635	98.402	101.92	98.118	100.04	98.363	95.237	98.886	98.292	100.12	98.693	95.986	97.55	99.593	98.082	101.07	96.579	95.876	99.477	99.491	96.643	101.7	96.689	100.48	98.679	97.774	99.644	100.2	99.126	97.17	97.323	95.885	99.07	97.252	98.855	98.926	98.339	97.125	97.095	102.73	97.646
104.5	104.75	104.53	105.64	106.77	105.53	109.64	103.77	101.58	103.76	106.86	101.42	104.99	108.01	104.93	106.04	106.29	108.61	108.42	105.98	105.43	106.58	104.95	103.13	103.74	107.44	103.49	106.25	106.89	106.16	103.25	105.25	104.66	106.72	104.75	104.28	104.51	107.14	105.7	105.09	104.93	107.08	105.17	107.34	106.09	105.16	105.07	109.04	101.87	103.59
105.75	105.78	107.39	104.26	107.41	107.6	102.1	103.3	103.12	106.26	104.88	102.63	106.88	105.81	104.63	104.94	105.89	104.83	105.05	106.99	105.99	105.2	106.99	103.71	105.59	104.55	104.39	103.63	105.02	106.41	107.27	104.85	105.34	104.88	108.27	109.05	102.56	105.65	107.78	105.4	104.16	106.17	105.83	102.7	105.37	104.17	107.96	108.35	104.59	105.72
106.16	104.04	105.65	108.39	104.42	104.17	105.62	106.76	105.56	106.85	110.09	106.62	106.05	107.16	108.07	107.09	107.23	102.34	105.85	106.68	104.74	106.78	107.3	109.71	106.18	105.55	105.46	106.84	104.8	103.51	109.21	106.41	110.3	109.88	107.31	105.05	108.86	105.62	105.46	104.21	104.6	104.34	105.6	103.78	106.61	105.88	105.92	104.6	107.12	109.2
104.77	108.34	107.72	108.15	109.44	106.5	107.75	107.77	105.65	107.39	109.76	104.72	106.78	107.04	107.2	107.71	105.63	109.48	110.69	107.26	109.72	108.39	106.83	105.08	108.86	106.89	111.75	105.34	105.27	110.52	107.58	106.74	106.09	109.32	105.67	102.87	105.26	107.81	107.74	106.63	107.54	108.72	106.77	109.67	104.72	108.98	107.57	108.31	108.93	109.45
109.7	112.14	110.54	109.05	109.29	109.71	109.62	109.83	110.07	110.21	112.52	111.98	110	111.51	112.23	111.09	111.3	109.29	112.04	112.3	111.34	109.36	110.08	111.11	111.01	109.75	108.38	110.2	109.11	111.56	113.66	111.89	111.36	109.67	111.5	111	114.32	112.56	112.82	108.83	108.99	110.97	111.72	109.16	111.38	108.25	107.78	105.66	112.93	108.27
104.53	106.94	108.76	108.27	103.52	112.84	106.65	107.43	105.63	106.01	105.48	104.2	102.78	106.56	108.81	104.38	107.96	107.3	107.21	108.67	107.31	107.87	108.71	107	108.57	106.68	102.9	106.56	106.85	105.82	105.81	105.93	105.26	109.29	106.75	106.67	103.68	103.81	106.49	102.84	108.02	105.96	108.81	106.81	107.65	106.24	108.36	103.8	106.3	106.82
98.223	99.216	100.73	99.673	96.337	95.92	97.609	99.194	98.58	100.14	97.22	99.735	94.342	98.678	98.671	95.832	95.046	97.994	97.033	96.389	101.96	97.737	97.376	100.61	97.719	97.606	97.577	97.805	96.845	98.569	97.323	97.042	96.74	98.665	96.061	98.22	95.782	98.718	96.971	94.689	95.79	97.724	94.855	96.761	100.03	97.067	100.53	96.116	99.251	97.745
112.67	108.33	106.67	109.75	110.91	112.51	109.12	109.55	109.45	108.77	113.21	114.92	111.75	113.93	109.23	109.52	107.59	113.08	108.8	106.53	112.88	109.38	110.35	110.42	109.52	111.7	109.58	108.71	110.42	110.63	107.49	111.04	110.65	114.07	108.64	111.99	110.94	112.06	113.81	110.08	107.89	110.56	106.58	110.94	105.66	111.46	109.79	111.02	111.1	110.99
108.29	113.75	109.63	109.7	110.17	110.21	110.57	109.66	112.17	108.05	107.38	107.87	110.99	111.04	110.29	110.26	109.4	110.24	107.38	108.62	111.48	110.03	111.66	113	113.07	109.5	108.85	112.92	115.25	107.7	108.77	109.67	108.81	112.81	110.19	112.79	110.1	108.56	109.11	109.7	113.25	108.06	109.2	109.84	109.3	107.69	107.9	110.61	113.6	109.48
105.25	107.8	102.31	107.19	107.77	104.07	104.76	101.35	105.21	102.94	103.75	102.88	101.87	104.6	106.42	104.73	106.2	103.37	105.05	106.84	104.08	104.93	105.01	104.95	110.4	108.17	105.38	104.19	105.87	105.86	105.99	104.79	103.39	106.32	105.18	104.92	104.26	109.11	106.79	105.55	106.51	106.89	107.01	106.33	105.08	108.45	103.69	106.71	105.54	104.78
109.24	107.27	110.91	108.98	107.46	109.71	111.25	107.41	109.75	108.48	110.7	108.3	110.22	106.17	106.35	110.26	109.17	107.49	109.69	109.45	109.02	110.08	110.22	104.94	105.86	109.48	111.46	107.67	108.03	106.06	106.85	109.06	108.92	108.91	107.22	108.04	106.68	107.83	108.04	108.74	109.6	104.6	111.01	107.44	109.99	109.36	105.72	108.08	110.06	113.08
103.68	107.25	105.23	108.65	105.64	107.82	104.51	107.12	106.88	108.45	106.11	107.55	105.26	105.05	105.86	104.35	104.12	102.97	108.68	108.13	107.93	110.42	107.44	105.12	106.62	104.78	111.56	107.23	107.5	105.25	104.98	106.37	105.27	103.6	105.41	108.24	102.46	108.17	106.45	106.74	105.88	102.52	106.42	106.16	104.07	104.8	108.72	110.5	103.84	108.04
107.67	108.65	106.37	104.29	106.7	104.97	104.63	105.98	103.6	101.81	108.2	108.15	106.05	101.48	104.81	106.65	104.04	103.97	103.82	106.31	105.57	106.15	106.86	104.12	108.27	105.85	105.47	104.92	105.15	104.39	105.06	108.98	106.33	105.75	107.76	102.4	107.89	106.15	107.54	105.42	104.77	107.82	105.12	103	105.5	105.87	105.34	104.83	108.06	103.7
104.74	109.01	108.3	106.79	107.48	109.52	109.58	108.09	109.43	106.8	108.4	105.86	108.31	107.41	107.92	107.86	109.37	107.24	107.84	110.91	108.19	107.06	109.77	106.89	108.69	107.92	105.1	108.34	107.71	109.37	110.66	110.83	109.98	107.03	105.23	109.29	109.72	108.79	107.51	110.34	111.17	110.32	108.87	108.89	108.17	108.89	111.5	108.67	107.52	108.04
111.49	113.77	109.4	108.4	110.56	110.54	110.6	106.81	111.31	111.67	109.45	113.23	109.88	107.13	110.88	108	110.03	111.36	111.04	109.85	108.04	106.88	109.95	107.11	109.35	113.67	111.14	111.03	111.11	111.27	105.92	107.65	109.68	112.78	111.97	109.57	112.23	113.45	110.32	108.95	108.32	113.25	109.57	109.56	108.74	110.08	109.14	108.74	107.74	111.28
108.32	106.7	107.74	105.94	106.95	108.21	107.05	109.91	106.8	109.15	108.1	108.89	110.54	106.73	110.26	111.88	107.41	109.91	108.28	108.95	110.18	110.44	108.29	106.56	107.52	109.38	108.61	109.99	106.48	105.16	109.2	106.61	106.89	111.91	108.18	104.32	108.79	110.22	107.82	109.8	107.46	105.41	106.25	109.93	106.68	108.3	107.4	105.54	107.24	106.51
100.85	102.43	104.12	103.75	99.12	101.35	103.9	99.714	99.214	102.21	103.28	99.785	103.1	99.076	99.46	101.24	100.13	99.716	100.25	102.72	101.62	99.895	101.41	102.26	99.522	103.68	100.54	100.95	101	100.14	100.95	97.7	100.91	102.58	103.09	101.85	102.72	104.75	98.674	100.35	102.62	101.02	101.68	99.598	100.77	101.55	98.688	99.523	100.43	101.65
106.27	106.35	105.54	102.67	106.47	104.82	104.64	103.45	102.56	107.15	108.82	105.97	106.18	103.56	107.43	105.16	105.81	103.42	105.59	105.91	106.54	102.38	103.28	104.17	106.49	105.63	107.31	105.79	107.08	103.08	107.06	105.82	107.11	106.67	106.12	106.56	107.33	104.26	105.04	105.18	104.24	107.47	102.92	105.43	101.08	106.9	106.07	106.82	106.51	104.9
105.56	105.31	104.41	104.01	108.07	106.07	105.93	105.82	104.26	105.32	105.63	107.33	104.55	105.15	108.21	102.82	106.31	102.24	105.09	105.99	106.1	107.74	109.47	102.41	104.22	104.86	105.41	106.07	106.48	107.37	102.46	103.68	102.33	104.79	106.64	104.58	105.1	104.57	105.37	105.78	107.91	107.53	105.74	104.21	106.72	106.52	107.33	103.23	104.97	104.85
110.88	111.86	106.26	103.87	110.03	109.22	107.23	104.66	106.43	107.95	106.42	107.47	110.54	108.26	108.24	107.84	105.57	110.7	106.01	106.54	109.11	108.22	109.24	107.09	109.3	109.28	107.82	105.49	106.8	108.62	107.95	109.49	107.81	109.07	105.23	110.49	107.02	110.01	107.68	108.01	106.26	108.3	110.63	110.25	109.6	104.65	109.43	109.52	110.55	109.44
106.33	105.45	104.69	103.42	107.98	106.14	104.91	106.73	103.66	104.95	106.08	105.4	104.84	108.44	105.51	106.24	103.81	102.94	103.83	108.54	107.06	106.24	104.28	104.59	105.98	105.63	106.17	107.6	104.72	104.37	106.04	104.76	105.78	109.21	106.07	105.89	107.3	103.36	109.04	105.52	109.55	105.68	108.15	105.28	104.19	102.93	105.92	104.69	105.31	106.52
100.62	95.819	97.328	101.05	99.911	99.039	99.238	100.53	100.29	98.947	101.19	101.53	98.862	95.955	100.41	102.49	98.47	102.14	101.16	99.082	102.17	100.53	98.555	104.27	101.27	99.482	100.25	100.89	101.43	100.12	103.02	97.908	100.18	97.516	100.01	98.788	99.061	98.749	100.59	101.17	99.479	99.581	97.696	99.919	100.4	103.62	103.3	101.19	102.19	98.39
107.11	102.95	107.41	107.57	107.45	110.87	110.68	107.07	109.32	108.57	108.78	106.24	107.88	107.1	111.85	109.25	107.08	110.25	105.71	109.29	106.57	108.12	109.27	108.5	106.02	108.83	106.47	110.06	111.97	110.49	108.99	107.14	107.97	110.14	106.29	107.45	112.25	109.39	109.06	104.96	108.1	106.9	107.61	105.41	106.65	107.78	109.63	105.57	109.6	110.23
103.27	107.69	102.18	108.14	101.79	104.77	102.92	109.04	105.57	106.96	105.73	104.46	105.77	106.78	105.89	105.37	106.24	103.21	109.56	106.74	106.24	102.53	107.25	102.83	109.01	110.84	106.46	106.14	104.78	108.25	103.63	104.56	105.42	108.22	106.53	106.03	105.91	108.91	104.22	105.59	103.07	105.74	105.13	104.88	107.61	105.42	106.27	102.18	102.08	103.72
102.43	102.02	104.84	101.49	102.38	100.85	101.39	105.86	99.458	100.94	102.9	100.91	102.5	100.43	102.03	101.99	100.83	101.05	101.4	102.27	100.61	101.34	102.01	99.16	99.435	98.996	100.05	99.012	98.586	102.14	99.99	100.48	105.55	102.58	100.43	100.52	100.82	100.46	101.17	100.9	100.65	102.06	100.45	99.45	101.13	99.362	99.35	103.87	102.84	98.071
110.04	107.66	109.69	111.24	111.48	108.22	107.57	107.54	110.38	109.86	110.41	109.28	111.7	111.99	111.72	107.53	108.9	110.86	110.84	112.81	111.25	107.51	110.58	110.31	109.43	108.32	111.83	108.56	109.73	110.88	108.98	110.45	111.67	110.44	110.14	112.12	109.82	114.33	110.14	111.71	111.84	109.14	109.42	109.46	111.37	109.38	111.91	110.2	113.05	109.6
105.75	103.66	106.05	105.78	103.91	101.96	107.31	104.75	101.15	106.86	104.68	105.47	105.64	108.05	102.99	101.97	103.04	104.31	105.5	106.75	102.44	107.24	104.72	107.31	105.74	104.21	107.33	108.72	102.06	104.38	105.56	104.33	107.07	103.93	108.07	104.23	106.45	107.1	107.72	103.31	104.69	104.82	105.09	103.52	103.87	106.98	105.75	107.2	103.81	104.7
98.502	101.4	97.121	96.182	97.865	99.329	99.097	97.933	95.497	97.725	100.59	100.02	97.068	97.029	94.62	101.29	96.783	97.794	98.458	94.333	96.647	97.771	96.37	100.46	100.06	96.12	97.748	95.773	99.734	96.916	99.66	99.325	101.48	97.718	98.736	99.425	97.977	100.31	101.75	97.136	100.92	100.15	99.747	98.905	96.702	101.96	96.202	99.53	95.018	100.93
105.54	106.71	105.48	106.32	104.57	106.09	105.96	103.39	104.3	107.98	106.2	105.75	105.28	105.36	107.1	109.48	108.2	107.15	105.22	105.4	103.66	105.42	106.78	105.36	105.57	107.69	105.94	107.78	107.64	105.4	106.99	105.12	102.26	104.07	105.12	104.43	106.05	105.49	106.55	105.19	105.68	106.31	107.99	105.49	109.06	103.41	103.35	105.49	104.22	107.22
100.38	101.78	96.128	102.75	99.548	102.6	101.4	103.24	101.95	101.91	99.413	103.63	100.89	101.96	102.75	100.49	102.72	99.35	96.012	101.41	99.534	99.248	100.15	98.781	101.82	102.31	97.446	102.37	101.28	100.09	101.22	102.78	102.49	99.032	103.8	99.365	102.64	99.475	101.38	98.506	99.464	104.48	99.193	97.973	101.12	100.26	101.93	100.41	101.25	102.1
102.8	107.78	103.48	106.66	105.6	106.03	104.71	103.55	105.84	105.74	108.45	107.28	103.99	105.23	103.74	107.79	104.32	101.3	106.62	107.53	107.73	106.94	106.69	104.94	102.92	103.79	102.37	105.17	105.02	106.05	105.51	104.96	105.18	106.55	105.8	105.14	104.78	101.71	102.46	105.94	106.41	104.94	107.64	105.91	104.46	103.66	104.56	105.19	109.28	106.46
111.86	108.89	110.72	111.41	109.53	111.68	109.73	108.17	111.96	112.44	109.77	112.57	108.65	112.81	111.63	109.7	106.05	111.18	109.54	110.9	109.12	113.33	108.9	109.69	109.99	111.35	110.31	108.72	110.73	112.67	104.95	110.63	109.99	108.75	109.76	108.1	109.93	110.01	114.66	108.72	112.49	107.96	113.51	111.09	111.9	109.8	107.52	108.24	109.28	108.41
109.91	106.94	105.65	111.88	111.44	109.29	108.67	110.93	108.62	108.12	111.32	106.63	106.39	109.4	107.39	112.48	107.79	110.57	109.71	110.84	107.83	107.03	109.75	108.26	105.88	111.83	105.04	107.76	106.96	108.43	110.29	111.52	108.95	107.35	106.11	107.57	109.47	109.13	105.4	109.5	107.55	107.75	107.63	106.07	108.81	108.93	106.83	109.48	111.51	105.5
108.12	108.11	104.96	109.04	109.27	109.11	110.81	109.18	106.36	107.01	105.8	106.99	106.73	107.3	105.83	106.87	106.12	109.41	108.72	107.73	109.16	105.41	109.71	105.9	108.08	103.6	108.61	109.77	109.5	108.41	108.41	109.66	104.45	106.79	109.41	107.69	109.65	107.9	106.28	105.03	106.54	105.39	107.12	107.01	105.5	108.02	110.14	110.03	110.3	108.62
109.31	108.29	106.4	105.36	108.82	111.04	105.28	107.84	107.97	102.35	109.9	106.72	107.17	105.32	103.42	104.59	104.87	106.01	105.69	109.06	106.65	107.09	108.37	106.67	106.5	109.41	108.57	107.04	106.16	106.28	106.9	108.99	104.11	105.62	107.5	106.07	105.23	108.08	105.9	104.41	107.07	106.99	103.57	106.74	104.98	107.34	108.06	106.94	104.24	108.28
104.36	108.33	105.73	106.18	109.97	107.44	108.77	111.71	108.13	110.67	108.73	107.7	109.63	105.81	106.16	107.32	108.24	106.43	105	107.21	109.77	108.02	107.63	107.3	109.82	110.64	107.16	107.76	108.56	108.62	104.92	109.59	111.4	107.02	107.01	109.67	106.2	109.41	106.67	109.54	107.78	107.89	107.76	109.83	108.44	109.83	110.07	108.3	109.87	108.8
100	102.34	100.47	98.213	102.1	101	101.38	100.82	98.485	98.247	98.506	102.8	102.6	103.22	99.337	101.89	101.92	99.115	100.64	99.799	97.746	104.45	98.804	100.77	98.767	98.893	99.017	100.31	100.21	100.93	100.33	97.971	98.469	101.95	100.49	100.3	101.18	97.94	99.504	101.65	103.91	102.72	99.427	99.827	102.69	98.81	101.2	97.564	102.37	98.84
98.767	98.166	99.914	100.6	99.876	93.611	97.781	95.621	96.081	99.319	98.509	98.411	95.065	100.51	96.713	96.949	98.773	94.472	97.116	96.34	97.053	94.877	98.785	99.942	99.182	100.75	101.52	94.844	97.54	99.607	100.74	97.629	98.952	100.19	95.496	97.584	97.178	96.579	98.54	98.73	96.498	97.694	96.711	98.121	95.433	99.303	98.087	92.524	99.011	99.268
109.65	105.57	106.39	109.89	109.69	111.56	105.55	111.2	107.27	105.57	107.9	108.16	105.7	106.34	109.51	111.97	107.45	106.09	109.4	106.63	106.99	108.18	108.25	106.43	109.41	107.11	106.53	108.41	108.19	110.12	110.27	108.77	108.21	109.96	109.14	106.93	107.1	109.76	109.45	109.2	108.99	107.22	106.21	111.55	106.72	107.85	109.23	106.54	110.67	107.14
102.21	102.04	100.73	101.6	99.951	103.4	106.01	106.44	101.79	103.69	103.71	104.12	106.25	102.66	104.96	103.43	104	106.26	102.78	100.17	100.87	102.73	99.256	102.16	102.86	103.52	102.16	101.45	100.99	101.32	101.72	104.06	103.61	102.44	103.73	105.44	102.44	98.638	105.34	103.14	103.02	101.51	100.33	102.89	104.63	101.51	105.17	101.16	101.33	100.93
98.188	97.494	98.538	97.314	97.355	100.32	99.254	98.393	101.45	97.558	98.948	97.262	99.814	101.23	101.73	98.62	102.07	96.257	97.838	101.58	95.206	99.169	99.556	99.249	98.98	98.186	97.381	100.56	97.753	97.472	99.125	98.504	100.12	99.89	100.34	95.693	103.69	99.197	101.3	98.322	100.73	99.408	99.754	100.6	96.354	96.268	98.228	97.551	96.044	99.363
104.34	103.47	103.16	102.19	100.07	102.93	102.46	101.56	103.36	99.958	101.15	102.64	104.3	103.03	102	105.45	102.52	102.14	103.39	102.69	103.14	101.31	102.46	103.83	100.55	106.69	103.09	102.41	98.976	100.54	101.92	101.64	103.91	104.49	103.91	103.61	102	103.82	104.53	103.1	103.05	102.41	101.07	102.72	101.74	104.14	103.9	106.27	101.93	101.75
105.45	106.32	109.05	111.68	109.28	112.14	110.42	111.12	105.53	106.94	106.09	107.12	109.78	108.72	108.43	108.06	110.98	106.96	108.91	108.67	105.62	108.58	107.91	106.07	106.6	106.02	110.33	109.72	109.93	106.99	108.58	110.14	107.21	109.37	107.8	111	107.04	111.85	108.67	107.41	107.69	110.57	109.59	107.15	107.45	106.34	108.51	109.44	106.65	110.35
105.99	107.59	107.47	106.06	108.92	108.79	107.29	104.89	106.14	105.66	108.87	110.22	111.03	108.83	106.09	106.73	108.85	108.03	107.67	109.11	106.4	109.11	105.82	108.67	108.37	108.01	104.56	108.21	112.02	106.14	111.74	105.91	105.28	109.5	105.74	110	108.6	105.76	109.34	106.01	107.31	106.6	110.1	107.13	107.52	109.25	109.05	109.99	107.69	107.25
97.089	101.09	101.93	98.018	99.413	96.832	98.933	100.95	99.846	103.47	100.33	99.761	98.656	102.5	102.4	97.701	99.827	100.13	101.53	101.39	98.761	99.794	96.715	97.193	101.27	102.15	99.314	103.66	101.68	104.68	97.566	99.276	98.612	101.39	99.211	102.36	101.26	99.822	101.86	100.43	98.951	99.953	99.897	100.18	100.18	99.196	99.152	100.87	99.793	102.97
96.622	96.831	100.91	99.118	99.707	99.087	102.02	100.37	96.921	97.115	100.64	96.52	101.13	98.136	101.86	102.86	95.931	99.932	98.743	101.74	101.98	98.812	100.72	99.624	98.191	101.28	98.315	98.673	101.24	103.79	100.01	100.06	99.505	100.41	101.33	101.51	100.13	97.929	101.88	101.97	94.298	99.123	98.891	104.32	100.16	99.613	100.71	99.851	99.986	103.31
106.37	109	106.05	107.52	107.11	106.89	103.23	103.77	106.36	106.34	106.33	108.17	104.84	107.72	108.13	103.75	102.99	108.39	104.04	107.96	106.23	104.91	107.01	106.25	103.11	104.69	106.18	105.23	100.9	103.95	105.89	102.11	106.22	107.76	106.85	106.65	106.92	107.37	104.65	108.14	103.78	106.33	106.45	107.48	107.28	102.72	105.37	104.82	108.07	103.97
104.07	108.82	103.46	109.19	105.33	106.12	105	109.46	107.52	109.74	110.97	110.06	107.97	106.02	104.97	104.97	109.19	104.61	103.31	107.72	108.89	108.8	106.15	108.12	104.89	108.75	108.84	107.33	103.99	107.74	105.55	105.14	106.76	104.29	108.72	110.11	109.13	107.38	106.77	108.94	105.44	108.48	104.26	108.63	107.56	107	106.21	106.9	104.15	104.53
109.4	109.23	106.85	105.99	107.03	107.48	106.11	105.27	107.92	104.45	105.83	111.23	105.83	105.9	106.38	105.82	107.83	110.39	107.97	108.84	111.21	108.3	107.01	109.45	110.02	108.61	106.39	110.44	111.15	106.23	109.26	109.17	104.24	109.49	105.36	108.21	106.08	107.35	109.61	104.83	108.18	108.47	110.61	108.6	106.55	106.28	109.6	108.8	110.54	110.25
103.85	103.19	105.71	106.87	106.12	109.38	105.17	106.2	104.62	104.96	107.07	106.15	104.42	105.96	106.36	104.26	105.5	104.92	107.46	103.5	105.48	104.49	107.97	107.92	105.84	102.94	103.23	108.6	109.01	107.01	106.36	109.5	109.95	107.55	103.77	106	107.88	106.55	107.17	101.4	106.85	106.66	105.24	108.22	103.16	107.69	106.32	104.77	105.76	109.62
104.68	106.68	105.98	108.87	105.84	104.94	105.58	107.89	106.55	104.97	106.45	103.69	103.85	106.12	106.46	104.96	106.93	105.73	104.85	104.01	108.65	104.76	104.05	102.26	105.08	105.69	104.28	104.82	106.07	106.03	106.87	102.75	106.68	105.64	102.19	106.93	104.5	105.04	106.56	105.81	107.41	108.06	102.75	103.48	105.71	109.23	103.7	106.13	107.28	104.95
106.03	108.25	109.65	107.49	107.83	111.08	106.77	106.83	108.37	108.92	105.66	107.73	108.88	107.66	109.39	105.44	112.95	105.85	111.26	107.78	109.64	110.25	106.59	108.6	109.4	111.14	107.9	109.39	104.2	107.66	108.21	102.87	108.98	106.01	108.15	107.79	106.15	107.85	107.78	108.04	106.55	111.42	110.02	110.64	109.82	107.26	112.51	108.59	109.02	107.54
108.32	108.85	107.14	106.4	111.6	110.77	107.77	108.74	109.63	106.74	108.87	111.72	112.47	112.05	109.3	111.28	113.01	110.4	110.64	107.26	108.68	109.5	109.9	111.76	109.25	111.18	109.29	110.07	106.91	111.25	109.12	111.45	113.31	113.98	110.99	110.46	112.22	109.2	110.6	112.65	109.6	113.02	109.15	111.47	110.38	112.28	109.43	111.57	107.59	111.24
105.22	107.97	105.81	105.08	105.06	106.32	103.58	102.69	102.53	108.39	105.17	102.98	106	106.96	106.08	104.8	106.93	101.17	105.65	103.63	104.25	108.36	104.03	106.92	107.58	108.58	105.3	105.13	109.93	103.9	103.9	108.27	104.63	109.09	107.02	108.55	107.37	106.09	108.78	106.09	106.02	103.82	107.71	105.12	109.68	106.21	105.93	107.28	105.93	105.81
106.85	106.64	106.02	105.08	105.99	109.78	109.41	104.09	108.57	104.84	102.23	107.21	106.17	105.73	108.63	105.84	106.3	105.5	103.15	109.25	106.11	106.21	103.26	104.51	104.09	108.91	106.11	103.46	104.2	101.77	107.71	104.36	103.6	105.69	107.28	104.49	106.17	107.84	106.7	104.09	105.45	104.9	103.96	105.43	105.66	108.93	105.2	105.42	104.89	106.1
103.2	105.59	107.06	106.5	107.47	106.79	107.51	109.09	108.97	105.31	105.43	106.51	103.74	107.3	108.74	109.61	105.53	106.21	108.66	106.68	107.75	107.52	108.63	107.81	103.62	105.83	109.32	105.78	104.03	105.09	104.68	109.44	105.85	107.38	106.17	104.58	107.48	103.5	108.19	108.32	104.42	106.14	105.51	107.32	104.82	110.23	108.47	106.03	106.74	106.93
106.07	106.95	113.45	110.01	108.95	107.64	110.48	110.23	109.56	105.13	110.11	108.55	108.79	108.76	108.99	109.17	108.26	109.95	106.15	108.75	107.85	108.88	108.51	107.38	105.67	109.45	108.67	109	109.7	105.62	110.83	111.63	106.98	109.79	106.86	105.88	106.33	109.63	107.55	105.88	107.43	106.2	104.5	106.49	105.31	103.38	107.82	106.58	109.06	107.77
103.21	106.47	107.69	108.32	106.79	107.53	103.41	105.66	105.25	103.67	107.84	103.02	106.84	106.18	103.59	102.44	107.33	104.37	106.35	106.88	106.34	109.22	106.52	105.79	107.62	110.25	103.4	105.62	107.76	102.9	106.58	106.63	108.6	106.59	105.2	106.66	105.32	106.02	106.03	101.37	107.63	105.43	105.73	105.1	108.93	108.58	105.35	105.04	105.84	102.86
104.5	107.14	104.53	107.46	106.1	103.47	104.59	105.04	107.4	105.37	104.65	103.2	104.41	103.49	107.3	106.26	103.93	105.52	105.75	105.97	105.78	107.09	106.25	105.43	105.89	107.28	106.13	108.26	106.62	105.76	103.88	106.48	107.6	104.9	104.1	106.39	105.86	103.55	104.88	107.29	106.44	105.58	105.09	106.99	104.84	104.52	106.39	105.81	108.14	108.53
106.79	104.22	108.62	102.22	104.77	104.71	102.47	108.49	106.4	105.88	105.15	104.77	106.63	105.23	105.52	104.91	103.96	105.56	107.02	103.51	106.33	106.42	104.87	103.58	106.42	105.76	108.32	105.59	107.23	105.3	104.89	104.87	100.05	107	104.77	105.76	106.91	106.65	105.91	105.54	105.65	105.16	104.16	105.43	105.33	104.63	107.43	109.27	105.96	105.4
105.75	105.09	103.22	106.46	105.23	102.8	107.12	102.99	103.68	106.14	110.83	107.36	105.99	107.23	104.48	107.52	106.54	107.06	108.34	105.36	106.49	103.48	103.74	103.45	105.24	105.66	107.27	108.8	105.77	106.33	104.74	104.41	106.48	106.59	106.75	106.35	104.82	103.81	101.22	103.74	106.74	104.75	106.14	103.11	102.19	107.13	105.92	104.22	108.89	104.79
105.08	103.71	104.09	105.34	106.24	103.72	106.37	105.3	104.97	105.38	105.08	106.71	105.91	105.48	105.57	106.46	108.48	101.8	104.97	106.12	107.28	105.24	106.22	103.37	106.23	104.84	106.53	104.82	107.05	107.04	105.91	102.92	106.89	107.11	102.72	102.41	107.28	105.03	107.87	107.54	107.32	107.65	104.49	102.05	106.61	106.32	105.76	105.77	103.68	104.17
108.32	105.66	106.55	104.46	103.97	104.42	105.07	104.9	105.31	101.91	105.23	107.77	105.97	103.32	106.82	104.49	106.56	105.85	106.57	105.16	106.78	107.31	102.3	109.17	103.63	103.27	102.46	107.34	106.08	104.98	107.31	103.62	106.13	107.49	107.88	105.73	104.67	106.04	105.16	108.69	105.16	106.53	102.93	106.84	107.01	105.13	107	103.86	103.6	105.62
96.262	97.74	98.427	99.927	99.905	98.836	100.13	102.54	97.067	98.765	100.08	99.101	94.69	98.25	100.82	100.86	99.712	96.062	98.942	98.163	95.961	98.517	96.046	98.799	97.414	101.05	98.646	98.426	96.567	96.31	98.95	101.73	100.68	100.26	99.45	97.891	98.646	94.871	100.37	101.41	101.05	96.938	100.76	99.844	98.466	95.813	99.272	99.99	96.136	100.44
101.78	100.9	104.44	104.01	104.82	103.16	101.47	102.29	106.24	101.67	104.14	103.61	103.9	103.73	103.17	103.88	101.23	103.92	104.61	102.84	102.54	103.29	102.77	105.29	104.44	102.03	102.43	101.43	99.572	105.39	103.26	101.79	101.59	103.79	102.64	103.03	98.171	103.45	106.65	103.08	98.616	102.42	101.77	104.09	101.62	106.02	102.66	99.257	103.27	104.11
103.58	107.09	105.83	105.82	104.9	105.68	109.13	108.68	105.48	106.1	108.17	108.71	104.81	107.18	105.01	103.25	106.69	103.16	105.15	109.94	104.95	102.22	103.5	106.93	103.02	103.97	106.9	106.5	109.24	107.55	107.35	105.1	106.27	104.96	104.58	106.63	104.27	107.56	106.35	107.94	105.29	108.59	104.12	107.14	104.9	107.72	108.64	108.16	102.33	107.56
106.78	110.57	104.2	104.91	105.74	106.29	106.06	102.03	107.67	105.02	107.62	106.29	108.42	108.57	103.08	106.24	108.73	106.09	110.17	106.93	106.41	106.84	104.17	108.23	107.35	105.74	107.22	102.79	108.62	105.91	111.59	105.14	106.06	107.84	106.34	106.99	106.16	106.21	106.91	104.26	109.23	105.61	107.06	106.43	105.06	107.55	107.24	107.4	105.25	102.92
109.3	107.52	107.83	106.94	108.51	107.13	106.96	110.32	108.71	106.82	109.22	106.83	109.26	110.58	109.21	110.35	108.26	106.33	107.89	109.28	105.13	105.45	113.39	108.84	107.57	106.85	110	110.44	111.02	111.31	110.15	108.18	110.07	108.38	109.01	106.66	108.76	107.58	108.29	107.96	108.24	104.99	107.52	108.24	106.92	105.68	108.54	108.71	105.52	108.08
106.5	107.13	108.86	107.53	107.52	107.59	104.89	103.99	106.07	107.17	107.97	105.56	110.74	105.99	108.35	108.97	107.07	104.89	106.47	104.01	104.3	107.11	109.58	106.39	107.47	107.88	104.43	106.39	106.65	108.57	109	107.66	107.34	108.24	107.92	105.33	108.29	107.32	104.44	108.69	104.59	107.7	107.07	108.75	103.65	107.77	106.8	105.29	110.2	106.83
107.23	104.96	109.31	107.51	102.58	105.12	104.6	106.49	104.78	105.16	108.73	105.53	106.03	108.47	106.47	104.97	106.9	105.79	105.84	107.11	105.19	105.39	104.25	103.38	107.72	110.16	107.68	107.92	103.58	105.84	105.11	104.98	104.99	102.2	105.47	107.15	105.85	106.45	107.23	108.3	107.08	106.62	104.06	106.97	104.11	106.85	104.65	107.53	105.03	103.61
103.76	105.66	105.55	105.41	104.84	105.15	103.4	105.54	104.64	102.93	106.25	104.89	104.54	106.8	105.42	107.84	106.82	107.82	105.86	106.14	106.2	104.4	106.09	106.15	108.77	104.6	104.77	107.57	103.21	109.49	107.1	102.93	106.13	102.74	102.76	103.04	108.24	105.55	103.41	106	102.88	105.7	103.59	109.01	106.69	104.93	104.71	108.04	104.43	107.36
104.58	105.75	107.74	106.29	108.48	107.97	106.55	103.41	108.01	107.32	110.06	108.31	108.09	105.51	105.97	106.09	106.48	105.18	106.22	105.58	105.5	104.93	106.35	106.37	107.82	105.48	107.54	106.23	105.42	107.11	106.93	103.05	106.88	107.03	107.97	106.05	109.57	102.82	104.53	106.31	103.57	106.83	110.43	103.44	105.07	107.37	106.27	106.67	108	106.85
100.32	98.434	95.817	99.548	101.06	99.05	99.359	100.21	100.55	100.02	97.71	98.688	96.757	97.474	98.37	94.95	99.769	99.853	92.965	98.303	95.574	101.21	95.22	97.277	99.325	101.61	99.891	99.753	97.272	97.989	101.58	100.03	99.935	98.104	99.037	98.93	97.995	96.915	96.07	97.938	95.799	100.11	100.15	98.917	97.885	93.031	100.55	95.867	97.833	97.43
109.74	108.87	106.81	108.13	106.9	105.79	107.53	107.91	106.57	107.87	107.48	108.01	107.73	109.32	106.04	106.23	108.73	111.27	106.62	105.51	107.87	108.82	107.66	109.34	109.63	110.3	109.03	107.72	105.61	107.02	109.9	108.57	109.15	104.65	108.19	108.45	108.19	110.21	109.44	107.93	112.17	108.67	107.64	106.34	106.23	109.49	107.98	111.98	112.57	109.3
98.702	98.444	94.318	96.823	98.857	98.153	97.537	97.323	99.936	95.847	100.98	95.602	97.485	100.5	98.741	99.013	98.156	97.477	99.724	99.819	97.527	96.44	99.444	97.972	99.467	98.144	97.77	100.03	98.927	95.636	98.987	98.613	95.411	101.16	95.593	98.191	97.975	100.3	96.746	98.696	98.762	98.98	97.927	98.914	100.64	98.679	95.79	99.661	94.746	97.276
107.85	109.9	106.75	108.16	109.79	108.89	108.58	107.65	112.77	109.92	106.03	108.21	107.21	107.18	105.72	107.06	108.34	110.89	110.09	107.48	106.49	109.07	106.93	109.17	109.97	105.78	106.87	109.99	109.08	106.13	106.87	110.42	112.72	108.09	108.02	108.38	105.59	109.28	107.12	109.6	108.36	111.09	110.94	108.45	106.63	109.34	107.66	108.13	105.55	106.47
99.473	96.335	95.066	98.052	95.28	96.698	96.672	99.333	97.31	97.416	96.05	94.964	98.219	93.283	97.153	98.102	95.939	101.93	94.4	99.863	99.673	94.979	96.976	100.42	93.854	96.492	97.626	99.713	98.385	98.499	99.104	95.185	97.97	96.099	98.978	97.01	98.886	93.928	96.919	98.275	96.655	98.496	100.43	95.131	98.264	97.775	97.988	99.763	97.335	99.997
110.72	111.64	105.88	108.04	107.46	111.24	107.75	108.55	108.02	105.72	107.62	103.62	104.66	109.15	109.72	109.09	107.7	107.76	108.67	106.88	109.63	106.16	109.51	109.81	110.2	110.77	109.97	108.79	106.8	109.26	106.16	107.39	111.18	104.78	106.84	106.68	108.68	107.9	108.94	106.96	110.46	106.73	107.62	109.07	110.55	108.81	108.8	108.79	109.46	109.57
96.684	98.511	103.44	99.079	98.012	97.577	95.599	95.797	98.718	98.445	99.48	98.144	100.77	99.071	94.789	97.809	96.345	99.229	97.656	98.113	99.767	96.775	98.203	95.097	94.453	94.88	100.28	98.846	96.765	97.495	97.318	96.109	98.902	97.687	99.814	95.796	98.43	96.983	96.323	96.532	94.014	98.626	98.448	97.783	97.641	97.964	100.73	98.058	99.727	95.982
103.7	106.65	103.32	103.87	104.69	102.99	102.79	106.71	104.76	107.2	104.82	105.17	105.48	106.74	106	107.61	106.66	105.43	103.88	105.16	106.32	105.38	107.3	110.68	106.74	105.03	107.42	104.75	108.45	105.17	105.63	110.23	104.97	103.17	105.68	108.23	105.79	103.99	107.43	105.46	107.24	105.32	105.42	105.45	104.33	102.99	103.77	106.32	104.89	104.44
106.66	108.08	107.19	104.8	104.25	107.21	108.94	105.53	105.75	106.02	105.2	105.51	107.04	107.17	106.5	105.95	105.3	105.93	104.26	108.67	106.75	106.32	106.31	105.77	106.65	105.76	104.61	103.93	106.47	110.02	107.42	106.26	107.41	105.65	108.79	102.71	106.83	108.03	109.92	105.55	103.39	105.32	106.53	104.86	105.82	109.21	105.5	107.76	106.7	106.13
103.49	106.72	106.46	106.96	105.39	104.11	104.78	108.46	106.79	102.62	106.26	104.19	107.46	106.91	105.4	103.81	107.26	108.85	103.26	106.85	106.31	104.84	106.09	105.09	102.33	108.13	105.76	107.03	105.49	108.98	103.39	105.38	105.96	105.63	105.33	107.66	107.6	107.08	106.29	108.01	104.85	108.07	106.33	105.18	105.88	105.82	107.18	105.99	103.53	108.27
105.45	108.94	108.07	104.3	104.28	111.28	104.64	105.36	106.68	104.44	108.33	107.27	109.31	106.19	105.32	105.89	106.13	108.97	107.64	104.98	107.33	104.03	104.27	106.57	107.32	106.09	105.24	104.88	104.12	105.66	107.01	105.84	103.84	104.65	106.96	106.06	106.62	103.26	104.7	106.87	107.6	107.21	105	108.13	105.76	104.24	107.04	106.25	105.99	106.99
109.63	111.15	108.37	107.19	108.54	109.71	109.83	110.21	113.79	109.05	105.59	107.75	114.41	110.82	109.68	109.42	110.4	109.94	108.51	109.72	107.58	109.22	112.17	113.51	109.45	112.83	107.89	108.64	112.89	111.22	113.56	109.29	111.07	110.32	110.76	112.1	109.6	109.9	109.15	110.43	109.96	108.91	108.47	109.34	112.9	109.52	113.88	109.96	111.51	110.67
97.482	97.168	99.264	99.05	100.67	100.46	100.05	98.846	99.4	97.913	96.25	98.855	96.71	97.909	95.331	96.611	96.955	100.61	95.081	100.51	95.967	95.84	99.155	100.92	99.112	97.605	96.564	96.296	96.869	96.596	99.952	97.937	98.637	98.341	101.56	98.913	97.764	98.336	96.904	97.299	97.792	94.983	96.211	98.634	98.545	101.04	98.255	97.275	99.321	99.056
108.55	104.24	104.92	107.85	106.44	106.44	103.86	106.92	105.9	106.07	106.74	106.9	106.56	103.69	104.1	103.91	106.56	105.07	104.06	103.98	104.35	102.96	107.97	103.88	107.34	106.26	104.7	103.94	104.43	106.88	103.49	107.2	105.83	106.73	105.32	106.37	107.34	105.59	105.92	107.93	106.78	104.92	104.69	104.8	106.88	104.53	103.59	103.04	105.7	104.85
100.36	102.08	103.58	102.54	100.43	99.822	101.46	99.559	99.68	100.78	103.84	102.95	100.28	101.08	101.22	99.311	99.463	96.502	103.1	97.797	99.98	101.54	97.825	99.534	96.222	98.867	98.641	98.659	100.33	99.928	100.16	100.99	103.47	99.445	99.862	99.749	98.658	101.68	102.05	98.517	103.25	100.96	97.539	100.59	100.71	97.036	101.83	98.101	97.215	98.473
105.69	104.51	105.77	103.81	107.65	107.17	106.74	106.39	104.12	104.46	104.76	105.77	105	103.02	103.27	107.17	106.98	107.61	105.58	106.89	106.81	105.32	105.18	107.03	103.11	105.85	106.15	106.71	105.89	104.44	105.21	106.47	104.71	101.7	107.45	105.35	105.77	108.22	107	107.87	100.99	103.92	106.93	103.75	107.45	108.06	106.02	102.93	104.94	106.1
98.847	98.739	99.666	100.32	98.569	100.69	101.47	103.92	97.731	99.323	96.181	100.7	103.73	100.51	101.29	100.64	97.033	100.82	101.86	99.139	98.219	100.85	101.46	99.938	101.56	98.708	98.536	101.95	99.804	98.495	101.39	100.94	95.771	99.135	97.334	99.385	98.608	98.421	96.728	103.49	98.953	97.935	101.39	100.17	100.36	104.42	99.568	100.24	96.626	100.32
109.56	107.55	110.31	101.98	105.42	106.56	108.33	108.38	107.21	107.8	107.04	106.03	111.92	106.1	111.27	103.37	110.72	109.2	109.26	107.79	108.51	106.69	110.1	110.47	109.2	110.93	108.12	109.48	107.11	106.52	107.28	111.1	106.48	109.45	107.56	105.79	107.17	106.72	103.27	109.79	107.61	107.33	108.85	107.74	109.47	109.63	107.76	106.95	108.31	107.82
109.85	104.92	104.37	107.51	104.32	105.79	105.78	106.55	104.05	104.05	105.55	109.31	106.98	106.5	104.4	106.73	110.02	106.5	107.28	105.49	109.36	105.42	107.7	109.18	106.54	105.67	104	106.42	108.02	104.01	110.29	107.43	106.08	105.59	105.43	105.68	104.56	106.44	106.62	112.65	108.73	106.51	107	105.44	106.96	104.09	105.4	108.56	107.67	103.71
100.48	98.123	97.828	102.91	98.957	96.194	98.248	98.623	98.939	97.155	102.12	102.76	98.505	97.651	99.905	100.6	99.593	102	102.47	99.047	100.95	99.577	101.43	103.23	98.957	102.2	99.395	99.799	100.18	100.73	97.6	98.279	100.48	99.287	99.243	100.48	98.214	98.165	100.07	97.311	100.74	102.55	99.107	100.87	98.054	96.22	99.09	100.68	100.93	102.51
99.815	99.861	97.982	96.858	97.525	98.105	99.591	98.32	102.61	97.412	99.97	97.689	98.194	98.352	97.54	97.502	99.822	99.103	97.22	96.657	99.988	99.081	98.491	99.013	98.977	97.352	98.435	100.32	96.525	96.307	101.25	98.178	96.075	99.475	96.769	97.432	99.727	99.233	98.189	96	100.41	98.961	97.055	97.974	98.983	101.16	100.02	101.11	99.939	100.21
110.57	105.97	107.89	109.12	108.26	108.89	109.16	107.98	107.56	108.27	108.3	108.42	108.69	110.8	107.37	109.26	108.23	107.25	106.38	104.76	107.55	107.3	110.14	109.52	107.95	108.94	108.38	111.43	107.55	110.44	110.32	108.03	106.96	107.01	104.95	106.05	107.36	105.48	109.01	108.85	104.16	108.53	104.92	104.58	105.5	112.94	104.67	109.14	108.45	106.49
106.19	103.86	105.08	103.61	105.81	107.44	106.15	108.33	105.49	107	106.27	105.01	108.61	104.99	104.77	106.28	103.51	107.91	105.59	108.01	104.15	105.99	105.74	107.38	100.92	102.66	106.86	106.14	108.16	105.71	105.94	105.26	106.31	108.95	106.96	104.06	105.42	106.24	104.12	107.9	105.64	107.13	108.93	106.87	103.89	107.07	106.89	104.54	104.96	107.41
108.98	110.56	106.58	107.59	110.06	107.04	107.34	111.12	106.37	107.35	105.05	106.28	107.23	109.76	107.74	109.11	109.18	107.81	106.03	109.43	111.9	110.39	105.92	108.71	108.02	108.47	109.2	106.53	108.72	108.94	107.06	107.88	111.37	107.61	111.82	107.26	110.3	108.48	110.06	111.17	105.47	109.68	108.61	109.83	110.06	107.65	107.99	108.03	109.2	109.98
106.46	104.75	106.53	108.11	107.73	104.35	105.69	103.37	107.5	103.52	106.36	103.77	104.15	106.94	104.97	104.53	105.01	105.07	102.26	107.84	103.15	106.65	106.09	108.75	109.57	104.88	105.17	108.07	106.69	107.46	106.01	108.54	101.67	106.61	102.6	105.23	103.57	107.98	105.54	105.5	105.9	105.22	108.62	107.1	104.59	105.4	107.83	108.7	103.44	102.8
95.401	97.926	97.059	100.22	96.541	98.228	97.542	101.08	98.102	99.685	99.527	99.951	97.388	96.866	99.626	99.924	96.946	98.622	99.75	97.218	100.7	98.975	98.44	96.519	98.354	99.197	98.771	98.927	99.765	97.644	101.85	97.703	94.371	95.625	97.088	95.964	98.932	98.869	98.332	95.165	98.03	97.198	99.853	97.888	97.318	100.56	99.599	96.712	98.162	99.545
107.86	106.93	106.77	105.55	107.8	107.68	106.13	106.31	107.49	108.08	109.22	107.51	109.13	104.64	107.92	106.16	108.2	107.66	108.29	107.24	107.07	109.59	108.72	107.28	107.68	108.94	107.3	106.57	107.75	108.16	111.84	104.52	108.62	105.1	111.21	104.58	106.78	106.99	108.44	108.65	109.25	108.9	105.82	112.18	107.15	106.38	107.14	106.74	108.07	107.42
96.545	97.269	97.462	97.378	96.383	96.682	97.078	98.511	101.49	97.744	99.214	96.809	96.829	97.336	98.903	96.39	99.127	99.382	97.69	97.666	98.519	96.483	93.844	100.05	95.591	98.434	96.492	99.764	99.08	95.95	96.877	97.369	97.34	98.587	98.268	102.17	98.04	97.081	98.973	100.23	99.076	99.171	100.24	97.18	96.697	98.272	97.782	97.21	100.99	99.659
108.43	108	107.21	109.24	109.31	106.9	107.62	106.6	108.96	105.29	105.99	109.29	110.65	104.52	105.97	108.81	106.27	107.52	107.65	107.88	107.69	110.34	108.64	107.89	108.46	109.03	108.55	106.54	107.46	107.69	109	108.31	108.48	105.85	108.86	106.87	110.07	107.5	108.26	107.94	109.46	107.93	109.69	107.15	108.32	106.37	106.85	106.79	105.41	108.94
104.99	107.36	107.76	109.87	107.44	106.43	107.79	106.53	106.32	111.93	106.74	110.02	109.42	107.92	106.71	109.25	110.38	105.46	106.71	105.88	108.16	108.83	105.76	107.98	108.1	110.03	108.4	109.53	103.31	103.67	108.47	106.97	105.52	108.37	103.88	108.39	104.73	107.51	110.03	107.78	104.61	105.79	108.74	108.18	107.98	108.66	105.67	111	106.76	109.79
109	113.36	107.27	108.96	106.09	108.97	109.59	109.28	104.48	107.47	111.24	107.51	109.46	108.94	107.38	110.09	107.38	108.38	108.37	109.72	108.02	106.92	111.04	107.18	107.32	108.71	106.79	111.81	107.17	108.55	107.43	105.49	107.95	110.4	104.98	108.63	102.3	109.34	107.64	107.56	108.77	105.8	110.16	108.97	110.31	105.22	107.19	110.09	108.02	108.2
109.35	106.27	105.19	106.62	103.88	103.76	106	107.23	107.48	107.92	105.89	105.39	106.65	105.96	107	105.46	106.44	107.78	101.59	106.08	109.41	106.77	104.97	107.8	107.46	103.02	106.39	108.65	104.93	105.26	103.98	106.69	105.36	106.2	107.37	106.94	105.63	108.02	110.27	108.84	106.52	106.65	104.25	105.74	105.24	107.96	105.81	107.43	105.81	105.49
105.55	103.63	106.43	105.66	103.97	108.25	107.7	108.59	106.44	103.76	105.18	104.02	106.11	106.24	104.05	107.93	108.67	105.95	105.66	105.83	106.23	109.33	105.02	105.64	103.8	105.99	106.56	105	104.88	101.63	105.26	106.57	104.71	104.46	108.89	109.29	103.13	106.89	105.41	105.93	102.11	102.3	104.06	105.38	106.51	105.61	106.9	105.4	105.14	102.53
108.17	107.25	112.52	111.93	107.67	110.62	109.04	106.08	108.05	107.11	107.93	107.18	107.45	104.44	106.31	110.68	106.76	107.8	109.18	106	109.61	109.7	108.42	108.06	106.99	109.47	104.85	108.67	110.1	108.23	108.36	109.87	106.76	107.28	109.7	109.05	107.77	106.91	107.94	107.33	105.82	109.88	110.28	106.72	111.03	108.04	109.13	108.1	106.2	110.58
105.73	108.52	110.7	109.19	110.28	106.69	108.21	106.28	110.01	109.23	108.88	106.06	108.97	107.91	108.56	106.12	107.81	109.9	105.87	105.63	108.98	109.3	109.49	106.73	107.18	106.49	107.18	112.58	106.98	109.12	108.18	105.41	108.02	105.98	105.26	104.33	108.74	111.66	109.06	109.93	107.51	111.04	108.34	108.43	108.28	109.18	107.73	105.79	107.36	110.69
108.93	105.38	109.04	103.6	109.24	102.38	107.36	106.78	105.51	109.11	104.21	107.28	105.36	110.37	109.04	105.01	108	105.43	103.34	107.35	109.96	109.33	106.7	106.77	107.03	108.26	106.56	106.19	107.8	110.24	105.95	107.02	106.11	107.76	108.04	106.94	107.52	103.73	104.69	105.9	107.02	108.21	105.66	106.78	109.5	108.75	107.08	105.56	105.02	106.98
109.25	111.51	110.47	110.03	108.13	108.35	108.35	107.59	108.06	106.11	107.58	108.4	107.69	106.2	105.4	107.98	108.31	107.56	106.3	111.52	108.25	104.19	107.9	109.08	110.41	110.69	107.65	104.76	111.91	107.22	106.25	107.07	109.6	106.66	107.36	110.39	105.78	108.88	108.8	106.28	107.46	110.33	107.98	104.34	106.51	112.28	108.05	105.68	110.35	108.73
107.23	104.33	104.2	103.3	102.98	104.53	104.43	102.16	106.74	106.69	106.63	107.37	104.14	108.83	108.74	104.64	107.02	105.94	103.83	107.04	104.73	106.68	104.53	104.4	103.48	102.87	105.33	106.61	106.44	107.02	104.46	107.93	106.37	109.36	106.18	105.31	106.16	105.5	105.97	108.08	105.51	104.93	104.11	108.37	107.28	105.75	106.04	107.86	103.4	107.7
106.58	105.72	107	105.5	109.07	105.04	109.07	106.59	103.5	102.58	107.19	105.19	105.15	106.87	102.47	108.68	106.03	105.33	107.39	108.06	106.44	105.71	107.43	107.29	105.32	105.68	107.98	105.68	109.65	107.79	107.21	109.55	104.06	106.38	107.6	102.06	109.81	103.16	101.03	107.53	106.79	106.18	106.34	104.24	106.02	105.53	105.95	106.59	105.64	104.57
110.43	108.43	106.97	109.12	108.02	112.33	108.39	105.62	107.16	111.05	106.57	109.02	108.95	111.05	109.38	109.05	111.02	106.89	107.57	108.3	111.74	106.48	108.15	107.46	106.18	109.61	108.64	109.01	108.86	110.03	107.54	107.91	109.15	110.85	108.94	107.58	108.93	107.95	106.94	112.59	109.31	109.62	108.42	105.63	108.49	107.72	105.17	104.82	108.06	110.3
107.34	108.45	107.59	109.76	109.72	107.1	109.87	108.85	107.39	108.13	109.05	106.56	111.19	109.55	107.52	109.96	107.93	104.43	108.14	107.24	108.48	107.97	108	107.45	106.43	110.44	110.1	105.87	109.78	108	109.71	108.69	111.58	110.02	107.99	110.98	108.87	107.5	107.5	110.52	107.15	109.69	104.36	106.49	107.62	108.22	108.79	110.59	108.8	109.96
107.45	104.94	107.13	108.22	109.1	109.11	105.7	108.91	107.78	110.28	105.5	111.01	109.37	108.36	110.2	108.18	107.93	109.34	106.45	108.54	106.76	107.97	106.85	109.76	111.75	106.7	108.25	110.87	108.91	106.82	108.14	107.46	105.94	107.53	106.84	109.38	107.11	111.82	107.14	107.45	108.58	105.69	112.55	106.95	108.01	106.65	105.43	111.69	109.09	108.57
98.963	101.43	98.536	100.2	102.81	102.93	100.41	100.99	101.99	99.046	100.65	102.33	100.71	98.703	104.95	101.47	101.68	102.07	102.43	102.65	103.11	101.69	100.27	101.68	102.92	100.07	99.25	99.813	100.32	102.89	97.01	102.42	99.959	102.59	100.65	101.6	101.59	100.12	100.69	98.216	97.29	103.91	100.84	101.35	98.247	100.72	97.609	103.12	105.6	99.546
102.87	103.01	103.33	102.44	99.259	100.96	102.53	100.27	99.552	104.43	100.46	100.04	98.624	98.759	100.81	100.54	100.22	101.72	99.573	98.693	102.88	102.18	101.15	99.329	97.179	100.06	97.056	102.42	99.334	98.019	100.96	102.41	99.874	103.3	95.867	102.37	102.96	101.99	100.95	101.5	100.38	99.835	102.9	99.734	104	97.26	101.08	99.013	101.33	97.877
110.45	106.71	108.08	110.44	105.23	108.85	108.55	108.36	105.34	107.05	107.8	105.64	108.37	109.82	107.74	107.9	105.66	108.96	108.05	103.86	109.87	103.35	105.07	107.66	107.45	105.81	106.33	105.6	110.23	111.49	108.45	107.58	110.5	106.68	107.15	109.27	107.66	106.38	106.97	107.01	108.51	108.73	111.42	107.74	107.05	103.52	106.64	109.39	109.93	108.08
101.7	100.96	101.17	101.8	100.34	101.51	97.386	96.545	103.45	98.215	98.974	100.94	101.69	100.93	101.72	99.417	100.47	102.42	100.6	95.525	101.33	99.092	100.82	100.43	103.79	102.64	100.62	103.94	100.18	101.27	97.984	98.294	100.58	101.64	102.61	100.62	99.698	98.262	101.65	101.35	101.72	101.73	99.83	100.93	100.19	98.201	100.33	98.227	101.13	105.41
104.22	101.77	107.89	103.67	103.23	103.08	104.21	103.76	105.49	107.22	107.27	105.89	105.82	105.56	105.06	103.52	103.62	104.67	106.82	103.43	105.72	104.04	106.08	106.85	104.47	106.93	106	106.13	104.49	105.16	106.56	102.23	103.53	105.03	104.41	107.69	104.94	103.54	103.85	106.96	107	105.86	109.26	105.44	105.44	107.73	105.22	104.72	105.18	103.92
105.47	108.75	105.69	104.1	107.66	109.15	109.7	107.93	104.53	105.63	102.13	105.05	106.13	106.54	107.06	107.65	106.62	107.68	104.48	107.26	103.14	102.15	107.26	103.07	104.37	106.34	106.84	103.64	107.27	102.95	105.03	104.4	107.04	105.76	105.33	104.94	104.69	105.34	106.05	105.92	103.46	104.99	105.36	106.12	104.83	104.36	106.42	104.18	105.63	107.13
106.22	103.31	103.23	103.19	107.41	107.72	109.47	103.4	108.67	105.17	106.82	107.82	103.28	105.95	105.96	108.12	108.56	103.87	105.16	105.77	104.75	102.49	104.3	107.37	109.27	108.07	107.83	105.99	105.85	105.21	106.37	103.05	104.7	103.37	103.43	105.12	105.94	105.56	105.97	103.4	108.42	104.51	107.36	105.04	107.82	101.84	106.22	106.54	108.99	106.86
104.86	103.99	104.8	109.19	106.57	105.27	105.53	106.55	105.55	105.87	105.83	105.45	104.99	105.04	104.86	107.99	110.15	104.57	107	104.09	107.17	104.35	104.28	104.77	106.55	104.46	103.68	106.58	103.96	104.24	106.62	101.42	103.19	106.57	103.08	107.71	103.63	105.57	104.45	103.63	108.06	107.09	107.56	104.44	105.13	109.98	104.16	104.91	103.2	104.77
98.389	91.924	97.169	95.428	101.64	97.175	100.32	98.33	98.415	97.016	97.339	101.14	98.512	94.333	96.167	98.378	98.572	96.372	98.903	97.132	100.74	97.244	95.219	99.807	99.431	97.16	99.213	98.483	96.42	95.862	100.76	97.905	100.71	98.276	99.902	95.15	99.431	98.648	100.53	101.16	96.432	97.501	99.851	97.474	98.555	99.998	100.48	99.1	97.271	101.02
101.04	98.101	98.453	101.16	98.843	99.766	99.356	102.05	98.66	100.65	103.95	99.003	99.791	99.267	100.24	97.628	98.308	103.14	100.41	98.303	103.77	103.37	102.52	100.81	97.024	100.11	101.99	103.76	100.5	98.856	99.267	99.273	101.34	101.56	99.565	101.73	103.25	102.05	99.569	103	100.92	99.098	101.65	104.63	99.717	99.944	100.03	99.123	100.64	100.54
105.5	105.45	102.33	104.81	107.55	103.36	104.41	105.08	105.79	107.53	106.24	106.15	103.85	103.42	104.46	107.59	105.4	107.12	104.47	109.1	105.14	104.52	108.23	103.36	105.9	103.59	104.88	102.69	106.54	106.03	106.77	105.59	103.14	104.94	104.27	106.12	106.95	105.3	109.2	105.4	106.37	104.76	108.12	103.45	103.59	108.39	105.08	106.55	105.95	106.42
105.72	106.83	106.89	111.25	106.55	104.15	108.51	109.86	106.53	109.81	106.51	106.13	109.98	107.02	105.65	104.09	106.19	106.26	104.73	103.56	107.14	107.41	106.55	109.97	107.56	103.92	103.61	106.45	106.61	103.43	105.64	108.33	108.16	105.82	106.42	104.32	108.62	104.57	107.52	109.29	107.18	106.94	107.69	107.06	105.28	106.46	106.98	107.27	105.9	106.17
105.9	109.6	106.46	106.59	106.12	104.5	107.86	103.46	105.17	105.42	105.69	106.11	104.24	103.71	104.21	104.71	106.92	107.02	107.67	105.76	108.4	105.93	106.02	107.69	108.94	105.71	105.9	106.1	105.78	102.71	104.39	105.73	105.39	105.5	104.86	107.67	103.97	106.49	105.17	105.02	108.3	104.19	106.06	105.9	107.67	102.49	105.03	105.34	102.49	107.54
105.59	108.34	104.63	104.26	106.04	106.61	103.55	106.7	105.34	104.92	106.64	105.73	103.9	105.47	103.18	104.65	102.34	107.74	107.13	107.75	106.26	103.9	104.09	106.76	106.73	105.68	108.25	103.94	107.98	106.72	106.56	109.84	108.81	107.7	103.05	103.61	104.41	106.99	106.16	106.17	107.05	104.81	106.11	106.92	105.61	101.91	101.77	105.58	104.84	107.72
114.32	108.96	110.06	108.24	107.15	113.95	109.74	110.7	107.75	110.89	109.2	108.33	110.06	107.52	106.87	107.91	107.86	109.97	109.84	108.28	108.25	107.25	108.02	111.94	109.38	107.31	107.28	107.4	108.74	108.46	110.3	109.23	107.4	107.19	106.3	107.17	109.63	108.7	107.03	110.66	106.89	108.67	108.51	106.94	107.67	110.06	106.64	105.99	110.28	108.29
107.29	103.63	104.9	106.8	106.1	108.57	107.87	107.83	109.23	105.73	104.74	105.58	103.54	107.34	109.28	110.27	104.45	106.65	108.19	105.2	103.19	108.01	109	105.03	107.43	108.45	107.86	105.07	104.79	109.1	106.22	106.08	107.89	107.45	107.33	105.64	107.1	108.75	106.68	105.22	106.61	107.89	108.27	106.96	103.08	103.9	105.66	104.4	104.18	108.81
106.64	105.93	106.66	105.45	104.13	103.61	104.21	106.79	105.76	106.74	105.57	107.48	105.75	104.45	105.93	105.13	102.8	103.32	104.47	106.08	104.05	105.96	105.77	105.58	104.89	106.29	102.6	106.25	106.31	110.41	107.25	104.73	107.26	108.35	103.05	107.26	105.04	108.01	106.47	107.14	104.58	105.5	106.29	106.2	107.23	105.68	102.45	108.04	105.66	102.56
109.49	111.2	110.38	110.57	107.04	112.12	109.88	108.63	110.24	111.37	111.81	110.93	111.7	111.47	110.11	109.3	110.44	111	109.7	110.39	108.42	113.77	106.73	109.6	110.47	110.26	111.77	111.21	107.89	110.38	113.69	107.44	108.33	110.93	106.11	111.16	110.8	110.43	112.35	113.09	110.21	113.29	106.06	109.31	110.94	111.48	111.22	111.55	111.1	112.11
107.77	107.41	106.87	109.91	109.12	109.98	105.28	107.46	107.57	108.55	110.29	110.88	106.76	108	107.18	108.99	107.82	110.44	107.82	112.38	111.52	111.4	107.23	108.68	108.45	106.88	111.04	108.37	108.14	107.96	111.12	106.98	109.91	108.34	105.63	107.8	107.98	110.3	112.09	108	107.64	109.4	107.22	107.09	110.19	106.49	110.96	109.38	107.35	109.19
105.32	106.19	106.09	106.48	104.5	105.75	108.24	107.83	102.77	106.57	107.43	105.52	105.73	104.18	104.82	104.83	107.34	108.12	106.79	104.54	107.26	107.21	108.68	104.3	103.32	104.39	104.19	106.37	104.28	105.86	103.72	104.3	106.38	109.96	107.15	106.77	104.6	106.97	105.7	103.94	105.7	107.67	107.32	104.48	105.86	103.32	104.2	105.58	107.1	105.55
100.56	97.305	101.83	97.304	95.452	97.673	99.6	100.72	101.55	99.707	99.64	101.87	99.136	100.15	100.73	100.92	98.288	101.57	99.527	98.956	99.192	100.08	101.02	98.864	97.85	100.37	100.43	95.596	97.578	100.69	97.247	99.386	99.461	100.97	99.332	101.43	100.22	98.648	97.286	94.454	100.36	97.388	99.256	98.381	97.976	98.934	99.365	103.24	98.937	101.26
108.23	111.42	109.34	113.7	109.91	111.34	108.02	109.37	109.85	111.83	111.47	114.3	110.08	110.93	111.02	113.43	110.93	110.35	110.14	110.13	110.53	113.37	106.78	112.77	108.28	108.88	111.94	109.79	112.91	112.77	112.21	107.82	109.96	114.13	110.56	111.38	109.78	112.28	110.27	109.2	109.49	110.01	113.79	109.41	111.02	108.16	107.36	108.96	110.27	109.46
104.55	106	107.88	107.55	107.36	104.73	108.77	106.38	104.81	105.98	108.28	106.51	105.63	108.62	105.2	103.88	108.24	106.59	106.18	105.59	105.01	103.53	104.63	107.52	108.27	106.27	107.6	105.63	107.69	107.63	104.1	104.19	109.55	105.39	106.42	106.8	105.44	108.25	107.2	105.2	104.24	104.14	108.09	108.05	107.42	105.52	102.13	105.49	107.57	106.69
101.5	99.442	101.25	104.72	99.576	100.39	98.249	98.736	101.47	103.28	103.04	100.79	101.46	102.22	103.44	103.87	103.61	101.68	99.456	100.24	103.09	104.59	98.699	97.956	104.07	98.276	100.74	100.15	98.604	102.63	100.27	99.736	100.99	102.45	101.33	101.12	101.4	100.57	102.6	98.878	98.427	99.582	95.697	100.37	99.314	101.46	101.97	102.96	105.01	105.81
106.79	112.59	109.18	108.57	108.28	107.26	111.76	108.93	106.66	106.21	109.03	105.64	109.06	108.87	108.85	110.62	107.98	113.36	105.4	110.12	106.51	112.09	111.17	109.4	110.31	108.48	110.55	110.48	107.46	112.56	108.68	109.48	109.03	111.13	107.5	108.16	106.67	105.92	106.98	105.55	103.96	106.7	110.37	107.05	110.78	109.66	108.48	110.86	107.49	105.79
104.75	107.02	102.75	108.13	106.77	108.28	107.61	107.16	103.98	106.67	106.34	107.27	105.64	109.32	105.56	107.05	106.67	104.41	108.78	105.89	107.52	102.35	105.14	105.28	108.74	107.68	108.5	104.19	105.97	106.06	106.13	106.39	104.88	106.66	105.43	107.33	109.89	105.36	110.12	108.36	107.77	105.25	109.16	106.11	108.21	109.2	106.07	108.46	106.98	107.04
106.6	103.05	104.49	107.25	107.46	105.97	105.5	105.19	104.75	105.01	104.21	102.8	105.39	106.67	104.64	105.96	107.26	106.07	108.11	107.94	106.16	107.01	107.86	105.14	103.09	106.83	108.2	106.16	106.36	104.58	105.45	106.11	102.27	106.81	104.18	104.78	106.01	106.51	107.93	102.13	104.3	105.32	103.02	102.16	109.19	111.57	107.81	105.34	105.1	105.97
106.09	107.09	106.85	106.6	108.68	104.62	107.32	107.12	109.09	108.57	104.05	105.38	106.49	106.05	105.21	108.97	108.98	106.44	105.43	107.37	109.05	107.38	111.38	109.6	106.62	109.21	109.2	109.8	109.01	104.03	106.3	106.68	106.86	108.83	108.17	109.43	110.55	106.51	106.97	107.37	105.95	105.99	109.78	108.96	106.72	109.54	108.71	106.02	108.8	107.21
110.96	107.16	108.35	107.18	105.05	105.31	104.42	106.39	106.74	107.17	109.52	105.41	105.48	108.74	105.99	103.5	105.55	107.63	107.27	106.46	105.76	103.5	108.48	109.29	107.76	108.38	103.13	107.14	110.24	105.16	107.78	103.8	104.39	104.59	106.22	105.39	102.97	106.44	106.06	105.61	106.19	105.24	107.12	106.91	106.03	106.58	106.54	106.15	103.97	102.73
105.63	106.79	108.76	108.43	106.25	105.41	107.21	105.47	105.93	104.46	106.05	106.45	108.11	105.76	105.04	105.55	104.27	108.89	107.42	106.66	102.41	105.08	106.22	106.13	104.51	104.25	106.58	108.75	104.44	107.1	107.78	105.48	104.86	100.5	108.96	108.64	103.14	107.23	106.93	103.83	103.28	106.15	104.48	103.79	105.84	105.29	104.72	104.08	106.98	102.36
104.1	105.35	102.86	105.03	103.46	103.55	103.55	107.07	102.33	107.17	106.83	103.52	108.73	104.96	103.1	105.59	105.12	106.73	107.38	104.06	107.13	104.31	104.47	105.37	105.96	104.33	105.86	109.41	104.42	107.13	103.25	104.54	108.13	106.94	104.12	106.06	104.66	106.36	105.88	107.67	104.67	104.02	103.38	101.58	104.78	105.2	104.72	103.77	107.26	101.88
104.87	107.33	104.68	105.48	108.39	105.12	107.86	106.36	107.6	105.79	104.28	106.12	104.22	105.74	107.15	104.9	103.44	107.69	105.98	103.9	101.45	104.66	104.52	103.3	105.35	107.2	104.35	105.77	105.18	106.69	103.24	104.36	104.19	106.79	105.17	107.32	107.14	106.6	102.97	104.45	106.2	104.08	103.85	102.86	106.26	107.06	107.08	101.25	107.34	107.11
103.94	107.88	104.56	107.45	105.14	104.41	105.67	103.82	111.17	107.11	105.48	106.64	105.18	107.01	104.19	106.33	107.43	104.8	106.79	105.73	107.85	103.53	104.97	106.66	104.8	107.3	105.8	106.06	106.3	107.46	105.14	103.46	107.09	108.14	105.15	108.02	103.13	105.99	107.47	107.35	104.35	107.4	106.86	106.64	105.06	106.39	107.19	107.24	106.43	108.37
108.58	105.91	103.96	104.42	105.2	101.97	104.66	104.57	105.68	106.33	103.73	105.72	107.03	106.27	102.55	105.23	107.44	106.6	104.68	105	106.04	106.25	106.15	106.11	103.48	105.74	106.94	107.24	104.84	101.37	107.49	105.16	103.8	103.24	108.97	105.84	107.83	106.53	104.81	106.16	106.17	108.43	105.39	107.09	104.87	106.43	103.84	107.61	106.07	102.68
99.211	99.008	94.707	99.343	99.127	99.359	99.425	99.57	95.924	96.262	97.867	98.051	97.547	98.876	95.337	98.711	94.956	98.347	96.638	100.5	98.221	98.567	99.426	98.141	97.588	99.028	98.865	99.703	93.548	95.82	100.29	94.222	93.8	97.4	101.5	98.729	96.883	95.367	99.701	97.346	100.5	93.424	99.313	96.03	99.747	98.302	93.08	100.69	93.961	94.108
104.83	107.88	104.23	110.47	109.78	105.24	107.35	105.37	108.47	109.58	108.42	108.63	102.89	108.26	105.35	106.39	108.16	107.74	105.06	107.23	108.96	109.26	109.09	105.9	108.38	105.28	103.88	107.85	106.98	108.99	107.72	106.96	105.78	105.53	103.92	107.21	105.45	106.88	105.19	108.7	106.27	103.04	106.81	106.89	104.82	108.13	103.77	105.35	107.01	105.71
99.502	98.077	98.727	99.532	98.417	97.705	97.529	101.16	99.579	97.483	98.053	99.49	98.876	100.88	99.269	99.188	99.751	98.676	97.417	97.994	98.697	94.06	101.73	99.848	100.96	95.143	101.59	99.825	103.69	100.34	97.386	94.219	98.542	99.13	99.088	96.528	95.949	100.29	100.32	95.845	96.248	97.078	100.15	99.611	98.031	98.235	97.233	101.71	101.24	101.9
99.168	97.614	98.308	101.17	96.211	95.705	100.41	97.373	95.027	102.56	101.7	95.188	97.21	98.337	96.945	99.88	99.104	100.24	99.687	96.149	98.673	96.972	98.442	96.055	98.606	101.87	97.25	98.772	97.389	98.371	96.174	98.65	99.956	96.702	95.4	95.511	100.51	97.402	97.592	96.505	96.327	101.94	98.476	100.59	98.804	99.129	97.122	96.513	99.396	94.543
108.15	107.73	106.35	108.71	113.11	108.16	107.36	105.69	105.86	107.81	111.31	106.42	109.31	106.04	106.91	109.5	109.1	109.24	105.04	109.19	108.88	106.54	106.92	110.61	110.09	109.75	106.52	107.66	108.45	108.84	107.25	107.06	105.11	109.34	104.78	104.75	105.48	106.79	107.77	105.66	106.78	111.22	108.4	104.25	107.11	108.8	107.27	107.54	106.85	108.53
106.03	104.72	105.73	103.89	104.12	105.96	107.21	105.25	109.11	103.97	106.33	106.93	105.25	104.17	107.96	105.78	109.64	106.69	108.71	105.3	106.07	108.84	103	103.06	103.56	103.49	104.68	102.16	101.99	108.96	108.39	107.14	103.23	109.11	104.07	103.34	103.38	105.97	105.99	106.33	106.02	106.86	103.15	104.82	105.49	107.72	106.03	105.12	103.85	105.2
108.5	106.25	108.04	106.7	105.54	106.04	108.15	107.81	111.12	107.22	107.15	109.67	109.61	105.47	109.38	106.46	103.73	106.69	109.68	105.98	108.38	106.41	107.22	110.2	107.82	106.66	108.62	111.04	109.31	112.91	105.96	106.73	105	107.67	110	107.51	106.54	105.21	109.14	104.84	108.79	106.23	109.58	107.74	108.29	112.02	106.81	107	107.03	109.42
105.94	106.76	107.1	104.15	103.35	106.34	107.19	107.79	105.85	106.54	108.81	104.99	107.71	105.5	107.41	105.78	104.62	107.38	105.29	109.3	103.52	106.31	104.69	108.59	108.35	106.06	105.53	106.41	107.47	107.75	105.84	108.45	105.8	105.63	107.55	109.62	106.93	107.92	109.71	105.32	108.3	105.7	106.89	107.56	107.87	105.69	106.82	108.01	105.62	106.62
105.51	106.46	106.56	107.95	106.56	104.98	107.02	105.02	105.66	104.95	103.81	107.81	108.45	102.74	104.65	104.74	107.4	108.51	103.25	106.94	105.23	106.79	103.23	108.22	104.04	107.97	106.09	107.23	105.99	105.44	107.24	104.5	103.67	106.72	104.87	106.46	107.89	106.39	107.67	106.78	106.34	103.82	106	108.1	105.9	104.16	103.91	103.44	103.59	105.27
105.31	108.46	107.98	109.19	107.21	105.19	106.86	107.7	107	106.6	110.01	107.1	110.61	106.68	106.9	111.65	107.39	111	108.84	106.33	107.76	106.19	106.72	107.59	106.18	104.77	105.85	106.88	104.04	105.44	103.55	108.16	103.96	106.3	107.13	104.88	105.02	103.63	107.44	110.58	107.44	109.38	106.45	105.98	103.79	105.53	107.34	107.73	106.55	105.53
105.72	105.33	108.84	107.37	105.57	106.36	107.6	104.76	109.12	105.26	108.94	108	105.22	109.75	109.06	109.88	105.42	107.37	103.81	104.2	102.66	105.06	106.76	107.38	101.66	105.25	105.4	103.52	104.32	103.47	107.49	108.06	112.12	108.51	107.03	107.27	108.17	105.66	106.32	108.69	107.34	107.67	107.72	107.3	104.96	106.84	106.23	105.63	107.82	105.77
105.02	105.73	104.83	104.56	108.78	105.62	107.69	102.4	103.36	103.89	106.53	105.74	105.02	103.97	105.62	106.8	103.42	107.54	106.83	103.8	107.81	103.97	105.75	106.91	104.83	108.5	107.35	103	105.51	104.76	104.1	104.73	104.68	103.17	105.97	109.06	106.98	109.57	106.3	105.6	102.41	105.86	104.38	105.69	105.22	105.42	109.67	105.79	108.53	109.02
103.46	105.48	103.5	104.88	103.89	103.53	103.84	104.27	104.33	105.19	107.84	106.84	105.25	104.87	105.69	105.27	104.42	110.05	106.22	108.8	105.9	105.69	105.26	106.8	104.52	108.93	104.01	105.65	104.74	106.51	106.55	104.75	105.12	107.33	105.94	105.75	104.75	109.21	107.57	103.97	108.98	102.39	105.28	104.58	104.96	105.26	107.83	106.18	108.22	105.94
110.29	111.58	112.48	108.99	112.41	108.86	109.93	109.18	110.06	105.98	109.51	108.82	109.73	109.78	109.13	110.47	109.4	107.38	111.73	111.86	109.41	110.11	110.91	107.4	110.93	110.44	112.18	109.26	106.12	110.58	110.86	110.73	111.87	113.17	111.8	109.24	113.24	111.06	108.9	109.16	109.37	107.06	114.77	112.01	112.06	111.48	113.4	108.7	112.36	112.18
95.376	96.547	96.429	99.392	97.196	99.159	96.797	99.128	96.493	99.062	98.339	98.171	95.88	97.183	99.61	98.615	96.281	95.786	99.312	97.224	98.595	98.611	95.186	96.902	96.129	98.169	98.432	96.171	99.346	100.38	98.443	97.557	97.49	100.97	97.209	95.92	97.268	96.558	95.473	99.478	97.646	100.38	100.45	98.569	96.957	101.13	100.27	98.412	95.704	96.332
105.84	107.96	106.9	108.82	109.76	108.53	110.68	108.5	110.33	106.29	105.66	107.38	107.82	108.36	107.46	105.84	107.21	109.51	107.44	107.54	108.02	108.9	105.95	108.25	108.02	109.35	110.24	105.93	107.8	109.72	107.03	108.33	110.3	111.88	105.08	105.51	109.21	106.15	106.69	106.97	107.47	109.45	106.65	107	107.05	110.07	108.97	108.51	107.34	106.27
102.16	106.56	105.57	103.78	105.91	104.96	103.77	102.51	105.8	104.26	105.21	103.1	105.13	107.2	104.25	106.45	104.48	102.99	104.11	106.16	104.6	104.52	106	104.96	104.69	104.81	106.03	103.81	107.24	107.3	107.63	108.43	106.79	107.16	106.4	106.49	103.33	107.56	102.68	107.47	103.9	105.08	103.18	105.45	105.54	103.47	107.72	103.55	105.01	107.49
103.66	105.24	106.7	100.21	107.19	107.39	106.38	107.91	106.19	106.32	105.98	104.12	108.54	106.51	107.16	108.37	105.71	104.78	105.29	107.69	107.45	106.39	107.25	105.08	102.88	108.07	108.04	106.53	110.99	105.73	105.96	105.98	104.32	110.33	106.72	107.79	105.02	105.24	105.33	108.04	105.37	107.32	107.59	108.7	104.49	102.41	109.88	109.15	106.1	107.39
102.31	98.623	100.89	98.945	96.815	99.623	96.494	100.65	101.65	97.716	99.647	103.03	100.44	97.891	100.19	97.779	98.568	101.57	97.99	98.137	99.732	100.41	99.134	100.27	98.647	99.471	102.71	102.67	99.963	98.384	101.99	100.23	101.02	99.13	99.947	97.953	99.391	102.86	101	102.27	98.478	103.61	101.51	98.411	101.68	101.87	99.745	102.39	100.63	98.739
106.53	111.72	111.34	111.63	111.32	108.13	109.9	112.1	107.25	107.7	111	108.05	109.77	110.02	109.94	113.3	112.03	111.6	110.72	111.15	109.85	112.25	108.67	109.59	109.26	109.53	112.14	108.12	113.92	111.5	109.93	108.94	108.76	109.99	110.86	110.26	109.38	109.45	109.78	113.18	108.17	110.9	108.86	109.41	107.25	110.59	110.3	110.61	108.74	111.65
106.67	107.36	103.51	102.13	106.13	109.64	107.24	106.59	109.16	105.58	104.2	106.25	108.76	105.76	103.48	107.27	103.33	105.76	102.16	107.19	105.67	106.47	108.62	103.25	108.72	103.79	107.91	107.35	109.88	104.22	107.93	106.75	105.78	104.57	105.35	105.41	104.32	108.25	108.52	104.47	110.71	106.72	108.9	105.4	107.68	103.45	106.7	106.78	106.56	104.24
107.11	106.33	106.14	105.86	107.91	104.38	101.23	107.53	108.41	106.4	106.09	108.33	107.59	102.13	106.04	108.65	109.42	107	108.16	108.17	106.77	104.97	106.46	105.59	106.28	111.02	105.54	105.68	106.18	106.46	105.17	107.01	105.11	103.17	107.79	106.28	105.3	107.88	105.62	104.25	105.43	107.45	106.46	106.43	105.13	105.17	107.39	107.9	106.76	108.3
103.6	104.95	106.31	103.83	108.42	106.85	107.47	107.02	104.3	107.81	105.32	105.66	105.17	103.19	105.46	103.98	106.33	103.14	103.96	106.29	106.12	105.66	106.83	103.55	106	105.44	106.64	105.32	104.37	106.6	103.13	107.76	105.64	106.44	105.01	106.92	104.21	105.33	103.84	106.06	107.42	107.63	104.68	106.26	103.55	105.88	107.05	103.32	105.71	108.17
104.36	106.84	106.56	104.2	106.69	107.03	107.25	103.21	106.88	104.94	105.52	104.5	104.66	108.4	105.9	106.52	106.48	108.36	104.01	108.48	104.79	107.4	108.83	105.81	106.17	109.6	105.64	104.35	105.57	107.57	107.34	104.69	105.56	108.25	104.9	106.28	108.61	106.74	107.45	104.2	106.6	108	106.34	105.4	105.11	107.53	104.84	105.59	106.85	107.17
107.14	108.89	106.91	104.59	105.96	106.95	105.05	104.11	105.62	106.8	105.02	105.83	108.59	105.49	104.33	107.03	107.25	109.29	106.18	103.59	108.23	103.79	107.55	107.32	107.88	107.04	105.59	103.04	104.98	105.89	107.94	107.27	105.31	106.23	106.09	107.71	105.34	104.41	107.42	107.93	106.98	110.88	106.08	106.33	104.45	104.12	105.89	103.78	108	103.9
109.44	108.98	108.22	110.92	108.7	110.5	109.29	107.07	106.25	109.07	110.9	107.95	106.64	108.34	110.7	109.62	110.36	105.18	110.27	108.26	109.71	108.64	102.81	111.38	105.36	107.95	110.49	109.97	108.91	111.12	109.97	106.59	108.4	107.41	109.19	107.31	107.6	109.25	108.89	108.38	109.28	108.08	108.04	107.4	107.72	106.32	110.67	107.31	110.93	108.39
106.44	101.57	104.27	106.02	102.98	102.48	102.74	105.5	106.32	102.25	104.73	105.35	107.21	108.31	107.5	104.22	107.1	107.75	104.96	107.26	106.71	104.76	109.47	104.74	105.88	105.06	107.15	103.74	106.51	108.42	108.14	107.38	108.28	103.25	106.01	104.27	105.3	104.29	108.57	105.44	103.95	107.03	105.63	105.41	104.22	107.12	104.28	106.59	107.4	106.88
103.33	100.33	100.36	99.442	101.33	102.05	106.1	100.72	102.7	100.17	104.85	101.97	100.14	104.85	103.65	103.15	103.95	98.49	105.18	101.41	102.62	102.02	99.818	101.71	102.86	99.85	104.56	102.13	103.78	99.877	100.72	102.01	100.85	99.105	103.7	105.45	102.74	103.85	99.61	103.22	104.84	101.8	104.03	102.29	103.1	99.941	106.74	100.57	101.4	96.919
109.3	111.73	110.33	110.63	107.3	106.04	108.43	108.72	104.96	106.8	107.68	104.99	110.48	108.42	107.72	108.41	107.5	107.36	104.32	107.15	109.19	112.06	106.86	107.24	107.26	106.89	111.64	112.96	110.19	108.91	103.88	106.9	108.41	109.31	109.97	109.05	112.46	106.61	107.52	106.22	106.51	103.43	112.02	111.09	106.48	107.75	104.82	109.05	106.88	107.85
101.67	104.36	103.59	105.46	102.14	102.6	105.21	104	99.942	103.2	105.56	102.37	100.96	103.64	104.59	102.45	101.85	99.993	98.868	106.58	103.95	102.1	101.82	100.64	104.39	99.317	101.79	102.26	103.93	100.17	102.67	101.72	103.09	103.76	102.83	104.38	103.92	100.96	104.53	100.86	103.59	103.46	103.98	101.49	101.17	103	100.23	100.81	103.9	103.57
108.05	110.78	108.87	109.62	109.65	108.45	111.34	108.78	109.39	111.17	111.01	110.22	109.19	107.6	108.3	110.65	108.47	111.95	112.42	109.13	110.91	107.05	111.23	111.85	109.06	113.03	112.51	107.41	108.58	109.81	111.33	109.23	113.28	108.37	110.05	114.91	110.3	111.68	109.97	109.35	111.27	109.43	111.57	112.74	108.72	113.2	110.86	109.97	110.4	109.33
108.58	104.97	106.15	110.92	107.26	105.73	107.27	110.39	108.29	109.25	106.41	107.62	108.89	109.77	109.13	108.66	107.08	107.03	108.35	108.6	111.58	108.64	108.5	109.53	104.61	108.18	107.09	103.75	109.83	106.48	105.38	107.68	108.91	105.02	109.44	107.81	108	106.41	109.39	109.11	105.72	110.96	109.37	107.44	107.46	105.64	109.59	110.18	108.06	110.95
107.67	107.28	107.04	109.26	108.67	107.29	106.74	107.11	105.89	109.27	106.92	107.32	110.6	107.08	106.24	102.53	105.35	106.32	106.13	107.86	106.86	109.39	108.93	107.26	110.41	106.86	108.03	107.26	108.13	108.09	108.31	109.9	109.88	111.42	107.21	107.89	106.98	108.83	104.13	108.68	106.22	107.98	111.06	104.01	106.92	106.65	108.05	107.95	109.39	108.11
105.86	106.96	107.38	110.38	109.4	107.16	106.02	109.08	109.73	108.03	109.49	105.97	107.31	107.82	107.38	107.69	107.86	108.03	108.16	105.18	108.25	104.4	107.57	110.91	109.18	107.31	109.82	108.27	108.85	109.07	110.88	110.34	107.58	110.82	108.18	106.27	111.1	110.71	107.17	109.11	108.17	111.04	109.98	108.94	110.99	109.64	108.34	109.16	108.98	107.89
99.861	102.25	96.75	99.276	97.961	102.33	100.95	101.99	102.23	99.99	101.75	100.11	98.886	96.829	100.27	102.95	99.071	104.63	100.39	100.4	99.103	98.385	95.813	99.908	101.16	102.08	103.41	101	100.34	97.853	101.63	101.8	98.114	97.544	99.596	100.9	102.29	98.894	99.096	99.336	99.051	99.531	102.37	99.214	99.353	99.383	99.354	99.349	98.626	99.572
103.94	103.65	105.66	104.37	106.08	101.56	103.52	107.4	106.52	104.01	107.13	104.88	104.04	108.23	104.27	107.62	104.57	106.14	105.17	105.84	107.72	103.17	104.57	103.87	106.97	104.62	104.2	106.94	106.2	104.28	104.69	105.13	103.24	106.86	104.26	105.74	105.61	106.45	105.84	104.82	107.27	104.72	105.61	104.69	105.8	105.72	106.49	105.1	105.45	108.23
100.35	95.61	100.47	100.49	100.55	99.019	97.96	98.777	99.431	95.981	101.04	97.829	101.63	97.898	102.29	99.204	101.03	100.04	99.082	99.474	97.42	97.847	99.968	100.6	101.25	100.53	95.166	103.04	98.462	100.84	97.236	96.928	99.09	98.039	101.71	101.97	99.335	100.12	100.83	98.777	99.013	100.01	97.918	98.701	100.66	98.597	95.8	100.05	100.81	98.574
100.96	100.6	100.8	100.87	101.8	101.2	102.04	103.59	99.351	100.07	100.34	102.74	97.812	101.52	100.24	100.97	102.21	100.87	99.338	98.166	102.92	102.68	99.858	100.85	96.822	100.01	102.06	103.18	98.187	102.25	100.67	98.775	100.04	102.36	102.45	101.93	102.84	99.161	102.06	99.222	102.18	100.86	99.903	102.63	97.98	98.226	102.38	101.39	103.17	97.753
107.36	103.79	104.41	105.62	106.47	105.39	106.1	106.12	105.78	105.94	104.51	105.89	106.33	106.44	101.01	102.17	102.51	104.2	104.35	104.46	104.42	104.04	106.44	107.7	105.59	105.49	104.19	106.3	105.08	104.45	106.02	107.01	104.66	106.08	102.34	106.83	107.26	103.06	105.58	103.61	108.39	104.83	104.35	104.92	101.98	104.83	104.56	104.99	108.73	102.91
108.25	104.1	107.4	104.63	106.98	103.87	105.48	107.3	106.26	106.76	107.08	102.5	108.25	104.41	106.69	105.93	105.35	106.64	108.17	104.44	105.23	103.54	108.72	105.05	107.94	103.86	107.9	105.31	106.25	107.03	106.7	108.85	108.62	105.1	108.63	106.42	108.26	103.09	105.46	105.59	104.93	106.16	106.67	107.04	105.58	107.64	104.19	106.53	108.23	104.78
107.26	106.6	105.52	105.04	107.03	105.82	104.48	105.16	104.39	110.98	103.99	103.17	105.05	108.85	107.33	105.06	103.1	108.17	105.65	103.86	106.52	104.93	104.75	109.16	107.69	106.83	108.62	106.26	106.32	105.83	105.82	107.14	106.69	103.08	104.87	106.49	104.02	104.18	105.06	103.5	107.23	106.4	104.87	107.61	106.75	105.51	106.21	109.04	106.38	107.26
106.76	107.26	110.63	109.73	112.38	108.46	108.5	109.48	109.58	107.46	108.23	107.83	106.92	106.72	107.67	108.1	105.29	104.47	107.36	109.45	107.29	105.78	106.14	110.25	107.83	106.92	110.31	107.79	109.45	106.69	104.52	106.9	107.62	109.04	105.03	107.81	109.5	110.77	109.43	111.17	107.69	103.25	111.33	108.04	106.32	109.26	108.09	110.39	109.58	107.78
107.66	106.81	106.43	106.81	109.7	106.22	106.16	107.7	106.98	106.69	111.79	108.7	107.33	107.26	108.91	108.68	107.26	107.13	105.08	110.34	107.98	109.43	109.73	106.99	108.91	105.35	109.13	108.43	107.8	109.39	107.26	109.22	109.84	107.25	106.76	108.74	110.22	107.78	106.62	106.85	109.09	111.76	108.03	108.11	109.5	112.34	108.43	106.07	108.61	106.78
109.68	107.2	108.95	112.14	110.39	110.21	111.54	112.17	111.12	109.57	112.24	111.09	109.51	107.6	111.51	112.96	111.13	107.54	107.28	111.23	106.77	111.05	111.98	111.36	111.85	111.67	111.94	112.45	108.75	111.53	110.02	110.95	110.28	107.75	108.1	110.8	110.46	108.93	112	110.48	111.18	106.88	110.85	108.46	110.25	112.61	111.76	110.54	110.75	112.9
108.53	106.11	106.33	107.91	110.98	108.23	108.42	110.43	108.64	104.57	109.97	111.1	106.13	107.02	112.6	107.52	107.12	106.74	110.79	107.93	108.01	108.34	108.97	107.41	107.6	107.22	107.19	105.6	106.28	108.44	107.33	110.54	107.37	107.6	110.77	110.54	105.53	110.34	109.95	108.66	106.9	105.64	108.44	110.79	107.47	107.93	110.84	110.49	110.11	107.28
106.62	106.53	107.31	107	104.07	102.47	110.3	107.98	109.32	100.88	107.47	105.2	109.57	105.32	104.86	105.97	104.03	105.6	107.44	104.13	102.94	106.3	107.87	107.46	106.13	105.09	107.72	103.25	105.93	106.02	106.58	102.18	103.89	107.84	106.13	104.74	106.35	103.54	105.46	106.27	105.33	104.98	108.56	105.23	106.47	105.83	101.78	103.63	105.99	108.64
109.28	106.42	109.93	108.87	106.64	104.51	108.61	109.37	106.95	106.42	110.04	105.8	105.37	108.97	110.52	109.78	109.44	109.01	106.31	107.56	105.9	107.99	108.38	104.04	107.87	108.64	113.44	105.24	110.81	107.63	106.53	107.96	106.64	106.55	108.29	105.18	104.76	109.1	110.44	107.03	112.76	106.01	109	110.22	108.32	108.21	107.13	108.3	109.58	104.85
102.48	105.54	105.15	104.58	105.67	103.85	106.04	104.53	108.64	102.24	102.39	107.18	102.75	102.67	105.91	106.29	106.31	106.79	100.4	105.02	106.14	104.6	106.86	103.71	107.09	106.65	105.21	107.88	106.15	105.62	109.79	104.49	107.35	107.34	104.94	102.49	106.75	106.5	104.62	109.04	103.15	106.97	105.43	106.15	104.8	105.25	107.1	104.52	105.31	107.26
104.11	107.56	109.52	107.52	111.1	104.35	108.31	108.81	109.52	107.04	112.95	109.97	108.26	107.43	109.43	107.92	108.88	110.03	108.18	109.89	108.91	110.21	110.93	107.57	109.48	104.5	109.76	106.99	110.06	105.73	108.07	109.47	109.34	109.36	109.71	107.67	108.19	106.57	105.84	112.09	107.08	106.94	110.26	109.95	111.06	107.89	110.06	110.36	113.19	106.06
108.52	109.15	104.54	106.4	109.37	108.13	107.25	105.72	106.97	108.64	109.05	107.99	107.01	109.25	109.08	108.26	106.1	104.47	106.46	108.26	107.62	107.78	107.82	108.31	105.97	110.24	107.92	105.9	110.31	107.87	107.3	110.97	106.82	106.9	111.41	102.99	106.12	110.46	105.61	110.58	108.59	110.58	108.76	106.29	108.15	109.47	110.08	106.21	108.53	108.18
109.57	104.98	109.38	107.17	108.58	109.78	108.96	110.03	105.81	105.76	107.56	106.57	110.83	109.34	105.67	105.23	113.47	107.52	109.54	107.53	108.62	106.18	112.66	106.9	108.31	107.19	105.08	108.23	105.85	108.75	109.06	110.73	108.2	106.5	106.98	109.34	105.61	105.14	107.67	108.47	108.81	108.64	108.71	106.39	106.89	110.71	110.91	108.36	108.8	111.53
106.01	109.83	109.73	104.86	106.09	107.46	104.85	103.07	103.43	106.22	108.37	107.5	104.14	105.12	104.29	105.56	103.14	104.44	105.56	106.51	105.93	106.41	105.75	107.01	103.91	108.38	106.33	106.13	106.52	105.37	105.56	108.71	106.53	106.17	107.09	106.26	103.39	108.1	105.39	104.73	104.08	102.82	105.22	106.46	108.14	105.98	103.32	105.57	110.03	107.29
103.21	107.9	103.46	104.3	104.29	105.2	101.77	102.73	105.38	107.49	103.82	104.79	102.75	106.87	102.69	107.25	105.51	106.45	103.77	104.29	104.91	104.12	107.22	110.41	105.91	105.87	105.01	107.8	105.8	103.68	104.9	106.93	105.48	106.4	106.12	103.32	107.34	104.76	106.98	107.32	104.8	104.96	104.41	105.87	103.99	105.9	108.81	106.88	107.77	106.04
105.21	108.39	105.68	105.16	104.4	108.08	106.87	108.56	107.64	109.37	105.36	103.13	106.51	106.5	105.17	105.33	107.67	105.3	106.43	105.51	104.26	105.59	106.51	106.91	106.25	107.08	106.27	106.25	105.63	107.25	107.12	105.79	108.22	104.62	106.42	104.53	107.16	108.55	106.94	107.08	106.1	109.48	103.9	104.19	106.75	104.83	105.74	109.22	106.93	106.11
104.59	103.53	103.89	107.46	106.33	106.1	103.02	107.11	105.13	102.92	104.6	106.45	104.14	107.4	103.81	106.23	107.77	105.33	109.99	107.89	102.7	102.79	104.06	105.61	104.07	107.73	105.1	106.26	108.07	104.82	106.23	106.1	106.9	105.61	104.51	105.25	105.73	105.44	104	106.84	106.94	104.26	106.98	105.12	103.68	104.91	103.92	108.37	104.17	104.39
105.7	104.08	108.07	105.5	105.01	106.64	111.25	107.64	109.63	104.98	107.35	110.21	106.69	105.03	108.54	107.83	105.55	105.98	106.06	105.7	106.47	107.25	107.45	109.25	106.11	109.42	106.63	109.77	108.48	107.62	108.75	108.04	106.76	109.24	107.47	104.45	104.77	105.89	104.81	110.95	109.41	105.1	107.04	106.7	108.39	104.7	107.59	109.25	107.49	104.26
107.63	105.39	107.19	111.84	105.86	105.37	103.41	106.55	108.42	107.08	109.8	108.02	104.86	107.3	107.5	106.73	106.33	108.93	106.91	106.37	104.77	106.38	106.1	107.11	105.71	109.04	108.55	110.28	106.35	108.72	108.09	106.73	107.15	108.13	107.28	107.3	109.37	107.29	105.05	108.52	108.91	109.15	108.34	107.85	104.88	109.06	108.66	109.03	111.33	108.6
99.481	96.129	99.594	101.69	97.775	98.636	96.045	97.563	101.03	97.903	98.334	97.692	99.831	100.75	98.535	98.344	97.123	98.575	101.43	99.079	95.726	100.88	96.982	98.888	98.014	101.43	100.78	98.633	99.052	100.45	100.96	96.773	98.044	98.947	101.43	99.568	99.066	99.961	100.77	98.465	100.33	100.66	96.975	98.359	97.602	98.39	100.7	98.77	97.332	99.438
104.57	106.23	107.98	106.67	105.43	104.98	106.97	103.84	107.93	104.08	105.62	105.62	103.74	105.8	102.99	105.53	108.05	102.22	108.79	104.85	102.74	107.05	105.5	105.01	105.03	102.97	107.36	105.09	106.84	107.11	102.83	105.42	107.37	105.13	105.97	104.6	104.99	105.87	104.68	104.96	107.13	103.76	103.73	105.31	106.4	108.56	103.68	105.02	105.52	103.95
104.8	103.43	106.77	107.13	106.74	105.28	104.75	105.69	107.41	107.53	103.59	105.28	104.69	103.56	106.82	108.26	104.93	102.42	106.17	103.72	105.8	106.54	103.31	103.55	106.84	105.35	103.91	105.89	103.57	106.32	105.28	103.21	108.05	107.48	105.8	107.03	103.95	105.24	107.95	109.29	104.12	107.84	106.95	103.9	108.19	104.33	101.88	108.11	106.23	106.45
104.84	105	103.23	104.89	104.89	107.35	104.13	103.25	103.98	108.11	102.81	105	104.55	103.35	108.06	106.61	103.76	106.46	105.86	106.36	106.1	107.11	103.73	106.54	108.18	107.08	103.77	103.67	107.65	107.41	105.84	107.7	105.95	104.06	106.2	103.87	107.37	107.94	107.97	106.14	106.03	105.55	103.18	104.26	108.37	106.86	102.45	103.52	107.61	105.9
102.63	107.16	104.44	108.93	103.72	103.3	104.84	104.18	105.78	104.35	107.96	104.85	101.83	105.62	105.93	106.2	106.82	105.93	104.63	105.84	107.58	104.22	105.69	107.2	105.35	104.73	108.44	103.57	103.14	106.3	104.92	102.98	103.8	106.4	106.18	106.14	102.37	106.32	106.04	104.01	107.09	105.87	105.32	107.11	106.87	106.3	106.98	108.48	107.04	104.33
109.58	110.43	108.24	112.66	108.49	110.16	109.4	110.75	109.61	112.08	111.26	111.03	107.68	108.17	113.63	109.24	109.41	108.16	110.47	111.5	111.55	110.02	110.27	108.36	110.59	109.94	107.75	109.9	113.46	113.65	110.24	109.99	111.12	108.02	108.91	110.89	108.55	108.16	110.52	108.23	108.55	108.96	110.76	111.25	114.82	109.93	112.82	111.83	105.29	110.32
104.71	104.95	104.16	105.12	109.49	103.66	105.8	105.59	105.44	107.01	106.02	105.7	103.5	103.63	105.09	105.02	105.83	104.8	104.74	104.89	103.9	106.85	103.62	109.22	103.76	108.21	109.73	102.47	105.14	106.77	104.47	107.55	106.42	106.57	107.87	103.89	104.22	105.84	106.41	106.65	108.88	103.26	106.91	105.85	106.02	106.17	104.92	103.86	108.28	103.37
110.56	109.68	106.63	107.83	108.49	109.25	107.47	107.15	106.69	107.74	108.39	107.42	106.3	107.12	110.72	104.74	107.79	105.53	105.09	107.49	107.79	109.46	107.73	107.56	107	108.14	107.15	111.15	106.4	106.41	108.98	110.04	107.52	105.74	107.52	107.07	104.08	111.13	107.37	109.57	106.05	109.24	109	107.82	106.53	107.17	109.45	109.57	109.63	108.81
107.74	105.48	106.04	106.26	104.83	105.22	102.97	105.55	108.61	106.81	107.73	107.8	103.98	105.44	103.84	106.89	105.12	105.18	105.06	105.72	106.33	105.29	104.2	104.64	107.13	106.91	106.24	107.58	109.1	108.19	105.6	106.69	106.18	104.41	107	105.17	107.05	105.17	106.65	104.15	107.05	105.72	109.04	106.45	105.44	101.29	108.15	105.64	103.79	107.67
107.4	107.89	105.74	104.04	105.06	104.07	104.82	106.46	107.96	105.2	106.81	105.27	105.6	106.33	108.05	104.88	106.61	106.35	104.03	105.8	105.75	107.81	107.36	106.06	102.72	107.08	104.75	108.39	107.3	104.55	107.82	109.1	106.11	104.57	106.83	106.1	107.32	104.45	103.06	106.26	106.88	107.52	104.99	104.53	105.28	104.54	106.67	106.15	105.9	103.79
105.6	107.57	106.19	106.15	107.78	107.18	105.17	109.26	109.42	102.94	104.38	105.44	107.66	107.97	109.89	106.19	104.9	105.42	109.98	109.49	107.36	107.11	110.59	107.01	103.17	107.99	104	104.14	106.09	105.39	106.45	107.83	107.9	108.9	106.5	107.58	104.85	105.6	106.95	105.23	106.7	105.87	104.53	104.73	105.02	106.83	106.52	103.75	105.64	104.56
99.011	97.989	98.826	100.45	98.234	98.852	99.824	98.855	96.936	97.692	99.908	98.007	95.9	100.74	97.244	99.358	95.91	103.06	102.09	101.02	99.646	99.246	96.006	101.62	97.324	99.52	98.559	98.956	100.1	96.236	99.86	98.287	95.394	97.241	99.7	97.188	99.035	99.265	98.255	98.903	97.977	99.518	98.084	98.611	99.006	98.976	99.253	99.725	96.832	98.305
108.54	107.76	107.37	109.65	102.66	104.51	106.38	107.78	106.57	106.31	104.89	108.02	104.81	107.31	104.62	107.25	107.9	102.82	105.36	108.32	103.64	106.04	108.16	104.36	106.14	106.99	107.82	106.53	105.66	108.02	106.06	106.8	110.55	107.51	103.54	109.08	107.41	105.63	108.4	106.99	106.74	105.93	108.6	105.22	106.13	107.5	102.1	106.86	106.4	105.24
108.29	108.05	109.66	110.77	108.42	108.3	110.01	105.24	108.09	107.85	110.92	106.77	109.36	108.93	107.92	105.81	109.1	109.92	106.99	107.32	108.12	106.57	107.54	106.35	107.96	105.78	107.42	110.29	110.21	104.59	108.96	110.38	108.35	107.91	105.9	108.72	107.2	105.38	110.09	111.4	105.31	109.28	111.43	110.97	107.72	106.99	105.82	107.2	106.2	108.74
101.64	100.79	100.84	102.26	102.99	100.13	100.67	103.3	101.54	97.906	101.38	101.01	100.37	104.2	103.44	99.486	101.62	100.26	100.59	100.97	100.01	100.95	99.615	103.16	101.69	101.93	100.8	100.01	99.78	98.66	97.235	98.256	99.525	99.355	97.085	101.02	101.05	103.09	100.28	101.5	98.236	100.87	99.832	99.958	101.17	99.947	100.45	100.72	100.8	101.29
105.66	107.19	104.74	104.78	111.83	106.11	108.84	108.42	107.02	107.53	109.36	103.79	105.94	104.31	104.95	107.92	107.25	105.25	105.4	103.83	103.01	108.44	107.79	104.86	108.59	105.53	103.35	106.31	105.08	106.98	106.96	106.8	109.42	105.52	106.8	104.22	109.33	105.61	107.35	107.09	105.03	106.38	106.69	104.1	103.51	105.72	105.53	108.16	101.59	106.81
101.38	97.675	95.954	99.619	102.44	99.62	101.9	102.14	95.709	99.462	97.28	101.19	99.259	98.491	101.61	100.4	100.01	101.64	103.37	99.882	99.11	100.47	100.04	99.415	100.8	101.51	100.39	101.22	98.419	97.646	100.97	97.914	98.845	98.891	99.81	102.71	99.63	99.74	100.44	100.96	100.74	99.86	100.81	100.47	98.054	102.46	100.41	100.44	103.26	99.043
106.84	107.02	105.31	105.15	104.12	107.23	104.53	104.72	100.28	104.55	106.11	102.11	106.56	106.54	104.97	104.76	104.72	106.84	107.74	106.48	102.84	109.32	106.62	104.67	106.05	102.22	104.04	103.08	105.49	106.31	104.05	107.6	107.36	106.89	105.25	104.77	106.28	106.36	104.93	104.51	105.53	108.69	104.96	105.43	106.64	102.34	104.35	101.97	109.86	106.17
106.06	106.71	108.16	107.34	107.37	105.22	102.04	110.62	105.48	105.74	107.74	106.73	107.32	106.07	104.91	107.48	108.77	108.32	106.04	105.67	106.67	107.49	108.81	109.19	108.27	103.44	106.46	108.58	110.45	104.98	104.53	108.42	105.39	107.47	108.09	106.93	106.54	105.07	104.76	106.02	106.43	103.49	106.43	106.59	109.17	106.83	106.2	108.4	109.41	102.87
105.48	107.96	110.32	108.11	109.96	108.85	109.15	106.76	110.19	107.47	109	107.53	107.9	108.93	108.28	106.31	106.76	108.72	107.59	105.64	107	110.26	106.86	106.03	106.92	110.13	107.11	109.81	109.26	105.46	105.36	106.86	108.71	107.12	106.63	108.41	111.23	108.2	108.89	108.29	108.83	109.92	106.46	106.19	108.81	110.06	107.95	109.01	110.49	109.53
109.37	108.47	111.15	109.75	108.82	107.96	106.56	106.7	110.79	107.45	107.71	110.88	107.4	109.77	108.67	109.93	108.27	105.85	108.88	109.08	109.09	108.04	105.83	109.51	110.84	106.58	109.89	106.45	107.57	108.71	106.18	107.33	107.18	104.98	107.08	111.89	105.94	107.57	108	109.82	106.1	109.37	107.33	107	110.65	105.99	108.75	107.51	107.39	105.27
109.92	109.83	108.6	107.78	110.88	110.14	109.03	107.63	107.52	106.46	109.55	109.38	109.58	109.91	106.8	107.86	106.33	108.33	107.98	107.65	109.91	107.18	108.4	105.82	105.95	110.55	108.21	109.5	106.14	111.29	109.06	110.03	107.48	105.22	105.81	108.53	108.26	109.56	108.87	106.87	110.35	111.45	108.14	109.52	105.8	107.41	107.78	110.71	111.19	110.17
109.3	112.16	108.91	109.52	108.22	107.46	109.45	108.89	106.2	107.82	110.63	108.62	105.19	108.43	107.98	106.93	104.76	108.91	104.98	106.43	108.29	106.61	108.49	109.1	104.54	109.42	109.2	107.19	112.16	106.5	106.87	107.57	107.84	110.27	110.56	106.21	108.33	109.52	110.83	108.06	108.35	109.89	103.55	105.93	107.63	108.09	108.77	109.79	108.75	108.12
105.18	110.38	108.61	108.21	110.16	108.12	110.52	109.81	108.82	107.87	105.63	107.34	107.57	111.07	109.6	108.89	106.77	108.2	108.78	109.94	108.24	106.79	108.02	105.93	108.9	106	108.61	106.08	106.46	107.64	105.05	107.7	109.89	109.47	109.33	110.65	109.13	107.79	107.93	104.36	105.98	109.46	107.95	109.09	106.99	105.88	108.35	107.46	107.32	108.18
97.114	96.024	97.767	95.705	98.486	98.098	98.18	96.964	100.39	94.258	101.46	96.35	101.95	96.699	95.698	97.973	96.838	101.02	99.36	100.9	98	100.47	100.18	100.3	95.644	97.688	99.914	97.107	96.416	94.878	98.809	96.102	98.676	99.845	96.215	96.337	97.428	98.579	97.433	101.43	99.759	96.825	97.909	98.678	99.95	98.332	96.564	95.612	97.366	95.91
109.15	107.54	108.96	107.67	108.07	109.72	106.43	107.62	106.89	106.42	105.6	109.07	108.18	109.59	111.43	106.51	106.38	109.24	109.49	107.68	107.72	108.65	110.79	107	108.35	108.51	108.38	112.71	111.29	111.3	107.5	108.91	107.8	106.38	108.09	108.95	109.55	106.96	109.25	108.49	111.28	108.63	109.18	107.16	109.35	107.64	110.66	110.18	105.55	108.38
105.4	107.37	105.62	108.71	104.66	106.08	104.98	106.76	107.75	106	110.48	104.4	105.26	108.76	105.2	107.47	107.1	108.74	104.23	105.6	110.04	108.05	107	107.43	105.27	108.52	105.3	103.96	105.65	108.37	111.25	106.06	103.2	108.16	108.08	103.45	107.72	108.22	109.97	103.98	107.76	105.61	105.7	105.3	102.65	107.18	107.17	105.19	108	108.78
108.53	107	105.97	108.82	107.7	109.06	108.07	110.14	105.63	111.02	107.94	107.86	106.91	108.36	108.52	107.12	109.97	109.9	111.53	104.92	107.9	106.09	107.65	108.86	106.81	108.17	106.44	104.4	107.28	107.42	108.27	107.44	107.54	105.35	109.21	111.22	109.67	106.76	108.52	107.58	108.76	106.79	106.77	104.19	109.09	109.55	105.76	111.31	113.58	107.45
101.54	104.34	99.613	102.04	101.19	101.33	105.52	100.28	100.36	100.68	100.79	102.07	99.317	100.23	101.54	100.07	102.44	100.45	101.22	101.97	101.41	100.36	99.917	98.888	98.306	102.17	100.73	97.102	101.76	100.39	99.858	98.288	99.233	103.21	101.88	102.65	99.465	98.49	99.712	101.03	103.68	100.7	98.01	99.333	98.647	102.74	103.87	100.79	99.796	98.365
109.06	112.06	108.42	109.8	109.67	107.44	107.21	107.62	109.06	107.74	106.26	107.41	110.31	106.86	104.87	108.12	104.91	108.24	109.02	106.23	107.71	110.14	108.82	106.9	106.7	108.87	108.14	109.66	112.09	105.31	110.65	110.53	109.44	106.77	107.55	107.34	109.09	107.37	105.64	104.73	106.81	106.46	109.6	106.56	105.08	106.77	107.38	107.33	109.1	108.48
110.87	110.21	108.57	108.9	109.5	107.23	106.25	110.39	107.15	110.26	108.39	108.65	111.68	111.69	108.3	108.29	108.26	108.02	108.8	108.41	107.95	109.11	108.96	106.86	108.87	106.26	109.53	108.41	107.42	107.93	109.37	112.03	111.42	108.52	107.81	107.86	108.75	106.06	107.13	109.49	112.4	109.54	109.93	108.2	105.21	107.57	106.71	107.17	110.52	109.53
105.81	103.06	105.91	104.21	107.53	108.08	105.49	109.43	105.03	105.05	102.38	108.67	106.86	108.13	105.46	106.9	105.75	105.56	103.5	106.24	103.59	103.26	104.77	105.27	105.48	106.92	106.95	102.5	105.31	107.3	106.15	106.39	105.27	102.72	106.44	107.25	105.41	104.43	104.71	107.53	104.5	107.18	101.63	102.32	105.04	103.98	105.01	106.1	106.66	106.47
103.11	104.94	103.94	105.55	105.13	105.22	103.44	104.46	104.32	105.31	106.95	104.57	103.74	105.79	105.59	103.95	108.72	102.93	105.84	106.98	107.35	104.85	106.18	106.74	105.65	104.62	107.19	103.45	106.3	103.7	106.03	106.65	106.36	105.92	105.16	102.63	103.18	103.53	106.63	105.23	106.22	106.27	102.66	101.9	105.36	107.92	103.75	105.26	105.73	104.86
107.78	106.96	108.08	109.95	101.92	108.03	108.54	106.55	105.6	106.37	108.89	105.82	107.39	105.78	110.15	109.29	105.95	105.27	106.07	106.44	105.47	107.08	109.8	107.48	103.91	109.08	107.03	108.6	107.92	107.07	111.51	105.58	106.09	104.83	103.73	108.87	108.73	108.04	108.29	107.99	109.51	104.58	112.03	108.36	103.78	105.99	105.57	107.34	105.83	106.82
111.61	112.91	111.12	111.31	110.6	112.46	112.37	109.43	110.62	109.03	105.68	108.5	109.67	111.56	107.85	109.47	109.93	108.54	112.86	110.19	109.64	110.01	112.21	114.3	107.42	107.75	109.49	109.32	110.66	110.72	111.14	112.64	111.23	111.65	108.26	110.87	111.1	110.15	110.71	110.62	111.36	107.9	112.32	109.84	109.57	111.39	110.02	109.96	111.6	112.62
97.847	99.005	99.416	97.099	98.567	97.946	100.11	99.502	97.993	100.95	99.569	97.284	98.537	96.073	96.916	100.48	100.74	101.14	99.392	99.21	97.876	99.719	97.969	99.337	101.95	99.78	99.502	102.56	101.92	100.06	98.279	103.16	97.243	100.48	100.85	98.702	98.367	100.33	100.89	96.461	96.674	96.887	100.08	97.67	100.87	97.743	98.585	100.72	99.063	95.327
108.73	109.36	106.74	106.63	107.1	109.76	111.12	105.04	111.36	110.16	106.05	106.61	107.71	108.46	107.7	110.16	106.81	108.47	102.6	109.76	108.8	106.74	108.32	106.48	105.38	106.75	106.84	106.16	108.24	104.74	108.99	108.42	108.39	110.47	108.78	109.64	107.3	107.32	106.18	111.3	105.69	107.53	108.16	106.49	106.2	105.07	107.52	107.15	109.37	107.93
115	108.94	110.75	110.19	111.13	109.81	110.3	113.28	105.68	109.63	109.15	110.73	110.87	110.01	107.04	110.75	113.34	110.68	109.23	111.63	108.48	111.12	108.72	108.94	110.21	112.74	110.43	108.66	112.54	113.92	111.72	110.76	111.52	107.13	108.03	109.22	114.03	111.63	110.73	112.86	110.14	107.14	112.31	112.32	110	109.74	108.9	109.8	109.8	109.99
105.12	108.61	110.35	108.2	109.82	108.54	107.73	110.11	105.43	110.83	108.9	107.65	106.76	106.97	107.71	109.03	108.16	112.52	109.29	110.57	107.99	106.59	107.87	105.65	106.16	108.9	107.97	105.2	105.02	106.41	107.62	107.78	108.53	110.5	107.8	105.04	110.23	107.23	108.39	107.2	107.13	108.09	110.6	107.96	109.3	110.24	108.75	105.82	106.85	108.94
104.14	109.3	106.94	109.04	106.84	110.48	106.13	110.24	109.61	110.48	110.83	108.94	112.45	108.95	109.65	107.87	108.89	108.67	108.63	110.38	107.35	107.68	110.39	106.05	109.34	107.77	107.02	105.9	105.66	106.15	111.59	107.92	106.25	108.76	111.66	108.87	108.45	111.7	108.71	106.34	108.38	109.51	108.32	109.43	110.75	112.05	108.83	109.44	108.51	110.41
96.957	96.902	97.994	97.872	99.809	98.579	97.608	98.398	96.578	99.068	98.308	98.886	99.642	97.202	98.887	99.263	97.368	99.107	98.781	97.664	98.699	100.42	96.841	98.305	96.19	99.112	100.03	97.828	98.145	98.418	99.035	97.015	102.44	98.387	98.263	97.237	98.942	95.845	98.259	98.302	101.55	100.02	99.757	98.825	100.46	101.22	98.98	98.35	97.2	101.34
97.987	95.662	99.194	100.47	98.546	99.087	99.654	99.528	98.477	98.058	93.532	94.225	99.264	97.65	100.88	96.132	99.71	100.23	99.366	99.82	97.096	99.441	99.259	95.509	99.254	96.736	98.166	96.52	97.287	97.878	99.152	98	100.52	98.585	96.634	97.507	96.401	94.778	99.811	97.812	98.676	95.638	99.298	99.54	100.61	97.903	95.162	99.399	100.07	99.598
104.88	107.34	107.1	105.55	106.11	106.25	107.22	106.62	106.82	106.56	108.32	108.52	106.25	104.54	107.85	106.08	108.5	105.23	100.64	106.12	106.67	106.41	103.46	105.88	105.88	107.5	107.5	107.72	105.48	105.41	103.88	106.81	107.76	105.93	107.03	105.71	103.3	106.85	105.69	107.41	108.68	106.28	106.5	105.57	106.95	110.47	105.88	104.31	108.36	108.53
107.33	105.9	107.48	103.55	105.12	106.16	108.73	104.37	101.58	106.09	104.25	103.45	106.62	106.53	105.6	103.82	106.83	107.54	110.7	104.93	105.18	108.1	107.12	102.45	104.53	105.95	104.61	107.8	106.71	105.37	108.65	104.63	103.44	100.24	103.37	104.9	107.19	107.1	109.68	107.69	102.34	103.98	106.75	105.98	105.96	103.42	105.24	103.16	105.09	106.27
99.921	100.98	103.87	102.74	98.832	103.47	98.596	101.5	98.647	101.58	99.085	102.69	100.56	100.01	102.49	101.82	102.83	97.312	99.29	99.865	98.603	100.46	97.826	100.47	99.016	101.39	99.31	98.444	100.21	98.963	101.35	102.43	98.414	100.24	100.3	103.11	99.179	101.59	102.27	101.31	99.605	99.294	101.04	100.88	99.4	100.55	99.093	98.824	100.2	101.1
105.68	107.99	106.01	102.18	103.75	102.58	105.81	102.45	106.46	107.05	105.47	105.9	103.5	105.83	106.1	106.68	107.63	107.04	107.4	106.76	107.96	104.69	106.26	102.72	105.4	104.66	103.74	106.51	105.06	105.81	106.34	107.44	104.96	104.58	105.84	103.66	107.61	104.6	104.54	107.14	104.64	106.35	108.18	107.81	107.4	105.62	104.3	102.47	104.96	107.27
108.05	106.96	107.41	105.21	108.52	108.02	107.84	106.29	107.59	108.65	108.67	109.34	107.72	106.84	112.53	105.78	110	105.43	107.67	106.97	106.35	104.89	107.59	107.91	108.31	106.44	108.24	108.99	108.29	111.5	111.61	111.6	108.92	105.46	107.52	109.82	109.24	109.11	108.83	105.26	109.91	104.83	106.92	107.43	105.87	105.77	108.57	109.48	108.29	107.62
110.69	107.11	106.75	106.53	109.89	107.66	109.33	106.94	108.81	105.82	109.41	108.24	107.19	107.05	108.54	107.89	107.28	110.34	109.3	108.92	107.12	107.28	106.54	110.38	107.76	108.91	108.35	106.84	107.52	108.37	107.97	112.28	110.55	107.38	106.51	108.55	108.31	109.22	112.22	108.9	104.47	108.06	106.49	107.04	111.25	109.59	107.48	108.08	108.35	109.03
99.177	99.637	95.312	95.253	95.324	97.665	97.995	100.38	96.591	99.482	99.638	97.543	97.773	98.505	98.801	98.141	97.834	100.99	98.726	99.008	96.271	97.04	100.35	99.073	97.742	98.786	99.298	99.994	96.79	95.653	94.683	94.635	96.92	100.18	96.33	101.82	100.29	97.369	98.594	96.012	98.391	95.358	94.781	96.932	97.413	98.096	101.82	102.32	100.19	97.748
109.58	109.22	106.51	105.36	106.17	107.67	104.84	110.59	106.73	107.03	105.56	107.87	108.21	108.6	110.73	108.96	106.95	107.48	110	108.04	110.3	107.81	106.07	108.34	107.02	111.65	107.77	108.5	109.59	107.11	104.86	104.52	108.77	107.43	106.86	108.58	103.82	106.46	108.65	110.87	107.73	109.32	106.04	106.54	107.41	110.4	107.26	108.96	107.07	106.35
99.463	99.558	103.05	103.52	101.51	102.3	99.84	102.65	100.64	100.6	99.599	105.74	99.911	99.105	101.44	99.719	102.95	99.062	103.98	98.734	98.54	100.92	101.87	102.03	101.64	101.76	98.692	100.49	101.83	101.31	100.56	100.11	102.37	102.67	101.11	99.656	96.864	102.74	97.969	100.23	101.9	98.58	100.76	102.05	100.14	100.02	101.37	101.2	96.487	103.83
105.28	102.52	103.32	103.3	106.81	107.03	103.3	106.47	104.44	106.6	106.73	107.14	107.05	106.57	105.38	104.58	101.77	107.8	105.03	107.81	107.22	105.76	107.61	106.74	103.31	104.01	108.34	103.07	106.45	103.13	105.24	107.33	104.79	103.65	106.03	104.02	104.86	105.9	106.46	106.96	105.13	106.9	107.01	106.3	105.85	105.25	107.26	104.05	104.59	103.95
94.724	95.767	100.07	96.868	98.016	100.12	97.06	100.52	101.96	99.361	98.361	98.592	98.837	100.07	99.414	98.413	101.55	98.69	100.93	100.28	98.023	100.76	97.152	98.637	97.556	100.14	99.251	100.2	97.18	99.794	98.68	99.439	96.129	101.56	97.511	100.64	97.206	98.285	100.83	100.51	98.405	99.376	100.13	100.77	101.41	99.177	99.306	95.971	99.445	101.24
105.65	104.31	105.18	105.71	103.11	107.07	104.34	105.02	108.61	104.19	106.52	105.35	107.33	105.04	104.56	108.29	109.37	106.98	108.09	105.05	105.69	104.93	106.03	106.23	106.89	106.06	106.77	106.24	103.29	104.37	106.45	107.19	107	104.75	104.82	104.95	107.01	107.76	103.99	105.53	104.6	109.21	106.6	103.32	104.89	102.95	106.85	108.16	106.71	104.46
103.4	104.96	107.06	105.81	108.94	106.37	109.42	105.62	107.03	108.37	109.37	102.41	105.74	109.64	107.42	107.6	109.29	107.74	104.5	107.1	107.27	107.62	108.29	106.8	108.26	106.8	107.67	106.28	104.12	106.29	108.41	103.79	103.75	106.05	105.76	107.62	102.65	109.42	107.88	104.77	104.78	105.62	107.16	106.31	106.88	108.28	106.86	107.75	105.24	104.34
110.42	110.48	107.63	109.03	108.27	110.07	108.42	110.06	112.57	113.59	110.21	110.69	108.82	110.34	108.79	106.69	108.04	111.8	110.96	109.61	112.48	109.99	110.43	109.61	110.77	109.16	116	111.26	110.5	111.42	110.14	110.41	110.48	106.78	110.12	112.56	110.53	111.69	111.25	111.51	111.88	109.42	113.06	110.41	108.32	110.5	109.92	112.36	112.31	110.52
107.6	109.32	109.43	105.13	108.15	104.54	105.83	110.03	108.59	105.35	108.12	106.71	108.39	110.47	106.68	108.78	107.06	108.61	105.04	104.27	107.49	109.45	109.41	111.3	107.82	107.61	108.33	104.16	107.76	107.28	106.73	106.52	107.84	108.13	108.52	103.79	107.27	105.21	109.71	106.3	106.38	110.26	107.58	110.57	107.12	106.61	108.8	107.15	109.54	107.46
107.31	105.55	104.47	106.38	107.23	107.93	105.61	103.48	107.25	103.38	107.93	106.24	101.7	107.14	103.76	104.91	102.84	104.43	104.82	105.58	105.28	104.38	107.71	103.49	108.29	105.75	103.46	106.33	107.92	103.55	106.81	106.29	105.22	108.78	107.68	106.73	104.01	107.78	104.47	107.48	107.33	107.34	107.77	106.85	103.83	104	103.98	106.19	106.82	108.81
104.6	105.17	108.09	106.7	107.29	101.44	105.51	101.24	108.25	103.97	106.7	104.88	107.14	105.76	103.76	104.04	103.81	104.01	104.68	105.54	105.94	105.88	107.63	103.26	105.66	108	105.67	106.36	105.8	108.02	108.01	105.24	107.09	102.11	104.61	103.22	106	106.44	104.08	104.9	102.95	106.64	105.95	108.96	104.68	106.11	106.37	107.08	107.81	107.33
108.54	110.43	108.87	107.38	109.85	107.55	107.59	107.38	107.92	109.68	109.57	109.8	109.99	109.11	108.67	109.3	112.43	109.15	107.53	109.7	106.96	108.87	112.54	110.74	106.21	104.64	110.14	109.89	109.43	108.08	107.33	107.53	108.46	108.05	109.76	109.82	110.58	106.9	109.32	107.84	107.21	108.85	107.03	106.83	109.89	108.8	107.06	111.39	106.53	111.84
106.32	104.71	104.08	108.16	105.18	107.5	105.93	105.29	107.93	106.23	102.85	101.44	106.34	106.37	108.23	106.82	104.28	104.03	107.02	103.69	105.65	104.89	107.99	103.28	106.02	106.54	105.79	105.59	108.16	106.12	102.82	107.73	104.96	104.89	105.23	105.6	107.03	106.59	104.47	103.81	106.7	105.44	104	107.59	106.54	107.19	104.35	99.879	108.09	106.98
111.26	106.65	110.78	111.27	111.57	106.57	106.03	105.43	106.7	109.74	108.84	108.84	107.76	109.82	109.24	107.82	111.47	111.02	108.6	107.62	109.11	110.07	108.37	105.85	109.39	107.47	108.94	111.33	107.02	111.3	109	106.48	110.64	107.75	110.18	104.25	110.19	108.03	110.83	108.11	109.05	106.79	109.42	109.23	108.19	109.18	105.75	109.88	109.96	108.23
110.66	107.59	106.05	105.78	107.71	107.83	109.89	107.03	106.88	109	110.18	107.31	106.9	107.51	110.44	106.5	109.04	106.89	108.86	109.8	106.22	107.54	109.15	107.93	108.58	108.64	106.09	109.51	105.61	106.89	107.91	107.26	105.57	108.41	107.04	107.26	112.15	113.58	107.16	107.61	109.14	106.24	112.97	110.17	107.34	110.21	106.23	109.75	109.84	105.73
110.92	108.58	109.39	108.73	107.5	110.6	108.29	108.39	108.22	106.6	107.83	106.05	111.76	109.85	109.12	111.06	108.48	110.07	108.3	106.5	108.1	109.7	107.97	108.34	111.6	110.09	106.42	107.68	108.92	105.95	107.96	110.17	108.57	108.77	106.82	106.9	106.11	104.44	108.78	106.44	107.09	110.31	107.75	108.1	106.57	109.43	109.8	110.19	109.85	110.02
107.31	108.11	105.93	106.73	103.46	106.07	108	104.18	103.05	107.07	106.47	106.3	106.61	105.83	106.74	105.42	104.54	104.86	103.88	109.43	102.33	106.61	105.7	107.44	105.72	107.87	108.21	104.31	106.47	106	107.54	105.02	107.07	107.07	103.71	107.14	106.09	106.88	105.72	108.44	105.58	107.66	103.87	105.91	108.39	104.86	103.35	104.55	104.32	104.83
106.57	105.68	104.84	107.18	108.22	101.32	106.68	103.96	103.71	106.63	106.17	109.26	106.59	107.28	105.08	103.16	107.12	105.43	104.98	106.91	106	104.8	105.99	103.52	104.76	105.84	106.5	104.79	108	104.05	103.19	102.03	107.25	105	105.47	108.09	104.97	105.19	104.52	108.13	106.63	105.25	105.76	104.82	102.27	103.71	109.42	107.33	104.05	105.98
106.09	106.79	106.42	107.66	106.24	107.2	105.84	108.14	106.05	105.64	109.66	107.28	105.42	106.34	107.35	107.93	105.49	108.1	103.02	106.17	105.23	104.86	103.74	110.94	106.79	106.86	107.91	107.01	104.64	104.87	110	103.74	104.8	107.06	101.14	107.33	107.42	108.32	105.31	107.46	106.3	105.4	106.72	104.83	107.52	103.39	107.85	106.42	109.65	109.73
105.05	108.48	104.09	105.26	104.82	105.94	107.43	106.76	105.76	105.9	107.77	106	106.27	107.26	105.51	107.67	103.44	106.11	108.17	107.08	105.86	108.67	103.52	103.57	105.9	106.42	106.36	107.01	103.07	105.98	106.77	109.4	109.28	105.29	107.56	106.6	101.39	105.87	105.79	104.98	105.27	104.48	107.6	106.69	106.56	108.56	105	104.04	104.26	103.81
108.19	106.25	105.84	108.11	109.79	109.73	106.1	108.15	111.31	109.11	110.44	110.17	110.03	110.7	109.53	108.49	111.08	110.99	108.72	112.49	111.39	111.5	107.88	112.92	109.41	108.86	112.02	112.36	110.56	113.07	111.64	110.1	111.94	110.99	113.02	112.36	108.6	109.37	112.04	111.72	108.27	112.05	109.71	108.28	109.67	108.35	108.04	109.87	110.49	111.93
101.58	97.766	95.234	95.811	95.265	96.87	94.523	98.17	98.278	97.384	94.563	97.213	95.2	97.948	96.246	98.485	99.884	95.155	98.372	96.77	97.359	94.759	96.235	97.664	99.192	97.419	98.345	96.735	96.3	99.938	95.202	99.694	98.159	96.381	98.349	98.521	100.6	100.64	98.166	95.912	104.1	96.299	98.079	98.711	98.522	95.789	98.531	97.276	99.348	98.399
105.5	106.35	103.75	106.89	104.35	105.68	107.02	103.23	105.72	106.41	102.96	106.95	105.94	103.44	105.94	106.11	104.73	107.93	107.63	102.11	104.16	104.89	106.93	104.39	106.37	103.56	106.64	107.81	103.74	103.86	106.29	105.18	104.49	104.76	105.15	105.11	103.36	105.89	106.38	110.72	107.1	104.46	106.97	106.72	108.24	103.63	105.08	104.5	104.83	104.57
106.45	106.94	103.72	106.63	102.08	106.39	105.24	104.88	108.08	103.98	105.65	105.04	104.66	107.6	104.07	106.05	106.69	105.37	106.28	104.48	107.32	105.66	106.49	104.85	104.95	105.04	107.38	108.43	104.13	108.39	101.95	107.87	106.39	108.05	106.8	106.18	106.15	107.33	108.01	108.32	104.62	108.63	106.93	103.96	105.49	108.93	108.77	105.25	106.25	105.78
102.17	98.608	102.78	99.321	101.32	101.48	102.23	98.583	99.853	104.37	100.12	98.338	97.439	98.69	99.586	99.203	100.57	103.4	101.97	101.67	98.059	101.04	100.78	100.27	95.945	98.747	100.7	101.97	102.27	97.237	98.875	98.667	99.418	103.92	98.122	98.248	100.02	98.44	100.27	98.421	98.125	102.49	99.893	99.636	96.829	96.829	99.315	101.75	98.53	99.83
106.93	106.77	109.43	105.07	107.01	106.31	104.48	106.25	105.14	105.17	106.34	109	103.32	103.24	105.74	104.32	107.27	105.47	106.44	107.06	106.47	103.39	107.66	106.09	105.34	109.39	106.02	108.36	108.28	106.2	107.92	103.22	104.67	107.91	104.59	103.61	103.01	107.87	108.33	108.09	106.83	105.52	106.32	108.27	106.95	105.4	106.08	103.37	109.73	106.15
104.49	105.52	104.48	105.3	107.18	106.04	107.43	106.32	105.2	108.77	106.5	104.81	104.57	107.11	107.86	103.56	105.98	104.71	108.48	103.92	107.78	108.03	108.08	102.9	107.62	107.2	104.08	105.45	103.56	106.5	106.13	105.37	107.06	105.8	105.27	104.38	105.26	106.19	105.49	106.19	104.31	104.55	105.6	106.15	107	106.63	105.47	106.27	103.49	108.73
106.88	104.44	103.86	104.27	104.91	107.41	105.3	107.52	104.89	103.17	109.58	105.53	106.22	103.58	108.71	107.21	106.47	103.9	107.84	106.35	103.28	104.79	105.94	107.23	106.28	106.09	103.81	103.4	108.16	108.72	105.2	105.88	105.69	105.06	103.33	104.62	107.52	104.75	102.64	106.69	103.33	104.14	105.3	109.75	101.62	101.88	106.69	105.27	107.32	104.59
103.27	106.8	105.4	104.52	107.06	105.65	100.36	106.02	106.73	103.5	105.8	105.47	104.6	105.17	105.5	104.34	105.3	105.45	108.37	104.22	107.48	105.42	104.99	103.11	104.77	103.43	103.72	105.76	102.62	105.69	104.56	106.54	106.92	104.53	105.77	105.29	106.01	105.72	110.37	107.21	107.81	105.63	107.53	101.97	104.97	106.28	107.36	102.29	107.66	104.56
107.02	110.22	103.51	108.19	108.74	106.61	107.57	111.97	107.03	111.18	110.75	107.41	109.95	106.75	106.43	106.91	104.28	111.1	109.97	108.46	108.38	110.04	110.44	105.6	107.29	106.42	111.7	108.06	109.96	108.89	106.88	109.57	108.26	107.1	108.59	105.28	105.67	110.28	107.26	106.83	108.88	104.03	106.59	106.2	110.45	107.35	110.11	107.77	106.88	107.43
107.59	106.82	109.14	110.32	110.12	108.49	109.92	106.32	108.88	108.36	103.11	106.4	103.84	108.28	107.08	110.67	109.21	106.48	106.32	108.14	110.85	106.88	109.93	109.15	106.39	110.69	108.52	106.28	109.03	107.05	106.93	106.89	111.05	111.33	107.45	107.99	110.4	107.41	110.51	107.39	108.48	107.68	107	109.88	103.51	108.03	109.87	109.44	108.56	108.71
108.11	107.03	107.1	103.92	104.99	105.87	104.97	103.54	103.16	108.11	105.53	106.16	102.53	102.99	104.78	104.69	106.47	105.29	105.08	105.96	105.81	107.13	105	105.07	109.39	107.56	104.97	105.2	101.39	107.79	102.62	106.31	99.489	105.22	104.68	103.15	107.78	104.77	108.15	107.45	107.63	106.69	107.36	103.11	106.71	104.55	104.07	108.58	107.81	105.25
104.84	106.77	106.55	104.98	105.78	107.44	105.84	106.83	106.94	106.39	104.42	107.12	106.01	107.88	109.51	105.09	104.01	103.99	103.68	104.42	105.73	107.26	104.82	105.11	104.85	106.35	105.69	105.17	106.86	101.79	106.87	102.57	106.91	106.14	105.61	105.39	105.8	107.25	104.23	108.17	106.6	105.54	105.75	106.2	104.46	105.96	105.57	107.55	102.84	106.43
99.509	97.019	99.424	103.22	99.733	98.03	100.21	98.822	103.02	98.403	98.807	99.844	98.827	98.07	101.23	98.515	96.591	100.26	94.991	99.678	97.956	99.858	99.853	99.725	100.11	99.787	100.98	99.518	96.234	96.315	101.49	98.528	97.645	98.565	99.332	98.34	98.7	100.34	100.27	98.732	98.678	96.199	99.248	99.494	98.748	98.79	98.278	101.34	98.09	96.454
104.75	105.66	104.07	104.25	104.05	102.97	110.89	103.9	104.4	103.81	105.36	104.82	104.35	104.82	103.85	107.84	105.33	103.57	104.66	102.85	103.99	105.79	104.99	106.25	106.08	105.78	108.01	107.38	104.51	108.35	105.26	108.28	106.13	102.42	104.47	105.66	107.21	108.13	106.3	103.35	104.08	107.44	106.99	107.8	105.34	105.32	104.04	109.04	102.96	107.15
106.1	106.17	105.86	108.71	102.94	109.48	105.91	107.56	103.34	105.56	105.73	106.45	106.42	105.79	108.01	106.94	105.34	108.34	109.94	108.83	107.47	104.42	107.31	108.8	104.36	101.16	108.5	106.92	100.98	107.06	105.83	107.38	104.58	105.12	105.85	102.95	109.06	107.32	103.39	108.4	107.78	101.88	101.26	108.41	105.6	106.51	109.92	110.47	106.01	108.52
106.02	105.56	107.97	107.06	106.32	103.67	105.33	104.64	104.34	107.88	104.8	104.48	104.79	103.67	105.63	105.47	108.91	107.58	105.35	105.03	105.87	104.07	108.49	106.64	105.78	107.5	105.78	107	107.12	102.95	104.09	104.47	101.63	103.79	106.97	108.65	107.68	106.25	108.64	105.43	105.84	107	102.78	102.83	104.95	104.56	105.25	107.9	103.19	106.69
107.15	106.7	105.43	110.08	107.27	106.14	108.12	105.38	110.87	107.01	106.09	106.39	109.69	109.73	104.92	110.41	109.12	105.31	109.05	106.99	107.13	108.01	110.2	107.13	110.63	109.92	105.99	107.97	109.72	104.44	105.63	106.47	109.15	107.71	106.24	107.22	107.66	108.66	107.23	108.55	107.64	108.5	107.19	109.29	105.75	106.42	108.05	105.45	106.41	110.07
101.86	99.967	100.73	102.33	100.23	101.3	101.15	99.636	99.886	100.53	99.248	101.1	102.39	99.232	101.25	99.844	101.95	97.862	101.52	102.18	101.71	99.433	101.36	99.105	100.85	100.62	98.372	102.5	100.13	98.6	96.793	98.936	96.21	98.309	97.052	97.546	98.546	97.768	104.57	102.14	99.914	100.42	101.55	101.82	102.16	97.788	98.87	98.457	99.668	103.84
105.5	102.36	102.95	108.44	103.22	105.14	104.79	106.12	104.79	106.66	108.25	104.36	105.7	105.64	103.68	104.31	107.12	105.67	105.6	103.47	106.98	105.8	104.57	108.12	105.71	107.26	109.01	107.15	103.19	102.63	103.62	105.46	104.04	107.08	105.71	106.01	106.33	105.54	106.21	103.54	106.77	108.28	106.27	109.02	107.7	105.54	104.48	105.28	110.25	104.97
106.41	106.02	107.08	109.18	104.92	107.03	103.86	106.73	108	105.28	105.17	107.33	105.04	105.67	103.26	102.63	105.12	109.22	107.19	104.38	104.53	106.82	104.7	106.07	107.56	102.98	107.73	106.91	106.84	102.86	105.16	105.63	105.16	107.34	105.18	105.68	108.43	106.4	108.27	104.93	107.23	106.05	107.88	105.27	106.24	107.59	107.25	103.46	104.53	106.93
106.92	104.78	105.87	105.49	105.03	105.21	108.67	104.72	103.82	104.3	104.68	104.44	106.47	103.27	107.83	105.11	106.98	105.13	110.1	105.66	106.73	107.01	106.21	103.96	106.37	105.13	106.24	106.27	106.94	104.06	105.99	105.56	105.36	101.78	104.9	104.09	104.85	104.25	108.43	108.14	108.27	105.36	106.83	104.59	105.8	108	106.84	105.52	102.19	108.34
111.12	108.13	109.35	108.1	110.11	111.22	108.8	109.99	107.54	109.87	110.8	109.69	108.02	110.25	109.94	111.27	109.88	110.71	110.41	107.42	113.76	111.02	111.14	109.08	112.41	113.75	112.25	112.5	109.35	110.8	114.8	111.69	111.86	113.65	110.25	109.4	108.03	110.54	109.46	111.55	109.9	113.98	112.59	112.01	108.84	110.33	113.7	112.24	109.29	113.11
105.36	105.86	105	106.64	106.66	105.33	104.47	104.07	104.59	108.09	105.59	108.47	105.19	105.91	108.94	107.01	107.53	108.19	106.21	103.29	106.37	105.66	106.34	111.62	106.55	107.12	108.04	106.14	106.17	107.26	105.85	108.22	104.03	108.02	107.37	109.49	109.51	107.18	105.42	108.4	104.89	105.48	103.67	106.3	109.33	108.11	105.89	103.71	103.39	109.51
100.12	100.38	99.198	99.542	99.089	104.8	101.53	100.71	99.211	100.87	101.65	98.977	101.58	99.435	98.631	103.27	100.69	102.3	101.03	100.35	99.817	97.5	101.79	100.43	102.93	102.38	95.926	100.77	101.3	96.316	101.73	101.03	102.51	100.25	98.295	102.71	103.35	96.111	96.776	99.742	100.76	99.686	101.41	101.02	101.85	99.497	101.93	100.39	101.02	102.12
111.13	108.65	111.11	110.21	109.45	108.5	107.28	104.84	109.1	107.33	110.28	107.22	108.05	107.11	110.89	108.52	108.1	108.02	108.61	108.75	108.33	107.9	106.43	106.92	109.54	108.45	107.08	106.19	109.85	109.54	109.69	111.33	109.54	110.41	111.55	109.05	109.39	110.64	108.63	109.5	108	108.77	106.32	111.51	109.83	109.01	108.99	108.86	111.42	109.64
100.22	100.57	100.69	100.15	97.281	98.593	101.35	102.9	103.06	103.38	99.662	99.38	104.7	102.88	98.296	101.17	102.56	100.19	99.674	100.47	96.861	101.09	104.78	98.888	100.25	102.18	100.77	100.62	98.538	104.18	102.13	101.95	97.841	100.35	100.86	103.61	100.86	96.543	101.8	98.455	103.2	104.1	100.41	100.84	99.797	98.76	103.87	103.1	101.45	99.131
109.03	108.79	107.51	107.72	112.38	107.14	107.89	105.76	111.05	107.1	107.53	108.91	110.98	109.45	107.79	110.47	110.02	107.87	109.6	107.09	109.82	109.41	109.17	107.49	107.51	109.38	104.31	105.69	109.34	109.62	106.77	108.43	108.04	108.72	110.67	108.87	106.32	108.1	110.92	106.96	110.45	108.15	103.38	110.79	108.89	110.42	108.53	107.87	109.36	108.47
103.45	106.56	106.82	105.6	104.27	105.04	105.22	107.69	105.34	105.01	105.89	108.86	104.23	103.98	107.67	105.21	105.71	107.5	103.91	106.81	103.91	104.43	103.72	108.17	102.74	105.73	106.53	106.92	105.55	105.48	107.79	105.82	105.54	105.33	106.26	105.97	104.23	108.63	107.26	104.6	107.51	105.59	107.78	107.57	105.9	106.92	105.97	105.18	106.85	103.74
109.75	110.64	107.87	110.78	107.8	109.87	107.08	107.37	107.69	107.8	111.58	107.36	107.38	106.94	108.08	111.46	108.01	105.66	107.46	109.1	107.27	109.41	108.73	106.52	111.4	106.87	105.33	109.58	109.47	107.13	108.44	107.05	108.46	102.88	107.38	106.77	109.03	109.94	108.26	106.76	105.7	108.13	106.76	107.89	106.94	111.47	109.39	106.49	108.13	107.03
96.763	96.947	95.302	103.24	100.03	99.761	97.455	103.38	99.791	99.362	98.776	97.949	96.667	95.768	100.37	99.23	96.089	96.449	98.886	99.162	99.84	100.31	98.431	99.381	98.384	96.968	99.4	101.84	97.245	98.445	100.56	101.15	95.147	99.612	96.828	101.28	102.19	99.531	95.844	95.185	96.289	99.911	101.67	101.25	96.546	97.406	95.774	100.89	96.695	98.795
110.03	107.51	108.06	108.04	109.19	109.56	111.56	105.85	109.15	108.33	107.9	108.12	105.96	110.61	106.22	108.1	108.76	107.37	106.39	106.23	104.91	107.96	105.88	109.8	105.05	109.55	105.15	106.17	109.27	106.76	109.28	107.97	107.65	111.8	109.19	108.45	110.33	108.86	108.24	108.25	105.16	107.41	106.11	107.9	111.87	110.32	107.16	108.64	108.93	109.97
108.9	111.86	111.27	109.33	111.53	112.5	109.63	109.78	110.95	111.63	109.92	111.26	108.03	113.26	109.87	109.67	110.15	109.08	110.93	107.03	109.06	109.14	111.52	113.48	111.69	110.67	112.98	113.15	110.5	109.26	112.03	113.23	108.78	107.5	108.79	110.58	105.18	109.94	113.47	113.28	109.96	111.31	105.5	111.62	111.94	110.96	110.6	112.25	110.73	109.51
108.93	104.62	104.35	106.76	105.22	104.25	107.53	107.37	104.98	108.4	107.73	104.12	107.23	108.16	104.37	106.02	107.59	107.95	103.36	107.81	106.82	110.24	107.08	104.25	105.47	108.46	104.36	105.83	110.22	106.59	105.77	104.63	106.1	108.33	104.42	107.93	106.19	107.11	107.12	107.83	105.76	107.35	106.29	109.95	106.1	107.59	103.55	106.47	101.5	105.68
107.59	105.24	104.67	106.9	104.27	105.36	105.86	107.41	105.41	107.23	104.99	104.85	107.74	108.2	105.11	101.21	106.63	109.36	104.62	105.64	107.95	106.98	105.58	107.01	108.16	103.95	106.99	107.14	106.36	105.83	103.51	105.81	107.84	108.2	107.23	104.64	104.24	105.54	106.39	108.08	108.42	107.46	106.46	108.86	108.61	106.95	106.66	104.69	106.2	107.97
98.397	93.926	96.767	95.971	99.338	96.488	96.341	97.866	95.644	98.624	96.51	98.037	99.213	96.129	96.001	97.084	98.123	98.441	99.081	98.559	98.617	96.921	100.59	97.674	97.513	99.009	94.78	98.751	97.196	97.712	95.622	94.425	98.539	98.237	96.074	101.55	97.766	100.66	96.728	96.779	98.352	96.846	100.41	97.242	100.96	98.902	96.005	100.24	96.009	98.81
105.14	112.82	107.78	110.9	107.26	109.05	107.13	105.89	109.23	108.46	111.02	108.34	110	111.09	110.55	109.83	108.49	105.89	110.31	107.36	109.31	108.74	106.49	106.69	107.4	110.6	108.55	105.2	108.61	106.47	106.51	107.26	109.71	110.17	109.24	108.95	108.65	109.24	109.03	107.39	108.75	106.51	105.98	110	109.68	108.58	107.59	109.44	111.03	107.42
101.56	100.03	100.23	101.52	104.44	98.502	102.33	101.21	98.421	99.694	97.685	100.03	97.777	103.11	99.915	98.096	101.39	100.06	96.784	103.08	100.47	98.277	97.491	98.696	100.56	102.46	101.89	100.4	101.81	99.102	97.892	95.757	100.89	101.92	103.3	100.95	99.915	100.78	100.22	97.282	102.2	100.46	99.488	100.74	98.981	101.71	100.69	100.2	97.92	103.1
97.064	99.644	98.955	100.04	100.29	97.93	100.16	101.85	101.14	101.82	97.49	100.66	99.914	98.543	100.98	100.53	98.183	97.604	99.328	100.8	98.941	102.86	100.18	98.903	101.54	96.91	94.49	102.4	97.331	100.42	99.534	97.688	99.507	97.288	97.016	97.938	100.45	100.32	99.603	94.819	96.201	96.642	98.532	99.642	95.866	94.622	100.74	98.4	97.727	100.15
101.26	99.081	99.483	99.545	100.75	100.59	98.349	98.588	97.696	98.018	100.11	100.71	101.26	99.257	98.073	98.77	98.922	99.546	97.1	95.92	100.15	97.861	97.55	99.58	101.19	100.67	100.51	102.66	98.894	99.758	99.05	98.639	98.904	96.938	96.539	96.786	98.468	100.41	101.87	97.733	98.305	98.21	101.42	97.983	97.084	98.993	98.076	98.113	98.833	102.13
109.35	109.38	108.62	109.91	106.98	105.84	108.25	109.47	107.99	109.16	107.42	106.61	108.54	108.63	111.94	109.68	107.27	106.96	109.98	110.43	106.36	106.22	106.34	108.72	108.77	107.4	111.51	108.95	107.89	106.59	108.26	109.03	104.15	108.12	106.45	107.04	106.95	109.23	109.18	106.9	107.46	106.03	107.72	108.73	110.28	109.74	110.43	110.38	107.63	113.34
107.33	103.94	108.38	109.5	106.78	107.16	104.4	106.4	105.31	103.62	108.35	104.14	104.13	106.47	108.91	107.04	102	104.71	103.85	103.77	103.98	107.23	104.44	102.96	102.7	106.48	107.41	104.61	105.66	106.46	106.69	103.85	103.17	100.79	106.08	105.53	106.8	103.52	107.31	103.81	106.91	106.69	103.26	105.24	105.66	107.02	101.06	106.94	107.44	103
106.92	105.05	106.92	107.47	107.09	106.95	109.9	106.39	109.13	107.08	105.95	108.68	107.14	108.82	105.18	107.61	108.42	109.16	108.01	106.22	107.89	106.83	108.24	106.48	107.94	104.76	105.19	104.94	106.89	105.92	105.2	107.72	106.54	104.78	104.25	105.05	108.26	105.24	105.87	107.76	107.25	108.35	104.88	106.52	107.76	107	103.12	105.31	103.07	108.05
105.54	106.28	111.53	106.54	108.59	107.2	106.58	107.05	103.77	106.61	106.83	111.39	111.33	106.3	105.99	109.08	108.04	107.71	109.66	109.03	108.42	106.07	111.08	108.6	104.82	110.16	111.03	109.36	109.22	110.53	107.98	107.93	108.25	109.61	106.49	108.19	103.86	109.78	105.25	108.4	109.35	109	108.28	107.71	106.5	111.56	105.3	110.1	107.49	105.66
107.27	107.53	107.46	108.96	107.76	107.86	110.3	106.97	108.99	110.03	106.06	108.55	106.95	108.15	110.79	107.99	108.77	107.02	109.06	108.39	110.11	107.48	105.78	108.46	109.47	110.33	108.47	107.54	110.26	110.78	109.81	112.71	109.7	107.79	110.87	108.89	107.18	109.51	107.2	108.53	109.52	105.5	110.96	108.79	109.84	106.69	107.31	108.11	108.26	109.18
106.75	107.22	103.07	105.4	104.59	105.47	106.21	106.95	106.89	103.98	107.75	106.58	109.43	107.56	103.03	104.35	106.92	103.28	106.47	105.42	107.09	104.74	104.43	105.51	104.87	104.16	103.53	104.44	108.92	107.77	106.89	107.81	104.69	106.89	104.27	102.56	106.89	108.2	105.96	108.16	106.17	104.91	104.36	108.11	107.57	105.28	104.52	106.68	104.1	105.87
108.03	108.94	108.45	108.2	108.27	111.86	108.88	106.82	109.78	108.33	108.43	109.1	110.14	109.72	106.96	104.22	108.22	107.17	105.84	110.99	109.33	111.4	106.93	104.44	108.54	102.93	107.93	109.85	108.31	107.6	105.68	111.3	111.08	109.34	107.58	108.29	106.85	108.92	103.91	106.55	109.6	110.71	108.15	107.4	108.02	108.75	107.73	108.8	106.27	109.05
103.36	108.19	104.16	104.62	106.17	105.17	106.23	104.37	103.16	104.52	104.56	103.12	106.24	106.03	105.12	107.47	106.29	105.15	108.85	106.05	104.66	106.13	106.5	104.17	104.64	104	101.77	104.94	107.66	105.47	109.94	107.88	107.21	103.18	106.85	106.19	105.3	104.84	109	105.21	102.99	107.64	106.89	104.96	105.53	106.19	101.17	103.28	105.31	105.38
106.16	105.21	103.95	103.12	105.37	106.76	106.78	103.96	104.4	107.03	106.03	105.56	105.64	103.55	106.68	104.58	104.57	101.05	102	106.97	105.07	104.09	104.53	103.1	103.86	106.48	103.99	106.39	106.29	106.93	106.29	104.48	106.31	107.1	105.76	105.04	105.47	104.07	105.37	108.89	103.17	101.59	106.53	106.45	103.47	103.37	101.94	108.42	103.52	104.82
108.27	107.71	107.88	107.24	105.96	108.96	108.04	111.23	108.8	108.82	107.45	109.44	111.25	108.62	106.71	108.84	109.76	104.16	107.15	108.96	106.7	110.8	106.44	110.28	110.28	106.2	107.15	105.98	108.18	108.34	108.51	108.59	111.16	108.03	108.42	107.02	105.67	109.14	106.33	109.68	108.3	107.9	110.56	105.52	107.52	110.18	106.35	107.45	107.69	109.4
94.9	97.286	100.71	96.983	95.859	96.167	96.949	95.172	99.734	101.69	96.865	99.22	96.405	98.239	97.382	97.561	98.835	97.389	97.347	100.75	98.187	98.386	101.39	96.58	94.379	99.622	99.592	100.29	98.383	96.204	96.431	100.92	98.959	98.28	99.294	98.662	97.371	99.304	97.205	98.981	97.04	100.94	98.143	99.099	97.845	100.31	95.89	95.046	97.843	94.882
108.58	104.24	104.9	105.8	108.53	108.18	103.89	106.15	105.64	103.54	106.35	103.66	107.02	103.65	105.24	104.24	107.29	104.54	104.52	105.09	104.27	104.17	103.25	105.02	106.79	106.7	107.75	104.61	109.08	106.32	106.08	106.91	108.29	105.35	104.79	106.63	110.02	105.46	104.54	104.93	105.5	105.48	105.84	106.06	105.93	104.72	104.3	104.71	106.29	109.93
108.92	108.13	108.5	106.47	105.18	106.56	107.34	106.89	108.99	105.1	109.29	109.4	101.24	108.71	104.29	107.58	104.03	105.51	107.07	107.25	105.87	106.76	112.02	103.85	106.13	107.02	107.72	107.83	107.42	110.6	108.2	107.43	106.1	107.95	105.06	104.83	108.94	106.99	107.07	104.14	104.66	107.93	106.97	107.42	107.8	107.51	105.63	106.36	108.12	107.78
104.23	106.82	104.18	105.01	104.71	104.58	107.67	106.1	104.51	105.57	106.66	103.25	106.48	108.57	109.22	105.28	108.64	103.74	106.99	107.96	106.01	104.76	107.35	106.6	104.35	107.36	109.42	105.56	107.04	107.79	105.85	106.74	106.36	105.11	104.49	104.56	107.36	105.76	106.26	107.97	105.83	105.9	101.54	107.38	106.62	105.85	106.1	108.23	103.23	103.82
107.08	109.37	108.91	108.05	109.32	110.26	106.59	108.87	106.33	107.05	107.56	106.92	107.26	107.83	106.24	109.85	104.47	111.29	107.89	110.2	110.1	107.17	107.48	106.71	108.16	107.6	107.33	106.58	111.41	108.13	110.19	109.84	107.55	106.1	107.65	108.6	109.77	108.55	108.72	105.71	104.51	106.47	107.42	107.68	106.96	108.98	107.8	108.09	107.77	109.45
106.38	105.51	107.18	107.2	104.42	105.06	106.94	104.57	106.91	102.47	106.78	105.8	104.22	105.64	105.33	105.73	106.49	105.5	106.79	105.99	106.15	106.84	105.68	105.46	103.75	104.41	106.79	106.73	107.25	108.34	104	104.07	104.06	104.43	105.18	102.89	106.98	104.66	105.68	104.84	106.54	106.53	105.39	105.53	104.71	105.25	105.93	105.41	104.35	105.82
108.38	105.11	108.03	105.91	104.85	107.25	107.97	105.46	110.22	106.33	108.26	107.71	108.71	105.53	106.17	107.72	109.32	106.15	105.02	104.9	103.83	109.56	105.03	104.51	106.69	108.08	106.71	104.39	109.68	103.85	104.52	106.63	109.91	106.67	107.38	109.2	105	108.02	108.87	106.17	104.5	108.76	102.74	105.39	105.27	107.54	103.78	106.31	106.91	104.52
108.74	109.49	108.96	109.96	106.9	107.03	109.14	107.68	106.31	108.63	107.45	106.95	106.71	110.3	106.85	108.43	108.84	104.47	107.53	109.51	109.22	109.83	106.65	106.11	106.19	107.47	107.76	106.88	108.2	110.22	109.21	108.98	106.29	110.47	110.31	107.45	108.11	109.15	109.01	110.81	108.99	107.75	106.44	106.51	107.14	107.76	109.9	108.34	106.09	103.89
109.05	108.2	110.51	107.34	109.19	105.49	107.33	108.51	108.56	107.78	108.63	109.6	107.4	109.05	109.26	107.32	105.98	108.36	109.49	105.47	110.18	108.83	106.72	108.45	109.89	105.75	106.65	110.48	108.31	105.75	105.27	103.72	106.33	109.32	108.46	110.01	107.75	106.36	108.89	106.37	109.01	109.27	105.3	107.01	104.73	109.99	109.55	108.21	107.8	107.08
111.64	106.41	111.18	114	111.17	111.86	109.92	111.03	109.43	108.78	112.06	109.88	107.8	108.22	110.78	111.97	109.09	111.59	109.73	110.08	109.17	112.57	111.75	110.9	110.59	110.55	108.47	109.23	110.81	106.19	111.08	108.29	107.98	111.23	110.25	110.04	111	110.6	107.35	114.42	113.02	112.54	109.84	109.22	109.49	109.55	108.88	111.85	108.29	108.92
105.59	104.31	112.44	108.86	109.37	108.17	108.91	109.26	105.02	107	106.17	107.58	104.87	109.76	104.09	108.44	106.33	107.32	110.54	107.94	107.34	105.77	106.56	107.71	107.9	104.98	105.95	109.19	106.2	105.47	110.11	109.14	107.11	107.15	106.3	109.7	109.57	107.02	105.91	108.41	105.46	108.4	108.89	109.93	106.26	107.61	106.93	107.82	104.04	107.45
104.95	102.02	105.04	107.02	104.76	106.96	105.97	106.74	107.19	102.95	108.98	106.19	106.67	106.93	106.24	107.94	104.4	103.85	104.62	106.24	106.96	105.8	107.57	107.04	107.29	106.86	104.98	102.73	104.02	105.69	106.6	107.12	106.83	108.57	104.94	108.47	105.91	105.05	103.75	104.48	104.65	105.33	106.21	105.26	105.96	105.97	106.4	108.5	102.32	105.42
104.43	107.23	109.5	108.85	103.02	104.76	105.6	109.4	105.23	106.77	106.24	105.79	104.99	105.49	107.43	106.59	103.9	108.48	105.84	106.37	104.79	103.06	104.53	105.94	106.19	104.17	105.16	104.25	105.48	105.36	105.72	106.74	103.37	107.65	106.03	103.63	107.82	107.02	108.54	105.34	104.9	105.79	106.43	106.49	104.37	106.59	104.36	103.19	105.34	109.37
105.69	104.96	105.98	106.21	103.13	106.64	107.1	107.38	105.89	106.59	105.54	106.72	105.35	108.03	106.65	108.07	104.11	105.71	105.71	103.97	107.19	109.75	105.94	107.92	105.99	107.29	106.26	108.08	104.67	106.51	107.26	105.58	105.61	106.46	105.77	106.6	102.35	106.64	106.6	104.71	107.06	105.18	107.01	108.23	103.85	105.65	107.51	106.17	108.96	103.77
105.52	105.31	103.88	104.27	105.62	106.05	105.99	104.25	107.14	102.68	104.51	109.17	104.96	105.64	104.18	106.23	105.45	107.36	104.36	106.04	106.08	107.98	107.2	103.58	104.56	102.43	107.37	105.39	107.74	103.13	105.56	102.53	105.76	105.46	105.57	105.5	106.49	104.65	106.84	103.99	106.73	106.26	107.77	104.13	107.11	103.52	103.2	107.19	103.97	104.25
110.93	109.55	108.04	106.82	108.94	105	106.71	109.34	108.27	109.85	107.66	107.66	110.84	107.86	107.88	109.19	109.36	108.98	107.51	110.98	108.44	106.67	108.17	110.37	110.53	111.08	110.22	105.97	111.48	106.11	110.66	106.34	108.75	108.36	109.06	105.06	109.32	107.41	109.23	105.21	105.93	111.59	107.31	107.49	110.5	109.67	106.68	109.5	109.6	107.2
94.917	101.06	101.52	97.898	98.533	97.711	99.675	103.11	99.194	100.85	99.308	100.17	100.09	98.808	96.473	98.557	101.58	97.592	99.238	95.618	101.74	98.841	100.95	97.335	99.475	97.817	97.492	96.147	101.87	99.731	96.241	101.14	98.613	98.667	98.447	97.021	98.03	98.904	101.38	97.617	101.07	96.757	99.203	97.914	96.1	95.651	100.5	97.328	98.496	98.677
104.57	105.52	108.67	108.45	106.34	104.15	105.37	108.34	104.93	106.43	105.69	102.44	106.41	109.34	104.02	105.49	101.77	108.13	107.11	106.82	104.79	106.21	105.9	106.64	106.07	102.58	103.59	108.33	105.63	105.06	106.45	103.27	105.01	102.15	107.38	105.31	106.56	104.34	105.62	107.54	105.28	106.99	103.86	107.52	104.48	104.74	105.83	108.49	102.87	105.13
106.79	108.17	106.99	107.49	107.1	105.44	105.21	106.23	104.27	106.22	106.23	106.5	106.72	107.61	106.43	107.57	103	106.92	107.99	104.88	105.95	106.45	102.95	104.86	105.8	102.45	102.72	103.75	108.08	103.42	106.74	107.92	102.45	105.96	107.94	104.29	107.46	106.07	104.13	105.79	106.01	103.97	106.08	106.73	105.94	103.94	104.6	107.85	107.43	103.13
100.36	96.864	97.147	97.878	98.99	98.89	97.652	96.211	98.195	99.918	99.277	100.45	96.307	97.934	96.216	99.655	96.421	95.702	98.75	97.365	99.012	97.156	100.44	97.909	96.085	96.555	97.697	97.652	96.769	98.626	100.21	97.644	98.763	100.63	96.817	96.608	98.777	95.889	98.009	96.438	97.008	97.925	97.3	100.86	100.89	95.844	97.372	95.433	98.431	96.546
109.01	108.24	104.22	105.52	108.61	104.54	106.05	106.62	105.14	107.39	106.68	110.18	107.68	107.71	103.3	106.46	105.44	104.75	107.15	106.38	106.29	106.04	109.9	108.3	109.11	106.7	105.77	107.41	104.46	104.65	106.57	109.06	103.53	105.63	106.5	106.43	107.64	108.92	110.29	107.03	107.44	105.55	104.12	108.55	105.76	106.46	105.97	108.05	105.71	107.36
100.86	101.25	100.33	102.1	101.73	101.28	98.735	101.67	100.6	100.58	100.11	99.963	102.94	98.353	98.11	100.78	99.533	105.21	100.51	99.468	100.17	100.73	100.38	102.04	100.95	102.11	103.01	102.09	99.627	97.177	100.57	99.676	101.39	102.5	101	99.965	102	102.77	104.09	95.477	100.09	99.956	101.62	99.566	102.71	103.23	102.07	101.61	100.76	99.996
107.14	105.32	109.39	107.41	105.06	105.6	104.85	103.57	107.5	106.55	106.9	105.61	105.69	107.55	106.54	108.21	107.14	107.86	108.34	104.08	107.98	109.97	104.74	106.84	107.37	107.19	108.96	108.67	104.8	107.1	107.77	107.14	108.85	106.63	107.57	107.48	104.64	105.55	107.07	106.46	104.76	108.51	106.6	108.81	108.66	108.02	108.7	105.1	107.49	106.41
109.61	105.62	110.86	105.44	112.65	110.34	105.12	109.74	109.03	110.54	107.56	108.62	111.23	111.18	106.05	111.24	108.13	107.66	104.65	106.19	105.62	107.85	109.46	109.68	107.6	108.53	107.43	109.63	107.71	109.42	106.07	108.4	105.5	105.41	110.11	108.19	107.71	109.8	107.6	108.1	108.48	110.42	109.37	109.59	108.09	110.93	105.75	109.78	102.78	108.35
99.959	98.762	98.566	99.51	99.256	100.56	99.227	99.091	101.18	98.683	98.179	99.774	98.827	99.207	96.927	98.036	99.521	97.845	98.481	95.337	99.511	96.771	98.773	99.039	98.083	100.55	95.018	96.568	98.229	100.24	99.578	97.541	98.152	95.36	100.88	100.09	96.119	100.54	101.58	100.35	100.91	96.396	97.833	95.628	98.783	100.63	98.685	99.9	101.14	98.486
105.06	104.9	102.53	105.01	105.96	106.67	108.06	103.42	107.48	109.48	106.71	103.15	103.46	105.55	105.71	106.05	104.12	104.35	106.48	106.74	106.93	103.87	106.07	104.61	106	107.48	104.84	110.57	105.57	107.8	106.62	106.94	106.17	106.83	100.56	106.62	103.9	105.83	103.47	104.08	101.63	106.4	106.41	104.08	106.59	105.52	106.35	106.45	107.4	107.15
103.83	109.43	106.95	104.59	104.83	106.17	105.03	106.91	103.98	104.98	110.12	109.76	105.9	108.2	105.65	105.92	105.71	105.85	105.85	106.31	107.81	101.24	110.19	103.74	100.7	106.55	102.52	106.2	103.73	103.78	104.55	105.48	108.47	102.93	105.07	103.24	105.51	106.81	105.09	108.28	102.92	105.22	101.23	105.91	102.94	104.89	104.86	105.7	107.16	101.89
109.03	106.09	110.25	105.41	107.29	110.21	109.77	108.08	107	105.87	108.48	106.71	106.31	106.11	110.94	109.6	108.97	108.25	107.06	106.86	103.02	107.84	107.37	107.2	109.42	107.17	108.53	109.12	110.08	105.65	106.5	106.52	106.87	107.06	107.7	105.47	110.12	110.01	110.71	109.25	109.7	108.64	106.72	107.33	110.5	107.6	107.23	108.07	109.49	108.13
106.44	102.89	108.06	108.19	103.55	104.29	104.55	106.01	105.08	106.47	107.64	104.03	109.18	105.31	104.43	103.17	104.7	105.69	103.88	104.72	103.94	105.83	106.1	104.59	106.33	107.28	104.99	106	106.92	104.7	104.54	106.47	103.34	108.85	108.65	105.28	102.13	104.32	105.65	104.82	107.1	104.51	101.64	107.87	106.82	106.84	106.69	106.41	105.23	106.82
102.48	100.79	97.892	102.91	97.684	101.57	101.33	101.04	100.76	101.78	101.4	100.63	100.61	102.57	100.43	98.659	95.662	99.842	100.83	103.07	100.09	99.927	101.39	102.85	98.986	98.517	102.32	98.46	99.703	101.5	100.79	100.89	100.02	99.659	102.4	101.51	101.24	101	100.95	102.09	102.08	99.716	98.479	101.61	100.92	102.12	99.65	103.07	103.59	99.984
102.71	103.53	103.23	105.86	107.17	105.21	106.12	105.11	105.09	105.59	105.36	107.16	102.78	105.06	108.19	105.88	106.22	106.39	107.85	104.35	106.44	105.04	105.09	106.94	103.65	105.71	105.46	104.53	105.43	105.05	105.51	103.1	107.89	108.89	107.03	103.52	105.35	107.22	104.99	106.12	107.1	104.34	103.99	104.53	106.75	102.48	105.11	101.92	103.99	107.24
105.06	105.16	102.62	108.46	106.48	109.6	105.06	106.4	106.3	107.12	107.51	107.33	107.68	107.88	105.73	105.47	106.8	105.8	109.11	106.89	107.99	106.19	108.69	106.14	102.75	107.92	111.04	106.4	106.87	104.67	107.27	108.23	108.11	104.25	103.58	109.73	107.63	105.57	106.32	107.88	110.14	105.88	109.3	103.58	105.71	107.71	105.35	105.2	104.19	108.57
105.68	107.87	107.36	109.98	109.63	111.19	108.2	109.95	108.93	106.95	106.89	111.12	105.7	108.46	107.78	107.53	106.94	106.88	105.5	109.87	110.2	106.24	107.29	109.19	106.16	108.81	107.73	105.26	106.86	109.85	111.04	108.98	108.54	110.39	111.62	108.08	107.26	109.09	107.55	109.1	106.82	106.52	108.83	107.35	107.46	104.84	108.31	106.35	109.33	105.19
103.41	108.8	103.13	105.36	104.71	102.34	108.97	101.97	103.66	105.8	102.49	106.57	104.59	102.71	104.68	105.47	104.83	103.66	105.45	103.24	103.38	105.58	106.48	105.79	108.12	106.32	103.17	104.27	103	104.24	107.11	106.44	105.02	101.98	106.02	108.08	104.63	104.37	107.47	106.6	104.79	106.69	107.06	105.8	109.24	106.07	107.39	107.1	109.51	104.71
109.65	108.57	107.74	110.32	108.21	106.97	108.17	105.51	106.22	108.29	109.33	108.8	105.88	106.17	111.14	109.23	110.09	106.75	108.59	108.35	105.29	105.16	107.33	106.25	111.3	107.93	105.6	110.36	106.29	106.19	111.79	108.55	105.29	109.52	106.67	109.92	111.35	111	109.49	107.67	106.95	104.99	109.08	108.3	107.05	110.41	108.89	107.24	109.08	110.23
106.81	103.23	106.16	104.49	106.52	105.7	105.67	105.83	104.55	108.78	103.48	105.74	107.24	102.73	103.71	105.53	103.92	106.35	105.12	106.39	105.42	104.05	107.72	104.96	109.6	104.87	102.82	105.78	107.74	109.58	105.23	106.28	101.83	105.87	105.93	106.36	107.88	102.25	105.16	105.28	104.13	105.11	103.94	105.2	104.28	102.82	105.78	105.53	105.98	103.24
98.91	97.873	99.559	101.23	98.673	99.128	101.69	99.947	100.76	98.412	98.566	99.035	101.02	95.977	97.591	101.1	95.648	98.506	98.095	98.324	98.374	98.686	98.146	98.361	99.971	98.573	99.009	98.984	98.254	99.073	100.64	98.452	98.859	96.091	99.403	104.36	98.798	100.39	98.56	100.19	101.2	99.087	97.851	102.18	98.15	99.647	99.614	98.813	99.581	99.633
108.85	108.48	108.91	108.86	108.82	107.62	109.08	110.13	106.03	110.59	106.32	110.01	107.7	105.98	106.98	110.09	108.15	108.73	108.12	108.93	108.39	107.26	107.28	109.72	108.09	109.8	109.81	106.92	108.77	107.74	106.85	105.55	108.52	107.75	105.56	110.15	109.82	108.51	110.09	109.64	108.71	107.18	108.71	105.26	110.43	110.83	107.48	104.35	110.95	108.54
106.81	104.68	106.52	104.9	104.66	106.03	109.13	110.02	107.98	103.57	110.63	106.29	103.35	108.61	104.47	107.77	105.76	106.38	106.2	106.52	103.78	104.42	104.98	107.21	104.45	108.82	110.16	105.35	105.93	106.08	103.95	108.8	106.35	107.47	104.53	106.48	103.53	105.94	104.61	106.93	107.22	103.86	107.45	108.33	108.81	106.77	104.54	106.44	107.32	105.27
103.54	105.01	105.95	104.63	108.65	103.91	106.56	103.23	104.48	107.8	102.55	108.95	106.57	105.16	104.12	107.28	105.49	105.28	106.9	102.53	106.13	105.41	106.96	101.99	107.19	105.62	108.26	107.06	101.9	109.22	107.23	102.46	101.12	105.51	103.61	105.67	104.72	106.58	107.95	105.98	103.96	104.23	106.02	107.44	105.75	104.38	104.17	105.75	106.59	107.31
99.066	98.233	99.075	97.937	96.236	97.016	98.817	97.065	98.097	97.456	97.747	98.323	97.487	96.208	97.419	98.414	93.315	100.7	98.601	99.132	98.402	97.401	97.166	98.692	100.82	99.843	98.569	101.66	95.735	96.503	96.958	95.731	92.992	100.76	95.131	97.408	98.315	100.29	98.987	97.231	96.591	98.348	94.597	99.873	97.887	101.09	99.106	100.14	95.696	97.342
109.74	108.01	107.15	106.31	107.5	107.18	108.4	107.92	107.4	106.1	108.25	106.7	108	107.37	107.37	107.29	106.71	107.11	108.88	110.16	106.26	110.39	106.34	108.79	108.71	108.49	108.01	110.09	106.08	108.81	109.63	110.01	110.52	108.65	107.3	104.76	106.32	108.67	108.63	105.74	109.01	111.02	107.38	107.76	110.33	109.9	109.81	105.18	108.99	108.68
103.04	106.51	104.25	106.72	112.51	104.91	107.98	104.29	106.48	107.17	106.52	102.77	107.22	104.78	103.69	106.94	103.86	105.68	104.59	105.73	109.34	106.9	106.82	104.82	106.04	104.74	107.94	105.78	102.15	106.6	106.1	105.99	104.91	104.2	104.24	104.76	106.64	103.68	104.36	106.29	105.17	104.03	106.17	102.91	108.53	106.62	105.62	105.54	106.05	108.73
106.88	108.14	108.67	106.04	103.95	109.05	103.7	104.88	107.85	106.2	106.6	106.38	105.56	105.57	105.17	102.01	105.91	108.17	107	107.5	106.63	106.45	104.76	105.36	105.16	105.19	104.63	106.92	102.42	105.08	105.91	104.56	108	105.4	105.78	108.64	108.37	104.36	111.1	105.43	105.76	105.64	101.61	104.99	106.15	105.81	105.23	105.77	106.31	104.71
108.23	107.61	108.62	113.06	111.21	110.06	111.45	109.35	112.29	110.55	111.29	111	110.49	109.94	109.68	106.13	112.77	112.79	111.56	108.99	115.05	109.25	111.03	111.37	111.51	111.18	109.94	115.58	110.41	112.6	108.97	111.43	109.54	108.43	110.85	110.91	110.05	111.95	111.05	110.13	110.22	112.13	110.5	109.59	110.76	111.04	109.9	110.69	109.02	111.34
99.923	100.31	98.487	101.02	100.48	103.04	98.252	101.98	99.668	102.18	97.578	104.74	99.552	100.69	100.53	102.45	102.22	100.75	103.03	101.79	102.22	100.33	100.63	101.12	97.695	100.95	102.39	98.606	99.863	102.1	104.12	99.543	99.905	101.37	97.353	100.72	98.097	103.3	102.01	100.75	103.13	101.05	99.541	97.302	98.74	101.1	99.489	99.882	102.58	100.07
106.1	107.87	103.71	106.55	102.83	105.07	105.39	103.37	103.79	106.7	110.43	104.8	108.41	106.62	103	105.45	105.84	106.21	103.13	103.18	105.82	109.51	107.37	105.15	107.85	105.65	103.74	102.71	106.63	106.31	106.79	105.37	104.62	104.89	106.42	106.84	104.84	105.44	108.2	103.06	106.4	104.23	108.22	102.96	105.27	105.99	107.07	105.97	104.8	106.65
109.11	107.51	106.2	111.02	110	109.15	110.25	105.92	110.81	109.05	106.15	108.69	109.25	105.71	107.66	107.97	107.78	110.25	105.4	112.57	110.56	106.64	107.4	111.73	105.88	107.48	104.48	104.43	108.54	111.85	111.06	109.5	109.75	110.24	107.98	109.41	111.96	108.2	109.97	107.59	106.6	109.38	109.85	107.75	110.41	108.13	107.95	105.21	112	109.47
103.3	102.78	100.13	102.74	103.3	102.98	102.47	103.43	104.98	105.64	101.33	106.31	104.93	102.53	106.91	101.89	103.2	106.74	100.62	101.81	101.53	102.55	103.88	104.05	105.17	101.42	104.29	106.66	102.24	108.27	101.93	102.98	102.06	105.39	101.91	104.28	103.84	99.6	105.18	104.24	102.67	101.01	106.36	102.79	101.02	101.48	100.48	102.71	101.74	100.93
99.004	98.632	99.063	103.07	100.21	97.918	99.875	97.676	98.13	96.782	95.101	99.159	102.82	102.95	101.91	99.944	101.08	95.919	100.98	95.939	96.853	101.03	99.737	100.71	99.396	98.136	100.19	98.32	101.17	99.257	100.11	98.653	100.12	100.13	98.123	99.765	98.464	97.965	101.08	97.275	97.415	97.433	100.12	97.846	97.715	97.507	99.674	98.992	101.53	101.24
106.91	106.64	105.33	105.52	105	104.15	104.9	104.46	107.26	105.29	105.5	105.06	106.93	108.27	106.55	103.18	106.44	106.19	105.16	103.73	104.72	104.69	104.45	105.95	106.74	102.03	108.75	103.93	104.93	107.5	105.14	105.8	106.36	104.59	107.04	105.09	102.07	102.47	105.15	106.1	106.77	106.27	105.06	106.29	107.34	103.56	107.87	103.25	104.21	105.09
99.515	99.285	100.32	98.995	101.98	97.275	97.81	95.111	99.211	96.394	98.558	101.42	100.81	99.618	97.635	99.947	102.01	98.99	97.934	101.41	99.431	99.492	99.02	100.74	96.381	98.732	98.599	100.12	97.19	101.01	99.151	98.29	98.333	101.3	99.19	98.791	97.419	98.277	101.13	99.185	100.17	100.28	98.266	92.894	99.236	100.38	98.477	100.26	100.85	100.12
106.17	105.43	106.2	111.44	106.18	106.47	104.69	107.85	111.03	100.4	106.59	107.07	104.58	106	108.66	105.96	105.88	107.46	105.88	105.4	109.77	105.8	109.13	110.36	105.92	103.73	104.9	109.11	108.09	105.8	101.59	109.54	107.22	107.91	106.22	107.18	104.7	106.56	110.34	105.12	105.38	107.78	105.19	110.94	105.96	103.74	103.27	108.83	105.33	106.32
105.96	107.96	104.11	107.95	104.41	106.33	109.1	105.14	104.91	106.24	108.54	108.73	103.09	105.32	107.9	107.43	108.55	103.82	106.5	107.06	106.77	108.66	104.88	108.8	105.06	108.13	105.21	107.85	104.87	110.33	111.6	104.55	110.29	104.79	110.31	108.02	107.88	105.56	106.17	108.35	108.91	106.82	105.63	106.33	106.95	107.03	106.02	107.83	105.18	109.42
105.96	110.07	106.15	105.24	104.71	108.31	107.27	107.38	103.21	105.85	103.67	104.24	104.58	105.53	107.51	104.41	102.99	106.78	106.05	105.68	106.36	106.64	109.34	108.93	106.65	105.3	103.75	105.03	104.34	108.31	107.43	106.94	104.59	104.48	103.81	105.51	106.92	106.95	103.85	107.22	105.78	108.16	106	108.98	104.03	106.48	107.29	104.74	106.13	107.01
105.48	108.37	108.81	103.57	104.1	104.04	106.63	110.43	106.71	106.18	105.13	104.32	105.42	107.35	100.92	105.07	106.08	102.85	108.73	107.92	105.13	105.9	105.19	103.58	107.37	105.8	104.44	107.42	104.47	106.39	104.96	105.42	108.01	107.16	105.86	102.85	107.65	104.49	105.65	107.05	105.12	107.72	105.34	104.92	104.36	104.85	104.75	104.54	104.61	106.66
103.89	105.84	106.62	108.22	105.7	107.65	106.21	107.29	104.65	107.36	106.26	105.26	103.04	107.4	109.99	105.8	107.07	106.86	109.55	103.65	105.91	106.29	103.43	107.84	107.19	105.8	108.9	104.29	105.41	106.51	101.91	102.76	108.99	103.39	106.95	107.72	105.33	108.95	106.2	106.36	101.68	107.12	106.54	105.11	107.14	103.3	103.85	106.68	107.81	107.07
101.8	103.6	104.31	107.19	106.72	102.03	103.96	110.38	105.69	109.98	104.44	104.71	109.16	107.77	107.15	107.99	105.64	104.87	106.09	104.3	108.44	104.84	101.25	105.82	107.31	107.27	107.26	103.99	104.21	104.51	103.97	108.05	107.08	106.79	104.38	105.97	103.61	103.57	107.45	107.92	104.6	106.55	103.33	106.15	106.99	106.35	107.26	104.88	106.55	102.84
97.974	100.07	96.514	96.231	97.635	95.895	97.673	97.435	97.419	99.695	97.143	97.683	97.613	95.083	97.688	99.008	99.676	98.689	97.678	97.522	98.355	97.309	98.88	101.25	94.485	97.663	98.537	98.643	96.165	99.702	100.09	101.72	99.69	99.85	98.231	94.984	100.86	100.15	97.886	97.996	93.646	100.44	100.11	99.974	97.75	100.46	96.082	97.598	94.471	97.328
98.339	97.092	98.578	101.72	96.966	97.396	97.08	97.7	96.898	97.771	100.57	98.571	100.07	96.205	98.859	97.719	99.579	97.302	99.649	97.768	98.891	98.919	96.761	95.102	99.66	95.414	98.107	95.469	98.836	98.981	98.036	98.541	101.95	94.625	98.196	97.472	96.086	98.927	95.187	98.53	101.06	98.763	99.277	97.129	98.819	97.679	98.442	95.314	98.181	97.482
107.4	107.32	107.1	111.46	107.97	108.27	105.54	108.7	110.06	107.32	107.77	108.19	110.34	105.59	109.09	105.13	105.78	105.49	104.3	107.18	106.44	108.81	109.91	105.66	107.4	106.18	105.3	108.13	107.69	107.61	109.53	107.76	110.49	104.21	105.65	107.84	107.53	107.12	109.65	105.28	106.34	108.52	108.43	110.45	107.49	106.92	108.03	108.04	107.7	109.03
108.96	107.55	105.69	107.3	105.96	109.12	108.55	106.27	108.6	111.13	109.73	107.11	109.36	105.2	111.96	109.59	106.94	112.24	106.3	106.36	107.87	108.14	108.02	108.83	109.57	107.72	105.42	108.81	107.92	109.7	108.03	108.72	105.29	107.54	104.4	108.02	105.74	110.47	106.94	106.45	108.53	105.98	106.15	109.53	107.74	105.97	106.72	107.31	106.41	106.79
106.06	106.5	105.67	108.72	104.07	104.85	108.77	106.81	99.895	106.65	105.52	107.52	105.22	101.59	108.12	105.64	106.84	103.61	103.69	99.087	104.23	107.24	106.27	106.69	104.55	106.19	107.81	104.95	105.07	105.52	106.44	106.98	106.26	106.91	106.36	107	106.34	104.54	106.34	103.85	104.4	108.49	99.993	102.4	103.83	103.72	107.75	106.95	104.07	105.69
109.8	108.51	106.16	104.72	103.66	104.88	107.23	106.5	107.67	106.56	104.65	109.5	107.87	105.96	104.77	105.18	107.35	106.03	108.18	105.59	109.62	107.89	105.91	106.15	105.49	107.16	108.49	106.37	103.39	106.89	106.94	104.61	104.11	106.45	105.3	108.38	106.17	105.35	109.11	103.74	107.84	105.85	102.12	105.9	106.43	102.84	106.43	105.1	107.99	107.55
108.5	107.41	108.63	109.27	109.91	109.2	109.87	110.38	105.18	108.59	109.98	107.06	110.93	108.47	109.56	106.5	109.24	107.6	109.6	106.39	111.35	112.33	105.69	105.71	108.5	107.2	108.33	107.49	106.77	106.94	107.74	109.19	108.52	108.7	109.73	108.17	105.75	110.98	106.09	111.4	106.15	108.3	108.84	107.72	110.25	107.12	106.7	108.52	109.17	108.72
106.31	103.14	104.78	109.24	105.72	106.78	105.56	105.45	102.94	107.08	106.09	103.46	103.23	107.52	105.24	102.67	104.55	106.76	108.23	107.98	102.93	106.07	105.16	103.97	107.42	104.59	105.42	107.01	102.14	104.78	104.43	108.2	105.54	105.16	106.11	105.88	106.07	104.55	108.77	104.34	108.38	104.1	105.92	108.71	103.85	103.89	102.88	103.18	105.15	103.96
99.247	99.074	97.153	97.123	99.033	95.324	93.549	98.463	95.475	100.42	100.91	98.631	99.083	95.559	100.01	95.129	98.297	96.357	98.156	97.499	98.314	97.571	100.64	102.03	97.058	98.876	97.466	98.707	97.989	99.864	98.338	97.456	96.642	100.68	98.768	97.896	95.961	96.9	98.521	99.085	98.459	98.079	99.935	96.467	98.373	96.657	96.556	95.779	97.869	100.88
106.93	106.57	109.45	105.99	110.78	106.67	107.16	110.1	109.48	107.3	105.84	108.46	109.71	107.79	109.59	108.7	108.98	109.13	108.22	110.42	105.49	109.71	108.46	107.13	107.96	110.61	107.82	108.31	109.84	107.28	107.5	106.8	107.37	110.55	110.57	110.24	108.75	109.46	108.01	107.24	111.24	106.34	106.57	108.3	110.51	110.69	107.56	108.46	107.23	110
102.04	99.695	100.67	101.03	99.987	101.37	98.382	99.455	100.03	101.29	102.11	99.085	102.83	100.04	100.78	98.967	100.56	99.448	100.24	99.768	102.94	97.327	99.283	98.634	99.523	100.9	101.69	100.38	102.08	96.904	100.82	101.24	103.67	98.75	101.37	100.87	99.235	100.22	98.457	101.24	102.64	99.268	101.47	98.814	101.16	103.35	101.2	101.08	102.25	104.33
106.87	107.14	107.93	106.67	106.63	109.74	111.57	105.16	110.51	106.69	108.69	107.23	106.41	108.33	110.62	106.97	109.3	109.72	106.54	108.59	109.32	106.79	105.44	104	106.69	107.65	107.22	106.84	107.61	111.34	108	107.87	106.18	109.15	104.81	109.61	111.15	109.67	106.4	105.68	106.3	106.38	108.44	106.58	109.74	102.73	109.92	106.31	106.3	108.98
101.05	104.27	103.28	106.85	108.77	105.59	108.23	103.55	103.88	108.62	102.79	108.18	107.22	106.69	107.32	105.07	104.21	105.18	109.09	102.5	104.4	107.05	106.15	104.66	107.82	106.42	106.7	107.7	106.37	108.29	104.19	105.72	105.2	108.09	107.17	102.06	106.64	104.62	109.15	102.92	108.5	106.61	105.86	104.11	106.31	104.44	104.4	105.88	104.76	106.26
96.169	95.593	98.019	96.738	96.38	98.646	96.009	98.453	98.637	98.427	97.579	97.303	97.402	99.261	98.276	96.134	99.028	97.723	94.183	97.513	96.463	97.307	97.928	98.142	98.142	96.411	99.237	98.048	96.66	96.373	97.678	97.211	95.681	96.71	97.478	100.01	98.755	99.369	102.04	98.212	97.64	98.301	100.92	100.13	100.24	96.453	97.36	98.183	99.237	97.302
94.962	96.715	100.72	98.95	100.37	96.622	99.39	98.993	100.44	99.016	97.129	99.013	98.455	96.569	99.887	101.4	95.218	100.31	98.196	96.84	99.839	97.388	104.78	97.693	97.493	98.63	96.789	98.698	97.563	97.462	101.07	99.299	97.693	98.94	97.6	99.109	100.01	96.941	98.168	98.41	95.692	99.412	97.04	96.616	101.68	98.288	98.398	98.308	96.575	100.88
104.8	110.26	106.79	105.56	106.54	107.03	103.05	104.91	105.41	105.17	105.29	106.2	105.41	105.96	105.6	104.43	103.19	103.49	104.75	104.04	105.45	102.52	103.44	105.43	103.78	103.11	107.95	106.97	103.83	107.35	106.24	106.84	106.43	102.71	108.35	103.75	102.81	101.7	101.95	106.2	105.81	104.57	104.53	104.18	107.11	103.37	109.92	105.32	104.37	107.57
106.24	106.29	106.23	107.63	107.43	107.29	103.11	105.58	106.84	106.41	105.71	105.82	109.68	105.53	108.68	105.61	108.35	106.16	104.43	106.89	105.51	103.49	104.34	105.01	110.49	108.97	106.08	105.5	103.67	108.29	107.62	102.77	106.11	106.21	108	107.64	102.83	103.66	104.61	105.1	102.45	106.61	106.55	106.41	106.25	104.41	105.69	102.87	105.04	104.7
110.17	109.78	108.51	108.83	109.37	107.86	106.96	109.37	106.23	109.61	107.34	110.62	105.98	106.85	107.77	110.72	108.52	106.62	107.43	107.86	109.96	109.61	109.76	108.49	108.57	108.5	108.35	110.72	105.68	107.15	106.39	108.65	108.07	108.23	109.86	106.36	112.59	107.74	109.1	112.8	106.49	108.62	107.52	105.89	108.43	110.37	107.9	106.42	106.64	107.59
[truncated: 150 more columns]
