# Supplementary material for: Genetic dissection of main and epistatic effects of QTL based on augmented triple test cross design
Source: PLoS One. 2017 Dec 14;12(12):e0189054. doi: 10.1371/journal.pone.0189054 (PMC5730204; doi:10.1371/journal.pone.0189054)
Supplement: S10 Supporting Information — (ZIP) [file pone.0189054.s010.zip › z6_450_0.5_5.csv]

103.62	102.53	104.23	105.69	103.67	102.65	106.34	106.9	104.56	104.79	107.91	103.04	108.65	112.6	107	106.91	107.74	109.02	107.05	105.45	105.98	104.4	104.23	103.46	104.87	106.46	106.1	104.02	107.05	103.32	104.55	105.5	106.38	105	104.14	103.66	104.51	106.67	102.73	109.95	107.26	102.51	109.31	103.51	108.9	106.31	105.66	108.79	104.56	106.33
113.28	108.14	109.51	105.51	109.91	109.19	108.73	110.58	109.91	108.65	111.83	108.29	109.85	112.72	115.28	111.09	104.84	108.51	111.21	106.57	108.21	111.53	109.18	107.2	110.83	108.28	109.95	108.36	107.41	106.86	109.69	109.24	109.71	110.74	114.48	106.76	111.06	110.56	110.51	110.37	111.11	109.79	114.7	110.64	110.12	111.99	108.38	112.16	116.31	108.95
105.85	107.03	108.27	106.35	102.42	101.98	106.56	110.77	105.08	104.18	103.83	106.95	108.2	108.2	104.51	100.29	106.31	105.22	113.58	103.07	105.53	105.25	105.53	105.33	108.58	108.06	107.92	105.86	104.75	105.25	101.16	106.35	108.5	103.6	108.75	100.04	106.41	105.01	107.65	103.06	97.379	104.94	104.23	106.57	111.19	105.42	104.99	102.54	102.24	107.11
97.27	96.545	100.51	96.347	95.886	102.04	100.68	101.59	100.39	103.62	98.72	102.97	99.711	97.7	92.727	97.917	97.757	99.595	96.88	97.585	96.456	100.07	97.392	98.66	93.199	99.496	98.373	99.222	98.39	98.708	94.371	96.24	97.996	98.606	98.636	94.91	99.49	97.265	101.04	97.202	99.074	100.35	97.982	97.555	102.18	98.837	98.187	99.75	97.573	94.03
94.461	102.28	98.641	99.643	94.302	92.142	93.821	95.336	102.82	98.558	98.295	96.072	98.02	99.204	96.109	99.782	98.959	92.371	102.39	99.366	97.09	101.23	97.275	97.265	95.835	101.8	94.983	100.34	100.18	95.294	101.29	102.43	97.192	95.435	95.738	91.919	95.694	96.894	97.892	100.91	100.19	100.71	101.54	98.891	97.508	98.091	101.64	97.943	96.48	95.174
106.2	100.06	102.6	103.61	101.77	106.39	101.25	98.266	104.42	105.83	105.63	102.78	97.702	105.2	100.11	106.76	102.74	101.66	100.83	105	102.65	100.81	100.48	104.7	99.129	102.59	99.319	101.57	101.58	103.68	103.09	103.45	105.38	101.42	98.666	105.96	104.72	104.05	102.82	99.42	105.14	107.1	102.94	104.76	104.55	105.77	102.33	103.72	102.11	101.31
103.15	105.64	107.51	109.51	106.51	104.75	102.79	106.16	108.83	104.95	105.29	102.02	101	108.57	108.07	105.81	104.39	104.55	106.63	109.15	108.01	105.76	106.35	105.87	104.78	106.59	103.9	104.14	106.25	102.8	105.55	107.43	105.48	106.65	103.47	109.07	104.68	102.71	104.69	104.58	106.21	102.79	105.07	109.22	109.42	105.2	105.73	107.68	104.37	106.13
98.134	97.589	98.989	100.48	101.09	98.076	102.89	98.08	97.482	95.878	97.49	98.567	101.2	100.85	101.57	98.226	98.543	97.357	102.08	98.557	95.911	97.634	96.993	96.413	95.156	103.04	96.813	94.391	103.11	100.15	100.85	100.03	97.075	96.947	97.407	94.718	103.11	100.34	95.924	98.286	100.01	96.995	100.9	99.602	98.307	101.02	98.281	96.162	99.071	101.01
110.18	108.29	107.32	106.43	108.04	111.38	108.08	111.97	112.54	105.85	105.28	106.45	109.31	108.79	110.8	103.95	108.43	106.47	107.28	109.66	108.64	105.96	113.47	106.39	110.57	101.06	109.01	102.94	107.76	110.19	108.15	105.83	109.07	108.34	107.44	111.82	109.64	109.86	106.87	106.36	110.25	106.03	109.42	113.71	111.19	104.02	105.99	112.29	104.63	108.2
100.26	104.83	99.269	98.708	103.81	104.69	99.333	102.32	105.6	96.197	97.014	100.78	103.82	99.088	101.61	104.87	101.96	99.425	100.49	102.6	100.53	97.217	100.11	100.92	99.665	102.8	99.947	104.39	96.475	97.832	100.89	99.788	99.283	103.14	101.21	97.245	100.16	104.6	103.45	101.06	103.76	104.82	101.58	99.578	98.946	96.572	103.22	101.86	102.97	100.25
103.96	103.36	104.92	104.75	104.54	102.8	107.66	104.7	102.7	106.7	106.83	102.47	106.66	104.04	105.61	108.02	106.84	107.06	105.38	99.655	106.21	103.49	108.58	109.05	104.94	108.41	103.84	107.61	104.53	104.03	104.31	105.81	105.41	107	103.93	108.82	104.06	105.54	104.26	107.63	103.73	105.37	107.85	101.87	105.15	110.15	105.05	104.97	107	107.6
101.6	102.9	101.92	99.398	97.097	99.437	100.62	99.549	103.19	97.661	100.75	97.646	99.267	94.886	96.949	103.43	100.71	100.87	102.75	98.476	100.37	98.408	101.48	103.23	99.949	102.15	101.84	101.58	100.93	100.19	99.671	94.556	99.997	98.111	99.794	99.796	98.897	103.87	101.74	96.933	103.22	105	105.24	98.206	102.29	94.158	101.13	103.31	101.86	101.55
112.05	110.98	103.35	104.73	108.99	106.99	106.76	106.84	107.95	110.36	106.51	105.43	105.37	104.41	105.05	107.82	104.98	105.91	108.13	105.62	108.38	111.31	108.06	106.37	106.57	113.21	111.84	107.64	110.85	108.38	108.71	105.6	107.38	107.38	105.47	112.08	108.6	106.86	108.78	109.79	110.99	107.25	105.48	106.65	107.26	109.66	106.81	108.2	108.66	104.51
105.58	103.14	107.33	105.16	99.622	99.918	105.66	108.71	106.55	109.55	105.27	109.21	105.33	108.07	108.21	106.06	107.06	104.79	104.37	108.58	106.12	106.94	105.83	106.35	107.75	107.19	105.97	104.79	107.66	101.11	101.08	106.98	104.23	106.6	105.06	103.1	107.15	106.31	105.02	111.85	104.76	103.08	107.57	103.92	108.2	104.75	108.95	107.46	106.92	105.9
105.86	109.34	107.76	102.68	105.44	110.66	109.26	105.73	106.72	101.79	106.21	102.07	107.71	104.92	105.57	104.77	103.24	109.26	107.7	105.55	108.23	101.36	106.05	101.95	103.97	104.87	106.02	99.111	107.8	103.02	103.02	104.61	103.82	106.53	104.95	104.81	108.86	102.83	97.806	104.02	105.61	106.14	107.3	108.32	104.86	105.23	103.99	105.62	104.58	107.68
111.08	110.21	106.05	108.84	111.26	104.71	107.6	108.74	109.58	110.67	109.77	109.52	108.07	113.85	111.17	107.16	109.13	105.29	108.61	110.14	106.58	105.41	106.03	110.28	110.49	111.81	109.48	113.3	109.51	104.61	108.23	105.7	112.86	107.04	108.55	107.15	106.27	109	108.78	108.52	109.95	109.81	103.9	105.71	111.11	103.74	110.49	104.78	109.52	106.29
104.31	107.27	107.63	104.53	106.31	105.84	108.53	108.74	106.4	103.08	105.19	102.79	108.85	107.46	103.99	107.02	105.68	109.1	102.24	103.03	110.71	106.1	102.93	108.52	107.46	106.19	106.44	108.52	106.09	109.36	107.11	108.76	106.3	106.42	104.67	104.51	111.84	107.61	107.32	107.62	108.27	100.8	100.93	107.51	105.19	108.09	107.15	105.19	103.98	102.84
105.7	106.51	104.2	102.97	105.62	104.27	106.82	105.21	108.54	107	106.84	104.34	105.26	104.23	103.94	103.47	105.62	104.02	103.99	107.95	107.73	105.12	106.01	108.39	99.294	108.19	105.88	109.05	106.49	105.69	107.03	108.38	109.04	108.53	106.55	103.71	109.89	110.19	106.24	101.03	107.04	111.7	111.6	102.81	103.17	107.14	104.27	107.91	101.71	108.8
108.38	105.29	101.85	105.87	106.91	105.44	106.22	106.09	103.78	104.01	107.06	105.04	103.96	98.441	107.63	102.35	105.42	103.12	106.75	108.66	102.8	107.38	101.88	106.11	109.04	108.9	107.34	104.55	103.25	106.11	108.82	103.76	104.17	105.7	113.37	108.72	103.93	106.15	106.85	107.58	102.31	102.74	112.65	106.06	107.44	102.87	106.67	109.09	108.52	100.72
99.996	101.63	99.369	95.682	97.362	96.728	99.407	97.954	100.6	100.1	102.17	97.846	100.72	93.83	97.597	98.749	101.46	97.715	98.395	100.5	100.19	101.69	99.741	99.065	103.32	96.719	97.474	95.227	93.976	101.22	102.66	95.749	99.497	97.405	97.802	94.813	99.132	99.303	98.887	99.564	95.318	101.19	98.967	98.448	96.557	100.98	100.72	95.81	99.331	94.638
104.68	104.64	113.82	102.57	102.82	106.44	100.69	99.333	104.87	101.18	101.85	104.33	108.51	105.02	108.96	103.82	104.79	105.21	103.82	107.52	108.44	103.06	102.95	104.55	102.34	105.27	100.58	109.56	112.13	107.64	103.33	110.34	107.25	103.9	106.65	104.01	106.35	104.17	105.47	104.44	109.47	106.79	108.71	102.82	106.72	102.69	104.95	108.68	104.58	109.68
102.19	108.16	105.01	109.74	102.85	105.64	107	108.28	102.4	102.83	106.11	101.71	105.26	107.68	103.08	101.03	106.84	107.18	106.91	109.66	103.97	106.63	105.93	103.54	109.04	107.24	105.81	104.69	110.59	102.19	108.84	102.49	109.5	106.2	101.91	103.69	109.23	102.73	103.19	110.42	110	103.6	104.72	104.52	106.56	104.99	102.63	108.41	107.9	107.7
106.38	105.15	106.06	111.91	103.56	110.28	108.9	106.52	108.71	103.81	102.6	106.43	105.23	107.16	107.64	106.06	110.52	102.52	104.23	105.09	109.29	102.5	112.68	107.9	104.32	106.84	108.16	107.65	106.46	105.41	107.08	106.15	107.65	105.59	107.4	104.3	105.86	107.06	107.17	105.81	104.61	101.77	104.76	107.31	108.2	105.94	107.82	105.38	105.91	112.64
100.7	99.881	96.513	96.91	99.176	99.652	93.42	99.667	96.019	99.811	96.789	101.06	100.64	100.23	103.57	96.081	95.222	96.347	100.14	98.811	96.795	99.473	97.006	103.25	99.506	100.94	95.902	100.77	96.396	97.206	95.156	99.274	98.344	96.746	98.625	99.537	97.671	103.11	101.08	98.216	101.05	95.524	99.507	100.17	98.132	100.52	98.81	97.085	97.309	97.627
113.99	110.91	113.67	111.43	106.3	109.9	104.92	111.7	108.31	105.56	110.26	109.48	107.62	108.52	109.14	110.75	111.2	108.28	106.49	108.05	111.48	105	111.17	105.6	108.57	104.5	108.92	109.1	104.9	110.04	108.17	108.54	111.15	107.69	108.36	103.74	109.96	109.3	106.03	109.98	112.52	104.65	110.96	112.93	109.38	113.8	107.22	108.89	110.47	110.21
102.15	100.09	104.81	104.45	111.63	106.57	105.27	105.9	106.64	105.09	104.2	101.3	108.61	103.91	103.57	106.3	109.48	105.32	105.82	106.17	108.69	104.38	106.7	108.73	104.04	109.52	104.95	104.21	105.82	107.2	105.98	106.19	106.81	104.33	109.1	107.23	104.97	108.77	105.52	105.8	105.33	105.09	100.77	103.3	105.8	101.71	101.78	107.35	103.39	104.11
101.05	95.502	103.59	97.506	101.38	91.54	99.845	95.563	101	101.03	95.463	101.96	95.163	97.787	99.118	95.212	94.742	94.203	101.12	95.64	98.769	96.599	99.016	96.844	98.762	99.334	99.074	100.67	96.619	95.244	95.804	96.818	95.693	93.714	98.837	98.325	94.095	96.371	100.53	98.995	97.858	97.082	98.307	101.31	100.77	98.995	92.675	101.72	93.517	91.022
106.59	107.36	103.59	104.74	107.53	97.607	102.49	104.42	108.66	101.83	108.01	104.81	108	106.1	108.17	107.09	108.78	107.63	104.21	108.9	101.87	105.15	110.76	106.5	107.06	103.81	105.83	104.51	104.19	107.76	105.31	103.9	104.17	107.15	102.23	105.82	106.29	106.52	103	107.21	108.4	107.11	108.87	103.42	103.49	106.42	105.42	107.99	107.88	109.47
101.82	92.919	102.65	98.136	93.594	97.27	96.17	101.48	97.288	93.405	96.647	101.35	103.26	101.37	98.937	94.499	94.833	103.01	97.51	99.845	98.796	96.523	97.78	94.566	99.889	99.016	101.78	102.92	96.749	97.706	95.086	98.234	96.145	102.85	100.31	97.832	100	101.14	97.196	100.36	98.953	93.245	102.46	99.132	99.128	96.315	96.098	96.272	97.942	98.17
99.194	95.243	96.65	98.377	103.35	102.54	104	104.51	105.12	100.05	102.9	102.73	101.85	100.83	103.44	102.96	102.24	102.78	98.239	97.958	98.707	99.095	103.15	99.261	100.23	100.66	100.54	100.1	101.02	101.25	103.43	102.08	102.36	100.56	98.664	103.74	100.95	100.91	104.25	103.19	101.06	102.78	104.68	104.31	102.83	100.01	101.87	102.4	102.95	104.59
112.1	111.43	105.81	111.92	114.4	111.25	110.79	104.22	109.13	110.44	109.46	105.5	107.73	106.7	107.09	109.58	105.91	108.99	109.84	109.69	103.79	109.69	106.57	107.57	110.05	110.74	108.03	109.13	110.53	110.5	107.61	109.35	108.83	105.59	108.37	108.01	106.4	112.22	110.42	110.51	109.89	111.13	105.31	106.67	112.2	111.09	111.8	108.45	104.3	105.97
101.2	108.03	106.92	105.26	104.67	104.56	105.49	103.65	102.16	106.24	106.13	105.95	102.81	105.47	105	105.34	104.05	107.25	103.43	103.2	102.99	105.77	104.43	104.68	102.38	106.62	105.84	107.19	102.36	104.38	104.65	104.28	102.69	99.459	113.74	100.31	107.24	106.31	110.17	101.51	103.43	99.437	104.01	104.6	105.52	103.6	102.36	102.46	103.52	101.5
96.657	98.296	102.45	98.937	100.16	96.744	97.233	100.48	101.01	101.65	98.637	101.11	102.4	95.533	100.27	105.07	99.764	97.123	97.254	99.396	98.777	100.74	99.226	99.458	92.603	102.91	101.18	100.21	97.364	98.29	100.37	103.88	98.499	98.819	96.571	98.642	99.618	97.237	99.556	99.448	105.41	99.99	104.8	97.632	97.918	94.136	102.61	103.35	95.823	100.67
108.5	113.76	107.31	109.85	111.3	108.26	111.93	104.83	108.3	105.18	109.63	106.26	107.51	107.2	109.05	108.73	107.73	107.52	106.4	111.93	106.54	111.31	106.88	108.83	111.22	107.18	108.27	109.72	111.31	109.42	107.33	106.32	112.36	109.38	103.57	110.26	110.52	109.27	107.69	104.08	111.12	113.59	108.17	107.77	109.83	112	108.41	116.94	107.75	112.15
106.2	107	110.25	113.64	108.49	106.76	105.22	104.03	103.11	102.93	106.61	105.15	107.48	102.65	105.73	108.93	106.52	103.34	100.27	103.76	103.94	102.75	105.02	110.13	106.65	105.47	107.34	108.39	105.93	108.6	107.97	102.63	106.57	104.15	109.72	105.54	105.51	106.98	110.74	106.93	107.38	105.58	105.39	101.88	107.87	108.62	104.2	106.71	110.28	108.75
99.432	97.1	102.25	96.596	99.733	101.4	97.615	99.095	104.63	101.19	100.36	102.49	96.181	100.33	104.49	106.95	99.749	100.01	101.42	98.824	99.637	100.11	101	107.86	97.171	99.094	99.356	97.053	100.65	97.46	98.704	101.72	102.3	103.28	103.33	97.75	100.03	102.45	104.14	95.492	101.38	99.695	99.829	104.55	100.2	103.52	101.47	97.58	102.44	100.33
100.94	97.986	97.034	96.011	101.29	101.27	99.605	98.358	94.783	100.27	98.73	99.437	101.52	99.059	104.13	104.01	100.95	96.9	99.519	98.603	101.61	104.56	97.943	100.87	96.825	99.544	101.46	97.244	99.976	103.22	102.56	100.51	99.471	98.581	100.27	102.15	102.75	102.66	98.607	93.832	97.895	97.081	94.92	101.24	105.11	100.26	100.13	101.05	101.39	98.001
105.06	106.61	109.82	101.77	111.21	105.55	106.12	105.27	108.23	108.76	105.53	102.09	109.62	104.22	107.07	110.66	109.65	104.07	104.72	107.13	105.91	107.05	106.57	105	106.03	109.26	105.98	105.34	103.66	102.26	106.71	104.12	104.02	106.17	105.9	102.97	105.55	103.9	103.84	106.87	105.67	105.7	98.876	104.93	108.92	105.11	104.73	105.73	103.6	108.28
111.16	110.88	108.27	113.11	107.55	106.03	108.7	105.72	108.77	106.23	108.18	105.82	110.29	105.72	109.23	107.38	107.08	112.96	110.91	105.74	117.44	109.97	108.36	110.86	106.92	106.4	108.37	106.75	104.03	112.96	105.92	111.03	109.82	111.05	106.61	105.26	108.79	112.89	102.91	105.41	111.85	109.29	110.39	105.87	108.75	108.56	108.62	106.94	108.56	108.18
109.09	105.5	110.99	108.03	110.09	105.45	107.62	106.19	106.68	105.05	104.93	104.54	110.01	109.16	103.26	108.47	108.18	103.02	108.34	112.21	109.91	109.79	108.31	106.6	105.77	104.7	110.4	107.75	111.39	108.95	105.54	108.02	109.26	106.86	104.78	111.13	106.91	108.53	107.53	104	111.69	107.91	113.94	106.84	107.13	105.65	109.21	108.24	104.09	110.19
105.98	107.55	105.71	110.53	102.69	105.84	104.35	109.09	112.36	106.8	106.1	109.39	102.97	106.38	105.29	106.57	108.02	105.99	110.18	105.59	105.72	111.23	106.06	106.91	108.48	107.03	109	107.42	103.71	105.96	109.34	110.19	108.95	111.1	109.39	106.61	109.01	103.84	108.4	109.41	108.32	103.58	106.96	107.44	103.26	105.02	107.44	111.74	108.12	106.83
108.23	111.47	109.39	104.45	111.9	105.86	105.09	108.08	106.68	110.91	109.95	108.18	109.82	107.47	108.31	108.4	106.8	111.57	106.53	106.63	111.14	108.91	107.27	104.88	108	103.13	109.15	109.76	108.98	106.6	111.01	112.47	107.91	110.13	109.9	111.59	106.65	105.71	107	109.06	107.38	111.45	108.78	104.71	115.27	108.33	108.03	109.01	108.23	105.39
108.38	104.41	106.7	104.74	109.12	105.28	108.54	102.23	106.64	107.6	107.43	105.91	107.12	108.99	103.45	102.98	106.97	108.2	108.49	105.26	103.71	109.25	103.68	104.76	103.64	110.21	107.4	103.46	103.86	111.85	107.22	105.4	102.72	106.1	104.83	106.08	109.07	102.66	107.46	108.67	108.89	105.27	107.85	103.9	108.34	104.63	104.96	104.92	103.52	107.03
98.936	92.825	98.413	103.23	93.119	95.763	101.45	98	96.149	94.31	96.082	98.973	96.361	93.016	95.576	97.862	96.364	95.1	100.37	102.04	99.565	103.93	98.51	96.849	97.207	99.16	95.751	95.108	97.477	100.6	99.095	96.806	100.73	98.326	96.3	97.125	102.42	96.825	102.38	99.029	97.418	98.525	97.242	93.775	97.726	97.896	99.941	99.143	99.951	92.828
104.57	104.77	104.09	105.14	102.68	102.51	103.97	109.37	105.61	105.35	109.53	104.18	101.37	107.63	104.9	105.05	106.25	100.64	109.88	104.76	110.6	107.96	104.99	104.21	101.36	104.57	105.51	109.34	106.97	107.73	108.28	109.52	107.27	104.7	105.14	111.09	105.91	105.99	107.23	105.5	105.6	109.8	102.84	103.51	106.46	110.52	104.81	105.37	108.65	106.17
105.06	102.84	108.51	102.19	107.64	106.91	105.18	104.66	102.22	111.9	107.71	104.81	108.9	104.13	106.7	105.68	105.07	107.15	103.96	104.38	107.12	105.73	104.78	108.03	104.52	108.31	104.64	103.34	108.8	100.89	105.42	108.08	110.8	106.29	98.605	105.69	103.64	108.99	106.38	105.9	103.79	105.18	102.11	111.45	104.63	106.48	103.28	109.14	104.08	110.71
105.26	105	110	103.53	106.86	104.82	108.88	108.05	103.43	105.89	109.07	108.35	99.82	106.81	109.27	100.58	104.53	103.53	105.64	101.14	104.93	102.76	103.94	105.6	104.28	111.74	102.85	105.48	107.22	107.54	108.3	109.39	110.06	108.87	97.94	109.1	104.72	103.39	107.35	102.53	106.8	108	104.58	104.2	102.57	104.21	103.89	111.12	101.26	103.44
102.09	101.85	100.45	101.2	99.374	97.907	101.92	101.62	98.947	98.161	99.918	99.276	98.91	102.65	101.24	102.5	100.59	99.175	100.86	98.912	96.936	103.28	98.707	103.13	100.46	98.355	99.737	103.41	101.91	103.76	101.7	97.357	101.67	102.15	100.78	103.72	101.58	102.87	101.02	102.43	102.02	104.55	98.911	101.5	101.67	104.22	98.427	101.24	95.344	97.377
100.53	101.79	102.58	103.04	107	105.13	102.57	101	101.01	105.73	108	104.6	104.24	104.79	99.341	103.81	104.02	98.489	105.25	103.4	99.787	105.64	106.88	98.673	104.07	102.04	103.55	103.03	101.89	103.38	103.27	107.75	104.11	102.56	102	104.78	101.67	102.42	101.65	104.84	105.09	103.91	102.55	103.61	97.385	108.25	102.28	104.69	101.72	107.33
98.458	100.41	99.551	100.75	92.655	101.11	100.57	100.63	94.114	94.159	96.717	96.509	95.927	102.39	95.26	99.67	98.119	99.443	96.974	99.515	100.98	101.16	100.5	97.41	100.17	100.19	99.877	94.798	96.945	95.029	94.481	96.547	98.829	101.85	97.383	96.987	92.129	97.242	100.5	94.043	96.757	100.09	98.2	100.05	95.244	100.8	98.516	98.972	97.31	95.525
100.62	98.8	102.56	103.42	99.341	96.088	102.68	107.26	98.357	102.54	102.62	98.958	102.73	99.629	103	99.344	101.1	102.84	104.6	99.969	100.27	99.879	103.16	96.752	98.686	104.23	100.24	104.44	98.011	101.73	102.19	103.11	99.265	96.282	103.28	100.28	100.49	102.52	104.57	99.017	101.32	97.82	99.049	101.54	101.75	102.7	101.84	102.43	100.93	104.46
111.6	104.89	106.6	108.93	105.2	108.04	105.83	104.12	105.86	105.93	106.65	105.25	105.24	104.19	103.84	105.61	109.73	107.89	107.06	107.17	105.89	108.11	107.66	105.14	101.04	104.08	103.89	108.72	105.91	104.59	107.19	102.01	102.47	102.96	106.71	110.17	106.68	109.87	103.33	106.46	104.98	104.14	106.8	110.2	105.72	106.4	103.03	105.21	108.64	105.1
104.93	105.76	108.95	103.83	106.82	104.76	100.77	107.19	105.6	105.41	104.84	106.49	103.93	106.45	102.46	109.83	102.31	103.87	109.16	103.6	109.29	105.05	106.36	106.97	106.66	105.23	104.49	102.02	109.76	100.45	108.66	102.15	102.9	107.51	103.96	104.75	104.89	102.72	103.66	106.57	105.13	102.82	106.09	105.38	110.4	105.44	104.34	107.21	102.95	107.57
106.13	109.48	100.88	103.64	100.26	103.91	108.15	108.86	101.83	104.74	102.73	109.65	109.02	108.98	105.73	108.6	100.48	109.28	106.82	102.31	108.57	103.91	108.13	109.21	105.5	104.54	106.13	101.07	110.95	105.66	105.2	103.37	108.63	104.23	107	104.44	102.24	103.68	104.01	109.66	103.57	102.54	104.06	107.78	107.64	106.17	105.64	106.92	103.61	104.63
107.64	107.48	105.53	108.68	107.42	105.55	105.96	103.94	110.43	103.87	105.24	103.7	107.45	102.81	107.25	107.01	107.24	105.4	103.45	108.23	102.77	105.58	104.12	106.77	102.33	103.31	105.7	104.68	104.32	107.31	107.88	104.56	110.81	105.05	108.46	103.61	105.87	106.13	105.86	107.84	103.28	107.16	106.56	104.35	107.82	105.77	107.3	105.89	106.75	101.3
107.74	105.24	106.5	108.56	106.03	112.12	104.99	106.32	110.18	106.84	105.73	108.14	110.35	105.1	112.72	107.58	107.48	110.98	110.71	103.55	109.21	110.67	110.87	108.28	108.09	112.06	108.5	99.833	106.01	104.9	106.42	102.8	111.55	109.86	108.34	108.19	111.32	110.02	111.33	109.61	108.63	106.03	109.11	112.91	109.32	110.81	103.33	106.92	108.27	110.18
99.371	100.94	100.62	98.728	92.982	93.866	99.93	96.592	99.143	94.324	95.974	98.301	101.1	102.71	96.715	100.97	98.633	96.528	100.41	99.947	98.611	96.074	96.485	100.8	96.278	100.51	100.95	93.243	101.16	97.93	98.727	94.955	95.075	98.337	99.428	101.95	95.658	102.49	101.81	99.038	95.823	97.098	99.974	102.45	99.927	95.096	93.509	98.849	101.75	95.054
109.59	114.18	110.78	108.55	109.43	109.43	109.89	112.76	109.76	112.02	107.32	109.78	112.13	113.08	109.16	107.51	111.95	112.92	109.04	110.01	109.22	109.4	108.02	113.81	110.27	114.62	110.24	112.76	104	110.39	108.25	108.83	111.79	114.02	109.79	110.43	111.23	110	113.28	108.16	113.28	113.53	105.64	113.2	113.1	110.2	108.74	114.03	110.48	103.17
106.76	105	106.47	106.85	103.16	106.72	108.67	109.45	102.81	101.22	108.53	106.2	104.4	104.94	102.12	108.08	107.37	106.27	107.78	105.75	106.53	104.18	106.13	106.98	112.42	108.94	110.63	105.72	100.97	109.55	101.86	105.99	100.64	102.83	104.71	104.49	103.65	103.27	103.81	106.21	102.45	103.44	105.8	108.98	105.81	98.046	100.87	103.19	103.14	109.23
108.26	105.13	105.36	108.88	102.01	109.64	108.46	108.37	104.82	106.76	110.16	107.94	105.55	106.63	113.8	107.47	107.76	105.35	107.11	107.76	108.43	105.43	107.03	110.06	108.78	107.72	112.15	107.49	106.13	106.86	107.89	108.32	107.07	107.67	111.26	104.37	104.94	110.21	106.18	108.11	107.56	107.72	105.95	111.4	110.53	108.98	108.63	104.92	104.25	111.23
106.23	104.24	102.56	106.39	105.96	109.46	107.1	104.13	106.99	110.11	113.74	101.35	109.85	109.22	109.09	105.52	108.63	114.17	104.68	107.88	108.04	106.76	104.48	105.82	107.53	108.92	107.93	104.54	104.33	107.07	110.15	109.61	110.22	107.39	107.62	107.99	104.64	109.47	104.78	104.89	105.83	106.2	102.58	108.86	105.55	108.77	104.74	108.92	106.98	104.32
108.77	108.42	104.04	107.36	108.91	108.62	111.09	105.29	107.8	111.04	105.95	105.46	110.49	104.75	105.79	107.94	105.2	107.9	109.45	115.69	109.98	106.17	111.09	108.92	102.96	105.54	107.76	112.21	107.22	108.04	105.59	106.35	111.74	108.32	110.31	108.82	109.64	106.99	109.77	113.76	109.99	109.77	109.09	105	106.19	107.84	110.6	112.15	104.17	110.68
104.51	103.46	108.87	107.37	106.37	106.4	108.59	109.08	109.37	109.46	109.21	105.26	109.1	108.27	107.66	101.17	104.44	107.94	107.31	102.67	104.51	106.27	105.03	106.71	106.88	106.57	99.269	106.82	107.72	106.32	104.25	105.49	104.73	105.02	107.84	102.29	106.61	104.92	102.61	102.99	101.86	106.18	100.03	112.21	102.95	105.63	104.06	101.42	106.74	105.59
107.55	101.14	103.84	104.54	107.13	105.74	103.1	104.77	108.13	106.88	109.91	108.84	106.92	106.77	101.01	109.6	104.01	107.74	107.08	111.55	107.16	103.99	102.73	106.49	108.3	106.97	107.27	107.13	104.39	107.24	106.52	101.13	104.66	99.333	106.45	104.46	112.32	108.89	104.4	108.02	104.54	104.35	106.13	106.21	105.54	104.37	106.04	108.48	107.39	106.4
104.66	99.125	103.75	96.346	104.69	103.79	102.17	100.55	102.23	102.61	105.54	99.764	100.41	99.816	105.65	104.56	103.16	101.51	103.06	98.042	99.842	98.163	103.61	97.696	97.743	99.543	98.677	97.324	95.133	100.48	102.24	101.73	99.397	100.87	99.31	98.792	99.76	103.52	102.62	101.18	102.95	99.468	103.54	103.13	99.672	99.806	97.303	103.97	98.736	100.48
103.57	107.54	106.61	104.77	104.36	103.09	110.56	107.1	106.38	107.2	107.29	102.49	108.92	102.83	108.25	102.75	106.07	110.3	105.27	106.86	106.2	105.22	101.37	110.82	106.92	109.94	110.55	103.1	106.5	100.28	109.05	103.92	104.81	108.36	106.2	102.96	109.12	108.1	108.15	108.5	105.43	106.9	99.764	109.23	104.27	105.94	108.06	113.83	102.94	110.14
94.261	96.145	96.292	94.764	99.104	97.735	97.222	93.028	98.057	98.879	97.598	99.392	102.43	98.194	96.5	96.003	97.162	103.38	102.69	100.17	98.397	96.639	100.34	99.253	99.605	99.468	99.859	100.62	97.104	95.771	99.968	103.31	96.09	98.744	96.726	99.029	97.601	102.15	98.179	99.917	97.89	96.704	99.017	97.513	97.056	100.13	96.43	101.79	93.523	94.393
108.35	109.1	109.1	106.49	110.46	108.81	106.92	107.12	104.73	104.77	107.54	105.68	107.45	108.29	110.55	107.61	112.17	105.65	108.4	109.84	106.25	108.54	108.47	107.66	106.6	109.36	105.91	110.09	110.25	112.84	108.3	107.41	102.23	110.96	105.8	106.64	108.24	110.73	110.07	106.1	105.1	107.61	106.45	107.8	106.97	100.79	108.4	104.31	101.17	112.08
104.96	105.94	108.96	101.16	107.2	112.13	107.63	107.91	106.35	108.87	105.84	108.79	107.73	108.47	106.58	112.07	108.89	106.79	102.77	105.92	109.63	113.43	107.21	109.76	108.46	105.63	108.22	107.18	105.12	104.81	105.09	112.57	108.24	106.43	106.61	110.13	105.45	101.7	105.95	108.09	112.21	109.37	106.84	106.48	100.34	108.14	110.59	107.03	109.17	106.17
106.57	102.79	101.79	102	104.34	103.67	104.35	102.66	109.25	105.21	100.88	96.428	103.81	99.786	100.25	101.84	104.49	97.442	106.31	101.88	102.9	105.05	103.98	100.36	101.87	102.21	102.02	99.838	103.69	101.81	101.03	100.68	105.57	105.83	101.51	100.68	101.03	104.71	102.28	102.3	102.95	101.84	103.53	104.25	104.25	101.57	105.45	97.992	100.38	102.1
109.15	106.73	104.67	108.68	103	104.67	108.71	104.95	105.81	108.14	106.8	107.68	101.98	102.68	109.61	104.51	109.73	102.58	104.9	105.55	103.22	106.96	107.19	106.47	107.63	105.37	103.02	106.23	106.43	106.19	106.56	108.98	106.89	105.91	101.57	106.26	104.6	111.37	109	104.55	109.79	107.71	104.82	106.6	103.25	104.76	105.7	106.19	105.52	105.05
105.9	104.68	112.55	108.15	111.01	112.67	105.2	109.11	111.13	110.12	110.17	103.37	113.55	110.78	108.57	110.98	109.82	110.34	106.15	108.4	106.91	107.55	106.5	106.02	109.29	106.61	106.97	113.65	108.74	107.77	111.21	107.9	106.25	108.36	108.49	108.37	108.54	105.15	102.78	108.86	106.98	109.92	111.19	108.95	108.69	105.76	109.31	105.04	110.18	107.41
110.36	106.54	102.1	107.8	108.27	105.42	108.25	109.99	106.38	107.64	105.45	102.54	102.93	106.77	107.45	110.33	104.17	106.18	109.09	108.01	106.09	109.17	104.77	101.98	103.95	106.18	104.28	104.09	108.19	101.29	103.8	108.87	104.91	104.98	106.06	105.2	107.32	105.16	107.19	103.65	101.85	106.03	108.24	106.87	103.87	108.15	108.23	106.15	103.81	103.73
105.43	105.53	105.08	104.49	101.54	108.99	107.85	108.47	105.23	105.09	106.14	109.5	106.63	106.09	106.37	103.78	108.1	108.04	109.65	105.19	105.05	108.01	104.83	104.64	110.61	111.34	105.44	108.78	105.98	103.43	107.36	112.11	106.45	106.54	108.22	106.4	109.51	108.33	105.87	107.11	105.21	112.14	106.89	104.22	108.44	105.52	105.21	106.5	108.14	103.53
110.12	109.32	107.49	110.92	108.51	109.44	109.93	107.14	106.58	112.78	104.83	106.95	106.18	110.08	111.31	106.02	109.83	110.99	112.15	112.27	111.17	103.73	108.66	106.95	105.46	107.13	111.15	105.12	111.49	104.51	105.08	105.23	108.92	108.96	112.68	113.93	108.24	111.66	112.07	113.07	110.12	110.64	107.37	107.6	109.09	110.86	109.31	112.15	108.69	111.86
99.686	100.08	103.35	103.89	99.067	101.72	101.22	98.809	99.529	102.18	102.2	104.55	97.042	99.021	97.149	99.211	101.45	100.39	98.462	101.41	95.612	98.693	103.27	98.215	99.924	98.493	97.879	102.29	98.683	100.55	97.337	99.516	101.92	101.22	99.635	101.43	96.766	104.77	100.38	99.264	98.799	99.448	105.35	99.176	94.126	101.01	101.6	103.7	101.48	100.68
98.779	93.892	96.34	99.784	98.92	98.991	96.677	94.444	99.917	102.04	99.2	96.182	100.49	97.789	98.127	95.389	98.543	93.08	99.321	96.916	98.344	97.674	102.35	91.012	99.143	101.23	99.842	97.295	99.029	97.719	97.943	100.2	94.795	101.44	99.563	98.877	94.266	96.64	94.233	100.56	97.485	95.964	97.106	96.306	101.03	94.472	96.774	100	97.604	96.161
102.6	104.16	108.06	105.4	102.87	103.05	106.78	107.71	108.21	104.15	104.33	104.05	102.11	106.5	107.69	107.69	106.86	106.24	106.26	106	105.96	108.08	106.87	105.86	104.85	106.29	112.39	105.89	106.74	105.03	106.72	105.19	105.36	102.88	103.61	105.77	104.11	107.4	109.54	108.19	105.55	104.67	102.28	103.05	105.98	103.59	108.52	105.41	103.77	107.55
112.11	113.56	108.26	110.21	110.34	108.2	110.03	109.28	106.1	110	111.09	109.62	107.68	106.11	110.06	108.34	108.74	107.79	108.49	104.72	109.52	112.84	104.76	108.99	108.08	110.43	112.24	106.64	108.13	108.65	113.24	108.17	105.61	108.9	108.8	113.32	111.73	110.34	108.34	111.83	108.65	108.07	109.95	105.69	109.9	110.06	106.13	109.61	108.34	107.31
111.12	106.93	114.3	110.41	108.31	111.02	103.27	109.8	107.39	106.34	111.99	113.67	108.55	108.82	113.14	111.16	105.3	109.06	110.22	105.1	109.79	108.99	111.45	107.46	107.21	108.88	112.51	111.34	110.56	113.1	111.61	111.92	109.33	111.06	108.92	113	109.95	109.02	111.82	110.54	112.05	110.69	109.45	105.67	108.17	110.48	111.15	109.51	113.88	110.2
107.45	107.23	108.11	106.52	111.14	109.03	107.41	108.17	106.45	111.3	102.08	105.29	110.35	107.44	109.57	109.53	109.39	108.96	111.72	108.41	106.62	104.55	109.69	112.69	109.23	108.81	108.91	109.14	106.54	108.61	107.82	113.35	105.84	112.35	108.84	109.97	109.73	106.04	110.47	108.86	104.43	103.79	110.26	108.67	109.38	106.47	108.31	106.35	108.85	109.74
108.74	106.95	109.78	107.77	111.03	108.44	107.05	102.75	113.32	105.39	107.24	109.78	108.12	110.57	106.91	104.74	107.65	104.48	111.38	110.04	110.83	107.61	109.17	105.93	109.97	108.27	108.17	109.46	108.96	107.94	109.57	108.08	112.28	104.02	109.16	106.37	109.36	108.5	112.87	107.67	110.62	107.68	107.51	109.72	106.05	108.67	106.43	108.67	111.29	109.4
104.34	102.71	104.13	105.74	103.56	109.73	111.13	104.26	104.92	108.73	103.87	107.51	107.48	103.46	101.16	107.39	104.53	103.14	105.26	102.31	107.38	107.25	103.86	106.15	105.26	105.02	106.76	103.07	100.87	103.72	104.11	104.21	102.53	104.21	103.52	106.22	107.1	108.6	109.53	106.3	103.87	100.55	102.32	105.03	104.73	103.63	101.38	107.16	104.67	107.86
106.22	111.25	110.4	106.16	113.5	111.09	106.32	107.87	108.39	107.67	109.55	110.53	107.75	103.7	110.35	106.29	109.63	109.29	105.03	107.68	108.98	110.4	108.13	108.32	112.2	109.45	108.06	115.72	107.68	105.67	107.61	107.01	108.6	110.54	107.43	111.79	107.09	108.6	109.28	107.87	109.22	106.48	106.21	111.88	112.21	106.24	111.58	107.83	106.21	109.59
106.96	105.67	107.69	108.6	108.11	108.74	106.22	110.71	106.72	114.25	113.39	108.92	105.72	109.68	109.76	108.4	106.6	108.13	108.78	109.26	108.86	108.41	113.95	108.84	106.87	111.47	108.4	108.21	110.47	107.9	108.06	104.75	107.4	109.4	108.89	111.03	104.3	104.73	110.34	108.01	107.64	108.64	105.24	106.66	108.94	105.75	106.32	112.68	111.22	109.35
107.96	104.33	102.71	108.53	109.56	105.58	105.24	109.04	108.31	103.79	104.96	104.9	106.64	106.53	100.05	107.6	103.16	99.938	109.43	103.07	102.68	102.96	105.59	108.83	105.02	106.92	105.19	103.71	107.72	103.13	106.49	107.92	106.85	99.366	107.69	103.11	108.9	103.99	106.7	102.46	102.35	106.85	110.62	105.88	108.32	99.06	102.09	109.04	106.46	107.56
106.08	110.1	104.51	110.61	104.73	110.07	110.96	103.57	106.14	104.01	102.82	105.57	105.4	102.82	105	106.8	104.73	107.74	102.7	107.29	103.27	109.37	104.36	106.81	102.4	110.51	105.62	107.55	104.56	102.14	104.96	101.95	100.61	110.62	107.79	104.99	105.13	104.39	105.74	105.53	103.67	104.3	107.47	104.42	107.57	104.91	106.17	107.43	108.98	101.58
107.77	99.958	110.88	104.49	105.41	110.47	104.86	103.7	108.69	106.52	103.4	109.33	106.35	110.49	105.77	104.02	106.61	97.978	104.6	97.344	107.58	106.32	105.66	100.76	107.68	108.12	104.63	109.94	101.87	102.79	105.01	111.44	106.71	105.14	105.62	107.89	107.24	104.45	108.85	107.31	105.71	106.44	98.721	106.68	103.14	110.89	102.6	104.89	104.9	101.94
108.44	105.53	106.57	107.52	108.73	109.26	107.17	107.21	106.55	108.33	107.24	106.55	103.9	108.4	104.19	104.55	115.95	107.18	106.29	108.36	107.66	104.27	109.22	109.13	108.16	107.37	106.61	106.88	106.61	107.11	104.89	107.6	105.9	102.26	111.22	105.71	106.32	105.33	105.7	106.73	106.78	106.2	111.44	105.62	109.07	104.51	109.82	108.02	107.37	108.89
109.21	106.28	109.95	108.48	106.07	110.72	104.69	108.62	105.4	106.01	109.51	107.54	107.29	107.92	107.55	107.38	109.38	104.92	108.37	111.23	110.18	106.43	110.31	105.07	106.36	107.74	107.01	111.47	109.95	107	109.49	106.99	106.97	109.92	110.09	105.94	106.32	109.38	107.25	108.16	107.11	108.7	108.96	109.97	110.3	105.9	106.44	110.14	108.67	107.04
106.32	106.41	106.64	109.71	106.15	104.82	105.35	102.2	105.39	101.5	105.37	102.16	105.41	110.63	98.704	103.68	106.23	106.91	104.7	108.04	100.53	102.14	107.88	105.83	104.67	108.3	109.34	106.3	105.11	107.44	104.47	109.07	100.58	105.05	108.2	102.46	105.93	103.5	107.26	105.72	109.22	105.87	108.95	102.13	102.56	108.19	106.65	108.47	104.12	110.51
105.92	104.23	99.426	101.38	105.39	109.49	105.83	105.65	110.17	108.51	104.39	107.02	109.45	108.96	108.32	107.61	108.85	104.53	103.75	103.86	105.81	108.08	103.14	110.91	107.76	108.17	107.83	104.1	107.38	103.88	104.12	106.58	103.87	107.38	106.53	103.67	108.6	104.66	101.92	108.64	107.6	106.02	105.48	104.76	108.93	105.62	109.42	105.1	107.54	104.09
104.46	110.78	107.18	103.64	104.67	101.58	103.53	104.67	104.76	103.98	102.15	102.82	106.82	105.86	102.77	105.35	108.52	105.51	105.23	105	106	96.849	103.92	105.24	106.9	108.4	109.69	106.47	107.26	104.68	104.52	104.42	105.92	110.63	103.18	108.07	110.66	103.41	106.13	105.57	104.02	104.54	104.91	106.44	106.7	106.62	107.25	109.17	105.77	107.6
103.02	104.47	105.13	107.95	103.16	106.71	105.76	108.89	102.64	105.12	105.78	99.632	104.34	104.33	104	110.81	104.42	105.19	109.14	107.99	108.62	102.36	104.76	106.12	105.2	106.06	107.45	100.15	107.01	105.56	106.5	103.32	107.61	104.51	102.47	104.47	108.22	107.99	106.13	102.91	106.76	102.75	110.31	107.42	107.38	107.71	105.1	106.5	104.37	106.3
109.96	105.89	104.4	108.05	110.93	107.6	107.15	108.55	107.97	106.4	104.88	105.27	107.31	109.68	108.51	107.94	105.18	108.31	110.11	109.27	102.7	105.43	103.6	105.72	105.98	110.49	107.32	102.99	102.94	106.91	102.22	104.85	105.5	108.59	107.61	107.71	105.63	111.14	109.63	105.93	105.39	104.21	104.36	104.27	105.87	111.64	104.71	108.43	108.63	100.84
94.508	94.573	105.71	96.691	99.836	97.61	102.35	99.088	99.542	99.115	95.632	99.122	99.535	102.73	95.705	94.671	94.733	100.5	96.913	98.901	104.24	99.035	101.11	100.09	96.588	98.394	94.13	94.381	93.456	94.904	98.138	99.303	99.974	100.37	96.168	97.561	99.016	99.308	98.104	101.92	99.705	98.109	96.515	96.553	96.204	96.891	95.392	98.276	99.052	97.749
110.67	112.87	110.75	105.29	107.92	104.85	103.52	109.02	110.97	107.22	106.43	107.95	107.86	109.8	107.63	105.65	108.66	105.24	104.18	107.69	108.27	107.58	106.79	108.77	106.23	112	104.1	110.3	106.35	108.81	102.58	106.9	106.11	103.96	103.7	106.84	110.39	106.04	108.72	108.02	109.18	111.31	105.75	107.2	113.01	106.26	104.98	102.97	111.87	105.69
110.22	106.66	104.22	105.68	104.83	102.64	102.24	101.92	105.9	105.35	103.32	107.76	99.397	104.21	107.36	104.76	107.19	109.23	104.38	101.74	102.13	100.89	103.3	104.57	103.94	105.27	107.8	107	105.46	108.17	106.09	109.46	104.49	105.66	105.72	107.66	107.46	105	108.86	103.62	108.52	107.51	105.49	107.84	109.58	106.87	104.68	105.98	107.43	107.1
103.59	109.92	107.94	106.33	109.32	108.55	105.56	103.05	104.4	105.11	103.09	106.96	105.63	104.64	102.48	109.63	106.11	108.67	104.71	106.73	105.26	109.02	107.31	110.21	102.11	103	107.26	105.54	110.42	105.92	102.27	107.05	106.03	104.39	105.46	101.08	107.72	104.66	103.29	104.87	105.37	101.28	106.39	103.42	107.31	106.68	106.21	108.21	104.63	105.72
96.931	100.46	102.2	103.17	100.4	98.932	101.51	99.338	97.793	95.364	97.622	99.412	99.108	96.592	99.672	96.258	103.52	100.37	99.57	104.53	98.73	99.178	99.835	99.904	100.89	100.29	96.857	100.87	98.398	97.137	98.557	94.525	97.502	96.681	93.767	91.994	98.451	96.343	99.908	102.04	98.406	94.605	97.982	97.438	98.439	101.55	98.314	97.853	95.674	98.997
106.93	102.84	105.42	106.84	104.76	105.88	105.08	108.64	102.17	108.23	105.94	104.73	107.42	107.64	108.17	105.86	106.77	100.06	105.28	106.06	103.03	104.17	106.18	105.61	107.78	108.27	101.34	108.02	108.55	104.19	109.81	104.23	105.39	103.68	106.57	105.87	105.85	107.55	106.7	110.49	107.06	110.52	109.46	108.33	107.7	107.67	107.98	103.73	105.51	109.65
105.13	104.17	109.72	104.14	106.78	106.63	101.94	106.8	102.67	110.03	103.79	103.11	107.12	102.47	103.88	107.35	108.1	104.27	105.66	106.91	107.46	106.92	110.03	107.1	105.33	104.91	105.7	108.27	107.3	103.39	105.94	108.54	106.43	106.49	106.56	102.92	104.82	105.07	107.68	106.18	105.88	102.88	108.74	107.13	109.02	110.51	105.9	108.69	108.48	101.25
107.73	103.79	107.25	102.88	108.48	105.71	104.35	105.57	105.82	106.85	107.78	106.63	104.29	110.86	108.67	104.72	105.1	112.07	103.41	105.68	105.41	106	106.34	106.9	107.3	106.64	110.2	103.27	102.2	106.45	109.03	106.26	100.87	104.28	104.2	102.87	107.73	106.28	104.82	104.04	105.35	105.52	106.76	105.82	104.54	98.886	105.4	102.64	104.26	104.44
99.994	97.962	103.86	100.41	99.865	99.072	95.245	103.08	98.324	100.76	99.632	103.1	96.194	99.382	100.24	96.925	99.46	97.714	100.18	97.972	99.135	97.124	103.36	96.115	100.91	95.43	95.095	102.04	95.608	96.33	100.2	98.916	100.12	96.492	100.05	97.785	96.581	102.55	102.11	99.907	97.061	102.85	95.351	103.29	97.35	97.249	98.73	100.99	102.5	100.13
106.42	109.98	109.38	108.9	99.218	111.11	105.16	102.36	105.41	104.99	107.69	106.47	111.99	106.21	111.1	107.73	106.56	104.14	108.02	112.09	102.47	104.35	102.78	104.87	102.31	106.64	103.68	103.99	106.31	106.6	103.78	107.19	106.51	102.61	108.13	107.01	109.6	102.1	103.18	105.11	103.14	101.11	105.19	107.19	106.92	111.22	106.6	103.71	102.08	110.17
106.56	106.44	109.95	106.7	107.72	112.01	110.75	107.83	108.4	106.44	108.57	105.41	105.95	110.01	106.09	107.65	112.07	108.52	108.26	110.52	108.7	108.3	104.2	109.64	107.59	109.52	111.88	103.09	102.71	107.94	111.29	107.48	107.31	105.03	110.54	112.56	107.81	104.42	104.92	108.42	106.64	108.23	107.08	105.62	114.52	108.33	108.6	102.61	109.66	110.38
96.484	97.388	96.914	98.725	98.23	99.199	101.37	96.207	95.306	95.137	99.635	98.528	96.637	99.144	97.304	98.7	97.143	94.343	99.445	100.92	92.931	99.193	98.145	96.989	95.63	95.667	96.509	97.969	101.17	100.4	92.093	90.865	96.719	100.66	101.06	101.58	101.1	96.213	97.353	96.725	98.698	97.716	99.477	101.16	98.658	98.083	97.176	98.485	94.764	95.8
106.91	111.18	109.97	104.1	106.99	110.01	108.91	109.13	107.3	109.52	108.52	109.87	107.95	109.05	108.23	106.71	107.09	105.31	107.72	107.75	107.48	104.46	112.36	107.43	106.46	104.82	106.05	104.81	101.57	106.81	105.45	107.77	107.2	105.06	109.32	108.46	108.29	106.58	105.99	103.71	106.48	108.7	113.81	109.23	106.42	104.7	108.21	104.93	107.75	105.01
112.14	113.75	114.45	108.38	108.82	111.98	113.53	112.16	112.66	112.34	108.61	113.66	111.72	107.78	111.22	111.53	115.55	111.89	109.82	107.48	106.49	109.29	108.75	107.56	111.91	110.72	111.31	113.26	110.81	114.14	110.39	115.29	110.2	113.94	112.53	110.9	106.65	111.53	115.05	114.88	113.42	106.33	110.65	111.46	116.76	108.01	106.14	112.33	112.27	109.38
106.55	104.84	105.84	105.29	107.59	104.29	106.39	104.51	105.73	110.12	105.13	102.34	106.05	107.63	106.82	107.55	109.01	102.97	107.62	103.83	106.97	105.4	108.52	108.51	107.5	106.46	105.03	106.61	105.02	104.24	108.76	106.89	107.92	104.34	109.87	109.9	105.96	106.29	104.46	107.74	105.57	103.44	108.91	109.9	107.42	103.02	112.02	106.61	107.54	108.4
105.89	106.22	107.34	104.2	105.21	104.35	106.16	106.43	105.4	106.36	104.88	109.51	104.09	104.15	110.92	108.68	106.39	109.27	102.88	108.55	106.69	104.47	106.74	111.36	106.89	105.2	108.39	104.73	103.6	101.95	109.55	105.91	107.27	112.09	106.28	109.13	107.95	106.38	108.3	106.51	110.95	106.55	107.42	107.37	102.74	107.1	105.47	104.43	107.44	108.43
104.16	108.8	107.7	110.19	107.46	111.79	111.67	105.14	104.34	106.63	110.01	106.34	104.59	110.11	106.13	107.41	104.96	101.88	103.89	107.44	111.15	107.53	106.62	106.28	110.19	108.3	108.48	111.33	102.65	105.87	106.91	109.73	107.73	109.08	105.4	108.38	104.52	109.86	109.37	106.92	107.66	105.87	104.61	109.52	113.77	109.9	111.16	108.1	111.69	104.47
99.311	102.08	97.999	100.64	99.9	93.042	98.285	95.149	97.687	99.71	95.862	104	100.21	96.129	101.01	102.24	96.447	94.567	94.079	100.46	99.082	97.725	97.462	96.1	97.22	97.906	91.283	102.67	99.115	94.697	98.046	94.746	98.308	102.32	97.917	96.596	100.41	98.97	96.507	98.15	97.581	95.793	103.89	99.115	94.902	99.895	95.685	98.772	101.34	97.901
107.94	109.64	104.54	108.91	110.24	107.27	109.45	109.87	108.65	107.64	111.16	104.39	112.12	107.72	110.18	105.74	109.83	104.19	106.41	108.5	109.99	111.74	113.38	112.59	104.53	109.12	103.93	105.94	110.15	106.02	104.91	103.21	111.65	105.34	109.28	112.81	103.84	106.79	110.92	104.65	108.63	111.81	106.44	104.33	107.5	109.77	107.7	106.28	104.1	106.06
106.29	103.22	103.46	103.67	105.31	103.41	105.92	106.91	96.33	103.2	105.86	105.73	107.35	107.74	106.98	107.95	107.65	103.94	105.64	100.93	106.26	103.97	105.07	106.05	106.02	101.65	103.03	104.39	106.44	104.81	104.51	105.28	102.51	108.27	107.02	104	105.99	106.58	104.81	105	105.31	100.67	105.78	107.84	104.15	101.71	103.37	101.68	107.18	105.59
96.12	97.951	95.715	99.495	97.88	94.786	96.26	97.752	103.18	99.318	99.504	101.47	98.355	96.517	98.599	93.692	95.087	100.22	96.172	99.754	99.729	98.738	97.205	100.14	98.107	99.152	97.122	96.113	97.36	97.717	100.09	100.09	95.064	94.321	100.24	96.697	99.117	100.96	99.176	95.648	96.415	99.551	99.914	97.359	99.161	96.602	100.96	97.435	99.183	95.492
109.19	107.2	109.33	108	102.78	108.84	111.56	108.94	111.81	104.53	108	107	110.45	106.64	113.16	105.2	108.98	113.41	109.21	103.33	106.29	106.42	108.11	110.25	107.05	108.04	111.43	101.52	110.22	105.96	110.87	105.03	110.14	106.02	109.15	106.43	105.27	106.6	108.37	106.29	106.81	106.82	107.71	111.83	104.63	109.59	108.96	108.5	105.56	107.55
101.63	100.77	97.519	98.756	101.63	100.77	96.323	101.51	101.28	102.88	100.33	103.12	103.11	96.637	104.39	98.262	101.38	98.922	100.47	103.18	101	99.689	96.256	105.1	100.78	101.11	99.921	96.795	98.744	98.156	97.723	97.98	102.09	99.815	102.8	102.18	101.45	101.87	101.27	96.047	96.746	101.86	102.22	94.181	97.923	100.49	97.234	103.77	102.37	100.6
111.04	106	107.95	111.55	104.61	106.73	105.85	105.89	103.08	109.03	103.46	108.18	106.6	103.4	103.08	103.66	105.46	103.63	103.75	105.4	106.78	104.53	108.12	103.57	102.2	103.51	108.82	108.37	106.83	104.99	101.94	107.84	104.31	107.06	105.31	107.53	101.69	104.38	102.79	107.09	105.15	104.76	108.21	103.13	106.14	102.47	105.49	106.23	102.16	107.13
110.03	105.7	107.2	108.17	109.55	107.64	110.81	105.9	106.1	109.55	103.15	105.21	112.01	104.6	108.52	107.31	105.35	109.02	108.09	107.96	111.47	110.54	107.85	111.75	110.2	105.71	109.98	105.12	106.66	106.32	105.31	105.45	106.64	105.97	108.4	108.51	109.92	108.02	102.08	106.58	110.12	108.83	105.39	106.27	105.61	107.67	110.91	111.28	108.89	109.25
107.96	103.46	111	106.03	106.73	107.69	111.36	108.07	105.75	108.06	108.15	107.89	105.66	105.48	109.88	109.7	109.13	110.97	105.12	106.43	111.48	106.58	111.55	111.88	109.91	109.46	107.73	109.12	109.89	106.73	108.66	106.44	102.6	108.01	106.5	108.57	106.16	106.69	109.88	109.33	109.88	104.95	111.11	110.11	108.53	105.79	103.93	105.46	107.32	110.56
95.81	100.26	101.23	97.097	100.13	99.14	98.776	92.717	95.521	93.438	97.896	96.022	101.68	97.081	98.754	99.92	99.777	96.884	96.154	96.475	93.398	99.779	97.25	97.678	101.08	100.32	97.213	97.051	97.454	101.77	97.281	100.14	103.47	98.84	97.8	100.74	95.714	94.398	96.445	93.921	98.151	102.98	100	96.574	97.86	98.585	102.99	95.36	96.612	97.637
104.77	106.26	107.22	106.11	106.84	101.32	104.54	103.1	105.47	105.87	99.825	103.19	107.24	106.68	102.4	101.79	104.21	101.72	105.54	102.48	110.48	102.55	104.34	106.01	102.83	108.19	104.73	102.7	102.26	105.83	106.6	107.95	107.44	100.56	104.53	107.61	107.24	110.79	105.87	104.68	102.15	104.8	108.12	107.56	107	105.5	104.89	105.43	103.58	103.76
109.39	109.7	108.21	107.94	106.33	108.99	107.19	106.65	111.91	110.84	110.64	107.09	107.45	108.43	109.56	107.83	110.03	110.13	112.13	109.1	105.95	110.52	108.53	107.76	111.8	112.01	111.25	109.06	108.59	107.39	104.77	110.03	109.87	108.01	109.32	109.53	107.18	106.44	108.44	110.19	105.19	107.37	106.14	108.35	105.53	109.35	107.63	109.02	106.03	107.17
110.44	109.93	108.57	111.02	110.12	109.06	108.55	108.36	114.41	113.91	105.22	110.28	108.85	110.31	112.97	113.27	109.46	111.27	108.68	109.92	111.27	108.31	113.29	109.48	113.09	115.19	108.41	108.24	110.98	114.08	112.66	109.25	107.64	112.2	109.42	107.19	113.47	111.26	109.6	110.09	109.27	109.7	109.94	111.56	111.75	113.43	111.74	114.64	115.69	110.67
106.08	107.24	109.78	107.12	106.16	106.54	104.68	105.37	105.83	109.18	107.01	105.12	107.43	105.4	105.55	108.43	103.25	106.77	109.58	106.65	107.66	110.7	103.66	108.91	100.35	105.85	109.89	108.21	104.41	105.01	106.99	106.67	105.53	101.87	107.71	106.26	104.06	103.11	108.42	105.39	109.07	109.47	107.38	109.94	105.16	105	105.68	107.51	110.26	104.35
101.52	97.129	100.35	100.01	99.008	96.177	103.28	100.19	100.17	100.86	99.84	98.631	93.036	100.19	96.9	95.997	100.14	100.39	98.013	98.111	97.02	98.352	97.051	100.15	92.9	103.94	100.24	105.32	97.734	99.463	98.13	102.21	93.913	95.409	99.857	97.504	97.377	100.21	99.698	101.44	102.69	98.735	98.294	98.155	97.526	102.07	101.62	99.204	97.443	95.224
97.666	101.31	100.96	103.35	106.23	101.33	101.3	103.02	99.505	100.66	100.09	96.708	98.327	101.21	100.41	99.861	102.3	102.54	101.38	100.85	96.826	99.532	98.933	98.07	103.85	101.29	102.4	103.08	96.508	101.05	98.633	96.558	104.58	101.14	100.1	99.716	104.87	100.06	95.404	105.62	103.25	103.94	105.74	99.003	100.09	102.71	98.15	99.301	98.083	99.749
95.562	96.631	100.25	99.172	96.9	96.858	100.46	95.883	92.502	103.11	97.258	101.1	102.23	96.133	101.09	99.186	92.625	100.96	97.165	97.134	98.499	96.14	101.96	99.819	97.933	101.76	100.98	95.972	96.765	100.72	96.271	100.98	93.501	94.791	100.83	95.952	100.16	98.588	98.151	102.12	97.623	97.523	98.442	97.357	94.868	105.59	96.186	98.073	97.038	97.188
99.346	101.73	104.55	103.22	99.646	94.083	94.741	93.89	96.925	98.739	100.4	100.82	101.21	104.34	102.57	99.492	99.062	100.54	101.66	104.47	101.83	103.43	98.136	101.94	102.35	96.388	98.273	102.62	103.48	101.2	95.481	102.76	99.127	100.66	100.36	96.483	97.749	101.05	100.74	100.22	100.29	96.244	104.05	101.32	101.49	98.904	101.17	101.81	105.43	97.461
96.337	96.717	98.102	97.23	98.163	97.361	91.645	99.914	94.224	98.728	101.02	99.573	95.106	95.87	98.574	99.102	95.898	99.89	95.915	99.206	100.12	94.843	96.77	96.563	98.994	100.41	96.386	101.46	102.22	95.265	99.831	96.026	98.313	98.085	98.559	100.66	96.444	96.555	98.85	99.461	99.66	101.43	97.643	97.71	92.844	96.012	94.466	96.726	95.596	95.109
106.67	108.07	115.12	108.9	110.28	113.25	109.58	108.07	112.18	111.53	110.56	109.91	109.1	111.07	110.5	107.58	107.91	108.31	106.1	111.6	103.68	106.98	108.11	108.02	102.72	109.66	107.3	110.78	103.75	108.64	107.42	107.72	108.7	106.26	108.04	110.3	107.69	110.77	109.02	108.56	103.55	110.35	106.36	106.79	115.05	104.34	103.96	108.23	107.17	106.9
103.65	108.67	107.82	104.76	107.08	111.38	104.82	107.9	105.78	104.22	102.6	105.54	103.93	109.97	105.86	104.71	108.68	102.66	103.82	108.15	102.82	104.67	107.47	104.56	104.2	107.6	101.59	105.7	109.67	106.71	104.57	107.36	106.4	106.99	103.58	107.87	105.9	109.67	107.3	106.58	105.2	106.86	100.76	103.6	107.63	110.02	104.41	105.19	107.99	105.43
109.72	108.27	107.17	107.08	109.69	110.31	105.37	109.7	105.36	109.12	110.51	111.94	105.24	107.12	104.65	109.4	106.23	107.66	106.84	109.72	102.51	108.27	109.81	109.32	109.89	110.72	107.48	105.79	110.85	106.41	109.89	107.68	108.56	106.51	106.16	112.4	105.29	109.1	107.11	107.31	105.76	108.55	110.12	108.02	108.92	107.36	105.23	107.08	106.43	107.18
109.04	105.59	101.51	110.53	107.06	107.8	104.38	107.76	112.19	107.21	113.45	109.52	110.25	105.85	107.62	107.41	106.97	113.7	105.19	109.88	103.56	109.57	111.17	105.61	110.76	109.5	107.6	113.08	107.34	106.67	112.19	105.63	107.66	105.58	107.5	111.3	106.71	106.38	110.26	107.81	108.55	102.44	106.17	110.21	108.92	107.32	110.54	102.92	112.53	109.81
113.96	109.83	106.14	109.37	112.27	107.55	112.53	112.8	108.44	112.85	111.52	108.49	112.07	110.2	110.63	109.07	108.91	109.34	109.15	111.42	108.89	110.14	104.78	109.29	112.82	105.31	107.89	107.38	113.11	111.99	112.48	107.55	105.42	112.59	110.43	111.48	105.54	113.28	113.63	111.86	109.68	112.47	109.68	112.36	113.18	112.69	112.93	107.03	108.53	105.08
110.02	110.66	112.16	108.16	111.45	112.44	112.23	112.86	114.23	111.77	109.96	105.95	108.96	109.76	112.43	111.02	107	110.7	111.32	113.79	108.3	112.69	111.88	109.37	107.39	111.67	114.88	109.34	112.73	109.86	110.66	110.3	108.89	114.12	112.29	114.23	116.53	106.82	111.75	111.36	111.67	111.08	109.02	109.85	107.27	111.7	108.39	110.46	111.46	110.04
105.28	106.79	104.36	111.67	107.88	109.35	105.55	106.6	108.88	102.66	107.17	102.96	105.52	105.75	110.25	107.22	105.63	106.29	111.3	105.48	109.12	105.28	105.11	106.49	101.24	108.69	105.37	108.35	107.37	106.15	102.02	103.34	105.06	107.94	102.41	99.926	110.12	105.35	106.17	106.69	103.61	108.05	106.08	110.02	108.1	100.36	100.65	107.11	104.3	107.73
103.43	109.4	107.04	106.01	107.71	109.35	99.391	102.7	104.81	107.27	105.12	103.5	99.353	105.8	102.27	104.19	102.09	102.29	107.76	101.34	108.32	105.73	102.42	108.02	103.88	103.12	108.71	102.63	103.67	107.34	106.22	106.05	105.1	109.19	102.13	106.02	106.08	104.51	106.95	106.2	109.78	107.04	107.37	99.468	105.9	104.11	101.7	108.12	100.99	100.08
97.633	102.15	99.75	101.63	95.986	96.694	100.51	97.586	95.622	97.486	99.982	98.947	97.162	98.402	96.22	100.39	98.978	97.276	95.575	98.68	101.09	100.8	100.29	98.461	94.09	99.044	104.25	104.14	97.565	98.849	95.753	99.378	101.43	97.113	101.36	96.83	98.559	97.528	94	99.414	100.19	97.754	94.857	100.09	98.979	98.238	101.12	101	95.877	96.292
106.16	106.18	107.99	106.15	111.94	107.96	107.07	102.27	106.5	102.73	102.69	104.57	106.82	104.05	106.96	110.39	106.85	105.24	106.47	103.57	101.68	102.66	106.13	108.39	104.4	106.73	102.51	102.97	107.93	105.82	102.6	100.12	107.1	108.62	107.56	100.85	102.08	105.4	108.09	104.4	102.21	106.3	109.1	107.7	105.97	101.5	106.08	107.67	104.47	107.73
99.94	97.078	100.15	102.72	98.996	103.76	97.016	100.45	101.77	93.809	101.3	99.628	96.829	101.09	101.23	101.72	103.17	105.01	99.385	99.732	102.21	100.37	102.64	103.14	100.11	99.792	100.78	97.387	98.755	99.94	97.629	97.352	102.77	99.867	101.9	99.984	98.997	99.209	102.88	97.261	100.13	99.872	99.527	100.26	102.59	105.7	104.05	102.25	98.83	98.575
106.75	102.42	106.23	106.04	103.43	107.1	104.25	104.12	106.33	107.39	103.83	104.95	103.01	105.87	103.37	102.78	103.72	106.03	108.02	108.29	109.9	105.72	107.63	99.148	106.65	102.73	110.45	107.49	107.58	108.28	107.73	106.86	105.25	110.59	101.68	105.11	104.66	107.77	105.67	105.74	109.31	103.59	107.62	103.16	105.61	105.45	106.27	107.11	103.9	104.96
102.61	107.31	105.14	105.52	105.65	105.75	105.14	112.29	102.94	103.91	106.22	105.34	102.34	105.28	106.22	105.9	106.06	103.38	106.39	105.85	107.47	105.75	107.65	109.58	106.22	105.86	111.69	108.7	106.46	105.03	104.26	108.22	106.6	106.31	105.7	104.94	102.57	101.74	107.74	107	106.07	109.03	107.72	105.65	107.29	105.97	106.3	106.42	106.91	108.26
103.69	110.2	105.85	105.19	111.67	103.18	106.5	102.41	106.51	110.91	106.37	105.74	111.35	107.9	105.46	105.28	103.84	102.24	107.89	101.64	104.84	100.7	108.91	107.57	104.61	108	110.43	108.55	108.18	104.64	106.43	103.3	102.41	108.72	109.34	108.66	103.5	106.44	104.68	106.78	108.13	105.55	109.16	107.37	104.22	109.74	103.3	100.63	104.57	107.65
107.76	111.82	110.96	107.87	111.11	111.3	109.48	113.01	112.79	112.19	111.95	112.18	113.06	114.03	111.71	111.53	108.93	108.26	116.97	105.05	110.27	112.58	111.35	108.79	115.29	112.53	110.51	109.03	113.25	115.73	106.88	109.05	112.58	109.14	109.48	107.42	106.49	110.45	110.32	109.96	109.01	104.81	109.44	110.1	114.48	114.5	109.7	106.76	111.86	104.46
104.17	104.98	110.48	105.4	111.16	106.89	106.14	107.87	106.79	108.44	106.62	108.26	104.34	104.8	103.02	107.16	101.82	104.87	105.89	106.76	105.17	106.58	104.9	107.81	104.61	108.6	105.61	105.33	104.96	105.77	105.33	104.56	106.6	106.65	107.1	102.66	106.47	108.32	104.38	106.51	105.03	107.97	106.71	106.1	101.98	105.16	104.31	103.39	101.9	108.27
108.35	108.47	107.27	108.86	105.91	107.71	110.15	108.54	105.74	102.64	108.87	108.36	109.61	111.56	111.67	108.05	110.19	106.46	106.05	103.5	111.62	108.17	108.37	107.55	112.11	110.84	106.95	108.59	109.35	108.43	111.98	108.23	112.05	108.98	111.88	106.95	110.08	110.94	109.55	109.51	111.23	109.03	108.6	107.67	108	107.17	103.72	107.02	105.9	106.79
108.83	107.49	102.65	105.71	104.34	106.97	107.7	107.2	107.26	108.89	107.49	104.17	110.26	106.31	103.44	105.1	106.77	108.74	105.32	105.72	104.77	105.1	102.76	105.69	105.44	108.21	108.48	111.05	103.95	106.35	105.6	103.72	107.29	103.68	109.47	103.76	106.73	105.36	102.88	101.11	107.67	101.62	108.82	107.29	106.81	107.45	104.18	104.58	102.01	104.68
112.1	107.98	105.49	102.82	104.81	109.49	102.23	109.69	108.63	105.9	106.35	109.18	106.73	106.22	111.71	102.88	105.92	105.76	105.71	107.22	105.64	106.88	106.49	108.86	102.03	108.97	105.43	103.16	111.07	105.62	107.51	106.71	106.24	106.87	106.01	107.69	107.54	109.18	106.36	105.27	103.46	103.39	108.38	107.65	103.67	111.25	107.33	103.96	103.2	107.58
110.45	110.19	108.9	108.22	105.42	110.59	107.92	106.71	106.73	110.74	106.4	110.7	106.25	107.22	110.11	106.57	108.94	106.96	105.47	107.66	108.16	109	111.36	109.11	109.14	110.46	106.98	109.15	105.29	110.1	105.01	116.14	107.7	105.58	110.42	110.66	108.06	108.51	107.88	109.96	112.34	103.93	111.87	107.17	109.51	109.95	110.03	107.61	107.38	106.91
108.08	106.38	109.37	107.17	108.16	101.01	102.4	108.18	108.09	104.26	109.78	107.5	102.84	109.85	106.39	107.37	105	104.05	106.71	107.34	109.59	107.69	106.64	102.86	106.77	111.58	103.19	106.84	108.41	107.76	106.09	106.22	108.04	106.16	107.79	110.1	105.55	106.04	107.59	105.61	105.17	109.32	105.69	109.17	107.08	105.97	105.74	109.72	109.95	103.78
104.88	106.51	106.57	112.48	106.72	112.16	109.85	103.05	110.03	109.48	108.47	107.01	107.67	105.03	108.16	108.32	102.56	107.56	109.83	105.46	103.31	107.05	108.11	108.96	108.82	104.61	113.15	110.03	112.91	111.75	111.23	109.88	108.08	113.3	106.41	110.69	110.16	110.34	110.65	111.33	109.9	107.46	107.86	108.38	109.75	108.12	111.35	109.54	114.46	106.7
96.697	94.478	97.468	94.874	95.504	94.026	94.005	98.716	96.342	102.41	98.586	96.053	97.913	95.455	97.748	98.722	96.301	94.097	98.272	100.15	95.168	99.577	97.761	100.76	96.266	102.36	93.919	98.567	98.641	97.778	96.844	100.44	98.067	97.092	100.5	98.752	95.023	99.012	96.492	98.121	94.999	99.408	98.762	101.15	97.524	97.861	99.676	96.419	98.548	95.422
100.11	105.7	105.9	108.13	107.14	107.92	110.52	102.29	105.56	104.63	104.99	105.62	109.22	106.36	108.73	105.56	104.59	110.55	99.759	104.33	107.82	107.61	103.69	107.49	108.98	104.02	106.78	107.62	102.2	106.56	108.9	110.54	108.99	106.31	105.69	107.52	106.92	100.6	102.94	104.82	102.94	104.82	104.24	108.68	107.7	103.88	107.11	99.995	110.75	106.43
105.63	106.91	109.34	105.84	100.87	111.13	107.96	105.26	104.98	108.67	106.56	105.35	109.74	113.19	111.28	106.9	109.43	105.2	108.47	110.1	109.46	104.16	104.23	111.39	107.83	109.46	104.58	109.35	109.33	110.17	110.08	107.79	107.9	109.63	106.92	106.03	110.19	110.96	108.46	108.2	106.39	110.45	107.74	109.29	107.97	108.52	108.15	107.57	109.6	105.5
104.48	99.749	109.84	99.729	102.38	107.9	103.8	104.3	104.7	104.41	106.8	105.22	107.19	105.57	106.41	107.76	104.71	100.88	106.59	104.42	103.96	106.1	104.07	108.85	106.54	103.88	100.61	103.9	104.41	100.47	107.58	103.3	106.81	102.2	103.94	105.52	101.7	105.17	106.73	105.03	102.08	100.95	109.33	104.61	106.04	107.64	105.34	108.79	101.37	101.85
104.65	102.36	103.8	105.36	98.623	106.83	105.74	103.79	101.74	106.64	103.63	107.37	109.04	106.97	104.62	103.79	105.26	106.83	106.49	105.07	106.82	103.82	108.12	101.38	105.14	105.4	104.61	107.61	110.34	104.8	106.47	104.72	106.83	101.79	105.15	104.81	110.7	103.11	108.64	106.35	105.08	103.67	105.93	104.99	106.67	106.43	106.69	105.7	105.01	107.84
101.11	107.74	105.25	104.18	104.29	104.77	105.83	102.28	111.21	103.27	106.42	105.72	107.69	105.58	107.37	107.38	108.29	103.24	107.27	103.3	105.08	108.39	108.39	104.07	107.83	104.31	105.4	105.9	106.63	103.91	103.32	103.57	105.06	107.55	107.83	110.08	108.33	101.62	110.42	101.59	102.47	108.03	106.5	105.84	107.14	106.23	110.52	100.88	104.96	107.39
103.6	106.5	101.15	111.33	108.27	102.59	105.8	107.47	104.77	103.26	104.73	105.61	106.59	107.53	105.72	107.37	102.56	109.38	107.44	104.99	108.16	107.25	100.59	108.59	104.77	105.89	112.34	103.27	106.61	105.48	107.73	107.68	105.9	104.54	104.25	104.41	109.11	105.15	107.1	104.82	109.36	105.84	111.98	102.58	105	106.99	107.34	109.2	101.75	104.82
109.44	111.56	107.57	107.65	108.76	103.83	103.27	104.85	112.39	108.82	108.95	110.87	103.36	101.43	109.71	106.46	107.46	106.39	110.07	108.26	106.46	108.64	105.53	113.36	105.37	109.42	109.2	110.06	110.77	108.9	106.79	110.45	104.27	106.76	109.71	106.49	111.81	107.58	108.09	106.11	110.21	107.18	108.65	112.67	106.4	105.71	108.54	105.55	110.64	107.09
108.12	105.75	108.46	111.51	107.18	100.82	111.51	109.87	109.33	113.34	108.14	110.04	109.97	108.39	111.84	109.59	110.75	106.52	111.54	106.55	112.2	105.76	105.78	112.27	106.25	106.27	103.47	102.7	109.26	108.16	108.43	110.52	111.58	112.56	109.66	106.97	111.61	108.39	114.8	104.82	110.62	105.58	107.37	111.73	108.87	108.36	105.02	109.83	104.93	107.51
104.04	108.14	105.56	104.86	108.55	107.13	104.04	108.17	107.99	106.52	107.69	108.01	107.72	105.3	106.94	112.6	108.68	108.84	107.98	109.06	108.39	108.91	108.18	112.29	109.46	106.81	106.1	104.95	104.12	107.88	107.27	111.22	107.03	109.98	108.09	106.33	111.71	108.3	110.22	109.5	107.62	108.61	111.91	105.17	107.22	109.32	103.51	108.44	107.12	107.07
92.152	97.671	96.717	99.499	94.705	100.39	92.477	95.589	94.898	99.698	96.778	99.44	95.302	99.336	101.69	95.095	98.482	97.729	97.371	98.481	96.849	97.77	96.359	98.875	96.487	97.889	95.659	98.981	95.615	100.93	96.172	101.43	98.866	97.609	103.62	95.249	98.262	100.49	98.331	94.37	98.336	95.929	101.58	95.312	95.93	96.885	99.097	103.29	96.917	96.997
105.73	105.36	97.854	102.99	104.3	100.34	103.96	106.41	99.889	103.99	106.21	98.854	103.92	106.84	99.727	102.96	99.969	102.74	105.69	101.69	106.68	104.3	102.51	103.88	101.53	105.39	102.91	105.44	102.72	103.75	102.78	98.442	101.97	100.35	99.512	105.27	98.164	104.42	103.05	104.85	98.143	103.69	104.84	102.47	100.22	102.24	100.35	101.15	102.36	101.16
111.42	105.33	107.47	106.96	106.02	106.73	108.16	104	106.09	106.24	107.03	108.3	104.27	106.26	105.32	106.63	104.15	104.86	102.7	105.59	104.18	103.75	102.54	110.6	105.97	103.94	111.28	108.56	104.98	107.85	109.41	111.38	107.45	102.09	107.5	107.53	110.42	104.09	106.92	102.9	108.29	109.08	105.03	107.75	104.82	107.28	106.83	107.35	106.94	104.65
113.54	110.81	107.42	106.16	107.7	111.4	109.69	105.47	112.74	112.92	105.86	112.2	107.47	111.21	109.56	106.31	110.61	106.21	105.78	107.7	106.13	103.46	109.79	105.91	108.18	105.69	112.14	106.85	108.69	104.74	104.79	107.7	110.13	109.97	110.83	106.18	107.39	106.4	108.63	106.78	109.85	109.77	108.3	103.21	110.18	111.22	113.39	107.2	112.49	108.48
104.12	107.33	105.9	107.27	105.84	107.02	106.29	103.38	103.14	109.6	108.45	102.11	109.45	106	107.64	104.61	103.86	106.84	102.4	103.52	109.08	106.23	102.88	106.15	105.38	102.67	108.42	105.95	107.05	110.17	107.33	111.42	106.73	104.29	106.98	110.64	108.91	109.27	108.62	107.03	105.66	105.75	107.55	107.14	105.3	106.39	100.11	109.35	108.55	105.23
110.22	108.7	110.22	112.99	112.29	110.95	109.35	109.68	110.14	110.34	110.88	111.91	111.92	107.18	114.78	111.28	107.89	111.12	107.14	108.33	106.58	110.74	109.83	110.67	111.59	104.16	111.83	109.25	108.3	107.12	109.12	113.74	108.36	115.87	112.33	114.66	108.38	109.78	113.19	113.33	114.84	113.7	110.21	111.48	110.07	108.25	111.23	107.53	116.52	107.57
111.92	103.7	109.05	106.68	103.42	107.39	105.8	109.25	102.53	100.58	102.71	105.87	105.27	101.78	107.17	104.66	106.94	101.27	107.67	106.58	103.78	110.59	102.85	103.69	104.3	106.03	108.02	107.28	105.65	103.98	107.6	101.55	101.19	103.75	104.82	102.89	106.39	105.91	104.5	104.29	110.64	107.42	102.59	103.33	104.79	104.9	102.06	107.9	107.96	103.07
104.45	106	102.15	104.75	107.72	107.25	106.97	110.54	103.19	105.48	107.2	105.05	105.75	103.81	106.28	103.75	107.44	108.97	107.34	104.94	106.55	108.37	108.08	105.6	109.29	104.19	107.52	105.13	113.2	109.41	106.89	102.73	108.52	107.11	104.55	103.3	108.64	98.073	106.79	108.41	105.34	106.08	104.8	107.28	106.28	110.81	105.06	104.08	110.08	106.87
103.8	107.75	107.96	111.07	106.51	105.34	100.93	101.65	106.72	105.64	104.16	106.81	100.78	99.774	105.37	108.41	100.58	110.34	104.09	105.04	102.12	104	102.28	108.06	104.67	104.18	107.73	105.66	101.47	103.87	107.52	107.39	107.04	104.57	109	110.85	105.45	105.75	113.96	106.47	105.8	105.83	104.92	108.72	108.55	110.02	105.1	107.29	103.72	108.16
106.78	103.95	110.36	105.15	101.74	103.79	109.65	112.75	108.7	111.77	103.47	106.43	105.53	103.99	104.44	107.03	105.95	102.86	105.84	103.73	109.46	105.59	102.36	103.61	107.64	106.52	107.19	104.03	97.817	105.19	106.79	105.47	108.36	106.14	105.57	107.59	103.15	109.07	105.16	106.18	108.99	107.54	105.69	104.84	102.7	110.14	105.68	106.46	105.95	101.38
104.83	98.177	101.74	97.342	102.53	98.404	98.929	101.71	98.629	103.93	97.845	98.6	97.132	99.106	97.335	100.22	101.38	93.574	102.02	98.707	101.79	97.975	96.05	101.65	96.891	96.036	99.478	97.232	100.85	99.537	100.94	96.391	96.432	99.622	95.237	101.37	102.74	101.34	102.13	94.783	101.84	100.06	100.96	100.11	102.18	98.42	99.23	98.595	94.579	103.87
108.53	111.14	104.36	104.07	103.68	108.49	109.23	107.46	105.58	109.7	107.22	104.91	105.98	106.89	104.05	101.68	107.14	104.21	104.37	110.7	104.06	105.68	104.57	105.78	107.3	105.59	104.08	101.7	107.11	108.44	108.11	108.78	108.1	111.97	109	106.47	106.18	106.15	105.84	105.28	105.9	105.23	104.41	105.32	105.08	103.72	106.66	107.89	110.06	105.99
99.931	97.471	99.507	97.581	98.13	101.82	99.873	97.887	97.852	95.22	100.04	96.698	99.534	101.13	97.943	93.976	100.67	99.567	99.823	98.156	97.005	95.743	94.069	98.506	101.19	99.069	98.736	103.22	98.313	98.378	100.25	100.31	94.281	101.36	97.746	102.17	98.277	95.377	99.925	99.38	97.676	98.622	103.57	93.805	98.456	99.638	99.707	96.281	99.576	96.511
105.97	104.79	105.32	106.81	107.2	105.26	108.98	109.24	106.83	101.64	108.4	106.01	104.66	100.99	107	105.72	104.88	106.55	104.46	105.38	105.94	105.58	102.4	108.79	105.3	104.36	106.46	105.01	105.49	113.44	106.15	104.97	104.85	107.2	106.12	103.12	104.44	103.02	107.36	102.79	106.48	109.66	113	103.91	105.92	104.96	105.11	109.18	99.321	107.98
112.95	107.88	110.74	111.14	108.28	109.37	108.24	109.5	114.54	110.05	113.13	108.67	108.66	110.61	108.47	111.71	109.02	108.36	109.99	109.28	105.08	109.11	113.24	108.52	110.05	111.1	111.12	109.95	107.41	110.25	105.99	107.37	111.86	109.15	111.43	109.35	113.9	110.78	113.34	114.21	114.36	107.7	112.68	110.11	110.53	110.19	109.92	110.73	104.83	109.64
107.21	101.79	108.01	103.52	105.38	107.9	107.26	107.42	102.12	102.84	111.88	108.82	103.57	105.03	104.82	103.27	106.9	103.84	100.82	104.82	106.76	101.39	100.79	107.01	103.42	105.37	108.11	107.95	104.14	105.98	101.08	103.64	106.66	108.29	110.17	108.45	104.52	107.33	109.6	104.04	107.58	105.42	102.77	105.29	104.38	104.93	103.1	109.4	104.89	106.4
111.57	107.13	106.81	111.43	108.46	109.44	104.69	107.38	111.16	108.98	107.73	104.25	108.53	107.02	108.44	111.01	109.8	108.7	110.17	110.32	106.15	108.12	105.82	102.25	110.57	108.17	108.97	106.47	106.73	108.99	108.97	105.31	110.26	111.99	106.9	105.45	110.31	104.05	108.44	113.05	113.02	110.54	105.69	107.51	106.4	105.04	109.66	106.36	102.98	106.84
105.68	109.86	107.7	114.34	109.3	107.14	108.98	105.85	109.26	108.72	106.16	107.76	110.21	107.32	108.59	108.3	106.72	105.12	112.62	108.7	107.27	107.68	107.14	107.12	103.9	107.29	107.2	112.73	110.83	107.8	111.85	108.48	107.36	108.32	109.42	109.8	111.04	104.7	108.98	111.14	106.48	106.02	107.73	106.85	101.84	110.37	106.14	106.62	107.85	110.85
105.91	110.39	106.32	109.99	111.04	103.84	107.7	106.7	106.79	104.11	104.84	106.21	109.65	106.25	105.71	106.4	110.84	107.06	103.58	105.26	102.44	107.64	105.08	105.65	107.63	101.22	106.16	107.9	111.62	105.65	109.35	107.94	104.8	109.25	103.82	104.79	104.15	106.43	103.65	107.84	107.07	108.99	109	106.89	104.44	107.05	104.57	111.86	102.99	102.69
105.29	103.43	107.27	103.41	105.92	102.22	102.04	106.63	105.63	104.04	102.82	106.2	107.19	105.34	108.2	104.75	104.55	104.84	101.18	105.27	107.25	107.18	103.03	108.39	104.8	102.46	110.22	103.5	103.78	105.47	105.11	103.37	102.5	108.07	105.55	107.4	108.88	103.95	101.74	106.99	102.53	105.85	107.79	104.44	108.06	109.14	105.96	103.56	103.38	104.59
99.397	103.1	102.66	98.043	97.469	98.764	103.3	102.13	97.411	99.219	102.97	97.868	97.212	101.54	98.512	100.42	102.2	104.95	99.772	99.317	99.596	101.7	100.69	97.123	98.319	104.43	100.85	102.58	100.18	99.571	100.12	96.779	105.99	100.06	100.4	101.87	98.657	97.227	97.232	102.2	101.23	106.59	101.83	100.01	97.132	98.064	101.28	103.45	101.42	96.806
107.1	100.24	103.82	97.831	98.997	99.016	100.54	100.1	99.479	98.896	97.702	104.16	101.91	100.76	100.55	99.256	103.54	98.358	102.7	98.004	102.17	101.94	102.58	100.78	98.786	101.07	100.68	100.56	101.17	99.131	99.082	99.346	101.7	102.95	102.71	99.591	100.1	100.82	102.8	98.637	100.7	104.13	102	101.15	99.921	99.254	102.43	101.62	100.41	99.508
114.82	108.32	110.09	109.71	104.64	105.88	108.09	106.85	115.2	108.61	107.88	106.68	109.72	105.42	111.06	107.97	108.56	107.43	109.97	110.37	111.76	107.16	105.78	105.65	107.28	104.59	106.25	111.08	107.61	106.22	109.02	107.98	108.05	104.23	108.98	107.18	104.77	103.76	110.07	107.46	105.25	109.58	108.14	110.84	114.68	109.7	107.93	107.74	110.06	107.85
96.914	99.469	101.66	100.16	95.467	95.866	101.01	97.884	95.625	101.5	93.771	98.601	98.688	100.61	96.868	100.89	101.65	100.85	100.22	96.78	99.086	96.179	99.883	100.11	100.52	98.733	103.73	98.316	103.92	100.56	97.951	95.423	102.15	97.418	100.37	99.794	101.53	99.675	93.114	98.369	101.1	99.419	99.673	98.958	105.06	103.19	99.217	95.788	99.239	103.72
96.459	92.603	96.191	101.4	98.494	92.808	96.339	97.069	98.544	97.569	101.72	101.07	99.751	97.394	98.173	98.048	100.16	94.411	94.759	98.018	100.08	97.325	95.94	98.386	99.629	98.709	94.848	96.413	97.354	96.315	95.508	100.59	99.019	98.178	99.353	104.48	98.395	98.313	98.892	93.648	95.244	97.577	98.654	94.965	98.92	98.935	100.74	97.959	101.97	101.33
107.39	111.02	108.13	108.65	106.02	111.66	108.63	105.61	105.84	111.15	108.95	106.14	109.19	109.05	109.16	107.99	107.03	112.94	105.55	109.62	104.89	110.94	108.15	107.64	107.48	113.98	106.29	107.82	108.59	109.59	106.94	109.84	106.53	108.85	109.23	111.26	109.07	110.45	106.37	103.57	110.39	107.21	105.44	106.39	106.27	109.38	105.92	109.25	112.98	105.51
99.468	98.12	94.647	100.38	92.856	103.15	94.025	97.303	94.533	94.225	98.865	98.227	93.397	100.57	100.77	101.59	100.56	95.431	93.933	98.938	98.2	97.177	92.776	101.55	101.48	97.81	102.24	96.958	98.333	98.206	96.98	98.935	96.071	96.638	99.2	99.749	100.01	97.227	100.02	97.201	99.392	98.682	96.754	96.416	102.31	99.39	94.599	99.551	95.746	97.8
104.9	101.85	103.27	105.14	106.51	102.15	108.11	108.14	107.12	108.15	109.56	107.41	104	103.63	110.36	105.07	104.72	108.3	106.45	103.96	108.3	107.65	106.49	105.1	102.43	108.12	103	103.03	105.01	109.42	110.7	102.95	106.01	101.21	104.41	106.66	105.74	102.48	107.28	109.79	104.78	104.89	101.72	110.79	104.5	109.37	106.92	104.87	106.54	101.51
95.696	96.479	97.92	98.693	97.985	98.635	98.026	99.827	99.913	97.982	101.97	100.44	97.519	98.532	99.638	96.981	98.898	99.898	97.397	99.644	94.189	101.58	99.418	97.981	101.81	97.658	97.246	99.686	98.123	102.99	95.491	94.094	95.845	96.375	98.027	100.14	94.138	93.934	101.58	101.05	96.147	96.289	102.84	96.927	95.874	97.395	92.882	97.897	99.257	101.52
96.189	94.328	95.549	91.739	96.298	95.883	98.316	97.869	97.528	100.62	98.487	101.07	99.292	99.479	95.208	98.237	97.992	94.231	98.413	98.494	94.584	99.197	102.59	99.14	98.433	96.393	101.1	101.13	99.83	99.858	99.401	99.697	98.397	94.11	99.21	99.115	95.743	96.504	99.957	97.529	93.681	99.525	95.263	93.774	96.826	94.498	98.63	97.566	98.364	101.46
108.46	104.52	99.068	104.6	108.78	106.11	104.66	105.28	106.82	105.34	110.45	104.28	106.03	109.12	104.07	104.78	104.87	106.56	106.55	103.08	104.73	106.53	106.64	109.19	107.19	108.38	106.23	107.53	108.41	105.86	102.73	104.53	108.01	107.7	103.04	104.85	106.12	105.69	107.76	106.66	105.09	104.5	107.33	110.99	108.37	100.55	104.08	109.78	108.46	105.77
107.26	106.93	107.49	105.38	109.54	107.8	107.94	106.74	108.57	104.32	109.55	107.63	112.09	113.26	109.92	109.55	109.21	110.7	109.29	110.09	109.6	112.93	106.78	109.85	109.35	109.25	108.09	106.99	109.53	109.25	103.58	107.4	106.8	109.64	106.25	108.04	109.48	111.43	106.97	106.27	110.53	109.98	111.32	107.36	109.99	104.92	105.75	109.98	108.54	105.8
103.98	109.11	104.71	107.85	109.03	109.82	108.45	105.8	110.25	108.84	108.92	109.44	109.4	112.91	101.84	109.98	107.61	113.21	109.29	107.68	111.93	105.5	106.43	110.35	108.16	108.63	113.86	105.93	102.99	109.97	105.05	108.87	107.55	102.36	105.31	104.2	107.91	108.75	108.54	107.22	110.07	107.61	110.04	108.16	110	107.63	109.26	107.09	109.36	105.35
102.7	105.32	101.88	103.62	106.59	105.93	103.38	110.02	108.12	106.44	107.4	105.67	104.46	104.54	104.84	107.86	112.8	108.53	104.67	109.82	109.42	102.62	104.38	109.64	105.73	104.24	111.01	106.87	108.82	109.18	107.88	105.99	105.61	109.28	108.2	104.49	105.56	105.82	105.05	108.62	105.18	105.37	104.88	106.55	108.61	101.55	103.61	105.65	105.66	111.68
103	101.46	105.2	102.01	98.876	98.813	104.84	99.18	100.52	103.25	100.16	96.692	98.293	98.574	101.57	99.115	101.6	102.89	100.11	100.92	104.43	106.99	97.369	96.994	101.63	101.77	99.015	102.52	100.04	97.68	99.316	95.065	101.53	101.97	99.964	100.9	102.4	101.46	105.6	104.39	103.09	99.911	103.46	101.63	102.33	94.958	103.26	101.05	105.48	99.938
100.31	94.216	97.081	101.18	99.905	96.713	97.856	100.85	95.05	101.86	100.33	100.04	94.454	98.083	99.047	97.403	96.061	100.81	99.164	96.329	97.225	97.778	101.21	96.746	97.267	98.049	95.004	98.53	96.556	95.594	95.896	97.609	97.198	102.69	97.898	100.87	93.095	99.747	91.935	93.669	96.665	95.137	99.815	96.037	102.34	99.646	101.15	96.188	102.46	95.922
108.12	102.73	103.29	108.63	104.5	102.76	103.97	104.99	103.01	104.92	106.02	105.23	103.63	103.42	111.89	99.33	107.86	106.31	106.5	105.8	102.33	107.91	109.89	102.85	102.9	103.45	106.43	107.06	107.14	101.76	102.79	104.08	107.99	103.97	106.83	106.16	107.11	105.36	106.56	104.37	107.12	104.79	106.13	103.38	107.75	105.97	104.42	102.3	106.17	109.15
104.24	105.79	109.36	107.15	105.63	104.33	107.76	103.22	106.97	104.8	106.23	103.87	104.89	104.97	103.33	106.91	104.38	104.19	110.3	104.29	109.09	108.08	103.72	100.58	106.05	102.67	108.81	104.8	104.25	104.76	101.13	108.45	110.89	101.2	108.57	107.45	108.17	108.14	110.58	106.09	105.3	104.85	105.06	106.29	101.98	109.02	103.57	105.73	107.62	103.36
107.12	101.59	103.69	107.5	105.7	105.04	105.02	107.91	110.47	104.68	109.33	107.19	102.83	107.22	105.87	105.79	107.57	103.8	105.63	109.09	107.71	111.95	108.73	107.9	108.71	106.59	103.09	106.08	107.85	110.77	107.39	109.33	110.13	103.2	106.43	107.27	107.6	102.69	105.68	104.85	105.01	106.74	105.92	108.77	107.59	104.13	109.57	99.138	103.58	109.38
112.6	110.63	107.2	103.36	105.28	107.4	106.97	110.3	107.49	108.71	108.68	107.3	104.83	108.71	107.46	104.59	108.36	107.41	110.19	107.86	103.21	109.91	101.45	104.66	106.38	105.09	110.68	105.58	110.87	107.97	110.35	106.44	111.28	105.41	108.52	105.2	110.61	113.56	110.24	106.72	109.25	110.33	111.46	112.3	110.44	104.1	105.54	107.88	110.31	104.92
106.68	108.04	105.06	105.37	107.99	107.35	105.85	102.48	100.68	105.32	105.06	107.06	104.81	102.13	108.03	106.54	103.49	105.69	107.48	102.54	110.59	108.11	107.23	101.79	106.44	105.17	102.13	103.35	101.26	104.19	107.2	105.38	107.23	108.85	104.02	103.05	101.74	106.27	102.41	106.87	99.03	104.87	108.7	101.12	107.33	106.47	105.41	105.56	105.05	107.27
100.56	100.32	95.083	97.622	96.089	95.359	102.44	99.346	101.02	97.401	98.887	100.12	96.984	99.546	96.964	100.18	98.09	99.185	103.82	99.67	101.81	97.52	98.563	100.84	92.857	99.127	93.354	101.01	97.567	96.385	101.9	97.233	99.169	95.274	96.747	93.966	94.349	99.08	99.287	100.73	93.853	97.613	98.944	95.945	98.623	104.13	95.581	98.08	101.08	96.186
104.49	108.54	105.35	107.31	111.88	111.41	113.59	106.44	109.01	109.77	107.01	107.92	108.46	108.17	110.33	109.29	110.95	106.1	109.48	107.17	107.77	109.91	108.67	107.86	104.32	111.08	106.12	113.65	114.73	104.56	110.74	112.15	106.76	106.28	112.22	102.49	108.35	107.83	111.1	104.64	102.77	109.95	105.51	108.41	109.44	106.48	108.85	111.76	104.74	108.3
103.99	106.14	106.41	103.99	103.01	107.13	105.97	106.09	104.77	106.02	103.45	106.22	103.04	106.16	101.12	108.05	104.93	108.98	108.09	99.813	104.54	103.23	105.14	104.72	106.79	103.78	106.05	103.84	105.13	103.53	107.32	105.35	107.09	109.5	106.38	110.02	103.98	107.36	109.9	105.82	105.2	102.96	105	103.9	107.19	108.28	104.35	107.21	106.17	106.08
91.2	95.666	102.01	92.548	99.817	96.56	95.357	93.672	102.22	100.45	103.35	92.281	97.706	97.921	93.714	96.616	97.217	96.09	99.001	97.392	100.44	99.076	99.924	96.793	100.06	100.48	96.345	96.273	96.934	102.35	97.641	101	97.699	96.67	95.831	98.836	101.49	95.219	95.434	94.562	94.884	96.933	98.012	100.94	95.12	99.754	101.69	98.245	98.617	96.798
99.467	103.18	104.42	100.69	101.9	102.05	98.59	101.53	101.23	104.34	97.887	101.52	103.24	97.412	102.2	104.59	105.79	99.801	102.98	96.89	100.15	99.742	100.54	103.51	101.49	100.44	101.42	98.768	101.79	100.33	97.828	105.03	99.616	100.7	98.32	100.31	97.935	100.26	100.92	99.654	103.09	97.839	98.486	100.03	100.81	101.55	99.927	96.687	101.7	98.32
107.87	102.22	103.29	104.55	107.76	109.26	106.65	110.49	108.12	104.61	111.16	106.96	113.18	109.63	107.88	105.86	109.11	108.34	105.59	107.6	107.98	107.52	110.59	106.47	112.89	104.54	110.79	109.72	104.85	110.5	112.24	109.64	110.01	110.82	107.8	107.25	106.76	109.31	108.92	106.58	111.27	106.66	111.95	110.4	107.35	108.36	111.7	111.34	109.44	109.83
101.2	99.327	94.977	97.904	96.254	97.008	99.378	97	103.22	96.537	94.352	98.455	96.172	97.468	100.9	101.06	98.028	100.67	102.01	96.26	98.336	99.879	97.533	96.986	96.621	97.767	99.885	94.78	96.398	101.1	97.174	94.519	96.322	98.183	97.561	96.782	102.68	94.691	101.51	97.842	95.93	96.538	98.519	97.385	94.613	101.58	99.027	97.56	95.831	94.395
104.65	102.09	105.88	107.23	105.53	105.46	111.49	104.79	99.509	106.66	104.33	113.69	105.14	106.48	101.98	105.98	96.827	106.84	110.59	109.08	109.68	104.9	106.61	104.65	103.25	108.22	108.35	108.46	104.68	102.75	110.85	101.92	107.45	103.92	105.92	108.31	109.59	105.19	101.74	105.75	104.98	103.84	104.38	102.89	106.91	106.08	107.02	102.23	107.88	106.19
98.1	98.206	102.3	99.077	101.14	102.51	99.546	100.91	98.914	100.77	99.562	102.89	96.747	103.43	98.441	99.006	100.76	102.8	102.53	100.08	102	103.47	100.2	98.518	101.22	101.14	103.29	98.331	102.97	101.14	103.16	101.35	97.565	101	98.164	104.78	99.612	102.63	101.32	96.632	98.43	98.988	99.834	101.71	98.53	102.2	99.231	102.34	98.541	95.825
102.75	97.111	103.48	102.78	101.82	101.02	106.65	101.61	99.428	99.885	97.555	104.92	98.086	100.31	103.1	106.12	94.548	98.687	101.75	95.687	103.98	99.119	97.857	100.85	102.59	101.12	100.75	106.03	99.605	101.4	99.414	100.13	102.63	100.68	98.038	103.55	103.37	100.78	96.51	103.31	98.404	97.336	102	100.82	101.38	102.27	102.78	98.282	103.94	103.8
105.73	103.63	107.94	106.59	107.49	107.21	108.47	102.8	106.89	106.72	107.45	105.32	106.76	108.42	111.95	105.3	102.44	107.66	103.2	101.2	110.04	106.94	105.28	103.26	102.55	110.09	105.76	108.43	104.5	102.87	106.39	108.66	103.94	103.59	100.04	105.49	107.14	109.89	105.35	104.89	107.56	111.52	105.02	103.81	102.39	106.27	110.74	99.599	107.06	106.33
106.89	105.86	105.42	107.04	103.38	108.5	107.04	106.57	102.08	104.09	108.42	103.22	111.97	103.6	105.67	108.26	107.48	107.79	104.72	104.46	106.27	106.47	104.87	108.79	103.96	106.46	101.35	103.77	107.81	105.5	106.51	101.68	105.02	104.09	111.17	105.03	103.86	104.57	110.1	106.56	110.97	105.17	102.64	106.43	101.29	108.62	106.41	104.86	109.01	101.9
96.216	95.22	98.364	104.32	101.62	93.416	99.968	96.072	94.546	103.66	97.111	99.423	97.436	95.568	97.1	97.879	99.313	96.857	100.19	95.607	97.12	101.74	98.677	96.798	96.624	102.54	97.808	101.09	104.05	97.18	97.311	99.907	98.625	100.55	103.65	96.598	96.045	97.475	96.711	96.426	97.301	101.65	96.991	98.825	99.006	96.418	98.815	102.38	95.357	99.615
99.967	104.18	103.81	109.91	106.66	103.42	105.32	107.32	107.63	102.59	104.89	104.62	104.76	107.08	105.24	103.62	106.9	110.92	102.34	105.3	104.93	109.39	109.88	103.83	106.32	104.72	102.79	102.4	103.77	107.15	104.88	106.55	106.99	108.89	105.4	106.46	103.33	106.06	104.25	105.83	105.12	106.83	109.24	109.65	100.98	103.46	105.34	102.4	105.8	106.76
104.44	107.65	110.01	106.29	107.14	107.16	106.04	111.1	105.9	106.04	109.74	105.87	100.2	100.04	105.66	105.61	103.33	103.29	104.1	106.44	105.03	105.94	107.04	106.98	105.33	106.4	104.97	105.53	112.76	108.21	108.47	110.16	107.01	106.95	105.84	106.6	106.47	103.26	101.94	106.47	105.54	109.06	107.12	101.73	107.37	105.78	105.72	109.37	102.96	100.12
105.06	108.16	108.04	107.09	107.66	104.51	104.3	108.39	106.57	108.07	104.14	108.15	111.12	110.25	108.58	104.11	106.37	106.2	108.79	105.24	105.99	106.27	107.2	102.62	105.81	105.02	108.19	107.13	103.95	108.73	103.07	106.78	109.04	107.57	106.57	107.24	107.98	107.54	107.82	103.06	102.68	109.55	105.68	107.19	110.31	103.76	106.22	107.74	108.09	104.59
108.06	108.71	111.17	109.84	106.46	106.44	105.07	107.17	108.49	107.34	110.43	111.23	105.18	104.08	106.23	109.52	106.81	108.53	108.76	109.74	111.61	107.9	107.31	112.21	107.03	106.88	106.58	108.66	108.44	111.24	109.74	108.8	111.6	111.43	105.94	105.39	109.47	108.59	108.87	105.13	108.24	114.08	108.57	112.76	112.39	110.2	108.34	106.13	106.16	111.63
96.934	97.625	98.509	102.28	98.756	99.162	100.47	99.595	95.679	96.168	96.714	96.536	100.89	95.842	95.53	100.32	105.34	95.297	100.47	97.755	97.601	99.571	98.047	100.22	104.17	98.175	103.64	91.848	99.745	98.264	99.388	100.3	103.18	97.519	98.461	99.503	100.99	100.96	101.32	99.619	101.68	99.224	102.21	101.37	100.15	101.9	98.847	103.98	96.237	103.32
95.598	99.807	100.12	97.941	96.807	95.976	98.341	104.29	103.09	102.67	98.636	98.416	96.838	96.869	96.754	98.719	101.13	95.714	97.04	97.573	99.269	98.935	100.43	101.03	101.32	99.132	103.99	97.814	95.2	99.036	97.03	99.579	105.96	94.937	94.572	98.412	97.304	98.754	98.758	97.254	97.886	100.57	99.78	99.976	102.17	100.02	99.226	95.749	94.281	98.048
109.47	103.78	107.45	105.86	106.78	106.05	109.71	102.57	105.54	103.5	102.36	103.07	104	103.79	108.2	110.01	104.64	106.86	106.84	109.66	103.34	105.14	103.87	106.11	103.65	109.4	111.95	105.02	108.22	105.14	108.31	109.41	107.02	102.41	106.93	107.5	105.67	107.82	106.48	104.44	108.4	105.87	103.03	100.5	104.85	106.19	106.99	106.67	108.74	106.14
110.32	108.14	109.24	113.56	112.89	109.51	113.01	113.59	111.48	109.15	103.44	112.16	109.52	108.39	113.51	105.95	115.33	107.14	111.58	110.32	106	110.92	113.15	110.32	113.67	110.21	108.52	109.01	112.7	113.95	112.39	111.07	113.37	111.31	108.95	108.5	113.56	113.09	105.36	112.25	105.83	108.83	110.78	111.33	110.38	108.8	109.71	110.87	113.8	112.82
106.92	103.89	107.49	110.18	112.97	108.19	105.68	110.6	108	111.4	106.08	110.95	107.86	107.76	102.32	107.24	109.99	105.88	106.2	107.61	110.13	111.84	111.69	111.19	109.94	108.17	110.26	117.22	105.15	106.26	109.37	109.79	108.05	109.94	106.54	105.4	106.83	106.62	112.67	109.29	111.22	108.32	111.12	105.6	107.93	102.13	109.6	105.65	112.14	107.27
107.5	109.63	108.32	109.43	112.79	109.2	110.79	109.62	113.32	111.16	112.32	110.54	106.42	108.13	112.18	111.07	111.4	107.82	114.11	106.3	110.37	105.86	112.66	112.39	111.99	107.36	109.57	114.24	107.91	108.49	115.14	114.31	108.56	112.25	107.2	110.19	113.01	109.58	107.7	108.97	110.86	111.46	108.81	105.79	110.84	105.64	111.99	112.56	110.74	111.35
103.01	101.86	102.57	108.51	106.03	105.21	105.92	106.07	98.878	100.17	106.61	103.53	105.68	105.88	108.31	103.46	105.14	104.74	106.98	107.76	103.89	104.77	101.43	110.7	103.65	103.39	105.36	105.29	102.64	108.52	102.69	106.33	102.93	105.63	100.05	106.93	103.23	103.29	105.79	106.96	105	101.17	107.28	102.35	105.4	102.98	103.18	110.68	105.45	110.53
101.28	104.5	96.722	102.71	104.28	105.33	103.58	105.17	99.793	98.562	103.49	100.6	96.46	99.571	96.03	99.584	104.05	103.35	101.44	104.46	102.08	101.43	99.241	97.065	101.19	102.48	97.404	100.6	101.03	95.869	99.982	100.33	98.78	98.758	97.971	103.95	97.537	99.084	95.171	100.02	100.15	100.83	97.512	98.299	107.03	97.035	104.13	95.869	99.575	98.102
105.07	106.14	102.9	105.5	100.31	102.74	108.08	107.37	104.59	105.71	104.47	103.82	100.11	105.09	106.75	106.66	107.77	109.2	104.2	108.6	106.13	104.24	109.75	104.97	105.72	107.69	104.4	107.99	108.23	107.37	102.8	103.5	105.2	103.65	103.17	106.32	108.72	99.863	106.24	107.92	106.55	107.03	104.77	106.68	100.4	108.48	105.2	108.5	105.01	109.83
109.18	105.67	105.48	101.66	104.75	100.87	107.36	102.92	105.04	105.02	104.82	108.14	109.03	104.99	104.74	109.94	108.67	108.64	107.94	103.83	103.9	103.41	99.08	106.33	107.26	113.25	105.99	103.98	104.42	105.99	106.16	100.51	107.55	109.52	105.37	101.96	103.83	105.13	107.39	105.76	103.35	105.8	101.22	104.46	107.78	106	107.77	105.83	103.65	106.07
101.63	107.11	108.2	104.14	103.61	106.81	108.43	109.18	102.14	107.64	103.78	104.8	109.11	108	107.8	107.97	103.13	103.71	105.99	107.05	107.55	108.53	106.31	106.69	103.94	106.63	107.39	103.4	107.08	109.92	105.35	107.48	100.07	105.91	107.07	106.58	108.57	103.24	98.587	107.09	107.6	104.83	102.97	107.11	106.65	107.38	105.06	103.09	105.48	100.32
112.75	105.22	108.08	104.11	102.35	108.56	110.74	108.1	109.24	106.46	107.64	102.6	109.54	106.44	104.11	106.91	105.66	104.43	106.4	109.45	104.99	101.98	106.39	108.23	104.49	107.63	103.7	107.51	106.55	106.96	103.15	110.23	106.84	107.01	103.74	107.19	107.38	108.93	109.36	103.96	105.78	108.68	103.64	105.73	109.46	102.15	108.04	107.62	105.59	105.79
106.8	104.87	105.58	106.4	107.51	105.01	103.18	104.34	109.46	107.15	110.34	110.23	104.96	105.17	106.75	99.693	107.8	103.52	102.69	107.26	103.14	103.76	107.51	102.53	110.64	107.63	107.68	100.6	103.08	106.6	110.53	104.6	103.7	107.23	103.39	102.34	105.85	105.18	104.79	102.74	103.99	105.59	105.61	108.53	101.74	101.6	104.31	108.53	105.88	103.68
105.41	105.29	107.88	110.98	108.27	103.93	105.87	110.11	108.68	106.26	109.02	101.05	109.58	111.49	105.19	105.76	108.61	108.83	104.51	106.52	105.63	102.56	101.69	105.67	105.09	106.64	102.41	104.1	104.08	111.36	102.63	101.41	106.82	104.82	107.1	107.91	102.87	102.49	105.1	105.26	105.42	108.02	104.96	108.96	107.81	103.96	104.96	108.62	107.02	101.67
100.74	101.16	98.052	98.922	99.118	99.922	100.1	95.837	97.845	98.317	98.279	101.01	104.28	96.579	98.689	99.028	104.02	105.45	98.961	100.14	97.584	98.292	101.43	100.61	98.381	100.22	99.668	96.151	98.899	99.619	103.32	100.54	95.353	96.732	104.31	98.361	95.552	96.29	95.079	95.605	101.54	101.77	97.548	99.822	102.28	100.24	99.653	102.59	101.49	103.51
107.04	106.45	105.02	108.83	104.22	108.17	111.49	109.01	109.8	104.66	107.37	104.4	106.84	103	105.52	106.92	105.54	109.02	108.22	109.02	107.67	107.99	107.53	107.22	109.91	109.55	106.8	103.45	111.97	109.14	106.85	107.14	114.88	107.91	100.93	106.73	109.36	105.52	105.37	111.17	108.37	109.65	108.92	109.28	107.95	108.31	108.37	107.97	105.67	110.67
103.65	104.11	109.49	106.84	101.78	109.67	107.82	103.27	106.32	102.51	107.89	106.16	109.03	108.29	101.14	110.34	105.99	105.23	107.44	104.4	99.108	103.51	109.38	102.81	108.48	105.7	100.23	104.79	101.84	105.34	105.55	105.81	110.35	105.38	108.16	103.55	109.54	101.64	105.83	106.13	106.3	104.45	106.3	104.73	104.79	107.6	105.95	108.75	104.53	106.38
106.6	106.51	104.5	105.86	109.08	105.55	107.54	108.46	104.68	106.35	103.8	104.91	103.71	109.57	109.51	108.4	101.78	105.04	107.69	106	109.42	108.82	108.99	113.48	108.35	108.61	104.77	107.9	108.32	109.23	100.8	108.36	111.54	106.19	107.28	109.72	104	108.49	105.59	105.31	107.56	109.51	109.17	108.1	108.42	103.95	102.8	109.46	111.24	109.39
101.45	100.13	98.212	101.63	97.799	96.519	105.54	103.29	104.3	99.264	98.752	101.49	102.34	101.1	95.281	102.38	97.095	102.1	103.4	95.89	98.562	98.762	98.088	102.05	98.426	103.98	100.17	101.74	99.149	96.34	99.776	101.86	100.79	102.78	106.13	100.83	100.82	101.07	102.53	99.046	99.347	99.948	98.625	102.69	100.04	102.16	100.41	102.36	94.223	98.953
104.39	105.5	102.56	104.45	110.45	105.38	101.94	101.94	106.08	104.26	109.04	107.12	105.8	103.37	108.13	102.82	105.73	101.54	106.99	107.51	102.55	109.86	103.03	103.29	106.35	104.24	108.85	108.3	109.15	100.08	104.68	101.18	104.16	106.54	106.72	109.02	111.41	107.37	106.8	105.4	101.43	108.43	102.28	104.04	109.7	107.11	102.91	105.65	102.03	99.522
108.8	109.53	104.83	108.25	105.28	108.08	107.14	108.93	110.68	113.03	112.19	107.39	105.62	108.32	104.76	107.97	105.16	107.5	109.5	107.7	104.9	109.83	109.31	111.16	112.67	108.02	106.97	109.54	106.32	111.01	107.81	107.57	109.48	110.41	108.78	107.43	107.23	109.67	111.62	108.51	105.54	110.33	109.2	110.83	104.54	107.96	105.81	107.02	108.49	109.05
113.56	107.78	106.15	107.7	108.49	106.67	105.12	107.54	112.28	109.71	107.51	107.08	115.03	108.82	107.73	107.3	108.17	110.05	104.24	107.69	107.11	113.68	110.92	110.06	109.39	112.65	105.72	110.16	108.44	108.13	109.39	110.08	106.92	107.48	110.75	110.74	107.37	112.85	108.81	104.7	108.25	108.81	106.15	109.03	108.59	112.18	104.81	115.69	111.27	108
113.45	113.94	107.74	107.45	109.76	108.05	109.68	108.93	109.01	110.3	113.45	108.28	112.32	105.98	112.66	108.92	111.88	110.22	108.5	111.75	110.45	106.26	107.38	109.45	111.8	109.31	109.71	111.41	108.89	107.2	106.58	114.15	110.19	114.34	109.38	109.33	111	112.41	109.02	115.19	110.73	112.41	111.34	110.15	112.76	110.69	111.21	108.76	111.95	109.56
97.331	101.65	100.18	100	96.9	99.195	100.36	98.231	96.891	102.2	97.933	97.611	96.15	100.45	95.973	102.23	94.384	98.809	96.574	97.837	98.493	97.876	93.514	97.951	92.604	101.29	100.94	95.487	96.249	98.343	91.51	95.969	95.408	97.233	99.233	100.43	99.155	102.12	102.74	97.053	100.24	97.535	99.449	96.324	97.763	95.133	101.88	99.65	96.01	97.582
108.43	107.32	105.81	107.84	109.39	102.4	106.84	106.37	107.64	103.17	109.27	106.42	103.39	106.79	106.94	108.04	102.8	101.91	107.78	102.22	108.38	105.42	102.03	108.71	107.91	105.48	108.14	103.45	107.63	107.27	101.53	106.79	105.3	106.96	108.83	107.5	108.24	100.29	108.35	106.08	105.23	107.2	107.74	106.47	105.79	104.14	103.29	111.76	109.98	104.34
96.599	97.846	101.33	97.047	98.223	100.1	96.14	101.47	100.78	95.239	94.759	95.341	98.958	98.299	99.078	99.042	97.691	95.493	100.39	99.535	96.797	98.425	97.535	98.28	98.686	96.412	100.63	95.738	102.18	99.054	95.557	97.134	97.313	101.6	98.751	93.809	101.22	102.74	95.396	100.89	98.548	96.522	98.717	100.48	95.888	102.88	97.03	98.108	98.394	97.309
107.34	107.4	107.88	105.97	106.36	105.94	108.03	105.93	110.63	106.87	109.11	111.04	107.66	104.96	107.37	113.1	110.53	111.43	107.66	110.99	107.56	106.98	110.51	106.5	101.6	107.94	107.37	107.12	109.6	109.33	111.41	111.87	107.81	108.81	115.15	106.43	110.56	112.32	108.66	108.09	109.04	106.34	108.43	108.09	109.07	107.93	114.24	108.64	111.58	108.92
111.44	111.6	109.57	106.32	106.61	111.03	107.23	106.63	102.59	103.46	105.73	100.6	104.17	107	107.75	104.38	102.53	101.12	103.88	103.39	102.61	105.49	105.53	107.42	106.38	104.03	105.14	104.64	105.77	107.78	104.63	103.84	103.88	110.57	107.26	110.05	110.69	106.88	102.26	104.17	103.58	106.51	110.65	104.86	107.72	101.54	106.41	106.22	105.46	107.62
106.81	106.06	104.59	106.51	107.94	106.3	103.45	104.32	102.18	105.19	111.27	100.28	103.45	101.34	107.05	103.21	102.58	106.48	105.64	103.08	103.51	106.72	105.35	108.29	110.09	108.38	106.12	103.95	102.44	107.26	105.24	106.03	102.34	107	102.1	107.11	104.38	99.974	104.08	105.9	105.73	104.06	103.82	107.6	100.93	105.02	106.25	104.41	107.79	102.73
98.394	95.426	98.253	100.36	100.34	92.866	96.012	100.22	95.868	97.006	99.711	95.176	98.532	95.285	99.942	95.724	98.919	96.845	98.205	101.64	101.61	96.668	102.51	97.705	99.721	98.573	97.295	100.3	101.57	96.379	99.587	99.997	97.369	99.26	103.2	98.645	96.361	98.847	96.271	98.44	93.585	91.599	96.296	97.906	94.858	94.035	101.7	97.264	101.47	96.81
107.6	112.91	108.52	108.58	110.1	108.48	114.41	109.78	109.13	102.6	110.74	110.9	108.99	106.84	106.89	105.03	113.57	109.36	106.29	106.99	104.15	102.49	114.03	108.64	108.82	105.76	108.44	112.4	108.52	105.52	107.95	104.52	108.33	112.67	109.94	110.56	110.29	110.92	107.19	110.31	110.61	109.28	106.05	109.93	107.71	109.72	105.63	103.23	109.33	105.75
108.86	110.73	109.42	107.2	111.12	110.39	113.65	106.49	111.28	109.02	111.8	109.37	112.88	105.73	113.28	108.62	111.48	106.23	110.16	109.12	113.09	110.32	113.85	107.64	109.63	113.02	109.93	109.81	111.39	111.64	109.51	112.08	115.3	111.79	115.88	108.13	109.23	110.28	111.33	116.05	110.22	109.43	105.93	111.56	113.14	112.4	109.85	109.25	112.67	108.96
104.92	104.37	103.46	104.42	109.96	108.74	103	104.15	103.72	104.24	105.85	107.68	104.39	105.17	110.8	105.59	108.13	110.09	103.02	104.29	106.31	108.31	107.48	104.92	104.25	105.4	110.89	106.31	105.44	105.7	104.9	109.85	102.54	102.11	104.85	103.98	108.51	106.07	105.78	106.72	106.14	111.3	108.79	99.584	103.07	108.69	104.39	106	108.77	110.24
107.09	106.87	106.75	104.25	105.41	105.08	107.22	103.26	105.51	108.44	106.57	109.56	103.03	103.83	101.46	106.38	103.45	99.968	108.76	108.71	105.43	106.85	108.68	108.48	102.79	106.38	106.42	109.14	106.83	106	103.58	106.42	104.97	103.93	108.95	103.9	103.55	108.99	111.31	103.66	107.47	105.99	101.99	101.63	105.48	106.93	107.32	105.58	110.74	100.5
97.805	97.666	99.613	98.533	93.64	95.657	94.466	99.263	97.97	97.92	98.057	103.55	95.629	98.115	98.71	94.879	99.904	101.18	100.03	98.346	99.486	99.554	98.666	102.58	97.749	105.58	96.649	100.1	99.418	101.7	97.77	103.4	99.62	102.8	94.299	99.387	102.4	101.23	99.483	94.061	99.517	102.63	105.07	97.283	97.213	95.754	102.04	99.787	100.47	97.47
111.55	102.16	103.27	104.43	110.25	110.21	103.41	108.08	109.71	110.67	104.5	107.61	105.57	108.4	104.95	101.89	106.92	104.39	107.4	104.22	102.93	109.47	104.47	106.59	108.31	106.37	106.37	100.51	104.6	107.71	102.11	102.84	107.31	105.54	110.32	110.66	104.81	110.48	102.18	108.05	102.55	108.18	105.93	108.55	101.47	102.29	108.03	106.16	104.18	112.02
107.73	108.2	108.51	109.04	108.46	107.37	102.94	105.77	107.93	103.58	105.6	108.64	104	104.19	107.38	102.56	106.75	104.65	105.81	102.89	100.89	109.57	110.45	108.16	105.94	105.87	109.9	106.25	110.17	108.34	104.87	108.34	102.49	110.13	108.71	104.71	107.46	109.29	106.8	110.82	105.07	109.06	108.22	110.64	105.35	107.74	105.7	104.85	107.11	105.1
101.38	100.76	101.58	101.85	99.822	104.39	99.022	92.762	97.542	99.677	101.11	99.499	97.008	104.99	99.151	101.57	98.092	99.31	97.448	95.999	97.777	99.982	98.359	103.19	98.183	97.942	97.065	94.989	96.107	102.04	95.017	100.66	99.393	96.473	97.623	99.823	99.986	98.4	100.46	97.34	97.868	99.461	98.225	101.34	99.302	99.232	98.223	99.498	98.766	99.791
107.66	106.52	108.73	104.98	107.65	104.22	108.07	107.31	107.65	107.44	107.95	112.51	104.47	105.09	109.27	108.48	108.9	110.05	107.47	106.07	105.42	104.93	110.57	106.06	109.42	106.15	111.42	108.81	109.21	109.2	108.89	105.67	110.04	103.48	109.33	108.32	109.13	104.31	107.74	109.7	105.26	102.72	109.69	108.17	108.63	108.58	108.37	105.09	109.2	109.63
108.34	101.6	111.08	105.8	106.45	107.26	107.46	115.66	108.63	107.36	110.11	104.66	103.73	107.2	106.12	105.78	105.85	111.99	106.39	106.08	104.38	112	109.82	106.37	103.83	106.27	105.92	111.84	101.86	106.3	110.82	107.26	104.65	104.41	103.7	106.39	104.73	110.29	109.34	105.48	102.18	106.95	106.44	108.65	109.17	108.88	110.81	106.25	107.37	105.36
111.82	114.18	104.96	105.46	100.76	109.21	106.15	110.18	109.52	108.67	110.87	107	110.51	109.33	109.57	109.42	109.5	109.51	109.72	109.42	110.27	107.28	108.58	105.92	105.79	109.42	110.12	108.23	105.85	109.53	104.22	108.79	108.86	111.15	110.74	110.52	111.38	103.13	107.48	106.98	111.37	109.41	111.34	109.41	111.67	109.5	109.07	108.38	108.24	107.89
105.05	105.92	110.44	107.25	106.36	107.05	109.39	111.55	106.56	105.5	105.82	108.59	106.36	102.79	104.42	109.44	101.57	105.2	108.08	108.77	107.26	108.44	101.67	113.33	104.87	109.25	105.07	106.86	101.08	107.25	105.08	108	106.52	107.64	109.33	107.82	109.94	106.05	105.71	102.67	104.23	104.91	108.31	103.34	105.42	107.32	105.82	104.95	107.34	104.31
95.354	98.812	103.27	100.97	99.834	97.654	100.62	99.18	96.454	96.826	90.986	98.786	98.092	98.499	94.538	95.354	99.406	99.324	95.06	102.54	95.339	96.648	98.213	100.19	98.875	100.35	96.435	96.113	99.673	99.438	97.727	95.438	98.028	97.432	96.441	97.496	96.343	96.79	100.77	100.27	95.585	98.126	100.84	99.042	101.55	95.237	94.944	98.632	95.89	96.735
104.71	105.95	104.57	104.99	105.65	100.13	104.66	110	112.48	106.21	103.34	107.47	108.79	104.8	105.86	108.89	104.07	106.4	108.1	108.82	103.82	107.89	103.88	109.21	102.55	104.73	108.03	107.24	105.41	106.65	105.31	104	103.08	104.37	105.59	103.57	106.16	107.71	106.52	109.46	106.52	105.78	106.03	101.52	103.65	103.41	107.34	106.68	103.73	107.43
105.52	108.44	110.17	109.98	109.2	107.16	107.59	111.19	107.76	107.74	106.52	109.99	111.9	107.71	103.82	112.2	109.57	108.3	107.47	109.87	112.62	107.87	104.07	110.51	108.15	106.8	109.55	108.92	109.74	107.27	112.65	110.77	108.19	110.82	104.12	107.8	107.2	108.86	107.47	104.77	107.41	107.55	103.72	106.5	110.8	108.45	111.24	108.96	107.6	109.06
100.4	105.7	102.46	89.889	98.739	101.79	97.76	102.41	101.82	104.33	101.78	98.726	103.01	102.06	98.474	97.94	94.591	98.959	99.767	97.527	100.39	101.67	104.59	103.52	101.84	98.243	100.53	101.31	100.36	97.476	105.07	101.77	97.34	101	97.806	104.6	99.09	96.203	97.754	100.05	102.69	101.73	100.95	104.44	99.993	97.691	103.63	102.53	103.72	100.21
104.64	102.1	111.19	106.57	107.26	104.64	103.78	109.11	107.38	106.27	103.59	104.1	102.58	101.77	104.16	105.05	109.05	107.14	110.22	105.26	108.21	101.99	105.33	105.75	103.76	103.77	109.74	106.93	103.22	105.81	105.02	104.94	107.8	103.79	105.68	105.89	108.59	100.77	110.23	105.91	105.63	102.2	105.11	106.76	105.58	105.29	105.7	104.74	110.66	105.79
100.21	98.988	98.56	92.509	96.623	96.142	96.833	96.986	103.08	97.729	96.807	95.114	99.832	94.195	96.169	92.449	98.249	98.517	98.715	93.683	97.286	102.69	97.503	99.877	95.985	98.121	101.98	95.529	98.864	98.265	94.093	97.608	97.188	97.483	98.168	96.739	96.43	95.292	98.056	99.072	95.34	93.35	95.963	102.08	97.349	95.029	96.036	100.27	92.847	98.698
94.56	98.434	98.645	98.984	98.391	96.72	100.14	100.12	97.368	96.714	96.518	99.086	94.013	102.37	99.376	93.968	99.141	100.98	97.623	99.869	98.218	96.706	97.201	96.553	95.122	96.389	100.9	100.83	94.6	94.339	99.327	94.822	96.412	97.979	101.12	98.949	99.249	99.634	99.538	97.217	95.583	97.177	97.62	98.101	99.015	96.96	94.567	102.62	97.796	93.818
106.35	105.59	106.81	105.09	107.87	105.3	108.6	103.89	99.694	104.97	108.66	105.65	104.98	108.16	109.32	100.35	107.23	110.71	111.37	108.91	108.52	109.53	104.37	108.01	105.69	108.1	105.22	105.31	109.14	107.35	106.43	109.61	103.84	107.31	109.31	103.28	104.96	106.19	110.4	104.36	105.71	111.29	106.52	107.65	107.67	106.72	107.31	111.56	104.41	107.3
107.22	107.05	101.88	107.81	102.31	109.49	104.24	105.69	104.44	105.78	101.95	106.01	105.01	103.52	106.95	103.7	109.63	108.49	104.34	104.71	107.17	106.96	103.79	101.3	104.63	102.57	108.99	104.61	103.85	106.7	106.48	108.15	104.99	106.91	104.19	107.19	106.17	107.92	107.16	103.73	104.57	107.04	109.16	107.53	107.02	104.45	104.03	105	108.27	106.31
108.94	105.13	110.73	105.85	101.75	107.03	113.41	106.35	110.85	111.76	103.64	103.43	110.87	104.34	106.66	104.17	102.85	103.58	106.85	104.24	109.48	109.22	102.93	103.73	108.03	107.67	111.35	104.76	106.81	110.31	107.66	106.42	102.8	108.6	108.23	107.2	110.59	103.21	107.81	104.47	105.88	107.5	107.04	105.54	109.49	107.54	107.49	107.04	108.19	106.62
104.82	105.69	104.8	110.24	103.96	104.33	106.64	107.39	103.75	107.75	110.62	112.47	109.45	110.76	110.57	107.33	108.73	108.5	110.26	102.55	103.11	110.41	109.6	110.52	109.49	112.34	108.58	107.28	109.87	107.98	108.7	109.27	109.24	105.86	108.12	104.07	105.51	103.8	108.95	108.13	108.35	109.19	107.57	109.23	106.84	106.09	102.32	113.64	108.56	102.12
102.18	106.69	105.94	105.63	105.23	104.47	108.47	101.25	101.66	106.72	104.97	104.63	106.47	106.37	101.18	108.79	104.06	105.31	104.59	109.2	99.835	104.3	103.68	105.95	100.44	105.13	104.54	104.73	109	103.74	99.375	108.15	106.37	105.89	104.63	107.41	103.06	105.56	103.12	104.14	102.26	106.62	108.05	105.92	105.04	105.81	102.21	106.69	103.95	108.25
99.13	98.796	98.598	102.39	99.359	102.39	104.38	99.839	101.56	94.487	101.27	100.41	98.72	101.41	103.79	102.25	101.76	99.431	97.831	102.05	102.66	105.17	107.2	99.665	99.806	100.57	95.075	100.95	101.06	97.121	105.71	106.22	97.898	104.7	99.606	97.003	103.29	101.2	104.03	103.98	101.37	98.41	102.87	101.6	99.757	105.8	100.46	99.705	101.29	102.43
109.58	104.53	108.85	109.54	107.74	107.24	110.46	109.4	107.54	108.38	104.01	104	103.06	112.72	107.93	110.24	106.65	107.04	106.82	109.07	104.48	106.13	107.66	106.68	108.21	106.86	107.04	110.48	111.21	106.5	109.46	107.35	109.26	107.78	107.34	110.55	108.79	107.51	110.12	104.88	109.34	111.1	106.48	106.91	108.4	109.98	105.17	104.51	112.47	106.78
107.22	106.79	109.79	103.59	106.42	108.13	109	104.84	111.78	104.83	109.24	109.65	106.71	110.91	109.65	106.16	109.18	106.44	109.71	109.73	107.02	106.11	110.1	107.14	109.36	107.97	107.87	109.56	105.93	104	112.2	108.41	108.64	107.46	107.57	110.96	108.19	109.42	110.77	108.57	110.13	108.1	112.32	107.95	111.5	109.72	108.67	105.81	106.91	109.52
106.5	105.97	107.16	107.72	103.25	110.4	103.96	108.81	107.07	109.77	111.09	106.54	106.19	102.49	108.87	105.05	105.17	104.74	105.48	105.85	106.62	106.85	105.14	107.31	106.51	109.85	108.3	109.61	103.56	111.77	103.74	104.12	106.39	108.62	110.35	105.3	103.55	110.41	103.27	108.42	108.53	105.27	109.27	106.41	107.56	106.68	106.73	105.15	105.88	106.43
103.24	100.19	97.679	102.5	106.71	101.13	100.2	101.05	101.93	104.03	101.59	99.952	105.33	102.64	100.9	107.4	104.68	102.85	101.57	102.42	102.66	103.21	100.62	101.17	102.97	105.6	102.05	100.15	103.04	108.95	100.11	102.8	101.53	102.68	101.05	101.07	100.91	100.87	100.34	99.782	99.752	100.37	104.82	103.78	102.78	101.71	102.68	104.06	107.44	107.52
98.778	95.358	93.131	101.65	97.067	98.374	101.08	99.221	94.961	93.079	99.559	101.42	98.91	96.13	95.588	98.613	102.19	96.719	99.81	96.526	95.502	99.903	98.858	100.04	98.072	99.775	95.912	96.068	96.374	95.364	100.39	99.544	98.368	94.233	94.853	101.03	100.63	101.02	101.5	99.107	97.31	95.041	101.94	98.206	96.205	94.116	98.515	96.458	96.4	96.407
109.02	109.38	107.56	110.27	109.89	111.84	112.72	106.93	104.57	114	105.48	109.1	106.88	105.1	109.46	108.87	106.41	106.52	103.7	104.4	107.64	110.94	109.78	110.31	108.8	105.2	109.6	106.1	111.95	108.23	104.76	111.34	111.98	106.63	106.09	109.69	108.67	108.37	110.73	106.39	110.8	109.3	108.33	108.4	106.08	104.69	107.72	103.56	109.12	112.27
106.34	102.2	103.01	104.43	105.85	104.5	109.55	106.41	107.72	111.03	101.34	108.3	103.47	105.5	106.27	107.82	104.75	106.27	104.67	106.33	101.52	110.97	107.5	105.84	102.93	109.62	106.33	107.65	106.82	104.84	105.07	106.52	99.417	111.87	106.33	102.78	110.91	102.18	104.73	105.47	103.53	106.68	110.39	109.08	103.25	103.13	105.81	104.3	108.98	106.58
108.53	105.19	103.54	106.63	110.14	107.13	106.46	100.58	106.41	107.56	108.15	106.22	105.09	105.26	108.33	104.13	107.39	106.16	108.8	105.56	110.3	107.44	102.74	108.16	105.94	110.54	108.18	108.86	104.67	103.24	109.54	105.82	103.29	106.77	105.36	108.24	105.08	106.67	102.96	107.46	110.45	109.69	108	103.16	107.39	107.06	104.67	108.52	103.36	105.56
104.91	109.24	99.532	101.98	104.64	106.45	103.37	104.76	103.59	109.44	106.5	106.87	102.42	104.08	108.11	103.77	106.91	103.37	104.76	103.48	106.18	106.74	106.92	107.45	105.15	108.77	104.49	105.14	104.18	104.65	109.88	107.51	109.73	103.48	100.15	111.53	104.6	104.61	103.11	104.42	107.56	108.9	105.88	112.32	104.94	104.04	103.35	106.23	102.77	107.21
98.687	100.14	100.36	102.03	105.07	96.504	103.02	99.136	104.06	104.36	96.575	97.995	100.55	100.76	99.943	98.206	95.331	101.83	98.868	102.25	98.777	98.895	103.39	101.85	99.174	98.163	101.77	103.47	101.6	100.55	100.32	99.395	102.43	97.824	96.158	101.14	100.74	92.873	100.25	106.59	102.81	102	103.08	101.62	99.089	101.29	104.9	97.39	104.44	102.86
101.23	105.78	105.75	107.2	101.64	105.02	101.1	102.88	102	104.97	101.44	101.02	102.56	104.88	103.75	103.59	100.11	108.36	101.88	102.32	104.42	106.51	103.53	101.42	105.61	97.999	104.29	100.68	102.68	103.46	103.2	98.378	102.22	100.53	102.01	107.41	102.24	100.78	104.91	102.49	103	102.81	103.31	102.27	101.78	104.37	109.55	100.39	102.82	104.3
109.09	107.09	106.44	105.82	105.79	114.03	111.85	107.37	104.8	112.31	110	105.67	109.1	105.18	107.23	106.7	111.29	113.34	107.48	110.25	109.84	107.34	110.19	108.69	105.96	103.5	108.32	114.18	107.77	106.41	108.5	106.96	114.27	109.27	105.23	104.08	107.02	110.45	106.12	112.22	108.76	107.91	103.63	106.34	104.65	104.18	109.41	109.3	106.84	104.62
107.53	106.82	108.05	107.61	106.79	104.15	110.15	110.06	110.94	109.67	106.88	108.06	108.12	112.79	110.33	106.49	104.08	105.85	111.03	109.33	108.03	108.49	110.24	110.15	105.14	108.81	107.47	111.73	106.88	108.67	105.95	107.43	107.06	105.28	110.5	108.5	106.67	111.8	107.22	109.54	109	109.34	107.11	109.27	108.77	108.38	109.08	110.28	107.84	111.39
109.48	106.19	107.64	108.66	106.76	105.05	108.08	110.44	109.63	107.23	109.38	109.42	107.33	109.93	111.28	105.47	111.92	107.7	113.4	114.15	110.2	107.61	109.32	110.02	104.2	110.91	106.45	112.53	107.94	104.23	109.97	110.71	109.26	108.88	106.11	107.3	112.81	110.38	107.57	111.05	106.75	107.22	108.59	105.33	108.06	106.84	106.96	105.71	106.79	106.61
107.77	106.91	98.703	105.24	108.01	106.36	104.63	105.34	106.45	111.8	107.98	111.65	106.09	106.3	100.75	105.14	106.93	104.6	105.65	98.797	106.8	105.34	100.36	99.901	108.54	106.03	108.65	106.23	104.98	106.66	105.74	107.58	105.27	106.4	105.32	105.48	109.74	104.41	107.98	107.2	103.98	106.15	107.29	107.59	111.13	106.85	108.42	105.19	106.96	107.86
107.89	107.91	104.64	107.38	103.86	107.32	109.35	106.72	106.64	101.97	108.06	108.81	104.62	100.1	101.6	105.31	107.44	107.16	110.53	106.73	103.75	103.61	103.05	103.73	102.32	104.69	107.37	109.61	109.67	107.57	100.66	105.25	103.21	105.2	102.33	104.36	104.66	110.25	109.09	107.76	105.26	103.79	106.4	107.91	109.78	103.41	101.53	109.54	107.51	106.58
108.46	112.12	112	107.45	112.06	109.64	109.63	111.28	107.06	113.04	109.8	107.96	109.01	111.6	109.39	106.14	104.72	113.15	107.4	108.94	109.25	111.69	111.48	113.9	108.69	111.06	107.4	106.07	111.21	109.73	112.12	112.71	109.27	114.01	107.96	110.27	110.73	113.35	109.68	108.83	112.82	106.84	111.58	111.03	112.09	112.73	108.68	113.92	105.6	115.07
105.74	108.45	104.18	106.48	105.02	103.45	105.91	106.79	109.37	103	106.29	110.72	104.09	107.02	105.1	104.6	105.7	100.91	108.07	108.33	104.92	104.53	108.42	100.05	102.87	106.68	107.18	107.09	102.67	106.51	106.72	106.62	103.54	103.89	106.26	105.72	109.25	101.61	103.12	106.8	106.41	108.3	110.21	102.65	104.03	105.09	108.32	110.28	106.09	102.25
101.79	101.79	97.701	97.91	98.758	102.54	99.305	96.39	100.98	100.21	97.814	96.63	99.377	99.577	96.246	98.73	102.65	92.968	98.188	93.987	97.113	97.087	96.009	102.02	99.168	96.375	99.893	99.308	101.71	100.17	99.28	94.185	99.593	98.176	95.696	98.353	96.761	93.724	101.33	96.91	95.387	100.19	96.187	97.743	104.36	96.579	94.019	103.39	96.484	94.216
107.98	108.62	105.72	106.33	109.68	106.74	108.87	108.97	106.64	106.5	104.58	107.09	106.67	110.71	109.76	110.05	110.46	111.37	110.43	107.33	108.78	111.95	106.52	105.34	107.05	104.8	106.62	111.78	112.57	108.72	110.14	110.74	106.49	105.49	108.88	107.51	106.88	110.97	104.43	106.81	110.29	109.48	107.82	104.78	110.14	108.43	106.46	105.07	108.21	107.31
108.68	105.65	102.04	107.54	103.16	110.25	108.72	104.39	102.63	104.6	101.74	106.22	108.63	103.66	104.83	103.53	104.71	103.43	99.153	100.61	107.89	110.98	106.97	106.85	103.22	104.23	106.79	104.43	105.61	103.11	106.82	107.62	106.62	105.87	103.16	106.87	100.99	110.32	104.13	106.16	107.52	105.21	101.05	106.03	110.59	100.07	105.59	111.01	102.23	108.64
106.32	109.04	109.9	109.33	108.94	106.06	108.8	105.62	107.66	109.25	109.02	104.25	111.46	110.34	103.03	105.22	106.94	108.54	108.6	107.88	112.01	105.71	103.97	105.76	111.08	112.03	109.9	108.71	108.79	107.71	112	106.82	109.81	108	110.7	109.14	110.33	109.29	106.47	110.32	109.56	110.04	109.72	111.5	105	107.04	108.16	106.82	106.68	108.19
104.17	106.4	102.99	103.79	107.36	104.77	108.46	107.11	106.97	107.24	108.94	107.79	107.5	104.79	104.02	104.26	105.13	102.7	101.87	103.18	107.51	105.32	103.56	110.52	105	106.06	105.52	109.46	108.33	107.21	109	109.75	109.68	104.46	106.31	104.78	103.46	105.99	105.45	109.72	105.06	106.17	107.53	106.92	103.34	104.54	104.25	106.87	102.85	99.594
104.64	105.99	111.77	104	103.94	103.54	105.87	103.55	109.28	107.36	102.29	108.38	103.05	104.65	107.49	105.6	107.39	105.92	108.47	108.65	110.57	105.71	105.24	107.27	106.27	103.84	105.14	106.88	105.43	107.8	107.14	105.53	108.17	106.25	104.08	108.25	107.76	106.95	109.43	108.14	109.92	105.49	106.04	108.63	107.89	106.07	107.74	105.74	105.68	104.61
105.29	105.96	107.45	106.63	107.51	109.56	110.14	106.95	106.87	109.16	107.94	104.22	102.88	105.39	102.23	103.44	110.45	104.18	106.06	105.79	106.94	105.99	102.65	107.36	101.77	104.34	103.05	109.73	105.45	107.78	108.41	108.78	110.2	106.91	107.41	108.92	107.72	101.22	105.75	108.35	106.07	107.31	107.23	103.49	109.13	111.2	110.93	107.41	108.24	107.43
98.515	102.55	101.51	105.78	102.58	106.41	106.2	101.34	100.47	100.07	103.03	99.893	100.27	101.35	98.799	106.19	99.411	101.04	100.4	101.74	102.35	99.744	103.41	103.12	101.24	100.22	105.17	99.293	100.5	101	99.304	98.675	98.021	102.69	99.436	101.89	97.59	105.31	105.4	99.066	101.48	103.5	103.21	103.52	99.381	99.248	102.72	100.73	105.49	102.21
109.21	108.01	105.97	109.82	111.5	107.19	103.38	102.22	107.82	102.71	109.94	108.01	108.25	105.09	105.28	105.74	106.47	106.71	107.55	107.86	108.15	109.75	112.66	108.76	104.74	106.85	108.22	107.04	107.55	107.16	106.33	108.23	108.68	104.88	106.51	100.34	109.4	112.21	105.8	103.87	112.32	109.18	111.05	110.88	104.55	106.88	108.05	104.97	104.31	104.88
105.14	109.59	105.02	108.03	104.78	110.42	106.15	109.69	102.24	105.05	101.07	108.34	106.96	105.24	101.62	108.61	106.68	104.01	105.27	103.65	109.92	106.27	104.23	108.96	102.34	106.32	110.51	104.23	104.49	102.43	105.23	101.23	103.67	106.05	106.9	105.07	102.59	108.89	104.78	106.83	104.71	106.09	110.71	98.227	107.6	105.98	104.7	108.09	105.91	106.47
107.97	106.46	111.12	111.94	108.59	109.14	108.16	109.12	105.64	108.86	106.96	106.1	99.961	102.57	105.94	107.7	105.74	107.15	106.96	110.16	107.7	101.08	104.65	103.73	102.75	111.57	108.25	105.51	106.32	107.39	110.66	107.72	104.22	105.96	105.4	107.22	102.64	103.44	107.37	107.12	102.72	105.44	108.87	107.18	105.44	107.55	108.53	102.37	103.93	107.23
110.42	110.45	106.82	112.87	105.17	106.58	109.11	108.92	105.52	111.46	107.28	106.95	106.55	109.82	106.33	110.26	108.91	112.04	106.36	107.78	109.39	109.5	107.26	108.05	108.91	110.2	107.42	107.45	106.76	109.78	110.42	110.6	108.63	106.34	109.81	109.02	107.69	112.46	107.68	107.48	104.33	106.74	111.27	107.99	110.66	106.86	111.02	107.91	106.24	106.97
94.966	92.09	101.09	96.881	99.603	94.958	92.331	96.895	96.272	97.138	94.896	95.855	97.707	96.984	96.335	97.835	95.506	96.159	95.198	96.207	98.608	100.23	98.001	95.606	98.39	96.019	101.45	93.673	96.485	96.929	98.555	94.553	101.35	98.193	98.213	98.618	99.238	101.2	102.13	102.3	98.991	96.649	100.45	95.766	98.007	98.347	100.01	103.4	95.121	95.31
105.48	108.34	106.03	104.62	100.59	105.32	107.91	106.4	107.83	105.72	104.46	106.04	103.72	108.58	105.07	104.49	103.08	104.41	108.21	110.53	106.67	105.82	104.99	105.06	107.55	106.6	101.61	109.31	100.57	105.48	104.91	105.09	108.52	108.65	102.58	108.53	104.83	105.57	108.21	108.5	105.05	101.14	105.3	106.8	106.55	104.03	105.55	102.24	102.02	104.54
109.43	109.11	104.43	108.38	104.05	109.5	109.54	108.38	111.96	108.23	110.49	107.56	109.62	104.3	111.2	106.48	109.99	111.12	104.06	106.19	110.83	101.76	107.81	110.43	110.93	105.52	109.36	104.51	107.88	107.82	109.04	106.16	111.25	112.79	108.26	104.26	104.73	107.54	105.82	111.35	105.48	106.06	103.79	110.32	110.43	104.99	102.55	105.82	106.54	107.53
110.63	104.45	110.48	104.3	102.26	107.86	105.35	107.92	107.79	107.86	110.77	108.16	105.05	103.14	108.94	108.64	107.69	111.43	109.5	107.19	106.64	103.26	111.09	105.31	110.45	110.42	105.08	105.85	107.87	101.11	108.18	111.69	112.64	104.42	109.23	108.09	109.2	110.23	105.87	107.3	106.76	103.05	111.34	110.61	106.78	105.41	109.38	107.2	108.09	106.16
107.94	107.76	101.69	107.34	101.96	103.75	110.44	107.67	104.77	105.99	104.9	105.99	107.13	104.9	104.83	105.8	102.83	109.04	104.77	103.9	104.18	110.64	104.77	106.58	107.03	102.67	111.2	102.66	105.64	107.75	105.26	105.4	105.4	104.97	103.72	106.71	103.21	102.92	105.23	108.42	106.92	103.71	106.42	105.17	109.5	105.96	102.73	107.28	106.54	107.34
107.32	103.81	106.31	105.22	104.49	107.61	106.51	102.5	108.61	108.11	106.83	104.48	106.85	106.05	102.83	103.86	103.6	105.2	111.18	104.18	104.44	108.68	108.08	105.82	109.67	110.77	108.57	103.38	107.71	105.82	106.51	106.94	106.41	105.97	105.24	106.31	104.37	103.22	103.66	105.11	105.62	105.45	112.01	105.29	110.73	110.13	104.78	108.28	105.41	103.6
109.46	110.84	105.34	107.88	110.92	106.3	110.91	110.57	105.68	110.31	109.34	107.8	109.09	111.66	106.37	108.52	113.03	107.11	107.12	107.96	107.88	108.92	107.26	108	107.52	104.98	108.71	104.77	109.82	108.61	106.09	109.78	111.77	105.32	111.21	104.1	109.11	105.94	110.32	113.3	103.94	108.89	107.61	109.98	105.28	105.38	106.51	104.87	104.26	109.66
107.19	105.5	106.72	106.63	109.13	107.36	110.43	105.14	104.04	107.85	108.56	109.26	108.24	104.95	104.78	111.59	108.96	109.64	109.55	109.02	107.08	105.75	110.09	105.15	109.14	106.34	107.23	111.07	104.92	102.76	110.13	105.32	104.77	105.47	106.02	107.56	106.79	103.91	103.5	110.01	108.2	105.03	107.76	108.42	109.42	104.95	105.7	109.57	104.48	107.79
104.53	103.85	109.74	106.6	104	105.22	105.68	107.73	110.68	104.31	105.89	107.33	105.7	102.43	108.59	109.23	110.66	106.99	101.55	103.05	101.69	101.96	103.77	100.65	104.27	110.67	105.61	104.48	105.85	108.24	106.03	107.54	107.56	103.82	108.44	108.04	105.78	104.79	111.54	106.01	107.25	104.32	103.38	104.59	107.15	104.21	105.48	106.44	106.17	103.08
108.4	104.66	109.87	106.38	107.2	111.33	108.21	105.7	108.71	107.3	109.23	106.27	109.93	110.24	109.3	108.74	108.97	107.53	106.21	115.39	109.64	106.67	111.88	107.71	108.43	110.32	104.25	108.05	107.13	111.34	106.18	105.96	109.51	106.41	109.4	105.78	112.13	111.59	110.27	104.05	110.43	109.29	107.4	107.55	104.09	110.13	111.3	109.95	108.56	107.46
98.949	97.26	99.08	101.71	100.43	95.777	98.488	97.78	99.761	104.35	98.202	97.984	102.71	99.169	99.945	97.795	100.52	101.53	98.407	98.327	101.49	101.06	103.8	100.43	98.436	99.551	101.1	105.17	102.52	99.043	103.65	97.794	100.99	101.4	100.14	99.319	101.7	105.83	99.17	105.05	98.574	99.864	98.534	96.246	94.647	101.35	102.28	97.646	102.06	102.29
110.65	107.52	107.59	106.48	106.88	110.96	108.16	105.19	112.56	107.55	107.77	107.39	107.88	111.33	110.96	112.51	107.12	108.41	114.49	106.01	105.04	108.32	106.63	110.4	108.93	111.68	103.56	109.75	113.13	102.11	106.31	108.47	106.17	110.03	107.87	107.78	113.53	106.3	110.25	110.34	108.36	108.57	111.04	109.83	106.9	108.91	106.32	106.95	106.86	106.65
108.23	105.38	103.02	109.75	101.57	106.08	107.78	104.79	106.27	103.72	108.7	109.41	101.01	106.6	105.66	110.76	106.43	103.68	106	105.13	101.93	103.68	106.88	109.7	105.83	105.34	105.36	105.88	104.86	108.29	104.69	107.11	106.42	109.73	103.22	108.65	107.71	106.6	101.74	106.19	105.82	103.04	105.01	106.63	109.29	111.41	105.16	103.21	107.11	105.99
107.79	107.85	109.82	111.17	111.55	109.83	115.48	111.58	110.01	105.76	111.52	107.95	109.88	111.91	107.94	106.21	108.38	108.14	110.86	107.47	107	109.48	108.27	108.89	104.8	109.85	110.4	105.54	107.58	111.7	109.47	110.16	107.11	107.88	111.02	108.66	110.49	109.18	108.7	111.03	106.55	105.91	109.24	106.36	107.31	109.46	109.66	111.25	109.73	111.38
104.53	109.86	111.33	104.89	110.17	109.5	107.31	106.43	109.43	107.3	107.29	105.21	110.21	112.58	107.29	106.46	112.86	110.82	109.19	113.09	110.81	107.23	105.09	109.19	110.76	106.79	109.83	107.9	109.5	109.26	112.37	104.55	111.38	106.4	107.01	111.54	107.33	109.65	109.9	108.8	104.98	109.64	106.16	108.26	114.38	104.1	107.61	107.99	107.97	110.32
106.59	103.78	103.21	110.46	105.2	105.5	106.73	107.28	101.37	107.26	100.6	99.368	104.54	105.7	106.09	101.02	111.01	106.33	103.78	104.8	107.74	100.74	103.54	104.38	102.13	104.35	105.45	106.96	105.74	111.08	104.74	99.928	101.45	101.77	105.93	107.12	102.86	107.14	106.82	108.28	103.13	107.22	108.02	108.4	107.02	104.68	107.1	105.59	105.62	102.03
106.68	107.77	111.76	106.2	110.63	108.5	103.2	104.74	105.03	110.77	107.38	108.45	103.2	109.43	106.29	102.93	109.38	103.83	104.4	107.51	109.55	105.26	110.14	107.6	109.25	110.93	105.18	105.1	108.75	110.67	107.95	106.48	109.15	107.64	104.18	109.61	107.91	109.77	105.67	106.98	109.44	110.43	105.4	107.86	113.08	109.38	107.24	107.96	105.99	106.48
97.258	99.227	99.626	93.83	99.83	97.181	102.57	101.64	96.077	99.578	98.742	98.315	99.553	102.8	99.829	102.3	98.267	97.4	101.31	100.81	96.982	101.28	96.304	96.029	102.06	98.82	100.45	92.795	97.159	104.73	99.901	99.478	98.243	100.06	98.797	92.412	100.45	98.801	99.312	100.06	99.34	96.838	99.852	94.003	98.981	96.869	96.291	95.676	101.3	99.401
107.01	109.11	108.92	105.59	109.44	106.51	112.04	107.04	106.46	106	107.69	110.27	109.26	104.96	110.14	104.01	104.94	102.27	105.42	106.23	107.86	108.8	110.58	106.82	108.1	110.85	109.21	105.39	106.95	109.7	105.78	102.43	111.47	109.42	106.92	107.22	109.63	103.19	105.65	103.74	105.65	106.08	110.4	109.73	109.73	106.14	108.6	106.05	109.24	108.56
114.59	111.06	109.57	111.09	112.58	108.52	109.67	106.71	108.78	110.19	108.19	111.11	113.91	111.55	107.77	109.83	111.51	105.73	107.47	105.12	108.77	109.04	110.62	111.48	110.74	109.48	113.32	108.33	109.11	110.36	108.68	110.64	111.77	110.58	109.84	108.37	111.12	111.76	110.42	113.74	112.4	110.97	109.65	107.09	108.7	112.43	104.56	109.4	108.6	107.14
108.07	105.6	109.1	111.79	107.71	109.63	106.16	107.49	108.13	106.05	108.31	109.18	106.6	109.86	108.01	107.99	110.93	108.37	106.23	106.69	112.04	108.08	108.97	108.66	109.59	108.51	105.55	106.64	102.95	109.52	106.86	110.42	104.53	107.5	108.97	104.91	112.72	111.59	108.12	113.26	108.62	107.5	107.68	112.33	109.44	112.26	107.21	109.65	109.07	103.44
110.27	108.9	110.77	108.91	111.1	112.64	108.84	113.26	104.46	107.59	107.8	110.28	107.65	103.49	104.36	107.84	108.56	106.86	104.57	111.27	107.5	110.54	107.12	105.46	107.4	109.29	105.52	105.12	109.84	110.33	106.9	108.19	105.84	112.84	108	110.16	106.55	106.08	106.56	104.07	107	103.11	105.2	108.77	112.79	105.63	111.54	110.12	108.32	105.38
111.49	107.3	108.12	106.33	105.93	108.32	106.31	111.43	110.43	109.19	104.43	103.89	105.49	102.91	106.16	106.65	105.51	101.91	106.98	106.88	105.61	106.67	105.23	107.73	107.88	106.03	104.43	104.23	101.9	109.03	101.99	104.43	108.21	105.12	101.58	102.2	103.53	105.67	107.55	106.61	104.43	106.22	101.01	108.44	103.34	105.58	103.85	106.26	106.08	104.5
98.678	98.943	99.226	90.864	99.17	98.145	96.958	100.24	95.678	96.7	98.8	98.694	95.62	99.94	97.388	100.01	98.819	101.74	98.272	97.932	95.091	99.862	96.167	100.56	98.186	97.168	95.831	96.151	99.044	99.251	97.028	95.162	96.027	95.786	97.383	101.35	98.722	92.423	99.497	96.63	97.902	97.928	92.796	99.959	96.918	99.275	97.638	97.773	92.308	93.358
98.865	91.061	100.64	96.339	96.497	92.894	94.27	97.903	99.206	105.11	98.732	95.228	96.31	94.693	96.257	96.488	96.783	96.622	97.63	102.37	100.5	99.477	97.468	99.441	96.084	100.23	97.355	97.611	95.356	97.739	97.513	97.492	96.337	97.274	98.033	97.321	97.649	96.28	98.9	95.456	95.252	103.45	97.142	98.865	102.39	98.573	95.778	95.205	95.083	99.943
111.28	107.08	105.99	105.07	107.52	112.02	109.67	109.24	114.88	107.11	108.45	106.66	105.73	107.64	106.91	104.65	108.12	106.48	111.48	108.87	109.24	109.37	107.76	113.42	105.44	111.73	110.72	110.84	111.28	104.78	107.76	107.6	107.73	107.42	107.22	104.66	105.36	105.79	113.62	108.86	110.83	104.95	105.51	109.14	107.24	108	109.02	107.8	107.64	104.07
107.12	106.02	106.79	109.66	106.5	114.58	105.38	107.68	110.1	112.98	108.43	104.79	111.59	110.19	106.46	109.05	103.06	107.66	112.8	105.09	106.45	109.36	107.97	103.96	111.51	110.82	105.39	102.83	108.84	110.67	111.93	109.13	109.54	107.6	105.76	108.77	107.57	112.95	105.48	106.11	110.52	109.5	109.69	110.95	107.2	106.6	112.69	108.41	109.2	109.9
104.01	105.75	107.04	102.54	106.26	107.09	103.65	106	108.1	104.84	109.44	106.26	107.89	107.43	103.43	104.07	102	103.77	106.08	104.23	111.62	105.05	104.97	103.15	104.45	103.07	106.76	104.46	109.13	105.56	103.99	107.29	104.63	104.29	103.44	104.92	100.35	106.02	104.72	106.15	103.48	107.04	104.73	104.63	103.55	105.84	106.75	104.26	105.11	103.99
108.6	107.3	110.72	109.17	106.54	109.96	110.99	110.05	109.19	110.25	107.86	107.1	105.91	106.94	109.17	107.3	109.58	109.96	107.9	103.87	112.46	110.52	109.45	107.56	103.41	108.03	107.7	108.91	110.16	103.78	108.57	107.39	109.88	103.68	106.4	111.45	109.58	108.78	106.97	107.84	103.73	104.12	103.34	107.69	106.69	107.72	112.97	107.66	109.1	103.37
106.79	105.24	108.32	109.28	106.9	105.15	106.87	108.07	108	109.83	106.31	111.01	108.83	104.84	108.07	102.77	101.17	110.7	108.64	109.82	103.91	109.82	110.67	102.64	106.26	109.41	105.25	106.42	104.29	107.25	111.13	102.98	103.86	107.88	104.34	107.5	106.06	109.53	103.69	109.73	110.86	105.11	103.92	106.85	106.05	105.91	106.42	111.84	105.91	104.53
98.873	101.46	96.223	93.757	99.06	94.819	99.145	95.804	96.185	101.45	102.34	102.74	101.17	96.659	98.304	96.328	98.323	100.24	96.931	99.002	97.463	100.1	97.382	94.409	98.038	97.247	94.021	102.98	99.157	95.377	101.17	93.65	100.73	100.37	98.448	96.883	98.301	96.933	95.681	96.191	96.88	94.13	96.777	94.911	98.522	103.09	98.456	91.858	94.065	93.542
104.41	101.75	108	106.97	109.64	108.7	104.82	110.27	111.37	108.29	112.68	107.41	108.13	108.85	110.7	107.86	108.97	106.5	107.26	109.8	111.64	109.28	105.95	110.8	112.05	113.09	106.65	106.92	111.38	106.15	111.3	110.95	111.76	108.51	106.07	104.73	107.42	112.16	109.65	109.02	111.92	110.4	112.59	108	108.5	103.22	112.55	111.67	108.22	106.74
101.67	96.558	98.364	100.32	99.826	95.847	93.704	101.33	95.811	102.41	99.395	101.76	95.569	100.55	100.9	101.6	97.603	100.06	98.191	103.79	95.637	102.15	100.87	99.731	98.137	98.934	91.765	99.628	95.405	92.808	95.034	97.626	99.421	95.532	98.405	98.293	106.82	101.96	96.933	98.381	99.551	101.22	99.563	93.48	104.53	97.701	99.32	99.387	98.955	97.618
103.63	102.2	111.39	108.24	110.6	110.09	107.97	110.67	102.82	108.38	108.12	108.59	107.15	109.8	109.51	113.51	108.84	106.07	105.48	108.29	105.41	108.19	111.13	105.9	107.95	106.1	103.21	110.6	110.17	100.9	111.22	109.83	112.08	105.09	112.77	109.57	105.06	105.05	109.3	110.17	105.56	107.47	108.04	107.69	110.99	107.48	110.39	107.5	104.51	107.28
99.177	98.751	98.145	94.995	100.97	97.349	102.11	96.651	101.2	93.912	93.832	97.049	95.881	94.856	97.714	96.296	93.54	98.941	94.142	99.083	98.512	97.249	94.782	99.859	97.609	95.675	97.214	96.518	93.48	105.18	99.373	97.266	97.176	99.486	97.29	99.846	98.638	98.656	95.492	98.73	96.69	105.71	94.176	93.273	94.951	97.699	99.874	98.406	97.305	99.635
106.27	104.23	106.68	109.38	102.12	104.32	108.47	104.29	105.8	106.41	106.18	106.38	108.2	112.44	105.74	112.22	107.9	98.997	103.71	106.68	107.33	98.112	102.43	102.41	108.33	108.87	105.49	110.05	104.46	106.42	104.68	101.42	105.54	105.31	105.43	105.61	108.96	109.56	107.87	106.49	103.26	105.3	107.42	105.32	110.03	109.45	106.24	108.77	105.41	104.37
108.83	108.91	106.37	102.71	104.87	103.56	109.05	109.34	105.06	103.06	105.7	102.7	100.88	105.53	103.99	105.56	104.42	106.54	105.22	101.4	108.91	105.41	106.24	107.16	108.18	104.91	108.74	108.14	105.07	105.57	102.68	104.76	102.35	104.85	106.68	103.09	104.77	105.78	106.9	108.73	105.37	109.51	108.44	108.19	104.33	104.67	106.76	103.68	106.05	101.53
107.76	108.5	103.66	104.38	109.22	109.69	104.02	108.96	104.86	104.36	106.21	99.693	105.3	109.14	110.55	103.6	106.99	101.83	108.39	108.65	107.17	106.28	108.57	106.3	109.23	107.9	100.25	104.55	101.91	104.66	104.92	108.62	104.46	107.19	107.8	100.78	101.89	107.48	109.77	106.47	107.54	107.37	102.01	100.47	106.27	105.71	107.01	108.83	102.46	102.94
105.99	100.91	104.38	107.13	104.5	106.88	104.38	113.09	104.41	102.62	108.44	106.97	104.15	103.34	109.51	110.05	107.78	106.44	100.3	104.98	105.6	103.83	108.86	108.82	104	102.48	109.88	106.09	107.51	104.94	105.16	106.09	102.74	102.54	104	108.19	104.04	107.52	102.06	103.87	100.94	103.43	101.67	105.87	106.15	105.95	106.2	104.21	100.6	98.619
105.8	105.55	108.32	110.19	104.49	108.34	101.57	107.27	109.1	107.93	106.76	112.56	102.71	108.87	104.16	108.27	108.49	108.42	109.39	104.56	106.77	107.07	105.97	103.16	100.44	104.6	104.13	106.84	106.45	107.87	109.41	104.19	105.91	107.66	106.17	105.97	105.09	105.25	106.06	104.61	108.69	103.15	104.93	102.74	104.64	103.9	106.33	111.5	103.11	102.9
109.39	106.95	107.96	108.06	107.41	110.5	107.33	108.5	108.66	105.92	106.82	105.09	107.9	105.18	109.9	111.5	106.43	107.54	108.67	107.7	107.77	106.14	109	107.59	108.71	108.12	106.98	100.52	107.25	106.89	107.42	103.73	108.65	104.24	107.91	107.13	109.81	107.12	107.62	106.02	106.95	108.65	108.2	108.36	103.62	111.14	108.02	108.09	108.04	107.85
108.93	112.67	107.06	104.77	105.8	106.25	106.52	106.37	106.23	105.14	105.59	106.89	106.18	104.77	110.7	105.23	106.57	105.56	108.87	105.38	108.33	101.71	102.73	104.99	103.79	107.49	109.4	108.12	107.87	104.28	107.25	108.23	109.17	104.32	104.15	106.36	103.94	109.52	110.47	99.388	105.35	109.02	107.88	110.52	111.04	108.71	108.97	106.01	107.22	111.57
103.48	104.44	103.32	108.03	104.3	103.76	104.54	107.89	101.78	106.93	104.85	106.3	103.33	102.55	104.23	108.35	106.61	106.65	101.81	101.28	104.87	103.99	101.4	101.87	108.45	109.4	107.22	104.87	105.36	102.98	104.44	105.38	109.29	103.33	108.84	103.76	104.96	108.46	107.12	103.39	106.68	104.32	108.06	106.16	107.22	106.65	107.32	104.25	101.88	105.95
109.5	110.83	111.62	106.69	106.41	108.2	107.35	110.53	107.28	109.74	106.49	104.57	107.85	107.96	106.05	110.17	110.28	107.11	103.56	110.33	105.33	108.84	106.82	110.63	107.48	106.05	108.68	107.22	104.53	107.18	107.28	104.28	109.74	105.15	111.05	109.03	106.64	105.53	109.87	107.7	103.87	108.32	109.21	103.34	107.66	108.71	107.93	102.79	106.59	110.28
108.08	106.81	106.7	109	108.54	103.8	105.9	108.99	107.46	109.59	107.78	106.83	109.94	104.68	108.88	105.1	104.62	108.42	109.02	108.56	108.95	110.86	106.69	107.63	106.77	106.48	104.33	108.62	111.31	107.87	109.41	106.82	103.95	107.14	105.13	106.74	111.58	110.46	110.82	103.81	107.4	104.18	112.83	109.1	111.99	106.91	108	106.87	109.41	110.34
105.71	103.67	105.97	109.08	106.84	104.97	102.15	100.42	105.69	107.07	104.31	109.67	108.08	105.37	103.45	106.7	103.87	104.87	105.47	105.91	108.2	105.18	106.7	109.24	103.62	102.86	104.88	105.03	105.3	105.13	104.39	106.74	100.74	113.59	108.44	102.13	107.54	103.46	102.97	109.96	107.7	104.51	105.14	105.35	105.66	106.07	107.21	105.22	107.83	105.24
107.61	103.58	101.92	105.68	108.11	106.15	102.78	104.3	105.5	104.24	107.09	109.81	105.97	110.67	106.23	106.37	108.93	100.99	106.6	109.75	103.56	107.37	100.51	106.52	104.8	106.35	109.03	106.22	106.91	107.58	104.54	108.98	105.31	107.89	107.67	104.48	107.81	106.51	109.87	111.31	107.52	111.3	106.6	104.86	103.58	104.08	105.54	106.01	105.05	106.55
111.08	111.98	111.81	112.93	110.24	109.12	108.36	110.7	110.46	110.47	108.62	106.97	109.83	109.17	110.16	107.39	109.36	109.65	107.27	109.36	111.29	108.4	110.32	108.35	108.9	111.39	106.69	106.77	109.38	111.99	114.89	110.57	111.55	109.07	111.18	109.66	108.29	107.84	113.16	110.79	109.87	106.14	109.87	109.73	111.52	108.29	110.79	108.49	115.84	105.76
97.424	94.644	100.81	99.926	98.979	96.046	97.26	97.042	97.822	97.357	97.926	98.121	98.432	96.904	101.15	95.83	100.1	100.8	98.673	101.63	99.776	96.683	101.84	99.38	98.829	100.48	97.892	98.648	96.489	101.76	101.61	97.184	97.002	99.293	101.07	99.06	102.88	97.483	99.089	98.944	97.415	102.57	98.694	95.233	98.944	100.17	99.058	101.67	96.485	97.159
109.26	108.13	105.36	110.03	106.77	110.14	106.44	105.46	106.71	107.61	107.91	112.1	108.74	106.09	103.61	109.48	112.05	105.9	111.98	107.56	104.54	111.6	103.38	106.01	105.49	107.6	104.62	109.21	103.86	107.7	107.16	103.62	105.67	110.34	108.83	105.35	105.84	102.98	104.68	104.33	105.09	106.28	104.24	105.17	102.95	103.13	102.61	107.66	104.8	108.67
105.17	107.59	105.02	101.96	100.9	104.78	104.15	105.35	101	101.83	103.33	106.42	108.28	107.33	101.56	107.01	103.71	103.52	102.81	102.9	104.99	106.04	107.4	108.59	103.78	107.3	104.56	105.11	104.78	106.79	100.31	100.77	106.62	105.6	106.76	108.41	104.84	107.32	104.46	106.69	106.2	105.93	107.31	103.21	102.63	103.76	107.65	105.06	104.5	101.04
107.07	103.66	104.51	105.72	102.55	102.11	106.24	100.1	102.08	104.57	105.43	100.95	104.73	102.4	105.23	103.43	102.39	102.39	103.45	103.47	106.92	106.88	105.83	102.71	105.65	108.21	102.45	107.4	105.58	106.62	104.04	98.931	98.763	106.43	105.86	101.72	110.12	104.69	104.02	106.72	103.92	109.48	107.29	107.68	105.92	103.67	106.5	102.61	105.23	100.41
109.41	109.03	106.46	107.26	100.66	102.73	106.22	102.54	105.02	109.05	105.97	103.45	104.64	108.33	108.08	108.67	106.77	108.19	110.07	106.34	103.07	106.7	103.86	109.8	109.1	102.55	106.49	103.89	106.09	105.27	104.83	107.36	103.39	101.94	111.03	104.62	104.35	104.8	104.89	102.55	109.26	106.25	104.94	104.91	104.29	104.46	106.54	102	104.71	105.62
103.24	107.6	101.62	113.06	104.91	103.55	105.55	108.71	106.13	104.58	104.98	107.46	104.23	105.38	107.97	107.3	107.16	105.34	104.28	109.88	105.3	101.2	102.91	110.62	104.35	106.75	102.67	104.44	108.65	106.14	108.34	102.3	103.82	104.48	102.38	100.62	106.13	106.24	106.36	104.29	106.61	110.84	103.29	103.31	109.71	102.99	101.72	107.23	101.81	102.64
104.61	101.56	104.63	113.08	104.69	107.33	108.12	107.36	104.69	105.65	105.49	106.75	110.41	105.9	104.49	104.45	104.83	104.62	109.81	106.25	103.47	103	108.82	103.38	105.2	106.43	106.45	105.11	108.56	109.58	105.22	108.03	107.51	108.11	105.82	105.42	106.13	106.77	104.92	106.87	104.48	104.79	109.45	103.36	106.62	103.31	104.17	104.53	106.42	105.19
107.8	109.06	106.97	110.5	106.81	103.89	108.21	104.27	107.82	104.78	105.97	107.5	106.74	107.81	108.09	107.5	111.26	105.77	102.79	100.17	107.86	108.43	104.33	108.22	105.56	104.64	107.49	105.82	102.66	106.51	107.97	105.83	110.9	104.75	103.14	108.83	106.32	110.95	102.36	106.44	111.18	107.14	106.63	107.7	107.59	106.38	101.35	107.39	105.28	105.37
112.88	113.14	108.23	111.01	110.53	109.04	109.06	105.58	108.17	108.95	110.59	109.51	109.32	108.66	109.45	110.18	107.43	110.59	110.71	108	106.98	109.95	108.09	107.83	106.58	100.07	107.21	109.26	109.59	113.69	110.87	103.88	108.27	105.93	109.42	105.75	106.91	107.22	109.96	108.93	109.4	112.45	107.45	109.27	108.35	111.52	112.07	108.92	109.88	112.01
107.21	104.41	105.59	105.47	103.54	103.99	104.87	104.06	103.39	103.45	99.804	103.1	105.6	106.56	107.02	103.6	106.45	104.8	105.91	106.43	105.66	110.86	108.65	106.02	107.73	105.14	103.61	103.39	105.85	102.58	101.14	107.63	100.82	105.32	109.67	102.87	105.33	101.8	104.34	104.42	106.1	108.2	110.51	106.09	105.83	104.91	105.01	105.58	107.22	107.89
102.95	101.71	101.25	100.74	100.37	98.48	95.209	98.383	100.38	98.078	100.88	98.142	100.42	99.998	100.79	99.758	100.67	97.861	102.82	100.71	100.05	96.549	104.77	99.735	100.99	97.029	105.57	102.2	103.49	99.443	103.73	99.119	99.895	99.778	100.16	98.491	102.33	100.22	100.99	103.69	95.402	98.965	101.1	99.366	100.79	99.194	98.726	101.61	101.69	101.04
101.9	99.034	97.928	96.321	102.43	100.43	100.6	101.83	98.747	101.63	102.99	98.473	99.705	97.124	100.23	99.4	99.476	100.69	96.341	99.823	97.486	101.04	104.57	105.27	98.088	97.245	105.09	100.56	101.35	103.83	102.94	100.68	99.883	103.85	99.071	96.673	99.909	96.925	98.635	102.81	102.26	97.422	101.94	97.268	104.21	99.795	95.308	98.124	97.851	101.83
105.68	104.15	105.6	103.75	103.53	109.93	108.66	102.64	107.95	104.91	108.93	106.86	106.2	104.95	108.17	104.39	108.6	108.21	108.34	102.58	104.62	104.36	108.46	107.02	108.36	106.08	101.16	107.56	108.4	103.46	111	102.77	104.64	102.92	105.35	107.88	103.83	106.95	102.33	104.82	105.03	105.83	106.41	109.33	107.38	101.72	105.3	104.31	103.89	104.34
98.345	96.093	100.82	100.17	99.477	101.51	93.813	98.921	102.9	97.774	96.808	98.743	101.89	95.673	98.12	101.81	97.966	96.811	97.753	96.12	104.1	100.84	99.739	96.28	103.24	99.492	101.95	100.19	96.861	100.51	99.391	96.885	102.14	99.061	101.39	99.782	101.27	98.94	100.18	96.683	97.792	97.474	100.22	100.06	98.507	100.46	102.18	96.128	103.22	101.52
110	106.62	111.44	106.41	112.06	114.26	109.32	111.63	109.41	106.57	112.2	108.33	111.5	113.22	108.32	109.95	111.44	110.36	108.47	112.46	112.95	110.98	111.83	113.86	111.87	111.9	107.92	110.06	112.86	110.72	111.76	112.11	111.67	110.44	110.53	106.85	110.63	110.62	110.01	113.95	107.37	112.25	110.59	107.29	110.28	112.02	109.69	110.67	108.03	105.12
100.71	98.579	100.03	101.11	99.466	100.74	98.179	94.826	106.26	101	102.48	98.649	103.91	100.15	96.822	101.34	100.48	103.78	102.74	97.904	99.611	104.98	97.263	102.09	100.39	98.327	93.476	95.404	97.939	98.479	98.715	95.775	96.177	100.03	98.328	99.799	96.876	98.499	99.202	102.35	97.354	103.43	100.9	100.25	99.485	97.96	101.07	101.49	99.978	98.815
112.5	109.11	111.02	107.94	105.05	112.5	110.81	107.68	106.81	106.22	109.54	103.83	108.98	107.05	107.54	108.34	105.51	109.85	109.91	106.22	103.22	110.1	107.55	106.3	112.69	107.06	110.95	106.81	107.7	107.5	107.86	107.89	107.53	106.53	107.35	113.34	109.74	103.86	113.71	105.98	112.64	107.19	109.68	103.42	106.6	108.33	113.82	105.01	116.26	106.93
103.8	103.79	102.98	101.02	108.03	104.89	100.77	105.97	103.85	103.96	104.97	107.93	105.03	106.71	107.09	106.75	103.7	107.17	106.74	109.03	101.91	101.75	105.05	108.58	104.22	106.32	104.67	108.2	106.43	105.2	102.24	105.4	104.04	106.5	102.86	103.95	104.28	110.04	102.75	106.43	107.27	107.63	106.85	108.07	105.69	103.93	106.47	103.48	108.3	107.18
101.72	96.24	101.91	97.115	96.029	98.069	96.163	95.617	100.54	98.183	99.907	101.64	100.45	99.239	99.967	96.298	97.045	95.52	100.17	99.985	97.576	98.105	98.137	98.3	97.571	97.347	98.666	101.26	102.07	102.52	98.347	93.921	95.776	95.04	94.778	100.76	101.68	99.599	98.774	98.083	99.226	101.67	96.232	95.744	104.19	102	101.01	99.907	102	94.7
108.29	111.34	111.55	110.13	107.76	108.73	112.19	106.32	107.32	107.48	105.71	118.51	112.63	112.61	110.74	114.06	109.23	110.09	113.68	111.28	107.83	110.96	113.14	111.83	112.76	111.42	109.72	108.06	115.08	111.03	111.03	111	110.73	111.35	110.05	108.7	109.49	112.98	107.12	113.65	112.01	113.02	111.22	109.61	109.04	109.21	108.88	108.55	106.42	107.91
99.731	104.07	107.94	103.1	106.11	105.16	107.45	106.14	111.13	106.74	104.64	105.05	110.53	108.88	109.22	104.22	108.56	106.66	108.67	109.41	103.84	105.93	104.83	102.44	104.12	105.3	106.77	107.44	105.81	102.9	107.83	105.33	104.1	108.57	104.14	105.89	105.25	100.65	108.38	103.59	102.07	106.85	108.31	100.94	107.26	104.9	104.12	104.09	107.03	104.77
105.66	101.69	106.08	106.85	106.79	110.2	109.64	99.929	102.96	110.19	107.1	101.77	103.58	102.51	108.66	105.72	105.22	105.8	107.42	105.66	101.72	106.34	101.82	103.57	103.44	103.74	105.36	108.23	106.8	108.94	104.12	106.31	102.9	101.32	110.97	104.93	103.95	107.57	103.05	109.6	103.87	101.46	103.04	103.77	107.78	107.03	102.2	110.07	107.11	101.67
106.36	104.92	105.88	105.19	104.87	103.19	105.58	105.57	104.69	106.09	97.884	104.32	105.69	104.54	106.4	106.89	104.59	104.71	104.14	108.34	104.14	105.35	108.14	103.15	104.53	105.3	105.23	104.71	106.3	103.38	108.13	108.29	107.43	111.05	104.12	106.66	103.13	103.42	104.24	106.96	100.44	107.08	105.56	106.76	108.02	106.45	106.98	104.98	100.89	103.74
105.4	109.24	110.12	109.74	104.36	111.99	112.04	110.31	105.27	109.43	106.44	109.09	109.03	110.15	108.3	111.37	108.87	105.75	109.7	109.36	108.36	110.71	111.8	106.21	110.08	109	109.02	105.4	107.89	108.76	108.05	109.69	110.3	107.53	109.4	110.54	112.87	104.47	104.61	107.45	110.71	109.37	109.01	111.11	106.81	105.72	110.5	113.26	111.44	108.86
109.95	111.16	110.7	110.64	104.92	109	106.58	110.67	112.89	102.79	112.08	108.66	104.42	109.37	106.59	110.05	109.02	107.48	104.43	106.58	108.29	112.55	105.26	109.52	110.47	111.55	111.57	108.92	109.09	110.92	101.63	108.93	111.04	104.51	108.12	107.47	107.78	105.38	110.35	105.5	106.14	108.73	106.73	107.77	112.65	110.45	110.42	112.45	110.55	108.97
101.74	100.43	95.665	98.894	104.34	104.06	105.91	104.91	106.26	106.54	105.44	104.57	102.97	102.25	108.14	101.99	103.65	101.77	102.66	101.55	98.967	101.48	106.45	105.17	107.13	103.95	100.54	100.92	104.83	100.9	101.79	105.15	101.01	99.521	99.89	104.98	102.82	102.54	104.98	107.23	106.25	103.59	98.983	101.68	100.98	104.95	104.03	102.24	105.94	99.03
108.04	108.63	107.95	109.79	108.47	107.67	109.98	107.55	103.93	109.27	106.31	106.41	105.05	104.53	109.83	107.39	106.24	106.25	100.49	102.5	105.43	107.19	103.23	105.31	106.41	107.25	106.36	105.26	103.01	103.35	100.98	105.77	103.64	107.45	105.35	103.85	106.07	110.47	108.86	106.05	108.7	109.07	104.85	105.91	103.78	105.84	107.52	102.64	105.38	105.01
109.03	104.11	104.35	107.16	106.82	104.45	103.45	104.37	101.88	104.6	103.31	104.53	107.9	102.76	108.76	106.47	107.57	106.36	103.12	107.08	103.83	107	106.9	105.22	104.24	102.9	107.74	106.49	102.42	108.97	104.9	108.04	104.02	106.04	110.18	106.01	108.63	102.87	103.27	109.72	108.15	102.88	105.57	104.94	103.01	107.68	103.7	103.86	104.81	103.66
108.01	109.67	111.9	107.92	104.84	108.24	109.95	109.99	106.61	105.77	105.25	108.11	111.63	109.11	111.17	110.56	109.32	112.21	108.42	107.86	109.66	107.4	108.6	108.01	108.79	108.33	107.28	107.96	112.24	109.81	109.07	112.18	110.13	106.2	109.63	106.74	105.02	105.38	110.25	105.89	109.3	106.9	107.99	108.55	110.18	107.17	107.17	107.25	106.85	107.68
106.2	108.38	107.57	110.91	107.58	103.34	104.94	106.18	100.82	103.74	102.79	100.83	106.94	101.11	105.34	108.2	102.88	105.08	103.31	102.84	106.27	109.55	102.43	105.7	107.89	103.71	104.75	106.8	104.91	110.26	101.41	105.95	102.52	105.34	106.22	100.69	105.36	104.76	105.75	105.07	109.28	104.73	105.73	109.12	105.29	104.51	104.03	99.953	105.74	104.58
106.62	96.834	98.763	98.13	101.37	101.03	97.483	99.633	92.544	98.869	100.08	105.86	100.74	97.723	99.506	102.34	100.58	102.39	95.913	101.01	101.69	100.57	99.666	98.561	98.677	101.86	102.07	100.24	97.045	101.03	100.52	97.624	104.48	100.87	95.806	100.31	99.921	100.84	101.94	97.512	101.25	103.01	99.478	101.51	98.759	100.1	98.585	98.8	101.53	99.721
105.29	107.31	107.97	106.58	106.05	114.43	109.46	106.92	104.78	108.54	108.06	108.71	107.26	106.9	107.02	109.73	107.86	103.47	106.25	113.13	108.19	107.59	110.49	112.39	106.29	108.06	107.63	107.51	112.17	105.19	110.46	105.14	112.98	108.86	109.76	112.12	107.21	105.69	103.75	108.95	106.22	106.63	107.52	109.13	108.09	108.31	107.75	106.03	108.6	110.18
101.27	103.3	101.51	103.87	104.31	104.16	104.51	104.22	98.764	104.83	104.28	104.23	100.63	105.4	100.31	101.35	102.44	102.94	108.46	104.55	102.13	105.39	102.04	101.89	101.86	105.18	98.115	104.01	103.16	102.99	107.33	108.41	104.02	103.1	104.48	104.64	100.65	103.27	102.44	101.53	99.359	107.82	104	103.42	101.59	104.65	103.69	102.82	104.68	105.78
108.9	107.36	109.27	110.06	109.39	102.23	103.2	108.42	106.71	104.6	111.06	106.07	106.53	106.93	107.26	107.32	109.53	107.9	103.95	103.48	105.61	109.23	107.75	102.57	108.59	106.65	105.24	103.19	106.57	106.97	105.74	105.69	112.03	105.67	110.26	107.28	106.54	108.12	112	107.34	108.33	108.01	103.67	108.76	105.46	106.82	106.83	107.44	106.3	109.19
108.16	107.15	105.41	103.77	105.99	106.54	102.66	107.58	103.12	109.14	102.31	107.95	106.21	111.38	103.71	109.59	106.16	104.67	105.5	109.93	105.76	107.34	104.24	108.85	109.95	105.19	106.72	105.98	108.34	106.54	103.47	104.03	110.47	110.21	108.65	108.95	107.29	101.87	105.93	106.19	111.91	103.93	106.96	103.45	112.74	107.26	104.38	107.2	103.54	105.09
98.891	100.03	97.149	98.578	98.085	99.786	92.387	101.67	98.485	97.623	101.08	95.898	103.07	95.994	100.35	97.861	95.537	100.53	101.41	95.672	101.23	98.993	104.63	98.061	95.265	99.625	103.61	98.376	102.67	104.17	100.68	100.17	100.48	101.96	97.751	98.626	100.88	99.359	103.23	102.96	103.07	100.73	101.33	103.38	98.194	99.824	98.728	102.51	102.73	103.35
107.4	106.13	109.36	105.66	108.46	110.03	107.7	105.85	109.06	108.06	106.31	110	108.97	106.46	107.16	106.27	109.73	107.57	103.25	105.04	110.56	106.39	110.58	107.74	107.9	110.57	108.07	107.41	104.85	111.02	106.63	105.12	111.47	108.91	111.34	107.49	106.12	108.05	108.91	109.71	103.27	111.14	108.9	111.05	105.84	108.41	106.73	104.76	109.07	106.53
102.78	103.99	99.784	98	97.877	102.79	104.45	105.41	104.12	102.88	98.931	99.654	102.86	103.69	101.17	101.81	100.74	101.19	103.07	98.749	96.71	101.12	99.239	103.8	98.773	99.197	101.36	102.77	97.869	99.577	102.19	100.5	99.584	102.63	100.83	103.05	99.265	95.118	101.78	101.18	105.13	103.97	95.031	96.18	100.02	100.1	100.94	103.77	97.12	96.966
107.71	106.65	106.27	105.51	103.24	107.26	107.18	109.31	105.01	108.57	104.04	103.44	107.3	103.8	107.61	111.97	101.37	107.83	106.52	105.02	104.67	104.06	105	105.98	103.66	110.17	106.46	107.68	106.34	102.06	108.03	105.72	108.56	105.46	104.56	104.86	110.68	106.51	99.99	106.42	102.66	110.7	110.14	106.16	104.07	109.52	104.72	108.81	102.88	106.02
102.31	106.03	110.77	106.67	100.49	107.52	104.07	104.21	104.5	104.63	104.12	107.43	103.17	105.27	102.24	110.51	107.86	105.35	108.44	104.11	104.93	109.93	104.13	106.44	105.64	104.31	104.05	107.08	105.92	105.51	106.85	108.97	106.59	107.17	105.79	102.22	102.34	105.12	108.68	107.7	99.958	103.16	106.68	106.6	106.9	102.87	106.24	105.5	109.66	102.2
97.806	96.067	95.469	97.769	102.14	99.214	99.212	95.567	97.421	98.17	91.883	100.33	100.37	103.32	96.236	100.25	96.206	101.62	99.955	97.683	98.037	105.86	97.916	95.854	98.69	96.135	103.85	96.836	101.28	96.602	100.55	100.44	97.552	95.599	101.38	101.5	98.62	103.17	99.174	96.178	96.954	96.775	101.8	96.038	99.242	98.599	101.58	95.448	100.85	102.4
108.05	104.05	103.26	103.06	105.88	106.28	100.53	106.07	100.55	97.239	99.923	97.452	102.08	102.9	105.48	103.64	104.9	103.56	107.3	105.62	96.4	106.69	104.01	101.9	101.81	101.39	98.996	101.52	102.57	99.406	101.92	102.32	101.13	103.32	103.92	100.95	100.88	105.23	97.844	101.74	104.72	102.65	102.89	106.54	105.49	99.874	104.79	105.91	104.63	101.86
103.09	107.17	102.98	105.81	104.68	105.01	109.45	109.83	101.87	107.7	103	105.93	108.09	109.9	102.2	106.9	105.01	105.71	109.28	104.67	101.7	104.07	105.52	104.85	105.53	107.86	105.22	105.98	105	105.19	105.72	103.24	104.62	108.06	109.14	106.56	109.02	108.7	108.12	105.93	105.2	107.44	109.22	103.44	107.48	107.9	101.17	106.54	109.43	105.01
108.24	107.71	108.74	108.53	107.58	109.4	113.42	107.43	108.69	108.91	111.31	110.15	109.8	107.21	111.95	107.86	111.29	110.36	108.21	106.13	112.51	107.3	108.57	104.66	110.05	105.71	111.31	107.54	108.16	110.98	107.28	111.65	106.42	104.49	111.52	110.06	106.2	111.82	107.98	106.7	111.38	104.72	106.48	110.84	111.56	103.15	111.96	112.72	108.87	107.69
108.6	106.07	107.91	107.2	107.69	103.68	107.21	107.65	108.09	105.39	110.25	105.16	107.81	108.8	108.48	108.53	102.44	107.9	107.64	110.12	105.07	107.41	104.8	108.08	107.56	106.13	112.15	105.69	109.16	109.52	107.67	106.86	106.19	107.86	109.24	106.99	112.02	106.97	112.4	109.54	107.29	110.48	104.62	110.23	109.5	104.57	108.86	105.45	107.67	111.95
109.35	104.94	108.31	109.07	112.19	104.31	107.39	108.45	106.71	108.41	106.94	104.33	106.63	110.66	105.05	103.23	107.93	107.05	104.94	106.8	110.67	109.61	108.63	106.63	106.49	113.5	109.39	105.96	105.87	109.25	108.12	106.71	107.13	101.4	108.2	105.71	102.3	110.51	109.45	107.52	106.41	111.06	108.42	106.62	108.81	109.97	108.35	107.52	110.45	108.73
108.25	109.06	109.39	111	111.01	112.86	107.67	111.64	116.24	107.95	109.48	113.18	111	110.12	110.79	112.61	110.2	106.16	109.98	110.41	108.91	116.81	110.23	110.33	108.58	112.33	110.23	108.78	111.33	113.29	111.03	109.83	110.09	113.59	108.42	116.86	108.45	114.22	113.73	109.47	113.73	111.53	106.98	113.09	109.84	112.39	107.6	112.11	109.02	111.19
108.79	109.15	112.37	108.28	105.31	106.79	108.43	108.96	112.57	108.93	112.58	106.83	109.91	107.02	110.19	105.98	110.86	108.83	112.79	110.91	110.27	108.02	107.64	105.6	112.18	110.82	106.22	113.06	108.72	106.96	104.45	107.96	109.83	111.43	103.32	106.51	106.04	105.17	107.97	109.5	110.4	111.69	106.86	108.82	103.65	111.4	105.51	107.3	109.67	110.49
99.707	100.32	98.063	97.635	95.622	95.637	98.433	94.775	93.442	95.574	100.12	100.15	98.102	100.98	95.422	100.68	96.016	98.249	95.551	98.227	107.16	95.801	99.288	98.402	97.042	100.64	100.42	95.727	96.771	97.007	99.058	99.618	102.13	99.764	98.492	100.19	98.928	101.06	99.421	97.452	96.988	94.185	100.78	100.54	99.933	102.72	98.525	97.432	98.656	101.54
107.15	106.04	105.58	106.86	106.87	105.16	105.28	104.12	109.19	108.73	105.62	105.23	106.77	101.21	104.97	107.82	106.2	101.47	105.58	110.55	104.19	107.16	105.27	108.34	103.39	101.93	103.69	106.59	104.88	104.43	109.63	105.16	105.31	102.71	104.87	107.34	100.82	105.64	104.34	104.23	101.35	108.38	104.96	103.67	108.6	103.61	110.85	102.84	107.89	97.493
104.35	105.4	107.9	104.2	109.17	104.83	103.96	103.97	105.04	106.34	104.82	106.87	104.29	102.7	107.9	104.65	105.98	101.93	104.93	109.7	107.62	105.14	106.57	106.99	104.02	110.23	106.04	103.87	101.61	104.47	105.37	105.92	107.55	105.75	109.05	103.73	103.45	110.88	107.13	105.18	106.48	106.46	107.77	107.73	104.9	104.76	103.72	105.84	110.42	101.3
108.1	107.89	112.23	102.96	107.55	109.66	106.08	107.13	108.53	107.24	108.65	113.23	108.7	108.53	108.01	110.28	107.79	107.96	110.6	106.89	110.26	108.86	104.19	112.9	105.87	109.52	111.53	105.73	108.73	109.7	110.33	109.63	109.87	107.5	108.15	107.83	106.75	107.16	110.26	108.05	107.45	107.6	105.83	110.04	103.9	106.94	110.51	108.98	110.19	110.79
101.46	102.97	101.09	100.61	98.721	98.423	104.04	107.28	98.279	98.862	105.14	100.02	98.805	104.93	100.8	101.42	101.95	100.4	101.57	98.665	103.13	99.016	99.521	100.75	100.61	100.43	98.644	106.49	103.53	97.673	106.88	101.54	101.93	101.53	103.03	97.506	101.6	102.3	101.02	101.65	100.84	101.73	98.77	102.66	100.13	100.79	103.57	100.93	100.84	102.76
112.53	105.14	116.38	112.78	108.63	107.22	106.09	108.4	110.35	108.87	107.83	112.02	108.18	109.25	105.33	107.8	108.12	110.02	107.98	107.17	105.28	110.99	106.48	112.19	104.41	106.27	107.85	110.92	112.49	111.4	106.13	111.47	106.78	107.78	107.24	109.97	106.84	107.39	111.53	110.45	111.9	104.04	105.9	108.24	110.25	105.97	108.83	109.89	108.25	112.7
104.92	108.08	109.94	111.04	111.85	109.16	108.01	108.67	106.59	107.53	109.89	107.47	105.76	112.79	109.75	108.08	108.92	111.4	108.12	107.4	104.35	109.35	106.06	104.72	106.62	107.59	106.74	109.2	108.19	106.87	109.79	104.68	111.07	105.9	109.59	107.99	107.15	106.81	108.8	105.93	114.52	107.74	106.41	104.64	106.91	106.64	106.47	107.4	106.37	109.32
105.89	107.15	106.76	108.44	103.65	103.92	108.64	109.11	104.97	108.98	106.53	106.23	102.42	104.34	110.02	107.94	109.13	110.71	106.16	107.32	103.43	105.31	106.27	105.12	103.84	105.29	99.855	104.78	105.18	106.33	104.36	103.91	110.64	109.82	105.18	108.51	104.6	105.07	109.74	105.12	107.99	107.06	105.04	105.72	103.5	103.86	103.37	105.17	104.58	108.78
110.46	107.34	108.9	107.56	109.4	107.59	106.06	106.87	110.46	109.07	110.04	110.06	105.23	108.28	105.31	105.65	110.32	109.24	107.6	105.34	108.82	103.01	107.48	107.83	105.21	104.2	114.05	110.29	109.34	108.17	104.62	111.83	110.36	108.13	110.71	109.14	105.48	107.86	105.39	103.95	108.92	106.07	108.07	109.02	106.37	104.45	107.16	110.02	111.99	105.85
103.92	108.4	106.42	104.71	103.74	110.51	105.07	104.84	106.26	107.6	106.75	110.5	106.49	106.14	108.36	105.49	110.64	103.8	107.35	103.33	105.49	109.13	105.32	108.81	102.29	109.44	108.13	108.6	103.85	104.68	104.43	107.71	107.02	106.72	109.97	98.892	108.63	103.55	103.03	105.03	106.6	103.2	108.52	105.69	111.65	104.22	108.27	104.52	105.65	108.01
108.59	104.33	107.82	104.42	108.15	102.98	103.03	105.95	102.85	104.77	99.761	107.47	102.83	106.51	103.24	109.97	107.97	106.21	105.92	107.13	106.88	109.02	105.76	102.4	103.34	104.76	106.41	108.03	104.26	103.87	106.97	110.31	104.95	103.28	105.84	106.78	105.94	104.87	104.01	102.45	106.11	100.83	106.69	104.26	108.53	106.94	112.09	106.45	102.84	105.65
105.32	106.76	109.21	105.02	109.92	105.02	104.85	109.41	105.66	108.37	105.61	106.51	103.94	107.76	110.15	107.99	106.42	106.72	112.09	106.86	103.93	102.68	108.36	108.01	104.69	103.98	107.79	105.43	106.76	104.67	105.49	104.51	107.35	101.02	106.08	106.74	105.75	107.35	103.71	101.17	108.82	108.69	108.45	105.3	104.18	104.69	109.16	106.71	106.75	109.93
106.53	102.92	109.1	108.75	104.47	107.31	103.33	108.95	109.11	108.06	109.08	107.57	105.96	103.91	102.48	106.63	104	106.36	101.8	104.63	104.58	104.38	100.15	105.14	111.4	103.15	109.87	106.46	106.01	104.91	107.53	104.82	107.39	105.79	106.86	103.01	98.46	102.85	103.16	107.51	102.18	102.01	105.72	104.16	107.2	106.9	104.98	105.3	106.83	105.73
99.059	97.567	98.526	98.773	99.62	99.703	101.06	99.209	97.416	100.06	103.17	100.34	104.2	98.032	100.49	100.34	101.02	101.47	99.992	98.09	98.621	100.13	104.9	101.09	98.158	101.39	96.951	101.29	102.49	102.38	102.11	96.871	100.17	100.39	99.696	96.282	103.59	98.977	97.992	96.984	99.091	99.305	99.537	100.49	99.649	100	97.7	101.47	98.432	98.713
106.57	104.33	105.65	104.76	104.07	108.63	108.35	106.48	106.73	112.48	104.53	106.92	107.77	101.94	104.96	105.85	103.61	99.803	105.35	104.33	108.57	106.39	107.99	103.1	103.95	105.86	107.23	106.16	103.79	105.76	108.42	105.67	107.17	102.3	105.35	105.3	105.55	100.03	104.06	97.926	105.84	106.89	108.23	108.43	104.24	106.31	103.9	107.89	109.72	104.87
111.47	108.41	107.31	105.04	109.95	106.49	109.93	107.77	107.29	108.1	109.76	105.13	109.99	106.61	110.87	111.56	105.61	111.24	109.38	106.28	108.86	107.41	108.41	105.13	104.98	108.17	108.32	110.95	104.18	108.74	108.05	109.24	105.31	107.8	108.84	107.95	108.15	108.61	109.52	107.6	108.78	109.4	110.87	108.29	105.53	109.45	110.88	112.59	108.65	109.07
97.868	95.93	99.283	95.762	99.987	98.838	100.46	100.25	99.428	95.527	100.71	105.34	100.26	93.683	100.87	96.148	99.509	100.14	97.184	98.938	96.41	99.123	99.508	94.535	99.782	99.095	98.224	97.914	97.019	95.368	94.916	95.314	96.303	102.34	98.009	101.79	97.709	99.569	100.27	99.305	99.972	99.298	99.157	99.268	98.507	99.914	97.097	96.707	92.289	100.72
102.62	107.86	103.12	106.9	106.04	109.81	103.95	109.57	110.25	106.15	105.44	104.64	107.68	108.12	105.61	104.46	110.38	107.3	109.56	106.01	105.86	106.33	104.31	107.27	104.34	103.37	109.05	108.44	107.25	112.72	105.13	109.43	105.22	105.23	105.72	106.48	106.17	106.01	104.61	108.57	105.19	108.5	106.72	103.04	104.73	111.96	104.12	102.2	105.85	107.31
107.08	106.53	107.28	102.89	108.63	108.29	104.9	103.76	111.81	109.68	108.54	112.65	102.85	106.67	105.97	104.33	108.83	103.6	107.84	106.71	109.22	105.88	106.75	105.51	105.67	101.65	112.32	105.07	110.34	108.67	102.04	106	107.5	110.93	105.54	108.47	103.94	103.59	106.41	106.14	104.34	105.98	107.5	107.67	105.56	108.21	107.81	109.68	106.37	107.58
108.18	106.89	102.47	108.14	107.83	106.44	105.41	105.49	108.7	108.18	107.93	107.35	112.86	107	111.8	107.51	107.15	107.23	106.69	109.07	104.77	108.17	113.1	110.75	105.51	107.65	104.8	107.59	110.64	106.64	105.13	112.96	109.75	108.01	107.75	110.23	103.53	106.01	105.48	104.71	108.13	109.63	108.4	108.34	107.38	110.51	108.06	111.52	110.5	108.13
99.55	99.03	99.866	96.814	100.71	97.163	98.759	96.203	96.351	101.03	100.68	103.13	97.577	97.166	95.569	100.25	100.62	97.481	92.824	96.175	97.755	98.947	95.583	99.654	96.201	97.5	96.809	94.123	96.573	96.397	96.517	95.011	97.901	97.98	99.199	100.09	95.464	98.16	96.654	96.904	95.989	99.111	97.682	98.456	96.412	100.03	99.037	99.894	100.36	98.162
104.72	105.44	106.35	102.56	105.15	107.48	108.52	105.5	105.71	109.48	108.48	105.87	107.38	101.12	109.46	103.85	107.23	109.41	106.35	110.77	103.06	110.11	109.74	103.71	111.64	106.26	106.65	108.92	108.55	106.19	109.49	110.16	106.41	109.11	105.58	106.99	109.05	106.42	104.29	106.07	106.92	109.06	108.3	103.93	109.14	107.12	105.62	110.59	106.74	105.05
104.67	108.83	101.32	105.26	110.07	108.64	99.888	104.92	103.65	103.69	111.32	108.64	108.47	102.43	107.53	103.07	100.63	102.77	102.61	103.47	103.14	109.91	109.32	108.24	106.82	111.39	102.94	106.32	105.6	109.61	102.9	106.79	103.06	107.03	107.08	108.33	106.51	107.83	103.8	107.09	103.73	103.96	107.36	103.51	107.47	103.21	102.75	106.97	107.8	108.38
103.94	107.11	107.28	107.09	103.72	109.09	102.27	103.32	101.15	101.49	104.91	105.71	104.4	102.76	104.75	99.024	105.94	101.39	100.93	103.91	105.37	103.53	105.76	104.69	100.09	106.79	100.54	98.322	97.18	103.22	102.27	103.88	101.49	104.02	99.751	103.45	103.96	99.694	102.39	100.7	108.34	96.505	107.04	103.13	102.62	98.617	99.907	104.47	109.39	104.34
104.48	105.86	106.71	107.08	108.01	109.44	107.66	107.72	105.21	109.25	106.57	105.13	109.26	105.34	108.76	111.01	109.43	107.69	110.48	108.03	105.76	108.21	107.6	109.13	105.79	107.04	107.07	109.3	109.06	107.5	107.57	106.15	110.95	107.45	110.08	108.17	106.03	107.85	105.18	106.88	108.16	104.37	107.38	109.79	106.54	106.35	108.15	111.41	110.54	107.07
104.4	101.87	105.96	106.02	107.85	107.27	109.06	103.81	106.35	104.72	106.33	106.57	105.46	105.88	105.68	105.33	110.12	110.47	110.97	106.19	103.77	105.93	105.24	105.6	106.68	109.25	110.95	103.42	109.08	104.62	106.91	108.03	107.84	106.47	101.83	110.85	105.53	106.11	104.05	105.63	108.63	104.22	109.28	103.97	109.15	105.94	105.41	100.47	108.26	106.04
101.7	101.32	100.35	99.248	101.54	99.768	100.7	105.04	102.21	98.732	105.39	104.52	98.239	101.23	96.721	102.06	105.65	97.703	100.92	102.35	100.3	101.59	99.503	103.67	105.31	98.325	105.92	96.622	99.864	98.34	101.27	99.42	100.58	100.58	102.09	102.77	102.49	104.08	100.58	101.8	98.034	100.94	102.05	100.65	105.86	103.36	103.78	101.37	103.7	101.82
104.72	103.04	104.65	99.699	105.03	101.09	107.87	104.57	103.27	106.48	103.17	105.57	102.27	102.47	104.62	102.93	108.05	104.72	107.94	107.13	105.7	110.2	105.4	102.54	103.53	106.13	107.02	110.95	104.85	101.49	108.47	103.74	107.15	105.94	106.96	107.97	108.4	108.56	105.55	108.33	106.35	101.71	106.55	105.61	104.12	105.26	104.97	105.49	109.3	105.56
104.95	103.01	104.61	99.477	94.332	100.96	104.22	100.22	99.18	100.29	97.46	100.43	100.28	100.08	104.47	94.667	101.18	97.549	100.07	102.37	101.06	101.75	97.167	97.639	104.54	99.075	101.35	96.82	98.541	98.123	101.49	98.624	103.86	96.753	102.67	102.72	94.679	99.011	96.614	101.89	98.183	108.84	102.2	99.334	96.075	94.939	99.718	98.46	100.07	103.3
97.641	94.865	99.165	97.369	93.825	97.398	96.412	104.86	97.656	98.033	100.23	97.265	93.279	95.877	95.921	97.081	95.581	95.111	97.542	99.321	97.78	99.144	96.392	102.9	96.588	98.424	94.624	98.511	99.94	94.792	101.67	95.699	101.04	95.495	96.266	99.523	96.076	100.66	94.409	94.806	97.516	94.372	96.723	98.328	94.583	100.06	100.9	97.477	99.917	98.366
97.42	97.092	98.672	106	101.88	96.004	94.921	100.36	95.525	102.51	96.935	100.22	98.565	101.4	101.1	98.433	99.413	102.22	93.633	98.666	101.19	100.97	97.306	97.517	96.884	99.938	99.681	97.929	97.656	100.73	94.744	98.009	99.745	105.67	93.822	98.857	100.03	94.033	96.39	98.333	95.236	102.54	102.58	99.766	100.65	102.8	101.71	100.63	100.89	104.39
105.12	106.13	104.87	106.03	107.3	104.94	106.1	102.64	108.72	108.51	107.3	107.62	107.34	107.38	101.92	104.89	106.07	110.23	104.07	101.98	104.65	109.37	106.03	104.59	103.65	107.59	107.05	108.48	101.36	101.37	105.12	106.04	108.64	105.91	111.28	107.54	104.98	107.33	102.62	105.01	108.61	105.36	106.23	107.78	106.29	102.37	109.18	107.57	101.93	107.99
104.03	103.12	106.24	103.98	106.5	105.22	108.3	103.51	105.56	101.78	102.15	103.15	107.17	107.4	105.77	101.31	105.36	107.11	105.56	103.69	106.31	108.82	105.98	105.99	109.12	103.29	106.92	105.77	110.22	106.29	104.35	110.09	101.89	104.09	106.67	105.87	102.59	105.64	107.48	105.1	108.4	102.16	105.59	105.25	105.54	107.79	107.48	103.68	100.32	107.47
95.392	102.07	100.53	97.118	99.546	95.312	101.3	102.86	101.64	98.923	99.687	98.871	102.91	100.29	101.21	100.36	98.059	99.349	98.84	98.716	100.99	98.098	103.42	101.86	100.35	101.05	97.959	101.19	98.057	100.04	100.47	99.452	98.625	102.29	101.85	101.8	98.527	99.112	100.68	100.53	101.53	102.66	96.317	97.865	100.42	102.17	94.45	102.63	97.504	100.93
107.16	109.72	112.23	110.34	103.53	105.46	108.24	107.53	108.69	106.42	100.62	108.22	108.2	115.51	107.4	106.47	115.95	110.72	106.08	108.95	109.01	110.29	107.85	106.68	110.5	112.43	106.12	107.68	113.13	105.43	107.47	107.11	107.84	108.96	111.2	108.19	106.54	104.17	109.62	109.47	110.19	106.39	109.01	108.06	108.41	108.68	111.52	103.68	108.16	107.69
99.903	104.13	103.89	102.26	100.8	98.839	105.31	102.24	101.33	100.52	101.02	98.926	103.83	99.772	99.728	101.54	100.96	103.65	97.748	101.46	103.36	104.6	100.21	101.1	99.305	100.64	102.11	105.1	103.04	101.73	100.26	103.62	100.79	102.35	100.95	97.477	97.764	102.95	102.78	106.12	101.23	100.3	101.84	102.58	101.32	104.27	97.467	98.85	100.24	106.13
107.22	104.56	105.54	106.42	107.46	107.53	103.12	105.14	107.17	105.48	105.2	103.52	104.53	105.74	108.91	104.82	104.93	105.88	105.23	100.91	107.71	110.6	108.71	105.02	105.47	108.19	107.92	108.31	107.85	103.74	104.98	105.76	103.08	107.1	106.93	107.05	108.33	106.01	106.27	102.83	104.12	100.97	103.42	105.04	103.19	105.01	106.6	100.96	99.448	105.46
107.19	105.98	106.29	105.04	110.02	103.48	107.97	108.51	106.71	107.59	104.01	107.97	108.45	104.69	109.77	107.24	109.94	106.73	108.67	104.94	109.44	106.78	107.58	107.69	112.68	112.38	108.63	110.87	104.09	107.26	106.52	107.4	106.27	110.03	110.1	103.62	108.85	110.81	106.5	106.09	106.88	109.17	106.06	104.35	108.88	109.4	105.26	109.07	110.98	105.77
98.79	94.181	99.935	100.88	98.222	96.109	102.22	95.956	99.572	97.885	99.709	99.036	95.547	95.389	98.945	96.912	97.734	97.118	94.256	98.909	95.401	97.446	100.21	95.546	102.3	98.197	97.652	99.203	98.023	100.02	101.33	96.517	98.058	98.189	92.837	101.06	96.627	95.041	96.598	99.17	98.141	104.29	103.66	98.597	97.487	96.956	94.327	101.17	92.122	96.496
100.53	104.74	99.252	107.25	104.56	102.99	100.97	99.527	100.87	96.943	98.883	99.808	106.2	99.756	99.086	99.671	99.026	100.41	104.15	100.98	103.99	102.86	99.128	101.16	103.01	100.46	99.964	99.369	100.02	97.705	99.951	99.89	101.78	99.291	103.89	97.6	101.94	97.662	103.32	102.79	100.27	104.78	103.11	104.31	98.664	99.534	100.75	103.54	102.83	101.49
94.524	98.134	97.765	99.37	100.27	102.89	100.3	100.67	97.936	97.285	95.352	101.92	100.39	94.482	102.15	96.73	101.45	102.79	100.67	97.573	100.72	98.496	93.835	100.14	96.288	101.23	99.099	100.18	101.34	95.61	94.096	95.503	102.22	96.771	97.282	96.987	97.812	98.838	96.392	103.85	97.968	92.581	101.49	99.648	101.79	99.54	99.81	98.566	96.857	102.01
111.19	108.46	110.49	107.7	109.29	102.58	107.62	104.42	104.69	111.96	109.58	106.58	111.06	105.8	105.6	108.31	106.44	106.12	110.87	107.28	105.41	100.63	106.36	105.74	103.35	107.46	106.11	107.41	100.9	106.08	109.56	105.09	105.19	105.69	111.89	105.29	109.69	105.53	108.05	103.43	106.41	106.24	108.41	105.48	108.08	108.73	111.33	106.5	105.6	112.13
104.47	102.52	101.29	103.73	105.35	106.26	105.02	107.71	103.67	106	104.05	101.82	101.13	103.49	107.21	104.42	106.05	109.07	112.09	106.95	105.21	101.19	105.25	101.7	105.35	108.26	102.3	106.12	99.306	103.51	106.15	103.37	107.17	108.24	108.79	106.87	110.29	102.72	104.46	107.38	106.07	106.63	107.56	106.69	106.83	105.83	102.32	107.35	106.63	105.81
111.86	110.51	107.11	110.5	108.43	112.11	108.34	108.14	109.76	108.54	110.18	107.65	111.5	105.37	107.99	111.08	105.02	113.67	104.97	110.22	107.75	109.89	105.39	111.42	105.92	108.85	110.38	107.65	104.83	106.34	110.04	110.88	104.35	106.13	110.78	107.05	110	107.35	109.87	112.16	106.32	108.84	114.28	108.94	106.77	112.46	108.95	111.2	109.04	110.43
98.131	96.529	103.39	101.59	98.058	97.582	101.9	101.86	100.25	98.466	102.47	100.57	100.19	100.13	97.397	101.78	97.728	100.61	102.85	98.981	104.74	101.48	102.52	100.78	100.72	101.65	102.71	104.9	101.85	101.13	100.4	98.779	102.83	96.919	102.44	101.34	106.87	96.833	102.91	99.737	101.38	98.084	99.241	97.997	102.9	98.333	98.445	102.87	100.52	101.56
96.279	97.721	100.64	102.61	97.322	97.968	95.393	96.948	96.175	97.59	99.749	98.727	101.6	98.273	96.89	100.82	97.858	94.105	98.738	105.6	101.36	99.717	99.976	97.983	94.077	98.087	100.43	94.701	96.201	96.57	100.88	96.048	98.222	98.942	99.041	96.228	99.64	99.79	94.663	98.981	95.834	93.27	95.779	95.253	100.54	98.612	102.62	98.913	97.942	102.16
107.55	110.92	103.83	107.48	112.55	109.41	105.76	109.4	109.99	109.46	107.21	107.1	109.92	108.47	106.69	108.13	107.91	103.71	109.4	107.74	108.21	111.59	112.76	113.22	107.13	104.8	109.63	109.41	111.48	107.83	110.18	111.56	106.05	104.27	106.64	109.81	110.25	107.75	109.32	106.44	109.4	106.5	104.76	109.25	108.87	110.54	104.85	105.39	105.51	107.59
96.593	100.7	100.68	100.9	101.87	99.838	99.375	103.84	100.03	97.572	103.07	98.368	97.583	97.739	100.43	101.92	100.52	96.662	96.308	99.51	98.712	98.654	95.226	101.52	92.026	98.368	99.006	96.472	103.48	94.948	101.74	100.27	98.999	100.4	98.87	104.53	102.19	98.934	94.066	95.703	94.253	100.46	104.59	98.303	99.736	96.233	94.981	99.036	94.562	101.97
[truncated: 150 more columns]
