# Supplementary material for: Genetic dissection of main and epistatic effects of QTL based on augmented triple test cross design
Source: PLoS One. 2017 Dec 14;12(12):e0189054. doi: 10.1371/journal.pone.0189054 (PMC5730204; doi:10.1371/journal.pone.0189054)
Supplement: S10 Supporting Information — (ZIP) [file pone.0189054.s010.zip › z6_450_0.8_10.csv]

104.22	105.42	105.99	104.53	106.31	104.7	106.33	106.17	104.97	105.34	106.86	106.4	105.74	106.58	104.53	105.6	105.44	106.69	104.83	106.68	106.51	105.94	105.67	105.82	107.16	106.6	105.99	106.17	105.27	104.73	107.21	104.91	106.07	105.75	106.42	105.76	104.72	105.24	104.65	106.36	106.14	105.98	105.07	105.09	104.52	105.85	106.31	105.54	106.97	105.34
108.19	105.93	106.64	107.69	105.97	106.37	104.87	105.89	105.7	106.51	107.33	106.63	105.17	106.29	106.06	105.95	106.95	105.24	105.3	105.65	105.04	105.71	107.39	107.38	105.21	108.52	106.69	107.15	105.82	106.34	106.17	105.96	106.66	107.03	105.95	106.03	107.25	105.7	105.62	106.57	107.13	105.65	105.94	104.96	105.4	106.43	106.55	107.56	105.46	106.66
107.73	104.92	105.23	106.13	105.75	105.62	104.85	104.9	105.5	105.14	108.57	106.13	105.33	107.03	105.3	105.32	106.69	105.61	105.98	105.18	106.08	105.49	106.45	106.06	106.92	105.09	106.21	106.79	106.15	105.08	106.17	107.99	105.36	107.45	104.6	107.59	104.19	104.35	105.33	105.52	107.44	105.2	106.16	106.31	106.42	104.52	106.14	107.59	106.49	105.58
107.88	108.98	108.98	108	107.67	108.87	106.48	107.27	107.03	108.52	107.52	108.16	106.67	106.52	107.56	107.53	108.39	109.11	107.53	108.9	108.64	106.9	106.64	106.12	106.86	109.33	107.78	106.14	108.04	106.68	109.38	107.15	108.73	108.1	107.61	108.51	108.77	108.55	108.88	106.91	107.97	107.44	107.67	106.93	107.01	108.04	108.5	106.19	108.34	108.57
101.76	101.14	100.31	100.92	101.26	101.19	101.69	102.44	99.999	100.94	98.723	100.16	100.09	100.28	99.69	101.18	100.75	101.93	101.68	100.36	100.29	101.26	102.97	101.37	101.44	101.08	99.218	100.15	100.55	103.15	102.05	99.991	100.92	101.61	99.895	100.46	100.63	99.952	101.86	100.98	100.7	102.57	101.02	100.27	100.86	99.232	100.88	100.8	101.51	100.17
109.4	111.76	110.08	111.56	108.74	111.53	111.22	109.82	109.77	110.5	110.24	109.91	111.03	110.11	109.92	110.01	109.47	111.24	111.95	110.43	111.11	110.62	108.92	110.97	110.04	110.02	111.01	109.8	110.63	109.39	109.42	110.23	110.75	110.79	111.42	110.47	110.01	109.81	110.02	113.15	110.74	110.93	108.65	109.92	109.76	109.67	109.33	110.44	111.7	110.32
97.438	99.788	99.795	99.351	97.022	98.308	96.75	97.695	96.332	96.662	97.936	97.632	96.727	99.391	98.063	98.488	97.076	98.522	98.869	98.738	97.256	98.353	99.168	97.398	96.653	98.737	97.921	97.237	97.695	98.231	98.574	97.639	96.371	97.66	98.719	99.172	98.812	100.07	97.107	97.589	97.554	98.231	99.561	97.593	99.496	98.203	99.793	99.339	98.375	99.267
105.57	106.31	104.39	105.96	107.35	105.6	104.25	104.97	104.64	104.69	105.62	104.35	104.29	105.82	106.24	104.88	106.39	107.04	104.36	105.66	107.69	106.65	106.48	104.89	106.58	106.55	106.8	106.55	104.44	105.94	106.61	104.06	105.66	104.5	106.98	105.51	105.5	106.58	106.6	104.49	105.05	106.08	106.14	103.39	105.02	107.32	104.66	105.64	104.57	105.98
105.25	107.68	105.58	104.66	105.78	104.74	105.74	104.87	103.64	105.78	105.98	105.74	106.61	103.66	105.81	105.02	105.8	106.21	105.56	104.95	105.23	105.56	105.11	105.07	106.23	104.61	106.38	105.42	106.06	104.96	104	107.24	106.16	105.74	105.65	106.34	105.2	105.19	105.78	104.26	106.61	105.57	104.93	106.21	106.61	104.06	107.19	105.34	104.5	105.41
105.28	106.69	105.84	106.03	104.25	105.43	103.29	105.93	105.83	104.83	105.28	105.06	104.93	105.19	104.92	104.34	105.77	106.92	103.71	105.52	105.38	106.49	106.38	106.4	104.93	107.31	104.92	105.94	107.6	105.8	105.7	104.74	106.51	105.28	105.71	105.23	106.52	105.29	105.48	104.89	105.92	107.57	105.61	106.31	106.4	105.56	105.99	105.06	104.77	105.66
106.56	105.7	108.3	106.37	105.38	106.33	105.44	107.16	106.43	107.54	107.05	106.45	106.88	105.63	105.76	106.93	107.06	106.93	104.83	105.4	106.37	107.14	106.87	106.38	105.67	105.63	104.95	106.64	107.66	105.05	105.51	106.81	107.18	106.71	106.95	106.2	106.69	105.97	107	106.56	105.72	106.88	106.64	105.28	105.8	107.63	106.5	107.4	105.95	105.54
105.88	106.42	107.67	105.68	105.5	105.97	106.13	104.33	105.65	106.01	106.62	105.06	105.55	105.28	105.26	105.67	104.85	106.45	104.73	104.2	106.04	106.48	105.14	105.78	105.79	106.62	105.67	107.11	105.88	106.4	106.2	106.76	106.26	106.05	106.37	106.56	105.52	104.95	106.35	105.02	105.84	106.15	105.04	103.07	105.5	107.34	105.79	105.17	105.88	104.91
106.21	108.36	107.67	108.14	109.31	106.3	108.06	109.82	107.44	105.65	108.82	107.73	108.95	108.46	107.7	107.87	108.19	107.79	107.27	109.81	108.48	108.87	107.65	107.52	107.67	107.72	108.59	107.53	108.28	109.58	107.42	109.04	107.72	106.76	109.57	107.55	109.05	108.45	109.52	109.66	107.79	108.03	109.16	109.59	109.73	107.67	108.59	106.84	107.89	108.63
107.55	107.73	109.57	107.36	109.87	108.76	108.29	109.38	108.6	107.4	107.55	108.77	109.18	107.4	108.22	109.3	110.04	109.71	109.03	107.97	108.85	108.53	108.6	108.67	108.67	108.54	108.39	107.64	109.05	108.98	108.56	108.29	106.85	109.4	108.52	106.62	108.65	108.33	106.85	108.39	109.24	108.95	107.24	108.37	109.72	109.37	107.64	107.9	109.63	106.39
98.166	98.163	97.535	98.13	97.934	98.239	99.092	97.767	97.756	98.015	97.235	99.287	97.157	99.19	97.467	98.792	97.676	97.54	97.69	99.102	97.132	97.005	97.522	97.885	98.475	98.556	99.318	96.287	96.98	99.459	97.4	99.032	96.705	96.921	97.299	96.301	98.976	97.43	95.558	97.634	98.652	98.709	97.812	98.681	97.422	97.535	98.452	98.585	97.454	98.239
105.75	106.12	104.79	105.99	105.32	106.82	106.16	105.92	105.21	107.44	104.86	104.97	105.55	105.5	104.75	104.82	105.86	104.71	107.41	104.12	105.23	105.13	105.63	104.52	105.19	104.82	105.58	104.71	105.44	103.33	106.42	107.24	105.69	104.82	104.56	106.1	104.98	106.19	105.47	106.26	105.35	105.43	104.03	105.79	106.35	105.97	105.34	105.4	105.57	108.14
106.18	106.4	105.65	105.94	105.64	105.66	104.05	107.07	105.56	105.7	105.02	105.52	108.95	106.86	105.36	105.13	106.65	106.61	106.05	105.29	105.27	106.3	106.5	104.66	107.92	104.85	105.46	104.54	104.88	105.23	103.76	105.23	106.85	105.21	104.63	104.65	104.52	104.29	106.44	105.86	106.18	104.65	105.1	105.93	104.6	106.26	106.58	106.54	104.88	106.01
99.527	99.006	97.782	99.331	98.616	98.424	97.67	97.946	97.858	98.729	97.826	98.021	96.614	99.309	97.907	97.529	98.698	96.841	96.418	96.442	98.502	96.541	98.26	99.008	97.523	100.07	100.37	97.598	97.007	99.641	100.23	99.254	96.465	98.222	99.849	97.56	98.816	98.195	97.654	97.645	98.189	96.85	98.112	98.075	97.556	97.894	99.272	99.108	97.908	97.91
105.28	106.64	105.97	105.15	106.82	106.79	105.18	107.1	105.23	104.87	105.28	105.52	105.29	106.64	106.19	105.59	104.6	104.95	104.94	104.34	105.63	104.95	106.3	104.97	104.12	104.7	105.28	105.73	106.03	106.15	105.56	105.44	104.29	105.49	106.77	105.37	106.2	105.57	105.63	106.33	106.33	107.08	106	105.57	106.3	106.84	104.58	105.18	105.48	107.32
105.67	105.09	105.56	106.06	107.18	104.95	104.6	107.12	105.58	105.82	106.16	105.21	104.94	105.81	106.84	105.44	105.15	105.48	104.09	104.94	105.78	105.61	105.3	105.34	105.13	105.63	107.15	104.49	105.4	107.86	105.3	106.35	105.68	105.28	105.48	107.01	105.48	104.98	105.71	106.36	107.28	105.88	105.82	106.39	105.73	106.34	105.47	104.64	106.26	104.65
99.133	101.55	98.83	101.7	100.61	100.81	99.903	101.31	99.758	99.9	100.27	101.14	100.42	100.63	101.11	100.75	101.08	100.04	99.152	100.95	99.918	100.87	99.999	101.1	99.977	101.1	101.16	101.18	101.54	101	101.42	100.53	100.59	100.63	102.1	101.57	100.04	100.57	100.73	99.84	100.55	101.73	102.63	100.98	100.54	101.71	101.5	100.01	101.95	100.97
98.66	97.734	98.807	96.698	97.712	99.105	98.505	98.561	98.437	98.024	98.81	98.545	98.099	96.992	97.72	98.704	99.559	97.167	97.944	98.063	98.527	96.415	97.915	97.068	97.953	98.385	97.649	98.016	97.649	98.166	96.76	96.187	98.205	98.773	98.072	98.393	96.231	98.003	96.959	96.8	98.17	98.366	98.534	97.831	98.02	96.9	97.736	98.391	99.292	97.468
107.66	107.61	109.04	108.03	107.59	110.47	108.36	106.91	109.66	108.09	108.7	107.8	109.62	108.51	107.36	106.63	107.73	108.41	107.95	108.89	108.66	108.35	109.28	107.17	108.26	107.9	107.5	108.33	108.37	108.06	108.95	108.15	108.5	108.49	106.39	109.19	107.02	107.27	110.03	107.86	108.04	107.23	108.41	107.52	107.64	106.82	109.35	108.88	107.71	109.59
106.77	106.79	104.99	107.4	105.65	107.14	107.38	105.17	106.09	106.41	106.12	107.36	106.56	105.29	105.6	106.99	104.69	106.26	106.56	104.96	106.01	106.27	105.08	106.19	105.38	106.24	104.45	106.75	105.61	106.53	105.08	105.39	106.84	105.97	106.04	106.66	104.47	106.82	106.81	105.02	106.12	105.51	105.64	105.25	106.26	105.58	107.49	104.81	105.02	107.3
107.5	107.96	107.28	107.37	107.99	107.05	107.15	107.17	107.54	106.66	109.33	108.31	107.91	105.9	107.55	109.02	106.94	107.25	108.28	107.82	107.12	108.52	108.48	108.41	108.6	107.46	108.7	108.1	107.18	106.46	107.54	108.51	107.78	107.92	107.96	107.58	107.81	106.6	107.69	107.83	106.35	107.12	106.61	107.47	107.6	107.27	107.46	109.09	108.38	106.37
104.9	106.01	103.96	104.49	107.42	105.67	104.1	105.3	103.95	105.93	106.45	106.24	105.1	104.34	105.96	105.87	105.48	106.71	104.37	105.29	107.29	106.16	105.28	104.43	104.41	105.66	104.26	105.36	105.46	106.24	104.76	105.66	104.52	102.96	105.32	105.28	106.21	106.21	106.24	107.09	106.24	104.53	105.53	104.92	106.07	105.61	105.1	105.63	105	104.89
98.807	96.598	98.071	98.303	96.045	98.935	97.841	98.18	98.03	96.725	97.63	97.211	98.697	98.624	98.589	96.841	98.998	97.468	98.242	97.104	98.614	97.354	96.824	99.22	98.514	95.337	98.485	97.575	97.698	97.262	98.174	98.118	98.315	97.997	98.604	97.393	98.237	98.688	98.071	97.418	96.904	96.909	97.921	97.605	97.202	97.361	98.485	97.75	98.755	97.125
107.38	105.82	105.94	105.52	103.99	105.7	105.83	106.3	106.16	107.05	104.72	105.58	105.33	105.48	105.66	105.66	105.51	104.81	105.59	105.5	106.25	104.38	105.26	104.33	106.37	104.87	106.45	107.17	104.01	106.64	104.92	105.17	104.43	106.93	104.93	106.61	106.62	106.65	106.32	104.79	105.13	106.75	104.52	105.23	104.54	105.86	107.27	105.48	105.65	104.89
100.34	100.58	100.21	100.75	100.26	100.09	99.856	101.1	98.192	98.868	98.819	100.13	100.28	101.31	99.954	99.763	100.72	101.82	99.215	99.69	99.732	100.83	98.139	100.3	101.71	99.696	99.865	97.994	100.58	100.09	100.64	99.866	100.71	99.471	99.957	100.99	100.56	100.08	100.09	99.328	98.243	100.04	100.58	99.581	99.916	102.74	99.897	100.37	100.48	100.68
104.92	105.55	107.76	106.53	105.79	108.16	107.9	105.85	106.11	106.02	106.51	106.64	106.13	105.97	107.02	106.47	105.72	107.39	107.11	107.75	106.88	105.37	106.11	107.3	106.91	106.11	107.78	107.71	107.11	106.15	105.97	106.35	107.04	104.6	106.01	107.09	107.2	107.5	105.93	105.82	106.11	106.34	107.29	107.59	107.61	107.77	107.1	105.28	106.14	107.33
102.52	101.71	102.62	103.43	102.59	105.03	102.75	103.49	102.54	102.15	102.42	103.07	101.14	102.52	100.57	102.88	102.31	102.61	102.33	101.23	103.08	103.28	103.83	103.26	103.67	103.31	103.01	101.41	101.67	101.89	103.9	102.34	103.91	103.08	103.08	102.7	103.3	101.59	103.69	103.2	102.78	102.3	103.24	102.28	102.94	102.58	101.33	102.66	101.57	103.39
107.24	108.69	108.93	108.53	107.93	107.86	107.64	108.34	109.96	109.31	107.59	107.8	106.86	107	107.36	108.97	107.88	107.15	106.65	107.67	105.24	105.9	107.46	107.17	107.8	107.28	108.17	108.1	106.05	107.04	107.92	109.04	108.73	107.3	107.86	108.48	108.24	107.08	108.57	107.22	108.05	106.98	106.77	106.93	107.71	107.26	107.85	108.46	107.01	107.07
105.5	105.73	105.42	107.91	105.5	107.18	107.15	105.65	105.84	105.33	105.33	106.12	107.22	105.32	106.19	106.42	106.62	107.02	105.19	107.05	106.32	106.49	107.41	105.37	106.71	106.54	105.66	106.45	107.69	105.82	106.91	106.66	107.65	105.44	105.71	106.16	106.05	105.92	105.8	106.95	106.75	104.76	105.6	106.77	106.52	104.69	106.07	106.26	107.1	107.3
107	106.65	104.81	105.76	107.85	105.08	105.77	105.97	107.07	106.78	105.75	106.54	106.05	106.07	106.44	106.55	106.38	108.88	105.85	107.27	107.43	105.75	106.77	106.1	106.31	107.03	106.82	106.92	106.61	106.07	105.24	106.55	107.89	105.85	107.02	107.44	105.82	106.05	106.83	105.93	105.76	106.06	106.15	105.72	106.88	106.48	107.06	105.08	105.02	105.12
108.94	109.23	109.51	107.85	108.21	107.45	108.46	108.05	107.53	108.01	107.92	106.87	106.31	106.92	106.33	107.56	109.11	107.96	108.83	107.59	108.53	106.81	108.98	107.58	108.08	108.55	107.59	108.42	109.36	109.1	109.26	108.13	107.63	107.73	108.21	110.4	107.91	108.51	108.07	108.2	108.1	108.06	108.91	107.89	108.92	107.13	110.23	108.94	109.1	108.16
107.65	109.09	107.49	108.09	108.49	107.54	109.25	107.91	108.27	108.17	108.27	108.07	106.87	107.39	108.42	106.84	108.54	107.83	108.57	109.77	107.5	107.21	109.55	107.68	106.38	108.51	108.45	108.16	107.57	108.57	108.19	107.96	108.05	107.72	107.44	107.47	108.61	106.87	107.66	107.23	107.58	108.1	107.4	107.49	107.35	106.75	107.87	107.42	108.53	108.28
105.57	104.95	105.59	107.09	105.95	104.72	105.15	107.25	104.24	104.87	106.35	105.6	105.27	105.83	107.17	103.84	104.75	106.12	105.26	103.94	106.16	107.08	105.27	103.84	106.13	105.28	105.02	106.11	106.06	104.91	105.88	104.81	106.29	104.4	107.18	105.71	106.64	104.17	105.73	105.66	105.55	105.96	103.78	105.38	105.07	105.94	105.62	105.98	103.24	105.97
107.46	105.7	104.86	106.39	105.42	106.92	105.99	107.39	105.33	106.67	105.77	105.65	105.97	105.8	106.38	105.55	104.4	107.07	105.06	106.06	105.35	106.18	104.72	105.63	105.52	107.49	105.87	104.95	105.81	106.33	104.53	106.47	105.69	105.48	106.08	106.25	105.27	105.71	107.03	105.66	107.5	106.32	103.59	105.81	105.09	105.72	105.07	106.95	106.9	105.09
106.69	108.06	106.45	105.6	107.19	107.2	106.59	105.99	107.04	105.79	106.84	105.56	106.35	106.8	105.61	106.96	105.85	106.27	106.98	106.79	106.7	105.93	107.16	106.42	105.87	106.29	105.56	106.79	107.27	106.95	107.35	105.06	106.33	107.57	104.54	106.3	108.41	106.94	106.51	105.53	106.19	106.39	106.49	106.8	106.67	107.36	106.31	105.33	107.33	107.12
96.578	98.445	98.881	97.351	98.189	98.934	98.4	97.569	99.095	95.895	98.29	98.802	96.815	97.562	97.738	97.842	98.427	99.09	99.487	97.802	96.529	97.268	96.516	98.532	98.97	98.302	98.191	97.263	96.908	97.246	98.077	97.172	96.548	98.262	98.141	98.335	97.377	97.106	98.533	98.9	98.059	97.401	98.691	98.775	98.469	97.996	97.557	97.368	97.433	97.726
99.1	99.225	98.398	99.58	97.209	97.868	99.243	98.558	97.779	98.952	99.051	98.484	99.821	100.09	97.634	97.681	97.535	99.116	98.923	98.675	96.741	98.114	100.14	99.678	99.128	100.61	97.718	97.552	97.148	98.664	97.344	98.588	97.943	98.844	98.142	98.898	98.935	97.824	99.057	99.108	99.619	97.983	98.2	98.486	97.928	98.428	96.454	98.216	98.953	98.935
100.97	101.15	100.2	98.827	100.91	101.62	100.44	99.865	99.807	102.5	101.59	100.41	99.661	99.966	102.3	101.29	100.66	99.784	101.53	101.73	101.56	101.04	100.99	102.38	101.13	101.69	100.95	101.19	100.84	100.76	101.85	100.15	100.89	101.46	101.05	100.38	101.21	100.72	101.17	100.52	100.14	101.96	101.45	101.35	100.81	101.37	101.23	101.09	101.49	101.34
107.73	108.4	107.85	107.08	109.58	107.39	106.88	109.44	105.56	109.53	108.46	108.38	106.96	107.11	108.27	108.49	106.99	107.05	107.86	108.13	107.36	107.41	107.49	108.02	107	107.74	107.32	105.82	108.21	108.2	108.92	107.18	108.18	108.88	107.63	107.19	107.69	108.39	108.57	107.88	108.75	106.89	106.94	108.28	107.86	107.14	108.64	108.65	108.76	108.18
101.06	101.16	100.11	100.81	99.8	99.993	100.21	99.522	100.39	101.11	100.85	101.13	99.853	100.17	99.16	101.3	101.61	100.7	100.03	100.18	100.07	101.08	99.819	100.62	101.19	101.07	100.73	100.49	101.73	100.44	99.971	102.41	101.29	100.51	100.45	100.8	101.07	99.854	100.93	100.35	101.13	100.37	100.96	100.62	102.53	100.98	100.66	100.86	101.38	102.6
105.34	106.28	106.12	104.69	105.79	107.4	106.88	106.69	106.32	104.16	106.99	104.62	105.33	105.85	106.52	105.81	106.64	105.74	106.35	104.91	105.66	106.42	105.01	105.55	106.46	105.08	105.86	104.92	105.5	104.04	105.17	106.27	105.24	104.7	106.09	105.03	106.68	105.57	105.39	105.97	105.06	105.87	104.64	105.94	105.96	105.24	105.97	106.02	104.29	105.68
106.6	105.47	104.91	105.23	103.61	105.89	106.12	104.62	107.16	105.96	105.24	103.81	105.1	106.05	106.34	105.58	106.53	106.44	104.91	105.64	105.53	106.5	106.26	103.79	104.87	105.47	105.48	105.21	105.39	105.34	105.74	105.08	104.92	107.56	105.91	104.71	106.06	106.07	105.48	107.34	105.64	105.62	104.81	104.48	105.43	106.11	105.47	104.43	105.14	104.46
99.724	99.88	99.85	100.79	100.32	101.26	99.423	100.1	100.67	100.6	100.5	99.947	100.35	101.13	101.68	101.39	102.21	102.4	101.24	100.68	99.499	100.04	101.22	99.401	101.19	100.23	99.978	99.934	101.15	101.06	99.859	100.8	101.38	100.64	99.802	100.37	99.127	100.24	100.77	99.771	100.84	102.36	99.106	99.867	101.83	99.47	100.03	99.836	100.88	101.28
106.41	104.17	105.56	106.33	106.11	105.57	107.07	104.92	105.59	104.93	104.7	104.99	105.28	105.52	105.42	107.02	105.91	105.24	104.83	106.39	105.48	105.85	105.19	105.96	107.01	104.8	105.26	105.74	105.09	104.85	105.69	105.93	105.94	105.6	105.36	104.71	104.38	106.16	105.91	105.46	103.25	106.5	104.06	106.09	106.43	104.08	104.4	105.32	105.11	106.43
98.56	100.07	97.525	99.588	98.07	98.845	98.926	98.783	99.134	97.172	100.24	98.365	97.482	98.074	99.025	98.747	98.497	99.304	99.109	98.65	98.953	99.438	99.951	98.738	99.42	98.856	99.775	98.433	98.308	98.11	96.841	98.438	99.916	98.252	97.031	99.687	98.15	97.6	100.17	98.74	97.971	99.557	97.75	99.239	98.637	99.972	99.221	96.973	98.872	97.86
106.06	105.24	105.43	107.19	106.84	105.75	105.71	105.18	105.17	105.54	105.43	104.29	106.18	105.2	106.76	105.27	106.9	104.92	105.35	104.31	104.58	105.97	104.85	105.9	105.38	106.77	105.7	106.87	104.65	103.94	105.55	105.44	106.32	105.33	105.48	105.6	106.12	104.21	105.99	105.45	105.92	104.93	105.54	106.71	104.48	104.59	105.99	105.94	104.04	104.96
106.19	106.1	106.27	107.63	106.3	105.39	104.41	107.44	105.35	105.84	104.94	104.9	106.39	107.21	105.16	106.61	105.96	107.23	104.78	104.29	106.18	105.81	103.97	105.93	105.96	105.61	105.28	105.98	104.96	105.25	106.08	107.08	106.82	104.85	105.07	104.68	106.17	104.43	104.65	104.56	104.18	105.88	105.08	106.57	106.36	105.18	105.3	105.45	104.96	106.1
97.623	98.332	98.403	99.423	97.468	98.098	98.102	96.87	97.704	98.396	98.862	99.017	98.871	98.982	97.63	96.925	98.524	97.404	98.313	97.879	97.761	97.305	97.677	99.09	98.487	97.1	99.197	97.483	98.212	98.587	96.589	98.581	97.243	96.577	99.87	99.597	97.859	98.154	97.978	97.119	98.935	98.303	96.459	99.925	96.98	98.827	98.261	98.972	97.592	97.957
108.74	109.15	107.53	108.45	107.34	107.82	107.92	107.17	107.9	108.55	108.48	108.24	106.32	108.82	108.46	107.12	107.33	107.42	109.02	107.63	107.04	109.17	107.91	108.49	107.5	108.75	109.75	106.66	108.45	107.96	106.38	107.47	106.55	107.61	108.04	108.21	106.28	108.17	107.11	109.47	107.63	106.71	108.27	107.77	107.6	106.77	107.39	108.27	107.59	108.03
105.75	105.77	106.59	107.24	105.61	104.86	106.09	104.78	105.92	106.48	104.89	105.86	105.76	105.36	104.28	105.81	105.95	106.7	105.32	106.03	105.75	104.94	107.01	105.83	103.24	105.7	107.37	104.8	106.7	105.28	105.37	106.15	106.14	105.34	106.09	105.18	107.11	105.09	104.99	104.89	106.28	104.69	104.87	104.68	106	106.34	105.45	105.8	104.77	106.09
110.3	107.91	110.46	109.1	108.46	109.48	108.31	108.75	108.87	107.64	108.25	108.71	108.55	107.48	108.44	107.84	108.76	110.18	110.06	106.63	106.38	110.03	108.87	109.16	106.67	107.98	107.91	108.33	108.18	106.23	108.72	108.41	109.61	109.44	110.88	108.18	109.53	107.48	108.55	109.27	108.44	108.53	109.28	109.48	107.53	109.54	107.59	108.1	107.71	110.62
99.734	99.759	101.09	99.91	101.85	100.18	100.66	101.04	100.43	98.729	100.65	100.17	100.08	100.25	101.04	100.87	100.12	100.49	100.87	101.59	101.04	100.55	100.64	100.6	100.22	100.79	101.49	99.816	101.57	101.72	101.13	102.16	100.77	101.05	101.51	101.68	101.21	100.43	100.69	101.55	100.63	100.19	101.14	99.86	100.38	100.39	100.99	100.76	101.55	99.508
99.855	100.24	100.52	100.65	100.75	100.37	99.441	100.4	100.97	100.54	99.906	100.18	101.23	98.987	100.62	100.47	100.99	99.949	100.4	101.58	101.1	98.987	100.28	98.381	100.81	100.98	101.1	102.32	99.883	99.672	101.32	101.39	100.32	98.617	99.6	100.54	99.73	101.88	101.68	101.15	101.33	99.669	100.11	99.364	99.603	100.89	100.22	100.36	101.59	101.39
111.35	111.03	110.14	111.57	109.29	110.62	109.8	107.82	111	109.43	109.65	110.69	108.76	111.13	109.95	110.11	112.51	110.33	110.03	109.47	111.16	109	110.04	110.67	110.83	110.42	108.59	110.33	108.65	110.34	110.25	109.46	110.11	110.16	109.27	111.6	110.03	110.99	111.43	110.53	109.71	111.55	110.24	110.2	110.62	111.5	109.36	111.24	109.57	110.41
105.95	106.67	105.28	105.77	106.32	105.91	105.02	105.79	105.3	106.13	107.43	105.86	104.81	105.79	103.68	108.4	106.71	104.74	105.11	104.01	104.3	106.67	105.08	104.06	106	104.71	104.81	105.66	105.42	105.15	105.34	104	104.53	106.87	106.69	105.92	106.27	105.4	104.45	105.34	104.32	106.14	103.92	106.28	105.27	105.07	104.36	103.11	105.73	104.84
101.01	101.83	100.61	101.84	100.04	100.96	100.02	102.07	100.89	101.42	100.13	100.48	101.19	100.31	102.37	102.79	101.55	101.9	100.78	100.64	99.903	99.905	100.77	102.43	101.87	100.3	101.69	100.6	101.05	101.19	100.3	102.09	102.23	100.45	100.14	100.93	102.26	100.43	99.273	102.07	100.94	100.64	101.51	101.02	102.06	102.66	102.01	101.31	99.81	100.78
105.55	105.95	107.23	103.71	105.94	105.09	105.63	105.62	105.98	106.12	105.82	106	105.96	105.74	105.04	106.09	106.01	105.88	104.29	104.14	105.28	105.54	107.37	105.55	106.82	104.72	104.7	106.47	105.84	104.91	106.13	104.74	104.63	104.72	105.61	105.44	104.15	105.96	104.62	106.16	105.31	104.45	104.41	106.59	105.9	105.23	105	104.82	106.09	104.9
104.79	106.47	105.34	106.13	106.49	107.17	106.46	106.59	104.54	106.05	105.1	105.44	107.55	105.42	104.8	105.1	106.27	104.72	105.67	105.65	106.5	105.03	106.77	105.59	105.72	106.53	105.71	104.94	107.41	105.55	104.58	106.92	106.12	105.32	105.11	105.03	105.77	104.94	106.06	105.56	105.9	104.64	105.14	105.92	105.81	105.98	107.45	104.97	105.93	105.1
96.977	96.757	97.538	99.15	98.448	98.278	96.719	98.756	99.06	99.421	97.931	100.21	98.27	99.116	98.761	96.894	97.832	96.622	98.044	97.747	98.973	98.963	98.62	101.15	100.53	97.775	97.828	97.238	97.134	97.73	98.965	97.275	99.478	96.934	95.602	98.374	98.826	98.662	97.997	98.221	99.725	96.993	98.256	99.14	97.302	98.219	98.794	97.823	98.409	98.307
107.06	106.34	108.5	107.38	107.89	107.2	108.1	108.51	107.63	106.87	108.23	107.87	107.36	106.77	108.36	107.96	106.93	107.55	107.72	108.51	108.05	108.22	106.45	108	107.2	106.96	109.28	104.42	109.35	106.59	107.39	106.87	107.71	107.26	107.79	108.32	109.11	107.92	106.87	108.26	107.97	108.92	107.6	106.09	107.03	107.52	107.16	108.83	106.78	107.05
99.539	101.1	99.711	101.63	99.969	100.46	101.16	100.8	100.19	99.574	100.12	99.607	100.52	101.22	100.58	100.63	100.12	99.968	100.77	99.643	100.67	102.26	100.48	99.667	101.07	98.76	100.64	100.97	100.64	99.639	98.779	99.667	100.18	101.22	99.31	100.24	101.19	100.1	99.708	100.07	101.38	99.535	99.73	101.15	100.68	100.34	102.7	98.79	99.23	100.79
106.11	106.11	106.8	107.42	108.17	106.05	107.91	107.14	108.42	107.07	106.12	107.02	106.2	106.42	106.31	105.98	106.12	107.53	108.49	106.8	106.02	107.05	106.29	105.62	107.53	106.61	107.46	106.7	107.22	106.57	107.24	107.55	106.85	106.3	107.77	106.89	105.98	107.36	105.34	105.12	106.27	107.36	106.34	107.41	105.83	107.23	106.02	108	106.67	107.28
109.14	109.56	107.35	107.2	107.97	109.04	108.08	109.16	108.49	108.41	108.7	108.06	108.98	108.55	107.26	108.29	109.26	109.65	108.56	106.96	108.64	107.94	109.25	107.88	108.84	109.15	107.45	108.76	109.18	110	106.3	106.96	109.06	108.37	108.02	108.95	107.74	109.66	108.28	109.22	107.67	109.06	109.72	108.24	108.52	109.78	108.49	109.7	109.54	108.43
105.99	106.93	106.84	106.08	106.26	106.67	105.82	104.74	107.27	106.25	105.28	105.86	106.13	105.59	106.04	105.08	104.78	104.59	106.39	106.74	107.38	106.35	107.25	107.21	105.43	106.33	105.29	106.74	108.56	106.47	106.33	104.32	104.75	106.8	108.11	106.75	106.59	107.13	106.66	105.12	105.51	105.22	106.65	106.97	106.12	105.66	106.2	108.25	106	106.72
108.46	107.2	108.41	107.64	108.05	109.63	107.51	110.14	109.24	107.13	108.66	107.88	106.14	108.26	107.75	108.12	107.56	107.08	108.03	106.83	107.7	108.82	105.95	109.16	107.16	108.97	107.12	107.59	106.87	107.15	105.94	108.22	106.83	106.47	107.6	106.45	107.56	110.25	107.51	107.87	108.17	107	107.25	107.03	109.13	107.62	106.57	107.93	106.83	109.07
105.97	106.38	108.05	107.45	104.74	106.41	107.63	104.76	107.6	105.11	106.5	106.2	106.81	105.38	108.3	106.04	106.93	106.71	105.92	107.38	105.84	105.75	106.97	106.29	106.67	105.98	105.74	106.73	106.08	106.16	106.98	106.34	107.48	105.75	104.85	108.51	107.66	107.14	106.38	106.41	107.95	106.86	107.25	106.44	106.18	105.94	107.31	107.41	105.52	105.79
107.17	106.77	107.9	106.2	107.09	107.17	106.38	107.33	107.29	106.36	106.43	105.99	106.86	106.97	106.33	105.22	105.23	106.77	105.91	106.4	108.38	107.86	105.45	104.87	105.06	105.6	104.94	105.67	106.03	104.92	106.03	106.9	107.12	105.76	106.53	107.21	107.34	104.62	106.25	104.71	104.59	105.75	107.75	106.45	107.1	105.3	106.37	104.73	105.73	106.56
105.97	104.07	104.21	104.82	105.68	104.89	107.07	106.17	103.85	104.81	105.46	105.68	105.51	104.85	103.74	105.04	104.33	105.31	105.09	105.44	104.94	105.71	104.6	105.82	106.36	106	106.56	106.42	104.34	105.69	105.36	106.16	104.32	105.98	107.16	106.59	104.84	106.52	106.5	105.54	105.96	105.59	106.75	107.06	104.06	104.28	105.65	104.84	105.36	105.37
110.74	107.58	107.79	108.39	108.33	109.1	105.92	108.52	108.38	106.63	106.61	106.46	108.52	108.06	107.73	108.61	107.11	107.95	108.53	108.11	107.65	107.84	108.32	107.92	108.65	107.71	106.78	108.4	108.74	107.83	108.07	107.63	108.21	107.43	108.5	107.85	108.62	108.14	108.2	109.24	106.75	106.34	106.79	107.91	107.57	108.05	109.03	108.78	107.73	106.84
109.75	109.17	107.81	108.06	108.6	109.72	110.47	109.79	110.31	108.46	108.84	109.87	108.62	107.91	109.07	107.41	108.61	108.64	109.1	109.56	108.03	107.54	108.54	110.45	109.6	107.3	107.77	108.74	108.67	108.16	108.38	110.03	108.73	109.05	109.63	109.19	109.76	109.03	108.76	107.53	106.67	109.1	109.49	106.8	109.26	109.59	107.34	108.94	108.13	109.93
100.52	99.799	99.715	102.11	101.5	101.81	100.06	101.27	98.275	101.84	100.61	99.664	99.262	99.705	100.65	99.386	100.85	99.437	99.611	101.37	99.527	100.36	101.17	100.93	100.62	101.13	100.96	101.78	99.9	100.24	99.905	100.57	101.43	102.47	100.22	99.623	101.27	100.82	101.48	99.604	100.52	100.46	100.05	99.895	100.72	100.72	99.371	102.47	100.18	100
99.201	99.176	97.281	99.213	99.275	99.421	97.946	97.472	98.57	98.386	98.192	98.284	97.049	98.941	96.794	97.868	99.44	96.845	98.156	97.085	98.637	98.849	97.083	98.879	99.197	97.01	98.975	99.102	98.253	98.33	98.849	96.527	98.661	96.993	95.627	100.28	100.03	97.568	98.969	97.175	96.815	97.186	97.815	97.755	98.747	98.124	98.019	98.447	98.224	98.78
106.44	107.62	106.41	105.86	106.39	106.8	106.39	107.95	106.65	107.55	106.2	104.77	104.22	105.55	105.76	107.26	106.35	106.1	107.57	104.79	104.87	105.67	104.16	107.03	105.65	105.54	107.04	106.89	106.57	106.95	107.4	107.35	107.8	107.17	106.44	106.25	106.08	106.28	106.94	105.93	106.55	107.09	105.52	106.89	104.63	106.76	107.72	105.78	106.42	107.15
101.64	101.76	101.37	99.951	100.25	100.44	100.35	97.965	100.78	100.75	101.47	100.02	101.24	101.66	99.855	100.99	99.507	102.11	101.14	101.33	99.684	99.876	102.65	100.51	99.996	100.93	100.11	100.87	102.73	100.96	101.35	101.48	100.89	100.59	99.172	100.06	101.76	100.08	101.26	100.78	100.86	102.29	100.06	101	100.56	100.29	100.46	100.1	100.22	101.46
97.477	98.313	98.485	99.426	97.555	97.259	97.114	99.653	98.716	98.378	99.08	98.902	99.245	99.003	100.3	97.719	97.712	97.209	99.676	98.382	98.99	97.907	100.07	98.073	96.696	99.615	98.866	98.168	98.663	99.462	99.452	98.085	97.311	98.778	99.56	97.309	97.084	97.522	97.769	99.24	98.302	98.807	98.424	100.51	99.286	99.506	97.038	98.159	98.946	99.115
106.79	105.83	106.45	108.38	105.9	106.82	106.26	107.42	105.8	105.05	107.22	107.23	106.98	106.85	105.55	105.08	106.4	107.6	107.4	108.59	105.8	106.41	106.01	104.59	106.9	106.19	107.15	107.34	107.45	106.79	107.35	106.53	106.15	105.98	106.07	106.38	106.79	106.21	107.89	107.46	105.53	106.56	106.19	106.3	104.79	106.28	106.19	106.56	108.05	106.31
106.8	107.22	107.61	108.82	109.44	107.28	107.73	108.76	109.58	108.2	107.13	105.72	107.97	108.53	107.22	108.27	106.64	106.98	106.89	107.6	107.1	108.62	107.33	107.54	108.09	107.32	107.46	109.29	106.93	106.77	109.01	107.52	110.14	106.76	109.94	107.4	108.02	107.64	107.33	108.95	107.47	107.96	109.97	106.86	106.99	107.81	108.86	107.66	107.66	108.88
106.21	106.38	106.33	104.47	106.81	106.53	106.35	104.02	106.09	105.88	104.85	106.54	105.13	107.94	105.08	103.63	107.14	103.84	106.42	105.44	105.2	106.75	104.18	106.2	106.46	106.22	104.5	105.31	103.79	105.6	104.49	105.24	106.62	104.86	105.02	105.62	105.87	104.91	105.63	104.32	106.93	104.99	104.62	106.02	105.03	106.07	106.47	104.63	105.52	105.84
111.93	109.79	109.47	110.45	110.64	111.71	111.32	109.25	109.54	108.51	110.25	110.78	111.32	110.44	110.75	109.98	110.81	108.87	109.49	111.98	111.44	110.08	109.16	110.46	109.17	111.47	110.35	109.86	110.37	110.27	110.65	112.93	111.38	109.79	111.33	110.19	110.24	110.31	109.89	109.93	110.36	110.97	108.32	109.1	109.14	107.9	111.91	109.83	109.14	109.31
99.257	99.269	98.842	99.172	98.389	98.324	98.478	98.445	98.448	98.99	98.826	98.121	98.172	100.14	98.083	98.868	99.839	97.939	99.14	99.288	98.726	98.463	98.583	100.66	98.578	99.972	99.319	96.918	98.329	98.419	97.197	99.483	98.869	99.047	99.467	99.876	99.502	101.09	97.256	97.812	99.729	99.356	97.638	98.52	98.207	98.948	98.447	100.15	99.111	99.453
106.68	105.07	106.43	106.31	104.16	105.78	106.1	105.97	106.18	106.97	105.55	106.44	106.29	103.8	105.5	105.78	104.91	106.2	104.53	106.82	106.59	105.83	106.5	105.97	105.88	105.05	107.23	104.2	108.62	105.18	105.94	105.09	104.61	104.98	105.83	107.48	106.08	106.38	105.74	106.75	106.26	106.44	106.68	106.1	104.79	105.33	105.94	103.38	106.17	106.51
98.148	97.84	100.87	97.529	98.331	98.385	99.933	99.336	99.105	97.532	99.062	99.676	99.3	98.811	99.861	99.251	98.053	98.392	98.565	100.97	100.02	97.271	97.771	99.822	98.017	99.862	98.684	99.34	98.406	98.572	98.724	99.184	98.164	98.722	98.049	98.093	99.355	99.304	97.899	99.163	98.772	99.574	98.619	98.898	100.11	99.609	97.785	97.951	98.469	98.727
104.57	106.33	105.96	104.69	105.74	105.13	106.12	105.35	105.62	104.47	105.6	106.56	107.13	104.41	104.5	105.39	106.4	104.11	105.66	104.38	104.57	105.06	104.25	106.7	106.02	104.03	105.69	107.1	106.96	104.28	106.2	104.29	104.87	105.74	105.12	105.03	105.14	105.62	105.05	104.65	103.49	106.32	105.58	105.61	105.96	104.97	105.91	104.03	105.83	107.08
98.451	99.01	98.942	97.448	97.952	97.381	98.71	97.09	97.078	98.364	96.244	97.975	97.686	98.442	98.373	98.118	98.077	96.485	97.279	98.366	99.481	96.936	98.606	96.503	95.907	96.944	97.051	96.604	98.181	99.296	97.187	98.966	99.186	99.792	99.508	98.892	98.877	98.894	98.343	99.394	97.538	98.83	98.261	98.788	99.404	98.266	98.435	98.41	97.741	99.237
97.445	97.51	98.713	99.735	98.977	99.103	97.41	98.538	99.379	98.381	100.4	98.794	98.58	98.177	99.877	98.535	100.64	100.11	99.753	98.662	100.92	98.25	98.961	99.495	100.36	99.406	98.815	98.264	99.366	98.833	99.67	99.136	99.479	100.38	98.679	99.779	99.309	99.849	101.38	99.42	100.44	98.441	99	99.525	99.663	98.927	98.766	99.204	98.243	99.786
109.02	109.06	110.07	108.67	108.91	110.84	107.4	107.44	109.75	107.63	106.76	110.19	109.18	109.01	108.55	110.31	109.83	107.25	109.22	110.15	108.63	109.06	108.39	109.06	110.23	108.72	109.78	108.42	108.54	108.39	110.08	107.78	110.18	107.87	108.05	108.81	109.36	108.13	108.58	109.82	107.35	107.49	108.98	107.25	108.65	108.98	109.66	108.55	110.37	108.54
98.538	97.282	99.341	98.286	97.813	97.783	98.096	97.764	97.77	97.968	98.084	97.515	96.858	99.165	99.259	97.914	97.991	98.729	99.385	99.549	98.208	98.594	97.73	97.206	98.123	96.61	96.933	97.616	97.953	96.252	97.543	98.601	97.749	98.068	97.43	99.223	98.639	98.827	98.833	99.299	98.4	98.886	97.35	99.149	98.296	97.847	97.376	97.67	97.454	98.373
98.162	96.921	98.275	99.55	99.816	97.985	96.662	97.539	97.507	98.557	98.598	97.144	96.943	98.832	97.03	97.398	98.912	99.418	99.954	97.623	97.65	97.006	97.42	98.795	96.233	98.729	97.916	97.282	97.649	95.949	98.773	99.311	98.219	98.111	98.321	97.367	98.756	98.875	98.09	98.122	98.885	97.255	97.903	96.969	96.885	96.621	97.952	96.504	99.059	98.985
106.8	107.07	108.12	108.03	108.28	108.54	107.1	108.2	106.72	107.15	107.61	107.08	107.99	106.45	107.38	106.23	107.62	109.43	109.02	106.67	109.36	108.08	108.19	108.35	107.91	107.44	107.39	108.39	107.77	109.28	107.39	107.49	106.74	108.67	108.72	108.35	107.12	106.2	108.58	109.13	107.17	108.7	107.26	105.24	107.27	106.31	107.63	107.99	107.56	105.73
106	107.32	107.47	105.49	104.8	106.19	105.53	106.33	105.65	105.51	105.85	104.59	106.31	103.73	106.14	105.77	105.72	105.75	104.44	105.81	104.85	105.05	106.12	106.72	104.73	105.53	106.12	108.11	106.33	103.1	106.96	106.26	106.94	106.8	106.76	106.94	105.93	105.61	104.97	105.64	105.32	106	106.04	105.27	105.57	105.89	104.37	104.51	106.85	106.9
101.31	101.06	100.75	100.8	101.07	100.23	102.24	101.92	100.47	100.98	101.4	99.967	100.17	101.74	99.751	101.47	101.87	101.54	102.02	102.36	100.78	101.27	100.88	101.07	101.54	100.82	101.7	99.977	101.58	99.736	99.876	101.46	99.828	101.15	100.59	99.232	100.69	101.85	100.39	100.79	100.35	101.79	100.9	101.68	101.42	102.1	100.07	99.948	101.37	102.49
105.96	106.55	106.61	103.22	105.68	107.15	106.75	105.67	107.23	105.34	104.71	107.24	106.68	106.3	106.15	105.72	107.74	106.58	106.15	106.98	106.15	105.74	104.86	108.44	108.03	105.72	107.34	107.22	107.56	105.96	106.12	106.51	105.42	106.89	106.93	106.21	107.16	105.65	105.01	106.8	107.67	106.41	105.36	107.09	106.85	105.7	104.87	107.26	104.78	106.07
109.61	108.2	107.97	108.79	107.03	108.8	109.29	109.26	109.06	108.04	109.15	107.51	108.78	108.13	107.89	107.55	107.64	108.3	110.06	109.36	109.18	108.02	107.71	107.32	110.28	106.69	108.05	107.99	108.93	109.8	108.78	107.42	108.29	108.47	107.74	108.56	108.49	109.67	109.59	107.81	108.2	110.15	109.26	109.91	107.89	108.61	109.19	109.62	108.32	109.67
105.11	103.33	106.7	105.49	106.81	104.25	105.49	103.93	105.54	106.38	104.39	105.44	104.92	103.22	106.56	105.9	105.89	106.13	105.78	105.79	105.5	105.64	105.57	105.93	107.25	104.41	106.74	105.4	104.89	105.15	105.01	105.11	106.27	105.83	103.77	105.9	106.06	105.22	105.04	106.27	106.46	106.67	106.43	105.75	105.73	106.7	106.87	105.68	106.9	104.34
98.522	99.694	99.209	100.43	101.07	100.28	100.27	99.221	99.949	99.928	101.12	100.25	100.24	100.51	101.28	100.82	99.961	100.08	100.87	99.196	100.75	99.88	100.67	100.98	99.951	100.45	99.25	101.48	98.959	100.22	100.01	100.11	101.03	101.12	99.681	100.59	100.66	99.706	100.49	100.63	100.55	101.29	100.53	99.895	99.693	100.68	100.82	98.843	99.98	99.552
106.14	109.1	107.94	109.46	107.45	108.06	109.47	108.81	108.3	108.89	109.09	107.8	109.9	107.66	106.09	108.18	108.49	107.74	107.55	108.61	109.04	109.22	108.28	109.55	108.41	109.26	107.63	107.39	107.27	107.96	106.91	107.58	107.93	107.55	107.79	109.39	107.82	108.04	108.4	108.83	107.79	108.09	108.01	109.05	107.65	106.72	110.52	108.13	110.91	107.82
106.14	105.56	105.55	105.33	105.33	105.88	105.78	103.07	105.01	106.68	105.39	108.84	106.12	104.58	107.62	104.67	105.23	105.76	106.21	105.17	105.34	105.61	105.8	106.03	106.21	105.31	107.16	106.23	106.17	105.19	105.18	104.86	107.4	105.46	105.08	105.95	104.98	106.27	105.13	106.62	105.84	105.09	106.67	104.73	104.5	105.18	104.51	105.71	105.82	107.1
109.57	108.64	108.01	109.83	108.15	108.46	109.39	109.19	106.94	108.25	108.28	108.33	107.14	107.87	109.61	108.59	107.75	106.32	108.29	107.52	107.65	109.59	109.17	107.93	109.17	107.22	107.4	109.62	107.09	108.15	107.35	109.28	109.32	109.14	107.8	108.22	106.91	107.63	107.78	107.9	107.89	106.91	109.34	109.32	108.06	108.56	109.11	108.8	108.79	109.56
106.73	105.77	107.73	107.24	107.52	107.36	105.82	105.27	106.42	106.88	107.03	106.68	108.19	106.84	106.13	107.79	107.19	107.13	106.06	107.9	105.32	107.25	105.84	106.74	107.28	105.31	105.8	105.57	107.56	107.79	108.7	106.82	106.23	106.68	106.82	107.16	105.5	105.61	107.67	105.83	106.82	107.08	107.07	106.89	107	106.41	106.81	106.86	106.24	107.05
107.58	108.02	107.62	106.82	108.13	108.4	105.19	105.83	107	106.99	105.84	106.65	107.77	104.83	106.01	106.77	106.04	108.43	107.63	105.95	106.3	105.5	107.15	107.56	106.82	107.94	105.41	107.34	107.21	105.69	106.85	106.74	106.9	107.6	106.16	107.14	105.49	107.58	106.74	104.71	106.89	106.45	107.62	107.82	105.6	105.83	105.45	106.79	105.53	106.17
99.061	101.44	100.21	101.31	98.821	99.886	97.918	100.43	99.893	98.614	101.16	100.42	100.68	99.593	99.503	98.471	100.53	102.01	99.98	100.85	101.17	101.18	99.306	98.705	101.17	99.6	101.07	101.3	99.977	100.28	101.13	100.14	100.61	99.746	101.26	99.806	101.17	99.918	100.45	100.84	100.71	100.23	99.865	99.59	100.93	101.54	100.71	101.02	99.437	99.497
106.41	105.7	106.96	105.88	107.04	106.02	107.04	105.87	106.93	104.63	106.9	106.24	107.5	105.89	106.22	107.24	107.24	108.24	107.78	106.79	106.5	106.65	107.23	105.49	106.25	106.67	107.14	105.59	106.29	106.31	106.91	106.28	106.21	106.67	106.08	107.3	106.35	105.94	106.4	106.87	106.64	108.37	106.05	107	105.84	106.43	106.03	106.76	106.48	107.34
105.52	106.85	105.07	105.77	105.91	105.71	106.05	105.65	107.38	105.82	106.45	106.16	106.84	105.81	106.13	107.18	105.39	105.15	105.5	106.57	107.31	105.41	107.1	106.67	104.7	105.59	105.15	106.08	106	105.48	106.82	104.84	104.67	104.22	105.09	103.67	105.65	104.14	105	104.26	105.85	106.64	106.93	105.56	106.54	106.04	105.95	105.42	106.37	106.03
104.76	105.51	106.18	106.17	105.07	107.51	106.99	104.93	105.3	105.96	102.87	107.15	104.8	105.82	105.18	107.63	105.87	106.68	106.24	105.27	105.38	104.96	106.45	106.15	105.23	106.48	105.75	106.29	105.04	105.11	106.96	105.78	104.66	105.33	105.58	105.89	106.03	106.91	106.69	106.67	107.16	105.78	104.66	105.64	105.1	105.11	106.48	106.09	106.28	106.89
107.98	109	108.42	107.55	107.34	107.93	107.64	109.39	107.58	109.22	108.92	106.92	109.22	107.88	108.47	108.88	107.47	107.86	106.95	106.83	108.07	108.52	108.2	107.69	108.9	106.31	108.26	107.39	107.92	108.23	107.32	108.17	107.29	108.88	107.01	107.07	108.16	108.74	109.01	108.72	108.87	108.34	106.24	109.35	108.72	108.52	109.39	107.38	107.61	109.07
105.94	106.62	104.68	105.66	106.41	105.06	106.59	105.93	105.62	106.84	105.98	105.15	106.14	106.73	106.49	106.75	106.25	106.08	105.1	107.57	106.25	104.74	106.71	106.79	107	107.11	106.62	105.99	105.98	107.09	107.96	106.81	105.94	107.52	106.85	105.15	107.45	104.22	104.98	106.75	106.45	105.02	107.96	105.56	105.65	105.5	104.77	106.35	106.36	106.55
107.77	108.48	109.05	107.87	107.74	106.43	107	108.82	107.56	106.4	107.06	106.96	106.91	108.29	108.53	107.16	108.15	107.1	108.47	107.56	106.73	106.94	108.07	108.95	108.76	106.86	108.46	107.63	107.98	106.82	108.66	106.76	107.92	106.6	107.08	107.39	107.57	107.58	106.54	108.26	106.14	107.5	108.96	108.13	109.2	107.44	107.95	106.41	107.35	108.24
106.26	106.61	106.79	106.83	104.73	107.33	106.92	105.95	107.33	105.41	105.61	106.3	105.85	106.97	106.89	105.73	106.63	106.63	103.73	107.76	106.3	107.67	107.16	107.91	104.11	106.92	106.34	105.83	106.4	106.74	105.89	107.33	105.57	107.09	105.95	108.01	106.48	107.2	106.16	105.64	106.56	104.99	107.41	104.72	106.57	106.73	107.66	105.65	106.68	107.31
109.47	108.56	107.91	107	109.52	107.91	109.13	107.11	107.6	107.7	107.29	109.84	106.84	108.23	107.67	108.77	110.15	108.36	106.78	108.14	109.46	107.38	107.6	105.4	108.06	107.32	106.23	108.61	107.68	108.7	108.81	108.02	107.61	109.07	108.56	109.61	107.86	108.56	108.18	107.82	108.34	108.89	108.85	107.55	108.88	109.02	108.96	110.03	108.51	109.19
99.248	97.307	96.918	98.505	98.161	99.223	96.969	98.579	96.938	97.639	98.762	100.24	99.201	97.946	97.881	96.799	97.805	96.956	97.637	97.377	97.214	96.591	96.26	97.941	98.246	98.453	98.378	99.387	98.247	95.89	98.214	99.757	98.354	97.428	98.403	97.176	98.157	98.968	98.949	98.544	98.805	98.228	97.314	98.083	97.342	98.668	97.155	98.602	97.879	96.553
106.58	105.83	106.45	105.34	106.89	106.22	106.73	106.66	106.37	107.26	107	107.34	107.38	105.32	107.48	106.81	104.96	106.39	106.91	106.97	106.8	107.07	107.97	105.44	106.61	108.07	106.01	105.7	105.26	105.66	106.79	106.08	105.05	106.54	106.88	105.46	105.75	106.9	107.26	106.33	106.36	107.45	107.06	106.49	107.58	107.29	106.76	108.3	107.66	105.99
106.83	106.03	106.08	106.04	106.89	107.43	108.21	106.77	107.88	106.77	106.55	106.02	107.77	105.98	106.78	107.91	105.22	106.96	105.68	107.07	105.8	106.68	105.65	106.21	106.88	106.15	107.5	106.3	106.16	107.22	107.64	107.56	105.17	105.18	105.53	107.05	106.38	106	106.69	107.33	105.42	104.83	106.99	106.79	105.29	106.06	106.57	105.74	107.04	106.58
97.879	98.625	98.228	99.049	97.774	97.986	96.486	99.749	97.903	99.753	98.643	99.183	97.42	99.821	98.411	98.246	96.386	97.117	98.267	97.797	96.895	99.092	99.349	98.075	98.234	97.957	97.214	97.041	97.736	97.276	97.418	99.865	98.235	97.442	98.772	98.004	97.138	98.288	98.944	98.684	97.802	99.6	98.159	98.388	97.221	96.549	96.59	99.686	98.369	98.44
99.736	98.876	100.03	97.476	99.28	98.751	97.343	99.152	99.176	98.952	100.36	98.549	99.225	98.094	98.543	98.611	98.76	99.059	99.218	97.362	99.131	98.106	97.618	99.179	98.882	98.272	99.744	98.816	99.808	99.987	99.573	99.378	99.204	99.577	98.894	98.433	98.774	99.904	98.344	98.296	99.015	99.648	99.176	97.134	99.314	99.163	98.638	97.97	99.008	98.318
99.05	100.46	99.084	100.32	97.357	101.75	98.738	97.175	99.032	100.05	99.959	99.209	98.612	98.727	99.107	98.804	98.973	100.81	98.82	98.722	97.761	97.892	99.546	99.033	99.247	99.064	98.7	98.975	98.449	99.08	99.538	99.575	99.408	98.955	96.963	98.037	99.349	100.19	99.45	99.142	99.296	98.171	98.281	99.869	97.892	99.414	99.191	99.916	98.953	99.255
110.17	110.94	109.31	110.87	110.17	108.87	110.9	110.3	110.67	109.74	110.45	111.12	111.87	111.12	109.87	110.13	109.12	108.86	112.1	110.82	110.2	110.33	111.02	111.04	111.41	111.63	110.78	111.11	110.71	110.95	110.52	110.05	110.18	111.12	112.05	109.55	110.58	110.59	110.63	110.68	111.94	110.64	109.12	111.97	108.96	110.96	110.96	110.97	110.95	110.52
106.78	106.09	105.1	106.06	105.62	104.69	105.41	104.69	106.26	105.95	106.43	104.78	107.15	104.33	105.14	105.45	106.97	106.09	106.62	106.8	106.27	106	105.49	106.33	105.59	105.4	105.84	106.23	106.22	105.86	106	106.65	105.38	106.96	107.34	106.42	105.5	106.2	104.93	104.56	105.42	105.36	105.4	105.77	106.9	105.35	105.2	104.77	105.23	107.06
106.32	105.54	107.05	107.41	105.91	106.17	107.2	106.52	106.07	106.28	107.61	105.81	105.86	107.49	106.64	104.45	105.24	106.97	106.67	106.65	107.14	107.09	107.06	105.36	106.71	106.66	106.68	105.89	107.1	105.03	105.53	106.5	106.58	105.56	106.27	106.24	106.81	107.07	106.83	107.49	107.08	104.86	105.72	106.29	106.41	107.06	108.44	105.91	106.49	106.31
105.65	105.11	105.27	104.74	105.02	105.31	105.5	105.37	105	104.35	104.87	104.43	105.38	106.11	106.14	105.87	106.93	105.36	105.89	105.25	106.95	106.29	104.2	105.61	105.13	105.43	105.64	106.57	105.56	106.02	105.52	104.99	104.84	105.89	106.2	106.28	108.01	105.65	105.7	106.04	105.73	105.81	107.19	105.96	107.03	105.13	106.15	105.75	106.51	105.63
104.64	107.01	105.7	107.75	106.43	106.04	106.61	105.56	106.6	105.05	106.12	105.61	105.82	104.32	103.89	104.61	107.02	105.23	105.98	106.14	106.28	105.13	105.88	106.32	106.24	106.14	106.24	104.83	105.15	105.98	106.51	104.82	105.24	104.53	105.8	104.98	106.81	104.61	105.45	105.21	106.29	105.56	105.93	105.77	106.87	105.29	105.94	105.86	106.29	104.98
105.55	105.52	105.37	106.45	105.51	106.61	105.1	105.59	105.48	106.6	104.74	103.7	106.79	105.91	105.38	105.42	105.7	103.62	106.6	106	106.65	104.64	106.24	105.97	107.44	105.56	106.37	106.21	104.21	105	105.74	105.96	104.72	105.98	105	105.5	105.48	107.26	106.77	107.09	106.13	104.71	105.6	105.13	105.56	106.62	104.99	106.08	105.71	105.4
105.97	106.99	107.08	104.45	106.04	105.16	106.52	106.61	105.99	105.35	106.08	106.98	107.19	105.02	107	107.61	106.67	106.64	106.18	107.29	106.66	106.03	107.98	107.14	106.85	105.2	106.09	107.72	105.26	106.84	106.61	106.57	105.99	107.26	107.05	105.38	106.6	105.34	105.98	106.54	104.68	106.37	106.58	107.46	106.44	105.01	105.9	105.61	105.82	105.79
107	106.02	106.42	105.85	106.54	106.51	105.22	107.16	106.06	107.65	105.87	107.07	105.9	106.27	107.43	107.03	106.7	104.33	105.45	106.1	106.12	105.94	107.09	106.2	105.1	106.94	106.07	106.99	106.92	107.08	106.33	107.6	105.95	106.48	106.45	105.14	106.69	105.79	107.32	107.24	107.2	105.15	106.42	106.96	106.3	108.9	106.31	106.68	105.65	105.34
108.09	105.86	107.83	107.91	106.22	107.14	107.66	109.36	105.58	107.8	106.24	108.03	109.01	105.37	107.9	105.3	106.72	107.9	108.99	108.97	107.58	108.17	107.79	108.32	107.34	107.46	107.74	106.48	106.78	107.03	108.75	107.84	107.86	108.25	106.85	106.75	107.86	108.79	110.09	107.75	109.27	107.3	106.83	108.09	109.64	107.44	107.27	107.64	108.27	106.42
106.14	107.49	105.32	105.87	106.29	105.46	105.72	104.87	106.35	107.05	105.63	107.07	105.54	106.17	105.78	105.26	106.19	106.77	106.55	106.21	104.37	105.09	105.23	106.13	104.39	105.21	105.63	104.54	106.42	104.72	108.22	106.09	105.36	104.29	105.68	106.23	106.18	106.08	107.08	106.19	105.62	105.91	104.8	105.14	106.43	104.61	104.24	105.72	104.02	104.47
100.2	100.64	98.057	99.66	97.141	97.422	97.165	99.718	99.085	98.564	100.15	100.34	99.025	98.263	99.612	98.358	97.666	96.639	98.588	99.022	97.832	97.719	98.043	100.18	100.03	100.03	98.823	97.534	97.602	98.172	98.3	98.649	98.271	99.745	98.026	96.676	97.559	97.951	99.982	100.59	99.159	98.07	97.832	98.877	99.472	99.31	99.108	99.386	97.065	98.246
98.791	97.389	98.34	98.492	98.795	98.896	97.523	98.056	97.25	97.725	97.968	98.024	96.688	98.508	98.554	98.711	97.479	97.435	99.883	97.266	98.571	98.691	99.256	99.01	98.192	98.183	98.553	97.949	97.309	96.971	98.103	97.669	96.999	96.749	98.292	97.645	98.641	98.079	95.538	97.366	98.126	98.202	98.792	97.329	96.345	96.791	97.214	97.27	97.302	98.748
98.101	98.468	100.1	98.511	99.349	98.91	98.613	97.727	100.22	99.108	99.5	99.238	99.255	101.02	98.979	97.717	100.2	98.13	97.054	99.904	99.107	99.465	100.02	98.639	97.731	98.734	98.248	99.174	98.313	98.997	99.625	99.391	98.379	99.312	99.052	99.422	98.743	98.643	99.443	98.069	98.229	99.181	98.885	99.583	98.283	98.681	98.682	99.239	99.159	98.721
107.94	108.07	106.88	108.42	109.03	107.21	107.86	106.29	109.28	108.09	108.71	108.9	110.12	107.46	107.67	108.51	108.5	107.66	109.11	109.93	108.83	108.3	108.06	108.66	108.49	108.7	108.7	107.89	109.02	110.12	107.52	108.73	108.09	108.3	108.11	107.67	108.68	108.66	108.69	109.27	106.97	108.95	108.55	108.27	108.5	108.91	107.13	109.53	108.29	109.36
110.17	110.36	110.35	110.1	112.15	111.48	110.17	110.09	111.34	110.5	110.48	110.06	110.29	111.17	109.41	111.97	109.78	110.11	109.77	110.93	109.37	110.2	108.61	110.91	108.38	109.26	110.93	109.28	110.02	110.99	111.61	111.35	109.14	110.52	111.97	110.79	110.24	110.85	109.01	111.31	110.34	110.48	111.08	110.74	109.82	110.66	109.7	108.51	110.63	110.26
106.01	105.44	107.75	105.84	105.78	107.13	107.14	106.12	106.63	106.79	106.4	106.73	108.01	105.75	108.98	105.9	106.66	105.62	106.53	105.03	107.23	107.41	105.47	105.75	106.63	105.85	107.06	106.04	106.75	106.46	106.74	106.82	106.17	105.99	106.43	106.82	107.22	108.14	106.44	107.09	105.91	106.76	105.73	106.57	106.07	106.59	107.02	104.53	108.27	106.08
108.83	106.89	107.68	107.64	107.21	108.83	108.36	107.2	108.42	108.97	108	107.32	108.98	107.01	107.86	107.57	106.58	108.29	106.64	109.11	107.49	107.62	108.53	107.55	109.2	107.6	107.94	106.97	107.64	107.91	108.22	107.93	106.46	108.03	108.61	108.11	108.08	106.96	107.35	105.32	107.96	109.29	107.45	107.72	106.27	107.61	106.49	108.72	108.14	109.61
107.3	107.39	107.84	107.45	108.46	108.38	107.34	107.65	108.43	106.52	108.9	106.47	107.73	106.26	107.47	107.17	106.35	106.29	106.63	107.98	109.53	105.28	106.69	108.06	108.11	107.56	107.09	107.91	108.34	107.22	107.67	108.11	107.9	106.02	106.72	107.55	108.7	108.06	108.07	106.88	108.01	107.21	108.89	106.68	108.54	107.66	107.4	109.24	107.53	107.06
106.37	104.92	103.84	105.52	105.32	106.22	105.75	104.79	106.36	105.65	103.64	105.7	104.84	104.2	105.3	106.28	106.49	105.04	107.5	106.14	105.69	105.68	104.83	104.07	105.86	105.89	103.68	104.61	104.09	105.51	107.52	104.22	104.68	106.47	107.5	106.54	104.46	106.29	107.57	103.8	107.04	105.24	105.5	106.55	105.08	107.11	104.75	105.52	103.61	104.58
109.35	108.21	107.72	109.12	107.39	108.96	107.21	109.91	107.4	105.98	108.89	108.12	108.25	108.11	107.85	108.64	109.05	108.95	108.47	107.62	108.05	107.24	109.18	109.24	111.03	108.75	109.25	109.11	109.36	107.28	107.78	106.67	107.89	108.09	108.24	108.22	107.93	109.68	108.79	107.77	107.84	108.48	107.57	108.75	106.9	107.12	107.98	107.62	108.1	109.89
107.97	106.55	106.98	107.82	108.8	108.92	107.33	107.97	107.66	108.11	107.87	106.58	109.49	107.84	107.01	106.34	107.48	107.55	107.48	109.57	110.12	107.23	108.19	107.39	108.21	106.52	108.22	107.96	106.95	106.46	107.74	108.91	108.36	108.03	109.29	108.78	107.89	107.66	107.99	108.12	108.37	106.65	108.74	107.63	107.12	107.35	106.36	107.89	107.31	108.61
99.11	99.829	99.063	98.621	98.879	101.13	99.706	98.338	97.353	96.874	99.254	98.512	98.652	99.199	98.328	97.903	97.602	99.181	98.492	97.26	98.676	99.033	97.852	98.983	98.682	98.954	99.867	98.923	98.561	99.222	98.379	98.92	96.694	98.587	99.002	98.744	98.374	98.528	98.979	99.044	98.708	98.259	98.557	98.567	99.799	99.247	99.408	97.648	98.875	98.981
105.53	106.17	106.73	105.33	105.68	105.8	106.31	105.97	106.21	107.15	105.35	105.74	105.84	106.33	105.73	107.55	105.8	107.66	107.09	107.61	106.29	104.9	105.96	105.95	105.24	107.42	105.65	105.13	105.71	106.57	104.6	105.68	105.98	106.38	105.6	105.59	106.05	107.19	106.79	106.14	106.68	105.21	106.34	106.77	106.33	107.03	105.58	106.42	108.13	106.02
107.44	108.68	108.77	108.51	107.33	108.53	106.51	109.77	108.93	108.45	106.97	107.9	109.08	109.12	109.99	109.26	108.73	108.52	108.13	109.27	108.94	108.83	107.15	108.36	107.32	108.45	108.64	107.48	109.64	107.53	107.12	109	109.33	107.3	109.06	108.74	109.17	109.45	109.23	108.52	109.24	108.53	107.74	108.31	107.46	107.94	106.69	107.91	109.51	107.95
106.21	107.11	107.09	106.41	105.43	107.03	106.33	107.56	105.88	105.95	105.28	106.89	105.18	106.43	106.25	107.36	105.93	106.51	107.08	107.78	106.7	107.28	107.49	107.08	107.73	105.92	105.8	107.43	105.81	106.22	106.61	106.19	106.51	106.08	104.73	107.07	105.33	106.33	105.34	107.63	107.13	106.38	106.38	106.93	106.6	105.58	106.91	106.55	106.23	106.76
105.74	105.88	105.72	106.38	105.38	106.01	104.99	104.54	105.3	104.84	104.33	106.18	105.14	104.44	104.39	105.03	104.74	105.88	105.14	105.81	105.5	107.16	103.7	105.92	104.42	105.9	104.37	105.04	105.32	106.01	106.01	105.66	105.21	105.3	106.57	105.82	105.72	105.76	104.05	105.59	105.39	104.4	104.9	106.29	107.53	105.98	105.63	104.96	105.15	106.18
105.27	105.52	105.62	106.11	106.58	105.04	106.92	104.75	106.77	105.24	103.75	105.06	107.06	105.16	106.25	105.01	105.82	105.59	107.41	105.05	106.24	106.62	105.39	105.13	105.22	106.79	105.7	106.92	105.41	105.56	105.64	105.46	104.76	104.48	105.57	105.26	104	105.6	106.23	104.83	105.48	104.66	106.29	105.44	105.58	105.77	104.3	105.33	106.57	104.54
107.01	105.31	105.33	106.57	104.28	105.49	105.69	105.6	105.39	105.08	105.87	106.85	106.29	106.2	104.24	105.91	104.64	106.01	103.85	105.95	105.61	103.84	104.98	105.02	105.49	105.6	106.5	105.4	107.38	107.06	103.87	105.69	105.27	106.24	105.85	105.35	105.88	105.7	104.41	108.55	104.58	106.08	106.16	106.1	105.53	105.53	105.5	105.16	106.49	106.56
106.62	105.25	105.58	107.5	106.2	106.13	106.26	105.55	104.46	106.26	104.7	106.36	106.6	105.98	105.53	105.21	105.92	103.99	105.87	106.31	106.61	106.07	107.13	106.33	105.57	105.62	106.69	105.03	105.17	104.39	105.34	106.23	105.8	106.76	104.98	104.44	105.21	105.92	104.39	105.16	106.49	106.44	105.81	105.35	103.56	104.38	106.41	104.69	106.06	105.34
97.585	98.607	97.49	98.967	97.904	96.933	96.958	97.192	97.278	97.514	97.605	98.57	98.89	99.764	98.992	97.868	97.521	97.568	98.825	97.151	97.24	97.911	97.307	97.583	97.646	96.899	97.382	98.512	98.108	97.803	97.761	98.846	98.516	98.429	98.972	97.843	98.901	99.239	97.567	96.31	97.468	97.67	97.957	97.828	96.149	97.027	98.362	98.352	99.254	99.027
105.5	107.05	106.17	106.99	104.81	106.12	107.21	107.33	106.07	107.77	104.6	106.47	105.42	105.7	105.12	105.48	104.49	107.23	106.68	105.85	105.17	107.58	107.06	106.06	105.81	106.97	107.32	106.56	105.44	106.81	106.06	106.38	105.85	106.65	107.02	107.37	106.61	108.28	106.46	105.27	105.85	108.32	104.02	106.04	106.29	106.52	106.57	107.29	105.37	107.04
112.72	110.42	110.91	110.27	109.89	111.44	110.26	110.18	110.09	109.24	110.05	110.25	109.5	111.44	110.73	109.45	109.83	109.78	110.8	110.64	109.77	110.14	111.78	110.21	111.38	110.67	110.31	109.53	111.45	110.76	111.43	108.81	111.86	112.74	110.32	110.09	111.11	111.88	110.16	110.29	110.71	110.69	110.33	110.76	111.94	111.56	110.66	110.52	109.61	112.23
100.82	101.01	99.514	99.86	101.59	100.95	99.474	99.429	100.82	100.56	99.678	99.964	100.08	100.3	99.414	101.95	100.68	100.65	99.654	101.55	102.04	100.09	100.2	100.94	100.05	100.85	100.06	99.653	101.41	102.4	100.08	100.36	100.15	101.05	100.99	99.33	100.53	101.49	100.44	98.968	100.93	99.666	100.95	101.21	100.9	99.287	98.462	100.42	101.05	100.08
108.34	108.44	106.79	107.53	107.19	108.55	108.61	108.25	107.22	107.05	108.15	106.52	108.62	107.03	106.29	106.94	107.45	105.67	108.38	108.12	109.24	106.43	107.79	107.27	107.56	107.43	107.18	105.61	107.45	105.79	107.28	107.43	108.27	107.79	107.04	108.2	107.67	108.8	107.13	108.04	108.38	107.59	107.6	108.52	107.4	107.73	107.68	109.18	108.19	108.71
104.83	105.26	105.83	103.73	105.26	103.82	106.3	106.98	106.27	106.89	106.06	106.08	105.71	105.27	105.42	105.91	106.62	105.61	108.46	105.74	106.91	105.61	105.47	104.24	106.28	106.12	104.58	104.88	105.39	105.76	103.51	105.49	106.45	106.8	106.91	107.28	106	105.58	106.71	106.06	104.45	105.83	105	105.91	105.09	106.26	106.11	105.51	105.04	107.33
108.21	108.93	108.74	106.78	108.35	109.34	108.79	107.8	108.24	108.17	108.98	108.87	109.38	108.76	107.95	109.51	107.28	107.59	108.8	107.27	110.7	109.54	108.67	108.01	108.33	107.5	109.09	109.33	108.82	108.31	109.04	107.72	107.84	107.73	108.52	109.82	109.09	108.84	109.6	107.43	107.38	108.84	107.9	107.46	108.11	108.33	109.16	108.49	107.91	107.88
106.69	108.78	108.25	106.43	109.18	107.09	107.23	109.12	108.11	106.58	107.75	108.1	108.27	109.04	106.94	106.76	107.24	109.65	107.7	107.57	107.51	108.25	108.55	107.69	109.12	106.6	106.73	106.76	108.15	106.94	107.48	106.72	108.28	107.38	109.14	108.5	107.94	107.78	108.89	107.42	107.74	108.4	108.06	109.43	106.63	106.71	109.66	109.54	107.99	108.97
108.56	107.4	107.26	108.7	106.4	106.67	107.14	108.31	106.6	107.91	108.71	107.74	108.64	108.88	108.63	107.85	107.36	108.85	107.84	106.98	106.37	107.63	108.75	106.22	107.75	107.26	107.4	109.43	108.34	109.66	106.57	107.37	106.65	107.37	106.57	107.06	107.24	107.4	108.48	106.78	107.8	107.83	107.59	105.6	107.74	106.2	106.84	107.45	108.77	106.85
105.07	105	105.44	104.6	104.96	106.69	105.75	106	104.77	106.24	105.18	105.33	105.38	104.87	105.62	107.4	105.67	106.55	103.73	105.12	106.82	105.54	107.58	106.01	106.59	107.16	105.57	105.53	105.63	107.36	104.04	105.34	104.77	105.06	104.69	105.24	105.7	107.86	104.15	104.93	105.95	106.19	106.58	107	105.53	105.27	105.89	105.76	105.71	103.81
108.87	107.76	106.19	107.04	108.7	107.85	108.67	106.73	108.52	108.88	108.12	108.03	109.18	107.33	108.05	109.25	107.46	108.29	107.67	107.89	109.88	106.57	107.89	108.81	108.05	108.53	108.86	108.2	108.7	108.12	109.92	107.54	108.62	108.49	108.6	109.21	109.78	108.19	109.08	107.99	109	110.11	106.9	108.26	107.38	108.65	107.87	109.51	106.8	106.11
109.65	109.72	110.18	111.81	109.63	109.51	111.97	110.38	109.99	109.79	113.02	110.73	110.26	109.93	110.51	110.63	109.86	110.47	109.91	110.52	109.61	110.91	110.47	110.44	111.22	112.59	110.38	110.41	108.97	109.53	108.99	108.97	109.85	110.8	110.53	109.57	109.58	109.83	109.81	110.02	109.57	111.07	110.99	109.7	109.98	110.23	109.92	110.19	110.25	109.25
97.637	97.691	96.833	98.475	99.677	97.017	96.599	97.198	97.036	98.605	98.105	97.731	97.189	96.954	98.033	98.713	96.85	97.124	98.217	96.989	99.026	97.395	96.239	98.452	99.056	98.345	96.209	96.711	99.887	99.17	98.244	98.187	97.303	98.749	98.413	97.363	97.743	97.705	98.979	98.76	98.776	98.675	98.535	98.498	98.113	98.856	98.535	97.319	100.02	98.638
107.58	107.32	106.89	108	107.06	109.35	108.73	106.07	107.35	108.86	108.37	109.34	107.86	106.96	107.61	108.23	107.93	107.6	107.87	107.68	108.68	107.21	107.28	108.83	108.62	108.59	109.56	108.67	109.06	109.44	107.82	107.95	107.76	108.96	108.32	107.04	107.99	108.23	106.68	110.04	107.97	108.62	108.1	106.79	108.78	109.05	108.64	108.44	109.05	109.31
106.93	106.72	106.35	105.77	107.77	107.36	105.75	106.92	105.12	108.11	106.69	107.26	107.38	105.36	106.6	107.34	106.6	108.19	106.42	105.96	106.52	107.02	107.77	105.64	106.32	106.05	106.23	106.3	105.5	105.98	106.06	106.62	106.22	105.63	106.76	105.13	108.12	107	106.23	106.88	105.25	105.63	105.69	106.33	105.49	107.4	106.37	106.21	107.12	105.5
107.21	106.97	107.36	107.53	108.25	109.33	108.81	109.02	107.82	107.78	108.81	108.13	109.19	106.9	107.97	107.34	109.1	108.72	105.68	107.59	107.25	107.73	107.49	106.9	106.96	109.25	108.19	107.62	108.75	107.09	107.38	106.34	107.96	107.64	107.21	107.26	108.09	108.54	108.4	107.13	106.85	107.81	108.62	108.75	109.45	107.37	108.42	106.58	108.95	107.77
107.12	106.63	105.71	106.62	105.36	105.95	105.43	107.05	106.3	105.6	103.96	105.53	105.54	105.11	106.78	106.26	104.51	104.67	105.11	107.27	106.57	106.1	105.83	106.95	106.23	106.47	106.11	104.35	104.29	105.01	104.85	105.17	105.07	106.93	106.39	105.65	105.17	106.94	105.76	106.52	106.04	105.44	104.62	105.43	103.9	104.1	105.24	106.03	105.83	105.29
110.53	108.97	107.35	107.79	108.93	107.87	108.33	109.55	109.43	108.64	110.11	108.78	109.67	108.66	108.26	109.91	108.2	108.41	107.33	109.33	107.01	108.2	108.81	110.5	106.88	108.49	110.65	109.3	108.48	108.48	108.76	108.79	107.53	107.73	108.1	106.74	108.44	108.23	108.97	108.37	107.13	110.29	107.09	107.21	106.55	108.74	109.13	107.56	108.39	110.24
105.17	105.41	106.18	104.92	104.84	104.48	105.97	105.93	104.92	105.04	105.78	105.48	103.8	105.11	105.7	105.53	107.08	105.96	105.01	105.04	105.86	106.4	106.4	104.42	105.08	105.59	106.49	106.9	106.44	106.68	105.67	105.85	107.17	105.69	106.63	104.79	104.07	103.83	105.12	104.73	105.49	105.79	107.33	106.3	104.39	106.08	106.01	105.71	105.53	105.47
108.3	109.34	107.4	108.39	109.92	109.12	107.35	107.47	108.4	106.36	107.2	108.78	108.09	108.64	106.68	107.39	108.37	107.03	107.81	107.89	106.99	107.06	107.13	109.61	107.64	108.23	108.11	107.45	108.96	107.68	106.19	107.67	110.54	108.12	108.12	107.71	109.03	108.98	108.18	108.49	107.17	108.7	107.33	107.59	106.72	108.9	108.17	109.62	108.29	108.88
105.38	106.35	105.37	106.41	107.11	106.21	107.21	105.7	106.23	104.79	106.35	106.67	105.59	105.47	105.42	106.49	105.38	106.02	107.13	107.32	105.37	106.56	105.83	104.23	104.45	105.84	106.46	104.77	106.96	106.09	105.5	105.84	106.53	105.62	106.74	104.23	105.76	105.35	107.05	106.63	104.91	106.08	104.78	107.58	104.85	105.16	107.04	106.31	106.78	104.7
110.37	111.74	110.24	109.56	109.94	110.35	111.45	110.05	108.33	109.32	110.4	110.39	109.15	110.39	109.36	109.4	110.29	108.93	110.4	109.38	111.53	110	110.41	110.11	109.56	110.63	110.35	110.84	111.6	109.96	110.55	109.75	109.64	110.58	111.05	109.65	110.35	109.51	110.71	111.99	111.11	110.54	109.36	108.91	108.49	111.35	111.23	112.12	110.63	109.92
107.04	105.88	106.27	107.37	108.41	107.69	105.86	107.13	107.41	107.26	105.62	105.27	107.9	107.01	107.02	108.4	107.02	105.82	108.03	106.41	106.2	107.22	105.87	106.68	107.11	106.54	107.89	107.39	107.21	106.79	107.4	105.84	106.7	108.89	106.16	106.28	105	104.95	105.35	104.51	106.91	105.12	106.12	107.55	106.66	106.31	105.79	106.73	106.02	106.03
106.57	105.16	105.33	106.48	105.62	105.23	105.37	107.87	106.51	106.19	106.46	105.24	105.56	105.15	105.47	106.13	107.77	106.68	106.21	105.12	106.62	105	105.85	105.59	104.76	105.42	106.63	105.32	104.83	105.12	106.14	104.93	105.61	106.08	105.11	106.1	106.14	105.57	103.94	106.9	105.21	104.85	106.96	105.09	104.47	104.94	104.82	107.3	106.1	104.45
101.95	103.35	102.09	102.14	103.25	102.5	103.07	101.91	102.41	102.87	101.29	101.64	102.65	102.26	103.28	102.25	101.48	102.24	103.23	102.04	101.67	103.09	101.64	104.57	103.22	103.13	102.72	102.61	102.74	102.37	103.21	101.12	103.89	102.74	102.93	103.94	102.25	100.67	101.41	102.33	102.89	103.13	102.46	102.68	103.47	103.3	102.81	102.33	103.07	103.2
108.44	108.58	107.95	109.79	107.16	109.42	109.75	107.53	105.9	107.51	108.07	108.04	106.27	107.95	107.32	107.31	108.55	106.98	108.64	109.3	109.42	106.27	107.31	106.96	108.72	106.9	106.56	106.45	107.36	106.91	108.27	108.08	107.25	106.86	107.71	106.61	107.26	108.55	107.91	107.61	109.15	108.89	108.68	108.59	107.05	106.68	106.94	106.95	108.26	108.68
111.76	110.43	110.73	111.58	110.51	110.9	110.56	110.09	109.75	110.32	110.61	110.94	110.85	110.93	110.19	110.37	110.54	109.88	110.69	110.05	112.2	111.28	109.33	110.91	111.71	110.51	111.7	111.27	110.62	111.12	109.94	112.02	110.85	110.27	110.84	109.52	109.86	109.2	110.84	111.18	109.36	111.29	111.09	110.02	109.98	109.38	111.2	109.75	110.29	111.48
105.37	106.32	104.79	105.49	104.96	103.75	105.81	105.1	106.35	104.36	104.31	104.35	106.27	106.84	105.56	104.8	105.19	106.6	106.43	106.23	105.78	106.44	106.22	104.76	105.15	105.15	105.27	105.57	107.32	106.96	105.12	104.91	106.07	105.35	105.88	106.5	106.03	105.53	106.72	106.97	104.77	106.72	104.88	104.6	104.36	105.61	107.99	106.86	105.94	106.3
104.44	105.57	105.32	104.77	105.19	106.82	105.53	103.9	107.79	106.46	105.29	105.01	104.86	104.42	105.69	104.27	106.54	105	105.71	105.39	105.98	105.78	104.37	104.09	106.15	106.63	104.55	106.65	105.96	106.01	106.21	105.54	106.01	105.02	105.95	104.56	105.15	105.56	104.98	106.26	104.05	104.81	105.47	105.46	104.27	105.09	106.31	105.76	104.85	106.39
106.15	106.16	105.54	103.68	105.12	106.79	106	105.6	105.27	104.18	106.64	105.36	104.47	106.38	106.53	104.82	105.9	105.28	104.81	106.01	106.32	104.73	106.21	105.07	104.94	105.83	104.79	106.32	106.81	105.08	104.9	105.19	106.1	104.32	106.19	105.4	104.32	105.88	106.06	106.08	105.2	104.66	105.57	105.53	105.47	106.37	105.53	106.35	104.75	105.82
105.11	106.16	106.63	105.25	106.12	105.7	106.58	105.26	105.39	104.74	106.2	105.44	106.6	106.73	105.95	105.51	105.03	104.74	105.8	105.76	104	105.19	105.87	105.96	104.72	105.12	106.71	105.68	107.24	104.05	106.6	106.08	105.39	105.65	105.78	103.7	105.38	104.24	105.46	106.49	105.42	105.38	105.17	106.19	105.11	106.96	106.67	106.63	103.1	104.57
105.71	106.79	106.24	106.53	106.58	108.09	106.62	106.11	106.26	106.1	105.42	107.84	105.92	105.95	107.95	107.19	105.71	106.91	106.38	108.18	107.72	107.49	107.55	107.22	107.25	105.29	106.73	107.86	106.64	107.03	107.27	107.14	105.85	104.22	107.43	107.05	107.29	105.96	107.02	107.3	106.38	106.33	104.99	106.24	106.74	106.41	106.14	107.27	106.24	105.98
105.21	106.63	105.87	105.39	104.56	104.18	104.53	105.02	105.37	105.99	106.62	106.14	104.86	107.18	105.54	106.96	105.88	105.18	104.69	105.59	104.82	105.12	104.73	106.61	106.53	105.18	105.47	105.42	106.33	105.33	104.15	107.28	106.11	104.56	106.19	105.93	105.48	106.29	104.42	104.41	103.91	105.11	106.52	105.63	106.13	106.6	106.28	105.41	105.16	105.84
109.96	107.21	107.54	108.28	109.45	107.88	108.85	107.33	106.39	106.33	108.34	109.98	108.85	106.39	109.26	107.62	107.33	107.46	107.39	107.13	105.98	108.74	106.63	108.72	109.31	108.25	107.63	106.71	108.8	107.52	107.09	107.64	107.87	109.27	106.9	105.94	108.22	107.47	108.44	105.63	107.51	108.21	108.98	109.38	108.2	107.98	109.79	107.28	107.27	109
106.24	105.36	105.18	104.53	106.01	106.47	104.96	105.69	103.84	104.48	105.18	106.67	105.54	105.35	105.9	103.55	107.14	105.92	104.49	105.35	107	105.89	105.98	106.25	106.43	105.81	105.52	105.78	103.95	105.36	105.87	106.85	105.38	105.29	107.17	104.99	106.3	106.01	104.65	105.48	106.12	106.54	105.69	104.52	105.4	105.76	105.43	106.44	105.63	105.34
105.04	104.8	104.46	105.97	106.39	105.79	104.01	106.47	105.58	105.44	104.92	105.05	106.67	106.9	105.14	106.17	106.42	105.53	105.46	106.14	105.56	105.4	105.46	106.11	107.03	105.49	105.38	105.51	104.18	105.26	105.39	106.29	107.3	105.97	105.01	104.81	105.56	106.3	104.82	106.46	105.01	106.39	105.78	105.65	105.53	105.34	106.15	105.95	107.11	107.12
105.84	106.92	107.2	105.9	106.47	105.65	105.58	105.4	107.01	106.62	106.12	106.41	105.22	107.31	106.88	105.65	107.61	105.96	106.68	107.39	107.51	106.75	107.58	106.73	106.26	107.77	108.48	105.84	106.61	106.83	107	106.54	106.73	105.85	105.36	105.69	105.57	105.95	105.33	107.11	107.77	105.57	106.95	106.2	106.7	106.82	106.26	106.71	106.82	106.67
107.95	108.73	107.91	109	108.08	108.92	109.22	107.75	109.64	108.55	109.01	109.55	108.77	108.94	107.68	109.49	106.83	106.76	108.13	109.93	108.03	107.89	108.57	109.15	108.2	108.75	108.99	107.25	108.85	107.97	108.97	106.87	108.18	108.6	107.69	109.21	107.79	107.04	107.15	109.79	109.26	107.61	108.73	108.18	108.62	108.03	107.88	108.85	108.08	108.99
105.96	105.83	107.4	106.4	104.66	106.2	106.69	106.36	106.2	107.78	106.12	107.27	106.38	106.93	106.02	107.67	107.09	107.1	105.04	106.95	107.26	106.03	106.03	106.94	107.24	107.97	107.34	107.08	107.63	107.19	105.92	108.85	104.71	108.58	106.29	106.11	106	106.81	106.21	107.29	106.27	105.9	107.12	106.85	106.1	106.53	108.33	105.38	108.1	105.7
109.59	107.97	108.04	109.18	107.37	107.45	108.3	108.68	107.44	109.86	108.03	108.27	108.16	108.33	108.28	107.9	106.57	106.73	106.23	108.72	105.78	109.49	108.3	107.47	109.4	107.33	107.15	107.31	109	107.8	107.55	107.27	106.83	107.19	105.69	107.92	107.02	106.57	107.06	108.23	107.61	108.29	107.73	107.69	107.83	107.82	109.1	109.37	107.23	108.81
96.433	99.618	99.843	98.177	100.04	100.14	98.439	98.428	97.643	99.366	100.04	98.076	98.838	99.279	99.476	99.419	100.29	98.682	99.51	98.353	96.774	100.42	98.808	98.102	99.508	99.422	98.089	98.96	99.708	98.56	98.524	100.27	98.758	99.78	100.21	98.822	97.784	97.769	98.369	99.269	99.408	98.556	99.527	98.881	98.563	98.202	98.198	98.987	98.999	98.252
108.29	107.35	108.8	107.48	107.42	109.51	108.35	107.23	107.87	107.66	108.66	107.72	107.18	107.99	107.18	106.94	109.35	110.14	109.48	108.58	107.55	108.04	106.24	107.91	108.46	107.04	109.66	109.13	108.05	107.86	108.98	108.44	107.44	109.57	107.73	107.94	106.75	109.64	109.36	108.87	107.28	107.49	108.71	109.16	105.98	109.04	108.28	106.75	106.82	108.66
107.37	107.14	106.11	107.42	106.15	106.41	106.5	105.91	106.47	107.56	106.74	104.49	106.66	106.3	106.27	107.06	105.39	106.19	107.1	107.07	107.9	106.45	105.77	106.56	107.47	105.59	105.89	107.1	106.82	105.47	106.13	105.95	106.9	107.33	107.15	107.2	106.88	108.2	106.94	106.3	107.44	106.57	107.36	105.35	106.79	106.71	105.71	106.04	108.04	106.51
106.08	107.51	108.18	110.34	106.91	108.72	109.21	108.26	107.8	108.27	107.55	107.43	108.79	108.78	108.04	107.9	107.98	107.59	107.88	108.41	107.62	108.8	107.62	109.61	109.58	106.49	108.42	108.18	109.17	108.05	109.81	108.06	108.21	108.85	108.59	108.63	108.75	109.86	109.04	109.05	109.41	108.27	110.75	107.51	109.01	108.44	109.02	108.73	107.34	109
104.63	106.32	106.16	105.3	107.22	106.5	106.84	105.57	106.07	103.61	104.76	103.18	105.28	105.78	105.34	105.63	104.68	105.79	106.22	106.46	104.97	107.02	104.86	105.86	104.13	105.35	105.64	104.84	105.51	104.98	105.5	106.25	105.95	105.52	105.68	106.63	105.28	106.14	107.89	105.29	105.06	106.24	107.43	106	104.5	105.42	104.93	106.06	106.14	105.04
110.15	108.58	107.93	108.97	108.77	109.17	109.37	108.19	110.2	109.3	108.87	108.89	108.27	107.88	108.07	108.72	109.59	109.52	108.31	108.95	107.71	110.02	108.71	110.32	109.77	108.67	109.78	109.05	107.63	109.87	109.14	108.34	108.57	106.34	106.69	109.95	108.23	108.25	107.06	107.73	108.2	109.69	107.93	107.44	109.45	109.74	109.09	107.88	107.91	110.21
98.064	98.421	97.887	97.729	99.053	99.2	98.129	98.837	100.27	98.246	98.801	97.841	97.178	98.3	99.897	98.739	98.435	98.36	98.679	99.418	99.585	98.057	99.58	98.338	99.221	99.222	97.95	98.251	98.946	99.076	98.093	98.532	98.579	99.417	98.953	100.07	98.833	97.939	98.194	98.227	99.087	99.012	98.802	99.138	98.043	98.439	99.203	98.288	98.72	99.269
108.46	107.74	110.65	108.34	109.6	108.27	105.62	108.1	107.28	108.07	108.01	106.6	107.08	106.91	107.24	107.35	108.79	107.88	107.47	106.34	108.28	106.55	108.73	108.83	109.37	108.86	108.31	108.54	108.59	109.83	108.78	107.95	108.06	108.5	108.86	107.86	107.19	107.36	107.2	107.42	108.34	109.14	108.12	108.54	109.31	108.61	108.14	106.82	108.61	108.57
107.61	109.8	106.7	107.43	107.49	108.03	107.37	107.68	107.72	109.41	108.08	107.79	107.13	107.51	107.58	108.76	107.73	107.78	108.58	107.99	107.1	107.54	106.2	106.71	106.92	106.67	108.02	106.91	107.74	108.35	108.21	106.76	107.04	108.62	108.56	106.96	108.03	109.03	109.29	108.68	106.64	108.21	108.22	107.94	108.69	107.6	109.12	107.36	108.35	107.68
111.48	110.73	109.74	107.96	111.5	112.25	111.09	109.76	110.73	110.85	110.4	112.55	109.25	112.19	111.53	110.75	110.27	110.53	110.19	112.23	110.14	110.32	111.31	108.78	110.07	111.54	108.74	110.14	111.2	109.92	109.72	110.97	112.28	110.26	109.73	108.66	109.79	109.56	110.12	111.06	111.11	110.05	108.39	110.49	110.04	110.41	110.03	109.74	109.85	108.39
107.57	108.02	108.04	109.1	108.21	106.48	108.22	107.89	108.39	110.07	108.49	108.07	107.43	108.61	110.07	108.49	108.97	107.69	108.18	107.74	107.29	107.2	107.2	108.35	108.27	108.24	108.89	108.76	108.6	108.47	108.15	108.1	109.5	109.07	108.11	107.17	107.49	106.85	107.66	109.13	108.73	108.36	107.72	108.29	108.67	108.85	106.95	108.58	106.53	107.48
98.705	99.357	101.83	99.089	100.63	99.713	99.107	101.27	101.05	100.46	99.881	100.05	100.48	99.7	99.501	99.789	101.52	101.66	100.16	100.46	100.84	98.646	100.35	99.759	98.983	99.52	100.92	100.67	101.87	99.532	100.52	99.435	98.915	100.3	99.923	100.15	101.25	100.99	98.746	99.252	99.997	100.17	99.772	101.22	100.37	100.74	100.93	99.791	100.67	99.993
105.79	105.54	104.49	106.05	105.54	105.31	104.89	105.64	106.14	105.14	105.64	104.19	105.48	104.55	106.71	107.36	105.66	105.81	104.58	103.99	105.63	105.1	104.93	106.24	106.39	106.45	105.39	105.27	105.67	106.52	105.07	105.95	106.64	106.21	104.82	104.7	105.38	104.81	105.69	105.53	105.1	105.09	106.19	105.51	105.5	104.38	104.54	104.72	105.65	106.65
102.16	102.46	102.74	103.1	101.01	103.68	102.79	101.87	103.37	102.08	103.45	102.72	101.49	102.1	102.89	104.52	104	103.94	101.79	104.3	101.42	102.1	102.48	104.09	102.17	103.47	102.25	104.75	103.69	102.72	101.7	102.2	102.64	101.16	102.8	103.08	103.66	103.82	102.96	103.36	103.49	102.14	101.38	101.16	102.89	103.14	103.29	101.9	103.22	102.72
99.952	101.58	101.04	101.51	100.07	101.12	99.429	100.8	100.24	100.73	101.43	102.57	100.22	99.326	100.05	101.05	100.04	100.73	99.359	101.1	99.785	100.41	101.08	100.19	100.25	101.91	101.24	100.35	99.799	99.911	100.58	101.47	101.62	100.43	100.89	99.334	99.914	101.99	101.45	100.99	100.46	101.14	99.531	99.71	99.033	99.682	99.637	100.92	100.27	100.13
107.16	105.73	105.69	105.67	105.24	108.7	107.11	105.72	106.33	103.97	103.52	105.24	106.62	105.33	105.83	105.39	106.09	105.5	106.09	105.67	104.73	106.06	105.48	105.27	107.6	107.42	104.8	104.32	105.32	106.51	106.54	106.14	103.9	105.09	106.88	105.69	106.94	104.83	105.23	106.86	105.4	107.73	106.4	106.07	107.83	106.11	104.56	105.61	107.16	105.32
97.683	97.401	98.363	98.499	97.676	97.865	97.734	98.291	95.537	97.265	98.481	98.565	99.486	98.049	97.321	97.924	98.024	99.243	99.549	98.588	98.859	99.193	97.596	97.382	98.52	98.319	98.372	98.354	98.155	97.783	98.409	97.391	99.383	97.776	97.215	96.761	99.62	96.913	99.828	96.117	98.74	97.655	98.802	98.379	97.766	98.432	98.951	98.913	98.167	99.01
108.47	109.77	108.96	109.83	108.73	108.59	108.57	109.85	108.26	108.31	108.33	107.96	108.64	109.28	108.13	109.23	108.05	108.86	108.84	107.99	108.69	107.55	107.89	109.5	108.58	108.44	108.92	109.2	108.06	108.48	107.55	107.52	108.85	108.67	109.17	109.49	108.84	107.94	108.64	107.55	107.26	108.59	108.99	107.21	109.14	106.58	108.38	108.88	106.83	107.95
106.05	105.89	106.6	107	106.35	106.09	106.78	105	105.27	105.18	104.64	107.41	105.57	107.35	105.88	105.81	105.09	106.36	104.88	105.8	104.9	105.55	106.89	105.74	104.88	105.28	103.96	107.26	104.98	105.82	107.34	103.57	106.46	105.72	105.35	105.26	106.58	105.79	106.27	105.64	108.39	106.36	106.16	105.19	105.18	106.92	106.34	106.24	106.08	104.81
106.53	107.21	106.55	107.86	108.29	106.99	105.88	107.35	107.24	108.22	105.85	105.17	106.24	106.95	107.53	105.96	106.66	106.12	106.16	106.59	106.24	106.44	105.85	106.1	107.36	105.73	105.25	106.08	105.15	105.63	106.23	105.94	105.63	106.71	107.12	106.26	105.42	106.59	105.65	106.56	105.8	105.85	105.01	108.22	105.5	105.98	105.45	106.57	106.61	104.84
108.18	108.63	109.47	107.09	109.31	109.96	108.48	107.33	108.33	108.21	109.28	109.05	109.03	108.35	108.41	107.53	109.63	108.56	108.32	109.23	108	110.71	108.17	108.01	108.44	107.57	107.23	109.11	108.53	108.73	109.09	107.85	108.58	108.68	108.53	109.19	108.38	108.03	107.32	109.28	108.37	108.98	107.42	107.89	108.8	109.25	108.23	108.01	109.63	109.78
104.82	105.14	105.71	105.05	105.42	106.85	105.44	105.53	105.8	106.8	105.73	106.49	105.15	106.19	104.62	105.52	105.82	105.81	106.35	105.46	106.48	105.85	105.9	104.83	107.68	103.52	104.8	104.53	104.75	105.08	105.49	105.7	105.25	104.79	105.09	105.36	105.3	106.26	104.95	105.2	105.87	107.92	104.84	105.69	104.64	105.36	105.52	105.63	105.6	105.21
102.78	105.41	104.92	104.44	105.97	105.08	104.61	105.39	105.4	106.52	105.78	105.44	105.94	104.63	105.5	106.81	105.35	105.94	104.79	105.74	105.34	105.38	106.62	106.78	105.24	106.93	105.31	105.8	105.97	105.48	105.66	106.24	105.9	103.48	106.13	106.35	104.92	105.04	104.91	106.02	104.05	105.43	105.36	104.54	105.93	105.48	104.91	105.62	108.28	103.51
103.9	105.5	107.51	107.39	105.45	106.56	106.81	105.94	104.53	105.52	106.92	107.79	106.73	104.77	105.03	105.07	106.01	103.43	104.74	103.76	105.57	106.37	106.13	104.9	104.67	104.52	106.31	105.54	104.38	104.94	105.78	105.4	104.73	107.12	104.88	103.88	106.8	105.09	105.91	103.03	105.25	105.5	105.9	107.12	106.04	103.78	106.35	104.9	105.49	105.68
106.75	104.86	105.97	106.61	107.3	105.64	107.66	107.18	107.04	106.56	105.86	107.31	106.66	106.03	105.7	108.45	105.74	107.74	105.6	106.44	105.47	105.03	106.02	105.05	106.75	107.26	106.02	107.26	105.53	105.49	105.64	106.15	105.69	105.98	105.84	105.8	105.57	105.09	105.95	106.72	107.37	106.32	105.61	106.69	106.49	106.01	107.7	104.69	105.63	105.57
105.72	105.99	107.82	106.68	106.41	107.04	106.09	105.4	105.68	105.77	105.5	106.71	106.24	106.6	106.27	107.56	105.09	105.27	106.42	106.29	105.95	107.35	107.94	106.89	105.83	107.36	107.84	107.13	105.53	107.14	107.49	105.2	106.05	106.37	106.13	105.2	105.2	107.71	106.13	107.74	105.93	107.5	105.66	106.75	107.15	105.35	107.4	105.95	107.85	107.48
106.85	106.07	106.84	106.49	106.72	105.78	105.55	107.13	108	105.74	105.92	106.81	107.12	106.4	104.96	106.15	105.51	107.04	106.61	105.46	105.5	106.83	106.6	106.78	106.67	105.66	105.35	106.63	105.26	105.34	106.22	106.69	106.31	109.35	105.6	105.49	106.89	107.44	105.56	106.14	105.72	105.68	106.88	107.93	104.87	106.14	106.95	105.5	108.37	106.22
102.49	102.68	100.76	102.37	102.48	103.18	103.19	103.74	101.65	103.09	103.44	103.53	103.67	102.78	103.07	102.02	103.36	103.58	102.74	102.08	102.97	104.21	102.61	102.94	101.99	100.87	102.57	102.87	102.63	102.68	102.4	103.2	101.72	102.74	101.69	101.81	102.88	101.21	102.77	101.93	103.01	101.56	102.44	103.47	101.96	101.98	102.91	102.01	103.05	101.53
106.74	107.03	106.69	105.61	107.83	105.68	105.45	105.69	107.8	105.27	106.61	105.18	107.08	105.26	106.17	105.59	106.07	105.96	106.76	106.94	106.29	106.99	106.85	106.63	105.96	106.07	107.58	108.23	107.76	106.71	107.18	107.98	105.46	106.69	108.03	105.59	106.41	106.64	107.38	105.43	108.28	106.08	108.73	107.7	107.49	108.3	105.97	106.03	107.72	106.12
104.76	105.53	105.65	106.59	107.1	105.34	105.48	104.72	104.61	106.84	105.88	105.41	106.6	106.67	105.38	106.51	105.62	106.42	106.71	105.25	105.71	106.13	105.16	106.46	106.52	106.5	105.68	105.92	106.17	105.2	106.02	106.03	106.9	106.55	104.7	104.2	107.32	106.27	105.16	106.38	106.73	105.61	106.24	105.86	105.74	105.97	106.58	105.14	104.87	106.16
107.78	110.08	107.69	108.48	108.31	107.87	108.16	108.69	108.44	107.23	107.92	109.76	108.35	109.06	108.89	107.92	108.7	106.64	109.18	108.3	107.81	109.51	108.59	108.68	108.94	108.06	108.82	107.81	107.83	107.34	108.14	107.67	107.32	108.14	108.79	108.08	109.09	108.64	107.91	108.44	107.86	107.79	109.14	106.65	108.05	107.97	108.36	107.19	106.71	109.56
111.84	110.8	110	109.1	109.78	109.95	111.78	110.57	111.31	109.78	110.15	110.34	110.48	109.8	110.65	111.15	109.78	111.52	111.57	110.78	109.87	112.35	109.65	110.94	110.87	111.42	110.01	109.54	111.12	111.08	109.06	111.13	110.89	109.82	111.3	110.54	110.45	109.39	109.63	108.24	109.14	110.68	110.86	109.9	110.36	110.57	110.78	110.29	108.92	111.44
99.683	98.062	99.913	99.327	99.595	98.348	99.791	97.492	99.313	97.887	97.919	99.877	98.149	98.317	98.094	98.832	98.901	97.678	97.199	97.902	99.312	100.54	98.171	99.405	99.094	99.347	97.748	98.854	99.965	98.56	99.267	98.222	98.534	100.07	96.606	99.135	98.668	99.119	98.821	97.609	98.455	101.8	97.838	98.639	98.98	99.085	98.372	98.944	99.361	98.528
105.81	106.95	106.89	106.36	105.04	107.43	106.86	107.33	106.31	106.41	106.97	108.05	104.66	104.83	106.23	107.24	107.26	106.01	106.68	106.6	105.37	107.76	107.1	106.95	106.78	106.02	106.27	106.07	106.65	107.45	105.81	108.67	108.19	106.4	106.95	107.75	106.07	106	107.19	106.99	106.76	106.35	106.58	106.02	107.21	107.36	106.48	106.43	106.71	106.4
109.74	109.3	110.03	109.09	110.76	111.55	112.23	109.47	111.69	110.19	109.85	109.09	111.55	109.37	111.06	110.21	110.27	110.55	110.42	111.31	109.05	110.1	110.06	111.12	110.56	109.23	110.96	110.22	111.06	111.21	109.49	110.48	111.52	110.22	110.68	111.52	109.04	110.31	109.44	110.28	110.85	110.03	111.35	110.18	110.1	108.8	109.79	110.93	110.56	108.2
104.83	106.47	104.21	104.86	105.58	104.87	105.59	105.41	105.62	104.41	105.53	104.87	105.99	105.66	106.65	103.74	105.39	104.86	105.29	105.36	105.52	106.75	106.39	105.46	105.29	107.8	105.81	106.92	106.68	105.59	105.51	107.51	106.47	104.88	104.44	107	105.34	106.06	105.87	106.48	106.89	106.65	105.86	105.18	103.83	105.19	106.48	105.09	106.42	105.28
107.27	108.76	107.63	108.03	109.01	107.14	106.88	108.55	109.47	108.22	107	106.27	108.56	107.77	108.28	106.49	108.13	109.71	107.79	106.87	108.32	108.67	107.98	108.22	108.76	107.73	107.75	107.25	109.2	107.2	108.83	107.7	105.94	108.74	107.06	107.42	106.86	107.6	108.29	107.64	107.46	107.01	107.35	108.2	108.17	106.91	108.51	107.89	106.91	108.94
108.13	108.84	108.16	108.25	108.29	107.94	107.75	109.12	106.95	107.52	106.76	107.67	109.38	108.25	108.95	108.68	108.19	108.22	109.5	107.57	109.05	107.8	107.56	108.35	108.15	108.54	108.52	107.79	107.71	107.91	107.52	108.3	108.54	108.92	109.38	108.14	106.57	109.06	109.13	108.61	107.49	108.14	108.58	107.25	107.88	108.64	108.1	106.16	107.27	108.34
104.77	106.91	105.4	106.31	106.21	106.84	106.99	106.16	105.85	106.6	105.42	106.26	106.18	107.71	106.43	104.77	105.77	105.97	104.64	105.15	107.04	104.96	105.8	105.95	105.79	105.45	106.53	105.21	106.19	106.96	106.64	106.17	104.78	105.06	105.63	106.81	106.01	105.16	105.73	105.42	105.43	104.31	106.82	105.44	105.82	105.86	106.24	107.28	105.47	105.1
97.46	98.154	97.792	98.995	96.646	97.221	98.212	97.725	98.442	98.25	99.233	98.415	98.867	97.775	98.25	96.598	98.329	97.792	98.214	99.001	97.907	98.566	97.527	97.212	98.388	99.714	98.778	98.299	97.108	97.902	95.973	99.693	98.904	97.042	98.801	97.263	98.277	98.668	98.091	98.678	97.555	99.309	97.628	98.974	97.206	97.209	96.958	99.043	97.215	96.838
110.98	110.22	110.62	111.15	109.3	110.43	111.07	110.75	109.93	111.32	110.13	111.47	110.31	110.93	110.03	110.81	109.41	111.89	110.33	109.26	110.38	110.87	110.96	109.96	110.63	110.94	110.04	109.58	109.86	109.81	109.72	110.89	110.53	110.27	112.68	109.17	110.28	109.87	110.03	110.5	110.33	109.97	110.06	110.78	111.19	109.59	111.1	110.62	111.78	109.63
106.39	105.52	106.42	106.54	106.99	105.42	105.42	106.97	106.87	106.21	106.22	105.7	106.55	105.57	105.88	106.68	108.62	106.5	108.4	107.76	108.11	107.8	105.93	105.99	107.88	107.31	107.06	105.64	106.2	105.63	106.17	105.9	104.8	106	106.36	106.49	108.59	106.54	106.09	105.21	105.83	106.1	105.67	105.65	105.01	105.82	107.08	104.89	105.59	108.2
105.75	107.61	107.49	106.54	107.78	106.83	107.07	107.38	107.36	107.56	106.46	107.77	108.17	106.54	107.21	106.71	107.88	107.75	108.58	106.29	108.67	106.92	107.46	107.25	108.32	106.71	108.07	108.56	107.44	108.14	107.59	109.21	107.25	107.81	108.62	107.98	108.28	108.06	108.84	109.41	106.98	108	107.73	107.41	107.63	105.33	107.48	108.81	109.49	108.59
100.56	100.79	100.3	101.38	98.836	100.32	101.97	98.769	99.367	100.61	99.258	100.46	98.815	99.629	99.714	99.983	99.489	99.781	98.912	100.04	100.25	99.76	99.828	101.18	100.68	100.47	99.437	100.34	99.481	99.847	100.57	99.403	100.72	99.879	100.55	100.36	98.88	99.598	100	101.31	100.08	99.394	99.436	100.2	101.75	100.47	99.473	100.4	100.51	101.42
111.03	110.44	110.67	111.01	111.76	111.4	110.72	110.49	110.87	110.01	111.57	110.84	108.83	110.41	110.39	109.31	110.77	110.14	110.58	109.9	111.34	109.81	110.38	111.04	111.48	110.98	112.22	110.55	109.77	109.72	110.33	110.28	109.5	111.34	108.72	109.22	108.78	109.93	109.86	108.58	110.74	110.5	109.46	109.51	111.28	109.46	109.76	110.86	110.73	110.71
100.47	99.881	100.47	101.31	102.23	101.56	101	101.57	100.58	102.59	99.345	99.539	101.2	100.42	101.19	101.93	101.45	100.64	99.41	101.1	100.49	101.17	100.61	102.16	100.22	99.663	100.18	99.827	100.56	100.43	101.12	101.02	100.47	99.449	99.567	99.383	100.07	99.174	99.18	102.43	101.13	101.27	100.12	101.35	100.91	100.74	100.79	100.5	100.51	102.81
108.48	108.15	107.1	107.51	109.69	108.76	107.43	107.84	108.92	108.4	107.16	108.07	107.79	109.15	107.34	107.98	108.3	107.19	108.88	107.62	107.34	108.69	107.73	106.55	108.19	107.79	108.36	107.66	107.6	108.26	107.97	108.73	107.21	110.16	109.25	107.73	109.22	108.71	108.33	108.2	107.17	108.85	108.01	107.34	108.05	107.84	107.77	105.19	109.05	107.34
104.71	105.26	105.8	105.15	104.89	106.29	105.48	106.72	106.36	103.96	105.85	107.05	106.09	105.54	106.79	105.98	107.22	105.28	105.84	105.85	107.86	104.53	105.02	105.18	104.62	104.53	105.45	106.95	106.82	105.47	106.26	104.8	107.55	104.91	105.89	106.1	106.34	105.74	104.51	106.33	104.78	104.39	105.37	105.43	105.46	105.4	106.27	105.19	105.91	107.18
108.55	109.13	108.94	107.31	107.29	106.97	108.17	107.81	107.3	107.7	109.69	108.17	108.8	107.63	106.78	107.97	108.53	109.14	107.29	109.78	108.03	110.47	108.42	109.18	109.47	106.45	106.95	107.34	107.65	108.36	108.82	109.46	109.22	109.84	107.92	107.08	107.84	108.26	108.77	108.75	107.77	107.59	109.41	107.86	107.3	108.04	107.2	108.51	107.18	107.18
109.52	109.31	108.44	107.6	107.98	106.56	107.53	108.71	108.32	108.21	108.44	108.09	108.91	107.98	108.61	107.1	108.21	107.94	108.49	107.47	107.61	107.35	109.23	107.36	108.54	106.56	108.79	107.37	107.81	107.65	109.01	108.29	107.7	107.69	109.1	108.54	108.52	109	108.36	109.31	108.43	108.39	108.01	108.78	108.85	108.38	106.7	108.24	107.61	106.7
102.1	102	104.59	103.57	101.54	102.83	103.53	103.89	102.64	102.89	103.09	101.56	102.14	102.16	103.23	102.3	101.75	103.39	102.01	102.41	102.57	103	103.79	103.19	102.27	104.56	103.68	103.53	103.09	103.1	103.96	102.45	101.95	102.88	103.24	101.7	101.06	103.12	103.39	103.11	101.22	105.95	103.52	103.57	102.77	102.49	103.62	103.39	101.44	103.39
107.75	106.53	106.29	105.99	106.18	106.65	105.74	106.47	107.39	107.32	105.48	106.61	106.9	106.23	106.58	106.36	108.03	105.1	107.06	107.33	107.34	106.31	107.7	105.64	104.8	107.66	107.64	106.05	105.29	106.54	105.01	106.4	104.9	107.33	104.61	107.26	105.28	105.68	106.21	107.17	105.7	104.91	108.51	106.86	106.38	106.82	105.63	105.05	106.48	105.47
100.04	101.07	102.42	100.75	100.38	100.66	99.917	100.99	101.05	99.403	101.54	100.91	101.08	100.14	100.64	98.114	100.94	99.471	99.377	100.86	99.622	99.993	100.66	101.37	99.198	101.22	100.97	100.45	100.59	100.76	100.76	102.48	99.184	100.9	100.84	100.78	99.789	101.98	100.73	101.23	100.43	100.11	101.12	101.96	100.53	100.44	101.08	101.94	99.922	100.07
108.85	106.32	107.22	109.46	108.2	108.85	107.14	109.98	107.11	108.04	106.86	108.75	106.9	107.44	107.13	107.73	109.72	108.43	105.99	105.97	107.49	108.7	107.3	107.78	107.65	106.68	107.02	108.17	106.07	108.95	108.95	109.23	107.31	107.38	107.36	108.38	109.33	107.32	107.54	107.54	106.74	106.49	107.36	107.79	107.31	107.79	106.42	109.17	105.71	107.77
107.93	107.56	109.71	107.32	108.73	107.38	107.78	108.59	109.18	109.19	108.35	108.13	109.35	109.12	108.32	109.4	109.34	107.68	108.7	108.44	108.64	108.47	109.98	108.67	107.51	107.44	108.36	106.83	107.26	107.64	108.62	107.76	107.91	109.36	107.39	108.24	109.46	107.47	108.72	107.98	108.75	109.36	109.18	110.63	108.6	108.68	108.41	107.4	108.86	108.25
107.02	106.67	105.98	106.4	105.35	106.35	107.54	105.75	106.08	105.72	105.04	106.28	105.79	106.97	108.02	107.29	107.95	106.32	107.75	106.96	105.25	107.12	107.22	106.75	105.86	106.34	107.85	106.09	105.71	107.55	105.56	105.63	105.77	105.74	105.06	106.28	106.88	105.72	108.25	106.99	106.48	106.58	106.13	107.16	106.94	106.58	106.71	106.19	106.17	106.24
102.17	102.06	103.87	103.31	102.44	104.08	101.77	103.27	102.66	102.91	103.51	104.14	104.05	104.5	103.37	102.47	103.67	102.83	102.85	103.46	103.14	102.44	102.79	102.05	104.92	102.27	102.32	102.39	104.93	104.32	101.91	103.24	102.52	102.76	103.2	102.97	103.52	102.51	103.62	103	102.21	102.08	103.01	102.35	100.07	104.4	102.34	101.94	102.06	102.25
106.64	106.41	106.9	105.77	108.16	106.83	105.33	106.53	105.97	105.15	105.84	107.87	108.59	106.85	106.81	106.7	106.83	105.6	105.66	106.67	104.13	105.97	104.71	106.29	105.98	105.7	106.35	105.42	106.72	106.52	106.45	106.4	107.41	107.51	106.97	106.38	105.55	106.61	106.44	106.19	104.94	104.49	104.99	106.96	106.43	105.65	104.95	105.67	106.17	105.67
105.51	104.83	107.72	107.08	106.13	105.51	106.1	103.84	104.64	105.62	104.35	106.84	104.54	104.51	106.25	106.4	105.43	106.08	105.55	105.19	105.39	105.58	106.21	106.87	104.14	107.19	107.22	105.73	103.71	107.12	107.01	105.48	106.76	104.64	104.4	106.03	105.24	104.71	104.15	106.19	105.96	104.96	105.08	105.46	106.31	105.17	105.04	107.13	104.98	105.31
107.58	107.87	107.57	109.18	109.35	108.14	107.03	107.9	108.16	107.62	109.43	109.9	109.02	108.15	108.54	109.61	106.75	108.75	108.3	108.04	107.21	105.9	109.04	109.42	108.04	108.46	108.35	110.13	107.67	109.39	107.08	107.24	110.16	108.65	107.36	107.88	107.34	107.64	107.49	108.6	106.95	108.34	107.56	109.85	107.94	108.18	108.58	108.71	109.28	108.32
107.35	107.07	108.25	106.57	107.59	107.37	107.22	106.97	108.13	109.52	108.23	108.06	108.38	107.18	107.02	108.38	107.57	108.8	107.31	110.12	107.47	108.61	108.16	109.71	108.37	106.73	107.02	107.83	105.99	105.5	109.25	106.85	106.89	108.51	108.04	107.5	109.88	109.17	105.55	107.12	107.32	107.54	107.84	108.91	106.1	107.14	108.23	106.43	107.9	107.78
107.6	108.5	108.38	109.21	107.67	109.56	108.2	108.75	109.14	108.07	108.66	108.66	109.04	109.53	107.53	107.51	108.17	106.91	108.41	109.77	107.57	109.93	108.24	107.85	109.77	108.05	109.2	109.66	106.58	109.47	107.17	108.41	108.16	106.83	110.34	107.16	108.71	108	108.75	108.43	109.45	107.65	108.64	107.36	107.67	108.77	108.51	109.78	109.22	108.67
105.28	106.55	104.33	105.33	103.76	105.33	105.74	105.52	104.18	105.15	106.92	105.23	105.15	105.43	105.22	105.5	105.71	103.32	104.78	106.51	104.28	106.31	106.96	105.87	106.77	105.37	106.64	104.33	105.55	105.18	104.39	105.37	105.1	104.68	105.31	105.99	106.16	105.12	106.25	105.73	106.19	105.48	106.43	107.11	105.11	104.55	104.53	106.01	104.71	104.36
105.05	106.18	105.65	107.52	105.54	105.68	105.62	105.53	105	105.61	106.5	106.07	106.97	105.75	105.81	104.59	106.05	105.67	104.67	103.6	106.83	104.93	105.6	104.55	107.41	105.59	106.4	104.75	104.13	105.1	106.71	105.81	106.59	106.58	106.44	104.85	106.31	106.18	105.15	105.35	105.58	106.62	105.25	105.64	105.66	105.36	105.93	104.79	107.09	105.42
105.65	104.38	108.03	105.81	105.76	105.76	106.4	107.33	107.68	105.26	107.43	106.29	107.52	104.55	105.99	106.06	106.68	105.9	105.73	106	105.2	106.04	106.35	106.15	105.66	105.87	108.33	105.61	105.92	107.73	105.91	105.72	105.18	106.07	105.6	105.86	106.01	105.31	108.01	104.78	104.89	105.19	105.17	105.09	106.33	106.31	106.5	106.34	105.96	104.3
104.87	106.22	106.37	106.77	107.2	105.59	107.11	106.69	106.44	106.69	105.7	106.98	105.31	107.62	105.88	107.71	106.4	105.36	105.38	105.91	105.32	106.87	107	106.08	106.92	107.02	105.6	107.01	107.3	106.4	103.87	105.07	106.51	107.16	107.07	105.89	106.03	105.14	107.46	106.51	106.51	107.49	106.8	106.85	106.45	107.17	104.56	105.24	105.69	105.95
105.49	106.18	104.39	103.13	106.53	104.73	105.94	107.28	106.73	104.29	104.79	105.76	106	105	105.1	103.93	103.5	107.13	106.51	106.1	105.64	105.81	104	104.61	106.85	103.99	105.73	105.68	106.64	106.1	105.72	106.14	104.71	106.27	104.63	106.65	106.95	105.24	106.78	106.08	105.98	104.39	106.51	105.84	105.95	105.3	103.1	106.39	106.46	106.27
100.31	100.08	101.02	99.59	100.51	100.12	100.3	99.776	98.304	100.89	99.707	99.561	100.98	100.46	99.722	99.579	99.983	100.93	100.23	99.019	101	100.32	101.51	99.113	98.16	99.823	99.925	99.015	100.13	100.71	99.053	99.568	99.78	100.47	100.1	99.961	100.44	99.564	100.31	100.04	100.72	100.26	100.53	100.65	100.01	100.19	100.66	100.73	101.52	100.06
111.15	110.06	109.38	109.26	109.05	108.87	109.28	109.47	108.89	111.33	110.74	111.22	109.56	110.84	109.72	110.51	109.73	109.3	110.42	110.37	110.41	108.17	110.26	110.21	111.58	111.32	110.79	111.15	109.97	109.96	110.51	111.75	110.76	110.61	108.78	110.27	110.23	110.86	110.86	110.44	111.88	110.07	111.22	112.12	110.33	111.04	110.62	110.96	111.41	110.87
99.333	100.52	98.714	99.756	101.02	99.999	100.03	99.05	99.302	101.29	100.29	99.97	98.951	99.548	99.382	101.24	99.733	99.478	101.33	101.35	100.57	100.01	101.21	100.64	100.37	100.2	100.78	100.53	100.67	99.925	100.46	101.41	98.852	98.69	99.315	100.83	99.948	99.356	99.937	99.897	100.78	99.024	100.92	101.35	99.651	100.73	100.28	100.2	102.1	99.935
100.74	99.506	99.32	99.341	98.23	99.084	99.368	99.261	100.44	100.04	99.367	100.22	99.187	98.98	100.59	99.001	99.34	99.742	98.169	100.15	98.941	99.915	99.273	99.293	101.46	99.876	101.02	100.02	100.99	100.82	99.361	101.06	101.5	101.13	98.967	101.2	101.19	99.643	98.72	99.224	99.38	100.24	100.01	98.715	99.291	99.518	100.35	100.36	99.581	100.13
96.852	97.515	97.269	99.328	98.641	97.771	96.409	96.77	97.258	97.554	97.576	99.067	99.202	97.475	99.74	98.168	98.455	100.11	96.877	99.219	96.743	97.278	99.058	97.828	99.017	95.846	97.868	96.937	97.833	97.243	97.463	96.513	98.443	97.106	98.052	97.772	98.503	98.463	97.904	98.886	97.843	98.691	99.053	97.653	98.757	97.356	97.917	96.4	97.242	97.922
108.09	108.25	106.87	107.12	109.24	106.74	107.6	109.01	108.28	108.69	108.37	107.79	105.82	107.83	108.27	106.84	107.08	107.53	108.14	109.01	106.06	108.61	106.53	107.98	106.69	106.61	106.2	105.82	107.23	108.13	107.29	107.94	107.32	108.81	107.17	107.83	108.27	108.94	108.01	107.33	109.45	107.03	106.86	107.38	107.21	108.24	106.36	105.97	108.17	109.08
105.68	105.74	104.92	104.81	104.84	106.58	106.32	105.54	107.05	105.66	104.29	104.05	105.82	105.95	104.7	104.83	106.04	103.15	107.39	106.91	106.1	107.07	104.06	105.45	105.76	105.98	105.12	105.88	106.67	104.29	106.47	106.26	105.68	106.11	105.28	104.45	105.38	106.81	105.04	105.24	105.37	105.45	105.46	106.42	106.93	104.4	106.62	107.57	107.03	105.99
99.454	96.618	98.122	98.494	98.044	97.995	99.512	98.145	98.525	96.969	96.972	98.527	97.13	98.915	97.862	98.168	97.627	98.39	97.122	99.678	99.105	97.229	98.981	97.79	98.252	97.501	97.121	98.119	97.873	97.809	97.847	97.397	98.616	97.329	97.896	98.977	98.643	98.693	98.512	97.048	99.116	97.07	99.224	97.069	98.257	98.462	97.326	97.804	97.24	98.843
107.53	107.96	108.02	106.85	108.36	108.51	107.16	105.91	106.68	107.66	108.03	106.49	108.52	107.2	107.51	108.9	108.72	107.83	105.24	108.67	107.96	110.69	107.88	107.35	107.01	108.13	108.07	108.75	108.62	107.69	108.72	107	107.54	108.3	108.12	107.13	107.03	106.88	106.86	108	107.49	108.78	107.21	107.4	108.07	107.22	107.28	108.01	108.28	107.58
107.95	106.29	107.78	105.14	109.21	106.43	107.26	107.28	108.21	107.55	107.97	107.14	107.51	106.56	107.05	108.81	106.66	109.02	106.43	107.72	109.38	107.04	109.04	108.65	108.46	106.49	108.34	107.98	107.86	107.19	109.18	108	106.8	108.95	107.31	106.77	109.06	108.84	109.25	108.37	107.93	108.31	108.53	107	108.63	107.92	108.81	110.03	109.37	106.86
105.11	106.02	104.49	105.67	105.09	105.49	105.16	106.43	106	104.09	105.29	105.88	106.87	104.85	103.45	105.35	104.97	105.48	106.17	105.17	105.67	107.71	105.54	106.13	105.98	103.42	106.82	105.33	104.67	105.9	106.61	104.87	106.57	105.12	106.22	106.52	104.15	106.68	105.25	105.89	105.64	105.45	105.47	106.79	105.43	105.48	104.88	103.85	106.14	106.22
107.56	106.16	106.89	107.3	105.59	107.31	107.29	104.89	108.57	105.34	107.95	106.49	106.98	106.01	106.31	106.64	105.87	106.35	105.91	105.82	106.06	105.41	107.1	107.7	107.06	105.37	106.9	107.99	105.51	106.65	108.3	107.46	106.72	105.72	107.06	107.03	105.57	107.56	107.74	107.22	105.78	107.42	106.72	106.31	106.78	106.31	106.79	106.07	107.45	106.61
98.575	98.165	97.606	99.038	98.861	99.455	99.89	100.4	98.613	98.359	98.208	97.483	99.673	98.98	97.676	97.09	97.187	97.957	97.924	98.381	98.419	99.453	98.829	96.803	98.311	98.488	97.95	96.744	99.346	97.668	98.125	96.992	99.066	99.683	98.179	97.198	98.61	97.053	98.677	98.263	97.917	98.279	98.914	97.68	98.724	98.27	97.404	99.705	97.716	97.357
109.72	110.42	111.16	110.52	109.6	110.01	111.03	110.87	110.46	109.84	110.01	109.86	110.83	111.06	109.59	109.83	111.09	110.4	111.76	110.54	107.91	111.29	110.51	110.93	109.68	109.2	110.44	109.91	110.46	111.63	110.79	111.4	110.87	111.21	113.02	108.75	110	110.26	110.17	111.99	109.61	109.64	109.42	109.32	110.46	110.95	109.63	110.9	108.21	109.52
107.09	106.5	107.79	109.37	106.93	107.39	107.29	107.32	108.15	109.15	108.18	107.16	107.74	109.73	108.19	107.46	109.26	108.35	108.76	107.29	108.81	107.31	107.96	108	106.56	108.29	108.99	106.85	107.13	107.54	108.42	108.08	108	107.91	108.91	108.54	105.67	108.91	109.39	106.63	107.21	107.22	108.97	107.54	108.04	107.57	107.41	108.14	108.58	107.07
104.92	105.89	105.76	105.25	106.16	107.02	107.17	106.51	106.12	107.54	106.16	106.5	105.4	104.59	105.13	104.92	105.57	106.93	106.23	103.95	105.07	105.35	108	105.56	105.43	106.62	104.89	105.77	105.25	106.57	106	106.44	105.92	105.04	105.87	105.86	105.11	104.81	105.53	107.34	105.99	106.83	105.63	106.51	104.76	106.04	105.92	104.84	105.8	106.73
107.99	107.21	105.69	108.28	107.95	108.88	107.75	108.51	108.21	107.1	108.63	107.57	107.78	109.56	108.82	108.91	107.59	108.07	106.59	107.76	107.62	108.19	108	106.27	108.28	107.45	107.52	108.22	108.65	108.56	108.07	107.03	108.37	108.1	108.24	106.7	107.78	109.46	106.64	107.3	108.23	107.72	107.92	106.63	107.06	108.01	107.66	109.64	108.82	107.49
100.2	101.25	100.38	100.5	101	100.67	101.27	99.036	100.55	100.07	100.6	100.48	99.038	99.644	100.13	100.42	99.567	99.949	100.25	100.51	99.739	99.914	101.76	100.86	100.22	100.85	100.22	100.07	100.31	102.04	99.024	100.6	99.292	99.973	100.15	100.53	100.22	99.59	99.881	101.17	98.669	99.714	101.12	101.12	102.21	98.442	100.12	101.17	102.22	100.87
104.99	105.97	107.72	107.11	106.09	106.58	105.82	106.39	107.44	106.98	105.61	105.83	105.54	106.93	106.22	106.81	106.15	105.82	104.84	106.85	106.9	106.62	105.79	107.4	105.46	106.64	105.59	105.62	107.3	106.27	107.2	106.59	105.26	107.69	106.47	106.83	107.87	105.05	105.24	104.78	106	106.81	106.7	106.9	106.32	105.64	105.39	106.56	106.83	106.15
107.4	107.72	107.22	106.91	107.47	106.22	107.54	106.55	106.23	107.23	108.75	105.75	106.81	107.25	107.45	106.28	107.14	107.79	106.14	107.08	106.06	107.83	108.35	105.11	107.68	105.8	107.9	105.13	106.76	107	107	107.69	106.2	106.95	107.47	106.83	108.21	106.36	106.9	106.77	107.96	106.63	106.39	104.96	107.31	106.67	106.92	106.85	105.88	106.36
107.69	109.06	108.84	107.47	110.26	108.37	107.45	109.13	107.93	109.62	108.6	107.63	108.34	107.45	108.25	107.73	109.6	108.41	108.28	107.86	109.33	109.91	108.16	106.6	109.29	109.48	108.44	108.34	109.22	108.2	108.76	108.6	106.83	107.68	108.29	106.35	107.05	108.3	108.4	107.73	109.81	109.62	110.1	108.79	108.21	108.91	107.46	108.28	109.08	107.76
100.09	101.03	100.41	100.62	98.884	99.579	100.32	99.214	100.21	100.29	100.63	100.55	101.96	100.43	100.07	100.37	100.35	97.749	100.37	99.855	101.22	99.595	100.6	101.34	99.302	99.907	100.85	100.2	100.12	101.64	101.41	100.61	100.44	98.907	100.17	100.81	99.982	99.873	100.46	101.32	100.11	99.373	100.09	100.46	99.717	101.05	101.27	99.532	99.71	99.8
107.65	108.27	106.93	107.22	108.46	107.5	108.49	107.03	108.46	108.79	108.51	107.46	108.9	106.94	108.11	108.42	109.01	108.75	106.66	107.53	108.21	107.43	108.24	107.78	107.73	107.73	108.64	107.39	107.95	109.35	107.64	107.61	108.45	108.24	106.86	107.98	107.76	107.69	108.3	108.66	108.17	107.24	108.66	106.87	108.51	108.6	108.83	107.15	107.85	108.01
105.52	106.67	104.95	106.66	107.94	104.75	105.05	106.23	105.17	105.41	105.12	104.3	106.94	105.43	107.16	104.5	104.36	107.06	106.85	105.47	105.01	105.81	105.49	106.66	105.44	106.04	105.48	105.73	105.28	105.38	106.01	106.64	106.74	105	105.7	104.2	105.82	106	106.32	104.78	105.63	104.44	107	105.67	105.59	105.68	106.47	104.9	104.9	105.7
106.18	106.49	104.13	107.12	106.64	107.46	107.07	106.81	106.3	106.83	107.68	107.32	105.6	105.23	106.99	106.58	106.78	106.27	105.46	106.96	106.59	107	106.36	106.85	106.27	106.48	106.17	105.63	106.73	107.52	104.73	107.25	105.81	108.19	106.43	105.62	104.59	106.79	106.94	106.21	106.72	107.72	108.51	107.68	106.91	106.98	106.71	105.07	105.42	109
105.92	106.41	106.95	105.1	105.59	106.78	105.05	106.52	105.84	106.35	106.01	106.7	106.53	105.68	106.22	105.89	105.49	104.54	107.57	107.31	106.43	108.56	107.47	107.39	106.34	106.58	105.7	107.5	106.34	106.25	105.78	106.04	106.88	107.04	106.92	105.75	104.31	106.75	106.37	104.93	107.43	107.02	106.98	106.13	106.44	107.17	106.96	106.65	108.08	106.77
99.572	98.929	98.082	98.738	99.273	98.644	98.654	96.972	99.374	98.884	97.985	99.742	101.1	99.428	98.71	98.287	99.14	99.377	99.544	98.301	98.712	98.471	97.769	98.068	98.216	98.957	99.007	98.105	99.85	99.019	99.322	99.975	98.626	99.62	100.21	99.57	98.492	99.647	101.49	98.574	99.155	97.988	98.669	97.11	98.637	100	97.829	97.565	99.57	99.47
107.82	109.18	108.92	108.3	108.47	107.23	106.62	107.38	108.43	107.97	107.45	108.68	106.9	109.27	109.21	108.86	108.19	108.93	109.12	107.87	106.56	108.26	108.18	107.25	108.92	108.2	108.3	108.16	107.76	109.41	109.1	108.54	106.63	107.03	106.76	108.43	108.36	109.79	109.18	108.42	108.86	107.5	107.55	107.19	108.29	108.64	107.39	108.79	106.75	107.29
105.33	106.18	106.22	105.97	107.42	106.69	105.52	106.54	106.76	105.93	106.16	106.98	105.7	106.65	108.26	106.09	105.92	106.09	106.06	108.8	105.61	107.68	106.81	106.36	106.6	106.88	105.95	107.85	106.33	105.89	104.73	105.82	106.81	105.37	106.2	108.3	105.85	107.99	105.77	107.09	105.15	105.01	106.1	106.42	107.21	105.59	106.11	105.47	106.5	107.18
106.06	106.83	106.55	106.53	106.17	107.35	106.05	106.15	105.48	106.66	105.86	107.03	106.22	107.54	106.66	105.66	106.01	105.15	106.49	107.03	106.34	107.74	107.21	106.41	107.08	105.86	107.71	105.37	106.5	105.08	106.14	104.9	105.41	106.84	106.75	106.92	105.9	107.68	107.67	107.22	106.47	105.5	107.01	105.78	106.38	105.44	106.82	107.12	106.08	105.14
98.687	98.17	98.221	97.71	98.432	98.108	96.497	97.292	98.294	99.054	98.006	98.442	96.789	98.665	97.601	97.597	98.186	96.719	98.427	97.88	98.693	97.542	97.004	97.443	96.562	97.702	99.09	98.213	98.1	98.808	98.774	100.41	98.72	97.486	97.332	99.141	96.923	97.612	97.527	99.296	99.378	97.971	97.402	97.314	97.85	99.076	96.976	96.959	98.789	98.751
98.595	96.75	97.206	98.204	98.663	97.782	98.185	97.883	99.31	97.312	98.421	96.512	96.741	97.514	97.781	98.396	99.443	98.721	97.845	97.242	98.531	97.142	99.48	97.398	97.503	98.338	98.206	97.3	97.458	97.325	98.625	97.912	96.54	97.46	96.887	98.782	98.271	99.041	98.826	99.796	98.677	96.736	99.034	99.297	97.843	97.406	97.98	98.055	97.776	97.807
107.24	109.27	105.27	107.74	108.65	106.73	107.44	106.85	106.78	107.96	107.9	108.09	110.31	108.08	107.83	108.25	105.64	107.47	107.86	106.94	107.86	106.59	108.57	108.36	108.88	107.69	106.78	107.27	109.03	108.74	106.54	108.21	107.47	107.64	105.97	108.62	109.18	107.11	107.97	107.15	107.53	107.28	108.87	107.78	108.27	106.29	108.76	107.46	107.65	107.24
97.586	100.09	99.455	99.684	98.001	100.17	99.607	99.697	100.9	98.681	96.89	98.987	97.587	97.978	100.07	98.006	99.272	98.66	99.518	98.784	100.22	99.456	97.755	99.175	98.696	98.682	97.854	98.955	98.612	98.511	98.321	98.923	97.594	98.948	99.662	98.844	98.309	96.979	98.411	98.131	98.568	101.63	97.868	99.158	98.342	98.75	98.642	98.968	98.721	97.568
107.4	108.34	108.59	108.61	108.67	108.2	108.13	106.71	107.82	108.51	108.64	109.37	107.45	107.7	108.53	108.1	108.29	109.45	106.75	108.83	108.09	108.79	108.12	108.49	107.58	106.95	107.61	107.3	107.29	108.43	107.93	109.29	109.21	107.34	107.6	107.99	107.57	109.43	108.12	108.24	108.84	107.55	108.19	109.26	107.28	107.77	109.61	108.44	108.11	107.3
108.37	109.43	109.28	109.01	107.52	108.14	108.3	108.69	107.89	108.49	108.79	106.94	108.77	108.14	108.75	108.75	108.91	107.63	108.04	110.22	109.11	109.17	108.31	108.43	109.3	108.66	108.76	109.2	109.99	109.02	108.5	109.9	108.29	110.85	108.2	109.06	109.35	110.12	109.5	109.65	109.34	106.94	108.5	109.46	108.22	107.72	109.72	107.93	107.8	108.39
108.49	108.05	107.58	108.15	109.49	108.74	107.17	107.77	107.3	108.43	107.73	108.69	108.55	108.76	106.94	109.25	107.93	108.5	110.8	109.65	108.17	108.07	109.15	108.12	107.18	108.63	110.04	108.3	107.46	107.68	108.33	108.83	109.6	106.46	107.53	109.44	107.08	108.19	107.65	107.44	107.27	108.62	109.78	109.29	109.49	107.88	108.88	107.71	107.65	108.59
111.69	110.65	110.03	111.17	109.13	110.85	110.71	111.19	109.64	109.97	108.99	111.15	110.21	110.73	110.33	111.15	111.02	111.16	109.34	108.7	111.29	110.68	111.06	110.17	110.24	110.76	111.3	110.55	110.53	110.67	111.09	110.43	108.04	108.95	110.22	109.09	111.44	110.71	112.31	110.5	108.39	112.21	110.57	110.59	109.94	110.32	109.57	110.46	110.53	111.25
104.91	106.85	107.51	105.91	106.75	104.5	107.41	106.46	106.42	106.56	104.63	105.31	105.85	107.84	106.44	105.64	107.77	106.83	106.01	105.33	107.03	106.52	104.9	107.62	105.24	108.09	106.52	106.02	106.02	105.87	105.38	107.12	106.72	108.25	105.39	107.88	105.77	105.51	103.85	107.13	107.72	106.1	106.78	107.74	106.27	106.59	107.07	107.43	105.78	106.41
107.88	109.74	107.76	108.2	106.87	107.75	108.7	108.31	107.82	108.91	109.06	107.62	107.26	109.04	110.02	109.8	109.66	108.55	107.2	107.82	109.8	109.99	108.43	107.3	109.25	107.53	108.95	108	107.65	108.93	108.28	108.83	107.65	108.62	108.11	108.09	110.39	108.89	108.67	108.52	109.22	109.28	108.72	108.02	109.4	106.6	108.98	108.91	108.05	108.59
100.34	100.75	100.84	101.56	99.816	99.286	101.59	100.25	99.915	102.2	100.48	100.78	99.029	101.47	99.824	99.742	101.78	101.71	100.26	100.69	101.52	100.21	101.05	99.815	101.61	99.507	100.48	100.69	102.21	100.98	100.01	102.02	100.43	102.25	101.57	101.51	100.17	100.96	100.78	100.33	100.07	99.917	100.08	100.14	102.03	100.24	101.09	101.39	100.97	100.83
108.49	108.74	108.28	108.1	108.8	107.64	109.22	109.12	106.73	108.27	107.38	107.15	107.4	109.09	107.71	107.78	107.54	108.13	109.1	108.84	108.94	109.49	107.45	108.14	108.27	108.34	109.1	108.93	108.21	109.56	109.08	108.56	108.87	107.6	108.67	110.98	108.05	107.84	107.74	107.48	106.61	108.62	108.69	107.59	107.59	106.59	108.47	106.77	109.49	107.17
104.61	104.94	105.43	105.38	106.2	105.65	105.95	105.24	104.57	105.36	105.24	104.52	104.46	105.25	104.63	104.82	107.24	105.52	107.68	106.26	103.36	106.49	106.73	106.29	104.78	104.8	106.78	103.97	104.98	106.22	106.24	106.19	106.72	106.15	105.93	106.19	105.27	105.84	105.77	103.65	106.41	104.44	106.19	105.42	106.45	105.45	105.51	105.01	104.97	106.78
108.23	108.04	108.71	107.17	108.11	108.01	108.86	109.78	109.03	107.36	108.54	108.76	109.05	110.06	107.71	108.3	109.24	108.3	108.79	106.85	109.26	108.8	109.02	108.05	109.56	107.16	107.7	109	109.16	108.83	110.53	107.33	107.12	109.09	108.51	108.3	108.92	107.85	107.91	108.56	107.78	108.34	108.68	108.96	108.19	109.54	109.76	108.34	107.45	107.03
100.07	101.23	100.79	101.49	99.215	100.96	101.18	101.17	102.8	101.04	98.851	100.14	101.84	101.41	101.29	101.46	98.484	100.05	100.47	101	100.72	99.258	99.797	100.28	101.05	101.53	99.848	100.88	101.33	98.824	101.31	100.4	100.37	99.678	100.58	100.78	100.09	100.36	102.58	100.4	100.44	101	100.43	100.42	100.65	101.66	101.44	101.41	100.1	100.89
107.98	107.66	108.74	108.85	108.51	108.44	107.82	107.39	109.42	107.85	109.5	109.51	108.19	108.91	108.15	109.03	108.89	108.26	108.06	109.27	107.82	108.48	108.17	108.98	108.93	109.82	109.16	107.23	108.05	108.05	107.93	106.83	108.27	108.5	107.42	109.61	109.67	109.26	109.19	107.81	109.34	108.79	108.84	108.23	109.34	109.13	109.29	107.8	109.33	107.49
107.65	105.58	107.44	107.06	105.83	107.24	105.64	106.22	106.27	106.49	107.06	107.67	106.22	106.41	106.3	106.15	107.11	108.04	105.64	106.37	105.37	108.77	107.1	107.76	104.59	107.82	106.53	106.57	104.75	104.66	106.97	105.67	106.04	107.69	107.37	107.13	105.83	107.89	105.25	105.51	106.88	105.26	107.54	108.67	105.74	105.68	106.73	107.76	107.43	105.14
98.506	98.042	98.49	98.456	98.015	98.808	99.44	97.813	99.145	98.266	98.108	99.08	98.854	97.046	98.985	99.009	96.77	99.896	98.921	99.159	97.142	97.979	96.823	97.663	98.312	98.673	97.847	98.771	97.305	97.853	98.603	96.236	99.005	99.067	97.015	98.167	98.335	98.34	98.032	97.954	98.029	98.758	97.181	97.844	97.072	97.887	97.73	98.33	97.969	98.343
108	108.92	106.27	107.7	107.91	106.43	107.31	107.98	109.21	107.52	107.36	107.87	108.94	108.06	108.74	108.42	107.85	107.55	107.86	108.53	105.66	109.01	106.75	107.6	108.84	109.09	107.26	106.77	107.36	107.11	106.99	108.76	107.54	107.5	106.66	109.19	107.29	107.43	107.91	108.28	108.26	107.09	108.44	107.71	108.49	108.4	108.41	105.29	109.91	109.82
106.9	107.31	108.62	107.6	108.16	108.16	109.37	108.76	108.07	109.24	109.08	107.12	108.35	107.9	108.17	107.99	110.07	108.74	108.39	110.28	109.76	108.75	108.86	107.87	108.31	108	109.21	109.27	107.92	109.2	108.14	109.15	108.89	107.33	107.16	106.53	106.95	108.59	108.18	107.83	108.28	109.01	108.75	107.44	107.85	109.94	108.43	109.67	108.45	106.98
107.38	109.49	107.01	107.66	109.71	108.66	108.33	109.67	109.97	109.49	109.15	107.65	109.64	108.4	108.3	109.37	108.32	107.68	107.71	107.46	109.89	110.59	108.02	108.2	108.37	108.38	108.39	109.69	108.15	107.54	107.55	108.65	107.59	108.67	106.91	109.68	108.83	108.57	108.16	107.87	106.7	108.73	108.38	109.9	108.54	108.25	106.71	107.23	107.09	108.61
107.67	109.29	108.12	108.11	109.02	109.78	109.58	111.02	108.17	109.69	109.07	108.5	108.21	106.61	107.59	107.11	109.37	107.64	107.9	108.82	108.14	108.8	107.7	108.66	106.89	107.82	107.59	108.14	106.5	106.84	108.19	108.44	109.13	108.7	109.47	107.6	109.22	107.33	107.41	107.72	107.5	107.49	108.41	108.28	107.27	107.76	108.22	108.56	108.03	107.87
105.92	105.76	104.76	106.44	106.67	104.72	106.46	106.08	105.67	105.41	104.93	107.02	106.25	105.48	107.06	106.3	105.47	105.53	105.68	106.25	107.13	104.58	107.25	106.58	105.78	104.67	105.04	107.95	103.56	105.57	105.79	104.54	105.13	105.96	104.61	105.37	106.02	107.39	106.36	106.2	105.63	105	104.92	105.14	106	105.69	107.52	106.44	105.28	105.35
106.82	106.98	104.68	104.65	106.35	105.02	105.5	105.96	105.04	105.7	104.04	105.36	106.02	104.55	103.85	107.25	105.28	108.03	104.68	105.12	104.9	106.48	104.98	105.5	106.02	105.43	105.09	105.51	105.45	106.49	105.67	105.62	105.84	105.63	106.36	104.85	105.49	104.86	105.51	106.72	104.65	103.85	104.97	105.68	105.8	106.69	105.37	105.57	105.36	105.01
107.39	105.33	104.17	105.61	104.69	106.49	105.81	104.4	105.28	105.43	105.98	105.36	106.69	105.54	102.78	105.26	104.91	105.11	106.39	104.98	105.2	106.9	104.66	105.9	105.25	106.89	106.32	106.91	105.17	104.99	105.16	105.87	106.17	104.81	106.5	105.5	105.03	105.38	106.26	105.28	105.91	104.62	106.62	106.39	105.48	105.94	105.49	107.76	106.32	104.43
96.965	98.992	97.123	98.367	96.891	99.05	98.653	96.382	97.704	98.621	97.699	97.108	98.803	97.678	96.204	98.462	98.049	97.953	97.453	96.244	98.666	98.693	97.875	97.883	98.298	97.357	97.234	98.351	98.275	97.297	98.023	98.402	97.073	97.447	98.075	99.001	98.095	97.343	98.313	97.885	98.606	98.148	98.454	97.733	97.972	97.451	99.288	99.425	98.63	96.566
106.91	105.54	107.34	106.35	105.39	105.8	106.31	106.16	104.65	105.83	106.51	107.31	103.8	106.28	105.89	105.05	105.9	103.27	105.34	106.13	105.46	105.14	105.02	105.17	105.59	107.41	103.55	103.94	105.82	105.61	103.9	106.21	105.62	104.95	104.02	105.63	106.45	104.53	106.97	106.3	104.86	106.17	105.77	105.02	106.99	105.82	105.86	106	105.22	105.63
100.56	99.135	99.158	99.662	99.869	99.234	99.997	98.836	101.2	100.2	100.57	99.486	100.29	98.074	101.11	100.45	99.072	100.48	100.72	100.18	100.94	99.04	100.1	99.952	101.21	100.36	98.585	100.45	101.77	100.23	100.52	101.47	99.924	101.28	99.568	98.959	100.44	99.718	98.625	100.2	100.94	100.87	99.893	99.259	98.78	99.746	99.953	102.15	98.374	99.645
105.33	105.56	105.31	105.15	106.17	104.6	104.99	107.24	106.13	104.63	107.43	105.79	106.02	104.66	105.44	106.63	105.15	106.08	105.93	105.58	106.05	105.78	105.46	104.72	105.31	106.38	106.63	106.15	105.71	104.62	106.12	105.81	105.47	104.91	104.42	106.43	105.55	104.46	107.26	105.29	104.06	106.27	106.65	105.56	105.86	104.65	104.99	104.99	105.46	104.87
97.883	98.14	97.702	98.04	98.23	97.17	97.902	99.405	97.145	97.011	99.162	97.84	98.595	98.803	96.585	97.279	97.527	98.637	98.166	98.788	97.773	98.481	97.478	99.105	99.216	98.072	98.271	97.39	98.908	99.009	97.95	98.195	99.095	98.82	98.08	98.655	96.66	96.989	98.171	96.875	97.757	98.94	96.692	97.756	96.778	97.909	98.932	97.564	98.226	96.178
109.5	107.01	109.07	107	109.09	108.6	109.49	109.18	108.46	107.33	107.04	108.56	107.49	105.88	108.13	106.55	107.36	108.05	109.19	109.15	108.08	106.85	108.56	107.47	108.71	109.66	107.89	108.56	109.49	109.31	108.29	108.19	109.01	109.02	108.34	108.63	107.29	107.34	108.56	109.23	108.63	108.9	108.17	109.13	107.07	107.26	107.87	108.8	109.46	106.36
106.77	107.53	106.49	106.65	105.95	107.28	105.63	106.09	105.45	107.39	105.08	105.43	104.78	105.2	105.62	107.22	105.35	105.07	104.52	104.43	106.19	104.79	107.93	105.78	105.17	105.46	104.59	106.19	106.87	106.02	105.28	105.17	105.57	106.25	106.03	105.94	105.64	107.32	106.96	107.3	104.31	104.84	106.49	105.12	106.11	104.97	106.54	106.51	107.08	105.47
106.21	107.49	107.04	105.7	105.45	106.96	105.45	105.68	105.84	106.72	106.12	104.69	105.47	105.95	105.59	104.36	106.48	105.93	105.76	106.25	104.39	104.76	106.53	106.56	107.41	104.06	107.39	105.86	105.91	106.15	106.07	102.75	106.84	106.23	105.57	106.3	105.38	107.29	105.76	105.96	105.91	106.37	105.48	106.39	105.57	106.73	106.13	104.75	105.79	105.72
108.91	107.79	107.94	107.68	107.42	109.19	106.53	108.71	109.25	108.61	109.26	107.44	107.07	108.1	107.11	110.33	107.84	108.43	107.28	107.95	108.47	108.23	107.3	107.77	105.68	108.09	105.57	108.48	108.13	107.44	108.18	106.96	108.94	106.18	107.75	107.31	107.04	107.55	108.36	109.23	108.18	106.6	107.01	107.91	107.78	107.58	108.31	107.35	109.01	108.07
98.849	99.163	98.484	97.867	98.207	99.072	98.281	97.408	96.901	97.076	98.66	98.214	98.083	97.799	98.298	97.778	97.45	98.683	99.438	99.492	98.017	97.718	98.452	97.722	99.074	96.634	98.368	97.659	98.387	97.603	98.676	99.596	98.328	99.179	98.685	98.375	98.628	96.906	98.424	97.478	96.893	98.811	99.14	98.306	97.216	98.328	98.57	98.084	98.843	97.319
105.36	105.88	106.25	105.6	106.69	105.38	106.39	107.84	106.87	106.67	105.81	106.76	104.61	106.3	107.88	105.53	105.44	106.31	107.34	106.76	107.18	106.45	105.81	105.74	107.1	105.62	108.47	106.58	107.06	105.11	106.41	106.11	106.75	106.36	106.47	103.97	105.7	105.57	105.94	106.53	105.91	105.41	105.63	106.5	104.94	105.78	106.62	107.76	106.01	106.94
107.28	108.67	109.39	107.11	107.91	109.43	108.51	109.21	109.22	107.82	108.51	109.71	108.11	109.45	107.69	108.41	107.67	109.26	108.58	108.57	107.11	107.4	109.86	109.05	109.39	110.12	107.87	108.73	109.24	109.57	108.73	109.22	109.15	108.6	107.98	108.83	108.61	108.34	108.68	108.52	108.9	108.77	107.72	109.56	107.71	108.36	108.33	108.29	107.13	108.6
108.2	108.56	108.85	108.11	107.54	108.61	107.56	108.31	108.26	106.24	108.82	107.57	109.33	108.33	106.77	106.82	107.96	110.67	108.81	107.49	109.43	108.67	107.22	109.67	107.81	106.66	108.08	108.51	107.67	108.84	107.77	106.63	107.27	108.32	108.73	108.95	107.2	108.17	109.8	108.31	108.76	107.97	107.1	107.69	109.04	108.01	107.26	108.15	107.9	109.6
106.43	106.07	105.84	106.12	106.92	107.06	105.97	106.67	108.4	106.14	106.98	105.96	107.38	106.32	106.4	105.19	107.17	107.22	105.4	107.43	105.51	106.33	107.64	106.65	106.25	105.16	105.46	106.38	108.05	107.74	107.26	104.97	107.23	105.48	106.5	104.72	106.97	106.19	105.46	108.2	107.16	106.57	103.91	105.15	105.82	106.42	106.83	105.49	106.79	107.2
105.69	105.36	104.92	105.26	106.88	105.82	105.91	107.17	105.52	106.03	105.79	106.22	106.16	106.08	107.47	107.12	105.77	105.92	105.17	105.64	106.35	106.57	105.83	104.15	106.83	105.77	106.1	108.37	104.83	105.49	104.75	105.2	105.42	105.77	105.5	105.2	104.93	104.64	105.83	105.42	105.15	106.3	105.75	105.28	105.02	104.82	105.42	105.81	105.66	107.94
108.52	108.11	110	109.24	108.2	108.12	107.29	108.52	108.53	108.56	109.89	107.86	108.39	107.49	109.8	107.55	108.79	108.16	108.75	108.15	108.15	107.64	107.94	106.77	108.16	109.89	108	106.79	108.26	108.15	107.27	109.55	107.97	107.45	108.2	107.62	107.5	108.08	108.94	106.79	108.52	109.18	108.71	108.62	108.84	106.87	108.14	107.64	109.11	108.05
104.9	104.44	104.96	106.08	106.24	105.07	105.3	105.22	105.12	106.57	104.75	104.68	104.52	106.5	104.76	104.58	105.2	107.11	105.79	105.49	106.77	104.66	105.92	103.9	107.77	105.42	105.89	104.09	105.65	106	105.77	106.34	105.44	103.86	106.83	104.77	105.07	106.32	105.97	107.11	106.27	106.07	107.52	106.66	106.14	106.13	105.34	106.33	106.04	106.04
107.59	108.7	108.15	108.7	108.11	108.65	106.38	108.68	107.84	107.88	108.89	109.07	109.02	108.07	107.43	108.26	108.14	108.61	107.65	108.82	108.84	108.17	107.91	108.57	107.77	109.5	108.04	107.88	107.71	107.62	107.68	108.55	108.83	107.28	109.03	107.71	107.36	108.06	106.23	108.88	109	109	108.93	108.45	108.57	108.62	109.01	108.18	108.87	108.6
107.13	108.52	107.13	107.65	108.09	108.33	107.82	107.63	107.4	108.08	107	107.99	108.2	107.6	108.52	107.17	107.58	108.09	107.71	108.06	108.39	107.94	108.2	109.23	108.68	107.83	107.74	109.44	107.08	107.18	107.11	107.54	108.46	106.45	108.82	107.53	107.57	108.63	109.06	107.63	108.22	107.5	107.18	106.18	108.02	107.71	106.15	108.14	106.78	107.31
100.68	102.92	101.33	100.13	100.02	100.05	100.51	101.31	98.813	100.87	101.36	101.61	101.85	101.85	101.22	102.29	102.23	101.81	101.34	101.38	103.15	100.33	100.25	101.06	100.44	101.55	100.58	101.09	101.36	101.18	102.08	101.72	100.26	100.22	100.99	101.4	100.12	102.43	100.5	100.5	99.463	101.14	101.48	101.92	101.13	101.5	100.17	101.28	99.941	102.88
105.23	104.2	105.43	106.36	105.63	106.53	105.6	105.6	105.78	105.37	105.49	106.96	106.27	104.89	105.04	106.23	105.49	105.38	106.46	106.36	106.23	105.68	105.76	105.44	105	106.23	105.26	106.17	106.47	106.27	105.37	105.38	105.05	107.33	105.95	105.56	106.29	105.2	105.96	107.01	105.16	106.83	105.89	104.36	106.39	104.45	105.66	106.76	106.35	107
97.658	98.871	98.613	97.399	100.13	98.285	96.389	97.607	97.979	96.635	98.49	96.863	98.964	98.932	98.221	97.881	98.816	97.645	96.54	96.421	97.116	98.501	97.886	98.193	97.546	97.638	98.235	98.189	98.425	97.904	96.761	98.876	97.54	98.066	98.557	98.799	98.252	97.374	97.289	97.516	98.046	98.081	98.686	100.24	98.901	99.42	97.716	97.764	97.806	97.089
99.985	100.33	99.418	101.07	101.38	101.63	100.98	100.97	99.74	99.142	100.47	99.258	100.67	101.29	100.29	100.17	100.59	99.953	100.36	99.78	101.74	100.84	101.04	99.838	100.86	99.445	101.56	100.86	102.03	100.65	98.636	99.822	101.2	101.48	100.93	100.01	98.998	100.29	102.24	100.99	99.955	100.29	100.54	99.688	99.761	98.971	100.45	100.35	100.36	98.99
108.92	105.41	109.23	107.67	108.69	108.94	108.47	108.32	109.66	107.73	108.81	109.81	108.12	107.51	108.81	108.57	107.48	107.92	109.9	107.45	108.88	108.75	109.32	108	109.52	107.77	108.43	108.54	107.6	107.29	110.6	108.41	107.9	107.71	107.38	108.48	107.26	109.69	109.63	108.05	108.23	107.4	108.98	107.55	109.06	107.79	107.52	108.54	109.34	108.01
106.08	106.15	104.74	106.2	104.46	105.64	105.43	104.82	106.24	106.91	105.42	105.01	105.63	107.39	105.27	104.23	104.57	106.66	107.55	105.7	105.76	106.6	106.02	105.04	106.49	106.94	107.06	105.14	106.27	105.69	105.64	106.32	104.63	105.38	107.08	106.07	104.91	106.77	106.22	105.68	106.1	105.88	103.85	104.03	107.55	106.29	105.75	105.72	106.55	106.8
107.03	106.97	105.92	106.51	106.14	106.19	106.69	107.54	106.57	105.94	107.05	106.54	106.24	106.53	106.29	106.07	105.76	104.83	106.23	108.44	107.08	107.53	106.46	107.75	105.1	106.22	104.99	107.18	106.56	105.55	105.07	106.87	106.6	105.99	107.29	105.69	105.64	106.67	107.05	106.59	105.23	106.29	104.53	106.45	105.56	104.66	106.08	107.87	106.97	107.49
107.01	105.2	106.22	106.26	105.57	105.05	107.58	106.48	105.85	105.81	107.76	105.65	106.79	107.84	105.35	106.81	107.54	105.51	106.96	106.51	105.99	104.65	107.4	106.54	106.24	107.26	108.52	104.73	106.33	105.03	106.11	107.39	107.26	106.3	107.22	104.87	105.94	105.42	104.88	105.49	107	107.08	106.52	106.98	105.82	106.24	104.22	107.08	106.95	106.87
97.094	97.722	97.975	96.233	97.058	99.048	98.259	98.435	98.202	98.345	97.347	97.841	98.326	96.259	96.746	98.347	98.955	96.388	98.643	96.821	96.62	97.17	96.761	98.606	97.822	97.068	98.014	97.547	97.243	99.111	98.117	98.416	98.401	97.63	99.044	100.11	96.811	99.372	96.515	97.383	97.794	97.546	99.995	98.051	97.474	98.145	96.544	97.978	97.894	97.8
106.39	106.57	107.87	106.56	105.48	105.83	106.11	106.83	105.26	105.78	108.48	106.68	105.37	105.98	104.84	105.25	105.85	106.74	106.66	107.45	107.29	106.43	107.45	106.01	105.54	106.23	106.5	105.69	106.61	107.55	105.99	106.38	107.43	107.46	106.68	106.33	106.16	105.73	105.47	107.06	106.72	105.58	106.55	105.78	107.73	104.93	107.66	105.37	106.51	104.73
100.81	97.961	97.962	98.203	97.287	99.122	98.849	97.95	97.751	98.142	98.515	98.205	97.365	97.138	98.966	99.301	97.815	98.791	98.145	97.454	97.576	97.358	98.51	98.559	98.165	96.71	98.67	97.013	98.516	98.093	98.032	98.348	97.168	98.156	97.784	98.265	96.652	98.509	97.56	96.596	97.35	98.397	98.303	97.287	97.553	98.061	97.688	98.256	97.155	98.002
105.6	106.09	105.6	105.7	106.2	105.08	107.38	105.5	106.18	106.94	106.21	104.83	108.2	106.41	104.85	106	105.76	106.54	105.76	104.34	106.37	106.54	105.84	105.48	104.81	103.67	105.38	105.57	106.03	106.56	104.11	105.47	104.74	106.58	107.53	106.66	105.97	104.26	105.9	105.99	102.7	106.14	106.38	105.31	105.81	105.61	104.64	106.89	106.72	106.83
108.3	107.65	107.42	108.36	106.94	108.45	107.12	107.72	109.06	106.16	107.46	108.43	108.95	107.11	107.63	109.2	109.45	106.99	108.28	107.27	108.68	108.67	108.63	109.28	109.15	107.24	107.01	106.96	107.88	107.05	106.91	109.09	107.15	109.11	107.04	107.44	106.81	108.09	108.26	108.44	107.47	108.03	108.12	108.93	108.21	107.59	108.68	107.44	109.62	109.21
97.63	97.961	99.603	98.123	100	99.004	98.823	100.16	98.021	100.21	98.271	99.671	101.21	97.497	99.463	98.616	99.648	99.049	99.399	99.196	99.422	99.13	100.15	98.088	98.877	100.2	98.569	98.447	99.545	99.575	98.478	98.898	99.568	98.787	96.872	98.986	97.574	98.824	99.254	99.011	97.246	99.975	97.714	99.512	97.775	97.706	99.511	99.373	97.995	99.851
105.64	105.49	107.9	107.34	106.84	106.9	106.87	107.08	107.42	105.55	106.88	108.02	106.31	107.7	107.55	106.68	108.03	105.57	107.09	106.64	106.25	107.03	108.17	105.1	106.61	107.19	107.01	106.48	106.61	105.73	107.92	106.44	107.3	105.58	107.7	105.49	106.48	107.07	106.5	106.07	106.53	105.89	108.88	107.4	107.24	107.08	105.75	106.19	108.09	106.83
99.438	99.21	99.974	98.713	99.063	99.316	98.527	99.448	100.82	97.875	98.249	97.84	99.55	99.011	99.822	97.301	98.785	98.646	97.489	97.841	99.81	99.354	97.367	97.358	96.606	98.447	100.92	99.266	99.091	97.907	98.666	99.868	98.151	99.551	97.339	98.05	99.679	98.268	98.606	98.063	98.37	98.902	98.451	100.7	99.554	98.134	97.264	98.98	97.757	98.796
106.39	106.73	107.67	107.1	107.64	107.49	106.57	107.87	107.21	107.64	108.49	109.08	106.59	107.32	109.78	108.28	108.26	107.49	107.14	106.78	107.96	109.16	106.3	108.99	107.12	107.92	106.91	107.18	107.37	107.2	107.7	107.83	107.44	107.27	107.61	108.14	106.62	106.38	107.88	106.56	106.99	106.9	107.19	107.08	107.6	108.27	106.62	108.52	108.49	108.4
98.208	98.113	98.356	97.919	99.236	97.978	98.79	97.704	98.325	97.876	99.105	97.286	97.623	99.026	98.976	97.832	99.025	97.8	98.599	98.962	98.272	98.546	99.691	97.821	98.919	97.558	98.014	100.29	98.677	98.806	99.011	99.338	96.556	97.928	96.695	98.408	98.037	97.585	97.991	98.419	97.108	98.026	97.535	98.989	98.45	97.962	97.169	98.322	98.068	97.506
105.77	106.5	106.77	106.95	105.51	105.21	106.03	105.56	107.18	106.17	105.27	106.94	106.43	104.99	107.54	105.68	105.24	104.9	105.5	105.4	105.06	106.32	105.44	103.93	104.7	105.83	106.19	104.58	105.72	104.96	106.51	105.68	106.55	106.49	104.38	104.74	104.58	105.59	105.33	106.11	103.49	105.99	105.82	105.02	105.33	105.91	106.19	105.77	104.56	104.62
104.71	104.33	105.54	106.04	105.54	105.2	104.86	106.69	105.56	106.64	105.97	106.21	106.6	105.67	104.95	105.91	104.88	104.79	106.35	105.18	105.8	105.85	106.42	104.75	105.46	104.94	105.86	105.24	105.91	105.5	104.67	105.69	105.59	105.61	105.94	104.74	106.04	105.6	104.96	105.43	105.67	106.37	105.53	105.1	106.25	107.45	104.38	106.15	104.18	105.5
99.562	101.21	100.3	100.24	102.15	100.57	101.55	101.32	101.07	99.986	99.615	102.38	100.8	100.92	101.37	101.75	102.82	101.26	102.24	100.96	101.67	100.18	101.84	102.11	101.73	100.25	100.8	101.99	101.45	101.04	99.778	100.65	99.867	99.324	100.39	100.78	99.838	100.39	100.63	101.79	100.97	101.02	100.66	101.07	100.07	100.77	101.56	101.18	101.19	99.612
107.37	107.99	108.5	108.98	106.76	109.48	108.49	108.03	109.38	108.06	106.81	108	108.18	109.94	107.91	108.67	107.49	106.5	109.37	106.96	107.64	108.43	107.51	107.27	108.44	107.23	106.96	107.83	106.99	107.2	106.79	107.41	108.1	107.42	106.89	108.44	109.29	106.83	107.47	108.11	107.71	107.89	107.95	108.63	106.95	107.54	108.67	108.45	107.85	108.13
98.621	96.764	98.287	97.35	98.946	98.004	98.893	97.344	98.645	98.46	98.691	97.693	98.746	97.791	98.904	97.779	98.426	99.738	99.739	99.565	96.625	97.052	99.742	98.113	97.864	99.697	97.42	97.02	99.198	99.212	99.017	98.512	98.238	97.728	98.496	98.538	98.754	98.973	97.391	97.88	98.95	98.166	98.796	98.803	98.477	97.282	96.676	98.73	97.978	97.638
105.17	108.22	106.72	107.22	106.63	106.35	104.51	106.95	104.98	107.61	107.86	106.76	105.43	105.63	106.49	105.59	107.23	106.83	106.27	108.23	106.6	105.25	106.83	108.4	107.38	105.77	105.58	106.97	107.66	106.02	105.98	106.9	106.06	106.9	106.69	107.3	107.59	105.06	105.63	106.09	106.83	107.18	107.81	106.97	106.15	105.67	106.94	107.11	105.81	107.29
108.46	108.24	106.54	108	108.91	108.97	110.45	108	109.12	108.41	107.18	108.63	107.43	108.28	106.61	108.43	109.03	108.39	109.39	108.06	107.87	110.32	106.59	107.48	107.97	108.34	107.87	108.69	108.44	107.86	108.43	107.92	108.68	108.19	109.26	108.66	109.26	108.89	107.01	108.47	109.19	107.26	108.12	107.63	109.03	108.9	108.57	108.97	108.28	106.35
100.11	99.721	99.595	100.39	99.958	99.768	100.74	100.8	100.24	101.83	100.53	99.728	99.143	100.46	99.353	100.98	99.644	99.839	99.59	99.569	101.48	101.02	101.87	98.398	99.43	99.309	100.21	100.81	100.71	99.722	99.229	101.03	100.85	98.672	100.41	99.483	99.1	99.676	100.66	98.705	99.512	99.627	99.678	98.81	99.498	99.352	100.3	100.71	99.967	101.11
98.479	97.841	96.534	98.932	100.19	97.989	98.679	99.42	97.622	98.246	98.142	99.814	99.162	98.14	94.882	97.287	97.094	98.31	97.095	97.029	97.415	96.538	96.778	99.786	97.271	96.536	98.196	97.805	98.166	97.658	97.803	97.312	97.504	98.928	96.558	97.542	98.304	97.672	98.401	98.442	98.289	98.319	98.424	97.853	97.496	97.127	98.794	98.766	97.302	97.636
109.57	107.33	107.65	108.21	107.24	108.82	107.01	108.28	107.44	108.41	107.12	107.68	108.33	108.45	107.46	108.99	108.1	107.08	108.77	107.23	108.9	108.37	106.87	108.86	108.77	109.09	107.88	107.55	109.3	107.38	106.94	107.9	107.44	108.45	108.78	107.9	107.98	108.95	107.53	109.41	107.69	107.24	108.27	108.54	108.47	109.08	107.41	108.23	108.53	107.04
105.21	106.27	104.23	105.92	107.25	105.83	106.89	104.77	105.87	106.49	106.71	104.67	105.5	105.38	104.72	104.48	105.12	106.06	105.54	107.13	105.1	106.49	106.06	106.01	107.02	105.96	105.96	104.86	103.84	105.66	106.55	105.21	105.22	107.76	106.47	105.7	104.51	104.31	105.8	105.83	105.86	105.2	104.63	104.7	106.3	105.29	107.27	106.03	106.24	106.46
106.8	105.23	106.37	105.34	107.87	105.38	106.46	106.01	106.02	104.25	106.02	105.42	106.37	105.23	106.52	105.21	106.12	106.16	105.82	104.72	105.04	106.04	107.68	104.02	104.13	105.8	105.14	103.87	105.22	104.51	105.86	106.26	107.19	104.94	106.26	106.67	107.16	105.14	105.93	105.3	104.53	104.93	105.96	105.76	104.18	105.35	104.74	104.75	106.11	106.86
97.48	99.052	98.595	98.038	99.379	97.837	96.476	99.292	97.083	98.218	97.573	99.027	97.828	97.997	98.807	98.209	99.36	97.993	98.399	98.163	99.191	97.849	99.278	98.388	98.913	97.229	97.947	97.621	98.548	98.007	99.341	100.23	96.472	99.328	97.099	98.044	97.574	97.708	97.294	97.777	99.319	97.556	98.064	99.105	98.928	100.03	98.479	97.983	97.673	97.901
106.19	105.29	105.83	106.87	104.8	106.79	108.32	106.82	107.68	106.69	105.71	107.57	106.44	107.95	105.78	106.83	106.54	107.91	106.52	107.09	104.83	104.98	106.5	106.77	107.66	108.31	106.13	104.31	106.76	107.76	105.59	105.41	105.53	106.98	106.83	105.66	107.09	106.25	105.7	105.68	106.23	105.8	105.2	105.17	104.95	105.27	107.2	106.28	105.79	106.24
109.5	108.81	107.81	108.17	107.56	107.69	108.7	108.47	107.77	107.59	107.36	107.32	108.08	107.89	107.31	107.15	107.87	107.83	107.8	107.96	108.34	106.68	108.46	106.64	107.8	108.15	107.17	106.26	107.95	108.95	107.68	106.41	107.84	107.42	105.74	106.45	107.02	110.03	107.89	108.09	107.44	106.31	107.05	107.03	108.85	108.5	108.35	105.94	107.08	108.86
106.58	106.05	105.9	107.23	106.2	105.87	106.19	105.31	107.13	106.23	106.69	106.27	105.18	105.63	105.83	107.45	107.42	106.6	105.06	106.23	107.55	106.94	105.59	106.04	106.14	107.1	104.79	107.88	104.42	106.67	107.13	105.88	108.42	104.97	106.4	105.83	106.65	106.37	105.6	106.86	104.55	105.41	106.93	107.7	107.03	106.16	105.99	106.69	108.82	105.43
98.441	98.886	99.089	99.253	98.288	99.42	99.583	99.841	98.845	98.242	97.62	98.381	98.122	97.786	98.589	97.609	99.756	99.101	98.513	97.942	97.709	98.166	97.007	97.091	98.815	97.573	98.353	97.154	99.345	97.547	97.314	98.764	97.93	99.831	99.157	98.176	98.969	97.129	99.157	97.387	98.819	97.653	97.104	98.576	96.372	98.912	97.241	97.442	97.859	97.218
107.8	108.53	106.76	109.19	108.9	108.7	109.04	108.87	108.28	108.01	108.97	108.26	107.97	108.43	107.52	108.5	108.26	109.03	107.6	107.56	108.79	108.99	107.86	108.23	107.6	109.13	108.26	108.52	109.75	107.65	108.57	109.53	109.57	108.02	107.23	108.91	108.17	107.38	108.7	108.7	107.12	109	109	108.7	108.98	108.7	108.82	108.75	107.76	108.38
104.69	105.89	105.83	106.62	105.92	106.54	103.3	105.12	105.23	105.98	106	106.33	106.29	104.88	107	104.81	106.29	104.19	104.56	106.87	105.33	106.53	104.94	105.8	105.94	102.86	106.58	105.31	105.25	104.58	105.1	105.3	105.01	105.26	106.16	105.05	104.43	106.13	105.36	106.29	106.59	105.53	106.39	107.04	105.51	107.61	105.79	105.96	105.57	103.92
107.8	108.08	107.47	106.51	108.1	108.12	109.2	109.39	110.32	109.17	108.61	108.89	109.61	108.85	109.17	108.59	110.64	108.47	107	109.43	109.8	107.99	108.42	109.84	107.78	108.67	108.4	108.21	109.2	110.54	109.29	109.49	107.35	107.58	107.99	107.45	109.44	107.72	108.65	108.62	107.33	110.1	108.13	109.36	108.95	108.56	108.48	108.7	108.75	108.7
108.73	108.7	107.48	109.16	110.46	109.03	107.38	108.05	109.32	109.9	108.92	107.69	106.95	106.79	108.45	106.69	108.76	109.04	107.58	108.35	109.77	107.83	109.67	108.25	110.18	107.14	108.57	108.09	108.52	108.81	108.37	109.35	109.54	108.56	107.32	107.48	108.41	106.58	109.94	109.4	109.05	107.37	110.62	108.44	109.33	108.37	108.83	108.51	108.77	108.25
100.94	100.37	99.378	101.25	99.193	101.1	100.21	102.34	101.74	100.34	100.39	101.96	101.79	101.91	100.43	100.73	101.25	100.1	100.54	100.52	98.405	100.23	99.353	100.92	100.28	100.55	100.99	99.554	99.115	100.53	100.91	99.016	100.96	101.07	101.06	101.16	102.35	101.07	100.01	99.726	100.65	99.032	99.678	99.459	100.56	101.06	100.38	102.1	99.794	99.935
96.265	98.249	98.895	98.505	98.651	99.16	98.332	98.478	96.937	98.543	98.573	98.826	98.248	97.874	99.061	99.189	98.452	97.933	97.904	98.104	98.249	97.644	97.438	99.06	97.918	98.244	98.383	97.51	97.811	99.518	98.283	98.292	97.755	98.185	97.633	99.027	99.529	98.345	97.976	99.606	98.816	99.586	97.762	98.013	98.61	98.887	98.179	99.057	97.621	95.485
110.26	110.05	110.59	111.15	109.3	109.45	110.17	110.4	108.69	109.71	109.33	110.01	109.99	111.52	109.81	111.4	109.33	109.55	112.06	110.12	110.42	110.59	110.8	109.8	110.47	109.44	109.77	110.99	108.69	111.32	109.35	110.55	110	112.76	110.93	109.64	111.34	110.79	110.22	110.99	110.29	109.55	110.6	109.42	110.68	109.74	110.82	110.79	111.16	110.47
99.041	98.815	97.996	98.033	98.215	99.285	97.711	98.223	99.472	98.407	97.222	97.258	97.544	96.714	97.224	98.276	96.337	96.723	98.616	99.036	97.902	96.09	96.788	97.267	97.917	96.293	97.668	98.35	97.788	98.209	98.09	97.825	97.931	97.814	97.899	97.273	97.925	99.162	98.212	98.084	97.734	97.123	98.964	97.32	98.22	97.437	98.413	97.077	99.948	97.601
108.11	107.32	108.06	109	107.07	107.23	106.98	107.54	107.34	106.36	107.23	107.49	108.24	107.93	106.4	107.6	107.88	106.11	107.8	106.87	108.05	107.24	108.57	107.66	107.51	107.62	106.56	109.28	108.17	106.7	109.72	107.57	107.64	106.7	109.32	105.87	109.12	108.57	107.34	108.49	107.27	107.69	107.12	106.72	109.05	109.78	109.1	108.21	107.84	108.79
106.19	105.61	105.27	106.22	104.97	105.71	105.75	106.02	104.84	105.57	105.89	105.42	104.55	105.87	105.7	105.79	105.5	103.48	106.82	105.87	107.1	105.27	105.58	104.31	107.03	106.5	105.55	104.69	106.63	104.82	105	105.58	106.86	106.77	104.88	103.84	105.47	106.18	104.21	104.5	103.88	104.45	107.24	104.36	105.75	105.45	106.03	105.52	105.25	106.63
109.66	106.65	109.94	106.46	107.78	108.15	108.36	107.8	107.92	109.14	108.12	106.83	106.91	108.7	107.82	107.08	106.62	107.58	109.06	108.19	107.33	107.91	108.02	106.85	108.13	106.51	108.69	107.96	107.88	107.58	107.51	107.86	108.9	106.57	107.36	108.07	107.83	106.47	107.85	106.71	108.15	108.08	106.01	107.15	107.43	108.64	107.42	108.51	106.56	108.36
97.566	98.912	99.378	96.89	97.497	99.923	98.841	96.917	97.483	97.818	98.559	97.564	97.807	98.592	98.529	98.186	98.349	99.558	96.704	97.477	99.783	96.551	98.28	97.76	98.447	98.799	99.176	98.543	98.229	98.138	97.658	98.658	98.714	98.478	99.767	97.055	97.225	96.992	97.822	98.415	97.131	97.921	98.655	98.906	98.785	98.228	98.794	97.866	97.597	99.283
106.87	105.39	107.69	105.8	106.98	106	106.2	107.68	106.63	105.24	106.32	107.12	105.88	106.11	105.18	106.71	105.21	105.2	107.39	104.72	105.35	106.1	106.82	103.95	106.92	106.66	105.55	104.33	105.45	105.33	106.46	106.58	106.23	105	106.74	105.91	106.95	106.63	104.77	105.72	105.35	106.84	106.67	106.33	106.59	105.85	106.09	105.77	104.75	105.41
105.14	106.04	106.12	106.58	105.63	105.27	104.83	106.08	105.67	105.28	107.36	105.68	104.43	104.82	104.52	103.76	104.87	106.16	105.69	105.54	107.12	106.24	105.9	105.11	105.63	103.26	106.11	105.48	105.47	105.98	104.79	103.97	105.21	103.93	105.32	104.81	105.75	106.1	105.69	105.68	105.6	105.5	106.04	104.11	105.11	105.89	105.8	105.54	104.24	105.91
97.677	98.437	99.525	96.995	98.018	97.349	98.805	96.486	99.24	99.32	98.618	98.385	97.316	99.499	100.26	98.202	98.223	98.095	98.4	98.135	97.69	98.545	99.899	98.757	99.139	96.53	97.541	98.914	98.194	99.041	97.877	97.962	98.598	98.523	97.026	97.864	99.451	100.07	97.836	98.23	98.513	98.395	96.659	100.23	98.118	98.409	99.595	99.955	97.495	97.075
103.78	106.45	105.27	105.64	105.42	106.21	104.9	105.4	104.29	106.96	104.86	106.96	105.63	106.7	106.94	107.25	106.51	105.47	105.96	104.79	104.49	105.58	106.53	105.06	106.54	105.77	105.86	103.73	105.35	104.82	106.06	104.83	105.24	105.72	103.78	103.81	106.04	105.81	105.71	106.09	105.76	106.5	106.7	105.62	106.94	104.69	106.52	106.15	105.07	105.6
108.54	108.87	109.35	109.12	107.25	108.25	107.21	108.55	109.51	109.11	107.34	108.57	108.93	107.69	108.28	108.49	108.64	107.79	108.94	105.73	109.28	107.17	107.49	109.52	107.77	107.48	106.48	108.52	108.08	108.97	108.39	108.6	109.85	108.08	110.6	109.27	108.6	107.61	107.73	108.04	107.96	109.39	109.1	108.29	108.94	109.18	109.58	109.2	108.83	107.88
107.47	108.44	108.52	108.41	107.31	107.23	107.12	107.56	108.5	107.1	107.59	107.52	107.94	109.55	106.14	108.2	107.79	106.36	106.85	108.16	108.95	107.89	107.99	108.6	106.97	106.68	107.5	107.27	107.46	106.98	107.69	107.23	108.08	108.9	107.81	107.12	107.66	108.94	106.48	108.29	107.11	106	108.81	108	108.02	108	108.84	108.37	107.13	107.48
107.13	107.28	108.9	107.4	108.82	109.51	107.72	109.42	107.6	107.67	108.62	108.75	109.63	108.91	109.48	107.15	107.62	107.08	110.16	107.96	108.83	108.82	108.15	107.71	107.32	108.7	107.83	107.73	109.59	108.08	108.49	108.92	109.18	109.32	108.21	108.15	109.87	109.81	108.15	107.73	109.29	107.02	108.81	109.09	106.83	108.13	108.43	110.04	109.41	108.18
105.97	104.18	104.94	105.12	106.91	104.14	105.88	106.98	103.83	104.51	106.95	105.79	106.08	105.33	105.09	105.88	107.42	106.48	104.83	106.11	105.67	106.05	105.98	105.33	105.73	104.25	106.13	106.58	106.61	107.13	105.75	105.93	104.77	106.35	104.44	104.17	105.19	104.28	105.42	105.7	104.03	104.53	106.63	104.93	105.65	106.08	107.51	103.26	105.3	105.17
106.6	107.58	106.61	106.91	105.62	105.97	106.05	105.22	105.16	107.48	106.16	106.49	105.95	105.27	107.36	108.1	106.91	106.29	107.26	105.45	105.51	105.99	107.36	108.42	108.2	107.72	107.68	107.48	105.74	105.94	106.81	105.03	106.96	105.25	105.64	106.94	106.81	105.64	105.52	105.44	107.13	108.23	105.51	107.86	105.58	104.62	106.4	106.44	107.4	106.04
98.441	100.33	98.652	99.433	98.67	99.601	98.747	98.728	100.11	98.181	99.512	98.612	98.349	98.881	98.728	97.904	98.919	99.603	99.853	98.454	98.278	99.654	98.327	98.961	99.305	99.452	99.872	98.745	99.036	99.408	99.943	99.188	99.54	99.316	98.374	98.045	99.714	98.568	98.224	98.798	98.137	98.718	98.136	98.234	99.535	99.462	98.815	98.109	99.831	99.198
97.372	98.467	97.482	98.622	98.254	97.705	97.55	98.149	97.664	97.18	98.405	99.017	99.005	97.247	98.793	96.053	96.398	99.433	98.494	98.151	97.666	98.487	97.644	97.709	98.106	99.655	99.393	98.508	96.78	97.664	98.983	97.489	96.832	98.311	96.658	98.022	97.609	98.063	98.808	99.342	98.077	97.714	98.321	97.396	97.646	96.844	97.981	97.114	99.15	98.431
104.73	105.81	105.86	105.5	103.69	106.93	105.94	105.71	106.73	104.66	106.23	105.31	105.44	106.28	104.34	105.7	105.76	107	107.2	104.53	105.12	105.13	106.23	106.13	105.45	106.73	105.48	105.28	104.9	107.18	104.29	105.91	105.17	105.46	106.94	104.55	105.51	106.19	104.35	103.7	106.75	105.29	105.1	106.62	107.05	104.95	104.95	106.25	104.18	107.4
108.57	108.05	108.51	108.95	108.96	108.59	108.45	110.24	107.75	109.61	109.48	110.11	107.64	109	108.26	108.74	109.86	108.84	108.95	108.78	108.71	108.34	109.47	109.11	109.28	108.35	109.1	108.69	108.05	109.01	108.3	108.61	109.35	107.79	108.38	106.77	107.86	107.74	108.26	107.81	108.61	108.69	109.69	107.06	108.32	107.14	108.77	108.58	108.85	108.41
107.28	108.54	106.94	108.48	107.87	108.99	109.69	107.19	107.45	107.37	107.87	106.71	107.26	108.76	107.29	108.77	109.27	109.66	108.38	108.65	107.1	108.39	108.28	109.67	107.18	107.57	108.58	110.45	108.59	108.49	108.45	108.67	108.39	109.59	108.32	109.22	108.77	107.43	108.7	107.89	109.73	108.79	107.42	109.3	108.43	108.4	107.21	108.34	108.84	109.73
105.83	106.74	105.18	106.04	105.96	105.29	105.96	106.31	106.25	106.49	105.79	106.6	106.18	105.39	105.01	108.87	105.22	105.02	106.23	105.98	105.76	105.12	106.32	105.6	105.92	104.42	105.65	106.54	106.56	105.5	105.41	107.55	105.79	105.11	107.34	105.73	106.35	106.14	106.38	104.29	105.88	106.3	105.92	106.1	106.96	105.43	107.01	106.28	105.43	105.13
108.72	109.32	109.3	109.05	107.04	106.89	108.9	109.55	107.97	107.42	108.24	108.54	108.47	108.26	109.03	109.87	109.67	106.07	108.44	107.97	108.89	108.71	106.57	106.94	109.19	109.25	107.86	109.35	106.44	109.46	108.8	109.26	109.33	108.9	107.51	108.11	108.97	108.01	108.58	110.71	107.39	109.31	107.92	108.18	108.63	108.55	108.68	109.4	107.55	109.43
98.884	98.17	98.979	98.316	99.517	97.884	98.42	98.457	99.412	99.374	98.783	99.678	98.796	98.132	98.682	96.654	98.333	98.328	98.035	99.483	98.963	98.495	99.831	99.19	100.03	98.557	99.609	97.416	99.44	98.012	97.994	98.83	98.883	99.258	98.942	100.32	98.585	99.757	100.09	98.875	99.427	98.245	101.12	99.653	99.073	99.998	98.44	98.53	97.925	98.756
105.29	105.51	106.75	106.17	106.05	103.98	106.55	105.18	105.47	105.09	107.86	106.07	105.89	105.84	105.97	105.35	106.25	104.87	106.37	106.45	106.14	107.28	106.13	105.26	104.85	105.01	105.48	104.49	105.15	105.28	104.35	105.23	105.44	106.83	105.13	107.29	104.81	106.2	105.19	106.1	106.78	106.46	104.68	104.08	106.17	106.6	106.32	105.59	104.85	103.56
108.53	107.95	108.49	110.46	109.95	109.16	109.3	109.08	107.16	106.71	110	109.18	110.26	109.24	107.91	107.75	108.37	108.87	108.19	107.6	108.48	109.29	108.79	109.2	108.97	107.74	107.71	107.94	108.96	107.46	108.51	107.51	108.57	108.61	107.31	108.66	109.5	108.19	107.97	109.09	107.37	108.74	108.48	107.37	108.4	108.08	109.51	107.06	108.76	109.84
105.9	106.25	106.41	105.48	105.03	104.67	105.19	105.13	106.16	106.03	105.23	105.2	103.94	106.53	105.73	104.85	103.46	105.56	105.6	104.03	105.48	105.08	106.83	107.65	105.38	106.35	103.89	104.8	105.33	105.35	104.96	104.75	105.36	104.42	104.86	105.87	105.5	105.2	106.65	105.5	105.26	105.42	106.16	105.87	105.06	105.56	106.31	106.04	104.93	105.36
107.62	108.46	105.89	107.64	108.1	107.67	108.08	107.76	108.33	107.45	107.06	106.99	106.87	108.15	108.54	108.08	108.32	107.15	107.83	107.76	107.66	107.64	108.33	106.86	109.46	107.89	107.26	107.59	108.63	109.02	107.15	108.42	109.41	107.75	106.86	107.3	107.18	107.16	106.25	109.03	107.21	107.42	107.92	108.51	107.07	106.67	108.37	107.92	108.23	106.74
106.62	105.67	106.52	106.47	106.29	107.42	104.62	104.04	106.64	106.67	106.96	104.78	106.21	107.74	107.09	105.84	107	106.32	106.65	105.48	104.75	105.57	105.11	105.19	105.33	104.83	106.28	106.21	106.4	107.5	105.02	106.73	105.8	106.09	105.52	105.78	106.08	104.92	105.72	106.38	105.2	106.36	103.4	105.53	106.18	104.87	106.45	105.43	104.68	104.69
99.556	99.667	97.538	99.341	98.997	99.258	99.47	99.097	99.682	98.679	97.205	97.686	100.52	98.013	98.773	99.189	99.35	100.2	98.394	99.617	99.558	99.697	97.117	99.535	99.738	97.998	100	99.118	98.523	99.877	100.52	98.967	98.856	99.186	98.952	99.192	98.593	98.028	98.502	97.534	99.921	98.081	98.768	98.853	99.579	100.05	99.563	99.506	98.31	99.513
104.98	106.11	105.79	105.05	105.82	105.97	105.29	105.7	106.27	104.93	105.04	105.82	106.21	104.89	106.46	105.48	105.5	106.54	106.76	104.92	106.21	104.65	106.27	105.72	105.12	107.06	105.16	106.55	107.24	105.42	105.78	106.36	106.45	105.31	105.62	105.91	104.95	105.05	105.93	105.63	105.74	105.59	105.78	106.68	104.58	107.51	104.91	105.31	105	105.46
105.17	106.09	106.05	104.04	106.05	106.25	106.06	106.12	105.91	105.46	105.05	104.91	106.69	105.84	105.49	106.22	106.19	104.9	104.71	105.85	106.54	106.24	105.91	106.01	106.03	106.39	105.63	106.44	105.8	105.18	105.36	105.33	104.13	105.46	105.09	105.14	106.35	105.93	107.35	104.11	104.89	104.87	104.21	105.58	105.55	106.43	106.07	107.26	106.08	106.39
106.91	105.86	106.17	106.84	104.16	106.12	105.46	107.01	107.12	106.31	106.45	106.58	107.92	106.22	107.06	105.65	107.96	106.19	106.73	106.39	106.46	107.02	107.5	106.97	107.27	108.13	107.35	106.85	106.95	106.3	105.11	105.46	105.81	106.81	105.56	106.29	106.04	105.43	106.6	106.44	107.26	106.58	105.35	105.43	106.59	106.74	106.37	106.48	107.54	107.12
106.63	106.54	104.92	106.01	106.75	107.28	106.08	105.78	105.5	108.35	106.2	106.44	106.85	106	106.91	106.3	104.71	106.99	106.79	105.15	106.69	106.05	105.67	106.5	105.8	106.33	107.81	105.92	107.6	108.35	106.3	104.09	107.15	105.48	107.53	105.2	105.63	107.06	105.92	106.61	106.55	106.73	107.12	106.14	106.56	107.04	105.8	107.46	107.13	106.5
99.201	96.755	98.481	99.21	96.837	98.361	98.453	97.581	99.113	97.663	98.757	97.571	97.313	96.634	97.113	98.991	99.184	97.181	97.897	97.473	99.381	98.079	98.655	97.821	98.858	97.56	98.128	97.78	97.047	97.257	98.384	96.928	98.695	97.499	98.824	97.241	97.343	98.293	97.84	98.304	98.466	99.011	97.389	97.558	99.895	99.026	97.653	98.474	97.073	98
99.316	98.991	98.648	97.379	98.759	97.018	98.259	98.647	98.216	98.28	97.817	99.65	97.424	97.068	98.076	99.205	98.717	97.396	97.651	97.603	99.124	97.991	99.284	98.065	97.39	96.17	96.884	96.065	97.936	98.376	99.371	98.56	97.354	97.679	98.181	98.619	97.305	97.744	99.091	98.649	97.691	98.786	96.593	98.447	98.266	98.683	99.141	96.969	97.921	98.024
106.74	106.3	106.17	106.57	105.78	106.15	105.9	105.19	107.17	107.97	105.26	107.35	106.55	107.39	106.67	106.46	106.6	108.03	105.71	106.02	104.87	107.57	108.14	107.67	106.32	107.35	106.69	104.79	106.47	104.91	107.12	105.15	107.12	106.3	106.93	106.69	106.22	105.27	106.13	104.67	107.76	105.66	106.31	107.01	107.21	106.14	105.62	105.92	107.66	105.67
98.085	97.209	97.008	98.53	97.84	99.073	97.229	99.118	97.787	98.604	98.23	98.105	98.005	98.378	97.593	97.374	99.192	96.828	96.335	97.159	98.893	97.722	98.111	98.624	97.986	99.842	97.508	100.08	97.45	97.203	98.332	96.044	97.739	98.336	97.256	96.532	98.902	96.429	96.782	97.174	96.86	98.251	97.554	97.418	96.782	97.816	98.468	98.397	98.353	97.169
108.78	108.61	107.52	107.68	109.51	106.85	108.63	108.75	107.56	107.86	108.77	107.58	107.44	108.9	109.65	109.36	106.77	108.53	107.52	106.83	108.37	107.68	108.83	107.54	107.66	108.98	106.48	108.1	107.51	108.28	108.5	109.23	108.84	109.24	108.75	106.61	108.99	108.94	108.55	109.28	108.97	109.59	108.67	107.12	107.96	107.75	109.24	107.89	107.62	108.29
104.37	107.75	105.81	105.95	104.24	104.98	105.91	107.63	105.91	105.1	105.64	105.4	106.42	106.23	105.82	107.58	104.89	103.97	104.77	105.72	106.69	106.46	105.52	105	107.39	105.76	105.89	105.53	105.71	105.66	105.52	105.04	105.87	106.71	104.41	105.33	105.93	104.62	104.81	106.34	105.89	105.82	107.1	106.06	106	106.23	105.84	107.07	106.55	106.08
106.18	105.79	106.12	106.86	107.7	105.05	105.54	106.77	105.1	104.22	105.46	106.28	106.77	106.85	106.76	106.29	106.36	105.12	105.92	106.22	106.76	105.18	105.96	106.83	105.82	105.21	106.03	105.41	105.41	106.12	105.44	105.98	105.89	106.15	105.81	105.29	106.78	108.58	105.97	106.82	107	107.1	107.63	105.94	107.5	105.92	105.56	106.67	106.4	105.71
105.01	105.95	103.99	105.48	105.12	104.7	106.42	104.88	105.48	104.27	104.72	106.12	106.64	105.7	106.03	103.93	106.8	105.9	104.83	107.48	105.99	105.98	107.06	103.88	106.01	106.13	104.88	104.86	104.4	106.67	105.99	106.31	105.67	106.05	107.2	107.09	105.4	106.36	105.91	106.43	106.23	105.8	105.36	105.02	105.88	105.53	103.67	104.9	105.42	105.75
107.78	106.33	108.95	108.2	108.13	108.46	107.85	108.27	105.82	108.21	108.96	106.68	107.45	110.09	107.71	107.24	107.39	107.96	108.18	109.44	107.58	108.47	106.99	109.75	107.93	107.09	108.17	107.46	109.05	108.13	107.69	108.22	109.32	107.92	105.14	106.91	107.96	107.33	107.22	106.18	106.93	107.98	106.83	105.81	108.45	106.96	107.07	107.88	106.91	107.58
96.223	97.09	97.558	98.192	97.651	98.358	99.615	97.994	96.99	97.683	97.105	98.571	98.452	98.056	97.483	98.256	96.661	98.78	96.53	97.785	97.892	98.163	98.096	97.122	97.937	97.126	98.258	97.437	98.345	99.187	97.766	98.662	98.281	97.667	98.125	97.311	97.882	96.727	96.87	97.642	99.566	97.787	98.692	98.105	99.176	98.03	99.177	97.555	97.45	100.41
107.43	106.41	106.11	105.54	108.68	106.42	105.01	105.91	107.18	105.71	106.82	106.46	106.47	106.5	106.42	107.25	108.51	103.8	107.24	106.51	105.93	106.78	106.84	107.17	105.67	105.9	105.94	106.03	107.24	106.8	106.39	108.48	107.59	107.41	105.19	106.77	106.72	105.77	106.28	106.69	106.65	107.12	106.26	105.64	107.99	106.65	106.89	108.34	107.72	107.11
99.62	99.717	99.386	102.33	98.774	101.91	100.16	98.901	98.795	102.11	101.21	101.51	100.28	100.5	98.696	100.51	100.75	99.293	98.838	100.23	99.462	101.7	98.87	100.55	98.891	100.61	99.594	100.45	99.741	101.43	101.43	99.023	100.19	99.801	100.29	99.9	100.09	100.33	100.36	99.867	100.55	99.411	100.8	99.225	101.09	100.94	98.961	100.63	99.446	100.66
105.28	106.9	107.14	107.37	104.61	106.3	105.22	106.33	105.81	105.42	106.6	107.78	106.11	105.98	107.16	106.25	106.92	107.87	106.66	106.79	106.92	106.83	107.71	106.23	106.11	105.71	109.19	105.87	106.7	106.59	105.6	105.8	105.25	105.81	106.57	106.69	106.21	105.18	107.59	107.48	107.97	107.12	105.96	107.5	106.25	107.02	107.25	107.81	105.91	107.06
108.59	108.22	108.82	109.95	108.58	108.32	108.4	108.63	106.15	107.9	108.32	107.8	107.71	109.17	107.17	108.55	108.16	107.45	108.49	109.7	108.96	107.4	107.55	107.79	106.4	108.05	107.79	107.98	108.2	107.81	107.89	107.91	108.61	108.28	108.06	108.03	109.07	107.21	107.95	108.02	107.45	108.34	109.77	108.83	108.74	107.91	109.08	107.15	108.04	108.57
105.8	104.79	104.3	106.25	104.96	106.99	106.41	105.64	105.31	105.92	105.93	104.93	104.37	106.36	105.12	103.62	105.32	106.61	106.13	105.91	105.01	105	106.21	105.56	105.61	105.61	105.37	106	103.49	105.1	105.89	106.12	105.06	105.01	105.04	106.33	105.26	105.66	104.84	106.06	104.99	105.5	105.31	104.71	105.49	104.78	106.26	107.1	106.83	107.13
106.69	104.59	106.49	105.81	104.79	106.73	106.17	105.62	106.72	105.59	106.24	104.67	106.31	106.29	103.79	106.15	107.07	105.85	105.94	104.71	105.34	107.44	105.5	106.07	106.49	106.31	106.34	106.54	105.23	105.26	107.2	105.38	106.25	106.03	105.16	106.78	105.58	106.05	105.01	105.19	106.63	106.78	105.45	106.43	105.54	105.36	106.17	105.35	105.35	104.73
97.753	97.923	97.154	97.992	96.897	96.906	97.68	98.415	97.234	99.381	98.981	97.418	97.144	97.046	96.677	97.487	99.294	97.224	98.06	97.319	98.197	98.75	99.046	95.681	98.225	98.552	97.582	98.211	96.898	96.866	97.773	96.715	96.688	97.413	98.733	99.466	97.634	97.876	97.218	99.084	99.858	99.567	97.693	98.204	96.939	97.456	97.956	98.19	97.96	97.31
106.55	105.66	106.28	105.29	105.75	105.46	104.59	106.24	104.64	107.62	106.79	104.67	106	105.82	106.94	105.2	106.07	105.6	105.52	106.34	106.23	104.98	104.68	106.96	105.41	104.98	104.97	106.34	105.9	105.48	106.36	103.64	105.43	104.35	104.12	105.68	103.43	105.18	104.63	107.65	106.66	105.44	106.17	105.62	106.09	106.35	104.38	106.86	104.01	105.12
97.19	96.156	98.841	98.54	100.08	99.251	98.364	98.736	97.612	99.031	95.93	99.166	98.307	98.203	97.242	97.697	98.926	97.61	97.944	97.716	98.012	97.917	98.562	99.017	99.224	97.413	97.983	98.656	96.358	99.387	99.319	98.809	97.359	96.842	97.36	98.302	98.526	97.561	98.583	98.277	98.084	97.071	100.07	97.775	98.177	97.681	99.218	98.647	98.791	99.314
107.6	106.67	108.85	106.74	108.06	108.39	106.54	105.14	106.87	107.64	107.35	106.07	108.65	107.87	108.13	108.31	107.02	107.51	109.16	108.03	107.1	106.18	108.43	107.72	109.28	107.84	107.6	107.52	108.68	108.29	107.22	108.03	109.37	107.87	107.14	107.86	107.63	107.14	107.42	107.96	108.31	107.51	107.76	106.13	107.82	105.61	107.72	106.92	108.78	107.62
104.94	105.25	105.25	105.27	105.97	105.29	104.39	104.3	105.55	104.2	104.82	106.81	104.32	105.64	105.65	105.76	104.09	105.6	105.75	105.46	105.75	104.52	106.09	106.09	104.78	105.32	106.38	106.12	105.54	106.32	105.37	105.96	106.93	105.33	105.1	106.8	105.98	105.3	105.48	104.74	104.24	104.77	106.17	103.69	105.5	106.11	105.7	105.12	106.34	106.59
100.03	102.82	98.604	100.05	100.59	100.81	99.909	101.98	100.17	101.54	99.948	103.23	100.29	101.67	100.33	100.46	100.44	101.62	100.76	100.39	101.49	100.89	101.13	99.579	102.69	101.1	101.5	100.6	101.4	99.967	101.72	99.758	100.45	101.79	101.67	100.52	99.799	101.06	100.8	100.73	102.36	101.05	101.11	101.31	100.83	100.23	101.41	102.71	100.64	100.44
106.89	107.24	108.57	107.8	108.58	108.89	107.84	107.5	107.79	106.78	108.69	108.63	107.66	108.31	106.88	109.47	108.91	108.91	108.28	108.89	108.16	109.28	108.7	106.74	107.91	107.24	108.03	109.2	108.44	108.7	107.51	108.39	108.79	106.38	108.01	106.56	107.49	108.22	107.38	107.54	106.92	108.61	107.49	107.58	107.71	107.71	106.49	107.29	108.29	106.13
108.2	108.83	108.69	108.25	109.08	107.75	109.89	106.34	107.67	109.25	108.38	110.87	108.42	108.84	106.54	109.28	107.74	108.04	107.77	107.91	106.9	107.39	106.76	106.23	108.66	109.3	108.35	108.14	108.68	108.45	108.59	108.26	107.75	109.5	109.02	110.18	109.59	109.19	108.09	108.57	107.34	107.81	107.36	109.56	108.84	106.47	105.68	108.57	108.35	108.62
106.62	107.99	105.97	106.58	105.69	105.78	106.31	107.51	105.14	106.05	106.71	107.23	106.35	105.81	107.14	107.41	106	106.65	105.85	106.94	105.4	106.62	108.03	106.59	107.29	105.1	106.03	107.69	105.39	106.35	107.96	105.68	106.79	106.87	107.43	107.7	107.52	106.04	107.28	107.62	106.04	105.58	106.39	105.86	106.66	106.11	106.13	105.9	106.8	105.68
105.72	104.51	105.91	104.77	104.05	104.99	105.23	104.54	106.77	106.16	105.48	105.16	107.13	105.59	105.37	105.18	105.02	105.51	104.45	104	105.76	104.86	104.93	104.84	104.81	105.1	104.51	107.08	106.27	105.21	104.89	104.66	105.9	104.05	105.82	105.52	105.12	103.96	106.06	106.31	105.34	105.71	106.69	106.66	106.63	106.1	104.64	105.43	104.63	105.24
107.83	106.95	107.34	109.1	107.38	108.81	107.92	108.49	108.17	108.4	107.06	107.8	107.22	108.19	107.32	107.96	108.19	107.37	108.27	109.11	107.57	107.51	108.76	107.19	108.03	106.55	108.71	108.7	108.94	107.08	108.41	107.81	107.32	106.52	107.52	108.34	108.6	108.53	108.2	107.23	107.91	107.61	106.03	107.45	105.15	107.54	105.23	108.74	108.22	107.86
100.23	100.09	99.922	99.369	99.782	101.08	100.02	101.66	100.34	101.9	100.1	99.838	100.16	99.689	99.071	100.94	101.27	99.324	100.98	100.96	101.98	100.47	100.31	99.256	98.361	99.825	99.757	100.94	99.777	99.911	100.81	102.81	100.11	99.947	100.34	100.81	99.99	102.42	98.645	99.381	100.93	99.891	98.774	99.736	101.39	100.1	100.23	100.11	101.31	99.193
106.1	105.03	105.32	105.84	104.75	105.83	105.86	107.01	107.14	105.22	105.45	104.12	105.86	105.95	105.17	105.86	107	106.05	105.26	104.77	106.53	104.33	106	107.09	106.12	105.63	106.36	105.58	104.92	104.85	105.15	107.12	104.48	107.43	105.72	105.68	104.62	105.21	105.04	104.74	105.59	104.87	105.19	107.57	106.32	104.77	105.07	106.89	106.7	105.04
107.73	107.11	107.73	109.41	105.31	108.51	110.5	106.87	109.62	107.89	108.19	107.03	106.78	108.28	107.89	108.83	106.82	108.28	108.71	108.32	107.68	107.09	107.97	108.07	107.65	108.93	108.81	107.44	107.08	108.89	107.5	108.47	108.97	106.26	107.97	109.94	108.16	108.84	108.45	110.22	106.16	107.44	108.48	108.68	107	107.26	108.72	109.84	106.96	107
106.01	105.34	105.9	106.31	106.35	106.85	104.52	106.02	107.55	107.19	106.61	107.74	107.49	105.6	105.11	104.69	106.86	105.99	108.65	107.47	106	106.87	106.07	107.09	107.37	107.12	105.05	108.12	108.03	106.07	105.7	106.4	107.4	106.54	107.07	108.5	106.9	105.74	105.71	105.73	106.44	107.07	106.23	107.53	106.04	105.78	105.92	106.72	105.97	107.03
108.04	108.03	108.22	108.33	107.92	106.42	109.28	107.14	108.82	108.87	108.11	109	107.75	106.77	108.78	108.2	108.98	106.95	108.38	107.35	107.9	108.61	108.87	108.3	108.35	108.49	108.64	109.16	108.32	109.5	107.42	109.25	107.92	106.63	108.91	108.62	108.76	108.34	106.53	107.11	107.8	108.04	107.99	108.17	109.09	108.82	108.6	109.25	107.86	107.34
102.06	100.27	100.51	100.47	99.827	101.66	102.88	101.39	102.23	100.69	99.62	100.81	101.21	101.34	100.65	99.734	101.85	100.53	101.63	100.84	99.772	100.98	100.9	100.75	99.527	100.38	101.04	101.43	102.27	99.372	100.61	99.792	101.38	99.246	101.2	100.97	102.17	101.08	102.16	101.56	101	100.57	102.18	101.32	101.88	101.53	100.71	100.66	100.52	101.19
109.17	106.13	108.83	108.71	108.98	107.9	109.19	108.38	109.05	110.18	108.72	107.59	108.69	108.13	109.49	109.18	111.21	108.16	109.86	109.82	108.94	108.39	108.38	108.86	109.96	108.55	108.1	108.96	109	107.18	109.21	108.38	107.26	107.93	109.39	109.32	109.18	110.24	108.54	109.14	107.93	108.53	109.2	108.69	109.41	107.93	107.77	109.45	108.1	108.42
108.82	108.76	109.23	107.95	108.85	108.19	107.47	107.43	107.95	107.49	107.44	107.9	107.34	107.45	108.6	106.37	107.23	107	108.85	108.39	108.56	107.79	108.96	109.57	106.91	107.83	107.7	107.44	108.11	109.52	108.16	107.54	108.17	105.86	106.86	109.02	106.61	107.1	107.52	107.18	108.29	107.12	106.84	105.42	108.24	107.71	107.4	108.36	107.03	108.87
105	106.33	105.21	104.42	106.75	105.52	105.77	103.87	105.57	106.89	105.77	104.3	104.4	106.25	106.11	105.69	105.48	105.97	105.62	105.09	106.15	104.4	106.46	105.59	105.16	105.23	104.58	105.85	105.37	105.22	103.62	104.65	106.43	107.18	104.89	105.79	105.44	105.03	106.79	104.48	104.87	104.84	106.91	105.9	106.26	103.67	105.26	105.84	106.72	105.52
105.04	104.63	106.13	105	105.51	105.52	106.64	105.69	106.22	107.27	105.89	105.11	105.67	105.44	104.17	104.08	105.11	104.54	106.72	105.27	105.88	106.34	105.78	104.84	106.43	105.12	104.87	105.41	104.87	106.32	105.27	106.49	105.16	106.49	105.64	106.88	106.3	106.36	108.23	105.21	107.63	105.33	106.29	104.55	106.37	106.21	105.42	105.58	104.93	106.28
97.351	98.562	98.815	99.132	98.048	98.82	98.053	97.274	97.79	98.32	98.012	96.995	98.265	97.401	98.593	96.52	98.422	96.669	98.31	97.791	98.929	98.681	97.761	99.053	97.606	97.093	97.24	99.185	98.776	98.144	97.868	98.943	99.857	97.513	99.237	97.779	98.966	99.237	97.226	99.11	98.076	97.418	97.697	98.347	98.213	98.902	97.886	98.833	97.562	98.803
104.86	105.13	104.67	105.61	106.56	105.73	105.35	105.04	105.9	105.79	105.15	105.24	103.88	104.24	106.16	105.25	107.34	107.71	104.5	105.4	107.25	106.07	107.01	104.82	105.21	106.95	104.53	105.51	107.46	106.64	107.39	105.87	104.43	105.94	106.43	107.58	104.71	105.08	105.98	104.95	105.23	106.19	105.23	106.63	106.75	105.85	107.48	107.09	105.72	105.94
109.08	107.98	108.38	107.96	107.52	108.79	109.14	108.53	108.62	107.48	108.99	107.22	107.85	108.01	107.39	108.22	108.03	108.27	107.93	108.33	107.11	108.58	107.62	107.93	107.56	107.06	108.62	107.69	108.89	107.69	108.71	108.39	108.29	109.53	108.63	108.09	106.66	108.78	108.54	108.45	107.01	109.09	108.12	107.63	107.74	108.62	108.27	108.8	108.54	108.01
109.06	107.88	107.88	106.47	109.15	107.18	107.79	109.12	108.74	108.24	106.74	106.63	107.6	109.52	107.85	106.18	108.44	106.67	107.54	108.58	108	109.38	107.49	106.74	107.94	108.01	108.8	108.65	109.44	107.88	108.27	107.49	108.4	107.92	107.81	109.07	109.15	108.48	107.56	106.53	109.23	107.92	108.6	107.58	109.72	108.6	108.16	109.83	108.13	107.4
108.26	108.49	110.15	109.61	107.42	108.75	110.32	108.51	108.04	108.03	109.54	109.98	109.27	109.61	109.4	109.18	107.36	109	108.33	107.92	108.61	107.6	109.16	109.04	109.12	108.13	107.41	109.03	110.24	108.22	107.56	110.14	108.75	107.83	108.77	108.65	109.18	106.42	109.15	108.83	109.7	109.23	108.2	109.14	109.69	110.06	108.98	108.8	107.05	108.68
107.58	107.69	107.11	106.09	107.77	107.41	106.87	107.12	106.77	107.49	106.82	108.45	107.23	109.1	106.94	106.87	108.75	108.67	107.67	107.15	107.82	107.31	109.01	107.45	108.17	107.4	107.16	107.49	108.34	106.97	108.28	105.93	107.77	106.86	109.05	107.38	107.93	105.03	106.73	108.57	108.4	107.94	107.39	107.98	108.44	107.55	107.4	109.05	106.93	109.19
106.98	106.64	107.62	105.91	105.53	106.13	106.81	107.83	106.21	106.49	106.53	106.45	106.85	105.16	106.46	107.05	107.97	105.36	106.2	106.59	106.88	105.45	105.69	106.63	106.94	105.73	106.82	105.59	106.15	106.74	104.85	105.27	106.4	106.17	105.43	106.53	107.89	106.52	106.37	106.53	104.53	106.44	107.1	106.42	107.87	106.37	106.69	106.45	106.83	106.68
104.72	106.42	105.79	105.4	105.75	106.28	106.22	105.19	106.64	105.6	106.95	105.05	105.29	105.8	104.68	105.18	105.31	106.27	105.47	106.9	106.3	104.92	106.6	106.48	104.76	106.43	105.52	105.38	105.54	107.99	106.33	105.3	106.65	104.51	106.43	104.76	104.3	104.95	106.64	105.16	106.13	104.93	103.94	107.58	107.42	103.36	106.6	106.47	103.78	105.52
108	109.35	107.44	108.51	109.46	107.04	108.86	107.69	108.16	107.97	108.21	108.16	107.43	107.6	106.99	107.19	108.92	107.56	107.24	108.62	107.66	110.01	108.4	108.27	107.35	107.49	108.31	108.62	109.03	107.82	108.04	109.03	108.16	110.02	108.11	108.9	108.67	107.55	109.04	109.38	108.75	107.98	107.76	110.07	107.86	108.2	108.47	107.31	107.35	108.53
100.13	101.36	99.44	99.498	100.69	100.39	99.575	99.753	99.956	100.62	99.38	100.78	98.396	100.73	100.98	102.1	99.832	99.161	99.272	100.06	99.424	99.89	99.73	99.225	99.486	101.87	99.497	99.366	99.004	100.08	100.61	99.659	100.42	99.358	100.48	99.589	101.21	99.279	100.97	99.576	99.977	99.908	101.38	101.8	100.85	100.01	101.44	100.42	100.57	100.28
[truncated: 150 more columns]
