# Supplementary material for: Genetic dissection of main and epistatic effects of QTL based on augmented triple test cross design
Source: PLoS One. 2017 Dec 14;12(12):e0189054. doi: 10.1371/journal.pone.0189054 (PMC5730204; doi:10.1371/journal.pone.0189054)
Supplement: S10 Supporting Information — (ZIP) [file pone.0189054.s010.zip › z6_450_0.8_5.csv]

108.7	110.99	109.11	106.45	107.28	109.34	110.13	108.86	107.36	106.21	107.54	109.48	111.23	111.37	106.83	105.94	109.45	107.88	108.28	107.31	107.81	109.41	108.81	109.23	108.97	107.5	110.57	110.42	109.21	109.18	105.5	109.03	108.17	106.68	108.36	108.83	109.12	109.89	108.94	106.97	107.63	109.33	108.06	108.87	106.91	110.46	109.02	108.55	107.96	109.76
106.88	103.93	107.06	106.03	107.17	108.18	105.29	107.53	107.87	106.74	107.43	105.84	106.74	106.61	107.73	106.27	106.19	104.73	108.95	106.61	107.13	106.72	105.91	104.2	106.47	105.67	106.39	107.11	104.95	105.59	107.95	105.79	106.8	107.3	106.72	106.37	107.43	107.39	105.8	106.66	107.43	106.45	106.39	107.16	106	106.12	105.62	107.01	105.43	107.46
107.21	106.47	106.42	105.4	105.04	103.65	105.29	106.48	105.69	105.41	105.68	105.87	105.43	106.84	104.07	106.87	102.35	104.69	106.63	103.81	104.6	104.57	104.43	103.75	104.07	102.86	104.85	106.26	105.58	103.79	106.22	104.95	105.58	104.21	105.99	105.71	105.35	105.88	106.79	106.54	106.07	105.18	104.05	105.52	107.64	103.99	106.57	105.14	104.46	105.7
101.28	98.482	98.089	98.221	102.21	100.56	99.72	98.735	98.675	101	99.28	101.82	100.99	99.964	100.39	99.799	100.32	99.87	97.827	100.27	101.77	100.32	100.64	101.1	100.34	99.131	101.01	98.186	102.03	99.381	100.3	99.967	101.67	98.193	99.176	99.855	100.11	99.745	101.08	100.52	100.36	102.44	100.06	100.03	100.95	100.18	100.53	99.74	100.98	100.92
107.6	108.5	105.5	107.34	108.43	105.31	109.25	108.85	108.42	107.32	106.93	105.2	106.51	106.52	108.57	106.97	107.57	106.81	107.19	108.66	108.37	108.46	106.57	109.58	107.46	106.96	106.5	108.54	105.34	107.64	107.18	107.87	109.47	109.09	108.36	109.05	109.13	108.12	108.99	108.32	109.31	107.92	107.58	106.72	109.29	108.66	107.96	108.98	109.68	108.91
100.47	101.27	99.331	101.42	100.77	99.226	99.214	100.47	101.46	101.9	98.333	100.54	103.64	100.85	98.939	102.48	99.663	102.03	99.516	100.94	100.51	102.89	101.33	100	100.12	101.22	100.35	99.184	100.48	100.04	100.44	99.843	102.37	97.244	100.4	102.49	98.452	99.969	101.93	99.157	101.52	98.834	99.134	101.67	99.89	97.989	100.54	101.26	99.893	103.53
102.78	107.18	106.71	106.39	105.09	107.44	104.06	106.28	106.11	107.88	105.14	105.9	107.31	106.23	106.05	106	106.69	107.22	105.01	105.38	107.64	107.88	106.26	107.32	106.43	106.98	107.17	103.92	104.34	106.43	105.4	106.09	106.45	106.67	107.52	105.77	107.69	104.09	104.16	106.85	107.07	106.81	105.9	104.98	107.17	105.83	107.12	106.35	107.09	106.54
107.76	107.8	105.99	110.67	108.25	108.69	106.94	108.03	108.74	105.81	107.98	107.48	109.65	107.22	110.11	107.02	106.38	109.02	106.42	107.56	109.05	108.1	108.07	107.36	108.82	108.58	109.01	109.21	107.1	108.12	108.16	107.87	107.04	106.85	109.19	109.12	107.74	107.59	105.78	108.52	107.18	109.08	107.57	106.74	107.55	108.74	108.15	108.04	106.82	110.55
110.21	110.69	107.51	109.72	109.5	111.26	111.98	111.53	107.97	109.45	111.54	111.01	110.09	109.59	109.74	110.59	109.76	111.46	110.92	108.38	109.92	108.15	109.87	111.81	111.02	109.99	108.61	109.16	110.88	110.07	108.84	110.68	111.28	110.35	113.4	112.18	109.81	110.76	110.32	110.06	113.22	109.79	110.17	111.14	108.58	111.48	109.71	111.81	110.45	110.17
110.31	106.55	105.81	107.62	106.7	107.86	105.75	108.29	106.88	106.88	108.3	108.7	108.02	106.92	109.08	107.65	107.96	107.74	107.48	109.42	107.3	108.46	106.87	108.1	106.52	108.98	107.56	109.42	106.02	108.49	109.85	109.74	108.02	106.88	106.42	108.76	107.27	108.41	107.74	108.72	109.78	108.03	107.56	109.85	109.38	106.07	106.91	109.21	108.11	107.77
106.49	105.61	106.74	102.54	106.11	106.5	103.29	104.75	106.22	104.59	104.76	106.63	104.14	105.84	105.43	105.88	105.35	103.77	105.51	106.67	106.05	106.81	107.53	105.69	106.78	105.95	105.49	105.33	105.9	105.61	105.6	105.73	105.81	107.69	106.36	106.54	105.44	103.86	104.9	107.67	106.23	108.6	108.33	106.1	105.22	107.05	106.04	105.79	104.83	106.28
105.17	105.04	107.31	106.38	106.92	105.63	104.98	105.5	105.75	106.17	103.59	106.46	107.43	103.86	107.77	104.25	106.85	105.37	105.02	106.95	107.41	104.91	106.5	104.21	104.38	104.59	105.02	104.29	103.94	107.27	106.44	105.1	107.36	106.26	106.03	103.73	104.61	107.86	104.86	106.21	107.04	105.93	105.17	105.04	106.78	106.54	104.23	106.99	103.89	103.65
106.51	103.63	104.26	105.69	105.47	104.47	107.1	107.09	104.84	106.56	105.31	106.19	103.86	105.56	106.26	104.99	104.73	106.26	104.51	106.96	106.21	106.35	105.22	105.75	106.1	105.03	106.69	104.28	105.92	105.74	106.49	105.98	105.91	106.21	104.81	105.97	105.47	105.76	103.89	105.11	106.24	105.23	105.23	106.82	104.57	105.8	105.57	104.87	102.79	104.1
97.502	98.723	98.929	99.356	99.519	97.205	98.047	97.299	97.229	96.914	99.478	97.953	97.496	97.717	96.829	97.265	97.766	97.976	97.155	99.189	98.347	98.456	99.233	96.634	97.969	97.294	95.804	99.797	95.966	98.757	98.788	98.895	99.445	96.557	99.275	97.716	99.771	96.087	98.19	96.875	96.373	95.792	98.06	96.044	99.077	97.806	96.698	98.877	98.347	97.376
104.67	108.07	105	107.19	107.25	108.83	105.88	106.36	105.94	106	106.49	106.44	106.34	103.68	106.09	105.78	109.79	106.92	106.38	105.14	105.72	106.49	105.33	107.43	106	107.15	106.05	106.93	106.35	106.1	104.26	106.92	104.49	106.72	107.54	106.82	106.48	107.68	104.9	107.1	105.65	106.77	105.29	107.37	110.64	106.99	106.84	106.16	106.21	104.97
108.97	105.98	104.43	106.34	105.63	105.49	107.49	107.89	106.43	105.17	106.93	105.79	108.32	106.77	106.21	106.67	105.94	108.71	107.29	106.93	105.55	107.95	105.83	105.69	104.95	108.18	107.05	107.58	105.34	108.52	106.71	104.91	106.38	105.74	104.59	107.48	106.38	108.2	103.77	105.64	108.34	106.33	107.18	105.48	106.11	106.98	107.48	106.81	107.89	106.58
106.73	106.03	103.98	103.54	106.21	105.51	105.87	105.77	108.14	104.65	104.66	104.15	104.24	106.75	105.03	105.47	105.62	104.94	105.83	103.69	108.06	105.41	105.62	106.44	104.53	105.36	104.27	106.49	107.62	105.5	104.09	105.36	106.47	104.74	105.97	104.26	104.95	105.34	105.71	104.54	105.62	106.11	105.35	105.73	106.76	106.36	105.04	103.98	103.74	104.57
105.4	107.26	105.49	103.57	105.97	106.65	103.81	106.16	106.82	106.47	108.62	105.91	106.83	106.92	103.53	106.33	106.01	106.04	103.11	107.46	106.27	104.01	104.86	104.58	106.7	107.32	107.38	106.82	105.6	104.11	105.62	106.08	105.65	104.8	106.33	105.72	104.71	104.67	107.03	107.33	107.68	105.35	107.7	104.59	106.32	105.29	105.39	106.78	105.97	105.53
109.46	110.5	110.61	110.5	109.75	110.71	111.27	108.87	111.22	108.98	108.18	111.68	109.27	110.78	109.52	111.16	111.46	112.88	110.62	109.83	113.37	112.34	110.8	109.87	110.47	109.42	111.13	110.83	110.08	109.83	109.8	109.83	108.47	108.09	109.42	111.7	109.79	109.5	109.65	108.86	109.03	109.36	111.94	111.2	108.26	109.82	108.77	108.82	109.32	110.5
106.93	106.13	104.27	106.76	106.55	104.83	106.63	104.6	104.37	105.08	103.2	105.95	104.84	105.86	105.24	107.19	106.98	108.46	107.53	102.97	106.08	106.27	106.67	105.9	105.05	105.25	104.85	106.86	105.27	106.23	104.44	104.84	105.39	105.13	107.26	104.55	105.28	107.49	103.06	104.04	102.89	108.17	106.24	107.46	105.69	102.74	106.27	104.23	106.88	107.12
109.43	107.97	106.99	108.15	109.23	107.21	110.25	106.71	108.85	107.86	109.86	107.68	110.77	109.4	110.39	109.8	109	107.45	108.19	108.75	109.54	107.41	109	111.97	109.02	108.89	109.14	105.28	107.27	107.51	108.27	108.39	107.32	107.8	109.64	109.44	110.84	108.88	108.66	106.57	110.35	109.71	108.21	109.75	108.11	107.27	108.3	108.34	110.02	109.98
105.15	105.19	108.19	104.04	106.46	104.8	106.6	105.81	104.01	102.4	105.41	104.97	106.91	105.7	106.21	105.97	105.3	106.63	102.17	103.4	104.84	105.7	105.99	106.15	107.83	106.36	105.24	108.26	103.51	104.4	103.97	103.84	104.4	107	107.24	107.41	105.68	104.65	105.07	105.24	104.43	104.4	105.84	105.48	105.66	106.93	107.23	103.02	105.2	105.6
108.17	109.19	106.84	107.58	108.53	107.51	107.45	109.37	107.68	109.55	109.07	108.91	109.71	107.15	109.1	109.64	110.31	108.1	106.37	107.92	108.52	107.28	109.32	107.97	110.85	109.18	107.36	107.96	108.96	108.93	108.46	110.33	109.52	110.11	108.16	107.94	110.96	109.31	108.82	106.61	110.01	109.96	108.11	107.4	108.75	109.3	109.85	109.11	107.36	107.59
98.767	97.605	100.57	98.989	97.776	100.58	97.2	98.81	98.13	97.911	98.072	98.978	96.421	97.773	97.954	97.555	98.701	96.853	98.466	100.44	97.221	100.44	99.118	99.431	98.785	98.686	98.709	101.31	99.583	99.076	96.623	98.601	100.85	98.227	97.61	98.521	97.739	100.07	99.025	99.032	100.36	99.696	98.505	100.34	99.252	98.852	97.263	97.034	97.478	97.002
110.38	108.3	108.43	106.94	108.86	110.04	109.07	104.87	107.16	109.31	107.79	110.76	109.12	107.82	106.29	107.37	109.21	107.11	108.96	109.17	108.6	107.54	110.49	110.01	108.43	107.86	108.37	108.29	107.18	107.79	108.33	108.25	108.63	106.84	106.41	107.61	108.84	106.18	106.94	109.03	108.12	109.65	108.69	107.34	107.56	109.99	110.3	107.84	109.15	107.92
107.92	107.48	108.84	108.48	108.44	109.5	107.55	107.43	108.33	107.86	108.82	108.25	107.56	106.8	107.41	108.97	108.74	107.48	108.7	108.83	107.62	108.3	107.63	108.69	107.3	108.71	107.48	108.15	107.65	109.11	108.61	106.56	107.54	107.06	106.95	109.62	109.92	108.71	109.84	107.47	109.93	108.99	108.3	110.62	108.22	109.13	109.4	108.73	109.35	109.23
105.99	105.95	106.48	105.95	109.31	105.42	106.93	104.38	107.61	106.13	107.13	107.65	107.08	105.55	105.82	105.85	105.5	109.7	106.7	104.22	105.68	104.5	104.76	105.54	108.47	106.37	107.15	107.76	106.4	108.04	105.06	105.56	107.51	107.93	104.14	105.41	107.51	106.55	108.01	104.65	106.49	105.18	106.58	104.99	106.22	104.44	106.58	105.49	106.05	107.21
104.7	108.28	105.1	106.04	107.19	104.76	106.01	105.45	102.56	106.54	104.49	105.89	106.02	106.74	105.18	106.39	104.61	105.79	107.49	104.97	103.16	105.82	105.59	104.05	103.46	107.47	106.96	105.59	105.3	105.43	104.81	105.8	104.43	105.48	104.74	106.09	105.82	105.75	107.33	105.76	107.58	107	107.59	105.46	108.26	103.31	106.26	105.46	105.94	107.91
102.41	103.11	103.92	104.36	102.97	102.03	103.66	102.09	103.2	101.99	103.02	104	103.04	103.37	101.73	102.98	102.18	104.14	102.68	102.68	103.24	102.27	102.81	103.12	102.08	105.35	102.85	101.33	105.5	102.44	103.07	103.96	101.31	101.46	103.23	103.86	103.21	100.92	102.59	101.93	103	102.56	103.14	102.84	103.65	101.91	102.98	103.6	101.91	101.8
100.82	100.64	100.17	100.85	100.9	99.497	99.82	101.3	101.48	100.48	99.883	99.989	98.182	98.533	101.59	101.04	100.12	98.374	101.48	99.86	100.72	101.06	100.81	99.075	101.56	100.46	101.4	98.058	100.42	100.35	100.87	100.93	102.24	99.957	99.481	100.74	99.997	98.427	99.668	98.125	100.82	99.517	100.27	98.693	101.48	100.03	99.836	99.823	100.4	100.51
104.76	105.91	107.57	104.55	104.65	106.24	105.32	105.67	106.32	104.43	106.32	105.95	106.97	104.82	106.59	104.49	106.46	105.44	105.64	107.01	103.57	105.47	105.23	107.13	103.64	105.24	106.35	104.43	104.5	104.99	105.67	105.42	106.9	106.54	106.52	107.68	106.52	103.87	106.49	104.51	106.19	104.39	104.97	105.96	105.91	105.68	105.99	104.64	105.84	104.23
110.55	107.85	108.98	108.61	110.13	108.43	109.99	106.4	108.06	108.66	108.12	108.18	107.51	108.85	108.3	108.43	109.14	108.1	109.35	110.48	107.78	109.38	107.4	108.42	109.62	108.54	109.7	110.2	108.17	111.08	110.69	109.11	108.09	108.68	108.36	108.12	110	108.75	108.27	108.31	108.87	106.19	109.67	108.38	109.25	109.09	110.9	107.25	110.23	108.47
107.89	111.85	110.26	111.13	111.91	109.77	110.77	110.89	110.5	108.87	112.27	109.81	110.66	108.75	110.27	113.37	109.22	111	110.27	109.53	111.18	109.71	111.68	110.17	109.82	110.29	110.83	109.39	109.57	109.19	111.68	110.91	108.86	108.9	111.28	109.85	107.65	111.53	111.91	110.51	112.03	109.37	109.64	113.58	111.82	108.93	109.37	108.52	110.63	113.85
109.6	109.47	110.1	108.08	108.05	110.85	108.37	108.65	108.28	108.35	108.5	108.3	107.86	107.95	110.16	107.91	109.67	108.02	108.04	108.82	108.08	108.44	108.88	109.44	108.18	109.66	106.74	108.66	107.08	106.87	107.91	108.31	107.76	108.08	110.13	109.13	106.08	108.89	106.11	106.76	109.35	107.11	109.02	109.49	108.85	109.67	107.63	107.75	106.79	109.14
100.06	101.11	100.6	100.43	100.84	101.28	100.33	100	103.11	100.02	101.76	101.49	101.72	100.7	100.97	100.66	99.44	101.24	100.88	101.71	102.79	101.46	98.973	102.4	100.37	98.846	101.15	99.782	98.471	102.09	100.77	98.572	99.511	100.07	101.2	100.79	101.22	102.1	101.87	100.46	100.22	100.22	99.813	100.64	100.63	101.55	101.82	99.978	101.03	99.36
106.06	106.66	104.47	104.04	104.88	104.7	105.31	105.34	104.43	105.63	103.72	106.69	104.83	104.81	106.38	105.43	104.88	104.5	106.74	104.49	104.75	103.08	107.42	108.4	104.79	102.89	105.94	106.03	107.79	104.28	104.84	105.86	105.28	107.49	106.76	105.14	105.4	105.36	106.31	106.06	106.54	106.84	108.66	105.82	104.76	107.08	105.67	105.71	107.8	105.47
105.98	105.6	106.79	105.65	105.73	108.3	106.16	105.35	103.54	106.44	105.24	105.14	104.83	106.86	105.82	105.05	106.18	107.43	107.02	105.36	105.45	107.19	105.54	103.42	105.25	106.47	106.05	106.74	105.83	104.58	108.63	103.82	106.84	104.5	105.26	106.67	104.99	106.55	108.72	106.71	105.17	105.64	104.73	106.01	105.43	105.42	104.13	107.09	106.33	104.12
106.93	107.73	107.04	109.3	107.77	108.68	108.45	107.18	107.35	107.98	106.51	106.86	106.05	107.76	105.58	109.01	109.35	108.29	108.17	107.63	106.44	107.34	107.65	106.6	107.14	108.25	109.13	107.02	108.15	107.87	106.21	107.64	109.72	107.63	108.25	107.24	106.59	108.26	106.35	109.45	107.18	108.09	107.41	107.86	109.08	107.29	109.05	107.44	106.43	106.99
107.59	108.05	107.11	108.55	109.17	109.01	106.69	106.8	109.55	107.56	108.57	108.2	107.14	108.01	105.85	107.68	109.33	107.71	107.67	108.54	106.74	108.59	108.28	107.63	108.47	105.65	108.44	105.63	107.94	107.77	107.81	110.59	109.52	110.15	109.1	107.86	106.41	107.48	108.05	106.88	107.99	107.58	108.93	110.24	110.08	109.1	107.15	108.39	107.22	109.7
106.41	106.41	107.37	105.47	107.13	108.5	105.97	106.65	106.26	108.41	105.41	105.4	107.93	104.86	106.51	104.65	107.56	104.78	104.92	106.37	108.47	107.3	105.77	106.94	108.51	105.04	105.78	105.3	106.22	105.16	105.04	107.86	107.81	107.29	106.51	105.73	105.34	106.84	107.55	105.27	106.68	105.72	105.26	107.09	106.36	106.74	105.53	107.13	105.5	105.17
105.59	104.39	105.56	105.25	104.75	104.77	106.62	105.9	105.42	105.88	106.68	103.52	103.59	105.49	106.52	104.23	104.49	106.9	104.05	106.99	105.3	106.06	104.12	102.45	105.58	102.95	106.68	105.62	106.59	107.72	107.16	101.64	106.66	106.91	106.59	104.79	102.94	106.51	106.06	106.22	104.07	107.37	104.9	105.3	106.87	105.56	106.32	105.37	104.32	104.88
97.963	97.449	97.23	97.93	95.793	96.811	96.215	97.669	96.193	96.988	98.047	98.992	98.606	95.748	99.223	98.635	97.632	97.698	98.565	100.83	99.333	96.812	100.46	98.533	96.001	97.666	97.434	99.35	98.428	99.713	98.539	96.67	97.947	97.777	97.177	98.122	97.742	99.619	96.899	96.506	98.97	96.793	97.633	98.072	98.297	97.527	97.89	98.574	99.424	98.514
108.59	109.03	108.7	107.09	110.8	110.09	110.26	110.67	110.96	106.45	109.72	106.63	109.97	107.81	108.31	109.3	106.47	108.88	108.62	107.76	106.79	110.34	108.81	108.93	109.23	108.26	108.62	107.29	108.19	106.65	108.64	108.43	108.56	109.59	110.29	108.46	107.38	108.51	108.92	108.21	108.84	109.66	107.41	107.32	108.21	109.09	109.15	109.7	108.83	108.45
105.99	110.42	108.3	108.04	107.53	109.19	108.96	110.14	108.55	108.06	110.52	108.14	112.01	108.08	107.5	109.04	107.96	108.95	109.34	107.93	107.14	110.01	107.15	107.05	108.24	109.65	110.68	108.74	109.81	108.31	109.9	108.99	107.27	107.75	106.47	108.76	109.69	109.15	108.18	108.38	107.26	109.9	109.06	107.99	108.51	108.64	108.52	108.28	109.37	108.15
106.04	106.25	104.73	107.05	107.13	105.65	103.34	104.43	104.8	104.71	106.65	105.12	106.49	105.26	107.01	108.29	105.04	108.02	105.85	106.9	104.46	104.71	105.87	103.63	104.58	104.69	106.64	104.12	104.12	105.45	104.1	105.32	104.99	105.62	104.1	105.57	105.08	105.23	105.5	103.95	104.98	105.7	105.57	105.66	106.19	106.1	105.74	104.34	106.47	106.18
107.72	108.07	109.16	107.64	106.8	107.95	108.48	108.03	108.5	109.54	108.83	107.99	107.56	107.58	109.66	109.52	110.08	108.36	110.98	107.89	107.92	106.72	109.16	108.46	105.63	110.04	107.05	107.78	105.92	108.78	105.58	107.57	110.03	109.2	110.42	110.21	108.56	106.76	109.17	109.36	108.27	108.9	109.98	108.66	107.17	111.6	106.97	106.4	107.96	106.46
106.35	104.88	106.87	105.12	104.28	107.07	105.43	104.93	105.82	105.94	106.06	104.15	108.04	106.38	104.39	105.89	106.4	106.08	105.59	105.54	105.17	104.68	106.09	104.47	108.49	105.97	105	105.42	104.26	105.89	106.7	106.79	102.54	105.74	103.59	104.87	105.47	104.99	106.06	106.17	105.81	105.68	106.05	104.08	104.75	105.94	104.83	105.46	104.5	104.63
107.89	107.37	108.1	108.05	107.62	107.91	106.3	108.32	108.44	107.34	108.25	107.37	108.43	109.58	107.52	108.03	106.22	109.19	108.64	107.32	109.13	107.29	107.61	108.52	107.27	107.1	109.61	107.33	108.9	108.49	108.88	105.6	109.46	108.32	107.47	109.19	107.56	107.75	109.62	107.75	107.94	108.54	108.68	108.81	107.93	107.23	110.13	107.22	107.57	107.69
109.35	106.75	104.93	104.35	105.17	106.29	104.29	106.1	105.72	106.25	103.41	106.15	106.74	103.65	104.41	106.16	106.52	106	106.86	107.24	106.93	105.98	106.85	106.56	105.46	106.35	104.44	107.58	105.61	106.07	106.84	105.78	104.68	105.15	105.67	105.74	107.15	104.4	107.87	106.42	106.78	105.33	107.53	105.99	104.82	105.31	107.13	105.46	107.44	106.83
100.33	95.766	97.595	96.841	97.304	99.125	97.404	98.766	96.905	99.752	99.16	97.061	99.079	94.852	99.285	97.529	97.686	100.13	97.815	98.384	96.44	98.271	97.349	98.985	97.52	97.756	99.122	97.481	98.92	96.083	100.1	98.379	99.799	97.877	96.718	97.493	97.885	96.528	98.708	99.38	98.315	98.108	99.555	97.222	96.46	98.093	99.549	98.106	97.506	100.15
104.48	106.77	107.29	105.79	108.57	109.32	108.21	109.03	108.88	107.84	109.7	104.73	107.84	108.49	106.68	106.62	106.39	106.6	109.26	106.3	107.68	108.26	109.06	107.34	106.43	104.62	107.8	108.86	107.71	110.13	105.99	105.77	108.01	107.91	107.99	109.54	106.8	107.7	106.51	108.94	108.01	107.82	107.74	107.89	106.45	106.08	106.76	107.7	107.17	108.78
107.89	109.92	107.93	108.98	109.32	109.03	110.84	107.53	111.2	109.65	109.3	108.66	107.84	108.51	110.33	110.43	107.02	109.44	107.46	107.31	108.27	108.24	107.98	108.05	107.11	108.36	109.27	107.33	108.03	108.62	109.62	108.46	108.69	107.79	107.26	106.5	109.77	106.06	109.39	109.67	108.06	109.05	110.29	110.15	107.74	108.47	110.86	109.72	108.55	109.11
98.954	100.87	100.94	99.874	100.29	100.36	99.962	101.01	101.67	99.938	99.104	101.22	101.6	102.68	99.818	101.62	101.29	98.925	100.26	99.883	100.08	98.458	99.283	101.21	100.24	99.983	100.79	100.62	98.979	101.29	100.84	98.988	101.39	100.01	98.606	100.02	100.59	100.36	100.94	101.2	101.46	101.13	98.041	99.728	100.52	99.864	98.699	101.03	99.709	100.6
104.33	104.5	106.31	105.76	107.35	106.13	103.62	104.47	105.23	107.24	104.28	105.55	105.07	105.88	106.52	105.08	104.01	105.09	104.48	106.18	105.12	105.56	103.49	107.2	106.23	107.22	104.34	108.03	104.69	104.08	104.42	105.6	107.59	105.02	104.22	104.23	106.58	103.6	105.31	105.75	104.31	105.66	106.65	105.06	105.6	103.85	106.42	105.39	105.11	106.77
103.92	101.35	103.13	102.72	101.24	101.92	103.35	100.6	105.59	103.07	101.62	102.87	102.99	102.49	101.39	103.26	102.48	102.62	102.55	105.33	105.42	102.66	100.18	101.3	103.33	101.09	103.23	102.93	100.93	103.83	103.14	104.16	101.09	103.79	101.96	102.04	102.62	104.03	102.95	103.33	102.68	101.51	104.14	103.25	103.4	104.39	101.26	102.21	103.26	101.89
107.44	108.39	107.67	106.87	109.42	110.07	108.61	106.51	105.99	109.69	106.71	108.59	107.04	107.42	108.61	106.28	107.5	106.93	107.01	108.17	106.76	108.93	105.61	108.39	110.2	106.99	105.92	108.16	107.8	106.19	107.23	107.16	107.18	107.88	107.22	105.27	107.57	107.67	108.45	108.15	107.42	108.58	107.76	107.85	108.26	108.65	109.81	107.46	106.17	107.7
105.06	105.82	107.55	105.57	105.3	105.2	104.55	107.28	103.43	104.73	108.53	103.88	106.67	105.79	105.95	106.97	105.47	106.15	105.96	103.98	104.14	107.94	104.61	105.56	104.97	103.53	103.51	107.28	105.57	105.34	105.85	106.85	105.97	107.22	103.9	106.56	106.98	105.72	105.32	105.21	103.63	104.14	105.38	105.53	105.35	106.59	105.14	104.07	106.94	106.11
107.13	106.68	109.48	105.97	107.29	107.13	109.24	108.35	108.21	109.15	108.44	107.5	105.67	108.25	109.23	109.37	106.77	108.05	107.1	107.21	109.61	107.93	106.75	108.71	109.89	107.68	108.3	106.55	107.57	107.59	108.49	105.51	108.46	108.42	106.47	106.14	107.73	106.73	108.84	108.34	108.36	108.88	110.27	106.31	108.43	107.44	108.88	107.57	106.79	109.66
108.67	107.33	107.96	111.68	107.51	107.93	108.54	108.38	106.62	111.03	107.76	106.75	110.1	107.34	109.27	108.13	107.37	108.96	109.09	108.72	108.33	108.09	106.87	108.57	108.81	108.27	106.08	110.35	108.57	107.76	109.77	109.57	109.14	106.41	109.91	110.19	109.96	105.98	109.18	109.49	106.24	109.29	108.44	109.18	107.96	108.45	107.32	108.79	109.98	108.36
107.69	107.21	109.23	106.62	108.45	107.59	108.83	110.01	108.04	107.57	107.56	109.03	105	107.81	109.57	108.4	109.76	108.92	107.69	108.89	109.1	109.82	107.55	109.74	107.53	107.87	106.21	108.68	107.04	108.84	107.66	109.33	109.89	109.61	109.28	108.06	106.86	108.53	107.1	107.29	106.84	108.55	108.28	109.51	108.94	107.99	107.13	109.04	111.29	107.94
105.91	102.81	104.35	106.57	106.1	104.92	104.21	104.83	106.38	105.17	106.62	105.43	105.29	105.27	105.64	108.41	105.71	105.4	105.48	104.71	106.08	106.23	104.39	105.84	106.74	103.82	107.24	105.86	107.02	104.57	103.61	107.08	104.91	106.57	105.06	106.95	106.28	106.65	105.5	106.58	107.64	104.58	107.43	105.86	105.46	105.2	105.21	104.43	105.01	104.99
105.14	105.63	106.57	106.12	108.55	105.79	106.45	105.46	106.71	107.18	105.14	105.78	105.84	104.28	105.41	105.75	106.51	105.17	106.93	106.98	104.66	104.71	106.01	106.39	105.82	105.87	108.06	103.11	106.58	104.48	106.93	104.22	105.44	104.65	105.94	105.56	105.1	104.26	106.16	103.07	104.81	104.33	106.47	105.57	105.65	107	104.66	103.89	105.69	107.22
105.01	103.42	105.64	105.31	105.19	105.03	103.75	106.95	104.87	106.88	103.9	103.72	105.99	106.88	105.36	104.57	108.03	108.98	103.96	106.59	103.89	104.01	105.74	106.8	106.29	103.89	104.64	105.8	106.45	106.15	107.45	107.82	106.95	107.14	104.56	104.9	106.02	106.71	104.24	105.34	107.62	105.45	105.95	104.87	106.71	104.47	106.33	104.78	103.5	108.12
106.29	103.79	103.77	107.26	107.01	105.76	108.08	106.62	105.09	103.71	105.14	104.21	106.6	105.92	107.67	107.65	107.12	107	105.86	106.24	105.9	107.42	107.28	106.1	107.78	104.77	105.35	105.06	107.67	106.87	105.97	107.72	106.02	106.86	106.46	107.21	105.71	105.75	105.6	105.82	105.87	105.01	107.83	105.71	108.07	106.67	105.42	106.97	107.93	106
104.92	105.5	103.91	105.11	105.61	106.29	105.55	105.84	105.6	105.95	105.07	105.99	106.16	106.62	107.03	106.44	104.43	106.4	104.59	105.93	107.03	106.09	103	106.52	105.94	104.6	105.4	104.12	105.83	106.27	105.67	104.82	105.3	105.59	105.79	106.6	106.67	104.82	105.25	102.34	102.76	106.25	105.88	104.51	106.84	104.02	106.71	104.97	103.7	105.32
106.49	104.68	106.44	106.38	106.22	106.41	105.04	105.29	104.99	107.05	106.14	104.49	105.63	106.1	106.29	104.07	106.85	108.77	105.53	105.05	106.59	104.24	106.44	106.99	106.42	105.73	105.34	105.89	107.17	102.81	106.79	107.54	105.61	106.85	104.42	104.99	105.11	107.58	105.12	105.54	106.54	108.57	106.64	104.21	108.48	106.28	107.3	106.22	106.44	105.58
102.07	100.93	101.38	101.85	100.79	99.418	100.98	102.47	100.01	98.479	101.72	101.08	98.195	99.38	98.793	99.303	101.89	101.86	100.37	101.68	101.52	100.22	100.47	99.754	100.28	100.84	101.22	100.21	101.08	99.15	100.13	100.36	102	101.61	100.38	98.723	99.323	101.06	99.923	99.027	98.603	99.013	98.579	98.067	101.17	102.34	100.14	98.343	102.18	102.25
100.15	100.03	102.16	100.25	100.72	99.543	100.92	100.92	99.249	99.499	102.37	99.665	99.95	100.02	100.53	101.11	102.1	101.86	99.247	97.964	99.298	100.56	100.09	101.65	100.47	99.654	102.77	99.899	101.51	100.24	102.46	101.39	100.43	100.42	100.15	98.832	100.28	99.848	97.58	101.4	104.8	101.51	97.915	101.48	100.06	99.647	101.33	100.78	99.678	99.724
99.082	97.458	99.961	96.949	98.883	99.003	99.174	98.436	98.022	96.524	100.78	98.057	99.118	97.535	99.737	99.729	98.598	98.61	100.81	97.303	98.598	99.926	100.11	98.369	100.57	99.213	99.115	96.886	98.874	96.311	96.934	101.07	98.526	101.82	99.135	98.484	98.767	99.675	99.071	100.4	100.49	99.184	99.343	99.198	98.39	99.786	98.99	97.972	99.001	99.465
105.06	106.39	107.46	104.87	103.98	105.56	103.78	104.97	105.88	105.8	106.44	104.77	105.53	104.89	105.02	106.57	106.05	107.1	104.06	103.25	103.85	106.35	106.08	105.29	104.73	106.36	105.64	105.3	104.79	107.22	105.29	105.12	105.2	105.54	104.37	104.22	104.58	105.25	107.74	104.8	104.85	104.45	105.68	105.95	105.33	107.62	104.98	105.04	104.79	104.46
98.983	97.524	99.072	97.232	96.412	96.959	97.473	99.511	96.28	98.608	99.369	94.976	96.997	97.975	98.554	97.263	98.334	98.433	97.094	98.972	96.363	97.134	97.705	98.977	99.249	95.587	97.932	97.847	98.786	98.416	99.015	96.427	100.33	100.16	97.307	98.79	98.53	97.744	97.308	97.385	96.763	98.337	96.974	97.478	97.569	99.099	101.43	95.951	99.011	96.024
99.08	98.103	101.3	100.42	102.26	102.4	99.102	101.82	99.451	100.45	100.5	99.611	101.07	99.107	100.67	100.2	102.93	100.88	101.2	99.758	99.275	100.02	100.55	100.74	98.258	100.16	101.3	99.32	99.307	101.36	101.51	99.663	100.89	99.959	100.14	99.976	99.195	99.063	99.574	99.219	100.37	101.21	100.51	99.175	101.52	99.384	102.03	99.332	101.15	97.808
109.33	108.73	108.43	108.29	110.12	108.79	109.73	108.8	106.94	108.74	106.39	108.14	108.29	108.38	108.35	107.87	108.8	107.96	108.79	108.14	108.96	108.82	110.98	107.54	108.25	107.46	110.56	107.85	107.78	108.56	108.51	109.04	108.42	106.55	108.61	108.22	109.23	106.73	107.79	107.49	109.49	106.96	108.99	107.59	108.49	109.53	109.48	108.07	107.57	110.31
108.12	109.27	107.68	108.07	108.17	107.93	104.93	106.27	106.83	109.49	108.78	109.04	109.81	107.58	107.59	107.85	108.72	107.45	109.02	112.35	108.3	109.6	106.98	109.44	107.32	108.18	108.76	108.21	108.1	109.33	106.92	108.05	109.22	109.27	106.54	108.09	109.5	107.93	107.18	109.83	106.67	106.16	109.57	109.21	108.22	106.46	109	108.19	108.16	110.81
108.83	108.07	108.09	111.39	108.01	109.72	108.02	107.94	107.78	108.83	108.95	108.75	108.98	109.9	106.98	106.26	107.94	108.84	107.39	107.83	107.9	108.42	107.5	109.3	107.98	107.6	106.78	108.6	108.07	109.46	107.7	107.89	107.66	107.73	107.9	108.17	107.93	110.09	108.78	105.55	109.22	109.18	109.35	109.02	107.99	108.87	108.62	110.65	108.45	108.71
106.41	106.24	107.88	107.77	105.67	105.05	107.27	109.35	106.98	108.28	105.26	107.54	109.08	108.33	105.33	104.85	105.66	106.4	106.72	107.1	106.57	106.56	105.25	105.7	105.82	105.63	107.73	106.42	106.1	105.97	108.23	104.58	107.76	108.46	105.37	104.43	106.41	107.03	105.65	108.02	107.88	108.07	107.02	107.74	107.25	107.11	107.23	106.07	106.63	107.16
106.2	105.62	105.1	105.8	104.11	106.74	105.16	104.66	104.85	104.86	106.12	106.26	107.51	107.35	104.38	104.64	103.46	104.09	106.43	105.17	102.52	107.44	105.54	106.28	103.46	105.71	105.85	105.11	105.69	105.72	107.22	106.93	104.95	104.24	102.57	108.08	103.72	106.04	106.63	104.34	106.72	105.42	103.97	104.19	104.74	106.81	105.87	108.55	105.06	107.33
108.42	108.25	107.04	108.93	109.01	108.42	109.56	111.28	109.51	108.79	109.51	108.02	109.66	106.9	109.2	107.2	109.18	108.74	111.76	111.54	107.02	108.53	110.83	109.32	110.05	107.39	108.42	107.23	108.73	108.32	106.83	108.23	111.36	107.99	108.72	108.17	107.45	109.03	108.03	109.49	108.35	110.66	106.69	107.25	108.55	109.35	108.36	108.98	108.4	107.56
101.98	100.26	101.38	101.42	101.05	99.362	99.057	100.63	98.651	101.2	100.24	102.79	100.16	101.23	99.785	98.993	100	99.75	99.856	100.23	100.82	96.242	99.332	100.67	102.3	100.08	100.58	100.94	99.557	100.15	99.5	101.88	100.5	99.946	101.85	101.31	99.904	99.566	98.283	99.067	99.682	100.67	97.803	98.089	98.642	102.25	99.553	101.48	101.87	97.972
108.16	106.72	106.53	107.18	109.11	108.38	109.51	107.08	107.05	107.5	108.88	108.48	105.37	110.58	109.03	108.33	106	108.88	106.56	107.86	108.3	110.24	108.25	108.47	107.31	108.94	107.44	107.47	107.64	106.5	109.27	108.73	108.87	108.89	105.37	108.26	107.25	108.21	108.16	108.54	107.14	110.61	107.73	107.84	106.92	107.09	109.02	107.94	106.93	107.9
108	106.98	107.48	106.22	109	109.48	108.19	106.65	107.59	108.14	109.94	106.53	107.22	108.36	110.05	108.23	109.42	107.72	105.41	109.71	106.37	108.12	107.91	106.81	109.66	107.98	108.84	106.45	108.22	106.24	108.83	105.75	106.53	106.99	108.9	108.28	108.23	107.32	106.95	108.63	107.18	107.47	105.97	106.71	108.09	107.43	108.91	109.76	106.34	106.57
105.65	103.89	104.96	106.66	105.89	104.95	106.69	105.95	106.51	106.3	106.84	105.84	104.98	104.78	105.4	107.22	106.46	105.61	104.29	106.69	105.83	103.93	106.65	104.68	102.8	105.74	103.07	106.33	107.31	106.04	104.16	104.56	106.15	105.81	106.46	104.29	103.99	105.02	104.28	105.25	104.75	106.32	103.57	108.06	106.12	107.3	106.28	103.56	108.08	103.98
107.28	110.7	108.63	107.89	110.49	108.07	105.71	106.99	108.35	107.79	108.34	108.88	109.76	106.55	110.01	109.87	108.74	109.01	109	108.21	110.15	107.17	107.63	108.94	107.91	105.33	107.59	107.58	107.85	108.64	108.03	109.93	107.67	106.69	107.06	108.89	108.21	108.9	107.36	107.7	109.93	108.77	108.29	107.58	108.73	108.86	108.13	108.83	107.18	107.99
97.346	97.04	98.61	98.728	96.293	97.3	96.32	98.998	99.243	98.743	98.22	99.1	99.502	97.568	96.471	99.229	97.981	98.983	98.404	98.407	98.582	98.867	99.636	98.8	100.48	98.247	98.609	96.859	97.982	99.615	100.63	97.769	98.199	98.219	98.907	100.47	97.72	98.144	97.296	99.347	98.995	99.185	100.02	99.075	100.7	100.56	97.777	98.176	97.385	99.338
108.79	109.13	107.62	108.52	109.97	105.33	108.66	107.7	109.23	105.93	108.84	107.99	109.66	107.63	107.97	107.6	107.56	109.93	105.57	105.41	108.14	109.59	109.34	108.17	108.25	106.33	107.72	108.38	108.38	110.08	108.49	111.01	108.1	109.02	109.26	107.68	109.01	109.08	109.61	109.13	107.14	107.55	109.67	109.68	107.55	105.94	107.05	107.61	107.72	109.24
104.04	105.08	104.09	104.07	106.79	106.35	104.11	106.28	103.58	107.48	106.17	106.22	105.1	105.55	107.46	102.9	104.51	107.8	106.99	107.26	105.96	103.32	105.95	106.65	105.05	104.05	108.31	105.4	106.82	105.73	105.18	106.12	105.88	106.41	106.7	105.49	105.8	103.56	103.71	104.37	104.01	104.14	106.63	105.78	105.65	103.83	104.98	105.11	105.03	105.15
109.42	110.13	109.74	111.26	110.86	111.85	106.74	110.34	112.29	110.39	109.45	112.2	111.02	110.6	111.13	111.14	111.49	110.36	108.5	110.07	110.6	110.87	111.87	110.3	110.93	110.93	110.76	112.34	110.76	110.92	110.35	110.79	110.82	109.69	109.96	109.24	110.85	110.15	110.11	109.23	109.58	111.6	108.71	108.78	110.72	111.55	112.48	108.89	111.18	109.53
98.068	99.213	97.941	98.442	96.358	100.46	99.309	98.53	99.857	101.13	99.001	99.432	98.322	99.055	99.66	98.025	98.147	97.537	98.23	100.63	99.276	99.93	98.777	97.106	98.707	99.68	97.18	98.888	98.377	98.386	99.777	100.08	98.843	99.251	99.581	97.426	96.804	101.12	99.429	101.08	98.414	99.822	97.063	97.632	98.696	100.14	99.272	97.439	99.341	98.185
107.25	106.34	108.3	108.11	106.74	107.94	107.92	108.03	107.56	108.18	107.8	108.8	109.09	105.68	109.55	107.06	107.99	106.28	107.47	105.26	107.56	108.66	106.95	108.46	108.23	109.04	109.29	109.62	107.39	109.15	107.52	107.83	107.21	109.07	107.57	107.65	108.06	106.94	107.28	109.1	107.12	108.06	108.38	106.74	106.86	108.67	109.45	108.04	106.86	106.97
98.45	99.774	100.64	98.39	101.86	98.605	99.615	98.088	99.883	97.802	100.25	99.667	98.183	99.472	99.679	98.706	98.523	97.906	98.743	97.443	96.693	97.944	97.763	97.427	99.602	96.671	98.023	98.635	98.695	99.656	97.923	98.415	98.439	98.718	96.646	100.79	99.439	99.814	98.663	99.149	99.243	99.021	98.251	98.343	99.306	97.822	98.606	99.159	99.195	98.956
106.59	106.55	108.72	106.71	109.23	107.35	109.28	105.99	109.34	107.89	109.49	107.79	109.26	106.37	111.67	107.7	109.73	108.71	106.93	107.83	108.49	108.92	108.01	108.8	107.89	108.04	107.87	108.75	107.86	107.21	108.42	109.83	107.67	107.79	106.01	107.07	106.1	108.03	107.01	108.62	105.58	107.66	108.2	107.18	106.94	108.09	107.09	107.14	109.8	109.3
97.93	99.593	99.692	97.798	98.005	98.725	98.454	98.409	100.4	97.079	98.039	97.299	98.47	96.677	97.491	99.756	100.03	100.84	96.934	97.966	97.215	99.635	100.29	98.936	98.317	99.809	100.48	98.863	98.521	100.22	97.783	96.268	97.668	98.167	98.843	98.203	96.285	98.058	97.027	95.791	97.565	98.516	96.84	96.725	99.295	99.179	98.578	98.518	97.716	98.329
108.27	108.58	106.92	106.43	107.41	108.03	109.77	107.46	107.87	108.28	107.5	106.73	106.52	109.54	108.39	107.68	111.06	107.96	109.38	107.06	106.48	107.45	110.11	107.4	107.85	109.44	106.78	107.81	107.79	107.3	109.18	109.76	107	107.83	108.23	108.19	108.04	106.67	109.12	109.26	106.92	110.9	109.43	107.66	110.31	109.06	107.05	107.92	107.77	108.49
98.967	98.406	98.659	98.956	98.694	96.706	99.539	97.498	97.574	97.503	98.227	100.16	99.796	98.045	100.4	100.48	97.459	98.015	100.41	97.699	99.748	96.541	97.864	98.587	99.075	98.831	100.02	100.36	98.186	96.987	97.822	98.467	99.707	98.574	100.78	98.026	100	97.646	98.462	101	96.894	100.61	100.37	98.706	100.4	100.25	99.974	97.912	98.017	100.48
102.64	99.125	101.74	98.865	100.36	99.618	100.92	98.269	101.25	98.773	101.51	102.29	103.2	100.46	98.094	100.96	100.61	98.109	100.74	97.552	100.99	100.55	100.62	101.68	100.38	102.84	101.4	101.3	101.87	99.949	100.92	99.988	100.12	100.1	102.28	98.793	99.992	100.86	101.14	103.31	101.17	100.31	100.53	100.86	101.03	99.784	100.81	102.44	99.599	100.12
109.04	110.9	110.75	109.62	110.1	110.49	109.35	109.05	111.24	111.62	110.38	109.91	109.12	111.04	110.14	110.75	110.04	111.14	109.19	110.71	108.78	110.19	112.6	109.99	110.24	109.55	109.43	111.98	110.63	109.61	110.62	111.55	111.43	111.6	109.89	110.5	110.25	110.31	111.13	110.76	108.81	111.4	110.43	111.44	111.53	109.82	110.82	111.87	110.37	111.05
97.873	101.39	99.438	98.015	96.194	98.115	99.545	99.498	98.055	98.827	100.01	99.57	99.571	99.15	98.501	100.15	97.25	96.845	99.668	98.819	98.64	99.469	99.57	99.548	98.355	100.78	100.42	99.641	98.681	97.466	100.2	97.881	99.159	101.84	98.131	98.077	97.823	95.478	96.649	97.85	100.28	100.16	97.596	99.91	97.741	97.752	99.443	99.532	98.782	97.543
107.82	104.81	108.73	105.4	104.09	104.86	106.75	105.72	105.2	106.88	105.15	108.06	104.86	106.31	105.71	106.94	107.46	106.69	106.32	106.89	105.9	105.95	107.1	106.65	103.75	105.43	104.45	103.44	103.32	105.01	106.19	105.94	107.02	106.35	105.18	104.13	105.23	105.21	105.15	107.55	103.61	106.29	105.86	104.75	104.57	105.64	108.5	107.04	105.65	104.98
99.646	98.521	97.97	99.139	99.1	98.51	97.791	96.923	98.344	97.949	96.857	97.56	99.545	96.572	98.103	100.15	98.07	98.801	98.41	96.616	99.629	99.442	96.982	98.368	95.777	98.741	100.7	99.665	99.307	97.914	99.872	97.866	99.076	100.29	97.933	100.4	100.06	98.84	98.882	100.37	97.309	98.301	96.57	99.664	97.971	99.373	100.25	97.181	99.196	98.823
101.25	99.18	100.43	98.323	100.96	100.51	99.841	100.92	102.61	98.071	101.7	99.518	100.36	99.075	101.29	101	100.79	100.32	102.75	100.15	99.994	100.79	99.912	102.38	101.35	99.475	101.93	99.172	99.107	100.28	102.07	101.48	101.28	102.49	101.83	100.74	102.6	99.773	100.47	101.94	102.05	101.21	102.44	100.06	100.95	99.702	102.37	100.4	100.46	98.663
109.08	106.14	108.33	108.99	109.1	106.15	105.5	108.01	108.32	108.62	108.69	108.47	107.68	109.11	109.3	108.77	109.77	109.2	109.27	108.99	108.19	109.3	108.21	109.72	108	108.16	106.21	110.93	109.47	108.85	109.73	109.19	104.5	108.75	107.83	108.44	107.37	108.84	109.96	108.53	107.38	106.49	107.51	110.54	106.5	109.65	108.47	106.65	108.69	107.42
105.26	105.81	104.35	107.46	106.98	106.46	108.41	106.17	105.79	108.76	105.52	107.1	104.46	107.09	104.6	105.22	107.49	109.82	104.85	107.46	107.96	105.53	108.67	108.62	107.85	105.65	105.08	105.99	106.64	107.94	107.97	106.3	106.17	106.07	105.99	109.7	108.32	106.65	106.05	106.19	105.98	103.99	106.04	105.33	106.31	106.91	106.26	107.39	105.31	105.42
110.03	107.35	108.41	109.09	108.19	108.23	106.05	110.86	108.15	108.54	107.48	108.12	109.49	109.79	108.66	110.01	108	106.67	109.35	105.78	109.44	109.08	108.88	107.79	107.37	108.39	108.37	108.24	107.84	107.6	109.37	109.24	109.56	106.87	106.88	106.77	109.37	107.39	107.92	109.34	108.39	110.11	109.49	108.57	108.73	108.92	110.02	106.47	108.98	109.28
106.7	105.78	105.96	106.07	105.66	106.23	102.76	106.49	106.22	107.41	106.62	104.46	108.41	107.26	107.67	107.71	103.08	105.58	108	104.09	106.82	107.59	104.98	105.93	105.84	105.82	107.32	108.2	105.58	107.52	107.06	105.17	105.39	105.31	104.62	107.63	107.67	107.4	106.5	107.18	103.23	108.05	103.78	107.88	106.09	105.29	106.83	104.01	105.53	107.17
103.63	105.64	106.81	105.33	104.34	105.23	106.41	104.28	109.21	103.27	106.45	107.8	105.69	102.91	105.3	105.67	106.47	109.14	107.91	106.89	105.88	105.67	105.52	105.96	107.15	105.59	104.46	107.07	109.2	106.54	105.3	104.55	105.97	106.66	105.19	103.93	103.85	105.3	105.15	104.34	105.07	102.92	105.41	107	104.15	105.73	106.25	104.01	108.31	105.02
106.83	109.7	107.97	108.33	106.55	109.04	107.31	107.47	107.66	108.38	107.27	105.85	108.08	107.7	105.39	106.73	107.8	107.84	107.79	106.36	108.11	106.89	109.62	108.93	107.64	108.04	107.37	109.03	106.72	108.96	107.65	108.48	105.45	107.76	107	107.3	108.86	107.04	108.34	108.42	107.98	109.85	107.14	109.5	107.42	105.53	107.15	104.63	108.84	108.6
108.04	106.69	106.28	107.05	105.23	107.33	107.65	106.88	104.91	108.3	105.45	106.32	104.71	107.31	103.73	107.56	108.81	107.45	109.14	107.27	104.75	105.36	105.84	105.65	107.56	106.74	105.73	107.31	105.99	107.27	104.93	104.89	104.87	105.61	105.29	108.94	106.85	106.04	107.05	104.64	105.55	107.13	107.81	105.07	104.63	103.62	107.16	104.26	105.01	108.06
109.05	107.37	107.32	106.87	105.85	106.61	106.59	106.13	104.35	106.02	105.76	105.78	106.52	107.65	107.86	105.43	106.85	107.66	106.61	106.58	105.79	105.42	106.93	106.54	107.21	104.62	106.85	107.39	107.8	106.91	106.07	108.44	107.37	108.87	105.4	106.73	106.77	105.78	106.83	107.38	109.37	106.69	106.32	106.65	107.02	102.97	107.95	107.49	104.33	105.17
108.24	110.11	109.72	107.72	107.41	107.08	108.09	105.7	108.3	108.92	107.9	106.42	107.36	109.37	106.79	108.58	108.63	108.16	108.47	108.5	112.34	108.19	106.9	108.57	107.73	107.74	107.42	106.86	107.82	109.92	109.03	108.32	107.72	108.01	106.7	110.52	109.9	107.22	105.96	108.27	108.53	107.67	110.15	106.9	110.43	107.8	107.84	108	110.91	108.62
105.97	107.24	105.94	107.44	106.98	107.62	106.81	104.59	105.79	107.75	106.07	105.73	108.36	105.19	107.19	107.86	107.72	104.58	105	107.05	105.63	106.4	104.99	104.68	105.52	105.37	106.66	104.98	106.59	104.51	105.08	106.96	106.18	107.83	105.48	106.84	106.36	107.12	106.91	107.67	104.29	105.93	105.14	107.91	105.65	105.49	106.77	107.29	108.1	106.8
104.27	106.15	105.86	104.96	106.63	105.37	104.13	106.54	106.6	106.63	106.14	107.41	107.36	103.35	103.49	105.25	105.85	105.16	106.61	107.79	105.23	107.39	104.9	106.39	103.8	105.65	103.73	103.26	103.86	104.96	104.73	104.92	105.38	108.08	105.12	105.03	106.49	105.76	106.58	106.31	106.98	103.91	104.63	105.43	105.89	104.71	106.04	104.37	106.91	107.42
107.27	105.45	108.23	106.18	107.41	106.07	105.64	106.43	106.92	107.52	106.24	105.55	106.81	105.86	104.24	106.31	107.28	104.38	105.36	104.92	105.26	104.5	107.21	107.72	105.27	107.58	107.84	107.28	107.67	104.8	107.52	106.8	104.56	107.9	106.39	106.15	107.44	105.54	106.76	106.72	108.58	106.97	106.94	107.38	107.51	107.53	106.5	107.96	106.51	105.02
108.61	108.22	108	109.59	109.33	110.92	108.96	109.28	106.94	108.66	109	109.01	109.03	108.54	108.92	109.51	105.51	109.16	110.01	108.52	107.82	108.25	108.52	108.19	109.19	108.56	108.38	107.47	109.25	109.18	108.08	108.74	108.44	107.34	111.38	110.03	109.62	109.58	107.7	110.99	110.42	108.7	108.65	109.52	109.84	108.57	107.62	106.65	109.37	109.72
103.86	108.34	107.05	106.96	107.38	106.27	104.66	107.26	105.67	107.1	107.07	105.69	105.88	109.02	107.62	105.41	106.62	107.94	104.09	105.94	106.98	105.58	107.49	105.64	105.74	108.13	105.57	105.29	106.16	107.47	107.43	106.48	104.56	106.33	104.41	105.35	106.6	105.01	107.18	107.66	106.25	105.25	103.55	108.39	106.42	106.78	105.15	107.42	106.13	107.56
106.56	107.47	108.28	108.37	106.85	108.35	108.72	106.7	106.56	108.79	105.23	110.22	106.89	108.23	109.98	109.68	108.19	108.4	108.25	107.75	106.53	109.04	109.04	107.41	105.89	107.6	106.33	107.37	107.63	106.98	107.79	108.02	106.67	107.11	107.1	106.84	105.77	108	108.38	107.45	107.63	108.77	109.04	106.37	108.8	108.52	106.8	107.27	108.29	108.17
107.75	111.01	108.16	108.65	107.22	108.41	109.38	108.24	108.36	107.41	109.34	108.77	108.91	107.79	106.38	108.59	106.95	106.02	108.48	108.86	108.89	107.23	109.96	107.54	108.69	107.59	109.04	109.51	109.01	108.44	110.69	110.51	107.66	110.27	107.32	108.77	107.57	109.92	110.42	109.23	111	109.05	106.51	108.25	107.64	106.59	108.24	108.11	109.32	109.29
105.95	105.32	105.16	105.25	105.6	104.93	105.92	105.41	104.71	104.51	108.21	106.36	105.47	103.52	104.75	104.43	106.14	104.93	107.41	106.9	106.95	105.51	105.47	106.06	107.3	105.95	104.99	104.33	105.63	104.34	105.88	105.47	104.3	104.5	103.61	103.81	105.92	105.86	106.01	105.55	106.22	106.37	106.71	104.96	104.08	104.78	106.22	104.86	104.17	105.16
104.12	105.29	104.31	105.64	106.16	105.05	105.26	105.5	105.57	105.58	104.98	107.57	104.69	105.4	105.16	105.69	105.17	107.2	105.47	106.39	104.83	107.08	102.51	105	105.55	105.54	105.6	106.56	106.1	105.05	106.1	105.15	106.39	104.47	104.73	103.56	106.37	106.25	104.35	106.31	104.96	105.8	107.47	105.96	105.29	106.38	106.49	103.38	107.15	106.35
100.04	99.38	98.872	100.89	99.927	101.16	100.79	98.201	101	100.04	100.01	100.33	99.756	100.99	100.37	98.887	100.28	101.61	99.991	100.73	98.276	100.53	102.22	101.55	99.155	102.54	100.91	100	99.662	101.54	102	102.21	98.969	101.42	100.66	99.597	98.226	99.981	100.66	100.78	101.21	100.53	100.97	99.303	101.18	102.03	100.69	101.55	101.01	100.26
106.87	104.18	105.17	106.82	105.3	107.16	107.78	104.19	108.76	105.73	106.38	105.84	106.42	107.25	105.71	105.78	107.38	104.52	106.82	106.14	105.9	107.47	106.49	106.07	105.73	107.39	105.71	110.15	105.85	104.83	106.29	106.26	106.05	106.65	105.71	107.96	105.7	105.19	110.52	106.23	105.05	106.2	104.67	106.13	106.64	106.86	108.2	104.83	105.23	105.33
106.46	107.1	105.73	107.52	106.99	105.66	105.98	108.2	107.79	106.15	106.25	107.98	104.19	106.96	105.02	105.64	105.06	103.62	107.19	106.4	106.84	106.07	105.16	106.26	106.58	107.57	104.68	104.82	106.08	105.45	108.38	107.85	105.64	105.83	104.94	106.21	109.24	106.19	105.78	105.04	105.51	107.89	106.07	106.85	106.2	105.69	106.16	107	107.43	105.77
107.15	107.02	108.71	108.79	107.27	108.89	107.51	107.52	107.38	109.65	105.68	108.37	107.58	105.64	109.03	106.37	105.78	107.13	108.1	107.85	109.37	108.91	108.87	108.44	105.72	108.7	108.9	108.41	109.24	109.81	107.96	106.35	107.09	108.82	106.48	110.95	107.21	107.17	108.38	107.76	108.21	109.19	106.57	107.88	107.79	108.65	107.48	107.86	108.95	111.25
103.95	104.87	104.26	106.38	104.39	105.62	105.6	103.86	105.54	105.65	106.76	106.85	104.53	101.54	106.78	107.56	107	103.83	106.36	105.14	106.01	105.89	105.04	104.72	106.17	104.74	106.29	107.79	104.08	104.79	106.31	105.14	107.04	106.16	104.18	105.22	106.03	104.36	106.78	106.57	106.41	105.37	104.05	107.12	105.32	107.16	104.3	105.13	107.62	106.39
98.861	98.817	102.23	99.438	101.86	101.34	99.087	101.96	101.49	99.656	100.07	99.005	100.96	101.81	100.46	97.928	99.791	100.14	101.15	99.159	99.722	101.55	102.19	101.39	100.55	99.426	101.09	100.33	98.867	101.51	101.79	100.15	100.6	98.937	101.34	98.779	98.685	98.499	99.907	101.05	99.186	101.14	100.77	99.123	99.787	100.35	99.311	101.23	100.36	100.52
97.034	96.081	97.674	98.418	97.567	99.406	96.855	98.74	98.694	98.591	99.061	96.791	99.12	96.468	95.787	98.838	98.223	98.027	99.775	100.08	98.38	99.729	98.247	98.521	99.091	100.5	98.547	97.274	98.263	97.85	99.053	99.143	98.904	100.11	98.32	99.479	98.888	98.333	99.419	99.059	98.287	97.148	98.31	96.177	97.741	98.205	97.267	98.027	99.599	97.116
109.13	108.43	104.57	108.9	107.91	107.26	108.21	107.12	108.88	107.02	108.02	108.21	107.55	107.25	106.3	107.71	107.35	106.6	106.17	109.5	107.24	104.97	107.5	106.66	109.69	107.45	108.51	107.66	107.02	109.22	105.54	108.67	109.09	108.63	107.55	108.81	107.47	109.18	107.68	106.49	106.55	106.73	105.84	106.88	107.75	104.22	106.97	109.08	108.32	106.91
100.2	101.65	100.59	101.05	101.55	101.89	101.28	100.83	100.3	99.75	99.528	99.851	100.53	103.62	99.538	102.58	103.43	99.232	98.974	101.21	101.65	99.292	100.54	100.01	101.04	101.95	100.41	101.16	100.9	100.08	100.22	100.32	99.858	101.32	101.95	100.31	100.11	99.716	99.377	101.36	99.534	100.36	101.75	101.8	101.34	99.86	100.8	102.6	100.94	100.22
108.44	108.85	108.94	106.25	108.61	106.28	108.61	108.26	108.57	106.94	109.96	106.28	108.24	107.54	108.85	109.18	108.87	109.73	110.2	107.69	108.01	110.97	109.9	109.84	108.69	108.81	110.52	108.74	111.14	108.15	108.46	107.81	107.13	108.2	109.16	109.26	108.11	107.82	109.26	108.14	109.45	109.53	108.19	108.9	107.03	108.41	105.98	109.03	108.3	107.71
105.51	105.72	105.94	104.89	104.12	106.36	105.32	106.71	104.75	105.67	105.93	106.88	104.63	106.66	103.86	104.68	105.8	106.92	105.8	103.6	106.67	105.14	104.7	105.26	104.22	106.82	105.7	106.04	104.96	105.94	105.55	107.66	104.38	103.41	107.06	104.47	106.83	106.36	106.49	105.97	106.27	106.43	105.85	106.45	103.85	103.22	106.3	103.62	108.12	106.05
101.29	103.58	101.56	101.71	99.576	100.97	101.13	99.984	100.8	102.24	99.892	98.241	101.6	101.5	100.22	101.32	102.4	99.494	100.96	100.34	102.11	101.81	98.257	98.771	102.92	102.48	101.43	100.49	99.231	101.18	100.54	102.2	101.15	101.54	99.86	101.29	101.42	97.228	101.92	102.39	102.65	103.03	101.17	99.609	102.68	100.69	100.5	98.148	98.917	100.19
109.35	105.72	109	106.89	110.05	107.35	109.05	109.51	108.88	108.75	106.49	105.89	109.52	111.06	107.96	109.55	109.06	108.99	107.99	108.75	107.8	109.1	104.51	107.11	107.25	107.69	107.62	108.4	109.17	107.54	108.65	107.9	108.14	108.61	109.24	107.09	107.73	109.56	106.44	107.76	108.06	108.96	107.74	106.99	108	108.12	107.52	110.03	108.46	110.66
104.23	107.46	102.99	104.57	104.87	105.99	107.98	105.99	108.67	103.38	104.98	106.48	105.81	104.93	107.25	106.19	105.26	106.59	104.86	107.71	105.49	105.4	104.15	105.9	104.36	104.99	105.73	106.86	106.36	107.32	106.39	106.12	104.51	103.87	106.91	105.77	106.02	105.09	105.38	105.82	107.2	108.26	109.42	106.04	106.98	105.05	103.72	107.84	107.09	104.11
99.91	100.42	101.66	100.7	100.28	101.35	100.6	100.04	100.65	100.51	100.68	101.33	102.62	100.79	102.4	100.67	99.534	102.56	100.48	100.9	100.69	98.302	100.04	101.21	99.505	101.77	101.83	100.84	99.846	100.49	101.37	100.69	99.93	99.971	100.96	101.53	102.12	102.55	99.892	101.15	100.85	100.26	100.55	100.98	102.52	99.803	103.1	100.03	99.206	100.77
98.46	99.089	98.893	96.765	97.048	97.985	100.36	99.909	98.729	98.897	97.411	97.75	98.016	99.219	97.206	99.717	98.789	101.1	98.41	99.063	97.908	99.654	98.882	99.477	97.161	100.13	98.857	98.688	98.379	97.536	100.72	99.371	100.16	100.43	100.22	98.134	99.985	98.956	98.205	96.827	98.448	99.637	101.48	98.413	101.29	98.324	97.206	99.537	98.596	98.355
105.09	105.76	105.44	104.49	105.82	102.35	105.68	106.62	104.46	105.13	104.37	106.25	106.36	107.48	105.24	106.8	106.34	107.51	106.35	105.7	106.22	104.43	106.15	104.93	106.02	104.54	105.24	104.25	106.91	106.07	107.23	105.14	107.54	104.58	105.86	105.8	108.32	106.5	104.41	103.37	105.11	104.55	104.2	104.83	106.04	107.09	106.77	105.79	105.79	105.94
107.88	106.61	105.08	104.56	108.68	105.31	106.97	105.6	106.83	106.67	104.22	108.67	107.53	106.08	105.48	104.14	103.39	106.63	105.23	104.1	104.46	105.31	104.7	106.12	105.4	105.21	107.24	104	106.1	103.4	105.95	109.03	105.11	104.9	106.29	106.64	104.44	104.57	106.6	105.67	106.13	103.34	106.33	106.6	105.93	106.28	105.95	107.4	106.8	104.99
106.33	109.01	105.76	108.21	107.64	105.39	104.03	106.65	104.9	106.94	106.41	103.82	107.16	105.58	106.82	107.57	107.07	105.03	105.36	105.99	104.24	108.81	106.46	106.48	105.04	107.19	108.24	104.88	106.64	105.98	106.91	107.12	106.88	106.06	106.05	106.4	108.09	107.18	106.89	108.05	106.17	106.61	106.72	106.82	107.04	107.23	106.42	105.75	105.95	106.24
98.622	101.26	100.91	101.15	101.12	100.37	101.26	100.52	101.62	100.95	100.68	98.907	98.245	100.81	100.98	100.21	99.257	100.55	101.41	99.257	99.437	98.447	100.98	101.02	100.5	98.482	99.372	101.15	98.291	100.04	99.444	99.727	100.74	101.01	99.012	98.937	99.207	102.4	98.704	100.59	99.619	100.5	100.73	98.168	100.29	100.52	100.2	98.261	98.803	100.86
102.44	106.87	105.99	105.21	106.12	106.43	103.88	105.2	105.09	106.24	108.13	107.69	103.73	106.04	105.01	104.16	104.89	107.64	105.13	105.4	105.81	105.7	107.24	106.34	106.61	104.38	106.96	105.35	104.67	106.27	104.71	104.64	104.57	106.14	103.91	104.91	105.5	107.12	108.8	106.65	105.86	106.68	106.38	104.4	105.23	106.1	105.49	105.17	105.72	104.6
100.15	97.235	97.295	98.51	98.77	97.878	97.921	99.125	96.426	99.333	96.746	97.908	98.635	96.997	98.654	96.974	96.688	96.568	100.11	98.348	98.419	97.682	98.774	95.534	98.079	97.308	97.493	98.85	96.168	98.71	97.562	99.355	97.969	98.337	97.863	99.403	98.945	97.674	99.47	98.047	97.983	100.38	96.829	95.755	98.64	98.37	98.835	98.267	98.116	95.791
105.28	107.83	107.1	104.71	105.85	106.98	108.79	105.32	106.63	106.75	107.16	107.01	107.64	103.87	109.92	107.32	104.15	106.32	108.67	106.46	107.07	106.51	106.69	105.41	104.45	105.18	106.11	106.55	105.9	104.98	105.96	105.7	104.73	106.93	107.13	105.21	105.42	105.1	106.87	105.69	107.07	107.19	107.77	107.49	105.36	105.71	106.05	108.02	106.79	104.74
106.86	108.09	108.45	109.22	110.29	106.65	108.65	109.62	110.46	108.24	107.21	108	109.3	106.52	108.96	108.15	109.93	109.37	106.56	106.87	108.03	107.35	108.88	108.09	108.44	107.1	108.09	106.81	106.88	111.81	109.53	107.52	108.82	107.68	107.92	107.25	108.23	108.86	107.26	106.46	107.78	108.97	105.33	110.57	107.18	106.31	108.22	108.22	107.15	108.53
105.88	107.23	106.64	107.54	106.6	107.81	106.61	108.38	107.52	106.13	107.37	107.58	106.75	106.47	107.41	106.1	106.43	105.72	105.87	107.34	107.43	106.61	103.86	106.26	107.38	107.68	104.73	106.64	107.1	106.71	106.99	106.74	106.07	107.69	106.72	106.38	107.48	105.95	107.49	107.11	108.4	104.56	105.97	106.12	105.81	105.39	106.78	107.07	107.06	104.18
106.27	105.98	107.68	106	104.85	105.36	106.24	108.72	108.72	106.21	105.64	106.86	105.14	107.63	105.48	108.12	106.21	106.86	107.01	106.15	105.52	105.75	108.25	108.18	106.26	106.74	108.17	109.11	105.25	105.18	107.95	103.9	105.85	106.99	108.28	107.52	107.08	105.5	105.88	107.65	106.47	106.55	107.09	107.31	104.34	105.28	105.81	107.48	105.66	106.18
109.92	106.43	109.22	108.79	109.35	111.52	108.94	107.84	109.67	109.3	108.81	108.17	105.22	107.72	109.88	109.23	110.07	108.42	109.18	108.73	108.24	107.04	108.78	107.81	108.11	108.06	110.46	107.83	107.8	106.14	107.4	106.52	109.73	107.82	109.96	108.53	108.46	107.7	108	109.08	110.92	106.37	108.87	108.03	107.82	107.72	109.53	109.66	107.47	104.6
106.06	108.02	108.35	105.09	108.09	105.14	105.12	104.7	105.24	106.46	105.91	106.28	106.28	106.32	107.07	107.83	107.08	107.22	105.47	105.35	107.46	107.35	107.14	106.75	107.03	107.39	107.05	107.08	107.05	105.82	107.32	105.43	107.34	107.5	107.68	106.26	108.07	105.84	108.27	108.08	105.65	105.14	107.14	106.26	106.42	105.98	105.41	106.07	105.02	106.85
99.902	102.98	99.458	101.8	103.11	99.9	100.94	100.6	100.22	100.34	99.896	100.18	101.65	100.96	99.34	99.685	99.54	99.522	100.83	99.583	98.853	99.709	101.42	100.87	98.444	100.41	98.654	99.634	99.865	102.15	100.81	101.85	101.36	101.34	100.03	100.91	99.143	100.78	99.608	100.4	98.678	99.586	99.106	100.69	100.46	98.973	99.883	101.06	98.007	100.07
105.7	105.12	105.97	104.31	104.1	105.71	104.82	106.95	104.59	105.68	106.49	105.77	106.03	107.37	106.5	106.62	104.09	105.14	107.22	106.47	105.71	106.49	106.47	107.21	103.93	106.21	107.26	106.46	105.8	106.62	105.73	106.79	107.01	105.43	105.32	105.8	104.85	106.03	105.04	105.39	103.95	108.98	105.44	106.05	106.19	106.02	104.64	105.91	105.55	107.69
105.48	108.37	110.93	108.43	107.88	108.85	109.18	107.64	109.09	107.65	110	109.05	108.14	109.79	106.92	108.76	107.42	106.89	108.26	106.27	108.35	109.49	107.55	107.9	107.53	107.46	106.35	104.62	106.95	106.76	106.82	108.84	108.81	107.16	108.39	106.97	106.38	108.92	106.31	106.92	107.25	109.62	105.48	108.92	109.51	108.82	106.14	106.95	106.12	107.68
106.93	105.37	104.53	106.27	105.84	105.82	105.02	105.97	105.46	107.44	106.74	103.43	103.77	105.34	105.47	105.02	106.38	104.27	106.19	105.72	105.06	103.76	106.11	103.66	104.17	105.48	107.5	104.46	107.37	104.76	105.51	106.51	106.97	105.06	107.67	106.73	106.62	107.3	104.33	106.37	105.67	104.44	107.35	104.98	105.39	106.14	104.65	104.36	103.34	105.39
104.91	106.17	104.63	108.13	104.29	105.8	105.57	106.52	105.38	106.36	106.32	103.97	107.93	104.37	104.66	104.04	105.46	106.25	105.81	105	106.07	103.74	105.7	105.58	106.91	105.48	104.58	106.11	104.69	103.16	104.6	105.17	105.71	103.81	105.69	105.17	106.22	105.43	105.87	107.12	104.25	106.29	104.82	103.18	106.02	105.98	105.4	102.71	106.7	105.31
98.525	99.163	100.6	101.08	100.92	99.467	99.568	103.83	100.88	98.632	100.97	101.86	98.55	102.63	101.11	101.03	101.29	99.75	100.91	101.35	101.31	103.31	103.24	102.45	102.02	100.17	100.9	99.528	100.11	97.779	100.32	99.353	100.26	100.24	99.997	100.21	99.587	100.42	100.06	100.66	102.49	101.43	100.97	101.62	101.47	101.83	100.65	101.48	100.24	99.809
97.403	97.966	95.88	97.969	95.683	98.532	96.554	97.447	97.8	97.665	97.87	98.302	97.443	98.495	97.24	97.209	97.892	98.853	99.392	97.811	99.852	97.142	97.074	98.421	97.851	97.853	97.901	98.693	98.605	96.925	94.844	95.594	98.778	98.839	99.621	98.686	98.072	97.89	98.827	98.329	102.02	98.52	97.206	97.171	96.169	95.7	99	97.443	98.653	98.127
106.45	105.05	104.93	106.63	108.22	106.14	105.66	106.73	105.84	105.31	108.16	104.53	105.09	108.71	106.32	106.24	106.64	105.45	106.76	108.66	106.37	105.58	104.53	105.75	106.07	106.24	105.96	104.91	107.7	105.96	105.02	106.18	105.38	105.95	104.95	107.21	106.06	104.65	107.6	106.05	106	105.87	106.42	105.4	104.31	106.04	105.56	108.07	108.23	106.56
102	101.2	100.97	100.51	98.434	100.3	100.58	99.721	101.28	100.91	103.57	101.99	100.65	98.989	100.51	101.79	99.142	98.232	100.32	101.89	101.29	100.8	100.8	100.3	99.448	99.607	98.464	100.71	101.67	102.19	100.19	99.509	100.53	100.98	101.69	101.11	102.94	100.34	98.286	99.996	100.68	99.726	101.35	98.737	99.593	101.97	101.37	97.778	97.992	100.13
107.81	104.85	105.81	106.33	105.32	106.03	105.34	107.6	106.93	104.62	107.04	107.61	106.2	107.56	107.54	105.15	107.07	108.48	104.88	107.73	106.18	105.28	106.39	108.21	105.76	104.97	105.52	105.71	105.07	105.02	106.09	106.97	105.93	105.8	105.17	105.84	106.63	104.56	106.42	105.65	106.31	108.31	106.28	106.65	104.21	105	106.67	106.47	106.19	104.99
103.47	105.44	108.17	107.19	105.72	106.52	103.54	105.27	104.49	106.53	104.94	103.95	105.85	107.26	106.45	106.71	105.92	103.36	103.14	105.6	104.1	103.99	105.6	106.31	106.23	103.94	106.89	105.3	105.82	105.91	105.38	105.23	106.29	106.5	106.77	104.68	106.85	103.81	107.11	107.11	105.27	105.38	107.09	104.11	105.27	103.82	105.55	104.99	106.13	107.54
97.125	97.652	97.992	97.478	98.23	98.49	100.45	99.208	100.81	98.602	99.444	99.517	97.63	98.258	98.733	98.582	98.41	99.142	100.56	99.228	98.339	98.69	99.06	97.517	99.408	97.509	98.018	97.181	98.359	98.341	99.749	99.332	99.452	99.547	98.98	99.519	100.45	100.2	97.791	99.78	99.159	100.45	97.988	100.23	98.598	99.609	99.174	101.62	98.431	99.472
105.12	103.76	105.58	105.72	103.99	102.46	105.42	104.81	108.22	105.47	106.99	105.03	104.95	104.65	105.54	104.72	104.59	105.87	104.27	105.31	105.18	104.31	105.57	106.12	105.42	107.14	105.62	105.85	104.04	107.52	106.29	105.46	104.97	107.48	104.83	107	105.85	103.75	105.76	105.36	105.71	107.07	105.87	105.02	106.93	107.09	106.75	107.22	105.54	107.28
97.771	95.28	95.056	98.472	99.366	98.904	96.986	97.865	96.01	98.853	97.044	99.568	98.118	98.9	96.942	98.083	99.768	98.752	97.892	99.574	97.486	95.595	98.871	96.501	97.433	100.06	97.609	97.937	98.233	97.783	98.796	98.813	97.638	98.098	96.427	97.852	100.39	99.324	97.093	98.472	99.533	96.239	99.164	98.121	97.754	96.922	96.952	96.256	99.526	98.509
104.81	102.88	100.46	102.5	103.38	102.6	102.38	102.3	103.1	104.61	104.11	101.52	103.36	103.13	103.23	101.36	104.46	104.71	103.49	104.82	100.98	102.73	103.91	103.11	102.29	106.23	103.14	104.02	104.22	104.05	101.92	105.21	103.1	101.96	102.33	102.69	104.06	99.828	100.62	104.18	104.81	102.49	105.66	102.9	103.78	103.28	102.56	102.79	104.71	102.83
105.68	107.2	107.63	107.21	106.87	107.46	105.32	107.26	106.68	108.32	106.71	105.87	107.37	105.59	104.88	106.22	106.12	104.02	105.23	104.95	106.15	107.47	104.58	108.44	107.82	105.12	104.75	105.75	107.38	104.97	106.2	107.59	105.49	107.48	108.06	104.97	105.99	105.58	105.37	108.26	106.56	106.68	106.91	106.51	107.12	106.14	107.44	105.7	107.78	107.71
105.96	103.84	104.69	105.26	104.12	103.5	104.69	105.52	108.34	104.77	106.59	104.2	106.13	106.03	105.03	107.46	104.03	104.86	105.15	103.95	105.59	105.65	104.95	104.93	103.89	107.3	104.74	106.34	106.64	106.17	106.24	105.44	105.9	103.04	106.39	105.71	104.62	106.56	105.01	102.59	107.15	104.24	108.4	103.7	104.91	106.71	104.52	104.73	104.32	105.4
110.94	107.82	108.01	107	107.7	107.66	107.03	108.34	108.47	108.86	111.1	108.52	106.14	107.97	109.67	109.43	108.69	107.34	108.38	107.65	105.81	108.03	108.38	107.45	107.52	107.21	108.62	107.57	106.89	109.39	108.54	110.77	109.08	107.8	106.29	110.03	107.3	108.06	107.92	108.28	108.31	107.94	107.71	107.15	107.19	108.04	107.93	106.99	108.12	107.98
106.06	107.13	105.79	107.97	106.59	107.11	107.34	107.93	107.13	107.3	106.11	107.59	106.48	105.84	108.48	108.99	106.92	106.46	106.86	107.69	107.31	108.91	108.04	108.88	105.54	105.95	104.93	107.76	105.29	106.82	107.42	108.49	105.97	107.39	104.83	105.32	107.56	106.74	108.01	107.02	107.98	108.19	106.56	105.58	106.49	107.01	106.21	106.51	106.53	107.74
107.44	106.67	106.56	105.84	108.76	106.66	107.21	107.67	105.15	107.49	105.74	108.68	107.09	106.88	106.4	108.19	107.49	106.74	107.25	105.23	106.94	106.27	106.19	104.5	108.31	107.03	108.13	106.84	106.46	105.92	106.87	104.14	106.94	106.24	105.69	106.16	104.03	105.33	107.8	106.18	105.97	106.52	109.08	107.53	107.12	107.71	107.9	108.46	106.47	107.48
111.2	112.44	109.21	109.07	110.15	109.73	110.38	110.59	108.28	109.85	111.36	110.79	109.83	110.81	111.24	110.96	108.74	110.24	110.1	109.99	110.62	109.82	110.59	109.33	110.77	109.55	111.48	110.07	111.25	111.35	111.72	112.21	109.11	109.45	111.53	111.58	109.19	110.93	109.79	111.42	111.67	111.54	111.76	108.3	110.4	110.86	110.25	110.55	109.06	112.65
108.82	110.53	109.51	107.93	107.71	109.72	106.32	108.14	109.88	111.56	106.93	109.28	107.64	108.95	106.95	108.76	107.77	109.53	107.68	107.64	107.37	108.85	109	108.87	110.32	107.93	108.29	109.42	105.61	108.79	108.48	109.79	108.69	109.98	111.02	106.96	109.18	108.55	108.45	109.9	107.64	108.92	109.07	109.17	108.3	109.69	108.74	109.72	110.02	107.8
98.494	98.538	98.968	99.805	98.026	96.333	96.359	98.679	98.102	100.61	98.394	98.717	98.796	98.545	95.687	98.404	99.873	99.476	97.066	100.53	97.407	97.442	97.897	98.067	99.595	98.464	98.822	97.644	97.79	98.775	98.824	99.202	98.012	99.334	97.915	98.291	96.961	98.134	96.862	100.24	95.902	97.603	100.41	98.882	97.365	96.481	97.368	99.738	99.295	98.726
103.59	106.1	107.84	105.5	105.69	106.24	105.61	108.57	104.39	107.28	106.72	105.46	105.01	105.6	108.37	108.11	104.75	109.47	105.74	104.55	107.38	107.32	107.07	107.89	106.23	105.69	105.61	105.52	107.79	106.21	106.55	106.06	105.7	106.75	107.76	106.41	105.83	107.63	107.19	107.13	107.43	105.29	104.93	104.19	105.96	107.04	107.78	105.47	106.47	108.64
101.45	99.066	101.39	98.544	100.17	99.641	100.46	100.26	100.4	99.83	101.74	101.7	97.525	100.26	100.95	98.793	101.55	102.24	101.56	100.64	99.811	99.835	100.81	100.23	101.37	99.322	99.619	101.27	103.07	101.05	100.13	100.29	103.51	100.71	98.816	100.29	100.99	100.94	99.194	102.46	102.32	99.114	101.78	98.893	100.22	100.87	101.22	101.13	100.9	101.64
107.35	107.03	106.12	105.89	109.16	105.93	106.4	106.98	106.53	106.19	106.49	108.61	107.47	107.93	107.17	106.4	104.36	109.45	105.94	105.7	107.32	106.96	105.81	103.99	108.03	106.95	107.85	107.61	106.25	105.55	106.79	106.93	104.97	104.54	105.04	106.42	105.72	106.3	106.09	107.81	106.53	106.15	107.46	106.16	107.07	106.8	104.82	107.68	106.15	105.02
105.27	103.79	104.3	106.24	106.1	107.36	104.66	106.23	106.49	103.75	105.47	103.94	104.12	105.2	103.78	104.82	105.29	103.27	104.98	105.94	106.91	104.46	106.22	104.47	106.6	105	106.03	107.83	106.16	104.54	105.97	104.38	106.52	107.12	105.91	106.21	106.38	106.95	105.36	105.08	106.92	105.56	104.83	104.93	105.68	107.18	106.27	106.34	106.43	107.71
107.71	105.7	108.71	106.11	105.87	107.27	109.29	109.32	107.22	108.82	106.91	108.65	108.36	107.24	107.88	110.13	109.88	107.23	107.69	107.61	106.8	108.17	108.45	107.68	108.18	108.19	106.83	107.46	108.85	109.95	106.55	106.84	105.51	107.33	109.16	108.8	108.09	108.87	108.95	109.71	106.32	108.87	109.31	107.29	106.94	108.11	107.66	107.87	106.74	104.87
109.09	109.56	112.84	111.03	110.73	108.82	111.26	109.17	109.39	110.7	111.7	110.23	109.83	109.63	108.5	112.56	112.94	109.56	110.18	112.06	110.56	108.67	108.81	108.72	111.52	111.94	109.8	112.19	108.5	108.87	109.84	110.7	108.59	110.63	108.96	110.99	110.58	111.12	111.61	110.61	111.93	109.86	109.4	111.66	108.91	111.78	110.81	110.95	109.64	111.86
107.49	106.08	106.88	103.82	106.94	105.56	104.31	107.94	103.72	103.87	104.23	104.27	108.61	107.51	104.33	105.82	105.24	105.32	105.38	106.37	105.6	107.39	105.27	104.97	105.02	105.12	106.35	106.32	106.65	106.7	106.54	106.38	106.01	106.57	105.82	106.33	104.76	104.68	105.04	107.43	106.11	106.7	105.44	106.43	107.39	104.67	105.79	106.34	106.23	103.92
106.14	104.16	104.47	104.91	107.18	106.63	105.41	103.24	105.7	105.68	104.06	104.07	105.89	104.85	105.66	105.48	108.07	105.93	105.39	105.72	105.45	104.41	106.26	105.13	103.97	106.86	105.36	106.44	105.97	104.46	105.59	105.82	106.8	105.78	105.22	106.56	104	105.68	106.36	106	105.6	106.61	105.33	105.38	106.06	106.66	107	105.22	106	106.14
105.3	105.09	107.66	106.65	105.68	106.29	104.97	105.2	105.86	105.98	105.24	105.43	107	103.33	105.15	106.02	106.33	107.13	105.81	105.38	106.5	103.21	104.96	105.18	105.76	103.45	105.8	103.71	104.61	106.17	105.56	105.44	104.58	107.69	106.09	104.52	103.86	106.44	103.78	104.41	104.29	104.27	106.48	104.94	103.11	106.44	105.71	102.86	107.02	107.16
96.475	98.365	96.195	98.727	100.11	97.599	98.325	99.203	99.617	97.669	97.911	97.212	96.049	99.467	99.621	96.123	97.126	99.182	96.759	99.776	97.01	97.563	99.797	98.881	98.084	96.804	98.222	98.269	95.621	97.765	100.3	97.523	96.945	99.957	98.29	98.778	97.994	99.241	97.737	97.972	97.725	101	95.795	97.719	96.67	96.739	97.755	95.423	97.007	98.622
107.1	107.06	105.57	104.93	105.22	103.37	106.06	104	106.32	104.67	104.34	105.07	104.87	105.99	106.46	106.04	103.94	105.7	105.83	107.49	106.05	104.13	106.34	104.02	104.98	106	104.79	105.42	107.86	105.83	105.29	106.71	106.77	105.72	104.84	106.11	105.91	105.13	107.49	105.86	104.32	104.61	104.96	106.51	105.85	106.59	107.16	106.31	105.16	104.8
104.35	106.97	105.46	106.71	107.17	104.44	106.88	103.77	106.67	104.39	107.63	105.11	105.68	106.82	105.53	103.39	105.3	104.02	105.62	103.55	104.95	104.63	102.98	105.05	104.56	107.17	105.71	104.16	107.6	107.7	103.82	108.05	105.56	106.49	106.03	106.23	109.54	104.88	108.66	107.77	105.42	106.06	109.4	108.53	107.44	106.48	105.97	104.88	105.22	105.81
107.41	108.34	107.85	105.42	107.85	110.03	109.56	107.93	106.25	107.89	104.93	109.37	105.31	110.12	106.41	108.12	105.88	106.69	108.16	108.46	107.65	110.2	106.65	108.61	109.22	107.63	106.89	107.9	107.72	107.67	109.3	108.4	108.48	107.26	108.24	109.35	107.97	108.17	105.8	105.26	107.75	107.8	109.44	105.96	107.3	106.14	108.27	106.97	109.68	106.49
108.89	106.79	110.81	106.79	108.77	107.37	108.28	107.92	105.19	108.21	108.8	107.6	108.18	108.42	108.51	109.11	107.05	109.59	106.86	106.52	106.79	108.35	107.36	107.86	107.7	109.02	108.49	109.19	108.9	108.51	110.62	108.08	106.97	108.83	109.2	106.77	107.67	108.24	105.81	109.9	108.22	108.51	109.69	109.08	109.16	109.72	108.86	109.44	109.96	111.18
103.59	105.91	105.95	108.36	105.52	104.92	106.31	106.84	108.15	104.77	107.31	106.53	105.24	106.21	103.86	104.63	105.84	105.43	105.52	105.12	105.05	106.67	105.63	106.38	105.55	107.43	105.25	107.55	102.49	103.78	105	105.66	104.26	105.22	102.93	106.79	105.44	106.09	108.05	107.22	106.22	105.18	104.38	103.94	107.52	105.03	106.83	104.68	106.3	104.17
104.98	105.32	105.8	106.93	104.65	103.13	105.15	106.18	105.69	105.96	102.97	106.61	103.89	106.49	103.55	105.04	105.67	105.55	102.17	105.26	106.94	105.08	106.77	106.95	108.18	106.61	106.85	107.59	107.16	106.93	103.71	106.97	105.31	107.17	105.74	105.52	105.78	103.59	104.44	103.75	102.73	106.08	104.97	103.74	106.14	104.89	107.7	105.98	105.53	104.65
104.32	106.28	105.91	106.18	105.5	107.26	106.51	107.24	106.25	106.83	107.09	106.01	106.48	106.38	106.13	104.22	104.96	104.23	108.01	108.14	105.3	107.59	103.73	107.04	106.51	107.46	105.58	106.74	105.12	108.35	106.26	107.05	106.54	105.72	106.3	107.09	107.79	108.03	106.83	105.59	104.44	105.69	107.21	102.97	106.09	107.17	106.36	106.16	107.19	106.34
104.71	106.82	105.23	108.06	104.76	105.92	104.59	104.31	105.25	105.37	106.31	106.12	105.99	105.8	104.39	104.83	105.63	105.64	104.34	105.77	103.71	106.39	105.47	106.4	105.49	104.73	107.25	104.63	105.83	106.41	103.45	105.64	105.37	106.2	105.97	106.22	104.09	106.05	105.35	105.9	104.8	106.15	107.19	106.14	105.28	107.57	106.43	104.76	104.52	105.94
108.37	107.12	108.59	109.2	106.89	106.2	108.33	106.99	110.64	109.71	110.44	108.66	108.31	109.35	108.35	106.96	109.18	107.91	110.87	108.33	108.99	108.39	107.96	108.37	109.76	109.73	107.18	107.95	107.56	108.3	108.16	108.51	107.96	107.27	106.06	108.37	108.55	108.28	109.36	107.22	108.75	106.09	108.9	107.86	108.33	108.59	109.55	110.26	108.85	109.45
109.23	110.73	112.53	111.04	110.79	110.44	111.66	109.46	109.67	109.44	111.12	110.08	110.86	110.41	107.49	110.73	108.93	106.87	110.24	110.76	107.85	110.07	110.82	110.21	110.65	111.24	110.05	109.86	111.12	110.58	110.89	109.03	109.04	111.4	107.29	111.21	110.67	109.36	109.05	110.45	111.49	110.91	111.45	111.53	112.55	110.18	107.74	109.68	109.82	110.27
104.69	105.45	105.55	107.41	104.87	104.85	104.12	103.28	105.82	106.35	107	105.94	105.45	105.87	105.31	105.47	107.51	103.09	104.89	104.12	104.72	107.82	105.48	105.21	106.24	106.33	104.54	105.59	103.99	104.19	106.66	105.37	104.54	105.85	106.06	105.17	105.39	106.35	106.21	106.31	104.03	105.68	105	106.44	104.66	107.16	103.92	107.08	106.31	106.47
99.352	102.35	101.78	100.18	101.45	101.72	100.82	99.081	101.98	101.34	100.28	100.74	99.114	100.59	100.13	100.72	100.59	102.32	99.394	100	100.41	100.96	100.34	102.22	100.86	101.72	100.45	102.02	102.41	100.75	99.891	102.63	101.01	100.69	102.55	102.59	100.36	99.401	100.61	101.07	100.94	101.52	100.89	102.59	101.02	102.31	101.67	100.27	102.32	100.86
96.358	94.991	97.735	99.257	97.563	99.593	96.569	97.156	98.22	95.445	97.745	99.095	99.509	94.872	97.769	97.861	99.592	97.244	96.818	97.927	96.893	98.494	97.709	97.585	97.418	100.46	98.046	97.423	97.011	98.873	98.767	97.173	95.843	97.583	98.452	96.665	95.96	98.239	97.888	96.378	97.867	96.273	97.44	95.888	99.417	97.357	97.765	98.904	98.28	97.25
106.41	110.7	108.54	109.02	110.03	107.63	108.94	107.77	107.42	107.87	110.64	109.8	108.06	107.58	107.72	111.44	107.38	109.18	107.65	108.37	110.64	108.3	105.53	108.51	109.63	109.34	108.95	107.86	107.76	109.5	108.69	107	109.64	109.12	108.45	108.76	105.98	109.57	108.21	110.66	108.49	107.53	109.13	106.85	109.99	108.93	108.08	107.96	108.83	108.01
97.439	98.601	96.795	97.537	98.356	97.316	98.848	98.948	96.446	99.652	97.017	98.609	95.77	98.087	101.03	96.001	100.18	97.254	98.876	99.297	97.503	98.659	97.534	97.165	100.82	100.32	99.172	97.21	97.085	97.298	97.012	98.971	95.385	98.907	99.522	98.894	99.479	99.048	97.874	99.226	98.525	98.764	98.934	98.922	98.232	99.062	96.699	100.09	96.607	98.297
105.31	104.67	104.39	106.23	106.13	107.28	104.63	105.57	106.86	104.87	107.87	106.38	106.24	105.46	105.22	105.62	105.39	104.9	107.09	105.62	104.11	104.79	104.67	105.86	105.97	104.8	104.71	105.34	105.99	104.86	104.57	104.62	104.9	106.04	106.36	105.52	106.92	104.84	107.12	104.26	105.19	105.81	105.33	108.07	108.96	105.09	106.64	105.18	105.71	108.29
109.7	106.37	105.59	109.14	107.69	108.91	106.35	107.1	108.89	107.38	108.52	106.86	106.9	106.56	108	107.4	105.86	107	109.01	109.46	106.68	108.81	108.06	108.67	107.89	107.12	107.18	109.27	107.42	106.91	106.44	106.26	107	108.26	105.34	109	107.91	107.67	106.96	110.42	106.54	108.57	107.04	108.87	107.81	106.98	110.09	110.4	109.8	108.07
102.01	102.95	105.43	100.79	103.15	103.37	102.83	103.07	104.34	100.43	101.9	101.87	103.13	103.69	106.66	101.88	101.57	102.63	101.95	101.63	103.77	106.36	101.45	104.3	103.49	102.79	103	102.28	102.81	102.76	102.64	103.59	102.98	103.91	100.41	102.65	100.57	102.12	99.821	101.29	101.66	105.16	102	104.95	103.78	101.7	101.7	104.41	101.61	103.09
102.25	100.52	101.47	99.178	99.197	102.13	100.31	100.55	99.663	100.98	101.75	100.94	99.687	99.971	99.112	100.95	100.87	100.86	101.11	100.66	100.02	101.7	100.66	99.785	98.564	98.964	102.78	101.1	98.646	99.455	101.21	103.18	99.231	100.85	102.47	99.123	100.21	98.184	101.81	99.76	99.433	102.58	97.371	102.02	101.35	100.75	100.35	100.09	102.43	101.71
107.62	107.66	107.62	105.87	106.43	106.27	107.07	108.29	108.23	106.91	108.98	106.93	107.9	107.21	106.48	107.9	108.62	105.49	106.32	108.76	105.79	106.79	107.62	107.58	106.54	107.92	110.63	105.67	108.37	109.54	107.45	106.18	107.94	109.42	105.23	107.17	106.47	107.55	105.82	107.29	105.29	109.61	107.44	106.87	107.79	107.9	107.68	108.88	107.26	108.6
105.14	106.4	105.23	105.02	105.19	106.97	106.11	105.83	108.27	107.07	104.78	105.84	107.87	103.79	103.71	103.95	103.82	104.98	103.83	106.03	105.28	104.94	105.25	103.78	106.1	105.18	106.06	105.4	104.2	107.15	104.82	107.03	103.87	104.98	104.9	107.48	102.77	105.65	103.92	107.76	104.8	105.75	106.13	104.88	103.67	107.17	105.98	104.89	107.71	104.77
106.78	106.18	104.74	104.97	106.31	106.73	105.65	105.14	105.4	105.66	108.42	105.51	105.61	106.5	105.23	103.96	108.37	105.8	106.02	107.24	106.92	105.02	105.95	103.76	105.2	107.34	103.52	105.89	104.58	106.28	106.39	105.16	105.97	106.19	104.63	104.16	105.52	105.74	108.17	103.77	106.87	105.65	105.91	102.52	106.99	105.28	106.49	106.68	105.68	104.99
108.44	107.3	108.28	105.97	110.11	107.91	108.88	108.06	108.57	107.2	110.29	108.56	107.87	110.42	108.11	109.35	109.83	109.14	108.04	108.89	106.97	109.7	108.44	110.18	106.95	109.44	107.78	111.55	108.94	107.37	108.47	109.06	108.76	107.72	109.07	108.47	106.88	108.56	108.03	109.48	110.09	106.51	108.84	108.79	108.77	110.42	106.94	109.76	107.34	107.51
105.85	106.63	106.37	108.34	105.01	108.71	106.32	108.16	107.26	104.86	108.66	106.78	105.58	107.59	107.29	105.88	105.7	107.1	108.72	107.48	106.14	107.02	107.73	105.55	105.33	104.42	107.98	107.53	106.59	105.02	107.1	106.93	107.52	106.6	106.17	107.24	108.55	106.64	105.87	103.76	106.58	106.1	104.42	106.32	105.59	105.47	107.61	106.02	105.77	108.17
102.86	100.9	103.24	104.18	103.32	104.94	103.79	104.2	102.85	102.84	101.11	102.56	103.05	102.92	103.23	102.09	99.606	103.76	100.75	103.3	102.61	104.19	102.17	102.56	103.56	102.04	102.32	103.19	102.78	100.62	104.8	102.69	104.26	103.12	103.77	101.56	103.48	105.05	101.72	102.48	103.36	101.57	102.37	104.12	102.14	106.2	102.74	101.48	103.99	102.77
106	105.94	105.65	108.06	106.44	105.04	108.11	102.85	106.38	106.08	105.59	105.83	105.11	105.95	106.33	104.73	103.77	104.45	104.32	106.72	105.39	106.02	107.17	106.84	105.34	106.95	105.03	106.29	106	105.83	104.37	107.54	106.64	105.35	106.87	103.11	104.87	106.56	104.54	105.15	105.02	108.54	104.93	105.94	105.9	105.26	107.37	106.98	103.4	105.32
107.35	109.43	107.31	107.81	108.37	108.52	107.5	108.28	108.24	107.34	110.25	109.11	107.85	108.72	107.67	108.81	106.53	108.58	107.71	108.26	109.44	106.61	109.04	109.41	108.19	109.43	109.67	108.91	108.55	107.93	107.51	106.5	108.32	108.2	108.88	108.43	110.3	107.89	108.42	108.99	106.81	108.98	106.77	107.31	110.79	107.8	106.28	108.75	108.84	106.87
97.79	98.6	97.988	96.672	96.741	97.434	97.411	98.257	97.888	97.898	96.704	97.716	98.18	97.709	96.945	99.063	97.088	97.909	97.375	97.406	97.722	98.045	96.139	98.042	98.306	98.167	96.77	96.775	100.08	100.43	96.352	95.541	99.047	97.15	98.906	99.959	98.674	99.83	98.647	99.073	97.997	97.621	100.7	97.941	98.137	99.141	98.319	98.544	99.107	98.568
106.66	107.71	107.53	107.99	107.86	108.55	107.27	110.7	106.86	107.98	106.55	107.5	106.47	108.32	107.97	106.9	107.78	105.57	105.43	108.8	106.34	109.62	107.73	107.1	107.09	108.64	106.74	109.42	107.49	107.34	107.59	109.7	108	108.25	108.69	107.88	108.46	108.44	108.39	109.25	107.03	106.97	110.33	108.23	107.09	108.67	106.23	104.4	111.4	106.95
99.106	99.056	99.28	98.811	98.623	96.513	96.151	97.452	98.409	98.397	98.349	98.819	97.07	98.817	100.15	97.838	95.685	97.397	99.935	98.433	97.336	98.098	96.836	97.455	95.891	97.145	99.419	97.679	96.829	96.932	98.08	97.717	98.982	98.586	96.615	96.516	97.438	99.577	97.244	97.855	97.59	99.071	98.317	96.558	96.723	97.793	100.17	98.135	96.485	99.909
109.49	107.73	108.86	109.21	110.65	106.82	109.37	107.4	109.39	108.77	109.47	108.36	110.74	110.98	109.15	108.07	108.59	108.39	108.98	108.56	107.49	108.39	107.83	106.22	107.47	108.22	106.68	108.59	108.07	111.1	108.13	108.68	109.19	108.88	109.12	108.59	108.84	109.94	109.09	109.44	108.12	110.54	109.87	107.03	110.88	109.52	110.08	108.67	109.28	107.47
108.7	110.1	109.3	108.31	107.59	107.5	107.88	108.05	108.05	108.66	106.45	108.41	106.9	106.74	105.37	109.48	108.91	107.87	108.41	108.7	107.39	109.04	106.6	109.35	109.52	106.61	107.95	109.45	108.04	110.09	108.03	108.43	108.21	109.1	106.27	108.3	107.75	106.01	107.28	106.56	107.89	108.38	109.79	107.65	110.9	109.1	108.56	109.31	112.35	109.21
105.98	105.11	104.71	105.97	103.9	105.29	105.35	107.61	105.15	106.96	105.26	106.28	104.64	106.49	105.73	103.55	106.76	105.46	104.08	105.4	104.32	106.98	105.47	107.73	104.12	106.24	106.28	105	105.83	106.8	107.74	106.12	104.07	106.35	105.21	106.51	106.51	105.83	105.31	105.1	104.9	105.64	105.62	102.17	105.64	105.79	105.37	105.91	104.63	105.52
106.92	107.84	107.54	108.42	108.35	107.55	107.77	110.78	108.63	106.49	109.19	109.74	106.26	107.03	107.44	106.99	107.97	107.9	109.89	106.5	108.65	108.71	109.23	107.44	107.65	107.76	105.94	107.21	106.64	106.22	106.94	108.38	107.58	109.05	107.54	106.04	108.82	106.76	108.7	107.2	107.97	107.44	107.28	109.28	107.84	104.77	107.54	109.01	107.3	107.74
98.249	98.047	98.311	98.638	98.698	96.548	99	97.098	99.662	96.425	97.578	98.209	98.174	99.092	98.506	97.89	98.554	97.706	98.095	101.57	97.056	96.332	96.953	97.712	98.262	98.906	96.027	97.911	95.423	97.831	98.312	98.057	99.468	97.552	97.036	99.987	99.668	98.204	100.18	99.4	99.812	98.218	98.604	99.707	95.49	99.616	100.87	99.726	98.699	97.582
106.54	106.88	106.29	103.39	106.09	105.57	106.17	107.03	104.95	105.42	104.08	104.08	105.13	106.07	105.53	103.55	106.21	105.96	105.14	104.37	105.73	106.09	104.75	105.89	106.19	104.78	104.64	105.69	106.16	104.7	104.5	104.97	106.25	104.18	105.71	104.43	106.1	106.27	104.79	105.13	103.7	104.09	107.73	105.68	105.21	104.58	107.75	102.99	104.07	105.31
106.71	104.97	106.94	106.09	106.13	106.91	105.79	105.08	106.05	103.74	105.49	105.5	107.59	105.01	104.47	106.07	106.19	104.86	106.78	105.18	106.07	104.92	106.09	104.6	105.96	105.97	106.49	106.87	106.67	105.35	104.78	105.65	106.43	106.11	103.42	106.58	105.09	105.76	106.34	104.54	104.08	106.49	105.28	106.78	107.41	104.81	102.04	105.58	106.31	105.31
98.036	102.68	100.3	99.385	97.921	103.01	99.715	100.12	99.114	102.29	99.736	100.86	99.171	100.35	103.34	100.39	101.67	102.44	102.46	101.01	101.88	101.43	100.46	98.39	100.2	100.89	99.656	100.24	101.12	100.36	101.62	99.839	100.38	100.22	101.28	100.54	99.449	100.83	100.19	100.48	100.6	99.391	102.57	103.38	100.46	101.76	101.47	101.69	100.46	99.759
108.51	107.06	105.74	104.86	103.06	107.47	106.2	104.4	106.14	106.6	104.14	105.51	106.77	104.38	107.44	106.52	103.83	106.49	104.76	106.07	105.35	106.5	106.64	105.89	104.81	105.26	104.05	105.9	107.17	106.12	104.69	105.81	107.22	107.07	105.7	107.64	105.91	103.23	106.3	106.35	105.74	106.35	103.96	104.19	106.85	104.48	104.52	106.31	107.26	103.32
109.88	112.22	111.07	107.7	107.6	109.68	110.99	111.42	109.64	110.13	111.14	108.29	110.94	108.24	111.24	110.25	110.15	110.31	109.61	110.78	109.91	109.08	109.59	110.25	111.48	110.95	110.95	112.3	107.95	108.5	108.5	112.85	109.38	109.12	109.83	111.25	110.37	110.81	110.8	110.48	111.2	109.97	109.66	108.56	112.83	109.94	110.9	110.8	111.32	110.16
106.64	106.32	105.43	104.62	107.78	106.45	105.34	107.71	109.19	105.71	105.42	105.3	105.34	106.6	105.71	106.77	106.36	107.43	107.63	108.11	108.03	107.9	108.62	105.92	105.81	106.9	104	107.16	105.25	105.29	106.09	106.04	106.37	106.81	107.7	106.53	107.21	104.7	105.08	105.68	108.98	106.1	105.7	106.95	107.09	108.3	107.03	105.78	108.55	105.98
99.526	101.13	98.409	98.01	100.01	99.394	98.622	97.209	100.2	96.516	97.581	99.606	98.112	97.936	98.421	99.285	97.137	98.505	98.285	99.853	99.619	99.112	98.156	95.876	98.323	96.274	97.326	98.508	96.273	97.545	98.519	99.207	96.623	101.97	99.851	99.088	98.143	97.264	97.389	97.571	99.181	98.751	101.63	96.46	98.105	97.871	96.947	97.235	96.643	96.538
97.904	98.303	99.789	97.725	98.431	98.726	98.919	96.804	98.61	98.413	98.407	98.477	96.859	96.181	98.132	99.511	96.479	97.498	96.793	97.026	97.276	98.907	97.826	97.384	98.855	98.51	97.689	100.86	97.843	98.411	100.36	97.306	97.713	98.474	98.392	98.017	98.32	97.246	99.289	96.618	98.908	97.922	98.928	99.612	97.818	96.643	96.696	96.271	98.315	98.008
106.94	108.14	108.51	110.31	106.13	109.11	112.16	107.37	109.12	108.57	109.23	108.18	106.9	106.89	108.13	108.73	106.96	107.67	108.35	108.39	109.77	108.67	108.82	109.08	108.87	107.29	108.78	108.2	108.22	108.3	109.64	110.02	110.45	107.95	108.28	109.19	107.2	107.07	105.91	108.87	110.51	110.58	106.22	109.35	110.21	109.81	108.32	109.18	108.22	108.28
107.08	104.87	105.16	105.58	105.74	105.2	105.99	106.03	105.74	104.82	103.97	105.68	106	106.15	104.8	105.11	105.21	105.58	105.3	105.49	107.85	105.55	105.1	104.96	104.73	105.54	105.12	103.2	103.89	104.66	107.06	106.59	105.05	106.63	106.38	106.57	105.99	107.33	107.07	105.72	104.95	107.26	106.33	104.25	107.02	105.43	104.84	105.04	106.9	106.59
100.88	99.335	98.723	98.795	100.08	98.067	99.077	98.677	97.181	99.839	98.496	98.964	98.251	100.54	98.089	100	98.115	96.254	99.487	97.621	101.64	96.825	99.381	99.057	100.06	99.026	99.556	96.659	99.936	98.429	99.961	101.48	99.822	99.7	100.88	98.738	98.068	98.096	97.015	98.768	100.6	99.876	100.65	98.401	96.991	98.068	98.798	98.21	99.443	96.805
105.8	106.57	106.98	106.31	106.14	105.28	106.58	106.59	105.88	106.97	106.56	107.26	106.68	106.15	106.37	106.6	107.59	106.38	104.96	107.24	106.25	107.06	106.32	106.45	108.26	106.23	106.43	108.33	106.97	105.78	107.22	104.95	106.63	107.51	107.68	107.8	107.41	106.61	106.47	105.51	107.43	106.86	103.84	105.02	104.67	107.28	106.78	106.73	107.85	107.02
109.72	107.77	105.62	106.57	108.4	108.07	107.27	106.66	109.46	107.91	107	106.63	109.19	107.48	106.79	107.25	108.7	105.4	107.43	109.07	106.94	109.89	108.41	108.91	108.24	110.17	108.56	109.67	108.78	106.8	108.97	107.1	107.71	109.68	109.08	108.64	107.94	107.17	109.67	108.15	108.2	109.43	110.95	109.08	108.72	108.41	110.43	108.82	107.04	106.1
104.93	106.81	104.43	106.45	104.85	103.12	105.35	104.91	107.11	103.66	103.89	104.55	105.79	108.04	105.88	106.45	107.34	103.86	105.5	104.25	106.17	107.23	105.35	105.79	104.28	104.78	104.44	105.86	105.86	106.06	104.68	106.09	105.22	105.22	104.46	106.42	103.99	107.1	108.27	106.12	104.96	103.5	107.23	103.4	106.06	105.57	102.36	104.51	104.33	103.72
98.636	99.963	100.46	100.54	98.215	97.35	99.473	99.396	99.045	97.846	97.274	99.813	100	98.296	100.71	99.573	99.071	97.113	98.923	101.04	97.519	99.195	98.85	96.557	101.43	100.66	99.793	98.375	101.44	98.942	100.09	98.678	97.163	98.056	100.61	98.679	98.517	98.934	98.623	100.94	98.776	98.597	99.403	98.037	98.16	98.19	100.44	96.719	98.838	98.15
106.41	108.66	107.1	108.7	106.78	108.47	105.96	108.3	108.68	107.34	107.09	107.83	108.4	107.67	107.82	108.31	109.02	106.69	108.05	107.76	108.23	107.63	105.7	107.36	106.22	108.33	108.78	109.98	108.03	107.17	107.25	107.43	109.78	107.88	106.56	108.53	107.85	109.1	107.48	109.65	109.66	108.86	108.21	107.61	106.87	107.61	107.96	107.14	108.32	105.92
106.61	106.14	104.6	105.93	105.84	109.26	106.01	105.98	103.96	107.6	107.05	105.83	105.7	104.09	107.68	106.74	106.92	106.11	108.66	107.65	107.68	105.64	107.28	106.29	106.79	107.5	104.86	106.94	104.26	105.38	104.94	106.1	106.38	106.45	105.83	107.86	106.14	107.69	104.98	106.78	107.01	107	105.57	106.33	108.13	105.19	105.73	105.51	105.67	106.36
107.52	105.41	108.19	106.41	106.73	106.92	108.82	105.63	105.23	106.64	105.66	106.33	106.92	108.3	106.46	106.42	107.65	105.73	107.6	105.66	104.78	105.44	106.1	106.3	107	104.5	105.46	106.78	107.52	106.2	107.15	107.03	106.04	105.51	106.65	106.18	106.61	106.01	103.99	105.07	107.94	107.97	103.89	107.75	106.23	107.59	108.57	108.32	106.53	109.25
107.38	107.18	108.57	108.41	107.23	109.24	108.96	107.89	109.64	108.65	108.75	108.57	108.98	107.98	107.53	108.87	110.36	108.02	107.57	110.43	110.25	108.17	106.98	106.95	106.26	109.35	108.77	109.52	108.77	107.72	108.06	108.32	107.54	108.19	108.82	107.13	109.69	109.08	106.69	108.71	109.21	108.09	110.14	108.79	108.72	110.07	105.67	107.69	107.56	107.62
108.13	107.84	108.77	107.45	108.28	108.89	108.35	109.05	108.24	106.95	109.7	108.53	109.32	109.54	106.61	106.64	108.04	107.52	107.64	107.65	106.28	107.63	107.34	107.88	108.02	107.68	106.79	109.62	109.06	107.62	105.91	105.22	108.06	107.24	106.33	108.08	108.58	109.05	107.39	108.14	107.9	107.75	106.92	107.72	106.1	108.68	108.16	108.61	106.49	107.36
97.942	99.868	97.498	98.419	97.962	98.963	98.849	99.061	97.387	97.229	98.404	98.407	98.854	97.78	98.305	96.583	96.699	94.954	96.625	98.428	99.309	97.299	98.881	99.877	97.485	98.141	98.937	98.625	98.786	98.862	99.003	98.753	98.132	98.536	98.581	96.81	97.549	97.859	97.008	97.995	98.722	99.6	96.658	98.097	98.455	98.105	98.409	97.659	99.598	98.176
105.99	105.06	106.55	110.03	104.06	105.85	104.83	105.45	106.66	106.62	104.91	105.18	105.75	104.99	105.17	106.27	103.45	105.55	107.15	107.34	105.52	106.36	105.34	106.05	105.05	102.55	104.99	105.3	104.66	103.74	105.55	108.03	106.14	104.73	106.76	106.51	106.23	105.53	105.25	102.94	105.98	102.98	105.46	105.94	104.88	106.17	106.67	104.97	106.53	104.7
110.8	110.49	111.42	110.53	111.62	111.63	112.73	110.72	109.56	111.91	109.53	109.94	111.05	111.61	111.86	111.34	108.47	111.25	109.85	109.53	110.99	111.35	113.6	111.11	110.06	109.3	111.1	109.66	108.12	112	111.43	110.64	111.39	110.59	108.55	106.35	110.75	112.48	111.79	108.27	110.45	111.6	111.07	109.95	108.51	110.91	111.56	110.19	111.66	108.86
105.16	107.82	105.98	106.69	105.42	105.67	104.71	108.73	105.61	106.93	106.86	104.95	105.21	104.63	107.24	104.04	107.92	107.63	103.95	104.74	105.59	108.79	104.84	105.34	104.83	106.9	106.23	106.84	107.16	105.39	107.2	105.54	107.2	106.78	106.33	106.64	105.73	107.57	106.75	104.05	105.86	107.46	105.34	104.28	104.63	105.4	104.7	108.23	104.03	108.58
107.15	105.04	106.53	106.27	106.35	106.1	104.9	106.52	105.85	107.77	105	104.71	104.73	104.53	105.97	106.25	104.05	107.5	105.93	104.98	107.63	105.76	108.33	106.59	106.65	104.97	105.71	106.58	107.28	106.06	104.82	105.33	106.66	105.25	105.05	107.91	106.65	107.38	106.93	106.57	105.47	107.57	107.78	106.52	107.67	104.33	106.06	105.21	107.23	105.92
106.23	106.16	105.81	106.12	106.48	106.18	105.79	104.44	106.05	104.84	104.92	104.89	105.38	105.47	105.05	106.38	105.76	107.49	104.81	106.93	105.15	105	105.08	107.76	104.14	105.72	106.38	104.38	106.51	105.04	106.06	106.02	106.58	107.13	104.32	104.47	105.83	105.42	108.81	107.51	106.26	107.56	103.72	105.96	106.48	105.74	106.05	104.4	105.23	104.62
109.12	106.09	106.35	109.85	105.51	106.41	105.6	107.06	105.81	106.05	106.95	105.54	107.84	104.66	105.86	104.03	106.6	105.19	107.06	107.79	104.37	107.82	109.33	104.26	107.6	107.51	108.73	107.55	108.64	105.98	106.29	105.54	105.61	105.47	107.6	106.26	107.28	106.87	105.48	106.51	108.77	103.9	106.21	105.75	107.64	106.14	107.31	107.86	106.2	109.37
100.15	100.11	99.484	98.506	101.35	97.317	99.827	101.93	98.77	101.06	102.05	97.624	100.18	100.14	101.87	98.314	99.68	102.03	100.6	99.613	98.414	98.037	100.14	98.352	99.256	100.67	98.836	100.29	99.905	97.885	99.682	101.14	99.501	99.108	101.23	103.2	99.691	100.78	97.94	101.05	97.545	98.916	100.97	102.44	99.944	100.02	99.617	98.476	99.478	99.333
98.922	97.174	101.33	100.79	99.601	96.203	100.08	98.565	98.107	97.238	96.398	97.669	98.256	98.384	99.161	98.287	98.964	98.178	98.742	98.518	95.887	97.898	99.014	97.69	96.725	98.019	100.04	98.063	99.565	98.902	97.679	97.871	99.602	97.756	96.739	99.714	99.732	99.757	100.47	96.109	100.42	97.299	98.607	98.551	98.811	99.084	97.7	98.976	100.77	98.249
105.43	104.11	105.48	106.35	104.34	104.41	105.3	105.2	106.08	105.42	104.83	103.18	104.36	105.86	106.47	104.49	103.97	106.55	105.31	106.38	104.18	107.52	107.24	105.86	104.3	107.89	106.29	106.36	107.55	103.67	106.3	107.17	104.11	103.95	104.53	106.42	105.35	105.93	106.62	105.88	105.03	103.76	105.34	106.3	106.8	106.3	104.41	104.71	105.62	105
108.51	107.7	107.67	109.93	108.24	106.71	107.6	108.01	107.87	108.26	109.8	106.91	108.72	106.48	108.82	107.27	106.74	106.32	105.76	108.31	106.33	106.29	107.69	105.81	109.67	108.86	106.86	107.66	105.95	108.33	105.19	109.57	107.3	106.13	107.9	106.56	106.99	109.95	107.62	108.4	107.34	108.23	108.74	107.87	107.86	110.16	109.78	106.17	109.76	107.09
110.03	108.34	107.33	109.51	109.07	106.8	108.33	109.07	109.66	107.44	107.65	108.84	106.78	109.22	107.64	108.19	107.37	108.23	110.3	106.83	108.18	108.72	105.85	107.03	107.45	108.39	109.08	108.8	108.7	107.71	108.04	106.42	107.53	107.04	107.99	107.34	108.68	105.2	108.69	107.81	107.37	108.41	107.74	108.39	110.12	107.87	108	109.11	107.93	107.11
107.93	109.11	107.53	108.61	109.23	107.8	108.82	109.11	106.71	108.92	108.75	107.09	109.43	107.53	107.95	108.61	108.61	107.83	108.25	107.33	107.35	109.71	107.73	107	109.39	106.6	107.81	108.07	109.01	108.25	107.29	108.53	107.59	108.26	109.23	108.67	107.79	106.82	107.25	109.93	108.25	108.2	109.63	108.3	109.33	107.53	106.63	109.77	109.81	106.27
97.572	101.09	97.797	98.529	100.47	97.005	96.881	96.804	98.985	98.593	98.297	97.743	98.232	99.03	98.139	98.755	98.831	101.01	97.82	99.552	97.401	100.12	101.41	98.24	99.595	97.873	100.34	99.842	98.148	96.49	99.373	98.252	98.654	97.705	97.463	97.295	99.852	98.313	98.419	101.85	99.214	97.509	97.634	98.451	98.961	97.075	100.46	99.922	95.824	98.295
107.42	106.17	108.93	107.83	109.22	107.8	108.13	106.04	105.59	105.09	104.86	107.22	105.81	108.17	106.71	106.43	105.68	105.57	105.61	107.67	105.39	106.72	107.45	107.9	105.99	105.32	105.82	104.73	107.72	106.17	105.46	106.26	107.27	105.17	107.41	107.66	106.77	105.63	107.86	104.74	106.7	106.08	108.97	105.65	106.25	107.94	106.25	108.63	105.47	106.62
101.61	103.4	103.65	101.28	101.41	100.32	102.83	100.23	102.41	100	100.07	100.95	100.92	98.041	99.832	99.745	101.87	100.82	101.32	100.52	101.12	101.66	99.59	100.89	102.44	100.75	100.38	101.58	100.52	103.47	101.67	100.85	102.88	101.46	102.36	101.51	99.093	101.35	101.08	100.16	100.48	102.07	99.094	97.137	99.475	101.57	101.08	101.61	100.71	101.4
105.79	109.7	106.44	108.6	107.8	105.49	109.17	107.82	107.57	108.95	106.82	107.58	108.34	107.71	107.1	108.12	111.07	107.4	108.46	107	109.71	106.16	107.69	108.76	107.79	105.89	108	105.55	108.52	105.96	104.96	107.2	108.62	107.72	107.19	108.22	105.82	104.46	107.5	107.72	107.05	109.09	107.27	107.6	106.78	105.65	106.85	107.45	108.32	109.44
109.48	109.86	107.33	108.01	107.01	108.55	108.51	110.1	109.99	107.82	106.4	106.42	109.92	108.34	109.49	109.67	106.69	108.61	107.58	107.13	108.56	108.41	107.06	107.15	106.93	107.32	107.86	111.48	106.46	109.8	110.79	106.87	108.28	106.7	108.12	106.97	109.88	110.53	107.61	107.8	108.91	104.38	109.28	107.89	110.74	109	107.51	107.7	110.05	108.07
105.34	104.33	105.2	106.63	107.64	103.98	102.67	105.49	104.25	104.71	105.67	104.92	108.16	104.13	104.99	104.75	104.85	107.35	105.95	104.63	105.32	105.41	106.97	106.44	104.16	105.79	104.47	104.67	107.73	103.9	104.33	105.91	104.36	105.14	105.76	107.44	105.99	108.15	106.82	106.47	104.95	105.56	106.74	105.91	107.71	104.59	105.27	105.16	106.15	107.14
99.72	101.58	99.971	100.6	99.79	100.42	100.32	99.904	100.54	100.73	101.45	100.01	99.253	101.11	101.63	102.14	97.903	99.116	103.2	101.5	102.41	102.12	99.921	98.323	101.45	99.39	99.222	101.27	101.17	99.868	100.35	99.736	101.54	99.171	101.33	100.15	99.906	100.3	102.29	100.56	101.07	103.54	101.89	100.44	100.86	102.35	101.11	100.41	100.6	100.19
107.71	104.31	106.69	106.7	107.68	107.01	107.14	105.79	105.73	106.74	106.89	107.41	105.87	107.19	107.66	107.77	107.01	104.74	106.05	105.9	106.38	105.44	105.2	107.92	105.56	104.87	107.94	104.85	108.8	108.11	107.13	106.98	105.05	107.41	107.45	106.21	109.14	106.55	104.26	108.22	105.5	106.86	108.83	104.82	105.1	109.62	107.56	107.82	106.07	107.56
104.71	104.92	105.89	107.27	108.06	105.35	105.77	104.84	107.13	105.47	105.97	105.93	107.68	107.74	104.97	106.31	108.24	104.25	106.76	107.32	105.06	107.32	107.07	103.16	106.2	106.2	104.95	107.14	108.11	107.81	104.62	104.95	106.67	105.66	108.35	105.38	107.28	105.79	104.54	105.12	106.21	105.64	106.16	107.08	105.74	107.69	105	107.17	108.31	107.43
99.576	96.616	97.095	99.485	96.786	100.48	98.357	95.713	97.508	97.544	98.766	98.873	96.071	97.977	96.896	97.368	97.44	99.078	98.245	100.48	96.875	97.268	98.241	98.478	96.843	96.518	97.67	97.625	98.158	97.598	97.94	98.117	98.745	98.548	97.439	98.514	98.691	98.962	100.45	97.608	97.563	97.88	97.14	99.251	97.085	97.414	99.072	96.621	98.019	99.599
105.39	107.07	107.8	105.14	105.69	105.84	105.12	104.08	105.1	103.94	103.83	105.65	104.53	104.33	106.2	108.78	105.82	106.25	106.68	105.82	105.69	107.15	107.14	105.33	104.68	104.41	104.5	105.59	105.27	105.77	104.27	106.69	105.01	107.4	106.52	107.87	105.42	104.79	106.85	106.37	106.45	105.4	106.78	105.25	104.49	106.12	106.09	106.8	104.79	104.59
107.04	106.65	107.58	111.22	106.81	109.75	108.16	111.64	107.81	107.06	108.75	108.54	110.62	108.52	108.89	108	109.45	107	109.22	107.95	108.16	108.44	109.36	110.87	107.48	107.51	111.45	109.21	106.09	108.18	108.13	110.3	109.8	108.28	110.92	107.53	111.01	107.7	108.84	108.58	108.48	108.68	108.97	107.63	111.36	108.37	109.92	108.8	109.62	108.43
106.31	105.15	106.73	105.58	105.05	106.34	105.02	107.42	107.04	105.78	106.73	104.45	106.49	105.23	107.65	106.74	104.87	105.68	104.7	108.39	105.85	107.45	104.98	101.99	105.84	106.31	105.96	103.73	103.78	105.41	105.83	105.02	106.51	109.47	104.28	106.62	105.41	106.13	106.35	104.13	106.73	108.18	105.53	104.84	107.05	105.58	105.62	107.23	105.08	105.05
107.39	108	108.84	109.17	108.93	109.87	110.09	108.64	106.41	109.14	108.48	107.43	109.79	107.87	107.17	108.29	109.78	108.75	107.41	108.54	109.02	108.83	108.01	107.81	109.17	107.18	107.6	110.41	107.44	109.09	108.98	108.93	107.01	105.99	107.41	108.85	107.97	109.82	107.52	107.06	110.28	109.05	108.77	107.45	108.21	107.76	108.86	110.28	108.54	109.59
99.744	99.316	100.18	101.47	100.8	102.25	100.68	100.27	101.99	101.29	100.43	98.262	99.78	99.54	100.69	99.785	99.851	102.11	100.97	102.9	100.03	101.04	101.41	100.53	100.2	97.495	99.198	99.147	100.78	100.96	101.12	100.22	100.39	99.76	100.56	102.76	101.92	101.6	101.03	104.04	100.67	100.32	101.89	99.65	101.59	97.82	99.699	101.24	99.797	100.05
105.9	107.75	106.47	106.65	106.68	105.47	104.93	104.44	105.72	106.83	107.83	105.48	106.88	105.87	105.3	107.28	105.18	106.53	106.61	105.9	106.76	105.07	104.35	108.43	104.77	107.61	104.27	105.91	106.94	106.02	105.2	108.64	107.86	105.61	104.82	105.89	106.46	105.34	105.59	106.93	106.37	104.18	106.36	107.24	104.73	106.88	105.34	107.71	107.31	106.72
109.26	106.5	107.87	110.03	106.01	107.07	105.71	108.43	108.41	108.4	108.54	106.08	107.95	107.57	107.68	107.98	106.45	109.42	108.32	108.41	106.95	107.02	108.1	105.74	106.37	108.08	107.37	107.01	106.22	107.14	107.11	107.54	107.47	109.1	107.27	106.65	107.45	106.14	107.34	109.07	107.76	107.83	107.94	108.36	108.07	107.31	108.53	106.02	108.02	107.24
105.34	105.97	106.43	105.62	106.41	106.71	104.38	103.68	106.04	105.54	104.63	105.51	106.26	106.38	105.68	107.49	104.2	106.32	104.39	103.11	106.06	104.47	105.84	106.46	104.66	106.53	104.54	104.64	106.52	101.77	105.35	108.25	106.35	103.49	106.72	105.6	107.84	105.8	103	107.02	105.37	105.27	106.31	106.97	104.68	106.83	104.03	107.19	105.74	105.42
99.582	99.956	97.257	99.401	97.781	96.105	97.296	99.505	97.377	96.544	99.338	97.93	96.24	97.82	100.46	98.877	97.731	98.458	97.277	98.214	97.209	100.2	98.996	98.541	96.879	96.892	97.918	98.731	98.751	96.922	96.221	98.934	96.55	99.47	98.995	97.756	98.714	97.737	100.66	98.505	97.005	97.877	96.54	97.563	99.888	96.869	98.089	95.77	97.728	97.512
108.48	109.1	109.85	108.01	108.54	108.34	108.06	106.22	107.41	106.01	108.2	110.17	107.54	107.51	107.5	107.68	108.47	108.41	108.65	110.24	107.1	108.69	107.48	110.03	107.69	107.33	107.94	109.34	106.11	105.58	106.97	107.87	108.22	108.47	106.46	107.65	108.89	111.51	107.45	106.72	110.14	109.1	107.51	108.43	110.51	109.17	107.49	108.63	109.58	107.21
107.27	106.65	109.26	108.23	106.44	107.9	108.49	108.7	107.35	109.27	105.59	109.74	105.38	107.6	106.01	106.4	107.3	105.53	107.19	108.45	107.77	106.69	109.6	107.88	105.51	108.13	109.74	107.16	109.16	107.57	109.22	107.14	107.02	108.59	104.47	105.91	107.84	110.91	107.96	106.7	108.35	106.96	108.74	107.17	106.77	105.53	108.33	106.13	106.3	106.97
106.41	106.11	104	105.72	108.65	109.44	103.08	106.25	106.29	104.41	107.16	105.86	106.04	102.94	105.28	104.34	106.9	106.47	105.59	104.2	105.98	105.35	107.67	105.96	107.17	105.4	103.97	104.84	105.77	103.56	106.63	105.42	105.59	107.39	106.54	106.06	105.74	108.35	106.63	106.39	105.8	107.34	104.89	104.24	107.17	105.1	106.49	106.42	104.94	106.35
111.41	111.47	108.79	109.66	110.76	111.18	108.84	110.97	110.01	109.92	110.55	110.1	111.62	110.95	110.45	109.74	110.54	112.07	108.46	110.1	110.82	112.04	108.54	110.22	112.24	111.05	111.14	110.8	109.97	112.61	110.52	111	108.68	110.7	110.98	111.38	109.9	110.37	111.5	112.06	112.05	110.22	111.59	109.17	110.11	110.89	109.77	111.75	108.58	110.43
104.29	106.42	104.68	105.4	104.19	103.73	105.77	105.14	105.68	106.79	105.68	105.79	105.38	104.9	105.39	106.81	104.18	104.19	105.86	107.5	108	105.84	104.6	107.17	103.54	105.43	106.32	106.95	106.77	106.26	104.47	105	105.87	104.98	105.27	106.43	106.02	103.98	105.17	103.51	106.5	104.58	105.46	107.62	106.84	104.56	105.08	106.85	106.01	106.28
102.92	105.52	104.8	105.88	106.83	108.71	106.61	106.54	106.52	105.99	103.66	105.48	103.94	106.96	105.48	105.03	105.31	105.67	104.69	105.44	105.92	107.39	105.59	103.72	107.92	105.65	105.26	103.11	106.62	106.17	105.32	106.51	107.26	107.2	106.37	104.2	107.02	106.79	104.87	107.37	108.84	103.97	107.56	104.03	106.78	105.07	105.33	105.38	104.83	107.06
98.092	99.058	97.675	99.953	99.172	99.353	98.826	99.026	100.96	99.615	97.223	97.438	99.741	98.6	99.729	96.058	99.666	100.14	98.958	99.609	98.478	102.46	99.817	96.975	99.947	98.738	97.505	99.234	98.915	100.63	100.64	98.429	97.067	99.257	98.689	98.979	99.051	98.292	97.158	100.05	98.618	99.026	100.08	97.353	98.674	99.647	98.393	100.22	100.04	101.24
101.11	100.98	101.12	98.969	101.26	99.851	103.14	102.64	101.38	100.71	99.587	102.52	100.73	100.43	100.9	102.02	103.75	99.698	100.08	101.11	101.47	101.34	99.274	99.705	101.35	99.286	101.32	99.843	101.23	99.99	100.42	100.26	98.471	100.85	99.555	99.415	100.31	102.77	99.873	99.082	100.4	98.553	100.84	101.68	101.48	101.52	102.14	100.73	100.92	102.07
105.62	103.55	105.26	108.06	106.16	107.14	106.52	105.55	107.52	106.87	102.96	105.84	107.53	107.31	108.31	104.01	104.59	106.34	104.01	106.69	107.6	105.51	106.23	107.87	106.61	106.72	105.66	105.37	104.12	105.61	104.83	107.32	106.49	106.65	104.71	104.74	104.62	105.99	105.79	108.26	106.5	106.08	104.14	106.37	106.64	104.45	105.59	105.06	105.95	106.09
101.35	101.64	99.811	100.25	101.11	101.45	100.49	101.12	103.21	101.22	99.228	100.95	101.3	98.373	100.79	100.36	99.87	101.52	100.72	99.632	100.39	99.954	100.76	103.02	99.48	100.92	98.135	101.36	101.47	99.073	101.35	101.55	98.28	101.81	99.114	98.859	99.63	102.18	100.27	100.57	98.432	100.19	101.51	100.31	98.229	102.59	101.25	99.84	99.388	100.19
107.55	109.54	109.7	108.83	107.11	108.36	108.41	108.79	110.2	107.82	108.34	108.07	109.32	106.11	107.55	110.82	110.16	106.61	110.37	106.85	107.13	107.05	107.59	109.23	108.29	108.65	108.56	106.89	108.81	108.09	108.16	109.29	107.65	108.93	109.67	106.41	107.62	107.25	110.06	106.78	108.33	107.72	106.95	107.36	108.14	107.22	107.72	108.64	107.08	109.79
96.78	99.009	99.119	99.903	99.238	97.373	97.795	98.661	99.189	98.385	98.924	98.621	97.456	98.044	97.375	98.648	96.203	98.024	98.104	97.795	99.263	96.222	99.327	97.957	98.097	98.31	97.819	98.57	98.79	98.395	98.28	99.438	97.464	96.782	98.406	98.171	97.35	99.485	97.834	96.527	99.403	99.631	98.486	97.332	100.25	97.259	96.211	99.039	97.712	98.064
107.13	108.43	110.78	107.58	107	107.61	108.62	107.41	106.63	109.18	106.44	109.02	109.64	108.81	105.84	107.69	108.31	109.16	108.39	106.57	108.01	107.4	108.41	108.29	107.56	107.36	108.79	107.38	106.91	106.47	106.37	108.85	107.24	107.78	108.09	109.49	107.48	108.07	108.12	108.92	110.95	109.04	106.28	109.56	108.91	108.11	108.12	108.4	107.25	110.81
98.68	98.208	98.488	99.516	100.28	98.731	98.285	97.693	100.42	99.339	98.703	97.744	101.53	100.88	98.1	101.02	98.472	98.781	99.626	99.653	99.114	98.97	101.1	98.092	98.405	102.13	96.985	99.922	98.762	100.71	99.049	98.145	96.505	98.982	97.91	98.403	99.242	97.83	98.871	99.912	97.997	98.48	99.892	98.15	99.042	98.755	98.87	98.301	99.907	97.017
97.101	98.433	97.253	98.781	98.6	98.871	97.908	98.175	99.396	100.76	98.987	96.948	97.382	98.576	99.269	97.696	98.83	97.789	97.592	100.29	97.721	97.831	97.915	99.043	98.303	97.592	97.593	98.014	97.42	99.333	96.773	96.954	96.895	97.588	95.101	97.348	99.59	97.35	97.39	97.734	96.574	98.633	96.977	98.833	97.019	96.882	97.792	96.996	96.874	98.146
107.13	108.39	106.84	108.54	106.84	110.57	110.22	109.28	107.99	111.24	109	109.4	110.62	110.27	108.73	109.6	108.35	109.12	108.32	107.58	109.12	109.94	108.17	109.27	109.32	107.18	108.86	107.49	109.93	110.22	109.15	107.42	108.6	106.28	109.73	109.93	108.55	107.84	107.77	109.23	108.65	107.63	107.24	108.91	108.61	108.38	109.76	111.32	109.42	110.5
99.802	99.63	98.535	98.819	100.5	100.86	100.89	99.566	100.8	97.954	101.07	100.12	98.636	100.35	102.17	101.52	100.97	102.21	99.475	101.44	99.179	100.19	100.73	102.71	101.34	100.83	99.405	101.02	100.44	102.12	101.98	101.97	100.51	98.951	101.05	101.57	100.77	101.61	100.7	99.713	102.13	101.06	100.91	101.08	101.68	101.72	101.14	100.84	100.25	101.24
97.401	98.775	99.929	98.948	100.25	98.647	98.538	98.344	98.796	98.842	97.273	98.935	98.947	98.492	97.358	97.496	98.004	98.209	98.423	99.29	98.514	97.665	96.866	98.317	99.055	98.554	101.54	100.16	98.374	99.9	99.861	99.815	99.27	97.938	100.31	99.181	98.728	98.631	98.295	99.41	98.974	100.52	97.067	99.64	99.381	98.712	100.01	101.08	100.3	97.517
106.93	104.72	103.46	105.64	105.24	104.17	105.15	105.49	106.8	103.63	105.29	104.39	105.47	105.34	106.92	105.47	104.92	104.83	104.45	107.91	105.61	105.4	105.84	104.88	104.72	106.45	105.27	107.6	103.42	105.75	107.35	106.09	104.82	105.48	105.4	106.45	105.02	104.91	107.61	105.88	105.14	105.94	106.67	104.33	104.27	106.37	105.61	107.08	104.67	105.71
107.9	106.74	106.61	105.67	105.93	104.74	105.58	107.99	106.31	104.99	104.07	104.66	104.15	104.05	104.87	106.77	103.83	107.74	104.01	106.64	106.1	107.34	105	103.43	106.73	107.08	105.89	105.64	106.6	107.14	106.44	105.95	105.89	104.02	103.28	106.45	106.55	104.84	105.26	105.91	108.13	106.09	103.74	105.02	105.86	105.1	104.95	108.19	106.97	107.47
104.87	107.04	108.57	107.43	105.58	106.01	105.45	107.43	104.99	106.51	105.67	107.37	107.81	106.94	106.23	105.81	106.24	106.19	106.56	106.53	106.27	106.56	106.51	105	105.6	105.48	103.25	103.89	105.77	106.52	104.84	105.12	105.56	105.62	103.87	107.54	105.06	104.34	105.63	105.41	105.43	105.97	106.23	104.23	106.06	106.91	105.91	107.64	105.62	105.25
96.544	98.311	98.83	95.644	98.801	96.645	99.752	98.055	99.472	97.775	97.801	96.373	99.076	99.378	99.79	97.556	98.441	98.702	99.006	98.694	100.25	95.789	98.454	98.296	98.143	99.5	99.466	96.162	96.054	97.288	100.73	97.073	96.319	98.464	96.228	95.748	97.246	98.9	97.931	99.251	97.23	98.108	98.467	95.745	97.077	98.394	96.747	97.862	99.61	99.066
105.55	106.56	106.34	105.37	106.55	102.95	105.36	103.66	106.28	105.6	105.18	105.6	106.19	103.46	106.3	105.2	108.02	105.59	104.73	106.65	108	106.14	106.18	106	106.57	107.18	103.36	105.27	106.06	105.73	106.49	106.61	107.97	105.65	106.69	104.12	105.84	104.92	104.49	105.23	105.25	104.11	105.66	105.34	106.39	107.22	104.22	104.33	105.21	106.17
106.42	107.62	105.76	108.4	107.93	107.19	107.79	107.15	106.4	107.05	106.3	105.34	108.11	108.97	107.31	106.5	107.51	107.99	106.92	108.34	105.42	106.36	106.52	110.18	107.56	107.33	109.51	107.43	110.24	108.54	108.76	108.57	110	107.05	108.22	109.45	109.18	107.12	107.49	108.31	109.66	109.54	109.21	106.85	107.46	109.14	105.98	109.69	109.19	107.94
103.92	105.43	105.43	105.92	106.51	105.14	104.95	105.61	105.95	105.62	106.05	106.57	105.34	107.3	103.44	106.3	105.6	105.53	104.43	103.43	105.92	107.47	105.69	103.56	105.1	105.68	104.55	104.97	104.96	106.52	105.22	105.96	106.1	105.69	103.27	104.97	104.05	106.4	106.89	105.56	103.67	106.89	104.73	106.56	104.14	105.96	103.98	104.71	106.14	105.31
98.027	98.008	95.48	99.35	96.363	94.866	96.462	96.824	98.841	97.471	98.059	98.204	98.932	100.18	97.405	96.218	98.385	98.184	98.357	95.74	99.46	97.882	97.387	96.884	99.051	99.025	98.401	99.119	95.867	98.185	95.047	99.59	99.342	98.392	99.301	97.848	97.904	101.38	98.277	97.353	97.486	96.517	98.229	97.11	98.6	99.516	98.664	98.488	98.584	98.499
106.92	108.1	107.91	107.59	107.79	107.63	108.66	108.61	108.93	108.71	109.65	107.24	105.6	109	107.56	106.63	107.01	108.16	106.16	108.99	107.65	108.82	107.63	108.08	109.43	109	107.15	107.09	107.36	107.45	107.52	109.5	105.89	108.84	108.24	109.19	106.52	106.47	108.19	108.15	105.87	107.74	105.62	107.13	107.43	107.37	107.27	108.07	108.51	109.03
100.23	98.713	97.468	97.376	97.534	100.9	100.23	98.382	96.214	100.71	97.487	96.12	97.712	98.785	99.123	98.207	99.995	100.5	98.816	99.031	98.958	100.52	99.018	98.464	97.935	99.504	98.719	98.374	97.909	98.186	97.988	97.587	98.358	97.561	101.61	98.195	98.446	98.872	99.358	98.423	99.83	99.513	100.32	98.983	99.341	96.974	97.983	98.05	97.526	100.49
109.42	109.64	111.65	110.95	109.58	110.78	111.57	109.81	110.04	112.12	110.28	109.35	108.13	110.51	111.16	111.25	108.16	111.74	111.23	111.24	110.57	109.67	111.22	112.01	109.22	111.25	109.58	109.42	110.99	108.83	112.45	110.57	109.97	110.26	110.75	111	109.36	110.47	109.15	109.55	110.8	108.62	109.6	108.99	110.09	111.92	107.69	109.34	109.13	109.54
105.88	106.63	105.69	105.98	105.1	106.83	105.73	105.42	106.12	106.51	104.27	104.71	106.72	104.03	106.73	106.2	106.6	106.29	105.25	105.25	105.02	105.42	105.42	105.3	104.71	106.46	105.71	104.63	105.13	105.45	107.86	105.1	107.39	105.6	106.5	106.4	104.64	104.86	106.14	107	106.83	105.98	106.28	105.05	107.24	105.16	107.45	104.47	105.19	107.08
100.69	100.03	100.97	100.63	99.81	100.99	99.563	101.05	100.96	100.59	99.066	100.97	101.61	99.559	99.102	101.28	102.19	98.525	101.57	101.05	100.16	99.927	101.66	99.606	101.58	100.83	100.56	101.03	99.888	101.43	99.74	101.79	99.796	100.98	99.839	99.863	101.22	101.39	98.571	100.08	104.6	100.94	100.09	100.34	99.533	98.976	100.58	99.437	101.66	102.22
105.78	106.81	106.55	105.22	104.48	105.85	106.32	106.35	104.86	106.58	104.08	104.05	104.99	107.54	104.7	107.48	104.99	106.36	106.8	106.74	105.72	104.52	105.3	105.95	104.81	106.06	104.51	103.58	105.74	105.19	104.46	106.4	105.73	103.96	107.02	106.43	106.45	106.84	106.24	106.37	106.78	106.66	104.86	105.44	106.06	105.03	105.54	104.2	105.53	109.14
107.93	109.69	106.32	107.2	107.29	108.27	107.8	109.45	107.63	106.41	107.8	108.1	109.46	106.81	108.74	108.84	108.48	107.36	109	106.62	108.46	107.91	108.24	108.18	107.87	106.12	108.74	106.44	108.9	109.38	106.07	108.49	107.49	108.52	106.89	107.45	108.34	109.72	108.18	108.58	109.88	108.69	108.76	109.06	107.05	107.85	106.6	108.67	107.17	107.88
108.96	106.12	109.53	106.71	108.18	110.03	108.05	109.2	108.99	109.23	109.33	111.77	107.97	108.32	109.6	107.18	107.94	109.64	108.75	109	108.57	108.16	106.36	106.93	108.83	108.07	107.07	109.66	110.14	106.08	106.58	107.47	107.79	108.76	108.96	108.02	107.12	110.14	106.2	108.42	106.66	108.52	107.27	108.54	109.58	105.83	109.41	108.45	108.06	108.34
105.39	105.04	105.78	107.88	107.78	104.4	104.23	107.57	105.91	106.47	105.34	107.46	105.04	107.92	107.21	108	106	105.19	107.45	107.46	107.38	106.33	106.81	106.7	106.08	105.35	104.65	107.39	106.53	107.65	107.49	104.88	104.98	107.04	105.73	105.82	103.61	109.11	105.17	104.22	108.07	107.04	107.2	106.53	104.23	106.7	105.83	107.46	107.31	107.7
99.703	97.933	98.556	99.31	100.46	97.567	97.844	100.05	97.849	97.164	98.563	99.905	99.465	100	99.862	100.71	99.792	98.975	96.958	98.539	99.675	99.431	97.878	98.726	98.794	98.579	99.706	101.5	100.01	99.217	98.826	99.692	99.989	97.061	99.316	98.54	97.714	98.935	99.781	99.49	97.564	98.883	99.954	101.62	99.166	100.05	98.12	98.065	98.325	101.78
100.23	100.32	100.22	101.3	99.554	101.24	100.38	101.42	99.934	99.028	102.07	99.084	101.83	100.23	101.47	101.52	103.4	101.24	101.15	99.277	101.01	101.9	100.67	101.8	100.38	98.259	98.459	101.89	99.69	100.84	101.39	97.944	101.01	103.63	99.005	100.56	100.47	100.1	100.33	99.15	99.272	101.09	100.18	100.36	100.25	98.783	99.635	101.27	101.3	101.34
105.66	104.4	105.02	104.65	105.43	105.62	105.62	107.05	104.31	106.13	106.86	108.6	104.78	104.42	105.32	106.28	104.63	107.27	105.2	107.2	105.79	106.74	105.28	103.73	106.38	104.59	106.98	105.21	105.15	106.15	106.91	103	105.51	105.7	106.7	106.33	107.14	106.12	104.33	107.4	106.14	104.79	104.16	106.52	105	106.97	105.96	105.62	106.12	105.55
106.75	105.78	107.92	106.6	107.75	106.72	108.32	104.84	106.69	107.35	106.93	106.22	106.48	107.58	105.63	105.88	107.28	104.74	106.98	104.22	107.42	105.74	107.42	105.45	107.45	106.65	103.51	105.06	105.75	104.89	105.3	107.3	107.16	108.06	107.67	106.03	105.5	106.03	105.93	105.78	108.17	107.05	107.93	105.39	106.89	109.13	108.24	105.55	107.28	105.91
106.84	107.3	105.24	106.3	105.84	105.68	103.97	104.32	106.04	107.68	107.42	104.49	105.75	105.31	105.57	105.31	106.35	106.03	103.46	104.9	106.7	106.16	102.92	107.67	106.48	106.83	106.14	104.56	107.66	108	103.22	107.37	105.6	106.68	105.03	108.72	107.03	107.05	107.64	107.83	106.15	107.04	107.14	104.77	106.36	102.32	107.47	106.17	105.35	106.52
106.38	107.05	107	107.42	105.41	104.97	105.55	105.87	107.48	105.87	107.78	107.22	105.62	107.4	107.61	103.71	107.41	105.98	107.98	104.22	105.38	105.44	107.1	105.76	107.12	104.97	105.75	108.02	107.28	107.32	106.5	107.23	105.8	105.59	107.52	106.7	105.66	107.7	109.45	107.32	107.21	108.05	107.51	108.51	106.4	105.89	106.43	105.17	107.44	105.71
108.78	109	108.95	106.19	107.61	108.6	108.52	109.6	110.09	107.84	107.55	107.5	110.13	106.15	109.57	108.02	108.99	105.45	109.8	108.45	108.9	108.16	109.2	109.82	108	109.09	107.9	107.34	108.41	107.1	109.7	108.03	107.07	108.3	108.82	107.88	108.48	107.36	110.32	109.16	109.69	109.84	108.37	110.18	107.76	109.33	107.99	109.26	108.38	108.19
105.81	105.72	104.19	106.45	106.25	104.32	105.55	105.27	104.63	106.68	104.73	105.36	104.79	106.22	108.56	106.18	105.16	104.24	107.14	105.57	107.2	107.23	105.08	107.6	105.57	105.89	105.04	106.32	105.42	104.01	106.62	106.2	104.54	104.93	106.7	103.71	104.56	105.07	106.25	107.99	103.44	104.88	105.85	105.59	107.1	105.96	105.05	104.61	107.01	106.64
104.63	105.6	102.95	104.67	104.29	104.82	105.39	108.34	105.72	108.76	106.1	107.54	104.9	106.12	105.95	106.35	105.5	103.95	103.45	105.12	106.24	104.44	105.5	105.39	106.7	105.21	105.48	105.41	106.68	108.02	107.72	104.93	105.96	106.42	105.04	105.59	105.07	105.27	105.65	106.86	105.43	104.66	104.23	104.62	104.2	106.04	105.84	105.2	103.31	108.5
106.87	106.52	106.94	105.3	105.29	108.54	106.32	106.15	107.36	105.73	108.55	104.06	106.84	107.26	105.77	105.96	107.21	106.64	105.31	106.07	105.83	106.89	105.74	108.1	107.04	107.19	105.84	105.8	107.34	103.75	105.04	106.02	105.57	107.52	106.59	107.14	105.89	105.3	105.98	106.5	106.5	105.99	105.3	106.1	105.28	105.72	108.31	106.52	108.19	107
105.74	107.48	106.14	107.4	107.11	107.5	106.41	106.85	105.57	105.3	103.58	105.53	104.97	106.74	109.08	105.35	106.02	103.43	106.89	105.78	106.5	106.95	105.9	107.31	107.75	107.55	106.33	105.73	106.55	106.27	106.73	105.91	106.55	107.78	106.24	105	106.76	105.2	108.03	104.6	107.46	106.39	105.43	107.55	107.77	105.04	106.63	108.01	105.32	105.49
96.229	98.448	99.384	98.655	98.477	99.262	96.306	98.245	98.015	95.772	98.592	98.709	97.498	96.812	99.311	98.65	100.05	97.686	97.738	98.155	99.602	97.18	97.115	99.862	96.629	96.506	97.264	97.133	98.07	98.963	98.196	98.721	98.088	99.217	97.979	98.527	96.009	98.847	99.65	99.989	97.706	98.468	97.747	98.551	96.921	97.824	100.27	98.475	97.12	98.577
103.02	100.27	101.52	102.15	101.41	102.18	100.6	100.93	99.631	101.72	100.46	99.234	97.855	99.395	100.45	99.659	101.23	100.16	100.64	99.724	100.09	99.109	103.25	101.3	100.47	101.1	101.06	99.452	100.55	99.787	100.77	99.24	101.58	98.733	101.58	100.89	99.883	99.245	102.66	100.97	98.961	101.85	102.36	101.53	100.1	99.204	98.446	101.48	101.6	99.764
96.485	97.063	97.421	96.234	99.545	99.689	98.217	98.956	98.806	97.757	97.594	96.174	97.04	99.527	95.313	99.329	97.328	99.287	96.556	97.397	97.661	98.815	98.044	96.502	97.924	99.892	98.371	100.23	96.202	98.07	99.181	98.383	97.491	99.069	96.712	97.541	97.621	98.59	101.19	97.709	98.884	97.735	97.289	98.473	98.452	97.339	98.673	96.736	100.15	98.316
106.69	105.89	104.55	104.73	105.24	105.09	105.65	101.49	103.87	105.12	106.06	105.05	106.92	103.48	104.39	104.82	105.08	104.34	107.64	105.07	105.93	107.56	103.51	105.44	107	107.04	108.67	104.26	106.21	106	106.27	103.96	105.89	104.39	105.04	105.36	106.7	105.9	106.74	105.75	103.3	105.9	104.97	106.23	104.77	106.31	106.46	106.99	106.97	105.26
106.78	103.63	105.32	105.13	105.84	106	104.86	105.55	104.8	104.56	107.06	104.68	102.88	105.28	109.37	106.93	107.06	105.55	106.16	107.56	104.02	106.3	104.73	105.73	107.12	106.39	106.21	105.83	105.3	106.55	104.61	105.58	105.5	106.14	103.72	105.8	104.99	103.4	106.88	107.2	106.21	106.34	107.08	104.9	107.65	105.03	106.68	105.38	106.23	106.55
108.36	108.78	106.65	105.99	106.43	108.29	106.71	107.99	106.48	106.39	105.49	105.6	105.42	103.97	104.41	107.42	105.08	107.46	107.54	104.79	107.39	105.93	104.56	106.49	105.97	105.27	104.68	106.13	106.13	105.61	105.27	107.04	106.68	107.06	108.26	106.49	106.03	106.64	106.78	105.24	106.03	105.99	108.36	109.61	104.15	106.34	104.37	107.95	107.21	107.27
104.31	102.51	105.47	104.97	104.58	104.2	105.5	104.56	105.05	105.05	105.68	106.94	103.8	106.06	106.51	105.87	106.43	108.07	106.29	105.21	104.39	105.35	104.09	106.75	105.59	103.5	105.84	105.65	106.16	106.65	106.13	103.68	104.87	105.46	104.34	104.94	103.77	104.91	106.8	106.69	106.16	104.55	107	106.1	106.79	102.53	104.82	104.78	103.1	105.55
100.39	100.79	99.776	100.86	100.03	100.25	102.55	100.52	100.54	102.51	100.45	99.285	101.78	99.917	101.08	100.11	99.644	99.106	102.23	99.131	101.11	100.99	100.57	101.86	101.57	99.91	101.86	100.29	101.13	101.16	102.83	101.72	100.19	101.13	99.536	99.438	102.18	99.872	101.41	100.7	100.94	100.03	100.17	102.47	102.68	98.755	98.775	99.4	99.485	102.06
107.06	107.03	107	106.81	107.56	106.95	106.08	106.35	104.98	106.04	107.19	107.37	106.91	108.63	106.9	106.54	106.94	105.63	106.85	106.68	105.99	108.06	106.51	105.39	106.43	106.45	105.54	109.32	105.16	107.73	105.77	107.12	106.63	106.25	106.86	107.09	107.24	105.43	105.93	105.88	106.43	109.77	106.78	106.38	107.68	106.26	106.3	106.87	107.12	106.35
107.11	107.19	106.96	103.74	105.27	107.38	104.81	107.79	106.23	105.84	106.28	106.39	107	106.96	107.1	107.66	106.64	105.27	106.22	104.64	106.61	105.86	106.2	106.99	106.75	106.32	107.77	106.07	106.68	105.96	107.82	107.54	105.82	104.69	106.13	107.43	103.94	106.27	106.2	105.67	107.46	108.59	104.35	106.73	106.15	106.23	107.96	105.88	106.38	107.31
105.51	106.18	104.01	105.23	103.72	105.59	107.35	105.66	107.62	103.89	106.67	103.54	105.2	105.05	107.69	105.49	105.69	101.8	107.59	107.39	106.11	105.05	104.53	107.53	106.57	104.49	106.71	105.37	106.16	106	105.81	105.4	103.76	105.74	104.86	107.11	106.42	103.86	107.75	104.11	106.75	105.05	105.73	105.72	105.83	105.75	106.95	106.02	106.54	109.05
108.11	107.37	109.38	109.32	107.64	108.11	110.62	109.29	107.26	107.45	110.59	110.58	109.23	107	107.79	107.5	106.8	109	108.68	107.03	108.65	108.79	108.76	107.94	105.68	108.43	109.18	108.43	108.59	109.98	109.64	107.88	108.55	107.4	106.99	107.82	106.85	106.83	108.36	111.21	108.7	106.83	107.96	108.26	108.99	109.13	107.82	111.59	108.66	107.53
107.62	107.85	107.06	109.97	108.85	107.59	106.95	109.58	106.74	107.6	109.51	107.42	110.52	109.34	107.21	107.87	107.48	109.15	107.88	107.41	107.21	108.97	107.39	106.42	108.42	107.48	109.67	109.17	106.81	109.54	108.52	108.96	108.67	106.04	108.67	110.63	108.73	109	107.61	107.79	108.84	108.66	108.09	109.37	109.52	109.73	108.15	109.48	108.79	108.41
111.87	112.96	110.2	110.03	109.59	108.41	112.89	110.7	107.14	109.21	110.07	110.04	109.85	110.43	109.8	109.64	108.17	111.79	108.65	111.22	109.09	111.61	108.94	109.84	110.69	110.62	110.82	109.11	109.5	111.55	108.83	110.96	110.86	109.54	110.44	110.89	108.77	109.68	110.48	107.33	107.32	109.17	109.99	110.52	111.73	108.84	110.46	108.15	112.1	113.58
101.39	99.19	101.84	100.68	102.21	102.01	99.842	101.46	99.523	99.17	103.61	100.2	99.073	100.3	101.06	101.92	100.2	100.45	101.43	100.42	102.39	102.83	100.31	100.85	99.822	101.12	100.69	100.16	98.849	100.88	99.347	102.02	101.44	102.06	101.92	101.53	100.92	98.285	99.633	99.729	98.866	100.68	102.84	99.595	99.372	100.76	101.75	100.65	101.83	101.02
100.4	97.622	99.61	100.8	99.608	97.938	99.068	97.61	100.87	97.959	98.745	99.281	99.13	98.659	97.66	97.768	98.923	98.282	100.2	99.478	97.934	97.747	98.395	98.619	98.83	98.601	97.781	99.642	98.627	99.768	100.14	100.01	99.265	98.757	97.759	98.404	99.904	99.66	100.81	96.851	99.981	98.479	98.482	98.725	100.55	100.11	100.48	96.962	97.527	97.453
103.43	101.26	100.61	101.83	101.67	102.96	99.86	97.706	100.96	100.25	100.63	101.47	100.17	101.64	100.14	101.32	102.82	100.74	97.704	99.772	102.16	101.43	100.06	101.53	100.86	102.26	101.45	100.59	98.472	100.48	100.49	102.07	103.36	101.89	101.59	100.84	100.44	101.04	102.92	103.01	101.34	102.67	101.55	98.43	99.884	101.35	100.72	100.54	101.18	99.882
97.174	97.684	102.1	99.912	98.291	99.905	99.02	100.14	96.449	98.308	101.22	100.52	98.48	98.004	102.45	98.602	97.307	99.839	97.623	100.37	98.687	99.706	99.911	98.846	100.48	98.561	98.076	98.39	96.872	97.345	99.086	98.005	99.157	97.235	100.74	100.03	97.335	101.47	97.352	98.804	98.215	100.22	98.829	99.774	98.842	100.28	99.1	97.515	98.117	100.21
107.11	104.75	104.91	105.03	105.37	106.65	103.71	106.72	106.47	105.16	107.04	106.13	104.65	105.29	104.98	104.84	104.06	104.04	105.52	104.71	104.44	105.33	106.72	105.45	106.04	107.1	106.58	105	106.31	106.24	107.83	104.96	104.76	106.74	107.58	105.6	106.54	106.68	104.93	105.51	106.11	105.54	104.1	105.49	106.42	104.25	106.65	105.66	105.99	104.97
106.57	105.18	105.43	105.94	106.08	104.88	106.1	101.99	104.88	105.16	106.65	105.94	104.57	104.85	105.83	104.31	105.82	105.58	104.94	106.45	103.98	106.14	104.16	103.5	107.25	103.61	106.88	106.21	105.7	108.08	105.58	106.18	103.68	103.21	105.57	104.69	103.85	103.22	107.78	107.25	106.54	107.52	106.84	104.09	107.58	105.78	104.73	106	103.23	105.81
102.67	102.7	103.68	103.35	103.15	103.19	103.03	104.06	103.17	101.86	99.895	104.52	102.6	101.8	105.67	103.83	104.46	103.77	102.05	101.36	105.23	102.22	102.73	103.26	102.75	100.75	102.91	103.18	100.82	102.98	103.38	102.75	104.49	101.64	101.9	100.85	100.95	102.35	102.92	103.24	104.79	104.6	101.77	102.37	102.12	103.31	105.49	102.83	102.48	101.22
96.461	97.947	97.333	97.99	99.054	99.727	98.366	98.87	98.282	101.58	98.506	97.896	99.39	97.244	98.348	96.527	99.253	97.895	98.254	97.656	97.411	98.106	98.169	99.319	98.015	101.02	99.121	95.177	97.344	97.876	97.065	97.066	96.735	98.051	97.771	99.478	98.344	97.526	97.455	98.852	98.029	99.069	99.481	98.194	98.613	96.672	97.162	97.511	98.469	97.367
108.09	108.96	106.79	110.21	107.82	110.44	108.55	109.6	108.19	107.83	106.32	107.47	108.38	107.94	109.02	107.64	108.84	109.4	108.61	109.58	113.11	106.87	106.42	108.16	109.48	110.3	105.54	108.08	107.56	109.04	110.64	109.35	107.1	106.65	107.53	108.37	108.72	108.2	109.75	108.5	107.8	109.02	108.5	109.4	109.15	106.56	108.03	107.76	106.48	110.09
107.22	111.17	107.3	105.89	105.45	109.27	108.42	109.02	108.13	109.05	107.48	107.54	107.49	108.09	106.6	107.87	103.96	106.26	107.05	108.65	108.4	108.54	107.64	106.73	108.88	108.25	105.34	105.78	105.68	107.27	107.73	107.79	108.03	107.93	108.32	107.65	108.46	110.19	107.8	108.47	107.54	107.58	108.33	110.34	107.27	110.58	107.1	107.43	106.29	109.03
109.36	107.56	106	107.58	105.17	107.43	106.83	105.71	107.09	106.7	108.04	105.38	107.42	107.41	106.29	105.47	107.46	105.92	105.73	107.14	106.47	104.69	104.41	106.61	107.92	106.35	107.97	107.39	105.97	106.3	106.19	107.32	103.53	106.41	105.05	106.23	105.6	107.32	104.64	106.86	105.97	105.41	106.86	107.58	109.38	107.85	105.83	106.96	109.13	105.47
104.93	105.98	107.15	105.15	104.53	107.38	105.66	105.58	103.59	104.42	105.05	105.28	106.5	107.53	105.9	104.08	105.36	107.9	106.31	104.23	105.09	105.41	105.38	106.24	106.43	105.05	106.34	105.5	106.33	106.13	105.75	105.59	109.38	104.96	104.25	105.23	107.4	104.74	106.39	104.21	105.04	105.15	107.69	106.76	106.35	104.67	103.34	106.41	104.2	106.6
104.05	104.9	106.29	106.88	106.98	106.15	102.99	106.07	104.33	105.45	105.57	105.37	104.31	103.42	105.31	105.43	106.62	105.92	105.09	105.12	106.56	104.63	105.52	105.9	105.63	104.95	105.98	103.91	108.25	104.43	103.84	106.21	105.4	103.95	104.89	107.1	104.9	104.74	104.19	104.04	107.55	108.66	106.23	104.28	105.98	104.31	105.24	106.77	105.52	106.04
99.47	97.891	100.27	99.338	101.61	99.669	99.26	99.905	98.79	98.646	98.625	100.23	97.459	98.279	100.02	98.073	98.08	97.223	98.935	97.947	99.32	99.246	98.77	100.07	98.532	98.043	98.362	98.976	99.468	98.73	100.45	100.57	99.713	97.028	98.11	98.7	98.585	97.841	97.875	97.53	97.509	98.451	98.578	97.755	98.807	98.501	97.382	96.813	98.478	98.436
105.86	103.57	103.09	106.19	104.96	106.34	107.03	103.05	105.3	105.67	106.8	104.33	105.11	105.32	104.7	104.22	104.26	104.77	105.39	105.47	106.64	105.21	104.21	107.6	106.38	104.75	104.42	105.25	108.06	104.81	105.09	106.76	105.31	105.62	105.37	105.42	103.68	104.42	107.26	106.52	105.1	103.83	105.43	107.25	105.69	106.23	106.6	103.36	107.01	105.71
108.59	106.5	108.33	108.95	107.4	108.35	106.92	108.64	106.41	107.52	107.79	106.89	108.06	108.55	108.45	107.39	108.14	108.6	108.14	108.14	107.81	106.75	107.41	108.53	109.43	106.13	108.69	106.86	108.27	105.97	108.43	107.5	109.1	108.31	106.82	108.49	109.62	108.87	108.06	107.12	108.06	110.23	109.61	109.75	109.06	109.62	107.25	107.95	107.8	109.36
107.13	107.78	110.33	106.71	109.13	107.88	110.7	108.52	107.55	107.71	107.22	111.17	106.22	110.09	107.85	107.86	107.71	107.3	107.98	108.96	109.54	109.92	108.77	109.13	107.28	107.04	107.76	107.81	108.08	106.83	109.16	109.16	106.66	107.06	108.68	107.14	109.1	109.89	106.54	108.7	107.21	109.65	107.37	108.13	109.39	108.4	109.97	108.72	108.8	108.35
101.59	102.03	99.703	98.744	101.22	100.14	101.5	99.222	99.748	101.69	100.05	100.43	100.36	98.58	101.06	99.765	102.34	99.695	99.306	101.07	98.952	99.915	99.461	100.41	100	101.82	101.47	102.4	99.975	99.891	98.324	101.38	101.41	102.06	100.03	100.77	102.03	101.37	99.506	101.55	101.46	100.37	100.96	103.83	99.654	100.88	100.89	100.97	98.987	102.84
106.99	106.26	106.76	107.17	106.04	106.52	105.83	109.2	105.84	105.34	105.92	105.79	105.25	107.88	106.96	106.53	105.38	107.88	105.17	106.58	106.82	106.49	105.67	106.59	107.29	106.74	107.11	106.13	106.18	106.48	105.86	105.2	106.59	105.2	105.17	104.94	104.96	106.83	106.15	106.66	105.68	105.69	106.18	107.68	105.45	105.93	105.61	106.8	106.04	105.02
105.1	103.96	104.71	104.57	105.99	104.94	104.16	107.32	106.52	106.03	108.23	104.35	103.06	105.39	105.69	104.24	106.98	105.34	105.05	105.45	104.76	104.62	105.46	105.8	107.63	105.49	104.76	105.49	106.78	108.13	106.21	105.09	104.9	103.58	105.64	107.09	104.56	105.94	107.5	105.65	105.71	106.03	106.78	106.15	105.83	105.65	106.68	105.7	106.27	109.01
104.19	105.25	104.73	104.25	105.45	104.76	105.76	107.45	106.41	105.82	105.04	105.42	105.33	105.47	106.95	105.45	106.34	106.69	105.25	106.53	105.42	104.46	107.17	106.65	105.43	105.54	104.83	105.09	106.95	104.41	106.3	103.86	105.69	105.77	105.95	106.56	108.38	106.88	107.42	104.7	104.68	104.01	104.48	105.98	106.05	106.88	106.93	106.31	108.36	105.68
101.77	99.718	100.62	104.18	100.86	102.35	99.743	99.113	100.76	100.42	100.51	100.39	100.75	101.31	100.6	100.12	98.84	101.2	101.41	100.67	99.923	100.75	100.84	101.05	101.93	101.16	99.842	99.125	99.826	101.25	100.64	98.836	101.26	102.14	99.679	100.26	99.245	101.83	102.71	98.926	100.4	100.88	98.616	100.1	99.75	102.95	100.42	102.17	98.791	99.953
106.72	106.62	105.66	105.78	105.82	104.97	105.95	107.65	106	105.76	104.88	105.05	106.12	104.78	104.5	106.5	108.6	108.25	106.37	106.78	106.7	107.3	106.85	107.71	105.87	105.83	107.24	106.68	104.28	104.52	104.47	106.82	107.28	108.35	106.77	107.84	105.23	107.19	105.5	105.91	105.81	107.1	105.28	105.33	107.83	106.27	105.4	106.78	106.53	106.46
103.32	103.85	103.39	103.42	101.86	103.97	101.89	102.73	101.31	104.3	103.81	104.84	102.8	104.95	104.14	99.755	104.35	101.81	100.44	101.73	101.38	103.79	102.53	103.64	105.28	103.91	102.91	103.84	102.93	103.14	103.08	100.14	101.72	101.94	104.54	103.34	101.82	102.94	102.69	102.39	106.1	102.34	103.19	103.44	103.77	102.05	104.37	99.57	101.82	100.77
107.36	107.42	104.98	104.7	105.18	107.2	105.28	107.82	105.51	106.4	105.89	105.02	106.32	105.67	105.35	106.49	106.26	108.73	106.23	106.43	107.26	107.39	107.8	106.8	105.37	107.53	106.13	107.18	107.46	107.91	106.77	104.88	105.75	105.05	106.41	106.81	104.92	106.14	105.37	107.17	107.91	108.19	108.23	104.42	104.54	107.75	106.99	107.77	105.33	107.29
100.17	100.84	100.03	100.38	99.12	98.814	100.04	98.166	102	100.73	100.01	99.663	100.19	98.457	99.489	101.12	101.89	101.58	100.48	98.872	100.55	101.39	99.596	99.167	99.978	99.629	101.56	100.24	100.54	100.65	99	99.446	99.603	100.89	102.67	101.79	100.09	100.86	99.04	97.121	100.33	98.956	101.52	98.622	100.47	102.19	98.77	99.295	99.486	99.801
108.89	105.58	107.07	105.63	105.99	106.06	107.74	105.81	106.05	106.69	104.94	107.2	107.33	105.08	106.53	106.5	107.92	106.31	105.76	106.33	106.79	107.39	106.65	107.02	107	106.25	108.06	107.09	104.3	106.09	105.8	106.07	105.88	106.44	106.76	106.05	105.69	105.52	108.14	106.72	107.46	105.27	107.99	105.75	104.96	105.55	107.83	107.05	103.57	106.87
104.03	106.84	108.4	106.38	105.75	104.81	107.44	105.58	105.34	106.44	104.5	105.23	104.25	105.66	105.23	103.81	105.36	105.56	105.81	102.66	105.82	106.55	106.12	106.28	104.2	105.69	106.84	106.03	105.59	106.73	106.78	104.84	106.49	108.12	104.84	104.63	107.95	106.09	105.63	104.4	106.12	104.93	105.05	105.91	103.67	104.77	106.86	106.24	107.02	106.03
97.684	99.378	97.148	99.869	98.807	98.177	96.306	98.145	99.518	98.371	97.058	99.952	97.809	97.176	98.47	96.967	96.499	98.253	100.14	98.265	100.87	98.994	98.466	99.164	98.724	96.366	98.01	96.598	97.04	99.268	97.014	96.279	99.593	98.863	98.468	96.582	98.166	97.365	98.441	97.971	98.038	96.756	96.699	98.298	96.941	99.036	98.278	99.76	99.373	98.128
99.326	98.765	100.01	97.11	96.816	98.119	96.474	98.909	98.414	98.751	98.74	98.105	96.971	98.869	96.944	98.428	99.615	95.936	96.786	99.369	98.437	101	99.492	97.458	98.417	97.058	98.532	99.713	97.362	99.328	98.432	99.877	98.477	98.846	98.662	99.129	100.01	97.809	97.576	96.992	97.899	101.01	98.965	97.456	96.943	97.151	97.265	98.301	98.147	96.838
106.48	106.53	106.28	107.41	108.35	104.39	106.93	107.61	104.78	104.83	106.97	106.18	106.84	106.1	105.62	103.69	107.86	105.5	106.43	104.08	106.85	105.54	107.59	105.98	107.23	106.43	104.71	106.72	106.93	109.21	105.38	106.07	105.1	106.91	105.91	104.64	106	105.15	107.01	107.47	106.94	107.99	107.31	107.26	106.48	106.43	104.92	108.4	107.15	106.92
105.76	105.98	106.73	105.66	105.15	105.29	107.52	105.7	105.4	104.76	107.28	104.05	105.83	107.43	102.37	105.8	105.5	106.57	103.64	105.45	105.57	105.57	105.93	106.05	105.33	106.5	106.68	105.28	106.8	105.67	105.54	104.78	105.45	104.66	105.49	105.73	106.77	106.62	105.48	105.63	105.97	104.89	104.83	103.87	106.19	105.94	104.09	104.64	104.19	105.29
97.313	95.996	98.435	98.164	97.049	99.075	98.236	99.451	96.276	98.615	94.435	96.5	97.689	96.896	98.902	98.302	99.064	99.743	99.382	96.692	99.521	101.11	97.592	97.93	98.479	96.388	96.738	98.743	97.99	98.121	97.782	97.624	99.403	98.312	98.199	98.148	99.074	98.629	98.86	97.359	99.674	97.468	97.217	96.227	98.5	97.858	99.018	97.782	97.427	97.1
104.87	106.77	107.02	105.75	108.17	106.62	105.17	105.23	106.69	105.99	104.53	105.96	107.23	106.23	105.01	106.17	107.77	107.61	106.37	106.83	107.14	105.64	105.88	104.96	105.66	108	108.03	106.21	107.38	107.38	108.48	107.54	107.2	106.11	107	107.74	105.71	109.3	105.47	104.03	106.44	104.27	105.63	109.57	106.11	105.75	105.16	106.65	108.03	105.28
106.22	105.61	107.17	106.93	105.81	107.47	103.93	103.69	105.84	106.79	106.7	107.55	105.59	105.58	106.43	105.19	105.26	104.02	106.27	106.16	105.61	104.1	106.95	107.17	104.03	104.7	106.24	105.19	105.26	105.68	104.52	106.61	106.08	104.73	103.95	104.2	105.46	106.82	106.87	104.68	107.81	105.71	106	105.35	106.33	105.99	106.09	105.01	105.43	106.86
106.84	107.14	107.15	109.69	106.26	108.31	108.41	108.54	105.85	106.87	107.45	109.76	106.79	109.75	104.32	107.8	107.15	108.09	108.82	109.71	109.28	109.52	106.19	108	106.68	107.2	107.07	108.01	106	106.94	108.27	109.83	107.18	106.65	107.04	108.2	107.94	109.48	107.08	107.62	107.96	110.32	108.1	106.36	108.86	108	109.66	108.28	108.6	109.07
105.27	107.27	104.76	105.13	105.42	104.65	107.23	108.53	106.36	108	105.99	104.29	106.38	105.71	105.19	106.93	105.79	107.59	105.84	105.22	107.53	107.03	106.69	108.67	106.51	107.5	105.09	105.53	104.05	107.15	107.22	106.27	107.03	106.99	105.37	105.54	105.97	106.46	106	106.3	106.96	107.14	105.98	105.81	105.39	106.84	107.26	107.14	105.61	105.42
104.57	106.04	104.33	106.98	106.62	107.29	106.28	106.31	105.45	104.89	106.28	105.54	104.64	103.83	104.61	105.94	106.28	105.28	105.63	104.47	104.66	106.36	103.44	106.8	104.37	106.37	106.55	105.22	104.75	106.08	106.35	107.5	106.26	104.43	105.79	105.52	108.3	105.88	104.85	104.33	103.47	105.08	104.3	104.73	103.96	104.5	105.88	105.33	105.63	106.07
108.96	108.57	108.84	107.03	107.06	106.26	107.58	107.06	107.57	107.28	105.51	108.48	108.2	109.81	108.98	109.56	108.32	109.17	106.26	106.07	108.4	108.31	107.96	107.56	108.55	107.53	107.39	107.18	107.01	109.93	107.73	107.45	106.05	109.45	107.18	106.63	107.08	108.42	106.7	107.57	107.31	109.85	106.72	107.47	108.22	107.28	108.34	107.6	107.29	108.84
100.32	100.22	100.43	100.92	102.59	101.13	100.63	102.64	101.86	98.395	100.47	100.95	100.89	101.36	100.23	101.69	99.644	103.01	103.02	100.17	101.64	99.298	99.296	101.08	101	101.3	102.41	100.2	100.28	100.95	102.43	99.843	102.15	102.67	102.78	102.8	99.125	100.37	98.869	100.93	101.95	101.74	101.04	98.554	99.87	101.33	103.14	99.974	99.562	100.37
107.89	107.22	109.32	109.5	107.87	108.74	108.49	107.17	108.12	108.24	106.61	108.43	108.79	108.78	108.97	107.45	107.35	107.32	108.26	106.89	109.2	108.17	109.24	107.85	108.54	106.92	109.26	108.38	110.61	109.42	109.01	108.32	105.72	106.58	109.36	108.31	108.3	108.38	105.65	107.43	106.66	107.04	108.89	108.64	108.07	108.05	108.69	108.35	108.27	107.9
107.09	107.58	105.01	104.53	110.13	107.55	105.77	106.09	105.89	107.02	108.16	106.66	106.32	107.89	108.53	109.01	107.58	105.5	109.33	105.99	106.04	107.86	105.04	107.88	107.25	107.21	105.98	106.67	106.77	108.24	105.43	104.77	106.84	106.8	106.94	108.2	107.96	104.66	106.44	106.37	106.17	107.11	105.59	106.97	104.53	105.19	103.75	105.23	105.15	107.3
105.23	104.43	105.2	105.15	108.19	105.06	106.86	107.14	105.41	106.47	105.36	105.46	105.34	105.28	106.84	105.87	105.62	107.85	107.91	104.84	106.19	105.87	105.18	105.42	107.24	105.41	105.17	106.47	106.15	105.36	107.76	105.16	105.3	104.9	107.31	105.48	105.27	105.06	105.74	105.67	104.34	106.03	107.19	106.03	104.28	108.21	105.88	106	105.77	107.42
97.04	98.836	99.286	98.018	99.677	97.847	98.62	98.339	96.914	96.863	97.873	95.921	97.077	98.105	94.147	97.017	96.302	95.373	97.172	99.194	98.059	97.289	97.958	96.339	99.45	100.54	98.664	97.372	96.617	96.184	98.984	96.414	96.091	98.453	97.225	96.837	99.734	101.86	97.67	100.18	98.464	97.485	96.974	99.938	96.589	97.488	100.79	98.906	97.868	97.532
106.79	107.56	105.7	105.32	106.56	106.67	105.2	107.28	104.23	106.77	107.32	106.67	106.14	106.72	104.4	104.95	105.19	107.27	104.14	105.05	103.68	106.61	108.39	102.38	105.68	106.79	104.64	106.37	106.36	106.24	106.47	104.56	106.51	104.02	106.72	103.77	105.08	107.69	107.33	107.35	108.35	107.51	107.62	106	107.53	107.81	106.52	105.28	105.97	105.36
102.05	101.27	99.606	100.1	99.046	98.806	98.463	100.99	99.315	101.26	99.167	100.32	99.097	99.581	97.738	100.65	99.229	99.272	100.21	99.948	98.729	99.629	99.979	99.671	99.984	101.23	99.698	100.91	100.02	100.15	100.82	100.7	99.214	101.15	101.35	98.436	100.1	100.5	102.6	102.56	102.02	99.496	100.23	99.261	102.51	101.63	102.08	98.918	99.478	99.373
104.28	107.67	103.6	105.44	104.02	106.32	106.3	105.44	107.43	105.95	105.73	104.35	107.4	104.49	106.79	104.44	105.16	104.18	104.93	104.27	106.97	106.03	104.62	106.34	103.19	107.6	105.67	106.75	105.62	105.99	106.01	105.18	105.83	104.56	106.19	106.92	108.15	107.41	107.17	107.23	104.17	108.34	104.96	107.37	105.85	104.55	106.42	104.81	105.83	106.45
99.344	96.456	98.085	97.851	96.717	98.283	96.094	99.288	98.466	101.64	99.617	99.61	100.09	99.123	99.56	97.483	98.936	97.894	100.06	97.718	96.261	96.674	99.028	97.5	98.791	100.01	98.962	98.069	97.238	98.824	100.43	96.457	99.038	98.44	98.5	98.024	99.116	96.54	97.559	98.221	98.381	96.302	98.718	98.96	97.115	96.524	98.208	96.873	99.112	98.468
110.45	110.45	112.01	111.14	108.76	110.5	108.97	112.31	108.55	109.03	110.98	111	111.6	112.43	113.35	111.09	112.45	109.33	107.89	110.32	109.58	110.85	108.7	109.04	110.05	111.96	109.26	111.35	110.77	109.92	111.29	110.71	112.07	110.85	110.75	110.43	110.5	109.33	109.7	110.5	110.13	108.08	110.09	109.95	108.75	112.15	110.65	110.11	109.72	110.58
102.8	103.56	106.41	104.35	105.16	104.44	104.75	105.86	106.71	103.98	105.85	105.25	106.05	103.11	104.3	108.98	107.99	105.74	106.87	104.7	105.98	105.17	104.26	107.07	107.37	105.56	106.08	107.29	105.74	106.21	105.52	105.55	105.36	105.93	104.05	101.72	105.32	105.51	106.01	105.72	104.72	105.26	107.02	104.92	105.74	106.96	107.57	106.39	105.98	107.28
109.09	108.67	106.59	110.54	108.95	108.57	107.28	107.29	107.84	109.78	106.46	108.53	109.6	108.65	107.98	107.1	108.43	108.3	108.52	107.86	107.81	107.9	108.94	108.67	107.44	110.63	106.86	106.62	110.06	107.77	106.81	107.25	108.09	106.5	108.76	109.18	108.1	108.41	109.39	108.02	107.11	106.77	108.68	106.66	106.53	106.93	107.75	109.52	106.68	105.6
105.58	107.85	107.26	109.76	105.71	106.7	108.01	107.36	106.4	105.97	108.38	106.14	104.97	105.72	106.63	108.55	105.16	106.54	107.24	104.47	105.29	107.15	106.84	107.27	106.37	106.53	106.72	107.51	105.69	108.16	106.69	105.2	106.63	106.27	108.3	105.74	108.08	107.4	107.06	106.5	106.85	105.8	107.72	106.38	107.42	105.21	106.04	104.34	106.06	106.12
105.64	106.65	107.47	107.89	107.05	104.23	105.77	106.88	106.61	106.68	105.48	105.79	104.45	105.2	108.19	106.89	105.74	108.44	106.97	106.78	106.75	107.14	105.85	108.55	105.78	107.72	106.27	106.08	105.85	106.37	105.22	106.1	108.23	105.75	106.49	104.64	104.63	104.61	106.46	106.39	106.99	104.93	105.97	108.22	105.13	106.7	105.89	106.46	103.48	106.09
105.07	105.94	103.17	106.27	105.29	106.55	106.73	104.99	104.16	107.07	106.11	104.19	108.65	105.38	106.27	107.13	106.36	106.88	107.15	103.53	103.85	106.77	104.82	106.43	105.92	106.12	107.64	104.85	105.27	106.59	104.36	107.57	104.29	103.5	106.49	105.78	105.86	106.46	105.51	106.83	104.58	106.47	105.76	106.61	106.6	104.09	105.51	106.06	105.15	106.27
107.5	108.21	108.64	108.14	107.66	108.99	110.18	109.03	109.84	108.36	109.87	106.59	108.98	105.81	108.61	107.61	109.47	106.94	107.34	106.61	108.03	108.77	108.71	107.99	107.89	108.48	108.29	107.42	108.17	109.04	108.85	108.34	109.75	108.23	109.02	109.88	107.49	107	109.52	106.57	109.18	108.3	110.51	108.52	108.51	109.84	108.08	108.94	105.82	109.52
103.53	105.68	106.49	103.46	105.5	104.94	107.82	107.2	103.2	107.95	104.82	105.02	106.16	104.64	105.71	105.38	105.2	106.93	106.96	105.28	103.41	106.35	105.4	104.81	105.35	105.13	103.37	107.51	107.6	108.26	102.79	105.71	107.42	106.33	103.23	105.37	105.38	106.43	105.24	105.3	105.68	105.55	104.78	106.16	105.78	104.77	105.08	103.52	106.39	103.87
104.26	106.29	107.54	106.49	105.43	103.88	106.92	106.79	107.34	104.21	105.33	105.57	107.51	103.77	108.28	106.8	107.93	106.74	104.98	107.78	107.13	104.84	104.54	106.51	105.54	105.99	107.95	104.77	106.01	104.34	105.35	105.86	108.18	105.28	104.9	105.61	106.65	105.82	105.97	105.96	106.37	105.87	106.93	105.79	106.41	104.91	104	106.55	106.59	105.45
110.38	109.76	110.68	111.33	109.81	111.99	109.76	109.79	110.13	110.16	108.54	108.21	110.2	107.54	109.84	109.34	110.87	108.08	109.84	110.04	109.44	108.99	109.94	109.17	109.59	109.6	109.64	111.8	110.28	109.9	109.95	110.7	108.87	112.43	110.49	111.44	109.33	108.67	110.28	109.07	111.96	110.17	110.66	109.19	110.15	110.78	111.27	110.68	108.42	111.17
106.43	105.62	104.8	107.14	108.92	106.5	107.94	105.61	106.88	106.8	106.17	107.43	108.71	106.29	106.4	108.63	106.77	106.19	106.41	106.9	106.21	106	104.43	106.67	107.16	104.65	107.4	104.41	106.23	108.37	105.21	105.77	105.61	105.91	105.4	106.59	107.68	104.31	106.51	104.21	105.45	106.28	105.12	105.36	106.43	106.54	107.37	108.56	106.62	106.14
107.9	108.77	108.27	108.6	107.88	108.84	106.96	107.77	108.48	108.37	109.3	109.16	106.66	108.9	108.45	108.45	106.08	107.99	109.01	108.63	106.22	108.5	109.73	109.41	108.93	110.99	108.65	109.73	108.19	109.57	109.58	109.65	108.45	107.72	107.93	108.95	107.99	108.35	109.24	109.4	108.68	106.79	106.75	110.18	109.07	106.34	106.82	106.75	107.96	111.47
105.04	107.76	106.74	106.13	107.81	107.55	107.18	106.6	105.53	106.99	107.5	107.6	107.62	105.52	108.03	107.86	107.2	107.18	107.08	107.41	104.97	105.34	105.86	105.55	106.09	106.4	107.03	104.17	107.48	106.53	107.81	106.51	105.94	106.98	107.03	106.09	105.3	105.94	106.35	107.32	107.28	105.76	106.26	105.84	105.99	105.55	105.6	107.01	105.6	106.98
105.66	106.35	104.76	104.55	105.49	105.28	108.85	106.69	104.31	106.93	108.55	105.59	107.81	106.23	107.94	105	105.46	108.26	106.33	105.93	106.78	104.72	105.67	106.6	107.46	107.33	106.79	107.14	106.95	109.01	106.06	106.37	105.41	105.02	106.34	108.13	106.03	107.47	106.46	105.81	105.16	106.11	108.8	104.67	107.79	105.85	107.94	106.37	107.42	107.21
106.64	107.68	109.08	110.1	107.43	108.05	107.95	107.59	109.1	108.26	107.38	106.99	108.05	107.72	106.7	108.46	108.77	109.37	110.69	109.61	108.9	109.12	109.45	107.5	108.6	109.15	108.76	107.84	110.77	110.02	108.62	107.03	109.72	109.28	108.92	105.95	107.16	108.58	110.92	107.37	108.56	109.41	109.75	108	109.09	108.55	107.82	110.48	109.08	106.31
105.53	105	104.22	105.93	107.12	106.28	103.51	106.27	105.6	103.97	105.01	106.96	107.2	105.91	105.89	104.52	106.12	105.78	104.03	104.34	105.2	105.41	106.59	105.54	104.55	105.47	105.58	105.39	106.43	107.2	105.27	108.06	109.04	106.24	105.05	105.97	105.91	106.43	106.56	106.54	107.2	105.52	105.2	106.7	103.47	106.83	103.11	107.12	104.12	106.25
106.98	110.31	109.54	108.41	108.01	107.99	107.28	106.69	106.07	107.24	106.47	107.66	107.12	108.27	106.86	106.53	107.88	107.82	106.88	107.91	107.89	108.04	107.21	105.8	106.81	108.27	108.23	108.38	109.15	107.95	106.67	106.64	107.69	109.84	108.26	108.78	107.65	106.9	107.2	108.85	108.63	108.09	107.79	108.15	108.89	107.46	106.25	106.91	109.08	106.27
107.75	108.95	108.16	107.37	109.27	109.63	107.07	108.87	109.93	108.47	108.46	109.47	109.57	108.13	108.09	110.68	105.5	109.65	107.34	108.63	106.63	109.1	107.55	111.78	106.19	109.68	109.52	107.75	111.81	109.16	106.64	107.83	108.48	106.76	108.42	107.14	109.12	107.7	109	112	106.19	109.5	107.95	108.82	107.87	108.54	106.72	108.9	109.14	110.06
95.443	100.05	101.15	99.754	99.238	98.626	99.613	98.786	98.246	98.093	97.904	97.777	99.71	100.67	98.241	99.483	97.055	101.1	99.267	97.733	99.807	98.952	100.04	98.127	97.309	98.063	98.606	101.13	97.485	98.322	98.331	100.43	97.135	100.4	97.294	100.66	99.265	97.912	100.15	96.856	99.714	98.09	99.55	100.09	99.187	100.39	100.36	100.39	99.345	100.97
107.42	104.99	105.06	106.2	106.83	106.8	106.91	103.76	105.72	104.94	106.09	103.55	104.14	104.63	107.36	107.19	105.26	105.89	104.22	106.17	105.22	105.73	104.54	103.3	105.75	106.82	104.79	104.2	108.29	105.44	104.78	106.21	108.84	104.45	104.59	104.78	104.91	104.6	106.16	104.17	106.77	105.84	104.89	108.34	108.85	106.17	107.66	106.19	106.51	107.61
104.47	105	103.39	106.35	106.59	105.58	105.19	104.9	105.21	104.6	107.07	105	105.7	104.93	106.35	105.12	107.67	106.14	105.79	102.97	105.85	104.03	104.24	107.52	107.14	106.13	104.04	107.81	106.14	105.3	103.79	105.62	105.1	105.96	105.85	104.94	107.58	105.03	106.27	105.72	105.31	105.4	105.88	107.15	106.3	106.87	105.37	104.04	103.67	105.42
109.51	106.26	107.53	109.1	108.01	107.81	109.21	106.89	110.29	109.37	109.33	106.39	109.41	108.51	106.75	110.05	109.1	106.98	110.38	108.48	107.03	107.44	107.63	106.89	107.99	108.71	109.33	108	106.75	108.11	106.68	107.82	107.34	111.38	108.46	109.64	107.99	108	108.43	109.04	109	106.29	106.06	108.04	106.76	108.09	108.84	105.9	108.96	109.09
109.1	106.48	105.96	105.6	107.16	105.79	105.45	107.02	109.4	108.3	105.65	107.26	108.58	107.22	106.08	107.21	105.26	103.99	106.51	108.87	106.81	108.26	107.27	106.39	107.63	106.68	106.61	106.13	105.49	106.53	106.58	105.75	104.46	104.9	108.16	106.69	105.81	105.04	104.45	106.02	106.72	103.41	107.74	107	107.48	105.99	106.27	107.01	106.55	106.49
109.25	109.94	109.26	110.33	108.9	106.4	106.82	109.01	107.66	108.05	107.2	109.75	107.13	109.69	109.66	109.79	106.54	108.72	109.13	107.33	108.26	108.45	110.98	110.36	106.81	109.71	107.99	106.42	109.18	105.44	110.37	109.58	107.71	109.63	109.79	106.67	109.45	109.08	107.82	108.88	105.72	109.99	109.65	107.77	108.23	106.59	107.27	108.75	110.72	108.06
106.88	105.61	106.52	107.95	106.59	108.23	105.85	107.58	106.38	109.54	107.41	107.68	105.36	105.65	104.73	105.1	107.13	107.67	107.17	106.94	108.67	107.96	105.67	109.19	106.03	107.22	106.77	104.91	105.78	105.24	103.97	108.58	108.01	106.14	106.38	105.25	107.76	105.39	105.43	107.58	109.4	105.25	107.71	105.05	104.23	107.16	106.13	106.27	104.64	106.24
100.7	98.831	98.227	96.951	100.66	100.03	101.87	99.503	98.569	95.975	99.907	99.483	99.023	99.537	97.921	100.36	98.76	98.914	97.189	100.49	97.98	100.54	98.233	100.13	98.958	99.394	99.339	99.754	99.802	99.073	98.261	96.351	100.32	100.69	100.61	98.879	98.16	97.687	99.321	98.064	99.173	100.59	101.74	98.547	97.059	98.826	96.389	100.44	100.68	98.761
100.6	98.153	100.38	101.43	101.86	100.42	100.22	102.56	101.24	100.14	98.639	99.872	100.3	101.08	99.545	98.727	97.937	100.04	102.13	101.74	100.1	100.71	99.486	100.69	102.89	99.003	100.18	100.11	101	102.16	101.18	100.36	99.381	100.63	100.36	99.659	100.21	100.75	98.608	100.8	100.98	101.2	98.557	99.578	99.368	101.5	98.648	99.537	102.06	97.894
105.49	106.6	104.42	104.73	105.06	105.38	106.63	106.26	104.24	104.36	105.41	103.97	106.85	106	106.95	107.33	106.98	105.47	106.42	102.89	106.4	104.77	104.16	106.95	106.72	106.33	104.67	107.31	106.58	103.12	103.99	104.03	106.37	106.56	102.88	104.86	106.64	106.29	105.99	103.98	107.31	106.51	107.49	105.81	106.48	106.07	104.73	105.88	105.12	105.51
109.31	107.77	107	106.42	107.42	107.73	109.08	109.84	107.38	106.99	107.29	108.8	106.3	106.49	108.24	107.41	106.24	109.5	109.2	109.35	108.21	107.74	108	109.05	106.68	106.95	107.14	107.76	108.18	107.16	107.55	107.89	108.13	107.81	107.82	108.21	107.49	106.06	108.47	105.94	109.02	107.57	105.82	109.55	108.11	109.02	106.28	108.72	107.11	108.11
106.66	107.08	106.46	108.66	106.6	107.23	107.07	108.66	109.17	106.68	108.69	108.19	107.84	108.09	108.15	107.84	105.93	107.46	105.7	109.17	107.57	108.9	107.95	108.76	107.94	107.15	107.71	109.58	106.28	109.06	110.63	107.4	108.78	105.96	105.93	107.56	106.35	106.11	106.08	109.04	109.55	106.68	108.6	108.46	108.81	107.86	108.39	109	110.17	107.4
105.78	105.52	103.8	109.11	105.2	104.41	106.08	106.15	105.41	104.78	104.15	106.65	106.16	107.97	104.54	106.22	104.28	105.21	105.09	106.26	104.91	104.67	106.82	104.68	106.86	104.39	105.04	106	107.5	103.83	106.08	105.6	104.67	106.53	103.33	105.92	105.76	103.93	105.78	106.3	106.34	103.79	104.55	107.4	106.83	106.52	106.86	106.01	106.93	107.72
108.32	109.51	107.93	109.73	109.96	108.74	109.31	107.38	109.04	108.01	109.04	108.18	109.31	108.28	109.18	108.58	108.29	108.45	106.6	107.83	108.15	109.24	106.04	108.64	110.41	108.57	106.46	108.14	108.56	110.36	109.44	109.08	110.48	109	109.57	105.92	106.64	107.44	110.25	106.95	109.22	107.93	108.29	110.47	109.91	107.59	108.65	108.79	109.01	108.55
106.8	105.19	107.19	107.2	106.22	107.98	106.38	105.37	106.52	106.94	107.26	107.84	106.97	106.43	107.22	104.97	107.24	106.6	104.97	106.92	107.17	107.43	106.14	105.39	107.73	106.42	106.16	106.07	106.33	107.19	105.44	105.91	108.9	104.25	106.51	105.82	105.88	106.4	106.09	106.91	105.54	106.6	106.67	104.53	106.58	105.19	104.94	104.22	107.23	106.48
107.52	109.37	107	108.73	108.27	107.63	107.94	108.32	108.39	110.49	110.1	107.54	108.47	110.49	110.96	109.12	109.12	110.77	106.64	107.57	108.12	109.84	109.01	109.42	105.63	110.35	109.56	108.4	107.22	107.74	109.18	109.18	109.42	108.81	109.75	108.97	107.54	110.54	106.97	109.16	110.02	108.41	107.15	107.12	108.54	109.53	107.7	106.41	108.52	108.33
106.5	108.41	107.89	108.43	106.71	106.73	107.18	107.32	109.01	108.5	108.8	106.9	107.76	108.92	107.6	108.05	108.64	108.74	107.54	110.63	108.28	105.97	107.74	106.95	107.58	108.29	107.7	106.96	107	107.68	105.99	106.48	111.23	107.93	108.29	109.87	105.45	107.99	107.14	108.72	108.96	107.26	106.13	106.26	107.96	108.88	106.98	108.48	107.83	106.52
106.44	105.94	108.28	106.58	109	107.13	106.5	106.83	110.28	109.62	107.21	108.7	105.86	108.44	105.53	107.39	107.63	107.14	108.26	109.44	108.34	106.84	107.95	106.7	106.79	107.47	106.81	107.41	110.97	107.04	108.24	108.34	107.63	108.98	107.21	110.72	105.65	109.04	109.06	106.78	109.75	107.01	107.84	107.71	106.96	109.52	104.54	107.06	107.3	110.11
108.83	109.02	108.42	108.45	108.47	106.76	107.93	107.45	108.49	106.68	107.18	108.61	106.57	107.39	107.5	107.53	108.62	108.62	110.03	109.81	107.9	109.79	109.19	108.47	108.08	108.32	107.82	108.84	108.82	110.4	106.1	108.19	108.75	106.19	108.68	107.78	108.45	107.94	106.47	107.47	109.58	107.98	110.36	107.07	109.09	108.12	107.65	108.56	109.8	109.9
100.95	101.89	100.35	100.71	101.56	98.73	100.17	99.309	102.6	101.54	99.751	99.868	101.6	103.2	99.121	99.759	99.875	102.83	101.37	98.092	101.58	100.5	101.67	100.07	101.54	100.98	100.34	100.5	99.233	101.09	99.64	100.87	100.2	102.14	101.39	101.31	100.36	99.158	100.01	100.46	99.372	102.01	101.8	101.12	98.213	101.97	100.57	101	98.778	102
108.49	108.33	108.99	109	108.76	107.72	109.46	109.06	109.59	107.32	107.8	107.13	109.82	109.17	107.95	108.86	107.8	110.99	107.62	106.93	109.3	109.7	107.45	107.02	109.32	106.99	108.52	109.89	110.1	110.08	108.58	109.9	108.55	110.67	108.62	108.88	108.93	107.08	109.03	107.31	108.69	109.53	108.12	106.72	109.55	111.09	106.46	110.46	108.73	108.34
105.9	105.53	104.22	104.87	106.29	104.43	102.93	104.69	105.69	104.73	104.98	104.93	106.36	105.37	107.19	105.1	105.95	103.96	108.3	106.86	105.15	105.41	104.28	103.82	106.46	103.95	106.24	104.78	104.25	104.62	105.91	105.38	105.08	105.94	102.64	105.72	106.1	106.46	106.3	106.16	104.49	104.66	104.4	106.72	106.18	105.76	106.88	105.59	107.25	106.15
98.462	97.102	96.831	98.558	96.538	98.343	98.854	99.425	98.369	96.165	97.025	97.939	96.943	98.584	97.881	98.781	98.442	97.286	98.731	100.12	99.295	97.646	97.333	98.678	97.909	96.838	97.643	98.386	98.685	97.053	100.07	96.973	98.614	97.844	96.895	97.111	97.751	97.701	99.427	98.339	96.814	98.499	98.32	97.804	97.288	98.419	99.357	98.375	99.267	96.372
106.15	106.28	105.97	105.45	106.42	104.95	106.27	106.34	106.53	107.73	106.41	104.81	106.27	102.92	107.09	104.74	105.27	105.59	106.66	106.21	104.74	106.15	104.71	105.94	105.45	105.36	105.35	107.78	106	104.26	102.66	106.58	105.49	106.77	104.68	105.83	103.48	107.86	104.52	105.12	106	106.78	105.84	105.65	107.4	106.26	105.25	104.56	105.01	103.88
106.99	108.28	107.4	105.71	106.44	106.5	107.12	107.96	106.47	105.01	106.15	106.21	106.76	106.66	107.48	105.56	106.1	107	105.01	106.49	107.04	106.36	107.82	105.92	106.92	105.81	108.19	104.79	105.93	108.89	105.23	108.94	105.89	107.08	107.48	106.43	107.43	105.72	106.71	107.24	106.29	107.85	109.22	109.32	106.8	105.45	107.85	107.32	106.09	104.55
105.05	106.43	105.45	106.78	105.54	105.36	105.19	106.58	107.15	105.67	105.99	103.81	103.15	105.84	105.91	105.58	106.91	104.88	105.77	104.55	106.21	107.58	103.98	103.37	105.1	105.49	105.92	107.34	106	107.29	107.25	106	105.04	104.51	105.11	103.59	103.04	103.38	104.22	105.76	104.03	103.93	104.49	104.93	106.32	105.04	104.3	105.82	104.67	105.14
101.79	98.684	100.9	100.56	100.43	99.485	99.619	98.388	100.49	104.98	100.38	101.93	102.02	101.5	100.35	100.41	102.26	100.8	100.44	102.39	101.24	100.67	100.7	100.86	100.97	99.58	102.6	100.53	98.63	102.46	101.13	99.364	101.15	98.302	99.025	100.72	100.18	99.52	99.603	100.53	99.544	100.71	100.02	100.74	99.328	100.81	98.761	98.996	101.84	101.9
108.41	111.18	108.38	108.07	105.79	109.56	110.9	107.01	107.11	109.66	106.9	108.93	107.77	107.78	109.32	107.59	107.6	107.33	107.83	108.64	108.17	109.54	107.26	107.97	108.68	107.44	108.13	106.51	107.61	107.26	108.51	110.43	106.59	106.34	107.99	109.42	108.55	106.99	108.24	109.72	106.03	108.43	107.85	109.94	108.4	107.45	109.91	106.8	108.76	110.01
101.39	98.45	100.95	101.52	102.91	101.28	100.49	100.26	102.45	99.077	102.38	101.91	102.13	102.08	101.46	99.054	100.02	100.84	101.85	99.196	104.44	100.45	99.639	98.206	99.317	100.44	98.552	99.242	100.33	98.049	101.48	101.54	99.507	99.34	100.63	99.596	99.105	98.712	100.75	100.31	103.11	102.39	100.16	100.87	100.46	101.3	102.44	101.32	100.77	98.596
109.05	108.34	107.75	107.82	106.37	106.18	107.55	107.29	107.95	108.09	108.84	107.62	108.1	107.98	109.68	106.68	106.26	108.62	108.02	108.47	107.89	107.61	106.34	106.98	108.27	106.89	107.55	108.58	108.06	107.81	108.06	108.66	106.42	107.47	108.54	110.09	107.53	110.24	110.04	105.52	110.09	108.56	107.05	109.01	107.16	108.28	109.1	108.57	106.68	105.56
104.97	105.6	106.93	106.13	105.48	105.51	106.5	106.68	105.91	106.34	104.06	103.2	106.62	105.82	104.73	106.58	105.78	105.07	106.55	106.45	107.22	105.14	105.39	104.05	103.64	104.18	105.94	105.14	106.88	105.5	106.56	104.22	101.38	105.98	105.38	106.41	105	104.14	106.55	105.13	106.95	105.15	105.62	106.76	107.19	106.1	104.95	104.05	105.88	105.51
104.75	105.83	102.2	107.35	106.41	107.04	105.81	107.12	105.23	104.91	108.13	106.36	104.33	102.59	106.95	106.4	106.19	105.81	105.34	106.74	106.32	103.93	106.55	104.88	106.1	105.47	104.31	102.75	105.8	104.94	107.33	103.55	105.56	106.32	106.18	105.21	107.39	105.58	107.05	105.06	105.56	105.15	107.88	105.97	104.96	107.01	104.51	106.16	105.05	106.97
106.8	103.33	104.41	107.54	104.55	105.04	103.53	105.74	105.33	106.75	104.94	106.12	107.89	105.63	105.44	104.93	103.04	104.46	108.08	106.47	105.09	106.34	105.25	105.6	106.54	105.81	104.8	104.33	104.86	106.16	106.49	105.69	105.44	107.31	104.63	105.88	107.08	104.79	104.59	106.97	104.77	106.54	105.37	104.48	102.61	104.77	105.18	104.09	105.31	104.63
109.14	110.86	110.35	110.23	111.7	107.93	112.19	109.3	108.36	108.45	111.89	110.46	112.05	109.39	112.47	110.43	108.29	109.46	110.35	110.87	108.86	111.2	109.33	109.33	109.34	110.56	111.08	112.99	109.18	109.74	111.19	108.99	110.71	112.03	109.77	110.55	112	108.62	110.23	110.09	109.92	109.7	111.29	111.66	110	110.75	110.29	109.69	109.19	110.4
106.75	107.56	107.33	107.87	108.63	108.36	109.17	109.32	108.29	108.95	108.25	108.08	108.37	107.94	107.93	107.58	109.5	110.02	109.27	109.19	107.81	108.73	107.68	109.82	107.66	110.65	107.56	106.19	108.38	108	109.61	108.84	109.56	110.08	109.62	108.91	108.16	109.79	109.9	107.46	107.38	109.24	107.21	109.25	108.97	110.35	107.91	108.49	109.37	110.35
106.36	104.78	104.4	104.98	104.75	105.67	104.9	104.31	106.77	105.41	105.41	105.15	107.2	108.04	105.9	104.92	104.48	104.11	104.71	106.63	106.1	105.59	106.15	105.19	108.56	104.83	106.27	106.64	104.72	105.23	105.52	105.09	104.64	106.04	105.32	105.97	103.58	106.15	106.66	105.73	106.66	105.55	104.02	104.48	104.79	104.96	106.36	104.46	106.28	105.31
108.59	104.73	109.4	105.98	106.54	108.79	104.81	105.89	107.22	105.35	106.25	104.36	107.6	106.24	104.33	107.09	108.03	104.91	106.99	106.76	103.58	106.77	105.49	105.91	105.92	106.53	108.39	104.89	104.62	107.9	104.84	106.5	107.33	106.15	109.73	105.12	106.19	108.89	105.58	105.26	107.06	105.35	106.24	107.32	105.69	104.79	105.07	105.96	104.6	106.71
106.94	104.11	105.19	106.76	104.38	105.1	102.88	104.96	106.57	104.73	104.92	105.98	105.96	107.37	104.38	106.92	103.93	106.5	107.21	106.09	105.33	106.58	104.86	105.11	103.22	105.86	104.93	106.69	107.06	104.79	104.77	105.28	103.59	104.45	104.29	105.61	104.78	105.72	105.73	103.67	104.27	105.18	103.87	103.78	104.54	106.08	105.37	106.24	105.6	105.35
98.15	99.169	96.593	100.5	98.552	97.975	98.38	98.217	97.948	98.938	98.966	98.334	97.18	98.446	99.864	100.29	100.78	99.653	98.342	97.504	99.864	98.944	96.964	99.063	97.455	98.534	98.755	100.47	98.841	97.261	96.976	97.138	100.08	98.179	100.13	97.989	99.288	99.293	99.97	97.146	96.323	98.306	99.607	99.66	99.514	100.64	100.37	97.425	97.912	96.425
108.24	107.26	108.69	108.91	111.24	108.09	107.34	107.28	108.44	108.95	109.95	108.81	109.16	109.54	105.41	108.08	109.17	108.71	109.37	108.25	107.89	110.92	107.69	108.8	109.23	108.23	108.14	108.65	108.97	109.11	110.01	105.87	109.32	107.54	109	106.55	106.8	109.6	109.24	107.74	109.39	108.44	110.55	109.55	105.65	107.43	108.58	112.04	106.91	107.6
108.9	107.09	108.23	106.41	106.42	107	109.3	107.13	106.26	107.02	109.48	106.4	107.22	106.72	107.63	107.31	106.33	107.49	105.83	104.89	110.35	107.09	106.69	107.03	107.91	107.59	108.37	108.71	109.58	107.88	109.8	106.26	107.49	106.95	108.93	107.68	106.66	109.35	106.63	105.51	109.24	109.42	109.15	109.19	110.92	106.93	108.16	109.03	106.83	107.76
101.83	107.01	104.25	107.43	104.3	105	106.44	106	106.19	105.41	106.09	106.08	105.07	104.96	104.66	105.9	106.76	106.32	106.02	105.22	107.05	104.77	104.5	106.19	107.22	108.09	103.96	105.81	106.15	106.06	104.42	105.59	104.3	106.11	105.54	103.93	106	106.32	105.64	105.27	107.85	105.39	106.16	108.2	103.96	106.63	105.72	106.31	105.13	107.33
99.189	97.37	97.942	95.701	99.724	96.168	98.252	96.866	98.521	98.231	97.301	95.479	96.75	97.795	99.608	96.932	97.349	97.528	98.616	98.874	97.696	97.516	98.29	99.228	98.374	98.342	99.36	99.038	99.24	99.439	97.529	99.373	98.111	97.839	97.06	97.348	96.97	98.713	97.262	97.693	99.612	98.372	95.365	98.179	98.912	97.35	98.543	99.777	97.655	97.648
99.917	101.24	103.24	100.97	98.489	99.713	99.727	100.68	101.21	100.03	99.802	100.96	102.34	100.34	102.09	98.991	101.33	101.02	99.424	102.58	99.773	102.16	101.45	100.33	100.62	102.17	99.776	99.827	99.492	101.57	101.94	100.51	99.287	101.53	102.87	100.84	100.01	101.03	102.52	100.89	101.46	100.76	101.65	100.71	101.38	102.65	101.83	99.516	101.75	100.67
103.6	106.06	106.53	104.58	105.76	103.98	106.88	104.97	107.91	104.27	106.86	103.09	105.83	105.3	106.63	105.9	107	106.27	104.9	105.48	106.7	106.98	105.59	104.98	103.51	106.17	104.59	106.94	105.67	105.65	105.17	105.36	105.07	104.54	104.69	104.61	106.8	107.76	104.73	106.13	107.33	105.63	107.32	105.61	103.98	106.69	103.28	104.56	104.6	105.31
104.21	105.06	104.08	105.26	106.14	104.18	106.92	105.83	104.68	105.09	104.75	105.51	104.6	107.08	105.64	106.85	106.19	106.75	106.1	106.17	105.92	105.08	104.72	108.59	108.37	105.17	106.45	107.96	105.77	106.74	108.49	105.98	106.33	106.35	106.02	105	107.17	107.6	106.49	103.94	105.78	104.72	105.91	106.3	105.85	106.4	105.27	105.2	107.2	104.33
103.53	104.39	100.6	102.54	102.34	104.16	103.17	100.28	103.58	102.24	102.87	101.61	104.7	103.8	103.16	102.43	104.27	103.53	102.87	104.02	105.05	103.35	101.48	102.24	103.38	103.09	102.83	104.73	102.59	103.46	102.02	102.39	103.34	101.91	105.02	102.25	102.59	102.36	103.02	103.32	103.2	103.31	100.54	101.21	102.41	102.74	103.68	102.5	103.99	101.61
106.68	105.41	106.84	106.39	106.33	105.59	106.42	105.05	108.88	105.5	104.57	105.4	104.88	107.06	105.46	106.82	107.36	102.76	105.12	106.21	106.37	103.89	103.72	103.42	105.77	105.71	104.88	106.2	104.75	106.11	106.25	103.75	107.47	106.6	104.44	106.85	106.45	105.77	103.87	103.28	106.65	105.52	106.14	100.91	105.4	106.3	105.89	104.57	106.12	107.06
106.63	107.97	105.06	105.83	106.09	105	106.1	105.14	106.29	106.08	106.18	108.01	107.01	105.77	105.84	105.73	106.75	106.63	105.14	106.6	105.05	106.78	106.46	106.73	106.19	104	105.68	105.9	104.75	106.98	106.82	107.06	106.9	106.14	105.25	107.43	108.06	106.32	108.05	105.83	106.8	107.89	108.33	106.9	107.61	106.26	105.95	107.46	105.42	107.89
99.104	94.748	97.421	100.11	99.348	98.001	100.19	98.763	99.129	100.28	98.689	100.05	97.422	100.84	98.014	98.208	97.928	99.507	98.088	96.542	97.886	96.79	99.136	98.524	98.387	97.74	97.415	98.716	98.611	98.834	99.453	98.111	100.24	98.151	96.585	98.429	99.41	98.393	98.367	98.302	99.357	98.716	98.418	97.776	98.379	99.196	99.085	98.04	100.17	100.22
107.38	106.07	106.87	104.68	107.19	106.61	106.7	106.38	106.37	105.44	106.3	106.9	104.27	103.75	109.04	105.05	108.18	107.75	104.55	106.7	107.9	106.53	106.86	106.14	106.73	106.96	106.2	105.24	106.55	105.46	109.04	104.79	106.07	107.91	105.42	105.42	108.39	106.25	106	106.37	106.46	105.26	106.23	107.79	105.69	108.31	105.78	108.52	106.41	106.8
106.71	108.23	109.39	107.95	110.94	107.98	107.02	108.87	104.29	108.94	111.05	107.75	108.91	110.35	106.41	105.74	107.36	108.38	109.5	108.4	108.38	110.11	107.14	108.53	108.82	108.32	106.54	107.6	108.11	110.75	107.61	106.72	106.49	107.98	107.22	106.88	108.21	107.32	109.38	107.92	108.34	109.18	107.49	109.16	108.21	106.97	106.63	109.24	107.41	108.61
105.86	105.62	105.29	105.04	105.26	106.92	104.48	103.25	105.56	107.18	107.29	105.79	106.55	103.95	104.03	107.01	104.19	105.41	107.1	104.72	109.04	106.27	108.22	105.32	105.54	106.67	107.18	103.52	104.26	105.87	105.85	103.77	104.21	103.94	103.71	103.7	106.79	105.47	106.14	104.76	105.23	105.36	105.99	106.07	105.87	104.63	105.23	106.08	104.33	105.99
105.17	105.37	105.61	103.93	104.62	105.6	104.49	106.31	105.48	104.26	106.51	106.32	104.87	105.89	104.78	106.4	103.96	103.4	104.77	105.51	107.83	104.56	106.65	103.82	106.47	105.95	105.64	103.97	106.35	107.86	105.23	104.55	106.92	103.4	106.27	105.06	105.18	104.66	107.09	105.98	104.44	104.05	107.27	105.89	104.61	105.45	105.39	105.55	105.99	105.56
105.91	106.37	105.92	106.11	105.68	107.14	106.05	107.36	106.46	105.78	107.28	105.47	106.74	106.62	106.08	106.91	107.26	107.88	103.97	106	105.69	106.15	105.62	107.16	107.92	107.25	105.31	106.08	105.07	107.37	106.76	106.35	105.65	107.47	109.56	106.03	105.93	107.25	108.21	106.72	107.72	105.02	105.58	106.79	105.98	104.08	106.17	107.46	105.96	106.45
105.19	104.43	107.7	105.6	105.89	105.99	104.4	104.76	105.89	106.46	107.25	106.05	105.61	104.52	105.68	104.98	106.1	107.4	108.03	105.84	104.55	104.94	103.8	108.49	105.54	104.48	106.26	106.02	104.01	106.05	105.73	105.46	105.97	105.96	106.78	104.8	106.19	106.62	105.96	104.79	107.02	104.19	106.79	106.73	104.1	105.68	105.17	106.47	106.2	108.38
109.12	107.96	107.94	112.95	108.43	107.85	112.45	105.08	108.16	107.76	107.97	109.27	109.78	109.64	107.38	109.49	107.12	110.33	110.51	109.44	108.59	108.64	107.55	108.76	108.91	107.13	106.98	109.43	109.95	109.68	108.75	107.85	104.93	107.19	107.42	108.66	108.29	108.07	105.98	106.67	106.72	108.5	107.46	107.55	109.4	108.17	105.84	108.72	107.28	106.94
105.91	108.29	107.33	106.24	103.95	106.9	106.16	106.48	107.02	106.78	107.47	107.59	106.33	107.3	104.66	107.7	104.72	106.81	105.68	104.99	106.04	107.27	104.82	107.04	107.29	105.47	107.28	105.42	106.75	108.55	105.98	107.98	106.42	106.66	107.16	105.51	106	106.05	106.8	106.59	105.93	107.53	106.49	105.96	108.74	108.15	106.2	108.32	106.26	105.7
[truncated: 150 more columns]
