# Supplementary material for: Genetic dissection of main and epistatic effects of QTL based on augmented triple test cross design
Source: PLoS One. 2017 Dec 14;12(12):e0189054. doi: 10.1371/journal.pone.0189054 (PMC5730204; doi:10.1371/journal.pone.0189054)
Supplement: S10 Supporting Information — (ZIP) [file pone.0189054.s010.zip › z6_500_0.2_10.csv]

112.94	109.05	109.66	107.72	106.72	110.38	109.56	112.62	107.63	106.74	110.26	111.78	104.65	104.7	107.97	105.24	116.06	106.29	109.86	112.46	99.736	108.05	114.28	107.82	108.63	109.58	108.56	109.36	107.27	104.68	106.06	112.65	112.14	107.14	105.21	105.66	108.78	110.19	107.89	107.57	110.6	108.97	110.51	112.64	111.19	109.35	111.51	112.89	109.55	106.76
100.62	100.65	101.93	98.453	98.434	102.45	103.58	101.56	98.24	100.91	102.19	100.99	104.4	102.94	104.05	93.778	97.94	105.13	105.34	100.89	103.84	97.758	101.04	95.086	99.821	106.01	100.44	109.26	104.5	105.1	96.984	100.35	100.68	100.28	95.024	96.298	98.565	105.73	98.913	98.048	103.15	96.492	106.89	96.595	107.35	104.98	98.114	101.05	98.302	91.741
102.1	102.19	111	108.53	109.49	105.06	95.176	106.06	106.75	102.75	107.31	109.38	103.2	106.41	109.65	105.69	103.28	111.85	107.57	105.48	102.93	108.59	117.04	98.399	107.27	114.79	110.62	111.32	112.66	108.16	107.81	109.47	104.44	110.63	106.56	114.45	103.64	108.91	103.27	105.04	105.36	101.31	104.95	110.59	108.71	101.48	110.44	103.93	110.51	106.16
112.55	106.77	103.56	109.6	108.31	107.89	106.61	104.62	110.36	110.22	104.29	111.55	105.58	113.48	103.55	112.56	102.08	111.07	106.1	108.91	115.9	104.12	109.29	108.69	106.41	110.77	110.42	112.19	103.34	113.04	104.89	109.2	112.1	111.62	107.39	109.6	106.79	104.62	109.77	107.34	116.65	110.35	113.91	108.69	107.47	110.18	104.08	107.6	108.84	109.11
109.74	107.45	113.87	113	111.62	108.51	111.13	113.63	115.24	110	106.1	107.62	109.99	109.61	112.57	108.07	104.92	113.43	111.17	111.66	107.09	107.78	107.27	104.75	111.79	110.6	109.2	113.36	115.99	116.16	110.65	113.06	113.76	110.22	117.07	113.36	114.17	111.86	108.79	108.39	101.01	109.3	113.27	109.43	112.48	113.74	110.62	112.78	115.07	112.35
103.36	111.66	108.16	110.9	107.61	107.83	103.66	107.96	113.84	102.87	107.13	102.79	105.94	112.06	109.08	109.43	109.6	111.3	110.53	97.425	109.06	113.6	106.04	112.37	105.92	111.28	108.97	107.82	107.59	109.02	110.96	111.96	109.6	106.26	108.29	101.56	106.69	101.24	110.61	113.56	115.26	108.41	112.3	101.94	106.41	111.34	112.15	108.63	110.54	102.52
105.11	111.38	111.02	105.57	112.36	100.49	110.2	106.23	107.1	109.25	105.85	108.75	114.81	107.93	110.62	109.77	111.93	103.92	107.36	108.91	113.92	109.67	112.93	109.3	107.03	112.24	107.99	105.3	100.77	105.14	107.05	106.95	110.37	111.95	104.89	107.94	106.42	105.7	112.24	104.89	112.21	107.77	113.49	119.86	109.88	107.21	110.16	111.24	111.1	100.43
107.32	107.49	101.28	111.28	103.91	107.13	99.223	103.88	108.97	101.52	102.49	99.846	104.14	104.4	102.91	107.37	104.4	104.85	102.39	99.486	102	102.74	106.56	106.63	100.64	107.23	98.891	99.415	103.2	102.97	105.8	107.68	104.44	106.68	101.35	104.97	94.796	103.17	103.38	101.61	107.54	103.1	109.12	107.45	103.81	106.04	102.36	110.5	104.31	111.67
108.7	98.491	105.59	100.02	107.76	107.96	101.96	109.24	103.57	108.77	108.73	104.62	101.33	105.65	107.73	110.2	113.41	102.16	108.06	107.2	111.17	106.76	100.23	102.76	107.08	106.69	105.01	108.21	105.82	107.56	107.72	103.78	106.54	110.18	103.87	110.04	105.85	111.51	107.51	100.08	106.09	102.73	107.8	101.16	109.51	104.82	105.36	111.4	98.867	107.64
106.37	110.56	109.45	111.68	103.92	106.5	105.82	109.26	105.71	106.78	104.49	105.45	103.69	115.68	104.65	101.9	113.36	101.93	101.53	111.9	106.77	111.55	109.84	110.31	109.56	107.71	101.26	103.03	102.91	107.22	103.65	106.89	110.11	101.1	104.7	99.476	106.53	107.79	110.81	106.64	100.1	100.52	105.96	110.2	110.25	104.53	108.31	102.84	107.45	102.84
101.12	100.87	97.828	100.77	94.109	95.096	93.507	97.865	96.517	101.42	98.328	104.87	93.254	96.732	98.249	98.26	101.86	110.57	101.19	93.016	103.28	102.1	99.964	103.22	104.42	97.491	95.322	99.201	101.48	93.385	99.554	95.933	97.418	101.19	96.868	100.66	100.75	96.354	98.452	100.98	99.213	94.997	96.346	97.6	92.634	92.184	96.904	100.8	100.34	108.23
105.08	104.43	100.86	104.39	100.73	99.622	104.07	100.26	107.8	102.55	109.5	103.5	112.2	97.214	106.08	106.76	99.972	107.48	103.61	103.26	102.56	106.04	100.82	106.94	103.49	104.55	105.04	97.647	108.4	104.54	107.99	105.24	106.92	105.01	102.78	111.64	106.64	106.21	107.69	108.2	101.33	108.13	101.78	107.34	100.73	105.07	101.9	107.37	109.54	101.39
97.197	90.456	98.946	93.343	98.136	94.247	96.015	100.48	98.917	100.9	100.8	98.069	98.514	97.829	92.101	95.057	96.607	100.59	104.92	101.35	91.232	101.74	96.974	101.25	99.291	91.738	97.421	95.635	98.953	100.65	98.794	96.777	100.94	98.969	100.78	101.71	93.503	99.978	101.91	100.85	94.516	96.795	94.182	94.732	99.633	98.543	93.388	100.53	98.095	102.19
109.64	115.69	110.68	109.13	114.6	106.42	104.82	108.59	116.72	108.87	111.89	108.27	107.66	107.67	112.23	111.1	104.45	111.51	111.84	107.07	107.87	118.8	114.17	109.17	115.46	108.95	115.67	117.49	108.99	109.85	111.32	114.09	111.84	115.42	105.64	115.93	112.96	104.04	112.08	115.14	116.53	108.24	104.33	110.42	111.4	111.07	110.26	111.37	105.84	108.8
107.61	108.64	113	105.52	115.14	102.31	110.07	104.49	106.44	108.24	106.58	111.63	107.37	105.59	106.35	113.86	110.14	105.82	102.13	105.45	106.19	106.41	104.77	104.48	111.06	109.47	109.21	103.97	107.55	110.32	101.85	114.12	111.05	105.09	110.16	101.5	110.24	107.05	113.39	104.53	109.5	107.54	103.27	102.77	112.21	106.41	108.99	107.5	108.07	108.16
108.14	101.38	104.68	103.3	100.31	106.37	98.991	98.93	103.59	114.32	105.36	112.05	109.01	103.02	110.92	101.91	101.25	104.17	102.98	105.42	106.05	108.47	101.57	107.32	106.21	110.05	106.49	105.45	102.06	102.2	99.748	110.28	102.69	104.63	112.25	107.59	104.89	107.9	104.63	111.12	102.35	104.16	105.99	108.58	114.58	106.17	103.25	112.94	102.8	106.01
107.37	100.17	102.69	98.93	103.96	105.77	108.33	100.2	108.98	111.67	104.82	109.99	103	96.468	100.58	109.41	108.94	103.18	106.11	106.13	107.8	110.47	104.01	104.32	100.6	110.98	105.07	102.95	104.89	104.8	104.27	101.56	106.77	105.62	113.26	105.45	102.95	105.61	110.4	105.81	106.9	106.72	103.67	109.95	107.77	98.458	102.19	106.97	112.01	113.73
105.31	102.72	106.84	105.96	103.57	100.3	106.8	105.22	99.509	106.01	108.13	107.81	109.43	109.6	102.41	107.32	103.28	99.993	104.58	99.452	109.99	105.29	106.18	107.17	107.29	106.56	103.35	104.85	111.97	102.72	111.67	104.26	96.666	109.67	101.42	109.79	106.59	109.02	107.15	104.3	109.96	106.04	107.97	106.25	107.97	105.82	100.06	103.53	112.54	104.26
117.02	109.73	101.43	112.92	108.56	106.69	108.86	106.04	107.15	105.22	111.13	110.82	111.51	108.2	106.23	106.09	110.6	113.18	105.02	108.87	109.66	106.02	105.53	102.7	106.47	100.28	108.58	109.74	109.74	108.24	101.49	105.23	106.65	112.96	109.23	110.47	103.38	111.58	108.84	104.73	109.74	109.38	106.98	106.96	118.34	108.4	111.48	117.16	106.24	106.16
97.719	102.82	93.707	101.39	93.22	93.743	95.657	102.92	96.144	102.95	101.8	101.65	93.455	91.04	101.03	99.852	105.05	96.84	100.36	89.521	104.97	99.697	97.895	106.44	98.826	96.927	103.69	99.689	92.122	95.559	100.77	93.499	95.69	97.937	98.839	97.353	99.139	100.51	96.908	99.66	98.235	97.168	94.963	96.355	104.68	95.696	96.983	95.691	94.53	96.811
104.91	106.49	107.42	106.19	105	105.93	105	101.59	107.82	105.61	106.89	104	107.89	105.82	107.89	101.94	100.72	106.76	99.438	102.89	102.53	108.06	108.58	104.8	112.26	105.43	108.81	108.95	109.32	103.7	109.98	107.41	106.73	111.21	106.63	107.07	108.34	106.76	104.19	110.86	108.19	109.26	104.81	108.34	105.62	106.92	106.16	104.88	104.18	103.65
107.56	106.06	109.03	103.4	112.64	101.9	107.77	105.56	103.96	111.63	109.72	101.39	104.49	110.98	109.18	101.34	106.89	101.26	107.26	104.58	103.91	98.009	111.7	101.89	108.47	106.2	105.69	108.19	109.32	102.51	106.83	108.52	105.09	110.69	105.13	112.94	103.29	105.22	107.15	102.07	103.64	106.44	104.28	103.84	109.09	105.61	105.53	107.47	109.06	106.22
103.97	105.29	107.11	111.6	101.55	108.77	106.34	108.4	101.79	102.94	110.09	107.46	108.6	96.446	106.57	100.68	111.4	99.762	109.08	100.4	103.95	107.52	106.03	99.488	101.58	104.82	104.86	107.46	104.52	103.83	100.93	105.98	105.2	101.9	107.19	106.22	107.24	108.41	112.34	112.69	97.338	105.49	104.62	106.23	108.1	102.93	104.65	105.9	108.14	110.53
106.77	113.91	107.29	114.74	109.52	105.13	110.57	105.47	109.17	105.61	103.2	110.83	105.97	113.92	106.52	104.78	105.74	106.07	103.46	114.95	106.92	107.15	105.22	105.45	110.61	115.01	107.36	107.84	110.85	108	108.97	107.16	102.34	105.71	112.18	105.53	106.46	108.34	110.51	105.9	107.17	107.46	104.62	109.11	109.9	107.99	109.17	107.81	105.7	108.18
104.44	103.42	106.52	101.06	96.765	98.56	104.55	100.57	101.28	104.9	106.54	100.67	99.536	104.18	101.42	99.187	99.676	103.56	102.59	105.18	105.21	104.26	99.853	106.79	107.72	104.06	103.78	99.846	99.477	104.57	106.45	97.678	101.88	105.89	99.486	108.01	101.62	106.46	89.737	99.694	106.93	105.58	100.51	105.83	98.894	108.53	99.145	101.62	103.18	98.385
105.97	112.44	107.68	104.49	102.95	106.4	103.31	107.84	109.54	112.69	113.49	111.47	109.87	110.16	115.99	104.71	106.69	110.33	108.21	111.47	112.08	107.87	111.44	108.2	104.92	105.56	103.08	109.97	110.83	107.74	109.2	107.72	108.02	104.18	112.74	106.65	108.11	108.58	109.79	105.83	112.57	108.96	116.36	100.22	106.45	108.93	104.66	105.66	110.96	108.06
108.08	105.5	101.57	104.38	108.87	105.7	103.48	101.49	104.75	110.91	109.29	101.39	102.49	104.01	102.82	109.55	112.62	105.69	109.28	102.05	108.18	106.23	108.62	104.56	104.54	104.29	104.24	106.09	103.86	110.32	112.58	108.24	107.21	98.709	105.12	107.59	103.84	106.71	107.8	107	105.31	107.68	104.54	102.55	108.54	100.89	106.98	105.91	105.52	102.51
98.349	99.335	94.557	97.26	98.815	99.005	92.672	98.5	94.833	92.226	99.994	91.514	94.262	89.396	104.39	90.31	101.13	99.201	96.416	98.956	96.916	96.986	92.322	108.53	94.548	102.11	100.7	99.673	91.256	101.6	95.449	95.358	98.177	101.43	101.08	96	103.31	106.18	98.736	97.273	99.815	98.288	98.347	98.21	102.25	99.443	96.274	99.518	95.391	95.424
106.41	97.353	103.7	100.03	98.543	110.58	102.86	99.809	100.74	106.64	101.61	104.08	98.773	99.811	95.566	101.42	103.19	101.75	103.57	99.831	111.94	100.34	100.12	99.903	103.91	100.95	99.728	103.84	106.06	96.413	101.21	101.41	95.102	103.31	99.294	98.677	95.833	100.84	103.66	98.627	106.37	95.121	94.679	94.764	101.96	104.05	101.37	101.11	102.84	108.36
107.6	109.96	109.07	111.56	111.53	107	113.59	107.92	113.29	101.31	113.05	103.13	111.45	112.93	106.3	113.02	104.45	113.37	102.77	105.16	109.47	112.73	111.31	107.5	110.33	108.5	104.93	111.6	108.82	108.08	105.41	101.16	108.79	110.16	106.29	107.59	111.16	106.74	105.1	104	107.01	109.65	108.46	112.66	111.29	112.67	109.03	105.31	110.57	104.22
96.469	100.54	97.786	93.934	94.086	101.98	96.799	97.286	97.403	95.922	93.129	97.707	96.464	100.37	102.29	99.554	102.28	94.423	97.217	97.867	94.75	101.51	101.63	102.48	100.09	98.892	96.5	95.792	98.666	97.605	99.464	100.79	99.447	94.068	97.302	100.34	95.066	97.376	91.743	92.198	98.967	99.958	94.615	96.746	95.858	93.254	99.564	101.92	95.663	105.61
96.715	97.832	96.169	95.321	98.402	96.547	106.3	95.014	100.94	95.972	100.22	97.277	94.801	97.466	96.917	96.972	95.856	99.372	99.252	99.169	101.93	93.262	95.218	99.053	93.505	99.007	100.04	96.808	96.995	98.63	98.251	102.72	99.586	93.743	95.111	92.37	98.491	99.124	98.56	95.615	96.196	100.51	103.31	93.942	96.772	99.244	99.961	95.375	103.64	95.765
106.8	107.42	105.68	103.47	107.1	112.17	107.39	103.46	103.8	110.65	100.08	110.1	107.26	113.88	105.18	104.21	109.72	105.2	113.49	116.59	107.11	110.59	109.65	109.38	106.1	99.827	108.71	104.81	109.19	111.8	106.21	104.58	105.85	108.7	102.06	102.69	105.94	106.72	110.51	106.64	114.83	108.42	106.93	114.67	111.03	111.17	107.8	110.84	105.99	107.99
104.91	99.01	94.985	98.105	101.19	95.828	96.057	102.67	96.315	110.02	101.13	98.129	94.287	101.42	107.47	98.304	97.545	101.18	98.524	94.019	100.27	97.134	102.07	95.9	101.48	100.73	110.72	103.19	95.716	107.48	97.273	101.45	96.889	102.63	101.14	103.23	97.629	105.66	99.661	101.1	106.64	99.664	92.792	97.141	101.69	99.682	97.75	104.55	97.72	101.65
112.23	111.29	102.95	106.41	103.84	104.43	106	109.14	111.84	115.46	113.44	108.78	102.96	102.24	114.44	101.99	106.73	109.83	104.63	106.81	100.71	108.39	99.578	114.56	106.49	102.27	110.33	113.09	108.06	108.35	106.09	105.55	109.81	113.26	109.22	107.65	108.74	112.24	105.68	103.16	107.57	105.81	108.56	105.71	112.5	107.97	106.72	106.41	108.35	105.23
107.02	109.39	102.4	110.06	109.47	105.07	110.83	106.55	107.91	105.7	108.39	111.75	104.95	106.08	105.27	108.18	104.9	106.82	110.1	107.73	106.6	114.11	108.94	105.48	111.66	104.52	108.54	104.25	109.16	105.24	107.88	106.96	111.24	108.71	108.58	102.33	112.71	109.17	103.51	108.49	105.72	105.02	107.68	109.62	104.54	97.147	106.49	107.51	108.12	106.28
112.8	115.7	117.3	116.06	109.45	106.18	108.87	108.04	105.25	113.6	117.19	106.19	102.41	104.68	117.5	107.11	106.82	110.54	106.71	105.02	111.85	106.3	106.65	112.3	112.64	108.11	105.66	111.62	111.4	104.1	105.73	107.71	105.86	112	111	109.81	105.99	109.27	109.8	110.42	105.71	111.51	112.96	108.04	106.55	103.57	109.14	110.45	106.99	110.46
100.89	106.6	102.36	98.578	100.55	101.93	106.05	103.69	107.95	100.56	97.101	101.16	98.813	103.73	101.76	110.27	105.37	111.62	96.738	106.88	97.959	105.42	103.78	105.02	104.52	101.92	112.06	103.82	103.9	99.221	110.92	95.064	101.36	105.95	100.83	102.06	95.218	105.74	102.92	100.69	95.739	103.77	105.54	106.3	101.18	103.19	107.21	109.03	107.08	98.101
100.65	98.144	103.12	98.963	94.634	99.2	101.86	102.14	98.012	100.31	100.62	101.48	102.19	97.447	92.987	104.94	101.09	101.82	95.665	107.93	98.62	103.55	99.52	97.064	100.98	105.28	94.563	106.24	105.47	101.09	93.175	100.88	102.48	105.09	95.694	104.93	108.61	96.601	94.744	98.77	103.12	101.89	100.53	99.401	98.995	99.66	100.91	97.735	97.233	95.278
104.28	110.15	109.81	101.17	109.42	104.88	106.85	104.56	100.57	101.95	98.668	107.26	110.53	104	106.51	104.64	98.779	109.03	103.03	104.01	106.09	111.72	104.76	98.642	104.72	103.73	108.41	101.93	106.36	103.37	100.19	98.514	102.83	103.37	105	105.17	106.35	112.47	108.07	102.13	106.3	102.71	107.51	107.72	98.539	106.07	102.84	103.67	105.22	108.93
105.52	110.44	105.31	107.99	109.88	114.5	110.14	108.88	105.74	107.94	110.78	103.1	107.56	107.98	103.13	106.66	105.89	102.97	107.26	107.22	110.29	106.78	108.77	107	109.01	110.44	111.67	103.02	109.57	107.91	108.79	102.51	108.17	101.54	112.13	110.6	109.04	107.9	107.1	111.22	107.3	105.36	104.55	109.37	106.99	107.67	109.07	113.36	107.64	106.21
104.52	104.22	110.14	104.02	103.04	104.09	100.24	101.76	106.89	103.65	105.88	104.94	106.84	103.84	108.74	107.6	100.38	103.58	105.99	106.74	100.71	106.67	106.73	101.35	107.55	106.24	106.56	103.48	108.92	106.59	103.14	106.98	105.14	104.3	105.35	113.33	109.59	105.1	106.12	106.63	97.355	109.28	110.98	112.3	109.13	103.35	104.47	107.79	104.24	106.31
112.4	110.68	106.49	109.74	113.15	105.09	114.83	102.16	106.74	106.65	114	109.6	102.13	105.6	108.45	114.54	110.92	98.227	112.44	107.77	103.73	114.43	108.35	107.19	109.33	111.78	104.66	106.56	110.89	108.5	107.69	111.33	109.74	110.25	110.47	109.36	116.31	112.84	106.69	105.27	106.15	109.42	116.62	105.95	108.3	109.6	110.56	109.88	109.24	110.2
105.41	106.27	105.87	109.07	103.03	109.14	106.2	104.78	104.9	108.78	100.6	105.06	100.75	104.44	106.05	100.87	101.57	114.26	99.69	107.79	100.72	108.96	110.01	103.95	111.48	104.05	98.293	110.73	104.05	107.67	112.31	105.4	104.09	101.73	107.93	101.45	106.32	112.59	104.88	109.89	100.84	109.59	113.98	110.36	107.18	111.03	103.66	109.52	109.29	103.79
105.64	107.64	110.11	111.34	100.99	106.67	108.12	103.07	106.08	110.41	102.32	110.12	102.99	107.98	104.39	109.87	110.89	109.83	106.77	103.53	108.24	109.05	102.66	115.74	107.63	113.09	111.91	112.44	108.82	105.93	109.27	110.35	99.627	105.71	105.04	111.13	110.22	107.46	108.11	105.54	107.32	108.89	111.32	117.32	111.83	116.36	109.93	114.42	113.07	109.9
111.89	110.22	104.92	110.61	108.87	109.06	107.51	105.6	106.53	105.77	108.16	109.31	106.99	110.79	105.52	108.84	103.89	111.17	107.48	109.06	104.57	111.84	104.78	106.04	107.34	109.71	106.51	108.95	108.78	106.08	105.28	102.99	105.63	106.74	104.5	113.23	104.04	104.43	107.44	108.89	112.63	109.16	107.03	109.05	107.84	104.53	108.77	112.87	107.75	105.61
102.01	109.35	116.47	100.79	106.21	105.26	107.46	103.6	101.37	112.37	105.41	102.51	109.34	112.75	106.11	111.98	103.21	103.24	105.99	104.39	110.87	108.64	106.09	113.25	110.22	105.11	102.6	111.61	100.71	106.77	110.76	105.14	109.35	108.16	108.59	109.19	106.94	105.29	108.4	108.28	105.84	108.92	105.59	105.1	109.25	111.03	103.85	110.85	103.94	104.19
108.83	109.9	105.83	101.3	105.34	102.99	109.18	111.48	105.74	103.33	110.55	104.8	103.69	106.8	106.88	106.24	103.33	98.942	102.81	117.26	110.57	107.74	106.16	104.41	96.734	103.47	104.64	107.77	110.52	107.6	104.34	105.87	106.21	108.53	99.257	107.41	106.79	107.23	107.63	108.26	98.461	107.87	106.37	107.69	110.85	105.38	101.44	103.6	98.196	105.29
105.41	115	106.05	116.05	112.53	113.53	108.29	112.01	106.5	113.6	116.5	111.38	113	104.56	108.98	114.64	112	109	108.69	108.71	113.64	110.71	114.88	112.15	112.5	110.02	118.67	109.81	105.59	108.9	112.51	107.36	108.92	99.114	116.82	115.53	104.96	115.59	108.89	116.18	112.56	114.43	109.15	108.64	109.6	113.62	107.16	120.78	104.85	111.78
105.93	105.56	116.06	110.5	115.48	105.44	115.88	107.73	106.82	112.63	108.57	108.55	114.2	106.13	107.94	108.31	112.98	108.72	109.3	108.71	109.82	108.9	111.36	104	107.89	106.25	109.6	110.01	107.9	106.31	106.56	103.82	108.86	104.6	109.14	110.47	107.86	107.72	109.3	104.49	104.1	105.99	108.78	107.63	104.25	111.6	108.5	103.14	110.99	112.58
97.124	98.51	103.61	92.472	99.529	101.86	97.615	95.414	94.194	99.781	99.798	101.41	99.545	99.546	102.34	104.27	105.54	100.22	104.63	101.35	104.32	102.35	101.23	103.38	104.54	103.2	102.95	98.813	98.756	97.693	98.487	101.73	101.37	103.24	100.98	101.17	99.98	103.69	99.786	101.36	96.511	100.5	98.744	101.45	98.594	99.135	96.779	102.77	102.14	99.174
110.88	109.16	104.99	114.31	109.42	107.68	108.17	107.3	102.19	106.05	104.56	106.19	105.09	107.62	106.3	107.61	113.25	110.59	106.14	110.77	101.49	99.507	105.33	108.5	111.42	102.8	107.08	111.58	107.81	109.04	113.5	107.87	106.08	102.59	106.3	110.66	105.23	107.57	105.85	106.87	107.55	109.04	105.51	106.54	106.47	111.59	107.49	106.77	103.89	106.86
108.04	111.77	100.5	107.47	104.14	110.36	106.43	100.42	108.19	109.29	99.061	107.24	104.76	104.32	104.1	105.49	106.08	108.25	107.08	107.1	102.76	104.68	101.96	99.975	108.45	106.51	106.82	107.36	105.51	104.96	106.47	107	101.87	110.03	110.04	109.75	105.6	108.97	111.55	106.81	106.99	112.12	105.47	104.69	103.06	106.52	103.05	99.755	106.13	106.95
110.4	105.68	113.84	104.57	109.52	104.41	104.25	102.38	111.66	111.93	107.93	106.25	103	102.24	102.63	107.54	108.57	98.135	111.6	103.5	105.18	101.69	107.65	104.59	105.67	107.54	99.814	103.59	97.975	105.47	110.6	105.88	108.06	109.3	109.63	105.76	109.92	101.26	105.25	110.05	106.84	115.22	111.64	108.29	106.84	108.52	105.87	107.72	103.34	108.66
109.4	107.13	103.28	106.44	108.04	110.98	110.56	113.01	112.85	111.35	108.2	108.13	106.5	108.92	106.8	105.92	110.79	106.9	108.33	110.69	105.66	102.63	111.69	111.5	108.05	105.81	111.83	111.78	110.35	114.36	100.82	110.44	114.2	102	108.58	106.91	111.08	107.04	109.18	111.29	109.93	107.91	109.59	110.5	106.9	107.44	107.55	113.32	110.35	110.91
103.06	100.04	101.29	105.41	102.28	104.48	105.29	104.72	109.01	105.64	100.65	98.81	109.45	98.514	109.57	110.07	103.54	103.72	102.6	107.79	109.19	101.66	101.79	104.5	107.57	107.74	104.11	111.76	105.51	105.62	105.61	104.38	108.37	110.65	106.47	102.48	111.34	104.46	104.86	106.89	109.08	108.38	106.09	103.26	105.9	111.13	107.72	108.88	105.69	106.28
104.03	109.49	100.52	108.86	104.62	109.75	114.27	107.7	109.53	114.39	103.61	108.67	102.93	103.21	107.9	107.07	105.07	101.63	105.14	114.75	105.75	99.217	110.8	113.77	103.26	105.53	110.81	104.6	103.71	98.578	106.51	114.13	105.94	114.65	106.92	108.64	102.35	117.04	110.62	106.24	104.97	116.23	111.13	105.77	109.66	106.83	102.14	114.43	106.45	109.39
98.349	101.21	102.27	101.41	96.431	102.04	99.247	97.526	110.77	102.34	100.16	98.808	97.042	97.949	102.59	100.95	97.8	100.33	98.051	102.01	101.74	99.018	100.68	103.06	105.79	100.91	106.72	97.003	101.85	100.86	103.64	99.766	95.091	104.02	98.111	110.37	102.92	100.04	101.67	109.22	103.23	99.865	107.42	102.8	101.22	100.63	102.24	104.92	100.97	100.62
108.98	108.78	103.71	107.21	109.74	107.43	101.22	111.96	100.73	106.54	110.16	107.23	103.24	107.38	102.81	110.75	109.41	112.09	103.14	107.88	107.46	115.63	110.13	107.25	109.96	112.16	104.76	110.68	111.16	109.59	109.13	108.16	105.12	114.25	105.09	107.71	107.02	107.07	101.44	106.29	111.54	111.57	108.88	109.07	109.06	112.84	115.71	107.17	106.83	105.41
108.39	99.89	104.18	104.05	105.46	109.16	108.56	108.5	105.37	106.79	100.84	105.54	105.38	107.57	110.73	107.84	102.8	110.37	101.91	109.47	106.46	103.23	108.37	106.44	104.94	99.174	102.23	109.36	103.58	101.07	106.65	99.618	105.21	103.78	107.67	101.01	106.18	109.26	106.06	104.29	102.84	99.592	108.21	104.74	105.09	110.5	105	99.953	106.79	105.74
99.037	101.62	96.707	105.58	95.664	93.973	102.75	101.87	99.417	99.209	106.69	102.84	98.876	97.615	99.26	101.76	100.24	98.206	95.207	104.14	110.9	103.82	107.14	101.48	96.99	100.6	99.897	100.62	103.19	106.53	97.832	94.722	96.638	97.25	101.42	95.888	93.664	101.46	98.709	101.25	102.27	95.872	100.15	99.08	107.97	98.933	98.505	98.709	103.14	102.67
113.62	106.66	112.37	109.01	112.51	103.93	106.33	110.74	111.35	110.95	110.91	115.96	108.19	111.33	107.38	112.18	107.53	108.53	109.91	112.07	112.58	114.01	108.45	115.73	113.28	103.31	109.64	105.8	110.33	116.47	104.07	111.95	106.41	112.14	106.46	109.04	103.63	110.39	109.2	112.85	110.31	112.01	105.4	105.64	112.08	107.73	108.95	109.21	109.09	105.77
100.81	103.26	103.25	107.78	99.959	107.57	107.69	109.55	107.05	109.44	105.46	99.743	108.25	102.65	105.19	104.97	103.97	104.63	105.8	99.891	104.68	110.43	106.94	111.34	99.561	111.75	99.522	108.95	102.29	108.5	110.14	115.19	101.42	100.7	110.39	102.47	103.08	103.44	107.4	100.37	105.22	105.54	106.54	102.9	106.37	112.16	101.63	105.31	110.35	102.65
109.78	105.45	107.38	113.52	102.65	104.69	108.02	114.36	108.3	104.5	105.97	109.23	107.42	104.91	103.41	104.78	99.763	112.51	105.69	106.63	96.398	109.29	105.29	110.52	114.51	111.21	107.89	102.44	110.63	108.05	109.54	108.95	104.66	110.57	107.13	100.84	107.93	112.67	105.55	106.79	113.11	110.85	112.77	108.62	103.18	111.19	104.34	107.3	104	101.76
110.18	107.42	112.27	108.87	106.96	110.3	104.73	111.18	113.41	105.07	106.63	110.73	109	105.27	108.93	118.96	109.72	107.86	110.72	107.58	106.33	109.01	103.11	105.96	111.87	111.65	111.37	112.08	105.11	110.17	112.91	113.83	109.78	107.8	105.76	103.72	99.328	109.42	106.11	104.08	110.6	104.99	113.99	108.9	113.66	106.54	105.32	108.87	104.94	110.95
107.45	103.38	107.47	109.15	101.4	108.03	106.21	103.25	108.28	105.79	104.55	109.88	107.58	106.53	106.78	105.48	106.17	103.92	107.48	108.63	108.84	101.68	102.69	102.26	109.31	103.97	108.85	104.42	101.95	100.66	106.68	106.6	103.74	109.32	109.25	105.54	109.87	110.95	106.57	99.895	109.01	104.61	103.18	107.71	106.56	106.84	110.93	109.37	101.35	104.87
111.06	113.59	110.12	109.9	110.05	107.01	108.92	106.07	106.71	109.26	103.57	112.5	108.86	111.21	109.95	109.72	114.19	117.9	107.77	108.71	109.29	108.96	109.29	107.77	107.65	106.36	111.63	107.12	106	105.44	109.02	110.16	103.71	110.92	104.41	105.06	105.96	108.59	110.12	109.11	104.12	110.29	108.16	112.12	111.22	110.38	109.17	114.04	103.16	105.69
101.26	100.59	100.21	101.38	100.55	100.51	98.442	94.605	99.805	97.519	91.401	98.331	91.497	96.173	90.411	101.7	94.243	102.14	98.013	93.703	95.769	98.047	97.862	93.755	98.959	103.05	95.531	98.573	98.83	98.803	100.09	95.241	90.961	99.754	95.025	94.441	96.674	95.767	96.15	100.57	105.3	98.264	96.23	104.25	102.48	100.84	93.806	98.171	99.091	98.012
97.576	91.224	101.83	102.06	101.38	105.29	98.558	102.2	98.663	100.63	94.75	98.458	93.464	104.82	94.894	99.662	96.402	102.21	99.485	101.81	92.265	100.32	94.12	99.745	92.664	102.8	92.73	98.041	100.03	104.52	97.714	95.268	97.435	93.947	97.187	98.057	99.317	100.25	100.34	95.384	106.12	94.519	94.832	99.988	96.818	94.843	98.817	102.83	97.335	93.763
108.31	98.174	104.61	109.13	97.719	103.21	104.43	107.07	98.527	105.62	107.15	110.65	107.82	104	102.65	106.68	99.081	114.29	101.67	106.78	102.91	109.39	109.7	100.89	107.56	105.4	106.15	105.99	106.2	104.08	102.98	102.08	104.5	104.39	105.65	105.21	97.028	105.81	109.61	107.22	103.58	102.71	107.31	105.11	113.23	102.55	107.75	106.32	106.79	104.35
108.29	109.2	111.17	109.59	102.09	104.99	104.87	103.92	102.42	108.99	106.78	114.19	106.77	107.7	108.85	106.86	105.73	103.82	103.92	105.88	101.49	114.14	109.1	106.2	102.82	102.62	110.36	110.49	107.72	104.69	111.36	106.5	100.23	113.76	112.59	107.69	104.58	103.8	106.17	109.98	107.31	101.88	111.96	103.6	105.04	106.38	112.82	112.91	110.47	105.93
105.05	109.1	104.78	106.8	111.41	106.63	113.28	105.4	107.56	105.58	109.35	107.09	106.84	109.86	106.69	110.31	107.81	101.98	111.4	111.99	109.25	111.9	115.65	108.47	111.17	110	105.06	106.04	106.31	108.73	115.09	107.12	111.73	107.76	109.4	106.09	107.34	109.35	108.46	104.92	111.9	110.82	104.55	104.36	108.95	103.67	105.83	105.33	105.63	111.06
99.638	105.66	96.003	97.723	100.55	90.785	96.831	95.137	102.72	100.76	91.253	94.917	99.765	97.242	100.64	95.063	96.445	93.684	106.64	98.596	100.81	101.33	96	100.18	102.96	98.137	100.61	92.681	89.286	97.233	98.256	96.922	95.505	100.79	99.405	98.888	96.987	95.681	97.131	104.36	99.965	97.972	103.41	101.13	100.74	94.154	102.68	94.095	100.94	101.39
100.08	98.416	97.586	101.14	98.912	99.304	102.51	102.85	97.677	99.674	96.393	99.273	100.91	105.24	103.09	102.29	99.689	97.801	100.17	99.272	103.41	98.308	96.25	96.637	98.114	103.25	93.366	101.82	100.51	103.29	97.042	98.515	99.183	96.791	98.918	93.926	102.78	103.44	98.583	97.895	101.71	96.364	99.052	98.353	100.25	106.44	100.78	97.434	99.861	102.65
102.62	105.42	105.24	102.34	102.14	110.83	100.73	104.68	106.97	107.04	105.04	110.46	110.12	111.35	108.17	108.52	98.297	105.57	112.35	114.72	105.73	116.35	104.75	110.94	107.04	107.86	106.05	111.3	104	112.21	105.52	106.62	106.55	106.05	103.23	106.81	102.04	104.56	113.26	107.13	107.23	104.63	109.64	98.82	103.61	104.51	108.16	112.99	103.77	104.28
100.3	105	102.98	101.18	104.76	107.67	112.53	111.84	107.95	109.17	110.78	104.93	105.66	99.869	100.93	106.78	109.15	108.99	101.58	109.54	106.93	109.27	104.12	104.53	107.48	108.23	113.61	108.12	103.46	104.94	103.93	105.48	108.39	104.21	106.69	106.2	103.22	106.9	107.54	107.99	101.13	105.87	102.12	109.18	97.349	107.82	107.24	102.27	111.52	103.09
110.75	103.88	103.82	110.92	103.15	107.66	101.55	99.92	105.82	102.51	107.4	106.61	110.69	100.61	101.95	103.22	105.83	109.62	106.11	108.8	108.18	104.01	105.55	112.04	106.11	103.16	108.76	109.27	100.23	106.7	101.27	107.75	105.09	98.805	103.95	107.48	105.17	103.46	109.18	111.72	103.24	106.25	106.76	106.69	110.66	103.9	113.22	108.33	100.33	102.05
103.74	113.86	112.09	102.5	110.1	105.72	104.52	106.14	110.98	110.51	110.33	109.61	113.59	111.57	107.03	105.83	110.99	107.83	105.13	110.77	107.07	103.81	109.84	103.57	115.67	115.41	104.01	111.32	109.25	108.79	105.84	109.82	107.71	108.74	105.22	109.24	110.93	106.73	104.93	112.01	107.03	102.02	111.17	106.94	111.6	107.46	111	110.29	112.92	107.45
106.84	109.66	101.68	109.72	110.74	107.43	104.79	114.61	113.06	107.04	108.9	106.62	102.9	108.94	104.65	109.6	105	103.63	109.63	103.22	109.56	106.97	111.17	105.87	111.04	105.17	105.91	103.89	105.97	101.15	113.04	105.17	112.1	105.18	108.41	108.14	103.32	100.1	105.02	107.27	106.27	100.49	104.52	104.07	109.65	107.94	111.01	105.3	106.5	106.37
107.6	99.849	101.83	107.57	109.04	105.64	99.875	109.74	104.11	105.32	106.49	99.995	104.98	109.36	109.94	105.66	98.479	103.14	110.96	107.79	106.27	110.88	100.69	103.1	100.64	105.94	114.59	106.38	101.13	109.14	102.3	100.25	113.5	107.99	108.51	110.96	105.71	99.479	110.02	108.21	111.09	104.41	109.3	96.773	110.05	108.41	100.58	100.33	100.45	109.61
106.14	106.25	103.75	109.38	104.73	106.23	108.72	111.1	110.01	105.93	111.78	100.81	109.2	102.39	105.06	105.68	109.23	102.76	102.14	100.09	106.51	106.63	113.63	106.62	101.65	108.5	109.74	97.359	106.19	110.31	106.55	102.24	110.11	103.71	103.33	102.4	108.34	110	98.097	108.22	102.11	105.26	108.78	109.07	107.6	102.08	104.58	104.11	109.64	104.48
105.15	107.8	109.11	101.33	105.77	109.71	100.84	107.81	107.35	111.22	107.02	102.6	104.55	106.61	105.73	102.26	107.81	104.65	107.95	116.08	103.42	104.17	106.95	104.91	112.35	106.93	107.51	105.6	107.03	103.82	104.84	108.53	108.48	99.746	101.44	100.2	109.03	103.26	107.66	100.01	107.06	106.93	103.65	104.24	108.08	104.68	100.33	105.74	109.95	100.03
104.34	109.39	107.55	109.21	103.78	113.04	105.06	113.61	105.36	105.38	104.79	106.35	106.97	104.39	109.09	106.49	103.07	107.62	102.37	110.97	104.17	104.82	108.76	113.46	106.81	110.34	106.73	109.87	104.93	110.04	110.04	112.67	113.48	112.62	107.57	108.45	114.12	111.83	106.05	111.35	106.87	109.79	111.48	108.13	110.75	111.82	107.54	104.7	112.3	108.06
110.22	112.06	106.47	108.5	113.97	111.95	115.58	107.72	109.77	107.15	104.57	115.79	109.4	108.45	111.99	112.55	110.8	103.93	111.15	112.4	110.33	107.34	112.55	108.23	112.97	114.1	115.43	106.76	112.25	114.77	112.03	104.57	111.24	107.45	105.78	109.38	110.28	108.36	120.24	101.84	110.65	106.89	114.33	113.6	108.69	110.74	106.94	110.27	115.24	109.82
103.86	103.46	107.59	110.9	110.05	104.27	101.42	109.44	106.82	103.13	109.69	107.51	104.91	113.11	113.24	104.64	105.26	109.83	104.93	102.79	103.23	108.16	107.7	109.82	114.38	107.89	108.01	100.65	107.36	111.38	102.21	108.94	103.11	102.72	106.63	108.09	105.09	105.95	106.26	104.48	110.78	108.96	100.18	108.59	103.4	107	107.23	102.85	108.98	104.7
108.2	107.26	105.49	111.18	111.08	108	105.04	109.4	117.08	109.79	105.7	104.43	110.09	104.38	107.82	104.91	107.81	103.76	109.91	108.69	109.63	106.1	105.61	104.68	104.81	109.93	106.26	108.56	110.79	111.95	103.62	107.75	114.03	107.31	111.37	109.45	105.94	110.34	114.77	98.848	106.14	101.48	102.97	100.86	108.27	110.89	108.68	107.52	101.04	111.12
98.614	91.743	100.24	97.301	98.116	99.276	98.515	93.785	96.914	99.097	97.957	87.054	99.685	100.2	96.672	93.863	99.099	96.621	100.87	93.246	94.174	97.123	95.898	96.107	98.957	101.42	94.908	101.56	87.614	103.08	89.469	99.495	100.4	94.974	99.965	98.105	99.54	93.905	102.5	99.263	98.951	98.551	96.874	95.302	96.383	95.004	93.546	94.873	99.093	97.075
104.19	110.72	106.79	102.08	105.12	97.619	105.15	105.58	104.57	109.38	107.21	109.9	103.17	106.68	100.06	104.28	103.66	103.34	106.06	101.13	106.26	110.05	105.91	106.35	100.36	105.07	107.13	108.61	100.79	105.14	103.51	97.86	102.57	103.76	102.54	101.61	100.95	106.47	101.53	103.33	109.76	100.93	103.36	98.632	108.7	105.37	109.38	108.31	102.59	102.78
105.19	104.66	104.52	107.14	103.99	112.88	105.19	109.6	110.2	105.79	111.91	107.75	102.89	109.38	108.93	118.45	109.14	104.74	109.13	108.89	112	108.12	104.36	112.11	106.2	110.64	105.36	114.42	106.81	108.96	112.62	112.42	102.76	113.48	104.49	108.48	111.55	99.026	102.8	111.82	103.87	113.47	108.25	109.81	110.21	110.25	106.78	105.55	111.17	112.01
109.06	105.94	106.51	105.6	102.84	106.82	110.44	108.4	112.63	102.47	106.88	104.66	114.29	111.34	104.34	113.11	110.01	111.53	110.42	105.94	108.95	102.51	103.01	109	110.72	112.45	106.52	108.27	104.85	101.27	107.39	109.16	107.81	111.94	110.14	113.26	105.22	104.65	113.91	109.24	114.41	109.95	109.75	104.54	105.7	110.07	107.59	106.66	111.86	100.64
110.45	108.26	113.82	105.18	108.05	109.67	99.418	106.14	107.52	109.15	104.79	104.65	107.97	111.23	105.88	106.63	109.84	104.14	110.51	108.47	107.31	108.59	107.6	108.44	100.14	108.57	110.81	102.94	107.28	114.43	103.68	102.41	115.81	105.55	107.53	107.15	112.74	103.57	109.23	104.68	105.6	106.64	112.22	102.07	109.41	106.66	110.25	100.47	106.99	103.83
105.76	108.28	117.25	105.63	113.28	109.05	105.56	106.36	112.09	107.41	100.21	110.3	115.25	104.7	114.14	108.81	102.07	104.56	104.54	107.5	112.21	107.47	107.05	104.31	116.61	112.07	107.11	105.1	107.33	99.676	107.05	103.69	112.76	106.48	110.55	107.9	109.64	107.12	111.34	103.72	99.134	106.53	112.95	105.47	111.48	113.22	109.32	108.13	107.38	104.83
104.49	107.97	115.26	104.09	112.52	104.1	112.13	110.97	106.4	108.88	109.35	108.4	107.02	105.05	104.26	107.95	101.26	99.633	104.84	103.54	107.93	107.19	109.53	102.74	100.08	101.29	105.68	106.36	99.176	104.54	105.38	106.45	101.12	112.61	106.35	111.14	104.42	107.58	101.06	104.78	105.82	113.76	103.03	100.58	105.14	105.71	111.53	103.45	102.56	103.41
105.17	111.19	106.01	111.85	106.18	105.73	109.55	95.442	102.18	109.52	100.18	104.46	112.55	107.28	105.12	104.33	104.88	102.4	107.85	102.08	106.03	111.12	102.6	105.36	103.77	109.05	109.38	109.91	102.13	106.17	106.77	108.74	109.67	109.29	108.51	107.98	113.05	110.63	107.57	110.28	108.04	111.81	101.63	108.21	108.36	103.75	104.75	101.21	106.46	105.97
100.89	96.263	101.05	93.183	98.301	102.07	95.51	99.41	96.654	95.059	102.51	100.01	93.692	101.86	98.972	94.791	97.038	103.39	96.347	93.935	95.7	97.136	94.303	99.73	93.866	94.64	96.633	93.483	99.471	95.297	98.214	96.823	101.4	96.616	97.98	98.998	96.5	100.26	100.29	97.741	97.354	98.334	97.841	96.523	92.399	97.992	104.82	101.1	98.785	97.487
95.393	103.54	102.73	105.98	100.41	99.858	97.435	111.41	99.907	108.88	105.99	98.218	106.13	99.04	102.6	100.79	99.629	99.336	109.16	102.6	105.38	112.63	102.94	104.88	101.09	99.049	101.03	104.54	99.953	106.03	101.74	100.37	98.763	100.32	108.16	100.11	105.02	105.46	102.62	106.13	100.57	99.689	101.26	93.408	99.412	103.39	104.15	103.91	96.594	99.29
115.03	117.88	110.25	105.18	117.5	108	101.42	109.11	108.61	108.31	106.02	104.72	112.24	105.89	109.5	109.26	114.4	104.29	113.52	108.29	108.44	109.22	109.91	116.05	111.91	106.6	112.26	110.05	103.94	113.43	109.26	108.05	106.8	115.47	107.27	106.14	103.29	100.25	109.35	108.41	116.01	113.56	107	111.9	104.32	110.82	105.06	103.12	109.05	108.89
105.87	104.75	107.91	109.64	108.6	105.67	106.31	104.78	105.22	100.41	105.06	107.71	107.75	97.031	101.24	110.33	103.7	104.96	106	107.62	108.88	97.799	103.81	101.79	104.09	108.55	112.41	107.69	104.96	100.18	105.75	105.95	107.63	105.37	108.29	104.92	107.77	110.56	111	106.21	105.2	101.89	103.66	102.75	102.39	101.95	105.04	111.85	104.06	111.27
104.73	100.66	104.38	100.75	101.42	100.79	103.48	103.34	112.36	100.43	98.347	100.72	99.408	95.538	100.64	97.51	98.042	102.76	98.441	97.226	101.98	98.716	102.42	97.819	98.391	105.52	99.271	98.835	102.19	102.53	97.816	99.568	98.763	96.026	97.678	99.674	99.977	110.05	97.3	110.14	96.982	101.11	102.81	100.7	96.749	98.908	109.34	99.735	96.708	98.462
100.8	101.22	105.52	95.88	104.27	109.18	100.58	105.95	102.56	102.68	97.874	100.73	97.18	106.05	105.04	106.77	104.29	103.76	100.33	106.22	102.43	102.78	98.262	94.724	99.694	104.48	97.939	98.868	103.14	94.286	99.414	103.28	101.35	101.19	98.895	97.856	105.59	99.975	102.99	103.1	99.351	101.33	102.49	103.99	102.26	107.58	96.824	98.845	103.85	101.31
112.45	109.15	108.56	104.87	114.61	103.1	104.03	105.09	106.98	98.738	110.23	105.45	104.22	107.35	106.47	110.73	110.98	110.44	104.93	102.92	109.07	114.12	106.18	109.38	112.03	115.55	109.87	108.11	108.63	108.84	110.48	109.27	112.25	104.89	109.59	103.52	110.86	111.92	111.19	106.84	112.43	108.01	109.45	102.85	102.78	110.03	114.22	110.28	107.42	111.97
110.47	106.95	106.61	109.54	115.34	108.07	100.87	106.11	105.42	106.91	109.62	106.68	106.74	110.09	108.7	107.45	107.09	105.1	108	104.31	104.81	109.39	112.96	113.06	108.19	102.63	98.44	97.082	105.07	116.04	107.73	106.48	113.21	107.33	105.64	109.7	104.84	108.35	103.54	103.97	103.39	98.921	105.98	108.25	100.67	103.41	106.67	105.96	103.93	108.57
106.26	107.8	108.29	104.95	102.46	103.89	105.51	100.63	109.41	109.43	105.9	106.92	105.55	103.2	97.771	105.59	107.29	111.55	108.96	105.29	100.13	105.45	107.09	106.22	103.29	101.92	103.06	105.98	101.54	103.78	111.54	100.04	104.66	107.42	110.07	107.15	100.37	100.08	108.69	94.741	102.72	106.52	106.33	107.86	107.38	112.29	102.83	105.26	106.11	105.84
110.75	109.12	106.28	110.14	109.03	105.69	105.32	107.52	106.64	104.34	111.63	101.09	108.34	110.02	104.84	111.5	111.48	106.46	100.6	106.42	111.71	105	107.21	109.22	105.13	103.05	105.85	105.71	111.45	109.11	105.08	106.6	105.57	104.69	109.27	105.8	112.41	100.79	106.89	109.25	107.68	99.561	107.77	107.54	100.89	104.06	108.21	100.86	101.64	104.39
101.25	108.3	106.93	110.76	103.9	109.58	105.52	108.9	108.77	104.36	106.65	104.83	114.79	100.3	103.98	105.4	102.15	109.07	107.42	107.84	105.08	98.517	113.33	101.65	106.84	105.04	101.12	104.44	104.56	110.33	110.67	105.42	103.27	108.67	103.92	108.16	110.77	107.79	108.36	100.32	103.4	104.03	107.14	109.02	106.77	105.35	109.69	99.356	110.77	103.98
111.96	115.52	106.75	108.92	105.76	112.88	108.1	104.34	102.43	109.4	109.47	106.08	98.407	110.17	103.42	108.36	113.14	105.05	109.13	112.23	108.14	108.36	112.12	104.42	107.8	106.26	110.8	107.37	108.49	104.05	102.08	106.85	104.16	102.78	110.65	101.45	104.43	107.71	109.96	109.09	105.89	103.73	108.15	105.94	109.58	105.99	104.66	101.7	105.9	114.43
113.65	106.16	115.85	108.82	106.36	108.36	104.77	111.5	108.38	105.71	106.27	106.59	103.62	104.98	106.67	107.59	111.48	104.28	109.6	107.18	109.61	99.67	111.59	106.94	106.2	111.79	112.59	107.35	109.82	105.9	111.27	108.17	110.17	104.25	113.08	103.66	103.69	104.6	108.59	106.37	111.29	99.669	111.36	106.29	104.85	110.16	106.27	101.13	106.28	114.88
103.68	97.808	96.238	100.42	101.5	94.029	98.704	97.365	94.218	98.959	94.592	98.377	97.807	97.827	99.193	99.46	102.05	98.968	98.96	99.841	91.304	95.869	94.698	96.409	91.64	98.978	99.266	100.36	93.729	98.43	97.097	92.312	100.16	99.74	99.803	100.96	100.59	98.924	97.405	105.14	98.206	98.525	98.688	99.548	93.461	100.39	92.978	93.632	93.632	97.321
97.589	105.49	104.73	98.566	100.61	101.87	95.269	98.158	96.354	101.22	104.28	103.05	100.79	101.64	96.294	103.81	107.7	97.367	102.48	102.2	99.207	100.26	105.04	101.21	98.525	104.89	88.746	101.72	106.13	102.46	99.283	100.99	100.01	95.849	102.9	98.599	103.41	97.803	103.98	96.54	95.829	98.275	98.8	97.805	103.95	101.4	97.529	93.146	100.79	101.59
100.78	110.87	108.77	104.53	109.28	111.47	108.58	107.54	102.68	105.88	104.74	106.2	101.95	100.68	102.48	102.07	104.28	105.79	102.26	104.55	107.02	102.95	109.11	105.13	108.87	111.04	109.12	106.62	102.47	104.99	104	109.14	103.3	100.84	109.76	99.517	100.78	102.8	105.35	103.53	105	102.48	105.11	103.82	104.4	108.72	102.47	106.37	107.62	106.27
97.113	99.357	103.18	100.37	102.61	93.647	98.316	99.844	102.54	99.463	102.24	106.19	99.903	104.62	99.048	94.885	96.664	94.526	103.74	97.161	104.24	104.78	95.259	95.03	102.49	96.733	101.22	100.03	104.37	99.641	103.68	98.009	101.07	105.07	101.12	94.52	99.766	100	101.04	107.76	103.92	98.72	99.277	98.319	98.054	101.94	99.401	101.87	105.04	97.183
104.6	101.17	105.86	102.53	104.95	109.29	107.55	109.42	107.1	106.66	108.48	102.32	107.04	108.49	105.9	98.906	104.31	111.82	103.44	104.68	105.52	103.79	108.22	109.71	119.9	99.319	107.74	102.59	102.22	113.25	105.65	109.76	106.1	111.12	105.95	105.73	105.95	102.63	101.92	107.06	101.63	110.55	103.91	110.6	107.5	106.2	102.93	106.93	107.65	104.67
98.712	104.52	108.36	107.18	104.41	101.51	106.96	98.43	111.08	106.11	102.08	103.91	111.78	103.58	101.28	106.67	107.32	102.95	106.12	102.16	105.78	104.84	107.66	109.17	109.47	100.31	105.25	109.15	104.3	103.2	105.04	101.47	103.96	111.03	103.4	98.322	102.6	109.22	99.778	109.39	111.45	102.43	99.529	105.16	100.43	98.785	100.97	101.93	109.03	103.42
109.57	103.56	104.82	102.54	112.44	109.06	104.77	110.75	107.06	107.52	108.92	107.51	116.56	101.01	107.6	109.83	103.06	108.69	106.32	110.63	104.62	105.34	108.92	106.86	112.87	106.54	105.31	105.47	110.31	113.33	103.13	102.23	108.63	103.84	102.07	99.249	105.74	109.17	106.15	109.39	109.21	104.96	100.72	100.83	113.53	102.61	105.37	111.27	109.52	111.3
112.39	105.34	111.8	111.45	109.02	107.93	114.31	111.66	113.01	108.04	111.24	108.2	110.06	112.72	107.48	109.18	108.8	109.01	109.26	111.98	116.33	113.16	107.97	114.15	108.61	108.05	113.63	111.75	111.12	113.23	108.55	111.78	110.42	107.83	106.98	112.71	110.34	112.48	113.19	112.3	115.23	109.16	109.62	110.06	106.85	111.88	111.05	110.47	112.9	111.89
99.518	91.926	101.24	95.626	91.242	97.56	96.153	98.21	88.739	99.415	94.447	93.161	98.071	101.35	102.59	96.024	104.8	104.25	99.77	97.742	96.91	96.858	98.864	101.84	96.134	94.832	93.576	96.194	96.144	103.92	94.79	102.07	95.386	96.775	93.197	97.545	96.83	108.24	94.126	96.037	96.587	100.21	101.89	93.852	101.74	99.447	97.694	99.405	96.226	103.52
105.78	101.32	107.18	108.87	106.08	104.14	108.72	107.23	109.29	108.72	105.7	113.71	105.03	111.29	108.16	116.23	105.9	102.26	112.85	108.79	105.87	113.62	103.45	105.73	109.88	104.2	101.31	107.89	106.09	107.8	111.98	111.92	107.2	101.97	106.98	100.46	104.8	112	109.18	112.85	109.19	108.72	104.43	105.36	107.82	107.04	107.58	109.46	107.27	109.7
101.88	99.43	103.92	109.06	105.51	104.19	108.82	104.95	108.88	104.86	99.31	112.48	105.95	104.88	106.21	112.84	109.39	114.04	108.96	108.82	102.65	104.45	102.36	102.98	100.59	103.22	103.29	108.21	105.44	104.65	99.232	105.39	105.11	105.16	98.961	103.16	102.63	110.59	101.68	98.852	105.09	105.65	101.86	102.92	104.43	111.17	109.28	107.17	102.92	106.15
106.25	104.54	107.76	108.08	104.89	104.17	104.96	105.42	105.55	110.36	106.09	110.69	107.37	102.5	103.88	104.35	100.16	110.63	101.32	107.13	99.036	106.22	102.22	105.64	110.18	108.12	108.66	104.75	113.29	102.61	112.63	109.5	104.67	107.72	106.28	105.5	102.94	104.4	110.4	105.57	111.81	107.77	104.6	108.49	107.02	102.7	106.45	109.6	103.21	103.84
107.98	108.57	106.68	108.26	106.7	110.52	103.73	104.94	103.79	100.26	101.67	107.79	101.95	104.94	103.36	101.78	106.14	106.11	106.99	109.18	110.21	102.43	103.25	105.22	109.53	103.97	109.18	100.58	100.65	101.06	111.3	105.81	108.36	106.37	108.14	101.1	108.04	106.05	108.11	105.04	102.52	109.93	108.55	99.89	106.49	105.35	103.36	106.51	106.59	108.53
107.83	112.16	105.16	108.87	108.18	106.78	108.47	107.7	108.94	102.54	102.07	102.76	108.61	106.79	106.29	109.19	111.19	108.1	101.38	103.45	101.01	99.33	110.44	107.19	107.39	113.19	109.87	106.59	111.16	109.72	102.75	109.67	101.77	107.31	103.73	112.28	108.96	106.22	108.52	106.43	110.63	104.62	108.9	100.52	107.25	107.67	103.45	108.78	101.86	112.98
107.85	104.39	115.05	106.24	109.27	109.49	111.42	110.89	108.78	108.81	108.14	107.76	111.52	105.85	108.01	108.32	112.47	105.74	108.25	111.63	113.95	111.93	110.67	112.9	105.75	111.07	108.82	112.81	114.56	115.82	110.13	104.45	110.55	111.59	111.83	104.44	112.58	113.62	112.29	106.96	111.36	108.57	110.81	112.08	108.23	110.98	110.3	108.14	112.01	109.2
104.77	110.14	104.13	103.29	106.19	106.91	106.14	106.69	99.566	104.9	107.19	103.98	107.43	105.29	104.23	111.76	107.85	105.2	102.97	105.28	108.52	105.94	102.36	119.04	101.14	105.68	116.4	110.22	109.65	103.25	106.21	108.62	111.27	105.57	104.22	109.5	104.88	109.21	106.45	111.35	111.98	103.95	108.36	106.39	108.27	110.47	112.79	106.75	108.26	105.19
99.892	102.15	100.88	103.34	101.52	106.58	104.81	102.55	108.11	108.3	107.02	106.84	110.86	107.51	102.28	105.23	107.35	101.47	104.86	105.58	103.2	104.8	104.98	103.06	107.31	109.26	106.11	101.57	105.72	105.91	97.486	103.18	102.77	106.95	108.49	106.23	111.77	100.83	103.94	110.31	100.24	105.91	108.68	104.93	107.09	95.434	105.91	106.01	102.46	107.13
112.29	105.98	113.41	103.99	108.29	110.18	109.19	104.86	108.74	111.08	113.36	108.46	112.38	105.38	114.71	112.53	106.55	103.69	110.4	112.75	112.16	104.4	109.55	109.29	105.21	102.61	102.12	109.49	110.69	111.26	111.09	106.26	109.02	113.53	102.97	100.67	111.81	109.05	110.6	110.98	105.12	95.196	107.19	109.54	106.76	107.44	110.33	105.66	109.45	108.48
108.98	103.24	106.75	101.86	109.28	108.03	107.8	102.67	102.91	109.48	111.15	102.74	107.35	105.79	105.81	105.48	107.22	100.41	108.29	108.26	105.07	107.47	105.31	109.38	107.57	106.84	109.07	107.47	104.39	111.01	108.85	106.33	99.739	100	106.38	103.49	106.45	109.83	104.55	105.59	102.68	105.32	104.16	110.73	106.39	114.54	111.91	111.46	108.5	101.52
106.65	104.65	104.8	105.37	107.81	106.79	108.39	100.69	104.43	98.455	104.54	106.82	101.65	112.82	104.77	108.44	109.06	109.51	100.14	100.97	100.47	104.47	107.35	101	110	106.24	105.23	107.35	105.58	105.72	106.08	109.18	100.76	104.58	103.68	108.34	109.64	107.28	102.81	102.8	104	110	109.6	107.94	104.44	102.4	102.09	108.48	111.12	103.01
107.02	108.2	102.01	100.35	107.53	108.71	107.46	110.05	107.5	103.42	110.22	105.06	109.88	105.08	110.16	114.34	106.19	103.79	108.19	102.7	103.09	105.13	104.48	106.39	105.21	102.5	105.04	111.85	103.75	106.51	102.49	105.97	101.68	109.89	103.82	105.59	103.96	111.75	104.68	112.59	101.15	104.92	105.89	110.37	119.42	109.92	111.51	108.52	108.45	110.57
109.5	108.58	108.61	111.12	101.52	105.82	106.35	102.99	108.37	102.46	107.16	105.77	104.47	107.04	111.41	103.46	106.87	109.82	104.79	105.64	105.7	105.09	108.86	102.61	105.6	105.99	106.36	110.31	98.57	102.93	100.93	104.1	110.18	102.55	108.6	101.06	105.18	106.99	112.53	102.7	105.32	100.34	99.093	106.09	103.93	109.23	105.44	105.16	106.91	106.29
114.89	107.44	108.51	100.76	108.6	113.63	107.86	109.15	110.33	111.19	101.38	111.58	106.43	104.56	98.217	110	108.05	107.78	106.22	110.49	112.49	108.4	105.99	105.5	102.76	106.81	110.07	112.42	111.21	103	105.91	105.82	111.01	102.6	109.1	109.54	114.76	108.87	106.35	111.82	110.24	110.87	105.28	112.28	106.99	107.76	108.07	112.96	103.03	104.3
109.97	111.87	104.01	104.93	108.88	108.56	100.84	113.33	110.91	107.84	112.13	103.03	107.19	107.19	106.74	109.58	106.82	109.31	104.51	106.29	100.89	112.91	110.34	109.18	103.01	112.29	108.66	110.02	106.03	107.81	120.41	102.86	106.09	104.8	109.49	106.14	105.77	108.07	108.93	106.12	106.06	110.69	104.04	108.96	108.46	108.71	105.71	105.5	105.23	107.91
90.295	94.065	96.761	95.77	102.17	98.425	101.64	95.257	102.48	104.43	100.39	98.171	105.63	102.51	100.47	102.94	103.52	103.62	98.621	104.08	105.32	103.32	96.316	99.14	100.68	105.11	98.643	102.15	102.92	96.825	105.22	98.164	101.06	113.47	99.552	99.697	103.5	103.01	99.68	105.51	105.84	94.968	95.222	95.17	101.17	99.959	100.5	97.806	104.34	98.012
101.55	98.484	105.19	106.86	99.303	96.068	100.1	105.25	98.237	100.77	100.69	99.75	99.541	99.54	98.527	101.84	102.34	94.664	100.09	96.534	102.57	100.19	95.26	98.211	95.209	104.72	100.47	105.19	103.74	97.701	101.54	94.95	104.63	98.217	97.034	96.575	100.19	101.33	107.1	103.48	101.16	99.966	103.09	101.81	101.59	104.47	99.015	95.883	98.228	93.91
110.73	111.36	113.67	108.37	109.17	106.11	115.75	108.92	108.78	101.91	104.48	108.92	108.07	106.56	111.16	109.2	113.95	108.41	107.02	113.1	105.26	111.49	107.33	115	111.8	106.89	111.05	106.54	110.45	106.03	111.3	104.02	106.52	105.57	109.34	112.32	107.17	107.42	106.2	105.23	110.17	107.36	109.46	104.45	111.47	103.44	117.28	107.28	107.55	107.08
110.34	105.94	101.99	111.81	105.6	112.98	111.03	105.49	111.02	105.16	103	109.58	113.56	109.6	109.67	112.09	110.16	104.58	106.2	110.34	105.78	103.94	103.97	103.46	110.2	107.28	102.89	106.66	106.57	105.12	107.51	108.48	113.72	107.1	113.14	106.11	108.19	111.25	105.89	106.28	107.82	106.97	97.145	107.66	104.53	107.06	110.2	112.66	112.24	104.1
106.63	110.85	106.18	106.86	106.53	105.07	112.86	107.96	106.6	108.07	102.38	110.74	109.77	110.54	112.25	106.65	106.53	104.62	113.36	102.71	104.68	106.4	113.87	110.37	105.66	105.07	114.06	110.04	107.29	111.84	108.55	108.89	108.84	102.13	101.6	106.26	110	109.84	103.94	110.21	111.94	110.64	109.26	108.04	115.41	105.95	106.04	109.07	108.22	107.8
91.123	97.884	102.71	102.46	105.5	96.892	96.215	98.724	96.118	102.21	106.08	99.556	101.65	103.25	98.646	98.004	108.71	102.18	99.802	99.38	101.39	101.28	97.791	102.15	100.51	99.481	102.47	100.23	108.6	92.445	97.463	97.65	99.536	97.61	96.745	105.07	98.715	103.41	96.431	96.461	97.64	101.87	104.43	101.81	105.33	102.51	100.78	101.3	101.48	93.557
108.73	106.43	106.29	100.67	109.56	104.62	104.87	111.19	102.01	105.36	109.41	107.23	103.99	111.49	108.63	114.17	107.05	110.1	102.64	101.7	107.74	106.54	101.86	105.98	106.41	112.42	100.75	104.63	99.783	104.98	104.72	104.36	110.87	106.53	109.64	107.45	105.02	107.01	107.83	110.4	105.09	107.9	101.56	108.66	101.59	104.62	100.86	109.64	104.83	108.99
112.17	105.69	113	108.92	111.78	118.85	109.6	110.9	104.47	105.05	112.87	105.56	117.5	108.62	107.7	109.06	108.89	108.25	111.4	108.13	106.82	113.41	116.89	110.7	107.22	112.9	106.16	106.66	114.39	107.38	108.16	111.6	109.89	114.8	112.66	108.74	105.1	116.74	106.53	111.2	110.54	108.72	113.39	106.16	110.92	114.04	113.25	110.28	114.57	107.57
103.85	102.06	109.18	107.21	106.56	113.15	110.84	108.96	103.56	115.52	103.54	103.22	105.89	105.4	112.64	110.05	107.74	99.373	105.86	105.28	107.23	108.45	104.52	103.37	102.14	105.65	108.64	107.27	106.54	105.37	106.23	103.31	103.73	104.79	107.01	102.36	105.95	105.07	106.36	105.25	107.98	109.58	96.971	102.48	108.72	103.28	109.3	103.37	102.56	105.18
104.13	111.68	108.98	109.04	104.57	106.95	106.82	108.11	104.79	107.04	110.56	107.8	114.37	105.76	109.89	102.68	107	102	108.28	109.78	104.2	107.7	109.44	108.88	113.63	107.45	114.09	110.72	100.31	102.7	103.65	111.48	110.9	105.75	111.29	109.1	108.36	108.07	105.85	100.98	106.08	109.45	110.95	111.81	111.99	110.91	101.74	111.07	110.87	109.99
107.97	112.58	107.21	111.95	106.86	110.06	108.85	107.51	114.9	105.76	112.7	110.15	110.11	104.17	103.44	100.59	106.91	104.43	108.36	111.02	114.8	108.92	102.48	110.27	105.05	108.24	111.39	109.48	110.05	110.51	111.8	112.66	111.43	115.25	108.14	113.98	108.8	109.81	114.61	108.18	107.83	108.72	104.7	109.46	110.07	112.25	112.59	113.36	107.49	113.76
94.614	101.72	102.67	96.437	96.023	93.881	96.836	99.233	94.13	97.975	99.746	92.985	98.355	91.549	98.289	96.467	100.54	98.884	107.81	103.86	97.903	99.497	98.091	97.138	100.22	100.12	107.04	101.6	98.457	94.579	100.87	97.16	106.42	94.955	99.82	96.253	100.89	98.544	98.524	93.801	100.41	100.5	98.597	93.13	95.274	92.292	100.42	100.31	92.627	98.448
104.66	107.61	105.52	104.71	110.09	106.03	109.87	116.93	110.44	102.45	98.1	109.13	107.22	98.41	102.66	103.64	103.84	109.97	106.98	103.25	109.84	106.73	101.11	100.49	102.63	110.3	109.26	104.53	108.29	101.97	105.79	105.17	110.01	104.03	102.54	109.51	99.258	107.91	108.74	108.63	112.74	109.38	106.28	109.54	105.7	103.52	110.48	101.85	97.724	116.19
110.65	105.21	113.87	102.25	110.02	111.85	110.78	102.11	111.43	108.6	107.45	108.16	105.27	113.19	104.86	106.99	109.9	107.6	104.31	102.76	103.06	107.55	109.67	104.41	111.48	108.02	103.07	109.59	104.17	107.24	107.44	107.13	110.37	109.51	116.24	109.15	105.13	107.73	102.14	108.18	106.16	105.45	108.51	104.73	108.87	114.1	106.58	112.59	104.6	114.43
106.14	103.81	98.837	102.8	92.946	101.02	101.13	101.9	102.79	97.85	103.46	102.15	98.432	96.97	102.61	97.03	101.36	94.046	102.17	102.11	98.699	97.524	100.45	96.996	99.048	100.81	96.083	100.12	99.083	100.42	97.46	99.727	98.362	92.463	100.35	95.837	102.95	97.641	96.463	97.595	102.57	103.07	102.92	100.5	100.44	102.69	98.871	103.48	92.128	98.604
113.41	107.21	105.26	105.06	103.12	105.47	112.68	109.94	105.48	110.52	100.66	106.43	106.32	106.32	103.77	107	106.9	104.24	108.72	100.81	100.42	102.56	107.29	107.42	103.08	107.9	105.6	100.81	114.9	108.05	100.61	107.97	106.66	111.64	107.14	109.65	107.23	107.39	108.39	111.05	110.32	103.7	100.42	103.63	110.89	107.98	114.53	106.13	108.57	105.77
109.34	104.79	104.06	104.95	107.13	104.02	108.01	106.58	107.93	107.4	108.6	107.03	108.76	114.84	100.71	101.17	108.53	106.6	107.79	107.61	114.54	107.14	111.74	110.18	111.94	104.42	103.44	106.27	98.916	111.42	109.45	108	113.55	102.73	110.74	106.53	106.31	109.37	104.18	110.32	102.52	109.2	107.23	106.28	109.66	105.47	107.65	110.43	111.24	113.23
99.044	110.06	103.81	105.98	106.03	105.29	104.1	99.018	101.98	103.75	99.438	105.22	105.47	105.47	105.26	106.81	107.14	111.63	104.91	104.55	103.9	105.83	101.95	105.01	108.99	100.16	103.68	105.19	104.47	107.66	106.7	99.274	105.92	104.9	110.31	107.61	109.46	112.02	104.21	107.23	109.02	108	99.357	102.34	111.07	103.33	111.1	105.25	105.86	103.67
111.4	108.02	109.45	109.72	110.68	111.66	110.91	111.07	110.7	104.07	114.41	111.34	104.47	105.3	105.55	103.98	111.22	107.12	110.05	103.48	103.14	112.27	106.25	109.89	111.49	105.38	107.83	101.96	107.24	101.06	104.88	111.56	110.58	104.94	110.5	108.26	104.8	111.69	110.91	104.07	110.56	113.15	109.94	105.95	108.49	107.48	106.54	103.99	107	105.77
107.95	111.31	107.43	110.23	104.74	114.36	108	103.93	109.12	108.74	109.3	105.86	107.42	110.31	106.84	103.76	112.77	106.18	104.09	113.12	105.83	107.62	106.66	113.35	111.27	110.74	106.19	110.65	107.58	105.09	105.47	103.18	108.3	115.21	103.56	110.62	106.85	113.27	108.42	109.82	109.27	105.32	110.11	107.61	111.19	108	108.02	106.36	115.45	108.84
110.12	108.25	104.9	112.49	109.65	111.34	113.53	115.7	103.93	110.51	98.858	107.29	106.46	110.38	108.57	114.12	98.749	104.63	105.55	106.69	108.67	111.19	107.37	104.87	109.63	106.27	113.35	110.62	102.02	111.08	101.13	110.5	108.33	108.36	103.89	103.28	112.24	109.15	105.73	106.58	104.74	105.6	110.91	113.95	115.77	101.8	103.42	104.61	108.66	115.8
105.15	97.787	105.01	104.82	100.28	103.63	97.603	98.529	100.62	97.318	96.775	103.33	100.32	93.366	94.75	100.11	101.48	100.95	99.265	93.017	103.29	99.799	92.346	102.01	95.218	96.441	101.79	103.6	94.31	95.353	104.18	97.715	105.44	102.61	99.387	96.605	97.461	100.87	99.98	100.99	102.61	101.09	97.262	94.392	97.366	104.74	106.46	99.599	95.631	103.1
110.41	99.89	103.52	110.24	112.25	99.333	109.14	103.01	106.92	105.59	113.42	105.43	96.188	105.91	106.09	107.89	103.33	111.29	106.91	104.55	104.71	102.34	104.72	111	105.44	107.56	111.62	107.03	105.1	102.63	106.97	102.72	106.41	110.41	105.66	102.38	110.3	104.05	108.81	106.04	105.62	103.18	104.33	107.87	107.08	105.48	111.1	99.773	108.67	98.198
99.524	104.59	106.47	105.23	108.71	108.67	106.45	107.09	105.7	106.75	109.8	104.58	101.47	103.13	103.3	105.24	112.42	106.82	106.14	108.19	112.46	111.35	101.44	103.57	104.48	109.1	105.75	105.03	103.66	101.48	106.03	113.01	107.2	107.17	102.31	104.78	103.76	106.73	103.77	105.72	106.67	102.52	109.34	102.54	104.81	105.18	103.07	106.25	105.99	104.69
107.33	109.69	108.44	108.6	113.64	112.08	109.59	111.38	104.01	105.83	110.21	109.09	109.42	112.92	110.98	114.12	102.65	108.35	111.37	108.09	106.33	109.17	109.34	110.41	108.49	110.5	106.86	110.29	108.28	108.35	106.04	109.88	112.56	106.66	110.61	112.01	111.59	108.38	108.58	103.72	106.69	106.09	110.4	114.51	109.84	109.34	115.23	105.47	105.06	106.16
96.389	100.48	106.67	99.967	104.05	104.08	99.89	99.911	99.424	99.636	106.13	96.224	100.16	95.76	98.187	98.769	98.584	96.768	103.25	96.657	103.2	102.38	100.07	99.973	101.22	98.027	104.32	101.83	98.811	100.54	104.26	104.86	102.32	102.2	99.927	97.091	92.653	99.715	101.05	102.18	94.755	107.88	102.28	98.576	99.428	98.179	101.28	97.323	94.684	100.5
104.83	102.34	99.926	110.72	102.53	104.3	99.731	104.6	98.985	107.07	103.62	113.12	106.85	106.27	105.05	100.68	110.17	104.95	106.12	110.24	105.67	108.42	106.44	105.8	107.45	100.66	106	106.14	107	104.86	102.71	107.72	110.51	105.36	104.35	104.34	108.72	104.07	99.726	110.39	109.09	108.7	107.38	101.07	105.76	114.44	108.3	107.95	101.38	106.69
97.566	95.23	98.333	97.681	100.35	104.73	96.611	93.368	101.58	99.453	103.88	91.421	102.27	104.99	95.782	92.67	95.234	95.933	95.155	101.52	102.14	98.112	98.586	94.285	105.53	96.805	104.97	102.7	94.663	100.43	94.686	101.82	95.318	100.75	93.678	94.955	91.026	98.72	100.39	98.083	102.29	96.776	97.867	97.066	105.23	93.592	98.823	98.869	93.664	97.101
111.29	112.76	108.12	115.96	109.88	109.66	103.04	104.81	109.82	115.67	107.05	104.72	106.13	105.5	110.8	107.62	110.69	115.04	105.85	101.47	108.54	104.73	104.19	106.71	107.13	108.38	105.5	118.81	102.81	107.55	105.36	105.31	110.53	112.78	116.07	113.27	103.11	109.33	109.85	108.74	110.43	106.35	104.49	110.76	108.06	106.45	104.96	111.34	111.68	108.43
111.46	104.89	112.24	114.75	104.9	108.47	105.27	107.67	112	104.06	105.61	114.61	105.34	109.95	108.13	109.06	113.31	108.31	103.53	106.77	108.3	109.09	106.26	111.09	107.42	107.59	106.01	106.36	107.19	110.76	113.27	102.11	106.87	109.66	100.77	103.8	114.14	108.57	108.41	107.66	103.65	108.89	108.1	102.73	111.97	106.13	109.21	104.02	109.99	106.06
107.19	99.014	100.95	104.55	104.08	102.35	104.06	97.642	94.445	101.08	106.9	101.59	100.87	101.01	98.175	103.42	103.77	96.631	96.213	97.48	105.2	102.86	97.797	106.08	97.32	95.914	100.61	104.81	99.291	103.65	93.511	105	98.807	99.649	95.418	96.328	101.96	100.2	100.7	104.32	101.73	104.81	98.133	99.139	93.824	97.458	98.633	102.33	99.253	101.3
106.44	103.96	108.67	105.08	104.7	103.81	97.564	106.54	105.11	107.04	105.4	102.63	106.03	107.94	107.13	104.06	104.93	109.54	109.65	106.31	111.4	106.57	104.57	104.73	110.79	108.09	98.457	102.8	107.04	107.59	109.78	110.75	103.6	99.958	105.95	107.48	107	100.09	103.73	106.68	109.18	103.98	106.6	105.41	106.5	109.2	105.45	104.85	102.48	111.24
103.27	93.634	100.56	97.933	102.02	103.14	101.76	99.271	110.33	97.614	101.32	103.43	102.57	108.49	99.646	99.789	89.925	90.266	104.39	105.03	98.971	91.67	100.53	104.75	97.938	100.2	97.734	103.43	107.01	95.066	100.3	97.995	96.213	103.87	96.563	104.27	99.386	104.96	96.408	102.45	103.47	97.403	97.062	99.275	104.57	97.543	108.26	98.823	101.53	102.76
113.51	103.5	102.14	105.85	107.55	108.19	104.99	108.88	110.35	110.77	107.97	110.6	105.47	105.6	113.25	110.59	107.72	110.16	114.3	109.82	107.83	105.17	109.5	110.99	104.02	104.44	108.39	103.37	108.25	108.71	103.69	102.66	110.72	103.17	102.49	106.68	113.96	104.74	108.37	101.11	112.72	109.27	100.48	105.09	111.56	107.01	103.49	103.36	107.1	106.47
100.08	102.69	106.97	101.89	109.16	113.61	108.73	107.37	102.53	104.52	105.54	108.46	109.62	104.63	106.73	117.28	104.64	103.6	107.89	104.36	105.31	104.53	105.26	103.31	106.13	105.21	110.09	107.32	107.17	103.52	116.67	106.33	113.56	107.68	106.43	110.75	107.91	102.86	104.25	102.62	106.51	104.72	110.63	101.75	102.59	100.52	108.36	102.38	108.65	105.37
106.75	106.47	110.31	107.22	99.572	103.32	110.11	106.53	100.6	113.84	110.41	105.62	110.58	106.3	105.25	106.86	103.01	109.53	106.23	103.71	103.04	104.11	113.62	101.32	105.09	101.79	108.14	109.92	107.83	104.87	108.77	101.39	104.44	111.72	99.677	108.22	110.08	103.72	105.56	107.89	104.77	109.6	109.3	107.07	103.1	109.81	104.91	105.81	110.11	104.22
106.82	113.11	108.97	112.11	106.35	106.55	104.34	108.17	109.24	111.49	109.01	108.29	108.46	107.98	108.48	110.93	107.38	111.46	106.85	109.8	103.27	107.81	114.03	116.61	102.79	109.98	115.96	110.64	110.74	105.65	106.21	110.44	108.16	112.74	112.42	115.15	107.83	109.9	105.55	106.85	110.09	104.06	108.8	114.61	105.9	110.16	106.78	107.01	107.81	117.31
92.874	93.345	95.52	96.133	97.642	100.53	96.33	97.204	95.754	94.019	100.98	97.269	103.26	104.2	95.626	107.32	101.27	102.17	103.82	93.973	91.475	95.863	97.057	94.528	95.555	94.957	95.483	96.389	98.213	96.539	99.532	98.289	99.609	97.449	102.47	96.696	95.061	91.103	101.33	98.874	94.84	102.93	97.535	98.68	103.3	98.687	96.883	97.688	94.113	103.52
102.6	107.95	108.82	112.23	99.032	103.37	104.33	109.7	99.404	105.91	96.109	103.08	105.19	105.63	106.05	106.73	101.12	109.46	107.24	108.09	108.98	105.62	104.62	105.14	104.96	104.69	103.5	105.9	103.9	104.78	105.72	100.73	106.15	101.65	101.24	109.89	101.52	103.23	106.1	107.91	107.03	107.84	102.77	105.1	104.12	110.15	112.3	107.21	99.699	108.83
100.46	98.666	98.548	100.95	93.134	94.84	96.932	97.309	96.533	99.262	97.149	97.895	99.774	98.574	100.88	87.961	100.02	96.677	100.85	95.422	94.411	97.628	94.286	98.549	99.699	95.443	106.97	99.241	101.85	94.225	99.222	95.685	97.197	95.277	102.53	98.494	98.53	102.82	94.473	98.582	97.451	93.485	104.71	99.515	102.39	100.55	94.668	96.641	103.5	98.365
99.735	100.93	93.95	96.351	97.667	98.514	105.89	100.24	100.2	94.554	95.643	93.954	101.69	92.759	98.878	103.43	105.44	102.51	95.015	94.779	99.901	95.257	100.12	91.322	93.604	100.25	102.96	100.81	100.83	98.458	88.532	97.88	100.42	102.4	100.82	99.199	104.69	104.03	93.547	97.249	104.3	102.7	100.31	95.417	97.138	93.626	97.324	95.908	97.881	98.879
101.74	101.11	100.6	93.347	99.95	93.976	101.49	97.394	98.336	98.671	99.837	101.86	97.342	98.353	94.369	98.583	100.87	102.13	97.162	96.405	103.34	99.199	91.267	97.51	100.47	97.77	99.957	99.491	100.64	97.789	102.08	98.359	101.12	103.33	100.31	99.649	102.87	99.484	99.655	99.466	92.03	100.03	103.21	97.935	105.83	99.654	100.14	102.91	107.13	99.479
109.3	106.56	105.23	110.35	108.4	108.07	109.88	109.44	108.2	104.41	108.22	103.34	103.42	110.58	103.35	110.51	108.37	108.94	104.84	102	106.19	109.97	103.62	106.17	106.17	107.27	103.59	110.95	102.51	110.51	106.56	109.98	100.35	100.58	105.51	97.472	104.85	106.65	103.6	101.61	99.249	109.03	100.87	109.8	112.76	96.769	101.78	102.91	106.39	105.02
104.75	96.972	101.55	98.023	101.4	101.55	103.22	100.8	104.7	104.38	98.408	99.069	94.297	95.915	95.509	97.716	104.84	105.38	90.344	109.79	98.108	99.233	103.01	98.848	110.06	97.388	99.36	102.03	104.97	94.69	100.46	104.51	100.94	102.76	105.79	103.57	96.388	103.43	99.125	99.877	101.99	106.31	105.55	105.83	107.3	96.487	100.39	94.864	103.24	105.12
98.284	94.348	95.976	98.521	98.568	90.906	97.523	94.715	98.473	98.826	99.265	100.91	91.816	91.93	99.68	99.754	94.441	100.47	99.097	98.916	102.12	100.97	94.451	106.11	100.02	96.762	95.271	98.917	97.988	98.367	94.972	101.25	104.17	104.06	99.266	99.08	100.07	92.69	104.49	100.39	93.276	100.98	92.529	103.9	100.62	92.26	99.276	95.148	103.52	100.01
105.88	104.61	110.8	105.67	108.26	107.25	105.94	107.82	100.14	113.23	108.87	102.12	104.85	103.79	104.77	102.81	108.44	101.45	110.53	113.7	104	112.01	106.13	103.89	110.35	106.75	107.69	105.7	102.2	111.53	108.47	106.31	105.19	110.96	103.48	112.07	107.47	107.08	108.29	105.18	103.88	102.63	109.94	98.35	105.97	104.11	107.51	106.85	100.57	111.7
111.56	107.35	108.37	107.17	112.31	112.41	109.67	107.96	106.1	107.07	114.95	107.39	109.79	105.04	111.69	107.97	111.83	110.93	103.24	108.86	101.99	105.91	112.79	110.77	105.63	107.97	111.28	107.15	108.6	111.77	102.45	107.54	109.67	111.81	113.11	109.19	105.48	116.66	105.92	107.02	103.66	116.45	103.79	105.98	109.76	107.83	110.09	107.04	109.21	111.22
102.82	99.866	109.96	112.42	105.45	112.89	110.02	110.44	108.81	108.65	107.23	110.18	104.49	111.5	102.9	111.07	106.87	104.52	107.62	108.4	108.36	108.55	109.74	105.9	108.39	106.44	104.02	106.51	109.31	109.71	113.31	108.85	107.83	105.35	111.33	108.28	105.96	100.09	104.82	103.14	98.192	108.34	103.81	116.14	109.76	105.31	107.86	111.63	110.61	103.69
99.855	96.051	99.556	96.917	103.96	96.957	99.769	95.653	102.18	96.5	96.702	99.929	105.35	97.809	100.36	97.7	98.316	99.995	92.678	100.61	103.09	101.08	96.282	104.15	95.715	94.978	99.354	97.533	95.78	94.309	99.025	98.327	100.42	101.03	100.1	96.935	97.668	99.999	98.795	101.63	95.275	97.936	94.708	106.24	103.4	101.43	101.1	103.98	93.271	101.92
109.2	103.57	100.57	102.91	110.65	110.01	115.59	107.49	109.63	105.45	107.03	106.7	103.32	106.08	108.11	114.71	114.56	108.14	107.1	109.41	102.9	105.5	111.72	109.64	111.46	104.02	106.34	114	105.37	107.2	107.88	106.65	107.56	103.01	115.13	103.72	112.75	109.3	103.7	112.2	113.35	109.72	103.48	107.15	107.71	106.71	108.79	105.64	109.6	111.26
110.4	111.73	108.25	103.35	107.56	107.09	103.63	111.05	103.56	106.08	114.47	108.61	107.51	112.21	108.14	101.03	111.63	106.83	108.02	109.36	106.27	110.49	106.32	108.86	114.2	109.55	103.77	111.93	110.3	113.95	112.94	103.72	112.93	105.53	106.99	103.56	107.63	109.56	108.58	105.67	106.72	105.84	107.12	106.1	107.49	110.9	106.25	109.14	107.62	104.1
108.45	103.74	109.51	107.97	107.08	101.64	108.89	103.05	109.72	113.04	102.57	101.73	99.367	106.21	104.95	108.09	103.45	103.86	103.12	107.17	105.7	105.29	100.31	106.37	113.91	105.54	113.17	109.8	105.15	99.826	101.61	100.01	105.91	106.17	102.79	107.03	103.66	104.18	106.4	103.41	104.25	106.96	111.02	113.92	102.56	105.83	103.55	105.78	106.75	104.93
105.61	98.274	101.22	102.97	90.971	109.23	94.876	101.03	96.415	103.19	95.698	99.186	99.8	94.284	102.41	101.63	96.526	97.097	90.719	102.33	99.809	95.073	101.56	94.17	100.76	97.119	97.072	98.505	97.63	100.91	102.3	104.22	100.86	99.793	99.559	96.484	101.21	97.047	100.83	94.549	102.63	101.19	97.899	94.135	92.631	100.3	101.57	97.473	97.17	100.04
103.07	101.83	109.78	115.33	106.22	104.92	100.34	113.93	106.62	110.48	101.33	109.59	101.01	102.9	97.452	107.82	102.42	104.3	104.24	104.72	104.53	102.13	103.13	107.39	110.34	103.58	101.41	105.41	106.83	106.3	106.84	112.66	103.93	102.72	105.14	103.22	105.65	104.05	104.29	106.63	102.95	106.96	108.67	111.2	104.15	108.33	111.57	109.8	106.26	103.77
98.786	100.3	98.997	105.66	95.288	96.012	97.998	101.3	98.527	97.981	100.42	97.061	100.06	98.854	97.368	100.42	88.591	104.13	99.507	96.3	103.42	100.17	94.89	95.237	100.07	97.84	100.4	93.357	101.72	100.49	96.724	103.43	94.746	96.035	100.08	99.475	105.32	93.789	101.31	101.85	97.866	95.044	102.55	103.2	100.17	93.46	95.034	100.16	94.721	99.725
111.23	113.58	111.99	106.12	110.11	112.35	115.76	112.23	115.9	106.5	110.71	108.46	107.65	105.89	102.31	110.73	112.65	110.02	117.18	113.19	104.44	108.06	110.31	106.89	106.92	112.13	105.75	108.11	110.36	112.49	113.94	114.1	110.56	108.14	114.62	109.16	111.06	112.76	103.44	107.39	113.75	113.31	115.32	109.87	112.57	111.26	110.48	105.27	107.56	107.07
106.15	102.59	107.92	108.24	113.69	104.43	111.06	106.65	104.9	103.78	104.31	106.37	109.15	105.71	109.49	107.98	104.21	104.23	104.83	98.393	106.03	107.49	109.3	100.43	107.99	102.96	107.79	107.88	107.91	103.51	106.69	110.5	105.63	104.57	98.541	109.28	110.8	108.37	109.58	109.12	99.687	107.2	104.77	104.27	106.67	101.3	107.67	106.29	104.5	102.15
100.58	106.9	107.13	104.27	106.42	106.99	106.31	102.16	105.48	111.74	105.98	103.68	100.6	109.92	102.55	109.73	107.8	109.83	107.94	105.15	108.31	107.49	102.06	112.96	109.2	97.919	103.85	101.53	105.47	101.96	107.97	104.18	104.5	104.16	109.67	103.5	108.76	102.28	106.43	106.49	104.04	109.29	106.18	98.977	108.35	105.86	104.73	102.12	103.09	103.6
102.12	102.58	111.78	104.44	115.39	110.99	102.43	104.4	107.08	102.38	105.98	109.27	106.81	108.71	109	107.05	105.97	109.88	107.92	98.808	114.79	101.37	106.66	108.33	104.78	101.41	108.25	108.48	107.61	102.74	108.21	106.11	114.04	104.08	108.43	106.26	100.92	107.78	108.17	104.01	102.95	103.54	111.49	104.29	108.95	103.38	102.33	105.12	108.82	113.43
106.21	111.37	110.17	104.47	102.03	106.03	104.05	110.86	104.13	112.46	102.42	105.77	102.3	101.55	97.854	110.28	112.02	104.26	102.13	105.01	103.13	107.28	109.71	110.27	103.46	105.77	99.428	105.5	111.18	106.82	100.48	108.13	106.27	104.09	113.5	113.75	106.69	107.67	104.79	104.51	103.26	103.55	112.64	101.76	100.05	103.98	108.4	105.08	109.54	112.78
102.41	107.61	100.45	104.43	105.79	103.5	104.84	109.77	109.41	105.55	109.83	104.01	111.03	107.44	105.42	104.01	103.53	105.15	105.12	103	105.71	103.93	103.18	108.37	104.34	105.38	101.84	110.29	102.86	104.3	104.06	101.2	107.6	106.24	107.14	107.26	98.157	103.09	108.28	109.91	101.48	106.07	106.42	105.13	101.62	101.2	101.09	104	104.27	99.504
104.51	108.39	109.97	108.32	113.05	113.7	105.83	110.81	107.45	108.71	106.14	104.43	107.1	107.31	105.84	103.23	114.5	102.8	117.83	108.02	107.53	110.85	107.37	112.03	110.07	106.52	107.5	115.65	102.35	115.28	107.18	105.36	101.4	107.27	104.29	108.12	106.52	110.59	108.11	106.21	103.6	108.11	109.19	111.44	109.28	111.13	105.28	110.63	111.13	103.64
104.18	106.38	105.84	107.58	104.25	101.12	114.85	109.6	109.79	109.13	103.7	101.1	98.381	104.37	111.23	104.21	103.08	107.01	106.37	99.723	106.88	105.51	106.89	110.39	104.61	105.95	108.07	105.16	99.126	107.99	105.81	104.81	108	107.2	105.76	103.5	103.9	104.53	102.54	103.56	106.65	102.72	107.57	99.834	105.35	106.88	106.89	101.38	106.66	98.934
108.17	105.78	109.37	113.93	100.34	105.41	103.67	108.16	105.45	109.77	103.99	106.94	112.39	107.89	108.95	109.28	107.3	109.78	99.333	108.06	108.93	109.86	110.42	107.4	110.69	113.94	103.39	108.03	114	111.4	113.58	108.77	108.33	107.51	110.91	111.6	101.56	107.62	107.54	110.79	106.73	111.43	107.01	115.51	106.51	109.43	117.3	110.57	109.89	107.54
108.82	114.29	107.04	106.5	103.77	105.73	107.08	107.52	106.33	102.12	103.82	102.98	105.39	108.69	103.51	108.74	103.67	105.76	111.81	107.19	103.96	111.05	102.66	103.5	99.598	111.31	108.05	105.12	113.1	100.49	108.97	98.618	98.657	109.35	102.43	107.78	111.08	111.97	105.52	105.38	107.77	103.93	106.57	108.74	108.55	103.85	104.43	102.71	105.75	104.56
105.34	107.09	104.1	111.45	112.24	104.86	107.06	113.02	105.7	108.88	101.51	105.09	108.91	109.3	107.15	104.17	106.63	106.67	107.05	110.19	110.54	109.71	111.12	111.24	100.87	102.8	105.47	103.68	112.6	103.36	108.06	101.97	101.37	114.12	100.79	108.38	100.96	104.16	104.06	105.81	102.15	103.45	109.51	104.64	109.42	106.63	108.33	99.068	107.7	101.8
104.67	96.688	101.1	105.22	106.35	100.89	107.57	105.39	103.83	99.965	106.9	112.23	106.58	105.59	104.67	107.49	103.49	106.14	109.75	108.52	103.02	104.78	114.67	103.43	103.29	111.45	110.11	101.18	113.84	105.01	109.23	98.716	107.1	104.71	100.97	106.47	96.705	98.793	103.28	111.42	103.95	102.59	112.96	103.18	99.14	107.14	106.03	99.329	108.77	107.69
109.98	105.33	115.1	109.41	101.8	113.87	109.13	102.01	107.46	109.37	109.77	112.18	102.12	110.14	111.44	102.52	107.62	102.44	109.64	110.57	104.72	111.07	112.2	105.58	107.54	114.63	107.26	108.05	108.49	103.29	106.39	110.66	102.6	115.26	106.67	104.61	106.26	108.96	107.87	106.46	108.41	102.05	105.29	105.27	106.57	106.81	102.36	114.32	111.28	109.39
104.97	108.29	104.29	105.55	111.37	105.6	105.49	105.39	105.24	104.76	113.18	105.15	106.77	102.04	106.23	98.647	100.41	104.55	106.5	110.52	102.81	105.99	110.88	105.47	108.38	110.25	100.79	109.94	105.62	108.63	106.85	107.79	109.91	108.16	103.92	106.89	110.37	104.16	103.22	104.27	105.48	106.12	110.09	110.81	108.88	111.08	112.26	108	104.98	104.91
96.049	95.803	99.07	102.29	99.421	102.6	96.755	99.626	100.12	101.35	101.26	99.498	102.8	102.44	102.53	99.107	100.86	104.13	99.351	100.78	98.984	94.286	101.8	102.43	102.78	101.7	97.461	99.839	98.16	101.51	98.094	100.79	96.189	101.11	94.26	102.44	97.974	104.72	104.73	101.72	102.63	100.82	99.503	93.604	98.854	98.484	98.614	97.428	99.44	102.36
105.48	100.01	100.5	104.87	93.533	100.96	103.42	94.71	99.138	97.183	107.45	103.67	105.94	99.56	104.53	106.97	102.36	97.927	98.917	104.24	96.951	106.94	101.88	99.123	96.483	100.6	97.248	105.63	101.07	101.95	105.57	99.857	98.603	98.037	106.02	97.076	99.324	99.817	95.802	108.77	104.01	100.59	103.81	100.67	101.47	101.67	101.02	101.23	94.722	96.862
99.295	100.47	96.8	100.76	94.849	101.83	92.772	95.355	102.63	98.59	98.636	97.916	96.067	97.009	100.17	98.995	98.397	96.59	95.011	103.22	98.963	99.437	94.791	96.684	103.34	92.503	98.246	97.58	93.557	95.744	96.099	96.604	100.18	102.84	97.398	100.03	96.839	98.744	96.893	97.968	97.141	101.89	92.574	97.43	101.7	93.895	97.513	101.53	96.691	98.874
100.56	97.066	94.733	93.025	102.07	102.79	94.666	98.369	95.058	102.25	95.068	96.659	97.941	90.099	98.331	90.991	95.267	101.89	101.31	96.234	100.52	93.367	99.448	100.33	100.4	99.442	101.97	97.372	99.642	98.192	107.54	98.417	104.33	97.541	96.517	93.221	99.452	102.4	97.579	94.345	101.19	95.694	99.215	102.08	93.842	98.785	99.912	101.39	95.778	101.67
107.14	104.7	109.66	105	110.01	110.5	105.67	106.56	102.54	109.34	106.13	106.83	112.15	104.93	107.17	104.43	102.74	105.31	106.16	105.35	103.97	96.041	108.66	104.73	107.68	107.95	104.26	107.87	110.93	101.09	111.86	109.71	107.1	105.42	112.47	104.34	111.05	107.96	109.09	108.1	108.29	103.86	109.18	102.36	112.6	106.45	104.48	100.22	111.58	108.64
104.87	103.55	108.91	109.35	105.21	105.81	108.72	104.59	107.34	104.42	100.68	107.6	102.43	102.84	104.2	113.74	105.46	110.12	107.35	110.75	110.99	102.77	107.15	106.94	103.27	106.83	101.76	105.95	109.01	102.11	109.63	104.1	104.82	108.21	106.18	108.88	106.95	107.5	105.1	106.31	109.84	107.52	107.71	105.52	106.46	108.52	107.63	102.19	101.99	106.36
101.54	109.5	105.52	102.54	103.72	106.5	103.46	106.46	107.24	107.71	104.15	110.76	105.11	105.62	110.4	107.41	107.01	100.5	106.69	101.42	110.96	107.83	105.98	107.47	104.18	109.09	102.81	108.04	102.85	111.82	108.28	103.28	103.94	105.55	109.02	107.17	103.54	103.51	104.78	107.07	105.1	104.93	106.6	109.29	103.35	105.94	102.89	109.67	112.06	93.919
100.98	102.61	104.12	105.24	109.57	99.271	106.96	113.12	108.18	106.87	105.27	111.45	107.24	105.43	112.01	107.57	105.22	102.27	106.27	103.98	111.12	108.18	104.13	103.75	99.388	105	110.94	102.88	99.312	114.34	107.56	103.89	110.6	112.8	107.01	112.86	106.23	109.43	106.4	105.62	107.64	104.92	102.34	109.78	103.92	104.29	102.1	105.44	102.23	98.097
107.14	106.45	102.46	98.716	107.14	105.78	98.819	95.292	96.324	95.805	100.71	100	105.39	101.56	99.252	96.591	103.81	106.53	102.44	101.16	101.2	99.288	95.653	100.94	103.76	100.27	99.027	100.48	102.98	96.819	97.05	106.14	99.385	99.569	99.908	101.58	101.36	103.56	100.22	103.24	97.149	101.01	101.56	103.72	96.991	97.611	98.043	103.34	98.981	101.3
94.621	96.991	93.68	96.905	104.29	99.965	100.28	103.39	100.89	96.874	103.14	98.182	92.011	101.4	97.464	97.638	98.689	101.48	94.781	98.222	99.516	97.055	98.419	99.984	101.28	101.36	93.941	99.766	104.58	103.36	102.72	99.379	94.378	100.22	99.962	97.98	101.55	101.94	103.91	93.276	98.41	97.688	95.843	101.3	97.854	95.32	98.342	96.062	91.345	94.248
107.83	107.51	107.06	104.2	109.58	102.86	108.94	101.09	106.67	105.26	102.12	107.92	108.81	113.05	107.44	104.95	103.4	105.69	106.11	101.76	103.39	106.79	107.91	103.1	102.11	110.56	95.763	105.64	101.07	109.28	106.1	100.31	110.91	100.42	103.8	109.68	101.71	108.31	109.37	101.18	108.26	107.94	103.54	103.59	106.27	109.19	113.88	106.27	104.57	102.63
106.28	98.458	102.95	105.26	107.68	105.37	107.62	108.5	106.6	102.19	105.66	110.79	107.81	106.46	99.539	106.05	97.029	110.19	105.22	106.8	105.7	104.05	100.15	108.95	106.94	99.669	109.98	103.89	112.58	101.78	103.01	107.22	107.17	110.45	105.72	111.24	99.725	105.57	110.77	104.63	106.76	104.97	106.36	106.09	108.23	104.09	108.88	101.16	105.75	105.03
103.76	105.07	108.64	105.34	106.59	108.53	110.7	105.76	106.78	109.25	99.627	108.86	102.92	106.24	106.53	109.96	105.55	99.562	111.31	109.13	108.38	106.41	104.45	100.76	106.47	106.08	107.96	107.7	104.89	102.11	104.25	110.8	107.03	104.62	102.59	108	107.43	109.12	105.91	106.66	105.73	101.89	112.56	100.99	99.614	105.77	104.5	100.93	106.19	106.87
103.94	106.13	110.53	107	108.75	112.94	109.02	110.51	106.31	101.26	109.62	105.59	109.05	111.95	104.88	104.02	108.12	113.35	108.63	101.97	106.41	98.747	110.01	103.25	109.96	107.2	104.68	108.03	106.81	112.05	108.85	108.12	102.87	108.62	111.04	107.18	107.63	105.68	106.81	108.72	111.14	107.04	103.79	114.17	105.73	106.36	109.26	113.36	110.52	108.41
99.674	103.33	99.28	95.182	99.236	100.31	96.648	98.949	99.143	104.17	97.085	102.04	100.85	101.73	93.312	105.49	100.2	96.832	100.97	99.568	101.29	101.08	96.199	101.51	99.229	98.672	99.028	101.73	93.423	93.323	96.106	103.99	100.62	96.633	101.8	97.127	103.33	95.327	103.54	101.74	97.663	101.73	98.444	103.87	93.143	102.61	104.33	99.594	93.98	105.59
105.67	106.95	111.9	105.91	106.79	108.63	104.01	103.72	107	102.37	102.87	109.61	99.401	113.69	103.15	110.69	110.25	104.04	106.62	105.61	101.01	107.49	105.97	110.97	102.53	106.68	109.91	109.7	106.06	104.04	110.92	104.84	112.62	105.26	115.34	103.69	109.14	108.84	107.35	107	110.97	99.3	103.36	100.32	100.81	100.49	103.78	105.4	105.23	103.67
108.91	111.87	110.74	114.58	111.99	105.58	108.45	114.08	114.42	104.76	109.07	117.78	107.87	110.34	111.19	113.7	108.26	111.2	112.78	109.23	111	111.53	109.04	110.35	108.93	106.89	111.01	110.95	107.63	105.72	108.73	108.37	108.8	105.19	104.78	112.1	114.87	102.67	110.87	108.98	111.67	109.68	105.25	105.64	106.43	105.35	111.78	103.17	107.71	111.58
105.28	107.09	99.559	102.36	109.91	108.76	104.92	107	105.1	110.61	105.65	110.28	108.23	108.87	100.51	109.17	98.098	107.62	110.46	105.62	110.28	106.21	100.7	109.34	103.98	113.99	102.46	108.59	108.83	109.75	109.15	109.67	103.25	106.62	107.07	103.96	112.3	111.58	110.91	108.35	107.92	111.5	107.91	107.42	107.37	109.97	115.76	108.31	109.14	110.47
109.85	109.68	111.33	108.96	108.4	107.38	107.76	107.65	109.18	113.63	110.97	113.01	104.82	112.29	112.76	109.01	106.62	105.35	105.29	105.58	110.48	104.9	105.91	104.36	106.67	110.37	104.63	108.25	103.73	110.05	104.49	110.5	104.13	105.83	113.13	109.04	106.76	106.78	104.59	101.79	109.22	105.71	113.17	103.43	104.46	112.74	103	105.85	107.67	111.82
97.117	98.616	101.84	96.743	97.041	101.66	91.024	102.34	97.854	99.527	93.317	101.84	101.8	98.7	93.644	97.609	99.73	94.755	101.28	96.748	101.7	101.47	97.075	107.57	101.25	95.665	103.26	100.44	99.2	101.81	94.917	95.794	97.526	96.84	101.68	104.11	101.67	100.52	89.658	97.245	102.15	98.147	101.51	103.58	95.184	99.104	96.203	102.53	101.03	94.571
105.37	109.9	105.18	105.6	104.84	109.01	111.24	101.96	104.03	108.03	105.45	110.23	106.46	107.56	111.57	108.49	103.61	110.2	108.51	110.21	111.16	106.38	108.55	106.33	107.8	105.9	109.5	112.07	103.7	112.58	111.65	113.48	109.66	108.89	105.55	114.33	113.08	111.61	112.95	116.1	107.89	106.28	108.71	114.48	114.47	111.67	102.78	109.73	107.24	109.62
106.64	103.04	106.63	93.66	101.86	106.96	108.15	107.09	100.1	108.07	107.22	103.99	106.43	107.56	108.13	107.21	109.38	106.34	114.17	111.11	105.96	105.42	105.41	104.04	106.42	108.68	105.35	106.25	110.44	109.33	102.85	105.83	109.6	105.94	113.58	109	104.71	106.26	110.39	114.08	107.3	105.23	112.54	104.03	109.35	110.55	103.9	109.14	103.18	111.66
100.12	106.04	99.88	104.14	107.85	103.96	102.85	106.81	105.17	111.44	103.03	98.369	111.84	109.91	100.85	104.4	101.9	110.11	107.38	102.48	102.78	106.15	110.22	111.14	106.03	107.72	103.19	99.709	105.26	102.73	108	100.7	107.61	100.62	110.2	103.69	101.52	111.19	113.47	106.46	106.09	105.84	108.59	104.47	114.82	102.1	96.897	105.6	112.27	107.57
111.16	105.16	108.63	104.11	100.83	111.61	106.35	110.23	108.2	108.72	104.9	111.77	106.41	109.77	108.58	106.08	106.86	111.79	108.14	111.16	107.47	107.24	104.78	110.22	109.84	106.72	109.16	107.45	110.68	102.33	97.39	103.85	110.95	112.31	106.53	107.73	105.85	112.03	103.52	106.26	113.57	109.45	107.07	105.51	115.87	102.64	113.32	99.647	110.3	109.37
100.75	94.376	100.18	101.95	102.02	100.94	100.86	98.653	98.066	97.246	105.59	101.97	104.04	101.31	94.199	103.75	101.93	101.2	96.049	98.365	100.96	103.92	99.36	98.325	104.78	93.878	99.224	102.96	102.33	98.79	98.574	106.93	102.86	99.483	105.44	96.31	100.59	99.713	92.819	106.03	97.628	105.59	101.92	97.204	102.12	104.18	98.904	102.74	101.4	101.93
106.07	111.22	109.59	102.36	106.32	111.86	101.88	105.94	105.17	104.61	106.08	108.97	105.48	102.99	107.48	108	116.72	105.82	102.78	115.13	105.16	104.53	106.3	103.71	110.75	105.5	105.86	110.74	110.3	109.35	111.29	101.54	110.66	111.49	104.9	108.45	107.92	108.42	107.98	112.11	111.55	108.25	108.7	104.71	109.65	111.14	107.58	114.54	113.31	110.03
111.52	109.78	107.03	107.52	97.844	107.88	105.11	102.3	104.3	106.93	103.6	106.97	105.5	111.22	109.53	110.91	108.67	109.68	108.3	106.15	100.6	105.77	112.5	114.34	105.74	104.97	108.77	105.61	103.55	107.47	107.86	109.5	109.88	105.89	107.07	108.27	108.99	107.47	106.59	107.95	105.36	112.17	102.07	104.95	99.196	110.95	107.97	103.63	102.13	110.54
104.4	101.96	99.976	103.4	104.88	105.24	110.15	105.1	104.08	107.76	100.6	111.22	99.354	107.77	100.82	105.86	110.9	103.51	106.39	108.54	107.41	110.09	102.7	107.79	104.03	106.83	103.41	106.82	108.23	104.84	110.01	104.11	111.25	105.71	105.84	108.69	110.03	101.53	104.81	108.55	103.7	105.25	106.12	104.81	103.37	102.6	99.749	111.91	103.85	112.91
99.166	97.816	107.03	93.822	100.7	101.46	95.002	105.79	99.887	100.13	100.24	98.615	98.463	104.05	107.19	99.408	98.924	99.184	103.54	102.42	97.23	94.817	103.96	107.58	100.39	99.756	98.627	101.22	102.68	98.746	99.926	91.457	100.25	101.63	93.712	98.678	107.31	99.648	99.956	102.82	103.36	99.698	104.33	98.384	99.22	100.27	98.895	101.16	99.463	102.33
111.77	101.16	105.49	99.997	113.91	110.81	116.58	110.89	109.16	107.79	110.62	105.16	109.86	115	104.71	106.28	103.04	109.77	106.41	105.32	110.15	105.09	107.42	106.83	110.37	103.95	104.36	113.14	106.11	110.47	114.01	114.73	107.96	107.63	104.82	110.49	107.91	107.46	107.93	106.69	106.78	108.84	105.4	112.48	113.4	104.3	108.79	113.89	107.88	108.34
106.5	95.669	94.399	98.738	93.793	102.58	96.365	95.714	98.809	96.667	96.356	100.72	96.415	102.36	102.28	98.454	94.827	91.863	98.935	96.786	96.888	91.703	90.798	96.065	99.086	94.44	97.404	98.351	100.59	97.391	93.369	104.06	95.739	95.634	96.732	93.97	95.387	103.61	94.889	101.67	101.71	97.66	99.639	98.262	97.869	101.38	96.23	98.036	101.27	99.068
103.17	112.69	111.18	106.98	107.3	114.53	104.13	103	107.43	109.04	99.643	103.16	107.87	110.41	110.51	107.06	109.91	106.52	111.89	106.09	108.44	107.33	107.28	108.91	106.92	115.03	108.97	109.77	107.36	102.14	107.01	114.01	105.29	105.95	107.81	111.55	102.83	107.57	101.34	100.9	105.03	109.49	111.43	106.39	100.93	110.38	106.73	107.96	104.23	110.12
105.47	103.14	106.53	103.75	105.94	112.67	100.95	108.46	107.45	108.12	105.64	105.78	111.45	111.76	106.73	106.25	105.51	104.87	108.14	111.84	106.78	96.81	107.41	100.71	108.78	116.92	105.56	102.13	110.75	107.02	104.31	109.66	105.76	100.85	106.01	100.75	102.43	105.31	105.43	107.43	107.81	101.37	106.28	105.49	104.02	111.56	105	100.75	103.24	108.57
102.72	106.23	105.72	109.19	97.48	112.66	109.48	101.69	106.93	108.38	107.93	102.78	107.04	108.21	102.96	102.18	106.55	108.97	103.95	106.6	110.09	119.05	107.04	114	109.35	107.32	109.19	117.07	109.07	106.35	103.78	109.39	107.61	108.18	106.44	104.6	107.13	104.11	104.84	107.64	104.22	101.21	101.49	107.78	107.52	110.78	106.43	101.61	109.94	108.69
101.59	100.65	98.778	97.7	97.338	102.95	99.85	99.647	99.791	101.35	93.609	96.225	86.33	102.21	97.282	95.857	95.827	87.649	94.519	93.758	94.246	100.57	101.95	97.092	100.13	98.44	98.404	101.71	103.71	97.748	97.872	96.443	96.142	101.46	96.359	99.5	99.734	100.57	102.79	102.96	93.764	101.59	90.311	98.466	93.215	96.691	94.467	95.366	99.351	95.19
107.44	110.77	109.01	111.21	102.57	111.14	109.67	113.67	114.89	112.27	109.31	112.66	106.26	114.32	107.87	108.59	111.11	107.98	113.89	107.78	110.01	111.54	110.81	111.04	115.43	116.02	111.14	107.32	103.26	104.98	108.75	108.31	111.22	111.9	113.59	104.1	112.04	108.42	110.64	113.69	117.47	105.36	109.38	106.11	118.27	112.96	109.13	103.68	113.73	110.7
105.9	106.74	109.68	110.98	107.38	102.96	104.82	109.23	96.345	111.84	108.17	109.12	99.72	107.69	112.46	109.99	108.58	109.41	104.09	110.68	109.82	102.52	110.54	116.12	111.5	107.49	105.6	109.63	111.23	114.23	110.27	105.35	108.88	106.69	110.73	101.75	105.17	112.99	110.81	102.62	103.64	113.42	106.88	101.27	107.54	113.27	106.09	107.4	108.51	109.14
108.84	108.46	103.77	105.87	103.39	107.42	108.1	105.73	106.15	106.6	108.4	107.2	105.41	109.69	110.69	103	103.25	106.57	104.29	104.71	103.99	113.58	105.76	104.36	101.77	110.87	109.55	108.35	105.97	99.792	110.01	113.3	103.87	103.43	110.13	110.45	108.06	99.22	107.06	108.63	108.58	106.17	109.15	102.07	108.07	101.97	106.66	106.03	103.69	101.68
110.01	102.25	102.8	105.36	111.28	108.45	113.8	105.72	107.16	113.03	114.37	106.01	115.71	110.66	101.95	110.07	114.4	107.46	110.62	114.42	113.58	111.4	105.52	99.632	103.51	110.71	111.59	105.63	104.87	107.87	108.13	107	110.98	109.21	108.85	104.42	105.39	116.26	108.21	109.13	111.3	113.84	108.83	111.41	116.1	108.41	112.53	108.89	107.27	103.39
107.51	111.21	103.86	109.16	100.34	105.23	107.11	109.09	106.99	106.2	108.13	106.48	109.44	112.72	98.725	106.18	104.26	105.2	102.89	103.1	103.53	98.003	111.91	106.17	105.6	114.74	103.96	109.61	100.75	106.44	109.26	105.82	100.14	106.13	109.81	109.07	104.66	110.85	106.3	100.08	103.25	109.02	95.738	112.65	108.12	109.99	104.39	102.66	105.03	107.74
97.553	104.28	104.17	103.58	111.15	106.51	108.35	104.01	106.35	105.98	106.92	107.96	101.06	111.57	106.45	104.45	102.01	107.26	106.88	103.07	106.49	111.86	108.61	105.58	105.05	103.7	104.05	110.43	106.4	104.34	111.01	105.97	107.48	105.42	107.32	111.46	102.14	105.5	109.16	105.87	100.44	107.1	103.74	108.89	107.71	102.78	111.33	109.92	107.68	102.29
101.59	104.78	103.12	107.24	102.56	111.68	110.3	105.66	108.33	103.08	103.99	107.74	106.71	108.77	105.09	101.09	107.63	108.56	107.98	100.93	103.35	106.61	102.28	105.97	111.47	109.54	104.07	104.58	110.17	108.42	104.15	104.51	107.07	106.06	108.01	108.29	105.99	104.25	102.98	111.73	107.64	106.89	109.12	97.818	106.48	111.41	107.3	105.36	104.4	101.72
92.61	99.7	101.51	96.899	110.24	98.971	99.829	101.32	98.757	94.237	98.389	100.77	96.407	96.169	99.233	91.695	103.29	103	96.012	100.26	97.48	93.263	105.34	98.192	97.585	104.74	95.82	102.17	99.313	95.165	98.969	96.559	95.958	98.239	93.236	98.74	98.333	105.11	95.737	95.997	102.29	98.824	97.035	98.769	97.295	99.126	95.113	97.97	103.8	97.265
105.39	104.78	99.984	104.11	106.13	102.25	103.73	106.84	103.53	103.78	105.89	107.59	104.71	102.57	113.26	112.42	102.69	99.378	106.7	104.43	107.87	109.7	111.93	109.63	106.36	98.739	108.79	105.85	102.17	103.18	104.08	105.87	112.42	110.4	105.72	104.79	103.66	104.98	106.25	100.28	103.47	107.85	106.18	101.45	107.6	103.24	107.14	108.16	105.61	101.48
106.97	113.13	106.24	106.41	107.4	109.51	103.02	105.94	107.36	109.21	110.46	103.5	106.19	105.65	105.45	95.784	103.99	103.32	109.79	97.64	103	107.85	100.7	107.59	107.03	102.03	102.2	109.56	108.05	109.05	108.48	100.68	108.22	109.01	109.06	108	105.55	103.12	100.8	100.24	101.09	112.91	108.11	111.13	102.36	105.51	108.36	107.79	105.8	105.32
110.21	114.09	110.63	111.42	103.25	106.23	113.6	111.87	111.35	106.14	111.8	105.82	105.2	105.56	100.34	111.27	113.48	109.53	104.5	105.63	105.64	107.19	106.34	107.61	107.11	109.46	110.98	113.85	112.44	107.4	110.83	104.94	106.11	108.28	114	107.15	111.57	104.51	111.68	106.04	104.11	102.39	105.02	115.42	102.87	107.58	115.69	106.79	106.06	105.82
101.57	106.01	103.96	105.84	110.69	106.26	107.16	106.14	106.12	104.09	105.35	106.94	102.28	101.42	108.68	100.32	101.71	108.76	104.57	107.69	105.08	97.707	108.97	105.53	105.81	106.37	104.32	101.18	107.51	106.52	107.49	107.5	101.7	107.61	104.76	108.31	112.36	109.51	109.25	105.17	106.3	103.49	106.8	102.85	102.88	105.36	99.489	106.89	107.9	107.2
107.95	103.91	105.18	110.28	105.48	104.15	103.94	108.62	108.65	106.11	101.5	106.19	105.6	107.18	114.12	110.07	107.17	100.6	106.18	110.46	111.16	102.89	107.43	105.19	112.28	109.63	105.5	102.81	109.58	107.09	107.25	108.18	111.04	103.97	110.62	105.72	105.73	99.983	102.99	110.02	105.9	103.73	105.25	110.38	109.84	105.56	111.22	108.87	108.61	109.96
100.3	101.58	94.697	102.57	97.848	103.17	103.7	102.35	99.922	101.74	103.58	101.92	98.625	103.69	103.84	102.89	106.87	102.85	102.11	103.07	102.23	97.226	99.843	102.89	97.1	104.78	103.78	102.56	102.21	101	99.401	104.23	97.331	101.92	97.614	94.337	105.56	102.49	99.332	105.15	98.751	103.53	102.19	100.96	99.107	99.93	99.133	104.64	102.73	101.98
110.22	106.16	106.96	106.58	109.66	111.04	102.87	100.83	112.09	108.4	109.45	101.36	106.69	108.6	106.84	109.59	106.03	115.68	106.92	102.16	106.31	110.6	111.32	106.37	107.11	108.5	106.73	100.92	109.48	104.06	110.74	106.1	104.01	104.34	104.8	103.54	113.29	107.05	112.36	113.76	107.71	102.82	104.32	107.5	112.59	107.98	111.41	110.29	113.37	108.34
105.45	110.36	107.38	103.84	107.52	99.076	102.81	108.93	98.719	106.62	109.58	108.48	104.32	105.66	107.35	102.83	108.45	100.35	100.44	106.83	109.11	111.35	106.5	105.29	105.16	99.878	103.7	102.76	104.99	104.96	108.01	107.49	109.79	102.59	108.23	99.453	108.94	104.25	107.57	100.16	105.86	100.52	106.49	107.19	107.3	104.22	107.47	111.31	111.01	107.49
102.7	110.53	104.14	101.95	112.09	108.5	102.96	111.08	105.64	103.98	103.65	110.9	106.12	108.86	108.67	108.89	108.48	109.92	105.58	103.91	108.91	111.34	108.22	104.24	106.58	109.06	105.22	107.11	106.89	104.11	104.84	107.22	111.88	109.64	109.81	104.28	100.11	106.6	103.17	106.96	106.85	108.79	103.73	109.66	107.79	104.6	112.12	105.23	104.31	98.53
106.37	105.55	106.1	113.69	108.58	107.69	110.61	112.32	111.76	106.93	106.51	111.12	106.97	103.64	106.24	113.59	105.41	106.58	107	105.72	110.69	111.09	107.56	109.7	110.72	110.83	108.49	106.7	106.35	104.95	107.34	107.7	103.31	106.38	110.73	113.38	105.12	103.77	106.71	109.84	110.35	110.63	113.2	106.93	109.02	111.15	106.71	112.32	113.06	114.95
106.43	106.44	103.33	101.95	101.24	107.11	100.38	107.54	107.59	102.41	107.63	104.36	104.58	107.17	105.51	107.64	104.41	109.97	103.34	105.03	105.45	109.13	104.18	109.27	111.22	100.31	110.77	105.19	112.22	107.5	105.09	105.19	107.77	103.23	103.31	103.19	104.85	103.34	108.41	104.09	104.16	100.16	102.55	107.21	104.54	106.94	106.57	103.16	102.47	107.29
106.51	112	104.03	108.88	102.53	104.82	99.458	105.7	103.13	105.54	105.15	98.527	102.8	101.33	104.82	109.19	110.95	104.8	111.65	103.93	107.29	111.11	102.25	107.12	102.27	106.68	102.75	110.2	113.68	108.39	107.16	104.02	108.53	107.82	107.41	102.51	110.25	105.18	107.64	108.87	113.51	102.27	111.89	107.96	107.49	102.19	111.7	105.55	115.04	109.86
106.38	114.59	119.22	100.4	113.88	114.47	112.55	110.44	106.15	106.55	105.86	108.66	110.99	104.81	102.55	105.1	110.27	105.42	103.85	110.72	110.64	103.16	108.92	105.16	104.54	114.07	102.44	106.45	114.59	105.15	106.92	103.79	109.25	105.97	110.79	114.43	110.71	108.31	104.62	110.31	106.77	110.75	109.12	108.08	108.25	111.45	104.2	106.1	112	107.53
101.36	109.6	103.94	101.95	112.3	101.61	103.21	103.33	107.11	108.89	107.99	114.45	108.44	104.1	106.48	113.54	109.26	108.62	108.06	102.66	108.65	104.05	102.87	107.04	109.99	109.55	105.04	111.18	108.44	101.42	99.275	108.97	102	108.82	101.98	99.289	98.268	105.85	107.71	103.21	100.06	114.62	107.52	99.983	106.14	101	108.5	104.28	111.52	104.87
108.81	101.47	103.04	107.95	104.12	104.25	109.95	106.19	100.57	112.1	106.64	110.28	107.52	105	113.93	103.41	108.4	109.87	107.21	94.824	113.04	105.02	108.82	106.03	107.57	102.06	107.51	101.05	106.48	111.24	105.84	106.76	104.79	107.25	108.52	108.19	108.54	111.58	106.85	110.46	106.42	100.93	111.55	108.27	103.32	100.29	105.79	106.5	105.91	99.769
98.467	98.799	100.79	99.352	101.77	104.18	100.22	98.328	100.72	101.01	94.348	101.18	100.9	96.93	101.05	97.897	100.59	101.55	98.453	99.988	109.71	95.325	112.94	108.2	103.86	100.37	98.437	102.17	99.814	101.02	101.4	102.26	99.21	98.469	99.605	102.42	101.38	103.66	97.845	95.093	100.62	103.54	103.33	102.79	98.464	103.67	104.57	98.464	97.397	103.25
103.95	104.57	104.09	97.445	96.939	102.96	104.14	103.09	101.31	102.06	102.66	97.12	101.95	100.08	99.222	95.668	100.93	101.61	98.842	95.746	101.61	99.742	98.973	97.957	99.929	101.05	105.33	103.32	100.48	106.01	99.019	96.105	100.49	105.05	99.739	98.62	93.266	108.74	101.68	101.21	95.872	107.56	96.957	100.29	106.44	97.029	102.82	105.96	106.76	100.92
110.36	105.88	105.49	105.05	106.3	101.13	103.58	102.47	101.69	104.55	109.93	107.87	106.75	110.03	104.28	111.78	98.899	107.76	107.52	110.18	107.6	106.46	109.21	112.82	101.7	109.8	107.27	109.23	107.92	112.23	104.94	108.47	103.37	104.08	106.24	102.58	106.21	111.37	103.51	106.8	102.75	103.93	110.19	108.24	103.27	103.44	107.76	110.6	105.9	107.04
110.51	106.14	110.68	114.75	111.17	109.62	108.73	110.54	105.63	103.27	106.58	105.98	110.38	110.12	114.24	109.6	109.15	112.44	107.94	109.87	106.25	106.42	106.72	107.88	103.64	111.92	108.09	110.08	103.07	106.67	108.83	99.288	104.68	112.92	112.27	105.34	106.37	111.69	106.55	104.31	105.3	101.92	105.94	109.24	107.9	103.62	108.44	98.196	111.63	111.37
107.04	103.6	104.93	105.42	104.52	112.92	109.06	105.02	100.39	103.51	107.85	104.12	108.21	106.99	99.346	104.29	106.35	111.12	108.85	103.19	102.95	102.26	109.6	111.87	103.46	102.41	104.47	107.78	109.82	107.59	108.22	105.7	103.65	110.11	104.98	106.31	101.85	107.41	106.85	105.89	102.96	100.96	107.66	108.15	100.3	104.53	103.73	108.18	109.64	104.31
98.058	93.822	100.06	102.73	106.38	92.809	99.492	101.48	96.64	97.592	96.17	100.02	100.64	91.878	103.33	94.563	103.79	91.595	104.68	94.181	105.42	106.69	96.155	101.66	95.003	102.66	99.994	97.185	96.202	97.766	102.82	99.026	101.4	101.48	97.261	99.374	106.69	104	105.61	100.98	99.13	103.27	100.33	104.36	95.761	97.034	98.663	101.74	102.57	95.75
115.4	110.21	109.38	107.68	102.81	104.91	110.45	106.69	111.77	110.94	108.36	112.05	102.98	103.83	107.52	110.54	100.51	110.32	107.07	113.53	115.44	105.88	103.21	107.93	106.63	105	105.25	110.78	109.53	111.87	104.8	111.69	106.72	109.18	111.01	104.95	114.93	106.6	106.78	103.94	109.7	109.59	111.47	110.95	107.58	114.73	106.25	109.82	104.17	108.69
107.36	104.6	108.6	104.15	102.08	98.609	107.91	108.91	106.04	99.821	111.31	103.62	99.893	108.32	109.36	102.27	102.24	102.57	103.22	106.38	110.54	102.12	107.53	106.04	111.79	116.11	107.65	104.85	104.33	110.75	101.52	103.32	105.21	103.22	105.28	106.46	107.6	102.02	106.09	109.95	99.914	110.64	105.9	107.37	106.66	104.98	101.62	104.37	103.05	109.48
106.03	107.03	105.65	105.7	103.29	104.79	106.14	110.71	102.57	109.48	108.56	105.36	103.87	105.97	97.806	104.59	103.83	104.18	105.56	115.49	102.99	110.15	103.47	105.82	105.08	105.43	101.89	106.92	105.15	106.78	113.9	110.97	106.21	105.31	103.15	109.06	106.92	107.53	105.77	109.27	113.11	111.68	113.99	101.39	101.07	103.98	105.54	102.34	110.21	101.91
106.42	105.42	106.19	111.88	105.94	109.17	113.19	106.68	109.48	101.78	109.23	102.89	107.76	111.67	109.27	100.92	110.6	111.24	109.04	111.51	106.41	114.05	107.81	104.02	111	107.64	110.48	108.58	101.46	107.77	107.36	109.18	113.86	111.61	111.45	114.11	105.74	107.58	107.38	110.42	110.55	106.71	105.74	105.62	105.5	107.34	107.25	102.85	110.09	99.459
102.08	102.58	109.67	104.5	103.12	110.06	108.96	107.18	106.75	103.94	105.49	101.34	107.55	117.08	111.27	110.38	108.15	105.92	105.28	110.04	108.84	104.87	105.83	100.79	106.18	105.6	107.13	111.33	106.18	104.28	104.91	100.64	108.09	108.07	103.73	113.3	100.61	112.51	107.35	108.78	103.35	103.24	107.55	106.36	105.82	101.12	102.74	105.27	105.05	109.75
107.72	93.684	101.68	97.4	95.762	104.01	99.078	100.67	103.47	99.747	96.774	101.67	100.32	106.46	99.78	94.482	99.185	100.26	103.86	99.293	100.74	100.85	100.56	98.17	101.81	101.58	101.21	103.13	105.33	102.17	96.419	97.635	103.02	104.03	100.64	97.992	100.51	97.006	98.978	109.44	104.53	101.42	101.39	94.746	103.43	101.18	99.424	99.199	102.06	99.265
106.49	104.61	109.5	101.15	102.86	107.25	104.25	98.739	104.64	103.17	105.86	108.83	108.7	105.29	106.71	111.89	102.42	109.07	103.65	105.36	109.24	106.49	103.52	103.51	102.14	107.94	109.03	98.196	103.65	101.25	106.55	111.21	99.709	103.9	99.596	99.291	110.8	104.59	106.66	106.74	107.85	107.03	103.97	108.29	107.39	101.49	106.33	105.91	105.26	98.178
115.34	101.27	113.49	110.12	101.59	105.97	108.51	108.13	114.91	106.71	111.96	108.32	112.54	107.52	103.96	102.66	105.99	104.73	112.26	108.9	107.54	113.12	106.29	104.42	116.65	98.893	105	106.2	109.7	103.4	108.18	105.26	113.6	106.51	108.47	110.84	109.69	113.99	102.59	112.75	110.83	107	111.56	107.83	109.36	102.96	107.2	108.19	100.42	105.69
103.38	109.11	105.17	102.79	108.5	112.62	99.974	105.99	106.47	101.61	103.53	104.05	105.77	108.59	103.57	103.66	105.51	105.47	103.67	106.29	101.94	104.31	102.21	105.55	105.48	108.11	106.51	103.4	104.5	105.24	111.64	105.98	101.21	103.99	106.54	106.27	103.75	109.15	111.96	104.95	108.03	99.743	101.01	106.43	107.82	109.19	107.37	103.78	114.04	108.58
105.15	103.78	108.59	101.41	102.91	105.91	105.05	100.93	103.5	113.54	110.23	102.53	106.25	105.91	109.78	106.23	109.96	102.48	103.38	108.41	109.54	105.72	111.2	107.52	104.04	105.13	107.6	112.7	107.54	105.22	112.61	106.93	104.48	103.69	103.78	109.71	104.31	105.57	105.4	99.756	98.356	112.01	106.37	112.03	107.01	103.71	106.89	108.62	106.33	106.46
111.66	110.26	113.19	108.22	103.93	101.71	104.38	108.6	110.26	109.56	104.37	105.54	106.19	100.68	108.53	105.74	110.41	107.58	110.76	100.38	111.46	113.87	111.3	106.85	107.43	110.57	103.02	112.71	103.69	107.72	109.4	105.03	114.42	104.83	100.68	104.4	103.44	99.826	107.21	103.08	112.33	108.37	110.89	105.61	104.68	110.7	103.58	109.97	107.41	104.73
102.68	100.6	102.98	98.702	94.947	99.308	97.23	102	98.316	96.297	109.52	99.892	99.657	104.72	101.26	100.3	95.531	100.23	98.798	95.773	97.438	98.991	96.279	105.71	96.572	101.25	101.84	101.11	100.77	99.221	98.458	97.95	100.18	99.298	100.78	97.164	104.01	99.99	101.58	97.647	104.87	104.21	99.088	101.76	106.79	100.11	101.05	106.38	99.489	103.05
103.79	94.787	102.15	101.8	101.16	101.09	98.036	97.605	100.49	104.15	99.701	102.86	102.78	96.229	96.067	98.678	96.823	104.08	100.5	95.959	95.381	101.16	103.72	100.06	98.074	95.581	99.063	99.618	96.217	100.2	104.01	105.99	95.383	106.17	98.842	103.14	98.343	106.58	100.02	100.39	96.843	96.929	97.158	103.38	97.506	95.587	102.15	103.77	96.127	103.75
108.35	111.44	104.95	110.35	104.87	106.48	108.36	104.64	110.92	110.66	112.06	103.32	112.39	109.81	113.34	112.46	108.19	112.55	111.91	108.98	107.24	114.12	107.8	112.63	113.29	104.81	110.66	102.99	108.38	113.86	108.77	113.96	109.14	110.54	108.26	111.36	109.97	117.13	111.53	108.24	112.85	109.64	112.6	107.55	108.1	111.98	104.28	109.73	107.44	111.29
108.43	112	114.79	114.6	111.37	113.47	110.47	109.24	110.12	111.74	103.78	112.56	109.78	107.22	113.95	118.39	104.39	112.07	106.99	113.17	109.64	111.8	111.72	110.37	105.23	112.43	111.52	107.25	116.98	109.68	111.31	108.66	113.22	115.74	108.13	108.64	117.38	118.17	114.36	106.2	112.01	110.77	106.97	115.79	115.38	107.02	117.25	113.48	114.31	108.52
104.95	107.6	103.13	109.65	104.97	110.72	107.42	110.19	110.68	103.12	109.33	107	108.77	108.64	106.59	101.1	105.97	102.57	111.07	108.64	101.12	103.62	109.1	102.41	104.06	106.14	102.74	110.16	101.89	106.32	111.15	105.39	108.95	107.97	108.57	105.85	109.01	105.16	117.78	111.78	103.88	108.02	101.05	103.78	105.88	104.86	111.51	102.73	106.1	106.22
107.37	109.85	101.5	107.33	107.01	104.69	111.15	106.47	98.216	107.37	104.95	107.44	103.7	105	105.07	97.322	105.41	104.85	103.02	109.64	106.45	106.75	110.16	107.95	107.82	109.15	111.41	108.51	106.18	109.45	106.43	111.79	104.18	107.96	100.75	106.78	103.6	109.11	113.22	109.86	104.02	110.13	99.477	101.58	109.73	106.72	106.91	104.76	108.97	109.64
107.53	102.63	106.12	111.63	104.46	108.42	107.72	107.48	100.85	112.75	112.98	109.18	108.82	102.42	104.87	106.63	109.49	107.13	107.16	107.04	110.68	104.31	109.01	111.72	105.36	103.43	108.15	112.12	106.82	101.96	102.65	106.71	109.74	106.87	107.88	107.02	107.84	106.38	103.28	107.2	115.15	105.37	113.07	104.44	103.64	111.25	108.12	107.02	105.93	109.68
105.54	109.26	108.49	106.49	109.63	112.17	107.86	110.95	113.72	110.72	110.7	112.18	107.09	111.05	104.06	114.61	109.02	108.67	111.17	114.67	107.99	109.2	104.28	111.26	110.61	109.93	112.84	114.3	118.33	108.36	102.44	112.97	112.15	111.79	106.76	112.56	109.55	106.08	119.1	110.58	111.05	113.01	107.95	110.06	115.28	109.39	110.02	114.06	112.07	115.74
107.56	107.13	106.95	101.98	106.01	98.911	110.03	106.37	104.2	116.64	101.51	103.37	103.91	104.32	110.84	107.58	107.69	115.43	110.37	105.74	108.26	107	102.22	108.28	103.14	107.05	102.83	104.83	106.84	104.83	108.97	109.71	113.24	104.9	106.29	108.19	108.55	103.5	100.4	101.82	104.55	109.39	104.71	104.44	104.82	105.9	99.47	111.91	104.7	109.3
110.3	106.54	105.88	104.46	105.47	99.972	105.63	105.13	101.14	106.02	115.1	108.99	104.47	105.33	107.93	112.08	111.23	107.29	108.92	106.8	106.11	103.85	101.43	109.87	105.13	105.67	99.586	98.893	104.9	109.86	113.66	109.15	112.94	105.95	102.82	106.01	107.38	106.18	111.17	107.69	111.32	110.08	112.34	106.4	110.34	100.46	105.1	112.86	103.72	109.88
95.064	96.051	100.79	100.88	94.047	96.508	90.2	96.247	92.69	91.502	95.624	99.405	96.927	95.573	98.983	104.69	98.683	95.919	98.619	102.05	99.614	100.37	103.92	97.011	98.008	100.33	106.02	98.902	99.605	100.21	95.845	105.19	92.353	94.47	93.343	95.165	98.506	96.444	96.005	97.13	102.2	92.715	93.659	96.546	98.177	101.9	98.996	95.191	104.81	99.475
107.27	108.87	114.39	107.54	110.97	110.48	109.74	106.9	106.15	113.78	108.57	109.65	107.18	108.72	106.61	112.39	109.45	105.74	108.09	106.27	106.97	106.94	110.43	113.38	110.33	109.42	105.3	106.3	107.27	104.75	108.99	106.78	110.54	108.28	117.61	102.16	108.94	100.55	106.05	109.28	108.58	106.13	113	108.18	105.83	104.82	111.72	107.08	111.03	111.29
102.04	104.62	101.38	106.03	102.44	105.36	101.35	100.47	102.3	101.82	104.12	108.01	105.84	107.48	103.26	107.36	107.51	107.34	106.7	106.73	108.3	106.64	104.24	110.38	106.23	104.27	109.93	102.4	108.35	103.13	107.21	110.89	101.98	112.92	104.43	97.49	103.04	103.77	108.19	106.52	101.99	113.75	106.84	107.58	111.76	103.44	107.46	104.09	107.02	109.18
103.81	105.18	109.27	109.47	113.21	100.88	111.1	107.97	101.69	100.97	103.78	111.29	107.35	105.37	98.972	104.54	111.12	104.99	106.01	99.623	107.71	107.23	103.94	112.65	103.34	102.72	100.69	107.81	108.2	102.98	102.15	107.13	103.98	107.99	106.36	113.52	98.928	106.76	110.9	104.2	104.09	105.84	102.61	109.38	101.4	101.53	105.68	106.45	105.72	109.4
108.37	116.43	111.49	106.84	108.8	102.74	108.84	104.08	109.55	106.88	110.7	106.14	109.94	105.85	106.55	107.09	108.71	111.03	107.52	112.53	108.13	103.42	115.12	110.81	101.63	109.36	114.59	110.43	113	105.05	106.17	103.11	114.86	101.85	109.71	104.68	107.87	112.7	110.59	110.13	98.657	108.36	108.46	112.95	109.99	110.69	110.47	107.56	110.25	110.62
110.38	109.86	113.38	110.11	104	109.06	109.17	110.83	108.12	111.4	109.12	108.27	110.68	114.26	110.85	111.74	105.17	110.8	111.43	112.9	108.82	113.66	112.28	108.3	111.45	109.62	108.53	114.5	116.53	105.07	111.29	111.02	111.57	111.24	110.22	111.77	108.28	111.72	113.96	108.79	109.5	108.63	115.97	115.34	108.66	108.64	109.71	111.57	112.44	108.64
105.5	107.38	110.2	108.56	104.03	108.52	106.01	111.26	102.75	105.56	109.88	106.13	105.52	109.21	102.62	108.59	106.8	107.2	98.226	110.81	109.82	107.4	107.42	101.67	105.63	107.75	105.4	107.4	107.41	103.94	109.29	110.83	107.07	106.9	108.87	104.25	108.16	106.77	105.22	110.2	103.93	111.91	106.07	101.15	99.172	101.64	103.05	106.16	102.94	112.94
108.8	102.95	103	111.47	109.51	106.16	109.48	109.57	111.21	104.71	109.77	103.25	102.55	105.42	104.06	105.21	105.34	100.18	106.14	107.02	103.04	107.04	98.187	105.59	109.06	111.82	103.25	99.791	97.452	109.19	107.36	103.81	105.74	98.873	109.19	103.82	107.84	107.85	107.53	101.15	110.64	99.296	103.91	102.63	110.32	107.35	108.31	113.8	102.76	104.58
104	100.28	101.8	106.96	106.13	106.07	102.95	111.9	102.01	110.5	108.16	107.48	94.953	105.29	103.86	112.59	104.73	103.89	111.36	106.93	104.71	104.28	108.21	103.2	104.92	101.89	102.49	108.72	102.06	107.16	116.02	109.54	111.18	102.42	104.13	106.16	106.22	105.91	107.77	105.08	104.82	106.46	108.22	109.2	102.81	107.03	97.99	108.7	110.08	108.76
91.644	97.89	96.503	95.862	94.308	98.398	103.2	94.817	96.463	96.204	89.493	99.921	102.88	99.267	94.073	98.094	100.94	97.204	98.329	101.87	105.68	101.98	103.68	96.97	100.87	95.019	101.73	97.224	92.352	95.985	96.737	101.17	102.34	95.149	105.38	97.022	101.32	96.492	102.49	102.79	99.487	95.834	93.685	100.62	96.659	92.605	95.625	98.238	109.9	100.13
98.613	102.41	95.676	98.218	100.99	109.96	103.55	89.97	101.49	102.98	97.119	101.82	99.111	99.229	94.884	99.257	98.419	101.93	95.86	96.167	99.533	91.659	100.88	102.69	96.656	102.54	99.875	104.38	97.851	99.993	101.08	98.294	106.12	99.562	105.38	96.755	106.21	101.68	98.358	96.721	101.24	102.14	100.86	100.43	98.536	101.17	95.564	101.76	98.314	101.85
110.69	109.07	104.56	106.35	104.1	112.62	113.61	105.37	107.72	107.06	104.63	106.06	102.52	113.07	108.54	111.73	107.74	102.06	108.2	110.07	106.81	106.26	105.77	107.58	110.97	107.92	115.21	108.43	112.71	108.48	110.33	103.41	110.62	107.79	110.29	111.13	110.84	110.83	112.24	104.99	106.98	107.58	106.45	103.05	111.31	108.74	113.99	106.97	111.65	114.01
98.358	103.65	103.36	102.23	102.44	106.57	104.42	104.36	105.76	106.5	109.14	104.18	102.55	105.1	101.85	104.18	112.59	105.05	107.54	107.7	107.39	105.62	105.64	105.11	99.646	106.76	110.44	108.52	107.69	103.57	104.78	110.97	106.22	107.42	111.09	111.55	104.66	110.02	109.8	106.62	109.67	106.89	100.01	105.63	106.93	109.21	105.1	104.15	102.12	107.5
101.92	110.3	106.03	109.39	108.84	109.44	104.46	102.21	106.26	109.64	105.29	109.33	112.58	107.61	107.27	104.83	108.57	105.23	106.43	104.43	99.31	108.03	110.29	101.31	109.36	100.15	113.32	108.33	108.26	109.15	102.9	104.43	108.14	110.47	102.3	108.26	118.29	107.38	111.55	103.57	107.19	106.29	103.03	104.06	113.82	108.57	109.82	106.88	103.71	100.77
105.61	104.16	105.15	101.65	107.95	110.22	105.01	107.57	101.94	108.25	109.87	108.52	109.25	100.28	102.91	106.66	106.71	106.05	102.81	104.34	102.75	105.54	109.41	108.63	106.59	105.12	103.53	100.27	107.95	110.24	108.71	106.61	103.88	103.95	104.71	104.22	105.92	107.86	106.92	104.05	104.01	108.86	113.32	102.63	105.64	104.56	101.06	102.13	105.38	105.23
111.78	111.18	114.9	113.46	103.06	109.72	112.22	112.52	109.84	110.38	110.06	113.17	108.94	111.02	112.41	106.73	109.76	112.75	117.03	111.93	109.9	113.71	109.16	111.02	109.27	105.61	106.24	113.33	111.24	120.53	109.44	104.31	112.95	116.57	109.45	104.89	115.9	107.78	106.04	111.55	109.04	110.81	114.45	113.3	104.84	113.54	111.61	113.11	111.19	103.75
112.14	108.9	110.94	106.54	107.34	107.08	106.66	104.88	112.21	110.56	104.94	101.41	105.35	108.03	107.09	110.41	110.84	109.75	105.97	107.55	102.42	114.78	109.18	102.44	105.47	108.53	111.27	103.54	114.75	107.29	102.52	104.11	112.23	109.99	100.92	102.19	111.47	110.05	104.23	107.74	111.58	108.04	106.84	110.93	113.77	111.76	105.89	108.72	107.52	104.59
107.6	113.85	106.27	108.9	109.52	105.78	103.21	108.97	111.27	112.79	113.17	102.68	109.98	104.03	108.52	101.77	103.56	107.1	112.1	110.73	110.72	111.66	111.76	103.24	106.58	109.94	109.15	112.21	106.11	108.65	113.02	109.09	110.9	104.16	109.37	109.7	108.18	109.01	105.63	109.65	104.18	106.89	104.39	108.34	106.4	106.43	106.11	109.69	105.06	108.22
108.61	104.95	101.91	110.11	110.96	105.71	109.49	105.96	106.31	109.62	107.83	106.46	108.97	99.788	110.25	104.83	108.82	104.34	109.44	108.39	104.25	104.24	100.91	111.63	111.74	107.27	102.85	104.96	102.18	104.64	106.17	106.82	105.27	109.59	104.69	104.15	103.37	105.73	101.35	107.84	105.77	105.77	103.57	104.38	106.96	109.05	105.6	106.44	102.02	108.44
108.29	107.23	108.04	108.41	103.68	110.79	105.65	107.14	104.66	111.26	109.58	104.84	110.76	112.42	110.81	104.63	110.61	108.95	115.11	107.64	100.72	114.71	112.04	107.12	110.41	106.69	105.6	112.87	108.76	104.63	98.346	105.19	116	106.57	104.02	106.85	105.8	108.9	102.54	108.29	111.4	107.74	104.66	107.81	104.91	109.76	105.62	108.43	108.79	102.87
106.95	111.34	107.65	110.46	102.66	108.47	106.79	107.13	105.54	103.66	106.76	108.24	111.36	119.57	109.09	103.84	107.77	105.53	110.79	108.8	109.12	111.24	107.59	104.82	106.06	110.75	110.89	103.12	108.59	109.93	110.32	108.57	108.33	110.42	104.72	104.26	105.33	114.23	114.52	104.57	114.62	108.81	105.51	104.15	106.52	116.54	109.36	112.99	107.97	114.42
103.96	104.13	105.84	108.64	105.1	104.55	106.13	108.45	112.37	111.06	106.88	107.7	101.5	106.19	101.78	101.54	99.765	104.42	105.97	104.15	100.66	104.68	110.87	105.06	107.4	108.74	106.22	103.74	100.48	103.04	108.5	106.26	104.62	108.19	109.55	108.25	104.3	105.62	102.49	107.05	100.12	104.33	102.98	108.86	100.04	101.9	102.89	109.01	107.5	108.89
104.57	109	100.62	106.58	107.4	107.04	113.29	108.7	105.57	112.33	111.87	103.8	104.22	110.15	104.45	105.62	101.11	113.29	111.98	115.41	109.57	109.07	101.28	110.93	111.02	104.07	111.73	106.54	109.36	107.53	107.64	108.42	104.34	102.03	110.89	105.3	107.1	107.2	107.46	109.47	101.9	106.12	112.1	112.93	109.49	117.34	104	109.04	107.57	105.16
96.088	100.87	101.38	102.33	101.2	99.006	102.9	96.811	98.775	99.306	96.984	98.783	104.61	102.93	99.551	104.22	96.28	100.47	103.88	101.14	97.168	100.75	103.75	100.61	101.78	101.81	96.467	98.385	103.06	100.76	106.15	101.26	96.12	99.407	99.468	98.072	94.12	98.981	103.16	100.09	95.913	101.71	100.22	95.769	98.188	100.71	110.13	98.741	96.257	103.57
106.07	105.24	109.46	109.34	108.06	103.04	105.73	109.36	108.94	108.13	100.82	103.86	108.16	114.74	99.488	113.3	100.2	104.78	103.25	111.25	106.36	109.66	104.37	112.99	104.34	111.2	109.11	113.83	111.25	104.11	107.06	108.48	106.9	103.63	109.68	107.59	101.35	106.92	106.14	107.56	114.54	102.27	107.98	105.81	103.43	100.4	104.88	111.45	108.93	108.24
99.396	99.177	96.332	101.46	100.72	96.053	103.08	96.297	94.672	103.64	107.96	94.542	101.91	101.31	98.136	105.22	97.926	100.56	96.02	100.69	95.527	102.32	99.263	105.8	101.4	105.2	102.99	97.653	95.614	103.76	101.11	101.83	103.04	101.5	91.92	99.698	96.812	96.698	99.2	101.28	101.69	98.19	98.477	105.74	105.31	96.963	98.054	102.89	98.727	102.69
106.28	109.79	98.806	110.06	102.57	109.59	108.28	104.84	102.28	112.39	104.12	110.85	104.11	110.84	110.42	101.11	110.45	108.44	103.77	114.04	110.86	104.86	110.17	103.5	104.45	101.5	108.54	107.3	104.17	105.47	107.6	106.74	109.91	111.25	108.44	102.43	103.49	100.35	104.81	106.8	111.71	104.4	104.33	109.93	103.43	102.48	112.57	102.73	104.43	99.86
104.97	99.519	106.4	105.74	101.24	105.44	102.7	105.2	114.24	108.05	102.86	104.04	104.9	108.77	105.35	107.51	103.31	105.46	97.728	108.69	97.167	106.21	107.25	102.47	103.67	105.94	100.57	104.09	103.67	107.84	103.07	103.31	105.61	102.12	109.26	114.46	110.52	106.91	108.2	105.6	101.79	107.46	113.5	100.22	101.48	110.97	100.8	111.09	107.41	105.86
103.52	109.68	105.64	109.96	106.73	107.06	108.34	110.41	106.3	99.229	105.15	104.77	107.23	105.67	112.68	105.18	100.06	99.03	104.74	106.52	111.48	101.58	99.107	106.95	102.75	105.24	110.89	108.4	105.82	109.98	105.33	106.99	107.97	107.72	110.49	107.21	110.56	103.46	106.3	104.72	110.95	105.13	104.86	102.13	109.12	110.96	106.42	108.24	110.94	99.182
104.15	110.88	104.76	108.67	106.44	103.92	103.99	106.94	107.07	103.19	106.18	107.32	100.56	110.35	106.82	98.394	107.62	106.49	105.5	112.05	107.43	108.26	99.421	107.2	110.25	101.63	105.63	100.65	104.49	106.38	93.173	106.53	103.21	107.36	104.31	107.79	104.79	113.17	104.47	108.6	103.54	109.15	100.26	108.11	106.07	101.45	99.578	99.726	102.15	111.35
110.29	111.04	109.78	108.16	111.03	99.576	109.06	108.85	106.23	107.51	111.48	111.92	102.33	115.33	101.37	104.19	113.06	105.47	106.87	109.44	108.6	112.84	103.75	112.75	115.01	109.68	108.89	108.66	110.99	116.03	109.12	113	110.18	106.97	107.22	105.8	115	110.15	110.67	110.47	105.24	111.11	110.07	112.91	108.92	106.33	115.79	107.56	106.44	110.61
106.53	109.46	104.73	106.56	108.87	117.95	107.69	113.9	108.91	108.11	109.24	105.19	105.3	108.54	112.22	110.52	109.29	112.34	106.61	103.9	102.74	111.36	111.04	108.73	114.14	109.47	109.74	110.44	109.04	112.93	112.15	97.762	109.76	110.24	102.31	111.26	102.78	107.61	108.79	103.73	110.23	105.62	107.38	112.36	107.94	111.03	109.65	105.27	108.28	114.14
107.04	106.99	109.1	103.4	110.43	109.98	114.05	99.158	111.13	104.37	109.07	114.94	106.1	104.77	103.21	105.42	106.49	109.12	102.14	108.67	108.77	106.68	106.2	107.96	104.07	105.79	110.01	105.34	107.59	108.87	109.01	99.435	106.13	105.65	114.53	105.88	114.92	107.77	114.97	111.51	107.8	109.86	106.18	109.17	109.1	101.79	110.86	110.08	107.24	107.27
111.45	101.54	114.25	107.95	102.23	109.95	105.93	113.71	106.91	106.99	107.49	111.7	104.99	108.01	107.61	109.86	104.59	102.66	107.62	106.55	107.59	109.56	108.24	109.21	105.35	105.73	100.84	107.57	103.59	103.57	110.83	108.89	103.35	105.6	104.75	102.43	106.71	108.6	105.26	97.646	113.39	102.25	107.58	107.05	107.67	107.4	100.63	106.38	106.61	106.42
111.98	112.5	110.08	112.19	107.25	104.21	108.51	110.21	105.1	104.94	113.61	111.43	107.84	110.84	107.11	105.15	104.06	112.93	104.98	105.1	114.55	106.95	106.85	103.57	105.15	107.11	106.97	108.88	108.12	105.57	111.14	104.97	106.65	100.61	110.86	113.74	106.79	111.53	107.69	114.54	105.43	105.5	110.22	108.99	107.34	110.18	107.14	105.43	110.32	103.09
108.15	110.13	95.454	109.49	101.04	114.14	110.39	106.96	109.93	106.53	101.15	109.62	108.6	108.59	108.69	103.67	98.723	107.95	105.63	105.61	110.24	103.15	103.05	106.5	103.22	110.92	108.44	109.87	102.71	108	104.92	102.55	102.03	109.85	109.94	108.8	110.88	103.39	98.529	107.66	107.21	106.97	102.01	107.46	102.86	107.87	107.09	103.56	108.58	108.35
104.25	102.7	97.436	99.597	98.701	95.33	96.55	94.411	99.28	101.17	94.736	103.53	97.864	96.456	97.995	89.843	96.764	98.972	93.297	92.819	94.806	95.67	96.274	95.245	95.741	96.656	94.315	97.753	100.65	101.33	94.711	100.48	100.53	96.059	96.581	99.429	98.195	97.27	98.286	99.965	100.18	101.74	99.365	93.31	94.659	97.625	97.803	99.75	101.25	104.79
101	97.148	99.673	96.248	96.827	103.11	103.96	98.867	88.73	98.175	97.933	103.87	102.12	96.312	92.858	99.091	95.622	99.511	96.111	98.993	105.47	96.76	99.47	92.922	93.513	100.88	93.928	95.357	99.368	101.51	95.903	97.722	100.92	97.134	96.562	92.592	96.497	103.1	99.74	97.751	98.671	99.414	99.172	99.265	102.03	97.301	96.595	101.98	95.695	100.43
104.97	99.729	106.06	107.03	109.17	110.69	111.31	108.76	110.22	109.86	103.32	110.64	108.84	103.19	110.22	112.95	112.28	101.63	97.974	108.93	105.4	104.16	104.11	102.01	101.34	109.52	105.63	102.45	102.37	107.09	106.71	107.19	106.99	111.59	109.74	104.76	106.98	102.34	108.18	109.85	105.77	103.93	103.47	104.66	107.96	105.14	103.07	105.18	101.86	113.28
105.96	105.37	109.06	112.01	103.76	107.56	104.05	106.38	106.92	107.3	110.85	106.9	110.96	107.48	102.44	106.49	112.23	103.65	100.43	101.72	109.2	107.08	103.18	110.36	102.39	104.86	109.27	108	110.71	104.3	104.38	109.72	98.352	102.69	109.29	111.77	108.38	104.49	117.17	104.64	105.24	111.97	106.2	106.38	101.64	103.6	103.22	102.83	105.67	104.02
108.51	110.53	110.2	110.12	110.14	107.98	107.54	102.45	111.49	104.98	106.34	115.4	107.79	106.88	106.96	106.3	107.55	108.54	109.93	113.85	105.31	109.24	112.33	110.74	113.82	102.11	106.86	104.2	108.25	109.21	108.69	113.7	108.38	103.02	105.81	109.48	105.63	111.29	102.99	101.6	110.74	111.44	106.01	106.86	106.65	104.93	106.87	106.19	111.24	106.54
100.61	99.223	107.09	101.67	104.85	105.64	106.88	111.9	101.71	107.14	103.33	104.2	105.88	99.943	103.57	107.15	104.5	110.04	107.89	108.93	109.41	103.68	108.13	107.8	106.33	105.33	105.46	106.37	100.35	110.24	103.88	108.11	104.77	110.25	102.55	102.83	108.42	109.73	108.13	107.57	102.66	111.06	108.26	113.14	100.41	103.45	105.89	101.43	105.84	107.8
106.69	109.44	107.16	105.56	107.44	98.15	106.89	103.83	109.53	109.27	110.12	112.17	106.8	106.94	110.18	107.7	107.61	103.92	105.43	101.18	106.15	109.87	106.33	105.63	102.88	104.23	109.23	112.68	103.12	112.14	103.4	107.22	106.82	110.59	104.95	112.86	103.22	105.25	107.84	105.58	104.63	111.25	107.01	103.03	105.02	107.29	108.46	113.45	102.55	105.43
108.86	114.81	106.51	111.67	113.34	105.97	107.31	103.95	111.75	112.13	112.12	110.09	115.88	108.15	114.5	110.76	109.18	108.92	112.77	110.52	108.31	111.82	112.47	111.67	114.07	111.56	111.84	115.87	114.59	108.99	110.24	113.52	110.81	108.02	115.51	110.8	107.99	107.2	112.95	107.57	112.81	114.77	113.1	113.06	106.62	110	105.51	110.96	108.36	113.21
113.55	111.82	112.1	103.16	111.65	106.58	112.97	109.02	111.79	107.71	109.74	110.04	103.57	112.93	105.4	111.56	105.78	107.83	106.85	106.13	117.03	104.08	113.98	107.71	109.13	107.81	111.6	114.72	111.13	108.16	114.15	106.89	104.96	110.8	109.06	112.24	111.49	106.9	107.89	105.93	113.63	110.79	109.31	107.74	115.94	112.42	109.05	110.01	111.05	113.82
105.55	108.09	111.32	105.91	106.63	108.59	102.27	109.97	112.53	115.94	102.26	107.19	113.78	110.38	111.07	109.87	112.02	111.45	102.14	110.46	104.96	105.98	99.475	111.51	109.11	110.87	104.18	104.02	107.65	108.83	105.26	103.87	112.3	110.99	108.46	106.27	110.02	105.59	108.6	107.86	103.49	109.21	106.14	108.36	114.37	112.59	109.85	111.41	108.14	111.71
105.83	106.16	107.18	108.48	107.3	98.163	103.29	103.31	114.31	97.62	111.6	102.41	105.28	105.94	108.88	110.1	104.42	103.16	106.23	104.08	107.87	109.26	106.37	101.35	97.258	105.12	96.749	99.425	99.217	102.29	105.17	105.65	101.89	109.54	106.22	102.12	106.11	105.16	106.68	103.34	107.89	105.19	107.65	102.18	99.654	105	109.25	107.77	102.61	103.02
107.83	108.78	109.38	109	113.55	106.42	107.08	106.6	104.27	108.97	110.49	105.33	112.65	110.06	109.96	108.89	113.22	111.36	110.82	113.57	103.5	111.7	108.49	114.87	103.69	117.37	111.28	113.71	113.74	107.92	109.69	111.81	114.27	113.57	109.32	108.9	108.16	107.2	107.7	106.91	106.68	108.43	112.51	110.07	105.03	107.49	110.68	111.12	106.86	105.34
87.116	95.511	98.392	102.66	104.66	89.003	101.01	93.539	98.069	101.06	103.01	99.926	99.417	99.359	93.104	104.87	99.006	99.541	92.347	99.274	97.352	93.787	99.633	101.35	93.225	99.367	98.499	96.296	100.28	103.08	95.815	102.97	97.826	98.39	93.45	97.149	92.698	101.43	100.86	99.824	102.79	91.915	98.638	91.512	96.003	101.22	94.285	103.93	99.585	96.904
112.4	105.58	103.02	105.39	105.37	99.472	111.07	106.59	103.86	108.44	102.09	108.65	111.36	105.84	108.73	101.02	105.77	99.147	106.01	102.41	101.95	103.73	108.37	103	107.24	103.75	104.45	102.46	107.42	111.8	107.27	102.92	107.18	104.27	111.24	105.61	104.81	110.42	110.9	109.11	109.04	105.23	105.23	108.59	97.586	110.03	103.22	112.56	105.84	109.8
109.17	102.29	103.49	103.35	102.14	103.1	112.05	102.21	108.58	105.13	102.54	102.41	105.44	106.75	110.4	107.31	108.38	106.03	105.13	110.23	107.48	104.41	99.679	107.63	102.22	106.39	104.54	105.77	103.32	109.32	108.18	105.24	101.23	109.58	107.36	104.13	109.89	105.36	107.27	104.33	102.22	106.75	107.49	108.14	107.82	108.48	109.48	111.91	109.04	108.99
108.39	105.95	102.52	110.21	108.85	110.08	106.31	105.25	108.83	112.71	106.45	107.55	106.99	105.6	103.16	112.12	103	108.11	104.12	109.86	107.11	99.75	106.22	114.27	112.25	109.93	106.09	102.79	107.02	112.79	101.31	100.57	109.07	110.07	112.03	107.3	108.81	110.86	106.13	103.49	106.58	105.37	103.36	107.93	108.85	108.54	104.76	107.01	111.31	103.88
101.47	102.91	109.23	98.429	103.64	99.829	113.39	98.614	106.24	103.54	109.1	107.81	106.09	100.2	99.26	112.83	99.42	103.07	107.76	98.381	106.47	105.01	99.242	102.64	107.41	103.47	100.58	112.45	103	108.08	103.58	104.17	110.44	104.13	101.95	110.04	109.14	99.679	102.6	101.04	109.83	106.63	104.02	106.84	108.69	101.44	102.26	104.53	107.31	106.18
102.06	106.66	105.87	104.52	109.56	107.83	105.07	108.56	110.18	100.57	103.28	101.41	102.97	103.3	101.54	107.13	115.46	108.57	106.34	109.11	111.11	113.07	109.29	106.76	112.29	105.22	109.44	106.66	107.04	106.04	105.02	101.21	110.79	103.71	105.26	103.62	109.28	109.59	100.01	104.67	105.36	112.26	108.02	106.13	100.36	101.45	106.22	103.67	102.67	109.78
107.74	110.04	106.29	111.03	100.21	105.44	107.82	105.29	96.898	103.41	102.71	106.32	107.62	100.64	102.9	105.66	103.38	108.5	101.86	113.35	110.95	106.2	108.7	107.63	107.6	109.08	101.41	99.497	108.32	108.52	102.17	102.44	110.48	106.31	106.16	106.86	108.78	109.26	106.67	104.71	107.9	107.9	112.48	98.797	101.73	107.19	107.8	98.91	108.71	101.82
103.9	107.34	99.368	108	109.14	109.35	101.63	111.9	104.98	110.21	105.03	106.79	107.36	107.95	107.25	109.38	107.65	101.76	106.35	105.39	110.48	104.21	100.23	104.13	103.9	106.14	107.8	104.67	104.37	104.44	101.86	104.16	101.21	100.13	104.42	108.4	103.36	100.51	106.01	104.02	105.75	107.16	105.51	107.75	106.98	106.19	108.41	101.84	104.63	105
91.295	94.961	104.1	95.016	92.403	100.92	99.903	99.796	101.46	93.851	99.874	97.376	98.444	96.253	95.662	105.9	91.465	91.964	104.32	99.968	100.37	98.515	99.75	99.957	94.449	98.071	102.7	96.468	95.667	100.57	102.43	92.216	94.861	98.803	88.865	95.694	95.112	93.873	98.146	97.796	97.309	95.417	103.71	98.036	99.546	97.473	90.26	98.629	99.374	101.16
95.419	98.254	100.46	95.287	97.303	97.932	95.698	92.4	94.665	96.968	100.86	104.13	99.434	92.993	102.53	97.916	101.01	98.422	91.925	95.156	100.78	100.88	99.258	100.31	97.349	100.53	103.44	97.128	91.65	98.339	101.24	97.816	95.244	94.922	92.737	100.96	100.36	96.205	98.275	105.2	94.772	93.364	99.077	101.05	98.456	98.856	95.68	96.755	91.427	95.151
110.45	105.29	98.899	104.66	111.98	108.9	101.46	108.57	108.43	106.44	109.38	100.76	107.89	101.82	105.51	107.24	108.61	103.72	110.99	101.22	107.12	105.51	106.79	108.47	108.12	103.98	106.77	98.472	103.53	101.91	103.86	107.94	107.19	101.48	104.28	107.04	106.41	106.12	98.733	102.17	101.68	109.91	104.87	103.06	100.42	102.11	104.47	104.04	100.53	110.69
99.496	99.41	97.778	91.693	99.182	98.379	101.12	90.494	97.071	98.707	99.278	97.177	94.602	98.211	94.364	101.07	92.086	97.166	97.96	94.473	101.28	100.32	103.5	102.32	95.939	95.282	90.377	102.73	103.66	91.523	98.938	100.63	97.946	95.876	102.89	98.353	99.217	101.83	99.802	95.777	97.763	95.362	92.781	99.907	99.598	97.467	96.767	98.386	95.625	96.357
105.64	110.17	112.81	110.06	104.42	100.57	105.1	100.96	110.49	107.71	105.69	104.17	106.56	111.88	109.05	107.26	103.31	104.1	103.92	98.844	100.36	103.37	103.43	116.28	103.63	104.99	107.35	101.89	108.72	104.78	107.83	105.64	110.71	107.63	113.33	109.01	100.67	95.776	108.78	103.37	101.38	101.83	103.17	97.38	107.18	108.67	104.03	106.68	101.75	104.8
106.51	104.86	101.91	104.14	108.18	109.56	108.49	109.51	108.51	107.11	108.12	105.38	106.43	106.52	103.42	109.35	111.32	111.72	106.25	112.7	102.7	111.74	101.61	107.54	105.72	109.41	109.63	112.13	106.03	111.97	107.52	108.34	112.84	110.45	110.1	105.1	114.23	108.04	104.7	106.15	108.93	106.75	111.56	112.3	111.6	102.21	105.06	111.29	111.21	106.61
101.25	112.4	104.17	106.83	107.64	106.99	109.43	102.14	100.71	98.345	106.57	104.52	105.42	98.795	107.01	100.28	100.66	105.79	105.99	105.04	110.18	102.46	98.278	104.43	103.71	108.55	113.2	100.46	106.49	100.79	103.73	108.69	108.74	114.43	107.67	110.24	102.82	108.59	102.6	105.29	107.59	106.24	107.41	103.54	111.85	106.53	105.07	103.56	111.98	112.05
109.66	109.5	111.53	103.17	111.25	105.81	106.85	102.58	106.08	111.47	108.08	106.12	108.01	104.66	109.07	112.23	112.37	104.37	110.68	115.3	111.53	107.24	109.13	109.25	110.17	107.51	101.79	113.55	105.44	107.11	113.56	112.06	111.43	107.96	104.12	109.23	105.4	103.88	112.15	104.83	108.15	110.64	109.87	107.68	110.42	108.87	113.2	103.31	106.1	109.64
99.348	96.037	102.04	96.69	100.42	99.774	100.77	92.967	96.208	102.42	100.35	93.854	101.28	100.69	96.4	98.652	100.78	99.004	100.43	96.593	104.14	99.612	98.295	100.64	98.614	99.887	97.604	94.756	97.604	92.529	98.494	102.63	98.987	99.789	101.56	97.462	96.271	98.292	103.1	96.918	100.88	95.224	103.49	99.905	94.321	99.873	99.393	98.517	98.469	95.524
111.92	104.73	105.78	104.49	108.28	98.904	110.52	98.627	103.84	102.9	106.85	108.38	103.44	104.82	107.38	101.05	110.93	105.83	107.52	100.95	107.37	105.55	109.29	101.38	111.38	106.37	107.9	103.57	107.96	108.19	114.57	106.5	102.71	109.11	108.63	109.14	105.87	106.17	106.87	101.97	103.73	101.96	108.56	110.92	112.77	100.32	104.26	107.14	102.9	108.46
99.04	98.81	91.901	97.568	101.45	95.654	97.46	100.73	104.82	96.438	98.799	103.77	94.33	102.98	100.31	101.5	97.798	98.706	100.65	100.59	100.26	98.134	95.205	95.375	101.38	103.54	102.57	105.14	105.02	100.89	107.04	101.51	102.89	100.93	99.924	98.626	98.214	95.27	102.47	101.39	100.66	97.773	97.791	99.054	95.303	95.184	99.7	101.24	107.54	99.235
112.72	109.64	108.8	107.89	107.25	109.84	107.46	100.96	106.68	99.272	114.77	108.03	105.46	105.97	105.03	103.94	98.561	103.91	108.25	106.74	107.61	104.58	110	103.44	104.12	106.88	108.65	103.35	106.66	111.38	102.43	103.18	100.29	107.1	107.62	104.83	106.2	105.89	100.68	100.27	106.78	106.45	110.99	110.38	106.83	108.34	104.86	100.51	107.91	104.43
110.17	109.78	105.74	110.39	104.2	107.06	100.16	108.6	111.93	104.25	108.18	105.48	114.85	106.8	111.12	107.8	106.22	108.09	107.79	106.99	110.84	106.46	108.06	105.39	108.09	107.84	109.84	106.79	108.76	113.71	109.05	105.25	108.65	110.72	104.72	110.73	103.32	105.11	114.96	105.62	113.74	109.35	103.57	111.44	110.52	110.14	112.39	104.62	105.54	109.3
109.97	112.02	105.83	111.25	100.49	108.33	114.91	104.93	109.61	109.09	105.75	105.92	111.4	103.83	113.39	111.35	107.96	109.38	106.3	107.39	109.08	105.65	109.59	107.61	108.42	109.43	110.88	108.97	105.39	104.37	109.34	107.79	107.27	118.35	107.4	112.56	108.79	109.28	109.42	109.03	108.57	104.88	110.63	107.22	109.79	108.37	108.84	101.38	104.71	98.736
112.05	111.86	101.64	109.33	109.84	108.2	109.3	108.22	106.55	112.29	110.97	111.5	102.95	111.82	114.11	114.9	104.63	112.21	108.9	108.35	110.85	108.52	108.46	109.88	106.89	109.84	101.67	110.28	110.53	101.66	106.25	112.12	105.93	104.01	109.18	108.58	109.96	113.64	106.35	110.74	106.87	101.85	108.22	112.05	116.86	102.62	111.02	109.32	107.95	110.97
103.34	97.27	104.84	102.84	104.27	103.25	102.72	99.8	105.83	104.12	107.6	109.42	105.77	104.16	99.552	96.6	103.13	102.22	105.07	105.14	102.29	96.648	101.11	100.81	103.31	102.78	102.05	103.37	100.09	99.541	108.77	105.88	101.01	103.9	103.98	102.83	103.58	102.85	95.19	103.81	103.46	103.44	103.84	101.01	100.98	100.28	99.922	100.22	101.51	104.14
104.85	101.02	107.8	108.25	101.33	109.21	106.62	103.64	106.23	104.95	102.73	106	106.52	105.4	104.26	106.71	102.54	104.01	108.74	102.83	104.56	106.68	101.93	103.5	104.68	105.84	110.42	104.91	106.39	102.59	106.13	106.18	109.1	104.01	104.85	112.26	105.21	105.15	103.95	102.02	111.55	106.22	105.93	104.86	104.48	107.99	105.14	110.99	109.66	100.39
99.984	109.79	104.35	103.88	107.68	104.73	102.68	105.87	107.54	103.02	101.12	111.02	104.52	107.1	111.5	100.96	106.8	109.18	108.82	106.86	102.52	105.67	99.955	112.42	102.59	108.6	102.41	105.4	107.63	108.94	104.54	106.33	105.6	99.855	102.92	97.716	106.43	111.52	107.99	105.19	108.32	109.4	104.83	106.64	99.688	102.19	104.37	110.72	109.95	105.23
106.52	110.54	109.29	106.48	105.94	96.891	106.5	105.8	102.36	108.36	107.29	109.64	109.75	109.46	104.22	107.8	110.61	100.27	101.91	100.13	101.42	105.32	102.63	109.24	99.157	99.814	96.765	104.4	100.99	100.85	102.72	104.2	104.41	106.63	107.46	100.79	105.14	104.22	105.95	105.27	104.03	106.5	103.7	108.58	105.75	111.55	104.73	105.18	114.26	106.41
104.02	111.57	109.5	111.08	110.22	109.41	106.49	106.53	107.95	109.27	107.5	102.74	102.87	107.13	109.92	103.77	104.13	106.08	105.59	105.38	102.32	106.6	113.33	104.34	107.11	105.39	109.47	112.44	105.11	104.81	105.3	104.24	105.55	106.51	101.29	101.28	102.31	107.48	111.61	110.31	105.99	106.45	115.55	102.04	108.82	103.36	104.11	111.29	105.82	104.59
100.65	103.75	107.16	105.19	106.09	108.73	105.54	107.47	105.02	105.8	102.34	106.12	98.38	105.29	102.78	105.97	102.46	105.21	107.93	104.13	109.08	106.06	106.45	103.62	109.72	101.02	108.42	106.21	100.84	110.95	100.5	109.81	105.85	112.32	113.85	103.53	110.06	99.64	111.96	100.57	104.09	103.28	110.06	107.37	103.74	106.34	101.51	98.087	111.29	102.83
104.13	108.37	103.06	113.05	107.57	114.37	109.04	106.41	109.97	110.82	102.42	107.72	108.94	105.8	100.76	112.34	107.52	106.38	109.89	104.97	111.03	107.88	97.395	109.75	108.15	107.82	105.33	103.6	98.787	107.02	107.52	106.7	103.39	102.12	105.71	104.88	107.37	102.81	100.43	106.52	111.12	100.9	104.24	102.01	103.48	109.11	104.63	101.69	105.7	109.11
111.55	102.83	106.62	108.3	108.18	104.62	104.85	113.96	108.43	109.99	106.41	105.14	108.6	108.25	110.85	113.24	110.41	109.17	109.75	110.33	113.59	112.26	106.38	109.95	113.94	107.67	105.91	110.36	108.42	110.14	105.97	109.16	109.32	107.32	110.38	112.45	107.31	115.64	111.32	108.31	102.08	108.8	106.09	105.21	106.89	110.73	113.37	107.8	107	104.09
98.528	109.06	110.34	93.883	104.36	107.89	102.3	112.47	104.64	110.39	104.27	109.55	101.78	105.69	101.03	100.69	107.07	107.47	100.31	101.28	107.15	103.17	98.966	106.72	101.09	109.21	107.67	104.3	102.85	109.19	103.58	102.43	104.84	107.63	104.22	105.45	106.58	104.82	106.28	108.04	103.09	107.56	105.71	105.18	104.87	100.72	102.89	103.81	103.39	107.65
98.196	101.26	94.883	101.34	99.616	94.183	97.388	98.361	95.966	98.609	103.48	93.767	100.7	97.175	100.49	96.458	105.54	96.704	98.825	98.023	97.902	100.11	93.669	98.18	98.961	101.62	89.674	105.69	103.22	96.271	103.81	95.915	100.49	98.237	96.669	98.153	91.585	104.91	96.424	99.894	95.608	98.051	103.21	96.11	100.99	97.962	100.26	99.855	96.432	94.744
106.5	94.798	105.43	100.43	94.092	103.89	100.61	92.498	100.17	98.897	100.44	101.71	98.503	99.094	98.286	91.833	97.496	96.923	102.13	94.202	104.55	101.26	98.547	98.263	99.432	97.476	99.375	104.66	102.64	102.07	95.153	103.77	100.71	101.32	105.37	99.82	103.23	96.628	92.146	96.934	98.992	97.613	96.695	97.414	101.92	102.4	93.818	99.447	98.093	93.595
108.42	115.92	114.67	109.92	113.38	108.77	103.61	110.68	110.7	115.49	110.19	114.38	109.58	112.56	112.24	107.04	114.49	114.38	112.36	107.83	102.65	111.87	113.56	102.73	105.25	104.82	109.86	109.5	103.52	109.57	111.62	108.87	106.67	110.49	115.82	109.01	112.28	115.92	108.3	110.97	113.81	115.66	111.17	112.73	108.47	111.61	102.86	110.78	115.77	114.6
109.04	111.35	104.7	102.67	107.59	101.92	106.34	107.31	106.18	107.66	103.43	107.04	102.01	109.6	105.57	106.8	109.07	111.01	103.43	105.63	106.16	102.49	114.51	112.03	105.04	105.82	102.73	111.03	105.87	104.33	109.97	104.87	105.67	104.67	107.95	106.38	103.87	101.99	102.94	105.01	104.83	108.1	110.04	104.9	107.05	111.9	103.88	99.643	104.43	106.52
99.15	106.29	113.26	108.57	104.36	102.42	102.2	107.98	109.58	113.27	108.5	102.38	112.81	113.08	103.93	106.38	111.64	103.41	103.32	107.73	111.16	103.11	102.6	110.86	111	105.2	102.39	104.08	102.51	106.69	106.44	102.86	112.61	104.23	103.09	112.25	103.18	114.04	108.68	107.53	109.07	106.82	109.4	107.13	101.92	107.46	106.71	108.19	104.29	107.44
113.83	107.83	110.33	102.28	102.5	104.14	111.22	108.94	109.85	110.6	106.7	110.39	106.79	107.23	107.69	108.48	105.76	101.99	106.84	107.41	109.2	106.03	106.78	110.24	109.97	103.26	104.57	108.46	99.485	106.8	104.77	103.58	105.03	104.79	106.03	103.1	101.57	108.98	110.52	101.41	97.921	105.59	99.125	103.21	109.7	105.94	103.69	105.02	107.64	107.72
106.64	109.61	107.4	103.6	106.46	105.75	104.72	105.21	106.65	108.88	103.76	102.26	102.02	98.873	108.86	102.42	111.1	108.43	105.29	101.14	100.93	101.93	100.82	102.91	97.73	107.89	102.89	113.1	105.74	101.8	113.54	105.22	109.48	105.96	104.93	107.48	103.38	98.631	102.42	110.96	94.582	103.32	101.06	112.05	105.14	105.16	105.54	97.19	106.64	105.33
106.96	105.5	109.53	108.81	111.61	110.18	107.56	116.57	111.08	111.97	108.17	115.42	111.82	112.33	111.48	106.64	111.83	112.58	111.35	117.38	106.8	112.23	107.2	107.61	105.74	116.72	108.89	104.64	111.38	110.34	105.62	115.21	104.24	111.67	112.74	107.14	110.98	118.77	111.55	109.06	107.67	110.93	112.22	107.76	115.08	112.7	104.67	107.29	104.9	107.13
97.176	101.41	102.19	99.822	100.97	96.873	96.141	96.833	101.3	102.23	102.1	101.49	99.992	95.992	97.186	94.2	99.978	94.909	99.755	103.94	93.315	105.06	98.847	99.602	104.6	94.703	96.17	93.824	98.248	99.135	99.304	96.887	99.563	99.078	95.737	94.377	96.665	93.146	101.74	96.393	96.024	101.78	100.27	99.934	101.95	97.405	101.34	96.503	95.915	101.93
113.75	107.3	105.01	99.158	108.93	113.65	106.07	105.03	107.67	95.761	105.83	108.56	107.76	102.4	106.6	102.57	102.18	102.61	101.76	105.51	109.08	106.64	106.74	101.88	104.04	105.94	101.83	104.98	102.86	101.51	105.88	106.21	102.17	103.47	105.13	106.21	105.79	105.26	106.44	107.93	105.48	102.52	109.04	109.7	103.21	106.2	107.84	104.1	101.41	104.86
97.358	94.94	96.525	95.952	93.498	98.787	100.53	97.694	96.368	95.884	97.409	96.304	104.2	99.947	97.634	99.724	96.009	105.72	100.87	91.327	102.46	100.23	98.202	95.593	95.202	94.586	96.935	98.493	97.293	105.43	90.15	100.19	99.357	96.204	94.082	97.391	104.58	96.202	105.86	92.008	103.85	103.21	99.4	100.5	100.05	102.4	97.053	106.13	101.05	97.92
107.91	102.62	109.73	105.02	107.24	111.94	104.37	106.35	110.19	104.28	106.35	110.63	105.72	105.93	111.08	104.26	106.92	112.03	105.61	104.27	109.6	104	111.01	106.03	102.77	105.25	106.33	110.9	103.27	100.61	105.88	102.25	102.75	108.09	106.77	105.98	113.81	110.24	111.16	105.73	108.3	102.86	112.35	100.33	104.69	105.66	104.57	104.86	107.48	104.04
106.77	107.55	107.92	104.27	103.68	109.19	110.73	107.29	100.94	104.97	113.52	108.93	99.028	106.27	107.88	113.59	107.36	108.73	103.98	107.38	112.08	107.05	100.95	105.9	110.61	112.05	109.99	104.21	106.37	110.46	113.62	106.92	107.79	112.6	105.23	101.8	104.28	109.52	112.66	109.41	101.22	102.44	111.09	106.17	104.67	109.25	106.6	103.21	111.35	108.08
100.57	94.555	100.28	98.407	91.064	96.435	95.458	99.121	102.86	98.121	90.498	93.514	94.855	104.86	92.325	97.835	97.022	98.453	92.909	101.4	99.621	93.159	98.17	97.173	95.394	98.087	92.046	99.987	96.516	93.645	99.614	100.17	92.472	98.344	98.541	99.001	99.154	101.22	97.271	95.34	93.466	97.418	98.384	100.33	100.49	96.635	97.755	96.891	97.01	101.98
101.66	103.26	110.62	106.57	110.93	107.07	103.53	102.42	96.204	112.17	100.81	109.75	102.83	106.24	102.55	109.14	102.23	110.24	108.18	104.39	101.05	95.142	107.97	102.18	108.51	102.58	101.25	108.01	108.48	106.76	103.21	106.18	106.27	110.27	105.15	102.9	96.599	111.11	105.92	102.83	101.34	105.17	106.29	104.22	102.97	100.61	104.38	105.77	101.62	105.81
101.32	108.49	102.78	102.49	103.75	114.51	108.39	107.28	112.24	107.4	112.98	104.59	104.31	116.36	109.19	106.67	107.13	103.82	100.55	104.82	105.84	105.55	108.54	106.14	108.35	106.36	108.54	103.6	113.26	106.32	107.66	106	107.55	102.8	105.97	100.85	104.77	98.73	102.88	106.08	106.22	102.85	110.05	102.3	109.05	109.37	102.75	104.33	108.38	108.93
102.84	103.83	104.95	101.56	99.79	99.663	105.8	102.71	105.76	101.92	108.71	108.26	100.03	112.35	110.07	108.68	109.4	104.21	105.43	104	108.3	105.17	104.76	103.27	108.73	103.07	109.02	100.72	109.88	105.69	107.88	113.06	103	104.93	106.92	104.13	100.62	105.34	105.47	103.92	105.79	104.66	104.82	106.48	105.75	102.03	107.45	99.125	100.14	104.79
109.02	105.11	103.33	104.29	111.35	102.54	108.68	107.81	109	107.01	104.6	100.88	105.12	107.86	108.99	107.83	95.048	100.65	103.67	107.85	107.99	103.81	110.78	107.81	102.22	101.99	108.62	108.05	103.03	103.96	97.486	111.57	109.47	103.1	105.66	109.19	99.517	106.87	103.89	103.71	100.74	102.62	106.84	102.34	107.14	111.38	104.99	109.12	109.9	105.88
100.59	108.12	105.95	97.498	106.9	103.88	102.83	112.09	104.19	104.09	106.59	111.49	105.81	104.86	105.1	105.78	103.28	101.09	102.05	101.91	104.29	110.61	108.27	98.472	108.64	109.54	100.68	111.51	103.02	102.46	105.33	110.13	108.56	105.47	107.89	107.51	103.06	112.89	108.55	106.08	105.54	103.48	97.654	100.32	107.84	107.02	109.65	102.24	106.86	98.244
104.02	100.96	98.625	89.777	98.709	100.09	99.467	103.93	100.68	106.11	99.227	96.495	95.886	103.39	100.68	92.657	101.39	98.277	99.656	102.53	101.74	101.69	93.615	99.539	92.939	98.44	95.651	95.272	97.502	97.12	97.641	100.86	100.34	92.961	96.947	98.29	94.586	92.837	101.12	98.302	92.78	94.939	95.982	99.522	96.592	102.73	96.172	101.72	95.679	93.145
107.46	106.2	105.72	102.16	104.29	99.524	105.96	103.64	110.21	99.783	107.85	101.75	107.09	103.6	103.74	106.66	102.27	106.71	108.99	105.83	106.18	111.37	111.56	102.25	104.58	111.5	105.83	102.08	112.16	111.46	101.26	96.002	106.66	106.35	104.94	105.8	110.11	105.4	104.53	103.15	105.95	105.8	102.31	100.43	104.7	103.6	108.79	110.46	108.47	103.69
98.861	103.05	99.591	102.93	103.1	96.079	101.41	97.637	97.613	98.29	100.67	99.171	103.07	100.34	97.657	95.938	94.568	99.214	97.445	98.641	90.004	97.394	99.599	93.021	101.46	96.561	107.22	95.689	92.439	100.15	98.316	93.261	102.19	104.99	94.672	93.97	102.38	95.231	98.987	102.33	99.085	99.794	99.286	99.976	98.796	96.858	94.315	99.165	102.23	99.882
98.939	104.8	101.15	100.64	101.54	91.261	104.79	92.889	92.781	94.169	96.83	97.536	101.15	96.267	100.18	98.907	92.292	94.279	95.972	97.866	97.815	93.478	93.846	99.654	100.05	100.27	99.323	95.707	98.704	94.879	91.669	101.54	104.93	96.697	93.919	98.256	101.69	92.098	100.58	98.704	104.6	98.442	99.535	94.366	102.08	97.275	95.515	105.24	98.008	93.816
97.74	102.99	101.56	100.29	100.82	102.44	96.129	102.06	103.83	101.74	101.04	101.23	95.8	99.868	102.44	100.14	101.13	97.133	106.08	100.84	103.44	106.82	99.738	109.4	102.62	96.658	105.35	101.73	102.97	99.437	100.43	98.608	100.48	103.74	103.17	97.347	100.41	100.06	102.26	108.01	100.66	94.42	102.23	102.02	108.68	101.04	99.63	98.539	93.537	99.58
103.94	105.79	107.38	104.48	107.11	105.55	110.67	105.41	108.73	110.38	114.42	110.14	113.22	105.78	112.09	111.15	105.65	107.09	107.95	107.96	107.5	107.29	104.03	108.93	103.97	106.97	108.7	111.58	108.09	104.43	115.69	109.18	102.35	107.18	112.34	108.86	104.24	107.72	103.08	111.11	107.42	105.29	101.15	111.03	111.52	115.29	109.75	110.52	116.77	107.88
108.62	111.2	110.33	114.1	108.39	105.2	105.74	106.99	113.97	108.35	102.64	108.68	109.43	101.65	106.13	110.09	108.52	103.67	105.24	111.52	104.08	115.5	104.26	102.67	108.36	102.91	108.33	104.54	106.1	108.66	107.42	101.22	107.92	107.23	107.72	111.43	111.57	108.18	106.34	108.21	107.49	111.76	105.8	108.01	104.79	111.6	107.54	111.84	106.91	108.45
111.39	112.48	105.44	111.07	108.91	110.15	109.75	114.7	114.42	112.47	108.28	113.38	109.83	108.46	111.97	115.54	107.09	110.7	108.64	111.85	109.47	104.67	107.78	115.28	114.23	105.81	111.34	109.23	111.29	111.54	112.62	112.49	106.95	107.82	103.26	108.56	115.2	115.77	105.47	106.06	104.42	100.06	103.45	108.29	106.88	106.92	104.67	106.96	105.6	111.02
110.32	115.21	108.03	105.05	106.83	107.86	111.01	111.46	111.35	108.24	103.22	114.39	105.22	105.6	106.15	107.72	105.79	103.57	104.99	107.01	116.51	105.54	111.92	112.66	105.69	99.028	108.59	108.88	105.69	112.46	108.22	108.59	110.36	108.37	106.98	106.51	107.24	106.53	107.9	107.39	110.34	107.48	106.05	106.42	106.83	106.94	110.34	105.73	110.08	108.02
100.7	102.1	100.37	111.12	107.95	108.27	104.99	95.162	107.52	105.09	103.66	108.11	96.527	101.82	100.63	105.48	107.16	108.76	98.088	101.71	105.33	102.52	106.88	104.81	98.935	103.72	96.571	111.6	98.668	99.777	102.53	96.081	103.95	101.24	96.581	104.92	100.72	102.43	104.97	99.452	106.2	105	108	101.25	106.62	111.68	98.375	105.91	107.16	100.36
111.61	107.87	106.89	109.95	102.56	107.52	110.02	101.41	99.727	104.23	106.59	103.3	101.42	103.02	104.36	102.63	98.239	103.44	106.21	102.22	103.84	108.56	109.57	101.66	109.4	110.26	106.05	100.17	105.17	105.78	109.02	106.86	100.26	111.51	105.66	103.65	98.589	108.88	105.64	103.32	104.93	104.79	111.74	104.5	104.03	99.829	105.35	102.32	108.39	111.37
99.003	102.57	100.15	97.521	103.36	102.96	105.32	101.86	101.02	96.763	99.624	102.04	101.39	97.435	102.58	100.66	101.25	100.33	100.85	102.39	104.86	108.96	103.97	106.89	100.36	100.6	99.567	99.021	100.19	98.463	100.61	106.81	96.304	97.571	97.536	101.3	103.11	98.187	101.82	103.34	100.18	103.04	101.01	100.53	103.72	100.39	101.65	97.395	104.04	103.38
96.649	95.842	98.582	101.09	102.53	103.93	96.339	106.96	100.13	95.438	106.35	96.868	99.38	99.391	101.48	99.815	96.492	98.52	99.028	97.721	98.718	95.521	96.358	105.74	98.261	101.93	100.13	97.45	95.989	96.973	92.776	94.961	100.9	105.88	103.41	98.714	98.429	104.27	97.024	98.919	98.729	94.387	99.926	97.192	98.477	101.27	101.73	97.038	98.294	98.61
103.17	107.15	106.76	108.23	103.65	110.92	110.38	104.63	103.91	107.65	105.92	106.92	99.915	105.83	108.45	99.545	109.33	107.08	112.53	99.563	102.53	110.79	104.75	113.61	101.25	108.3	109.06	105.15	109.11	109.36	100.1	101.56	104.13	107.75	101.7	107.52	103.59	100.58	105.91	103.99	102.71	104.85	102.89	102.98	108.27	106.23	104.82	106.58	105.73	98.494
109.3	104.12	109.59	105.73	110.93	102.66	102.23	107.14	107.14	103.56	101.87	98.728	106.24	110.11	103.66	105.23	103.92	98.378	104.23	108.6	106.87	106.17	110.41	101.13	105.96	113.55	101.45	102.77	109.09	112.44	110.98	110.23	102.79	104.92	104.7	109.08	101.97	108.22	101.85	108.16	108.12	104.96	107.42	106.17	104.59	105.98	102	111.13	104.76	102.29
113.68	99.066	106.15	111.33	113.8	105.86	108.07	108.12	105.82	104.74	105.06	108.05	105.4	108.38	105.05	109.65	104.56	113.23	99.189	108.7	112.03	106.96	106.58	110.2	111.73	101.73	108.77	109.86	112.59	106.52	108.42	116.73	105.97	102.99	109.99	102.27	109.1	109.13	108.47	103.83	100.94	116.7	107.42	108.28	108.22	108.57	105.96	105.15	106.23	109.02
104.5	106.74	106.9	110.43	109.2	109.44	107.07	107	108.8	107.72	112.14	107.15	110.11	116.11	107.31	106.16	111.77	109.28	112.44	108.02	117.52	107.15	107.11	106.35	109.04	106.85	103.33	109.48	111.05	112.04	108	113.09	108.33	103.67	105.57	109.74	109.66	108.09	110.4	102.91	110.39	105.38	107.7	115.67	114.64	114.46	107.98	101.81	112.11	106.51
102.34	110.63	106.28	109.68	107.32	110.33	109.03	110.94	108.29	111.06	104.74	115.22	107.17	112.13	110.55	102.85	107.5	106.36	110.98	110.92	115	104.26	108.53	106.05	109.16	110.87	103.59	105.66	111.71	102.06	105.85	109.22	100.47	107.51	103.44	109.93	104.65	106.59	111.59	114.58	107.98	108.56	103.86	105.36	109.24	109.28	112.62	107.02	106.4	106.59
110.9	110.15	111.46	107.52	113.75	111.39	119.88	111.73	110.61	113.07	108.87	116.43	107.95	110.44	110.64	109.53	110.58	109.03	111.88	116.76	113.21	112.07	108.4	108.59	110.8	109.66	111.79	113.44	108.76	112.77	110.98	110.33	117.11	108.45	110.01	109.06	110.56	110.24	109.98	106.47	109.21	107.6	111.98	107.47	111.32	104.71	108.79	109.21	108.39	106
100.62	103.19	106.93	105.03	101.1	104.52	98.285	95.157	98.947	104.1	101.61	101.06	103.33	94.122	103.16	102.17	101.68	96.541	98.662	97.626	98.79	101.91	99.073	103.76	105.82	101.37	99.392	102.15	92.741	104.68	111.03	101.27	101.43	98.517	100.88	99.669	103.69	95.701	103.08	100.31	98.806	97.044	97.489	100.92	97.231	100.89	99.37	97.55	99.534	106.81
108.34	109.35	104.77	110.51	107.89	103.21	93.698	98.675	106.36	100.57	108.55	108.86	111.26	104.03	108.45	105.26	107.52	109.44	105.64	109.06	101.87	101.46	105.64	108.27	108.99	109.46	107.9	106.78	101.97	100.57	107.12	109.93	111.58	100.23	108.28	108.57	113.13	103.81	103.07	103.48	107.48	109.02	109.15	101.7	96.471	100.51	108.06	103.2	112.44	108.93
97.704	95.415	98.679	93.856	92.939	100.87	93.838	102.27	96.788	96.877	96.343	96.4	90.651	91.7	98.307	93.007	101.91	92.529	96.997	97.887	104.49	94.146	94.53	100.79	96.959	94.002	96.898	93.183	97.455	98.559	99.863	96.391	98.974	98.274	98.046	96.782	102.63	96.049	100.09	104.41	98.617	95.515	99.089	92.894	100.01	101.74	105.97	94.261	98.021	107.91
97.423	99.95	96.254	101.26	101.27	102.89	95.917	100.8	94.185	99.655	94.991	92.107	96.606	99.682	96.557	98.702	97.078	91.409	97.508	96.883	87.73	104.22	99.617	98.543	99.302	107.12	100.31	100.53	96.437	103.81	97.352	97.059	96.048	95.42	102.98	91.14	96.023	97.839	95.17	101.65	92.831	96.008	99.838	95.169	100.86	100.98	96.032	99.417	95.904	99.128
101.82	110	99.954	112.9	106.57	112.64	108.49	104.1	108.6	106.54	104.34	109.85	109.33	110.98	114.01	100.26	110.28	110.97	113.32	111.98	108.26	105.36	107.39	111.14	105.81	105.15	102.82	107.93	109.66	109.27	110.43	103.22	103.67	106.6	104.15	105.52	104.42	105.16	107.45	108.45	108.55	109.92	105.39	104.56	105.05	108.45	102.45	107.88	105.3	108.34
103.66	105.68	104.53	98.353	101.33	104.97	112.86	105.2	108.61	105.13	103.51	102.88	112.25	106.54	114.31	106.33	100.95	102.77	111.31	113.05	109.68	102.56	104.89	109.06	102.81	107.85	108.51	114.01	108.78	110.31	104.55	106.17	105.72	108.76	101.96	109.38	110.65	107.91	106.41	104.96	107.25	109.5	106.78	112.86	108.67	99.905	113.18	107.08	116.22	108.3
115.73	115.15	113.29	116.36	108.12	108.69	108.8	105.64	109.4	106.16	109.1	111.65	114.44	105.91	109.83	112.82	113.4	113.17	112.83	110.48	111.91	112.83	111.22	114.9	114.81	109.67	111.53	111.45	117.09	111.6	110.18	104.6	113.94	102.44	113.19	113.01	112.92	116.26	112.29	109.53	110.13	113.22	107.51	111.09	102.15	113.06	105.71	107.81	111.07	112.71
103.53	103.04	108.9	107.18	110.23	110.86	110.29	109.38	111.13	110.12	106.34	109.7	103.02	109.89	107.51	110.52	105.17	101.77	105.73	110.3	108.41	110.24	102.54	104.5	112.08	107.71	104.5	106.29	112.49	104.43	103.3	109.06	104.08	108.49	107.9	105.32	103.14	106.1	104.33	114.06	115.92	107.3	110.44	108.9	100.51	104.12	112.41	108.87	111.88	104.13
109.4	106.33	105.55	106.43	107.11	110.86	112.35	108.51	109.47	112.63	114.82	112.16	104.93	102.88	106.58	108.58	110.06	107.72	107.03	108.93	108.61	111.93	108.39	103.82	106.36	110.24	109.11	104.54	108.3	107.26	99.02	110.88	110.08	108.63	109.68	105.51	106.43	109.36	111.58	105.42	107.09	112.96	107.85	107.01	103.19	104.24	108.53	110.38	106.16	102.66
108.84	103.57	108.84	99.069	109.03	109.92	105.85	98.444	111.04	107.87	103.98	110.38	103.86	101.53	104.86	103.74	105.02	97.508	107.79	104.31	105.97	105.94	102.96	107.48	106.97	108.29	99.491	98.683	105.82	102.38	110.89	106.39	102.4	103.25	105.77	105.35	102.53	104.39	103.08	100.26	103.65	102.71	100.91	106.82	109.42	102.34	103.13	98.043	108.32	100.72
100.79	93.684	96.482	96.544	91.216	94.113	93.455	99.694	102.67	100.79	94.707	104.02	98.378	97.591	98.482	93.875	102.58	91.347	97.967	97.14	97.712	101.04	90.551	104.52	97.826	99.4	95.631	94.948	96.219	98.798	101.03	103.02	101.82	100.07	99.947	98.53	94.623	99.896	91.606	99.918	101.29	103.62	96.748	93.56	100.31	94.993	98.035	96.782	98.424	95.271
103.04	106.88	104.33	113.58	108.04	109.21	107.41	104.93	107.78	105.42	104.44	106.41	103.64	109.94	107.43	110.93	109.08	105.54	104.7	108.21	102.61	108.71	102.66	101.1	104.05	108.4	107.34	99.767	99.456	105.02	108.84	119.7	105.44	100.82	115.87	104.54	106.19	108.41	112.96	108.98	105.71	103.16	104.19	106.43	103.11	104.99	110.52	103.05	110.9	105.86
102	100.9	109.08	110.4	97.393	112.53	105.38	106.19	109.91	110.44	110.05	99.944	109.41	104.84	105.43	104.45	107.42	101.65	107.65	106.4	102.76	102.43	103.72	114.57	100.24	110.8	102.69	104.98	107.29	108.62	104.8	105.72	106.46	115.17	110.11	105.98	106.98	105.29	106.69	102.64	109.42	108.86	107.72	105.3	103.11	108.42	113.13	106.42	107.79	109.58
105.09	102.15	106.95	108.02	101.64	107.73	108.64	100.56	105.95	98.519	106.4	108.53	106.01	108.31	107.15	102.78	109.81	102.62	106.82	105.61	100.31	104.98	97.707	111.71	108.55	104.45	105.94	108.3	113.7	111.92	102.9	107.1	106.99	103.99	108.12	111.93	108.11	109.39	105.89	105.62	103.02	110.82	105.33	102.66	110.77	110.65	103.48	107.59	98.501	115.07
101.69	99.533	104.37	100.65	103.76	109.09	103.99	105.74	108.73	105.41	111.78	101.62	111.99	104.04	105.41	112.6	99.259	106.5	107.88	104.84	107.11	108.29	103.81	106.44	102.1	101.17	106.39	101.88	104.77	109.12	102.5	102.09	100.25	109.3	109.76	106.37	97.426	108.19	105.49	108.57	106.92	106.09	107.37	103.38	108.88	106.27	103.48	103.66	106.66	107.95
102.18	109.15	110.79	105.43	107.46	107.94	104.93	105.4	106.43	112.51	106.4	105.13	107.06	104.41	108.28	107.78	108.58	110.64	104.69	104.97	109.05	107.43	106.15	109.96	106.75	107.3	105.63	107.21	109.37	105.13	108.51	108.31	107.36	105.96	111.36	110.83	106.27	106.81	106.44	110.52	107.12	105.64	109.84	113.19	108.02	104.04	105.32	100.36	108.59	106.7
104.78	106.68	100.29	104.02	106.65	103.95	100.14	107.05	103.83	96.473	99.025	101.58	102.67	104.06	111.86	106.53	100.39	105.35	104.75	101.58	105.52	111.38	96.88	104.38	104.59	110.73	106.41	108.61	100.74	109.66	108.8	107.73	112.22	114.9	106.07	104.35	104.8	110.25	104.21	102.21	110.64	105.92	99.429	109.79	102.99	99.229	103.27	109.48	103.03	106.94
105.06	107.81	105.1	102.5	104.54	111.56	106.8	101.82	112.21	110.5	103.57	102.8	104.17	107.05	103.91	105.97	106.96	102.32	111.45	112.03	107.85	106.32	105.06	102.62	105.5	110.15	108.46	108.7	102.3	108.17	108.49	106.37	108.62	100.31	102.99	105.35	114.04	108.44	99.759	109.57	107.16	102.05	100.88	108.81	104.97	111.25	110.87	107.22	108.6	104.86
106.25	102	109.28	107.66	113.78	116.96	108.6	107.33	107.54	112.02	100.46	109.27	110.93	102.67	108.74	106.66	108.81	106.6	105.51	111.86	106.99	111.06	110.54	104.16	114.81	116.7	104.51	113.61	106.81	111.5	105.91	105.87	106.63	112.87	112.49	115.33	110.71	110.27	111.23	100.86	106.49	114.35	101.01	108.34	105.83	113.83	106.66	113.13	110.43	108.51
101.77	110.11	100.45	111.6	110.7	105.54	107.19	105.8	110.81	105.24	102.88	107.02	108.6	110.26	107.1	104.02	105.39	108.45	105.94	103.59	104.51	105.51	110.45	105.98	103.95	104.77	112.86	108.77	106.67	104.86	108.09	109.18	102.15	104.24	112.36	110.24	112.74	106.43	105.44	108.11	102.31	106.53	108.49	112.01	105.64	106.47	105.85	105	106.49	104.58
109.47	108.83	107.72	112.4	111.97	106.26	104.82	99.98	110.09	109.29	106.51	110.3	102.24	108.93	107.68	105.22	111.61	104.08	106.02	110.4	105.54	103.16	106.64	107.74	102.93	110.15	109.99	112.24	110.28	104.3	104.52	108.28	107.28	112.83	101.55	110.47	109.12	110.51	110.59	106.17	105.83	112.1	108.18	106.32	113.68	106.93	100.66	100.33	109.97	104.14
101.83	104.97	108.65	108.69	105.32	101.57	104.56	104.41	108.72	101.87	106.29	110.61	106.58	107.43	110.41	106.4	108.07	109.17	108.91	107.12	108.55	108.25	103.66	108.13	113.65	107.87	98.79	101.48	110.66	107.14	102.46	107.6	107.76	107.71	107.68	113.07	99.446	108.8	104.82	111.23	106.05	105.6	102.23	101.67	103.31	105.19	98.183	110.94	108.33	103.91
107.77	103.46	108.68	107.01	111.46	108.29	103.72	107.8	104.36	105	101.03	104.44	106.37	110.9	107.16	106.72	103.99	104.32	107	106.19	104.95	106.15	104.95	97.59	105.38	106.83	104.14	104.15	102.15	112.02	98.053	106.62	107.03	109.89	108.88	101.14	105.05	97.382	107.7	101.68	105.13	106.09	103.39	106.81	105.97	104.88	104.01	107.5	102.76	109.39
111.99	109.48	104.56	105.39	102.73	103.5	105.31	112.32	106.67	105.58	109.32	111.25	103.12	105.29	108.06	100.14	106.45	99.956	101.89	107.69	108.38	111.84	110.65	108.05	102.59	103.15	111.37	108.64	104.17	107.75	102.4	105.77	99.941	100.29	109.84	109.99	106.49	106.6	105.1	106.52	105.86	100.64	112.9	103.58	107.23	113.4	100.25	103.33	106.41	106.84
103.73	105.6	110.68	108.78	105.5	107.96	108.63	112.35	105.3	106.97	106.3	104.03	103.58	105.1	111.87	100.85	107.04	106.1	105.67	110.48	112.38	104.99	110.08	112.75	113.67	111.9	105.96	105.31	104.45	108.21	103.9	108.43	106.35	104	107.96	98.07	107.36	105.29	102.14	102.88	106.55	105.26	109.15	108.25	105.87	104.01	110.02	111.08	105.66	105.95
111.08	109.78	110.5	106.54	108.02	106.8	104.21	104.7	106.67	107.22	102.07	103.69	105.19	108.99	104.74	109.33	104.11	108.22	108.52	105.6	103.86	108.83	104.33	108.91	107.41	109.74	107.8	105.92	104.98	108.02	104.55	101.76	109	99.282	106.83	98.307	104.41	105.07	101.3	109.48	102.14	104.65	113.66	104.36	105.63	110.08	104.9	105.31	104.45	112.84
96.584	99.803	98.518	100.75	104.02	97.759	98.948	99.084	104.13	103.75	103.31	97.988	101.2	102.79	104.78	99.212	101.35	100.06	96.13	96.113	95.672	103.1	92.762	100.03	103.18	97.972	106.73	101.35	100.35	105.59	95.402	105.3	100.81	101.1	97.499	103.22	102.16	104.13	105.88	95.926	96.304	97.475	95.407	98.115	104.3	106.67	100.99	98.528	102.82	101.07
111.73	113.51	104.68	102.56	107.59	107.2	107.84	100.73	101.94	96.857	103.5	104.58	105.49	105.45	106.18	105.58	104.62	104.42	106.83	111.42	101.65	105.18	103.68	105.03	106.68	109.15	105.69	105.3	107.5	99.318	103.91	101.37	104.72	103.17	103.22	110.13	109.77	107.2	105.21	104.75	98.91	103.24	98.841	110.18	106.73	104.76	104.77	108.7	104.45	105.26
94.978	101.58	98.683	101.32	95.18	101.25	91.971	98.451	97.754	98.222	100.32	101.54	96.734	96.935	98.18	97.816	98.779	106.21	102.88	96.801	100.75	97.264	94.419	103.75	97.08	99.109	99.727	97.624	103.64	94.858	96.701	97.961	93.211	101.71	101.3	99.337	98.615	99.895	101.18	105.75	97.896	102.17	97.025	94.966	97.021	101.7	96.992	91.673	92.554	101.15
105.28	103.18	111.11	104.4	104.8	111.96	101.25	102.9	102.2	107.69	105.25	108.22	97.219	101.07	108.12	106.45	100.31	104.8	105.99	109.82	107.91	108.77	109.97	104.51	109.7	103.31	109.98	101.43	112.92	104.5	100.11	111.31	110.53	111.59	108.47	108.54	108.61	107.31	101.17	101.39	106.38	105.41	105.69	98.785	108.8	105.02	109.7	103.17	111.94	107.6
108.88	116.89	115.72	107.11	107.34	107.94	101.22	106.24	108.86	102.87	106.12	110.79	113.15	105.84	105.22	104.2	108.91	111.67	103.19	104.58	108.39	102.73	108.17	101.67	115.66	109.7	112.09	109.81	109.41	115.15	112.1	104.94	106.77	108.88	107.11	109.36	103.32	110.13	103.5	102.9	111.82	114.84	109.56	108.99	111.07	109.67	105.52	109.77	114.05	103
97.694	101.51	100.95	100.65	93.331	103.02	99.209	97.538	94.857	101.03	92.883	95.63	92.904	96.592	99.14	96.378	102.93	98.569	98.336	101.11	101.4	91.333	101.23	97.654	101.84	94.868	103.57	97.963	101.51	104.85	100.16	93.575	98.281	101.41	96.606	99.533	98.058	100.85	101.15	97.137	94.508	89.666	98.483	97.763	100.31	101.38	101.99	97.671	95.978	100.99
114.37	107.04	118.24	107.81	112.55	108.2	105.28	114.05	106.17	109.21	106.93	112.11	108.44	108.86	100.03	112.83	113.43	107.3	110.25	112.49	115.12	118.39	112.48	107.97	109.01	107.1	106.2	110.95	114.47	109.93	113.49	109.56	112.51	113.13	111.6	107.35	110.27	112.83	117.33	114.41	108.39	106.76	114.04	109.88	105.68	111.3	109.14	114.51	115.65	113.64
104.51	107.52	100.63	105.41	107.2	102.01	107.88	106.06	109.94	103.1	111.33	108.18	98.958	105.42	108.95	106.8	105.26	107.21	107.41	100.28	108.11	106.2	102.51	104.58	103.1	110.92	109.06	104.65	98.868	109.42	106.18	106.36	107.76	105.35	107.21	104.64	105.32	108.34	109.88	109.69	99.692	108.51	108.24	103.03	108.17	107.58	107.79	104.28	109.51	100.81
107.87	106.82	113.07	109.59	111.63	103.8	106.33	101.5	110.58	110.38	107.65	102.3	107.27	105.62	105.12	109.57	104.25	110.27	108.14	109.19	109.05	112.24	106.68	108.56	107.69	111.37	108.37	107.3	105.72	105.36	109.5	109.77	111.43	113.69	103.86	103.21	103.73	105.55	112.41	111.75	103.91	111.81	108.32	111.59	103.5	113.7	105.34	104.66	108	106.22
108.13	110.74	109.29	104.9	108.03	108.14	105.83	107.13	107.74	105.14	111.52	106.48	112.37	108.64	111.3	110.2	108.66	109.01	104.66	114.63	113.37	106.92	113.61	116.35	111.46	106.13	110.18	109.18	105.68	110.58	104.8	105.04	108.59	102.39	102.43	102.83	106.92	107.02	108.08	107.77	104.34	105.58	109.72	111.65	106.12	102.17	114.14	113.83	108.1	110.94
104.58	106.41	104.41	106.13	102.51	113.3	105.33	108.51	106.96	110.42	105.17	103.9	102	104.55	101.63	102.25	108.02	103.67	108.65	106.71	106.02	101.86	106.97	107.87	106.97	105.83	107.84	111.6	106.2	105.01	106.72	108.09	105.9	108.26	111.81	101.24	103.37	102.63	109	104.72	113.04	105.77	96.682	104.26	110.42	110.57	103.01	104.17	101.36	101.9
100.21	103.09	99.907	102.02	97.695	103.73	96.377	103.83	97.764	99.53	98.516	101.2	101.88	102.41	98.227	97.954	104.7	99.245	99.554	108.96	99.886	104.12	98.053	98.492	100.21	100.04	108.26	99.205	106.08	101.7	106.33	102.1	92.493	99.422	103.07	102.17	100.46	94.976	99.903	103.68	97.017	101.8	95.564	98.959	104.24	97.564	98.64	99.167	101.64	97.632
97.997	103.57	108.4	100.63	95.362	105.43	102.31	106.83	105.8	102.88	104.89	102.46	104.35	106.97	100.73	105.01	100.2	103.67	108.15	98.292	94.506	101.82	102.03	99.3	102.93	99.45	108.66	105.67	102.26	99.052	105.09	105.5	103.05	102	100.81	105.12	106.68	107.57	100.53	101.27	102.74	107.69	107.58	105.99	105.62	101.4	102.39	102.17	106.6	101.01
108.56	105.62	103.02	111.88	112.02	100.37	106.57	113.05	104.6	107.78	102.15	106.45	107.59	100.78	103.17	108.71	112.14	110.87	101.55	110.87	109.93	103.34	104.48	99.84	103.28	103.87	105.86	103.95	110.8	110.92	108.59	110.46	101.45	103.87	101.39	107.03	102.22	106.76	109.78	106.96	106.72	101.44	113.44	105.75	112	113.04	103.66	100.24	107.1	106.57
99.874	100.13	105.43	101.15	112.39	103.88	104.52	99.671	101.33	95.306	98.861	106.65	102.91	98.641	100.55	107.17	103.07	96.692	101.7	101.15	101.1	102.86	103.16	108.54	97.574	105.39	102.45	99.632	101.5	98.694	104.99	100.8	99.141	91.906	97.647	99.319	96.689	102.57	105.67	101.75	99.143	101.37	105.6	104.2	104.26	93.589	99.382	97.717	103.79	100.32
105.7	101.38	99.036	99.313	104.61	104.39	107.67	105.29	101.26	108.12	111.99	103.24	103.04	112.06	105.17	106.74	115	101.79	104.21	105.34	102.4	107.04	107.71	102.38	99.921	99.995	110.4	106.32	106.12	103.04	104.08	105.64	107.39	104.4	104.76	102.74	108.06	108.36	105.54	109.48	111.8	109.16	104.13	106.78	106.95	109.97	108.56	107.35	102.67	104.43
101.48	97.37	98.04	95.161	99.666	100.83	103.34	97.111	101.91	97.52	99.608	88.118	97.402	94.351	101	101.91	94.662	97.535	103.02	106.09	100.28	106.17	101.55	100.42	97.451	95.71	97.47	97.509	99.03	99.99	99.179	94.965	98.758	99.628	98.105	102.68	99.87	102.91	95.72	98.465	99.464	95.79	102.12	95.651	97.18	97.074	98.586	103.86	102	99.391
112.09	107.28	106.46	99.639	106.91	106.01	107.64	102.6	105.47	105.25	106.73	109.85	108.02	109.32	106.01	108.79	99.409	103.83	110.25	109.04	103.98	101.7	103.42	104.05	110.18	97.676	111.41	106.69	107.3	106.07	105.56	105.59	109.81	103.49	110.21	111.2	107.63	106.77	104.91	103.74	106.73	100.7	105.8	106.44	106.2	105.5	103.2	104	107.43	109.54
113.45	110.54	100.31	104.14	106.21	97.689	106.13	107.14	107.15	110.5	111.97	100.97	98.294	107.67	102.44	107.21	107.34	102.67	106.78	101.87	103.03	109.4	104.77	109.67	100.77	102.26	105.67	106.49	106.28	102.56	109.5	100.51	107.31	109.12	107.92	110.86	99.571	106.63	103.81	110.2	107.37	103.63	106.47	111.13	102.22	110.83	108.78	106.52	103.62	100.59
106.8	109.33	104.64	101.08	104.36	106.03	104.95	105.96	107.94	104.15	106.99	106.03	101.94	108.5	104.88	105.5	105.81	106.34	107.93	108.29	98.331	108.32	107.38	105.22	105.69	104.22	109.57	106.91	112.4	104.72	104.12	103.9	104.69	103.39	101.11	110.74	103.36	104.34	101.4	104.16	104.86	105.4	110.15	103.52	107.05	108.49	102	111.18	109.33	106.92
106.1	106.04	103.63	104.69	108.56	109.8	109.87	102.82	102.1	105.41	102.14	105.9	104.18	103.16	106.68	101.98	111.77	107.59	101.39	106.36	102.91	110.46	104.19	102.19	104.35	111.97	104.56	105.33	108.34	111.68	101.53	113.97	105.88	100.55	106.02	111.6	102.2	104.68	104.46	104.31	114.21	105.44	104.45	104.9	98.388	103.96	100.74	109.62	103.76	107.08
108.81	105.1	110.1	102.94	107.79	107.63	109.37	109.54	107.71	114.37	105.38	112.26	109.97	108.75	115.89	108.28	99.756	109.73	108.72	103.67	112.27	107.02	107.65	104.22	112.55	111.44	115.24	112.74	106.32	106.13	110.79	107.61	104.47	106.91	111.74	108.05	108.37	114.22	114.27	108.51	109.57	108.58	105.42	108.41	108.85	110.57	104.42	111.52	107.78	104.69
113.55	103.8	107.45	105.56	111.05	115.56	110.66	106.09	105.41	106.67	107.41	103.67	108.5	107.9	104.97	108.55	108.78	104.63	110.91	106.73	112.95	109.1	109.59	108.14	115.37	104.13	106.58	101.82	113.13	109.93	111.38	109.61	114.79	105.2	107.32	116.57	109.34	113.78	112.57	110.12	109.51	109.41	109.53	105	111.09	103.68	108.53	110.85	107.67	108.5
107.57	103.43	108	107.56	110.12	104.32	108.41	107.63	106.76	111.93	108.8	112.24	110.08	108.88	110.38	107.72	109.75	112.98	110.44	112.51	112.83	107.95	106.38	100.47	104.26	106.74	113.72	115.61	115.76	112.01	104.39	112.17	107.86	110.01	106.14	108.95	103.61	108.07	115.56	110.11	109.94	106.01	110.51	110.36	105.87	104.4	113.68	104.08	105.24	110.78
106.24	105.71	109.27	106.89	104.59	108.96	108.85	102.74	98.687	107.48	110.9	107.47	98.596	107.55	106.52	113.43	105.02	106.56	107.68	102.76	112.33	109.96	106.16	110.69	102.7	107.53	106.31	106.36	107.21	105.7	108.98	108.84	111.66	106.46	101.9	110.82	101.61	105.8	107.42	104.13	103.93	104.26	104.44	103.09	104.64	107.63	106.63	107.44	110.26	103.34
95.75	99.686	94.656	96.219	96.052	96.867	91.513	97.121	98.995	101.17	105.85	95.697	98.135	99.427	92.88	99.162	101.17	103.24	93.742	99.86	100.24	91.006	95.409	104.18	102.66	104.14	95.243	100.79	92.569	101.82	99.905	97.336	98.23	99.549	97.991	93.746	93.479	97.686	93.134	96.749	99.579	105.09	99.174	100.17	95.497	93.176	96.863	99.938	101.39	104.25
104.23	106.98	107.74	107.18	103.42	106.17	111.19	104.48	107.62	110.23	108.48	107.15	109.27	100.69	105.27	105.7	104.91	102.48	109.54	112.29	104.88	111.22	97.153	107.63	98.856	103.97	110.4	104.58	104.01	101.32	103.63	107.07	106.26	111.63	106.62	106.41	98.955	106.38	102.74	104.53	110.37	104.41	101.94	106.81	102.77	105.18	110.37	103.4	107.64	103.31
102.02	103.22	102.29	100.72	102.54	102.46	105.91	104.64	99.614	102.29	101.74	109.83	109.17	105.31	97.858	105.59	104.42	103	104.61	98.526	105.47	103.83	101.13	103.81	105.98	106.48	107.16	104.24	104.14	103.1	107.73	110.12	99.412	104.38	106.68	102.78	104.8	105.87	101.08	104.6	113.05	107.47	109.94	106.9	107.01	103.41	108.32	106.92	106.18	106.27
104.83	107.29	105.69	110.55	106.23	112.59	106.2	116.52	104.49	108.85	105.76	105.16	104.17	111.25	108.52	107.66	110.31	104.76	104.68	116.37	108.77	110.98	105.12	107.63	107.17	111.58	109.35	108.15	104.52	107.22	116.46	111.42	109.18	105.67	109.16	109.52	111.02	104.79	111.82	114.58	111.67	110.43	107.15	110.31	110.83	108.31	106.23	109.15	109.53	104.4
96.659	101.4	104.19	97.752	97.544	101.48	98.34	98.263	90.24	99.008	98.323	103.15	99.617	93.298	96.873	97.774	100.32	103.75	98.29	96.597	105.33	97.779	102.25	96.337	98.106	91.945	94.592	97.668	98.645	103.1	98.779	100.5	98.763	98.089	95.486	93.949	101.23	99.414	96.373	98.045	102.92	100.27	98.778	95.137	97.225	101.26	102.58	87.596	107.58	97.389
101.11	99.024	97.971	98.57	93.884	105.34	94.057	96.047	96.82	98.083	99.028	93.791	95.641	99.33	98.744	95.308	105.65	98.268	100.01	99.217	90.32	101.55	101.06	93.897	100.54	96.685	92.124	104.36	96.966	91.855	97.491	95.852	98.005	94.495	94.587	99.17	95.867	97.514	98.426	91.268	108.25	99.009	100.94	95.586	97.352	101.01	92.182	109.8	97.577	96.553
102.49	100.33	107.95	103.74	106.1	106.82	100.99	107.81	102.47	111.34	107.12	110.4	102.43	104.24	106.53	104.2	104.11	105.72	105.62	101.95	107.66	103.19	108.97	109.25	101.69	109.03	109.17	107.5	105.81	105.48	103.04	102.51	105.05	107.68	105.13	111.41	102.02	110.51	105.17	104.3	107.11	104.21	108	94.538	102.7	105	103.66	111.12	103.22	107.1
106.96	105.77	105.94	104.27	107.17	104.54	103.37	108.91	106.64	108	104.47	107.82	98.913	105.23	98.744	107.12	111.1	107.49	110	104.57	105	105.09	102.71	108.01	109.34	94.433	106.2	107.85	111.17	107.35	108.58	105.37	99.607	105.04	107.18	110.01	107.2	104.68	105.06	101.45	106.63	109.59	102.61	107.11	104.86	106.84	109.57	110.9	101.6	105.66
102.56	111.68	106.42	103.43	108.26	116.12	106.16	107.14	99.807	108.11	112.24	111.09	107.44	108.82	111.9	111	115.69	113.59	110.01	104.62	104.51	110.6	103.43	113.26	106.02	110.84	114.15	108.43	110.7	108.28	107.46	108.94	113.77	109.74	105.66	107.51	108.44	104.41	112.03	113.78	115.75	108.49	113.04	105.78	104.66	105.48	112.37	107.77	109.07	104.85
95.317	102.34	93.095	97.579	98.178	98.812	96.675	100.08	103.91	97.536	90.722	99.694	98.125	99.299	102.99	98.885	96.469	95.947	100.75	96.125	95.118	100.96	95.537	93.933	96.526	102.14	103.2	95.248	86.827	90.738	95.884	92.11	101.61	97.918	98.864	103.4	97.765	96.693	99.061	96.242	105.52	97.404	90.43	94.616	91.09	96.703	104.8	98.398	97.922	105.45
105.08	110.36	108.87	112.08	108.47	104.15	110.62	104.18	107.29	110.81	110.83	107.26	109.26	112.34	106.69	100.2	108.92	104.96	107.06	101.51	111.59	103	103.14	110.2	105.97	110.01	105.02	105.77	108.6	109.5	103.14	102.83	112.78	109.7	107.89	111	109.54	107.25	107.49	107.56	108.08	103.77	108.65	112.29	109.88	105.9	106.59	115.64	106.94	111.99
103.73	103.8	97.855	99.13	103.2	104.62	101.7	103.71	95.782	102.92	96.9	104.36	101.63	96.855	103.54	98.262	98.173	98.613	97.504	98.439	99.645	99.522	109.54	102.96	99.077	101.13	103.8	105.51	93.905	103.36	105.35	104.8	103.27	100.88	100.6	97.949	106.31	101.25	102.87	102.39	99.085	104.66	102.51	104.09	106.18	101.58	103.04	102.05	99.013	105.4
98.487	100.68	101.81	96.941	93.69	103.85	103.42	95.162	96.967	97.932	103.73	88.294	98.29	94.686	100.6	101.58	100.43	100.9	98.824	100.04	103.59	103.03	97.906	94.971	101.39	101.85	99.557	98.458	98.372	105.68	92.257	104.15	98.218	99.766	93.769	99.549	100.1	99.605	99.095	101.06	93.209	98.536	100.63	99.541	96.461	103.51	100.03	95.543	100.54	103.94
111.62	108.31	109.33	104	110.59	105.03	107.68	106.04	107.65	111.29	108.54	107.1	111.13	99.743	107.36	104.3	104.42	103.95	110.02	103.19	98.482	104.96	107.6	101.38	107.3	107.93	107.56	104.11	97.966	108.87	111.18	104.87	102.3	106.06	110.65	104.13	111.45	107.62	100.06	106.44	110.19	105.64	104.54	109.56	106.97	102.89	109.65	106.76	106.19	103.51
110.42	111.14	110.06	114.35	107.85	108.85	108.51	108.15	108.91	100.96	105.94	104.52	103.89	110.89	100.68	110.8	106.87	115.44	104.34	106.47	101.69	100.61	112.94	104.87	107.56	104.75	106.64	107.77	102.8	106.97	102.19	106.84	106.23	109.43	114.79	106.46	103.97	103.65	107.69	112.06	105.69	104.96	110.07	99.494	106.67	105.39	105.33	104.23	105.34	109
108.31	109.25	106.96	106.67	111.59	107.08	112.57	102.54	111.03	105.9	108.09	113.63	111.29	111.11	108.62	108.14	105.94	106.02	108.39	103.59	109.57	104.9	104.15	109.25	104.43	107.53	105.61	107.49	111.94	108.63	111.65	113.48	111.19	114.8	105.55	106.28	107.49	107.51	102.91	106.61	107.59	115.41	107.36	105.36	104.57	103.77	114.23	105.39	113.3	108.53
101.36	111.64	104.07	101.47	106.8	113.91	104.27	105.45	103.53	111.04	107.97	111.59	105.05	110.62	99.414	104.35	108.08	107.22	104.02	105.3	108.57	109.1	104.28	105.93	111.49	106.53	100.01	109.25	112.44	106.75	109.34	103.53	106.66	107.11	104.26	105	108.52	107.89	105.41	109.36	107.19	111.59	110.58	109.23	108.83	107.7	106.23	106.71	102.44	107.61
105.26	100.29	100.84	103.38	98.444	100.47	102.38	94.525	91.898	97.473	99.19	96.118	98.504	102.84	100.59	105	103.02	103.63	98.912	101.79	95.563	94.639	96.08	95.709	104.02	105.03	99.005	95.89	99.449	95.755	105.27	101.54	95.706	96.088	98.53	94.911	96.642	101.3	94.82	99.727	91.834	96.967	98.552	105.12	100.68	95.92	100.74	97.069	94.953	93.61
111.41	106.58	106.48	112.11	109.93	107.85	103.52	105.03	111.33	102.76	111.11	104.3	102.48	100.51	109.81	106.52	100.89	99.13	106.03	108.22	98.341	109.48	105.85	101.07	103.72	103.35	107.7	102.3	105.94	101.63	107.39	107.14	104.35	113.12	106.86	102.88	102.1	106.37	103.7	105.88	105.17	104.43	105.93	104.05	108.97	107.22	110.12	103.45	101.79	109.83
103.67	104.42	108.49	102.39	98.274	107.44	109.31	109.52	101.99	106.34	105.63	106.93	108.63	107.64	104.24	105.06	105.1	105.85	100.04	111.8	104.2	105.62	103.95	107.17	98.643	106.39	106.52	103.57	99.844	101.41	103.72	105.53	110.57	103.5	96.666	106.69	109.84	103.76	109.34	104.47	105.14	105.14	105.94	100.63	104.88	104.73	102.47	106.26	105.24	103.64
112.61	105.82	113.68	113.31	108.09	107.62	109.56	104.53	116.03	96.477	115.97	114.19	104.88	108.81	108.56	104.37	101.38	101.75	102.68	111.46	108.46	106.91	103.16	106.73	108.32	108.34	105.99	107.01	100.72	108.13	107.3	113.85	105.11	109.91	106.93	107.77	107.49	108.98	110.28	103.95	109.87	104.62	105.91	102.18	105.1	104.26	97.934	106.83	105.94	109.29
97.671	104.23	98.895	94.513	105.6	97.506	98.404	105.46	106.12	97.344	100.41	100.31	99.878	102.53	101.65	92.811	98.024	95.3	95.932	94.553	92.862	98.767	100.9	104.42	97.539	95.11	100.11	102.53	98.708	102.24	100.44	103.55	97.908	100.09	100.5	105.01	103.16	97.786	100.07	94.767	97.737	95.114	101.1	94.851	98.964	98.984	93.96	95.751	93.989	98.268
99.302	102.26	99.286	100.05	97.425	98.642	101.67	106.31	99.931	105.78	100.1	99.781	93.116	99.849	97.391	99.262	106.02	98.374	100.5	104.66	100.12	103.34	106.32	103.38	102.62	98.605	99.888	101.43	100.59	101.97	99.832	103.12	100.88	105.03	100.05	103.56	100.26	98.518	93.359	100.78	107.94	100.51	105.3	103.14	99.685	101.24	95.596	104.83	97.768	110.87
107.65	107.21	98.658	107.1	103.25	104.68	101.81	108.59	103.9	104.34	110.79	104.98	104.83	105.79	97.362	110.79	105.86	98.581	105.2	110.11	103.96	107.68	108.96	107.02	105.38	108.72	107.78	109	112.05	101.25	101.52	103.42	101.86	108.07	104.49	108.89	104.73	108.74	103.37	105.06	108.6	101.38	106.92	100.42	102.66	106.07	108.94	103.05	103.3	106.76
109.22	104.23	101.96	110.39	111.59	106.2	106.05	103.79	109.46	106.71	104.43	103.62	105.76	103.03	103.77	107.5	101.2	110.82	101.74	102.16	101.64	107.97	102.18	105.67	101.56	105.22	105.19	102.95	100.45	106.63	108.58	101.51	106.65	109.13	98.747	104.11	105.92	105.92	107.02	107.57	98.237	113.89	106.18	106.81	104.34	108.72	101.07	107.73	110.6	111.62
107.2	106.52	103.38	108.1	110.89	105	107.05	112.18	104.2	106.44	104.95	102.44	106.34	102.71	100.8	102.21	105.28	105.94	105.86	106.33	104.73	100.77	104.34	99.608	105.29	102.77	111.18	106.45	106.05	103.52	104.09	104.86	111.32	111.03	109.47	102.57	104.69	102.66	111.93	106.02	105.06	111.35	109.08	115.12	103.15	103.38	104.21	106.13	104.79	110.45
112.03	106.11	106.39	101.53	106.01	107.9	103.48	105.75	102.66	107	114.92	104.17	106.8	105.6	105.14	106.72	103.94	103.22	104.38	105.61	104.08	110.16	103.2	104.48	100.01	107.85	103.42	102.25	99.944	109.35	101.32	107.75	114.67	101.65	106.86	110.03	102.62	107.76	105.8	111.91	106.13	104.01	107.24	104.24	102.99	110.08	113.27	104.72	104.75	105.3
107.81	107.94	112.36	110.38	110.3	104.68	116.93	115.6	105.22	114.8	112.26	108	109.27	112.92	109.65	105.37	108.49	114.97	108	111.06	107.7	110.78	109.72	111.54	108.3	108.75	113.13	106.55	114.28	110.38	109.84	109.56	109.06	116.64	108.07	102.87	111.88	110.3	110.5	107.56	111.09	105.36	109.25	109.36	106.39	110.36	109.83	109.8	119.5	111.55
107.35	116.72	110.55	112.64	106.57	103.83	104.17	106.07	105.97	111.47	106.01	108.91	105.92	103.3	107.55	106.87	109.53	108.86	109.77	106.95	102.6	102.75	106.62	109.82	113.08	111.13	108.12	108.66	116.17	107.1	105.59	109.79	111.74	103.63	110.98	103.68	103.76	113.65	108.97	109.41	107.6	104.2	104.16	109.76	106.12	115.17	103.88	104.55	110.9	110.71
107.08	103.31	103.64	112.63	109.13	109.38	108.39	106.23	107.64	111.76	106.04	108.86	107.26	105.6	106.39	106.38	108.93	103.12	103.41	106.76	102.82	105.67	104.63	114.95	105.96	105.52	106.7	101.23	110.52	111.2	100.65	105.9	110.11	112.91	108.34	107.84	104.36	104.23	108.36	106.5	99.452	102.28	106.6	104.6	107.85	102.34	110.39	102.9	100.88	110.39
107.87	109.45	110.53	107.6	106.24	109.62	107.95	109.09	111.43	112.37	106.85	106.91	105.35	109.68	105.5	108.49	104.71	112.84	111.84	104.05	111.6	112.04	105.7	106.97	114.96	106.07	109.41	117.32	109.48	111.21	111.12	108.7	108.65	112.31	109.66	115.31	108.78	114.4	111.83	112.81	101.51	114.73	105.35	108.33	105.84	107.64	110.47	105.85	113.18	109.86
104.43	101.88	102.13	114.04	107.26	117.67	105.63	108.01	113.89	106.77	100.33	104.64	99.802	111.22	96.871	111.68	108.18	105.75	103.13	104	109.73	115.32	108.24	103.03	111.42	106.53	107.4	103.91	108.97	105.42	106.32	105.64	107.95	103.19	106.22	103.26	108.17	106.68	106.14	108.92	112.73	110.27	105.05	108.79	101.3	103.19	107.37	107.37	109.05	105.01
98.169	95.749	102.87	105	99.233	100.88	109.74	98.005	106.25	104.1	104.58	96.628	101.37	99.751	100.33	101.59	99.866	100.93	93.863	95.001	97.709	97.765	100.14	95.888	93.287	104.59	100.27	103.45	100.02	103.23	100.33	100.62	96.598	105.07	101.23	105.41	100.83	99.684	91.757	101.64	100.53	101.98	98.708	100.82	100.33	101.08	101.15	93.567	95.649	101.77
109.83	103.44	107.97	104.67	100.78	101.25	112.64	99.109	108.78	105.84	100.72	105.16	103.77	112.73	98.794	102.74	106.85	105.49	107.64	111.65	106.99	105.11	109.14	111.2	106.02	106.12	105.99	109.87	110.02	106.9	105.79	106.09	109.82	102.6	97.994	110.86	109.68	108.39	108.8	106.72	106.84	109.02	110.56	107.69	104.16	109.18	103.31	102.14	107.78	106.36
102.92	101.95	106.59	101.57	109.21	108.22	104.89	110.3	109.89	107.71	107.75	103.33	108.09	102.72	110.13	100.17	106.61	108.05	108.45	109.98	105.63	104.46	113.23	107.52	101.1	97.854	105.85	104.7	101.66	106.34	106.83	112.85	104.67	108.03	102.97	105.76	105.2	111.35	109.93	107.76	111.67	105.25	101.58	103.6	101.71	104.41	104.78	109.05	109.09	105.73
104.42	106.52	103.95	107.82	101.61	107.97	102.14	112.55	107.77	110.6	104.42	108.51	105.08	104.27	109.16	103.78	102.46	96.461	114.46	98.596	104.6	102.42	113.77	105.8	106.81	106.82	104.94	104.18	102.98	107.32	104.1	101.59	104.49	108.76	109.64	106.12	115.69	104.97	105.81	102.21	108.97	98.392	107.84	103.77	109.03	104.78	103.14	100.3	108.58	111.81
104.41	101.65	111.47	98.842	105.62	109.42	110.5	106.08	103.93	109.2	105.8	102.14	111.87	110	104.6	113.02	106.86	103.53	110.32	111.25	106.77	106.1	113.37	108.38	109.76	113.08	108.06	106.74	101.76	108.38	107.92	106.76	108.11	109.31	109.56	107.19	106.88	104.53	107.11	111.02	108.52	108.65	97.983	102.4	104.8	102.24	115.44	103.07	103.79	106.72
107.47	105.45	100.85	111.44	110.4	107.2	107.38	114.31	107.49	106.26	111.03	108.07	110.87	108.85	106.68	111.1	107.05	104.85	106.99	108.09	108.79	113.21	109.56	109.34	113.4	107.04	107.99	101.22	104.6	109	110.68	110.41	115.01	115.13	107.82	112.07	104.45	107.12	110.15	111.22	107.26	101.65	107.67	109.2	109.48	103.57	104.42	107.02	109.42	100.38
104.29	108.24	106	110.91	106.07	107.47	106.48	103.15	104.21	101.65	105.78	100.09	108.6	104.13	108.82	103.44	112.43	105.1	107.5	109.07	103.74	105.47	106.62	113.89	106.48	109.34	99.952	110.39	110.81	107.07	105.94	109.92	108.41	113.62	106.49	106.53	109.56	113.59	105.81	99.89	111.82	107.28	105.26	108.87	107.83	103.69	105.03	107.14	106.52	106.66
106.46	103.26	110.89	106.88	109.97	107.5	113.33	105.38	106.8	110.19	116.1	105.66	101.6	113.03	113.44	104.1	105.82	109.65	96.95	107.17	105.92	113.06	103.02	106.12	111.66	113.88	107.11	106.11	106.31	104.49	106.69	100.17	109.7	108.29	112.94	115.33	111.11	108.17	110.63	107.92	108.48	106.72	114.75	108.4	106.12	108.67	112.88	100.49	107.49	103.35
102.89	110.68	103.83	109.15	101.33	112.65	107.32	101.55	108.88	101.07	106.99	103.02	113.85	107.74	108.49	105.05	104.4	111.14	109.34	103.44	108.36	102.49	109.95	110.29	103.2	110.44	111.43	102.14	103.87	104.66	103.99	102.05	107.01	103.06	112.98	112.81	101.96	107.37	107.09	102.01	102.66	105.7	108.55	104.45	105.2	107.64	106.61	104.38	99.627	107.65
109.26	105.12	107.48	106.66	100.29	114.13	93.292	107.63	106.64	110.02	109.21	103.1	103.59	104.89	106.95	102.01	102.2	106.63	102.6	105.52	106.72	109.49	106.26	99.721	103.26	105.75	110.27	103.68	103.82	106.58	108.18	112.72	107.49	113.52	109.51	106.78	108.21	102.53	103.73	109.66	102.78	108.15	108.4	107.92	107.03	107.4	107.76	102.86	101.82	108.43
108.39	110.61	108.99	111.84	115.07	108.53	109.64	115.49	114.18	104.76	110.77	111.57	115.38	110.87	116.14	108.48	104.11	106	111.52	111.52	113.39	112.16	104.98	118.15	105.86	105.95	109.56	112.25	107.13	106.11	111.13	115.17	111.1	111.68	107.88	109.47	110.9	111.09	111.19	112.34	104.59	118.75	112.26	106.77	110.25	105.51	110.52	107.57	108.68	105.53
106.74	110.14	110.67	107.79	111.7	108.3	108.94	117.46	112.42	105.73	109.91	114.57	107.91	112.84	114.37	114.12	106.27	109.77	113.83	111.99	110.31	110.91	110.83	107.55	108.82	109.48	108.2	114.09	108.03	107.03	109.91	107.96	106.14	104.53	107.68	114.19	108.16	118.08	117.05	112.15	113.19	104.48	108.97	112.64	106.92	117.13	110.45	114.38	111.16	108.74
112.62	103.6	106.67	101.63	110.93	107.81	105.17	108.16	107.84	111.11	108.76	108.43	108.09	101.11	107.45	107.79	105.08	106.64	110.72	108.27	103.32	103.79	103.4	104.96	106.21	107.33	105.73	99.972	106.86	105.65	103.48	105.21	105.74	104.55	105.36	111.48	109.7	110.04	104.77	105.68	105.52	102.74	106.81	99.9	103.43	112.41	115.96	107.22	98.074	108.14
99.749	107.33	97.98	97.21	98.667	101.71	103.93	103.72	94.58	94.63	100.37	95.886	105.05	97.659	101.74	98.315	99.545	101.99	98.854	104.32	102.41	98.183	99.887	101.29	98.548	101.67	103.17	95.839	101.93	95.889	96.915	95.307	97.174	96.165	92.936	103.01	97.576	102.64	108.48	99.984	98.988	98.58	97.11	103.75	98.75	105.68	96.455	101.76	97.449	95.223
[truncated: 150 more columns]
