# Supplementary material for: Genetic dissection of main and epistatic effects of QTL based on augmented triple test cross design
Source: PLoS One. 2017 Dec 14;12(12):e0189054. doi: 10.1371/journal.pone.0189054 (PMC5730204; doi:10.1371/journal.pone.0189054)
Supplement: S10 Supporting Information — (ZIP) [file pone.0189054.s010.zip › z6_500_0.2_5.csv]

98.926	102.27	100.28	95.325	102.91	93.848	94.493	98.834	90.823	99.844	104.69	97.656	107.03	104.26	94.129	97.244	90.523	103.31	97.147	91.96	96.058	104.35	95.805	90.339	101.66	94.105	99.357	93.753	97.568	102.02	95.13	100.67	100.49	96.049	104.26	102.96	96.667	97.315	100.7	110.42	99.134	103.76	100.56	111.33	92.195	107.14	91.549	105.24	100.08	100.38
106.41	106.4	113.08	119.72	106.4	98.659	107.25	106.63	103.3	107.64	106.87	114.4	102.7	116.15	103.3	105.99	114.09	99.143	102.58	106.35	104.67	102.24	105.82	108.78	100.62	112.49	101	103.45	107.55	97.426	109.66	94.712	110.46	95.579	110.03	106.29	110.94	103.75	104.86	101.8	107.11	106.81	108.65	109.31	109.25	107.68	99.289	95.771	100.85	107.35
109.8	102.25	98.69	103.15	103.34	104.13	113.87	102.03	110.29	110.49	116.07	109.85	112.9	108.69	107.68	111.68	107.09	106.64	109.66	102.72	115.59	100.77	103.29	109.21	107.44	113.87	109.01	105.71	101.13	114.66	108.11	114.11	110.9	104.88	108.59	92.685	105.26	108.21	108.59	110.93	106.06	109.18	111.65	105	110.61	112.26	102.34	110.62	108.06	112.11
97.735	108.94	107.22	107.22	112.56	100.61	108.91	105.23	108.03	112.49	109.56	114.1	102.48	105.18	111.91	108.43	107.4	109.01	111.18	105.43	107.14	105.27	109.65	105.36	111.42	114.9	114.32	111.25	103.13	101.04	108.25	112.92	108.04	112.09	104	102.51	108.25	106.2	107.93	110.74	109.43	108.13	107.08	115.43	97.47	100.18	105.94	111.97	113.11	99.512
108.15	103.52	113.31	103.19	103.16	110.19	106.81	105.95	104.38	107.19	106.56	103.45	103.43	101.64	111.19	112.31	114.31	109.7	109.23	108.34	112.01	117.91	109.63	115.94	110.51	110.6	110.12	105.61	109.48	108.19	113.33	109.99	108.68	104.36	106.55	105.85	106.43	111.9	108.2	102.83	101.48	109.55	97.027	121.26	117.05	106.71	109.75	116.99	112.48	108.77
106	101.6	109.35	104.09	105.8	103.06	94.719	102	103.23	102.88	100.47	109.81	103.44	102.19	111.46	100.43	104.4	106.2	96.551	98.736	106.96	110.6	103.66	100.07	105.71	97.955	100.18	99.946	112.62	109.61	102.39	102.29	102.47	96.218	107.37	105.12	97.909	106.09	105.52	97.413	108.1	101.87	106.31	112.12	99.323	104.69	104.6	108.33	101.33	91.022
105.66	105.04	103.14	93.145	106.29	110.27	109.93	109.59	108.27	96.977	113.95	111.9	101.31	106.48	97.391	114.66	107.52	108.7	107.79	108.93	103.62	106.24	103.81	112.13	108.72	117.51	108.62	106.39	110.87	101.22	106.87	109.56	110.32	114.39	108.87	109.71	104.14	96.757	109.42	112.61	103.03	110.11	118	99.068	103.43	98.933	99.095	106.93	105.15	109.25
98.217	112.21	105.32	105.98	105.71	108.26	105.87	102.9	107.99	115.62	101.24	104.77	101.36	103.53	107.04	105.96	108.86	102.88	118.29	114.69	105.96	99.692	104.96	108.6	108.17	103.03	114.54	99.244	101.09	103.14	102.72	101.8	111.5	103.5	114.56	106.67	107.79	103.6	106.57	101.6	96.19	101.61	104.64	106.74	101.47	106.52	103.03	111.51	111.37	100.04
103.22	103.26	97.031	107.89	115.36	105.71	113.42	113.88	104.81	107.57	99.225	107.78	104.94	111.31	111.23	115.74	111.48	112.11	104.83	106.16	111.82	108.45	114.48	108.69	113.76	96.151	107.13	91.726	100.58	106.78	113	105.21	97.402	102.45	109.35	111.95	115.1	104.65	99.221	107.66	105.16	118.12	108.78	114.9	117.51	109	109.13	112.55	115.98	105.46
104.17	105.54	112.77	103.09	109.32	108.7	105.73	110.18	110.42	106.75	108.43	113.74	111.89	105.94	115.77	107.18	109.22	103.45	115.71	108.02	110.23	114.5	103.15	114.15	102.28	115.82	106.43	110.4	110.07	113.07	109.32	107.47	111.18	105.41	100.66	107.7	97.171	108.58	117.9	104.55	104.29	116.23	113.19	113.73	113.18	108.35	110.87	106.74	108.94	111.24
110.64	109.29	108.36	111.25	115.38	97.978	101.89	99.523	107.2	98.518	104.47	97.314	115.18	111.43	115.57	101.1	95.144	107.03	111.24	107.86	111.24	102.2	104.23	108.51	105.96	115.01	109.86	102.99	100.02	106.15	99.69	118.08	111.5	104.96	111.38	115.34	110.58	106.96	104.84	106.44	101.86	101.43	104.94	101.61	108	100.28	104.38	102.57	100.61	105.32
93.248	100.71	106.57	96.905	100.75	102.07	105.64	109.4	101.33	105.55	97.674	103.16	99.879	98.039	101.9	107.5	98.501	95.75	98.632	99.735	97.67	99.124	102.02	106.14	108.13	102.64	102.01	101.31	96.832	99.183	102.37	93.434	97.031	99.197	102.58	103.51	99.898	103.04	101.22	106.64	100.88	98.072	92.49	98.757	96.454	97.349	97.02	92.407	98.753	96.149
108.83	105.28	107.66	108.56	113.76	108.12	104.47	110.53	112.11	101.08	110.3	114.03	103.75	101.19	106.51	98.447	100.24	105.68	100.35	107.62	105.72	110.77	108.31	113.5	111.06	105.75	109.12	113.32	108.69	114.15	100.11	111.03	105.73	112.17	109.5	110.6	113.96	108.08	105.68	108.21	112.78	103.49	111.03	99.414	101.44	108.11	109.66	106.3	103.08	110.18
103.59	114.94	115.72	119.25	99.265	115.11	104.35	121.47	110.71	103.62	119.37	112.46	105.23	112.65	115.16	114.08	107.1	101.57	105.47	101.85	116.61	118.52	108.52	102.89	113.61	116.6	116.12	117.6	120.62	115.13	109.34	99.483	116.39	104.14	104.8	112.61	104.07	115.18	111.4	106.95	102.64	107.24	116.05	104.76	107.52	106.22	112.3	118.05	108.72	110.63
102.01	107.33	108.36	108.75	106.69	105.99	102.3	100.1	108.13	108.44	101.21	109.34	108.01	109.17	104.4	100.54	107.2	108.07	101.94	102.22	106.56	110.99	112.37	106.88	109.36	96.411	107.08	118.61	105.76	105.22	119.23	99.529	105.53	105.67	94.689	105.42	96.805	109.78	101.05	104.92	106.71	108.56	107.78	100.52	121	108.4	106.32	100.14	99.208	109.63
102.11	102.25	100.81	104.32	95.11	99.744	94.244	105.99	109.84	97.175	91.251	103.87	100.58	104.41	106.89	101.77	102.57	89.294	100.56	104.26	102.2	101.55	98.93	94.426	102.75	95.381	107.71	104.62	104.88	108.05	101.12	101.1	96.523	101.04	99.311	101.83	96.13	102.11	99.234	95.666	102.58	103.59	89.532	96.981	97.791	102.17	102.32	91.173	101.05	99.38
108.09	110.15	105.92	108.34	101.13	102	94.63	109.07	108.49	101.77	101.52	103.11	103.16	94.208	103.57	99.099	102.07	98.769	98.075	101.96	101.66	110.01	106.29	104.79	111.35	104.59	109.71	99.454	107.77	97.762	99.332	98.201	100.73	108.69	105.75	99.261	106.03	102.03	103.87	91.61	111.14	106.63	104.22	108.54	98.368	105.26	102.17	105.34	105.24	107.19
115.96	105.67	111.06	109.23	102.29	99.213	102.51	98.635	111.7	109.4	113.28	105.72	105.37	101.77	113.69	104.96	107.49	103.48	106.7	111.11	100.86	109.19	102.78	113.48	110.55	107.14	104.72	108.68	117.18	101.58	108.18	113.48	107.28	105.07	109.59	95.012	111.35	104.42	102.89	97.416	109.6	107.94	100.43	91.962	104.56	102.12	101.6	100.93	115.38	109.91
104.04	95.047	108.99	89.909	99.776	100.08	96.817	90.414	109.04	99.439	99.706	101.82	101.06	90.234	97.63	100.75	86.573	97.537	94.999	101.24	91.797	95.693	93.661	94.636	97.352	100.14	99.46	101.38	97.188	101.79	95.292	94.148	97.275	99.989	96.32	91.343	98.189	101.09	100.88	100.03	97.935	94.617	96.101	101.19	101.71	105.59	100.45	90.819	96.052	99.076
108.15	104.06	98.618	106.88	104.29	112.91	98.572	106.96	103.1	116.3	99.435	107.17	106.37	106.85	101.66	101.95	107.8	110.3	110.26	109.17	104.12	110.05	96.303	102.13	116.22	102.42	94.098	106.84	105.69	107.78	103.86	107.27	106.2	108.32	98.269	109.78	104.56	97.347	104.24	98.239	107.2	100.89	111.77	96.851	111.18	109.03	105.02	110.66	104.88	103.3
103.71	101.77	105.53	100.69	92.135	96.931	106.28	88.532	101.58	99.496	101.12	95.21	99.062	108.51	100.88	98.253	105.2	100.98	96.994	98	99.622	100.49	99.751	104.5	104.53	93.18	98.096	96.541	102.37	102.84	98.587	100.32	99.029	95.769	102.85	97.887	106.93	108.46	95.025	106.33	96.742	97.899	102.77	97.051	89.814	105.67	93.768	104.53	101.37	104.6
98.819	102.61	101.44	104.02	103.5	109.94	104.28	104.76	106.11	103.82	114.42	93.144	109.86	108.59	106.83	109.6	107.36	106.22	99.705	107.15	108.01	106.95	104.63	110.81	107.97	100.93	99.366	105.04	111.63	113.49	102.25	94.982	99.11	108.66	95.911	99.476	103.26	101.47	101.71	100.49	97.759	106.36	104.84	107.11	105.17	109.4	101.26	106.93	108.64	112.52
103.74	103.47	108.79	103.64	120.03	108.27	104.52	117.28	115.89	104.92	106.45	111.75	108.22	106.5	99.402	105.2	110.63	104.63	99.187	111.28	106.67	107.06	116.22	107.51	108.9	114.74	100.12	109.36	118.21	108.36	105.42	108.09	104.36	107.6	108.44	107.44	105.05	108.43	112.15	109.29	99.214	107	108.13	110.07	109.75	112.51	110.91	105.54	106.24	111.16
111.24	107.48	105.58	112.75	105.79	100.87	106.68	104.61	108.9	105.02	110.68	107.72	110.91	96.297	104.52	103.73	111.51	104.62	104.69	109	110.27	111.09	112.45	108.64	105.5	104.85	108.28	106.67	113.72	105.8	113.84	105.34	112.07	105.96	107.04	103.38	96.694	106.68	106.88	97.523	99.521	100.8	112.3	101.64	105.7	110.14	105.15	102.2	109.35	109.95
99.54	102.32	109.32	109.53	109.51	105.67	114.54	107.65	109.44	112.54	113.61	108.38	103.16	106.93	107.57	104.73	114.16	106.92	110.44	113.72	103	104.84	110.15	111.83	113.65	104.34	111.29	101.59	101.23	109.01	104.6	108.3	115.12	109.67	99.967	101.06	107.52	107.98	110.65	116.75	102.53	108.47	113.4	111.05	109.31	108.81	109.88	114.25	110.38	106.13
107.3	112.45	106.34	107.75	100.14	108.91	107.4	110.25	112.48	108.21	101.48	109.4	101.94	105.47	106.78	113.42	103.1	106.56	110.54	106.72	110.5	106.5	111.75	105.18	101.16	104.69	113.07	111.25	103.48	108.55	107.71	98.01	115.89	112.3	111.53	112.58	109.65	114.9	112.15	108.69	113.49	114.65	103.23	114.92	113.55	110.11	102.23	98.435	105.96	101.87
92.308	97.496	98.602	98.667	96.609	102.06	84.556	101.51	106.54	97.306	103.63	94.257	103.1	97.699	99.492	97.249	107.37	93.124	97.206	95.695	104.56	107.31	95.308	105.66	100.9	96.12	90.808	97.514	99.111	101.23	101.17	90.452	94.24	96.358	103.01	98.024	94.529	102.03	95.5	98.656	88.265	106.52	98.312	103.46	93.11	95.803	105.57	97.715	94.646	103.24
110.69	108.89	107.53	101.6	106.76	105.01	109.11	112.55	107.86	110.36	110.82	109.74	108.15	105.4	115.08	119.77	110.89	105.48	117.54	105.26	112.68	104.96	113.07	109.53	114.73	118.85	109.13	112.01	104.39	112.73	105.7	111.34	103.87	104.07	107.76	113.11	101.52	105.53	108.76	108.01	106.55	109.44	110.28	104.7	102.05	99.703	115	105.8	110.47	116.36
106.32	117.2	109.73	115.18	108.64	103.57	109.07	123.29	105.47	114.45	106.87	101.42	119.97	112.16	113.25	116.66	108.72	104.2	108.62	111.48	103.05	109.5	118.54	104.3	105.16	104.55	114.92	117.66	112.37	108.31	104.31	106.55	106.17	110.76	110.78	102.62	102.21	111.65	103.17	106.14	106.9	112.36	113.94	119.39	117.39	106.41	112.79	117.12	98.378	102.76
104.48	91.808	97.553	89.894	98.758	95.867	97.613	95.35	96.864	95.845	104.36	100.95	94.278	88.017	99.716	104.92	93.977	97.957	104.78	107.15	95.384	95.278	96.291	106.33	94.221	95.461	92.246	89.829	100.88	96.07	89.029	99.058	99.682	94.147	87.415	98.861	94.892	93.338	100.23	98.302	93.309	101.26	97.808	94.709	92.984	90.895	99.21	103.04	94.943	100.07
96.049	104.35	107.86	105.6	111.57	104.76	104.98	109.09	106.37	105.48	101.69	102.19	92.888	110.19	102.9	103.75	107.26	101.83	104.29	114.35	107.58	110	102.66	107.16	107.38	104.29	107.32	105.38	104.93	102.81	105.14	113.76	112.96	102.32	106.71	107.64	109.27	101.44	110.59	114.29	107.4	94.841	103.2	108.36	106.95	106.61	99.338	106.67	101.16	103.01
117.92	107.54	111.89	108.64	106.32	109.53	111.92	102.75	113.29	111.75	101.56	111.74	109.64	112.02	105.26	103.29	107.7	110.94	112.34	113.61	108.66	111.78	105.36	107.18	114.58	110.3	109.17	110.92	117.49	105.63	114.52	108.33	111.27	118.12	105.25	111.52	107.85	102.5	105.83	110.84	109.13	108.04	106.07	111.74	110.16	107.07	105.91	105.72	114.84	105.49
105.8	103.48	111.04	105.85	117.41	104.11	98.873	107.92	103.28	99.14	102.57	114.24	106.38	112.99	108.36	109.91	107	108.94	105.56	109.64	112.56	104.64	98.841	102.13	112.29	110.95	120.28	110.93	108.89	110.5	101.72	105.35	109.82	105.94	104.61	110.51	113.24	102.38	103.76	108.21	105.3	102.76	107	96.568	106.54	104.62	107.03	94.603	105.79	111.94
113.96	105.74	111.97	103.34	104.78	108.95	99.794	100.74	105.54	115.3	113.38	108.25	112.58	100.13	106.96	103.44	106.47	108.87	105.09	104.77	106.88	108.08	117.46	105.97	109.56	107.41	102.01	111.04	105.41	105.22	103.89	102.29	109.15	116.41	113.6	113.3	114.19	105.53	112.56	107.43	104.82	111.25	103.16	113.81	106.75	102.47	105.93	109.76	100.7	116.54
104.32	90.23	92.586	105.55	102.74	97.37	89.952	100.52	97.764	94.681	96.783	94.127	94.837	96.707	104.35	98.276	92.534	96.012	101.93	87.437	83.642	101.14	91.14	102.38	101.83	95.264	94.534	92.162	87.647	93.744	89.014	105.05	98.442	101.64	95.989	92.734	100.75	100.84	98.312	99.858	101.15	98.342	105.26	93.672	97.528	87.483	102.82	97.152	99.331	104.84
99.148	101.67	102.36	99.219	107.7	102.41	98.261	111.01	98.571	115.46	113.73	99.47	105.43	108.03	105.11	103.05	104.16	99.667	98.617	100.87	90.688	100.55	107.54	120.99	100.49	100.21	107.35	107.02	109.47	109.42	100.41	107.31	105.72	103.25	103.95	104.2	100.85	102.46	106.69	105.06	105.67	116.3	101.92	105.04	107.96	101.46	110	105.94	105.7	101.23
108.16	107.21	105.13	108.25	98.75	107.38	106.48	104.22	112.35	96.613	111.67	104.36	98.028	107.31	107.75	105.7	109.45	112.27	108.88	106.02	104.36	100.77	105.6	106.85	106.6	104.9	107.45	103.76	101	103.82	110.8	104.41	109.47	103.56	107.01	109.65	98.761	112.32	107.82	105.67	112.22	105.01	107	109.36	110.13	98.304	104.25	95.44	114.81	107.52
94.931	105.44	105.38	102.54	91.606	99.826	109.44	98.304	107.02	104.43	108.61	107.54	105.21	107.62	111.76	99.887	103.45	103.23	105.63	106.89	112.76	105.7	108.37	115.66	97.747	98.103	99.938	100.59	106.54	102.25	106.06	105.55	109.18	101.7	104.63	98.683	114.59	104.81	102.31	104.99	102.29	114.37	107.99	102.99	106.86	101.42	105.85	106.96	110.96	94.995
103.95	106.92	103.46	115.92	104.85	113.07	116	105.95	107.99	112.02	111.42	107.56	109.35	110.2	92.475	106.9	112.42	110.25	101.29	113.36	114.03	109.57	117.51	110.7	112.47	113.63	106.73	114.53	106.89	111.49	106.8	115.34	110.05	108.06	110.86	115.83	109.38	110.38	109.78	109.83	109.33	101.79	110.78	101.88	106.29	112.89	108.86	115.04	110.98	115.11
106.21	108.66	105.45	109.88	107.63	97.698	112.8	109.99	107.45	107.2	108.78	107.8	105.16	105.52	108.49	101.41	103.9	109.27	110.09	109.79	108.33	109.61	108.98	120.76	105.15	106.24	103.86	108.59	115.17	95.567	110.44	115.97	100.2	103.12	105	115.08	115.58	109.08	106.39	112.47	104.26	109.72	105.79	107.52	109.88	113.75	98.916	110.55	119.29	107.71
108.51	107.59	103.22	107.82	101.33	112.31	103.59	108.37	117.87	106.29	106.96	108.19	105.93	103.53	109.72	107.02	107.58	112.14	111.93	112.01	102.61	110.61	112.43	118.84	108.11	100.52	112.2	112.7	109.25	105.37	100.09	108.04	106.11	104.02	106.8	107.64	103.72	114.21	105.03	112.2	109.26	106.81	106.86	112.88	105.45	103.39	101.99	104.86	108.52	107.9
108.43	110.43	105.64	108.45	96.392	109.96	100.03	105.42	114.61	105.82	112.41	113.38	108.57	110.65	114.04	109.16	97.319	117.12	119.97	107.45	105.07	106.82	110.13	104.14	106.56	101.75	97.397	109.82	98.192	112.92	111.54	115.4	112.01	103.71	105.9	99.369	104.06	112.23	106.11	108.6	105.09	104.78	101.11	100.81	112.06	99.677	108.53	98.184	99.182	99.834
107.49	110.61	98.389	102.7	109.94	103.04	109.27	105.43	103.66	107.35	101.16	107.34	106.63	100.3	97.273	100.87	106.84	102.36	105.71	99.289	101.78	98.31	108.47	109.94	112.55	105.2	108.46	99.509	112.53	107.1	107.55	98.733	100.72	110.2	100.94	112.64	114.78	114.74	101.37	108	110.28	100.41	106.16	102.81	106.08	102.01	101.62	106.18	100.04	104.27
118.99	103.17	103.21	105.36	96.93	104.08	109.05	111.68	106.08	115.04	106.63	99.774	101.84	110.9	105.36	109.6	113.4	112.71	110.65	105.73	114.39	104.95	102.7	104.2	115.18	105.49	102.04	116.7	112.99	110.22	105.58	104.98	107.85	114.28	105.64	112.84	109.02	100.18	117	108.22	116.36	105.5	101.86	106.26	106.43	99.523	106.34	98.772	107.05	109.47
106.64	96.573	102.54	111.13	106.62	105.68	101.9	113.47	109.68	102.58	100.32	103.42	102.73	115.04	105.93	107.16	108.21	106.77	110.44	105.04	107.97	102.09	109.29	109.87	105.71	104	107.07	108.72	108.48	103.63	109.84	103.83	100.33	109.43	103.6	101.95	108.44	103.66	98.091	101.18	105.4	112.01	104.44	105.43	97.294	111.16	106.41	103.72	101.19	104.99
109.57	108.21	115.28	111.45	105.82	104.01	108.4	106.78	109.13	103.28	99.633	110.49	103.57	114.36	102.48	100.24	109.25	106.13	105.17	104.36	104.96	106.52	99.347	104.56	107.38	109.96	101.11	107.16	99.776	103.76	114.12	114.05	115.72	101.67	102.57	112.78	100.34	113.15	99.411	100.68	103.1	98.236	101.95	115.73	105.2	111.13	104.86	103.71	108.11	99.847
104.99	106.39	111.8	111.43	111.67	111.17	115.5	107.07	104.57	110.73	110.84	105.69	111.73	101.77	105.15	102.24	106.82	120.98	114.83	109.59	117.28	117.18	102.8	108.65	105.7	112.77	111.27	116.97	99.465	105.94	104.4	108.83	98.453	106.78	109.2	107.72	108.08	105.19	116.18	113.29	111.8	109.8	113.86	111.13	107.72	94.48	112.86	110.67	111.45	109.56
103.85	108.42	108.74	109.15	103.42	99.331	109.12	100.09	109.05	105.9	103.13	105.81	99.139	113.98	104.48	112.28	106.23	102.24	92.696	103.74	107.03	105.04	98.82	96.132	101.18	101.08	107.14	91.971	106.25	99.852	102.57	105.86	103.25	92.636	105.1	96.517	101.04	100.85	104.23	103.15	91.786	90.688	99.863	101.28	105.6	100.14	106.05	108.08	98.575	96.399
107.47	94.917	96.386	103.33	109.29	103.52	103.88	102.25	107.14	105.98	105.44	107.54	99.263	102.28	101.4	100.42	102.08	97.848	104.31	111.52	101.73	110.52	112.46	108.14	113.05	111.34	108.37	101.04	104.09	112.94	105.6	100.19	100.61	102.8	93.583	99.859	108.73	110.32	112.01	104.32	102.73	100.93	108.57	104.77	107.57	105.9	112.16	105.36	99.651	102.75
114.58	112.89	102.1	116	111.63	106.71	106.63	109.36	107.79	109.79	114.36	105.51	106.96	101.71	103.13	108.48	99.202	108.43	117.26	106.5	106.79	105.81	112.91	99.123	108.99	109.73	107.36	101.94	98.239	106.65	105.06	104.95	110.14	104.16	104.84	97.599	107.55	107.36	105.73	107.25	103.61	101.48	107.15	102.41	112.02	110.86	110.4	111.54	105.18	112.26
106.44	103.15	113.42	108.89	106.1	102.71	96.573	98.214	115.18	111.36	104.14	106.21	119.15	110.83	107.83	104.56	106.82	103.26	106.86	107.26	109.33	115.83	113.6	106.06	106.86	107.18	106.85	108.87	114.28	103.93	108.74	106.5	111.41	101.02	115.71	101.02	113.92	121.22	103.73	102	107.17	98.379	102.83	101.44	104.52	104.36	101.04	111.03	112.76	104.93
104.86	116.11	104.08	110.59	105.83	106.33	101.66	116.57	110.47	103.54	104.54	115.03	104.78	103.06	112.18	99.661	96.309	105.01	107.01	106.16	105.64	109.42	104.13	94.904	104.83	112.88	107.82	101.06	111.92	103.97	107.94	97.341	111.67	101.5	98.541	111.5	103.72	116.27	94.319	98.625	104.42	108.38	111	106.86	104.77	101.03	102.58	106.44	110.31	106.68
95.739	97.357	98.136	97.783	100.59	91.939	89.579	97.598	99.072	97.327	96.441	94.789	96.317	93.138	99.067	105.91	103.7	95.692	99.205	101.33	95.796	97.765	95.809	107.07	97.526	100.42	94.044	99.19	94.363	96.024	93.817	99.72	100.3	99.538	93.695	95.373	97.335	93.205	92.612	106.99	100.32	92.543	99.08	94.038	92.502	92.19	92.934	101.97	96.687	95.455
110.98	107.68	106.61	122.06	110.57	108.51	106.02	102.35	108.79	106.79	103.96	102.73	119.36	108.18	105.68	110.38	111.65	98.184	111.19	111.64	104.53	108.93	103.67	109.94	101.35	111.94	118.04	109.42	98.985	107.5	99.86	110.12	117.1	99.934	110.05	109.08	107.65	100.86	98.827	115.35	114.52	106.09	108.05	121.37	114.56	110.81	112.33	109.36	100.22	111.54
118.15	107.24	114.56	113.51	108.12	109.18	107.45	117.85	113.9	105.48	113.1	111.09	114.15	109.96	114.3	111.1	118.93	111.87	104.32	121.01	112.79	100.91	112.45	102.15	109.74	116.16	107.47	99.875	113.68	111.06	111.3	110.26	105.76	113.47	117.1	112.28	113.2	107.51	105.9	111.99	110.09	117.24	104.79	94.909	106.4	116.39	113.08	110.09	115.08	109.51
111.05	95.108	113.49	108.84	102.81	101.18	103.01	99.549	100.32	95.344	96.385	100.33	104.74	106.21	98.213	98.362	108.42	107.35	98.045	98.358	109.11	102.78	100.88	101.67	108.41	102.21	100.76	105.63	91.103	107.52	101.46	100.67	101.76	102.62	103.93	97.089	108.17	103.89	98.881	109.38	99.577	102.25	104.7	105.34	97.416	98.727	115.36	107.99	103.39	105.63
111.21	103.68	104.84	111.63	109.65	105.18	106.21	114.28	107.04	104.02	108.06	108.82	103.19	99.633	118.53	114.37	111	102.5	105.18	106.94	102.13	111.7	112.08	107.52	112.42	102.42	106.93	102.8	100.78	111.44	107.36	102.34	114.86	103.31	115.74	107.49	103.2	108.53	105.83	105.48	106.91	106.43	104.13	111.96	113	102.68	109.05	110.59	100.94	114.81
102.27	107.24	99.972	107.21	103.51	109.83	111.24	99.154	108.22	109.82	106.89	110.31	114.23	109.48	102.95	104.65	105.35	101.68	102.01	102.53	103.71	101.15	102.74	108.42	106.28	107.84	98.382	103.22	102.2	108.99	106.9	99.723	104.83	106.19	109.45	101.3	114	101.8	113.94	105.75	104.65	101.23	105.3	100.85	112.99	100.78	95.447	106.78	112.08	102.62
103.59	107.39	104.19	108.42	107.03	106.3	101.36	105.69	103.8	98.952	105.59	103.31	115.31	109.66	106.84	103.41	104.44	107.69	108.18	105.42	108.26	107.33	116.67	106.97	112.51	106.45	104.7	115.18	107.73	106.11	104.38	115.78	109.51	100.19	110.47	112.02	110.11	104.6	107.37	109.03	107.87	111.22	106.98	106.49	101.33	110.76	112.43	107.31	118.55	107.89
97.09	97.805	96.515	98.479	96.13	99.969	89.3	88.842	96.252	96.392	99.808	97.616	100.41	105.45	104.01	91.328	95.332	100.35	101.11	103.09	99.397	104.05	92.241	100.29	104.29	106.03	96.608	106.47	94.819	91.997	87.929	101.4	90.029	97.838	93.735	103.65	91.91	104.73	99.684	98.933	100.57	103.18	94.455	99.275	98.053	96.772	106.28	94.619	112.16	97.701
111.62	101.43	91.954	110.51	106.64	110.24	110.28	106.72	116.04	94.983	95.113	104.09	104.21	103.29	100.17	115.83	94.352	108.91	116.28	105.6	110.41	105.33	110.92	109.57	109.54	106.45	112.09	108.63	98.132	98.938	103.05	99.385	113.93	106.5	106.52	97.022	105.39	100.31	112.94	88.847	112.76	110.66	108.46	100.48	105.37	92.993	107	109.75	113.37	109.82
106.27	103.31	108.14	103.37	100.76	108.98	103.82	101.77	101.73	106.62	107.26	106.31	102.65	106.63	100.44	111.15	104.96	109.28	106.69	104.14	110.89	101.59	104.02	104.48	104.69	104.33	100.14	105.56	108.38	108.96	97.844	113.67	107.02	110.05	103.72	106.06	115.62	110.4	107.75	104.19	110.69	102.41	103.69	105.76	98.534	100.97	106.18	103.3	106.99	114.99
107.22	101.97	103.9	102.03	100.06	103.5	107.98	96.709	104.93	103.02	92.797	99.481	104.96	100.1	103.07	98.336	104.68	97.137	100.8	100.55	105.33	105.14	96.92	103.7	106.81	109.95	102.79	98.979	92.843	105.64	102.93	107.99	103.62	99.073	102.21	108.06	101.7	98.929	112.42	107.46	101.68	100.09	111.15	104.71	99.253	104.66	100.48	97.037	102.71	104.16
104.58	105.93	107.71	104.31	107.05	107.96	98.478	110.3	115.3	115.58	105.88	103.99	111.81	103.2	106.65	110.72	114.27	115.01	117.7	111.16	103.91	107.96	113.2	109.84	110.87	99.041	108.55	108.65	111.17	110.44	111.01	109.67	106.26	113.22	106.79	111.49	101.82	111.21	102.67	108.36	107.75	109.41	112.57	105.66	107.54	113.44	100.16	111.19	99.616	110.89
113.85	103.8	105.4	111.14	96.232	110.55	110.14	110.18	114.8	103.63	113.93	107.93	103.56	104.15	110.39	102.09	103.59	108.1	107.19	103.19	102.19	96.611	109.14	101.83	94.508	101.01	101.61	113.76	115.35	102.71	117.66	108.23	109.41	110.68	93.78	114.27	99.953	108.43	96.467	102.43	107.35	108.8	113.91	113.39	102.44	96.481	105.88	100.95	110.66	109.9
97.677	103.63	109.89	98.704	102.47	105.52	118.29	104.18	108.96	102.75	103.91	101.88	109.52	102.06	127.63	105.26	108.92	113.35	106.71	101.65	104.6	108.58	108.34	106.45	101.45	101.4	100.48	103.01	97.888	110.87	106.5	99.471	106.09	104.52	103.12	108.65	107.42	106.7	109.39	107.39	108.01	105.35	96.999	97.365	106.26	98.043	105.23	102.79	109.31	112.62
112.53	115.68	112.16	105.93	105.5	96.931	106.04	108.93	111.92	112.24	111.56	117.78	110.59	107.17	113.67	112.7	115.34	96.755	109.94	110.99	112.15	109.64	109.41	112.53	105.6	103.68	106.3	106.61	107.14	101.33	110.68	109.1	107.07	108.82	115.28	106.73	107.03	103.77	101.17	105.71	111.69	109.08	105.39	107.35	103.58	104.46	107.98	113.05	112.74	103.45
106.31	109.2	105.23	102.05	100.99	96.01	103.25	104.11	104.28	103.16	106.93	109.19	108.79	105.43	105.81	104.77	103.09	112.35	102.92	97.607	118.11	95.28	112.88	102.59	103.07	106.7	105.28	107.89	110.25	96.566	108.52	103.39	102.37	94.915	104.39	104.99	100.39	98.875	111.04	113.53	112.41	102.79	101.45	99.586	107.3	102.22	107.03	110.33	110.87	104.52
109.47	105.28	99.855	105.01	111.14	97.041	109.49	106.57	97.173	103.68	113.38	106.58	111.78	93.832	99.997	107.6	100.6	114.43	103	108.32	109.05	109.53	105.45	101.61	102.59	102.49	99.049	103.52	102	106.38	107.28	107.48	108.74	110.4	105.01	114.58	113.5	101.77	106.81	107.79	108.33	109.45	114.21	96.645	103.09	108.51	103.96	107.64	105.52	105.09
106.37	92.071	105.66	104.02	114.61	103.65	107.11	105.51	105.6	101.86	107.8	118.52	115.93	108.88	101.81	121.69	110.31	112.25	116.1	106.46	109.39	97.08	102.43	105.82	107.58	106.74	111.68	103.41	112.7	102.55	109.85	109.46	104.32	109.85	103.79	103.39	111.32	114	107.33	110.62	116.48	104.41	114.21	105.14	105.12	99.462	114.96	109.83	113.84	110.5
103.18	108.7	107.32	111.05	110.16	107.07	107.68	106.99	108.57	105.08	92.492	100.27	109.5	101.54	111.47	102.88	101.42	99.939	94.491	106.31	99.913	97.655	100.52	103.41	106.09	120.44	107.1	100.28	113.09	109.43	100.01	101.81	112.24	107.09	109.61	106.52	91.436	97.815	101.41	101.18	111.93	112.57	110.58	101.82	97.504	99.953	107.52	98.556	98.034	98.705
113.41	110.83	101.25	112.47	110.16	106.13	117.56	119.75	112.43	109.46	111.47	114.78	112.68	110.71	105.72	110.44	113.98	108.71	109.39	113.4	116.4	106.14	110.69	110.6	109.32	107.81	111.43	112.3	121.59	122.3	122.26	98.647	109.29	110.5	105.67	106.81	119.85	117.16	111.92	105.26	113.99	102.54	106.95	118.45	110.08	101.3	106.13	114.54	117.61	110.08
100.24	93.658	102.22	95.491	106.17	98.265	92.068	101.64	101.25	99.295	88.834	97.146	101.06	93.774	101.48	97.205	98.064	95.714	92.786	102.77	101.8	99.627	103.9	96.551	104.57	92.258	100.59	97.117	92.168	97.11	96.842	91.014	93.812	96.171	102.92	92.473	93.838	99.266	94.822	94.062	105.18	94.647	93.879	104.83	97.067	92.549	101.21	90.043	93.902	101.69
94.321	112.28	100.72	109.24	104.98	109.06	104.23	99.303	111.55	107.6	103.14	107.48	112.74	105.24	110.6	113.8	104.94	100.75	107.32	93.797	105.51	108.09	107.43	107.57	108.25	104.64	109.82	111.82	109.73	101.2	107.69	106.51	108.2	108.06	102.47	111.76	101.48	108.47	108.33	100.98	106.63	108.56	113.06	106.34	106.15	113.17	105.76	109.8	107.56	111.68
94.198	98.503	95.082	97.83	93.344	104.23	100.23	99.068	101.62	93.913	93.079	95.861	102.62	94.343	92.926	99.977	92.189	90.484	98.369	97.078	99.37	96.556	99.3	102.23	102.94	91.121	102.03	106.72	101.7	94.605	100.18	101.05	94.675	105.44	95.23	101.6	100.94	104.66	97.961	96.483	87.857	92.383	90.632	97.238	100.24	103.43	98.815	97.381	97.937	97.131
103.22	110.49	111.31	115.47	99.809	110.87	106.06	103.55	100.42	106.18	103.05	102.52	108.85	117.01	109.01	103.9	103.73	110.56	107.05	102.24	117.87	97.6	108.64	110.14	104.63	110.49	99.432	115.33	107.02	108.41	109.92	97.86	101.77	109.49	104.09	102.1	100.04	105.73	105	105.36	108.25	104.88	106.1	100.58	105.41	91.144	111.08	108.25	107.27	102.98
97.776	102.99	97.285	102.06	100.57	94.731	98.925	98.581	104.89	97.369	100.77	100.34	104.23	93.629	109.24	103.87	105.12	100.28	98.879	99.798	104.47	97.855	95.075	94.286	99.638	98.227	104.6	91.181	89.949	95.062	100.96	99.688	94.136	96.137	102.63	95.512	102.79	98.966	103.87	106.54	101.33	100.66	93.601	96.914	101.77	99.091	112.23	101.99	99.271	99.709
111.27	108.8	118.74	109.58	105.14	99.051	111.25	117.18	96.571	111.14	109.3	109.38	111.72	104.69	109.06	120.26	120.01	108.43	107.75	105.91	104.58	106.06	104.96	108.18	112.77	105.04	102.46	101.17	105.45	104.78	105.39	106.79	113.92	100.55	109.24	109.37	108.43	99.319	100.73	105.54	104.36	107	112.09	100.34	101.31	108.07	106.29	101.87	99.296	111.16
121.4	117.59	108.09	113.63	119.16	117.85	111.36	107.51	114.38	120.41	105.04	110.23	109.29	112.68	102.44	111.94	106.31	111.15	115.84	109.58	116.57	108.09	114.14	99.483	112.69	109.84	112.78	113.25	104.99	116.01	117.06	108.7	108.03	107.13	104.27	99.76	113.88	109.56	107.72	107.79	115.37	98.724	114.39	107.14	108.28	112.19	121.98	102.69	110.05	114.87
85.461	93.934	98.547	101.29	97.165	103.35	101.66	102.69	96.694	93.788	98.78	98.444	91.603	100.44	92.923	103.39	100.48	96.855	100.22	103.02	103.89	100.72	98.407	93.838	98.215	92.846	96.356	101.05	101.27	92.584	97.312	103.01	106.31	98.294	93.667	98.617	103.61	98.547	94.085	95.303	101.49	105.64	101.99	100.68	93.591	95.485	95.058	104.66	98.206	104.35
114.68	107.3	109.38	102.11	109.21	108.5	102.85	102	103.04	108.64	96.342	109.57	106.18	111.66	105.59	98.931	111.7	97.919	105.83	109.44	105.97	100.08	112.88	107.51	105.78	104.05	100.43	102.88	104.49	108.47	89.245	103.57	107.58	106.04	108.35	108.94	112.92	100.58	103.43	110.99	108.83	99.489	105.65	107.59	104.99	114.88	110.43	105.05	107.11	111.85
103.58	96.712	102.8	100.84	100.05	97.735	99.715	106.75	102.6	103.03	96.954	98.86	110	102.96	104.32	101.67	100.31	101.37	112.23	101.52	96.902	93.363	91.791	105.87	96.768	95.998	95.375	96.863	99.495	100.42	102.74	95.414	104.07	99.727	94.795	99.391	107.75	99.908	101.57	96.805	97.156	100.5	102.42	109.04	98.456	106.2	105.22	98.146	103.21	100.54
97.102	97.436	105.18	98.918	101.66	104.05	101.92	98.014	89.273	103.75	102.03	104.53	97.485	102.58	100.5	98.19	103.01	106.98	109.31	104.49	97.781	96.613	98.645	98.538	98.734	106.39	89.798	101.6	104.35	101.72	101.66	95.701	98.021	105.34	86.675	92.523	107.69	96.936	109.01	95.744	96.196	93.735	99.865	102.23	95.672	101.75	102.56	92.483	94.6	103.73
105.52	105.02	111.46	104.21	109.08	108.59	117.93	105.28	116.04	106.83	103.01	111.73	104.27	112.47	104.23	108.27	115.01	115.8	105.45	111.4	101.72	110.35	108.81	117.73	110	107.39	108.56	108.39	103.21	113.54	93.731	107.95	112.5	102.65	104.2	111.59	108.86	105.34	106.78	104.58	106.47	105.8	104.13	108.71	109.53	105.18	106.61	107.64	109.53	111.94
107.27	109.16	106.51	111.47	103.74	102.93	104.48	117.55	114.33	112.64	116.45	112.44	113.44	107.01	108.26	109.98	108.14	101.84	110.39	96.588	104.84	112.13	93.512	100.57	111	104.09	98.215	106.27	114.56	104.21	103.62	103.12	104.94	103.96	102.78	108.02	105.2	97.78	97.022	114.29	112.39	106.31	102.68	105.01	110.13	113.96	103.03	102.41	102.28	103.68
107.51	113.73	108.08	113.94	98.843	100	105.46	107.75	107.51	108.3	111.68	102.5	104.83	107.07	105.96	111.08	103.57	110.69	106.64	99.762	111.52	107.64	98.651	104.57	104.57	118.7	109.89	107.26	106.2	98.926	110.63	101.83	106.54	106.72	101.47	111.84	112.34	106.05	112.21	111.5	106.92	106.5	106.53	107.36	105.34	112.62	102.32	108.27	112.7	98.242
105.52	103.95	100.56	105.49	107.28	108.59	104.03	105.9	111.96	110.98	114.71	116.63	106.59	113.12	105.44	111.62	103.85	107.48	105.07	100.16	101.97	113.31	112.47	106.94	108.39	108.04	111.16	110.66	101.55	108.87	103.43	101.55	105.29	104.74	116.34	111.97	106.08	102.67	106.77	113.78	113.02	105.6	104.38	107.21	99.741	103.11	117.03	101	103.69	104.57
106.29	102.34	108.41	100.38	108.83	99.829	112.69	99.362	103.82	105.09	105.57	98.247	110.01	107.67	100.16	100.06	107.76	106.09	111.29	103.98	106.76	103.89	105.4	105.17	110.91	103.16	105.71	100.74	104.64	110.34	104.29	105.74	113.04	95.57	112.03	110.04	104.51	101.32	105.74	106.08	102.47	95.449	111.14	108.79	119.67	102.63	100.6	102.13	94.904	101.09
98.925	103.05	108.61	91.603	99.443	123.56	103.96	107.55	106.44	102.82	108.62	107.72	103.87	100.55	101.63	110.07	108.34	93.271	106.79	104.54	99.746	104.88	97.861	101.71	102.72	105.95	94.747	109.99	104.22	104.25	110.08	97.172	106.58	104.06	107.19	102.57	108.78	104.79	111.52	102.46	98.837	103.6	105.56	96.893	106.39	103.9	99.026	96.564	102.79	107.11
98.631	104.87	98.802	98.462	96.757	94.923	100.31	92.061	87.533	91.98	87.808	95.558	95.08	99.349	101.07	97.183	102.52	100.84	95.579	90.17	101.22	101.02	102.56	93.522	101.7	103.93	93.84	97.928	104.83	93.166	101.51	104.06	91.392	98.263	92.931	97.574	97.383	100.9	93.573	102.61	93.797	94.732	92.755	95.726	97.085	91.007	87.547	98.224	95.193	91.936
110.76	102.05	112.98	110.72	109.45	104.62	106.72	111.73	109.98	99.502	111.14	101.66	106.9	110.99	108.16	112.61	106.4	105.64	115.15	107.94	113.21	105.9	110.11	112.84	117.03	104.15	114.49	114.27	108.32	101.98	103.34	111.54	115.52	109.39	106.02	103.51	104.47	108.72	110.41	96.695	100.96	105.71	108.79	110.59	101.2	99.532	107.32	117.6	110.25	99.315
105.99	101.32	108.36	105.59	113.99	105.36	100.46	102.04	102.58	106.87	107.91	106.23	116.21	108.39	104.02	103.98	106.79	103.87	98.679	110.3	104.67	105.61	106.27	104.95	105.74	108.53	111.38	108.18	102.83	110.71	108.75	111.25	103.93	110.56	106.73	109.27	114.86	107.02	108.2	98.779	106.7	98.032	92.563	101	114.02	100.35	109.63	104.72	110.28	109.83
108.92	109.22	102.81	106.63	106.75	108.99	106.78	104.03	108.11	108.28	102.9	107.46	117.53	117.63	109.04	106.29	104.09	106.67	109.92	114.75	107.36	103.68	105.27	102.31	109.78	111.44	107.53	105.85	113.14	109.5	102.27	105.13	110.83	110.47	108.85	103.45	113.21	115.87	119.87	113.53	112.29	110.66	106.46	108.32	111.01	106.06	105.74	109.9	97.333	97.893
99.952	90.536	98.77	102.12	108.51	99.764	94.134	103.73	98.147	94.321	87.178	92.771	101.4	87.102	99.086	96.332	90.894	96.621	91.014	94.656	97.964	99.975	99.362	96.406	92.696	97.136	103.36	92.512	103.71	100.78	92.296	98.53	102.47	96.969	104.2	99.09	108.04	100.51	99.694	105.67	101.61	92.276	94.988	98.643	103.12	105.32	98.03	93.739	101.78	97.645
106.8	104.55	108.66	112.13	103.13	104.68	110.3	105.3	105.6	112.76	100.33	110.74	100.48	107.06	104.98	117.14	110.24	116.95	110.59	111.53	102.92	110.98	110	116.24	106.62	101.74	117.35	110.3	108.69	117.37	100.2	108.67	105.06	106.22	102.8	109.72	112.85	112.11	110.67	105.59	100.95	110.19	102.48	102.69	106.72	112.69	108.36	107.27	105.05	106.13
106.43	104.94	100.94	113.79	101.84	105.68	104.97	99.845	105.97	107.29	102.98	104.48	100.64	107.62	107.36	105.15	107.64	96.689	106.58	103.11	104.47	110.12	102.9	97.085	107.64	101.03	108.91	104.9	98.374	113.17	107.76	97.618	98.501	105.87	102.93	98.769	98.808	112.45	104.38	100.01	103.2	100.57	98.437	106.75	104.17	110.66	95.456	100.85	103.85	110.96
106.77	107.98	110.71	100.09	107.7	103.62	112.94	109.55	101.49	109.98	110.16	105.61	90.393	113.19	116.28	110.06	99.256	96.862	100.71	109.76	100.27	97.234	100.05	98.688	100.95	102.31	105.83	108.02	117.96	109.15	112.19	104.48	104.65	102.07	103.85	100.36	110.07	104.82	114.29	109.53	98.404	113.35	104.1	107.37	108.57	100.59	104.32	118.95	106.25	100.89
98.943	114.1	108.87	111.94	106.96	115.73	96.029	102.06	106.12	106.37	113.15	101.78	112.91	109.97	105.74	101.48	109.02	100.3	113.51	107.76	108.85	106.52	110.18	102.31	102.64	106.46	114.63	112.37	112.65	104.15	104.66	105.85	109.4	98.474	112.57	94.975	103.74	102.44	109.69	104.86	120.08	106.33	107.17	110.56	102.03	111.93	100.95	104.32	109.05	100.96
116.15	112.3	108.34	111.77	118.02	94.521	105.37	102.55	106.05	106.57	102.44	107.05	109	103.93	110.26	106.15	106.94	108.9	113.56	110.51	105.13	104.44	109.02	105.33	119.56	106.68	109.74	115.6	119.2	109.55	109.41	107.4	113.18	104.08	114.23	103.24	109.28	107.45	111.85	106.62	104.96	98.17	113.05	103.23	107.65	107.37	110.76	105.53	103.5	103.42
99.665	101.38	95.787	90.514	95.168	99.795	100.15	101.19	102.07	98.133	97.212	94.022	92.846	91.245	106.71	97.368	94.941	98.548	101.05	92.399	103.45	91.702	99.924	91.017	104.02	98.557	105.64	96.346	92.947	93.224	96.204	94.511	100.73	92.584	94.54	104.99	100.81	109.17	94.354	101.55	94.213	101.69	101.13	99.787	103.07	103.89	94.216	95.2	90.91	103.65
90.078	99.299	113.37	104.05	99.132	108.7	108.62	101.59	103.39	110.92	106.73	101.8	109.62	106.44	100.3	104.47	105.43	108.77	109.87	111.25	108.27	108.86	109.12	108.56	107.17	102.66	109.04	111.59	115.26	108.05	114.86	105.55	99.979	105.3	98.792	100.62	106.81	106.68	106.65	112.74	107.01	100.41	103.28	114.92	119.31	105.06	104.24	111.75	101.91	102.67
99.869	100.74	113.11	104.19	103.89	107.98	103.02	113.81	105.35	104.16	102.15	111.47	107.77	108.41	111.82	98.942	112.5	113.26	110.83	105.53	113.07	109.78	103.01	103.36	112.51	102.5	108.01	109.87	101.12	99.539	94.007	99.866	105.74	101.81	110.15	115.24	105.73	101.02	105.21	110.33	100.12	101.46	105.89	103.07	112.95	107.52	99.068	100.26	102.73	105.94
109.41	102.3	100.26	107.04	102.87	104.3	101.3	103.62	103.42	98.865	98.389	101.31	110.8	103.18	105.44	110.14	106.69	98.811	103.12	100.15	104.02	103.08	106.38	111.63	113.02	105	106.25	110.11	106.26	105.61	106.87	99.159	105.03	111.55	108.42	106.65	107.42	103.79	101.15	102.55	104.74	103.43	103.27	101.52	110.6	96.749	96.859	103.17	108.97	104.14
99.378	105.48	102.65	112.23	100.26	108.06	102.89	106.56	114.19	109.51	104.79	110.29	108.04	103.46	104.25	99.61	106.03	103.42	105.22	121.46	111.3	106.77	109.95	105.69	100.48	105.53	108.16	108.31	104.49	105.2	108.81	113.86	106.66	97.042	102.73	103.43	112.32	104.3	104.53	112.77	105.41	112.14	106.47	106.47	100.63	106.36	109.93	103.83	106.8	103.88
103.35	105.45	111.7	104	115.69	105.88	115.49	105.33	108.43	113.49	111.8	109.42	109.83	112.34	106.3	107.28	102.94	102.48	106.24	115.93	107.58	112.22	107	107.7	115.05	107.83	99.42	117.39	109.76	107.07	103.63	113.12	114.93	111.34	108.1	110.75	104.26	110.12	103.14	109.72	115.69	111.78	102.81	113.03	116.42	107.6	103.93	104.67	105.46	97.669
102.54	102.64	108.49	108.76	108.54	114.14	104.3	112.63	105.71	102.97	104.02	95.957	109.94	104.3	101.76	106.13	97.496	107.7	102.86	106.56	111.54	105.58	111.19	118.15	109.45	109.89	102.3	108.52	109.84	102.28	110.24	107.9	100.52	105.53	109.3	106.53	112.64	109.94	114.62	108.21	112.84	108.06	108.73	104.65	110.59	108.39	110.27	105.01	100.19	108.86
122.09	114.07	116.14	109.78	99.631	106.11	109.69	97.427	118.54	103.68	94.984	109.87	106.79	111.96	109.24	100.94	104.7	106.96	109.94	112.62	108.54	110.65	108.24	115.75	109.9	113.51	107.72	106.35	115.52	114.67	106.39	109.58	106.66	101.72	113.08	113.81	98.987	107.84	108.22	101.76	113.71	113.63	102.25	108.34	108.67	111.79	103.78	110.2	102.05	106.1
105.67	102.02	111.28	101.29	101.56	100.56	102.07	106.75	99.889	105.57	96.66	108.46	103.04	110.88	105.25	106.31	104.76	108.04	101.76	104.77	107.72	108.72	107.88	112.14	105.48	113.08	105.56	100.15	97.036	107.34	96.797	105.29	101.99	98.417	105.14	110.81	93.368	109.32	105.04	107.87	104.11	100.59	105.6	111.07	110.36	104.84	103.21	98.677	107.65	97.964
103.54	106.94	98.953	108.35	104.28	108.27	112.57	102.19	105.01	107.68	103.44	106.64	103.85	107.89	102.21	95.252	108.66	98.279	104.32	110.19	104.82	114.21	99.097	102.53	106.83	111.49	106.02	108.09	113.45	104.69	112.53	113.82	106.55	105.92	121.85	105.51	106.73	97.961	108.42	102.28	102.55	108.51	104.84	105.84	103.73	105.75	107.44	96.886	109.87	101.65
101.91	109.72	104.51	112.38	110.08	105.94	117.42	109.86	104.74	119.28	98.005	113.82	111.32	105.56	103.53	107.49	115.87	114.53	111.97	101.05	102.81	106.18	112.67	110.46	106.48	105.86	110.91	101.29	107.26	111.58	110.66	108.91	105.87	103.44	107.02	107.85	107.56	111.29	109.97	109.24	105.68	105.31	105.49	109.24	105.66	106.07	110	98.516	106.69	106.51
110.96	105.64	104.54	109.3	115.28	104.29	107.04	106.72	101.98	106.77	104.1	104.7	104.47	108.91	105.58	105.75	105.09	108.32	107.3	104.99	97.907	113.48	110.76	113.68	110.8	112.61	114.07	99.852	101.7	104.26	110.15	99.781	113.32	102.04	107.47	107.75	106.23	112.95	115.71	106.84	104.95	106.11	113.04	111.33	109.53	112.04	101.02	108.24	100.11	115.63
106.41	108.28	110.41	101.3	107.55	114.25	108.13	103.72	107.25	103.39	116.08	111.07	108.82	111.86	113.38	108.7	101.84	109.43	110.14	113.51	113.02	108.05	106.34	101.98	115.37	113.38	113.96	113	107.83	109.8	110.71	108.93	110.67	111.67	106.14	108.69	108.64	107.06	103.23	116.33	104.13	109.56	108.19	105.05	109.77	99.894	104.05	109.42	109.27	112.66
114.17	101.06	106.2	108.44	113.34	105.37	107.83	106.33	108.98	108.11	108.94	103.81	110.12	101.79	109.68	97.218	108.08	102.02	114.2	100.65	105.39	99.257	101.39	102.39	104.49	99.848	110.05	104.06	111.24	102.21	110.72	99.085	106.17	97.651	108.43	102.99	103.35	107.92	100.84	100.3	104.01	105.54	99.103	105.61	117.11	106.6	109.29	114.4	97.657	104.41
102.64	102.36	93.537	96.498	102.79	106.13	105.62	98.196	95.701	98.162	96.459	100.36	98.579	97.793	95.721	107.04	103.12	104.22	97.988	93.81	98.806	96.389	98.321	94.494	95.278	95.546	93.966	102.92	95.95	97.096	102.47	98.683	94.277	86.242	103.5	88.577	99.569	103.33	105.3	96.995	102.87	106.37	92.187	92.157	96.347	86.02	95.833	93.678	95.458	94.379
102.04	104.57	90.021	104.55	106.51	102.71	109.93	106.19	107.72	104.67	120.38	97.533	106.91	104.94	107.72	101.38	102.74	106.2	106.72	102.35	102.94	106.71	98.453	104.3	100.3	106.61	107.99	110.31	111.53	111.02	105.96	102.29	102.96	103.82	103.21	107.98	104.46	105	111.3	103.44	112.52	105.76	106.7	111.8	103.17	105.93	103.01	105.87	106.31	102.07
94.863	112.25	107.47	101.4	91.023	100.77	89.006	96.324	99.154	87.972	103.02	104.78	97.833	90.966	87.852	100.1	102.23	91.674	94.353	93.108	101.81	90.884	103.41	105.69	104.14	95.38	99.37	106.62	103.28	105.93	100.61	94.365	99.993	97.573	107.88	97.851	105.15	104.2	99.985	93.287	92.431	92.412	93.184	103.07	99.4	100.12	101.93	102.32	97.089	99.651
106.25	111.18	99.747	108.48	102.64	109.29	102.76	103.04	106.8	103.64	99.768	103.85	112.74	107.98	99.561	106.76	89.825	105.64	109.36	99.058	116.6	101.43	110.08	103.15	113.14	108.12	100.93	102.74	110.98	101.12	105.08	107.78	120.01	108.49	101.11	111.08	99.294	100.64	113.9	108.67	102.75	106.21	116.49	113.86	103.33	104.7	101.13	104.48	109.54	105.53
114.8	102.45	98.729	105.61	109.14	110.82	98.08	99.346	114.19	105.99	105.93	114.28	100.94	110.89	104.58	106.3	114.82	104.28	111.14	103.87	108.35	99.033	107.87	99.433	104.01	104.04	98.858	105.2	103.07	109.91	107.93	111.99	110.86	106.86	109.87	111.52	102.2	104.68	111.14	103.8	111.44	103.54	102.09	105.5	109.29	104.2	101.52	106.25	109.48	106.75
103.22	114.25	106.85	112.1	114.31	104.73	107.96	115.97	110.5	109.6	104.35	106.03	107.16	114.38	113.34	109.96	110.44	100.61	105.79	109.22	101.08	105.27	104.16	100.6	100.86	122.7	107.67	112.84	106.45	108.85	113.79	110.64	98.738	106.83	110.1	114.31	105.06	103.9	101.03	110.32	104.35	107.42	97.234	107.44	105.67	106.44	110.58	108.71	103.45	101.7
110.74	111.7	119.21	110.65	103.91	102.97	107.13	100.65	116.82	100.9	113.15	109.99	102.83	101.44	103.14	113.86	104.93	100.67	111.7	111.58	101.5	104.83	106.03	109.6	107.98	116.38	101.8	100.26	105.2	100.57	103.01	107.26	106.81	106.95	98.541	104.89	114.43	102.42	103.72	109.42	113.46	109.86	98.601	107.03	96.41	103.36	104.32	113.19	109.92	107.74
116.43	101.55	111.37	109.7	99.669	104.59	104.17	104.74	105.28	103.86	103.33	105.87	113.49	106.26	104.75	97.612	108.17	108.82	99.828	108.69	97.807	107.82	116.37	108.41	103.13	109.04	104.68	99.537	104.73	114.5	110.33	111.83	105.62	107.15	110.24	108.16	96.686	105.26	111.58	110.88	108.18	113.04	103.49	99.907	104.32	105.44	105.28	101.63	101.57	104.96
94.225	105.17	104.29	100.85	102.82	100.72	102.1	101	93.992	91.991	94.814	92.712	102.38	95.224	106.06	93.52	102.25	98.091	90.669	103.95	100.49	101.74	103.8	103.32	102.43	109.63	99.253	105.15	101.48	106.78	110.74	106.31	97.473	102.21	100.34	100.24	104.96	93.238	97.353	92.008	102.54	102.36	106.14	94.077	99.239	98.398	94.792	104.61	91.128	104.54
106.86	105.49	109.3	114.09	110.5	108.93	108.95	101.17	104.88	106.14	106.91	112.99	114.57	112.21	101.37	97.232	104.3	108.94	104.73	96.478	112.55	112.04	97.51	107.28	114.6	100.84	95.53	105.53	103.45	100.41	106.46	102.46	103.16	106.21	99.942	105.41	107.62	112.11	104.78	106.89	104.92	104.8	113	106.96	105.9	104.71	105.29	109.85	103.2	100.66
112.01	112.33	112.4	102.59	101.33	111.44	105.98	100.08	102.5	107.78	107.49	111.44	100.71	97.337	107	107.21	96.142	98.696	116.31	110.65	99.819	109.41	96.189	104.98	104.13	103.85	110.07	105.85	103.78	103.88	110	109.74	106.48	102.22	109.76	101.66	105.22	108.83	108.13	103.91	110.51	106.51	104.09	104.53	102.38	100.25	105.04	105.39	108.4	108.1
105.53	111.16	105.29	110.03	101.12	107.91	104.59	99.921	97.541	106.42	108.46	109.26	101.39	107.15	102.67	102.89	98.004	108.47	112.88	99.925	106.41	113.42	112.7	112.91	105.86	101.99	105.65	97.822	106.07	102.29	109.17	112.77	104.77	104.44	100.29	109.84	118.17	107.31	110.78	110.24	100.88	108.69	104.2	104.9	107.34	108.11	107.05	105.61	106.16	106.2
107.29	105.94	101.38	99.367	105.3	110.83	111.15	108.17	98.01	108.24	101.26	104.78	104	98.565	97.545	112.89	112.17	107.95	109.05	109.18	101.7	101.42	108.66	108.04	108.6	110.92	115.11	113.23	102	109.05	106.67	114.42	102.39	106.02	104.68	116.09	103.21	98.88	116.2	100.22	110.09	112.3	102.59	105.78	107.42	106.86	104.97	108.96	111.83	115.71
118.17	103.5	103.08	103.13	96.596	110.42	107.12	105.46	111.92	103.43	107.73	113.11	115.01	102.18	101.49	116.32	104.59	116.62	113.68	110.67	106.34	104.84	111.21	113.63	110.46	106.99	98.047	109.67	105.16	113.11	104.49	118.94	103.99	105.48	103.18	109.28	109.04	113.41	105.27	113.88	117.73	104.37	113.1	108.13	106.51	102.32	98.037	111.56	108.14	102.72
103.32	110.73	112.86	102.38	108.1	109.64	107.54	106.77	102.34	103.77	93.582	98.793	109.69	112.45	113.22	107.36	101.52	111.72	112	107.12	114.75	111.58	108.91	109.03	105.08	103.38	106.81	110.23	108.34	102.71	110.64	100.66	103.71	116.81	106.74	104.28	98.616	107.87	93.116	107.68	102.37	109.05	101.11	119.44	102.6	102.94	105.59	117.13	106.65	102.88
107.66	112.37	114.68	113.29	106.16	106.01	104.27	117.25	101.76	112.34	108.16	105.63	105.42	110.44	106.1	105.33	110.12	108.83	102.8	103.81	106.46	103.94	106.98	103.58	112.12	112.43	105.73	103.81	112.56	107.98	105.2	112.42	111.92	112.59	100.1	102.08	108.22	100.9	107.4	107.63	111.07	107.94	111.59	114.53	116.97	103.33	108.43	109.51	112.37	107.54
106.78	97.232	118.13	99.493	98.003	106.76	111.89	93.735	104.51	106.69	109.23	108.06	100.91	101.75	106.54	109.15	110.5	107.98	107.17	106.56	102.22	113.24	95.589	113.95	99.087	98.101	107.2	110.91	98.858	111.97	103.61	110.78	106.34	112.43	105.4	100.16	114.86	104.56	99.936	110.09	106.02	96.328	102.08	107.79	101.97	102.45	116.62	110.63	107.63	104.46
115.31	99.62	106.43	109.2	110.4	109.38	111.47	107.35	111.43	104.44	104.92	109.9	102.88	111.26	104.59	102.3	103.04	99.458	109.37	97.269	103.47	107.49	102.86	109.51	104.22	101.57	105.6	104.54	103.94	110.08	103.42	108.15	110.39	105.79	105.66	108.25	109.81	110.28	108.29	102.55	100.74	105.31	106.04	93.944	98.028	110.67	104.79	111.8	109.62	112.46
116.51	105.56	115.83	103.76	109.21	110.57	94.889	105.2	113.49	113.75	115.83	110.39	98.54	111.07	107.2	111.81	102.92	109.09	101.67	111.11	104.21	114.72	101.93	109.57	115.21	113.15	114.98	113.72	107.81	119.89	109.95	108.96	112.6	102.46	106.22	101.52	96.285	107.78	108.35	109.27	116.55	111.25	108.34	105.91	108	111.63	107.22	101.8	100.88	103.22
95.208	101.31	96.495	99.655	101.25	99.109	94.535	98.095	96.614	99.717	101.05	90.585	104.17	114.02	108.73	98.15	94.152	98.324	94.27	96.495	100.09	103.12	98.18	99.101	92.437	95.045	96.884	91.82	94.179	92.285	91.694	105.13	103.63	95.669	100.27	100.36	104.74	93.036	102.78	100.83	103.28	96.252	90.98	97.022	103.53	101.28	96.89	108.83	94.844	92.205
103.26	98.913	97.351	108.5	107.88	100.61	104.97	104.91	112.74	105.52	107.53	100.19	100.83	101.66	104.63	100.77	105.35	106.71	116.63	102.74	108.57	93.723	107.38	106.67	111.98	105.81	103.53	107.35	102.97	112.92	122.59	106.58	110.99	109.9	115.14	108.7	108.44	110.42	109.3	100.83	105.78	99.521	113.71	98.25	97.995	104.31	98.756	102.49	102.25	110.63
109.75	108.83	106.84	102.82	107.59	105.57	112.93	114.8	110.1	103.39	107.07	106.4	115.47	108.26	103.96	107.91	102.64	111.61	114.66	117.51	109.65	105.83	109.66	107.61	111.55	111.31	117.66	108.9	119.48	103.82	115.23	118.14	103.27	113.43	119.81	111.99	105.71	102.61	99.021	100.17	103.32	118.91	110.18	111.81	108.92	105.28	103.37	108.34	106.03	108.13
103.31	103.13	104.55	102.26	108.12	109.45	100.06	104.26	102.88	105.88	103.39	104	103.32	101.56	106.29	110.04	113.24	101.95	108.65	106.51	108.69	106.95	110.8	101.48	104.89	97.622	106.51	105.89	105.18	99.211	108.15	101.17	106.35	104.03	98.075	98.558	119.62	108.72	103.28	108.05	101.8	107.45	101.98	100.35	106.37	114.64	109.75	98.826	106.98	113.59
100.5	97.41	101.67	96.738	99.75	96.895	103.4	102.45	99.48	95.784	92.299	99.274	95.29	98.182	93.384	90.953	99.985	98.038	93.011	96.938	102.41	95.936	98.592	96.446	100.46	96.558	93.621	94.759	91.373	89.948	102.23	96.648	102.78	103.87	103.34	101.42	92.738	97.935	94.247	94.198	104.74	93.842	98.261	99.855	98.192	106.21	100.9	106.88	97.545	94.805
104.48	97.926	105.25	107.63	104.09	101.62	107.92	101.86	100.82	99.644	107.4	110.16	100.53	102.65	106.52	100.98	101.38	101.67	100.05	102.13	103.95	100.27	110.38	108.55	103.7	90.729	95.728	102.43	99.491	105.27	98.387	103.31	103.39	98.316	99.35	96.423	104.14	101.21	99.346	101.28	108.05	110.85	108.97	102.14	112.64	91.787	106.9	95.76	97.404	97.318
100.02	97.366	111.89	94.657	101.12	98.655	103.63	101.08	98.343	95.513	94.763	106.32	96.744	93.093	97.186	90.626	109.05	100.82	96.634	100.95	102.15	109.23	88.98	100.83	95.044	95.326	94.504	103.22	104.17	98.43	91.964	97.985	100.67	97.001	93.918	88.598	109.4	102.94	97.648	92.17	98.253	100.85	100.61	92.344	97.192	91.025	98.07	96.038	101.52	92.481
93.244	102.08	87.994	95.209	105.33	98.704	92.878	97.427	103.57	96.746	94.281	97.617	95.422	103.27	98.097	103.8	95.329	96.498	100.01	96.444	98.176	105.04	95.343	91.92	89.228	100.81	97.948	101.54	96.74	92.33	96.666	102.24	102.44	96.621	92.632	102.04	100.62	97.575	101.42	101.53	93.77	103.94	88.959	95.486	89.513	99.853	86.634	91.606	98.473	89.666
111.16	105.68	103.43	115.49	109.6	106.85	111.49	99.339	112.64	117.97	103.36	102.09	109.97	105.42	111.98	110.31	108.41	115.3	111.25	112.27	102.15	104.24	101.2	105.87	113.67	104.55	111.13	106.52	111.9	110.46	107.57	111.82	107.11	107.67	113.73	102.61	108.83	104.34	114.1	101.86	113.16	104.4	100.15	97.011	100.55	106.18	106.93	105.34	107.31	112.27
105.78	102.43	109.32	105.24	116.5	115.9	116.82	108.95	102.48	109.16	114	107.22	110.21	109.38	110.29	105	108.84	103.06	97.363	115.51	104.7	101.13	116.37	105.54	109.29	103.57	104.93	116.36	111.65	116.43	116.35	108	104.28	108.34	104.41	102.1	120.13	101.72	100.01	103.37	110.05	104.77	99.835	112.11	110.27	105.08	110.8	106.3	100.62	113.45
104.52	109.28	111.92	104.02	104.23	102.9	112.66	102.77	97.293	104.84	100.34	109.38	111.03	111.99	104.71	108.26	109.63	103.06	101.56	108.6	106.44	107.66	117.35	108.9	108.44	106.39	106	104.69	107.8	109.22	105.11	109.45	107.01	103.43	113.78	103.81	107.53	106.53	104.07	111.32	103.1	110.36	105.58	96.039	104.47	101.41	106.19	103.88	113.09	107.9
105.73	104.43	108.83	115.77	106.91	101.07	108.71	105.08	103.83	109.49	109.68	106.14	107.96	97.486	106.32	108.26	103.5	109.56	107.83	105.33	110.15	108.03	103.98	112.98	105.44	107.25	101.13	105.07	107.01	112.08	100.34	103.36	97.53	98.612	108.77	108.4	114.1	109.05	108.68	103.56	110.09	103.76	101.85	110.15	99.238	105.32	104.74	103.82	107.01	112.23
106.56	112.65	112.84	112.29	113.75	114.77	111.95	112.29	114.54	113.39	116.3	111.36	114.26	107.24	106.69	106.91	116.5	109.14	114.43	107.14	117.58	107.8	106.61	111.5	113.34	114.15	101.43	111.69	102.46	108.58	106.43	111.32	109.66	104.61	109.85	112.51	114.75	108.08	112.4	105.29	107.32	103.14	107.92	103.85	117.82	108.36	106.24	104.37	106.45	107.82
105.6	102.97	107.41	109.33	102.51	94.787	103.94	116.22	104.73	108.33	111.38	109.81	103.39	99.902	103.11	100.83	101.02	102.92	104.86	107.16	111.15	105.95	104.91	110.4	103.8	106.47	102.76	106.03	107.28	112.58	105.7	109.62	98.771	105.8	112.46	104.68	103	102.06	111.2	102.49	101.82	98.994	107.87	110.44	113.82	96.953	103.44	104.35	115.41	103.68
107.8	98.406	112.69	109.4	98.929	107.98	110.56	110.04	107.51	108.9	117.19	103.28	104.16	106.89	103.61	113.51	109.81	95.232	109.13	94.585	102.52	106.45	101.33	100.82	105.91	100.65	97.745	100.38	106.39	106.01	108.92	100.47	107.79	104.65	105.64	113.11	99.023	107.46	106.01	107.91	103.9	106.45	113.27	105.33	104.16	113.34	104.85	98.114	103.75	109.05
112.18	110.12	114.35	96.414	114.73	111.45	117.18	110.03	109.64	104.48	104.21	101.74	103.42	117.51	103.56	108.02	114.27	117.23	104.9	113.05	103.02	110.06	110.93	104.7	100.38	104.5	98.166	104.11	108.18	102.11	109.28	105.69	104.29	99.981	110.23	103.99	108.62	98.355	102.7	112.84	107.29	104.68	115.96	114.45	106.19	112.89	100.9	112.1	105.18	104.48
104.11	104.4	105.06	92.658	96.541	100.9	97.713	104.96	97.989	100.29	106.53	99.458	108.57	99.727	103.62	97.555	98.922	113.37	98.775	99.818	102.69	97.347	104.94	105.09	99.082	98.867	92.051	99.325	99.808	101.4	98.445	105.02	95.633	104.86	95.029	101.67	112.35	94.966	96.6	95.536	103.93	96.433	102.09	107.41	97.626	95.018	101.65	96.507	107.9	103.9
105.39	112.5	100.85	109.27	110.19	113.36	106.92	110.75	104.69	116.17	114.77	113.13	101.15	98.985	109.53	112.33	107.36	107.49	110.28	107.51	107.27	106.34	111.07	109.96	100.62	114.32	97.623	109.02	113.99	94.714	106.2	106.72	110.69	106.17	114.67	114.89	109.79	109.93	102.2	116.36	109.42	110.84	109.16	109.52	109.34	113.72	111.13	108.78	103.11	111.11
96.894	100.41	98.437	96.849	103.05	109.73	97.606	87.018	105.73	101.02	95.779	100.53	88.222	103.15	92.985	105.04	99.719	103.45	99.059	96.22	103.5	97.446	90.294	109.47	103.27	100.81	97.428	101.58	94.486	98.171	97.02	104.86	94.027	100.82	97.282	99.749	95.86	91.34	95.569	87.519	102.65	102.37	97.08	103.01	96.029	91.473	99.379	91.907	88.061	97.088
117.32	112.91	107.5	112.09	112.13	108.97	109.39	106.34	106.59	98.401	97.871	116.9	106.56	107.91	107.75	104.41	110.99	109.19	118.76	110.25	113.88	102.47	107.61	98.622	105.22	103.74	110.13	101.75	113.12	111.19	105.82	102.2	101.9	107.61	101.64	103.21	106.41	106.46	107.28	122.1	104.72	112.17	111.85	104.8	117.02	105.69	105.7	108.11	108.67	101.31
100.49	104	95.046	96.93	98.179	94.466	102.31	97.083	95.943	104.56	85.659	96.824	99.364	95.428	93.782	100.15	101.83	95.62	98.873	92.807	96.662	105.68	102.24	98.43	98.091	99.949	101.37	104.4	101.52	96.733	105.01	87.054	92.528	95.97	99.316	102	93.864	104.35	91.599	99.647	102.48	107.03	96.802	95.824	102.94	95.123	93.515	98.808	89.078	95.929
115.18	106.45	108.42	116.73	105.63	110.25	106.82	102.07	105.31	109.88	105.3	101.94	100.51	110.97	118.22	105.6	111.34	102.03	105.9	113.73	111.14	106.22	105.24	107.92	108.57	116.7	105.82	111.17	101.34	114.19	114.07	105.32	110.6	109.13	108.38	103.41	102.16	102.51	112.51	114.78	109.01	111.8	103.36	102.68	100.31	92.17	105.13	99.638	112.32	112.83
100.33	98.692	100.38	116.65	121.93	109.07	100.27	103.28	105.59	99.206	112.53	101.89	105.55	107.77	106.21	107.33	101.29	99.644	101.58	107.36	112.47	105.67	112.28	104.34	107.4	102.45	106.24	112.66	110.46	104.97	106.72	99.222	112.72	103.55	100.76	97.395	108.25	109.91	109.03	108.02	104.16	110.14	105.19	106.29	102.14	109.82	105.51	110.01	102.28	101.37
103.85	105.74	110.45	101.82	108.56	101.39	95.54	112.64	99.641	107.97	109.55	96.637	111.59	103.09	99.283	98.493	114.31	109.83	101.5	106.16	107.04	103.98	113.64	98.022	110.26	111.63	107.99	101.43	106.7	98.504	106.86	104.14	102.18	105.9	110.58	105.95	106.76	113.23	101.78	113.49	96.725	107.77	109.06	108.09	100.59	116.29	111.61	110.67	108.91	115.63
107.12	113.68	102.93	108.4	103.69	113.28	109.03	109.88	101.33	111.29	114	105.58	101.77	105.13	107.76	104.24	110.98	104.72	101.75	108.77	111.75	111.74	107.14	105.2	114.7	107.44	109.36	103.42	107.67	104.34	102.1	108.22	105	116.93	110.88	97.165	111.81	105.59	111.93	107.77	99.881	110.41	103.66	107.06	106.38	108.04	113.45	106.78	106.61	112.51
113.48	103.87	101.27	100.4	101.81	110.03	99.687	99.727	100.85	118.41	109.8	106.94	100.94	117.62	107.73	106.14	105.36	115.24	103.81	110.27	101.27	113.4	104.52	104.55	110.02	98.222	107.59	104.43	104.27	104.35	108.64	103.95	106.43	102.22	92.577	109.11	109.26	102.83	108.33	114.01	110.7	102.19	100.7	108.02	107.13	103.6	113.34	108.58	102.02	108.42
104.92	97.598	105.95	98.694	104.04	101.33	99.531	102.77	101.04	100.82	94.913	98.943	104.81	97.626	93.076	106.57	100.9	98.181	108.71	100.77	107.76	101.95	98.827	105.18	99.038	94.312	99.223	98.503	102.74	102.45	101.64	100.55	107.09	103.94	100.59	101.54	100.03	100.37	104.01	95.387	103.47	110.02	94.426	100.41	100.01	106.08	111.41	98.346	101.12	98.034
102.35	103.22	101.6	107.68	105.9	108.33	103.19	105.25	100.85	103.13	101.01	103.16	104.1	104.42	109.49	106.65	99.948	109.43	104.84	103.51	99.4	101.71	100.92	103.63	99.501	109.05	101.8	105.36	99.194	101.59	101.1	97.244	105.27	104.14	97.459	107.38	104.3	103.26	112.64	103.01	107.1	99.944	106.58	109.76	101.39	103.2	96.939	108.29	92.169	100.57
115.49	114.21	106.63	97.906	112.89	105.68	107.64	109.59	102.54	109.97	105.03	110.69	106.7	102.1	115.3	107.72	111.86	107.12	107.82	101.22	103.11	102.79	109.14	105.01	109.91	109.66	112.72	116.66	107.66	113.81	106.26	99.763	107.31	103.65	107.03	110.56	110.66	105.24	102.94	102.43	100.42	111.08	104.64	106.56	114.36	104.98	106.63	109.54	104.3	98.446
99.957	107.59	105.34	105.79	114.38	97.374	106.61	101.29	102.85	108.03	108.41	102.65	107.39	113.11	106.09	103.81	106.75	110.32	100.48	98.97	100.17	106.26	108.98	110.2	107.93	105.57	106.21	100.19	108.65	101.2	110.41	100.99	107.55	105.7	100.13	112.28	104.89	106.82	110.07	109.41	104.53	112.09	113.15	102.47	105.18	102.46	113.77	103.14	105.05	116.17
101.93	107.68	109.78	105.27	109.6	108.7	107.49	108.02	113.62	109.45	111.41	103.73	108.62	110.13	102.14	105.06	114.51	101.62	100.77	110.47	110.15	111.92	115.88	106.64	110.1	110.76	111.32	104.92	114.85	109.78	110.15	108.54	109.85	110.7	109.41	117.98	101.56	97.974	109.82	114.05	103.1	112.49	112.58	105.52	99.741	111.96	106.43	109.49	108.45	109.47
116.68	103.91	103.4	106.36	108.39	100.76	111.54	101.66	107.57	117.88	101.72	102.34	108.04	107.19	104.26	108.05	108.3	101.75	108.52	109.23	108.09	108.88	108.98	104.49	111.95	104.41	106.66	109.08	101.59	108.06	109.63	106.17	108.84	100.78	108.66	99	112.06	102.51	101.43	113.37	105.7	106.48	115.15	101.72	105.86	105.57	106.32	104.33	105.96	105.54
100.76	103	90.84	100.54	96.018	96.335	101.26	96.816	101.69	97.494	104.81	86.981	100.05	95.728	95.7	98.376	89.406	96.369	100.24	103.44	90.28	98.178	97.976	92.524	95.165	100.7	102.94	106.6	91.666	94.067	95.301	104.38	95.782	106.53	102.42	96.893	95.13	92.182	97.927	98.944	98.212	96	101.61	100.13	97.869	98.906	98.217	94.888	95.402	100.06
109.4	103.31	107.59	109.2	107.64	111.75	107.47	109.35	104.12	110.38	108.74	101.66	121.76	103.47	110.72	98.638	105	104.26	109.89	106.49	101.2	99.083	97.204	109.87	108.15	109.77	102.77	109.76	103.53	112.28	108.6	101.42	107.29	109.38	98.882	114.33	104.02	102.9	101.21	104.01	114.19	107.09	106.36	117.27	108.26	101.94	107.63	100.74	103.65	97.232
112.05	96.106	101.85	107.53	99.436	113.02	110.25	107.37	111.03	106.56	108.31	112.2	103.93	108.2	105.71	106.34	112.31	113.45	114	101.26	107.64	111.78	111.35	101.38	106.7	110.04	100.2	105.14	103.52	107.23	104.7	103.72	105	103.71	111.96	103.01	102.85	109.83	106.9	108.7	109.9	105.41	107.42	111.59	110.04	96.903	98.109	103.96	104.06	98.157
109.36	98.516	110.57	113.49	100.62	105.98	109.87	108.14	106.57	106.02	104.47	110.15	109.92	103.73	117.53	102.61	103.98	107.25	108.11	107.64	103.36	111.15	106.98	101.61	111.45	104.49	115.09	99.539	110.3	105.49	120.26	105.69	112.19	111.11	112.34	106.6	105.66	107.68	111.56	114.82	103.03	107.99	110.66	107.92	104.45	112.77	110.35	102.4	105.73	115.02
99.536	105.1	113.73	108.67	116.88	107.01	109.39	116.31	106.43	121.86	96.184	100.33	104.15	110.24	110	108.03	105.35	104.31	105.18	98.227	109.14	103.92	110.24	107.37	112.95	110.52	105	111.3	112.91	110.75	109.76	101.68	114.08	107.17	108.33	110.16	114.27	108.23	105.15	110.57	102.11	105.86	107.67	99.869	99.178	105.14	103.61	107.11	102.19	104.78
113.77	107.18	97.985	101.97	102.83	106.36	117.64	106.89	106.77	111.93	104.63	110.9	99.983	105.49	106.82	108.07	101.18	104.94	110.44	106	99.678	107.07	101.42	101	105.81	102.17	106.34	110.5	107.07	102.62	97.905	100.23	105.84	114.11	112.49	104.69	102.29	119.34	108.86	105.22	107.13	110.05	109.51	100.76	109.27	98.685	103.07	103.68	112.3	112.82
98.641	97.166	93.61	91.012	102.57	99.203	90.175	96.458	102.45	96.555	100.48	93.634	98.318	90.827	93.058	97.676	104.59	95.659	96.394	96.338	101.82	95.7	93.073	97.375	102.42	98.831	100.67	95.695	90.043	100.03	98.159	92.482	93.59	90.616	92.133	103.44	100.3	98.436	103.28	106.18	97.584	100.77	103.54	100.99	98.733	99.286	95.636	102.11	97.334	109.51
104.57	110.39	102.9	116.96	104.42	113.45	104.67	105.6	110.35	107.07	105.73	98.454	111.73	103.4	110.45	112.63	103.45	109.73	110.16	99.058	105.13	116.3	102.35	108.93	106.71	112.95	103.77	97.737	112.85	111.13	117.35	104.44	100.35	107.15	104.28	100.32	106.53	102.47	101.01	102.35	105.37	108.84	102.61	110.23	103.1	107.12	102.59	100.66	104.14	118.13
110.52	98.14	110.12	98.364	114.28	110.11	111.19	101.07	110.72	110.35	100.26	106.53	104.54	103.95	104.14	98.256	116.67	102.38	112.43	111.81	119.37	116.95	108.55	113.55	110.59	102.24	111.95	109.07	107.87	108.75	111.31	111.35	101.69	114.76	116.84	104.66	113.52	114.07	104.08	117.74	113.07	114.06	107.18	113.38	111.29	104.26	107.56	105.23	109.26	106.82
103.61	103.48	109.39	104.96	100.57	110.01	102.26	105.34	105.88	100.66	108.8	108.85	104.15	114.74	103.07	109.38	103.23	102.66	106.25	106.29	109.44	99.657	104.71	102.11	105.38	104.74	102.94	106.11	118.11	107.16	109.86	108.49	108.56	106.34	99.875	110.38	109.86	116.84	103.37	102.1	103.4	106.67	114.08	101.01	108.4	103.57	108.58	114.51	106.93	104.68
108.67	113.69	111.07	104.67	105.63	113.77	102.95	117.67	112.85	115.17	102.87	101.94	109.01	110.77	103.89	107.83	105.49	108.68	111.53	103.66	113.97	108.82	112.76	120.32	111.81	115.09	112.27	113.01	106.76	109.2	113.61	111.04	109.19	113.57	108.49	102.63	104.68	104.14	105.06	115.61	102.25	101.31	112.76	101.69	102.96	98.488	109.51	106.66	110.94	110.42
95.948	99.075	102.62	92.39	96.734	91.001	99.194	103.47	98.502	100.4	102.42	99.15	100.17	93.77	105.94	98.411	105.61	96.459	97.593	91.928	101.43	102.32	94.141	91.516	96.754	99.966	107.27	95.433	101.58	104.55	91.317	98.282	100.2	87.824	92.469	93.055	94.23	95.549	102.44	92.765	110.07	101.34	104.25	105.36	105.98	96.271	90.115	106.78	102.42	102.52
112.02	101.44	109.36	100.56	93.44	99.711	99.941	101.46	96.635	107.33	108.04	98.097	104.26	97.391	110.36	100.05	101.15	103.01	96.331	98.813	95.527	107.55	93.23	92.703	104.41	101.58	103.04	93.827	90.212	97.369	108.32	94.059	99.309	96.992	99.7	95.735	99.669	95.468	97.439	95.846	105.7	97.262	101.91	96.524	96.243	100.25	97.06	96.076	110.66	96.25
110.08	102.64	107.77	100.15	106.84	100	109.57	102.41	103.57	107.74	110.55	106.5	113.63	108.79	101.39	106.42	109.3	110.53	104.82	103.27	107.62	109.95	100.64	108.74	106.19	103.17	101.95	99.873	109.42	91.98	100.25	98.253	104.18	97.348	110.66	118.62	97.84	105.66	106.43	104.83	100.44	110.65	102.29	109.67	104.77	99.838	110.44	102.56	103.07	105.66
104.03	111.16	106.72	106.17	101.76	106.56	104.71	113.87	118.34	107.65	108.05	96.93	103.34	113.69	98.922	103.06	105.33	116.07	100.94	103.15	107.63	99.428	108.33	117.3	105.29	106.33	98.072	103.68	108.76	106.81	96.241	101.7	110.35	108.07	114.89	113.94	113.19	105.25	108.21	111.92	107.44	113.93	108.54	107.65	107.67	105.29	106.69	103.73	112.12	120.74
112.61	107.49	110.03	104.82	104.57	106.04	101.86	107.79	98.237	108.29	105.27	106.63	108.84	106.21	105.45	105.11	104.19	106.24	102.82	96.014	107.07	107.99	107.12	109.31	108.56	103.18	103.07	111.95	98.097	105.64	101.04	107.87	105.87	116.89	107.37	98.766	103.57	111.22	100.13	110.67	105.77	112.48	107.7	115.13	107.24	107.73	108.33	110.7	97.575	115.81
101.16	104.98	103.16	105.58	112.2	108.47	108.65	99.587	107.82	96.144	95.858	105.35	107.77	96.202	106.24	92.011	112.3	98.765	102.88	97.753	104.55	100.38	98.957	112.14	105.4	103.42	100.55	102.32	109.62	103.8	108.41	101.13	109.55	103.19	102.81	99.511	104.87	108.2	94.251	96.308	108.56	104.24	106.33	111.62	108.12	101.66	106.39	103.5	102.06	105.22
114.76	105.99	109.43	102.33	95.75	98.789	111.29	108.5	106.13	113.64	114.62	106.64	107.14	102.85	105.43	105.54	105.97	101.3	101.44	108.34	109.58	102.69	101.07	98.354	109.29	105.42	108.99	112.59	105.14	98.887	109.97	111.26	100.19	94.302	98.578	100.1	107.08	111.24	101.16	110.97	98.18	106.17	103.78	108.23	106.2	106.44	113.41	107.3	101.64	111.19
113.21	103.39	105.52	102.76	116	109.47	99.315	108.13	104.95	108.38	101.24	105.55	105.47	102.29	105.66	107.31	103.93	98.906	98.024	108.65	107.56	105.16	97.786	102.5	103.79	100.02	109.69	117.22	107.14	106.98	107.01	94.188	110.52	104	103.65	107.62	96.073	108.56	111.18	111.13	113.57	101.93	104.81	106.71	113.13	111.69	116.74	109.05	108.61	103.3
99.179	99.973	101.94	100.57	94.765	95.092	100.3	97.944	106.56	101.95	101.57	100.56	97.396	101.13	105.99	98.433	90.1	105.24	98.901	99.381	104.5	98.265	95.229	103.18	94.957	103.42	93.078	102.82	105.72	101.65	103.09	99.211	98.937	101.56	97.626	101.67	97.792	102.59	103.68	98.665	103.26	101.33	103.83	94.395	105.06	99.87	94.092	102.18	92.087	89.773
106.02	107.28	103.95	103.11	102.5	104.11	111	106.67	102.5	106.89	107.02	102.81	102	109.02	104.98	108.64	101.58	109.34	114.09	106.3	100.09	103.03	106.34	97.448	106.9	97.996	109.78	102.46	104.53	109.09	104.76	111.74	117.7	114.3	102.37	101.27	103.58	112.85	112.18	109.05	107.96	108.8	105.45	101.31	99.945	106.86	109.21	110.17	110.63	102
108.01	110.65	110.93	106.97	104.35	104.06	111	110.02	109.54	106.07	106.84	106.96	108.41	109.22	108.23	105.23	100.94	106.07	108.61	109.79	104.02	99.527	109.69	112.99	104.47	105.11	104.06	113	105.7	100.12	106.45	113.15	104.15	102.53	114.34	109.25	106.18	113.68	103.92	111.89	105.21	103.47	106.82	110.52	115.3	107.97	101.94	103.23	100.9	104.97
119.73	113.36	111.06	111.19	104.84	105.18	115.5	103.59	107.63	104.05	107.68	104.17	110.32	118.13	107.82	105.6	103.61	99.544	115.05	115.54	101.76	105.65	109.99	118.31	116.49	104.86	109.61	109.1	115.41	105.08	104.71	113.03	109.27	105.31	101.31	101.66	108.53	111.92	111.92	107.62	109.66	105.41	107.24	105.17	108.62	110.17	109.92	105.63	109.61	109.7
101.4	108.13	100.06	110.38	102.94	112.44	104.19	109.59	102.87	119.74	107.34	104.09	107.57	105.82	104.7	104.34	101.9	104.83	112.32	101.11	105.23	105.96	113.66	107.08	113.58	104.96	105.84	105.15	101.19	100.92	101.73	105.5	108.92	113.23	110.07	110.89	101.44	110.81	105.37	120.01	114.03	100.46	109.03	113.11	106.52	115.65	113.75	100.92	104.74	106.08
108.24	102.22	110.29	110.16	113.45	108.93	102.29	112.9	112.39	107.99	100.48	97.556	102.38	102.53	97.915	97.25	108.86	106.54	106.2	103.29	107.12	114.41	107.24	104.93	107.96	105.12	111.09	109.73	115.05	109.93	108.32	108.92	117.18	107.2	99.744	105.35	98.357	104.87	105.21	98.55	118.84	104.99	105.7	108.04	103.11	104.52	101.53	110.72	106.18	108.41
101.45	96.021	95.23	95.155	103.88	98.629	97.269	99.486	96.8	95.457	101.95	99.877	103.63	98.59	97.662	98.956	91.776	92.98	102.29	102.32	96.716	102.19	102.21	89.989	95.568	102.53	89.626	106.16	102.06	111.32	89.464	95.016	103.7	103.67	86.688	105.54	100.03	105.72	103.33	101.68	98.981	104.06	100.21	92.539	97.794	105.81	96.408	109.5	108.37	98.703
106.65	108.34	106.17	111.28	110.54	113.56	111.77	105.41	118.65	109.39	111.35	103.9	98.886	112.51	114.52	113.29	103.34	106.16	111.77	111.14	106.27	104.47	105.85	114.62	105.47	112.07	106.77	111.49	105.74	97.811	112.52	114.65	97.536	111.75	104.66	104.77	113.31	105.52	121.32	112.81	113.22	105.49	110.67	103.73	105.59	108.14	111.53	111.43	104.37	109.13
108.87	104.94	104.43	108.04	99.346	102.7	110.44	109.84	99.262	113.8	109.26	110.54	99.348	103.8	109.61	106.37	104.95	98.89	109.66	103.09	108.36	105.76	103.72	104.93	105.76	103.83	108.42	110.3	108.64	99.314	106.69	103.68	104.22	101.24	113.05	99.465	100.39	110.88	104.26	97.182	103.91	107.52	98.501	109.72	113.04	103.57	103.4	102.95	104.98	112.72
108.52	107.45	109.65	111.69	109.33	103.26	95.711	105.96	107.11	116.24	114.68	104.58	104.91	99.127	104.61	104.4	116.28	110.16	103.2	113.61	105.53	100.13	111.52	98.738	106.29	109.29	104.33	105.84	108.61	106.24	107.83	108.18	107.61	117.47	105.53	110.67	104.46	105.26	109.38	105.84	104.26	109.79	104.95	102.69	109	107.29	114.32	103.51	113.25	107.44
96.725	104.83	107.32	93.13	94.251	106.68	91.903	94.969	105.22	91.55	103.88	93.904	104.58	104.1	101.05	100.35	100.44	102.2	102	103.02	99.266	92.754	96.125	103.86	96.65	90.044	96.709	95.308	98.183	89.557	100.86	93.536	103.12	93.976	100.11	97.485	99.717	100.29	103.46	101.08	104.48	98.409	101.63	93.032	88.431	113.56	105.26	99.407	97.743	95.508
107.25	104.61	108.7	106.86	96.814	104.58	105.95	106.39	112.96	114.09	108.1	102.7	103.41	119.91	109.02	116.41	105.78	106.24	106.9	112.79	108.58	109.32	104.17	112.53	99.335	111.58	107.68	115.05	115.86	97.301	104.5	107.11	107.96	98.895	107.79	101.04	110.69	107.73	104.41	110.69	102.05	104.09	113.37	109.11	105.71	100.79	110.01	106.82	105.94	106.49
98.874	105.18	98.308	105.08	98.708	101.19	107.15	105.6	96.283	97.388	99.278	106.86	100.74	97.571	96.101	90.266	100.77	102.9	102.42	113.18	96.169	99.933	103.73	96.39	97.049	99.9	104.37	103.25	102.84	95.995	104.16	98.136	101.75	106.18	108.62	100.53	92.269	96.811	102.74	112.7	108.98	98.623	95.642	107.57	95.952	107.15	101.49	105.86	101.31	102.35
98.525	108.02	109.49	103.46	103.72	105.25	106.38	94.196	109.16	107.19	103.82	103.47	105.64	105.44	98.799	114.03	104.36	111.71	109.9	96.995	107.18	106.48	111.68	103.55	110.02	109.01	113.36	110.76	103.52	100.64	113.32	105.04	115.21	98.615	105.46	94.16	109.98	97.091	103.22	106.12	108.09	103.94	96.307	104.67	98.552	117.26	108.28	102.21	105.57	112.88
96.821	90.637	96.883	97.652	99.556	95.49	101.23	100.63	88.159	101.1	92.664	96.481	93.252	98.268	91.803	96.398	99.572	98.39	94.601	99.787	90.144	93.399	101.01	107.38	96.841	95.386	103.84	105.46	95.378	96.278	100.63	95.958	99.568	90.738	91.762	95.942	93.328	98.39	96.668	98.599	97.877	91.935	96.918	105.29	96.703	105.48	88.479	98.13	91.002	98.011
110.18	110.91	105.59	99.621	106.62	112.78	112.46	118.89	108.19	106.13	109.38	109.13	113.36	113.03	107.38	101.13	115.02	107.86	110.43	116.63	107.03	111.95	102.54	114.28	105.28	108.87	113.25	110.72	100.74	111.79	114.53	115.38	108.15	109.34	105.56	107.31	108.34	112.28	106.69	113.41	99.33	113.78	102.4	111.62	118.18	110.9	103.71	108.23	111.15	112.2
88.818	97.847	103.71	111.89	103.05	103.46	101.23	104	104.47	98.624	102.91	100.27	103.33	97.033	102.53	95.94	96.96	107.83	102.97	93.584	99.801	105.08	109.87	96.637	107.41	101.04	90.531	92.466	105.7	100.46	102.84	97.265	94.451	99.376	106.57	102.32	97.454	106.08	102.14	96.012	104.64	100.81	98.811	108.3	98.661	105.1	94.409	97.682	103.93	97.886
110.79	108.43	110.09	105.18	110.9	99.754	101.56	110.71	107.29	108.73	108.35	108.66	108.05	108.6	107.41	108.66	102.25	111.93	108.86	105.88	110.41	110.78	116.11	104.87	107.63	116.73	113.25	101.85	105.59	104.39	116.63	123.51	107.4	106.65	105.03	110.62	103.09	100.88	115.13	108.78	114.36	111.09	101.84	105.99	103.43	103.77	109.6	94.932	109.03	106.57
108.41	103.14	103.88	99.977	95.712	100.17	104.22	94.967	105.89	95.766	106.27	104.59	105.53	102.12	103.74	107.44	110.04	101.7	109.84	102	113.3	102.6	107.89	106.53	104.97	106.38	107.82	108.96	103.05	105.6	102.85	99.122	99.917	118.99	102.68	110.93	107.73	104.12	106.78	106.57	104.15	110.62	93.307	109.05	108.13	106.57	99.975	105.46	102.76	103.23
107.9	103.09	99.903	100.35	115.72	117.26	110.12	106.81	106.1	106.13	102.14	101.85	105.82	98.257	101.17	100.9	110.02	104.69	99.834	108.97	103.62	111.9	98.079	102.89	103.26	108	110.13	105.41	107.63	106.8	108	102.59	110.08	110.53	104.8	107.46	108.78	99.88	101.62	110.43	105.72	114.73	104.46	108.7	107.95	102.28	102.6	104.25	115.05	102.4
114.1	108.02	105.32	109.9	102.4	101.29	95.506	96.674	106.24	100.63	109.34	110.03	112.01	110.23	114.61	109.93	104.25	114.66	106.58	103.82	114.65	101.04	113.19	106.33	102.66	106.42	108.08	107.77	115.44	104.84	110.03	112.6	109.43	114.62	108.5	111.43	107.83	105.16	104	108.43	103.67	104.88	104.62	111.48	103.77	108.28	110.86	103.53	116.62	103.46
100.25	98.734	99.676	101.13	100.22	94.627	104.38	105.52	92.962	102.97	101.17	99.126	108.73	93.04	107.08	100.65	105.84	97.404	93.74	101.3	91.413	91.19	95.517	100.3	92.834	101.19	96.271	98.55	101.16	101.41	93.71	104.82	99.981	99.766	103.64	97.263	100.91	85.096	96.078	95.032	96.689	98.165	95.299	99.466	103.51	103.58	104.26	101.27	95.532	87.72
113.04	105.55	108.43	102.31	110.38	113.43	110.49	103.06	111.47	104.48	102.43	100.91	103.43	100.42	103.75	104.16	104.81	103.6	115.97	108.92	104.81	109.74	102.86	109.42	105.69	113.91	102.9	108.93	116.73	105.37	105.23	108.86	108.83	106.68	105.96	106.05	103.94	106.36	110.11	107.66	106.16	108.81	107.91	106.35	107.61	109.48	104.66	113.87	106.99	97.985
110.09	109.02	106.66	111.2	101.4	110.18	99.917	114.42	107.62	103.62	109.29	115.09	101.4	106.92	113.88	107.43	108.94	100.89	99.715	104.66	111.17	109.6	104.62	100.22	102.92	108.75	109.75	112.59	108.4	100.3	112.4	102.85	117.14	103.44	116.57	118.42	102.82	111.72	108.46	110.9	99.732	107.85	104.49	101.15	104.02	110.55	109.51	105.62	111.98	109.07
106.86	109.01	101.57	109.66	99.88	114.01	97.129	99.461	114.8	105.51	101.72	103.87	113.55	106.41	104.67	105.52	110.26	108.1	113.03	101.87	104.41	92.991	106.66	113.9	112.21	107.52	104.72	97.474	104.37	106.79	105.03	107.54	99.009	102.21	111.26	100.27	97.826	96.306	107.88	100.68	101.26	104.41	104.7	109.22	113.43	111.58	112.18	113.29	108.05	95.184
104.12	107.77	107.33	109.51	108.37	105.99	106.18	108.54	105.74	109.92	109.97	102.54	104.16	114.64	111.25	111.52	111.66	104.9	102.61	101.47	103.85	110.04	93.325	105.77	107.05	107.83	109.95	113.36	110.37	104.43	102.11	103.75	98.753	101.87	102.8	99.634	111.12	108.12	114.13	108.22	113.43	104.72	108.55	98.576	115.06	97.259	111.12	112.12	104.08	101.71
103.85	105.16	105.19	110.69	106.51	107.25	108.83	96.465	115.69	97.527	106.65	109.66	105.82	98.866	107.2	106.64	105.07	106.55	103.66	99.098	97.861	103.66	109.5	102.83	97.568	107.8	112.67	101.54	105.52	107.64	99.048	98.419	99.486	109.55	106.94	109.45	106.25	104.26	98.33	105.05	104.79	99.595	94.786	105.6	104.57	102.04	102.28	95.02	111.73	107.23
106.69	107.13	107.44	116.03	107.75	106.99	111.55	111.31	105.87	108.1	118.08	118.84	107.75	110.97	109.83	113.88	123.23	108.46	105	108.97	109.12	103.74	98.852	104.99	108.16	107.07	111.18	112.5	102.95	108.98	104	110.28	115.96	107.59	107.16	105.24	111.07	113.8	111.43	112.74	108.77	115.57	113.57	113.83	117.39	112.97	104.43	99.56	99.89	100.62
103.92	105.93	100.43	108.58	107.61	109.73	103.12	106.48	105	105.69	103.41	95.132	100.6	104.89	106.33	104.54	105.73	104.86	107.97	98.859	99.092	113.52	105.02	111.53	103.87	102.54	105.37	113.74	101.79	107.59	105.59	106.13	108.56	109.59	103.43	101.95	107.58	116.19	105.35	107.74	111.67	103.45	110.81	107.25	94.817	112.6	104.03	105.43	116.2	109.04
88.357	92.787	96.272	96.326	106.34	100.7	94.69	95.239	101.06	91.832	102.67	92.768	99.914	96.948	101.11	106.51	105.16	101.2	96.935	98.455	94.226	93.678	94.879	98.293	99.674	90.372	103.37	100.7	95.55	103.58	94.161	100.15	99.876	102.8	102.28	99.23	109.03	92.661	92.626	84.418	96.025	97.973	91.709	108.05	105.64	100.09	95.086	96.6	98.387	99.678
100.24	98.739	97.246	98.445	104.7	93.692	99.639	98.768	98.094	100.39	97.869	93.547	97.524	102.29	100.31	101.91	105.33	103.11	96.545	96.276	94.831	103.55	98.62	97.52	96.074	97.549	101.9	95.075	105.13	102.46	102.81	94.971	98.841	95.884	105.26	108.22	96.581	97.739	91.257	92.335	103.44	105.42	97.846	108.35	98.17	103.16	101.18	93.812	105.58	97.088
106.1	106.04	106.31	102.88	110.96	107.62	100.07	102.06	102.37	111.43	108.75	105.19	111.98	108.46	100.98	115.24	107.46	112.39	106.33	104.68	112.14	104.43	115.26	109.85	114.93	103.52	113.06	111.59	110.87	107.79	100.87	106.47	109.81	112.52	112.88	104.63	106.73	109.91	103.36	103.17	106.3	103.14	99.656	111.47	102.79	106.47	111.21	110.59	110.19	101.71
107.13	104.72	108.26	102.5	101.6	106.83	106.5	105.67	105.95	108.81	101.53	103.87	109	103.58	113.26	106.68	102.5	108.4	110.07	101.74	104.01	106.62	102.87	106.13	109.12	96.868	107.03	105.32	106.39	112.34	105.91	107.29	104.67	113.73	109.29	106.15	102.7	103.39	100.79	97.633	100.65	108.97	101.74	104.57	108.19	105.44	113.59	112.78	114.24	104.74
108.63	107.33	103.56	99.198	100.92	100.68	108.65	105.2	114.09	107.14	107.22	97.263	114.57	96.353	106.33	121.92	112.4	103.49	93.918	100.15	104.91	101.96	113.1	105.55	101.23	112.28	99.206	102.94	99.471	111.41	99.745	98.077	105.7	109.67	101.01	107.03	106.51	109.09	104.42	104.81	108.96	106.55	104.09	110	107.9	108.83	111.82	105.45	103.93	109.79
106.8	101.75	97.136	111.42	106.23	104.08	110.54	104.8	98.149	108.1	100.78	107.1	102.78	109.61	105.44	104.18	111.91	100.79	103.8	107.82	110.74	116.06	108.02	92.842	101.66	98.589	103.59	99.75	104	116.27	99.795	105.21	108.27	104.23	106.71	107.39	108.93	109.83	105.42	110.3	94.985	108.96	98.867	107.58	94.389	101.77	104.13	108.89	105.23	108.56
96.487	99.84	101.53	100.86	95.398	91.48	106.66	89.615	90.412	98.139	98.296	91.889	93.618	103.04	99.867	95.554	95.589	94.244	96.685	108.32	102.05	93.129	90.15	97.297	103.13	97.535	94.44	92.364	104.62	89.836	107.84	102.73	100.63	95.237	96.671	99.762	104.32	100.39	94.169	97.862	92.376	99.902	101	100.02	96.854	86.141	104.08	102.05	95.33	94.754
102.13	101.52	108.27	112.33	102.68	99.464	106.19	97.981	103.84	96.736	100.97	108.06	99.888	107.1	102.68	98.745	107.09	106.21	100.48	103.53	92.892	90.415	100.07	107.36	100.31	100.16	113.61	109.01	106.73	93.633	103.69	105.8	108.25	102.17	100.83	106.98	102.25	94.732	99.663	98.442	107.76	100.75	100.24	104.11	105.95	108.05	102.48	99.171	96.359	102.3
107.31	108.35	101.8	111.61	113.62	110.1	99.49	107.75	111.83	106.37	104.7	99.55	99.714	106.17	109.51	110.18	114.49	101.15	112.19	102.8	100	100.88	105.71	108.64	102.49	107.46	107.8	107.85	107.6	100.14	108.84	120.57	103.44	110.9	112.77	97.588	102.31	102.15	111.83	104.85	114.81	107.41	106.06	112.39	107.93	102.28	105.04	106.96	114.33	108.85
93.403	95.033	94.621	100.59	100.11	88.887	100.42	94.119	101.1	94.593	100.73	94.225	91.1	93.908	98.032	100.79	97.351	102.21	96.628	104.91	95.821	89.738	104.11	98.38	105.91	98.566	93.204	91.897	96.313	101.91	91.577	94.704	95.158	102.18	90.834	100.58	99.513	98.932	92.609	90.055	95.209	91.051	101.47	113.32	103.92	90.903	95.186	96.979	105.99	105.17
114.63	100.88	102.22	110.15	106.66	111.85	112.05	105.91	104.85	113.54	99.053	106.59	108.02	111.28	114.1	103.9	114.18	104.65	105.46	103.21	97.763	111.51	103.66	116.29	111.35	106	109.68	101.78	110.56	107.72	96.387	118.36	110.37	108.48	102.56	106.27	102.13	106.51	107.33	109.34	111.72	105.82	106.21	106.83	112.24	103.67	116.47	106.01	104.95	108.09
102.61	102.02	112.64	111.65	103.58	111.6	102.19	113.23	108.08	105.99	111.77	105.07	112.38	100.56	107.19	100.13	101.42	103.22	105.17	102.41	102.87	107.22	101.92	99.237	112.3	113.8	107.42	101.83	101.14	102.3	112.87	101.81	98.749	102.84	108.82	101.74	112.79	108.11	110.75	100.86	104.55	102.07	99.784	110.96	102.45	102.41	101.91	104.22	102.78	99.533
108.5	109.25	111.88	105.49	115.29	104.26	99.827	113.03	114.92	106.68	114.2	103.01	108.78	105.22	106.79	106.81	109.32	117.73	105.35	107.25	112.03	102.46	107.9	114.18	107.31	115.23	110.17	109.74	111.44	109.29	110.51	112.76	112.52	108.48	107.69	110.51	107.72	111.8	102.65	111.06	108.75	108.32	110.66	112.12	110.88	113.27	104.09	107.95	113.35	116.63
113.98	108.55	106.19	99.827	113.09	103.9	110.46	113.21	105.68	109.07	103.35	100.4	102.55	88.1	103.27	109.44	103.22	110.95	107.79	108.15	101.22	106.65	107.41	100.95	109.42	112.26	113.48	113.3	107.67	108.91	109.24	107.23	109.36	109.28	111.98	111.96	108.79	108	105.22	102.14	112.46	111.25	106.06	120.96	109.28	106.24	108.23	112.28	105.99	105.74
100.91	104.14	94.007	101.15	107.35	111.12	100.36	99.353	113.68	102.08	111.18	110.8	107.93	102.65	103.51	105.5	100.18	102.58	110.9	107.75	101.29	103.5	114.71	110.69	108.93	105.89	99.304	106.05	109.35	106.97	103.82	102.49	106.28	112.49	103.56	104.93	103.21	101.5	104.67	102.02	105.2	92.067	99.027	107.27	116.18	101.68	107.25	110.4	108.77	110.95
112.1	106.89	111.96	105.91	112.93	106.5	113.09	109	106.89	107.71	109.64	109.05	109.48	105.59	100.21	108.95	104.52	100.88	112.11	112.79	105.03	110.86	113.56	101.3	105.58	111.03	117.07	106.75	97.372	110.38	114.48	111.58	105.71	113.42	104.96	108.95	116.62	96.98	107.15	102.71	116.35	105.44	108.05	108.08	107.69	112.5	108.25	111.3	116.45	108.91
106.66	103.12	113.33	103.92	100.63	107.92	109.64	103.74	102.73	106.42	106.64	99.422	101.8	104.16	102.05	109.9	107.33	110.59	98.813	111.5	106.09	115.63	107.4	107.96	109.4	112.81	111.27	99.906	105.36	94.212	108.49	101.96	107.42	112.33	102.33	95.45	102.06	106.13	110.88	104.16	102.45	101.7	106.78	107.7	102.26	101.52	106.94	102.99	100.94	104.22
111.08	100.62	113.51	99.223	109	112.16	108.41	110.07	111.4	106.1	102.77	107	107.29	104.39	98.307	99.889	109.31	105.52	98.72	108.91	106.59	110.23	101.95	106.41	105.39	103.94	107.81	104.92	96.546	101.02	113.69	103.8	116.23	97.721	115.96	106.34	107.95	113.09	109.71	107.99	112.63	112.31	97.121	106.58	111.39	106.84	106.08	110.32	105.27	108.85
98.535	100.77	104.34	103.05	98.211	96.699	98.491	96.325	96.175	96.647	107.18	107.03	99.071	103.69	101.12	106.75	103.31	114.01	100.29	100.93	97.092	96.455	95.286	101.32	102.33	100.3	101.07	101.24	106.18	100.46	108.01	100.59	98.396	100.73	96.958	100.87	98.318	102.49	99.291	91.374	108.12	92.987	98.341	104.31	103.5	98.406	97.422	100.97	95.323	101.64
106.06	109.68	109.13	101.56	103.55	103.47	97.36	105.24	112.14	105.06	110.35	104.82	108.79	104.97	106.31	102.37	107.94	112.02	100.7	103.42	111.88	100.85	110.93	112.44	110.44	116.96	104.74	107.35	104.98	105.87	106.9	109.3	108.65	101.58	99.271	106.3	112.17	103.24	122.43	105.87	99.798	110.82	114.11	99.415	106.58	100.07	108.48	102.9	111.01	104.59
98.656	99.879	95.944	98.644	95.357	99.382	96.485	106.82	95.33	85.759	94.959	105.88	92.31	106.6	96.506	92.999	98.733	107.86	93.678	95.494	91.609	100.31	98.355	103.81	94.998	92.363	94.164	99.847	104.97	97.347	95.467	105.24	92.911	98.139	94.578	83.55	95.264	93.046	94.018	104.29	102.79	96.726	105.05	98.789	99.603	102.48	88.804	102.07	101.12	100.83
103.93	94.004	107.19	103.74	97.355	107.95	97.723	111.33	112.36	104.14	109.33	97.633	99.698	95.886	104.99	103.44	97.155	109.03	109.67	100.74	100.89	101.6	108.82	103.48	100.56	103.11	112.76	105.6	108.41	112.25	105.4	106.96	102.54	107.54	98.556	108.01	99.463	111.36	100.4	107.13	102.69	103.7	107.95	113.34	109.66	96.867	102.63	102.31	108.71	98.985
108.2	109	114.22	92.9	98.825	100.58	104.03	101.44	110.75	101.19	103.07	107.56	105.36	107.6	97.212	104.28	109.71	100.49	109.73	98.151	109.88	103.13	96.862	104.69	112.61	103	104.7	109.8	94.913	100.93	112.73	113.09	107.23	108.45	100.53	108.58	114.21	109.03	109.89	103.5	106.79	102.83	115.37	96.395	109.95	97.263	105.66	104.37	99.961	100.57
96.977	99.549	108.42	118.92	107.86	114.19	106.29	105.37	114.51	104.7	111.66	115.55	104.86	112.66	110.42	103.55	113.88	110.62	112.31	117.49	105.28	112.11	105.9	101.78	104.86	105.52	111.82	103.45	109.43	108.21	112.41	110.85	112	111.2	102.72	103.63	111.56	107.12	99.062	111.62	104.37	108.46	107.12	118.24	119.29	110.01	115.85	106	103.36	103.01
112.89	96.407	111.14	102.37	100.01	109.38	105.07	114.84	97.552	109.87	99.569	107.04	106.09	101.4	102.83	99.538	104.5	113.69	108.47	110.64	106.67	107.61	99.373	103.65	106.87	104.52	103.91	104.53	104.19	111.61	107.69	112.23	96.697	102.56	108.46	96.735	104.08	110.44	105.85	112.64	106.26	105.7	97.855	114.69	109.93	103.59	96.772	113.24	106.9	95.846
111.13	106.55	98.523	96.374	105.54	106.66	101.49	102.35	92.753	104.61	110.42	110.27	110.64	108.66	99.262	94.89	98.635	99.61	103.77	104.79	102.91	103.21	103.52	101.37	101.99	95.212	104.82	94.462	99.752	104.76	100.87	97.926	107.87	109.52	94.504	98.053	109.38	101.54	106.59	100.73	104.38	96.846	104.77	100.32	105.16	86.21	95.496	110.19	97.763	96.059
99.133	97.757	109.6	95.773	105.54	91.413	95.192	101.27	105.27	101.36	104.28	100.47	101.63	109.53	102.38	103.87	99.797	92.916	102.83	97.567	106.28	100.62	95.409	103.38	101.83	102.55	92.469	106.2	91.021	100.87	96.338	98.077	100.79	92.789	101.86	97.183	95.943	98.717	105.7	100.6	107.47	98.581	99.109	98.958	103.13	103.04	103.13	100.93	99.309	100.38
107.56	114.6	107.13	115.88	104.75	109.35	102.8	107.97	113.54	112.06	108.65	112.75	106.95	98.824	100.7	103.64	112.07	108.14	99.446	110.65	105.18	108.09	104.04	111.85	112.76	109.71	105.69	107.58	110.3	104.94	109.62	112.98	111.74	111.96	112.56	113.41	113.4	109.88	100.83	104.38	108.65	103.54	110.11	106.85	103.38	106.96	105.49	114.95	105.22	101.78
113.93	106.19	102.39	106.14	105.62	103.98	106.61	103.53	109.51	112.44	106.51	109.18	96.667	103.66	103.99	106.06	108.65	101.88	107.68	106.32	115.09	109.57	104.9	114.75	109.18	108.3	104.71	106.56	102.5	102.6	104.14	103.49	105.73	103.03	111.19	102.74	114.78	110.96	108.63	106.32	104.28	106.81	105.59	99.22	110.06	105.02	105.28	104.26	109.7	100.34
104	101.52	116.99	109.71	108.4	108.47	105.67	108.81	113.08	106.77	110.7	108.45	105.3	112.44	120.83	105.49	115.43	107.9	118.95	110.78	99.308	100.32	107.23	109.04	105.28	95.915	107.24	105.09	107.53	107.13	105.01	111.18	106.55	108.58	106.16	105.65	105.24	105.72	105.87	112.01	112.74	110.18	97.804	108.27	109.56	109.85	104.38	96.721	108.98	96.637
115.47	113.29	109.49	106.39	104.88	103.75	108.23	105.46	100.9	112.69	109.08	99.75	95.267	108.15	108.15	107.11	98.871	110.37	108	101.57	101.09	108.75	102.3	104.94	105.39	111.51	103.5	105.77	104.57	103.58	109.22	105.69	108.05	106.22	100.08	106.28	106.48	114.26	104.61	105.5	119.08	109.87	106.75	102.3	107.13	110.16	98.304	104.7	104.06	107.53
104.71	96.461	102.63	104.34	95.934	97.326	100.73	103.12	103.21	111.22	96.077	108.42	90.994	104.58	107.63	95.354	100.11	107.98	95.868	106.11	105.64	100.69	95.339	94.736	92.724	101.11	98.755	101.11	91.665	101.47	100.02	98.834	105.45	97.77	97.831	99.862	97.509	104.49	97.523	101.63	96.944	101.11	95.184	97.361	94.881	103.48	101.06	100.75	99.217	93.94
116.15	115.61	114.74	111.03	101.66	102.56	114.05	96.231	100.69	111.25	108.14	101.16	119.19	113.93	112.14	112.64	103.53	105.47	100.19	106.81	102.11	107.74	105.61	98.84	104.2	106.18	110.97	99.566	110.14	120.84	117.56	113.17	108.11	111.95	102.44	106.44	111.52	98.998	105.81	107.75	102.79	108.29	105.84	108.2	104.99	110	112.91	104.63	106.97	108.09
109.21	109.03	103.63	92.728	107.28	106.66	104.71	103.53	113.33	100.21	112.18	111.17	108.4	102.74	111.11	113.57	108.36	104.9	117.07	105.88	99.951	109.52	104.56	112.52	105.75	115.54	105.39	103.49	107.81	103.86	106.85	110.03	116.43	105.01	109.9	104.15	105.74	106	115.01	99.347	104.64	108.06	104.67	105.71	112.06	106.92	106.87	107.65	108.25	100.03
108.76	104.45	104.6	104.98	104.55	107.3	104.58	103.71	99.674	111.25	109.53	101.82	113.55	114.58	103.66	103.67	98.247	107.06	106.32	106.3	115.81	99.216	105.72	96.554	108.03	114.02	94.448	110.93	107.76	102.38	118.27	106.46	102.12	108.91	104.19	103.59	106.02	110.43	97.081	110.18	109.08	100.94	104.52	113.44	112.45	109.05	99.616	107.52	106.39	102.94
100.07	98.048	105.86	100.17	90.272	104.59	93.051	96.71	87.99	101.12	101.34	89.354	100.36	97.879	94.046	96.936	104.52	99.165	103.07	92.854	102.9	99.499	101.69	96.158	96.158	103.22	96.506	99.157	100.05	108.41	99.224	95.345	105.24	95.895	95.317	92.492	102.24	97.532	91.811	92.648	96.121	95.608	101.93	112.11	101.68	98.919	98.182	91.029	106.52	99.489
100.46	99.632	98.312	93.762	98.646	95.914	99.753	93.011	88.235	106.22	99.541	96.749	98.602	95.977	99.382	96.181	100.43	94.799	101.87	98.026	104.25	94.708	99.222	98.816	97.902	98.686	105.69	102.31	95.553	98.28	93.835	93.054	96.806	107.71	105.89	97.546	95.262	98.306	97.589	92.349	96.399	88.117	102.39	102.41	103.89	95.199	99.989	91.052	92.136	101.9
98.343	103.9	97.548	106.47	110.18	102.91	101.25	107.06	103.32	111.08	108.8	104.79	106.57	109.05	109.81	100.75	99.126	106.62	103.83	111.22	100.41	105.05	112.59	107.53	94.33	107.45	102.64	103.26	110.28	107.81	102.66	113.12	111.99	117.92	111.51	109.66	105.45	112.81	102.9	108.9	106.41	99.02	105.03	116.94	94.922	100.04	109.4	107.29	105.46	101.96
96.146	104.41	100.5	106.37	102.34	109.99	108.07	95.883	108.01	102	98.308	94.129	100.75	105.44	105.44	100.57	108.51	104.99	103.25	104.04	103.7	101.74	109.5	99.495	102.78	108.22	105.4	103.97	109.76	107.68	102.9	111.96	104.36	106.03	108.63	102.01	117.7	98.053	115.31	92.535	106.05	103.29	95.781	101.1	110.22	103.03	111.73	111.42	105.81	105.37
93.235	91.88	95.255	91.936	105.3	98.656	97.812	94.772	98.639	99.666	98.552	105.37	98.967	100.04	95.036	104.75	100.42	107.87	98.585	97.785	91.915	104.13	103.26	106.54	103.88	103.86	99.733	101.36	106.72	97.479	96.267	95.779	98.009	89.787	92.318	91.893	98.607	89.142	99.205	101.5	105.73	100.35	99.006	99.452	105.84	103.27	105.78	88.869	94.608	99.327
114.93	105.9	103.3	107.35	103.31	111.24	108.67	113.62	122.34	106.95	99.503	103.75	101.21	101.34	102.44	99.095	94.065	103.08	115.31	109.07	104.46	101.62	103.41	108.93	111.28	102.09	110.87	115.18	102.94	110.41	110.8	104.77	108.35	96.547	106.61	101.65	104.61	108.24	96.162	103.75	115.03	100.06	106.71	105.63	98.47	104.82	98.722	99.646	104.03	106.36
100.46	101.13	91.702	106.17	107.91	98.249	103.92	103.71	99.873	91.685	92.888	94.687	103.09	100.4	96.428	103.82	98.289	99.726	93.225	100.4	101.39	97.645	102.35	95.244	93.081	98.73	97.111	101.07	89.859	102.63	97.442	98.468	105.08	104.32	102.57	91.504	95.965	100.54	98.672	98.023	102.01	97.182	98.466	95.917	92.181	90.779	105.27	97.802	99.061	104.05
107.53	106.51	105.76	108.53	114.88	110.62	109.89	113.33	107.11	103.2	114.48	102.76	114.67	105.85	108.16	105.62	105.96	105.18	120.59	103.95	107.45	101.3	109.44	103.86	106.82	106.41	109.87	108.63	112.94	110.03	110.22	104.3	103.61	115.24	109.71	111.05	106.76	117.41	111.39	109.86	105.83	106.19	108.14	112.22	107	114.11	108.01	106.55	104.47	104.91
101.78	102.31	101.53	110.05	100.11	114.08	112.82	110.11	106.25	111.52	100.32	102.55	105.18	110.31	108.09	105.21	97.173	104.33	117.01	109.44	108.25	109.19	102.24	107.35	110.02	116.59	107.51	112.59	112.76	108.59	107.14	103.2	113.33	107.78	109	108.39	114.31	102.94	107.89	110.37	108.65	104.45	102.32	113.32	109.77	106.8	108.73	114.57	116.56	106.65
110.15	113.17	117.7	116.56	108.63	109.72	117.06	113.19	113.43	107.13	108.49	109.08	116.29	109.92	100.68	100.41	114.53	113.79	105.01	114.55	108.81	104.32	114.33	105.05	108.49	103.01	113.87	117.75	111.97	109.26	112.73	107.2	103.62	100.1	108.48	120.14	105.79	105.83	116.09	113.44	109.48	97.164	102.96	109.78	100.08	113.86	107.48	109.16	119.72	104.93
104.23	114.15	106.84	112.86	103.91	114.25	105.32	115.07	104.25	101.67	109.57	100.43	105.15	102.91	110.57	99.112	101.51	111.14	102.94	97.264	106.48	114.64	105.7	113.28	110.66	110.74	108.19	108.46	110.58	103.24	107.51	109.37	115.2	98.759	106.91	106.74	109.2	97.65	107.59	109.67	112.69	108.15	104.05	112.61	108.2	104.52	103.41	113.4	110.51	117.75
102.06	104.58	111.4	104.18	104.34	101.86	102.68	97.99	107.77	112.22	107.93	102.55	107.24	110.75	100.03	98.156	109.73	106.94	111.58	103.51	105.95	105.82	103.44	101.17	106.89	99.448	103.42	94.339	100.7	108.44	109.05	105.47	101.4	104.52	112.73	106.77	100.07	108.74	106.62	108.13	110.12	105.53	103.92	102.65	110.12	108.51	99.864	104.77	110.15	103.84
102.54	113.51	100.1	107.58	110.16	112.88	113.58	102.39	111.82	99.714	108.31	116.01	115.88	117.02	98.962	103.11	106.29	102.12	101.83	107.73	108.09	104.69	106.79	113.54	98.136	101.14	108.04	103.46	112.19	106.9	105.17	104.91	109.95	117.16	109.53	106.92	112.18	118.04	102.36	100.19	110.82	108.34	118.11	109.24	102.42	104.3	104.62	108.2	105.98	105.06
113.12	115.49	111.59	109.6	105.64	107.27	106.98	107.49	106.44	103.48	110.06	108.21	110.2	111.51	114.57	108.51	112.12	111.43	117.53	118.28	105.89	113.88	108.85	121.8	100.98	108.07	107.92	110.76	105.57	109.4	110.22	110.62	103.39	97.784	123.01	112.75	106.16	120.11	103.31	111.24	112.79	107.06	110.63	110.98	100.44	112.88	101.27	101.88	104.15	103.58
100.73	92.081	98.875	94.079	92.259	96.791	88.73	93.852	99.298	107.58	102.28	92.787	98.473	96.961	94.877	87.336	95.019	91.256	87.745	104.88	104.53	98.442	92.628	101	99.273	91.413	100.98	104.12	91.897	100.72	90.602	97.703	100	93.735	101.62	91.179	97.665	99.012	104.76	98.642	105.09	104.95	92.758	100.88	92.82	100.46	98.348	91.14	98.513	102.98
105.9	114	90.676	103.72	110.4	111.98	110.41	101.33	101.84	101.99	106.29	108.77	110.92	116.1	106.66	108.21	104.07	105.16	103.74	110.13	110.94	109.18	109.21	106.45	94.991	107.88	110.72	102.79	105.03	108.38	106.59	104.87	112.13	112.42	110.66	105.77	101.21	109.89	110.99	97.203	103.56	107.43	105.06	107.06	108.02	95.754	101.39	104.56	105.77	102.37
94.632	102.32	103.65	104.5	100.66	95.854	94.566	99.437	105.92	97.192	100.65	98.534	98.073	107.94	102.45	102.3	95.836	94.305	100.93	98.272	100.9	109.81	111.22	105.05	106.34	95.957	101.92	106	110.43	98.391	106.09	98.879	98.422	98.436	105.22	113.7	108.05	100.32	102.88	102.65	97.667	102.25	87.477	90.881	98.855	101.04	96.526	96.228	104.84	95.22
100.8	113.16	99.654	96.43	95.105	108.54	103.01	102.73	107.84	108.12	102.72	100.61	91.809	90.688	110.44	101.3	104	98.043	98.318	106.75	106.63	99.721	104.52	104.4	97.215	96.99	108.03	97.193	106.38	100.86	91.025	97.259	105.7	103.36	102.24	104.22	93.671	94.346	115.27	109.99	102.85	103.01	98.167	100.82	106.35	105.41	104.99	98.496	104.62	98.67
97.861	93.942	95.321	104.9	96.962	100.18	94.71	89.15	102.88	105.86	98.317	102.4	93.739	100.29	101.17	98.129	104.81	105.51	100.11	103.3	101.41	108.56	101.37	105.25	110.92	95.297	102.6	97.911	106.69	101.58	96.848	102.7	109.27	91.623	105.29	90.774	107.15	102.34	101.26	87.013	104.45	105.37	102.3	100.05	97.663	102.39	102.72	91.587	96.324	100.12
107.12	107.45	106.2	92.067	100.91	99.107	97.036	101.35	105.11	102.43	94.309	94.909	93.994	101.15	89.847	100.14	101.07	101.52	102.13	99.652	101.03	97.367	97.891	105.77	99.352	99.747	98.697	89.791	100.82	102.19	110.74	103.31	106.38	97.251	98.364	109.42	96.167	98.375	91.039	107.55	106	104.26	110.04	99.734	91.198	99.363	102.89	103.07	108.4	102.85
115.3	101.98	102.51	101.91	107.35	105.4	104.26	102.4	105.65	110.59	113.56	100.36	105.2	106.93	111.88	111.51	108.86	109.06	106.94	110.43	110.3	104.32	106.62	104.52	111	102.74	104.26	110.67	110.08	108.13	102.82	109.52	110.58	106.74	102.04	107.44	105.26	106.58	104.21	106.37	103.67	107.43	105.94	105.5	110.43	113.2	107.66	98.251	107.43	101.33
105.06	106.22	111.98	105.63	111.11	96.465	105.02	98.981	107.4	100.2	99.592	113.27	102.77	104.23	104.7	108.4	110.79	110.61	99.655	109	97.779	111.13	115.95	108.48	96.273	99.512	94.569	108.05	106.92	106.18	109.68	104.47	103.98	95.844	108.92	108.18	104.27	104.36	98.687	108.22	113.97	106.19	117.15	100.17	100.84	104.98	102.79	105.94	110.33	110.04
109.66	109.04	103.79	105.75	106.93	115.24	100.98	112.14	103.6	99.803	97.969	111.95	104.88	105.61	104.3	104.35	109.32	116.39	108.05	101.15	105.68	106.01	103.92	106.51	105.96	103.73	104.26	107.4	113.96	107.75	111.71	112.41	106.09	106.84	105.45	110.72	100.96	101.28	101.93	113.06	108.01	95.462	101.3	108.76	109.26	99.542	114.92	97.798	102.27	110.1
99.889	101.88	101.56	101.53	113.81	108.91	103.77	97.725	105.8	108.99	112.63	105.75	103.46	107.13	98.936	111.11	105.54	101.92	113.79	101.21	105.4	100.42	113.22	108.13	107.49	105.54	112.23	100.37	113.38	101.29	104.81	102.61	99.686	110.73	112.81	103.92	118.85	107.66	105.15	106.92	113.33	100.93	114.24	109.46	107.54	119.44	109.37	108.95	98.767	103.67
100.58	96.389	97.536	94.939	106.32	96.444	99.63	98.659	99.618	99.34	101.13	89.666	97.63	90.979	102.53	93.906	103.03	100.21	99.958	103.56	90.854	102.72	93.368	107.66	97.311	102.68	95.454	99.768	101.06	97.602	106.23	95.917	107.8	97.064	102.72	86.525	96.21	98.078	103.86	106.61	106.98	96.587	104.66	100.24	101.05	109.49	97.203	105.22	100.2	100.97
105.71	112.42	108.46	114.38	116.68	110.38	111.81	102.23	100.7	107.57	106.8	108.61	111.79	111.56	114.47	121.89	107.92	100.17	109.05	113.51	105.33	111.28	107.24	112.64	104.46	110.77	105.09	111.33	113.78	104.33	116.79	96.782	107.01	100.78	109.01	108.49	106.19	102.7	108.04	110.69	107.49	119.02	102.41	111.56	108.31	116.97	103.6	104.79	109.87	106.89
104.79	101.77	100.32	99.202	99.003	98.382	100.35	105.32	102.2	89.088	99.605	100.73	107.16	103.33	105.04	100.03	107.46	99.351	107.09	96.58	98.312	105.03	98.382	98.778	102.71	101.73	106.04	98.139	96.456	92.584	102.83	98.226	93.364	100.07	102.98	92.104	99.623	106.25	100.19	97.078	107.78	104.06	110.46	112.74	109.78	105.5	97.527	91.125	103.17	108.26
105.29	106.37	101.53	104.26	108.02	106.1	113.75	103.18	97.736	104.15	103.95	104.61	105.01	115.9	114.35	107.7	107.26	118.01	106.9	103.29	107.14	105.38	110.42	99.528	97.14	104.24	111.18	90.348	109.71	108.25	103.55	111.6	109.12	103.63	107.59	114	110.79	97.955	106.68	110.13	94.357	108.83	107.54	102.08	109.49	112.34	111.81	108.22	92.464	105.48
109.21	112.6	96.432	103.44	100.62	104.79	103.69	113.24	100.22	103.41	106.2	95.059	101.84	118.17	112.31	107.47	101.08	101.98	108.16	101.21	103.38	106.68	103.66	101.77	103.41	96.534	104.02	100.45	101.16	115.19	105.33	108.83	110.44	110.67	96.798	97.695	108.48	102.62	107.1	99.094	99.551	108.94	108.97	105.57	108.16	116.98	106.24	114.95	103.14	102.98
106.44	101.9	105.88	111.39	115	107.35	109.3	109.45	105.22	102.22	114.3	113.26	110.69	101.33	111.53	108.4	107.91	106.97	106.34	109.08	117.21	100.3	101.19	117.73	116.9	105.98	106.8	101.57	111.96	119.59	108.63	107.91	108.58	107.98	112.69	112.29	113.02	113.82	108.35	112.49	111.36	120.25	105.1	109.94	110.35	117.83	109.25	102.52	117.15	119.37
106.4	109.38	111.21	107.61	102.83	106.48	106.38	103.09	114.82	110.58	105.62	107.61	112.46	115.2	101.6	103.4	105.23	104.11	100.86	105.45	113.34	106.37	102.11	99.993	100.37	107.95	108.08	107.4	99.931	107.41	115.21	106.76	112.23	103.27	109.22	105.36	118	105.68	113.58	104.83	110.66	110.69	113.04	107.94	101.06	104.45	105.71	107.46	99.168	113.84
103	97.135	114.97	107.55	102.54	108.07	117.76	104.95	100.71	106.58	109.77	105.92	106.43	100.59	103.07	105.83	99.179	104.58	100.28	105.47	109.63	105.57	100.44	101.26	106.11	102.39	108.76	111.87	98.856	102.4	108.58	108.88	95.452	111.52	104.28	103.76	109.3	105.26	104.03	102.47	97.311	111.62	103.32	104.12	98.237	102.08	105.74	107.49	97.892	113.45
112.6	95.359	97.947	108.21	118.76	119.43	109.55	112.29	101.28	106.43	100.35	104.45	106.5	104.6	106.74	108.71	108.32	104.61	109.53	111.59	102.9	114.47	113.82	105.33	114.89	110.33	103.23	105.2	105.66	109.57	109.23	105.92	100.58	109.58	109.92	108.74	113.46	105.33	113.68	104.14	111.56	115	106.16	103.63	104.36	100.57	111.72	104.41	112.42	111.48
111.33	123.57	100.93	98.606	104.41	115.1	97.621	114.02	108.68	107.55	109.78	115.38	106.57	102.92	106.28	103.53	109.1	107.81	97.844	105.38	113.22	106.28	112.68	99.472	102.24	111.52	110.23	110.65	111.92	103.96	117.42	107.98	104.05	104.95	107.4	104.16	101.58	110.25	112.71	104.4	108.92	109.26	113.22	115.85	102.91	111.15	112.51	113.37	111.42	110.32
107.85	102.18	109.3	115.97	111.72	106.75	111.39	107.45	108.63	105.83	106.84	107.7	109.92	114.28	114.62	110.22	111.71	108.18	114.29	107.4	112.64	116.81	108.69	113.21	111.73	107.2	112.21	101.39	110.02	107.8	115.08	118.89	120.39	109.87	110.52	115.89	114.76	108.94	113.4	113.03	120.88	103.84	117.31	115.88	104.82	106.18	110.19	109.54	114.44	107.66
113.42	106.8	111.32	105.82	108.39	107.69	104.64	106.29	111.77	106.28	108.87	113.53	96.335	104.68	97.941	110.86	102.9	100.09	109.11	101.79	106.79	105.42	107.58	105.94	107.85	103.49	99.602	105.11	94.949	107.9	109.97	106.27	98.051	111.97	102.31	109.16	99.856	101.87	108.38	104.77	119.3	104.82	113.71	103.18	102.43	111.25	113.7	101.74	113	115.3
111.79	110.22	104.64	114.46	106.25	116.56	98.501	112.08	102.92	111.67	110.44	110.04	110.14	115.45	115.59	104.31	99.933	105.05	107.75	108.84	103.01	104.01	102.6	109.19	103.06	105.13	110.72	101.12	112.27	115.09	108.82	107.23	105.71	114.73	104.08	108.07	96.569	104.74	109.42	110.12	107.81	104.5	109.95	107.52	100	103.29	109.34	107.43	111.95	105.53
103.21	114.45	102.19	106.8	104.17	103.38	110.19	104.34	115.64	103.99	112.23	107.19	104.07	110.65	102.82	106.29	106.98	102.63	108.65	112.4	104.55	107.84	98.024	105.33	102.05	109.52	112.77	105.12	111.52	109.18	106.25	107.87	99.888	108.01	105.62	116.69	111.09	112.03	103.15	111.56	105.19	102.7	110.72	101.42	107.22	110.22	104.97	99.805	109.23	92.182
99.941	106.14	93.975	96.955	98.921	104.13	100.06	99.483	106.37	95.845	93.703	100.91	93.406	96.385	100.69	96.178	98.512	104.23	98.979	101.06	87.556	99.226	97.925	101.89	95.699	102.84	107.68	103.04	98.316	97.416	97.858	99.771	98.486	103.43	99.11	96.609	98.817	102.68	100.38	102.57	96.03	91.987	101.9	86.885	109.16	103.82	98.94	105.36	92.775	96.939
109.66	100.05	101.23	102.87	96.187	105.77	111.87	107.66	105	103.24	98.379	103.68	112	108.37	101.78	108.56	105.97	118.05	102.91	109.29	99.757	105.58	97.586	99.66	104.41	114.3	111.64	108.4	104.25	106.46	106.27	104.48	98.581	111.25	107.44	109.15	99.569	97.619	106.45	105.54	102.79	103.85	108.91	105.76	101.58	109.83	105.89	109.39	99.01	103.17
113.07	108.4	117.94	103.77	111.69	109.67	108.36	100.46	109.52	107.4	119.32	100.77	108.57	106.81	102.38	92.672	106.1	116.29	103.95	113.4	106.27	107.91	108.86	103.95	96.679	111.68	115.09	110.9	101.66	104.32	113.51	108.18	117.1	106.98	114.08	109.98	104.44	108.93	110.11	104.31	108.9	111.48	109.48	108.22	113.84	102.57	112.65	108.45	110.96	104.06
107.41	103.82	109.32	104.61	108.58	108.79	106.78	109.03	107.37	97.419	108.3	97.795	109.61	111.37	108.71	100.22	103.45	105.1	108.09	110.18	107.1	106.18	105.65	105.21	105.4	108.66	107.62	98.677	111.46	106.21	104.34	108.09	107.82	101.44	98.352	100.62	112.72	102.46	103.34	104.07	97.582	94.664	101.97	94.348	108.63	111.6	102.52	100.6	109.68	110.53
101.04	102.74	94.385	91.257	95.705	102.4	91.955	98.191	99.089	95.894	96.607	95.968	92.854	94.112	95.258	100.64	100.69	98.834	91.207	99.552	109.34	104.45	105.6	100.66	90.829	103.15	86.39	101.01	92.346	101.12	92.607	96.081	91.49	95.301	101.93	97.599	99.999	98.549	100.55	106.52	100.68	89.459	98.088	107.04	97.048	113.8	98.541	96.502	92.355	94.915
102.64	104.75	105.59	107.19	102.13	105.55	100.47	104.48	111.45	105.6	102.28	107.7	106.76	100.8	104.53	108.13	98.352	96.588	104.88	103.15	102.1	108.7	108.09	101.6	106.38	105.14	105.53	115.22	113.64	111.38	102.13	100.44	102.29	107.93	103.68	96.119	111.08	107.15	109.61	103.35	104.01	103.23	104.56	106.43	109.53	114.54	103.75	108.17	102.87	99.506
110.14	110.45	109.48	106.69	109.56	105.78	109.05	112.95	111.22	110.48	106.81	104.8	105.17	108.61	114.42	105.97	107.89	103.08	109.78	99.887	108.46	108.64	102.4	110.4	105.88	113.1	115.58	111.4	106.91	112.95	116.7	115	110.13	98.687	110.13	105.43	107.34	110.08	101.33	104.21	110.63	111.79	111.4	104.65	106.09	112.75	108.9	98.882	114.24	109.48
103.37	94.202	107.75	103.57	106.37	108.6	101.56	102.62	97.683	105.44	110.01	101.87	105.75	104.23	95.666	108.2	103.41	109.37	109.47	110.28	112.36	111.37	106.55	111.64	101.86	108.16	99.312	100.43	98.733	98.649	105.56	103.61	106.31	110.16	106.54	101.82	98.973	109.85	98.639	97.387	105.97	99.785	108.38	104.1	107.98	107.71	106.49	103.92	107.68	101.25
114.03	110.93	110.78	105.76	106.63	108.53	109.83	114.18	104.26	112.28	99.432	95.279	110	115.03	106.74	113.86	108.89	107.64	110.69	106	115.1	109.71	102.33	111.79	102.71	112.1	110.23	103.06	117.06	105.61	110.4	101.28	103.76	114.62	107.67	99.572	101.63	107.29	100.92	101.42	111.28	115.66	107.09	103.61	101.53	117.4	97.632	100.83	113.53	115.01
94.411	106.66	94.842	96.339	102.81	103.6	105.73	103.12	101.49	95.523	100.2	98.726	104.45	103.57	101.77	111.01	100.18	94.396	99.221	102.22	96.969	103.26	100.11	103.97	101.79	104.57	100.99	98.461	104.98	112.63	92.002	103.25	92.005	97.5	97.732	97.21	100.13	108.04	102.8	100.81	96.83	99.691	103.16	99.132	97.06	105.77	104.26	104.01	96.046	105.3
107.89	101.2	104.33	108.32	105.47	101.5	108.95	104.87	109.06	100.92	100.16	104.44	107.13	108.41	104.39	103.92	104.1	104.78	96.688	105.15	109.16	103.35	108.54	103.65	101.54	104.69	112.96	111.69	105.74	110.15	105.45	101.51	110.87	109.18	101.9	105.31	104.33	102.64	108.67	107.8	100.53	102.52	112.64	106.71	110.48	112.33	105.96	108.87	110.75	109.87
104.64	107.26	103.99	100.85	112.28	117.29	103.36	117.7	106.19	105.15	105.28	98.05	117.36	105.45	104.25	107.85	114.12	106.4	110.28	111.6	112.19	109.55	107.76	109.92	103.85	113.27	99.309	105.6	110.8	106.88	101.62	113.84	111.13	106.37	110.95	105.23	104.59	110.07	99.515	111.8	103.21	110.46	106.7	107.84	110.64	107.31	110.8	106.46	106.17	108.47
103.33	110.44	106.99	112.08	106.38	108.71	107.87	101.34	95.758	103.21	109.4	104.58	112.07	101.29	97.123	109.77	110.08	103.75	113.41	103.53	102.46	112.38	108.41	103.67	112.82	98.724	111.07	106.38	107.24	104.94	116.84	110.92	107.64	108.19	110.97	111.99	114.56	113.63	103.37	103.32	101.81	102.2	103.94	103.57	95.949	109.07	108.96	105.63	109.72	102.94
98.804	97.983	105.37	99.352	102.59	100.94	91.643	102.34	99.875	106.28	96.211	98.077	98.462	99.304	92.971	103.61	96.619	94.788	99.835	101.56	94.348	102.82	99.597	101.75	92.839	96.935	105.44	99.779	99.79	105.95	93.057	108.44	102.37	93.947	102.61	96.59	97.408	95.875	103.36	98.59	99.317	99.302	101.16	98.893	105.43	103.66	99.836	106.56	106.9	101.6
98.311	99.974	92.558	95.644	98.199	100.67	96.349	101.4	97.496	99.675	102.43	94.953	100.12	98.79	99.037	96.502	89.281	101.68	98.65	102.7	93.146	98.211	92.96	101.37	94.874	97.825	94.791	99.317	97.631	92.927	92.791	97.52	100.16	93.751	94.827	92.798	98.573	101.18	104.28	95.325	98.763	104.21	88.591	98.978	98.418	100	97.956	102.06	101.85	96.531
92.585	100.33	97.377	101.82	100.12	99.936	99.854	103.11	94.292	106.41	97.386	101.06	100.23	93.681	95.748	94.575	101.34	96.26	91.647	109.12	94.559	88.735	103.38	96.323	95.471	104.39	100.65	104.91	103.16	102.19	105.24	96.635	104.48	97.349	91.278	92.195	95.934	91.256	106.82	102.5	98.096	91.292	90.483	98.501	91.999	105.56	102.15	102.84	93.717	96.178
97.96	89.345	96.805	97.06	93.415	102.36	93.588	106.44	94.768	106.9	95.166	101.46	87.242	94.517	92.125	94.537	96.892	95.373	97.554	99.588	99.64	96.62	100.39	99.426	109.06	98.553	91.06	96.312	95.76	95.733	101.32	100.28	89.523	101.59	92.693	100.99	87.429	102.52	102.33	88.481	101.14	100.07	105.45	96.161	99.479	105.72	100.49	103.17	101.41	107.71
116.83	115.38	111.78	109.24	108.67	99.441	104.95	101.66	107.69	102.16	107.97	113.61	103.48	121.26	119.96	114.62	111.05	107.09	110.67	101.25	105.09	102.53	113.9	104.37	116.05	108.32	106.57	104.44	106.77	111.49	114.2	110.59	102.06	107.41	104.52	105.1	111.32	108.17	108.01	114.99	113.23	122.57	102.9	101.93	105.4	109.02	112.74	103.57	102.81	111.18
112.48	108.92	118.39	104.29	117.04	106.86	104.1	106.4	114.41	108.36	104.68	109.61	103.1	108.81	107.76	110.66	105.7	116.36	105.3	109.57	112.06	112.15	111.3	115.01	102.46	106.15	105.39	104.17	109.53	106.32	107.06	116.21	115.82	105.13	112.25	104.45	108.98	107.76	98.436	105.03	101.75	105.6	120.8	102.01	110.61	103.65	110.85	103.36	107.96	112.94
109.22	107.05	111.59	107.75	103.37	113.01	105.18	102.64	109.93	118.17	111.32	109.89	103.99	112.17	108.81	111.25	112.34	108.13	111.21	111.6	107.38	101.94	116.52	106.91	101.27	102.95	105.62	103.57	112.91	111.98	108.78	108.11	112.15	107.56	94.585	119.08	116.57	105.88	106.47	112.99	103.72	109.05	111.61	113.21	112.71	102.62	107.31	106.16	121.62	116.12
107.56	115.64	110.26	115.82	116.38	104.92	107.09	115.7	109.39	111.92	101.06	108.09	108.78	104.65	111.68	104.25	108.4	106.14	102.41	115.46	108.99	107.01	115.54	115.66	109.02	108.25	107.25	107.07	117.79	108.1	110.63	103.01	100.93	111.22	104.54	101.43	111.34	105.52	103.39	112.41	102.51	112.19	101.29	104.65	102.36	108.25	104	108.34	108.91	112.94
105.95	107.43	110.14	110.81	107.6	105.76	104.91	109.34	101.98	116.56	98.831	105.45	116.63	103.99	113.05	106.62	107.1	112.12	100.93	114.73	115.59	106.81	108.23	105.63	111.63	115.87	104.4	103.6	109.58	101.67	115.56	109.1	110.55	100.01	112.13	109.73	116.96	110.19	113.88	108.23	114.91	114.36	105.66	119.67	104.8	113.43	113.16	110.32	111.1	96.422
102.18	92.192	97.332	108.09	94.787	99.637	95.126	82.7	93.782	97.091	94.826	102.32	98.238	96.058	96.633	107.77	96.59	103.74	93.374	99.85	95.784	106.87	89.582	106.55	99.614	96.434	107.37	97.713	94.65	97.001	95.73	112.66	106.4	102.67	93.582	94.847	93.516	99.845	96.656	98.619	96.185	101.74	93.665	98.579	96.159	96.616	96.052	110.72	105.93	107.55
104.59	102.85	109.74	109.5	105.93	114.1	110.56	105.25	104.82	112.9	107.54	107.68	103.8	116.11	105.42	112.5	100.61	113.54	101.51	100.76	99.045	112.03	114.15	111.87	114	114.7	102.04	105.61	110.82	101.15	113.02	110.48	113.5	105.65	103.48	111.02	101.69	104.26	105.62	109.43	107.51	112.25	102.88	106.95	114.17	105.52	101.54	109.69	108.36	112.26
99.01	96.962	99.919	102.38	110.18	107.42	106.45	89.787	97.034	95.768	103.32	103.55	101.18	99.744	104.27	103.56	92.843	100.62	104.38	95.767	97.406	98.864	95.486	103.25	105.1	90.653	104.14	100.75	102.33	102.42	101.61	105.64	100.71	98.767	99.768	99.577	98.043	98.509	97.322	92.466	101.04	95.607	105.09	101.07	103.57	99.936	96.356	94.124	95.839	102.4
98.325	88.54	108.53	93.147	96.012	102.62	94.427	99.461	93.993	101.96	96.014	94.628	96.445	100.74	97.249	105.5	102.2	94.455	97.161	98.487	97.436	95.505	99.864	103.3	93.315	90.798	100.39	99.567	95.273	102	94.987	94.28	90.215	102.49	93.883	93.798	102.25	98.203	93.109	93.073	102.32	92.938	102.56	100.77	102.06	104.88	109.2	91.76	93.794	98.004
110.49	101.34	109.95	97.541	99.678	107.07	106.99	106.14	103.02	100.15	104.36	114.45	108.58	98.336	105.96	118.46	104.95	105.43	112.52	108.2	103.83	104.81	105.25	114.98	98.215	101.44	104.99	103.8	103.54	106.98	115.97	100.27	110.14	104.32	108.34	104.82	102.06	105.47	106.36	96.726	109.26	101.63	105.58	113.26	103.62	112.47	107.76	109.95	114.93	103.6
108.31	96.478	94.779	100.63	104.42	108.92	99.198	101.17	105.77	107.13	116.18	103.43	106.91	110.48	111.1	108.8	106.08	100.52	107.52	103.5	103.07	107.58	105.48	111.69	108.08	105.09	108.65	106.96	102.42	100.36	107.85	112.91	107.84	103.5	107.88	106.67	103.57	105.09	104.8	99.635	106.92	116.35	102.23	107.04	107.12	109.32	107.23	116.8	112.61	108.51
109.13	105.42	120.06	108.24	105.37	113.62	99.746	112.24	113.41	113.84	109.6	105.18	108.85	107.9	112.5	105.16	110.97	114.67	114.8	104.68	100.01	111.81	103.63	102.93	108.55	106.07	101.42	108.25	103.46	113.61	118.52	107.75	108.63	111.41	106.91	111.33	104.49	111.79	107.81	106.72	116.23	109.83	112.63	107.28	110.49	111.33	109.58	113.09	119.5	112.21
109.78	92.313	117.59	103.14	101.59	105.61	111.7	107.74	112.62	111.52	106.68	104.94	108.7	102.89	109.17	106.66	103.75	105.59	110.72	107.03	108.88	104.45	107.74	107.99	104.18	103.88	103.35	107.31	115.32	106.02	97.827	105.11	102.45	107.04	107.2	109.39	101.17	106.93	115.38	104.87	107.03	108.3	110.4	102.91	100.92	107.24	113.31	105.21	108.45	108.16
101.73	104.82	106.37	112.32	105.46	115.1	110.59	101	107.93	100.07	107.76	105.6	110.67	105.68	121.13	107.4	114.96	104.19	113.39	110.87	114.97	111.07	113.54	109.83	103.13	112.24	110.81	100.52	106.87	105.17	112.99	103.26	104.15	111.46	108.88	103.76	118.42	109.31	107.82	106.03	105.52	111.22	104.84	112.71	103.09	109.71	110.49	105.16	105.04	100.41
114.05	108.12	110.05	108.37	114.1	107.09	118.57	112.49	114.3	106.8	105.18	105.87	107.49	105.59	113.92	103.43	114.41	103.41	115.36	109.68	112.13	118.6	110.81	110.55	111.03	110.15	112.71	118.28	122.57	107.92	109.72	109.48	108.51	109.41	115.4	103.44	107.64	112.87	114.8	105.16	111.07	122.08	113.42	111.81	110.77	108.64	110.75	108.28	114.47	102.88
102.34	94.919	102.98	98.01	92.104	91.35	103.52	92.94	92.883	102.19	107.05	97.335	95.284	102.29	99.755	91.931	101.77	103.91	100.77	97.652	99.09	92.699	94.37	98.372	91.398	99.321	97.054	88.036	101.38	92.765	100.03	100.16	90.937	102.31	105.68	110.88	102.95	95.913	96.761	100.49	101.77	92.092	99.704	93.249	91.807	97.223	100.51	102.52	102.27	98.718
108.01	110.19	98.8	106.76	103.62	95.578	104.1	112.56	112.26	104.75	102.62	96.219	109.22	103.52	111.01	98.991	105.17	100.53	102.83	108.31	113.77	104.51	107.63	106.24	111.5	107.72	107.01	105.09	108.25	103.64	102.09	96.22	108.17	109.28	107.23	102.7	107.62	104.73	109.69	113.46	107.81	113.31	109.22	106.26	104.32	102.37	108.32	105.18	98.186	111.3
109.91	98.469	101	107.69	107.27	101.8	107.17	110.59	102.48	108.95	105.37	107.52	111.03	106.83	102.96	103.13	102.85	104.22	109.37	110.64	109	106.75	99.81	103.92	108.73	109.95	104.52	103.16	108.76	111.14	98.913	104.76	99.423	103.03	102.71	106.26	110.73	100.33	112.13	110.08	100.25	120.77	107.94	108.92	101.33	106.12	99.446	113.93	108.45	107.74
105.82	115.75	110.43	104.07	112.58	108.92	101.49	114.85	106.02	102.96	106.75	104.44	106.54	113.89	102.01	109.76	108.05	114.23	109.08	108.74	113.36	111.68	112.63	110.16	95.721	106.11	114.7	102.25	113.24	106.85	106.77	105.78	111.26	117.98	110.14	118.67	114.22	111.36	108.82	113.62	109.79	107.77	109.19	112.77	109.32	100.18	106.95	110.18	97.18	113.03
101.1	99.647	97.957	103.86	108.38	109.52	101.16	101.37	105.56	103.42	96.005	102.81	103.22	99.214	85.46	100.74	102.38	103.22	105.49	105.98	103	97.699	100.92	103.16	103.95	103.53	102.56	96.61	103.66	97.642	108.04	102.18	106.22	100.75	97.132	99.267	101.36	106.14	106.79	103.05	98.856	103.25	92.428	104.05	103.34	107.79	102.67	95.093	98.701	100.55
113.65	111.45	107.71	112.55	99.855	100.85	104.41	111.3	106.94	101.7	118.66	103.78	103.59	104.75	106.55	109.33	114.73	109.57	104.35	102.88	100.16	111.32	105.73	105.73	112.39	105.35	96.976	88.627	109.09	107.89	98.109	109.06	99.69	113.95	96.941	100.21	108.85	108.62	107.55	103.38	107.9	108.46	98.349	118.66	108.92	98.997	101.16	109.56	103.92	103.37
97.785	97.884	92.804	97.549	103.86	95.645	95.189	99.118	104.45	93.433	95.643	97.067	93.597	100.51	102.92	91.996	95.319	93.332	100.67	97.344	93.752	103.15	105.61	108.16	95.563	96.708	97.034	99.945	103.3	96.637	92.983	105.36	95.233	103.84	97.811	95.902	100.8	97.479	100.55	94.227	101.3	104.76	99.59	100.56	89.756	100.14	96.914	98.823	103.05	99.243
95.311	111.37	102.41	102.86	100.88	101.12	107.35	104.61	108.5	106.03	100.43	104.81	109.65	103.39	103.1	106.65	108.03	104.86	104.21	102.11	103.68	92.976	104.23	102.74	105.2	106.93	101.64	100.05	102.19	107.47	105.72	110.05	100.45	99.599	99.162	111.64	111.81	100.06	111.55	109.69	101.57	105.62	112.46	105.52	102.46	106.29	103	107.64	108.29	113.44
107.32	110.31	109.18	97.282	108.02	109.15	107.28	103.8	108.13	108.1	110.15	119.7	110.11	107.6	111.12	100.72	104.03	96.854	110.94	113.21	93.489	115.55	104.67	108.08	119.42	113.12	113.08	111.9	112.81	103.8	112.05	110.29	104.83	105.07	106.6	113.56	102.18	115.42	107.9	100.13	109.57	109.89	112.34	107.92	111.29	113.21	112.03	110.39	105.18	110.05
106.95	102.44	91.431	98.388	97.927	104.34	99.059	93.672	100.71	105.48	101.33	103.22	100.89	93.533	98.765	93.153	96.299	89.272	95.302	91.034	100.3	98.57	91.54	95.128	96.408	95.321	97.596	88.737	98.425	86.537	94.601	99.03	100.12	91.97	108.75	88.723	83.606	103.33	98.389	97.418	96.459	97.119	97.883	96.682	100.04	92.821	97.134	106.16	96.289	111.08
111.42	113.57	109.75	107.89	99.721	107.26	109.54	110.15	105.02	112.7	112.22	110.03	108.98	106.89	103.63	105.61	108.46	105.87	111.01	104.8	99.789	112.01	99.401	101.95	100.28	111.31	105.14	104.8	105.54	105.86	105	102.69	107.15	110.15	106.86	99.802	105.08	104.19	107.94	107.36	108.79	97.724	112.63	106.54	99.155	105.25	112.38	110.46	107.09	99.127
104.92	106.45	102.88	100.5	96.863	113.07	109.82	117.8	108.47	109.52	106.91	109.33	100.06	103.49	98.382	103.64	106.99	104.07	111.12	102.83	104	102.82	112.53	96.958	98.754	110.12	103.15	99.077	107.49	107.19	102.36	105.65	106.67	112.3	116.38	104.64	103.04	103.61	105.99	115.45	104.62	100.46	115.65	103.38	108.64	111.97	115.04	102.87	103.81	103.03
105.69	100.32	105.76	106.57	113.48	108.78	106.98	104.84	109.96	113.54	108.09	112.44	114.75	104.93	111.6	109.93	108.99	109.6	108.82	108.1	105.41	107.68	116.01	108.62	110.16	102.77	105.38	107.67	115.66	108.92	96.959	105.4	104.29	109.48	107.03	104.32	109.18	104.37	114.38	109.8	114.35	109.46	105.25	110.36	108.76	110.88	107.21	111.55	102.89	111.17
105.52	101.42	94.839	110.03	107.45	100.5	97.787	99.031	98.094	103.4	106.96	96.277	109.29	106.94	100.49	103.79	93.598	94.571	99.57	97.25	109.26	97.787	103.78	94.679	105.98	103.34	92.535	96.486	106.6	98.707	100.8	104.71	100.92	95.862	98.487	91.566	100.05	97.104	97.793	99.731	102.74	98.923	104.96	100.34	102.2	104.85	101.44	100.58	104.62	95.251
119.87	101.88	116.48	101.68	106.66	111.73	108.59	107.79	114.55	115.97	112.55	102	107.51	105.11	102.45	103.53	105.15	103.75	112.75	104.62	113.2	111.85	110.27	108.03	108.77	108.46	109.66	108.98	105.71	107.2	109.52	105.23	109.79	103.51	108.02	105.83	109.13	100.44	107.48	117.73	109.8	101.17	106.28	114.85	113.1	105.05	109.28	113.37	102.17	99.547
100.87	92.193	96.353	103.75	98.716	95.137	94.114	102.1	97.042	93.512	102.76	90.057	96.981	95.062	97.797	94.719	85.469	100.19	99.007	93.845	99.327	98.217	101.11	101.36	99.871	104.83	101.26	99.31	103.03	100.86	96.939	94.031	100.2	104.56	101.57	101.26	91.602	97.608	94.593	89.258	96.843	89.579	90.39	89.01	98.128	96.349	97.399	91.872	94.971	92.216
103.49	103.63	104.45	104.52	103.94	102.4	108.93	95.087	97.439	105.53	111.59	109.32	105.28	101.43	100.21	112.18	106.43	97.83	102.43	98.271	108.21	98.628	108.59	105.73	98.666	106.2	105.37	100.34	102.82	104.35	106.29	105.77	102.86	110.01	99.568	101.03	102.38	96.869	99.436	100	107.62	104.82	100.73	105.63	104.8	96.992	111.14	98.254	109.59	101.33
121.01	103.03	103.82	110.82	106.69	107.96	106.64	105.3	106.47	108.8	109.58	113.75	104.67	107.41	110.61	98.654	110.88	106.32	96.857	97.975	108.44	108.89	111.48	109.43	111.13	108.5	108.12	117.52	117.24	111.55	105.17	109.56	113.81	110.5	97.723	109.28	98.123	109.71	113.37	109.61	119.17	112.29	108.85	108.98	108.99	109.39	108.77	110.64	98.001	103.15
104.65	110.55	110.02	99.713	105.88	106.19	104.92	111.24	98.111	102.81	103.72	107.95	103.31	108.87	105.05	106.92	105.77	108.08	107.08	111.88	110.57	111.13	107.14	102.43	103.46	113.01	102.54	106.71	110.24	119.54	110.96	113.93	97.425	109.23	107.06	102.51	108.1	113.26	110.89	106.29	104.61	106.3	101.56	102.95	101.46	107.72	108.73	109.86	100.91	102.93
108.01	112.68	106.89	110.22	108.52	107.33	116.66	111.36	105.58	105.45	106.65	108.53	111.26	110.86	109.52	105.12	109.62	109.84	108.14	115.42	103.2	113.48	114.84	104.85	111.86	110.26	114.68	106.45	114.5	106.49	109.46	114	109.31	102.7	109.4	111.01	112.89	105.42	106.32	112.36	117.68	109.25	112.17	107.33	102.32	105.95	107.85	104.8	104.7	104.65
111.05	104.06	103.71	114.75	113.06	102.74	106.8	104.72	113.08	111.09	108.78	104.74	118.72	104.3	114.71	105.65	110.03	106.75	108.7	103.64	97.004	107.32	110.9	104.22	105.04	103.44	101.04	107.27	110.88	90.537	104.32	109.29	109.93	101.22	106.18	109.75	111.36	101.96	122.01	106.32	112.06	109.23	113.6	109.69	112.11	103.94	109.05	110.11	109.61	105.28
112.85	110.77	101.72	110.28	108.79	103.25	108.85	96.445	111.11	112.41	108.72	99.548	108.24	103.3	107.43	106.73	109.17	100.86	115.03	116.9	104.4	105.36	104.99	104.57	101.98	105.98	112.26	113.23	106	104.11	107.11	102.13	109.38	107.34	103.05	118.78	114.54	114.36	105.38	106.77	112.97	103.69	104.09	108.92	101.37	105.03	110.92	106.98	105.12	104.83
100.92	103.05	104.38	103.25	101.88	100.89	109.53	103.79	108.92	108	112.64	107.68	104.99	101.4	107.52	107.01	103.48	110.79	99.547	103.5	98.447	105.9	110.94	111.83	103.98	104.26	111.63	112.36	98.875	107.96	107.25	111.36	103.22	111.51	106.39	109.28	105.19	97.782	107.59	100.14	108.88	97.322	103.36	106.11	110.92	102.9	97.83	105.37	104.94	106.78
107.16	99.428	110.84	112.27	107.32	102.91	106.42	101.58	102.46	107.28	92.422	108.2	103.49	107.59	108.39	107.2	105.11	103.82	100.2	105.09	101.97	106.29	113.59	106.23	108.27	107.09	105.71	103.41	105.07	106.48	104.5	105.33	104.31	115	104	105.56	107.62	96.937	110.59	100.79	100.49	102.44	104.35	108.15	112.82	106.73	106.52	109.37	98.728	96.89
105.29	104.49	105.7	103.49	110.02	118.42	103.44	100.49	103.51	100.32	110.55	108.09	102.09	99.747	112.51	110.33	110.59	105.22	103.68	110.79	109.01	100.31	107.92	109.38	105.76	103.37	102.54	95.85	105.49	107.97	114.06	109.86	102.32	112.18	103.9	103.62	109.66	114.05	113.36	107.46	101.84	109.2	97.227	109.48	110.36	100.3	101.52	111.1	112.33	101.87
108.05	107.47	100.72	108.46	107.21	116.65	101.81	108.07	106.27	111.77	111.91	113.4	119.86	99.408	112.02	108.13	108.76	108.95	106.41	118.59	107.23	105.12	107.82	102.19	107.16	105.84	107.54	109.58	109.11	106.22	101.74	106.1	105.15	107.72	100.77	104.41	113	108.59	115.65	102.45	105.33	95.996	113.46	107.16	110.3	113.05	108.22	106.18	99.673	102.98
100.15	103.64	115.64	106.49	114.95	111.24	110.79	113.35	109.74	113.45	112.29	104.83	108.68	113.7	108.38	109.89	114.56	105.12	106.77	108.87	109.98	118.34	107.05	104.94	104.54	104.42	116.19	105.81	115.49	104.9	103.84	103.92	112.36	113.14	114.76	106.96	105.99	109.13	115.12	102.76	109.55	113.94	104.71	108.78	105.44	105.94	106.01	104.92	104.32	102.78
108.52	101.38	100.76	106.6	108.69	106.39	107.69	103.68	110.1	110.87	105.07	108.88	105.87	97.07	110.59	107.61	106.35	99.71	102.72	107.45	106.16	102.91	105.76	113.61	104.04	102.21	111.76	111.34	106	110.59	109.68	105.71	113.44	107.63	110.93	103.37	106.07	115.18	94.497	107.65	107.59	111.33	108.21	114.09	99.817	98.931	108.99	99.526	110.42	101.47
107.83	113.84	113.39	104.09	109.55	101.19	107.67	99.237	106.85	97.547	104.71	97.182	108.86	102.19	92.708	102.95	112.74	109.7	104.19	107.45	101.82	107.47	114.52	107.61	113.39	101.62	113.59	113.07	117.37	107.68	110.23	104.01	97.858	104.36	105.59	103.71	112.17	103.85	101.64	102.58	110.07	108.14	111.78	99.67	107.29	110.2	111.84	110.25	103.3	106.62
105.92	105.44	103.01	116.09	100.18	103.78	121.64	109.7	111.55	109.23	108.75	110.25	121.79	113.16	116.82	114.03	110.25	107.07	115.06	109.86	111.66	102.87	107.16	107.61	107.75	110.6	110.78	109.62	110.22	109.5	105.02	110.05	110.49	105.5	116.53	110.03	110.78	106.2	111.9	109.27	108.5	102.03	106.24	104.27	115.73	116.74	115.37	104.61	110.13	107.06
117.48	118.75	114.7	108.68	110.79	107.08	105.98	106.83	103.99	107.82	114.68	109.62	115.02	106.23	114.26	115.88	111.44	103.11	101.56	93.794	103.64	107.56	111.82	106.7	109.38	110	111.61	102.15	104.8	108.92	116.12	114.78	113.96	101.51	106.11	112.07	101.12	107.72	107.04	112.64	107.84	111.19	108.5	104.01	111.59	115.28	100.29	118.81	106.42	100.66
97.311	100.41	101.21	100.58	103.49	102.4	101.47	104.09	100.17	97.471	95.997	101.04	105.37	108.87	100.77	95.312	95.783	96.929	103.97	93.029	99.042	103.98	94.005	103.15	94.721	99.074	103.23	93.638	96.935	105.52	100.93	103.58	94.424	103.1	106.79	99.247	94.239	109.79	100.43	105.71	96.298	104.96	100.63	92.541	99.752	102.38	105.02	102.05	104.23	100.35
111.19	109.78	101.4	103.23	105	101.13	107.55	109.53	109.32	116.06	104.28	109.59	111.51	110	102.97	110.58	101.93	109.07	106.9	108.44	106.75	105.53	107	105.24	113.88	116.39	113.77	100.83	106.96	102.6	108.04	112.85	107.72	102.87	105.56	103.81	104.82	109.95	101.03	101.02	109.83	104	107.19	107.29	110.49	106.98	113.41	109.38	106.47	110.89
117.01	112.38	115.39	115.78	111.46	118.37	113.5	118.78	108.19	118.28	119.06	114.08	121.2	113.19	110.99	105.61	107.28	103.51	104.92	110.93	112.46	108.26	112.39	120.78	107.69	110.2	116.22	111.16	108.75	110.79	115.47	99.714	106.52	102.48	109.18	119.39	119.5	121.9	116.14	108.52	104.28	113.37	113.71	114.45	112.49	107.52	110.13	100.21	107.17	113.2
106.38	100.56	99.607	105.91	103.97	102.11	94.832	114.29	101.29	101.91	96.381	104.96	105.43	99.173	104.37	104.34	98.6	99.171	106.22	100.68	97.854	95.559	98.766	106.39	94.369	100.76	100.36	101.09	93.402	108.04	109.04	112.81	95.197	99.624	99.868	105.98	107.37	103.53	102.09	107.12	109.89	104.15	103.16	102.01	99.696	103.46	96.963	109.35	104.62	105.83
92.758	102	104.5	91.772	101.88	101.83	93.571	92.057	98.876	92.736	99.003	94.007	100.57	97.71	102.84	98.701	101.91	96.537	93.233	103.12	97.991	88.371	96.85	103.16	89.147	89.503	96.53	99.904	105.86	96.549	102.77	91.255	97.868	90.24	100.87	98.56	100.14	93.432	93.495	96.646	92.372	95.874	102.25	98.223	103.52	94.304	85.347	100.11	97.337	95.322
108.31	109.98	106.89	109.12	98.251	115.31	104.9	108.81	104.22	110	110.74	112.21	101.71	110.37	102.34	103.06	106.2	103.92	102.95	108.01	113.44	106.9	107.54	113.22	116.03	107.46	110.11	111.44	102.22	111.82	101.76	108.64	111.8	104.61	103.32	100.81	104.16	109.63	116.83	101.75	104.76	105.5	101.17	114.12	100.34	108.76	113.84	114.89	109.38	111.09
107.34	104.06	106.44	99.29	97.703	102.68	113.1	101.99	116.6	108.14	106.79	122.08	104.89	108.39	103.37	106.17	110.18	107.47	103.03	105.94	111.04	104.35	102.69	107.96	113.55	102.14	109.25	102.33	103.57	103.82	106.75	102.42	106.93	101.41	102.5	104.21	105.77	109.36	110.66	113.45	110.97	116.12	103.62	111.15	108.6	112.71	110.97	112.18	106.33	108.42
104.01	102.85	110.65	100.19	106.82	103.09	98.617	90.563	103.01	91.727	101.44	103.67	106.91	106.21	104.59	100.36	106.88	105.9	95.715	100.56	95.599	94.795	109.17	99.249	98.466	96.515	99.402	100.78	94.225	96.021	95.708	97.977	93.578	98.207	102.02	93.04	96.739	108.28	98.613	106.84	97.339	94.966	110.5	96.567	106.81	102.15	102.91	102.46	105.37	104.23
103.33	110.7	98.886	102.18	99.376	99.507	89.457	104.71	96.158	101.32	104.29	92.095	96.819	100.56	108.94	89.75	104.99	100.69	103.76	101.32	109.03	97.611	93.482	91.44	96.592	98.329	99.465	101.94	101.49	95.169	104.65	95.589	99.744	103.05	100.51	111.55	98.335	93.882	92.743	98.991	92.923	90.954	95.366	102.42	104.28	98.309	92.416	94.533	103.86	93.718
118.72	112.43	114.22	102.16	100.85	113.9	111.65	111.18	108.57	99.052	106.3	109.2	106.23	104.76	109.92	104.48	101.87	113.4	106.13	109.85	114.34	110.66	110.7	107.74	110.78	107.01	113.25	111.49	111.68	112.94	99.521	100.3	110.3	109.69	102.5	104.87	111.09	108.79	111.94	110.29	100.89	104.82	108.79	106.84	108.6	103.29	108.34	112.44	112.14	97.047
107.89	108.95	108.73	103.62	113.96	113.17	109.37	105.9	105.59	103.32	108.45	116.22	109.22	106.96	114.5	114.39	105.15	110.18	108.45	114.68	102.6	106.67	102.9	112.71	105.91	111.11	114.55	105.78	104.35	106.42	108.17	106.07	110.25	109.57	111.9	112.89	109.27	99.272	111.42	107.2	113.98	103.28	108	105.21	109.25	111.37	108.09	108.28	108.98	108.81
112.03	111	113.01	106.34	105.35	109.84	100.27	103.95	111.74	110.24	107.61	107.32	107.28	104.34	110.46	107.1	106.08	108.26	106.1	108.4	106.76	103.35	108.81	108.86	108.69	101.53	105.03	111.69	106.45	109.66	108.32	105.15	114.7	105.08	104.08	108.87	107.46	98.354	108.3	107.35	105.74	111.26	109.51	102.48	104.93	106.26	103.24	111.46	104.36	101.81
96.988	104.4	103.99	104.62	101.16	103.88	98.972	104.34	107.95	106.71	99.792	101.02	97.494	100.36	98.267	101.99	100.99	94.111	102.53	100.54	101.01	104.65	95.641	94.963	114.93	108.53	102.52	104.09	105.08	95.932	111.68	104.33	103.3	98.815	95.663	97.984	86.925	95.594	103.81	90.084	98.806	102.92	95.188	97.485	98.622	97.791	93.57	99.726	96.487	100.62
92.273	103.34	93.177	98.613	101.1	99.275	101.24	95.415	108.53	97.281	97.41	96.943	94.849	92.915	103.17	93.733	96.99	92.864	94.29	89.831	106.54	91.383	106.29	97.947	93.73	92.374	93.782	103.38	95.253	94.104	98.501	97.628	101.3	96.39	93.867	96.412	106.87	102.13	103.01	98.739	99.689	105.39	103.38	98.988	101.73	94.69	93.317	92.753	96.307	99.432
113.21	96.88	103.51	106.15	111.95	96.349	102.27	110.98	107.01	101.31	105.11	116.05	103.04	117.65	98.371	111.81	108.34	107.42	111.42	105.01	115.14	107.35	118.26	104.11	108.12	111.94	103.1	106.68	108.7	104.54	107.32	97.28	110.25	96.26	106.55	110.67	102.04	115.66	105.67	104.59	103.14	105.22	110.49	104.86	101.61	109.63	115.61	107.35	100.36	106.34
109.48	109.98	102.32	108.94	104.38	100.1	105.98	102.23	104.51	99.356	103.92	105.95	100.52	107.94	105.49	92.412	99.569	104.77	104.81	104.11	108.32	110.75	101.3	104.55	106	104	102.14	106.6	100.75	102.25	96.848	106.15	102.45	98.94	100.92	104.07	116.49	107.01	96.324	105	107.85	106.12	110.31	104.64	104.57	102.26	99.592	105.04	98.609	104.41
117.72	104.12	108.88	106.97	110.79	109.04	102.99	102.47	106.54	115.33	102.37	98.733	108.97	107.57	113.8	109.12	109.6	94.85	101.21	102.53	96.321	103.34	103.44	106.53	113.87	105.83	103.91	111.74	109.43	109.94	110.94	104.54	112.93	98.49	105.37	106.53	99.128	106.02	112.06	112.78	98.332	104.64	113.75	105.15	111.66	107.62	104.42	111.38	105.06	109.34
104.02	95.655	100.58	104.96	93.442	101.71	98.996	95.369	105.91	104.33	105.91	110.61	101.43	99.801	107.49	100.99	102.87	96.731	108.67	106.63	90.166	101.72	98.395	102.59	96.096	106.13	92.294	95.813	94.949	107.28	101.42	107.9	105.04	101.74	107.6	108.22	102.85	100.75	94.095	103.8	105.43	109.68	97.111	101.62	100.56	103.65	94.149	95.844	99.563	99.136
104.52	110.65	105.99	111.27	108.99	95.997	106.55	102.16	105.09	112.18	106.5	99.216	105.44	105.87	98.564	109.66	102.86	110.06	107.44	106.46	109.47	98.864	109.76	102	100.47	114.91	101.5	108.06	111.99	101.44	111.42	110.89	97.552	109.4	111.94	99.334	104.83	95.733	110.49	104.56	101.55	110.36	108.33	104.98	104.84	104.8	113.81	103.37	115.18	106.33
86.024	95.586	99.813	98.684	99.464	91.85	101.24	92.895	98.394	109.81	96.904	103.07	102.62	89.992	97.406	93.706	96.482	97.199	90.819	93.534	98.179	98.234	99.887	98.109	101.3	98.78	93.74	94.082	98.161	85.639	94.788	94.676	100.2	86.963	92.624	98.808	103.3	100.27	97.519	96.918	101.79	107.95	101.66	94.935	97.752	99.328	100.72	94.621	97.771	104.4
105.18	109.8	108.27	109.62	111.79	104.31	106.05	110.46	108.94	112.3	111.16	111.75	111.99	100.14	98.059	114.28	114.62	104.91	119.76	107.24	112.71	117.9	107.87	106.65	109.91	102.37	108.94	109.8	115.93	101.74	107.28	103.29	105.83	109.01	112.78	104.94	103.05	112.2	105.83	109.45	108.61	107.04	109.89	108.12	113.13	112.91	109.4	109.99	118.66	103.31
96.641	109.11	111.29	101.93	110.35	105.4	108.64	110.46	94.872	112.75	108.42	105.58	105.54	104.92	95.736	100.03	109.15	98.784	104.99	104.1	108.88	105.69	113.09	96.396	102.72	102.32	112.13	102.96	115.96	117.56	107.82	104.1	115.23	113.15	108.97	100.88	105.97	105.95	105.61	107.38	101.55	104.75	105.32	106.98	109.15	108.69	106.68	105.57	104.73	106.74
99.356	103.95	104.39	101.63	105.05	97.265	116.2	104.64	105.63	108.47	111.39	104.16	100.58	106.63	104.5	110.82	101.27	103.91	109.52	101.57	103.86	104.35	116.17	101.01	102.26	110.76	113.56	111.56	107.42	100.3	102.14	107.23	106.18	108.87	104.47	108.19	96.824	107.46	95.983	99.779	111.9	98.704	112.04	100.22	109.53	102.8	107.34	106.89	109.86	104.63
108.84	107.89	108.83	105.08	106.69	115.33	111.84	102.89	108.97	100.84	114.79	107.88	121.76	108.79	102.95	102.06	103.83	114.57	102.82	103.51	112.3	110.5	114.18	108.75	111.66	104.91	106.42	103.51	102.84	109.49	112.78	109.65	107.49	104.02	105.78	112.19	115	105.94	106.51	113.16	112.9	114.15	114.39	105.96	106.48	112.48	99.654	109.19	116.81	109.22
104.98	107.3	104.83	97.662	104.29	103.65	106.2	110.88	103.63	101.97	111.46	100.59	108.58	109.2	92.54	99.641	109.35	107.11	96.162	100.61	99.606	109.47	114.93	106.82	106.91	111.26	100.07	101.01	110.53	106.08	112.13	104.16	103.76	107.36	112.92	103.1	103.88	98.243	99.954	104.92	105.18	105.48	102.28	109.03	102.43	103.76	109.67	124.74	114.89	107.48
95.924	111.2	100.89	108.54	107.63	105.55	100.82	102.49	105.55	104.78	95.822	108.65	99.825	106.72	109.41	108.25	99.588	116.02	102.82	106.42	107.76	102.44	104.66	99.44	111.55	107.46	110.96	100.84	109.31	104.61	99.187	103.43	101.57	102.34	111.34	107.8	104.8	106.47	107.85	106.51	111.82	102.47	104.02	109.21	90.349	110.47	106.41	109.34	110.48	103.84
96.078	108.25	100.41	103.37	104.99	107.51	101.03	112.52	101.68	111.71	107.14	102	110.8	107.78	103.39	109.02	102.22	107.84	104.58	107.06	111.03	115.7	106.57	106.54	109.93	104.32	109.31	104.28	106.72	112.41	108.34	113.32	105.58	102.23	108.4	108.28	110.67	107.1	109.57	103.36	104.44	105.94	111.64	110.94	116.22	103.5	113.43	102.62	99.288	111.06
101.98	106.06	97.703	100.05	95.345	96.013	109.21	93.751	94.192	101.91	99.375	103.3	102.16	97.717	100.62	99.913	98.624	95.571	98.899	98.626	99.531	101.75	94.073	100.49	100.69	92.343	93.664	100.24	93.371	94.474	91.644	98.504	101.05	94.72	108.62	103.66	104.76	99.359	95.479	93.829	100	93.755	103.76	96.025	92.21	99.982	99.665	95.017	103.54	99.275
106.54	110.59	104.8	104.82	102.1	102.93	100.58	102.69	101.71	105.65	103.64	104.51	100.8	114.99	102.14	109.32	104.74	108.52	107.31	104.91	102.3	114.91	105.3	106.44	96.264	111.8	110.96	102.64	105.44	101.27	104.37	104.58	105.46	108.49	106.83	98.704	111.15	96.543	105.4	108.78	107.84	104.47	106.5	112.35	115.03	101.52	115.44	107.25	102.76	101
117.24	103.96	105.02	106.59	107.24	106.95	112.7	115.61	103.56	107.44	100.85	111.05	116.81	117.09	118.83	114.79	104.76	111.14	106.85	110.06	114.61	115.03	108.54	109.41	98.769	109.5	123.07	111.5	116.7	108.34	111.77	100.97	112.38	113.18	110.13	104.77	111.29	115.37	114.59	102.69	106.92	113.2	117.52	103.25	114.64	113.03	108.88	112.62	112.44	105.95
93.381	99.026	100.69	98.016	93.442	104.73	95.601	104.97	103.32	101.34	101.71	96.71	100.34	85.581	96.134	95.618	107.47	93.218	93.614	103.96	96.734	100.72	99.419	100.56	104.48	98.506	91.626	97.358	96.177	101.11	94.8	93.245	90.257	91.939	102.79	108.93	100.7	91.618	101.25	95.88	93.4	105.7	102.09	94.367	95.987	93.152	103.27	99.621	100.64	90.954
106.26	104.34	104.3	110.3	106.82	108	106.24	110.37	106.04	104.44	103.08	106.79	111.01	100.21	112.65	114.98	108.04	118.1	114.24	114.59	105.6	105.99	113.11	102.55	111.5	109.31	103.15	108.55	110.8	101.92	108	96.197	106.81	108.48	107.88	110.1	113.6	117.63	111.13	107.15	101.57	107.7	113.44	105.39	111.34	107.57	112.5	103.07	106	107.2
109.51	101.22	113.46	112.66	111.17	98.995	103.29	107.44	101.64	108.34	111.52	102.43	108.32	105.68	107.38	105.22	104.22	101.84	108.63	115.69	100.78	100.64	104.74	104.79	99.344	109.35	106.46	101.42	108.08	106.69	108.04	105.79	107.48	98.113	102.19	103.47	108.1	100.08	110.76	104.05	104.77	101.21	114.45	99.405	109.98	108.24	107.18	98.346	95.282	109.76
94.245	108.31	100.97	109.01	91.7	96.514	101.49	97.994	98.257	100.55	97.193	99.163	102.46	100.85	102.35	102.11	97.578	104.04	94.804	105.56	98.364	97.419	92.356	93.932	94.849	93.725	88.458	97.667	94.664	94.348	93.175	98.071	101.81	103.52	103.97	103.56	98.442	91.288	99.77	91.583	85.756	96.121	94.107	89.132	99.263	102.38	102.37	97.433	95.311	87.829
96.765	89.997	98.338	95.695	91.614	92.739	95.133	96.202	95.31	95.698	88.794	104.07	98.273	91.846	103.06	95.123	95.429	104.01	100.37	103.68	95.395	104.58	100.74	91.879	99.847	97.9	105.73	95.886	98.337	90.9	96.76	95.254	88.861	102.24	102.16	102.86	101.15	101.64	108.52	103.33	94.53	101.37	101.04	98.701	94.352	101.93	91.926	94.421	106.51	95.773
98.319	109.21	102.96	116.24	114.16	110.41	104.37	103.56	100.9	110.09	102.06	95.715	101.49	105.45	98.431	108.02	103.44	98.161	107.9	106.56	101.49	107.43	113.94	104.44	112.93	97.835	112.18	94.815	108.32	106.42	111.37	99.943	112.9	108.94	112.23	105.51	103.1	114.48	116.48	105.48	95.684	104.49	101.72	104.8	98.572	99.673	102.22	101.31	99.289	97.255
101.89	100.5	99.771	115.27	110.73	99.607	95.299	103.74	107.28	94.992	95.876	95.075	96.087	94.315	102.4	100.43	105.48	95.624	100.31	96.124	104.98	102.09	92.098	102.97	96.927	96.462	92.694	96.592	97.084	102.75	102	100.3	100.85	96.248	99.26	93.13	95.427	108.46	96.142	95.618	97.621	89.525	95.717	100.12	99.757	101.15	91.298	105.67	95.839	100.6
101.53	106.91	102.97	108.37	101.34	104.82	105.66	111.87	107.51	105.72	114	102.28	106	97.453	110.24	108.63	103.29	108.54	111.61	104.88	106.47	96.048	105.26	99.213	109.37	108.6	85.091	115.46	109.77	108.86	110.07	100	108.28	108.83	111.01	107.63	108	101.81	111.56	104.55	108.67	102.01	100.98	114.63	97.915	99.423	112.84	111.33	106.94	107.42
106.36	101.89	103.89	104.68	104.31	110.39	105.42	107.55	115.69	110.82	104.75	112.91	119.22	104.03	109.61	108.31	113.41	105.5	106.19	106.58	108.66	107.62	94.693	102.4	103.35	116.39	106.22	113.6	105.84	105.24	109.8	113.41	100.51	96.726	109.86	108.37	114.28	117.29	104.29	113.69	104.02	103.02	107.19	104.2	101.66	108.2	106.29	99.938	105.5	108.12
108.35	98.834	106.96	109.04	103.92	100.38	98.581	100.04	98.291	99.934	92.6	101.04	104.08	100.69	98.318	98.061	104.74	100.67	103.57	101.64	102.02	103.71	98.063	101.71	102.97	103.82	105.91	102.88	93.191	95.104	99.602	97.394	108.4	96.858	99.604	103.55	98.731	101.49	92.31	107.44	97.993	101.88	105.8	103.08	97.398	103.49	106.1	102.32	98.439	105.75
103.84	104.03	108.27	103.57	101.34	100.22	101.22	103.26	99.007	109.91	113.26	107.24	106.38	102.83	102.36	103.98	107.69	105.47	106.38	111.69	107.62	103.77	113.19	112.27	108.01	111.75	109.62	102.85	103.58	99.669	106.31	113.95	117.63	105.25	103.75	108.21	107.88	105.03	104.62	101.51	100.43	104.25	97.977	108.66	110.42	107.29	98.733	96.593	110.73	105.45
94.426	107.47	93.947	109.71	101.62	100.94	100.9	102.02	94.635	108.49	107.48	106.01	106.63	99.697	105.03	98.966	101.91	107.12	96.626	102.61	99.279	104.74	99.564	103.72	101.36	95.688	109.89	105.81	100.83	97.84	107.2	103.38	100.04	99.271	95.68	104.06	101.05	90.397	97.571	99.918	100.02	102.75	109.85	103.66	104.75	100.19	115.77	104.47	96.668	102.75
103.5	112.77	105.22	101.63	99.176	110.18	106.06	119.96	111.55	109.25	107.94	118.66	106.77	106.54	113.14	107.55	109.59	112.58	100.37	113.97	118.23	103.14	111.26	121.46	109.34	106.22	103.49	115.29	113.65	109.12	112.18	108.52	105.74	102.75	107.9	111.35	114.7	112.4	107.2	111.42	123	107.23	112.16	108.67	103.18	120.41	100.68	99.434	105.96	101.89
100.49	100.14	95.035	108.54	99.519	97.102	92.915	91.173	102.4	103.85	100.31	97.636	79.342	96.029	96.259	96.2	106.39	102.26	93.452	98.986	99.131	100.47	104.58	97.558	97.913	94.72	97.365	104.89	98.403	103.99	97.552	85.918	98.171	99.516	103.24	101.39	103.72	97.485	93.97	91.672	114.23	93.15	100.43	98.015	96.698	91.847	92.818	98.116	98.979	85.382
105.59	100.59	116.2	103.25	98.713	96.184	108.1	102.07	102.04	98.145	109.17	102.91	101.73	103.62	99.651	105.58	99.974	102.93	105.29	108.22	109.98	104.26	112.54	113.7	104.26	107.49	105.87	106.78	105.44	104.68	100.36	110.43	99.984	96.854	94.488	102.53	97.337	109.72	110.73	108.95	100.96	110.69	96.736	111.82	116.91	97.642	102.82	108.88	102.65	105.87
105.42	103.74	106.25	109.36	110.31	104.46	105.86	109.15	101.11	101.56	104.39	112.9	95.635	112.25	121.67	109.49	105.95	107.06	107.31	110	108.22	113.32	110.3	99.681	110.21	111.2	114.05	103.43	101.95	106.65	100.94	110.76	105.06	107.77	111.83	117.12	104.91	98.861	105.44	109.85	106.62	100.85	107.11	94.608	113	112.46	105.66	103.16	106.6	104.7
108.85	106.75	108.15	113.12	101.23	105.32	112.15	106.52	112.57	106.31	110.69	108.48	112.55	104.03	106.94	102.65	118.3	111.19	107.25	106.99	108.66	108.25	101.25	107.17	113.64	103.74	108.79	107.41	102.15	114.38	109.48	111.34	102.74	115.56	102.21	106.25	113.22	115.9	107.5	104.14	116.11	105.64	106.91	113.45	106.67	109.93	108.53	114.59	110.98	116.96
117.62	109.99	100.16	98.6	106.42	101.49	109.89	100.68	101.63	107.08	108.75	105.3	100.56	109.35	107.62	104.63	107.95	100.66	110.09	109.8	112.64	100.81	106.26	102.65	107.74	102.8	101.89	90.051	107.57	108.67	112.18	112.08	113.15	96.822	98.691	99.399	113.51	106.18	108.57	104.33	106.48	108.19	100.99	108.11	108.14	98.101	99.495	97.473	99.034	111.12
99.777	111.14	100.53	106.68	108.97	105.62	111.1	111.01	107.98	111.3	105.95	101.18	109.07	107.15	108.17	109.76	109.82	102.82	111.89	103.78	100.51	103.88	113.34	113.94	112.98	111.7	92.242	106.06	101.2	103.22	106.8	109.21	108.23	112.13	103.88	96.264	98.426	111.13	100.97	108.76	107	105.07	104.78	97.218	108.29	114.07	106.75	104.21	111.22	112.19
108.2	104.24	106.01	108.96	102.8	99.517	103.34	114.86	110.76	99.42	100.84	107.96	103.79	101.4	106.06	99.622	108.05	105.88	101.73	102.56	108.58	117.94	103.28	113.68	103.64	103.02	107.84	111.87	114.28	113.34	106.46	111.44	104.96	105.94	98.734	98.995	99.12	107.89	113.51	105.03	97.096	103.99	110.54	106.91	100.91	105.8	104.68	112.61	105.37	109.99
109.19	105.29	108	107.34	101.27	101.89	121.06	106.19	112.14	98.329	93.216	100.57	102.35	112.35	105.98	103.38	113.55	103.03	106.68	112.68	103.21	102.93	109.25	101.94	102.7	116.75	107.93	108.06	114.16	103.49	109.15	110.86	108.16	106.58	111.21	102.7	108.67	97.345	100.8	107.21	104.91	108.39	111.07	111.05	105.02	108.92	106.38	101.75	101.92	102
112.3	106.95	105.55	102.25	106.39	104.48	106.14	96.075	107.11	110.48	107.81	107.77	106.46	105.99	105.91	117.45	105.97	104.83	108.98	103.65	106.28	111.36	111.8	110.17	106.31	111.81	101.45	106.75	93.381	95.79	109.65	111.47	111.56	103.5	108.37	107.97	102.06	98.83	102.13	102.1	110.5	110.55	101.29	115.48	100.75	115.14	109.07	108.77	110.66	105.56
106.73	104.62	103.37	104.73	93.601	104.4	103.21	108.59	99.805	103.05	103.14	107.37	98.958	88.078	101.32	99.802	103.31	105.97	110.47	106.75	98.459	104.51	103.94	106.77	112.25	106.82	107.49	101.3	104.29	102.29	107.28	103.1	100.6	98.442	103.49	94.384	110.71	100.96	108.96	99.29	106.92	95.948	103.36	98.953	98.462	97.705	107.05	106.63	107.15	105.17
90.172	103.47	99.919	103.86	88.713	90.882	89.926	109.18	98.84	105.99	102.35	104.11	95.789	89.882	103.09	107.28	102.79	93.043	101.99	100.83	93.19	104.82	90.11	91.994	93.219	97.909	102.63	97.585	100.91	97.594	93.288	102.17	102.51	91.255	105.25	96.533	97.045	91.984	99.189	101.37	103.08	98.644	97.513	97.698	104.84	101.22	94.679	105.45	105.42	99.126
112.66	106.83	104.48	108.59	109.76	112.11	101.97	109.31	107.47	107.51	115.24	108.79	106.42	101.43	105.17	105.71	111.07	110.21	112.78	105.66	105.65	105.96	102.89	105.07	107.23	110.69	104.82	111.98	107.86	115.46	109.89	114.08	103.89	110.78	104.49	100.92	112.79	98.711	101.06	107.01	110.23	106.27	113.52	109.34	110.01	104.78	107.32	105.99	112.54	108.82
100.14	105.92	106	114.65	99.708	94.259	108.76	98.746	109.02	105.57	103.25	107.97	112.4	107.09	107.16	104.32	110.8	117.45	111.6	106.12	105.6	104.86	110.37	102.8	108.64	105.62	108.47	112.01	109.14	104.31	98.304	105.35	107.86	99.519	98.715	99.212	95.252	104.5	101.28	111.04	111.21	105.36	106.95	123.6	115.79	110.52	100.32	98.2	108.72	108.44
108.23	100.51	108.57	104.76	98.888	106.06	117.93	105.3	101.85	106.62	100.6	103.02	111.41	113.4	106.63	112.05	102.51	105.53	98.809	99.843	119.44	105.31	109.83	102.8	107.01	107.38	105.46	97.55	106.17	104.37	108.43	107.77	104.4	108.72	111.91	104.12	107.84	108.5	118.57	103.09	112.19	107.2	104.72	105.41	102.19	107.14	106.65	101.31	103.32	111.6
105.87	107.59	104.65	104.69	105.34	104.71	103.09	102.11	110.97	109.06	110.07	108.49	109.55	105.36	104.84	110.55	110.31	105.68	100.23	112.23	106.22	113.29	107.02	103.18	106.21	112.63	104.35	96.183	105.56	112.17	116.73	101.18	101.78	108.8	108.46	87.729	105.67	106.39	101.53	111.43	108.67	108.19	108.24	109.14	104.24	111.22	114.52	104.95	107.87	112.81
100.43	116.15	108.02	105.33	104.66	98.299	102.54	111.62	109.11	104.46	102.56	102.86	105.57	104.55	103.77	115.11	104.93	108.03	107.12	104.4	106.42	110.61	100.35	107.72	104.12	104.3	114.15	107.72	115.93	105.9	114.09	108.94	105.27	105.56	108.02	113.16	103.48	107.94	102.49	110.27	107.92	102.86	110.68	108.38	109.76	101.77	107.47	106.06	102.51	112.82
106.34	108.26	109.47	104.8	104.66	110.84	106.12	115.4	107.19	104.81	107.71	111.73	109.86	103.91	121.59	102.77	110.21	105.47	109.71	111.34	111.67	106.13	101.29	109.03	106.21	113.28	107.45	112.78	105.48	97.815	112.29	107.87	107.35	101.92	110.45	106.64	111.12	108.78	109.4	112.35	101.37	106.57	110.09	114.47	112.41	100.14	101.69	103.3	108.66	105.39
108.81	106.14	106.94	106.09	101.35	108.32	103.85	100.84	106.36	100.09	105.02	102.76	103.75	108.31	99.74	107.4	103.27	114.87	109.74	113.95	107.3	99.569	104.37	110.83	102.71	108.26	107.3	106.73	96.356	108.95	98.357	106.45	110.65	98.725	106.02	105.76	101.45	114.13	106.57	107.02	112.28	106.4	105.34	106.68	105.62	109.4	96.567	106.09	112.81	108.1
103.95	102.61	106.19	94.434	110.21	109.12	109.77	106.33	106.09	100.94	107.07	116.76	116.98	105.68	111.48	103.61	105.48	113.85	110.81	107.64	106.65	109.23	104.04	103.59	102.23	101.65	102.67	110.08	111.93	99.697	101.86	107.53	109.04	104.84	100.44	105.48	97.005	98.239	105.43	100.79	106.33	103.72	104.36	96.761	106.33	107.89	100.66	103.04	102.75	101.36
95.709	99.489	96.034	100.12	95.505	93.94	91.093	99.582	103.54	100.07	92.427	101.88	103.73	93.215	102.26	101.78	97.298	103.78	93.854	99.646	91.199	92.564	94.667	109.43	95.538	97.698	105.25	100.55	94.095	97.268	89.667	91.372	103.82	88.441	98.315	107.13	102.27	87.203	97.163	95.049	90.592	106.91	97.694	104.96	97.196	99.367	103.19	94.454	99.295	103.6
99.08	100.91	104.63	102.99	116.44	106.17	105.62	104	108	105.31	100.08	98.561	106.48	103.62	98.756	97.878	102.68	95.626	106.96	102.7	101.31	103.43	103.15	95.129	103.05	105.5	106.51	106.13	111.99	102.55	108.03	106.52	94.862	104.27	103.54	103.88	103.98	106.83	103.81	109.65	101.81	100.62	110.75	102.09	106.97	98.798	102.77	104.42	110.04	99.226
93.781	99.827	104.01	104.72	107.15	103.34	99.08	102.23	101.41	90.4	98.326	86.922	101.53	95.364	98.897	98.456	100.75	94.401	92.354	101.79	96.605	101.41	106.29	93.663	99.997	105.72	101.83	101.54	100.71	107.1	95.508	99.196	94.181	95.179	95.068	99.591	102.73	96.185	91.067	97.012	101.84	103	97.402	103.01	101.01	105.39	101.69	100.99	98.071	95.945
114.88	112.2	120.64	95.568	110.08	104.25	108.83	96.204	114.15	111.64	118.15	105.03	102.88	105.04	110	107.25	102.07	97.649	101.73	107.77	107.91	96.135	105.01	104.73	114.11	106.97	106.14	107.15	107.53	104.17	107.78	104.1	106.39	110.16	105.63	101.69	102.93	107.54	104.65	106.43	114.66	106.27	110.58	104.92	113.84	106.41	108.73	105.88	110.58	101.91
101.51	99.358	92.273	100.65	101.21	95.302	108.33	99.127	99.455	93.806	89.267	93.148	100.13	96.759	103.81	104.61	93.174	105.28	97.555	104.5	104.69	105.94	93.704	89.584	97.398	95.33	97.168	98.443	103.43	108.71	99.621	104.4	104.44	99.14	102.18	96.373	94.557	98.946	99.474	100.67	108.52	102.72	112.86	96.803	97.14	98.948	103.24	95.06	100.89	105.3
108.81	107.89	96.469	108.27	106	109.95	103.39	111.39	113.43	102.82	103.64	112.1	103.97	113.52	111.25	104.98	103.6	107.94	103.75	101.51	105.51	108.92	121.66	101.53	106.55	105.22	104.43	108.17	108.38	104.11	112.55	101.8	115.14	107.14	106.75	110.6	101.18	103.58	106.97	105.43	107.08	107.69	115.07	91.775	104.09	108.4	109.29	103.89	102.55	105.17
109.79	110.69	116.12	112.89	106.26	110.24	110.77	106.36	113.85	108.46	95.007	109.73	110.8	110.93	99.619	104.95	102.14	108.19	113.37	104.98	104.54	110.68	106.24	105.06	106.51	105.89	107.74	104.93	104.81	106.04	101.54	103.23	105.97	106.57	104.99	104.25	101.85	104.61	100.17	112.28	106.91	99.754	112.85	109.14	99.657	101.95	102.79	114.07	109.19	106.55
106.93	107.73	106.99	110.4	110.06	101.35	107.04	116.39	109.16	112.28	102.9	116.76	106.96	114.37	116.82	108.06	105.47	116.5	108.73	110.18	104.01	107.1	106.84	118.22	110.83	115.85	114.84	114.12	110.62	116.92	108.41	105.66	112.1	114.54	114.73	109.85	103.97	111.62	113.32	116.38	119.81	112.28	116.41	105.76	109.36	102.48	115.19	113.45	109.88	104.8
98.031	108.83	113.61	108	116.51	107.38	115.63	109.26	111.98	114.77	109.62	106.12	106.21	105.83	109.62	105.28	110.62	108.94	102.75	105.82	107.21	109.18	107.02	108.15	108.28	112.3	113.99	110.34	113.47	111.34	109.57	103.27	102.39	114.67	112.69	114.73	112.07	104.75	112.83	113.9	107.62	108.82	115.38	105.73	106.35	102.48	103.89	100.09	104.31	101.6
103.46	114.78	102.31	102.57	107.01	103.48	97.268	107.23	110.49	106.52	101.04	114.26	109.26	102.43	105.63	104.26	104.42	99.032	108.21	110.98	105.53	107.59	110.86	99.898	100.42	103.79	107.36	114.82	103.74	105.4	107.61	104.59	101.14	100.39	109.07	101.31	100.04	112.29	107	113.41	113.54	102.16	100.07	104.57	102.54	104.76	107.49	101.73	100.46	107.22
112.12	109.39	105.22	112.43	117.27	106.49	103.47	98.241	102.23	108.44	111.11	100.1	105.45	108.67	108.02	108.28	113.74	107.76	102.63	105.26	104.09	110.62	96.3	108.31	113.23	107.01	99.81	105.06	110.24	117.06	102.49	103.39	100.66	103	111.56	110.92	106.52	109.33	102.24	101.23	106.63	104.09	111.69	104.89	99.62	97.057	107.5	108.08	106.09	105.41
102.45	105.36	99.407	104.67	117.7	102.2	110.3	104.72	108.21	107.83	112.41	104.12	107.41	93.316	103.85	98.493	97.385	104.63	104.94	106.02	107.33	105.06	105.14	97.705	107.82	111.48	96.029	102.46	109.32	108.44	112.57	106.16	105.23	99.46	111.33	99.108	104.33	115.97	108.23	114.05	96.481	104.54	103.98	106.01	110.4	107.96	107.5	99.679	108.52	106.68
101.46	99.893	101.09	99.195	114.03	99.767	110.98	113.3	103.52	111.95	110.4	109.83	106.59	103.83	110.58	114.24	109.09	109.67	114.09	105.06	108.99	92.203	104	110.41	109.87	100.69	107.34	108	107.91	105.46	106.21	103.12	105.83	100.74	108.67	104.25	106.87	100.22	108.36	107.31	119.85	108.46	105.8	106.74	104.88	102.42	105.46	107.08	107.92	113.26
91.199	99.597	94.431	94.938	104.25	99.541	107.58	105.92	101.62	97.452	98.66	100.07	96.031	99.288	99.888	97.705	97.073	95.294	95.381	101.68	103.93	96.018	100.68	92.731	103.82	102.79	104.82	99.285	92.23	96.478	101.36	96.491	102.42	98.686	93.545	91.367	102.16	103.73	105.24	97.774	99.966	98.864	94.042	98.463	95.128	101.19	104.24	98.225	93.837	96.507
99.956	108.86	107.65	101.13	105.46	113.01	104.97	102.92	103.48	105.48	101.29	104.58	115.02	110.48	98.204	110.94	107.21	105.82	103.85	106.4	105.93	111.54	100.61	98.43	108.02	113.1	110.41	104.15	113.36	102.45	106.64	112.78	106.04	100.76	101.56	106.21	110.27	115.37	100.75	117.83	106.1	107.83	104.03	106.21	109.99	111.96	105.91	105.1	96.925	92.854
108.22	104.5	105.95	113.09	105.39	108.5	111.44	98.554	100.07	107.35	112.32	101.91	104.96	100.81	109.66	106.71	112.04	111.66	105.3	109.22	114.37	111.43	104.47	103.62	105.65	107.48	104.39	115.68	105.84	104.86	108.01	103.34	104.21	107.9	99.344	101.59	98.152	102.15	110.92	104.33	113.55	112.02	109.65	106.2	101.59	110	103.26	110.97	103.33	98.422
105.19	102.85	113.4	109.53	107.85	97.486	116.34	102.37	108.19	104.82	117.03	112.07	108.1	104.17	112.05	109.08	112.87	107.78	111.23	104.28	103.2	110.76	110.27	115.69	113.01	117.33	103.06	109.35	109.3	111.34	103.53	99.789	109.02	107.94	115.5	94.37	112.84	101.26	100.95	96.925	104.68	115.41	104	110.99	112.08	105.33	96.105	112.56	108.97	105.37
101.8	95.333	105.52	106.25	107.95	106.61	103.76	101.18	114.66	103.79	94.994	101.06	114.24	102.46	107.28	107.16	111.33	108.39	103.31	103.35	112.69	111.53	98.918	103.85	112.21	115.36	110.97	104.76	109.52	108.39	103.45	95.308	94.825	99.327	114.23	102.39	106.26	97.693	95.526	118.84	110.09	110.82	110.86	102.18	112.41	110.89	97.275	106.89	106.45	115.77
105.16	106.51	102.42	103.51	111.16	109.36	108.61	109.35	115.9	103.25	111.06	109.9	117.3	109.77	106.75	102.26	104.54	106.77	109.33	120.43	110.18	107.81	110.79	121.15	113.11	115.35	107.71	106.6	105.79	110.51	109.13	104.88	112.84	107.43	107.3	102.48	112.82	119.86	110.21	109.7	108.2	108.9	102.02	115.19	107.38	112.47	99.489	110.09	107.36	107.68
106.29	106.22	106.84	111.64	107.46	110.76	112.52	105.35	96.362	111.06	110.18	108.36	110.3	106.84	104.93	109.28	100.34	109.34	115.3	105.48	108.6	101.61	108.77	107.4	102.1	107.9	101.08	108.03	114.94	105.16	111.07	107.18	109.49	111.56	105.03	104.98	112.18	101.07	107.78	105.74	104.98	101.96	102.12	107.69	112.94	108.8	106.1	100.65	105.67	102.46
107.83	104.57	108.41	107.27	99.421	105.82	103.17	106.97	98.963	102.83	108.63	109.42	111.78	111.98	110.21	111.95	110.57	104.91	110.6	94.284	108.02	108.09	105.21	107.6	105.77	102.2	99.692	107.85	109.28	108.7	109.3	103.02	105.2	109.68	99.464	106.06	102.54	107.16	113.99	106.04	105.24	100.5	106.45	103.6	109.97	109.03	104.36	109.83	105.5	105.05
99.979	107.38	97.011	119.25	106.1	106.23	109.23	102.17	107.57	96.974	105.36	103.49	110.92	104.13	99.305	108.47	102.12	111.57	100.51	107.26	98.937	97.214	108.54	104.63	109.93	104.36	103.08	106.72	113.36	99.93	107.1	103.46	97.439	105.8	104.1	112.72	118.88	109.83	108.06	99.14	111.76	100.04	107.82	98.059	100.72	106.98	102.65	103.91	107.9	100.08
101.33	97.564	100.46	99.183	89.139	98.144	103.88	104.25	100.4	93.119	102.74	93.069	103.86	96.334	97.405	98.526	98.31	98.712	97.699	98.266	101.03	100.22	95.924	97.641	96.334	103.17	109.26	100.75	93.727	92.094	102.78	100.98	97.41	98.812	95.862	101.75	98.963	111.36	94.401	95.714	106.38	101.24	101.43	98.409	99.983	97.844	99.325	96.995	98.797	92.509
115.48	114.6	111.92	104.86	111.99	115.22	100.45	114.13	106.41	105.95	118.55	108.26	107.93	111.85	112.13	121.79	109.88	117.31	116.01	102.91	109.66	107.05	113.25	111.41	114.61	111.01	113.59	106.64	109.25	109.15	116.41	103.48	104.82	117.31	118.51	110.46	107.99	104.41	110.13	111.43	112.26	106.06	110.62	107.86	109.99	122.94	109.44	113.93	116.87	115.95
104.92	102.21	104.5	106.67	112.94	114.09	103.88	115.29	104.96	108.34	108.16	100.46	101.11	98.441	112.16	107.29	114.5	105.87	104.55	103.87	105.05	96.801	103.37	98.399	103.83	112.35	113.79	108.55	104.87	103.64	101.32	111.18	100.27	99.138	102.72	114.18	110.59	101.24	99.894	108.11	107.35	107.97	111.65	108.28	109.33	97.917	112.59	107.69	110.14	98.492
107.8	96.897	104.03	104.87	105.84	94.694	100.03	98.634	92.875	101.35	104.37	101.74	102.47	97.658	101.12	102.94	106.52	96.814	101.2	95.006	101.55	100.57	99.232	101.54	104.9	99.541	102.58	93.589	101.59	104.5	98.343	107.33	104.48	104.52	104.53	99.132	98.129	92.337	101.58	97.725	102.39	98.224	101.74	104.16	89.33	98.552	115.6	99.867	92.958	94.415
88.99	95.309	93.563	92.676	92.706	99.147	93.961	96.031	95.04	106.11	97.528	99.571	91.95	102.37	98.221	101.89	94.845	93.904	96.773	96.779	95.907	102.5	99.765	99.831	102.32	92.092	83.243	107.55	103.81	98.025	104.97	95.274	101.05	98.004	100.71	90.167	104.44	92.42	95.163	100.36	105.03	96.571	102.71	94.053	106.23	98.015	97.195	98.536	95.007	95.851
106.82	104.89	113.31	116.18	104.6	112.64	105.38	103.9	109.62	113.87	103.72	106.76	94.969	101.4	110.6	104.04	101.22	109.54	104.17	100.37	104.47	110.34	102.11	119	99.945	107.84	115.85	107.36	109.65	108.83	106.93	101.36	100.78	97.821	102.37	100.92	110.36	103.44	104.02	107	107.22	103.13	102.24	107.91	112.21	104.12	101.77	106.1	109.01	98.402
107.55	102.57	102.63	114.07	100.49	106.86	103.64	112.45	99.134	98.984	108.28	108.86	101.01	104.7	102.26	110.92	109.27	103.72	102.45	99.231	107.67	98.299	109.02	101.49	110.15	105.3	104.28	104.39	105.81	104.28	93.08	111.66	106.73	107.48	104.46	103.18	100.97	96.399	106.8	111.18	108.35	99.89	110.87	104.48	109.07	107.63	107.98	109.26	97.009	93.497
102.83	98.408	98.082	108.82	105.53	104.46	106.02	95.865	103.41	109	107.95	108.06	107.14	105.17	107.74	107.08	106.74	105.7	109.61	105.26	111.58	103.2	99.246	99.501	109.19	108.92	98.473	106.65	102.8	106.51	112.86	104.86	104.54	108.93	105.53	105.68	111.55	111.08	113.44	109.53	107.56	106.96	106.03	96.901	105.77	110.51	98.977	98.024	107.32	109.17
90.824	112.81	105.78	106.68	106.51	110.98	98.792	100.68	112.46	98.688	109.18	108.03	97.19	103.1	106.21	114.69	99.286	107.68	114.88	105.44	104.97	108.97	104.08	110.56	108.6	103.72	109.26	97.723	107.28	108.3	108.72	101.39	104.68	109.08	108	105.35	110.13	103.72	106.06	100.86	98.913	96.026	100.09	106.3	105.46	105.76	93.389	110.49	99.984	108.22
103.16	101.85	98.423	101.98	104.12	112.51	107.23	109.34	108.91	115.68	104.16	108.41	99.793	99.335	107.71	102.68	107.78	106.06	107.92	108.34	96.801	100.49	101.27	102.21	111.37	99.806	111.56	107.88	104.06	107.11	109.44	104.55	103.91	108.98	110.91	105.14	99.791	108.12	104.24	108.62	103.85	102.34	103.03	106.58	112.81	106.84	102.41	105.52	103.93	105.62
109.16	109.03	102.97	104.62	113.65	108.29	111.01	108.85	96.297	110.28	104.24	106.89	95.818	106.2	107.46	92.229	99.656	115.85	111.11	107.73	104.44	101.25	100.92	109.69	107.15	106.28	104.52	107.81	114.16	99.441	98.079	97.598	105.93	102.81	110.09	108.73	108.74	108.23	103.47	106.37	109.45	109.92	109.72	119.9	101.28	109.96	104.06	117.96	110.72	110.27
105.09	105.07	108.28	98.25	103.08	108.65	107.13	100.4	108.17	104.21	107.52	109.03	106.25	103.13	101.3	107.49	111.95	100.14	107.64	95.108	97.694	109.63	98.338	105.63	107.16	118.58	102.38	109.17	98.841	112.8	110.97	98.663	104.63	108.46	102.91	103.58	107.66	114.18	102.54	97.699	104.42	106.58	113.91	108.22	104.78	101.77	103.4	105.74	102.84	97.901
95.303	98.803	101.45	97.497	91.603	90.912	91.189	100.29	103.77	97.408	98.761	96.133	99.708	95.908	94.096	94.733	93.132	95.481	104.02	97.652	97.6	97.362	101.51	89.739	102.35	100.31	97.765	92.575	101.1	99.216	112.18	94.624	91.905	97.715	98.182	97.408	97.056	91.78	99.924	99.986	99.647	94.34	90.103	103.9	96.175	98.403	102.9	98.881	105.87	99.987
109.23	103.67	103.28	104.65	105.21	93.2	102.19	111.27	103.32	103.33	109.08	109.31	107.09	115.49	110.36	113.41	103.81	109.85	111.33	115.06	98.361	113.33	119.33	112.27	112.76	108.25	108.16	114.2	115.37	112.74	114.98	114.47	109.55	102.63	116.86	111.1	106.12	102.27	115.29	106.24	105.43	107.15	102.68	94.448	108.52	109.05	105.21	100.93	113.42	108.56
108.68	112.81	109.44	107.88	107.14	106.1	101.96	109.76	106.83	104.54	112.01	100.78	103.21	111.09	104.6	99.286	104.12	105.13	106.52	108.11	115.23	94.398	98.859	109.7	107.17	114.32	109.54	103.93	113.73	102.67	106.07	112.29	111.2	106.88	110.02	104.12	111.1	106.06	115.18	104.19	98.668	99.102	105.83	117.41	107.6	106.45	113.84	110.47	108.77	104.88
100.43	101.97	104.71	94.074	104.21	98.043	100.72	92.927	93.06	95.747	104.55	101.29	99.093	99.422	89.889	103.65	97.358	98.83	100.02	95.603	96.514	101.81	106	99.036	95.059	101.42	100.66	92.906	104.8	91.951	97.805	105.37	93.104	97.875	78.91	96.597	94.445	105.81	103.15	90.227	93.467	103.19	108.94	100.61	96.97	103.49	99.066	103.77	107.48	97.172
101.83	106.54	103.35	105.53	98.235	111.88	105.53	97.861	103.53	110.4	102.69	117.32	103.39	118.9	102.9	97.086	107.18	111.66	97.037	98.363	107.97	108.9	106.6	106.8	104.33	104.25	105.7	99.378	107.62	105	111.59	107.69	109.22	100.84	111.45	99.171	106.07	103.89	108.49	104.81	102.82	112.72	99.26	108.81	104.41	109.68	103.6	104.76	106.56	100.75
102.85	103.08	104.58	108.75	110.65	102.58	104.46	98.555	111.9	105.96	107.44	105.22	96.846	100.09	110.05	94.678	100.71	107.51	109.39	102.78	99.075	98.805	104.77	98.298	102	102.61	108.99	104.23	109.32	101.76	111.48	101.17	103.81	102.92	109.46	109.46	102.05	95.654	104.23	104.91	104.09	111.93	110.29	102.34	106.36	116.79	108.7	109.7	103.56	108.4
86.943	100.02	105.61	98.265	98.192	95.142	102.6	90.935	106.41	93.973	97.123	96.876	100.12	94.632	100.27	104.92	99.116	101.09	105.72	100.87	110.07	100.83	103.03	104.53	102.94	106.72	101.45	95.822	94.657	100.79	112.75	97.156	96.583	102.68	97.687	106.15	102.49	107.89	101.51	103.25	98.605	103.33	103.9	87.245	96.934	97.905	97.39	93.792	99.392	99.387
114.11	105.42	98.686	111.97	107.84	100.52	108.98	111.54	106.54	112.69	106.32	109.58	107.47	113.89	112.03	103.31	109.73	112.51	104.44	96.567	102.87	108.94	109.56	111.51	110.62	108.06	106.24	100.14	101.67	111.97	109.55	104.79	104	104.83	109.69	119.65	108.53	112.13	101.8	114.87	114.98	100.51	108.86	114.43	115.98	107.37	103.45	112.05	106.9	107.46
103.86	110.45	110.98	101.51	110.61	100.9	111.67	105.88	101.85	106.88	104.32	106.9	113.68	97.12	108.16	109.07	106.55	109.86	106.57	110.17	106.48	100.19	106.08	106.77	114.63	107.81	109.15	113.92	108.76	107.93	112.6	102.2	110.71	112.25	115.96	93.769	110.3	106.17	115.86	99.502	105.27	120.83	107.05	111.87	110.51	109.28	109.04	111.36	109.36	110.96
100.76	111.05	109.59	99.398	108.28	93.967	104.8	105.85	103.54	107.94	104.47	109.1	100.82	101.96	106.55	107.82	105.87	102.38	103.81	107.4	110.26	101.98	104.82	104.11	95.892	99.339	105.5	105.53	109.59	106.63	110.85	105.36	98.512	108.64	105.73	104.76	101.94	113.88	107.86	108.02	99.715	101.04	106.48	103.49	113.38	94.687	105.02	109.65	109.05	102.92
116.66	109.89	116.42	102.75	101.84	105.83	111.87	111.02	101.59	109.26	108.6	108.14	112.69	99.33	107.16	107.1	98.338	107.92	111.3	116.1	108.93	110.35	108.3	103	105.42	108.5	106.91	106.5	97.717	112.78	105.13	106.94	119.16	105.26	108.13	109.87	106.21	106.38	96.583	107.67	101.55	105.03	104.11	113.07	102.7	110.08	109.75	112.03	103.05	98.296
106.31	105.6	101.44	102.17	116.7	111.64	100.37	103.05	92.259	112.98	112.18	104.69	103.54	97.229	108.08	107.94	114.02	103.91	99.596	109.39	106.91	103.88	106.59	97.699	107.94	108.37	108.71	95.087	107.47	103	114.87	107.42	108.35	107.38	103.25	102.61	102.73	108.47	104.47	103.23	98.861	104.41	112.19	103.42	99.664	108.9	99.436	104.45	104.82	103.1
94.582	95.385	105.62	89.706	105.97	92.395	103.18	99.932	102.97	98.549	99.411	91.503	98.071	95.081	107.13	99.537	98.326	106.89	94.469	96.599	105.67	98.237	102.52	93.741	105.97	100.94	98.622	100.85	97.199	98.399	97.389	100.99	94.625	106.16	98.567	94.207	88.458	89.986	96.884	96.005	97.354	93.713	107.97	95.311	102.35	98.495	99.872	99.081	100.67	100.83
107.49	110.31	106.47	102.04	116.8	103.92	108.1	109.45	113.61	107.75	104.23	101.99	107.24	109.23	112.35	106.99	112.44	109.18	101.04	108.95	116.71	110.95	111.33	108.19	107.01	105.5	104.13	104.05	110.25	110.25	109.9	102.77	107.89	110.04	95.077	104.66	105.57	107.38	104.03	105.37	112.03	103.35	100.3	103.57	99.986	105.5	102.85	107.73	100.39	101.45
109.67	105.87	109.03	105.29	117.22	105.96	106.23	102.19	111.83	100.55	115.16	104.32	118.69	109.85	103.51	104.7	105.31	107.41	100.28	101.88	108.62	105.42	106.61	110.73	93.232	111.39	106.37	118.58	111.86	105.43	102.04	101.78	111.52	114.02	112.5	107.85	106.61	101.93	115.44	109.31	106.13	105.95	108.21	103.56	110	100.06	108.13	106.12	111.34	104.04
117.93	117.12	111.6	111.9	114.12	112.98	109.98	119.43	110.49	108.47	111.05	112.54	113.13	109.44	114.85	107.29	119.52	112.24	106.83	111.41	115.64	106.9	109.89	112.37	114.19	113.29	109.63	110.72	103.08	111.56	112.53	105.3	107.58	108.11	111.36	104.54	111.02	105.07	118	103.68	113.98	115.43	111.66	117.96	110.06	111.98	108.66	109.18	120.9	108.66
116.62	102.56	108.61	110.99	110.43	102.84	111.82	106.32	108.73	108.27	108.1	105.78	115.82	103.16	112.46	109.53	109.77	116.47	105.55	111.08	108.69	116.29	113.02	104.89	122.17	115.73	116.24	111.17	105.59	112.08	103.13	106.96	111.37	93.344	105.04	109.3	108.29	111.21	110.23	107.25	112.21	105.84	114.85	107.51	110.74	106.3	114.62	105.53	109.46	115.66
93.019	98.166	103.73	100.81	93.756	98.966	102	97.167	109.9	95.932	91.064	105.46	110.67	97.351	97.707	94.971	99.133	100.65	98.918	103.12	102.01	101.55	102.34	100.67	99.598	102.86	92.071	98.763	100.03	95.535	95.096	100.55	93.709	93.537	87.056	100.12	98.36	110.56	106.57	99.002	92.084	102.16	100.28	104.48	99.742	96.89	99.349	92.743	105.47	103.21
109.13	106.02	116.94	117.59	108.65	107.57	109.38	116.99	108.5	120.06	114.73	108.17	111.88	111.93	113.39	111.99	108.58	103.28	123.42	107.34	121.34	114.9	105.08	102.98	106.83	110.65	109.01	101.36	106.7	115.11	115.58	116.15	104.13	112.59	112.6	114.56	108.78	108.05	114.41	110.26	111.79	108.92	112.51	117.73	110.56	116.35	113.3	112.88	116.88	99.932
106.06	95.27	108.62	103.92	104.35	111.93	111.79	105.68	105.77	94.698	110.97	110.93	114.75	111.55	102.49	104.47	109.09	101.05	107.17	92.977	116.91	108.56	99.99	107.31	109.29	101.81	103.04	103.12	113.95	116.73	106.82	114.06	113.13	108.37	105.94	119.47	109.7	101.17	107.64	106.91	107.22	108.96	102.73	102.68	104.31	107.88	109.08	103.06	106.85	114.94
106.52	109.92	93.654	103.84	105.27	105.1	105.56	104.67	103.38	112.21	108.73	113.29	105.65	112.44	104.3	106.75	107.19	112.33	96.957	111.39	100.9	101.62	102.77	111.97	109.34	100.69	104.75	100.22	108.05	105.38	103.53	101.06	105.95	99.088	113.96	110.06	101.83	104.88	112.56	100.78	106.38	100.54	105.9	113.02	106.66	109.71	107.3	109.1	110.54	102.06
111.48	103.63	106.51	108.76	103.97	113.59	115.15	114.92	109.1	110.11	102.01	109.62	112.67	112.61	114.8	108.64	109.27	106.09	114.92	110.75	101.72	105.85	112.59	102.25	110.06	106.63	108.48	99.624	112.44	99.572	105.21	113.14	107.53	109	114.7	117.49	108.89	108.6	104.87	104.39	103.13	119.13	114.15	111.35	121.56	119.42	109.62	105.37	108.84	115.19
117.2	109.5	104.7	112.19	102.36	106.24	105.64	110.88	106.25	105.12	114.43	101.53	111.77	107.34	115.39	118.11	107.81	110.2	105.63	108.55	105.06	105.17	96.991	99.673	109.38	100.99	101.61	108.96	112.52	108.94	101.9	119.01	108.72	104.99	114.77	97.724	108.52	110.75	110.35	109.66	106.29	106.84	117.51	101.66	116.49	112.52	99.163	111.02	105.96	110.12
101.83	104.6	99.545	95.075	99.03	91.168	91.428	101.32	96.075	97.746	99.08	96.888	92.413	106.13	95.265	98.796	93.689	99.288	98.389	96.73	86.876	98.44	100.06	92.903	95.483	100.92	104.39	108.57	97.862	101.5	100.36	93.505	107.06	95.812	93.473	90.583	99.487	92.302	97.779	98.16	101.44	96.379	96.298	98.63	106.43	103.62	89.374	93.132	88.638	106.09
99.213	99.036	101.68	109.77	99.749	98.609	102.42	111.75	101.46	109.03	110.73	102.55	108.72	113.11	99.973	102.24	97.604	108.23	101.74	100.35	112.13	98.629	105.54	113.36	107.94	111.44	109.31	106.99	105.57	108.16	106.94	103.74	97.636	97.676	107.22	104.06	102.51	110.97	104.27	109.55	108.96	99.158	117.79	108.79	103.4	98.731	95.691	100.58	103.13	93.593
97.597	94.481	95.892	100.06	94.115	95.99	94.662	98.733	100.76	92.174	92.712	98.917	98	104.18	98.648	98.914	93.044	101.01	92.74	94.434	91.743	98.577	92.343	89.155	105.62	94.999	100.57	93.067	99.044	91.313	94.85	85.581	92.416	97.488	100.35	99.227	98.207	102.73	104.58	103.47	101.39	95.279	95.936	96.907	103.62	100.1	94.113	100.79	93.509	102.99
106.05	97.531	107.88	106.14	106.11	98.08	111.76	107.79	110.81	99.458	102.32	105.17	102.37	103.45	109.4	107.99	108.58	106.57	107.14	101.2	108.34	104.61	109.12	103.3	104.61	100.74	107.84	102.84	106.76	109.92	110.26	100.84	103.48	105.87	101.36	107.16	103.33	103.61	112.48	107.49	110.1	114.43	98.583	97.181	100.16	110.88	107.84	102.17	112.38	106.02
105.61	110.84	111.83	112.24	116.01	98.868	105.17	104.45	98.604	106.43	114.36	97.958	108.83	109.01	106.64	111.68	104.7	103.35	102.53	106.46	108.21	110.23	105.73	103.59	103.87	110.9	104.31	117.15	106.8	106.95	98.253	109.36	101.34	104.46	109.03	107.98	101.78	109.77	110.33	113.15	104.81	103.49	117.45	103.75	104.79	108.63	113.94	106.17	96.898	107.74
109.06	120.91	109.04	112.83	112.84	113.33	115.77	119.74	112.42	111.14	109.21	105.74	108.39	109.85	115.98	102.76	106.79	111.71	116.26	115.93	105.83	115.28	115.53	107.37	100.62	121.4	102.5	105.77	115.99	110.61	108.4	115.58	102.48	110.12	102.72	108.75	115.4	103.35	118.01	110.58	110.93	109.95	106.43	106.41	112.32	110.2	109.38	102.98	110.69	111.33
95.087	101.78	92.376	93.22	95.453	96.354	100.41	95.588	105.56	93.584	98.18	95.185	95.674	94.293	104.59	101.24	103.81	104.27	92.682	99.372	99.417	98.38	101.05	93.761	93	94.586	104.21	95.184	100.97	111.01	99.212	97.178	90.637	106.6	97.689	94.926	100.97	98.264	104.51	100.92	96.375	95.318	101.87	94.798	105.32	90.743	98.218	98.597	90.474	102.94
101.32	102.37	103.94	94.736	103.45	95.993	97.744	101.9	101.1	93.245	99.617	99.873	95.329	105.15	99.503	103.46	100.41	90.09	103.74	97.787	95.787	109.99	92.271	103.57	98.081	89.806	99.524	98.906	99.684	97.652	97.705	101.42	106.65	100.56	94.638	101.23	102.87	102.3	103.07	99.226	96.255	101.01	97.463	102.15	91.593	112.65	104.52	106.22	97.663	103.15
112	99.628	106.61	103.51	114.24	107.83	110.72	103.06	105.53	99.456	106.03	113.91	106.45	105.46	109.62	106.41	102.94	112.61	103.92	103.47	100.38	112.2	112.55	117.13	104.25	108.03	108.47	112.54	105.46	103.41	110.6	98.375	106.69	106.8	118.48	105.36	100.42	111.91	105.64	105.43	100.89	106.8	107.59	106.92	106.84	107.71	114.93	113.89	113.21	108.2
107.55	95.322	93.141	99.977	102.7	97.964	96.76	99.737	101.61	100.62	94.216	106.55	97.245	89.67	93.141	90.231	100.39	106.04	102.79	98.483	102.51	94.849	98.371	99.278	95.849	98.084	95.813	98.046	94.677	98.273	98.327	103.6	102.97	102.43	94.103	94.479	95.224	95.964	97.751	100.93	100.65	101.7	98.625	98.616	97.875	98.293	102.09	95.499	90.769	83.347
106.51	100.22	102.78	99.13	116.32	108.53	102.09	107.27	106.14	107.62	109.52	108.65	107.07	110.12	109.13	94.267	97.617	100.52	95.708	106.16	103.68	104.87	102.61	110.3	104.99	103.7	105.5	103.53	109.32	111.62	111.28	104.2	105.14	98.894	106.52	99.602	107.56	103.62	108	116.83	106.74	102.99	105.25	108.5	103.88	106.93	111.51	107.87	105.95	101.89
111.75	114.96	105.23	110.12	105.69	94.096	113.36	109.27	109.93	110.79	102.24	102.72	109.59	103.64	103.41	104.14	109.58	100.87	103.9	100.78	105.92	102.72	108.63	106.25	114.14	102.93	100.1	106.97	106.34	102.61	103.64	106.77	101.59	105.51	111.51	97.901	107.86	110.63	102.8	105.63	110.11	102.59	107.11	102.82	109.02	101.27	111.5	96.922	110.06	108.58
109.72	108.2	107	103.9	113.23	113.81	101.89	120.35	105.48	99.391	116.65	112.23	106.59	107.29	109.09	103.54	113.21	110.35	102.01	108.05	114.9	114.68	114.52	101.02	110.75	113.01	109.17	116.34	110.89	106.83	105.09	109.59	111.61	98.326	108.06	114.04	101.64	105.38	108.05	108.1	111.65	116.12	110.6	109.22	100.69	110.68	110.56	103.06	109.58	111.13
95.389	104.91	104.58	102.61	93.302	95.791	97.123	101.04	100.63	100.32	96.821	91.218	99.295	85.435	98.073	105.24	99.988	103.21	102.8	99.07	95.157	100.44	91.97	94.964	95.822	110.54	94.851	111.45	101.06	96.71	90.406	98.12	95.654	96.962	99.39	96.89	95.691	95.633	99.808	97.167	101.81	91.06	90.567	92.069	97.651	94.624	99.887	97.95	89.856	97.108
110.07	105.55	100.11	106.95	112.07	111.37	100.63	104.62	109.18	113.48	96.158	111.42	106.1	103.8	103.04	105.86	106.97	109.69	102.12	111.06	113.17	101.59	101.98	95.458	110.94	104.05	101.63	105.21	105.21	100.32	99.394	110.3	112.46	113.6	103.67	103.38	102.53	104.11	109.47	100.89	106.47	101.59	98.114	107.4	108.9	107.54	108.93	111.77	112.26	101.97
102.37	102.66	107.29	112.8	102.92	108.64	108.26	109.59	99.674	100.62	107.62	106.1	104.37	97.392	103.51	112.78	99.731	107.59	105.44	109.15	110.05	110.08	112.34	105.27	104.69	103.11	101.86	109.79	109.63	106.73	106.42	105.85	104.2	103.66	103.3	99.992	110.89	98.107	106.77	110.12	102.88	114.09	109.44	97.116	104.62	112.47	108.04	108.79	108.92	116.76
106.21	100.24	104.3	104.89	95.957	92.592	102.42	97.97	95.293	101.35	101.63	106.06	99.061	104.64	99.48	106.19	108.51	97.854	93.878	96.799	101.56	100.71	98.679	105.45	90.915	103.1	102.14	96.555	106.57	102.1	97.096	103.16	101.04	101.4	106.54	96.422	99.203	98.921	104.76	97.937	93.583	95.217	99.038	103.46	107.63	98.087	100.56	94.72	107.26	96.621
101.16	111.01	105.59	111.67	101.85	107.76	106.25	105.81	101.53	98.679	103.65	102.72	96.841	99.278	98.961	108.82	105.3	103.15	104.11	97.788	103.96	109.34	114.16	105.96	107.38	110.18	101.81	113.65	106.68	101.11	108.8	106.21	98.621	109.96	108.15	107.16	98.494	108.3	103.71	105.81	100.06	104.55	111.1	94.186	106.75	107.73	97.891	104.94	110.4	111.17
97.931	92.029	84.318	96.401	101.76	106.34	102.11	92.711	94.806	104.68	108.5	95.036	93.733	99.603	99.457	89.826	99.784	97.351	107.55	92.126	103.68	96.912	104.46	96.876	98.016	91.908	94.342	100.88	88.828	103.42	97.042	98.36	99.731	100.82	102.07	107.89	102.95	103.12	101.74	99.757	98.94	106.45	98.838	99.815	92.99	97.736	99.703	94.885	103.43	97.15
106.49	106.18	109.97	108.57	108.14	109.15	106.6	106.47	100.78	108.54	108.2	107.89	112.09	109.2	100.77	103.45	106.18	107.97	106.11	112.17	100.26	110.11	101.86	111.79	101.96	115.03	108.14	100.33	109.59	103.18	103.55	110.25	111.16	98.821	104.04	108.24	112.44	101.72	100.64	112.1	107.55	100.71	100.86	101.83	105.23	110.71	103.99	108.29	111.42	107.67
106.62	98.854	109.44	108.47	103.46	101.31	96.4	105.26	97.373	107.9	98.001	91.04	102.18	93.617	102.59	97.494	103.87	96.724	102.54	98.098	106.82	96.996	103.28	99.684	116.61	96.207	96.833	102.22	103.27	96.582	92.179	100.41	99.653	84.7	102.89	99.572	106.13	100.41	102.39	100.93	100.28	104.28	95.013	112.54	99.93	87.416	99.73	97.049	105.03	101.74
115.38	107.23	114.35	107.64	110.26	103.27	118.73	112.03	117.95	109.05	114.61	113.93	114.25	110.92	108.21	113.09	115.81	110.64	102.34	113.95	105.83	108	102.42	112.29	115.03	119.42	107.66	102.86	110.82	112.64	108.66	104.17	105.65	112.77	113.22	106.49	108.99	105.31	115.46	111.55	118.28	116.03	110.24	111.31	107.82	105.28	103.98	120.41	111.89	110.04
102.54	96.458	101.4	99.96	104.04	95.484	93.475	92.525	99.27	102.56	97.126	97.196	95.76	100.81	100.72	102.1	91.353	102.66	101.95	101.88	101.56	92.104	96.317	100.74	95.445	108.51	94.126	93.824	94.805	98.988	103.33	93.871	104.53	94.407	99.859	100.1	109.47	102.94	100.49	102.6	101.7	102.91	104.11	100.08	94.008	93.651	101.76	98.801	96.524	95.676
106.22	98.685	104.31	106.84	106.34	107.59	107.48	100.91	109.3	109.41	109.88	115.16	110.51	107.57	105.18	111.38	114.65	112.1	104.11	115.61	111.06	106.32	97.68	120.71	105.59	116.47	111.59	106.09	103.86	104.34	111.14	109.59	111.5	108.74	110.74	108.83	99.252	106.95	107.2	102.9	115.48	118.82	106.43	108.6	101.64	104.27	115.86	106.28	116.18	113.99
105.68	104.69	104.25	103.12	110.61	105.13	104.81	101.58	106.83	104.63	104.2	103.53	100.27	105.07	103	109.71	107.58	105.16	101.99	104.44	107.66	110.64	108.22	101.69	100.35	101.69	104.43	110.33	109.61	113.44	106.87	106.97	99.677	100.53	98.857	100.99	102.77	106.35	104.14	114.97	103.92	102.79	102	101.04	105.23	114.6	108.14	105.65	108.33	104.78
105.52	113.2	117.3	100.75	115.52	106.33	104.62	100.13	100.85	119.26	101.79	111.26	102.49	112.12	101.62	99.884	110.84	108.89	107.84	112.46	109.84	110.11	98.838	116.27	108.92	107.78	111.22	107.79	102.76	111.74	102.35	107.46	112.01	108.62	106.42	113.36	110.29	103.24	104.46	114.08	110.13	108.42	117.64	108.27	107.23	114.05	102.77	105.7	106.52	105.64
106.82	108.9	108.65	108.91	101.85	108.57	116.6	103.49	106.03	95.884	106.6	111.59	108.55	101.58	112.23	107.37	107.17	99.184	106.6	108.8	101.84	100.37	101.9	110.88	105.82	109.07	106.89	102.42	110.18	109.9	108.88	112.81	107.28	102.74	99.579	105.07	104.29	114.93	105.77	109.72	108.69	104.74	104.99	104.74	117.86	107.36	112.23	111.98	114.28	105.85
103.72	107.46	106.05	107.66	97.44	101.34	105.21	98.845	108.65	99.656	100.47	93.452	108.85	101.14	102.75	104.68	115.69	109.12	111.61	107.43	105.86	105.47	108.41	101.13	99.067	106.69	111.63	103.31	103.02	107.92	103.34	99.297	106.03	113.32	105.55	107.29	106.07	99.575	101.18	107.17	92.263	110.81	109.43	105.73	103.66	112.98	114.58	101.33	112	105.88
101.01	100.27	112.9	106	114.28	108.22	105.23	106.14	106.89	111.59	112.87	99.98	105.53	105.04	111.26	98.906	108.63	94.825	107.37	108.05	108.92	105.43	102.11	107.12	105.61	101.93	110.46	109.8	94.071	104.84	99.4	111.83	100.13	107.71	100.97	109.15	100.79	102.45	103.98	108.64	96.358	106.66	99.877	113.69	111.73	111.05	106.15	101.74	104.62	103.36
106.22	100.7	111.64	107.69	103.19	104.28	107.67	113.63	109.89	103.71	105.89	114.15	107.74	100.62	100.53	113.33	105.54	102.47	119.37	107.6	111.97	103.3	108.99	105.79	102.8	106.69	104.75	105.69	110.47	106.28	108.34	98.641	109.35	110.73	110.89	104.61	99.854	103.9	106.14	117.48	100.93	108.77	107.35	115.28	106.85	107.95	110.62	108.26	100.7	106.43
106.01	95.697	105.6	108.85	103.35	104.94	105.41	108.9	103.5	99.754	99.617	108.26	103.55	102.45	104.5	109.57	106.94	104.57	111.72	104.16	103.55	104.21	106.14	106.51	114.02	104.14	104.46	104.43	98.039	109.78	104.21	107.49	104.48	103.04	99.331	102.09	105.07	103.57	101.57	113.28	108.27	102.58	103.78	102.62	105.84	102.8	97.531	104.42	108.7	112.63
99.288	112.52	109.64	108.07	93.737	101.2	112.08	107	105.89	102.25	102.71	106.28	98.153	105.15	106.73	108.36	99.011	104.42	107.56	101.24	97.742	102.79	105.7	112.1	99.219	106.61	106.2	103.14	102.52	107.35	100.7	110.77	94.885	113	110.3	102.4	104.97	101.55	105.91	107.27	104.93	98.054	110.75	99.427	102.89	101.33	102.54	104.66	111.17	105.87
117.56	112.69	102.53	107.98	109.28	104.79	112.61	119.89	105.67	112.34	104.79	109.59	105.44	110.63	105.69	112.17	111.87	97.262	111.55	107.71	105.1	107.57	104.03	112.57	105.64	115.76	109.06	109.97	112.49	111.12	104.68	108.24	110.38	104.46	103.58	102.46	102.23	107.5	106.96	104.5	102.7	107.1	104.49	111.26	109.28	112.03	104.87	107.69	106.82	106.07
[truncated: 150 more columns]
