# Supplementary material for: Genetic dissection of main and epistatic effects of QTL based on augmented triple test cross design
Source: PLoS One. 2017 Dec 14;12(12):e0189054. doi: 10.1371/journal.pone.0189054 (PMC5730204; doi:10.1371/journal.pone.0189054)
Supplement: S10 Supporting Information — (ZIP) [file pone.0189054.s010.zip › z6_500_0.5_10.csv]

106.42	104.54	105.29	106.89	106.56	105.05	109.22	104.17	105.02	106.19	107.92	108.22	105.27	106.78	106.74	107.55	107.44	106.95	104.85	105.23	103.12	106.87	104.57	107.27	104.98	107.24	107.8	105.24	107.26	105.13	106.71	105.95	105.8	105.16	106.34	107.47	103.04	105.38	105.06	107.14	107.71	106.28	107.71	106.66	106.77	103.81	102.31	105.87	106.85	106.4
107.11	108.55	107.6	107.01	108.4	108.74	111.35	107.1	109.69	107.99	107.4	106.68	108.73	106.11	108.11	105.03	106.69	111.91	108	108.22	104.7	110.53	109.75	104.91	109.81	106.23	108.03	108.56	108.12	108.19	106.69	106.28	107.75	108.59	109.38	111.89	108.58	105.04	108.85	108.93	105.08	106.24	105.68	107.84	104.68	107.7	107.23	106.01	107.38	109.88
109.75	106.61	107.14	107.74	107.87	109.85	105.78	107.94	109.78	106.62	110.92	109.39	108.77	107.35	107.11	108.65	107.15	111.02	106.34	106.61	107.72	108.83	110.11	110.96	105.66	109.59	108.46	107.49	109.72	107.37	109	105.98	108.97	107.02	110.11	108.55	107.71	107.06	107.23	108.63	106.45	106.8	109.4	108.48	108.87	107.49	108.55	109.48	109.15	106.86
107.82	107.42	106.11	107.14	107.06	106.57	108.43	105.12	105.41	108.94	106.61	104.84	111.88	109.47	108.18	109.78	106.25	108.05	104.33	106.5	106.08	107.56	104.59	108.71	105.88	105.24	106.48	108.08	106.36	107.25	104.18	108.41	105.47	104.37	106.97	105.09	106.69	106.22	108.23	106.98	104.62	104.36	105.37	103.21	109.49	109.17	107.26	109.07	105.65	105.58
103.36	103.48	104.17	109.68	106.4	107.69	105.43	107.23	103.99	105.54	106.85	103.67	102.2	105.31	107.34	104.34	104.1	103.65	108.62	101.35	106.18	104.91	105.7	106.33	105.98	109.99	105.5	104.17	103.89	104.7	103.87	107.28	103.11	105.31	103.65	107.19	106.82	100.76	107.21	102.53	105.82	104.7	106.52	106.18	107.35	109.43	102.45	103.84	105.92	105.78
97.686	100.34	98.292	99.284	94.506	101.87	98.198	98.373	100.86	99.311	99.806	98.58	97.52	97.34	98.979	100.81	98.233	98.362	101.25	98.492	99.339	97.69	99.925	98.415	98.874	101.95	100.23	98.797	99.199	101.22	98.016	99.568	97.666	101.02	99.573	97.245	100.16	98.484	101.69	99.937	97.28	98.816	99.008	98.041	98.893	100.66	96.088	98.629	99.247	98.143
104.29	102.67	106.19	103.67	105.76	106.67	107.42	105.64	107.52	104.89	104.81	105.62	106.66	104.49	108.24	107.26	103.58	104.54	104.36	105.39	104.99	106.62	107.58	106.76	106.06	105.86	104.68	106.35	104.22	106.97	107.09	104.61	106.07	106.04	106.19	104.44	103.37	105.22	103.76	105.85	107.19	107.81	101.53	102.2	106.78	108.71	105.87	109.27	106.66	107.26
104.01	106.25	104.37	107.05	105.26	103.78	108.44	106.55	104.97	107.92	105.12	103.34	105.37	103.27	105.16	109.24	106.12	104.36	107.93	103.55	105.1	103.29	104.97	105.79	103.48	105.63	108.05	105.86	104.81	104.66	107.68	105.53	105.51	104.13	106.53	103.87	104.99	104.25	106.23	103.14	106.52	106.47	106	107.72	107.53	105.01	106.65	103.57	105.42	108.66
99.842	95.948	101.56	95.281	96.975	96.459	97.39	95.252	98.927	95.66	99.192	100.74	96.889	94.884	94.654	97.65	97.747	101.03	99.611	94.969	95.173	99.651	99.305	96.269	97.055	100.48	94.88	96.952	93.747	98.211	97.64	99.906	97.139	95.061	98.525	101.66	97.194	97.766	95.242	96.116	98.605	99.66	99.232	100.11	97.382	99.396	96.272	96.991	98.072	97.963
104.73	107.93	103.91	109.53	108.23	106.64	109.05	106.45	102.54	105.98	101.63	105.63	105.37	104.94	107.76	106.93	105.98	102.88	103.71	107.35	101.88	105.67	104.51	105.44	108.02	103.14	106.8	107.21	107.43	103	105.97	105.73	108.26	107.49	103.93	106.32	108.76	108.51	102.74	108.08	107.9	104.56	103.51	103.4	106.93	103.9	105.17	107.14	105.95	104.34
109.66	108.13	110.81	111.46	105.54	108	110.72	107.44	106.72	107.97	108.87	106.73	109.45	111.1	108.6	110.15	105.69	107.36	105.5	108.05	106.15	104.94	110.15	109.34	109.7	111.26	108.19	107.85	106.52	108.11	107.73	106.94	112.08	109.18	107.18	108.85	106.56	108.42	110.11	106.63	107.36	107.67	110.83	108.3	113.54	111.41	107.4	107.43	110.99	106.09
101.42	99.985	102.17	99.966	98.917	101.18	101.28	102.35	101.38	101.3	102.2	101.65	100.16	99.703	99.12	102.5	101.57	98.329	101.6	103.09	100.43	101.01	102.48	103.87	101.03	99.487	100.95	100.15	99.581	96.685	102.58	100.29	100.63	100.8	101.09	100.73	101.1	104.01	100.65	97.694	102.29	104.23	101	99.962	101.73	98.974	99.28	101.99	101.53	99.392
97.699	99.003	98.626	99.3	98.46	98.18	99.134	98.494	101.47	97.822	101.89	97.441	100.23	98.895	100.91	102.23	101.21	97.673	100.55	100.5	100.28	100.18	100.04	100.63	100.99	100.63	97.169	98.411	98.335	97.798	99.036	97.425	94.598	101.84	98.58	97.419	97.122	101.08	101.83	97.684	102.23	99.785	100.87	99.876	101.45	100.51	100.9	99.428	97.653	100.08
110	110.92	110.28	108.86	109.29	110.05	112.53	110.75	112.29	110.7	109.78	109.16	111.23	109.05	109.43	112.27	111.54	113.31	108.28	109.36	108.95	107.04	111.62	108.4	108.48	108.41	111.99	110.31	109.85	112.87	113.98	111.81	111.36	110.61	111.1	112.65	109.04	105.9	110.35	110.33	110.43	111.3	109.67	110.86	113.29	112.41	110.97	111.77	109.23	110.84
102.86	106.52	107	107.02	103.14	104.72	108.39	108.61	106.27	107.97	106.26	108.94	105.92	107.04	106.9	106.56	103.31	105.74	110.93	106.81	107.5	106.64	104.36	106.14	105.75	107.22	104.33	105.29	109.5	102.8	107.53	104.21	108.02	108.6	107.93	107.64	110.01	102.28	110.62	106.68	105.16	108.32	107.33	106.85	107.04	109.27	105.77	105.92	107.79	106.35
107.25	110.65	110.18	107.35	107.75	105.09	108.54	111.85	108.56	109.9	107.44	105.67	106.55	105.07	106.81	108.76	108.19	107.29	104.25	106.71	108.12	110.51	111.73	105.72	106.79	107.8	107.48	108.52	108.2	106.25	105.17	110.37	109.19	106.59	108.26	107.64	105.83	108.35	107.81	108.19	110.12	109.84	107.07	108.54	107.53	104.3	108.79	108.87	106.08	104.76
105.2	107.11	106.65	107	102.62	102.75	108.02	105.97	105.75	106.63	103.66	101.34	104.41	105.65	105.79	109.9	102.64	107.73	105.79	104.26	105.17	105.26	109.52	106.4	105.78	106.13	102.97	106.3	105.77	103.47	103.35	107.19	106.3	105.08	107.12	108.25	106	108.18	107.12	105.62	105.22	104.58	103.77	105.2	103.36	108.12	105.61	108.74	104.51	103.89
108.04	105.89	106.14	109.52	108.13	106.94	109.19	108.42	106.14	107.6	108.35	104.4	106.99	107.51	108.24	109.76	107.9	110.36	104.7	108.09	110.41	108.47	108.63	109.39	104.36	107.54	108.22	108.27	108.06	108.67	106.12	111.3	107.17	110.63	109.46	105.57	109.76	108.97	108.36	107.11	107.93	108.26	109.87	105.79	105.46	108.81	106.36	109.18	105.91	105.7
104.27	108.3	104.57	104.11	105.38	107.79	103.57	102.82	106.91	105.02	103.8	107.27	106.31	105.13	107.28	102.5	104.89	107.95	106.5	105.44	105.36	104.8	107.66	107.42	104.96	106.23	104.57	107.84	104.45	103.43	105.8	106.03	105.36	104.88	107.09	105.69	104.44	106.71	104.78	105.25	107.71	106.53	106.02	104.21	102.72	108.54	106.98	104.39	108.29	104.77
100.16	102.92	99.581	101.55	100.7	101.56	102.05	99.019	102.48	99.758	99.614	102.16	100.35	99.449	102.65	98.732	100.7	99.154	100.87	99.279	99.24	101.72	103.17	102.78	99.67	101.51	98.59	100.98	99.47	96.35	101.31	104.28	99.775	97.468	100.65	102.26	98.283	100.73	98.536	98.768	99.544	100.5	101.56	101.6	101.3	102.05	98.664	100.07	101.19	98.78
110.78	106.43	108.25	110.68	104.73	107.04	108.31	106.4	109.83	110.79	109.9	109.24	108.46	107.7	104.08	111.37	108.8	111.16	106.43	106.45	104.99	106.97	110.96	106.4	110.12	110.87	112.01	110.17	108.33	109.81	109.56	109.65	105.07	108.52	109.5	111.09	111.52	109.36	108.56	105.91	107.85	110.36	109.49	106.83	111.25	108.02	106.98	107.04	112.31	106.56
102.09	103.4	98.515	103.59	100.45	99.982	102.65	100.84	96.674	97.182	97.603	101.76	99.654	103.75	99.497	98.945	101.18	98.55	98.844	102.55	101.63	98.582	101.44	102	102.31	103.82	99.629	100.08	99.676	103.05	98.461	99.694	98.166	99.328	97.872	101.47	99.64	99.616	102.26	103.41	101.57	101.39	99.979	100.17	100.99	100.63	102.27	99.506	101.4	102.55
109.32	110.17	110.32	106.22	111.96	108.42	104.91	108.07	106.89	109.37	106.13	106.11	108.96	107.09	108.14	107.17	108.72	107.95	107.3	107.51	106.04	102.9	108.05	113.77	108.44	110.67	107.78	107.24	112.19	109.99	109.48	107	108.58	111.64	108.67	110	107.43	110.98	108.37	106.71	108.27	108.5	109.61	111.13	107.03	108.55	104.6	110.93	108.06	111.9
106.07	106.55	107.14	103.69	104.9	105.22	110.27	109.51	104.65	104.38	106.07	104.09	105.46	105.13	105.84	104.4	105.12	103.02	105.38	106.01	105.32	107.88	106.25	104.33	102.61	106.87	103.11	103.72	105.22	107.33	106.18	108.48	105.99	104.93	106.46	107.5	105.49	108.47	106.48	105.35	105.81	106.13	106.53	105.3	109.56	109.55	109.58	107.31	107.68	105.33
106.65	106.05	101.3	106.71	108.62	108.3	104.98	105.53	107.24	107.34	106.34	104.53	106.79	105.41	105.72	105.45	106.03	105.65	107.33	107.14	106.18	104.88	106.29	106.03	103.24	106.47	101.58	104.26	107.2	108.22	107.3	106.22	107.35	105.01	107.41	103.88	105.16	104.7	104.32	108.4	106.67	106.86	106.49	106.54	105.04	107.14	109.11	104.64	108.06	106.31
107.82	102.82	105.64	108.06	108.81	105.87	104.74	106.4	107.37	106.69	105.13	106.33	108.65	105.97	107.86	107.76	103.48	106.39	104.44	107.93	105.73	105.91	103.11	108.06	107.73	103.05	106.12	104.64	102.58	107.44	103.04	104.88	103.51	105.34	103.74	100.76	107.47	106.7	108.81	106.42	105.39	106.78	108.5	109.98	104.45	107.76	105.68	106.68	104.53	108.85
96.859	98.884	95.067	98.183	95.253	101.66	97.629	96.54	95.455	97.536	97.937	96.872	96.524	100.76	99.954	95.053	98.676	95.701	97.199	97.336	95.379	96.264	97.008	98.715	98.239	95.569	96.519	97.93	97.936	96.857	95.972	96.604	94.132	96.485	98.581	100.51	99.954	97.845	98.839	98.489	97.656	97.016	100.98	99.103	99.934	97.408	97.164	100.69	97.646	101.28
107.13	109.27	106.24	109.72	109.77	108.3	109.94	106.31	106.41	107.2	109.11	108.54	107.56	106.62	108.91	109.1	107.92	109.78	107.07	109.81	107.48	107.03	106.94	105.43	109.46	107.71	108.29	107.62	105.76	108.92	105.98	108.39	109.28	107.72	107.72	110.33	109.91	107.46	106.47	110.72	107.38	109.79	105.05	109	109.66	107.99	105.61	109.86	108.84	107.75
102.04	105.84	105.74	107.27	103.67	102.99	102.27	105.01	105.05	103.7	104.49	107.36	104.38	105.15	107.64	106.78	108.5	105.15	104.76	108.91	107.43	104.29	106.65	104.31	105.24	106.15	107.21	109	105.5	104.23	102.61	105.04	104.53	107.2	105.56	104.52	103.48	105.96	105.14	105.91	104.82	103.14	107.77	106.7	103.41	106.01	103.22	106.5	107.68	107.74
109.25	107.58	109.01	108.83	106.92	108.39	107.49	108.86	108.93	106.69	107.38	110.55	104.31	106.15	112.41	109.86	105.64	106.85	108.35	109.29	108.71	107.82	110.07	110.53	111.74	102.64	109.07	107.77	106.75	110.2	105.77	109.78	106.91	106.49	108.09	105.72	106.66	109.64	103.67	108.32	111.05	108.08	108.6	106.5	110.11	108.56	106.29	109.74	107.92	105.25
106.52	109.39	107.49	106.29	108.15	105.89	107.55	105.64	110.39	108.67	107.51	106.76	107.63	110.51	106.51	109.49	107.84	105.25	108.33	107.54	107.45	110.54	108.28	106.58	108.78	108.66	107.63	104.98	108.05	106.56	111.69	107.9	107.92	108.82	106.2	106.37	108.45	109.25	108.36	108.22	107.94	109.11	105.23	108.37	106.64	107.14	110.8	105.95	107.72	107.23
109.12	108.8	107.96	108.28	108.64	109.87	107.2	107.15	111.14	107.66	107.17	110.26	107.1	108.5	107.56	109.93	104.89	107.2	108.73	105.8	105.13	110.24	108.9	108.15	106.82	106.3	108.12	108.34	108.42	107.72	106.85	104.77	109.83	107.96	107.65	109.3	107.75	108.22	106.91	107.41	108.04	106.55	108.98	107.95	107.41	107.23	105.92	107.03	106.54	106.99
96.933	96.847	97.117	99.219	97.112	95.331	99.096	98.161	95.5	98.98	99.59	98.025	97.898	98.631	98.031	99.44	94.153	98.499	97.92	96.852	96.971	98.024	102.14	94.881	98.911	98.353	96.343	99.495	99.223	100.24	98.162	100.14	96.249	97.407	96.288	97.903	96.067	99.298	99.286	95.497	100.02	96.312	100.05	98.179	95.999	97.347	96.639	97.652	97.086	99.642
100.49	99.545	101.16	100.36	99.421	98.478	99.178	97.932	99.183	97.508	97.697	103.04	98.306	97.708	96.39	98.936	99.057	98.973	101.07	100.03	95.072	100.32	96.352	97.993	95.894	99.696	97.067	97.006	100.79	98.813	97.609	97.019	96.77	96.549	95.877	102.15	98.089	98.152	98.83	95.908	96.825	99.026	99.093	97.343	97.773	96.926	99.076	96.605	98.798	101.26
104.99	103.42	104.03	101.62	102.77	105.36	101.79	101.45	102.74	102.75	103.34	102.11	101.09	104.71	104.78	102.22	103.22	98.256	102.23	104.47	102.52	101.8	103.74	103.98	102.51	102	103.2	104.41	102.63	104.64	102.27	101.42	102.44	101.35	102.1	101.31	102.37	104.09	102.42	103.64	100.12	104.2	107.3	104.43	104.76	104.17	101.75	104.11	103.65	100.9
105.57	108.28	105.81	104.95	107.08	107.38	103.18	106.13	104.82	106.28	104.74	104.67	104.72	105.27	105.96	107.8	102.39	104.94	106.23	106.8	103.28	105.22	105.66	104.64	109.23	105.55	104.91	105.01	104.08	102.62	103.38	107.07	105.66	104.18	106.12	99.828	103.24	104.43	104.53	104.48	104.91	104.12	106.72	103.97	103.91	102.78	105.31	104.61	106.52	104.96
105.9	107.17	110.34	107.25	110.34	109.75	111.98	108.51	108.4	110.66	109.08	108.45	105.86	107.54	105.2	108.26	111.23	110.87	109.84	107.47	108.14	110.73	108.57	108.55	109.99	109.38	106.55	106.17	108.18	106.91	104.8	109.62	104.47	111.11	110.4	107.6	110.49	107.77	108.43	110.44	110.39	109.53	105.4	109.47	109.18	109.61	107.92	109.31	106.8	109.54
111.39	112.44	109.87	112.09	111.48	111.11	111.76	113.83	107.87	113.4	111.93	110.89	108.38	108.39	112.07	108.12	112.22	109.56	107	108.11	110.48	108.66	108.88	108.78	112.36	111.99	110.2	110.29	108.51	110.9	107.28	108.36	111.65	108.84	112.25	109.28	110.33	109.21	111.5	111.73	114.22	110.02	109.09	111.04	107.77	111.04	110.88	111.53	110.35	111.17
106.72	110.3	107.11	107.7	107.72	108.75	110.4	104.8	105.78	107.01	108.25	105.75	107.12	107.27	110.61	109.89	110.09	106.56	108.3	109.57	107.92	109.02	109.28	107.5	109.53	103.05	105.68	108.71	109.81	110.5	107.77	106.26	108.48	109.87	109.91	107.22	108.76	104.08	108.48	109.78	105.38	109.82	104.96	110.69	109.34	109.03	108.31	109.63	107.96	109.14
108.5	113.21	106.37	108.85	108.6	109.28	110.98	108.88	107.13	110.81	109.65	107.72	109.3	108.39	108.5	107.54	108.29	109.14	107	109.43	103.86	106.28	108.25	109.79	111.32	108.39	107.36	112.57	112.21	107.91	107.94	108.28	107.86	108.57	110.84	110.3	113.33	110.25	110.42	108.85	103.43	109.29	108.36	108.11	106.85	110.36	108.13	109.64	109.91	109.36
97.638	100.12	99.273	97.821	98.972	97.708	100.51	96.039	100.94	96.378	98.202	97.38	94.358	97.605	97.074	99.31	98.561	99.767	98.329	101.63	95.117	101.14	97.319	98.289	97.491	96.979	97.931	98.836	102.7	98.841	96.411	97.885	98.075	97.156	97.403	100.33	99.441	98.069	98.736	96.358	96.577	95.389	98.752	99.533	97.667	101.14	96.923	98.911	99.09	98.926
109.79	104.4	110.68	109.74	111	111.45	108.31	109.75	104.68	107.34	109.95	106.9	110.87	105.29	109.27	109.66	109.31	107.56	108.59	107.25	109.26	109.09	109.7	107.52	109.98	108.26	111.21	107.69	108.41	109.49	107.54	111.82	107.19	106.41	108.08	108.23	111.53	108.88	105.47	105.24	110.38	108.12	108.91	107.08	108.18	107.48	107.96	107.56	113.01	109.66
104.53	104.23	105.55	106.58	107.94	103.29	107.2	108.3	106.99	104.77	104.85	105.09	105.45	103.87	106.71	103.31	105.2	103.59	108.08	104.33	101.04	107.45	105.67	104.03	105.22	101.72	105.86	103.18	105.57	108.21	107.01	103.81	104.83	105.87	108.48	105.4	104.84	103.81	107.21	106.34	105.14	103.82	104.13	108.15	106.43	103.59	105.67	105.66	104.7	103.6
105.67	104.34	105.24	104.47	109.51	107.66	103.42	103.89	105.04	106.21	108.9	106.15	105.41	103.11	106.12	105.49	107.24	107.06	107.25	107.27	111.62	106.55	109.62	107.55	104.15	103.54	108.33	107.64	107.25	106.67	105.91	106.07	104.86	105.82	105.6	106.31	108.23	105.69	106.22	104.16	106.45	105.64	108.85	105.93	104.41	110.06	108.85	107.49	105.43	107.57
105.3	107.87	107.02	104.1	108.08	105.33	108.63	107.12	105.44	107.98	106.45	104.29	104	106.07	103.57	105.77	105.75	106.29	106.26	107.23	104.71	105.53	108.92	109.15	108.04	105.86	105.15	107.97	106.34	107.53	106.01	104.22	106.19	103.58	108.22	105.29	106.83	107.36	105.46	102.61	102.58	105.81	105.79	103.58	105.29	101.94	103.2	103.55	106.02	107.17
106.55	105.81	105.21	103.81	109.33	107.22	107.22	106.08	109.36	102.31	105.8	106.66	105.81	104.92	104.88	106.84	104.77	108.77	111.27	101.63	106.72	102.78	104.58	108.06	109.43	105.82	106.88	105.64	105.85	107.34	104.41	104.99	105.36	106.17	104.83	105.15	106.56	105.49	105.78	108.85	105.99	102.81	102.94	104.44	105.14	105.91	110.53	105.73	106.79	105.22
107.8	102.98	106.39	105.59	106.47	106.01	106.81	106.54	105.58	109.33	106	108.99	106.8	106.52	103.59	105.12	105.35	102.86	107.12	105.89	107.84	105.42	105.05	106.99	104.36	108.37	102.83	105.71	106.74	107.04	104.15	105.44	103.54	106.42	104.7	104.91	104.17	105.63	108.42	104.23	106.92	105.6	106.14	104.49	104.83	107.22	106.81	105.47	108.27	107.09
104.4	104.34	106.04	107.51	107.99	106.34	107.01	108.58	105.36	107.13	104.6	104.27	106.56	107.66	108.74	107.36	104.87	109.31	107.49	104.32	104.19	109.13	105.61	104.19	108.08	107.2	104.93	104.52	105.77	107.12	107.75	105.39	110.58	106.16	108.51	109.29	108.55	106.93	107.12	104.84	107.41	108.11	110.24	104.82	105.77	106.71	108.05	106.26	110.18	112.37
107.67	107.21	105.63	110.92	107.17	106.39	108.09	106.78	108.32	105.29	106.8	109.82	104.33	108.35	107.31	108.5	107.49	108.72	103.59	107.22	104.57	108.47	105.89	108.11	106.82	108.14	106.88	107.05	104.74	106.48	105	105.13	105.65	104.02	103.07	103.8	104.85	105.38	106.5	108.15	108.65	109.43	102.28	103.35	107.47	105.98	103.4	103.81	103.51	105.09
105.91	102.28	106.12	106.44	104.56	107.4	107.97	107.68	105.88	107.42	105.2	108.14	106.48	105.28	109.67	105.58	107.28	106.72	106.85	106.15	103.54	107.98	105.54	103.35	104.89	105.26	105.26	103.97	107.06	109.68	105.93	105.38	106.31	110.06	105.45	107.43	107.78	110.9	107.67	110.86	104.19	105.49	105.52	106.62	106.22	107.37	109.17	104.9	107.39	105.89
98.528	97.552	97.676	96.947	99.873	94.799	96.92	95.751	98.871	94.804	101.1	98.489	97.306	98.494	97.231	101.82	98.236	98.523	98.775	100.74	99.155	99.912	101.66	100.68	94.817	98.364	94.908	101.35	99.625	98.919	99.089	101.1	98.624	94.245	98.19	98.074	94.846	100.28	96.96	99.788	97.205	95.542	99.292	97.009	97.01	99.777	99.072	96.148	99.393	97.507
104.78	106.08	102.25	104.59	107.32	104.1	105.71	105.21	105.05	104.86	105.09	105.35	105.49	105.76	107.21	105.5	105.03	106.61	102.93	105.2	106.16	106.22	102.53	104.33	103.3	105.92	104.63	103.75	106.5	105.26	104.39	109.11	104.02	104.31	105.91	104.19	104.41	104.38	105.95	103.33	106.07	106.35	104.46	102.1	101.69	103.4	105.92	107.35	105.9	104.6
97.043	97.23	98.605	99.71	96.569	98.923	99.216	100.6	95.809	96.128	102.26	97.443	96.368	99.457	97.375	99.831	94.269	95.368	97.128	97.086	98.48	96.558	100.68	97.351	99.253	100.54	99.993	97.989	99.246	101.72	99.106	98.065	100.57	99.37	97.635	96.888	98.877	97.204	101.16	98.942	99.648	100.11	97.813	99.871	95.847	98.535	95.551	98.018	95.699	96.561
105.51	106.59	108.54	103.66	107.44	105.09	106.13	103.75	105.02	108.53	104.89	106.62	105.08	107.42	105.99	103.44	107.22	107.26	102.38	104.7	107.37	104.38	107.63	104.64	109.49	106.4	106.68	104.24	106.24	105.46	104.08	107.08	106.46	104.33	105.71	105.04	106.03	102.44	101.52	103.96	106.27	103.94	106.12	104.95	105.21	101.44	103.64	101	103.68	104.69
95.198	96.667	101.3	98.874	98.056	98.675	98.007	97.058	99.118	98.701	98.125	96.689	97.763	96.728	96.3	97.869	97.065	100.79	98.107	98.452	99.428	99.088	99.349	97.829	99.931	97.836	96.559	96.782	95.806	95.616	96.906	99	95.668	97.469	98.06	94.809	98.846	99.778	95.619	94.424	100.51	95.01	98.807	101.82	101.34	97.098	98.132	98.522	98.032	100.09
109.03	107.88	109.87	110.9	110.47	108.4	110.94	110.06	110.73	112.32	108.63	109.32	110.86	109.65	106.92	112.87	110.85	109.51	108.87	113.13	106.96	109.25	111.61	108.3	111.7	113.87	109.08	109.76	109.24	107.26	110.78	109.69	111.97	109.24	109.18	110.04	110.93	109.17	109.96	111.17	110.05	114.81	111	110.88	111.44	110.76	108.13	110.56	110.69	112.97
106.15	108.04	106.66	108.07	106.86	103.74	106.26	105.78	105.61	106.9	106.2	108.95	106.9	107.9	103.72	107.81	108.96	104.89	107.67	108.17	107.89	108.69	105.63	107.64	106.35	108.43	107.91	105.21	108.18	106.45	106.19	106.95	108.41	105.29	104.95	106.97	103.97	107.02	106.17	105.84	105.18	105.39	106.29	108.43	110.38	106.28	108.53	107.64	105.66	106.06
114.14	108.74	111.5	112.43	110.16	112.08	112.27	108.04	106.79	111.62	109.55	113.63	111.82	109.9	110.32	114.15	108.87	109.16	109.46	113.24	111.94	110.26	110.09	112.2	109.64	111.3	111.32	109.36	111.19	111.56	110.17	109.24	111.17	109.02	110.18	108.46	112.32	110.92	110.22	111.22	110.53	108.35	111.48	111.33	106.94	108.28	110.6	109.37	111.58	112.52
98.482	99.787	99.499	99.552	96.784	98.695	98.605	98.039	95.662	98.002	97.594	98.113	99.464	99.709	96.389	96.336	98.142	99.158	98.64	97.162	98.986	97.774	98.545	98.871	98.517	99.342	99.262	96.338	96.35	95.312	98.313	99.425	98.342	96.908	95.373	99.528	101.46	93.45	95.963	96.397	96.258	99.757	98.089	96.798	100	93.097	96.504	100.84	96.487	96.664
97.536	97.233	96.531	98.132	97.341	97.584	92.488	99.413	97.071	98.603	98.464	97.278	95.979	96.187	100.4	98.391	98.194	95.377	94.002	100.19	96.368	99.318	96.628	100.11	94.22	98.78	98.551	95.67	94.615	97.778	99.051	100.11	96.112	99.624	95.857	98.213	96.82	100.49	97.426	95.508	96.992	95.248	95.866	97.895	99.05	98.713	93.454	97.17	98.013	101.76
97.285	99.27	96.211	99.524	98.477	97.287	98.072	98.401	97.718	97.001	100.81	95.571	99.955	98.735	100.49	98.906	95.251	98.04	96.635	95.344	96.306	98.738	98.211	97.981	95.697	96.227	98.601	97.431	97.243	97.612	99.587	97.225	98.637	97.414	97.592	98.868	95.717	96.307	98.962	102.03	95.505	95.503	99.339	100.62	98.747	98.467	97.245	95.403	95.133	101.18
99.097	102.54	98.867	96.994	100.94	99.155	98.415	99.482	104.46	96.816	101.95	98.888	99.459	97.428	101.79	100.5	99.23	100.07	102.12	99.565	101.6	100.27	98.803	101.95	96.555	102.68	99.558	99.677	101.23	98.71	100.02	100.4	102.49	98.431	101.42	98.735	97.285	98.44	98.941	100.05	100.87	99.54	101.29	98.773	102.14	101.18	102.5	100.74	100.27	97.436
108.31	107.77	106.32	105.28	105.13	108.6	105.36	109.15	103.27	105.47	110.39	107.31	107.41	108.46	105.93	105.51	107.69	105.66	106.8	108.38	105.72	102.82	110.02	106.44	107.27	106.61	106.89	106.87	104.92	105.43	107.13	103.79	107.6	102.89	103.88	103.92	103.43	105.06	105.78	106.61	107.35	106.66	105.36	108.05	104.27	106.76	104.69	108.23	104.27	108.75
108.67	103.46	111.66	103.94	105.85	107.42	104.41	105.16	105.88	105.97	106.56	107.6	106.39	107.32	107.81	107.73	108.9	103.34	109.27	106.55	108.12	106.89	106.66	108.4	106.96	107.65	105.95	105.69	109.77	107.76	108.19	105.96	108.8	107.35	110.15	110.94	108.23	110.3	107.82	108.14	107.13	106.49	105.81	105.19	107.52	109.97	108.39	108.86	107.37	106.21
106.86	105.51	104.71	107.05	106.47	104.08	102.88	107.39	106.23	105.85	105.41	107.54	104.96	107.49	106.82	106.3	107.06	106.67	104.08	104.71	105.31	105.82	104.46	107.02	106.32	104.88	104.36	105.58	104.04	106.78	106.47	103.17	104.83	104.66	105.41	106.92	105.64	105.77	107.73	108.19	104.38	103.8	104.46	107.47	104.56	107.02	104.82	107.42	106.85	107.67
96.686	95.381	100.48	96.248	96.81	96.3	97.618	97.001	97.48	99.483	97.309	99.415	99.351	95.405	98.223	100.19	97.165	100.23	100.07	98.159	93.729	100.72	98.264	96.338	99.858	97.71	97.859	97.924	96.295	100.84	96.981	99.101	99.373	100.16	96.469	99.903	100.1	97.177	97.039	97.427	96.854	102.12	99.598	97.212	96.981	96.651	98.787	97.855	97.61	98.614
106.59	106.17	107.6	109.94	104.97	106.56	108.71	104.51	104.8	105.8	102.54	105.26	108.52	105.32	105.2	105.52	107.76	105.68	106.85	107.8	101.03	106.65	106.47	105.28	105.9	107.94	106.47	106.22	106.41	105.28	106.08	106.12	109.44	108.12	105.19	103.54	105.61	104.05	105.81	105.6	104.56	104.48	105.01	107.1	104.62	106	103.8	104.64	108.27	107.42
108.32	109.95	106.77	107.47	109.55	106.79	107.64	110.22	108.65	109.96	108.32	107.8	102.89	108.56	108.16	109.95	107.21	107.67	107.56	108.34	109.02	109.24	106.63	107.46	107.34	108.48	106.1	110.88	107.63	109.03	112.53	109.08	107.31	107.57	108.84	109.34	108.74	106.04	109.45	108.3	106.45	108.42	110.43	107	107.21	106.98	109.17	107.94	110.21	108.69
106.35	105.56	107.33	109.85	108.94	106.9	105.79	110.5	105.07	110.72	108.29	105.53	109.67	109.35	108.2	108.87	109.62	103.57	110.64	106.79	105.51	106.64	111.28	108.13	106.76	107.64	107.25	109.84	109.04	105.62	105.58	107.06	107.42	109.07	106.28	107.64	107.16	107.86	109.53	106.24	107.23	105.34	109.6	107.02	107.06	108.21	110.9	108.13	110.05	106.8
106.13	105.1	104.86	107.89	107.77	107.1	106.64	104.3	106.61	104.41	108.28	109.33	105.11	106.95	105.66	105.2	104.17	106.79	107.38	106.39	106.38	107.91	104.32	104.61	105.25	108.6	108.36	109.08	109.03	109.26	105.26	107.94	107.39	110.15	107.23	108.3	107.27	107.57	107.1	104.28	104.96	104.76	105.36	107.08	107.88	107.71	105.73	108.86	103.16	106.87
108.04	104.99	105.09	106.32	106.62	104.24	104.8	104.3	105.02	105.36	107.03	106.86	105.7	105.94	108.92	103.58	106.77	106.38	104.85	105.82	105.67	107.34	104.08	107.71	107.3	104.47	101.11	108.97	106.32	108.03	105	106.82	103.91	103.91	105.12	106.31	105.98	105.73	108.11	106.13	105.17	110.24	103.23	105.76	108.73	103.78	105.2	107.16	106.11	105.76
99.645	97.075	98.303	98.527	97.137	98.414	99.383	98.332	98.925	99.617	94.716	98.672	98.251	99.385	96.85	99.208	97.586	97.439	101.26	101.25	97.431	100.64	96.202	95.549	98.087	98.435	97.319	97.834	95.581	97.229	102.96	101.18	100.02	96.415	100.72	99.409	96.035	100.19	97.522	98.592	99.022	97.605	96.951	97.223	99.645	99.655	98.21	99.416	96.84	97.372
97.474	100.18	101.24	100.8	100.56	100.03	97.365	99.018	98.224	97.642	97.537	99.953	99.859	99.121	101.65	96.685	96.213	96.011	98.531	95.283	98.277	94.667	97.379	98.289	96.336	98.25	96.812	97.105	99.808	97.581	95.404	98.488	98.645	98.582	93.287	98.007	97.916	98.779	97.364	97.659	100.27	99.336	96.892	98	94.715	99.011	100.78	96.388	97.299	100.74
105.68	108.97	109	110.36	106.41	109.06	107.54	105.12	108.41	108.3	108.69	108.9	105.13	107.19	107.86	108.53	110.57	106.94	106.08	109.97	106.87	110.6	106.65	110.95	108.65	107.06	106.14	107.21	107.56	104.45	107.38	109.9	110.77	107.33	109.09	105.55	108.52	108.76	107.07	108.66	110.62	106.44	104.06	108.37	109.13	108.03	109.56	110.18	107.26	109.73
106.41	103.06	105.69	106.18	109.73	106.66	107.09	105.01	104.73	105.98	105.95	105.03	106.24	104.9	105.08	108.16	107.54	107.14	104.1	105.75	110.19	107.69	109.2	110.16	105.18	106.66	104.99	106.95	108.84	104.14	103.63	106.69	107.71	108.05	108.68	105.54	108.2	105.1	109.19	105.46	103.45	106.26	104.45	107.28	107.89	106.83	108.57	109.3	106.86	107.62
107.14	107.63	108.23	108.31	107.87	106.45	108.5	104.1	103.99	108.14	109.75	107.07	110.79	106.07	109.35	109.48	106.87	107.74	107.05	108.87	108.01	107.36	108.23	106.79	110.23	105.67	106.37	108.03	106.94	107.26	107.37	106.88	109.62	107.01	109.23	109.06	107.66	106.55	110.96	107.78	110.1	108.44	106.92	108.66	110.73	108.73	107.44	108.46	108.45	110.59
101.29	103.95	104.61	101.91	106.69	106.47	106.89	103.31	107.45	106.85	108.9	107.54	107.5	109.24	105.29	105.08	102.61	106.11	104.6	103.88	107.72	106.17	105.97	106.13	106.96	104.58	103.71	105.77	106.57	107.76	106.97	107.67	106.08	103.99	106.01	105.43	108.77	103.56	106.37	104.56	106.11	109.38	106.12	105.12	104.87	105.54	104.14	106.12	104.46	108.61
109.91	107.05	106.73	104.53	108	110.38	106.53	107.78	108.98	110.46	108.4	107.51	107.8	106.9	107.88	107.96	109.85	108.74	110.14	110.57	105.13	107.87	107.38	110.6	108.11	107.56	108.09	108.81	108.06	107.67	107.85	108.65	108.61	107.33	109.41	110.76	110.27	106.85	108.17	111.14	110.05	109.08	107.68	111.63	107.18	107.45	111.72	107.4	109.51	108.98
105.39	104.16	105.87	104.54	105.78	107.53	102.54	106.45	102.58	108.96	107.43	106.09	103.41	103.52	105.87	105.66	104.21	104.92	106.66	103.84	103.78	106.55	107.06	105.73	106.63	109.87	106.32	103.25	103.75	104.64	105.91	104.75	107.09	107.87	107.08	106.35	105.96	105.85	104.08	106.37	105.25	105.08	104.28	106.88	110.25	106.33	108.05	107.7	104.36	104.36
109.71	111.66	110.17	109.16	109.65	112.17	108.89	111.47	108.11	109.41	109.14	108.64	113.56	108.61	109.47	112.05	109.4	107.64	110.23	111.76	108.63	109.84	110.53	111.3	111.7	112.46	111.69	108.29	107.35	111.43	109.92	114.1	110.5	111.5	110.78	108.45	111.17	106.52	110.8	109.29	110.63	109.13	109.9	110.65	110.48	109.79	113.05	114.48	107.59	112.18
107.35	109.9	105.41	109.05	107.25	105.85	105.17	107.36	106.74	110.63	109.39	105.68	108.19	108.45	107.19	109.69	110.41	108.73	104.77	108.06	105.63	103.01	108.3	104.88	106.82	111.48	105.41	108.86	108.11	108.22	108.32	105.72	105.8	107.62	110.01	109.2	106.83	107.08	105.6	106.57	110.02	109.06	109.18	108.91	108.07	109.75	108.42	108.2	104.6	108.85
109.78	106.42	105.86	105.01	109.68	110.39	108.49	110.54	106.51	108.95	106.99	109.47	106.63	107.89	108.64	108.04	109.75	108.48	109.9	106.35	109.49	107.59	107.16	107.14	107.2	107.5	107.28	107.05	109.7	106.64	110.15	109.22	107.43	108.71	110.3	108.15	109.5	109.01	108.4	108.51	106.68	106.27	108.97	109.11	108.21	106.65	110.53	108.61	109.66	107.17
102.66	104.19	105.66	105.55	104.98	108.2	103.23	107.61	108.08	106.83	106.2	106.07	108.33	107.38	104.82	105.32	104.97	104.9	107.93	107.16	105.11	104.06	107.38	105.05	103.78	108.8	107.45	106.67	106	107.6	107.61	104.9	108.22	104.45	105.1	108.13	108.41	107.58	106.44	107.72	108.03	105.85	109.76	108.68	109.64	107.54	108.47	107.09	105.69	108.02
100.6	101.35	100.58	100.42	99.797	99.217	99.59	100.65	97.503	100.73	100.57	98.903	101.34	99.768	99.443	100.86	102.34	100.01	101.39	99.866	103.65	100.57	99.761	100.58	104.18	97.113	99.967	100.59	99.397	102.9	100.9	98.367	102.26	95.816	100.46	98.368	97.416	99.821	101.68	101.7	98.879	98.936	99.808	99.837	101.62	101.1	102.91	102.25	101.78	97.69
108.03	107.8	109.82	107.95	105.35	108.23	104.83	107.89	110.02	109.42	108.83	108.19	109.5	107.79	106.33	108.21	110.82	106.85	106.99	111.21	108.19	103.91	109.61	108.75	104.37	113.18	108.78	109.66	109.21	106.66	107.1	109.38	112.35	109.46	104.69	108.52	106.36	105.42	106.59	109	107.47	108.34	107.53	109.09	107.86	107.1	106.16	111.96	107.72	104.56
108.87	102.69	107.25	108.63	103.07	105.83	107.6	107.56	107.17	109.59	104.85	109.61	107.88	107.36	107.88	110.09	108.02	110	108.24	108.22	108.4	106.16	105.21	110.21	109.3	106.15	107.47	104.95	106.7	104.84	110.29	108.29	106.13	109.09	109.25	111.18	110.48	109.99	107.96	105.34	108.77	109.51	107.26	107.47	106.23	111.59	104.17	107.52	107.57	106.3
104.25	103.44	106.53	104.79	105.48	107.63	108.78	104.28	106.72	107.58	103	106.83	107.63	108.55	107.09	102.81	106.1	108.31	107.07	108.58	105.71	106.19	106.46	105.18	104.94	106.66	107.01	105.2	107.02	105.17	105.56	104.53	109.58	107.04	105.53	103.64	104.91	103.83	105.05	106.57	104.55	105.62	105.16	105.26	106.27	106.96	103.61	106.24	103.54	105.71
107.58	108.97	105.85	108.78	107.89	107.07	108.57	107.61	104.19	107.12	108.62	107.33	108.53	106.87	106.83	107.57	108.15	107.27	107.07	108.22	106.51	107.12	104.65	104.71	108.08	107.7	107.7	107.81	102.84	104.21	103.91	106.13	104.23	103.69	109.46	106.33	107.64	106.47	106.93	105.47	105.4	108.82	104.35	103.7	107.45	105.93	104.38	106.41	107.44	105.76
103.53	107.36	103.97	105.71	102.79	107.66	107.64	107.69	109.94	105.18	104.92	104.73	106.6	106.82	106.85	109.65	103.24	107.61	105.68	107.93	107.95	104.39	105.81	109.1	106.3	106.26	107.25	111.65	105.76	103.32	105.59	107.43	106.23	105.23	105.1	108.58	105.16	108.02	104.6	105.78	105.32	106.94	108.32	103.91	105.98	105.17	107.33	105.1	106.39	105.43
106.88	107.18	106.64	108.13	106.63	103.42	107.18	106.71	103.68	105.61	108.55	104.31	107.17	107.64	107.51	105.55	104.01	107.02	104.46	102.19	106.92	105.97	103.64	104.26	107.68	108.17	106.2	104.2	107.72	104.94	105.03	107.28	106.22	109.4	103.18	106.69	107.73	108.52	107.54	105.77	106.16	105.6	106.91	105.63	107.24	103.31	108.03	107.72	105.27	104.04
108.57	109.29	106.15	106.57	110.04	107.61	107.99	108.53	105.26	107.21	108.46	110.96	107.92	105.75	112.76	107.02	110.26	108.12	109.84	110.94	106.98	108.32	107.29	104.72	109.77	108.61	106.83	105.32	113.06	106.53	109.8	110.58	110.48	106.97	109.13	106.51	109.57	109.69	106.73	108.49	107.28	105.5	108.42	108	110.06	108.11	106.84	109.3	108.77	102.63
107.83	107.23	107.08	107.7	105.64	109.77	109.94	106.12	103.81	107.59	108.87	106.65	107.24	109.47	110.29	107.5	106.95	107.87	109.77	106.18	104.93	109.6	105.42	109.41	107.78	105.15	107.72	110.66	110.87	109.64	108.22	108.14	108.23	109.65	108.89	107.46	108.09	106.77	109.68	107.22	105.87	107.02	107.28	107.71	108.49	111.3	107.43	105.75	107.61	106.01
106.18	106.56	104.25	105.19	105	104.19	105.54	103.72	105.89	102.89	103.4	107.15	101.59	103.5	105.52	105.34	108.29	105.52	105.5	106.51	103.82	106.79	105.94	102.69	104.77	105.74	105.44	106.5	107.82	107.87	102.57	108.31	105.1	106.25	106.61	107.47	105.22	102.93	105.75	108.13	103.48	104.66	103.21	103.15	105.99	104.98	105.99	107.81	103.56	106.38
98.102	102.33	99.916	100.62	97.461	104.58	101.11	99.363	101.33	101.51	103.34	103.21	97.599	100.1	102.45	100.59	102.12	99.01	101.25	103.81	96.243	103.33	100.06	103.16	98.857	101.52	102.76	102.55	104.2	100.95	101.13	101.05	101.1	100.89	99.782	102.38	98.961	102.27	100.22	101.89	102.49	99.585	101.5	98.839	99.447	98.346	99.793	99.067	99.321	102.23
105.01	104.73	107.56	102.11	107.03	105.29	109.54	106.45	105.11	103.8	107.85	105.36	104.12	106.46	104.34	106.1	106.64	107.17	105.41	103.24	106.04	103.34	104.8	103.52	107.03	105.89	104.3	107.23	107.02	103.83	101.91	106.88	109.46	104.99	104.05	106.83	102.03	107.19	107.19	106.55	104.44	103.52	106.07	103.35	103.12	105.4	107.75	105.28	103.38	104.63
107.92	105.05	103.5	102.66	109.54	104.05	102.93	108.7	105.63	105.46	105.21	106.69	104.72	105.24	104.63	104.91	103.95	102.88	105.26	104.03	103.92	106.44	106.81	105.15	103.14	107.38	106.11	107.22	101.75	107.13	105.35	103.94	105.34	107.54	106.65	105.01	103.43	106.85	105.89	102.91	104.38	104.68	107.2	104.52	102.86	104.01	106.94	106.39	105.13	105.52
104.68	106.56	108.23	104.6	106.87	104.29	102.94	104.83	105.76	104.85	105.69	105.81	108.48	107.84	110.44	106	99.859	105.07	107.33	104.38	106.23	105.91	107.52	108.17	103.63	106.57	106.67	103.94	104.48	106.59	103.62	107.56	104.04	108.39	106.72	105.5	103.22	107.33	107.17	106.6	104.37	107.39	106.09	103.48	107.71	106.18	107.48	104.82	104.56	104.83
99.379	99.57	96.845	97.182	97.894	100.6	98.388	94.454	99.997	101.31	95.063	101.33	97.803	100.97	100.3	100.83	97.833	98.345	98.016	99.824	99.869	99.592	99.35	96.622	102.18	100.09	96.868	99.699	98.605	99.52	100.01	100.33	101.64	100.58	98.356	98.033	100.33	97.475	100.68	97.176	98.405	97.663	99.558	95.612	96.865	99.396	98.404	99.912	98.965	99.924
105.29	104.32	104.93	106.33	104.24	106.35	104.7	106.97	102.41	104.28	106.11	106.67	107.57	106.13	102.87	104.82	102.99	105.65	106.8	107.13	108.53	104.47	107.56	104.67	106.17	104.73	104.83	108.66	105.58	103.61	105.27	102.05	108.05	103.9	107.53	106.61	107.19	107.85	103.02	105.32	106.37	106	103.71	108.84	104.11	100.93	103.02	105.93	106.02	108.21
96.811	99.94	99.423	97.336	98.054	95.75	101.65	98.535	97.868	97.882	97.684	99.042	100.27	97.064	97.769	96.851	100.47	96.237	96.495	95.81	97.909	99.193	94.972	96.738	98.369	96.816	97.465	101.44	98.478	98.239	94.715	96.9	98.37	100.67	96.234	98.368	100.06	94.674	95.702	97.593	98.73	98.282	98.134	96.421	95.776	97.933	98.82	102.13	99.996	99.95
106.5	104.82	104.38	105.39	105.17	103.66	105.07	106.75	106.59	104.69	104.76	104.11	107.21	105.07	103.33	105.9	106.24	106.67	107.55	110.46	102.93	101.94	104.99	108.65	104.77	107.58	105.83	108.24	107.5	104.03	109.06	106.35	105.34	106.38	105.03	106.37	105.27	105.93	105.86	108.06	107.57	107.89	103.25	103.7	103.45	106.55	104.14	107.79	108.18	103.91
104.15	103.54	106.01	105.02	101.93	102.29	101.87	102.75	101.6	100.58	100.82	101.32	104.63	100.97	100.94	100.53	105.53	105.73	104.76	104.81	105.24	104.23	101.75	103.79	102.09	104.91	102.74	100.75	100.64	102.6	102.88	103.84	104.62	104.96	104.19	101.6	103.58	102.31	103.9	104.24	103.37	104.31	103.41	99.635	101.37	105.17	100.96	104.32	105.06	99.743
108.59	107.02	106.06	107.17	108.28	107.76	107.8	108.59	106.85	108.56	104.77	107.82	109.22	109.85	105.57	109.7	109.12	107.73	107.35	105.37	104.29	106.1	109.02	107.47	106.36	105.59	106.31	107.58	107.14	105.89	110.21	106.42	109.92	106.15	111.28	104.82	108.16	106.56	108.01	106.42	105.31	109.35	110.57	105.61	108.83	110.34	108.69	108.74	106.52	106.51
96.907	96.601	102.53	97.613	97.7	99.908	97.467	97.175	99.528	98.354	98.619	96.089	98.3	95.67	98.154	102.14	92.732	97.844	100.1	102.3	96.66	98.009	100.53	94.909	95.593	99.424	95.656	98.142	101.6	99.823	104.37	99.402	100.09	96.26	99.722	99.336	98.45	93.285	99.992	96.021	97.109	94.472	97.546	97.274	98.154	99.476	97.039	98.04	99.25	98.921
102.99	107.22	104.57	105.19	108.06	107.14	101.15	106.34	106.31	104.35	106.99	105.06	107.35	105.82	106.71	107.9	103.19	108	108.02	106.89	103.82	107.04	103.14	107.54	107.19	104.59	108.37	108.42	105.41	104.75	106.68	103.85	106.46	106.8	108.01	105.66	103.99	104.13	108.31	102.98	105.11	103.85	106.04	103.68	107.24	105.71	108.79	103.01	107.3	108.04
101.6	100.73	99.422	97.802	102.78	96.755	97.386	99.378	94.446	99.26	98.85	101.02	101	101.49	97.325	96.856	95.307	101.76	98.27	101.09	101.18	101.8	101.83	98.867	99.535	100.61	100.67	104.35	98.618	102.95	102.06	101.79	96.575	99.428	101.44	98.541	102.92	100.47	99.783	98.514	98.768	101.45	101.53	100.16	100.15	101.23	100.32	99.653	101.87	102.06
94.25	99.352	100.86	96.346	99.715	100.52	96.86	98.237	98.218	94.931	98.712	99.812	99.432	98.934	98.532	93.914	99.792	98.876	99.898	98.353	95.884	95.499	96.095	95.926	100.72	96.084	99.311	97.67	97.455	97.543	97.002	96.232	99.477	96.806	98.185	94.654	97.617	97.361	98.492	98.609	101.9	102.07	99.17	97.674	96.127	97.056	95.521	99.008	95.486	97.859
106.13	105.91	104.33	107.09	103.96	107.27	108	104.49	105.69	106.79	103.79	103.94	105.96	104.83	106.48	104.54	104.96	101.97	103.91	106.14	104.63	103.58	107.74	105.8	108.03	105.56	107.93	106.92	106.39	107.33	106.86	102.01	107.17	105.9	107.3	105.17	103.91	109.16	104.52	107.19	104.29	106.06	104.23	106.05	104.86	106.94	105.32	105.62	105.67	106.45
104.98	111.33	107.31	105.73	108.57	112.32	105.99	108.26	107.48	105.11	106.53	107.9	110.84	108.82	109.9	108.08	108.62	108.28	107.72	107.46	109.37	110.47	106.84	110.59	105.85	109.1	109.49	110.03	108.58	110.67	107.33	108.15	108.91	110.28	105.69	108.92	107.54	107.27	109.79	107.96	107.93	107.74	110.09	108.49	108.57	104.65	107.23	107.75	108.76	111.36
108.45	104.63	106.23	106.78	104.4	107.23	104.13	103.54	104.12	106.98	103.85	104.17	109.05	109.43	106.2	104.93	105.8	101.94	105.48	106.18	104.5	105.72	107.1	104.08	106.84	108.92	105.81	106.76	105.29	105.82	107.79	104.94	106.69	109.78	110.06	106.62	107.45	103.35	108.74	106.76	106.3	104.82	108.33	105.09	105.98	105.1	107.6	106.01	105.3	105.2
105.63	106	107.02	107.22	105.24	105.97	110.3	106.06	106.24	104.51	105.65	108.95	104.85	107.61	104.48	102.79	110.46	104	110.22	106.45	107.44	108.6	106.89	104.54	106.3	106.68	108.49	110.6	106.63	104.11	106.56	105.45	108.11	107.96	107.68	107.46	106.52	106.15	106.61	109.18	105.93	107.96	105.44	108.49	106.78	106.51	106.26	102.23	106.77	107.14
98.04	101.35	99.112	97.826	98.74	96.638	98.407	97.852	98.755	96.822	98.619	101.82	101.44	99.592	99.482	100.91	96.887	99.478	98.741	98.26	98.498	95.862	98.535	99.703	96.342	98.132	100.2	98.236	96.545	92.297	99.337	97.097	99.228	96.251	96.87	95.039	100.55	99.4	101.77	96.01	94.11	97.928	98.271	98.321	99.237	100.99	98.751	99.844	97.626	98.321
107.73	105.06	105.63	104.98	107.03	104.98	107.96	105.45	103.02	104.13	105.26	106.88	102.5	102.99	104.83	102.08	104.37	105.59	103.34	105.05	102.36	106.61	103.75	104.42	105.8	107	103.26	104.07	104.51	105.48	103.97	106.63	108.97	102.31	105.59	110.64	107.08	105.41	105.11	107.59	103.14	107.96	105.85	105.56	105.77	103.55	103.51	106.12	107.18	108.58
105.86	111.02	107.07	112.43	106.87	108.2	108.66	107.43	108.3	109.59	109.48	109.02	110.08	109.19	106.23	111.1	108.94	106.56	107.91	108.59	107.91	107.44	110.28	110.36	109.08	112.34	108.96	109.35	107.96	109.65	110.03	106.29	111.22	107.89	108.25	110.21	112.62	105.79	109.02	109.88	106.88	108.18	105.32	108.81	110.27	107.32	108.48	110.75	110.05	108.75
105.41	108.66	107.64	111.17	111.54	109.39	105.24	106.62	108.29	109.66	107.9	104.1	106.79	110.32	109.2	107.51	105.53	107.47	107.47	109.37	110.36	107.37	107.68	106.69	105.79	108.44	107.72	105.66	108.23	107.72	108.17	104.93	108.41	110.12	108.02	110.83	104.22	108.38	106.38	105.75	106.3	105.66	109.37	110.01	107.01	109.5	107.75	107.66	107.27	105.36
108.59	107.45	104.51	103.31	104.69	106.17	104.59	106.08	104.09	104.68	104.64	107.14	104.45	106.51	109.33	104.95	104.52	107.19	105.09	102.94	105.03	106.16	106.16	103.59	104.69	104.84	104.78	107.76	105.7	106.11	106.44	103.15	107.5	103.86	107.89	104	104.5	102.53	104.64	103.54	105.72	106.27	103.34	105.18	109.28	105.31	105.06	104.89	105.32	105.39
106.48	108.93	105.83	106.63	106.04	101.29	107.86	103.75	102.37	105.85	104.82	106.52	105.86	105.44	102.77	108.18	108.53	106.74	104.86	108.99	103.03	102.74	105.75	103.32	105.35	105.02	108.27	105.08	106.81	105.58	105.09	104.56	105.31	108.59	108.89	104.48	104.43	103.96	104.69	110.21	105.38	103.26	108.91	106.46	109.13	102.9	104.36	104.61	108.32	105.24
107.48	109.07	109.98	107.44	107.93	105.71	107.41	106.3	105.87	104.59	107.9	103.66	106.3	103.34	106.48	108.53	109.06	104.5	102.77	106.66	105.79	103.85	107.36	105.81	108.88	107.52	107.1	105.42	106.38	107.94	108.89	108.08	107.01	105.08	105.66	104.78	107.69	110.73	103.36	104.79	105.69	104.5	106	106.42	103.74	108	106.59	106.39	105.07	107.82
97.138	98.806	99.079	100.23	97.788	96.685	99.88	100.12	99.226	98.249	100.67	95.509	96.37	97.962	98.88	98.501	98.675	98.581	97.015	97.659	95.523	95.775	97.173	96.079	99.249	99.871	99.603	99.981	94.787	97.995	96.266	101.26	97.416	100.26	95.348	98.181	98.556	100.36	95.237	97.88	100.01	98.078	98.151	97.224	98.386	101.15	97.304	99.355	98.844	97.528
108.88	107.17	110.21	107.4	106.01	107.57	106.93	108.83	108.31	111.36	105.65	105.42	107.94	106.58	108.67	107.31	111.05	106.86	106.77	109.13	109.91	108.02	106.19	106.31	107.4	107.31	111.34	109	108.85	107.92	109.54	106.6	110.51	106.24	109.39	107.12	107.09	105.43	109.99	106.16	106.64	110.73	108.41	110.88	110.57	108.59	108.01	110.27	107.66	107.9
98.424	100.19	98.172	96.021	101.18	99.158	95.949	94.566	96.041	98.398	99.139	97.565	100.44	100.16	96.736	101.2	95.102	96.958	96.753	99.214	102.81	98.59	100.3	98.268	98.941	95.216	97.333	98.144	96.683	97.665	98.904	97.24	97.516	99.952	97.592	99.111	99.548	96.648	97.094	98.512	98.923	95.08	97.442	97.431	95.983	98.662	98.116	97.274	99.763	99.877
97.73	94.241	96.106	99.197	96.364	98.738	101.15	98.842	99.076	96.35	98.398	101.38	100.01	99.233	98.506	95.283	95.423	93.213	96.907	98.806	97.884	96.467	98.122	97.146	96.359	97.452	96.234	96.645	100.7	100.56	95.697	96.184	97.995	100.83	95.201	98.891	96.185	95.149	98.519	98.157	97.659	93.833	93.828	99.47	96.361	96.534	94.735	95.834	98.743	98.833
108.23	106.85	106.33	110.05	109.07	104.62	111.1	108.42	111.48	106.72	108.85	106.38	107.37	106.99	107.86	107.94	107.95	110.6	108.77	107.13	106.81	108.99	106.86	107.54	107.83	104.66	108.67	107.44	106.62	106.18	106.68	107.15	108.44	107.75	107.19	106.89	108.12	107.65	108.25	106.65	106.33	107.32	110.37	106.53	110.87	103.95	106.18	105.72	110.02	106.7
110.43	109.31	110.52	111.96	108.02	112.9	110.55	112.16	106.85	111.7	112.35	111.56	108.87	108.24	109.9	108.91	110.73	108.56	110.06	113.95	110.02	110.87	107.76	109.72	109.69	110.83	107.61	110.69	111.84	110.58	111.81	110.11	108.45	111.53	110.44	110.79	107.44	109.59	110.38	109.08	112.06	111.82	110.1	112.91	111.02	111.78	112.86	109.9	108.93	106.6
103.36	103.87	107.37	105.64	106.05	105.35	103.86	108.63	105.24	105.22	104.79	106.07	104.78	104.32	104.44	105.08	106.95	106.57	105.53	104.47	103.85	104.33	107.11	105.15	101.43	105.72	108.41	106.07	104.6	107.32	105.19	106.36	105.88	105.97	108.81	106.61	106.77	103.03	106.74	104.3	108.05	104.42	105.19	104.18	104.9	106.31	107.91	103.28	104.66	103.4
105.72	105.26	105.53	107.14	108.05	105.2	107.63	107.51	104.87	110.59	104.59	105.48	102.75	108.18	103.48	109.58	105.96	106.27	106.62	106.41	105.92	110.58	106.43	109.41	106.51	109.25	105.97	104.95	106.64	106.07	105.03	108.25	103.94	107.31	105.61	109.32	104.92	106.23	105.1	104.49	104.13	107.85	101.63	106.6	106.35	108.23	105.98	108.24	107.08	109.21
102.54	99.429	101.66	101.11	100.73	104.14	102.2	100.62	98.398	100.7	103.06	101.68	100.41	99.988	98.468	100.84	100.5	94.825	101	98.99	100.88	98.784	103.15	100.14	98.154	98.972	101.2	101.01	100.47	102.02	101.7	102.3	98.492	100.02	100.73	100.39	99.25	97.775	100.72	99.813	98.214	97.595	96.301	100.09	101.74	100.18	103.27	102	100.27	98.184
100.25	97.206	97.571	98.247	99.587	98.543	98.166	97.275	97.446	97.088	98.604	99.03	96.373	94.286	99.811	99.444	98.256	98.395	95.795	98.592	95.583	100.18	98.268	99.185	98.172	98.883	97.45	99.882	97.822	100.98	99.35	97.499	99.821	101.71	99.919	99.567	101	98.26	100.22	96.903	99.656	97.628	98.189	99.219	97.819	98.576	96.977	100.37	96.336	97.881
104.11	103.5	104.81	105.28	104.65	106.53	103.94	105.11	104.26	109.41	106.4	105.33	103.68	105.18	104.71	107.72	107.3	107.93	106.71	107.77	105.18	105.07	104.22	105.98	106.98	101.33	105.16	103.95	106.68	106.62	105.39	105.42	102.79	103.49	105.55	106.58	106.04	103.87	102.96	107.66	104.19	105.65	106.29	107.84	104.58	103.46	105.41	107.3	103.62	106.79
98.704	96.705	95.026	100.22	100.74	97.61	96.716	97.073	101.41	97.555	97.402	97.482	97.691	98.209	100.93	98.789	98.125	97.316	97.784	98.739	97.286	99.242	96.937	98.252	98.391	98.294	99.779	98.183	97.149	101.05	100.2	96.832	97.441	95.713	99.634	99.648	97.798	96.812	96.213	95.798	96.372	98.014	100.84	98.631	100.39	100.48	99.456	98.365	99.214	98.091
107.75	107.5	106.24	110.65	107.64	108.99	109.47	106.88	111.43	108.86	109.68	105.89	110.39	108.61	109.09	107.4	106.59	106.97	108.13	106.92	109.74	106.04	108.83	107.87	106.71	107.16	106.61	106.48	108.22	105.57	107.97	110.81	107.17	107.56	108.21	109.39	108.22	103.81	108.85	107.67	110.7	108.42	108.81	109.63	107.3	110.51	108.95	107.61	109.05	107
97.565	96.675	97.275	96.677	96.699	102.18	97.988	94.381	98.026	99.352	97.118	97.873	98.671	98.197	98.163	99.842	95.344	98.804	99.067	99.13	96.467	100.99	95.088	94.804	99.146	99.769	95.468	97.463	99.37	96.057	99.279	98.865	97.93	95.428	97.705	97.699	96.718	97.147	100.1	97.274	96.654	97.38	96.674	97.03	100.74	96.535	97.353	97.934	99.523	93.615
107.04	104.09	104.96	108.47	104.21	104.63	103.78	106.6	105.09	106.82	104.41	108.22	105.26	105.4	102.19	106.61	104.93	108.32	108.09	106.14	102.49	106.08	105.42	101.74	104.3	102.99	105.39	106.82	105.3	105.49	112.24	103.6	105.23	104.06	109.41	105.32	104.92	103.87	105.91	104.91	106.51	105.28	106.92	106.15	105.74	104.11	106.28	104.18	105.88	102.81
96.378	96.068	99.43	97.815	96.489	96.276	97.453	98.26	97.613	98.618	100.47	98.421	99.813	97.882	100.79	98.321	100.74	99.56	97.236	100.04	100.24	98.059	100.66	99.82	101.61	98.705	97.165	97.217	99.137	100.83	95.59	96.265	100.15	97.112	101.46	100.36	100.51	100	100.08	100.48	98.679	100.02	99.645	99.364	98.022	99.45	100.75	93.933	101.77	100.52
98.526	102.21	102.79	100.9	104.04	101.29	99.907	96.562	99.906	101.51	99.784	102.23	100.56	100.14	98.929	103.16	101.63	104.13	100.11	103.35	103.14	102.35	100.22	99.628	102.23	106.29	104.25	100.78	98.368	100.75	100.67	100.92	99.973	103.13	99.073	98.65	100.38	98.537	103.79	101.69	101.16	102.77	100.38	101.88	99.043	100.37	100.82	101.27	102.64	101.8
109.97	110.63	107.87	108.77	111.28	106.6	108.32	107	108.25	106.42	107.79	107.5	108.75	105.37	110.27	108.82	110.49	108.5	105.91	109.6	105.93	106.59	110.3	110.4	108.63	106.74	109.23	108.51	109.7	105.88	108.77	109.66	111.84	110.48	109.67	107.65	108.33	106.78	110.7	109.39	107.88	110.95	111.31	108.23	111.46	109.25	104.79	112.12	110.92	106.76
105.6	109.22	108.68	107.79	104.69	106.28	107.87	104.07	110.03	103.55	109.13	107.27	107.86	107.88	108.44	107.75	110.09	106.41	107.43	106.25	108.72	106.12	107.58	105.74	106.23	109.93	104.94	106.41	108.75	108.3	103.44	107.31	107.72	105.6	107.26	105.87	104.41	110.04	108.12	109.92	105.67	109.19	105.89	107.22	104.61	105.21	103.44	106.68	108.29	104.23
97.763	99.464	97.372	97.149	102.23	102.36	103.69	95.366	97.34	98.942	99.777	98.38	100.98	98.248	98.749	97.505	98.147	104.1	99.746	101.27	100.01	103.37	100.75	102.92	100.02	101.93	101.55	98.871	101.72	102.19	98.455	103.13	98.754	98.928	99.365	95.347	101.28	100.58	98.797	100.6	99.99	100.4	99.437	99.637	103.6	97.109	98.826	102.67	100.55	100.62
105.71	103.34	106.34	107.25	107.12	103.89	106.22	104.8	105.77	107.73	102.85	107.79	105.14	104.41	106.53	108.66	104.8	104.17	102.69	105.25	105.82	108.6	104.84	105.09	107.79	109.18	105.65	102.74	104.19	107.36	105.61	105.88	107.18	108.98	104.89	104.96	105.35	107.31	105.94	106.51	103.97	107.33	106.29	106.68	104.6	104.09	106.07	103.72	106.64	104.63
111.53	109.49	106.1	107.98	108.59	106.58	111.02	108.5	108.49	106.58	107.86	109.53	108.68	108.74	105.47	103.81	107.17	109.67	109.08	107.32	105.6	105.86	106.99	109.3	107.68	106.73	108.82	108.41	107.07	107.72	107.72	106.67	106.5	109.95	106.24	109.92	111.27	106.54	109.93	109.23	108.1	108.92	108.04	105.9	108.7	105.66	106.81	109.67	108.74	109.01
98.325	99.586	96.648	97.255	96.517	99.435	101.43	102.63	100.78	100.72	99.791	96.471	94.712	93.163	101.74	99.46	97.666	96.463	98.151	97.745	97.323	99.232	98.352	98.775	96.942	100.34	99.645	98.451	97.087	94.514	99.131	100.65	94.255	95.901	100.74	95.803	98.923	97.738	95.871	97.098	101.41	99.076	98.825	101.12	98.625	98.698	97.805	98.445	98.455	98.893
107.97	102.95	106.83	104.11	106.33	103.5	105.56	108.37	107.98	106.88	103.87	107.64	107.47	103.92	106.54	107.49	105.53	106.32	108.79	106.17	105.08	104.51	103.37	107.56	108.24	104.84	103.17	103.17	105.83	104.4	108.07	103.89	104.58	103.72	106.52	106.91	106.13	106.75	104.51	109.02	106.36	103.99	105.36	103.5	106.02	106.23	105.28	105.19	105.52	106.89
98.886	95.824	98.733	96.934	100.85	99.575	99.478	96.489	100.17	100.25	98.465	96.56	100.5	102.89	100.88	101.52	100.18	98.177	99.94	98.94	98.753	99.231	99.488	100.51	98.387	100.41	99.715	98.848	101.72	98.951	99.194	99.966	98.577	99.34	99.684	97.692	101.62	95.81	95.299	97.983	97.028	97.963	96.027	102.31	101.09	97.75	101.36	101.25	96.948	97.195
110.81	108.19	106.05	106.85	110.64	108.34	110.81	108.13	105.41	108.04	110.46	111.57	106.33	107.39	107.3	109.61	110.81	108.3	108.01	109.55	107.3	112.1	109.3	108.53	107.8	105.52	109.1	106.04	110.1	107.54	106.73	108.92	106.44	110.46	109.82	108.44	105.84	110.66	108.13	108.1	108.53	105.72	109.13	112.44	107.05	114.28	106.2	109.28	110.97	111.21
97.688	98.864	97.846	99.427	97.513	99.316	98.135	99.152	98.229	99.34	101.01	99.49	99.461	97.589	99.439	103.32	97.628	100.02	96.678	97.731	98.182	99.49	101.44	98.424	97.995	102.57	94.206	99.026	97.356	96.706	97.562	101.94	97.765	100.15	99.778	98.588	98.722	100.51	99.278	99.339	98.64	98.491	97.221	97.745	99.514	97.745	98.263	101.44	96.501	102.63
103.05	107.14	103.32	107.38	107.6	106.27	105.82	105.97	107.78	103.33	104.73	105.52	106.73	108.51	104.79	109.11	104.66	105.67	107.44	107.56	103.21	106.75	109.26	104.36	107.75	105.58	104.66	103.58	108.7	105.09	105.46	108.09	104.65	103.34	105.47	105.54	106.21	103.63	106.5	105.34	107.28	107.13	104.32	103.14	106.8	107.38	107.86	104.79	107.27	106.23
107.23	108.53	105.57	104.85	107.24	106.97	105.23	103.79	108.38	107.67	106.97	103.86	105.7	106.7	103.32	106.97	107.75	106.34	107.09	106.92	102.93	104.76	106.59	105.66	109.04	107.14	106.29	105.2	105.06	107.55	103.61	104.74	103.63	103.69	103.36	104.78	104.03	104.71	106.95	105.91	104.54	105.64	104.74	106.18	103.37	106.61	103.76	105.41	106.67	104.99
103.36	105.71	104.78	107.03	106.43	104.23	106.13	105.85	104.57	106.71	105.12	107.89	102.27	105.14	106.04	107.97	105.98	106.82	107.19	103.72	105.21	106.32	103.69	104.78	107.15	104.36	106.11	106.74	105.92	104.27	107	104.26	105.12	103.83	104.89	106.81	105.32	104.08	106.13	106.57	105.27	106.35	106.36	105.61	103.84	107.11	110.63	105.35	105.37	102.4
105.57	102.59	105.92	105.81	105.01	106.33	105.47	106.28	107.98	106.5	106.16	108.29	105.75	110.9	109.22	105.08	109.64	107.92	105.01	104.29	105.68	105.82	107.5	104.58	107.84	109.09	104.32	105.55	104.47	106.59	106.87	107.32	106.75	105.77	105.51	104.07	106.65	107.87	109.23	106.58	107.76	106.25	105.58	104.19	106.99	106.02	106.99	104.65	106.92	105.43
110.82	110.16	107.61	109.24	105.22	106.86	108.78	107.69	105.81	106.97	109.21	107.18	110.64	107.4	109.25	111.21	107.66	109.36	106.13	109.3	111.01	108.14	111.09	111.53	106.05	105.76	106.62	110.14	107.9	108.42	107.01	108	107.91	108.7	109.81	107.29	109.22	105.95	110.57	106.84	105.55	108.07	108.76	110.86	105.68	107.79	108.07	107.21	110.23	109.58
103.67	107.98	108.36	104.54	111.23	104.24	106.26	107.65	109.17	109.1	108.6	106.78	107.67	106.56	110.69	107.52	107.46	109.64	105.16	107.11	110.73	105.82	109.34	108.97	108.25	108.1	107.7	105.09	108.65	111.47	105.44	107.16	108.07	109.03	112.48	104.93	108.61	106.95	107.32	107.88	107.14	108.92	104.8	105.79	108.84	108.24	108.79	104.03	106.47	107.93
108.15	104.5	107.2	106.97	108.14	106.91	107.7	106.65	105.14	108.15	108.83	109.8	110.83	106.9	107.96	103.88	106.3	106.22	108.1	106.08	105.67	106.19	105.26	109.27	103.81	109.32	104.34	106.83	105.32	106.62	107.53	105.14	105.35	105.66	105.92	105.06	107.12	105.19	106.72	107.57	105.2	105.65	107.6	106.15	108.02	107.09	106.82	106.4	105.82	105.69
109.19	104.12	101.94	102.62	106.47	104.55	107.6	103.98	104.22	107.98	104.11	104.04	105.01	106.17	103.22	103.84	106.9	105.26	106.44	105.16	107.68	103.57	103.78	108.06	105.54	104.93	107.6	106.35	106.08	104.64	105.22	106.16	104.71	107.28	105.36	107.11	106.3	106.91	108.11	105.81	108.53	103.9	106.37	102.82	105.53	105.31	106	108.54	106.34	103.21
103.92	106.64	105.68	105.22	104.33	105.9	106.5	104.03	106.86	105.93	107.15	104.28	104.37	106.12	106.7	106.61	104.12	105.85	102.01	105.53	105.6	105.66	106.81	106.03	105.61	106.79	107.12	108.56	108.1	107.58	105.1	104.24	108.66	105.04	104.12	108.2	109.27	103.71	107.04	104.75	107.05	107.03	101.74	104.54	103.22	104.15	108.78	105.17	111.17	104.14
107.74	108.22	109.18	107.67	106.58	106.72	107.58	104.66	108.08	109.91	108.94	108.87	108.11	107.53	108.91	107	107.88	111.95	110.64	107	108.3	105.54	107.61	106.45	108.09	107.12	108.86	111.55	108.91	109.61	109.19	106.66	108.14	111.48	108.1	108.94	108.05	105.85	108.47	106.68	108.53	108.3	108.18	106.88	108.75	105.64	108.32	105.76	107.8	106.95
103.15	106.75	108.42	107.06	107.65	103.76	102.37	103.84	104.84	107.92	102.85	105.08	102.22	105.08	103.84	106.26	104.79	106.71	107.02	108.9	104.33	103.79	105.53	105.24	107.06	100.79	107.02	106.19	106.67	107.43	104.22	103.24	104.16	105.57	99.707	105.24	107.1	102.42	107.62	106.91	105.74	107.08	103.4	107.08	105.32	105.54	108.75	104.74	104.08	107.07
106.64	101.99	105.86	107.2	104.72	104.89	106.25	106.51	102.76	102.91	109.18	103.73	104.97	105.27	107.05	106.46	105.9	107.01	107.35	106.33	105.72	106.44	103.56	105.48	104.31	105.27	107.82	104.72	106.01	103.52	103.69	102.58	106.41	104.89	107.08	105.25	104.6	104.42	103.28	105.4	106.35	105.72	105.23	102.04	104.45	109.47	106.05	104.68	104.04	102.91
106.09	111.31	105.14	110.12	107.08	108.78	106.41	104.58	107.75	104.93	109.83	106.79	112.04	108.46	109.09	109.44	106.9	109.54	108.68	111.74	107.31	108.51	108.61	109.56	107.37	109.22	104.88	109.12	108.71	109.97	109.08	109.24	110.24	110.45	108.09	111.66	107.82	109.24	105.99	111.31	106.61	104.87	107.45	107.19	109.77	107.1	110.72	105.86	107.51	107.86
100.46	101.88	97.721	99.58	98.936	99.851	101.43	102.31	102.55	102.13	98.509	98.969	101.01	98.235	100.87	98.183	100.22	100.52	97.478	98.217	99.71	98.019	97.574	98.993	99.208	97.65	100.41	102.02	100.1	95.725	103.71	99.635	103.53	98.982	98.814	101.29	100.66	99.234	101.09	99.062	99.734	95.387	101.58	102.29	101.89	102.52	99.226	99.481	100.17	105.54
108.34	109.9	106.67	108.25	109.75	107.25	108.57	105.24	108.08	109.76	108.3	107.6	108.34	105.88	108.25	106.44	107.39	106.84	108.45	106.86	106.86	106.2	111.65	107.45	107.8	106.95	109.16	105.42	108.78	105.58	104.8	109.35	104.6	107.08	108.35	108.36	107.04	110.03	109.12	105.89	110.68	108.67	110.34	109.74	105.4	107.32	108.1	105.22	107.36	106.18
106.12	108.21	105.33	109.25	110.39	105.64	109.86	107.98	109.36	110.07	108.46	109.73	103.91	110.74	105.59	105.61	109.08	111.7	110.05	107.85	106.51	107.34	109.06	110.27	107.38	108.2	110.84	106.69	110.72	106.44	104.66	105.4	107.85	105.66	107.85	109.03	107.48	110.53	105.19	107.14	110.51	104.47	108.2	107.98	108.16	108.89	107.58	109.04	107.95	107.54
104.26	102.72	107.2	102.73	106.07	105.44	106.29	105.4	103.5	107.42	104.01	104.02	107.41	106.15	106.13	107.76	104.11	103.81	103.68	105.62	104.95	106.03	107.19	105.03	103.89	104.29	106.22	106.58	109.81	108.72	102.14	106.73	106.32	104.7	105.67	107.43	106.05	106.14	105.53	105.1	106.46	108.14	102.78	107.63	103.65	106.68	107.51	106.55	105.67	102.81
106.04	108.06	108.82	104.27	104.4	107.21	107.05	103.99	108.28	104.09	108.91	109.2	105.93	105.98	105.22	108.05	107.81	106.66	107.76	106.53	106.72	108.66	106.2	103.84	106.33	109.27	107.92	104.8	104.18	105.71	107.51	110.13	107.01	109.12	104.23	105.99	108.11	106.66	109.64	105.78	110.36	107.53	104.92	107.69	108.51	103.01	108.9	109.02	106.23	105.09
107.14	104.69	107.98	106.39	107.41	108.59	104.67	107.31	107.14	104.04	104.15	106.36	103.66	109.17	105.3	106.77	107.12	104.73	103.23	107.23	104.06	105.56	108.81	105.42	106.02	108.26	107.94	104.8	104.61	107.58	106.71	107.31	106.43	108.84	107.29	106.75	103.59	107.08	106.77	103.44	105.53	104.44	104.46	105.99	106.62	103.78	107.27	107.77	110.19	104.71
100.51	98.941	100.46	100.94	102.13	99.732	101.35	98.598	103.19	102.53	99.337	96.938	98.993	99.59	99.744	99.306	101.25	97.922	97.061	99.005	99.361	98.46	101.77	102.03	99.503	100.98	99	102.69	96.812	102.01	100.1	97.664	104.04	96.623	102.67	99.497	100.03	100.05	102.37	100.35	100.72	100.85	101.89	101.87	99.715	102.38	103.56	101.06	101.74	102.62
101.05	102.75	98.758	96.418	97.045	97.922	98.522	100.23	100.25	99.847	97.225	94.793	99.714	99.454	101.51	97.857	99.692	97.584	100.35	96.299	100.6	98.72	97.296	97.23	99.551	96.274	99.338	96.459	98.226	97.466	98.611	96.316	99.043	101.4	99.199	98.9	96.971	98.985	97.249	98.381	100.5	97.875	98.726	99.285	96.468	100.07	97.929	98.463	98.143	96.66
109.78	106.24	109.49	103.27	107.98	108.3	107.87	108.13	109.76	108.61	111.51	109.52	108.99	111.59	109.12	109.22	109.68	106.42	105.55	110.06	109.54	107.17	110.36	108.78	106.31	106.54	109.87	109.17	108.71	109.16	107.51	109.58	105.12	109.5	106.26	108.61	106.64	108.83	106.04	108.59	104.54	106.92	110.34	108.85	108.17	108.76	109.37	108.97	107.37	105.77
108.04	107.61	106.2	107.26	106.91	104.61	106.64	104.72	104.77	105.23	106.54	102.31	105.26	102.65	104.92	105.84	106.5	104.95	106.84	102.44	107.98	105.27	108.22	107.86	104.23	107.14	103.4	106.12	102.84	102.56	105.76	107.91	104.35	107.1	104.83	103.46	102.45	105.74	105.13	106.51	103.2	107.25	102.71	106.81	106.05	103.39	103.25	106.46	109.22	109.93
101.3	100.2	100.48	101.3	99.088	101.09	102.07	98.182	98.968	100.17	101.67	99.592	99.503	99.474	101.75	100.49	98.06	99.913	100.79	100.29	101.05	103.22	101.09	97.895	98.398	100.04	100.47	102.57	103.43	100.88	99.155	98.41	97.619	100.61	98.845	103.82	99.791	102.18	98.976	100.24	104.58	101.81	97.866	99.65	97.833	100.98	101.49	101.87	102.57	98.92
109.16	107.24	110.48	107.07	106.11	107.48	108.61	106.28	109.55	108.19	110.05	106.85	107	108.13	110.84	109.99	108.84	107.96	106.45	109.02	108.93	110.29	108.08	106.73	109.51	110.21	109.28	110.25	107	108.91	111.04	109.84	107.99	106.58	110.64	104.46	111.09	106.48	110.71	108.42	104.04	111.43	111.09	108.51	110.16	105.19	108.09	107.44	107.44	106.72
107.54	107.32	110.04	110.37	109.64	105.73	106.44	105.81	105.13	109.35	109.28	107.66	108.44	108.23	106.74	106.26	104.53	109.87	107.92	105.44	108.38	108.79	108.7	107.85	107.06	107.71	108.91	108.55	108.19	106.26	106.72	108.14	108.31	109.17	107.52	109.1	110.38	106.32	109.82	110.93	113.2	106.01	105.94	111.03	107.91	108.3	107.71	105.48	106.42	106.36
111.06	107.63	106.01	108.32	107.95	109.22	108.87	107.78	110.3	109.37	105.68	108.1	108.29	106.89	109.63	107.86	106.5	108.79	108	108.24	109.14	109.31	106.5	107.6	105.98	109.01	107.8	109.59	108.1	109.74	113.9	108.23	108.39	107.39	108.02	106.62	109.26	108.8	108.1	106.09	108.27	106.54	107.93	105.51	106.54	104.6	110.14	106.68	110.03	108.58
107.16	107.5	107.67	104.31	106.93	105.29	102.48	105.7	105.04	104.1	106.24	104.81	103.23	104.32	106.39	102.88	102.9	103.32	105.77	105.21	106.8	105.02	105.76	101.99	108.22	109.59	105.46	103.16	106.15	106.65	109.21	105.07	105.58	107.63	106.19	103.33	106.08	103.07	105.3	106.7	103.32	102.85	105.38	104.04	106.28	103.91	105.13	107.18	106.01	108.8
107.01	106.64	108.31	104.77	107.77	105.28	103.87	110.22	105.77	108.92	103.38	104.81	105.05	107.17	107.02	104.93	104.32	103.81	108.74	102.8	105.07	107.12	104.62	108.51	105.34	108.7	107.21	105.66	107.87	106.64	105.8	106.81	104.93	108.35	108.46	105.79	104.52	104.13	104.19	108.12	103.2	107.33	106.69	106.21	104.45	106.42	103.27	103.24	103.02	102.71
98.758	97.986	99.568	101.67	96.65	98.506	101.17	96.411	98.048	100.24	99.987	97.218	97.676	101.59	99.26	95.936	98.193	97.711	98.352	98.855	97.256	100.18	97.327	97.228	98.643	98.342	97.559	96.508	95.873	98.275	103.59	97.408	96.901	98.14	97.772	98.741	97.026	95.651	95.973	95.542	99.561	99.181	97.961	98.181	100.36	97.829	96.622	98.407	96.976	98.802
97.08	95.844	97.983	97.87	99.53	97.165	96.663	100.25	98.867	96.65	94.487	99.714	97.926	98.487	100.45	97.239	96.16	99.142	100.32	99.459	101.47	99.684	98.779	100.49	98.088	96.21	99.197	96.868	95.965	98.807	97.167	98.333	100.07	99.02	97.247	98.711	99.844	98.21	99.11	100.4	100.21	97.468	96.85	97.949	98.268	100.23	95.622	97.191	96.064	98.477
107.09	106.36	104.43	105.89	102.96	104.1	105.08	104.71	102.34	104.77	104.52	106.56	104.17	106.15	107.64	104.74	104.93	105.79	104.05	105.91	103.97	108.66	107.24	104.92	106.41	106.44	103.21	103.64	104.08	105.87	105.16	103.98	103.77	104.26	106.25	107.24	106.77	102.5	104.15	106.17	106.13	105.92	106.83	107.83	105.2	106.45	104.96	106.17	109.39	103.88
107.1	100.23	107.79	109.61	103.53	107.52	103.56	103.47	104.48	105.17	105.93	106.17	104.78	103.51	104.3	102.63	106.12	107.57	107.44	104.58	105.74	104.82	104.05	104.59	103.78	102.77	107.57	104.69	106.04	108.52	107.49	106.17	107.92	104.69	107.31	105.74	106.95	103.33	104.84	107.08	104.7	106.37	107.37	103.5	108.06	104.89	103.72	106.6	105.81	106.2
105.48	108.36	107.51	106.94	104	105.77	107.28	105.59	105.63	104.29	106.69	105.05	104.65	103.34	105.57	105.13	103.35	100.94	103.73	105.68	104.03	105.62	106.34	106.02	107.75	103.19	104.97	105.78	108.86	104.36	108.14	103.79	104.87	107.62	102.33	109.26	105.75	102.71	102.78	105.51	105.7	107.74	105.24	104.03	107.26	106.32	106.88	103.25	107.02	107.63
100.29	102.05	101.85	99.559	97.613	102.76	101.72	99.191	100.79	100.48	99.255	102.72	98.588	98.734	101.07	99.748	99.641	100.37	100.08	100.37	102.97	104.29	98.551	100.91	99.987	100.55	100.21	101.35	100.34	98.617	99.197	100.33	101.17	103.51	97.934	100.43	101.31	98.779	100.01	99.607	102.48	101.56	101.9	100.03	102.02	100.89	99.234	98.495	100.78	101.53
109.29	105.64	108.7	111.11	108.09	111.99	109.28	108.22	108.22	105.87	105.64	108.8	107.59	110.31	108.94	107.24	109.34	110.55	104.5	106.83	104.07	106.89	105.45	109.98	108.78	106.9	107.83	106.97	105.8	108.91	107.97	105.03	105.17	106.94	109.63	107.58	104.54	110.83	107.12	108.71	106.19	106.86	110.81	108	106.23	107.38	111.29	101.59	106.56	110.35
112.01	111.35	108.1	107.58	104.68	108.68	108.07	106.12	108.97	109.14	109.51	111.71	107.93	110.24	107.57	107.49	106.16	108.03	105.98	106.46	109.9	106.29	111.09	108.56	109.78	105.47	109.6	111.22	107.89	107.71	109.52	105.93	108.9	106.92	108.35	111.26	107.41	106.94	109.81	105.28	109.47	105.77	108.02	110.23	110.22	106.05	106.79	106.65	105.75	104.94
113.77	110.97	111.31	112.42	110.64	110	110.45	110.37	112.87	107.38	111.53	111.12	111.21	112.16	112.17	109.74	109.92	113.54	112.42	112.5	110.73	109.52	112.23	112.21	110.36	109.95	109.21	107.45	110.79	110.86	109.78	110.43	110.37	111.08	111.39	111.83	113.26	110.55	113.84	109.07	111.25	111.9	109.37	111.98	111.68	108.61	108.2	110.31	111.88	113.66
105.72	106.96	108.48	107.06	108.05	106.33	108.02	104.69	107.8	107.05	105.28	107.57	105.52	105.06	106.83	109.12	107.98	105.61	104.68	104.66	107.12	107.75	111.2	106.18	108.52	104.2	106.47	106.04	110.12	104.39	109.98	103.6	105.48	105.61	108.02	104.42	109.37	107.27	107.04	108.23	110.14	107.68	110.27	104.46	107.89	106.27	105.48	105.16	107.71	104.59
95.481	98.757	94.715	97.003	94.637	98.382	94.826	99.069	99.046	99.477	94.779	100.04	96.328	99.981	94.509	95.451	99.68	96.84	96.702	97.86	97.702	96.426	96.61	100.87	92.768	100.43	98.261	97.259	100.21	97.434	98.025	98.349	96.61	97.958	98.462	97.215	97.955	100.63	97.903	99.176	96.406	95.958	97.275	97.468	98.415	95.372	96.057	97.424	99.682	95.801
104.21	107.9	102.86	107.08	104.04	105.56	106.37	106.54	103.91	105.62	106.28	105.27	106.43	107.56	106.37	104.62	103.54	106.64	101.21	106.69	104	105.71	105.09	105.73	106.49	106.85	103.28	106.06	104.12	106.77	105.81	108.04	105.48	104.44	105.11	104.42	104.21	102.06	102.63	105.22	109.73	105.16	105.76	106.68	106.19	108.2	104.04	104.6	103.95	107.96
108.48	106.89	106.27	106.48	112.71	109.21	106.43	104.83	107.18	106.49	106.84	107.11	109.15	108.46	105.09	108.4	109.24	109.73	105.88	106.92	107.94	106.56	108.59	104.31	106.59	104.68	107.32	109.19	109.55	113.31	107.24	108.06	107.59	110.23	107.89	106.47	107.6	107.65	107.11	105.26	108.89	105.91	106.74	107.31	106.43	107.38	107.52	107.7	108.84	107.15
104.84	106.6	105.08	105.57	105.72	105.87	105.6	106.57	109.96	105.83	106.01	108.56	107.3	107.78	104.14	107.82	106.09	105.04	107.94	106.79	106.23	109.09	104.88	106.02	102.67	105.15	104.19	104.2	106.77	105.46	104.9	107.62	103.28	105.41	105.08	105.28	107.21	106.37	107.09	106.86	107.64	105.5	107.28	105.55	105.98	109.16	105.52	108.65	107.75	108.91
97.878	98.089	94.318	97.358	94.597	97.188	99.997	99.484	100.52	97.281	95.496	95.778	100.2	102.23	99.266	98.44	100.46	97.083	96.659	95.245	97.466	95.485	98.32	98.338	101.71	99.888	96.997	96.323	96.181	99.853	93.463	99.368	98.171	98.407	98.941	97.4	98.376	99.239	99.485	98.499	99.755	96.985	96.854	96.718	98.604	97.831	97.108	98.32	99.835	100.73
108.93	107.67	111.18	108.64	111.42	110.23	112.83	112.6	113.85	108.04	112.32	108.9	111.93	110.52	107.6	113.95	111.63	110.33	110.57	112.39	110.06	109.78	114.57	112.24	110.22	111.64	112.26	108.25	110.03	109.43	110.63	114.8	113.09	113.49	111.96	110.43	109.64	110.13	113.77	109.97	110.04	113.86	111.42	109.34	108.76	111.56	109.57	110.43	105.8	108.61
104.39	108.04	104.5	104.27	105.26	105.86	105.73	104.08	108.01	106.38	105.24	104.79	106.45	104.98	105.64	106.95	105.18	106.2	104.53	104.48	106.9	103.69	103.22	103.74	106.73	107.09	103.08	108.23	103.94	107.51	105.16	106.22	103.41	102.51	105.17	105.72	104.66	102.49	103.18	106.93	105.41	105.62	105.29	107.02	104.47	107.01	104.32	106.13	104.87	106.48
107.16	108.53	105.36	109.33	106.54	103.78	104.88	109.46	103.39	106.7	105.81	107.56	107.37	106.95	108.13	105.74	108.5	106.27	105.61	108.35	105.15	108.97	104.98	105.8	107.91	107.95	106.66	106.14	108.44	104.88	103.53	108.28	109.41	103.13	105.96	107.19	106.08	106.34	108.48	108.22	105.45	110.21	104.8	107.87	106.97	105.98	105.53	107.34	104.29	105.94
106.22	102.14	102.17	105.45	104.27	104.64	104.23	105.33	102.87	105.12	102.33	107.73	106.35	105.32	107.41	104.42	106.61	104.72	105.52	108.05	104.36	103.76	108.51	103.47	106.51	104.32	105.21	106.33	107.43	105.32	106.44	106.34	104.94	103.93	109.12	107	107.72	104.44	103.25	104.36	106.99	106.65	106.6	104.05	108.78	105.65	103.94	106.59	104.06	107.83
107.64	108.66	106.25	107.85	110.89	110.77	106.03	105.98	109.64	105.92	107.95	108.32	107.63	104.21	107.18	108.48	108.79	108.56	107.01	110.65	107.69	109.29	109.2	105.34	109.01	107.22	110.01	107.8	106.88	107.46	106.92	109.03	108.66	108.64	107.03	110.65	110.65	107.83	109.42	110.87	109.93	108.48	107.45	107.11	107.88	108.25	107.74	104.68	105.19	105.71
103.27	107.38	107.93	104.36	105.69	103	105.45	109.13	107.81	105.78	106.75	105.07	108.82	103.86	106.77	107.15	106.28	105.82	104.48	109.56	106.31	106.56	106.81	108.57	106.57	107.34	107.23	106.63	105.76	105.62	108.71	104.79	107.51	106.28	107.54	107.65	107.75	104.8	107.26	107.75	109.29	104.67	104.93	102.92	103.6	106.38	107.7	105.35	103.7	107.38
107.87	106.17	104.39	104.5	108.06	106.27	101.86	103.87	106.56	106.64	106.72	105.4	102.03	106.85	103.44	106.84	106.53	102.63	103.84	106.96	105.72	107.63	106.7	107.31	106.43	106.36	104.93	104.92	104.64	106.03	105.35	105.55	105.6	106.64	106.06	106	102.09	104.92	105.89	108.85	105.18	104.09	104.52	106.62	104.55	104.77	105.17	104.39	106.96	105.73
108.02	109.49	108.2	107.37	109.66	108.32	107.6	106.67	106.95	110.49	106.67	110	110.36	107.86	109.74	105.73	104.61	108.9	104.92	108.65	107.42	112.87	106.41	107.28	105.54	105.96	107.01	109.18	108.97	103.67	108.47	109.95	109.78	105.7	109.16	112.01	106.44	110.1	111.07	107.52	110.34	107.07	108.19	108.42	109.73	108.29	106.68	106.19	108.71	109.02
106.38	104.56	103.94	107.17	105.14	104.53	102.73	107.41	106.31	104.29	104.11	107.76	103.78	104.67	104.65	108.34	107.36	103.81	107.74	105.09	106.34	106.21	108.17	104.62	105.49	106.77	103.75	104.21	104.36	104.29	103.54	106.44	108.45	103.49	104.19	106.67	103.62	106.24	107.09	103.93	108.81	103.2	103.62	106.23	103.38	107.64	102.03	105.04	105.87	107.22
99.43	97.1	96.077	101.48	101.25	103.98	100	102.65	101.39	99.6	100.18	97.703	97.969	100.44	98.462	100.35	101.7	104.19	100.97	102.45	100.88	99.237	100.87	97.848	99.683	99.497	99.763	102.01	100.32	101.45	103.42	103.95	101.6	101.06	97.356	100.99	100.41	102.9	101.48	101.56	103.33	105.12	95.676	100.72	100.62	102.92	102.16	102.02	101.35	101.49
108.88	103.69	106.77	105.63	107.08	105.46	106.4	106.84	107.36	104.91	103.42	106.57	103.87	105.63	107.54	104.38	104.92	102.97	106.62	103.94	107.38	105.14	105.75	105.5	103.91	108.3	106.91	104.01	107.44	101.67	108.98	106.33	106.89	106.11	106.61	106.75	107.9	103.56	105.29	105.17	107.04	106.07	105.79	103.35	102.64	104.65	103.96	106.3	105.06	103.41
109.5	109.09	108.02	103.51	108.86	108.47	107.17	106.21	110.48	105.3	106.38	106.78	108.27	108.33	109.32	109.63	104.88	105.6	110.1	109.98	107.34	107.57	109.21	109.08	107.23	104.67	110.1	108.47	107.24	108.64	106.19	109.35	106.15	103.54	110.05	107.72	109.57	108.06	108.96	107.97	104.92	106.47	108.69	106.69	106.39	110.58	106.98	105.1	106.99	109.55
96.798	96.898	98.32	99.725	96.556	95.701	102.29	97.664	97.477	96.933	96.974	94.475	97.299	98.861	100.57	97.157	104.62	100.89	96.598	98.607	101.91	98.937	99.21	98.653	96.742	98.937	98.832	99.166	98.264	95.987	95.716	99.152	100.66	96.542	96.327	99.376	95.931	97.725	98.515	97.317	95.588	99.082	99.535	96.158	97.256	100.73	100.93	98.456	95.902	97.734
96.072	98.796	102.01	100.54	101.04	99.713	97.936	104.56	101.79	99.448	101.54	101.18	100.52	101.81	101.6	101.75	100.26	101.81	98.061	101.36	99.918	100.64	99.253	101.01	102.15	100.05	98.96	100.36	99.731	99.781	101.75	99.677	98.528	101.04	98.997	99.935	97.893	102.23	99.894	101.41	101.84	97.968	103.23	100.43	101.27	96.959	103.02	98.934	101.95	103.38
102.02	99.296	98.166	100.27	102.06	102.23	102.7	103.18	101.57	99.905	101.61	99.714	101.5	100.34	101.92	101.79	100.72	99.845	97.155	102.27	100.11	99.569	99.285	101.72	100.87	100.46	100.65	103.45	105.22	102.96	100.57	98.267	101.09	99.458	102.13	104.41	98.395	98.964	99.876	100.87	101.01	100.52	100.63	100.41	100.62	102.09	99.553	101.81	100.37	100.26
100.91	96.706	102.3	97.154	98.306	97.552	99.863	99.107	101.24	98.255	96.487	102.12	98.702	97.968	98.679	99.015	102.73	98.31	99.412	99.63	100.68	97.472	94.444	99.181	101.8	97.089	98.12	99.495	99.451	97.604	99.264	101.29	100.32	100.07	97.642	100.24	98.683	99.128	99.541	99.829	100.94	99.242	98.861	100.78	99.241	101.66	99.756	100.28	97.791	98.388
106.24	103.56	105.98	105.44	105.47	105.45	104.47	107.73	106.32	103.08	106.56	102.92	110.56	104.13	109.42	107.75	105.22	110.93	105.37	104.36	105.43	106.61	104.57	107.9	103.18	105.55	103.26	107.64	106.34	105.08	104.68	105.74	106.58	105.18	108	107.61	105.32	105.57	107.01	103.49	105.55	105.48	105.34	107.34	105.52	107.68	104.67	107.64	106.18	106.33
103.58	102.39	102.15	103.59	106.68	105.24	103.65	105.07	107.83	107.17	105.86	102.88	107.82	104.84	106.99	105.9	106.46	104.94	107.91	108.16	103.33	106.36	107.08	104.1	105.37	103.87	107.16	105.41	107.64	106.07	103.27	106.27	102.64	103.9	106.78	105.88	107.4	107.24	105.34	103.79	108.82	106.43	106.15	108.47	106.01	103.13	103.74	103.64	107.51	107.98
96.41	98.537	97.065	95.757	97.651	100.08	98.255	96.047	101.53	99.897	98.52	99.047	95.802	98.914	98.312	98.275	96.471	99.031	98.738	99.052	100.16	96.949	98.065	97.298	97.777	99.564	100.08	99.258	96.811	99.946	99.382	96.419	98.045	97.341	99.233	100.05	98.692	97.417	99.06	96.391	96.527	96.327	99.102	99.066	98.473	96.858	96.691	99.171	101.73	98.387
101.88	100.06	98.796	98.304	99.947	101.89	101.93	98.53	100.24	101.32	98.982	98.836	97.345	97.212	96.532	96.041	97.712	99.898	99.042	98.852	97.776	100.15	100.73	97.7	98.415	98.623	96.126	97.614	100.61	98.581	101.29	101.11	98.163	102.63	96.589	98.989	101.3	97.453	98.02	100.13	101.72	99.283	99.24	102.43	98.993	99.389	99.259	101.77	99.869	99.552
110.29	112.65	110.79	111.14	109.69	110.65	109.61	112.84	111.38	112.09	111.78	110.78	110.8	111.12	108.67	111.46	110.57	110.79	110.74	111.98	112.94	110.44	107.58	111.74	110.29	109.52	108.4	112.37	110.91	108.42	111.63	107.7	109.16	111.11	109.46	110.47	108.37	111.66	107.67	110.76	112.35	108.44	112.74	110.01	110.38	107.3	112.17	110.88	110.97	107.45
103.58	106.4	107.51	105.13	106.52	109.91	107.22	107.27	107.14	108.34	107.22	105.87	108.41	108.57	107.58	106.63	105.94	107.22	105.73	105.98	108.54	107.68	106.79	108.09	109.1	107.43	110.07	108.78	105.87	109.77	107.2	109.21	108.58	107.86	111.19	106.44	105.2	107.93	109.58	107.57	107.24	106.39	105.34	103.83	106.27	105.19	110.14	107.17	106.78	111.36
106.33	108.52	100.4	108.27	109.48	105.53	107.38	104.88	104.64	104.22	109.99	107.75	104.38	108.07	105.96	105.14	106.4	106.12	108.1	105.69	105.55	104.37	108.38	104.29	106.36	105	104.65	105.46	104.67	106.47	104.75	105.21	108.13	108.74	103.84	107.05	105.58	104.9	106.34	104.86	107.33	105.88	107.89	105.57	103.62	104.77	103.92	103.5	106.17	106.83
98.413	95.053	98.237	99.743	96.884	97.78	94.82	96.951	99.695	98.52	98.304	97.729	97.814	99.778	99.948	97.464	99.13	99.797	99.288	99.743	99.187	98.29	97.445	98.047	100.09	100.3	96.858	97.61	97.294	97.973	99.655	97.509	96.49	96.01	97.832	99.733	98.6	99.228	99.331	99.784	97.437	97.214	99.018	99.612	98.758	100.78	95.92	94.999	98.553	97.027
108.07	106.84	110.19	110.68	107.1	108.63	107.99	109.18	106.12	108.42	107.88	112.75	109.32	108.89	106.81	108.08	110.9	107.78	107.61	106.97	109.51	109.55	104.7	106.41	106.2	108.36	109.51	106.46	108.71	107.09	109.48	112.62	106.83	110.58	105.48	110.82	108.91	105.78	110.86	112.66	109.87	110.65	109.89	109.79	107.72	109.67	107.39	108.59	108.37	109.33
109.48	106.36	108.04	108.16	108.58	107.41	109.65	109.58	106.18	108.46	108.47	108.2	108.96	103.61	109.68	108.57	110.92	106.46	107.23	108.28	105.36	108.21	107.78	105.08	106.64	106.01	107.11	105.23	108.72	108.86	108.42	108.48	110.27	108.34	108.22	106.13	110.04	108.36	109.26	109.43	108.79	108.4	109.18	108.65	104.59	107.57	107.85	108.68	106.63	107.87
108.5	108.08	110.31	108.55	108.84	107.61	105.64	103.83	109.8	107.79	111.1	110.57	109.4	111.85	108.46	110.57	109.64	106.82	107.48	106.14	110.11	108.7	111.68	107.09	107	105.39	109.58	107.73	109.7	109.97	108.35	107.84	103.4	105.91	106.11	106.86	110.58	106.22	111.79	110.35	108.37	108.48	106.12	108.44	111.47	107.16	107.11	108.75	109	108.19
98.371	96.894	99.423	98.118	98.402	98.788	99.488	94.653	98.427	100.51	98.23	98.535	97.698	97.671	96.051	99.921	94.982	97.278	98.12	99.474	96.689	100.67	100.96	95.759	97.758	97.459	96.714	97.549	98.177	101.38	96.482	99.391	97.342	95.561	95.131	96.448	100.21	97.963	96.804	101.38	99.355	100.46	97.614	99.608	97.548	97.325	99.27	101.15	98.039	101.49
103.97	104.57	103.56	106.17	107.4	107.5	106.18	102.61	105.49	106.47	105.66	107.32	105.99	107.75	107.86	109.22	106.12	107.74	103.02	107.79	106.03	104.73	105.2	106.6	104.9	107.23	107.93	104.89	106.83	102.6	105.23	103.26	108.51	106.75	104.82	105.16	104.95	107.59	105.63	104.06	106.84	104.02	104.15	105.3	106.26	106.17	105.64	107.74	105.2	105.24
105.76	105.89	106.69	105.84	107.12	107.71	104.07	105.38	107.19	108.17	107.44	108.81	105.59	107.12	106.98	108.41	106.11	107.3	110.64	107.9	107.53	108.28	109.78	108.7	111.12	104.35	108.89	104.93	108.32	106.09	110.22	108.56	109.28	106.22	105.63	107.6	110.37	111.49	107.38	109.26	107.19	109.08	108.63	109.63	109.52	110.18	108.61	109.69	109.23	109.37
96.232	100.49	97.022	96.069	96.784	94.859	100.55	99.381	97.142	99.019	97.605	98.322	99.948	97.141	97.19	98.577	96.395	100.78	99.966	99.543	97.216	98.511	96.652	98.441	98.814	100.91	99.48	100.19	101.35	97.135	98.684	98.968	100.69	99.722	93.894	99.732	98.061	98.366	98.01	97.081	101.41	96.716	97.868	97.225	97.059	100.28	97.127	97.484	98.037	99.78
108.29	108.42	111.36	107.22	107.28	105.62	106.54	109.44	108.28	112.16	108.71	107.39	107.73	111.34	106.19	109.7	108.86	106.82	109.23	105.48	110.23	108.7	109.65	110.7	107.02	109.82	108.4	109.42	107.37	107.52	106.4	106.85	108.48	110.69	107.63	107.1	108.5	108.56	108.5	109.6	107.13	108.3	107.53	108.55	108.96	111.42	108.46	109.38	107.86	104.76
103.2	100.1	103.64	108.77	106.76	106.23	105.23	106.71	105.22	109.05	108.92	108.35	107.68	101.49	107.75	107.19	108.38	108.75	109.84	107.65	102.76	107.59	104.71	107.31	106.36	103.89	104.19	103.11	105.22	107.02	104.98	101.83	107.22	104.71	105.75	105.38	107.25	107.21	103.62	102.8	106.86	109.09	104.28	102.78	103.72	102.24	103.92	109.02	103.47	103.36
97.295	99.621	97.835	103.68	102.38	98.701	95.028	101.18	98.348	97.814	101.52	99.223	102.08	99.234	101.06	99.703	102.64	97.37	102.83	99.909	98.826	98.152	101.15	97.923	102.45	100.21	99.15	102.32	98.902	100.18	98.098	102.45	98.594	98.835	97.057	99.765	97.701	101.25	100.23	100.2	99.553	100.47	98.517	100.73	100.85	100.05	101.83	97.081	101.31	97.019
109.1	111.18	108.05	106.14	106.45	104.26	107.13	107.47	107.43	109.46	108.41	106.67	105.79	107.5	109.24	106.98	106.42	111.78	105.74	105.28	108.71	109.52	107.86	107.82	105.67	109.3	109.91	104.72	106.36	109.65	109.54	107.01	108.67	107	111.21	108.01	109.35	108.56	108.23	108.65	107.69	110.06	105.4	107.58	105.71	107.85	108.21	106.32	109.48	106.96
109.59	108.14	110.09	105.94	106.01	108.78	109.17	108.67	106.58	110.16	111.25	106.89	108.31	107.7	110.84	111.2	109.32	105.93	109.12	107.67	109.16	111.08	111.56	108.47	109.15	109.91	109.65	109.43	106.95	112.06	112.39	107.57	107.48	106.04	107.83	109.78	110.01	108.7	110.45	108.19	109.21	109.98	107.53	109.05	108.85	108.75	106.34	110.73	106.54	110.47
97.647	96.052	99.828	98.932	92.677	101.36	98.68	95.11	98.402	96.535	97.064	97.763	95.866	100.05	100.66	97.066	96.675	95.33	94.867	100.12	97.272	99.827	95.753	96.539	98.153	99.328	98.758	96.87	99.231	100.55	96.336	97.467	99.546	99.232	98.467	98.508	97.254	96.654	99.643	97.019	100.42	98.83	98.022	98.812	99.335	97.394	98.808	97.463	97.473	95.155
98.817	100.07	100.51	102.79	99.914	100.13	101.36	97.582	100.93	102.29	101.12	99.1	101.41	103.38	99.987	98.604	101.44	99.629	100.39	99.611	101.05	99.881	102.63	100.85	103.43	100.98	100.92	101.16	103.73	98.884	98.763	99.225	97.143	102.18	100.23	101.69	101.74	100.73	100	103.31	101.57	101.66	102.59	97.806	101.03	101.96	97.916	101.18	100.96	99.104
103.33	106.52	107.37	104.3	104.86	106.23	99.657	105.69	105.68	102.87	103.11	108.74	106.13	105.77	103.98	106.34	101.94	105.39	103.12	104.22	104.99	106.93	103.27	106.66	101.07	105.02	105.87	104.86	106.49	108.01	104.72	106.52	102.82	105.3	108.68	105.51	107.69	104.65	108.35	104.84	105.36	107.81	102.99	105.8	101.85	104.79	105.87	101.94	107.79	107.8
106.87	109.42	104.71	107.69	106.11	104.88	103.97	106.22	108.61	106.96	108.17	109.21	105.22	105.38	104.91	106.68	106.16	110.22	106.94	104.44	106.15	104.57	105.34	106.35	106.54	106.73	107.02	104.25	107.5	106.02	103.26	107.08	105.03	104.15	106.33	109.33	106.8	108.17	105.49	106.15	109.73	105.77	105.53	106.14	104.21	104.54	106.02	104.71	107.98	106.41
105.48	107.2	107.7	105.36	107.99	106.09	107.78	109.49	106.13	108.81	105.55	104.48	106.64	104.27	107.09	107.14	104.29	106.83	104.98	106.57	103.66	108.08	108.31	108.1	102.73	103.14	105.09	105.02	108.98	109.23	107.09	106.17	105.18	108.02	104.65	107.29	104.94	111.2	103.17	110.12	106.4	109.46	107.49	105.59	109.45	107.62	107.76	108.4	108.26	108
106.77	105.06	106.14	105.9	108.4	105.42	109.29	107.26	106.29	107.14	106.85	108.77	110.79	108.42	109.85	108.05	108.23	105.21	107.87	107.92	106.67	106.29	106.98	106.79	107.51	104.56	108.06	105.14	111.97	111.45	108.86	106.69	108.6	108.13	107.27	109.18	106.84	111.24	107.7	108.12	110.28	108.61	106.42	109.01	108.84	106.51	107.5	108.12	108.33	109.14
104.64	106.75	110.35	108.05	106.63	108.07	106.63	104.44	109.29	107.13	106.28	108.4	107.49	108.58	106.84	107.61	107.77	110.41	109.69	107.48	108.03	106.05	107.04	109.54	111.14	107.89	107.5	106.36	108.95	110.83	107.28	105.83	108.35	107.81	107.01	105.76	107.07	107.21	110.54	108.07	107.42	105.91	108.96	105.56	105.35	107.22	108.09	108.19	109.71	105.53
101.93	101.81	100.28	98.03	102.06	101.14	95.1	99.966	102.5	99.484	101.17	99.635	100.15	102.19	102.67	102.14	100.27	97.68	101.18	98.955	101.07	97.135	100.12	99.08	99.577	99.297	96.643	101.33	101.84	102.35	99.817	101.18	100.4	97.878	99.9	99.995	100.11	98.379	100.22	100.39	95.77	101.72	101.64	99.516	98.719	100.71	101.55	99.749	98.629	100.92
106.15	108.79	105.8	109.51	106.3	103.77	106.72	106.53	109.05	105.18	102.97	104.93	104.76	102.93	107.07	105.69	108.1	107.13	107.77	103.51	104.94	108.92	105.7	103.91	108.46	106.9	106.25	103.16	106.39	106.35	106.53	105.21	106.4	107.05	106.48	106.93	107.27	105.42	107.06	105.39	109.15	102.68	107.2	104.4	103.17	105.79	106.63	105.48	106.75	104.03
109.17	107.57	101.59	103.52	107.6	106.41	104.97	105.24	105.86	104.67	104.43	108.99	104.3	105.99	106.79	104.27	108.04	105.99	106.1	106.2	107.09	104.23	107.85	104.95	107.03	104.75	105.25	105.23	107.14	105.8	101.86	106.44	107.58	104.9	107.54	107.06	105.11	105.14	107.99	105.25	105.33	105.14	105.6	107.05	106.18	103.57	108.01	105.97	107.32	104.99
105.97	107.37	104.45	105.76	107.04	106.65	103.86	105.22	106.27	107.17	109.44	106.12	106.68	105.05	107.78	105.27	102.85	106.39	104.69	105.48	104.85	105.22	104.59	107.05	105.88	106.93	105.68	104.98	107.09	107.24	106.8	108.22	105.33	104.37	106.38	103.2	104.57	103.44	106.33	105.95	104.48	107.02	105.57	109.35	104.84	109.11	105.43	103.55	101.88	105.96
106.16	104.79	101.41	104.35	106.18	109.66	108.86	108.15	106.87	106.01	107.05	107.27	106.08	105.84	104.63	104.82	106.1	104.84	103.74	105.32	105.9	106.78	104.88	103.3	104.4	103.58	104.94	104.46	105.29	104.99	105.07	103.22	105	106.74	107.64	107.73	104.86	106.06	105.05	108.15	103.24	109.15	103.9	106.83	105.22	107.19	107.24	102.71	105.04	104.64
101.29	101.64	100.42	98.335	103.33	100.08	100.38	101.52	99.563	99.701	99.543	100.64	97.1	98.832	99.528	100.41	100.61	101.01	101.79	98.506	96.728	101.3	101.62	98.159	102.76	95.993	98.964	99.374	101	99.753	99.853	102.15	97.891	99.61	102.39	101.93	102.82	102.49	100.43	99.653	102.78	102.02	100.37	103.4	99.348	100.24	101.14	96.769	102.35	101.18
98.523	102.88	98.142	102.27	98.359	101.69	96.389	101.05	100.69	98.966	99.057	100.83	101.63	98.784	98.825	101.03	98.513	99.237	101.57	98.192	99.609	101.36	101.47	101.24	101.77	98.36	100.27	101.3	104.28	101.38	99.723	100.45	101.34	100.19	100.4	100.64	103.17	101.37	101.98	99.798	102.15	102.17	102.31	100.81	99.816	101.15	102.12	100.6	97.853	99.86
104.08	106.88	102.57	104.75	107.23	104.12	108.41	105.74	104.05	106.74	108.8	107.91	106.76	105.25	104.58	105.62	107.08	107.29	106.11	106.36	103.62	104.95	103.58	103.29	106.37	106.05	107.41	107.67	105.67	108.35	103.94	108.75	104.21	107.17	105.41	106.04	103.94	103.9	105.11	104.89	105.3	105.14	106.55	105.19	105.87	107.69	106.74	105.05	108.21	102.54
108.74	109.7	110.31	106.69	108.18	109.27	111.76	106.21	105.67	106.82	107.27	109.72	108.82	108.4	106.88	107.84	106.85	104.98	109.48	108.78	108.21	104.8	105.44	108.81	107.6	106.13	107.78	107.28	110.27	108.84	106.91	108.53	108.73	108.88	108.19	107.75	103.97	106.98	106.75	108.29	109.91	105.9	109.07	109.21	106.98	108.39	106.57	107.99	107.23	108.1
106.82	106.36	104.37	106.65	110.67	106.17	107.97	106.53	104.32	104.16	101.52	108.22	104.62	108.11	106.69	106.49	103.17	101.68	103.36	105.04	106.72	104.23	104.45	105.26	105.44	107.86	107.15	106.13	103.8	103.99	107.36	104.41	105.32	104.51	107.34	107.25	105.21	105.81	107.22	107.34	107.26	106.29	104.25	105.43	102.66	108.01	105.53	110.12	106.34	106.95
98.72	97.684	98.373	99.166	98.405	99.196	99.542	96.767	96.075	100.5	100.42	99.125	98.354	98.625	100.44	102.26	100.2	99.797	98.186	101.43	97.709	96.516	98.279	98.499	98.355	97.504	98.585	96.806	99.76	98.983	95.96	98.527	96.441	100.93	97.517	97.31	101.21	98.6	98.328	98.179	98.924	99.035	99.187	100.68	99.065	100.23	96.456	99.994	94.567	101.36
109.65	105.88	106.96	105.09	105.9	105.83	108.27	106.3	105.56	104.97	105.78	108.95	106.33	106.12	107.62	103.47	107.39	105.86	107.64	105.03	105.12	105.79	108.09	107.19	106.83	105.13	106.65	106.07	105.71	108	105.56	106.57	108.2	107.85	106.93	108.21	105.1	108.29	105.88	105.96	103.11	107.68	106.28	106.89	106.17	109.66	106.91	106.75	107.28	105.22
96.411	97.69	96.884	99.17	100.21	95.653	97.602	97.935	97.369	98.91	99.848	99.844	98.159	98.119	98.928	96.627	96.68	97.182	99.303	97.608	97.29	100.61	93.978	95.322	98.783	96.522	101.58	97.933	96.721	100.75	97.662	98.685	98.135	95.274	100.27	100.19	94.594	99.308	97.208	99.669	95.894	98.174	97.712	95.228	99.946	98.068	98.272	98.888	97.378	97.983
105.19	105.72	104.89	107.12	105.38	107.89	104.27	104.28	100.16	104.88	104.84	105.06	107.92	103.99	104.25	106.41	104.66	105.82	106.51	103.19	107.73	106.79	106.05	104.12	106.57	104.43	107.15	105.7	107.38	102.24	105.73	103.43	105.15	104.2	103.5	105.31	106.65	106.07	107.21	106.7	106.92	107.41	106.13	109.3	106.56	108.24	105.58	105.5	106.28	106.07
105.43	110.41	105.43	105.99	109.1	107.87	104.78	103.51	105.86	107.38	106.01	107.66	107.01	107.76	108.86	109.26	109.19	109.77	107.84	104.78	107.04	107.72	107.03	108.07	105.23	108.44	104.83	104.51	107.63	105.04	107.56	105.71	105.19	104.78	107.5	106.21	108.35	108.61	106.15	108.17	105.13	105.57	107.02	109.13	108.95	105.81	104.36	107.73	107.16	106.56
109.07	105.28	107.66	109.02	108.4	107.25	110.66	106.71	110.71	107.76	107.02	109.69	109.97	105.06	108.87	106.99	107.8	108.71	106.09	107.27	106.03	107.77	105.49	109.05	108.56	106.76	109.92	108.98	106.03	108.3	104.37	106.64	109.55	109.13	109.03	109.41	107.4	106.92	111.5	111.17	109.54	106.82	107.2	107.12	106.65	109.05	107.12	107	108.18	107.24
105.62	110.97	107.93	109.18	104.93	107.07	105.96	109.77	104.37	106.46	104.1	110.26	105.58	108.2	109.17	106.06	106.8	109.77	106.26	107.29	105.46	104.94	103.81	107.36	105.17	104.99	102.63	108.17	105.41	106.26	105.69	108.58	106.33	105.71	108.93	108.22	106.34	103.91	105.81	103.96	107.79	107.7	105.33	109.65	107.1	108.95	109.55	104.17	107.01	105.94
98.713	98.376	97.726	99.159	99.259	98.57	100.66	98.803	97.862	98.924	97.634	98.037	97.368	99.798	97.207	100.13	96.332	101.8	101.69	98.104	101.39	96.354	98.99	97.518	95.038	98.294	98.98	98.97	99.522	96.456	100.57	98.154	97.217	99.918	99.803	98.614	95.66	99.345	100.8	99.145	98.2	101.23	98.715	97.659	98.442	100.93	98.47	98.639	98.002	97.299
105.92	108.8	109.35	106.12	111.37	105.33	107.33	106	108.41	108.45	108.32	107.29	108.8	110.51	109.56	107.6	110.63	106.54	107.11	108.84	106.7	109.5	109.57	103.7	109.11	109.05	107.21	108.15	105.75	108.93	105.99	104.35	108.45	107.8	110.54	107.21	112.83	107.36	108.68	109.29	106.58	108.35	108.12	106.26	108.91	105.29	109.24	109.81	105.62	107.95
100.16	95.593	96.704	99.858	97.01	98.215	99.748	97.291	98.942	98.401	100.32	98.802	100.55	95.873	100.77	99.531	99.083	97.61	97.393	98.682	98.607	99.223	95.337	96.411	96.462	98.908	101.33	96.847	98.824	97.955	99.836	98.268	100.18	97.833	98.486	104.11	97.609	96.224	96.09	99.722	98.006	97.773	101.57	99.634	99.476	96.825	101.32	99.191	101.79	98.836
107.58	106.75	106.23	105.36	105.49	105.57	106.48	105.92	105.2	104.74	103.66	107.36	104.77	107.29	103.62	103.42	105.37	103.96	105.77	108.1	107.03	107.18	103.79	106.37	106.56	106.07	106	105.37	108.25	106.17	107.62	103.08	104.34	111.07	106.47	102.63	104.28	105.99	101.85	104.23	107.29	108.35	107.7	106.39	106.06	104.5	106.21	107.05	108.94	103.21
105.63	107.48	109.03	110.82	108.62	107.5	105.7	106.8	109.92	111.43	107.14	107.05	107.03	109.2	109.05	109.14	109.29	106.13	107.5	109.76	105.5	106.81	105.16	109.87	111.74	109	107.59	107.82	108.64	109.22	110.86	108.46	110.18	111.42	108.6	109.19	106.67	107.74	109.49	110.8	107.59	108.82	107.94	108.66	109.82	107.46	107.41	106.87	108.03	107.57
106.1	107.41	106.47	105.3	108.39	105.44	105.27	105.8	106.11	103.23	103.59	102.58	104.97	107.9	104.23	108.31	106.41	106.05	108.46	103.04	106.47	108.49	105.57	105.93	106.96	105.98	107.7	106.65	105.99	106.7	104.54	109.52	108.82	106.74	106.68	106.27	104.55	107.55	102.17	107.06	104.23	107.7	105.68	106.01	103.84	106.97	106.08	104.38	106.94	109.39
105.88	104.11	104.89	104.67	106.85	108.08	105.41	105.79	106.82	103.14	107.75	105.79	106.08	108.18	107.43	109.89	105.54	106.34	104.08	104.58	106.82	106.61	104.23	104.91	106.89	106.21	108.01	105.54	105.39	108.55	101.61	103.19	106.28	105.09	109.12	105.42	103.72	105.04	105.75	106.39	103.88	106.97	104.68	107.04	105	104.91	103.91	105.17	104.25	106.29
109.86	111.44	106.43	107.2	107.37	108.27	106.35	110.13	108.33	108.92	109.73	105.13	107.16	106.04	111.91	108.61	109.44	107.09	107.89	107.46	107.45	111.27	109.73	106.07	107.19	109.3	111.51	104.43	104.17	110.33	109.74	108.02	105.76	107.9	109.82	108.24	107.58	111.59	108.75	107.8	108.5	107.49	111.74	108.26	108.1	109.26	107.64	108.52	109.47	109.2
107.84	110.55	106.38	104.65	108.5	108.97	106.76	106.7	107.88	108.92	109.51	107.94	105.68	109.1	109.6	106.99	108.3	107.85	109.84	108.68	109.55	108.56	108.11	109.01	107.31	108.92	107.19	106.49	107.39	106.23	109.2	111.7	102.66	107.32	106.14	108.95	107.69	107.12	105.7	107.18	110.72	108.17	105.98	109.44	106.71	110.96	109.02	108.51	110.75	106.6
106.41	106.32	109.35	104.76	105.11	106.55	107.59	105.99	107.23	106.27	105.58	109.21	106.18	106.61	103.41	107.33	106.6	105.97	109.15	107.91	106.06	104.75	108.53	108.02	103.17	106.77	107.31	109.48	108.53	109.03	109.35	107.05	105.68	105.6	107.26	105.09	103.74	105.53	105.26	104.69	106.47	105.9	108.9	105.48	106.27	108.99	107.59	105.88	104.23	105.76
104.28	107.31	108.07	109.26	107.49	105.63	109.15	110.04	111.28	107.42	105.99	107.52	110.3	107.97	105.87	110.12	109.17	105.88	108.4	107.35	108.36	109.99	107.85	107.27	106.38	108.2	111.61	109.83	106.48	109.1	107.13	109.46	106.59	111.12	110.69	109.37	110.22	105.44	109.15	104.99	107.11	106.83	107.2	106.28	109.33	109.39	112.45	109.03	107.17	106.86
97.346	98.632	97.401	100.19	100.4	98.759	98.411	96.376	100.66	99.605	99.855	99.986	97.539	96.904	99.747	98.319	100.07	98.544	99.372	99.711	98.263	99.327	101.73	100.76	99.791	97.77	99.131	98.747	97.185	98.406	98.444	98.598	98.473	98.12	98.436	97.929	98.994	99.004	97.437	98.765	99.983	99.45	100.3	98.816	99.322	100.12	100.3	100.1	100.63	98.357
99.334	99.257	99.163	100.73	97.688	98.969	99.186	98.988	100.22	101.43	99.545	94.684	104.14	101.92	98.145	98.628	95.296	96.28	98.092	96.711	100.49	98.323	99.832	97.909	101.34	96.133	98.143	101.76	96.172	96.07	100.77	101.52	94.807	99.091	96.059	98.844	100.37	98.512	95.341	99.248	100.06	99.472	98.059	98.665	97.568	99.938	99.714	97.764	98.249	97.73
110.3	106.25	108.54	107.47	105.65	107.85	107.31	108.85	105.15	107.41	106.09	108.07	107.58	109.75	108.22	108.94	111.89	109.22	107.16	105.71	108.78	109.15	103.65	108.78	107.85	107.58	110.67	109.6	110.11	107.3	108.22	112.39	108.36	109.19	105.93	106.08	107.66	106.77	105.26	107.04	108.48	109.95	108.66	103.19	108.17	110.12	107.66	108	108.23	107.12
108.09	105.62	106.64	106.53	107.08	104.53	105.81	102.05	108.68	102.33	103.18	106.06	105.81	105.39	104.28	107.39	102.15	104.33	101.73	105.72	106.72	104.38	104.98	106.72	104.6	106.81	103.49	105.37	102.61	104.17	107.44	105.93	107.19	103.74	105.44	107.12	105.29	104.2	106.19	104.72	106.45	106.91	103.3	105.95	106.27	104.7	106.03	103.73	106.53	105.5
109.2	108.17	105.14	111.16	108.14	109.05	108.09	108.07	109.22	109.44	108.08	107.01	107.54	109.28	108.86	110.92	109.1	107.88	109.58	109.15	109.37	110.61	110.14	109.36	109.39	108.33	104.87	108.33	108.78	108.19	107.22	108.61	107.96	107.32	106.06	104.93	112.02	105.33	107.76	108.87	106.65	110.45	109.97	107.74	107.51	109.88	106.57	105.76	109.97	107.73
109.24	107.63	104.76	105.03	105.38	108.15	106.58	107.86	105.84	103.55	101.39	107.16	104.06	107.28	103.21	109.94	108.13	103.78	105.73	105.23	105.78	106.73	103.41	105.33	103.81	107.33	109.09	105.35	105.74	105.83	105.88	104.82	107.26	105.28	104.82	106.39	107.3	105.37	106.35	107.45	105.78	106.63	103.57	105.8	108.41	103.81	108.08	103.89	107.04	103.08
104.72	107	103.7	105.21	111.69	104.27	108.56	107.56	105.5	105.41	105.59	106.99	106.57	107.37	106.38	107.09	109.78	107.65	106.31	106.28	108.46	108.49	106.05	104.91	106.14	104.37	109.23	104.95	106.9	104	103.16	108.07	105.4	106.3	106.06	109.13	106.55	107.58	104.25	102.56	106.75	105.68	105.73	110.61	106.45	104.2	105.41	106.35	106.92	105.9
106.92	103.32	104.18	106.15	104	108.2	102.84	104.5	104.81	108.24	104.74	104.76	105.4	107.04	105.9	107.7	104.37	106.73	106.01	107.94	106.26	105.09	105.75	104.49	104.18	103.63	106.36	102.25	108.59	109.35	104.16	103.72	105.08	107.49	105.83	105.62	105.3	108.29	106.73	105.5	107.96	102.1	105.95	103.75	102.44	102.66	106.86	105.1	105.05	104.7
107.06	103.98	106.12	106.07	104.91	105.83	102.53	106.15	105.25	106.57	105.31	106.46	104.5	103.97	104.6	105.22	103.95	108.69	106.07	106.24	107.9	109.84	106.93	107.04	104.47	104.35	107.02	103.64	105.04	106.24	106.48	106.55	107.95	106.96	107.01	104.63	105.75	107.8	111.72	109.8	105.36	106.87	105.76	106.74	107.97	106.23	105.65	106.89	107.2	108.07
106.56	107.71	108.63	111.9	111.04	107.88	106.4	105.18	106.71	108.43	106.8	104.23	107.73	106.77	107.51	108.18	107.08	109.42	106.46	107.6	107.7	111.3	104.38	105.58	106.84	105.9	108.51	108.68	112.46	107.29	107.92	108.27	104.33	109.96	108.93	108.7	108.83	106.89	105.8	110.23	109.24	108.93	109.35	109.26	105.09	108.93	109.62	106.87	106.88	106.08
109.51	109.04	104.17	110.05	108.86	106.6	107.19	111.63	107.02	108.66	107.36	107.42	108.35	111.47	106.49	109.33	105.56	107.49	107.78	108.97	110.56	107.44	108.93	108.15	111.14	107.31	107.56	108.05	110.22	108.22	108.86	108.4	108.76	105.57	107.79	109.44	109.23	110.37	107.79	108.71	105.36	109.26	109.78	110.39	107	109.52	106.2	110.2	108.44	110.6
110.47	109.03	108.78	110.66	108.03	105.94	109.34	107.27	104.3	108.98	105.73	108.75	107.69	108.01	107.12	106.91	107.18	106.52	109.24	108.58	106.97	103.01	113.31	109.56	104.77	110.39	106.44	103.47	110.1	108.43	108.1	106.81	111.77	111.94	106.83	105.15	108.96	106.25	106.32	108.64	103.31	108.33	108.33	109.76	110.2	106.27	106.17	110.13	106.72	109.04
98.681	94.055	101.06	97.895	98.719	97.128	99.077	94.928	97.813	98.089	97.478	99.011	97.046	98.844	97.869	99.715	95.657	99.188	100.06	99.293	96.655	99.913	99.454	96.077	98.792	99.71	95.65	98.119	99.813	96.385	96.664	98.875	97.673	99.47	101.96	100.08	100.84	98.936	98.718	97.851	100.26	100.24	99.395	99.791	98.513	97.056	98.001	97.34	98.287	97.757
98.553	95.378	97.295	99.609	99.992	96.572	99.201	97.451	98.73	97.346	98.631	94.775	96.041	99.764	96.631	98.344	99.866	94.916	97.404	101.17	99.707	98.996	99.349	98.274	97.362	99.391	100.1	98.34	98.227	93.784	97.131	98.052	96.915	98.902	99.171	98.631	99.611	97.32	95.565	97.635	97.672	98.78	95.739	98.285	97.732	95.436	97.554	97.104	95.985	95.181
108.03	109.82	109.71	108.71	108.5	104.65	110.48	107.22	108.94	105.63	109.37	108.51	109.28	107.28	108.9	107.16	113.17	108.77	108.34	108.05	109.51	107.98	106.17	109.89	108.02	107.5	104.77	107.07	107.88	107.3	108.49	107.04	110.55	109.48	110.33	109.67	106.63	108.23	108.32	108.31	106.31	108.92	106.73	107.2	106.75	109.37	105.56	107.85	107.47	108.81
99.516	95.629	97.164	99.234	96.073	99.063	96.23	99.968	97.134	99.468	96.958	95.211	99.239	98.266	98.832	96.267	101.08	99.221	99.498	98.654	100.81	95.916	99.813	99.538	97.622	95.256	98.575	96.864	98.14	98.439	101.14	97.501	97.838	100.18	98.982	96.64	97.165	100.01	99.927	97.589	99.777	95.666	96.616	99.396	93.758	96.141	99.663	98.748	96.239	97.414
111.06	108.94	112.67	112.34	109.3	106.7	107.26	110.41	108.01	112.18	111.27	109.32	109.07	110.39	107.45	110.07	107.61	106.43	106.52	107.98	108.43	110.46	107.35	108.72	109.49	109.83	110.87	105.07	105.75	108.11	109.15	109.35	107.56	108.74	109.63	107.83	109.7	109.66	110.33	108.64	106.4	108.58	108.03	110.09	109.4	110.64	108.02	109.05	109.77	105.93
105.99	107.15	109.1	109.1	105.85	106.1	103.96	107.75	105.82	109.85	106.19	106.03	109.34	105.18	108.62	105.24	104.91	107.45	106.96	104.89	109.36	104.56	103.91	105.19	110.35	108.44	106.9	106.87	105.67	106.36	105.45	104.16	107.82	104.73	108.28	107.3	104.82	109	101.82	104.77	108.18	105.6	105.14	106.36	108.65	105.32	105.43	100.57	111.3	107.99
103.66	107.02	104.98	107.31	106.07	106.75	103.49	106.78	103.42	100.31	107.82	106.04	107.19	105.68	108.49	106.87	107.44	105.59	106.95	106.05	105.78	103.09	104.22	106.4	104.87	104.94	106.16	102.61	107.95	105.23	107.62	105.98	104.44	110.12	109.19	106.87	107.11	106.77	105.2	105.15	105.4	106.05	106.82	108.19	106.07	103.62	105.53	108.09	105.28	104.53
110.4	106.54	105.77	104.3	106.42	103.55	106.16	102.62	104.57	105.21	108.02	103.91	104.63	103.44	103.65	105.93	106.03	107.33	103.5	103.11	107.65	104.7	105.19	107.89	106.13	106.88	107.11	104.36	105.62	107.28	107.01	108.91	104.86	106.62	104.57	106.51	105.12	104.17	104.21	103.94	110.78	105.6	105.73	107.11	104.45	103.82	102.73	106.3	106.34	103.07
108.36	103.3	105.16	105.46	107.74	105.34	108.22	106.19	104.11	105.95	104.72	104.31	104.62	105.69	104.68	106.79	103.94	105.29	106.1	103.49	109.81	105.74	105.23	104.68	105.42	106.62	103.56	104.95	105.35	105.76	108.38	105.02	103.74	105.44	103.95	107.85	101.61	106.4	103.17	103.82	105.99	104.9	105.39	104.83	104.95	108.99	106.74	106.2	108.16	107.32
107.52	107.34	105.89	108.74	108.13	108.53	109.18	107.78	106.94	105.74	106.57	107.56	107.69	105.52	106.64	104.7	106.35	104.49	104.84	104.59	106.78	107.49	106.09	105.88	106.13	107.37	104.99	104.62	107.29	105.3	106.35	108	106.25	105.91	106.12	107.11	108.06	106.85	107.32	107.35	105.86	110.06	107.83	106.18	109.59	107.1	108.3	103.94	108.39	108.15
106.65	108.94	104.03	105.4	108.18	109.34	105.5	105.95	106.87	106.85	108.02	109.18	105.8	106.36	109.91	105.11	108.9	106.38	103.21	108.83	105.09	104.27	109.34	107.36	107.65	108.71	106.42	107.31	107.55	106.85	107.27	105.37	108.73	104.64	105.45	109.04	106.06	109.64	108.18	108.23	107.05	106.16	108.05	106.18	109.13	109.95	106.9	107.13	110.63	106.28
102.44	100.95	97.662	100.07	98.69	98.669	101.78	100.43	100.36	100.55	102.45	101.2	100.22	100.24	100.33	100.98	101.76	100.05	103.67	102.45	96.972	100.62	103.38	100.73	97.345	103.18	100.45	100.46	99.492	99.354	99.52	98.37	99.489	99.554	99.858	98.262	101.68	99.101	97.951	100.33	98.13	101.3	98.755	101.69	99.763	101.31	102.67	101.54	100.04	99.499
99.638	98.592	105.19	99.175	100.33	98.361	102.31	98.224	100.74	97.843	100.14	100.92	100.44	102.22	94.94	100.21	103.1	100.69	101.8	98.977	100.88	103.06	103.48	99.926	102.27	98.294	103.89	100.38	102.71	104.93	99.21	98.405	101.18	102.19	100.71	102.8	102.27	102.88	99.91	102.92	102.65	100.8	100.31	101.16	98.661	100.63	98.534	101.3	99.877	101.46
105.11	108.42	103.07	104.6	105.05	104.79	106.28	104.83	107.97	107.97	107.91	108.5	105.27	107.63	106.8	108.63	108.25	105.72	106.37	106.12	107.29	107.55	108.06	104.88	108.63	105.65	107.32	102.38	107.75	108.57	107.6	107.76	110.3	106.11	104.05	107.19	105.09	107.42	105.77	105.05	108.13	104.47	111.78	106.09	104.33	104.9	110.42	105.86	105.66	107.24
112.66	107.37	106.57	110.03	107.29	111.5	109.11	109.02	108.03	108.38	106.41	109.36	107.91	106.69	109.64	108.64	109.2	104.89	107.45	108.41	106.44	111.46	109.47	106.86	111.5	109.12	106.31	104.76	104.79	108.01	108.49	108.54	109.39	107.49	104.51	108.33	106.64	108.77	109.91	107.21	107.95	109.02	108.79	110.64	106.46	107.51	108.19	107.29	109.49	107.97
104.46	107.04	106.88	108.35	109.04	109.91	107.22	109.17	107.62	108.24	107.43	106.28	107.87	106.33	107.66	114.39	106.5	110.88	105.86	109.13	107.69	109.18	109.61	105.07	109.13	109.16	104.74	107.1	109.84	108.47	108.72	107.4	109.11	111.07	108.14	108.56	110.81	103.5	108.91	108.48	107.64	104.86	109.76	106.89	110.63	106.39	109.51	108.8	107.23	110.48
107.74	107.9	107.15	106.04	110.73	110.42	108.98	109.72	108.12	109.83	108.28	105.97	108.93	109.01	110.44	105.91	105.71	106.95	106.99	108.41	107.94	107.24	109.68	106.29	106.96	105.38	104.52	108.54	106.4	106.22	108.83	109.4	106.07	111.2	105.69	108.56	107.63	111.67	108.21	106.27	108.02	107.03	108.64	106.52	110.37	108.59	107.68	106.97	106.57	108.83
103.4	103	104	103.91	106.06	105.76	104.64	106.34	106.37	103.58	105.9	106.63	105.68	106.7	104.65	104.22	104.96	107.06	102.2	104.57	106.28	103.54	104.78	103.84	107.13	105.12	105.87	102.48	105.68	105.86	105.69	104.53	103.74	105.05	107.41	107.98	104.41	105.04	107.11	107.25	105.33	104.63	104.74	103.92	107.07	105.35	101.26	100.01	105.33	107.32
107.61	108.62	109.19	108.93	110.94	105.61	107.75	105.75	108.98	106.96	108.55	107.53	111.41	107.33	105.22	107.9	107.95	104.75	108.64	107.22	105.68	107.15	107.51	106.31	105.54	105.75	107.67	111.29	104.22	107.75	107.39	108.86	103.48	109.39	107.42	104.28	111.75	108.34	108.35	108.72	106.93	107.73	108.18	107.56	106.01	108.41	104.72	109.17	111.84	108.04
98.131	97.348	96.588	96.549	98.031	100.63	97.946	96.13	97.547	96.7	96.964	95.797	100.78	96.127	97.015	100.42	97.504	99.578	98.156	97.946	97.139	96.198	96.616	99.518	99.505	97.932	97.621	94.654	95.461	97.255	99.445	99.569	99.434	98.825	96.473	94.115	99.067	101.43	99.387	95.893	98.033	96.125	101.25	98.966	100.18	97.385	99.422	99.872	96.566	100.1
106.56	107.03	106.73	109.35	106.76	108.12	106.64	106	107.54	108.19	107.57	106.53	108.36	106.22	105.78	108.3	108.63	105.95	111.56	106.98	107.14	105.18	107.87	105.14	106.21	106.98	107.21	106.16	110.92	109.62	104.99	109.54	105.88	107.67	107.77	106.53	107.07	109.88	106.83	109.07	109.74	107.42	109.75	109.09	107.6	109.19	109.07	105.63	105.51	109.04
106.89	107.37	112.01	106.47	105.43	107.27	104.49	102.82	107.02	106.08	105.48	106.85	106.25	107.33	107.24	104.46	107.22	107.47	105.36	103.78	104.77	104.88	105.34	103.24	105.03	107.06	106.89	106.35	106.71	106.75	104.07	107.79	107.68	106.21	106.78	107.03	109.84	103.82	110.53	104.4	107.07	108.14	105.97	103.23	106.99	106.96	105.48	107.07	105.44	108.35
104.75	103.72	109.33	107.41	106.05	105.57	104.33	106.7	106.6	109.47	103.7	108.08	104.06	105.21	103.15	107.53	105.05	105.54	104.6	103.73	106.25	105.32	105.5	105.09	105.4	102.9	105.13	104.91	106.49	107.25	106.2	104.83	107.89	107.82	105.42	105.27	106.12	104.49	107.42	105.06	105.03	106.88	106.14	103.75	104.76	107.24	105.19	102.39	105.62	102.15
104.18	103.5	105.49	105.47	104.92	105.68	108.37	105.71	106.19	104.52	104.57	105.52	103.91	106.73	101.3	102.7	104.15	104.27	105	103.45	105.51	103.11	102.77	105.8	106.69	103.3	104.86	105.22	104.03	104.58	107.02	105.37	105.78	107.24	108.26	106.29	106.53	105.03	100.7	103.64	107	105.15	108.66	108.24	106.45	107.07	102.09	106.32	106.67	104.36
96.452	99.611	99.416	102.72	96.644	95.265	102.55	98.709	97.073	94.002	97.995	100.59	99.817	100.28	99.304	96.694	100.95	100.68	101.4	98.573	97.427	99.245	97.603	96.348	97.776	96.415	99.622	99.125	97.676	98.726	98.211	98.951	97.47	97.384	103.22	98.693	100.04	97.686	97.788	98.494	98.603	97.742	98.967	99.102	96.478	95.748	95.881	97.188	98.491	96.789
99.056	98.749	97.575	97.443	98.21	98.98	96.81	97.574	98.406	97.905	97.2	97.407	97.155	99.152	99.369	96.989	98.963	99.563	98.915	99.414	97.887	96.734	97.797	96.899	99.624	93.363	101.55	95.853	98.383	98.065	99.229	97.235	99.067	101.54	100.18	93.912	95.965	99.709	97.083	98.323	96.338	97.959	97.045	98.167	97.528	96.414	98.241	95.406	99.163	97.687
96.908	96.69	97.648	96.386	99.354	98.689	99.946	102.13	97.324	99.021	102.22	94.904	97.45	97.765	96.592	98.461	95.881	98.731	94.902	95.417	96.66	98.014	99.087	99.865	94.946	98.068	97.383	96.431	96.81	97.785	97.968	98.5	95.79	98.393	95.734	96.46	98.413	98.371	100.8	97.775	100.58	97.997	97.592	98.298	97.986	97.64	97.939	97.587	97.368	95.059
102.81	106.44	106.51	106.05	103.52	102.99	109.14	106.79	106.33	105.72	107.67	108.87	106.21	107.11	105.35	105.42	104.85	104.26	107.54	106.12	105.41	105.63	103.47	104.39	104.94	103.87	104.72	103.64	105.7	106.53	103.19	106.08	104.2	108.56	106.11	106.93	109.24	106.06	107.22	111.45	110.04	103.31	104.78	108.82	102.89	105.03	107.3	106.67	107.2	104.77
110.35	110.74	104.68	107.75	110.74	112.27	106.07	108.14	105.56	110.58	110.81	108.31	108.51	108.58	106.95	109.26	108.55	107.35	107.41	107.49	106.33	110.53	107.77	108.08	107.88	109.98	106.69	110.88	110.07	107.95	104.75	107.21	107.98	109.43	108.33	108.27	106.62	107.48	109.16	109.67	109.16	106.92	106.84	108.33	105.84	105.77	112.43	106.34	106.8	111.24
107.02	104.22	108.47	103.67	109.37	104.53	109.72	107.34	105.93	106.85	108.78	107	108.45	105.06	107.14	107.17	106.12	105.05	105.97	105.6	104.43	105.89	107.25	105.11	104.5	109.09	108.88	105.14	106.44	106.52	104.82	105.53	105.75	107.78	108.69	105.79	106.49	102.23	107.99	104.58	105.29	105.97	107.23	104.24	107.87	106.79	105.98	108.42	106.65	104.06
107.88	105.36	110.89	105.92	106.75	106.78	106.08	109.29	105.67	108.42	109.78	108.97	106.31	108.08	107.76	105.96	104.75	110.96	110.9	105.66	108.93	106.03	108.45	105.47	110.67	109.36	105.07	106.56	111.87	108.5	102.04	106.03	108.93	109.02	106.45	108.5	107.83	110.4	106.97	107.51	107.8	108.83	106.42	107.73	109.09	107.52	110.72	109.02	106.57	110.12
111.2	113.23	110.76	109	106.72	109.58	113.21	109.92	110.28	110.66	113.86	110.7	111.89	111.23	114.21	111.24	107.81	109.99	109.81	110.2	108.97	111.49	109.72	109.2	111.37	106.05	108.71	108.67	112.14	109.03	111.96	112.04	113.59	106.19	111.41	111.71	108.05	107.65	112.58	113.54	109.75	108.85	107.95	109.44	110.51	111.58	112.78	108.88	110.89	108.39
105.15	106.94	106.22	104.92	105.03	106.61	106.82	105.15	105.13	105.29	105.24	106.18	105.1	104.38	105.4	103.58	102.67	109.32	102.8	103.6	105.09	102.67	102.19	103.14	104.85	105.88	106.57	109.27	102.91	107.86	107.38	105.42	104.25	106.13	102.51	102.67	106.47	107.19	107.64	105.7	104.26	102.45	101.2	107.11	106.33	107.93	106.84	104.1	102.45	108.19
102.01	99.754	98.042	100.29	97.356	100.11	98.057	100.77	98.408	97.084	98.923	99.835	99.881	101.86	100.78	98.202	99.329	100.03	99.691	97.314	100.64	96.464	99.331	96.805	101.72	99.621	100.17	100.85	99.148	99.256	97.843	98.751	96.698	96.999	96.657	96.837	103.06	100.63	95.87	101.23	100.9	97.467	98.218	98.212	99.598	100.21	100.07	99.557	99.253	98.561
102.16	98.228	98.419	101.02	98.622	98.275	98.842	95.13	98.677	96.593	102.46	100.93	99.687	96.918	99.699	98.35	97.053	97.977	99.856	100.45	100.95	99.977	100.28	102.54	98.805	97.373	103.23	98.561	98.259	100.28	97.706	99.197	97.536	101.26	100.33	99.003	99.319	99.886	100.44	99.485	101.3	99.469	99.181	100.21	101.71	96.786	98.333	97.019	98.836	97.484
106.17	106.78	104.63	104.75	105	105.2	106.51	102.98	107.86	106.19	107.61	105.42	110.59	103.17	105.53	103.68	105.6	105.34	105.64	101.99	106.43	104.84	106.32	104.94	107.02	100.54	108.97	102.5	105.68	105.07	105.02	106.06	103.13	102.72	104.75	106.61	106.2	103.25	106.17	103.19	106.35	104.6	109.8	106.09	109.34	101.51	108.19	104.51	105.24	107.94
99.473	100.98	98.019	101.68	98.588	100.59	101.67	102.23	100.35	102.06	98.543	100.15	101.7	100.61	100.12	98.71	100.97	99.201	99.476	100.85	101	100.59	100.48	100.98	99.364	102.31	97.86	100.81	101.15	103.07	99.483	98.766	102.05	101.26	103.07	99.14	97.335	98.63	102.64	101.04	101.33	102.45	99.898	105.32	98.9	101.42	101.63	99.514	100.76	99.596
109.58	111	109.46	110.66	110.75	109.24	107.85	110.76	111.09	108.59	113.66	111.83	111.67	110.99	112.67	112.09	113.08	107.57	108.05	110.22	109.92	113.31	110.81	112.76	110.1	109.55	110.64	113.52	109.61	112.75	108.02	108.89	110.74	112.42	115.33	111.95	108.24	110.19	112.93	109.56	109.73	109.01	109.6	110.09	109.02	111.84	112.37	111.04	108.91	110.44
104.52	109.02	107.38	107.23	103.46	107.53	104.87	105.35	107.49	106.09	103.42	108.74	103.45	104.12	104.65	107.52	106.85	107.67	101.22	104.47	107.92	104.34	109.5	103.81	106.07	105.32	108.31	105.93	108.43	104.23	101.75	105.99	104.69	108.54	107.3	105.16	104.57	106.73	107.01	104.27	106.84	108.65	104.55	107.81	105.74	103.14	103.48	105.14	105.72	105.25
107.66	106.03	106.33	106.29	107.7	107.25	105.76	107.51	104.63	109.18	106.25	108.44	106.47	105.78	105.01	106.48	105.93	105.96	107.71	107.46	107.64	107.15	103.2	105.96	105.39	104.69	105.12	104.37	105.43	106.59	108.07	107.79	108.71	104.45	107.56	105.69	108.98	101.94	105.68	105.15	106.89	107.93	106.6	104.58	108.77	106.58	107.26	105.03	109.4	104.99
108.98	108.58	112.22	112.53	108.83	111.04	111.13	111.01	107.84	109.35	110.5	109.29	109.97	110.17	111.56	107.08	110.95	111.43	111.92	111.87	110.92	112.63	107.38	108.54	112.22	107.25	109.45	108.84	109.74	107.81	110.62	111.13	112.48	110.21	110.6	110.79	111.44	112.28	111.6	108.33	108.4	112.83	109.38	110.93	112.02	111.85	112.76	112.59	109.81	112.43
109.41	109.01	111.46	109.77	109.89	109.17	108.92	111.52	109.35	112.36	111.01	113.77	111.4	111.64	107.99	108.12	109.42	108.63	111.95	112.11	110.7	110.06	113.03	112.67	111.92	108.38	113.23	112.48	108.28	108.21	109.95	110.26	109.43	111.82	108.71	109.8	110.13	112.87	112.13	111.14	112.07	110.25	113.68	109.38	110.78	109.79	113.64	109.47	110.89	112.86
107.79	106.05	106.74	108.82	106.3	106.98	105.61	104.89	105.66	107.11	106.09	105.56	106.72	105.85	105.12	106.49	104.21	105.27	101.7	102.75	107.78	105.09	105.1	108.34	106.51	104.6	106.07	104.5	105.09	105.89	105.7	104.17	109.68	105.21	106.68	106.52	102.66	107.29	104.58	103.27	107.25	105.45	106.09	103.7	104.41	106.9	106.91	104.75	104.56	103.79
106.78	107.83	104.78	107.47	106.38	103.08	106.98	106.13	103.48	106.45	104.83	105.26	106.85	104.53	104.82	103.19	103.98	107.86	102.04	104.57	104.4	106.34	103.44	106.82	108.71	107.29	105.59	105.5	104.51	104.16	106.52	105.97	108.51	106.65	107.07	102.69	104.06	105.14	104.76	104.46	106.79	104.75	104.92	106.88	103.57	103.85	103.87	109.82	103.22	108.51
107.26	104.63	102.55	108.68	106.06	106.65	106.57	106.84	104.69	107.38	106.47	103.69	108.48	106.78	106.96	104.95	106.26	106.94	104.78	105.6	104.94	102.98	108.2	103.63	106.04	102.59	103.75	106.91	104.32	102.51	106.83	103.81	104.29	107.34	104.79	103.83	106.24	108.12	103.83	107.09	105.31	104.22	107.79	107.09	107.99	107.91	104.37	104.41	105.45	109.2
94.979	99.14	97.08	96.16	98.757	101.22	100.38	98.439	102.7	97.741	100.7	96.851	98.214	101.66	99.619	95.181	99.65	94.594	96.874	93.661	98.89	99.112	99.192	98.855	96.463	96.722	98.514	98.864	97.133	100.81	99.822	99.891	99.298	96.825	97.244	101.27	98.468	96.989	96.347	96.582	98.018	96.886	96.861	96.454	96.382	99.265	95.688	96.319	99.407	98.098
100.83	106.84	105.69	104.67	105.04	105.83	105.82	109.14	106.08	107.4	104.49	103.83	107.69	102.4	107.78	106.02	109.32	104.22	108.45	106.1	103.03	102.93	106.23	107.46	105.39	107.38	105.77	104.85	107.78	107.63	107.13	106.83	104.4	106.86	107.95	108.46	108.34	110.02	107.36	103.59	107.79	106.16	106.41	105.25	106.34	108.88	109	106.36	103.65	108.3
103.77	109.38	103.81	107.01	102.14	107.34	104.8	106.08	103.52	106.1	106.78	105.09	103.48	106.11	103.23	104.99	107.29	104.75	106.39	108.23	106.69	105.9	106.16	103.93	103.34	106.29	107.03	108.26	102.2	102.79	108.38	104.6	104.42	103	108.5	106.59	105.52	104.38	106.47	104.54	105.49	106.62	105.11	105.86	109.78	106.66	104.26	104.08	106.02	106.3
102.3	101.17	102.43	98.7	102.67	101.07	104.48	102.41	101.66	98.517	101.46	101.19	100.03	102.07	100.76	100.06	102.85	99.424	101.54	98.549	102.56	105.93	101.6	102.04	101.45	98.883	100.76	98.674	102.23	98.087	102.69	100.31	99.427	99.939	99.408	100.23	99.52	98.308	102.32	101.76	101.42	101.42	98.914	98.489	102.48	100.26	97.491	100.08	101.52	103
102.86	107.86	106.36	106.4	104.39	104.85	107.86	106.7	106.23	107.37	104.41	102.34	106.66	106.71	110.21	105.93	106.67	102.92	105.65	108.4	106.05	107.9	107.62	104.27	104.96	106.23	105.1	107.59	104.53	105.69	107.53	107.15	104.3	106.31	104.84	105.35	104.61	104.55	106.57	103.83	109.45	108.63	105.72	103.99	107.67	103.31	109.41	105.24	108.63	107.29
103.96	105.7	106.02	105.62	106.66	104.49	105.62	107.09	107.91	106.65	104.88	106.23	108.86	106.86	103.94	106.26	106.15	104.12	106.85	107.52	107.23	106.32	107.76	107.16	104.36	106.48	105.27	107.12	102.26	105.62	103.68	105.22	105.22	104.4	103.04	104.79	108.39	102.59	103.44	105.37	101.74	106.5	107.65	106.33	106.23	106.35	108.84	106.68	107.92	104.18
105.81	105.18	105.03	107.35	108.28	103.78	105.91	108.2	106.66	107.53	106.7	104.04	105.13	103.34	105.48	106.67	106.87	105.54	107.14	105.56	106.58	109.3	105.72	105.61	106.66	105.05	108.34	108.43	107.61	106.83	104.44	108.2	105.04	106.77	103.24	109.5	108.56	104.21	110.48	108.1	107.32	107.88	105.42	104.16	108.3	104.8	106.09	108.33	108.25	108.09
106.69	104.32	110.74	106.15	107.46	105.16	105.55	106.63	103.36	107.02	106.09	104.42	105.32	107.71	108.41	105.51	105.73	106.47	106.61	105.64	105.01	107.3	109.3	106.73	105.1	107.63	106.66	104.6	105.4	105.49	103.15	104.41	105.55	103.52	107.44	107.34	105.78	105.55	104.57	108.9	104.96	104.3	104.38	105.25	108.18	107.16	105.92	104.1	104.78	104.48
114.97	114.16	110.92	109.06	112.07	112.35	108.16	112.33	109.54	109.06	111.82	111.96	109.41	111.03	111.86	107.31	111.6	110.45	109.28	109.84	111.38	112.47	112.23	111.52	114.62	112.3	109.42	111	111.38	111.71	110.8	110.52	109.72	111.44	111.08	112.61	111.83	108.12	108.41	111.63	109.26	111.81	108.53	112.74	110.55	110.86	112.02	107.94	111.72	110.76
101.09	105.85	105.55	104.97	104.73	103.47	103.2	102.08	101.24	105.29	102.22	103.47	105.26	101.59	101.8	103.12	100.63	102.87	102.61	102.74	102.64	102.84	104.89	102.94	102.95	100.96	102.59	101.4	103.38	102.91	100.24	101.36	105.41	99.962	106.87	103.97	101.63	105.2	104.46	103.06	104.33	101.27	102.03	102.16	102.12	101.49	103.62	101.86	101.25	100.88
107.04	105.42	105.25	107.83	105.19	108.23	105.68	104.84	108.02	106.65	105.3	104.45	105.07	105.73	106.18	106.85	103.86	104.74	105.99	106.74	107.22	108.74	106.22	105.34	105.82	103.7	107.08	105.97	103.72	103.27	107.67	107.25	106.65	107.6	105.17	106.38	104.8	105.01	103.93	107.19	106.63	104.22	106	105.86	108.13	103.2	106.44	104.35	107.32	106.53
99.026	99.016	101.63	99.835	99.625	95.565	101.07	99.905	102.11	100.6	99.383	99.829	102	102.63	99.858	100.12	102.23	102.72	103.67	103.41	99.692	103.82	100.71	101.9	98.82	100.46	99.452	99.135	101.41	99.588	100.76	102.84	98.298	98.157	98.486	101.77	99.404	101.08	103.42	98.316	100.81	102.26	98.384	101.22	101.57	98.674	98.823	102.15	101.29	101.76
105.84	102.93	104.97	106.73	106.57	107.46	109.73	106.85	106.87	106.29	109.02	108.41	104.34	104.14	106.23	108.56	106.74	106.32	108.99	107.68	104.64	105.96	107.9	107.29	107.25	107.43	105.26	105.99	108.19	107.28	106.05	108.61	106.79	107.96	105.43	106.66	106.75	107.53	105.49	108.03	108.38	106.74	108.85	105.31	106.66	106.28	102.67	105.26	102.51	106.26
106.67	104.7	107.29	107.56	105.84	105.57	108.35	104.13	106.82	106.41	105.99	107.48	106.94	105.67	106.12	104.57	110.54	105.48	106.2	106.81	105.39	105.42	100.68	108.88	107.07	105.1	104.18	108.84	105.5	106.96	107.28	107.1	105.08	108.96	106.76	102.81	109.39	104.39	104.35	106.74	105.9	109.54	106.68	101.12	107.45	102.86	105.09	108.09	106.63	102.23
106.48	105.2	106.19	105.68	106.9	102.49	104.65	105.07	105.35	105.7	106.49	106.78	107.31	106.57	106.14	107.91	105.17	107.41	104.32	109.88	106.72	105.17	103.13	106.05	105.66	108.77	105.91	108.44	104.22	107.79	103.27	109.85	104.92	104.49	107.28	108.63	104.49	106.72	107.42	103.87	104.79	106.58	106.55	106.1	102.5	104.5	105.23	103.94	109.44	106.91
104.58	106.28	105.8	108.01	107.33	106.66	103.42	107.2	104.52	105.56	104.48	107.55	100.73	105.66	106.73	107.66	103.42	103	107.15	104.19	106.86	105.69	103.81	107.24	105.02	106.73	103.07	102.75	102.93	106.89	103.49	106.74	106.79	104.54	104.69	103.75	106.1	102.85	103.67	109.73	103.92	105.32	103.69	104.55	106.82	108.12	107.48	103.64	108.66	106.36
102.52	99.415	97.858	99.843	100.24	100.03	97.097	97.957	95.576	95.787	98.854	98.936	96.458	97.865	99.905	98.035	99.295	99.545	97.399	98.497	97.522	99.743	97.568	97.377	98.268	97.889	98.919	99.929	98.846	98.352	99.411	96.987	96.753	98.314	96.848	98.885	96.677	94.491	98.23	99.667	97.893	95.572	99.675	95.387	98.614	95.76	97.831	100.63	99.209	99.874
104.62	104.3	106.92	103.71	108.01	104.85	103.9	105.96	103.5	106.73	106.6	104.02	106.82	105.76	104.17	105.79	104.51	105.93	107.24	106.43	109.32	103.56	105.24	105.59	104	106.81	103.98	106.15	103.68	109.22	107.17	107.85	104.68	106.49	104.04	109.21	105.65	103.66	104.04	103.11	104.29	105.13	106	105.06	106.76	105.15	104.14	104.63	107.17	105.97
108.38	107.67	109.76	106.2	106.91	109.97	109.64	105.81	106.76	105.06	108.25	108.49	106.91	108.66	108.55	107.28	107.72	106.33	110.17	109.12	111.5	110.99	111.31	108.69	107.07	109.22	110.47	110.52	110.57	106.13	110.89	109.94	108.53	110.15	106.1	109.36	106.51	111.8	108.33	110.36	107.95	107.74	108.54	106.81	108.86	106.49	109.45	108.09	106.17	108.83
103.49	105.11	103.6	109.36	108.94	107.02	106.76	108.93	108.58	103.4	105.73	105.16	106.59	110.3	107.9	105.21	107.32	105.47	103.15	106.94	107.24	105.31	105.04	107.62	106.12	109.39	103.42	104.93	111.15	105.67	103.68	104.2	108.07	103.86	104.99	107.14	109.93	108.05	107.86	108.23	105.26	107.32	106.48	106.15	105.02	105.46	108.94	105.6	105.55	104.61
110.03	104.95	105.3	106.35	107.29	104.89	108.67	105.1	107.97	105.32	104.54	105	109	107.65	105.78	107.51	106.49	107.94	105.05	108.16	106.95	106.92	108.65	108.05	107.07	106.85	105.26	106.32	109.4	104.4	108.63	108.12	106.02	109.15	105.04	110.62	105.05	107.07	103.57	106.67	107.29	107.63	106.42	105.85	107.82	104.96	106.56	106.93	105.02	105.98
105.87	105.96	103.13	108.46	106.15	104.41	104.46	106.59	105.77	103.67	106.72	105.54	102.52	105.27	106.52	105.63	107.07	107.15	105.78	106.09	104.45	107.89	104.66	111.35	103.69	105.01	107.62	103.9	107.71	104.78	105.57	105.65	103.02	106.89	103.21	111.3	107.5	101.97	101.92	106.21	106.38	107.37	105.63	102.3	101.63	103.08	105.47	104.99	102.01	106.26
109	108.81	108.08	109.26	110.67	110.76	110.37	107.86	110.75	105.5	106.22	107.93	110.72	105.15	106.37	106.78	106.56	110.54	107.78	107.72	110.04	108.48	107.02	106.95	109.71	106.84	107	108.99	106.97	106.05	110.14	109.38	107.4	105.55	111.16	110.12	106.45	105.7	106.15	105.7	109.66	109.67	107.26	104.86	111.4	108.84	105.92	105.87	107.81	106.56
98.916	98.429	97.971	96.819	98.849	95.733	99.902	100.25	95.865	98.978	98.865	99.572	101.09	97.653	100.15	97.377	97.79	99.972	101.73	99.324	96.948	97.013	101.12	100.46	97.885	98.532	101.57	97.536	98.201	99.293	98.029	99.972	99.543	98.76	101.75	99.747	96.456	101.05	97.36	98.736	97.496	100.73	99.971	97.586	96.967	98.058	98.495	102.01	99.849	98.431
109.12	105.49	108.51	107.68	107.46	106.88	104.75	106.89	106.22	106	106.74	109.23	106.07	108.48	107.66	108.89	108.25	104.45	105.65	107.54	109.67	105.52	107.32	107.93	105.16	108.56	100.78	108.55	107.02	105.06	104.8	107.19	107.61	106.47	105.61	104.63	105.35	107.62	105.86	107.58	105.34	106.35	107.73	108.34	102.76	107.27	102.52	105.43	102.45	104.41
96.816	99.341	100.04	98.98	99.86	97.869	97.35	100.93	96.96	97.75	99.668	96.993	99.65	100.11	98.68	96.865	95.948	95.286	100.07	98.285	95.615	96.468	99.283	100.01	99.686	99.385	97.85	95.309	97.025	99.294	99.207	94.439	99.475	101.14	99.859	100.45	99.439	99.272	99.801	99.966	99.647	98.654	97.363	95.278	97.298	98.366	98.29	96.496	100.09	96.152
107.5	108.8	104.39	108.42	108.17	106.09	105.48	106.46	103.62	109.35	103.85	107.78	107.57	108.3	107.9	106.74	107.93	104.82	108.08	108.42	106.45	111.27	107.13	108.04	109.02	104.6	104.19	106	104.51	107.7	106.68	107.09	107.14	109.3	107.64	104.3	105.11	106.6	106.45	104.5	108.04	109.81	109.12	105.74	105.89	103.93	106.51	108.29	106.14	107.75
107.88	104.73	103.21	107.82	108.84	103.17	105.27	107.68	105.56	105.42	106.53	103.77	104.24	104.78	103.66	106.74	110.07	109.36	110.35	107.09	106.75	104.1	104.77	104.01	105.43	104.95	103.64	105.28	106.79	109.3	102.81	106.32	108.27	105.85	104.88	107.16	107.44	106.31	108.64	105.87	106.08	104.7	107.29	106.58	103.54	107.71	107.99	103.67	106.05	108.66
101.89	105.91	104.53	107.07	103.56	104.79	108.09	105.79	106.57	106.28	105.64	102.47	105.48	104.1	110.35	106.87	105.36	107.64	104.83	104.51	105.53	106.43	105.86	107.57	104.49	104.21	105.12	109.17	105.42	109.52	106.1	107.65	107.16	108.15	105.59	104.94	104.46	104.69	107.57	106.41	104.98	105.52	106.01	105.89	103.99	108.3	106.38	104.69	105.42	106.97
106.08	108.49	109.39	107.57	103.88	105.14	104.64	108.29	103.58	107.91	107.19	106.66	106.97	106.45	108.52	107.82	106.16	106.33	107.48	107.42	107.26	106.89	106.23	105.93	105.76	106.41	105.7	108.04	107.52	102.1	105.04	108.87	106.46	107.38	107.76	107.13	106.86	109.24	105.5	106.43	107.11	107.38	108.72	104.06	105.31	104.14	103.37	106.63	109.11	108.91
99.036	99.164	102.27	100.9	101.11	102.12	100.31	101.36	102.4	102.83	99.532	99.633	98.347	97.75	100.56	103.14	99.621	100.71	100.75	100.84	100.56	99.263	104.55	100.04	102.77	99.904	101.19	102.55	98.346	98.906	100.58	102.63	99.922	100.28	100.64	100.08	101.97	99.858	101.83	101.13	98.58	99.811	100.39	100.39	100.93	97.634	98.776	102.68	100.5	102.05
105.4	104.36	107.15	107.46	107.01	105.92	107.43	104.37	107.42	104.29	104.71	109.71	107.44	106.17	105.93	105.63	105.61	104.28	108.49	106.57	104.13	107.34	108.32	102.88	104.75	105.42	105.51	104.89	108.09	104.3	105.14	105.3	103.28	107.06	104.99	106.19	103.89	105.46	103.95	105.25	105.59	105.26	106.09	104.65	104.05	106.67	105.58	107.16	103.68	103.14
105.91	107.67	109	109.29	107.63	109.68	110.79	109.19	114.08	107.74	105.63	106.35	107.2	105.32	106.36	108.33	108.9	108.26	106.71	106.29	107.73	109.23	110.69	108.28	105.7	107.75	107.19	107.45	106.79	106.98	108.14	107.84	108.71	108.74	107.66	108.23	107.21	110.08	107.18	109.63	111.45	110.06	106.14	107.18	106.62	105.14	107.26	106.48	107.43	106.17
109.64	110.7	109.47	108.09	110.33	110.95	107.61	109.44	112.25	108.87	110.5	107.71	109.05	109.54	106.22	110.72	110.18	110.29	113.43	113.03	109.8	110.13	111.34	110.84	111.32	109.43	110.15	106.98	112.78	111.06	108.41	109.26	109.37	110.49	110.2	111.22	111.6	108.89	109.28	107.21	112.13	107.33	110.98	108.99	111.88	110.15	111.29	110.41	112.66	109.58
108.15	106.78	110.03	109.31	109.89	107.36	108.96	106.81	106.86	105.2	109.25	109.81	105.14	109.7	109.11	107.91	110.96	107.01	109.61	108.73	107.93	107.16	109.54	105.7	113.39	110.2	109.75	106.02	106.75	109.3	107.91	108.42	109.48	107.85	108.35	107.39	113.37	108.06	107.44	110.6	109.56	111.25	109.98	107.64	106.2	109.34	107.87	106.01	108.72	105.04
107.17	106.27	110.55	107.01	111.05	110.9	110.9	110.15	105.14	107.28	107.85	106.18	111.53	106.68	108.22	108.07	111.3	110.78	110.84	107.95	108.7	108.05	107.68	106.29	107.79	110.83	107.44	108.53	109.36	105.66	108.94	110.84	107.74	108.45	108.73	105.98	110.26	109.98	105.4	106.27	108.88	106.77	111.57	106.78	110.1	111.17	107.3	108.78	106.17	105.29
97.87	99.266	94.19	97.293	94.521	98.137	95.715	100.85	100.64	96.211	98.737	97.93	97.956	96.553	95.002	97.565	95.653	97.23	97.087	97.766	98.85	98.325	98.295	95.447	98.025	99.437	96.346	98.92	97.891	99.345	95.862	98.152	94.311	99.568	99.924	101.05	96.841	96.174	99.17	98.435	97.336	99.677	98.689	99.585	97.279	98.075	96.538	95.565	97.516	98.514
103.4	105.59	108.63	105.04	105.7	105.16	105.04	106.55	108.11	105.03	108.13	106.02	107.82	104.24	104.87	106.43	105.72	103.57	104.8	103.72	106.19	103.9	106.9	106.32	103.83	106.46	106.47	105.25	108.45	104.7	107.09	108.41	106.53	105.59	106.38	105.38	103.77	106.46	106.19	106.19	105.45	105.03	105.31	105.1	103.77	105.56	107.3	105.52	105.63	102.33
101.99	97.695	98.878	99.12	98.678	96.434	99.446	94.639	99.538	95.696	97.471	99.133	97.642	96.964	98.566	99.741	99.744	100.61	99.757	99.664	98.776	96.443	98.171	99.488	97.719	97.114	99.598	100.31	97.814	98.539	99.849	96.395	99.403	97.254	98.113	99.395	97.153	95.433	97.741	99.52	97.02	99.775	95.33	97.958	97.61	99.656	98.705	98.708	99.597	97.238
108.39	109.4	107.6	109.62	109.72	110.54	107.39	108.35	110.04	106.71	111.32	105.43	110.28	108.32	108.03	109.46	108.89	105.06	105.57	107.48	107.44	108.72	107.43	108.02	104.77	106.13	110.34	109.88	107.83	108.42	107.21	108.28	110.75	108.51	111.27	107.23	107.57	108.49	109.5	109.73	107.85	104.88	108.32	106.23	106.36	110.41	110.39	112.76	105.9	106.76
100.28	99.238	99.782	100.94	99.063	100.22	99.639	102.59	100.47	100.47	100.18	98.008	102.19	103.25	100.34	104.25	98.787	100.4	101.06	101.76	102.77	98.45	102.33	99.688	101.12	98.99	98.411	102.63	99.799	100.21	102.02	102.06	97.769	98.774	100.93	98.79	102.77	100.03	100.95	98.273	97.16	99.445	101.63	100.31	102.06	100.68	101.49	99.84	100.01	99.238
104.04	106.01	103.67	104.97	107.4	105.93	104.9	103.43	105.29	106.5	103.85	104.51	108.39	107.29	103.75	103.8	105.99	104.51	105.84	106.74	110.38	103.93	102.38	106.25	105.62	105.96	107.57	105.45	102.98	107.34	106.05	103.3	104.99	107	107.35	102.68	104.32	103.17	107.77	105.51	106.05	105.68	109.8	107.09	105.15	105.67	106.18	105.16	105.45	105.14
106	107.16	105.03	107.57	104.48	103.14	105.54	105.6	103.36	107.17	105.9	105.83	105.73	103.61	106.47	106.8	107.18	103.72	106.53	106.65	105.77	103.31	103.62	108.09	106.32	106	103.81	104.89	108.25	107.41	105.43	108.84	105.62	105.91	106.35	105.35	106.04	103.37	106.94	103.72	102.32	108.57	102.21	106.77	107.54	102.9	106.6	105.35	104.68	105.43
102.41	103.36	97.84	101.91	101.63	97.458	101.41	104.31	102.74	102.44	100.58	99.097	104.1	100.98	98.574	100.06	101.68	101.41	103.75	99.58	101.25	100.8	99.345	101.73	98.481	99.073	98.987	99.394	102.82	98.793	100.05	101.68	101.43	101.11	100.71	102.76	101.73	99.035	98.646	99.132	101.68	99.637	99.452	100.85	101.66	100.21	100.39	101.21	101.46	102.16
107.85	108.02	109.01	106.75	106.77	108.35	110.51	107.76	107.57	106.48	108.1	107.89	106.68	109.57	108.39	110.9	107.45	108.34	107.95	108.95	106.82	109.67	108.84	105.2	109.89	107.11	108.69	111.7	110.5	110.04	108.29	107.59	105.31	108.84	109.88	109.24	110.46	108.58	111.63	108.4	105.64	106.6	107.52	106.18	107.45	108.66	107.67	109.28	107.18	106.52
98.268	97.329	100.69	97.107	96.702	101.38	97.652	99.7	100.52	99.791	94.33	96.992	98.524	94.571	96.114	95.645	97.311	99.308	97.506	94.986	96.938	100.29	96.934	96.135	98.567	97.049	97.623	97.119	97.963	101.27	96.81	97.498	99.678	98.617	99.692	98.433	97.733	96.588	96.482	99.375	94.684	99.724	98.321	101.01	96.752	99.123	98.733	95.9	99.612	96.951
106.27	107.51	106.54	107	109.73	108.41	107.88	106.59	106.22	108.98	108.51	106.53	106.61	104.67	106.13	108.24	108.47	107.79	103.53	105.36	105.24	105.97	107.81	106.89	105.74	101.83	106.1	108.17	106.88	108.43	103.54	107.36	104.97	105.1	105.15	108.55	105.38	108.34	106.42	107.67	103.82	106.35	107.23	107.07	103.87	108.05	105.73	108.71	107.78	105.13
102.36	99.303	99.41	101.39	102.3	99.697	99.73	100.8	99.754	102.69	101.02	99.285	101.01	101.85	98.702	98.962	101.27	99.095	99.936	102.93	100.15	100.81	102.5	98.981	102.77	100.89	102.3	98.888	98.119	101.55	102.55	100.78	100.47	100.98	103.28	99.399	100.63	101.44	101.32	99.613	102.12	101.63	101.29	101.37	100.35	102.51	101.8	102.6	100.87	101.15
106.73	105.04	106.31	106.51	106.22	104.51	103.81	106.76	106.16	106.16	106.93	102.14	100.99	107.28	105.75	101.8	103.92	105.75	105.68	104.82	103.38	106.25	105.13	107.7	107.37	106.36	104.35	102.96	106.7	106.83	103.18	105.98	102.61	106.59	103.15	106.21	105.68	107.6	102.96	104.26	102.67	103.45	105.9	110.51	105.88	104.59	107.97	106.75	110.34	106.9
98.884	99.862	97.617	96.942	100.39	96.444	97.005	96.98	98.718	97.664	97.005	96.737	98.358	99.52	95.255	98.528	100.1	97.807	97.834	100.01	100.42	100.23	97.923	97.187	98.404	96.722	102.23	99.19	97.597	96.351	97.862	101.58	97.348	97.309	97.152	98.133	100.62	98.165	102.27	96.701	100.18	99.992	97.56	98.868	94.892	96.007	96.548	95.333	96.993	97.178
106.59	104.25	107.04	105.18	105.33	102.92	106.56	105.81	105.24	108.82	102.6	104.58	111.19	106.59	106.39	105.4	106.34	104.59	101.63	106.85	105.65	105.71	106.09	107.24	105.03	107.28	102.63	108.44	104.65	104.21	106.12	104.94	109.52	105.41	102.34	107.38	105.4	108.57	109.52	103.55	105.25	104.68	104.4	105.37	107.04	106.42	104.61	107.02	103.56	107.74
106.98	105.97	105.41	107.5	108.06	105.77	106.57	106.74	106.64	106.59	105.33	106.11	105.01	105.13	105.33	105.6	104.93	107.56	104	107.05	107.13	106.31	105.1	106.7	106.4	108.81	107.28	105.86	105.79	103.75	108.62	103.21	106.29	107.53	105.03	105.57	105.16	108.85	108.31	108.91	102.23	106.96	109.2	107.08	105.81	109	106.45	106.35	104.98	107.36
107.66	107.44	103.88	107.13	109.79	103.66	106.59	108.48	108.19	102.83	105.77	106.15	107.18	105.71	104.87	105.93	103.85	107.9	105.4	109.19	107.09	107.08	107.44	109.64	108.83	106.3	107.73	108.41	105.33	106.61	108.21	106.39	105.89	106.41	107.61	105.07	106.12	104.33	107.4	108.14	106.25	107.59	104.3	106.22	105.13	108.65	108.17	107.44	104.05	105.03
107.88	111.8	112.32	111.02	109.14	108.83	115.88	113.22	110.36	109.8	107.42	114.61	111.76	107.57	112.35	110.14	110.32	107.08	109.11	109.73	109.42	111.74	108.54	110.6	112.09	104.93	112.75	108.03	107.86	111.13	112.16	110.99	109.48	111.43	110.32	110.33	108.94	107.86	112.31	108.4	111.01	109.32	109.78	109.69	107.28	113.65	109.82	112.85	112.53	109.34
106.83	108.97	108.98	108.49	106.37	106.78	107.59	109.91	109.78	104.99	107.34	107.18	106.47	108.6	104.75	108.36	107.46	108.35	107.04	111	109.5	106.68	108.64	105.46	109.33	108.08	109.22	109.7	106.56	106.46	111.7	105.68	107.46	108.48	108.51	107.66	109.47	106.76	106.01	106.79	106.99	106.73	107.69	109.24	109.46	109.27	107.44	104.21	109.36	108.18
98.94	102.98	102.53	103.74	98.955	100.33	102.05	99.321	99.494	99.161	100.13	100.56	101.13	99.976	101.35	99.048	99.406	100.31	101.47	99.211	100.01	98.782	101.81	96.151	101.05	101.62	104.06	103.02	98.709	102.98	101.3	96.656	101.42	100.52	101.36	99.882	101.55	99.376	101.4	96.88	100.37	101.08	100.44	101.51	101.34	95.089	99.311	98.377	103.09	101.97
106.19	103.3	102.18	105.06	103.86	106.2	108.33	102.65	102.75	104.04	102.27	103.23	105.07	104.19	102.41	106.73	100.48	105.78	108.51	106.18	105.13	103.54	104.47	104.99	107.02	106.17	106.57	105.19	105.14	106	105.93	103.31	106.86	107.07	107.79	105.34	101.71	105.73	104.71	106.73	106.38	102.59	106.66	107.75	107.33	106.17	103.88	103.61	102.03	105.86
108.2	105.97	106.43	106.31	106.88	104.44	102.28	105.38	103.46	104.02	104.35	105.71	104.63	103.48	106.54	104.7	103.7	110.05	103.35	106.7	107.02	103.3	105.38	103.15	105.18	106.43	104.02	106.56	105.95	107.58	106.38	106.21	106.62	103.92	104.05	105.9	101.69	105.21	105.88	106.51	108.85	105.94	108.79	103.44	104.25	105.74	102.27	105.78	105.37	104.14
106.85	106.47	109.07	107.21	106.89	105.99	107.39	107.68	107.24	108.12	105.1	104.43	106.2	105.39	107.09	108.48	106.78	105.22	107.39	105.29	108.83	105.02	105.32	104.55	106.32	106.54	104.65	108.84	108.41	103.33	104.8	107.18	106.13	103.64	104.17	104.62	107.62	103.86	108.02	106.96	102.76	106.32	107.38	106.5	104.39	107.36	106.67	105.49	105.92	106.58
96.253	96.249	95.894	98.447	98.003	101.01	102.87	99.256	98.213	97.763	100.2	96.757	95.422	98.183	99.845	97.244	97.976	99.947	97.112	99.065	99.309	97.58	96.338	98.177	96.785	98.282	99.691	99.783	100.79	98.889	96.341	98.777	99.913	98.433	96.194	96.777	100.54	99.781	99.209	97.342	99.563	101	96.981	97.579	96.35	97.849	98.866	98.156	98.428	98.992
107.42	107.75	104.69	105.85	105.41	104.36	106.68	105.38	106.21	108.72	108.42	104.95	107.61	104.3	103.67	104.46	105.91	103.24	106.84	105.92	109.4	104.48	106.81	106.03	104.99	106.86	107.18	103.97	106.57	105.19	103.44	104.75	103.52	106.26	106.38	104.91	105.76	101.6	108.26	105.55	105.68	103.96	106.63	104.96	104.6	103.76	104.56	104.62	109.35	107
108.94	106.4	109.49	105.09	110.76	105.6	106.74	103.64	106.93	106.74	107.24	108.69	103.78	107.22	107.59	105.49	106.42	109.89	105.02	105.9	107.06	104.08	105.71	106.65	106.33	106.38	106.3	107.43	103.86	106.51	102.75	107.28	107.68	106.21	105.31	106.62	110.17	106.5	104.15	104.53	109.09	106.5	106.41	106.41	106.82	108.7	107.08	110.25	107.93	107.06
105.66	106.87	106.06	103.4	105.71	105.37	102.66	103.91	106.31	105.05	107.65	105.54	107.16	107.31	101.49	103.93	105.27	106.63	107.42	104.44	104.12	103.74	107.24	108	102.65	108.35	106.41	104.76	104.57	101.67	104.38	107.51	105.81	108.72	106.65	105.4	105.19	106.18	108.29	107.9	106.88	106.59	106.56	109.67	106.52	105.46	105.32	104.87	103.4	104.38
105.17	103.94	107.96	105.28	106.62	103.94	105.43	106.01	108.08	106.19	107.22	102.96	106.72	104.53	105.45	106.15	106.38	104.26	105.91	107.8	105.51	102.62	106.92	102.4	106.59	108.04	105.17	107.43	107.49	102.06	101.64	103.64	102.04	104.77	107.83	104.09	104.3	104.99	105.94	104.31	104.4	107.74	104.24	104.38	108.52	105.81	106.46	104.28	101.71	104.27
110.61	105.76	111.13	111.24	110.02	110.65	112.08	111.08	111.22	107.82	110.64	108.08	109.89	113.13	110.13	113.58	111.93	109.67	109.63	111.01	111.08	111.35	110.45	112.01	108.02	110.12	111.47	113.85	109.58	113.05	106.97	109.87	109.65	110.87	111.33	112.27	111.24	107.9	109.07	108.7	112.05	115.03	110.58	108.17	109.97	110.38	108.7	112.86	113.44	110.7
101.59	100.56	101.6	101.37	103.5	102.19	101.69	103.84	103.51	106.58	103.08	104.56	103.09	103.28	98.334	102.97	103.56	105.64	105.67	104.86	101.57	103.67	98.618	103.99	99.025	102.92	101.71	102.61	103.59	103.78	98.767	105.15	104.52	100.75	103.26	101.53	103.8	103.45	102.04	106	103.43	99.365	103.69	98.595	108.8	100.78	101.95	103.71	101.78	99.656
107.2	106.03	105.87	106.24	106.64	106.45	104.21	103.53	107.42	105.75	104	106.51	107.37	103.36	106.16	106.94	106.22	102.15	108	104.22	103.79	103.74	105.54	100.28	104.01	104.23	105.22	104.77	104.46	106.8	103.28	103.39	105.42	104.07	106.14	101.42	106.93	105.29	105.01	105.1	106.84	103.66	106.83	107.82	105.25	105.64	104.63	105	104.07	103.01
107.1	106.27	103.74	105.51	106.35	106.13	108.44	106.34	104.72	105.08	105.46	106.58	105.37	104.28	104.3	105.6	108.05	108.98	109.81	104.21	102.32	103.65	105.43	104.46	104.87	104.79	104.63	104.89	106.38	107.22	105.84	106.21	104.61	107.65	107.26	108.64	102.54	105.4	106.13	105.44	107.54	106.19	106.7	105.8	107.57	104.36	105.21	108.44	103.78	107.64
107.08	106.44	104.25	107.04	108.89	102.73	109.93	106.29	105.63	105.71	104.89	104.82	106.57	106.56	106.95	105.04	105.77	107.09	105.46	102.84	105.32	105.96	107.37	107.46	105.72	105	105.96	105.84	107.75	106.91	105.36	106.83	106.07	103.19	103.8	104.98	107.4	104.69	104.16	102.92	106.91	104.31	102.01	106.58	104.03	102.99	104.67	105.62	109.13	105.9
105.88	106.31	107.58	106.77	110.23	112.62	108.11	108.19	106.27	106.93	107.66	107.74	106.85	109.27	107.74	106.12	110.12	109.79	106.89	108.87	109.54	110.18	111.91	106.46	112.15	110.33	108.98	105.49	108.23	106.93	107.75	107.42	110.54	109.03	111.96	109.39	106.95	108.66	110.87	107.8	107.59	107.38	107.68	108.44	108.01	110.09	108.87	109.02	109.22	106.64
99.904	99.523	101.03	100.44	99.137	103.42	100.04	101.07	102.58	98.88	100.92	101.26	102.8	100.01	101.78	99.411	100.33	100.09	100.16	98.585	101.35	97.842	101.71	98.18	101.72	101.62	99.232	101.04	100.37	99.676	100.13	100.42	100.91	99.796	102.87	100.86	98.864	98.127	104.46	98.271	101.36	101.87	100.55	100.44	99.294	98.939	101.33	100.58	98.633	101.02
108.57	106.42	106.17	107.71	107.68	107.89	107.8	112.26	107.04	110.25	105.47	108.31	106.1	107.5	107.96	106.86	105.58	106.37	107.78	110.28	108.04	107.54	108.27	102.31	104.78	106.67	107.93	106.01	108.91	106.78	105.54	111.04	105.65	107.95	108.31	107.33	106.48	112.19	106.96	105.65	106.57	109.01	106.59	107.68	110.8	107.09	107.81	110.83	108.39	108
111.51	108.12	107.25	108.4	108.9	107.64	104.55	108.46	107.88	109.5	108	105.27	109.6	106.77	107.13	106.77	110.58	106.5	110.13	107.42	110.34	109.53	109.4	107.16	107.99	110.62	106.03	108.64	107.97	109.07	112.53	106.44	108	109.43	108.47	107.75	108.56	108.81	109.36	111.62	109.56	108.42	109.87	112.33	106.89	106.1	109.62	106.25	113.14	107.42
105.62	109.05	108.62	107.85	107.63	107.63	106.66	110.48	108.26	107.12	105.51	109.36	108.28	111.37	105.25	107.78	108.85	107.94	106.24	107.04	108.03	110	109.86	107.65	109.06	108.33	109.15	110.06	110.88	108.23	111.25	108.11	112.11	110.42	111.78	108.3	106.95	107.55	105.41	107.69	108.84	103.94	108.65	107.55	106.92	107.82	111.85	105.9	106.65	109.54
106.6	105.38	109.77	105.22	108.34	104.37	106.61	108.71	106.26	106.66	103.04	104.9	106.71	103.36	102.95	106.48	106.83	108.58	104.09	106.91	107.81	105.61	105.12	107.17	102.93	108.26	105.71	103.66	107.71	106.35	106.67	108.94	106.79	109.15	107.46	105.5	106.23	106.46	106.69	108.68	105.16	102.34	109.03	106.54	102.99	107.24	106.33	107.83	106.23	104.79
100.5	97.989	98.586	98.103	98.552	99.343	103.26	98.284	97.453	96.955	97.846	98.979	101.06	99.787	98.805	100.3	100.13	98.754	101.3	100.35	99.378	99.845	99.296	97.993	97.059	100.95	103.97	99.838	102.26	101.15	99.76	98.195	98.858	98.425	100.31	99.599	96.715	98.606	100.95	98.827	99.162	98.53	97.403	98.378	100.77	101.32	100.35	96.886	96.961	100.64
111.17	108.61	109.64	108.37	105.81	107.87	104.81	108.96	107.35	110	107.1	106.92	106.94	106.75	110.07	108.56	105.97	110.01	107.3	110.34	106.83	109.46	108.77	110.84	108.55	108.17	105.37	107.66	107.55	109.64	108.17	107.24	107.09	107.66	109.6	108.25	107.03	109.17	108.63	108.48	110.45	107.07	104.92	109.85	107.4	105	109.48	106.47	106.69	109.28
102.31	104.13	104.97	107.75	101.6	103.86	106.7	107.11	103.89	105.57	108.11	108.63	105.32	105.91	105.46	104.71	106	99.934	105.24	105.27	106.89	103.48	105.96	105.75	105.06	105.07	107.4	105.19	104.9	105.56	107.63	107.82	105.26	104.53	107.09	107.33	107.03	104.81	107.74	107.27	102.04	103	106.55	106.61	104.18	106.01	105	107.24	105.74	106.39
110.1	104.59	105.5	106.39	106.01	105.5	104	106.12	105.87	104.18	103.92	102.58	102.91	107.07	103.4	103.52	106.64	106.8	105.63	106.41	106.34	104.37	104.27	108.96	105.64	107.69	109.48	109.65	105.83	104.72	104.45	106	108.18	106.44	103.49	106.83	108	102.8	103.53	105.42	107.34	102.45	106.37	105.25	106.59	108.36	106.43	104.62	100.77	107.84
105.33	107.94	105.47	105.44	103.98	104.04	107.36	104.87	106.83	103.33	107.62	107.68	107.67	104.86	104.39	107.97	102.8	105.91	104.12	104.05	105.12	104.79	106.88	107.09	106.32	102.23	108.95	104.74	106.22	108.46	106.63	106.61	107.39	105.18	104.5	108.6	106.25	104.21	102.82	104.41	109.31	104.43	104.59	104.42	107.02	101.3	103.8	102.36	106.29	104.86
104.51	104.01	105.82	108.83	108.69	106	105.28	108.1	107.53	101.92	107.9	106.04	106.79	101.97	107.04	106.76	105.62	106.19	104.63	108.17	104.81	102.54	111.26	105.71	107	106.72	103.03	105.69	105.27	108.3	109.65	106.66	104.43	107.77	106.83	106.71	103.62	102.63	106.68	102.32	105.1	104.55	106.85	106.55	106.21	104.97	105.24	105.47	106.73	103.19
98.544	98.682	97.169	97.224	95.047	99.387	98.028	98.257	100.14	97.343	100.4	99.152	98.465	100.28	95.619	96.798	97.215	99.572	96.564	100.16	99.976	102.16	97.384	99.19	99.23	99.422	99.988	102.12	101.01	100.79	98.105	95.997	98.666	97.757	97.819	99.248	99.403	99.729	98.792	97.085	97.288	100.38	94.659	101.19	99.617	101.95	98.552	101.52	96.823	98.583
99.208	101.18	103.98	99.842	100.7	100.47	98.782	100.05	100.87	98.667	101.67	98.483	98.904	98.411	100.77	98.88	98.495	99.433	97.92	97.563	100.65	98.434	99.471	101.03	101.03	97.258	100.53	100.39	104.57	101.57	101.53	98.727	98.773	96.466	102.84	102.49	102.14	100.41	98.513	103.59	100.18	100.91	101.2	99.304	100.64	99.582	102.81	101.58	101.43	99.055
112.88	107.9	110.16	107.63	110.4	105.78	105.98	105.79	109.12	111.31	107.22	107	108.21	108.33	107.55	106.07	108.59	107.61	111.33	108.97	107.22	107.05	111.99	106.43	107.33	110.84	109.25	106.66	106.36	109.26	107.78	110.48	106.94	108.81	110.83	111.11	108.13	109.46	110.61	107.44	106.94	105.5	107.15	107.87	107.58	107.4	108.02	108.37	109.84	108.3
106.71	106.83	105.97	104.41	105.07	105.75	105.85	105.72	104.07	106.92	105.27	107.86	106.89	108.66	105.55	108.52	104.93	105.05	106.15	106.6	105.2	102.7	106.01	106.99	105.02	108.28	105.24	105.21	105.01	105.27	105.34	103.75	105.84	105.53	105.92	102.47	109.33	107.33	106.63	105.29	105.7	104.96	106.88	109.71	107.34	105.93	106.02	103.61	102.39	104.05
105	104.5	106.5	103.57	105.81	108.14	104.94	106	108.54	107.49	105.76	107.81	107.21	104.94	106.07	107.53	107.23	108.59	109.34	108.1	109.29	104.49	108.82	106.71	106.13	105.8	104.91	105.9	105.46	104.19	106.36	103.42	106.73	105.68	104.53	105.64	104.87	107.1	109.23	106.05	107.11	106.39	107.2	107.58	108.32	105.34	106.47	110.47	106.35	105.54
100.9	100.07	100.41	100.55	100.11	100.24	98.611	100.23	102.33	99.955	96.095	99.957	99.043	101.41	102.7	100.47	102.29	101.11	98.153	102.18	98.535	100.77	97.644	99.142	99.849	99.978	100.32	99.352	103.09	101.24	101.05	101.23	101.27	99.277	96.677	100.01	101.03	102.13	102.38	96.18	101.94	98.679	99.363	103.37	98.464	100.06	98.439	95.255	100.8	101.47
99.841	96.525	99.372	98.475	97.543	98.202	98.345	94.766	96.759	98.824	97.444	101.53	94.137	97.96	94.405	99.334	99.314	98.773	99.888	100.08	97.024	97.886	99.762	96.678	98.209	97.273	101.15	96.65	103.53	97.522	98.513	97.336	97.134	97.833	97.034	99.765	96.582	96.377	96.38	98.305	97.993	95.378	98.714	95.129	99.092	97.82	95.945	99.563	99.287	99.06
105.33	108.43	108.08	106.54	110.11	109.88	107.78	109.81	106.16	107.81	106.93	106.28	106.33	107.51	105.32	105.34	105.07	108.27	109.3	110.71	106.5	111.34	107.14	108.28	109.59	105.58	107.63	107.65	105.7	107.39	106.28	105.94	110.4	109.55	106.9	106.04	108.01	107.87	106.03	110.14	107.03	107.76	107.22	108.14	106.61	112.01	107.87	110.15	105.36	109.23
103.73	103.25	104.42	104.35	109.29	108.29	104.03	106.55	104.29	105.94	105.76	107.12	103.54	105.62	102.51	104.7	107.28	108.31	105.99	107.43	108.36	106.79	103.8	105.6	106.49	105.51	104.52	109.79	106.51	106.88	105.53	104.06	105.2	106.04	104.12	105.98	107.98	107.46	105.13	108.57	104.35	109.27	107.96	105.33	106.26	106.96	105.73	104.18	105.59	105.53
107.38	105.5	105.52	98.685	105.07	106.79	108.92	105.92	102.54	107.3	106.22	104.52	104.08	103.46	104.92	106.01	104.29	105.94	105.44	107.55	106.88	107.18	106.2	105.69	103.96	106.13	107.4	106.23	104.36	103.8	105.55	104.59	106.94	104.42	108.3	104.1	107.7	105.57	105.43	105.6	109.09	108.04	107.43	105.58	108.52	106.46	106.51	103.6	106.7	105.33
103.03	106.28	106.3	106.13	105.9	109.13	104.4	106.24	107.26	104.97	105.84	110.61	105.19	103.91	107.88	107.87	107.6	103.5	101.08	104.13	106.96	103.74	102.86	105.76	104.91	108.99	105.07	106.8	105.99	102.44	108.92	105.15	108.17	108.65	104.55	104.87	107.85	108.14	106.87	106.32	103.97	105.53	104.94	107.39	103.57	107.23	105.34	107.42	102.87	103.76
103.34	99.796	102.14	102.45	105.78	101.89	103.3	106.98	100.88	105.78	103	102.93	102.56	102.06	104.89	104.26	103.91	103.85	103.75	104.2	104.02	102.66	103.89	103.75	105.99	103.9	101.13	100.52	101.95	103.95	102.82	107.56	101.7	99.791	103.5	103.02	102.71	101.56	102.7	103.36	100.99	102.85	104.22	104.08	102.97	103.39	104.47	108.48	102.65	102.81
96.258	98.981	99.66	98.004	99.876	96.972	98.807	95.53	98.484	98.995	97.104	95.761	95.04	101.13	97.448	96.211	97.791	96.113	100.57	100.22	98.765	95.611	98.723	98.19	95.724	97.284	97.064	99.164	98.362	97.273	99.379	99.091	99.634	98.997	98.688	96.783	98.119	100.11	98.117	98.656	98.635	96.441	100.42	102.45	99.939	96.753	95.353	101.48	98.936	98.826
99.393	99.486	101.38	101.95	100.71	103.16	101.22	100.44	100.31	98.748	102.96	101.25	101.26	99.484	102.15	99.546	101.67	100.92	102.79	101.67	97.841	100.66	100.13	99.981	102.93	100.45	102.38	101.94	104.49	95.58	99.628	98.763	101.26	101.44	101.6	103.12	102.6	101.03	100.81	104.87	99.545	101.79	101.46	98.637	101.57	100.47	100.24	102.19	99.332	103.26
107.57	108.42	108.68	103.92	106.92	106.48	108.12	107.02	106.88	104.71	107.54	103.95	105.42	107.31	105.51	103.02	105.13	106.6	105.23	106.47	104.03	107.11	106.39	105.4	102.12	106.08	102.36	106.93	106.94	99.746	103.2	108.04	104.61	107.7	106.05	107.93	103.86	105.57	103.91	106.38	105.65	106.11	107.21	105.16	105.29	105.96	107.05	105.6	106.16	106.44
109.8	108.77	108.49	108.36	108.27	108.85	108.05	108.77	107.38	107.77	108.29	107.32	110.71	108.66	109.45	108.63	111.28	105.59	109.86	108.96	105.17	110.67	110.26	111.32	106.53	107.25	110.7	108.42	110.14	109.86	108.54	107.09	105.39	108.07	109.74	109.01	109.31	110.12	111.31	110.27	108.63	110.22	108.11	107.32	110.77	108.82	110.01	108.89	109.62	105.8
105.3	107.43	108.37	103.47	106.42	105.68	109.08	106.51	106.12	104.47	104.78	106.75	105.5	105.07	107.91	104.95	106.23	107.39	107.2	106.25	107.64	106.47	107.15	106.81	104.23	108.26	107.35	105.93	107.78	106.47	106.05	107.59	107.86	106.08	105.63	102.46	103.85	104.62	105.16	104.16	106.55	103.78	103.24	105.55	105.39	103.99	107.82	105.66	104.21	104.05
107.44	106.79	111.47	106.35	106.52	108.13	106.3	109.8	108.35	108.65	104.46	106.21	107.93	110.63	108.39	106.99	107.48	108.68	107.42	109.01	109.78	109.07	111.04	107.87	107.53	106.16	109.5	109.14	109.75	108.96	108.29	109.94	108.92	103.9	106.43	107.82	105.65	106.88	104.69	107.67	109.1	109.22	107.82	107.94	108.72	105.34	110.82	109.17	108.61	106.04
105.12	107.28	105.23	105.66	106.3	108.99	109.05	106.88	105.77	107.48	101.96	105.66	104.2	105.49	107.17	105.05	104.23	104.86	105.48	109.67	106.42	106.23	105.57	106.07	107	107.21	108.03	108.73	103.76	104.4	104.1	104.39	103.74	105.67	106.23	107.77	104.55	108.89	106.17	104.69	101.72	107.34	104.97	104.47	106.59	104.19	105.31	102.86	107.06	104.83
107.31	104.82	103.83	101.96	103.1	103.94	106.99	103.24	108.35	102.37	104.41	105.45	105.32	104.27	107.48	105.27	104.87	107.46	108.14	107.41	103.98	106.03	106.41	105.63	108.89	104.08	104.64	105.15	106.57	105.52	108.59	105.45	103.43	105.04	108.16	105.76	104.05	108.94	107.29	104.82	104.56	106.24	105.83	108.9	105.13	106.72	107.03	104.1	105.89	105.35
108.62	107.71	108.27	104.74	111.28	109.27	107.95	110.18	107.47	109.1	110.22	104.4	110.49	112.92	109.16	108.26	108.36	108.11	108.62	112.92	108.24	107.69	108.85	109.53	108.71	111.53	107.83	112.32	109.2	107.47	108.05	107.36	109.07	108.11	109.41	110.68	109.97	108.21	110.98	107.34	106.32	110.68	108.79	107.3	109.11	108.25	106.85	107.61	105.28	104.41
105.65	103.94	105.97	103.57	107.27	101.33	102.85	103.66	101.75	107.73	107.22	104.46	105.49	107.86	105.68	108.52	105.42	106.11	106.86	105.36	104.39	107.82	105.58	105.68	103.5	104.42	106.3	103.66	103.86	107.36	103.78	107.07	106.46	108.33	104.77	107.06	105.92	105.12	105.14	106.33	106.46	104.83	103.04	105	104.8	103.88	106.5	104.79	104.88	105.06
105.96	108.97	106.2	109.06	108.82	106.61	107.58	108.96	113.42	106.16	110.25	104.69	107.19	107.57	108.34	107.9	108.06	107.85	106.13	107.54	106.09	106.44	110.1	107.4	108.7	105.15	107.78	108.1	109.7	108.33	109.32	112.51	107.3	107.16	106.38	106.99	106.38	110.84	112.36	109	106.99	106.43	111.71	105.3	106.66	107.68	108.76	111.14	107.67	108.54
108.04	107.6	106.86	107.3	108.54	109.07	107.88	109.96	108.08	112.4	108.83	107.39	109.39	107.36	106.19	109.4	111.36	108.29	107.65	108.06	107.68	106.34	107.21	108.36	109.78	106.79	106.28	109.28	111.44	108.79	110.87	106.13	106.12	110.6	106.69	105.66	107.18	107.54	107.26	106.16	109.1	108.6	108.91	105.65	108.31	106.9	108.69	110.37	109.04	108.18
109.71	107.03	108.47	105.43	107.95	106.54	106.07	104.65	109.24	108.44	103.91	105.15	107	105.79	108.4	108.81	109.68	107.82	108.23	107.84	109.96	107.71	107.7	106.3	105.29	105.53	107.87	106.95	110.08	109.25	107.74	107.6	107.53	107.09	106.48	109.57	107.75	107.58	107.47	108.59	108.6	108.11	107.68	109.45	106.66	105.95	110.6	109.26	111.71	106.57
110.23	107.94	111.62	108.68	106.56	106.96	107.24	107.52	109.09	108.95	108	109.05	109.85	110.98	109.93	111.06	110.54	106.82	105.58	105.88	107.96	108.51	107.57	109.22	108.84	105.81	105.09	106.11	104.97	108.84	110.14	107.47	108.98	108.58	107.56	111.65	105.86	106.22	110.41	107.55	107.04	106.54	107.72	107.02	107.42	105.7	110.33	108.72	106.43	107.42
107.14	104.95	105.9	107.7	105.47	107.4	103.63	106.34	107.94	104.76	104.36	104.9	104.7	105.45	108.56	105.06	106.49	106.2	105.27	107.44	109.45	107.79	105.05	107.71	106.33	105.09	107.73	106.71	107.99	105.97	103.94	107.01	109.17	105.39	103.08	104.73	106.76	107.07	106.62	106.46	108.25	105.42	107.48	104.79	104.53	104.09	105.51	109.65	103.36	108.12
103.86	102.79	102.72	104.34	106.25	108	105.44	104.17	105.33	107.52	107.01	105.78	104.2	104.82	103.48	105.99	106.06	103.99	105.42	104.45	104.82	104.24	104.51	107.55	105.24	102.32	104.99	104.62	107.25	107.43	104.67	104.64	107.8	105.94	105.86	107.01	105.1	105.55	107.52	104.75	106.61	103.38	106.46	107.61	109.07	105.66	106.18	105.79	104.47	104.59
104.42	108	107.98	105.9	103.93	106.89	106.02	104.91	104.09	103.17	107.05	108.19	104.54	104.52	105.6	107.01	107.88	104.31	108.34	108.01	100.78	108.04	108.73	105.79	105.53	110.04	106.24	104.36	103.52	104.94	107.51	108.09	105.9	107.22	107.69	105.5	103.23	106.42	107.67	109.17	105.62	105.45	106.25	104.2	105.97	106.04	100.88	107.85	105.84	110.18
101.49	99.077	97.872	98.15	95.355	97.122	94.443	98.484	95.211	96.011	97.871	97.87	102.02	94.753	100.38	98.222	95.974	95.094	97.659	97.385	97.948	97.714	99.146	97.699	97.471	101.46	97.372	99.711	97.238	97.346	100.47	93.844	98.684	97.553	97.686	100.06	97.588	98.503	96.852	97.516	97.814	95.898	95.18	97.041	96.601	98.827	96.878	98.004	100.9	100.6
108.18	105.34	101.75	105.14	106.25	105.87	106.35	104.67	106.53	104.12	104.81	106.52	107.95	103.93	106.91	103.85	105.93	104.41	106.46	107.4	106.19	104.98	105.8	105.53	107.64	106.23	104.3	105.19	106	107.35	109.32	108.96	102.03	104.08	106.68	104.94	105.23	108.19	105.28	106.05	106.51	105.46	105.46	109.25	105.14	105.45	104.01	107.09	104.37	107.41
106.8	109.24	109.3	108.95	106.56	108.84	106.79	111.52	109.07	112.01	109.89	107.28	105.69	103.9	107.39	108.14	105.21	106.89	112.34	108.42	110.97	109.88	108.59	109.34	106	109.82	110.13	107.17	108.74	107.21	109.21	108.3	113.58	111.23	107.04	106.93	106.52	111.3	107.08	109.5	110.1	110.75	110.12	106.32	105.64	109.08	110.33	110.47	108.31	108.33
104.9	105.15	106.38	107.61	108.79	103.68	105.33	106.5	106.85	104.69	107.47	103.78	108.06	104.56	105.29	108.85	105.12	107.12	103.14	103.38	107.81	105.76	107.5	106.88	105.23	107.16	105.89	105.66	106.65	104.81	109.4	104.61	107.13	103.39	107.55	106.99	105.42	104.8	104.45	103.49	109.08	102.43	105.06	105.77	108.01	105.32	105.54	104.76	107.16	105.23
111.92	110.06	109.02	110.95	111.08	109.56	111.1	111.14	109.64	109.78	111.65	110.89	110.07	107.36	109.81	111.47	110.98	110.18	112.61	110.34	108.74	110.32	108.06	109.06	113.1	110.38	112.14	107.66	109.3	110.55	112.74	109.77	112.22	110.45	111.01	110.98	112.77	113.02	113.22	111.22	109.98	110.24	108.48	110.26	110.56	109.46	111.5	108.16	109.56	109.35
111.34	108.23	111.32	107.85	109.8	108.89	112.05	114.08	113.12	111.15	110.38	109.03	108.62	112.84	110.07	110.92	109.33	110.47	112.25	111.38	108.24	110.81	111.1	113.49	111.3	111	109.66	110.43	109.93	112.37	109.56	112.12	109.72	109.37	109.93	110.15	108.78	107.03	109.38	110.83	111.8	109.75	109.25	110.34	111.09	112.59	112.17	110.94	112.86	108.13
104.29	98.582	103.41	99.027	104.45	99.11	102.57	101.63	101.83	103.54	100.12	101.52	99.545	99.862	101.78	102.46	101.69	101.17	99.564	104.2	102.61	98.747	99.202	100.26	99.554	101.9	101.86	101.45	101.07	102.42	100.44	100.87	100.22	99.873	101.31	99.646	98.615	102.51	99.246	100.12	105.01	98.9	100.94	98.587	101.28	100.14	97.688	101.46	99.788	101.56
108.56	108.89	106.07	107.18	110.12	108.53	109.56	108.65	104.81	110.76	108.28	107.58	105.99	107.74	106.95	107.12	107.78	108.06	104.73	106.82	110.13	102.9	108.42	106.11	108.96	107.9	105.15	109.42	111.56	107.11	107.99	107.51	110.21	110.92	108.06	109.19	106.29	106.92	108.16	107.72	106.39	105.25	107.84	107.09	112.64	108.33	107.51	107.47	109.93	107.51
108.69	107.57	105.49	108.1	105.55	107.93	110.11	108.09	110.64	106.24	104.52	111.31	102.43	107.54	113.12	109.89	105.85	109.25	107.83	107.25	106.61	110.3	106.83	109.97	107.51	108.27	106.18	107.52	109.42	108.89	108.17	110.04	105.91	106.84	106.04	110.15	106.63	110.97	109.58	108.9	109.99	106.72	106.9	107.01	109.17	110.73	109.14	108.95	108.98	107.79
104.03	106.42	108.69	107.52	106.67	105.28	104.73	106.28	106.45	102.72	104.62	105.01	106.9	104.49	104.64	107.66	109.55	104.6	107.01	105.29	104.71	108.18	106.3	106.52	106.09	107.09	108.91	106.84	104.86	102.93	103.3	105.48	108.17	103.16	106.74	106.99	108.84	105.31	104.82	107.05	104.81	105.36	105.43	105.33	106.39	108.32	104.71	105.03	103.18	110.44
99.142	101.06	98.837	100	99.145	102.06	102.75	100.24	100.53	100.61	103.33	102.5	101.42	98.676	99.393	103.72	97.427	101.25	102.92	99.983	99.693	100.89	100.77	103.87	101.17	97.195	100.84	99.177	101.34	101.98	98.593	100.31	99.011	104.46	100.3	102.09	103.51	101.4	101	100.32	100.84	99.849	102.62	102.53	102.09	101.59	100.86	102.81	98.38	99.43
106.26	106.21	102.44	103.51	105.38	105.91	107.15	106.8	105.74	105.74	103.48	103.92	107.15	105.48	106.11	103.81	105.63	104.62	105.38	103.11	104.85	104.22	104.75	103.78	105.57	103.18	103.71	105.9	107.7	104.17	103.68	105.34	108.64	105.43	104.37	105.96	104.87	105.46	105.37	105.83	106.45	105.01	106.83	104.42	105.87	105.95	104.7	106.97	107.64	106.58
106.23	106.7	106.74	106.87	107.53	109.45	106.63	106.66	106.38	106.91	109.97	107.59	111.07	105	111.3	105.86	105.87	107.5	109.41	110.62	110	109.84	108.2	110.53	105	107.87	108.5	111.69	109.18	107.34	109.3	107.66	109.36	109.52	107.88	110	105.31	110.32	105.04	110.51	111.84	109.04	106.72	110.51	108.47	112.16	107.31	107.91	108.62	106.83
99.306	99.181	100.08	103.52	97.619	98.294	98.195	101.3	100.89	99.272	99.637	99.189	98.231	98.02	98.787	99.103	100.89	101.24	97.799	98.377	100.25	100.15	98.656	101.88	98.793	97.963	99.748	97.363	98.851	95.984	103.1	99.508	97.506	97.201	96.639	101.43	100.01	101.3	102.2	96.39	98.158	99.099	99.571	100.31	99.013	100.85	99.737	99.827	96.219	101.15
108.16	108.91	105.21	103.13	103.57	103.96	105.92	101.07	106.45	105.16	106.19	103.27	106.45	104.55	107.39	107.12	102.08	106.22	106.18	103.18	107.67	106.91	106.72	103.36	107.83	108.98	106.06	107.57	102.45	106.61	110.63	105.58	104.04	108.71	102.88	103.7	103.65	106.47	107.16	104.58	104.43	103.97	106.22	104.68	106.4	103.38	108.11	105.64	107.87	106.67
103.2	108.62	105.85	106.09	103.43	107.03	104.66	108.87	108.58	100.85	107.23	102.34	105.77	105.12	107.94	106.14	106.74	107.72	104.84	101.82	101.57	103.01	104.1	106.35	107.05	105.02	101.41	104.86	106.2	108.69	104.29	108.52	107.02	106.05	102.99	103.12	105.72	105.27	103.5	106.51	107.12	106.31	103.34	108.56	106.14	107.34	102.86	103.45	108.7	105.16
106.91	107.53	108.87	105.02	109.05	106.28	112.51	107.44	102.33	109.23	108.72	108.51	107.04	108.25	107.38	106.13	111.74	104.17	107.36	107.92	107.43	108.47	106.89	108.98	108.9	110.21	109.08	110.01	106.07	105.47	108.13	107.63	106.12	108.09	106.99	105.5	110.31	108.32	108.55	110.59	108.35	108.19	108.71	104.98	109.02	109.84	107.53	107.84	109.16	109.07
104.95	113.76	105.22	106.18	108.26	106.64	108.74	106.31	106.5	106.67	109.54	108.14	107.63	106.94	106.85	106.59	110.94	107.42	110.71	107.99	107.61	108.87	107.12	107.75	107.15	106.73	106.08	111.55	110.36	107.42	105.77	107.82	107.47	108.65	106.19	107.57	109.32	107.04	108.16	105.56	110.64	106.68	104.8	106.8	107.34	108.43	105.21	107.64	106.76	112.15
101.84	100.73	100.38	100.56	98.392	99.147	99.444	99.031	103.22	101.7	100.25	100.54	100.7	101.42	102.37	102.47	98.972	101.05	101.29	97.455	104.32	102.44	97.827	105.82	101.46	99.292	99.021	101.21	99.98	103.23	102.59	98.684	103.64	97.773	103.42	103.19	100.09	98.627	99.616	100.88	97.467	99.491	102.51	100.22	102.13	98.875	100.04	103.06	102.14	98.737
98.572	98.313	98.386	98.364	97.921	96.035	98.165	97.756	98.153	99.022	98.362	98.847	97.842	98.78	96.79	96.639	98.679	100.71	97.329	98.341	96.176	93.967	97.966	97.627	95.399	98.396	96.142	97.413	94.672	100.73	99.077	101.02	100.69	99.723	95.44	97.188	99.762	98.667	96.947	95.787	99.005	101.24	101.44	100.47	101.61	98.073	96.369	99.494	98.586	97.376
110.98	107.67	107.76	106.1	106.43	106.07	107.74	109.49	108.81	106.41	110.67	107.22	108.09	109.39	107.81	105.24	108.73	107.28	108.24	106.92	107.35	111.75	106.94	107.93	107.17	109.53	107.63	109.29	108.01	109.11	105.93	107.22	112.13	107.3	108.5	109.23	110.16	108.97	109.82	107.43	111.46	110.18	107.99	109.46	110.62	110.62	111.35	108.14	107.28	109.51
101.07	100.15	97.849	98.664	101.06	103.17	100.29	100.28	99.671	97.471	102.1	100.97	101.53	103.28	100.83	100.81	100.93	98.658	100.23	103.06	101.46	100.36	102.89	102.59	97.784	99.25	100.21	101.28	105.03	100.1	100.47	100.24	101.2	100.63	97.728	96.072	101.07	98.39	100.38	100.93	99.355	98.765	102.01	103.91	100.1	97.947	98.842	103.75	99.84	97.658
107.08	105.37	107.37	107.79	106.7	105.5	105.29	105.81	103.36	105.28	104.4	106.33	102.63	105.36	104.12	106.34	105.53	102.53	105.75	105.57	105.97	106.54	106.74	104.61	106.01	106.36	106.01	105.49	106.44	105.59	103.35	105.63	103.02	107.99	107.69	104.63	110.7	106.96	103.14	105.93	106.6	104.32	107.64	101.86	102.82	104.73	105.41	105.67	107.85	106.88
105.69	110.28	106.9	106.39	107.08	106.38	108.23	108.28	111.81	107.19	109.78	106.84	106.97	107.63	106.71	108.54	106.74	106.56	108.96	107.17	107.45	105.19	108.67	107.55	107.12	108.76	104.48	106.12	107.6	108.27	103.94	108.03	109.8	107.47	107.42	108.17	106.38	106.05	108.49	107.69	110.59	109.8	109.42	108.92	104.08	107.05	107.7	104.59	107.53	110.2
99.636	101.37	97.908	100.27	100.44	96.924	97.949	93.763	97.749	100.83	97.552	98.525	95.65	100.57	103.11	98.19	97.783	98.159	101.51	95.048	100.79	97.636	98.461	100.41	98.86	98.002	97.336	100.72	98.439	97.914	99.786	100.37	98.533	97.544	98.931	98.588	100.83	98.817	96.772	101.54	99.561	99.123	99.755	100.92	99.782	97.72	97.116	98.738	101.38	103.85
108.94	108.64	106.37	109.16	106.13	107.7	105.53	107.18	107.66	108.12	107.74	108.81	106.7	107.54	109.31	108.32	108.24	104.7	107.58	108.33	107.86	108.65	105.4	110.86	108.14	106.29	107.13	107.97	106.92	110.35	107.74	107.49	109.52	108.5	106.94	107.67	110.15	106.75	105.53	109.39	111.72	108.18	108.92	109.89	109.31	110.03	109.42	104.16	109.66	109.67
103.64	105.79	102.62	104.79	104.08	108.39	108	108.37	107.57	108.17	103.97	105.31	107.16	105.2	107.48	104.26	104.15	103.8	105.53	109.31	104.03	104.45	105.94	105.01	109.24	106.8	105.53	107.09	105.61	105.02	109.1	108.82	102.49	106.1	102.07	105.13	107.78	103.26	104.6	102.84	105.72	106.59	103.2	104.7	104.83	106.24	105.52	104.99	100.09	107.22
107.34	108.19	107.54	102.96	106.01	106.31	106.2	107.88	106.3	108.85	109.11	109.03	109.31	107.83	104.27	106.47	106.14	108.48	106.1	106.77	107.34	108.92	106.36	106.08	104.24	106.16	108.21	105.8	105.94	108.58	105.8	107.18	109.46	102.29	106.53	106.73	107.08	105.36	107.08	108.81	105.66	108.97	103.12	106.78	106.22	109.62	102.55	108.06	106.62	108.96
106.4	108.43	109.66	107.53	109.21	105.92	107.95	110.77	108.48	107.98	107.22	111.44	105.3	108.62	108.14	105.16	104.84	107.42	107.55	107.95	110.74	109.89	110.77	109.59	108.3	105.2	105.79	108.32	107.67	108.45	110.14	107.8	106.48	109.15	113.03	108.48	106.39	110.03	109.9	107.47	105.21	109.28	106.77	108.42	106.96	105.7	106.56	107.24	108.37	106.81
108.83	105.61	105.84	104.25	105.35	105.9	105.59	104.58	102.97	107.81	106.54	109.67	109.21	103.21	105.09	103.87	104.98	110.32	106.17	105.4	106.37	108.73	103.68	108.26	109.5	106.7	105.25	106.44	104.56	106.05	105.34	105.06	106.21	107.03	107.4	107.93	109.33	103.9	109.21	107.74	106.04	106.18	108.97	108.08	108.13	104.53	106.02	107.33	106.08	106.07
110.28	106.7	107.11	106.98	109.93	108.83	107.02	107.48	111.46	109.25	108.06	109.06	112.24	108.39	107.07	107.05	108.99	107	107.84	110.97	109.11	108.47	109.58	106.39	107.83	105.9	108.31	106.46	109.37	107.55	109.18	109.97	110.57	108.54	108.68	109.78	109.55	107.78	106.18	105.78	111.61	109.66	107.46	108.09	108.84	113.02	103.81	105.34	110.89	109.08
107.3	107.4	108.67	106.02	107.54	107.47	106.27	106.24	110.05	107.07	106.23	109.01	106.44	111.48	109.39	108.25	105.33	108.27	107.88	105.24	107.64	109.11	110.89	108.09	106.38	108.28	107.62	107.23	105.54	106.77	107.45	107.27	108.94	106.41	109	105.59	110.2	110.05	103.63	107.95	107.96	105.82	106.61	108.08	106.63	106.65	108.32	109.82	110.41	109.78
106.28	108.91	105.58	106.98	111.87	105.56	110.65	108.11	107.36	106.28	111.4	109.01	106.67	109.08	107.55	110.52	108.25	109.19	109.68	107.28	111.08	110.84	107.95	106.36	106.58	108.96	108.46	109.84	110.68	108.78	110.05	109.19	110.75	108	108.43	107.96	104.97	109.07	110.27	107.46	106.02	109.76	107.79	107.63	110.96	106.5	109.82	109.94	106.42	108.49
104.03	109.93	108.52	106.54	104.26	107.67	105.4	106.7	103.65	103.78	104.21	104.98	104.85	103.69	105.41	104.54	106.55	108.27	106.03	107.63	104.12	106.4	104.57	104.84	104.87	104.86	110.25	107.87	108.74	108.84	105.18	104.32	103.26	103.25	105.78	102.5	107.11	105.85	106.74	103.83	103.42	102.8	102.18	104.64	104.47	106.14	104.94	106.37	105.2	109.17
110.24	112.55	110.94	112.7	113.91	110.23	109.5	109.89	113.19	112.49	107.96	109.92	110.9	111.34	108.55	105.31	114.03	111.98	113.19	109.52	108.3	106.59	110.38	110.18	111.61	111.12	112.17	110.57	109.54	112.51	108.93	112.19	110.2	112.16	109.81	112.73	110.24	110.06	109.4	111.88	109.97	112.22	112.65	109.65	110.41	110.12	109.25	112.4	109.17	109.46
109.67	109	108.38	108.43	109.31	105.94	109.96	105	108.06	106.69	108.48	108.24	109.27	109.63	111.06	102.41	107.42	108.75	107.77	109.13	110.73	103.27	107.55	111.44	110.99	108.73	109.7	105.85	107.18	104.63	107.38	107.76	108.82	108.68	104.7	107.4	110.81	107.02	111.58	110.29	108.77	108.98	107.98	107.86	109.2	108.24	105.79	110.8	108.03	106.32
101.99	97.199	102.86	102.62	103.64	102.24	99.406	104.4	104.2	102.81	104.33	102.35	100.91	101.9	100.59	101.98	101.86	102.18	101.19	101.42	102.59	103.43	103.4	102.44	104.05	102.67	103.94	105.58	105.24	100.76	104.3	102.45	104.85	99.604	103.74	103.48	104.7	105.07	102.23	102.35	99.452	104.32	102.09	101.72	99.934	102.26	105.18	101.07	102.71	99.968
97.08	96.635	101.16	102.01	95.817	100.11	98.784	99.054	99.532	96.777	97.826	98.766	100.78	96.748	98.556	97.29	99.036	99.81	100.04	99.308	98.459	99.139	98.315	95.834	98.071	98.637	97.349	101.11	97.872	101.19	100.69	99.332	98.771	96.685	98.026	97.92	98.52	93.137	98.184	99.011	97.404	100.1	97.98	99.582	100.62	99.093	97.427	100.42	97.628	96.805
106.17	108.04	108.49	109.53	105.77	109.42	107.17	105.28	107.56	105.86	110.36	108.9	107.64	107.48	107.37	106.37	107.52	113.51	105.87	110.83	109.87	110.58	107.27	105.12	106.5	106.04	109.17	108.41	107.21	110.39	108.06	106.92	109.85	107.63	107.47	108.61	109.28	111	108.04	109.6	107.01	108.29	109.91	107.27	106.01	106.01	109.45	108.82	110.27	105.81
106.38	106.74	110.57	107.83	106.6	110.24	109.98	107.88	108.68	108.29	109.7	109.16	106.66	108.31	107.6	108.53	107.24	108.21	110.82	106.54	106.37	106.44	106.41	110.14	106.98	105.9	107.91	107.58	109.5	107.03	109.54	109.05	109.51	106.57	105.04	107.75	107.87	109.93	111.12	107.85	109.78	108.03	108.67	107.92	104.21	107.65	109.79	108.85	108.06	110.17
97.857	98.977	95.572	103.15	95.533	98.387	96.147	96.769	94.839	100.59	99.167	99.478	100.58	98.298	99.386	97.2	100.63	100.64	96.553	96.131	100.23	99.838	97.829	99.931	100.11	96.228	94.756	100.73	101.67	95.726	99.173	98.758	98.484	98.729	95.714	98.298	102	101.87	100.15	95.901	97.767	97.985	101.82	99.616	96.819	99.174	102.2	100.63	95.799	98.899
107.27	105.62	107.66	102.91	102.9	104.44	106.29	106.88	106.73	107.23	103.77	104.8	105.02	106.88	110.79	109	107.4	108.45	105.42	107.39	105.66	104.77	107.4	110.97	104.35	107.11	102.92	103.52	104.57	107.32	105.76	104.95	105.96	103.35	106.27	105.65	105.3	105.38	104.19	106.21	108.54	108.63	107.47	108.15	104.38	109.02	105.65	107.63	109.5	107
107.1	110.28	104.78	106.31	107.73	112.98	108.6	108.02	108.84	107.92	106.3	108.81	106.76	106.7	108.04	108.28	110.23	110	109.94	108.45	108.53	108.73	109.02	107	108.92	109.05	106.38	104.74	110.39	108.43	107.76	107.79	108.5	106.82	106.7	105.83	108.87	107.42	110.15	103.98	109.64	111.58	105.93	108.11	112.02	107.31	111.67	108.7	105.94	104.72
107.56	109.18	106.85	109.77	110.15	107.42	110.16	108.51	110.62	108.6	110.05	108.67	106.51	110.02	110.45	108.83	110.6	110.18	109.04	107.04	107.33	110.19	110.68	109.82	106.69	107.32	108.69	109.08	110.56	110.72	103.5	109.22	110.48	109.11	106.41	110.75	109.65	107.07	108.58	106.06	108.7	106.81	105.17	108.23	107.43	106.6	111.25	109.98	107.7	108.07
107.63	103.61	106.19	105.35	103.91	107.52	105.74	103.91	107.88	107.92	103.96	106.88	107.08	105.11	104.28	104.95	107.49	109.57	104.35	104.37	106.68	106.3	105.33	108.12	104.41	106.02	104.89	106.03	103.82	105.83	106.91	105.22	105.13	106.01	104.34	100.96	105.02	105.63	106.57	104.46	105.31	103.72	106.39	105.34	105.36	107.41	104.41	104.65	105.27	106.78
100.47	103.49	98.953	102.2	98.335	104.83	102.71	101.45	100.51	102.14	103.36	103.96	105.35	102.81	103.32	103.96	101.6	103	101.17	102.75	103.03	104.05	103.97	102.81	103.36	101.77	101.64	103.21	100.84	101.82	105.19	103.53	103.59	99.867	103.84	101.79	104.26	102.08	104.41	104.79	104.97	103.56	101.06	104.97	104.14	102.03	102.35	98.741	106.85	103.42
111.08	106.34	107.09	107.17	106.16	111.43	108.72	107.74	109.03	109.53	107.88	105.44	107.24	108.4	105.5	106.98	107.34	109.47	109.98	108.52	108.21	110.19	108.09	106.06	109.08	109.89	109.03	106.88	106.39	110.32	111.46	106.54	108.64	107.58	105.12	105.64	105.72	108.5	109.34	109.16	110.2	105.56	106.55	106.19	105.39	112.52	104.41	106.2	107.25	106.82
100.88	99.377	100.07	103.45	100.95	101.06	103.88	98.491	99.317	99.302	104.78	99.33	98.745	99.154	98.378	98.286	99.83	101.79	99.377	99.387	100.8	98.825	101.68	99.559	100.42	101.49	100.59	99.217	99.611	100.14	98.45	97.104	100.22	100.17	100.92	99.509	100.84	98.685	100.83	95.984	97.955	100.18	95.239	101.15	103.02	97.587	96.47	100.48	100.74	99.926
106.95	106.81	103.42	106.38	108.3	106.83	108.35	107.25	105.88	106.74	106.88	106.66	105.2	107.82	104.76	105.37	104.15	103.66	103.91	107.72	109.29	106	108.84	105.58	105.4	101.26	108.6	107.05	107.13	104.65	104.9	108.27	105.8	104.55	107.57	109.02	106.66	108.07	105.5	106.27	104.27	107.19	107.23	108.43	105.93	103.15	111	106.99	110.83	107.07
106.7	108.28	109.23	106.55	108	109.4	107.33	105.88	108.18	106.59	108.23	107.21	108.18	107.36	107.6	107.27	109.47	107.05	102.14	106.23	103.89	106.51	107.25	105.19	109.57	108.26	106.02	105.97	104.57	106.61	106.82	106.12	106.73	105.88	106.7	108.31	111.25	103.28	107.06	107.64	107.62	107.73	108.03	107.92	106.08	107.22	106.39	107.18	105.57	109.02
106.47	110.42	107.09	102.7	106.43	109.67	108.56	107.99	107.08	104.43	105.8	105.12	104.9	104.03	106.31	107.54	106.58	106.05	106.13	106.51	106.54	107.11	108.26	107.59	105.48	107.14	105.68	103.42	107.7	108.03	105.82	106.04	105.12	105.59	103.89	107.81	106.74	108.61	109.75	109	104.23	105.08	105.04	108.06	105.97	109.93	107.64	107.73	107.77	104.52
107.96	107.96	108.45	110.83	110.28	107.8	108.51	109.18	108.78	103.75	109.44	108.59	105.41	108.47	107.47	106.98	108.06	107.39	109.24	110.85	104.58	106.83	108.79	105.96	107.34	108.8	109.94	109.84	107.77	108.68	107.39	110.72	104.94	109.71	112.64	107	107.8	108.69	109	108.53	107.38	111.6	106.66	107.43	109.36	107.84	106.28	104.82	110.6	107.54
98.724	102.76	98.279	101.04	100.84	103.39	98.948	101.59	100.92	98.555	95.991	99.639	101.02	103.35	99.253	102.54	99.683	101.54	102.44	101.05	98.884	97.41	100.41	99.934	100.52	103.21	98.047	99.282	103.97	98.932	103.38	103.61	100.55	100.34	102.35	104.45	102.34	100.2	98.242	103.15	98.547	99.694	106.86	99.966	100.48	99.184	104.12	100.1	103.36	103.1
108.56	113.29	112.91	112.43	112.03	110.56	108.04	111.23	112.32	113.19	110.85	111.69	108.84	111.16	113.13	113.67	109.28	108.97	111.6	109.17	111.08	111.47	110.82	111.04	108.19	111.2	109.79	109.56	112.91	110.75	110.06	110.17	111.13	112.62	112.9	112.53	107.94	111.51	111.03	112.73	112.58	111.29	110.61	107.02	109.13	110.01	111.97	113.97	109.7	108.52
104.2	104.94	105.09	103.56	100.35	103.29	103.97	102.69	104.74	102.91	103.94	103.08	102.85	104.3	102.52	101.75	103.86	104.14	107.17	102.98	99.744	103.54	103.52	103.48	105.06	104.12	100.49	104.07	102.02	107.03	105.27	102.92	105.61	100.73	105.72	100.89	101.61	104.48	105.35	105.3	100.83	101.8	100.65	103.73	103.67	103.63	102.68	105.36	99.724	100.74
98.42	97.029	98.006	95.162	95.347	94.491	98.68	95.171	101.18	98.168	100.17	99.228	95.994	99.053	99.361	100.84	100.85	95.184	98.095	98.492	97.635	98.454	95.724	98.165	97.388	96.123	98.834	95.871	100.14	99.214	97.898	98.727	99.181	98.551	97.11	95.22	96.54	98.332	100.69	97.419	97.137	100.78	97.686	101.4	98.501	101	97.953	93.665	97.825	95.971
106.55	110.05	109	105.71	104.55	106.38	107.58	107.95	110.13	110.41	111.88	109.92	107.53	109.07	106.59	109.67	106.92	105.74	104.95	103.87	110.71	109.55	109.29	105.7	110.67	108.8	112.58	108.43	110.52	109.56	107.48	107.95	104.48	107.58	107.8	108.61	111.67	109.15	107.59	111.15	105.29	109.02	108.43	110.23	108.7	110.61	109.92	109.34	107.82	109.76
107.98	107.92	105.15	109.21	110.5	108.91	109.05	110.05	108.11	106.04	109.75	109	106.9	112.18	110.87	108.69	108.88	105.02	108.81	109.53	108.11	106.96	109.95	105.19	104.16	107.76	107.91	109.69	106.38	108.38	111.27	108.31	108.05	110.52	107.08	107.39	111.5	106.87	111.11	109.52	106.17	107.86	105.38	110.52	106.93	108.84	108.26	110.3	107.92	108.86
111.28	109.26	111.3	109.35	113.76	113.29	110.72	110.42	109.1	110.37	111.85	111.46	109.19	111.06	105.48	109.87	111.77	110.72	110.51	106.97	110.82	107.71	110.66	109.5	107.94	111.03	109.19	110.84	109.11	112.87	109.71	109.26	105.95	111.33	112.92	110.52	109.7	111.06	111.54	111.01	110.81	112.09	107.21	110.56	108.77	109.6	110.6	109.37	109.97	112.32
106.53	105.89	108.31	108.49	107.17	105.47	111.25	107.91	110.56	109.01	110.36	104.96	107.93	109.15	110.09	108.53	109.11	109.58	108.61	109.22	110.54	109.87	110.56	107.68	109.06	108.48	108.54	107.77	107.56	107.95	109.27	111.16	106.88	108.43	109.07	105.99	109.39	110.2	109.22	107.29	110.23	104.39	105.46	107.14	108.28	108.51	106.16	107.87	106.58	108.68
110.28	108.58	110.08	104.9	109.15	106.97	106.85	106.67	104.58	109.08	107.74	103.21	105.43	110.78	104.11	108.62	108.55	109.47	107.29	107.54	110.96	109.08	103.86	106.01	108.73	107.61	107.65	109.16	110.16	107.93	103.68	109.95	106.78	105.81	106.72	108.09	108.36	107.09	108.36	105.71	105.78	108.57	109.56	104.62	106.52	110.1	110.33	106	103.96	109.25
109.16	108.83	110.62	109.18	108.01	106.82	109.42	111.17	108.9	110.52	109.92	108.84	108.77	108.71	107.15	107.89	109.09	110.36	107.11	108.66	108.51	107.96	106.95	109.43	108.68	108.23	110.65	107.92	108.33	109.24	109.65	111.27	108.9	108.31	107.04	109.13	109.12	109.3	110.04	107.02	109	106.71	109.13	108.56	106.07	107.91	109.56	108.68	107.74	106.08
107.94	109.69	108.96	111.57	109.72	107.63	106.5	106.37	108.43	108.35	108.94	108.64	107.8	107.29	110.16	107.46	106.35	107.47	106.86	112.36	106.5	107.45	105.91	108.78	107.97	106.95	108.84	106.03	110.7	106.04	110.72	106.17	106.65	108.72	110.1	106.74	107.72	109	110.03	108.4	109.27	107.37	107.92	109.49	105.4	107.88	108.31	107.97	109.55	110.27
97.562	99.311	97.904	95.684	96.45	96.696	93.68	99.325	95.924	102.78	96.999	98.713	96.554	96.038	96.634	96.737	95.366	99.726	98.242	99.551	97.869	96.528	99.728	98.168	96.889	98.656	98.875	99.683	95.464	100.1	97.575	98.336	98.388	98.444	95.03	97.25	95.347	97.607	94.878	95.929	99.426	99.79	103.07	101.05	95.062	100.66	95.441	95.785	99.555	97.119
105.82	105.58	104.24	106.95	104.38	107.24	107.5	103.83	106.57	105.53	106.27	105.41	105.91	107.81	108.44	104.75	106.02	106.2	104	104.66	106.24	105.52	107.03	106.96	101.78	106.75	104	109.24	107.98	103.87	105.84	105.6	106.42	110.3	105.22	106.6	109.11	108.9	106.81	106.81	101.07	106.56	109.15	106.75	105.09	106.99	107.06	102.94	104.75	103.15
105.75	104.87	105.42	105.22	107.07	105.33	106.15	107.34	104.24	102.98	103.9	107.12	102.59	106.33	105.55	107.1	104.67	104.52	106.82	103.92	105.57	105.09	103.68	105.94	106.13	105.63	105.07	108.54	107.78	107.01	106.12	107.25	102.58	100.8	107.96	105.55	104.83	105.65	107.26	107.94	109.69	103.51	106.35	105.18	105.17	106.13	103.51	106.25	106.76	104.37
105.25	105.4	105.1	110.79	106.89	103.87	105.44	105.51	107.85	107.48	104.15	106.98	105.24	109.68	105.57	110.02	108.71	103.58	106.64	106.9	108.4	106.58	105.46	107.41	103.34	109.14	108.83	104.79	107.07	109.36	104.83	104.71	109.74	107.34	108.21	107.31	108.02	109.25	108.75	103.49	107.2	105.62	105.53	107.33	107.26	105.07	109.72	106.61	107.26	101.44
105.26	106.16	108.44	104.61	107.64	108.73	106.1	106.71	107.53	110.83	106.13	106.7	109.66	107.74	106.19	104.65	105.46	108.81	108.94	107.43	109.09	109.63	108.41	108.13	106.19	111.63	108.2	108	109.53	109.46	108.99	108.26	106.21	105.2	109.46	109.86	105.93	107.68	108.24	107.26	106.46	107.85	107.31	109.61	110.56	108.96	108.17	108	105.69	106.39
108.26	106.45	108.63	108.64	107.66	108.95	109.03	112.8	107.7	107.72	107.06	108.76	110.81	112.28	108.12	110.02	109.39	107.98	106.88	111.24	108.17	109.13	107.86	109.82	109.13	105.01	108.65	107.88	107.03	109.28	107.72	108.49	107.87	111.62	107.1	108.52	109.37	107.56	111.48	106.62	109.79	108.46	111	106.49	109.03	106.88	107.8	109.1	105.87	108.42
109.57	110.05	110.37	109.77	105.92	105.17	109.35	108.43	109.72	109.04	107.73	109.7	107.72	106.51	109.73	109.43	106.35	105.95	110.59	107.46	107.77	107.34	110.57	107.36	107.9	108.35	106.92	108.81	106.32	107.13	106.22	110.59	109.12	105.97	111.72	108.97	108.44	109.41	108.31	108.86	110.06	107.63	110.56	107.96	107.49	108.22	107.68	111.13	109.66	104.64
104.08	103.45	106.95	106.23	105.75	106.88	105.36	104.92	109.27	105.88	109.79	108.14	105.05	103.88	104.96	105.33	103.81	105.23	107.51	105.21	107.02	102.96	106.35	106.15	105.4	104.92	104.19	105.39	105.36	105.2	103.31	107.76	110.13	105.17	106.03	107.97	107.28	104.64	107.09	103.36	107.55	107.06	103.85	107.01	105.59	106.72	107.83	105.56	104.14	103.87
107.12	105.25	109.51	104.46	103.24	104.86	107.1	104.07	105.19	107.41	103.79	104.89	105.43	105.26	103.73	105.96	104.21	103.23	104.63	104.33	107.06	109.15	106.58	103.91	111.29	104.55	104.15	105.78	105.18	104.94	106.51	103.19	107.32	106.46	102.18	107.55	103.79	104.86	105.42	105.61	106.62	105	103.77	106.16	108.22	105.39	108.45	105.91	105.16	107.72
101.36	98.952	100.73	100.55	99.832	100.68	97.738	101.12	100.58	100.3	99.27	100.51	101.44	100.31	99.439	99.33	103.9	97.486	98.159	99.898	101.74	98.912	98.084	104.82	98.17	101.51	104.06	100.75	100.19	98.158	101.38	102.06	102.64	96.07	100.4	100.3	98.709	99.648	97.852	98.877	99.578	96.657	101.9	101.3	100.8	100.93	104.53	98.984	98.468	101.05
[truncated: 150 more columns]
