# Supplementary material for: Genetic dissection of main and epistatic effects of QTL based on augmented triple test cross design
Source: PLoS One. 2017 Dec 14;12(12):e0189054. doi: 10.1371/journal.pone.0189054 (PMC5730204; doi:10.1371/journal.pone.0189054)
Supplement: S10 Supporting Information — (ZIP) [file pone.0189054.s010.zip › z6_500_0.5_5.csv]

99.662	101.77	101.86	99.934	94.471	100.55	98.044	96.252	98.81	98.42	97.293	101.31	99.801	99.179	99.102	101.06	99.526	99.595	100.59	97.238	98.713	105.47	100.54	99.494	102.21	98.876	97.087	100.99	99.182	97.012	99.591	95.935	101.91	100.49	101.81	99.452	95.114	103.88	100.24	101.65	97.978	96.164	99.133	96.925	97.691	102.13	96.717	97.746	104.8	102.41
106.8	102.75	102.69	106.74	103.82	108.15	104.13	104.94	106.78	106.01	106.83	105.07	107.54	108.68	107.23	106.1	102.67	107.55	102.48	103.74	103.94	105.94	108.52	104.97	103.38	102.48	110.03	108.64	106.12	108.66	105.43	108.08	107.86	106.16	104.62	107.31	106.34	104.38	107.18	105.16	107.98	98.536	105.74	105.43	107.34	106.5	106.56	105.12	105.99	106.41
107.45	105.58	110.8	104	110.66	109.58	108.48	109.48	108.02	109.98	107.12	107.9	107.98	109.89	111.41	106.65	111.41	103.55	108.33	115.73	109.22	108.81	111.44	109.31	103.87	110.98	110.78	108.03	106.32	111.27	109.67	108.7	109.52	107.6	105.16	106.33	105.92	102.41	105.82	108.31	106.03	109.42	111.44	107.87	107.04	109.54	109.04	106.48	107.6	107.75
108.87	102.95	105.91	107.94	108.83	104.88	112.3	109.23	109.65	108.99	108.51	107.72	106.81	105.2	110.97	111.92	111.42	106.82	106.43	105.7	110.84	110.37	107.86	110.71	107.65	104.86	109.44	106.86	111.85	107.23	109.43	106.1	111.88	106.11	110.52	110.18	110	110.37	107.82	108.81	105.67	103.27	110.63	107.45	106.43	102.73	108.49	108.12	111.07	107.41
92.5	100.73	97.081	95.914	94.332	98.188	97.918	92.761	99.657	94.027	99.711	93.429	98.146	100.45	100.02	94.112	97.079	94.857	99.534	97.976	95.558	102.26	95.522	95.753	97.942	94.853	94.693	93.152	99.082	95.491	96.838	96.657	93.088	99.732	97.818	96.001	98.756	97.444	99.128	95.417	97.142	96.097	101.91	100.64	98.661	96.262	97.827	95.437	98.3	97.62
110.25	109.44	106.6	111.29	110.23	103.51	111.29	108.27	109	107.84	104.47	103.74	112.51	106.02	107.07	109.32	109.48	106.89	106.55	110.24	107.64	107.81	112.34	107.2	105.08	105.09	107.39	105.58	107.72	110.26	111.26	108.09	105.85	108.79	113.32	112.75	105.86	107.16	111.57	107.35	108.75	106.41	107.63	106.61	108.55	105.62	106.6	110.17	110.75	109.53
106.59	106.81	109.75	104.6	106.15	106.99	105.45	108.02	103.27	103.28	105.73	108.89	107.36	107.86	103.99	108.66	105.36	107.64	112.87	103.71	111.81	101.39	105.8	105.92	104.19	101.85	108.33	104.94	104.32	102.59	107.81	105.85	105.22	105.31	102.89	103.96	107.17	105.66	103.98	105.52	107.12	108.03	106.6	106.11	102.23	107.77	105.39	109.48	105.56	105.26
106.48	107.24	109.33	108.72	107.07	105.76	109.63	107.02	111.05	107.89	107.16	109.73	106.77	107.32	109.71	108.01	112.59	105.45	105.1	109.14	109.53	109.1	113.29	115.02	106.89	108.3	112.28	111.02	111.03	110.55	106.34	108.33	104.33	112.07	112.08	110.41	106.26	107.9	111.11	107.57	107.48	109.64	108.35	107.81	111.09	103.6	106.46	108.36	107.76	110.65
101.74	100.06	98.787	99.36	101.16	97.812	96.081	94.821	97.005	97.989	100.38	95.076	97.703	101.29	94.264	99.632	101.09	99.95	97.927	98.103	100.71	99.144	100.05	101.16	97.816	99.105	97.085	97.208	96.299	96.087	98.474	96.973	97.824	96.622	100.21	100.42	97.58	98.65	96.396	97.398	96.57	98.991	95.143	100.21	95.26	102.12	100.66	101.74	95.705	96.62
101.46	102.26	96.68	104.15	97.585	102.43	103.34	97.709	100.17	100.81	104.34	101.08	101.57	101.25	96.89	104.4	97.855	99.78	99.204	100.25	100.62	103.61	100.23	100.31	98.099	101.81	100.11	100.03	104.69	97.583	99.245	105.74	100.52	101.11	104.4	99.705	97.667	97.685	101.47	100.59	103.5	101.38	106.86	105.04	99.863	101.1	98.341	96.973	103.19	99.833
104.24	110.1	106.89	103.65	107.17	103.36	102.11	105.64	108.41	105.91	104.07	103.8	105.09	104.08	106.81	106.2	109.18	105.54	97.864	104.2	104.5	110.82	104.33	108.71	103.48	106.46	103.9	101.58	107.42	105.55	104	107.07	108.49	107.81	103.22	109.42	109.95	105.8	100.68	105.25	104.97	108.96	104.41	101.26	107.1	105.7	105.93	105.38	104.79	106.56
99.168	97.462	98.809	99.444	97.856	95.001	97.081	96.565	94.414	97.379	93.916	96.12	99.024	101.62	98.366	92.546	95.47	100.23	100.78	97.803	98.23	93.475	103.17	97.546	97.582	95.54	98.796	99.275	100.08	98.038	98.925	99.031	99.628	92.036	94.431	103.65	94.065	97.86	97.222	101.59	97.35	99.702	100.51	96.21	100.13	97.309	102.76	98.708	97.396	98.693
101.43	96.789	105.7	100.4	104.98	98.158	99.378	101.78	101.47	103.18	95.827	97.643	100.83	97.712	99.945	100.6	98.99	96.507	98.217	99.086	99.796	101.53	100.77	99.796	105.44	101.02	104.26	102.08	99.104	100.55	100.01	102.8	97.564	101.49	94.497	102.68	100.59	105.63	103.92	98.879	102.36	98.975	100.82	106.87	103.74	102.25	99.355	103.96	104.63	100.97
108.23	106.74	112.3	105.38	110.65	106.03	107.76	111.44	111.27	110.37	104.9	111.86	113.07	106.13	108.42	110.14	108.31	110.97	114.36	106.44	106.45	105.49	105.8	107.06	105.13	107.67	106.12	107.49	109.44	105.48	105.34	105.42	109.07	104.6	110.05	116.69	105.37	106.96	108.69	109.98	107.82	105.21	107.96	105.53	107.95	107.86	109.76	110.2	105.46	110.94
95.213	99.337	98.14	93.878	99.001	98.893	102.06	94.403	96.054	95.856	100.76	102.07	100.04	97.637	97.073	96.614	99.51	98.387	94.51	100.24	98.188	96.033	95.673	99.895	96.947	97.927	98.585	99	95.229	95.559	100.18	98.616	92.594	98.967	100.06	96.998	101.45	98.795	101.19	98.094	98.594	100.33	97.182	99.878	99.538	98.654	94.881	93.454	97.627	97.343
105.3	105.39	107.52	107.78	108.53	105.01	103.9	109	111.88	105.23	108.84	112.34	109.38	107.87	111.34	110.51	108.35	108.63	108.58	105.83	109.69	105.38	106.95	107.87	107.21	114.33	112.33	107.35	115.42	108.87	106.35	107.15	110.35	107.05	108.44	111.63	109.88	109.78	108.07	104.08	111.79	107.9	106.7	110.52	106.11	111.73	111.62	109.54	105.37	111.38
107.6	112.33	108.15	108.76	106.69	110.2	113.1	105.25	105.29	106.26	110.44	110.51	105.38	109.06	108.95	111.09	106.49	106.41	105.62	110.14	106.67	105.33	108.24	105.13	109.23	105.47	108.1	104.46	109.3	108.33	106.9	106.49	111.15	107.45	107.65	107.91	108.17	109.32	105.6	110.42	109.53	110.49	103.91	109.45	104.86	109.07	104.29	109.69	107.68	104.75
106.42	101.95	110.41	104.25	106.47	109.44	109.1	105.55	104.97	102.69	108.19	105.98	110.48	106.07	106.64	111.69	108.07	103.86	107.3	107.14	106.45	102.57	104.3	104.07	106.65	104.46	107.6	108.18	103.57	109.87	106.94	105.74	105.85	104.93	103.69	107.14	105.95	102.47	103.58	105.48	105.83	105.66	107.6	107.66	110.75	108.06	105.32	109.56	106.74	101.68
97.609	93.109	99.112	98.004	98.405	97.166	98.99	102.5	101.28	104.59	100.95	98.555	96.21	97.052	101.15	103.15	101.59	102.83	100.63	100.79	101.7	101.49	99.683	100.66	100.85	102.34	103.17	103.22	100.93	104.12	104.55	97.752	99.986	101.49	98.107	102.95	94.31	101.16	98.417	100.63	98.065	100.03	100.26	103.53	101.45	99.948	101.05	101.61	100.66	99.099
101.76	107.92	103.76	106.6	106.6	112.26	106.93	107.73	110.63	104.25	101.77	109.33	102.5	106.92	107.48	101.99	103.73	107.32	105.63	102.99	105.78	101.17	107.76	108.92	108.61	106.75	104.69	107.9	103.16	108.03	114.09	113.42	105.88	108.6	105.28	110.16	110.53	106.04	105.21	108.61	106.59	101.95	105.85	104.69	105.02	103.78	104.55	109.56	108.04	104.88
106.39	107.48	115.77	103.74	104.78	110.05	104.81	106.55	113.16	108.14	107.51	103.46	110.05	106.17	108.4	106.23	108.41	104.57	100.66	107.78	105.77	108.73	106.43	108.58	105.84	104.23	107.56	109.69	105.25	111.08	107.24	109.51	107.65	106.3	111.97	104.7	105.04	107.72	109.54	107.28	108.44	107.14	106.27	110.49	107.38	106.75	105.66	108.07	110.58	105.15
103.53	108.75	104.33	107.54	106.46	108.48	107.86	109.28	107.62	113.28	106.99	107.91	108.09	109.13	104.4	110.55	105.37	108.47	107.93	112.33	109.67	109.54	105.84	109.56	109.55	109.84	110.8	107.11	108.39	111.04	105.17	108.73	110.31	109.45	105.72	106.32	108.69	109.48	106.22	109.54	107.68	107.87	107.15	107.53	106.94	105.25	108.19	105.83	106.21	110.78
105.88	110.62	108.2	106.22	110.15	111.01	104.72	108.02	108.53	105.01	108.39	111.64	108.33	107.97	109.88	104.22	108.46	105.5	106	109.34	109.96	106.61	103.32	110.39	110.34	109.38	107.79	105.14	109.22	109.09	106.73	107.55	106.55	106.73	106.99	108.25	108.52	109.75	108.73	110.82	106.74	114.98	104.03	110.58	112.82	106.49	110.82	103.92	105.96	106.32
112.23	111.15	107.45	107.05	107.46	106.74	110.31	105.96	110.71	109.47	107.79	103.36	112.58	109.4	106.7	110.78	110.7	107.19	107.93	106.91	107.65	108.21	106.96	108.63	109.1	111.19	106.62	111.35	102.53	103.37	108.9	108.39	103.73	108.43	110.83	111.28	110.32	110.37	110.26	110.22	106.27	108.99	106.47	104.8	109.13	107.92	110.62	102.77	109.71	107.71
110.81	111.99	109.52	110.88	108.23	115.64	114.31	108	107.76	103.95	112.15	107.37	106.74	106.1	107.79	105.53	106.15	107.37	109.18	104.41	110.05	109	106.69	105.93	107.94	114.06	108.95	109.87	100.91	110.61	105.53	109.7	104.68	107.36	107.39	106.53	108.09	106.32	106.07	110.05	110.04	110.24	107.81	108.93	113.15	106.89	104.99	110.36	109.78	104.76
93.976	93.929	95.116	100.23	98.767	97.612	99.266	102.42	95.774	93.9	97.892	96.889	97.226	101.06	97.304	92.954	103.16	102.83	98.182	100.27	100.8	97.976	101.47	103.91	95.122	97.265	96.607	98.263	94.42	99.58	95.928	95.954	97.488	99.615	101.41	94.8	97.374	100.58	97.807	97.866	98.678	97.161	96.989	95.112	94.959	101.06	96.819	97.368	99.076	103.39
95.848	97.243	95.488	95.391	95.585	95.742	103.67	98.463	94.849	97.778	98.577	97.2	100.29	97.987	94.202	99.828	97.841	98.065	99.292	97.234	96.46	93.528	98.663	99.884	96.789	102.58	95.173	96.834	94.859	99.288	95.16	101.84	98.504	99.651	98.292	96.838	98.725	102.38	101.3	97.179	102.5	100.93	98.842	95.232	99.41	95.449	93.773	98.873	99.76	102.56
97.98	95.8	98.1	99.599	104.05	99.32	102.45	100.51	104.33	99.791	93.631	100.38	99.583	102.9	97.192	100.09	98.316	103.5	101.25	101.38	100.09	104.03	97.254	105.3	99.19	103.23	102.45	102.77	99.631	101.03	98.937	102.09	99.601	101.18	105.86	96.216	99.694	100.86	103.7	105.26	104.6	96.128	101.62	100.15	100.77	100.28	100.5	98.466	97.071	98.309
104.52	108.58	104.81	106.6	100.73	105.9	101.75	106.8	108.38	106.95	107.54	108.96	108.15	105.21	102.43	101.94	105.52	103.86	104.41	103.17	107.94	110	108.02	108.67	105.87	105.66	104.29	108.32	103.79	104.89	109.31	104.69	104.14	105.58	103.92	107.42	102.22	104.88	108.71	102.25	105.81	104.6	104.42	105.75	102.22	102.52	105.61	105.86	104.39	105.12
97.683	101.32	101.69	104.51	104.01	101.51	101.19	104.31	104.07	100.03	98.008	102.6	98.383	103.58	99.707	98.188	96.259	102.03	98.509	100.4	107.01	98.798	98.576	100.87	91.977	98.715	103.6	99.921	102.11	101.44	97.097	96.522	102.77	102.74	99.11	99.736	100.11	105.46	102.64	101.04	100.12	100.65	98.651	97.401	100	99.876	98.717	101.4	99.568	98.344
108.54	109.77	110.13	106.88	106.15	106.64	108.34	112	106.09	106.95	104.74	106.91	103.95	110.87	104.32	107.07	107.17	100.05	111.57	109.32	105.32	107.16	109.05	106.86	111.36	108.08	104.16	107.67	108.3	112.58	106.85	108.52	106.53	107.98	105.62	108.62	113.54	108.9	105.33	107.18	105.55	109.65	110.24	109.02	104.87	107.21	108.92	103.86	104.39	105.53
106.87	101.79	103.45	104.61	104.23	111.68	108.94	104.55	102.78	105.78	107.7	108.81	110.63	109.66	110.95	108.79	109.64	103.37	108.09	109.68	104.56	102.14	105.51	105.22	105.28	106.67	107.07	100.97	106.69	104.28	106.16	104.36	104.83	104.89	107.48	106.93	106.04	107.89	101.95	102.73	107.77	109.44	101.03	111.05	103.33	105.52	100.28	102.54	107.72	102.55
101.2	100.71	102.1	99.47	101.8	105.59	101.95	97.014	100.54	104.75	101.56	101.89	96.973	106.51	96.663	102.22	97.859	103.53	97.261	98.884	99.04	97.953	101.09	102.96	98.815	101.37	97.335	102	99.939	102.81	98.792	99.41	96.882	104.5	101.39	95.337	101.06	101.37	101.53	101.71	96.194	99.63	99.751	100.12	100.52	97.75	99.517	95.524	96.983	100.78
107.58	109.59	108.45	112.07	109.69	107.95	108.48	113.51	112.94	109.35	111.96	108.19	110.84	109.9	111	108.1	106.92	111.44	110.16	111.53	111.87	111.03	109.96	109.42	110.4	108.42	106.69	112.6	108.83	114.23	110.67	107.49	109.65	106.81	114.44	109.37	108.72	115.96	111.72	109.28	104.89	108.92	107.48	110.27	110.87	111.09	105.96	113.05	113.07	113.46
106.6	103.85	106.05	105.3	107.42	105.05	103.81	104.48	105.06	101.47	108.78	105.83	103.43	106.52	105.43	103.97	107.24	106.39	105.69	107.71	103.99	106.05	102.71	106.6	107.83	103.23	101.47	109.32	108.49	100.74	104.06	109.49	106.17	104.24	104.04	112.34	101.04	104.66	105.45	103.04	108.29	104.31	106.47	106.8	111.91	105.47	101.83	104.65	110.26	103.1
110.18	113.79	114.47	110.96	115	105.73	112.54	111.63	108.62	111.62	111.53	111.59	110.14	110.33	114.27	109.19	108.71	110.98	118.37	109.29	109.39	110.74	109.46	109.42	109.36	113.67	111.07	106.5	106.05	108.16	112.8	110.47	108.94	109.67	108.2	112.66	106.1	110.81	109.26	106.48	111.82	114.72	105.65	114.4	109.89	109.97	111.43	110.38	112.89	109.72
100.42	103.06	100.8	102.45	103.54	102.25	103.74	104.95	101.8	95.866	109.2	102.19	103.95	101.59	103.22	103.62	106.93	101.77	99.738	103.25	99.645	101.67	96.319	105.77	95.49	103.02	99.787	103.73	101.57	101.99	104.69	98.575	102.75	100.29	98.849	97.314	102.29	97.514	105.11	101.76	99.733	101	100.95	102.43	101.55	105.27	103.89	101.61	98.787	101.77
107.37	107.24	106.82	106.26	108.92	110.04	109.28	109.58	111.29	104.36	110.02	106.25	108.8	109.63	108	108.08	104.38	106.27	109.46	108.66	105.95	106.22	107.73	107.5	104.09	109.66	105.29	107.09	107.8	104.94	108.7	106	109.42	107.99	109.84	110.93	107.35	101.63	105.86	110.4	107.21	106.68	112.34	108.73	106.24	104.78	108.25	110.66	106.51	105.1
103.9	106.47	104.68	108.39	108.55	106.27	104.64	106.1	102.19	110.46	105.16	105.18	106	102.31	102.96	102.39	107.94	104.53	100.87	106.11	104.25	106.29	103.82	107.1	107.67	104.43	105.51	101.53	98.488	102.8	105.27	105.86	110.09	103.61	106.45	105.18	100.12	107.01	105.58	106.37	107.07	102.69	107.32	107.61	105.54	109.82	107.16	109.03	108.11	101.9
100.47	100.98	98.485	94.065	99.576	104.63	99.499	100.01	98.386	101.59	100.12	102.62	102.01	102.1	97.711	99.409	99.367	101.3	98.913	103.91	101.12	95.959	98.051	104.12	102.09	100.77	98.421	94.945	98.354	98.242	99.221	103.69	101.01	101.47	105.5	97.943	99.674	103.14	98.827	94.989	99.709	101.01	96.976	100.4	98.179	100.81	100.34	96.538	98.597	102.58
107.11	110.39	100.83	107.67	107.12	107.79	102.69	107.84	103.92	105.88	104.28	104.9	105.13	105.82	107.24	109.73	101.67	104.4	106.89	105.93	105.3	107	105.88	103.41	106.33	107.78	105.28	113.47	105.59	105.82	106.77	105.97	104.88	108.28	108.1	106.47	103.06	105.13	104.73	107.77	106.87	111.13	100.65	106.72	104.07	107.73	102.05	107.92	105.73	109.95
106.39	109.41	106.25	107.52	105.33	108.71	106.71	105.25	106.59	102.98	105.5	108.53	106.46	100.86	108.63	103.55	106.96	108.47	108.19	105.76	107.12	102.99	106.04	107.95	103.42	104.47	109.78	108.1	106.14	108.34	104.8	105.56	106.83	107.04	110.03	101.99	106.13	106.18	101.49	102.9	105.34	105.18	103.35	110.45	105.48	107.31	103.71	107.12	111.22	108.79
102.86	108.8	105.44	104.76	105.8	104.35	103.87	107.93	106.21	109.72	105.39	108.45	103.63	107.17	106.73	104.8	104.65	105.33	109.72	105.3	106.75	110.93	112.72	106.12	106.94	100.09	107.49	108.58	104.76	111.27	106.29	105.67	111.88	107.46	102.5	103.91	102.47	109.14	108.28	110	105.55	107.04	106.26	104.56	102.61	105.1	106.32	104.68	107.07	105.69
111.58	109.61	106.83	108.37	109.15	108.01	107.95	110.36	107.44	108.93	106.69	111.35	107.25	106.92	108.93	109.59	109.34	108.44	112.13	108.14	110.47	105.31	109.16	110.3	108.35	105.27	103.33	106.98	111.57	111.96	107.8	107.5	109.52	105.05	105.46	105.87	105.21	105.13	103.97	104.48	104.52	109.52	106.57	106.11	108.17	105.65	106.79	110.84	107.61	107.14
107.68	108.82	113.52	109.21	111.07	108.2	111.46	111.28	107.17	112.1	109.21	107.61	103.88	108.92	107.32	113.05	111.26	108.26	107.26	105.56	110.68	112.77	107.73	110.01	110.05	104.72	112.93	109.32	105.45	108.21	110.08	104.44	107.1	104.59	107.49	113	111.07	106.2	107.46	108.77	110.09	105.57	107.63	106.44	106.45	110.81	108.91	106.48	110.99	109.66
109.5	107.3	107.48	107.49	107.49	108.24	108.72	102.47	105.33	103.91	108.95	108.67	104.97	103.74	110.88	105.49	110.79	106.25	105.1	110.15	108.68	105.84	108.91	110.19	108.53	109.36	108.67	105.31	107.81	112.82	105.24	110.04	108.96	109.48	112.34	107.78	107.51	112.87	106.98	107.98	107.68	105.04	109.34	105.29	107.32	111.49	103.57	108.89	106.34	109.3
93.441	96.837	96.608	95.209	95.064	94.172	99.732	98.466	97.659	95.19	99.764	96	103.79	92.932	100.32	100.82	100.76	97.026	95.53	96.604	97.695	96.798	99.14	102.06	100.49	102.02	96.498	94.999	100.24	99.397	97.743	98.412	96.925	93.517	101.92	102.54	101.96	97.602	97.312	101.75	94.896	102.22	96.14	103.65	100.26	98.208	97.27	99.018	98.711	102.46
104.84	102.2	107.12	101.65	98.434	108.7	102.56	109.26	104.66	109.9	101.47	103.49	101.78	106.09	110.78	105.26	108.05	107.64	104.8	104.43	104.81	101.06	110.12	105.89	108.36	105.74	103.98	104.81	107.49	103.1	101.75	108.16	99.049	110.31	110.74	103.3	105.36	103.7	105.9	109.72	109.34	106.68	105.95	107.87	104.94	101.85	102.88	107.9	104	100.81
109.8	113.43	111.48	103.62	107.54	104.33	106.58	109.93	106.78	107	111.21	111.36	108.31	107.04	104.38	108.69	107.76	107.46	102.8	105.82	104.59	107.09	107.49	106.07	107.44	107.42	108.64	108.68	107.96	105.55	108.01	109.42	106.68	106.88	109.57	106.34	107.52	106.13	108.93	108.18	105.89	106.3	106.96	99.302	106.98	110.58	107.17	105.91	108.07	110.1
98.081	94.027	96.776	100.56	101.3	96.901	94.593	100.86	97.766	96.833	96.126	96.537	96.858	102.41	100.4	99.525	98.179	99.667	99.591	97.833	97.58	102.02	95.024	100.42	100.03	94.23	99.318	92.516	99.312	102.02	94.589	99.709	98.749	96.841	95.259	98.827	100.76	95.36	98.487	94.975	96.762	98.844	99.286	100.29	97.923	102.62	98.983	98.884	96.122	98.299
97.578	102.34	101.17	101.55	105.19	103.28	101.76	100.03	99.716	100.06	102.38	102.23	104.48	101.38	99.172	101.14	102.15	99.439	101.95	106.41	98.694	103.39	103.15	104.37	99.176	97.271	103.86	102.76	97.407	102.3	103.59	99.502	100.27	103.89	99.107	99.349	100.59	105.34	96.52	107.35	102.44	102.14	100.17	99.32	97.261	107.12	105.32	102.75	101	102.36
110.24	100.67	111.21	108.37	107.58	105.44	108.32	102.99	106.87	107.41	105.47	104.5	109.68	108.63	108.2	108.22	109.18	108.85	112.93	111.63	107.82	107.38	109.46	106.73	107.84	110.72	109.75	107.82	111.74	109.66	108.43	106.59	110.06	103.86	108.22	108.09	108.08	108.69	109.89	104.23	111.24	106.83	108.5	107.05	106.08	102.94	111.7	107.78	105.45	107.93
95.297	98.833	96.049	98.996	100.47	95.435	99.751	99.614	95.609	98.191	99.437	97.174	97.97	100.81	98.437	99.904	97.665	97.548	93.551	97.103	96.854	100.06	100.25	101.81	103.87	97.702	93.369	99.724	99.931	98.118	98.913	99.573	96.499	95.341	100.05	98.481	92.653	97.869	95.218	99.938	98.054	95.157	99.464	99.602	98.164	99.838	94.593	101.01	99.143	93.446
106.42	102.99	106.59	108.26	107.42	107.42	101.35	106.19	112.23	105.61	108.65	105.02	107.08	107.33	103.69	106.65	108.08	107.97	106.07	107.38	109.33	105.72	108.49	109.48	101.56	109.56	104.66	111	106.94	103.87	100.27	110.13	106.36	107.48	104.12	110.08	107.49	105.9	110.91	103.94	104.22	104.84	106.96	111.34	108.43	108.95	100.93	105.18	106.92	107.03
109.97	109.54	109.95	109.93	104.39	108.33	100.49	109.11	101.91	104.99	102.2	108.88	107.16	107.49	105.2	104.96	105.87	109.78	107.77	107.59	104.99	105.24	103.28	105.22	103.52	105.15	109.51	110.61	106.14	107.92	107.85	103.85	109.82	113.17	107.34	106.88	105.34	106.67	109.32	108.7	102.3	105.18	102.44	103.77	104.94	106.03	104.97	107.41	107.75	106.29
108.91	105.87	108.48	105.97	102.99	109.84	102.76	102.43	106	107.58	107.06	104.48	110.32	106.55	103.42	106.56	104.02	106.44	103.65	105.91	105.02	107.88	103.44	106.73	105.99	104.85	104.27	104.27	110.61	105.8	102.15	106.42	100.7	105.43	105.35	109.84	104.48	111.15	105.85	104.36	103.46	105.66	102.45	106.17	101.9	106.77	106.22	102.75	106.3	106.55
103.55	104.46	104.12	109.2	105.76	97.508	108.33	103.65	105.68	105.44	101.93	105.58	105.78	107.13	103.79	111.07	108.36	107.77	103.67	106.45	103.96	107.1	104.38	108.39	108.33	105.18	105.4	103.46	105.91	105.38	102.38	103.03	106.59	108.08	104.11	103.91	104.73	107.96	108.18	107.49	107.74	107.61	107.56	107.94	107.31	107.44	108.74	103.52	107.33	107.84
109.93	108.39	107.49	107.24	108.15	108.86	106.75	105.55	111.52	108.17	109.79	109.08	107.46	106.5	110.73	103.19	105.75	109.41	105.74	112.52	103.64	105.06	107.79	106.28	104.83	106.44	106.02	106.74	106.31	107.51	109.08	104.52	108.69	108.46	110.61	108.84	106.76	110.56	110.8	109.03	107.99	109.8	108.92	107.83	110.63	107.68	105.59	111.4	109.57	106.58
110.79	112.17	108.52	108.39	106.64	106.55	107.22	105.04	111.15	109.61	107.28	106.74	107.59	108.65	110.23	106.57	103.64	106.44	112.85	110.93	109.76	105	113.13	107.69	110.82	111.87	109.09	111.28	104.57	105.79	108.8	105.26	104.96	110.34	106.19	113.83	103.42	103.91	109.02	110.67	105.6	106.64	109.04	105.93	108.86	108.8	108.83	111.21	106.66	112.25
102.48	104.18	99.584	105.22	99.299	99.505	101.53	101	104.24	103.23	100.85	98.094	101.38	103.2	95.396	100.53	100.47	100.98	98.903	100.84	104.48	105.9	101.56	98.382	99.769	96.975	100.27	98.114	104.01	98.017	101.07	97.677	98.414	97.272	100.86	101.5	104	101.49	103.49	99.606	97.456	105.01	100.24	98.029	100.79	99.877	103.9	104.07	105.91	98.856
106.9	111.01	108.55	113.39	109.56	111.3	108.1	110.56	106.96	110.4	109.92	108.28	108.75	109.51	106.96	110.68	107.58	104.61	109.05	106.81	110.86	108	107.79	108.56	106.34	108.18	109.74	107.67	109.93	108.17	109.91	107.95	105.73	103.95	106.56	105.26	108.75	108.19	107.61	106.4	110.71	113.37	110.09	105.08	106.27	106.11	108.75	103.64	108.12	110.28
109.25	108.52	109.31	109.93	110.28	101.54	109.45	101.26	103.95	109.98	108.9	103.79	104.88	105.17	104.07	109.8	105.11	101.14	106.92	105.07	104.8	105.93	109.12	106.55	108.97	108.14	105.81	113.54	108.29	105.04	105.48	107.17	107.29	105.76	106.77	108.93	105.94	106.98	106.03	104.72	109.21	101.96	108.46	104.49	110.22	104.9	104.95	106.27	105.91	103.99
108.98	109.09	112.15	107.1	108.8	110.27	105.25	108.22	108.1	111	103.84	103.26	110.62	112.57	104.6	108.41	106.36	109.19	106.16	108	108.37	110.36	108.6	101.05	105.17	109.03	108.64	109.27	107.67	110.28	108.93	109.14	109.73	108.01	107.17	108.69	107.47	109.21	105.71	107.86	106.5	107.1	107.46	104.58	106.26	102.35	106.72	113.85	106.36	106.82
108.23	106.74	108.41	106.28	109.71	109.74	105.04	106.7	108.91	108.86	112.67	107.23	110.79	108.76	106.79	106.04	109.02	107.46	102.9	110.2	103.39	103.14	109.05	108.44	106.72	108.13	109.81	107.22	105.17	103.77	105.3	108.53	109.35	105.43	103.92	108.32	104.61	107.59	108.03	104.53	110.89	110.46	110.97	106.94	107.74	108.94	107.76	104.34	107.19	108.02
101.3	98.419	95.85	96.949	98.687	93.572	97.272	101.99	96.032	98.935	96.265	96.763	101.73	100.13	98.079	99.451	98.466	101.27	102.01	100.16	93.492	101.6	94.69	101.58	103.04	99.608	98.652	98.993	98.317	102.74	101.11	96.807	94.585	100.15	94.935	103.13	96.327	99.927	96.881	100.22	97.809	99.59	95.552	101.59	96.574	96.004	99.963	96.148	98.387	97.643
103.64	109.16	105.76	101.5	100.54	103.83	104.84	104.22	108.06	107	107.71	107.59	104.21	104.16	109.39	104.09	101.87	105.35	101.55	106.07	106.45	105.64	102.91	110.66	105.4	101.77	101.39	102.96	101.56	107.82	101.3	103.4	102.27	111.03	110.95	103.22	102.5	105	111.23	105.68	101.1	109.61	108.33	104.03	108.43	103.68	108.48	102.72	112.15	104.28
105.55	106	108.55	104.7	111.89	106.08	103.63	104.03	105.41	105.72	105.01	106.69	109.09	104.21	107.21	106.78	108.81	106.14	105.1	107.39	103.84	108.68	103.93	105.89	104.07	103.35	104	110.7	102.6	107.34	107.25	103.43	108.68	101.97	106.62	108.58	104.81	104.28	106.9	110.72	104.96	103.74	106.06	104.32	107.48	109.27	106.36	108.95	107.58	110.33
107.54	106.19	106.65	103.24	104.27	106.01	107.55	104.16	105.37	104.01	109.28	101.96	109.83	108.69	104.28	108.26	106.88	104.24	104.44	104.25	110.56	104.8	105.95	104.88	103.04	101.3	102.16	105.39	108.53	110.27	107.77	107.29	106.55	108.08	103.03	102.27	107.31	107.59	105.79	108.32	108.42	108.53	107.51	105.86	108.94	105.86	108.34	106.09	103.67	107
105.35	108.45	111.6	108.31	109.32	106.21	108.6	110.56	106.89	106.54	105.02	110.27	109.83	108.56	111.06	107.65	106.15	110.96	108.25	106.86	107.89	109.04	110.82	104.42	106.42	109.27	102.89	106.01	110.68	104.85	110.91	109.54	104.28	108.52	110.36	108.27	107.23	107.13	114.55	108.9	104.27	107.3	106.84	108.62	113.32	105.92	107.66	105.51	109.5	110.94
97.687	97.775	98.766	100.65	97.166	102.41	102	100.25	99.626	99.314	100.76	94.888	99.457	99.759	102.62	98.007	100.87	98.264	98.184	97.795	100.86	97.73	98.612	95.99	99.952	98.376	102.85	102.66	94.495	98.757	100.22	99.625	98.927	102.57	101.81	101.42	100.87	96.075	99.233	101.13	98.872	96.058	102.96	99.243	101.84	96.458	96.449	101.06	98.104	100.42
106.56	110.92	102.67	105.45	101.21	105.05	101.96	106.99	104.56	104.98	106.32	107.36	107	104.73	107.57	108.8	106.03	105.75	107.47	103.99	105.73	104.76	102.29	106.21	107.91	105.53	102.5	109.27	102.83	108.73	104.97	107.75	99.475	107.28	105.38	106.94	107.6	103.43	102.67	102.85	105.77	103.88	104.29	102.54	108.09	102.53	109.59	105.18	106.28	102.65
103.42	100.43	105.47	106.78	104.8	107.75	105.49	104.89	109.69	105.28	105.71	108.86	105.02	107.48	104.92	101.21	107.18	105.02	107.86	100.74	106.87	105.09	104.69	105.34	105.34	109.4	106.36	106.29	105.29	103.17	108.05	104.99	103.51	105.94	105.18	106	103.75	108.96	105.19	105.75	99.198	106.05	107.01	106.09	109.95	98.18	108.52	106.63	103.62	108.52
107.51	104.66	105.51	104.84	102.92	104.42	101.72	105.42	107.35	104.11	109.18	103.25	105.75	106.22	107.91	108.2	104.88	102.7	109.06	104.57	107.7	106.89	106.75	107.32	107.85	105.12	106.56	110.59	103.14	107.92	103.09	102.19	105.87	109.03	105.1	108.61	111.77	102.53	102.04	101.32	108.13	106.9	101.1	106.43	104.68	107.5	106.12	106.8	109.04	109.34
106.28	109.56	107.63	108.62	106.59	108.49	108.11	104.92	109.99	106.11	105.43	104.56	111.55	113.71	106.44	111.49	106.92	108.88	104.86	108.36	106.71	109.6	109.13	106.18	109.75	109.27	108.83	104.95	103.87	107.86	108.35	107.13	108.38	106.89	108.65	109.49	107.11	108.61	103.85	106.47	109.63	107	108.6	105.97	106.92	108.53	105.75	107.8	108.18	110.91
106.1	106.78	108.52	112.32	106.63	105.04	110.17	104.83	104.79	101.92	107.91	108	108.61	110.31	111.97	110.4	107.67	106.75	105.61	106	110.23	105.7	107.11	104.68	106.2	111.04	107.42	107.65	111.1	106.07	105.3	103.13	103.06	108.97	109.33	108.2	112.29	108.1	104.95	109.04	106.34	106.29	109.15	106.32	106.85	107.06	109.74	108.9	101.48	108.7
100.28	99.813	101.13	99.037	102.67	104.82	102.33	99.705	97.307	95.142	99.494	97.492	103.04	103.03	100.15	102.03	99.57	99.867	96.969	97.312	99.53	101.66	98.972	104	92.666	100.32	99.77	98.891	99.332	99.673	102.5	102.55	102.69	102.13	97.248	98.165	100.57	100.67	103.23	100.89	101.64	101.33	98.956	97.592	103.09	98.438	100.63	101.23	100.89	96.846
102.67	107.43	103.69	103.79	103.16	111.41	107.78	105.36	106.35	109.06	108.38	102.51	104.99	104.06	102.69	108.73	104.26	107.07	110.58	110.2	101.62	102.08	105.84	107.45	108.99	108.65	108.28	104.17	106.47	106.58	109.98	109.62	106.28	106.17	104.76	103.36	106.2	107.49	105.24	106.14	108	105.65	103.83	109.69	102.92	104.06	105.95	107.93	103.99	109.36
96.984	96.88	103.63	98.267	98.399	97.712	99.109	98.326	101.34	100.08	96.173	99.013	95.91	98.869	100.66	99.368	103.57	99.043	102.76	98.48	103.4	98.083	97.368	98.996	96.922	97.861	95.687	99.765	101.07	98.7	97.409	96.171	101.29	100.47	101.81	95.258	97.934	102.92	96.72	100.96	99.385	97.728	96.843	99.64	99.612	102.56	97.958	95.495	100.96	96.741
105.02	108.22	108.47	103.39	106.61	105.65	107.08	102.65	100.81	107.98	108.48	101.16	104.08	107.59	108.26	106.17	100.2	106.99	104.81	105.98	109.6	103.33	108.35	111.44	106.66	107.35	104.3	107.72	103.87	105.47	103.51	108.88	104.86	105.09	103.81	109.5	109.35	103.97	104.63	103.76	106.55	104.93	104.01	104.3	109.96	99.139	101.64	109.07	106.21	105.1
107.6	101.29	108.11	112.62	102.48	110.05	107.85	108.28	108.1	107.8	107.49	111.49	111.86	108.91	111.6	105.32	109.23	107.96	111.51	110.21	106.74	111.21	111.72	106.12	109.35	106.1	108.48	109.26	106.84	105.04	105.93	104.98	110.8	108.52	105.62	105.61	106	107.76	105.31	114.02	105.97	108.41	104.18	110.11	109.38	106.76	107.28	108.36	106.36	106.46
103.36	109.79	104.26	109.32	107.75	102.51	106.28	104.92	104.99	105.16	106.12	108.77	104.86	104.38	107.8	106.19	105.02	105.48	103.89	105.76	104.23	104.63	105.85	104.42	102.92	106.55	104.82	103.21	108.2	108.33	106.08	105.79	104.25	108.25	104.43	108.3	109.82	102.88	107.6	106.94	104.19	103.59	106.68	104.26	106.74	105.28	102.9	106.21	103.95	106.72
103.99	108.29	107.61	106.34	106.07	106.99	98.442	106.67	105.51	101.12	105.97	105.1	107.96	107.31	106.08	105.56	109.75	106.1	103.33	105.44	101.52	104.03	107.93	102.3	108.41	106.36	105.64	101.32	106.66	103.17	107.66	107.21	107.6	108.63	103.3	108.86	103.32	103.36	105.97	108.2	106.03	105.27	109.21	100.94	108.41	107.55	108.87	107.51	109.12	106.12
108.08	111.22	110.3	110.27	110.91	112.07	110.62	106.98	107.04	108.73	109.43	107.36	108.34	111.65	110	107.69	112.38	112.04	114.63	109.46	107.74	114.75	111.25	108.56	113	110.1	110.94	113.79	113.38	106.52	108.01	113.32	110.12	110.89	111.42	106.93	110.15	112.56	106.15	110.5	112.1	113.71	106.21	107.81	111.13	108.86	111.64	107.85	109.69	107.56
109.32	113.22	108.88	109.08	107.86	108.83	106.39	110.17	111.44	109.14	112.5	110.78	105.71	106.55	111.88	110.33	111.1	107.62	112.99	109.48	110.52	108.9	110.93	113.87	114.42	111.22	112.12	109.46	108.68	112.26	110.67	111.37	112.68	108.2	112.71	112.3	111	109.18	106.17	109.32	107.89	109.35	109.6	109.36	103.67	109.46	110.62	109.23	105.57	114.1
100.75	92.953	96.576	103.07	95.567	100.99	94.262	97.887	100.78	100.52	98.548	94.949	98.831	99.769	94.352	97.725	96.652	99.751	98.557	96.558	95.818	95.84	94.526	101.52	94.954	97.751	95.667	94.493	104.11	98.265	97.628	94.754	96.265	102.1	95.748	96.746	97.692	98.315	97.8	97.968	103.83	95.852	96.744	98.993	97.772	98.714	98.958	100.62	94.647	97.032
106.56	108.68	108.2	107.98	107.04	107.48	109.03	109.51	106.72	107.72	110.25	105.66	106.6	106.51	110.49	108.76	109.97	109.92	109.23	106.64	107.09	109.96	112.44	107.53	107.37	105.14	109.51	110.8	108.84	106.79	109.13	106.4	110.55	111.73	106.58	109.72	110.53	110.6	108	106.95	109.32	110.52	105.02	109.69	105.29	111.6	108.41	106.23	105.11	109.76
104.04	106.54	103.84	106.32	110.84	107.34	105.05	103.85	108.64	101.42	108.98	103.13	106.87	103.47	106.57	102.72	105.25	103.9	104.46	107.65	106.48	105.71	103.7	105.6	102.02	105.26	102.38	107.18	103.62	105.73	106.41	103.33	102.9	109.72	102.91	111.2	109.55	103.99	106.12	103.61	109.99	104.01	107.99	103.35	105.38	107.53	105.32	102.8	105.27	105.26
106.82	107.15	109.91	102.91	105.2	107.66	106.86	105.46	101.95	108.3	102.13	104.43	103.59	103.39	104.11	107.58	107.27	105.19	101.92	103.63	108.2	105.03	104.27	103.61	105.69	102.97	109.63	110.48	108.79	101.37	104.89	106.36	103.7	103.85	102.99	105.39	106.95	103.13	103.38	107.75	104.62	106.12	105.43	103.26	104.39	101.66	104.83	103.14	105.88	106.77
107.36	109.98	108.17	106.49	109.11	105.51	112.69	104.68	107.41	105.88	112.44	105.89	107.41	109.94	110.78	109.36	109.82	109.88	111.22	109.47	109.45	106.23	107.43	106.8	110.45	103.59	107.96	109.94	107.6	115.69	109.19	109.89	103.19	100.71	106.4	106.33	106.33	107.83	110.02	112.25	106.19	107.49	108.99	108.53	109.96	105.51	105.71	108.6	106.64	105.23
106.87	107.52	105.81	106.61	104.2	108.39	109.28	104.59	100.75	106.64	105.23	99.77	102.77	106.55	106.35	104.96	104.24	105.23	106.27	105.32	102.74	111.32	110.12	102.81	102.62	106.37	102.99	101.17	105.62	103.71	106.25	108.29	102.27	105.56	105.45	105.09	106.36	104.78	112.53	105.61	101.96	108	105.19	109.41	106.11	105.12	103.62	98.365	101.82	105.29
106.19	104.63	107.73	107.23	106.66	108.91	112.34	104.19	102.94	105.84	111.64	106.24	104.74	106.5	106.62	106.58	104.38	106.37	110.23	110.57	105.8	107.54	108.7	104.82	104.51	103.12	107.44	105.73	106.52	105.04	109.64	111.43	110.85	103.53	107.49	105.64	108.79	107.94	105.99	108.79	108.01	105.16	104.1	108.53	109.15	113.25	108.28	106.12	105.25	105.15
102.21	96.71	100.4	104.47	94.626	101.41	94.923	98.128	98.103	97.271	96.953	97.809	98.032	100.78	97.223	99.961	101.47	99.235	100.69	102.01	94.561	101.03	98.91	99.908	101.8	96.617	96.69	97.944	95.479	98.302	95.349	98.902	96.379	100.36	100.81	100.88	97.295	98.543	100.03	102.01	98.744	100.59	97.258	98.387	98.191	97.235	96.513	101.72	97.455	102.93
107.25	105.25	105.33	110.66	107.62	113.85	110.05	109.59	105.94	107.4	110.62	104.3	108.76	109.19	107.83	108.75	106.31	108.2	110.72	106.4	107.19	110.69	107.58	104.5	113.78	110.15	112.45	108.72	114.83	106.9	110.48	109.15	109.05	105.37	102.4	105.95	107.78	108.33	107.74	105.85	106.19	110.34	109.19	105.95	107.69	105.82	108.66	106.96	108.87	108.54
106.7	107.91	107.21	112.83	113.35	111.14	112.19	111.02	111.03	113.22	112.48	107.65	109.61	112.62	111.75	110.88	114.84	107.08	107.91	112.26	112.05	109.55	111.38	111.24	110.23	109.55	108	106.39	108.84	112.45	112.99	108.24	113.04	108.37	109.71	108.13	114.29	115.35	110.96	113.13	109.71	111.38	108.64	108.35	107.2	113.03	108.43	110.83	110.69	110.59
103.87	100.31	95.508	99.841	101.39	96.951	99.099	97.851	105.37	96.847	94.678	101.46	96.102	97.157	100.79	95.289	95.538	97.023	98.949	102.01	97.55	99.176	95.348	98.673	101.52	101.36	97.059	97.933	98.354	99.824	98.49	96.544	101.8	97.655	100.49	99.28	101.59	100.96	101.89	99.561	98.744	96.956	100.57	98.398	98.095	99.032	95.828	97.018	101.08	99.451
102.99	105.7	105.06	106.15	106.54	105.22	105.04	108.92	105.1	105.86	106.94	108.59	104.71	105.45	105.69	105.47	102.81	107.35	103.66	105.57	102.81	109.85	105.94	106.48	104.93	106.66	107.89	108.05	106.69	102.54	105.58	106.96	108.47	104.28	104.81	110.02	107.87	106.01	106.59	104.98	107.54	110.23	102.92	105.05	106.78	107.72	110.65	105.39	105.68	106.47
94.043	98.779	92.493	95.963	96.163	97.642	95.277	96.45	98.255	100.87	99	103.05	97.41	97.265	101.97	94.294	102.93	97.96	99.618	96.296	102.12	100.79	97.468	99.695	96.311	102.25	93.68	94.934	102.48	101.86	97.932	95.514	96.006	101.59	96.979	97.026	98.462	96.418	101.76	99.11	100.04	94.762	104.99	100.08	101.6	96.42	100.93	94.446	95.855	96.951
106.49	97.962	107.86	109.58	107.8	105.13	110.43	101.94	105.37	100.87	106.37	104.28	104.19	107.28	108.11	104.59	106.17	109.33	105.86	105.12	104.26	109.38	105.45	105.48	104.41	109.19	107.97	105.02	104.23	110.71	105.43	106.98	105.37	106.31	105.81	108.66	101.73	101.04	107.51	106.44	101.29	101.88	106.11	104.68	104.06	108.93	103.48	105.83	105.82	100.6
108.78	106.13	108.12	108.02	109.06	112.22	104.28	105.89	106.39	108.34	105.65	102.35	106.43	110.8	102.59	105	106.7	101.04	104.49	107.72	104.94	103.37	106.86	103.64	110.71	108.95	103.94	100.49	105.24	105.04	102.46	108.41	103.73	106.53	101.07	104.04	105.96	106.66	103.61	104.53	104.49	105.89	107.53	104.04	104.78	107.66	107.77	109.41	102.49	104.34
98.617	97.902	98.35	103.11	94.6	98.164	99.976	101.16	104.09	101.77	100.71	100.88	99.716	98.621	100.52	98.661	101.17	99.618	99.985	100.28	103.54	103.6	99.03	100.63	99.583	102.51	103.95	98.588	97.718	97.537	101.9	103.1	105.01	98.95	103.31	99.505	97.525	99.822	101.24	99.157	99.579	101.05	97.702	98.011	100.56	101.12	101.76	103.54	100.85	101.39
105.19	110.01	103.19	107.27	107.26	108.4	107.38	108.16	104.6	110.25	110.03	108.85	104.6	107.14	108.45	109.18	105.16	105.14	105.38	108.71	104.29	105.19	105.85	110.07	106.41	100.91	111.63	107.11	106.51	103.35	104.99	102.66	103.43	107.88	109.18	107.19	104.01	108.35	106.49	103.99	103.9	110.44	106.66	107.05	106.31	106.82	104.15	104.31	105.61	105.8
109.89	103.82	104.97	107.64	109.08	106.77	109.75	109.23	104.3	105.32	113.58	111.25	109.01	105.16	106.68	106.48	108.64	109.04	110.57	110.52	112.53	107.26	110.53	108.77	104.89	108.17	108.82	109.08	105.63	106.61	104.34	106.2	112.21	111.54	109.82	102.61	112.66	109.53	108.18	104.81	110.59	108.28	107.71	112.74	109.8	108.05	107.51	109.43	109.95	107.38
103.6	99.238	111.4	105.23	108.73	105.83	103.34	102.36	111.03	106.68	110.13	107.83	106.2	106.17	105.83	104.82	103.57	101.99	109.14	103.67	108.19	105.48	104.89	110.76	107.49	109.14	102.36	105.39	106.26	105.14	104.53	107.4	111.6	108.95	107.95	106.47	106.99	106.42	104.22	107.21	108.35	104.7	104.81	105.28	108.76	108.14	103.27	102.39	106.37	112.19
98.138	97.443	97.949	97.967	98.608	94.378	96.92	95.636	96.057	94.974	97.32	95.601	98.887	99.577	98.461	95.162	99.498	96.802	97.351	101.61	97.977	96.346	98.738	95.177	96.587	98.553	96.085	96.402	95.51	100.82	100.67	99.614	98.35	93.033	95.179	96.182	99.343	96.808	100.35	102.99	98.522	94.44	96.742	95.713	101.49	95.163	100.11	97.618	100.37	99.508
100.5	105.83	99.613	98.872	102.47	99.361	103.47	98.303	104.66	97.811	93.827	99.955	101.57	98.273	107.03	105.09	101.91	98.263	103.54	98.018	103.05	102.1	101.88	101.02	101.63	100.64	98.815	102.07	98.397	99.768	103.22	98.746	98.092	105.37	106.95	98.077	103.09	99.936	99.435	102.08	101.41	96.642	103.43	100.29	104.22	102.7	102.48	99.674	96.486	98.561
99.332	98.545	97.621	107.32	99.366	102.38	100.78	95.946	102.35	100.75	102.1	100.96	97.842	101.62	98.68	101.79	97.6	97.121	101.73	101.24	100.02	96.753	98.059	102.5	96.86	104.31	100.53	102.48	104.19	97.615	103.34	100.73	97.545	104.29	102.84	98.396	99.629	101.66	103.21	99.099	105.23	100.23	99.887	102.3	101	101.83	98.184	96.256	99.466	99.207
104.08	104.96	105.19	107.18	109.1	101.82	101.26	107.02	106.24	106.06	107.13	102.75	105.41	105.24	110.13	106.68	102.32	104.22	107.51	109.03	102.01	104.18	102.42	110.14	106.95	103.95	105.7	106.9	109.49	103.38	103.73	110.68	107.25	102.14	105.43	107.55	106.56	106.62	109.49	110.23	107.81	108.98	105.12	103.22	105.94	108.64	105.07	103.98	104.59	110.97
107.21	104.16	105.78	107.13	104.74	106.73	105.07	111.99	104.13	108.25	107.86	107.08	107.33	104.19	105.14	105.24	107.32	104.2	109.22	107.59	108.69	106.19	110	102.12	105.96	109.19	106.98	102.23	109.7	110.87	105.63	108.86	102.51	106.02	107.67	110.52	105.24	111.2	109.81	100.26	107.17	105.28	104.47	106	107.91	106.76	109.88	107.01	108.72	102.74
107.07	108.04	104.52	108.94	101.1	112.09	111.58	109.74	106.7	105.94	104.8	107.51	111.61	109.09	112.69	106.99	107.44	105.78	111.28	110.2	109.56	109.83	113.56	107.14	108.59	105.03	108.78	109.48	110.66	109.48	111.11	106.87	108.01	106.07	109.41	108.25	104.31	111.65	109.76	107.58	111.62	105.54	109.14	109.22	107.55	108.07	111.99	107.75	110.98	106.28
106.09	108.62	109.22	106.28	106.94	107.4	109.15	109.57	107.65	110.44	109.51	108.84	101.47	105.34	109.99	109.29	109.87	110.15	105.08	112.57	104.28	111.01	104.38	112.81	110.88	111.06	107.79	105.97	108.93	107.63	109.73	108.45	108.79	106.26	107.34	104.66	101.51	105.22	108.57	103.32	108.6	104.63	105.1	106.63	107.56	108.89	102.96	109.8	109.17	109.38
100.35	99.207	97.984	96.231	97.569	101.66	97.748	99.049	97.168	99.899	96.767	97.882	90.959	94.624	96.815	98.403	95.783	97.563	97.52	93.71	100.14	97.363	93.727	98.465	97.235	97.556	96.913	98.074	96.532	97.207	97.117	98.771	96.805	94.12	94.14	95.901	97.943	98.82	99.838	99.573	101.66	100.99	97.667	97.636	95.89	97.061	97.046	96.382	96.958	102.25
93.075	96.968	101.21	99.929	102.37	100.53	99.623	98.871	99.044	96.919	100.04	94.598	100.35	99.957	101.52	100.14	98.578	96.627	99.811	96.43	100.4	99.063	101.21	93.393	95.977	100.88	98.257	97.368	98.051	98.569	97.431	99.527	101.15	99.237	100.47	101.65	100.26	99.351	99.622	97.321	97.016	96.599	99.105	101.41	97.502	101.02	98.19	98.651	100.45	98.189
96.466	100.84	101.92	97.731	96.614	103.3	99.664	97.357	99.135	97.373	100.6	99.001	95.253	96.042	95.386	95.016	98.902	99.288	96.821	94.336	100.32	97.605	98.573	100.26	101.27	95.49	94.945	98.563	99.875	99.884	96.889	100.5	96.696	95.739	96.123	97.1	94.914	97.754	98.012	99.152	98.142	96.845	103.31	99.548	100.19	99.403	96.41	96.091	100.13	96.917
104.39	108.53	112	111.53	110.3	105.81	108.19	106.55	113.03	112.18	108.37	112.63	106.83	109.51	107.85	109.03	111.21	110.4	113.18	109.98	112.15	110.03	114.7	111.87	106.53	110.58	107.83	109.68	111.11	113.38	114.07	110.41	106.74	110.12	106.76	110.68	113.59	113.48	114.41	111.32	110.59	109.87	109.52	112.88	113.86	110.78	112.44	110.54	111.07	107.12
101.73	104.81	98.368	108.71	108.73	103.97	107.13	105.2	106.15	107.43	105.1	108.32	106.18	106.63	106.05	105.65	110.54	106.23	108.28	105.77	105.56	106.13	105.45	109.77	105.36	107.22	104.99	101.33	99.672	104.18	105.95	108.73	105.16	106.38	107.41	106.21	106.18	106.22	106.45	108.18	108.41	103.67	106.22	103.92	107.39	106.99	101.52	107.02	104.98	105.24
106.72	102.02	103.77	108.55	104.26	106.46	106.79	104.35	107.42	105.01	103.82	105.65	102.89	108.5	109.37	105.2	104.82	103.56	107.96	110.31	105.51	108.99	108.17	112.15	112.29	103.48	106.84	108.11	106.54	108.04	105.68	106.05	106.34	105.79	101.2	103	107.55	104.42	107.36	105.93	104.94	106.28	105.52	108.37	109.94	107.88	103.57	106.68	103.9	106.06
104.48	105.53	108.46	99.765	104.86	105.03	105.26	104.43	97.786	108.73	104.34	103.96	99.633	104.2	104.48	101.93	107.65	104.97	104.73	106.24	105.69	104.66	107.52	103.44	105.89	104.94	107.85	104.86	104.38	106.22	101.96	106.22	107.19	99.165	107.81	107.02	106.14	103.23	110.71	103.72	102.3	102.7	106.06	105.78	110.1	104.73	104.2	106.65	108.37	101.75
107.07	111.54	109.66	106.45	106.79	105.11	110.57	111.42	105.1	109.69	108.48	103.9	111.48	111.86	106.48	106.33	106.52	107.85	105.29	107.08	107.42	109.91	108.98	108.49	108.48	108.72	110.17	107.77	106.98	105.14	111.86	105.81	106.27	107.93	111.84	106.89	112.27	107.14	105.78	106.8	106.64	109.44	111.25	108.28	105.43	108.03	100.73	108.6	105.79	108.29
107.92	109.96	105.16	112.5	106.99	106.94	105.97	107.45	111.52	109.2	109.06	109.16	110.9	105.99	105.29	112.02	108.7	107.87	108.54	109.68	108.81	108.25	108.72	104.85	107.28	107.25	108.45	104.54	105.64	110.84	109.63	109.11	107.37	110.88	108.13	107.46	110.5	108.22	107.98	107.86	104.64	102.8	107.81	106.06	103.43	105.67	108.14	106.79	110.46	111.68
106.84	109.14	108.43	111.27	111.81	110.81	110.18	109.24	108.68	102.26	108.83	109.67	108.5	108.65	105.97	103.84	110.27	111.32	106.4	109.63	111	104.92	106.56	109.55	110.38	106.34	107.04	110.04	106.54	106.2	105.49	107.83	106.06	106	110.39	107.53	104.52	103.03	111.71	105.27	107.48	104.55	107.51	106.79	108.32	111.61	110.57	103.21	108.25	105.68
108.69	106.58	107.15	109.07	110.99	110.43	108.11	107.42	105.77	103.21	104.87	105.79	106.14	105.28	109.59	103.83	111.76	108.49	109.89	105.89	108.37	109.3	107.07	108.21	109.2	107.09	107.68	107.82	109.73	102.5	107.04	106.92	107.67	106.69	104.89	110.04	108.57	109.59	109.85	112.41	107.99	107.54	107.69	110.48	111.67	110.85	108.85	112.47	106.34	106.49
106.73	106.77	105.45	111.76	107.39	105.42	104.71	104.91	106.8	107.6	109.21	103.41	104.1	102.53	103.81	109.04	106.55	107.47	105.13	104.7	108.41	102.6	102.34	106.66	105.38	108.77	102.26	109.16	107.9	105.12	102.89	106.18	105.44	95.492	106.31	108.9	106.93	106.05	109.34	109.23	103.17	100.8	103.34	107.5	107.06	107.99	106.38	103.42	103.22	107.72
97.546	101.96	98.103	99.784	98.382	100.04	103.3	100.32	103.2	101.59	102.27	98.95	96.765	99.49	99.497	100.69	99.419	102.02	97	101.45	103.65	102.88	101.09	99.291	103.19	104.19	100.61	102.69	103.24	100.32	99.829	101.15	99.735	94.516	104.38	97.089	105.81	96.044	99.525	101.43	97.413	101.19	96.991	101.37	100.67	94.863	100.23	103.25	97.962	106.38
107.74	103.61	105.67	109.52	106.6	111.87	108.46	103.28	106.89	108.2	106.2	107.12	105.45	102.56	107	106.25	104.72	105.17	106.24	103.64	103	108.61	107.27	103.59	103.68	107.42	105.75	106.82	105.9	105.02	108.94	110.9	104.32	108.09	109.12	105.81	103.78	106.81	108.17	105.48	106.51	108.37	106.8	103.66	104.86	105.6	102.2	108.4	104.66	105.62
98.364	96.124	95.259	100.31	94.372	102.35	97.077	99.859	95.811	93.817	101.13	102.06	101.16	98.375	97.568	95.606	96.835	96.785	99.617	98.635	100.41	97.996	100.49	92.964	95.737	97.196	99.176	95.378	100.36	100.18	99.586	102.3	102.18	94.699	95.619	103.55	96.049	101.95	94.977	97.248	98.345	98.715	100.62	99.614	99.277	98.181	97.198	99.026	96.28	94.765
104.81	107.6	103.37	110.05	102.04	104.55	106.63	102.38	102.71	100.1	106.74	107.78	108.44	108.75	108.91	104.26	101.28	107.36	101.87	104.65	103.71	102.22	105.49	110.35	106.99	109.91	102.82	106.26	104.88	103.2	102.87	106.59	103.6	105.01	101.52	106.07	106.23	102.45	106.12	106.64	106.8	108.43	106.53	106.48	105.1	107.86	104.36	107.11	106.13	106.78
105.04	107.23	108.55	105.47	106.47	105.81	109.57	110.57	110.14	110.92	112.32	110.31	110.19	104.07	108.91	105.44	109.86	106.09	106.83	110.62	112.04	106.4	107.85	106.07	110.92	108.73	110.25	108.36	108.84	108.55	110.38	106.24	106.26	106.2	110.43	110.84	107.74	106.86	112.07	107.27	109.79	110.1	106.95	111.22	106.6	107.28	107.88	102.44	105.26	113.13
105.71	106.14	105.55	103.83	103.69	105.64	103.98	107.97	104.99	106.72	103.46	111.05	103.17	102.77	105.7	106.41	103.63	104.96	105.44	106.45	113.56	106.73	103.72	104.66	104.13	109.66	111.4	106.14	103.02	109.88	102.87	110.21	106.46	106.62	102.37	108.05	103.21	107.82	105.88	107.5	100.12	103.25	105.76	104.56	101.49	107.58	105.19	105.82	103.77	108.02
106.78	103.4	106.3	106.48	102.27	108.01	103.17	104.42	108.58	110.77	107.81	107.78	103.78	106.92	101.87	107.17	105.59	106.75	103.98	104.42	108.72	107.08	108.1	103.7	108.27	105.34	102.53	104.92	100.7	107.1	107.28	103.62	101.67	105.48	102.61	107.07	108.01	109.71	100.66	104.68	104.52	111.36	105.06	105.73	97.81	105.37	105.87	105.04	103.28	102.78
96.912	102.46	99.155	97.831	93.72	99.967	96.038	92.754	98.404	96.103	97.388	95.402	101.81	98.541	97.637	101.96	98.112	101.46	97.702	95.154	96.251	100.51	94.508	101.52	97.881	98.897	101.4	100.73	99.612	96.113	99.358	95.563	98.442	103.19	98.756	98.428	97.587	98.547	102.34	97.793	100.02	99.871	96.719	98.496	98.099	100.23	97.079	96.822	97.169	96.469
108.82	113.08	115.04	105.27	112.52	109.71	109.33	108.99	108.97	110.24	114.71	108.24	109.32	110.15	109.35	102.74	113.47	109.82	108.46	106.45	112.81	109.26	103.6	109.09	109.81	107	105.5	106.4	105.78	109.43	111.24	106.75	103.66	107.92	109.97	107.58	108.29	105.25	110.11	107.42	108.59	105.61	112.65	108.97	107.63	101.58	105.2	107.57	107.12	112.52
106.47	109.06	106.92	109.22	107.88	106.41	106.64	110.85	106.44	110.68	107.29	107.9	108.03	106.31	105.15	105.59	105.11	110.14	110.55	106.11	110.68	107.19	109.35	106.39	111.44	109.24	110.22	105.01	111.67	111.4	109.38	111.87	104.72	105.33	105.36	107.36	107.48	114.16	107.03	109.35	107.7	109.11	111.83	106.85	106.55	111.09	113.56	111.84	108.53	107.81
106.81	103.79	111.19	104.83	108.5	102.78	103.96	107.69	107.15	104.23	105.63	107.75	104.16	104.05	105.22	107.28	101.54	102.49	109.53	104.32	106.85	106.93	106.5	107.57	106.99	102.11	104.73	109.28	108.27	106.54	103.07	110.74	108.5	104.21	111.19	102.54	104.28	104.8	105.95	104.02	106.16	106.43	105.06	107.95	110.67	103.37	107.77	112.8	102.13	102.39
107.72	110.93	109.19	108.01	102.39	101.59	102.22	105.15	105.86	105.82	107.3	107.64	105.88	103.68	105.93	108.05	104.6	100.12	109.7	105.84	105.62	104.34	100.13	103.56	107.37	105.01	105.15	105.61	107.57	104.36	104.69	103	104.97	106.58	103.31	110.75	100.89	106.97	107.57	110.39	112.05	101.34	103.29	104.9	108.24	106.21	103.59	103.7	103.65	106.82
104.52	104.86	106.42	105.56	107.48	106.97	106.37	107.58	102.54	104.46	106.21	102.86	107.25	106.98	107.81	108.59	107.38	104.08	102.49	106.41	108.28	104.79	109.3	103.96	104.02	104.56	107.18	106.95	106.31	104.83	101.61	105.95	106.24	105.24	107.7	103.28	104.55	104.76	106.29	105.9	104.44	100.35	104.75	107.6	102.72	104.7	108.86	103.87	100.91	105.06
94.843	100.47	99.837	98.746	99.777	98.055	92.053	100.95	98.964	99.918	97.033	100.15	97.348	99.953	93.136	99.417	100.11	98.072	99.952	100.23	97.365	96.746	98.133	99.748	100.13	99.561	100	99.222	97.92	102.46	98.9	96.948	99.192	102.97	94.422	99.827	100.81	100.42	96.444	96.506	102.44	101.65	101.11	100.61	99.343	104.53	97.708	101.83	99.698	98.583
97.909	100.29	99.92	103.21	101.81	98.583	95.086	98.994	101.14	101.27	96.871	102.35	103.98	98.847	104.09	100.82	99.062	99.527	108.72	97.235	96.834	100.05	103.53	100.9	105.07	98.03	97.606	100.76	99.595	102.88	99.913	100.79	101.79	102.28	100.97	99.024	100.17	104.53	101.25	95.882	104.04	104.45	98.842	104.13	101.04	100.37	98.607	97.457	97.382	100.18
107.19	102.04	102.19	105.72	106.21	105.29	106.52	104.3	104.03	110.02	108.9	104.26	107.75	103.92	107.89	104.28	103.31	104.67	106.56	106.15	106.48	103.1	108.6	101.17	107.7	104.88	106.24	108.39	106.14	104.15	100.59	107.25	107.97	102.12	107.07	102.64	110.27	104.29	103.96	105.17	104.7	104.14	106.77	106.44	105.94	108.13	104.3	107.01	104.83	109.86
106.23	99.658	106.54	107.37	106.89	104.55	103.14	103.54	108.02	109.6	106.8	102.02	103.86	105.99	107.45	107.51	108.43	106.73	104.46	109.29	107.18	106.17	106.63	103.91	105.2	104.29	106.87	102.24	107.55	100.67	105.17	101.95	107.01	106.76	103.41	104.19	107.34	107.61	108.96	107.14	102.02	102.36	109.48	104.65	109.85	104.33	107.94	103.26	101.33	105.83
102.89	108.33	111.16	109.91	106.9	107.94	110.63	103.8	105.84	105.41	108.5	104.96	100.61	103.44	101.74	106.32	107.1	106.26	104.96	106.45	103.57	103.91	111.68	103.52	105.73	101.69	101.99	104.15	104.91	102.71	105.59	104.77	108.42	107.67	109.79	105.34	104.07	104.73	106.99	107.73	102.68	108.08	103.66	104.58	107.25	102.66	102.05	104.09	108.03	104.78
105.33	102.96	99.158	100.63	94.936	94.537	100.7	95.227	98.532	101.5	101.73	96.052	98.321	96.561	97.798	97.377	100.55	101.79	103.54	102.09	94.878	102.13	100.32	100.87	102.47	100.72	96.498	99.489	100.32	99.996	101.95	96.954	98.446	99.76	99.094	98.91	99.281	102.66	100.19	100.88	101.97	101.56	101.86	98.726	101.23	98.081	103.14	101.49	101.96	102.26
100.3	97.606	99.968	102.99	98.358	99.568	101.26	98.02	98.815	99.626	99.56	102.31	101.9	101.11	101.43	101.71	95.238	101.25	98.251	100.44	98.38	102.06	101.59	102.33	102.05	99.301	102.43	105.31	103.08	100.87	94.727	100.61	101.01	100.26	101.47	100.67	99.713	99.643	103.24	97.706	98.673	101.32	101.51	102.27	102.93	97.119	104.51	101.12	102.05	99.285
104.1	112.67	106.4	110.95	104.64	110.91	106.31	109.18	112.2	107.55	109.05	109.46	108.9	105.58	107.65	110.36	107.23	106.61	106.44	106.71	105.21	107.89	110.56	107.04	107.87	101.52	103.88	108.84	112.21	110.84	110.59	107.73	107.35	106.09	104.89	107.13	107.98	111.82	110.68	105.58	104.71	110.39	105.87	108.26	104.75	106.52	110.08	103.47	105.14	106.57
104.77	109.95	107.94	108.02	106.28	109.24	107.27	110.08	106.76	104.72	108.23	105.55	98.967	100.18	106.7	108.2	105.51	105.29	104.8	106.71	106.73	105.85	110.02	99.819	107.91	104.79	109.77	106.05	105.02	101.52	107.9	112.85	105.15	105.05	107.54	104.6	108.49	106.64	108.81	104.38	106.15	105.41	104.65	105.41	109.67	103.18	103.07	101.46	104.02	107.77
99.7	97.05	101.65	101.58	101.17	100.66	97.383	97.794	102.24	95.834	96.296	94.371	94.568	100.88	98.171	95.341	100.42	101.39	99.962	102.93	97.414	99.88	99.452	101.37	96.583	98.314	100.77	98.864	99.704	98.926	96.352	96.607	99.733	100.78	93.725	100.11	99.131	96.471	102.29	97.167	101.67	98.319	99.882	98.985	103.35	100.92	96.225	102.12	103.15	97.152
107.45	105.31	108.34	107.43	110.8	105.59	109.18	105.64	107.98	110.64	104.9	108.13	107.71	109.31	109.37	106.57	112.96	108.65	105.31	112.09	112.46	110.6	107.82	106.1	106.45	109.84	107.22	111.64	107.37	104.16	107.92	106.31	104.21	110.44	113.25	105.92	106.57	111.01	108.86	110.3	111.64	104.52	109.46	109.93	105.77	110.04	104.45	112.9	114.81	113.68
105.23	105.15	113.34	106.83	106.15	106.12	110.81	103.23	109.76	106.89	108.1	107.53	105.57	104.96	110.82	106.28	107.22	107.48	112.11	104.42	105.84	109.44	106.14	106.65	111.77	107.02	105.19	105.47	108.89	108.35	110.41	106.47	110.72	107.68	104.18	105.64	110.53	110.07	107.61	106	106.39	109.27	102.43	105.75	105.74	105.31	107.18	111.44	110.29	104.13
108.22	109.87	107.09	110.3	111.67	106.31	112.72	106.93	101.82	106.87	109.69	112.96	114.39	109.43	110.52	107.02	106.76	106.91	107.57	108.14	106.16	110.24	107.65	110.8	111.25	108.41	110.38	109.59	111.48	113.72	113.59	111.65	111.13	106.54	115.3	108.62	109.08	112.3	108.53	108.64	113.02	107.94	104.96	107.36	108.02	109.61	113.84	108.11	107.89	106.14
111.37	112.21	110.22	110.38	112.23	107.67	112.84	112.73	107.04	113.82	110.79	104.11	107.46	108.87	110.78	109.61	111.3	113.79	109.29	111.67	109.3	110.31	112	111.25	109.95	110.39	106.75	106.19	114.62	113.73	113.24	112.39	112.4	109.45	108.29	104.14	110.61	109.46	109.67	113.51	114.41	109.59	109.8	105.96	110.23	113.91	110.7	113.65	108.53	109.8
101.51	99.432	96.174	97.609	100.43	102.76	99.927	104.75	95.531	95.518	98.788	98.509	102.2	101.9	101.78	99.734	101.01	99.981	100.56	98.793	99.475	94.199	97.119	101.39	100.92	97.59	98.363	98.412	98.582	95.28	95.961	98.694	102.67	96.86	102.51	97.547	101.71	100.7	98.074	99.907	102.26	100.11	96.656	100.93	100.48	99.761	99.799	95.967	99.529	97.875
96.356	96.443	97.368	103.34	101.83	100.04	96.884	98.508	99.708	99.22	101.46	100.24	99.674	97.947	98.986	100.91	98.041	101.08	99.401	98.201	97.182	97.199	95.503	98.788	98.666	96.306	106.32	107.93	104.52	98.712	98.35	96.945	94.154	95.502	98.188	100.3	99.962	98.626	101.72	98.386	96.933	97.287	99.478	99.057	98.381	101.22	98.594	101.61	98.46	101.23
107.76	103.42	107.05	106.34	101.44	108.58	104.97	103.94	104.44	104.28	104.44	108.45	104.91	109.13	101.33	102.7	106.27	104.95	104.7	107.44	104.71	103	102.58	103.15	102.88	105.77	104.51	103.7	105.79	103.11	106.16	108.93	107.28	105.94	104.46	104.62	102.57	107.93	107.83	103.24	100.58	110.89	106.76	106.64	103.33	105.3	104.71	106.73	107.47	105.43
101.94	102.54	102.53	100.62	103.5	102.2	102.72	99.541	97.933	100.74	100.6	104.06	99.431	98.167	97.266	97.445	99.874	99.45	99.623	95.224	99.305	102.99	100.68	102.08	99.254	97.343	100.15	98.485	99.585	100.92	104.1	100.95	100.94	99.878	99.519	101.74	105.47	101.1	98.939	101.57	100.13	100.29	94.27	103.43	105.04	98.954	101.52	105.66	105.32	103.97
104.64	108.86	111.13	105.84	106.39	112.59	106.5	108.42	109.42	103.66	108.7	107.22	106.22	111.45	104.27	107.62	107.42	107.37	105.37	105.28	107.01	104.4	111.74	105.75	110.02	106.72	109.66	104.8	109.51	109.5	109.26	107.41	107.84	104.65	107.39	105.75	111.01	108.43	108.69	105.22	106.62	109.44	110.34	105.34	105.8	107.21	104.02	111.76	105.51	107.45
101	104.46	101.05	98.2	97.91	102.32	101.54	103.42	99.913	98.027	96.807	97.606	99.921	98.297	95.313	98.139	97.8	99.105	96.083	99.354	102.96	98.476	95.772	95.98	100.02	98.389	100.37	95.681	97.351	100.07	104.31	100.27	98.263	98.119	99.464	99.637	102.18	97.229	95.327	101.28	97.457	98.157	96.904	97.305	99.498	103.61	103.27	98.183	102.2	94.977
101.17	96.925	98.811	98.44	102.04	95.163	98.126	102.16	100.22	98.305	97.862	95.86	103.36	98.067	103.09	99.333	99.236	94.797	98.841	100.56	100.83	96.797	97.432	95.406	96.975	103.7	93.364	98.53	100.36	101.83	97.923	100.47	99.148	94.379	98.993	99.18	98.675	99.148	104.48	98.947	99.336	97.944	99.263	98.057	103.82	102.31	100.36	99.214	99.764	95.821
96.557	98.231	96.255	95.505	96.853	104.24	99.497	96.241	97.785	96.626	96.092	95.644	94.687	94.095	101.55	96.853	96.305	98.939	95.371	95.848	93.398	97.541	99.236	101.18	102.69	98.012	98.553	101.15	93.745	99.576	95.807	98.22	97.229	101.49	100.01	97.27	102.86	101.81	100.97	99.894	97.473	99.226	98.15	96.511	97.48	94.657	96.717	96.46	93.38	102.6
101.51	98.29	98.072	94.986	102.64	94.787	101.9	98.518	103.27	97.261	100.75	99.532	98.172	97.982	103.67	99.209	98.834	100.39	98.978	99.913	99.68	101.15	102.11	96.607	101.91	97.365	97.608	101.31	103.19	97.984	98.803	100.63	96.005	99.539	99.859	99.687	101.18	99.692	95.174	99.887	96.502	96.609	99.7	96.608	99.327	97.024	98.951	103.13	102.49	101.52
101.25	101.45	100.47	102.85	98.195	99.255	101.16	99.752	99.685	106.1	102.05	101.41	102.32	104.92	103.26	101.47	98.942	101.2	99.658	99.419	99.2	100.88	102.09	100.51	99.846	100.7	102.68	101.69	101.23	95.81	102.43	101.86	100.4	96.63	98.739	101.55	104.6	100.19	102.06	101.07	102.25	102.11	96.166	103.27	97.505	99.6	102.83	103.65	99.286	98.729
106.02	106.35	105.27	103.33	108.19	105.64	100.9	108.18	103.47	103.86	105.84	104.22	100.14	107.32	111.08	103.22	108.66	107.57	107.9	103.43	105.97	103.91	107.17	105.44	105.16	103.51	106.17	107.18	105.36	105.48	105.14	108.21	104.83	108.39	100.03	108.3	105.26	107.4	106.52	106.12	103.62	102.85	100.97	101.47	106.98	106.61	103.59	109.92	107.06	104.08
105.66	105.42	110.76	112.82	108.8	109.61	111.65	107.64	107.82	107.05	104.03	107.14	106.68	111.18	106.78	106.73	109.02	106.73	110.3	105.83	108.2	107.23	111.44	107.37	110.6	106.92	114.12	111.87	105.46	108.49	107.55	105.08	106.32	107.93	109.85	107.41	106.97	110.97	107.06	107.23	111.79	109.19	105.02	110.28	109.25	106.35	109.03	108.01	111.07	102.92
99.493	95.766	102	100.09	97.045	100.95	99.854	98.907	97.454	97.952	99.704	98.964	96.07	100.25	98.204	100.65	99.94	100.28	97.637	98.588	100.46	100.16	97.61	97.59	98.863	100.44	95.38	100.62	99.31	99.454	98.108	100.17	99.376	98.684	97.779	97.906	100.51	98.577	99.112	98.502	97.572	95.78	105.29	97.472	98.281	98.259	100	103.08	98.573	95.301
106.65	112.11	108.18	110.09	112.05	108.43	109.46	110.73	106.1	111.31	109.07	107.41	108.38	107.46	110.63	111.48	110.27	110.43	105.4	107	101.69	109.37	108.71	109.6	107.54	108.89	108.53	108.45	106.93	104.41	108.44	106.55	107.55	105.66	110.74	104.35	103.08	107.55	107.43	109.17	109.81	109.41	106.57	107.9	107.22	109.71	114.15	108.02	100.71	105.97
106.3	102.87	108.47	104.97	113.08	103.06	104.13	104.93	103.73	105.88	106.32	101.37	106	105.75	108.31	101.53	105.65	106.88	103.69	101.59	104.05	102.2	107.81	104.93	106.22	103.12	110.41	102.4	104.82	107.54	105.69	107.71	107.24	103.96	104.19	108.83	108.66	103.65	106.57	104.02	107.48	105.52	101.4	102.84	110.51	108.03	108.5	106.29	106.51	105.6
97.239	99.423	101.28	96.787	97.927	97.041	97.707	96.366	95.524	95.333	94.296	97.549	96.26	98.087	92.085	95.669	98.547	98.993	95.757	99.803	94.986	98.945	98.354	99.29	97.755	99.115	97.479	98.261	97.488	98.725	100.38	95.814	95.493	95.147	97.747	97.221	98.979	97.557	101.57	98.982	92.545	98.982	94.706	98.241	98.735	94.508	100.5	98.501	96.202	95.693
93.828	100.53	95.926	101.59	101.42	97.922	99.491	97.336	95.708	99.466	102.65	99.363	99.054	93.882	97.645	95.034	91.949	98.548	101.16	96.024	99.657	98.879	97.405	100.84	97.469	96.736	100.07	101.55	96.651	98.415	102.88	98.612	97.967	94.213	95.894	100.02	101.29	96.899	96.873	99.758	101.73	101.25	101.08	100.33	97.019	94.711	98.939	102.9	94.031	95.599
103.67	106.91	105.08	109.22	102.95	106.61	107.04	104.62	107.05	106.75	106.88	107.95	107.05	105.09	104.68	110.33	103.62	107.14	104.97	109.46	103.08	102.69	107.64	103.59	103.33	104.7	106.16	109.17	107.24	106.35	109.54	106.52	105.06	105.06	105.27	103	107.3	107.34	109.72	103.63	103.2	102.84	102.6	107.66	107.72	105.52	98.627	111.37	101.59	109.29
105.46	101.12	102.48	98.425	103.11	106.11	102.3	100.32	99.299	97.236	99.13	99.217	97.079	97.114	103.44	95.606	100.33	98.003	98.398	102.6	102.21	99.192	96.826	100.48	100.45	100.05	100.13	101	98.901	104.58	96.739	100.57	97.51	99.767	103.44	100.85	97.356	97.474	99.009	98.789	99.505	95.857	101.88	101.4	99.82	103.81	98.923	102.32	96.958	103.44
104.85	108.25	109.42	104.49	108.23	107.27	103.69	108.23	107.43	103.28	102.99	103.73	109.92	108.34	103.97	110.78	108	101.67	105.52	107.38	107.48	107.39	111.39	108.1	108.33	102.41	111.98	108.11	105.34	109.8	108.98	104.16	106.14	105.24	105.8	108.12	110.07	107.45	104.31	110.55	104.34	104.58	106.65	110.22	109.5	109.19	107.17	104.28	107.63	105.69
102.84	100.34	99.456	96.02	97.505	97.838	97.438	100.04	95.562	98.513	102.39	102.75	100.07	95.541	100.45	99.91	100.09	97.476	95.362	94.14	98.46	98.975	99.658	95.892	100.32	95.832	102.15	100.19	93.889	94.128	94.971	103.34	100.67	102.38	102.55	105.57	97.428	101.04	96.124	99.532	97.494	103.08	96.544	94.776	97.652	94.444	99.787	101.09	100.04	100.06
110.33	109.76	109.34	108.95	110.39	106.63	111.49	105.23	109.62	113.76	108.22	108.39	104.76	114.62	111.74	109.15	108.95	109.12	103.92	110.12	110.36	109.47	108.95	111.31	107.22	110.96	108.6	105.6	108.88	108.57	103.67	108.71	108.33	111.19	109.66	110.17	107.87	108.97	103.28	106.4	108.22	107.28	109.34	108.25	107.02	106.46	107.25	112.1	108.68	109.41
100.16	99.877	100.26	100.01	97.491	99.059	101.32	102.65	95.01	99.884	100.74	103.25	100.73	105.19	103.11	100.39	100.83	99.339	102.44	99.413	100.79	102.51	102.31	102.23	101.55	103.08	102.39	99.402	100.51	102.23	105.8	97.864	101.32	101.01	98.155	97.922	97.109	99.249	100.9	101.65	99.13	98.125	101.82	102.81	101.5	103.01	99.93	96.135	97.393	101.81
109.97	107.71	103.43	108.6	102.9	101.07	108.8	106.77	106.07	107.85	103.32	105.9	104.92	105.48	106.2	103.68	107.08	100.67	106.54	106.41	102.25	108.4	107.58	103.79	105.45	104.28	104.67	104.93	104.9	107.79	107.77	109.71	107.66	107.79	107.01	106.08	107.5	105.19	103.79	102.75	102.87	101.03	106.7	106.32	103.73	112.41	102.16	103.79	103.03	103.91
104.16	100.36	100.35	96.28	101.5	102.27	99.352	98.158	100.93	101.45	102.29	102.25	98.723	99.784	98.747	98.603	98.017	102.15	105.02	101.6	96.754	98.29	102.43	100.95	97.218	95.731	101.42	102.58	100.83	98.922	99.161	100.97	98.676	98.562	101.89	96.931	101.23	100.49	102.54	99.064	100.84	97.341	98.032	99.944	102.63	99.953	98.366	100.54	103.54	100.45
108.92	110.11	108.13	105.97	108.55	102.84	104.69	104.78	108.6	103.98	105.27	101.25	108.62	108.94	106.46	104.33	110.27	106.76	105.41	107.14	106.06	111.68	108.18	110.53	107.27	107.15	104.89	112.06	106.7	109.07	106.77	104.48	108.61	105.64	105.72	111.04	107.75	107.35	108.35	106.98	109.59	111.82	110.02	107.82	107.46	108.8	107.21	107.93	108.81	112.25
104.16	102.21	111.31	103.28	107.31	104.71	110.7	109.11	107.62	108.06	107.23	105.18	101.14	110.75	108	103.5	104.62	104.53	103.98	106.44	103.23	106.23	102.8	108.79	107.32	104.69	105.78	106.15	103.58	104.99	108.09	106.55	104.53	106.66	104.43	103.45	109.03	103.2	104.05	102.33	105.18	103.15	107.1	103.55	110.04	103.55	107.57	109.34	104.21	105.36
102.16	105.09	110.73	105.28	112.12	106.66	106.55	107.38	101.62	108.48	103.8	104.52	107.12	105.09	108.48	108.01	105.29	104.42	104.13	108.5	108.96	105.6	106.3	106.62	107.81	102.06	111.63	107.63	100.84	107.91	106.44	102.63	104.79	105.35	102.35	108.58	105.59	108.22	105.25	107.68	108.93	105.7	108.26	105.91	102.6	103.41	108.22	105.6	104.33	100.32
104.19	108.19	102.89	108.24	106.29	102.23	110.39	105.27	105.39	107.76	109.38	106.89	108.31	105.72	102.82	107.03	104.47	103.93	104.38	106.52	106.84	105.79	106.34	103.42	110.72	105.71	107.01	104.6	105.18	102.87	107.99	103.36	112.7	106.86	105.12	101.73	103.18	108.41	106.86	105.09	105.45	104.15	104.77	108.98	108.02	105.89	103.34	109.37	103.6	104.91
94.606	95.083	95.24	103.62	97.842	97.925	98.731	98.625	96.78	95.261	100.2	98.814	98.383	98.71	94.819	98.366	96.293	94.697	95.842	95.05	100.93	97.529	98.907	95.349	98.132	98.711	97.762	99.21	99.042	97.62	100.55	98.469	99.042	100.56	102.59	98.716	99.627	99.384	99.875	101.18	98.742	102.25	94.432	96.217	98.492	100.39	97.406	104.5	92.955	97.469
104.24	105.9	107.34	104.17	105.99	107.79	106.65	106.58	101.07	102.65	103.86	106.1	105.11	106.39	105.28	107.44	104.38	102.41	106.65	103.86	106.63	106.67	105.41	105.93	103.42	101.21	104.83	108.32	109.53	108.18	107.92	103.58	106.74	105.71	106.99	105.82	106.39	105.45	105.95	109.76	103.41	106.63	104.14	101.27	111.46	110.27	104.28	103.35	104.41	107.35
107.18	103.62	106.26	99.2	111.46	106.74	106.22	107.39	107.41	110.9	105.75	103.38	107.19	104.78	105.73	104.96	110.22	105.72	106.52	104.91	107.89	105.64	105.72	103.71	106.26	105.44	105.18	107.92	105.97	107.58	104.05	103.71	108.05	109.26	110.27	104.12	103.62	106.77	110.4	105.47	106.81	107.07	111.99	106.29	107.99	108.09	108.38	101.51	106.95	109.05
103.79	103.3	104.83	107.08	104.11	105.7	103.19	108.24	104.67	104.72	104.22	106.96	103.79	101.95	104.01	102.55	108.86	104.72	105.45	104.3	102.57	102.97	105.73	103.88	104.52	105.68	101.83	105.29	109.72	101.41	104.18	105.95	107.99	104.4	102.42	104.45	104.13	106.65	107.36	98.846	104.43	104.53	104.03	104.57	103.78	104.69	99.865	101.53	108.02	107.16
102.92	106.34	106.78	101.51	103.91	103.6	109.05	102.84	103.12	106.46	103.54	105.9	106.91	114.46	105.52	109.86	105.91	108.54	102.54	105.14	105.44	105.42	104.83	104.86	103	108.1	98.519	108.39	103.7	102.76	108.8	102.13	106.2	108.89	108.75	100.98	108.88	104.81	104.92	108.59	105.01	109.07	102.75	104.39	106.51	105.6	106.14	104.57	105.7	103.43
101.7	99.128	97.394	101.43	102.69	100.37	99.316	97.938	100.3	100.63	99.557	102.03	103.31	103.83	103.05	102.5	100.37	100.54	102.94	102.25	99.038	102.64	94.89	98.591	99.383	98.3	101.94	103.32	101.22	100.61	100.36	96.039	100.6	104.24	103.75	98.625	102.93	99.358	103.63	103.43	102.44	105.63	101.9	99.121	101.13	104.52	95.621	104.85	101.8	105.32
107.75	108.84	110.55	106.83	110.51	104.38	111.48	106.44	106.5	106.17	106.82	104.54	107.54	102.73	106.32	105.72	109.53	107.58	105.05	111.18	114.4	109.2	102.49	104.64	109.12	108.97	105.88	112.24	111.61	104.86	101.22	105.35	106.55	108.33	106.98	106.5	104.42	107.13	105.37	103.42	105.32	103.86	107.17	103.47	108.28	109.68	105.49	107.26	109.86	106.08
108.89	111.29	108.4	111.35	108.37	103.26	109.9	112.7	107	107.17	105.84	105.44	106.73	111.03	106.99	107	112.53	110.12	107.13	110.8	105.57	112.52	108.39	109.36	106.2	106.81	108.53	107.47	110.35	112.35	105.83	112.23	105.48	111.4	109.77	105.85	110.96	110.52	107.31	104.62	104.59	106.37	104.38	112.28	109.13	111.12	104.67	111.78	108.11	110.18
112.9	109.72	113.43	108.88	110.27	108.79	110.13	107	108.87	109.46	110.07	108.18	112.37	109.13	111.43	111.05	108.54	111.19	106.84	106.61	108.85	109.86	107.56	108.09	106.98	106.99	107.9	112.13	108.28	103.84	105.23	104.33	112.76	104.8	108.57	110.53	114.38	104.84	109.4	107.22	107.63	109.39	105.76	107.7	106.89	104.38	107.17	104.45	107.42	107.78
105.05	106.31	106.73	110.42	105.23	107.43	104.26	104.72	101.71	104.75	106.72	107.57	105.61	105.81	104.93	106.48	107.29	105.86	104.97	104.93	107.31	106.65	107.21	110.88	105.93	108.02	104.42	109.48	106.45	106.98	108.8	106.06	106.22	106.76	103.4	103.93	108.47	106.73	113.48	111.23	108.38	105.4	107.46	104.64	107.42	107.7	103.18	107.87	112.1	104.39
108.92	112.14	111.34	108.38	106.31	112.38	110.68	102.64	108.8	108.08	113.04	109.71	112.3	109.28	106.25	102.86	106.45	109.53	113.04	108.51	104.8	110.44	108.35	107.01	107.17	111.56	106.53	105.94	111.77	110.37	110.03	108.78	109	113.31	105.23	105.36	109.33	106.43	105.59	111.03	108.64	107.08	106.02	106.55	107.68	106.48	112.19	103.93	105.97	107.26
91.468	100.18	101.78	97.507	98.652	101.63	95.777	100.37	95.671	99.069	102.29	96.268	98.737	98.648	95.294	97.794	100.68	97.047	98.816	99.472	102.14	98.383	95.468	98.384	99.437	99.805	101.24	96.332	98.727	95.013	95.187	97.905	95.136	98.723	95.46	96.433	97.017	99.139	103.44	100.2	96.764	99.697	98.856	97.198	99.506	97.948	96.079	98.342	97.619	97.914
107.72	106.67	108.94	106.37	109.05	115.07	107.32	108.73	108.49	106.9	107.14	106.3	106.93	108.89	109.11	110.65	109.01	112.65	108.79	109.27	110.68	111.11	110.47	110.74	104.35	109.72	107.53	103.8	107.95	107.92	108.3	107.53	112.67	106.48	105.29	106.98	108.34	108.5	111.28	109.47	106.68	107.05	110.7	111.51	107.04	107.5	109.94	109.68	110.68	102.28
103.66	104.07	103.97	107.49	104.35	106.17	101.82	108.53	102.48	109.22	105.36	104.82	105.3	101.33	108.34	102.14	100.62	106.1	104.13	108.11	106.8	100.76	106.48	107.12	108.18	104.85	105.22	103.56	101.58	106.94	100.99	106.07	103.91	102.66	108.43	106.67	102.94	104.53	105.82	102.69	104.36	108.41	105.96	107.08	108.27	102.95	104.66	105.78	106.91	104.3
106.81	104.6	112.53	107.67	101.35	105.79	108.71	108.49	105.53	103.18	103.31	107.16	105.09	107.92	112.04	104.71	105.44	106.77	103.77	106.18	105.99	104.89	103.63	105.13	102.1	109.9	105.24	105.05	106.6	99.653	108.83	101.78	106.1	106.25	102.55	105.77	105.58	108.46	107.79	105.33	105.89	104.56	109.23	107.36	105	102.06	111.03	106.94	106.84	104.07
105.46	106.7	110.17	111.13	109.99	107.88	105.23	106.95	105.32	114.25	106.05	110.18	107.71	109.45	108.66	110.95	107.9	108.62	108.75	105.75	105.04	109.4	103.84	111.51	107.84	104.74	113.33	104.97	110.62	107.13	109.47	108.75	110.38	111.38	113.52	106.81	108.96	103.5	113.95	105.44	108.87	111.42	108.27	105.53	105.33	109.49	115.74	105.11	106.82	106.97
108.76	104.52	109.67	105.21	106.84	106.91	107.13	107.19	111.8	103.5	110.87	107.14	106.79	106.64	109.09	105.29	102.98	104.7	107.31	104.76	103.01	109.85	108.06	104.99	107.01	107.11	108.66	110.46	107.11	110.74	110.24	106.74	101.98	109.35	105.32	106.18	114.25	104.93	108.1	109.65	106.21	104.72	109.78	110.65	110.47	105.16	109.54	110.35	108.06	109.74
106.29	110.19	105.97	104.68	108.44	106.07	107.62	106.5	107.09	107.09	106.16	105.55	108.22	107.14	106	99.8	104.71	103.8	107.56	107.33	102.6	114.39	105.48	102.63	107.9	101.42	107.05	104.36	104.47	102.84	107.07	108.5	106.96	105.72	104.43	105.01	105.36	102.6	108.93	103.1	104.02	98.252	106.86	108.03	102.91	104.34	109.92	104.12	106.6	101.49
104.3	107.24	108	109.47	107.65	106.66	109.45	103.61	108.93	104.33	104.72	107.39	108.04	106.1	104.13	105.88	108.52	103.88	107.42	105.24	104.72	113.55	104.58	106.55	108.96	108.97	106.78	103.76	108.75	108.14	103.61	102.73	106.17	108.78	110.14	105.76	106.22	109.17	104.85	107.28	102.52	104.34	108.11	103.7	106.58	102.24	107.58	104.92	104.66	110.87
107.31	110.67	110.98	107	115.96	108.79	104.45	107.23	106.09	107.23	108.78	106.4	105.55	109.35	109.9	108.24	110.62	110.86	109.04	106.49	107.22	108.2	108.62	109.31	113.13	111.91	111.22	112.43	106.43	112.02	106.09	110.04	105.05	109.25	106.08	108.46	107.93	109.38	109	107.93	111.47	103.58	110.06	108.73	105.2	107.92	107.21	104.06	110.17	110.26
105.21	105.21	103.59	106.66	103.88	107.35	105.43	107.73	110.67	109.09	104.16	105.2	108.05	103	108.18	105.56	105.3	107.34	101.5	103.09	103.92	109.3	104.2	109.54	103.95	101.97	106.84	106.99	107.71	105.11	103.11	103.97	107.63	108.39	109.15	107.67	104.18	105.44	105.17	102.92	107.8	103.29	99.782	106.12	104.33	106.35	105.26	105.84	108.5	108.67
103.64	107.81	103.61	106.52	104.86	100.67	101.62	104.3	106.75	104.8	107.9	105.67	103.5	108.37	102.3	110.22	103.82	111.88	108.56	105.35	103.89	103.06	107.74	103.82	107.34	107.82	103.55	107.64	109.61	103.61	103.87	103.85	106.13	105.06	107.91	108.66	105.56	107.26	106.52	103.14	104.67	102.49	102.89	105.35	103.41	107.79	107.06	105.72	105.96	105.35
101.61	104.54	101.5	106.76	106.16	103.62	103.49	104.78	101.61	109.32	102.92	104.16	105.06	109.23	105.39	106.51	107.2	105.12	107.51	106.46	102.02	107.19	104.39	103.77	106.28	106.67	104.12	108.06	106.11	107.29	106.2	109.26	104.09	105.88	105.27	107.26	106.4	107.56	105.69	111.5	104.68	110.33	105.97	105.92	105.24	106.63	101.76	102.52	101.61	107.62
101.86	104.44	96.107	105.62	98.477	108.56	101.44	99.672	103.67	99.162	101.46	96.358	98.087	98.966	98.729	100.45	96.819	105.81	100.59	99.496	102.68	102.13	102.21	103.35	100.51	96.143	102.06	96.431	100.6	98.086	101.14	105.63	98.96	100.6	101.74	104.32	102.23	98.936	97.543	100.5	101.71	98.643	100.08	101	100.93	101.44	101.52	98.723	105.29	101.26
107	104.03	105.56	113.47	107.55	101.62	103.62	102.18	104.47	104.73	105.96	106.66	107.3	105.72	106.2	107.15	108.05	109.34	109.81	107.94	110.68	106.62	107.24	106.59	108.67	105.82	104.41	106.15	108.9	105.91	108.18	109.48	112.09	103.87	107.22	106.69	107.92	104.03	103.14	108.4	107.49	110.28	108.37	112.43	106.34	106.58	102.81	102.67	106.17	105.39
107.74	107.05	105.59	104.37	106.76	107.88	108.74	105.63	106.38	108.67	107.35	107	107.66	108.91	105.9	109.57	106.04	105.54	106.17	104.28	107.11	110.18	103.01	108.96	111.27	108.55	106.24	107.96	106.51	102.8	105.97	111.33	104.82	101.38	112.83	108.92	112.99	106.33	106.68	106.47	107.42	106.99	107.71	108.06	111.07	109.01	110.88	113.37	110.01	106.55
107.16	112.18	110.12	108.3	105.84	104.88	106.06	109.2	107.56	106.25	112.02	109.38	106.78	106.07	112.2	106.48	110.92	110.28	103.34	106.2	106.88	106.74	108.02	108.2	108.33	107.17	107.22	107.58	107.6	105.24	106.5	109.79	109.04	108.98	112.15	108	104.85	111.53	107.48	108	109.54	103.8	108.39	107.1	104.26	103.51	109.09	105.64	111.67	107.54
107.88	109.66	105.65	107.85	104.24	105.28	111.82	105.9	106.24	107.33	108.07	105.77	100.53	105.72	104.08	108	104.96	108.95	107.47	104.2	106.31	102.99	105.09	105.65	103.37	103.41	106.15	104.85	106.93	104.94	106.58	105.21	110.24	106.02	106.9	105.79	101.31	103.06	106.67	106.94	103.89	103.11	107.43	107.55	100.94	107.97	103.29	105.47	105.87	108.48
98.007	97.045	98.334	96.637	99.775	95.811	100.43	96.986	97.675	98.869	99.686	95.78	98.637	91.059	96.097	97.953	95.987	97.979	96.245	99.459	101.68	99.183	94.846	96.279	98.361	96.426	95.527	95.158	100.89	97.596	96.837	100.69	97.058	95.916	95.89	97.332	96.399	96.836	100.33	102.94	99.144	100.73	95.414	97.846	97.223	98.424	101.92	95.882	97.461	96.902
111.54	108.5	108.57	109.8	112.6	107.71	110.69	108.42	113.99	110.54	108.32	115.04	111.82	109.28	111.21	110.8	105.74	111.72	108.28	112.62	110.34	107	109.15	107.53	109.03	111.61	111.11	112.47	108.39	110.01	108.97	108.42	110.4	108.39	111.47	110	105.54	109.17	111.9	107.59	108.57	112.53	110.19	110.61	108.96	108.9	112.55	110.53	108.53	112.33
109.33	109.87	110.45	110.38	107.62	106.51	111.74	106.36	107.45	110.09	109.97	109.68	107.92	106.78	107.58	110.36	108.59	108.45	113.49	106.94	108.68	113.22	107.1	105.32	109	105.12	106.21	103.28	108.62	109.7	103.63	106.48	115.02	110.57	109.78	115.58	110.2	107.75	109.81	108.05	106.9	109.97	109.32	105.38	107.63	109.1	110.07	110.36	110.47	109.83
99.248	96.978	98.262	98.074	94.749	95.835	96.464	103.17	98.914	98.303	95.855	98.229	97.474	94.04	99.227	98.547	96.961	96.665	95.556	98.575	98.386	97.847	103.04	99.719	99.989	96.644	101.76	99.707	96.626	101.88	99.048	93.992	100.16	99.507	97.737	100.51	99.504	101.51	98.327	99.655	97.248	101.74	100.44	99.202	99.954	101.29	100.37	100.04	99.701	97.092
98.497	100.54	98.641	99.022	96.083	95.568	102.29	98.106	99.647	98.441	97.218	96.243	97.96	97.518	97.143	91.698	98.613	97.208	97.564	95.038	96.711	103.61	97.976	99.726	99.101	97.159	95.922	101.99	97.351	98.294	100.69	100.14	103.27	99.851	98.987	100.87	99.535	96.153	97.887	98.246	97.974	95.188	94.483	97.4	95.96	95.239	99.23	100.45	95.974	100.21
105.26	105.96	113.47	110.7	104.05	105.97	107.86	104.72	107.98	111.27	104.66	113.01	104.67	108.89	106.05	105.23	107.01	110.94	111.52	105.76	109.1	112.36	104.99	102.84	106.7	109.17	109.96	107.57	107.13	107.91	107.62	108.06	109.37	110.41	105.55	110.52	109.16	104.49	107.96	106.1	110.62	109.71	108.5	107.62	109.28	107.47	107.98	108.28	110.45	107.62
99.248	97.586	99.867	92.983	103.76	99.347	99.694	98.569	98.439	100.24	101.91	92.514	96.357	100.26	95.75	100.12	102.5	99.471	99.314	98.859	103.58	101.23	100.38	101.19	100.61	99.302	101.01	98.267	103.55	98.222	97.342	99.388	97.943	98.891	96.456	99.57	93.995	97.753	98.364	98.663	100.52	102.58	101.2	99.956	101.13	96.476	97.429	97.969	99.072	103.55
108.25	106.22	109.45	105.63	106.78	109.87	104.77	109.35	110.82	103.12	105.59	105.3	109.86	106.44	108.48	105.1	112.28	101.99	105.64	110.94	104.35	103.22	109.49	104.3	105.61	102.83	108.81	103.62	106.19	105.57	106.12	104.22	106.2	108.59	109.63	103.81	107.03	106.43	106.66	106.09	102.07	108.8	103.28	107.7	111.03	104.68	108.7	106.1	111.55	104.83
107.82	109.01	106.24	104.33	108.04	108.47	103.85	105.39	106.88	102.38	104.35	103.64	102.13	105.15	109.4	109.15	103.52	106.63	102.03	102.18	108.53	100.23	105.02	107.65	107.57	105.77	103.07	105.15	105.62	106.17	104.93	103.91	104.44	110.18	104.85	110.17	106.93	106.7	104.85	108.65	103.32	108.01	106.54	103.47	105.4	107.71	107.24	103.5	107.36	105.08
103.8	103.24	105.77	103.03	104.75	108.52	106.01	104.54	105.52	104.98	108.06	106.73	105.16	106.15	101.74	104.22	105.77	107.24	107.95	108.03	103.77	104.2	108.99	103.63	104.61	105.06	105.15	103.65	107.46	105.73	111	100.67	106.9	106.33	108.64	104.35	107.61	102.65	110.66	107.71	105.21	107.02	105.49	105.65	106.85	103.01	103.35	102.31	104.91	105.85
101.78	98.67	104.22	101.9	99.588	101.48	100.82	101.91	97.823	103.5	105.41	101.28	101.56	99.393	98.805	106.46	103.39	99.164	99.697	103.62	100.27	97.362	104.05	102.47	102.35	97.67	95.801	99.029	99.596	97.239	100.55	102.14	98.801	102.18	100.46	98.039	102.07	99.593	101.85	100.12	105.01	98.761	101.43	102.92	98.981	102.93	100.58	105.4	100.63	102.85
108.25	105.49	103.85	107.1	107.57	111.47	110.14	105.16	108.76	108.66	107.75	111.16	106.37	106.34	111.78	104.54	107.35	109.77	110.01	108.54	108.59	107.33	110.32	109.05	111.96	106.55	110.41	108.04	105.47	107.08	106.97	109.67	105.44	107.57	102.37	107.29	111.01	102.72	101.95	111.51	109.61	106.5	107.85	108.09	107.38	110.28	107.32	109.49	109.15	106.53
99.793	96.83	95.582	101.51	97.351	102.01	98.204	97.275	100.27	95.38	99.876	94.743	99.265	97.523	98.89	98.319	97.333	99.419	102.65	97.542	98.334	100.21	99.182	102.29	99.945	95.565	105.59	99.461	98.898	99.339	96.977	95.939	94.261	100.89	98.968	96.253	99.741	98.327	99.861	93.636	92.456	94.883	102.49	99.358	104.15	97.102	95.842	96.416	99.991	104.68
109.72	108.84	104.71	105.72	104	110.74	107.36	109.71	107.28	106.64	107.41	109.29	111.93	102.17	109.69	103	109.14	110.82	108.18	106.64	103.88	106.39	112.01	112.2	105.96	108.37	107.01	106.27	106.8	104.85	105.52	108.58	110.68	109.12	110.59	109.25	109.16	101.67	107	108.86	107.24	105.48	108.23	108.35	109.14	105.99	106.26	105.72	105.22	113.44
100.05	101.62	99.501	99.996	100.84	100.79	98.522	98.991	98.608	97.425	99.356	99.45	99.503	99.747	100.12	100.46	97.135	100.53	100.67	99.7	100.54	97.402	101.41	103.68	100.03	97.082	100.14	98.963	103.8	100.15	99.358	100.08	98.573	97.953	103.91	100.91	96.179	102.05	95.429	95.306	102.07	96.84	99.215	102.85	99.535	98.261	99.874	98.476	100.67	98.063
102.74	106.27	106.46	103.87	104.66	100.41	105.35	103	107.17	104.47	102.69	105.27	104.66	104.57	109.89	108.93	104.25	106.94	109.01	107.33	101.96	107.37	103.47	106.31	103.87	107.96	103.84	107.9	108.2	103.01	104.73	107.36	106.39	104.54	105.65	103.68	99.658	105.37	108.36	107.29	105.44	103.79	104.81	108.9	102.21	108.83	104.88	97.462	105.46	109.06
96.865	98.844	100.16	101.9	99.415	98.798	96.545	99.131	101.28	103	100.66	95.738	94.94	99.801	97.098	94.464	98.453	100.94	101.58	95.596	96.392	98.52	98.583	104.07	100.18	98.467	97.676	99.384	99.551	95.556	99.996	96.479	97.521	99.629	96.666	95.714	98.102	98.701	96.97	96.57	97.852	94.333	99.159	101.24	97.028	99.827	95.553	94.266	90.914	96.187
108.62	102.98	103.76	107.93	106.88	105.54	109.72	106.67	106.92	100.11	106.57	104.58	106.74	102.39	104.85	101.29	105.21	106.59	104.2	109.39	102.54	102.84	107.12	101.45	108.43	102.99	104.23	107.68	103.28	102.64	100.76	100.01	105.03	104.77	104.17	110.79	106.27	110.83	102.77	105.53	110.46	102.36	104.35	108.38	106.66	105.15	105.52	103.64	109.55	105.19
99.482	100.19	101.39	96.982	102.1	100.97	99.892	98.082	101.54	101.61	98.374	97.555	97.262	100.99	99.189	101.11	99.202	100.17	98.925	103.85	95.658	102.25	98.525	98.375	102.19	97.933	98.156	99.543	96.356	96.434	102.23	100	93.296	99.791	97.495	103.33	94.762	104.23	99.931	97.253	92.997	103.46	95.168	96.285	95.679	96.642	91.558	93.819	99.94	92.463
100.56	98.271	94.732	97.047	97.697	101.54	94.464	96.897	99.26	100.53	98.283	102.65	92.92	98.549	102.07	96.569	94.292	98.14	103.35	96.42	97.003	95.961	100.63	99.265	98.304	99.899	100.4	98.959	95.73	96.069	99.539	98.532	100.04	94.517	99.874	96.884	96.36	97.818	100.46	99.862	96.932	97.392	102.02	97.198	94.781	101.47	100.33	98.039	98.426	97.142
111.15	107.54	108.93	113.5	109.05	110.31	109.22	106.9	109.27	110.67	114.73	109.29	108.5	106.54	106.87	109.07	105.74	108.69	106.77	106.75	112.32	109.12	108.46	107.85	111.04	106.84	109.74	110.07	107.37	106.82	112.66	110.03	111.07	109.49	109.35	109.47	111.05	109.64	109.32	107.28	108.4	109.63	105.06	107.31	107.06	107.34	112.19	104.87	112.58	108.88
105.04	106.08	104.2	104.64	108.18	110.83	112.69	112.12	105.08	110.39	107.39	104.99	105.78	106.13	106.36	105.5	107.33	108.98	104.18	107.99	109.49	103.75	107.92	108.73	107.82	108.92	111.16	106.36	109.97	100.96	110.85	110.45	111	107.14	104.75	106.52	111.68	105.5	108.77	105.46	107.17	106.09	111.51	108.82	108.85	106.37	107.44	108.28	108.58	106.28
110.99	104.75	105.19	102.86	109.8	108.45	108.67	111.19	110.28	108.51	110.21	109.13	104.13	104.26	103.28	104.95	106.73	106.3	107.39	108.29	108.31	111.83	104.41	107.83	107.63	105.86	109.44	110.65	104.47	106.22	111.39	109.77	107.96	109	104.43	108.74	107.41	104.81	107.37	106.73	106.04	106.58	107.86	106.73	109.53	106.19	109.62	104.62	111.58	111.36
101.06	99.928	96.667	102.73	101.11	104.09	103.54	102.94	102.11	101.38	101.89	102	101.01	98.643	99.065	101.04	103.67	103.22	100.86	102.82	100.02	104.79	100.25	101.73	100.36	102.19	105.3	102.39	101.91	104.39	98.797	105.97	102.74	98.273	100.84	105.41	104.18	102.61	104.27	100.54	99.786	100.02	99.72	100.45	99.994	99.491	103.66	103.46	99.156	104.02
111.09	103.16	103.2	104.23	101.26	103.81	105.06	104.72	103.21	106.51	109.75	106.66	100.71	105.06	105.7	107.28	104.67	107.99	107.1	107.95	111.13	104.33	104.87	105.41	106.78	105.48	106.77	104.23	108.62	104.27	104.75	104.55	102.41	100.91	108.18	107.26	99.68	102.28	103.83	107.97	108.48	108.53	101.54	106.91	107.55	107.21	106.9	103.53	105.85	102.56
104.93	106.42	103.93	110.89	103.66	106.24	107.33	103.64	106.11	105.22	108.29	105.96	105.6	107.75	105.17	104.96	104.54	107.07	102.25	104.37	105.85	102.55	102.97	107.64	106.27	107.37	106.34	102.98	105.21	107.19	102.39	105.16	105.62	107.07	105.23	100.52	108.37	111.52	108.47	100.58	104.02	107.53	108.41	104.02	101.08	105.33	103.6	101.54	108.88	108.84
101.56	105.28	100.13	101.45	98.937	95.959	100.27	99.235	101.14	96.746	101.96	98.663	100.88	102.92	100.09	100.92	101.96	102.47	101.24	103.12	95.855	100.96	101.96	97.879	101.33	97.763	104.51	98.245	101.07	104.19	96.402	99.739	102.34	102.46	101.54	98.754	100.56	100.7	100.33	104.22	101.29	100.09	96.972	98.708	98.251	98.861	99.739	101.16	105.16	103.56
104.67	108.59	104.42	103.99	107.11	104.97	106.38	106.21	105.94	99.509	105.72	109.12	106	105.09	107.1	104.15	108.86	108.16	107.01	107.01	109.23	105.35	108.61	106.97	102.52	106.15	108.31	105.1	107.7	104.83	107.28	101.99	106.64	107.4	106.75	109.63	106.51	106.98	106.87	107.82	104.45	105.79	107.35	108.96	108.35	105.52	106.66	105.5	106.48	106.66
96.393	94.45	99.805	100.41	97.791	100.05	98.163	101.63	100.79	98.521	100.56	101	97.851	98.446	103.25	95.57	102.06	99.569	97.921	101.47	103.38	103.68	102.75	104.04	100.69	101.4	98.19	96.321	102.37	102.17	101.96	99.084	100.49	99.179	104.5	103.16	103.49	102.57	99.603	97.89	96.428	99.186	100.22	99.316	98.62	104.1	97.406	99.129	99.018	99.343
98.776	98.793	97.467	98.367	103.04	98.757	96.751	96.274	100.68	101.87	103.58	101.27	101.75	98.22	104.27	101.02	97.096	99.742	96.709	99.868	95.569	102.61	103.03	97.795	99.217	98.749	95.676	98.789	95.426	97.863	101.98	96.61	99.62	99.088	96.781	103.21	100.19	102.49	102.68	100.59	103	99.61	100.26	96.287	104.5	97.152	101.35	103.05	103.92	100.67
102.95	105.81	103.49	106.67	109.76	108.79	109.18	104.1	110.61	109.49	109.02	106	110.22	110.23	106.68	108.69	108.59	107.4	108.16	110.9	107.01	108.33	108.72	114.36	108.68	107.44	107.68	108.12	108.26	110	108.3	109.11	108.58	110.19	110.4	108.84	107.01	110.65	108.34	108.16	107.18	106.32	104.16	109.8	109.45	112.8	108.03	106.74	106.39	108.51
104.65	108.19	109.74	110.68	109.27	106.64	103.62	104.71	105.68	102.12	109.66	104.21	105.44	104.33	104.05	108.6	104.93	105.64	104.81	108.94	105.97	104.38	106.48	106.63	111.94	105.45	103.29	103.83	101.26	109.92	104.24	107.62	107.61	101.31	106.67	102.11	102.89	96.984	109.51	99.544	104.02	108.54	107.97	106.74	100.56	108.71	108.4	106.21	104.03	106.02
108.77	106.77	107.25	105.26	104.51	110.5	107.77	108.22	101.03	108.14	103.31	102.58	103.76	107.34	102.67	102.49	103.98	106.33	102.48	103.19	106.81	106.06	105.25	109.92	100.78	111.18	104.56	102.88	100.6	106.99	107.38	103.45	99.755	104.26	105.54	108.74	106.71	110.02	104.72	101.93	107.23	104.22	108.04	105.7	103.79	104.28	105.13	105.97	104.36	108.52
108.37	103.44	109.71	106.86	110.15	112.52	109.09	108.78	108.14	107.59	109.54	107.85	110.08	110.86	110.12	107.32	104.98	107.95	106.43	104.34	109.34	108.29	108.1	108.19	111.46	111.62	106.82	108.57	107.64	105.18	105.25	108.29	108.55	107.26	107.22	109.5	106.67	109.15	104.99	110.45	103.99	110.16	106.26	111.31	105.4	111.07	108.66	108.8	107.4	111.26
100.95	95.385	98.593	96.623	101.77	96.614	95.395	98.956	95.694	97.894	100.06	98.869	100.39	100.91	100.7	99.756	101.4	103.04	101.86	96.89	103.57	96.329	97.82	101.8	99.78	98.708	100.97	101.69	100.24	103.14	100.69	96.656	99.141	103.85	98.179	101.3	100.92	95.963	94.118	100.82	102.19	99.177	98.05	94.121	102.04	96.177	95.636	97.134	94.434	105.5
110.7	109.2	106.62	108.68	105.53	109.71	104.34	107.93	111.28	106.73	109.18	108.31	106.76	107.48	109.04	105.32	106.74	110.22	106.62	111.03	107.68	107.09	105.23	105.03	108.92	109.37	106.25	110.49	107.85	112.61	109.3	107.96	104.72	107.09	104.97	105.65	104.24	107.16	110.78	110.2	103.04	106.05	108.08	106.2	107.38	107.4	106.73	107.89	104.78	107.09
104.15	108.48	103.82	104.09	103.55	105.48	110.8	107.76	104.97	106.99	103.4	100.88	106.28	106.64	99.948	106.36	103.7	109.76	106.62	108.34	100.91	106.63	103.63	106.87	105	109.4	102.95	101.42	102.44	110.71	104.43	108.38	110.02	105.3	106.85	105.56	106.64	104.49	105.88	105.02	105.65	105.48	104.57	105.24	105.22	108.96	101.3	106.08	104.28	109.22
98.576	97.561	101.94	100.81	99.002	97.695	101.28	94.592	102.69	103.24	105.38	99.707	100.64	98.243	101.82	100.43	97.246	101.98	96.146	94.984	102.15	97.316	99.772	101.7	102.77	103.74	101.35	99.813	98.211	103.94	103.14	97.383	99.874	100.67	96.561	101.77	102.69	91.06	103.19	100.61	103.22	98.594	100.11	102.67	104.2	97.88	94.243	101.13	100.97	102.35
108.01	107.53	109.07	112.01	109.36	111.03	111.05	107.18	105.63	112.28	106.44	109.93	108.32	108.25	109.44	111.69	106.82	112.19	108.3	112.86	106.93	109.65	109.25	107.82	110.78	110.14	106.17	109.77	110.14	108.02	105.46	115.23	108.43	110.87	111.16	109.8	107.78	108.28	110.35	109.04	105.8	107.51	106.35	106.82	107.47	111.11	107.12	111.1	113.26	107.88
100.82	102.56	97.111	100.32	96.353	101.02	104.12	101.47	101.2	104.44	97.791	103.33	97.942	99.162	98.143	99.339	93.247	99.233	98.211	99.062	105.5	104.35	95.726	99.16	97.216	96.925	99.743	102.65	97.249	102.81	102.94	102.36	102.94	100.51	100.67	100.5	94.934	100.37	99.276	100	98.087	99.33	98.158	102.3	98.058	96.657	99.579	105.64	99.824	96.814
104.56	106.11	102.79	108.82	107.78	110.32	108.82	109.7	104.89	107.53	104.93	104.59	102.5	102	106.09	107.09	107.4	105.26	102.17	112.96	106.47	102.6	109.06	103.61	105.88	103.57	104.37	110.79	112.5	104.65	106.72	109.25	106.2	106.4	104.32	107.39	104.9	105.96	107.68	108.09	105.7	107.78	108.84	109.22	106.69	106.28	100.43	106.68	100.64	107.71
113.7	113.25	109.95	112.42	112.23	111.93	112.21	116.02	115.93	111.85	110.47	108.41	108.4	108.92	104.2	110.83	106.25	111.76	107.43	111.02	108.72	109.14	110.58	112.58	114.39	115.46	111.54	111.4	111.94	111.65	105.97	110.62	110.07	109.47	106.45	110.3	109.89	112.28	109.29	112.73	108.09	111.15	110.95	111.99	113.27	113.34	113.66	111.81	111.48	104.96
107.37	109.14	107.82	111.4	107.32	104.98	111.26	106.95	109.69	105.66	109.54	110.63	107.93	101.47	110.86	108.54	110.81	105.54	107.71	113.61	107.63	106.08	107.15	108.87	108.35	109.42	106.09	103.85	110.3	111.82	111.34	101.66	107.75	110.16	108.45	109.08	111.6	105.56	108.36	110.01	109.26	104.64	104.2	103.86	108.36	112.13	108.56	110.36	105.2	107.7
107.09	106.25	103.07	105.57	102.06	100.66	107.65	105.59	106.97	104.62	102.74	103.43	103.06	106.4	102.72	103.46	105.08	108.87	108.62	107.48	103.24	105.16	111.28	107.23	104.07	105.52	101.24	101.86	102.27	106.07	101.92	105.2	102.76	105.07	110.2	106.16	106.85	103.73	105.81	103.59	104.95	107.92	108.95	102.39	105.76	108.12	103.66	102	106.53	106.38
97.982	98.84	101.91	98.672	95.344	98.391	96.29	100.1	96.269	95.697	95.231	96.845	96.503	99.725	97.147	98.142	92.323	95.661	98.3	101.97	96.975	98.032	96.507	97.58	99.072	99.518	100.38	99.153	95.878	97.336	97.187	99.204	96.738	100.12	95.259	97.453	95.526	96.624	98.37	99.117	98.868	100.25	96.344	95.579	101.19	94.237	97.329	96.415	100.42	99.699
107.14	107.7	104.87	106.27	105.53	105.84	105.46	110.98	106.58	105.04	105.87	106.91	105.5	104.37	100.21	108.27	100.58	102.8	109.08	102.03	110.91	104.97	105.9	108.42	107.13	107.56	106.19	106.38	108.37	99.884	104.24	101.65	106.76	106.34	105.75	107.78	106.76	107.86	107.96	109.61	106.49	106.86	104.12	105.69	109.43	109.15	102.83	106.56	105.6	108.56
106.61	103.35	103.64	106.04	106.75	106.55	108.48	106.46	109.48	108.48	102.58	109	108.52	110.22	108.73	107.56	113.88	109.25	109.07	108.73	105.89	104.51	110.41	107.61	106.43	106.83	106.09	110.98	107.65	106.55	106.29	105.77	109.77	108.68	110.43	103.87	106.47	109.33	110.41	108.29	108.84	108.72	110.19	105.87	105.58	104.64	111.4	104.43	107.18	110.87
106.62	108.89	103.47	106.53	104.4	106.59	107.54	106.16	103.06	103.56	107.13	103.74	105.48	108.15	105.58	103.7	108.93	105.8	103.69	104.4	106.94	103.49	103.59	108.56	105.67	106.45	105.08	101.3	102.46	105.41	106.27	109.06	106.03	100.77	100.8	111.53	104.89	103.58	104.07	103.71	107.12	108.03	108.63	104.78	103.73	107.87	105.78	101.09	107.31	106.23
97.337	96.57	99.651	94.609	100.29	98.032	97.883	99.877	97.169	100.71	98.248	96.015	98.819	97.443	101.5	100.85	94.799	100.01	100.49	99.227	98.954	103.3	99.363	99.572	99.844	95.873	94.275	98.944	98.484	101.76	103.52	101.51	97.881	100.24	94.345	96.521	96.115	95.087	100.44	100	101.7	93.906	101.73	100.88	96.893	97.279	97.902	97.606	97.041	100.53
109.25	113.22	109.98	114.35	113.04	109.55	111.66	108.37	113.71	111.34	117.34	108.5	110.27	106.92	109.71	110.48	110.6	112.92	110.45	112.94	114.15	110.89	111.4	110.16	109.63	109.34	105.62	107.85	107.19	111.75	105.04	107.77	106.93	112.5	109.8	112.11	111.78	113.16	108.43	107.1	113.59	108.52	107.53	115.37	109.2	110.25	110.27	109.95	109.16	113.68
108.01	106.19	106.68	105.37	106.72	112.01	109.92	106.74	107.61	108.6	108.48	105.1	103.39	103.48	106.19	103.26	105.05	108.37	109.4	109.11	105.23	105.84	105.83	104.39	108.34	110.63	106.32	108.6	100.16	109.36	105.32	107.05	106.01	105.41	106.87	102.5	110.34	104.64	107.37	102.93	104.92	107.86	107.27	105.54	104.25	103.35	105.58	105.44	104.36	106.18
107.9	106.57	104.29	103.05	109.69	102.09	110.36	106.54	103.79	109.71	105.17	103.96	107.96	103.47	102.77	106.97	107.1	103.42	107.29	105.12	104.04	102.23	101.89	106.49	106.04	106.13	103.49	106.01	107.54	101.48	107.21	105.83	102.73	108.6	103.57	100.9	106.63	104.48	103.99	103.76	108.26	103.56	105.73	103.72	105.11	110.44	105.81	105.42	105.27	104.09
101.09	104.05	94.129	103.39	106.22	102.69	101.74	104.07	98.524	103.72	99.069	103.65	103.26	104.22	102.84	105.99	98.007	99.523	108.6	98.919	100.34	100.87	101.39	102.82	102.52	100.1	103.4	106.63	103.21	105.17	102.35	100.18	100.89	104.91	99.249	100.01	102.29	105.5	98.62	102.72	96.131	102.67	104.91	103.96	102.78	103.42	104.95	101.77	100.69	103.92
107.09	107.37	107.34	104.53	105.09	105.64	105.72	109.08	104.53	102.61	109.93	107.64	104.84	105.29	107.88	106.16	107.15	106.53	105.22	107.51	112.25	104.7	109.72	107.31	100.22	105.63	104.89	109.6	108.06	107.17	104.42	106.1	103.89	108.41	103.58	105.03	109.6	103.97	109.64	108.59	107.51	109.59	105.44	105.31	102.03	103.59	111.52	104.31	104.91	106.08
94.53	95.812	100.23	99.805	102.81	98.263	99.328	96.276	99.789	93.332	99.157	97.79	99.28	97.402	96.066	96.748	102.18	95.289	103.94	96.431	99.498	99.802	94.898	96.599	100.89	98.229	96.306	97.628	95.249	96.365	102.62	97.51	96.839	98.688	100.73	99.631	99.833	96.259	99.099	99.179	101.84	96.582	99.044	98.928	98.342	97.217	95.5	96.186	97.454	99.235
109.6	105.58	107.43	109.66	108.97	108.04	107.15	105.02	109.61	105.39	101.9	109.78	107.04	103.09	103.98	104.44	104.16	104.73	100.76	105.75	104.61	107.2	104.4	104.86	107.19	103.16	103.19	101.37	104.33	103.79	100.35	104.85	106.04	105.71	104.67	107.35	102.5	105.09	101.39	105.41	106.9	105.77	103.3	106.64	107.84	106.78	102.14	100.94	107.88	101.84
107.01	106.37	109.82	109.42	107.25	110.7	105.95	106.63	107.86	108.94	106.6	108.04	107.64	107.12	105.1	105.58	105.23	105.66	105.04	106.59	111.22	107.49	108.66	106.78	105.03	108.81	104.8	107.52	106.98	112.96	108.12	107.08	102.6	110.42	110.25	109.95	106.73	108.95	110.06	106.29	103.78	105.25	110.35	109.34	103.87	109.87	107.41	111.9	107.71	108.99
103.51	107.05	105.04	108.41	111.03	106.17	105.32	101.58	105.97	108.13	105.96	104.91	105.89	104.18	110.89	103.86	105.05	107.43	109.08	105.87	110.74	103.45	106.48	104.54	103	102.68	110	107.83	108.16	104.4	102.65	104.49	105.07	106.84	102.88	102.5	104.46	103.82	99.989	108.79	105.94	103.22	100.76	109.49	109.31	109.49	104.93	110.45	102.24	104.82
107.71	106.11	108.29	108.7	107.14	110.27	108.88	106.87	106.92	106.87	110.62	109.88	111.14	112.14	111.65	108.15	109.43	106.14	110.16	107.64	108.25	106.89	110.81	111.17	106.26	112.54	108.48	106.64	109.78	105.79	105.68	106.38	111.63	109.84	108.32	108.07	103.88	107.57	109.81	110.42	109	109.3	106.75	107.2	107.57	109.64	109.08	109.77	106.33	113.95
106.12	103.55	106.51	103.72	104.45	104.36	105.75	103.82	108.26	105.86	104.04	108.67	107.65	106.13	110.92	106.45	110.83	104.02	111.18	103.98	106.72	105.05	106.99	106.67	104.54	106.28	106.65	113.11	108.42	101.86	106.17	108.85	104.64	102.92	109.74	105.12	107.78	111.04	103.12	106.61	104.26	103.87	106.94	113.62	107.35	101.24	104.03	108.37	106.86	100.84
100.28	100.41	102.36	103.74	97.001	100.47	102.2	97.141	102.85	100.68	102.95	101.01	101.02	101.12	103.68	99.961	102.26	97.082	101.33	101.73	102.22	101.85	99.856	102.28	104.37	100.9	101.27	100.2	99.957	101.04	99.685	100.37	99.914	101.5	97.209	97.111	99.712	97.388	102.85	104.4	105.27	99.193	99.266	99.469	98.48	103.9	100.22	102.2	100.1	99.286
106.25	110.02	107.62	106.28	106.17	108.47	108.33	108.59	107.51	103.76	107.24	103.1	111.78	105.89	103.33	103.03	104.44	105.33	108.92	107.97	105.9	105.52	106.68	101.57	106.51	107.5	102.5	103.06	104.79	107.87	101.81	106.39	103.37	103.83	102.78	102.54	105.53	102.11	106.66	105.22	105.84	107.14	105.17	109.46	106.82	105.12	104.91	106.58	107.89	109.45
108.03	105.86	102.71	105.95	106.94	108.28	111.67	101.72	104.63	103.36	103.23	103.6	107.28	106.3	106.69	106.9	103.94	103.39	106.86	106.04	107.67	105.1	105.37	101.59	104.03	111.05	110.91	103.37	104.53	107.17	104.4	101.39	104.24	108.3	110.26	105.07	103.68	105.56	104.01	104.08	105.16	104.09	106.07	105.96	106.03	102.41	105.11	106.13	109.04	103.39
104.3	108.2	102.96	108.47	114.06	104.26	104.76	110.14	107.26	109.81	106.05	111.92	108.24	107.71	107.56	105.6	107.74	113.51	106.97	108.85	105.07	108.91	107.01	108.72	112.56	109.72	109.48	108.6	106.8	107	105.86	107.91	112	108.13	106.91	110.76	112.51	108.49	111.3	100.59	106.5	105.63	109.11	108.24	108.68	109.97	109.79	107.64	107.77	112.14
101.81	107.32	104.3	107.05	101.96	107.8	108.58	106.47	103.6	106.79	108.93	110.49	106.52	108.5	108.45	109.38	109.44	102.19	109.58	108.12	103.42	108.01	102.62	105.79	105.85	105.29	101.64	104.25	104.13	100.68	106.31	104.95	103.93	104.9	104.63	105.48	103.57	105.63	108.05	109.95	102.19	105.91	102.92	103.13	103.65	101.51	100.29	110.54	105.33	107.5
107.81	106.72	107.85	107.15	108.02	105.86	110.14	107.78	110	104.83	108.1	106.76	108.02	103.02	110.83	110.16	105.5	105.08	110.6	110.26	104.35	112.01	110.13	106.51	107.51	108.01	111.39	109.44	108.58	113.48	110.78	111.36	107.39	106.25	103.54	105.57	104.18	106.17	106.96	109.6	105.87	107.82	108.8	112.13	110.39	108.28	106.31	108.18	108.93	109.55
101.62	97.249	108.5	98.617	99.301	97.509	102.25	98.343	100.57	100.03	94.73	103.65	101.74	102.63	99.19	98.374	99.234	96.988	100.2	103.16	103.86	98.171	101.45	102.5	95.651	98.453	104.33	102.34	102.73	95.311	103.42	101.71	101.24	101.97	101.19	103.74	101.69	97.239	96.034	100.55	102.94	101.68	100.21	101.43	102.03	101.97	101.89	102.53	103.21	99.817
103.44	105.95	105.68	106.49	107.54	106.06	101.84	108.84	103.98	106.71	106.39	105.57	103.34	107.21	107.45	108.21	106.95	103.35	106.23	107.21	106.6	107.02	110.5	111.97	105.74	106.48	107.23	110.68	108.02	110.61	102.79	104.46	108.27	108.77	104	105.02	106.58	103.19	106.46	107.62	103.86	110.72	103.49	100.49	101.66	104.33	107.3	102.58	105.85	103.24
100.24	97.83	95.236	96.307	101.03	97.585	96.29	97.813	100.62	94.948	99.622	98.864	97.455	95.495	93.038	103.15	101.91	97.85	98.789	97.762	97.136	97.055	103.8	98.04	94.074	94.542	96.767	98.74	97.889	95.377	96.046	97.737	96.433	99.798	103.58	99.26	101.55	104.22	97.281	98.641	99.532	101.84	98.411	97.306	97.028	97.887	98.338	97.574	95.968	100.56
110.04	113.27	108.01	107.21	103.83	107.83	110.18	105.34	106.73	112.21	110.27	110.69	107.94	108.31	109.38	110.16	111.04	113.24	109.87	111.74	107.68	111.81	110.5	109.63	111.33	109.2	106.9	110.85	112.97	112.19	111.74	111.34	109.36	110.74	110.84	110.75	106.78	110.21	107.39	108.66	107.39	113.14	107.99	111.73	109.46	111.99	115.42	115.83	110.17	109.99
110.47	101.17	104.56	102.82	108.57	107.42	107.07	104.96	107.79	105.5	105.86	105.07	103.39	104.45	106.15	105.72	104.63	106.65	105.14	103.94	107.04	109.06	106.15	105.05	105.44	107.38	109.48	107.9	106.26	105.07	104.79	105.03	100.35	103.35	105.05	106.07	102.12	103.67	107.9	103.47	102.36	104.67	102.3	105.32	107.36	103.62	105.99	104.04	105.39	107.95
102.89	103.77	102.68	113.3	103.69	108.61	102.8	102.32	105.81	108.42	105.49	106.88	103.01	110.55	105.92	101.1	105	104.27	108.05	104.76	103.42	103.51	102.84	106.96	108.38	100.95	106.66	106.84	103.97	106.62	104.32	110.01	107.24	109.88	102.67	110.24	106.24	103.5	101.33	105.17	104.37	101.84	110.25	101.45	106.87	104.61	102.69	105.07	103.66	104.87
105.53	110.38	107.32	110.73	109.36	110.19	110.45	106.94	113.64	111.52	112.43	112.33	110.32	111.65	108.26	110.41	109.03	110.13	107.97	111.25	108.24	110.7	110.1	109.84	110.46	109.23	110.63	106.34	111.39	111.99	109.75	114.36	110.06	111.44	113.74	114.57	112.31	112.1	108.54	113.81	109.96	110.34	108.3	113.29	108.31	107.14	112.5	109.38	110.53	107.66
100.7	98.581	96.324	97.922	98.901	95.37	95.443	96.432	98.329	98.753	92.589	97.273	98.63	97.89	97.639	103.04	99.907	95.935	101.26	98.758	94.604	97.107	92.434	97.51	97.349	98.061	94.249	95.611	100.8	94.681	95.46	97.224	98.566	96.898	93.103	95.913	98.736	95.803	98.602	98.563	93.281	100.3	98.38	95.169	100.72	98.223	100.72	100.27	99.67	99.368
108.31	108.09	108.48	106.19	111.55	105.65	107.87	106.03	104.27	106.93	107.62	109.49	105.81	107.48	104.22	109.03	108.03	107.95	108.76	111.1	109.59	104.27	106.27	105.27	109.54	106.54	105.71	102.04	109.23	107.74	108.6	112.1	107.81	112.31	108.21	106.98	110.51	111.27	108.77	108.81	104.99	109.93	107.83	111.51	107.62	106.06	103.78	107.52	104.46	107.63
103.58	107.55	107.94	105.03	109.48	108.4	105.84	106.95	106.34	103.15	101.68	100.58	107.74	106.23	105.62	102.74	104.72	108.4	104.58	105.31	107.84	103.69	107.27	109.74	105.71	104.39	104.95	106	106.44	107.99	99.831	105.99	103.15	110.33	105.74	104.47	104.46	108.13	108.45	101.01	103.43	104.17	104.59	109.37	110.51	107.47	106.78	108.36	105.88	108.22
108.18	105.65	107.8	111.2	109.46	110.3	110.69	107.51	110.66	110.49	103.14	105.14	105.26	105.92	110.91	106.43	106.77	108.48	111.75	105.57	110.06	108.66	105.56	110.03	108.62	108.62	102.31	105.57	109.1	110	106.38	105.46	109.33	109.84	108.72	111.01	108.56	105.81	105.93	109.55	105.09	106.54	112.13	106.68	106.88	107.02	106.51	111.67	106.19	109.49
103.65	100.2	97.082	92.549	104.78	93.355	99.189	98.508	95.715	98.409	100.92	99.847	94.478	101.83	97.814	98.782	96.986	94.483	99.003	95.013	98.497	100.28	98.72	100.56	97.096	100.18	101.6	94.96	98.494	99.482	103.43	101.3	100.52	98.767	100.06	98.979	97.432	98.769	99.149	97.766	97.825	101.32	99.116	97.622	101.58	98.297	97.612	97.046	101.58	101.09
102.9	101.66	101.04	102.51	102.86	102.26	104.64	102.34	99.238	103.17	104.81	99.196	98.588	100.56	100.83	106.96	98.82	96.491	101.56	100.84	97.306	101.27	101.74	94.254	97.519	99.726	105.79	102.55	94.724	106.68	102.28	98.02	104.63	104.33	98.802	99.987	98.143	100.53	98.449	104.03	101.06	103.1	102.38	103.37	100	99.728	104.02	105	98.531	108.46
104.56	101.39	104.15	101.67	104.57	102.78	104.13	101.1	103.58	100.67	105.99	107.77	104.35	106.05	100.39	103.11	100.41	106.36	104.4	105.1	101.46	99.935	106.55	101.94	96.336	101.68	102.71	108.69	98.192	104.38	104.5	101.83	106.5	103.01	97.268	98.995	102.08	100.66	102.98	102.43	103.36	105.02	101.96	100.3	104.67	107.93	100.27	103.76	103.79	103.4
101.9	99.522	98.736	100.74	99.132	96.317	100.58	101.04	102.41	101.77	100.68	99.334	97.813	98.455	103.08	95.908	93.773	97.091	102.47	94.092	96.914	101.02	98.404	97.286	95.324	98.615	98.987	97.391	93.713	101.72	97.368	96.726	102.91	100.17	99.515	101.85	102.11	97.824	102.71	97.013	98.33	94.758	97.715	95.549	103.5	105.69	100.24	99.417	102.3	96.231
97.741	95.537	101.42	96.808	99.108	101.47	95.785	98.957	97.401	95.024	95.819	95.578	99.802	100.63	100.93	100.67	96.672	99.777	98.828	93.204	97.607	100.56	101.85	100.05	98.855	97.602	98.928	96.988	94.971	99.034	103.61	96.664	102.13	95.97	101.26	94.272	100.6	100.39	98.511	98.266	99.443	99.842	103.4	100.32	99.723	96.881	100.77	95.407	102.13	101.36
96.169	93.122	95.989	96.266	95.308	104.44	100.72	97.007	98.59	98.454	100.37	102.02	96.22	96.342	95.902	96.22	99.392	96.682	96.512	98.378	99.766	99.391	96.358	100.59	99.553	100.98	94.741	99.088	100.28	96.677	97.706	96.746	100.71	96.888	99.037	95.949	94.173	100.23	96.197	99.313	99.981	94.177	98.748	99.992	101.7	94.84	99.876	97.442	94.566	94.285
107.86	105.76	111.62	104.86	106.4	101.25	106.12	104.01	106.22	105.61	103.57	105.33	107.87	107.52	105.77	108.58	102.18	106.53	106.15	107.18	104.34	104.73	108.87	100.51	101.38	103.43	107.07	102.69	104.6	102.56	107.61	109.9	103.69	105.68	101.19	102.82	104.99	106.13	107.49	105.51	107.43	103.87	105.63	104.88	104.54	106.42	108.63	107.21	106.59	106.12
105.05	104.33	101.18	105.29	101.47	103.51	102.59	105.58	102.95	104.05	105.53	99.598	106.49	103.11	103.95	103.11	102.59	103.02	103.09	102	100.86	102.25	105.61	99.628	99.019	100.18	100.06	100.06	100.47	104.94	101.79	101.21	104.08	101.88	104.73	102.95	101.5	97.598	105.13	101.84	102.24	105.07	105.34	102.15	105.36	101.7	104.3	106.13	97.78	102.01
103.88	105.22	106.42	108.54	107.38	107.17	105.24	102.63	106.23	107.4	102.98	105.41	102.75	108.41	104.6	106.06	111.39	105.39	104.04	107.8	103.37	105.76	105.03	103.8	105.78	102.44	106.2	106.73	103.94	108.54	106.85	106.05	100.7	108.02	105.88	106.7	108.85	106.28	109.55	106.32	110.18	100.01	104.7	105	109.1	100.23	106.99	105.25	106.12	103.82
107.01	110.29	105.95	107.59	105.9	109.39	110.88	107.11	107.96	108.81	108.4	107.97	110.8	104.16	102.37	106.49	105.5	106.57	110.47	109.89	109.27	106.88	111.83	106.58	106.37	107.88	105.43	103.42	112.15	106.72	107.84	110.83	109.35	111.56	108.82	107.01	112.15	109.95	105.97	109.86	109.2	106.84	102.8	105.15	106.4	110.43	110.98	107.7	106.48	111.02
108.22	106.52	106.9	109.77	106.24	112.78	107.12	111.64	106.6	110.21	103.08	112.13	107.47	102.86	113.02	105.87	105.84	106.39	113.26	105.9	106.41	106.49	105.84	110.42	109.71	105.55	107.3	111.22	111.36	108.13	108.05	112.33	110.61	112.26	106.55	109.76	105.79	104.69	113.51	108.54	110.51	107.51	113.32	107.75	105.4	113.54	108.44	106.65	112.06	106.45
105.99	106.01	107.72	107.22	110.04	107.8	106.68	111.66	109.83	108.55	104.59	110.71	105.11	105.55	109.15	106.56	108.09	107.26	108.64	110.04	109.93	108.6	105.57	104.46	108.07	107.8	109.76	109.77	109.81	109.25	106.64	105.65	107.27	104.78	108.89	104.64	100.97	106.87	106.35	107.45	107.34	105.14	107.84	106.3	107.7	104.72	110.55	109.9	107.01	105.85
108.39	103.73	104.48	107.05	103.38	106.1	103.67	106.38	100.44	105.46	104.86	102.98	103.34	107.42	105.52	103.14	108.21	105.2	101.14	104.19	106.47	106.12	107.61	102.53	106.13	107.62	106.6	104.17	104.57	108.81	106.02	110.24	111.11	106.11	99.368	113.48	104.59	107.99	108.08	105.93	102.69	105.53	105.97	103.59	111.9	104.79	103.22	106.49	104.73	106.13
99.01	95.55	96.813	96.991	95.727	96.875	96.201	99.978	99.831	96.521	97.085	97.115	99.07	100.9	94.418	97.46	98.054	98.531	101.2	98.555	98.959	93.098	97.846	97.58	99.827	99.356	97.052	99.177	102.05	95.975	97.554	93.582	101.44	98.891	97.711	97.487	98.071	98.822	93.997	102.34	100.59	96.799	94.226	97.134	94.813	97.139	98.158	96.431	97.602	100.59
100.25	98.295	92.949	100.9	99.521	94.56	98.643	96.967	96.779	99.196	93.857	98.885	98.782	95.272	97.621	95.192	96.142	99.198	101.56	95.342	98.053	94.895	98.116	98.961	94.982	101.6	98.439	96.594	100.77	97.601	101.46	99.957	97.158	97.008	96.257	100.13	100.54	95.858	97.22	96.008	95.843	102.22	95.082	94.401	93.472	102.83	94.615	100.95	101.39	100.46
102.35	104.8	107.1	103.68	106.47	108.61	107.85	109.21	101.11	104.92	108.98	105.73	108.14	103.56	103.47	100.99	106.94	109.22	106.16	108.1	103.32	104.11	110.82	104.47	104.72	105.75	103.67	103.91	105.56	109.82	105.47	109.97	105.13	107.48	101.36	109.3	104.98	103.99	108.74	104.61	107.09	105.73	103.56	109.59	103.22	108.32	107.04	110.86	107.34	108.53
102.6	102.06	105.76	106.31	104.01	106.66	102.75	103.84	104.71	105	108.85	109.91	106.17	101.4	106.11	106.77	104.47	109.7	105.02	104.58	101.54	103.13	104.02	107.1	102.87	109.02	105.99	108.6	106.94	107.95	104.29	103.73	105.04	107.96	107.84	104.89	104.83	104.45	107.64	108.59	106	105.08	107.76	106.25	98.632	105.41	104.15	103.99	105.94	101.12
109.22	104.13	106.91	108.52	106.36	105.57	111.31	107.64	103.75	103	107.24	101.89	107.22	105.13	107.62	103.49	109.08	102.74	110.47	107.65	101.77	103	112.97	107.46	107.13	107	107.11	105.37	104.69	105.52	108.79	106.15	108.54	106.43	104.67	109.89	102.34	103.63	103.18	104.94	104.04	107.24	109.64	105.19	105.41	109.53	109.37	111.3	110.95	107.12
105.6	110.4	105.45	108.83	112.48	107.49	104.92	114.1	106.61	111	110.26	110.92	108.51	109.65	104.12	107.32	109.67	104.09	107	107.91	106.4	106.31	108.38	110.82	107.31	108.71	105.67	108.41	111.4	109.43	107.9	110.01	110.54	103.81	105.02	110.36	108.72	108.61	108.75	107.88	107.77	110.15	106.18	113.63	104.41	106.49	110.49	109.72	111.83	107.6
106.55	107.74	110.92	110.61	107.94	108.84	111.89	109.67	111.16	107.75	108.93	111.11	108.83	106.01	107.88	105.96	103.74	108.35	107.91	111.71	107.39	104.19	113.55	107.52	106.97	104.97	109.49	106.72	106.73	106.2	108.3	109.22	109.95	107.54	109	115.38	111.5	111.75	107.27	110.09	107.43	109.36	110.26	106.96	110.44	107.79	105.1	105.94	107.28	109.83
105.49	108.23	107.8	109.35	108.05	110.82	110.15	108.32	107.39	105.82	106.14	106.56	111.74	106.89	110.54	110.4	110.92	106.74	106.82	103.66	107.36	107.12	108.14	112.9	104.56	109.21	106.95	109.29	110.01	109.42	109.01	104.8	109.92	106.18	109.82	109.37	107.19	108.99	110.04	112.48	110.87	106.4	108.92	106.2	110.75	108.85	109.58	110.44	108.62	109.22
107.78	103.99	110.01	106.47	103.66	103.66	106.12	103.94	110.62	105.7	105.28	97.991	103.84	105.96	105.54	107.54	108.41	98.176	109.76	106.41	103.86	109.41	107.51	104.56	105.04	105.62	107.47	108.54	102.06	109.39	105.2	105.62	101.97	104.9	101.5	107.16	102.45	107.39	104.27	104.9	106.22	108.51	105.83	105.46	105.58	104.29	104.06	107.51	104.75	109.95
101.87	107.47	107.24	106.72	103.75	107.07	101.16	106.87	108.66	104.94	107.96	106.25	107.55	106.15	108.11	105.71	101.26	105.96	108.84	103.73	106.84	107.85	105.81	104.45	104.24	104.92	103.24	106.1	103.01	106.7	104.35	108.74	107.11	105.9	104.01	103.65	104.59	106.21	103.99	106.12	106.89	105.35	110.02	105.88	101.83	105.63	106.52	104.43	102.64	108.98
106.51	107.24	107.86	109.57	106.41	107.48	110.24	106.63	104.93	110.15	108.76	104.09	108.66	109.66	107.07	104.53	108.55	106.92	108.67	106.47	104.72	105.05	105.14	106.49	108.83	105.56	104.25	104.9	107.48	102.99	108.92	107.77	108.16	103.26	108.18	104.33	106.98	105.42	100.11	107	109.79	104.27	106.16	106.26	103.3	108.06	106.15	109.2	105.12	105.45
101.06	103.49	103.06	105.13	108.35	107.55	107.08	111.56	106.92	106.39	105.57	110.43	101.05	104.16	105.35	104.85	104.32	109.48	103.28	100.45	108.37	103.2	105.54	102.26	105.55	101.19	106.88	102.24	105.08	98.322	106.69	109.24	106.86	103.34	103.55	103.6	100.19	105.99	101.98	109.78	104.09	107.9	105	106.01	106.7	104.16	110.1	104.39	103.85	106.19
108.69	104.71	108.53	107.02	107.82	109	107.3	109.98	111.94	104.34	106.34	106.77	108.11	109.7	106.16	107.19	107.52	108.34	108.45	107.45	112.82	104.69	108.91	104.56	110.86	107.27	107.08	110.19	110.08	112.18	111.72	110.48	104.71	112.17	110.01	111.07	110.41	107.98	106.82	105.06	107.71	105.66	107.75	112.98	106.11	103.36	109.12	110.54	110.24	107.48
107.35	109.56	109.13	111.53	110.76	113.54	111.45	113.4	112.08	106.82	107.94	106.57	110.15	110.33	106.02	108.43	109.95	106.06	107.33	111.56	112.45	111.07	108.11	109.4	108.43	108.88	109.72	113.92	110.38	110.79	111.43	108.01	110.02	109.49	110.32	111.22	105.46	109.83	115.01	109.89	107.58	108.84	111.03	113.66	113.88	109.49	108.6	110.19	113.55	112.19
106.84	112.55	106.78	110.55	107.39	107.87	108.61	107.83	104.27	107.34	105.21	104.46	105.62	106.94	112.43	105.42	106.67	104.87	108.34	106.22	107.31	104.48	108.73	109.61	105.52	108.19	104.57	103.67	112.15	107.68	111.29	107.92	108.04	107.37	109.19	105.4	102.97	107.39	110.12	107.06	108.02	108.77	109.28	111.5	107.55	107.59	106.75	111.35	105.27	110.17
105.63	110.54	109.34	106.63	106.11	103.71	104.63	104.78	104.56	106.2	107.72	103.12	109.7	110.12	105.39	107.63	107.62	103.65	103.82	104.52	107.49	104.18	104.48	109	106.18	109.14	106.33	104.45	107.76	103.45	102	103.64	107.22	107.9	108.35	105.58	107.06	102.04	109.74	106.01	106.79	107.12	104.96	106	106.32	110.05	103.29	105.68	110.15	104.12
106.69	108.62	101.85	107.72	104.73	104.67	106.88	103.42	104.57	104.93	105.83	106.32	104.35	106.15	109.69	101.36	102.03	102.96	105.85	105.8	105.02	101.75	106.83	107.68	106.34	108.97	109.24	109.85	103.74	103.04	107.97	110.69	107.66	103.14	107.15	107.45	100.64	104.73	104.81	102.59	109.91	105.06	106.21	105.45	102.41	112.45	105.11	103.37	106.12	104.81
101.05	96.885	95.818	95.95	97.614	98.831	99.588	98.852	100.15	96.119	97.978	99.643	102.86	97.171	100.6	94.433	94.892	99.356	101.51	103.69	98.941	96.35	94.63	96.761	97.098	97.787	97.342	102.03	95.173	99.807	93.625	97.976	98.771	97.748	97.32	100.61	101.69	96.49	95.929	96.773	97.669	100.15	98.612	95.041	102.1	98.512	98.934	95.288	96.93	97.788
108.51	105.37	103.37	105.55	107.35	104.78	102.77	108.26	107.99	108.02	108.68	107.1	105.67	109.05	106.02	110.77	104.88	109.45	102.25	103.47	104.64	108.86	103.92	103.96	106.27	102.07	107.33	111.01	101.19	103.8	105.91	105.33	106.34	101.56	106.53	109.48	103.46	103.83	104.17	101.78	102.3	102.98	102.73	106.66	104.53	100.91	105.84	106.72	108.54	106.08
105.41	111.8	105.62	109.06	102.56	103.37	106.12	109.04	107.14	109.17	105.12	107.81	106.71	104.55	112.82	109.6	102.07	107.4	106.3	109.32	108.46	103.57	105.96	104.73	106.61	107.94	109.35	103.61	111.41	106.67	105.81	104.14	105.92	105.96	107.57	105.87	107.25	108.27	113.08	103.88	103.58	107.19	108.14	104.73	109.72	104.78	103.87	109.11	106.59	111.48
100.95	96.718	100	96.627	104.28	102.63	98.247	101.54	99.147	100.52	100.24	101.25	97.61	100.11	100.11	101.85	104.56	99.013	100.97	101.27	97.995	100.51	98.182	99.454	103.87	98.84	98.58	96.131	96.091	100.01	101.57	98.444	100.36	103	102.05	100.65	106.87	100.84	100.56	99.771	100.92	101.58	100.7	101.2	100.64	96.427	94.203	102.83	101.5	98.22
101.16	96.574	96.023	95.841	99.477	96.492	94.543	99.852	98.405	103.65	97.26	97.046	98.449	96.057	102.57	103.67	99.851	100.33	97.793	99.706	100.17	95.411	101.17	99.82	96.508	96.668	99.34	95.137	98.669	101.66	93.981	94.699	98.155	95.674	96.282	102.51	96.391	92.88	97.489	97.104	97.393	99.249	98.001	101.28	95.119	94.819	96.442	97.215	98.803	94.905
99.968	102.36	100.28	100.23	96.914	93.151	100.7	95.891	96.856	97	98.161	101.8	100.07	98.117	101.67	100.99	102.4	96.962	93.981	97.677	95.946	98.785	98.099	97.359	98.233	96.351	97.105	97.217	101.08	95.166	97.662	102.44	98.276	99.553	96.671	96.544	103.58	97.701	97.909	100.75	98.019	99.016	101.34	96.361	99.362	99.918	98.873	97.663	92.786	99.873
98.328	99.685	96.106	102.82	94.424	97.141	89.916	94.901	93.023	95.782	95.479	96.225	101.77	94.889	97.286	97.705	99.143	100.2	98.61	94.529	98.866	97.559	96.994	96.776	100.01	99.584	97.415	99.644	98.218	96.973	98.813	92.96	102.18	96.923	96.965	99.304	99.137	102.25	98.838	93.836	99.075	100.07	96.04	99.511	95.652	101.41	100.74	100.09	98.036	98.238
92.362	97.418	94.232	97.613	93.829	96.831	97.441	96.636	94.659	95.632	97.081	97.451	100.49	98.459	94.936	98.384	100.19	92.641	94.67	98.966	94.988	95.145	97.132	96.806	100.52	97.939	98.674	98.436	99.889	97.775	98.756	95.873	101.29	97.024	98.033	100.08	100.2	96.844	99.547	97.182	98.606	102.09	98.205	100.36	93.108	95.186	98.877	99.385	98.147	96.797
109.32	111.02	113.84	108.71	109.07	110.53	109.96	107.93	106.48	108.22	104.16	110.53	110.34	108.87	109.92	109.05	111.65	107.94	109.27	109.08	109.15	109.73	113.86	111.26	113.44	107.76	109.32	113.59	108.41	106.86	110.96	113.15	111.24	108.5	111.72	109.92	111.76	109.63	111.64	108.47	105.83	111.36	110.19	110.53	112.36	111.33	107.86	110.72	111.32	110.87
109.13	106.38	106	107.76	110.79	107.8	105.58	110.89	104.6	110.44	103.76	106.57	107.45	105.67	105.18	105.92	109.12	107.78	107.03	105.48	105.36	105.39	104.11	107.98	105.34	105.53	106.39	102	101.54	106.9	108.65	104.86	107.99	106.19	107.04	106.41	102.83	107.58	104.32	107.22	107.65	108.18	110.12	107.96	107.62	108.24	103.8	108.12	105.23	107.32
110.42	109.25	108.98	105.51	112.55	106.09	107	108.47	107.25	107.77	110.39	108.79	109.03	109.93	108.07	102.63	108.38	106.87	108.05	110.56	107.66	108.42	106.01	104.1	109.75	107.82	108.47	108.13	106.8	104.64	105.72	109.53	106.63	108.05	107.25	105.61	106.25	106.17	109.27	106.36	107.07	109.03	107.92	106.61	106.63	108.05	110.07	106.42	107.73	110.51
99.158	100.9	96.543	105.73	99.956	99.654	104.56	99.976	98.95	98.625	104.49	99.292	100.26	100.77	96.02	99.175	102.26	101.45	98.032	98.585	100.37	96.588	98.289	99.732	99.832	102.99	101.06	102.75	103.23	100.07	105.45	101.23	104.29	99.699	99.659	98.025	102.56	105.59	98.066	98.982	100.93	99.95	100.69	99.804	104.75	99.57	100.79	99.343	101.84	103.13
107.63	108.21	106.64	104.75	107.64	106.04	109.35	108.03	109.59	108.32	109.9	110.24	113	108.15	105.4	107.18	108.54	108.84	106.73	104.48	109.9	105.09	112.6	105.49	107.71	109.22	104.78	111.24	108.34	111.6	102.41	108.29	110.24	107.35	110.31	107.89	109.89	110.86	105.91	112.49	106.64	104.06	107.03	111.77	109.8	103.82	111.33	109.26	105.46	105.16
107.45	105.2	106.66	108.09	105.39	107.99	107.59	107	108.13	102.95	106.52	108.12	103.78	106.36	107.76	107.63	105.04	104.83	103.53	105.15	107.88	107.16	105.76	108.12	103.57	105.86	104.74	105.32	109.02	105.66	107.81	106.44	104.08	104.07	104.82	105.08	107.51	103.31	110.1	109.35	107.97	103.08	106.83	109.83	107.34	105.4	110.83	102.9	109.25	108.41
105.87	105.09	111.85	105.53	106.39	105.42	102.65	107.77	107.43	105.12	109.88	106.66	108.66	107.82	108.91	109.36	106.79	108.46	106.32	109.36	109.5	112.26	111.77	108.88	111.89	111.83	110.33	108.2	108.23	112.48	109.4	107.55	110.04	108.63	109.99	108.3	107.53	108.44	107.02	106.56	109.96	107.94	110.93	108.18	112.82	105.18	110.13	107.71	106.12	105.59
113.61	111.33	107.15	113.03	106.95	111.27	111.79	107.32	111.36	110.63	111.86	110.21	113.16	112.33	110.97	112.13	111.47	113.12	109.85	105.84	111.76	115.21	111.01	114.29	108.85	108.02	113.99	104.74	105.16	113.07	115.89	111.78	112.11	108.02	111.56	113.58	108.81	111.12	110.43	106.29	112.85	108.09	112.84	108.72	110.71	109.26	108.26	112.53	110.25	110.78
98.014	97.268	94.037	103.5	99.542	93.717	96.793	97.692	95.22	99.493	99.361	103.87	98.6	97.036	100.59	99.924	98.293	103.07	98.062	97.408	97.101	98.917	101.04	98.104	98.334	94.979	98.18	99.198	98.501	99.915	98.558	97.62	98.959	96.769	98.615	101.97	99.492	95.286	94.249	102.57	94.517	92.571	103.23	101.35	101.87	95.167	100.09	100.74	100.43	102.89
107.72	107.23	104.89	101.72	103.93	106.29	106.14	103.95	106.9	110.22	103.34	101.11	106.95	106.46	105.61	107.98	105.62	105.14	100.42	109.17	105.82	105.34	107.7	106.58	108.53	107.03	106.41	107.12	105.22	107.19	107.18	105.35	101.93	104.39	102.09	107.52	102.3	106.86	104.15	110.32	99.676	106.24	104.73	105.78	104.5	108.25	103.08	107.97	110.25	109.17
108.45	111.48	110.23	104.88	109.66	111.19	104.14	108.59	107.94	109.84	110.12	106.03	111.08	109.75	109.05	111.16	106.31	107.29	109.31	108.19	116.11	107.04	105.98	102.13	108.85	106.73	107.73	104.56	109.13	109.88	105.63	108.44	109.44	110.19	112.1	105.52	108.72	107.63	103.83	111.52	106.96	108.14	109.68	108.24	110.2	106.32	108.46	102.99	104	105.85
107.79	109.83	111.56	114.96	113.89	104.57	108.54	108.86	107.97	106.93	106.54	112.22	108.85	110.26	105.3	108.24	109.53	110.27	112.88	105.88	107.73	105.63	115.37	110.96	112.26	113.13	110.29	107.64	108.49	106.7	107.62	108.76	104.04	111.88	108.03	110.49	109.14	106.52	109.46	107.84	108.67	105.85	106.27	107.49	105.85	105.06	109.52	109.84	109.18	108.36
103.84	102.73	107.02	108.99	104.8	104.1	106.8	102.25	107.1	103.47	102.16	104.99	107.5	105.1	102.06	104.07	108.81	106.59	107.31	104.44	104.45	109.92	105.17	105.51	103.8	105.38	106.97	107.17	107.15	104.81	103.85	109.14	104.47	107.63	107.79	107.54	108.43	108.46	108.53	106.48	109.03	109.16	102.54	108.47	104.37	103.43	106.08	107.26	106.85	106.5
105.29	106.74	108.76	105.6	103.36	107.85	105.87	109.88	103.96	104.91	106.73	104.06	104.8	103.57	107.46	104.15	105.05	107.96	104.76	105.26	103.79	103.51	107.18	102.24	106.6	108.14	109.94	105	104.65	107.37	101.78	105.26	106.29	103.59	103.93	109.73	104.21	104.55	106.39	105.31	104.88	106.78	104.07	103.14	108.66	104.26	105.84	104.63	103.09	106.63
102.54	106.86	104.99	109.92	106.45	105.74	103.34	108.04	105.89	101.14	105.53	108	101.65	107.49	104.55	105.04	109.89	106.62	105.69	106.62	104.5	105.91	104.81	106.44	109.1	109.56	108.39	104.46	106.77	105.43	111.21	105.3	105.48	105.83	102.53	111.49	108.73	102.55	105.56	107.09	105.02	104.97	103.41	110.48	106.81	105.8	106.97	107.27	105.35	108.62
112.96	106.47	113.06	113.07	106.52	108.41	107.55	104.42	111.31	107.06	105.58	107.96	109.87	107.34	108.44	112.49	112.7	108.76	107.66	104.42	107.75	112.04	107.23	110.42	109.91	110.74	104.44	110.06	104.98	106.8	108.89	104.93	104.95	111.67	106.65	104.02	105.01	109.38	105.54	108.67	104.65	108.31	112.06	104.84	107.42	109.77	108.81	111.02	108.2	107.25
101.39	104.12	103.26	100.49	100.82	104.8	104.74	98.919	102.96	102.88	98.122	97.148	102.16	102.49	103.8	101.41	102.64	101.07	104.63	100.28	105.2	101.64	104.82	102.47	102.56	100.83	106.41	99.498	100.81	102.64	103.48	103.42	101.88	99.32	104.39	101.31	103.74	104.01	99.555	102.99	101.08	100.36	102.21	103.84	99.574	101.32	99.537	106.45	101.7	104.44
100.89	100	96.037	101.24	96.321	98.388	101.02	101.54	98.274	99.985	93.991	100.11	101.73	94.825	97.161	94.744	97.761	99.317	95.955	98.097	102.68	93.398	97.586	101.36	96.71	105.52	100.31	97.318	98.198	97.301	96.311	99.969	98.131	98.206	92.68	95.134	101.85	97.287	97.018	98.158	100.32	94.659	97.423	96.284	98.089	102.26	99.903	96.418	95.714	98.256
108.39	115.14	107.57	103.92	109.81	107.84	110.39	107.02	110.14	110.03	112.44	105.57	106.32	112.79	111.25	107.84	103.21	109.45	102.32	102.44	106.64	109.46	107.35	106.09	107.92	112.09	104.06	106.98	110.78	109.26	112.25	105.2	108.6	108.56	108.46	110.14	105.78	105.35	109.46	110.4	106.44	112.14	107.07	110.06	107.44	106.32	108.78	104.65	109.87	113.01
105.18	105.81	110.51	107.92	106.48	102.11	106.68	107.63	104.84	105.2	104.77	107.87	106.92	113.08	109.25	106.45	108.95	105.97	103.09	105.53	104.6	107.36	105.37	105.07	106.41	107.86	108.98	103.38	102.65	107.29	110.53	105.73	107.2	105.41	109.62	107.23	101.76	105.59	105.27	105.82	109.3	104.62	105.75	104.12	106.49	104.72	104.11	104.52	101.31	107.43
105.46	99.617	103.86	104.92	103.6	103.67	103.55	107.11	103.24	106.41	105.19	105.1	105.49	103.87	110.49	106.9	101.34	101.81	104.78	104.32	104.96	104.49	101.45	105.39	103.45	102.34	104.76	107.37	104.4	100.57	106.64	106.06	107.53	110.87	105.72	108.67	105.12	105.68	102.99	107.26	106.33	108.63	107.21	104.1	107.36	105.73	102.25	106.23	106.46	107.93
102.79	96.332	101.97	103.5	99.019	99.731	99.113	102.13	100.92	100.06	101.61	103.28	100.78	101.52	98.454	102.22	98.272	95.964	99.584	98.914	97.658	103.2	100.91	103.37	99.796	100.47	102.7	102.06	105.79	99.45	100.58	100.98	100.96	96.512	104.82	103.97	102.17	99.886	95.321	97.902	99.212	96.708	103.88	103.5	102.39	98.22	104.37	101.46	106.1	99.167
106.09	102.65	100.64	101.16	101.69	99.926	102.57	103.51	97.572	104.95	98.529	105.74	104.78	106.2	102.9	100.99	98.632	104.14	99.751	100.32	98.041	96.907	97.454	100.26	100.74	99.736	101.66	98.482	101.24	97.892	98.665	101.22	98.444	102.98	99.393	99.543	99.272	101.83	102.29	99.314	99.495	100.06	102.63	103.1	101.01	96.779	103.11	105.02	100.46	98.461
107.29	101.83	110.24	105.64	107.02	109.37	104.27	106.5	106.37	108.1	103.15	106.15	108.86	106.6	102.18	107.28	104.91	104.61	104.32	106.8	103.86	108.65	107.57	102.39	105.12	108.06	103.06	104.48	105.69	105.67	102.86	113.5	105.53	105.18	107.18	105.94	107.32	105.96	108.46	102.75	102.7	110.42	108.65	106.67	105.23	108.63	106.27	105.8	109	105.27
103.57	95.504	98.114	100.34	101.25	95.827	99.938	98.189	100.73	100.17	101.45	95.173	96.479	99.145	103.23	99.331	97.811	99.734	99.423	103.4	100.7	98.125	94.315	95.74	98.658	98.543	99.482	100.25	99.492	102.99	97.612	97.743	97.781	98.06	99.662	101.42	98.794	99.17	100.82	98.217	96.67	98.516	101.14	97.05	101.3	94.7	98.079	96.626	100.65	96.146
97.226	93.857	96.159	100.08	97.967	91.77	100.08	97.178	96.883	98.445	96.015	99.39	100.09	99.775	100.35	94.463	101.3	92.885	99.845	97.589	97.757	98.598	96.353	98.428	95.792	98.886	94.77	97.58	98.784	96.39	97.203	98.075	95.35	100.72	100.82	99.085	103.44	98.719	98.164	97.076	103.79	97.066	96.885	97.243	97.047	97.501	99.008	93.374	97.441	95.538
109.31	107.57	106.9	107.74	111.25	108.81	109.45	105.62	105.12	109.94	110.11	106.7	109.89	107.58	103.97	111.31	108.48	107.99	113.26	103.88	104.53	106.35	105.74	113.27	106.39	110.89	106.83	103.75	111.42	107.19	111.05	111.1	110.33	110.22	109.39	107.3	110.67	105.59	107.71	108.06	108.98	110.65	110.49	110.19	104.18	107	106.88	109.72	110.78	108.49
106.39	108.14	107.97	108.85	108.26	106.29	106.11	111.45	106.06	104	110.13	109.23	109.24	106.13	103.84	105.09	109.27	102.83	109.08	110.08	107.09	108.18	106.55	103.92	108.42	105.09	109.64	105.55	105.86	111.85	111.1	106.55	105.54	105.74	107.23	109.89	107.83	105.4	107.21	110.85	106.56	103.72	107.98	107.62	113.46	109.49	108.87	111.02	110.68	107.28
101.16	101.33	97.487	99.855	99.282	99.095	95.946	102.24	99.964	100.93	101.46	97.723	100.96	102.3	102.44	99.051	100.94	102.79	100.34	98.384	100.07	102.72	103.89	95.603	99.966	100.28	104.08	100.06	98.331	102.96	99.614	106.22	99.609	101.72	98.437	99.41	98.039	95.726	101.9	102.73	99.671	98.91	103.07	104.49	103.26	99.391	99.356	105.56	96.37	105.28
98.369	99.719	97.317	96.089	97.389	97.639	99.659	99.657	97.685	98.788	98.682	100.82	102.34	97.531	99.749	93.712	100.66	102.38	104.67	97.709	98.03	100.79	97.417	95.558	101.1	103.87	94.879	99.22	100.71	100.44	97.337	99.238	99.338	96.09	99.357	99.871	100.93	100.18	101.41	98.454	97.751	100.5	98.489	100.13	97.001	100.87	94.934	99.262	101.64	99.835
109.13	106.48	108.91	115.35	108.94	113.93	108.32	111.22	108.26	109.47	108.1	111.98	109.68	110.52	106.67	109.1	108.84	109.81	111.25	104.93	113.86	108.36	111.13	110.23	111.31	109.89	112.11	107.3	107.74	110.88	110.44	110.12	109.42	105.3	110.05	116.04	111.04	108.84	111.17	111.33	111.54	110.21	106.76	113.26	110.3	109.78	107.9	110.22	107.74	109.52
97.588	100.2	100.48	100.49	98.487	100.95	99.188	99.422	103.29	100.27	99.61	102.34	99.712	99.29	97.366	102.32	102.33	100.35	103.09	99.573	104	96.375	103.8	95.887	103.04	103.61	102.73	98.147	106.05	101.68	101.74	95.807	102.93	97.454	101.32	102.25	100.93	99.904	103.8	104.97	99.146	94.53	101.27	98.356	98.206	100.21	101.42	100.16	103.04	101.79
100.81	106.02	108.57	103.41	105.98	103.59	105.89	102.47	101.7	107.19	105.24	104.67	101.25	104.36	101.96	109.02	107.92	104.56	106.37	105.98	106.62	106.84	99.875	103.67	112.15	107.28	102.63	106.46	104.84	103.97	106.56	107.01	110.29	102.46	105.89	102.73	106.31	106.5	105.89	106.88	105.64	107.92	103.88	101.21	107.9	105.82	104.96	105.4	104.08	103.26
108.16	105.4	103.56	108.28	105.12	100.4	109.04	104.56	108.78	112.79	104.61	102.85	109.3	106.34	104.5	105.17	105.73	107.29	106.83	106.99	107.05	106.01	108.33	104.12	105.93	104.25	106.22	108.88	104.28	101.67	108.61	106.16	107.63	106.48	99.561	106.49	108.77	103.76	107.44	104.93	102.98	106.77	107.04	107.27	103.82	111.02	105.41	101.84	102.94	108.44
107.83	106.77	107.19	106.17	111.75	114.33	109.37	107.59	105.42	105.82	108.61	109.04	107.99	109.38	110.46	110.43	106.29	109.07	110.38	110.44	109.3	103.95	106.95	111.98	110.31	106.39	108.03	107.05	105.25	111.18	106.45	108.61	109.35	112.06	109.53	109.66	104.11	111.92	107.47	106.62	106.99	104.83	108.28	111.77	111.4	106.6	107.55	106.7	109.01	108.6
112.71	111.44	108.96	107.85	109.74	108.24	107.6	109.97	109.73	110.11	106.49	111.24	106.23	108.69	106.19	105.67	106.75	110.48	110.26	111.41	105.39	109.02	107.54	110.82	107.28	113.08	109.47	101.61	109.71	108.45	109.26	108.66	110.64	112.71	111.83	110.21	112.38	110.25	107.6	111.75	111.46	106.45	111.45	108.86	106.27	104.24	107.31	110.2	109.6	103.35
95.989	102.43	102	100.01	103.58	99.66	96.98	99.704	95.384	98.653	99.467	99.668	96.492	99.451	98.749	98.339	98.201	97.528	97.478	100.44	101.23	98.727	97.016	98.962	96.33	97.658	98.147	96.131	98.627	100.53	97.738	101.98	97.877	99.997	101.18	97.025	103.98	98.153	97.09	96.994	100.02	104.57	96.285	100.3	99.72	95.861	102.53	103.45	98.452	100.7
101.35	101.26	97.984	101.74	97.363	98.045	100.24	98.928	98.701	94.482	99.584	94.294	98.098	101.66	101.21	99.585	98.858	101.23	102.05	98.266	97.987	102.6	100.75	97.675	102.05	98.697	98.838	97.06	100.99	97.631	99.305	101.11	100.09	98.984	99.734	101.51	97.889	93.189	96.746	97.723	100.64	99.044	104.54	99.541	97.974	96.653	97.783	101.13	101.73	97.501
109.45	108.91	107.3	109.08	105.22	108.78	107.84	104.08	107.68	100.41	107.58	111.07	104.77	101.39	108.72	104.76	106.23	105.98	106.47	106.21	109.5	106.78	104.43	106.78	105.32	107.69	108.34	104.38	104.4	105.55	106.63	101.89	109.75	108.7	110.92	104.79	105.53	105.31	107.2	107.71	105.28	102.75	108.23	108.32	112.82	102.72	108.16	106.98	105.25	105.61
99.734	102.39	101.46	105.62	104.66	104.98	103.96	99.987	100.02	104.7	108.35	100.4	102.49	104.09	98.68	102.84	105.03	102.42	100.04	102.52	103	97.648	98.226	100.12	106.05	102.44	100.58	102.96	102.47	101.26	98.49	98.225	103.57	101.83	105.11	103.59	104.2	100.3	100.67	100.59	99.911	105.06	103.04	102.3	103.24	100.65	101.61	101.48	104.62	99.997
108.25	108.31	106.86	111.01	106.13	110.48	109.22	110.91	108.34	107.98	110.8	107.44	107.34	107.01	107.07	106.76	103.06	108.5	108.51	109.35	108.75	106.06	107.74	106.98	106.03	106.13	106.29	107.51	109.25	107.27	107.54	107.92	105.63	105.17	109.85	112.89	108.41	108.66	105.24	106.93	112.71	107.36	112.12	111.05	105.23	108.02	108.36	106.7	104.36	103.44
99.815	100.12	100.37	97.269	97.676	99.698	101.03	101.38	100.72	95.746	104.38	99.058	97.007	94.23	94.496	101.46	100.5	99.114	98.549	93.926	98.789	95.721	98.195	100.29	97.78	99.033	96.495	98.977	97.729	98.705	99.169	99.715	96.914	98.061	100.86	96.631	99.7	99.486	102.46	100.42	98.292	99.673	97.665	93.456	96.147	94.24	98.797	99.432	100.74	100.42
106.07	109.36	106.24	105.5	103.3	105.48	101.37	106.87	107.78	103.1	107.92	106.8	101.27	104.22	105.54	105.15	106.06	109.41	104.14	108.54	101.48	104.41	108.62	104.21	107.5	104.4	106.78	103.92	104.08	101.73	108.26	102.85	108.86	105.78	104.75	104.31	102.28	105.32	105.9	105.45	104.87	108.08	101.4	101.4	103.23	105.67	106	106.88	105.32	105.88
99.086	99.139	96.883	100.01	102.69	93.709	102.13	99.163	99.007	99.6	97.391	99.868	98.202	98.651	101.81	97.446	101.18	94.828	100.83	99.961	98.49	97.455	100.03	100.91	97.285	97.068	97.605	96.85	102.63	98.805	99.765	98.343	99.396	98.245	99.646	98.424	99.868	98.693	98.704	93.742	98.662	97.868	100.44	95.702	100.25	94.956	97.481	97.723	98.125	99.748
100.76	94.817	100.31	97.72	97.649	98.885	102.22	96.462	99.582	98.604	95.085	101.36	98.793	99.436	97.944	96.753	100.91	98.196	101.33	100.31	103.37	99.104	95.981	99.295	98.962	96.299	99.951	97.17	94.437	100.86	101.14	96.195	98.499	93.916	99.928	98.548	98.824	100.42	102.19	97.282	95.326	94.076	96.236	100.14	97.364	99.213	99.631	100.46	95.79	97.305
107.06	106.22	108.46	109.67	106.73	106.13	107.41	106.21	111.24	106.54	106.49	107.44	105.82	106.94	108.42	107.28	106.3	107.76	106.9	106.82	103.34	107.09	103.68	112.7	107.71	111.53	108.37	102.57	103.99	109.16	114.02	104.64	105.8	109.16	106.46	107.4	105.34	105.59	108.51	105.39	113.28	101.6	103.26	107.21	106.24	108.88	105.55	104.12	103.4	101.62
105.37	102.01	105.58	103.25	108	103.36	102.56	105.38	103.57	104.32	106.3	104.6	104.53	105.69	102.6	107.58	103.1	106.57	101	102.13	108.83	103.83	105.73	105.38	106.81	97.715	106.03	102.81	99.86	106.2	104.74	101.18	102.98	102.25	101.93	101.95	101.63	102.51	102.69	104.28	103.23	100.04	101.01	105.39	100.72	104.13	105.84	104.96	101.55	101.09
107.3	110.21	104.63	108.86	103.73	104.65	102.92	99.968	102.83	97.604	105.89	105.1	107.55	105.3	107.15	103.63	103.45	108.99	107.82	107.31	108.39	105.26	109.67	107.74	105.29	108.46	99.05	104.76	101.62	108.86	107.42	105.98	107.1	105.7	108.02	105.59	103.82	104.82	104.23	107.48	105.34	106.33	105.22	107.88	100.65	104.85	101.93	108.29	104.78	106.54
108.12	102.65	107.97	110.01	105.43	108.65	103.85	105.85	107.49	109.17	102.71	107.65	105.57	105.57	104.73	104.83	106.05	111.92	104.29	106.89	111.1	108.06	104.91	107.97	100.53	106.16	103.13	107.57	102.61	102.35	102.81	108.31	108.72	109.37	105.27	109.44	111.09	102.37	106.34	103.31	104.49	104.43	103.04	108.27	109.38	109.14	109.18	109.59	104.89	105.86
96.726	100.14	98.828	100.2	100.15	94.658	97.036	98.681	95.147	98.539	103.13	100.19	96.445	99.158	101.79	97.576	106.16	99.747	102.1	98.496	97.245	97.023	95.672	99.904	96.512	99.819	96.229	97.715	102.26	99.911	98.095	95.191	99.751	97.442	95.09	96.476	93.071	97.927	94.849	99.999	99.768	100.99	97.352	101.8	100.34	99.188	97.597	97.359	96.528	101
106.84	102.33	108.09	106.04	101.95	109.21	103.71	104.09	106.45	108.51	101.23	107.48	105.44	101.26	108.09	103.49	106.17	102.02	105.88	106.59	105.35	104.38	105.05	103.55	105.52	111.75	105.55	107.75	106.73	106.5	103.85	106.19	108.79	108.01	106.39	106.9	108.52	105.67	110.15	104.79	102.54	103.29	108.35	104.94	107.57	104.35	106.27	102.54	109.67	101.83
105.53	106.38	105.88	105.51	103.16	102.7	101.79	106.11	107.04	104.18	107.54	104.68	108.06	106.98	102.07	106.95	108.23	102.15	103.61	105.15	106.38	107.69	104.48	101.5	107.68	106.19	105.43	104.22	106.91	105.86	109.27	102.44	110.12	103.91	108.06	106.38	103.87	106.71	106	108.25	103.9	106.88	104.08	107.02	107.75	106.24	103.8	104.35	107.9	107.24
107.26	104.66	107.22	106.93	106.74	103.04	105.95	108.32	105.22	105.65	103.44	105.54	105.54	107.88	104.56	105.09	106.59	101.84	101.34	108	102.27	108.88	104.84	103.68	106.43	107.5	103.7	104.11	108.74	106.06	104.28	105.28	102.82	107.93	105.23	107.27	104.01	107.78	107.9	105	104.64	105.18	108.63	99.835	101.56	103.72	104.72	105.66	104.21	104.49
105.6	105.63	103.87	107.53	105.59	106.58	104.69	106.99	102.55	106.61	110.41	100.98	106.4	110.46	107.32	104.61	102.27	106.23	104.03	105.28	106.72	106.5	107.27	108.42	107.92	104.42	102.29	108.72	103.77	106.14	101.51	104.46	104.26	106.25	105.81	106.03	107.33	105.33	104.07	108.83	105.96	105.11	104.15	109.76	108.28	104.98	106.38	102.66	108.22	106.7
109.05	109.86	109.98	111.5	115.5	104.66	110.1	105.4	108.67	113.18	111.31	109.71	113.7	108.92	107.87	107.52	110.7	107.42	108.21	108.66	113.56	106.86	111.44	112.61	108.29	114.38	109.96	107.2	114.22	110.72	112.02	111.08	109.24	115.83	112.41	107.07	110.73	108.63	110.9	107.63	110.24	106.82	112.11	110.62	109.66	109.7	110.58	106.73	105.81	111.95
108.98	107.58	106.03	107.63	104.45	108.5	110.62	107.89	111.56	109.3	106.13	109.34	105.81	107.06	109.89	107.27	109.03	106.04	106.18	110.57	106.98	109.4	106.79	104.97	112.94	105.31	110.73	108.51	109.74	106.82	109.03	109.19	108.65	106.25	110.18	108.43	112.79	107.43	108.6	109.44	110.6	107.97	107.87	114.6	107.88	109.93	105.51	107.38	110.82	109.4
108.13	105.75	111.48	104.34	104.24	108.01	104.35	101.76	107.36	106.96	105.95	99.279	104.42	107.53	111.8	108.28	106.24	101.49	110.32	109.87	101.22	108.71	99.266	104.36	108.73	106.08	104.75	106.94	101.77	110.48	103.94	107.74	106.18	105.69	102.73	106.58	105.27	108.64	104.52	101.41	104.02	109.97	104.45	100.89	106.98	103.75	109.06	106.74	106.95	105.56
103.51	105.01	107.29	108.13	103.67	104.36	108.51	106.64	105.2	105.87	107.68	102.93	105.5	104.5	102.12	106.21	105.08	107.71	106.22	105.66	113.57	103.88	103.01	106.52	106.39	106.11	104.48	105.95	109.45	103.37	104.35	104.85	104.37	102.95	108.06	105.64	104.12	109.56	104.1	108.72	106.65	105.72	107.67	103.73	107.35	106.91	105.95	109.45	105.45	106.97
102.98	104.58	113.05	110	105.27	106.77	107.15	105.88	105.89	100.31	103.89	107.02	106.76	103.44	105.27	107.81	99.521	103.59	104.77	102.19	104.97	106.64	104.57	103.6	104.39	101.78	107.61	105.45	110.06	109.59	103.09	104.69	105.65	106.89	107.12	107.59	106.14	111.78	105.44	104.32	110.89	109.52	105.67	106.06	100.21	108.19	103.22	106.85	107.3	107.71
111.4	109.68	110.61	105.98	112.08	107.42	109.63	113.61	110.33	111.83	106.99	103.6	111.86	108.97	113.19	112.63	113.77	109.15	114.55	106.89	114.14	112.67	113.93	106.84	114.73	108.2	111.64	110.96	113.03	111.73	111.99	110.18	110.76	112.8	110.06	107.76	111.18	109	108.51	110.09	108.03	112.04	109.15	109.83	115.09	107.02	106.11	108.79	107.89	109.85
93.506	101.97	96.978	94.61	99.737	93.186	95.986	100.43	97.23	96.378	99.548	97.739	98.645	95.415	100.52	97.978	101.26	103.85	96.301	99.542	101.86	98.967	99.75	96.48	99.846	98.83	95.939	96.049	99.031	97.394	101.25	96.773	99.216	97.077	101.79	93.493	100.58	96.424	100.31	102.14	102.07	97.155	98.33	94.214	101.82	89.852	100.86	99.141	100.21	103.87
103.04	102.57	103.41	102.42	96.162	97.96	100.9	100.1	102.83	101.54	99.505	102.78	104.77	101.52	102.15	98.048	103	103.34	102.47	103.44	99.194	99.326	99.856	100.63	97.058	102.11	101.2	100.94	104.32	100.85	105.33	99.3	103.22	100.85	106.03	98.828	104.14	102.68	101.79	94.85	101.64	103.57	100.06	100.18	100.36	98.358	100.94	101.96	100.95	100.94
108.99	110.21	107.16	107.38	111.26	108.38	103.97	105.12	105.09	104.39	105.56	107.83	106.69	108	108.51	107	107.13	109.4	110.48	107.56	107.58	103.69	106.76	110.32	102.79	101.54	108.18	104.02	109.75	106.32	105.87	108.98	106.84	104.87	107.16	109.65	105.16	104.35	108.99	104.62	105.74	107.39	108.79	107.05	100.63	110.94	109.77	112.91	107.56	104.62
95.55	97.929	96.024	99.267	96.069	103.45	102	99.052	98.88	103.51	99.718	102.59	102.83	101.89	102.78	100.25	102.93	99.995	96.9	99.18	101.26	98.879	101.51	102.72	99.815	99.687	100.47	100.28	101.78	98.985	96.187	98.936	102.21	102.36	99.257	101.41	103.97	102.23	105.68	100.5	100.84	98.539	100.25	98.703	99.42	99.996	104.06	99.105	102.02	100.94
102.01	104.55	102.67	100.81	104.06	99.041	106.66	102.27	104.95	105.38	104.55	105.47	105.78	100.86	98.283	106.62	96.209	106.91	106.28	100.62	103.07	105.58	106.21	101.42	103.21	105.18	101.07	102.05	96.653	103.04	100.59	104.96	104.63	101.2	107.2	103.55	98.822	100.36	103.88	100.26	102.55	97.917	105.36	103.78	112.67	104.46	97.234	100.57	104	102.87
97.715	101.21	97.228	98.936	96.753	99.141	98.569	96.723	98.827	98.894	98.78	100.89	101.15	100.18	100.06	100.7	94.42	98.308	95.785	98.986	97.445	99.781	98.582	95.447	98.508	98.565	99.664	98.224	97.954	94.542	98.726	98.575	101.26	99.478	100.19	102.36	104.49	102.97	96.716	97.937	99.707	98.751	104.04	100.29	95.115	97.767	100.95	99.763	103.28	98.405
98.634	99.748	100.08	96.435	98.967	96.922	102.48	99.526	104.64	93.101	101.91	100.68	97.105	101.98	101.89	99.392	99.441	96.771	98.833	99.444	97.827	93.944	99.044	104.08	98.696	98.807	101.92	97.31	103.18	98.071	102.21	100.25	105.67	96.397	100.47	103.11	100.07	101.28	102.1	98.352	97.911	101.74	101.97	95.394	101.98	101.62	97.456	108.16	100.94	96.688
108.64	105.84	105.17	107.05	106.14	105.75	105.58	105.19	101.26	107.05	107.87	102.86	109.76	105.49	104.05	105.31	105.55	103.23	109.79	105.71	102.41	103.58	100.88	105.31	105.4	108.94	105.55	106.41	106.74	106.12	104.14	105.8	105.36	105.9	103.84	104.14	102.27	106.24	107	105.63	104.24	108.97	104.62	109.33	103.24	107.88	100.92	106.35	107.06	105.53
101.84	105.52	105.27	106.91	104.93	105.04	103.21	100.1	102.88	103.02	104.47	105.8	109.28	105.81	106.42	101.68	106.73	104.32	103.06	103.9	105.24	107.26	105.51	105.74	109.77	109.31	104.15	105.73	106.05	109.52	109.05	109.74	103.57	109.92	103.21	104.53	103.46	106.51	102.47	101.71	107.89	108.97	104.93	106.37	108.42	109.76	100.79	108.53	105.2	108.83
108.35	107.75	108.95	111.94	108.16	110.27	110.38	111.61	108.92	109.03	112.58	110.86	108.64	106.85	111.98	111.29	110.95	111.13	112.53	115.96	110.5	113.02	110.72	112.1	110.38	111.13	108.57	107.1	107.6	114.88	111.25	108.27	111.35	107.57	110.32	107.3	109.72	109.48	105.95	112.98	104.25	109.78	111.07	107.34	114.94	108.21	111.09	108.83	110.09	110.36
98.561	96.268	95.456	99.728	96.149	99.152	98.198	100.3	99.669	95.497	99.494	94.836	93.897	93.631	100.62	101.29	97.455	97.634	93.657	97.973	98.477	97.943	101.12	98.842	95.798	98.804	97.933	102.64	103.41	101.42	100.42	101.39	100.02	98.096	100.18	99.525	97.699	99.867	97.862	96.269	94.669	94.518	99.743	94.936	97.283	98.066	95.923	96.558	95.881	98.558
103.22	109.22	102.34	105.83	107.54	108.24	107.46	107.06	109.53	107.89	104.26	105.87	105.76	104.49	107.05	108.58	111.09	109.86	110.19	106.39	109.69	106.15	108.63	111.67	107.69	109.21	106.59	107.36	106.99	102.83	105.87	108.95	109.79	105.71	104.62	105.84	104.2	102.76	106.44	108.34	104.51	111.21	110.64	109.32	103.89	109.7	111.08	108.36	107.02	108.46
103.01	107.39	102.49	103.98	105.55	104.57	110.35	108.65	105.32	107.2	107.24	104.13	106.3	106.36	107	110.2	106.65	106.1	104.73	108.48	107.35	106.91	103.07	110.2	109.88	108.64	107.39	108.08	105.54	104.49	108.3	108.12	106.43	105.85	103.42	103.94	111.36	107.46	104.34	107.16	107.62	108.79	106.07	109.68	102.89	104.82	109.08	108.2	108.29	101.94
108.03	106.79	108.68	106.81	106.11	109.66	107.21	104.41	103.82	110.02	106.7	110.73	109.64	105.03	108.71	109.38	109.85	109.16	108.32	108.87	109.31	108.59	108.73	109.89	110.69	108.14	108.97	104.35	106.18	107.92	112.93	110.85	108.93	111.89	107.86	102.93	105.29	112.29	104.09	109.09	108.7	105.56	102.24	108.58	112.53	108.5	108.78	114.21	104.93	107.91
103.46	108.52	106.64	108	105.75	104.21	104.38	106.47	107.59	108.94	106.73	109.74	111.11	104.36	108.92	106.57	105.68	108.3	107.44	106.21	105.22	108.82	106.57	101.44	107.44	105.65	107.72	104.22	104.09	107.14	105.76	106.9	104.63	107.07	106.27	110.89	104.01	103.85	106.55	104.35	106.24	104.73	110.86	105.78	102.46	103.73	105.81	108.31	108.86	110.54
102.12	102.9	100.71	100.68	97.662	95.281	99.421	100.26	96.808	94.823	97.709	100.7	98.544	101	102.13	104.53	95.268	93.68	104.25	95.963	95.8	99.042	99.465	100.8	103.05	94.855	96.41	97.006	96.727	98.334	93.937	98.284	101.5	100.94	98.333	95.446	100.76	93.458	99.945	102.91	97.759	99.261	98.999	101.39	99.387	98.952	97.858	97.923	97.349	106.89
112.52	111	109.35	114.76	109.97	106.28	110.78	107.3	113.9	105.96	111.43	107.94	110.62	107.22	110.08	113.66	108.51	112.52	109.15	110.02	107.84	109.21	108.45	110.89	117.04	108.13	108.4	110.55	114.05	108.83	110.94	108.72	109.71	107.26	108.72	107.31	111.18	109.87	110.85	109.5	111.72	113.98	109.86	110.47	106.57	110.33	104.7	108.87	105.74	110.02
101.06	96.992	97.632	97.021	95.43	95.59	102.09	97.612	97.84	102.28	96.847	102.34	101.5	95.901	97.134	102.52	99.315	100.23	96.489	97.054	100.39	96.528	96.42	98.372	97.802	99.13	95.432	98.587	93.602	98.418	100.79	99.452	97.647	99.818	99.142	96.279	95.696	98.75	97.642	100.53	95.605	99.431	97.011	95.923	97.793	99.607	97.842	100.29	97.808	101.45
96.916	99.623	95.603	101.14	96.125	104.11	96.262	91.959	92.499	104.32	96.538	91.311	94.394	99.844	95.378	98.097	99.974	98.816	100.01	97.384	98.439	97.317	99.846	94.042	99.172	95.924	92.824	97.844	98.83	103.39	103.22	94.015	101.25	96.707	98.909	94.166	94.56	99.687	97.845	96.227	98.528	100.08	101.42	98.029	102	96.21	99.866	97.373	95.343	93.817
105.75	106.5	107.99	106.39	109.53	105.28	106.39	108.55	102.07	105.72	109.7	103.1	107.71	107.73	104.96	107.38	99.897	106.83	105	106.64	107.43	103.19	106.51	109.01	104.73	105.31	109.59	105.16	106.85	103.98	101.32	114.73	105.9	103.13	102.58	105.03	104	107.29	108.48	103.06	100.99	105.44	102.4	104.64	102.01	107.17	104.43	103.98	104.18	104.8
107.9	108.48	105.3	108.21	110.12	113.52	103.79	104.38	107.39	106.28	108.53	108.16	105.81	108.47	104.71	107.54	104.29	107.05	105.01	109.52	111.72	107.71	105.46	115.14	104.02	109.02	106.98	109.78	113.5	105.3	105.4	111.27	110.23	101.44	108.49	108.59	103.74	107.42	110.61	104.38	104.38	109.27	109.87	103.96	111.08	109.28	104.42	102.48	108.23	111.63
102.93	107.6	100.48	103.52	106.37	104.04	106.11	104	106.92	106.57	103.92	108.82	100.09	103.68	107.06	100.99	107.2	105.55	104.25	103.34	107.4	106.28	106.23	102.01	107.6	104.11	104.78	107.35	106.96	105.29	106.78	106.93	105.53	107.35	103.38	105.32	106.32	109.02	101.5	103.16	103.85	107.38	108.84	106.12	104.63	108.77	104.22	107.03	103.69	108.27
108.64	111.44	111.89	112.83	105.78	113.48	109.93	107.94	112.29	113.34	112.13	112.07	109.85	112.91	110.26	111.45	107.2	110.78	110.02	107.97	117.94	113.87	109.54	108.49	112.75	109.26	112.47	109.65	110	110.66	108.37	110.78	114.57	112.63	109.25	108.95	109.96	112.33	107.02	111.91	112.39	111.54	114.95	107.48	117.03	112.58	109.32	109.93	112.62	110.22
107.03	105.78	106.29	104.42	104.29	112.08	106.41	110.51	107.97	108.66	105.31	108.88	110.3	109.26	109.11	112.71	108.46	115.05	106.79	107.45	106.46	108.36	107.79	107.77	108.13	105.19	109.25	112.4	110.99	106.14	106.38	110.9	108.62	110.98	106.9	107.28	110.23	109.4	110.83	107.68	107.14	104.34	110.12	108.08	107.02	103.96	109.91	107.66	112.66	113.38
105.81	105.81	111.35	106.48	106.82	107.86	106.99	107.02	106.73	101.98	106.79	105.01	109.79	107.29	104.49	103.3	106.54	109.86	106.98	107.94	107.59	106.04	108.28	106.43	103.32	102.92	106.26	103.78	104.22	106.04	101.17	107.41	107.5	107.63	110.69	108.23	102.91	107.67	104.84	104.35	102.91	107.18	108.62	99.007	103.25	104.21	98.562	106.63	101.46	104.33
107.73	105.5	103.32	104.62	105.81	104.95	104.01	108.54	109.04	105.74	107.26	104.2	101.64	105.35	104.33	103.85	107.75	107.69	106.59	103.84	104.42	104.2	107.42	106.86	104.59	104.79	105.84	109.21	105.77	109.83	107.93	108.73	102.2	105.79	108.02	104.42	103.43	108.33	102.4	106.67	111.15	108.58	105.75	105.7	106.82	102.55	111.62	108.68	108.61	107.36
111.59	108.45	108.22	107.45	107.3	105.87	107.9	106.92	107.38	111.2	105.31	107.3	110.99	104.21	107.13	109.05	106.34	112.03	104.87	109.26	106.74	109.73	107.63	104.92	108.47	109	109.19	102.87	107.5	109.01	109.7	110.05	107.72	109.17	107.06	107.24	107.54	106.99	109.57	108.29	108.76	105.23	109.05	111.53	109.52	107.37	104.5	110.84	103.23	105.73
104.99	111.31	110.81	114.54	105.13	105.44	112.52	108.97	108.46	108.13	105.29	108.85	108.6	106.87	115.56	109.57	108.39	107.98	109.38	104.95	108.62	107.89	107.18	108.49	106.8	107.42	111.14	105.3	110.36	108	106.16	110.12	108.65	107.72	110.05	109.62	108.45	104.64	111.73	110.63	110.35	107.44	111.43	107.88	112.82	107.87	112.24	110.48	110.77	112.72
105.21	107.16	104.51	109.92	107.27	107.69	101.13	102.2	106.65	107.16	108.6	101.69	106.52	100.64	104.83	101.33	104.32	102.7	102.69	105.76	109.65	106.28	109.23	105.77	101.26	109.39	111.7	107.31	106.04	106	107.69	110.07	103.65	105.39	105.52	106.32	105.38	104.77	103.97	100.75	103.6	102.54	104.8	104.09	107.29	104.32	101.15	107.44	104.91	106.27
103.73	106.67	109.43	107.58	111.78	108.09	103.13	101.75	107.34	107.67	104.99	107.77	105.56	107.8	103.9	103.98	104.37	105.28	104.87	107.34	102.59	107.22	106.01	107.66	108.28	100.63	103.47	104.21	111.25	102.3	104.65	110.4	101.46	105.05	105.08	105.73	101.47	106.09	108.79	104.87	107.35	111.09	103.42	106.51	103.92	103.96	103.76	106.65	107.28	107.78
112.52	103.54	106.59	104.23	108.76	107.89	110.58	104.97	110.27	106.11	112.47	110.26	111.59	110.46	107.39	106.21	111.62	106.74	106.7	108.82	106.5	107.88	108.38	107.89	108.3	108.15	108.7	109.29	107.13	105.77	106.58	111.22	110.89	107.53	107.97	109.45	109.41	105.92	111.45	108.88	108.53	106.3	111.63	109.49	113	103.12	108.91	103.25	108.94	108.83
105.49	108.67	106.26	111.87	102.82	109.83	109.36	111.11	111.01	105.52	106.2	105.62	109.72	109.83	107.37	111.79	108.57	104.11	111.62	107.83	107.76	112.1	106.72	106.64	111.22	107.17	107.18	109.07	106.67	106.25	106.98	107.13	108.16	110.47	105.27	106.17	111.86	113.04	110.25	108.76	109.48	111.39	104.91	99.817	105.8	107.66	107.19	106.71	110.79	110.65
100.19	105.12	106.79	106.43	102.5	107.6	105.35	105.73	104.41	108.62	105.85	104.75	106.69	106.23	105.65	102.76	106.04	106.26	107.01	107.79	98.658	100.25	109.9	107.73	101.4	105.27	105.12	102.93	105.52	105.38	110.18	105.89	102.76	109.77	107.74	107.86	103.61	104.31	101.04	105.41	105.6	102.89	107.67	100.93	104.48	103.9	107.24	106.61	107.04	102.39
108.95	103.93	108.66	106.44	109.56	105.42	106.39	104.68	110.58	107.51	104.13	107.44	110.6	110.19	106.56	114.17	104.37	110.98	105.19	108.78	106.68	108.47	109	106.8	109.64	106.05	110.19	110.68	106.17	109.65	108.45	110.37	106.74	110.85	103.06	105.85	100.76	107.36	107.14	104.52	109.74	106.47	110.03	106.73	104.32	107.59	106	110.56	106.68	104.9
103.59	106.8	110.68	107.01	107.02	107.36	112.86	110.74	105.52	106.04	104.6	105.19	108.77	110	106.77	105.31	109.74	105.86	105.79	108.99	106.46	110.84	106.62	107.69	113.83	104.02	105.61	108.54	111.38	105.54	107.15	109.65	111.57	111.99	107.65	106.8	112.68	108.4	107.19	106.18	109.11	109.8	105.61	112.25	106.17	108.35	107.5	108.39	110.78	109.95
107.83	106.33	107.96	106.18	104.95	108.29	105.59	106.1	103.08	100.86	103.74	108.3	103.31	104.92	100.55	109.98	107.87	103.56	106.89	109.25	104.67	105.31	104.35	103.47	104.72	107.77	102.48	105.13	106.52	102.39	103.94	103.27	104.49	105.37	108.13	106.2	105.72	103.25	107.82	106.59	101.37	108.02	110.02	107.66	106.14	106.45	109.58	106.51	106.99	106.08
92.507	98.378	95.795	98.533	99.091	91.704	96.5	94.305	97.635	98.631	96.351	95.368	99.624	100.03	96.238	100.1	103.23	98.385	98.329	99.801	92.359	98.035	97.868	103.6	98.842	96.777	98.769	99.301	100.55	93.122	99.659	99.838	95.763	97.717	94.998	96.999	101.41	96.008	97.009	96.274	99.868	95.102	99.715	99.526	98.196	96.517	98.774	94.327	95.738	98.133
107.41	104.3	104.56	106.11	106.66	105.42	101.06	101.77	103	104.4	108.12	102.89	104.34	105.09	104.68	100.23	106.65	109.47	103.27	103.17	105.24	110.25	104.47	105.85	100.23	106.49	103.33	102.66	108.66	103.48	108.47	107.7	101.07	105.57	103.41	106.85	102.69	106.28	101.67	104.28	103.54	107.81	103.58	110.52	102.88	104.86	109.21	103.59	104.22	104.06
105.92	103.65	101.23	103.32	101.61	100.94	102.03	103.66	102.49	102.54	98.871	105.09	104.74	104.22	101.55	103.44	103.59	103.38	101.13	102.72	103.37	101.07	103.75	98.188	100.72	100.98	102.1	101.47	103.14	103.11	104.05	103	100.19	104.22	103.6	101.99	96.558	99.751	101.46	97.196	103.62	105.06	100.89	107.13	99.482	101.46	100.97	99.472	104.2	103.76
107.45	110.48	103.8	107.13	105.2	108.56	103.85	108.85	106.25	109.97	101.94	107.75	108.51	105.04	105.9	103.85	104.49	110.51	103.98	100.35	107.47	107.4	105	105.37	107.52	107.91	103.16	109.65	102.38	106.86	107.16	107.74	103.74	105.53	106.48	107.09	103.39	103.71	103.18	110.2	108.97	101.76	104.86	106.95	107.86	110.61	106.44	108.16	109.78	108.63
104.02	107.45	104.77	108.23	103.69	107.32	109.91	105.14	104.49	102.57	103.38	109.36	104.85	105.99	107.16	104.86	106.18	104.67	109.63	105.8	102.53	101.82	105.3	101.9	106.61	109.33	104.09	104.35	104.22	106.32	104.78	105.06	107.92	107.49	107.75	106.94	101.26	104.25	104.6	109.55	107.92	106.74	100.17	106.69	104.7	108.4	105.74	103.32	103.23	103.84
97.967	98.144	99.409	100.8	96.293	96.555	98.11	102.27	97.244	98.896	98.001	96.057	97.878	99.955	96.893	100.48	98.689	97.949	97.808	99.119	100.29	100.74	99.843	103.59	94.576	104.35	100.78	96.174	101.13	101.18	102.34	98.772	101.31	96.916	100.91	98.019	94.085	105.01	98.406	99.209	98.461	99.68	101.2	102.22	104.78	97.68	95.182	98.411	98.415	101.23
108.61	108.26	109.16	105.7	106.21	106.83	109.8	104.4	109.76	107.41	110.21	106.32	108.47	105.94	108.47	106.55	107.39	108.62	110.15	105.01	108.45	106.03	109.34	105.6	105.15	107.19	102.68	108.48	106.57	108.27	106.48	103.43	107.32	110.18	107.49	111.31	108.31	105.75	107.18	104.57	109.5	105.5	109.99	106.77	105.28	103.7	107.13	109.97	106.52	111.08
105.29	99.162	104.46	103.33	108.2	109.23	109.01	106.81	106.52	106.03	102.28	102.15	110.61	105.86	107.21	105.03	99.788	106.01	109.02	106.38	106.47	97.945	105.74	102.12	106.72	105.3	105.74	106.32	106.6	104.77	107.47	107	102.69	103.32	109.58	103.29	110.83	105.04	111.87	104.85	110.19	109.03	102.75	105.87	103.88	103.25	106.78	105.3	109.25	104.43
110.4	105.55	110.08	105.86	108.52	108.94	109.85	111.42	112.07	108.2	107.27	108.2	108.32	108.46	108.83	107.46	107.68	103.82	108.43	107.79	109.71	108.08	109.08	109.83	109.16	108.78	107.14	107.12	107.07	105.28	107.93	108.55	111.97	111.07	104.81	106.27	104.84	109.21	113.95	111.82	110.17	111.72	107.64	106.2	108.57	110.15	109.21	107.26	104.23	107.83
104.34	107.29	104.04	110.98	109.74	107.9	103.89	105.86	109.19	109.59	112.17	105.38	110.82	106.9	111.38	103.22	102.96	105.62	106.92	107.52	103.38	109.09	106.88	107.8	111.62	107.04	108.18	106.33	107.95	107.03	104.6	103.28	106.45	109.34	110.04	107.62	108.03	106.41	108.52	111.55	107.01	110.86	109.8	107.84	110.19	106.55	112.36	109.31	109.04	111.05
106.13	107.44	106.28	107.17	104.54	104.65	101	110.8	107.87	106.33	107.65	107.23	106.92	108.69	109.27	101.17	103.37	105.67	110.73	109.26	107.25	105.53	108.04	108.08	103.86	105.94	105.75	104.89	106.66	106.68	102.1	107.26	103.05	110.04	108.1	110.67	107.1	106.34	104.97	109.57	106.5	104.45	106.9	106.65	100.38	107.09	110.28	105.25	108.7	109.31
108.23	108.27	110.94	101.69	107.7	109.74	107.89	111.64	106.25	109.52	106.27	103.46	103.02	104.99	111.97	113.77	107.87	102.9	109.8	106.66	107.12	106.65	113.83	105.94	108.47	104.76	105.68	108.94	109.35	112.92	110.79	109.44	110.83	105.29	111.12	109.14	108.43	107.64	107.95	109.68	102.94	110.31	108.03	110.21	107.26	110.32	108.02	110.81	109.05	108.25
103.62	98.732	99.39	103.33	102.5	102.66	104.38	105.95	102.63	101.75	103.18	105.27	101.61	102.38	100.12	102.91	100.54	103.91	102.22	106.59	107.77	101.75	104.02	101.98	102.31	103.61	103.35	104.7	102.42	103.14	106.03	101.99	102.26	99.475	101.86	100.81	102.57	101.14	107.26	100.56	105.96	102.05	103.11	101.86	104.86	105.8	101.52	103.17	101.76	101.57
103.44	109.17	110.19	106.55	108.81	110.1	109.12	106.29	110.54	106.7	103.81	107.85	103.99	109.71	111.71	110.58	109.55	108.45	106.96	108.64	105.1	109.72	106.42	108.01	112.03	108.58	109.46	107.88	109.22	106.52	105.56	113.37	108.9	113.99	107.34	110.56	106.95	112.9	107.91	107.3	109.56	108.16	104.77	107.1	108.93	110.16	108.37	109.63	107.2	107.54
103.16	102.81	105.62	110.73	105.73	108.66	104.37	104.56	105.89	101	106.58	106.89	106.1	101.87	105.27	103.93	109.79	106.24	107.31	106.51	108.26	107.65	104.2	109.28	110.04	105.89	101.48	102.56	106.47	108.86	106.06	106.89	105.37	107.95	98.228	104.1	106.08	106.85	98.739	106.33	103.61	107.84	100.99	109.19	105.74	103.72	101.39	104.34	105.94	108.6
107.81	103.65	100.82	101.37	104.94	104.76	102.03	102.5	108.52	109.71	104.61	109.8	105.54	108.22	109.54	108.64	108.11	107.91	102	106.98	103.03	104.91	105.61	104.58	109.9	105.11	112.42	107.05	105.48	101.06	105.58	111.03	105.5	108.86	106.08	103.4	105.96	109.95	112.04	103.99	108.36	104.45	107.47	105.61	110.54	107.19	105.47	103.22	109.41	107.97
116.99	108.54	111.57	112.17	111.79	108.42	109.99	110.32	109.27	112.53	112.91	106.15	115.59	110.83	108.38	110.82	106.3	110.14	110.76	110.8	112.25	107.55	111.57	110.06	112.15	111.86	105.75	112.91	111.88	109.97	110.37	106.22	112.53	109.69	109.49	105.85	111.28	107.27	111.08	110.88	109.46	108.35	105.56	109.61	110.32	110.04	110.52	105.14	108.09	109.52
97.874	98.086	99.263	100.57	101.11	95.272	98.859	103.39	97.333	101.37	99.66	97.612	96.148	98.377	98.522	92.891	95.146	99.015	100.19	95.943	96.951	102.58	97.017	97.511	97.747	96.983	102.67	98.408	95.929	94.773	98.484	96.189	95.412	99.392	97.264	98.557	105.43	96.975	93.789	97.264	98.503	92.303	96.385	98.806	98.439	98.242	97.589	98.223	98.449	97.26
109.9	99.753	104.72	106.35	101.45	108.02	102.6	107.37	106.04	103.73	108.34	107.03	105.92	105.77	107.59	110.65	104.13	109	104.14	103.99	105.32	103.97	108.92	107.66	105.1	104.53	107.03	102.03	103.16	105.68	105.74	105.17	107.61	106.64	109.46	108.18	110.78	111.86	104.19	107.42	104.77	104.22	105.79	104.07	107.09	103.75	108.87	106.88	102.84	111.44
99.451	102.94	100.92	99.571	100.21	102.25	100.01	97.116	100.06	97.724	101.68	97.559	101.03	96.719	101.89	96.373	103.19	100.94	96.71	102.1	102.92	96.936	101.68	99.71	103.54	103.27	100.06	100.18	104.07	98.723	97.13	100.58	100.78	101.86	103.7	99.631	100.75	103.41	99.478	99.008	102.27	99.164	98.459	98.825	104.82	98.213	99.429	106.49	99.959	100.9
102.07	107.32	102.26	105.83	104.54	103.85	108.62	106.09	107.53	102.76	108.64	104.19	102.22	107.61	103.84	109.82	106.59	105.31	103.99	108.77	106.23	105.81	105.97	108.51	111.93	108.13	105.58	110.47	104.17	105.94	105.54	104.94	105.2	104.93	106.36	107.65	108.68	107.86	102.84	101.65	102.24	106.07	102.47	102.59	107.35	105.32	107.5	103.07	104.4	103.62
105.02	103.85	106.64	104.46	104.31	101.85	103.87	107.52	100.89	111.38	106.1	105.36	105.82	106.22	107.71	106.56	106.55	107.43	104.86	105.94	99.559	104.15	107.08	110.86	101.74	105.48	107.98	109.06	105.39	104.05	105.39	106.01	106.89	104.13	106.94	104.22	108.31	107.26	102.28	106.46	105.28	103.06	107.68	108.78	108.59	104.51	105.7	104.57	102.74	108.66
107.84	108.01	110.97	110.46	107.56	105.71	103.26	107.76	109.57	110.79	108.33	109.18	110.89	109.43	106.51	115.72	104.57	110.44	111.21	107.07	108.9	106.05	106.66	111.85	115.09	109.49	108.06	103.38	105.83	107.35	106.88	110.23	109.8	110.12	112	105.61	108.39	106.01	106.38	111.23	109.39	105.07	109.98	105.48	106.43	107.05	105.62	109.42	110.68	115.56
106.56	113.64	108.49	109.99	107.54	104.92	107.59	111.36	111.28	110.66	112.64	108.15	112.69	112.33	111.97	112.72	109.84	110.08	109.84	114.24	111.65	108.99	112.1	111.16	112.1	109.32	114.56	113.24	111.39	113.23	114.61	109.86	111.69	112.2	113.11	111.47	110.82	117.16	110.49	107.68	111.77	113.88	108.72	109.83	107.5	110.76	111.41	107.8	114	108.72
105.76	104.33	105.84	106.75	105.99	107.96	106.52	101.97	104.59	104.21	106.97	109.53	102.54	103.67	103.52	103.57	103.31	101.21	105.08	108.01	110.09	107.33	108.17	105.54	107.47	100.7	107.61	106.89	108.26	105.4	104.58	106	102.29	107.22	103.31	104.96	110.77	108.47	107.17	103.91	106.69	102.34	106.88	100.46	105.33	105.18	104.8	110.55	104.88	103.22
101.2	102.35	109.01	104.52	108.41	106.71	104.84	108.77	102.52	105.86	108.25	103.66	101.8	107.18	103.85	107.37	102.58	106.22	105.62	109.89	103.07	102.78	106.76	105.88	104.35	107.94	103.93	108.93	108.27	105.46	107.69	104.16	109.84	110.27	107.43	106.87	103.93	106.17	102.41	109.94	102.63	103.93	105.33	107.4	106.24	105.88	106.78	106.94	107.49	110.12
96.248	97.214	95.215	98.651	99.002	99.789	101.87	94.768	95.462	99.384	98.097	98.647	94.268	103.75	98.116	95.956	97.533	98.984	99.69	98.76	101.91	98.104	100.63	100.27	98.829	94.834	95.418	96.316	95.895	99.047	98.041	100.36	97.676	99.282	103.63	96.922	99.758	98.21	99.382	98.79	101.42	94.773	96.956	102.25	102.03	97.792	100.02	98.069	97.295	102.13
99.992	105.2	106.76	107.27	104.86	104.4	104.9	107.72	110.78	102.51	108.62	108.44	105.83	108.17	106.47	105.45	106.48	102.41	107.13	110.87	104.97	105.74	106.3	106.83	104.73	103.03	102.8	102.17	105.45	107.97	105.93	105.95	105.52	107.37	108.07	109.88	105.1	104.46	108.28	100.75	105.79	111.71	105.56	106.97	106.5	107.1	104.98	108.24	111.29	106.3
105.12	103.36	101.01	103.66	105.53	103.9	103.02	102.93	107.4	103.29	109.18	101.69	104.09	105.68	106.7	108.63	108.62	108.55	100.18	103.51	108.93	104.67	108.72	107.14	108.43	105.49	108.44	102.08	104.73	110.59	103.83	104.11	100.73	106.98	103.72	100.65	105.77	101.57	107.76	103.56	104.31	102.18	106.99	104.88	103.75	104.96	109.52	101.26	108.35	101.97
109.55	109.11	115.66	112.36	104.24	113.18	114.73	111.67	112.35	105.1	112.15	112.87	107.35	107.24	111.64	109.82	110.53	111.37	117.29	111.78	109.79	111.48	112.03	116.34	110.31	110.26	108.28	108.46	105.36	112.16	109.85	112.17	111.89	110.37	110.83	107.7	111.31	105.2	114.82	112.57	109.85	114.02	107.9	110.11	112.6	114.81	110.02	112.35	110.91	109.26
99.636	100.55	101.38	96.926	98.96	99.575	99.878	100.29	103.37	105.11	101.83	102.65	103.73	92.696	100.43	101.14	103.28	96.494	98.578	97.468	98.841	103.7	103.88	95.293	101.89	100.48	104.99	99.994	96.061	99.015	100.55	100.32	94.425	99.211	100.65	99.539	105.51	103.93	101.84	97.471	101.6	95.331	103.93	99.611	100.93	102.96	99.607	98.254	99.552	96.592
102.46	108.55	108.14	104.95	105.61	104.19	105.4	107.59	108.43	108.81	107.73	112.85	110.01	106.99	104.74	109.97	109.98	109.43	111.39	109.01	109.08	106.87	106.84	110.02	109.26	113.02	109.01	109.01	106.59	108.31	105.43	111.86	106.14	108.34	109.98	103.38	110.44	114.03	112.11	105.48	106.1	104.31	103.54	109.58	106.25	107.54	109.67	110.34	104.42	107.16
108.1	110.62	107.69	110.5	106.45	108.71	107.39	108.47	109.43	105.09	105.75	105.4	107.34	106	108.13	104.78	107.15	112.77	110.82	109.75	108.23	102.78	110.99	108.51	109.04	110.52	106.07	106.58	109.28	110.19	105.16	108.41	105.19	107.22	111.4	110.76	111.74	110.05	109.16	105.47	104.34	105.94	105.21	109.12	109.36	108.74	104.52	106.2	108.44	109.28
109.64	108.37	110.92	107.33	113.82	112.68	113.45	107.03	108.73	110.51	109.65	109.8	108.92	108.47	111.27	109.68	110.14	112.22	108.32	109.79	112.3	114.89	109.66	111.59	114.19	106.55	109.5	108.29	113.32	110.53	108.2	113.59	108.09	112.44	113.19	113.42	113.82	108.55	110.78	110.68	110.75	111.82	108.07	107.63	108.93	109.69	109.73	108.03	110.09	110.95
103.83	103.4	107.29	103.17	106.6	107.48	105.33	108.24	106.38	106.61	102.37	107	106.84	104.81	107.32	104.87	106.23	108.67	101.05	100.16	109.57	105.08	110.39	107.03	104.68	107.57	107.49	108.25	104.2	100.34	104.8	105.03	106.89	104.87	106.24	106	103.57	103.98	108.34	106.63	106.56	111.84	109.56	101.43	107.7	101.61	102.87	109.13	104.71	104.76
104.34	107.11	104.57	107.65	108.03	108.41	109.88	107.31	107.89	108.69	106.02	103.2	100.61	106.3	109.2	101.87	107.01	102.65	103.64	106.52	107.24	102.13	107.53	105.88	106.48	103.74	105.84	101.96	111.66	106.36	102.28	110.69	105.53	102.23	104.64	105.1	102.21	104.47	107.71	104.45	105	104.07	108.31	105.5	105.09	108.09	106.42	106.53	109.11	104.69
106.58	106.21	103.39	106.23	106.57	104.95	104.68	105.53	101.74	108.73	104.92	106.94	104.8	102.92	104.6	103.23	102.88	110.23	105.04	103.1	109.33	103.99	103.59	104.65	107.21	107.49	103.03	105.61	104.11	101.76	102.63	99.095	104.63	106.36	109.42	107.69	104.12	109.25	111.06	106.8	106.99	106.17	107.73	103.86	107.31	102.78	108.73	104.67	107.36	107.74
96.993	100.7	94.695	100.05	96.361	96.112	94.695	98.304	98.536	97.086	96.448	102.6	96.618	100.64	100.6	96.026	102.84	99.663	96.03	97.326	94.566	97.563	98.652	95.57	104.85	94.474	94.847	95.782	100.57	101.68	98.449	93.987	98.494	101.87	96.19	99.942	97.411	99.403	92.704	99.861	99.351	97.396	98.84	97.186	94.607	99.799	95.539	92.794	98.284	98.554
96.98	102.95	95.641	100.61	97.419	97.631	98.795	97.627	95.582	102.95	99.212	101.83	102.42	96.29	99.871	94.763	100.81	96.641	99.19	98.522	101.29	98.391	99.115	101.07	96.038	98.015	99.729	95.603	101.2	99.27	98.675	95.085	98.806	98.2	100.67	103.68	100.24	94.182	97.68	95.496	100.33	101.04	96.077	95.058	100.83	94.19	98.255	100.34	93.552	101.12
95.572	98.408	90.877	96.228	96.743	98.624	97.535	94.867	97.946	99.942	98.852	100.63	101.78	101.35	99.303	97.745	95.539	97.771	95.57	98.905	100.23	92.911	98.003	95.644	95.354	98.889	99.119	97.241	96.44	95.834	98.399	102.18	101.4	98.551	96.522	98.726	97.239	93.624	102.22	98.221	95.693	96.846	96.218	93.501	95.256	96.226	99.491	98.745	98.893	98.82
104.71	104.58	103.7	104.55	103.64	109.02	107.33	104.98	107.98	110.29	102.28	107.74	103.04	104.51	106.14	104.75	101.6	107.57	103.73	101.02	103.18	108.35	104.97	109.09	104.23	110.18	107.96	104.68	107.53	106.43	106.44	108.42	105.53	101.91	107.23	102.38	104.75	105.82	102.42	102.52	104.21	105.51	107.79	106.78	105.23	105.77	103	110.28	106.95	103.1
102	105.66	105.89	109.41	105.63	99.883	105.16	107.77	103.92	108.61	107.37	104.66	106.41	104.75	102.9	103.42	105.05	105.46	106.48	103.63	101.29	107.43	102.4	104.54	105.54	108.34	102.95	102.8	106.57	104.39	103.11	107.97	107.87	104.3	105.79	106.06	102.03	104.05	103.47	102.12	105.78	106.93	104.64	108.05	103.88	107.47	107.11	105.36	104.71	103.19
100.11	98.967	95.851	97.142	99.944	95.769	99.641	97.898	99.3	99.026	102.6	101.45	101.7	95.684	100.75	95.598	104.39	102.77	101.31	97.399	103.61	97.188	99.895	104.23	98.427	102.77	97.652	98.126	104.67	101.96	100.55	99.585	101.38	100.63	101.7	96.148	103.28	98.073	103.69	92.648	101.45	107.62	101.32	98.666	100.02	102.95	100.37	99.949	100.88	99.614
112.02	105.48	106.89	104.59	111.6	108.6	107.16	107.05	109.28	109.82	109.9	108.84	109.19	111.45	109.28	106.97	108.99	106.25	106.85	108.03	108.54	115.85	107.28	110.16	104.51	104.24	107.75	112.11	109.02	109.9	110.99	103.81	109.41	108.27	109	109.23	108.52	106.05	107.87	115.15	106.77	109.27	109.81	109.39	107.55	109.13	106.6	109.53	107.34	105.59
103.1	104.75	103.52	105.37	105.91	106.3	105.06	110.72	107.84	106.83	103.44	108.75	107.2	107.53	107.5	104.77	100.9	108.76	106.36	109.91	104.43	104.4	106.75	102.52	108.04	107.54	106.34	108.5	106.65	103.06	106.94	105.65	103.17	105.58	107.59	107.41	105.63	105.82	100.43	105.92	106.41	104.91	104.2	109.13	109.54	106.31	106.9	107.05	107.8	106.58
97.452	97.694	101.53	96.805	98.186	99.133	95.251	97.986	98.952	93.672	98.745	98.537	95.902	95.114	97.583	94.966	97.173	100.11	95.428	98.282	95.889	99.467	94.518	95.736	99.797	93.846	96.591	97.389	94.538	101.67	96.121	96.145	100.92	100.83	102.05	96.809	100.8	98.691	93.221	98.884	92.836	99.774	98.435	97.704	97.904	96.753	99.858	99.403	96.898	96.708
104	108.11	110.06	108.41	108.61	111.25	108.37	109.2	111.22	107.6	107.42	108.86	109.16	109.37	108.38	109.45	109.72	106.93	103.73	104.62	111.47	106.27	106.62	113	109.55	110.04	110.25	104.99	109.1	106.75	113.36	106.69	110.07	104.93	108.74	108.41	108.8	104.62	113.02	107.51	109.56	108.54	112.23	108.11	109.03	114.98	107.66	103.06	109.06	108.77
96.87	97.507	101.47	96.101	94.433	98.317	99.754	95.434	94.862	97.439	96.347	96.414	96.25	97.965	101.83	96.339	92.83	96.75	98.401	100.17	97.617	96.109	100.82	97.088	98.248	96.316	100.12	97.738	98.743	96.917	99.801	95.098	98.48	97.533	97.286	98.031	97.96	95.643	100.08	99.679	95.319	101.41	101.38	97.045	98.673	97.878	94.254	98.466	96.236	95.134
110.03	111.7	114.94	107.9	106.28	107.38	110.82	108.36	110.52	106.54	107.19	109.49	106.21	107.1	108.38	106.01	108.05	107.86	113.53	110.32	109.08	105.45	112.04	111.3	107.02	109.95	108.02	111.46	106	114.85	110.14	111.55	107.54	106.15	108.78	108.15	106.9	110.75	109.59	108.44	111.92	108.07	107.98	107.88	107.56	105.06	109.7	109.14	109.54	105.32
109.78	107.24	103.77	106.91	106.87	102.24	105.76	105.98	103.5	107.79	108.08	105.83	107.41	109.56	107.69	102.55	107.34	108.19	107.51	104.65	106.46	106.18	106.4	105.92	107.46	109.48	112.84	106.99	107.74	106.69	105.89	104.79	103.56	107.33	104.6	102.99	104.59	106.77	104.34	108.5	107.28	104.7	103.69	108.31	104.06	108.32	104.26	106.17	107.42	104.85
109.23	110	109.01	107.18	105.26	105.88	104.38	110.85	107.02	110.49	103.97	110	109.71	111.24	108.04	110.92	108.09	108.91	107.93	114.71	109.69	109.6	110.91	106.13	109.52	105.38	110.69	107.14	103.46	104.66	110.67	111.71	109.32	108.11	107.49	110.55	106.74	110.77	106.59	108.56	108.47	110.68	107.43	109.58	108.13	109.05	104.31	107.49	106.64	106.67
112.52	106.81	107.23	112.88	106.28	106.7	109.61	109.02	109.66	102.63	112.99	107.81	116.75	105.11	108.48	113.97	108.97	111.39	106.91	112.13	111.6	108.53	107.24	110.58	108.03	103.79	110.84	107.87	107.24	106.02	107.4	105.65	109.54	109.72	108.51	104.11	105.8	108.11	108.96	104.51	109.2	109.92	106.6	107.59	107.61	105.33	111.28	108.65	111	109.27
107.85	106.26	105.25	112.2	108.91	107.66	109.34	114.23	109.78	107.32	103.88	105.02	106.65	108.05	110.31	102.77	105.46	110	104.59	106.04	105.47	111.39	105.15	107.52	108.76	107.46	103.96	107.21	108.07	103.75	105.74	108.38	108.1	112.07	107.04	105.39	108.17	109.9	109.73	103.78	107.48	106.21	111.51	103.98	109.35	107.42	113.73	109.98	103.64	105
106.23	109.6	102.13	108.65	103.17	102.19	102.66	109.64	104.19	106.04	105.75	109.91	102.84	104.91	107.31	101.05	108.58	105.93	106.81	104.48	106.66	105.91	105.86	106.76	105.22	101.96	108.93	109.61	102.66	101.22	103.77	105.97	105.64	103.21	102.01	106.94	106.56	105	104.52	108.69	103.64	104.55	107.5	105.74	108.84	104.52	104	108.06	104.79	105.55
102.68	108.71	109.71	106.07	103.52	108.41	111.16	106.66	107.79	101.27	104.47	105.47	111.76	106.43	104.26	105.15	108.63	103.24	104.02	104.8	104.01	106.22	108.81	110.01	106.72	105.83	102.68	103.03	106.39	103.4	106.05	106.57	107.81	102.68	107.04	102.51	109.57	104.13	104.07	110.5	104.41	106.41	107.32	109.42	105.32	103.24	109.37	106.51	105.62	105.64
105.8	108.05	109.69	106.83	108.5	115.72	109.48	107.58	110.7	108.57	110.37	107.79	105.08	107.36	105.1	108.11	103.93	99.03	107.78	109.65	107.86	110.29	108.37	107.84	105.12	106.08	109.5	110.35	108.54	106.59	109.76	109.45	109.35	108.76	106.79	107.83	108.28	110.44	108.92	105.57	108.71	108.38	105.99	108.83	105.94	107.99	103.39	109.6	109.35	107.87
105.63	105.21	106.27	109.5	104.97	107.01	104.03	103.35	107.32	107.04	107.98	109.73	111.99	108.58	107.06	107.7	108.08	108.08	110.61	107.93	108.42	105.11	106.96	105.96	104.78	103.66	108.34	105.85	104.78	106.82	107.5	112.1	106.38	110	112.23	103.7	104.39	107.2	103.02	101.65	104.95	101.88	100.86	104.86	99.957	103.81	107.72	109.37	108.52	104.85
107.7	108.28	104.61	106.22	110.24	106.37	109.57	111.07	109.38	110.99	105.81	105.47	108.31	112.25	107.92	109.14	112.09	106.04	107.37	107.66	107.15	108.22	109.29	115.03	105.07	109.85	105.5	103.88	110.03	107.89	109.91	107.77	109.01	104.93	108.67	106.54	106.57	108.88	109.81	110.31	109.57	110.95	107.35	106.91	108.31	107.2	106.92	108.98	108.02	101.33
107.37	107.52	109.19	105.17	107.57	107.66	104.36	109.36	111.44	104.52	111.33	109.17	102.75	105.12	107.96	103.58	102.41	108.5	105.06	101.59	105.67	107.86	107.04	107.86	112.32	105.37	105.63	101.33	103.61	103.49	105.07	106.23	106.61	109.35	108.54	103.38	105.02	105.7	106.17	103.98	107.25	107.21	108.74	105.58	108.12	105.71	107.37	103.6	104.82	107.54
103.17	99.204	105.91	102.5	103.14	105.02	101	101.67	99.454	102.06	99.352	105.03	99.041	96.899	101.32	102.23	101.76	98.398	101.94	101.51	105.07	101.84	96.034	104.71	102.6	96.025	99.727	103.06	102.51	103.65	98.753	100.55	100.98	99.1	101.9	100.78	98.74	101.11	100.16	101.72	102.08	101.57	99.172	99.65	105.39	100.86	103.31	101.19	104.45	105.4
94.851	102.12	100.27	98.439	94.673	99.476	97.49	98.245	98.951	95.37	92.245	97.412	98.792	98.284	100.43	91.457	96.214	98.541	98.421	96.006	101.04	93.861	97.103	93.171	94.324	96.281	101.09	96.043	98.678	98.038	103.05	92.046	99.715	93.512	102.13	99.347	98.513	95.562	95.995	98.802	96.77	97.77	100.2	96.25	96.186	98.05	93.301	102.09	100.52	102.63
105.26	107.41	110.27	111.51	110.23	109.42	105.68	102.75	106.56	108.57	106.14	107.44	104.44	108.53	106.51	103.12	112.07	110.62	104.99	111.29	107.89	105.68	107.16	109.37	107.76	106.58	107.99	102.67	108.71	106	110.68	109.92	108.13	105.69	106.38	104.55	110.96	105.8	106.93	105.67	105.12	106.95	107.58	108.62	109.37	109.13	105.03	113.6	106.62	109.82
108.8	109.4	106.76	111.96	106.63	110.74	107.41	110.22	105.53	110.08	108.64	106.87	109.04	107.67	110.12	106.94	108.17	105.68	111.7	109.46	102.86	106.71	104.39	109.2	108.71	107.05	106.66	109.66	111.52	107.64	110.46	105.1	112.69	108.41	110.53	109.88	108.39	105.2	108.05	109.31	108.31	104	108.04	105.44	109.48	105.59	110.45	111.18	110.32	108.97
111.41	105.7	107.78	110.62	108.26	105.31	104.86	106.32	110.83	110.33	104.32	109.71	109.94	108.5	111.24	112.16	104.63	105.06	102.58	106.95	107.02	106.08	107.47	107.49	113.55	108.28	111.66	106.9	106.98	107.66	105.83	107.07	109	108.17	106.17	109.6	110.67	106.6	108.47	108.41	109.55	106.06	107.09	107.77	104.59	106.71	108.12	106.82	108.31	107.94
105.5	109.2	108.43	107.63	106.29	105.02	111.14	110.33	107.34	111.5	108.18	104.12	105.87	103.3	111.86	105.02	104.6	108.52	108.53	112.07	108.58	106.1	103.38	105.56	107.86	103.94	108.97	108.34	107.79	107.16	109.51	111.35	106.21	106.34	106.61	103.45	106.66	104.03	107.84	102.54	107.61	110.26	106.86	106.26	108.49	104.74	105.9	105.93	105	100.79
102.3	104.23	102	103.81	101.81	99.81	104.63	106.66	103.74	103.49	106.65	109.23	106.15	103.09	102.21	105.41	104.7	106.81	99.247	110.29	109.07	101.93	105.81	104.32	103.02	112.54	106.92	109.48	111.55	106.19	106.09	105.57	104.77	108.78	99.364	104.68	110.95	100.08	102.2	105.99	109.29	104.86	109.83	105.12	107.81	108.04	106.37	105.59	107.61	104.36
102.61	100	95.724	102.65	95.559	99.245	100.91	101.36	96.895	100.67	99.512	100.06	102.38	99.351	94.003	99.061	97.427	99.022	99.066	98.68	97.592	101.17	100.69	99.487	99.64	101.93	101.32	100.09	99.264	101.81	101.55	104.1	97.203	99.854	99.838	100.72	103.27	102.21	102.57	99.289	102.14	100.49	98.726	98.989	101.98	100.08	102.61	98.084	100.59	101.77
106.72	98.93	107.07	104.48	98.598	101.98	99.021	103.12	99.383	103.77	106.36	99.211	101.68	102.67	99.991	102.76	102.58	103.8	98.797	104.12	102.66	103.4	101.99	105.13	104.18	99.695	103.01	105.41	100.17	104.74	103.12	110.08	103.33	102.4	101.7	107.02	102.74	100.62	105.06	103.17	100.61	102.04	102.65	105.79	99.131	99.675	104.79	104.34	97.97	103.55
97.766	99.779	101.5	96.748	96.339	97.914	97.775	99.662	92.508	98.773	96.606	94.562	98.043	98.619	100.34	101.59	95.868	103.14	100.02	96.476	100.81	98.585	99.89	93.792	98.642	99.598	97.462	95.266	100.38	98.066	98.827	96.543	93.953	97.125	97.702	94.682	95.617	97.419	95.254	94.742	101.5	98.702	100.57	92.986	96.94	99.686	94.75	93.947	100.54	96.709
102.82	98.271	97.457	101.39	101.12	96.88	98.703	96.138	96.719	92.47	96.143	98.528	95.23	98.955	99.233	99.164	99.337	100.07	94.028	98.658	98.99	96.185	100.38	97.034	106.27	96.756	99.611	97.047	96.586	90.658	96.636	101.96	100.25	95.741	95.776	103.05	99.357	100.14	94.348	99.388	98.926	99.669	96.727	98.922	95.334	96.92	102.54	97.446	102.2	100.73
110.41	108.75	105.26	106.21	108.29	110.88	110.2	103.02	111.44	106.63	106.98	107.34	109.94	111.85	107.33	108.96	109.94	107.73	110.49	105.57	105.56	109.95	106.99	108.04	109.47	107.08	105.97	107.8	107.17	113.07	108.7	107.16	112.45	102.93	109.48	111.31	105.93	108.87	106.87	112.31	109.86	107.44	99.832	110.99	107.3	106.06	109.62	104.13	112.45	110.9
100.69	99.501	100.66	99.566	98.299	104.23	106.83	102.18	103.77	102.53	104.27	104.25	101.41	99.903	104.49	104.96	100.95	103.33	99.369	104.97	105.69	101.62	101.96	99.114	107.75	102.45	102.08	104.22	99.905	103.22	98.978	106.03	104.3	107.23	102.76	103.25	98.847	107.3	103.65	105.28	103.75	104.84	102.46	102.36	102.32	100.69	104.27	101.19	104.44	101.09
102.09	103.33	99.694	100.06	98.289	97.523	103.17	105.14	106.09	100.07	103.19	101.51	99.208	102.94	101.48	99.781	100.19	102.49	100.34	101.11	106.15	99.363	95.658	98.285	99.053	101.06	100.55	102.49	102.75	102.24	96.566	100.4	103.63	98.568	99.896	103.72	99.636	97.837	99.266	97.787	99.416	98.829	102.27	98.21	98.706	102.75	102.36	99.586	100.59	100.15
107.71	107.08	103.84	111.64	107.89	106.29	109.27	105.14	111.62	106.62	107.38	106.74	106.34	106.27	109.44	106.6	106.81	101.9	107.58	107.51	107.5	105.99	108.53	109.85	105.13	106.7	104.3	109.11	107.09	103.83	107.15	104.54	106.8	106.59	106.63	107.85	105.25	108.72	107.34	105.57	106.41	106.52	105.96	107.91	107.99	103.6	108.12	107.99	106.65	106.77
106.16	105.89	106.52	104.48	101.26	108.07	102.1	107.38	111.27	103.16	102.57	106.23	104.7	97.619	107.78	103.15	103.08	102.35	103.82	103.85	105.83	108.43	111.38	103.12	103.06	101.89	107.72	110.54	108.48	102.72	104.36	103.09	102.21	105.55	108.54	109.78	108.89	100.75	104.67	110.41	106.75	108.67	107.13	105.73	104.92	101.35	104.65	110.97	104.85	106.57
101.12	98.318	98.069	98.239	96.429	96.827	96.781	98.921	96.721	98.175	96.13	97.109	102.35	94.662	95.783	100.6	99.448	96.386	100.12	100.43	99.14	94.626	98.743	96.626	96.056	94.207	97.692	103.13	97.686	94.753	100.85	95.411	99.346	99.346	97.815	99.449	95.922	102.04	96.639	97.895	92.63	99.405	103.1	101.65	101.87	96.987	96.812	97.321	97.471	97.427
109.04	105.84	109.77	106.62	107.01	110.74	106.15	107.84	106.46	110.9	113.09	109.83	107.3	104.16	104.28	104.96	107.54	108.48	105.42	115.16	111.41	106.55	104.82	113.38	103.95	110.41	112.55	104.73	108.53	106.01	110.51	105.34	103.27	107.67	111.95	107.2	107.47	112.79	111.1	107.72	108.92	109.25	110.98	109.7	111.84	110.39	110.53	105.79	108.74	105.35
105.12	111.95	108	105.17	109.21	103.56	109.75	104.7	105.2	108.15	103.1	105.66	102.89	109.5	108.39	104.89	104.21	110.15	107.02	111.02	109.63	109.86	105.16	104.68	106.28	107.01	104.7	104.88	102.34	109.11	107.73	103.39	110.95	107.11	106.54	108.83	105.01	104.71	103.5	105.7	104.83	105.65	104.13	108.43	104.28	106.34	106.12	102.71	111.01	106.44
99.177	104.43	98.907	102.62	107.66	102.34	100.31	103.17	99.352	101.57	103.21	101.28	101.33	99.692	100.88	102.17	102.07	101.5	99.611	104.17	105.62	107.44	103.02	101.84	101.14	100.67	104.28	105.44	103.34	103.32	104.64	102.98	98.069	102.34	98.052	99.584	101.94	96.757	101.73	102.11	101.28	102.95	104.56	104.98	102.32	101.61	95.041	98.689	102.65	102.51
98.132	94.269	100.99	97.341	96.505	96.377	99.637	93.815	98.224	98.754	97.511	97.342	97.067	97.753	101.52	99.042	96.522	101.75	96.944	92.647	98.888	99.387	97.148	93.397	98.158	98.741	97.986	94.352	100.27	93.645	97.694	98.917	95.112	101.41	99.954	95.24	91.618	95.421	98.307	97.636	102.43	99.853	101.26	98.554	96.221	99.225	95.791	95.156	96.338	94.22
98.354	102.67	95.56	97.484	97.396	95.44	99.343	97.84	97.229	101.04	101.78	98.848	95.985	102.49	97.014	98.31	97.996	97.235	98.768	97.153	102.38	98.26	98.249	99.522	95.555	101.46	92.365	100.71	102.94	97.396	95.398	99.994	97.429	96.894	97.905	96.112	96.068	99.296	95.021	98.749	99.652	97.891	97.378	101.53	100.57	100.07	99.21	104.44	96.788	99.488
104.57	104.27	103.78	104.74	105.51	105.7	110.41	104.82	103.86	110.24	107.12	105.48	104.04	101.73	110.94	106.24	104.94	106.68	107.37	107.92	108.94	109.35	109.63	100.06	106.34	104.05	105.67	109.7	108.62	106.2	107.88	106.93	105.15	102.44	104.97	108.37	109.67	102.38	105.47	103.71	106.29	102.74	103.54	104.75	107.47	104.86	107.08	109.06	106.25	109.48
101.88	104.81	104.37	106.23	97.59	101.12	102	103.95	101.39	103.22	98.468	102.6	95.42	98.146	98.443	100.15	104.89	102.98	104.11	104.08	101.64	103.02	99.891	101.04	100.39	104.4	102.35	97.883	100.74	103.9	95.932	100.76	96.363	97.886	99.618	96.716	100.94	99.314	100.15	100.48	97.857	100.78	96.935	99.886	101.26	104.68	99.495	100.25	100.29	101.49
[truncated: 150 more columns]
