# Supplementary material for: Genetic dissection of main and epistatic effects of QTL based on augmented triple test cross design
Source: PLoS One. 2017 Dec 14;12(12):e0189054. doi: 10.1371/journal.pone.0189054 (PMC5730204; doi:10.1371/journal.pone.0189054)
Supplement: S10 Supporting Information — (ZIP) [file pone.0189054.s010.zip › z6_500_0.8_10.csv]

108.49	107.73	107.13	108.63	108.06	106.67	107.93	106.2	108.32	108.84	105.92	106.94	108.24	107.43	108.11	106.6	107.94	107.98	106.78	108.84	106.67	106.68	108.79	107.81	108.41	108.56	107.81	106.2	107.64	108.67	109.26	107.75	108.66	105.88	106.83	107.48	107.03	108.84	107.32	107.33	108.3	107.24	106.74	109.01	108.31	106.66	108.42	106.18	107.47	107.18
102.26	101.81	100.13	100.55	102.1	99.965	100.39	100.96	100.63	100.53	100.34	101.14	100.85	100.85	101.03	100.08	101.25	100.21	102.05	100.23	100.12	101.91	100.43	100.68	100.23	101.98	101.15	102.05	98.489	101.79	100.34	99.66	99.602	102.57	101	100.77	100.36	100.24	100.43	101.06	101.74	101.67	100.69	101.48	101.17	101.25	101.74	102.78	100.37	100.92
110.84	109.77	110.48	110.07	110.87	111.28	111.4	110.81	109.37	109.29	110.5	111.55	110.76	109.69	109.86	110.47	110.3	109.35	109.77	110.6	108.14	111.53	111.79	108.2	109.59	111.57	109.63	110.54	109.68	111.44	110.12	112.26	110.26	109.19	110.34	109.97	111.22	109.61	110.28	109.96	110.74	109.91	110.85	108.93	110.32	110.37	111.68	111.21	110.92	110.21
109.43	108.97	109.08	110.72	109.82	109.53	109.73	110.19	110.46	108.95	111.57	109.79	109.55	109.92	109.55	112.12	110.19	109.57	110.7	111.17	109.95	109.22	110.79	111.12	111	109.46	110.05	110.27	108.73	110.07	111.24	109.79	112.82	111.18	110.94	110.75	110.55	109.89	110.68	110.28	110.47	111.46	110.94	111.07	109.69	111.61	111.68	110.28	110.07	110.35
108.71	108.26	105.92	107.47	107.82	109.72	107.36	108.01	107.81	109.33	107.37	108.66	107.3	107.91	109.91	108.34	107.03	107.6	107.97	106.96	107.33	107.58	108.8	108.82	108.27	107.86	106.93	108.96	107.9	106.73	108.46	109.17	108.09	107.62	108.48	108.51	108.78	109.38	109.72	108.91	107.69	108.62	108.09	108.44	106.75	109.16	107.7	107.8	107.45	108.31
107.71	109.33	108.65	107.77	107.62	110.38	108.65	108.46	107.69	107.79	108.42	107.67	108.08	109.19	107.59	107.04	107.85	106.28	106.75	108.99	109.83	108.6	107.38	109.45	107.36	108.12	108.55	108.01	108.92	108.74	107.32	108.16	108.14	107.07	109.69	107.83	108.03	107.22	108.19	109.29	108.51	109.67	110.2	107.97	107.93	109.15	107.04	108.62	108.43	107.84
98.098	98.507	99.173	98.051	98.429	95.265	97.082	95.996	96.751	97.489	98.185	96.044	98.375	98.811	98.018	98.277	96.906	98.129	99.045	99.311	98.115	97.488	97.894	97.637	97.754	98.281	97.385	96.35	97.27	98.174	98.855	98.58	98.893	99.318	99.116	97.421	98.543	97.382	97.134	97.577	97.949	99.374	97.475	97.783	96.607	98.206	98.45	99.053	97.552	98.254
98.707	96.754	97.985	99.491	98.323	99.985	99.243	98.589	98.893	97.225	98.625	98.481	98.455	99.333	100.61	99.247	98.328	99.738	98.631	98.716	100.26	99.892	98.149	97.177	99.438	98.469	97.984	98.81	98.861	98.96	98.043	98.934	100.43	99.017	99.327	101.32	99.796	98.66	98.715	99.704	98.482	100.19	98.683	99.1	97.65	98.282	100.03	98.891	97.799	98.021
105.28	105.01	105.48	105.12	106.42	106.86	106.3	105.61	106.1	107.38	107	105.72	105.98	105.22	106.91	106.52	104.49	104.91	105.03	105.17	105.49	106.49	106.44	107.1	106.52	106.88	105.84	106.52	105.84	105.43	106.31	106.23	103.64	104.82	107.68	105.09	106.58	105.66	107.06	105.04	105.82	106.57	104.38	105.44	106.78	105.45	104.72	107.12	105.65	106.96
107.18	108.43	107.69	106.05	106.86	105.62	106.29	106.99	106.42	106.32	107.08	106.06	105.73	104.99	104.79	106.42	105.5	106.34	106.03	105.59	106.49	105.51	106.76	105.68	107.06	108.02	105.3	105.63	105.58	105.49	108.03	106.25	108.67	106.89	105.64	106.43	106.35	105.85	105.76	106.92	107.96	106.71	105.78	105.49	107.39	106.32	107.98	106.31	106.72	107.07
108.06	109.54	108.05	108.89	107.73	108.96	108.53	109.67	106.9	109.54	107.88	108.68	107.75	109.7	109.86	108.22	108.71	108.47	107.69	109.41	108.33	108.43	108.31	108.49	108.41	108.7	108.53	107.62	107.44	109.45	109.45	108.03	107.97	108.21	109.1	108.55	108.62	108.81	107.23	107.84	108.36	108.25	109.33	108.92	108.83	109.36	108.97	108.32	108.03	109.47
106.62	106.07	106.51	107.62	106.93	107.53	107.11	105.34	105.1	106	106.03	107.42	107.52	106.8	107.63	105.12	105.33	107.09	106.84	107.38	106.66	106.18	107.42	106.36	105.21	106.74	105.59	107.7	106.9	107.66	107.04	106.28	107.24	107.13	107.04	105.27	107.71	106.66	107.56	107.69	105.72	106.86	107.9	106.8	106.52	106.44	107.01	107.58	107.38	104.65
96.513	99.618	97.385	98.8	97.843	98.567	98.136	98.253	98.179	98.413	99.401	97.785	98.558	96.367	99.505	97.885	98.648	98.116	97.731	98.901	99.238	97.005	98.483	98.623	99.098	99.09	97.709	98.44	97.066	98.927	97.129	96.789	100.17	97.498	98.954	96.732	98.022	98.624	98.723	97.955	98.306	96.587	97.241	98.372	97.084	97.447	98.657	98.831	99.045	97.058
98.999	97.892	98.392	97.439	99.478	97.362	97.471	96.58	98.861	98.903	97.851	98.589	98.317	99.114	97.386	98.265	99.216	99.07	98.299	98.942	99.386	99.372	97.666	98.788	97.358	98.473	99.768	98.026	97.293	98.27	98.176	98.962	99.835	98.131	97.415	98.53	97.049	96.952	98.454	97.492	99.263	98.021	97.846	98.867	99.249	97.689	99.326	97.82	97.741	97.918
99.738	100.75	100.04	101.01	100.6	100.9	98.174	99.187	101.38	99.498	100.83	100.65	99.106	99.185	100.5	100.61	101.37	99.52	101.3	100.09	100.83	98.73	99.963	101.14	100.81	99.73	99.255	100.4	99.449	101.29	100.78	99.668	99.291	100.37	98.871	100.08	102.01	101.25	99.622	100.04	100.05	98.852	100.53	100.81	100.18	99.87	99.854	100.29	99.292	101.62
108.69	108.21	107.94	109.27	106.66	107.65	109.72	106.74	108.76	107.51	109.76	107.91	107.17	107.86	108.71	106.96	108.98	108.67	106.33	107.21	107.45	107.59	107.28	108.43	109.84	106.77	109.08	107.65	109.23	109.01	108.19	109.45	107.2	107.92	109.5	107.98	107.11	108.15	107.01	108.75	107.28	108.43	106.89	107.71	106.49	108.31	107.86	109.52	108.31	109.07
106	106.76	103.97	105.47	103.86	105.85	106.82	105.77	104.17	105.58	106.75	104.82	107	106.57	106.09	104.82	105.65	106.49	106.05	104.44	105.05	104.08	105.69	104.28	105.27	105.67	105.2	105.9	106.84	106.11	104.21	104.96	105.06	105.68	105.38	104.46	103.83	104.76	106.07	104.99	106.54	106.17	104.45	104.41	104.92	105.75	106.06	105.61	105.73	105.42
105.72	105.75	107.4	107.05	105.95	107.12	105.99	106.8	106.79	106.22	106.25	105.84	105.55	107.54	106.69	106.05	107.51	106.49	105.39	104.55	105.49	105	104.46	106.71	105.64	105.27	107.04	106.58	107.96	107.07	106.74	106.79	107.24	106.29	105.56	105.91	107.03	106.05	106.08	107.52	105.86	106.29	107.5	103.98	107.43	106.71	105.52	107.89	105.31	106.15
104.1	104.92	106.26	106.26	105.22	107.34	104.61	106.45	104.57	103.48	103.65	104.37	103.96	107.03	105.29	105.89	105.15	104.28	104.29	105.06	105.65	104.56	104.12	104.93	106.18	105.5	106.41	103.87	106.29	105.73	103.31	105.4	105.07	106.42	104.21	105.67	106.36	105.76	106.11	105.09	105.84	106.44	104.29	104.78	106.31	105.89	105.06	103.63	104.77	106.78
106.56	107.04	107.09	107.11	106.71	105.71	108.48	105.2	106.2	107.09	108.51	107.17	105.33	105.75	104.91	106.21	106.21	106.55	106.33	108.83	106.42	106.89	106.9	106.94	106.4	107.26	106.85	107.2	104.87	105.69	107.12	106	107.2	105.99	107.23	105.42	105.71	105.94	107.03	106.75	106.66	105.86	107.31	105.95	107.08	107.61	105.17	105.59	107.79	106.87
107.03	107.72	109.34	108.39	107.22	108.55	110.04	108.4	107.33	107.95	109.07	109.47	107.94	107.77	109.45	108.21	106.54	108.3	108.97	108.92	109.38	108.44	107.9	108.28	108.38	109.55	108.67	109.5	107.05	107.58	108.97	107.47	107.02	109.14	109.59	106.81	108.27	108.31	107.7	109.69	108.25	108.78	107.15	108.27	109.59	108.59	107.73	107.45	108.4	109.13
107.3	108.85	107.09	106.31	108.22	109.03	107.58	108.66	106.99	108.58	108.3	108.49	108.58	108.74	107.21	107.48	108.08	108.02	108.02	107.47	107.34	108.06	108.96	107.92	107.71	109.04	106.95	108.78	107.56	109.18	108.7	108.39	109.47	109.44	108.31	109.25	109.05	109.35	107.81	107.66	106.84	109.14	107.34	108.09	109.01	107.94	108.38	107.32	108.06	106.97
108.62	107.91	109.75	107.75	107.94	108.78	107.75	108.38	110.99	107.37	108.9	109.06	106.81	107.19	108.11	108.27	109.22	107.56	108.46	108.43	109.36	108.42	109.57	109.31	110.49	108.29	106.94	106.42	109.5	108.92	107.81	108.01	106.55	108.88	109.71	108.86	107.64	108.23	109.31	107.64	108.29	108.92	108.72	108.88	109.16	109.62	108.62	108.87	107.92	108.88
104.41	105.05	106.03	104.38	104.63	105.54	107.03	105.29	107.63	106.71	106.78	105.97	105.43	106.92	105.04	106.23	105.46	105.52	104.62	105.88	105.44	105.53	104.63	105.82	106.27	105.65	105.47	104.81	106.61	105.73	106.58	106.42	105.42	106	106.54	106.1	104.84	105.78	105.24	106.52	105.62	105.73	105.25	106.11	106.35	105.63	105.57	105.9	105.27	104.95
99.359	99.706	100.41	99.325	101.3	100.47	99.407	101.13	100.44	99.412	99.918	100.2	98.582	100.31	99.742	99.005	100.79	99.929	100.98	100.28	101.34	100.56	100.33	100.69	100.19	100.15	99.592	100.03	99.801	100.46	99.726	100.68	99.824	99.29	99.726	100.17	100.21	99.582	99.597	101.67	99.655	101.08	98.831	100.13	100.39	99.921	100.98	100.87	100.19	100.32
109.74	110.73	108.74	111.28	111.04	111.85	110.48	108.94	109.22	110.62	110.11	110.37	109.72	111.54	110.67	110.08	110.77	110.26	111.24	109.29	111.55	111.22	108.75	110.24	110.24	112.14	109.99	110.52	112.07	110.87	110.41	110.12	110.83	109.22	111.51	109.37	110.45	109.88	111.7	111.22	110.48	111.08	110.11	111.13	111.68	110.36	110.01	110.37	109.01	109.4
107.54	107.51	108.18	108.76	111.1	108.03	106.51	108.06	108.11	109.54	106.43	108.96	106.35	106.85	110.21	108.84	108.86	108.24	108.37	108.09	108.21	108.32	108.3	107.57	108.27	107	108.43	108.62	109.21	107.46	107.25	107.96	107.45	107.7	109.39	107.71	108.39	107.29	106.6	108.96	109.7	110.71	108.18	109.41	108.95	108.28	107.63	107.79	108.02	108.48
105.39	105.85	106.13	104.92	106.16	106.09	104.04	104.39	105.25	106.1	107.52	107.01	105.19	106.28	105.54	104.4	107.03	106.56	105.54	105.23	105.02	106.14	105.49	105.38	105.07	106.12	106.17	104.91	106.16	107.05	105.59	105.15	105.76	105.02	105.99	106.89	105.8	105.19	105.24	104.16	105.16	105.32	106.02	103.59	106.6	105.04	105.81	106.01	106.03	105.09
102.83	103.03	102.63	104.56	103.08	103.46	102.71	102.65	103.57	101.73	104.27	100.9	102.72	102.86	102.27	103.05	102.33	102.25	103.33	103.53	103.51	102.05	102.67	101.25	102.71	103.86	101.78	104.14	101.25	103.64	102.54	101.85	103.93	103.81	103.58	102.98	101.86	101.25	102.76	103.2	102.97	103.39	101.26	103.11	102.19	101.73	102.66	103.12	103.02	103.16
105.92	105.25	105.82	105.51	106.34	106.14	105.1	104.73	106.75	106.51	106.6	106.69	103.67	105.19	104.43	105.82	105.33	105.54	106.41	104.21	107.12	106.52	106.51	105.74	106.75	106.95	104.93	103.32	105.93	105.04	104.62	106.45	104.71	105.3	105.32	103.71	104.59	104.74	106.04	104.34	105.4	105.07	104.13	106.02	104.87	104.02	103.57	106.26	106.14	106.51
101.06	101.54	100.62	100.93	100.91	99.716	99.925	101.64	101.01	101.41	99.883	101.27	100.2	101.28	100.92	100.19	101.76	99.957	101.58	100.99	100.84	101.6	99.703	98.912	101.06	101.38	100.13	100.05	100.94	100.63	101.16	100.89	100.62	98.256	101.42	101.98	101.76	102.07	101.81	102.34	100.33	101.04	102.42	100.84	99.813	100.02	100.81	100.55	99.809	99.468
99.4	100.04	100.21	101.52	101.55	100.32	99.843	101.54	101.81	99.4	101.09	100.09	99.847	98.707	100.11	99.293	99.76	101.29	99.409	101.22	100.84	100.18	102.66	100.87	100.43	100.12	99.051	100.43	101.13	101.57	101.04	99.89	100.19	98.956	101.12	99.964	101.66	99.815	99.343	98.965	99.073	101.17	99.982	99.269	99.93	98.583	99.435	100.24	101.4	100.63
108.06	105.8	107.34	107.01	106.81	104.29	106.58	108.44	106.34	106.79	106.47	105.85	106.83	107.8	105.52	107.11	106.15	106.29	107.36	106.63	105.43	106.06	107.4	107.38	107.08	108.5	106.14	105.28	105.3	107.51	106.84	108.65	106.26	106.15	106.41	107.06	105.92	105.38	107.75	105.79	107.96	106.29	105.37	106.1	105.37	105.82	108.15	107.67	106.76	105.18
107.38	107.23	107.01	105.87	108.64	105.86	105.57	105.58	105.71	107.65	106.61	106.63	105.28	107.14	105.22	106.09	106.21	108.36	108.52	105.47	106.13	107.39	108.58	108.12	106.59	107.97	104.33	106.77	106.56	106.57	105.59	105.59	107.15	107.5	106.16	106.58	106.41	106.19	107.47	106.42	105.96	107.49	106.29	106.75	107.22	106.53	107.35	106.06	106.91	107.12
109.28	109.05	108.42	106.54	107.87	107.6	109.23	109.12	108.07	107.18	107.4	108.08	106.67	107.51	108.53	108.51	107.53	108.13	109.34	109.13	109.13	107.99	108.94	107.63	107.27	108.63	106.8	108.35	109.59	108.31	108.04	107.47	107.43	108.35	107.47	108.62	106.52	109.39	107.71	109.23	108.69	108.43	107.39	107.36	108.13	107.87	107.27	110.09	109.77	108.45
100.71	98.858	99.379	100.48	99.507	101.95	99.673	101	101.38	101.04	99.923	100.95	101.08	101.84	99.695	101.63	99.665	99.971	99.453	101.29	100.12	100.45	100.74	99.934	99.431	100.55	100.12	101.25	101.29	99.642	101.07	100.96	100.14	100.38	100.21	100.91	100.4	101.03	100.36	101.48	101.18	100.8	99.48	99.191	100.6	100.25	100.89	99.749	100.15	101.41
109.08	107.74	108.16	108.22	108.08	107.5	107.87	107.45	108.09	108.12	107.83	109.46	108.9	109.17	108.09	108.23	108.9	108.15	109.6	108.41	109.09	109.15	108.21	109.08	109.11	110.01	109.06	108.58	108.96	107.98	109.26	108.84	109.07	107.64	109.39	109.59	109.42	108.56	108.47	108.1	108.35	108.77	109.82	109.39	107.73	108.12	107.45	110.01	106.95	108.69
98.16	100.8	100.71	98.778	99.093	99.192	97.782	98.273	99.295	98.213	100.18	99.855	97.751	98.444	96.971	100.69	99.039	96.86	98.895	98.781	99.193	98.921	100.11	99.177	98.525	99.585	100.36	97.37	99.358	98.722	99.148	100.69	98.812	98.738	98.389	98.969	99.234	99.114	98.86	99.383	97.811	98.423	98.473	99.57	98.731	99.561	98.058	99.855	97.859	98.529
108.88	108.31	109.04	108.45	105.95	107.49	108.21	107.87	108.21	108.74	108.01	107.98	106.82	109.19	107.46	107.79	108.21	107.74	108.74	108.37	107.03	105.68	107.75	106.89	107.43	106.91	106.67	109.12	109.13	109.01	107.72	107.3	108.47	106.85	109.17	107.53	106.18	107.51	107.84	107.77	108.04	107.91	108.52	108.47	106.55	107.31	108.51	107.62	108.93	108.4
105.88	107.12	108.63	105.92	105.92	106.7	106.41	109.31	106.83	106.38	105.86	107.95	107.65	106.75	106.37	108.17	106.61	106.84	106.31	107.33	105.67	106.46	106.05	106.42	106.81	106.06	106.47	105.94	106.38	105.72	105.82	105.29	107.24	104.61	106.05	105.41	106.56	105.42	106.57	106.49	106.81	105.96	106.89	106.31	107.15	106.17	105.56	106.76	105.04	105.77
99.543	98.602	98.792	99.011	100.79	98.649	97.965	98.593	98.311	98.53	99.059	98.716	97.59	99.651	98.806	99.932	97.665	97.435	99.553	98.102	98.637	99.535	99.568	97.77	97.846	97.524	98.214	99.597	99.036	98.114	100.47	100.31	99.938	99.396	98.572	99.597	98.399	97.818	99.821	98.098	98.656	99.137	99.418	99.382	99.076	99.192	98.519	98.067	99.272	97.811
106.88	107.65	107.39	108.09	108.73	107.22	105.55	106.5	108.09	108.61	107.37	107.9	107.71	108.75	108.22	107.68	109.4	106.86	107.01	109.59	108.5	109.39	108.66	107.94	107.54	108.69	108.34	108.08	109.41	109.23	109.12	107.17	109.17	107.76	109.72	107.52	107.57	108.18	106.59	108.7	107.12	108.65	109.08	108.15	108.38	109.48	108.88	108.21	108.32	108.74
106.61	106.61	105.72	106.54	103.89	105.95	106.31	106.57	106.8	107.28	105.81	105.88	105.42	107.89	104.27	106	108.09	105.47	105.94	105.67	106.27	106.57	106.01	105.8	108.13	104.32	105.27	105.55	106.81	107.12	107.16	107.67	106.41	106.38	106.55	106.61	105.25	106.59	106.84	105.36	107.63	106.25	106.13	107.71	106.58	105.73	106.75	104.5	107.08	107
104.71	104.52	107.09	103.5	105.59	107.1	105.59	105.86	106.21	106.92	105.17	105.99	106.45	106.04	105.71	105.15	106.65	106.45	106.54	105.97	105.34	105.98	106.07	105.99	105.82	105.23	106.12	105.23	104.7	105.61	104.54	105.5	106.56	105.8	104.95	106.49	105.38	106.21	107.25	104.54	107.34	105.48	104.46	104.68	105.63	105.88	105.55	105.45	106.42	104.47
106.53	104.92	106.24	107.38	105.46	106.15	105.59	104.13	104.64	104.72	105.87	106.93	106.22	105.04	105.46	105.83	105.75	105.92	105.98	106.6	106.68	105.49	107.12	103.78	107.67	105.27	106.4	106.45	106.14	105.72	105.33	107.02	105.97	104.74	106.15	104.79	106.88	104.75	105.87	105.62	107.35	106.51	106.84	104.59	105.35	105.27	104.85	106.28	104.61	105.7
105.32	105.86	106.19	106.26	105.53	107.59	106.46	105.75	107.41	106.53	105.86	107.12	107.42	106.51	106.61	105.52	105.52	105.75	106.27	106.85	106.29	107.76	107.89	106.13	104.63	105.86	106.17	106.88	106.32	105.77	106.65	106.94	106.19	106.3	105.63	106.03	106.66	106.07	108.06	106.93	105.73	106.34	105.63	106.26	105.57	106.63	107.61	107.28	105.13	106.59
107.39	107.67	106.65	106.04	106.7	106.8	106.53	104.91	105.39	104.82	107.13	107.56	106.13	106.49	107.19	106.74	105.66	106.5	105.24	107.05	105.87	106.52	107.65	107.34	106.01	106.46	105.79	106.66	106.15	106.49	106.01	105.96	106.48	105	106.34	105.18	106.24	107.15	105.76	104.66	105.72	105.63	106.47	105.32	106.58	105.39	106.98	105.94	106.6	107.55
98.024	99.516	98.581	98.784	98.174	100.14	96.546	98.184	98.639	98.327	98.699	98.542	98.619	98.006	97.857	99.425	98.492	98.565	98.74	100.17	99.09	99.914	98.242	97.623	98.262	99.364	97.184	98.761	98.232	99.243	96.975	99.967	99.087	98.218	99.177	98.914	98.931	98.977	99.653	99.294	98.383	97.473	97.916	100.45	98.113	98.693	97.477	99.481	99.271	97.991
98.864	100.64	101.64	101.3	100.8	100.1	100.61	98.899	99.695	101.06	101.21	99.798	99.228	100.62	101.07	101.46	100.94	100.85	101.3	101.76	100.54	99.891	102.7	101.1	98.846	101.42	100.36	101.93	101.55	100.07	100.46	99.368	99.801	100.43	99.736	99.404	102.18	100.74	99.542	101.53	99.903	100.73	100.71	99.69	101.69	100.14	100.93	101.29	100.78	100.34
109.3	110.81	110.17	109.93	109.78	110.76	110.25	111.77	111.07	109.31	110.56	110.2	111.04	111.46	111.82	110.92	111.47	110.65	108.85	107.8	110.7	111.16	110.52	111.86	110.37	109.88	110.68	109.88	112.35	111.06	110.27	108.78	109.02	110.43	109.61	110.18	112.73	109.18	110.2	110.08	110.15	108.57	109.79	110.43	111.59	111.39	108.97	110.8	110.55	110.48
109.84	108.47	108.87	109.63	107.36	108.99	109.79	108.24	109.02	107.67	108.68	108.77	106.97	108.11	109.13	106.75	106.64	108.54	107.25	107.28	107.79	110.54	107.95	106.89	108.38	109.31	108.18	108.09	107.91	108.2	107.81	109.44	109.68	108.89	108.46	108.02	108.38	108.9	107.42	108.77	107.83	109.75	106.72	107.4	108.01	108.97	108.17	108.99	109.03	108.43
106.28	105.63	106.28	106.33	106.64	105.68	106.4	105.92	105.72	106.48	106.02	107.16	107.14	108.15	104.54	106.91	106.48	104.65	106.12	108.34	106.19	105.69	105.28	106.05	105.25	105.23	105.04	107.97	105.66	105.89	107.19	105.47	106.88	106.09	107.55	106.12	105.16	106.06	107.11	105.42	108.67	104.87	105.97	106.8	106.24	105.78	106.9	106.69	105.78	107.87
107.44	109.21	109.17	106.95	108.3	107.23	108.92	107.77	109.04	107.14	108.12	108.26	108.4	107.45	108.25	108.16	106.1	108.58	108	107.33	108.44	108.86	106.52	108.42	105.63	109.51	108.94	108.24	108.61	108.94	109.65	106.81	107.28	106.3	108.3	107.3	108.71	108.25	107.26	108.91	108.25	110.14	108.81	109.22	107.44	107.73	110.23	107.12	109.28	108.7
109.12	108.54	108.28	108.62	108.25	108.22	108.21	109.62	108.49	108.5	108.85	108.67	107.97	109.33	108.39	109.75	108.84	108.97	108.65	107.19	108.59	108.61	107.7	107.88	108.24	107.58	107.97	107.48	107.3	107.65	107.49	108.6	107.35	107.08	108.07	108.99	107.85	109.04	107.51	107.94	108	108.55	107.26	108.56	108.82	107.6	108.09	107.76	107.62	107
106.58	105.76	105.03	106.06	106.3	107.57	104.83	104.72	105.84	104.29	105.77	106.05	107.97	105.46	105.82	106	105.1	106.24	104.9	105.66	105.99	106.23	105.13	106.39	105.69	106.26	106.37	106	104.97	105.23	105.91	105.35	104.24	105.05	105.5	105.47	106.86	105.4	106.38	105.15	105.32	105.25	106.37	105.57	106.09	107.67	104.74	105.5	105.14	104.89
106.9	106.05	106.01	106.89	105.1	105.57	104.9	105.69	106.54	105.32	104.13	105.68	104.58	105.96	105.39	105.8	105.69	106.55	104.54	106.83	104.19	105.51	106.25	105.12	106.33	104.75	105.76	104.07	104.61	105.27	105.46	105.93	106.08	104.42	104.66	105.97	105.3	105.53	105.36	105.01	105.49	105.7	105.52	104.08	105.78	105.36	104.62	106.02	107.59	104.98
100.69	98.653	101.62	99.045	98.593	99.207	100.16	97.946	98.907	97.752	97.356	98.911	98.35	100.2	98.655	99.056	99.111	100.38	99.836	98.593	98.51	97.302	97.666	98.817	98.592	97.922	100.45	99.714	99.359	98.238	96.725	99.803	99.44	101.09	97.572	96.953	98.213	98.931	98.922	98.885	97.583	100.42	98.609	97.333	97.878	98.401	99.604	99.693	98.383	99.901
105.87	105.49	105.28	106.65	104.84	104.65	104.12	106.58	106.3	105.48	105.81	105.52	105.08	104.54	105.86	104.99	105.64	105.11	105.56	105.01	105.04	104.99	103.77	105.38	105.28	105.32	104.16	105.54	104.76	104.24	106.15	104.28	106.04	105.78	106.24	106.57	105.08	106.3	105.56	105.9	105.22	105.61	104.97	105.59	106.21	107.04	105.57	105.02	105.23	105.91
108.81	109.44	107.25	107.46	110.71	108.44	108.24	109.88	108.7	107.38	110.16	106.43	108	107.56	108.61	109.82	107.59	109.05	108.95	107.92	108.13	109.73	109.54	108.63	107	109.25	107.68	108.18	109.27	108.49	109.36	107.72	108.7	109.67	106.47	108.02	107.95	108.17	109.23	109.02	108.06	108.2	109.34	107.68	108.01	109.89	109.1	108.46	109.91	108.23
99.782	99.265	98.306	97.473	97.52	98.909	98.494	97.449	98.717	97.602	99.036	97.216	97.494	98.748	99.265	98.361	99.373	97.822	98.588	97.582	97.745	97.543	98.986	98.535	99.554	97.72	98.266	95.155	95.863	96.574	97.039	97.611	97.684	98.288	98.66	97.292	97.342	98.214	97.802	97.976	97.374	96.871	96.589	98.274	98.716	98.339	95.661	98.284	97.413	97.808
99.941	101.31	100.06	100.65	100.86	100.5	100.41	101.31	101.29	99.479	99.786	100.2	99.878	99.312	100.61	101.85	100.34	99.479	101.36	100.86	101.45	100.47	101.1	100.25	102.21	100.84	100.51	100.97	101.38	100.21	100.84	102.54	100.53	102.55	101.16	99.567	101.1	99.22	100.88	100.26	99.651	100.83	100.56	100.48	101.28	101.11	101.63	99.584	100.04	100.63
98.442	97.498	99.069	97.053	98.141	98.146	98.195	97.037	97.566	97.099	97.484	97.726	99.238	96.757	98.712	97.441	97.14	98.493	97.996	97.768	98.624	97.569	98.302	97.783	97.837	98.43	96.436	96.946	99.909	96.45	98.161	98.327	99.242	96.35	97.22	99.207	97	98.301	97.921	97.11	98.887	96.824	98.111	98.317	97.305	98.759	98.734	97.127	97.832	96.259
106.89	108.77	107.13	107.91	107.58	107.83	106.88	107.98	108.31	107.91	107.94	109.21	107.52	108.02	107.97	108.32	108.6	108.23	108.79	107.21	107.53	107.23	107.43	107.5	108.88	106.61	107.49	107.34	108.87	109.25	108.36	109.4	107.71	107.89	108.65	106.7	107.69	108.39	106.45	107.36	108.07	108.37	106.12	107.21	108.5	108.1	106.99	107.27	108.58	107.11
105.59	105.07	104.67	105.61	106.92	103.73	106.41	104.54	105.1	105.94	105.19	106.88	105.16	105.57	104.98	106.5	105.95	104.25	106.62	104.59	106.03	105.61	104.89	104.07	105.64	104.8	106.63	106.29	105.63	106.67	106.02	105.24	104.47	107.36	104.36	106.6	105.16	104.18	105.81	105.37	104.42	106.11	105.78	105.91	103.27	104.69	104.22	105.15	106.14	106.09
105.53	107.08	106.56	106.44	106.27	105.57	106.77	106.03	104.72	107.17	106.28	105.35	106.19	107.42	107.18	106.39	105.88	106.4	107.87	107.23	107.69	106.89	106.28	106.76	105.99	107.79	106.15	107.09	106.21	107.55	107.3	105.84	106.53	105.64	108.45	108.99	106.74	106.63	107.12	105.72	105.15	107.09	107.11	106.65	107.59	107.18	105.35	106.71	107.86	106.8
105.03	105.63	107.54	104.67	105.47	105.27	106.5	105.94	106.56	104.81	105.24	105.23	105.78	104.74	105.19	106.17	107.7	104.52	106.17	105.66	107.15	105.76	105.78	104.33	105.57	105.51	106.99	106.27	106.42	105.48	106.42	105.03	104.35	107.25	103.87	105.1	104.92	108.42	105.75	105.25	105.13	106.28	105.82	105.38	106.04	104.99	105.64	104.81	105.37	106.53
106.64	105.24	106.54	108.07	107.65	107.15	105.67	106.16	108.07	105.93	105.99	105.96	105.58	106.58	105.45	106.65	107.14	106.96	105.24	106.58	106.78	107.16	106.91	105.44	107.5	107.13	108.33	106.38	106.14	106.52	106.46	107.31	105.77	105.34	107.52	105.67	105.2	105.84	106.67	105.46	108.03	106.25	106.85	106.08	108.73	105.78	107.09	106.51	106.13	107.43
105.22	106.76	105.92	105.87	106.88	103.9	104.59	104.87	107.3	106.13	105.37	108.36	105.12	106.11	105.18	104.62	106.81	106	105.26	106	105.69	105.06	105.31	104.57	107.27	105.29	105.25	104.6	105.69	105.16	106.99	106.15	106.43	105.09	104.89	104.69	105.23	106.48	105.86	105.99	105.19	106.82	105.27	105.16	104.41	105.43	105.89	105.34	106.82	106.11
103.92	104.56	106.36	105.6	105.05	105.37	106.15	104.62	105.58	105.69	106.05	106.99	105.92	105.17	105.11	106.47	105.73	105.68	104.6	107.35	105.41	104.86	106.54	105.88	106.54	104.56	104.24	106.45	105.12	106.92	106.81	106.03	105.83	105.14	105.44	104.04	105.93	104.09	106.53	105.46	105.67	105.95	105.56	104.9	107.13	106.92	106.83	105.13	105.87	105.07
106.31	106.32	107.07	104.83	105.12	105.62	104.47	104.49	106.09	105.67	104.77	107.32	105.55	105.26	105.56	106.58	106.93	107.86	106.97	107.38	106.21	105.7	106.41	104.96	107.24	106.3	105.9	106.25	105.11	105.21	105.96	106.58	105.49	105.45	105.03	104.41	105.96	106.1	106.74	105.99	106.04	105.08	106.23	104.96	105.34	104.91	105.76	103.76	105.52	105.24
108.54	108.02	108.17	107.38	106.86	108.09	107.48	107.52	106.83	107.33	108.2	107.13	108.25	106.62	108.77	108.51	107.69	108.54	107.88	107.6	107.79	107.5	107.77	107.2	106.74	106.84	108.06	106.65	109.35	107.25	106.77	108.52	109.35	108.49	108.6	107.33	108	107.15	107.1	108.6	106.24	108.18	106.79	108.1	107.91	108.36	107.05	106.89	107.38	109.03
106.31	104.58	105.14	104.45	105.86	106.89	105.91	105.76	106.58	105.35	105.44	105.13	104.58	105.32	105.84	107.39	106.42	106.09	104.7	105.03	105.3	104.94	106.47	106.67	105.82	103.37	104.05	106.15	106.06	104.36	104.38	105.39	104.83	105.32	104.92	107.33	104.6	103.19	105.57	105.72	104.05	106.58	105.15	105.32	105.72	104.95	105.7	104.21	105.64	105.09
108.04	108.71	108.13	108.9	109.17	108.63	107.58	109.42	109.2	109.94	109.3	110.15	108.25	108.08	108.91	108.52	108.47	109.4	108.56	108.47	109.39	108.55	106.62	109.93	108.36	109.44	110.36	108.67	108.11	109.18	108.15	109.91	108.3	108.81	108.44	107.85	110.02	109.67	108.11	109.15	108.36	109.79	109.17	109.72	108.8	106.64	109.24	107.03	109.93	109.68
102.76	102.62	102.02	103.24	104.65	102.61	101.16	102.06	102.07	103.48	103.01	102.46	102.01	103.04	102.38	102.48	103.12	102.36	102.49	103.29	103.56	103.25	102.87	102.54	103.63	102	104.02	103.34	102.76	103.05	101.79	102.4	102.51	103.29	102.77	103.71	101.62	103.19	103.33	101.62	103.8	104.32	102.79	102.54	103.68	102.1	104.49	103.93	102.67	101.67
98.69	97.167	98.203	97.505	97.091	97.88	97.362	97.723	97.93	99.533	98.733	96.888	97.005	98.167	97.995	99.285	97.208	98.04	98.825	98.043	97.665	98.813	98.021	97.372	97.597	97.872	98.535	97.667	98.581	98.941	99.118	98.541	98.46	97.067	98.527	98.583	97.879	97.255	99.437	97.231	98.345	97.961	98.886	95.876	98.466	97.724	96.281	97.121	96.863	96.563
108.58	108.05	107.7	109.52	108.56	107.65	107.84	106.87	108.51	108.04	109.22	109.6	106.66	107.21	107.63	108.71	108.47	107.36	108.04	108.89	107.47	107.54	106.38	109.36	107	108.03	107.28	109.69	106.96	108.99	109.42	107.66	107.69	107.31	107.37	106.28	110.01	109.29	109.37	107.02	108.68	108.91	107.88	109	107.87	107.31	109.4	107.4	108.07	107.08
107.42	107.33	106.1	106.48	105.55	108.19	106.83	105.34	107.59	107.25	106.8	106.52	105.39	107.06	106.92	106.14	105.52	105.97	107.23	107.37	104.65	107.06	104.81	105.01	105.59	107.83	105.89	107.68	107.16	105.41	106.56	107.73	105.66	106.59	106.44	106.21	105.77	105.9	106.43	105.71	105.63	107.51	107.27	107	106.47	106.5	107.26	106.99	106.27	106.82
108.55	107.19	107.74	108.2	109.3	107.09	108.43	108.95	108	108.22	108.62	110.1	108.17	108.55	108.23	109.57	108.81	108.16	107.36	107.47	107.02	108.1	108.57	110.04	108.49	108.23	107.74	107.4	107.07	108.78	106.12	108.24	107.66	106.87	107.47	107.54	108.99	108.89	108.01	107.98	108.44	107.78	107.96	108.97	107.31	109.71	109.34	108.37	108.56	106.68
104.84	105.7	104.26	105.81	105.61	104.51	107.27	106.53	105.85	105.82	104.49	106.62	105.93	104.94	104.92	106.41	105.61	105.48	105.08	105.24	106.18	105.56	107.43	107.66	104.97	104.78	106.23	105.84	105.78	107.9	107.03	103.92	104.79	104.59	105.28	106.41	105.05	103.65	105.41	105.5	106.54	105.58	107.13	106.34	103.95	105.92	106.65	105.57	105.01	105.37
109.02	107.16	109.94	108.03	109.11	106.57	106.95	107.48	108.3	107.55	106.05	108.49	108.07	107.18	107.13	106.35	107.46	107.85	109.04	107.15	108.1	106.63	105.53	108.5	107.23	106.66	109.65	107.89	107.9	106.55	109.29	108.23	107.74	107.83	109.06	107.52	107.34	107.47	108.78	110.21	106.79	106.19	107.12	107.52	107.81	107.95	106.79	109.13	107.53	108.21
107.2	108.28	107.65	109.07	109	107.83	108.53	106.97	109.08	108.48	109.1	110.11	108.8	108.06	107.31	109.07	108.91	108.01	107.97	108.04	107.84	110.16	107.67	108.79	107.91	108.12	108.17	108.73	107.8	108.55	107.93	108.52	108.79	108.89	108.74	108.17	109.4	109.44	107.27	108.38	107.88	108.96	108.43	109.17	108.44	107.71	109.31	109.09	108.11	108.52
106.68	107.1	105.03	107.08	107.25	107.41	105.17	106.95	106.14	106.15	106.46	106.79	106.08	107.17	107.54	106.59	107.33	107.42	107.47	107.41	108.21	106.87	106.41	105.97	106	107.17	106.28	106.99	107.18	106.17	106.44	105.66	105.49	105.5	108.37	107.5	106.49	107.55	107.32	107.04	107.38	106.15	107.43	106.9	107.1	108.45	105.85	106.55	107.1	106.88
98.968	99.185	97.09	97.579	98.142	98.936	97.666	98.738	95.82	98.219	98.555	98.273	97.553	95.81	98.834	98.515	97.744	98.412	98.254	99.508	95.74	99.355	97.986	98.575	96.944	98.184	98.615	96.323	98.894	98.526	98.053	97.327	97.516	97.843	98	98.37	98.055	97.346	99.132	97.324	97.987	98.386	98.756	98.306	98.278	98.15	98.44	98.287	98.352	97.715
105.07	105.05	103.91	106.72	107.62	104.98	106.19	105.4	105.51	108.46	105.6	104.58	104.85	106.49	106.28	105.7	103.66	106.23	104.8	105.13	107.27	106.44	106.69	106.15	106.04	104.77	104.88	104.32	106.18	106.23	105.45	103.66	104.85	105.94	105.39	104.17	105.78	106.11	106.87	107.11	106.93	103.99	105.3	105.34	106.51	104.98	105.46	105.72	105.93	104.41
98.41	101.58	101.12	100.56	100.74	100.65	98.58	98.865	101.33	100.71	100.91	100.52	99.424	100.37	100.93	98.865	99.797	100.74	99.484	98.777	100.5	99.519	100.7	101.37	100.98	100.05	98.934	99.836	100.7	100.09	98.921	99.95	101.76	99.567	102.45	98.961	99.657	99.491	100.9	99.97	99.199	100.27	99.718	100.04	100.14	98.451	99.805	99.86	99.899	99.051
99.027	99.831	99.495	98.457	98.869	99.049	98.219	100.31	98.231	98.622	100.6	99.974	99.675	99.317	99.502	97.186	98.639	98.806	99.339	99.676	100.16	99.241	97.961	101.19	99.669	97.623	99.311	98.378	100.15	98.933	99.611	98.651	98.843	97.481	99.638	97.143	99.589	98.689	96.957	100.82	98.259	99.354	99.64	97.899	98.615	98.394	97.834	97.84	99.459	97.961
108.14	107.86	107.55	108.37	107.78	108.07	108.77	107.75	107.22	107.85	107.98	109.33	108.84	108.33	107.34	108.01	107.95	107.75	106.54	106.6	107.48	108.23	107.55	107.13	107.43	108.14	108.57	107.43	109.01	108.16	107.91	108.55	108.6	108.91	107.12	108.61	107.34	107.32	108.75	108.49	107	106.71	107.53	107.54	108.27	108.59	106.77	108.32	108.02	107.94
106.46	106.67	106.83	107.97	107.56	106.27	106.55	107.58	107.38	106.99	107.58	107.08	106.6	108.5	107.88	106.47	107.27	106.89	107.88	107.5	108.12	107.1	107.61	109	107.77	108.71	107.95	107.66	108.21	108.51	107.14	108.34	107.38	107.85	106.81	107.15	108.51	107.32	107.7	106.9	108.48	108.27	108.07	107.9	108.1	108.34	107.3	107.56	106.76	108.25
99.756	99.495	96.484	98.528	97.595	98.219	98.683	97.857	97.506	96.741	97.92	96.412	97.925	99.192	97.111	97.221	97.523	97.64	97.405	97.917	98.804	97.472	99.166	97.706	98.194	98.644	97.599	96.791	97.723	96.815	97.635	97.808	98.694	95.806	96.893	96.039	97.533	97.947	98.344	99.457	98.22	95.512	99.768	98.665	98.218	98.952	96.668	97.671	99.852	97.955
105.53	105.78	105.36	105.22	106.11	103.62	104.66	105.82	104.92	105.89	105.93	105.38	107.23	105.5	106.27	107.1	104.78	104.34	106.69	106.54	105.98	106.43	106.17	105.85	105.77	103.57	105.44	104.09	107.3	104.59	104.88	105.64	104.47	105.36	105.88	103.97	105.95	105.19	105.01	105.45	105.26	104.77	107.38	105.91	105.58	104.63	105.73	107.21	105.17	104.56
104.75	103.7	104.66	104.2	105.47	104.85	104.71	104.93	107.06	106.99	105.75	105.41	106.28	104.95	105.77	105.93	106.02	105.12	103.94	106.3	105.66	106.41	106.18	104.86	105.39	106.26	106.61	106.07	106.73	106.68	106.6	105.96	105.37	104.82	105.65	103.49	105.79	104.38	105.06	105.72	105.79	105.3	104.97	105.49	104.68	106.02	103.88	106.77	105.35	106.16
111.57	110.1	110.34	111.18	109.57	109.67	111.16	111.13	109.62	109.11	110.47	110.94	109.83	110.54	111.66	111.53	110.24	110.56	111.18	110.53	109.8	109.68	111.05	110.77	110.68	109.15	111.06	110.43	111.23	109.59	110.04	109.51	109.63	109.08	110.05	110.82	110.03	109.2	111.64	110.55	110.37	109.44	110.07	111.49	110.44	109.5	111.98	111.93	109.61	109.87
100.9	99.515	101.22	99.458	98.589	100.61	102.59	101.77	100.87	99.354	101.63	100.46	100.09	101.97	99.991	98.682	100.08	100.23	99.584	100.4	99.365	100.25	99.072	100.39	100.4	101.48	100.27	100.64	100.45	102.09	99.344	100.69	99.254	100.32	100.86	100.85	98.266	99.841	99.422	99.247	100.69	100.59	101.11	100.91	99.634	101.83	98.74	99.899	100.18	98.939
110.03	109.41	110.59	109.42	110.74	107.67	112.07	111.89	110.31	109.61	109.9	109.95	110.68	109.86	110.49	109.59	107.92	111.45	109.54	110.6	110.81	111.02	110.42	110.17	110.63	111.99	111.18	110.31	110.84	109.61	111.84	111.59	109.91	110.2	111.63	109.84	110.46	109.22	109.52	111.72	110.06	109.62	111.96	109.5	109.84	111.45	110.5	110.46	111.56	111.73
106.86	105.76	105.4	106.29	106.77	106.33	104.72	105.7	104.93	105.39	105.95	104.23	105.45	105.09	106.18	105.19	106.75	106.26	106.28	106.09	105.23	104.68	105.63	105.23	105.56	104.42	107.28	105.63	104.92	106.09	106.15	105.39	104.87	104.06	105.2	105.96	106.46	104.12	104.73	103.84	105.43	104.13	105.81	105.65	106.62	105.26	105.31	105.95	105.89	105.28
108.46	107.88	108.36	109.08	109.48	106.76	107.77	108.08	108.71	107.52	107.49	107.9	109.08	107.81	107	107.6	106.84	107.95	109.11	107.35	108.39	109.28	108.54	108.24	108.38	109.11	106.96	106.89	109.32	107.48	109.3	108.62	107.13	109.31	108.8	109.26	109.92	107.89	107.3	108.49	107.14	107.19	108.39	108.62	109.81	108.54	107.99	108.97	109.69	107.79
99.016	97.873	98.784	98.798	98.583	99.39	101.41	99.896	99.893	99.475	98.291	97.992	98.443	99.304	99.318	98.394	97.943	98.769	98.66	97.822	98.014	101.11	100.07	98.856	100.33	100.29	100.16	100.71	98.947	100.41	99.354	99.176	99.461	97.922	99.374	97.674	98.001	98.831	100.48	99.135	96.99	98.575	98.342	99.937	97.79	99.983	98.915	100.33	99.525	98.626
99.175	99.444	97.457	99.088	98.632	98.746	97.943	99.702	98.397	100.06	98.697	97.821	97.825	99.343	100.07	99.579	99.748	99.278	97.545	99.117	99.292	98.961	99.53	97.982	99.901	99.429	98.332	100.53	97.599	98.828	98.17	98.743	100.2	99.361	98.308	98.526	100.05	97.408	98.676	99.331	98.704	99.437	97.893	99.523	98.492	98.245	98.659	99.183	98.079	100.22
107.62	108.14	107.8	107.92	106.68	108.03	107.06	107.94	107.26	107.66	106.02	107.1	106.98	105.34	107.77	107.56	107.04	107.93	109.05	107.64	109.46	109.52	107.88	108.69	108.44	107.68	106.66	107.34	108.29	107.9	108.62	108.32	108.79	108.33	108.43	106.99	108.09	109.33	106.28	106.59	110.28	107.29	107.25	107.97	106.89	106.74	108.3	108.17	108.01	107.6
107.76	108.14	108.28	108.37	108.37	107.66	106.97	109.1	109.53	108.92	108.45	107.79	108.21	106.27	107.75	107.8	107.03	107.4	107.16	108.22	106.72	107.78	107.17	110.03	107.2	107.19	106.69	106.47	107.2	108.42	108.37	107.47	106.53	108.29	108.33	106.49	109.27	108.19	108.59	107.62	107.3	108.63	108.09	107.53	108.16	107.9	108.62	109.24	108.54	107.91
105.09	105.66	105.45	105.77	105.62	105.63	105.01	105.49	105.26	106.44	105.99	106.12	106.34	107.16	103.69	105.06	106.78	105.14	106.09	105.35	105.57	104.77	104.75	105.05	104.31	104.89	106.56	105.2	105.93	105.28	105.56	106.14	104.64	105.76	105.47	105.48	105.69	106.34	104.64	106.48	106.7	105.64	103.64	106.79	104.72	104.75	105.34	106.03	106.21	105.82
100.06	97.045	99.357	99.906	99.404	98.857	98.342	98.966	100.89	99.105	99.675	98.655	99.176	100	99.501	98.768	97.867	99.2	98.156	96.656	98.804	98.734	98.968	101.34	98.176	99.956	97.364	99.603	100.23	99.526	96.89	99.203	99.44	98.435	99.396	98.731	99.356	99.585	99.037	98.179	98.428	98.787	99.593	99.11	98.987	99.096	98.715	99.327	99.542	99.575
107.37	108.02	108.65	108.87	107.87	108.12	107.99	107.89	107.63	107.05	108.18	106.91	107.64	107.13	108	106.89	107.37	107.76	106.41	107.84	110.11	109.1	108.05	107.79	107.17	107.26	106.88	107.5	107.83	107.9	107.2	106.65	108.77	108.42	107.62	106.98	106.75	108.6	107.94	108.02	107.15	107.69	106.29	108.74	107.43	107.05	108.79	107.51	109.49	108.34
109.57	107.85	107.96	108.62	109.26	107.31	109.28	109.32	107.58	108.21	109.72	108.82	108.98	108.7	107.84	109.3	107.54	108.05	107.24	108.41	108.96	108.83	108.46	109.65	109.54	108.73	108.74	107.97	108.05	109.18	108.08	108.34	107.66	107.6	106.95	107.38	107.59	107.34	109.1	108.84	109.14	108.46	108.97	108.55	108.89	108.28	108.88	109.09	108.4	108.79
106.04	105.05	106.88	104.98	105.07	106.88	106.13	106.78	104.64	106.75	105.94	105.63	104.6	106.72	106.58	105.98	105.8	107.2	106.14	106.3	104.99	107.13	106.38	105.28	103.62	104.66	106.66	103.83	105.13	104.26	103.82	104.88	104.94	104.76	105.72	105.4	107.66	105.37	105.56	106.38	105.14	106.08	105.16	105.03	105.37	105.24	105.61	106.54	107.34	105.82
99.021	99.472	101.01	98.59	100.9	100.25	99.412	99.601	100.85	100.1	100.96	100.17	100.36	98.997	101.54	100.74	98.961	99.874	100.8	100.89	100.33	100.62	100.85	100.09	99.986	101.98	99.439	97.682	99.644	100.99	101.7	100.31	99.656	100.43	99.055	99.048	99.897	100.66	100.58	99.283	99.993	99.892	100.94	101.44	102.44	99.926	99.98	100.1	102.33	98.547
108.55	110.2	106.81	108.98	107.11	108.35	108.32	107.25	107.99	109.01	108.2	109.21	109.83	109.5	109.55	107.96	109.3	108.99	108.03	109.66	107.55	109.03	109.76	107.45	109.56	108.25	109.23	108.5	107.34	110.12	107.32	107.15	108.9	108.92	108.85	108.91	107.92	108.94	108.2	107.44	107.03	108.14	110.51	107.54	108.15	107.76	110.04	108.06	108.92	108.05
106.16	105.96	107.27	105.56	105.57	106.9	107.3	106.96	104.68	106.57	106.5	105.25	106.55	105.5	105.67	107.62	106.88	106.59	106.37	106.23	105.8	106.26	105.96	104.93	107.54	105.66	104.58	106.18	107.1	106.68	107.05	107.93	108.12	105.09	106.34	105.87	106.79	106.47	107.87	104.95	104.87	107.55	105.35	106.15	107.66	105.58	106.62	106.18	105.74	105.9
111.3	110.38	111.02	111.49	110.54	110.83	110.97	109.61	110.3	109.42	109.16	112.38	109.83	110.12	110.86	110.09	110.42	111.4	110.02	110.7	108.6	110.59	110.84	109.63	110.51	109.18	110.31	111.49	108.25	110.61	112.43	111.36	109.62	109.58	108.26	109.29	110.06	110.86	111.65	110.12	108.72	109.95	111.8	110.35	110.36	113.39	110.7	110.31	108.49	111.35
106.04	105.87	106.14	105.15	104.9	106.62	106.19	104.12	106.95	105.27	106.48	104.58	105.95	105.48	104.54	104.25	105.37	105.5	104.29	106.04	104.1	105.65	105.11	106.52	107.62	106.68	105.91	105.92	104.77	107.37	106.53	106.76	104.93	105.92	106.34	105.26	105.98	105.83	106.52	106.3	104.38	105.75	106.35	105.75	106.52	106.1	105.39	104.2	105.64	105.69
108.65	108.29	108.51	108.62	107.69	109.84	109.55	108.54	108.11	108.06	108.48	108.41	109.27	108.8	107.94	109.45	108.14	109.75	107.42	108.36	108.78	107.09	108.75	108.53	108.31	109.34	108.13	107.7	107.3	108.41	109.01	110.86	108.5	107.61	108.49	108.46	109.22	108.21	108.96	110.35	108.57	109.33	108.13	108.91	108.62	107.83	108.45	110.74	108.24	108.36
106.49	106.04	106.07	106.21	105.87	106.24	106.66	105.94	106.82	106.56	106.66	107.07	106.05	104.63	104.93	105.76	107.87	106.48	105.96	107.51	107.33	105.43	106.42	106.43	106.02	107.9	106.29	105.71	105.91	105.69	106.58	106.26	106.26	105.34	105.71	105.76	105.3	106.86	106.27	107.47	105.82	105.53	105.96	106.59	104.34	104.67	105.57	107.29	106.31	105.42
106.63	107.32	105.29	104.95	104.81	106.2	104.99	105.5	106.68	105.16	104.77	105.53	104.57	105.47	104.5	106.69	104.73	105.43	104.85	103.86	104.77	104.57	104.89	105.1	105.68	105.82	107.1	105.05	106.83	105.78	105.87	105.23	105.32	105.81	105.6	105.69	105.22	106.74	104.33	105.42	105.04	105.32	106.12	104.89	106.38	107.15	105.49	105.78	107.2	106.82
106.79	104.55	105.45	104.38	105.57	105.41	104.1	104.71	104.5	105.43	107.09	106.88	106.03	105.57	105.19	105.72	104.09	107.12	106.66	106.27	106.03	107.04	105.6	104.64	106.12	106.87	106	105.03	105.7	105.68	105.56	106.03	105.93	104.76	106.75	105.03	106.47	105.05	105.23	105.42	106.84	104.45	104.22	106.63	108.96	106.18	105.87	104.17	105.37	105.63
101.34	100.46	99.239	101.29	100.12	101.33	100.88	100.97	101.12	99.168	99.734	100.37	100.53	99.528	101.07	99.276	102.18	100.51	100.26	100.61	100.35	99.474	99.382	99.428	101.34	100.2	99.125	101.63	100.94	100.18	100.52	100.71	100.51	100.13	99.455	100.84	100.71	99.92	99.384	99.495	101.78	101.17	99.67	101.08	99.608	100.47	100.9	101.44	99.438	100.33
99.749	99.934	100.67	99.949	100.94	99.156	100.16	101.1	100.46	100.59	99.647	100.2	98.601	99.66	99.347	103.23	100.45	100.8	101.34	100.4	99.708	101.81	100.9	99.504	100.56	101.56	98.793	100.67	100.5	99.316	101.46	100.43	100.16	101.93	99.59	101.32	100.29	99.434	99.54	100.92	100.58	101.11	101.32	100.29	100.58	100.15	100.51	99.079	100.82	101.53
108.45	107.29	107.54	108.04	107.58	106.48	109.97	107.53	108.05	108.1	107.27	107.95	108.79	109.4	107.22	107.03	107.2	108.45	106.73	108.74	107.71	108.41	106.6	108.03	108.51	108.87	107.73	107.5	109.61	108.14	108.75	109.16	107.48	107.69	107.71	108.77	107.6	106.77	108.66	110.34	109.25	107.36	107.44	105.87	108.07	107.7	108.23	107.42	107.48	107.6
106.86	105.59	106.8	106.09	106.64	106.24	105.16	107.91	106	105.45	106.98	106.4	105.96	106.48	106.26	105.13	104.01	107.02	105.08	105.53	106.25	106.56	106.5	105.03	106.13	106	108.07	107.52	104.74	105.1	107.79	106.16	106.79	106.26	108.07	107.6	108.05	104.81	105.22	106.41	106.95	107.43	106.61	106.63	106.35	107.65	107.4	106.93	106.88	105.81
105.77	106.28	106.28	106.71	106.27	106.01	104.96	105.85	105.23	105.44	105.94	106.95	104.67	105.47	104.84	105.35	105.42	106	105.71	106.57	106.03	104.97	105.72	106.81	104.91	104.03	104.16	106.06	104.8	104.73	105.77	105.15	105.23	105.64	106.66	105.01	105.15	105.82	104.82	105.8	106.06	105.39	105.99	107.13	106.22	103.75	106.32	106.04	107.25	105.06
107.99	107.76	109.19	107.66	108.41	107.34	108.7	107.9	109.35	107.1	108.87	110.62	108.98	108.03	108.2	108.83	108.37	107.84	108.61	110.09	107.57	107.34	109.12	109.64	107.95	108.54	108.57	105.92	106.99	108.75	109.2	108.75	108.49	108.38	108.05	108.35	108.75	108.03	108.08	108.99	108.39	111.42	108.31	109.09	109.8	108.06	108.78	108.49	108.56	108.48
107.54	106.63	106.42	106.73	106.42	107.1	106.44	107.03	105.08	107.58	105.07	105.48	106.02	107.25	108.55	106.97	106.18	106.62	107.53	106.62	107.11	105.78	107.37	106.4	107.29	106.86	106.23	105.36	105.88	106.13	106.6	107.49	106.12	105.92	106.82	107.09	105.4	105.69	105.6	105.4	105.01	105.99	104.57	107	106.45	107.28	106.57	104.76	105.48	107.9
100.39	100.33	99.877	101.61	99.751	99.514	98.469	101.3	100.01	99.323	99.881	99.81	100.09	100.12	99.008	99.654	101.12	100.11	100.3	101.53	100.81	99.627	99.776	100.94	99.146	100.1	99.922	97.991	100.06	99.758	100.31	99.95	100	101.74	100.55	101.62	100.75	100.74	99.59	99.698	99.063	100.65	100.42	100.85	100.57	100.07	99.468	99.516	99.541	100.32
108.66	107.66	108.73	109.71	108.97	108.13	108.03	107.46	109.13	106.54	109.13	108.21	108.46	109.85	108.32	108.06	107.9	108.54	108.79	108.37	108.55	108.36	107.79	107.43	107.38	108.49	107.24	109.12	108.45	108.36	107.2	109.26	108.75	108.02	108.78	109.15	107.96	108.78	107.27	107.52	107.06	107.53	108.16	108.6	107.36	107.95	107.25	107.96	108.29	108.91
106.63	107.1	105.89	105.81	106.89	104.61	107.45	105.82	106.72	105.7	107.78	107.08	106.42	106.55	105.43	107.41	106.83	107.79	105.97	107.42	105.06	105.81	107.17	106.06	106.44	106.67	106.78	105.95	105.94	108.07	106.17	107.89	105.64	106.11	105.48	105.09	106.43	107.06	105.43	105.82	107.47	107.53	107.83	107.21	107.79	103.87	104.23	108.21	106.69	107.64
105.06	105.92	104.52	107.21	106.37	105.79	106.12	106.56	105.89	107.03	104.94	106.21	107.35	106.09	106.85	105.06	105.16	105.16	104.54	106.44	106.16	105.69	106.1	104.09	105.75	106.44	105.62	106.28	106.3	105.46	104.54	105.39	106.62	104.87	106.77	105.01	106.13	105.62	105.56	105.42	105.61	104.63	106.42	105.51	105.07	107.99	107.28	105.32	106.5	105.46
98.344	97.866	98.691	98.417	98.053	98.295	96.692	98.464	97.418	96.449	97.757	97.427	97.051	99.201	98.334	99.491	97.392	100.19	97.822	98.781	96.88	99.69	98.539	98.311	98.36	99.13	97.713	98.559	98.523	96.569	97.841	97.864	99.359	98.883	98.021	97.067	98.661	98.381	98.184	99.474	97.748	98.455	98.323	99.784	98.319	98.224	96.626	95.856	97.901	98.062
104.96	104.92	106.74	104.52	104.95	104.29	106.69	106.91	106.34	104.74	104.46	103.92	105.3	105.58	105.03	104.9	105.26	105.52	104.47	105.67	106.55	107.61	105.77	105.48	104.59	106.62	104.34	105.11	106.19	105.94	106.6	107.47	105.11	106.05	105.88	105.67	105.52	105.14	106.13	107.05	105.81	105.45	105.95	105.03	105.24	104.29	105.82	106.19	107.07	106.04
108.09	103.53	106.23	105.81	105.81	105.62	105.7	105.49	105.72	105.08	105.94	107.58	105.41	105.56	107.18	105.81	106.29	105.63	107.65	104.61	105.08	104.14	105.85	106.68	105.11	105.34	103.84	104.93	105.33	106.6	106.16	105.71	105.72	105.75	105.23	107.66	105.98	106.63	105.14	105.77	106.08	104.15	106.05	105.49	105.67	103.82	106.05	105.62	104.85	105.65
107.9	105.34	106.66	106.37	105.86	104.79	107.53	105.92	105.14	106.71	106.99	106.35	105.52	106.72	105.31	105.59	107.44	106.31	105.98	105.7	105.18	105.64	106.07	107.45	105.33	104.98	105.05	105.14	107.05	106.64	105.84	106.28	104.94	105.04	107.57	106.47	106.7	106.35	106.39	106.96	104.78	105.11	105.89	105.86	106.38	105.17	107.28	108.19	105.75	105.83
107.54	107.42	109.23	108.57	107.7	108.69	109.14	107.02	106.89	108.09	107.81	108.16	108.82	109.39	107.92	108.09	108.44	105.93	106.42	108.31	108.62	107.68	108.02	109.49	109.31	109.41	109.48	107.4	110	107.42	107.6	108.39	107.49	108.17	108.63	108.11	109.01	109.03	107.84	107.65	107.22	106.83	106.29	107.71	108.05	109.46	110.72	108.92	107.79	108.32
106.19	104.99	106.28	106.94	104.68	105.71	105.42	105.01	105.57	105.37	105.34	105.78	106.61	105.79	105.03	105.15	105.72	105.73	106.67	105.19	106.58	105.1	105.72	105.31	104	105.51	106.31	105.83	105.12	104.98	104.8	106.16	104.25	105.66	105.79	106.34	107.79	104.11	105.73	106.88	104.02	105.71	105.43	106.42	104.5	106.34	105.39	106.25	105.57	105.71
98.765	97.114	98.381	98.452	98.004	99.088	96.861	97.98	98.618	96.978	96.189	97.731	98.746	97.589	97.994	96.173	97.443	98.683	98.32	99.977	99.487	96.516	98.946	96.931	98.549	97.031	98.116	97.517	98.151	97.673	97.553	97.334	97.111	98.39	100.39	98.749	98.073	98.028	97.183	96.487	97.644	98.05	98.432	96.932	96.133	98.731	98.797	99.481	97.663	98.864
107.26	109.77	109.49	108.47	108.07	108.57	109.03	107.65	109.52	108.14	107.82	107.71	106.98	107.76	107.16	108.27	106.2	107.93	108.77	107.08	107.91	108.02	109.02	107.49	108.92	107.81	107.99	108.97	108.96	108.49	107.77	107.17	109.28	106.01	108.65	107.63	107.84	109.98	108.22	108.08	108.47	108.92	108.28	109.95	108.25	109.33	107.39	108.62	108.64	108.78
108.72	106.41	105.8	105.51	105.88	105.18	106.49	106.91	105.99	105.92	105.87	106.27	106.35	105.54	105.42	107.17	105.65	106.67	106.12	105.83	107.35	106.61	106.68	105.76	105.15	106.69	107.22	104.95	106.18	106.24	106.57	105.11	107.47	105.13	106.47	107.49	106.7	107.07	108.33	105.64	106.72	106	108.18	106.73	106.24	107.03	104.73	107.37	106.44	107.74
104.85	106.07	105.04	106.09	106.39	104.05	104.9	105.72	105.38	107.45	103.54	105.1	105.94	106.32	106.62	105.25	106.76	106.91	105.28	105.11	105.83	107.26	106.56	104.32	105.96	105.01	104.83	106.01	104.82	105.75	106.9	105.25	105	105.67	104.61	107.91	106.19	105.14	105.94	104.32	104.72	106.55	106.06	104.56	106.11	104.78	106.41	105.56	105.19	105.13
109.78	107.87	108.51	108.46	108.76	107.7	108.36	109.23	108.21	108.52	107.31	108.46	107.47	109.48	107.45	106.83	107.35	107.95	109.06	106.78	108.97	106.63	108.36	106.86	106.78	107.67	108.82	106.76	107.71	108.42	106.99	107.35	108.38	108.75	106.98	108.49	108.93	108.38	108.11	109.18	107.68	106.88	107.69	108.29	108.18	109.37	107.84	107.24	107.15	107.22
105.12	106.61	105.95	106.04	105.93	106.71	106.27	105.99	106.11	106.62	105.74	107.79	108.35	105.52	105.62	106.59	104.1	108.58	107.06	106.39	106.16	107.54	106.29	105.43	105.79	106.93	106.26	106.17	105.74	107.03	105.05	107.53	107.9	106.73	105.81	107.16	106.85	107.09	107.59	106.9	105.17	107.55	107.77	105.52	107.08	107.2	107	106.95	106.69	106.77
109.13	108.09	109.85	109.15	109.84	109.08	107.57	108.4	108.04	108.89	106.98	108.86	107.11	107.98	108.76	109.8	110.68	109.21	107.89	108.42	108.23	108.62	109.99	108.62	108.5	107.24	108.94	107.58	107.4	108.09	109.55	107.55	107.96	107.52	108.14	110.11	108.5	109.01	107.2	107.63	109.27	108.04	109.9	107.74	110.48	106.95	108.98	107.77	108.78	108.43
101.14	100.51	100.36	100.19	102.75	101.83	102.05	100.6	101.34	99.715	100.03	100.65	101.46	99.402	101.53	101.56	100.33	101.21	100.55	100.46	99.423	100.87	101.94	100.58	99.957	100.01	101.21	101.08	100.19	100.54	101.63	98.653	99.591	101.13	101.96	100.43	99.07	101.88	100.13	101.33	100.91	100.9	99.553	101.08	99.372	101.06	100.09	100.44	99.604	99.991
104.74	105.53	106.51	105.26	105.33	106.73	106.38	105.47	104.03	104.77	106.18	104.23	103.89	105.3	105.62	106.12	104.46	105	104.22	106.1	104.84	107.34	106.89	104.37	104.78	106.17	106.92	107	107.31	105.95	105.63	104.75	105.96	105.08	106.11	105.06	104.34	107.06	104.53	107.8	103.49	105.23	106.65	106.43	105.33	104.76	106.6	106.12	106.08	104.6
107.99	108.89	108.22	108.7	108.51	108.16	108.48	108.43	108.36	108.78	108.39	106.67	107.63	107.81	108.19	109	107.98	108.95	108.14	108.51	108.44	109.04	108.4	107.8	107.47	109.53	106.37	108.11	108.49	108.23	108.86	108.74	109.37	108.58	109.49	107.04	108.55	108.05	108.45	107.82	108.79	108.5	108.61	108.61	107.1	108.06	106.1	109.47	108.47	108.17
108.4	107.61	108.57	107.69	108.86	106.52	108.05	107.88	106.71	109.73	106.87	107.04	108.04	107.71	107.56	109.05	108.72	107.94	109.06	108.77	109.18	110.09	108.16	107.38	109.87	109.04	107.45	108.01	108.27	107.3	107.81	109.59	108.6	109.16	110.12	108.19	108.79	108.23	108.82	107.56	108.12	107.23	108.3	108.56	107.53	108.21	109.81	108.42	107.64	107.86
103.73	102.54	101.29	102.28	103.32	100.76	103.52	103.05	103.06	103.91	103.5	102.92	103.16	102.77	101.39	102.87	103.36	102.24	104.03	103.2	102.17	103.2	103.75	102.37	101.78	102.99	101.38	101.56	102.85	103.34	102.2	101.66	104.05	102.42	102.67	102.98	103.1	103.71	102.47	102.41	101.67	101.09	103.06	102.75	105.6	102.16	103.82	102.27	102.03	103.15
106.95	106.59	107.94	108.84	108.82	107.39	107.95	107.81	107.96	107.58	107.22	108.31	107.16	107.81	108.68	108.58	105.68	108.07	108.66	107.96	107.84	108.44	108.67	107.62	108.01	107.11	108.19	106.82	107.47	107.59	106.5	108.35	108.92	108.19	108.1	106.94	108.9	108	107.02	106.97	108.1	107.06	108.19	108.88	106.77	108.2	105.93	106.18	107.74	107.4
108.54	107.23	108.09	108.53	106.94	106.96	106.8	108.17	109.67	108.36	107.48	107.59	107.37	109.05	108.67	106.4	107.91	107.49	108.1	108.18	107.75	107.94	108.64	108.47	106.67	108.38	108.14	107.58	108.71	107.72	109.07	108.44	108.28	107.19	108.68	108.18	106.74	108.04	107.9	107.56	107.93	108.59	107.54	107.02	107.7	106.17	107.98	106.72	107.4	106.26
106.88	106.58	106.52	106.13	106.84	107.57	106.59	107.19	104.83	106.38	106.77	105.22	106.47	106.57	106.35	106.67	105.64	104.86	106.24	105.89	104.75	107.72	106.21	105.52	105.75	106.94	106.74	104.55	105.71	107.79	106.89	105.58	106.55	106.45	106.18	108.05	107.2	104.79	106.93	106.16	105.44	105.52	105.71	107.43	105.16	107.34	106.64	107.14	108.22	106.82
101.1	100.63	97.696	100.19	99.56	101.23	100.92	97.424	99.977	100.8	100.37	100.17	99.754	99.658	99.664	100.88	100.82	99.786	99.998	101.16	99.038	98.559	99.236	100.46	101.16	100.08	100.46	100.03	99.441	101.85	100.45	100.61	100.33	99.869	101.37	101.01	100.51	99.986	100.53	100.26	99.51	99.135	100.13	100.14	100.24	100.4	99.098	99.759	98.504	99.697
106.04	105.46	104.2	105.25	105.38	105.77	105.48	107.26	107.22	104.45	105.79	104.65	105.14	105.85	107.2	105.53	107.67	105.35	105.87	104.7	106.98	105.57	105.67	106.31	105.65	106.74	103.43	104.66	105.95	105.62	106.39	105.27	103.49	106.58	104.91	103.27	105.98	103.09	104.16	106.35	105.65	106.71	105.87	104.76	106.48	106.38	106.35	106.91	107.16	105.56
100.59	100.67	101.58	98.155	100.01	100.46	100.31	100.86	100.02	100.77	101.24	100.41	100.77	100.41	99.774	98.996	99.721	100.27	100.39	101.44	100.85	99.261	102.3	100.8	98.766	100.47	100.88	100.17	101.28	100.77	98.907	100.64	99.682	99.857	99.98	100.72	99.251	99.05	101.14	99.347	99.973	100.25	100.86	101.15	101.02	101.02	99.1	99.827	100.35	100.85
107.17	105.67	106.83	105.55	105.44	106.8	107.34	107.08	107.81	105.7	106.68	106.78	106.81	105.2	105.8	104.82	106.63	106.92	106.36	105.46	105.07	106.1	106.6	105.94	106.3	106.84	107.19	106.87	104.85	107.23	106.55	106.28	107.8	107.67	107.55	107.59	106.43	107.09	107.72	106.97	106.52	106.97	105.95	105.89	107.61	105.42	106.84	106.4	106.48	107.36
97.664	97.842	99.895	99.654	100.22	99.635	99.703	98.613	99.89	99.122	97.583	99.155	97.317	99.44	97.723	98.909	97.815	99.493	97.98	99.996	99.621	98.687	98.017	97.616	98.689	99.832	98.482	99.022	99.265	98.862	99.282	98.515	99.603	98.049	97.677	99.729	97.877	98.799	99.453	98.887	98.81	98.423	97.135	97.535	98.622	98.356	99.482	100.7	98.895	98.901
108.16	109.18	109.12	108.42	109.95	107.31	107.77	106.49	107.95	107.53	108.88	109.13	107.86	106.86	108.5	108.51	108	107.24	108.33	108.15	108.59	108.77	108.52	109.26	108.51	106.81	108.97	107.67	107.55	107.86	108.57	107.22	109.14	106.75	109.91	109.57	107.63	108.8	109.04	108.66	108.98	107.15	107.61	109.08	108.85	107.83	107.1	107.32	107.78	108.82
106.62	105.57	107.12	105.83	106.68	106.72	105.92	107.05	106.83	107.59	106.5	103.73	106.29	106.31	107.45	106.83	106.06	107.26	105.69	106.45	105.98	105.73	106.75	107.81	106.08	105.77	107.1	108.01	106.57	105.96	105.25	106.3	106.48	106.02	106.77	106.91	106.75	105.59	105.21	106.3	108.49	107.84	105.5	107.9	105.16	105.86	104.99	104.92	105.96	107.2
105.08	106.41	108.02	106.3	106.25	106.76	106.36	106.59	106.09	105.49	105.64	106.94	106.4	106.07	106.81	105	106.76	107.1	106.11	107.1	106.1	107.35	108.02	106.55	107.26	105.58	105.98	105.64	107.74	105.09	106.42	107.33	107.01	107.35	106.71	105.28	108.69	105.51	104.62	105.04	106.63	106.76	109.62	106.03	105.76	106.86	107.77	106.48	107.38	106.2
106.33	105.54	105.56	106.54	106.17	104.52	105.69	106.06	104.57	104.61	105.18	105.3	106.05	106.67	105.57	104.52	105.89	107.62	105.68	106.48	104.96	104.45	106.66	104.92	105.48	106.02	106.58	107.16	104.86	105.18	105.14	105.2	106.98	107.04	105.53	105.77	105.01	104.87	105.11	106.04	105.96	105.17	105.88	105.23	105.96	104.22	106.31	107.09	106.05	105.62
100.73	99.844	97.784	101.32	99.516	100.35	100.45	100.85	100.86	99.132	100.85	100.78	100.69	101.24	102.28	101.41	100.17	99.96	100.84	100.86	97.758	100.59	99.424	100.17	99.775	98.864	101.14	100.96	100.48	99.319	100.64	100.04	100.51	100.07	100.55	100.84	101	101.5	100.95	99.83	101.01	100.27	99.351	101.66	101.21	100.55	99.887	100.77	102.5	100.3
105.97	106.47	106.08	105.26	106.25	105.64	105.69	107.53	106.68	105.54	105.87	107.74	106.64	107.55	108.3	106.64	107.06	106.76	107.68	107.7	106.74	107.97	107.93	105.65	107.45	105.68	107.3	105.63	105.62	106.5	107.77	105.13	105.27	106.83	105.09	106.25	106.63	106.36	106.11	105.24	106.31	104.11	107.55	106.31	106.94	107.33	106.35	106.81	106.5	108.14
110.77	112.82	111.35	109.07	111.55	110.35	110.57	110.03	111.42	111.42	109.69	109.36	111.87	111.49	109.12	113.52	109.66	110.75	110.84	110.1	110.43	111.5	110.2	109.75	111.92	109.7	110.82	108.88	110.06	111.51	109.12	109.61	110.09	111.01	110.6	111.35	108.3	110.89	110.7	109.75	109.6	110.85	110.04	109.88	109.33	110.42	109.81	110.1	108.81	109.63
111.75	109.78	110.73	110.78	110.89	110.54	110.52	111.33	111.44	111.32	109.48	108.91	111.28	109.77	109.86	109.93	111.18	111.44	110.06	111.4	110.75	110.89	110.36	110.69	110.16	110.62	110.5	111.31	110.97	110.76	109.89	110.42	109	109.74	109.92	110.59	110.89	110.41	110.59	111.9	110.08	112.2	109.85	109.16	110.56	111.23	110.36	109.7	109.11	109.86
109.18	109.85	109.87	111.47	110.25	112.87	110.59	108.86	109.77	110.62	110.92	109.91	111.09	111.17	109.19	112.03	112.16	111.84	110.11	112.15	111.55	111.53	111.77	110.44	111.64	110.34	110.26	109.83	110.35	112.18	111.42	111.04	110.79	110.6	109.6	109.11	109.11	110.48	110.19	110.76	110.16	111.45	109.46	109.61	110.49	108.87	110.81	110.9	109.82	110.13
100.34	100.13	100.73	100.88	99.334	100.94	99.026	100.03	98.934	100.69	102.62	102.03	101.93	102.89	100.71	100.63	99.896	98.225	101.59	100.95	99.859	101.03	103.38	100.17	100.37	101.06	100.44	102.71	101.8	100.69	103.26	101.53	101.47	101.25	101.87	100.69	99.681	101.2	101.33	99.856	100.14	102.48	100.33	101.49	102.08	101.39	101.16	100.46	101.23	101.53
101.65	104.05	102.73	104.02	102.62	102.83	101.27	102.21	101.97	101.75	101.26	102.4	103.44	102.07	104.36	102.73	102.79	103.64	103.05	102.98	104.32	104.07	100.71	103.44	102.49	102.88	104.1	102.13	104.11	102.55	104.22	101.88	101.52	102.24	103.4	102.69	102.37	103.26	103.15	102.7	101.49	102.92	103.53	102.68	102.91	104.06	102.14	103.64	102.72	102.44
106.76	104.02	106.1	104.98	105.89	106.44	106.35	104.61	105.87	106.22	105.11	104.97	105.57	105.34	106.09	104.22	105.73	104.24	105.61	104.88	104.89	106.01	105.4	104.17	106.04	104.45	106.85	104.78	106.56	105.97	105.71	104.47	104.93	105.42	104.37	106.64	105.1	105.52	106.29	106.24	106.26	107.29	107.52	105.69	106.29	105.53	106.45	105.25	105.52	107.5
108.34	106.97	106.79	108.46	108.01	108.03	106.79	108.16	108.8	107.5	107.35	107.49	109.53	107.93	106.54	106.43	108.56	108.78	108.1	109.32	109.04	108.28	109.19	106.95	108.17	108.91	109.14	108.13	107.37	109.05	109.85	105.89	109.94	107.3	107.77	109.74	107.46	109.13	108.06	108.85	106.87	108.99	108.94	108.99	107.49	108.3	110.35	106.99	106.02	109.27
109.31	107.12	110.08	109.06	109.2	107.52	107.51	105.99	108.19	107.3	107.08	108.24	108.46	108.64	107.78	107.97	107.44	108.71	107.9	108.38	107.47	107.53	108.1	108.91	108.62	109.06	108.28	108.6	109.06	107.78	107.45	107.48	107.33	107.49	107.37	107.95	107.34	108.88	107.31	108.1	108.04	109.36	107.44	109.19	106.67	108.31	107.45	108.08	109.72	109.19
98.536	96.805	97.244	97.935	97.409	99.239	96.608	97.989	97.095	97.752	98.768	98.377	98.747	98.194	99.116	96.944	97.881	97.38	96.882	97.179	97.317	98.548	98.761	97.508	98.968	97.395	97.455	97.992	99.547	97.392	97.597	98.59	99.302	97.454	97.038	97.901	95.665	97.208	97.058	97.635	96.889	97.391	98.676	98.058	97.87	98.518	97.477	97.073	98.751	97.42
109.66	111.3	110.65	110.29	109.03	111.28	108.94	110.88	110.03	111.03	109.88	110.22	110.13	109.68	109.62	110.46	111.21	110.73	110.27	108.7	110.6	109.11	109.98	110.78	110.14	110.4	111.09	111.16	109.38	111.49	110.08	109.43	111.32	110.73	111.1	110.09	110.12	110.3	109.4	109.88	111.87	111.24	109.61	110.46	109.83	110.69	111.01	110.8	110.82	111.19
108.34	107.73	108.28	108.17	107.01	108.94	107.18	108.05	108.49	107.42	107.62	108.01	108.72	108.11	108.1	107.14	109.32	107.82	108.1	109.09	109.77	107.98	106.98	107.99	105.69	107.85	108.83	107.38	107.77	108.07	106.46	107.81	107.47	108.82	108.04	109.66	108.62	107.84	105.94	108.81	108.03	107.17	108.36	108.04	107.94	107.67	107.67	107.85	107.4	107.65
105.38	105.83	103.77	106.47	105.55	105.47	105.05	105.51	105.98	105.64	104.58	107.02	104.1	104.99	105.13	105.28	105.04	105.7	105.67	107.22	104.22	105.5	105.5	105.45	107.5	105.05	105.86	106.56	104.88	107.07	105.89	105.51	105.65	105.23	104.77	106.55	105.71	106.09	105.99	105.71	106.23	105.76	104.68	104.14	106.55	104.79	106.65	107.67	105.5	106.15
105.11	104.62	104.22	106.49	106.68	104.83	105.49	106.16	106.56	105.37	106.47	105.87	104.28	105.75	105.21	104.25	105.21	104.5	105.82	105.17	105.88	105.28	105.92	105.64	106.15	104.68	103.68	106.33	104.92	105.77	106.22	104.68	105.87	105.63	105.36	106.43	105.08	105.85	106.32	105.78	105.43	105.33	103.8	105.62	105.03	105.33	105.74	107	105.68	106.18
109.33	107.92	108.24	105.97	108.87	108.06	108.74	107.64	107.9	108.29	107.09	108.44	109.98	109.12	108.69	108.41	109.54	108.34	108.44	108.11	107.19	107.67	109.31	107.67	108.27	107.23	108.32	107.71	108.16	109.76	108.19	108.48	108.62	108.24	108.49	107.77	109.2	108.68	108.55	107.07	106.69	107.87	108.93	107.6	107.5	108.84	110.84	107.32	109.13	108.38
109.03	106.06	105.46	107.38	105.99	106.46	107	105.78	106.83	105.76	105.8	107.6	106.52	106.4	106.28	106.85	108.25	105.68	106.28	105.24	107.13	105.22	105.39	106.46	106.02	106.59	106.26	106.13	104.81	107.32	106.58	104.84	106.43	107.18	106.48	105.78	106.05	105.68	106.61	104.96	105.55	106.36	105.41	106.55	106.29	105.95	105.23	106.42	106.49	106.79
107.37	108.47	108.16	107.17	106.33	108.13	106.92	107.58	107.81	106.38	109.12	107.2	106.91	108.74	107.47	108.23	108.81	107.77	107.86	108.51	108.39	108.17	107.67	107.24	108.66	108.45	108.55	109.08	106.55	106.1	108.99	107.54	107.76	110.17	107.2	107.74	107.78	106.47	106.46	106.06	108.27	107.58	108.51	107.12	107.56	107.67	107.51	108.91	109.22	107.01
108.2	108.05	107.06	107.41	105.86	105.88	107.42	105.3	106.2	106	107.2	106.98	105.65	106.29	104.84	106.56	106.92	105.66	107.32	106.26	106.31	106.73	107.73	106.66	106.31	107.04	105.59	106.9	106.05	106.86	105.93	106.77	106.68	106.59	107.81	104.64	106.03	107.19	105.73	106	105.76	105.23	106.3	105.83	106.07	106.16	105.32	107.09	105.62	107.15
106.38	105.05	106.03	106.83	105.85	107.16	106.02	104.69	105.94	105.86	105.47	105.8	107.29	105.77	106.01	105.32	103.68	105.38	107.25	105.17	106.42	104.85	105.7	104.47	106.06	106.29	104.85	107.17	105.63	105.99	106.87	105.41	105.78	106.14	105.59	107.47	104.25	105.33	105.94	104.76	107.21	105.43	106.65	105.42	104.63	104.96	105.27	105	105.43	105.4
98.014	98.66	96.619	99.449	99.256	100.55	98.49	99.107	98.814	97.879	99.75	97.925	99.522	97.956	98.45	97.813	98.714	96.878	99.331	97.916	97.992	99.27	99.645	97.733	97.618	97.51	96.783	97.38	98.371	98.691	98.569	99.039	96.637	96.887	98.055	98.872	98.433	98.781	97.439	98.278	97.135	97.906	98.289	96.884	97.463	99.212	98.588	97.266	98.592	95.603
97.413	97.942	96.325	98.727	97.521	96.188	99.195	97.482	96.608	98.265	98.238	98.968	98.641	97.614	96.665	95.798	97.022	98.972	98.509	97.58	98.166	99.465	97.315	98.412	99.131	98.512	97.848	98.577	98.923	97.755	97.179	98.922	98.928	97.802	97.943	98.164	99.154	97.506	98.052	99.611	99.765	98.7	97.919	97.101	98.689	96.847	99.697	98.327	98.584	97.327
105.35	105.39	106.52	106.89	105.99	106.89	106.29	105.95	106.86	106.38	106.44	107.01	105.8	106.64	105.16	108.48	106.17	106.76	107.66	107.46	106.29	105.56	107.3	107.77	106.82	107.21	106.13	107.02	108.05	103.66	106.64	106.01	105.71	107.24	106.02	106.05	104.31	107.05	106.08	105.42	107.31	105.91	108.07	106.91	105.5	105.91	106.67	105.31	107.36	108.57
106.71	106.47	107.05	105.5	107.82	105.23	106.2	107.61	106.97	106.46	108.2	106.7	107.65	107.42	106.33	106.36	106.4	105.82	104.64	107.45	106.01	105.44	105.76	104.1	106.1	106.65	105.21	107.64	106.18	105.57	106.52	105.93	104.9	105.51	106.8	105.96	106.04	107.08	106.08	106.32	104.71	106.42	106.38	106.02	105.98	107.09	106.11	106.61	106.45	106.03
105.05	107.12	105.95	103.84	104.73	104.71	106.38	105.74	105.63	105.49	106.83	106.07	106.34	105.39	106.39	104.79	106.09	105.93	105.93	106.87	106.13	106.36	106.86	107.03	104.77	105.52	105.41	106.09	105.47	104.25	104.62	105.31	107.91	105.49	104.49	105.35	105.51	105.95	105.25	104.95	106.03	105.92	107.87	106.24	106.26	106.57	106.4	105.49	106.86	106.02
104.98	106.07	105.15	107.25	106.23	105.12	105.47	105.62	106.82	106.32	105.37	107.02	105.34	107.36	106.44	105.81	106.73	105.81	104.38	108.11	105.49	104.96	105.92	107.02	106.31	105.3	105.36	105.85	105.82	106.29	106.08	104.66	105.75	106.8	105.47	106.23	106.1	105.17	105.33	105.21	106.22	106.46	106.11	107.28	106.15	105.22	105.85	105.73	105.98	106.16
98.566	97.885	99.437	98.527	96.462	98.578	99.157	97.657	99.454	97.841	96.864	98.584	97.454	99.031	96.702	99.246	99.427	98.52	97.444	99.635	96.772	98.456	97.253	98.42	97.874	98.214	98.362	97.976	98.946	98.675	96.027	99.199	98.406	97.836	96.552	98.009	98.282	99.743	98.271	97.663	98.643	97.875	98.968	98.908	96.55	97.794	97.231	98.068	98.873	96.467
109.92	111.62	110.45	109.65	110.11	109.41	111.08	110.76	109.83	111.78	110.09	110.89	109.9	110.4	110.59	109.97	111.14	110	111.6	110.83	111.66	110.51	110.44	110.43	109.78	110.49	108.93	109.12	110.42	111.1	110.43	110.98	109.75	109.59	111.22	110.29	109.61	110.2	111.19	110.23	111.85	111.91	110.46	110.77	111.05	109.96	111.22	110.52	110.94	109.42
106.38	105.36	105.23	106.26	105.48	106.16	105.09	106.08	106.13	106.71	105.67	104.99	104.66	105.9	105.43	106.21	105.51	105.7	107.8	105.71	107.81	105.36	106.7	105.59	106.04	106.87	105.04	106.75	104.95	107.07	105.58	107.26	107.11	105.24	104.29	105.51	105.59	105.73	105.87	106.63	106.22	105.8	105.71	105.5	105.73	103.37	104.28	105.38	104.01	105.97
103.75	105.41	105.43	105.75	105.08	106.02	107.06	105.5	103.83	106.18	105.42	106.42	107.25	104.99	105.13	105.58	106.76	106.64	105.43	105.11	104.86	106.41	106.91	105.02	106.55	105.09	104.83	104.51	103.37	106.15	104.71	106.98	106.24	105.99	106.03	103.97	105.75	105.78	104.95	106.2	105.96	105.11	106.27	107.28	105.97	105.53	104.4	105.77	105.37	105.2
108.1	108.1	108.58	110	108.44	108.15	106.86	107.31	107.3	109.75	107.67	109.12	107.02	107.74	108.77	108.15	108.23	108.68	106.96	109.17	107.58	107.77	109.55	107.41	109.47	108.57	108.62	107.28	108.45	108.88	109.84	108.05	107.83	109.17	108.52	108.35	106.77	107.8	109.69	107.09	107.55	108.57	107.68	107.78	107.92	108.26	106.28	108.06	109.39	107.96
109.88	110.68	111.11	110.69	110	110.44	110.36	110.53	110.98	111.85	109.89	110.42	110.48	111.27	110.85	110.15	109.74	111.79	110.92	111.68	111.34	112.51	109.82	110.72	109.66	111.7	112.62	109.93	112.06	111.84	111.36	110.03	110.54	110.65	110.58	108.82	110.44	111.13	110.25	111.77	110.38	110.4	110.72	109.08	109.8	109.69	111.48	111.05	108.92	110.35
109.16	108.75	106.95	107.66	107.28	106.84	108.46	106.31	108.11	108.11	105.94	107.59	108.23	107.98	108.6	107.88	106.85	106.61	106.85	107.15	109.79	108.73	107.89	108.9	107.66	110.16	107.01	107.59	108.63	109.26	107.22	109.84	105.17	106.56	107.67	109.01	108.49	109.44	107.5	107.49	109.03	107.59	108.37	109.2	107.33	108.05	108.08	107.49	107.96	109.18
100.6	100.78	100.64	100	101.19	100.05	100.71	98.982	100.78	100.32	99.42	100.76	100.39	100.57	99.669	99.265	100.71	101.33	98.808	99.417	100.83	100.79	100.95	100.47	101.6	100.3	100	99.945	100.16	99.995	100.89	100.34	99.688	102.09	100.09	101.91	100.29	99.054	99.261	99.568	102.92	100.55	102.43	101.2	100.42	98.36	101.24	99.123	102.04	101.66
107.24	109.75	109.22	107.5	108.42	107.85	110.99	107.33	108.5	107.35	108.18	108.01	108.48	109.9	108.17	108.33	108.36	109.03	108.47	107.72	106.21	106.96	109.36	108.31	107.6	108.56	108.8	108.93	108.41	108.67	108	106.43	107.96	108.63	107.82	109.5	106.24	109.38	108.33	109.65	107.21	108.74	107.18	107.15	108.82	108.2	106.92	108.18	108.19	108.38
107.78	108.77	108.91	108.7	108.77	109.59	108.41	108.51	109.12	107.55	108.65	107.9	109.18	108.06	108.35	109.16	108.22	108.13	109.23	107.07	108.72	109.2	108.87	108.17	108.74	108.51	109.25	107.58	108.15	107.39	108.15	109	108.14	109.65	109.37	108.87	108.96	108.34	108.36	108.38	108.22	107.98	107.3	107.76	110.01	107.88	108.55	108.93	108.3	110.17
110.09	108.91	108.97	109.33	108.91	108.49	109	108.19	109.28	107.61	108.89	108.72	109.11	106.23	109.17	109.54	108.43	109.51	107.52	109.34	108.06	109.33	109.56	108.52	108.98	110.3	107.76	110.4	109.44	109.19	108.1	109.54	107.43	108.86	109.58	109.72	108.72	108.07	109.98	108.84	107.98	107.6	109.88	108.21	108.78	108.12	108.92	110.26	109.66	107.3
103.84	102.5	103.66	103.9	102.99	102.23	103.23	103.92	103.46	103.34	103.65	103.45	103.4	101.26	102.63	102.26	102.61	102.44	102.86	102.92	103.2	103.33	102.54	103.32	102.41	102.34	101.34	102.49	102.63	103.4	102.42	105.02	103.8	102.45	103.53	102.2	104.36	103.33	101.53	104.12	103.08	103.66	103.28	101.86	102.1	101.22	103.4	101.25	104.58	102.74
111.52	109.4	110.4	109.85	110.52	111.51	108.97	109.5	109.11	109.45	109.35	111.05	110.52	108.5	111.08	110.57	111.62	108.73	110.33	111.77	109.46	109.17	110.96	111.69	110.63	109.88	111.03	109.53	110.33	109.97	111.21	109.71	110.85	110.52	110.14	110.25	110.43	110.56	110.51	110.42	109.4	110.16	111.73	110.01	110.06	111.43	110.71	110.41	109.61	110.48
107.05	108.4	107.08	107.24	107.76	108.52	108.4	108.06	107.46	108.82	107.92	107.79	107.09	107.47	107.5	108.55	107.63	106.36	107.72	105.8	108.98	107.03	108.12	107.75	108.15	107.5	108.13	108.41	107.03	105.88	108.66	107.39	107.55	108.8	108.08	107.46	107.49	109.11	108.75	108.79	108.18	108.21	108.8	105.97	108.82	107.44	106.19	108.99	108.34	108.91
106.88	107.38	106.2	105.21	107.77	106.31	106.04	108.21	105.55	107.11	108.35	106.06	106.51	105.66	106.82	106.72	107.01	106.35	105.53	105.42	105.88	105.13	107.45	106.62	105.97	108.5	107.3	106.86	106.62	105.17	107.08	105.67	106.51	104.79	105.36	107.42	107.7	105.66	104.45	107.02	105.23	105.9	107.12	106.37	106.54	106.18	106.6	106.95	107.05	105.5
106.57	107.38	104.73	106.75	107.97	106.08	106.6	107.12	107.44	107.11	106.7	106.68	106.19	106.6	105.75	106.22	106.43	107.45	106.29	107.03	107.26	106.95	106.8	106.5	106.55	104.71	107.15	106.85	107.37	107.16	107.66	105.07	105.78	106.29	106.24	105.34	107.17	106.38	106.13	105.64	105.95	106.88	106.7	106.39	107.84	107.57	106.98	106.2	106.53	106.12
105.91	106.53	105.1	106.02	106.22	105.14	105.18	105.75	104.5	106.36	104.34	106.03	105.35	105.99	106.72	105.41	106.8	105.53	105.91	107.17	106.82	104.86	105.09	105.53	104.7	105.48	105.46	105.22	104.53	104.82	106.34	104.76	104.69	105.53	105.33	105.18	104.42	105.92	105.25	105.27	108.12	106.06	106.25	105.51	104.34	104.73	107.35	106.79	107.79	107.08
105.91	105.27	106.53	104.79	105.86	105.17	104.96	105	106.36	105.66	105.92	104.01	106.13	106.23	107.06	105.07	106.39	106.67	104.53	106.63	105.67	106.41	106.77	105.36	105.03	105.31	105.25	106.4	104.7	104.63	105.53	104.94	106.21	105.78	105.59	106.18	106.38	105.94	105	106.66	105.07	107.02	104.58	105.18	106.35	107.28	106.1	106.21	106.4	105.4
107.28	106.98	108.19	107.28	108.92	108.49	107.21	108.36	107.67	106.75	107.97	105.49	106.37	108.95	107.29	109.17	109.26	108.03	106.09	108.28	107.73	108.17	107.25	109.48	108.31	107.19	106.64	109.1	108.01	107.99	108.49	108.13	107.54	108.27	109.77	106.97	107.03	107.55	107.02	108.36	109.1	109.59	106.69	108.52	108.93	109.2	106.86	107.76	107.06	108.1
109.22	107.17	108.04	107	107.87	108.44	107.63	109.07	109.1	108.4	108.82	110.06	108.85	107.68	107.98	107.92	107.85	107.72	107.2	108.47	109.56	109.33	108.31	108.76	108.47	108.6	108.58	107.42	108.45	109.09	107.98	108.44	107.03	106.85	107.15	109.24	109.49	108	106.95	106.14	108.74	108.6	106.36	108.15	107.41	108.92	109.16	107.28	109.18	108.82
111.59	110.5	109.48	109.77	109.83	112.54	111.27	111.65	110.36	109.19	110.27	110.67	111.05	111.69	110.25	110.17	110.36	109.83	109.76	111.43	110.48	111.22	109.48	109.76	110.19	109.92	110.95	110.4	110.61	110.16	110.94	109.32	110.8	109.99	109.19	111.54	110.63	111.91	110.8	111.02	109.69	111.7	110.7	109.27	110.88	110.42	108.85	111.24	110.34	109.93
98.275	99.466	98.169	99.154	98.509	98.777	98.763	98.769	98.899	98.316	98.533	98.887	98.791	98.272	99.168	98.016	99.223	99.301	98.759	99.003	99.623	96.761	98.193	97.478	100.48	98.446	98.424	99.317	97.043	99.324	97.494	99.16	100.24	98.399	98.356	99.692	97.767	98.325	97.909	98.903	99.258	97.734	97.145	99.477	99.773	98.892	99.242	97.88	98.113	98.652
103.62	104.98	105.46	106.48	105.44	106.28	105.29	105.54	106.2	105.76	106.25	104.48	105.61	104.81	106.76	105.29	104.5	106.72	105.89	106.45	104.91	105.29	105.38	104.11	105.5	105.68	104.74	105.79	105.45	105.98	105.37	105.91	104.5	104.98	104.76	106.96	105.69	106.61	107.12	106.34	105.66	107.45	105.45	105.66	105.72	104.1	105.24	105.98	106.26	106.54
105.44	106.14	104.63	105.09	105.97	105.61	106.66	106.14	104.53	105.49	106.26	105.38	105.93	105.51	104.91	106.93	105.42	104.72	105.14	106	104.82	105.38	107.31	105.9	106.69	105.47	105.24	104.97	106.3	105.95	106.64	105.13	105.82	106	104.94	106.2	105.19	105.49	105.45	105.27	104.52	105.63	104.92	105.85	105.87	106.12	105.87	104.67	104.27	107.76
105.16	106.47	105.86	108.2	106.65	106.48	106.7	108.93	106.75	105.51	106.66	106.88	106.33	105.13	107.47	104.61	105.46	106.77	107.34	106.15	106.6	104.95	106.85	104.98	106.92	106.89	107.87	107.12	106.95	105.34	107.03	106.38	107.38	106.3	105.13	106.12	106.65	106.79	106.89	107.02	106.96	107.57	105.18	107.98	106.6	107.25	106.69	104.72	105.24	106.78
99.355	98.88	98.05	98.338	97.627	98.455	98.715	97.925	98.474	97.753	97.919	99.495	100.62	99.637	99.442	100.21	99.039	101.12	99.594	100.13	97.669	98.965	99.087	98.761	98.638	100.49	98.719	98.657	98.84	99.098	99.084	99.795	99.612	99.468	98.849	99.888	99.043	98.563	98.005	100.16	99.358	98.485	98.56	97.309	99.042	99.512	98.55	98.94	99.683	97.851
105.85	105.86	105.75	105.61	105.92	106.52	104.71	106.61	106.79	104.97	108.28	108.72	105.16	106.56	105.76	105.15	104.81	106.17	107.3	107.35	106.12	105.11	107.52	107.04	107.37	105.68	106.27	104.55	105.07	107.37	106.71	108.52	105.94	106.16	107.45	105.53	105.65	106.39	107.1	106.91	105.6	106.73	106.8	105.75	105.21	106.75	105.62	107.49	105.31	105.98
107.69	107.48	107.51	106.64	107.04	108.55	108.55	108.06	106.41	108.36	108.28	108.27	106.39	107.43	107.71	107.84	108.79	108.69	107.68	109.53	107.76	108.29	109.14	107.48	106.46	106.92	108.01	107.26	109.06	108.16	108.2	107.93	106.72	107.97	108.73	108.51	108.84	108.05	108.58	108.61	109.39	108.46	107.9	107.59	108.88	107.35	107.55	108.6	108.8	107.04
108.02	108.51	108.19	107.17	106.63	107.48	107.89	108.19	108.47	108.8	107.23	107.18	108.88	107.8	108.58	107.43	108.34	109.19	108.38	108.61	109.02	108.34	108.53	107.53	107.73	109.1	107.04	108.01	106.65	106.27	109.54	106.82	107.77	106.26	106.9	108.71	109.46	109.1	108.24	106.71	108.17	108.46	108.9	107.95	108.42	108.59	108.09	109.12	107.01	108.07
106.48	106.77	107	106.03	105.64	105.52	104.89	105.76	104.77	106.32	105.1	107.81	106.5	105.64	105.25	106.39	105.49	107.17	105.97	106.2	105.96	104.75	105.1	104.98	105.81	107.42	105.64	104.31	104.68	105	106.32	105.96	104.59	105.75	104.6	104.61	104.37	105.22	104.62	106.77	108.67	105.61	105.22	106.93	104.8	106.73	106.85	105.7	106.17	104.81
103.82	106.09	106.1	106.64	106.15	106.86	106.03	105.41	104.93	106.28	104.7	105.1	106.27	107.4	105.92	108.03	104.69	105.5	107.57	106.24	106.5	105.77	105.1	105.18	106.57	105.96	106.7	105.63	107.22	103.73	106.75	105.89	106.81	106.57	105.33	105.07	106.77	107.06	105.9	104.86	107.09	106.33	106.63	106.44	106.17	106.23	105.47	107.01	105.83	106.75
107.35	106.61	107.64	107.88	107.26	110.44	107.87	106.71	107.79	107.88	108.05	106.94	107.51	109.13	108.75	108.11	107.98	107.71	106.11	109.38	108.54	108.15	106.37	108.64	107.84	108.8	107.65	107.75	108.47	106.84	108.56	106.8	105.93	106.46	107.93	108.34	107.43	107.1	108.89	106.21	107.29	108.91	109.74	106.22	107.67	105.39	108.29	107.98	107.9	106.28
106.67	106.39	106.25	105.4	106.74	107.37	105.29	106.34	103.88	104.39	105.1	107.72	105.44	106.08	108.08	106.07	105.64	106.19	105.93	105.04	104.48	106.5	105.08	106.23	105.49	106.1	106.7	105.82	106.3	105.19	105.11	105.72	105.81	104.7	105.83	105.36	105.22	106	105.46	104.49	105.06	105.15	105.22	104.53	105.21	104.39	105.3	105.96	105.82	106.53
108.6	105.98	106.95	108.22	108.24	107.3	106.47	107.75	106.04	108.82	110.06	108.44	108.2	109.53	107.77	109.18	107.77	109.44	108.98	108.62	107.92	107.78	108.86	109.17	107.48	109.26	108.37	107.5	107.8	108.56	108.99	108.83	109.1	108.76	108.63	109.66	107.69	106.97	108.77	107.74	110.46	107.9	108.2	109.98	107.63	109.3	107.36	107.76	108.42	108.09
98.457	99.728	98.947	100.33	97.863	97.921	97.265	98.807	100.19	99.503	100.28	99.382	98.204	98.307	98.199	97.827	99.39	94.743	96.737	97.43	97.251	99.544	100.08	99.8	98.336	100.31	98.457	98.077	99.08	99.996	98.226	98.919	100.19	98.701	98.899	99.464	98.049	99.933	97.723	97.82	99.362	97.502	99.87	99.78	98.962	98.905	98.308	98.865	99.98	98.661
110.67	110.66	110.32	109.32	111.18	111.27	110.84	108.93	110.31	108.73	109.4	111.56	111.42	111.06	111.54	110.54	110.58	111.32	109.67	110.64	112.36	109.63	111.41	110.66	110.57	110.32	111.15	109.79	110.09	110.08	110.5	110.57	109.88	110.81	111.07	109.86	111.16	110.4	111.99	109.58	110.24	111.86	109.68	110.6	109.33	108.65	110.26	111.52	110.14	110.29
97.204	98.124	96.598	98.556	97.84	98.059	99.258	99.052	97.387	99.657	99.925	98.832	98.059	98.528	98.407	99.664	98.069	99.202	98.365	98.687	98.294	99.114	97.128	97.942	99.456	96.934	98.307	98.276	99.079	97.55	97.738	98.734	97.611	97.555	98.308	99.276	96.647	97.864	96.887	97.62	96.839	98.662	98.593	96.77	98.915	97.878	98.004	97.589	98.52	97.185
105.48	105.47	105.31	104.91	105.14	104.3	104.7	105.43	103.3	106.28	105.43	104.43	104.61	104.8	105.03	105.9	106.87	105.05	105.74	105.03	105.84	106.22	106.78	104.78	105.36	104.82	104.39	105.13	105.88	106.25	105.68	103.95	107.2	105.92	105.01	106.29	104.24	104.8	104.32	106.42	104.47	105.32	104.17	106.2	105.47	105.68	105.53	106.67	106.28	105.29
99.057	97.319	98.733	98.511	96.737	97.705	98.75	97.618	98.555	98.167	97.668	96.293	97.912	96.876	98.227	97.064	98.434	97.763	98.054	98.265	96.46	98.337	99.29	97.265	98.173	97.758	96.799	98.826	98.443	98.783	98.713	97.455	98.661	98.528	97.916	97.864	98.124	98.352	99.666	98.095	98.918	97.91	97.492	98.876	98.76	98.16	98.794	98.495	97.873	97.15
108.51	110.06	109.6	109.69	110.54	111.61	111.83	111.51	112.29	112.4	109.82	110.66	110.31	110.82	112.32	110.54	110.12	110.02	110.98	109.99	110.46	109.51	109.53	111.34	111.27	110.06	110.27	109.65	110.33	110.46	111.73	108.83	110.2	109.65	108.58	110.61	109.68	109.59	111.44	110.6	109.6	109.36	110.49	110.06	110.27	109.79	110.01	108.7	110.45	109.62
108.87	106.76	108.52	107.92	110.59	109.28	107.72	108.7	107.92	108.82	108.55	108.77	108.36	109.04	106.76	109.55	107.83	107.2	109.1	109.63	108.62	107.76	108.17	109.34	109.17	109.76	106.34	107.94	108.72	108.92	107.82	107.41	107.9	107.9	108	108.84	106.75	108.43	108.23	107.73	107.04	108.77	107.09	106.31	108.55	107.12	108.72	109.05	107.19	108.52
108.86	108.62	107.85	109.65	108.37	107.76	107.98	107.21	109.1	106.66	109.78	107.92	107.23	108.36	108.63	108.17	107.61	110.38	108.82	108.08	110.41	107.68	110.59	107.27	109.09	109.61	109.95	108.18	108.99	107.62	109.67	107.77	108.16	109.25	107.73	108.44	107.86	107.52	108.15	109.48	108.13	109.19	107.21	108.53	108.47	108.56	106.83	108.92	108.75	107.14
110.56	110.67	109.41	110.74	110.91	110.26	110.68	110.6	109.6	111.24	111.11	109.67	109.96	111.05	110.24	111.74	111.22	109.83	110.1	110.55	110.85	112.51	110.03	110.71	110.18	110.54	111.05	110.71	111.21	110.13	109.51	110.65	111.17	112	109.54	111.25	109.8	111.7	110.64	110.03	110.39	110.82	111.53	109.65	110.52	110.01	109.66	109.69	108.86	111.06
98.538	98.09	95.993	96.612	99.467	97.595	97.163	98.26	98.918	97.98	98.608	98.527	97.843	97.305	97.019	96.562	97.382	98.014	98.455	97.607	97.684	99.341	98.415	98.444	98.169	98.302	98.181	97.174	97.802	97.884	98.079	96.383	96.773	99.578	98.064	99.196	98.687	98.081	98.29	99.056	97.253	97.48	98.316	99.298	99.233	97.228	97.732	96.573	98.391	96.765
106.06	104.85	106.39	104.66	105.6	106.85	105.59	105.59	105.71	104.96	106.36	104.56	104.73	105.09	106.13	105.59	104.66	104.99	105.89	105.79	106.37	104.84	104.02	105.58	104.93	104.23	106.34	106.8	106.05	104.88	106.01	105.99	107.02	106.04	105.26	104.82	105.62	104.84	104.44	104.46	105.94	105.8	105.08	105.92	105.71	106.56	105.53	105.56	106.18	106.72
99.641	100.46	99.052	99.582	97.948	97.196	98.7	99.144	99.308	99.347	99.804	97.491	99.507	99.654	98.758	99.542	98.796	98.875	98.355	98.592	98.954	99.604	99.172	97.898	99.11	98.595	97.813	98.698	98.803	99.387	99.902	98.115	98.488	98.002	97.725	98.104	99.623	97.017	98.731	99.813	98.8	97.916	97.948	97.417	98.158	97.388	99.468	99.341	99.048	99.498
107.76	107.9	107.63	107.07	107.93	108.61	107.9	108.98	107.51	108.37	109.53	107.53	108.99	108.7	108.25	106.91	108.31	108.24	108.01	108.08	107.19	108.53	109.41	107.19	108.3	107.98	106.96	106.24	108.84	108.77	108.43	109.03	107.79	108.23	108.26	107.54	108.49	108.75	108.33	107.63	108.18	108.92	109.32	107.38	107.85	108.16	107.66	108.18	108.37	109.01
97.342	96.975	97.228	97.922	97.245	98.257	97.013	98.975	97.535	97.704	97.743	97.053	98.213	98.66	97.965	98.731	98.199	97.88	99.907	98.882	100.19	98.211	96.893	97.43	99.83	97.225	97.312	98.432	98.644	98.233	97.708	96.551	98.162	96.669	97.158	97.639	98.041	97.841	99.365	98.05	96.455	98.339	97.061	97.978	97.94	97.829	97.661	97.289	97.599	97.227
108.32	108.42	108.74	106.64	108.6	107.49	108.11	107.54	108.03	108.21	108.06	107.96	107.47	107.09	107.93	108.12	107.66	108.06	108.64	108.45	107.73	108.19	107.84	107.77	106.89	108.09	106.59	106.18	106.92	108.33	108.72	107.72	106.93	109.69	107.38	106.11	107.69	108.28	107.64	107.28	106.09	108.25	109.13	108.31	109.99	108.09	107.39	106.89	109.02	106.71
108.37	106.05	106.02	106.36	106.62	105.13	105.38	105.74	106.37	107.39	106.82	107.58	107.5	106.11	106.57	106	105.28	106.4	105.99	107.75	105.51	106.7	105.23	106.27	107.34	105.83	107.27	107.43	106.57	106.67	106.08	105.81	106.05	106.26	106.53	106.18	105.52	106.93	107.13	106.96	105.09	105.54	104.73	107.36	108.23	107.3	108.36	105.38	106.66	105.4
106.17	106.35	105.5	106.35	106.34	104.27	105.3	104.91	104.34	105.34	106.15	104.82	104.4	106.18	105.01	104.93	105.56	106.01	104.79	107.5	105.48	105.6	105.64	106.25	105.89	107.39	105.67	106.03	107.29	105.3	106.37	106.23	105.92	104.59	106.1	105.05	107.12	106.47	106.01	106.49	104.19	105.53	104.89	106.3	105.56	104.68	106.3	105.18	106.82	104.75
104.61	105.7	105.55	105.54	105.02	107.17	105.25	105.24	106.58	105.22	105.67	106.14	105.97	105.96	105.55	105.12	105.39	105.25	105.69	105	105.48	105.16	106.01	106.66	105.98	104.84	105.4	104.74	103.96	105.13	105.3	105.09	105.1	104.18	104.66	105.16	106.49	104.53	105.71	104.8	105.85	104.8	106.47	105.14	104.77	104.87	104.83	105.65	106.75	105.89
109.75	108.31	108.24	108.24	109.79	109.17	107.29	106.83	107.2	109.87	107.53	107.32	108.58	107.34	108.6	107.45	107.48	108.74	108.58	108.29	108.71	107.1	108.65	108.2	107.35	107.45	110.3	108.15	107.59	108.51	108.8	108.6	108.48	108.17	108.23	106.61	107.4	108.08	109.93	107.57	107.58	108.78	108.4	107.58	108.08	108.8	109.65	108.06	107.5	108.17
110.4	109.13	110.71	109.34	109.98	110.57	110.91	110.01	110.05	110.62	110.1	109.34	110.23	110.07	111.02	110.25	110.7	108.29	111.1	110.84	111.17	110.94	109.31	109.57	110.62	109.89	110.55	110.63	110.86	109.59	111.11	110.77	108.26	110.03	110.64	111.5	110.94	110.91	109.55	111.09	111.11	110.67	109.67	110.79	111.67	110.27	110.34	111.12	110.27	110.51
109.56	108.7	108.14	105.96	106.59	107.57	107.71	106.71	106.94	105.81	107.64	108.17	107.96	108.54	108.18	108.21	107.51	106.92	107.75	108.35	108.19	109.42	106.11	109.34	108.59	106.91	106.82	108.74	106.45	108.39	107.96	108.64	107.05	108.51	107.9	107.63	108.31	108.29	106.12	108.27	107.93	108.39	108	107.15	108.64	108.98	110.32	108.47	109.59	108.49
107.16	108.18	107.02	105.99	109.14	107.05	107.52	108.15	107.13	106.66	109.11	106.75	108.95	108.95	106.93	107.32	107.96	108.28	106.09	108.4	107.01	108.01	107.63	107.69	108.68	108.43	106.56	108.41	107.24	107.68	106.1	108.53	108.51	107.24	107.94	108.46	108.21	107.33	108.35	107.8	107.17	108.49	107.92	108.35	107.78	107.45	107.48	107.35	106.36	108.65
104.45	106.34	107.56	104.17	106.22	106.17	106.16	107.52	105.98	105.15	104.45	105.4	104.75	107.11	106.89	105.63	105.67	105.8	104.22	105.71	104.95	105.42	106.59	105.36	105.38	105.05	104.65	103.79	103.8	105.72	104.62	105.28	104.39	106.17	106.1	106.06	105.99	104.77	105.6	105.4	103.92	105.66	105.33	105.93	105.13	106.21	104.95	105.66	106.86	105.8
107.11	106.84	106.62	104.3	106.89	106.87	107.26	106.45	105.79	105.01	105.68	106.14	106.45	106.29	107.05	106.01	107.53	105.49	105.06	105.64	105.09	106.12	104.93	104.84	106.7	105.97	105.8	105.22	106.61	105.84	105	106.31	106.48	106.66	106.27	105.45	106.31	105.66	107.61	104.5	105.83	107.28	106.91	106.71	105.81	106	105.12	104.97	106.51	105.75
106.29	106.97	105.17	106.82	107.09	105.98	105.56	107.99	108.09	105.18	106.53	108.16	107.82	107.08	107.07	107.23	106.61	107.12	105.56	106.49	105.31	106.5	105.89	107	105.86	106.71	106.87	108.1	105.98	106.64	105.1	107.54	106.79	108.25	106.08	106.75	106.62	107.29	106.76	106.4	106.02	106.64	107.09	107.29	105.88	105.77	107.32	107.26	108.15	106.74
106.43	106.45	105.21	105.69	104.96	106.96	107.27	105.57	106.08	105.43	105.6	105.27	104.89	106.31	104.23	105.65	106.35	104.63	105.94	106.2	103.66	106.29	104.58	105.6	106.23	106.64	105.46	107.13	105.53	105.14	105.22	105.76	103.7	106.11	103.76	106.17	106.05	106.07	104.67	106.14	106.08	105.01	105.35	104.98	106.85	105.55	104.5	105.53	106.19	106.92
106.02	105.28	104.56	104.76	105.63	104.97	105.39	105.14	105.26	105.52	105.01	105.56	106.02	104.5	105.81	105.4	105.82	107.17	105.2	105.28	104.48	105.3	106.66	106.54	106.07	105.92	105.65	104.07	105.44	105.81	105.93	105.53	107.05	104.84	105.1	104.87	106.46	104.8	106.47	104.56	105.4	105.92	105.34	106.54	106.41	107.19	106.13	104.94	106.6	105.59
97.809	97.971	96.27	96.957	97.255	100.01	98.147	97.781	98.378	98.593	97.74	97.664	97.788	98.092	94.523	99.026	99.646	99.037	97.633	98.052	98.758	97.244	98.703	99.189	95.633	98.707	98.68	98.625	97.275	98.485	98.225	98.694	98.375	98.631	98.145	96.632	98.18	98.161	97.744	96.894	97.365	99.265	97.693	99.379	98.198	96.432	98.37	97.618	100.2	98.084
106.75	106.64	107.23	105.42	105.77	105.97	105.76	106.71	107.1	106.8	107.38	106.16	107.44	107.54	105.59	107.4	104.23	104.95	105.93	106.46	106.73	105.98	107.91	106.91	108.05	105.51	106.28	106.72	105.66	104.65	105.3	107.06	106.14	104.58	106.18	107.05	106.46	106.65	106.9	105.92	106.8	107.31	106.78	105.59	105.25	103.85	106.33	104.8	107.1	106.59
105.92	105.93	104.98	107.29	104.98	105.71	105.95	106.07	106.14	105.58	105.05	105.85	106.47	105.6	104.68	106.03	105.12	105.03	105.7	106.64	104.32	105.51	105.83	105.45	104.06	105.35	104.67	105.59	106.03	105.52	107.04	107.09	106.26	105.28	106.55	104.71	104.62	105.48	105.97	106.47	106.23	105.4	105.83	105.07	105.59	104.74	105.3	104.79	105.97	104.46
108.4	109.09	108.48	107.28	107.67	108.94	107.32	108.73	108.41	108.03	107.7	107.53	107.84	108.59	108.83	107.78	107.54	109.25	106.9	109.32	108.15	109.1	108.35	108.84	106.85	107.98	107.75	108.27	108.9	108.06	107.7	107.28	107.33	109.38	107.79	106.36	109.63	106.9	107.4	108.52	107.67	109.32	109.08	107.76	107.65	109.82	108.84	109.56	107.19	107.46
106.39	107.11	105.97	106.98	106.49	107.44	105.15	106.38	106.29	105.83	105.97	106.75	107.09	107.16	107.02	105.9	105.54	105.85	107.78	107.24	107.3	106.39	105.02	105.26	106.89	105.66	106.91	108.08	106.2	106.56	107.28	107.64	106.48	105.47	107.72	107.64	105.95	106.06	107	107.67	106.41	106.44	104.38	106.56	106.38	105.37	106.32	105.96	106.65	106.84
110.04	109.2	107.87	108.38	107.71	109.35	109.84	108.46	109.38	107.78	109.52	107.97	108.37	109.35	107.32	107.97	107.92	107.34	109.54	107.83	107.96	109.71	108.31	109.03	109.82	108.71	107.4	108.55	108.62	108.66	108.37	109.09	108.93	108.41	108.45	108.79	108.67	109.3	107.97	109.33	106.49	107.23	108.55	108.78	108.85	109.37	110.44	110.33	107.86	107.48
105.62	105.95	106.25	105.57	104.29	107.45	106.42	107.56	106.4	107.52	105.41	106.51	106.13	108.95	108.4	107.33	106.13	105.79	107.91	106.38	107.38	107.22	105.43	106.05	105.78	107.21	107.42	106.21	107.67	107	106.79	106.94	106.31	105.37	104.94	105.95	107.14	106.61	106.07	106.22	105.75	106.46	105.25	106.55	107.28	105.85	105.51	107.06	106.21	106.34
108.31	107.1	107.77	107.76	108.34	106.65	108.07	109.04	106.56	107.71	106.83	108.6	106.79	108.71	108.54	108.1	107.84	106.59	108.81	107.95	107.37	107	107.99	109.35	107.19	108.41	108.73	106.59	108.07	107.68	107.68	108.39	107.29	107.33	108.65	107.72	106.94	106.94	107.32	108.37	108.6	109.66	107.59	107.67	109.65	108.05	106.84	107.78	107.96	107.42
108.31	108.1	108.44	108.46	108.17	108.12	106.45	109.08	107.59	107.05	108.08	108.4	107.79	107.77	107.99	106.94	109.93	108.09	109.7	108.11	108.75	107.73	107.95	108.49	107.21	106.46	108.54	107.82	106.99	109.16	108.12	108.77	110.07	107.39	109.22	108.93	106.85	109.26	109.15	107.92	105.84	107.06	107.56	107	107.19	108.99	109.51	107.99	107.79	107.57
102.25	103.15	101.75	103.79	102.41	103.3	102.62	103.29	103.48	101.3	102.67	103.19	103.03	103.37	102.17	102.4	102.39	102.88	102.8	102.83	103.87	104.3	101.67	102.5	103.82	104.32	103.37	103.38	102.37	100.45	104.03	103.64	104.83	102.64	103.75	103.07	103.29	103.3	102.19	102.65	102.09	104.26	101.68	102.22	102.55	101.09	102.43	100.71	102.66	101.39
106.19	105.87	105	105.33	105.93	106.01	105.15	105.29	105.68	105.04	105.76	104.77	105.77	106.67	105.26	105.87	104.84	105.26	103.77	104.81	104.73	105.14	106.5	104.96	107.19	104.09	104.09	105.85	105.24	106.29	105.5	105.34	106.68	104.97	106.5	105.78	105.3	106.42	106.67	106.43	106.23	105.8	106.23	106.06	104.88	104.87	104.45	106.31	104.71	105
105.55	106.94	106.62	105.45	105.13	105.45	105.53	105.44	104.93	106.06	105.26	105.96	105.81	105.41	103.65	106.72	104.76	105.58	105.39	104.7	104.64	105.22	105.99	107.69	106.01	105.33	106.45	106.09	105.49	106.27	105.81	107.67	104.32	104.94	106.63	106.4	106.84	105.51	105.18	106.27	107.27	106.25	107.66	105.73	105.1	105.93	105.17	106.8	105.76	105.79
105.08	106.85	105.98	105.25	104.64	107.08	105.66	104.67	105.22	104.59	105.18	104.89	105.08	106.31	105.51	106.1	104.55	105.96	106.86	105.16	106.51	106.36	107.79	104.85	105.01	105.58	104.69	104.86	104.62	105.5	105.38	105.1	106.96	106.9	106.56	106.68	104.53	105.03	106.53	106.86	105.06	105.77	105.41	106.39	105.25	105.6	105.41	105.14	105.87	105.73
106.61	106.31	107.21	105.07	105.77	107.63	107.14	106.7	106.33	106.56	106.09	104.85	106.9	107.34	106.23	105.31	107.82	107.58	107.06	105.74	105.37	105.33	105.32	108.14	106.22	106.97	106.36	105.89	106.84	106.34	106.88	106.21	106.58	106.63	106.49	105.95	106.96	106.91	106.68	106.4	107.4	106.67	107.28	106.96	106.79	105.42	106.33	105.35	104.94	105.16
101.81	101.92	102.26	100.57	100.96	102.22	99.971	99.329	100.23	99.622	101.97	100.41	100.73	101.41	102.68	99.568	99.604	100.64	100.28	99.997	100.24	100.35	100.72	100.94	100.05	101.33	99.818	100.97	100.63	100.42	100.95	100.1	101.42	99.25	99.931	101.99	100.74	99.685	101.55	101.7	101.85	100.67	99.52	100.25	100.15	101.14	100.92	100.94	101.82	101.18
99.995	98.914	99.348	99.901	97.265	100.06	99.432	99.188	97.264	98.543	98.04	98.211	99.006	99.455	98.961	97.922	99.284	98.72	100.32	99.867	99.007	97.17	98.857	99.087	99.518	98.875	98.143	97.721	98.745	99.268	97.61	99.086	98.032	99.684	98.678	98.942	99.649	98.099	98.926	98.582	99.822	99.609	99.499	98.29	98.254	99.659	99.112	100.09	98.83	98.824
111.39	109.91	110.84	109.47	111.09	108.63	108.31	111.24	112	110.92	110.62	111.93	109.74	109.77	110.39	109.66	111.76	108.82	109.79	110.2	110.19	110.8	108.79	109.78	110.2	110.5	110.68	108.77	108.97	110.58	108.9	110.53	108.56	110.63	111.14	110.34	110.5	110.56	110.87	111.48	109.26	111.69	110.92	109.24	109.66	111.47	109.57	109.96	111.91	111.2
96.675	97.529	98.025	97.398	98.843	96.274	98.333	96.735	98.005	98.182	98.591	99.954	97.967	98.452	98.07	97.45	98.15	98.276	97.936	98.033	96.394	98.916	97.356	97.762	97.244	98.783	98.672	98.534	98.235	97.694	98.646	98.79	99.837	97.382	98.211	98.127	99.338	97.572	98.333	99.352	99.397	98.612	99.484	98.061	97.641	98.559	98.496	98.304	97.791	97.339
107.46	107.32	107.36	107.91	107.87	106.39	106.94	109.07	107.76	108.2	108.48	106.77	107.67	107.39	107.37	108.38	110.28	108.82	108.45	108.52	108.53	108.94	109.15	106.67	106.37	108.13	108.07	106.98	108.28	108.97	107.29	107.17	108.58	107.98	108.53	108.03	107.73	106.63	106.98	108.54	107.72	107.1	107.37	107.93	109.13	107.52	108.56	108.87	108.86	107.18
108.08	107.29	105.97	105.81	106.66	105.89	105.26	107.5	106.83	105.87	106.44	108.48	107.52	104.65	106.04	107.41	105.39	106.37	106.82	106.01	105.78	107.38	107.95	106.53	106.19	105.62	107.52	107.22	106.56	105.91	107.03	105.92	105.74	106.64	105.46	105.28	106.7	106.43	106.25	105.8	106.66	105.54	105.78	105.87	104.93	107.58	107.84	106.33	107.91	104.83
101.56	102.41	100.4	100.47	102.25	101.13	101.73	99.449	100.3	100.44	101.48	100.77	101.62	101.43	99.719	102.04	100.22	100.92	99.32	101.57	100.51	101.87	99.287	100.46	101.31	101.92	100.34	101.47	101.32	101.83	101.55	100.23	99.202	100.82	101.34	101.8	101.63	100.51	100.36	101.79	100.97	100.28	100.91	100.89	99.481	100.2	101.24	100.03	101.44	99.69
106.14	108.44	105.26	106.02	106.03	105.96	106.82	105.01	105.66	108.14	107.69	105.51	105.71	106.43	106.43	107.67	106.78	104.78	106.9	106.08	104.82	105.57	107.34	106	105.33	105.7	109.3	106.34	107.03	107.66	105.4	107.11	106.41	106.3	106.24	106.9	105.13	106.23	105.1	106.33	105.99	104.6	105.13	105.74	106.05	106.61	107.67	107.59	105.49	105.04
110.06	106.7	109.75	109.85	107.9	107.77	108.52	106.7	108.4	107.67	109.29	109.22	110.2	109.24	108.26	106.88	109.75	106.73	108.52	107.54	106.56	107.6	108.5	109.06	106.61	109.34	108.4	110.2	107.95	107.84	107.4	109.02	107.88	109.22	108.48	108.44	108.25	106.96	109.15	108.32	108.44	108.61	107.28	107.12	109.01	109.66	108.88	108.48	107.98	109.27
106.12	106.63	106.68	105.31	105.16	107.8	105.65	106.41	106.69	106.64	105.63	105.77	104.73	107.09	105.76	108	106.09	105.54	105.06	105.41	107.16	105.49	106.21	104.53	106.43	104.75	105.54	105.14	107.14	106.67	104.99	106.47	107.66	105.61	105.74	106.21	105.85	106.45	105.71	106.55	105.78	105.67	106.56	106.35	105.51	104.7	105.86	106.27	106.9	106.47
106.82	108.16	107.3	107.77	107.05	107.91	108.74	107.91	109.53	108.44	107.67	109.26	109.84	107.85	108.43	108.38	107.05	109.07	108.39	107.77	108.39	107.42	108.64	108.82	108.29	108.16	108.36	107.68	108.28	108.94	108.71	110.59	108.96	108.06	107.71	106.97	110.18	110.25	108.2	107.48	108.57	108.34	109.64	106.88	107.34	109.54	109.03	107.89	106.83	107.69
106.13	104.35	105.75	107.07	104	105.12	107.5	106.19	105.15	105.57	106.43	105.34	104.86	103.99	106.36	105.85	106.22	105.73	104.52	106.04	105.79	106.58	104.78	106.92	105.47	105.68	104.76	106.27	104.49	105.63	106.32	104.9	106.6	106.41	104.8	104.85	107.14	104.41	106.73	104.04	104.42	105.2	104.92	105.91	105.78	103.34	106.18	105.71	105.22	105.57
100.04	99.059	99.994	99.624	98.044	100.16	100.51	100.1	98.522	98.724	100.16	98.871	98.542	98.106	100.08	100.06	99.2	98.594	99.04	99.164	98.847	100.41	98.635	99.456	97.606	99.281	99.579	98.11	98.921	99.053	99.581	97.69	99.433	99.363	98.124	99.375	99.058	97.132	98.609	100.14	98.431	98.219	99.255	98.423	97.171	99.434	98.749	101.6	99.267	99.172
105.88	105.89	105.8	105.98	106.54	105.43	106.38	106.49	107.69	105.85	106.49	105.92	105.15	105.62	106.86	105.19	106.71	105.5	105.6	106.43	107.01	106.64	105.92	106.93	107.61	106.13	105.31	105.77	105.45	104.69	105.07	106.45	105.04	106.03	106.12	104.66	105.98	106.03	106.33	106.66	106.38	105.83	106.31	105.11	106.06	105.13	105.04	105.51	104.46	103.91
111.26	110.31	109.85	110.32	111.4	109.31	108.73	108.74	110.79	109.74	108.63	111.54	111.02	109.83	110.44	111.51	109.89	110.65	110.41	111.23	109.62	110	110.03	110.81	110.57	109.52	111.07	110.22	111.61	108.74	110.88	112.57	109.85	109.23	111.72	110.57	110.54	111.6	110.7	109.72	110.25	110.14	109.51	110.7	110.35	111.83	111.17	109.76	111.23	109.99
101.32	100.44	99.968	101.17	100.91	100.34	99.475	101.97	99.616	102.33	100.83	99.967	99.974	100.97	101.32	101.12	100.51	99.587	101.55	99.956	101.32	100.33	100.3	99.717	100.46	99.687	100.99	99.198	99.806	100.3	99.949	101	101.02	101.52	100.27	101.19	99.851	100.61	101.6	100.96	99.976	101.69	101.01	100.83	100.58	100.8	101.84	99.294	101.33	101.23
108.36	107.33	108.85	108.11	108.09	106.96	107.36	108.18	108.87	107.7	107.42	108.18	107.7	109.16	106.5	110.51	107.84	107.34	108.22	107.81	107.42	107.31	107.58	107	106.42	108.14	108.63	108.58	107.8	108.73	108.55	108.15	108.03	108.21	108	106.86	108.31	107.69	108.61	107.84	107.63	108.45	107.98	107.33	107.26	108.73	107.61	109.1	106.39	106.43
99.621	101.7	101.02	99.491	99.617	99.326	98.452	100.09	100.32	99.132	99.668	100.2	100.47	98.537	99.84	98.336	101.43	99.696	100.4	98.475	100.02	101.64	99.765	100.17	101.01	100.69	100.61	99.532	99.263	99.858	99.498	99.592	100.2	100.96	100.78	100.73	99.556	99.95	100.4	99.331	100.73	100.42	100.08	99.072	100.9	100.9	99.077	100.08	99.288	100.5
109.62	108.28	107.93	107.76	107.84	109.96	107.74	109.9	108.1	108.24	108.64	108.65	108.71	108.3	110.31	107.87	108.72	108.99	108.46	107.4	108.71	107.45	108.61	108.34	107.84	107.95	108.56	109.12	107.64	109.58	108.55	109.23	109.65	108.65	107.54	109.46	110.43	109.44	108.12	109.34	108.51	110.23	108.52	108.32	107.34	109.09	109.48	109.13	109	108.51
104.27	105.86	105.63	107.28	106.01	107.03	107.91	106.01	107.77	107.09	106.35	105.2	105.31	107.48	107.02	105.32	107.51	105.3	107.77	107.12	106.29	106.84	107.08	107.1	107.24	106.05	106.37	105.98	106.95	106.54	104.92	107.22	107.38	106.16	105.43	106.71	107.52	107.69	106.34	106.31	105.35	107.09	105.48	106.9	107.3	105.76	106.5	106.52	106.53	107.87
105.45	107	106.4	106.7	106.52	106.72	106.49	105.69	106.43	107.74	106.33	104.17	105.96	106.59	105.93	105.13	106.87	107.05	105.48	105.79	107.35	105.42	107.02	106.94	106.33	105.99	107.51	108.11	106.16	107.5	105.85	106.47	106.12	105.46	107.22	108.19	107.12	107.31	106.62	105.79	106.84	106.96	106.78	105.17	106.77	103.9	106.2	106.46	107.5	108
109.07	110.13	107.63	108.99	108.81	108.23	108.62	107.81	109.06	110.25	107.14	108.59	108.83	108.61	107.69	108.72	108.43	107.26	107.46	107.82	108.38	107.97	108.05	107.42	110.49	108.24	107.88	107.94	107.96	108.17	109.14	108.79	109.03	107.05	108.29	108.55	108.43	108.05	108.73	108.92	109.02	108.67	109.22	109.54	107.53	109.47	107.61	108.01	108.95	107.48
99.289	100	97.658	97.505	98.513	97.517	98.687	97.39	99.673	97.171	99.768	96.314	95.863	99.569	96.584	98.447	98.449	99.5	96.73	97.896	97.895	97.993	97.179	98.585	98.745	98.668	98.453	97.689	99.823	97.266	99.241	97.091	99	98.38	100.38	99.322	97.038	97.983	95.974	97.761	100.26	97.88	98.167	98.18	98.007	99.594	98.216	97.739	98.043	99.131
105.57	107.12	104.44	107.22	106.56	107.16	106.87	107.96	105.99	105.95	105.65	105.05	104.59	105.6	107.03	107.92	108.62	106.18	105.4	106.52	106.4	108.17	107.59	106.91	106.72	105.67	106.06	107.02	106.19	106.47	106.27	107.66	106.48	105.63	104.76	107.58	106.98	106.41	106.8	106.09	105.17	107.26	106.78	106.91	104.85	107.09	106	105.99	106.42	107.91
106.01	106	105.59	106.23	104.84	104.03	105.06	104.99	105.97	107.18	106.27	105.02	105.74	106.06	105.92	105	104.45	107.13	105.64	105.91	105.16	105.22	105.4	105.46	105.72	105.72	104.04	105.01	104.08	105.26	106.56	105.86	104.49	107.69	104.61	104.9	105.69	105.88	106.32	104.19	105.93	106.05	105.54	105.58	105.53	105.11	105.64	105.3	104.9	105.81
97.384	96.588	99.856	96.55	96.862	97.733	97.15	99.93	98.439	99.119	97.858	98.384	98.443	97.538	97.358	96.308	96.577	97.266	97.638	96.846	100.08	97.969	99.49	98.625	97.958	98.741	97.074	98.344	98.47	97.812	98.632	97.276	97.589	98.702	97.837	98.751	99.111	97.599	98.661	99.292	98.409	97.701	97.297	97.776	99.194	99.075	97.7	96.434	98.239	98.037
96.748	96.533	97.929	97.186	98.234	98.169	98.193	97.333	97.899	97.297	97.422	99.527	98.826	97.689	97.585	97.431	98.286	96.928	96.399	98.037	98.049	99.073	98.799	97.025	99.073	97.641	97.644	97.727	97.188	97.026	97.971	97.66	96.535	97.587	99.074	98.629	97.773	97.057	97.964	99.078	98.667	99.423	98.879	98.508	98.836	98.515	98.108	97.814	96.918	97.013
108.34	109.02	108.31	109.63	107.67	107.23	108.28	108.93	108.98	108.73	108.87	107.92	108.45	109.18	108.85	107.87	110.02	108.1	108.15	108.59	107.58	109.46	108.53	109.36	110.75	108.01	108.12	109.55	107.84	109.46	107.93	109.43	107.67	107.65	108.85	110.12	109.19	109.09	108.43	108.74	108.18	109.36	108.24	108.1	108.21	108.9	108.86	107.76	107.78	108.44
104.9	104.82	105.54	105.84	104.9	105.7	106.4	105.56	104.79	105.9	104.32	105.09	105.26	105.5	105.18	103.92	106.47	106.32	108.46	105.21	106.55	105.81	106.74	105.67	104.92	105.58	106.19	106.92	105.74	106.1	105.78	107.15	106.48	107.01	106.65	106.34	107.19	106.69	105.07	104.42	105.45	106.16	104.67	106.03	106.54	104.29	104.61	105.67	105.18	107.04
105.14	107.14	104.65	106.25	104.53	105.81	106.35	105.46	106.72	105.63	106.21	104.94	105.48	106.35	105.98	105.93	105.6	106.84	105.04	106.54	106.79	104.63	105.71	105.71	105.54	106.96	106.14	105.34	104.23	105.02	105.88	106.38	105.01	106.02	105.47	104.52	106.25	106.43	105.48	105.93	107.61	107.48	104.27	106.84	106.83	105.65	104.9	105.48	106.11	105.54
106.67	109.66	107.48	109.13	108.77	109.08	108.39	108.18	107.46	107.44	109.4	108.81	107.98	109.32	107.77	108.99	108.56	108.45	106.49	108.29	107.73	107.36	106.94	108.09	108.57	106.88	108.41	108.75	107.13	110.09	109.85	108.73	109.76	107.8	109.26	107.1	107.65	107.99	108.5	109.34	107.09	110.32	107.8	105.97	108.17	109.12	108.51	108.8	107.77	107.08
100.68	100.54	99.553	101.01	100.34	99.848	100.86	99.615	100.85	100.76	100.86	101.68	101.42	101.31	99.855	99.99	101.1	100.32	102.07	101.32	99.64	100.87	99.912	99.136	101.77	101	100.08	101.54	102.53	100.25	99.662	101.67	100.73	99.196	99.242	99.951	100.98	100.27	100.27	101.27	100.1	100.83	100.43	99.225	98.848	100.88	101.3	101.18	101.18	100.63
105.06	106.08	105.7	105.38	104.28	107.36	107.15	106.77	105.75	104.43	106.89	105.03	105.99	105.88	106.61	106.01	106.52	104.66	107.02	106.04	105.03	106.01	105.44	105.91	105.4	106.2	104.45	107.14	105.15	105.9	105.94	105.84	105.41	106.96	105.6	104.17	104.47	105.61	104.68	106.84	105.03	105.7	107.35	105.49	104.54	105.73	104.42	105.33	106.97	105.46
106.22	105.3	104.97	105.63	103.57	105.32	105.48	106.7	104.74	106.59	106.49	106.26	105.64	106.19	105.7	104.8	102.66	106.5	105.67	106.5	106.9	105.28	106.37	106.09	106.26	105.65	105.25	105.93	104.7	106.4	105.92	105.87	105.88	107.1	106.23	108.07	104.07	105.54	106.03	106.63	106.11	106.45	104.62	105.86	105.58	104.75	104.82	105.65	107.76	105.78
106.32	106.33	105.37	107.63	106.06	107.74	105.49	106.85	106.67	108.54	105.02	106.41	105.81	106.23	106.22	106.39	105.99	106.06	106.3	106.41	105.81	106.2	106.82	106.72	106.8	108.01	106.27	105.85	108.03	107.11	106.15	107.16	105.93	106.64	105.26	106.66	106.81	107.02	107.79	106.17	105.27	107.9	105.79	105.37	107.22	107.29	105.3	106.03	107.09	106.42
105.28	106.33	105.93	106.14	106.43	106.16	106.2	105.22	105.98	107.37	105.23	105.49	105.02	104.54	104.34	105.24	106.1	105.31	105.98	106.17	107.15	104.73	106.89	105.57	104.91	105.02	105.54	104.39	105.15	106.47	106.4	104.9	106.82	106.07	104.88	106.62	105.34	105.58	105.65	107.03	106.11	107.28	105.77	105.93	103.83	105.39	106.21	106.29	105.58	105.59
97.095	95.699	97.967	97.095	97.173	97.748	97.878	100.48	98.939	96.401	98.672	96.736	97.607	98.664	97.136	97.787	97.019	97.412	97.831	97.172	97.95	96.388	97.469	97.293	98.32	96.852	97.384	97.826	98.008	98.41	98.054	97.509	98.153	99.207	98.554	96.407	99.781	98.442	97.676	98.924	99.506	98.025	98.092	98.239	97.022	98.129	97.951	97.798	97.861	98.239
106.72	106.36	106.32	105.58	106.03	105.65	106.86	105.8	106.51	107.52	107.18	107.14	107.05	106.38	106.47	107.75	106.25	107.67	106.62	105.28	107.93	103.38	106.69	106.42	107.96	105.33	107.43	106.57	106.18	107.65	107.57	106.06	106.96	105.87	106.52	106.12	106.51	105.01	105.4	105.04	105.97	105	105.97	105.06	105.36	107.34	107.32	107.9	105.2	106.97
108.66	107.64	108.48	107.41	107.34	109.11	107.91	107.76	108.93	108.87	108.54	108.28	108.77	107.48	109.49	108.09	108.28	107.16	108.64	108.64	106.7	108.5	107.39	108.47	108.64	106.46	107.58	110	107.39	110.24	107.89	108.69	105.62	109.4	108.55	108.58	107.58	106.65	109.22	108.34	107.47	107.12	107.46	108.65	106.99	108.42	108.54	109.49	107.85	108.03
104.61	106.68	105.51	104.73	104.57	105.8	107.42	105.51	107.45	106.27	108.2	105.25	106.51	103.93	106.58	104.89	105.72	105.29	105.69	106.47	104	106.95	104.35	105.58	104	105.49	104.72	106.61	105.37	105.67	104.39	106.34	104.84	105.39	105.48	105.02	105.38	105.81	106.02	105.93	106.06	105.15	105.17	104.47	105	105.16	104.89	105.21	104.61	106.5
107.39	108.07	106	105.82	106.24	105.72	106.21	106.07	107.91	107.31	105.42	105.87	107.1	107.43	105.95	107.81	106.03	106.56	108.05	106.57	104.95	106.67	106.27	107.07	106.36	107.1	105.27	106.18	107.49	107.47	107.53	105.81	105.7	105.97	105.64	107.09	107.65	106.23	107.49	106.07	106.09	106.4	107.29	107.09	105.92	106.8	106.91	106.32	105.67	107.86
108.94	105.79	108.06	107.6	108.81	106.91	108.34	107.55	109.51	108.61	110.11	107.5	109.74	108.35	108.2	108.66	107.12	107.97	109.14	106.53	109.26	109.31	108.92	108.34	109.12	107.92	107.94	110.41	109.93	108.95	108.85	108.9	108.76	109.6	108.77	107.92	107.47	108.7	108.44	108.1	107.51	108.74	107.31	108.36	109.09	107.15	108.77	108.17	107.34	107.96
107.5	108.17	106.74	109.13	108.04	107.28	108.09	107.45	107.74	108.37	108.41	107.89	109.66	109.47	110.55	107.42	107.96	107.96	107.52	108.38	109	108.23	108.01	108.2	107.75	109.83	109.55	106.84	108.3	107.55	108.04	109.12	107.12	107.95	108.88	108.3	108.26	108.53	108.27	107.96	107.27	106.91	107.6	108.89	108.62	108.44	106.49	106.53	109.7	107.65
109.72	111.3	109.63	110.35	110.23	109.78	111.75	110.16	109.84	110.08	109.46	107.92	110.39	109.94	110.99	110.89	111.17	112.48	110.89	109.34	111.89	110.46	109.76	110.08	110.64	109.91	111.99	108.94	110.56	109.2	110.25	110.61	111.23	110.8	109.7	111.76	109.56	110.51	110.57	110.05	110.08	110.3	109.94	110.01	109.37	109.67	110.13	110.73	111.16	110.53
100.4	100.07	99.877	99.554	100.02	101.32	101.52	99.49	100.69	100.07	100.15	100.36	99.992	100.54	101.17	101.58	100.98	101.12	101.76	101.04	101.47	100.93	101.63	100.67	101.57	99.599	98.597	99.612	99.869	99.31	101.37	100.56	99.661	100.44	101	100.28	101.33	101.58	101.24	100.05	101.41	101.38	99.406	101.97	102.11	100.31	100.96	101.17	98.845	99.617
106.19	106.48	105.27	104.23	104.84	106.07	104.47	104.62	106.76	105.41	106.34	106.47	106.26	105.16	105.1	105.67	106.36	105.25	104.63	104.87	105.94	105.53	106.03	106.2	105.87	105.28	106.18	106.04	106.15	107.07	106.56	105.64	107.19	106.9	104.41	105.72	106.55	105.33	106.03	104.43	105.59	106.91	105.01	106.1	105.66	105.85	105.38	106.81	105.01	106.14
106.32	104.91	106.65	105.33	105.4	105.47	105.85	107.69	105.17	105.4	105.4	106.09	104.86	105.26	104.85	104.2	107.71	106.03	105.39	105.5	106.15	106.65	106.74	104.41	105.99	104.94	105.65	106.74	105.59	106.57	105.82	104.56	106.38	105.11	103.54	104.7	105.37	106.31	106.08	106.09	107.15	105.98	104.86	106.27	104.62	106.31	105.25	105.86	106.58	106.08
104.62	104.59	104.74	106.06	105.24	103.29	104.89	104.59	105.4	105.87	107.33	105.45	105.05	104.8	106.41	105.93	105.65	103.82	107.1	104.48	106.76	106.3	107.11	106.38	105.92	105.56	105.2	103.99	106.23	104.85	106.73	105.67	105.72	105.89	104.84	105.41	107.09	105.25	105.92	104.46	105.05	103.56	104.82	103.75	107.8	106.98	105.66	105.4	104.22	105.17
107.55	109.12	106.95	108.42	108.76	108.16	108.92	108.41	107.34	109.69	108.19	108.85	108.37	107.67	108.68	108.4	107.8	108.19	108.61	109.53	108.4	107.33	109.8	108.54	109.54	106.72	108.67	108.35	107.55	109.82	108.75	106.54	109.14	109.46	107.82	107.5	107.09	109.4	109.06	109.95	107.73	108.97	108.09	108.38	107.59	109.16	107.61	109.36	108.17	107.48
108.63	109.11	109.18	106.69	107.73	109.71	107.39	108.8	108.34	107.1	108.84	108.38	107.55	108.01	108.84	109.42	108.66	108.89	108.57	109.38	108.6	109.95	108.55	107.72	109.17	107.5	108.3	107.7	108.67	108.27	108.49	108.93	106.57	108.84	108.63	107.51	107.01	109.44	107.88	107.88	107.67	108.38	107.5	108.66	108.84	109.01	108.45	107.98	108.48	110.52
108.23	109.13	107.05	108.41	108.57	108.06	108.05	108.46	106.75	109.69	108.06	107.59	106.66	108.86	107.91	107.7	108.41	107.88	108.73	106.71	108.03	108.99	107.62	107.5	108.21	108.32	108.55	107.91	108.45	108	107.85	107.38	108.6	108.41	109.26	109.66	108.01	108.27	109.11	108.93	108.12	107.97	107.58	106.92	108.07	108.41	107.13	106.8	107.71	108.07
111.67	111.19	110.12	110	111.17	110.34	110.53	108.84	110.99	112.61	110.81	111.33	112.22	109.93	110.42	111.11	110.72	110.18	111.07	110.62	111.77	109.91	109.96	109.41	110.65	112.14	112.25	112.17	110.57	109.92	110.05	110.63	109.85	112.16	110.15	109.98	109.79	112.11	108.73	111.29	110.41	109.12	109.67	111.79	111.93	110.18	110.24	110.46	111.56	109.96
98.525	99.014	97.853	98.874	98.041	98.026	97.761	99.435	99.897	97.041	98.23	98.04	96.507	97.537	97.415	97.5	99.025	95.698	96.766	98.174	98.836	97.304	97.816	97.082	97.067	96.682	98.79	97.505	97.559	96.878	99.735	97.023	97.259	97.728	97.937	98.092	99.034	99.272	97.638	97.073	98.824	98.481	96.9	96.107	99.712	97.956	97.104	96.691	97.319	98.769
99.636	97.923	97.834	98.351	99.081	100.53	99.022	98.821	98.931	100.19	98.527	99.407	100.29	99.977	98.13	98.864	98.623	96.965	99.207	98.74	100.61	98.221	100.43	97.956	100.08	98.746	99.356	99.022	98.054	97.648	98.484	98.982	97.955	97.61	99.587	98.66	98.324	98.288	99.256	98.778	99.628	99.009	98.041	100.17	97.875	100.29	99.718	98.233	99.39	98.467
108.53	107.68	108.25	107.97	107.91	109.39	108.75	107.23	108.65	108.13	110.44	107.79	107.08	107.83	109.25	109.1	107.39	106.64	107.85	107.55	108.77	106.8	107.69	108.88	106.9	107.73	109.03	108.59	107.7	107.55	108.48	106.58	106.88	108.79	107.33	109.3	109.02	106.79	107.35	108.97	107.19	107.63	108.2	107.8	107.45	107.57	107.52	107.46	108.41	109.29
106.72	107.96	106.01	106.05	107.51	106.91	106.3	106.72	106.5	107.46	106.33	106.8	105.53	105.84	106.56	105.96	107.59	108.24	106.72	106.33	107.03	106.45	107.74	106.6	105.83	105.52	106.55	105.03	107.17	105.76	105.23	107.26	106.3	107.46	106.8	105.82	105.86	106.24	107.01	106.61	106.93	105.7	106.12	106.43	107.09	107.85	107.7	106.89	106.81	107.44
106.07	105.1	104.86	105.86	105.76	106.8	105.31	105.56	106.14	106.32	108.14	104.63	104.98	105.41	104.23	106.77	107.04	106.19	105.28	106.06	105.61	104.53	105.63	106.73	105.91	105.74	105.18	105.65	105.5	106.85	105.01	105.83	107.29	105.85	104.34	105.25	105.77	106.78	105.17	105.19	105.67	104.77	106.74	105.11	105.55	107.3	105.05	105.83	105.91	107.42
109.07	108.01	109.1	109.18	107.38	108.71	110.08	108.42	108.64	108.34	108.21	107.97	107.83	107.41	108.33	109.59	108.59	107.92	108.67	108.62	106.51	106.47	109.5	108.58	108.46	108.68	109.36	107.87	108.07	108.31	108.08	108.13	107.32	107.7	106.94	107.66	107.77	109.23	106.69	106.88	108.5	108.14	109.02	107.05	107.1	107.77	108.64	107.98	107.3	108.47
106.41	105.61	104.78	106.28	104.01	107.88	106.62	106.01	103.97	105.23	105.4	106.78	105.6	105.61	105.69	105.3	106.29	105.36	105.12	104.61	105.65	105.71	105.98	105.06	105.71	105.44	106.71	105.96	106.47	106.05	105.66	105.67	105.78	105.05	106.53	105.47	105.99	106.45	105.43	105.81	105.9	105.45	106.47	105.09	105.39	108.49	106.68	104.74	104.6	106.47
107	107.02	106.62	105.92	105.94	107.54	106.56	106.99	106.01	105.98	104.77	105.62	105.65	106.51	106.79	106.82	105.91	106.37	106.21	107.64	105.91	105.34	106.23	106.3	107.35	106.49	108.05	106.47	108.54	105.06	108.08	107.19	106.53	105.95	105.67	104.43	106.66	106.06	107.62	106.42	106.94	106.04	106.08	106.3	104.93	106.32	106.58	107.49	105.31	105.76
98.229	98.965	98.798	98.604	100.32	99.698	97.07	98.947	97.627	97.727	98.133	97.963	97.69	99.966	98.477	98.68	98.946	98.59	98.346	99.653	99.02	98.064	100.33	98.77	100.09	99.758	100	99.53	99.065	97.785	98.114	99.651	100.56	98.687	99.369	97.838	99.249	97.592	100.66	99.098	101.53	98.264	97.734	96.957	98.95	98.361	99.973	99.981	99.161	99.5
108.44	107.96	110.19	108.06	107.51	110.08	107.98	106.85	110.01	109.42	109.09	110.08	108.01	107.14	108.83	108.46	109.03	107.8	107.4	108.24	109.42	107.38	106.94	108.68	108.94	107.12	108.18	109.27	108.89	111.09	108.41	109.18	109.34	109.02	108	107.85	108.67	108.17	109.38	109.54	108.44	108.93	108.91	107.57	107.14	110.09	110.08	107.75	108.56	109.35
106.72	107.06	107.17	106.72	105.03	105.94	106.15	105.92	105.85	105.72	106.08	104.97	106.5	105	106.35	105.64	105.92	104.39	106.18	104.44	106.01	105.62	105.16	104.87	105.42	105.27	104.73	105.39	103.29	105.43	107.38	105.3	105.28	106.45	106.28	106.25	105.8	104.68	105.82	106.5	106.22	105.77	104.37	105.08	104.51	105.38	107.26	106.81	104.85	105.75
110.18	108.97	108.41	108.08	106.7	108.73	107.91	106.2	106.95	110.51	109.46	107.07	109.38	108.9	109.35	108.48	108.02	108.85	107.62	107.82	108.4	108.08	108.59	107.89	107.77	106.58	107.69	107.68	107.78	107.49	108.96	107.75	107.92	107.75	109.33	108.5	109.25	107.55	108.82	109.92	108.14	108.94	109	108.02	108.08	108.46	108.44	108.63	108.6	108.07
105.18	105.91	104.35	104.23	107.23	104.95	103.55	105.62	105.69	106.04	106.18	107.28	106.79	106.65	105.84	107.02	106.81	105.88	106.57	105.67	107.08	105.59	106.63	104.44	106.63	106.28	106.18	106.27	105.29	105.83	104.88	105.63	105.02	105.57	105.93	105.85	106.63	103.64	106.45	106.79	106.53	106.3	107.53	104.16	106.86	105.09	107.26	106.1	105.71	105.1
98.04	97.696	98.411	99.835	97.885	98.499	97.21	97.497	98.892	98.382	99.104	99.376	97.103	98.216	98.882	98.935	98.39	96.997	97.43	98.145	98.891	99.024	97.887	97.016	96.63	96.785	98.398	97.975	99.287	98.057	99.479	98.978	96.526	97.89	98.351	98.502	98.041	97.899	96.296	97.178	99.003	99.497	98.876	97.643	98.871	97.578	99.072	96.565	99.276	97.245
104.89	104.69	106.75	106.25	104.95	106.5	107.57	104.47	106.11	105.74	104.48	106.78	105.15	105.81	105.55	105.37	106.15	105.33	106.64	104.31	105.42	105.88	105	106.58	104.55	105.2	105.4	103.96	106.79	104.69	104.92	105.95	106.04	105.97	105.78	105.32	104.46	103.12	104.29	105.21	105.1	106	106.35	105.34	106.92	105.82	108.12	105.63	103.69	104.78
97.99	98.283	101.05	99.643	98.747	98.729	100.32	99.257	99.557	96.464	99.102	99.136	99.218	98.288	99.385	97.617	99.509	98.657	99.581	97.508	99.397	98.815	100.28	98.312	99.711	99.15	97.871	98.565	97.258	98.74	98.546	99.194	98.862	98.568	98.57	98.188	98.821	99.05	97.936	98.157	100.85	99.504	100.13	96.776	98.423	99.732	99.216	99.419	98.919	98.184
105.16	105.85	103.45	105.6	105.21	105.52	106.54	105.03	106.44	104.93	105.62	105.86	105.42	105.54	105.71	107.66	106.46	107.07	104.91	106.75	107.75	104.91	104.3	104.62	105.5	105.89	104	105.63	106.26	105.22	104.77	105.4	105.68	104.4	105.55	105.25	106.89	105.45	105.02	105.77	105.17	105.55	105.41	105.96	106.02	105.14	105.56	104.67	103.19	105.48
109.31	106.24	107.06	107.11	107.6	108.21	107.41	106.62	108.98	108.87	108.13	107.65	108.01	106.14	107.06	107.7	107.18	107.65	108.61	109.26	107.04	107.46	109.81	108.52	107.85	108.44	109.46	106.69	108.87	108.78	107.35	105.27	107.63	107.9	108.63	107.99	107.18	106.33	108.24	108.41	110.08	107.92	107.7	107.06	107.73	107.94	106.56	107.2	108.75	106.86
106.91	106.85	109.09	108.44	106.79	107.88	107.81	107.94	108.09	107.9	108.69	109.56	108.34	108.37	106.91	108.85	108.67	109.76	108.24	108.47	107.9	107.93	108.91	108.28	107.07	108.42	111.15	108	108.59	107.3	108.19	108.78	109	108.12	108.31	108.66	107.99	108.75	108.34	109.8	108.74	108.73	107.89	107.91	107.28	109.05	109.02	107.26	109.13	108.49
108.01	108.55	107.5	108.06	109.25	106.72	106.79	108.57	107.86	108.58	108.65	110.02	107.13	108.38	108.36	108.95	108.16	107.55	107.64	107.32	109.73	107.02	107.83	108.67	108.8	106.8	107.72	107.8	109.16	107.18	107.2	106.13	106.93	107.95	108.39	108.28	109.35	108.5	108.73	107.84	108.7	106.99	108.1	108.19	108.35	108.49	107.87	108.55	108.11	109.87
106.26	105.48	105.92	105.9	103.42	106.63	104.49	105.45	105.37	105.66	105.83	105.49	107.1	106.93	106.45	104.17	105.2	106.03	104.94	105.52	105.25	105.96	106.26	105.28	104.68	106.1	105.74	105.59	107.55	106.45	106.01	105.31	105.07	103.93	106.15	105.77	105.37	106.72	105.66	106.2	106.08	106.6	106.76	106	105.76	106.92	105.38	105.51	105.25	105.86
106.26	106.24	105.37	106.15	106.66	105.39	105.06	106.66	106.35	106.05	105.93	105.13	106.72	106	105.84	104.23	105.95	104.52	104.49	103.87	106.32	105.04	106.9	104.52	105.37	105.26	105.43	106.03	105.68	106.47	105.17	105.82	105.72	105.96	106.02	105.81	105.67	106.21	106.91	106.1	106.65	105.07	105.35	104.24	106.13	104.96	104.47	106.14	105.26	105.5
106.45	104.4	106.64	105.95	106.47	103.71	106.26	106.18	106.55	105.71	104.4	104.96	105.82	106.05	104.7	105.07	105.52	107.15	105.4	104.9	105.58	105.28	106.49	106.92	104.36	105.98	106.37	105.43	104.67	105.86	106.82	105.41	105.5	106.82	106.88	107	105.86	104.83	106.04	105.9	104.97	107.05	106.98	106.62	106.97	106.4	105.27	106.15	106.3	106.49
98.947	99.553	100.14	101.47	100.12	99.423	99.796	100.24	101.05	101.47	100.03	98.398	101.56	99.498	99.5	100.94	99.217	99.589	100.85	100.77	100.46	102.04	99.946	99.064	101.18	100.69	100.04	100.17	98.827	101.44	99.938	98.419	100.02	100.72	101.65	98.814	99.31	99.663	101.11	99.289	100.91	99.954	100.9	99.782	100.12	99.162	99.949	99.294	100.71	100.28
106.58	105.66	105.09	108.07	106.69	106.88	106.05	105.82	106.01	106.81	107.23	104.69	105.92	105.94	108.48	105.88	107.31	107.24	107.07	105.48	105.89	106.79	106.5	108.1	105.37	106.01	105.9	106.45	106.9	105.64	105.4	107.1	108.36	107.93	108.01	107.94	107.07	105.54	104.86	105.85	106.23	106.07	105.47	107.59	106.1	105.79	105.62	105.92	105.88	106.39
105.61	106.26	106.29	106.45	107.09	106.02	104.63	105.57	105.57	108.05	105.29	106.42	105.3	105.92	107.87	106.82	106.66	105.97	104.38	105.08	105.92	106.27	106.36	104.36	107.53	106.81	106.15	104.03	106.67	105.73	104.37	105.05	106.45	105.91	106.28	107.28	106.35	106.57	104.4	106.21	105.75	107.12	106.28	105.47	104.98	105.58	104.99	105.95	104.75	107.28
100.8	101.2	98.761	100.44	100.21	100.88	99.464	101.63	99.256	99.763	99.777	100.19	100.2	100.84	100.28	100.28	98.787	99.594	100.85	100.93	99.36	99.682	100.07	100.38	101.01	100.92	100.69	101.45	99.18	100.59	99.822	100.05	100.05	99.844	100.13	99.523	99.292	97.754	99.664	99.496	100.42	98.455	99.65	99.704	99.641	100.5	102.52	101.88	100.78	98.322
104.7	106.14	105.39	105.01	105.99	105.71	104.86	106.07	105.14	105.44	105.94	105.61	106.21	106.9	106.34	104.8	106.13	106.76	105.71	106.21	104.97	105.9	106.03	106.84	103.21	106.21	106.78	105.13	106.93	108.01	105.77	104.68	104.81	104.6	106.48	106.08	106.16	105.17	107.03	105.35	104.6	104.73	106.44	104.08	107.2	106.63	105.97	106	107.54	104.91
105.49	105.39	105.47	106.76	105.16	106.06	105.43	105.97	105.05	107.04	105.9	104.58	106.03	105.05	105.31	104.06	105.33	106.55	106.29	106.38	104.95	105.83	105.64	105.91	104.78	103.01	107.54	105.3	106.82	106.39	105.64	106.04	106.74	106.14	106.65	105.05	105.66	104.74	103.98	104.61	106.83	105.89	105.9	106.68	105.51	105.31	105.91	105.63	103.91	106.48
106.7	107.55	107.87	109.13	108.71	110.51	108.43	107.38	107.56	108.64	107.53	108.33	108.22	107.98	107.85	109.25	108.28	107.82	108.31	107.64	109.05	108.94	106.81	108.46	107.28	108.03	108.35	108.99	108.4	108.75	108.7	106.74	109.36	108.39	108.87	107.06	110.04	109.7	108.45	106.76	108.08	107.37	105.82	108.34	108.26	108.46	108.3	108.14	107.93	109.51
107.34	107.37	109.78	107.91	107.5	107.39	108.9	106.7	110.11	107.96	107.69	108.22	107.57	107.32	107.35	107.33	108.31	107.77	107.63	108.99	108.88	107.92	109.75	108.21	108.18	108.13	107.14	109.35	107.2	108.42	109.46	109.64	109.58	108.07	107.97	107.7	109.62	108.43	107.13	107.75	106.44	107.83	108.91	107.02	108.82	108.68	107.19	107.09	108.11	109.02
108.52	108.06	107.52	108.45	107.47	107.68	108.36	108.63	106.26	108.9	106.65	108.39	107.72	108.44	108.69	108.08	108.27	108.79	107.04	107.08	108.48	108.98	108.89	107.52	106.45	108.13	108.84	109.41	107.22	106.37	108.72	107.62	107.7	107.61	108.62	106.49	107.3	108.16	108.16	106.54	107.16	107.37	107.03	107.82	108.64	107.39	108.3	108.76	107.65	108.12
101.21	100.05	99.761	102.46	100.48	102.38	99.721	101.89	100.64	101.02	99.728	100.3	99.339	101.32	101.68	99.624	100.64	100.9	100.01	100.62	102.05	100.43	100.29	99.886	100.16	99.482	101.45	100.83	99.455	99.92	101.8	100.86	100.84	100.18	101.84	100.32	98.3	102.21	99.522	101.55	101.59	98.899	99.224	101.09	100.89	100.68	100.28	100.2	99.953	99.892
106.45	105.54	107.21	107.05	107.89	106.78	106.79	105.58	105.81	104.71	106.39	105.08	105.74	106.82	106.87	106.21	105.08	106.67	106.05	106.42	105.99	107.24	107.05	107.07	106.16	105.7	105.55	105.74	105.1	106.38	105.9	105.9	106.04	107.86	106.85	106.68	106.17	105.96	105.29	105.6	106.9	106.12	107.28	105.44	107.07	105.45	106.32	106.7	105.91	106.11
110.87	111.18	109.62	110.88	110.56	110.62	112.3	110.02	110.46	109.86	109.79	110.69	109.94	109.62	109.33	109.78	110.85	111.5	109.54	110.13	111.18	112.19	111.23	111.72	110.76	110.26	109.63	110.56	111.6	110.11	112.28	108.69	110.91	110.48	109.83	110.85	110.38	111.57	109.83	111.76	108.57	111.52	109.61	109.46	111.16	111.37	109.71	111.13	110.54	108.36
108.05	108.39	108.93	107.27	107.44	109.06	107.76	109.67	109.56	108.35	107.82	108.65	109.1	108.31	107.3	108.65	108.43	107.44	108.24	107.57	109.26	107.88	108.88	106.84	108.98	109.39	106.94	108.96	108.04	107.96	109.79	109.08	106.62	108.8	107.72	108.66	109.05	109.76	110.24	108.94	108.14	109.98	108.4	108.83	110.74	107.74	108.12	106.86	108.79	107.16
105.49	105.97	104.24	104.4	104.96	105.83	105.27	106.83	105.95	106.22	106.45	105.35	105.94	107.53	106.25	106.22	107.73	107.22	105.43	104.9	104.64	105.35	104.4	105.07	107.4	103.82	104.59	104.58	104.51	105.57	106.86	103.42	105.62	104.93	105.88	104.39	106.57	105.49	105.25	105.78	106.04	105.74	106.32	104.58	104.34	104.92	104.56	106.61	103.33	105.85
105.63	105.3	106.79	105.97	106.89	107.1	106.3	105.85	106.73	107.17	107.54	107.47	107.39	106.67	105.69	106.74	106.26	106.44	105.71	105.78	108.19	107.71	107.24	107.17	107.11	105.6	106.96	106.67	105.64	107.05	106.6	105.73	106.19	105.41	107.72	107.39	107.74	106.87	105.85	105.69	106.73	106.73	107.12	107.46	105.83	107.35	105.53	106.59	106.1	106.12
98.246	98.085	95.693	99.174	97.987	99.773	98.673	96.883	97.708	98.398	98.473	97.349	97.1	97.512	97.931	99.461	98.306	98.104	96.913	98.577	97.724	99.038	98.514	99.127	100.19	98.542	97.744	97.732	97.598	98.842	99.635	98.646	99.115	97.801	97.934	99.06	98.165	97.499	98.697	98.019	98.784	99.405	98.206	98.39	99.156	97.679	99.382	98.293	98.107	98.543
107.52	108.97	108.95	108.45	108.47	107.82	109.05	107.52	107.87	109.78	105.98	109.65	109.19	107.05	108.83	108.26	109.15	106.64	109.85	107.58	108.83	107.12	108.09	108.15	107.97	108.3	108.14	108.14	108.51	107.56	107.06	107.54	107.72	110.11	108	108.66	108.33	108.6	107.47	108.03	108.88	107.33	108.27	107.93	107.89	106.26	107.79	108.49	107.45	109
99.743	100.45	101.87	102.23	101.83	100.48	102.23	101.93	100.7	100.73	99.878	102.24	100.08	98.861	98.867	101.04	98.184	100.7	100.83	98.598	99.656	98.616	100.56	99.584	100.73	100.92	100.16	101.9	99.703	99.937	99.881	99.926	99.094	99.352	100.22	99.449	100.78	99.259	99.637	99.053	100.84	100.11	102.37	100.27	101.67	100.11	99.008	99.402	101.62	99.926
107.85	107.25	107.96	106.69	108.49	108.3	107.93	106.62	107.88	107	107.99	109.06	108.07	107	108.43	108.23	106.84	107.81	107.74	107.63	106.65	107.86	108.33	107.15	107.27	108	107.71	106.54	109.19	106.62	108.36	106.05	107.4	108.15	107.58	107.99	108.63	107.08	108.05	108.61	108.75	108.44	107.94	108.81	108.38	108.19	108.56	106.77	106.73	108.13
109.66	107.12	109.07	107.85	110.16	108.72	108.95	108.07	107.93	108.58	107.39	106.38	107.05	107.45	108.25	107.82	107.73	108.07	107.5	108.78	108.87	107.27	107.27	108.82	106.76	107.98	108.52	107.78	107.75	106.03	107.32	108.66	109.82	107.33	106.31	107.84	108.1	108.05	107.04	107.53	107.73	109.07	107.63	107.4	109.23	108.58	109.48	108.55	107.56	108.7
106.46	105.49	106.86	106.84	108.15	107.45	106.13	107.76	107.91	106.04	106.2	106.87	108.01	106.77	107.52	106.8	107.36	107.62	105.45	104.9	105.85	105.21	107.02	106.99	106.93	108	106.16	107.39	106.47	105.65	106.18	106.87	106.84	106.48	105.83	106.42	106.31	105.57	106.46	103.98	106.63	106.16	107.12	106.59	107	106.67	106.13	107.93	107.74	106.59
105.74	106.28	106.57	105.63	105.73	105.92	105.58	104.31	104.54	105.39	105.9	106.56	105.9	104.52	106.98	105.44	106.51	105.56	105.78	105.99	106.69	105.18	105.92	108.26	105.3	105.91	105.86	104.56	106.09	105.16	106.46	105.05	106.34	107.57	105.07	106.24	105.59	104.64	105.12	106.27	105.48	105.2	107.09	106.7	105.53	106.48	107.04	104.86	105.09	105.38
105.6	107.24	104.59	106.67	105.31	105.71	105.38	104.07	104.93	104.72	106.07	106.24	105.02	105.68	106.15	106.83	105.03	106.36	105.73	104.59	105.24	105.84	105.85	106.1	104.96	103.7	106.22	105.32	104.83	104.78	105.42	105.4	105.94	106.3	104	104.48	104.63	105.45	106.1	104.64	105	106.84	104.96	105.74	105.48	105.46	106.14	106.06	106.52	104.62
109.75	107.01	109.56	108	107.98	109.62	110.43	107.55	108.47	107.17	106.51	108.65	109.47	108.73	110.79	109.63	107.23	107.42	107.78	107.11	108.09	108.41	109.04	108.54	108.12	109.36	109.39	106.99	108.63	107.49	108.49	108.09	107.92	107.78	109.38	108.91	108.61	106.43	106.78	107.76	107.19	107.31	108.19	108.96	108.3	108.74	109.77	107.34	107.31	107.91
103.9	105.56	104.81	104.65	105.12	106.03	105.4	104.42	104.83	106.4	105.45	106.09	104.74	105.59	104.47	105.16	105.99	106.95	105.17	104.34	106.81	105.23	106.21	106.07	106.24	106.32	106.81	104.49	106.19	107.22	107.9	105.2	105.21	105.98	105.84	105.06	104.69	104.4	105.68	107.05	105.54	106.2	104.73	104.92	106.05	104.77	104.58	106.28	105.22	107.36
107.51	108.63	106.72	107.36	107.76	106.67	109.14	108.32	107.26	110.34	108.96	109.5	107.15	107.53	108.2	107.78	109.78	107.5	108.13	109.51	108.32	109.31	107.29	107.54	108.97	108.94	108.4	107.44	108.68	107.47	107.4	106.45	107.2	108.11	107.54	110.64	108.05	107.86	107.83	108.31	110.7	109.24	107.67	108.43	106.62	109.06	108	107.82	108.76	108.46
100.66	97.128	98.402	99.175	98.939	98.233	99.375	99.274	97.746	98.779	98.934	99.738	98.721	98.659	96.97	99.708	98.544	99.129	97.292	99.043	98.804	98.082	98.726	98.939	98.359	99.623	99.35	98.507	98.701	99.467	98.244	97.85	99.243	100.41	99.854	98.986	97.779	97.739	98.118	99.037	99.901	98.383	98.825	98.701	99.241	99.19	97.685	99.464	99.454	100.06
98.539	98.726	99.014	96.301	98.101	97.919	98.702	96.661	98.589	98.726	98.298	97.985	96.853	100.03	97.465	98.057	96.673	99.237	97.31	97.452	99.948	99.162	98.129	97.653	99.66	99.229	99.395	98.466	97.27	98.22	98.888	98.113	98.566	97.4	97.52	97.574	98.826	98.721	98.14	98.933	97.897	98.359	97.996	97.964	97.314	99.46	98.602	97.166	96.983	97.393
100.09	99.538	100.79	100.74	100.22	99.887	100.95	100.92	100.1	102.09	100.74	99.205	102.39	100.34	100.52	98.756	101.06	101.2	100.98	100.16	100.88	101.09	101.98	102.14	100.44	99.722	98.966	100.43	100.44	101.26	99.82	99.717	100.04	101.29	100.87	101.19	99.442	100.18	101.99	101.24	99.262	100.32	99.555	100.81	100.58	100.76	100.89	101.73	101.64	98.995
108.53	108.96	107.34	109.17	108.26	107.78	108.21	109.76	109.21	109.72	108.34	107.65	108.13	107.48	107.94	108.69	109.28	108.15	108.95	109.51	109.73	108.56	107.95	108.43	107.58	110.81	108.65	110.88	107.96	107.76	109.09	107.82	108.02	109.31	110.25	108.52	108.16	108.71	107.7	107.84	108.34	109.29	109.37	109.53	108.64	109.17	108.27	108.74	110.16	108.83
108.28	108.57	108.65	108.49	107.95	107.4	108.84	107.59	108.48	107.68	106.79	108.05	108.76	108.63	108.18	107.05	109.41	109.21	108.93	107.18	107.53	108.01	108.22	108.79	106.67	108.35	109.09	108.59	108.01	109.2	107.94	108.06	108.81	107.03	108.51	107.67	108.37	108.98	107.37	109.89	107.83	108.64	106.54	107.39	107.73	109.9	109.33	107.48	107.57	107.04
97.317	98.529	95.981	98.925	97.287	98.058	98.309	98.819	98.281	97.757	98.132	98.524	98.415	97.635	97.845	97.647	98.12	97.952	98.414	97.756	97.632	96.504	98.579	97.499	98.578	97.031	98.186	97.947	99.344	98.697	96.963	97.968	99.403	98.057	98.751	99.586	97.22	97.922	98.848	98.291	96.791	98.724	97.857	98.075	97.803	98.115	98.873	99.402	98.597	98.081
105.64	105.91	105.53	105.39	105.1	105.6	105.42	105.13	104.79	106.77	106.59	107.15	106.75	105.52	105.46	105.11	104.62	104.97	105.13	106.39	107.07	105.99	104.73	107.26	107.05	106.13	104.75	106.4	104.21	106.5	105.46	106.5	105.54	107.23	105.1	105.58	103.71	106.12	105.69	106.15	105.24	105.97	107.33	105.36	104.69	104.05	106.82	104.32	106.67	105.53
108.87	107.83	109.09	107.87	108.29	108.42	108.46	108.38	107.78	108.01	109.43	107.91	108.74	108.61	107.67	107.73	106.24	107.14	109.93	109.94	107.16	108.32	108.66	108.46	108.45	107.23	107.99	109.28	108.13	108.4	109.1	108.12	108.96	108.82	110.26	107.52	108.6	107.64	108.59	108.77	107.51	109.48	107.57	107.81	108.5	107.99	107.34	108.99	108.73	107.01
100.88	102.14	102.58	100.68	100.63	101.22	101.52	98.714	100.19	101.58	99.6	100.47	100.46	100.82	100.46	101.26	100.77	101.55	98.69	101.6	101.45	101.69	99.792	101.02	101.58	102.29	99.273	99.471	101.15	100.75	100.31	99.815	100.88	101.81	100.04	99.727	102.07	101.76	101.21	99.864	101.83	102.12	101.24	100.81	100.93	101.34	100.66	100.47	101.33	101.18
105.9	106.35	107	107.06	105.57	106.01	107.08	105.29	106.82	107.15	106.08	106.15	106.73	106.23	107.85	105.84	107.71	106.26	105.43	106.92	105.95	105.38	104.08	106.93	106.02	106.84	107.44	107.05	106.18	105.85	106.76	108.21	106.69	104.92	106.11	106.41	106.66	107.88	105.76	106.91	105.73	105.93	105.05	104.95	104.38	106.99	105.53	105.17	106.22	107.33
106.58	105.15	107.67	106.62	107.38	106.24	105.02	107.12	105.75	107.58	107.21	106.16	107.18	105.89	107.8	106.28	104.73	105.73	106.35	106.55	107.17	106.42	105.71	107.86	107.43	105.91	107.19	106.9	106.04	107.99	105.78	107.02	107.92	107.09	107.46	106.5	107.26	105.56	106.08	106.21	106.55	107.05	107.91	106.92	106.34	105.55	106.15	107.94	106.41	107.05
104.86	104.67	105.39	107.5	104.57	106.99	105.55	104.9	106.31	104.66	105.85	105.07	106.59	104.94	106.57	105.08	105.96	106.8	104.27	105.9	105.41	106.49	107.44	105.95	108.41	105.1	104.85	105	105.59	105.05	105.96	107.03	105.77	105.18	107.24	105.97	106.15	105.4	105.1	105.93	106.51	106.03	105.69	105.19	106.95	106.76	105.54	105.08	104.82	104.96
105.36	105.51	105.71	107.48	104.67	105.65	107.89	104.49	105.96	105.61	106.05	107.57	104.6	107.69	106.01	105.94	105.95	107.56	107.18	106.53	106.8	103.59	107.4	107.47	106.57	107.02	107.28	106.84	107.23	106.02	106.27	106.18	106.01	106.29	105.5	105.76	105.39	105.09	107.39	105.68	105.6	107.36	107.97	106.43	105.8	105.06	107.07	107.14	106.15	105.62
106.26	107.31	107.11	105.78	107.2	106.33	107.21	106.37	106.44	106.35	105.37	106.77	106.75	106.12	106.76	106.34	105.24	105.5	107.26	106.79	105.95	106.65	106.36	106.21	107.07	106.63	107.74	107.79	106.28	107.29	105.95	106.97	105.77	105.86	105.77	107.09	108.34	106.61	105.66	107.51	108.13	107.49	106.21	104.74	107.68	107.44	105.94	104.91	106.31	105.86
107.99	109.01	107.7	107.39	107.59	108.37	106.54	108.72	107.99	106.84	108.62	108.31	108.47	106.99	108.61	106.28	109.41	106.84	108.77	108.43	108.44	108.43	106.75	106.39	109.98	107.57	107	107.7	108.24	107.93	108.02	107.09	108.62	105.17	108.71	107.31	107.2	107.41	107.37	108.06	107.26	109.08	108.59	106.78	106.69	106.56	108.98	107.35	107.43	107.4
101.86	101.17	103.26	102.86	104.6	102.56	102.75	102.41	102.07	102.63	102.67	102.69	103.2	103.51	102.61	102.64	104.94	103.42	103.6	103.77	102.34	103.02	103.33	100.83	103.15	102.27	102.87	102.97	103.14	104.37	101.32	103.87	103.21	101.52	102.38	103.89	103.31	103.91	104.01	101.53	105.03	102.57	102.83	103.34	103.34	102.93	103.53	102.34	102.86	103.9
105.28	107.23	107.28	105.26	104.17	104.88	105.94	106.04	105.76	105.86	107.38	105.23	105.98	107.05	106.63	104.8	104.94	105.34	104.86	104.47	104.56	105.8	105.06	105.83	106.62	106.32	104.47	106.71	107.11	105.4	105.37	106.01	106.37	105.7	106.63	104.12	105.21	105.7	104.65	105.78	106.24	106.03	105.42	106.66	106.36	105.07	106.79	107.54	105.57	106.85
105.63	104.71	107.25	105.55	104.75	105.82	106.78	105.16	105.48	106.32	107.62	105.31	105.94	106.41	106.64	104.9	106.04	105.51	105.5	104.8	105.65	105.64	106.65	103.92	106	105.05	106.51	105.92	106.02	105.79	104.93	106.88	107.01	107.11	104.25	105.42	106.36	107.21	106.53	104.41	105.48	105.55	107.65	105.6	106.19	105.88	105.56	105.17	104.87	105.58
108.67	106.33	108.14	109.2	106.82	107.24	108.13	109.49	108.93	108.82	108.55	109.69	108.79	108.29	108.71	108.24	108.69	107.91	108.6	107.18	108.33	107.01	108.97	107.41	108.31	108.78	108.73	108.8	107.25	111.72	107.3	109.43	108.28	108.8	109.32	108.29	109.45	108.96	108	108.76	108.03	107.63	107.36	107.21	106.77	107.67	109.67	108.54	107.04	107.7
106.23	107.73	106.12	104.99	106.46	106.81	107.03	105.35	104.9	107.7	105.03	106.66	105.06	105.64	106.18	105.86	106.15	107.19	105.74	106.29	107.04	107.93	105.64	104.94	105.8	104.7	106.89	107.22	106.71	107.02	105.44	105.84	105.5	107.85	106.96	105.78	105.05	107.76	106.58	107.43	106.05	105.55	106.84	105.44	105.49	106.22	106.6	106.93	106.18	106.43
109.03	107.89	108.78	108.45	108.18	107.74	108.17	109.28	107.94	109.15	109.2	108.73	108.74	108.14	108.42	108.85	108.01	108.36	109.07	109.6	108	107.51	107.18	108.93	108.23	109.13	107.43	107.96	107.69	108.29	108.04	108.78	107.67	108.97	108.83	107.99	106.78	109.29	106.91	108.12	108.79	108.36	108.7	108.73	107.27	109.01	108.53	108.66	108.59	109.19
106.49	107.09	106.55	107.49	106.55	106.7	106.77	106.1	106.78	105.78	106.19	106.29	106.59	105.92	104.8	105.73	106.43	105.73	104.31	107.28	105.95	106.54	106.07	106.62	106.6	108.07	107.53	106.32	104.65	108.48	106.38	106.51	106.33	106.4	105.48	106.19	105.28	107.57	104.82	106.99	107.93	106.34	106.79	106.17	106.52	107.07	106.49	107.43	108.37	107.25
99.338	99.755	99.613	99.324	98.346	99.323	99.299	98.855	98.611	98.229	99.533	96.81	99.818	99.679	97.699	97.974	99.9	96.763	98.98	98.216	98.732	100.43	99.203	100.07	99.335	99.389	99.559	98.093	100.05	98.281	99.276	98.057	100.05	99.039	99.628	98.954	100.1	99.22	99.954	99.259	96.938	99.485	99.362	101.3	99.412	99.557	98.807	100.88	99.761	99.007
108.21	108.46	108.16	109.35	107.65	107.56	108.22	109.87	108.36	107.45	109.2	108.35	108.87	107.53	108.43	108.7	109.85	110.24	108.66	108.67	107.87	107.81	108.6	107.89	108.48	108.72	109	106.89	109.34	110.03	107.4	108.86	107.74	109.6	107.67	107.72	109.05	108.32	108.34	108.72	108.22	107.83	109.42	108.24	109.14	109.04	109.36	108.4	109	108.29
100.98	98.551	99.814	100.45	100.74	100.82	100.24	99.655	101.13	100.22	100.36	101.44	100.06	101.79	99.309	100.9	100.7	100.41	101.21	102.09	100.2	99.204	101.07	98.543	100.02	100.35	101.95	99.418	100.84	98.41	100.99	99.402	101.19	100.06	100.69	101.53	99.752	100.69	99.88	101.11	100.89	100.04	100.12	101.55	101.09	100.49	100.49	100.45	100.02	100.84
105.46	104.48	103.71	107.65	105.29	104.84	105.4	104.86	105.44	107.5	105.34	105.41	105.34	105.14	105.33	105.72	104.24	106.13	107.24	104.38	105.73	105.9	107.06	107.85	106.83	106.67	105.17	105.62	104.91	106.09	104.19	105.14	105.6	105.13	105.15	105.77	104.51	106.4	107.26	106.22	107.22	104.98	105.52	105.86	105.2	105.19	105.97	105.12	105	105.36
105.52	105.33	105.42	105.91	105.56	105.99	105.84	105.86	105.23	105.25	105.3	105.97	105.55	105.83	105.51	105.36	105.61	106.07	104.54	105.25	104.82	105.24	104.31	105.85	105.5	105.76	105.88	105.61	104.81	106.32	105.29	104.52	106.13	105.04	105.21	105.08	104.67	106.53	105.31	104.46	104.97	105.71	105.53	105.42	105.63	105.96	105.2	105.35	104.47	106.78
109.23	108.14	107.15	107.84	108.2	107.9	108.23	108.99	108.22	108.07	108.2	107.99	108.73	108.71	108.28	107.75	108.43	108.65	109.84	109.5	107.86	108.83	109.61	108.7	107.89	109.09	108.8	108.72	107.93	107.14	108.68	107.83	108.59	106.43	109.11	108.84	108.73	109.67	110.4	109.81	107.61	108.81	107.21	108.24	107.74	107.64	108.21	108.31	108.4	107.09
110.36	109.9	109.49	111.38	110.86	110.45	110.29	110.3	109.82	110.8	111.12	108.93	109.97	110.52	111.31	110.61	109.32	109.45	111.1	111.25	111.21	110.24	111.24	110.41	110.35	110.34	111.08	110.47	110.58	112.55	110.21	109.42	111.66	110.63	111.3	110.93	109.33	109.51	109.46	109	110.14	111.11	110.17	110.63	112.73	111.45	110.68	110.71	111.15	110.77
108.31	108.88	108.46	107.54	108.25	107.96	109.16	109.71	108.02	107.66	108.54	109.74	106.46	106.34	109.55	107.9	107.78	108.7	107.97	108.19	107.69	108.47	108.77	108.89	109.66	108.36	109.37	108.17	107.15	108.28	107.8	107.62	108.02	108.07	107.48	107.1	107.85	105.76	109.19	109.41	110.89	108.15	109.76	109.67	108.66	108.33	108.38	108.03	108.7	108.07
104.78	106.86	105.67	105.18	106.1	104.23	105.23	105.04	106.28	104.68	104.79	105.46	105.76	106.64	106.37	104.55	106.94	104.28	105.37	106.53	107.1	105.6	105.44	106.14	105.53	105.44	105.31	106.16	105.7	104.7	106.93	104.79	106.51	106.02	105.03	104.68	104.87	107.28	104.49	104.54	105.1	105.04	104.88	106.72	106.23	104.81	105.91	104.76	105.75	105.31
105.21	104.43	105.95	104.89	105.78	104.3	105.52	105.28	106.32	104.96	105.37	105.84	105.79	106.05	104.29	105.21	106.06	106.17	106.05	105.25	105.29	106.16	105.75	105.26	106.4	105.1	105.33	105.81	106.78	106.27	108.05	105.21	106.22	104.8	105.94	104.44	105.37	105.72	105.74	104.6	105.43	106.59	103.45	106.7	105.8	105.41	105.76	104.49	105.75	105.82
98.533	98.269	97.731	99.383	99.31	97.566	97.937	98.307	98.533	97.595	96.532	97.989	98.382	97.415	97.381	98.74	96.993	98.819	97.11	99.39	98.932	97.951	97.79	98.691	98.829	98.136	97.308	98.617	98.762	96.303	98.795	99.607	98.27	98.328	99.136	97.139	98	99.389	97.686	99.845	98.119	98.664	99.08	97.038	97.156	99.623	98.584	98.228	97.856	99.303
100.09	98.312	98.634	97.356	98.065	97.909	97.672	98.207	98.613	98.231	97.795	96.23	97.779	97.241	98.18	99.082	97.607	97.786	97.692	95.881	99.628	98.332	98.429	98.872	97.313	98.087	97.035	98.504	97.447	98.621	97.414	99.118	98.638	99.131	99.413	96.679	99.388	98.964	96.97	98.156	96.591	99.244	98.04	98.937	100.03	98.746	98.876	97.332	96.673	98.222
98.494	100.25	100.18	101	102.56	101.26	99.854	101.2	99.725	102.06	100.02	101.31	99.829	101.47	100.33	101.12	100.35	100.94	101.46	101.37	101.69	102.07	101.06	101.4	101.68	101.49	100.25	100.75	100.08	99.312	100.58	100.11	101.26	100.52	101	100.38	101.22	100.23	101.26	100.72	101.34	100.79	100.27	100.49	98.833	100.27	100.08	100.99	100.49	99.901
97.298	98.422	98.85	96.923	97.52	98.573	100.56	98.563	99.137	98.399	96.368	96.167	98.061	98.433	96.99	97.612	97.044	98.135	98.996	98.818	98.776	99.349	97.781	96.457	99.203	98.855	97.542	97.471	96.247	97.639	98.717	97.685	96.847	96.7	97.898	99.526	98.572	99.364	98.896	96.797	97.619	98.697	99.966	96.924	97.949	97.664	98.883	97.989	97.601	98.392
99.643	100.13	101.29	101.22	100.85	100.33	99.592	101.86	100.54	99.877	100.96	100.73	100.86	101.02	100.1	101.87	100.92	101.48	99.697	99.592	100.86	99.962	99.907	100.56	101.76	100.21	100.57	101.12	99.849	100.3	99.328	100.69	100.4	100.79	100.63	99.054	100.13	100.65	100.82	98.704	100.61	101.09	99.999	99.21	98.667	99.961	99.975	100.69	101.11	100.37
109.74	108.65	107.6	108.67	107.89	108.75	106.82	108.43	109.75	109.48	107.34	108.35	107.14	108.39	109.01	108.89	108.57	109.25	109.39	107.43	109.07	107.88	107.77	109.76	107.36	108.83	108.89	107.83	108.22	108.46	107.87	108.25	108.14	110.41	108.42	107.46	106.82	109.06	108.58	107.16	110.51	108.98	108.29	107.77	106.1	108.67	108.74	109.7	107.71	107.89
99.408	97.998	98.852	97.926	99.983	98.779	98.544	101.5	99.347	97.381	98.875	98.637	98.065	99.256	98.264	99.495	99.77	100.69	98.877	98.392	99.123	97.424	98.977	99.911	99.226	99.124	99.572	100.56	99.127	99.93	98.507	98.636	98.402	99.01	98.061	98.742	99.276	98.49	98.323	98.618	98.113	98.669	100.13	98.324	98.92	99.419	99.568	99.399	99.334	99.085
107.28	106.77	107.32	107.05	107.47	106.07	106.54	105.97	105.67	107.56	106.26	107.03	106.75	106.18	105.11	106.07	105.67	106.52	106.56	107.32	108.06	106.23	106.69	107.06	106.54	106.16	107.95	108.21	106.1	105.83	106.86	107.08	107.13	105.49	107.06	106.99	107.51	106.1	106.24	107.06	106.92	106.93	106.36	108.77	107.03	106.37	106.35	105.64	107.57	106.8
107.01	104.85	105.47	106.26	105.72	104.36	104.38	105.8	106.9	105.18	105.11	104.65	104.6	106.14	106.66	105.22	104.9	104.94	106.76	106.06	104.35	106.43	104.69	105.88	103.54	106.41	105.95	105.22	104.32	106.4	105.61	104.73	105.73	105.26	104.52	106.43	103.6	105.46	104.38	106.57	105.93	104.79	104.38	105.9	106	106.79	104.87	105.47	104.16	106.83
110.75	112.08	111.6	111.48	109.72	112.79	110.67	109.82	110.31	111.05	111.18	110.46	110.7	110.6	111.53	111.65	107.46	110.73	110.32	109.33	110.14	110.13	110.93	110.68	109.11	111.18	109.58	109.92	110.62	111.85	109.34	110.89	109.09	111.81	111.11	110.51	110.15	110.12	111.59	109.83	108.73	110.56	110.51	109.75	109.68	110.11	109.29	110.31	109.52	111.01
110.41	109.03	109.88	108.1	108.47	109.86	110.23	112.39	110.51	110.94	110.73	109.81	109.35	111.39	111.06	110.93	111.85	110.44	110.02	110.69	110.5	111.58	111.01	110.35	112.11	110.43	110.6	111.83	109	110.61	110.03	110.05	110.2	110.61	109.96	109.49	110.91	109.67	110.87	110.26	110.35	109.8	110.52	110.48	109.85	109.59	109.86	109.95	110.11	111.1
98.1	100.26	98.589	97.857	97.353	98.983	98.908	98.732	99.87	99.916	99.465	98.228	97.196	97.594	99.467	98.658	97.86	100.27	99.086	97.805	101.59	100	98.309	101.46	98.968	99.824	98.711	98.613	97.41	101	98.71	96.914	98.547	99.93	99.358	99.426	98.237	98.558	99.429	98.066	97.52	99.288	98.575	98.271	100.15	98.927	100.49	98.819	99.352	100.91
108.57	108.75	107.71	108.76	106.86	108.35	107.42	107.79	108.37	109.26	107.46	110.16	108.07	107.23	109.73	107.8	107.14	107.62	108.19	108	107.26	108.29	108.07	107.55	108.53	105.21	107.42	108.75	107.45	109.18	108.12	107.9	108.9	107.28	107.53	107.02	107.78	107.79	108.23	107.95	109.78	107.65	107.12	106.33	108.51	107.27	107.53	107.56	106.61	108.19
98.403	98.518	98.49	98.487	100.18	99.17	99.396	98.445	100.35	100.12	98.961	99.185	100.55	98.253	99.107	99.988	98.682	98.783	99.213	100.91	98.198	99.133	98.596	99.337	98.924	99.087	98.74	99.694	100.19	98.23	100.5	98.94	99.605	100.19	98.895	99.677	99.315	98.673	99.903	98.86	99.386	99.675	99.294	98.128	100.63	99.3	98.771	98.858	98.329	99.467
105.05	105.43	106.61	106.67	105.79	106.07	103.51	106.97	105.25	105.7	103.97	105.93	106.53	105.19	105.85	107.64	104.78	105.17	107.77	105.64	105.28	106	106.59	104.8	105.33	106.03	105.2	105.09	104.88	107.36	105.43	105.29	105.97	105.09	107.79	104.68	106.17	105.31	106.08	104.89	106.35	105.35	104.53	106.28	106.6	106.07	106.34	107.26	106.06	104.22
102.68	103.21	102.82	102.92	103.21	102.95	102.04	103.49	102.46	100.9	102.97	103.72	102.08	104.06	101.33	102.82	103.06	103.01	102.36	102.55	104.03	102.96	101.85	104.05	101.85	103.08	103.7	101.81	103.29	103.29	101.4	102.64	102.3	101.49	102	102.32	102.24	102.55	102.38	102.49	103.46	104.05	105.07	102.27	102.61	102.72	100.96	104.27	103.46	102.97
107.49	108.43	109.42	107.94	109.23	108.85	108.53	107.85	108.94	109.19	108.76	108.83	108.73	107.65	107.23	109.38	108.13	110.14	107.42	108.89	108.45	108.08	107.73	106.99	107.38	107.61	109.31	106.95	108.53	108.53	108.4	108.89	109.17	108.11	107.09	109.31	108.3	110.06	108.99	108.11	108.69	108.44	108.59	107.56	108.48	107.75	108.66	108.4	107.25	106.86
105.98	105.6	105.5	104.61	106.29	105.59	104.55	106.82	107.72	104.94	106.88	105.18	107.06	104.68	105.72	104.28	105	105.09	106.29	105.67	104.29	105.06	105.78	106.23	106.14	104.14	104.92	105.71	104.65	106.05	105.74	105.78	106.18	105.02	107.16	106.72	104.89	105.02	105.12	105.13	104.56	105.27	104.79	104.66	105.87	105.72	106.06	105.61	104.66	104.93
108.08	109.05	107.8	108.4	110.1	106.9	109.64	108.5	107.24	107.1	108.76	108.75	108.1	108.39	108.44	108.08	110.2	107.27	107.68	107.82	108.62	108.48	109.17	108.57	108.33	109.61	108.89	107.41	108.38	109.12	107.43	109.03	107.61	106.86	109.37	107.38	108.66	107.76	107.37	108.78	106.77	107.78	107.08	107.4	107.96	108.93	109.45	107.13	109.06	108.26
109.28	107.74	108.77	109.24	109.42	109.08	108.25	109.14	109.27	108.14	107.51	108.29	110.18	108.46	108.17	107.77	107.37	107.76	109.31	110.41	109.18	107.48	107.72	109.67	107.89	109.35	107.06	106.75	107.18	108.22	107.66	107.24	110.05	109.07	109.19	109.97	108.9	107.77	108.14	107.06	106.48	107.13	109.3	108.8	108.02	108.24	107.67	107.04	108.6	107.6
108.2	108.66	106.58	108.88	107.37	109.24	107.93	109.21	109.59	107.66	106.62	107.43	109	109.05	107.3	106.75	109.25	106.75	108.08	108.35	108.4	107.08	107.62	107.46	108.9	107.54	108.51	107.59	108.04	109.07	108.1	106.73	108.69	109	107.15	106.26	107.16	107.14	109.21	108.28	106.47	107.25	105.99	107.88	107.44	107.95	109.29	107.29	108.73	107.51
97.669	99.051	97.084	98.242	98.26	98.558	99.37	98.77	98.565	99.932	97.878	98.827	96.876	97.156	98.426	97.054	97.55	97.003	97.695	98.995	99.256	98.313	98.423	97.06	98.493	98.669	98.511	98.15	99.183	98.028	96.373	98.599	98.759	96.195	100.15	97.473	99.819	99.233	97.721	97.226	98.989	99.025	96.932	98.081	96.933	99.042	98.219	97.393	96.13	99.583
104.76	105.59	105.75	105.44	105.2	105.29	105.36	106.71	104.75	105.13	106.87	107.26	106.37	104.88	105.12	104.76	104.58	105.53	106.59	106.02	104.12	104.22	105.08	107.01	104.94	104.62	105.48	104.2	105.97	104.67	105.03	105.54	102.81	105.63	106.08	106.13	105.28	107.43	104.69	106.29	105.39	106.33	104.27	106.86	104.64	105.36	105.9	106.68	105.93	106.61
98.216	99.219	99.024	98.768	97.233	99.198	97.978	98.959	98.151	97.722	97.24	97.566	98.286	98.585	96.991	96.492	98.388	97.571	99.263	98.907	98.669	98.806	97.5	98.992	98.29	98.042	97.092	98.277	99.494	97.43	97.464	98.876	97.7	98.401	98.584	99.912	97.029	98.373	99.932	96.68	98.095	98.228	98.058	98.717	97.438	99.793	97.81	98.607	97.159	97.828
98.088	97.768	97.758	98.108	98.83	100.46	97.965	97.738	96.555	99.106	96.58	98.29	97.852	95.687	97.448	97.698	99.251	97.676	97.762	97.302	98.971	97.922	95.809	97.194	99.803	97.82	97.584	98.494	97.986	98.496	98.244	98.279	98.963	97.82	97.915	98.494	97.777	97.954	97.127	98.14	97.689	96.8	97.981	98.665	96.366	98.422	98.216	96.648	97.701	98.015
103.96	104.79	105.69	105.92	105.19	106.99	107.56	105.2	106.43	105.08	106.13	104.06	104.92	105.72	105.55	104.64	106.9	107.21	105.91	106.93	106.19	105.52	103.54	106.01	105.93	105.3	105.75	105.32	105.68	105.88	104.18	105.4	103.89	105.27	106.89	105.75	106.22	104.51	106.77	105.24	107.69	105.01	104.39	106.1	104.54	106.38	106.44	106.12	105.6	104.84
107.38	104.82	106.54	105.17	107.01	106.99	105.95	106.65	106.57	106.93	106.45	106.6	105.5	106.41	107.69	105.91	106.34	107.1	107.21	105.59	105.32	106.05	106.26	107.58	106.24	106.45	106.75	106.43	108.88	106.29	107.8	104.8	106.3	105.92	106.9	106.39	107.9	106.8	106.86	108.16	106.6	106.08	107.22	106.16	107.08	105.12	106.18	107.25	107.06	105.63
98.418	98.329	97.935	99.761	97.341	98.515	97.369	98.24	99.15	99.927	98.856	99.194	97.795	98.382	98.45	98.676	99.351	98.574	99.868	100.86	99.389	98.744	98.6	98.985	100.46	98.463	98.675	98.086	98.948	98.467	99.267	99.94	98.65	98.377	98.227	98.681	99.15	99.054	97.88	98.045	99.634	97.537	99.058	99.389	98.944	99.636	99.31	97.228	99.085	99.473
106.78	105.77	106.04	105.52	105.96	106.03	106.1	105.2	106.86	104.7	105.95	104.58	105.96	106.32	105.65	104.88	104.24	105.75	106.2	104.99	104.87	105.2	104.43	105.14	106.22	104.53	103.64	105.28	105.07	105.76	105.29	105.5	105.65	105.1	105.48	106.65	105.83	106.92	105.91	104.4	105.54	103.95	105.68	104.47	105.75	104.78	105.93	105.02	106.94	103.61
108.96	107.48	108.04	108.81	106.42	108.56	107.05	107.83	109.24	109.19	108.34	107.11	108.4	109.33	107.84	108.47	107.52	106.63	107.72	107.07	108.59	107.2	108.2	107.29	107.76	108.63	108.57	106.56	109.22	106.63	109.11	107.73	106.29	109.63	108.65	107.69	109.22	108.41	106.49	107.78	108.11	109.15	107.99	109.54	107.05	107.4	108.11	109.09	107.91	109.09
97.888	97.701	98.824	99.459	98.707	97.741	98.242	97.978	98.193	98.482	97.373	98.632	98.35	99.029	98.588	97.877	98.357	98.967	97.097	97.935	98.277	98.266	98.475	97.653	96.575	98.272	98.651	99.655	99.423	97.922	98.703	98.663	97.915	99.117	98.252	97.328	98.148	98.586	97.114	99.312	97.626	96.343	96.892	97.176	97.682	98.803	97.494	98.926	97.452	98.056
97.364	97.696	98.916	97.315	97.941	98.156	98.414	98.523	99.191	96.772	97.409	99.221	98.284	97.8	100.19	99.913	98.053	96.326	97.675	96.913	97.152	97.698	98.407	97.226	97.182	99.601	98.87	97.982	98.775	98.231	97.348	96.583	97.244	96.757	98.128	96.942	97.927	97.416	99.112	99.075	96.959	97.811	96.429	97.899	98.849	98.808	97.464	99.186	99.028	98.168
106.56	105.55	107.69	106.22	106.67	105.42	106.43	106.3	105.45	107.38	106.64	105.11	106.46	106.4	108.35	106.68	106.15	107.15	108.55	107.66	105.7	105.88	107.49	106.3	105.65	105.4	106.38	106.93	105.77	106.87	106.87	107.85	106.81	105.44	105.88	106.56	106.97	107.26	105.72	106.24	107.34	106.24	106.08	107.49	106.46	106.92	107.24	105.73	106.68	106.54
105.43	104.14	104.88	106.11	106.47	106.27	105.52	106.09	106.51	106.42	105.15	105.05	104.85	105.54	104.34	105.32	105.21	106	105.84	105.31	106.09	105.86	105.12	104.97	105.12	105.85	105.58	103.82	106.04	104.41	105.64	106.6	105.55	105.39	103.95	106.95	103.61	105.71	106.46	106.9	105.97	105.6	105.47	106.49	107.09	106.36	103.56	105.37	105.9	104.92
106.54	106.41	106.06	105.53	105.2	106.55	106.5	105.91	106.38	105.9	105.5	104.33	105.93	105.9	104.83	105.27	107	104.56	105.17	105.84	105.45	105.98	104.6	107.23	106.22	104.75	105.62	104.59	104.97	106.71	106.83	107	104.88	106.58	104.9	106.4	106.33	106.19	104.36	104.27	105.19	103.23	105.95	106.21	105.63	105.81	105.93	106.07	104.39	106.61
105.22	105.81	105.38	106.29	108.12	104.65	106.56	105.29	107.53	105.62	105.31	105.88	106.22	105.47	106.01	105.47	107.23	106.2	105.93	105.05	104.14	105.86	106.35	104.64	106.45	106.11	105.44	105.52	106.21	105.98	104.88	104.14	105.23	105.89	105.8	106.68	104.95	105.26	105.61	104.35	105.57	104.7	104.21	105.77	106.08	104.33	106.32	104.85	104.88	106.59
109.38	107.58	109.02	108.45	109.46	109.12	109.63	109.54	108.76	108.6	108.6	108.62	108.38	108.9	108.63	110.07	108.67	107.86	109.24	109.18	109.39	108.1	109.8	107.86	109.57	108.32	108.23	108.41	108.7	108.63	108.62	110.34	107.38	109.17	109.26	109.52	109.05	109.45	107.89	107.66	108.41	108.87	108.63	108.06	109.48	107.63	106.98	107.97	107.66	108.73
106.71	106.75	105.87	106.64	106.62	105.75	106.7	107.24	106.01	107.68	105.4	106.23	106.21	106.74	106.62	107.3	107.39	106.05	105.91	107.71	105.98	106.06	105.67	106.48	106.44	107.09	106.93	106.29	107.79	106.58	105.88	106.08	104.9	106.18	106.36	106.26	107.15	106.97	107.22	106.65	107.28	105.74	106.37	106.28	105.55	104.57	105.57	105.29	105.2	105.47
108.72	109.44	108.88	108.1	106.94	107.98	108.38	107.91	109.25	107.78	107.17	107.2	108.83	108.89	109.63	108.78	108.69	106.45	106.72	107.66	109.7	110.21	107.53	109.04	108.08	108.15	108.99	106.28	108.71	109.76	108.68	106.73	109.12	108.32	109.15	108.03	108.75	107.36	107.59	109.54	108.04	108	108.53	108.53	109.15	110.55	106.94	109.23	107.75	107.06
104.23	105.38	105.78	106.9	106.18	104.06	106.92	106.22	105.92	105.56	105.21	106.93	104.84	105.91	106.78	106.07	104.05	105.43	105.44	105.69	105.41	104.34	103.84	105	103.5	105.74	105.96	105.58	106.3	104.8	105.06	106.62	104.16	106.27	105.14	106.37	104.24	105.38	106.44	106.52	106.44	106.76	103.26	103.59	105.3	104.59	106.1	107.26	103.45	106.44
107.73	108.95	107.96	109.47	107.02	109.04	107.96	108.96	107.9	106.71	109.76	107.54	109.05	109.06	106.93	109.24	108.37	108.62	110.41	108.75	109.87	108.64	108.57	109.34	109.25	109.47	106.98	108.46	107.4	107.08	108.58	110.69	108.28	106.93	108.04	110.38	107.85	109.93	108.04	108.63	109.77	109.04	107.92	108.03	108.56	110.02	109.08	109.81	106.55	110.03
104.8	105.24	106.58	106.11	105.67	105.63	107.68	107.37	105.61	105.81	106.27	106.01	106.53	105.39	105.38	106.31	104.87	105.96	105.88	104.81	106.31	104.37	105.05	106.77	104.84	105.19	106.3	106.74	105.88	106.95	106.3	105.53	106.29	105.42	106.42	104.74	105.94	104.65	105.9	105.5	104.39	105.48	106.02	106.78	106.15	106.07	104.85	106.01	105.65	107.79
100.36	101.19	100.54	101.16	100.26	101.93	101.33	99.988	101.27	100.15	99.507	100.99	100.53	102.69	100.89	103.4	102.12	100.49	98.969	100.21	99.214	99.226	99.72	100.5	101.91	100.2	101.19	100.73	99.768	101.14	99.708	99.218	101.39	99.087	100.77	100.28	100.78	99.908	99.874	101.3	102.68	101.83	100.69	101.1	101.37	100.08	100.88	101.2	100.34	100.62
111.01	110.55	111.01	109.39	110.49	109.79	111.36	111.01	109.91	111.1	111.17	110.81	110.64	111.19	111.78	109.69	110.54	110.73	110.82	108.57	109.47	110.49	110.47	110.84	110.9	109.99	111.55	109.79	111.31	110.08	112.79	109.47	110.14	111.56	110.32	112.27	108.91	111.68	111.49	111.85	110.61	110.01	110.83	110.82	112.17	110.4	109.71	111.57	108.16	109.86
102.39	100.83	100.24	102.05	100.46	101.19	101.51	99.564	99.347	101.27	100.69	100.26	100.82	100.27	101.09	100.69	101.71	102.65	102.04	101.96	100.51	100.98	100.53	101.69	101.08	99.798	101.3	101.51	101.29	103.29	102.05	100.87	101.68	100.8	100.63	100.41	100.97	101.07	99.108	100.84	100.48	101.06	101.27	102.18	100.28	101.19	103.35	101.28	99.486	104.49
98.543	97.538	97.846	98.359	98.324	96.855	98.292	97.619	99.17	98.173	96.791	98.661	97.498	98.273	98.455	96.987	96.571	98.304	99.158	97.763	97.008	97.118	96.452	97.573	96.553	97.673	97.824	98.296	98.54	97.938	96.592	98.188	97.332	97.004	98.823	96.61	98.517	97.253	96.69	97.44	97.43	99.55	97.783	96.243	97.473	98.542	98.154	97.091	97.775	98.088
106.17	106.94	104.84	105.26	104.36	106.17	105.5	105.35	106.19	105.96	104.77	107.29	105.31	105.5	104.25	106.98	105.15	105.74	106.57	104.91	106.92	105.95	104.18	105.94	106.37	106.28	105.75	106.56	106.62	105.36	107.2	105.9	103.79	105.46	105.1	105.52	104.27	106.47	106.08	106.94	104.76	105.83	105.55	105.97	106.76	103.98	104.41	105.68	106.24	106.21
100.16	100.55	100.31	101.48	100.23	102.51	100.33	100.25	102.65	101.68	101.38	100.61	100.98	99.804	100.62	100.72	99.426	99.854	100.52	98.626	101.31	99.45	100.09	101.53	99.339	100.22	101.65	100.46	99.585	100.54	100.94	101.5	102.5	99.805	100.37	99.928	101.93	100.97	100.34	100.65	100.78	100.18	101.78	100.4	100.48	100.59	100.07	100.97	100.39	101.45
106.7	104.41	107.15	107.4	105.57	105.33	104.9	103.72	107.93	105.53	105.64	106.64	105.94	105.75	105.49	107.1	104.8	105.36	104.46	105.19	106.16	104.62	105.82	105.69	105.93	105.27	105.57	106.22	106.19	105.42	105.49	105.31	106.06	106.01	106.08	106.1	106.84	106.18	105.53	105.92	106.34	107.24	104.99	106.25	105.34	106.25	105.19	105.29	105.6	105.08
108.51	108.66	109.27	109.67	107.47	108.21	108.41	107.57	110.03	108.18	109.07	108.59	108.73	108.76	108.29	108.74	107.92	108.02	107.71	108.69	106.45	107.84	107.57	108.28	109.04	108.16	107.95	110.38	107.51	107.24	108.4	107.9	108.61	109.95	107.27	108.51	108.48	108.2	108.27	107.53	105.89	108.96	108.8	108.25	108.17	109.43	108.62	108.62	108.65	107.63
99.572	99.608	97.423	98.097	97.876	98.827	98.28	98.769	98.216	98.069	97.998	99.245	100.07	96.946	99.827	98.134	98.675	98.384	97.549	99.817	97.901	98.594	97.819	96.228	97.18	96.952	96.517	97.706	98.332	100.48	98.471	99.376	97.048	97.333	97.607	98.558	97.688	97.539	98.829	98.001	98.993	97.72	97.438	97.924	98.489	98.19	99.373	99.696	97.425	97.523
101.31	101.95	99.099	99.84	100.47	100.92	100.71	100.34	100.76	99.63	101.03	100.25	99.976	101.01	98.91	100.44	100.39	101.2	100.41	101.99	100.47	101.55	99.54	100.42	99.758	99.145	99.706	99.35	100.42	99.996	100.94	99.054	99.337	100.27	100.07	100.97	100.61	100.56	100.43	99.596	98.208	101.18	99.819	100.19	102.08	99.764	101.39	99.501	100.88	99.257
97.697	96.528	98.445	98.193	96.469	97.238	98.06	98.581	96.986	97.53	98.369	98.471	97.816	97.837	100.33	98.675	98.605	97.828	99.456	96.967	98.464	98.58	96.748	98.432	97.796	99.127	97.07	97.114	99.061	98	98.95	98.186	98.268	97.789	99.959	98.331	98.681	96.476	96.989	96.719	98.423	98.693	96.787	98.543	98.65	98.116	97.304	98.31	95.875	96.02
100.03	102.85	98.462	101.34	101.7	101.09	101.13	100.08	102.01	102.29	100.67	99.223	100.33	99.695	99.411	101.1	100.19	100.58	100.2	100.77	101.79	100.08	101.66	99.346	100.56	100.93	98.596	102.03	100.07	99.684	98.748	99.894	99.113	100.6	101.05	101.75	101.77	99.588	97.377	101.65	101.2	103.88	100.13	101.67	101.66	101.24	101.86	99.871	100.46	102.02
107.86	107.55	107.91	107.67	108.66	107.07	108.8	109.37	107.44	106.29	108.55	109.98	107.53	109.21	108.76	107.36	108.03	107.82	107.29	108.84	109.01	106.94	106.49	107.37	110.32	108.28	107.68	107.98	106.7	109.1	108.6	107.46	107.91	107.69	108.28	108.92	107.32	109.57	109.89	108.68	108.08	108.3	108.15	109.3	109.44	107.49	107.81	107.93	107.76	109.93
105.94	104.86	106.79	105.08	105.47	104.51	103.89	105.44	105.72	105.49	106.19	103.91	106.39	106.23	104.53	106.1	105.45	105.1	104.86	106.43	106.51	105.18	108.24	104.9	105.95	106.72	107.06	106.01	105.32	107.7	105.47	106.74	105.46	104.89	105.62	105.28	104.05	106.05	104.65	105.57	106.49	104.52	105.77	106.37	105.73	106.03	106.6	106.56	105.51	107.04
106.31	107.06	108.47	107.08	107.92	107.88	107.68	106.29	108.6	108.95	108.64	107.43	106.57	107.32	107.26	107.81	108.64	107.2	105.7	107.19	108.42	109.49	106.74	106.97	106.36	107.12	106.46	107.95	107.62	106.94	108.93	107.6	107.75	110.02	109.2	108.29	107.51	107.48	107.79	106.93	108.39	107.24	108.36	106.78	106.99	107.56	106.95	106.23	107.87	107.12
99.978	98.689	99.785	98.064	98.649	98.812	99.646	98.712	98.341	99.183	100.97	99.578	99.47	98.209	99.223	97.939	99.748	98.786	98.924	99.004	99.535	98.401	99.109	99.832	99.265	100	98.613	98.817	99.283	99.636	99.608	98.383	98.331	98.104	100.09	97.606	100	99.54	99.262	96.998	99.696	98.077	98.166	97.506	99.99	99.793	98.964	98.263	98.196	98.766
106.41	108.02	105.37	106.45	105.68	106.52	105.85	107.96	104.82	105.73	105.56	105.49	107.4	105.97	105.01	106.45	103.86	107.17	106.31	105.7	106.73	106.64	105.62	104.67	104.62	106.38	106.35	105.68	105.59	107.75	105.79	106.58	105.97	105.05	104.81	106.74	105.34	107.53	105.63	106.54	105.78	105.45	105.96	106.27	105.09	106.77	105.85	105.92	103.87	105.06
109.34	107.42	107.32	109.37	107.12	108.38	107.92	110.73	108.33	108.98	108.94	107.53	109.41	109.18	108.78	109	107.19	108.1	108.74	107.53	106.72	107.91	108.93	108.02	107.53	109.73	109.44	107.91	109.1	109.45	107.35	108.81	108.98	109.26	107.86	108.34	108.89	108.47	109.05	108.14	107.22	108.13	109.07	108.7	107.57	107.99	109.7	108.78	108.68	108.23
104.79	105.45	105.6	106.35	103.93	105.99	104.47	105.2	105.14	106.39	105.3	106.86	105.42	106.08	104.99	106.41	104.61	104.67	105.51	106.65	106.88	105.86	104.34	106.05	106.91	106.18	104.53	106.58	105.51	105.81	105.1	105.26	103.77	106.04	107.02	104.51	105.84	105.9	104.21	104.64	104.61	105.25	105.87	105.94	105.42	106.16	104.85	103.94	106.63	105.77
106.32	106.87	104.44	107.24	107.96	108.67	105.19	106.19	105.52	106.95	106.71	104.56	106.51	106.28	105.56	106.69	107.21	105.48	105.42	106.78	105.3	106.36	106.33	106.69	106.96	104.82	105.64	105.95	107	105.78	107.52	106.83	105.69	107.29	106.18	105.35	105.29	106.18	107.02	107.27	105.7	106.32	107.38	107.39	106.96	107.74	106.58	106.07	106.93	106.24
98.33	99.752	100.55	99.245	99.787	99.99	100.33	101.48	101.91	100.14	100.14	101.42	100.46	99.683	99.925	99.808	100.11	100.77	99.839	99.888	101.6	101.56	100.83	99.115	102.02	101.63	101.73	99.86	99.647	100.97	100.44	101.75	99.16	99.875	101.88	101.59	102.45	101.44	100.9	99.842	102.18	98.634	101.26	101.22	100.4	99.995	101.41	102.13	100.98	100.45
96.216	98.251	96.804	98.136	98.085	95.976	98.066	97.915	97.378	98.144	97.631	97.949	98.031	98.525	96.259	96.207	98.004	99.221	96.324	99.938	99.145	97.073	98.103	99.557	99.077	100.01	97.307	99.512	97.289	97.774	98.606	98.94	98.492	98.235	98.945	97.986	97.104	98.434	97.524	98.845	98.992	95.806	98.247	98.035	97.026	97.755	99.91	97.434	98.023	97.965
102.05	102.55	99.118	101.27	102.24	101.99	101.18	99.547	100.33	102.43	100.35	99.585	101.36	99.554	99.361	99.93	100.57	99.59	101.29	99.571	101.92	100.8	101.06	99.854	101	100.21	101.13	101.09	101.76	100.85	100.94	102.49	100.7	100.99	100.35	100.38	99.552	99.857	100.23	100.13	100.77	100.64	101.13	101.71	101.13	99.788	100.85	100.72	99.651	100.57
100.4	100.23	99.615	99.876	101.33	100.71	100.1	99.52	100.28	99.929	99.904	99.018	98.847	101.12	99.189	99.189	99.088	99.624	99.694	101.28	100.88	99.773	101.64	100.98	99.478	99.525	98.975	99.746	99.569	99.535	98.808	100.23	102.28	100.99	100.25	100.7	100.02	99.961	100.54	100.51	102.78	102.12	100.97	100.39	98.637	101.69	100.61	99.735	100.45	100.88
99.385	98.224	98.006	98.896	98.689	98.93	97.592	100.48	97.828	96.603	99.448	98.603	97.649	98.438	98.429	98.856	98.933	99.789	99.419	98.408	97.799	97.656	100.15	99.932	98.429	99.593	99.107	98.837	99.585	99.807	99.949	99.249	100.26	99	97.855	99.76	100.1	98.231	97.319	99.849	100.39	99.124	99.707	99.117	97.406	98.911	98.448	99.83	99.758	99.966
101.36	100.73	98.485	99.767	101.26	99.802	98.605	100	99.87	100.24	100.26	100.57	99.172	100.94	100.55	100.86	100.89	99.996	100.35	99.623	101.3	101.33	99.409	102.25	99.568	101.33	101.85	100.42	99.373	101.05	100.87	99.93	101.84	99.828	100.42	99.353	100.35	101.45	101.02	98.801	99.615	99.766	100.22	100.64	100.01	99.093	99.37	98.307	100.88	100.74
109.31	110.33	110.84	111.01	110.51	109.66	109.46	110.4	111.92	111.87	111.31	111.94	110.56	111.42	108.86	111.77	111.25	109.9	110.97	109.89	109.57	110.49	111.13	110.92	110.8	110.34	109.93	109.37	112.11	109.95	110.29	109.27	110.82	109.47	109.37	109.64	110.18	109.15	111.59	111.03	109.35	111.61	111.22	109.34	108.12	110.53	109.51	111.02	108.85	108.54
106.25	105.03	106.35	105.25	106.21	105.61	105.63	104.92	104.76	107.07	106.98	107.23	107.65	105.52	106.99	106.1	105.62	106.57	105.9	107.15	106.64	106.43	106.57	106.33	105.68	108.02	106.63	105.2	106.35	107.07	106.18	105.06	107.08	107.4	105.85	107.48	105.27	106.85	106.14	106.12	106.11	106.11	105.32	105.89	105.76	106.39	106.89	109.11	107.03	106.26
106.99	104.09	106.02	105.17	104.48	105.87	105.8	106.04	106.93	104.08	104.64	104.47	105.54	105.93	105.52	105.71	106.08	106.01	105	105.13	107.01	107.36	106.01	106.08	106.95	105.5	106.36	105.59	106.06	107.32	106.49	106.61	107.15	106.14	105.63	105.03	104.7	106.09	105.24	107.23	106	106.82	104.54	105.9	106.65	105.38	105.67	106.25	106.1	105.21
99.237	98.059	97.738	98.035	99.107	98.104	99.067	100.01	96.782	98.625	98.865	99.983	97.217	98.767	98.403	98.173	97.163	98.424	98.283	97.196	101.02	97.835	99.459	96.703	98.751	99.129	98.88	99.412	98.21	99.572	98.247	98.063	97.031	97.44	97.989	96.947	96.371	97.903	97.453	98.378	96.918	98.72	97.973	98.911	97.263	97.255	99.511	100.11	97.532	97.907
109.05	109.04	110.09	108.95	108.63	108.2	108.84	109.94	107.96	108.74	107.86	107.14	109.15	110.7	108.27	111.52	108.72	109.72	109.22	108.42	107.52	107.93	108.79	107.93	107.42	109.05	110.52	108.5	108.76	108.82	107.4	110.05	109.34	108.75	109.09	108.09	108.05	108.43	109.4	107.06	107.96	109.04	108.09	109.23	108.49	109.76	109.79	109.43	109.17	107.96
108.38	108.92	109.07	109.82	108.12	108.49	107.76	108.02	107.13	108.39	108.1	109.44	107.85	106.95	108.04	107.9	108.04	108.64	108.45	107.88	108.88	109.51	109.55	106.66	107.88	108.17	107.47	108.55	107.67	107.64	107.6	110.52	107.86	107.37	110	107.16	108.25	108.55	108.11	108.92	108.95	109.22	106.59	108.53	107.48	108.99	108.38	108.31	107.14	107.55
105.37	105.8	106.86	104.53	106.48	105.06	106.91	104.8	106.18	106.52	104.35	105.9	106	105.18	106.02	105.72	104.77	105.06	105.61	105.74	105.29	106.2	105.18	106.09	105.8	105.88	104.9	106.02	104.67	105.86	107.13	107.15	105.17	104.61	105.44	104.92	104.5	105.14	104.55	106.99	106.03	104.46	106.85	106.49	106.2	105.89	105.56	106.01	104.64	106.17
105.76	105.61	106.8	105.67	106.68	106.14	105.18	106.88	106.56	106.52	107.12	106.37	106.42	107.24	107.74	105.73	105.45	107.38	105.83	106.62	105.26	105.35	105.35	105.96	105.59	106.99	106.02	105.34	104.67	105.51	105.41	105.49	106.84	105.98	106.55	105.43	105.64	107	106.06	106.79	106.73	107.02	107.18	105.16	106.59	104.86	106.27	107.73	105.66	105.89
105.7	105.01	107.3	107.08	106.34	106.05	106.08	107.51	107.08	106.63	106.47	106.51	105.48	104.2	106.01	104.84	104.93	105.09	105.8	106.79	103.82	107	104.14	104.73	105.94	104.4	104.3	107.36	103.95	107.34	105.89	104.08	106.37	105.51	105.52	107.07	106.16	104.32	106.98	105.2	106.7	105.7	106.17	106.44	105.63	105.83	106.46	105.83	106.41	105.4
107.66	106.8	107.94	108.41	106.3	108.72	107.41	109.04	108.92	108.16	106.76	109.32	109.2	107.24	108.78	108.53	109.02	109.18	106.31	107.98	108.41	106.45	108.64	109.64	107.6	107.02	108.61	109.93	108.87	107.52	107.95	108.59	107.48	108.95	107.35	107.68	107.52	107.22	108.96	108.19	106.77	108.81	107.71	108.27	109.09	107.55	107.57	108.46	107.52	108.27
106.34	106.18	104.77	105.64	105.62	105.7	105.19	107.17	106.89	106.15	104.78	106.49	106.82	105.68	104.79	105.01	103.44	105.33	104.73	105.36	105.95	104.29	106.73	105.35	105.49	104.83	105.63	105.29	106.58	106.9	105.94	105.47	104.94	106.73	105.3	106.15	108.26	106.62	105.46	106.26	107.31	105.49	104.44	105.31	103.92	106.39	107.84	106.56	105.63	104.87
107.8	106.22	104.94	104.33	106.85	103.52	105.8	105.81	105.89	105.63	106.35	104.76	105.06	106.43	105.11	105.81	105.45	105.94	105.49	105.01	107.25	103.49	105.09	105.37	106.15	106.76	106.45	104.9	106.15	105.41	105.39	105.38	105.2	106.6	105.16	106.63	104.63	105.47	104.96	104.9	105.33	105.12	106.29	105.79	105.09	105.05	106.93	105.92	106.17	105.92
109.48	108.9	108.43	106.17	106.14	108.73	108.17	109.03	109.23	106.97	108.73	107.07	108.68	107.01	109.09	107.23	108.35	106.78	107.96	107.26	105.96	107.6	107.06	108.33	107.95	107.43	107.37	106.09	107.47	108.58	107.57	108.64	107.63	108.97	108.1	108.96	107.76	109.58	107.62	107.17	107.68	108.9	108.14	107.82	107.53	109.09	108.57	107.91	107.41	108.92
99.471	98.153	99.855	98.413	98.786	99.488	99.15	98.802	98.538	100.9	99.004	98.639	99.09	97.287	98.777	98.122	97.671	98.071	99.875	98.602	100.36	97.852	99.599	98.039	98.933	98.059	100.37	100.94	98.907	98.204	98.787	100.06	99.17	99.482	99.532	97.517	98.707	98.347	99.415	100.27	99.21	98.71	99.401	99.048	97.496	100.74	98.037	99.453	100.12	98.816
106.36	106.31	105.79	106.04	104.69	105.58	107.87	107.19	105.67	105.88	105.75	106.15	106.75	105.26	105.27	106.51	107.22	104.62	106.93	104.61	106.27	105.19	106.19	106.12	105.13	106.11	106.51	105.27	105.06	104.41	106.32	104.75	105.78	105.17	105.51	104.8	104.72	106.41	104.95	105.51	106.19	105.05	106.42	104.53	107.18	103.63	105.74	106.11	106.93	106.1
97.208	99.242	98.121	97.839	96.867	98.674	98.411	100.2	96.752	98.836	97.556	97.98	98.899	98.221	96.917	98.432	96.076	97.143	97.279	97.875	99.104	96.569	97.832	99.926	98.199	96.786	99.67	96.397	97.476	98.813	98.575	99.3	97.774	98.782	97.425	99.778	97.454	98.319	97.526	98.751	96.675	98.203	97.833	98.547	97.483	97.132	98.916	97.982	97.663	97.912
101.04	100.52	101.1	100.55	100.49	100.21	101.69	101.19	101.54	100.2	100.72	99.152	100.35	100.44	100.42	101.21	101.25	100.11	102.42	99.874	102.11	100.55	100.77	100.77	101.5	100.06	100.25	100.56	101.77	100.08	100.57	101.61	100.19	99.133	101.09	98.959	99.949	101.17	101.24	101.34	101.25	101.72	99.694	101.13	100.82	98.885	102.6	99.587	100.19	102.09
100.29	101.71	100.85	99.409	100.61	100.1	98.955	99.36	100.7	101.48	100.89	100.86	100.18	100.44	101.91	99.807	99.603	99.337	102.09	101.11	102.05	101.2	100.94	100.64	101.61	100.76	100.89	100.75	100.67	100.08	100.05	99.802	99.797	100.99	101.54	101.7	101.78	99.33	99.866	98.982	100.36	101.08	101.25	99.894	100.75	99.963	101.29	101.25	101.68	101.21
106.78	106.48	105.27	106.02	105.88	105.64	108.31	107.35	106.35	107.1	106.29	108.12	106.13	107.62	105.55	106.41	106.32	108.36	105.94	107.13	104.54	106.45	105.74	107.04	106.41	105.28	106.03	107.29	107.08	105.88	106.28	106.43	106.25	107.57	106.04	105.09	106.82	106.46	107.66	105.23	106.09	107.39	103.58	104.58	104.28	105.42	107.24	107.03	106.32	105.76
107.95	106.42	105.87	107.74	106.82	106.88	106.45	107.66	107.39	106.63	105.98	106.02	106.69	104.79	106.23	107.46	107.42	107.47	106.72	106.01	106.76	106.57	107.02	107.22	103.65	106.32	105.72	107.03	105.5	105.96	105.35	106.03	104.71	107.9	104.6	106.13	106.6	106.37	107.1	107.05	105.69	106.04	106.21	107.12	106.79	106.6	105.37	106.28	105.51	106.08
99.348	99.023	97.363	98.409	99.057	97.824	97.38	97.788	97.627	97.131	98.016	97.973	98.578	97.461	98.653	97.48	98.091	97.379	98.087	97.678	97.607	97.658	98.99	97.959	96.637	96.741	96.816	97.62	97.971	98.116	98.737	99.046	97.135	97.293	97.273	100.03	97.605	98.613	98.398	98.514	98.227	98.343	98.17	96.962	96.753	98.253	97.914	96.879	97.251	98.998
104.46	106.44	106.58	106.62	106.05	105.38	105.46	105.48	105.79	105.44	108.06	105.53	105.93	107.5	107.27	106.49	105.27	105.18	106.76	105.8	105.77	107.11	107.24	108.49	106.03	105.39	107.12	105.81	106.71	107.25	105.46	106.34	106.27	105.39	106.82	105.6	104.72	105.34	105.9	106.23	105.21	106.39	105.47	106.26	107.04	106.21	105.39	106.83	106.14	105.31
107.18	106.57	108.22	107.05	106.57	106.82	109.67	106.94	108.13	109.12	108.26	107.93	108.33	108.29	107.65	106.94	107.66	107.04	106.79	106.86	108.31	110.14	108.23	108.16	108.24	109.18	107.08	108.46	108.15	107.59	107.8	107.16	107.3	107.13	108.27	107.82	106.86	109.11	109.4	108.47	107.14	108.48	109.43	107.16	109	106.86	107.79	107.01	109.15	107.8
105.7	105.95	107.02	106.5	105.81	105.51	104.87	106.84	107.91	104.55	106.88	106.1	108	106.34	107.3	105.62	107.2	106.61	106.07	105.47	107.54	106.09	107.98	106.44	106.06	105.72	106.5	106.15	106.2	105.76	106.25	106.42	106.54	107.39	108.1	106.55	107.21	106.11	105.84	107.16	106.23	107.05	107.24	106.56	106.28	105.57	106.37	105.31	105.38	104.85
108.26	108.67	108.66	108.85	109.11	107.75	108.76	108.73	107.29	109.02	108.31	106.98	109.88	108.13	108.16	107.76	108.12	108.18	108.24	108.16	108.72	109.87	108.31	110.03	109.22	108.69	109.51	109.71	108.28	108.75	108.25	107.13	107.92	107.49	109.17	108.62	108.11	108.07	108.73	108.68	107.23	107.54	108.31	108.52	109.25	109.34	107.81	108.19	108.97	109.43
107.23	106.16	106.16	106.42	105.05	105.02	104.97	105.52	107.18	107.01	103.89	106.27	105.42	105.8	105.69	105.62	104.95	105	104.46	105.42	105.82	105.51	105.18	105.65	106.38	104.46	106.12	105.5	105.21	106.57	105.61	106.49	106.21	105.27	106.66	104.88	104.77	105.26	105.65	106.16	104.96	106.43	106.39	105.99	106.72	106.1	103.31	105.39	104.18	107.03
103.43	107	106.8	107.34	106.11	105.74	106.97	104.94	105.2	104.57	104.35	104.64	105.58	105.69	104.94	104.99	104.73	104.45	105.89	104.46	105.14	106.54	106.52	106.64	106	104.94	106.09	105.54	104.95	105.44	105.26	104.55	104.89	106.85	106.41	105.21	105.98	104.89	106.9	106.28	105.37	104.8	105.78	105.14	105.77	105.53	105.75	105.21	105.2	105.01
96.814	97.763	98.379	99.797	98.188	97.85	98.372	100.18	98.562	97.398	96.862	98.609	98.736	99.191	97.572	96.656	98.042	98.223	98.481	98.582	100.12	98.963	98.84	97.421	98.606	98.572	98.332	98.643	98.974	99.634	97.682	98.535	97.837	99.346	99.909	96.821	97.077	96.259	98.73	98.359	98.832	97.538	97.68	98.457	97.606	97.528	98.665	97.638	98.27	98.46
107.48	107.99	108.46	109.24	108.2	108.19	109.09	106.83	108.64	109.06	107.9	107.7	109.54	105.36	108.05	106.78	107.82	108.62	107.28	108.3	107.35	106.7	108.55	107.14	105.22	108.15	107.87	107.48	107.65	107.52	108.4	108.29	106.65	106.71	108.51	108.53	108.07	108.2	108.23	108.04	107.6	108.84	110.36	107.24	106.1	108.43	108.2	108.25	107.43	108.48
111.68	109.91	109.71	112.19	111.36	110.94	111.23	112.63	111.84	110.86	110	110.77	110.44	108.92	110.78	108.27	112.25	109.95	110.39	110.7	109.98	111.27	110.17	110.26	109.91	110.97	110.71	110.23	110.78	110.1	109.41	109.99	110.27	111.38	111.2	110.48	111.04	110.42	110.12	110.3	109.85	110.14	108.37	111.53	111.51	109.65	110.11	108.47	110.67	109.99
107.71	109.37	107.64	108.26	106.5	107.87	106.93	107.68	107.06	108.32	108.19	107.13	107.39	107.35	105.86	107.58	107.72	109.01	107.41	108.73	106.9	109.01	107.48	107.51	108.49	109.25	106.98	105.74	107.41	107.51	108.27	109.66	108.29	107.77	107.95	107.13	108.44	108.27	106.47	109.41	108.29	108.23	107.96	108.88	106.42	108.11	107.1	107.04	107.33	107.54
104.81	104.78	104.97	104.15	103.69	106.51	104.83	106.03	105.1	106.26	105.63	105.61	106	107.52	105.84	104.92	105.59	106.25	106.02	105.06	104.14	103.36	105.84	106.51	104.6	104.53	106.63	106.13	104.58	105.78	105.91	105.28	104.77	107.18	105.76	106.63	103.98	106.73	104.69	105.3	105.09	106.82	104.86	107.9	104.67	107.42	106.63	105.97	104.83	106.75
105.86	106.91	106.55	107.64	108.32	104.99	106.69	106.36	107.22	105.98	108.15	106.49	106.66	107.94	107.95	106.85	106.13	106.81	106.83	106.98	106.87	105.08	107.46	106.44	106.49	106.34	106.79	106.86	105.88	107.68	105.2	107.16	106.64	105.23	105.77	106.29	107	104.41	106.25	105.8	105.49	106.75	107.37	104.84	107.43	106.59	106.5	107.49	106.38	105.88
108.65	109.03	108.92	108.61	108.01	108.05	108.12	107.42	108.09	106.29	109.23	107.95	107.21	108.07	108.15	109.62	108.58	109.27	110.35	107.23	108.27	108.89	108.87	108.41	107.92	108.23	107.31	107.91	107.66	108.18	108.33	108.91	107.51	106.85	109.49	109.57	107.99	106.4	106.85	108.71	108.84	108.29	106.56	107.84	109.37	106.36	107.57	107.56	108.81	108.34
97.924	98.292	97.464	96.862	99.169	98.722	98.608	98.814	96.892	97.921	97.388	98.507	99.119	96.841	97.907	97.746	100.32	98.37	97.656	97.435	96.916	97.576	98.011	97.4	98.218	98.286	97.441	99.709	98.251	97.207	96.995	98.531	97.945	97.452	98.351	97.528	97.951	99.104	98.767	98.259	97.471	97.644	98.082	97.886	97.819	97.746	98.541	97.847	98.246	97.539
103.08	104.24	102.67	102.11	102.73	102.1	102.95	102.95	101.6	102.56	102.56	103.56	102.08	102.44	102.66	102.74	101.58	102.75	103.34	103.69	103.11	102.02	102.46	101.09	101.42	103.01	103.05	103.76	103.23	103.18	103.44	103.07	101.36	103.24	103.21	101.91	103.03	102.95	102.52	102.61	102.97	102.38	101.27	101.86	101.41	100.93	101.33	102.39	101.84	102.84
108.48	107.86	108.94	109.26	109.47	109.28	106.94	108.37	107.62	108.56	108.04	107.91	107.77	108.31	109.08	108.82	108.99	107.61	108.53	107.71	106.33	106.17	108.7	107.66	109.45	107.47	107.42	107.11	108.96	107.99	108.34	108.24	109.24	105.94	107.3	107.83	105.34	108.31	107.8	108.47	106.98	107.8	107.51	106.85	108.89	106.49	107.8	107.01	107.19	109.03
109.25	107.69	108.78	109.78	109.7	108.82	109.66	108.49	109.71	108.55	107.47	108.38	109.12	108.77	108.94	109.84	107.71	108.66	109.02	108.65	107.98	109.75	108.76	108.88	108.22	108.08	108.56	107.38	107.47	107.67	108.38	107.97	109.32	109.94	106.98	108.49	108.5	109.63	109.39	107.23	106.01	108.13	107.59	108.92	108.71	108.51	109.45	106.45	108.4	107.41
110.96	111.95	112.01	109.94	109.61	110.3	111.77	110.42	111.41	109.55	108.93	110.64	110.36	110.49	109.45	110.94	110.82	109.81	110.41	110.59	109.16	110.8	109.1	108.67	110.64	110.42	110.49	110.14	110.46	110.21	109.94	111.24	111.52	109.56	110.28	110.58	109.87	110.41	110.9	110.55	110.79	109.92	107.82	109.29	110.29	109.93	110.39	110.12	110.52	108.95
105.19	107.21	105.33	106.17	105.67	105.23	107.42	105.37	105.06	106.32	103.64	105.82	105.11	105.52	104.86	104.98	104.82	103.33	104.76	104.83	104.39	105.6	104.35	106.38	104.61	105.43	106	105.71	106.11	104.34	104.74	104.72	106.94	105.98	106.37	104.58	105.66	104.56	104.13	104.18	105.77	105.42	105.45	107.84	105.15	107.17	104.4	104.78	105.6	104.7
107.77	107.29	108.08	107.83	108.63	107.26	107.55	109.24	108.67	109.24	108.91	108.38	106.77	107.24	109.13	107.52	106.86	109.74	109.48	108.79	109.13	107.37	107.26	109.32	105.69	107.74	107.96	107.83	107.82	109.42	107.38	107.87	106.88	107.55	106.6	107.64	107.68	108.78	109.88	105.93	108.98	107.77	107.16	106.1	109.85	108.05	106.94	109.35	110.05	109.09
108.5	107.88	105.55	109.41	107.87	107.5	108.37	108.99	107.64	108.22	108.69	108.77	107.52	109.57	107.29	106.01	109.11	110.71	108.82	108.76	111.29	108.59	107.62	107.77	108.03	109.35	108.65	108.53	107.02	109.04	108.72	108.41	107.58	109.34	107.13	108.96	107.83	108.26	107.2	109.39	107.86	108.97	108.21	107.92	106.26	108.01	109.11	107.66	110.62	108.59
108	107.11	108.72	110.98	107.13	107	107.96	108.21	108.79	108.01	110.24	109.22	107.74	108.02	107.08	108.72	108.01	108.64	109.19	108.19	108.14	108.05	109.18	107.54	109.81	109.57	108.97	107.82	108.97	108.31	109.23	107.74	109.06	108.19	109.33	108.48	108.08	108.84	106.93	109.26	107.83	108.72	109.42	108.53	108.84	107.79	109.45	108.51	107.94	108.09
[truncated: 150 more columns]
