# Supplementary material for: Genetic dissection of main and epistatic effects of QTL based on augmented triple test cross design
Source: PLoS One. 2017 Dec 14;12(12):e0189054. doi: 10.1371/journal.pone.0189054 (PMC5730204; doi:10.1371/journal.pone.0189054)
Supplement: S10 Supporting Information — (ZIP) [file pone.0189054.s010.zip › z6_500_0.8_5.csv]

107.56	109.68	109.25	109.83	106.13	107.4	107.52	109.41	106.9	106.25	108.02	107.73	108.86	109	106.99	108.34	106.66	109.05	110.05	107.25	107.56	109.55	107.2	105.79	106.48	107.29	108.55	106.96	105.41	106.43	107.27	105.72	107.92	108.06	107.9	106.78	108.17	110.48	107.01	108.7	109.35	106.86	105.87	109.88	107.17	106.17	107.05	107.64	107.54	110.7
107.47	103.76	107.53	106.38	107.17	104.42	108.87	105.11	106.87	105.12	105.3	108.64	105.28	103.13	106.89	106.13	108.95	105.85	107.99	106.22	107.16	107.32	108.26	106.57	106.12	104.87	106.51	104.9	107.52	108.05	107.01	105.63	107.04	102.91	106.67	104.41	108.44	107.54	108.78	106.64	105.32	104.64	106.63	105.47	105.34	107.86	104.41	105.5	104.21	106.04
104.45	104.72	106.07	105.48	105.21	104.65	104.68	107.2	104.94	107.08	107.15	106.26	103.97	108.06	105.23	106.34	105.32	105.52	106.92	102.7	105.46	107.91	106	107.87	106.78	105.81	107.16	106.35	106.98	107.07	104.44	104.88	106.66	107.95	106.88	104.45	107.41	104.57	105.39	104.76	107.36	105.55	107.43	104.99	104.34	106.84	108.42	107.54	105.15	103.22
107.32	106.74	105.8	107.12	107.44	104.56	106.29	105.71	104.63	105.6	109.97	108.2	106.34	107.91	105.22	107.12	106.84	106.49	106.39	106.1	107.58	106.48	106.67	106.2	104.94	106.41	104.84	105.57	104.33	107.73	107.02	109.25	108.17	108.64	106.22	106.43	108.05	104.82	107.96	105.49	106.83	108.58	106.27	104.88	105.53	104.96	105.25	106.2	105.15	105.85
109.43	108.16	109.39	106.09	107.03	106.74	106.89	108.41	108.01	107.17	105.55	107.3	109.28	106.04	110.42	108.79	109.14	109.89	109.71	110.18	107.64	106.57	108.02	107.42	106.94	106.33	108.1	106.24	106.77	108.65	106.94	105.41	109.14	104.92	110.7	108.32	108.15	108.21	110.88	109.06	106.81	110.01	106.7	106.54	106.01	109.12	106.7	109.36	107.81	109.08
103.11	104.6	104.12	103.56	106.86	104.17	104.75	106.03	107.33	106	105	104.83	104.21	105.51	106.66	106.45	106.17	104	105.28	105.71	106.56	106.23	104.94	106.25	105.39	105.91	105.81	106.92	104.82	106.91	104.21	105.17	105.33	104.59	104.91	104.64	104.84	105.56	105.6	105.01	104.31	105.48	105.35	105.35	107.37	105.17	104.45	107.48	104.91	107.52
108.82	109.08	107.42	108.16	105.92	104.91	109.28	109.58	109.23	108.73	109.22	107.16	108.8	108.77	108.11	108.73	106.93	106.42	108.34	110.39	107.76	110.21	109.65	109.31	108.49	108.22	107.39	108.57	107.63	107.14	108.53	109.27	109.67	109.8	106.67	107.97	107.44	107.63	108.36	108.57	110.16	109.83	108.91	108.09	109.94	105.76	106.28	109.86	110.1	108.8
106.77	104.01	107.94	104.5	105.08	104.69	106.3	106.62	104.52	105.36	106.69	106.98	105.68	103.57	107.86	106.11	107.71	105.79	104.81	107.09	105.27	105.4	106.56	106.84	105.49	106.41	105.76	103.38	106.37	106.35	106.8	107.16	108.06	104.71	106.81	106.65	105.29	108.68	107.32	106.92	109.44	104.48	103.15	107.07	104.75	105.56	107.22	106.86	106.1	105.3
106.43	105.54	107.05	104.29	106.21	106.93	106.01	108.42	105.56	102.18	105.83	104.23	105.98	107.77	106.68	105.09	106.8	107.92	105.08	106.09	105.02	107.21	107.34	105.32	104.74	106.54	108.55	107.29	106.8	104.44	104.16	104.37	109.17	103.72	105.95	105.12	106.21	103.38	106.66	105.26	102.77	107.71	106.14	107.78	107.05	105.92	106.37	105.27	104.4	105.37
107.1	109.86	110.73	105.67	108.42	109.75	108.18	107.39	105.65	109.86	110.2	107.11	109.3	108	107.94	107.8	106.6	106.86	107.04	108	106.28	106.97	105.89	109.55	107.67	110.24	107.91	105.3	105.99	108.44	109.01	106.82	106.89	108.98	107.63	109.71	108.99	109.35	108.92	108.28	109.63	110.29	106.59	108.13	106.4	108.38	109.25	107.75	105.85	106.69
108	109.34	108.55	108.08	107.03	107.26	108	109.47	108.14	109.64	107.24	108.4	106.66	107.53	108.27	107.75	110.33	107.15	107.87	108.89	108.67	109.13	109.39	108.75	109.49	108.96	109.85	108.73	108.18	108.1	107.49	110.24	107.81	107.9	107.1	110.53	110.58	106.07	107.14	108.19	107.92	107.23	108.8	105.51	108.73	108.32	108.81	108.08	105.72	109.04
107.11	106.32	108.65	108.31	107.7	108.94	107.01	109.53	108.23	108.33	108.56	108.99	108.04	107.78	109.19	109.21	109.18	107.91	108.87	107.3	105.46	107.49	109.47	108.6	109.68	107.16	105.83	110.01	107.52	108.29	110.58	107.16	107.05	107.58	108.92	109.26	107.12	107.13	107.63	108.07	106.34	107.63	107.25	107.72	108.09	107.94	107.73	106.42	106.64	106.79
106.24	104.99	106.05	104.9	105.37	105.85	105.92	102.21	106.24	106.78	105.51	105.63	105.5	104.35	104.03	103.31	106.47	105.42	105.58	104.85	106.37	106.49	107.56	104.33	105	107.59	105.25	105.01	106	106.48	104.03	105.22	103.84	105.85	106.69	105.96	103.6	104.7	107.19	104.93	106.97	106.17	107.18	104.7	105.25	105.27	107.64	107.36	104.97	104.81
103.57	105.14	106.41	107.17	107.03	104.94	105.49	105.49	105.21	104.61	105.38	105.46	106.53	104.75	105.67	106.03	105.89	105.28	104.82	106.25	104.46	104.02	106.43	105.69	106.02	103.5	103.45	105.97	105.94	106.01	107.72	104.72	106.25	108.12	103.25	103.93	104.84	105.31	105.02	106.58	104.51	104.94	106.87	106.38	105.56	105.46	107.6	106.96	106.66	104.88
105.09	105.32	104.22	104.73	105.45	104.96	105.88	107.72	108.16	105.73	105.63	106.19	106.14	107.1	106.92	104.13	106.01	105.33	104.89	103.59	106.8	108.13	108.72	103.92	104.01	105.64	106.76	105.66	105.32	106.53	107.49	105.44	104.94	105.49	106.55	106.96	107.18	104.33	105.06	104.51	104.34	104.89	104.57	105.1	106.39	107.54	105.05	107.29	107.17	104.71
104.75	104.99	108.05	106.1	105.57	103.6	106.73	105.2	108.29	102.21	106.93	106.16	107.15	103.53	107.79	104.66	104.53	105.49	105.68	105.19	105.68	107.32	104.24	105.92	104.43	103.89	106.22	103.07	106.09	105.26	106.79	107.3	107.19	106.54	107.34	106.64	106.54	104.15	106.81	106.08	104.84	106.34	104.58	107.38	105.51	104.24	104.98	107.15	105.02	106.7
109.92	110.43	110.53	109.81	110.92	111.85	109.37	112.27	108.46	110.48	106.87	110.93	110.61	108.63	109.19	110.2	108.82	110.92	110.77	108.99	110.65	113.75	110.09	109.66	111.89	110.38	111.38	113.37	108.96	110.34	112.91	109.83	111.87	110.7	109.56	110.02	109.25	110.99	109.98	110.38	112.78	110.93	109.58	111.63	110.86	111.72	110.05	111.55	109.53	109.29
105.58	108.1	105.84	106.91	105.34	103.39	105.47	106.22	103.64	104.21	103.62	106.04	106.03	105.64	103.03	105.25	105.96	105.93	107.37	103.98	105.93	106.37	107.28	104.42	105.81	105.25	106.9	106.17	105.12	107.41	104.9	107.1	106.83	107.71	105.61	105.33	105.35	106.56	105.31	106.04	106.95	105.78	105.66	102.53	107.03	106.45	106.28	107.18	102.59	102.75
102.39	100.2	99.342	101.21	102.72	99.5	101.25	104.31	100.96	103.3	100.87	100.59	100.46	102.16	100.31	99.504	100.27	101.44	101.85	100.29	99.673	100.32	99.276	100.25	101.16	102.42	100.21	100.2	100.9	100.51	101.29	100.8	101.04	100.75	101.19	102.42	99.957	100.8	102.09	102.22	101.2	100.29	101.98	101.94	99.89	101.69	102.46	101.96	102.22	100.04
105.47	105.2	106.45	105.48	105.27	105.89	104.38	106.51	107.21	108.55	104.77	108.23	107.37	105.4	104.67	105.81	107.25	105.68	106.79	106.66	106.68	104.95	103.02	105.36	106.21	107.98	108.88	105.68	106.7	107.62	106.15	104.33	106.42	106.32	104.32	107.75	106.45	106.52	105.65	107.51	107.4	104.58	104.26	106.81	107.39	107.02	105.69	105.36	105.65	107.13
108.53	109.05	106.12	106.33	109.13	107.16	109.15	107.64	108	106.98	106.17	105.4	108.85	107.5	107.28	108.31	108.92	109.41	108.15	107.64	109.74	108.02	106	108.4	109.73	109.07	106.09	109.64	108.36	107.1	109.47	109.23	106.49	109.09	107.81	107.08	109.28	107.06	108.15	108.32	106.53	107.36	106.71	106.91	106.05	109.16	108.42	107.39	107.84	105.21
98.413	99.493	96.191	97.957	99.175	96.506	96.261	99.109	97.515	97.118	97.988	99.283	97.622	98.204	96.952	101.34	97.492	101.29	98.755	98.701	96.226	98.692	98.077	97.361	98.198	98.262	98.189	98.012	97.481	99.672	98.763	97.691	96.15	97.777	100.1	96.101	99.824	98.304	98.282	96.734	99.195	96.581	95.976	96.951	98.835	97.302	96.599	99.025	98.776	98.589
105.36	105.28	106.27	106.48	107.05	103.94	104.63	106.63	106.15	107.18	107.07	105.07	107.53	107.92	105.14	106.97	108.02	105.86	105.77	108.23	105.47	104.27	104.93	108.04	107.18	106.95	105.05	107.74	104.86	104.99	106.57	106.54	108.53	105.82	105.45	108.31	104.31	106.12	107.8	105.81	104.71	108.54	106.96	108.46	105.97	106.36	105.06	103.34	108.83	106.67
104.15	105.63	105.45	106.19	104.31	103.21	106.17	103.89	106.41	105.75	107.16	107.25	106.5	105.15	103.82	104.44	107.74	104.2	106.2	106.7	105.99	106.28	104.92	107.18	106.11	103.23	106.18	107.01	104.85	106.68	105.29	108.29	105.79	104.56	106.95	107.47	106.64	104.15	106.22	107.23	106.92	103.6	106.62	106.25	106.62	105.21	104.46	103.79	105.45	106
106.95	106.48	109.13	109.47	112.32	110.56	108.84	110.97	109.39	105.64	109.32	106.7	105.96	107.42	105.97	110.84	107.17	108.07	109.81	109.92	108.39	110.27	107.16	107.29	109.09	110.19	108.26	109.19	110.14	107.93	109.67	108.15	106.39	106.43	108.52	108.17	109.84	110.44	109.62	108.64	110.05	107.88	107.25	109.05	109.87	109.71	108.71	109.54	108.59	107.8
100.3	101.6	99.728	101	99.946	98.095	99.655	99.745	100.22	99.995	98.644	100.05	100.33	102.59	100.39	99.542	102.52	100.65	101.82	100.14	99.02	100.49	100.35	99.373	100.19	98.94	100.08	100.43	100.82	101.05	100.2	99.639	97.709	97.366	101.29	98.265	101.6	98.196	101.63	99.55	100.56	100.47	99.492	102.06	98.777	98.597	102.85	100.46	98.983	101.39
110.42	110.22	110.16	110.1	107.36	109.73	111.13	108.96	109.89	108.98	109.26	112.39	109.2	110.38	109.02	110.13	109.42	111.8	108.65	110.21	109.79	107.76	111.97	111.21	110.31	110.31	112.49	112.44	111.06	108.03	107.37	110.15	110.25	109.67	111.27	108.11	110.57	109.91	110.83	110.19	109	109.81	111.75	109.49	112.13	109.83	109.46	110.93	107.68	109.68
106.32	104.55	106.21	104.02	105.02	105.04	103.7	104.57	108.33	104.68	105.67	104.88	106	105.51	105.97	104.46	103.35	106.62	104.66	106.91	104.27	107.08	106.52	103.56	105.72	104.35	106.81	108.84	104.96	105.47	103.99	105.45	105.13	104.56	105.83	106.15	106.54	105.09	104.09	106.07	105.79	106.11	107.21	103.96	106.44	105.86	107.14	104.43	105.59	105
107.4	104.67	106.06	109.1	107.06	105.02	104.81	105.74	105.47	104.39	105.29	107.24	105.26	104.67	104.13	102.58	106.43	105.8	106.01	107.61	103.94	105.73	105.52	103.52	104.36	106.29	105.73	104.21	104.48	105.62	107.43	108.43	107.17	103.41	103.68	103.81	105.8	104.21	106.95	104.82	102.78	104.65	104.16	104.56	107.98	105.18	105.57	105.58	102.91	104.11
100.92	100.13	101.79	98.395	99.665	98.853	100.24	100.64	100.75	101.54	97.415	100.83	101.24	102.13	102.15	102.24	99.602	98.506	98.94	102.16	101.19	97.897	100	99.08	99.987	100.5	100.65	97.551	101.34	100.89	98.764	99.733	99.187	101.82	100.46	100.71	99.155	101.66	99.087	99.012	99.731	100.59	99.847	102.63	99.738	98.19	99.7	101.04	101.08	98.391
109.66	109.48	109.21	109.96	109.39	112.52	112.43	110.81	111.53	112.39	110.38	110.64	108.19	112.1	109.86	108.05	111.05	110.75	108.57	112.27	112.71	109.8	111.21	109.57	108.96	111.94	111.36	112.45	110.41	111.08	111.61	110.69	108.47	109.52	111.42	110.18	109.93	111.46	109.4	109.18	110.75	110.56	108.46	108.18	110.41	112.15	108.63	109.12	110.33	112.4
96.691	97.715	95.752	97.744	98.709	97.64	99.896	99.131	97.619	97.867	98.493	99.626	99.801	94.944	97.486	98.602	97.579	96.953	98.181	96.577	99.053	97.04	99.333	97.868	97.911	98.074	98.198	95.747	96.433	101.96	96.715	95.734	99.591	97.554	97.848	97.816	100.03	95.06	98.169	99.315	95.149	97.477	99.494	98.92	96.632	97.4	98.167	96.211	99.664	97.182
107.55	108.5	107.43	108.24	107.81	110.89	109.82	108.75	107.49	109.95	106.98	109.79	110.05	107.33	109.05	105.71	106.4	107.66	106.4	105.85	108.46	106.38	108.93	107.71	107.53	108.8	109.03	107.85	105.87	108.61	105.66	107.62	107.23	107.9	108.65	106.87	108.7	109.87	107.39	106.7	108.46	109.5	108.81	108.49	108.64	109.03	108.4	109.9	107.38	105.93
106.53	107.21	106.42	109.2	107.12	106.6	109.77	107.01	105.77	105.07	106.9	106.4	106.13	108.61	107.3	108.46	106.4	105.69	105.28	108.89	107.5	104.74	107.23	106.44	104.74	104.69	109.97	107.11	108.55	106.88	106.92	107.34	106.82	106.55	106.35	107.14	107.7	104.85	105.58	105.71	106.58	103.39	106.19	108.07	106.54	106.1	106.92	106.15	106.41	104.27
98.904	97.124	98.534	100.93	98.205	99.379	98.894	100.57	98.07	99.529	97.542	99.239	98.127	98.076	97.437	99.119	98.288	101.71	98.122	98.183	99.638	98.925	98.346	97.27	100.81	100.29	97.286	100.59	99.191	97.627	98.986	101.1	97.021	100.87	99.418	99.352	100.02	98.296	98.622	96.867	98.578	97.814	98.548	99.119	96.165	99.085	98.926	97.97	99.077	97.43
112.37	108.27	109.18	108.8	110.53	108.85	107.78	112.21	112.8	111.42	108.49	109.98	111.88	109.37	108.8	111.15	109.83	111.75	110.93	110.02	110.99	109.79	110.2	109.58	108.57	110.19	108.22	109.25	113.25	109.26	109.68	110.76	109.4	109.53	109.69	109.01	109.3	110.59	110.31	109.18	110.24	111.52	110.02	109.14	110.73	110.97	111.93	111.31	109.1	110.19
107.26	108.34	106.28	106.06	106.5	106.23	107.16	107.33	105.02	102.64	104.27	107.64	106.92	106.28	106.7	105.84	104.23	106.98	105.57	108.83	107.02	106.42	106.76	106.49	107.68	105.79	106.45	108.2	105.48	107.46	106.18	102.95	107.13	106.9	104.65	108.3	106.29	106.12	105.78	107.44	106.97	107.88	105.48	104.44	105.55	107.36	107.77	105.15	107.39	108.43
106.83	105.35	106.46	107.32	105.74	105.81	105.62	104.91	105.45	105.53	105.43	108.52	105.25	105.37	105.76	105.98	108.31	107.31	105.65	106.12	105.27	104.54	105.22	104.24	106.83	104.45	107.15	107.15	106.3	105.52	105.58	108.51	105.59	103.01	105.57	104.16	106.42	104.67	105.19	107.71	105.84	104.24	107.73	105.28	105.02	104.29	107.05	105.89	106.62	106.72
105.21	106.14	103.59	105.23	106.46	105.24	107.91	104.61	107.18	107.12	107.9	105.5	106.38	108.11	107.78	106.1	109.12	108.24	105.74	106.07	106.44	107.88	106.55	106.41	107.35	107.95	105.8	105.29	107.28	109.27	106.89	105.71	106.74	108.55	108.44	104.96	107.34	107.11	104.1	106.74	106.53	107.43	106.63	106.66	107.25	106.06	105.62	106.68	105.25	104.12
106.25	107.6	107.11	106.92	106.49	106.85	108.1	107.22	108.48	108.75	107.17	108.26	107.67	106.51	108.45	105.49	110.02	109.26	107.3	108.32	108.45	105.09	107.7	106.87	107.71	109.26	107.86	105.45	107.74	107.52	108.16	109.17	108.58	107.85	109	106.85	106.95	109.08	110.36	108.12	109.79	106.66	106.55	109.02	106.76	106.43	105.62	107.54	105.86	108.05
100.18	101.42	102.85	99.541	103.15	101.98	102.07	103.13	101.54	101.25	99.579	100.71	100.41	101.77	97.908	99.375	101.6	100.39	102.02	103.83	102.6	100.65	99.004	100.31	101.5	100.23	103.72	98.13	102.1	100.34	103.29	100.7	103	101.73	101.11	100.08	102.96	98.846	100.23	99.381	101	101.7	102.51	103.57	99.848	102.61	98.945	101.88	99.493	101.1
107.76	107.23	110.06	106.6	109.75	107.87	107.35	106.7	105.93	105.62	109.16	109.48	109.62	108.94	107.57	108.99	107.7	107.04	107.21	109.6	108.33	105.83	107.66	110.52	108.34	108.66	106.18	107.34	104.96	109.25	107.03	109.19	107.25	108.18	108.07	106.49	106.79	108.83	106.71	107.19	108.92	107.16	108.23	102.68	107.09	107.63	107.11	105.96	109.1	107.31
106.38	105.34	106.06	104.44	105.38	106.6	105.67	105.68	104.54	106.37	106.77	106.08	104.27	106.39	105.82	104.83	106.67	108.03	105.92	105.34	105.23	106.6	103.71	106.24	104.36	106.9	104.41	106.31	104.75	103.94	105.73	104.89	106.06	106.77	105.56	101.52	106.57	105.55	103.32	105.05	106.63	105.69	104.68	105.8	106.34	105.64	105.8	105.19	106.15	107.27
106.41	107.28	110.81	108.14	107.56	107.96	107.76	109.04	108.43	109.07	110	109.55	106.94	107.85	110.52	107.92	107.51	108.88	105.84	108.71	106.51	107.31	108.88	108.97	109.68	108.87	109.17	107.34	106.37	107.98	107.01	106.79	108.22	108.08	111.79	108.36	107.63	111.34	106.83	108.61	106.74	107.8	106.1	107.89	108.93	108.75	108.22	108.42	106.45	107.79
99.136	97.546	98.942	99.263	98.442	96.583	101.53	97.052	99.742	98.675	98.919	101.04	100.16	99.444	99.476	97.99	99.637	96.324	99.316	97.339	101.06	99.842	98.028	100.68	99.442	101.03	99.722	100.38	100.61	98.726	99.126	98.082	100.34	100.6	98.798	99.693	100.02	98.214	100.35	98.435	98.551	100.43	98.89	99.159	97.479	97.569	98.965	98.102	98.318	99.989
107.81	103.91	105.87	104.72	108.23	106.12	107.3	107.99	106.73	104.79	107.33	107.59	103.13	107.13	106.83	108.62	104.92	104.45	105.92	108.15	106.43	106.33	104.55	104.22	105.8	107.47	104.68	106.71	106.56	106.75	104.72	108.37	107.81	105.58	106.89	104.23	106.33	104.25	106.24	107.37	107.36	109.07	107.28	107.43	107.31	107.27	105.26	106.48	104.75	106.17
106.25	107.9	105.99	108.67	106.01	105.41	106.87	105.82	106.3	106.69	105.2	105.93	107.32	105.09	104.33	104.4	103.91	107.07	106.51	104.22	106.11	106.74	105.82	105.33	105.85	105.2	104.9	104.98	107.55	106.16	105.19	106.29	106.32	105.9	106.15	105.52	107	106.77	105.99	105.22	105.03	106.34	105.9	106.09	106.54	106.49	104.75	108.72	107.05	106.78
107.63	107.79	106.43	108.46	107.19	107.34	107.77	107.7	108.57	107.45	106.87	109.05	108.43	109.5	107.87	109.61	107.95	109.43	108.6	109.55	107.26	108.69	109.29	105.85	107.74	106.62	106.68	108.62	109.23	107.99	106.05	108.75	108.63	108.94	106.09	107.15	106.23	107.8	106.03	107.99	107.46	109.56	105.89	107.17	106.8	105.27	107.2	109.28	107.39	105.36
99.743	101.7	100.61	97.218	98.122	97.923	99.17	97.057	97.704	96.986	101.43	100.42	99.117	100.72	97.525	97.294	99.808	99.979	99.636	98.208	98.369	99.859	99.912	100.1	97.578	98.847	98.473	101.01	99.271	102.15	102	100.17	97.691	97.121	97.487	101.59	99.551	96.112	99.423	99.676	99.636	97.76	97.2	100.57	97.99	99.007	99.215	97.413	98.276	100.29
105.01	106.32	104.21	105.73	104.98	108.7	109.28	106.15	108.65	105.96	104.69	104.64	104.96	106.27	106.46	106.9	104.43	105.84	107.5	107.77	106.84	105.77	106.8	106.1	106.38	106.6	104.69	107.59	105.04	107.65	109.42	105.65	105.74	106.96	105.35	104.55	105.51	108.79	105.95	106.74	106.02	106.29	107.01	107.44	104.14	106.96	107.45	105	108.27	107.86
111.68	110.18	110.76	111.47	111.21	109.48	109.73	111.03	110.87	111.63	109.77	108.95	110.39	111.33	111.14	110.86	112.28	110.74	111.98	110.1	110.59	110.95	112.81	109.75	109.2	109.67	108.92	111.88	110.49	110.3	107.23	110.54	111.44	110.57	109.12	110.95	110.06	112.27	108.75	109.69	110.85	114.3	111.59	109.05	111.91	110.99	110.25	107.65	109.36	109.79
107.43	105.43	104.2	106.87	106.16	106.13	105.15	104.14	106.03	105.95	106.55	105.25	104.83	106.8	103.68	107.32	106.92	105.95	105.19	105.53	104.61	105.66	105	105.23	107.09	106.81	104.25	104.84	107.76	104.54	106.99	107.56	105.16	105.31	104.64	105.58	104.81	104.25	104.77	104.89	107.16	104.64	103.11	107.41	106.58	104.82	105.81	105.24	105.68	106.96
101.77	100.6	100.83	102.55	100.68	100.88	102.28	98.902	97.677	101.88	101.39	99.844	99.282	104.87	103.07	103.43	101.07	102.48	103.73	99.964	100.48	103.53	99.18	100.36	99.562	100.48	99.49	101.29	100.89	101.99	101.52	101.8	99.957	100.93	101.25	100.44	101.42	101.34	100.49	101.32	102.54	98.652	100.16	99.033	100.42	101.3	101.05	99.65	102.85	101.12
104.3	105.89	104.26	106.34	104.83	104.34	103.99	105.37	106.98	106.22	105.87	106.58	104.89	103.74	103.83	106.59	107.06	106.18	104.71	105.75	105.79	105.47	107.2	103.12	105.03	105.08	108.52	105.47	107.62	105.87	105.56	102.75	106	106.53	105.59	104.8	106.25	105.94	107.43	104.68	105.52	105.57	104.55	103.98	106.14	106.61	106.73	104.53	105.62	104.98
107.99	104.89	107.64	103.71	105.99	104.68	106.68	104.83	106.41	104.96	104.89	105.45	105.98	104.38	106.34	107	105.78	104.9	105.5	105.76	104.36	105.21	102.9	106.03	103.18	103.65	103.45	105.13	108.78	102.36	107.26	104.48	109.74	107.44	105.82	107.03	105.6	106.07	108.88	108.25	106.55	104.86	105.96	107.92	105.76	108.06	106.93	106.83	104.18	105.31
108.99	111.78	110.13	108.87	110.2	112.15	110.7	108.18	109.19	109.9	111.34	108.55	110.85	110.71	110.22	109.26	112.37	109.16	111.18	112.82	109.4	113.12	110.24	109.7	111.86	111.32	110.53	108.82	109.99	110.68	110.58	112.11	110.28	111.9	109.17	111.07	112.1	111.93	111.48	108.89	109.96	111.05	111.01	109.83	110.45	110.02	110.29	110.26	110.5	111.49
102.94	101.98	97.865	100.19	100.45	99.438	103.22	99.721	100.05	102.83	99.177	101.21	104.26	99.733	100.92	102.62	97.517	102.48	100.19	101.67	101.15	100.05	102.18	101.93	101.79	101.45	100.24	101.79	99.44	100.25	99.588	100.78	101.74	104.15	101.59	101.36	100.62	100.84	99.66	102.01	101.07	101.1	101.13	100.52	101.56	101.49	99.563	101.47	98.453	100.59
104.56	104.49	105.53	104.91	104.98	106.43	102.07	105.36	104.28	107.44	104.61	103.86	104.43	107.09	104.76	105.53	104	109.19	105.34	103.38	106.5	107.08	104.57	106.63	106.45	107.02	105.55	106.76	104.67	103.34	103.85	106.31	106.28	107	106.56	103.37	105.67	104.12	106.33	104.89	105.08	104.07	104.87	104.73	105.68	106.07	106.83	106.56	106.83	103.9
107.48	107.48	107.59	107.88	106.7	107.19	105.07	104.95	106.51	105	107.17	104.15	106.84	105.63	107.9	106.31	104.97	105.19	106.4	106.73	105.77	105.91	106.15	106.04	108.38	105.17	105.82	108.34	107.29	106.57	106.32	105.85	106.08	105.61	102.73	105.7	106.02	104.79	107	106.16	107.39	104.85	106.94	106.75	106.89	105.23	107.77	107.23	105.64	104.88
106.5	108.73	107.7	107.1	109.21	107.64	107.04	109.88	108.79	108.97	109.94	110	107.14	110.21	108.97	108.9	109.87	110.92	112.44	108.66	109.32	108.33	108.23	109.69	107.59	108.44	107.1	109.4	107.12	108.3	108.84	110.34	109.14	110.04	108.09	107.38	107.16	111.24	108.32	109.08	109.91	109.27	109.63	109.28	109.26	107.88	108.22	109.74	109.59	106.97
106.15	106.2	106.47	106.89	107.15	106.18	108.75	105.57	107.46	105.43	107.85	104	107.93	105.44	106.8	105.67	104.89	107.78	104.94	109.07	108.11	104.95	106.45	105.81	103.6	105.75	106.63	106.56	106.7	107.95	109.68	104.54	107.34	105.32	104.95	106.83	106.07	104.3	106.28	107.13	106.38	107.93	105.33	106.38	106.55	106.04	104.92	105.13	107.75	104.74
104.91	106.76	102.38	106.47	106.94	107.04	105.79	106.4	106.1	106.3	106.47	108.07	107.23	105.37	106.63	105.67	105.94	107.44	106.25	104.61	104.88	106.74	106.8	104.02	106.1	106.12	106.35	105.9	106.02	104.47	105.29	104.37	105.37	107.91	103.34	106.51	106.94	103.88	104.18	104.59	106.09	105.49	107.2	105.64	106.31	106	107.19	105.43	106.26	104.86
99.931	98.298	98.373	102.26	97.832	97.957	99.118	97.142	99.867	97.494	100.21	102.34	99.923	98.918	98.281	100.68	98.095	101.68	98.415	98.799	97.927	97.086	100.02	95.517	98.714	99.879	97.206	98.488	97.466	98.568	96.383	99.207	99.958	97.072	98.504	100.21	97.449	97.558	98.786	98.978	98.824	97.883	98.92	98.728	98.206	98.145	98.348	99.109	97.516	98.657
97.544	98.471	97.653	99.079	97.842	100.28	99.714	98.536	97.115	100.42	99.101	97.855	97.853	96.316	95.129	99.508	98.749	97.265	98.512	97.833	100.13	98.35	98.467	97.647	98.119	101.11	99.984	98.421	98.728	98.391	96.972	100.34	100.41	96.641	98.546	100	98.574	98.82	98.546	98.109	99.091	96.344	97.043	98.536	97.678	98.312	94.552	98.438	95.328	100.82
107.31	102.09	104.53	102.71	104.43	104.24	106.1	106.92	105.8	104.15	102.59	105.01	105.43	106.29	106.52	107.12	105.8	107.78	104.81	104.27	105.85	106.35	105.92	105.17	105.25	104.34	105.92	107.07	107.16	106.2	106.4	104.64	105.94	107.91	105.75	105.36	104.39	104.53	105.85	103.96	104.73	106.01	106.52	105.01	103.21	105.8	105.67	105.71	105.3	106.07
100.29	100.35	101.07	100.34	97.947	100.11	100.31	101.73	101.37	99.362	101.48	100.67	101.77	98.86	100.21	100.01	101.6	100.83	98.769	100.3	101.92	101.15	98.4	100.72	100.98	99.164	100.5	99.825	101.09	100.06	99.718	98.447	100.6	100.89	99.885	101.73	100.5	99.064	99.594	100.16	99.591	99.504	102.26	101.79	99.644	100.78	100.31	100.26	101.39	101.63
97.878	99.054	95.901	99.672	98.31	97.999	99.368	96.766	98.549	98.188	97.774	96.866	99.325	99.981	96.477	98.081	99.134	97.318	97.687	99.429	99.182	96.11	98.705	98.807	98.137	99.679	97.892	99.377	98.179	99.128	98.626	97.925	99.298	96.657	95.877	98.559	99.605	98.483	97.451	97.139	100.36	99.443	97.267	98.746	99.127	97.222	95.902	98.384	98.702	97.442
107.18	106.33	104.44	106.85	104.78	106.71	105.15	105.67	107.67	105.45	105.05	103.8	104.53	106.97	105.41	103.71	106.01	106.42	105.54	106.7	107.35	105.47	106.15	105.28	105.9	104.67	104.42	104.26	105.92	105.82	105.68	105.51	106.29	106.26	109.02	104.11	107.23	108.09	105.42	106.77	105.27	107.17	105.31	106.98	106.3	104.77	105.24	106.51	104.09	107.11
102.22	100.09	99.649	101.08	98.167	100.81	100.84	100.42	99.721	100.29	100.38	100.72	97.365	100.41	100.03	99.156	101.17	98.96	100.36	96.264	99.355	100.52	99.629	99.628	98.924	100.52	101.28	99.34	102.27	100.79	100.98	101.97	100.77	103.58	100.01	100.08	98.681	99.63	101.29	99.829	99.079	99.935	101.65	98.811	99.324	99.268	102.16	98.534	99.757	100.33
108.96	107.34	107.74	107.64	107.28	108.17	109.67	107.57	109.83	109.02	106.53	107.91	108.77	107.59	109.88	108.13	108.61	108.63	109.22	108.54	109.18	111.08	107.39	108.29	107.42	109.78	105.97	107.59	110.85	108.85	107.16	107.8	108.21	107.55	108.72	107.87	109.06	109.63	108.6	110.9	106.86	108.48	110.56	110.35	109.54	107.48	108.68	106.65	109.31	108.63
106.71	103.38	106.46	105.1	105.96	105.34	105.8	104.88	105.62	106.45	106.61	106.38	105.02	107.22	105.83	105.24	105.68	105.29	105.46	106.73	106.17	106.97	106.86	106.25	104.07	105.24	106.31	105.02	105.08	106.94	106.38	104.82	104.66	105.91	105.89	107.57	106.46	104.67	105.64	105.27	105.04	105.37	104.42	105.37	106.71	104.87	104.47	105.18	104.05	105.42
105.46	107.44	105.27	107.15	105.07	106.6	105.14	107.2	108.66	105.23	105.38	107.09	105.16	106.41	106.25	107.7	105.59	104.93	105.65	106.22	105.81	105.86	105.06	105.53	105.13	105.75	105.23	104.54	104.73	104.22	107.54	106.27	105.05	105.51	106.07	104.61	105.68	105.57	106.03	105.4	104.06	106.98	104.26	106.95	104.62	105.8	102.92	105.36	105.21	103.62
106	104.22	105.02	106.21	106.05	106.14	106.21	104.81	105.98	108.22	104.01	106.86	104.84	106.99	105.39	108.48	106.87	105.2	105.2	108.06	104.41	104.51	106.26	106.67	105.83	104.29	103.68	105.96	105.05	106.94	107.37	104	106.78	107.34	107.59	105.43	104.39	105.62	102.61	105.86	105.16	106.74	106.3	106.24	104.97	104.8	105.32	108.87	108.72	104.97
108.42	106.76	108.39	107.8	109.96	106.46	107.09	108.33	109.14	111.22	107.67	108.18	109.52	107	107.88	110.06	109.37	109.86	107.05	106.96	108.39	109.73	108.48	109.94	108.84	105.66	106.77	109.06	107.23	110.51	109.36	107.32	105.81	109.62	108.1	107.86	106.83	108.31	108.81	108.2	107.7	109.51	108	105.73	106.67	106.9	106.56	105.65	110.08	107.99
100.74	99.156	100.81	100.15	99.945	100.44	102.18	99.975	99.325	98.977	98.778	100.34	99.485	99.663	99.028	99.615	100.49	98.874	100.79	99.646	99.5	99.293	98.494	99.959	101.67	101.67	99.761	100.31	99.867	98.716	102.09	100.06	101.21	102.04	100.48	101.1	98.568	101.2	101.21	100.23	100.28	101.12	100.8	98.969	101.27	101.11	100.54	100.26	101.81	99.785
105.83	108.83	107.25	106.58	105.11	106.58	106.13	105.87	105.19	107.03	106.67	106.47	105.87	105.34	106.38	106.84	106.81	106.75	105.83	104.87	106.76	106.29	107.68	106.83	106.33	107.1	109.43	107.89	107.72	108.32	104.76	107.28	105.23	106.77	107.16	107.45	106.66	104.95	105.62	108.41	105.59	107.85	107.26	107.3	106.1	106.44	104.83	104.28	107.05	106.23
106.81	105.4	106.2	103.07	106.96	105.74	105.5	105.23	105.98	103.33	105.22	106.46	105.15	103.37	104.33	107.62	107.81	107.22	105.75	105.28	106.53	104.25	105.7	107.25	106.04	105.02	108.01	107.39	107.44	106.64	105.83	104.95	107.33	104.8	104.02	106.53	105.74	105.35	102.79	107.01	106.82	104.77	105.85	107.18	104.52	105.8	105.93	105.05	108.13	104.75
109.93	110.12	109.22	109.64	107.55	107.59	109	111.36	106.55	107.87	109.95	108.12	108.54	105.37	107.27	109.2	108.22	106.52	109.92	107.87	109.4	107.68	108.9	106	109.27	108.96	108.74	107	107.8	107.57	107.81	107.11	107.76	107.4	107.87	107.26	106.81	108.14	107.64	108.24	109.87	105.85	109.31	109.04	106.29	108.55	108.02	106.8	109.41	109.53
105.65	109.81	108.5	106.37	106.17	107.57	108.79	108.21	107.35	107.21	109.92	106.29	107.49	108.34	108.31	107.59	108.45	107.91	109.36	109.47	107.61	109.27	106.92	105.99	110.32	108.46	109.1	107.75	108.24	110.54	105.92	107.37	108.22	109.15	107.25	108.18	109.07	106.56	110.73	110.11	107.43	109.52	106.56	108.64	108.78	108.22	109.11	109.05	108.25	107.72
106.35	105.81	107.22	106.34	106.72	105.73	107.14	105.85	106.8	108.1	108.22	106.8	105.94	105.05	105.81	107.48	105.52	106.34	104.76	105.76	107.53	106.16	105.67	106.05	105.81	107.07	105.23	106.4	105.7	106.7	106.05	108.71	103.8	108.75	105.71	105.04	106.04	106.03	105.08	106.01	107.24	107.54	106.15	107.99	104.76	107.71	105.29	105.01	106.09	104.84
102.78	102.72	101.6	101.82	102.98	100.21	100.8	101.66	101.68	101.86	103.95	104.2	100.76	101.61	106.8	101.3	102.27	103.77	102.82	104.62	100.76	103.73	103.76	102.59	101.63	103.93	103.19	103.06	101.71	104.35	103.62	102.3	103.85	102.02	102.95	103.82	101.19	101.62	100.56	102.49	103.71	102.53	102.87	102.02	104.08	100.3	101.71	102.69	104.45	105.61
105.16	106.01	105.3	105	105.98	106.69	105.32	105.5	107.42	105.81	107.83	107.49	106.18	105.06	107.64	107.26	107.21	104.88	107.39	106.17	107.09	104.82	106.95	107.59	106.22	107.05	106.15	108.46	107.86	104.62	104.81	105.59	106.77	105.38	106.56	106.58	105.8	106.6	107.38	106.63	106.47	106.08	105.86	105.56	106.3	104.28	104.72	106.39	105.54	107.2
98.176	96.889	98.577	98.413	95.936	97.639	98.229	95.914	100.26	98.28	99.082	97.324	97.069	97.695	99.101	99.365	97.525	99.606	99.297	98.036	97.751	99.764	97.136	97.58	98.116	98.289	97.063	98.281	98.041	95.851	95.648	96.708	96.973	98.837	97.373	96.862	98.958	98.055	98.099	96.917	96.801	96.155	97.089	98.508	96.2	99.146	99.957	97.888	98.161	98.729
107	104.04	105.58	106.07	105.75	107.01	105.46	106.01	106.56	107.46	107.25	106.43	106.59	105.6	106	106.01	106.14	107.36	107.97	105.39	107.82	107.23	106.42	105.2	108.28	108.25	106.01	105.97	105.63	106.87	107.4	108.87	105.64	109.58	107.65	105.52	108.55	104.45	107.47	107.57	105.65	108.41	105.53	107.03	105.27	107.27	105.88	107.37	108.13	104.49
104.3	106.44	106.11	106.17	106.72	106.89	105.42	103.09	104.19	105.31	106.17	105.75	106.54	104.14	104.35	105.44	106.27	105.77	104.54	106.75	106.09	106.19	104.71	107.98	105.39	106.56	105.1	104.72	105.35	107.33	105.23	105.26	107.95	106.69	102.67	105.84	106.84	103.92	106.88	105.56	104.5	104.36	104.04	106.82	105.2	105.03	104.96	105.35	104.79	108.12
99.904	101.57	99.813	101.28	102.04	99.813	99.973	101.41	101.83	99.63	100.18	99.983	99.233	101.29	101.28	100.05	99.386	100.92	98.004	99.805	100.49	101.47	102.11	98.042	102.54	100.44	101.73	99.232	98.925	98.296	100.83	100.31	99.924	101.53	98.786	100.14	100.88	101.87	101.87	101.13	101.55	99.428	100.65	97.712	102.7	99.003	101.97	100.12	98.458	102.75
106.73	108.13	109.56	108.7	105.27	109.37	108.08	109.83	108.22	107.52	107.75	106.97	107.63	107.76	107.66	108.79	109.14	109.05	108.33	107.89	106.74	108.33	110.56	108.7	107.46	107.08	109.39	108.72	107.47	110.68	107.71	108.83	108.34	106.55	107.99	109.35	108.31	108.59	107.45	106.59	108.7	108.05	107.85	107.41	108.52	109.43	107.75	105.96	107.78	107.53
107.44	106.97	105.59	107.23	105.29	108.84	107.23	107.24	103.81	105.9	106.08	104.57	106.9	108.27	109.95	108.21	105.76	105.94	108.2	108.5	104.26	105.34	103.74	107.4	106.52	107.85	105.76	106.21	106.13	104.86	105.82	105.55	106.77	104.16	105.5	105.94	104.11	105.98	105.93	105.99	106.27	106.59	107.41	106.12	105.9	106.29	106.53	107.74	106.44	106.91
105.46	104.14	104.57	105.14	104.97	104.51	104.45	108.67	105.37	105.75	106.21	106.22	106.09	105.6	103.72	106.13	104.43	106.64	104.61	106.8	105.69	106.63	104.66	105.65	104.15	107.32	104.66	105.79	107.38	104.17	106.98	105.82	109.25	105.93	104.31	106.35	105.49	105.26	103.82	105.18	104.95	105.18	104.72	104.55	105.55	105.21	107.43	108.39	105.92	107.87
107.73	107.45	105.2	104.4	105.26	107.65	105.76	106.68	104.37	104.72	106.26	105.09	104.75	105.31	106.5	107.78	105.09	103.58	106.73	107.74	105.13	105.29	105.97	105	107.97	103.65	104.59	106.18	104.85	105.18	106.09	104.42	105.04	106.33	104.14	107.92	105.47	107.39	105.25	105.39	104.45	106.24	105.45	107.74	108.92	105.22	105.52	104.63	107.37	106.89
110.02	105.84	105.94	107.4	107.77	107.33	107.36	108.39	106.13	107.75	108.05	108.32	107.28	108.1	107.08	108.58	107.63	105.58	108.48	109.31	106.72	107.05	109.69	106.66	105.27	108.52	106.85	106.61	110.26	109.43	107.41	107.19	103.88	106.49	107.9	106.98	108.14	109.41	106.25	107.55	108.24	106.37	108.58	108.53	110.41	106.23	107.69	107.19	109.08	108.29
102.11	101.47	102.01	101.59	103.22	101.15	101.79	103.8	103.4	104.06	100.2	101.73	103.53	104.61	104.86	101.83	102.83	101.56	102.79	104.64	103.58	103.04	101.58	104.33	104.97	105.07	102.53	100.5	103.55	103.41	102.32	103.32	102.61	100.75	100.78	103.37	104.1	102.8	104.32	102.43	104.42	101.03	102.3	102.58	103.6	103.97	101.92	104.33	101.84	103.91
107.3	106.6	106.04	105.29	104.94	106.16	106.3	105.36	108.55	106.19	104.69	102.38	105.84	107.26	105.71	106.05	106.78	106.12	106.89	104.56	104.23	105.61	104.97	105.25	106.37	105.72	104.64	108.56	105.87	106.3	104.67	105.76	107.1	105.59	103.88	106.91	105.34	106.88	104.31	105.51	106.3	106.22	105.6	105.54	106.53	105.35	107.3	105.5	106.61	105.23
104.79	105.61	108.01	105.3	107.96	104.29	105.4	103.5	104.32	103.13	105.89	106.64	107.71	107.06	105.63	104.69	106.72	107.28	106.88	106.83	106.12	106.74	104.96	105.09	107.08	108.13	106.22	105.65	106.06	108.42	104.22	104.7	106.44	105.24	103.88	105.41	104.79	101.55	105.2	106.77	106.08	106.34	105.62	106.52	104.76	105.03	103.92	105.06	107.86	105.65
104.68	106.51	105.85	104.56	107.53	106.37	107.27	105.36	105.33	107.45	104.5	105.37	104.91	103.87	106.68	103.31	105.84	103.63	106.6	105.82	107.4	105.82	104.45	105.47	106.42	106.03	105.41	105.35	106.56	103.63	106.85	105.37	104.39	103.13	106.24	105.26	104.25	106.01	104.9	105.82	103.97	103.41	106.64	105.94	103.9	106.41	105.54	106.04	105.36	104.27
99.381	98.993	96.711	97.656	98.186	97.402	99.732	98.141	100.73	97.891	97.076	97.316	98.45	99.073	97.3	99.6	99.965	98.69	97.591	98.91	95.773	96.066	98.116	98.44	97.833	97.518	97.803	98.231	98.808	97.121	98.305	96.125	96.654	98.46	99.097	97.649	97.037	98.427	96.872	99.172	99.851	98.235	99.024	97.864	97.211	99.457	97.811	97.612	99.531	100.35
96.736	99.027	97.911	98.021	99.229	97.791	98.035	99.844	99.904	98.161	99.231	99.207	97.321	98.009	98.563	99.576	100.7	99.665	97.88	101.12	96.792	97.17	97.626	99.252	98.045	97.814	98.432	97.721	99.361	99.124	101.52	97.492	97.692	98.417	98.105	99.211	101.09	101.64	100.11	97.75	98.023	96.787	98.808	100.52	98.187	96.723	100.36	96.495	97.841	98.82
108.26	107.66	108.12	108.39	108.45	108.67	110.23	107.02	107.25	106.35	108.17	109.6	106.3	106.84	105.27	108.21	109.03	109.93	107.05	108.67	107.87	107.66	107.05	108.87	108.28	106.91	107.91	108.61	106.06	108.82	106.35	107.75	108.99	107.17	107.89	108.69	108.53	107.57	107.73	106.19	106.44	108.76	107.22	109.22	108.9	106.6	107.1	108.47	109.9	107.87
99.745	97.837	97.129	98.366	96.854	99.101	98.586	96.328	99.022	97.862	97.713	100.59	96.932	97.586	99.239	98.186	97.889	99.12	96.299	98.572	96.62	99.639	99.305	98.23	98.597	97.204	98.386	98.425	96.817	97.974	97.715	96.609	97.854	97.699	98.304	99.249	99.934	99.289	97.902	95.901	100.99	99.142	97.541	94.787	97.647	98.562	99.786	98.399	96.847	98.036
99.741	96.404	98.261	97.573	97.777	99.522	99.608	96.337	98.619	96.814	100.09	99.177	97.981	99.984	98.626	99.871	101.85	98.653	98.391	98.947	96.313	98.687	98.681	100.02	99.241	101.54	96.014	97.783	100.3	96.771	99.272	99.807	97.381	99.424	97.329	96.376	96.765	97.281	98.891	100.24	102.04	98.183	102.19	98.726	98.044	100.02	97.496	97.101	98.21	97.354
104.7	105.27	103.38	105.82	104.5	106.33	106.55	102.51	105.52	104.92	105.9	105.41	104.9	107.06	105.72	106.17	105.3	107.81	104.87	105.62	106.06	106.4	108.24	106.98	104.27	108.4	104.72	105.7	105.91	105.94	105.64	105.4	107.52	106.63	105.34	103.3	103.06	104.96	103.82	105.39	104.29	105.62	104.02	106.6	105.84	104.76	104.54	106.18	106.54	105.61
105.77	102.96	104.63	104.43	105.83	104.23	108.49	105.23	108.64	104.47	104.87	106.61	107.05	106.08	103.75	106.51	103.18	105	104.46	104.28	105.24	104.37	105.77	105.49	103.85	106.08	106.59	107.13	105.7	101.21	104.1	107.46	105.6	104.4	105.11	106.39	106.26	104.49	104.73	106.85	104.67	104.53	104.51	107.19	106.79	105.44	105.06	104.11	106.21	106.54
103.76	102.61	102.58	100.81	104.17	101.31	103.07	102.63	100.86	103.4	104.52	103.51	102.97	104.27	104.79	104.97	103.89	100.91	102.23	101.61	102.38	105.39	103.1	105.2	102.92	100.97	104.58	102.85	103.96	103.96	103.81	103.65	104.9	102.69	102.19	103.85	104.08	103.55	102.02	101.3	102.34	103.87	103.83	104.48	102.99	101.95	104.03	104.86	101.65	104.59
98.78	98.632	96.922	99.641	97.975	98.375	96.869	97.269	100.41	97.507	98.588	96.756	99.349	100.74	98.423	97.484	99.205	96.691	96.791	98.666	97.126	100.73	98.306	98.14	96.794	96.059	97.72	99.234	97.258	99.313	99.957	96.926	98.445	97.266	96.607	100.34	97.054	97.749	97.258	98.612	97.486	99.535	98.171	97.771	98.117	98.241	97.791	99.178	99.437	96.689
106.5	107.11	104.67	107	106.36	103.99	104.9	107.57	104.18	104.59	105.87	105.51	105.75	104.34	105.83	104.13	102.33	104.11	107.05	105.92	106.87	105.3	106.57	105.29	104.28	105.06	105.48	104.29	104.96	105.33	103.88	104.96	108.95	108.98	104.13	104.16	105.68	104.33	104.93	104.04	107.61	107.03	104.31	106.92	107.72	105.8	104.56	103.21	103.29	104.44
106.24	107.01	105.56	106.1	107.33	107.8	107.88	105.03	106.52	107.69	104.92	106.28	104.64	105.36	107.31	105.45	107.2	105.96	103.89	106.34	105.62	106.16	106.55	105.98	104.44	105.2	106.76	106.05	104.75	106.77	105.8	105.76	106.19	106.98	106.63	107.07	106.6	105.6	107.27	107.13	106.24	107.77	107.67	106.49	106.39	105.32	106.26	106.57	108.32	107.8
110.02	110.95	109.3	104.83	108.75	107	105.75	109.54	108	109.92	107.29	107.6	109.68	108.91	108.68	110.63	108.85	110.01	110.8	109.47	106.89	107.51	108.95	107.44	108.42	108.52	107.61	107.28	109.57	108.37	108.89	107.83	108.11	106.66	108.79	109.1	107.73	107.74	108.89	106.38	109.86	108.29	108.54	109.43	109.29	108.49	108.55	107.4	106.29	106.44
97.371	98.27	97.164	99.5	99.789	97.659	99.312	96.469	98.611	97.321	97.775	97.573	96.709	98.765	98.853	98.206	99.266	98.875	97.676	97.829	98.136	96.322	98.234	98.761	98.879	97.123	98.009	98.061	98.202	97.133	98.732	100.65	99.313	98.772	98.52	98.457	99.98	99.174	96.156	97.096	98.45	98.396	97.654	96.013	97.96	96.695	98.235	102.07	96.805	93.457
105.98	105.28	104.38	106.73	105.27	104.23	106.28	105.02	104.81	103.11	104.96	103.99	103.76	105.25	105.23	106.01	106.54	107.03	105.83	105.86	105.75	105.78	104.93	106.96	104.61	106.38	107.27	105.4	106.73	107.01	106.27	104.21	105.44	106.43	105.89	104.75	107	108.11	104.8	104.68	105.7	105.5	105.8	105.77	105.37	106.24	104.9	106.96	105.42	106.94
107.98	107.67	106.42	106.31	105.64	106.82	107.01	106.81	104.87	106.12	104.74	105.46	106.95	104.72	104.54	104.17	107.33	106.69	107.63	106.34	106.12	108.4	106.24	106.38	105.39	106.64	105.51	105.47	107.32	105.54	104.88	106.48	108.02	107.41	107.12	107.09	107.82	107.87	104.28	107.71	106.58	107.69	108.64	107.02	106.58	105.87	107.46	105.32	105.89	106.51
105.56	105.67	104.31	103.86	105.69	106.92	106.26	103.44	107.22	104.13	106.3	107.64	105.88	104.77	106.31	104.04	105.41	105.84	105.95	105.04	106.7	106.83	105.35	106.92	106.24	104.24	103.86	103.91	104.94	106.8	105	107.65	105.66	107.99	106.11	107.11	107.93	106.17	106.05	106.63	106.81	105.08	106.67	106.01	106.83	105.3	105.27	105.82	107.62	106.57
106.36	105.02	104.96	105.21	103.88	107.01	105.69	105.76	105.86	104.42	107.47	104.68	106.33	104.87	106.99	106.09	106.71	106.57	105.76	104.92	106.59	106.52	106.17	108.03	106.19	102.99	107.22	105.59	105.25	104.4	103.89	105.11	106.14	104.65	105.94	105.62	103.7	104.8	106.18	106.35	106.74	106.73	106.32	103.73	106.99	105.62	108.33	105.4	105.56	106.62
107.74	106.38	108.97	107.94	106.07	107.84	109.35	108.8	108.24	110.67	107.87	109.06	107.59	109.39	107.9	110.28	107.72	108.81	109.56	107.95	108.92	106.78	107.7	105.55	106.39	109.69	109.95	107.43	107.73	107.67	108.39	107.46	105.88	107.17	110.56	108.51	109.69	109.41	107	107.36	109.13	107.62	106.86	107.23	109.84	106.29	108.49	108.17	108.34	103.48
98.106	100.39	99.435	97.532	101.73	97.568	97.293	99.766	99.281	100.34	98.426	97.94	99.271	99.806	99.362	99.726	100.76	98.401	98.753	95.263	99.926	98.44	99.864	98.472	98.578	99.096	100.05	99.716	98.038	99.655	99.158	98.866	100.12	98.16	98.519	99.518	99.417	98.329	102.46	98.97	98.091	98.493	101.82	98.386	99.654	99.545	99.015	99.029	97.87	99.865
107.44	108.33	108.71	108.68	106.77	105.93	107.87	105.14	107.84	107.54	108.16	106.13	105.73	105.86	108.05	105.32	104.66	105.66	104.9	107.91	106.48	106.55	106.49	107.09	108.02	107.16	105.96	105.3	107.35	106.57	107.03	105.93	105.23	107.68	106.05	104.82	106.8	105.32	105.79	108.46	106.84	109.94	107.69	108.1	103.79	106.72	104.47	105.45	103.83	106.08
107.4	106.24	105.82	106.08	105.95	107.26	107.11	106.92	104.38	104.83	105.05	108.3	105.57	107.73	104.99	104.26	106.74	107.52	105.62	107.5	106.14	106.27	105.41	104.94	106.71	106.2	104.99	106.13	104.11	106.63	106.44	103.32	106.51	105.18	107.83	106.75	106.29	106.16	105.99	106.38	107.14	108.09	105.12	107.36	108.57	107.66	103.94	103.69	105.28	105.54
99.203	97.928	96.923	97.705	96.465	98.401	97.187	98.254	97.805	96.689	99.174	98.242	98.717	96.333	96.449	100.04	98.768	98.647	97.706	98.711	98.895	98.242	99.616	98.444	99.001	97.842	99.048	96.481	96.647	96.799	99.544	99.426	99.498	98.734	98.167	98.599	100.52	98.438	98.413	98.53	96.515	99.958	98.821	97.288	98.657	98.628	100.38	97.369	99.845	95.944
105.16	104.52	106.31	103.92	104.43	105.43	103.27	105.01	106.02	105.03	106.33	104.26	107.34	107.31	104.35	106.45	104.65	105.65	105.06	105.13	106.58	105.91	107.84	108.53	106.16	105.52	106.56	107.01	106.77	104.82	106.79	105.81	106.23	106.08	106.63	105.64	106.21	106.52	104.91	105.27	105.49	105.16	105.41	107.28	103.06	108.01	105.87	102.87	105.86	106.3
104.41	108.12	107.35	107.83	108.55	108.25	108.19	107.93	106.73	108.42	108.51	108.77	106.27	109.26	107.86	107.71	107.53	108.85	108.19	107.83	108.8	107.67	107.82	108.46	108.52	108.52	107.45	108.77	107.63	107.35	109.63	106.33	111.05	107.61	110.68	109.65	109.98	110.5	110.1	106.02	106.71	107.46	108.34	108.06	109.49	108.22	109.66	109.83	108.17	108.27
100.43	99.263	99.882	101.01	98.337	98.431	99.922	101.4	98.436	99.626	100	99.354	99.698	100.24	102.26	99.365	100.99	98.1	99.512	100.24	100.25	100.06	100.37	99.708	102.28	99.505	102.3	99.889	100.67	100.82	98.953	100.41	101.1	99.085	99.076	100.36	98.698	100.39	99.267	101.09	101.34	100.84	100.06	101.61	100.63	98.488	101.28	101	99.306	100.43
108	110.46	107.17	109.68	109.87	110.16	111.65	108.01	106.72	106.37	107.89	108.97	106.81	108.16	107.07	108.62	105.1	110.66	107.95	107.92	105.93	107.97	109.86	109.74	110.08	107.8	108.7	107.72	109.37	109.42	109.34	107.33	108.96	105.42	109.28	108.16	108.95	107.04	109.43	108.17	109.6	109.01	108.49	108.29	108.62	110.87	109.08	108.77	107.21	109.84
105.02	108.06	107.44	108.49	109.63	108.64	108.14	108.44	109	107.28	107.52	108.17	107.86	110.05	111.67	107.12	107.15	109.72	107.23	109.15	108.5	108.07	109.27	109.58	108.44	106.25	106.82	109.68	109.39	109.25	108.03	106.18	108.08	109.32	107.69	106.8	107.9	111.93	107.64	109.25	110.37	107.51	108.16	106.58	106.09	106.13	110.19	109.39	107.67	109.69
109.23	110.32	107.63	106.16	104.81	109.43	108.16	108.89	107.68	107.53	108.05	107.3	107.76	109.79	106.81	105.62	104.94	107.21	106.1	108.02	107.54	109.45	107.01	109.07	109.76	109.57	108.28	108.5	105.67	109.04	108.64	109.06	107.77	110.59	108.22	108.87	106.85	105.37	107.31	108.44	109.09	106.3	106.8	106.36	107.21	106.25	107.75	107.47	106.54	109
98.652	96.792	99.175	96.523	98.064	96.668	96.211	98.174	98.251	97.439	97.724	99.147	96.75	98.054	95.907	96.189	99.329	100.32	96.102	98.863	95.58	99.118	96.616	95.556	99.069	98.271	98.05	96.532	98.785	97.382	97.509	97.058	97.183	98.311	99.456	98.367	97.882	96.933	97.841	98.185	97.063	96.242	97.211	97.332	98.499	98.501	98.291	97.62	98.792	100.44
99.144	102.13	101.41	101.56	99.715	98.942	99.48	100.9	100.42	99.778	100.02	100.45	100.36	99.317	100.84	98.872	98.69	100.42	99.546	100.51	98.932	102.85	100.32	99.071	102.02	100.5	100.58	101.41	99.448	99.489	101.54	99.994	98.541	100.09	100.22	99.596	101.52	99.492	99.556	100.16	101.2	99.27	99.821	100.26	99.94	102.18	100.23	99.738	100.08	100.47
105.24	108.11	109.96	108.78	108.73	108.59	106.56	109.64	108.2	108.5	108.99	109.23	107.87	107.43	109.25	108.19	109.34	108.89	107.84	112.22	110	106.9	107.47	110.04	106.18	109.96	110.26	107.16	107.91	107.8	109.14	107.6	108.4	107.43	109.41	107.64	110.6	106.47	110.5	107.36	106.37	109.84	107.15	110.24	105.65	107.35	106.9	106.29	108.27	109.66
110.5	105.66	109.82	107.74	108.8	111.36	105.79	108.68	108.65	107.86	107.86	109.07	108.48	107.75	108.7	108.73	110.94	109.63	110.48	110.35	105.63	106.91	106.82	110.02	110.38	109.87	109.78	107.52	106.41	110.28	109.15	106.13	107.5	109.13	108.21	108.82	109.54	108.83	108.36	107.69	108.68	108.29	108.32	109.54	108.45	108.48	107.45	107.31	105.63	108.03
106.31	110.24	110.35	108.99	106.75	104.92	108.32	108.4	106.76	107.55	106	107.83	109.07	108.05	106.86	106.8	108.88	108.79	106.4	111.98	108.45	107.05	109.56	109.08	105.8	106.87	110.75	107.63	106.93	106.76	109.95	107.14	108.36	109.98	107.29	108.43	107.52	110.38	107.29	109.63	109.07	110.77	109.29	107.67	107.57	108.5	107.09	108.43	107.2	108.56
108.37	109.08	107.84	109.32	107.1	107.67	108.22	108.84	108.65	107.44	109.83	107.53	107.72	108.63	106.86	108.75	108	108.72	107.4	109.4	107.7	108.18	107.75	109.1	109.39	109.94	108.95	107.72	108.3	108.44	106.43	108.45	109.88	109.17	107.26	109.02	109.72	109.54	109.22	106.51	107.55	108.65	109.35	107.42	109.61	107.9	108.35	108.83	108.61	107.78
113.23	111.8	107.47	109.69	110.34	110.13	111.58	109.47	108.05	108.9	111.85	111.44	109.33	108.43	110.25	108.99	112.05	110.72	111.35	110.08	108.53	111.6	109.56	110.25	112.62	111.49	108.34	110.69	111.04	108.11	112.11	111	109.94	110.75	110.88	111.5	110.95	112.59	109.07	109.81	111.03	108.59	111.67	109.65	113.91	110.49	112.92	111.17	109.52	109.75
109.69	108.66	106.12	108.07	109.45	106.86	108.22	110.01	106.5	110.29	110.2	108.93	107.36	109.3	109.04	110.84	109.49	109.55	107.25	106.99	109.09	108.75	107.7	107.57	109.89	108.11	108.17	109.85	106.88	110.08	109.45	110.18	109.59	107.13	108.11	108.96	109.13	108.32	108.42	108.1	107.14	107.35	108.43	108.19	109.45	110.08	109.45	109.27	108.62	109.2
100.53	102.06	100.74	103.06	101.33	99.902	99.81	100.55	100.86	98.817	98.268	101.76	100.92	99.38	99.715	101.57	101.8	99.213	99.291	100.95	102.07	98.628	100.37	99.025	99.293	97.722	99.665	99.365	100.71	98.804	98.564	100.21	100.69	97.817	100.55	98.197	99.668	99.306	101.64	100.81	100.94	102.85	101.02	100.95	100.74	98.925	100.35	100.57	100.24	100.23
108.16	109.75	107.16	106.59	105.81	110.73	107.09	108.04	106.14	109.89	106.13	109.26	109.19	106.71	107.64	105.79	108.87	106.93	106.18	109.32	108.82	105.55	106.89	105.78	107.17	106.23	111.3	107.99	109.03	107.73	106.71	107.48	107.46	106.47	107.65	105.54	108.14	107.91	108.29	110.73	107.05	107.22	108.37	107.75	107.89	108.09	107.48	106.91	107.01	109.15
106.92	104.13	105.54	106.81	106.46	106.46	104.32	106.74	106.77	105.88	103.81	103.96	106.04	105.26	105.29	106.37	104.64	106.36	105.21	105.21	103.77	105.55	107.87	104.01	106.07	105.11	106.92	105.19	109.49	105.61	107	106.64	108.04	105.7	105.65	104.07	104.02	103.64	105.09	104.75	106.46	106.15	106.03	108.03	106.57	105.92	106.7	104.82	105.77	106.36
100.45	99.847	99.112	101.08	100.44	100.9	101.05	102.62	102.69	99.87	98.641	99.582	100.68	100.85	99.973	100.03	100.83	99.541	100.35	100.51	100.18	102.21	101.26	101.26	101.98	100.46	102.13	99.591	100.86	100.79	101.17	101.1	98.054	100.69	100.58	100.95	101.31	101.09	100.94	100.7	101.85	100.13	101.05	102.91	99.861	100.24	101.37	100.57	101.78	100.4
107.32	107.92	107.53	105.32	108.06	106.35	105.73	105.77	105.25	106.99	106.47	106.18	105.64	108.35	105.95	107.7	105.91	105.94	106.41	106.36	104.71	104.66	108.94	105.89	105.48	107.51	106.15	104	105.47	108.79	106.95	105.43	105.65	106.62	106	107.7	107.64	107.97	104.79	108.77	104.81	107.39	108.96	107.19	106.16	104.84	107.2	104.93	107.17	107.85
109.63	108.63	108.69	106.31	107.45	108.06	106.22	107.25	108.71	107.65	108.81	108.3	107.88	105.97	108.9	105.8	109.73	107.3	109.9	108.03	109.27	108.98	110.53	108.38	106.84	107.37	106.96	106.76	109.41	107.84	107.46	110.06	107.16	109.18	108.9	106.64	107.58	108.37	108.99	108.69	107.45	110.79	108.5	105.92	106.25	106.03	107.57	108.06	108.49	107.41
105.34	105.86	104.83	106.89	105.46	104.28	107.73	103.76	106.67	105.48	105.46	104.77	104.28	107.25	105.06	106.84	106.01	107.58	106.35	105.13	103.52	104.26	103.83	106.89	106.24	106.19	107.4	104.28	103.06	106.98	105.1	104.1	105.95	103.71	104.45	106.05	106.52	106.4	105.69	103.28	105.56	104.33	105.81	104.02	104.88	103.19	104.25	104.59	104.03	105.76
98.312	99.712	100.33	99.927	101.86	100.8	99.271	101.78	98.385	99.204	99.654	97.432	102.51	102.81	101.34	98.244	101.33	101.42	98.561	97.15	101.6	99.285	101.18	100.06	101.43	99.608	100.03	100.16	100.52	98.951	101.43	101.43	101.63	98.816	100.16	100.17	100.34	98.355	100	101.09	99.491	100.6	100.39	99.69	102.1	99.25	99.909	99.833	99.944	100.34
108.22	108.89	106.06	106.73	106.36	106.75	106.29	107.2	105.92	107.42	105.5	106.38	108.07	108.97	105.43	105.66	108.82	104.91	107.89	105.77	105.49	105.82	105.49	106.76	103.66	106.35	105.59	105.99	106.06	106.11	107.53	106.97	104.52	107.31	106.31	105.76	108.24	106.11	106.51	108.79	103.79	107.25	106.95	105.68	106.46	104.55	107.25	107.27	107.09	106.45
105.66	106.9	103.31	107.75	107.54	105.84	106.66	107.96	105.56	106.13	104.42	106.35	106.6	106.39	107.13	105.58	106.61	108.21	105.76	106.67	108.45	107.22	107.68	104.22	105.91	105.56	104.77	107.51	106.58	109.21	106.86	106.19	106.73	110.12	105.54	104.79	106.66	106.39	107.07	107.38	108.01	107.08	105.73	107.76	108.28	106.85	106.46	105.56	105.18	105.69
109.55	109.45	111.18	112.69	109.72	110.05	111.49	110.56	109.51	111.05	110.32	110.65	111.73	111.22	110.04	110.68	111.96	110.27	110.55	108.71	109.99	109.95	111.65	110.26	108.62	110.25	109.44	111.4	110.76	111	110.94	110.16	110.22	110.52	110.98	111	110.46	108.9	109.71	109.6	109.17	110.17	108.98	112.57	110.74	111.22	108.5	108.93	111.2	109.42
101.2	101.89	99.638	100.4	98.827	102.91	103.08	103.02	100.99	99.799	102.6	102.41	101.14	102.74	101.56	101.49	100.05	100.88	100.29	101.22	101.31	102.7	100.53	99.419	100.25	100.95	103.9	99.334	101.4	99.456	99.438	103.28	100.59	102.65	99.745	102.72	100.83	99.237	100.99	99.444	101.03	101.97	102.59	99.236	102.02	100.2	102.34	100.77	101.85	101.92
107.81	106.41	104	105.84	103.51	106.16	106.63	104.24	106.63	108.01	105.41	105.12	107.48	106.66	106.59	107.97	104.42	107.06	107.2	102.99	105.71	105.5	107.84	106.48	106.93	106.31	107.55	105.88	107.9	107.71	105.55	106.74	103.89	105.7	105.76	106.93	107.07	109.99	105.41	107.96	104.87	107.05	105.88	104.38	107.1	105.45	105.32	105.96	106.41	107.82
104.31	107.94	105.72	106.33	106.17	105.74	108.23	105.44	103.92	104.82	106.33	105.12	105.71	106.03	107.18	106.02	105.17	104.89	106.19	107.19	106.17	105.71	105.73	102	108.52	105.23	105.23	106.74	105.29	105.63	102.95	105.02	103.84	106.14	106.22	105.83	106.98	105.65	107.08	108.91	106.34	106.24	105.02	106.32	103.18	106.91	108.42	105.06	106.14	106.7
106.62	107.04	108.77	107.78	107.69	107.78	107.22	109.66	109.02	109.16	106.1	107.2	107.79	109.56	107.65	109.01	106.51	106.88	108.98	106.79	109.36	109.17	110.09	108.16	108.28	108.71	107.42	107.98	107.16	110.38	108.59	109.08	108.64	105.66	106.97	106.9	108.04	107.58	109.62	107.99	108.8	109.88	109.42	107.85	107.17	106.51	108.34	106.87	107.53	106.56
108.47	105.2	108.12	106.49	104.55	107.04	104.18	106.93	105.38	106.54	106.27	106.66	106.34	106.31	105.75	107.72	107.28	104.63	108.9	106.66	106.47	105.77	108.07	104.76	106.04	107.67	106.26	105.92	108.48	106.14	105.18	105.92	106.06	106.92	105.46	107.21	105.08	106.78	105.39	106.19	105.57	106.78	104.63	107.08	105.44	106.4	104.06	106.57	107.16	106.38
98.565	102.1	102.2	99.063	101.71	100.38	100.41	102.28	104.93	100.48	101.03	102.03	100.54	100.63	102.3	101.08	100.7	102.65	102.62	101.11	100.51	100.17	101.19	100.09	99.777	100.82	100.28	100.65	101.51	101.5	101.59	99.939	102.37	101.88	102.54	102	100.9	102.05	101.84	99.31	101.35	99.418	97.534	101.08	102.51	99.573	101.88	98.987	99.74	101.92
106.13	107.16	105.88	103.78	107.9	106.88	106.04	103.9	105.51	105.09	106.7	104.66	107.06	107.12	105.23	104.58	105.56	107.96	106.85	106.77	103.01	104.79	105.38	105.53	106.28	105.96	106.75	103.94	105.58	105.31	106.9	104.03	108.93	104.35	105.48	105.65	106.21	106.54	106.11	105.4	106.73	106.94	105.76	105.2	104.58	105.24	107.15	105.97	106.05	106.99
104.23	104.88	104.81	105.39	106.29	105.61	105.3	107.11	107.45	107.57	105.27	105.49	105.48	107.18	105.42	106.27	108.63	103.17	106.32	105.06	107.21	105.36	102.59	105.1	105.13	105.16	105.31	105.33	105.26	106.32	106.13	108.09	109.08	106.85	106.91	105.51	103	106.08	104.67	106.92	105.56	105.68	107.19	105.85	105.26	103.52	106.21	106.81	107	103.81
104.95	107.38	109.34	107.08	110.16	106.48	109.42	107.5	107.96	109.35	106.5	108.51	107.15	106.51	107.86	109.96	106.86	109.52	109.64	109.24	107.73	106.31	107.25	108.56	106.15	106.74	108.67	108.58	108.02	107.49	110.15	108.85	107.57	107.79	107.69	107.65	108.08	107.09	107.3	106.66	108.47	106.62	109.41	106.51	105.95	107.5	106.77	106.54	108.25	108.46
106.17	107.91	106.16	103.61	106.82	105.49	106.75	106.96	105.47	103.15	104.53	106.05	103.91	107.32	105.79	105.92	107.46	105.78	106.77	107.06	106.13	102.79	104.95	106.33	105.19	106.05	106.52	105.83	104.5	104.54	105.92	104.87	104.04	104.49	106.15	108.26	104.99	104.8	106.33	105.58	105.54	107.15	107.06	104.76	104.4	106.73	103.71	105.89	106.46	103.84
105.31	105.39	107.95	105.94	105.18	105.79	103.36	104.69	106.25	109.35	105.85	103.3	106.41	106.39	104.72	104.47	106.53	104.77	103.61	107.09	103.38	104.31	103.54	105.77	105.77	106.25	104.05	108.25	105.25	106.27	106.97	106.54	106.2	103.55	102.67	103.74	105.21	107.42	104.82	106.81	108.34	105.64	106.49	105.33	107.09	104.91	103.74	107.72	106.09	106.72
106.17	105.85	105.12	106.24	106.21	104.98	107.09	105.59	103.96	107.59	106.66	105.37	106.16	105.41	105.21	106.46	108.88	105.75	104.89	105.91	106.15	107.08	107.35	104.2	105.77	105.01	106.22	106.77	107.65	107.59	106.01	106.84	106.73	106.28	104.71	104.49	107.06	106.73	107.33	106.92	106.18	106.63	106.63	104.56	107.71	106.82	107.73	105.92	107.34	106.2
98.063	97.645	97.601	97.576	100.26	99.267	98.44	96.779	96.257	97.529	95.015	97.875	98.607	99.997	96.495	98.406	98.094	97.836	97.954	98.287	96.357	98.986	98.404	100.38	98.356	99.639	98.096	98.009	97.369	98.472	98.213	98.865	98.09	99.896	95.481	99.502	97.79	94.995	98.976	97.789	97.308	99.192	96.832	95.284	97.299	98.93	98.733	98.633	98.017	97.286
106.47	107.02	105.34	109.81	107.36	107.4	108.53	105.53	105.3	105.14	105	105.69	105.52	108.77	104.97	106.02	107.84	103.32	105.72	104.35	105.71	106.61	107.04	106.36	108.74	105.59	106.43	106.81	106.16	106.91	107.85	107.25	109.11	105.77	106.33	105.67	106.08	106.12	105.6	106.73	107.89	106.6	107.18	105.81	105.48	105.43	105.31	107.68	106.48	109.73
97.39	97.737	99.482	98.605	98.429	98.905	96.732	99.116	99.765	97.407	99.007	96.336	96.956	96.846	97.022	97.876	96.118	98.014	97.134	98.182	96.575	96.799	97.926	98.742	101.87	100.94	98.831	97.99	96.957	97.76	97.587	98.553	100.15	97.904	98.573	98.368	98.623	99.957	98.709	99.914	98.602	98.708	98.307	96.859	100.66	96.18	99.623	97.437	99.954	99.054
104.39	104.34	105.79	105.09	105.64	106	108.04	106.3	106.74	106.53	109.01	108.43	104.79	106.06	107.16	105.49	108.15	105.44	105.66	106.51	108.06	106.92	106.47	107.91	106.54	105.42	106.71	107.63	106.13	106.37	108.11	105.09	105.27	104.77	105.35	106.4	106.64	105.16	109.77	106.21	106.58	106.36	107.09	106.23	106.36	104.6	108.6	106.22	104.61	103.67
104.34	107.13	104.26	104.32	104.99	106.54	104.89	105.28	108.01	106.26	105.74	104.33	105.69	105.31	105.6	104.74	107.13	104.81	107.2	105.85	105.69	105.13	105.72	106.4	105.57	109.36	106.38	107.02	106.03	107.06	104.38	106.11	103.59	106.46	105.46	103.97	106.18	102.75	105.71	103.01	107.25	105.83	103.62	106.01	105.97	104.5	103.85	105	106.05	105.56
104.74	106.18	105.13	103.34	104.98	105.68	104.01	106.17	105.35	104.32	104.74	105.23	105.95	106.37	104.85	102.83	102.58	103.59	105.51	107.5	104.27	103.56	104.14	104.84	104.65	104.23	105.21	105.63	107.43	105.14	105.52	104.24	104.4	102.67	103.92	106.92	105.62	105.48	106.67	104.66	106.34	107.02	106.57	105.69	104.95	107.97	104.57	105.31	105.41	104.77
106.57	105.38	103.91	103.5	104.75	107.22	103.12	105.82	106.34	104.66	105.71	105.01	103.37	106.66	107.34	106	106.88	107.08	105.7	104.66	107.51	105.31	105.77	106.19	105.91	104.6	107.07	104.39	108.08	106.06	106.15	102.75	104.67	105.13	106.34	107.12	104.09	106.52	104.63	106.63	106.07	103.81	108.35	106.46	104.47	105.3	109.07	105.6	106.77	105.71
105.05	104.95	105.97	102.64	105.6	105.07	105.69	106.7	105.22	106.23	104.83	104.59	108.34	108.17	105.07	107.99	105.21	105.98	105.02	104.3	105.42	105.82	104.28	103.48	105.31	107.18	105.6	105.32	105.23	105.46	105.87	106.13	103.2	105.97	103.44	106.08	104.12	106.2	104.52	104.54	104.18	107.44	107.66	103.91	106.4	107.71	107	104.1	104	104.78
96.758	97.66	96.891	97.114	99.729	99.339	97.256	99.211	99.304	98.114	97.979	97.806	100.42	97.891	96.346	97.599	96.574	95.92	97.142	98.382	98.651	96.932	96.975	100.35	97.061	98.342	100.26	98.753	97.931	98.775	97.749	97.123	100.21	96.748	98.903	99.359	98.827	96.477	98.874	99.881	98.134	97.814	98.456	97.639	99.62	98.558	97.304	97.003	98.205	99.145
96.94	95.157	98.185	99.436	97.316	96.686	96.126	95.787	99.329	99.206	99.256	98.646	100.48	96.577	97.136	98.331	95.789	98.224	100.27	98.409	99.551	97.454	99.026	99.512	98.303	99.117	97.294	100.09	99.725	100.14	98.17	96.269	99.563	96.931	99.469	99.138	99.968	97.965	97.602	98.749	97.083	97.206	98.297	98.162	95.632	99.106	97.109	94.395	99.892	98.674
111.72	110.98	111.17	111.13	111.86	111.24	110.79	109.69	109.78	112.15	111.63	110.22	112.14	109.31	111.02	108.55	109.41	110.75	109.9	110.84	110.04	111.73	109.03	108.67	110.33	109.17	111.57	109.27	111.54	109.56	109.97	109.9	107.97	108.07	109.15	110.05	112.59	110.82	112.44	109.89	109.92	109.65	110.54	110.21	111.72	112.62	108.78	109.76	112.42	111.64
106.41	106.74	105.9	105.77	105.72	106.64	105.56	105.24	106.04	106.18	107.03	104.88	105.19	104.92	107.14	105.67	104.83	106.16	106.01	105.93	104.46	106.14	105.4	103.89	106.28	107.03	109.15	106.59	106.11	105.17	106.88	105.88	104.92	106.52	106.61	106.54	107.77	108.51	106.36	106.52	103.41	104.96	105.83	106.94	105.45	106.23	104.9	106.68	106.23	106.82
105.7	105.44	107.64	105.65	105.15	107.48	108.79	104.66	106.28	105.21	105.88	105.07	106.28	104.03	107.51	106.12	106.03	104.36	107.5	105.32	106.1	105.56	105.82	104.66	105.93	106.37	103.24	105.83	103.88	105.85	106.76	107.05	107.86	105.4	105.53	105.82	105	106.77	104.69	107.26	105.66	105.3	105.77	106.62	105.66	106.12	104.61	108.58	105.24	107.75
97.564	98.033	98.691	96.605	99.018	97.114	98.209	97.163	98.856	97.665	96.616	98.18	97.085	99.002	97.654	97.568	97.406	100.27	97.767	96.986	96.601	99.849	96.882	95.452	98.456	95.696	98.275	100.1	99.033	99.089	97.303	96.715	97.172	97.087	97.588	98.715	98.591	99.304	98.931	99.438	97.01	97.848	99.066	97.69	96.771	98.337	97.308	99.485	99.828	97.475
102.53	100.49	100.03	99.711	100.66	102.46	103.93	100.88	102.21	101.51	100.71	101.69	98.486	101.27	100.99	103.63	101.7	101.96	99.995	99.731	100.54	100.82	97.231	99.305	100.47	101.02	100.92	102.05	100.74	99.988	99.58	100.66	100.96	100.78	104.83	102.21	101.15	99.32	99.24	100.34	100.51	101.71	99.985	102.24	102.04	100.91	100.12	100.81	100.57	99.351
105.81	106.1	105.59	105.35	103.24	105.12	104.23	105.86	107.06	104.32	106.09	104.27	106.67	105.39	103.89	104.67	105.71	106.61	105.57	104.99	106.78	103.93	105.35	108.15	106.15	103.7	108.31	105.07	105.25	105.01	105.4	105.79	104.98	105.56	107.18	106.44	104.9	106.44	106.17	105.72	106.98	106.95	105.71	106.91	105.05	105.2	105.65	104.49	105.45	105.43
106.3	104.38	106.95	104.37	102.31	105.12	103.56	106.12	104.04	107.25	107.45	105.85	104.27	106.69	105.65	109.2	105.55	104.96	105.5	107.8	106.06	104.66	105.14	105.74	105.23	105.85	105.87	107.55	105.01	106.47	106.47	108.24	107.04	104.16	105.7	105.45	104.52	107.59	106.47	106.06	105.76	103.59	104.85	106.48	104.33	107.48	106.98	105.65	105.49	107.52
108.47	108.03	108.64	107.26	107.04	106.91	105.55	106.94	107.9	106.68	108.99	108.18	108.49	110.77	106.69	107.68	107.95	109.16	108.03	107.7	107.14	110.62	107.78	108.22	106.63	106.95	105.49	107.86	108.55	106.71	108.04	107.18	108.35	105.84	108.09	105.9	107.47	109.27	105.69	107.48	105.88	109.13	108.25	105.86	106.85	108.06	106.18	110.77	106.76	106.29
105.14	108.35	106.13	106.56	106.21	108.36	105.83	106.93	105.82	106.4	105.85	103.69	108.34	107.45	105.72	106.24	107.73	108.52	108.52	107.17	105.35	107.58	105.64	106.69	107.64	106.21	107.5	105.89	107.08	102.28	107.65	106.05	107.04	107.48	107.11	108.99	105.35	106.75	107.56	105.95	107.13	105.28	108.65	106.37	108.4	107.04	107.75	106.31	104.97	106.15
106.18	106.38	105.56	106.64	106.63	105.09	104.35	105.28	105.1	106.29	105.02	108.1	106.22	105.47	107.53	103.35	105.7	108	105.65	106.09	106	105.95	104.94	104.58	107.59	107.09	104.91	105.98	106.95	105.47	103.32	107.03	108.41	106.44	104.98	105.32	106.46	105.5	106.93	106.55	109.11	105.63	103.25	104.79	104.64	107.38	103.88	106.09	107.35	105.64
107.17	106.64	107.49	107.61	105.41	105.94	105.41	106.14	107.4	106.05	107.89	106.08	108.06	107.19	107.67	105.57	105.38	107.14	104.03	108.33	106.64	107.8	107.53	105.94	105.39	107.34	108.84	106.37	107.45	105.78	105.54	105.86	107.2	108.35	105.82	106.15	106.46	106.14	105.51	104.99	104.27	107.16	107.07	107.8	106.08	104.45	105.69	106.08	107.3	106.89
105.88	108.43	106.29	105.44	104.45	107.21	106.11	105.71	104.07	107.8	106.88	106.41	104.89	104.41	105.07	106.5	104.36	104.46	106.39	104.36	104.87	105.17	106.1	106.21	107.45	104.97	108.73	106.6	104.37	107.05	106.34	104.56	106.97	106.47	104.19	105.97	107.03	105.72	106.21	104.91	104.89	105.11	104.53	104.32	106.96	106.16	106.79	103.65	103.61	103.83
105.87	108.53	107.28	107.22	108.86	107.54	107.39	107.75	108.12	109.43	106.87	108.93	106.88	107.34	105.81	108.23	108.7	109.16	108.55	108.42	106.8	108.78	107.77	106.22	107.31	107.33	106.97	104.73	105.77	107	106.92	108.29	107.7	108.87	107.73	107.11	106.41	107.47	106.22	109.74	107.66	109.99	109.09	107.17	109.86	106.06	106.49	108.68	108.01	109.05
101.74	97.712	100.82	99.64	101.37	100.12	99.095	102.42	101.93	100.52	102.8	101.45	99.921	99.338	100.25	99.922	100.64	101.4	101.75	101.82	100.48	100.31	100.38	98.881	101.61	100.12	102.64	99.783	101.81	99.55	100.89	99.851	101.29	99.31	97.8	99.031	100.99	101.58	100.84	99.908	98.562	100.34	97.443	100.29	98.294	99.786	100.7	99.222	101.62	100.25
109.15	107.7	107.11	108.13	105.94	108.83	108.91	108.07	109.13	106.45	109.1	109.68	110.31	110.51	107.64	108.24	106.65	107.16	106.66	106.05	107.46	109.21	106.92	106.05	107.52	106.18	108.08	109.18	106.52	107.52	107.3	107.98	107.66	106.62	107.52	105.23	107.06	106.66	104.47	108.4	107.92	107.65	105.96	106.56	110.61	106.72	106.76	107.23	109.95	111.19
107.04	106.02	105.05	105.87	106.93	106.25	105.89	105.19	108.03	107.86	104.57	104.94	106.53	105.27	110.21	106.64	105.04	106.56	107.08	106.71	106.72	105.39	107.14	108.37	107.98	106.11	109.07	106.08	107.95	107.64	107.2	107.39	104.99	106.55	107.11	107.46	105.51	105.72	106.15	106.86	106.2	106.26	104.84	106.23	107.57	107.04	105.74	109.09	106.42	107.61
99.224	96.153	96.995	99.406	99.052	98.98	100.12	99.243	98.958	98.009	97.686	98.858	97.819	97.265	96.884	96.041	100.68	98.783	100.26	96.713	99.23	98.33	97.6	99.328	96.883	97.923	99.698	99.989	99.192	98.483	99.77	97.161	98.644	97.926	97.874	98.471	99.388	99.541	101.32	97.665	99.366	96.238	99.021	97.529	98.58	98.637	98.891	95.727	99.88	96.489
98.498	98.349	96.656	95.442	98.223	95.542	97.206	101.45	98.781	96.831	100.09	96.811	97.706	100.23	97.8	98.485	97.063	100.05	96.837	100.04	98.324	97.087	98.456	98.865	96.794	97.969	97.05	98.543	100.01	97.53	95.615	98.163	98.232	98.228	97.221	99.076	98.043	97.641	97.555	98.253	97.715	97.915	98.123	98.227	97.33	98.24	98.111	97.842	95.958	97.947
105.1	106.44	105.62	105.47	106.25	107.06	104.88	105.56	105.06	106.29	105.23	106.12	104.11	106.82	102.15	107.04	106.63	105.74	107.08	107.18	107.18	106.47	105.03	107.31	105.95	105.13	102.26	106.93	104.91	103.49	103.85	107.51	105.63	104.87	104.8	105.62	106.62	106.56	105.55	104.05	106.97	104.54	105.75	104.89	105.22	106.79	107.08	104.69	104.81	103.64
104.63	103.52	101.85	102.86	102.71	102.43	101.14	102.7	102.42	102.13	102.35	100.07	101.58	102.32	103.42	102.98	102.49	104.37	102.69	102.2	103.03	102.46	104.31	106.35	104.19	103.58	102.67	100.5	101.82	102.21	102.09	102.21	103.63	101.23	103.34	102.61	101.39	104.59	102.41	101.99	100.04	102.38	103.46	104.83	103.13	103.65	104	102.08	103.55	102.54
103.63	101.65	102.62	102.43	100.85	102.05	103.17	103.99	103.66	102.04	103.5	101.55	101.68	102.3	102.91	102.32	101.42	100.74	102.96	103.58	103.31	105.13	102.18	101.35	102.67	102.78	102.63	101.37	101.19	102.42	103.84	103.55	101.96	102.22	103.07	100.7	103	103.82	102.36	103.54	103.56	101.94	101.39	104.45	103.43	102.76	105.11	102.42	104.64	104.73
105.62	106.97	106.54	107.41	106.18	108.66	111.29	106.98	107.38	107.88	108.2	106.34	110.02	107.54	107.68	109.26	110.13	106.44	106.17	109.64	109.61	109.37	107.44	109.28	106.23	107.44	108.31	108.11	107.18	105.9	106.88	106.12	109.94	105.83	107.45	108.23	107.9	105.39	110.27	108.95	106.97	105.89	107.15	108.05	108.39	107.49	108.04	107.41	107.15	107.39
99.223	103.24	97.557	98.18	99.829	98.863	95.573	100.67	100.01	96.398	100.3	99.097	99.415	98.374	100.53	98.139	99.75	99.697	100.45	97.244	100.43	99.954	100	101.19	98.538	99.506	102.04	98.375	97.215	100.27	100.6	98.284	100.49	98.402	98.802	99.39	99.204	99.04	98.564	101.24	102.29	100.07	100.36	100.25	99.022	100.24	98.418	99.511	102.05	98.505
110.42	110.79	110.31	112.38	107.73	112.12	110.3	109.97	111.7	109.94	110.49	110.29	112.18	110.44	113.03	113.79	110.07	109.9	110.01	111.99	110.88	112.99	110.26	109.04	110.28	109.75	109.14	107.82	110.51	110.87	109.71	111.1	109.19	109.67	110.92	110.99	109.94	111.13	111.45	111.02	111	111.55	108.84	111.06	110.95	110.87	108.59	109.89	109.88	111.32
111.11	110.43	111.9	111.56	110.74	110.19	110.88	109.99	110.73	108.6	111.21	109.79	109.7	110.86	109.55	110.79	111.21	109.45	110.48	111.17	108.46	108.8	112.88	108.82	109.89	110.36	109.83	109.37	108.2	111.69	112.26	109.15	110.94	110.98	112.52	110.59	109.93	108.7	110.16	109.06	109.92	111	110.21	111.88	109.63	110.68	112.36	110.53	110.62	109.01
109.6	109.99	107.98	107.49	108.93	107.99	107.5	107.04	107.84	107.48	106.9	107.82	104.4	107.75	108.72	106.89	109.91	109.62	107.69	108.82	105.84	109.2	107.4	108.14	108.81	108.11	109.8	107.52	108.88	110.44	107.71	108.25	108.23	107.77	109.68	107.88	110.3	109.57	108.81	108.05	110.32	108.38	107.72	107.57	111.32	107.47	106.76	106.16	106.53	108.6
100.28	100.22	99.577	99.288	99.901	99.738	100.23	100.88	100.04	100.16	99.2	99.118	101.85	98.494	101.68	100.55	98.508	101.35	101.2	100.75	100.32	101.19	101.73	100.23	97.744	99.793	100.09	101.03	99.199	100.35	101.35	98.931	101.56	97.799	100.34	99.12	100.19	100.93	101.42	101.05	101.27	101.45	100.95	99.801	101.49	100.09	101.79	101.58	98.854	100.62
106.64	106.67	105.02	108.14	105.55	106.16	109.43	108.48	106.83	106.67	106.71	109.24	106.52	106.31	107.68	106.74	106.14	106.05	105.87	107.2	104.06	108.15	107.32	105.63	107.33	105.28	106.39	108.9	107.29	106.12	110.04	103.94	106.53	106.76	104.53	107.67	108.86	105.73	107.41	106.96	107.34	104.91	108.88	106.16	107.16	106.11	106.98	107.33	107.62	105.42
110.52	107.59	109.63	107.82	107.89	109.51	108.67	109.3	108.71	108.11	108.8	109.2	107.97	108.66	110.14	107.41	109.33	109.98	110.54	109.52	110.06	107.13	108.7	106.33	110.59	108.7	107.68	111.84	109.36	110.81	108.99	109.99	110.22	109.02	108.23	107.35	108.55	109.42	108.44	111.4	107.15	110.18	109.31	111	110.01	107.78	109.75	108.87	109.16	107.72
105.21	105.71	106.98	106.56	106.91	103.76	104.66	104.56	107.7	106.17	107.62	104.85	105.06	105.82	108.59	107.99	105.44	108.69	105.54	106.32	107.01	105.91	106.24	108.44	107.12	106.82	105.7	107.26	105.82	105.85	104.52	106.06	107.15	106.02	105.63	108.44	105.79	106.59	105.82	105.95	105.01	105.72	105.2	105.16	105.95	104.97	104.4	106.75	105.15	109.43
109.63	110.78	109.29	109.44	109.56	109.02	110.37	110.31	111.27	111.39	109.02	110.27	108.5	110.6	112.69	109.17	110.03	109.61	109.82	111.43	110.25	109.32	111.7	111.3	110	109.67	108.73	108.86	113.04	108.29	110.58	109.76	112.22	111.72	110.83	111.35	109.39	109.86	110.63	110.43	112.04	110.39	110.67	111.9	111.35	108.65	110.21	110.19	111.48	111.57
106.59	106.56	106.42	104.1	104.52	105.84	107.07	105.4	105.14	104.44	105.69	103.72	105.08	106.83	105.13	106.23	104.32	106	103.3	107.33	105.12	103.97	105.43	103.66	106.68	105.46	104.79	104.18	103.45	104.3	106.79	105.6	105.62	105.89	105.85	105.15	103.92	107.04	107.73	106.19	105.21	106.12	106.72	104.71	106.36	105.5	106.85	104.4	106.2	104.66
101.11	107.99	103.44	103.51	103.82	106.57	105.05	104.57	106.27	106.68	106.49	105.54	105.14	106.71	104.03	104.8	106.58	105.06	106.63	105.01	107.64	106.4	106.24	105.95	104.84	105.36	106.77	105.91	106.42	105.52	102.15	106.03	108.61	105.97	104.83	104.92	105.15	105.48	106.83	105.25	103.79	106.19	105.51	107.11	106.34	103.51	104.8	106.48	107.09	105.27
103.1	106.44	106.74	108.11	106.82	107.15	107.57	104.69	107.9	105.45	107.22	106.61	106.66	105.23	108.14	107.27	105.19	103.51	108.19	106.59	105.05	106.69	106.14	106.64	105.99	105.94	108.18	105.99	109.89	105.7	105.3	106.41	107.42	105.96	107.47	109.79	106.77	105.29	106.81	108.51	104.71	105.91	105.78	106.96	108.08	105.64	105.34	106.64	105.26	104.95
107.59	108.31	107.64	108.94	109.87	109.18	107.81	109.74	107.38	108.77	106.83	109.62	109.51	106.39	107.38	107.63	106.56	108.75	106.73	106.42	108.84	106.42	110.82	108.54	108.15	105.58	109.24	109.12	109.75	109.43	106.37	110.33	108.65	110.86	107.57	108.93	109.93	110.05	108.99	108.44	107.71	110.41	109.22	107.22	107.84	106.54	110.97	109.58	108.07	107.34
109.34	107.93	108.08	107.74	109.42	107.35	108.19	108.11	108.37	105.64	108.77	108.41	108.09	108.82	109.27	108.93	109.71	108.69	108.65	107.42	107.33	107.53	109.68	109.69	107.52	106.97	106.78	109.85	109.96	109.54	108.66	107.97	107.53	109.58	108.63	109.72	108.88	108.31	107.99	108.38	108.16	110.46	105.03	109.99	108.86	107.45	107.62	107.06	106.14	106.59
108.01	110.11	110.4	111.03	108.75	111.51	111.05	112.87	111.09	112.69	112.4	111.65	110.11	111.49	109.62	111.17	109.83	110.28	111.09	110.89	108.8	108.76	109.22	111.63	111.35	111.35	111.14	110.93	110.45	110.75	110.14	108.33	109.64	109.61	112.36	112.64	108.36	108.65	110.46	111.48	110.49	113.37	110.75	112.44	109.03	108.51	109.92	110.07	109.02	110.07
107.95	108.01	103.22	106.66	107.43	106.42	102.83	105.33	105.7	105.35	105.14	103.88	105.77	104.51	105.6	104.47	106.19	104.02	105.43	106.78	104.92	102.9	105.02	103.62	104.1	105.27	106.59	105.03	105.74	105.24	106.28	104.04	105.23	107.24	105.72	105.47	106.52	105.51	105.9	104.63	107.71	105.41	105.43	106.69	107.4	106.89	107.14	106.39	104.33	107.28
105.92	105.85	105.87	108.41	104.37	106.87	106.72	106.52	106.2	106.51	104.73	107.5	106.6	106.86	104.06	106.5	105.69	105.98	106.81	105.47	104.61	107.01	107.03	106.69	104.44	106.41	105.75	105.51	107.45	105.99	103.48	105.92	105.78	106.81	104.79	105.61	106.61	106.06	107.64	106.13	105.71	108.92	106.67	106.36	105.19	107.39	108.74	106.24	104.46	106.42
106.33	104.73	108.97	104.84	105.21	105.72	107.19	104.73	107.81	105.36	105.33	105.03	104.81	106.29	106.34	105.11	105.35	103.18	107.05	106.22	105.48	104.67	106.62	104.43	107.59	105.05	106.49	105.29	105.25	104.42	105.52	104.3	106.48	108.27	103.69	102.47	106.52	107.47	104.33	106.57	107.34	106.03	106.06	105.26	107.15	107.18	105.19	104.84	105.58	105.56
106.82	107.02	106.61	106.58	105.94	108.59	105.23	108.68	106.62	107.48	105.01	106.44	105.45	105.79	108.74	107.54	106.72	105.17	104.86	105.16	106.04	106.66	105.66	107.03	106.21	105.43	105.22	107.1	104.62	104.83	106.4	105.04	105.98	107.19	104.18	107.72	106.07	105.01	106.37	105.85	102.66	105.4	106.6	107.64	104.59	103.64	107.48	103.61	104.83	105.37
106.37	107.9	106.79	106.9	106.72	105.17	106.83	106.77	103.24	105.19	106.1	105.59	106.65	105.7	107.72	105.65	107.26	107.25	106.19	108.01	106.37	106.92	106.27	104.48	107.04	107.09	105.64	107.07	107.28	108.37	106.51	107.76	106.7	106.77	108.05	105.46	107.28	106.67	105.11	107.62	107.31	104.37	106.83	107.02	106.26	106.29	105.04	106.77	107.55	107.21
106.8	107.51	106.55	107.05	105.83	107.44	105.99	107.73	108.5	105.26	105.58	108.65	106.81	107.68	105.16	105.88	106.6	108.66	106.59	105.08	104.82	109.47	105.27	105.92	104.37	104.73	105.45	109	104.04	107.93	106.93	105.78	107.33	105.41	105.57	105.59	106.97	107.12	106.59	107.76	105.56	107.94	104.78	105.78	104.99	108.51	105.81	106.59	106.3	105.63
104.4	106.23	105.3	106.26	104.91	109.23	105.21	103.97	106.4	103.74	106.84	105.17	104.96	107.5	104.46	105.75	103.14	106.83	105.03	105.12	106.38	104.76	103.3	106.25	104.51	106.11	107.89	106.71	103.96	103.43	105.17	105.87	106.38	106.41	105.94	104.67	104.97	106.18	106.31	107.04	106.88	105.36	104.32	106.9	104.12	107.69	105.67	104.5	104.89	103.77
106.51	106.82	107.98	104.9	108.26	108.22	108.08	108.61	107.99	107.06	107.5	107.07	107.74	106.94	108.03	109.49	106.52	107.35	107.75	108.12	107.69	108.53	109.04	106.89	105.59	106.63	106.22	105.31	108.71	103.97	108.17	103.48	109.16	105.33	107.31	107.45	108.7	107.41	108.97	109.18	106.08	106.58	106.24	107.06	107.21	106.3	106.82	107.01	106.65	105.99
106.3	106.96	105.44	106.61	105.33	106.85	106.49	103	105.73	105.74	105.99	107.79	106.23	105.49	104.87	106.14	106.75	102.37	106.49	105.45	108.41	105.64	106.1	104.58	105.1	105.35	103.04	104.81	104.23	105.01	104.68	105.24	104.31	105.14	107.32	104.62	105.23	105.45	103.4	105.81	107.39	104.44	105.51	103.84	105.63	106.21	105.54	107.2	105.39	105.37
106.78	103.81	105.66	105.76	104.15	106.02	107.43	107.5	104.65	106.51	103.45	106.91	103.21	105.98	105.64	105.79	103.66	107.4	105.71	105.53	104.08	105.88	105.99	105.17	104.63	106	105.63	106.44	104.78	107.26	105.36	106.93	105.37	104.77	106.05	106.99	105.12	103.57	105.86	107.21	104.83	106.27	107.45	105.03	106.61	105.54	106.59	105.44	106.66	105.78
100.69	101.37	100.05	98.757	101	100.97	99.969	102.43	100.19	101.13	99.67	101.06	98.899	100.76	100.49	102.04	100.62	99.813	101.75	98.984	100.83	101.22	101.88	98.578	102.04	98.847	99.802	101.34	100.09	100.27	100.46	100.7	101.97	100.56	99.282	100.68	99.802	99.372	98.88	100.04	99.657	102.53	101.85	99.006	101.58	99.747	99.751	101.6	98.95	100.37
104.14	105.84	103.13	106.36	107.28	106.02	106.16	107.9	106.68	106.89	104.9	105.69	106.76	106.02	103.84	106.67	104.42	105	104.92	104.74	105.67	107.82	105.66	105.48	105.89	106.19	104.29	107.12	106.42	105.48	105.46	107.11	105.88	105.91	107.16	105.14	106.74	104.88	108.19	105.72	103.8	104.54	105.62	105.34	105.35	105.25	104.63	105.24	104.75	103.86
107.51	105.77	106.14	105.67	107.43	108.95	109.24	108.1	106.77	106.28	106.48	108	105.19	106.09	108.27	107.27	108.25	107.09	108.78	104.38	107.66	107.45	106.8	105.85	108.25	108.79	107.13	106.3	107.68	107.73	107.15	109	106.37	108.02	106.87	105.59	106.7	106.97	107.27	104.53	107.36	107.44	110.43	107.29	107.06	107.31	108.19	105.71	109.98	108.31
109.09	105.62	108.94	108.76	108.84	110.97	105.61	109.88	107.23	107.36	106.67	108.84	109.52	108.04	107.89	107.85	107.46	107.74	106.17	109.97	107.1	107.14	108.54	106.29	106.32	110.25	107.38	107.15	108.35	107.52	107.99	109.26	108.33	107.13	108.44	107.16	107.88	108.41	105.34	108.94	108	108.63	109.77	109.62	108.37	107.84	108.89	110.12	107.57	109.54
104.13	106.67	106.81	108.52	105.22	105.53	108.76	105.03	106.21	102.93	106.19	106.62	107.08	107.38	106.41	108.56	106.51	105.74	106.25	106.93	107.57	104.22	107.57	105.32	106.24	105.04	106.73	105.09	108.07	107	108.03	106.12	106.1	107.25	107.2	107.33	104.39	106.71	106.56	105.16	105.72	105.73	108.74	107.23	102.94	106.22	106.63	107.28	106.07	104.02
104.13	104.66	106.19	104.57	106.91	107.13	103.54	104.94	106.93	103.85	106.98	103.01	107.29	106.82	106.86	105.18	106.93	103.47	106.21	106.36	104.56	107.02	106.79	106.97	107.6	106.86	104.57	105.46	105.23	106.25	103.47	109.35	105.91	105.57	104.6	106.56	108.63	102.6	105.92	104.86	106.02	107.48	104.18	105.09	106.12	106.14	106.76	108.56	107.02	106
105.79	109.49	109.65	107.74	108.33	107.18	106.27	108.32	107.05	106.06	108.55	110.06	109.51	107.13	107.86	109.68	109.12	110.39	108.93	109.5	109.22	108.79	108.57	109.51	111.54	108.18	109.06	110.47	110.18	108.24	107.76	109.57	108.96	108.12	108.07	105.35	107.91	109.9	109.82	107.88	110.08	107.87	109.56	107.13	111.12	109.61	109.8	107.91	107.97	107.36
106.37	108	109.03	108.67	108.1	107.05	106.12	108.23	105.01	107.21	103.83	106.14	104.31	104.56	105.9	105.07	107.1	107.03	106.33	106.54	105.56	107.79	106.91	104.89	106.33	106.46	106.66	105.97	107.11	105.52	106.04	106.78	106.28	106.24	106.58	103.83	104.17	106.85	108	105.94	105.71	104.91	104.56	106.24	107.89	104.26	107.6	107.13	106.65	104.06
108.3	105.7	105.81	106.11	104.43	106.06	105.5	105.41	106.42	104.32	105.26	107.36	105.76	105.74	105.77	105.3	105.2	106.79	104.31	108.14	105.96	106.01	106.11	105.51	104.2	105.52	109.61	105.54	106.58	103.85	105.9	107.32	107.69	107.42	104.92	108.57	105.32	107.04	103.72	105.02	105.46	107.18	104.51	105.45	107.27	105.62	106.71	107.52	104.64	107.5
105.15	105.19	106.37	106.71	104.97	105.43	107.61	103.24	103.63	104.01	106.58	107.78	103.76	104.98	105.95	108.16	105.08	106.4	105.73	104.41	104.36	106.62	105.07	104.99	105.32	105.74	106.71	108.45	105.25	104.36	105.44	107.5	104.36	105.37	106.21	106.92	104.91	107.38	105.43	104.7	105.93	105.15	105.67	104.57	106.88	105.24	107.01	106.73	105.56	105.96
108.12	103.66	108.42	106.71	106.31	103.05	107.55	105.15	105.95	108.02	104.04	105.63	106.28	104.57	105.02	104.79	106.79	107.67	105.23	104.73	107.46	106.03	104.54	105.22	105.16	103.94	103.98	104.97	104.77	105.96	105.58	103.84	108.79	106.27	104.47	106.52	106.99	106.3	107.25	107.6	105.28	105.33	104.73	105.15	105.21	106.13	104.52	108.77	104.84	108.17
105.72	105.06	108.91	106.54	104.63	103.28	104.6	105.57	103.28	105.15	107.47	105.45	104.09	104.9	104.28	105.45	105.97	105.32	105.34	105.29	107.34	106.88	105.55	106.37	104.99	103.9	107.78	106.78	103.4	106.12	107.55	105.03	107.51	105.75	106.1	103.78	104.66	103.79	106.3	106.48	104.31	107.15	106.14	104.25	104.89	102.71	106	105.34	103.91	105.65
98.081	101.15	98.294	99.129	96.643	98.031	99.559	98.789	98.025	98.057	100.28	98.747	99.02	99.231	100.69	98.517	96.194	96.27	98.626	99.679	99.884	98.819	96.896	99.111	97.586	99.683	99.467	99.109	97.398	99.375	98.817	99.347	98.43	98.596	98.163	98.881	98.716	97.706	97.602	97.702	98.551	99.003	99.882	97.777	95.516	98.713	96.607	98.55	97.354	100.69
106.29	107.48	106.67	109.35	104.61	106.48	106	106.16	106.83	104.83	105.86	108.6	104.63	105.91	106.37	107.01	106.32	104.88	104.98	107.32	104.04	105.72	106.8	105.05	107.19	107.84	105.64	108.33	106.75	104.22	105	105.6	104.66	106.21	106.83	107.72	106.26	105.48	106.57	106.64	105.39	106.95	107.56	105.28	105.7	106.22	106.5	106.58	108.29	107.61
105.08	104.86	106.06	108.2	107.71	106.03	106.4	106.88	103.45	104.67	106.15	105.73	105.08	105.5	105.94	109.84	105.01	108.66	105.87	105.56	105.47	105.82	107.73	107.04	107.09	106.1	106.28	108.29	107.33	105.12	107.58	105.26	108.01	105.47	108.24	104.76	104.09	105	105.43	104.6	103.97	107.02	105.4	103.62	103.2	105.36	104.73	106.43	106.25	105.52
107.8	104.89	106.1	103.63	107.17	106.62	104.58	104.3	106.27	104.74	107.4	106.47	106.21	109.24	106.46	106.49	106.93	106.66	106.82	107.28	106.97	106.81	107.04	105.8	106.51	107.26	105.73	104.17	107.32	107.2	105.84	106.53	105.55	103.8	104.79	106.48	108.21	106.36	106.13	106	105.94	107.25	104.52	105.64	106.38	107.44	107.79	105.85	105.96	106.76
100.69	99.175	98.118	99.181	99.16	99.843	99.156	97.498	98.796	99.989	97.35	98.116	98.805	99.183	96.62	99.094	98.369	98.227	96.603	97.652	98.827	99.823	99.336	96.964	96.359	100.58	99.392	98.337	99.102	100.16	99.622	96.978	98.861	99.655	99.755	99.086	99.682	100.57	99.788	99.704	99.846	100.38	99.686	99.383	97.426	98.014	98.483	99.737	100.88	98.696
99.346	98.735	98.646	99.222	98.276	99.022	97.464	98.933	98.213	98.499	100.1	98.874	99.088	96.209	99.067	97.527	99.083	97.361	97.973	99.443	98.619	99.568	99.321	100.02	95.788	99.792	99.973	98.162	99.13	99.365	99.016	97.111	100.62	95.829	99.264	99.138	98.399	97.838	97.688	99.118	98.864	98.591	101.19	97.66	99.18	99.341	97.27	98.024	97.229	98.211
100.11	100.43	100.73	101.28	99.922	102.46	100.13	100.58	100.78	100.36	101.63	99.997	100.07	99.187	101.57	100.62	102.12	99.105	99.435	99.259	99.239	98.233	101.41	98.461	101.95	100.45	99.718	97.801	100.58	100.06	99.604	98.613	101.55	100.33	98.356	98.307	98.676	100.56	100.05	101.27	99.426	100.34	98.899	99.535	100.69	98.754	99.791	100.25	100.2	99.464
99.388	97.031	98.668	98.695	96.212	97.968	99.41	99.936	96.555	99.303	97.758	98.613	95.691	101.11	97.662	98.843	97.197	96.522	98.413	97.96	98.025	98.704	99.821	101.39	97.656	96.849	98.903	98.587	97.415	96.708	96.996	98.343	99.567	97.188	97.231	97.16	98.073	97.342	98.109	97.491	96.233	96.942	99.392	97.011	98.461	99.343	98.061	97.927	97.325	97.184
97.009	95.831	97.769	100.01	99.342	98.139	98.499	98.078	97.05	98.354	99.223	97.68	99.159	96.865	100.29	95.812	97.933	99.577	98.564	99.053	98.038	95.931	95.685	99.798	99.536	96.786	98.232	100.44	97.648	98.469	98.539	97.897	99.466	98.751	97.179	95.967	99.684	97.223	98.817	97.169	100.19	98.666	100.34	96.143	96.799	97.933	96.962	98.029	100.25	99.185
106.2	105.54	106.73	106.12	106.1	105.22	105.82	104.34	105.18	107.15	106.82	108.51	105.98	106.07	104.13	105.97	106.87	106.95	108.07	105.93	105.29	106.65	104.87	105.42	105.69	104.54	105.9	105.28	107.53	107.25	105.68	107.78	107.34	108.68	105.33	106.58	107.54	105.7	106.74	106.73	106.61	105.5	107.38	106.71	106.47	105.05	105.33	105.41	104.82	106.02
106.98	105.77	108.9	107.48	106.8	107.06	109.95	108.36	108.18	106.99	110.91	108.79	107.65	108.81	108.72	109.46	108.33	107.22	111.28	108.94	106.66	109.33	110.11	109.68	108.14	108.02	108.79	107.22	106.79	109.29	109.47	108.27	108.47	107.96	109.24	108.2	107.45	106.66	108.32	108.54	106.75	109.41	108.08	107.65	105.47	107.13	108.44	106.63	107.23	107.7
97.132	98.922	97.331	97.13	97.778	97.533	99.452	98.312	96.991	100.96	98.208	98.207	96.251	99.012	97.235	97.689	98.726	97.569	98.583	99.813	97.309	100.19	95.632	99.153	97.449	98.478	97.626	99.127	96.161	98.961	96.294	97.585	100.19	97.398	96.878	99.996	98.979	96.62	98.617	97.187	99.278	100.09	97.602	98.08	98.387	98.944	97.979	96.74	99.121	97.686
98.11	100.79	102.07	102.26	99.46	100.18	102.03	100.7	101.24	101.34	102.27	100.93	100.62	98.788	100.65	99.917	100.86	99.137	100.56	100.65	101.18	99.547	99.804	101.5	100.29	100.21	101.51	100.92	101.46	101.87	101.17	100.62	102.78	101.76	103.24	100.1	99.645	100.57	101.36	104.03	103.2	100.88	100.34	102.34	98.578	101.42	102.62	101.07	101.71	101.79
103.65	105.63	107.62	104.66	106.08	105.94	104.85	105.15	104.67	107.32	104.49	105.39	104.73	105.32	105.85	105.1	105.56	104.71	106.51	106.05	106.09	105.61	108.9	106.83	104.52	103.57	104.36	102.31	108.23	106.76	105.29	106.6	107.4	104.18	105.69	103.5	106.14	108.26	105.72	105.27	107.94	104.37	104.31	104.91	105.71	108.42	105.61	104.59	105.8	105.26
108.82	108.1	107.48	105.33	107.92	106.78	107.55	107.8	106.78	108.28	108.95	108.16	109.06	108.9	107.8	109.58	107.74	105.1	107.25	108.42	108.18	110.13	107.69	108.86	108.04	109.11	107.24	107.08	105.14	107.33	108.74	106.21	106.39	108.48	107.17	106.85	105.94	108.3	107.35	107.78	110.42	106.85	110.07	108.22	108.74	108.76	107.56	108.09	108.1	107.68
106.01	107.01	109.16	106.44	105.57	105.66	105.5	106.64	105.94	104.73	104.66	106.76	105.1	105.6	103.02	106.02	106.4	107.13	107.82	105.21	103.89	103.93	105.75	104.98	104.55	105.97	105.19	106.45	105.27	105.59	106.87	107.07	103.92	107.13	105.05	106.27	107.03	106.7	103.34	105.71	105.93	106.41	105.15	106.41	103.18	103.8	104.12	106.46	105.52	105.22
104.96	106.69	103.28	107.25	105.41	105.38	106.17	105.32	106.08	106.46	106.25	105.4	105.82	104.3	105.2	105.1	106.02	107.26	104.2	107.25	103.41	106.53	106.27	107.87	107	104.85	105.91	104.53	105.09	106.34	105.79	108.05	105.27	104.06	105.14	106.15	104.61	106.15	105.4	104.65	107.95	104.87	104.04	104.63	104.77	104.64	108.06	106.74	105.92	107.53
109.79	109.35	112.81	109.35	109.36	108.11	109.32	113.34	110.04	108.87	110.54	111.25	110.99	109.78	109.8	108.81	109.63	110.83	112.76	110.73	110.66	112.01	109.64	108.61	110.98	111.52	108.45	111.11	110	110.46	107.92	110.82	109.66	110.85	110.72	109.73	111.5	108.83	109.03	109.36	110.98	110.09	110.45	111.24	111.64	109.47	110.76	110.74	111.33	111.55
100.12	99.458	100.51	99.474	99.609	100.1	100.81	99.13	98.979	98.625	97.916	99.028	98.27	96.24	100.62	99.244	98.635	99.247	98.434	100.07	102.51	99.487	97.095	98.519	99.405	98.087	94.567	97.929	99.743	97.568	100	99.475	98.677	98.255	98.51	99.837	99.025	99.073	98.182	99.986	97.866	98.51	97.422	99.23	98.876	100.02	98.528	96.885	97.868	98.334
107.09	109.99	109.66	106.88	107.3	109.25	110.69	108.45	106.47	108.06	106.56	107.56	108.76	107.6	108.6	107.02	109.74	109.65	107.84	109.34	110.58	110.06	108.24	107.01	104.24	107.77	106.97	108.66	105.33	108.57	111.16	107.66	106.83	106.8	109.09	109.14	107.16	108.08	107.61	108.46	107.99	107.13	107.96	107.33	107.89	107.68	107.4	107.35	106.65	108.76
106.53	106.62	106.99	108.45	108.76	110.06	107.04	109.74	107.99	108.24	106.88	106.44	106.05	108.12	108.14	108.2	107	106.81	108.64	109.23	106.96	110.89	109.28	109.28	108.98	108.37	111.07	106.14	109.59	107.4	106.27	109.03	108.24	108.46	110.21	108.19	107.39	107.66	109.57	109.15	107.26	108.94	109.14	109.25	107.77	109.19	104.77	108.75	109.91	109.63
104.93	106.12	105.59	104.34	104.6	103.5	106.5	105.51	104.59	104.95	106.48	106.62	105	105.3	104.28	105.23	106.54	105.47	105.49	104.76	106.63	105.01	105.14	107.15	105.65	105.35	106.76	105.9	104.73	105.01	106.24	107.37	104.46	105.63	103.9	104.94	105.58	105.8	105.1	107.01	107.15	105.3	104.23	105.94	103.23	105.74	103.78	107.28	104.79	105.28
105.75	106.47	104.72	106.65	104.85	106.71	106.19	103.65	105.42	105.34	105.51	106.6	107.23	105.42	103.62	105.86	105.53	104.16	105.25	104.21	105.35	107.31	104.39	105.39	103.78	104.54	106.34	106.6	107.26	106.21	105.24	103.87	106.26	104.39	106.16	105.03	106.05	105.99	104.84	106.95	103.68	104.77	105.03	106.88	107.31	104.48	104.93	104.14	106.42	105.62
104.53	105.19	105.76	107.19	108.08	104.51	103.76	104.87	105.96	104.69	106.18	105.54	105.16	103.5	105.78	106.16	106.02	106.13	108.03	107.44	106.07	103.09	104.97	103.17	105.79	106.28	106.37	104.33	106.03	105.23	107.12	107.36	107.4	106.09	104.2	105.36	106.11	104.7	105.59	107.18	106.63	105.22	105.1	105.28	105.03	104.96	108.08	106.91	107	107.56
101.04	100.64	100.73	101.49	102.58	102.36	100.08	102.61	103.63	99.563	101.51	102.44	100.89	100.16	99.546	103.46	100.94	99.691	101.44	101.91	99.777	101.17	101.31	97.757	100.57	100.84	101.1	100.67	97.587	101.2	101.12	102.23	100.46	101.75	99.697	102.61	101	99.518	102.72	101.96	103.9	101.41	98.404	101.3	101.85	101.25	101.45	100.87	100.16	101.67
101.14	101.33	102.42	100.6	100.1	99.872	100.64	100.75	100.07	101.15	98.66	102.7	101.99	99.462	101.99	102.98	101.63	100.8	100.89	102.21	100.04	100.47	100.99	100.66	100.34	99.057	99.615	99.879	101.42	102.54	100.95	102.55	100.06	100.31	100.64	99.338	100.39	101.17	101.61	101.13	100.41	99.691	101.09	100.8	99.165	99.103	101.62	101.86	98.555	101.15
103.86	105.72	105.33	106.66	106.62	106.97	106.28	107.39	103.11	105.27	107.58	103.19	105.07	104.81	104.41	106.77	104.95	107.81	106.55	105.33	104.2	106.71	104.46	106.31	104.81	104.22	103.68	105.89	105.44	103.63	105.92	106.76	106.74	105.2	102.29	104.09	106.75	105.99	105.02	104.33	108.1	104.83	107.48	105.87	105.76	105.73	105.82	105.62	107.52	105.59
112.39	111.88	109.9	111.99	111.57	110.67	109.03	111.17	110.85	111.7	112.33	111.2	110.43	110.45	113.83	109.31	109.82	112.62	109.69	111.29	110.37	111.9	111.46	109.99	109.72	110.75	110.26	111.51	108.47	109.67	107.26	109.27	111.52	109	108.64	113.48	108.89	108.7	112.62	108.91	110.15	110.83	109.45	110.98	109.04	111.92	110.16	110.6	110.42	110.56
104.28	105.98	106.78	105.32	107	107.76	104.54	105.71	105.2	106.1	104.39	105.25	108.63	105.77	108.55	103.79	105.66	106.16	105.47	106.31	104.84	107.14	104.97	104.69	104.61	106.35	107.34	104.43	105.69	104.43	104.86	106.02	106.44	104.4	108.38	106.32	106.91	104.99	105	109.09	107.95	104.92	106.65	105.85	106.55	104.03	106.34	106.09	105.7	107.28
98.509	99.218	99.795	98.655	99.504	98.165	96.746	99.93	99.07	98.039	96.2	98.453	99.416	97.358	96.913	99.473	96.222	96.921	97.477	98.045	96.691	98.169	97.854	96.485	99.598	99.093	98.029	96.624	95.385	96.967	98.607	100.3	99.277	97.63	99.14	99.011	96.785	96.481	98.921	101.49	95.855	99.892	97.82	99.383	96.854	97.726	98.07	98.876	102.08	97.386
104.04	105.51	103.28	105.7	105.77	104.53	104.95	105.34	107.17	104.68	104.98	105.45	104.56	105.59	104.55	107.68	103.37	104.77	104.19	105.28	105.19	105.03	106.65	105.42	106.82	105.58	104.1	105.2	106.2	106.57	107.62	105.75	104.31	106.09	103.54	106.05	107.46	105.12	107.71	104.5	103.84	107.02	104.56	104.75	104.22	106.9	104.95	105.28	105.42	104.29
97.304	99.604	98.49	98.605	96.973	99.465	96.704	98.2	98.132	97.61	97.997	96.428	98.931	98.573	98.242	98.897	97.9	97.539	98.648	97.688	97.976	97.744	95.188	99.167	96.675	98.837	99.054	98.882	98.865	97.096	97.113	99.029	96.806	98.974	98.727	98.986	96.962	98.749	97.395	98.024	97.199	96.348	98.592	97.142	97.932	98.602	96.45	97.599	96.666	100.94
105.09	105.94	105.08	104.6	105.7	103.66	105.89	107.17	106.11	107.48	106.62	106.03	105.72	105.29	107.45	107.2	106.16	106	106.48	106.98	108.66	108.36	104.13	108.48	107.56	105.12	107.51	104.85	104.25	104.26	105.37	105.1	105.79	104.75	102.83	107.68	107.23	104.22	106.2	103.96	104.75	102.82	107.19	103.91	106.65	105.6	105.58	106.91	105.1	105.2
110	109.92	108.66	105.81	107.76	107.52	108.34	108.86	107.22	107.03	108.14	108.08	107.05	107.8	107.95	106.69	107.15	106.88	108.64	106.43	110.2	110.38	108.73	106.95	108.13	109.66	107.63	108.66	108.84	109.41	107.44	108.61	108.95	108.61	108.36	107.59	109.31	111.25	106.74	108.26	109.38	108	109.22	106.31	110.02	107.92	107.51	108.66	110.07	110.68
97.912	97.301	100.62	96.297	97.329	98.394	99.43	98.326	98.812	99.003	98.663	99.294	96.673	96.253	96.245	98.913	97.919	97.408	98.631	97.223	97.88	99.731	97.594	99.865	96.792	97.725	102.13	99.448	97.967	96.978	97.22	99.053	96.44	97.971	96.35	98.224	97.785	96.999	98.215	100.39	100.13	98.138	97.651	100.41	95.562	97.811	97.236	97.221	96.861	99.563
110.69	109.32	106.96	108.66	107.1	107.73	109.11	108.5	107.51	106.49	107.84	107.6	108.12	108.74	111.01	107.13	108.73	109.32	107.99	106.48	107.87	110.75	108.16	108.79	108.02	107.35	109.36	107.22	109.91	106.4	106.94	108.41	108.46	106.88	106.35	107.89	108.72	108.41	107.38	106.4	106.66	107.54	107.93	108.5	107.91	109.07	105.79	108.62	107.56	105.47
105.36	105.58	105.03	106.18	103.4	105.92	106.22	105.46	105.85	107.01	106.08	105.8	104.97	106.61	107.18	104.05	105.3	105.12	106.35	107.44	105.04	103.97	106.64	105.89	105.69	103.54	104.13	106.58	103.99	106.55	108.24	105.54	106.31	106.19	103.48	104.41	105.54	103.9	105.54	106.55	105.03	106.17	104.62	105.96	104.44	104.74	106.8	104.54	104.26	105.71
105.52	107.38	105.45	105.97	104.62	105.18	106.23	105.48	104	103.24	105.61	105.76	106.34	103.69	107.8	105.73	107.04	104.82	105.23	107.32	106.54	106.13	105.88	106.76	105.26	104.65	103.86	106.67	105.78	104.41	105.3	105.2	103.03	104.56	105.68	106.8	105.96	105.89	104.71	103.86	106.42	104.97	103.12	106.35	106.62	106.73	105.06	104.01	104.91	105.06
107.72	108.17	109.39	108.18	106.89	107.99	108.71	107.6	108.17	110.83	106.85	107.35	107.39	107.59	104.88	108.82	107.51	109.24	105.71	105.87	107.54	108.49	107.69	107.31	107.74	109.11	109.8	107.6	105.32	108.29	108.44	106.6	107.38	106.43	107.59	107.23	109.39	108.11	108.89	107.17	109.2	108.84	108.3	110.18	108.84	108.53	105.7	106.8	109.53	107.13
105.77	106.35	106.23	105.97	104.72	106.1	104.15	107.52	106.61	107.26	106.24	104.72	104.55	107.33	106.14	105.11	105.25	104.64	107.56	105.86	106.73	107.03	106.92	108.88	105.84	106.82	107.76	108.17	106.52	104.94	105.77	108.14	107.23	107.64	107.13	105.85	106.05	108.15	105.3	107.04	105.32	108.66	105.27	106.4	103.93	107.11	107.77	108.79	105.75	105.88
106.4	108	107.67	108.31	109.79	107.82	107.98	108.79	108.44	110.35	108.83	108.66	107.99	107.27	107.07	108.12	108.24	109.77	106.21	109.39	106.04	107.25	108.6	109.54	107.92	110.89	107.59	110.41	106.89	106.37	108.39	107.39	108.47	108.29	107.54	108.4	107.3	105.16	107.32	107.03	107.45	108.43	107	108.03	107.52	108.71	108.01	108.3	107.32	106.39
109.5	108.71	108.41	110.44	107.64	107.29	111.2	109.31	111.49	106.93	108.16	108.45	106.33	107.59	110.07	108.76	107.17	107.61	110.83	108.22	111.23	106.84	109.96	106.62	107.47	109.32	108.78	108.31	107.91	107.45	109.31	107.23	107.02	110.38	107.61	109.26	106.84	107.57	108.06	107.99	108.48	106.65	107.48	107.25	105.11	108.09	107.64	107.47	111.22	109.71
105.36	106.23	104.03	106.19	106.49	105.86	105.97	103.68	106.01	105.89	106.2	104.49	106.87	104.17	106.22	106.37	105.76	106.43	105.49	105.8	107.01	106.33	106.22	105.98	104.77	104.57	104.69	104.5	104.88	104.8	105.77	108.35	104.1	104.82	104.88	107.88	105.62	106.14	106.15	105.73	106.05	106.66	105.86	104.32	105.8	105.01	105.16	105.25	105.61	103.37
99.575	97.838	99.316	96.572	98.038	97.139	98.413	97.669	98.291	95.88	97.547	98.404	98.52	99.978	97.989	99.968	99.048	96.706	97.129	97.283	97.282	100.8	97.084	97.637	95.001	98.336	99.738	99.035	99.366	98.29	96.961	98.954	97.239	99.56	96.217	98.979	96.007	97.126	97.411	97.907	100.09	98.303	96.345	99.643	96.652	96.555	97.853	97.399	97.614	99.306
104.49	106.56	105.69	106.38	105.53	104.27	106.19	103.16	107.5	104.75	106.61	108.54	106.59	105.91	105.53	103.94	105.58	105.7	108.87	106.15	104.4	104.68	107.82	106.27	106.14	104	105.78	105.53	103.56	105.58	106.58	103.74	108.54	105.26	105.12	107.32	104.06	103.59	105.48	108.08	103.03	107.44	103.75	104.75	107.02	104.41	105.8	105.79	104.51	105.41
104.3	106.09	106.81	104.86	107.18	104.78	105.57	105.78	105.58	104.87	105.97	107.08	107.23	105.07	105.09	106.03	106.2	104.18	106.16	104.8	106.02	106.32	105.39	105.85	105.94	107.81	105.97	106.16	104.64	106.16	104.42	106.81	104.85	107.5	106.46	105.75	105.81	106.76	105.16	103.15	105.93	107.64	104.17	105.55	104.53	107.57	103.13	105.13	105.26	103.51
105.27	104.05	103.62	106.33	106.87	106.08	103.69	106.18	104.59	106.19	104.04	108.1	107.39	106.36	108.07	103.95	106.53	106.19	105.85	105.76	105.8	103.62	106.63	105.92	105.54	105.72	104.16	104.62	103.61	106.63	106.32	102.5	105.06	106.19	108.56	108.97	105.32	105.64	106.34	108.29	105.34	105.07	105.25	106.8	105.13	106.42	108.07	106.36	105.42	105.56
109.06	108.04	108.47	107.23	107.44	107.38	107.74	104.99	107.4	107.11	108.51	106.92	105.18	107.08	106.12	107.37	106.15	106.47	109.08	106.2	105.91	107.88	106.35	105.74	105.72	106.58	107.98	105.97	107.61	105.32	106.33	104.95	106.56	106.9	106.25	105.68	104.53	105.59	106.3	105.59	108.17	105.12	108.01	104.09	109.33	106.58	105.47	104.28	107.18	107.94
106.29	106.61	106.95	107.66	106.53	105.97	108.98	106.79	105.57	107.81	108.6	107.72	104.49	104.49	108.33	105.12	106.47	106.05	108.06	107.99	106.48	106.31	105.83	107.26	106.88	107.12	107.2	106.12	107.57	108.69	107.2	109.37	107.29	106.31	109.03	107.39	107.39	106.16	106.43	107.94	105.21	108.27	106.52	108.31	104.33	104.01	106.94	106.8	107.44	107.38
99.163	97.58	98.771	97.61	98.374	97.601	98.947	95.207	97.149	98.752	96.9	95.197	99.661	100.83	99.815	99.162	99.554	98.153	100.39	99.627	97.399	98.702	99.228	95.847	97.674	96.742	98.875	96.76	96.864	97.762	99.741	97.545	96.747	96.658	99.881	99.821	94.586	99.251	97.935	95.283	95.816	99.32	97.797	98.448	97.662	95.751	99.124	97.761	97.467	97.219
106.47	106.57	108.91	110.11	108.16	108.05	109.92	109.43	109.97	107.96	109.18	107.86	107.17	107.44	109.26	108.72	108.19	108.19	107.85	105.92	108.46	106.11	107.02	107.45	109.98	107.95	107.9	107.52	106.1	108.53	104.42	107.18	107.91	111.41	106.55	107.72	108.25	108.34	109.38	106.25	109.11	106.84	107.73	108.56	106.49	105.88	105.23	108.45	108.01	105.16
109.23	110.44	110.32	110.4	112.27	110.18	109.06	111.29	111.89	109.84	109.82	112.32	109.56	111.64	111.41	109.7	112.16	110.02	110.68	109.76	112.69	110.37	110.29	109.26	109.64	109.66	108.24	108.67	109.25	111.43	110.26	110.4	111.15	111.58	108.17	111.36	109.3	109.51	111.26	109.77	110.05	110.71	110.54	109.27	109.53	111.51	112.07	109.39	111.17	111.31
107.8	106.47	105.57	105.02	106.75	105.69	106.28	108.01	105.27	104.83	107.98	106.65	104.33	105.84	107.72	106.98	105.83	107.48	106.62	106.59	107.51	106.91	105.76	106.55	106.77	105.16	108.14	106.07	105.8	107.25	104.91	106.82	105.38	108.15	106.29	108.51	105.85	104.8	107.72	104.37	104.22	105.6	105.12	106.37	107.79	107.19	106.14	104.34	107.12	105.16
106.19	105.99	106.29	102.45	104.72	108.01	105.52	106.18	107.63	106.72	106.13	105.94	104.56	106.39	106.44	105.07	104.91	105.89	106.07	107.53	104.28	104.71	104.16	103.58	103.48	108.13	104.85	106.4	102.97	104.95	106.32	102.94	105.28	106.36	105.26	106.27	103.75	105.99	105.49	103.67	106.17	107.51	105.72	105.51	108.91	105.99	105.06	107.47	106.98	103.76
108.45	106.5	107.89	106.89	105.07	105.25	106.23	105.91	109	104.13	107.58	105.76	107.9	106.26	104.14	107.05	106.73	107.12	105.04	107.18	104.38	106.3	105.73	107	107.03	105.26	106.51	103.96	106.58	106.22	106.12	106.44	107.2	107.66	106.54	107.01	106.82	105.69	106.4	106.56	106.71	106.02	104.77	106.5	106.82	105	105.35	107.74	105.57	105.53
109.27	107.63	108.72	108.16	107	107.13	108.54	110.17	108.68	108.54	109.98	107.94	107.96	108.93	109.36	109.28	106.39	109.08	109.18	110.49	108.4	108.97	106.03	109.25	108.18	108.79	110.68	109.8	106.88	109.57	108.71	108.65	108.93	107.43	111.33	107.64	106.83	106.58	110.29	109.11	107.68	107.36	109.61	107.2	109.54	109.06	107.14	107.93	110.46	108.11
100.1	101.34	100.51	102.7	99.532	99.119	98.642	101.6	100.82	102.36	100.31	101.32	101	102.13	101.38	102	98.636	99.089	99.732	101.3	100.52	100.56	102.69	101.39	100.39	99.506	98.397	101.23	100.5	101.09	100.34	99.273	101.63	99.979	99.987	98.299	101.37	100.84	100.59	101.98	100.08	100.75	100.64	101.31	101.14	102.57	103.73	97.847	99.861	102.23
99.554	99.238	98.219	99.504	98.835	99.405	97.871	99.76	99.405	99.658	99.459	99.792	98.864	99.849	99.874	97.392	98.019	97.697	97.172	97.132	99.605	99.379	98.756	98.911	98.671	97.608	96.925	101.76	98.791	99.197	98.937	100.28	99.523	99.669	99.696	99.252	100	97.307	99.358	99.773	100.45	99.224	99.447	99.586	99.332	98.441	97.858	101.37	98.815	100.07
106.21	103.91	105.03	105.9	105.32	104.8	107.51	102.9	104.63	103.53	105.55	108.16	104.95	103.24	105.7	107.75	104.58	105.92	103.94	104.42	105.07	103.34	104.16	102.4	105.59	104.97	105.36	104.03	104.71	105.33	104.51	107.2	104.4	105.27	107.09	104.14	103.88	105.19	105.06	105.36	104.97	103.99	105.57	104.72	107.18	105.69	108.65	107.17	104.23	106.03
105.64	105.81	108.31	106.4	107.7	106.54	105.27	107.37	104.65	107.14	104.26	105.84	104.17	106.02	108.54	106.98	106.26	105.83	104.21	104.59	104.67	104.19	106.56	107.27	107.08	107.19	106.19	106.63	105.28	107.39	107.38	106.42	106.05	108.14	106.75	106.88	105.3	107.17	107.81	107.47	107.5	105.92	105.84	105.51	105.5	104.16	106.25	106.04	104.81	106.35
104.12	107.71	107.92	105.44	106.03	107.06	107.02	105.22	105.89	104.66	105.05	105.52	106.63	107.75	105.48	106.59	107.59	106.71	104.44	105.95	104.13	105.39	106.31	106.17	104.12	106.36	106.8	105.6	105.05	106.55	104.01	104.68	105.19	103.43	108.93	105.72	107.48	103.9	106.91	106.62	106.45	106.29	107.64	104.58	106.47	105.41	106.73	106.77	103.51	104.75
107.16	105.46	104.79	105.43	105.23	105.82	105.31	105.17	107.57	104.36	108.06	105.76	106.5	107.99	105.81	107.09	105.55	105.63	105.26	104.65	107.02	106.88	105.96	105.05	105.95	104.35	104.4	103.65	102.85	105.41	106.68	105.03	108.08	105.73	104.48	103.65	102.47	106.04	105.17	106.23	104.5	105.28	104.45	106.46	105.65	104.3	106.37	105.18	104.92	103.48
104.43	105.05	102.86	105.13	102.77	106.28	105.17	104.46	104.39	104.98	104.89	104.41	104.66	105.55	105.37	104.55	104.88	103.21	104.68	105.43	106.46	103.46	106.2	102.25	106.38	104.92	103.71	104.6	104.11	106.17	105.06	106.2	104.2	106.14	103.21	106.34	108.59	105.21	105.51	104.74	105.73	104.67	104.05	107.2	105.56	105.36	105.76	102.84	106.96	105.99
107.71	109.99	108.1	107.16	107.49	109.25	108.3	106.8	109.05	109.54	108.82	109.12	107.33	108.38	107.81	107.01	109.52	108.58	106.41	109.09	109.7	108.1	109.23	107.36	108.51	111.79	108.38	109.12	106.98	106.67	108.9	109.29	108.01	108.49	109.64	108.46	109.26	106.27	108.42	105.12	106.72	107.31	108.03	107.54	107.48	109.37	108.26	108.25	108.32	109.72
110.48	108.69	106.67	109.29	107.47	108.97	108.51	108.86	109.28	107.15	107.63	108.63	107.05	107.78	110.82	108.3	110.94	107.62	107.6	109.37	106.01	107.83	107.9	107.31	107.03	108.82	108.66	108.1	110.81	106.78	107.68	108	109.47	107.96	111.38	106.67	108.69	106.98	108.36	110.63	107.97	107.58	106.92	109.67	107.66	107.16	109.11	108.29	108.04	109.37
100.63	102.16	100.55	99.269	102.43	100.99	101.41	99.909	102.05	98.686	99.017	101.06	102.54	99.304	102.83	99.015	101.28	101.81	101.03	101.06	99.707	97.126	98.917	101.5	101.79	100.35	98.381	100.88	101.99	100.58	101.27	99.763	100.93	97.784	101.1	99.656	98.827	101.79	99.552	101.23	100.23	102.76	98.541	104.66	102.61	99.921	101.28	100.77	100.82	99.884
105.96	108.87	105.68	108.46	109.46	107.78	109.61	108.33	108.98	108.39	106.93	106.92	109.32	107.24	108.76	108.99	107.86	108.51	110.39	108.33	108.2	108.81	109.07	108.62	108.45	107.28	109.07	107.87	110.29	108.79	106.86	108.02	106.84	106.99	106.85	108.34	107.27	108.43	106.39	107.69	108.46	110.51	110.18	107.65	107.11	108.86	108.56	109.28	107.86	108.02
108.77	106.63	108.79	107.82	108.29	109.88	109.29	108.51	110.11	107.86	109.62	108.1	107.55	109.96	109.67	108.84	111.29	110.82	109.77	108.17	108.65	109.91	108.02	107.71	108.31	106.87	109.48	107.69	108.77	109.81	109.83	107.7	108.68	110.24	107.15	109.23	108.13	109.62	108.96	110.34	104.97	107.21	106.92	108.23	108.65	107.7	107.55	108.23	110.18	108.91
106.46	105.97	108.12	107.41	106.34	106	103.82	108.53	105.28	107.67	106.63	106.85	105.52	105.15	107.15	107.55	103.8	105.93	106.48	106.72	107.39	105.41	108.3	106.22	105.88	104.85	108.27	108.21	108.4	107.01	106.99	103.99	106.07	106.55	107.68	107.74	108.32	104.72	108.23	106.61	107.25	108.07	106.7	110.06	106.88	104.93	105.16	106.21	106.84	104.78
110.83	107.36	107.58	108.28	107.23	107.96	107.31	105.66	109.69	105.55	107.16	107.06	105.98	108.75	105.45	109.83	107.08	107.52	107.52	106.51	107.82	106.43	108.62	109.02	108.24	109.32	108.75	106.33	109.74	106.96	108.72	108.77	105.77	106.96	107.61	108.62	106.09	106.59	109.19	106.94	107.96	107.12	105.85	106.74	105.76	109.37	106.42	108.84	109.44	109.51
98.478	97.542	97.547	98.405	99.782	97.296	99.134	99.603	97.476	99.324	97.52	98.852	97.091	98.017	97.572	97.489	98.648	95.664	98.447	97.792	97.841	95.854	98.983	96.852	95.964	99.609	97.741	96.992	97.372	97.313	98.082	99.215	98.562	98.716	97.964	96.73	96.589	95.862	97.738	96.868	98.265	101.16	100.21	97.588	95.448	99.141	98.204	97.871	98.97	99.127
96.39	96.783	97.807	98.608	97.144	99.314	97.679	97.925	99.721	98.383	100.65	98.745	97.773	98.676	97.715	98.341	96.638	96.123	97.88	96.696	98.969	97.357	97.519	97.357	98.893	98.658	97.628	98.963	97.911	97.658	98.134	97.742	97.807	96.592	100.63	101.1	98.968	97.244	97.655	99.441	98.104	99.428	99.647	98.561	100.16	97.476	98.725	99.221	96.249	98.172
108.02	107.92	109.84	107.93	108.53	108.19	108.81	109.01	109.53	106.35	110.77	106.67	109.25	109.72	109.64	108.06	107.43	106.89	106.7	106.68	106.93	109.31	109.08	111	107.41	105.72	108.08	106.72	108.48	108.21	107.69	108.3	110.33	105.22	108.08	108.36	107.72	107.95	105.46	106.81	106.98	110.02	106.3	108.7	108.5	109.55	109.9	111.32	107.92	107.09
107.15	105.36	106.66	107.46	108.05	108.35	105.61	105.73	105.1	105.58	107.17	105.54	107.15	107.29	107.18	105.43	107.38	108.29	105.49	104.69	105.14	107.64	106.68	108.37	106.56	106.39	105.49	105.61	105.79	106	107.57	104.15	104.77	105.25	106.23	105.31	107.4	107.97	108.36	104.03	106.44	105.39	107.8	105.83	106.32	106.51	106.35	105.55	107	104.72
106.59	110.64	108.46	109.21	105.56	106.69	108.39	109.14	108.73	107.97	108.62	109.96	107.44	109.62	106.42	107.69	108.54	106.54	110.17	106.76	108.24	107.37	107.43	106.65	108.13	108.49	108.9	107.13	106.52	110.63	107.96	108.74	107.56	107.59	110.4	107.56	107.01	107.08	107.59	110.36	108.39	108.57	109.21	107.8	109.48	109.22	108.79	107.91	105.28	106.75
108.33	107.75	107.56	109.41	108.78	105.21	107.75	107.99	107.15	107.21	107.31	108.39	107.18	110.53	109.3	107.55	108.43	107.55	109.13	108.63	107.58	108.66	108.47	107.96	107.36	109.39	109.08	109.06	107.34	107.78	107.87	104.57	106.4	109.25	109.06	107.5	106.8	108.33	108.02	107.13	108.25	108.78	106.48	107.72	109.82	108.38	108.91	107.83	107.69	108.22
100.71	100.98	100.88	100.09	100.04	100.91	98.955	99.556	99.207	101.26	100.26	103.1	101.61	101.38	100.93	100.39	101.35	99.604	99.245	101.31	102.14	98.93	99.588	99.454	102.73	98.774	99.372	101.92	101.78	101.02	101.72	101.66	101.51	102.7	99.685	99.712	100.73	101.85	101.93	98.715	101.45	100.63	100.71	100.85	100.21	98.07	99.514	103.04	100.31	100.3
105.56	106.52	103.81	107.15	105.81	105.48	105.81	104.87	106.12	104.23	105.23	106.01	108.69	105.03	105.2	107.3	106.64	105.52	104.28	106.16	107.69	106	106.61	107.11	106.98	106.95	104.92	106.1	106.5	105.06	107.25	105.74	106.48	107.34	106.26	103.91	103	105.38	105.38	106.74	105.87	105.09	107.11	108.04	103.61	104.76	108.03	105.42	104.94	108.57
104.54	104.86	106.62	107.23	104.98	105.42	104.67	105.41	105.26	106.47	106.63	105.71	106.65	104.19	107.31	108.01	106.05	106.17	104.55	104.17	102.65	106.09	102.83	104.74	105.66	106.46	104.69	105.65	105.13	105.79	105.79	106.09	105.42	104.89	105.63	103.17	104.69	106.12	106.39	105.04	106.74	103.81	106.34	105.17	104.42	106.5	104.36	104.31	104.21	106.67
108.95	106.83	106.68	108.4	111.2	109.01	107.2	108.75	111.25	109.29	107.34	110.09	108.31	110.67	108.45	107.85	108.19	109.06	107.32	107.82	108.69	109.79	112.23	109.59	107.83	106.95	108.51	107.87	109.14	107.99	108.41	109.3	106.37	106.95	109.41	109.56	108.55	109.73	109.38	108.94	109.82	106.99	107.63	109.46	107.49	109.11	107.8	107.87	109.18	109.86
105.93	106.5	107.21	105.15	103.7	103.77	105.5	105.17	106.17	106.43	105.36	106.19	106.57	103.96	106.07	104.36	105.98	105.99	105.1	108.17	106.05	106.39	107.83	105.03	103.66	104.3	106.69	104.36	105.95	105.69	105.96	106.48	103.41	104.28	106.63	104.75	106.48	104.74	107.19	103.48	105.47	106.04	105.08	108.33	104.74	103.21	106.79	107.06	105	106.16
98.565	99.515	97.385	96.458	99.054	98.265	98.066	99.555	97.365	97.348	99.479	99.482	96.713	97.257	99.122	96.423	98.405	100.29	99.39	99.682	98.587	97.621	98.387	98.092	98.023	99.013	96.233	98.697	96.8	98.556	95.611	96.759	98.106	99.664	99.107	96.676	98.042	97.419	97.242	97.955	98.351	98.37	98.845	100.24	98.231	95.83	98.324	97.031	96.962	99.003
105.53	107.05	105.34	106.69	103.16	104.78	105.43	106.47	106.15	106.05	106	105.59	105.33	109.18	105.58	107.01	106.22	104.32	104.42	106.21	105.93	104.7	106.49	105.73	105.53	105.29	105.75	107.73	102.43	104.2	105.31	106.18	108.27	107.49	105.23	106.39	104.35	106.75	105.11	106.09	103.26	107.66	106.09	105.02	106.67	104.58	106.87	105.94	104.47	106.35
108.69	107.95	107.13	107.4	107.04	105.86	107.88	110.22	109.53	106.98	108.34	107.91	108.49	107.54	107.48	106.5	109.32	108.86	106.2	107.58	108.58	107.52	107.97	108.99	107.36	109.31	107.81	107.65	108.88	107.76	106.14	105.53	108.6	109.24	108.99	108.71	108.13	107.75	107.61	109.49	108.34	106.28	107.85	108	107.45	106.87	109	108.83	107.57	107.87
107.46	108.65	107.57	108.49	108.2	107.83	107.15	107.09	108.98	107.44	107.4	109.95	108.95	109.76	109.14	109.28	108.5	108.92	112.07	108.37	107.87	107.28	106.47	109.25	108.25	106.08	106.78	108.02	107.56	111.35	107.33	107.89	107.87	109.49	110.05	109.77	109.83	107.65	108.04	108.28	108.37	108.94	108.14	105.13	109.51	106.46	107.6	107.97	108.05	105.57
99.504	99.663	98.971	101.21	101.03	99.115	101.2	102.12	100.94	103.54	100.31	101.15	102.47	101.21	100.12	100.73	100.51	101.54	100.04	100.57	101.2	101.33	100.84	99.027	104.26	100.32	101.04	98.746	100.94	99.452	101.02	100.01	101.67	100.97	98.194	99.24	100.46	101.17	99.702	101.59	102.38	102.5	102.83	100.43	100.39	99.399	99.874	100.66	100.63	102.78
106.31	106.36	104.96	104.27	106.22	105.51	105.68	104.37	106.74	106.27	105.92	102.55	103.82	105.23	106.89	103.56	106.13	105.46	104.26	107.38	106.36	104.96	106.72	104.05	104.14	106.09	105.97	106.82	104.81	106.76	106.62	105.07	105.99	104.73	105.62	107.53	107.59	106.03	105.52	106.39	105.45	105.8	103.88	103.68	105.7	108.22	104.03	104.72	105.34	105.82
106.13	104.85	104.87	104.59	104.01	104.96	102.76	105.45	104.45	105.51	104.83	106.22	105.38	106.32	104.6	105.81	107.68	106.3	107.04	107.96	109.15	106.6	106.28	105.75	108.14	105.25	106.47	106.41	104.9	106.02	105.18	103.38	104.75	106.96	106.43	106.26	104.41	105.12	105.28	107.07	106.55	105.9	104.94	104.37	103.89	106.63	105.81	104.82	103.94	103.61
99.83	100.5	98.987	102.14	100.4	99.228	98.868	100.64	100.3	101.3	99.534	99.805	99.757	100.32	100.7	97.96	99.962	100.57	99.636	100.49	99.777	101.36	98.913	99.726	99.959	101.27	98.801	102.25	100.13	98.982	99.411	99.111	100.13	101.83	100.09	97.736	103.32	100.96	101.63	99.415	98.957	100.97	100.91	101.68	99.549	99.719	99.416	100.47	99.708	98.866
106.85	104.16	105.95	104.64	104.26	103.69	104.7	104.92	108.1	106.79	108.38	105.16	104.72	104.57	103.69	107.48	106.28	107.61	105.44	104.8	105.89	104.69	104.75	106.57	106.39	106.56	104.56	104.87	105.49	106.09	108.01	102.78	104.09	106.3	106.09	106.18	106.87	107.3	106.01	105.83	104.71	108.29	106.4	106.42	105.41	103.26	107.51	106.19	107.09	106.06
105.24	106.69	107.76	105.44	105.84	108.18	107.21	106.28	106.41	105.15	105.98	105.45	106.59	107.91	106.7	105.46	107.99	105.63	108.89	108	106.75	106.56	105.6	103.58	106.79	106.07	106.37	104.9	107.42	106.9	107.63	104.9	108.51	106.47	104.72	107.86	105.46	106.12	106.49	106.15	106.71	108.8	104.06	106.21	107.76	105.32	107.4	107.29	106.9	106.53
109.74	112.22	111.81	110.04	109.72	110.43	110.74	109.01	111.18	107.87	109.93	110.39	109.52	108.53	110.56	112.71	110.67	110.34	110.93	110.6	110.34	111.57	111.74	110.47	111.06	109.13	108.33	107.17	111.41	111.73	109.63	110.15	113.62	110.61	110.19	110.92	109.27	112.36	110.58	109.44	109.06	109.06	109	110.29	109.21	110.42	111.42	111.13	108.92	110.14
106.94	107.1	107.65	109.64	107.33	108.4	108.15	106.91	106.28	108.4	105.48	107.51	109.95	107.03	110.86	107.54	108.39	110.19	108.58	105.54	107.11	108.33	107.13	107.28	107.97	107.71	106.22	105.37	109.46	107.31	107.43	109.16	108.5	109.26	106.55	106.29	106.8	109.76	107.07	107.45	106.53	108.59	107.12	107.12	107.1	107.43	107.91	107.51	107.39	107.03
105.38	106.74	106.54	107.86	109.69	107.17	106.82	108.82	108.12	111.58	109.16	107.58	106.37	107.56	105.92	109.39	108.98	107.23	110.1	106.1	107.18	108.37	108.01	107.36	107.25	106.98	108.62	107.25	107.8	108.35	107.76	107.31	106.87	106.09	107.07	106.73	108.1	106.09	106.45	108.49	108.3	105.69	106.32	109.11	105.82	108.28	107.24	107.08	107.52	108.47
107.17	104.74	104.57	106.83	104.78	106.08	104.04	105.51	104.7	106.46	106.48	106.33	104.27	105.45	105.8	107.41	106.48	108.7	107.21	107.05	106.26	104.95	108.03	107.35	107.63	104.63	105.71	103.63	105.15	104.73	105.09	105.77	105.96	105.32	106.9	105.1	105.07	105.4	104.59	107.27	106.77	107.86	106.21	106.6	105.52	107.19	105.93	103.9	105.25	105.19
107.67	105.74	108.04	106.05	106.03	106.61	107.75	107.34	106.76	108.67	106.23	107.99	107.49	108.54	106.62	106.36	106.57	107.72	105.35	104.71	107.04	106.52	108.13	106.49	107.55	106.54	107.11	104.13	107.96	107.45	104.61	107.39	107.11	106.46	104.49	106.41	106.97	107.5	108.14	106.35	107.99	105.86	105.5	105.59	106.76	106.35	106.11	104.69	106.51	106.9
97.553	97.138	97.747	98.262	98.801	97.011	96.809	98.373	98.573	98.505	97.964	97.375	96.36	99.084	97.43	98.799	96.931	98.748	98.391	96.769	98.097	98.185	97.48	99.862	95.06	98.861	100.11	95.767	97.665	97.878	99.533	97.479	99.883	97.307	96.486	98.748	97.736	98.655	97.573	97.787	98.207	100.84	99.213	98.031	99.711	96.644	97.337	99.391	98.767	99.769
110.18	110.64	109.47	109.06	107.75	109.12	107.49	108.53	110.12	106.58	107.91	108.71	106.2	107.49	107.91	107.5	108.76	106.98	111.14	109.19	106.02	110.46	109.3	108.47	107.94	108.19	106.59	109.2	107.67	107.74	106.65	108.56	110.5	107.78	109.76	109.58	109.51	108.2	108.38	109.72	108.03	109.6	110.33	106.02	107.58	107.46	107.54	108.83	108.29	111.1
107.39	107.42	104.52	105.95	103.33	108.9	106.95	106.08	104.59	105.27	104.53	107.86	105.87	104.64	106.31	107.15	105.67	106.13	106.36	106.29	105.77	104.44	107.03	105.97	103.92	107.13	106.56	104.99	106.38	104.62	104.36	105.19	107.36	107.53	107.83	105.45	107.42	104.56	106.88	108.09	106.5	107.16	106.18	106.72	104.67	106.11	107.89	104.6	104.67	105.69
108.17	107.69	104.63	107.5	106.32	106.74	106.63	106.51	105.75	104.92	107.76	106.48	105.1	106.28	106.65	104.15	106.66	105.07	107.04	104.72	105.63	108.34	105.28	106.67	107.93	107.41	106.33	105.24	104.91	109.38	106.2	107.79	108.44	105.29	106.88	106.69	106.48	108.98	108.36	106.96	106.75	105.95	107.45	105.61	106.49	105.19	108.22	108.06	107.55	104.22
104.84	105.16	106.47	102.84	106.63	106.32	106.18	105.78	105.54	102.51	102.92	105.08	106.48	105	104.65	106.92	104.36	105.83	103.25	104.89	105.65	106.65	105.36	108.16	108.6	104.46	105.32	105.98	105.2	107.23	105.51	106.95	105.93	102.55	104.17	106.64	104.59	107.01	103.74	105.76	105.4	104.8	106.51	106.34	106.03	106.52	105.43	104.34	106.32	103.67
109.54	108.2	109.59	109.96	109.45	110.67	109.03	110.32	112.19	110.58	109.81	110.39	113.66	111.46	112.08	112.83	110.04	109.39	111.79	109.8	113.45	109.83	110.42	110.67	113.05	108.89	111.79	110.62	110.66	110.4	112.12	111.03	111.49	110.59	110.68	109.28	111.31	110.39	111.3	109.71	109.65	109.56	111.83	107.7	112.35	111.22	112.64	110.84	110.2	111.73
101.26	99.431	99.573	101.06	101.13	101.38	100.33	98.323	100.32	98.684	102.61	101.03	100.91	101.08	102.95	99.657	101.23	100.33	100.76	101.54	99.688	98.71	101.08	100.74	101.06	100.92	100.27	101.91	100.66	98.871	98.126	100.9	99.877	99.903	101.72	103.02	98.666	100.93	100.96	100.73	99.231	101.73	102.37	99.756	101.22	99.883	99.689	100.54	100.22	100.92
101.55	99.498	98.154	99.121	100.61	102.04	100.39	99.921	100.22	99.037	101.93	101.57	100.85	100.73	101.5	100.06	101.6	103	99.765	101.75	103	101.88	101.2	100.05	99.958	100.41	100.33	101.18	101.02	100.84	98.107	98.698	98.573	101.1	101.03	99.012	100.3	101.39	99.989	99.117	100.89	97.684	101.03	98.52	102.64	102.78	101.42	101.09	100.79	101.38
105.9	105.11	104.59	105.62	102.42	106.72	105.58	106.67	106.43	105.18	106.67	104.44	107.21	108.4	105.84	106.46	106.14	105.59	105.01	106.56	106.57	107.17	107.49	105.48	106.49	106.79	105.9	105.47	107.02	106.65	105.49	106.73	108.05	106.54	106.57	105.02	105.54	106.53	107.01	106.34	105.45	106.25	105.93	104.33	108.21	104.22	106.79	105.68	108.96	103.79
106.3	106.29	106.28	103.63	108.28	106.19	106.21	106.32	107.18	103.94	105.69	103.99	105.71	105.14	106.95	104.54	105.96	108.03	106.09	104.29	106.28	106.96	106.65	106.12	106.94	105.2	103.79	107.62	105.69	108.71	105.28	105.99	104.42	105.99	103.27	106.59	106.31	106.44	108.4	104.82	106.46	107.67	105.51	105.59	107.04	107.02	107.02	105.6	106.35	107.73
109.44	110.05	108.25	110.2	107.03	108.39	107.44	107.59	108.69	108.48	108.42	109.14	109.73	109.87	108.46	108.05	108.62	108.01	107.6	108.58	108.86	109.22	109.32	109.1	111.59	108.05	108.86	109.88	109.24	107.88	108.46	106.33	109.95	110.26	108.76	109.68	109.6	108.8	106.35	109.42	108.08	107.5	107.02	108.74	110.6	108.98	108.28	106.53	107.21	106.85
106.11	104.03	104.69	105.92	105.71	108.81	103.93	103.93	104.97	103.85	105.91	106.38	106.45	104.32	107.01	105.97	103.88	105.42	106.24	103.53	106.52	105.6	105.77	106.98	103.81	105.81	105.73	109.07	105.67	106.24	105.13	105.05	105.02	103.72	105.12	106.33	105.7	107.42	108.19	105.48	107.21	106.15	105.27	106.23	106.81	105.05	104.75	105.68	107.37	103.43
104.58	107.38	106.67	107.72	106.84	105.76	105.49	107.39	105.42	105.67	104.49	107.97	106.92	108.9	107.14	106.93	105.31	107.34	105.1	106.74	103.54	104.54	104.4	106.36	104.32	106.78	105.59	106.44	105.48	104.3	107.92	102.68	105.17	103	104.44	107.66	107.39	105.43	105.82	103.31	103.31	105.74	106.35	105	107.31	105.33	106.83	104.35	107.23	105.34
99.05	98.462	97.866	99.147	98.47	100.66	100.25	100.11	98.417	99.077	96.699	98.693	98.164	99.593	99.938	99.939	99.011	98.634	99.503	99.449	97.891	100.71	98.352	99.122	98.285	98.767	100.44	98.125	97.95	99.324	98.822	100.57	97.607	98.405	98.778	98.259	99.769	96.92	98.908	100.26	97.15	97.395	96.963	100.44	100.08	100.6	99.521	97.95	98.008	98.672
107.49	106.39	107.04	103.2	105.19	109.29	106.16	103.91	106.21	107.49	105.06	106.21	105.49	106.86	107.48	105.62	106.91	107.97	107.06	105.83	108.54	107.79	106.71	104.81	104.79	106.6	104.73	107.15	108.02	104.9	104.97	104.69	107.11	107.81	107.55	107.93	105.94	106.97	104.86	109.19	105.6	105.82	108.67	106.69	106.9	106.47	107.18	106.54	107.33	107.6
105.86	105.27	104.03	104.68	106.99	106.88	109.24	106.78	104	105.27	105.83	105.83	105.72	104.55	104.52	104.86	107.18	104.75	106.39	105.55	104.03	106.21	106.73	106.18	106.18	106.93	105.41	105.73	104.93	103.9	104.56	107.27	106.17	107.19	106.18	105.29	103.75	107.11	106.16	104.7	105.81	105.58	105.98	104	107.72	106.48	101.91	106.14	105.82	106.37
106.04	107.29	105.62	107.62	108.1	107.97	106.99	104.5	104.65	104.18	107.15	104.56	104.45	102.08	104.94	106.19	103.79	106.29	105.26	105.06	105.18	103.95	105.32	103.08	105.6	108.84	105.83	102.55	105.31	105.11	104.49	106.92	103.15	105.58	105.36	105	106.15	105.68	102.91	106.11	105.5	107.02	103.48	107.03	107.07	105.34	107.33	103.82	106.65	107.63
107.35	106.52	109.05	107.45	107.93	108.95	109.45	109.65	106.27	106.81	107.94	106.88	110.65	107.28	108.52	109.36	108.91	107.48	106.99	109.94	109.42	108.22	108.84	108.35	106.11	108.03	108.65	105.1	107.91	108.5	111.33	106.66	108.03	109.82	106.01	109.73	108.24	106.25	107.96	104.73	107.72	108.85	109.47	108.54	110.32	105.73	108.6	108.46	108.96	109.3
111.67	109.47	109.87	110.78	108.26	111.65	111.25	109.26	110.12	111.02	111.2	113.16	109.28	109.64	111.86	109.79	109.4	108.83	111.65	109.56	109.34	109.09	110.26	109.38	109.96	110.73	111.66	111.44	111.18	112.61	111.09	110.97	110.46	111.78	111.76	111.42	109.63	111.58	108.18	109.78	111.29	110.58	113.07	108.45	109.8	110.14	111.11	109.76	111.05	110.64
106.69	108.74	108.9	108.62	108.82	108.38	108.51	106.73	107.79	107.78	106.95	108.62	109.22	108.73	110.45	107.1	107.91	109.1	109.4	109.42	109.75	106.17	108.79	109.19	110.47	108.95	107.65	107.96	108.42	109.29	109.57	108.62	109.09	109.66	108.82	106.77	107.7	107.64	106.39	109.26	106.73	109.03	107.95	106.71	111.91	109.93	109.69	110.94	108.86	107.86
106.32	106.98	105.75	104.34	102.62	104.77	105.07	104.95	106.21	105.02	102.88	106.03	106.6	104.03	105.47	106.09	104.28	105.06	106.78	105.54	104.69	106.73	105.95	105.94	103.63	105.5	105.63	105.56	106.18	105.37	104.34	105.54	103.99	106.6	104.22	107.83	104.67	106.73	107.11	104.96	104.62	103.81	105.56	105.41	103.53	106.84	105.89	106.34	104.51	106.52
107.96	105.79	105.16	108.18	107.38	105.96	107.8	107.14	107.5	107.35	105.78	105.73	109.02	104.27	107.71	107.29	105.61	104.08	107.55	105.23	105.99	107.46	105.89	105.06	105.76	105.97	107.36	105.37	105.24	108.35	107.57	107.87	106.33	105.24	106.33	104.59	106.79	103.89	106.74	105.04	106.33	106.17	107.71	108.3	106.41	104.28	104.98	107.16	106.18	105.86
104.34	104.47	106.91	104.28	104.88	106.37	106.22	105.11	106.66	106.06	104.08	104.87	106.92	105.34	102.93	106.02	104.83	104.61	104.93	105.64	105.31	105.13	104.68	104.35	106.74	105.48	105.29	106.52	107.26	106.93	107.8	106.73	107.51	107.73	103.24	104.89	106.48	104.19	106.39	105.38	105.64	106.71	106.38	104.96	105.79	106.62	105.4	106.51	107.11	106.2
99.268	97.339	96.66	98.15	99.193	98.075	99.135	98.386	97.405	97.213	97.145	98.552	98.797	97.829	99.271	98.436	98.484	98.79	96.627	98.284	97.687	97.312	96.344	99.937	98.812	96.887	97.835	97.242	98.078	98.101	97.881	98.41	96.882	98.3	97.348	98.197	97.316	98.353	98.301	96.252	98.643	96.501	98.818	99.7	98.495	97.482	99.746	97.306	96.192	99.652
99.286	98.078	98.232	99.684	96.818	96.994	97.617	98.225	97.2	96.657	94.061	97.14	97.344	99.808	95.934	97.499	97.102	98.209	95.974	100.48	99.998	96.062	98.38	100.93	98.913	98.129	97.52	97.975	97.485	95.799	97.427	97.803	95.969	97.158	99.263	96.243	98.136	101.65	94.902	98.894	97.317	97.952	100.49	98.441	98.565	98.53	98.665	98.94	97.469	97.529
99.386	97.427	97.061	99.401	100.64	97.616	99.273	98.609	97.047	97.669	97.278	98.552	100.4	97.705	99.296	99.211	98	99.399	101.07	98.249	97.096	100.39	99.752	99.397	99.16	98.024	98.769	99.429	99.053	100.19	99.395	98.682	97.245	100.52	100.16	99.414	100.42	96.663	100.48	97.703	99.743	100.33	98.953	98.114	99.734	99.916	101.11	97.486	99.959	98.134
105.29	108.49	104.97	106.1	108.54	108.74	106.53	105.45	105.55	107.69	106.42	105.19	107.14	107.44	108.09	107.4	107.19	105.14	107.7	107.07	106.31	106.93	106.84	106.06	107.73	104.35	105.64	106.41	108.87	106.71	107.71	106.01	107.18	107.43	105.03	105.38	106.8	106.76	106.7	106.28	107.38	105	107.25	106.1	105.32	105.72	107.57	107.74	105.17	105.89
105.53	106.75	107.95	106.22	105.89	106.81	106.49	104.51	106.79	106.14	106.39	105.14	105.85	105.5	106.8	105.15	107.54	105.05	105.28	105.28	106.94	104.69	107.2	106.19	106.51	104.88	106.45	106.86	105.58	104.68	105.58	104.76	105.97	105.34	107.29	106.22	106.9	106.86	105.13	104.78	106.46	105.7	106.35	107.42	105.91	104.35	106.15	105.2	105.67	105.77
105.48	103.82	103.39	104.58	105.11	104.27	105.62	107.94	105.05	103.23	103.07	105.6	104.43	105.72	106.41	107.3	106.97	106.27	106.27	105.66	104.68	104.68	107.96	106.15	106.26	105.29	102.96	102.92	102.98	103.72	104.13	106.22	104.57	104.97	105.79	105.59	105.55	104.43	106.3	107.03	105.42	106.82	105.86	102.02	106.96	103.18	105.86	104.42	103.96	105.53
107.99	110.02	108.54	109.87	108.66	109.43	109.73	107.28	109.23	108.01	108.2	108.92	109.26	109.34	108.76	107.28	110.27	110.25	107.61	107.17	108.83	110.66	108.37	109.32	105.36	107.3	108.87	109.22	109.15	108.95	108.61	106.99	109.35	107.02	110.62	110.64	108.61	106.82	109.27	108.41	108.39	107.65	107.54	109.66	107.19	106.17	109.22	107.16	108.55	106.83
109.04	108.81	107.75	107.69	108.53	105.82	107.32	106.85	108.07	107.1	108.74	107.75	107.54	109.48	108.96	108.4	107.1	106.74	108.18	105.72	108.64	106.75	107.36	109.91	108.28	108.78	110.18	110.79	107.03	108.9	106.92	109.96	109.13	109.87	106.58	106.68	108.46	107.15	108.51	108.5	107.75	107.46	107.91	109.05	109.14	107.29	109.21	111.34	108.67	109.56
104.67	106.07	106.49	104.92	106.44	104.72	106.15	104.11	105.2	105.4	104.75	101.99	105.08	102.8	105.49	107.42	106.53	104.77	102.6	106.66	108.61	104.27	103.68	108.65	105.17	105.26	106.4	107.27	106.21	107.97	106.31	107.1	104.06	105.92	106.02	103.95	107.02	106.87	105.67	104.77	104.67	104.47	106.88	104.22	105.39	105.75	107.06	106.09	105.78	107.15
102.99	99.923	101.17	101.3	100.08	100.71	102.52	101.79	99.49	100.79	101.81	101.96	101.44	101.23	101.45	100.63	101.14	99.832	102.12	101.22	100.92	102.58	100.39	99.179	101.22	103.01	101.42	102.56	102.19	100.32	101.44	100.72	99.598	99.175	98.779	100.86	99.845	100.85	101.38	103.21	100.18	102.14	101.39	103.05	100.54	101.21	101.76	100.56	100.02	99.717
108.2	110.22	105.47	107.43	106.1	109.17	107.07	109.47	108.18	105.76	106.04	110.05	108.17	106.61	107.78	108.57	108.6	107.97	107.46	107.51	106.35	107.66	108.99	107.69	107.46	107.95	106.21	108.49	109.57	107.8	105.82	107.18	108.86	108.25	107.05	105.53	106.9	109.49	107.56	107.17	107.34	105.89	106.66	107.65	107.45	105.48	106.4	107.15	105.88	109.76
101.01	98.93	101.63	99.271	98.781	100.75	97.258	100.77	102.29	100.29	100.12	101.3	100.65	100.07	102.21	102.85	101.89	100.64	100.12	100.11	100.34	99.329	99.202	100.01	101.55	99.664	100.04	100.48	101.47	101.17	97.496	101.44	100.39	100.11	100.12	101.65	101.69	99.789	101.11	102.01	99.137	99.462	99.02	98.788	99.545	100.18	100.64	100.41	99.842	101.49
104.47	105.69	107.35	108.66	105.25	105.03	105.39	104.73	105.99	105.79	106.9	106.74	105.43	104.68	106.44	105.66	105.63	105.71	105.39	105.78	105.95	107.28	106.22	104.76	103.62	106.26	105.47	105.79	105.19	104.34	104.97	105.64	106.28	107.28	107.52	107.81	107.47	106.05	105.04	103.88	105.28	106.63	105.06	105.46	103.36	105.65	106.46	107.11	106.39	105.35
109.22	106.59	108.56	109.83	107.76	110.22	110.06	108.11	107.44	108.75	107.43	109.67	107.98	110.5	108.97	107.85	109.74	108.31	110.11	108.89	107.65	110.95	106.83	109.53	110.08	108.16	107.86	110.23	109.27	107.41	109.31	108.01	108.27	108.02	109.71	108.85	109.96	106.28	108.18	108.01	108.25	105.9	108.8	110.49	108.75	108.3	106.37	109.82	110.66	108.1
103.33	101.23	98.926	102.9	99.134	100.59	99.974	101.18	99.726	100.97	101.56	102.06	99.787	100.7	99.998	102.2	101.23	99.988	100.05	100.16	98.312	103.11	98.959	101.84	100.07	100.72	100.65	99.272	101.49	99.712	98.52	100.4	99.348	102.94	102.04	100.79	100.54	102.19	100.38	98.38	99.608	100.47	102.1	99.837	100.76	99.602	101.17	99.045	99.601	101.32
104.05	103.02	102.97	101.94	101.66	103.54	102.44	102.88	104.5	103.37	101.66	103.59	103.74	100.93	104.08	101.65	102.13	102.09	102.82	101	103.73	103.16	104.47	101.48	103.15	103.4	100.77	102.27	103.34	101.86	102.9	101.96	102.3	102.65	101.22	101.67	102.6	103.89	101.81	103.91	102.45	104.42	103.23	101.78	103.69	103.53	104.19	104.12	101.42	103.6
99.083	99.06	96.468	98.248	99.032	96.711	96.487	98.605	100.62	100.03	99.211	99.985	97.71	99.164	97.716	99.713	98.29	98.771	98.198	98.329	99.076	98.261	96.776	97.015	98.316	97.544	97.947	98.014	99.095	97.571	99.333	97.007	97.084	99.257	96.945	98.868	97.261	97.589	100.34	97.011	97.884	99.84	97.507	97.504	98.225	98.172	98.77	96.629	96.296	99.555
108.3	105.6	106.76	106.57	110.02	107.99	106.54	107.03	108.28	108.37	107.13	106.74	109.86	110.25	108.28	108.39	110.06	107.4	108.92	108.69	106.38	109.02	109.54	107.52	109.6	108.93	108.25	106.02	107.56	108.2	107.2	107.5	106.91	107.88	107.02	110.67	108.64	108.25	109.37	107.56	109.44	106.6	107.84	110.89	109.13	110.49	106.35	108.7	108.97	108.65
107.82	106.83	107.54	108.88	107.3	106.25	109.24	107	107.48	108.63	108.14	106.2	109.14	109.78	109.97	109.75	106.59	109.7	106.99	105.85	107.74	108.44	107.72	109.39	105.57	110.96	108.5	105.64	108.24	105.91	107.39	107.76	107.54	109.75	109.38	109.65	109.03	106.36	107.16	107.09	108.48	106.94	107.41	106.7	107.79	108.06	107.92	109.02	107.15	107.87
99.522	98.628	99.357	98.557	100.96	99.95	99.325	100.46	99.69	99.267	96.271	98.403	99.645	100.11	100.19	98.216	98.803	97.989	99.741	99.279	102.23	100.31	98.335	97.265	100.58	99.068	98.949	100.44	98.142	95.873	99.288	99.152	100.62	97.607	101.37	98.92	98.614	97.997	98.555	98.738	98.449	101.12	100.19	100.16	101.48	99.518	99.073	100.42	100.25	100.55
108.33	108.38	109.75	108.6	107.14	106.52	107.78	111.74	107.39	109.65	107.89	109.01	104.42	108.52	108.83	107.76	108.51	107.47	108.25	109.74	106.85	107.51	105.16	109.68	108.52	107.09	108.71	108.32	106.99	107.89	107.64	107.4	108.69	108.3	107.34	109.56	106.79	107.63	108.72	106.75	109.63	106.71	108.4	109.54	107.43	109.17	105.9	107.81	107.68	106.78
109.88	110.03	109.2	109.52	111.19	111.19	111.04	109.62	110.43	111.34	110.43	109.11	109.07	110.38	110.44	111.53	110.5	109.65	111.03	110.08	109.47	109.01	112.47	110.77	109.76	112.29	111.84	112.34	111.24	110.32	109.92	112.01	109.81	110.57	110.12	111.89	111.35	110.21	110.2	109.91	109.5	110.63	111.63	109.69	110.17	110.94	109.83	110.53	111.4	109.01
107.78	108.08	108.71	107.26	107.41	107.27	107.93	107.3	107.49	107.59	107.03	107.69	107.25	108.85	105.88	108.02	106.69	107.01	105.35	105.44	109.56	107.55	105.42	110.72	108.32	107.32	105.3	108.08	108.99	108.08	108.47	108.44	108.15	107.12	108.34	106.38	108.22	107.29	109.38	106.57	109.38	107.29	106.19	109.12	107.79	109.32	106.88	105.77	109.63	108.73
108.61	107.77	106.78	104.92	106.5	105.85	103.26	106.21	104.98	103.2	106.1	105.52	107.39	106.55	108.44	105.42	105.65	103.44	105.79	105.05	105.14	106.4	103.65	104.36	105.7	106.21	104.33	107.41	107.86	103.98	105.48	106.7	108.43	105.4	106.75	104.31	106.59	104.71	107.22	104.07	108.04	102.32	106.01	105.15	104.75	105.87	104.61	104.82	104.77	105.76
110.5	108.78	106.87	108.01	107.64	107.21	107.24	107.91	107.77	107.99	107.5	106.93	109.61	108.43	107.6	106.56	108.19	106.89	107.92	108.59	106.19	108.16	110.39	107.36	107.95	108.61	108.67	109.32	109.4	108.71	106.99	109.98	105.55	111.16	107.46	106.5	106.84	107.87	108.22	107.19	108.93	107.84	108.36	110.19	105.62	109.22	107.52	111.25	107.57	109.31
110.19	107.5	106.33	106.5	108.98	105.31	108.13	106.07	106.41	107.35	108.7	108.72	110.07	104.13	107.95	106.87	107.97	108.54	110.56	106.05	106.05	108.31	108.3	109.35	107.9	108.38	106.62	106.49	107.01	106.49	110.01	108.28	108.13	107.71	106.77	106.66	107.53	108.12	110.26	107.12	107.79	107.09	106.99	107.42	109.37	110	107.67	108.34	108.72	106.98
107.04	105.68	104.79	104.97	105.99	104.95	106.21	106.54	106.54	105.97	105.49	107.26	107.11	109.11	106.05	105.18	106.19	106.77	105.4	105.45	107.53	108.86	106.26	109.03	105.17	105.41	106.44	105.65	106.87	107.31	104.82	107.67	108.37	106.92	106.3	106.17	107.02	106.43	108.43	104.06	106.32	105.36	108.4	107.37	104.49	106.46	106.72	105.45	104.93	105.97
105.21	103.95	104.89	106.5	107.24	105.9	104.5	106.4	103.47	102.73	105.67	107.83	103.8	106.26	106.39	106.71	104.33	103.3	106.16	105.62	105.96	106.96	107.59	107.49	107.23	105.47	107.67	103.9	106.22	105.12	107.33	104.9	107.39	104.55	103.97	107.6	105.44	108.13	104.89	105.43	107.91	104.6	106.48	104.19	104.28	107.02	107.73	105.84	106.11	105.61
107	106.31	108.28	107.8	106.23	105.74	105.17	105.64	105.77	106.38	107.64	107.11	105.58	105.19	108.17	107.9	106.75	108.91	108.52	106.76	107.42	106.06	105.71	108.31	106.35	106.3	106.96	108.12	106.93	108.77	104.39	107.16	106.12	106.71	106.9	105.1	106.01	109.1	106.35	106.42	106.86	108.05	106.19	104.68	106.82	106.99	105.57	107.26	106.41	106.76
105.84	106.73	107.14	106.25	104.36	102.81	106.91	106.45	105.22	103.91	106.66	105.66	104.23	104.42	104.07	106.22	104.8	104.92	103.96	105.35	105.04	106.41	105.67	104.72	107.1	107.01	104.9	104.31	104.9	106.21	105.13	104.05	103.87	107.18	106.03	105	105.07	106.75	105.64	106.19	105.68	105.1	106.01	107.14	105.05	104.95	107.01	106.69	106.21	105.3
100.21	100.33	96.391	97.282	97.928	99.079	100.03	97.994	100.6	98.135	97.946	97.17	100.44	99.678	98.746	99.293	99.091	97.759	97.26	97.794	98.339	98.804	98.409	98.999	97.542	100.71	98.956	98.501	96.38	99.422	98.505	99.397	98.178	100.21	99.114	96.657	100	101.17	100.28	96.601	100.24	99.376	97.405	97.443	99.553	97.668	100.72	99.221	99.512	98.063
106	104.88	103.25	106.48	106.26	107.24	105.14	105.35	105.1	107.35	104.59	105.05	108.29	104.99	104.75	103.79	105.44	104.57	106.59	103.02	105.62	103.53	103.93	106.17	105.56	105.17	103.13	107.7	105.34	106.26	104.86	105.34	107.25	105.42	106.42	105.8	106.85	104.73	104.78	105.92	105.79	105.39	105.27	108.58	106.13	105.92	107.94	104.94	106.96	103.53
108.18	104.58	106.61	105.28	106.89	106.94	105.12	103.62	104.78	107.54	103.67	107.49	106.59	106.18	106.2	106.31	105.16	105.87	105.77	108.17	105.88	107.06	105.63	107.04	107.03	108.35	106.89	108.5	105.38	106.8	106.96	105.79	106.34	108.56	107.48	106.48	107.19	104.93	108.18	103.92	106.38	106.99	105.68	106.17	104.75	107.23	107.67	108.91	106.93	107.12
111.1	111.65	110.29	110.3	110.18	110.17	111.51	108.91	112.12	109.14	114.24	111.07	109.79	109.57	110.29	111.14	111.38	110.74	109.51	111.21	109.85	112.03	112.79	110.37	111.01	110.69	108.53	113.77	110.13	110.9	111.19	112.26	111.11	110.77	110.08	107.64	110.75	112.55	109.95	111.16	107.58	111.5	109.71	109.18	108.44	112.36	110.91	109.04	111.78	110.47
107.82	107.36	109.12	107.48	107.59	109.11	106.98	108.39	110.21	106.69	108.22	108.65	106.07	106.71	109.58	108.29	107.99	108.14	106.83	107.9	108.83	108.51	107.82	106.95	106.5	110.5	107.5	105.02	107.61	106.98	108.07	108.67	107.39	106.46	106.17	107.02	107.6	107.49	110.28	107.46	108.83	106	107.04	109.92	107.33	108.53	106.64	108.57	107.45	107.24
106.27	106.44	107.77	106.9	105.55	106.06	106.94	105.14	105.26	107.85	106.17	104.21	105.7	107.08	105.15	106.85	105.99	107.43	103.37	106.42	107.53	105.3	105.43	106.45	104.39	102.79	107.39	106	104.79	106.1	103.95	104.16	104.62	106.01	106.2	107.02	105.94	105.29	106.37	107.34	106.08	106.59	104.8	102.92	107.81	106.76	104.27	102.31	106.38	106.48
99.603	101.17	99.962	99.025	98.884	99.357	100.31	96.441	100.4	98.069	102.5	98.216	100.59	98.2	99.759	99.544	100.69	100.99	100.92	97.938	100.71	99.705	100.4	100.16	100.52	101.23	100.84	96.382	100.13	99.514	99.488	102.57	99.89	102.01	100.01	102.26	100.2	103.46	100.39	99.201	99.84	100.73	103.11	99.3	100.59	98.481	101.27	98.587	101.54	99.494
97.512	96.935	99.582	99.047	96.759	98.272	99.441	97.931	99.144	97.847	99.008	97.808	99.082	97.293	100.56	98.726	97.062	98.338	97.95	99.664	97.379	99.525	99.503	98.457	96.166	101.13	98.531	98.945	97.567	98.392	97.223	98.555	99.252	97.62	100.64	98.344	98.302	97.59	97.75	99.345	98.478	96.856	96.524	96.249	97.928	100.03	101.32	98.165	98.407	98.768
100.71	102.37	104.79	103.7	102.83	105.88	101.19	103.56	103.04	101.08	102.69	101.98	101.41	103.46	105.66	105.23	100.89	102.68	103.71	100.94	102.18	102.06	102.14	103.21	103.65	105.59	102.57	102.31	103.34	104.4	102.55	101.97	104.59	103.04	101.41	101.34	102.49	103.49	100.9	101.87	101.39	99.914	102.21	102.68	105.26	103.17	103.7	103.15	103.64	102.83
109.11	107.7	106.58	107.33	107.22	107.9	108.53	107.64	108.69	107.4	110.14	106.85	107.14	109	107.31	107.6	107.16	108.18	107.47	107.22	106.56	107.39	108.21	109.8	109.66	107.7	106.79	105.5	109.3	107.05	106.38	109.37	108.08	107.14	111.26	105.89	107.35	107.45	107.92	106.43	109.49	108.55	108.53	107.56	108.71	110.31	107.5	108.07	108.13	107.85
106.46	106.25	105.25	106.2	107.64	104.09	106.4	105.91	107.38	107.33	103.32	107.3	106.59	107.68	106.16	107.9	105.66	104.89	103.73	104.8	105.16	104.34	105.79	105.83	106.69	105.4	102.29	106.89	105.2	105.33	105.21	105.81	106.25	106.83	105.5	106.03	105.93	105.21	105.97	105.04	105.69	105.81	104.11	103.7	107.24	106.12	103.64	107.43	107.25	103.93
110.28	110.19	108.5	109.49	109.33	110.72	109.6	114.23	109.51	111.08	108.49	111.95	111.16	112.12	111.08	109.93	112.81	111.37	111.55	107.67	112.32	110.3	112.43	110.89	111.28	110.27	111.17	110.43	111.96	110.28	108.29	110.05	110.18	110.24	112.35	110.59	113.67	110.36	110.94	108.99	109.09	110.13	107.92	109.19	113.23	112.78	112.21	110.9	110.08	112.3
103.99	106.84	105.99	104.68	105.99	105.59	104.4	102.83	105.82	106.77	105.54	106.78	104.45	108.91	106.13	104.12	105.14	105.17	107.16	106.31	105.79	107.97	103.11	107.56	107.89	105.75	104.99	106.61	106.19	106.74	104.52	103.69	102.72	106.01	104.29	106.87	102.94	105.48	108.21	105.41	106.62	104.91	105.23	107.33	104.33	105.19	105.5	103.75	106.99	105.22
107.14	105.4	103.47	105.96	105.64	105.91	104.75	103.14	103.65	105.48	104.48	106.03	105.13	105.51	105.38	105.11	103.64	105.09	104.99	106.23	105.43	105.09	107.39	106.04	105.75	105.49	105.2	105.09	104.85	107.14	107.21	107.81	105.08	106.37	105.67	106.73	106.13	107.68	107.29	106.49	107.18	103.96	103.66	106.47	105.99	104.71	106.34	105.12	102.93	105.66
109.5	110.17	109.41	110.74	111.39	107.43	108.69	108.64	110.14	111.84	107.07	110.03	108.05	109.96	108.5	107.55	107.85	110.64	109.97	110.3	110.05	108.97	110.5	109.64	111.33	108.4	112.27	109.37	107.27	110.88	110.71	109.78	112.49	109.85	109.02	111.79	109.05	110.47	112.08	110.22	111.46	109.27	112.07	110.02	110.06	108.85	110.02	110.74	108.35	110.43
105.8	105.55	107.13	105.83	104.72	105.47	105.6	104.41	104.33	108.31	105.77	105.03	108.95	104.96	106.07	107.32	106.01	105.36	103.92	106.38	104.66	105.54	106.46	106.59	103.68	107.02	106.8	103.88	104.04	104.53	106.8	106.1	106.27	107.24	106.05	105.4	108.02	104.1	105.09	106.48	105.52	106.47	104.93	105.99	105.63	104.41	106.32	104.07	107.43	104.05
109.69	106.77	104.57	107.01	107.35	105.69	104.47	105.52	105.66	105.19	108.13	106.69	106.67	105.64	104.61	105.64	106.57	106.25	107.54	105.85	104.72	105.51	107.24	105.65	106	107.43	105.88	105.64	105.72	103.63	104.93	107.63	106.82	104.43	104.02	109.06	106.57	108.93	108.34	108.64	106.29	106.01	105.65	104.04	104.69	107.85	106.13	110.38	106.04	107.98
105.39	108.26	107.32	104.07	105.96	107.7	106.29	107.74	107.1	107.84	105.53	104.83	106.7	105.66	105.31	105.92	107.25	104.16	104.22	106.88	105.39	104.03	104.09	105.78	106.5	103.83	107.96	107.18	106.63	105.11	106.23	109.02	105.75	107.59	105.53	106.28	103.96	105.26	106.36	106.41	106.31	104.44	105.19	104.67	105.27	105.45	105.58	105.9	105.39	104.42
105.68	106.91	104.95	108.09	106.93	108.31	107.35	105.7	104.62	107.95	105.51	105.5	106.6	102.45	106.77	105.99	107.43	105.81	105.87	105.11	105.32	106.36	105.34	105.04	105.15	105.3	107.54	108.41	104.53	106.51	104.24	106.28	108.11	108.39	106.72	108.07	107.57	109.3	109.69	106.11	106.36	106.28	104.76	108.19	107.32	105.09	106.96	105.83	105.47	107.08
110.33	109.97	109.74	109.3	111.77	111.36	111.14	111.01	109.65	109	113.05	108.32	110.21	108.25	111.74	111.48	111.42	111.99	108.99	108.77	110.08	109.8	108.51	111.86	110.32	112.2	107.04	109.91	111.17	109.03	112.06	110.82	108.48	110.31	111.32	111.84	109.04	111.39	110.95	110.16	110.06	109.57	109.45	108.77	109.88	110.84	112.35	110.85	112.46	110.92
98.844	100.85	100.62	100.38	99.065	100.13	101.83	101.16	101.57	103.29	100.75	102.02	101.3	98.458	101.32	102.24	103.3	99.07	100.56	99.22	100.91	100.26	101.12	101.73	98.378	101.49	100.3	101.49	101.33	99.985	101.12	100.18	100.43	99.618	98.928	101.33	101.34	101.16	98.699	102.14	101.73	98.932	99.912	102.41	102.17	100.77	100.95	102.4	99.43	102.24
108.18	107.88	107.83	105.77	102.45	106.27	107.96	105.08	109.03	107.88	108.07	109.55	108.72	105.11	106.45	107.13	106.68	107.87	107.42	107.79	107.22	107.43	106.88	109.99	108.12	107.5	107.37	107.77	106.05	110.38	106.31	106.72	108.23	111.7	109.46	107.13	108.32	105.56	107.5	107.17	109.84	108.39	108.55	107.9	109.46	105.84	108.03	106.06	105.78	108.44
106.62	106.16	108.49	105.85	109.87	107.99	106.56	110	108.65	107.12	107.79	108.41	110.04	107.67	108.91	106.25	106.61	106.54	108.17	108.5	107.7	110.04	109.48	107.81	107.79	108.13	105.05	106.31	107.89	110.34	107.56	106.69	108.99	108.18	105.86	106.89	108.4	108.49	107.08	107.95	108.65	106.78	105.85	106.86	108.04	106.59	110.12	105.89	108.28	107.26
106.21	106.79	106.34	108.93	107.96	108.36	108.98	109.66	109.59	108.12	108.03	107.3	108.69	109.66	106.95	108.76	106.81	107.94	108.25	107.7	110.53	107.71	108.81	109.44	107.31	106.25	107.91	107.57	105.75	108.28	110.58	108.87	107.25	105.74	109.93	108.71	107.56	105.99	107.87	109.42	107.61	110.78	109.99	108.17	108.34	107.34	107.83	106.43	108.07	110.43
108	106.58	107.37	106.58	105.79	107.92	107.21	108.66	106.99	109.31	108.33	107.98	106.95	109.97	108.14	108.36	108.35	108.48	110.24	108.13	107.86	107.92	108.95	109.23	108.27	107.18	107.76	108.61	108.63	106.82	108.03	106.39	107.03	107.73	108.32	107.79	110.79	108.24	109.06	110.34	107.47	108.22	106.87	109	108.08	108.66	108.35	108	108.14	108.34
105.24	105.96	106.42	109.33	105.42	108.25	105.41	103.32	106.75	106.38	108.01	104.75	105.56	107.03	107.68	107.21	104.98	107.97	104.06	104.02	105.75	106.28	106.5	105.42	104.06	105.1	105.06	107	106.38	102.62	105.73	106.91	103.91	104.9	106.99	105.73	102.99	104.81	105.45	105.02	107.02	106.42	105.84	103.89	106.18	105.56	104.07	104.92	103.33	105.61
106.86	104.34	104.28	107.39	105.23	106.68	105.05	103.13	106.19	105.57	105.75	107.12	105.8	106.14	107.35	104.39	107.74	104.44	106.93	106.42	107.02	106.6	105.12	106.12	105.26	105.8	103.32	104.5	106.75	105.58	107.27	104.65	105.25	104.29	107.36	104.96	104.44	103.36	107.59	106.26	105.7	107.38	107.2	104.6	104.55	104.55	105.22	107.94	104.29	103.37
105.21	105.37	106.95	103.56	105.97	106.46	104.29	106.37	108.83	107.1	104.54	107.53	108.33	107.24	107.13	107.6	104.74	105.11	105.06	104.27	106.93	106.08	106.29	107.77	109.4	106.43	105.58	105.72	105.86	105.96	106.77	103.86	104.64	105.76	105.87	107.03	104.99	105.35	106.24	107.89	105.98	106.47	106.24	106.15	106.12	106.33	106.22	105.43	105.37	106.11
107.36	105.81	105.87	107.87	108.45	107.86	108.47	109.49	107.5	109.75	107.98	105.73	107.88	108.09	106.27	108.24	107.77	107.54	105.7	110.24	109.11	109.05	107.93	109.99	108.27	108.47	107.67	107.09	107.65	107.68	106.96	107.75	107.5	108.9	108.66	110.27	108.66	107.96	107.12	109.48	109.66	108.36	107.55	106.08	105.36	109.1	108.04	108.02	109.67	108.78
104.5	107.02	107.22	105.84	106.98	105.82	103.13	106.47	106.26	106.63	103.96	105.29	107.02	104.58	104.36	106.78	108.64	106.93	104.61	106.81	105.13	104.44	105.68	107.33	106.48	107.05	105.41	107.71	106.04	106.15	107.04	103.31	105.66	106.91	104.9	109.25	105.14	104.25	103.99	105.11	106.41	106.37	105.8	105.7	106.66	104.01	105.63	105.51	105.2	106.24
108.23	107.56	106.98	107.42	107.19	108.44	108.92	107.85	108.13	107.9	108.93	109.57	109.44	108.1	108.2	106.49	111.16	111.46	107.17	107.35	106.47	107.26	109.64	108.92	108.03	107.29	110.69	109.75	107.78	109.19	108.04	108.38	110.31	107.01	106.31	105.77	108.87	109.78	108.03	108.33	109.02	108.4	106.54	106.87	107.39	108.49	107.94	106.54	110.31	107.46
108.92	109.27	110.89	108.46	107.97	107.59	108.61	107.86	108.45	107.97	107.78	109.76	107.2	110.03	107.23	107.6	109.41	107.85	109.63	109.5	109.16	109.21	109.61	109.49	105.12	108.78	107.91	108.37	106.79	110.25	107.77	109.72	106.84	107.94	105.33	108.85	109.87	110.06	105.61	109.8	108.86	108.96	106.24	108.75	108.45	105.63	107.59	109.26	107.17	107.88
98.722	97.889	98.747	97.013	96.338	99.001	97.997	96.364	97.346	99.022	100.9	99.421	98.829	96.848	98.133	98.116	97.294	99.286	97.434	99.332	98.839	95.89	99.215	98.821	97.693	97.569	99.547	97.617	96.947	97.058	99.018	97.614	99.123	98.345	97.61	97.158	98.45	96.154	97.711	96.747	97.736	96.313	95.612	96.361	97.134	97.193	96.464	96.102	98.173	97.836
106.8	106.14	106.91	107.75	107.9	106.46	106.92	107.64	105.93	107.5	106.59	107.74	107.21	108.7	106.59	105.45	107.19	107.85	104.71	105.11	105.65	105.02	107.47	108.85	107.48	106.22	107.26	105.52	108.52	105.94	106.67	108.27	107.53	106.07	105.72	104.9	105.71	107.45	106.36	104.91	105.93	106.33	106.47	105.72	105.56	106.21	106.38	105.59	106.94	109.38
97.091	96.692	98.98	97.99	96.974	101.09	100	96.866	99.44	98.768	97.679	98.374	98.2	97.873	98.651	95.649	97.215	96.655	97.966	99.485	97.462	98.814	100.61	100.52	98.623	101.15	99.181	98.999	97.176	100.64	97.039	100.84	97.719	100.62	97.607	101.49	100.01	98.022	96.93	100.47	98.6	99.973	100.24	99.121	97.281	97.837	98.032	100.1	97.5	100.18
105.61	104.5	101.88	104.96	108.6	105.58	105.83	106.23	106.25	105.75	105.94	105.31	104.2	104.12	104.19	104.89	105.68	107.64	103.28	106.12	107.05	107.49	107.4	104.09	105.57	105.13	107.63	107.49	105.93	106.86	103.64	106.03	104.64	103.84	106.06	106.61	106.05	106.1	105.83	105.73	104.99	104.32	107.8	104.43	105.49	103.85	102.9	105.81	104.03	105.48
108.09	111.32	107.79	110.88	106.96	109.19	110.43	111.29	111.97	112.11	111.48	110.58	109.35	111.86	110.69	110.17	110.45	109.99	110.56	110.21	110.39	110.14	109.88	113.32	109.61	109.85	109.15	109.37	109.48	107.62	110.88	109.25	108.91	112.09	113.48	109.32	110.7	111.7	112.59	109.97	112.3	110.64	109.56	113.67	111.16	111.42	109.82	109.23	109.96	109.24
100.48	99.938	99.74	101.37	102.12	99.331	100.86	99.602	102.75	98.464	99.887	101.95	100.55	100.56	99.055	99.055	97.622	100.83	98.717	101.07	100.5	100.75	97.622	99.647	99.522	99.766	102.46	98.655	99.718	100.53	100.94	100.23	98.805	101.41	101.36	100.76	101.04	100.11	100.21	99.634	100.2	101.1	101.71	98.763	100.61	99.131	100.19	101.44	99.202	99.952
98.502	97.601	99.558	98.547	96.505	97.988	96.599	97.284	97.228	100.41	97.711	98.435	99.069	97.131	98.652	96.394	98.003	98.462	96.017	98.595	97.28	97.853	101.15	96.558	101.28	96.76	98.802	99.857	98.885	97.452	97.889	97.874	97.632	97.726	100.67	99.815	96.52	100.23	94.993	98.647	98.245	98.103	98.019	96.655	100.08	98.421	97.655	96.421	98.509	98.427
107.52	107.16	105.6	105.58	105.53	106.07	106.89	106.69	103.72	105.73	107.59	104.89	107.37	103.64	106.27	106.72	105.24	103.98	105.26	103.43	106.59	104.93	105.66	107.18	105.64	104.61	107.73	103.5	104.64	103.6	107.02	107.27	105.36	106.02	106.95	106.38	107.08	105.63	106.32	106.6	106.72	104.77	104.37	106.42	105.63	104.52	104.54	104.07	104.84	106.17
107.56	108.72	107.16	109.35	108	109.81	108.22	107.19	106.78	107.54	110.1	108.39	109.99	107.05	107.76	107.68	107.25	107.31	107.24	107.38	108.01	107.48	108.77	109.79	108.15	108.33	109.38	108.59	109.41	106.13	106.79	108.89	108.2	108.52	108.59	108.96	110.24	108.06	107.08	108.14	107.95	108.18	107.61	107.46	107.39	107.33	106.8	108.02	109.25	107.07
102.15	99.539	100.95	100.1	100.68	100.64	100.32	102.1	99.001	100.83	101.45	100.69	102.61	101.53	98.748	102.65	99.224	103.16	101.29	101.78	100	100.96	104.83	101.63	98.295	101.75	100.68	99.481	101.26	101.62	99.996	99.567	101.79	99.452	99.831	100.99	100.53	101.1	100.47	99.61	99.559	99.893	101.86	98.851	101.89	101.5	99.791	100.98	101.61	99.199
104.45	104.61	107.87	104.95	107.02	104.63	105.66	104.97	102.49	104.93	105.69	105.01	103.33	105.21	105.07	102.75	107.96	104.39	101.7	105.26	106.26	105.91	102.06	106.06	105.6	104.35	104.25	104.28	107.56	105.93	105.08	105.14	107.11	104.6	108.55	105.46	104.43	105.3	104.83	105.5	106.65	106.07	106.06	105.84	104.87	105.53	105.24	105.53	103.18	104.95
106.36	105.63	105.53	106.5	106.81	106.88	106.99	107.34	105.23	107.63	105.88	107.04	106.6	106.01	107.15	105.07	107.77	105.21	107.84	106.7	105.96	108.35	105.84	104	105.53	106.73	107.07	104.97	106.79	105.27	105.48	106	106.02	105.87	107.98	106.69	104.79	107.36	105.2	107.85	106.04	107.31	106.76	106.94	106.79	105.57	105.64	108.66	105.5	105.27
104.91	107.25	104.96	104.68	105.78	108.02	104.25	105.43	104.38	104.25	106.77	106.08	106.67	106.36	104.47	106.51	107.23	106.09	108.02	106.64	110.18	105.68	105.08	104.1	103.81	104.56	106.35	105.8	103.09	105.24	105.64	107.06	106.15	107.53	105.14	107.79	106.76	105.87	104.36	106.75	105.07	108.33	105.66	104.61	104.5	104.76	104.14	103.07	105.3	105.89
101.7	99.718	99.966	101.21	101.6	101.04	100.89	101.78	99.974	101.66	102.24	100.31	98.423	98.394	102.71	100.65	98.964	102.37	99.844	98.417	100.61	99.25	100.76	100.62	100.93	102.88	100.46	100.9	99.96	101.42	101.09	100.37	99.153	103.56	101.42	101.43	101.73	101.67	100.68	101.75	101.71	100.15	100.96	101.79	102.82	101.42	101.06	101.12	99.719	101.81
108.28	110.79	112.09	111.17	112.55	108.75	107.71	109.95	110.62	109.19	112.69	108.51	110.24	109.03	111.6	107.87	109.56	109.87	112.5	110.87	113.01	108.97	109.84	109.15	111.35	110.05	110.67	108.87	110.33	110.42	110.2	109.99	107.57	109.92	112.47	109.35	108.66	111.48	110.38	108.59	110.81	108.79	111.43	112.01	110.24	111.42	109.56	110.2	109.28	109.16
106.1	106.68	106.27	105.75	104.16	106.93	104.05	105.85	105.08	103.75	105.53	104.72	104.73	106.67	104.75	104.56	104.48	106.61	106.81	106.98	104.2	106.88	107.18	104.6	103.91	104.98	106.7	107.04	104.66	104.79	106.68	106.64	104.56	105.65	106.71	106.11	104.94	103.36	106.4	107	104.78	105.46	105.67	105.36	104.81	104.17	104.17	104.81	107.37	106.29
99.328	100.18	100.05	101.3	99.26	99.082	100.81	99.747	100.46	99.786	99.042	100.36	101.31	100.66	101.21	100.24	99.589	100.98	99.428	101.3	100.72	101.74	99.023	99.294	97.983	101.22	99.416	98.264	100.28	98.624	100.12	98.459	98.804	101.96	102.14	99.274	98.787	100.45	100.2	102.1	101.75	101.2	101.69	101.37	101.2	98.802	100.95	102.32	98.556	100.89
99.595	99.691	99.848	99.504	98.194	101.42	100.69	99.91	100.81	101.42	102.25	99.861	101.16	99.978	99.43	101.78	99.698	101.6	98.753	100.67	100.41	100.7	101.18	99.086	99.577	101.3	100.89	102.93	100.21	100.88	100.71	102.65	98.044	101.08	99.541	100.03	97.859	100.06	98.244	100.83	100.44	100.72	99.18	101.17	97.687	99.109	100.67	98.008	101.37	100.72
107.44	108.47	108.15	107.93	106.76	110.01	106.6	108.6	108.15	106.3	108.18	109.5	109.62	107.87	108.26	108.55	109.81	109.13	108.2	105.83	110	107.76	106.29	106.78	111.25	107.36	106.74	108.6	107.59	108.63	107.46	108.24	108.39	107.2	108.34	109.12	107.95	107.42	106.53	107.17	108.94	108.87	108.17	109.88	106.19	108.89	107.12	107.37	109.03	109.37
106.27	105.66	105.65	105.26	106.13	106.15	105.46	106.87	105.67	106.76	107.18	105.46	104.59	103.44	106.74	105.72	106.18	104.21	105.41	106.46	104.32	107.71	105.15	105.36	105.77	105.22	107.94	103.2	106.76	106.69	107.4	105.2	102.85	104.97	107.94	105.34	107.26	106.67	107.8	106.43	106.67	105.29	107.68	105.47	105.86	106.42	106.5	104.76	107.1	105.36
109.41	111.33	110.1	110.13	108.97	108.64	109.83	110.07	108.17	109.98	109.81	110.3	108.48	112.07	109.76	112.26	109.63	110.02	112.49	108.33	111.42	109.33	110.87	111.12	110.82	110.58	111.19	111.15	112.83	110.08	111.68	107.65	110.42	111.18	111.53	109.8	110.77	109.14	110.23	110.93	111.38	109.57	112.24	110.5	111.69	109.63	108.74	110.59	109.84	109.48
100.56	97.814	99.123	99.677	99.876	100.79	102.42	99.871	100.36	99.841	99.258	101.33	101.32	100.87	99.701	100.75	100.94	102.5	99.002	98.571	100.42	100.5	101.08	100.84	100.37	101.42	100.51	99.894	102.19	100.2	101.05	98.695	99.335	101.05	100.15	101.28	99.482	102.91	100.08	101.15	99.885	100.85	99.931	100.09	100.83	100.48	102.02	100.36	100.36	98.613
109.06	107.39	107.29	109.07	109.44	107.19	107.5	106.47	109.11	108.22	108.48	108.24	108.13	108.04	109.85	107.62	107.92	106.07	108.46	108.62	107.27	108.98	108.24	109.27	107.72	109.26	109.67	106.19	106.24	107.09	107.11	107.9	108.82	109.03	108.93	107.58	108.05	108.2	108.96	107.84	109.34	107.41	106.91	108.06	108.33	107.34	108.55	109.24	107.02	107.74
110.14	108.52	108.07	107.12	105.67	108.47	108.05	108.27	107.33	107.86	108.66	107.21	107.9	109.62	107.02	105.11	108.53	107.06	106.25	110.86	107.97	108.67	105.38	109.33	107.87	108.92	109.46	109.9	109.08	107.8	110.66	107.71	107.37	108.33	108.61	106.81	110.26	108.52	107.26	108.32	109.06	108.45	106.67	110.95	108.9	107.06	107.77	106.09	107	109.4
110.95	110.81	111.87	109.5	110.93	111.23	111.48	110.66	109.51	111.23	109.83	111.48	109.38	108.72	110.13	112.97	112.64	111.65	109.4	108.82	111.3	110.03	109.42	111.75	109.43	109.2	111.37	111.34	109.73	109.94	112.4	108.72	112.82	110.52	109.86	111.45	110	111.41	109.67	111.57	113.36	111.62	110.33	112.07	110.3	110.84	109.4	110.21	110.15	109.19
105.09	105.34	104.51	105.84	103.95	106.36	103.66	105.37	105.39	107.51	105.68	105	105.21	104.5	106.22	105.22	108.74	106.84	105.39	106.67	105.64	106.71	106.53	104.32	105.39	106.74	107.63	106.17	104.31	106.05	105.03	106.84	107.38	103.97	106.29	104.89	105.16	106.11	105.36	104.34	105.84	105.48	105.13	106.2	105.36	104.42	106.67	104.63	106.15	104.89
103.09	104.94	105.42	108.02	105.54	105.5	105.32	105.4	105.22	106.72	103.43	103.69	104.95	106.8	105.1	104.24	107.5	106.78	107.56	105.69	103.42	106.52	105.98	105.7	104.29	106.24	106.82	106.16	107.46	106.06	106.71	106.01	106.52	105.55	107.99	107.2	105.43	106.61	106.45	104.89	103.38	106.1	106.43	106.44	106.11	105.45	106.96	108.01	107.11	105.84
100.05	99.704	101.42	98.983	99.429	100.15	95.449	102.25	101.7	98.047	99.148	97.818	96.211	98.271	100.2	98.129	99.462	101.14	101.68	98.711	99.147	98.109	98.763	97.576	98.444	98.358	99.584	97.331	96.051	99.128	97.606	99.128	99.9	99.275	98.444	100.84	98.249	96.76	98.888	99.648	99.049	98.445	98.236	99.114	99.627	99.176	95.9	99.072	99.516	97.767
97.387	98.497	96.273	99.846	97.268	98.632	97.516	99.147	99.063	98.376	97.637	95.328	97.468	98.17	98.031	99.23	99.328	97.862	98.227	99.117	96.544	99.28	95.886	97.181	98.246	98.192	97.938	98.756	99.89	98.57	96.569	97.583	99.816	98.093	98.739	98	97.58	96.088	97.329	97.307	95.836	98.673	95.743	98.891	98.327	94.809	99.791	99.047	98.102	97.46
112.26	108.7	111.82	109.27	110.04	111.17	109.51	108.83	112.49	109.89	108.4	110.92	111.12	109.74	109.25	109.31	112.41	109.84	111	109.24	107.96	112.78	110.94	112.8	112.25	111.24	110.08	108.47	108.36	110.59	110.25	111.37	111.92	108.9	108.46	111.04	112.02	109.23	109.49	111.53	112.42	109.47	110.05	110.51	111.37	109.12	110.74	110.96	110.94	111.38
106.22	106.65	107.55	104.37	106.52	104.72	105.73	105.71	105	103.74	104.97	106.25	107.27	107	104.78	104.97	105.43	104.89	105.59	106.39	106.19	105.5	106.11	104.78	107.68	105.9	105.72	105.81	106.04	103.88	108.13	104.98	106.01	102.67	106.04	107.03	105.56	104.96	105.97	105.44	107.5	105.93	107.16	108.33	104.6	106.32	107.6	102.79	104.59	106.07
107.44	104.83	106.75	105.62	106.43	105.76	106.13	105.21	106.25	105.4	105.12	106.85	106.62	106.22	106.78	107.01	105.36	106.17	106.63	104.8	106.08	103.85	105.01	106.76	108.03	105.92	109.55	107.36	107.97	106.57	107.35	107.59	106.29	107	104.48	104.74	108.62	107.08	106.34	106.13	105.46	107.96	105.34	105.27	104.29	107.2	107.12	105.69	106.42	104.96
107.67	111.1	110.52	112.1	111.26	109.76	110.9	111.57	108.38	110.87	110.62	109.94	110.01	110.53	110.02	110.73	109.75	111.51	109.84	109.89	111.35	107.48	109.45	110.53	111.25	109.75	112.16	110.71	113	112.71	113.39	109.58	110.16	112.04	109.1	111.27	110.63	110.28	110.65	110.34	108.89	110.38	111.21	112.57	109.37	111.47	110.87	109.07	110.06	110.37
104.8	104.87	105.21	108.23	104.78	105.72	107.22	105.98	104.17	107.03	104.41	104.49	104.61	108.58	106.83	105.13	105.23	104.43	104.88	105.52	106.34	106.58	105.37	104.86	103.97	104.8	104.25	105.63	104.39	105.69	105.86	106.78	106.29	105.05	105.84	106.67	106.2	104.8	106.33	104.54	108.26	105.81	105.98	104.73	107.16	106.54	106.11	105.41	106.58	107.17
104.06	105.93	105.93	106.86	104.35	105.37	107.99	104.68	106.05	106.5	106.3	106.57	104.68	106.56	106.05	104.39	104.38	104.7	105.76	107.38	103.73	105.11	106.06	106.55	106.7	104.57	106.16	105.1	107.97	105.66	104.34	106.71	106.83	104.52	108.1	105.83	106.79	105.66	105.16	106.58	106.21	104.06	106.47	105.99	104.1	106.3	106.44	107.63	105.08	105.64
107.15	108.99	107.97	107.31	109.05	108.81	107.72	107.49	107.74	108.02	108.89	110.48	109.84	107.83	109.3	106.22	107.13	109.72	108.32	107.36	106.27	106.79	108.9	105.63	106.54	108.02	107.16	107.37	106.03	107.88	108.82	108.77	106.08	106.47	107.35	107.35	108.77	107.75	108.5	105.62	108.31	107.34	105.57	105.06	107.04	106.33	107.95	107.07	109.43	107.78
106.52	107.12	108.75	105.54	105.96	106.03	106.19	106.78	105.59	107.47	107.07	107.17	106.13	106.61	106.27	103.62	104.77	105	105.48	108.9	106.5	105.72	107.72	104.43	106.15	106.56	106.41	108.53	106.21	105.02	107.68	105.91	104.86	104.21	107.36	106.28	107.37	107.96	106.27	106.46	105.92	106.35	104.56	104.44	105.68	106.69	105.33	106.79	106.63	105.94
110.02	106.57	104.64	107.38	108.73	106.08	108.75	109.78	109.98	107.05	109.27	107.4	107.99	111.9	106.12	106.75	109.34	106.23	108	108.02	110.66	108.31	108.13	107.4	107.95	108.89	108.68	106.5	109.83	105.9	108.63	107.94	109.18	109.4	109.03	106.89	107.71	108.61	107.78	107.53	109.17	107.47	105.52	108.07	107.73	109.09	108.53	105.74	107.87	107.68
100.96	105.18	103.09	104.63	103.64	103.69	102.97	101.09	101.75	102.78	102.09	103.63	104.34	102.88	103.61	102.37	103.94	102.38	101.86	103.79	104.23	103.28	101.04	102.5	100.99	105.18	101.71	104.24	101.81	100.82	103.38	105.04	100.8	101.41	102.76	100.2	101.61	103.4	104.07	101.29	101.75	100.38	105.01	102.09	101.31	102.83	104.81	104.48	103.41	103.61
107.27	108.1	106.05	107.97	108	109.81	108.75	108.46	107.09	105.95	108.16	105.84	109.25	108.23	108.39	107.23	106.83	107.89	106.47	106.42	107.19	109.34	106.75	109.24	108.61	107.46	106.21	108.19	108.29	110.72	105.65	108.08	107.31	108.07	107.3	108.13	108.74	106.79	107.23	107.63	109.21	106.37	108.79	107.61	107.19	107.85	106.82	106.5	108.23	108.11
105.32	107.82	106.94	106.13	107.55	105.99	105.5	108.16	105.09	105.85	106.97	107	106.83	104.91	106.37	106.82	106.14	106.94	107.53	106.71	108.64	107.92	104.85	106.47	107.45	105.76	108.38	105.67	105.24	106.12	107.04	105.27	108.16	105.52	107.62	104.7	107.69	105.68	104.74	109	106.87	106.48	106.68	104.85	103.42	106.35	104.84	107.25	104.48	105.87
104.98	106.72	106.7	105.36	105.5	106.22	104.05	107.94	105.96	102.6	104.71	106.4	107.03	104.89	104.65	103.46	104.87	104.96	103.87	105.58	105.22	104.9	105.54	106.16	105.4	106.58	105.69	106.69	103.93	105.06	104.6	106.08	107.71	105.99	105.4	105.32	106.22	104.65	107.93	106.31	104.24	105.22	105.39	105.86	105.43	107.75	104.79	104.59	104.45	106.87
107.47	105.61	106.54	105.08	106.41	107.44	106.65	107.55	104.71	107.28	104	105.1	106.82	106.56	106.02	106.47	104.8	105.75	105.59	104.66	105.07	106.05	105.2	105.65	103.83	106.36	107.29	106.08	104.3	105.96	104.99	105.51	105.7	104.36	105.09	107.13	106.6	102.7	103.1	105.84	105.24	106.02	108.3	107.28	107	105.59	104.36	106.27	106.22	105.51
99.384	99.906	98.578	98.113	97.826	98.37	96.925	97.309	98.794	97.462	98.817	98.097	95.723	99.236	98.049	100.1	98.541	98.094	96.123	100.25	98.41	99.764	99.371	100.17	98.215	99.133	99.006	97.21	96.792	98.662	100.93	98.532	97.742	98.877	98.28	98.221	96.889	98.534	97.639	98.955	96.111	99.308	97.712	95.473	98.734	97.747	96.837	96.74	97.604	99.437
108.05	110.5	110.12	110.43	110.97	111.72	110.87	110.72	109.18	112.62	109.77	111.48	110.68	110.37	107.52	111.09	112.06	110.37	111.06	108.67	112.39	108.65	111.11	113.15	111.25	109.76	109.98	113.08	108.8	112.91	109.95	112.05	111.03	110.69	109.99	111.3	108.62	110.9	111.23	111.25	109.95	110.34	112.85	110.47	110.92	110.26	109.86	111.65	109.01	112.27
107.89	111.71	107.97	108	109.71	108.02	107.58	109.02	107.94	107.65	108.44	110.21	107.8	109.91	106.92	108.22	107.79	108.19	109.14	108.42	106.11	107.49	108.72	109.32	108.47	109.07	109.48	108.37	107.64	106.51	109.21	108.9	109.16	108.34	107.38	106.75	108.33	109.7	109.05	110.19	109.17	107.96	108.66	108.38	108.03	106.14	108.4	110.61	108.31	108.99
109.41	107.81	109.09	108.3	108.27	108.29	108.97	108.4	108.01	108.15	109.29	107.43	109.34	110.93	110.65	110.11	110.26	108.82	108.21	107.77	108.56	108.03	110.14	108.39	107.15	108.28	109.74	105.61	109.22	107.67	109.55	108.6	108.57	108.12	107.07	108.28	108.31	109.87	108.28	110.01	109.42	107.8	107.12	111.84	108.1	106.89	107.3	106.24	109.79	107.85
106.01	106.67	105.13	105.83	105.41	106.72	105.14	106.63	104.16	105.31	107.69	104.99	107.94	104.85	104.38	107.05	107.37	110.22	106.62	107.5	108.75	107.98	108.09	106.25	105.4	107.3	106.2	109.26	105.82	106.96	107.64	107.06	105.48	107.73	105.34	105.5	106.41	107.21	103.51	106.8	106.64	107.19	106.63	104.19	107.32	106.99	106.14	106.29	106.82	104.87
106.52	104.88	106.68	106.22	106.35	106.38	106.04	105.32	108.14	104.82	106.37	105.6	107.76	106.73	107.55	105.85	107.15	103.48	107.34	107.19	106.49	105.01	105.01	108.82	106.03	108.15	107.38	107.12	107.3	105.1	106.7	105.77	108.66	108.14	104.75	104.5	105.83	106.3	105.28	105.91	108.17	107.65	107.02	107.68	106.93	106.59	107.9	107.78	107.76	106.65
99.463	101.97	99.448	102	98.44	101.41	99.025	100.4	99.615	101.2	102.02	99.714	99.18	101.75	100.33	99.766	99.667	99.982	100.01	98.896	99.709	99.102	99.204	99.915	100.82	102.33	98.218	99.933	97.489	97.907	100.66	101.06	100.27	99.864	101.36	101.12	100.13	98.187	100.25	100.68	100.16	100.14	98.865	99.118	100.04	101.16	98.441	101.44	100.26	100.13
107.48	107.81	108.46	109.79	108.63	108.62	107.78	108.65	109.99	107.34	106.51	106.48	110.09	109.29	107.62	107.58	107.45	106.72	109.99	108.42	106.27	108.82	107.97	105.81	108.47	108.25	108.23	106.43	108.73	106.89	108.28	107.67	108.39	109.69	108.71	110.01	108.65	109.01	107.43	107.11	107.73	106.73	108.78	107.74	109.61	108.06	106.15	109.6	107.76	105.89
103.63	104.7	106.37	105.69	106.34	106.43	105.94	106.22	105.39	106.14	105.66	106.54	107.43	104.29	106.09	106.9	105.5	104.5	104.16	106.64	108.01	107.22	106.9	105.07	106.16	105.26	105.14	107.47	104.68	104.04	104.92	106.62	105	108.78	107.67	107.18	106.51	107.67	106.13	107.81	105.86	105.93	105.08	107.9	105.17	105.49	105.33	106.63	106.39	104.37
106.84	105.65	106.47	108.24	106.88	106.9	106.34	109.61	108.7	108.48	108.43	110.24	108.65	108.5	108.71	108.64	105.85	108.52	108.27	108.79	106.84	107.22	109.4	107.1	109.07	109.45	105.84	106.55	108.83	107.85	107.45	106.87	108.16	110.21	109	107.52	106.84	110.6	107.1	107.18	108.37	108.66	107.62	107.99	107.87	109.51	108.96	108.16	110.01	110.18
105.95	108.12	106.07	107.84	108.02	106.56	105.1	107.41	106.37	107.95	105.61	104.85	104.54	107.79	106.14	104.66	107.46	104.48	106.69	106.95	104.77	107.15	105.13	109.67	107.66	107.41	108.31	106.6	106.76	108.45	106.33	104.5	106.31	104.44	106.5	107.43	103.18	105.01	108	106.15	107.4	105.33	105.23	108.4	107.71	104.42	107.52	104.39	105.99	104.6
108.9	108.85	107.86	107.35	108.01	107.48	105.91	109.78	106.71	106.04	109.22	109.43	107.42	109.77	108.53	108.39	107.35	107.89	109.66	109.3	109.47	110	108.3	110.19	108.07	107.32	106.8	109.71	108.67	108.45	107.23	108.26	108.64	107.73	105.95	108.2	106.85	107.71	106.17	107.71	108.73	108.97	108.65	108.84	110.84	107.54	107.35	108.24	108.21	109.28
106.02	105	104.48	105.23	104.53	107.46	103.63	104.08	104.56	104.34	107.62	106.21	104.27	106.56	104.63	106.03	106.21	105.26	106.83	104.87	106.5	105.68	103.74	105.44	103.55	105.91	105.52	106.35	104.58	106.55	107.35	103.59	105.63	107.84	106.07	104.43	106.9	104.89	103.94	103.93	106.46	106.65	106.4	108.65	104.96	106.05	102.79	105.5	105.46	105.41
109.74	109.79	109.27	109.32	106.96	108.99	110.15	105.47	108.78	108.54	108.53	111.35	108.56	107.94	110.86	106.74	108.8	107.49	106.26	107.63	110.22	105.71	107.7	109	108.6	106.96	108.35	107.73	111.02	109.58	106.59	108.48	109.09	110.74	110.03	107.48	110.04	107.21	109.16	109.06	109.87	109.27	109.19	107.58	109.71	109.29	108.26	106.39	108.05	109.1
99.096	100.65	98.432	100.32	100.63	100.28	101.37	101.02	100.06	101.24	101.17	99.865	99.319	99.151	99.839	98.893	101.97	100.81	101.48	102.06	102.08	100.82	102.48	102.12	100.21	99.109	100.39	100.47	101.23	100.52	98.313	99.438	100.44	99.291	100.73	102.09	102.6	100.36	98.891	101.75	101.09	99.588	102.27	100.06	99.828	101.95	99.628	99.098	99.936	101.09
103.85	104.69	106.19	107.21	104.53	106.49	106.52	105.57	104.15	106.62	105.2	103.04	104.34	106.4	106.82	106	106.04	106.38	106.18	106.01	104.27	108.36	106.5	105.84	106.28	103.61	107	105.88	104.68	108.1	106.25	106.96	104.52	106.4	104.03	106.58	101.64	105.49	107.07	107.77	107.34	105.78	105	105.45	103.86	105.43	106.05	104.28	105.91	105.56
107.32	105.59	107.47	104.84	105.17	106.45	105.72	106.61	105.58	106.08	107.23	106.58	105.07	107.35	106.18	106.81	106.03	106.58	105.2	104.75	107.46	108.11	104.32	105.35	106.16	106.55	106.42	105.88	106.01	106.53	107.25	106.97	104.9	105.21	105.63	106	107.61	105.93	107.79	105.04	106.13	105.86	106.81	109.08	107.31	106.88	107.73	105.49	106.26	107.85
105.51	108.13	105.91	106.69	108.22	106.68	104.78	105.17	106.84	107.05	104.63	104.23	106.02	105.63	107.41	103.83	104.83	104.11	105.14	104.18	104.7	105.96	105.66	104.85	104.8	106.18	104.29	106.38	103.7	105.43	104.18	106.5	104.27	105.02	102.81	105.53	107.04	106.28	105.65	108.04	107.02	103.94	106.31	105.13	105.89	107.83	106.16	105.74	108.5	104.82
107.08	104.46	106.76	106.02	109.57	105.56	107.12	105.54	105.44	106.02	104.81	108.13	106.02	107.63	106.62	104.94	108.26	107.11	107.45	106.04	106.64	105.47	104.38	106.02	107.17	105.8	106.56	106.26	106.62	108.34	107.25	105.21	107.39	106.31	104.43	106.73	107.05	107.1	106.06	106.93	104.5	106.49	106.82	105.89	104.5	107.68	104.62	107.95	106.25	106.36
105.34	106.05	105.95	106.02	105.5	107.14	106.26	106.14	104.87	105.64	105.21	106.45	106.23	106.66	104.97	105.8	105.35	106.02	105.64	104.46	104.13	104.47	104.65	106.32	105.77	107.64	105.48	106.26	103.87	104.66	105.02	106.24	107.91	106.08	105.52	107.07	105.1	105.94	105.44	105.73	105.52	104.93	104.37	105.76	105.55	103.59	103.98	107.63	105.52	103.29
98.195	97.267	97.916	98.562	96.69	100.08	97.977	99.759	97.232	96.762	97.535	97.706	97.892	99.69	98.671	100.71	96.774	99.221	96.619	97.366	97.543	97.717	97.554	96.461	99.311	99.497	96.652	101.81	98.698	98.028	98.006	98.876	97.586	96.849	98.933	99.635	98.137	97.946	98.411	98.742	99.187	99.365	98.902	99.632	97.589	97.217	96.588	98	97.885	98.309
105.67	105.46	107.38	108.41	105.08	104.22	106.54	107.95	106.14	104.5	106.65	106.48	107.26	105.44	105.97	105.21	106.28	107.7	106.07	106.35	107.11	105.7	106.6	105.43	107.13	105.97	108.2	107.03	107.09	105.73	106.09	109.23	104.86	104.53	106.26	105.03	105.99	107.63	105.44	105.41	106.93	107.59	107.18	108.66	106.2	107.1	106.54	105.45	107.85	107.75
106.69	106.95	108.63	105.31	109.6	106.35	106.7	104.75	109.49	108.15	108.36	109.04	109.3	106.72	107.92	108	108.01	108.62	106.88	106.29	107.95	106.14	108.36	108.21	108.48	107.4	108.52	109.49	106.46	110.09	109.82	106.88	107.97	105.53	106.92	108.34	109.42	107.96	106.72	109.21	108.26	106.36	107.89	108.7	108.64	107.67	107.93	108.96	107.16	105.86
105.09	106.88	106.16	106.12	106.5	105.23	107.38	105.53	104.69	103.98	107.58	106.71	107.91	106.69	105.78	106.24	105.89	105.05	105.19	105	105.35	106.32	106.88	106.3	106.76	107.28	105.39	106.44	107.86	106.39	105.3	106.24	104.93	104.77	106.96	105.29	106.62	107.81	104.96	105.78	106.51	105.8	106.6	104.46	103.46	103.93	104.89	106.43	105	106.62
109.26	109.6	108.37	107.67	109.4	111.09	108.71	108.24	106.94	107.89	106.74	109.94	108.57	109.09	107.42	108.31	108.97	108.46	109.05	108.01	109.46	107.73	109.52	109.34	107.7	108.73	107.22	111.55	107.68	109.56	110.28	106.27	107.89	107.1	108.04	108.8	109.68	107.14	108.67	108.77	109.18	107.18	108.38	109.59	109.41	108.43	107.02	108.39	110.1	108.01
105.36	108.47	106.06	105.46	105.88	105.47	105.87	108.16	106.21	102.88	107.95	104.34	105.83	107.95	104.53	106.88	108.01	106.49	107.76	105.17	105.74	106.45	106.64	104.99	106.31	104.89	105.68	104.93	107.71	108.84	105.4	105.58	105.68	107.57	106.16	105.76	106.94	104.87	108.75	104.98	105.96	102.94	105.63	105.31	104.47	104.98	104.55	105.74	104.55	106.08
106.48	107.24	104.94	105.27	106.09	104.58	104.56	105.45	105.63	104.89	105.98	106.68	107.26	105.03	103.87	106.18	105.02	105.69	105.69	107.82	107.71	104.68	106.76	105.54	106.03	105.64	105.6	105.97	104.39	106.56	104.72	107.07	105.66	104.87	105.97	105.2	106.12	108.07	105.23	106.04	108.54	104	105.84	106.95	103.83	104.33	107.03	107.06	102.66	105.07
105.31	106.5	108.04	106.31	104.71	103.34	102.92	106.16	104.48	104.3	105.73	105.24	106.25	105.83	104.5	106.2	108.19	106.93	107.08	105.99	105.78	106.1	106.45	105.24	104.95	105.02	103.63	104.04	103.99	104.49	105.1	106.22	104.44	105.53	102.51	105.8	104.82	105.34	104.99	106.92	105.54	105.63	106.02	103.18	106.05	105.89	106.23	107.3	106.75	104.54
105.27	105.38	106.78	104.16	109.07	106.53	106.11	107.84	105.55	106.65	107.4	105.89	105.85	105.57	105.7	107.58	109.09	108.55	105.3	107.58	105.54	106.68	106.82	105.94	105.5	105.91	106.29	106.89	106.17	107.13	107.27	105.91	106.45	106.69	105.43	107.18	106.69	105.21	104.38	107.29	107.47	106.82	107.45	104.28	105.39	106.08	107.02	108.22	106.93	104.24
96.205	98.755	98.061	99.272	97.803	97.189	95.199	97.855	99.778	96.734	94.824	97.222	98.308	98.231	96.91	95.806	96.791	98.449	97.71	97.001	100.14	96.487	96.117	98.86	98.689	97.098	99.945	99.676	99.466	99.478	99.102	97.37	99.497	98.355	98.749	98.827	100.15	98.873	97.589	98.76	98.922	99.285	99.275	101.01	97.299	96.26	98.841	97.326	99.33	100.2
108.9	108.81	109.69	107.88	106.16	108.66	108.61	107.37	109.31	107.16	108.37	107.77	107.01	106.44	108.76	109.27	107.05	107.8	107.94	107.89	107.32	109.46	106.55	107.95	105.5	108.44	107.47	106.74	109.12	109.24	107.36	109.73	105.9	108.81	107.41	108.71	105.88	108.45	109.82	108.9	107.31	106.63	109.33	108.01	105.64	108.12	106.52	106.05	106.43	105.5
106.94	106.66	105.75	104.49	108.11	107.11	107.91	107.11	105.58	106.59	106.04	105.95	102.97	105.6	105.37	106.96	108.16	105.64	104.47	104.43	107.63	105.45	105.64	105.66	107.27	107.44	105.38	106.82	105.83	105.23	104.29	107.18	106.41	104.87	107.3	104.13	107.55	107	109.48	107.21	107.24	106.24	106.09	106.59	105.97	105.91	106.9	105.97	105.14	104.69
108.47	105.77	105.97	105.62	106.41	105.92	107.2	106.55	105.68	107.49	103.92	106.48	103.91	107.18	105.63	107.08	107.93	105.04	105.82	108.52	105.71	107.62	107.94	107.58	106.41	106.41	106.84	104.35	107.36	106.9	107.07	105.11	107.37	109.73	105.91	107.95	106.36	107.79	107.65	106.87	107.38	107.05	104.04	103.98	106.77	106.31	103.42	105.94	106.15	106.58
106.94	105.5	104.8	107.07	107.66	107.88	106.75	108.93	107.12	106.72	109.12	105.59	107.98	104.63	105.74	105.66	107.92	106.83	105.27	105.95	107.52	106.3	106.97	105.66	109.4	105.82	105.82	105.52	107.5	108.64	106.19	103.46	105.78	104.62	105.47	106.28	106.14	106.84	106.46	106	106.66	108.22	106.12	107.07	106	105.24	106.49	106.88	106.73	106.36
106.34	104.39	103.88	105.38	107.33	107	103.5	104.51	104.8	106.68	105.15	106.88	106.04	104.21	105.03	105.51	105.36	106.85	106.29	105.82	107.84	104.56	105.26	108.01	103.52	104.83	109.33	106.5	107.03	106.06	105.99	104.94	103.99	106.74	105.17	105.36	103.97	105.49	104.96	107.16	105.42	104.79	106.33	105.98	102.73	105.95	105.97	106.13	107.72	107.05
108.97	110.12	108.16	109.31	108.85	107.5	107.97	109.58	106.5	106.76	106.89	107.8	107.79	108.99	109	107.26	108.7	107.91	109.89	109.01	108.45	108.31	106	111.39	108.98	106.28	109.26	109.26	109.68	110.93	108.84	110.26	105.63	107.86	105.87	107.33	108.38	108.28	108.39	108.21	106.43	107.29	109.1	109.17	110.38	109.59	109.01	109.23	107.58	109.15
104.88	105.57	105.38	106.69	106.3	106.62	106.42	105.88	104.6	107.34	105.08	103.82	104.69	105.47	105.31	106.79	105.28	106.04	104.85	106.55	103.58	106.4	106.14	104.94	106.34	106.2	102.77	104.64	105.76	105.87	105.75	106.71	106.25	106.81	106.26	104.48	105.86	105.39	106.75	107.58	104.76	105.94	108.83	106.75	104.4	105.95	105.38	105.89	103.46	103.54
99.889	98.431	96.255	99.361	96.911	96.024	97.804	98.334	96.181	100.1	98.934	96.978	100.51	95.421	99.157	98.315	100.46	100.03	98.665	101.64	98.1	98.396	99.185	97.505	99.013	98.027	96.502	99.272	97.137	99.182	98.746	97.857	97.505	98.599	98.133	97.977	99.279	96.909	98.935	97.355	95.917	96.718	99.863	96.302	98.732	98.057	97.311	98.386	97.98	98.069
97.82	99.432	100.8	96.633	97.155	96.386	98.431	99.605	98.102	96.164	96.633	96.105	98.105	98.067	98.266	97.676	97.59	100.47	98.825	99.775	98.188	99.137	99.094	100.06	99.646	99.623	97.327	98.407	95.891	97.46	97.146	98.338	98.163	99.045	98.249	99.393	98.597	96.65	98.302	99.155	99.117	97.948	96.502	97.537	99.256	99.282	99.72	97.747	98.861	97.725
105.98	105.65	105.25	106.41	104.89	105.27	105.58	106.21	105.25	103.43	107.9	106.74	104.07	105.63	106.54	106.68	105.41	106.61	107.21	106.87	104.22	104.22	106.27	106.25	106.66	105.27	106.11	104.54	105.14	105.98	105.79	104.22	108.27	106.06	108.14	104.44	103.75	105.87	107.4	106.46	104.4	105.27	104.94	105.83	105.77	104.95	105.41	104.8	104.99	106.11
105.53	105.39	106.77	104.19	105.17	108.06	104.69	105.17	106.34	108.07	105.32	105.67	108.67	104.88	106.38	106.49	106.12	106.43	105.21	107.59	108.14	106.39	105.32	105.77	108.05	107.02	108.09	106.58	105.08	106.29	105.72	105.64	106.74	108.12	104.45	106.88	108.95	106.08	108.83	105.98	107.76	106.93	107.43	107.43	103.65	106.96	106.96	106.69	104.97	108.39
109.61	112.86	110.96	112.09	111.53	109.14	110.72	109.96	111.43	111.86	111.5	110.98	112.49	111.57	110.39	110.22	110.6	111.87	111.75	110.35	110.8	109.14	109.16	110.92	110.71	110.16	112.24	109.27	110.01	111.2	112.58	109.1	110.94	111.45	110.99	110.09	111.08	108.75	111.09	111.24	110.07	108.67	109.87	112.85	110.36	111.01	112.81	110.45	111.34	110.42
106.61	108.99	105.58	104.36	105.28	108.03	105.27	105.8	105.48	106.8	107.83	107.21	106.75	107.96	105.6	105.08	106.85	105.36	107.55	108.89	104.91	106.06	105.32	106.47	106.28	103.72	106.55	107.94	107.8	107.37	105.9	109.24	105.88	106.64	105.07	108.24	107.39	108.56	104.13	106.95	106.65	106.12	106.62	105.66	103.9	104.49	106.57	107.39	105.16	104.96
106.24	104.29	105.67	107.57	104.96	104.36	106.75	106.84	107.33	106.45	104.76	106.5	104.27	103.81	105.5	104.75	106.02	106.14	106.78	104.08	107.11	106.78	105.85	108.24	106.92	105.74	104.9	106.52	106.03	105.92	104.64	103.49	104.81	104.68	106.25	104.45	106.19	106.33	103.52	106.96	105.71	105.78	104.86	105.49	105.32	105.2	105.55	104.52	103.55	103.73
109.86	109.65	109.3	110.16	110.58	108.17	110.16	109.95	108.64	109.55	110.62	111.79	110.92	110.34	111.2	109.54	110.1	113.03	109.44	111.36	111.02	110.77	109.49	110.19	107.27	111.93	111.19	109.72	112.52	114.16	112.19	110.7	110.07	109.55	111.75	111.57	113	110.8	109.7	111.7	110.73	111.32	108.29	110.9	111.36	110.9	111.53	111.21	111.48	111.63
106.71	106.2	104.75	105.39	104.93	105.83	104.63	105.43	103.7	105.9	106.17	108.7	105.05	103.91	106.86	107.2	104.53	105.43	105.62	104.66	104.94	103.82	105.63	106.26	106.67	106.71	106.92	106.46	104.91	107.94	105.84	105.8	107.97	106.16	105.57	104.34	106.46	105.26	103.83	104.85	104.6	104.56	106.66	105	106.1	106.24	105.33	105.81	103.68	105.06
107.25	105.58	106.9	106.93	104.29	105.47	104.22	107.6	106.08	105.1	106.47	106.71	103.89	104.33	107.23	104.05	105.83	106.71	107.13	105.65	106.96	104.54	105.34	104.74	105.25	104.85	105.73	103.3	104.85	102.47	104.22	106.35	105.36	104.66	104.99	107.28	106.08	106.27	105.13	105.28	106.71	106.25	107.64	103.32	106.06	106.34	103.87	106.26	105.53	107.4
101.86	101.35	99.4	97.271	98.41	98.948	99.793	98.29	99.482	101.09	100.48	100.07	101.97	99.729	99.586	98.929	99.566	99.658	100.12	99.734	99.806	98.627	101.87	99.696	100.66	100.36	99.78	101.05	97.779	101.58	101.42	99.421	100.17	102.4	101.93	102.53	100.43	100.05	98.306	99.269	100.75	99.402	100.12	99.954	99.713	102.16	100.36	101.97	102.66	98.765
107.48	106.58	104.17	106.91	107.51	106.22	105.6	109.8	108.56	105.35	106.75	105.95	106.54	104.19	106.01	105.6	106.47	107.31	103.63	107.27	107.24	106.78	107.16	106.56	108.74	106.52	108.06	106.83	106.87	106.84	106.68	108.11	105.98	105.78	108.41	107.21	105.59	104.76	107.5	109.36	105.77	106.4	105.52	106.17	105.03	107.04	107.32	108.68	105.24	106.08
108.79	108.6	107.81	107.51	109.95	109.89	108.19	108.41	109.83	108.7	106.42	108.7	107.49	107.12	107.3	107.98	107.39	107.66	108.93	107.01	108.31	108.11	111.21	110.06	110.4	107.98	107.94	107.38	106.7	106.37	109.19	106.83	108.58	109.02	110.03	106.94	107.25	106.8	111.37	106.86	107.79	106.57	108.03	107.64	107.82	109.57	107.75	107.66	107.13	109.3
98.355	100.48	99.227	97.089	97.266	96.933	99.543	97.502	97.921	99.023	100.48	98.015	99.708	97.583	96.559	96.367	99.765	99.217	97.957	100.92	96.147	98.292	96.146	96.816	97.525	100.21	97.511	98.647	98.12	97.36	98.384	97.177	98.923	99.026	96.59	98.088	95.786	100.39	99.238	99.166	99.213	99.087	96.121	96.923	96.461	97.87	97.937	96.866	96.985	97.169
101.21	101.21	103.11	100.43	100.66	101.75	100.86	101.25	100.74	102.44	100.12	102.62	101.36	103.17	100.95	100.75	101.99	101.41	99.296	100.28	102.06	100.77	101.35	100.93	100	102.14	100.62	99.39	99.197	102.33	99.083	101.83	101.07	101.52	101.22	102.51	100.54	103.76	99.784	102.64	102.83	99.965	101.1	100.31	101.58	99.647	100.23	99.221	100.24	101.91
104.71	106.18	105.51	105.5	107.66	108.65	105.8	106.11	105.1	105.54	107.1	107.29	106.04	106.33	105.7	106.71	107.25	106.49	106.21	107.1	108	107.55	106.83	108.57	106.75	105.96	106.06	107.83	108.01	108.68	106.95	107.63	107.07	106.73	105.77	106.14	107.89	105.94	105.77	106.79	106.59	105.7	106.17	105.83	106.49	105.11	106.98	107.04	103.21	106.01
[truncated: 150 more columns]
