# Supplementary material for: Genetic dissection of main and epistatic effects of QTL based on augmented triple test cross design
Source: PLoS One. 2017 Dec 14;12(12):e0189054. doi: 10.1371/journal.pone.0189054 (PMC5730204; doi:10.1371/journal.pone.0189054)
Supplement: S10 Supporting Information — (ZIP) [file pone.0189054.s010.zip › z6_550_0.2_10.csv]

106.18	104.49	111.38	107	109.42	110.81	113.74	108.56	110.37	103.26	109.44	112.99	105.1	101.51	101.35	105.74	107.8	108.94	113.3	106.89	108.18	105.71	108.51	105.68	110.23	103.29	108.77	109.18	101.87	111.12	108.48	109.86	113.66	114.84	113.26	107.63	113.83	104.98	109.3	111.11	105.32	116.27	104.32	107.47	104.5	111.15	105.27	112.09	111.94	108.48
110.21	109.87	112.09	107.51	105.59	112.49	114.38	100.53	106.38	106.38	102.69	105.62	102.35	105.18	104.36	105.14	109.33	104.72	104.17	110.36	107.1	107.56	110.98	108.03	107.61	109.98	103.43	113.1	107.51	110.53	115.91	106.71	108.75	106.44	108.84	113.63	109.75	105.44	106.53	106.83	108.14	106.61	108.05	105.55	110.33	102	111.22	105.02	112.08	109.03
109.12	110.45	106.11	106.44	113.14	108.54	108.68	114.4	114.34	107.94	106.92	110.02	112.59	113.77	105.48	110.69	105.32	112.67	105.84	109.72	108.14	107.98	112.87	103.13	109.06	113.04	111.25	114.19	117.2	112.45	113.92	105.08	108.81	116.2	108.93	108.53	110.14	107.45	109.26	114.84	111.22	110.37	109.02	108.25	106.35	109.15	114.56	111.12	107.65	112.2
108.49	104.48	107.71	107.54	107.78	103.71	98.852	102.21	105.86	107.56	108.09	104.39	103.64	105.32	107.02	106.12	104.35	112.16	106.69	108.07	108.73	99.952	108.64	106.96	104.13	101.88	100.59	109.44	102.28	103.86	103.47	102.95	102.94	101.28	104.12	109.19	104.31	104.8	104.78	103.88	107.15	92.974	108.97	104.79	107.34	107.86	105.62	102.47	108.36	109.16
102.4	106.1	101.29	113.02	100.83	101.4	105.91	108.02	102.84	106.49	105.41	105.75	105.82	99.601	106.1	98.973	106.33	103.93	99.687	107.4	105.72	99.654	100.49	109.2	105.19	103.69	109.73	108.06	107.37	103.1	109.8	114.28	100.89	97.184	106.46	107.56	110	103.44	107.13	103.24	106.06	111.66	108.4	102.65	104.19	104.26	107.07	104.75	106.5	107.65
101.29	103.81	109.11	114.31	108.57	105.2	101.05	107.34	109.73	110.58	114.32	108.91	108.45	110.7	105.75	108.05	105.14	110.17	109.48	113.19	111.93	101.81	112.56	108.12	113.14	106.97	105.62	103.98	106.05	109.74	111.94	102.18	112.57	104.81	103.31	105.18	104.54	108.86	107.43	107.32	107.64	106.66	102.31	117.31	111.15	107.22	101.85	102.77	110.62	104.63
106.18	107.91	109.67	114.7	110.53	105.49	98.927	113.66	117	105.47	111.72	106.79	104.76	104.26	110.4	105.51	108.66	107.46	111.07	113.29	109.11	113.45	108.81	102.82	105.94	110	110.08	106.38	107.12	111.01	109.36	102.08	108.44	111.01	116.98	106.28	105.33	113.61	105.18	107.08	108.19	110.19	107.02	104.14	110.03	109.26	107.87	111.55	112.87	111.5
112.84	112.21	108.02	102.47	109.22	105.77	112.69	103.2	113.59	107.17	104.29	111.93	108.5	106.08	113.19	110.91	102.59	109.64	106.18	115.29	110.38	107.32	104.08	107.18	108.82	107.71	109.75	106.93	111.82	105.88	105.45	117.76	108.33	107	115.02	112.88	109.1	106.6	107.13	112.89	107.15	109.33	104.11	109.37	103.36	110.09	106.46	107.77	112.97	109.59
96.414	97.788	101.06	96.038	94.541	99.863	94.792	102.28	98.837	100.27	93.863	93.559	101.34	104.28	98.321	104.15	100.55	95.225	102.89	103.67	103.64	96.552	98.199	104.28	95.389	103.48	97.204	93.731	100.27	97.209	98.128	99.004	95.461	103.03	100.63	95.496	93.271	98.317	100.38	103.69	95.95	98.32	96.164	97.116	92.926	102.99	99.787	98.622	97.3	103
99.764	113.79	107.46	105.99	102.84	108.16	111.13	109.2	108.1	103.19	104.55	110.71	103.97	104.13	108.86	106.41	104.74	108	102.44	100.41	108.57	105.73	108.59	111.08	109.14	103.62	102.8	109.18	99.454	105.8	100.4	107.58	108.62	106.97	113.45	102.97	106.98	98.704	107.47	109.66	104.48	105.04	110.9	104.97	108.71	107.48	105.7	105.5	102.85	103.72
97.728	99.99	104.31	99.756	97.152	100.71	104.88	101.07	93.84	101.08	93.186	97.535	99.135	101.28	102.76	98.461	97.797	97.149	96.519	90.34	99.389	96.722	96.644	101.5	97.382	96.297	95.801	99.193	98.494	99.842	94.869	92.966	97.164	103.47	101.15	103.99	99.466	100.98	92.435	96.037	98.582	97.089	102.88	105.87	95.782	95.893	103.58	98.03	94.655	98.921
110.76	104.85	111.17	109.25	107.38	105.07	105.26	110.12	108.11	102.44	106.75	102.29	104.92	102.09	105.75	114.84	109.98	106.32	111.95	106.35	107.78	111.81	101.75	106.19	111.72	105.65	110.45	109.11	102.79	103.42	102.31	106.14	100.62	101.8	109.49	106.69	110.47	110.88	105.61	106.64	108.5	104.25	104.23	108.44	107.49	105.76	110.68	108.37	106.57	99.231
104.52	101.41	113.8	111.82	108.1	105	107.5	108.5	105.52	101.79	99.491	107.76	106.37	109.04	106.75	106.77	110.08	105.88	109.87	107.13	100.02	103.72	104.91	103.3	101.02	109.17	106.94	104.67	103.07	103.16	107.68	109.13	102.43	104.9	110.17	104.61	106.62	104.85	107.69	102.64	104.72	109.83	100.74	113.33	109.35	104.7	105.38	97.385	99.019	109.58
107.01	102.38	108	100.22	107.45	105.34	104.75	109.69	106.56	97.047	107.33	107.97	105.98	102.28	102.86	109.09	104.93	107.24	109.31	106.5	107.93	108.83	104.58	109.73	103.72	101.99	112.75	106.33	109.04	103.51	102.47	115.52	111.22	103.51	103.42	106.39	106.78	104.39	112.96	108.65	105.38	103.54	108.85	105.75	110.37	105.12	101.49	111.03	105.84	106.88
103.52	104.84	113.42	108.28	106.85	102.87	115.23	107.42	110.14	109.44	106.74	103.33	111.69	115.43	108.72	107.29	106.8	105.42	105.32	114.36	101.76	108.2	101.28	108.14	106.5	104.78	108.42	108.89	104.49	107.52	110.03	113.53	108.19	110.67	107.65	104.54	104.79	107.58	106.09	105.55	109.67	110.32	115.08	112.48	109.75	105.92	108.37	106.37	106.41	110.36
103.53	101.83	106.69	107.14	105.61	106.88	113.23	107.44	111.81	102.44	107.92	107.11	106.7	105.39	106.14	107.53	109.71	108.14	104.64	105.15	110.15	106.22	112.12	109.43	100.75	102.42	103.86	104.85	107.33	109.9	106.18	104.5	100.78	107.8	106.05	100.98	107.05	106.37	108.59	105.11	105.33	102.94	107.72	105.29	107.44	112.51	107.49	106.44	100.2	102.95
103.19	107.43	110.22	110.33	103.38	113.68	107.04	112.42	110.34	110.83	106	104.97	103.35	104.68	105.99	110.31	105.01	102.44	108.48	106.41	111.73	112.74	108.7	109.48	107.83	107.81	107.26	110.03	109.96	103.97	108.32	104.2	105.53	107.14	107.09	109.35	106.87	110.97	109.43	104.02	104.83	107.53	106.6	106.02	105.51	108.07	108.66	108.15	102.79	104.65
102.95	107.97	110.65	110.35	108.79	109.13	104.32	108.23	100.47	107.36	105.5	107.97	108.53	110.7	113.71	107.54	111.38	108.3	103.66	108.5	108.3	107.13	107.91	109.36	109.35	111.96	107.32	106.93	99.994	111.96	106.48	103.99	102.01	103.08	105.64	100.49	103.92	112.7	104.38	106.26	102.17	111.62	104.69	103.03	107.05	104.67	102.81	106.61	107.52	106.97
106.82	111.19	104.64	109.35	104.69	111.17	105.8	105.23	112.88	104.51	107.57	106.09	109.44	110.16	112.37	111.43	101.11	103.92	110.49	103.66	111.36	112.42	107.39	108.12	107.78	108.54	108.18	105.4	103.12	110.77	111.32	110.88	104.89	106.26	109.32	110.49	108.37	105.19	108.2	114.73	103.48	108.16	106.29	111.62	109.75	107.39	111.92	107.46	106.96	109.68
113.88	108.6	102.86	104.07	108.71	113.12	103.36	104.58	105.42	102.44	106.34	104.11	107.53	112.24	112.77	107.37	107.66	105.23	109.18	106.31	109.53	105.19	110.94	108.16	107.88	108.35	112.45	106.6	103.62	110.93	108.21	110.44	108.5	104.92	101.28	107.95	108.04	108.33	103.64	104.12	108.26	108.9	107.75	110.03	111.85	106.21	105.95	103.59	110.11	117.7
100.55	104.84	107.4	110.12	110.32	109.87	108.13	106.7	113.74	106.35	106.8	112.45	107.45	111.89	108.89	102.55	99.967	106.11	104.26	101.83	105.93	106.64	106.73	109.77	101.37	108.15	111.18	106.95	109.76	110.66	109.43	110.03	109.66	105.29	109.27	109.8	106.44	106.44	109.8	112.99	106.43	109.51	108.34	103.42	103.09	106.61	109	109.4	107.99	103.02
105.56	109.06	106.89	108.7	113.15	106.19	106.31	107.37	102.79	107.19	108.73	102.34	108.81	105.67	106.81	112.3	109.83	110.32	108.16	109.33	108.17	108.86	105.84	110.99	108.85	111.4	105.78	106.18	101.58	107.24	107.07	109.81	112.89	105.98	110.36	105.61	102.41	111.83	106.59	109.89	106.16	109.23	106.03	104.89	106.45	107.5	107.08	106.27	108.22	106.91
97.793	102.73	98.374	97.114	102.8	102.75	97.432	106.04	100.19	100.64	95.757	98.894	96.534	101.36	101.33	100.03	102.53	100.39	95.741	99.432	101.63	104.9	106.36	100.68	101.55	98.179	104.18	100.97	99.805	98.727	104.22	101.91	105.12	101.8	105.04	102.19	101.39	106.82	100.05	90.502	99.315	100.73	96.568	98.132	97.802	94.805	102.1	101.99	98.92	101.81
111.96	98.767	108.34	105.25	108.66	112.95	106.47	108.74	104.87	107.23	114.81	113.62	109.78	106.1	105.2	106.31	100.05	108.2	107.75	108.4	104.82	111.8	105.78	107.86	110.85	105.95	105.79	105.08	105.73	110.59	107.12	108.74	108.55	113.85	111.19	108.63	100.13	99.594	105.65	110.09	109.79	107.23	104.95	109.04	108.54	106.66	107.77	109.4	112.47	109.67
105.14	106.7	107.28	109.77	114.16	108.27	107.62	103.92	103.94	114.42	106.92	106.66	112.78	112.41	107.84	107.13	103.34	114.23	108.76	108.56	102.59	111.72	108.99	109.61	104.69	106.16	109.08	107.99	104.18	104.1	104.87	102.43	106.89	106.69	105.93	103.65	107.26	108.52	107.58	113.07	107.73	114.77	106.1	106.39	107.98	107.32	108.85	105.4	113.84	109.06
105.46	95.582	97.173	95.519	100.9	93.939	100.75	96.579	104.83	96.778	100.12	96.92	97.103	99.094	93.845	88.999	97.324	100.1	103.05	98.105	103.88	92.815	96.428	95.112	99.012	94.153	99.428	95.696	104	93.985	95.831	95.726	99.179	98.027	98.445	90.838	95.589	101.2	100.51	99.552	97.258	96.813	94.487	101.3	98.081	98.002	99.648	97.578	98.048	101.9
109.01	108.01	105.08	116.07	106.06	111.18	108.71	106.77	105.23	107.54	106.66	112.95	107.8	107.09	104.87	107.07	109.7	103.77	105.21	106.06	114.27	111.9	103.35	109.88	103.72	105.25	105.34	105.62	110.21	98.514	112.5	108.47	111.37	106.58	106.53	110.05	102.92	108.83	106.33	104.67	108.24	112.31	108.16	111.47	102.83	110.11	106.62	111.33	107.78	117.33
114.01	112.63	107.05	107.64	110.71	106.03	109.96	110.4	105.58	105.15	104.95	105.9	106.99	108.57	109.21	110	102.79	107.85	108.81	106.07	105.76	107.79	109.23	105.91	100.61	105.48	107.1	107.5	106.65	107.81	104.25	103.05	107.93	109	104.85	107.89	107.22	101.85	103.67	103.23	106.28	107.88	107.14	108.5	104.45	102.23	106.47	109.49	105.58	110.54
99.278	106.41	107.93	104.02	106.21	112.12	104.86	106.69	102.27	106.62	108.08	104.43	98.519	104.89	100.78	105.18	111.62	112.57	108.71	111.84	107.63	103.53	109.96	107.02	104.35	106.8	102.39	105.29	104.36	105.82	108.46	103.79	112.74	106.82	109.99	108	110.88	104.92	105.38	108.5	102.73	104.36	105.04	105.11	105.26	105.47	108.58	101.85	105.93	110.22
102.77	110.1	108.4	105.19	105.32	105.57	104.4	101.77	109.6	108.92	99.63	110.89	103.18	109.6	110.48	113.14	104.79	109.69	112.83	105.58	104.78	106.76	107.89	103.34	111.92	108.29	111.84	106.04	107.1	106.1	115.15	108.62	105.9	107.35	112.27	115.12	104.98	109.57	106.99	115.86	108.07	102.7	112.64	113.67	110.56	102.32	107	104.9	106.32	110.49
102.42	101.99	105.28	110.07	105.43	105.82	98.71	112.28	105.06	102.84	102.17	103.34	98.826	102.49	107.73	113.67	109.12	107.16	104.36	104.46	106.76	111.88	108.38	100.59	104.49	104.72	110.1	105.75	102.78	106.6	107.17	106.49	105.93	105.81	101.46	111.29	108.32	108.44	108.21	102.94	103.34	105.64	105.32	109.06	103.74	102.21	105.03	111.07	109.19	103.32
107.47	109.94	109.96	103.17	104.69	101.25	107.65	94.517	102.33	101.7	104.24	105.01	104.73	102.37	106.23	100.25	104.82	105.6	103.6	111.84	106.07	111.15	105.32	106.95	105.41	102.07	104.65	101.07	107.69	101.62	102.59	107.6	102.46	106.75	105.85	107.58	106.62	113.86	106.8	107.88	106.37	106.55	104.24	106.67	102.25	103.13	109.87	106.71	106.45	104
108.86	111.97	100.68	102.83	102.14	100.44	102.18	108.97	103.09	100	103.73	103.08	102.79	101.27	106.39	97.435	109.08	106.46	111.76	107.91	103.86	104.48	104.22	101.07	102.78	110.14	106.34	109.37	103.87	106.75	106.05	101.42	109.54	105.09	101.68	104.51	112.95	107.01	104.81	102.83	105.74	105.71	108.98	108.31	108.98	107	109.37	108.1	106.43	105.62
113.97	107.18	103.32	103.35	111.69	107.86	104.53	111.94	113.32	107.42	109.04	112.19	108.27	109.73	100.25	106.25	104.43	102.28	110.19	108.91	105.58	109.85	102.04	103.3	110.24	111	110.53	113.85	100.28	119.26	105.76	106.82	102.67	108.38	108.65	116.89	112.58	115.72	109.25	106.06	105.07	106.22	111.27	107.75	114.9	110.55	107.25	104.13	107.86	109.62
101	105.99	100.16	102.84	104.47	103.26	104.36	99.823	95.649	99.534	103.24	98.271	101.81	94.307	100.51	91.563	97.29	105.74	103.39	100.73	98.961	107.14	102.32	109.07	104.08	104.21	106.32	102.59	100.05	104.58	103.21	94.482	98.792	110.09	98.709	102.1	99.994	100.46	102.22	103.15	100.82	101.66	105.93	106.32	103.82	99.067	100.37	97.167	97.474	99.083
97.328	92.909	98.032	99.457	103.57	97.962	97.485	100.55	98.582	96.507	97.724	95.955	97.277	96.928	102.62	97.265	101.27	99.061	100.13	100.89	93.434	92.891	96.666	97.121	91.493	101.09	98.312	97.054	94.6	96.254	102.04	101.62	95.774	96.049	95.54	97.152	94.474	100.32	98.914	96.102	96.198	101.08	96.511	102.73	93.212	102.97	94.98	102.16	99.211	93.848
99.099	101.11	99.236	97.85	94.799	96.637	97.276	93.566	95.466	101.04	98.84	95.854	97.194	97.515	99.823	99.018	98.417	94.192	91.359	89.813	100.72	97.877	98.157	93.766	99.44	97.841	102.7	96.004	98.388	92.389	92.269	98.78	99.204	99.119	100.49	99.067	97.589	99.524	104.97	95.719	94.003	93.637	98.902	96.132	92.646	103.69	96.477	97.161	99.414	96.577
109.82	102.81	107.91	101.48	110.45	112.96	108.09	114.33	105.89	107.11	107.31	108.15	103.63	106.48	103.23	103.66	108.32	112.56	106.02	109.56	106.64	107.48	105.81	105.95	111.59	106.88	107.24	106	106.2	105.87	104.66	106.64	106.79	105.34	111.19	106.33	103.8	110.43	104.7	104.36	104.26	105.74	109.78	108.14	111.5	105.76	104.12	107.83	109.75	106.05
102.76	108.09	103.63	102.68	107.21	110.29	99.1	106.38	106.87	107.79	112.63	109.1	111.65	114.13	101.94	103.33	94.718	109.03	107.2	109.85	102.09	105.73	107.57	116.49	106.75	104.62	109.44	109.74	108.97	108.61	104.22	107.17	104.8	106.59	105.59	110.12	103.78	103.38	102.58	104.77	104.6	104.44	101.59	108.11	103.51	103.68	101.93	106.7	104.13	106.91
109.46	112.95	108.92	107.1	108.9	109.05	108.79	101.67	99.812	103.6	108.51	101.56	111.69	106.13	107.1	107.53	104.96	107.53	106.21	102.92	102.97	107.09	110.15	108.36	101.67	110.6	102.15	104.92	108.18	109.38	108.27	100.56	105.66	105.15	109.35	106.14	110.3	105.59	105.41	108.99	109.14	105.88	105.63	107.69	110.06	101.21	109.11	112.78	101.88	103.14
105.73	105.21	100.94	108.32	109.21	108.65	109.58	100.27	101.75	105.95	102.13	100.16	108.7	104.56	114.1	106.71	101.26	102.79	105.98	106.39	102.87	103.03	106.53	104.66	102.37	103.42	104.12	102.43	107.34	103.8	105.51	109.03	106.52	111.41	110.11	111.16	104.76	105.5	101	105.92	105.93	106.42	103.17	105.14	104.68	108.31	108.74	106.27	106.82	101.67
99.637	100.54	97.696	93.934	101.01	92.594	100.07	100.03	104.37	99.189	96.806	102.25	94.076	94.874	93.195	98.708	102.04	100.9	93.951	92.574	95.258	99.19	96.132	100.51	96.39	100.12	101.05	98.011	104	93.47	98.742	98.168	99.58	94.523	99.784	99.056	97.427	99.734	102.5	100.14	96.378	98.529	98.028	102.19	103.69	107.95	97.971	89.496	100.07	97.23
98.64	100.62	96.713	102.61	105.45	97.391	100.33	96.807	90.882	94.822	95.976	100.91	101.84	101.92	102.64	101.5	109.01	97.952	95.765	100.05	101.1	96.762	97.871	95.345	101.31	96.284	98.941	101.5	96.177	94.538	101.59	101.38	101.49	101.19	97.169	99.82	100.05	99.565	97.18	100.46	108.77	97.666	96.193	97.411	100.72	98.758	98.505	99.269	104.99	96.084
94.679	100.12	99.788	100.88	106.11	103.48	97.906	104.68	99.487	101.78	93.363	96.043	101.23	98.4	104.18	103.35	102.92	97.009	96.485	100.41	97.293	95.261	100.08	100.51	103.79	98.908	96.752	101.14	99.613	90.591	99.61	99.042	100.39	96.088	101.12	101.94	99.807	94.051	94.426	94.358	101.78	105.09	101.58	101.05	98.076	96.058	106.06	98.037	102.02	101.97
93.629	101.3	94.65	99.176	100.58	103.26	102.83	100.61	99.462	95.843	99.024	94.431	99.634	92.137	96.446	97.237	97.7	100.77	98.328	97.933	95.662	91.76	95.904	94.208	100.86	99.818	102.17	99.42	107.93	100.11	100.89	98.74	99.233	95.233	102.15	98.626	99.907	97.866	100.56	95.439	97.58	101.04	97.821	96.525	97.504	103.4	102.2	99.066	97.615	95.152
106.07	100.18	101.5	106.38	114.44	104.82	105.36	108.95	101.63	109.85	101.42	103.77	106.7	109.56	101.49	102.99	102.9	103.47	99.762	109.68	99.82	102.75	109.27	104.34	106.63	107.62	107.82	106.63	103.84	108.99	105.16	108.77	105.32	104.98	116.02	107.08	106.68	105.84	102.34	105.72	102.9	108.95	101.56	106.17	100.72	104.7	106.41	107.11	101.15	100.92
102.53	108.63	112.54	107.83	107.3	107.26	110.15	110.18	113.66	105.04	111.56	104.04	110.98	105.11	104.44	102.99	111.85	108.35	109.41	105.46	115.92	106.36	111.38	108.96	108.05	111.29	104.07	105.98	110	108.32	108.12	102.78	114.7	100.83	111.54	103.6	97.735	108.75	102.27	108.63	101.16	106.08	111.29	109.36	114.36	109.47	100.92	115.31	105.65	110.98
98.61	106.06	102.27	103.92	101.49	106.06	103.78	103.74	106.86	104.69	104.75	98.149	103.43	102.3	106.05	101.4	102	101.48	105.85	102.08	99.348	100.14	102.7	100.27	108.42	109.44	100.03	96.771	105.66	106.68	100.74	102.66	101.35	109.05	103.42	98.893	104.5	100.83	108.61	102.89	106.01	97.631	103.94	101.68	100.54	103.93	102.64	100.78	101.21	97.75
110.32	109.92	103.23	109.78	107.71	101.95	105.54	110.63	107.59	102.84	105.65	102.6	104.83	110.92	106.48	106.92	105.86	101.51	106.8	105.99	99.754	107.37	102.31	99.994	107.84	104.05	103.78	107.06	108.99	108.45	106.52	106.46	104.04	103.82	106.02	110.2	108	110.44	104.88	105.01	103.9	103.1	109.37	105.47	100.54	103.69	102.75	108.43	103.7	111.36
107.27	107.13	107.36	105.78	107.18	109.66	103.62	109.6	104.44	101.33	108.96	103.01	108.59	111.55	108.87	109.47	105.18	110.3	112.25	106.99	110.76	113.45	113.58	108.82	108.68	113.09	107.71	110.69	105.93	102.18	114.62	107.56	109.75	113.43	112.47	105.13	105.21	107.8	107.14	103.89	106.02	111.42	109.07	110.1	110.17	109.41	115	108.74	104.86	113.15
110.44	111.79	103.83	110.29	107.68	105.35	110.17	107.3	111.22	105.96	108.55	106.45	110.63	110.03	110.57	112.82	110.08	111.69	110.76	108.41	109.86	111.34	107.38	106.73	112.09	112.6	110.91	103.93	112.05	114.27	108.83	114.26	105.72	108.32	110.49	114.19	104.81	111.3	111.54	104.72	113.58	108.52	113.65	113.12	108.29	110.14	114.88	109.19	110.14	113.11
110.87	107.41	105.4	109.4	109.83	105.36	102.96	104.4	108.71	107.11	102.54	103.49	107.88	110.65	104.51	109.35	110.48	111.09	103.09	101.31	108.65	102.53	103.86	108.14	104.71	99.7	102.25	107.15	104.26	106.13	106.37	107.17	109.97	103.73	106.27	105.33	108.78	105.52	110.08	109.82	109.4	102.11	104.17	109.54	111.25	103.28	106.71	109.66	109.64	104.15
110.62	106.21	103.98	104.26	105.41	109.54	109.46	109.68	111.98	109.17	105.69	107.99	105.91	107.32	107.62	104.42	107.26	105.8	114.4	112.46	113.26	103.09	107.43	111.62	109.16	113.83	104.43	110.34	106.75	112.88	103.7	105.36	107.97	113.11	112.73	104.98	105.62	101.19	104.84	107.63	104.87	109.97	109.02	101.72	109.86	103.61	102.43	108.03	111.87	105.53
104.66	105.39	99.983	105.68	103.91	107.09	113.01	104.26	104.67	110.46	105.18	101.04	98.427	100.45	105.74	100.93	107.44	111	116.72	108.79	103.66	107.82	104.73	105.3	101.03	104.31	108.99	100.53	104.66	102.09	99.764	107.49	104.2	103.01	99.221	107.29	104.58	104.58	101.08	103.12	106.88	107.24	103.24	108.12	103.88	101.96	107.69	104.61	105.1	102.11
108	106.22	102.43	102.65	106.26	109.61	107.65	109.12	105.31	109.16	104.48	103.95	105.86	110.69	109.54	107.22	110.14	114.97	106.37	109.77	107.87	100.38	106.06	107.45	106.15	103.97	110.03	106.57	104.79	103.33	105.38	103.36	105.42	102.59	108.13	113.09	110.56	107.12	106.5	110.7	99.289	108.61	108.25	108.84	110.76	109.44	102.28	102	108.09	113.11
117.71	102.21	103.36	110.81	101.58	106.29	113.12	107.39	113.58	101.93	110.59	106.75	106.73	104.41	106.64	114.58	108.92	105.97	105.78	107.58	106.3	105.56	112.75	112.07	101.57	101.32	107.61	111.84	104.32	108.16	101.57	104.95	107.69	106.95	108.97	108.19	108.42	108.67	104.86	110.63	109.91	105.43	109.1	114.58	104.26	107.62	112.1	107.88	102.07	106.42
110.88	105.25	106.39	107.33	110.65	104.46	103.93	109.03	106.31	104.99	108.05	108.91	110.46	110.17	105.44	107.65	107.48	106.84	107.21	103.59	111.16	108.99	102.7	107.85	111.93	110.33	109.9	108.25	105.95	111.34	107.05	113.35	112.02	102.91	109.98	116.67	109.84	113.68	113.88	114.85	110.57	104.01	109.4	108.36	108.22	109.88	114.4	108.89	108.12	109.94
107.92	110.65	109.34	112.33	100.28	106.26	107.04	109.35	101.55	108.06	109.93	97.566	104.59	100.76	107.58	105.63	111.09	107.58	102	100.55	106.11	105.29	107.33	100.5	108.53	108.95	107.26	110.28	105.04	108.22	104.78	101.8	104.57	106.3	105.5	111.54	105.04	104.84	108.47	104.54	109.28	97.319	103.07	103.76	98.161	104.76	104.42	104.65	114.18	107.4
104.56	105.2	103.99	106.7	108.51	105.09	101.75	107.09	106.21	108.88	108.03	106.09	100.79	103.12	100.79	105.27	106.6	109.69	108.68	105.53	112.16	103.72	108.99	112.2	106.61	104.8	107.34	99.054	106.68	110.59	103.8	105.09	107.97	103.07	110.65	104.02	107.62	106.5	107.4	111.19	104.01	106.08	111.16	105.48	109.7	111.77	103.18	100.86	107.64	104.33
93.337	90.708	103.71	97.625	96.966	101.65	92.169	97.629	93.187	102	95.527	97.774	98.895	101.42	93.896	98.018	102.17	101.14	101.04	98.612	98.601	98.347	99.727	100.31	97.009	91.874	99.676	97.586	96.998	96.19	96.846	96.415	96.013	96.416	96.313	98.772	98.736	94.686	100.88	94.038	96.744	96.684	94.14	102.21	92.542	102.25	97.083	97.383	98.55	96.722
111	112.01	109.96	107.31	110.31	110.06	112.82	105.92	114.4	112.89	108.35	103.07	114.73	106.69	105.1	111.1	103.92	110.46	109.24	110.85	110.56	105.99	108.01	103.89	107.88	107.64	111.61	111.71	100.25	106.14	107.68	112.07	102.62	108.04	109.46	103.77	102.8	100.53	106.68	112.44	113.16	106.87	100.39	109.89	101.65	114.67	111.14	108.26	105	117.56
105.66	105.34	103.2	102.43	106.9	102.76	103.21	106.92	107.23	104.24	102.51	109.74	110.69	104.85	108.34	110.86	106.9	99.732	102.54	106.79	101.44	103.59	103.45	100.21	108.64	106.55	106.85	111.29	112.33	111.36	109.77	99.564	103.58	108.54	105.24	105.42	100.91	105.65	107.68	109.44	106.69	101.07	105.16	99.56	105.96	107.57	102.47	104.22	105.87	108.88
106.61	105.74	104.97	102.42	107.32	105.58	106.32	102.72	106.58	107.06	100.31	107.17	101.44	104.72	103.49	103.97	109.62	104.51	101.02	106.94	97.135	107.39	106.85	107.41	105.58	102.37	114.31	107.7	106.16	100.9	105.74	108.08	106.34	106.2	107.76	101.08	105.46	108.82	107.92	105.46	105.66	107.2	100.58	106.87	105.55	97.085	106.34	105.82	104.47	105.07
99.997	109.82	101.12	103.96	102.84	111.81	103.32	109.87	104.67	111.35	106.92	105.48	105.08	110.23	106.71	104.8	110.69	110.27	103.94	109.75	112.49	107.61	99.446	103.94	99.775	100.59	100.98	104	107.06	110.54	101.07	101.18	113.31	103.8	111.43	104.34	105.81	108.88	105.59	103.8	109.61	102.01	99.273	102.3	110.75	103.33	97.415	106.25	105.14	104.05
98.65	100.36	103.55	107.29	106.48	105.82	105.82	105.32	106.72	103.26	107.94	101.91	103.41	104.43	106.57	111.27	104.33	110.48	102.93	103.51	105.76	109.24	106.06	105.35	108.5	105.33	110.5	113	106.22	108.2	101.12	100.58	110.72	105.49	105.96	104.31	109.54	102.65	108.57	107.12	106.29	105.6	103.29	100.61	112.43	108.3	105.15	103.72	104.83	107.8
101.9	101.2	96.42	104.11	97.47	98.367	97.995	100.79	98.436	90.986	93.618	97.201	88.959	97.219	102.69	98.842	98.265	104.82	97.91	103.36	97.492	95.813	93.594	105	101.87	95.689	96.377	103.91	96.745	100.68	98.971	101.13	101.87	96.935	96.748	97.339	100.85	103.39	101.22	96.204	97.766	99.65	99.856	102.67	101.29	103.85	98.085	100.28	96.846	99.026
112.7	107.38	112.58	112.29	110.29	104.79	108.57	106.67	110.36	108.79	110.94	107.73	109.35	116	108.12	111.67	113.6	100.4	111.32	110.72	109.97	109.26	109.84	113.32	106.09	106.52	105.95	105.89	106.59	108.26	109.38	107.75	104.96	110.5	109.13	110.52	111.38	104.68	110.19	103.88	111.31	111.92	109.92	110.63	110.63	103.59	110.22	107.29	108.34	106.65
108.98	111.57	107.58	108.57	102.85	101.76	106.5	111	110.23	111.18	110.03	103.92	105.94	110.02	105.58	112.68	108.48	104.95	112.81	109.28	102.82	108.03	105.32	108.38	105.17	113.11	101.42	113.81	105.36	105.43	108.69	102.04	110.14	107.92	114.21	110.97	107.33	105.76	103.09	104.07	105.55	105.34	104.37	105.9	109.71	103.09	103.11	107.55	108.77	111.94
112.83	106.45	106.66	114.69	109.84	112.66	113.65	107.22	110.21	116.25	108.51	110.79	110.41	111.17	112.82	109.32	112.6	112.72	108.53	108.14	107.02	111.97	107.44	108.23	106.59	108.65	108.7	117.83	108.26	111.24	107.84	105.51	108.24	110.9	108.97	105.97	104.44	106.4	106.85	108.51	99.369	104.06	110.47	104.41	109.11	109.52	111.7	115.6	107.8	108.35
96.6	99.358	96.315	95.296	92.969	99.633	98.585	91.549	104.42	99.441	99.634	97.186	103.68	97.951	90.996	92.503	96.817	103.84	102.16	98.634	92.596	96.508	97.357	96.171	99.884	98.259	94.357	95.598	95.998	98.897	100.97	99.546	98.169	93.588	105.29	105.01	96.751	102.38	101.89	96.827	96.488	98.329	94.253	94.747	98.349	93.895	100.92	106.75	100.41	95.831
109.14	109.47	113.58	111.72	112.96	107.75	108.92	110.42	113.74	108.68	106.66	101.86	112.09	106.82	113.04	105.14	109.65	110.63	114.85	109.01	104.78	104.97	110.26	107.91	110.87	114.98	109.78	106.46	100.12	112.27	113.14	102.56	106.99	112.6	107.37	110.3	108.44	111.4	108.27	111.75	107.19	106.86	103.38	107.58	100.33	107.38	107.51	107.71	109.15	108.86
106.42	106.99	100.63	103.02	108.35	107.42	101.07	108.25	111.15	112.39	108.26	101.54	103.9	107.76	102.89	106.91	108.77	107.6	102.03	110.42	107.79	109.33	111.01	102.38	96.528	108.31	99.238	102.02	106.06	109.9	106.21	105.11	106.39	106.9	105.54	108.41	101.97	106.25	107.84	102.09	100.53	103.63	107.05	109.45	107.75	108.96	107.26	106.32	111.15	111.52
108.06	107.73	104.23	104.61	101.47	109.93	111.77	97.957	109.49	109.21	108.05	107.72	109.05	107.12	104.99	112.46	106.77	100.68	102.31	104.64	103.3	109.53	105.01	110.38	106.98	104.13	105.59	106.52	108.77	108.82	112.88	101.8	103.53	105.27	103.56	107.23	105.6	103.25	99.213	111.81	106.76	105.63	105.97	104.63	107.57	102.32	107.41	105.23	101.91	106.9
105.76	102.41	104.98	107.66	104.57	106.82	104.41	109.91	105.42	105.9	107.14	112.57	106.19	100.07	101.51	111.85	105.49	103.74	109.63	106.99	110.89	104.53	99.201	105.92	107.11	107.01	107.11	108.11	105.54	102.64	106.81	103.22	108.35	107.21	109.09	105.02	107.44	107.06	107.37	101.85	108.37	102.86	104.47	103.27	104.17	99.405	99.68	110.15	113.04	112.6
102.31	97.173	97.243	95.829	96.368	97.843	94.323	93.654	96.524	95.401	93.054	105.01	102.95	95.127	95.583	101.19	104.03	97.142	100.34	97.019	101.72	96.975	98.888	99.534	95.707	94.422	93.342	95.116	101.02	103.05	94.038	98.879	99.217	99.532	95.743	101.13	94.857	98.844	97.741	94.665	101.12	96.974	100.44	100.63	99.742	99.05	102.02	95.427	96.084	101.93
106.53	106.49	108	108.86	107.84	106.56	110.86	113.15	109.28	108.53	105.43	109.15	112.7	106.28	105.52	111.04	109.12	108.52	108.46	103.18	110.23	105.33	106.25	104.21	110.77	107.06	109.45	106.85	107.8	109.69	106.03	111.69	101.82	105.85	107.97	103.41	107.16	110.03	103.57	105.86	109.69	105.98	112.3	104.89	102.97	103.62	107.4	110.68	105.78	105.88
98.736	101.62	95.617	101.5	97.32	93.322	99.876	98.835	95.037	101.4	99.041	94.562	98.433	97.873	101.93	91.59	94.485	98.19	96.469	103.97	101.26	98.814	103.19	95.677	101.89	103.31	100.08	97.067	100	97.081	101.27	91.359	96.891	95.544	93.582	103.45	96.28	101.9	100.04	98.647	97.46	101.64	95.926	97.749	93.685	96.571	93.235	97.403	96.079	98.585
113.44	106.52	111.47	109.89	107.72	112.22	104.28	106.64	107.36	109.4	103.61	105.5	107.65	104.53	104.75	104.09	104.62	107.66	104.52	112.74	103.4	105.51	109.63	107.27	104.99	104.37	105.39	108.05	108.07	101.69	104.36	100.05	110.36	112.23	105.56	112.72	107.54	104.52	112.46	106.29	109.02	109.05	106.42	109.06	104.42	105.81	105.58	100.23	109.02	111.53
107.96	102.43	104.1	103.65	99.646	104.87	105.28	109.84	98.483	102.15	105.77	107.21	105.11	108.23	111.02	100.54	108.95	106.98	105.93	104.97	105.85	104.06	103.01	111.34	103.24	107.61	104.94	107.56	100.41	106.18	111.07	104.4	102.49	101	107.26	105.39	102.07	111.01	116	103.14	103.59	104.81	108.14	105.07	109.2	105.01	106.08	104.35	106.16	107.4
98.937	102.28	101.71	106.56	92.41	96.545	96.345	103.64	101.54	93.271	95.303	102.32	99.948	99.664	99.393	100.67	108.29	101.07	103.41	105.55	96.589	104.53	101.14	103.01	100.98	98.207	103.92	104.83	101.8	102.57	100.44	97.692	104.98	105.52	102.1	100.98	94.064	101.51	100.35	97.273	102.67	108.46	100.11	102.31	104.44	101.11	98.346	101.26	98.053	107.52
99.324	99.894	99.805	95.395	97.624	94.701	98.727	100.55	102.03	97.107	96.627	98.156	95.905	103.58	99.514	99.701	97.828	101.17	94.124	99.832	93.701	99.26	97.21	100.06	101.28	100.44	100.46	91.835	99.865	95.249	90.537	97.769	99.032	100.2	96.912	97.812	102.74	93.408	97.317	100.49	96.218	98.707	102.54	93.398	98.492	92.981	94.47	95.688	103.77	96.574
99.759	100.41	103.74	100.82	100.78	102.45	99.048	104.1	101.83	101.7	99.749	102.2	102.59	95.298	101.35	97.485	96.481	100.38	97.972	101.61	100.5	95.476	106.9	102.02	105.8	102.31	100.08	98.761	100.76	96.082	101.71	99.084	104.7	104.59	99.836	100.62	101.22	102.27	103.65	101.42	101.87	104.71	98.241	101.96	98.151	95.172	101.61	101.89	103.29	101.38
105.2	110.56	101.28	105.15	107.51	107.4	106.74	107.13	109.93	107.69	109.16	111.03	108.02	103.72	109.31	101.41	108.6	105.81	110.57	111.05	99.615	113.14	107.79	104.64	114.05	114.05	103.77	108.29	107.57	107.85	106.9	103.9	109.1	108.15	106.93	107.19	106.9	106.63	104.55	110.37	106.21	111.93	100.91	112.99	108.26	105.36	105.27	107.38	103.96	104.46
107.34	106.23	107.55	111.33	109.97	107.78	105.5	111.08	100.13	117.31	103.8	102.65	114.38	109.66	113.58	108.36	111.54	103.48	105.97	103.64	115.5	108.36	106.52	109.03	109.07	109.11	103.44	101.52	107.45	117.66	108.38	108.01	110.47	102.64	109.8	108.4	105.83	106.18	109.83	101.61	111.08	111.67	112.75	114.8	102.7	111.47	104.2	103.41	111.38	107.08
108.8	108.1	109.05	104.32	108.11	114.88	108.34	109.6	107.57	102.67	103.51	101.86	106.9	109.62	108.62	108.69	109.41	110.88	108.54	103.89	106.58	107.33	110.65	112.48	112.04	109.29	106.99	111.2	103.17	105.37	104.63	103.76	107.77	111.14	102.17	108.39	110.4	107.92	112.43	109.26	103.58	104.54	104.28	105.73	110.84	108.09	105.97	110.86	107.98	109.18
104.16	99.138	102.21	106.31	107.27	105.12	106.89	102.8	102.59	111.77	108.89	105.53	100.58	100.64	106.55	106.41	105.91	106.72	109.52	106.39	108.1	109.33	112.99	108.36	105.06	112.59	109.15	111.02	105.91	108.59	109.74	104.63	105.61	110.38	101.77	111.39	108.98	108.65	103.33	110.18	104.64	110.13	103.55	102.51	105.11	110.35	103.12	107.37	104.5	108.48
101.66	109.4	107.52	106.38	99.901	101.94	106.35	106.66	106.95	100.91	99.646	110.93	104.71	99.549	104.02	105.01	102	107.46	106.68	107.6	104.41	112.02	107.5	104.19	113.02	110.49	105.81	106.45	103.11	108.77	104.52	100.97	105.79	103.89	104.68	102.91	103.66	113.11	109.73	102.44	106.41	109.33	105.15	103.6	105.5	101.32	106.53	101.66	108.27	106.24
112.87	103.71	105.81	107.65	112.92	111.71	106	104.68	103.75	105.11	105.15	104.68	109.72	107.84	107.04	104.63	106.21	104.9	107.66	102.75	111.03	105.12	104.72	106.73	110.97	105.21	103.05	104.53	107.13	106.41	106.39	104.12	103.29	99.465	101.53	109.34	107.6	111.39	108.1	102.67	102.65	108.29	117.02	109.73	109	107.01	103.7	103.56	105	103.76
102.03	95.56	99.631	96.704	102	101.36	101.1	99.971	98.18	93.958	100.96	95.821	99.536	99.618	98.076	102.71	103.5	99.692	97.255	99.532	97.349	102.98	98.092	99.185	98.973	102.01	97.918	100.68	89.077	96.729	103.26	98.976	92.932	104.4	100.18	98.402	99.397	92.654	100.62	95.542	98.437	97.664	100.37	98.798	100.82	98.605	93.603	96.722	96.123	106.66
105.03	106.03	108.22	103.77	104.9	102.69	108.89	105.86	105.21	107.74	110.96	101.28	103.15	108.38	104.31	100.58	108.11	105.79	113.34	107.16	106.32	112.3	107.7	109.58	102.13	109.58	108.91	108.64	96.541	107.82	98.811	109.74	109.02	107.7	102.9	105.39	100.87	108.99	108.3	99.607	104.25	107.96	109.42	105.31	108.49	101.58	110.72	104.65	101.83	109.28
102.25	97.054	101.27	97.477	102.42	95.311	97.283	96.931	94.842	98.702	99.408	98.692	96.37	102.13	99.748	100.94	102.19	93.683	100.64	91.487	91.27	99.733	98.141	97.762	97.366	105.37	96.247	98.491	105.54	102.94	102.34	100.39	101.79	98.039	100.47	103.49	103.69	101.79	96.879	90.917	96.963	101.12	97.65	99.004	98.888	102.06	106.72	101.58	102.83	102.63
100.04	99.453	99.179	98.241	97.501	97.981	98.002	98.459	98.995	100.58	95.833	98.404	92.095	101.79	95.754	96.868	95.001	105.18	96.123	99.795	101.84	89.097	97.222	98.194	96.407	97.245	95.771	102.63	99.494	100.3	97.595	99.054	103.15	94.659	105.94	103.29	99.719	100.71	97.793	96.187	99.74	97.978	95.434	101.69	99.284	94.984	102.25	102.29	96.04	97.062
100.26	101.15	107.05	106.48	105.9	107.8	109.34	102.93	103.14	106.02	107.41	109.44	107.25	109	103.01	109.93	103.36	104.94	109.82	105.52	102.75	111.71	107.59	112.39	104.58	103.96	108.45	110.44	107.24	108.82	105.72	104.65	102.71	103.06	102.47	110.45	108.38	106.49	101.05	100.62	107.79	107.22	113.68	110.46	111.16	105.77	102.49	99.088	109.71	105.88
110.68	113.14	111.6	106.56	105.04	110.28	103.23	103.13	103.16	105.44	100.65	104.7	107.88	99.814	106.04	101.26	107.37	106.49	113	104.89	105.04	100.89	109.8	106.23	106.77	107.12	105.8	109.06	108.72	104.62	114.13	105.84	111.72	104.87	106.8	103.93	110.09	103.81	101.96	108.38	105.92	103.43	102.14	102.97	107.91	103.01	106.67	103.88	109.78	103.34
109.1	113.43	110.53	107.49	106.11	107.79	102.16	111.45	105.95	108.22	105.93	103.78	107.85	106.86	101.58	100.5	108.69	105.19	104.8	109.78	103.99	110.18	106.44	102.47	111.8	109.03	109.37	105.06	108.32	104.13	103.31	99.756	108.84	109.77	106.88	105.83	106.13	109.58	108.31	107.46	112.62	108.45	109.48	106.66	108.21	104.99	114.07	104.94	104.12	102.09
103.83	105.82	110.84	105.52	103.59	106.18	106.69	109.27	107.06	101.91	105.84	105.77	102.4	103.04	101.12	105.67	106.89	102.25	106.66	106.59	96.68	103.57	107.61	100.98	108.34	108.82	108.63	108.11	103.11	104.59	108.01	102.75	104.21	106.15	106.3	106.86	106	105.22	104.84	108.04	105.49	111.12	111.87	106.51	106.99	105.07	107.53	103.59	108.13	106.98
104.99	104.23	102.48	115.16	104.16	111.28	107.8	108.11	109.29	109.35	105.92	107.39	115.5	107.46	101.03	103.8	106.97	109.49	114.3	108.52	105.81	104.77	106.95	113.16	109.97	116.66	105.89	113.25	101.56	106.02	107.01	103.39	110.21	107.06	109.11	106.24	110.66	106.81	105.63	112.64	111.87	106.09	104.23	106.12	107.52	105.61	102.07	110.01	111.27	111.18
110.51	107.17	104.44	100.69	104.23	105.61	109.23	101.12	102.07	107.73	107.85	114.11	112.29	96.739	108.54	106.41	109.06	104.67	104.58	103.16	102.14	102.83	112.02	104.72	111.57	98.727	111.18	101.42	109.62	110.78	109.11	108.79	103.58	104.07	110.81	107.94	102.33	110.17	107.52	105.09	104.67	107.79	98.993	102.38	105.64	108.05	104.52	102.35	107.68	110.04
113.59	112.89	108.25	105.94	106.84	109.95	110.75	114.07	108.89	100.56	105.37	111.45	107.72	107.34	106.65	114.19	111.48	110.01	105.3	103.18	103.68	117.39	109.6	105.58	106.9	108.42	109.9	112.77	105.9	107.28	105.51	99.16	102.81	105.75	116.66	108.56	105.91	102.23	108.31	109.67	102.07	113.51	103.49	108.34	108.4	113.27	106.69	110.53	113.18	104.75
108.18	104.1	106.09	110.49	107.45	107.66	105.77	104.69	112.53	102.17	109.16	104.91	108.99	106.28	113.35	108.54	109.51	105.61	109.66	104.74	106.2	108.66	108.61	97.773	99.114	108.04	105.55	110.56	103.51	104.86	106.73	100.8	99.367	107.69	109.38	103.61	99.01	101.05	102.89	102.91	104.06	105.45	104.18	107.07	106.47	112.92	110.09	105.13	109.76	104.74
103.47	104.26	103.77	106.79	100.92	107.55	104.36	102.94	104.47	104.68	101.37	105.24	103.7	100.5	112.36	101.78	103.4	101.88	108.39	107.42	110.31	105.17	105.27	105.85	108.95	96.438	110.92	108.41	100.98	103.92	113.26	105.59	107.56	108.64	95.115	105.37	103.28	107.93	100.45	108.24	104.45	105.99	107.91	106	105.34	106.77	108.17	106.2	102.24	105.88
106.17	109.89	104.89	108.91	106.15	103.57	107.65	103.93	111.32	106.44	104.11	102.89	101.83	104.3	104.44	105	108.84	108.3	102.39	103.08	108.12	107.98	102.62	101.37	102.89	106.95	107.54	98.133	103.2	112.29	104.36	112.64	107.67	100.72	104.34	104.93	102.96	108.53	101.48	103.03	105.62	105.87	105.81	104.09	110.26	103.94	107.35	112.5	102.7	105.23
98.059	95.83	97.2	97.987	99.262	99.614	100.99	97.318	96.717	105.15	97.213	99.582	95.422	95.558	97.986	99.651	92.216	97.16	100.13	102.35	94.442	99.137	92.015	99.643	101.6	93.725	98.657	103.24	91.733	97.344	101.33	100.61	102.83	103.62	99.666	96.266	97.331	100.86	96.22	96.767	96.905	102.56	101.39	101.27	95.907	98.396	98.578	101.02	103.83	99.331
105.47	110.68	114.09	108.06	111.21	103.06	102.91	102.03	108.15	108.03	101.41	104.19	107.65	113.67	108.28	108.8	108.69	106.9	100.64	107.75	110.18	103.65	102.55	109.75	106.21	114.02	102.56	102.55	98.586	102.96	106.13	107.91	107.04	105.37	101.65	105.61	110.99	104.95	103.18	107.86	103.99	107.73	105.94	106.41	116.92	104.07	106.16	103.83	108.71	113.03
103.3	104.79	105.62	109.84	110.6	107.47	109.19	103.22	103.62	105.92	105.28	110.35	102.89	111.58	112.55	100.38	101.75	106.61	107	106.11	99.384	98.308	103.77	103.62	107.58	106.1	108.82	114.27	108.31	105.5	104.2	107	106.48	101.93	106.49	106.89	99.809	106.7	97.603	106.91	107.37	109.3	109.21	107.48	102.92	101.45	101.4	105.03	108.29	106.63
89.344	99.672	97.2	95.563	96.77	100.11	97.44	98.759	98.032	102.05	96.519	101.58	99.041	97.677	93.674	93.789	100.62	99.155	96.613	103.28	96.794	95.886	95.574	94.933	100.06	99.277	99.259	87.718	97.518	94.644	98.275	100.79	97.115	97.83	96.584	99.328	101.29	104.8	100.18	95.275	96.413	95.664	97.511	99.303	97.662	104.29	96.909	99.361	98.566	91.882
98.982	102.48	103.8	105.58	105.76	105.14	108.41	105.48	103.67	106.3	103.97	106.72	106.53	106.31	105.62	102.92	104.28	108.12	103.34	98.774	108.63	112.03	102.79	107.88	103.83	108.54	102.16	110.97	109.26	106.17	103.08	104.2	108.07	100.91	102.02	109.02	102.37	97.7	99.313	106.28	103.42	108.96	103.93	104.87	105.18	107.87	102.82	102.52	110.29	105.48
102.57	97.71	93.784	96.941	94.765	95.157	100.78	99.522	98.988	96.614	98.731	99.321	94.508	99.911	100.57	102.58	99.498	93.092	98.578	100.18	100.37	102.87	101.73	97.352	103.2	100.65	93.027	96.572	99.384	103.4	102.27	101.62	99.332	100.7	94.837	91.007	98.197	96.078	98.706	96.133	98.027	97.924	95.174	95.408	97.91	95.149	96.301	94.916	97.381	98.321
109.65	110.8	109.15	108.72	108.33	106.35	105.04	106.74	110.9	101.55	106.83	113.05	109.93	111.87	101.67	107.79	104.87	107.15	102.4	104.77	109.25	108.14	105.52	109.11	108.35	109.42	103.95	114.6	105.4	110.93	107.08	106.76	106.79	100.72	107.44	104.38	105.4	106.97	105.3	109.23	105.35	104.3	103.41	104.77	110.31	105.85	108.48	106.24	105.94	106.66
101.22	104.77	105.21	101.04	102.99	110.84	107.47	101.64	111.03	102.85	105.41	102.61	107.71	106.07	110.44	106.6	106.45	103.01	105.84	107.68	109.33	100.08	107.74	110.01	103.97	104.53	109.82	104.68	109.5	110.81	110.23	102.18	101.18	102.46	105.66	102	102.93	114.19	108.11	105.76	105.63	102.23	107.7	103.81	101.57	99.821	105.02	103.36	105.71	99.882
101.19	101.15	99.777	96.725	99.385	106.85	97.906	98.623	104.74	102.33	104	103.13	98.674	102.92	106.75	96.371	96.75	98.817	100.87	96.44	102.89	98.192	100.82	93.985	98.925	100.46	101.62	99.392	94.931	103.67	98.156	99.704	101.44	99.935	96.822	100.68	99.865	98.214	104.41	105.16	102.54	97.439	102.41	94.014	104.33	101.23	103.73	102.97	106.4	96.949
104.04	101.03	107.92	99.818	105.32	93.395	98.801	95.848	97.196	99.447	104.18	105.88	99.283	103.91	99.229	101.65	99.494	106.57	101.96	103.95	95.591	93.164	96.314	96.901	102.16	100.43	97.3	102.25	100.6	102.12	99.707	92.623	109.9	100.36	97.943	94.453	99.229	94.389	96.031	102.5	101.04	105.65	101.01	92.984	100.27	98.358	96.067	100.35	101.45	100.65
108.19	110.07	104.18	109.21	101.08	99.081	110.97	101.99	102.85	103.09	108.47	102.07	107.28	109.22	109.74	103.71	105.04	103.84	108.73	105.6	107.27	104.41	100.37	106.34	107.48	106.41	107.27	105.28	108.06	100.18	101.91	100.37	109.35	108.17	106.02	110.3	109.34	106.77	100.86	102.53	111.07	107.31	105.33	100.69	106.12	106.12	103.01	102.75	98.784	101.72
101.29	101.06	101.27	105.32	92.593	101.35	99.425	103.16	101.93	104.47	103.06	104.26	104.67	103.29	107.37	102.98	104.13	101.55	106.14	101.37	102.37	102.23	95.619	100.63	105.97	100.34	97.825	101.53	103.33	108.37	101.37	105.99	104.9	100.3	101.53	96.605	101.24	103.05	100.88	103.16	106.32	99.536	110.28	100.52	105.08	99.936	104.77	100.41	104.62	97.137
113.13	108.75	107.86	101.92	108.98	105.34	100.81	108.13	106.01	107.8	107.82	118.5	107.37	109.26	108.33	103.94	108.42	106.18	105.43	105.24	107.89	105.83	107.36	113.83	110.71	114.85	106.59	107.74	108.14	111.34	111.51	108.63	114.12	111.87	114.23	105.31	109.39	105.37	111.25	112.6	106.78	110.17	107.29	108.87	110.62	110.36	102.82	103.55	99.771	107.68
103.38	109.62	102.86	100.41	111.82	101.51	106.49	107.02	101.19	107.19	100.89	103.52	101.14	104.92	99.661	100.01	106.08	106.23	99.302	98.854	95.608	111.09	104.02	105.8	100.76	103.98	101.96	103.83	104	104.39	101.25	105.04	100.05	100.97	94.867	105.78	101.23	99.724	107.51	103.05	104.34	101.98	103.01	98.9	99.542	103.99	106.29	106.38	101.62	101.9
106.49	108.05	107.87	106.3	107.71	105.41	102.15	104.93	105.71	107.4	108.88	105.37	109.56	109.06	99.768	103.25	107.32	106.66	106.06	104.66	105.56	108.69	108.18	108.87	107.22	109.1	108.91	103.85	109.88	104.85	104.9	104.4	105.96	106.78	102.74	108.91	110.34	103.54	108.79	107.85	103.27	102.92	103.81	103.61	105.67	109.49	109.13	105.02	102.46	104.57
105.62	108.38	100.8	110.99	107.63	105.69	106.14	110.39	113.38	104.15	107.32	107.86	106	108.02	112.65	105.65	105.96	109.72	110.15	112.45	107.29	103.77	103.71	112.11	111.15	115.58	107.98	108.93	107.92	103.33	110.95	108.34	113.94	109.7	108.33	108.15	108.44	113.46	111	108.54	108.72	114.79	104.72	111.55	105.76	108.52	115.75	103.04	111.38	110.61
99.674	101.61	99.084	98.514	97.144	99.988	102.42	96.066	95.746	103.18	94.897	101.5	96.715	98.237	99.583	107.86	98.794	98.952	97.383	94.726	99.454	97.832	102.38	97.298	103.42	100.85	97.169	99.398	96.459	104.19	96.831	95.859	103.9	98.304	96.309	102.18	98.677	104.62	100.21	106.09	96.607	96.155	97.811	98.506	96.137	96.901	101.95	100.46	102.18	104.53
115.03	111.79	104.52	101.43	104.06	112.85	108.72	102.3	111.51	110.2	106.53	110.56	108.58	109.62	113.71	107.17	104.77	113.31	113.15	111.91	104.82	101.77	110.89	101.71	107.13	111.56	106	102.83	108.19	108.3	106.56	105.99	106.31	111.67	99.712	103.85	103.47	104.2	108.24	111.47	109.72	106.58	104.95	102.57	109.46	110.04	104.78	105.13	106.34	116.38
110.23	106.69	108.59	106.89	109.4	110.79	108.39	111.61	111.65	109.14	106.42	108.67	109.84	103.12	105.54	105.9	107.83	107.98	109.8	104.37	108.65	102.89	109.33	109.73	110.02	113.64	108.38	104.63	111.95	108.64	114.16	109.77	110.15	105.34	103.96	109.54	105.89	110.64	108.55	110.55	114.13	108.23	110.09	108.3	105.09	108.48	114.14	113.18	114.99	106.77
106.96	108.09	100.3	106.62	104.08	100.5	109.21	107.44	102.19	107.04	113.79	110.08	102.78	104.87	106.41	102.66	102.65	102.84	105.44	108.36	105.63	106.98	107.62	105.38	109.24	105.45	105.37	107.39	105.06	104.96	107.52	112.48	107.05	105.51	106.45	105.33	105.95	102.76	105.81	104.74	115.8	105.57	107.74	103.77	105.64	105.35	107.04	102.58	107.37	103.8
109.09	108.69	106.71	103.83	113.98	112.81	108.87	104.41	104.45	106.82	104.85	106.89	111.24	109.61	106.6	108.68	102.48	104.2	105.64	105.68	107.43	100.92	106.45	104.79	110.45	109.62	108.68	107.02	108.44	107.14	106.64	106.83	106.08	108.33	107.3	106.82	110.38	101.03	107.05	109.05	107.94	103.57	108.18	107.11	107.75	101.11	105.63	113.24	109.08	99.286
102.95	107.42	104.9	108.18	103.9	99.487	106.8	106.01	107.77	101.96	104.6	107.78	106.3	109.31	106.13	110.33	104.8	101.07	109.25	112.35	98.061	103.37	111.79	102.68	107.77	107.32	113.82	98.645	101.39	115.18	104.09	107.54	106.65	101.96	108.83	102.77	109.04	102.49	109.35	95.335	104.52	107.53	106.13	105.51	109.3	108.93	105.91	104.48	101.39	103.53
108.02	99.959	107.91	108.07	102.83	106.19	105.98	101.36	102.85	111.78	106.77	105.67	108.43	107.34	105.36	106.53	105.13	103.68	110.79	103.46	106.27	100.92	101.91	107.01	104.12	102.42	105.74	109.07	100.86	104.86	110.47	108.6	95.539	106.5	106.4	102.28	111.56	111.36	106.84	107.81	103.5	99.676	104.56	106.63	105.1	102.76	103.81	100.46	104.38	106.48
108.99	109.98	101.9	108.35	104.8	107.15	104.32	107.14	110.99	107.61	104.38	106.03	108.13	101.54	104.39	102.61	108.5	104.68	98.834	104.1	102.48	109.98	113.09	105.48	105.51	102.91	105.49	104.77	114.62	106.06	102.43	102.54	106.7	105.59	112.14	109.23	109.5	109.56	107.94	107.41	105.95	107.47	105.31	94.011	105.35	105.93	102.97	107.64	107.13	112.26
101.36	107.05	103.46	102.88	108.77	103.95	100.45	106.92	105.86	105.97	104.48	102.09	103.32	108.96	104.42	107.72	102.96	100.27	104.83	111.56	103.63	104.3	102.88	105.37	102	103.44	109.03	104.78	102.66	106.35	106.39	102.41	101.95	109.29	108.23	102.31	106.11	110.49	105.94	103.97	103	104.19	104.26	103.85	106.45	107.96	103.22	110.74	106.62	105.7
119	104.33	114.71	107.73	113.72	107.95	118.74	111	111.55	109.03	110.5	109.26	111.05	104.64	113.48	109.51	114.95	110.12	117.26	110.34	116.92	111.43	111.19	109.72	109.67	106.72	110.75	109.95	109.41	102.66	114.14	111.79	105.25	113.49	111.92	105.41	108.66	107.77	108.62	110	109.06	103.11	104.94	108.05	111.87	99.332	109.75	109.49	108.97	111.98
107.68	105.48	105.92	109.62	103.68	107.07	106.01	108.09	98.508	102.58	114.64	115.3	110.92	104.62	99.933	96.123	107.28	105.18	99.619	102.15	111.16	105.51	106.86	106.63	104.86	103.5	111.27	103.8	113.03	98.364	102.65	103.28	107.92	106.41	106.1	110.91	103.18	110.86	105.21	110.57	115.65	107.24	103.22	96.276	110.45	99.717	104.22	106.52	108.73	108.77
107.19	108.88	101.67	115.41	107.49	101.67	105.1	110.56	109.93	114.46	104.91	104.94	107.05	109.16	104.24	110.68	109.62	106.78	104.56	106.18	106.22	106.64	107.21	106.84	111.13	111.54	108.06	113.53	108.13	103.01	107.17	108.47	107.22	106.41	108.36	111.39	103.11	107.24	103.81	106.02	112.68	103.26	104.63	104.25	107.76	109.18	105.1	103.19	106.14	103.41
106.36	108.01	107.06	106.12	112.12	104.44	110.68	109.56	105.25	109.45	107.87	103.68	104.54	108.8	110.91	109.73	102.8	113.05	108.28	106.68	109.02	104.16	111.35	109.47	115.69	108.89	111.19	107.31	106.43	109.7	107.06	112.77	110.44	110.68	110.97	112.53	112.19	112.86	115.01	111.85	107.26	105.74	104.07	110.7	101.95	104.27	105.35	111.44	99.881	106.59
107.29	104.49	104.58	111.76	107.58	106.29	114.36	106.24	112.91	104.32	110.31	110.22	104.25	113.1	108.11	106.78	106.66	105.01	103.47	106.41	110.7	101.78	108.53	108.22	111.32	111.11	107.57	107.37	106.21	109.39	101.24	110.93	106.01	106.87	105.61	110.43	102.68	106.46	106.08	104.22	104.95	112.87	111.75	104.59	109.43	108.1	108.76	112.36	108.28	107.1
110.46	111.94	110.64	111.59	109.06	113.05	107.1	112.44	115.27	108.68	111.61	107.13	105.62	104.42	111.48	110.01	111.94	107.1	108.82	110.92	114.72	109.28	108.86	106.6	108.2	115.72	113.1	110.99	109.12	114.79	110.53	108.59	111.61	113.93	109.26	112.37	106.84	104.02	108.68	110.31	112.28	117.88	104.73	104.46	110.22	112.25	101.23	110.47	106.14	105.13
107.22	106.08	107.15	107.61	108.46	107.02	109.74	103.75	104.11	107.02	107.93	111.13	111.13	109.18	103.2	110.19	106.38	110	108.42	109.32	110.08	107.29	100.75	108.9	112.12	103.05	107.97	106.39	107.73	115.06	103.63	109.76	106.84	111.99	110.1	106.84	109.29	113.4	111.06	106.88	109.81	108.77	111.01	112.77	110.5	108.08	108.57	104.12	106.5	107.57
105.19	107.45	109.22	103.76	110.45	107.64	108.43	103.78	109.54	112.53	111.99	103.69	112.73	109.09	108.6	110.12	104.06	106.38	109.53	111.21	108.81	107.42	108.5	112.74	102.67	107.22	110.37	106.66	103.7	106.33	104.86	103.94	107.9	110.58	109.28	105.5	103.38	108.44	107.04	110.09	109.24	112.77	109.33	107.83	105.5	106.22	105	108.91	111.12	99.417
108.87	106.71	110.29	104.04	106.43	108.34	106.52	100.74	103.21	104.62	108.94	106.99	102.41	107.09	106.65	109.42	107.52	112.88	105.64	106.73	107.26	106.45	108.75	108.87	107.65	108.46	108.13	107.49	105.32	111.42	110.91	109.31	103.81	111.85	114.18	107.01	107.13	109.04	111.34	110.52	107.86	108.52	103.33	109.54	104.01	110.79	107.32	111.19	102.53	107.8
99.075	93.479	100.2	98.693	97.674	88.681	105.07	94.154	100.69	96.148	101.89	95.685	96.954	96.632	99.983	98.166	97.638	94.543	93.923	95.848	101.96	98.07	102.63	101.64	95.836	99.303	96.509	98.858	97.881	102.27	97.603	95.951	98.06	100.99	105.07	101.58	95.53	99.509	94.34	95.766	100.17	95.036	96.057	99.685	98.642	95.113	98.967	99.633	94.854	96.952
108.44	107.46	109.86	103.24	106.59	112.14	102.21	106.81	105.4	105.08	111.98	104.64	104.29	104.85	110.11	110.13	110.21	110.8	108.24	110.21	111.09	108.65	109.18	106.04	107.21	106.68	105.84	109.42	109.09	105.46	106.61	107.97	110.18	104.77	109.2	110.04	109.73	106.94	110.98	105.23	107.78	113.06	102.83	104.17	108.58	113.51	102.85	106.06	106.51	107.02
101.94	106.65	104.19	102.44	104.58	101.36	105.92	107.58	104.43	101.72	110.46	99.504	108.72	106.96	102.91	108.27	105.64	108.12	104.31	102.28	100.35	107.32	106	104.86	102.44	104.59	98.321	100.05	103.91	110.03	101.72	105.53	99.918	104.2	108.64	105.96	106.01	107.99	108.06	104.92	99.14	108.46	102.74	112.57	105.77	109.39	107.65	102.98	99.917	108.61
100.69	110.33	105.6	109.19	97.086	105.42	105.77	109.78	107.38	104.63	103.44	115.43	106.51	107.85	103.25	108.85	106.26	108.7	107.15	106.11	106.21	107.54	106.52	110.65	108.13	105.06	105.44	110.16	107.83	114.1	110.85	106.24	108.59	105.37	108.58	112.81	114.61	103.13	109.81	109.02	107.86	112.74	111.62	99.076	108.12	103.61	107.97	106.05	113.56	104.52
110.01	109.89	106.61	106.35	104.92	111.15	107.32	104.35	109.99	102.63	109.87	107.28	107.51	109.95	100.65	111.67	108.18	110.23	108.48	110.75	101.03	104.9	109.94	108.94	106.51	107.02	108.27	108	111.22	109.53	112.31	110.12	105.33	106.54	109.33	109.96	107.63	111.16	108.97	111.4	107.29	107.89	109.76	102.69	113.47	104.24	106.96	105.28	107.78	105.97
95.379	96.656	100	102.08	102.22	96.697	97.963	101.6	98.927	100.84	101.45	96.643	103.57	96.635	101.52	106.95	100.25	98.71	107.34	103.01	105.15	100.34	107.01	97.003	99.22	96.651	97.259	94.867	97.777	96.881	99.131	97.322	97.987	100.87	91.212	102.34	103.59	104.56	100.71	97.032	101.43	100.83	99.111	103.16	94.019	99.638	101.71	105.08	103.98	102.1
102.55	111.79	111.95	104.45	111	111.66	106.51	109.11	110.25	109.76	108.53	113.02	115.91	102.93	108.87	112.37	107.55	110.65	109.11	109.91	116.08	116.52	116.08	109.56	115.75	110.07	118.78	111.61	106.5	115.3	105.07	109.88	111.89	111.25	107.76	109.68	107.9	105.85	108.86	113.71	109.4	113.21	108.1	103.9	111.48	105.97	109.8	115.17	111.48	115.09
102.49	106.22	103	108.91	102.53	101.87	102.75	104.79	103.92	99.843	101.44	99.307	104.87	105.98	104.57	111.31	104.46	106	103.01	106.44	106.67	104.34	108.85	109	105.14	101.74	106.68	106.88	102.64	107.07	105.49	105.27	106.06	108.99	102	107.13	101.67	103.92	106.55	109.02	111.78	100.53	108.07	103.66	107.39	106.37	107.63	103.51	105.8	106.98
97.439	99.399	97.929	103.91	99.525	100.93	97.546	95.315	93.018	98.55	101.13	96.831	101.33	94.357	96.304	99.646	92.111	102.61	101.65	100.54	101.71	95.277	96.272	97.62	96.046	99.837	89.08	103.81	96.751	97.82	94.8	98.758	99.419	98.94	99.465	94.332	97.931	98.711	97.189	92.549	90.306	99.497	95.8	97.903	96.101	92.885	97.905	102.76	100.77	101.4
104.7	104.23	109.3	104.02	108.26	114.8	106.14	103.74	105.09	107.67	103.38	106.61	103.65	107.1	102.42	100.9	109.31	113.46	101.6	106.26	106.52	106.73	105.09	108.41	105.02	111.18	112.68	99.834	112.8	99.926	103.93	106.93	103.68	106.34	107.06	106.99	103.22	105.77	109.49	107.61	111.15	104.84	108.05	105.24	104.36	102.77	103.04	112.9	107.34	104.55
104.03	107.58	108.85	109.07	105.09	105.4	106.36	105.71	107.68	103.06	104.78	106.69	107.64	98.682	108.22	106.53	101.47	106.51	106.37	107.54	107.72	100.83	107.52	104.59	109.87	108.73	100.81	114.13	105.08	106.3	103.79	107.17	107.66	102.64	104.01	107.42	110.65	103.26	104.26	108.12	99.558	105.92	109.11	103.71	104.26	107.81	104.81	110.63	104.43	104.37
99.171	100.3	100.7	103.04	101.49	95.505	97.961	101.69	98.26	96.503	102.76	99.432	97.935	95.323	99.109	103.7	94.614	103.89	96.412	102.86	98.723	99.92	102.96	100.72	95.694	92.632	101.03	93.353	96.33	104.03	95.377	96.768	107.73	98.73	94.39	98.65	97.397	94.648	102.61	96.571	100.45	99.97	94.989	97.928	98.544	96.708	100.67	100.61	95.43	99.815
108.51	106.4	109.56	108.17	97.416	104.49	110.75	98.382	105.54	109.23	102.65	107.1	104.56	105.44	106.51	104.66	102.56	111.27	102.13	108.03	104.61	104.64	104.88	108.16	103.21	108.29	106.18	101.69	101.15	105.62	106.26	110.1	106.39	103.07	105.62	112.34	107.66	105.84	106.77	107.06	106.89	104.67	104.43	110.55	99.021	107.14	100.14	102.31	105.28	108.34
106.96	109.38	106.59	108.97	106.58	110.91	108.27	111.24	109.39	112.07	109.97	113.24	107.05	112.46	111.26	112.33	108.65	104.31	104.49	102.13	110.75	111.76	106.31	110.17	118.31	109.93	105.62	107.22	112.06	104.17	107.06	108.82	109.21	109.07	110.23	109.29	115.12	108.02	109.28	108.56	104.7	110.21	108.82	112.88	112.99	105.41	106.82	104.4	97.847	108.63
108.62	108.8	106.79	106.37	110.15	104.35	99.132	100.84	98.483	108.8	100.93	106.3	114.13	107.04	105.96	99.616	108.27	101.68	107.21	108.16	101.68	104.83	108.12	103.27	104	110.44	110.12	101.46	106.84	108.23	106.58	105.73	102.42	106.1	103.75	107.99	105.75	107.16	105.37	108.96	111.15	104.72	106.58	106.37	102.02	103.63	103.19	105.8	102.17	106.16
110.82	110.36	107.04	108.23	108.07	106.48	101.51	105.12	102.61	102.18	112.1	105.71	106	105.36	109.5	109.6	106.5	98.945	105.36	106.14	107.21	100.95	107.62	101.51	105.35	109.8	104.3	106.94	108.3	101.88	109.51	103.21	104.59	95.474	106.45	102.96	109.4	101.14	102.23	105.72	106.34	105.91	102.43	103.39	105.61	101.81	96.811	101.44	100.66	109.87
110.03	107.07	109.93	107.39	110.72	110.11	108.61	106.62	110.42	109.83	112.92	108.95	103.9	108.08	105.74	106.93	107.37	110.7	111.76	109.8	106.79	106.67	106.84	104.71	108.81	111.71	110.4	106.92	113.14	108.27	108.05	106.97	112.54	112.25	104.99	102.78	106.17	106.08	106.77	105.53	114.16	113.15	110.64	108.64	111.2	110.35	109.57	107.12	110.35	106.92
107.12	109.41	103.09	107.79	110.34	109.73	107.38	104.21	107.11	101.75	105.55	113.24	109.01	107.04	96.084	106.54	102.46	109.38	106.22	104.49	102.46	105.79	99.655	100.45	100.48	105.8	110.38	102.24	99.34	111.71	100.3	106.23	103.78	106.28	101.39	101.89	107.56	107.2	102.08	102.87	105.76	109.96	109.89	99.128	106.3	100.74	100.21	105.3	106.49	103.71
109.02	111.45	106.32	111.01	105.65	110.22	112.39	109.12	106.92	109.16	112.29	109.51	111.3	110.51	104.12	112.38	113.93	111.51	108.82	107.75	110.9	114.68	114.27	115.52	107.83	111.67	108.2	109.02	110.12	104.22	108.02	106.97	109.65	109.68	114.38	115.3	115.92	113.71	107.61	115.92	115.92	112.27	106.89	114.57	112.28	105.23	108.43	114.07	107.45	108.32
102.39	107.29	112.14	102.02	109.24	107.41	102.94	101.87	107.34	103.47	109.65	104.05	105.33	101.67	101.67	104.81	108.83	106.64	108.59	104.41	108.42	113.09	97.749	106.36	99.695	102.09	103.88	109.41	108.7	106.09	109.65	110.97	106.65	101.39	104.28	106.94	109.86	105.75	103.54	106.88	104.7	104.26	104.27	102.7	107.02	103.68	104.6	112.69	108	107.13
109.92	106.43	104.52	108.05	109.35	109.19	108.02	109.61	107.84	110.28	104.32	109.63	104.51	102.77	111.28	110.42	106.34	109.38	106.58	104.8	104.52	112.73	111.05	110.87	108.71	113.87	108	103.58	108.78	109.51	108.81	103.77	105.71	105.31	101.01	109.56	112.51	114.72	114.49	108.43	111.3	109.75	106.97	104.92	108.02	110.17	107.64	111.7	111.6	107.67
101.87	113.75	103.87	105.89	103.24	104.14	106.61	106.74	108.62	102.8	107.08	106.27	106.93	111.17	107.07	106.95	115.73	103.58	104.28	104.82	104.73	107.94	103.04	111.84	104.56	104.28	103.35	99.323	105.72	108.94	105.29	111.69	103.91	111.68	108.93	108.31	105.14	114.56	107.85	108.62	108.58	103.09	106.77	108.04	104.19	101.18	105.23	104.68	106.83	104.08
114.77	107.97	105.68	111.65	107.27	116.29	107.05	108.32	115.25	110.96	105.39	112.17	109.26	105.14	108.53	105.9	105.56	108.26	107.33	109.42	108.58	110.23	106.16	98.378	106.53	105.23	107.9	108.91	108.42	109.62	113.1	111.18	116.09	103.36	107.21	105.77	110.87	108.08	103.72	106.76	106.74	108.99	103.72	109.94	110.21	112.43	112.97	110.86	99.569	107.62
105.74	112.51	103.31	101.76	105.53	103.51	102.68	106.06	108.34	101.75	108.71	110.06	107.06	105.69	103.1	104.37	104.1	112.24	105.2	96.88	103.44	103.57	111.38	106.06	104.21	104.17	103.58	108.65	107.66	98.622	108.02	105.27	104.45	102.03	106.81	107.08	107.33	105.82	108.8	106.25	100.68	104.21	112.39	104.01	105.29	108.49	114.22	103.41	110.5	109.04
108.63	109.2	110.06	107.52	105.74	104.74	105.75	106.09	99.336	105.53	105.4	107.79	108.65	100.04	101.82	108.92	104.71	104.34	104.65	103.65	107.46	103.03	106.49	101.92	109.07	101.32	105.63	108.91	107.49	105.24	103.89	103.99	106.14	105.99	100.59	105.5	107.28	112.87	99.377	104.18	110.75	103.23	106.29	100.38	104.99	105.29	116.14	107.48	107.25	101.33
107.69	110.44	103.56	108.17	106.2	109.61	106.69	102.07	103.52	105.86	100.9	107.03	109.57	106.57	109.07	110.38	103.62	104.54	105.22	99.834	105.09	107.77	104.41	104.9	100.64	102.95	107.3	105.06	106.91	107.65	100.69	105.45	110.64	107.75	108.26	106.21	104.66	106.99	100.91	106.56	104.53	102.98	107.83	98.772	102.73	102.58	104.89	105.86	101.17	103.95
103.51	103.56	103.38	104.36	99.082	110.95	107	101.96	98.87	106.83	107.64	109.1	109.47	102.24	101.65	106.72	101.39	106.95	99.162	104.83	99.439	104.86	103.64	103.34	105.46	104.38	107	105.93	102.26	103.5	107.82	106.34	108.35	107.65	107.17	106.1	106.36	107.46	103.51	109.98	107.02	103.22	103.4	109.46	102.87	106.08	106.01	108	109.19	100.13
106.15	98.934	102.09	111.41	99.454	111.44	105.05	100.59	106.09	109.38	103.72	99.952	107.84	108.28	107.03	106.48	107.89	112.15	107.74	107.23	105.22	103.15	107.73	105.73	104.6	107.37	103.5	103.31	112.35	104.58	106.37	102.18	102.15	107.52	111.74	106.84	105.47	111.3	105.51	109.96	110.54	104.31	103.97	104.16	106.5	102.48	100.17	101.62	101.76	109.63
104.14	98.821	97.195	99.464	97.347	100.03	94.642	96.078	100.2	97.113	97.188	94.742	99.394	97.9	101.44	96.534	98.148	105.28	104.91	103.54	98.624	97.675	100.51	105.75	96.758	97.277	93.189	94.6	104.02	96.732	98.69	99.38	90.163	99.274	101.72	95.704	97.242	90.641	95.063	102.87	100.06	106.13	93.775	101.2	91.13	96.567	94.76	92.277	98.987	98.742
92.178	96.079	100.55	95.621	97.861	99.264	103.9	97.978	95.347	94.949	97.442	92.574	97.942	99.859	96.318	102.3	95.491	87.737	100.66	96.753	96.001	101.14	100.11	104.98	102.83	96.908	99.992	95.149	97.917	103.09	99.172	98.162	94.365	98.63	94.135	103.04	102.97	95.486	92.037	93.083	100.11	95.733	97.549	95.49	98.507	99.187	101.8	98.374	96.604	103.35
100.48	98.844	106.74	105.9	100.86	102.96	103.69	108.57	105.68	104.36	100.14	106.71	103.39	101.5	109.66	104.71	106.23	106.75	100.32	104.76	99.73	99.862	101.63	106.53	100.23	102	102.39	97.649	104.71	99.453	101.87	104.94	100.35	101.83	104.38	105.2	106.26	104.44	103.89	108.59	104.56	101.29	106.87	106.33	102.37	102.64	105.07	106.35	100.51	100.22
101.83	100.65	108.03	107.51	103.99	107.11	103.93	105.67	103.62	113.07	102.25	101.93	103.73	101.12	106.9	104.98	110.09	108.01	115.39	110.54	106.28	104.15	109.6	107.49	98.305	111.22	104.07	105.74	105.19	107.69	105.3	100.36	110.42	108.07	105.89	102.92	102.67	102.67	110.61	106.68	104.89	102.32	103.48	103.2	107.57	107.61	102.44	101.05	104.27	100.78
110.53	109.97	108.62	112.61	103.85	105.51	108.31	116.82	107.62	104.14	107.9	106.73	111.68	104.39	109.3	104.52	107.75	106.47	106.49	105.84	99.251	108.41	101.38	111.19	111.01	105.08	109.74	111.54	107.43	102.98	108.53	111.21	111.68	106.46	110.99	107.34	118.07	108.52	108.25	110.18	106.32	105.1	102.83	108.84	112.27	107.23	108.68	107.48	107.88	102.27
105.22	113.12	113.71	105.06	106.38	109.5	106.12	106.5	112.79	108	100.17	108.08	107.23	111.52	111.71	110.05	111.22	111.19	108.21	107.86	109.21	112.77	107.53	107.17	105.39	112.67	115.49	110.64	111.06	117.65	106.66	112.51	106.79	110.69	113.74	109.67	111.37	114.57	115.57	108.03	113.35	107.78	106.47	111.5	115.85	106.69	109.95	113.81	112.12	109.95
111.54	110.71	107.48	113.61	102.63	109.1	112.35	107.18	110.19	110.54	113.14	105.5	110.36	109.69	103.42	103.5	108.02	106.75	110.95	106.21	113.17	108.63	112.7	107.29	105.83	103.65	107.62	113.63	109.71	106.11	110.41	107.21	107.67	113.2	102.1	105.89	105.88	109.84	108.64	110.32	110.91	105.07	115.55	110.71	111.95	108.96	107.47	113.93	107.64	106.26
102.67	97.72	110.43	96.42	100.2	95.937	101.64	96.061	105.73	105.96	107.65	98.473	99.544	97.79	96.202	95.286	101.58	98.142	98.668	101.13	99.283	103.82	101.77	105.09	94.754	102.81	102.17	100.62	99.585	104.88	104.09	111	106.39	99.856	103.34	101.14	103.84	104.38	96.352	104.83	101.45	106.29	97.863	103.47	97.805	103.8	99.71	100.69	105.64	105.65
112.24	109.4	109.7	108.29	114.03	106.18	114.44	110.67	111.23	113.58	110.71	113.9	113.62	113	113.67	114.56	107.34	102.95	112.09	112.05	107.88	107.51	106.23	108.65	106.53	115.71	112.32	104.08	108.54	110.84	106.22	110.52	113.27	112.75	113.13	111.23	112.38	112.2	106.56	113.67	109.53	110.93	118.41	112.94	112.91	109.65	110.2	108.54	109.99	111.03
106.95	114.48	108.5	112.1	107.01	111.06	108.38	109.31	110.2	113.31	115.11	116.83	110.44	110.43	112.67	108.8	107.63	112.12	112.39	102.09	117.01	112.96	109.61	110.73	107.65	109.63	112.23	111.46	107.29	111.78	113.26	112.29	113.04	112.71	110.18	107.91	113.3	108.74	111.43	114.47	116.73	98.478	111.39	107.87	105.05	111.09	108.9	107.07	113.61	109.62
101.25	97.425	96.963	95.696	96.822	94.893	95.659	101.24	107.02	100.55	101.38	102.69	107.56	98.485	103.14	106.66	100.83	95.045	106.57	98.205	104.15	96.182	97.087	101.94	97.184	101.21	97.967	102.58	106.39	95.467	94.211	95.503	98.542	105.04	97.51	93.95	102.87	95.206	105.15	99.66	99.955	98.124	103.91	103.4	97.53	95.602	102.98	98.783	98.754	102.65
106.49	116.67	107.72	110.82	104.39	107.49	113.69	111.9	107.97	110.97	107.83	111.43	106.45	109.56	107.3	108.89	108.23	108.63	103.82	105.07	107	112.12	108.25	103.19	108.29	114.63	103.83	111.15	108.31	112.64	107.26	106.29	109.52	105.84	113.14	112.17	111.08	108.28	111.54	114.07	106.16	108.7	111.19	113.94	107	106.38	103.79	100.04	108.91	100.73
101.73	111.15	115.53	108.11	101.3	107.2	104.94	114.95	104.76	112.44	103.51	110.82	104.28	108.4	106.8	99.48	98.587	104.43	103.89	105.96	105.23	108.03	106.14	108.78	103.48	104.25	109.54	106.01	107.24	103.46	107.28	105.75	109.54	105.36	102.97	108.08	111.88	107.4	107.31	113.93	111.22	102.16	109.01	98.951	101.23	107.19	105.06	105.56	109.22	106.5
100.96	101.44	103.5	105.68	109.06	100.51	101.52	113.11	102.51	107.08	106.45	107.07	106.29	112.44	100.43	109.13	107.66	106.12	101.58	110.15	110.25	104.99	105.43	106.04	106.15	102.89	107.99	109.88	109.9	104.83	102.18	103.03	105.09	109.63	113.47	103.11	102.19	106.41	107.74	108.13	107.97	109.68	105.72	105.34	102.8	109.76	102.03	98.882	103.43	105.62
104.17	103.98	106.12	109.46	105.46	106.45	100.2	103.22	109.97	101.97	108.13	109.96	111.05	109.24	107.41	107.31	104.56	106.77	106.18	109.79	104.37	112.18	113.01	108.29	107.21	103.11	112.22	106.33	103.14	100.23	106.6	106.67	109.07	101.64	101.35	102.9	103.03	107.4	102.74	111.02	105.53	106.68	107.32	107.68	101.96	102.17	108.44	107.46	108.95	107.03
111.09	108.58	112.59	114.55	115.3	106.13	105.97	105.32	107.88	110.19	112.41	108.84	113.2	111.9	103.22	112.57	115.84	109.56	114.32	114.19	111.75	110.05	112.09	113.44	106.68	109.35	110.79	111.19	105.17	106.59	111.85	111.52	112.98	104.05	110.14	107.1	107.77	111.73	113.73	107.2	111.85	111.12	108.22	107.85	111.38	106.02	107.95	114.27	106.01	109.49
108.98	107.86	110.9	98.211	108.27	110	106.5	107.29	109.87	107.36	97.19	105.7	102.65	104.02	104.61	103.99	102.33	110.77	100.31	112.48	103.98	110.66	103.73	107.56	106.87	104.76	104.58	104.42	103.01	102.65	107	105.32	104.38	97.703	103.68	108.12	101.77	106.37	105.51	109.67	105.09	105.62	103.88	107.41	103.27	103.49	104.53	106.73	104.75	103.09
103.99	106.26	108.27	102.75	107.41	98.896	106.75	105.79	105.66	103.87	108.25	109.46	108.95	105.69	105.14	110.43	105.39	100.74	106.19	106.69	100.52	104.22	104.49	106.09	106.89	104.07	107.67	108.87	104.09	105.14	105.13	104.03	106.47	102.78	102.63	105.66	104.31	104.37	105.54	102.11	103.87	109.21	105.77	113.06	106.37	105.07	109.26	104.63	103.05	118.53
101.8	110.8	106.84	107.03	105.2	103.55	102.97	108.13	109.13	104.78	99.747	105.59	107.65	101.83	104.58	103.23	104	97.749	101.71	101.4	99.954	102.75	101.45	104.84	105.68	101.59	102.71	101.9	99.104	97.701	99.905	104.1	105.49	104.94	100.02	108.31	102.05	105.68	99.023	100.1	105.98	103.2	103.23	111.68	108.29	99.481	98.697	106.13	102.51	103.68
108.07	107.24	105.01	103.84	103.41	104.01	105.61	100.46	107.58	108.65	104.92	107.15	108.28	109.2	97.513	107.61	111.21	110.38	103.08	107.72	106.51	105.64	103.9	108.27	107.44	109.55	110.23	108.89	104.25	105	106.94	106.92	96.405	102.58	108.35	98.778	106.58	101.8	103.73	105.38	105.33	104.32	102.08	108.68	103.7	103.76	107.14	106.39	101.14	113.93
106.76	100.85	110.26	109.13	107.61	110.72	104.89	112.73	103.66	107.64	100.55	101.84	107.66	109.09	107.32	103.49	102.39	108.16	105.99	102.28	105.92	108.19	104.61	107.75	107.25	110.1	107.46	104.58	109.2	108.37	111.16	106.78	104.13	105.58	110.3	101.66	104.11	104.15	108.85	106.95	111.04	107.1	106.76	102.62	105.9	103.99	102.33	107.17	112.66	107.05
105.09	110.63	112.75	109.48	111.24	108.58	106.68	106.87	101.85	109.34	111.5	104.75	106.17	115.06	108.19	105.48	106.75	105.46	109.22	107.56	104.12	107.31	104.41	113.27	106.8	110.12	104.49	104.04	110.02	107.3	109.46	100.82	107	110.65	109.99	110.03	105.47	108.89	104.68	112.39	103.23	105.04	100.23	109.06	108.84	107.1	106.97	104.64	103.45	113.59
104.33	105.33	110.01	110.18	112.6	102.67	108.6	99.612	114.51	108.1	109.96	105.17	115.18	105.81	107.18	106	108.73	104.25	113.32	101.35	107.26	100.42	107.16	106.34	104	106.59	103.56	108.73	110.84	105.02	97.162	101.39	106.86	97.28	104.63	107.56	107.69	109.1	99.889	106.3	103.26	104.83	102.66	109.3	102.69	109.77	102.35	100.95	106.65	103
102.59	100.31	105.19	110.76	108.18	107.58	101.67	107.04	102.69	102.18	105.54	109.79	104.2	110.23	103.88	111.32	101.4	104.36	107.97	107.41	101.75	100.99	106.81	105.77	105.61	107.87	108.93	105.15	105.14	105.43	104.76	113.01	105.07	103.39	108.43	104.4	108.02	97.097	103.98	103.92	105.03	105.08	106.86	103.73	103.19	110.82	104.24	104.89	105.98	102.35
95.525	101.55	99.88	106.1	99.835	94.62	98.838	100.79	99.928	95.483	93.197	99.755	105.37	97.191	97.489	99.151	103.78	101.66	98.251	95.868	98.887	98.406	93.333	99.813	97.555	102.07	92.287	102.1	99.31	104.82	103.92	101.87	101.07	96.827	98.553	103.21	94.607	104.04	101.75	97.554	98.914	97.209	97.033	98.908	98.034	97.016	99.564	108.67	101.81	98.358
104.76	105.28	105.01	106.14	108.44	106.47	109.38	107.33	103.17	106.24	111.48	103.57	104.79	109.95	106.01	105.06	103.68	108.83	105.61	104.43	106.52	106.77	103.85	107.84	103.15	106.63	101.88	106.47	102.3	101.85	109.45	106.49	103.25	114.32	108.53	104.64	105.51	106.45	103.45	99.351	101.56	103.52	110.54	105.06	101.51	99.649	107.9	108.5	108.04	104.19
102.97	102.53	103.75	104.87	104.95	102.9	102.85	112.76	107.63	109.92	103.6	108.03	113.03	105.89	107.06	114.39	107.54	103.57	109.21	109.34	107.32	107.34	101.33	104.6	111.95	112.78	102.93	106	109.36	109.02	108.5	110.53	104.82	111.34	101.05	100.46	105.34	107.91	101.2	101.57	103.54	102.24	109.08	106.44	104.49	108.31	108.43	111.49	105.28	101.98
106.47	102.43	102.73	108.09	105.6	105.2	111.29	101.93	105.33	105.16	102.12	95.504	103.06	110.23	101.72	100.4	104.6	101	106.85	108.12	100.99	110.82	106.82	105.99	104.67	105.86	109.32	103.88	103.58	100.1	102.79	100.49	104.38	103.11	95.298	109.08	108.78	101.8	108.57	100.51	108.84	106.02	110.09	111.8	106.45	112.29	107.97	100.36	101.07	104.96
107.71	105.23	111.07	112.49	106.16	108.07	107	107.53	109.19	104.59	110.87	110.6	103.79	109.02	107.18	107.01	106.72	107.29	101.16	105.9	104.03	110.41	106.9	103.03	107.84	106.61	102.2	106.93	107.03	109.34	106.87	111.91	113.68	110.4	108.48	111.7	110.41	111.71	112.42	110.05	103.61	103.88	110.61	106.21	108.04	111.99	107.65	109.2	103.81	102.17
99.538	111.01	113.58	106.04	108.88	107.79	104.07	99.282	106.32	106.55	102.2	108.68	113.08	108.99	107.88	109.85	110.33	109.72	111.9	108.39	105.22	113.25	107.3	108.09	105.53	109.93	114.8	102.65	106.47	108.44	112.06	112.04	111.36	110.39	109.98	104.55	106.72	104.2	100.9	101.99	104.62	113.97	105.74	107.24	113.59	107.83	106.03	100.59	110.2	102.32
112.82	112.04	107.33	105.42	105.05	109	104.8	111.45	111.95	106.48	107.51	109.91	110.82	106.05	106.75	108.44	109.98	106.59	103.59	110.2	109.58	110.34	109.16	103.73	103.53	111.42	108.43	107.13	105.92	112.36	111.66	109.7	105.32	108.22	106.58	109.31	114.75	111.05	105.93	106.92	107.57	109.46	108.74	109.66	102.04	112.06	107.37	106.98	110.97	107.42
114.65	106.97	108.8	107.97	108.37	115.94	110.08	107.84	102.75	110.09	112.11	114.1	108.03	105.64	109.29	108.04	109.66	108.79	103.97	106.28	108.03	110.76	113.66	107.8	110.34	109.14	109.08	105.85	108.26	103.69	108.48	108.77	105.15	107.93	104.46	115.25	111.39	114.14	106.49	111.59	111.88	106.25	104.36	111.53	111.08	113.14	109.25	107.79	106.86	113.51
107.76	112.49	108.39	111.16	97.678	109.95	107.81	105.07	108.54	105.83	106.86	106.55	106.12	107.18	111.47	106.64	103.48	103.85	108.6	104.73	105.66	106.91	103.84	103.73	104.82	97.5	110.87	104.77	111.46	100.43	102	105.51	110.22	112.78	104.24	107.27	105.59	111.98	109.72	99.764	108.14	111.77	108.08	104.63	108.08	110.43	107.6	106.76	102.94	107.56
102.69	103.24	111.86	101.77	105.4	104.21	112.95	109.65	101.74	108.37	102.88	101.83	107.43	110.37	102.46	106.59	103.89	108.82	108.39	105.41	102.66	111.05	108.3	108.83	108.95	104	106.58	107.87	107.73	105.47	108.32	103.37	104.38	105.51	104.94	104.63	110.14	108.03	105.03	104.72	107.6	103.1	105.32	107.79	109.57	108.92	107.05	110.19	106.48	110.28
101.42	96.5	102.57	106.87	98.396	90.368	101.68	101.51	103.17	101.35	101.24	96.374	99.037	96.151	96.495	97.389	97.375	95.286	99.272	94.847	94.998	99.974	98.992	101.08	103.04	94.394	100.04	104.45	95.791	97.518	99.585	105.39	100.12	97.875	100.93	105	99.764	93.944	103.83	99.404	98.242	98.088	92.512	92.956	97.328	101.86	98.067	101.39	100.83	103.97
95.742	91.445	102.21	96.636	99.426	98.689	98.815	97.631	97.666	98.021	100.14	95.048	100.14	100.49	98.023	97.225	98.186	95.347	104.35	98.313	91.445	99.546	97.497	96.114	96.575	97.288	101.44	99.676	92.766	95.499	92.504	96.585	101.69	92.488	99.982	95.734	100.91	98.957	95.656	100.66	103.2	98.717	98.907	101.69	97.152	93.706	95.029	97.08	102.45	89.861
92.854	104.34	98.713	96.566	98.907	99.405	97.548	100.02	104.79	98.769	100.09	94.135	96.818	99.545	103.05	92.082	98.564	101.03	105.92	100.88	99.088	99.247	100.81	96.114	96.161	101.32	94.6	102.38	98.483	93.606	94.646	104.33	98.077	98.949	102.96	102.04	103.88	102.07	94.063	100.95	102.24	97.972	102.26	97.391	100.08	90.43	97.519	99.252	93.982	102.22
102.49	97.231	107.1	104.3	112.16	108.88	104.55	109.78	104.7	106.92	103.69	101.91	106.18	106.1	106.57	103.31	105.29	103.77	108.02	108.21	102.85	103.25	111.5	105.36	103.8	101.65	100.92	113.1	102.17	110.89	111.67	106.18	100.56	102.69	106.4	105.18	106.23	108.35	101.66	101.42	109.54	102.63	109.01	101.78	102.98	105.33	104.39	109.64	111.37	105.26
105.57	107.45	108.65	103.55	105.56	108.89	110.15	109.52	108.41	112.92	105.46	109.61	106.8	106.63	114.37	106.65	107.46	106.19	110.63	107.28	113.73	108.71	113.22	112.32	105.77	112	108.04	110.23	109.15	101.55	105.71	102.93	111.03	105.46	109.87	110.6	105.56	105.65	105.55	105.75	110	106.22	113.43	103.42	110.35	110.98	104.26	109.33	109.29	112.57
114.32	113.26	113.4	106.04	111.44	100.18	108.82	105.96	109.16	112.35	109.7	106.15	111.51	106.77	107.19	103.66	105.27	109.36	111.7	113.46	110.32	107.41	109.47	107.32	114.65	105.48	105.97	111.57	100.89	101.2	107.93	100.77	109.49	108.3	106.77	110.52	103.27	104.62	109.8	111.91	108.76	105.65	111.57	108.2	105.23	102.49	102.74	107.49	111.76	108.59
107.17	103.19	106.65	106.3	106.33	104.71	109.38	104.33	111.05	107.12	104.77	107.64	105.77	110.16	114.17	112.19	109.91	106	108.22	107.33	113.71	105.44	112.02	105.19	107.33	107.67	110.25	109.41	111.28	114.87	107.1	105.6	107.9	104.1	108.74	111.96	104.28	104.95	113.19	111.24	109.41	106.02	108.41	111.21	108.61	108.27	113.04	112.64	99.582	100.34
102.72	110.03	107.38	101.36	107.43	111.37	105.97	105.11	109.64	110.06	114.35	106.82	111.08	106.27	108.29	107.99	108.37	104.61	106.53	107.32	107.01	103.88	107.36	103.42	107.77	108.97	110.78	113.88	106.15	106.55	107.1	104.64	107.66	108.78	108.86	104.03	104.96	109.65	107.36	106.76	112.3	104.47	109.96	107.53	108.19	108.81	104.08	102.61	109.03	107.64
107.99	112.5	109.42	103.01	116.11	111.09	110.29	109.88	108.47	101.3	109.35	102.12	108.4	106.79	107.65	107.89	103.86	105.78	108.87	106.23	112.06	110.11	115.95	109.02	109.27	107.26	101.67	110.18	108.85	109.31	107.03	112.44	114.43	103.19	111.09	105.58	115.64	112.32	101.08	106.29	106	106.49	109.92	104.78	107.69	109.06	110.11	109.05	108.28	106.53
103.63	110.57	110.53	106.26	113.62	107.05	111.39	112.24	110.53	110.66	114.6	112.71	115.06	110.29	103.01	110.3	111.61	107.8	103.7	115.98	105.28	107.56	106.5	108.7	108.01	107.86	103.94	106.7	110.49	117.41	115.25	112.83	109.87	111.5	108.47	110.14	111.39	112.65	105.66	108.65	116.09	105.59	111.66	109.28	111.89	113.6	109.89	110.52	114.59	113.13
101.57	102.87	110.62	110.92	111.6	110.69	111.38	107.63	106.06	111.28	108.53	109.7	109.51	102.73	108.22	111.97	106.68	104.32	103.67	108.3	110.97	108.97	111	103.01	101.05	109.65	105.64	106.27	111.68	107.9	107.01	109.72	103.02	114.46	105.56	106.95	106.52	103.23	104.71	107.46	105.58	97.602	106.03	111.92	106.6	106.04	112.3	110.69	100.72	104.1
105.24	108.36	104.21	105.75	107.9	105.14	105.04	104.67	104.79	112.89	101.94	111.09	105.76	108.59	107.51	105.04	102.89	98.878	112.65	110.21	102.49	104.79	105.51	112.1	110.13	106.98	109.9	106.6	105.52	103.54	109.02	105.91	108.2	102.32	105.4	113.93	108.76	104.39	107.75	106.08	106.13	104.39	99.081	104.87	110.55	109.83	105.39	104.78	105.55	106.8
101.32	106.8	99.796	109.22	106.04	107.14	109.67	105.42	103.93	104.46	100.28	104.45	106.42	100.28	105.06	97.903	108.16	105.75	104.57	102.89	103.51	107.49	99.803	104.54	107.31	110.04	111.17	104.26	108.85	110.87	105.08	106.68	106.67	106.26	106.57	101.82	102.98	108.01	105.31	96.119	106.86	106.08	103.52	110.55	104.56	108.39	105.31	110.64	104.05	115.61
101.19	99.23	100.22	99.392	99.201	97.58	104.15	99.768	100	97.261	93.837	101.86	98.328	99.281	100.44	93.531	100.15	98.937	98.147	101.05	99.42	97.79	94.002	103.72	109.97	102.17	98.505	93.482	99.441	100.16	97.907	91.287	97.233	95.61	103.23	97.961	96.538	98.18	95.614	100.81	101.05	98.79	105.14	96.454	105.44	103.15	93.775	96.162	92.597	96.731
106.2	113.13	107.22	104.25	110.83	107.03	112.14	109.18	105.43	110.42	102.98	103.66	105.15	110.08	102.71	102.44	103.58	115.77	110.58	107.72	102.33	107.3	111.86	108.14	104.51	102.32	107.96	114.38	111.15	105.15	105.36	106.15	110.22	110.74	102.22	107.71	107.6	113.67	109.89	104.42	113.47	104.19	110.06	106.73	111.91	104.72	107.13	108.66	104.48	113.07
114.19	107.31	105.75	108.82	103.8	108.68	101.63	107.21	103.9	107.47	106.02	105.37	99.681	105.99	106.94	110.07	106.68	100.47	105.85	105.41	105.14	113.1	105.85	110.43	102.94	104.77	108.29	104.35	109.46	107.33	109.15	100.8	107.69	103.72	102.13	106.41	105.01	108.16	107.19	107.54	107.54	105.42	101.2	112	101.8	102.04	108.92	106.69	109.47	98.517
108.22	108.83	112.04	107.41	106.63	107.02	107.31	105.35	106.98	114.01	109.97	107.86	109.07	110.53	112.1	114.47	112.1	101.81	105.09	110.67	109.85	109.3	106.68	107.08	106.16	111.93	107.31	108.16	110.35	109.35	111.77	119.28	109.61	110.84	107.06	117.64	110.85	111.83	103	109.29	109.6	110.44	107.78	103.74	106.94	112.62	111.33	109.04	108.84	107.97
107.25	108.11	108.54	109.55	107.33	101.51	103.04	109.25	104.41	113.52	109.68	108.42	102.77	103.77	98.705	104.66	103.15	102.82	108.9	104.27	101.52	100.32	106.28	107.3	101.25	109.31	106.7	100.78	103.16	104.03	101.57	105.64	102.86	106	104.16	106.13	105.04	98.238	106.73	99.799	107.77	109.5	107.22	101.25	107.86	107.36	102.23	108.67	111.73	107.64
111.43	107.19	109.89	108.16	103.64	111.03	100.65	104.16	101.51	111.56	104.07	105.19	106.7	98.886	101.4	105.53	101.86	105.01	103.85	111.64	104.48	104.76	114.56	105.21	105.99	105.3	101.97	106.75	106.54	104.29	105.39	113.15	102.43	105.06	106.4	104.06	107.99	102.7	103.58	106.47	106.41	104.2	103.63	108.17	102.69	103.19	109.12	105.16	109.49	104.95
94.526	94.554	93.735	98.541	92.027	97.319	101.58	94.926	96.048	103.41	93.934	90.35	98.677	94.831	97.403	99.234	101.26	99.849	101.06	92.568	96.53	100.12	97.924	94.506	95.693	98.43	100.36	98.249	92.071	100.68	96.41	99.84	101.61	94.368	95.104	95.13	96.162	95.612	97.573	102	100.23	98.605	95.295	94.965	90.866	94.343	100.77	96.063	96.146	99.767
101.09	107.28	89.321	105.74	100.88	100.84	108.37	103.99	98.183	98.38	102.72	106.09	99.553	98.643	100.95	100.65	101.22	104.98	103.54	102.99	97.837	97.357	100.9	98.052	95.272	90.32	100.59	104.29	99.851	104.91	103.02	104.69	99.934	106.25	103.24	98.304	102.34	96.374	100.19	102.64	104.28	102.83	97.236	99.489	101.42	101.06	103.49	106.47	96.784	98.732
100.84	100.56	99.822	101.77	98.009	99.013	103.72	100.07	103.45	93.741	100.59	104.95	98.332	102.31	101.9	98.856	105.09	97.576	103.02	100.93	102.71	98.65	101.9	98.125	100.08	103.49	99.425	101.09	99.836	102.87	104.01	100.75	98.749	97.146	101.18	102.64	102.65	101.11	99.748	102.6	102.49	102.71	103.02	101.5	108.14	96.415	106.04	98.105	100.05	95.99
102.66	108.82	104.84	96.812	96.124	99.298	100.52	105.29	100.18	97.687	104.26	106.92	101.87	98.024	104.71	99.037	103.37	97.203	98.048	101.03	96.914	95.21	99.513	101	100.63	101.06	102.38	103.41	103.54	102.18	97.547	101.26	103.55	104.89	102.22	99.933	105.67	99.805	101.1	103.75	96.898	99.967	94.688	102.64	102.95	100.4	90.239	100.75	97.634	100.55
90.465	101.84	101.3	97.296	94.735	97.328	102.47	100.91	101.63	100.98	97.559	97.966	97.89	103.73	96.251	103.94	101.21	94.712	95.659	99.946	103.67	99.454	103.35	105.29	97.841	102.16	105	100.7	99.634	97.383	102.39	97.178	103.55	99.128	103.73	96.23	97.756	101.98	104.18	97.639	100.65	97.685	95.991	98.654	96.533	94.377	95.029	99.899	97.514	104.21
111.45	105.87	104.69	104.83	107.88	106.79	103.25	109.49	105.66	108.18	105.1	104.39	99.303	110.7	106.06	108	105.04	110.8	106.94	113.38	107.66	106.24	109.01	100.35	104.57	107.26	108.28	107.74	106.26	104.88	105.49	105.25	111.49	102.1	108.76	109.59	111.65	114.31	103.72	107.47	113.61	103.3	108.34	106.52	102.01	105.48	109.98	112.08	109.01	101.25
107.77	106.76	98.427	106.97	104.99	112.03	104.28	106.55	105.36	102.4	103.82	104.83	111.85	108.56	104.65	103.23	101.48	107.92	107.41	106.71	104.15	111.46	108.16	104.54	107.9	108.92	101.95	105.63	105.91	109.07	108.28	106.39	104.29	108.57	106.79	107.74	102.34	106.64	109.72	102.52	107.47	105.87	111.82	101.37	106.1	103	104.97	108.03	105.05	102.59
100.44	103.47	109.63	107.45	109.8	111.59	110.7	107.35	115.94	110.5	102.28	108.17	106.6	105.49	105.19	103.87	106.32	105.04	105.92	106.97	109.27	107.61	104.29	102.24	108.29	114.39	108.73	101.07	109.18	109.49	107.3	110.81	105.98	107.18	108.8	109.59	111.95	102.92	108.73	110.2	106.87	111.46	104.68	107.64	110.39	104.04	111.76	110.71	111.9	111.66
108.75	95.387	106.32	102.55	107.37	107.26	107.63	107.51	103.14	108.61	103.17	101.9	107.06	109.97	104.72	105.94	97.93	106.02	109.68	105.21	104.09	105.62	111.74	100.4	107.44	103.16	102.6	103.63	107.05	100.49	103.66	111.7	107.13	99.359	105.4	106.71	105.63	102.2	102.95	105.09	106.34	110.21	106.24	106.49	103.58	104.21	99.391	103.93	111.31	104.42
103.23	100.05	108.23	111.66	108.43	108.51	103.75	107.81	105.53	102.51	105.92	108.24	107.67	106.1	102.27	104.79	105.91	107.22	103.69	101.22	100.74	109.12	101.65	107.14	98.673	100.71	107.28	110.75	99.703	104.15	106.05	104.21	102.02	110.29	106.78	108.64	110.38	105.01	102.1	105.85	106.32	100.5	98.36	101.22	102.94	112.76	100.88	104.22	104.04	107.08
99.506	99.873	104.96	101.71	107.28	109.17	106.71	102.24	107.74	105.16	106.09	103.64	103.26	104.99	104.47	104.77	101.01	108.86	102.42	105.41	113.03	105.82	107.79	106.18	102.67	103.89	104.11	110.85	106.21	108.83	110.99	104.92	103.36	102.5	111.39	99.204	104.68	110.75	107.26	110.18	104.98	106.24	108.58	105.15	103.84	109.6	109.3	104.34	108.21	103.55
103.08	110.56	108.79	115.3	110.57	107.07	106.15	111.26	110.03	112.25	113.32	109.59	111.56	111.36	111.44	114.8	109.43	114.49	109.62	107.11	114.69	106.12	116.62	111.87	110.12	108.3	114.57	113.98	103.91	109.89	105.14	108.74	108.94	113.32	115.26	108.28	102.77	111.45	115.45	108.11	112.09	109.15	110.32	106.86	113.47	107.43	112.61	114.88	108.4	108.72
98.28	112.35	101.28	109.43	102.81	104.1	98.403	110.06	101.36	111.45	104.2	105.23	100.14	103.54	98.933	108.17	107.52	99.813	109.6	103.96	101.59	103.53	105.32	110.11	103.29	97.684	103.78	101.15	104.11	104.04	111.8	106.39	105.35	105.98	105.57	104.03	101.07	109.46	100.78	99.295	106.7	109.93	111.8	106.19	110.74	103.06	103.23	101.16	100.95	104.08
111.45	111.87	103.78	112.09	105.57	112.05	111.9	111.52	111.8	108.49	113.18	117.89	116.43	106.81	113.96	106	112.96	101.68	106.19	108.48	102.74	110.44	111.05	111.38	112.33	104.5	112.73	111.18	110.9	108.63	114.46	107.41	109.62	114.79	107.11	112.19	107.98	104.71	118.36	109.72	113.44	108.01	110.28	117.45	108.78	112.8	112.13	121.17	112.24	105.39
103.23	100.65	101.64	104.31	103.89	107.43	101.25	102.56	100.43	100.1	96.475	100.47	97.834	103.41	108.75	98.151	101.53	100.4	99.954	107.59	99.445	98.015	97.31	103.24	99.881	106.48	105.11	107.39	103.62	103.23	103.42	102.37	100.35	104.48	104.24	100.12	102.77	97.659	103	95.982	102.57	99.217	100.65	96.206	102.92	98.857	96.417	100.16	100.93	98.422
102.28	115.75	112.91	106.91	109.22	107.15	108.43	115.39	110.58	111.27	111.48	109.96	110.11	114.96	111.41	111.16	106.42	115.64	116.04	109.18	113.02	118.83	108.88	111.23	105.97	108.04	110.23	115.4	105.37	111.67	113.23	107.01	111.87	110.55	102.78	116.09	110.38	109.1	110.89	112.39	109.44	112.71	108.2	105.73	104.95	110.96	109.55	115.95	115.1	109.63
101.5	98.722	102.02	101.66	103.29	99.315	96.373	102.35	95.825	101.62	101.71	100.02	103.08	99.99	98.605	95.299	98.995	100.07	105.07	98.376	95.479	99.555	101.79	104.9	103.65	96.345	97.54	94.884	92.904	100.92	95.202	102.76	94.088	95.756	96.869	95.999	92.187	99.55	102	100.74	102.66	97.197	99.185	96.999	101.86	96.94	99.959	104.24	94.312	96.997
109.8	110.14	108.49	117.14	107.27	107.83	103.62	105.16	105.48	103.18	104.11	105.52	113.31	109	108.99	104.46	108.98	111.75	107.65	114.02	106.92	106.65	114.31	109.28	102.79	109	104.99	104.25	113.85	111.02	109.42	108.71	107.45	109.92	104.26	100.07	102.42	109.99	110.04	107.19	108.59	108.46	106.84	107.82	115.51	102.87	103.22	104.6	109.29	112.88
108.34	112.06	108.44	105.89	103.07	108.09	105.29	114.13	109.24	107.64	113.11	108.51	105.96	111.25	110.09	110.93	107.01	106.7	109.08	107.77	107.52	114.54	103.31	108.23	112.57	106.01	107.54	102.48	106.22	115.79	107.83	113.11	102.34	103.88	108.98	108.85	111.51	109.9	110.87	101.8	106.75	111.46	106.82	107.96	104.22	107.74	109.57	108.78	109.88	105.49
112.49	112	107.34	114.65	106.53	108.28	102.5	105.67	109.94	107.95	105.44	110.87	108.38	108.43	104.74	111.22	111.46	111.61	111.2	107.02	111.21	111.07	109.33	107.18	114.3	109.03	104.92	104.98	110.35	108.36	105.9	112.38	104.67	104.18	106.75	108.45	106.17	109.59	110.58	103.62	105.61	108.07	109.56	106.15	109.63	103.32	110.04	106.98	110.57	108.84
105.53	113.93	108.73	112.02	112.8	103.99	116.38	103.31	109.12	107.23	106	111.56	110.02	106.61	111.74	116.1	106.14	109.95	107.08	98.683	109.93	102.6	108.71	110.27	112.96	107.33	107.86	108.82	110.2	105.78	108.06	106.18	102.76	108.59	106.81	102.11	110.52	114.22	113.47	112.01	109.39	108.09	110.58	107.45	109.86	104.38	106.48	108.06	104.7	105.59
107.09	100.71	107.63	102.23	105.33	109.72	106.22	107.81	108.64	107.77	106.02	108.52	112.53	106.06	107.94	107.06	111.38	114.55	107.99	111.41	104.52	109.72	104.41	101.98	103.99	106.3	105.25	109.08	109.88	104.71	114.05	111.68	111.93	107.64	112.06	110.23	105.41	107.19	108.69	105.92	106.9	109.72	109.18	107.73	106.96	106.38	111.96	108.31	106.72	108.69
92.945	99.851	102.78	102.17	104.37	93.939	100.96	97.347	94.363	93.613	100.61	101.86	92.44	103.14	95.197	100.79	97.962	93.899	100.81	94.439	94.015	92.476	92.884	95.312	101.19	91.632	99.188	95.468	91.647	100.31	93.312	101.26	98.978	102.45	95.86	97.691	97.89	95.995	95.385	104.32	98.942	102.14	99.503	98.567	99.098	96.542	94.921	100.11	98.616	97.554
104.35	108.99	109.35	108.29	109.78	108.31	104.14	108.99	106.05	106.04	105.65	106.66	100.37	101.25	103.5	106.22	109.17	109.51	105.27	109.28	109.93	108.5	99.451	105.46	105.06	106.25	107.36	104.31	105.86	109.92	103.7	104.84	102.25	101.36	105.97	103.87	105.62	99.894	105.62	108.41	102.42	106.56	109.29	113.76	105.07	103.03	106.65	106.33	108.85	103.36
108.04	106.27	108.69	112.12	111.69	107.15	108.76	113.87	108.2	111.45	112.87	107.91	106.99	113.82	107.64	110.02	107.69	109.38	106.2	108.16	105.35	108.54	109.76	108.79	112.26	112.77	108.08	111.8	110.92	110.05	105.65	105.16	109.55	111.32	110.42	116.26	109.03	109.57	114.41	104.05	108.08	105.57	110.88	109.88	107.87	105.61	104.86	106.4	105.87	112.57
114.04	107.09	104.34	106.91	103.19	107.48	107.66	101.56	104.81	102.5	107.16	105.32	107.35	99.211	108.57	103.45	104.33	104.22	107.82	107.48	107.78	109.69	110.16	104.79	111.6	105.3	111.4	106.91	103.89	103.36	107.18	113.24	106.2	110.63	106.26	108	109.18	103.78	104.55	113.7	108.58	107.3	112.41	103.72	105.14	109.79	107.86	110.16	108.1	110.76
104.8	103.69	103.98	102.13	108.97	107.08	107.77	104.74	103.14	103.94	106.89	110.45	102.07	101.05	107.61	105.57	106.95	112.75	106.96	104.22	99.733	105.88	109.43	103.96	105.24	107.39	108.77	114.64	101.41	107.56	109.25	103.16	103.88	106.17	103.24	109.11	108.64	109.06	104.19	104.15	108.57	105.2	110.98	105.6	100.19	108.58	109.45	105.94	107.57	113.03
104.99	109.14	106.35	110.79	112.5	105.28	100.28	105.76	102.66	114.2	102.37	107.74	102.07	111.65	104.09	107.02	103.49	100.26	109.1	100.01	107.46	104.89	102.08	108.28	102.41	109.06	99.655	99.736	107.7	110.93	107.01	108.61	104.21	105.94	105.46	112.11	105.78	110.12	100.57	111.33	106.65	108.38	101.74	99.99	103.75	103.57	101.72	105.74	113.69	104.35
97.478	105.19	101.33	106.07	102.75	109.85	108.12	109.76	104.17	104.49	109.09	101.14	105.77	108.46	100.88	107.06	112.82	108.36	112.06	105.48	107.78	107.95	112.64	107.3	103.71	106.5	102.34	104.27	108.96	103.1	100.72	107.72	106.27	103.01	103.24	104.11	102.84	109.33	106.43	104.97	105.76	106.4	103.73	110.24	101.89	105.38	108.3	100.93	105.34	106.4
100.02	99.512	97.885	99.649	101.52	99.528	93.394	100.65	95.936	93.281	96.828	96.822	95.17	97.01	102.4	95.032	102.51	100.02	98.339	100.21	101.23	97.486	98.61	102.27	102.16	95.714	97.144	100.65	94.679	95.903	95.086	94.368	99.439	96.736	98.123	101.06	93.813	97.402	98.586	95.458	96.667	99.224	96.159	91.006	99.022	105.17	105.12	101.1	99.512	93.476
106	108.22	109.6	108.31	112.33	106.75	103.04	103.43	100.16	105.08	103.01	110.55	102.91	109.79	110.13	104.3	104.44	104.91	96.838	107.98	102.69	104.68	105.18	112.08	104.73	100.73	108.3	111.52	104.84	101.74	104.54	104.58	106.82	104.46	104	104.82	106.97	106.73	107.2	103.54	104.09	100.68	108.3	104.21	99.65	100.89	107.54	113.88	105.73	107.23
105.95	114.19	105.07	109.39	107.02	109.47	103.97	107.22	110.17	106.85	113.99	102.81	107.79	111.13	107.92	111.28	111.57	108.44	107.41	115.45	107.31	106.39	113.53	108.19	110.34	108.09	108.01	109.26	104.03	113.03	111.14	109.03	105.27	110.85	113.04	109.47	108.34	107.91	114.1	114.55	112.78	107.51	109.39	110.12	109.07	108.53	105.81	106.65	108.95	109.92
106.8	100.73	105.04	113.98	111.68	108.98	106.83	115.18	104.97	105.52	106.94	108.45	107.38	111.21	108.66	108.46	107.69	110.11	114.55	111.64	109.82	117.75	105.71	109.56	110.96	115.25	105.89	106.84	101.53	107.93	102.72	107.52	100.24	107.41	109.08	107.63	106.4	108.29	108.25	102.46	110.69	113.49	105.16	103.73	110.63	103.82	102.22	108.28	106.82	109.2
104.28	107.18	111.86	108.2	115.36	110.02	109.42	110.45	105.4	105.64	108.64	104.48	104.72	102.06	106.34	104.84	104.85	94.043	101.99	106.31	102.68	109.44	108.63	109.93	109.85	103.1	103.23	110.19	113.07	106.28	105.73	102.53	108.55	109.42	104.35	107.43	106.71	104.65	109.81	107.71	106.84	109.55	106.57	105.27	108.57	99.122	102.76	112.96	111.06	103.12
111.61	110.25	104.44	100.15	112	108.07	103.07	109.7	108.9	105.9	108.11	107.55	103.4	107.42	107.23	103.09	113.85	110.68	103	100.46	103.93	105.67	111.01	107.15	105.58	110.89	107.48	109.5	104.6	103.96	112.79	108.91	104.7	105.82	110.59	110.95	105.72	112.43	108.31	107.68	109.45	112.08	110.07	117	113.11	106.66	99.216	106.87	103.95	111.08
103.66	97.454	97.605	101.88	95.61	96.887	97.489	96.904	90.61	98.913	99.397	103.01	97.597	100.15	97.819	96.955	101.71	98.96	104.95	97.178	96.071	93.354	101.79	104.65	94.26	96.64	102.31	99.223	94.099	100.87	93.668	98.559	97.349	99.39	103.54	93.282	105.81	99.365	98.684	99.193	96.672	97.751	94.638	104.64	100.55	99.642	101.05	94.889	98.389	96.106
101.06	105.11	108.59	105.88	104.66	102.95	102.83	107.05	104.31	104.26	108.45	103.17	110.85	106.45	113.58	102.81	107.8	105.4	98.746	106.99	112.27	107.09	107.77	104.55	110.66	109.95	106.73	107.42	104.93	107.72	110.29	100.36	109.98	106.56	107.62	104.43	104.56	106.43	110.39	110.95	103.95	104.99	108.35	111.03	105.64	109.67	110.54	105.02	109.4	107.04
106.44	95.439	99.837	109.04	106.56	100.3	104.42	109.5	108.14	108.8	100.76	109.42	110.19	104.76	108.85	108.61	102.86	104.97	108.61	102.97	105.52	107.94	97.826	105.26	101.34	107.06	105.08	107.73	102.93	100.1	102.96	109.45	109.29	104.25	106.24	101.55	107.75	105.25	115.06	106.64	105.05	104.91	104.07	102.55	110.79	101.15	105.07	105.83	105.75	105.25
105.35	104.16	105.09	103.08	104.57	104.03	108.76	102.75	103.77	106.1	105.42	103.69	104.49	101.37	102.29	114.69	106.89	109.83	107.85	106.9	105.51	102.79	103.05	103.46	99.758	116.16	103.47	107.67	109.73	99.539	108.51	100.35	103.97	106.27	104.41	103.47	103.66	105.84	104.39	108.19	101.47	113.92	105.58	104.52	109.15	103.67	107.02	109.24	101.2	102.75
108.03	107.19	111.59	105.05	104.27	109.29	105.9	103.01	108.1	104.2	106.22	109.9	107.25	106.58	108.18	110.14	99.808	105.83	109.99	99.874	108.52	103.29	106.84	102.06	107.66	100.72	103.34	107.71	102.79	105.88	100.28	101.17	108.89	109.9	112.5	106.36	107.52	105.1	105.85	105.03	105.61	107.56	100.84	106.7	106.14	99.723	100.81	104.51	105.24	117.54
108.25	107.42	110.44	103.64	108.77	108.08	108.68	109.36	104.74	110.93	106.96	99.769	100.85	110.61	115.17	104.16	105.85	102.76	105	107.72	102.15	108.59	103.93	107.71	107.38	107.86	106.34	106.85	107.26	102.27	106	106.16	109.94	108.87	108.04	109.05	101.69	101.51	109.69	103.83	114.94	106.7	106.85	106.25	104.41	109.81	104.89	108.98	105.02	115.25
104.23	104.15	104.31	103.18	100.25	107.6	109.11	108.95	109.44	108.97	112.14	106.02	111.78	104.58	104.49	107.7	102.65	104.86	105.19	106.16	105.88	107.31	100.8	107.1	106.05	112.98	112.6	99.951	105.71	103.43	114.95	107.9	108.08	110.53	100.37	106.2	107.98	105.11	100.58	107.55	105.48	106.11	102.6	107.68	108.52	105.26	106.89	108.13	108.5	108.54
102.13	106.34	106.66	108.74	107.5	106.05	111.26	111.36	104.08	114.99	107.32	115.25	107.58	106.57	110.42	106.91	106.02	111.52	115.07	106.69	105.38	106.92	107.49	111.07	110.21	108.57	106.65	101.73	109.32	104.53	109.72	108.84	109.66	111.2	110.28	108.75	108.72	108.05	108.52	111.83	108.29	108.86	105.16	102.94	112.11	110.04	109.76	109.58	104.21	104.29
101.5	100.95	108.56	108.18	105.61	106.34	108.56	108.04	106.53	107.83	108.71	111.22	103.22	112.65	104.55	105.31	102.7	111.41	107.91	103.31	109.48	107.73	113.74	111.08	106.23	107.97	105.96	107.13	111.9	110.43	108.65	107.49	106.78	105.84	104.76	107.28	110.91	106.04	108.8	104.51	109.28	105.99	112.16	107.05	104.05	100.14	100.48	112.72	107.66	109.88
98.29	104.22	109.34	100.22	105.15	104.22	107.15	104.08	102.87	114.5	105.05	106.98	103.84	102.2	109.78	106.29	108.55	100.26	111.81	108.33	104.34	100.15	108.64	103.45	103.82	107.26	103.25	101.92	107.89	106.75	106.42	107.05	103.78	104.31	105.08	105.61	108.09	103.88	106.8	107.52	103.44	100.89	105.09	106.93	106.93	103.95	107.91	107.98	107.37	108.28
103.64	101	93.932	101.31	103.9	101.69	99.799	98.461	100.51	103.32	97.375	94.553	96.647	98.495	101.44	97.657	99.544	102.85	102.09	99.581	95.508	98.138	102.43	94.336	98.94	105.82	98.44	98.097	103.74	94.869	103.96	102.57	96.848	103.61	99.761	103.39	98.058	101.46	98.858	99.509	96.173	94.087	103.26	99.139	101.72	103.25	98.986	101.73	106.73	102.13
107.51	110.11	110.79	110.62	106.85	104.51	110.99	113.51	106.62	110.14	104.83	110.59	111.44	116.24	100.73	112.06	104.44	111.36	114.14	112.33	108.82	109.55	112.99	110.57	103.11	104.93	108	108.25	103.29	113.2	108.45	109.95	105.05	105.97	105.53	107.23	114.33	107.17	101.78	105.83	112.95	102.54	107.39	104.61	106.8	108.71	110.39	109.81	104.8	110.81
108.58	102.88	108.61	105.39	107.43	111.35	106.33	107.09	101.13	110.35	103.62	112.45	107.92	108.63	111.53	105.29	107.53	109.88	106.35	110.57	111.72	109.93	103.79	105.63	105.12	113.89	103.38	110.83	102.47	106.85	107.11	106.74	108.94	115.32	109.71	107.4	106.44	109.37	101.37	112.02	105.36	113.02	104.59	106.44	108.09	107.94	108.43	113.51	113.78	109.78
100.2	98.784	106.02	106.08	101.17	103.45	102.55	107.17	101.14	102.55	98.729	95.178	98.756	103.71	99.398	97.207	100.57	93.59	99.399	102.81	97.81	95.648	98.261	100.36	98.207	98.131	98.976	103.94	97.551	102.5	95.515	103.75	100.64	95.745	104.48	95.996	99.367	103.62	100.07	102.46	94.666	103.47	100.65	101.32	104.09	98.359	102.06	97.665	96.04	103.97
108.81	102.82	108.81	102.59	113.55	106.26	108.3	106.25	108.77	105.72	100.69	110.3	105.23	110.75	100.32	101.28	104.99	105.62	105.83	99.533	99.254	108.51	106	100.19	103.38	106.41	106.05	108.67	105.07	101.26	99.557	104.11	105.6	107.08	107.5	107.79	107.17	107.44	106.01	103.69	107.54	112.94	99.865	99.128	111.05	108.3	99.722	109.11	109.42	105.85
107.27	103.8	110.7	108.14	109.06	107.59	104.89	109.83	108.68	108.74	105.68	110.76	106.38	108.63	114.53	102.78	104.73	110.63	103.81	108.85	103.8	108.01	107.62	108.24	110.13	105.87	107.69	109.71	107.69	102.17	107.25	109.46	110.6	107.45	115.01	109.74	107.52	106.86	110.65	109.39	107.55	103.26	113.38	111.2	105.55	108.09	103.56	108.24	108.27	105.65
112.9	112.03	105.39	106.82	112.86	104.47	107.51	108.56	105.27	107.22	106.17	112.36	100.66	110.66	106.32	110.2	110.68	101.7	106.89	113.93	113.63	104.51	105.97	114.7	102.93	112.24	105.66	103.25	104.78	110.33	106.29	105.11	97.022	103.2	106.44	115.12	110.61	109.58	105.32	105.2	111	106.31	105.87	101.46	102.31	106.91	111.94	109.94	115.84	111.13
105.08	106.61	103.19	111.84	105.53	111.46	101.28	106.69	110.32	104.75	110.93	105.5	111.92	107.71	107.53	106.68	101.28	107.34	94.272	115.25	110.69	109.35	109.55	113.46	106	105.08	105.12	97.564	107.02	105.05	102.93	108.97	107.68	106.22	110.75	109.97	110.95	104.31	106.4	108.12	106.1	102.06	109.47	110.34	111.47	106.62	103.55	107.81	107.42	111.08
105.04	108.64	113.26	110.42	109.77	101.55	111.81	114.03	102.44	105.8	102.6	108.14	108.32	103.41	94.978	107.25	102.68	110.35	99.348	109.43	105.32	99.314	108.42	97.062	104.12	105.39	103.67	102.45	108.98	102.04	109.78	104.96	102.06	103.5	103.89	106.38	102.4	104.44	104.35	107.31	106.01	106.41	99.816	104.59	103.86	110.88	95.957	102.18	101.71	104.68
89.48	96.515	95.072	95.694	96.551	98.518	96.982	102.26	99.269	101.75	98.266	96.232	108.67	94.759	94.535	94.376	103.29	97.106	92.282	100.67	98.654	99.573	101.43	99.331	98.566	96.101	103.6	101.53	97.389	93.16	92.474	96.644	98.85	99.344	87.261	97.529	96.412	100.19	91.005	100.88	92.853	97.4	92.061	90.214	98.7	98.716	100.86	96.597	96.234	94.299
106.91	107.3	106.02	109.45	111.14	110.3	107.83	103.42	106.04	107.16	108.56	107.72	111.43	103.17	108.22	109.15	107.61	107.22	107.03	112.09	105.79	104.51	101.38	110.19	103.62	106.72	103.18	108.09	106.28	109.13	108.72	103.8	108.51	110.63	111.81	110.3	111.61	108.3	107.07	106.54	108.91	106.76	112.06	108.02	106.3	103.55	103.73	108.87	106.44	106.25
104.65	106.92	109.69	99.227	107.91	110.5	107.14	106.67	111.68	108.03	110.46	104.73	104.35	117.47	108.11	102.94	109.19	108.89	103.86	110.06	115.3	113.36	100.64	108	112.8	113.36	107.71	108.37	109.2	109.69	105.85	105.55	110.06	109.84	104.4	110.16	105.91	113.56	109.19	108.65	105.51	104.38	110.31	106.02	102.45	105.75	102.55	104.63	108.49	113.23
113.76	104.9	105.85	111.92	110.19	103.86	103.95	103.7	105.26	111.03	108.73	104.82	106.62	105.06	108.03	109.87	110.24	105.66	108.52	114.42	104.21	113.69	110.84	105.54	102.93	107.22	109.51	107.37	110.45	107.27	112.35	103.45	110.28	107.86	107.69	106.93	106.49	108.53	107.31	108.86	108.76	109.33	112.75	110.51	109.16	108.15	102.36	109	101.5	106.4
102.12	110.05	111.54	107.14	114.31	112.65	110.35	108.07	101.89	106.7	110.91	108.79	107.53	111.41	106.81	108.5	108.11	108.65	108.05	107.92	110.52	108.34	111.89	105.05	107.73	115.63	108.39	106.58	103.21	103.41	111.28	109.68	106.79	108.87	105.48	110.44	106.08	107.23	106.2	112.16	111.28	111.1	111.19	107.64	108.89	108.84	117.5	103.22	107.27	105.39
103.64	101.86	109.63	110.9	109.98	104.5	112.84	111.43	111.14	115.54	107.41	110.5	105.14	105.31	110.42	103	109.27	107.02	110.2	105.2	112.33	102.02	110.78	104.79	110.01	110.68	110.49	104.08	107.87	102.29	104.28	112.91	109.79	108.69	113.69	105.16	106.8	107.32	107.86	112.85	112.32	107.98	107.45	106.44	111.21	108.42	104.89	109.31	105.81	109.47
104.5	110.29	109.03	108.95	106.09	104.91	107.91	108.07	104.69	109.01	107.77	109.27	111.03	105.05	109.88	109.99	108.09	112.17	109.56	113.82	102.57	114.96	110.17	111.12	106.46	104.5	112.36	106.52	112.01	115.53	102.97	108.94	107.37	107.22	110.61	106.61	106.56	108.64	105.28	108.83	109.36	106.31	100.54	110.43	108.89	109.6	118.69	110.97	111.15	113.68
109.97	105.6	106.65	107.92	105.71	101.66	109.04	100.34	105.58	108.55	102.6	104.15	104.4	104.29	109.42	108.11	105.9	100.38	103.43	110.03	111.91	108.13	105.74	107.11	106.13	99.18	105.23	106.11	106.42	101.41	106.57	102.65	102.68	106.57	101.47	108.81	101.73	97.624	104.31	101.86	101.76	103.81	104.13	106	103.67	105.13	104.9	106.39	106.97	103.68
107.23	109.82	106.04	110.51	110.09	106.88	109.16	108.55	106.02	112.9	107.59	106.66	106.42	107.44	109.83	106.71	113.8	106.6	105.82	108.52	110.67	111.63	106.08	109.16	104.73	113.94	110.82	108.08	110.15	106.26	111.03	108.74	107.78	113.07	111.45	106.67	111.84	109.76	105.07	105.31	106.68	107.53	110.86	112.93	102.53	105.79	105.99	105.84	112.1	107.02
106.34	114.2	111.6	112.94	105.48	112.31	115.03	111.88	113.62	107.7	110.89	109.24	111.57	112.26	102.31	112.03	108.02	114.85	109.19	111.47	115.56	105.47	104.67	109.16	104.38	106.71	113.04	111.33	106.59	104.36	114.58	108.07	109.65	108.26	116.02	112.05	107.44	107.55	105.67	111.96	104.88	107.71	110.04	110.28	116.6	105.79	106.42	110.82	109.68	110.58
107.38	116.4	106.74	109.19	115.17	112.24	115.35	110.45	112.02	109.34	111.33	111.65	111.94	110.98	108.41	112.25	110.17	112.57	110.93	113.54	105.38	106.72	112.05	107.56	103.09	110.26	117.4	115.32	115.13	114	109.85	110.18	107.2	108.12	110.37	109.62	109.88	104.13	111.87	109.86	108.43	111.62	108.57	114.41	114.12	112.87	106.78	109.24	111.56	111.44
103.44	106.27	105.51	106.75	105.78	103.05	109.88	107.76	101.01	106.59	101.26	104.46	104.86	105.27	103.77	103.7	107.18	101.18	105.24	109.11	107.77	105.68	110.57	104.49	105.01	102.66	105.27	102.76	104.09	105.48	103.53	105.67	106.75	107.89	100.56	107.23	103.04	107.73	104.86	101.42	101.82	108.94	104.98	101.91	103.58	101.59	101.36	105.56	112.54	99.517
106.47	105.01	111.69	107.65	108.88	105.41	113.94	108.49	105.18	105.3	109.9	112.48	106.57	106.66	113.36	104.43	110.78	112.84	107.68	105.94	110.19	114.39	105.81	108.94	105.79	109.29	108.78	111.97	109.56	112.31	106.54	114.37	110.04	112.75	102.84	106.47	109.35	112.12	104.65	113.92	99.272	110.75	100.7	113.15	108.9	109.41	111.77	101.01	102.37	109.5
108.94	100.65	99.873	104.44	97.175	98.376	99.637	99.698	110.98	100.22	99.78	104.43	100.23	97.918	97.493	100.5	95.968	98.48	98.365	97.979	101.13	105.89	98.301	101.1	101.53	98.57	97.259	102.17	96.105	98.009	98.885	100.82	98.303	103.28	99.936	100.91	103.32	98.481	103.66	101.27	99.238	102.21	98.119	98.307	106.92	100.48	100.66	101.49	100.17	101.83
106.2	102.46	99.23	102.2	100.87	109.27	106.77	103.94	111.14	105.54	101.09	101.26	104.4	110.1	105.47	107.52	105.34	108.49	107.89	109.04	104.47	107.65	105.86	107.4	107.01	110.56	107.6	108.76	106.94	104.76	109.73	104.38	103.59	101.97	100.18	104.54	100.94	107.29	109.49	102.29	110.63	106.92	99.821	105.17	100.21	102.19	103.23	100.73	106.57	105.63
110.61	109.7	95.46	104.54	110.43	113.91	106.72	108.77	111.64	115.93	107.75	107.59	111.13	109.71	106.3	106.56	113.58	102.16	106.84	103.86	113.93	111	108.71	108.81	112.79	105.29	110.9	112.91	100.74	110.64	109.82	112.17	109.46	112.93	108.8	107.65	112.22	113.32	103.96	112.73	109.06	111.25	108.24	108.02	107.95	103.85	105.95	113.22	101.32	113.61
109.94	112.67	108.22	106.26	107.78	111.21	102.65	107.2	107.56	113.06	104.91	109.31	109.12	114.57	107.37	111.6	114.54	103.48	106.74	112.21	107.3	108.91	110.6	110.26	104.15	111.24	106.27	108.57	108.42	107.33	109.8	101.98	107.94	106.99	107.42	112.5	113.23	106.87	113.66	109.87	102.2	108.11	107.67	110.22	113.27	106.44	109.02	104	108.58	108.06
101.89	105.93	99.175	103.66	107.05	111.62	109.44	103.35	106.3	106.42	100.96	104.29	109.08	107.03	104.03	103.38	103.28	105.76	106.01	110.44	109.59	102.97	109.51	105.64	107.23	106.42	100.55	111.65	106.33	97.888	107.93	108.6	109.66	102.81	108	107.13	103.76	106.84	105.36	106.5	104.76	101.04	108.02	106.97	105.58	109.8	104.29	105.72	111.62	110.35
110.35	101.92	111.17	112.87	104.41	104.79	107.05	107.16	108.7	108.79	109.02	113.24	108.47	106.51	109.43	115.15	114.04	107.76	111.69	103.29	105.52	113.08	109.31	111.55	115.59	106.26	110.62	104.38	106.09	110.54	105.49	103.14	110.76	108.01	107.13	110.12	108.15	107.7	99.203	111.58	109.6	105.55	106.75	103.5	96.768	105.61	105.8	107.72	111.07	109.71
100.11	104.99	101.17	103.6	108.37	105.21	108.44	106.67	106.49	108.76	106.43	106.21	103.04	102.73	108.97	103.33	107.54	109.37	102.2	104.63	106.18	105.91	106.34	109.99	106.46	106.41	101.98	101.09	110.63	102.03	100.63	106.38	101.35	106.07	106.34	106.59	103.74	107.03	104.63	105.32	109.35	107.14	103.77	108.89	100.33	102.44	110.09	101.55	108.07	105.99
108.11	114.35	105.9	113.79	99.308	110.52	111.43	106.78	106.62	106.73	107.39	104.78	108.12	110.15	107.47	106.36	108.03	104.77	112.73	105.56	106.42	109.61	110.43	106.98	109.54	112.08	106.62	105.3	112.37	106.05	112.56	110.71	109.9	109.73	109.76	112.07	109.29	110.67	118.25	109.69	111.66	105.37	112.01	109.9	107.47	112.06	111.3	115.51	110	106.52
99.575	101.23	98.326	91.714	98.065	100.7	96.065	95.563	93.351	100.54	91.538	98.796	103.97	95.14	101.41	95.744	97.567	101.39	91.531	97.154	94.844	94.023	94.045	98.768	97.111	94.676	101.05	92.882	99.685	100.47	103.46	98.927	92.703	98.749	93.67	96.099	105.17	89.44	86.52	95.009	99.656	97.828	96.243	97.089	106.53	101.29	94.043	101.5	96.793	98.613
109.4	107.52	109.98	103.53	101.96	102.46	113.4	107.82	107.16	107.88	106.08	109.36	108.47	107.79	106.21	109.67	100.35	114.11	111.25	103.09	106.22	108.05	102.59	106.59	105.59	103.98	107.41	108.62	108.72	101.76	118.4	106.24	102.81	102.36	107.6	105.65	99.055	106.13	106.78	108.02	105.44	106.43	103.76	104.19	110.69	103.77	104.56	109.69	108.04	109.04
93.556	101.04	99.468	93.882	96.21	99.882	97.269	101.61	100.9	106.39	100.92	100.93	101.01	94.368	96.191	97.655	101.03	101.47	102.76	96.197	95.72	103.36	96.013	96.609	90.822	95.046	97.203	96.953	97.266	96.624	96.502	103.27	97.879	90.522	101.38	102.49	97.338	93.405	94.84	99.224	101.64	102.2	97.253	100.21	97.034	102.44	101.6	102	106.53	99.521
106.1	105.04	110.47	107.38	105.68	105.31	103.57	101.37	104.51	104.95	110.15	107.18	109.14	110.07	104.7	110.15	106.23	107.82	106.91	102.33	109.75	108.32	109.92	104.56	113.23	105.29	108.24	115.14	109.14	106.7	103.59	115.55	107.43	102.72	103.3	107.66	110.02	102.74	110.8	106.11	106.65	108.66	107.41	105.71	111.01	108.82	110.71	100.8	102.78	109.14
108.08	106.26	103.14	111.38	104.76	103.96	106.66	105.39	106.62	110.1	102.57	97.591	108.13	106.39	107.6	103.39	111.51	112.58	108.22	106.05	113.01	110.02	113.21	99.373	108.14	105.92	110.5	110.92	103.4	104.32	107.2	109.24	107.78	99.44	102.6	106.83	109.8	104.34	108.65	103.71	102.29	104.14	102.63	107.61	105.97	104.35	97.972	110.84	105.74	113.41
107.83	101.67	100.08	102.1	98.835	105.45	111.86	105.77	97.291	106.08	108.19	108.08	103.5	104.38	99.095	105.93	103.85	101.9	108.75	109.07	104.8	103.01	98.281	104.07	104.96	104.52	107.52	106.79	106.5	107.84	102.03	106.59	102.03	109.84	108.67	105.67	103.84	105.53	98.489	103.34	111.03	100.94	106.7	104.99	104.43	109.24	101.73	103.56	99.603	104.18
102.21	107.9	106.71	100.44	108.03	99.475	108.29	110.63	101.11	108.21	107.41	102.49	103.41	108.47	106.19	104.96	101.99	100.93	111.15	104.18	107.22	103.57	105.07	106.85	103.65	101.52	107.81	106.07	106.03	102.33	108.79	106.48	109.04	105.09	111.4	109.44	106.05	103.73	107.67	105.32	107.82	112.24	105.7	103.11	107.22	105.28	106.7	104.01	98.537	103.89
105.84	107.03	116.68	116.18	108.93	104.18	108.7	109.39	105.87	108.01	112.64	111.9	111.64	104.24	112.24	117.17	108.67	110.43	108.36	108.45	104.73	108.89	114.36	109.2	106.1	110.85	113.15	104.39	105.58	112.06	104.25	106.39	113.47	108.85	103.42	104.71	108.23	106.12	99.404	108.33	108.37	113.24	111.52	104.49	107.33	109.18	109.43	115.47	110.95	108.2
113.07	110.88	109.96	105.06	110.98	105.44	102.55	110.41	108.3	106.34	111.4	100.16	101.66	110	108.69	104.45	108.41	104.51	108.72	107.43	109.91	108.25	107.19	107.16	110.66	105.6	107.73	107.94	109.55	106.07	105.68	105.06	103.34	104.94	105.78	113.43	106.16	105.24	106.49	99.257	110.69	108.51	109.49	102.41	106.07	108.37	111.41	105.11	107.1	108.09
112.91	103.94	105.99	110.42	111.44	106.66	107.88	109.71	105.81	107.34	112.4	113.72	105.29	106.62	108.1	112.45	110.45	106.47	110.32	105.44	101.97	109.2	106.41	106.88	107.51	105.72	111.79	110.94	108.77	105.14	105.48	110.67	110.91	103.57	110.56	105.47	104.17	108.17	109.71	111.31	107.92	106.44	107.68	112.87	106.13	104.38	113.56	109.43	107.04	111.96
104.95	112.18	105.92	109.04	111.01	102.98	102.68	106.84	105.53	111.16	104.51	105.11	107.17	102.03	105.55	104.5	104.08	104.29	108.22	106.97	107.27	107.29	107.12	111.9	104.49	105.61	103.64	107.36	104.8	104.73	104.91	108.57	104.68	111.32	102.7	108.78	100.43	104.69	104.65	102.72	100.61	106.08	110.89	102.68	104.8	102.46	106.71	108.03	111.23	110.71
111.38	104.24	104.57	108.42	107.2	106.94	102.5	105.1	98.41	102.65	105.96	108.2	104.95	104.14	108.5	99.821	108.38	108.18	109.22	104.58	104.07	107.92	100.46	110.13	100.61	102.97	99.779	105.49	104.69	102.58	102.47	99.453	107.42	108.06	102.96	104.94	108.77	97.926	102.29	100.58	101.87	102.65	106.27	101.35	102.85	108.95	102.25	107.32	103.45	104.92
112.25	110.99	103.62	105.47	102.37	104.15	102.49	102.26	110.18	111.18	105.15	108.37	112.07	108.23	106.18	102.03	109.65	104.42	107.14	106.38	104.17	103.56	101.87	110.09	103.68	105.09	106.3	104.46	109.32	111.87	106.93	96.676	103.33	109.77	107.84	102.37	101.1	103.27	110.34	102.35	106.76	104.24	103.59	103.93	105.55	100.37	105.1	104.59	101.8	108.85
115.03	112.01	109.45	102.81	108.25	105.86	110.07	105.35	107.67	101.8	109.65	106.74	108.01	99.09	106.19	107.16	102.05	97.999	109.27	105.2	101.23	111.34	103.36	103.87	102.55	108.33	107.01	103.82	109.91	108.34	104.8	106.24	106.82	104.67	106.79	104.27	105.25	103.82	97.503	103.33	104.95	105.23	107.73	106.79	107.07	104.46	110.92	99.568	107.85	106.83
105.03	115.12	108.19	107.4	108.9	112.16	108.04	104.18	108.46	107.72	109.06	107.72	108.5	105.95	107.86	103.97	111.59	107.47	108.44	105.79	108.3	110.94	108.55	105.78	111.56	107.17	111.26	108.32	107.16	110.38	107.02	110.48	109.35	105.72	108.27	106.34	107.86	111.39	112.46	108.6	108.13	100.24	111.51	110.09	105.87	110.66	106.56	111.64	107.96	103.74
101.18	101	102.83	101.77	102.07	98.159	100.11	101.84	100.25	100.94	95.438	99.278	97.909	96.565	103.49	93.555	99.165	104.08	96.783	102.78	102.74	97.357	97.771	97.917	103.07	97.143	104.7	98.134	99.352	102.5	99.11	97.897	96.975	102.12	99.527	96.134	92.805	100.16	98.432	97.338	98.918	94.419	103.76	99.197	105.38	102.89	96.95	96.555	98.259	96.893
106.19	105.97	108.22	105.36	104.47	106.74	109.13	110.45	105.4	109.54	104.11	101.46	106.47	100.63	105.73	108.4	102.98	102.54	107.49	105.44	111.34	102.06	106.79	107.27	105.75	105.62	110.6	103.89	105.73	101.5	103.27	105.48	106.55	105.74	107.82	105.22	107.06	106.05	108.26	102.34	101	100.93	109.66	107.34	108.58	104.26	102.12	109	106.85	107.63
111.91	105.41	115.92	115.69	107.24	117.04	111.77	106.94	110.18	109.21	112.28	111.37	111.75	108.44	108.09	111.21	111.39	111.78	103.5	114.4	110.89	104.25	115.15	115.42	110.7	109.5	100.11	111.59	106.26	102.12	109.26	107.33	106.79	111.77	103.1	114.17	105.94	113.11	113.11	104.87	104.67	102.65	106.46	111.85	104.61	106.41	107.28	108.43	107.13	110.94
112.9	107.25	104.71	105.16	105.49	106.88	103.99	106.66	112.67	110.49	108.8	107.69	102.67	106.33	108.68	102.85	104.65	102.71	108.54	102.69	105.87	105.83	109.09	110.83	105.63	102.58	105.18	110.13	110.49	103.29	106.75	102.75	100.4	107.47	110.95	112.61	101.86	108.39	108.07	102.94	106.81	101.93	106.95	106.66	110.11	101.8	108.29	105.86	102.95	112.67
105.79	108.87	104.86	102.77	106.02	111.3	104.14	106.95	109.9	106	108.07	115.76	113.78	107.13	101.54	101.7	109.23	105.44	105.97	106.77	105.7	104.96	102.34	109.45	102.05	105.88	110.28	113.17	103.87	108.18	104.55	105.27	105.33	111.63	109.71	105.95	105.52	107.87	110.12	107.45	107.65	103.64	110.66	105.63	102.64	103.71	102.3	109.6	104.32	109.33
103.46	103.02	107.14	99.75	105.22	104.29	104.94	108.65	101.43	101.42	104.04	107.15	107.98	103.1	112.8	105.92	107.16	108.63	105.44	108.07	108.2	105.21	109.24	109.2	103.91	114.12	109.12	107.07	107.26	103.9	106.39	105.44	106.07	105.72	105.09	108.02	107.59	103.52	109.83	106.11	105.98	107.68	107.96	105.84	109.72	102.22	107.86	108.17	112.56	111.19
103.72	105.75	102.58	102.42	101.24	106.89	111.82	107.24	108.65	103.32	100.55	110	105.46	102.57	105.95	108.52	105.69	102.1	106.92	109.93	111.82	109.64	107	106.1	99.674	105.57	111.79	105.59	113.11	99.824	109.47	99.518	110.79	105.28	104.94	100.79	98.03	109.43	106.99	104.63	114.52	106.48	102.73	106.35	105.99	117.22	104.69	105.88	100.89	103.33
103.49	102.18	97.861	93.612	103.75	108.51	106.42	97.735	98.969	104.69	100.46	102.49	102.22	98.861	103.07	97.719	94.298	106.62	105.42	95.573	96.413	101.66	100.43	98.663	101.05	98.853	100.25	104.45	103.64	99.616	105.35	104.44	102.2	103.33	106.51	93.813	106.41	97.421	104.47	105.82	105.09	101.28	103.61	105.12	101.41	108.8	106.82	101.06	102.32	98.96
104.8	103.65	92.948	91.357	96.801	98.126	95.908	100.39	99.716	95.202	107.93	95.33	105.89	105.32	100.42	105	102.81	102.04	96.676	99.788	100.09	100.79	101.12	95.394	104.37	98.33	102.09	105.04	101.72	102.13	97.681	99.884	103.8	97.605	98.586	96.242	97.881	96.005	97.495	101.69	101.44	96.519	105.72	105.74	103.59	99.901	99.283	102.17	97.401	100.82
94.819	103.53	97.299	103.39	99.926	91.32	93.751	96.515	103.86	93.813	100.94	95.359	96.351	100.73	99.181	93.76	105.85	96.117	92.322	102.23	104.05	97.725	94.277	95.16	100.67	100.94	104.76	95.212	91.323	95.574	99.483	95.714	95.475	94.56	96.017	93.793	95.374	100.02	100.9	101.05	97.361	95.014	96.574	99.302	101.18	99.977	96.918	104.33	89.822	96.004
92.449	105.71	91.328	98.24	98.115	100.74	98.901	98.195	101.1	99.182	102.39	100.56	93.703	99.623	95.95	101.32	99.715	97.847	99.099	100.23	102.27	95.438	100.35	94.655	98.436	106.37	101.09	97.371	99.368	92.641	94.21	102.8	100.64	95.755	93.855	102.71	100.88	96.518	101.26	102.4	97.419	104.51	100.57	94.479	99.844	106.64	101.05	99.938	102.56	99.29
103.67	108.34	105.74	101.62	98.885	101.89	107.81	105.5	107.07	107.44	105.48	106.22	106.29	104.17	110.88	107.49	107.67	106.36	106.09	102.49	106.32	108.05	97.862	113.35	105.75	104.76	106.34	105.21	110.43	108.6	101.25	104.15	100.99	103.14	106.01	107.68	101.41	106.46	106.67	101.2	105.6	108.79	109.81	102.74	103.59	104.99	104.06	106.52	105.8	111.25
108.89	102.25	108.33	108.02	109.71	109.87	105.63	107.09	103.11	106.57	104.94	112.79	104.82	103.57	108.64	108.17	107.62	102.62	103.68	108.78	105.84	112.96	100.92	103.36	101.73	107.91	112.7	116.11	106.71	104.69	110.04	114.15	102.43	105.11	107.77	108.27	101.56	109.82	101.74	107.24	102.96	114.17	109.73	105.86	109.27	106.95	110.38	105.89	105.64	109.93
109.43	106.91	103.34	103.38	107.2	104.09	108.05	109.56	106.21	99.351	105.95	107.85	106.56	107.79	101.82	106	108.71	105.22	107.03	102.65	107.82	108.01	109.22	112.74	107.42	104.34	110.1	106.27	104.88	108.04	102.71	110.66	103.54	108.8	107.77	106.42	103.15	106.73	103.69	103.87	107.95	98.883	101.61	107.9	110.11	106.62	107.02	115.93	104.52	105.22
98.518	95.878	92.375	96.538	94.739	94.544	99.46	98.471	98.542	94.871	95.099	101.88	95.862	91.849	96.462	98.501	95.899	98.664	96.036	99.394	98.507	95.283	98.528	99.865	99.74	94.929	95.067	95.733	101.88	96.41	96.424	98.202	98.164	98.582	92.834	97.611	97.165	100.39	95.415	93.146	97.144	90.138	94.73	97.667	88.54	106.05	95.862	96.597	99.433	96.599
107.04	110.83	103.2	105.96	103.82	102.76	107.26	108.14	102.69	104.03	100.42	102.98	107.34	98.778	104.82	106.83	108.59	113.01	109.53	103.65	105.84	100.54	104.08	105.16	109.72	100.59	104.86	98.704	108.74	112.94	110.5	110.53	111.99	107.46	106.44	105.05	104.55	104.14	103.1	101.41	108.46	100.62	106.18	102.94	101.95	109.58	102.2	107.86	107.03	106.98
105.18	101.03	111.33	113.17	108.14	106.99	102.11	107.77	109.65	103.1	102.71	105.61	101.24	102.2	101.47	110.9	109.43	108.45	104.49	104.22	107.38	108.65	98.183	104.88	107.24	106.14	109.4	98.876	101.25	103.52	100.31	96.873	109.78	105.72	106.48	103.07	109.73	108.01	105.35	104.18	101.71	105.87	105.31	106.6	105.01	111.03	101.4	106.74	99.723	101.76
106.08	109.39	111.14	108.49	108.81	105.62	103.79	109.94	110.11	109.34	107.78	109	103.7	110.16	99.626	109.86	101.34	105.83	106.96	112.36	107.43	105.96	110.77	110.86	98.124	104.68	106.44	94.221	106.65	110.33	110.15	111.15	106.28	107.77	108.88	114.74	111.78	112.87	111.06	109.78	105.06	107.86	109.82	107.31	110.37	113.09	103.78	106.13	108.7	114.16
112.43	108.68	106.52	103.79	106.97	107.43	108.8	105.6	101.19	107.82	109.32	105.63	101.33	110.16	100.93	101.64	104.78	105.26	102.72	106.39	104.06	104.74	102.19	103.9	109.56	105.59	106.68	110.62	105.97	104.29	107.62	112.73	107.16	103.76	115.39	107.77	103.89	101.43	106.44	104.12	100.06	102.16	106.34	101.63	111.54	103.25	108	105.59	106.03	102.28
105.44	105.05	107.78	106.5	107.4	108.04	104.39	102.52	102.82	99.056	101.74	106.23	101.5	102.55	100.11	107.7	109.74	107.72	107.29	105.74	105.11	104.58	108.32	108.34	113.5	106.76	102.29	104.23	103.17	106.08	108.84	113.46	106.66	106.19	104.68	101.28	113.94	96.264	104.24	99.704	104.27	113.36	102.42	109.99	103.26	110.05	97.338	104.18	104.61	100.15
108.36	110.53	104.88	112.1	106.78	109.52	111.38	104.65	112.28	113.29	111.27	107.66	113.25	109	105.02	111.92	104.11	103.75	109.91	103.99	115.35	112.53	110.04	106.59	110.28	108.26	109.61	106.05	105.34	111.61	105.04	109.65	111.67	108.81	114.68	105.83	101.82	108.4	111.84	111.56	108	109.04	107.68	106.32	103.9	105.69	108.19	111.16	109.67	117.35
104.7	106.54	107.66	98.476	107.48	106.31	102.65	100.8	110.18	98.53	106.87	101.86	107.42	103.04	111.19	100.68	109.59	105.81	100.34	103.87	104.77	105.27	104.54	112.16	104.49	109.06	109.87	106.79	104.82	110.31	97.461	104.44	102.62	105.93	105.92	110.17	106.91	106.48	111.65	102.23	106.25	99.866	114.42	102.58	104.41	101.52	105.73	102.67	102.71	102.99
99.962	108.59	106.69	105.37	106.5	108.9	105.7	110.15	105.68	108.96	108	110.07	103.89	108.26	105.34	105.92	103.36	108.59	107.85	113.24	107.78	109.01	103.01	107.35	107.77	106.77	109.24	107.63	104.18	99.844	110.28	107.92	107.64	109.42	102.33	110.43	100.04	104.78	103.1	100.9	103.51	109.59	106.94	105.26	104.58	108.93	113.24	103.51	107.59	106.74
98.834	95.8	98.615	99.681	92.679	96.176	94.256	90.425	95.031	99.647	105.2	97.576	93.907	95.962	96.379	98.224	103.63	99.783	96.66	98.269	99.494	92.111	99.576	97.911	97.214	99.703	101.37	100.4	99.67	99.79	97.735	96.095	94.791	97.873	102.79	100.44	100.74	95.91	97.409	99.019	99.775	93.905	100.74	97.489	100.41	94.51	97.204	100.33	96.722	103.42
99.672	99.67	98.43	106.58	98.621	102.35	98.288	99.183	104.65	101.2	96.846	92.456	98.017	100.55	96.834	97.523	98.521	91.821	96.311	92.997	91.442	98.914	95.823	102.18	96.575	100.27	99.978	99.983	97.997	93.049	95.881	97.033	98.725	98.332	99.224	95.459	96.613	98.933	98.499	102.12	95.245	106.66	99.357	95.555	97.665	90.091	97.298	96.422	99.33	96.93
99.239	103.64	100.58	100.01	97.595	93.684	99.744	100.32	102.42	97.61	94.181	100.51	99.208	99.109	99.844	100.96	98.012	96.8	100.51	95.127	96.054	96.185	97.069	96.38	98.909	100.31	102.74	98.211	95.663	100.75	98.732	96.203	106.48	100.1	97.853	101.16	96.098	99.211	95.963	93.251	95.231	99.402	96.189	96.837	96.927	101.93	98.285	91.898	98.373	92.884
105.5	110.16	103.11	99.159	103.36	104.98	102.11	101.68	95.938	104.02	106.27	106.66	102.68	103.79	105.72	97.742	107.23	102.06	106.04	105.6	99.148	102.82	100.12	102.55	98.736	112.23	101.88	97.45	100.73	107.7	97.234	99.569	102.27	104.05	104.59	111.57	102.62	100.41	107.96	102.04	102.23	99.962	101.45	104.05	105.29	102.49	107.8	102.3	97.725	98.143
98.92	96.036	94.526	99.689	97.243	103.11	101.62	90.622	100.97	98.009	94.788	98.899	97.664	94.446	104.67	102.36	93.928	95.998	98.409	98.119	104.26	97.018	94.974	101.42	103.62	92.797	93.012	100.28	101.08	96.889	101.61	96.097	99.116	97.119	94.642	94.821	94.054	97.584	96.87	97.204	98.187	94.623	96.687	102.06	101.86	97	95.312	101.39	98.079	95.761
92.407	98.942	101.48	91.385	97.47	102.89	96.373	99.246	95.022	96.631	95.863	97.716	96.858	97.334	90.048	97.229	91.336	92.536	97.713	99.275	94.345	94.173	92.009	97.909	101.33	100.41	98.125	89.897	94.619	99.53	97.425	107.86	99.935	98.713	99.346	96.076	96.156	100.08	102.47	104.69	96.873	96.58	102.23	98.426	98.054	101.86	100.81	92.847	92.773	97.578
100.04	97.443	104.27	100.37	99.9	95.294	102.86	100.22	99.553	102.28	101.95	104.22	98.688	98.514	98.569	103.11	98.777	96.405	92.601	99.384	103.47	97.376	98.526	101.76	98.004	102.28	100.93	98.622	102.52	97.94	101.3	101.32	97.546	100.53	101.99	97.792	104.12	103.15	101.86	100.39	106.66	99.542	101.9	101.97	92.287	99.98	103.95	96.541	93.969	89.887
102.59	104.85	108.29	106.02	100.08	92.408	95.695	97.265	104.17	101.05	106.07	100.08	102.85	97.402	99.11	98.113	105.44	97.96	106.31	97.811	94	108.8	99.483	103.29	98.364	100.66	103.26	98.144	102.34	98.232	100.55	100.26	99.897	99.519	96.184	97.799	101.26	109.66	104.93	102.29	106.51	103.52	107.97	101.29	102.96	104.97	105.56	103.27	101.75	102.99
103.9	110.03	105.81	103.74	101.24	100.26	100.66	103.75	109.65	105.63	107.14	106.4	103.95	105.93	109.83	100.62	105.83	110.09	108.01	103.66	101.32	104.2	104.51	102.07	107.33	107.01	108.23	102.61	104.59	110.85	106.6	103.05	105.65	111.05	101.7	99.653	107.98	104.96	105.14	110.82	104.03	103.99	101.27	105.52	105	101.63	101.35	107.21	113.49	110.37
105.79	100.95	110.13	105.54	105.29	105.65	110.87	108.74	108.59	110.7	103.24	108.53	105.85	111.78	109.55	104.76	104.24	112.35	109.67	116.92	107.23	106.52	111.96	104.61	105.36	107.46	100.51	101.73	107.9	105.69	108.29	101.19	114.25	103.55	110.22	110.56	102.62	109.22	111.15	110.74	109.89	109.89	109.4	108.79	107.83	110.87	110.18	108.5	104.78	105.35
101.89	95.403	101.31	91.209	97.118	92.548	95.857	100.42	104.76	99.718	100.77	104.87	94.55	93.96	100.86	95.094	98.249	98.633	99.955	97.322	98.898	99.879	99.055	95.473	98.626	98.931	100.57	97.883	101.98	96.3	102.01	98.717	96.468	103.28	91.781	91.966	99.679	99.517	98.664	97.646	97.873	93.929	96.233	94.534	99.123	94.787	103.01	96.685	102.83	101.11
103.6	100.83	99.908	101.01	104.16	100.04	105.68	100.32	100	99.209	102.16	105.83	99.395	100.99	99.173	98.806	99.591	101.13	102.19	104.86	95.278	103.59	98.002	96.958	102.63	101.17	105.05	100.3	105.33	100.2	97.069	94.128	96.752	93.233	104.41	98.647	97.952	102.39	103.75	104.31	101.22	100.55	100.38	97.528	96.006	102.39	105.02	99.124	103.72	100.27
104.91	104.16	105.15	108.49	106.68	112.02	107.55	103.35	109.04	108.04	110.79	114.51	100.72	101.45	110.21	112.16	108.59	107.44	109.5	103.85	104.66	109.31	108.86	107.56	113.14	108.7	111.31	101.53	112.54	106.34	109.79	108.22	112.19	109.06	112.25	107.97	107.06	117.81	107.85	107.06	104.39	104.86	105.69	109.08	111.63	102.25	110.91	113.32	106.31	103.91
97.273	103.55	100.82	96.793	94.409	94.389	100.05	96.564	99.074	101.27	102.48	100.82	98.609	98.602	98.188	102.32	97.463	96.659	96.999	103.78	98.377	98.286	96.654	98.116	95.997	101.2	98.108	99.454	93.35	100.3	93.55	96.816	102.69	98.183	100.67	98.001	99.949	102.85	99.206	97.125	97.739	100.13	97.274	100.42	103.67	102.24	96.104	99.581	93.53	97.271
102.14	102.18	98.266	96.868	100.98	100.78	101.22	98.509	103.74	100.09	103.31	97.842	105.15	97.496	103.8	101.92	99.464	98.067	101.38	102.77	101.02	102.59	103.36	103.53	103.14	102.09	105.97	95.191	102.95	103.56	103.34	102.17	102.26	96.234	98.385	100.13	102.48	95.057	105.48	106.63	100.81	93.833	103.21	98.686	95.375	101.46	103.48	105.92	104.87	99.38
111.04	107.21	108.02	111.25	105.69	108.46	112.03	112.54	111.26	106.03	109.03	109.44	102.22	111.23	108.54	107.27	109.49	108.46	105.73	108.57	104.76	105.68	109.98	111.05	106.74	104.28	109.84	111.4	107.57	106.12	106.9	108.81	107	101.39	111.25	110.23	109.35	116.4	106.7	112.31	107.12	103.24	107.19	104.68	104.58	108.89	114.34	108.86	109.23	106.36
110.18	104.19	103.37	101.97	105.11	100.3	108.35	103.75	106.73	105.42	103.91	105.69	101.89	102.98	110.31	102.66	108.16	108.17	106.12	103.6	100.49	112.06	108.09	111.78	108.93	108.25	104.61	106.01	104.59	102.83	110.89	103.45	105.3	93.615	110.66	103.81	105.71	104.75	105.56	106.34	106.68	104.32	109.15	104.83	100.16	108.22	102.74	107.33	104.06	105.82
109.78	105.2	109.03	106.12	108.66	107.65	110.7	106.85	114.46	106.89	107.66	110.48	104.49	111.71	106.25	104.95	110.04	109.47	108.01	105.91	110.56	107.23	104.73	106.24	107.61	110.51	106.82	107.68	106.88	104.56	116.23	108.95	103.56	108.62	109.54	109.26	106.31	107.79	112.49	107.02	106.02	100.64	108.81	112.79	105.57	111.11	108.38	106.69	107.16	106.14
98.201	97.855	101.77	96.851	102.19	98.522	98.571	99.203	100.41	97.462	102.36	101.39	102.14	95.095	99.114	93.065	96.799	97.039	94.811	97.367	101.35	104.07	97.751	99.479	104.44	97.392	92.944	100.43	99.625	101.01	92.07	97.731	94.38	101.77	93.924	101.83	100.79	102.74	92.193	96.593	109.02	103.81	101.79	98.028	96.614	96.837	99.749	97.769	103.07	96.252
106.33	104.72	107.76	103.57	112.64	110.93	110.67	97.931	99.57	106.26	105.01	102.94	101.75	101.05	104.37	104.87	103.48	102.39	106.09	104.72	99.459	109.59	106.51	102.82	114.79	102.4	100.23	106.74	104.85	113.7	100.71	106.89	100.84	111.05	101.63	103.52	100.54	107.37	108.64	107.4	107.48	110.59	102.53	111.85	103.67	109.15	104.58	103.36	102.03	104.68
108.64	109.57	104.32	106.68	109.16	109.04	112.87	113.67	106.47	105.76	107.44	106.02	102.78	111.78	106	106.96	109.02	106.84	111.08	108.05	111.56	108.28	105.57	109.12	105.87	113.58	112.77	110.3	109.55	106.8	111.68	111.56	110.12	108.22	105.47	104.37	111.06	107.78	105.64	107.54	102.39	107.46	104.89	109.72	116.98	110.67	108.36	106.23	106.25	111.69
108.49	107.92	113.95	105.28	107.23	104.21	102.79	112.66	100.22	109.32	110.69	113.02	106.27	108.14	113.66	114.36	111.74	109.34	110.54	104.67	112.51	115.34	105.76	113.03	112.79	102.38	106.66	105.44	107.11	108.83	109.74	106.15	112.76	104.81	110.7	107.21	114.01	112.06	107.24	106.82	108.28	104.56	114.33	107.36	110.39	109.57	102.46	110.31	104.12	108.05
99.396	101.43	106.56	98.867	101.11	99.705	93.935	99.433	96.478	101.09	106.18	99.167	93.069	102.11	101.11	97.774	104.43	94.927	101.65	97.981	96.827	102.41	101.83	100.36	99.132	105.02	97.695	98.077	99.928	97.916	101.94	99.821	101.44	99.663	97.028	96.744	101.99	107.03	102.74	93.011	105.75	102.58	104.68	98.533	97.965	97.885	104.24	102.78	99.368	97.862
104.58	106.22	103.24	102.94	105.98	102.89	109.97	111.36	105.51	107.57	106.49	105.83	110.77	105.9	102.14	104.94	102.82	102.41	108.09	101.55	104.44	102.59	104.28	107.93	110.07	106.27	105.56	100.85	114.72	106.37	104.19	106.26	112.38	110.31	106.72	103.79	106.97	105.39	108.89	104.91	102.86	102.66	103.66	109.57	106.33	103.83	106.3	105.52	106.26	98.786
106.23	109.21	106.45	113.01	111.08	111.43	108.59	115.69	108.63	109.72	107.28	112.61	115.29	106.67	107.78	110.6	109.4	111.62	114.68	104.84	106.57	108.79	106	104.05	104.79	106.49	118.16	111.65	108.93	112.83	106.37	106.31	111.36	106.64	105.72	107.36	109.5	106.68	110.9	105.18	107.98	104.99	110.56	102.85	106.69	105.19	108.99	106.5	106.82	107.98
117.22	110.94	114.18	112.96	110.38	106.76	117.16	106.13	110.66	112.6	109.17	106.8	105.49	105.64	116.1	113.79	109.67	112.48	110.21	108.84	109.99	115.74	108.05	106.21	111.87	111.14	110.92	115.2	114.94	111.81	107.39	107.95	99.254	106.22	107.4	110.91	105.2	108.03	105.85	105.64	115	113.42	111.95	114.99	113.78	118.66	108.71	116.81	104.29	109.45
105.85	102.07	101.65	104.63	106.59	104.79	105.34	107.7	110.38	108.53	106.75	102.15	111.69	110	102.98	102.1	104.3	108.45	104.85	107.6	110.71	109.14	103.94	101.1	106.28	102.03	108.14	107.31	102.42	106.83	107.93	104.25	102.2	102.84	101.29	106.71	101.73	110.21	105.58	106.96	100.62	105.51	108.06	105.99	101.07	101.97	100	108.34	110.23	103.55
98.675	93.74	95.612	100.44	95.428	92.949	94.086	91.47	97.385	97.491	102.46	98.583	96.607	98.491	95.671	97.044	96.853	95.723	100.21	99.072	96.453	100.98	97.489	95.285	94.623	95.415	95.637	100.37	99.547	101.05	100.35	101.25	95.003	96.088	100.36	107.38	100.25	95.433	103.44	93.465	99.486	95.295	101.27	91.883	98.277	98.53	94.424	94.893	97.932	89.725
108.32	113.58	108.15	107.57	110.32	110.16	106.87	105.91	106.38	104.71	107.8	106.93	107.59	111.58	107.85	107.35	106.5	106.11	107.48	110.02	111.11	112.84	105.14	107.57	106.16	104.23	110.51	113.27	113.56	109.9	106.35	114.53	111.35	102.88	106.83	109.82	113.69	109.73	110.11	107.43	103.76	111.21	103.23	103.06	104.11	107.08	112.41	105.44	101.56	111.09
103.51	107.41	96.355	99.595	102.09	94.996	92.536	97.339	95.504	96.546	96.363	105.28	97.802	97.516	102.73	99.462	95.839	95.315	96.589	100.34	99.683	101.26	97.514	102.46	98.548	93.84	91.558	91.259	97.505	94.02	101.42	94.981	96.883	95.302	99.135	100.71	95.64	95.346	94.085	95.744	90.493	95.349	94.425	106.11	96.915	104.19	97.638	99.42	95.636	98.634
98.861	92.394	96.151	93.599	96.455	94.217	95.077	102.51	92.706	102.27	100.46	97.677	98.494	96.948	94.201	100.62	91.621	96.121	95.147	100.34	97.393	95.788	94.122	99.644	103.71	94.316	99.874	97.544	97.164	94.74	94.63	102.61	96.615	101.03	99.295	100.07	97.69	92.132	102.27	101.71	96.224	97.138	100.09	100.06	96.957	97.606	99.631	98.153	98.871	99.222
108.39	110.5	113.01	104.8	111.56	109.95	104.45	104.5	111.28	115.17	104.74	107.81	113.22	112.11	109.41	107.27	110.29	103.16	109.18	107.02	112.14	102.97	117.68	112.34	105.01	103.33	111.73	112.92	102.75	110.88	107.58	106.91	111.87	103.49	105.48	108.75	111.39	110.68	112.58	109.08	109.87	104.55	112.03	111.9	109.21	112.15	108.28	104.17	105.48	111.33
107.11	106.07	104.97	109.5	104.14	105.82	108.64	106.1	104.14	111.38	108.59	109.66	110.64	111.46	109.71	106.36	108.1	116.36	111.87	106.66	112.53	105.88	112.62	109.05	109.02	104.71	106.82	108.54	104.53	109.03	104.22	110.31	101.07	108.59	106.35	101.06	104.4	112.29	106.7	108.95	104.47	110.18	106.69	106.1	104.55	102.52	108.78	100.54	116.07	104.79
106.15	105.66	105.9	101.71	106.91	109	108.57	108.11	111.04	104.28	103.86	106.81	108.79	97.046	103.24	108	107.64	103.94	105.94	111.09	110.29	109.87	110.01	109.69	114.48	104.17	105.66	108.06	106.46	102.04	107.52	105.8	111.28	110.42	101.95	104.6	112.98	104.35	107.35	107.73	109.96	105.26	105.63	103.87	110.38	106.87	107.87	105.1	115.83	109.67
107.3	106.94	105.65	111.85	106.73	107.57	111.15	106.09	105.55	108.2	103.93	105.67	105.16	107.63	108.83	106.94	105.98	112.89	107.84	108.78	107.82	105.92	110.47	113.67	107.36	113.88	102.41	106.58	115.4	106.28	103.88	110.46	108.84	106.34	107.95	105.32	109.28	104.99	106.44	105.79	109.04	109.8	102.8	106.01	108.35	110.43	113.18	101.72	110.14	108.68
103.09	108.03	106.7	104.55	99.323	111.44	102.24	106.53	106.99	111.04	103.22	98.941	108.48	103.69	104.48	105.96	105.24	104.14	104.61	105.92	105.98	114.11	104.61	111.04	111.48	114.03	106.09	107.71	105.56	103.36	104.93	103.73	110.66	102.79	103.98	107.21	106.54	106.63	102.42	106.58	106.81	107.21	103.91	107.26	103.61	107.57	98.717	112.24	111.49	105.37
107.7	110.77	107.64	106.85	105.23	102.88	109.82	106.24	112.45	105.91	106.84	110.54	106.53	110.18	111.84	110.67	110.7	108.29	109.14	106.46	108.35	109.19	106.76	107.61	106.56	102.39	111.59	113.1	112.38	106.85	105.52	106.02	105.66	107.33	107.6	103.14	102.74	109.46	109.92	108.2	105.69	109.13	112.69	109.13	106.85	106.31	112.71	104.7	111.72	106.35
106.85	108.89	114.48	104.94	104.12	115.33	111.93	110.75	113.74	112.84	106.68	111.94	113.2	111.27	106.77	110.96	109.63	111.05	112.18	109.71	111.52	108.32	107.14	110.88	107.06	111.28	114.96	112.63	107.9	112.53	112.5	107.18	119.75	108.69	104.11	109.35	106.41	108.67	108.66	113.03	113.11	113.57	107.26	106.79	101.48	110.67	110.3	113.94	109.17	105.47
98.519	107.19	102.81	105.38	108.43	103.95	103.12	105.65	105.19	104.94	104.66	101.88	111.11	102.39	109.72	105.28	110.98	109.15	102.5	105.02	104.81	109.79	105.74	102.56	105.12	111.33	110.6	112.49	102.75	106.38	102.58	101.94	104.34	106.35	102.33	103.67	110.59	104.71	104.5	101.14	102.3	100.99	102.4	103.86	113.68	108.02	110.4	105.13	109.88	103.4
101.85	100.12	108.35	103.21	102.08	102.73	100.94	101.27	106.05	108.67	112.42	104.24	104.04	101.75	108.1	104.62	103.2	103.55	106.47	113.6	102.34	106.73	112.78	111.42	107.68	105.6	99.62	102.88	110	106.38	103.99	101.55	106.77	105.31	109.56	103.24	105.18	105.85	107.37	111.26	106	104.74	104.85	106.03	106.64	104.89	111.56	109.58	109.72	106.32
112.68	105.46	107.81	106.58	109.8	105.1	107.6	106.7	105.27	106.76	104.6	105.94	100.56	107.71	104.87	108.21	105.67	102.66	108.41	106.34	106.32	109.64	102.03	105.92	104.65	105.72	104.28	97.774	108.3	109.05	104.89	107.16	105.65	104.73	106.24	107.73	102.06	109.31	101.69	107.76	101.62	106.52	101.44	102.28	108.15	101.45	100.04	102.16	105.97	105.04
105.82	108.7	109.9	100.55	109.9	102.82	108.33	111.65	108.15	106.49	100.18	107.36	108.18	100.59	100.34	109.43	107.62	103.23	106.68	104.83	103.31	103.85	106.63	107.56	106.78	99.709	101.45	106.87	101.31	100.63	109.2	108.72	105.81	102.68	100.14	102.57	106.03	101.87	98.984	104.64	108.42	110.24	101.58	101.1	109.24	103.4	102.57	107.95	101.29	103.62
110.67	107.71	105.9	103.62	106.01	106.55	104.77	107.38	115.23	108.27	104.99	104.75	104.13	109.47	109.89	108.94	111.61	108.81	103.81	101.8	104.87	111.67	107.48	109.99	107.55	105.96	107.65	107.26	101.89	116.43	107.7	105.38	102.74	106.11	107.35	105.6	109.69	110.15	109.21	108.88	108.44	110.38	114.95	109.66	106.75	98.778	103.92	111.31	104.12	108.19
109.46	106.85	109.19	106.89	106.36	109.9	110.32	109.47	105.17	104.31	104.07	112.91	112.48	108.33	110.07	102.87	111.2	105.11	107.94	104.99	107.41	106.25	106.87	103.77	105.18	102.75	107.95	105.46	105.13	105.51	109.15	106.83	109.77	105.81	107.22	113.94	114.81	108.56	107.69	110.28	100.11	105.71	106.67	106.29	106.88	109.84	109.13	107.52	103.74	103.55
104.2	103.89	103.18	108.08	113.06	111.24	106.28	108.04	112.05	100.21	104.17	103.27	109.7	111.18	107.5	100.24	103.74	104.87	108.39	106.29	106.6	102.73	103.33	111.76	107.36	107.36	106.81	105.13	108.72	107.5	107.26	106.13	105.31	107.52	108.23	106.43	107.4	99.635	104.22	108.88	107.11	103.22	106.14	100.37	109.11	107.25	107.22	105.7	110.58	112.08
105.19	104.2	107.9	102.83	95.194	107.16	105.54	102.27	106.01	108.53	108.92	111.97	105.3	107.95	103.37	111.92	102.93	101.34	105.31	109.32	105.56	104.24	109.8	105.89	102.07	100.41	107.95	106.04	100.43	104.47	105.92	110.01	109.34	100.08	106.09	105.04	100.58	105.66	108.2	109.69	102.95	108.63	109.84	102.91	105.83	106.43	105.25	102.9	101.56	102.18
106.55	109.69	109.07	98.581	107.1	113.75	99.805	106.38	110.58	112.32	104.96	105.48	103.65	108.53	101.43	105.31	103.22	110.13	105.75	102.81	109.25	103.73	94.671	113.34	103.45	106.55	112.59	104.03	110.83	108.69	100.3	110	98.565	103.02	94.054	104.47	100.93	111.07	108.94	109.39	114.99	106.33	107.37	105.57	102.67	105.68	113.82	102.65	108.62	110.09
107.81	108.31	110.55	107.93	110.12	111.31	113.47	117.05	104.02	102.02	111.96	109.69	108.41	109.46	111.83	109.14	109.85	112.24	109.12	110.48	110.37	105.27	112.83	106.89	110.39	104.07	109.9	110.62	114.23	109.2	107.72	99.959	107.32	113.53	106.54	115.75	108.65	109.12	109.57	107.67	111.3	108.06	108.53	112.12	104.66	104.82	104.77	105.24	108	107.23
98.81	106.78	100.29	102.7	97.02	105.66	99.145	106.15	104.51	92.437	102.14	105.17	110.21	94.641	99.953	102.36	94.487	95.886	102.5	102.55	106.51	95.503	103.85	100.55	97.765	98.306	99.072	98.941	103.17	100.72	104.46	103.93	94.814	104.16	107.86	98.47	96.423	97.518	97.643	99.788	98.189	102.28	94.531	104.21	99.891	94.27	102.17	97.455	103.26	100.68
106.04	105.54	109.55	107.36	107.01	110.11	105.87	105.68	108.8	106.67	111.46	108.18	110.39	116.02	108.69	109.9	111.29	108.27	113.86	109.84	110.4	107.44	98.97	111.86	108.9	109.83	107.97	105.74	113.11	106.05	103.82	108.27	113.96	108.84	103.14	106.4	103.55	112.16	110.84	110.7	106.06	105.48	106.7	111.49	106.23	111.92	112.39	107.95	110.01	117.19
114.27	112.55	111.98	106.36	108.44	108.72	109.62	106.07	108.27	106.59	110.65	101	113.42	109.78	106.73	106.74	105.03	104.54	113.24	107.6	105.38	105.91	111.9	106.44	114.01	104.95	106.1	110.84	101.99	102.39	105.89	111.88	101.07	106.53	108.32	108.24	103.34	108.09	109.17	111.5	106.69	111.01	111.71	113.08	108.99	107.53	108.37	105.97	109.02	107.94
98.841	98.398	100.19	100.09	96.373	94.705	92.118	97.225	100.69	100.86	96.161	96.54	100.84	93.522	97.909	96.775	93.331	97.21	99.994	97.479	95.534	94.575	101.77	97.624	96.751	96.934	98.253	98.808	98.817	99.885	95.144	99.086	95.734	95.946	98.008	97.766	98.757	94.675	87.304	99.638	96.754	100.17	100.2	93.99	102.26	99.703	101.43	92.691	90.402	95.699
95.391	99.222	105.05	106.75	101.7	107.26	102.89	102.13	104.6	102.21	102.41	107.87	106.23	98.934	108.1	103.42	96.248	103.45	100.42	103.69	105.8	103.35	100.16	95.44	110.58	102.47	100.92	106.29	103.32	106.47	101.13	102.3	102.08	102.74	103.2	102.72	102.13	104.21	107.71	103.47	102.67	100.73	102.74	104.95	104.79	98.305	105.79	103.86	101.43	95.668
109.57	108.63	103.91	107.1	108.73	108.33	103.39	108.33	107.9	105.91	108.39	103.31	106.26	108.83	102.91	104.38	103.49	107.17	107.44	105.41	102.22	98.568	106.79	104.25	106.57	106.68	110.71	100.43	102.53	105.91	105.95	103	107.37	106.91	106.89	107.34	101.45	104.21	103.12	108.51	103.35	104.83	106.28	100.99	106.25	108.13	107.66	104.99	103.67	105.2
105.75	105.83	104.23	110.01	105.77	108.6	107.41	103.95	101.92	107.45	110.67	102.85	115.39	108.91	106.12	107.09	107.6	108.54	106.88	106.09	108.91	107.34	115.18	109.43	112.82	109.65	109.23	106.5	111.77	108.43	108.12	111.04	108.61	110.95	105.32	108.65	106.29	113.83	111.97	108.27	110.26	108.73	111.02	110.23	109.42	104.98	113.11	114.1	109.5	106.17
102.14	110.42	100.77	109.68	105.46	108.25	105.07	102.61	113.64	109.17	105.25	107.72	101.15	107.02	105.29	104.26	107.89	109.87	106.71	104.6	105.08	104.76	98.577	102.78	102.53	106.93	111.32	101.32	110.6	118.39	108.31	107.59	102.57	102.44	103.75	109.41	104.34	100.75	109.74	104.48	104.62	109.1	103.43	106.47	110.04	105.14	111.55	103.17	104.47	115.24
103.19	110.37	108.91	104.58	114.1	105.53	112.05	108.57	109.68	106.1	109.04	108.96	104.48	108.36	108.26	108.41	114.47	101.23	118.75	110.3	110.7	111.79	106.17	103.02	105.37	113.49	106.37	112.17	111.04	107.6	110.15	114.88	109.62	108.16	109.33	110.1	111.01	111.94	111.03	113.48	108.2	108.98	111.2	111.29	108.43	110.98	106.95	102.83	112.89	113.57
106.68	110.04	102.99	108.13	106.19	105.81	106.06	101.82	101.86	101.44	109.66	109.96	106.61	105.99	107.55	107.5	107.2	107.22	105.43	112.88	100.01	97.129	106.69	111.83	103.51	101.94	105.77	108.18	110.56	108.59	110.48	108.44	105.94	102.76	104.39	99.894	109.66	106.01	110.93	106.92	103.54	110.63	111.83	107.81	100.78	101.91	105.74	99.649	100.78	112.63
106.12	106.09	98.247	106	110.33	109.75	107.14	107.81	104.45	110.59	103.93	105.69	107.85	110.47	107.7	98.783	105.65	100.37	108.35	108.62	104.07	104.58	105.9	106.05	101.18	108.1	105.96	107.58	107.83	102.79	109.71	107.35	106.32	106.67	107.15	102.69	105.84	101.62	101.51	108.59	106.42	107.66	100.93	97.287	108.79	103.33	105.57	108	111.26	109.94
110.15	104.63	99.566	107.23	107.86	108.38	106.99	102.95	107.72	109.86	108.75	103.88	108.94	97.284	99.091	98.188	105.94	106.19	113.17	109.14	104.44	110.83	99.869	102.95	104.6	113.15	105.14	104.77	105.83	102.08	103.58	112.2	109.49	102.02	106.17	107.4	106.95	108.9	109.79	106.67	104.66	106.88	102.85	103.89	109.73	108.25	109.77	106.17	102.54	110.17
107.49	99.083	111.46	101.73	110.49	103.81	99.944	103.11	104.99	100.02	105.17	102.3	104.09	104.25	102.74	107.16	106.02	109.76	109.65	104.99	104.92	100.82	110.07	108.9	110.62	110.24	102.81	103.76	104.15	106.27	104.45	105.43	104.4	97.501	107.69	100.76	105.95	107.13	106.65	108.23	103.15	109.04	105.88	107.19	104.1	108.63	113.01	108.5	95.962	111.46
106.78	102.19	105.42	107.65	105.48	103.63	104.98	112.15	107.86	108	99.897	105.17	106.25	104.92	105.24	104.81	103.32	101.77	109.17	107.17	104.38	109.13	101.92	108.71	109.52	103.55	102.02	105.41	100.53	106.5	101.77	102.24	101.65	106.65	104.99	108.81	101.54	101.91	103.35	106.32	103.73	108.91	103.76	104.93	106.65	105.45	100.48	111.41	100.08	98.991
104.99	96.836	94.67	89.349	102.77	102.84	99.131	97.139	93.071	103.3	90.886	98.705	96.248	101.96	97.007	99.988	97.769	98.996	101.82	96.871	90.877	95.23	95.341	99.104	96.457	101.66	100.47	101.53	96.479	97.807	97.143	97.547	94.467	98.818	98.647	97.671	90.403	99.593	90.578	95.911	99.524	102.24	99.009	96.818	94.74	99.001	100.7	101.68	100.16	107.31
111.17	111.02	111.3	110	110.22	109.73	106.64	105.66	110.99	113.01	108.74	113.98	110.18	114.74	110.26	108.78	109.47	112.89	111.25	111.36	108.84	107.46	114.42	110.39	108.37	109.41	111.36	107.04	102.79	108.98	114.56	109.96	111.31	111.6	110.7	112.1	109.1	113.55	108.71	105.72	110.63	109.95	109.68	110.57	111.22	113.47	108.68	110.84	108.17	112.54
111.46	106.25	108.13	105.37	100.35	106.83	108.27	105.57	101.22	105.35	106.91	108.88	110.22	103.4	108.87	111.38	106.64	106.44	109.76	109.5	116.52	105.84	108.72	104.86	104.65	108.93	111.11	104.41	113.96	113.24	109.86	109.44	109.37	111.8	105.05	108.23	105.48	107.01	106.02	102.58	114.22	105.29	107.29	112.27	111.01	105.21	108.26	106.2	107.74	103.19
99.566	91.916	96.24	100.39	106.63	98.594	99.145	96.68	96.421	96.823	99.696	96.325	98.788	102.2	100.77	99.013	90.614	98.805	98.369	92.669	97.579	94.764	96.291	105.41	99.905	101.55	93.246	99.892	96.21	94.732	98.609	96.966	95.486	96.338	97.224	97.083	102.46	99.688	100.79	96.351	93.749	95.03	96.836	99.504	95.394	99.904	93.608	97.977	102.27	94.436
108.1	109.12	108.85	107.64	110.25	105.33	99.908	103.72	107.53	109.72	109.71	111.65	108.87	114.43	106.5	113.57	108.66	108.41	102.31	109.39	108.29	107.43	109.54	104.69	106.18	113.4	109.64	116.16	109.88	109.34	104.81	100.89	104.23	105.86	102.74	110.59	109.68	109.99	108.94	112.37	114.1	108.45	109	108.44	109.49	115.58	108.16	106.65	109.09	115.7
95.23	99.472	96.232	94.997	99.846	100.43	104.38	101.88	101.99	99.601	100.58	95.362	98.176	95.158	101.64	99.26	89.659	99.649	98.013	102.13	100.43	94.654	99.1	98.25	103.4	101.21	104.08	94.4	98.828	96.565	96.121	97.611	99.526	98.858	101.54	97.358	95.854	97.054	102.05	103.79	101.32	101.58	101	97.803	96.337	100.69	106.49	97.767	96.988	93.962
110.73	110.39	102.68	108.48	105.69	109	109.78	107.07	101.15	105.21	101.01	104.88	111.37	104.88	104.58	103.55	109.33	104.41	105.86	104.26	108.42	104.28	103.86	106.75	110.94	103.8	101.45	104.8	99.348	103.49	105.19	112.17	110.62	103.44	113.67	107.15	107.46	105.87	100.6	105.6	109.37	109.16	103.55	100.83	101.01	109.08	110.87	102.85	112.13	103.55
108.16	115.89	101.87	112.81	107.07	109.02	110.35	107.95	110.33	107.12	109.06	110.33	111.28	103.53	111.96	104.36	104.73	109.23	111.7	107.12	110.73	108.59	111.38	110.52	114.44	104.22	107.98	107.27	106.75	107.05	105.95	112.7	103.68	105.18	106.86	105.57	109.54	104.42	111.02	105.61	107.71	108.75	106.97	110.31	102.86	105.71	106.05	106.08	109.01	114.62
99.791	101.87	106.25	108.09	99.896	103.9	108.42	101.79	103.97	109.67	108.52	110.22	99.433	107.97	104.77	106.28	100.18	103.54	104.79	104.6	106.03	105.58	102.32	109	104.75	98.212	102.93	104.98	102.85	107.75	107.57	108.28	112.02	106.33	107.31	105.24	105.46	105.6	106.56	106.87	103.28	102.57	109.49	105.24	106.76	108.98	103.47	100.18	107.32	106.97
105.19	108.87	100.18	102.46	110.57	100.05	108.13	103.97	98.88	108.25	106.03	110.19	97.716	105.89	104.18	108.55	101.85	106.99	112.96	108.57	108.5	104.41	99.847	105.73	108.23	108.34	103.17	98.31	106.07	109.97	106.12	108.13	103.68	111.95	104.48	105.1	108.25	106.36	105.73	104.35	106.09	105.07	99.149	105.16	105.57	102.09	104.04	104.19	107.18	103.82
104.71	108.58	110.48	108.18	106.97	111.39	107.64	108.58	108.94	111.47	106.61	110.02	107.23	110.93	110.61	104.52	110.74	105.94	103.75	109.85	109.22	105.55	105.51	109.46	111.91	105.67	104.48	108.59	107.79	104	109.36	102.64	104.66	113.04	108.75	109.92	106.09	112.19	101.93	104.19	102.75	109.3	107.51	110.14	101.32	108.46	112.32	103.61	106.42	107.45
106.61	109.5	104.55	107.23	105.98	111.5	108.04	106.93	106.88	111.65	105.04	103.64	102.77	102.62	104.37	105.12	105.13	108.11	111.83	102.51	108.26	106.26	101.31	105.64	107.86	108.98	101.58	100.27	108.43	102.63	113.13	105.79	103.87	106.53	107.53	105.36	97.597	102.9	104.44	110	109.1	109.56	107.83	105.92	104.4	102.1	105.08	101.78	107.93	105.93
115.43	109.49	111.07	113.48	110.7	108.3	111.59	106.59	104.43	111.11	108.07	108.81	109.68	108.13	113.57	109.03	105.41	113	104.94	105.27	114.35	113.43	103.18	109.07	104.64	106.18	111.08	105.22	110.74	115.37	109.37	105.43	109.89	110.61	108.94	104.93	115.82	110.85	109.05	104.73	101.23	106.51	113.05	104.62	112.54	103.22	112.2	107.57	105.94	116.79
108.65	112.41	109.76	103.7	103.31	104.77	104.34	108.02	100.39	106.85	108.71	109.69	112.34	109.77	107.22	109.4	109.16	108.05	104.2	113.15	101.69	109.59	105.99	105.93	109.91	106.47	112.47	108.22	101.55	110.33	110.26	106.89	112.73	113.07	112.4	108.14	108.72	104.21	104.4	109.54	102.51	116.31	108.52	105.77	112.69	108.08	104.17	104.81	110.55	112.17
104.68	105.44	107.41	104.69	105.63	106.26	104.12	100.87	104.38	102.02	109.97	106.91	105.35	100.72	107.66	111.92	102.37	105.01	106.26	103.89	99.274	100.9	103.94	104.03	103.26	107.13	104.6	106.82	105.98	105.62	101.83	108.51	106.45	102.59	107.52	106.1	105.79	108.91	102.34	109.72	100.76	106.46	100.98	104.96	106.75	101.97	104.9	106.19	110.03	108.11
90.501	104.81	102.63	97.538	97.88	102.32	102.33	103.64	102.44	94.642	101.15	100.77	99.972	103.19	101.72	106.27	103.45	100.32	94.58	100.5	102.62	100.48	99.823	100.36	95.621	98.559	100.52	99.025	103.19	103.15	97.91	97.516	107.6	98.414	101.49	104.76	98.08	101.29	99.374	97.312	98.376	96.994	102.21	95.784	94.922	95.591	94.683	98.09	93.282	99.998
107.73	101.31	110.71	102.39	104.71	108.53	104.8	109.82	114.34	103.82	105.36	109.7	102.85	104.89	100.22	105.64	99.449	110.91	101.02	108.26	103.92	109.75	103.03	101.43	108.57	101.87	110.08	101.22	105.95	110.04	108.44	102.81	108.57	105.01	107.56	108.67	102.2	101.66	102.25	106.79	104.18	104.89	105.56	104.94	105.35	105.13	108.65	109.6	106.13	101.82
107.08	98.226	106.91	108.58	100.72	104.26	104.2	106.63	108.3	109.47	105.18	105.38	106.43	107.62	104.71	103.23	110.74	102.75	112.02	109.71	102.51	104.07	108.73	111.22	103.87	106.23	103.83	111.89	100.89	108.27	104.24	111.32	108.49	104.65	104.62	108.39	105.14	105.02	101.91	109.11	108.35	105.46	111.52	102.88	107.59	102.88	109.13	101.47	102.7	100.14
107.3	110.53	109.53	104.72	110.65	109.47	106.85	104.52	114	106.61	108.45	110.21	106.72	107.14	103.87	106.1	107.83	112.87	102.23	112.79	109.42	110.32	108.01	104.19	109.17	105.41	111.46	107.78	108.28	105.55	114.16	104.13	99.169	106.67	111.44	107.82	109.96	105.92	111.5	111.97	109.31	109.22	113.88	112.48	109.08	105.05	109.33	107.84	114.06	105.72
113.83	107.63	102.31	111.87	108.88	109.15	110.5	103.15	109.26	102.87	104.94	110.22	102.5	107.39	105.22	110.38	99.472	105.93	112.68	107.55	101.51	110.23	109.34	102.77	102.35	107.25	107.91	107.36	106.29	107.57	111.98	105.24	99.201	106.94	111.94	105.02	103.25	105.28	107.98	106.76	112.4	103.09	108.85	104.14	111.58	108.48	106.17	110.94	107.43	110.31
113.14	110.52	116.47	103.29	108.27	109.59	109.92	111.59	109.28	110.74	111.75	108.36	111.75	103.28	105.62	111.62	107.37	105.57	106.2	106.94	105.58	104.66	104.81	109.97	112.01	109.43	104.22	109.41	110.84	108.28	109.59	111.15	107.33	110.41	115.14	106.66	105.53	106.04	107.69	110.06	108.38	106.16	106.56	109.64	108.33	111.61	109.02	101.38	108.56	111.06
100.14	101.8	99.218	103.76	99.775	99.357	101.31	99.906	104.46	95.727	101.58	106.12	97.663	102.78	101.72	102.37	98.823	101.91	101.2	106.27	96.553	96.333	98.872	101.22	102.01	100.47	102.63	105.12	103.45	98.405	100.3	100.1	103.21	99.032	101.69	98.427	105.84	106.99	104.64	99.785	100.52	101.77	98.013	106.43	94.692	100.29	97.784	107.16	95.71	108.45
102.63	103.06	97.873	102.7	98.541	107.35	101.5	96.538	97.846	104.31	104.78	104.49	100.14	102.39	104.77	99.65	99.078	101.91	96.794	99.642	100.02	99.553	101.03	107.11	102.33	99.241	98.448	103.68	102.01	101.23	96.907	99.525	100.6	101.18	104.2	94.825	103.35	97.448	94.327	101.31	97.872	98.437	97.655	107.13	102.31	98.226	102.02	99.15	105.61	104.24
102.75	101.92	103.88	103.83	105.87	101.68	105.26	101.75	98.319	103.68	104.1	110.03	108.55	107.3	103.28	109.73	111.56	108.48	104	106.95	108.36	106.24	108.94	103.78	111.93	103.54	107.18	106.23	98.163	107.84	107.43	105.1	108.26	107.06	104.3	106.41	100.95	106.87	105.26	105.3	100.06	111.42	103.36	106.29	108.95	102.48	101.45	103.51	107.64	105.93
103.91	111.86	107.74	102.18	108.5	104.08	100.99	116.36	95.07	102.2	107.84	112.51	107.22	103.9	111.68	103.86	111.73	103.36	107.51	110.1	103.19	104.71	97.312	105.7	104.44	105.09	112.26	107.78	103.84	110.75	111.54	100.19	106.95	106.83	101.92	106.95	100.54	107.52	111.64	101.36	104.75	105.17	107.26	102.27	110.73	108.52	110.19	101.51	102.71	107.12
98.448	98.984	97.074	99.062	101.06	101.45	101.06	98.839	97.306	105.01	100.02	94.983	99.047	103.18	94.072	96.724	96.351	101.15	106.29	101.81	95.203	102.07	96.908	94.353	101.08	98.019	93.844	90.813	94.738	100.96	102.33	99.033	100.62	97.681	97.236	99.658	104.44	103.7	99.465	99.744	98.024	97.452	99.953	95.26	94.271	95.578	101.34	100.69	97.493	104.76
113.71	107.39	120.82	103.21	110.42	105.17	108.88	109.74	108.9	106.58	109.99	109.51	110.69	108.45	102.2	109.61	105.23	111.6	107.44	105.94	113.24	104.25	109.67	110.96	117.12	110.34	112.66	109.7	109.23	108.03	106.16	106.33	103.23	108.78	112.36	108.3	105.7	107.12	111.42	108.07	108.46	111.1	110.6	108.51	110.62	109.82	111.31	107.53	105.37	105.57
114.52	100.45	105.98	110.23	114.68	105.9	104.59	107.64	108.3	98.379	103.83	102.82	112.74	109.49	99.38	104.09	107.91	105.7	104.67	104.69	103.46	111.88	98.912	109.05	104.07	103.09	104.06	103.78	109.76	105.99	102.8	108.51	104.89	108.65	113.55	109.2	112.98	109.54	108.64	107.51	102.8	109.45	115.76	106.63	102.59	108.94	102.48	103.71	106.01	111.4
97.045	102.82	101.1	98.398	99.054	104.52	104.46	99.994	96.814	98.854	99.512	95.122	98.311	102.76	96.468	93.81	97.904	98.042	100.02	98.557	95.749	102.3	104.6	100.06	102.45	102.13	102.92	99.157	94.176	95.907	100.53	99.782	98.186	97.053	100.86	101.7	98.292	103.96	96.449	97.493	102.08	101.46	100.01	101.59	93.54	97.416	94.408	98.358	103.58	95.473
104.65	106.9	95.797	100.75	104.09	99.902	104.94	100.43	95.318	96.91	101.94	100.35	99.079	99.559	99.16	95.489	102.61	102.15	97.761	104.93	97.854	105.52	96.107	101.81	97.652	96.189	98.31	99.325	100.48	101.43	104.96	101.81	97.43	99.346	95.759	97.923	100.19	103.92	109.3	108.29	103.71	107.29	93.981	104.79	101.73	100.54	104.34	105.36	96.895	97.991
102.05	103.06	105.8	101.13	103.23	99.689	104.38	102.36	104.03	97.003	98.707	106.63	104.77	105.86	104.04	100.3	103.21	107.1	105.18	100.18	102.32	102.2	107.38	103.7	96.936	104.05	107.99	107.13	103.46	105.02	100.28	101.51	100.13	104.56	103.04	104.06	100.47	100.12	105.79	98.252	100.66	101.23	105.29	101.78	102.64	104.75	99.752	102.93	103.23	101.84
113.07	107.39	108.98	108.97	109.25	108.19	106.03	105.65	104.74	112.18	101.57	103.34	112.86	106.84	102.82	109.26	110.51	109.72	104.17	110.14	104.65	104.62	103.34	102.93	105.94	107.02	103.23	98.604	115.26	105.54	104.24	98.821	110.05	94.917	111.06	112.09	108.01	106.24	107.89	106.29	107.46	103.04	108.43	111.13	104.87	108.34	100.06	111.97	106.92	104.26
98.377	97.288	92.287	101.23	94.915	96.611	92.426	101.04	98.615	96.648	92.456	100.15	98.269	96.317	98.227	105.5	90.749	91.624	95.497	97.086	93.804	100.96	101.66	99.237	94.194	97.449	103.45	97.381	102.42	99.82	97.352	100.53	102.3	98.598	98.347	97.786	96.223	100.67	101.25	96.762	95.378	102.25	91.328	97.355	99.518	101.73	100.11	94.833	101.04	99.47
104.52	107.74	101.67	109.92	108.01	106.87	101.27	111.85	105.94	108.26	107.4	106.84	112.34	106.8	104.16	104.19	108.3	109.67	107.88	109.36	107.28	110.65	106.39	115.68	106.92	107.87	113.59	107.53	104.68	109.1	107.5	98.305	106.25	103.23	103.19	106.78	103.93	107.97	110.44	107.44	114.95	106.94	103.24	112.65	107.09	105.4	113.51	108.11	110.7	108.13
95.042	103.21	105.53	97.537	105.99	99.491	99.504	103.19	100.96	97.768	100.79	97.812	100.92	100.01	99.573	99.772	102.35	99.387	98.406	103.51	96.116	96.822	107.54	100.12	99.616	95.951	98.937	99.618	98.029	100.3	102.44	100.61	98.845	98.453	103.58	97.593	99.55	102.4	98.773	105.01	101.68	98.354	99.689	97.996	99.246	106.59	98.962	104.02	98.377	101.44
100.76	101.4	103.62	102.56	102.56	103.93	106.65	105.76	100.05	99.681	103.24	106.16	98.059	105.13	108.47	108.54	104.21	104.96	101.11	100.42	104.82	104.58	105.92	105.69	100.05	98.093	101.69	103.24	108.02	100.16	108.5	104.4	111.32	103.01	105.91	99.359	101.92	103.51	104.58	101.1	102.26	104.86	102.37	99.073	106.18	102.66	103.77	101.57	103.87	107.37
106.7	106.84	102.57	108.17	104.48	105.24	104.7	113.43	106.04	107.1	101.71	105.29	101.62	115.63	108.74	109.36	101.48	107.74	109.9	99.711	107.66	106.21	107.95	110.48	107.68	100.27	105	107.6	105.86	100.13	107.37	98.893	110.29	104.66	108.09	106.46	109.76	103.95	107.18	103.47	98.48	110.43	105.87	103.05	102.03	106.71	105.86	111.09	106.11	109.25
107.75	106.93	111.61	110.61	107.31	112.63	110.99	110.39	104.28	107.13	108.12	109.02	108.84	106.95	109.67	116.58	106.6	106.85	112.94	111.26	103.31	112.6	108.24	104.87	109.3	114.34	109.04	106.97	109.4	104.85	106.15	102.98	107.5	105.57	107.82	100.76	109.9	101.28	105.46	105.73	111.25	104.47	111.85	109.33	110.56	103.16	107.05	102.83	106.4	101.83
107.59	110.51	108.52	103.15	106.99	109.15	102.41	105.2	107.74	102.5	108.7	111.06	111.89	105.42	99.947	105.44	115.6	101.31	104.84	108.14	104.81	103.62	109.96	110.61	107.34	108.79	108.64	106.07	107.11	106.53	106.72	110.53	108.58	107.07	110.22	107.13	113.61	105.94	108.5	104.16	107.35	112.34	98.862	98.436	102.74	107.84	103.78	102.7	103.09	101.23
101.43	105.03	104.89	102.02	109.46	104.32	102.14	107.56	104.44	106.86	104.79	105.06	107.02	109.3	105.22	103.53	111.68	103.63	104.38	104.48	103.52	105.75	95.792	98.658	106.41	101.69	109.43	108.12	103.53	105.27	108.68	107.46	106.86	103.8	96.535	107.04	109.24	106.9	105.83	107.79	108.34	107.96	105.6	107.94	100.79	103.15	103.71	104.42	105.74	103.82
101.15	99.478	92.2	98.964	97.966	100.05	98.283	100.11	100.33	98.378	98.955	92.674	97.541	100.25	97.755	102.31	98.82	98.356	88.895	95.452	96.071	94.491	95.066	98.761	96.403	93.359	94.516	97.709	101.13	98.018	96.532	95.645	97.252	107.2	103.45	93.948	99.619	94.62	92.39	98.786	98.047	101.16	97.789	98.982	91.941	99.934	102.15	100.12	99.339	100.43
108.27	110.63	109.2	108.12	104.67	103.84	104.89	96.792	104.28	101.03	99.758	109.11	105.71	111.11	104.98	111.11	106.67	102.52	110.71	104.66	96.368	95.962	107.73	102.68	112.42	108.89	106.9	103.43	104.36	107.1	107.97	100.61	108.17	107.73	110.94	99.607	105.25	107.31	103.94	107.36	106.79	103.71	104.04	104.54	105.11	103.1	108.37	107.09	107.14	105.58
106.43	102.27	104.35	107.29	105.04	109.64	110.06	109.15	114.04	111.56	104.74	105.13	110.01	107.47	110.07	102.69	110.18	107.05	112.01	103.25	110.36	110.56	112.16	104.7	111.55	108.8	105.36	108.48	102.06	108.17	106.4	103.47	105.85	105.61	110.91	104.53	114.91	109	112.53	106.02	108.53	106.43	104.65	111.23	111.23	107.96	108.75	106.65	102.92	102.52
106.08	111.92	111.42	108.76	107.77	113.44	110.82	108.52	108.85	107.08	120.67	110.65	103.58	104.54	111.3	109.94	110.68	108.36	106.1	111.5	109.7	115.81	105.16	108.38	109.17	116	108.35	108.21	104.76	111.45	110.76	111.06	112.53	110.63	114.53	110.59	106.95	112.78	106.14	105.45	113.39	104.62	107.19	106.91	112.16	105.71	110.37	107.72	112.08	110.54
96.079	112.23	113.87	104.94	103.59	112.42	104.8	107.57	107.12	103.05	98.311	108.48	106.9	101.21	111.44	111.03	107.5	107.03	105.77	104.61	108.26	104.7	107.74	104.23	103.96	104.25	97.143	105.48	105.36	107.13	105.29	106.01	106.02	102.87	111.37	103.47	111.17	105.05	111.68	102.2	112.18	96.7	98.833	102.54	101.08	107.97	103.67	106.06	101.04	109.32
98.4	99.893	97.365	100.27	101.29	99.454	95.506	103.97	98.76	98.732	96.778	98.288	105.33	104.08	100.39	104.48	98.332	98.222	98.486	97.65	98.488	101.29	92.103	95.523	95.548	95.416	96.385	97.44	97.22	105.04	98.049	100.16	96.563	99.894	96.945	100.27	102.4	98.29	95.853	99.824	102.38	93.689	97.563	101.09	98.739	95.894	97.006	90.41	98.791	96.388
104.04	107.99	105.8	98.61	107.56	106.8	109.29	105.89	108.08	101.77	105.53	102.95	103.55	110.81	107.93	104.8	98.053	108.07	106.94	115.91	104.49	102.96	105.45	101.94	103.25	106.43	109.21	111.22	104.05	111.99	111.35	105.75	106.35	105.73	104.62	106.08	109.59	108.78	109.41	103.68	101.33	108.38	103.17	108.86	109.39	102.61	95.806	105.74	104.53	109
108.14	102.07	112.71	113.85	108.47	103.31	107.11	112.18	113	105.86	109.46	113.32	112.44	107.7	102.99	104.38	109.78	104.98	109.35	109.9	108.21	99.638	102.88	104.98	108.02	107.5	112.04	102.94	108.79	107.72	109.37	108.03	110.03	106.5	109.52	109.41	105.28	105.24	107.78	106.57	108.31	109.05	111.55	113.13	108.95	102.41	108.24	106.56	106.58	106.52
99.457	94.165	96.081	98.575	95.916	100.09	101.44	96.153	102.51	95.717	98.147	96.924	92.762	93.952	98.609	94.078	98.209	99.203	99.857	98.453	97.416	93.317	99.632	98.479	99.739	100.33	99.63	101.92	99.257	99.01	96.896	101.51	99.756	100.58	100.4	99.194	99.771	98.487	102.82	103.26	98.327	102.06	98.592	98.238	98.468	100.47	102.21	102.29	93.315	100.26
98.569	101.96	99.907	100.55	100.1	98.385	99.476	98.291	100.08	94.607	97.619	101.62	90.448	98.085	100.54	101.14	97.615	95.735	101.99	96.567	95.804	95.805	104.12	96.181	92.85	100.91	98.924	100.28	102.11	96.038	98.159	95.772	98.507	97.114	98.924	105.01	99.834	94.517	97.211	102.41	101.87	100.46	99.626	106.09	96.895	98.326	97.348	93.116	98.326	103.79
106.64	111.29	110.3	104.42	109.65	115.68	109.55	113.91	112.83	106.28	102.85	110.34	110.18	108.83	103.23	111.14	107.77	107.5	107.73	109.05	112.37	113.24	111.32	109.65	109.34	104.25	99.392	111.3	110.51	110.23	111.37	116.18	111.59	105.91	111.7	107.54	106.5	108.56	108.88	106.99	106.88	107.29	104.29	109.3	103.69	105.98	108.33	108.04	105.32	106.02
108.23	110.1	108.26	110.67	99.376	103.77	102.35	99.869	105.42	99.985	107.21	109.86	104.02	106.28	104.36	100.71	104.55	105	102.89	99.213	107.79	107.6	105.95	104.28	106.36	105.91	105.29	108.07	102.5	107.76	105.98	107.36	110.63	110.43	104.61	98.917	107.68	112.48	107.86	107.56	106.28	112.5	104.45	105.21	111.82	107.19	109.32	110.49	108.77	106.86
107.05	108.71	106.23	101.97	108.85	107.47	103.64	105.99	101.95	100.63	102.39	107.93	105.81	113.44	108.29	98.042	103.07	105.44	106.72	106.58	106.49	100.11	101.89	106.22	105.4	108.68	103.39	106.38	108.66	110.9	104.18	104.39	108.2	108.24	103.33	103.54	110.24	107.21	98.364	108.88	115.31	112.7	101.71	112.25	113.54	112.16	112.45	103.03	101.35	100.67
102.04	102.3	105.33	110.03	103.04	100.32	103.38	106.84	110.06	102.96	103.89	105.99	106.59	105.5	110.06	101.74	109.07	112.62	102.48	111.6	105.38	105.9	103.37	110.59	104.02	104.93	109.46	104.72	108	105.86	108.38	101.39	103.17	104.16	107.65	102.41	110.3	109.41	103.78	102.26	108.56	101.08	105.11	106.56	103.78	106.42	108.59	103.5	101.39	109.13
108.69	107.29	110.15	101.3	112.64	111.66	108.34	108.02	109.98	108.55	105.23	108.32	107.86	111.48	108.61	108.15	110.51	111.81	107.05	104.89	108.52	113.55	105.59	114.99	112.11	109.66	108.47	113.92	109.84	109.46	103.78	108.43	110.75	118	109.5	105.27	104.09	110.44	112.88	110.07	113.06	111.84	111.25	105.73	110.67	105.4	111.64	108.43	111.46	102.68
96.985	101.71	102.17	107.61	100.27	110.56	106.61	105.57	106.55	103.86	106.74	106.99	108.88	105.66	107.19	107.9	103.25	109.23	102.9	107.53	103.1	103.75	102.14	106.98	100.86	108.57	110.03	99.18	106.64	104.73	108.73	108.87	100.33	107.03	107.34	101.79	106.02	107.12	108.76	110.2	104.46	103.92	105.07	103.29	107.69	109.08	109.78	105.6	111.94	109.56
110.99	108.68	103.92	100.89	108	108.86	107.03	101.22	104.56	107.83	108.67	106.9	112.68	109	108.45	110.1	106.58	105.83	105.31	105.02	113.44	108.7	107.74	106.25	108.6	109.12	112.58	107.22	109.42	101.9	100.97	105.06	105.77	106.54	104.91	104.63	110.57	110.97	104.93	104.48	102.82	105.97	100.14	106.64	109.68	104.42	109.6	103.39	106.19	103.94
110.28	111.23	107.91	108.58	112.56	114.26	106.64	106.65	112.72	105.66	109.9	111.41	104.74	107.51	107.65	110.85	105.37	109.88	105.52	106.37	106.91	109.24	107.07	108.24	110.28	112.17	106.32	108.6	113.9	108.29	101.66	104.7	109.05	102.02	100.38	105.35	102.44	109.17	110.94	103.8	103.5	103.17	105.58	110.51	112.37	106.96	106.03	109.95	112.38	98.996
105.94	109.33	109.28	111.07	108.97	103.1	105.83	104.11	108.2	105.32	107	104.22	108.48	107.77	105.03	113.52	106.15	106.94	111.02	106.23	105.29	110.18	112.11	107.21	108.57	112.29	109.96	113.25	107.77	98.43	106.32	110	112.6	106.16	116.54	114.36	105.96	110.64	109.41	104.95	108.59	118.02	110.12	106.66	109.68	110.88	105.89	107.33	105.4	104.01
112.97	105.31	111.11	112.72	112.02	103.89	108.69	107.06	108.86	111.4	107.3	105.96	103.55	111.05	109.78	107.71	104.25	107.61	106.76	109.63	111.29	98.821	109.5	105.18	105.81	108.33	112.54	112.72	105.1	110.63	104.71	107.53	106.69	107.03	108.98	112.33	102.83	109.41	104.39	108.6	110.08	108.01	109.61	103.28	105.85	111.11	102.08	111.33	112.83	106.68
106.28	107.19	104.72	108.45	111.01	106.81	104.62	104.88	105.87	107.68	107.09	104.99	112.31	107.22	107.29	114.7	111.63	113.4	106.27	107.42	113.15	104.03	115.29	110.24	107.33	110.58	108.51	111.14	111.05	111.85	107.65	106.14	107.15	111.36	107.43	103.66	113.58	109.59	107.82	112.29	107.2	103.79	109.11	106.76	113.28	106.89	110.39	106.53	110.49	110.43
110.05	112.54	106.32	110.28	109.2	107.78	103.18	112.43	109.15	102.94	102.55	100.69	109.78	109.68	104.49	108.12	112.6	110.98	109.43	110.84	100.69	110.49	105.76	108.23	106.9	111.19	108.72	106.48	110.96	108.44	105.71	112.35	106.09	111.58	106.95	110.83	111.18	109.12	103.08	111.3	113.95	100.2	107.31	107.63	111.09	107.83	108.76	110.37	111.56	112.54
99.348	96.543	97.317	101.01	105.44	97.667	99.811	93.707	100.71	99.483	101.14	99.594	100.51	100.14	96.175	93.655	101.32	99.327	102.48	88.842	107.95	102.93	93.942	102	96.804	95.524	93.793	98.902	98.921	101	102.05	98.55	104.06	103.08	97.864	96.463	102.78	102.5	94.988	103.44	98.037	100.44	99.056	97.879	99.136	100.36	98.153	101.92	93.115	102.64
107.26	108.76	110.95	103.38	96.955	106.88	100.42	99.272	106.05	102.44	103.81	110.32	103.19	99.17	106.87	101.23	103.92	100.68	101.44	110.27	98.885	102.17	104.4	105.22	100.89	115.85	108.96	100.33	104.64	98.439	103.6	104.74	102.03	104.12	115.86	99.561	103.47	104.32	105.62	110.06	110.92	109.06	104.01	103.03	102.63	101.9	105.37	105.44	97.178	110.4
104.01	109.56	105.06	110.96	106.15	105.93	100.52	100.9	104.93	104.52	104.08	106.35	103.2	104.68	107.17	105.86	94.524	104.93	104	103.4	105.36	106.22	108.43	108.83	107.21	105.68	100.63	100.42	108.98	102.4	105.62	103.98	107.58	102.78	107.39	108.71	109.75	109.21	108.74	107.27	104.92	108.74	104.99	108.01	101.8	103.38	106.51	106.74	107.78	114.16
103.57	105.61	109.1	105.39	101.96	106.44	107.31	103.96	102.86	103.02	109.79	112.84	98.953	106.22	105.63	107.23	103.03	104.48	105.02	107.54	111.63	104.73	106.74	105.43	102.78	113.36	107.1	109.14	108.29	103.75	107.88	105.94	103.6	107.31	107.6	105.82	108.66	104.77	99.631	100.87	106.53	113.62	104.01	105.5	104.11	111.75	107.2	110.81	106.36	109.07
106.48	100.58	98.888	104.69	110.66	107.48	106.85	105.9	106.7	110.84	111.62	109.47	106.61	108.58	108.37	108.84	103.12	107.79	100.13	108.88	100.61	100.77	109.07	106.52	110.61	109.09	107.87	104.51	109.44	105.32	113.36	108.43	105.59	109.68	106.85	100.09	92.134	109.06	107.56	103.69	104.56	105.92	110.79	108.15	103.93	105.6	104.97	101.24	103.99	110.08
104.97	100.16	117.55	108.36	111.22	103.63	105.98	100.74	100.7	107.07	104.21	105.81	101.14	105.84	100.99	105.83	106.22	108.96	113.9	108.86	113.57	96.322	109.55	108.6	104.26	110.01	106.34	111.22	106.72	106.68	104.79	106.79	103	105.18	107.03	104.79	104.46	106.36	106.51	105.23	108.57	107.38	107.25	102.78	111.36	102.08	106.93	104.16	109.97	105.56
94.648	100.67	101.44	93.113	98.367	100.65	94.319	99.028	95.715	95.735	92.367	99.789	99.467	96.305	99.409	96.292	95.566	103.22	98.168	97.825	95.991	88.842	98.759	102.27	105.45	98.154	100.43	105.08	101.79	99.358	99.842	95.732	99.422	95.473	95.687	101.77	101.64	99.923	95.411	95.384	91.389	91.708	97.476	98.445	100.67	98.629	92.928	106.58	101.45	96.043
96.16	99.937	100.88	100.86	102.45	96.523	97.018	101.71	100.69	101.64	103.69	100.56	99.372	99.91	95.094	105.62	101.24	96.929	101.93	97.337	102.14	102.09	107.97	104.07	102.92	104.09	103.44	100.78	99.88	103.8	98.362	101.28	101.45	106.27	96.506	99.053	98.745	103.84	108.49	105.04	104.45	105.02	99.648	102.25	106.93	100.01	103.96	100.9	99.819	101.46
108.79	110.12	107.65	107.93	107.98	103.89	99.534	111.46	108.99	108.92	103.46	109.87	110.05	97.602	107.18	110.43	101.79	112.58	105.01	113.09	109.75	107.38	112.38	108.57	111.94	106.06	108.38	113.19	108.77	112.48	107.58	112.15	115.2	108.63	101.17	109.73	112.52	102.67	113.89	106.7	109.61	110.18	109.77	110.44	107.39	116.06	112.19	103	109.37	104.63
105.8	105.05	110.55	112.98	108.82	105.15	106.92	102.25	111.59	109.92	109.46	104.16	110.3	107.94	110.47	102.01	112.12	108.48	115.7	110.52	105.81	107.25	105.27	107.17	110.81	110.07	102.97	109.78	103.63	112.98	109.94	105.48	105.32	111.86	109.21	105.09	110.55	114.44	105.7	107.54	111.79	112.71	109.74	106.03	110.08	115.97	109.18	111.87	111.13	104.05
99.975	108.52	105.45	107.12	100.7	107.37	106.39	106.12	107.72	106.98	105.42	104.79	102.23	103.11	100.43	110.07	103.12	102.15	111.25	106.79	104.15	112.24	96.855	107.51	102.72	108.06	106.02	106.62	109.31	109.49	98.719	102.76	106.24	107.25	101.65	100.85	108.12	108.78	103.07	109.06	104.99	106.97	105.13	107.31	110.93	103.89	104.92	102.31	101.14	101.22
109.25	108.41	108.29	104.15	104.43	105.95	107.51	105.23	106.79	108.78	108.29	109.62	109.23	109.04	109.36	115.65	107.01	117.11	108.88	112.11	109.33	107.69	105.97	111.94	103.58	108.75	109.14	106.27	103.72	108.9	107.15	109.57	104.29	107.79	107.11	100.6	102.86	110.33	105.55	111.53	114.93	101.8	109.55	97.057	111.53	108.34	110.43	108.97	109.28	107.22
106.35	107.05	102.14	102.13	107.41	104.9	106.14	104.72	104.4	107.1	104.09	105.95	107.77	102.3	105.85	103.51	106.24	101.34	109.54	104.28	105.41	104.3	104.12	104.52	108	105.63	103.67	108.23	107.15	104.18	105.74	101.85	101.45	106.15	99.729	109.92	105.92	105.04	106.29	104.48	104.34	109.65	112.66	104.35	104.96	105.33	103.7	106.13	102.12	108.21
105.49	100.37	101.25	101.92	95.171	96.342	103.6	100.98	103.7	99.071	96.438	99.402	102.72	101.5	103.82	92.783	101.94	99.177	96.647	105.46	99.476	104.9	100.09	97.349	98.193	98.708	99.241	98.648	97.619	102.56	98.37	100.09	98.596	103.84	101.14	102.64	99.35	105.43	98.44	105.15	95.301	100.22	101.91	96.994	101.04	103.77	101.4	101.62	102.48	98.916
102.81	105.16	107.83	104.6	104.12	107.76	109.42	105.65	109.02	102.49	103.84	106.83	103.73	108.12	105.74	109.94	105.09	105.99	106.61	106.16	110.33	106.55	108.39	106.96	105.54	106.93	104.76	114.2	106.76	106.22	107.6	108.19	104.98	105.45	104.29	107.82	103.75	107.14	105.74	109.29	108.47	107.87	99.882	101.32	103.73	106.17	105.9	107.72	100.54	113.64
112.8	105.76	109.83	110.35	105.79	106.26	103.09	109.34	107.79	104.58	104.44	109.39	102.19	104.52	111.16	109.61	113.96	106.23	103.54	106.74	108.36	104.73	102.67	112.51	106.47	108.48	111.64	104.78	108.28	102.73	110.63	109.82	106.55	106.51	111.22	105.72	117.09	114.23	107.46	104.6	102.15	105	105.16	109.65	108.58	110.42	107.54	107.32	108.94	104.63
107.87	109.67	109.54	110.29	111.69	108.11	105.28	109	104.84	113.07	109.25	107.91	115.37	108.17	110.86	109.14	107.57	106.31	111.1	108.49	106.04	103.42	114.23	102.74	112.62	110.98	108.17	113.8	107.77	104.31	111.77	107.37	104.89	106.61	107.69	110.93	104.22	110.49	105.96	107.12	103.25	103.62	114.17	111.34	112.37	105.39	113.33	103.4	103.11	111.52
102.77	100.36	107.22	99.435	95.748	103	102.17	99.706	102.82	102.65	102.7	99.034	101.26	101.68	101.14	105.29	107.98	102.77	97.089	106.36	101.47	101.96	105.61	102.94	99.492	97.178	104.3	106.84	104.54	103.89	98.92	101.99	102.8	97.533	98.793	104.68	102.42	102.51	102.97	106.31	107.76	102.84	100.2	98.145	106.05	106.26	94.952	101.23	102.91	98.387
108.27	110.13	103.24	104.86	106.03	113.7	103.84	105.43	101.38	109.31	105.04	103.91	106.7	109.87	105.82	106.73	106.68	103.47	104.5	103.3	103.04	105.53	103.53	102.68	105.76	105.46	109.23	101.16	104.59	104.47	105.8	111.48	102.17	102.35	96.79	104.07	105.34	108.81	104.52	99.672	101.22	110.81	98.983	104.61	103.53	103.98	107.16	108.22	104.69	108.12
106.3	110.09	105.81	110.13	107.41	107.37	106.82	109.03	101.34	109.53	105.36	104.39	105.09	102.93	104.09	112.94	104.85	106.61	106.66	103.91	110.53	110.73	105.32	108.98	103.42	111.1	103.96	109.08	106.3	110.79	103.15	107.56	112.61	108.12	102.65	103.3	106.43	102.21	107.75	99.025	106.97	98.783	105.54	107.36	105.59	103.62	100.71	111.43	102.76	106.14
102.71	105.39	104.11	103.36	108.82	111.31	110.59	107.25	113.14	108.04	106.42	103.78	102.94	114.44	107.58	107.72	108.73	108.49	105.17	103.1	106.37	110.46	107.87	105.79	112.05	102.78	117.08	107.83	109.88	107.1	105.3	106.64	105.08	107.23	106.68	110.86	111.09	110.67	107.73	106.18	106.51	102.93	109.46	108.81	111.22	108.56	103.15	111.28	112.91	106.97
96.251	97.991	101.65	96.645	94.096	105.91	97.227	100.54	104.33	92.417	95.477	99.051	104.11	95.891	97.631	95.847	93.065	101.43	93.651	93.297	95.54	95.662	97.523	99.208	102.63	98.815	103.22	101.09	97.246	96.148	98.976	96.6	95.827	93.315	98.513	101.4	90.378	90.807	99.474	98.832	100.66	96.908	97.59	104.51	98.283	94.607	97.622	104.52	96.717	100.55
98.129	104.85	106.44	108.19	105.03	107.57	105.38	111.34	111.18	100.65	107.33	104.38	106	105.17	108.74	105.65	103.54	106.62	107.63	106.95	108.63	108.51	106.58	97.632	107.03	103.92	101.43	106.54	97.478	104.61	109.39	109.62	104.87	107.83	101.37	103.86	108.86	108.56	101.79	104.35	106.47	100.54	106.77	110.84	106.01	113.99	98.113	102.33	106.48	107.05
95.983	98.601	104.2	100.28	97.8	92.987	92.103	97.436	100.16	91.183	99.395	99.3	94.372	97.76	98.279	95.813	98.423	92.446	97.592	94.155	95.549	101.82	101.41	100.38	93.034	92.849	93.591	98.464	98.414	95.98	95.52	94.143	92.767	93.393	99.746	95.348	98.66	99.716	103.15	101.25	102.44	98.329	96.894	97.836	98.148	103.87	107.03	97.86	98.822	100.36
99.527	108.31	108.03	107.48	108.87	102.82	110.63	100.31	105.46	105.43	106.02	108.43	101.5	104.16	107.71	101.54	104.84	108.38	101.81	104.38	107.73	108.03	106.79	106.34	106.83	98.561	111.84	105.62	98.781	105.19	108	102.96	103.43	100.37	103.7	103.54	104.62	103.05	107.32	100.85	98.089	107.51	109.12	99.844	105.43	105.44	103.31	112.16	105.9	109.81
101.37	104.38	98.753	98.6	94.153	101.52	96.408	94.681	100.72	98.133	96.063	98.861	97.328	102.02	94.237	97.917	100.9	96.237	102.39	98.597	102.64	102.53	99.491	98.349	102.31	94.875	92.869	97.788	97.123	96.582	101.35	100.74	103.89	100.83	98.698	97.057	99.261	99.93	100.19	100.95	104.23	99.743	94.159	102.44	96.889	100.76	104.41	93.918	102.15	98.404
101.9	99.098	100.68	102.79	107.22	94.586	96.01	96.406	99.208	92.607	97.325	93.581	99.346	104.41	104.73	101.06	101.93	101.51	97.626	95.033	102.69	93.839	104.51	106.44	102.77	97.493	99.205	97.798	98.57	100.86	98.644	96.083	100.81	101.14	100.62	104.38	95.034	99.566	102.55	99.845	101.54	104.51	96.129	103.62	102.99	103.51	101.86	98.933	94.746	93.324
106.82	102.03	108.44	107.43	104.39	109.11	101.29	106.04	108.06	110.8	106.76	113.02	108.52	107.34	101.52	114.25	109.2	102.06	107.28	106.6	112.93	109.31	108.23	108.36	105.19	102.2	104.82	110.39	106.29	106.18	105.07	107.67	104.8	101.21	106.5	103.09	106.28	107.16	113.28	106.22	111.31	103.96	109.26	111.57	107.41	102.43	100.55	99.278	101.36	110
102.63	99.574	101.47	99.084	107.59	96.787	98.974	101.93	99.819	101.82	96.424	98.83	105.2	102.82	104	103.31	106.12	103.99	101.13	103.04	104.2	105.29	101.91	105.37	100.26	106.53	102.53	100.32	97.77	111.15	98.453	103.53	100.74	102.69	108.4	105.65	102.23	102.9	98.469	100.26	103.34	103.8	98.904	106.69	96.741	105.42	106.5	102.03	98.599	101.26
109.28	106.96	103.79	103.71	98.419	108	103.36	104.93	104.46	102.79	100.19	102.74	107.21	105.39	111.53	108.22	106.79	104.79	105.22	99.106	107.12	107.33	107.39	102.75	98.072	106.75	104.18	106.06	106.49	100.78	101.24	102.54	107.15	99.712	104.58	102.66	104.9	101.9	109.25	99.379	105.11	111.74	100.28	103.04	105.89	103.62	99.708	101.21	105.27	103.52
108.99	105.91	108.19	109.89	108.34	112.88	105.17	107.7	107.51	109.2	109.67	110.13	104.83	110.86	107.86	104.43	104.31	110.12	114.8	107.91	100.28	106.41	101.79	100.42	107.06	107.64	100.64	107.9	104.53	107.09	102.42	103.53	103.1	106.46	107.7	109.76	103.56	112.7	105.87	106.45	107.62	105.3	99.546	108.52	108.89	109.17	101.36	106.3	109.02	103.25
98.256	97.959	101.05	100.95	97.382	94.384	96.446	94.014	98.617	101	99.249	102.05	92.787	97.371	97.701	98.378	101.82	94.705	89.356	99.672	92.867	94.224	97.841	97.151	100.42	97.017	94.03	101.38	99.176	106.49	97.114	95.999	96.773	97.684	99.002	95.398	95.727	100.83	101.1	94.787	106.47	100.79	105.1	97.084	93.331	103.23	96.043	92.026	99.71	102
108.37	102	104.58	102.68	110.7	113.42	104.05	109.51	109.01	106.4	106.96	107.19	107.84	107.44	110.88	112.02	106.09	113.4	106.36	113.27	106.44	107.73	106.08	105.2	113.25	113.37	109.2	110.61	103.38	106.27	112.33	102.94	112.11	102.9	107.37	109.76	111.65	109.98	108.28	108	116.1	107.22	108.24	105.99	101.85	110	110.18	107.72	110.6	110.04
105.64	95.531	104.86	106.5	108.02	99.292	105.08	105.35	101.54	104.77	104.27	106.33	102.91	101.02	106.29	108.46	98.298	104.11	109	107.63	105.07	108.42	105.67	103.57	105.37	107.15	103.52	103.44	104.6	102.51	106.15	106.09	103.63	106.43	105.74	112.04	103.48	99.913	109.44	101.88	111.93	105.1	109.72	101.41	106.8	108.86	105.31	101.72	109.34	105.91
102.35	107.3	101.24	110.15	99.057	108.37	103.3	102.22	106.1	106.22	107.03	102.39	101.52	108.22	104.02	103.64	100.44	104.05	99.969	106.87	105.2	105.96	105.83	108.59	108.5	112.34	107.2	109.05	101.32	112.81	105.03	106.11	104.64	105.97	101.99	106.62	107.69	107.14	104.6	101.71	104.9	106.08	104.39	106.94	98.315	109.58	104.19	105.71	102.99	107.67
99.092	106.14	104.81	110.79	102.36	100.72	101.39	109.23	107.22	101.28	105.16	100.23	99.995	103.46	110.28	108.51	105.61	100.47	105.39	102.44	110.06	111.43	105.54	102.35	109.93	110.59	112.36	99.799	95.564	108.9	101.77	101.56	105.53	111.57	110.62	105.93	105.98	112.25	112.74	106.04	101.7	108.58	106.52	105.82	108.14	105.49	103.57	108.22	103.87	99.434
100.79	105.52	104.94	110.37	104.2	102.91	108.15	102.94	115.03	111.83	107.59	104.15	106.16	103.53	102.11	105.81	101.68	104.78	111.36	115.85	104.4	105.12	108.39	109.66	105.87	98.374	104.18	106.64	108.46	103.8	103.54	101.52	105.56	100.14	107.85	102.03	106.3	107.57	105.52	111.42	100.64	108.03	103.2	114.44	107.65	106.73	104.9	103.93	110.68	108.11
102.14	100.93	100.28	103.03	108.05	103.69	104.01	98.323	97.295	103.23	108.65	96.131	106.28	97.26	97.634	100.19	111.56	99.842	101.28	103.64	100.33	97.63	101.42	98.546	103.68	101.11	98.655	99.888	103.76	98.26	98.535	104.3	99.935	100.61	98.195	100.47	99.667	98.156	101.94	103.03	99.01	98.071	102.29	103.82	94.478	92.853	93.299	94.73	95.623	101.11
101.81	106.8	107.68	107.81	111.64	111.27	99.331	107.1	104.17	103.93	105.7	107.59	108.23	107.95	108.63	106.74	109.88	108.97	104.27	111.18	110.8	100.82	99.912	104.25	105.37	109.34	105.23	105.11	102.65	103.35	111.35	105.96	106.06	103.91	110.19	106.41	101.83	110.55	104.35	105.73	103.68	109.15	104.37	107.82	104.86	98.549	117.36	98.982	103.7	99.463
106.07	104.37	109.44	107.75	114.47	103.65	104.67	105.99	105.53	105.15	110.11	105.25	101.56	106.59	108.58	105.55	100.69	96.778	101.13	99.829	108.52	111.88	101.91	110.13	108.87	110.28	101.53	111.86	104.54	105.78	102.01	102.01	110.59	109.15	110.73	106.95	107.77	107.35	104.82	102.12	111.68	98.539	105.77	106.72	103.68	106.74	108.23	102.86	104.62	105.32
107.65	107.85	108.72	110.87	108.38	107.43	110.59	102.56	110	110.51	107.54	108.22	111.99	103	105.15	106.31	110.57	108.98	107.19	104.08	102.21	108.58	115.9	110.33	108.36	104.38	105.99	107.62	102.92	107.96	104.94	106.19	106.68	107.32	108.82	110.93	106.27	103.04	113.69	103.84	107	110.41	110.88	108.19	111.52	107.02	106.95	106.34	109.32	112.82
106.26	103.27	102.77	104.26	109.41	109.86	109.85	110	107.86	100.4	99.626	106.47	101.64	107.23	102.79	104.75	110.78	106.97	106.49	106.62	105.71	104.4	104.85	104.31	108.2	103.48	103.53	106.13	108.55	104.99	115.26	104.16	105.84	103.25	106.99	103.48	103.26	107.64	96.408	108.01	109.46	108.37	104.89	110.17	103.47	111.6	112.74	108.78	103.96	100.74
107.11	103.13	107.77	105.3	107.44	104.46	111.11	104.76	105	101.29	100.9	106.16	112.7	103.92	105.82	104.63	102.2	110.62	110.64	99.69	103.69	109.85	102.56	101.97	104.36	106.83	109.96	108.72	111.75	106.69	106.95	108.12	102.52	107.59	111.54	109.58	108.6	111.17	105.44	101.19	107.36	107.19	106.97	106.69	97.072	108.4	103.35	99.195	116.18	106.24
103.34	104.62	104.93	105.89	104.17	102.76	100.78	104.07	106.76	104.3	109.43	107.74	105.46	105.22	107.39	104.2	98.228	96.373	110.92	101.46	106.87	111.15	102.49	110.06	103.18	101.75	108.29	103.18	104.18	111.59	103.95	105.37	103.88	112.9	104.42	101	102.87	106.44	104	107.2	100.18	103.4	101.78	107.32	110.94	103.67	108.3	105.7	101.26	101.8
109.16	105.19	107.57	103.61	96.162	112.37	107.21	109.7	104.37	104.82	106.64	109.22	105.16	108.93	101.7	105.33	112.57	102.9	106.12	106.35	108.28	105.21	107.56	108.85	101.08	105.97	106.95	109	110.64	104.95	109.98	103.7	102.93	101.89	108.44	100.69	103.72	108.08	100.05	109.63	109.87	103.7	104.97	107.12	106	101.33	108	102.03	105.93	104.59
103.16	103.5	106.1	107.01	108.35	107.58	108.72	101.34	107.2	106.22	110.15	103.2	111.93	102.88	109.53	103.43	103.53	104.63	103.03	112.4	101.54	103.61	103.8	105.91	110.2	115.71	107.3	107.9	109.06	102.75	114.07	105.43	106.09	107.77	108.48	109.11	114.06	108.13	106.18	108.7	107.92	105.61	101.89	108.38	109.35	105.39	110.39	107.73	105.94	110
111.04	100.73	105.83	109.7	103.31	102.91	103.14	107.57	104.93	98.807	108	106.42	105.13	105.12	97.725	104.26	106.25	100.92	102.19	106.77	104.9	100.15	100.64	103.14	99.838	106.86	106.7	109.81	105.8	100.29	100.49	108.03	108.26	106.96	100.74	106.53	108.19	108.53	105.01	103.22	106.49	105.07	105.21	110.04	109.11	104	97.907	106.59	97.713	113.26
107.63	106.47	106.94	108.48	106.47	109.57	111.18	111.52	108.96	106.73	101.03	108.15	112.05	102.57	103.2	109.45	110.49	115.11	107.74	107.61	109.18	104.65	108.15	105.82	105.25	108.75	112	104.26	113.19	109.69	111.05	105.96	105.35	109.4	106.09	105.43	110.49	108.24	103.01	114.46	107.04	106.7	114.04	112.69	110.73	110.36	101.74	114.56	114.7	111.77
101.44	109.03	107.67	104.24	108.27	105.36	103.92	100.27	107.5	104.95	108.48	104.79	106.89	108.19	101.98	104.11	103.39	104.26	110.02	110.7	100.08	109.69	98.374	104.57	109.71	108.26	106.54	98.832	103.73	109.74	99.742	106.74	107.55	104.72	109.12	102.98	105.25	109.43	103.18	106.59	105.05	109.03	105.79	103.14	105.89	105.59	110.28	103.89	105.52	102.87
109.81	110	104.16	111.47	101.22	98.68	111.17	100.32	104.58	103.53	103.7	102.91	109.16	104.61	105.29	104.26	107.47	104.19	108.71	103.35	105.73	105.47	102.15	100.24	109.24	103.23	105.86	105.16	102.05	109.2	103	111.24	106.06	101.17	100.81	105.09	102.76	103.06	104.26	104.72	107.58	111.87	103	104.55	102.34	105.07	104.6	106.75	105.54	101.85
101.59	106.46	106.72	107.16	106.49	108.87	109.42	110.4	107.05	109.65	103.21	101.72	105.37	101.35	107.27	108.67	105.45	102.27	116.77	104.32	111.67	107.09	102.98	108.73	108.35	103.17	104.09	102.66	109.83	105.94	102.84	110.24	108.67	109.63	106.38	105.52	106.5	109.31	104.95	108.75	105.88	108.54	108.92	108.53	110.21	102.14	103.07	103.56	99.408	106.22
105.38	104.96	108.35	114.51	111.91	107.36	107.57	110.18	104.74	110.59	113.03	114.83	107.62	109.05	106.47	100.96	105.68	108.65	113.32	113.7	105.37	101.38	102.44	105.65	110.01	108.75	108.97	107.12	108.71	110.4	109.3	110.95	100.86	105.68	103.35	107.09	110.53	105.7	105.99	107.22	111.87	109.01	103.16	105.56	104.69	112.97	113.02	106.52	104.84	109.34
103.2	96.49	94.714	98.376	97.419	94.927	104.72	99.446	96.577	97.036	95.454	97.292	99.937	99.178	97.071	97.833	93.035	98.938	95.875	101.49	95.601	98.765	98.619	93.454	99.698	103.33	98.282	93.767	96.892	100.35	102.95	97.78	100.76	101.39	102.46	96.976	103.62	100.29	97.343	95.584	99.948	100.07	102.23	99.345	100.71	101	103.41	99.136	99.515	86.505
107.74	104.75	102.81	105.71	108.94	112.68	104.68	109.38	108.84	105.26	108.38	108.82	107.96	109.22	108.46	109.76	110.44	112.21	108.5	110.81	103.27	101.34	108.31	114.75	102.56	112.22	110.2	107.26	107	103.82	113.91	105.3	111.7	107.84	108.76	111.35	105.93	110.7	109.85	111.44	108.94	106.82	113.75	107.12	109.85	107.44	111.56	104.98	108.37	103.87
104.28	101.54	104.21	96.87	95.322	101.54	107.9	102.09	100.42	100.69	98.016	101.78	103.79	101.12	102.51	108.49	100.83	100.32	95.394	101.15	94.59	104.88	102.04	106.64	105.13	102.28	103.17	104.12	103.19	102.12	102.29	101.16	106.65	96.866	106.39	103.59	110.68	104.73	105.31	107.88	108.31	97.676	104.85	101.12	103.25	109.33	105.47	107.51	103.63	106.68
111.95	107.41	116.68	114.46	112.27	106.29	110.51	107.97	111.12	108.9	109.9	107.18	112.67	105.56	104.61	104.85	105.32	110.12	115.07	110.93	103.38	108.09	109.65	109.74	107.69	105.22	108.7	103.3	105.64	107.9	112.84	110.46	111	106.42	113.09	106.68	103.83	103.36	111.37	102.94	105.23	114.15	110.49	109.14	109.51	110.74	108.77	105.32	103.78	108.1
108.62	104.53	118.28	114.61	115.01	109.79	113.44	106.41	114.64	108.62	110.64	110.54	108.3	114.74	114.26	113.3	107.34	110.22	110.72	105.35	109.03	111.5	111.99	108.5	108.28	115.31	113.16	115.02	117.43	112.19	105.35	112.28	112.63	106.77	111.94	107.1	106.74	112.63	113.67	108.61	105.29	108.34	102.09	111.74	109.19	106.77	108.9	107.6	116.55	115.58
110.49	104.48	109.56	105.78	110.86	107.9	105.58	102.19	102.16	110.93	107.43	107.38	97.826	103.98	102.64	103.22	101.03	102.67	107.8	107.45	101.95	103.67	101.96	103.61	112.71	105.36	103.3	107.81	105.74	103.6	105.19	107.98	103.23	104.27	104.45	104.77	100.1	106.93	106.73	104.18	108.41	102.97	100.41	105.47	106.87	99.846	111.86	107.42	97.588	103.33
107.31	109	106.37	104.75	103.63	106.38	105.57	109.92	109.16	106.64	111.92	111.14	106.71	110.88	110.65	104.95	110.37	104.2	110.88	110.99	109.44	105.71	105.02	105.5	107.83	106.95	112.19	107.72	110.11	104.75	108.86	108.02	110.79	111.61	105.77	112.35	109.74	111.27	108.79	113.75	104.96	104.85	109.88	108.73	110.41	103.28	104.93	110.79	114.02	107.17
107.21	111.58	110.61	107.71	112.62	108.64	101.45	106.6	105.72	105.38	114.6	110.21	105.6	110.42	107.56	107.49	106.57	109.36	112.16	102.81	112.11	109.39	102.7	115.37	113.46	109.72	115.76	105.22	109.97	105.94	110.01	109.03	108.8	104.07	110.69	105.99	112.84	113.66	109.89	113.94	108.05	107.57	109.44	106.98	107.04	102.02	105.88	104.14	104.68	111.08
106.98	101.29	112.43	100.29	102.14	107.17	105.74	104.72	106.25	107.58	109.75	104.61	101.45	108.14	101.64	105.8	103.81	104.41	107.62	101.53	108.48	102.46	105.41	111.06	109.17	102.84	105.61	110	107.47	109.43	116.74	105.76	102.34	106.53	103.96	100.83	104.14	106.97	98.226	113.87	103.06	107.77	100.34	103.1	101.46	110.17	100.89	110.39	105.77	112.41
95.998	99.819	103.32	103.77	97.642	103.3	106.99	101.19	104.41	91.017	102.31	99.209	96.704	96.047	110.57	98.404	95.143	101.68	96.639	104.58	104.11	96.397	96.169	104.69	98.756	102.08	98.809	101.45	103.45	99.293	98.865	101.14	99.891	96.995	98.93	106.04	97.504	99.352	104.71	97.006	100.16	99.415	104.31	101.74	99.38	103.32	102.46	99.352	96.882	96.938
102.78	116.53	111.56	109.75	111.72	116.47	102.3	109.43	104.84	111.65	113.36	109.48	108.92	112.23	107.66	113.78	108.16	115.42	109.32	110.52	108.99	113.33	107.76	112.15	104.17	110.69	106.61	108.21	111.05	115.7	110.01	113.49	109.76	111.57	110.44	112.86	106.28	113.33	104.79	109.84	112.64	107.53	109.71	108.76	111.28	108.66	106.65	111.84	107.71	108.18
94.998	100.51	96.674	98.229	99.399	96.345	99.998	95.931	103.81	96.704	100.33	99.097	106.06	102.84	95.913	98.189	97.33	104.82	97.011	98.682	99.789	98.572	102.11	95.365	95.99	95.863	93.305	103.39	93.425	97.055	98.183	94.452	100.48	100.38	92.842	94.931	102.01	96.716	98.232	99.87	91.32	97.326	102.64	100.04	94.299	96.427	95.446	99.486	99	96.173
108.69	107.03	108.88	107.34	102.85	105.37	108.46	101.74	105.62	106.06	108.31	100.09	102.64	109.35	109.45	102.99	106.48	110.24	104.59	108.25	109.48	104.44	105.91	103.08	108.74	103.95	106.68	105.55	103.78	102.76	109.16	98.097	104.73	107.76	109.19	102.87	105.16	108.31	106.57	105.59	101.51	103.8	109.13	106.12	104.66	104.77	106.89	104.45	105.08	109.28
101.97	109.16	110.99	104.99	104.23	106.55	106.96	106.03	101.97	105.22	106.69	105.01	109.15	104.25	110.59	106.51	105.5	107.61	108.54	107.2	100.26	99.078	105.04	109.22	106.24	116.04	104.33	109.95	99.011	101.23	111.65	105.03	109.47	101.13	105.97	105.41	100	107.42	101.54	110.63	109.51	108.34	108.26	103.73	100.73	107.05	104.92	108.79	110.04	104.87
110.89	109	113.11	115.44	99.659	104.45	109.08	118.86	101.8	112.12	114.33	114.21	107.71	107.77	108.4	114.1	106.8	111.34	110.82	110.67	108.53	113.02	104.06	109.03	100.83	109.81	107.34	103.93	107.39	108.74	110.05	114.03	106.46	107.74	105.11	115.01	114.16	107.65	102.33	114.51	106.65	103.09	105.07	106.79	106.14	107.62	114.63	106.78	110.16	109.73
105.25	102.59	105.56	101.08	104.34	104.89	104.2	100.63	106.29	106.76	110.63	101.61	102.31	104.24	104.29	105.95	101.33	98.788	102.47	104.31	108.98	107.39	107.21	105.43	100.33	103.33	105.77	107.62	101.55	102.82	99.414	106.43	105.13	100.89	107.34	112.82	104.76	101.28	113.16	104.11	111.78	109.44	107.15	104.78	105.2	110.26	103.41	106.65	105	106.06
111.12	116.08	107.19	109.64	104.98	106.1	109.87	113.03	109.6	109.32	108.06	103.3	107.6	106.77	117.2	110.59	108.68	105.98	114.21	106.23	111.65	107.83	109.04	96.743	113.72	105.31	107.92	100.36	106.12	107.36	108.85	110.21	106.62	107.32	105.75	107.63	107.94	106.36	106.78	111.22	110.72	109.49	106.53	106.94	107.11	110.32	111.56	113.94	103.02	112.69
110.87	109.25	110.07	113.03	103.54	109.83	104.85	104.81	107.11	106.22	107.97	105.76	105.68	105.31	106.72	111.02	112.89	105.27	105.55	110.61	106.86	113.93	106.39	106.96	103.01	112.33	114.41	109.76	108.6	103.32	112.62	108.53	104.67	112.31	108.73	107.61	107.69	106.13	109.46	109.45	109.33	105.86	108.57	107.41	114.01	107.88	108.81	111.1	103.91	106.15
97.82	97.764	99.482	102.06	102.75	105.53	97.731	99.245	95.468	105.22	103.22	98.486	105.09	97.052	102.01	96.578	105.06	102.45	100.28	103.96	100.91	98.471	96.325	95.338	98.037	102.43	99.164	107.85	105.31	103.23	95.839	97.189	105.69	103.65	96.964	95.184	104.37	95.053	106.75	99.856	100.36	98.343	99.971	100.3	102.55	105.57	99.836	101	102.53	103.15
109.35	110.49	103.6	110.67	102.21	109.39	107.19	103.68	105.96	104.81	107.89	105.93	107.79	112.22	100.52	109.26	107.57	105.85	103.55	102.88	107.12	108.84	104.79	104.13	105.93	103.9	106.22	111.61	110.63	103.26	105.24	105.66	101.2	112.04	107.3	106.46	106.47	103.66	109.37	111.48	106.51	106.62	108.84	107.04	114.56	100.44	105.02	105.7	103.81	105.51
109.24	100.07	107.31	99.063	104.23	99.735	106.15	91.103	106.45	105.01	100.82	102.41	106.02	99.479	100.1	99.219	107.83	106.07	103.21	106.25	102.55	102.13	99.763	102.47	110.44	105.12	110.26	96.076	104.89	103.32	101.32	104.39	97.82	101.99	103.34	102.27	107.13	104.81	103.95	95.853	102.68	100.55	99.095	109.7	95.976	108.12	107.55	103.85	102.43	100.94
108.12	107.03	103.01	104.48	107.99	109.41	107.06	111.71	105.16	103.53	111.06	106.61	110.62	108.11	106.75	102.22	102.12	114.06	105.79	112.22	103.24	108.98	110.31	110.34	107.48	107.74	109.87	111.19	105.82	101.98	108	110.49	106.22	109.62	101.82	104.93	113.95	106.24	109.8	104.01	101.42	105.09	107.09	109.8	108.56	108.44	103.31	109.36	111.92	103.85
109.26	106.95	102.97	106.39	110.17	112.54	109.06	107.71	106.81	109.11	112.58	109.23	109.24	110.94	114.65	113.06	105.85	115.46	109.99	105	111.85	111.47	104.48	110.66	104.01	109.68	113.37	105.56	109.21	113.06	104.71	105.6	107.88	108.41	111.45	109.34	115.22	108.65	104.8	112.31	106.31	110.14	111.45	108.86	108.48	108.47	105	111.28	104.64	111.7
103.8	107.88	109.19	110.57	105	105.81	103.11	105.99	108.62	107.54	110.34	105.42	112.83	106.98	109.71	107.52	106.42	104.97	107.35	105.13	105.43	106.73	104.41	111.34	105.97	106.14	100.87	108.91	106.77	107.04	111.72	107.08	108.7	106.02	104	111.81	106.13	111.76	109.49	103.18	107.46	109.42	101.55	104.54	107.97	107.03	102.38	108.44	112.13	109.82
106.8	102.71	106.34	106.8	110.65	108.25	103.66	107.55	101.76	100.35	107.88	102.12	100.96	106.78	108.08	106.33	108.52	105.4	108.44	106.04	105.48	107.46	109.84	106.63	110.11	106.52	101.38	104.71	107.1	102.06	107.08	103.73	98.98	101.4	97.725	103.12	104.81	106.54	107.22	105.77	105.47	106.05	107.87	108.38	100.03	105.43	103.79	107.62	107	103.09
101.62	106.44	111.91	98.697	114.15	113.25	107.65	107.93	106.25	102.36	107.62	99.145	107.57	104.58	115.28	104.37	108	106.44	111.02	107.99	106.87	104.42	109.1	106.81	106.08	104.79	103.73	108.6	105.26	104.25	104.69	116.14	106.43	106.55	109.26	107.05	111.6	108.16	104.41	104.15	105.56	105.36	107.28	107.25	112.09	106.27	113.65	102.14	107.74	110.96
109.63	115.6	109.42	107.78	108.54	111.12	105.3	109.08	104.27	109.21	105.95	110.36	105.23	105.89	102.9	103.58	97.21	111.69	106.03	102	107.77	101.97	109.15	109.77	108.37	106.04	106.99	111.54	109.84	108.65	102.52	106.89	104.57	108.93	107.33	111.97	109.84	106.85	106.69	106.03	104.07	106.49	104.18	107.65	107.97	116.58	102.95	112.75	100.59	110.16
109.94	106.91	103.45	110.09	102.44	103.19	106.57	113.08	102.71	107.57	107.94	113.72	107.05	106.56	113.77	101.21	109.08	107.83	112.12	107.74	109.67	115.58	113.5	105.08	108.78	104.76	107.42	104.12	105.43	103.98	106.3	110.29	110.76	110.11	107.63	107.17	107.97	106.39	110.46	106.98	108.04	110.11	115.4	101.59	108.2	109.79	109.46	112.01	108.43	108.57
97.597	100.46	101.02	98.706	103.42	105.43	103.03	93.425	100.02	99.571	104.6	101.09	103.8	99.83	97.646	102.78	105.83	100.48	99.882	102.16	99.519	103.38	97.975	105.13	100.66	99.079	105.04	98.401	100.74	101.91	105.29	99.84	98.152	100.43	104.09	102.06	100.58	98.459	101.37	92.146	98.743	95.105	98.408	100.28	103.22	100.98	99.857	100.99	99.415	97.98
109.52	112.11	101.65	104.33	106.82	112.1	114.15	106.34	103.16	103.32	102.72	105.42	105.2	108.37	104.03	110.35	102.41	107.3	107.83	108.5	100.93	101.9	108.59	108.2	104.25	104.29	104.35	104.42	107.92	107.15	105.11	107.53	105.43	101.21	102.67	106.82	93.92	101.44	113.15	103.13	103.44	106.03	108.08	112.92	98.996	101.08	107.84	102.25	99.122	101.38
102.45	106.08	98.389	106.38	105.02	104.28	107.45	104.33	110.72	103.94	113.31	109.67	105.76	108.41	108.47	107.08	108.38	108.15	108.11	98.968	104.94	106.27	109.85	106.13	105.63	102.15	109.75	101.45	106.18	109.34	103.8	104.68	107.92	109.35	112.1	108.69	112.02	102.1	106.67	108.64	108.15	107.29	102.39	105.85	106.93	100.12	110.75	108.62	97.611	105.58
109.88	110.18	110.79	110.41	107	108.88	112.57	108.38	105.75	117.44	107.86	117.31	106.24	107.6	112.51	114.81	114.97	111.35	112.17	112.79	110.4	111.66	108.52	109.78	108.91	108.73	109.59	108.99	107.27	112.56	103.26	113.89	102.68	113.71	109.91	105.75	106.93	108.21	111.66	109.16	107.13	108.36	112.69	103.03	108.47	104.41	107.73	109.45	102.76	104.11
102.94	107.81	109.04	109.27	105.99	105.19	101.85	108.52	103.54	107.55	100.61	112.46	110.84	108.43	111.53	108.83	107.38	104.98	113.17	107.2	107.6	114.54	110.05	110.39	106.82	108.24	106.59	112.59	107.47	103.88	106.09	102.26	102.75	106.57	111.77	105.15	107.51	109.95	104.56	107.19	105.98	102.69	111.58	114.22	107.03	111.03	103.24	110.34	108.67	113.62
102.74	107.59	99.516	105.14	103.85	103.23	107.23	101.99	93.586	98.455	109.23	104.86	106.59	108.76	107.94	108.44	101.52	105.74	107.34	106.63	111.67	114.35	105.56	104.77	104.83	104.43	108.98	105.88	104.66	105.63	105.17	107.36	104.36	106.52	104.72	104.01	108.89	111.68	104.91	106.9	110.44	108.09	101.33	104.13	101.48	114.62	106.07	104.71	110.52	107
109.11	105.63	107.82	101.89	110.5	104.41	101.22	115.83	111.17	106.28	103.11	104.51	96.572	107.91	99.242	106.98	108.56	106.91	107.4	102.99	106.49	104.66	106.09	109.25	112.79	106.18	107.95	110.45	106.76	104.85	115.6	104.86	105.5	112.29	105.04	109.05	109.96	111.28	108.9	111.4	109.36	109.96	102.95	109.05	112.74	103.13	106.22	107.3	105.24	110.51
107.72	103.98	103.59	98.438	102.75	106.47	106.16	107.43	102.18	108.74	104.13	107.4	104.83	104.55	104.5	107.05	104.58	100.11	109.2	104.72	106.23	102.25	106.09	113.97	105.76	108.45	105.44	102.7	109.01	109.5	104.29	103.7	100.87	108.93	104.55	108.98	107.14	100.35	104.44	111.97	108.04	107.3	108.76	108.47	108.17	106.38	108.73	108.1	103.79	110.43
106.03	108.98	105.03	100.68	109.83	104.13	111.02	106.15	106.6	105.25	104.77	102.25	102.23	105.71	108.43	99.37	107.35	105.02	106.93	99.652	104.24	106.15	109.25	102.27	107.85	107.35	107.61	106.57	105.82	101.63	108.79	110.3	104.51	100.63	101.68	103.21	107.51	104.22	106.44	105.98	101.48	107.87	106.87	111.08	104.81	108.85	104.68	106.01	101.89	103.91
105.33	106.44	114.36	111.1	107.67	109.48	105.56	104.78	104.86	106.63	113.12	102.85	102.1	107.13	110.55	106.43	108.95	108.98	110.51	106.64	107.49	104.61	117.28	115.5	114.79	110.82	103.93	110.61	106.77	111.53	107.39	114.18	114.34	110.88	110.59	108.61	112.54	106.84	110.59	109.11	98.607	103.36	102.35	107.17	108.86	113.48	109.45	104.35	110.43	117.34
103.14	109.62	107.52	105.92	102.87	107.25	108.59	107.86	110.19	106.83	110.36	102.32	106.75	106.34	104	110	102.69	116.98	109.22	109.84	106.22	105.14	107.59	106.24	109.29	107.34	109.16	104.08	112.69	109.61	111.13	108.25	107.74	113.3	109.95	109.11	107.43	107.99	103.07	106.03	107.62	112.43	110.47	105.61	112.73	103.96	108.53	114.46	107.63	101.7
105.29	102.65	108.85	104.16	101.36	103.82	105.08	104.76	106.16	101.14	107.04	112.74	110.87	104.46	105.54	104.9	106.78	108.56	109.45	108.32	108.45	111.78	105.94	102.66	101.1	105.98	107.89	101.93	105.29	104.22	107.86	106.62	105.86	109.25	115.48	109.93	101	101.68	104.44	107.55	108.3	108.72	105.88	102.72	103.67	108.17	104.96	109.3	106.35	104.46
116.54	109.96	105.63	105.07	109.13	108.32	109.14	101.85	108.85	114.76	110.01	113.19	108.51	109.54	108.19	113.46	101.79	110.58	104.98	109.17	110.16	104.42	103.97	102.39	111.69	114.2	108.39	105.98	106.58	112.21	107.55	116.81	108.71	108.81	112.41	109.31	104.97	112.6	103.87	109.06	106.38	100.76	107.83	107.84	107.61	106.24	106.19	108.25	111.14	110.75
101	100.35	92.905	93.798	103.09	98.322	93.875	95.364	98.481	103.64	102.46	101.5	95.243	94.061	98.511	95.022	99.885	99.405	101.09	104.05	99.488	96.237	98.973	102.75	102.27	97.948	100.03	95.885	100.23	95.959	103.96	97.178	94.763	97.421	105.35	96.161	98.779	99.772	99.583	95.36	96.486	95.306	97.539	97.493	99.128	96.606	100.12	98.589	97.781	97.473
95.878	100.35	104.13	95.809	104.03	95.597	97.773	100.38	95.995	103.61	98.127	94.968	94.912	96.083	103.75	101.86	102.08	99.855	105.31	96.481	98.525	99.726	98.783	101.54	95.681	98	102.31	91.122	98.475	102.72	102.96	100.5	94.426	100.29	100.35	100.19	99.875	94.084	94.299	99.934	93.907	97.756	96.264	103.83	103.75	96.137	99.141	97.428	101.92	105.68
93.858	98.646	91.249	100.46	102.68	97.711	95.447	99.931	99.146	98.095	92.76	94.854	95.329	101.85	100.04	101.09	98.611	91.816	102.5	101.18	100.25	97.529	99.198	97.506	99.673	98.798	94.717	96.264	95.992	96.55	102.88	97.252	96.985	100.79	98.188	97.176	104.7	97.028	95.464	102.75	93.756	101.27	101.79	101.42	95.327	104.16	103.96	101.19	98.42	98.942
[truncated: 150 more columns]
