# Supplementary material for: Genetic dissection of main and epistatic effects of QTL based on augmented triple test cross design
Source: PLoS One. 2017 Dec 14;12(12):e0189054. doi: 10.1371/journal.pone.0189054 (PMC5730204; doi:10.1371/journal.pone.0189054)
Supplement: S10 Supporting Information — (ZIP) [file pone.0189054.s010.zip › z6_550_0.2_5.csv]

94.927	112.3	98.971	107.13	112.07	96.073	108.49	117.12	107.34	110.54	114.22	108.82	110.05	100.83	102.12	110.77	107.55	101.25	115.15	106.67	105.64	103.43	112.3	104.32	102.78	98.384	105.3	106.73	102.87	113.16	108.11	114.63	96.169	113.16	99.585	105.15	107.42	104.7	110.27	98.012	106.69	97.69	103.17	108.85	106.07	111.35	108.35	102.8	114.63	95.475
97.384	104.83	104.61	100.49	98.022	99.037	96.404	88.014	103.81	95.198	91.792	97.618	101.21	98.272	92.024	99.715	100.65	93.941	95.219	91.478	92.357	94.727	93.606	97.897	98.531	96.843	96.329	100.26	97.334	104.75	101.67	106.81	93.354	100.92	87.912	106.74	95.6	93.133	97.695	98.563	94.173	97.754	102.8	91.849	103.71	103.54	102.29	98.4	102.99	103.12
106.22	105.5	99.342	108.29	101.7	106.69	120.2	113.67	106.21	106.79	107.21	110.11	109.79	108.21	113.42	110.25	107.96	113.57	109.17	110.74	111.47	112.11	109.46	107.98	103.69	111.24	109.95	112.47	111.99	103.12	106.58	109.18	108.03	107.66	110.68	115.38	113.17	106	107.91	106.93	108.39	110.08	101.11	114.29	98.569	104.17	104.92	109.1	108.63	114.01
108.88	99.097	109.92	104.04	120.34	103.25	121.3	114.15	113.36	106.27	98.373	104.56	109.38	115.37	114.07	111.17	111.94	112.14	107.81	111.37	113.56	102.75	103.27	108.27	115.08	108.12	107.54	104.74	98.458	116.93	108.44	108.03	104.01	102.87	112.07	107.53	105.35	101.25	113.84	110.84	115.29	106.99	107.67	114.36	104.27	110.95	104.69	111.64	104.31	105.91
104.76	108.04	103.61	108.26	100.82	100.83	106.86	111.86	98.867	114.05	112.77	108.09	96.53	107.73	114.73	105.98	111.47	108.12	101.01	95.093	108.22	99.222	101.35	99.787	99.558	108.46	112.19	97.76	112.46	96.835	115.12	111.03	107.7	110.28	103.06	111.93	105.7	109.11	102.38	99.849	103.8	98.135	97.739	101.66	110.07	103.39	115.38	101.98	99.229	104.65
101.94	104.44	101.95	97.132	106.22	105.67	104.36	105.02	108.22	104.96	107.56	104.93	106.62	106.66	107.51	95.686	113.75	105.62	102.26	109.66	113.17	101.56	107.24	105	104.8	108.25	100.6	111.96	110.93	104.98	107.63	101.15	110.17	101.35	109.76	105.76	104.19	107.18	103.44	107.8	109.7	109.89	106.41	101.58	101.04	106.25	105.68	110.33	102.31	109.66
103.8	103.84	104.28	112.3	105.71	112.43	107.57	106.61	109.79	112.34	104.94	108.01	108.78	120.23	101.1	115.98	109.56	106.19	116.6	106.4	111.52	113.49	106.17	119.87	113.86	106.82	111.72	109.85	112.08	105.44	104.46	108.31	112.62	113.56	118.64	111.89	109.06	112.55	106.58	108.48	110.41	118.5	106.91	102.98	104.66	99.557	111.7	100.73	112.74	95.4
99.759	106.21	117.74	112.2	97.838	108.37	101.01	102.92	100.09	101.28	106.36	104.19	99.157	102.61	111.39	108.81	99.631	106.71	99.453	106.2	105.89	108.58	109.54	109.97	96.126	108.32	108.56	101.86	105.35	99.463	99.54	106.11	112.13	98.518	100.63	99.247	115.59	104.49	110.27	108.08	105.71	112.3	101.12	102.61	99.829	105.27	109.12	101.94	111.62	91.643
99.421	108.74	106.1	107.79	110.9	111.6	107.96	113.12	107.35	105.79	122.59	109.28	106.09	107.83	109.68	105.8	101.37	105.35	103.2	114.45	111.39	109.41	108.16	111.55	106.04	115.86	110.31	104.45	107.68	101.98	107.85	112.72	114.9	111.29	112.85	105.97	105.25	110.41	107.3	104.88	109.47	103.46	100.94	113	113.79	98.949	106.95	106.5	103.79	106.95
109.22	110.79	103.79	106.32	97.458	108.18	109.09	101.84	116.42	103.1	102.15	114.87	94.199	119.63	108.48	100.8	102.87	107.45	97.191	111.33	103	102.92	97.091	112.66	112.18	104.32	102.5	111.64	113.92	112.31	112.93	110.76	112.93	103.28	104.11	106.26	108.63	102.36	103.6	108.63	103.46	108.16	104.4	102.98	109.2	106.61	100.7	106.38	99.031	108.02
86.972	95.452	89.363	100.22	107.41	98.267	102.75	99.47	97.446	97.491	106.71	100.73	98.931	93.2	98.025	90.088	101.44	99.794	99.219	107.29	95.728	98.974	99.505	93.886	97.301	93.757	96.182	99.2	105.1	99.787	92.454	94.492	104.83	94.37	97.451	99.996	104.96	104.81	104.1	105.03	98.759	102.02	91.92	104.72	98.916	103.15	97.616	101.99	88.547	100.48
106.49	99.131	103.02	95.692	109.77	111.44	100.7	96.306	106.49	102.68	97.417	100.94	100.23	98.565	97.498	104.86	96.496	103.9	108.29	99.871	95.287	108.18	95.472	98.931	105.65	102.41	96.591	92.842	98.718	99.597	95.057	107.53	102.02	93.444	103.09	102.7	96.516	102.29	101.27	97.788	104.19	100.2	96.708	97.478	99.592	103.32	99.866	97.941	108.1	104.85
103.23	117.21	107.66	102.37	111.64	105.31	107.04	106.06	103.12	103.52	105.08	109.25	105.35	109.22	97.182	114.1	103.41	108.12	101.5	111.14	107.94	107.22	103.71	106.96	112.75	100.73	110.38	110.19	102.22	102	105	116.19	107.78	111.11	103.41	104.81	105.44	104.36	107.32	111.65	106.8	105.05	110.61	108.13	108.17	105.68	113.03	107.43	119.53	109.36
108.36	105.07	95.241	107.57	106.93	95.772	110.04	107.68	108.23	105.9	111	108.23	110	95.36	112.1	99.602	104.17	106.68	101.36	92.948	98.853	105.42	112.21	118.1	107.51	119.06	116.67	110.74	105.42	112.73	107.88	103.1	102.92	108.16	111.61	106.48	102.15	111.59	105.87	104.03	96.725	105.72	102.72	104.06	99.02	101.69	101.79	112.04	112.45	94.212
95.516	104.17	98.352	91.709	104.9	99.294	111.95	107.46	102.44	112.62	97.94	111.75	108.21	95.495	99.885	110.35	106.32	109.3	104.6	106.22	99.845	107.01	104.93	111.63	104.87	108.32	109.51	106.39	100.97	104.59	106.47	109.6	113.7	100.58	108.75	106.21	95.643	107.92	106.8	97.968	104.59	106.11	104.33	105.1	100.14	96.077	112.65	107.99	99.219	109
113.59	106.28	112.88	110.71	111.07	112.42	102.17	105.46	107.89	115.94	103.3	113.49	110.65	116.5	107.13	122.97	110.87	108.12	102.09	116.17	109.02	114.87	104.76	103.57	100.23	111.09	110.2	102.88	103.88	108.36	110.35	109.65	98.127	109.33	104.73	110.71	115.25	105.96	113.03	104.07	103.9	108.8	111.99	101.94	102.47	107.42	113.88	106.52	109.53	107.43
115.44	104.62	120.11	104.45	109	107.53	105.19	106.1	111.96	108.58	102.27	110.48	101.18	108.94	107.88	102.21	105.26	102.35	107.12	112.08	109.14	107.56	113.34	105.13	107.15	105.06	119.41	109.39	119.36	103.56	101.63	109.62	108.28	112.68	110.42	104.03	107.51	99.559	106.63	111.44	101.77	108.49	107.26	98.579	111.81	108.94	101.52	104.31	112.35	116.72
89.129	102.83	106.45	96.326	106.28	103.27	99.909	92.272	105.53	99.124	98.882	95.136	97.573	97.114	105.01	102.17	90.854	106.52	90.488	104.1	100.85	107.31	106.33	97.778	105.15	97.306	97.299	103.42	97.484	95.635	94.362	102.25	93.826	94.197	99.241	96.128	91.839	93.503	93.919	85.611	102.37	111.56	97.397	98.439	97.834	101.26	89.739	100.08	97.195	96.54
107.75	106.06	115.53	108.11	106.71	116.94	106.98	92.663	105.88	102.31	105.88	110.9	113.19	110.44	105.58	95.627	103.09	108.68	105.71	104.26	108.46	93.888	109.64	104.34	102.28	102.7	119.7	103.16	101.9	104.65	116.25	109.54	113.03	94.545	108.29	108.88	108.46	105.37	100.2	110.99	109.13	107.91	102.27	108.6	100.63	105.53	111.11	107.29	116.7	117.73
111.35	101.68	108.34	106.14	112.4	107.82	107.95	109.55	112.02	110.59	106.53	110.84	102.93	107.58	108.39	106.2	121.18	115.97	108.17	115.69	108.8	108.65	107.54	110.19	104.81	114.92	116.17	107.99	96.938	108.65	116.47	109.13	102.7	111.79	105.89	110.48	106.77	109.12	106.72	114.07	101	113.76	116.3	110.79	114.96	115.47	111.69	123.55	111.39	106.85
120.72	92.873	102.75	104.64	105.25	107.98	105.44	107.49	107.14	112.59	106.18	107.48	106.82	114.83	104.57	112.54	94.511	112.58	113.96	107.45	110.43	105.31	112.92	105.38	96.538	101.31	105.05	107.63	101.52	111.77	114.22	105.24	94.73	109.11	108.99	100.15	99.892	113.16	98.151	110.74	97.788	103.83	110.45	97.453	103.47	112.15	105.88	103.45	106.77	103.59
110.17	101.17	106.96	103.73	111.03	105.35	103.88	110.99	103.13	99.918	101.83	103.44	110.75	108.35	111.32	120.63	111.25	99.918	108.38	99.863	105.72	100.91	99.874	102.28	93.953	111.22	108.61	103.16	104.1	107.78	106.44	100.57	112.96	113.2	106.89	108.41	111.78	109.05	103.66	102.16	105.17	110.27	104.56	101.36	109.49	108.78	106.77	103.39	115.53	97.952
109.47	102.44	102.89	101.54	107.89	99.1	103.9	110.49	109.71	111	107.7	93.342	109.36	109.81	102.41	99.787	107.33	97.001	107.77	108.2	96.939	109.12	105.45	106.78	111.29	118.75	103.34	110.82	103.36	107.46	106.05	99.086	108.26	100.46	104.28	111.25	103.89	113.35	101.96	109.64	107.55	105.41	113.06	116.12	113.48	109.14	95.072	106.48	109.42	103.58
101.04	102.64	107.6	110.25	103.67	103.25	107.53	103.25	105.59	116.31	108.02	104.69	113.68	115.43	99.337	110.9	104.46	106.38	109.5	109.88	116.42	108.08	106.92	103.6	106.97	104.16	104.23	111.56	110.57	99.392	104.74	105.82	103.53	113.2	107.37	110.82	106	110.6	107.58	102.51	116.32	102.94	101.76	102.3	106.16	103.24	106.68	90.902	109.64	96.438
93.853	90.343	102.52	100.74	100.47	105.93	96.217	98.067	98.705	87.128	103.28	96.984	97.276	100.2	91.017	97.843	97.962	106.87	91.515	99.413	96.487	94.643	96.762	102.33	88.757	101.57	99.748	98.078	96.683	101.6	95.663	95.574	93.992	103.63	91.623	103.92	99.518	102.21	100.3	99.721	90.654	101.02	108.63	94.617	89.293	95.407	100.49	98.078	95.576	101.01
110.57	105.41	103.54	103.26	113.59	115	106.15	105.2	103	105.44	110.65	110.28	108.07	111.12	102.73	110.58	104.72	101.81	107.31	116.51	108.16	107.56	101.58	107.18	116.77	93.991	103.58	111.62	103.23	109.18	106.16	107.41	98.059	107.03	101.05	109.89	105.45	104.62	105.94	121.03	102.99	111.55	107.89	114.02	102.61	111.55	104.17	114.34	104.56	104.37
94.891	99.286	105.54	106.8	96.989	99.642	97.568	91.344	98.363	92.894	92.394	102.52	93.58	98.958	85.331	91.731	110.79	95.922	101.33	91.442	86.62	90.212	95.811	100.17	97.849	91.986	97.594	96.179	105.14	92.686	96.956	97.782	101.23	99.606	95.318	100.85	105.74	95.368	92.967	93.859	107.25	96.525	105.08	104.66	97.619	104.81	104.16	102.42	103.63	96.644
112.99	115.62	107.93	107.32	104.96	110.35	103.63	107.8	107.31	121.36	108.65	101.99	111.56	108.01	109.6	112.96	100.95	107.13	94.716	107.13	107.05	100.66	104.75	116.81	102.22	103.81	121.25	107.43	109.91	102.82	106.75	113.54	113.7	103.02	102.13	103.45	106.72	102.05	108.82	108.66	115.06	108.4	99.448	105.75	106.59	109.13	111.21	104.18	114.97	113.05
102.29	103.95	108.2	105.54	98.504	103.54	107.37	106.78	106.95	95.01	103.04	95.358	97.796	102.63	103.65	98.474	104.04	102.72	106.66	98.197	103.95	92.682	97.239	87.072	92.355	102.3	98.824	108.2	106.89	107.54	104.02	106.21	98.876	114.6	93.348	97.55	109.65	100	93.031	101.19	96.797	112.22	96.196	91.731	103.49	86.478	96.665	95.673	112.44	106.73
109.88	110.73	113.69	120.07	110.25	102.01	102.9	107.26	104.84	114.21	102.98	96.616	106.1	110.9	115.17	117.74	110.33	103.7	104.66	99.361	104.44	107.7	106.68	105.8	104.54	107.64	104.47	110.92	117.16	112.84	111.3	107.74	108.66	111.32	102.87	106.83	109.42	111.36	114.35	107.42	107.78	115.79	95.248	111.85	112.41	105.4	104.35	107.53	106.18	86.884
110.16	101.11	116.34	102.81	113.06	103.7	111.95	107.25	107.95	104.28	107.57	115.66	107.95	102.7	114.63	100.4	104.36	111.65	103.6	100.33	97.456	112.05	109.22	104.29	108.13	116.38	106.95	108.3	103.09	107.33	111.42	113.28	105.16	106.44	110.36	111.33	103.59	112.2	111.1	107.05	116.34	108.39	103.38	101.76	118.03	102.78	110.79	102.3	112.22	107.25
101.54	112	106.67	107.41	113.74	110.27	108.41	103.76	106.28	109.73	91.856	111.1	105.02	116.08	103.26	105.33	113.74	101.88	99.781	111.84	105.85	116.45	101.2	110.37	93.672	102.44	102.53	110.76	97.512	113.51	101.79	102.81	103.57	108.1	101.93	99.592	104.4	98.983	101.1	117.98	106.7	95.165	102.39	100.51	110.62	106.5	112.52	111.97	110.83	111.54
103.4	113.76	114.99	106.5	104.19	111.98	109.61	112.39	106.94	107.39	106.47	104.68	118.16	115.99	99.805	105.36	106.45	113.04	109.26	114.03	105.35	103.04	112.07	105.74	110.8	110.27	117.89	102.42	108.82	116.81	107.85	103.92	117.17	111.11	104.36	110.19	106.43	113.34	101.49	98.7	112.45	112.55	105.75	104.93	102.05	103.68	107.59	94.55	101.2	118.92
110.67	110.42	117.6	103.36	100.94	122.65	119.11	108.68	106.41	106.23	111.66	102.14	117.74	102.32	109.67	105.74	109.88	110.7	115.05	108.61	105.17	104.4	107.62	106.96	109.61	106.16	112.81	114.54	114.04	110.62	106.67	111.93	110.48	109.1	104.01	113.3	109.57	111.14	114.88	114.12	105.63	109.01	112.85	103.03	109.74	111.53	107.86	110.94	99.049	101.96
102.69	96.086	93.026	99.884	94.68	101.96	97.575	105.86	95.984	98.504	94.851	90.709	105.02	105.74	94.844	104.16	101.5	96.878	111.4	106.31	94.836	91.938	99.354	97.894	103.54	94.042	94.706	99.003	105	113.34	97.845	101.26	99.179	91.51	103.74	100.93	99.292	92.758	103.54	103.41	103.67	88.913	93.367	98.849	100.49	103.73	93.215	100.25	98.861	102.83
115.33	107.47	104.86	109.96	111.19	105.62	103.41	108.72	104.54	108.71	111.2	107.8	102.76	97.919	104.02	113.25	115.26	108.13	103.15	107.11	106.53	111.2	110.62	109.18	106.64	117.57	107.31	109.72	106.81	108.79	108.2	103.13	103.62	112.2	100.17	103.19	114.56	110.15	113.91	108.33	111.35	106.52	118.69	105.68	115.1	110.66	116.51	102.39	111.38	112.85
109.01	103.26	106.79	106.35	109.84	108.47	114.39	111.86	101.39	110.05	110.84	109.53	104.99	110.76	108.92	112.7	102.39	110.3	105.06	109.33	94.15	110.38	100.09	104.75	109.68	105.83	108.59	99.166	94.353	107.88	103.47	118.6	97.64	111.59	102.43	108.3	112	103.62	105.58	98.509	101.7	100.37	112.54	106.23	111.61	105.12	101.34	114.51	107.74	101.74
103	108.96	96.979	103.21	103.27	96.08	99.735	94.916	99.581	95.859	96.682	97.046	106.26	93.727	100.59	106.86	101.23	99.445	107.03	91.392	113.28	113.22	103.64	99.817	104.66	106.2	102.93	101.54	93.878	103.82	96.391	101.47	103.01	101.67	101.6	86.081	101.41	102.38	102.16	99.699	93.939	105.58	100.17	103.46	104.29	100.44	105.31	102.05	102.57	99.088
96.414	97.681	100.92	100.63	104.87	103.12	93.436	99.876	102.43	100.71	108.18	102.46	99.77	98.883	99.477	93.127	92.618	96.242	106.58	105.98	106.23	100.01	103.93	96.636	106.42	103.95	92.525	97.523	105.01	93.271	92.974	104.03	99.75	101.88	94.849	87.824	95.64	93.195	104	96.101	94.126	93.754	110.08	103.3	98.562	102.86	94.135	110.65	102.02	97.225
102.47	99.392	107.73	109.67	95.411	105.91	110.51	109.59	107	105.13	108.17	94.115	115.14	103.49	107.3	104.26	107.01	102.52	112.31	108.71	110.04	114.28	98.452	102.46	107.27	118.17	111.06	104.57	107.37	108.67	104.06	107	112.46	117.01	119.29	103.59	111.01	108.21	110.81	104.82	102.62	112.67	99.748	104.13	105.49	105.95	103.84	105.87	109.6	108.7
102.12	100.32	105.54	104.1	109.01	102.78	107.54	105.36	112.69	114.92	102.4	102.64	110.82	97.944	101.11	101.94	112.11	106.21	100.21	110.02	99.644	111.3	112.54	98.892	102.42	107.45	94.157	99.433	107.22	109.27	103.94	104.13	98.31	98.097	98.806	104.11	104	105	109.86	106.4	99.548	104.29	105.56	96.815	110.11	105.94	104.83	107.2	106.59	97.574
104.83	112.37	93.961	106.23	101.87	100.87	105.86	104.41	101.37	100.22	105.8	102.94	110.67	98.681	98.625	119.21	108.24	103.33	108.5	104.98	106.1	101.97	107.32	107.01	104.44	108.04	112.19	103.5	109.7	104.9	99.119	102.57	100.93	113.46	109.71	111.79	97.342	106.05	101.86	102.54	102.08	102.17	103.76	108.15	100.65	98.74	106.39	113.1	96.213	105.47
113.07	101.09	102.33	100.65	99.579	105.56	99.916	100.77	102.39	111.5	109.62	93.164	103.47	99.801	96.306	104.72	101.62	101.34	104.73	108	99.792	100.33	97.846	105.12	108.06	105.9	105.4	97.632	100.2	108.29	100.6	97.627	110.05	104.66	105.73	106.6	97.881	98.391	105.7	95.926	99.287	111.66	105	106.45	109.22	101.23	92.343	108.59	97.226	104.15
105.98	100.68	104.91	112.08	100.21	99.062	103.15	111.5	107.48	101.16	99.689	97.75	103.52	100.03	104.79	104.4	109.51	99.826	100.1	110.69	110.2	111.29	95.288	115.87	104.24	111.91	110.42	113.46	116.57	109.23	106.91	105.84	112.59	93.388	103.86	99.605	120.13	100.13	106.41	111.7	101.14	112.31	107.25	115.56	97.824	107.19	97.792	107.07	108.57	114.65
102.39	109.86	107.09	104.96	112.87	114.95	114.49	105.25	110.71	109.2	100.54	115.62	101.21	103.36	101.83	100.58	114.6	91.504	103.6	103.92	108.77	108.44	109.81	113.33	109.88	106.49	109.43	102.16	110.64	103.38	111.09	108.55	107.16	107.07	101.91	98.25	107.71	106.37	100.74	110.73	100.94	104.61	101.6	116.67	112.56	109.34	109.41	106.67	107.64	105.08
110.1	101.74	106.65	104.56	102.01	95.98	97.104	107.47	108.3	97.353	107.29	109.75	104.99	109.74	103.3	97.531	109.27	105.02	101.22	109.32	103.93	109.02	101.71	108.04	103.92	99.149	96.186	97.941	108.67	98.623	94.537	115.65	98.865	102.02	103.38	112.33	115.9	100.09	101.5	103.47	106.29	107.26	104.25	102.26	103.64	103.01	110.42	105.1	111.45	109.29
104.06	104.16	114.46	116.19	104.42	100.58	106.89	105.49	107.14	111.81	104.36	98.972	103.64	106.95	102.46	116.65	109.29	106.31	98.034	108.41	105.43	110.7	105.71	107.3	110.07	103.17	107.27	100.59	104.52	106	109.95	99.768	102.49	100.2	111.18	103.62	112.04	118.86	104.78	108.79	104.01	99.582	97.917	96.723	103.96	102.64	114.45	100.81	108.79	98.373
111.71	106.01	104.97	109.22	102.79	102.47	113.56	107.02	103.32	105.1	103.78	109.15	105.71	97.516	97.2	106.03	117.88	111.95	107.08	107.6	104.56	102.01	100.83	97.228	105.51	107.71	104.65	111.41	106.38	106.48	99.66	111.02	100.81	104.7	103.7	104.47	107.62	110.3	95.411	104.25	101.54	106.21	92.255	105.83	102.5	114.94	105.02	109.45	102.77	106.73
116.53	98.257	118.76	105.21	118.35	107.8	101.83	108.09	104.04	112.84	101.74	108.71	110.81	109.79	108.13	107.56	101.87	110.22	106.8	110.77	112.58	111.2	108.89	124.06	99.362	101	100.18	111.61	114.69	108.18	98.573	101.89	111.02	110.7	105.42	114.25	108.58	116.61	112.87	109.12	114.49	110.41	113.92	112.08	109.82	113.44	103.14	109.53	109.04	103.52
107.18	111.02	110.34	107.16	114.42	102.63	115.51	103.68	110.26	97.733	104.79	109.48	99.293	107.38	98.38	106.47	99.984	107.11	98.869	110.93	104.6	102.63	100.8	100.9	89.033	105.3	111.25	113.04	102.26	117.84	102.76	103.96	110.78	101.43	103.54	102.9	112.22	104.75	110.96	107.52	104	111.12	105.71	101.08	101.11	113.39	100.35	108.05	104.73	104.25
109.96	100.21	99.828	110.73	100.72	112.1	106.98	110.31	121.86	100.88	102.64	103.34	107.82	95.817	97.866	108.77	109.07	103.76	105.32	103.34	99.031	104.56	103.35	111.32	107.01	120.58	100.72	104.39	104.5	110.91	108.22	109.84	104.42	101.43	106.53	110.13	107.38	94.838	98.665	107.82	113.49	101.94	107.32	108.3	108.72	107.04	108.18	103.74	105.74	99.481
100.31	101.32	95.621	102.87	96.127	96.919	94.943	92.05	97.55	104.72	100.69	100.37	96.006	103.19	104.63	100.1	88.649	95.94	98.585	103.98	105.01	101.94	100.35	102.49	94.436	100.53	103.45	99.106	97.844	104.02	99.21	97.881	98.219	106.1	89.292	99.228	102.15	103.06	101.31	101.53	107.3	99.849	104.13	102.02	94.791	102.68	98.051	105.68	94.34	103.63
104.04	107.05	109.42	100.15	108.46	102.2	109.82	105.61	108.92	103.43	99.378	105.94	113.03	108.44	105.69	103.47	114.87	112.39	107.83	100.66	104.18	112.36	113.96	108.8	101.71	113.87	112.05	115	111.86	111.23	109.74	113.6	105.8	107.15	113	114.52	108.36	111.4	109.59	110.01	109.15	107.82	102.44	109.15	107	103.78	103.81	107.01	111.81	109.11
109.06	106.28	102.21	112.99	102.58	108.79	102.15	109.8	110.65	108.12	110.08	109.29	109.78	105.4	109.42	102.41	105.32	97.243	96.792	113.96	102.66	105.65	104.91	101.72	110.86	111.04	100.53	113.79	106.12	95.76	105.55	101.48	109.25	107.35	101.94	110.11	101.64	100.9	104.21	112.73	107.44	108.15	113.56	111.56	112.08	108.96	110.3	102	101.81	99.806
101.81	104.79	101.81	96.722	105.78	88.538	106.52	93.302	95.715	95.821	106.91	105.57	109.98	100.58	105.29	113.43	95.572	91.846	108.21	108.39	94.755	102.61	98.851	96.197	94.712	96.594	94.63	94.71	101.65	102.15	94.574	96.927	97.052	96.949	99.342	106.7	90.334	106.83	105.38	97.525	100.62	105.19	97.101	102.17	100.86	110.12	105.27	101.46	100.56	115.7
111.06	111.35	98.368	103.5	106.96	107.56	106.72	109.39	105.19	112.74	107.39	113.09	97.339	107.97	101.99	101.99	106.93	102.33	95.208	109.78	104.52	110.95	99.872	111.1	109.23	111.65	100.07	110.57	109.85	108.46	103.57	112.71	98.995	106.54	106.6	108.25	105.65	102.49	104.91	107.73	113.33	107.9	106.26	103.98	108.36	102.01	112.78	104.53	107.49	106.35
109.82	108.89	110.47	103.45	98.311	112.3	107.94	107.24	116.32	112.81	107.69	105.14	105.67	115.1	97.96	107.92	111.33	98.659	116.46	106.01	105.55	104.32	115.27	109.55	112.93	108.3	100.2	108.83	109.66	112.99	107.48	109.2	111.54	114.16	103.53	117.16	117.28	106.65	102.47	108.91	113.25	101.2	105.11	112.05	115.67	104.88	115.43	113	111.13	105.67
101.66	103.33	102.21	104.46	106.01	109.31	106.11	114.51	109.22	94.798	108.54	110.75	101.32	97.461	105.86	97.589	111.28	107.85	107.04	108.01	104.87	101.16	106.23	107.6	104.48	107.94	99.929	99.743	109.93	108.34	98.601	102.09	108.86	105.77	110.18	107.17	114.16	99.187	100.56	108.2	100.65	108.29	107.26	99.959	106.66	107.38	102.52	115.35	113.78	111.35
105.07	99.319	102.72	106.27	99.124	97.568	96.477	105.06	111.28	107.08	106.86	112.53	107.87	117.47	108.36	108.65	105.67	108.9	110.91	107.29	106.46	106.88	95.297	105.74	106.54	105.34	101.98	114.97	105.88	108.25	109.83	107.37	103.09	102.65	105.03	103.38	113.27	104.71	107.49	96.597	109.19	101.83	114.38	103.68	101.66	109.26	102.31	111.45	103.98	100.12
102.07	106.98	101.86	115.24	107.03	112.32	119.62	112.24	106.03	104.28	115.46	115.7	119.92	106.04	107.64	108.51	109.62	99.155	101.49	109.44	106.91	102.14	111.28	111.67	102.89	109.29	105.49	118.5	114.23	111.72	108.79	95.752	115.81	109.45	101.46	113.49	104.82	100.35	108.64	105.48	101.39	116.49	100.37	116.21	116.31	104.12	114.7	113.66	101.25	111.4
101.08	91.488	97.588	85.777	93.8	97.853	103.97	92.914	102.28	101.05	99.771	105.05	101.75	106.05	93.524	95.801	92.871	98.542	100.93	100.26	101.27	94.703	96.75	99.184	89.09	98.125	104.94	94.003	104.64	97.408	102.18	99.463	99.184	112	98.825	103.17	87.861	88.236	98.754	92.9	97.086	94.809	98.775	106.12	94.502	101.45	81.861	104.12	98.195	96.615
107.12	101.69	104.53	109.09	105.82	105.78	109.65	104.28	111.44	110.89	106.85	107	106.54	112.24	107.75	111.61	108	103.7	94.81	109.31	103.47	102.92	106.28	106.86	112.33	103.64	107.67	108.3	109.79	109.53	116.35	104.53	108.03	102.19	103.63	109.94	102.25	99.026	103.63	96.129	105.57	104.96	108.23	100.07	91.317	98.986	107.97	99.255	103.28	116.67
107.89	105.16	102.53	113.6	99.515	111.26	107.58	104.54	101.23	106.7	108.53	102.52	104.55	107.68	96.191	108.88	109.43	107.33	108.03	110.78	104.21	113.84	103.15	114.4	109.28	113.1	107.82	105.92	114.95	104.45	108.06	105.3	105.71	109.09	103.4	112.43	116.69	101.38	108.37	114.36	109.23	100.8	100.65	104.28	115.3	99.08	114.97	103.03	107.04	115.15
95.733	104.15	100.33	102.62	97.532	107.46	90.578	98.236	95.839	102.81	93.989	94.034	93.033	95.028	96.622	86.684	97.996	96.021	97.007	106.47	106.83	104.12	101.2	100.71	95.686	98.302	95.634	102.36	88.519	90.083	103.46	103.92	98.121	100.73	91.834	100.95	102.64	95.571	100.75	96.435	100.11	96.335	95.186	92.033	99.453	99.414	105.81	92.089	99.991	90.241
115.53	110.77	114.47	107.25	102.38	111.83	113.57	110.4	95.475	113.67	108.97	102.17	101.83	102.92	112.39	105.52	103.71	111.66	107.13	101.61	110.34	111.87	103.94	103.01	106.89	108.56	108.56	97.134	104.48	108.87	114.4	111.82	106.73	111.11	104.51	102.34	111.45	105.21	102.34	112.46	105.11	116.08	109.07	104.56	113.91	104.92	108.11	96.116	107.89	103.79
89.117	90.947	100.48	96.619	96.833	97.242	97.194	99.347	101.57	89.686	97.569	96.62	96.359	95.684	91.092	98.986	110.54	101.48	102.88	107.66	91.68	98.076	100.46	109.27	93.584	95.116	118.28	98.522	104.74	101.45	104.25	92.993	99.228	91.054	94.76	101.44	98.893	97.917	95.472	90.708	91.798	105.19	98.725	107.2	91.764	98.157	103.72	97.047	107.74	90.039
105.09	99.518	91.592	95.909	89.931	104.29	97.932	104.35	100.69	100.73	93.772	100.66	99.873	102.4	95.563	103.99	91.316	97.143	99.474	93.221	98.946	105.18	106.69	101.03	107.16	103.1	101.97	91.891	108.5	100.93	91.949	96.102	95.537	97.525	100.22	100.28	91.673	101.1	94.942	94.068	101.28	97.61	101.46	102.15	100.01	92.641	89.889	96.56	88.343	100.09
109.16	105.82	113.2	113.86	105.1	115.36	104.94	111.07	109.77	105.23	114.85	107.09	104.72	105.1	106.12	105.11	105.16	104.3	108.58	102.28	110.68	116.07	112.44	114.75	104.42	102.33	101.03	119.61	117.51	114.53	107.61	103.46	116.02	116.07	104.6	116.57	113.13	101.31	111.37	108.73	100.96	110.39	106.21	102.26	97.827	108.16	111.2	110.15	100.91	103.67
101.9	98.592	102.42	101.84	100.62	98.248	97.588	95.105	103.02	104.73	98.317	92.693	98.551	97.855	96.206	102.22	86.352	97.571	97.451	97.48	97.212	95.765	103.84	101.36	95.848	98.92	97.49	100.68	100.91	100.54	96.583	94.908	101.76	89.888	105.1	98.546	103.26	102.43	92.762	92.8	110.01	99.6	106.53	92.328	100.4	101.66	94.913	96.573	92.112	102.69
110.25	108.01	118.77	108.82	110.7	108.09	113.64	114.49	104.39	109.63	107.7	107.34	109.49	114.43	106.34	104.78	109.88	96.57	104.6	102.25	99.42	115.5	107.59	101.13	106.22	100.47	107.04	112.98	106.73	108.62	111.37	108.46	104.19	102.69	112.91	100.99	103.62	106.52	117.24	105.61	111.1	112.43	115.7	105.15	103.01	110.47	107.44	107	109.81	105.87
109.56	109.56	107.41	112.32	100.9	106.38	101.67	107.71	97.854	104.24	100.54	97.596	102.6	109.26	112.46	100.2	106.81	102.81	105.93	107.76	106.72	101.23	107.06	127.54	95.455	92.516	95.019	104.03	96.973	105.87	96.587	112.14	106.91	107.17	102.92	109.22	102.34	110.88	102.19	105.67	109.07	109.46	112.98	105.29	108.3	107.33	101.97	102.13	102.91	107.61
96.571	103.63	103.12	102.95	100.02	105.41	98.457	94.667	108.62	105.7	104.01	104.69	115.55	110.62	108.29	107.4	102.96	106.76	105.74	108.39	104.51	102.94	101.79	107.03	106.53	111.06	106.81	110.35	106.69	106.53	101.39	102.67	114.85	96.397	105.55	109.8	105.07	104.64	110.48	112.33	113.19	99.877	102.22	105.49	104.35	113.29	109.19	111.92	104.31	105.74
102.28	108.05	113.87	106.9	110.45	103.59	116.37	102.1	112.43	102.38	113.67	110.77	109.99	107.47	111.56	102.12	110.15	114.13	108.55	106.89	105.55	110.13	105.09	114.68	108.85	103.77	110.2	103.8	110.58	109.49	112.63	110.69	113.08	104.04	101.1	108.12	110.63	110.03	113.58	94.229	104.26	108.58	99.119	102.57	100.94	98.821	107.48	102.15	106.73	101.36
106.39	112.05	109.84	107.88	108.87	106.51	106.5	107.33	101.05	107.47	104.66	101.74	104.13	101.22	112.26	108.24	103.92	106.89	108.25	105.39	105.75	109.22	105.03	113.89	102.92	104.66	107.04	111.14	110.68	112.04	109.96	101.52	114.65	113.21	105.88	109.26	105.03	112.76	111.18	116.15	104.31	114.93	112.45	116.22	104.98	111.86	112.81	100.17	111.36	117.64
108.19	104.58	107.98	101.78	105.11	115.26	108.91	103.38	113.52	110.81	105.49	103.66	106.54	99.604	115.57	104.23	108.23	107.13	110.39	106.99	100.53	104.56	117.42	103.46	105.19	110.76	106.05	116.72	110.43	107.95	112.5	115.72	108.74	105.65	109.37	113.52	120.07	100.35	115.54	107.59	97.63	112.8	112.34	110.65	115.02	103.61	104.77	110.86	109.63	117.54
108.94	112.58	104.4	102.68	107.73	104.82	100.05	100.18	107.61	113.22	109.93	104.84	105.06	112.32	101.71	99.212	97.562	114.85	110.66	104.53	106.3	95.218	107.87	103.42	102.93	107.79	110.81	103.77	102.47	101.79	109.11	103.13	104.63	106.35	104.58	111.92	106.75	117.07	105.71	103.99	108.46	109.27	102.4	109.72	113.71	102.52	103.58	113.61	110.62	108.75
97.936	100.01	98.929	97.053	103.24	104.15	99.797	85.747	88.318	101.84	103.56	88.133	96.479	91.4	88.202	99.232	98.352	100.66	103.98	106.44	104.15	89.963	90.19	102.54	106.95	97.387	97.694	93.577	107.7	105.1	103.73	93.934	96.662	95.322	108.1	98.918	98.298	102.63	95.253	98.147	114.69	110.48	100.18	102.17	96.711	88.916	104.02	104.47	95.111	100.19
95.091	98.138	90.549	121.74	101.43	94.833	111.5	102.52	99.867	101.43	93.784	96.5	104.8	100.76	102.19	98.718	100.09	96.445	95.146	97.514	99.907	93.763	105.18	91.609	90.445	100.71	92.079	88.159	99.255	102.73	98.208	99.957	107.64	99.092	105.27	98.095	92.156	102.03	98.937	101.39	92.665	104.55	99.925	98.359	101.72	97.438	101.48	103.76	88.208	93.233
114.42	109.76	109.3	101.25	105.05	107.71	111.3	111.79	97.087	105.47	111.35	109.3	105.33	109.45	106.93	111.41	111.4	111.16	115.11	105.35	111.04	113.55	105.46	112.06	104.85	104.03	108.14	118.49	111.2	121.03	113.74	106.88	104.83	107.34	101.35	107.64	110.96	112.07	103.91	109.56	111.36	106.51	109.7	110.46	111.58	117.13	109.78	114.94	109.25	93.655
103.9	106.72	107.14	104.89	110.75	94.547	114.12	118.48	106.39	105.34	101.22	106.09	110.86	110.19	111.86	104.34	111.56	104.53	107.44	98.022	101.96	110.86	110.67	107.46	108.19	106.03	105.18	103.05	108.03	115.59	101.37	104.24	118.33	105.68	116.06	110.32	110.35	115.31	101	116.34	109.21	113.25	107.86	106.24	112.07	109.79	109.61	112.15	108.63	116.16
102.44	97.464	102.43	97.59	104.55	104.23	102.92	106.24	103	110.37	106.75	106.35	113.68	115.06	105.38	108.31	104.75	103.06	102.68	106.44	106.4	96.007	97.666	100.01	98.875	104.11	105.56	102.11	104.27	110.25	103.62	104.93	101.06	102.73	106.58	91.236	103.44	108.52	99.753	113.09	116.04	102.74	104.12	120.71	107.52	114.54	100.97	100.29	109.46	97.455
105.29	107.98	101.27	114.98	112.67	110.91	95.788	122.64	113.1	105.14	108.46	100.81	103.22	106.67	106.5	101.95	109.45	103.51	110.53	107.79	113.65	99.177	110.21	104.79	112.6	100.4	111.77	119.82	103.77	105.5	103.94	108.17	108.88	109.68	103.32	115.14	106.81	111.23	100.3	96.706	107.25	115.82	105.64	98.213	103.63	105.05	112.25	108.67	111.53	108.88
107.25	111.31	112.55	103.47	105.72	106.51	101.46	121.24	100.5	111.04	97.562	118.25	112.8	108.44	110.53	107.52	107.79	108.91	110.95	112.7	110.57	108.13	116.41	109.37	109.17	101.27	101.27	99.743	98.312	110.97	115.4	108.67	105.47	107.64	107.27	102.34	114.05	104.07	108.85	112.95	111.18	108.78	109.98	109.36	110.31	107.33	101.55	103.1	106.79	105.04
100.33	109.27	110.96	105.15	109.7	111.16	99.983	109.55	103.74	108.35	107.58	109.44	104.65	106.05	111.73	110.14	108.64	116.38	115.17	108.14	101.75	113.98	106.3	118.43	111.4	109.64	109.34	101.82	101.6	106.69	103.59	98.947	116.74	106.5	96.16	102.94	107.92	101.68	111.09	108.66	105.29	109.48	99.139	106.26	106.86	115.45	119.76	109.09	110.16	104.63
105.11	101.19	96.036	98.574	94.614	93.848	95.515	99.432	105.46	100.73	102.1	94.787	94.009	97.754	110.64	104.09	98.463	98.007	100.53	108.42	92.159	95.882	102.68	99.096	101.93	101.7	102.14	95.332	98.303	99.438	104.48	104.43	93.926	101.15	95.92	93.262	98.982	93.463	98.633	99.722	102.6	104.44	102.34	107	102.69	98.432	97.083	101.8	105.23	91.498
100.46	110.64	104.65	105.57	107.29	111.81	108.7	107.99	106.7	110.5	107.45	107.58	103.5	111.74	120.42	107.44	104.73	104.18	115.99	106.77	117.81	103.86	104.21	102.72	102.94	101.88	103.87	102.32	107.53	102.38	104.23	96.944	112	108.43	110.99	110.32	111.2	109.07	112.52	113.86	105.18	106.1	104.14	109.29	96.464	110.01	108.54	98.542	105.94	102.86
102.91	110.1	103.96	101.65	110.68	109.22	100.89	107.1	99.223	96.956	105.49	106.92	115.07	104.13	105.52	106.41	114.56	103.66	105.59	108.19	105.52	105.65	104.42	111.96	101.84	112.24	112.39	108.23	93.432	94.389	104.05	95.299	102.13	102.3	104.74	99.694	106.69	112.26	104.55	108.15	104.35	99.649	105.33	103.62	113.19	110.81	104.07	102.3	103.9	97.724
103.95	112.1	103.11	108.29	106.05	117.68	107.03	108.52	106.5	104.47	101.49	116.2	106.34	105.39	106.63	102.14	111.82	107.17	108.63	104.53	108.23	105.67	105.4	106.58	112.6	106.97	105.93	113.92	116.58	118.04	109.83	105.05	111.58	117.98	106.69	104.91	107.92	103.27	111.21	102.13	110.6	110.74	113.12	107.94	115.71	108.49	104.01	104.16	103.12	105.41
104.78	108.82	108.95	94.214	97.17	104.26	107.76	112.13	98.732	118.9	104.68	102.39	106.08	109.16	114.07	103.97	108.39	112.8	107.67	110.66	101.6	105.27	96.024	115.04	106.06	100.27	109.86	97.584	101.44	103.42	99.609	108.12	102.44	96.91	107.24	104.86	106.31	106.36	113.67	103.5	112.3	95.076	107.22	100.41	100.94	105.57	114.92	108.8	105.4	94.482
106.23	102.92	106.06	105.94	110.97	104.37	109.67	114.49	110.98	113.05	105.34	112.45	104.15	97.011	108.26	105.3	105.54	113.7	105.31	107.46	96.894	106.59	97.55	107.98	115.54	114.47	99.521	103.78	99.53	103.95	111.87	110.44	110.89	99.126	100.11	107.9	106.08	111.89	101.67	109.32	104.1	114.59	105.36	108.61	111.55	100.56	100.96	97.198	96.225	99.957
93.239	107.13	95.846	90.959	102.8	95.643	102.35	103.96	103.97	93.998	97.907	92.853	104.39	102.67	104.34	96.875	100.4	98.719	99.208	101.19	97.933	108.26	92.66	93.949	101.71	97.519	95.453	99.802	104.63	106.38	104.19	99.56	101.75	88.28	101.72	107.94	93.014	101.41	107.35	99.008	103.29	92.509	99.361	96.044	93.165	98.586	105.07	94.62	92.747	99.994
112.73	109.02	110.9	110.96	112.07	110.35	111.83	113.62	112.45	112.47	112.1	102.81	106.4	112.76	111.2	112.27	116.67	109.06	119.59	111.75	109.37	109.91	118.46	100.88	108.39	115.06	114.66	113.11	101.13	110.07	115.62	116.36	111.41	107.67	115.77	108.02	108.92	110.78	112	110	106.08	107.98	116.19	107.32	117.1	117.78	114.37	112.64	108.66	106.26
105.7	104.85	105.93	106.38	114.15	105.33	108.84	98.267	102.71	102.57	97.889	102.18	103.49	100.96	109.78	110.24	110.38	111.04	103.22	110.71	102.19	102.94	114.52	95.649	107.56	107.77	103.7	111.77	105.69	105.64	106.91	110.66	102.13	104.91	101.84	103.96	116.8	104.13	96.01	107.61	101.33	100.53	105.47	107.26	114.17	97.404	108.03	102.31	109.46	108.5
113.31	108.41	107.96	100.72	101.37	97.058	107.82	110.7	104.55	105.03	116.65	106.83	111.49	114.76	109.84	106.48	107.57	100.61	102.86	105	100.76	99.308	107.96	97.598	107.86	110.48	103.91	107.3	104.23	102.91	99.168	91.773	104.58	105.79	113.83	111.4	105.55	104.43	103.75	100.9	97.585	107.16	106.55	102.61	113.61	102.65	109.08	104.21	92.947	111.9
117.18	103.47	108.98	116.45	112	107.7	110.91	112.4	110.11	104.17	104.81	117.04	107.28	101.79	109.82	114.95	104.29	103.09	103.47	106.64	108.61	110.49	108.53	109.69	105.57	104.88	106.91	117.91	100.6	106.44	107.04	110.32	108.65	104.47	115.86	114.7	107.99	110.83	116.09	115.4	102.52	104.47	102.16	108.43	109.7	106.15	98.871	110.62	106.66	112.02
107.84	97.979	102.94	106.94	109.21	106.21	109.2	108.05	106.66	101.11	105.83	99.031	107.55	107.31	108.37	104.79	98.261	104.66	111.46	105.89	105.62	107.93	106.72	104.77	109.3	108.88	106.89	100.34	100.37	104.16	100.09	107.2	103.22	112.77	108.57	104.74	111.99	112.34	96.53	107.81	102.82	109.32	103.42	113.16	107.06	105.2	113.04	116.82	105.67	104.42
99.696	102.96	102.11	98.291	105.22	99.765	98.382	102.03	104.44	90.324	97.82	102.6	92.562	99.48	90.983	106.1	102.75	100.42	105.74	101.48	99.495	99.562	97.142	96.908	95.462	93.11	88.498	94.096	97.466	96.252	96.858	101.13	103.55	99.576	95.41	96.187	87.59	106.71	100.47	102.36	101.48	111.51	96.169	103.29	96.617	96.456	95.221	96.536	94.744	96.149
104.94	105.02	109.77	102.09	113.58	110.6	103.74	100.37	109.83	112.63	105.69	108.48	104.69	102.89	102.13	101.85	103.39	104.02	105.99	111.36	105.59	107.08	99.414	105.31	107.15	104.29	107.98	103.13	107.52	106.59	98.994	109.37	104.69	109.91	109.85	104.26	102.9	101.42	103.96	115.23	114.23	101.04	110.84	98.068	104.77	104.85	108.83	105.05	106.87	108.66
107.35	112.29	111.55	107.1	105.33	103.27	107.1	100.45	110.31	111.93	104.38	104.34	110.86	107.18	104.51	115.89	114.13	105.04	102.07	102.08	107.12	116.08	111.07	106.51	113.04	101.51	110.39	109.61	103.54	110.6	107.86	105.04	109.02	115.16	110.14	107.21	110.31	109.99	108.37	113.03	114.67	110.35	113.9	113.47	108.24	111.37	111.71	109.65	109.31	105.99
107.39	105.18	104.8	113.88	106.64	108.55	112.7	107.75	105.1	103.19	93.068	98.042	105.92	107.34	102.11	106.61	106.55	106.5	106.05	116.87	93.795	112.05	109.87	112.33	102.05	105.08	95.911	102.25	98.201	111.97	102.67	103.72	102.86	103.09	102.51	102.69	111.44	104.27	103.99	104.04	108.47	100.92	111.75	100.29	108.8	95.975	111.63	100.45	103.25	108.66
104.03	91.184	103.13	111.61	110.34	102.06	101.19	107.6	106.99	108.42	107.93	109.18	109.02	103.96	101.22	107.74	107.8	107.47	107.76	111.04	109.42	111.52	105.23	105.49	115.55	110.52	102.74	104.81	109.82	102.43	93.272	112.75	103.9	112.57	109.24	103.1	109.52	106.71	98.574	103.2	105.79	111.76	112.96	103.34	111.74	110.68	98.779	113.05	104.98	113.95
101.27	113.88	111.54	99.434	106.06	104.7	107.35	111.34	99.411	114.78	112.67	106.93	107.41	115.27	104.53	108.55	113.13	109.99	107.77	107.71	103.51	114.88	103.29	111.89	104.03	109.41	108.86	103.17	107.86	112.58	114.4	106.26	103.95	103.54	110.26	102.85	100.61	104.93	111.47	91.537	112.77	112.57	115.62	106.89	109.96	105.58	114.31	109.8	109.95	116.94
106.84	100.33	104.31	107.86	101.83	109.43	96.705	89.5	112.6	111.55	98.862	111.34	98.314	107.61	113.2	114.83	109.88	113.25	100.35	109.59	114.68	96.252	104.27	101.88	105.61	102.84	113.85	106.06	110.66	103.5	107.43	105.33	97.968	107.23	99.969	107.41	97.339	111.97	100.36	106.35	100.73	109.16	106.87	105.27	113	109.93	107.71	101.48	103.78	104.81
100.19	104.23	107.71	107.47	113.28	106.65	104.15	104.53	106.04	102.18	111.8	107.26	109.8	118.56	104	112.52	108.56	116.29	113.33	118.86	113.59	110.62	106.65	100.6	115.08	112.62	101.58	108.44	103.56	115.79	106.76	111.81	106.68	110.91	114.67	106.39	116.5	110.93	107.41	106.48	94.751	103.95	112.82	109.37	106.67	108.39	120.61	102.85	112.68	92.904
89.617	93.812	106.23	99.112	89.731	101.36	94.533	98.527	84.99	101.18	100.16	96.785	99.135	100.18	98.73	100.11	92.555	104.64	96.065	105.8	98.133	98.743	102.08	84.316	93.101	94.042	86.098	111.3	93.061	98.584	102.48	97.814	97.275	99.235	100.71	99.205	101.32	101.64	101.68	102.22	99.181	101.3	95.814	94.56	102.13	97.272	98.914	98.326	85.882	105.93
106.81	110.63	118.36	103.91	101.97	110.64	113.28	110.35	106.17	106.43	100.01	110.86	108.03	114.93	100	108.22	112.07	118.39	117.31	112.09	98.51	105.74	100.93	121.83	117.08	114.62	113.68	111.66	106.65	104.16	105.3	101.33	115.72	107.21	103.19	117.32	106.3	118.92	106.76	97.987	119.01	111.68	107.89	105.24	103.48	112.29	107.65	107.1	112.53	105.7
110.25	106.09	108.94	100.79	106.13	108.63	103.35	108.88	97.915	118.02	97.121	104.76	114.24	108.39	111.59	110.31	117.44	115.98	97.371	104.54	106.09	106.78	110.49	103.1	105.11	106.96	114.14	114.48	104.07	103.65	104	109.15	103.37	105.08	105.95	116.52	110.15	107.82	103.17	101.15	107.07	117.97	109.68	107.81	105.04	112.24	110.21	106.2	106.25	103.72
109.79	112.96	109.57	96.33	111.88	105.98	104.85	108.28	103.91	117.75	102.74	106.77	109.68	107.91	97.636	100.48	106.17	105.58	107.49	108.93	106.65	105.8	101.66	104.53	95.329	106.91	107.6	103.19	102.46	102.29	103.96	99.146	102.74	101.39	107.15	112.6	106.23	106.74	107.39	107.15	102.72	103.78	102.79	99.205	102.18	106.15	107.82	102.53	108.4	102.53
106.1	109.67	106.69	108.92	108.29	106.06	114.22	103.73	113.28	109.34	110.59	110.51	106.06	103.44	109.93	110.24	103.83	107.41	107.87	103.12	110.49	103.97	110.27	107.12	106.15	103.77	107.79	110.39	100.81	103.04	106.18	106.28	99.406	110.95	113.03	110.02	113.63	99.429	111.21	105.78	107.43	107.14	114.17	102.59	103.61	98.359	114.05	104.38	108.36	111.99
117.92	121.86	114.21	116.45	106.27	112.59	104.56	110.82	117.22	114.94	107.54	112.66	109.12	110.31	112.65	115.75	107.44	106.68	110.48	108.95	111.34	115.56	103.02	106.29	107.68	104.74	104.52	109.18	111.88	110.5	106.7	101.67	104.13	102.11	113.53	114.07	111.02	102.7	115.73	112.96	111.17	107.99	106.77	107.16	109.47	105.3	106.99	123.37	102.04	106.08
110.01	103.68	98.124	101.53	98.801	103.12	107.35	109.24	114.61	111.98	119.12	110.9	98.69	99.098	113.8	116.16	109.3	108.64	107.34	112.65	109.72	110.38	118.06	113.51	104.88	118.75	103.38	110.65	109.38	108.82	106.22	106.88	105.73	99.488	110.01	102.53	114.28	98.646	103.1	113.59	103.58	109.53	95.487	107.15	111.16	106.32	114.7	106.02	102.95	103.81
103.47	106.53	105.48	102.66	103.78	103.24	105.41	97.899	114.45	102.94	111.95	104.58	105.48	101.56	116.19	106.74	113.13	105.53	104.89	106.49	96.722	109.3	105.32	112.11	99.054	111.67	109.59	109.33	112.44	101.36	95.611	106	111.2	101.05	110.19	104.4	105.79	111.89	112.64	105.82	105.49	101.67	104.42	98.586	113.19	101.17	107.85	104.54	101.85	109.49
107.42	113.98	103.26	110.2	108.66	106.89	102.35	105.5	99.268	96.927	100.28	108.06	92.98	111.86	109.79	110.69	101.41	100.52	104.19	101.15	111.46	106.08	112.84	109.75	107.16	103.54	97.551	107.55	102.28	104.99	104.77	104.63	112.03	104.13	112.29	107.63	103.01	99.265	107.04	103.5	111.47	99.083	105.94	102.24	121.71	97.281	105.77	113.32	103.53	106.17
112.93	110.07	115.24	103.75	106.2	107.15	107.86	100.24	110.75	111.6	105.84	98.123	104.35	113.57	114.68	114.48	106.48	110.51	107.87	110.8	102.17	104.56	106.55	105.46	120.34	112.74	104.12	105.58	107.03	113.22	105.91	110.64	109.56	113.25	99.35	112.17	112.06	110.58	111.98	110.01	111.25	104.99	102.5	104.08	104.52	101.36	115.21	107	106.56	110.86
110.36	112.23	102.68	112.21	100.46	110.8	108.38	113.04	116.4	98.712	108.25	109.74	101.26	107.66	99.454	102.26	108.14	103.83	100.44	105.71	102.2	113.69	101.88	111.69	106.68	105.87	109.09	107.55	112.11	104.91	107.93	108.25	111.93	103.96	117.99	109.66	103.56	113.07	109.04	112.86	117.17	107.68	113.63	108.08	106.15	113.72	100.84	106.53	106.66	98.141
109.11	96.75	97.182	93.959	101.5	99.771	97.604	103.14	101.31	98.068	98.988	98.775	93.123	98.965	98.308	98.339	101.36	99.675	102.32	98.805	100.15	107.66	103.55	99.897	102.46	109.93	102.73	99.243	91.965	90.792	101.97	95.851	103.39	106.08	99.003	107.03	98.401	90.069	107.54	106.87	105.78	96.341	100.79	102.66	100.45	99.731	94.19	108.21	92.795	100.85
102.28	101.18	106.49	112.73	107.8	112.98	99.446	112.81	100.99	105.31	100.26	105.06	97.427	104.16	106.5	100.5	109.98	102.84	101.77	108.93	102.69	103.39	107.56	96.862	108.38	97.649	105.98	109.13	104.92	110.15	105.61	104.13	97.309	104.43	97.733	94.259	92.855	108.34	114.11	107.37	102.63	103.56	108.15	103.75	99.631	108.56	95.71	102.32	95.947	105.92
117.35	106.51	103.74	106.48	107.89	106.51	116.34	107.84	111.12	101.99	104.37	99.99	105.46	107.44	110.93	111.33	113.78	105.57	101.74	100.4	108.93	106.01	110.2	105.84	110.26	102.12	109.36	104.37	101.53	111.97	104.13	112.38	114.23	111.92	97.214	108.12	105.41	116	100.92	113.46	108.77	104.86	112.82	106.77	108.35	109.81	110.93	108.02	110.1	109.96
106.59	118.11	105.75	106.57	110.84	108.71	99.858	105.01	101.61	110.37	111.1	101.02	113.67	104.52	118.71	95.59	102.76	106.75	118.58	109.59	114.15	102.86	101.43	102.54	116.04	102.46	106.45	113.42	103.44	109.41	108.76	101.94	113.47	104.18	106.2	99.821	98.838	106.27	101.8	101.04	112.04	99.998	108.62	119.4	109.05	107.85	106.55	110.14	116.29	110.53
96.787	95.082	99.651	95.201	99.206	105.49	96.618	104.15	96.509	100.03	102.3	96.362	93.667	93.695	98.759	102.18	94.149	90.328	93.397	88.17	97.571	106.8	98.389	90.08	98.118	108.47	95.941	98.406	97.738	92.447	84.724	101.37	99.677	95.6	95.651	103.12	94.467	105.96	96.105	98.261	108.41	95.754	101.29	104.62	98.735	91.775	110.06	95.849	96.964	88.199
100.55	105.71	106.07	99.456	114.29	99.228	103.11	110.55	103.07	113	107.06	106.87	109.56	105.83	108.54	104.18	100.45	105.8	106.63	114.26	105.28	106.86	96.998	94.323	102.18	112.78	93.142	104.74	107.16	105.19	105.37	113.89	103.64	105.33	108.71	116.78	100.66	109.45	105.01	109.89	98.939	112.8	108.92	90.955	107.77	112.16	103.49	102.51	98.358	111.91
111.97	109.57	116.64	102.59	111.2	98.667	106.52	108.5	101.22	104.73	107.21	108.25	102.88	103.28	114.94	103.97	104.36	106.18	99.619	99.31	115.32	110.82	99.677	105.23	101.36	101.41	106.82	106.6	93.626	112.58	110.81	99.041	95.913	97.262	100.21	100.02	101.39	105.89	111.31	98.462	97.914	108.91	106.89	108.36	110.25	117.14	108.05	99.993	102.06	102.19
113.42	102.07	111.68	105.85	104.65	105.93	108.68	108.09	104.38	113.24	100.5	108.19	98.506	109.26	102.88	98.388	104.1	107.54	105.21	109.18	107.48	106.25	100.22	98.907	107.13	106.77	103	101.38	105.11	110.26	114.61	113.48	102.88	108.8	102.24	101.19	111.13	116.78	106.69	103.56	93.619	114.53	111.49	104.96	112	96.521	104.44	103.25	97.626	106.45
112.26	111.23	107.66	102.43	111.64	101.47	112.78	105.23	104.83	98.797	108.34	108.04	106.68	103.8	107.95	111.25	102.54	109.72	107.48	104.03	111.49	105.77	97.438	102.34	111.84	110.14	116.34	115.61	104.44	113.19	112.09	101.63	114.04	93.27	112.22	111.01	111.69	106.17	111.25	109.17	106.43	102.8	104.63	121.15	106.2	106.72	104.16	101.68	109.34	107.66
103.22	106.94	113.39	106.8	105.7	105.55	96.962	100.99	101.14	112.56	105.91	109.95	103.32	107.03	102.04	106.1	106.3	105.63	101.16	104.25	111.48	108.01	108.1	96.214	116.85	109.67	114.18	112.25	104.55	106.7	113	111.82	107.59	112.51	111.72	114.1	104.59	97.516	103.18	106.48	101.95	110.7	101.92	112.93	105.86	103.27	116.08	116.21	107.65	110.42
100.15	101.04	108.43	110.85	113.58	101.55	102.92	105.72	110.15	110.22	107.52	95.639	96.793	106.07	109.01	103.45	107.03	100.82	103.06	103.11	104.93	98.218	103.13	113.65	100.83	112.53	98.494	106.33	107.94	108.63	107.29	102.13	111.16	109.66	105.89	104.67	106.71	110.63	97.319	97.065	105.83	111.33	93.844	110.58	111.36	95.584	111.09	103.74	111.97	104.82
111.83	111.11	102.11	102.46	103.54	101.26	102.13	98.415	102.87	109.25	108.39	104.27	105.03	107.12	105.94	98.363	103.4	97.922	111.23	104.66	98.367	104.53	105.98	106.61	111.36	111.16	105.42	97.421	105.72	107.1	105.66	103.98	107.05	106.45	98.096	104.9	99.182	96.935	109.56	102.81	111.03	104.62	110.69	101.62	110.54	105.65	106.97	111.93	116.79	105.55
114.76	111.27	112.54	121.71	114.93	102.61	114.85	111.85	108.16	108.72	113.46	106.96	115.1	103.14	103.48	108.24	107.36	110.43	115.13	115.87	111.21	120.84	113.7	112.2	114.67	112.09	113.73	112.55	114.2	108.44	106.55	111.56	112	108.77	105.74	112.5	108.81	114.59	111.93	108.96	109.51	114.43	111.03	107.16	119.31	120.33	117.55	115.06	108.41	103.78
105.4	109.65	111.23	114.93	113.45	109.63	104.73	108.16	104.65	110.18	109.82	110.77	114.43	110.39	112.62	106.48	120.07	107.66	104.5	116.95	112.32	103.69	101.95	105.76	101.71	118.84	109.09	121.53	116.02	116.57	102.84	111.83	103.64	106.38	110.99	114.45	118.11	114.61	123.02	116.16	114.56	106	108.87	108.5	110.77	106.06	108.54	104.36	108.78	107.42
107.69	102.32	100.71	105.82	104.85	103.63	100.27	100.27	106.64	102.54	105.15	103.27	107.23	101.4	110.4	93.522	105.46	102.61	102.87	109.56	98.783	100.89	101.78	100.75	96.998	105.94	103.12	100.93	95.042	101.65	102.95	99.751	108.12	92.424	98.401	99.655	92.127	92.912	103.34	95.967	92.723	99.299	100.17	102.27	107.2	102.63	106.62	96.838	99.56	106.96
115.63	117.83	110.36	103.22	100.35	104.98	111.34	107.49	109.57	116.3	119.8	111.22	104	116.67	110.9	102.09	107.44	107.67	114.91	113.12	108.7	113.83	112.36	112.78	117.83	102.78	111.03	105.12	110.47	115.41	102.04	106.65	103.88	100.55	115.62	113.2	109.69	102.73	111.6	113	111.64	111.14	104.96	110.64	115.22	117.8	114.62	111.84	103.6	118.99
104.33	108.14	105.33	114.82	114.23	114.64	106.8	107.67	111.74	104.84	107.67	114.33	114.76	108.53	100.19	109.15	113.21	106.44	109.66	101.12	109.66	110.14	110.64	109.88	104.07	105.78	111.89	106.78	110.09	101.96	114.24	111.8	120.81	106.04	108.05	104.13	104.01	118.44	105.92	111.84	107.52	106.65	104.85	118.17	96.841	109.59	101.27	108.43	109.65	111.67
106.38	103.81	87.354	99.783	96.279	98.763	101.42	102.58	93.461	108.74	103.1	108.58	100.14	93.914	101.49	101.5	97.426	99.436	95.918	100.78	94.121	106.81	96.58	97.606	108.6	95.175	95.449	107.33	79.507	92.748	106.06	103.21	101.49	96.283	102.14	97.187	103.31	101.32	103.08	102.98	94.744	89.502	90.842	99.641	97.895	99.899	98.13	95.18	89.023	99.298
107.87	114.6	116	110.17	117.4	102.34	109.67	111.05	105.23	114.64	102.84	110.17	109.87	101.33	112.86	106.17	109.62	112.74	110.76	113.28	110.41	104.73	105.94	109.58	116.99	103.52	112.03	109.12	116.26	108.1	107.52	103.99	105.43	107.02	110.54	109.05	99.218	109.92	99.563	109.75	118.08	112.41	110.65	97.623	108.26	110.23	108.27	107.84	109.45	111.86
91.168	101.84	104.5	102.79	94.824	100.87	101.92	101.89	89.609	99.472	100.88	97.122	100.17	100.79	101.55	103.87	95.71	96.12	109.14	106.07	97.951	100.38	103.19	91.532	105.34	98.017	99.181	101.9	104.24	95.153	103.26	101.78	98.623	107.03	94.586	98.974	97.785	100.59	96.589	104.32	104.66	100.18	96.564	102.22	100.78	110.85	104.12	99.691	104.59	92.544
93.036	102.77	122.15	98.716	104.4	108.88	100.89	104.63	105.32	103.29	109.81	105.58	100.64	108.19	116.07	109.67	108.41	109.73	104.97	101.31	105.5	97.472	109.41	89.012	105.91	105.82	107.46	112.73	101.21	106.36	114.42	107.39	106.6	108.51	102.76	108.45	99.821	111.49	108.76	110.16	107.57	109.5	101.45	95.704	101.95	105.36	101.02	102.28	101.9	109.84
106.65	106.27	105.22	110.33	86.796	100.23	103.42	105.66	96.658	107.92	96.479	96.534	91.618	98.415	112.36	104.27	103.71	104.86	103.73	97.659	98.661	91.746	98.211	99.117	101.21	98.943	99.528	98.844	102.49	104.32	109.71	103.58	103.6	106.79	106.13	91.681	96.779	101.24	103.46	102.54	107.75	93.447	102.95	103.94	94.14	97.241	96.435	87.016	106.36	95.339
99.078	107.15	102.58	90.386	97.984	91.149	100.9	103.54	117.13	105.44	102.17	82.398	94.717	103.83	97.773	103.77	95.93	106.49	97.809	99.503	98.837	103.89	103.9	96.752	103.33	105.95	106.39	98.074	100.55	100.55	101.95	93.113	100.56	108.07	95.133	91.401	95.724	101.34	99.804	101.9	96.429	95.215	102.73	101.78	103.19	96.206	99.798	101.22	102.96	97.296
98.811	92.131	97.223	101.49	95.718	95.525	104.31	100.58	92.269	98.232	98.492	98.498	95.735	100.85	92.474	104.58	93.622	95.731	100.46	93.694	96.327	99.798	94.11	111.55	102.83	96.717	93.736	100.22	93.897	101.78	104.33	103.05	88.952	88.792	96.329	98.453	96.257	107.11	111.74	98.754	100.25	97.458	96.738	100.84	97.649	104.49	105.7	94.281	88.348	98.032
105.56	97.439	106.4	114.34	99.509	101.78	102.62	105.2	105.17	103.39	95.037	95.167	101.5	97.502	99.839	108.58	95.884	94.849	99.434	103.64	93.633	94.361	98.896	95.611	100.43	102.87	104.1	100.2	98.844	97.055	98.147	98.386	111.9	91.196	93.241	93.689	101.29	106.01	90.914	102.8	111.82	94.18	102.57	106.91	98.629	101.94	99.334	101.18	108.55	100.08
104.06	110.95	101.63	106.69	100.82	99.845	101.35	104.92	114.96	104.42	100.4	105.08	100.81	101.85	107.1	106.88	103.72	107.72	102.31	110.74	98.928	109.4	104.83	101.68	105.75	111.2	105.59	103.23	104.53	102.64	116.88	104.19	105.77	93.866	109.57	114.91	101.26	120.34	104.54	109.7	106.87	101.25	105.22	102.77	103.67	106.71	104	103.77	110.74	116.42
108.93	109.38	108.4	111.23	105.21	112.37	111.34	110.86	108.12	101.91	116.13	118.65	112.68	115.88	103.05	102.88	111.75	102.59	103.78	99.216	109.08	114.5	105.02	112.96	109.43	107.49	105.82	106.59	105.9	98.828	98.749	111.53	111.14	112.69	103.07	105.15	110.82	102.64	103.41	98.898	102.81	106.18	110.29	104.91	108.6	101.66	112.47	112.42	104.86	118.95
94.126	97.359	107.65	105.4	104.13	105.65	104.87	103.93	99.437	103.41	103.14	96.057	96.004	104.8	97.106	105.77	104.79	98.661	102.24	96.146	109.91	110.44	107.25	96.062	111.08	104.93	105.75	100.31	99.641	99.086	108.15	97.565	115.48	91.44	107.95	103.75	102.17	109.52	109.81	101.04	107.69	103.22	104.3	93.389	98.582	100.08	100.92	98.632	105.65	110.58
93.233	101.69	89.508	102.3	97.494	96.428	100.86	97.63	92.41	105.22	94.577	94.033	104.18	89.582	101.4	94.647	104.09	101.3	88.615	95.109	103.82	93.967	99.852	100.78	102.52	94.224	107.04	108.45	102.47	87.219	97.027	98.307	91.608	103.63	107.67	98.911	82.752	104.35	93.953	98.97	91.118	99.606	98.512	102.24	99.21	100.66	96.494	100.14	85.582	98.339
94.033	94.445	105.13	104.14	103.14	106.34	94.128	104.72	96.784	101.31	106.57	102.98	97.978	104.67	101.63	105.5	93.609	101.52	101.76	91.716	91.487	102.55	113.92	112.25	110.79	105.67	102.25	109.26	100.14	97.395	98.765	96.128	106.27	104.89	95.946	103.04	101.65	96.458	100.84	102.58	94.248	109.02	103.57	96.524	103.47	101.51	90.904	102.79	95.459	95.893
108.01	100.58	111.58	105.95	107.47	101.58	102.28	117.19	103.5	101.49	117.39	100.27	101.05	94.306	108.73	110.39	101.74	107.3	108.39	101.15	108.89	107.53	92.398	110.69	108.54	115.48	102.18	98.567	109.01	107.36	105.04	100.44	98.748	103.72	98.383	105.84	109.9	98.283	111.08	105.6	113.18	110.11	97.897	113.39	105.18	115.89	113.16	112.63	104.86	113.28
113.83	109.62	107.29	115.47	109.91	108.15	106.43	109.37	102.56	103.57	106.92	113.02	107.38	108.74	113.4	99.142	106.88	114.82	106.8	117.8	106.11	109.42	108.2	105.64	103.16	113.32	104.43	110.63	101.55	110.04	102.04	108.24	105.01	107.56	101.39	107.09	113.84	115.62	109.47	110.87	111.23	119.37	115.44	110.89	104.74	112.63	106.67	108.38	113.64	108.55
101.3	100.18	111.93	101.84	107.23	92.964	114.97	109.69	99.604	91.257	103.53	105.89	101.92	103.32	94.783	112.72	101.43	100.16	96.294	102.43	100.09	107.15	111.91	102.5	108.29	99.982	106.6	112.27	102.69	98.552	106.42	110.76	113.84	100.99	104.94	112.19	104.06	109.59	98.862	112.37	95.886	109.1	103.57	101.22	96.099	102.15	103.72	100.11	109.23	106.95
108.31	105.81	103.98	103.66	105.38	97.303	110.01	112.1	103.13	115.35	105	107.05	110.56	109.55	106.71	97.472	110.68	108.9	102.07	109.76	104.18	107.86	112.74	104.99	111.47	105.26	111.66	109.33	105.53	116.91	111	112.52	105.2	105.99	112.2	98.355	111.67	107.52	113.06	97.428	112.45	104.16	104.39	102.01	107.87	103.93	105.95	116.13	104.77	105.64
109.93	113.07	108.29	104.75	108.72	113.31	110.79	103.82	116.43	107.81	117.43	105.08	110.71	112.06	114.28	107.26	109.73	109.5	106.52	106.13	107.7	107.2	110.66	109.86	112.82	104.78	112.79	98.987	121.53	115.34	109.96	106.57	114.74	105.56	103.74	102.42	103.68	102.64	117.63	110.17	115.51	108.65	102.1	106.53	110.44	120.26	105.66	106.61	101.65	107.72
101.96	111.19	105.64	101.76	108.83	102.16	113.6	108.96	108.14	118.84	106.27	111.54	110.24	112.14	92.597	116.71	104.48	107.1	108.01	104.7	104.44	100.91	106.4	110.94	107.18	106.87	106.4	99.959	101.14	102.35	98.936	105.56	105.94	101.48	103.74	105.42	95.112	107.68	105.83	104.94	111.97	105.11	101.37	106.72	107.93	102.58	107.43	97.208	101.96	104.63
96.913	96.718	94.33	102.19	93.484	95.114	90.579	98.047	91.212	89.772	98.4	90.42	105.6	89.27	97.238	102.76	95.076	92.139	102.96	92.73	106.95	98.296	87.773	95.958	106.19	102.14	110	98.967	94.89	98.061	94.42	90.835	99.352	89.998	106.86	105.6	99.797	101.14	100.89	96.432	100.88	98.777	101.67	106.31	97.199	96.292	102.91	93.157	93.842	103.85
107.29	105.64	110.71	97.28	120.56	115.93	112.53	107.9	108.04	105.39	105.44	104.33	113.11	111.52	112.01	108.04	112.04	114.56	104.18	104.72	115.33	92.656	109.72	112.07	110.13	110.42	110.17	108.79	108.67	107.6	103.66	102.17	100.35	110.71	104.47	115.43	111.42	104.15	107.37	112.29	112.37	106.91	110.57	102.08	106.47	113.34	103.74	104.17	102.81	108.69
106.91	101.28	98.193	88.536	103.35	104.31	104.28	105.1	105.48	109.17	121.82	112.71	106.63	101.15	100.03	107.66	101.82	109.12	106.04	112.89	102.95	114.52	104.93	112.51	104.59	105.67	104.72	100.26	108.5	114.59	113.23	116.41	112.52	105.39	102.21	110.81	111.91	107.93	102.39	99.374	110.26	103.89	105.44	104.43	100.98	110.36	110.32	100.55	103.51	101.7
111.07	104.88	98.789	114.74	105.57	99.777	106.98	100.15	103.87	100.3	98.415	105.21	98.434	103.21	105.96	99.521	107.79	110.86	107.24	106.48	99.562	110.59	109.3	106.2	103.67	108.58	101.16	100.71	103.92	99.532	112.72	106.22	99.138	108.2	112.63	103.03	102.36	113.41	105.5	103.62	96.742	110.67	102.96	111.64	94.628	95.735	103.73	107.25	106.93	99.427
109.92	103.75	113.09	98.028	107.81	107.46	114.55	99.531	101.62	108.13	104.34	110.14	111.8	111.16	106.79	110.84	104.55	109.4	105.91	110.81	101.27	103.1	109.23	104.32	99.802	105.06	114.54	105.63	103.61	106.28	97.287	112.88	105.27	116.68	101.4	111.29	108.58	106.64	103.38	104.28	109.89	108.89	102.68	111.75	105.72	114.76	111.28	110.85	100.7	106.75
107.69	108.82	100.8	104.64	104.6	105.78	107.86	109.4	101.81	111.8	104.93	115.11	110.43	116.09	108.71	113.57	100.9	114.26	107.59	109.78	100.98	104.64	108.1	112.38	96.305	112.21	104.61	112.84	103.19	112.92	109.58	111.83	109.92	103.68	115.3	108.03	114.97	109.48	113.07	115.94	106.95	112.4	108.19	112.31	117.85	109.49	100.44	113.99	106.3	106.84
98.888	104.96	104.07	112.02	95.687	117.21	107.49	107.44	109.15	97.011	103.9	100.34	102.72	108.39	100.91	108.4	103.15	109.45	112.61	106.3	115.65	106.68	111.55	112.79	101.52	111.14	112.79	99.125	108.69	98.527	115.88	110.62	94.954	115.15	105.71	104.3	101.57	111.21	112.78	103.62	100.84	90.98	94.614	100.22	108.41	107.31	105.29	112.97	107.31	94.745
109.22	102.33	110.13	105.81	101.15	106.85	100.64	112.06	107.64	109.22	111.76	115.55	106.81	106.67	103.56	107.14	108.47	94.772	107.16	104.85	110.9	111.8	101.89	105.32	116.09	107.64	114.15	108.15	110.81	101.39	116.35	98.954	109.24	109.57	100.75	110.35	112.42	112.57	105.01	107.17	97.853	98.881	105.36	97.637	104.79	110.91	107.46	109.43	112.81	99.116
105.78	98.63	110.95	101.51	98.459	104.54	101.51	103.84	107.78	100.82	101.74	100.66	113.32	105.36	109.27	116.02	100.48	103.4	103.72	108.17	105.49	107.2	111.24	109.09	112.44	101.09	100.31	105.97	96.44	108.85	110.67	110.29	98.268	112.97	100.73	101.69	100.47	101.45	108.33	106.49	108.61	107.28	103.86	101.43	115.29	100.76	106.88	99.73	111.2	105.99
107.42	111.76	107.93	103.04	108.46	117.71	104.78	103.8	114.59	106.71	118.93	109.21	105.81	106.12	115.25	100.32	115.71	106.44	105.43	108.94	108.86	102.99	117.62	110.77	118.94	103.03	101.09	103.29	107.69	103.33	108.35	120.27	104.49	108.86	111.72	112.52	109.5	108.83	105.07	108.53	110.8	98.5	109.99	101.9	101.27	99.184	100.7	105.85	112.91	104.19
108.08	110.49	108.55	120.08	104.32	106.16	104.13	100.94	107.16	111.54	109.07	117.07	110.85	114.93	102.78	106.69	104.29	110.09	110.89	111.51	111.08	105.46	108.22	111.77	107.86	99.842	114.64	109.76	106.52	106.45	108.4	103.91	112.57	104.6	100.3	98.292	107.62	105.97	105.22	101.05	110.55	97.679	108.61	111.55	114.87	103.74	111.96	115.53	112.29	113.32
93.956	97.827	92.349	101.8	97.745	94.903	87.615	101.92	108.68	101.35	97.101	99.24	97.588	97.74	87.467	97.415	93.103	94.324	103.2	94.939	91.049	101.94	93.768	103.98	97.592	103.99	104.33	96.078	89.269	96.742	106.82	89.101	98.624	85.502	94.053	96.129	96.061	89.883	101.46	93.484	102.23	97.502	96.788	104.98	93.314	106.33	105.37	99.544	96.672	95.957
104.24	102.17	100.9	115.4	109.39	107.35	106.72	106.03	105.14	109.73	101.8	102	96.552	103.72	107.89	110.63	101.58	99.901	102.86	98.014	106.34	103.45	113.75	107.62	104.32	107.7	109.37	95.655	106.67	96.925	102.42	111.91	115.1	102.11	103.69	105.48	110.33	103.76	108.96	98.115	114.37	119.24	111.19	106.57	96.224	102.25	116.71	101.35	113.14	97.624
109.73	100.5	104.02	113.47	99.688	102.51	109.84	107.21	104.42	112.84	109.91	108.65	109.65	103.99	100.64	106.87	109.64	113.46	118.36	113.07	94.778	99.639	96.846	113.44	103.69	105.39	107.1	110.36	112.96	108.54	108.91	102.92	105.46	108.55	113.11	107.44	103.13	116.26	107.4	110.29	96.038	107.25	119.35	108.8	97.952	104.7	108.41	104.82	104.3	100.04
103.62	118.42	111.62	97.04	107.86	109.33	112.15	108.82	108.88	114.17	111.64	103.97	112.39	105	113.36	117.82	112.75	102.99	112.05	103.63	97.998	101.09	105.62	108.71	117.44	108.94	108.57	103.8	108.57	114.54	103.96	99.102	106.56	104.06	97.389	113.51	111.86	109.51	109.6	99.003	104.61	100.63	98.039	109.04	115.33	107.89	112.31	109.06	100.79	108.15
107.75	113.48	114.83	98.822	111.22	109.67	103.14	107.28	115.26	113.42	101.13	109.11	107.06	107.23	100.18	104.4	103.72	101.08	101.75	105.57	108.19	99.634	101.43	105.95	102.12	115.95	101.78	99.012	106.32	106.49	106.99	105.13	105.98	105.95	114.07	107.24	113.92	102.88	107.02	108.96	101.73	95.236	108.77	104.12	99.521	99.504	109.9	98.041	112.24	92.028
113.77	107.21	113.08	104.04	119.3	108.35	106.36	113.44	107.83	102.91	99.505	112.23	97.111	103.2	102.28	112.01	105.52	105.44	103.76	110.08	102.29	107.43	99.615	99.63	102.78	110.27	112.63	108.26	103.67	103.8	104.3	110.21	122.53	105.04	112.22	102.18	103.89	100.88	110.67	101.83	116	104.35	106.79	101.73	108.65	115.38	111.71	103.24	115.08	110.34
106.41	93.813	98.919	104.18	105.83	104.62	113.28	110.08	114.41	108.38	99.536	99.116	100.48	97.264	108.47	109.88	107.68	105.44	112.62	104.72	111.11	111.35	101.49	96.717	110.34	104.55	114.25	102.58	108.73	107.62	102.75	104.84	105.46	100.13	103.3	106.92	99.465	100.19	104.62	110.07	111.1	106.17	104.95	95.608	107.86	108.4	103.69	103.54	101.19	113.89
101.94	110.43	95.337	92.391	98.128	99.139	108.6	98.048	101.54	96.939	98.03	105.82	100.23	97.575	107.36	100.07	101.01	101.43	101.39	92.385	99.979	93.574	102.5	96.209	98.539	93.318	104.4	97.778	102.65	101.06	96.365	92.802	108.04	101.87	105.25	100.65	100.25	97.664	93.632	106.77	99.942	97.52	99.049	106.42	101.7	102.18	93.594	92.133	107.46	96.084
108.16	106.88	109.84	109.13	97.71	103.23	109.22	113.2	106.4	110.06	103.12	100.54	100.44	112.35	111.57	103.98	109.59	99.741	111.7	103.89	107.83	102.41	107.38	99.869	116.64	113.76	99.488	113.94	102.59	102.93	102.9	108.56	110.08	111.21	105.29	104.81	102.62	95.389	100.46	104.54	109.83	101.14	108.28	111.44	111.59	106.58	108.99	102.32	99.84	110.04
106.97	98.33	98.908	109.09	100.1	101.54	98.534	105.85	103.54	111.27	92.843	107.83	100.59	108.86	94.182	96.946	105.72	112.03	108.09	108.35	114.94	102.27	98.445	110.52	108.52	110.69	107.09	100.65	100.15	106.6	111.3	113.53	105.75	110.06	106.4	106.16	108.44	100.77	112.01	102.2	111.68	104.58	108.08	104.49	101.82	115.31	105.39	103.12	103.76	105.84
109.77	94.467	100.58	106.78	104.1	96.687	97.548	106.1	117.39	93.955	96.149	99.231	101.66	105.73	102.76	105.54	105.15	107.9	100.38	101.56	106.86	97.723	102.4	103.45	100.05	95.981	104.65	105.29	105.56	107.88	107.77	98.743	104.29	101.7	100.51	100.43	102.24	102.73	98.275	104.96	100.93	103.79	100.83	104.32	104.49	101.97	102.8	107.41	105.78	110.25
109.93	111.11	117.04	114.37	115.08	112.2	107.78	106.71	112.55	109.92	108.66	110.79	106.42	116.7	99.921	109.59	110.42	107.38	112.9	109.37	118.45	117.93	108.55	109.54	112.18	118.14	114.55	109.08	102.43	113.97	110.1	117.2	114.31	109.15	112.66	110.78	115.54	104.63	106.16	115.06	107.68	103.92	104.03	112.1	114.52	113.86	108.72	105.94	101.32	118.1
107.49	101.56	101.4	105.47	93.043	98.696	106.74	99.402	110.62	102.29	112.31	111.54	106.66	100.83	99.8	108.12	109.33	99.874	104.19	106.86	101.73	111.82	106.59	103.48	105.64	101.77	106.1	108.52	113.14	107.44	100.57	104.65	109.39	100.68	106.37	115.71	105.93	104.35	100.78	101.24	106.23	102.68	99.199	103.1	110.55	107.89	110.76	112.76	106.86	108.94
113.64	112.83	104.12	110.14	112.24	104.79	108.94	108.63	108.83	104.65	100.93	108.38	108.04	106.03	106.45	106.16	110.96	107.71	102.59	106.2	103.22	99.019	113.11	109.73	97.07	107.11	102.81	100.78	105.57	97.799	108.25	112.54	106.76	103.67	106.32	108.94	99.614	103.21	104.08	110.16	111.73	107.54	103.37	109.8	111.56	110.14	110.08	105.15	105.74	107.77
110.17	107.9	109.88	119.53	112.28	110.65	102.48	104.78	103.95	108.24	110.14	108.88	106.76	95.996	116.23	105.29	104.48	111.45	108.68	115.51	105.5	107.68	110	109.49	106.22	106.04	113.04	105.86	119.27	111.19	108.23	107.04	116.45	105.88	107.23	110.69	105.38	106.63	111.46	109.38	106.54	116.05	104.4	105.92	106.34	111.57	99.479	109.11	103.18	103.7
106.22	100.45	99.614	111.54	98.13	103.6	105.31	98.668	106.04	104.79	94.895	103.76	100.24	99.768	94.863	100.53	103.24	101.03	102.5	95.274	93.198	107.08	104.6	105.23	110.83	102.67	92.17	108.91	108.77	104.7	94.22	95.159	95.929	97.622	100.21	97.908	106.66	109.92	97.695	104.22	100.57	99.968	106.45	106.97	111.48	97.385	97.505	110.7	90.198	98.282
109.39	94.484	105.57	111.55	99.168	101.44	108.83	111.46	109.05	116.98	111.3	110.62	114.15	110.53	109.12	113.19	111.37	101.92	107.26	104.66	106.53	116.21	111.26	102.03	105.14	101.33	108.49	110.32	107.58	115.21	97.42	119.23	104.4	104.47	105.35	107.5	109.79	103.33	111.81	106.9	111.75	110.78	99.687	104.99	112.76	108.69	107.73	105.38	109.08	113.18
96.156	98.753	101.74	105.8	107.12	101.3	109.79	102.11	107.3	108.62	97.618	98.279	101.78	99.862	94.248	95.797	111.17	99.242	87.53	98.804	99.019	102.42	101.64	107.7	102.28	97.157	90.724	105.89	95.313	94.548	91.061	103.75	97.773	99.128	92.766	97.18	90.2	103.75	101.39	107.9	102.68	89.389	106.16	103.94	94.689	98.616	95.953	104.84	95.771	103.68
110.16	109.13	105.65	108.91	115.86	109.42	110.79	111.98	98.978	102.7	105.01	116.98	99.854	108.95	109.85	100.98	107.33	104.4	110.31	108.95	102.87	113.55	112.41	102.49	106.19	107.97	102.83	109.2	107.7	108.73	101.2	112.05	112.96	110.62	112.94	105.49	114.57	107.52	101.91	117.77	100.07	109.84	107.06	101.64	102.89	104.24	108.07	100.42	113.28	112.38
111.89	112.52	106.11	105.51	111.24	107.03	105.53	108.59	104.99	109.22	105.28	111.34	115.79	116.29	113.28	103.37	102.37	100.52	107.19	112.27	111.75	101.83	111.25	108.35	113.45	107.67	105.65	107.52	105.55	111.93	110.68	96.07	101.6	97.714	99.816	106.55	110.7	101.79	103.61	100.8	108.02	115.68	104.21	106.23	103.75	107.37	99.46	106.29	108.7	102.27
106.64	101.49	107.46	102.45	105.01	109.16	115.07	111.09	105.45	110.08	110.19	105.34	105.18	114.56	111.3	105.4	106.17	108.99	106.2	110.4	115.47	107.54	105.86	102.6	107.24	103.1	108.61	102.83	109.97	105.94	116.05	108.3	106.74	99.788	100.38	105.18	115.61	106.99	102.51	109.95	107.21	112.43	106.28	104.78	98.716	109.17	112.54	101.94	126.68	107.22
112.93	103.17	103.87	105.51	108.59	113.21	103.77	107.25	107.12	111.83	104.71	101.59	99.893	103.68	108.43	108.46	105.44	101.1	103.01	107.62	112.51	102.88	105.19	109.89	101.75	111.27	103.64	106.66	105.41	102.88	103.74	104.81	109.12	111.14	113.93	99.067	101.86	101.17	109.08	102.15	113.44	108.9	109.43	105.18	101.86	109.5	116.73	103.74	102.56	104.21
109.11	106.02	106.35	108.99	111.76	106.37	107.32	112.83	97.983	103.98	105.25	108.31	100.8	103.32	109.36	103.72	108.57	106.44	109.89	98.418	100.79	107.01	99.378	114.53	93.789	109.77	109	101.03	103.21	104.12	107.2	106.18	97.97	102.22	102.74	113.42	103.21	104.87	110.37	101.38	109	104.44	106.59	97.789	104.35	109	107.88	108.38	120.08	111.8
111.95	106.14	108.41	122.74	100.49	112.93	110.79	113.94	103.34	110.52	116.45	114.07	121.63	112.7	112.65	102.76	116	101.27	110.63	115.81	112.65	109.53	117.97	110.88	110.48	105.14	99.914	111.61	101.51	111.07	114.44	114.9	106.21	104.22	109.59	110.17	105.74	115.34	107.57	113.08	109.62	109.76	105.17	103.11	110.26	111.21	105.48	108.26	109.73	109.94
108.27	108.5	103.55	109.17	102.26	98.577	111.42	103.79	110.52	115.09	112.16	101.14	105.88	98.456	106.2	114.29	103.62	107.67	110.29	102.7	101.09	104.21	114.72	103.8	109.45	106.49	104.27	103.48	103.66	101.69	100.86	106.3	100.67	109.36	102.69	102.63	103.91	117.96	102.09	105.37	104.56	105.61	97.938	108.1	110.83	105.49	104.25	99.437	106.88	112.17
115.55	97.614	114.58	108.61	110.86	100.06	106.77	113.71	107.66	111.45	106.24	107.12	104.35	105.77	110	100.77	113.13	105.06	107.22	100.86	108.35	113.81	106.34	113.14	108.3	108.22	102.48	110.57	112.23	115.03	111.38	113.73	101.27	109.92	103.57	106.77	108.74	106.13	106.5	103.18	101.75	104.3	105.79	100.14	109.87	100.11	102.39	97.917	105.76	104.64
91.06	96.899	96.911	106.12	105.56	101.51	97.498	103.62	110.49	95.046	100.73	98.126	89.836	96.322	108.92	94.616	96.227	101.54	102.82	94.66	101.96	103.63	94.964	109.8	103.85	97.874	96.835	89.27	99.356	98.166	95.065	90.565	95.375	106.04	98.964	104.23	91.722	90.038	109.12	98.067	96.676	108.23	104.09	98.483	97.146	97.843	97.105	101.6	101.47	93.983
105.69	101.19	99.133	104.96	99.578	100.98	92.519	106.11	97.862	101.12	108.27	105.52	108.55	104.76	109.87	93.227	99.607	101.88	105.81	107.9	95.298	102.41	101.5	99.846	94.555	92.584	103.29	110.39	81.241	90.627	100.89	101.38	96.098	101.6	108.98	109.19	100.77	99.377	103.96	107.93	103.68	102.72	104.75	100.26	99.853	106.04	104.1	96.53	91.812	107.56
108.57	109.1	99.708	101.7	109.04	102.42	95.78	111.9	107.92	104.93	107.49	107.63	111.91	98.731	105.15	109.51	110.88	104.69	97.212	104.97	111.77	106.69	105.24	99.311	101.75	110.02	104.13	106.25	102.97	110.21	109.84	107.72	106.43	97.944	106.16	103.55	106.18	110.66	99.965	116.58	103.19	112.13	115.57	115.88	102.17	102.57	106.55	107.19	105.64	103.45
101.03	100.08	93.5	102.89	102.56	97.973	104.46	94.374	88.22	103.07	101.57	97.337	93.48	102.66	92.947	97.058	104.97	101.46	91.255	86.258	97.542	103.99	96.241	93.792	92.784	94.791	97.465	108.07	103.81	95.945	87.636	94.343	96.74	96.975	104.03	94.701	101.86	99.927	107.03	105.5	93.314	97.652	95.161	99.48	95.896	96.427	97.461	102.55	100.27	91.1
108.95	97.731	103.76	102.41	102.68	99.318	101.6	108.86	103.94	99.771	93.386	108.03	103.48	101.71	111.25	97.4	108.37	108.85	110.44	104.11	101.49	99.638	103.66	111.72	94.837	102	102.52	104.05	97.048	111.7	108.99	101.12	109.83	107.78	97.93	110.8	97.006	111.95	115.9	103.64	100.03	109.37	103.18	105.77	107	108.96	102.37	97.079	107.6	109.69
101.76	101.19	99.294	103.11	99.306	97.69	104.13	94.637	111.51	102.49	103.59	90.679	106.79	95.618	95.624	103.92	96.889	104.72	99.234	92.628	96.996	103.26	98.209	99.097	107.94	100.89	98.023	99.185	96.332	91.758	97.999	104.12	97.214	102.8	95.791	98.577	109.33	99.046	103.86	103.34	99.728	95.692	101.36	90.239	104.37	96.862	96.388	96.223	98.149	103.29
93.524	102.89	99.769	101.36	109.64	108.66	110.48	102.37	100.88	104.24	101.75	104.88	109	100.39	109.45	106.32	101.01	107.92	106.01	105.03	104.67	101.61	102.96	106.33	110.64	103.04	104.26	108.94	107.21	108.74	108.04	107.21	106.7	109.38	106.41	104.55	107.95	106.13	108.99	107.06	98.161	108.55	109.03	96.647	102.6	101.56	103.21	96.049	101.18	116.13
111.25	109.78	103.66	106.85	103.89	111.44	103.89	96.582	107.86	104.59	105.81	103.95	101.51	112.04	105.78	110.89	111.47	101.6	108.36	107.3	104.99	109.06	111.27	106.82	103.39	107.53	116.18	111.45	105.48	105.88	103.24	108.83	104	105.48	111.63	110.77	102.94	114.91	95.804	105.7	103.93	108.88	110.64	111.49	111.49	105.22	111.32	103.62	97.453	104.12
107.27	98.718	105.47	102.81	105.82	101.63	101.61	104.37	111.02	95.542	109.56	109.39	103.97	104.71	106.1	104.5	110.1	100.49	114.94	103.67	105.64	107.63	100.99	106.99	110.3	109.48	112.48	106.3	110.68	99.094	111.46	111.65	96.999	110.91	111.97	97.654	107.79	104.9	96.348	103.75	113.32	106.98	108.41	109.78	103.52	103.05	112.57	115.13	99.469	110.03
101.42	115.9	105.67	102.21	93.866	99.769	106.82	112.66	112.2	108.26	104.07	107.38	99.315	99.719	95.593	104.24	112.28	110.05	110.25	105.27	101.17	100.55	100.25	111.65	105.98	105.39	107.39	113.14	99.837	107.28	107.34	101.46	113.23	109.86	103.27	109.76	108.94	101.02	103.69	116.4	105.23	105.39	108.96	101.8	106.23	102.27	106.76	116.54	107.36	107.99
102.42	116.03	104.61	116.56	109.33	119.1	104.69	110.47	112.49	105.45	114.64	114	104.66	108.37	103.22	112.55	110.69	101.19	111.35	104.89	105.81	105.06	107.38	108.11	104.52	99.619	102.73	110.87	109.95	102.85	107.85	105.26	114.38	113.38	113.9	106.72	111.09	108.93	108.65	103.38	105.66	117.07	109.89	112.38	107.26	101.69	100.98	106.71	109.85	112.12
112.31	112.18	117.45	102.04	116.02	109.96	106.98	107.63	104.09	109.43	102.02	107.69	109.59	111.45	104.3	111.28	110.76	110.51	105.72	104.26	105.27	109.48	111.93	105.45	110.36	108.21	116.15	109.48	106.81	103.57	108.87	109.02	106.95	110.31	106.75	107.93	109.81	92.131	114.98	111.25	99.124	104.45	99.359	111.31	96.689	104.02	109.65	106.1	101.82	104.41
111.24	103.16	103.07	99.37	106.24	105.87	111.3	106.52	105.74	105.93	108.79	109.04	113.13	104.45	97.927	104.58	109.84	104.41	112.09	113.86	104.18	101.89	107.1	102.95	100.43	97.935	101.46	95.402	115.77	108.96	99.576	113.24	110.91	111.77	107.85	108.7	101.01	101.59	106.18	106.54	99.408	118.75	108.68	105.67	121.26	108.37	108.7	100.11	110.97	104.12
106.77	109.07	111.77	101.58	102.48	102.81	101.36	103.03	104.18	107.87	96.82	101.78	99.493	94.529	108.01	112.68	97.395	95.17	102.58	102.16	109.62	106.81	112.94	102.4	105.5	103.21	92.815	112.84	103.55	98.749	97.167	105.8	102.24	105.62	102.32	97.432	113.37	99.475	103.42	107.98	100.99	87.585	103.11	100.99	97.598	103.9	110.01	102.92	103.12	104.47
106.13	110	117.42	102.3	108.94	110.02	111.45	104.26	109.41	112.21	112.33	101.16	111.62	107.78	99.61	117.4	100.81	100.63	111.88	107.53	102.67	110	116.35	103.65	110.55	112.97	106.97	105.4	111.09	112.93	119.68	106.45	103.46	111.64	103.19	104.83	111.9	112.03	110.44	106.54	115.12	105.32	106.5	105.04	106.55	105.36	110.53	114.56	111.24	101.89
110.5	98.855	106.95	102.19	105.95	107.69	106.23	115.09	106.63	102.29	110.84	111.08	109.1	100.86	111.45	107.65	105.74	110.27	107.56	103.98	102.87	109.57	103.92	109.46	113.56	101.3	104.02	108.94	112.19	107.99	114.54	103.22	114.49	103.88	100.68	103.22	109.45	97.756	107.35	107.07	104.19	111.01	101.44	93.573	105.01	98.148	110.31	113.01	116.06	107.91
119.18	108.02	108.74	96.125	115.8	104.05	110.84	103.46	111.27	93.434	104.97	94.923	102.41	112.98	102.92	114.25	107.82	110.29	107.28	104.02	101.96	100.57	105.52	109.11	110.13	106.71	104.03	108.88	103.42	114.45	111.58	108.15	98.284	103.54	103.63	104.66	109.14	104.48	101.22	99.636	101.82	102.74	114.73	102.39	108.15	111.17	106.4	115.29	110.41	111.27
104.67	99.082	94.292	100.74	99.245	94.305	98.31	100.25	110.8	91.901	101.95	95.981	102.64	109.05	99.967	93.429	107.46	109.73	95.738	91.149	86.629	101.56	113.49	100.09	99.738	90.102	100.75	95.852	98.507	102.81	95.588	100.11	92.865	97.901	102.82	94.803	98.929	99.26	102	99.171	94.573	101.26	112.85	95.866	95.28	99.465	96.307	93.438	97.698	97.755
105.89	105.63	110.7	109.55	112.84	96.729	105.07	103.97	109.88	113.63	102.47	104.95	110.54	104.24	112.22	102.61	111.47	109.04	110.76	102.9	108.4	113.73	115.17	102.28	113.57	114.61	100.16	105.95	112.58	93.843	110	108.37	107.3	107.33	103.33	112.24	103.78	103.18	105.52	103.73	104.15	107.46	111.52	112.14	107.4	104.1	114.79	112.25	110.78	111.07
111.43	106.93	102.16	115.04	108.9	109.84	102.28	105.9	115.81	109.29	102.07	98.24	108.96	108.13	111.27	102.95	104.52	109.15	103.71	108.5	102.07	111.42	109.89	100.71	107.25	95.09	110.95	118.14	104.9	104.54	105.93	102.67	103.25	106.05	107.7	107.85	114.09	108.06	108.01	109.86	105.74	102.1	105.72	109.46	104.94	108.88	110.85	123.45	107.1	106.09
107.79	103.08	113.49	109.31	108.05	109	116.49	104.26	103.55	103.51	108.69	108.97	96.572	108.33	115.71	113.68	111.92	103.29	108.33	111.39	102.36	109.88	112.2	107.16	107.45	105.25	106.04	113.1	113.78	106.26	107.72	102.7	108.08	109.55	109.38	109.11	101.26	105.05	105.57	111.72	117.37	110.89	103.09	111.01	116.16	110.38	108.38	107.53	117.65	109.75
109.25	110.73	110.89	106.07	109.71	106.77	106.07	117.7	107.07	110.42	106.04	104.95	103.23	104.56	108.93	108.85	106	106.53	114.28	102.1	106.99	93.201	110.85	99.745	108.46	110.27	98.059	110.48	101.84	115.94	106.94	109.36	105.7	105.06	109.78	105.59	100.62	102.54	106.89	110.06	111.84	116.06	111.54	99.856	117.42	108.76	110.99	112.28	107.02	105.05
96.126	102.59	110.57	102.55	101.22	102.94	107.43	109.66	105.11	113.79	108.31	103.62	97.466	92.041	96.634	106.76	105.39	101.37	105	114.87	109.19	110.19	112.51	102.1	110.49	107.78	109.62	104.67	107.74	110.07	110.94	115.16	109.93	107.27	103.27	110.64	110.83	109.22	112.29	100.93	101.52	104.53	103.16	100.46	110.24	117.35	101.57	106.59	110.91	109.93
93.263	98.561	104.49	95.964	93.051	99.933	104.21	98.111	102.19	88.237	93.845	103.07	102.06	98.881	96.062	94.27	99.006	95.876	105.97	90.871	95.975	99.197	94.543	104.69	100.84	90.296	91.64	97.839	98.957	99.573	90.133	92.054	103.75	101.38	101.82	99.842	103.39	98.35	97.789	98.148	92.291	106.42	99.67	102.68	106.14	93.876	98.815	92.891	106.21	105.69
101.79	107.7	108.46	101.63	109.81	103.46	96.395	106.79	103.31	102.46	108.97	108.91	108.15	109.85	104.26	107.57	105.47	105.99	96.167	114.5	100.1	108.69	103.33	110.46	110.3	108.72	103.98	104.57	105.39	102.63	105.01	108.55	110.63	111.76	107.42	99.201	110.75	105.62	100.52	112.09	107.6	96.262	109.28	110.39	111.08	114.21	110.58	106.25	105.12	107.98
103.74	106.1	106.17	108.85	103.29	111.03	99.357	110.3	95.846	108.56	109.17	104.12	111	101.89	104.7	105.81	105.42	115	102.55	103.6	107.91	103.3	102.1	114.26	103.89	98.842	104.69	111.3	112.39	104.87	106.23	101.19	105.84	116.57	113.96	102.88	108.1	103.29	99.414	109.23	100.24	102.36	100.21	97.018	105.41	103.16	103.73	106.63	112.39	98.834
96.4	103.93	101.46	109.04	106.6	109.4	106.37	108.95	119.77	116.75	114.92	102.02	102.07	110.17	109.66	102.79	106.36	105.45	116.93	111.25	109.33	115.34	109.61	94.56	105.8	107.99	103.54	115.87	111.71	108.75	108.88	108.07	106.94	113.83	104.9	95.493	119.2	107.3	109.53	107.37	105.45	107.3	96.119	103.88	108.65	106.57	104.62	109.75	113.55	106.76
102.59	101.33	103.86	103.73	103.02	107.62	107.53	111.02	106.77	95.09	98.718	101.78	109.16	109.01	113.97	111.44	115.7	111.25	104.91	112.24	101.95	103.03	107.32	116.9	110.96	101.42	105.86	109.69	99.924	107.5	102.4	103.85	108.79	109.15	104.12	107.48	106.52	112.71	112.44	103.14	114.45	109.96	108.98	101.16	111.8	105.84	106.38	113.51	109.37	105.19
116.15	97.619	95.996	106.08	112.55	101.75	107.58	108.33	107.79	105.75	111.81	102.56	107.9	116.74	105.52	99.681	111.21	103.93	108.74	113.23	114.56	110.58	103.76	100.06	102.02	107.22	105.03	102.73	108.58	103.67	108.07	111.46	102.02	112.7	105.7	108.5	107.11	108.44	110.86	101.89	103.83	110.34	110.39	108.18	107.09	108.94	108.12	104.55	105.36	108.54
114.61	90.914	102.94	107.18	99.32	106.98	104.26	101.15	104.88	99.104	102.67	106.9	106.88	100.59	96.154	104	102.9	102.15	114.15	103.93	104.85	101.14	107.17	109.85	102.06	101.66	101.64	107.61	104.34	108.08	111.83	102.59	102.95	113.5	100.17	106.41	110.29	105.04	109.47	101.17	99.113	109.66	106.65	111.24	104.71	105.65	110.91	111.62	112.94	108.97
107.06	97.446	99.356	105.5	94.996	102.28	108.09	99.862	107.79	100.48	106.82	98.605	100.15	107.65	99.177	104.99	96.213	108.48	102.55	103.14	98.218	92.839	101.65	94.325	96.144	96.617	97.087	95.187	105.69	109.08	94.165	104.66	100.68	105.32	102.49	103.24	104.66	98.665	103.82	106.59	101.68	104.73	102.62	105.97	98.697	108.84	98.819	100.94	111.94	91.914
110.09	104.21	103.47	100.25	111.4	97.952	108.58	102.39	108.38	87.602	96.573	111.77	104.92	115.33	101.97	95.162	100.87	107.63	114.12	106.14	108.96	103.13	110.27	112.49	108.02	105.8	105.31	104.58	113.64	107.28	108.46	109.64	110.26	104.66	112.02	117.22	100.62	105.51	103.17	102.81	109.29	102.62	102.99	99.743	107.81	112.03	101.08	103.93	100.44	104.1
111.33	107.43	109.95	111.57	107.37	110.34	114.06	112.52	102.59	103.42	116.23	106.75	102.6	115.79	110.79	106.67	116.63	107.16	102.88	112.38	105.17	109.08	106.73	108.89	115.5	102	107.94	110.78	105.85	121.04	111.42	105.51	110.31	111.15	112.5	114.24	103.93	104.92	105.57	103.68	107.95	103.59	103.6	108.31	108.91	108.7	108.23	110.11	111.72	110.17
101.29	95.657	100.41	101.97	97.869	100.1	100.61	96.362	94.024	98.401	103.95	97.905	90.734	102.67	96.074	109.62	97.225	104.03	98.647	99.96	96.285	101.26	95.481	99.245	98.916	104.67	98.662	97.487	101.39	110.68	96.683	91.422	101.18	89.129	97.528	88.662	103.45	96.137	94.236	101.9	106.75	96.223	105.39	97.304	93.153	106.18	106.67	100.17	95.844	90.708
107.11	114.61	105.46	108.34	111.77	127.05	114.15	109.67	102.64	115.57	114.22	107.21	111.8	119.41	108.64	106.31	111.14	111.36	105.3	106.13	107.19	109.97	106.39	102.87	97.691	106.3	116.28	101.34	114.43	107.52	94.391	112.09	115.55	110.59	110.22	109.97	114.2	110.69	110.01	103.87	110.21	99.188	114.1	102.13	102.79	106.53	113.69	110.93	109.67	112.27
102.15	103	109.51	104.84	91.072	111.77	107.09	97.228	104.87	99.215	110.02	102.6	105.04	101.12	104	109.62	103.59	102.26	113.46	114.5	108.49	109.39	99.284	101.67	104.89	109.14	105.21	102.3	107.52	121.01	99.163	101.74	104.71	112.84	103.93	103.76	103.08	100.69	98.482	103.88	108.32	106.85	114.19	107.33	108.31	113.09	101.28	117.77	99.119	101.6
107.63	113.34	111.06	109.38	107.12	110.07	117.46	109.79	115.7	112.83	107.36	106.26	102.54	111.01	106.27	113.44	111.86	100.95	106.64	114.8	109.78	102.98	113.58	115.25	106.14	110.62	104.75	116.45	106.92	100.1	108.27	102.6	101.07	108.73	110.26	110.03	103.16	111.35	102.61	102.07	96.599	103.39	100.28	104.2	112.65	104.09	104.41	106.32	110.89	108.12
110.82	116.97	99.501	106.89	107.84	102.13	120.54	113.6	107.78	111.24	110.84	107.21	104.31	114.52	106.65	108.24	112.88	107.87	107.08	113.2	109.94	107.55	92.994	104.79	103.55	120.27	106.49	110.38	106.75	106.47	108.73	105.95	103.7	110.55	119.1	102.12	102.94	105.19	114.88	107.94	105.6	108.4	100.85	104.82	111.17	111.61	110.61	109.16	117.88	110.9
112.74	107.11	114.32	110.63	102.45	108.25	105.86	107.45	103.31	104.42	109.14	108.8	112.62	100.12	99.851	105.87	98.133	100.22	112.43	102.72	104.34	108.76	99.432	100.72	108.49	110.4	115.88	104.32	101.61	103.4	98.358	106.66	106.72	105.17	108.96	113.88	104.18	114.81	106.61	107.33	105.42	113.49	105.63	97.306	115.03	114.84	105.78	112.15	108.2	103.95
103.14	116.31	106.04	107.36	106.21	101.49	112.21	100.4	102.55	99.958	114.2	111.47	101.29	113.56	103	98.265	112.31	107.77	109.75	107.66	108.44	111.79	112.8	106.9	98.737	110.63	106.76	103.21	112.65	101.26	112.35	110.32	101.07	113.68	106.69	96.79	110.78	107.05	112.04	113.34	112.35	111.02	113.31	107.74	113.49	114.83	103.78	106.93	107.21	111.62
106.96	107.49	109.48	105.09	104.35	109.63	112.06	112.98	104.47	101.36	111.93	106.49	113.02	104.2	99.055	113.39	115.28	106.24	101.13	99.536	103.48	112.44	99.928	97.039	111.45	110.06	106.9	105.85	102.16	101.73	102.5	100.61	98.264	110.07	110.47	107.93	103.77	112.78	105.15	108.78	90.847	117.38	104.72	101.17	93.988	114.45	112.78	107.77	108.16	102.54
102.72	102.79	106.28	100.85	103.63	104.76	106.95	100.81	108.07	96.271	106.35	107.83	114.18	110.63	109.31	113.47	110.89	106.95	107.29	110.25	101.46	103.8	106.81	115.56	109.23	115.65	105.4	106.61	113.11	112.42	108.36	109.13	109.69	112.17	103.54	108.75	109.96	110.6	113.31	105.13	102.62	111.26	109.87	112.13	105.55	118.04	114.93	104.15	111.21	111.45
106.7	104.69	104.76	100.18	108.48	109.75	105.51	106.72	113.3	96.117	103.44	105.64	103.74	103.06	108.83	104.32	109.71	97.463	112.41	104.26	106.76	101.02	101.01	105	100.55	104.75	108.29	108.83	113.19	109.5	101.41	105.22	102.82	99.188	100.48	112.86	113.32	114.87	108.12	102.49	110.7	110.56	97.834	108.6	115.78	101.32	114.2	107.96	99.236	104.32
106.59	106.48	101.35	111.14	114.45	97.739	110.17	101.39	109.63	101.9	105.4	110.76	113	114.35	108.19	106.95	111.36	105.56	103.32	104.99	104.54	105.72	103.6	107.26	111.76	104.99	115.15	113.71	108.18	104.7	104.02	103.05	107.7	107.07	99.905	106.49	104.92	100.43	107.32	110.89	98.535	105.06	107.2	118.95	108.76	99.63	104.26	105.36	112.8	99.983
106.2	104.85	104.27	104.96	111.8	108.58	105.76	102.97	112.82	106.77	102.83	112.61	105.68	105.35	111.85	97.588	104.6	103.73	102.27	108.18	111.62	102	117.97	111.98	103.76	102.77	108.16	104.77	104.7	95.863	107.33	101.98	95.124	104.07	104.65	101.38	112.52	111.21	109.77	104.3	102.17	109.26	106.7	108.46	114.31	107.09	102.76	105.07	106.03	112.87
108.65	111.75	107.98	114.09	98.637	111.33	99.89	103.6	109.86	109.77	98.439	113.89	109.23	102.29	104.52	108.49	102.84	107.8	102.22	112.6	104.91	95.805	108.43	108.74	116.53	104.69	106.79	105.62	108.16	103.83	111.58	100.45	108.75	111.4	105.91	108.5	107.83	101.76	107.89	94.388	106.24	110.74	98.869	111.38	107.97	102.98	102.77	107.15	111.26	106.61
100.82	101.42	104.14	90.807	99.984	110.07	102.47	101.06	102.71	94.389	101.44	99.403	107.46	99.623	92.055	106.05	107.84	97.239	98.658	104.62	96.904	93.916	106.56	102.8	99.726	94.787	90.707	93.951	107.34	101.4	105.77	105.47	102	103.46	106.42	99.143	103.13	97.313	94.471	101.83	108.37	96.683	88.439	108.72	99.008	109.04	101.42	104.53	97.681	97.005
112.01	115.23	109.46	100.67	115.57	111.82	108	105.1	108.36	106.37	109.03	115.62	111.84	108.61	103.5	113.32	108.8	110.06	102.81	101.57	106.94	111.93	106.1	103.53	103.59	111.9	110.38	102.23	110.71	100.14	117.37	102.31	106.51	108.63	94.555	113.25	113.5	104.64	107.61	119.1	115.02	113.17	99.869	110.62	113.98	102.14	113.97	112.77	108.84	115.81
106.86	90.376	92.08	105.28	97.96	98.649	100.29	105.5	105.83	97.686	97.243	104.27	100.79	101.97	102.57	99.6	104.43	98.414	103.96	101.25	108.67	98.897	99.506	96.17	102.38	103.26	97.585	97.029	96.413	95.673	106.39	97.332	101.3	102.72	95.66	103.19	111.15	101.34	96.765	97.281	108.08	100.72	100.6	92.429	93.692	101.16	104.43	97.851	96.094	100.94
95.403	105.6	107.79	92.142	99.203	91.829	102.6	100.43	101.31	92.016	96.668	102.14	95.958	103.1	90.001	98.183	95.156	97.903	95.518	97.979	91.27	90.992	91.206	92.414	105.66	99.665	89.951	94.739	103.53	93.006	98.534	101.75	103.29	97.982	94.918	110.85	100.63	97.596	100.89	92.547	96.318	100.51	101.39	95.45	94.956	95.469	101.84	95.855	91.489	101.9
109.26	114.15	120.99	110.76	104.98	107.05	103.96	117.25	113.2	111.49	110.78	108.86	113.97	99.28	110.43	112.06	104.81	111.05	115.43	109.02	102.96	111.65	109.31	107.49	112.45	112.47	116.88	107.4	101.37	102.12	110.72	103.73	103.14	108.73	99.728	111.58	116.25	106.34	104.33	112.08	98.244	105.59	101.08	109.07	104.01	111.77	107.93	111.22	108.67	111.3
96.945	95.024	97.975	94.842	98.709	96.984	95.314	103.54	102.47	91.381	98.453	111.62	108.62	98.632	91.929	106.27	96.501	96.886	95.808	89.595	89.897	111.83	103.62	96.795	93.303	103.4	92.956	101.46	98.962	102.14	101.52	88.464	99.225	97.038	105.51	92.561	102.81	101.08	96.84	99.151	102.96	95.878	87.613	98.406	105.18	102.62	93.458	85.374	87.692	104.62
106.53	112.46	109.25	106.38	110.08	108.93	107.34	102.96	99.903	112.51	109.67	113.99	114	106.03	110.06	108.21	109.7	103.91	110.78	102.3	110.73	115.87	108.66	104.63	112.41	101.19	107.08	107.66	110.68	102.7	109.5	111.55	116.08	113.49	110.69	107.2	95.089	115.31	110.21	113.08	113.6	100.58	115.74	104.21	105.5	98.501	110.78	97.037	115.48	103.08
97.947	99.519	110.7	106.9	112.88	108.81	101.24	107.69	105.08	102.81	114.49	107.11	97.599	116.4	98.952	101.12	108.62	105.94	113.21	95.24	106.98	101.12	97.405	107.13	111.4	110.69	105.81	106.97	107.8	107.78	109.24	108.8	119.17	109.33	100.76	106.28	110.68	103.56	96.536	112.96	109.6	104.32	106.99	107.15	98.133	107.12	104.76	106.65	107.38	105.49
105.62	93.941	96.584	92	98.856	101.2	113.18	94.426	90.866	95.664	94.259	89.255	95.244	103.5	96.336	98.556	98.877	90.926	101.96	84.7	100.19	98.598	96.211	103.55	101.97	102.17	98.005	99.822	100.87	100.28	87.583	96.21	94.321	97.13	104.62	97.092	95.746	98.052	93.61	91.842	98.154	97.687	99.792	100.12	101.38	96.936	93.955	100.41	99.757	94.914
110.35	113.52	115.07	105.49	114.67	111.92	107.37	101.53	113.79	120.39	108.46	110.44	101.09	111.09	115.45	119.59	102.44	113.33	109.09	107.73	118.01	113.57	114.14	115.25	108.44	104.52	113.16	102.38	115.09	116.52	113.4	113.98	105.48	100.79	117.59	107.09	104.09	106.2	111.9	104.72	102.83	104.6	109.83	107	103.05	102.81	103.29	102.88	96.128	106.47
107.69	107.85	108.12	106.75	108.14	113.91	99.863	103.81	106.59	113	101.3	107.06	110.42	113.55	104.32	104.82	109.77	107.56	106.34	103.6	112.23	104.67	113.66	100.21	111.45	102.87	107.69	108.92	114.24	114.48	105.63	107.05	102.58	107.3	118.11	110.99	110.66	116.26	106.39	113	109.57	109.38	104	106.04	101.7	109.28	111.41	105.06	104.16	106.32
112.36	106.14	109.36	108.38	101.97	103.87	109.03	108.94	115.05	110.58	109.37	102.19	105.48	108.97	105.26	112.23	107.77	109.84	105.97	102.86	112.97	110.07	110.38	115.28	96.803	105.08	96.777	106.91	109.6	114.33	103.33	104.46	111.71	109.44	109.75	102.73	106.26	108.28	102.03	114.07	118.01	105	111.73	109.64	105.69	93.6	99.472	97.968	107.97	106.36
111.16	119.35	108.16	100.43	105.78	112.85	101.23	107.07	112.13	111.27	113.25	115.86	100.38	109.31	112.69	103.08	120.16	115.48	111.26	104.72	102.87	100.41	106.59	102.02	100.56	113.07	112.13	109.72	106.13	114.75	116.64	111.61	101.96	111.37	113.07	108.47	108.2	100.98	112.52	106.06	106.34	108.14	102.08	107	106.92	107.94	100.25	114.86	109.2	112.23
106.37	97.9	99.592	101.69	99.784	99.925	104.77	107.62	106.25	110.03	102.62	111.04	102.39	102.98	94.744	99.955	92.28	100.24	93.426	103.76	92.085	98.621	99.758	96.056	113.41	105.8	104.26	104.05	99.078	104.21	100.07	104.51	99.087	105.7	98.173	100.54	101.84	103.27	99.709	103.19	107.71	97.22	100.92	102.89	100.31	94.254	100.83	94.388	95.262	101.06
107.03	106.72	105.53	96.42	109.31	107.37	106.04	108.85	113.5	113.99	108.72	106.43	104.81	106.38	104.67	106.7	106.97	110.45	105.37	105.75	110.2	107.68	103.92	106.95	104.86	108.74	111.36	113.81	103.04	121.55	107.02	102.56	104.11	111.19	116.93	103.89	107.86	103.4	111.74	105.71	119.61	107.93	108.51	112.39	111.89	106.03	108.6	112.37	104.28	108.52
111.9	111.41	112.63	110.58	116.41	101.3	109.93	110.34	113.83	114.41	101.28	115.12	114.82	108.16	113.5	108.86	103.75	101.92	106.45	111.86	107	103.76	113.65	110.78	112.15	112.85	100.79	115.77	104.29	120.96	105.61	104.02	109.85	98.037	100.17	95.646	107.53	109.56	116.32	112.35	102.08	110.73	95.269	102.33	108.08	117.26	108.46	104.26	111.43	112.93
109.61	113.27	106.55	111.81	109.9	115.69	115.98	105.75	108.97	118.36	110.22	102.37	112.24	102.13	105.44	101.33	115.73	106.84	113.54	112.08	107.24	119.83	104.02	104.09	100.99	109.73	109.31	107.49	107.56	116.34	114.84	116.49	112.39	112.6	112.12	103.06	110.79	110.28	108.72	112.68	108.65	105.03	106.03	109.84	109.63	114.04	110.77	114.09	108.38	110.75
111.84	106.22	109.33	108.12	104.19	112.29	117.42	121.5	105.97	110	108.64	107.13	105.92	103.96	108.37	109.62	105.28	108.64	108.79	100.24	113.52	103.84	107.63	105.4	107.28	102.52	99.014	102.69	100.01	111.78	103.63	108.17	108.28	107.35	105.65	106.54	102.81	105.84	103.36	99.537	107.01	113.93	106.16	112.6	102.86	104.22	107.24	104.38	108.3	102.54
109.14	108.4	106.8	110.74	110.18	114.43	108.62	104.56	103.95	115.48	113.23	114.17	109.28	102.71	118.27	105.75	102.65	106.84	110.45	111.97	103.21	93.221	100.57	109.55	103.54	118.73	111.08	102.51	107.33	110.92	112.99	108.04	114.81	117.14	117.51	114.37	101.94	108.18	105.91	108.87	112.4	113.9	116.14	104.03	106.21	106.75	109.98	107.34	114.41	104.33
121.23	111.16	106.11	114.31	111.66	101.93	101.78	112.47	115.73	106.03	110.66	114.46	117.19	111.21	116.53	110.8	113.65	98.541	118.24	110.54	109.02	111.64	106.91	106.64	104.54	115.34	107.09	118.21	100.74	101.21	113.66	107.75	108.35	113.91	109.19	103.8	102.38	112.77	110.2	114.51	108.48	112.89	103.28	107.15	119.92	107.86	107.15	107.91	109.87	97.678
98.621	111.07	112.19	112.41	106.77	106.38	111.17	105.11	106.31	103.11	108.02	112.26	103.7	116.84	110.23	102.96	106.74	110.94	111.02	105.16	117.48	105.73	108.1	107.73	111.76	107.43	109.13	104.97	109.78	106.69	96.83	107.24	109.14	104.34	108.75	112.55	113.7	110.01	108.99	103.23	111.79	108.69	113.54	108.76	114.6	104.35	107.99	117.98	114.24	107.07
104.66	110.78	102.98	108.32	110.99	108.08	103.19	112.96	108.11	98.167	105.63	100.38	108.62	104.15	102.99	102.27	104.74	92.982	105.41	111.54	106.53	114.6	103.13	113.26	101.97	117.41	99.902	112.5	106.51	106.85	110.39	109.89	99.067	108.25	106.01	115.63	96.452	101.95	108.33	96.354	104.03	100.7	109.2	99.468	107.95	105.55	109.26	94.395	106.24	108.71
93.428	109.28	115.49	111.92	101.12	117.88	106.27	107.22	108.36	98.537	114.28	102.21	98.411	103.57	103.1	100.75	107.42	103.45	109	113.97	102.55	112.43	107.25	98.23	100.63	109.07	96.423	115.3	104.69	107.38	99.051	107.64	107.15	115.93	104.63	107.3	103.66	109.85	107.5	102.51	111.5	110.8	106.59	100.72	111.3	101.54	111.46	105.15	113.87	109.4
115.78	99.619	107.79	111.8	106.7	113.1	110.19	115.5	104.21	110.39	98.875	110.3	100.78	115.2	106.01	112.5	108.1	112.63	113.36	110.12	105.93	107.53	109.49	100.61	102.92	120.74	107.31	116.33	108.18	106.29	109.06	113.44	110.95	102.73	114.79	106.55	111.67	97.537	103	105.26	110.37	104.97	107.22	115.28	106.58	108.93	111.85	110.02	106.45	104.86
104.58	115.28	96.774	99.121	111.05	113.63	108.25	105.18	103.2	109.71	101.54	95.342	106.48	105.07	100.32	102.78	102.56	102.93	113.85	106.52	104.2	102.99	104.97	107.6	107.25	100.22	105.22	104.78	110.89	105.42	110.96	98.599	103.77	107.91	110.49	96.205	98.069	107.22	107.21	105.33	103.14	107.18	110.45	107.68	104.26	109.13	105.99	109.69	101.73	105.73
108	95.327	98.374	102.16	104.88	100.71	94.747	108.79	94.701	98.981	101.2	95.824	104	101.25	100.61	100.82	105.85	91.032	95.392	95.564	101.83	95.723	95.415	99.738	93.794	99.409	98.554	94.529	97.561	97.247	97.58	102.28	99.002	99.793	93.916	94.43	99.688	102.4	96.506	107.03	91.331	97.062	101.42	92.567	97.762	105.72	103.3	95.942	91.386	106.92
98.205	100.18	108.96	105.11	116.77	116.34	100.16	105.05	109.57	113.6	107.5	98.392	108.22	101.36	101.23	104.71	110.75	110.11	111.2	105.57	103.41	106.79	106.49	107.94	106.36	103.38	95.413	111.32	109.56	105.65	108.31	100.6	109.92	101.24	107.49	99.82	98.179	97.335	111.24	103.04	105.98	96.014	108.4	102.24	102.76	97.419	99.36	107.13	95.858	107.9
105.93	108.91	112.94	118.16	108.81	108.46	114.7	102.7	107.73	103.87	102.31	117.02	106.51	114.69	106.8	101.67	99.278	107.59	105.22	113.25	102.86	100.08	107.25	112.15	112.18	114.31	107.33	115.83	105.81	105.56	104.97	96.125	106.51	104.22	101.33	108.9	107.69	115.56	107.69	104.12	106.9	113.53	102.6	106.82	108.12	108.52	112.94	112.37	99.98	105.95
109.34	107.67	113.98	106.65	104.9	113.45	108.21	104.53	107.18	109.02	108.54	110.7	105.09	108.61	109.63	110.16	114.97	113.92	108.25	118.78	113.14	104.5	109.34	107.2	101	98.237	103.63	100.87	112.81	110.41	107.5	100.96	107.93	114.9	110.45	104.8	103.09	102.09	108.93	114.1	108.65	109.45	108.57	108.03	112.34	112.22	111.44	109.58	98.394	113.57
103.88	106.23	102.43	103.97	115.72	110.36	102.58	109.25	101.47	102.29	100.65	115.65	106.6	95.533	105.27	101.51	104.5	112.07	106.19	107.89	104.84	107.94	98.549	105.85	110.4	100.96	102.11	109	114.54	108.22	101.85	105.35	105.92	109.73	94.184	96.906	109.23	115.05	107.61	107.49	107.15	96.27	114.68	98.475	107.87	111.55	105.55	106.16	108.74	91.378
109.73	107.69	105.76	106.52	107.09	109.73	101.41	103.26	105.39	100.84	103.57	102.52	102.48	103.03	108.08	108.36	99.435	98.776	119.13	102.91	109.37	102.59	109.5	93.977	102.38	103.34	105.04	108.8	104.35	100.18	112.57	110.91	110.32	112.51	108.2	99.974	97.809	105.54	101.71	101.63	104.35	114.41	100.65	95.745	107.53	108.25	95.782	104.12	95.926	99.52
100.62	105.74	101.31	97.401	97.176	98.465	98.671	94.691	99.597	104.64	99.309	99.463	101.72	102.98	92.64	95.484	101.42	99.371	100.55	95.435	99.186	95.649	96.046	98.261	107.06	98.925	97.399	95.147	98.929	100.73	101.36	103.56	99.988	105.77	101.24	94.378	96.323	109.1	94.057	108.19	109.26	96.013	96.148	109.72	108.23	98.556	98.616	107.5	100.35	95.019
112.74	102.45	96.647	111.78	102.61	108.34	101.73	102.59	109.29	101.91	102.43	109.4	102.28	110.14	110.5	111.43	115.37	101.69	111.96	115.46	103.4	100.55	101.51	107.88	103.1	98.745	107.66	98.802	98.612	98.066	106.64	99.855	109.75	102.38	105.91	103.23	108.8	92.596	98.493	104.77	105.88	100.08	101.11	100.14	97.954	103.32	100.2	105.59	105.94	102.21
96.946	91.435	103.38	103.44	96.151	107.53	103.45	98.034	99.206	86.826	87.333	93.171	106.31	98.424	104.47	102.49	97.127	100.72	93.301	94.121	93.302	96.332	96.813	100.61	97.665	102.17	94.498	100.16	92.769	104.71	99.82	100.24	103.28	92.175	93.77	105.14	94.162	90.166	92.036	100.23	105.83	95.275	89.014	99.229	88.144	88.682	109.51	99.894	91.52	101.47
99.352	116.02	107.41	110.39	108.52	111.78	108.4	103.44	109.24	106.92	118.5	116.94	109.34	111.89	100.49	104.96	103.05	98.976	112.24	111.81	111.9	108.14	101.88	107.06	105.35	99.059	109.34	106.87	111.87	105.5	116.86	102.68	105.5	107.03	107.25	101.2	107.68	103.84	99.912	103.78	93.944	103.34	92.478	105.9	100.76	100.66	107.01	104.3	89.683	105.87
106.15	99.533	108.23	95.145	100.73	92.82	93.062	100.35	96.677	102.65	101.87	97.983	99.176	101.53	89.491	96.268	98.485	93.964	103.33	98.479	102.6	88.296	91.252	98.918	95.105	90.741	103.02	99.737	89.933	90.746	99.905	101.82	95.341	96.104	94.975	97.26	99.77	97.807	86.153	97.166	97.493	109.93	102.27	95.002	95.737	90.515	101.66	107.16	94.878	88.756
107.62	108.62	108.89	110.39	102.52	107.29	115.07	99.973	114.99	115.37	103.59	110.2	118.57	111.31	104.45	103.78	107.06	113.75	101.75	103.48	101.3	109.81	107.71	106.26	105.95	109.16	107.96	107.67	118.26	112.15	110.41	110.33	110.28	110.44	114.38	110.68	105.55	110.27	112.07	99.677	100.78	111.94	109.69	111.61	112.51	116.1	106.64	117.72	116.46	114.14
99.493	105.78	95.61	97.715	103.39	101.18	88.277	94.672	99.14	99.905	97.863	100.87	96.303	101.26	104.45	101.18	104.17	96.719	90.743	92.443	102.13	103.52	96.906	105.02	98.11	101.46	101	94.997	93.638	97.452	99.889	104.49	107.56	94.537	102.05	102.92	94.079	103	93.096	108.16	106.38	103.89	104.22	97.915	98.539	98.541	95.074	98.529	105.61	97.897
105.88	93.196	106.01	96.264	101.15	102.92	100.9	98.411	103.27	98.655	107.41	92.63	93.587	98.983	104.2	95.264	97.652	106.22	103.29	99.355	89.677	94.506	104.08	107.51	106.35	98.182	107.06	84.049	103.31	101.55	106.34	93.272	103.97	95.901	97.94	104.97	107.21	99.632	103.11	103.42	107.12	97.486	103.37	93.452	92.211	101.42	94.096	98.657	101.29	102.95
110.05	102.06	104.48	103.83	104.56	101.52	96.055	100.53	94.307	100.75	109.41	98.665	97.546	105.74	107.62	102.09	104.71	92.365	100.53	97.937	103.02	107.38	96.227	99.662	98.874	96.46	99.132	105.02	96.392	98.771	101.95	92.297	101.72	98.855	103.26	93.512	101.04	110.19	104.96	105.5	103.85	90.492	100.9	108.74	101.79	100.63	105.92	105.75	99.314	115.13
98.696	98.102	114.56	103.94	108.2	99.016	107.92	105.67	115.05	106.58	100.78	108.16	109.18	108.4	112.88	101.32	108.47	101.86	100.36	110	100.41	100.74	97.42	103.83	110.53	101.7	103.55	102.81	105.23	101.4	101.67	109.37	98.859	104.34	106.88	93.983	101.16	100.14	106.18	109.35	104.69	106.36	99.826	108.5	112.32	101.09	117.34	107.39	95.136	111.39
103.55	114.45	105.85	107.09	104.79	107.25	120.62	103.44	115.84	107.48	104.61	102.47	109.53	101.06	113.47	107.79	108.16	111.61	114.17	111.36	109.69	111.6	103.1	105.97	102.19	112.48	106.52	117.39	116.76	109.94	103.64	108.02	104.92	106.31	110.05	101.67	105.09	104.17	109.25	112.1	112.55	109.13	103.54	109.54	119.04	102.38	109.68	107.67	108.69	110.91
105.17	104.46	103.19	108.94	107.95	106.35	101.71	112.1	114.41	105.87	101.1	114.45	105.18	105.61	112.84	105.88	103.74	108.77	99.57	106.04	107.36	106.84	103.93	108.64	103.44	98.678	102.05	104.67	118.86	106.33	100.38	95.934	108.7	102.73	109.09	102.06	109.55	101.74	102.93	106.57	99.068	111.35	99.23	116.53	102.65	104.81	101.56	100.48	102.91	111.91
105.3	105.46	111.61	103.23	104.66	110.73	107.51	103.73	97.461	102.36	109.96	107.61	102.82	116.69	100.05	107.4	108.9	115.11	98.353	101.83	107.72	105.5	106.19	107.97	100.71	102.98	117.99	101.92	104.12	103.44	104.63	101.48	102.01	105.44	108.24	113.91	103.93	98.195	107.33	100.11	103.74	104.03	118.53	103.26	98.344	103.08	109.11	109.45	97.183	105.21
102.26	106.8	115.07	105.06	106.49	103.38	113.7	107.37	104.72	104.79	105.18	110.47	121.91	109.71	112.79	105.02	108.02	110.5	96.942	114.37	102.27	105.79	105.56	96.32	113.82	98.74	108.86	100.01	116.64	104.46	105.03	97.513	104.54	103.7	110.28	97.522	99.86	109.92	105.43	111.04	112.55	106.3	103.81	96.094	105.56	107.85	118.51	110.8	110.4	110.29
110.77	112.63	113.91	110.17	97.984	105.81	113.42	102.39	106.85	104.67	109.23	110.98	106.74	105.27	113.5	102.17	106.03	102.34	110.34	106.84	115.74	98.989	106.04	108.68	101.23	101.47	102.67	106.89	107.4	107.45	106.77	106.47	107.4	109.78	104.07	101.53	105.8	109.08	112.52	104.3	111.11	104.46	98.393	100.77	118.93	104.07	101.85	103.3	102.01	98.837
112.33	99.496	101.04	103.46	101.83	114.13	107.58	107.43	108.11	108.81	106.81	98.608	105.09	110.93	112.87	104.13	107.03	97.67	116.94	103.87	112.62	114.01	99.757	107.54	111.46	101.46	103.45	108.4	100.17	111	108.53	106.01	109.46	107.1	104.66	101.51	103.16	110.45	101.33	98.331	105.01	108.92	108.39	110.54	106.17	111.64	117.09	117.5	110.19	104.49
96.156	91.329	102.95	100.28	110.17	109.65	98.226	103.32	99.958	96.114	92.219	109.85	95.911	101.64	100.64	90.793	107.07	95.034	91.497	108.31	109.36	92.18	93.918	104.6	107.08	102.28	105.05	95.377	98.951	100.26	99.818	102.78	109	92.064	103.22	99.99	102.27	103.18	93.885	99.495	101.67	98.636	96.393	96.275	99.844	101.56	112.14	100.5	106.32	99.262
114.33	114.66	105.39	110.29	105.72	106.5	111.36	119.52	109.94	119.6	101.4	113.35	117.64	112.05	105.87	106.93	113.63	108.73	113.03	106.14	116.26	109.77	109.12	110.24	104.21	114	117.4	106.51	104.08	105.23	108.17	113.33	104.51	92.934	105.86	105.73	123.04	113.97	111.82	111.82	107.46	107.12	107.17	104.63	112.77	117.78	116.77	113.4	108.07	115.96
105.35	98.508	101.4	104.41	102.16	108.09	91.984	105.14	114.47	97.594	107.92	105.94	111.19	100.33	97.262	108.6	98.422	98.343	111.45	113.76	107.89	109.31	105.91	107.9	107.45	108.58	107.1	103.68	103.82	99.431	105.35	99.249	106.72	112	107.34	104.06	103.29	106.88	101.57	113.07	106.42	99.667	99.417	104.19	108.71	107.25	108.57	103.81	112.73	107.41
91.113	100.37	99.671	98.719	95.97	103.36	106.05	96.722	93.637	99.686	104.79	97.74	84.702	91.457	103.4	96.273	104	99.02	109.72	86.892	97.62	100.18	101.11	98.458	95.385	85.629	103.26	100.69	101.48	98.91	97.887	99.728	96.196	99.934	98.929	107.6	106.71	89.452	98.316	103.96	92.829	99.663	89.986	101.01	104.48	95.618	88.947	101.08	92.864	93.707
104.54	119.99	101.16	104.36	106.84	111.63	102.91	104.27	98.796	97.874	103.4	101.86	96.293	101.49	104.54	107.6	104.9	105.32	97.531	111.3	105.85	104.98	101.27	98.147	101.45	100.24	99.033	111.24	96.5	108.64	107.95	102.86	106.85	107.97	101.95	95.45	107.94	99.757	100.2	103.29	104.24	94.194	100.57	97.431	99.449	100.4	107.01	103.81	98.082	102.94
103.4	99.021	104.52	106.86	101.29	108.43	108.01	111.52	116.82	106.43	107.45	103.21	103.06	106.44	105.48	104.25	108.09	110.64	99.191	110.22	111.05	105.97	98.521	104.94	106.58	107.18	104.38	100.48	99.185	113.46	108.58	113.46	108.69	103.79	106.33	99.85	106.93	107.08	110.41	109.36	107.71	115.55	103.04	109.58	99.408	106.87	99.35	99.947	109.17	99.748
107.07	98.348	98.148	95.26	93.174	100.03	97.587	96.941	97.607	101.91	106.81	107.25	99.838	91.771	103.09	99.481	103.88	98.486	100.83	97.946	95.778	100.52	101.21	100.59	96.725	84.312	89.105	103.49	100.36	96.14	102.9	99.119	90.404	98.523	101.57	102.56	94.616	92.65	104.16	107.56	100.13	97.332	93.101	89.193	99.362	98.773	94.735	102.42	95.844	98.849
103.13	109.66	104.46	105.52	110.24	108.96	111.18	107.47	103.84	106.64	109.7	115.81	108.78	108.14	105.79	109.93	109.23	104.44	99.272	118.73	104.52	108.52	103.15	109.66	109.59	111.97	107.56	119.07	103.76	105.43	114.58	101.85	103.3	98.528	99.253	105.13	112.04	108.4	102.46	114.4	107.58	102.86	112.48	102.97	116.11	104.88	102.82	110.08	107.49	109.97
96.009	105.27	101.45	99.462	93.943	94.101	95.682	94.641	95.746	105.69	104.59	98.086	102.08	104.7	102.64	89.508	92.536	106.63	93.987	100.1	89.38	106.44	96.667	110.1	88.626	94.299	98.857	101.96	101.87	104.87	92.393	94.633	102.19	94.446	94.122	94.184	97.556	101.14	98.763	105.46	95.24	104.55	88.287	86.761	96.142	101.09	93.116	99.645	99.468	90.663
105.4	107.54	113.43	110.52	107.45	114.05	115.73	112.11	115.82	109.23	116.45	112.06	115.01	110.73	106.68	116.63	107.99	103.73	113.29	109.89	106.68	100.41	111.28	109.35	106.92	104.98	112.83	108.46	97.156	103.39	99.877	108.85	103.62	108.93	104.48	104.77	106.43	103.45	112.2	106.29	107.73	103.72	114.58	109.62	105.78	112.03	106.17	108.11	100.85	109.28
107.86	113.9	113.82	108.74	100.28	109.76	109.94	107.34	114.53	109.45	100.5	97.786	109.42	107.21	111.25	109.69	105.65	112.99	112.53	102.07	101.75	115.16	110.63	115.36	119.54	106.17	107.47	105.39	110.8	97.203	104.03	115.95	110.85	107.68	101.06	107.31	99.262	110.89	105.43	105.69	109.71	109.06	112	103.18	115.2	109.38	110.01	107.65	106.34	108.03
106.33	101.94	106.89	100.52	107.69	99.972	105.33	103.99	110.95	106.09	108.03	114.43	111.87	109.51	110.16	112.46	97.744	106.01	107.61	108.39	100.22	108.62	106.96	106.21	108.39	107.2	107.36	96.917	107.88	105.62	100.96	110.72	103.77	109.99	109.86	102.93	97.487	110.64	108.61	108.13	107.32	111.97	97.704	92.863	105.11	97.805	110.68	108.03	107.12	108.67
114.27	113.38	110.01	103.94	109.42	106.94	96.694	107.41	108.82	109.13	110.33	108.67	101.39	107.66	112.49	115.05	107.06	104.6	109.1	115.98	108.51	117.91	102.22	120.64	105.73	108.43	115.07	108.31	102.79	103.72	110.08	112.4	111.82	107.04	105.27	110.63	105.63	112.83	102.81	113.48	103.99	109.07	113.88	110.35	110.73	115.63	103.72	105.71	105.98	108.04
107.83	108.06	111.93	98.704	106.87	106.36	118.78	117.97	94.978	110.53	102.37	111.59	107.51	108.23	102.53	107.78	115.26	101.9	109.31	112.28	111.89	114.12	105.82	110.97	113.37	117.49	104.43	110.93	111.79	109.65	102.51	113.71	106.54	110.77	109.88	108.65	107.57	107.19	100.28	105.44	111.7	106.9	110.72	109.48	101.79	106.01	109.26	111.86	110.81	107.27
97.373	97.829	105.87	103.95	99.123	99.359	100.67	101.23	97.76	97.454	110.67	106.68	101.5	100.41	102.89	104.05	101.54	109.05	106.32	102.87	102.9	105.55	102.35	97.807	97.32	98.151	102.83	99.395	112.9	107.91	104.71	101.65	103.63	101.12	89.157	103.36	97.476	96.035	102.35	102.35	97.804	102.03	99.966	101.81	91.27	101.35	101.47	101.07	96.606	103.78
105.68	118.59	108.62	104.81	111.31	110.25	109.87	116.05	109.97	105.43	104.3	107	104.44	110.39	109.83	110.39	108.52	96.774	114.82	104.5	111.3	115.07	111.6	107.51	103.23	109.68	107.67	109.31	101.36	108.15	117.03	111.12	115.9	110.65	110.09	111.78	105.24	120.21	111.09	105.15	111.55	99.718	107.28	108.69	104.85	100.74	108.62	100.29	109.46	111.5
101.76	98.385	101.65	113.77	110.36	101.81	109.17	109.37	108.43	109.53	111.35	111.22	104.25	107.33	111.63	116.06	98.888	102.48	102.05	102.73	105.35	109.81	108.52	118.15	103.61	107.82	104.97	109.83	103.26	99.917	105.87	105.1	102.57	114.15	107.92	116.5	105.58	102.54	103.41	108.02	104.16	111.98	106.91	103.91	98.157	93.568	107.03	102.65	112.85	101.66
103.75	112.03	108.19	101.78	107.94	106.46	105.06	102.63	103.51	107.09	113.07	109.96	101.37	113.52	105.22	107.02	107.47	106.61	108.84	112.91	95.95	103.16	105.22	111.76	113.16	109.02	99.865	101.58	102.62	109.73	104.56	108.45	105.57	98.992	104.75	103.62	117.5	111.16	98.143	111.35	104.51	100.42	109.5	100.42	107.4	104.4	113.93	109.78	110.47	109.01
113.33	106.94	102.07	109.67	103.3	113.4	117.47	110.76	113.58	116.03	101.28	97.782	108.04	117.24	110.05	116.64	108.08	92.651	106.21	105.62	108.49	109.71	111.59	117.44	103.99	106.11	98.857	104.69	114.39	103.01	118.78	105.56	109.39	108.62	108.35	114.89	115.8	104.68	104.39	97.542	102.62	100.5	99.521	103.24	103.58	102.39	102.48	102.2	111.62	103.64
117.71	106.3	118.26	112.1	105.48	111.02	113.67	110.39	103.5	117.25	99.725	107.8	107.65	103.12	106.89	104.99	119	111.78	103.65	107.96	105.81	109.94	108.93	103.48	106.76	103.62	111.22	109.62	112.63	113.68	109.02	101.5	103.68	102.18	108.4	111.79	102.39	107.18	112.05	112.88	120.86	114.41	103.91	112.51	110.99	110.66	108.58	106.85	109.89	109.86
98.367	102.31	96.422	97.182	98.937	93.825	107.41	94.513	104.29	90.941	99.985	95.648	89.819	96.187	102.14	88.433	104.2	90.507	100.43	97.331	95.352	97.702	97.79	86.023	97.696	94.879	93.026	103.16	102.46	97.578	96.233	106.15	103.54	99.034	99.46	100.45	102.59	98.013	100.43	108.23	95.472	105.93	104.28	107.14	107.85	94.36	93.746	100.97	96.769	99.015
107.25	103.41	109.4	98.545	112.31	101	111.36	110.92	107.01	104.58	103.65	111.1	105.72	101.81	110.97	109.36	107.06	121.83	101.61	103.39	106.05	107.08	112.46	102.48	101.06	109.2	110.34	112.13	106.88	103.84	106.02	109.21	108.67	105.45	106.63	109.73	107.87	113.84	104.32	106.73	102.44	110.74	114.15	103.76	107.49	104.4	101.97	104.35	117.55	104.88
105.1	106.99	109.52	112.56	105.06	104.6	110.04	106.42	114.02	109.48	103.48	115.02	115.1	108.9	108.81	111.31	110.15	109.89	109.61	110.55	115.98	109.15	106.1	111.1	107.28	111.03	110.8	107.44	107.31	111.47	102.4	107.33	118.13	104.04	100.87	103.66	111.43	105.3	111.79	107.32	111.62	109.14	104.72	107.51	107.78	105.34	106.78	102.14	104.69	107.92
112.2	108.47	99.784	105.39	109.93	109.11	117.23	106.78	108.39	102.19	110.43	113.39	106.05	96.901	104.07	108.9	103.82	115.11	105.77	102.22	99.563	95.234	100.72	100.08	111.04	112.2	100.85	103.77	106.66	106.44	109.59	101.45	105	101.25	98.406	107.94	99.04	95.415	105.89	99.246	109.11	112.88	108.91	107.86	103.24	107.56	110.12	102.22	106.74	106.67
100.56	104.71	95.504	101.22	94.312	92.099	97.953	94.813	102.01	98.529	93.311	104.36	103.34	102.73	99.157	101.94	96.022	105.75	99.42	107.09	97.908	100.56	97.093	103.42	101.92	92.261	96.421	100.99	97.379	104.32	100.32	105.29	103.65	102.99	97.822	93.578	102.65	103.41	97.878	104.47	93.282	103.13	99.483	99.552	94.391	106.45	100.59	109.34	107.39	100.16
97.825	110.33	107.31	101.14	102.35	103.23	102.4	107.01	97.446	100.31	94.837	97.755	92.655	100.86	110.45	109.71	107.34	104.84	98.728	98.883	103.74	92.334	101.31	102.89	101.14	109.26	102.15	103.43	86.078	96.727	97.157	105.56	104.32	96.608	97.382	94.675	99.367	97.082	106.56	98.574	99.608	97.56	101.84	97.38	94.882	102.48	102.09	95.283	98.106	98.615
102.89	94.744	98.711	98.846	98.833	105.32	96.109	106.71	98.584	104.13	95.253	100.16	100.71	98.983	96.714	101.34	90.458	101.94	87.813	106.13	102.93	95.135	95.083	107.38	91.268	98.488	104.81	88.699	106.69	95.95	108.2	102.48	97.281	105.38	97.558	103.3	97.079	95.233	108.36	90.405	93.347	104.47	99.253	97.577	91.656	103.33	95.553	103.86	91.205	97.728
107.22	94.319	99.727	113.07	107.2	98.011	93.244	100.73	100.56	103.49	98.259	98.424	99.164	101.03	101.7	97.876	103.99	107.27	99.758	99.891	102.96	91.904	104.7	95.23	102.59	95.625	108.47	99.955	101.62	96.388	90.925	93.821	104.35	100.14	96.511	98.274	98.091	100.42	90.612	94.916	94.157	101.41	92.874	108.59	94.778	92.172	97.66	103.32	101.77	105.2
92.711	97.445	101.82	98.081	101.08	88.816	94.46	103.06	95.972	102.96	90.749	107.77	103.47	96.549	100.92	98.925	92.772	96.866	101.68	97.211	97.786	97.368	90.789	96.565	102.43	99.385	103.29	102.03	95.932	99.411	99.71	102.55	98.826	103.49	99.233	94.024	91.441	99.921	100.2	95.446	102.18	95.024	99.361	101.16	93.406	103.97	104.55	95.708	103.49	100.14
105.32	109.61	105.43	107.55	111.28	105.85	106.95	102.15	106.41	99.306	106.73	103.74	117.2	109.15	102.49	106.29	104.73	102.76	102.72	101.34	99.771	100.42	101.71	97.072	103.89	112.03	89.369	116.74	109.76	103.29	108.91	103.79	111	101.22	107.21	110.08	113.96	99.376	102.01	105.35	104.76	109.15	107.16	101.31	102.87	119.42	109.8	105.26	112.79	107
101.7	120.12	107.11	113.26	104	111.41	117.29	104.04	109.31	114.98	113.48	115.36	112.18	108.67	104.82	106.22	103.6	106.99	109.27	114.23	104.66	111.91	110.38	105.77	109.26	112.83	119.26	110.16	111.1	109.98	106.08	114.33	113.75	109.18	110.64	106.13	108.1	119.86	109.2	110.38	111.63	117.88	114.76	111.21	110.15	99.09	109.26	116.24	106.26	113.08
105.16	95.477	105.12	98.21	95.731	98.567	89.427	98.578	101.32	100.24	99.514	102	104.12	108.81	96.623	98.962	105.46	105.65	97.152	105.77	93.045	107.19	107.21	98.347	91.351	111.51	95.28	100.09	103.05	98.851	97.493	98.09	103.61	101.83	93.591	101.65	90.186	99.194	101.68	99.32	93.948	104.02	99.294	102.69	101.06	103.12	106.77	101.62	107.65	93.554
109.51	103.74	108.66	100.09	104.58	101.32	114.1	96.546	112.2	108.28	115.12	112.62	107.34	103.6	111.32	116.48	108.1	105.9	106	113.42	111.9	107.29	106.39	105.79	105.82	100.66	111.32	116.19	113.71	104.31	114.43	104.14	110.12	104.69	108.9	111.17	111.64	107.72	115.19	113.97	108.65	107.11	110.93	113.19	109.41	106.76	106.07	105.43	112.5	93.893
94.697	88.67	98.447	98.194	103.85	101.68	93.183	87.208	96.734	87.011	97.775	107.12	101.26	100.34	95.953	102.44	99.173	91.662	96.098	101.48	96.931	101.54	100.26	93.475	94.503	100.67	90.557	100.05	92.53	88.85	101.42	99.43	87.263	82.174	95.789	89.903	90.121	91.405	96.23	95.663	91.274	98.481	94.327	100.16	92.276	95.271	98.178	93.911	95.927	101.72
108.66	105.64	110.11	111.39	105.19	108.02	113.24	109.35	110.14	114.81	108.5	106.79	113.7	105.36	108.63	112.59	106.54	113.69	98.132	106	116.16	110.49	103.19	111.75	103.07	115.32	107.51	106.23	111.42	110.39	101.76	103.95	106.49	113.1	104.4	113.82	101.35	107.36	104.61	95.329	103.01	108.59	114.9	108.63	116.63	104.62	105.49	109.79	105.12	110.13
108.69	104.96	108.18	110.53	104.6	103.88	113.29	105.07	104.2	103.46	111.88	109.63	104.87	98.733	104.76	104.47	110.53	113.46	106.17	106.72	104.08	112.18	102.41	116.93	116	113.56	99.546	109.52	109.22	108.89	108.71	112	100.5	96.687	107.05	108.2	106.05	102.81	104.71	109.39	106.96	105.74	108.7	106.38	110.47	115.89	103.61	103.17	110.43	110.21
95.169	100.22	105.18	95.836	112.48	104.38	98.368	109.7	87.331	98.958	102.09	96.979	100.79	104.68	106.58	106.32	100.4	97.621	100.47	103.79	98.312	93.365	99.075	89.662	97.29	97.995	87.211	98.5	104.86	99.933	101.6	100.19	106.45	111.32	105.05	103.04	96.883	100.31	98.979	98.367	100.72	87.359	95.106	104.98	97.584	101.17	102.03	108.14	98.567	97.741
109.88	105.91	105.91	116.59	108.87	104.2	105.92	99.623	103.03	113.69	103.03	106.15	117.4	112.58	110.79	111.31	108.79	105.3	101.62	104	101.97	107.95	107.95	88.079	112.28	107.19	103.03	100.42	114.74	115.94	101.97	111.07	93.588	104.58	108.1	92.265	97.972	101.9	112.36	109.59	109.5	105.05	102.68	107	95.843	102.02	106.33	104.58	111.67	104.63
111.63	111.06	103.49	103.4	105.39	106.7	106.68	101.41	113.19	102.46	108.74	117.77	102.41	108.96	108.66	106.08	105.95	109.98	111.01	104.71	123.39	112.48	105.46	107.65	109.83	106.47	98.237	109.75	110.52	116.62	99.715	111.95	108.53	109.99	116.5	115.33	103.31	100.09	106.56	106.24	112.68	109.4	104.82	101.77	112.12	104.85	110.05	106.7	103.74	108.94
104.76	106.41	115.53	103.81	104.13	104.1	101.96	110.52	113.92	97.551	108.03	107.35	110.5	114.96	109.22	111.46	97.14	105.96	92.797	109.14	98.859	98.881	106.4	102.62	103.68	101.1	98.757	104.08	105.52	102.81	97.598	103.85	107.5	104.79	103.98	106.11	105.67	115.7	107.23	103.61	109.8	99.022	102.68	104.43	103.67	112.67	106.5	109.48	112.75	101.89
108.8	111.15	112.33	109.36	104.82	107.06	114.64	105.28	111.52	107.95	105.27	106.21	112.47	106.17	109.24	114.02	108.71	105.31	110.99	108.1	105.83	109.21	103.56	110.58	112.55	101.99	105.42	107.38	106.54	97.956	110.17	101.26	112.44	105.67	106.98	102.63	96.33	111.97	113.81	108.2	107.17	107.73	101.3	102.3	109.09	109.01	107.61	109.82	106.89	109.3
101.91	102.11	108.13	111.66	101.41	111.33	103.02	103.38	106.56	110.12	101.61	117.86	117.31	106.72	100.82	105.7	104.05	102.62	110.61	98.43	109.17	103.1	104.58	99.152	103.86	104.43	111.21	100.77	102.56	101.11	100.86	106.8	107.63	105.21	108.25	110.86	106.94	109.46	113.73	98.979	109.15	111.85	107.23	101.78	113.55	100.37	102.93	110.52	108.2	112.25
100.7	106.08	111.18	105.47	104.41	106.56	102.29	98.994	110.57	108.44	110.37	101.93	105.56	112.52	107.99	108.96	99.03	107.51	108.88	92.766	102.95	102.54	99.001	104.1	106.95	101.94	112.45	99.326	95.908	95.99	103.16	106.91	109	97.156	111.9	111.09	115.83	102.47	103.37	100.99	108.05	103.13	94.65	110.43	105.39	96.7	91.149	96.047	100.66	108.57
110.91	104.74	98.309	108.01	96.171	105.58	104.45	112.81	107.24	101.51	102.29	94.868	115.67	104.38	97.247	95.956	110.05	99.829	108.76	113.84	107.96	103.42	105.5	105.8	101.47	109.03	112.47	97.239	104.37	108.43	102.76	101.3	111.18	99.687	100.84	105.91	106.99	101.63	102.09	111.55	99.546	98.73	100.4	114.98	103.46	102.47	105.08	109.06	107.82	113.45
100.89	106.59	107.12	106.57	97.107	105.08	99.464	103.74	97.298	102.26	100.34	101.52	105.98	100.7	101.56	96.668	97.955	97.191	100.69	98.199	105.14	100.38	98.035	104.09	115.51	104.13	108.25	108.95	100.61	108.01	101.51	111.62	106.24	105.59	100.9	105	100.17	104.54	104.52	101.42	109.17	95.289	101.5	98.226	105.9	102.91	103.92	94.806	98.443	105.43
98.452	108.16	97.612	106.67	113.3	108.64	107.81	115.63	113.53	114.86	113.01	106.01	103.53	100.08	100.21	113.69	114.45	101.79	110.23	106.49	106.35	102.68	106.43	109.04	110.87	108.23	105.58	106.57	114.68	104.26	115.39	105.32	118.88	99.608	114.48	105.23	108.38	102.44	107.54	114.09	104.24	107.74	103.88	106.86	101.84	119.17	118.75	117.07	114.75	107.81
100.03	98.826	105.24	112.38	114.67	112.88	116.65	96.113	106.05	108.74	112.02	99.532	107.64	98.819	107.35	103.77	101.49	101.35	114.26	116.46	116.16	110.98	106.05	106.87	106.41	104.69	110.38	110.84	116.72	113.43	113.18	111.55	107.29	114.15	115.17	106.63	109.54	107.53	107.48	96.714	101.64	113.88	109.27	111.83	113.31	106.23	101.75	103.29	113.93	105.2
103.65	106.89	108.5	106.36	102.72	103.31	105.1	113.11	109.33	106.02	112.89	111.9	100.99	107.9	105.07	97.08	113.35	103.46	105.09	102.08	107.89	109.02	99.35	96.106	105.23	101.49	101.98	105.14	100.08	101.74	100.97	108.34	111.88	109.17	111.25	112.56	98.949	104.34	113.81	104.92	105.93	96.893	107.13	114.14	101.51	104.79	109.18	112.31	107.23	101.6
115.95	111.88	107.79	114.09	107.9	107.77	103.09	104.46	103.44	115.24	103.04	111.4	110.5	105.23	111.85	108.48	120.73	107.27	111.33	115.74	119.35	106.82	111.58	114.11	112.73	98.651	109.2	104.82	123	112.03	107.65	113.06	113.33	105.46	112.6	107.38	108.89	100.89	114.5	111.08	103.6	115.28	109.29	111.7	112.09	113.3	113.49	108.81	105.31	109.19
106.22	91.645	106.01	95.865	98.626	109.83	99.938	97.288	95.926	99.803	103.07	107.22	100.26	107.89	105.58	95.424	99.588	99.045	103.12	97.422	101.87	105.51	104.75	102.4	105.24	97.615	91.019	102.87	101.66	93.007	93.177	98.966	98.971	98.007	98.067	100.36	104.53	100.48	104.84	98.172	107.52	97.814	102.3	96.589	101.26	100.68	94.638	100.31	90.37	98.474
106.67	106.13	103.86	100.7	109.23	111.89	105.03	103.98	111.59	109.48	107.7	96.503	110.42	103.63	106.86	112.1	108.91	99.764	107.31	103.33	107.92	104.47	108.36	101.09	104.69	104	114.41	106.72	106.55	112.18	109	108.74	98.502	102.18	100.01	109.52	106.6	96.577	97.145	110.5	97.946	95.639	108.97	117.42	110.59	111.81	111.33	111.94	105.25	107.55
102.61	99.861	99.458	95.278	98.231	107.02	87.743	100.13	95.373	97.673	89.416	98.45	100.39	95.65	103.17	99.459	97.927	97.255	97.908	91.081	95.854	99.587	106.69	103.53	93.693	97.598	102.28	91.226	95.019	101.03	103.1	101.92	101.05	103.82	96.858	92.827	103.32	97.665	101.24	96.99	101.25	100.91	100.31	104.29	90.423	93.476	103.42	99.139	95.829	94.366
91.95	97.405	96.089	96.77	105.29	104.85	98.271	97.226	95.906	99.457	95.803	112.47	95.671	103.68	93.933	97.082	97.774	97.911	89.168	97.992	106.28	92.664	93.463	102.25	104.19	107.31	104.39	99.942	94.44	92.276	98.679	96.829	102.08	106.44	107.18	101.24	96.969	94.516	93.345	100.48	96.795	96.173	97.987	95.148	98.267	98.011	100.68	97.122	101.97	95.261
98.252	105.1	107.95	101.33	108.7	94.413	95.067	101.31	96.146	96.833	101.23	101.89	101.02	101.11	104.44	114.29	100.37	106.94	90.7	97.505	99.355	99.461	93.514	95.966	101.63	98.939	99.222	101.17	103.65	111.32	98.863	107.66	94.459	102.48	104.33	101.64	104.33	102.68	92.864	105.98	97.22	96.208	97.99	93.667	94.86	103.93	111.53	96.699	102.04	104.74
114.68	111.18	106.79	115.74	102.57	111.63	102.88	105.13	115.29	108.6	101.65	99.768	113.61	106.11	113.81	108	99.668	107.98	111.69	112.32	105.44	114.1	104.99	110.24	114.47	110.86	101.97	111.6	110.43	110.82	111.29	117.8	115.62	105.33	95.9	111.35	102.48	114.95	115.4	99.844	112.79	111.93	118.11	108.32	103.36	101.89	117.68	113.18	111.54	106.06
106.65	106.07	106.15	104.94	112.72	111.7	110.38	110.18	99.98	118.16	105.42	116.05	111.06	100.31	108.3	92.614	112.61	114.25	97.778	106.55	107.79	109.03	111.75	111.99	101.88	115.55	109.86	103.25	103.43	108.52	99.743	105.5	105.59	108.56	114.67	112.52	111.64	108.12	109.05	109.4	104.22	111.79	104.81	104.38	110.73	110.68	109.63	110.17	102.13	107.52
108.03	110.98	109.74	98.37	116.44	111.2	103.96	109.31	96.684	111.95	102.84	105.52	120.47	112.55	103.89	108.76	105.22	104.16	102.68	106.73	122.36	114.45	104.34	96.283	98.493	112.85	103.95	109.53	99.292	105.11	107.88	105.69	104.62	105.48	105.3	111.72	104.38	109.11	111.03	113.51	113.59	105.51	107.19	105.74	112.34	111.1	110.34	107.79	115.77	105.87
87.772	104.48	86.811	103.18	106.42	96.455	97.172	105.03	100.13	100.48	97.155	103.94	101.97	105.62	101.77	101.23	99.685	102.66	96.796	105.21	99.363	88.66	96.055	102.88	93.343	95.612	98.169	98.411	106.43	96.438	95.602	93.873	99.199	94.78	99.847	100.43	103.44	97.967	91.431	103.11	96.778	97.498	103.81	112.57	106.65	98.414	97.448	93.693	95.863	98.808
100.57	98.119	94.072	99.964	101.39	96.542	100.19	104.65	107.33	97.405	95.601	99.011	98.059	102.46	101.98	102.97	103.5	102.13	103.79	100.46	110.71	92.447	106.43	94.55	97.393	95.579	108	100.75	98.362	103.13	103.79	103.4	105.42	111.74	108.8	105.56	101.95	102.59	92.443	97.459	107.08	100.93	97.474	96.431	107.15	104.67	107.72	105.75	109.54	104.81
102.17	96.713	93.836	104.19	97.697	97.605	98.376	104.82	92.995	98.285	100.38	100.31	89.481	113.43	100.05	89.144	91.444	93.973	104.38	96.898	104.54	97.834	94.632	95.634	100.94	105.13	101.42	96.007	100.02	95.322	91.963	98.887	101.71	97.283	91.645	100.7	95.122	106.93	99.157	99.168	96.195	93.549	104.9	102.95	107.16	107.02	100.8	93.005	90.755	96.496
113.02	107	116.25	107.18	109.73	107.66	106.84	111.79	106.92	106.67	103.75	117.84	115.8	104.3	117.46	116.25	122.33	110.96	109.47	108.64	115.64	116.4	108.24	121.72	112.11	113.01	115.61	106.24	107.45	101.44	111.73	107.65	111.24	111.26	110.53	111.31	105.84	110.14	102.69	102.43	109.14	108.23	106.28	105.88	116.93	108.49	97.034	108.25	102.97	112.11
113.08	97.94	100.62	100.88	110.17	111.23	93.678	102.06	98.152	101.34	102.91	99.504	98.188	104.12	104.11	110.19	108.21	116.59	100.5	95.947	98.69	109.62	108.27	101.15	110.47	103.92	105.56	99.796	100.07	106.77	98.63	101.89	104.51	109.89	109.65	107.18	107	103.86	110.48	116.11	108.69	109.97	105.57	111.97	106.4	108.01	112.78	105.9	103.71	105.67
106.06	101.72	104.13	110.77	112.34	105.76	103.01	105.83	104.48	108.52	105	117.54	107.34	112.15	115.87	103.92	105.07	109.81	113.46	106.98	106.49	106.72	111.37	102.24	118.61	110.46	111.91	100.84	104.56	105.6	100.26	109.07	106.63	112.34	109.64	110.32	99.827	101.59	100.53	105.04	108.85	102.92	109.94	107.13	103.24	111.66	110.32	104.32	99.95	101.38
114.66	108.61	100.25	105.08	115.39	110.29	108.12	118.3	108.27	109.45	112.98	109.65	106.6	112.61	103.94	104.97	108.26	102.28	106.41	105.38	108.8	104.39	97.813	103.35	108.64	108.01	96.281	106.76	105.69	111.03	98.44	104.39	102.12	117.44	117.31	110.91	98.925	112.09	101.12	116.24	104.72	107.95	102.24	104.43	107.06	109.1	103.18	110.02	103.3	95.421
99.791	119.57	101.01	107.49	100.83	107.19	107.56	110.53	102.5	119.14	108.96	107.62	103.72	93.075	105.21	105.38	102.77	104.69	119.04	103.5	108.66	105.59	101.14	101.53	118.13	105.73	106.81	103.23	105.46	107.24	109.92	105.46	104.04	103.43	103.78	107.38	107.84	116.27	111.99	105.3	114.47	97.564	102.73	104.75	103.74	110.94	102.05	109.93	102.8	109.69
96.628	106.91	102.55	104.68	110.51	98.157	105.9	107.14	108.39	101.6	100.74	97.195	104.71	104.25	97.266	110.86	92.885	107.86	111.02	106.89	96.344	94.301	106.1	95.827	102.13	97.831	102.08	108.73	107.99	100.08	98.106	92.096	95.47	105.37	98.52	95.489	103.14	88.599	107.63	101.65	97.77	96.886	92.614	98.445	100.09	110.06	93.519	99.02	102.2	105.12
110.14	103.68	113.68	113.48	98.717	103.29	96.32	113.49	112.5	103.85	105.6	102.65	108.89	111.76	110.74	107.48	101.61	104.4	109.05	108.46	109.95	114.06	103.33	103.23	101.52	102.2	99.468	107.09	107.69	99.027	100.79	101.17	99.139	95.275	110.12	104.54	104.71	118.9	109.87	104.8	114.58	102.3	111.23	111.24	108.17	112.91	108.81	99.196	98.176	105.1
97.375	111.06	106.38	99.479	113.01	110.43	108.89	106.67	115.3	97.373	113.74	101.08	111.55	99.139	99.085	107.17	118.44	106.11	93.496	100.33	108.04	106.62	116.5	109.71	100.54	104.81	108.6	105.32	101	104.9	103.14	110.79	106.74	99.891	99.777	105.74	106.5	108.02	108.67	104.15	96.156	100.14	105.74	107.76	100.09	110.25	105.45	112.88	113.52	104.7
96.569	105.69	111.29	107.14	108.22	104.95	100.89	107.89	107.28	109.49	101.89	107.47	106.34	115.08	99.164	96.285	97.197	110.5	104.9	111.31	109.44	105.16	109	104.27	93.774	106.82	108.7	108.94	103.91	93.555	100.23	102.7	111.11	109	109.73	105.9	107.37	106.09	112.39	104.96	115.32	103.17	105.83	104.78	99.174	106.76	102.83	107.99	108.11	106.84
113.93	101.23	107.07	104.38	101.14	103.14	105.13	99.248	103.33	105.18	106.8	100.78	106.61	106.13	102.06	103.27	96.347	98.635	104.18	111.67	111.28	109.42	104.07	105.2	100.85	115.73	105.28	115.23	107.37	107.39	109.99	103.29	105.24	97.945	118.65	109.17	115.61	104.36	106.23	107.4	100.82	102.78	100.27	107.87	115.48	105.99	102.78	108.21	106.16	109.72
108.5	108.47	107.46	108.25	114.84	110.37	111.04	110.56	107.89	115.42	108.61	120.43	110.12	96.701	114.14	105.88	110.01	110.1	107.71	111.05	107.04	107.61	101.59	105.72	104.61	111.83	107.9	116.14	111.03	97.048	103.52	109.12	101.62	109.19	104.34	103.39	120.41	105.1	105.71	108.72	106.76	110.22	112.88	111.42	119.36	106.29	106.92	113.05	106.74	109.13
92.207	90.134	102.22	97.794	103.96	89.782	98.445	106.87	101.42	100.67	99.504	101.45	99.598	85.944	96.982	104.65	89.758	97.911	95.895	98.56	99.671	106.12	98.16	103.05	88.236	106.23	100.45	101.41	93.861	109.49	104.02	95.105	95.68	100.24	90.778	96.335	113.28	98.17	100.7	97.636	96.911	90.973	95.02	102.85	103.44	104.16	100.46	91.222	96.279	98.698
113.34	106.79	110.88	101.53	100.66	104.06	115.11	99.818	101.35	106.8	115.67	102.55	100.53	110.82	100.33	119.39	114.47	112.07	104.13	101.68	102.58	108.19	99.164	103.06	113.41	107.62	108.46	99.747	102.89	102.83	113.29	99.503	108.45	107.05	106.36	106.25	103.77	105.17	103.63	98.88	101.36	111.53	106.35	110.99	108.08	124.98	107.7	104.96	99.76	102.53
111.9	113.64	102.6	111.14	116.49	110.72	101.34	101.2	109.8	112.54	109.37	111.5	116.46	106.14	107.66	92.297	111.37	105.85	106.86	106.36	106.38	120.88	113.66	110.71	107.89	111.72	115.17	109.95	106.84	107.27	109.15	99.654	98.069	110.25	113.26	116.83	114.15	103.63	105.22	105.54	107.79	113.7	104.58	106.78	109.95	115.48	107.91	113.62	107.42	109.74
103.95	98.824	100.36	96.646	94.202	101.39	97.094	96.11	94.548	99.421	106.08	89.956	98.133	108.26	99.258	90.652	95.41	97.174	99.644	99.75	105.41	103.33	97.206	101.73	101.62	89.975	99.162	89.717	87.34	96.209	84.96	109.95	94.464	97.06	101.31	100.85	90.302	100.34	115.12	94.723	97.285	96.986	105.39	102.71	99.089	99.427	97.12	93.426	94.701	89.536
102.48	112.16	105.82	110.59	109.36	116.88	109.04	113.58	111.17	103.93	99.226	104.95	109.19	118.14	106.07	109.57	106.6	95.185	97.879	110.57	118.7	107.85	104.33	112.45	103.43	99.764	107.98	110.1	97.679	110.67	106.01	102.65	105	108.08	109.5	119.88	113.19	109.07	109.15	109.06	113.98	108.05	110.46	107.66	111.78	119.8	110.14	113.83	111.5	117.2
104.34	100.15	98.723	98.897	93.542	107.22	103.37	100.14	90.146	103.71	103.58	97.548	106.11	97.682	95.499	93.525	93.963	94.606	94.192	102.69	99.265	99.296	93.81	99.766	112.92	104	96.933	104.83	100.35	97.702	108.88	107.39	96.273	96.792	101.33	105.01	90.457	91.02	106.65	94.381	100.21	109.15	101.84	97.384	102	106.15	101.04	103.62	101.24	99.423
103.76	107.18	111.76	113.98	114.43	102.35	102.89	113.64	109.5	112	103.23	106.85	106.11	107.9	104.17	112.63	112.89	108.83	116.38	112.66	111.7	95.434	102.54	109.25	112.77	104.76	113.12	112.92	110.78	111.63	105.15	106.22	115.32	110.28	109.41	102.48	107.35	108.91	108.59	111.08	113.53	103.79	111.07	107.46	116.47	106.93	109.78	102.85	107.19	106.51
108.93	96.891	104.5	108.5	116.61	106.55	108.58	109.16	114.95	111.22	111.96	108.48	104.89	110.99	111.18	112.22	110.6	113.63	117.66	103.25	117.31	103.73	108.38	109.78	111.41	116.34	105.31	114.95	110.72	99.866	104.61	116.38	101.54	103.6	106.61	100.98	111.65	103.81	114.53	99.439	99.364	98.676	112.36	105.35	104.8	108.99	107.54	100.87	113.66	102.2
106.88	106.19	115.01	103.24	115.57	114.25	108.51	103.76	105.99	119.05	104.39	103.36	108.37	96.887	113.5	104.37	104.1	108.73	118.05	115.51	108.07	112.53	106.55	107.3	119.12	111.88	106.96	109.65	110.45	117.95	112.16	115.41	113.75	107.4	103.16	110.64	114.74	115.02	113.48	102.71	111.23	105.35	120.42	107.99	107.92	116.86	113.58	101.47	103.06	107.98
111.66	113.14	102.92	111.79	98.358	96.595	106.64	111.15	105.49	111.77	107.53	96.638	108.89	113.66	100.74	92.783	101.33	95.514	96.758	98.025	109.73	110.08	97.447	112.83	100.64	105.53	94.999	106.03	102.17	103.69	100.92	105.66	103.1	105.22	110.68	98.763	99.67	104.23	103.74	102.85	98.842	96.285	107.49	97.662	111.57	95.247	117.51	106.89	96.881	115.15
106.4	108.02	100.84	107.57	103.55	101.02	104.22	111.47	100.75	108.39	107.83	103.85	102.05	100.98	101.68	98.796	99.559	107.77	100.06	108.88	110.78	107.88	103.33	101.93	105.12	102.87	109.05	104.82	95.235	103.24	100.52	113.03	109.09	107.52	95.161	100.86	112.75	113.26	105.29	102.89	108.04	100.42	106	106.97	107.66	107.64	108.45	106.7	96.25	102.51
106.43	108.04	106.62	114.43	111.58	109.77	108.72	107.06	103.3	99.421	112.6	106.81	101.75	114.85	110.84	110.92	109.86	102.93	95.972	110.63	105.08	104.54	113.13	107.15	98.601	95.463	109.08	104.27	107.09	111.49	106.93	99.817	99.961	107.19	103.85	101.02	116.43	104.99	107.05	118.93	106.35	112.31	108.04	103.31	109.75	99.108	112.57	115.47	113.21	99.608
103.34	111.09	112.6	116.24	106.33	103.82	102.59	109.75	108.63	104.57	115.95	102.65	103.8	107.64	111.71	110.99	95.963	102.53	106.47	95.18	97.707	103.57	114.96	110.75	112.96	98.222	98.71	109.39	106.96	106	102.83	101.44	110.54	104.26	98.683	106.68	99.658	97.937	104.85	112.9	109.2	112.12	113.2	101.68	95.935	105.58	109.58	107.12	105.32	97.5
116.32	112.24	107.7	108.82	112.97	104.57	103.01	101.07	109.2	108.68	96.091	104.53	113.14	108.56	112.18	103.23	113.46	107.92	111.38	109.3	103.18	112.2	121.33	117.01	114.08	113.35	98.084	98.922	105.58	100.25	108.49	104.86	110.38	103.84	110.95	112.22	104.51	114.3	105.01	114.06	106.02	110.45	105.08	115.4	109.17	110.45	110.63	111.73	113.86	111.36
107.14	115.39	110.22	106.77	100.68	100.59	114.45	101.78	101.67	103.09	105.77	104.99	100.01	108.29	104.22	109.66	108.21	98.22	108.01	103.77	110.48	99.936	108.79	105.92	108.46	99.725	106.64	99.248	106.08	106.68	104.36	109.3	119.59	108.38	114.18	115.15	98.738	104.13	99.504	105.2	103.09	106.65	100.94	111.99	104.65	105.21	102.77	103.84	112.27	105.45
97.935	99.921	110.25	100.4	100.13	103.56	111.5	101.5	104.6	98.51	106.93	108.38	110.81	106.84	100.08	109.25	111.66	111.73	106.04	102.82	104.31	110.46	101.79	106.85	112.27	109.44	109.17	110.56	110.91	110.04	110.92	100.75	108.99	113.12	111.81	105.49	108.76	115.99	103.03	111.45	102.36	106.34	102.02	99.292	112.42	114.39	110.71	107.07	100.14	110.47
106.15	110.14	109.17	108.32	114.39	106.57	121.16	113.82	116.46	115.08	111.21	115.64	109.26	112.39	110.87	104.36	114.86	113.32	115.63	111.71	107.84	103.38	113.01	115.91	110.94	112.17	107.43	117.79	109.79	108.53	108.6	108.25	109.58	115.49	109.77	109.2	111.8	114.02	111.09	106.08	107.63	108.8	115.02	108.7	108.93	123.33	108.79	110.8	108.78	98.964
109.65	100.26	111.58	109.92	102.28	104.73	105.17	108.78	111.8	98.357	105.76	103.74	99.804	104.01	92.558	104.65	111.65	107.75	113.76	104.09	95.708	111.24	106.54	104.47	100.75	104.49	109.31	108.18	104.42	103.49	109.8	110.75	112.65	99.8	107.08	105.59	108.56	103.59	109.54	107.38	112.57	102.02	106.78	105.78	112.51	107.03	105.85	99.88	100.07	103.35
103.29	101.25	106.01	107.96	107.34	108.77	105.53	111.12	106.68	117.33	117.04	105.05	110.1	108.88	105.52	97.932	105.05	113.25	105.3	102.87	108.31	102.83	103.65	108.4	100.36	102	109.08	107.71	102.97	104.32	111.78	103.76	100.76	112.14	101.61	110.39	113.31	105.43	113.48	100.88	107.44	104.18	106.36	106.62	101.15	116.29	113.53	104.18	100.86	100.89
109.12	108.49	116.81	112.94	112.04	101.67	101.9	105.15	105.07	112.64	96.443	113.94	109.02	115.19	107.56	106.11	110.03	103.34	110.49	103.89	107.84	101.91	109.83	110.6	109.02	100.63	106.76	103.68	104.73	108.8	110.59	106.18	111.73	113.29	106	102.2	97.835	109.81	103.59	99.947	107.76	103.63	107.14	112.15	108.3	105.05	108.12	98.106	114.69	110.72
106.18	100.59	96.13	100.06	105.07	109.13	95.054	99.099	100.91	92.583	98.351	100.65	103.81	101.14	105.58	92.478	97.467	99.338	104.7	97.45	98.879	92.62	103.35	100.69	100.14	104.05	101.21	101.2	98.053	96.311	104.66	95.309	93.244	104.02	101.1	107.8	106.98	103.34	102.55	105.47	95.196	100.55	97.219	100.74	104.77	97.525	102.24	97.623	96.761	104.87
103.79	111.15	111.79	113	119.27	100.48	120.25	114.78	112.52	107.45	115.89	109.23	107.68	105.19	113.72	118.56	106.77	106.9	107.48	102.45	110.19	102.78	110.82	110.54	106.59	110.63	107.68	104.2	107.49	112.67	106.09	106.85	109.8	101.83	109.82	101.15	110.64	105.46	94.748	111.08	113.01	109.76	111.61	108.93	109.55	106.24	119.54	113.95	116.23	118.76
105.13	114.71	102.81	101.89	114.4	106.97	112.52	101.73	108.82	106.28	115.26	110.82	104.43	106.04	108.22	105.54	103.52	103.99	102.26	109.25	109.38	108.78	106.16	108.54	102.37	109.75	103.96	110.02	95.236	100.04	99.594	110	107.84	111.58	104.89	104.65	115.15	105.93	113.49	103.06	105.86	112.55	105.74	110.05	99.957	104.64	102.88	104.06	108.45	109.44
98.578	105.95	106.07	94.304	103.88	100.9	99.517	101.49	98.736	105.28	104.72	100.17	96.13	99.255	90.47	97.356	93.854	102.31	96.332	97.903	99.461	104.83	107.24	109.89	103.09	91.012	100.94	97.769	103	99.407	105.98	106.66	99.362	104.16	99.886	95.304	102.58	105.28	100.12	101.33	106.62	101.89	99.927	101.21	96.778	91.082	85.302	95.104	95.025	106.7
120.29	97.68	123.24	97.891	101.14	106.27	104.39	109.55	100.54	96.748	115.01	106.22	115.72	106.35	105.33	109.64	98.9	105.19	112.92	104.53	100.47	105.19	105.79	99.967	101.83	112.6	103.14	106.23	99.575	106.15	104.67	108.29	95.463	110.06	104.84	98.376	101.19	102.97	99.196	112.39	105.37	121.82	109.5	109.92	98.577	98.468	101.02	90.412	107.71	103.04
116.31	103.88	109.74	102.28	116.16	122.15	112.39	103.68	98.941	113.29	100.91	109.14	111.81	102.96	93.286	103.14	114.25	111.12	100.96	105.09	104.5	115.66	100.3	106.91	106.43	115.29	105.47	110.35	109.97	111.3	100.19	118.61	120.26	112.69	117.36	105.56	104.65	112.96	115.25	104.25	105	100.28	105.13	107.11	112.13	111.36	109.29	95.17	108.63	104.85
113.53	111.9	106.21	112.04	105.51	97.779	111.28	104.17	107.12	110.94	107.28	108.45	107.83	106.71	110.92	99.061	113.13	107.91	111.26	105.7	104.4	102.04	114.34	107.5	104.87	104.58	108.95	106.53	107.74	99.593	97.811	113.62	108.85	101.89	108	117.53	115.16	120.47	110.25	103.3	122.23	118.21	113.53	104.74	112.9	104.49	103.77	104.96	112	111.76
115.31	107.04	113.02	117.12	105.63	103.14	106.4	112.85	102.39	101.01	106.08	105.69	109.21	112.06	111.45	104.77	109.96	104.64	113.03	109.47	103.98	104.22	113.94	104.38	112.54	113.87	99.606	107.14	105.9	108.61	110.31	109.19	98.743	104.99	114.45	115.18	115.39	105.24	108.3	105.21	111.57	116.7	95.42	103.16	118.15	110.77	118.31	100.28	116.98	107.56
105.6	99.882	98.447	109.5	101.63	111.59	107.69	112.45	111.41	110.05	111.82	104.56	99.544	107.18	106.92	103.82	114.77	110.55	113.19	100.98	106.08	98.519	103.22	96.329	98.208	107.94	107.04	103.88	103.78	108.86	104.4	102.47	99.46	105.38	115.35	109.44	101.58	100.17	103.11	95.259	102.72	113.64	96.538	107.57	105.39	108.61	100.53	108.94	105.3	109.91
111.12	98.339	101.89	102.39	108.71	104.36	110.5	95.481	104.61	94.357	99.245	108.67	102.73	100.59	105.91	99.46	88.171	102.5	104.51	106.33	104.61	108.3	99.577	102.54	103.24	99.317	90.474	100.98	103.08	104.41	102.49	99.482	109.76	96.129	104.29	105.44	96.113	103.06	114.14	98.24	100.79	104.59	97.826	101.52	96.594	110.19	107.76	100.87	92.915	103.7
101.29	102.56	108.31	96.252	108.86	103.88	108.7	103.79	101.5	111.26	102.74	114.71	102.19	113.16	98.722	100.31	103.91	100.69	101.65	112.1	105.25	117.56	110.79	101.08	104.19	102.16	109.16	99.184	105.5	108.99	107.85	104.43	106.91	105.3	106.12	101.62	105.76	109.29	109.71	102.25	95.475	102.98	111.18	103.61	108.28	102.92	114.4	111.47	98.159	103.22
99.845	106.78	112.51	113.87	107.47	106.52	103.44	106.72	99.032	102.5	108.84	102.69	105.31	105.33	112.44	109.8	114.32	116.3	105.06	106.53	97.75	100.72	110.99	105.04	109.61	114.44	104.32	98.479	103.92	98.849	110.91	102.74	101.61	110.27	104.23	102.86	104.6	102.1	105.31	94.877	103.5	111.03	103.27	113.81	104.36	106.02	108.04	109.48	104.67	108.54
102.09	98.62	103.26	93.529	96.345	93.628	101.18	101.85	98.76	109.38	101.42	97.736	97.867	98.589	104.97	100.51	94.986	103.77	105.68	94.618	102.28	95.204	101.5	101.29	97.525	92.391	94.62	98.751	97.815	94.133	100.23	93.998	101.04	99.503	101.07	105.63	97.594	99.867	97.65	104.29	102.74	93.604	99.209	103.74	96.857	98.813	94.78	95.061	98.998	91.02
100.59	102.99	99.127	104.83	110.43	100.34	103.25	104.22	102.13	97.565	111.53	104.71	102.49	109.36	115.65	105.89	115.59	107.82	101.11	99.046	105.5	108.64	110.91	108.31	101.05	107.69	106.67	101.7	108.67	99.482	104.14	111.4	108.41	103.62	106.57	101.46	104.54	99.294	109.76	109.56	103.45	96.343	102.17	104.03	102.95	107.55	106.12	96.215	99.209	110.1
104.17	100.17	100.94	103.69	105.09	108.22	103.46	103.02	102.67	116.3	106.35	96.826	97.983	105.48	111.47	102.77	100.75	105.09	105.22	110.02	100.66	102.44	100.82	107.4	94.403	111.46	101.33	109.56	108.6	110.54	105.15	112.14	103	112.84	105.97	101.62	107.49	108.57	111.19	111.16	98.297	102.55	103.66	109.2	106.83	104.81	100.67	90.122	106.94	101.94
103.61	98.173	108.72	109.21	109.23	99.519	104.3	103.75	104.17	104.48	110.5	105.57	100.13	111.97	110.02	108.89	103.66	107.85	106.94	109.94	108.9	104.04	107.41	108.26	106.88	101.49	112.12	102.13	107.61	116.48	114.08	98.784	108.88	118.47	104.02	105.84	102.67	101.71	110.15	107.4	97.474	111.05	107.23	105.57	117.8	99.846	105.63	107.83	101.8	107.01
105.33	94.505	88.66	97.766	100.21	90.636	100.12	100.42	96.704	98.698	89.67	92.24	97.137	94.214	92.823	94.398	97.363	97.342	96.155	103.84	96.306	101.43	89.389	102.08	101.5	102.26	93.552	100.88	85.98	95.706	97.508	100.48	95.611	92.542	94.811	100.35	98.549	95.495	94.93	103.25	101.24	88.324	99.77	91.929	91.165	105.12	101.98	96.938	96.51	96.685
117.5	113.14	118.55	110.97	106.8	110.87	99.929	106.37	109	109.39	116.01	109.49	97.724	102.11	111.12	109.28	110.06	113.06	112.69	107.23	113.3	106.53	110.47	97.722	106.94	104.01	111.73	109.73	109.65	100.6	109.55	106.68	109.81	118.28	104.57	113.95	104.43	105.79	111.46	96.813	105.59	113.8	105.78	102.11	115.65	110.2	107.72	114.4	109.62	104.34
94.349	100.81	110.49	107.9	100.47	103.4	91.175	105.14	102.03	99.803	90.354	96.501	91.689	105	102.76	104.83	95.947	104.06	107.06	102.84	99.72	91.342	111.4	102.41	106.39	103.32	96.576	89.627	95.525	100.04	100.4	96.957	105.31	101.97	102.83	103.05	100.66	103.96	95.986	98.17	112.34	111.52	98.743	98.01	97.954	97.597	103.23	106.83	104.39	107.05
104.1	105.83	109	111.2	101.53	103.91	106.65	108.89	104.5	102.29	102.96	99.24	110.14	104.29	107.3	108.37	103.43	108.64	105.48	112.75	111.33	106.17	105.71	102.8	99.417	112.28	110.87	109.63	112.6	102.72	104.75	106.35	108.9	112.3	108.54	105.36	115.08	105.35	104.34	108.65	99.871	110.26	114.12	109.64	119.3	107.77	107.48	110.5	102.85	107.57
101.38	98.866	98.197	96.069	105.04	97.843	103.09	104.11	101.78	111.82	100.43	105.44	106.27	108.15	111.76	105.79	107.77	109.79	94.901	107.84	99.405	93.797	114.28	106.44	98.988	96.475	103.06	104.76	89.388	92.547	103.21	103.92	97.879	105.96	105.79	107.33	106.54	103.54	103.62	104.9	104.32	107.87	113.53	95.148	102.04	101.03	105.89	103.13	109.81	109.31
106.87	99.152	96.039	95.852	94.001	98.688	102.69	100.23	98.099	98.953	98.619	95.364	98.497	102.25	101.12	96.758	100.38	97.724	101.49	103.57	102.39	102.25	103.38	102.19	98.33	103.55	97.546	106.46	104	108.57	93.48	110.94	99.982	102.54	96.892	102.55	101.38	100.58	106.45	104.45	99.944	102.24	104.08	105.49	104.57	99.27	100.31	100.56	95.728	98.349
99.152	100.78	96.02	100.56	107.97	96.348	98.498	103.66	99.055	101.45	98.994	91.806	106.24	96.999	105.81	104.27	106.27	103.11	104.06	96.186	107.17	96.75	108.21	99.626	94.353	102.49	90.848	98.82	102.31	96.013	110.39	101.79	96.603	92.56	105.82	100.58	102.92	102.27	95.421	90.152	105.2	105.14	115.57	97.246	100.15	93.922	108.2	102.89	107.83	95.808
111.99	114.45	107.92	104.15	107.32	99.057	108.37	118.35	105.97	111.61	107.91	109.85	106.51	117.13	113.22	112.5	105.71	104.17	114.31	104.6	102.9	102.49	114.81	112.17	109.36	105.75	116.39	110.21	112.14	114.45	105.42	108.32	115.07	106.6	114.89	103.48	114.07	113.22	111.77	110.66	103.59	105.03	103.91	110.81	109.31	109.74	112	111.68	108.64	105.36
106.73	97.301	96.846	109.64	111.84	102.19	106.68	114	101.48	107.27	112.49	102.87	97.677	110.02	104.67	105.53	100.86	102.7	106.81	101.07	106.72	109.32	106.31	104.55	108.28	92.408	105.3	107.84	106.71	103.06	98.147	109.37	104.24	108.58	100.21	115.49	105.63	105.2	101.13	105.08	98.811	117.92	109.04	111.7	106.97	98.8	110.78	106.02	105.78	114.72
112.39	104.15	111.07	112.1	105.53	100.29	99.397	106.57	105.63	111.39	107.98	99.116	107.61	109.22	100.39	105.94	104.35	111.2	99.956	105.94	110.4	106.32	108.41	104.48	108.59	111.28	106.14	109.1	108.37	107.91	104.81	110.7	108.32	109.34	102.14	104.9	112.15	102.62	106.56	107.86	103.23	102.84	112.35	109.91	98.377	100.8	99.648	112.69	112.86	109.01
105.29	106.23	116.99	107.42	113.16	105.44	103.18	117.67	116.73	105.15	109.75	106.3	112.88	106.57	105.53	111.05	99.135	115.2	108.4	107.13	108.48	107.66	104.13	109.3	107.02	111.32	121.65	112.01	113.22	112	112.7	116.52	97.38	96.903	106.39	111.98	110.05	102.71	107.13	112.19	112.35	109.61	108.4	111.1	103.13	113.61	109.78	107.71	107.35	103.94
102.19	110.53	103.93	110.4	102.15	110.38	112.38	112.93	108.88	108.01	107.75	98.976	110.71	112.86	113.88	114.05	107.21	109.72	113.93	111.82	111.05	110.5	107.25	113.93	104.38	102.37	105.62	105.39	107.91	103.34	110.53	102.5	108.89	106.05	107.3	102.83	100.62	108.76	107.32	108.3	106.94	106.89	108.6	110.14	104.21	109.34	106.55	105.65	107.12	105.98
108.18	109.44	105.31	108.14	102.25	97.065	102.06	98.756	101.74	107.22	106.61	112.26	100.17	104.24	103.39	103.65	112.42	103.64	99.588	109.91	104.38	101.16	95.333	103.96	113.83	106.42	100.71	111.53	106.73	105.4	97.677	103.29	101.61	102.45	101.49	107.15	102.39	106.62	96	108.55	104.28	112.48	107.49	104.28	105.31	97.495	107.83	102.69	107.73	101.54
96.505	98.194	97.852	110.92	100.22	103.45	104.63	100	98.039	106.38	93.253	110.42	106.83	96.678	102.96	103.52	104.26	96.602	96.791	102.06	110.89	93.799	100.65	103.78	108.8	96.224	105.9	98.901	105.12	100.03	92.402	92.375	108.24	100.76	103.78	104.47	94.824	99.562	98.667	93.255	94.756	91.827	100.45	100.36	94.556	102.87	104.48	105.58	100.31	113.1
103.78	103.02	104.25	102.76	105.48	103.31	107.62	104.03	105.6	109.71	111.37	105.89	92.595	108.84	101.37	107.09	101.63	101.76	111.92	109.57	114.59	105.27	107.35	99.538	105.67	108.69	108.29	105.75	107.7	101.14	108.04	113.91	108.44	101.22	104.54	108.35	108.78	107.58	108.84	109.17	105.61	110.6	111.95	108.54	117.77	101.62	108.6	107.89	102.34	110.78
100.75	99.474	98.683	98.271	107.99	91.628	105.27	104.28	96.138	98.345	96.488	92.574	100.56	107.19	95.122	97.502	108.06	102.02	92.689	98.383	102.7	104.54	100.57	101.01	102.32	95.186	97.32	96.175	100.08	99.051	100.38	101.36	97.781	93.93	93.148	100.86	101.04	95.079	91.651	103.3	105.63	106.17	91.81	103.05	102.93	96.148	106.34	102.53	95.196	101.27
110.39	111.4	109.14	104.57	106.69	106.73	112.8	110.96	115.23	110.94	113.24	110.21	106.73	106.62	109.93	108.41	106.84	109.3	106.92	97.749	102.47	113.35	116.49	112.54	100.35	102.84	100.7	112.54	100.6	106.83	109.24	104.74	103.5	101.7	113.19	108.34	105.5	109.45	96.442	109.51	107.78	105.61	110.15	113.21	112.1	106.93	112.85	118.33	111.3	104.69
101.33	102.63	108.72	115.04	106.1	107.62	105.92	115.14	104.03	113.1	111.54	107.19	110.26	112.62	111.13	110.29	104.72	108.48	106.49	113.1	106.83	111.73	119.38	115.54	115.28	106.29	106	119.79	107.14	112.89	109.8	115.52	116.81	106.04	104.51	112	100.57	110.03	109	106.42	118.98	101.38	105.19	104.31	108.69	115.17	112.04	117.64	101.18	114.45
113.99	101.18	113.48	104.81	107.2	100.42	103.57	103.89	101.32	101.47	98.171	109.47	92.731	110.81	104.07	103.59	105.79	94.606	92.967	105.37	103.44	105.3	107.92	116.8	104.64	109.39	113.25	106.45	108.14	98.355	98.043	99.427	108.79	105.23	115	108.97	108.09	111.05	99.465	112.93	113.76	106.16	106.77	102.8	107.28	108.97	106.15	105.53	111.37	98.128
110.31	105.56	109.01	98.701	112.09	110.09	93.014	95.995	104.52	113.45	108.1	100.27	105.07	108.36	102.7	109.25	101.76	97.556	114.18	108.41	110.79	111.85	103.52	113.08	111.5	107.42	109.14	107.82	105.72	108.77	103.38	112.88	103.98	101.19	110.2	103.13	101.04	103.28	107.1	98.913	103.93	115.14	114.74	97.964	100.56	99.067	103.54	106.82	105.33	109.43
109.57	107.17	102.22	105.78	107.04	100.48	109.78	104.34	109.39	101.4	104.36	106.28	105.36	109.11	105.01	112.01	100.52	108.96	109.15	101.17	107.78	104.06	113.6	110.71	94.865	111.34	107.56	109.11	103.03	105.8	107.43	108.7	106.03	101.65	110.29	100.13	98.494	94.759	108.5	107.95	94.565	104.4	101.9	100.77	107.29	100.58	106.58	117.19	105.46	105.26
102.6	100.14	102.82	101.78	106.38	113.52	104.37	115.68	100.5	101.02	116.14	108.04	102.24	105.13	105.8	114.27	99.649	110.6	114.04	90.041	101.21	112.38	103.87	113.22	110.2	112.37	98.277	104.59	105.67	102.42	110.89	107.58	106.44	109.25	97.804	119.28	106.21	104.15	101.68	100.33	102.28	110.65	106.55	101.28	102.26	102.42	107.51	106.6	104.75	111.59
98.68	110.99	104.51	107.21	99.66	105.68	104.62	106.45	108.03	104.55	105.09	105.1	111.28	100.8	103.49	102.56	100.7	111.95	109.59	103.52	101.2	97.587	107.79	109.51	107.67	109.77	102.52	103.86	106.43	107.37	103.43	110.42	103.53	105.54	108.47	114.6	99.683	105.74	111.69	109.05	102.12	105.72	100.94	110.13	91.297	102.8	107.38	103.01	108.86	103.89
107.53	106.01	109.33	107.71	105.02	110.41	104.13	111.24	103.16	104.66	104.6	111.26	107.51	107.38	106.61	101.12	103.04	102.36	104.51	110.77	111.37	108.02	96.753	102.81	104.81	108.58	101.97	110.53	107.42	106.11	107.55	111.23	103.23	104.04	111.47	103.5	104.87	101.89	107.05	118.81	105.64	109.02	100.11	108.54	103.16	109.41	110.39	99.556	110.56	116.79
102.66	104.85	107.09	96.17	109.17	108.31	116.02	115.25	105.47	110.74	117.03	110.83	111.4	100.04	105.58	103.35	120.07	92.003	108.04	109.19	103.03	111.36	105.87	110.07	106.68	100.44	105.02	100.6	107.46	101.44	102.24	106.31	104.97	109.21	113.12	113.08	112.61	114.59	104.21	105.94	108.41	99.205	97.806	105.95	114.84	117.68	106.13	110.1	107.71	111.12
102.78	92.233	97.701	92.252	106.05	98.581	92.525	95.02	96.377	98.612	95.471	95.81	93.852	103.26	101.08	89.293	97.322	99.299	100.08	93.103	94.854	99.53	97.389	101.5	105	97.077	104.15	95.695	92.154	100.07	92.406	100.85	108.61	96.939	99.306	102.5	91.914	95.362	94.964	98.476	95.646	89.036	90.474	95.666	101.56	96.614	96.185	97.33	97.43	97.734
108.27	108.07	102.05	108.15	106.89	110.58	113.42	112.7	109.5	108.74	106.97	105.85	101.15	105.78	102.65	104.23	102.82	111.69	111.63	103.94	107.33	120.7	103.6	102.71	102.99	115.2	106.3	103.49	101.91	110.19	106.96	105.78	108.43	104.07	109.7	111.37	111.94	99.881	112.85	112.09	106.25	102.31	100.25	116.79	109.12	110.69	108.15	107.42	110.72	103.54
94.039	100.15	104.5	99.682	96.372	106.3	95.378	94.546	95.664	94.95	99.68	107.19	108.1	96.501	107.74	87.875	99.98	109.09	100.8	98.376	97.385	90.987	105.82	101.65	97.439	92.214	93.663	107.13	91.727	96.148	90.008	99.392	98.075	102.65	105.22	91.505	93.468	102.46	113.47	109.49	91.023	100.23	98.696	88.401	97.808	99.388	92.075	93.144	90.637	104.91
108.24	94.921	90.661	103.36	93.758	107.92	98.824	113.99	106.52	103.55	99.61	105.65	98.407	98.19	99.751	99.705	97.7	95.469	102.48	102.09	109.07	99.503	104.88	100.43	105	99.952	102	88.324	98.048	103.78	86.995	98.21	99.523	101.63	108.22	105.35	104.36	93.311	97.233	113.31	99.525	98.041	96.287	103.12	101.23	103.16	109.02	107.12	97.813	105.1
112.99	101.2	103.62	108.91	105.28	106.69	103.58	114.56	105.52	101.18	106.01	112.04	107.85	99.353	107.36	102.68	102.95	99.841	104.8	108.81	105.61	105.34	101.14	94.188	108.49	104.2	99.69	102.36	101.87	101.36	102.52	103.86	99.356	107.9	102.96	94.931	108.7	110.67	101.7	105.43	107.11	99.216	106.61	111.9	109.58	107.32	108.89	99.137	111.75	106.08
103.18	102.22	105.6	103.16	108.1	110.23	107.89	108.95	102.91	104.67	112	104.9	96.486	102.17	100.78	112.26	108.48	110.62	104.88	108.22	103.19	112.87	94.682	108.83	110.43	109.05	99.046	99.976	108.87	104.61	110.93	103.37	115.4	109.52	105.67	102.29	105.36	110	108.68	106.12	108.99	102.32	106.49	99.752	104.04	108.13	104.42	106.99	118.11	118.25
100.58	103.25	104.97	110.62	102.84	109.71	107.37	105.99	104.13	106.17	112.05	107.69	102.8	108.71	105.25	109.55	100.55	108.18	99.378	111.98	100.96	94.969	103.1	109.15	104.34	102	100.25	108.73	103.5	105.88	103.95	101.64	107.82	106.02	100.55	98.258	105.98	105.51	107.94	118.27	107.8	107.08	103.54	106.25	103.92	108.95	104.07	104.72	108.27	112.95
111.23	115.63	108.19	107.39	105.2	105.8	104	112.73	104.72	101.73	108.9	108.47	106.25	102.03	98.995	93.216	116.91	104.79	115.67	100.07	103.1	105.65	103.45	99.74	100.73	103.93	112.63	108.07	106.3	108.33	105.76	104.2	101.92	111.15	108.7	112.32	112.05	107.11	108.03	102.87	105.2	107.81	108.72	111.75	106.26	102.48	103.26	112.67	114.21	111.45
108.59	105.23	98.721	97.557	103.56	101.89	105.58	117.02	106.03	103.04	107.88	108.44	106	101.35	106.7	107.25	104.65	103.22	102.23	109.22	108.37	113.96	112.09	114.52	114.88	114.62	110.39	107.73	108.22	109.93	101.32	102.55	109.05	100.37	97.228	100.43	99.005	96.985	116.16	106.06	110.74	106.91	113.64	98.547	110.95	110.66	96.657	103.41	104.45	114.14
106.9	101.33	110.91	106.48	113.56	99.381	104.27	104.16	99.24	98.676	109.54	113.35	106.65	107.32	112.55	102.38	108.77	104.92	115.68	108.57	104.6	115.21	110.61	110.39	114.91	103.34	106.6	108.5	99.541	105.27	100.38	114.23	100.28	103.25	105.3	105.54	117.84	110.98	102.85	104.97	106.07	110.54	108.28	100.96	116.53	104.85	113.81	104.15	105.67	107.71
111.25	97.273	105.1	98.009	101.58	101.95	95.837	101.74	107.52	101.38	108.89	92.765	93.031	107.61	105.47	102.8	95.26	86.259	97.492	100.27	99.97	99.828	91.834	98.739	103.76	100.56	94.64	98.849	102.14	98.352	98.306	102.26	94.587	100.38	98.888	94.745	107.15	99.869	101.38	110.67	101.69	112.26	89.257	102.22	95.488	101.37	111.01	98.684	97.308	89.454
106.66	111.44	113.74	109.13	111.2	108.28	108.75	105.42	107.51	110.93	119.19	111.22	102.06	105.71	104.56	118.47	102.24	113.02	117.26	110.3	104.15	112.71	113.86	97.362	116.42	105.55	113.36	105.56	112.62	108.84	115.54	103.34	113.15	107.9	108.02	105.61	113.35	104.97	110.17	115.45	106.93	105.58	105.1	107.99	115.37	105.73	115.43	103.74	121.87	113.57
95.915	99.041	104.65	98.475	110.51	115.49	99.58	92.019	106.9	95.792	95.246	98.783	100.58	99.523	98.719	95.341	103.02	96.273	103.14	96.488	93.517	93.027	97.906	103.06	102.39	97.645	103.72	98.445	91.521	97.768	91.532	93.728	99.75	107.97	106.51	98.474	96.342	97.018	88.344	111.02	101.91	95.908	101.64	100.99	101.07	106.19	90.284	110.35	96.229	108.29
108.42	108.78	101.18	105.85	99.071	108.23	106.56	101.57	93.902	107.76	97.585	104.02	109.2	105.07	106.01	103.79	105.27	103.59	107.32	117.47	99.06	107.32	104.92	100.75	109.98	103.03	100.88	107.66	107.36	101	106.56	96.412	117.51	103.81	106.16	102.36	104.3	106.89	110.77	109.01	105.25	105.56	106.69	105.33	109.07	110.44	102.82	107.08	102.01	110.92
107.38	114.2	111.03	110.6	115.66	106.3	102.26	116.83	112.72	101.66	104.53	103.59	110.43	110.13	106.2	106.64	108.31	98.172	110.57	107.94	104.49	119.99	103.62	106.22	104.69	112.85	109.71	109.79	118.87	102.64	96.56	99.582	111.42	104.18	107.72	109.51	115.56	106.78	105.73	110.21	114.55	113.67	102.18	105.34	114.15	104.44	103.06	108.49	110.87	106.91
93.412	98.128	95.911	101.3	113.84	99.988	97.788	91.067	91.443	97.499	92.844	100.22	102.5	98.078	108.91	99.115	91.898	94.41	96.27	97.715	94.666	95.174	97.881	91.604	98.337	97.623	94.535	96.01	96.686	94.927	94.832	94.943	94.438	99.047	102.1	94.652	94.023	99.545	98.476	105.13	103.65	90.104	104.79	98.193	96.22	99.537	101.53	100.38	86.184	101.28
113.64	103.34	102.84	95.277	109.35	107.02	107	114.72	94.784	93.879	107.58	106.09	109.03	108.14	104.5	109.59	102.35	114.48	111.23	111.73	99.992	108.45	116.73	104.03	105.29	106.97	106.22	103.81	103.72	98.884	105.83	95.609	109.06	108.61	99.192	103.97	105.39	105.65	112.91	100.99	109.95	105.86	108.32	101	108.36	97.808	110.88	98.117	107.33	105.66
103.17	106.47	96.97	105.32	90.579	92.604	88.878	103.28	89.37	99.478	94.405	98.287	97.338	100.92	95.703	98.801	93.843	93.159	103.83	91.525	102.81	101.3	103.15	104.1	100.48	91.186	98.133	99.459	98.79	89.588	97.853	101.98	93.101	104.55	98.789	100.02	92.756	98.62	100.32	88.765	102.74	108.42	99.128	94.978	100.85	96.064	98.038	97.512	93.336	111.33
110.46	112.39	109.94	108.92	102.44	104.79	106.36	108.39	113.62	110.8	109.25	108.22	109.7	110.83	113.5	114.84	110.36	110.24	99.772	107.62	109.17	118.6	102.57	108.18	112.22	111.64	111.42	99.096	95.288	110.7	109.68	101.89	96.259	110.06	108.9	104.27	110.96	104.92	110.79	108.67	114.96	114.86	116.03	104.59	106.64	115.1	104.11	105.41	117.42	105.27
98.399	106.36	97.355	115.78	101.55	107.6	106.34	102.64	107.36	104.17	110.08	96.432	110.65	102.53	112.38	115.59	113.85	97.567	102.64	96.833	105.66	106.87	98.248	103.11	110.34	108.34	104.27	109.14	102.9	100.42	102.59	108.66	98.327	100.52	104.91	121.43	107.29	93.098	106.03	111.44	113.89	105.94	106.96	101.97	110.12	104.55	104.9	113.83	100.94	113.51
112.41	102.31	106.95	103.18	112.74	108.17	101.7	104.93	101.05	111.86	104.66	107.02	109.56	102.63	110.84	118.66	114.01	102.16	110.8	105.08	106.26	101.51	103.95	105.96	106.04	99.371	107.56	113.7	107.72	105.91	105.15	116.17	108.91	112.06	112.67	110.9	106.69	103.92	113.61	104.27	102.08	119.55	117.18	106.39	113.38	104.66	112.39	107.21	101.68	117.67
108.56	103.06	103.12	108.71	101.4	113.9	119.37	108.74	102.66	94.307	101.82	103.12	104	105.81	110.31	99.551	102.33	101.36	106.16	101.88	105.54	117.78	101.81	99.779	108.39	94.024	112.26	111.51	104.13	104.9	107.27	112.98	103.27	107.31	99.278	107.89	114.17	106.62	106.27	112.34	113.73	106.53	103.06	110.33	99.873	116.31	104.63	109.58	120.63	106.91
102.63	102.93	106.62	102.47	101.3	116.48	104.05	112.2	112.13	111.56	109.42	112.26	111.3	109.89	105.43	102.61	109.36	106.93	103.85	103.92	105.01	110.06	108.65	100.72	97.577	112.31	104.11	99.696	112.35	106.67	105.45	113.52	111.1	114.96	113.61	115.74	107.55	109.11	111.83	116.01	96.896	106.7	115.53	108.66	108.24	102.65	115.29	110.31	101.5	112.63
104.11	113.04	114.39	105.6	110.41	98.902	100.16	98.214	106.42	102.36	98.867	99.047	100.51	106.99	110.06	96.623	104.4	106.11	108.2	100.79	104.36	107.93	108.51	111.61	100.42	103.69	94.163	100.65	106.47	100.74	104.24	107.91	100.35	99.998	109.31	108.83	99.701	99.103	105.77	104.09	101.25	111.52	103.99	101.78	97.233	114.48	104.02	103.69	108.08	106.28
109.04	111.12	109.23	111.91	102.09	113.05	102.85	102.14	117.58	102.97	109.73	107.7	100.5	111.89	110.97	103.36	98.648	105.04	102.25	105.68	102.99	102.33	107.11	101.93	106	105.8	101.48	104.69	102.71	101.62	105.08	116.28	102.37	96.802	110.45	103.03	100.38	109.23	118.01	102.13	105.59	111.59	100.65	110.05	100.52	102.95	107.84	99.822	111.71	107.97
104.58	96.992	107.22	104.89	99.868	98.043	88.222	97.562	104.99	102.99	101.52	97.908	99.114	103.26	103.63	97.656	110.6	101.6	104.23	97.028	95.973	110.74	105.34	98.838	103.86	113.9	92.818	103.05	95.2	105.87	100.42	100.22	99.094	95.385	93.696	107.23	97.075	101.4	93.923	100.17	100.36	106.95	103.55	99.394	104.03	93.669	101.45	107.18	96.54	99.558
112.05	111.95	104.93	105.87	113.19	106.72	116.84	104.63	112.7	109.79	111.66	97.885	97.281	106.09	113.06	111.79	110.08	107.21	102.4	111.47	108.41	104.15	111.24	103.63	103.01	104.73	107.17	102.1	112.44	106.06	104.87	99.952	105.94	104.79	101.72	101.8	110.45	97.639	107.75	106.84	102.86	102.31	108.82	106.58	110.02	117.05	102.13	112.33	100.79	112
103.14	100.16	91.473	104.23	95.824	100.82	99.839	95.189	96.833	105.84	96.016	100.41	111.86	98.27	101.7	107.47	101.76	96.799	102.8	95.493	102.34	100.25	107.8	97.788	105.33	101.83	95.702	97.708	99.262	98.411	96.741	101.39	108.35	101.23	102.6	95.787	108.54	98.398	91.747	102.39	96.456	102.32	108.31	105.97	100.56	100.83	103.12	100.25	91.116	102.39
104.73	92.469	108.58	102.95	94.367	96.52	96.016	94.261	99.81	95.692	100.97	98.385	110.79	105.32	94.733	99.915	105.95	101.86	99.365	97.931	101.03	93.974	98.07	92.597	100.85	105.3	102.43	97.345	104.35	88.946	98.043	103.18	100.08	102.2	107.45	106.72	104.78	116.85	99.846	96.333	99.881	105.43	95.195	97.124	101.41	104.14	103.77	91.045	94.222	106.72
97.94	97.642	100.4	101.44	104.35	99.099	98.247	102.03	100.3	105.36	96.945	92.775	85.893	98.302	107.78	104.78	100.69	100.85	101.27	104.54	97.985	95.969	112	103.67	101.39	97.632	101.07	98.58	99.394	96.184	113.92	101.46	101.02	100.58	95.984	103.71	98.766	96.201	105.2	105.28	99.811	92.509	98.405	94.087	100.24	102.85	104.34	98.71	96.01	101.31
116.24	109.02	112.57	104.96	109.36	106.46	99.985	112.06	115.05	107.35	106.53	119.76	108.19	108.26	104.48	111.9	107.82	108.15	108.19	110.63	105.14	113.17	111.3	114.19	116.99	104.51	102.57	112.42	116.47	121.17	111.72	104.2	115.17	116.09	114.69	104.62	105.49	103.35	112.42	114	107.14	109.16	117.06	106.73	113.12	108	111.19	119.53	114.07	104.74
99.45	94.686	100.21	97.291	107.48	95.244	104.23	91.976	92.292	98.934	95.878	103.16	104.73	99.38	94.027	93.71	96.043	106.36	98.271	100.92	96.35	97.025	96.643	88.494	107.47	105.49	90.343	96.3	98.166	102.78	97.081	106.65	95.242	98.762	113.96	98.786	98.901	97.765	102.04	104.76	95.959	100.57	93.868	104.59	101.42	93.626	100.73	104.84	91.011	101.3
101.62	110.46	98.64	105.38	106.25	108.55	100.06	99.621	115.23	102.8	110.38	105.06	108.88	98.211	98.533	103.61	99.966	101.74	105.02	104.26	103.99	106.45	96.037	107.45	105.84	90.923	108.58	99.58	103.38	103.1	112.5	103	107.33	114.4	97.092	99.617	107.66	113.76	114.06	107.93	103.82	108.86	106.27	100.06	103.49	111.7	108.81	95.022	98.962	106.77
111.65	102.66	108.11	102.52	108.58	103.21	111.52	110.21	105.95	107.9	105.59	108.05	102.87	106.29	116.57	112.22	101.25	105.25	100.62	106.56	104.47	105.57	101.86	110.5	113.15	105.61	106.57	116.63	103.79	107.99	100.37	109.33	111.66	104.34	107.52	107.6	108.71	113.47	109.12	105.61	104.78	103.88	112.43	106.99	106.82	106.55	111.79	112.43	111.89	110.53
101.33	107.57	105.24	111.3	113.83	109.78	115.92	105.42	105.49	107.56	99.172	115.91	115.32	106.83	115.7	114.3	108.45	108.8	106.98	108.1	119.51	102.86	113.19	111.15	97.554	104.81	106.9	106.72	108.07	109.85	104.82	99.251	113.36	110.8	103.74	107.03	112.97	113.21	102.94	101.36	110.35	105.07	101.9	110.81	119.01	118.68	102.75	101.57	103.61	104.26
111.49	102.9	107.37	105.61	109.07	102.81	109.23	113.9	105.62	105.49	106.69	109.04	111.13	108.51	107.43	109.24	105.82	100.83	113.35	112.33	108.4	99.785	107.55	111.57	105.48	109.48	110.24	103.32	107.78	110.78	113.13	105.28	111.48	117.13	101.67	114.66	112	110.35	112.96	100.93	103.91	112.44	109.19	98.235	108.1	103.4	109.14	96.116	106.66	102.34
103.25	105.89	102.86	114.92	112.22	108.07	98.872	110.93	115.93	102.63	109.31	106.41	106.6	110.11	105.54	103.27	113.48	96.646	110.96	101.6	104.31	107.17	103.67	107.93	106.34	100.47	110.29	110.26	108.48	107.52	97.784	110.74	107.9	106.42	108.81	107.59	104.78	106.93	102.17	113.19	104.66	109.44	102.25	106.06	108.49	102.88	107.17	103.66	116.82	109.68
105.2	106.86	97.709	111.22	115.02	112.65	100.52	109.76	104.24	97.147	110.34	105.53	113.12	92.533	110.52	105.93	109.98	105.97	104.23	111.41	106.51	108.77	102.02	104.94	103.09	106.49	110.26	103.8	108.77	104.78	103.82	105.47	107.14	110.39	102.66	106.76	106.47	110.87	110.22	103.59	97.906	106.18	108.17	102.15	105.77	106.71	102.21	105.14	109.66	105.3
107.32	99.819	98.909	99.809	92.194	98.618	93.817	100.79	99.964	98.121	110.65	104.79	94.869	107.43	101.86	108.27	105.44	103.8	106.43	100.53	107.7	99.695	102.26	102.34	102.04	93.776	104.81	100.26	100.68	106.02	99.328	95.312	101.79	94.986	110.86	92.279	97.656	99.952	95.137	101.19	99.717	96.181	96.919	103.41	98.289	101.66	109.45	103.25	103.78	103.96
106.32	115.15	108.58	107.09	112.29	108.89	99.957	108.53	116.54	111.32	111.15	108.14	109.83	111.21	101.58	100.07	112.37	113.84	109.41	107.51	108.21	105.27	111.75	113.85	98.803	106.85	106.24	102.04	114.16	114.64	118.91	109.15	102.11	113	110.28	111.41	114.77	111.66	113.4	105.68	101.04	111.3	105.01	100.52	108.38	111.68	120.53	118.43	109.37	112.16
107.38	111.63	110.1	107.41	114.13	113.48	99.593	109.49	104.47	102.09	98.908	104.58	106.21	99.279	105.01	113.53	104.51	100.62	112.86	114.28	106.85	104.47	112.81	102.48	109.11	110.93	98.197	109.05	106.33	110.5	110.39	109.59	115.02	109.49	94.647	97.579	106.17	95.123	107.95	107.73	101.09	114.99	103.98	109.46	111.39	98.683	106.43	107.79	108.55	111.59
111.81	100.47	104.02	98.083	108.67	106.62	96.917	109.26	104.08	94.481	96.655	97.471	102.89	102.24	100.15	98.852	90.843	102.25	89.464	98.912	92.361	94.626	104.85	100.69	109.34	98.382	97.747	101.29	91.277	95.352	97.077	91.923	107.06	101.91	93.754	103.06	106.15	108.42	100.39	98.145	90.568	95.29	99.519	96.814	102.27	106.09	105.15	92.893	97.628	101.69
109.13	104.23	100.76	97.222	97.672	102.02	95.67	104.6	107.57	101.62	97.694	100.35	95.191	92.283	90.899	103.57	103.19	93.763	95.413	105.32	86.582	100.72	104.56	102.15	99.494	97.933	93.146	89.574	98.005	92.684	96.915	98.87	102.42	104.47	97.346	101.25	93.441	95.803	97.148	98.421	105.24	99.004	97.865	107.62	94.57	110.68	102.98	99.22	98.064	97.311
112.92	99.147	103.59	106.15	106.31	106.26	98.264	104.08	94.802	96.324	96.581	104.45	99.701	103.82	107.64	106.07	103.54	106.19	95.962	110.54	106.11	111.69	110.77	103.35	101.48	100.68	105.25	98.681	103.8	96.671	95.197	94.635	99.757	104.81	104.89	110.57	99.822	111.23	99.624	110.2	104.71	103.81	98.551	100.35	105.65	110.47	104.65	99.654	100.45	100.45
103.59	100.68	100.25	102.82	106.29	103.79	104.79	102.37	101.82	104.04	100.41	105.7	103.95	97.177	107.08	101.91	108.58	106.49	105.12	123.78	103.7	106.93	100.2	100.3	96.782	115.64	102.29	107.87	107.24	108.57	104.46	94.133	107.03	105	99.864	108.73	100.46	102.58	100.45	102.08	106.91	102.19	100.64	106.22	106.96	104.89	104.08	108.35	108.94	94.609
108.13	103.52	110.13	105.05	105.51	110.72	109.82	109.6	101.68	105.97	105.37	102.67	107.37	104.22	111.4	107.41	100.45	107.96	100.31	113.04	103.17	115.07	110.33	104.11	108.98	109.7	109.41	107.59	102.91	95.738	109.18	112.27	107.86	100.39	105.43	104.07	104.86	105.96	102.71	109.5	105.65	105.02	100.19	110.35	103.16	102.72	105.53	100.99	100.7	101.56
98.907	95.594	86.01	101.46	103.24	99.887	98.812	101.37	102.19	109.22	97.428	104.16	100.56	108.73	97.062	102.57	102.74	99.073	99.789	102.83	101.44	85.827	106.06	101.41	103.33	99.014	95.225	104.14	95.567	101.26	91.603	98.656	100.88	96.931	99.948	101.3	94.502	98.381	101.71	102.58	104.69	104.63	91.927	92.891	99.688	101.42	102.77	101.24	103.73	99.879
103.79	104.86	108.59	118.04	103.44	106.17	102.94	102.21	102.8	108.35	98.162	103.38	100.22	105.21	117	106.15	116.41	106.21	105	111.43	106.38	105.44	95.075	103.26	102.43	100.08	102.34	105.5	110.95	112.81	100.32	102.6	108.36	103.92	106.02	104.87	102.74	104.98	105.86	101.6	104.57	108.36	108.96	93.107	98.902	115.28	98.046	103.76	96.089	109.65
106.25	100.76	91.434	97.802	89.048	97.657	89.206	100.64	106.59	94.632	98.261	99.897	99.972	94.464	93.556	86.939	101.69	100.02	97.673	106.75	99.95	98.19	105.1	91.09	98.015	93.303	103.98	103.85	102.16	103.62	103.33	100.96	91.503	92.232	107.1	100	97.048	93.68	99.214	102.26	99.023	95.218	95.638	97.025	99.719	106.28	101.37	99.154	94.082	105.49
98.178	85.002	97.452	95.53	97.285	101.25	98.929	102.04	84.739	93.984	98.264	97.893	102.85	95.704	91.141	97.665	103.04	95.621	101.73	103.32	99.965	98.329	103.02	101.66	97.69	97.77	101.86	94.666	105.5	99.085	98.133	109.85	107.97	101.49	103.52	96.156	95.77	108.14	94.965	99.358	94.257	108.71	97.904	104.71	92.006	104.9	92.56	100.67	98.775	92.055
110.5	112.49	107.22	107.54	106.81	112.05	102.44	116.97	108.13	116.93	107.76	107.4	113.14	110.17	117.9	105.69	108.81	112.29	106.79	105.37	106.87	108.48	106.06	109.87	110.82	109.53	98.546	106.11	104.26	109.18	109.58	106.63	105.74	102.11	115.9	107.17	108.06	94.809	106.59	110.08	107.14	119.79	102	107.64	107.63	102.6	109.68	124.4	102.12	115.95
108.52	105.63	101.91	109.92	99.14	108.43	104.25	108.15	103.03	103.59	99.31	101.28	108.05	110.59	108.95	101.32	107.37	106.34	106.17	105.13	104.56	103.48	105.92	102.7	106.72	111.91	106.83	110.43	113.71	100.22	104.11	109.17	107.88	107.64	120.81	102.29	99.675	98.187	99.897	103.4	99.234	102.19	102.23	96.115	105.16	108.18	106.33	105.02	94.782	103.66
102.56	105.83	109.35	102.16	108.94	112.81	103.38	104.83	105.64	110.47	101.26	108.3	99.119	100.95	104.11	111.85	100.56	100.5	105.84	109.52	117.33	110.6	110.66	105.25	113.2	107.99	99.434	100.96	97.175	111.87	103.51	107.52	107.59	113.96	96.006	114.02	97.008	106.94	116.26	104.39	110.54	105.39	110.79	110	105.99	119.03	106.13	115	101.98	98.404
100.29	111.71	103.08	101.67	108.04	107.19	114.45	118.08	115.94	106.23	106.76	100.51	102.39	109.09	99.627	109.27	97.934	109.19	105.23	115.59	113.35	104.98	102.34	101.56	107.74	107.41	109.53	108.99	106.86	114.39	113.22	110.52	108.62	106.64	104.91	105.18	105.06	102.27	113.4	109.23	118.04	105.59	113.78	105.71	108.97	108.46	105.22	114.51	102.8	108.49
106.25	102.19	103.4	112.47	102.97	111.65	102.87	98.98	109.38	105.35	97.521	104.47	117.66	112.24	116.9	105.67	104.28	107.49	106.42	116.87	121.94	109.65	109.62	113	108.67	100.86	102.98	108.43	110.31	103.84	107.71	110.11	107.38	108.54	103.58	116.36	108.26	113.62	106.83	113.63	108.16	98.103	105.73	100.84	110.05	115.12	112.37	120.8	112.4	112.85
110.38	101.01	112.29	116.44	108.09	109.62	105.94	101.26	111.18	108.65	109.29	107.6	103.25	102.28	118.37	109.2	113.45	109.89	105.76	109.68	106.45	105.74	103.1	101.17	103.12	108.55	105.43	110.03	104.89	98.703	106.8	111.86	110.09	106.13	109.56	107.65	107.22	115.2	112.09	107.99	115.28	115.02	106.78	106.07	103.65	114.55	110.62	113.04	115.63	112.34
100.74	110.21	107.34	107.17	107.25	116.74	110.31	109.82	100.02	110.31	113.39	107.07	107.69	104.64	108.82	106.76	106.4	103.97	113.93	100.97	107.27	116.15	103.13	115.44	115.32	111.39	111.97	107.02	116.6	109.65	109.53	108.12	112.35	118.04	105.45	108.32	103.81	106.9	105.61	109.74	110.86	104.44	99.755	110.82	107.55	109.63	112	106.06	106.32	96.711
114.85	103.23	104.89	106.07	112.74	104.27	105.35	105.11	107.61	100.08	109.02	106.44	108.95	115.36	106.85	106.81	99.485	113.97	110.99	114.5	105.15	103.77	112.37	111.49	105.13	103.32	97.299	105.86	104.77	109.82	107.09	102.68	108.46	90.642	111.74	103.78	104.21	114.93	103.39	105.44	106.8	107.85	102.83	110.12	103.84	100.55	99.05	104.8	112.54	111.85
93.244	105.26	112.8	103.73	105.87	105.35	107.59	106.9	105.45	110.2	105.2	111.55	98.93	102.29	102.73	106.27	108.52	97.515	105.94	96.563	108.63	106.55	110.8	106.42	106.6	100.85	109.87	98.513	105.73	104.39	104.02	106.4	103.7	108.24	112.09	95.239	103.37	108.68	107.32	109.37	101.31	108.51	99.829	101.81	102.68	115.59	112.21	108.84	109.09	108.37
95.893	90.984	94.15	102.22	97.513	93.917	108.85	94.025	94.622	98.027	98.665	105.81	99.622	102.18	96.699	87.34	91.14	91.766	87.159	106.49	94.319	100.03	99.847	102.94	93.574	100.42	104.43	90.505	100.91	94.045	97.905	97.647	93.461	105.6	105.84	98.542	97.121	99.745	105.33	98.975	98.659	106.9	96.206	101.21	92.05	97.356	101.97	99.31	96.495	94.382
113.29	101.24	117.16	99.965	119.05	99.874	108.29	113.74	111.51	109.26	110.46	116.41	110.98	106.19	101.41	116	110.34	116.86	115.38	105.12	114.3	116.21	108.65	111.19	104.47	110.43	113.66	112.19	105.81	99.811	107.38	107.25	111.65	112.72	112.62	109.99	108.8	111.52	98.55	108.89	124.74	102.87	108.39	110.22	107.16	105.31	108.11	108.14	122.89	114.17
98.555	97.154	91.775	105.72	92.883	90.148	103.67	100.5	91.809	106.59	91.13	98.783	98.383	102.23	94.871	110.33	98.716	100.58	102.86	91.885	93.843	93.558	90.564	97.174	101.1	96.905	98.024	96.46	104.66	110.1	91.465	106.18	97.989	99.077	91.327	98.517	94.029	102.7	88.161	102.7	107.76	101.42	97.14	102.66	104.24	95.088	92.645	91.232	93.678	94.899
104.94	109.24	104.78	108.14	106.53	112.66	105.31	107.19	102.17	107.21	101.11	98.326	105.8	105.62	108.73	110.62	108.11	106.17	106.22	104.07	103.49	106.21	106.69	113.02	102.76	120.78	105.29	97.214	107.25	108.58	105.34	102.54	102.09	110.11	112.36	106.55	114.43	107.63	107.83	113.4	104.89	98.488	101.74	108.04	102.67	105.81	106.38	99.199	103.73	107.29
106.91	95.436	104.98	89.468	101.61	102.43	105.13	100.21	107.44	92.363	101.77	95.661	102.52	90.364	93.048	94.422	97.288	94.582	89.97	99.145	100.14	85.968	111.97	100.71	99.732	103.52	97.236	97.464	101.01	94.393	95.081	97.172	100.43	102.98	100.87	103.81	98.367	98.273	92.884	102.31	105.97	99.919	96.58	96.333	96.813	85.015	100.04	98.483	102.84	104.48
96.539	111.68	112.13	104.44	104.38	110.6	105.92	103.62	106.55	101.57	101.46	109.82	111.13	106.42	107.28	98.751	99.837	111.57	99.563	99.244	94.322	104.21	107.7	97.71	106.1	107.46	110.82	108.01	102.19	100.13	104.6	106.85	117.25	104.99	107.92	110.91	97.524	107.4	106.43	104.55	109.72	109.05	110.37	97.211	102.94	120.62	113.31	106.6	109.47	105.55
111.06	108.64	110.44	109.51	105.85	108.73	102.64	97.367	103.76	112.19	109.79	104.24	95.75	103	99.354	109.71	102.79	104.26	112.6	114.86	94.607	105.18	101.2	111.26	101.41	104.83	97.597	112.06	107.85	112.4	104.64	105.64	111.51	98.84	110.02	102.79	115.18	106.67	104.07	102.19	107.12	93.166	110.49	107.06	99.602	116.87	112.6	106.4	113.4	103.07
104.91	94.603	95.628	89.829	97.452	98.693	94.949	102.8	98.667	97.593	103.64	97.205	106.12	111.62	104.25	102.86	97.353	107.83	100.62	94.213	96.021	96.105	94.057	95.851	91.19	105.21	100.56	100.7	100.5	110.86	103.08	93.691	98.165	99.67	103.22	102.53	91.245	102.76	101.55	99.231	92.025	97.211	101.63	99.62	101.78	104.09	107.13	95.565	99.366	102.67
87.254	92.953	96.181	103.1	92.689	94.13	88.568	101.32	91.756	95.868	95.476	95.283	97.644	102.62	96.764	93.866	88.941	102.93	96.365	92.571	100.54	99.605	97.379	100.98	105.11	91.659	100.35	98.068	100.45	99.419	95.205	100.65	91.021	99.856	90.717	96.66	97.462	93.958	96.995	99.655	95.911	95.86	97.868	92.96	96.484	92.359	100.39	101.6	103.7	97.337
105.58	109.88	105.07	105.02	109.33	110.65	105.52	107.84	110.29	102.79	99.462	113.61	109.82	106.62	100.19	104.79	111.69	102.28	101.89	100.4	110.03	110.51	104.05	109.25	108.09	105.23	103.73	111.6	114.5	94.983	107.22	104.92	107.65	105.06	96.47	113.18	108.28	112.06	110.75	103.45	112.26	120.9	114.58	108.43	114.51	117.31	115.18	102.05	114.2	109.85
103.19	110.43	106.62	109.13	111.97	111.59	107.78	111.96	95.208	104.08	102.71	113.75	102.48	110.13	110.03	115.33	106.98	112.25	109.62	97.554	113.13	101.19	106.58	102.46	105.61	105.09	106.22	108.29	99.597	93.339	112.76	103.62	96.075	106.3	104.45	97.29	108.59	107.13	108.52	108.08	112.22	111.48	104.37	102.45	113.5	111.78	109.55	113.72	100.85	106.14
112.38	104.72	103.91	108.27	108.25	109.98	109.06	93.976	99.347	103.24	106.9	105.09	101.87	105.2	108.8	116.03	98.913	99.681	104.85	114.25	107.02	116.48	101.58	103.31	110.74	108.95	104.32	100.02	112.2	107.06	105.35	107.67	108.25	110.93	108.92	105.03	112.77	105.76	106.46	113.55	102.21	111.78	100.61	105.99	105.26	96.501	99.479	103.05	105.77	105.09
94.141	103.87	97.227	104.01	112.88	107.76	104.14	108.4	113.31	114.16	105.39	108.05	100.11	99.177	108.98	101.9	108.45	109.22	112.01	105.93	108.6	105.22	99.111	111.65	106.08	107.3	103.55	113.33	100.93	104.04	106.22	109.19	107.79	110.36	99.382	110.71	105.57	99.545	106.19	105.83	103.87	108.25	99.581	105.71	106.1	101.84	105.74	102.64	100.98	102.81
110.24	105.18	99.928	113.79	116.89	113.54	101.38	109.1	112.53	109.16	105.64	107.94	112.16	107.18	103.75	116.97	103.75	104.31	102.79	108.73	108.23	110.06	101.03	106.85	103.66	103.84	103.86	98.058	105.43	113.01	105.19	108.3	114.27	111.4	107.08	107.44	112.75	106.91	108.53	111.93	114.43	109.8	111.49	117.62	105	108.41	104.89	110.15	98.744	116.44
114.12	116.44	103.59	102.67	105.68	113.68	103.99	112.78	97.698	113.77	114.85	109.62	106.73	109.91	111.96	99.631	103.51	108.79	107.8	104.81	108.9	102.94	111.67	113.38	109.71	106.29	109.07	111.13	97.226	108.22	101.02	112.39	108.54	108.81	98.085	100.68	104.67	108.27	106.54	107.39	104.48	95.401	96.012	101.2	100.12	104.39	102.68	103.39	103.39	103.64
109.57	97.513	101.96	107.6	112.92	106.82	101.75	110.22	103.99	105.27	107.06	106.1	102.72	104.9	112.83	102.96	109.18	106.19	104.79	109.23	100.33	106.52	108.68	99.779	102.49	105.57	109.76	105.42	99.153	112.88	110.48	111.43	113.88	106.26	108.27	104.28	112.99	115.45	115	102.35	116.49	109.86	109.64	114.27	103.66	104.92	106.44	115.34	105.51	110.59
89.669	106.65	93.914	91.605	98.492	99.785	99.855	96.65	96.256	102.11	96.329	98.198	96.3	89.887	98.578	95.298	102.04	98.905	96.727	97.386	98.27	96.881	95.08	96.5	93.878	89.206	95.377	97.746	94.837	96.074	94.797	98.215	96.356	104.2	97.222	93.335	98.249	92.551	98.108	102.85	108.59	101.66	94.801	102.57	97.454	94.134	94.786	96.839	94.373	97.708
101.9	106.91	109.32	98.372	104.91	114.78	104.95	112.74	98.757	99.742	97.912	110.95	115.46	96.937	108.48	108.85	117.73	106.69	106.09	99.461	106.6	96.7	112.01	98.791	99.946	110.66	102.69	109.35	106.1	106.5	108.61	107.58	107.94	100.24	112.75	111.44	105.42	97.469	102.65	106.9	105.77	101.48	105.31	108.25	111.81	106.3	92.7	102.46	109.84	101.75
106.04	110.08	109.49	106.69	109.27	112.18	107.49	116.96	104.28	102.76	107.12	111.22	112.74	113.89	110.36	104.31	106.34	107.5	101.13	109.02	100.91	105.5	109.79	106.44	110.57	110.13	109.27	125.39	109.36	103.8	106.65	113.5	115.34	113.88	104.76	110.47	112.24	108.65	114.96	107.96	115.36	98.638	111.16	105.28	108.45	98.731	102.72	108.44	107.83	102.11
107.79	103.11	99.47	93.04	102.96	97.371	99.24	109.79	94.758	95.34	92.567	102.2	98.298	104.15	102.42	100.77	95.404	97.968	108.15	99.158	87.734	97.937	102.24	104.95	95.296	92.124	103.68	92.47	94.802	100.2	96.181	96.887	95.877	100.03	97.013	96.143	93.548	100.4	104.44	98.218	110.99	91.69	95.869	99.969	106.9	98.641	106.39	106.21	102.08	97.215
97.104	104.08	98.896	100.98	106.8	101.01	102.25	97.779	110.95	100.08	99.991	100.92	98.662	100.48	89.741	95.665	102.63	98.485	93.889	112.22	101.9	98.435	97.126	98.352	102.9	104.35	100.09	96.141	96.837	98.618	94.492	96.388	98.49	100.39	108.01	102.75	99.564	104.26	107.25	101.74	101.88	110.63	98.965	104.6	96.489	99.271	94.297	99.372	101.95	103.43
108.71	103.66	98.162	105.65	105.1	97.372	100.55	108.49	103.34	113.19	105.48	98.214	103.42	100.69	97.467	106.15	109.99	100.13	100.78	101.31	102.64	103.11	104.18	107.61	105.56	107.56	103.13	101.37	102.03	91.133	111.72	102.79	107.32	107.33	88.759	103.61	111.46	103.39	111.12	104.53	103.38	107.74	95.678	98.516	98.391	96.53	106.06	100.45	98.722	109.41
111.79	102.53	91.738	110.66	111.12	106.07	118.61	102.24	99.756	95.74	105.71	112.17	96.353	104.15	103.39	101.36	106.67	108.53	106.47	112.42	97.756	104.65	108.14	107.2	101.29	108.43	102.26	108.63	102.34	95.089	112.03	109.4	106.5	102.62	107.44	107.66	102.33	109.32	103.87	107.87	106.46	110.47	109.37	110.37	117.7	117.07	103.52	105.62	110.25	102.94
114.73	105.17	116.03	104.17	104.97	115.2	114.02	103.8	99.872	112.95	108.63	105.32	100.34	112.65	105.97	113.96	112.07	104.94	105.19	99.601	109.56	105.18	107.71	103.87	100	106.09	106.31	113.65	106.44	108.55	116.98	118.53	117.67	101.49	112.46	107.64	106.52	112.25	108.71	107.13	110.85	113.01	107.08	108.19	107.21	101.1	97.328	112.63	108	107.4
118.54	103.75	105.42	98.122	104.35	118.61	101.86	107.71	103.32	112	110.47	115.56	108.54	113.85	108.97	104.23	99.728	109.04	111.73	113.38	103.34	108.41	101.77	107.74	104.32	114.62	105.25	109.8	100.09	105.82	112.23	107.98	115.36	101.55	100.45	103.9	96.683	111.06	114.02	107.19	113	103.44	118.04	112.59	112.57	107.12	110.28	107.36	103.41	106.35
93.414	95.993	104.89	88.495	106.16	94.511	97.872	97.646	94.379	95.1	98.421	100.67	96.313	88.833	110.47	98.084	102.51	87.451	95.532	99.206	93.523	96.709	104.9	100.04	95.728	108.05	99.54	105.63	94.952	97.646	96.366	98.312	99.62	97.325	99.903	94.106	104.51	99.362	108.88	99.364	107.39	99.848	96.474	94.844	94.869	105.27	106.57	90.002	94.898	94.333
105.98	95.608	96.015	97.075	100.55	98.681	96.05	103	99.8	103.52	92.908	102.92	93.219	94.845	92.238	95.897	99.168	100.28	98.83	109.39	103.79	98.068	99.921	97.396	94.097	105.2	96.369	99.109	94.46	96.322	93.406	93.873	95.253	91.288	99.999	95.575	99.135	91.493	92.414	96.725	97.161	98.61	104.91	101.04	97.238	99.887	96.644	99.035	101.5	92.751
104.03	116.68	100.65	117.36	109.23	112.14	110.06	106.94	108	106.41	111.63	113.31	104.98	111.89	112.96	107.83	102.67	105.45	110.55	114.41	108.08	107.86	104.31	114.7	108.5	110.48	105.44	110.11	106.27	105.06	110.17	110.53	111.14	106.84	100.35	115.07	113.03	109.61	110.71	107.82	110.61	101.78	111.67	117.69	107.39	114.56	106.42	116.49	111.29	111.38
108.76	114.21	110.5	102.98	109.69	116.16	102.83	113.32	115.96	110.53	113.28	105.97	109.7	106.21	108.89	105.7	103.88	114.19	108.6	96.052	107.39	118.31	111.68	112.01	107.37	111.69	106.45	106.44	114.59	109.08	107.62	111.1	119.52	116	115.16	114.32	113.02	115.72	109.57	105.94	107.35	102.21	103.59	111.96	110.78	117.69	119.86	107.01	110.92	108.91
111.53	112.86	108.91	115.67	110.6	97.817	99.096	108.48	99.022	109.05	115.81	106.53	110.49	114.2	110.84	102.74	99.256	107.49	109.44	115.3	110.56	110.91	117.23	103.95	111.66	103.46	112.7	107.75	110.41	106.23	109.46	113.82	101.3	114.42	111.4	107.63	111.33	107.76	113.98	111.37	107.52	108.56	105.29	113.45	104.72	107.54	111.88	116.2	109.76	104.93
99.463	94.592	106.31	107.62	113.43	109.36	113.77	105.67	113.85	102.39	102.48	103.12	109.2	100.7	117.71	106.16	110.29	103.73	104.56	104.3	108.92	100.77	107.78	104.17	117.33	107.81	111.08	105.86	107.65	101.1	105.68	101.96	96.66	111.97	102.78	109.62	106.79	104.21	109.78	105.21	105.59	105.91	106.4	106.38	105.26	107.83	110.12	107.32	107.94	107.6
102.59	108.54	103.91	104.15	108.85	103.9	104.98	94.332	100.84	97.955	104.4	111.39	104.24	100.06	96.791	99.151	101.55	101.94	113.77	99.421	94.978	96.114	101.68	99.452	104.62	93.955	90.021	98.918	100.42	97.036	104.18	103.44	101.07	99.064	101.52	93.539	101.75	102.23	104.08	106.11	95.892	92.81	108.47	95.299	104.78	103.47	109.66	102.21	100.75	102.21
109.2	98.976	102.49	109.64	103.6	105.78	111.93	105.8	103.27	101.35	105.54	105.14	105.7	103.6	113.42	106.27	110.6	112.82	99.05	102.31	106.63	103.2	102.35	106.05	107.46	104.06	101.5	109.42	102.29	100.27	102.17	109.75	106.09	109.31	105.85	112.4	104.74	107.8	105.13	96.198	101.65	108.62	102.79	108.87	105.69	108.89	109.77	104.9	104.92	90.433
105.96	114.39	108.06	109.84	106.67	107.95	114.66	112.57	107.56	107.76	106.34	104.48	108.49	111.95	106.21	107.99	115.27	113.93	109.04	107.5	111.28	106.83	103.04	110.59	113.74	114.7	112.28	115.31	106.23	114.62	116.32	104.3	104.14	117.66	102.13	108.79	104.5	95.84	113	114.21	102.31	111.07	110.81	102.54	106.31	110.38	105.92	111.32	111.35	105.74
101.16	104.44	94.342	98.92	85.702	99.371	105.46	98.486	105.66	111.99	95.666	110.42	95.701	101.26	90.72	103.9	101.24	96.573	96.507	94.15	95.496	100.5	106.41	98.069	96.164	95.899	96.007	98.934	96.168	94.407	95.354	100.97	107.57	94.226	100.78	99.03	91.212	102.23	91.737	106.03	97.825	101.54	96.536	110.24	101.55	95.019	103.84	98.469	103.68	105.36
109.71	97.297	99.585	96.105	97.122	97.753	92.255	95.738	93.126	98.003	97.653	97.144	97.084	104.49	107.8	93.903	100.88	94.851	111.77	103.46	101.9	100.99	95.662	93.585	97.382	95.605	96.592	103.33	98.107	98.971	91.985	105.73	94.232	100.28	99.844	107.74	102.48	96.778	99.283	102.06	91.569	102.76	93.277	102.91	93.96	99.77	102.36	103.31	99.788	90.787
100.75	98.222	93.493	100.38	100.19	95.547	95.083	106.78	104.67	99.192	105.68	92.197	88.858	103.92	103.34	102.25	102.06	94.351	106.78	97.304	103.32	92.793	101.02	100.86	102.99	98.869	106.88	100.97	99.806	96.964	97.403	96.63	90.346	95.594	101.24	95.109	87.215	90.96	96.996	100.38	96.711	97.411	95.401	111.61	91.141	101.76	83.964	97.69	95.025	100.45
103.56	102.19	106.65	101.5	98.145	109.26	109.49	101.62	100.02	105.27	106.56	103.85	105.18	106.94	105.56	99.914	110.51	104.08	105.38	111.12	105.22	109.3	111.02	110.35	105.74	103.45	121.04	120.84	103.29	113.76	107.06	106.49	105.9	113.36	109.73	99.027	104.02	114.53	111.98	111.97	103.78	106.67	106.97	103.53	114.98	111.31	103.66	99.208	116.94	103.09
105.37	109.19	121.49	108.81	115.72	112	114.58	115.21	108.04	107.68	106.82	109.66	113.06	109.06	102.83	99.963	106.78	108.69	116.03	116.32	106.41	107.21	112.43	109.83	111.62	106.48	112.64	98.1	105.37	106.8	102.16	103.96	115.82	99.464	105.29	105.75	120.79	105.18	106.17	105.37	106.85	109.55	107.82	106.97	100.71	96.629	101.75	109.63	111.5	108.41
96.102	98.217	95.36	100.96	102.76	105.85	105.61	102.28	106.5	102.51	101.12	101.38	99.328	108.92	96.23	94.994	102.19	101.2	96.238	96.234	95.493	93.49	103.48	102.67	100.57	94.456	99.235	101.92	95.555	98.77	99.41	100.54	92.01	92.712	93.936	94.577	97.757	91.78	88.291	95.396	104.25	97.734	99.055	93.971	104.32	97.592	102.19	95.824	99.635	97.153
109.91	108.32	101.97	103.09	122.44	102.63	109.76	112.95	107.14	101.84	98.722	96.371	110.94	104.96	116	102.63	100.43	106.2	104.2	100.99	112.18	106.68	106.4	101.93	106.85	100.02	106.05	105.46	106.89	102.91	107.2	102.54	105.22	113.26	103.78	104.53	107.2	107.13	98.389	99.554	100.71	103.84	107.91	107.58	101.51	104.19	107.45	113.31	110.04	103.41
100.8	103.17	117.8	104.51	104.94	102.37	111.26	110.72	103.44	102.13	105.15	107.18	109.22	102.92	110.91	101.21	112.77	94.641	104.73	111.02	108.93	103.95	107.99	108.66	106.68	108.88	108.51	99.406	106.85	101.11	107.87	112.97	102.8	112.39	107.26	115.22	106.54	100.51	119.43	102.87	103.42	105.69	103.31	104.39	104.96	95.862	99.702	101.59	111.23	108.28
113.42	112.3	114.48	112.43	116.39	115.77	115.78	102.67	110.88	113.92	110.23	117.11	116.09	110.7	111.95	103.3	107.62	106.96	109.08	112.76	105.59	109.36	109.91	112.9	105.24	104.27	112.23	107.81	115.18	113.61	106.35	108.75	110.8	110.99	110.27	114.5	111.16	116.45	118.16	105.61	106.38	106.88	119.73	114.05	113.27	111.62	106.8	109.21	101.25	116.04
107.68	110.21	106.25	114.01	109.94	110.28	121.12	117.92	113.14	107.17	109.41	108.03	111.55	107.81	106.46	115.67	103.61	105.53	115.59	106.81	112.98	112.35	108.28	114.45	111.75	110.21	111.56	107.54	111.83	104.44	111.55	113.45	110.88	111.19	103.3	112.34	115.46	108.35	97.865	119.77	102.31	110.12	107.9	108.82	113.4	107.39	108.91	116.01	111.48	112.67
111.89	113.28	109.71	110.41	109.45	95.405	101.47	108.34	106.05	98.068	100.67	99.795	105.78	117.34	98.402	114.5	107.79	101.58	106.67	108.49	98.637	105.35	104.93	112.67	105.84	103.46	110.05	108.35	107.76	111.66	103.49	96.648	102.02	108.87	109.7	107.57	106.01	96.42	99.405	105.13	101.42	98.386	103.04	100.98	109.03	108.2	109.63	115.91	107.25	120.64
105.06	98.814	105.93	107.34	111.46	110.65	107.24	103.33	113.41	115.72	111.63	110.81	107.4	112.8	107.27	106.21	116.39	110.33	98.168	114.12	105.45	101.09	114.38	113.18	113.48	104.1	99.087	107.63	110.85	112.9	107.26	118.85	103.64	111.28	102.32	112.19	104.77	112.11	112.61	97.511	104.02	113.35	107.51	109.51	110.64	105.2	103.05	101.57	112.67	106.32
102.46	105.27	98.241	102.82	115.5	110.97	104.16	110.71	101.45	100.94	94.208	101.55	97.484	101.49	103.41	107.88	99.252	101.64	107.29	99.921	111.2	104.79	109.25	109.32	106.23	109.65	111.86	114.07	107.33	112.19	111.35	103.25	97.693	99.92	105.13	106.84	108.35	102.27	102.04	109.21	99.091	104.73	106.63	106.88	104.12	97.747	120.69	109.08	104.7	92.036
104.11	98.603	111.98	105.4	105.89	105.31	104.35	114.33	109	106.64	107.29	109.27	103.11	105.79	106.68	100.93	102.84	106.87	103.35	108.97	102.26	101.71	105.5	98.671	92.699	98.22	105.71	108.29	106.93	108.33	105.48	97.112	106.64	105.58	97.387	100.05	108.27	107.75	104.77	107.97	108.14	104.31	102.87	106.06	106.91	105.05	107.77	102.11	104.42	109.16
95.698	96.982	106.8	102.22	98.465	98.346	95.501	94.329	94.613	97.858	92.231	96.439	104.1	93.21	94.571	103.65	92.587	84.921	98.211	100.09	93.955	95.151	103.76	98.791	93.877	97.515	103.89	101.12	99.345	96.022	96.321	103.85	91.474	104.37	109.6	104.15	102.03	94.182	99.131	97.198	95.717	81.361	98.104	106.14	102.73	96.37	104.06	104.43	104.64	97.395
109.67	108.22	101.68	109.01	99.159	113.11	112.01	112.42	111	103.38	104.48	106.99	109.09	107.1	103.13	109.38	113.5	108.68	102	103.23	112.54	110.55	104.07	98.234	110.79	98.464	107.67	105.83	101.85	101.54	101.73	109.88	114.03	111.34	109.07	107.4	112.49	111.76	107.28	107.51	106.99	110.4	110.23	104.74	114.98	109.61	103.1	109.9	94.364	105.12
99.405	102.25	105.13	101.88	93.306	105.46	95.055	98.237	99.996	102.64	102.23	111.07	107.15	97.711	110.11	107.06	101.72	105.31	89.081	103.44	109.13	101.94	110.64	109.89	108	114.19	101.34	107.98	98.489	105.15	109.75	102.96	102.12	98.302	108.87	111.28	112.54	108.03	114.8	109.81	105.19	93.11	104.38	99.074	107.81	112.35	97.702	101.06	118.27	100.23
99.302	100.39	104.08	119.24	110.9	111.14	101.53	104.69	106.9	107.12	113.45	105.55	108.43	102.08	115.08	107.7	99.696	100.9	109.71	114.06	105.61	106.47	109.55	97.383	100.3	107.12	109.29	102.56	111.74	110.36	108.71	107.48	103.59	105.5	106.41	102.78	100.22	100.26	106.64	99.443	110.17	112.74	105.11	91.935	109.31	107.37	103.01	107.79	102.17	102.99
112.23	109	111.03	98.52	109.54	113.04	109.81	110.31	114.01	104.74	109.58	112.34	108.04	106.76	112.35	108.49	102.99	106.43	100.85	113.31	104.21	98.2	102.89	107.14	104.41	105.39	107.4	108.08	110.38	101.97	112.95	104.85	110.38	102.68	95.794	111.69	98.046	117.03	111.82	101.37	114.16	110.99	116.02	107.63	111.51	108.43	113.27	109.57	113.47	107.51
114.9	113.66	104.45	104.09	110.31	106.25	108.11	113.29	105.67	116.79	105.12	110.26	112.81	105.73	109.76	110.24	113.19	102.78	115.81	104.32	113.06	112.86	110.08	108.07	121.72	108.58	103.68	109.8	118.88	112.67	112.35	116.17	110.25	105.18	113.82	104.48	112.66	114.56	108.14	114.45	111.08	121.16	114.76	111.72	104.42	108.84	120.29	109.32	116.97	107.31
97.159	113.76	109.66	110.51	107.99	107.38	100.66	112.32	112.18	94.589	107.13	103.98	112.71	110.44	113.75	111.95	102.82	103.76	113.69	104.92	106.01	103.13	103.15	99.412	98.354	106.99	113.01	104.03	100.05	95.896	111.14	107.14	110.97	114.7	106.46	106.37	111.08	107.08	97.842	108.5	102.15	99.44	107.18	108.47	104.6	98.333	104.5	111.5	111.79	113.48
107.63	109.76	109.17	111.39	110.78	100.35	111.3	106.42	102.63	110.84	109.11	105.39	109.71	104.82	110.86	106.7	111.97	111.39	114.46	112.37	101.01	105.42	117.45	109.25	114.73	117.14	114.81	103.86	110	112.51	104.69	102.41	106.28	109.35	103.2	105.15	109.74	112.02	117.4	110.33	105.67	116.27	104.25	113.39	105.21	108.62	115.05	106.47	101.3	105.93
106.76	103.53	106.96	104.68	111.32	106.02	98.306	108.88	104.63	100.72	103.17	103.55	107.81	107.93	111.43	102.6	104.83	106.31	89.791	110.07	101.19	96.25	103.95	103.53	109.84	113.79	101.5	105.88	109.88	105.66	106.44	112.38	106.7	96.512	105.77	114.31	106.94	107.51	112.01	107.93	109.24	110.81	111.47	104.53	99.378	93.639	108.14	103.45	103.61	104.55
103.11	105.26	102.43	103.81	111.15	102.68	105.07	110.09	105.9	106.47	105.51	104.05	102.13	111.32	112.55	100.28	103.01	111.33	102.33	111.01	100.03	110.81	94.942	106.77	106.51	93.973	104.94	112.7	103.17	107.32	104.49	100.75	111.02	97.897	104.9	102.87	106.09	112.73	104	113.15	97.947	106.69	108.63	116.55	103.72	101.73	104.31	99.237	98.237	102.96
102.23	107.39	103.9	100.74	109.16	104.62	97.144	105.07	99.096	107.75	103.47	98.571	103.23	107.29	97.575	106.34	97.299	98.688	99.827	93.503	101.19	95.813	101.58	101.12	101.9	97.907	95.167	111.8	102.7	104.33	94.372	100.65	103.29	94.618	101.17	102.02	112.36	98.108	103.65	111.96	93.585	105.92	99.407	98.833	103.45	97.939	103.46	93.669	104.64	111.21
108.88	104.88	102.41	109.5	108.1	111.85	105.68	98.264	110.75	104	106.99	112.73	103.78	110.6	103.55	113.01	106.47	108.23	111.08	111.74	108.49	111.37	114.15	117.92	113.88	107.91	110.37	111.29	110.35	107.77	112.08	102.81	104.29	117.27	103.21	106.86	103.86	101.43	116.43	108.92	108.74	115.68	118.76	111.99	105.52	100.43	110.97	113.09	112.47	108.88
112.84	114.32	105.11	94.604	105.81	103.14	112.65	101.27	125.61	117.03	111.76	103.44	102.2	111.61	109.41	98.343	110.96	114.83	109.35	107.86	112.63	108.55	108.83	106.27	106.23	113.86	106.85	105.8	107.03	113.99	104.99	113.09	108.85	92.86	104.11	113.13	114.47	111.84	108.51	104.35	111.29	103.99	106.89	109.19	106.44	101.55	110.03	109.94	108.12	107.42
107.21	109.82	92.282	105.62	101.08	100.25	110.24	103.48	101.58	102.24	113.08	113.77	105.06	109.45	111.31	112.06	106.46	106.5	106.33	102.93	104.6	103.55	107.66	99.356	104.83	107.71	112.4	116.73	109.97	108.19	98.983	100.14	115.32	113.8	105.1	107.01	111.36	109.41	111.9	99.433	109.34	111.51	109.75	104.9	100.63	116.56	109.01	106.93	105.46	103.35
101.9	99.613	99.807	100.01	104.13	101.83	105.29	101.79	91.083	113.36	112.57	103.88	103.15	105.16	105.84	106.37	102.1	95.292	106.66	105.63	101.82	104.05	109.57	111.88	96.783	100.8	99.591	108.61	108.2	105.26	103.9	113.62	108.9	98.398	102.5	98.572	102.88	111.42	106.92	112.71	101.57	105.31	98.903	103.74	102.91	95.435	96.28	107.01	87.293	110.96
114.23	96.374	104.29	102.6	106.39	96.618	99.715	92.33	103.05	103.18	105.81	102.53	102.52	111.47	99.741	104.3	99.27	94.975	105.26	104.46	106.78	107.47	101.15	89.489	102.22	100.45	103.83	100.23	93.96	100.77	107.38	104.22	91.874	102.95	100.38	108.94	104.04	101.03	99.86	108.63	103.99	98.699	100.63	94.434	106.59	92.407	106.55	108.89	110.67	109.11
116.51	115.88	111.04	110.73	118.55	105	101.91	104.01	103.65	116.46	100.46	104.94	113.27	99.619	108.4	108.46	113.55	108.47	114.28	106.17	111.37	111.85	109.22	105.45	108.86	110.05	106.72	100.83	106.02	106.6	101.4	100.89	116.43	114.18	105.9	119.94	120.95	106.21	111.53	108.97	93.976	106.6	109.27	111.63	109.13	111.32	106.24	112.23	104.8	102.53
108.23	104.99	102.35	100.96	99.799	107.95	110.72	99.84	110.48	100.56	118.27	117.53	107.14	110.94	108.22	104.16	103.81	102.89	103.41	108.14	94.542	109.82	109.79	107.81	106.71	103.28	100.65	107.31	108.53	112.6	118.15	111.22	114.61	108.93	108.19	110.33	110	103.07	104.75	105.49	99.94	111.34	101.81	99.477	106.64	108.68	110.61	111.97	108.81	98.535
104.14	102.24	107.04	96.194	98.597	103.34	97.255	102.94	101.44	100.74	97.485	100.54	100.88	96.242	89.011	93.2	101.51	97.435	99.532	99.159	105.18	96.894	102.6	98.547	104.99	94.485	96.112	103.94	100.87	94	94.984	103.07	97.241	100.43	93.645	94.353	100.21	107.57	102.39	95.668	96.338	90.503	93.892	94.414	96.842	104.06	101.93	103.42	107.96	101.08
113.92	99.145	102.41	97.166	95.222	107.03	95.472	105.92	95.922	113.69	104.74	97.479	99.237	98.508	100.46	93.507	101.28	105.88	104.95	106.23	99.897	100.06	92.539	94.139	106.89	103.61	100.18	89.532	99.299	99.236	101.18	94.276	96.944	108.87	101.47	104.47	95.923	99.676	106.73	100.63	96.416	107.6	92.383	101.18	98.872	101.5	100.89	105.03	99.79	98.869
99.836	108.17	100.34	97.858	101.6	103.24	92.127	102.36	107.51	92.973	91.259	97.444	96.83	98.276	100.23	104.41	111.64	93.54	86.187	100.56	92.142	95.602	95.339	101.41	102.8	93.062	96.024	103.55	90.25	88.061	100.24	96.968	95.676	86.108	94.334	98.162	91.316	96.136	101.67	89.296	96.558	105.22	93.339	99.515	99.589	100.64	103.39	95.47	93.997	99.607
108.15	99.435	105.64	104.29	98.873	106.62	111.64	103.31	103.34	101.55	98.713	101.63	99.168	115.09	108.79	109.05	104.49	105.37	105.4	113.75	107.49	108.19	103.86	109.65	106.06	101.17	106.38	102.02	111.87	106.38	100.72	106.94	102.91	104.27	100.51	104.42	111.23	105.84	112.34	107.73	102.71	110.61	94.927	105.39	101.65	104.15	111.5	102.24	97.387	109.56
110.75	110.07	105.13	109.49	100.59	102	105.85	102.9	104.57	98.157	106.75	107.37	107.34	111.8	95.141	97.149	99.821	98.997	109.37	110.07	100.22	102.85	96.955	102.11	108.78	103.08	104.39	109.09	102.18	105.34	109.68	108.01	106.32	105.18	98.014	96.957	105.88	103.08	106.54	101.07	111.05	107.1	99.203	109.25	112.09	97.126	111.8	93.189	104.76	109.91
107.94	109.13	105.71	101.13	106.62	111.67	101.89	109	109.6	106.78	117.75	107.74	116.42	108.43	102.85	112.52	113.71	101.52	109.47	102.16	103.62	107.02	105.32	107.2	116.66	107.77	107.66	104.26	114.32	120.82	110.58	116.96	113.04	105.77	113.51	110.61	107.7	106.12	103.63	113.17	102.52	101.38	114.43	102.62	107.82	107.23	116.45	111.76	96.862	109.65
102.85	103.77	108.33	91.757	106.92	109.18	91.879	114.12	112.76	101.18	104.17	109.09	110.49	105.38	105.69	110.23	108.64	109.86	106.46	108.29	102.25	103.78	109.31	103.31	92.196	102.49	108.59	106.06	108.21	107.98	106.46	109.05	106.06	106.87	96.799	101.49	107.64	111.41	93.617	106.72	105.91	103.24	103.22	108.48	100.61	113.14	101.95	112.45	103.19	108.51
99.796	101.77	93.153	103.57	94.587	91.33	98.783	98.451	109.21	89.909	94.011	97.505	100.16	94.613	95.882	92.795	104.04	104.6	95.269	102.32	101.28	95.744	107.64	95.851	91.327	99.046	97.785	101.45	104.47	99.282	98.903	96.83	102.38	100.36	91.318	90.182	96.047	90.08	94.785	94.371	107.18	93.98	100.04	96.697	100.12	92.72	100.86	100.37	99.835	99.314
109.3	91.446	99.272	104.33	97.566	92.595	95.689	103.21	103.3	100.07	100.38	104.98	101.53	98.946	88.513	93.5	98.047	100.96	101.06	96.568	98.377	100	99.661	102.36	102.35	102.3	101.71	104.96	102.92	101.53	95.023	89.16	93.532	99.152	103.02	98.586	103.68	93.622	93.259	105.01	92.79	97.142	98.257	96.701	95.631	103.19	105.49	98.802	98.18	95.186
111.24	102.99	106.21	121.85	108.86	104.84	102.93	110.33	106.47	116.28	110.83	109.93	104.18	94.803	110.12	111.64	113.26	107.37	105.5	102.32	109.64	110.87	108.33	102.83	105.17	103.33	96.628	112.04	104.96	114.05	111.33	106.22	112.51	101.76	116.02	112.13	91.736	108.61	110.84	96.42	99.811	107.51	115.77	100.63	110.22	110.62	108.78	109.8	113.28	112.07
93.665	88.505	95.928	99.391	102.49	94.353	105.13	102.42	101.52	94.26	97.47	100.89	99.939	91.949	101.75	101.98	112.16	102.47	97.883	94.898	92.677	99.723	104.97	99.365	105.72	94.672	90.011	97.691	103.98	105.35	99.658	96.098	101.96	93.325	103.53	102.48	99.878	98.534	97.522	101.26	104.04	98.968	93.791	107.55	90.88	92.89	103.19	105.42	98.691	97.029
89.076	92.534	103.37	97.04	94.831	90.638	96.136	98.201	100.7	97.826	101.08	88.131	105.76	95.767	97.651	92.628	96.66	93.565	100.67	90.111	99.462	97.808	105.81	104.44	109.63	96.298	95.824	99.185	94.213	97.816	95.404	93.019	96.385	97.291	108.36	89.239	98.737	100.49	101.26	99.542	97.799	98.978	106.37	98.465	106.79	99.569	106.73	95.422	97.741	97.672
[truncated: 150 more columns]
