# Supplementary material for: Genetic dissection of main and epistatic effects of QTL based on augmented triple test cross design
Source: PLoS One. 2017 Dec 14;12(12):e0189054. doi: 10.1371/journal.pone.0189054 (PMC5730204; doi:10.1371/journal.pone.0189054)
Supplement: S10 Supporting Information — (ZIP) [file pone.0189054.s010.zip › z6_550_0.5_10.csv]

100.91	100.76	104.83	98.598	101.56	99.296	103.49	102.88	100.92	102.86	101.85	100.48	100.8	102.48	103.42	99.317	100.07	99.756	98.265	100.5	96.786	102.86	101.94	101.72	101.36	98.126	100.93	99.22	101.7	105.04	101.46	102.11	101.88	101.74	98.678	100.59	96.958	102.52	105.17	101.39	99.665	102.11	100.88	101.31	97.578	102.95	102.56	102.18	102.83	99.443
105.69	108.23	107.53	101.72	102.46	106.04	106.07	105.65	104.57	105.85	106.7	107.8	107.13	105.21	105.15	107.51	106.96	102.48	108.3	104.32	107.37	105.48	107.94	107.88	104.68	103.65	106.54	104.86	106.26	110.64	105.8	105.3	108	105.29	108.93	105.98	105.5	105.97	106.67	104.05	101.73	106.27	109.03	105.79	109.4	105.22	106.03	105.93	104.64	103.93
106	108.37	107.41	109.8	105.95	107.42	108.87	110.35	105.38	105.65	107.25	110.42	106.55	107.6	105.84	110.23	109.81	111.72	107.06	105.64	107.79	111.32	110.01	108.09	106.54	107.27	109.71	107.83	109.25	108.47	104.99	109.12	106.55	111.56	109.04	108.51	105.88	110.57	108.77	109.72	106.25	110.21	108.21	107.89	107.36	107.66	106.15	108.13	107.14	110.18
106.86	105.59	107.73	105.92	106.84	103.46	104.48	106.64	105.24	107.55	106.05	110.12	103.56	106.25	105.68	102.63	105.64	105.07	107.57	106.26	101.75	105.81	104.09	104.43	105.97	108.49	102.94	103.29	106.4	104.46	105.02	105.75	103.51	107.28	106.3	105.77	109.16	106.26	107.4	101.99	104.77	104.67	105.35	106.12	106.45	102.35	106.01	101.52	104.84	106.99
105.5	108.12	106.6	107.18	107.27	106.76	109.66	106.65	104.71	106.75	108.79	110.3	105.81	112.06	112.25	115.35	106.61	106.44	106.99	106.14	108.42	110.53	109.38	110.03	107.51	111.41	105.59	108.48	110.97	110.19	112.29	107.23	107.87	109.16	107.51	105.49	108.11	110.16	108.33	111.91	106.31	110.97	105.59	106	106.97	108.51	108.88	107.95	107.17	108.13
100.42	98.603	97.657	99.426	95.989	95.699	97.457	96.312	97.285	99.006	96.849	96.792	96.527	100.65	95.402	95.609	96.288	97.589	96.405	98.538	99.006	95.731	97.26	98.32	98.883	96.744	95.847	99.422	99.333	98.385	97.027	100.13	102.3	99.573	95.676	97.477	95.097	101.68	95.05	101.25	97.668	101.29	97.538	99.097	99.868	101.59	96.802	98.559	100.34	99.973
112.05	110.79	110.53	107.76	109.82	112.88	110.37	109.78	112.6	110.57	107.61	110.29	109.41	110.17	110.07	108.56	111.41	110.78	110.01	106.28	110.81	111.77	110.14	111.39	109.92	111.21	110.35	110.27	111.07	109.6	108.84	112.49	109.06	112.63	112.39	110.39	109.9	108.19	111.21	109.45	108.56	109.63	108	112.97	105.83	107.88	108.75	109.62	109.59	110.95
105.12	106.41	107.52	106.14	109.93	108.87	105.79	103.32	105.06	105.42	105.8	108.05	108.93	106.6	106.99	105.48	105.31	106.62	108.28	104.97	105.65	107.86	102.98	108.43	107.3	105.85	109.05	106.31	106.37	109.56	104.81	103.66	106.11	107.4	105.98	106.96	107.68	107.45	108.93	105.53	104.26	105.21	107.9	104.53	104.55	104.98	106.74	108.08	105.94	105.05
110.26	107.54	105.26	109.68	103.75	109.35	109.85	109.17	108.19	107.49	107.76	106.79	107.12	105.19	108.78	103.34	105.37	104.76	107.7	107.53	108.13	107.42	109.89	109.05	107.6	107.46	108.67	109.31	106.03	109.62	108.21	103.66	108.05	108.81	104.51	108.19	104.98	107.7	106.32	108.91	109.32	102.03	108.87	108.82	107.68	106.98	107.73	108.6	105.97	111.02
97.3	97.898	96.538	96.721	95.31	97.52	99.48	98.333	99.525	95.956	100.5	99.658	95.2	93.751	99.601	96.011	97.098	99.286	98.377	94.551	97.926	98.551	95.212	97.441	94.93	101.48	100.34	97.36	99.749	100.16	96.005	98.401	95.569	95.143	99.754	101.14	98.276	99.036	101.86	96.87	99.931	96.714	100.64	101.95	101.28	100.09	97.737	100.84	98.931	96.461
98.909	100.99	101.41	98.167	100.9	100.2	99.478	101.1	104.5	103.13	100.24	101.93	98.412	100.57	100.16	99.311	103.74	101.53	98.614	102.43	102.19	102.87	99.816	100.42	101.09	103.18	99.615	98.586	99.662	99.034	101.96	102.57	103.82	102.68	105.78	102.76	101.26	101.23	97.927	100.12	99.961	102.29	100.19	99.804	98.584	100.58	99.531	100.49	99.704	97.086
99.275	99.653	98.932	96.374	95.212	97.21	97.01	97.639	96.525	95.152	96.813	97.632	98.439	98.456	98.71	98.488	101.07	101	101.37	98.472	96.879	100.66	99.603	98.076	97.205	101.35	98.029	99.125	100.87	101.07	95.322	96.637	97.255	97.655	99.265	99.569	99.329	100.62	100.91	102.55	99.124	97.307	99	98.083	97.627	98.135	103.24	96.685	97.182	100.66
105.64	105.6	105.16	104.03	105.79	104.75	106.83	107.26	106.22	102.54	104.85	101.76	104.43	105.32	103.97	106.65	105.99	106.07	103.36	104.97	103.41	106.5	105.83	103.62	104.62	106.77	106.12	106.59	104.53	100.43	104.94	107.91	106.34	106.11	105.97	106.45	103.17	106.13	104.92	105.97	106.47	104.98	108.9	106.26	107.06	106.03	101.02	106.18	105.33	107.36
104.99	104.17	104.51	107.7	105.01	105.22	105	107.15	106.1	103.76	107.98	106.65	108.61	107.68	106.42	105.27	105.84	105.2	105.34	103.97	107.47	106.28	103.25	106.97	103.58	103.12	103.39	106	104.84	105.1	105.81	105.33	104	103.23	104.21	107.18	106.36	106.43	105.66	107.14	108.52	106.11	107.43	106.56	105.9	106.66	106.62	105.77	107.71	107.73
109.28	108.57	109.53	110.2	106.74	109.38	108.49	105.27	106.85	106.87	106.91	105.11	107.51	106.8	107.36	111.47	108.27	109.43	110.93	107.66	107.59	110.87	106.09	109.63	109.82	107.02	107.56	108.82	106.71	110.04	110.2	106.76	107.62	105.9	106.96	109.54	110.17	112.03	106.35	107.22	106.85	108.8	108.74	105.5	107.47	105.28	104.91	106.47	110.03	104.21
105.82	106.35	104.58	104.04	106.28	110.33	104.07	106.31	105.57	104.71	106.89	104.13	103.38	104.58	107.22	107.29	105.01	103.85	102.75	103.44	101.35	102.43	106.6	103.41	105.35	102.23	106.04	104.8	105.18	106.26	105.83	103.52	109.14	109.36	103.38	105.68	104.66	106.66	103.71	106.01	105.31	109.09	106.53	105.32	107.59	106.7	108.45	105.62	104.76	106.96
101.08	102.97	106.62	104.28	107.78	103.41	108.57	107.41	106.63	103.91	104.97	105.94	105.62	107.29	104.81	106.04	103.64	106.45	105.93	107.13	107.89	104.79	104.61	107.72	102.54	104.96	106.39	106.46	105.09	107.63	102.7	106.91	107.83	106.24	107.64	105.98	106.5	107.73	107.88	108.31	104.23	107.43	107.96	106.4	105.66	103.61	107.97	107.95	105.98	107.41
99.421	98.011	96.051	100.65	97.034	98.737	97.296	99.617	97.243	94.433	99.251	97.352	96.908	100.51	98.977	97.948	102.46	97.206	100.61	98.476	101.38	101.24	98.02	98.131	99.383	97.626	99.407	98.658	98.508	99.852	96.956	100.69	97.061	99.692	98.542	96.712	98.146	96.941	93.714	97.169	96.17	96.948	97.88	97.929	95.571	98.721	99.474	100.29	97.356	99.212
101.76	99.786	101.57	99.901	100.66	100.78	101.46	105.13	103.1	99.171	99.603	102.82	101.16	102.72	99.116	96.146	102.73	101.56	102.01	98.856	98.192	96.423	98.755	99.365	98.281	100.97	99.457	99.508	95.234	101.94	103.13	97.257	100.79	101.97	96.88	97.233	101.64	98.091	100.9	102.1	102.31	103.05	104.56	96.956	100.7	100.68	104.77	98.858	100.04	102.58
110.16	110.17	110.4	108.68	108.56	108.52	110.08	107.91	109.34	109.63	109.09	109.96	109.74	107.07	111.87	112.23	108.84	110.33	112.07	107.96	106.91	108.84	108.88	106.72	111.03	109.49	109.29	109.79	111.09	109.09	108.87	107.08	106.45	108.18	103.8	108.68	105.77	106.7	111.4	109.14	107.58	108.21	108.86	108.88	105.28	109.06	107.32	108.45	109.45	106.23
107.39	106.75	107.59	106.19	108.88	107.85	107.82	108.97	108.57	107.53	107.06	108.73	107.28	109.69	109.91	104.39	107.72	107.76	106.5	109.41	108.16	110.58	105.38	108.47	110.28	106.99	107.71	111.58	107.9	105.67	107.6	107.56	110.61	111.5	112.51	108.79	105.03	104.93	107.63	108.56	109.8	106.6	110.56	109.83	110.48	107.88	110.69	107.35	109.12	108.34
104.61	103.84	104	103.58	106.55	103.58	103.13	103.79	105.39	106.38	109.59	106.17	107.02	108.55	106.57	105.92	107.17	104.99	105.28	103.75	105.87	105.11	104.51	105.96	105.51	108.51	105.96	104.57	104.97	106.96	106.97	105.43	103.88	104.42	106.99	106.59	103.59	104.59	103.22	106.58	108.31	106.2	107.3	108.08	109.62	105.42	105.87	105.02	101.65	106.74
109.34	108.53	108.65	107.13	109.81	105.5	107.34	107.31	110.46	105.9	106.93	110.75	107.28	111.15	109.24	111.41	109.76	108.07	105.17	110.19	110.62	107.68	106.67	112.82	106.86	107.05	109.44	108.54	106.63	107.67	109.75	106.55	108.19	105.79	110.33	111	109.91	105.2	111.44	107.57	105.52	106.58	109.08	108.56	107.84	107.56	110.38	104.63	109.36	106.81
104.83	107.48	104.35	104.75	106.39	106.69	104.69	107.13	105.28	107.81	108.92	104.35	102.52	108.65	106.09	106.82	105.49	107.05	106.02	104.89	101.38	103.76	104.93	106.42	107.89	107.37	102.76	105.45	106.64	103.91	107.96	104.85	106.29	108.52	106.02	107.11	105.61	106.01	106.98	107.41	105.26	103.97	107.01	105.67	106.63	104.12	103.97	105.13	107.08	109.96
109.31	108.67	108.89	109.07	112.22	104.93	106.45	108.67	108.83	103.12	109.01	106.2	111.37	108.24	109.15	108.74	106.97	105.32	107.62	110.48	110.82	109.05	108.6	108.12	108.89	108.43	107.83	107.72	109.59	108.11	110.76	105.96	107.33	107.97	108.21	108.23	108.82	108.65	108.77	107.86	107.03	109.67	107.59	109.59	106.3	108.47	108.44	104.9	109.93	111.55
110.04	106.47	105.36	106.06	108.99	109.66	106.67	106.08	107.95	105.62	107.43	105.17	107.14	104.92	106.57	105.09	108.24	107.86	104.56	106.64	110.36	108.09	107.18	108.73	105.5	107.93	108.01	106.58	110.53	107.03	106.4	109.36	106.25	105.29	106.56	107.88	110.9	105.85	106.76	106.88	108.36	105.2	106.54	104.79	109.66	104.04	105.99	110.25	107.41	105.51
110.88	106.31	108.8	111.33	109.47	106.6	107.53	109.09	108.01	106.81	110.64	107.13	107.68	109.88	107.21	105.81	108.8	106.66	109.34	107.9	106.17	110.48	106.68	105.22	107.57	107.04	111.62	108.56	106.97	108.29	110.22	106.8	109.57	110.8	108.56	111.98	109.11	107.99	106.59	106.1	108.42	110.53	105.2	108.98	108.07	108.17	108.46	105.22	109.43	107.55
105.93	108.87	107.42	104.19	104.82	104.15	108.14	108.05	102.7	103.18	105.51	107.4	103.29	111.07	104.62	107.54	103.15	104.96	104.59	107.14	107.67	105.13	106.04	106.21	104.21	104.97	105.35	106.34	106.76	105.98	106.15	108.15	102.82	105.12	106.6	106.99	107.94	108.98	106.06	105.82	105.85	107.65	106.01	106.64	106.32	106.46	106.14	105.6	105.84	105.35
110.22	106.77	110.25	107.69	109.81	110.68	110.36	108.03	107.15	110.69	109.06	107.51	108.58	108.15	108.22	109.04	107.45	106.5	108.93	106.72	110.25	109.17	107.01	106.63	109.66	106.59	110.61	106.76	106.94	109.84	108.8	108.85	104.09	107.7	107.59	110.63	107.4	108.48	110.74	112.72	107.61	107.57	105.86	108.41	106.64	107.19	106.42	107.64	110.03	109.53
111.8	110.16	106.89	106.18	113.9	109.32	105.22	106.42	108.65	107.63	110.18	107	107.56	105.26	106.56	103.92	107.9	107.29	108.94	109.88	107.74	111.59	108.37	106.9	107.2	108.28	109.42	104.66	108.9	105.2	109.32	107.77	111.44	108.63	109.4	106.96	106.12	109.55	104.89	107.16	109.39	108.76	105.74	107.4	107.9	108.91	108.88	106.39	107.97	106.7
105.27	106.83	103.64	102.66	102.08	102.7	105.16	103.07	105.94	106.89	108.74	109.05	103.12	105.6	104.66	105.98	104.96	109.7	103.65	108.09	104.25	103.33	105.73	105.73	105.2	106.83	105.61	107.34	106.9	107.88	105.16	107.11	104.71	107.69	108.17	102.22	105.59	107.3	104.31	105.08	105.99	105.43	107.18	104.57	106.2	103.08	104.85	108.75	107.58	105.67
104.55	104.82	105.9	104.73	107.59	104.06	109.67	105.8	105.36	104.38	105.61	106.85	105.2	104.96	106.6	106.95	109.65	107.66	104.37	106.6	111.6	105.08	106.69	107.91	106.88	105.5	104.89	108.3	109.93	105.47	106.38	107.93	107.06	106.39	106.26	106.67	110.55	107.21	106.75	107.87	107.5	106.38	105.43	105.48	109.77	105.89	107.6	108.8	106.66	109.5
108.14	107.12	106.18	106.86	106.92	108.83	102.76	104.87	105.46	101.83	104.57	104.86	110.57	107.17	105.36	105.21	107.24	105.74	107.95	106.82	103.94	103.97	106.2	105.14	106.83	106.81	106.47	107.17	105.35	107.01	107.04	107.4	105	106.6	108.22	105.14	109.15	107.37	102.48	105.37	106.03	105.37	105.64	106.47	106.61	103.29	108.49	105.25	104.79	107.13
107.07	106.77	107.28	108.07	104.71	107.76	108.52	105.32	104.34	109.29	106.65	109.2	105.44	104.98	106.46	106.95	105.53	110.92	104.72	103.84	108.57	108.71	107.22	108.21	108.23	105.25	106.08	105.79	104.41	104.6	104.31	105.61	106.01	105.7	105.64	107.66	108.15	109.65	106.59	104.47	108.98	107.77	107.32	104.84	106.45	105.47	105.48	104.38	104.72	108.26
107.47	109.02	107.09	106.54	107.79	109.78	110.95	107	107.66	106	105.66	106.46	106.73	108.77	107.66	107.85	109.54	111.11	107.06	107.94	108.27	111.76	111.95	108	104.06	107.91	106.48	104.51	107.13	107.47	107.8	107.47	108.38	108.38	108.82	108.42	106.85	108.12	107.15	109.54	108.15	108.5	109.87	107.83	104.41	110.96	109.29	108.17	102.56	109.07
106.64	104.43	107.07	105.91	107.03	106.06	105.5	107.08	102.33	107.23	106.65	106.86	106.3	104.45	106.18	108.59	106.09	104.99	106.56	107.07	103.08	106.35	106.99	106.96	105.37	106.63	105.22	105.73	101.15	105.04	105.59	104.15	107.97	106.77	107.52	106.2	104.42	107	107.11	104.33	104.52	105.01	104.64	106.15	105.07	106.44	107.64	102.02	107.45	104.76
105.92	105.93	108.4	109.34	107.43	108.63	106.65	106.09	107.55	106.52	105.48	106.95	104.89	108.33	106.64	102.92	106.52	107.36	106.84	109.48	105.8	109.45	106.97	107.43	107	107.18	107.68	104.38	109.86	110.34	105.87	106.93	108.43	107.45	106.47	109.65	103.25	106.07	104.22	104.85	107.19	105.53	107.91	107.53	108.61	107.77	104.79	105.3	107.89	108.12
109.41	107.28	106.14	106.69	112	107.29	110.22	107.97	108.25	109.17	107.26	108.66	108.32	107.93	111.22	108.63	107.28	108.57	109.1	109.13	107.17	106.72	106.18	108.55	109.26	106.2	105.8	108.68	110.36	108.15	105.65	105.9	109.28	106.82	106.85	105.18	110.25	109.86	112.68	109.71	108.81	108.54	110.38	110.9	106.98	107.79	109.65	110.58	109.14	107.19
99.177	103.12	98.893	101.42	96.172	99.595	97.176	95.907	96.643	98.056	101.83	97.666	99.483	98.75	99.576	95.206	100.81	102.55	101.94	97.422	98.532	100.3	97.816	101.96	98.677	98.195	100.63	97.124	101.38	97.594	100.4	100.21	98.289	98.332	100.18	101.5	98.588	98.217	97.602	99.868	103.69	100.45	102.9	99.703	100.16	101.37	99.004	99.414	99.499	100.23
107.12	101.86	104.97	110.48	105.63	103.09	106.98	105.13	105.65	103.73	109.68	107.57	106.81	105.76	104.93	106.5	107.05	104.77	106.94	106.44	106.67	107	106.27	105.04	104.39	108.05	102.12	106.02	105.73	108.71	103.72	103.91	103.57	105.42	101.93	108.34	106.53	106.16	103.63	104.4	104.58	105.78	106.27	111.09	107.52	108.03	104.25	107.64	103.72	105.5
105.3	108.58	106.81	105.46	107.85	102.11	109.5	105.82	104.72	107.53	107.37	105.33	107.2	107.64	108.32	103.58	106.04	104.09	105.62	109.63	105.66	105.63	104.3	107.89	105.71	108.05	108.69	103.79	108.93	108.81	105.66	106.63	105.81	106.92	105.65	107.72	109.04	102.62	105.14	106.15	106.71	106.15	105.14	106.67	104.66	105.88	106.63	105.56	105.42	105.22
99.961	98.422	96.265	95.409	97.564	96.828	99.454	100.65	101.42	94.962	97.221	96.604	97.453	99.484	98.703	100.08	96.71	99.073	96.795	98.191	98.391	99.969	97.336	96.235	97.601	97.251	98.337	97.279	99.953	98.363	95.655	96.181	96.01	100.09	100.98	99.834	99.369	98.503	95.661	99.225	97.648	96.36	94.283	96.372	97.267	97.368	99.708	96.169	97.383	97.122
108.27	107.14	103.97	110.03	109.57	109.47	108.38	107.89	107.57	109.11	107.59	106.34	107.11	105.77	107.27	107.69	106.11	109.47	106.43	104.45	107.52	109.47	110.3	107.79	109.9	102	110.55	109.91	106.48	108.94	108.94	111.71	108.99	106.8	109.2	110.29	107.93	110.02	110.12	110.78	107.53	108.34	107.11	106.98	105.39	107.15	106.83	108.33	108.84	107.6
99.816	97.254	96.769	101.95	99.614	100.1	101.4	101.61	99.706	100.03	100.79	103.44	101.89	98.574	99.738	100.89	96.649	99.508	99.785	100.38	100.32	100.34	94.775	99.524	101.48	98	103.85	101.51	101.19	100.84	96.554	103.57	99.235	100.45	101	98.188	102.81	99.782	97.881	98.955	101.57	98.486	102.15	99.403	99.737	97.797	98.842	100.8	101.06	101.21
102.41	103.52	102.67	103.13	107.61	102.67	102.02	99.255	98.847	100.48	101.44	101.36	100.96	102.38	98.066	101.57	99.996	101.81	96.567	103.58	101.82	101.54	100.83	99.649	100.59	100.33	102.44	98.078	100.89	98.257	98.827	99.072	100.42	101.68	102.15	102.17	100.39	103.3	102.21	101.48	97.551	103.64	98.971	101.54	99.522	102.32	101.67	102.92	103.72	102.07
98.805	97.027	100.21	97.306	99.294	99.134	100.6	99.766	100.34	96.029	98.486	98.244	99.206	97.483	98.574	99.839	94.168	97.229	97.845	96.574	98.104	96.061	98.762	100.9	98.198	98.062	97.535	98.195	97.183	95.162	98.308	95.958	95.857	100.3	98.016	98.672	98.854	100.83	97.739	97.571	99.152	98.593	97.042	99.729	95.264	96.895	98.95	97.974	98.763	97.848
107.42	110.84	112.58	108.8	109.36	111.55	109.86	112.75	110.27	110.27	111.26	110.94	108.72	110.52	112.42	108.12	109.79	111.16	111.4	113.18	110.93	112.63	113.15	110.45	110.58	111.47	109.87	108.16	111.4	108.57	111.18	109.78	108.81	110.91	111.65	109.68	108.91	110.3	107.64	109.82	109.31	113	107.07	108.42	109.41	109.82	109.69	106.15	111.4	108.47
105.45	105.37	107.68	104.26	107.14	102.56	107.79	103.47	104.68	107.85	103.71	105.26	105.93	105.44	105.06	103.03	103.29	105.2	108.38	107.31	107.99	104.11	105.83	106.3	108.36	105.92	107.68	107.77	107.52	102.17	106.71	103.79	108.7	106.61	104.5	104.93	104.35	109.61	107.16	108.85	107.31	107.94	106.56	107.46	107.29	108.11	102.72	106.13	107.39	106.25
110.39	107.23	109.29	105.19	109.92	109.35	108.42	111.87	107.19	111.35	110.58	108.98	109.32	110.09	109.45	104.34	106.36	106.8	107.23	107.33	109.03	106.88	107.56	108.05	107.37	111.75	108.29	109.2	109.6	111.17	105.78	108.81	108.86	106.91	106.95	108.83	113.12	109.53	108.96	107.33	109.12	108.88	106.33	107.57	107.56	108.76	109.19	109.56	105.01	107.39
108.48	107.58	107.13	109.39	109.07	106.19	106.64	106.81	108.24	109.11	108.56	105.86	105.85	107.7	107.9	109.67	106.25	106.95	109.11	107.36	110.61	106.06	108.46	108.26	109.96	108.69	107.61	106.32	107.46	109.48	109.64	107.44	106.89	108.93	107.68	108.76	109.09	110.96	109.33	107.86	106.53	108.99	108.33	109.5	111.39	109.43	107.2	109.46	108.04	108.75
107.06	108.81	103.56	105.68	102.83	105.55	108.06	101.94	106.96	107.44	103.76	104.18	108.94	104.39	103.48	104.4	106.4	101.38	104.75	106.03	104.82	104.89	105.07	106.74	104.51	107.07	109.05	102.14	104.87	103.46	106.21	102.92	106.67	106.36	103.85	107.23	107.84	104.31	105.65	102.47	105.94	103.34	106.72	103.8	104.64	108.56	105.95	102.99	107.7	103.14
102.93	98.337	103.23	97.694	98.649	97.967	101.22	102.45	102.37	100.83	95.487	102.1	102.04	97.124	99.954	100.03	98.296	98.77	102.19	99.724	102.73	101.9	96.183	101.67	101.59	99.514	98.431	102.02	101.03	102.15	100.85	101.29	98.778	100.17	102.17	100.3	99.435	100.95	97.461	100.77	101.1	99.068	101.44	101.44	98.525	99.85	100.08	97.608	99.141	100.67
106.04	105.81	108.19	105.26	107.47	105.05	108.62	105.99	107.4	107.4	103.71	106.45	106.31	104.84	105.61	106.45	106.81	103.34	107.71	108.98	106.56	103.73	104.65	104.6	101.83	109	108.83	108.4	104.96	104.92	108.02	107.46	104.13	106.81	105.55	102.16	104.54	109.79	108.89	106.26	106.56	110.59	106.28	109.36	105.6	104.51	105.53	107.25	105.33	107.99
103.3	103.96	102.61	100.69	101.2	100.81	100.39	101.4	102.83	102.94	101.16	100.79	99.061	105.72	108.18	103.9	101.26	102.34	105.66	100.82	102.41	102.87	100.93	103.88	102.45	105.29	101.41	102.53	99.19	102.92	99.468	102.89	103.24	103.81	100.42	100.27	106.86	98.087	103.99	102.76	103.89	104.46	102.98	104.18	103.31	104.29	103.58	100.34	104.12	103.63
103.76	101.4	104.7	103.19	107.01	105.68	105.11	108.95	107.54	105.13	108.18	102.61	104.64	103.36	108.47	104.44	104.88	104.31	106.72	104.8	105.76	104.94	106.98	104.55	105.6	106.33	104.81	104.84	106.86	105.06	105.02	106.66	111.11	110.85	107.15	103.81	103.28	105.84	106.13	105.8	104.84	103.85	108.06	104.39	105.82	108.31	105.29	104.83	108.63	105.69
108.06	105.25	105.81	110.19	103.53	104.04	106.06	106.96	108.03	107.06	106.72	104.07	106.03	104.27	102.74	106.86	108.07	106.96	106.33	105.55	108.03	103.92	107.85	106.87	104.62	106.9	105.91	103.93	106.24	103.63	104.82	108.16	102.63	106.45	107.93	103.91	105.39	106.61	103.94	107.54	106.53	110.01	108.44	108.69	107.84	107.98	109.58	104.12	106	107.57
97.979	97.109	100.13	99.156	98.938	98.26	99.49	95.812	96.981	99.94	98.333	102.15	99.844	99.677	101.3	100.26	99.694	99.765	98.115	98.298	98.771	99.753	99.672	100.97	97.509	98.09	99.191	99.392	100.3	97.191	98.639	97.656	100.37	99.266	98.35	99.439	97.885	98.863	95.047	97.622	98.375	97.733	100.01	99.137	98.28	98.039	98.999	99.381	99.195	99.859
106.5	105.84	108.87	107.57	103.44	109.28	107.07	107.48	105.98	108.15	108.67	108.08	109.06	109.4	110.39	109.57	110.18	111.01	104.73	104.62	107.66	109.39	105.17	110.19	105.45	105.03	109.84	111.09	107.88	108.13	106.77	110.46	110.77	107.15	108.76	108.85	109.71	104.62	105.26	108.53	106.96	109.27	107	106.85	107.01	106.02	107.2	105.02	108.48	109.05
103.21	107.44	106.27	105.69	108.07	107.01	105.34	108.1	107.26	107.97	103.7	107.54	105.57	106.07	107.87	105.46	106.49	107.3	108.49	106.84	106.31	106.99	106.8	108.14	107.7	106.5	109.4	103.81	105.92	108.99	108.85	107.08	108.05	105.08	108.21	107.86	106.01	102.66	107.93	108.87	107.49	105.49	105.35	108.46	106.84	105.05	107.21	104.75	108.65	104.55
94.875	97.579	97.689	100.61	99.16	94.893	98.95	95.508	99.426	96.148	98.92	98.651	95.939	96.94	96.577	99.254	97.428	98.769	97.574	100.18	99.902	97.695	99.193	97.745	96.247	98.629	99.252	97.639	97.915	101.14	97.538	98.002	97.743	97.57	97.104	96.489	97.392	97.627	99.37	96.404	95.825	95.223	99.891	98.101	99.831	97.185	94.586	98.89	96.824	98.644
106.38	105.82	106.15	103.66	106.31	106.12	105.26	106.39	106.67	103.4	107.82	105.02	106.81	105.84	108.53	108.59	103.17	105.68	103.01	107.22	104.91	105.07	104.3	107.6	105.02	104.15	102.54	104.1	107.58	106.03	105.28	107.64	106.79	103.47	107.05	105.53	105.18	103.77	105.18	104.83	105.22	104.83	106.79	106.27	106.5	105.79	106.18	108.37	104.77	102.56
105.3	107.41	105.49	106.38	106.9	109.19	107.2	108.01	104.66	105.72	104.97	105.11	110.19	110.45	104.94	106.77	105	105.94	105.86	101.77	101.81	106.2	107.64	108.67	109.47	104.39	104.5	107.63	105.66	108.72	106.34	104.46	105.64	109.28	110.42	103.6	105.02	106.61	107	107.67	105.86	108.82	104.39	107.35	109.74	104.79	106.98	108.08	106.1	106.29
111.17	101.51	106.93	111.76	108.17	106.35	108.03	107.77	107.47	105.6	108.48	108.99	108.34	106.4	109.14	108.57	108.5	108.07	107.77	109.7	107.93	106.46	107.54	106.93	110.25	107.19	110.22	106.3	105.31	112.39	111.04	109.18	108.87	109.37	107.16	111.2	109.22	112.52	107.48	108.4	108.53	103.6	103.59	105.38	108.11	111.35	107.27	107.02	110.36	105.04
106.66	107.25	107.57	109.15	107.09	106.58	109.54	106.86	110.18	110.55	108.8	108.34	106.51	109.47	108.91	110.56	107.89	110.4	106.92	110.5	109.08	107.13	105.26	107.88	109.13	107.57	106.82	108.7	108.64	111.98	110.51	109.36	108.62	109.38	109.74	105.89	107.33	110.23	105.92	107.91	110.07	107.73	107.94	109.64	107.03	108.05	107.68	108.96	109.39	109
104.48	108.59	107.07	106.46	104.64	110.14	105.59	105.16	106.27	108.9	107.39	110.43	106.17	109.06	104.75	107.43	107.92	104.93	106.35	107.1	106.32	106.78	103.52	107.06	105.12	104.24	104.55	105.93	107.46	106.17	106.83	105.82	106.88	108.58	106.24	105.6	104.19	105.18	108.88	105.66	104.48	105.36	106.88	103.63	107.92	106.83	107.07	107.1	107.65	109.12
101.93	100.97	103.86	99.035	105.42	103.87	104.11	100.07	104.52	105.58	102.24	103.97	102.14	104.15	104.4	101.64	102.71	103.21	105.26	103.69	105.18	106.2	102.75	100.65	100.83	100.53	101.36	103.08	104.62	100.14	102.05	104.25	101.39	101.95	100.23	104.92	101.78	100.57	102.09	103.33	104.81	103.29	100.42	102.48	102.91	101.35	102.41	105.76	104.73	101.62
108.09	111.9	105.06	109.07	109.03	104.97	106.98	110.43	106.16	109.49	109.83	108.84	108.14	106.96	108.88	108.48	110.76	107.15	106.73	111.92	109.12	104.71	107.69	103.89	109.73	106.57	107.43	107.44	107.25	108.71	107.25	108.81	109.87	105.73	109.8	110.12	108.38	109.46	109.51	108.75	109.69	108.34	109.89	110.53	108.46	108.52	107.95	109.91	108.79	107.07
107.05	108.95	108.71	105.3	105.96	106.48	105.07	105.83	107.9	106.53	105.13	106.37	109.11	106.48	104.03	103.1	107.1	106.73	107.68	105.35	106.82	104.59	108.8	106.12	107.93	104.82	105.47	106.69	107	106.24	106.53	105.18	105.15	106.44	106.27	108.62	103.94	106.93	102.78	105.61	106.38	108.85	107.14	107.59	108.06	106.84	103.79	103.96	106	102.9
109.07	104.87	108.4	104.2	107.59	108.9	108.05	109.28	103.5	105.76	106.3	106.2	103.55	108.36	107.59	105.24	104.07	105.13	105.06	102.8	102.94	109.74	108.28	105.7	106.72	108.26	106.7	104.94	107.78	104.59	105.81	104.35	105.81	106.34	106.68	102.92	107.13	103.04	105.7	103.89	105.21	107.3	106.4	107.52	107.91	109.22	105.16	106.22	106.69	107.04
104.39	104.98	109.2	105.65	106.78	107.42	106.5	103.7	107.6	108.83	105.38	105.23	103.99	106.18	104.83	109.57	106.27	104.84	102.17	105.26	104.32	104.39	106.06	107.16	110.35	105.02	104.94	103.52	102.49	102.6	103.13	104.87	104.36	106.67	106.83	103.8	102.18	105	103.95	107.1	105.25	107.09	105.32	106.46	105.77	102.64	106.13	105.86	108.3	105.02
96.977	101.74	97.765	97.822	102.87	99.444	99.025	98.021	96.591	101.12	100.1	101.54	100.44	100.14	100.37	97.645	99.646	97.202	101.5	96.287	99.741	99.942	101.35	100	100.56	99.722	101.01	97.011	97.777	96.677	100.16	99.552	99.458	99.498	97.283	97.513	99.334	102.06	98.009	99.829	99.328	100.28	99.208	98.996	98.312	97.89	97.869	99.813	98.206	99.844
105.38	107.46	105.73	103.83	104.44	105.76	104.29	103.4	105.24	106.2	106.5	106.35	108.21	108.04	107.93	105.7	105.25	103.81	108.84	105.18	104.85	105.2	106.11	105.78	105.96	104.74	104.03	103.72	105.67	106.91	106.85	105.29	103.57	103.64	107.86	106.61	107.01	105.64	107.23	104.38	103.44	101.13	102.61	105.35	104.74	107.76	108.81	106.8	104.47	105.98
100.79	101.71	101.35	97.422	99.518	101.68	101.21	101.67	102.62	103.05	101.84	104.14	101.62	98.631	96.674	101.92	100.58	103.26	100.74	101.42	98.281	101	100.57	100.73	99.695	101.14	102.64	99.138	99.236	99.442	100.55	100.78	101.07	98.227	98.696	104.69	100.15	102.25	97.431	98.622	103.58	99.341	100.74	100.54	99.622	100.73	101.39	99.484	101.16	98.77
104.78	109.68	105.53	107.19	108.26	107.38	107.49	104.84	103.76	108.91	106.12	106.76	104.17	104.95	106.83	104.82	106.44	104.09	109.36	103.17	104.82	103.98	103.92	107.59	106.96	106.94	104.71	106.91	106.84	104.84	104.66	106.85	105.49	102.42	107.31	103.59	104.86	103.02	105.63	106.06	104.63	106.36	103.69	104.87	105.05	106.44	105.89	107.52	105.78	108.66
105.72	112	109.76	106.36	108.91	107.91	104.91	108.8	109.96	109.21	108.84	109.43	108.07	109.76	109.45	110.65	107.3	105.86	106.92	109.42	109.02	107.63	106.65	107.26	105.62	106.98	110.11	109.55	107.93	108.53	105.65	109.17	104.94	107.15	108.39	110.55	109.32	106.66	110.38	106.97	107.98	109.18	107.22	109.11	108.2	110.97	105.56	104.17	106.79	108.56
106.41	104.91	105.16	104.44	107.29	104.83	103.45	107.5	104.37	105.31	105.35	105.18	107.18	105.5	104.48	106.26	104.48	103.13	104.54	103.86	104.36	105.84	102.57	105.96	106.14	107.16	105.7	104.12	107.77	103.96	103.84	107.95	106.92	108.45	107.18	105.67	105.43	104.34	106.1	104.67	103.33	109	105.79	107.08	105.97	106.16	105.32	105.98	103.64	105.11
110.67	103.11	108.72	103.28	103.71	107.38	104.64	104.77	105.51	107.29	104.95	105.04	104.74	105.79	105.64	108.04	108.08	105.36	105.96	105.18	105.16	107.04	105.33	102.53	106.8	105.25	102.94	103.6	105.59	108.53	101.26	105.56	106.53	105.21	108.39	106.38	105.04	107.84	106.29	105.82	106.79	106	105.31	105.22	104.97	104.56	107.86	104.49	105.6	105.15
108.3	105.35	108.72	105.24	108.89	106.63	106.68	107.53	106.37	106.89	106.61	111.33	112.5	106.87	108.75	109.37	109.96	106.6	107.77	106.42	110.32	111.32	108.1	109.41	107.03	109.63	109.14	108.2	107.21	109.99	106.83	108.27	110.17	106.8	107.83	106.02	108.6	109.54	107.67	107.12	108.92	105.47	104.01	106.86	108.56	109.89	106.43	104.26	111.79	109.94
101.92	104.11	104.32	108.77	107.12	103.04	105.62	107.13	107.06	106.31	108.57	104.89	103.34	106.43	105.25	104.85	105.31	109.94	104.62	106.81	103.5	103.19	106.51	104.17	105.4	106.74	104.81	106.7	104.02	103.08	104.03	106.48	108.05	105.88	105.69	104.33	107.4	106.02	105.69	108.35	105.41	103.56	105.51	104.68	107.19	106.57	103.57	105.54	103.64	103.57
103.59	105.89	107.29	106.57	105.59	107.55	105.97	107.61	107.83	104.57	105.72	105.25	108.39	103.71	106.11	108.53	103.03	102.34	108.2	107.41	105.99	109.99	108.75	107.09	104.51	107.32	105.95	109.39	106.85	109.17	106.41	103.91	106.77	106.26	109.69	108.16	106.13	108.76	106.06	107.4	108.25	103.3	104.97	105.91	106.07	104.13	106.06	106.92	105.01	107.07
106.9	107.07	109.29	110.36	109.47	111.81	110.84	105.84	109.82	110.16	105.31	107.61	110.21	107.35	108.36	109.31	106.17	110.04	109.94	107.8	107.37	107.07	107.29	107.94	110.09	106.85	106.97	108.12	107.49	110.47	111.65	106.33	110.71	104.27	107.23	110.02	110.6	108.92	107.26	108.76	109.02	111.55	107.18	108.56	105.52	111.39	107.64	110.32	110.57	108.55
106.77	108.32	107.45	107.82	107.7	107.85	104.48	107.43	108.9	107.58	108.31	106.85	105.71	107.83	108.6	107.3	109.66	110.78	108.17	106.72	103.25	106.38	106.76	107.72	108.57	107.41	108.54	108.63	106.15	109.02	109.34	107	107.66	109.59	111.96	107.16	106.44	107.42	107.59	108.18	104.84	106.81	106.47	110.08	104.83	109.24	107.23	108.15	106.91	108.09
105.1	106.9	105.76	107.08	104.34	108.41	110.63	106.58	105.45	104.89	105.88	105.76	107.52	105.02	105.65	107.71	106.51	104.94	107.5	106.97	105.06	106.17	104.33	109.54	107.33	106.22	108.57	109.34	108.84	107.18	107.58	105.59	106.94	107.1	110.2	103.32	105.57	108.52	108.55	106.42	108.3	107.18	106.28	105.94	106.63	107.09	106.44	108.51	105.62	106.3
102.12	99.254	96.947	100.11	101.34	100.72	102.72	100.38	99.407	103.27	99.706	99.243	98.236	101.18	102.24	98.203	103.84	104.61	100.56	98.99	100.6	104.56	98.445	100.88	100.37	101.07	103.7	98.587	100.59	102.01	102.12	101.65	98.48	96.523	99.701	103.13	103.03	102.38	102.26	102.67	103.67	102.38	104.9	99.996	101.96	100.69	100.24	99.731	101.34	99.656
106.66	112.71	108.89	109.04	108.18	109.74	106.35	108.69	110.98	111.11	109.1	104.64	111	108.82	108.9	108.01	110.17	107.24	106.28	108.11	108.39	109.75	109.06	109.8	108.51	109.51	110.03	106.13	109.13	109.26	107.54	111.75	106.74	110.07	105.95	109.1	108	107.22	108.89	107.05	110.89	105.82	107.53	107.37	109.13	107.89	107.1	110.23	105.85	109.35
97.84	96.283	98.773	99.546	97.341	97.823	100.41	99.205	96.685	98.4	95.394	98.93	100.29	96.962	100.73	99.38	99.83	96.949	100.13	98.407	98.267	97.446	96.606	99.275	94.591	98.473	98.178	98.731	97.449	97.885	98.064	96.518	94.126	99.356	97.857	96.423	95.408	97.403	98.161	98.513	97.582	97.903	95.988	95.739	97.228	97.691	99.617	100.81	96.883	95.321
103.87	105.38	105.14	104.87	107.35	106.06	106.09	105.52	106.71	106.04	107.49	105.15	106.17	104.29	102.27	105.89	103.38	103.43	106.6	104.59	106.53	101.92	107.01	106.01	103.66	105	104.35	105.84	105.18	106.25	107.07	105.95	106.9	106.38	103.71	105.27	103.61	104.7	106.89	102.71	104.83	101.34	106.95	104.5	104.34	106.43	106.05	106.95	104.95	108.72
96.218	98.413	97.476	97.583	94.916	95.604	98.589	99.353	97.061	98.613	99.227	97.938	98.343	98.442	95.253	97.061	102.19	96.012	96.205	96.9	96.13	94.709	97.437	100.66	99.723	97.915	96.996	99.841	99.23	95.99	97.263	96.866	98.503	98.207	97.918	99.489	97.821	98.447	96.833	99.943	95.153	97.835	97.557	97.619	95.092	99.845	98.207	96.137	98.095	98.022
107.42	107.63	109.02	105.91	110.23	107.69	107.35	109.34	111.25	110.48	108.28	109.45	110.15	106.38	108.95	107.45	106.76	108.95	107.39	106.13	108.67	107.73	109.23	112.24	107.19	107.72	111.87	108.9	111.36	107.66	107.45	109.53	105.99	109.72	108.08	109.98	108.81	112.42	107.47	110.27	107.19	107.41	110.56	105.47	108.79	107.22	104.93	108.35	108.61	106.91
113.5	105.96	108.49	108.77	109.21	107.96	110.47	107.98	106.55	107.3	105.07	106.97	106.81	107.9	108.46	107.22	104.71	111.86	108.19	109.08	110.67	107.44	109.24	107.35	106.65	109.07	106.92	106.65	104.83	109.05	109.16	105.68	111.16	108.08	107.28	106.65	103.67	109.87	106.06	109.21	107.72	104.75	108	106.86	108.68	109.42	108.23	107.27	109.19	108.05
105.67	107.39	105.95	105.12	106.73	106.79	102.44	107.74	105.5	100.76	105.71	105.12	105.06	104.48	104.62	105.74	107.18	107.01	108.31	107.42	104.37	106.54	106.59	103.52	105.09	105.53	106.9	108.01	109.57	106.34	106.56	99.999	105.02	106.6	105.98	106.98	109.01	106.71	104.72	106.26	104	107.15	108.49	108.26	107.54	107.76	108	102.56	105.3	105.73
106.77	108.29	105.53	107.52	104.78	103.15	104.7	106.79	103.49	106.5	106.36	103.17	108.14	108.84	105.85	108	104	106.85	106.17	103.66	108.16	108.26	103.25	109.62	104.18	108.1	108.41	106.3	103.73	104.95	105.86	106.7	105.1	105.26	103.36	108.8	101.77	104.92	103.14	107.32	106.5	103.11	106.84	104.97	105.67	104.27	106.82	108.53	107.01	106.73
97.114	96.786	97.528	97.237	94.881	97.873	96	96.733	95.566	99.697	99.218	98.451	100.24	99.381	97.678	95.825	98.852	96.282	102.14	97.462	97.362	99.045	97.114	95.319	98.111	97.553	98.04	93.628	100.06	102.86	98.116	100.28	98.831	102.21	93.636	98.828	97.526	100.99	101.34	100.74	97.49	99.479	98.184	98.572	93.912	97.202	100.56	97.727	98.515	97.922
99.946	100.44	100.49	98.783	100.92	98.418	99.719	99.238	100.38	101.09	101.34	99.502	101.35	101.86	98.825	99.657	99.993	104.18	101.46	98.759	99.992	100.62	102.51	103.26	98.58	101.11	98.189	99.489	101.59	99.695	98.412	103.93	102.07	98.346	97.374	102.77	101.08	98.835	100.39	99.344	100.91	98.432	99.78	100.86	96.991	100.19	98.222	101.05	101.21	102.68
96.354	99.765	99.141	94.938	101.64	96.583	98.283	97.465	95.17	98.954	96.483	100.6	95.005	101.8	98.951	100.02	99.888	96.165	97.113	99.899	98.547	98.265	100.68	96.088	96.835	99.645	100.73	95.878	96.863	100.01	97.828	99.339	98.088	98.995	98.108	100.05	95.237	95.001	94.338	99.076	99.183	99.988	101.46	98.123	96.472	95.519	100.53	97.318	99.521	98.38
109.09	107.98	109.05	106.99	109.63	108.72	106.32	106.19	107.72	104.96	108.38	105.91	108.17	107.91	106.35	107.65	109.31	109.55	106.95	107.1	109.88	107.27	108.02	111.77	106.28	107.1	107.73	107.07	107.74	107.43	108.22	108.42	103.44	106.27	108.92	105.44	109.85	108.95	106.92	107.2	109.76	107.5	105.74	108.18	104.54	108.58	107.47	109.56	108.95	106.34
97.134	101.19	98.694	100.72	99.276	100.03	97.251	97.808	96.022	97.663	96.919	100.16	95.201	98.984	96.73	98.383	100.67	99.739	100.88	101.15	102.32	98.151	96.424	97.464	100.8	96.546	99.621	94.364	99.375	99.517	99.452	99.296	97.699	97.861	97.952	99.2	96.936	97.14	98.585	99.816	100.24	96.58	99.809	96.711	95.981	100.7	95.878	97.275	97.726	99.957
106.9	106.64	105.96	106.63	106.53	109.81	102.54	103.94	106.96	107.48	106.05	103.27	109.02	105.64	104.22	103.8	104	106.66	105.28	106.54	102.19	105.71	105.1	105.35	103.67	107.44	105.14	104.68	106.8	104.28	103.07	106.14	106.13	105.32	106.21	106.68	106.92	106.15	102.49	104.56	104.1	105.94	108.01	106.63	106.27	107.8	107.06	105.56	103.78	106.45
99.774	98.595	97.671	99.154	98.989	98.379	98.653	100.31	102.57	100.69	101.14	101.64	101.8	102.45	100.93	95.573	98.726	101.17	101.63	101.28	100.31	99.793	98.13	101.55	101.84	100.31	103	98.086	101.19	99.451	102.19	99.075	101.16	101.38	100.16	99.185	101.22	98.31	98.822	100.56	101.93	101.83	100.32	101.25	101.44	101.45	98.576	101.82	98.306	100
105.92	104.17	105.48	104.27	105.1	105.3	104.69	106.28	103.55	106.32	106.89	104.31	104.54	101.91	104	106.4	106.24	104.79	108.07	105.95	107.17	107.4	105.44	104.83	106.44	107.37	105.06	103.16	104.48	106.77	107.73	107.4	106.23	105.74	104.29	104.78	105.35	105.87	104.67	107.19	106.15	106.44	107.44	105.34	103.55	106.18	104.71	102.61	104.54	107
111.93	110.02	107.11	107.69	111.01	110.01	108.23	110.58	113.48	112.33	109.8	112.5	110.84	110.77	110.94	106.26	111.1	110.99	108.82	112.14	111.75	111.73	111.3	108.07	111.3	109.88	108.9	113.67	112.29	110.74	107.56	112.25	109.72	109.89	111.9	112.98	106.3	112.68	107.22	110.33	110.85	110.45	109.19	109.05	109.79	109.17	112.12	107.28	112.54	109.99
106.58	104.81	105.03	106.18	109.06	106.78	105.24	107.45	103.17	110.77	109.72	106.72	107.24	106.22	105.05	107.32	107.97	106.01	107.44	107.56	106.79	107.12	107.73	105.35	106.74	105.66	105.73	107.12	105.78	105.06	104.64	104.7	106.13	107.08	108.51	107.36	105.64	104.56	106.73	107.88	107.81	104.38	106.62	105.34	105.02	104.68	105.06	106.86	104.29	106.82
104.66	106.95	108.65	108.05	110.76	108.55	109.38	110.25	106.85	108.52	109.96	108.56	107.14	107.21	111.03	108.3	105.06	107.28	109.62	107.73	103.63	110.89	109.79	106.99	108.79	108.98	106.71	109.93	109.65	107.71	106.65	108.55	109.57	106.44	108.68	103.49	108.78	108.07	108.46	105.39	107.37	108.45	109.41	110.73	110.23	109.1	107.82	109.88	105.81	108.83
106.51	108.01	107.81	107.46	105.49	109.66	109.47	105.56	106.93	105.77	106.79	108.83	110.07	108.48	106.96	106.9	105.73	111.57	107.54	107.55	101.72	109.48	106.95	107.56	110.45	106.96	108.11	105.63	109.56	111.76	108.18	110	108.84	108.85	105.54	106.79	106.73	106.1	108.54	106.58	106.5	108.72	108.66	106.92	108.95	108.45	107.62	107.81	104.73	107.72
108.62	108.48	108.14	103.58	109.34	106.5	108.71	111.87	106.47	109.15	104.16	108.16	106.49	106.26	105.85	104.86	105.19	107.68	106.47	107.24	106.16	106.67	110.15	106.89	108.34	109.23	111.05	107.66	106.37	108.94	109.59	108.91	108.98	109.99	110.25	108.31	108.92	108.55	106.14	104.24	109.77	107	108.8	108.83	109.52	106.34	110.75	109.58	108.6	107.75
104.25	108.35	103.47	106.75	105.92	105.85	105.96	107.36	106.45	106.86	105.97	108.08	106.35	105.54	105.27	105.63	103.94	105.87	104.61	107.7	104.96	106.88	107.3	106.77	111.19	105.26	104.51	105.06	103.4	108.63	105.43	105.41	105.04	105.59	104.29	107.75	109.61	107.9	106.94	104.97	108.04	106.17	103.87	108.49	106.84	104.72	103.93	106.34	106.17	105.97
106.49	112.96	109.02	106.72	104.56	110.6	109.52	106.42	109.49	104.05	110.41	111.22	107.37	109.67	108.9	108.56	109.09	103.14	106.24	110.53	108.34	109.6	109.69	109.07	107.89	109.5	109.85	109.44	110.93	109.45	106.58	107.06	110.37	107.85	107.83	110.95	108.88	111.39	109.34	107.8	108.42	107.91	106.53	108.37	109.2	111.08	108.82	105.6	109.1	109.9
103.22	105.17	105.75	103.43	107.85	106.83	104.77	108.68	104.87	104.36	108.46	103.59	108.19	106.85	105.47	106.04	104.39	107.22	105.54	101.84	104.58	105.3	106.69	104.53	107.41	105.43	106.83	106.6	107.47	104.54	106.09	108.89	106.44	104.25	104.62	104.58	103.7	106.47	106.63	103.87	104.33	106.93	106.5	105.75	105.35	107.03	104.82	107.48	104.56	103.82
113	108.02	105.67	106.65	110.64	106.85	108.14	111.27	107.3	108.52	104.55	110.82	112.23	108.22	109.39	110.48	111.45	110.68	109.46	108.84	110.65	107.29	106.51	109.84	110.71	109.65	107.7	107	109.15	108.58	105.84	106.74	106.9	109.25	104.29	106.04	107.66	106.71	107.36	109.66	110.13	111.22	108.35	109.27	109.23	107.28	105.74	108.59	110.21	105.47
109.08	110.19	112.35	115.7	108.14	108.22	108.13	109.38	108.83	109.7	111.42	112.12	111.59	107.17	111.87	110.84	109.19	112.82	113.34	109.66	108.32	112.07	115.44	111.61	105.47	110.69	114.61	111.18	110.98	112.15	112.86	108.6	108.33	108.22	113.53	110.31	111.11	107.01	110.71	110.28	114.13	108.24	110.38	108.6	112.27	109.04	108.34	112.81	109.95	110.37
106.81	108.6	106.67	104.65	108.23	105.78	105.9	105.26	105.26	105.77	107.52	103.81	105.55	104.12	105.32	106.17	106.74	105.14	104.33	106.59	107.19	105.38	107.96	105.15	103.62	106.75	104.55	105.08	102.45	109.28	105.89	105.26	107.51	108.13	107.99	107.81	107.41	106.99	107.03	106.91	104.4	105.86	106.66	100.94	105.39	108.16	103.03	108.42	103.66	106.14
105.52	108.05	104.15	110.02	110.44	109.56	106.45	105.74	108.85	112.06	106.58	104.8	107.15	111.07	105.87	108.42	108.32	109.88	106.92	110.16	110.65	107.01	106.58	107.64	105.06	108.05	108.55	104.61	110.22	108.72	109.01	108.43	110.03	106.22	107.94	108.27	107.97	110.99	105.43	108.37	107.1	108.35	107.16	107.48	111.04	108.75	108.85	110.07	109.08	108.66
106.68	104.8	104.89	106.28	105.17	106.76	104.56	105.88	106.32	106.56	105.58	105.43	106.74	106.9	106.18	105.7	107.95	106.07	106.37	107.18	104.4	105.81	104.36	106.96	106	109.47	103.54	106.2	108.16	107.1	106.33	107.29	105.89	104.88	110.59	104.41	103.48	108.26	106.28	106.61	110.6	106.48	107.59	102.89	105.99	105.25	106.29	106.63	108.59	107.62
104.53	103.53	107.6	109.43	110.17	106.24	108.88	109.76	109.5	109.24	109.57	108.04	109.28	111.44	109.28	107.58	107.12	108.64	107.6	107.84	107.9	109.64	108.35	107.44	104.72	109	108.35	109.95	109.96	106.56	109.81	108.94	110.34	108.77	109.99	111.63	109.7	106.63	107.84	107.99	110.1	110.16	110.08	109.03	109.57	104.88	111.15	109.55	105.44	107.95
98.781	97.235	98.776	97.697	97.151	100.1	97.353	98.062	97.457	99.83	97.236	98.228	97.553	95.759	100.8	100.81	99.178	100.66	96.798	100.28	98.636	99.283	100.16	96.499	99.95	99.74	96.109	98.428	98.664	96.61	98.97	96.754	98.762	100.46	98.579	95.592	98.044	96.944	97.098	95.659	98.097	98.735	99.165	97.861	99.145	95.48	99.838	96.599	98.809	95.669
109.54	112.17	113.02	112.27	111.39	110.88	109.97	110.14	107.59	107.42	107.65	107.43	109.06	110.06	110.46	110.03	109.44	109.66	108.83	109.7	112.76	108.91	104.87	108.63	110.41	109.01	109.68	110.74	105.26	109.7	104.47	107.17	106.16	107.8	109.3	111.92	108.49	107.93	110.31	108.95	111.17	109.77	109.52	107.42	108.27	108.71	107.9	106.55	111.02	107.67
102.85	97.86	96.765	98.009	97.468	96.284	96.726	97.206	99.314	99.896	97.688	96.457	99.054	101.84	99.627	98.626	95.772	98.535	100.71	97.958	98.99	99.545	101.59	97.614	97.251	97.839	100.08	98.775	100.31	97.794	97.634	94.502	96.795	97.998	98.68	95.171	98.099	97.674	101.51	99.85	98.897	98.233	98.94	97.506	96.897	98.72	97.689	100.97	96.901	97.096
102.98	102.38	100.68	100.63	100.15	100.47	103.06	102.16	102	100.25	99.543	101.56	100.36	101.37	100.59	103.01	103.05	105.15	102.29	100.01	102	105.88	100.69	100.24	102.92	101.56	100.04	103.55	98.912	101.34	103.39	101.35	99.355	99.945	101.89	100.58	98.947	99.152	101.03	101.82	99.466	101.3	103.32	101.3	99.485	100.74	97.507	99.424	98.088	102.49
109.47	106.17	104.25	108.29	105.11	106.83	103.51	107.29	105.07	104.36	106.22	105.6	105.78	107.38	109.06	103	107.05	106.18	105.54	103.35	105.66	107.53	103.29	103.46	106.85	103.26	105.15	106.42	105.7	105.95	106.45	105.12	107.1	105.54	106.23	104.33	106.44	106.64	106.99	104.89	105.66	106.97	106.11	105.41	107.32	105.38	104.89	105.11	103.52	109.56
108.53	105.35	108.27	104.93	104.37	105.61	104.51	105.78	105.3	103.27	106.47	104.8	104.33	107.63	104.63	105.93	106.57	110.62	104.38	104.58	106.14	105.26	107.7	106.02	106.71	104.46	103.34	104	104.46	103.23	105.85	105.52	107.94	109.15	107.56	103.68	105.6	109.12	105.24	105.34	104.78	106.19	107.43	102.59	104.54	104.06	103.4	105.7	105.12	105.28
104.53	107.7	107.49	109.2	104.35	106.93	108.39	107.54	104.42	110.47	110.22	107.5	112.22	112.23	108.41	110.31	108.47	109.15	106.86	104.11	107.15	107.63	109.54	109.58	107.66	104.85	107.29	105.42	107.66	110.04	107.34	108.23	106.28	107.24	104.79	105.97	108.59	110.64	107.3	104.94	107.33	106.47	107.65	109.27	112.45	108.59	110.46	106.29	107.18	104.51
109.35	109.62	108.35	105.31	108.04	109.08	105.99	105.39	108.99	110.59	109.09	108.18	108.22	110.05	111.42	109.5	111.93	107.89	107.48	109.81	107.02	107.95	106.56	108.96	108.18	109.89	106.74	107.68	107.88	108.98	108.88	107.2	108.81	111.04	109.28	109.47	107.49	107.35	106.95	109.43	110.27	106.01	108.21	110.32	108.41	107.85	106.42	107.98	107.8	104.72
107.69	106.3	107.49	108.99	108.21	109.83	106.28	107.54	104.63	108.26	108.83	106.83	106.27	108.57	106.39	106.64	107.65	105.68	109.12	107.41	102.76	109.32	105.79	107.54	105.99	106.59	104.6	105.88	103.96	107.73	108.28	105.58	108.26	108.2	106.01	102.79	104.58	106.11	108.92	108.34	107.76	106.73	105.38	107.76	105.67	109.64	104.99	105.7	104.68	106.48
103.26	104.31	103.94	104.32	105.67	105.7	101.8	106.49	106.89	105.63	102.85	102.99	106.2	104.9	104.92	104.72	101.68	106.88	104.15	105.38	102.91	102.31	104.97	108.93	103.94	105.8	106.95	105.3	103.78	109.5	105.47	104.09	106.73	108.51	104.92	105.05	105.66	102.14	110	108.86	108.11	106.4	106.53	106.33	107.28	106.76	104.75	104.32	105.36	106.05
98.463	97.785	98.508	95.209	98.014	99.837	95.491	97.333	97.325	95.972	95.293	97.977	97.191	94.692	100.31	97.243	95.608	98.873	96.262	99.515	97.517	96.961	99.444	97.64	98.05	98.9	101.31	101.75	98.581	98.792	99.809	95.982	98.698	95.225	96.429	97.552	98.409	100.81	98.06	95.623	97.366	98.014	93.896	97.008	101.22	100.18	98.783	98.888	97.126	99.955
98.892	98.176	100.95	99.304	101.89	101.64	101.59	101.33	101.37	98.243	102.72	102.73	100.06	101.45	104.13	100.08	101.64	102.17	101.5	102.74	103.41	100.13	99.657	99.107	101.81	98.762	102.65	102.5	97.502	101	95.671	102.06	100.5	99.123	103.72	102.52	102.3	102.89	102.08	100.63	101.12	99.279	99.534	100.68	101.92	102.73	100.24	100.68	101.36	99.309
102.8	103.59	106.78	106.6	104.01	107.67	106.62	107.67	106.29	107.92	105.04	108.06	108.41	106.89	105.78	105.64	105.39	105.52	105.68	103.18	109.88	109.55	107.3	108.67	106.91	107.26	107.83	108.06	104.93	106.38	106.94	105.64	105.46	106.59	105.25	106.43	107.64	107.83	106.26	108.15	105.48	106.63	108.65	105.52	105.14	104.15	108.39	105.6	108.45	105.61
100.13	98.095	99.228	101.58	101.29	97.001	104.34	98.493	100.4	101.29	99.681	104.04	99.414	100.43	98.39	103.23	101.13	95.896	99.784	100.25	97.919	96.376	99.717	99.797	99.078	99.781	101.03	101.33	97.499	102.96	103.79	100.98	103.29	99.64	99.213	98.408	100.43	98.993	99.751	101.99	103.35	100.39	102.39	99.705	103.73	102.34	95.532	102.27	100.23	103.09
109.48	108.99	108.04	107.51	109.65	107.65	106.78	108.69	108.95	108.71	108.32	108.07	105.25	109.07	108.31	108.06	108.2	105.93	106.65	110.89	107.08	109.64	105.68	107.27	109.03	110.08	107.66	107.36	108.76	109.39	109.57	108.3	110.4	107.05	110.4	108.33	108.78	105.22	108.43	107.54	105.13	107.6	108.77	109.61	107.82	105.91	108.4	109.59	104.43	106.98
101.77	104.9	110.64	105.56	102.47	105.73	107.49	104.56	107.63	107.43	108.47	103.36	104.78	107.26	103.99	106.28	103.09	108.54	105.19	109.07	105.41	105.63	102.17	108.47	107.38	104.76	105.51	105.97	105.26	104.44	103.48	108.24	107.33	103.88	106.17	106.22	106.61	105.02	103.71	106.07	103.99	108.7	108.46	106.63	104.79	106.57	105.38	104.65	106.92	105.75
101.08	102.63	95.999	100.25	96.806	100.94	100.15	97.806	101.84	100.63	101.84	100.39	100.58	104.47	99.638	100.3	102.68	100.9	102.7	102.35	102.27	100.63	101.18	99.995	100.89	97.645	102.21	96.92	101.43	100.72	102.14	102.43	99.214	98.48	99.41	99.787	99.346	95.144	101.26	100.47	100.97	102.35	99.954	102.92	101.45	98.875	99.478	99.608	101.03	98.937
99.615	100.42	99.602	102.15	101.38	102.35	101.22	99.989	100.28	100.82	95.105	99.852	101.37	100.35	102.38	102.35	99.175	98.436	103.11	100.59	101	100.29	103.66	98.79	99.432	100.33	102.13	103.41	103.06	99.186	100.83	100.34	98.442	103.94	100.12	99.608	100.47	101.58	99.353	98.821	102.2	99.445	100.38	102.79	103.38	103.6	102.22	100.75	99.053	98.417
99.995	99.888	102.95	99.429	100.35	100.31	101.16	102.67	98.857	103.37	100.53	102.27	100.04	100.81	101.02	103.73	104.2	99.895	103.81	99.244	100.75	99.208	101.85	103.49	104.11	100.04	101.37	100.37	102.27	101.81	104.63	100.87	102.86	99.281	102	102.66	100.03	99.711	100.47	102.07	102.65	99.465	98.026	99.471	98.469	101.99	103.53	98.673	102.51	99.895
105.97	104.46	107.68	106.07	107.5	107.11	106.91	107.18	109.17	108.1	107.14	107.07	109.86	106.89	107.35	108.82	109.25	105.82	110.45	106.17	108.86	106.86	107.75	104.74	109.31	110.64	104.86	107.79	106.85	104.68	107.32	106.17	105.54	107.95	104.06	104.22	108.66	107.17	106.43	110.31	105.57	109.83	107.73	106.76	105.26	107.1	109.97	106.76	109.33	105.44
101.36	95.871	101.14	100.2	100.67	101.81	102.61	102.75	102.24	100.22	98.166	98.669	101.24	99.924	99.606	99.543	99.706	102.64	104.71	98.658	99.643	96.328	102.33	100.91	101.65	102.01	98.404	98.261	101.3	100.88	103.42	100.91	102.42	99.106	100.3	100.92	101.6	101.01	100.73	101.04	100.58	98.343	98.749	99.938	101.07	99.829	98.673	104.11	100.27	100.46
109.82	104.49	106.95	106.9	105.4	105.04	104.2	105.56	104.93	102.07	105.5	105.26	104.99	108.67	105.31	103.96	107.6	105.25	103.67	105.24	104.96	104.85	103.19	104.62	106.57	107.91	107.6	106.01	106.8	107.06	109.63	104.24	105.85	104.99	105.9	105.77	102.65	108.23	108.13	108.12	107.5	106.86	109.37	105.08	106.57	108.31	103.16	104.22	104.02	104.57
97.915	98.334	95.444	97.365	95.439	94.91	100.32	97.633	97.217	98.738	95.317	99.916	100.81	99.049	96.667	98.746	95.496	96.876	98.409	97.163	98.009	98.144	99.07	99.114	97.618	98.854	99.026	95.287	98.016	98.124	97.603	94.372	99.193	97.699	99.426	95.791	95.852	98.902	99.043	95.747	99.34	97.883	98.518	98.739	98.527	96.925	98.629	97.28	101.85	100.31
100.83	101.97	101.24	97.672	99.215	104.31	101.52	98.154	102.23	101.13	99.538	99.478	98.049	97.808	97.382	102.74	100.87	101.97	102.23	103.59	102.59	99.386	102.98	99.854	100.74	97.905	97.453	98.956	102.37	100.92	101.29	99.303	98.861	101.57	102.46	101.7	101.68	99.429	101.55	101.2	97.415	98.103	95.609	104.85	102.5	101.86	97.856	102.23	101.08	99.409
104.78	107.6	105.54	106.44	105.74	107.52	105.7	106.5	106.34	104.16	108.63	107.8	107.16	105.29	106.02	106.07	104.98	108.16	104.56	105.34	104.25	106.13	102.67	105.35	106.91	107.96	104.54	103.67	103.07	108.62	104.53	105.4	105.85	108.32	108.49	106.18	107.33	109.96	104.65	105.62	106.31	106.68	103.85	108.25	102.98	106.35	105.95	107.31	107.47	105.48
112.11	109.64	106.55	107.55	110.03	108.08	107.19	109.19	108.74	110.22	110.43	109.06	105.29	109.54	107.59	106.37	109.81	108.49	109.39	110.04	106.68	107.82	106.05	111.48	109.37	106.19	108.17	105.39	109.16	108.98	108.84	111.28	104.79	108.76	110.33	111.81	105.7	107.63	105.89	108.89	110.06	108.47	108.17	108.96	110.04	108.21	107.67	108.34	108.82	103.51
109.02	106.36	108.72	103.72	104.9	102.95	104.68	108.93	103.95	108.23	105.34	105.98	107.13	106.3	106.39	107.12	103.69	105.22	106.05	102.07	100.39	106.45	104.08	105.76	103.16	108.37	107.01	107.37	107.21	108.61	102.35	104.7	104.04	107.12	107.18	104.67	109.17	105.56	104.59	103.85	101.04	107.99	103.87	106.14	102.65	105.15	107.21	104.06	107.27	102.04
108.84	106.96	107.25	105.95	107.83	102.68	103.39	104.07	105.09	104.79	105.85	105.72	105.47	104.89	104.29	106.65	108.43	105.07	108.2	107.27	106.82	108.86	107.5	104.83	105.64	107.68	106	106.61	105.99	103.65	107.28	106.13	102.46	106.17	105.16	105.25	107.73	107.18	102.55	106.43	106.12	105.08	104.67	108.39	104.02	107.11	107.78	108.71	106.02	104.46
107.35	107.68	108.17	108.31	108.15	103.23	107.58	105.94	109.61	108.49	104.53	105.92	104.48	105.9	108.47	103.57	104.93	109.46	101.83	105.51	105.28	108.21	104.6	107.06	110.54	107.91	106.64	106.26	109.11	108.88	108.73	107.3	103.72	107.08	106.47	104.82	105.1	105.02	105.37	103.82	108.26	105.23	104.94	105.53	111.58	108.06	108.61	103.65	105.49	106.62
109.02	102.82	106.9	111.37	110.81	105.5	107.8	111.05	109.02	105.27	112.57	107.12	112.41	109.78	109.92	108.87	106.37	103.79	107.78	109.65	107.73	103.13	106.26	109.65	108.85	106.73	107.91	109.14	107.9	107.62	111.7	110.79	109.58	108.14	108.11	107.28	107.37	109.05	106.17	107.07	108.93	110.86	107.68	111.4	110.34	110.93	108.27	112.7	110.96	108.97
106.21	104.19	106.33	102.64	104.59	103.25	108.53	104.51	104.32	104.48	104.18	109	104.71	107.59	107.07	104.53	106.12	106.68	107.36	104.2	104.87	104.2	107.58	106.12	107.3	102.68	103.66	108.24	102.58	106.06	106.24	109.48	103.89	104.2	107.52	105.73	105.73	105.84	103.68	104.62	106.83	103.29	107.89	105.92	105.29	105.84	105.62	107.35	107.16	106.04
104.34	112.36	111.06	108.23	106.77	109.6	109.53	108.14	106.9	101.42	106.66	110.54	107.32	107.68	110.99	109.66	108.93	107.13	108.61	107.82	105.57	109.86	107.51	108.68	108.16	109.25	106.2	107.41	106.64	108.89	108.51	108.08	109.02	107.61	105.15	104.9	106.06	105.26	109.31	107.89	104.67	109.77	108.38	107.93	109.16	106.82	110.16	110.15	108.13	106.01
107.85	109.48	105.41	107.45	107.16	106.21	108.47	105.75	109.5	108.78	112	104.72	108.2	107.98	108.62	108.82	106.51	108.08	109.92	107.68	109.12	108.22	105.82	105.39	105.64	107.88	107.13	107.59	106.36	106.14	107.27	107.32	110.54	103.5	104.24	108.14	110.25	108.79	108.63	110.42	106.56	106.87	110.79	108.4	107.93	107.51	105.64	104.65	108.78	106.62
109.29	104.46	108.18	109.75	103.58	104.83	108.88	109.72	109.36	108.54	109.47	110.14	109.07	107.05	107.56	111.54	108.9	112.14	108.98	110.1	108.96	109.04	109.35	107.82	109.81	108.74	107.61	108.51	107.95	106.87	109.61	106.62	108.45	105.24	111.16	111.41	108.62	107.55	104.91	110	110.3	107.04	108.24	106.82	107.65	113.85	109.92	109.25	108.07	110.11
105.81	105.05	105.68	106.07	109.79	104.91	107.55	103.72	104.47	105.06	106.13	106.23	104.74	100.8	105.93	104.13	104.41	102.76	105.9	107.49	106.71	102.67	103.85	103.88	105.15	104.78	107.82	106.27	102.45	105.83	104.89	105.16	104.08	107.7	105.79	105.38	105.27	104.18	106.38	105.4	106.56	106.99	104.36	107.34	103.96	109	106.91	103.46	105.26	104.38
108.94	107.35	105.4	105.7	104.21	107.15	106.56	106.89	104.87	103.67	103.83	106.68	103.49	108.22	105.59	107.43	110.09	104.83	105.02	110.95	103.02	109.92	107.06	107.33	106.33	108.59	107.25	107.69	106.83	106.18	108.79	106.83	103.53	103.91	105.69	106.29	106.2	106.45	105.49	103.99	105.66	108.88	106.23	105.24	105.36	104.56	104.67	103.23	104.5	106.08
101.62	99.576	100.14	99.932	96.086	95.399	99.293	98.548	99.51	98.485	98.777	97.241	97.755	97.471	97.631	100.33	96.972	98.615	99.358	96.513	99.621	98.303	94.174	97.774	97.819	99.245	99.207	97.738	98.358	98.986	99.367	100.17	98.794	99.1	98.754	97.769	95.474	97.885	99.359	97.828	97.841	101.04	103.51	100.49	99.76	98.132	96.908	99.987	102.82	102.17
106.5	109.58	103.86	104.4	106.59	108.03	104.62	108.53	106.98	105.94	105.47	107.12	105.67	105.68	105.37	105.55	109.25	109.5	108.08	106.91	106.32	103.41	108.37	107.4	106.79	105.61	106.25	104.57	106.62	106.77	104.72	107.58	106.75	107.86	105.99	106.46	108.9	105.83	108.72	106.88	104.68	106.84	106.77	108.31	106.67	107.2	103.33	104.16	103.64	108.06
107.49	109.02	109.44	110.24	110.84	111.59	108.83	111.25	110.15	112.23	109.62	108.12	108.02	112.43	113.74	111.17	111.22	108.83	110.53	108.17	111.46	110.41	109.04	109.9	111.02	109.04	113.19	111.78	108.96	112.33	109.42	112.56	109.63	109.96	115.04	109.12	107.29	108.16	109.07	109.34	109.14	110.28	113.81	108.33	106.03	113.79	110.83	114.29	110.42	109.19
103.84	106.54	103.8	105.61	105.45	105.38	103.47	103.88	105.08	106.43	105.98	106.45	103.85	106.66	106.6	106.84	106.96	106.46	105.94	103.93	103.71	103.95	106.85	108.08	102.7	106.18	104.55	103.1	105.31	105.73	104.44	104.95	102.67	103.54	107.05	104.91	107.27	107.97	104.63	103.59	104.69	107.3	107.57	104.96	105.57	104.71	105.76	103.7	106.39	100.81
99.662	97.415	96.129	96.687	97.597	101.15	97.862	99.208	98.587	99.279	98.491	96.087	98.834	99.389	98.337	99.592	97.913	93.762	98.988	98.96	97.978	99.324	96.726	102.26	96.986	98.05	97.515	98.751	96.323	96.026	98.704	99.155	97.874	99.85	95.792	99.26	99.725	97.031	97.874	99.545	97.787	100.15	98.545	97.158	93.33	95.56	94.7	97.474	98.026	99.012
99.16	99.368	102.89	98.843	101.81	100.09	97.538	99.913	100.56	100.33	99.629	97.822	103.8	102.39	99.843	101.52	101.1	101.58	98.969	101.61	99.363	101.34	98.576	99.673	99.29	97.65	98.67	99.534	100.46	101.47	102.79	103.3	98.153	102.62	99.557	98.658	103.08	100.25	100.01	102.42	102.23	100.45	101.84	100.7	99.272	101.45	101.4	98.338	98.125	100.02
107.17	105.88	104.46	106.45	106.07	104.91	104.74	105.17	103.93	106.57	103.5	104.07	106.43	103.36	106.16	105.4	105.97	107.97	105.87	103.41	107.94	107.93	103.82	106.33	105.53	106.17	105.94	102.64	102.66	106.26	103.78	104	106.69	106.13	108.35	108.28	103.37	105.37	104.58	106.92	102.67	105.95	103.87	103.85	109.5	109.37	104.92	106.95	107.83	106.59
108.71	105.01	103.64	109.98	107.93	106.2	109.9	104.22	107.34	107.24	106.75	105.17	105.37	106.19	107.99	108.3	106.25	108.76	102.79	106.21	105.92	106.48	104.7	107.68	105.69	106.16	104.59	110.12	105.48	110.59	103.21	104.64	108.52	107.02	110.5	106.08	108.44	104.79	107.63	108.3	105.87	105.8	104.68	106.48	105.75	105.8	108.15	106.98	104.61	105.04
104.5	106.26	105.41	107.78	104.47	105.34	102.9	105.61	107.73	105.1	105.11	105.28	101.74	104.5	104.94	104.49	104.06	105.11	104.88	108.28	105.09	103.53	107.68	101.74	104.11	105.25	103.82	105	105.33	104.55	106	105.09	105.49	101.55	106.93	105.26	107	104.94	103.12	104.92	107.43	107.59	104.93	107.6	106.45	103.92	105.57	104.98	104.07	104.47
103.84	107.33	106.98	104.47	106.4	103.7	106.26	104.28	105.73	105.67	105.48	106.65	106	103.72	104	106.82	103.77	104.81	105.84	103.83	103.89	105.19	104.82	102.85	107.65	103.65	104.96	103.64	105.38	105.12	105.39	105.81	101.14	111.18	103.39	102.43	107.31	110.3	103.1	104.78	106.32	104.87	105.23	111	106.66	104.93	107.43	108.38	105.09	104.01
99.553	102.27	99.131	96.602	99.714	102.86	101.76	102.13	101.55	97.965	98.354	100.73	99.997	99.481	98.034	97.621	97.562	97.494	99.3	96.799	101.42	97.658	98.235	99.725	97.948	100.37	101.57	99.689	100.3	100.4	98.875	101.48	102.87	98.687	100.2	98.837	99.508	101.5	98.771	99.004	99.808	100.17	101.22	98.064	99.61	98.12	99.702	97.772	99.898	101.48
110.12	110.61	111.1	106.95	110.5	109.23	106.5	109.86	110.28	110.42	109.37	111.8	109.17	109.17	108.89	109.33	112.3	109.12	110.78	111.18	107.49	108.61	110.81	111.52	108.04	111.75	110.35	110.75	111.27	110.2	109.92	108.02	110.1	108.13	107.57	109.55	109.73	111.38	109.6	109.29	113.75	109.12	113.28	113.48	113.57	107.29	111.48	106.63	110.95	109.95
105.46	109.46	107.62	106.25	111.06	108.67	109.35	109.55	110.66	109.1	111.15	110.39	109.61	107.18	108.28	110.46	106.93	108.46	110.94	110.54	108.97	108.67	109.92	106.63	110.46	108.2	108.01	104.07	110.63	110.68	106.57	112.24	106.5	110.74	107.96	109.99	107.3	112.51	110.72	105.19	108.1	107.34	109.98	108	109.06	106.24	107.01	107.65	109.21	107.79
108.24	104.21	106.46	107.38	108.03	106.83	104.86	108.16	104.62	106.7	107.19	103.62	107.24	107.93	106.55	107.48	106.23	104.54	103.9	108.35	106.63	107.57	107.95	106.29	103.45	109.4	103.72	105.68	104.24	106.38	107.05	109.4	105.12	103.54	106.05	106.2	104.72	107.01	105.9	107.08	102.25	109.62	107.58	105.89	106.64	108.01	105.37	106.15	105.15	104.26
99.574	101.11	104	101.19	97.243	97.484	100.29	101.83	103.31	99.335	100.91	99.938	100.32	100.27	100.93	99.996	102.07	98.873	96.786	99.296	99.518	104.25	103.35	102.02	102.9	101.2	101.03	99.641	99.309	101.45	100.26	103.2	101.5	100.57	99.192	102.49	102.1	100.69	100.97	100.55	100.45	98.737	98.841	102.55	98.496	101.98	100.94	99.938	99.686	98.434
106.99	104.45	104.67	107.33	107.62	105.86	104.45	105.82	106.82	103.16	107.14	107.35	105.37	106.4	104.58	103.77	107.35	105.33	107.66	106.47	106.92	104.45	103.28	104.86	107.05	105.31	109.13	106.02	103.85	106.26	107.9	105.33	104.85	104.11	104.34	104.09	103.86	105.49	109.02	105.88	107.68	106.65	103.64	111.8	105.76	104.75	107.27	104.8	105.25	106.99
110.6	111.29	109.94	110.76	114.25	111.73	110.67	111.12	112.44	109.17	110.19	111.97	111.59	108.99	110.67	110.53	107.86	111.4	112.01	112.89	111.08	110.2	107.07	110.73	106.52	111.13	110.54	111.02	112.53	108.87	111.03	114.66	112.72	108.37	108.85	108.02	110.13	108.7	110.6	110.3	111.05	111.41	110.39	111.04	108.8	111.19	112.3	111.59	109.02	104.84
106.41	107.1	107.39	106.41	103.81	105.44	108.38	105.65	106.94	108.12	106.46	106.65	108.48	107.83	101	105.99	109.95	107.34	108.97	105.86	107.35	104.78	105.95	108.9	106.5	105.83	105.78	107.64	106.98	107.02	109.36	106.71	106.5	106.3	108.93	107.17	107.27	106.42	103	104.96	105.53	106.36	109	105.6	104.93	106.96	109.73	107.74	108.53	108.63
95.322	97.591	97.75	96.208	96.198	96.93	97.19	102.81	98.663	98.049	99.879	97.415	97.892	100.17	98.293	99.268	97.294	98.276	95.866	97.712	99.342	100.7	100.19	98.123	99.783	97.347	99.93	97.333	101.82	101.28	96.369	99.611	99.39	101.21	98.171	102.56	99.29	96.455	99.403	100.92	99.763	100.4	100.35	96.737	99.182	97.697	99.098	99.281	97.862	98.126
108.32	106.9	110.68	109.48	109.16	105.91	107.03	108.06	110.91	108.77	110.15	107.36	109.09	107.94	108.82	107.69	109.34	111.55	110.48	109.97	106.36	108.97	109.7	106.51	104.79	107.82	107.27	106.24	107.53	107.79	107.06	105.63	104.98	109.44	107.49	111.79	106.6	109.12	110.27	108.37	109.53	108.51	105.63	107.77	104.89	107.97	107.92	107.79	105.89	110.8
113.49	108.41	110.49	112.71	110.62	108.25	110.06	112.61	111.1	108.98	106.65	109.41	108.02	109.13	110.93	109.07	110.24	113.6	109.55	110.87	108.33	110.15	107.71	108.72	111.55	110.03	109.04	111.07	109.13	113.11	109.58	111.12	112.66	109.42	107.47	108.43	110.64	110.47	110.45	107.75	111.25	110.8	107.45	109.43	108.78	109.25	112.16	110.23	114.15	109.9
106.49	108.07	107.84	108.31	109.33	105	109.51	108.35	108.04	105.85	107.92	109.55	107.91	108.69	108.92	107.52	105.48	109.95	111.17	110.87	108.73	105.63	107.78	107.63	110	109.27	106.36	105.99	106.92	105.28	107.74	109.74	107.84	108.03	106.83	105.76	108.98	107.89	108.97	107.83	109.23	107.51	107.78	105.24	108.01	105.29	110.51	110.05	109.27	105.7
96.85	103.04	102.22	101.03	98.346	101.55	95.287	99.086	98.501	99.435	99.057	98.26	99.374	99.991	101.71	98.899	100.66	95.58	95.12	100.24	99.252	101.92	99.952	97.308	98.223	99.506	98.636	98.314	98.185	96.09	100.44	97.587	97.529	93.676	95.717	100.7	97.088	97.471	99.367	99.271	96.894	99.265	98.323	96.486	96.846	101.28	101.59	99.926	98.432	98.688
106.77	110.34	105.86	109.59	107.11	106.83	109.35	106.76	104.66	106.54	105	106.32	108.52	108.91	108.88	109.25	106.37	107.93	109.07	106.36	105.53	106.42	107.87	108.06	105.74	110.67	107.81	106.35	108.31	107.4	107.67	107.25	107.37	109.42	110.49	109.16	107.77	109.62	108.87	109.89	106.65	105.78	110.62	103.64	107.3	109.06	104.44	107.73	106.03	108.97
108.05	109.8	106.08	106.61	108.04	106.71	106.65	108.3	106.92	109.01	106.11	103.62	107.15	107.22	105.73	103.14	108.06	108.49	106.03	108.18	108.3	106.62	104.47	105.93	107.73	108.04	104.6	107.25	108.19	107.31	105.45	105.14	108.58	106.61	105.33	104.53	107.71	104.28	106.87	106.32	109.35	108.22	108.69	106.51	105.17	105.54	106.44	108.34	106.66	104.11
98.683	96.671	97.947	98.321	99.448	100.58	97.481	98.465	99.825	99.251	97.707	99.784	98.434	99.309	100.07	99.769	101.16	101.52	98.186	99.564	98.02	99.23	99.672	97.499	98.059	97.618	99.892	99.25	98.528	97.107	99.674	96.997	96.26	99.168	98.836	97.093	100.23	99.877	98.409	97.468	99.762	98.981	99.248	99.384	99.388	98.643	99.297	98.05	102.39	100.01
110.21	104.09	104.35	106.15	105.48	103.7	106.19	108.56	107.19	107.65	108.56	106.58	106.37	106.57	100.98	104.24	104.78	106.82	108.27	102.1	106.91	104.46	104.95	107.3	104.71	106.72	102.54	110.77	105.18	106.68	106.15	105.1	106.42	105.23	101.99	107.48	105.89	108.2	105.43	104.29	107.62	105.93	107.07	106.88	108.32	105.6	103.16	105.09	107.54	107.77
103.83	105.42	104.08	106.21	108.12	107.2	103.29	107.66	110.23	104.46	105.12	104.02	107.21	105.34	108.52	107.6	104.41	105.64	104.86	108.24	105.52	106.26	105.96	101.44	108.11	108.24	106.66	104.04	104.32	104.76	105.41	107.63	106.56	104.03	105.33	105.56	105.24	104.92	104.08	104.95	104.61	106.66	106.28	107.77	107.07	103.33	105.3	103.57	105.9	105.73
108.76	105.99	104.44	105.55	109.45	107.91	110.04	107.74	107.09	108.06	108.19	105.74	109.44	109.01	104.76	109.34	107.85	106.58	106.65	106.23	105.95	106.47	109.72	110.16	106.65	106.86	108.24	110.85	106.76	108.41	109.45	107.83	106.29	109.04	106.9	107.97	108.46	107.77	105.76	106.99	110.72	108.39	108.21	105.79	110.08	105.45	108.88	110.18	106.26	106.44
107.4	108.28	107.24	102.68	107.12	106.55	102.99	108.98	106.52	104.9	108.87	109.15	107.48	103.73	107.63	107.96	105.24	106.66	106.54	105.2	107.41	106.94	106.09	103.58	107.32	106.16	105.35	109.66	107.19	106.63	108.39	107.56	107.15	110.18	107.41	103.88	105.2	108.63	106.89	104.23	106.27	106.02	106.09	104.45	104.02	110.17	103.09	105.38	104.13	108.2
107.56	110.22	105.44	107.03	111.51	108.18	109.39	108.3	108.37	109.84	107.54	108.74	109.34	106.79	108.93	104.34	112.46	108.92	106.92	106.1	107.97	109.42	108.52	108.4	110.03	105.42	105.95	108.65	107.61	109.61	109.41	110.59	108.12	108.62	107.89	108.85	108.87	106.91	104.05	106.05	108.42	106.16	109.63	108.83	106.98	106.62	110.54	106.87	108.94	109.31
102.79	99.033	102.01	101.12	103.21	100.36	102.38	100.11	97.707	100.37	99.167	101.64	103.53	98.553	104.94	102.37	102.78	99.839	101.84	104.16	99.39	100.78	101.51	101.61	101.64	100.53	101.62	98.742	100.14	101.57	103.1	101.74	100.47	101.86	103.4	100.93	98.954	103.43	98.624	99.975	98.582	101.34	98.637	103.56	101.22	103.91	103.1	102.93	99.812	98.528
104.52	106.43	105.97	104.53	101.65	103.57	107.05	106.18	104.86	103.42	103.18	107.46	108.01	105.11	107.83	105.72	105.16	106.44	103.04	106.75	106.82	106.18	103.75	104.68	107.42	107.9	104.46	105.08	106.88	107.01	107.01	104.6	104.34	103.15	105.28	104.03	104.02	105.7	105.86	105.25	105.2	104.74	107.87	106.36	107.59	106.02	105.58	108.25	104.41	106.91
108.56	109.33	107.09	107.02	109.33	106.97	108.84	110.13	108.88	109.67	107.75	109.51	109.46	107.8	109.45	110.22	105.12	108.1	109.54	107.9	107.6	110.42	106.75	109.89	107.63	112.01	111.86	107.36	104.82	108.05	108.06	106.59	109.23	110.82	109.54	110.34	110.02	109.79	108.03	107.9	110.62	112.31	107.68	105.8	109.63	109.04	109.61	107.72	105.94	110.02
109.73	108.11	108.21	108.46	104.83	109.46	108.1	107.3	110.42	103.83	105.4	110.98	108.55	105.72	108.37	109.57	107.43	105.98	105.2	107.05	107.02	108.39	106.85	106.01	108.76	106.46	107.65	108.97	105.02	110.56	108.52	108.55	106.94	108.07	108.47	107.89	108.22	106.44	109.81	108.52	109.68	107.15	106.89	107.53	109.86	105.11	110.93	104.18	108.53	108.64
103.49	108.65	107.64	104.82	105.03	103.3	107.76	106.82	108	104.57	102.43	106.77	106.14	104.97	106.68	105.48	105.88	108.54	105.43	104.15	103.67	108.19	108.57	106.2	105.91	105.91	106.92	105.52	103.13	102.77	103.78	104.76	102.71	104.86	105.71	107.81	103.73	107.43	105.92	105.26	103.87	105	109.86	104.22	107.77	107.6	107.71	105.6	103.42	107.66
100.51	96.939	97.926	99.027	95.051	96.71	97.595	99.395	95.374	97.459	101.16	94.321	98.99	98.43	99.972	98.327	97.965	96.044	96.818	100.01	97.684	99.713	96.191	100.85	98.1	99.967	96.216	100.88	93.767	98.993	98.059	98.249	101.37	100.72	99.779	96.411	99.737	98.135	98.188	96.721	99.669	99.095	97.251	100.19	98.96	99.8	96.998	95.658	99.308	95.858
110.15	112.39	109.73	109.38	108.36	110.34	111.49	111.19	108.05	107.68	111.41	109.39	112.41	106.65	110.02	110.39	105.15	110.82	113.92	112.7	108.29	111.14	109.38	112.03	111.27	111.22	108.96	112.21	110.49	111.95	113.24	113.69	109.52	109.77	109.95	113.59	112.76	110.11	109.38	107.68	110.71	113.04	111.58	109.63	110.1	109.73	108.03	111.26	108.8	109.99
111.2	107.72	105.21	107.57	105.04	105.95	108.36	106.67	110.36	105.96	104.96	105.42	110.3	109.08	106.6	110.55	106.52	108.54	105.18	108.52	107.73	105.55	111.3	108.58	108.56	108.39	107.72	109.11	107.01	104.9	105.28	107.04	109.22	105.97	106.64	108.95	108.82	108.05	105.88	108.89	111.95	112.89	106.15	109.42	111.98	108.57	110.09	106.67	105.76	106.85
109.37	106.04	105.42	105.39	103.66	106.22	108.55	106.92	105.14	107.51	103.14	105.34	106.36	103.19	107.29	103.28	104.24	106.48	103.13	106.41	107.18	105.64	103.83	104.5	106.99	108.03	106.39	107.43	104.79	106.8	107.53	103.76	107.79	104.72	106.38	104.29	104.97	105.49	104.03	103.47	107.19	107.74	102.11	107.07	106.86	105.93	105.3	104.83	107.11	106.13
107.2	107.65	104.66	104.79	103.71	107.18	108.54	108.18	103.83	106.56	105.64	106.59	108.15	108.32	106.23	106.25	108.8	107.98	105.09	107.89	104.03	105.63	104.72	108.32	106.42	105.12	107.65	103.97	108.57	106.13	108.43	105.4	105.34	105.49	104	105	102.94	104.67	106.12	108.81	106.86	106.14	107.24	104.4	108.09	105.11	107.45	106.59	108.73	103.33
103.45	107.66	103.74	104.72	105.8	107.23	102.89	105.31	107.18	105.64	108.53	107.61	106.75	107.74	105.93	106.77	107.5	102.54	104.96	107.83	106.22	104.81	104.63	101.93	107.93	104.58	106.34	108.21	108.3	103.14	100.74	105.11	109.25	104.02	105.09	100.34	104.3	103.99	108.27	101.95	104.98	105.28	106.07	104.72	104.61	106.23	108.2	106.69	103.93	106.7
105.38	103.19	103.15	106.92	104.06	102.56	105.67	107.26	105.5	108.15	103.86	104.65	107.64	105.33	106.65	103.41	104.67	106.42	107.25	102.88	105.42	106.65	105.56	104.32	103.6	105.11	102.74	105.55	103.49	107.29	106.88	105.3	106.19	107.29	106.8	108.27	107.44	106.99	105.12	106.77	104.85	105.12	107.37	107.06	105.3	108.04	108.64	105.24	108.36	104.65
107.97	106.94	109.62	105.52	107.57	109.62	106.72	107.62	107.42	109.66	111.3	105.2	105.92	110.46	107.74	107.77	106.8	108.42	107.02	107.64	105.91	107.97	107.65	108.83	110.12	109.32	109.8	107.37	110.12	108.67	107.54	107.23	106.66	106.37	107.97	111.21	107.36	111.33	107.48	105.89	107.66	111.95	107.87	106.99	106.6	107.47	110.76	109.05	104.92	108.74
103	106.7	104.1	106.11	103.98	105.6	107.13	102.69	106.17	104.47	107.86	105.38	106.94	107.3	103.1	103.44	104.77	105.79	106.41	106.38	106.44	107.87	106.33	106.73	104.17	104.57	105.3	106.83	107.54	105.66	106.61	105.65	105.6	104.36	104.87	105.93	105.65	103.86	106.08	107.51	107.32	105.94	101.7	106.87	109.61	103.21	106.67	103.2	105.34	106.83
103.66	105.23	109.58	106.71	104.48	106.86	106.15	104.41	104.01	103.94	107.29	105.54	107.7	105.32	106.61	106.42	103.99	105.92	106.79	104.61	108.42	109.94	103.73	103.35	103.37	107.37	106.7	102.09	107.3	104.64	107.24	103.36	105.03	105.75	102.41	103.99	106.6	105.49	107.41	106.32	103.01	101.65	103.1	104.48	108.78	105.62	106.87	107.62	105.43	105.03
109.01	110.42	106.56	108.93	110.21	108.95	109.6	108.82	108.37	106.64	111.15	110.23	111.06	108.42	109.99	108.5	106.45	109.45	109.96	107.45	108.51	109.53	105.63	111.26	106.12	111.2	109.81	108.15	107.16	111.14	113.28	109.06	106.24	107.43	108.39	108.2	111.35	105.56	109.12	105.89	104.91	109.1	108.63	107.19	107.79	109.07	107.03	106.07	110.12	108.65
101.06	102.43	98.972	98.52	101.53	101.6	101.41	102.45	102.73	101.33	98.398	102.1	97.986	100.06	103.21	97.631	99.923	99.95	100.05	99.506	100.9	97.811	100.5	98.059	100.36	101.27	99.211	102.9	101.3	98.124	101.36	97.603	97.544	102.09	98.171	98.549	101.69	104.17	99.784	100.38	102.09	99.082	102.4	97.564	99.801	99.772	100.9	100.08	100.54	99.112
105.34	106.06	108.64	107.35	108.98	107.57	109.51	108	111.27	107.44	109.15	106.55	107.28	106.51	108.47	108.56	106.12	107.53	110.45	106.53	106.83	112.21	106.53	107.44	108.03	108.2	108.7	107.8	111.33	107.83	107.63	105.67	110.93	109.61	106.92	110.31	108	105.37	107.18	107.82	109.76	108.4	108.91	109.78	109.62	108.63	108.62	109.66	110.26	108.21
103.74	103.92	102.47	104.61	107.2	103.48	108.46	104.39	104.94	102.11	109.83	108.04	103.5	105.77	107.18	105.78	104.04	105.72	103.93	107.12	104.1	106.02	103.56	106.41	105	103.89	104.58	104.87	105.19	104.09	107.98	108.63	107.99	102.79	106.82	103.73	106.75	106.34	104.79	105.65	105.62	103.91	106.2	106.54	107.55	104.72	103.01	102.71	103.36	105.12
105.38	109.65	108.61	107.98	106.81	108.59	108.58	110.16	106.95	107.12	109.65	109.48	110.99	106.61	110.57	109.8	105.41	108.94	113.51	107.4	111.1	109.26	110.69	105.19	108.31	107.16	109.95	108.44	108.1	110.05	109.92	107.82	110.1	109.56	109.21	107.05	106.11	110.25	106.34	108.43	107.36	108.26	106.51	105.98	110.04	107.98	107.81	110.03	108.71	110.94
104.5	106.17	106.77	103.49	106.51	106.01	103.66	106.6	107.93	105.94	105.25	108.63	103.39	109.94	104.92	107.2	105.5	108.17	107.66	104.34	104.63	106.32	103.99	104.5	106.9	106.66	108.2	105.79	105.71	106.31	107.01	107.43	106.49	104.74	106.66	109.15	105.39	106.59	105.5	106.69	106.48	103.92	104.73	105.48	105.47	108.06	105.08	103.81	108.7	106.31
106.5	106.36	104.35	111.67	107.51	107.88	103.67	105.55	108.71	104.47	105.18	106.87	104.99	107.14	105.03	106.89	105.51	106.5	108.07	104.62	106.69	106.27	104.15	105.31	101.63	106.21	105.54	105.52	104.51	106.56	107.37	104.53	105.07	108.14	106.94	107.04	102.6	101.69	105.57	106.76	108.79	104.73	106.81	102.69	103.69	104.18	106.67	106.93	105.28	107.07
105.39	102	105.74	107.59	105.76	106.68	105.08	103.39	105.79	106.94	105.52	104.06	104.61	104.8	106.35	103.87	105.61	103.71	103.75	105.25	105.73	106.35	103.14	106.53	103.52	103.52	107.08	105.31	105.47	106.59	106.63	105.29	106.75	105.94	108.06	104.9	102.46	102.38	106.49	106.2	105.14	104.81	103.77	107.11	104.63	106.1	103.4	106.13	103.72	107.74
103.51	107.56	105.13	106.1	107.14	103.78	105.51	105.28	106.08	108.43	105.06	103.74	106.51	104.72	107.86	107.31	106.97	107.99	106.86	105.24	109.32	106.38	106.66	108.62	108.99	106.32	106.92	109.78	106.03	107.41	108.52	111.1	105.87	105.82	105.85	105.29	106.29	105.96	105.89	106.89	109.94	104.9	105.38	107.45	102.82	109.5	104.23	105.43	108.75	108.93
98.637	98.896	98.647	96.49	94.157	99.448	99.377	92.411	99.215	96.911	94.2	97.375	95.685	95.346	94.113	100.92	101.65	99.807	96.829	96.483	99.209	98.169	95.426	100.72	98.555	97.453	93.807	98.296	98.467	98.882	95.066	94.409	98.364	98	98.588	99.435	100.13	95.773	97.536	97.881	97.697	99.134	98.046	96.569	99.721	99.279	97.247	101.03	98.89	96.515
107.23	105.02	105.06	102.76	108.31	106.49	105.89	105.2	103.96	105.8	106.21	101.53	105.92	104.19	103.89	106.59	108.26	104.24	108.4	106.27	104.1	103.97	107.28	104.63	104.38	105.13	106.47	107.25	103.32	107.02	106.78	106.86	108.08	102.64	107.97	108.43	108.78	102.98	106.1	102.23	107.18	102.09	102.51	108.73	105.99	102.52	102.82	106.85	109.21	107.27
107.83	107.05	108.9	106.61	102.19	106.87	108.16	110.57	109.82	105.82	110.63	104.15	105.17	104.9	107.48	109.53	109.54	107.69	105.32	107.95	106.4	105.78	106.48	105.07	104.21	103.81	103.39	107.76	106.85	108.99	108.66	105.91	105.5	108.82	106.23	107.19	104.76	107.84	107.61	108.35	105.39	108.32	106.81	109.93	104.55	108.83	103.53	105.31	106.05	108.42
107.95	106.11	107.07	106.9	108.86	109.04	108.99	109.96	106.45	104.17	107.9	110.26	108	109.42	108.86	106.54	104.16	108.65	108.16	108.35	108.83	109.62	107.2	106.54	108.28	106.18	110.74	106.17	109.12	108.54	104.94	109.37	105.81	112.53	105.26	103.68	108.04	108.18	109.73	108.13	107.31	106.5	109.79	109.05	110.05	110.58	109.07	112.86	108.26	105.53
108.74	104.64	106.11	105.46	102.97	104.74	106.65	107.04	105	107.44	104.38	103.74	107.61	104.79	106.71	105.34	105.38	105.09	104.92	105.11	104.37	104.14	104.83	107.02	108.99	105.87	106.11	106.81	106.87	107.08	106.74	105.97	108.6	105.18	107.76	104.86	107.06	105.9	108.45	106.02	105.75	105.9	105.81	107.1	105.41	102.67	107.15	106.17	105.47	106.03
111.85	107.74	108.02	110.07	107.27	109.96	108.45	109.43	109.39	108.57	107.88	111.75	107.37	107.49	109.01	111.92	109.28	109.8	108.59	110	109.97	111.05	110.26	107.3	106.02	108.74	108.79	108.16	110.37	108.6	108.94	111.93	104.92	108.19	108.2	109.52	109.74	108.81	107.58	106.66	108.51	109.83	108.37	109.05	108.43	108.75	109.68	109.69	108.01	105.51
106.4	104.3	107.72	105.19	103.23	105.6	109.13	108.45	106.66	106.8	107.53	105.32	108.87	105.99	108.99	104.56	105.5	106.15	107.08	103.74	107.95	106.32	103.85	105.4	106.09	103.4	106.73	109.42	106.98	106.9	105.99	104.56	109.84	105.71	107.65	109.66	108.11	106.32	106.99	107.51	108.26	109.73	107.77	104.59	109.9	105.13	106.89	104.13	110.33	107.93
110.45	111.43	109.69	110.25	107.66	110.46	109.43	109.4	112.26	109.84	110.12	110.63	112.87	112.19	111.45	111.76	113.52	110.91	111.26	110.01	110.38	108.69	110.99	110.5	110.53	110.82	107.14	112.25	110.81	110.52	106.3	108.91	109.26	112.12	109.67	107.71	110.23	111.1	112.64	110.51	113.56	109.87	112.21	109.6	108.55	111.19	107.89	109.22	111.42	111.39
101.13	96.591	96.994	97.296	98.151	97.958	100.66	95.701	97.137	100.14	96.992	95.423	99.332	97.78	98.457	97.377	99.32	98.388	99.872	97.98	98.356	93.674	100.96	94.736	95.163	99.375	99.674	99.493	97.169	95.929	98.102	94.336	95.925	97.728	99.653	98.029	100.29	96.444	98.451	99.39	96.733	94.694	97.779	96.804	99.415	97.122	101.19	96.63	97.969	97.104
99.997	99.923	100.74	104.41	99.272	101.86	99.8	99.673	103.07	102.62	99.061	100.71	103.61	103.38	99.809	100.84	99.447	102.96	102.29	101.14	99.303	102.49	97.784	104.4	99.224	100.91	104.81	103.83	101.13	101.78	102.37	100.13	98.801	97.279	101.61	101.32	99.622	100.78	100.33	102.32	100.84	100.24	98.999	100.09	98.099	101.39	100.31	99.519	95.556	100.16
108.53	109.76	107.84	107.81	109.23	107.39	108.18	107.58	106.06	107.38	106.74	110.72	112.54	108.74	109.66	109.64	105.22	106.78	108.85	106.9	108.25	112.09	108.5	105.72	111.49	110.11	106.92	108.77	108.71	107.07	108.22	106.98	107.46	109.63	110.48	108.49	106.64	110.21	108.59	109.01	107.91	107.74	106.43	108.3	107.45	110.66	104.81	108.18	110	108.24
107.48	109.25	109.92	109.58	103.65	111.1	108.61	109.41	106.19	105.71	107.89	107.7	110.09	108.91	107.47	105.51	108.5	104.94	109.73	107.44	108.7	105.25	109.02	106.15	107.01	106.68	109.66	107.39	105.56	108	103.51	107.93	109.06	109.86	105.53	108.13	104.66	106.76	106.22	109.69	107.98	107.66	108.64	107.14	105.78	106.73	106.86	109.84	105.89	108.41
108.9	108.85	109.1	106.75	110.86	103.91	108.27	107.69	107.35	109.06	106.82	107.64	108.57	111.75	108.97	107.82	106.88	111.27	108.55	112.09	109.54	107.65	107.72	109.06	109.58	108.73	109.48	107.77	107.89	111.29	108.17	110.16	110.63	109.34	107.52	110.91	108.37	106.7	107.52	105.26	109.35	111.56	112.01	108.21	108.75	105.61	110.93	106.79	111.03	107.9
108.19	108.63	109.14	105.54	108.55	104.5	107.05	107.62	107.17	108.99	108.32	108.62	106.43	107.58	107.61	106.58	108.89	105.51	108.92	106.16	109.65	108.26	104.47	106.9	106.72	107.64	109.55	107.43	108.52	103.69	108.4	107.77	104.72	107.41	112.5	109.36	108.56	106.88	107.33	106.82	106.88	109.08	107.06	110.81	110.77	105.7	107.85	108.82	109.29	106.4
102.9	101.01	100.3	95.889	96.556	100.66	97.883	98.816	101.03	99.479	97.675	100.78	99.368	98.446	97.952	99.198	98.205	96.507	98.371	99.882	97.468	97.321	95.717	99.103	98.901	101.15	96.125	95.077	96.556	98.455	99.476	98.066	98.701	100.62	96.335	99.698	99.358	98.563	98.388	101.2	101.34	98.881	99.449	97.766	102.44	96.774	98.111	97.555	95.564	99.516
107.23	108.09	108.18	106.6	109.77	107.4	106.86	108.11	112.22	110.52	110.5	106.36	107.09	107.69	108.97	111.31	107.17	111.07	109.49	107.36	109.3	108.28	103.8	104.8	108.62	107.84	108.99	109.24	107.16	110.66	107.99	106.52	110.85	107.12	107.53	109.23	108.77	104.51	109.92	107.88	109.76	109.39	108.13	108.59	110.69	109.96	110.98	106.85	111.09	106.46
104.16	107.74	107.49	111.43	103.85	106.21	104.42	105.45	105.29	108.07	106.65	105.53	103.98	104.27	105.92	108.58	108.75	107.63	104.2	106.73	103.72	104.99	108.05	106.16	109	108.1	105.59	106.02	107.08	107.56	107.73	108.23	103.87	105.78	109.92	107.14	105.41	107.45	106.05	107.02	107.76	105.62	110.84	107.39	108.98	107.32	104.27	107.76	107.89	108.31
104.57	97.417	100.63	98.057	102.2	100.49	98.808	100.02	100.17	99.522	102.19	102.98	99.696	100.19	99.674	99.283	101.32	100.01	100.83	101.87	101.28	99.079	100.72	100.5	103.18	99.793	98.361	102.15	99.831	98.761	104.76	97.514	99.437	101.68	99.127	99.947	101.17	100.87	100.37	100.5	100.89	101.07	100.31	98.215	100.94	101.02	101.23	98.063	98.191	101.19
101.06	99.154	100.95	94.598	98.972	98.197	98.493	99.785	95.328	99.45	99.923	97.331	98.614	97.81	95.847	97.695	96.986	99.172	98.124	97.984	102.09	98.852	100.2	96.504	97.864	96.692	94.493	96.873	98.733	95.286	97.764	100.54	97.088	101.64	97.342	97.584	96.977	95.6	95.657	98.704	98.562	96.072	97.458	98.887	96.701	95.1	97.926	95.264	98.423	99.857
97.094	95.416	99.645	95.839	97.15	98.027	97.024	97.251	101.32	97.604	99.451	99.297	97.233	99.488	98.435	99.911	95.438	100.43	97.759	95.752	100.37	96.854	99.02	99.706	98.267	97.63	95.018	101.08	96.16	98.204	98.595	99.184	97.368	97.054	98.611	99.505	98.607	96.209	98.872	100.55	97.887	95.56	95.296	95.796	98.404	96.161	100.16	97.733	99.286	100.89
107.11	106.45	108.73	107.96	109.46	108.12	110.27	108.4	109.59	106.75	107.74	106.79	108.8	108.69	109.69	107.51	111.02	107.75	107.56	107.39	110.35	107.81	109.48	109.24	107.99	109.15	108.42	111.16	107.65	106.33	111.08	107.77	108.57	108.28	110.84	112.02	104.21	111.46	109.36	109.74	108.05	107.74	107.49	107.55	109.9	107.35	109.66	110.57	106.2	111.3
98.678	99.25	99.093	101.74	101.13	101.06	97.547	99.45	99.385	99.814	100.64	98.739	102.39	101.14	99.834	102.41	100.13	102.82	100.49	99.213	100.38	99.76	103.17	100.83	105.89	101.84	103.41	102.32	98.589	99.898	103.66	101.57	102.48	99.831	100.72	99.733	101.86	101.58	103.55	98.68	100.07	105.21	99.939	99.495	99.111	100.14	99.925	96.885	101.34	100.62
105.9	108.12	107.26	103.11	109.97	108.2	106.2	103.9	106.91	104.28	105.21	104.65	105.32	106.95	105.67	105.4	106.14	105.93	105.33	106.08	104.45	105.5	108.4	104.1	105.94	106.01	106.53	108.29	107.18	104.42	107.09	105.15	107.02	107.29	103.61	106.72	108.65	104.57	105.19	104.11	108.9	104.69	105.34	106.59	107.93	106.32	101.59	106.3	108.16	107.92
107.16	106.55	110.56	104	111.76	106.24	104.97	104.31	109.41	107.07	108.58	108.59	106.64	108.38	108.22	108.26	105.41	106.12	105.57	110.43	109.11	108.49	107.15	102.16	107.28	107.85	105.64	106.06	109.45	108.31	107.83	108.08	109.96	109.96	109.47	106.79	109.76	107.2	105.6	108.38	107.12	102.97	108.11	104.34	111.18	107.77	109.39	105.89	110.23	106.72
110.15	108.63	109.62	107.79	104.47	106.86	107.53	107.74	108.58	109.91	110.28	105.59	110.83	104.46	109.12	106.75	106.18	107.83	108.01	109.67	107.85	109.98	107.46	109.19	107.24	108.7	108.39	101.56	112.7	109.12	108.9	109.95	106.49	104.53	108.74	107.96	107.06	106.68	106	106.95	110.01	107.93	105.17	105.02	109.52	110.54	110.63	106.9	103.89	108.25
106.85	107.06	111.02	110.49	109.45	108.35	110.68	109.8	108.36	106.69	111.56	110.27	112.46	109.32	110.85	115.19	107.79	111.67	107.41	109.48	113.78	111.44	109.3	109.78	109.67	110.12	111.37	110.86	108.35	111.94	110.3	112.6	107.69	113.77	109.31	111.47	112.86	108.78	109.42	109.7	109.61	107.87	109.79	109.07	115.4	109.55	110.16	109.7	109.13	111.04
109.15	105.45	102.71	104.36	106.8	104.12	105.23	105.06	109.35	104.86	105.31	106.91	102.83	107.34	103.12	105.65	103.62	105.04	104.81	104.36	102.03	107.6	107.87	104.03	108.45	107.95	105.52	106.96	105.72	107.12	107.8	105.17	104.45	104.13	104.09	109.14	105.71	106.33	105.48	103.21	106.09	105.71	102.19	104.92	105.16	106.95	102.66	104.67	107.98	107.01
108.84	107.09	104.74	108.14	107.35	110.33	107.51	108.45	104.27	107.57	106.1	109.79	107.17	108.55	108.2	106.96	109.02	107.91	108.83	108.28	110.19	106.48	105.75	106.6	106.1	107.01	106.7	105.16	106.79	110.19	107.06	108.15	107.85	108.23	108.96	109.34	104.99	108.96	106.78	108.12	106.65	105.65	104.65	109.54	107.01	109	108.07	107	109.53	105.19
110.1	111.72	109.54	110.03	112.4	110.19	110.11	108.91	113.11	110.26	110.07	109.01	111.87	110.62	110.57	110.15	112.33	112.15	113.17	112.92	109.82	111.57	112.41	110.01	110	112.92	108.59	109.66	108.67	110.47	109.6	111.28	108.9	108.67	111.08	108.89	110.8	108.24	111.92	112.62	110.5	112.48	108.72	108.81	108.37	111.04	111.9	109.74	107.99	108.67
108.78	108.88	107.75	107.27	107.59	109.35	107.72	106.56	106.38	108.6	107.1	109.81	106.46	111.33	108.48	110.24	111.68	107.06	106.35	110.63	109.54	105.48	109.26	109.44	110.55	105.5	109.93	106.4	110.08	110.43	109.82	107.78	108.26	106.76	108.32	108.38	108.25	110.89	105	109.6	110.69	106.53	108.16	109.68	105.63	109.12	108.04	109.26	107.68	106.94
96.265	98.262	97.923	92.787	99.269	97.609	99.824	98.108	97.245	95.954	102.18	99.94	99.165	95.443	98.8	102.31	97.488	96.221	98.175	99.168	99.408	96.417	97.728	98.247	96.158	103.12	97.346	99.444	95.937	98.82	98.591	95.267	99.334	99.945	101.17	96.619	100.44	98.693	96.929	100.43	98.964	100.18	99.835	96.355	95.961	99.02	94.836	96.678	100.04	99.659
107.14	111.52	111.35	107.49	109.14	109.26	109.22	105.39	108.35	107.65	105.84	104.48	109.12	107.03	106.16	106.89	111.74	111.31	109.06	106.02	107.33	108.84	103.51	106.56	111.23	106.68	108.27	109.77	108.15	106.64	108.89	105.87	110.18	107.61	107.09	110.74	110.75	109.15	106.7	111.45	105.59	107.76	106.69	107.51	109.31	106.96	108.08	109.43	109.73	106.66
104.47	107.34	109.39	106.44	112.28	108.82	107.75	110.17	107.49	111.01	104.36	108.02	108.09	106.37	108.02	109.38	108.8	109.15	107.81	109.7	111.32	110.38	106.68	107.32	106.13	106.95	109.06	105.21	110.07	109.51	109.65	109.19	106.98	110.17	107.7	108.11	106.67	106.08	107.53	109.45	106.43	108.99	108.57	106.76	107.36	107.76	107	107.48	108.1	106.44
104.08	102.97	104.15	110.34	104.7	105.01	104.63	106.24	107.36	104.42	107.82	105.23	105.47	106.06	106.06	106.15	106.23	104.72	101.9	105.72	103.39	103.92	108.01	109.22	106.08	107.17	107	105.59	105.98	106.62	105.96	106.88	106.92	104.95	103.87	103.76	106.37	106.92	104.28	103.78	106.7	107.21	108.13	105.07	110.49	107.04	104.4	106.61	108.91	108.11
105.76	106.96	107.51	107.56	110.31	109.98	108.29	109.47	107.41	109.89	110.12	105.35	108.99	109.13	107.62	106.58	106.18	108.42	104.66	108.92	109.02	104.43	111.14	111.11	106.78	108.46	109.44	106.86	108.11	106.35	109.48	109.86	108.59	104.4	106.93	107.94	105.31	105.82	108.33	111.36	108.53	109.72	106.85	106.79	107.61	108.3	110.69	109.74	106.87	108.16
98.126	94.817	98.367	98.09	98.777	99.656	95.414	97.913	97.912	96.749	95.806	99.353	99.484	97.661	100.01	100.38	99.592	96.81	94.939	97.343	94.771	96.451	98.706	97.135	97.602	96.706	96.069	97.839	102.07	96.527	97.316	94.039	99.504	98.772	97.115	97.317	100.58	97.554	96.01	99.272	97.873	98.04	95.991	98.959	97.736	97.293	98.888	99.902	99.17	95.442
99.569	101.03	101.31	100.8	99.261	102.64	97.699	98.668	102.24	98.29	99.748	101.16	100.21	102.47	99.574	99.48	103.08	98.658	99.448	99.398	101.49	103.14	100.04	101.47	98.222	100.63	99.686	101.92	96.966	101.01	101.76	99.962	99.005	96.951	99.875	101.6	98.278	96.203	100.35	102.26	102.67	100.15	102.5	99.337	99.388	97.933	102.25	97.425	100.58	101.86
99.562	99.815	101.83	99.612	102.4	102.94	102.84	100.48	101.54	100.34	99.194	102.87	102.31	102.65	103.54	103.44	98.493	101.59	98.896	101.95	99.453	103.06	100.24	99.964	102.82	101.28	102.39	100.45	100.04	98.9	104.5	105.11	99.885	99.312	100.01	99.532	101.66	104.05	101.93	99.155	99.586	101.72	102.01	99.637	100.94	100.77	99.29	100.15	101.98	100.37
104.97	106.24	103.69	106.28	106.37	104.78	104.77	110.09	104.78	106.19	103.89	108.08	105.86	106.56	108.05	106.78	104.32	105.82	107.2	110.36	107.5	104.84	105.34	107.72	106.95	105.23	106.96	106.69	108.43	106.08	107.99	104.26	106.54	106.5	105.84	105.29	106.72	107.56	106.42	105.67	105.07	105.25	104.49	103.91	106.23	106.94	103.98	105.59	107.72	106.48
105.49	104.76	103.52	105.9	108.37	105.29	106.7	108.59	109.82	106.11	105.77	105.26	100.17	107.99	106.98	106.45	107.3	106.35	105.77	106.02	107.25	108.48	108.19	107.87	105.77	105.07	108.15	105.09	106.4	109.26	107.16	107.31	104.73	101.7	107.25	102.48	105.91	107.52	104.81	109.43	103.76	104.87	105.18	107.94	103.83	101.47	104.49	104.16	104.71	105.38
101.59	101.25	101.28	101.88	102.74	96.854	102.44	102.2	101.07	97.694	105.13	101.48	103.24	101.6	102.08	102.55	100.18	101.96	103.64	99.858	100.11	104.42	99.169	100.04	99.777	100.69	100.57	100.53	99.416	98.639	101.82	101.4	101.53	99.843	99.34	102.19	101.15	102.03	100.72	97.58	99.969	97.772	97.713	101.76	101.98	101.24	100.53	104.2	99.429	101.21
105.92	106.14	106.36	105.55	105.84	106.65	104.88	103.36	105.46	104.91	105.55	106.45	105.38	108.53	105.94	109.56	103.95	103.77	102.95	106.15	106.71	106.42	105.89	107.99	104.24	103.58	101.94	104.99	106.15	107.54	104.24	106.39	105.28	103.91	104.68	106.89	104.05	108.04	106.41	104.92	108.09	105.38	106.19	104.98	104.66	105.96	107.24	102.62	104.44	106.53
106.94	103.62	104.17	103.29	104.82	105.17	109.06	104.55	106.99	105	102.31	107.33	105.41	106.37	103.53	105.67	101.69	106.18	109.18	104.49	105.64	103.27	103.34	105.16	103.04	105.29	104.58	103.71	105.39	104.36	106.86	107.28	105.78	104.88	107.41	104.14	105.85	105.13	105.34	105.13	105.05	103.93	105.23	102.18	105.32	106.57	103.73	107.15	103.32	102.42
111.04	106.83	110.76	111.37	107.38	107.51	108.22	110.68	108.03	106.06	107.78	107.5	110.58	107.66	108.56	109.42	106.98	108.84	108.29	105.37	105.16	106.28	109.57	111.68	109.01	109.45	107.45	106.51	108.82	105.66	106.03	108.4	103.51	108.41	106.66	110.4	109.32	106.59	109.79	108.51	107.33	104.76	105.64	104.15	110.07	109.26	104.75	110.84	111.26	102.58
106.15	110.08	107.44	110.83	105.79	107.62	106.97	112.27	110.41	111.49	109.49	109.55	106.76	107	108.35	108.99	111.58	109.1	107.07	107.6	110.13	107.48	108.2	109.42	108.43	108.81	107.06	108.54	106	107.51	107.1	109.45	109.06	108.99	108.81	107.67	110.79	109.5	108.97	108.5	107.34	110.01	104.26	105.33	104.72	107.83	108.14	108.24	111.96	107.22
105.58	105.23	108.93	107.47	106.63	101.58	103.16	105.35	109.11	106.41	105.96	104.68	107.11	104.92	105.56	104.69	106.98	103.28	107.07	106.49	106.2	105.45	104.86	105.7	105.5	105.66	105.48	105.65	108.54	105.71	105.71	103.7	104.98	107.33	107.07	109.21	102.57	103.35	103.66	106.87	107.92	108.92	104.24	107.95	108.73	107.48	105.15	109.02	110.94	103.7
100.96	106.21	103.58	106.4	107.26	106.97	106.15	105.87	106.18	105.96	108	102.78	104.82	106.01	103.7	105.05	107.37	105.88	108.87	106.14	105.61	104.78	105.89	108.42	108.6	105.78	102.98	103.8	107.02	105.67	107.74	105.24	104.97	106.6	108.17	108.3	107.87	107.35	105.55	106.61	105.66	106.85	108	99.988	107.22	104.77	108.3	107.17	106.15	105.93
103.49	106.46	104.22	106.19	107.42	104.82	106.8	105	105.85	103.12	106.46	103.46	103.47	106.4	102.46	109.26	105.8	106.8	106.38	107.26	103.46	102.1	104.86	101.98	104.63	107.25	107.66	101.61	103.86	106.05	104.54	104.18	106.25	105.23	104.65	105.39	105.87	104.96	107.9	107.59	105.89	101.8	104.94	104.85	103.89	104.69	104.52	100.22	105.38	105.07
106.63	107.96	108.19	109.15	109.76	108.81	106.7	107.58	107.09	111.23	107.62	107.26	107.78	111.02	108.94	108.38	107.3	106.41	106.45	105.25	105.79	111.35	111.37	108.63	108.18	105.73	109.34	107.93	107.64	109.34	106.89	110.68	105.6	109.17	108.76	108.43	109.9	105.81	107.22	106.23	107.26	105.76	107.75	104.79	109.76	108.33	108.54	110.24	108.96	107.63
105.15	104.72	106.52	104.19	104.75	106.98	109.47	104.48	102.19	107.55	108.17	108.5	105.06	108.56	105.24	107.45	101.78	104.5	108.17	103.61	104.12	109.96	107.5	105.92	103.39	103.14	106.48	106.3	105.01	104.88	108.45	106.17	104.55	107.75	103.01	105.24	104.2	106.45	106.91	105.73	105.36	105.37	105.01	105.79	106.73	110.31	105.84	100.97	101.83	108.59
109.35	104.04	104.04	105.13	103.82	107.32	103.91	105.52	106.19	105.56	103.32	108.19	104.46	105.2	103.13	104.92	106.73	105.75	104.99	105.15	106.74	108.37	106.31	101.98	104.98	103.83	105.27	105.38	103.53	105.89	106.55	107.2	104.58	106.89	104.51	105.66	104.42	103.03	105.98	106.34	109.12	101.89	108.65	105.83	109.41	106.01	107.9	102.92	105.96	104.42
105.15	104.46	107.02	105.45	105.5	105.62	107.75	108.86	107.39	106.64	106.49	103.19	105.19	106.37	104.8	106.85	108.31	104.19	105.62	107.81	105	104.98	104	105.91	106.8	105.95	105.21	110.9	105.23	107.98	107.66	106.66	105.47	104.62	106.03	105.18	105.02	103.03	103.7	106.56	104.43	104.8	104.94	103.63	107.1	106.28	107.17	109.81	103.33	105.59
109.78	110.59	106.8	107.45	108.53	109.37	109.42	107.67	108.05	108.56	106.36	109.91	106.08	106.88	108.67	103.79	108.66	108.72	109.34	104.33	106.94	105.15	110.03	107.25	109.2	112.7	111.52	109.43	108.97	105.87	106.53	107.01	106.71	108.14	108.43	110.8	109.46	109.05	110.08	108.52	110.4	105.02	107.93	108.16	110.32	105.24	108.27	107.22	109.28	107.42
102.89	102.64	102.67	102.78	101.06	104.19	102.31	101.76	104.59	104.5	102.55	103.69	102.79	100.79	102.78	103.65	105.1	101.61	104.94	105.24	104.32	101.54	103.04	102.83	106.02	104.49	104.73	101.48	105.67	100.97	105.45	103.72	103.06	104.97	101.8	101.08	103.31	102.61	103.41	103.68	102.11	102.47	99.345	102.05	103.44	104.83	105.04	100.83	102.03	100.89
100.53	103.21	95.885	96.459	98.993	97.905	101.61	100.6	101.53	100.42	100.74	100.24	97.405	100.36	100.1	100.7	98.983	98.575	100.11	96.089	100.17	101.37	98.021	100.36	98.659	97.96	100.36	97.627	98.269	99.914	99.83	96.758	95.721	101.82	101.27	96.815	94.871	97.563	93.941	97.66	103.93	101.81	98.829	97.35	98.561	99.347	97.694	98.421	99.362	97.917
102.63	105.62	108.79	106.58	106.4	107.95	105.82	104.59	103.89	104.23	103.47	107.29	105.67	104.82	105.59	108.24	103.43	105.28	107.36	105.07	102.6	103.24	105.25	105.79	103.72	105.55	103.82	108.64	105.76	105	108.64	107	105.24	104.96	105.28	104.33	107.84	107.23	107.35	106.02	105.25	104.95	109.15	106.28	103.86	105.83	105.25	104.04	107.51	108.63
108.63	104.69	102.76	106.63	106.95	105.05	104.56	108.46	107.73	107.6	110.24	106.4	102.8	105.62	107.21	109.96	109.28	102.95	105.79	105.87	107.15	107.22	106.71	107.26	104.59	106.18	106.23	109.54	107.54	106.29	107.86	107.14	104.76	109.61	108.76	103.55	107.62	108.31	106.26	106.58	107.17	107.82	106.68	107.94	105.66	106.01	105.22	106.67	104.32	104.29
109.6	108.87	111.13	106.86	104.33	108.9	108.8	109.25	108.56	105.84	109.25	106.96	107.54	109.36	109.86	110.22	107.11	108.93	108.8	107.67	107.43	106.85	109.36	104.72	109.66	110.8	107.72	109.77	109.63	106.76	107.28	106.47	108.73	111.97	108.09	106.44	106.6	106.34	108.17	110.33	106.53	106.83	107.66	108.64	107.85	109.22	108.39	110.04	108.72	107.88
102.77	105.68	104.91	104.64	107.3	108.55	105.23	103.8	105.4	104.04	105.27	107.19	107.18	105	107.59	104.35	104.51	107	106.6	101.78	102.73	103.71	107.92	106.07	105.83	103.12	109	104.51	105.75	107.58	108.12	107.13	105.06	105.76	106.49	110.15	105.66	105.64	105.22	105.67	105.81	106.09	105.45	104.91	108.25	105.2	102.5	107.89	103.87	106.11
98.7	98.684	99.862	98.662	97.999	99.12	97.718	100.7	97.851	99.52	98.217	99.02	97.745	97.851	100.2	98.783	100.76	97.42	97.822	98.743	95.758	97.12	100.74	97.03	96.152	98.847	99.343	97.923	100.13	98.642	97.994	98.663	97.756	100.35	97.406	100.71	97.056	94.423	101.09	97.769	96.202	98.846	98.915	97.314	96.953	97.729	98.947	96.709	97.771	100.39
106.42	104.65	106.03	102.69	104.89	106.82	102.81	103.98	103.62	105.43	106.18	103.77	103.34	108.72	105.93	103.38	108.65	105.86	102.37	104.12	106.81	108.05	102.65	106.63	106.41	108.86	107.4	103.51	106.62	102.57	108.25	102.51	105.38	105.64	104.46	104.56	108.14	107.33	108.85	104.1	103.33	103.98	108.67	106.65	106.98	105.43	106.41	102.61	104.93	107.12
109.22	108.35	107.51	110.73	107.1	108.98	105.76	104.38	109.62	107.53	108.12	109.37	108.77	108.54	107.09	105.82	105.38	106.18	108.58	110.02	107.39	105	108.02	107.6	110.45	109.74	108.66	107.73	107.12	107.78	109.06	109.99	109.56	107.62	107.77	107.87	109.76	110.42	106.48	109.81	107.33	108.48	105.95	110.09	107.41	110.12	106.54	109.81	108.69	107.86
98.596	98.457	96.214	98.733	98.749	98.596	101.47	95.076	96.999	98.573	98.866	97.22	96.615	100.94	98.535	96.858	98.001	97.669	95.858	99.044	102.44	98.237	102.01	99.498	98.74	98.78	95.964	95.423	100.41	97.293	100.4	102.37	100.67	98.15	100.36	98.965	99.718	99.591	99.304	99.778	98.508	98.497	99.198	101.29	100.13	101.22	99.472	98.773	97.649	100.05
109.21	107.66	106.73	108.6	108.72	111.66	109.28	104.59	106.68	108.5	107.94	108.37	106.21	107.22	108.27	106.87	106.91	106.69	105.83	107.74	107.38	107.16	108.06	106.96	108.06	109.05	108.84	106.07	108.02	107.99	105.76	106.74	107.99	109.12	109.98	106.59	107.24	109.82	107.76	108.52	105.19	109.03	110.3	106.71	107.4	107.1	108.11	110.6	107.11	108.35
107.38	106.17	108.31	105.25	106.24	105.28	105.38	108.12	106.41	106.21	102.48	104.79	107.45	108.32	104.99	104.73	106.89	107.64	106.54	105.98	107.93	107.91	104.16	107.22	107.92	106.93	106.3	105.91	105.42	107.02	106.07	107.37	108.14	104.98	107.65	105.88	106	105.76	106.96	104.45	107.21	107.17	101.43	108.55	106.79	107.33	107.58	107.94	106.51	108.14
109.24	110.46	107.14	106.32	107.24	107.16	108.48	111.14	108.09	107.04	110.06	107.61	107.49	107.6	106.55	110.91	104.98	108.56	107.07	108.15	106.14	104.68	102.68	108.47	109.08	108.03	109.06	108.54	108.31	110.76	111.58	108.36	109.51	107.75	108.26	104.7	107.33	108.31	109.52	110	108.19	107.12	107.76	108.61	107.64	108.52	104.5	106.41	109.44	107.03
105.24	105.96	110.29	112.07	111.17	106.67	109.81	108.1	108.32	107.26	106.49	108.65	106.15	109.2	108.9	109.47	106.96	107.19	103.27	107.71	108.26	107.6	108.73	108.59	107.36	108.08	109.71	107.22	106.73	106.08	107.69	109.95	110.23	108.49	108.54	109.1	107.99	109.3	106.29	110.23	110.93	107.32	107.95	106.46	109.78	108.64	107.3	105.13	106.01	108.85
98.439	96.526	98.279	97.586	99.193	98.01	93.886	98.368	96.557	100.5	99.065	98.073	102.6	94.874	97.696	97.352	96.092	100.55	99.835	96.795	99.2	98.563	97.971	98.682	98.535	98.653	96.913	97.222	97.418	99.073	99.381	97.187	98.493	99.241	97.159	99.504	97.273	97.596	98.701	98.394	97.12	96.334	100.94	104.77	98.342	96.699	95.198	96.623	95.861	98.959
103.51	102.09	108.28	106.25	102.91	106.88	105.52	106.37	105.76	106.62	107.02	104.91	105.66	104.79	106.59	106.43	106.79	107.36	105.53	105.5	102.31	103.6	107.4	105.09	104.68	104.76	105.48	104.01	107.27	103.79	108.23	106.58	106.24	103.76	104.8	105.81	107.01	106.23	104.85	109.52	107.25	104.9	105.1	105.27	106.71	105.44	105.06	104.95	108.54	108.02
105	106.12	104.51	105.53	105.71	105.32	109.12	106.03	108.23	107.15	105.94	104.24	105.81	107.38	106.51	105	104.74	108.09	104.49	106.31	105.81	105.64	107.25	104.74	106.17	104.63	105.7	102.9	104.24	107.07	107.47	104.71	107.57	106.06	105.4	103.01	102.63	104.78	107	102.74	107.64	104.65	105.99	105.58	108.3	103.26	107.97	104.42	106.13	103.78
105.05	99.324	100.66	100.07	98.722	100.58	99.829	102.65	98.166	102.24	99.185	102.11	104.29	99.913	100.34	102.07	94.942	101.34	99.076	100.32	97.953	101.41	101.11	101.06	100.39	97.547	98.584	100.43	99.78	102.13	98.531	99.986	99.438	100.15	101.23	98.568	99.516	101.4	102.2	102.33	96.953	99.183	99.206	97.437	99.041	100.33	98.671	100.04	99.294	103.48
108.4	107.31	102.82	107.2	105.73	108.02	104.8	108.43	107.17	104.17	109.58	103.09	110.65	103.17	104.09	105.67	103.6	103.46	105.84	106.8	105.3	105.71	103.75	107.57	103.61	106.74	107.88	103	105.11	108.4	105.67	105.8	110.07	106.21	107.92	107.53	106.71	105.39	108.5	106.73	106.65	105.31	105.75	108.16	107.21	107.72	106.89	105.08	108.8	105.73
104.81	105.16	106.15	106.32	105.73	103.97	107.14	106.7	110.47	104.58	107.38	107.09	105.81	106.17	107.1	109.2	105.48	106.82	108.54	103.5	108.09	106.96	107.35	106.66	109.78	106.59	104.49	105.93	109.12	106.76	108.25	106.54	103.04	106.73	102.34	105.75	106.1	103.58	107.65	105.69	106.9	108.82	106.06	103.12	104.89	109.7	106.71	109.95	107.09	105.03
106.52	104.17	105.11	104.82	108.82	105.91	106.7	110.47	104.6	104.13	107.01	110.67	108.73	105.27	106.83	104.77	107.43	103.9	103.8	103.22	105.27	106.91	103.44	108.57	102.79	106.65	106.5	108.64	107.52	108.81	107.03	110.9	107.29	105.45	105.38	106.03	109.53	104.22	105.87	106.3	105.75	106.39	107.42	106.53	104.22	106.62	105.33	104.39	103.92	108.83
106.56	102.84	108.61	105.72	104.64	106.42	105.97	107.43	105.72	105.27	106.57	105.55	104.82	105.16	106.96	104.28	104.03	103.31	105.18	105.41	105	104.61	106.85	106.11	104.03	107.33	106.86	103.12	107.84	106.1	108.04	104.63	104.91	106.83	105.1	106.91	106.69	105.51	105.9	102.19	107.36	104.64	104.49	105.94	106.08	105.21	107.27	106.01	107.98	104.38
103.93	107.2	105.4	106.22	107.22	105.35	105.78	106.76	105.05	103.01	104.47	105.79	105.86	104.53	104.29	103.55	108.42	105.37	108.78	106.36	104.13	103.73	106.22	105.31	106.99	107.37	105.07	107.05	106.07	107.26	104.24	106.23	103.57	102.7	106.37	104.03	105.01	106.57	109.62	101.27	106.14	105.82	101.87	103.65	105.43	104.66	106.99	104.92	106.79	105.12
94.757	98.821	100.88	96.359	100.02	99.053	95.371	97.33	97.444	97.135	101.1	100.44	100.58	99.34	99.921	97.637	99.507	100.29	96.364	98.38	95.757	98.319	101.12	96.496	98.357	96.607	98.507	96.944	100.75	99.266	98.521	97.063	97.05	100.68	102.44	101.01	97.11	100.24	96.536	99.215	97.801	98.892	98.616	98.241	94.877	99.765	98.196	98.248	97.677	97.355
110.26	107.4	106.66	107.55	105.22	106.83	109.51	107.31	108.77	107.83	105.77	109.64	107.26	105.98	110.71	108.62	107.99	106.95	109.83	107.63	105.06	109.63	106.7	110.1	104.82	110.12	109.36	106.75	109.35	104.49	107.52	106.24	109.23	107.84	108.29	109.41	106.22	107.7	106.08	103.21	108.42	107.61	109.59	106.26	107.76	108.5	106.48	104.94	106.76	108.48
107.6	105.6	109.09	105.83	105.35	108.7	106.61	108.19	110.03	107.27	108.38	108.45	109.89	110.68	108.04	108.41	108.78	108.67	108.38	107.55	108.61	109.24	109.97	104.85	107.27	106.98	107.67	108.57	104.29	109.99	105.27	107.32	104.34	107.33	107.35	105.08	108.9	106.1	107.98	108.02	105.88	107.39	108.44	112	108.25	107.45	108.84	107.72	108.62	108.7
94.861	97.604	95.816	97.686	99.59	98.74	98.849	96.373	96.119	99.201	96.695	99.643	97.004	99.779	101.72	94.953	97.658	100.01	96.323	100.44	99.499	98.744	98.047	95.143	100.11	100.75	97.315	99.842	96.622	98.977	100.03	97.595	93.624	97.499	93.916	94.323	95.734	97.095	98.692	96.462	98.12	98.082	98.626	99.115	98.778	99.285	99.344	100.42	100.49	101.83
105.7	110.15	107.29	107.13	109.46	110.2	108.81	109.66	107.7	107.07	107.4	109.66	109.46	105.87	106.44	112.23	107.65	106.11	109.84	108.42	107.17	109.71	106.9	108.18	109.55	107.61	108.34	106.69	106.27	106.37	109.34	109.79	108.9	108.84	106.99	109.41	104.94	110.64	108.47	103.96	106.68	111.21	106.48	111.25	107.11	107.66	108.36	106.85	107.92	109.52
107.35	103.47	104.46	107.03	104.82	104.26	105.79	107.57	103.51	103.16	104.97	104.11	103.85	106.95	106.65	104.17	106.9	103.5	106.73	109.35	105.63	106.21	101.7	107.23	107.7	106.01	107.77	103.42	104.76	108.11	106.29	106.87	104.66	103.12	106.49	104.23	108.25	106.7	102.88	106.17	105.68	106.6	102	108	103.68	104.36	106.47	109.19	103.26	105.54
105.94	104.35	105.78	106.5	103.01	105.47	105.44	105.75	104.52	102.97	103.93	106.29	104.81	107.77	104.66	106.46	107.35	102.49	108.45	105.79	107.28	104.8	108.7	105.36	105.69	106.56	102.42	105.66	107.82	106.21	106.75	103.22	103.7	104.09	106.75	110.07	106.88	105.09	106.79	106.52	105.82	104.1	105.66	103.35	108.12	105.94	103.56	107.34	104.91	106.62
108.04	107.87	110.84	110.76	108.42	103.09	107.36	107.74	107.28	106.9	104.39	106.82	107.07	107.1	108.17	105.85	106.91	108.19	105.53	110.14	108.05	108.4	107.33	105.55	108.83	107.22	109.46	108.26	106.51	109.22	103.36	108.91	107.76	109.07	108.58	107.73	107.14	106.56	107	110.14	108.2	107.27	108.65	108.56	108.13	109.12	105.75	110.93	109.84	108.54
106.37	107.78	106.89	102.7	105.27	105.15	105.27	105.63	107.98	102.07	107.48	104.64	106.21	107.17	106.19	103.4	107.09	108.02	105.58	106.4	105.02	107.44	104.27	107.67	104.29	106.33	104.15	103.96	106.68	105.56	106.83	103.96	107.12	105.48	103.44	105.89	106.11	106.57	105.26	103.52	105.9	109.13	104.45	103.85	106.72	107.49	104.49	104.33	101.87	105.14
106.13	108.16	106.66	107.35	105.9	103.88	106.63	104.1	105.95	105.1	107.04	108.11	108.14	104.66	105.07	105.1	107.69	107.97	102.98	106.73	105.09	107.45	107.07	109.33	109.68	105.68	106.68	106.24	106.34	106.79	107.43	106.76	107.91	105.55	107.73	106.69	106.69	109.23	104.45	106.68	105	106.34	108	103.29	107.68	103.18	104.6	104.98	105.23	106.06
106.97	104.87	105.57	110.15	105.74	106.71	106.11	106.57	107.14	105.35	106.59	105.2	106.13	107.17	104.91	106.03	107.34	109.26	108.76	107.85	105.81	107.66	106.07	108.17	107.3	102.99	105.82	105.9	104.36	103.93	104.03	105.87	103.14	106.44	108.37	107.01	106.72	108	104.9	109.24	110.1	105.98	106.04	104.9	106.41	104.03	109.72	105.19	110.01	109.91
105.5	104.55	107.08	106.59	104.03	107.64	105.35	104.85	103.32	105.34	108.51	105.96	106.79	104.64	106.43	106.07	108.28	104.53	105.86	103.18	106.07	109.85	104.79	105.06	105.55	101.96	106.84	108.05	106.54	106.58	104.81	102.52	106.03	106.65	106.24	106.17	104.1	105.8	105.58	107.91	105.86	106.07	105.24	104.7	105.47	106.71	105.99	106.54	107.01	105.35
98.999	97.888	99.768	96.625	99.106	100.22	97.834	102.19	93.166	94.82	97.869	99.643	98.593	103.93	95.818	99.318	98.639	99.852	99.366	96.816	96.44	97.097	96.532	98.288	102.47	99.484	99.47	100.32	95.117	98.124	97.092	101.98	97.863	98.259	98.523	102.05	98.173	98.151	97.822	99.443	95.367	101.35	94.728	99.36	95.709	98.036	96.953	96.516	98.676	98.176
107.36	104.87	108.03	110.59	107.55	107.39	105.14	105.1	107.07	108.32	109.55	106.39	106.28	106.68	109.26	109.03	106.09	107.63	108.9	110.85	106.84	104.94	107.76	107.75	105.53	107.58	108.72	108.13	107.84	109.9	107.49	107.58	110.66	109.82	107.31	109.13	107.24	110.04	105.88	107.25	108.39	104.3	110.69	109.89	106.85	106.76	108.18	107.28	106.18	110.22
107.3	110.45	108.23	107.7	109.91	106.72	108.12	108.7	110.87	108.17	107.9	107.72	105.65	105.41	106.31	107.13	108.1	107.98	108.05	110.81	108.74	108.52	106.58	107.79	107.52	112.2	109.87	104.89	106.28	105.72	106.09	109.34	105.95	107.33	112.35	107.79	107.91	109.14	105.98	105.93	108.63	109.1	107.93	107.11	106.18	109.23	110.13	109.72	106.7	108.59
109.32	111.27	108.78	106.63	108.54	111.85	107.67	107.82	109.25	108.1	110.03	106.51	107.51	111.01	107.57	110.67	109.74	106.76	107.85	111.29	113.86	109.1	104.87	109.47	107.23	107.08	110.92	109.35	109.19	106.04	106.57	111.33	106.68	104.86	108.96	105.51	112.48	109.46	108.7	109.6	110.83	106.38	109.05	107.08	110.29	108.83	109.16	104.88	107.8	107.9
106.98	104.99	102.45	107.7	105.2	105.11	104.31	103.52	106.4	106.22	107.15	105.85	107.98	102.1	108.22	103.14	108.54	105.71	101.73	104	106.05	106.89	104.48	105.15	107.58	103.46	106.22	104.35	103.32	103.19	102.05	106.03	106.73	103.7	106.07	108.82	105.36	108.06	106.14	105.89	104.39	107.1	101.41	108.35	106.22	105	101.7	106.2	106.73	107.27
101.23	100.32	101.64	101.25	102.54	99.925	104.59	101.14	100.68	102.45	95.229	102.27	98.457	99.334	100.69	98.727	99.374	97.777	101.21	101.83	99.83	98.972	104.32	101.96	98.13	100.11	98.535	100.84	102.2	100.33	99.066	98.889	102.83	100.71	100.06	98.15	98.729	100.06	95.832	101.16	98.524	101.97	99.808	98.455	102.54	99.051	98.958	102.99	100.61	99.061
106.98	105.79	105.99	107.32	106.16	109.01	108.69	105.47	104.45	107.68	105.37	104.72	102.62	103.58	106.65	106.15	108.54	106.65	107.91	107.7	107.76	107.9	107.97	106.79	104.92	104.95	106.49	106.73	104.38	105.59	105.46	105.3	109.39	105.94	107.98	104.73	106.95	105.3	106.16	107.37	103.96	104.38	109.12	100.25	106.88	109.38	107.76	106.59	106.02	109.58
109.8	108.51	105.85	105.21	109.32	106.99	106.12	106.77	108.11	109.38	109.56	106.45	107.98	110.3	105.69	106.94	105.32	104.76	105.14	103.2	101.33	106.46	109.62	107.61	108.91	108.93	105.08	108.73	106.18	106.06	106.67	106.02	102.65	106.41	107.67	103.99	105.26	106.06	106.07	104.31	108.09	107.18	104.57	107.95	105.82	106.61	106.89	105.28	105.62	108.14
105.84	105.21	107.32	104.66	109.34	107.37	107.24	105.4	107.16	108.4	105.69	106.54	104.29	107.74	106.13	106.44	103.93	107.29	106.2	107.22	105.77	106.29	106.58	109.18	106.6	105.39	107.98	106.38	106.04	106.6	106.41	105.83	104.92	106.46	105.42	106.58	107.54	106.04	110.1	103.44	105.19	107.68	106.08	108.5	106.3	105.65	105.89	106.53	105.69	106.41
108.44	106.15	107.78	102.27	103.59	106.03	104.36	103.84	104.69	105.72	105.5	104.27	104.52	107.14	105.92	107.05	104.98	104.5	106.74	106.46	105.83	107.27	103.72	106.53	104.94	103.52	104.95	105.28	105.79	106.39	107.03	104.48	106.53	106.61	106.11	105.64	105.14	104.7	105.62	105.22	103.97	104.6	109.72	106.36	103.46	107.18	102.11	104.91	105.48	102.82
107.09	108.01	105.69	105.44	110.74	109.14	106.02	105.72	103.6	106.17	105.3	107.77	103.37	106.11	107.62	105.27	105.84	103.84	103.57	105.06	107.05	106.39	102.85	105.01	106.64	106.83	105.36	104.23	104.31	104.98	107.07	106.9	105.64	107.08	104.5	105.33	108.58	103.31	106.24	106.49	109.2	103.58	106	103.42	106.36	105.5	104.96	102.64	102.02	103.28
109.84	106.73	108.35	108.82	109.55	104.98	108.49	107.37	108.13	108.39	104.33	109.33	108.56	110.34	108.12	106.6	108.17	108.15	108.75	115.33	109.68	106.91	110.44	107.46	109.45	104.86	110.13	108.12	109.51	108.77	106.56	111.98	106.63	109.68	106.66	107.34	107.43	108.45	108.72	108.56	107.67	110.62	108.6	108.19	109.37	106.95	111.93	108.06	110.59	107.18
105.68	107.87	107	106.44	104.43	105.79	107.39	109.29	103.76	105.03	105.64	104.77	107.45	105.89	105.53	105.95	104.92	107.64	104.83	105.69	106.57	105.64	100.99	105.73	106.99	105.2	104.37	108.01	105.51	107.64	105.66	101.27	106.58	104.82	106.74	108.04	104.23	103.72	106.19	109.77	106.28	107.04	107.37	102.54	104.31	108.12	107.77	105.91	106.33	102.91
95.607	98.02	96.248	97.128	98.889	100.26	98.427	97.446	96.765	98.339	101.2	97.166	97.765	98.152	99.847	95.091	99.638	100.49	98.809	95.884	94.917	99.736	97.265	95.877	97.151	98.518	98.789	96.541	98.081	95.198	98.138	99.749	96.984	95.932	98.272	98.887	97.299	96.124	96.104	100.18	97.313	100.16	97.354	99.136	101.65	97.903	98.894	102.01	100.62	98.832
108.26	110.42	108.64	108.74	108.18	110.16	108.82	107.16	108.54	107.52	106.88	109.51	108.24	110.13	110.07	106.93	106.54	109.55	108.38	108.73	108.59	110.13	108.31	109.16	106.63	107.76	109.35	108.49	108.22	108.59	108.1	110.45	108.73	109.89	104.74	104.1	107	107.12	109.28	105.3	107.81	108.93	108.06	108.58	108.54	108.5	107.95	106.13	107.23	106.85
100.76	99.624	96.351	97.937	104.9	101.75	95.373	99.07	99.865	100.57	98.986	99.293	98.246	98.288	101.9	97.457	98.883	98.419	100.53	98.568	97.454	100.37	97.531	97.571	100.56	97.954	99.273	100.18	97.394	100.43	97.549	99.385	97.79	100.16	99.189	98.86	100.54	98.774	101.59	100.7	97.204	98.546	99.938	98.364	95.224	103.14	98.822	99.924	101.34	99.208
107.02	106.95	106.76	107.24	106.54	110.48	107.76	106.22	106.03	105.06	106.34	107.57	106.96	107.79	105.91	104.73	106.99	107.03	107.64	106.09	106.11	111.58	104.73	107	108.78	110.91	109.14	110.13	108.84	106.56	108.56	106.53	106.36	106.32	112.14	108.16	109.5	108.48	106.82	106.41	107.34	107.19	107.2	106.88	106.13	110.44	109.23	107.5	107.65	109.61
99.092	100.09	97.917	96.923	101.51	98.572	96.034	99.192	99.256	97.155	96.362	96.532	95.307	97.256	97.503	96.456	96.648	99.572	100.67	99.06	97.562	97.176	97.65	98.806	96.827	100.11	100.92	98.031	97.152	101.66	99.465	97.615	100.89	98.293	99.972	98.044	97.268	96.318	102.4	101.97	97.405	99.009	94.832	96.226	100.07	98.041	95.339	98.623	98.782	98.78
98.64	101.66	100.31	101.54	100.89	100.98	99.328	102.06	97.831	102.13	101.05	100.46	97.144	100.11	100.07	100.95	99.922	103.03	99.763	101.72	99.123	98.406	102.02	101.47	97.474	101.94	102.4	103.91	99.542	101.15	98.786	101.88	102.33	102.73	101.81	100.95	101.01	99.961	100.26	100.52	99.767	101.76	100.03	100.09	100.84	101.77	100.85	102.05	99.67	100.96
109.15	110.62	107.55	108.3	103.44	106.03	108.12	108.07	109.32	109.53	109.91	108.29	108.73	109.99	109.08	108.36	107	106.67	107.89	107.95	109.01	108.55	108.03	106.87	108.16	106.74	110.15	109.59	108.18	106.51	106.03	106.56	107	108.32	110.26	110.71	107.23	108.33	110.14	106.98	109.85	110.98	108.29	108.63	109.09	107.51	109.4	107.02	110.41	107.28
109.09	112.36	110.06	113.21	111.95	108.72	109.42	111.26	110.45	107.53	110.35	112.75	111	112	110.34	110.08	114.03	112.57	111.66	108.94	109.2	109.7	109.14	110.84	111.42	107.99	108.76	112.21	111.4	111.27	107.2	111.48	111.83	109.76	110.72	111.59	111.94	110.04	110.43	110.68	111.86	112.72	111.11	109.17	108.4	110.83	111.78	110.82	111.46	110.96
109.41	107.12	108.44	105.11	107.63	108.19	104.86	109.9	110.34	106.5	108.49	106.85	103.56	106.36	111.21	108.14	106.52	108.39	109.98	105.82	109.9	107.18	110.52	110.4	108.46	107.49	105.64	108.98	105.68	110.48	105.36	107.51	109.1	107.79	109.44	105.6	110.66	109.75	106.27	109.7	109.66	106.33	103.96	110.79	107.14	106.27	104.21	107.74	108.92	103.98
104.23	104.48	105.88	104.79	107.92	102.66	108.71	104.3	105.1	105.28	105.99	102.89	105.96	104.94	104.78	103.35	105.92	103.89	104.21	106.72	109.91	104.1	105.12	103.82	107.19	106.01	101.72	110.55	105.43	108.21	104.92	105.89	105.56	106.61	102.41	103.52	106.91	102.84	104.63	109.29	106.22	106.35	102.82	108.03	104.79	104.97	104.2	104.24	106.91	105.48
104.28	103.12	106.14	106.49	102.59	106.14	104.57	107.4	105.89	106.88	104.07	108.91	105.73	105.97	107.57	102.14	106.92	104.9	109.24	104.56	106.28	106.29	106.54	107.3	103.66	107.88	105.35	107.33	105.38	103.09	100.61	103.85	103.4	106.96	107.14	105.14	105.43	105.6	106.42	103.76	106.28	103.8	105.25	104.68	105.75	105.47	107.21	105.04	105.31	107.36
106.48	107.17	106.05	106.22	105.51	110.1	104.06	106.63	107.68	105.37	108.09	107.37	107.83	106.94	105.56	104.25	109.82	104.99	106.55	107.62	108.41	105.72	106.83	106.72	103.36	105.67	106.42	106.13	107.57	106.88	107.82	111.53	109.43	106.4	108.49	104.85	104.95	106.64	105.63	106.39	103.09	107.28	106.16	108.39	105.46	105.93	103.82	106.72	102.51	108.27
106.02	105.42	104.38	105.59	106.78	108.74	104.62	106.15	108.41	107.8	107.2	103.97	107.61	106.33	105.54	106.52	108.61	105.78	103.51	105.89	103.43	102.63	103.35	107.08	105.31	107.75	105.2	103.14	105.16	104.76	106.13	104.54	105.79	104.66	105.11	103.44	107.71	107.44	101.48	103.74	103.33	106.2	106.29	104.74	106.04	104.53	106.95	106.82	104.01	105.47
103.35	104.72	106.32	104.58	104.68	104.27	106.56	104.51	105.49	105.77	105.02	102.75	105.96	106.71	104.79	105.85	105.93	107.58	106.79	106.87	107.04	108.34	108.85	108.46	104.85	101.22	107.01	104.48	105.25	104.75	106.7	103.44	104.12	109.31	106.6	104.48	105.06	105.34	106.76	103.96	104.83	105.79	106.03	103.41	103.63	102.98	100.57	105.92	107.63	107.8
98.837	100.13	101.63	102.13	103.04	99.775	98.849	99.253	100.21	101.49	99.622	104.64	99.873	99.008	100.42	102.62	103.44	100.65	100.38	103.63	99.388	99.694	102.56	101.67	102.27	101.2	102.23	103.14	101.08	103.45	97.456	99.124	102.56	96.662	100.03	102.7	101.34	102.09	100.5	100.29	102.43	102.39	99.516	100.9	104.14	97.612	102.51	104.01	104.19	100.67
109.37	107.92	106.44	107.6	103.02	105.96	104.23	105.78	104.18	105.36	103.85	106.62	105.45	108.84	105.19	105.83	108.56	99.15	107.3	106.31	108.8	108.07	107.34	105.35	106.55	103.79	107.8	107.13	104.97	105.81	107.15	107.14	105.93	105.85	106.02	104.71	105.59	105.93	105.76	104.88	104.96	107.45	105.47	104.02	104.38	105.11	104.1	106.3	102.99	103.27
107.71	107.76	108.28	105.47	104.98	106.64	106.34	100.42	107.68	108.87	106.06	105.53	106.21	104.02	105.21	103.79	104.83	106.31	104.18	107.11	104.34	103.88	108.23	100.98	104.36	104.41	104.72	106.87	108.46	106.09	107.87	103.98	106.9	109.22	105.6	105.59	105.95	108.55	107.38	106.52	110.67	107.2	103.53	103.56	103.54	106.2	109.6	102.86	106.96	107.43
105.33	105.78	105.6	104.56	104.78	103.21	104.86	104.84	105.95	104.11	107.19	105.02	105.09	107.02	105.87	105.45	107.78	108.23	109.63	106.45	109.31	107.96	107.21	104.92	106.35	105.8	104.57	105.59	108.12	103.06	102.89	106.14	103.33	106.38	104.78	106.62	105.66	106.82	103.38	107.03	105.07	106.02	105.45	103.32	103.88	102.02	106.86	105.64	104.18	105.81
105.2	107.42	103.07	104.61	106.68	105.34	107.2	106.66	105.06	102.92	107.15	103.08	106.02	103.73	105.17	103.63	103.97	107.99	104.43	105.67	106.13	106.76	108.09	104.15	107.19	104.48	106.17	105.75	104.5	107.55	106.19	101.69	107.55	106.2	107.03	105.84	109.77	107.38	105.44	105.47	107.35	106.49	108.47	105.29	103.63	103.97	106.84	107.93	104.83	103.68
100.29	100.81	100.02	102.71	97.781	100.04	96.393	99.262	101.31	100.7	99.911	100.89	99.644	100.93	99.868	99.401	103.74	102.47	101.5	101.41	102.57	100.37	100.83	101.42	98.991	100.14	102.46	99.629	99.184	103.45	98.595	102.25	100.36	101.1	99.88	99.979	100.09	102.46	96.197	99.519	104.51	98.724	100.01	97.523	105.78	97.866	100.5	100.9	100.9	103.02
95.453	99.868	97.901	96.447	96.338	98.611	99.439	98.358	100.53	99.287	98.243	99.974	96.883	99.832	97.146	98.161	98.356	98.729	96.606	98.241	98.502	99.861	98.753	98.641	95.582	95.7	99.893	97.293	97.402	101.65	97.564	96.137	97.024	99.511	95.03	95.345	100.76	101.16	98.199	99.618	98.39	98.515	98.869	97.877	98.496	100.12	95.838	97.842	98.568	99.581
108.43	109.21	112.51	109.01	111.02	111.29	111.38	112.74	109.53	110.32	109.12	111.87	112.06	109.16	108.77	109	111.1	109.71	113.73	112.75	109.28	109.97	110.31	111.47	109.43	109.14	113.65	110.28	111.31	105.51	108.95	112.77	109.45	111.76	112.51	111.07	108.55	110.22	109.08	111.91	113.02	108.76	110.24	110.24	111.52	110.03	111.82	105.19	110.08	109.45
109.35	110.4	107.83	109.77	105.56	107.35	111.09	107.53	109.08	104.53	106.82	112.38	107.71	105.9	106.05	109.05	105.88	110.06	108.09	108.43	109.24	106.81	109.44	108.81	107.92	108.37	109.63	107.78	106.56	107.95	108.42	107.57	109.23	110.78	110.91	106.4	107.65	109.41	107.76	110.26	104.03	108.34	109.01	108.53	109.61	105.33	110.14	107.88	108.71	106.33
110.59	108.29	108.77	105.31	105.1	110.7	109.62	108.01	108.65	106.21	109.96	107.78	112	109.37	108.67	109.41	109.98	107.51	105.43	108.91	107.49	106.37	108.02	107.73	109.67	110.01	105.4	112.15	105.44	109.86	106.14	108.15	108.81	107.79	107.06	109.08	109.49	106.94	107.57	108.15	111.15	108.61	109.99	107.96	109.29	111.75	105.96	110.85	109.8	106.02
103.75	107.32	102.94	106.77	104.2	105.85	106.17	108.22	103.06	106.43	102.59	105.89	104.7	105.29	106	106.56	99.508	106.36	103.76	107.46	105.04	100.49	106.23	106.11	104.73	103.37	104.95	107.39	106.93	105.08	106.07	101.69	104.91	103.74	105.37	102.24	107.66	103.56	105.73	103.76	105.77	105.92	107.08	104.68	104.97	110.84	104.78	103.78	99.115	106.85
104.37	103.44	106.55	107.98	105.13	107.3	106.79	106.17	107.43	106.36	106.3	107.12	107.21	106.14	104.97	104.63	105.85	105.22	105.9	106.26	106.48	110.87	104.56	103.79	107.05	103.18	107.28	107.08	104.6	104.61	106.53	106.73	107.02	109.05	105.31	103	104.24	108.59	102	104.96	106.44	107.6	106.82	104.21	105.83	107.96	107.41	109.84	105.16	106.52
107.47	108.81	106.98	106.52	107.19	108.8	111.63	110.76	110.04	109.7	108.38	106.7	108.65	109.4	106.1	108.15	110.63	107.45	106.68	110.72	109.04	111.09	108.93	109.35	107.07	109.67	107.84	110.55	105.89	106.98	108.01	108.74	106.58	107.72	107.01	110.41	110.26	108.26	109.68	109.02	106.48	110.04	110.26	110.65	104.26	109.49	109.64	108	109.43	108.24
107.94	109.34	108.04	105.19	108.79	106.12	106.14	108.68	106.96	105.19	108.98	106.36	106.76	106.01	107.77	104.07	106.2	107.4	105.76	107.65	104.64	108.51	107.22	105.85	105.07	105.45	105.87	104.04	103.9	104.21	104.65	103.92	106.21	103.79	106.08	106.76	106.28	103.51	104.79	106.13	104.59	106.43	106.77	106.5	107.2	105.39	102.88	105.32	104.75	109.04
106.12	108.41	103.42	107.12	107.78	105.92	108.74	108.03	107.04	105.58	105.64	109.23	108.73	108.55	107.74	108.21	109.38	106.28	109.79	107.94	109.46	108.24	107.7	106.69	107.34	109.53	106.64	106.11	108.61	111.61	107.4	110.53	108.85	108.13	108.23	110.61	106.25	108.91	108.45	109.52	109.31	107.1	110.48	111.48	109.09	108.01	107.91	109.64	108.25	111.12
106.39	109.81	105.95	107.4	105.16	106.21	109.45	107.98	110	106.21	107.74	105.53	107.24	107.85	109.63	106.05	107.8	109.17	105.76	109.81	106.64	107.49	108.2	108.55	106.87	104.82	107.81	108.99	106.71	105.21	107.72	106.65	109.96	109.41	108.69	107.6	110.46	108.17	107.95	108.92	108.3	109.4	107.65	107.66	109.24	105.81	108.6	109.1	107.95	107.38
105.48	105.17	107.07	107.29	105.95	105.26	108.68	105.87	108.75	106.84	105.53	107.54	103.91	104.88	105.86	101.48	106.25	108.97	102.01	104	105.58	109.41	103.04	102.69	103.21	103.4	106.34	106.72	102.64	107.54	105.32	103.83	107.75	106.5	105.15	106.41	109.99	106.84	106.57	104.49	102.47	107.77	105.33	105.52	107	103.8	104.81	107.87	107.29	107.2
108.44	106.71	104.68	103.75	103.9	102.94	105.78	105.8	107.56	105.84	105.29	105.5	107.34	107.13	102.62	105.96	105.71	103.6	106.47	103.39	106.91	107.13	107.4	106.32	107.55	106.81	106.45	106.92	105.23	105.49	105.62	105.43	109.02	107.74	104.76	105.18	108.58	105.07	105.46	104.98	108.84	106.35	108.48	106.15	107.53	103.42	106.07	107.59	105.26	104.11
97.537	94.42	101.23	99.591	99.475	101.1	102.56	99.99	101.84	98.386	100.12	100.33	104.64	100.7	98.2	102.26	97.789	101.04	96.318	100.64	97.384	103.62	100.56	100.05	99.977	99.309	101.4	98.72	100.12	100.73	100.06	100.98	103.81	101.62	100.55	99.642	101.46	97.11	100.66	101.5	101.24	99.751	101.99	103.02	98.061	101.35	99.406	100.49	101.6	101.42
108.51	110.14	106.22	106.06	106.09	109.51	109.88	109.37	108.71	107.99	107	109.25	107.37	109.21	107.09	106.05	110.8	108.88	106.3	104.61	105.58	107.77	107.04	109.3	109.36	108.51	109.42	105.39	109.81	107.05	104.51	108.68	108.39	107.7	108.65	111.76	106.01	105.84	109.19	107.69	107.5	108.26	110.33	106.31	107.14	107.7	109.83	106.84	109.1	109.75
106.9	110.85	109.07	107.19	106.41	106.9	107.7	109.19	109.62	109.18	109.33	107.81	106.49	106.23	106.45	107.27	108.06	110.11	106.95	107.83	107.48	105.84	108.18	107.45	108.17	106.37	110.64	107.71	107.94	109.41	106.81	107.56	110.42	109.23	109.34	108.46	107.47	108.06	108.15	106.02	108.27	107.51	110.79	106.11	109.88	106.33	107.9	107.95	105.63	108.75
97.839	96.048	98.705	97.106	98.786	101.35	100.22	105.22	101.13	97.476	99.753	99.265	101.3	99.634	102.47	95.193	98.86	100.33	98.298	99.738	99.202	99.44	98.719	98.152	97.793	100.43	99.323	97.727	97.996	98.382	99.368	96.453	99.508	98.367	97.946	100.13	97.306	100.01	98.932	98.279	101.42	99.09	101.4	100.16	96.596	101.62	100.84	99.663	98.416	99.4
97.887	96.727	100.38	96.654	97.895	99.53	96.096	95.025	97.037	97.742	98.521	97.633	99.993	97.565	99.722	97.629	99.151	95.856	100.92	98.763	99.487	97.935	99.677	102.26	98.052	99.379	99.474	99.743	98.188	96.02	98.069	97.334	99.434	96.677	98.142	97.504	99.25	99.548	96.969	99.717	97.268	99.277	98.57	100.76	97.544	99.576	98.812	96.846	100.67	95.647
107.16	108.03	106.28	108.74	108.03	110.36	106.74	112.01	106.87	109.3	107.45	107.54	106.44	110.82	105.82	108.9	109.61	109.61	107.62	109.54	109.98	107.21	110.65	109.15	107.7	106.83	107.63	105.43	107.79	107.46	110.34	111.76	109.03	106.92	109.9	110.3	109.45	108.04	108.33	110.84	105.65	110.44	108.77	104.2	110.04	107.19	108.39	108.08	107.24	111.93
107.79	108.54	110.07	106.26	106.55	104.31	111.53	108.57	105.93	109.66	109.88	107.5	106.02	105.2	107.9	110.62	110.39	111.66	111.29	110.04	109.98	110.51	104.75	108.16	106.87	109.56	106.04	111.23	109.65	108.81	106.98	106.43	110.8	109.2	107.65	107.3	108.47	109.29	106.41	106.5	107.93	104.33	109.81	107.77	109.53	109.83	107.96	110.64	108.27	106.96
108.51	106.53	106.91	108.77	108.57	107.09	109.25	109.64	106.74	109.52	109.01	108.43	105.62	108.72	106.05	106.94	110.22	110.61	107.8	106.06	108.12	107.27	108.58	110.13	108.77	107.16	105.54	109.02	107.1	105.98	109.17	107.79	108.2	109.33	105.54	107.49	107.7	110.78	107.48	106.28	108	107.47	108.95	108.92	106.93	107.95	110.02	107.07	106.1	109.42
105.46	108.27	106.66	106.87	103.93	106.57	107.16	107.64	107.33	106.72	109.59	104.4	107.49	108.1	106.54	107.37	102.16	103.67	108.31	103.41	107.95	105.03	105.22	105.74	106.62	104.72	107.65	103.85	105.19	107.79	106.23	109.53	106.09	107.53	104.48	104.48	105.74	106.03	107.58	105.05	107.92	103.77	107.05	105.32	110.38	107.49	106.13	107.51	107.85	105.33
107.55	106.67	104.02	109.31	110.54	108	106.92	109.2	107.89	109.48	106.81	106.74	108.24	105.19	109.43	105.2	107.93	107.08	107.93	109.7	108.63	110.84	107.08	108.51	107.57	106.96	106.66	106.36	104.82	106.88	109.97	108.02	105.41	104.92	107.66	106.62	106.01	110.14	104.23	109.13	109.73	108.64	106.49	109.56	105.3	110.78	107.57	107.72	106.67	106.97
106	108.46	107.32	108.39	108.53	109.79	112.42	109.51	107.4	110.6	108.84	108.86	109.87	105.38	106.37	105.96	108.83	107.54	106.62	106.68	107.38	110.47	107.12	109.8	108.1	104.96	106.77	106.09	106.65	107.93	107.83	104.6	108.53	107.18	109.12	107.81	105.83	106.36	106.03	108.56	107.27	109.03	106.18	108.26	108.73	106.67	106.07	105.11	107.34	106.62
109.04	106.65	103.14	104.38	105.63	107.13	101.85	102.28	106.42	106.67	108.16	107.36	109.67	112.27	109.33	109.56	105.06	109.11	103.02	105.14	109.55	110.2	106.13	109.69	106.75	108.33	104.49	103.92	108.14	103.87	104.8	106.21	107.65	106.03	107.33	109.04	103.04	105.75	107.85	107.16	105.16	109.18	108.17	105.93	107.71	105.36	105.52	107.16	106.2	108.64
110.22	112.42	109.78	109	112.01	110.61	110.01	111.18	109.55	110.47	110.01	109.7	113.85	111.66	111.59	110.98	111.47	111.53	110.31	110.37	110.25	111.07	112.11	110.35	112.15	109.63	110.05	110.01	111.02	111.01	111.51	109.19	111.55	112.27	108.73	108.32	109.03	112.17	111.22	109.91	108.92	108.07	110.81	110.38	109.74	109.3	109.86	108.59	108.46	110.73
99.199	97.629	98.5	101.4	97.578	97.049	99.883	99.936	98.089	97.936	97.035	97.579	97.997	98.676	101.29	97.373	97.619	99.366	96.869	99.967	95.951	98.677	96.624	97.023	98.297	101.14	97.161	97.734	99.793	98.399	97.781	97.211	97.307	95.203	99.69	98.73	97.825	95.48	98.966	97.153	96.095	98.582	96.959	98.169	99.117	99.183	96.729	96.276	97.782	97.575
101.53	101.21	99.623	101.68	99.515	100.3	100.98	100.54	99.147	99.953	102.32	100.74	102.61	98.123	101.14	102.59	99.252	100.14	98.341	100.78	101.67	99.285	100.94	100.78	97.766	100.07	100.48	101.41	99.09	102.18	102.4	98.175	99.513	98.457	99.251	103.09	99.423	100.46	100.05	102.16	101.24	96.273	100.79	101.87	102.26	99.383	101.47	98.688	100.72	100.26
106.9	107.56	105.75	104.76	106.71	107.88	105.33	105.79	105.77	107.28	106.4	106.62	105.3	103.42	105.45	107.21	101.26	107.44	107.22	105.89	100.71	106.03	102.19	105.36	105.84	107.1	105.07	107.79	104.27	107.02	106.64	103.4	105.99	105.63	106.67	106.31	107.37	106.72	107.09	103.8	106.64	104.36	103.78	105.08	105.96	103.99	108.19	107.06	106.78	107.5
102.96	105.48	106.84	105.11	105.06	104.02	106.51	105.45	104.04	108.48	104.34	106.05	107.92	103.77	102.44	107.81	107.91	107.36	109.28	105.9	108.66	107.85	108.91	105.81	107.75	106.35	109.46	105.13	103.82	108.97	109.37	109.22	105.72	107.29	107.62	108.73	104.82	108.93	106.47	104.66	110.34	107.25	107.96	109.34	103.48	108.24	105.58	109.53	105.51	107.67
103.63	104.19	104.28	106.37	104.68	105.44	104.02	104.51	106.42	106.26	105.96	106.96	103.71	107.96	107.37	103.11	102.85	104.93	105.03	106.03	106.86	107.19	105.12	105.63	106.46	103.77	107.92	104.11	104.95	106.86	108.38	104.98	106.65	106.87	108.28	104.15	104.52	105.97	106.14	103.6	102.05	103.64	102.3	104.58	104.34	108.33	107.09	106.74	106.32	106.07
110.01	109.39	107.78	109.18	107.96	108.68	107.12	110.19	106.92	109.17	110.37	106.71	107.51	107.91	107.84	109.09	107.46	105.42	107.26	107.6	110.17	107.6	108.16	110.15	103.88	106.6	106.39	108.71	109.51	109.01	109.16	110.55	109.12	108.84	106.38	109.09	109.09	110.62	107.44	105.78	107.78	107.08	108.32	107.23	105.37	105.26	111.58	111.19	110.36	105.88
107.11	107.21	107.57	106.7	105.76	107.74	104.57	104.31	106.27	111.13	107.31	106.8	106.56	104.32	104.83	103.82	101.81	106.43	103.29	106.52	103.83	108.46	107.22	104.99	109.14	109.49	105.25	108.6	109.4	104.49	111.61	107.42	106.69	107.88	103.31	105.21	105.6	105.48	107.88	111.27	105.88	106.65	105.73	108.29	106.34	107.99	107.03	105.36	104.58	107.79
105.59	110.54	108.91	106.28	107.34	109.72	104.94	108.21	107.66	107.64	106.73	110.12	109.12	109.87	108.26	106.36	108.76	110.57	110.34	108.14	107.11	108.63	106.29	107.6	108.14	109.99	108.95	109.14	107.26	108.32	108.89	110.89	109.42	108.52	105.8	108.08	105.53	108.2	107.79	108.33	108.15	106.41	106.88	107.5	110.74	106.86	108.03	110.27	109	108.83
102.54	105.81	105.98	107.34	104.38	106.04	106.45	106.14	107.32	109.26	105.92	110.62	108.74	106.49	108.31	108.86	104.89	105.8	104.52	103.85	105.57	107.78	107.1	104.57	108.06	108.32	105.77	106.91	104.83	106.66	108.4	108.54	103.81	104.18	106.42	107.99	107.79	109.14	109.89	105.44	105.38	105.36	108.77	107.93	106.99	106.1	103.71	104.62	109.59	103.4
103.52	104.37	102.37	106.99	104.98	107.9	106.4	106.16	104.78	105.66	107.85	105.21	105.27	103.13	107.83	105.31	102.01	105.98	106.48	105.05	106.25	102.73	104.02	107.64	107.22	105.03	107.05	106.89	105.37	103.78	105.87	105.02	102.68	106.07	106.26	106.78	103.89	108.56	103.9	104.85	106.49	103.49	105.33	108.51	103.82	106.1	106.62	103.56	105.8	102.14
107.15	102.04	106.15	103.61	107.05	106.49	107.64	105.2	106.21	103.92	108.1	107.17	109.37	104.44	104.26	105.51	105.52	104.71	108.2	105.65	107.78	105.12	105.91	105.55	105.71	109.65	107.07	105.57	106.7	106.71	105.74	103.33	104.52	108.98	103.5	102.53	107.14	105.71	105.3	109.39	105.4	107.24	106.82	104.82	105.44	106.87	104.04	102.94	103.86	108.48
103.63	102.91	106.73	106.01	105.74	108.52	106.79	108.27	107.14	105.58	103.42	102.93	105.7	108	105.85	107.01	108.48	104.82	105.38	105.73	104.98	104.03	103	106.11	106.13	103.95	108.81	104.55	105.04	111.23	104.57	109.27	106.32	105.7	107.69	104.12	105.67	109.9	108.95	104.64	106.17	107.35	103.21	107.25	103.23	103.8	107.51	108.04	105.61	105.41
105.3	108.33	108.83	108.8	106.92	106.49	109.08	106.56	105.13	109.59	105.74	109.39	105.59	110.54	108.54	105.74	108.39	109.82	112.72	105.85	105.91	107.92	105.15	104.11	104.55	105.98	111.1	109.38	105.7	109.73	109.94	110.01	110.41	109.48	109.14	110.63	108.33	108.54	107.82	105.15	106.85	106.72	106.17	105	106.58	105.51	106.74	109.48	108.97	109.83
111.78	110.45	112.51	111.02	112.16	111.2	113.03	109.88	110.12	109.47	111.91	109.18	109.05	111.51	106.06	110.81	113.29	112.69	112.27	108.26	111.46	108.86	110.28	109.88	111.19	110.34	110.95	107.22	110.9	110.6	108.39	108.95	109.64	112.69	108.84	107.94	108.44	110.88	107.64	110.86	108.48	108.72	110.86	108.6	109.73	111.51	107.01	112.31	108.87	108.7
104.09	106.86	105.87	108.09	107.04	107.28	106.53	109.05	110.62	109.44	108.18	110.34	105.92	105.97	109.5	108.74	109.69	107.83	109.59	109.33	106.89	109.15	105.85	111.16	109.28	111.05	108.72	109.01	108.94	107.32	108.6	108.09	108	107.04	108.03	105.95	108.91	109.71	111.97	106.54	110.24	107	106.55	109.72	107.76	108.09	108.08	104.35	107.15	107.36
107.3	110.75	110.55	108.32	107.58	109.86	110.56	109.54	109.02	113.65	112.86	111.83	107.99	112.55	110.96	109.25	105.63	108.57	113.08	110.98	113.14	108.14	108.24	110.78	111.96	109.46	109.81	112.97	110.23	109.74	113.12	108.22	113.08	111.79	107.29	109.36	113.23	109.55	110.61	111.57	114.17	109.36	111.72	108.9	108.93	110.57	109.29	111	110.05	113.13
102.02	105.47	104.55	101.93	104.73	103.06	103.11	103.21	107.8	104.91	102.43	102.76	103.47	103.73	104.86	102.1	103.13	99.926	103.56	104.4	103.04	102.67	104.31	104.77	102.63	98.98	99.393	104.92	100.33	99.434	102.32	101	101.59	105.51	103.27	102.13	101.84	100.14	105.99	100.44	103.81	100.61	104.37	104.24	102.46	101.04	104.29	105.11	105.06	103.78
108.79	109.69	110	107.73	106.88	107.09	109.28	109.41	106.37	106.39	110.83	107.8	103.04	107.54	109.16	108	105.45	109.83	107.46	106.45	106.63	110.62	104.53	108.24	108.72	107.04	107.83	106.75	107.63	108	108.86	107.67	107.04	108.71	107.4	110.01	108.6	109.6	110.05	108.31	105.55	107.41	109.14	105.88	108.85	106.88	105.14	109.2	109.23	109.62
111.57	108.9	112.28	105.76	106.09	109.24	111.16	107.42	108.03	110.33	108.23	106.35	108.7	108.42	108.85	109.47	105.99	108.33	109.49	107.21	106.1	110.27	108.78	107.58	110.88	107.2	109.24	111.76	106.53	108.46	105.79	107.89	109.7	108.52	107.7	112.82	107.33	106.96	107.79	111.36	108.45	108.08	109.88	112.81	108.17	106.12	106.94	109.16	110.46	110.8
109.65	105.61	106.37	106.39	106.48	103.39	106.08	108.82	110.48	106.85	106.32	103.14	105.87	106.34	104.39	108.11	104.27	105.78	104.64	106.38	109.09	106.86	106.09	107.6	107.33	106.84	108.02	108.55	107.93	106.34	106.79	106.55	108.02	106.23	104.76	106.41	106.56	107.09	106.07	104.06	103.26	104.86	107.48	106.79	108.26	102.66	103.97	105.18	107.1	106.42
105.23	106.37	106.34	105.82	105.21	107.15	107.68	105.29	107.74	103.28	103.7	104.96	106.77	103.81	105.37	108.16	107.64	103.04	106.31	108.26	106.77	104.35	106.53	107.38	104.98	105.06	105.71	106.44	103.69	107.16	105.48	105.32	106.9	104.57	109.62	104	105.99	105.56	108.15	103.4	105.4	106.68	103.83	105.31	105.23	105.18	106.88	106.63	105.71	107.98
108.54	109.37	109.39	107.4	103.63	102.82	106.93	108.29	108.84	107.65	105.1	107.22	107.38	107.35	109.01	104.76	102.66	107.8	106.4	103.79	108.09	105.42	105.87	108.38	106.17	106.56	102.87	106.66	108.24	106.63	104.74	107.68	105.78	106.82	103.62	107.03	105.37	108.14	105.68	105.93	106.42	109.48	106.52	106.7	107.11	103.74	106.89	104.22	105.39	103.35
104.56	107.57	109.2	107.41	106.78	106.31	109.17	103.99	109.94	106.43	106.17	106.26	105.51	103.8	107.77	102.96	104.27	105.76	106.28	108.79	107.41	107.02	109	108.72	109.29	108.57	106.98	107.72	107.2	107.43	104.07	106.11	107.33	108.38	106.03	108.75	107.43	105.5	107.91	106.26	103.79	106.06	109.44	106.66	105.8	107.07	108.53	107.63	107.84	108.44
105.92	108.4	103.56	106.28	104.15	107.19	107.67	105.85	104.97	105.36	107.01	105.02	101.27	105.23	105.13	102.4	105.26	107.12	101.4	108.11	104.98	108.91	103.65	106.73	105.29	108.21	105.89	106.56	102.58	107.23	106.39	105.49	103.55	105.13	105.37	105.26	105.76	104.9	108.6	106.11	106.18	106.3	104.44	109.08	103.53	106.14	106.9	105.94	105.77	105.79
112.25	111.85	111.02	110.09	107.39	110.93	107.04	108.3	112.31	107.64	109.22	111.45	109.75	110.61	111.06	111.26	111.55	110.51	110.74	109.98	109.85	109.69	109.89	107.88	109.15	110.42	111.56	109.75	111.52	112.22	110.9	107.46	112.86	108.67	109.08	111.53	110.39	108.34	111.19	108.87	110.8	111.42	109.25	110.03	110.91	111.85	109.84	107.65	109.38	110.6
107.49	107.33	111.05	107.04	108.9	105.65	105.87	108.97	109.03	108.03	112.06	109.96	109.76	108.21	107.86	107.43	111.67	106.28	104.97	108.63	107.71	106.15	108.74	107.81	106.6	109.97	108.09	105.8	108.88	109.7	107.18	107.77	108.11	105.15	108.16	108.83	106.98	106.38	107.49	107.92	109.92	108.49	111.04	107.8	108.48	107.13	110.57	106.43	107.56	108.96
106.97	104.14	105.47	108.09	103.44	107.92	106.01	109.18	104.16	106.3	106.33	106.46	109.44	107.54	104.15	107.65	104.37	105.67	106.82	105.87	106.73	104.6	105.31	106.48	102.68	104.47	105.66	106.56	107.36	103.95	107.1	104.11	103.6	104.55	106.14	107.93	106.27	102.51	105.65	103.23	102.06	103.86	105.88	106.24	105.11	103.45	104.82	107.7	108.34	106.21
102.78	97.882	101.82	100.81	98.068	100.68	101.88	100.27	100.95	102.62	101.97	101.84	99.303	98.349	100.58	96.534	100.51	99.973	100.97	98.741	100.94	101.18	95.845	100.66	98.084	98.003	99.474	101.48	102.87	100.81	99.087	101.3	97.037	101.41	99.077	100.63	99.813	98.976	101.44	101.03	100.05	99.95	99.966	100.48	104.08	101.71	98.789	98.803	101.71	100.7
108.01	107.17	109.69	104.46	107.68	108.13	105.89	106.42	105.64	104.62	104.63	105.95	105.81	108.02	104.66	107.15	106.6	107.77	106.4	108.45	103.87	108.25	106.28	105.91	106.62	111.75	107.56	107.74	107.25	105.44	107.73	104.96	107.08	106.25	106.49	107.35	107.03	106.17	111.42	105.98	103.98	105.18	104.85	103.9	104.99	108.38	108.93	108.02	105.33	106.48
106.36	107.68	110.8	106.9	108.01	110.8	108.55	110.86	109.07	108.57	108.53	108.05	106.6	109.64	109.04	107.92	107.47	107.95	107.64	108.17	106.75	108.22	112.01	106.72	107.26	110.82	110.27	108.04	108.52	108.83	111.61	106.23	109.03	106.84	104.96	108.38	108.94	106.22	106.31	107.07	106.15	107.06	105.53	109.02	105.12	110.08	109.48	112.34	106.63	108.48
108.16	109.08	108.93	107.74	110.63	107.18	108.55	107.93	106.89	107.71	108.19	110.3	111.7	106.88	108.44	108.63	109.38	108.18	111.14	109.61	106.42	108.93	107.55	110.64	110.46	107.48	111.47	108.97	107.72	106.97	109.07	106.7	108.14	109.93	107.14	109.63	106.79	108.29	110.39	108.71	111.02	106.58	108.31	107.54	111.17	109.62	107.24	110.52	107.58	106.12
108.12	108.36	110.6	111.17	112.88	108.32	111.23	111.96	107.53	108.7	112.68	107.76	108.01	107.65	107.98	107.17	107.17	107.9	105.62	109.71	106.41	108.37	107.82	108.62	109.13	104.98	109.25	108.41	106.99	108.52	107.97	109.02	108.63	108.6	107.04	108.11	108.29	107.51	110.34	111.36	108.16	108.51	109.75	105.48	111.05	107.23	109.36	106.92	111.09	109.81
109.1	106.03	109.82	106.34	106.55	107.34	107.6	111.14	108.79	104.69	104.62	110.9	111.82	105.6	106.52	109.18	108.06	106.17	109.38	107.92	107.49	109.49	108.12	106.6	106.08	106.67	109.73	108.68	107.05	109.48	110.55	108.43	106.5	106.52	108.61	110.87	106.31	109.9	108.12	107.54	111.38	106.55	106.36	104.72	110.53	107.37	107.76	105.81	109.21	105.94
103.97	103.05	105.33	108.66	105.72	105.46	107.01	106.51	107.47	103.57	106.48	108.4	104.56	102.68	104.28	106.5	109.1	106	107.28	105.71	105.43	105.05	106.49	102.96	105.14	107.28	105.73	104.45	106.24	109.43	102.73	106.22	102.38	107.93	105.69	105.15	101.75	105.32	107.87	103.45	108.33	106.07	104.05	105.96	107.96	106.64	104.34	106.61	104.94	105.44
106.04	109.28	107.11	106.51	107.37	107.82	107.08	109.23	105.74	104.57	107.19	106.89	104.24	106.37	107.38	108.53	108.85	106.63	107.15	107.72	103.09	106.26	106.39	105.84	104.01	101.96	106.29	108.04	109.52	105.97	105.56	106.69	106.98	103.28	106.33	106.65	103.93	106.45	107.4	108.25	108.03	107.52	106.82	107.85	108.45	108.78	104.25	111.16	109.66	108.63
101.14	96.942	100.98	102.05	101.89	100.15	100.46	100.36	101.39	101.28	101.04	101.09	100.39	99.987	101.85	102.18	99.684	103.95	101.07	97.964	101.76	97.866	97.781	100.32	100.34	100.81	102.16	102.15	102.32	102.83	103.51	99.492	101.7	102.14	99.744	99.458	100.98	102.1	103.58	101.56	104.66	100.87	102.56	98.692	102.81	99.7	100.57	102.74	101.19	99.812
108.41	107.78	104.03	103.68	106.22	107.66	105.78	100.97	105.35	104.77	108.53	106.12	109.27	103.88	105.63	105.18	104.89	105.21	102.38	104.19	103.73	102.6	105.71	106.67	104.32	106.27	103.07	105.01	105.83	104.51	105.98	104.3	108.34	105.76	105.49	104.68	104	102.52	102.41	109.01	105.65	104.39	101.27	109.47	107.19	105.87	106.18	106.99	103.73	104.6
103.66	107.54	105.45	106.43	103.12	107.54	107.2	105.78	105.98	107.32	101.26	105.01	105.07	106.76	105.52	105.32	106.31	106.72	103.92	103.48	107.29	104.57	107.48	108.49	105.59	109.85	105.61	109.65	106.2	107.97	106.96	104.47	107.66	103.2	101.86	107.19	106.5	102.89	104.12	106.41	104.64	106.43	106.86	103.72	104.7	105.96	104.28	106.69	106.77	106.88
110.89	104.35	110.67	109.3	107.84	109.32	110.53	106.82	108.06	107.38	109.17	107.91	111.33	108.41	108.58	105.1	108.56	107.43	108.19	107.52	109.43	108.74	109.03	108.01	110.07	108.09	108.06	110.06	109.06	109.54	107.52	107.09	109.43	111.14	107.52	109.09	107.36	105.36	111.1	107.91	109.58	111.41	106.56	110.87	110.63	109.32	109.16	108.57	107.52	106.44
97.492	98.333	102.25	100	96.408	99.592	100.54	98.487	99.593	99.887	98.852	100.44	100.18	99.415	97.405	96.951	98.403	97.141	100.31	100.13	99.108	96.59	96.468	96.819	99.256	97.456	97.692	97.05	96.592	100.61	97.735	102.54	100.09	99.635	101.32	99.966	101.15	98.961	97.263	96.547	97.934	97.732	99.58	100.83	95.895	98.149	96.786	99.268	97.752	97.929
107.23	107.6	109.71	110.48	110.22	107.28	107.56	107.58	107.31	109.03	106.6	106.72	104.59	105.15	110.45	106.85	110.81	106.51	110.08	109.3	108.16	104.72	111.26	113.26	107.01	110.38	107.09	112.52	111.52	109.46	109.43	108.39	110.03	107.48	109.92	107.25	105.65	108.07	109.87	108.94	112.73	105.01	106.81	105.74	107.8	107.96	105.28	107.16	105.56	111.36
104.4	106.6	107.32	105.46	106.25	106.84	104.92	108.92	107.15	111.53	106.52	106.12	105.15	105.51	106.61	105.45	103.26	106.07	105.66	104.56	106.18	106.38	106.38	104.84	107.84	106.25	108.15	103.5	104.89	103.04	105.63	104.95	108.32	107.3	104.45	106.58	105.58	106.05	104.94	105.96	102.9	105.94	103.78	104.67	104.46	104.35	106.9	104.52	104.79	105.67
107.48	105.29	108.04	108.13	108.26	103.24	105.65	104.67	106.12	108.14	103.77	106.84	106.03	105.39	104.51	103.57	106.32	105.85	101.44	109.12	105.53	105.96	108.93	104.72	106.58	107.14	104.72	106.77	105.32	108.73	106.08	106.72	105.86	105.67	104.07	105.85	104.18	103.45	105.47	105.81	104.95	105.63	105.14	105.97	104.85	105.77	106.38	106.18	105.36	110.52
105.48	104.44	107.54	106.08	104.51	102.91	103.68	106.78	104.55	99.133	105.73	104.51	106.59	104.03	106.54	107.14	106.55	107	108.9	106.23	103.98	108.23	105.65	104.36	107.82	105.44	107.15	105.13	104.18	105.36	103.87	108.87	105.43	105.15	104.73	104.66	104.19	105.01	104.36	101.95	106.62	105.81	108.15	105.84	107.25	104.78	104.52	106.69	102.78	104.8
102.2	100.57	99.289	99.822	100.96	101.4	97.862	100.78	100.6	102.83	101.59	101.2	102.28	100.94	99.696	101.91	99.694	104.39	103.49	102.68	103.1	99.265	99.753	100.26	104.16	100.31	102.97	99.261	102.84	102.24	102.21	99.96	101.08	103.38	102.8	98.603	102.77	102.01	100.59	103.64	102.33	104.17	100.47	99.035	101.57	100.52	101.8	98.969	102.33	100.91
104	108.87	108.76	105.45	104.88	102.51	105.36	102.66	103.94	106.86	105.54	105.1	104	107.46	108.83	106.05	108.48	103.47	107.48	107.07	102.25	106.65	103.57	105.86	108.77	105.76	107.52	104.28	105.86	108.64	104.78	105.99	107.6	106.82	102.82	106.92	109.7	107.7	106.13	106.11	105.4	103.48	103.71	105.12	103.81	105.45	105.88	105.4	105.69	105.38
107.76	107.39	107.69	107.57	104.83	107.38	106.13	108.67	106.47	106.01	104.39	107.55	111.89	108.09	110.66	108.99	110.23	108.11	108.14	109.22	104.35	112.62	107.54	109.42	109.3	105.38	106.45	108.9	108.04	107.8	108.81	108.12	109.29	109.53	108.88	105.26	112.84	107.88	110.05	109.71	106.91	109.62	108.75	105.83	108.41	104.31	108.01	104.66	107.73	105.54
107.08	107.96	104.8	106.68	106.15	103.99	106.16	105.91	104.31	107.45	106.96	105.43	105.3	105.72	105.92	104.25	104.48	104.57	104.1	104.96	106.52	105.69	107.01	106.31	104.99	104.52	100.35	103.19	106.48	104.09	103.47	105.69	101.2	105.67	109.03	104.6	107.99	104.04	104.67	106.63	105.37	105.9	106.09	105.52	104.1	104.18	108.77	105.49	105.72	106.89
108.64	107.03	106.96	105.85	105.75	105.76	110.24	102.91	103.86	102.83	107.6	107.63	104.33	107.33	107.83	109.31	103.93	102.85	110.02	105.3	105.99	102.84	103.85	105.73	107.75	105.57	106.9	104.63	108.86	103.84	101.7	106.8	104.13	107.62	107	105.85	106.71	105.54	105.02	105.09	107.06	107.02	103.83	103.03	105.8	105.13	104.83	107.76	106.42	106.1
105.59	101.82	107.16	109.2	104.37	105.66	102.76	103.07	105.93	104.11	101.53	104.61	107.79	105.42	104.41	101.59	106.06	106.8	103.16	104.15	105.23	106.49	102.66	103.95	106.39	105.21	106.32	104.88	103.3	105.44	106.45	106.44	103.51	106.83	106.68	104.66	107.74	103.96	104.96	106.34	106.47	105.06	106.94	103.08	105.03	103.64	107.6	105.49	103.44	107.18
96.675	95.641	96.92	98.905	96.627	97.871	97.168	100.96	98.866	95.917	100.57	97.403	98.76	99.907	101.26	97.396	96.587	99.826	97.103	96.677	97.832	94.347	94.287	96.161	97.622	100.22	99.299	97.633	101.69	98.284	97.981	101.7	98.357	99.548	98.101	96.109	98.82	100.21	95.195	98.518	99.478	97.507	100.09	100.33	99.362	98.959	100.28	98.486	97.618	98.487
108.74	106.09	107.06	104.3	103.6	107.03	107.94	106.02	104.26	107.11	106.08	106.81	106.29	105.35	110.36	104.59	105.98	106.96	106.41	108.54	102.59	108.4	102.64	105.8	107.19	107.14	110.12	107.84	105.52	103.55	103.34	105.77	102.35	107.54	106.96	105.12	107.67	106.64	107.06	106.81	109.38	104.92	107.62	106.35	104.2	107.29	108.33	104.07	108.19	105.02
104.99	107.42	105.65	106.76	107.29	106.73	105.01	104.39	106.79	105.1	104.53	103.9	105.72	107.53	103.69	105.52	102.09	105.85	104.77	107.16	105.47	105.98	104.62	105	107.5	105.67	105.62	106.51	108.01	104.91	107.64	107.58	105.37	107.29	104.92	106.14	104.95	105.88	105.65	104.4	104.83	106.89	105.1	101.34	103.73	105.88	101.37	104.45	104.35	105.03
106.06	110.09	107.16	109.23	110.75	110.1	104.75	107.95	107.72	108.32	110.59	107.51	109.7	108.29	110.64	106.56	106.69	106.71	109.24	107.6	109.18	108.33	108.81	106.02	108.38	108.84	107.97	106.19	107.5	110.26	110.16	108.52	105.32	104.42	106.29	111.77	107.19	108.61	107.66	107.29	110.56	108.53	105.58	108.91	107.12	109.24	110.18	109.39	108.72	104.11
99.775	101.16	104.32	102.73	99.67	100.17	101.11	99.613	103.31	97.147	98.902	102.4	100.86	97.086	101.49	94.35	99.492	97.7	96.957	97.823	98.357	100.26	101.16	101.96	97.458	98.872	97.982	99.133	100.98	101.71	98.874	98.459	98.163	103.08	98.939	98.713	101.34	100.09	97.724	99.573	98.632	98.329	101.01	98.235	97.429	97.069	99.649	96.064	100.96	97.738
107.17	104.91	107.04	107.1	102.53	106.3	105.65	105.13	103.93	107.6	103.02	102.9	106.49	103.9	105.66	108.47	103.49	104.51	107.16	105.67	105.18	104.03	104.4	105.3	106.87	103.98	103.69	104.97	108.34	106.61	103.38	106.46	110.2	103.95	105.6	106.55	106.1	106.6	107.14	104.81	109.6	105.48	108.72	108.67	105.5	103.49	106.59	103.67	107.26	108.83
108.28	108.69	109.47	111.36	106.61	112.13	107.31	107.83	106.15	108.06	106.74	109.55	111.55	111.57	111.73	108.47	105.79	109.88	111.28	110.56	109.41	110.01	105.12	109.07	108.61	109.37	106.22	107.14	108.77	110.24	111.32	110.37	109.74	110.76	109.76	110.65	108.58	110.52	109.46	107.41	106.71	109.55	109.9	106.67	107.89	108.55	107.99	109.1	107.14	108.58
110.63	111.66	111.16	108.13	110.03	105.09	108.23	109.99	109.72	112.2	109.23	110.92	113.32	112.14	108.72	111.22	111.56	107.45	114.41	110.82	108.44	110.06	109.38	106.72	108.77	111.58	108.62	115.38	108.16	108.95	108.44	112	111.31	111.43	110.77	109.55	112.26	112.13	113.32	109.71	110.15	112.55	106.82	110.07	110.67	108.54	111.42	113.05	110.45	110.39
109.78	108.86	113	110.66	110.22	111.19	106.08	113.59	107.81	109.32	108.87	107.4	111.45	108.57	112.31	113.19	110.66	111.48	109.44	112.53	112.67	112.29	112.43	111.73	109.81	110.95	110.59	107.03	108.69	113.21	111.92	110.26	110.26	108.39	114.35	111.49	111.66	109.76	111.62	113.45	110.51	108.91	110.63	110.41	111.86	113.09	109.59	108.49	111.01	112.71
103.07	107.25	104.52	107.94	103.42	106.82	105.81	106.71	107.88	105.53	108.45	107.68	104.7	108.78	107.85	106.98	104.95	107.3	106.87	103.45	106.35	107.39	109.42	106.9	107.64	106.78	104.69	108.21	107.76	103.67	104.99	106.62	104.64	108.5	109.43	105.54	104.8	104.37	110.2	107.7	104.12	105.83	105.44	106.32	103.25	104.03	107.21	105.09	100.87	106.87
107.84	106.96	109.86	106.21	108.2	104.68	104.41	105.74	104.63	105.72	105.42	103.95	106.29	105.15	105.51	106.07	107.15	106.41	106.38	105.49	102.74	104.7	105.32	106.84	108.35	103.63	105.48	104.3	105.65	106.01	104.67	106.42	104.42	106.5	105.9	104.51	104.24	105.65	104.97	106.43	106.17	103.71	108.84	106.64	108.39	105.25	106.71	106.34	103.36	104.94
98.625	102.6	100.33	101.93	98.53	102.13	100.22	99.115	98.671	101.17	98.748	103.79	103.45	100.68	102.37	100.62	98.297	97.966	101.08	101.1	99.95	99.65	101.14	99.881	97.852	100.31	99.312	102.39	99.727	97.922	99.608	98.768	101.8	100.94	102.6	101.38	100.64	101.95	100.65	100.22	99.331	99.697	101.15	101.97	103.1	99.923	102.18	99.105	100.14	102.36
113.15	108.65	109.73	111.88	111.49	112.73	110	111.58	113.57	109.92	109.47	110.68	108.17	108.76	111.07	108.3	115.41	109.55	110.74	111.41	110.07	109.41	109.04	111.89	110.86	109.73	109.69	108.73	110.18	112.18	113.61	111.55	108.82	112.16	110.31	111.36	111.74	110.9	110.02	111.4	109.16	110.14	112.5	111.76	109.09	111.2	109.92	110.44	111.48	114.52
109.76	106.66	110.65	110.56	107.83	107.19	107.72	108.71	103.33	110.16	109.58	113.14	109.84	108.15	107.79	104.34	108.74	109.83	108.57	111.73	107.11	109.96	108.46	107.87	107.08	109.43	107.94	109.07	106.2	106.63	107.71	108.8	107.39	105.78	109.16	108.38	110.22	108.31	106.63	108.08	107.86	111.54	110.79	110.37	111.66	108.94	107.15	107.38	108.23	108.56
97.966	98.994	95.6	95.849	98.953	101.22	98.501	101.58	98.715	96.538	97.798	97.911	100.3	98.905	95.453	98.033	94.402	96.484	99.76	96.502	99.266	97.027	95.387	98.492	99.813	99.183	97.996	98.247	95.352	94.212	97.996	98.08	99.639	99.578	99.102	99.672	102.47	94.906	100.82	98.075	97.983	100.76	100.42	99.442	97.387	97.458	96.767	96.023	95.872	98.714
108.75	112.33	107.03	108.49	111.55	107.92	108.86	108.65	109.34	107.25	109.17	108.61	109.18	108.17	109.25	109.09	108.16	107.05	108.43	107.26	104.6	109.9	106.8	109.01	104.22	104.79	109.72	106.57	102.93	109.48	109.04	105.39	105.74	108.04	107.12	105.01	111.22	107.38	113.23	111.8	107.1	106.54	107.26	110.1	109.26	108.63	109.94	106.75	108.4	105.92
107.71	109.14	107.35	107.49	110.82	111.79	106.04	109.31	107.85	109.44	110.01	108.1	109.62	107.84	107.8	109.42	108.64	107.41	108.09	105.52	107.88	109.89	109.03	106.2	109.33	110.19	104.59	111.85	107.02	110.02	107.71	109.07	109.52	104.76	108.86	105.48	109.27	108.56	107.78	109.53	105.63	107.36	107.73	113.77	108.35	107.44	106.83	110.07	106.61	109.77
100.49	103.28	100.99	101.59	101.8	97.31	101.9	102.3	99.613	99.392	100.01	100.11	96.383	101.65	100	99.151	101.77	102.01	98.167	99.433	101.07	97.761	100.35	102.16	101.19	100.44	101.23	98.28	98.925	100.19	98.511	99.802	100.25	100.29	98.83	98.449	105.14	96.698	100.29	102.65	99.313	100.62	99.295	100.97	99.414	99.622	99.147	100.46	100.29	98.605
100.72	104.45	102.69	98.729	104.84	102.49	104.46	101.33	104.73	101.97	103.95	106.01	102.48	103.11	105.23	101.85	105.33	105.16	104.44	101.91	103.07	101.58	102.33	97.411	106.42	106.21	99.49	104.76	104.3	98.875	102.46	102.77	103.97	102.3	103.6	107.03	102.42	102.8	102.93	104.35	104.45	103.96	103.59	104.24	99.828	102.34	104.07	100.63	101	103.13
108.1	104.31	104.29	106.27	105.52	105.68	106.36	106.49	106.55	111.74	103.51	107.45	106.52	108.07	109	110.35	109	106.84	108.19	104.64	109.51	107.08	108.29	111.87	109.69	110.06	109.92	107.24	108.4	107.19	110.01	106.19	108.85	111.54	106.63	105.21	106.45	106.84	106.51	108.11	108.24	109.95	108.52	110.94	103.18	109.56	108.03	107.23	108.58	110.66
97.381	95.098	100.67	96.203	99.903	95.183	97.177	94.797	98.481	96.672	100.3	98.972	95.167	98.781	97.58	97.136	96.925	95.629	94.275	97.716	97.523	99.324	101.09	97.13	97.138	96.913	98.269	99.842	98.186	97.502	99.962	94.361	96.012	98.752	97.06	98.463	98.839	98.707	98.261	98.54	95.989	93.601	95.504	95.979	95.945	101.34	99.506	99.376	96.124	98.957
109.16	107.1	105.84	103.26	105.88	105.8	104.19	105.58	104.8	105.08	106.36	105.51	103.18	106.44	108.42	109.7	105.32	100.71	107.42	103.66	108.22	103.3	105.05	104.56	105.37	107.14	101.5	105.35	105.22	105.54	108.76	107.39	108.08	105.97	104.18	104.92	104.62	103.89	104.55	104.77	108.12	103.86	107.03	106.33	104.79	105.83	105	105.16	107.62	105.52
102.66	101.59	97.741	100.15	102.77	98.603	100.67	102.42	100.23	102.95	98.637	100.1	99.339	100.03	101.47	100.26	99.126	99.235	100.34	101.44	101.52	99.474	99.215	101.89	98.609	98.234	101	99.465	99.722	97.721	100.57	101.19	101.3	97.996	100.13	99.78	100.71	103.93	105.42	102.85	100.79	104.72	101.85	100.04	104.45	101.28	99.91	102.09	102.82	102.67
100.95	102.53	101.07	98.642	102.75	99.428	97.893	98.734	99.168	95.627	99.406	98.654	99.978	101.22	98.208	102.55	100.81	100.28	101.82	102.93	98.246	101.13	102.62	101.89	101.89	100.26	102.71	99.524	99.418	100.82	98.29	101.5	102.44	99.69	99.335	95.498	99.884	99.206	97.219	99.605	100.68	102.67	100.69	101.64	99.492	101.16	99.63	99.744	100.84	103.58
107.41	111.84	108.44	110.99	108.98	106.68	105.98	107.84	105.82	109.21	110.42	110.39	104.98	103.23	106.8	106.38	108.27	107.81	109.94	105.97	105.58	104.66	110.26	108.26	107.33	107.45	106.16	109.16	108.46	113.67	106.8	104.6	109.6	106.88	107.38	109.84	104.37	108.22	108.79	105.5	110.53	109.67	107.75	105.75	108.7	108.45	107.08	107.06	107.89	108.45
107.72	103.55	104.64	101.17	101.57	103.39	103.83	101.35	100.5	103.96	103.49	102.89	102.22	102.41	101.52	102.78	102.41	100.97	100.46	104.92	103.62	101.13	102.05	103.54	101.98	102.67	103.52	102.79	102.78	100.5	102.71	99.53	99.432	102.4	104.5	102.75	102.45	102.15	103.07	107.23	101.38	104.67	100.69	101.45	100.38	102.51	102.59	104.27	99.371	99.776
101.94	98.135	99.105	103.64	100.67	99.747	99.993	96.024	103.03	97.977	99.822	101.08	101.33	98.829	100.6	102.59	99.601	101.63	99.814	100.04	101.39	100.71	101.48	102.65	98.973	99.777	101.46	101.81	101.66	102.24	102.89	101.27	100.71	99.191	101.86	100.36	98.327	99.632	99.684	99.865	97.526	102.79	100.9	98.97	100.57	99.633	103.19	101.47	101.15	102.98
107.18	106.08	105.38	108.04	106.17	105.47	110.05	106.28	106.74	104.23	104.2	107.39	104.72	109.5	106.69	107.16	102.67	107.97	107.18	107.06	106.99	103.4	107	108.76	106.71	105.96	105.21	107.55	106.74	103.83	102.12	105.06	106.34	107.61	106.39	107.35	106.75	106.63	108.62	106.95	105.33	105.64	105.54	108.34	107.01	104.04	107.42	106.6	106.09	107.69
106.5	108.14	105.88	105.33	108.04	106.36	105.06	108.3	110.03	109.57	107.67	104.75	106.57	108.15	105.12	106.81	106.65	102.28	105.14	104.03	108.16	106.31	103.9	104.34	107.52	108.39	104.18	104.79	104.53	106.14	106.8	103.43	105.76	105.37	105.35	106.78	105.98	103.61	107.28	103.78	106.71	105.86	106.35	105.48	106.46	104.72	107.23	106.02	106	104.99
105.16	106.34	108.09	107.95	107.77	105.53	104.65	103.79	103.62	108.34	106.51	107.12	104.4	105.78	108.67	107.62	108.22	105.76	104.67	105.35	107.19	108.22	106.65	104.69	106.91	107.46	105.42	103.04	104.93	107.94	105.63	106.25	104.96	106.27	108.34	103.24	107.86	108.14	105.79	107.36	105.63	105.61	103.48	107.16	106.83	105.76	105.52	105.74	104.24	105.21
106.34	103.77	105.21	107.1	105.7	106.21	104.03	103.96	103.72	104.06	104.14	103.54	106.9	106.12	106.48	108.92	102.03	103.98	104.83	105.17	107.71	106.98	104.14	104.86	105.4	106.08	106.49	106.62	107.24	99.778	109.33	104.37	107.49	104.2	104.64	104.08	105.6	107.37	103.56	107.73	106.28	104.73	105.96	106.55	103.45	104.96	105.7	105.82	104.98	107.6
106.78	108.62	108.08	107.33	106.07	104.18	105.85	105.09	109.61	105.96	106.91	106.88	110.15	107.13	107.26	104.05	105.88	104.83	106.93	106.96	108.66	104.49	110.46	108.34	106.17	107.8	105.35	106.96	106.91	104.79	108.83	105.84	108.55	104.56	108.59	104.8	106.16	108.44	108.18	104.71	107.51	106.28	107.37	107.06	107.14	105.14	109.15	107.64	106.26	105.41
108.21	106.96	109.06	106.31	107.97	106.32	103.9	104.28	105.25	105.91	104.34	107.1	107.8	101.3	103.86	104	105.61	103.46	103.67	102.74	104.92	100.97	103.76	107.02	107.09	107.01	104.63	107.05	104.93	105.05	104.64	106.09	102.51	104.08	107.54	108.03	107.37	107.48	105.4	103.88	108.85	102.3	106.13	102.33	103.3	105.85	103.74	103.51	107.29	101.47
105.38	107.11	104.35	106.87	105.93	105.42	104.6	104.9	105.11	104.68	104.71	106.28	103.51	105.89	109.4	102.53	105.32	104.11	105.22	106.1	103.29	108.42	103.85	103.54	105.08	107.21	102.9	104.38	107.46	104.39	107.47	105.14	109.22	103.29	105.39	105.21	106.12	104.09	102.75	106.18	103.12	109.81	105.9	106.37	107.55	104.48	105.56	105.65	104.45	102.78
110.28	109.97	106.39	107.6	107.67	106.59	107.32	108.53	108.61	108.93	108.55	109.73	108.35	107.64	108.18	108.98	111.14	109.28	107.49	107.73	106.26	107.34	110.61	109.52	108.78	109.86	106.13	107.37	107.94	110	109.58	107.98	106.99	107.98	108.95	109.62	108.83	108.75	104.96	110.5	107.29	103.52	112.55	105.83	107.36	106.27	107.19	108.19	108.9	106.57
107.41	105.24	108.88	107.2	106.09	105.57	104.72	107.25	106.34	104.2	102.34	104.45	108.12	106.21	108.66	103.12	103.72	109.12	105.91	106.75	106.71	105.97	104.87	108.37	106.87	103.89	104.63	107.42	102.74	106.83	108.06	104.61	104.27	102.98	106.66	104.39	105.76	108.92	105.22	107.63	105.49	106.63	106.79	106.5	106.36	106.19	106.26	105.71	106.12	105.06
108	108.54	108.3	106.58	106.1	105.25	106.2	107.73	110.61	104.5	108.45	108.4	107.48	106.32	107.05	108.27	106.36	106.31	109.05	109.05	106.89	107.75	111.44	109.93	104.44	109.95	112.31	107.19	108.57	106.13	109.77	109.39	109.2	108.44	109.77	104.1	107.79	107.5	108.95	106.39	106.62	107.57	107.46	108.22	108.89	107.01	108.52	107.88	107.97	107.39
105.01	105.82	104.23	107.17	107.63	107.85	103.51	106.1	105.07	105.31	105.04	104.72	105.28	107.03	105.33	108.23	107.5	107.23	106.8	106.77	108.56	105.05	109.81	107.8	104.86	108.19	106.96	105.52	109.6	104.91	105.71	107.71	110.23	105.07	103.67	108.76	103.33	106.01	106.47	107.1	106.17	109.65	107.52	102.88	107.67	109.11	105.31	109.31	106.99	104.82
100.01	97.099	99.085	98.894	101.15	99.775	97.589	99.779	101.08	100.49	98.109	100.94	96.175	101.75	100.86	104.49	100.4	99.303	101.25	103.37	101.48	99.264	99.511	100.04	103.42	102.87	98.155	100.05	100.67	98.512	101.25	99.426	103.28	105.27	102.61	99.808	100.07	99.991	98.87	102.51	105.65	99.809	101.87	98.769	100.71	98.495	102.53	101.2	100.11	101.55
108.98	110.55	105.77	104.85	104.36	107.53	109.16	106.6	109.44	106.1	108.85	106.08	109.86	112.36	105.62	108.95	106.45	110.04	109.78	106.65	109.33	108.9	107.84	109.96	105.7	108.16	108.47	109.06	107.07	109.87	110.91	107.95	106.24	109.21	107.58	108.02	109.51	110.34	107.2	108.63	111.16	104.58	107.72	106.39	106.29	109.38	106.49	104.5	109.9	107.49
99.171	98.206	100.1	98.254	98.626	103.33	100.14	97.358	98.119	97.879	96.262	100.86	100.69	98.938	99.604	94.904	96.015	101.77	98.435	94.473	97.191	98.562	96.272	98.156	96.934	100.45	97.727	99.379	99.531	94.926	96.449	100.27	97.727	98.877	100.03	96.924	100.16	99.028	97.607	98.673	98.688	96.692	97.652	100.53	96.341	97.48	103.11	96.057	98.065	98.323
106.66	108.34	104.99	104.44	108.74	105.27	103.82	106.02	103.74	104.99	109.65	106	105.89	104.13	105.37	103.45	108.44	106.16	105.47	103.32	106.56	106.97	107.26	106.53	107.37	105.59	105.81	103.95	105.18	110.4	107.32	106.97	108.77	107.74	106.79	106.36	110.88	108.92	108.21	109.74	105.93	104.91	108.53	105.06	104.48	105.67	106.36	106.07	107.82	105.16
106.11	104.84	104.54	104.43	106.6	106.86	109.14	106.4	105.14	105.87	106.38	105.24	105.79	107.98	107.28	106.91	106.39	104.75	103.94	106.26	108.28	105.1	108.6	106.32	106.76	105.21	107.43	110.17	108.88	107.06	109.59	103.02	104.58	105.28	105.94	103.82	104.46	106.97	105.83	106.34	106.29	108.67	106.48	110.76	104.3	104.88	107.48	106.52	105.41	106.72
102.98	103.62	103.38	104.16	103.53	106.82	102.02	105.37	101.66	103.14	103.25	103.95	104.9	103.75	102.47	104.94	105.78	103.59	101.15	104.97	103.93	101.42	106.42	103.67	103.21	105.58	100.38	102.04	104.18	103.19	104.09	105.07	103.68	104.16	104.79	101.63	100.8	104.45	102.66	104.81	105.25	100.42	100.59	102.02	103.7	103.44	102.93	102.45	104.94	101.69
107.45	108.66	107.26	107.64	109.89	107.17	106.58	105.15	111.56	109.99	107.9	109.06	106.27	107.84	106.25	108.58	108.48	109.23	108.14	109.55	106.89	105.42	112.36	109.3	106.99	109.61	109.59	107.74	108.9	108.87	108.41	109	109.35	110.38	109.42	102.75	107.56	111.11	111.55	108.63	108.11	107.03	109.93	106.92	110.15	108.54	110.53	109.53	109.42	109.23
101.34	103.9	104.78	102.3	104	102.24	100.62	104.31	98.928	101.75	99.951	101.75	102.61	103.3	106.18	102.42	101.43	102.1	104.58	98.637	101.2	100.41	101.86	102.13	100.36	102.57	104.47	103.85	101.57	104.92	102.48	105.58	104.29	104.34	104.65	102.31	102.74	103.45	102.04	101.29	105	103.91	101.61	103.25	101.48	104.7	99.282	101.82	102.94	102.11
107.99	103.29	108.32	103.44	103.25	104.62	104.14	104.18	106.89	102.73	106.34	100.86	105.7	108.93	104.94	107.32	103.97	105.31	102.08	107.5	104.25	107.12	107.74	103.83	103.77	105.27	106.91	105.49	112.62	103.72	103.48	105.65	105.6	104.01	106.72	105.38	105.64	105.16	105.06	102.9	105	103.65	106	109.26	107.58	104.26	105.67	107.2	105.71	106.64
106.67	107.72	106.63	107.69	106.98	105.59	107.31	105.09	107.82	104.54	106.48	108.89	105.42	109.29	109.89	103.67	102.68	106.52	105.46	105.14	106.27	106.27	104.05	102.61	104.86	107.01	104.99	104.67	102.97	106.76	108.82	108.82	106.27	104.99	105.59	103.39	108.77	104.66	104.8	108.39	105.29	107.65	106.87	108.69	107.14	109.13	107.41	108.33	107.36	106
108.28	110.73	108.93	112.52	106.44	106.42	109.83	109.51	108.45	109.93	106.85	109.53	109.11	108.51	108.97	109.5	108.37	107.67	106.29	108.61	106.56	106.57	107.26	111.88	109.37	107.42	109.48	108.65	108.96	108.99	108.49	106.9	108.58	108.95	108.9	105.64	109.2	108.88	107.4	113.89	109.19	111.68	109.34	110.36	104.93	106.12	107.63	109.98	109.4	104.43
101.35	96.315	100.84	101.1	99.024	97.719	96.925	98.264	98.994	98.401	98.348	97.922	96.061	100.45	100.8	96.519	98.327	99.45	100.84	99.783	96.517	96.212	98.42	97.858	98.329	96.122	98.752	99.49	97.535	98.653	101.61	103.27	99.434	99.412	100.61	102.3	97.287	101.19	101.13	99.562	99.189	99.805	99.505	96.959	97.363	96.525	98.97	96.789	97.179	99.836
99.179	101.9	101.6	97.583	100.31	99.413	98.393	101.78	98.327	105.21	99.847	100.94	100.31	100.99	103.33	100.71	101.86	100.08	96.562	98.958	102.08	99.949	102.76	98.314	100.99	100.03	99.477	100.92	102.69	100.08	104.5	100.38	98.755	100.35	101.79	100.6	103.23	100.98	99.262	100.67	102.54	99.468	98.6	100.64	97.797	100.44	102.35	100.49	102.12	99.143
107.23	108.71	106.34	109.19	105.16	106.57	105.59	106.44	103.89	106.38	106.68	109.39	108.07	108.02	103.51	106.92	107.27	106.86	103.95	105.94	104.53	106.5	106.09	104.7	102.63	105.48	105.91	104.46	106.4	105.5	103.93	105.74	107.68	104.62	104.49	109.77	107.95	106.82	108.13	105.96	106.93	106.87	105.04	104	106.44	104.92	104.12	106.26	103.69	104.5
104.24	103.27	102.77	102.29	101.16	105.37	103.39	102.94	102.74	100.96	102.64	104.43	101.31	104.44	102.67	99.858	100.23	101.38	102.67	101.1	101.55	101.57	103.86	103.4	104.89	101.35	100.78	103.54	102.62	105.2	102.01	102.6	101.99	103.47	103.11	101.24	102.66	99.528	99.352	104.62	103.04	104.09	98.814	102.83	100.88	102.56	106.73	101.25	101.85	103.97
107.81	105.37	104.55	107.04	106.8	105	104.83	110.72	106.54	106.52	102.04	105.09	106.48	105	105.79	105.78	105.94	105.42	105.98	104.2	108.28	107	106.25	108.02	103.08	109.6	106.77	105.44	106.33	107.11	105.56	103.6	106.54	106.82	109.89	104.59	105.57	104.71	105.84	108.44	106.35	102.69	103.86	104.34	109.07	104.45	104.65	105.71	107.82	105.56
105.94	104.56	106.26	106.73	105.31	107.08	104.71	105.86	102.99	102.64	105.85	105.83	105.92	104.47	107.17	109.82	105.46	104.78	103.52	105.24	106.16	104.52	104.8	105.74	105.21	104.95	106.31	103.23	106.63	107	104.95	104.93	104.07	106.29	107.3	102.51	109.18	102.87	104.98	105.83	104.01	104.17	104.76	105.93	105.4	107.09	106.17	106.1	103.03	106.7
103.99	107.22	109.15	107.08	103.75	103.7	105.38	103.46	107.14	109.42	105.99	104.94	106.56	108.33	106.98	106.69	106.04	106.62	105.66	109.37	107.42	104.06	103.75	105.9	108.06	105.14	108.18	104.93	103.63	106.9	104.89	104.88	106.02	107.93	106.7	108.41	106.14	103.97	106.02	105.14	106.31	105.9	106.36	106.18	106.5	107.05	106.29	106.81	104.76	103.62
106.42	109.64	106.01	106.59	113.19	106.91	109.51	106.25	110.5	108.22	105.76	108.16	108.94	108.19	106.8	105.26	104.03	104.25	107.69	106.33	105.48	109.03	107.12	106.55	107.08	106.85	112.29	109.01	108.56	110.75	106.98	105.12	107.23	106.88	105.5	107.5	111	109.33	109.53	107.34	108.28	105.83	108.37	108.46	109.74	109.71	107.2	108.25	105.92	108.94
105.19	105.88	106.48	104.55	106.96	106.8	105.27	104.85	105.18	102.83	109.21	105.17	106.78	106.7	108.81	107.89	104.31	103.4	105.68	109.15	108.21	104.13	106.97	101.54	103.43	104.18	105.2	103.25	104.58	104.1	105.35	107.59	105.42	110.26	107.31	103.14	105.85	105.02	103.55	107.31	108.64	107.14	105.41	105.81	106.43	105.2	107.57	105.91	105.18	108.91
96.53	94.935	98.151	96.889	98.454	102	99.191	96.617	96.291	97.533	97.356	96.06	98.879	96.469	96.25	97.84	99.499	97.016	96.592	99.781	95.887	95.47	97.435	99.062	99.118	99.715	97.647	101.01	98.333	99.252	96.304	95.4	99.7	96.867	98.258	97.294	99.173	97.06	94.999	100.31	98.611	97.555	96.984	96.638	97.942	97.938	97.126	97.988	99.063	98.37
107.7	106.39	105.66	105.28	105.68	104.01	108.01	106.87	104.87	104.44	103.66	104.28	103.02	109.15	103.09	105.4	105.33	104.95	104.63	104.42	103.64	105.76	103.92	102.96	107.29	106.4	105.64	101.44	108.68	102.75	107.31	105.15	102.95	104.83	108.23	106.68	105.35	108.4	108.11	106.91	106.3	106.08	102.63	105.11	105.35	102.98	109.51	106.31	105.6	101.35
102.94	99.426	98.711	99.763	96.872	98.95	96.051	100.85	97.766	98.067	99.241	102.27	98.617	97.931	99.416	97.041	98.316	97.155	98.972	99.849	98.57	102.47	98.966	99.435	97.214	100.94	101.52	99.304	97.421	100.51	96.868	98.564	99.84	103.27	98.998	98.671	98.181	100.65	97.512	98.749	99.183	99.043	99.456	100.39	97.741	98.269	95.053	99.394	101.28	97.481
106.95	106.16	106.88	108.48	107.48	106.28	106.64	108.96	109.53	108.17	105.91	110.5	106.72	107.87	107.37	108.25	103.67	109.16	105.65	109.33	110.32	107.79	110.89	106.08	107.72	106.61	103.65	110.1	106.76	109.54	109.69	108.19	104.75	105.91	108.22	105.6	108.44	106.18	106.75	108.81	106.98	106.59	107.64	108.52	108.48	108.05	107.21	108.74	107.77	106.02
108.34	104.81	107.94	106.46	109.09	107.52	106.3	106.55	104.4	104.42	104.08	108.68	106.32	107.09	107.51	107.47	108.62	104.8	103.73	105.14	105.2	106.83	106.06	107.89	107.8	107.01	108.63	106.76	106.51	106.25	106.84	106.75	106.45	106.13	107.43	105.42	109.72	108.19	107.09	107.04	108.27	107.51	105.73	109.29	108.09	107.75	107.98	107.91	108.07	108.19
108.76	107.37	111.27	111.73	111.67	108.59	109.55	109.19	109.69	108.76	108.35	110.82	108.11	111.15	111.9	110.44	111.88	108.04	109.01	111.36	110.57	108.76	110.27	108.89	109.52	113.78	112.14	108.1	107.15	111.28	108.4	112.23	111.35	112.96	112	112.11	108.12	111.65	112.81	111.96	110.73	108.5	111.11	108.8	108.88	109.23	111.56	113.09	107.92	111.02
104.29	106.94	105.7	105.01	105.69	104.92	106.73	105.42	103.28	103.73	108.75	102.64	105.09	107.24	103.85	106.64	105.32	107.37	110.27	108.98	104.82	102.84	105.43	105.06	106.75	103.43	105.53	105.96	106	104.46	105.44	101.12	104.32	105.07	106.14	106.93	105.95	105.33	107.22	104.97	107.89	103.34	108.19	107.08	102.55	107.93	107.19	105.56	106.32	104.02
103.42	104.91	108.07	107.43	105.17	106.77	105.09	104.96	107.87	107.13	107.96	106.9	103.75	102.71	104.62	104.53	104.65	105.02	104.61	104.3	104.03	102.71	108.48	106.49	107.48	103.24	106.04	105.83	103.47	102.98	105.49	105.17	107.63	108.68	107.13	105.72	106.43	102.13	103.23	104.32	109.37	104.69	106.15	102.87	108.36	101.66	103.94	103.79	104.71	106.14
107.37	109.8	107.24	109.16	107.95	108.55	111.29	113.01	109.33	108.01	110.14	109.52	109.98	107.64	108.85	109.43	108.28	108.59	109.16	107.31	106.77	110.37	107.89	107.94	110.48	105.86	111.16	108.45	110.23	108.97	107.79	108.69	105.33	108.71	106.66	106.58	107.25	107.28	107.37	107.13	107.23	106.82	108.54	107.39	108.77	105.59	107.76	108.77	109.36	106.89
105.19	106.09	107.93	105.05	107.32	106.32	106.94	105.32	107.21	107.07	108	110.31	106.05	107.08	105.24	106.1	104.59	106.5	105.86	107.52	107.19	107.87	102.37	103.86	106.21	106.54	104.31	108.34	103.05	102.35	104.53	105.67	104.32	109.2	107.52	105.92	110.41	105.93	107.85	106.5	106.36	106.87	107.22	106.65	105.72	106.8	106.6	105.52	110.37	105.95
103.69	108.66	106.89	107.93	107.6	108.21	108.38	110	108.68	104.47	106.78	106.86	106.62	109.13	110.71	108.27	105.96	108.32	107.66	109.86	109.38	109.98	108.39	107.89	106.6	108.05	107.86	108.96	109.63	109.52	107.39	107.11	105.93	109.45	107.43	107.59	110.87	106.22	106.92	105.12	110.92	109.03	108.85	108.11	107.07	106.99	106	107.13	106.72	105.23
99.167	103.29	100.62	98.858	100.55	99.732	101.75	99.118	97.828	102.4	100.57	100.29	102.49	99.376	100.7	97.272	101.14	99.978	101.74	100.76	100.84	101.36	100.18	100.19	98.948	99.55	100.04	100.91	102.38	103.16	99.821	99.738	100.82	101.54	102.15	100.03	99.384	100.86	100.33	101.01	99.55	99.223	101.73	100.62	102.25	100.8	103.44	100.36	100.35	102.41
101.05	99.689	99.417	101.14	102.83	102.29	101.95	96.719	96.489	100.84	100.3	97.501	101.65	99.441	99.167	101.49	99.007	97.777	98.548	100.64	100.66	105.14	98.63	95.897	103.65	98.388	100.97	103.21	100.94	98.423	98.431	97.686	98.654	99.245	98.136	99.196	96.524	97.909	95.187	100.41	100.25	100.09	102.41	101.7	101.48	100.38	99.304	102.84	98.85	99.743
107.04	105.09	110.25	108.48	104.19	106.88	107.84	108.06	110.43	106.79	108.83	109.92	109.84	109.06	106.04	109.22	108.74	113.47	106.71	108.36	106.29	112.97	109.39	110.41	108.68	109.83	107.57	109.24	109.01	109.21	109.88	106.48	109.75	108.17	107.82	108.92	108.18	110.49	107.37	107.6	111.66	109.08	109.85	108.13	107.59	107.69	107.24	110.03	109.72	110.5
101.42	100.15	101.27	99.402	100.41	98.016	96.23	97.498	101.3	100.45	98.035	100.87	101.14	102.04	102.53	98.287	99.743	98.644	100.61	100	102.28	99.892	103.77	101.78	99.166	100.41	99.392	98.94	100.85	101.51	96.783	102.51	100.55	96.273	99.832	97.764	100.36	98.081	99.738	98.122	101.22	102.79	103	103.05	101.61	98.267	102.67	99.6	102.05	99.38
112.32	110.62	111.95	110.64	111.3	112.08	112.44	107.79	111.12	108.56	110.89	113.57	109.33	111.42	109.78	112.1	114.8	115.26	113.24	108.47	108.96	107.71	108.93	110.89	109.5	113.22	110.52	114.13	113.96	108.11	110.57	112.4	106.86	112.27	111.64	110.64	112.82	111.06	109.35	110.22	108.82	110.63	111.05	108.1	107.95	111.31	110.55	110.78	112.89	111.55
105.1	102.54	103.62	106.17	104.74	106	105.75	103.36	104.38	105.88	107.02	104.07	104.25	108.71	103.88	108.17	105.08	107.33	105.94	107.46	106.68	106.68	104.59	108.54	104.06	104.88	103.62	103.89	106.59	105.15	103.93	105.98	104.78	107.01	105.61	105.14	107.38	104.81	102.68	109.54	103	105.95	102.62	103.54	105.63	106.75	107.42	105.01	106.31	103.16
104.78	106.79	105.72	104.61	106.75	103.87	107.81	105.86	107.71	104.51	103.55	106.23	103.99	104.7	105.3	107.47	102.59	106.41	105.83	109.54	103.69	105.55	105.79	103.25	105.17	106.05	103.7	106.51	101.25	105.95	106.6	106.44	106.43	106.32	106.32	104.54	108.17	104.9	110.6	106.06	107.83	101.6	107.23	102.91	108.17	107.15	106.1	105.77	107.31	106.63
100.01	95.922	97.289	99.394	97.162	93.803	100.1	98.343	98.565	97.358	100.29	94.972	97.338	96.478	102.4	98.079	95.619	97.051	96.522	99.492	97.285	100.82	97.188	96.448	99.141	97.973	98.237	94.91	95.698	99.129	98.671	99.603	97.035	96.002	96.225	97.302	96.668	96.828	101.15	99.714	97.316	97.335	97.62	99.142	97.929	97.02	101.43	96.307	97.147	98.476
107.73	108.42	106.27	109.23	105.63	107.12	106.23	106.58	106.79	106.94	107.44	107.25	105.97	105.81	105.07	104.95	104.13	105.38	107.23	108.97	104.89	106.81	106.57	107.43	103.9	106.41	107.6	102.1	107.26	105.19	106.37	109.22	103.13	103.83	105.91	102.97	106.67	105.64	107.68	104.68	103.07	103.25	104.95	111.14	105.53	103.38	103.72	106.08	106.17	102.87
101.47	98.606	98.275	100.04	96.232	97.953	97.794	98.235	97.741	98.815	98.267	100.97	97.59	98.874	99.414	101.6	95.089	97.681	98.535	96.854	100.32	99.205	98.934	100.71	98.556	100.9	97.901	99.994	99.337	98.201	100.89	97.851	98.415	95.685	98.492	99.108	102.02	101.57	97.992	98.807	95.247	99.723	98.65	94.872	98.569	98.855	99.29	100.17	98.802	101.34
107.01	106.79	103.7	106.79	105.64	107.9	110.17	107.74	106.47	106.35	108.23	105.85	110.25	105.71	107.29	108.83	107.28	105.83	107.94	107.48	106.11	107.09	108.9	106.93	109.18	108.79	106.41	107.17	107.43	106.75	109.84	108.62	107.62	104.48	105.23	105.89	104.06	108.88	107.58	107.79	108.54	105.03	107.94	106.53	103.9	111.91	108.36	104.56	105.3	105.12
106.4	104.71	107.04	105.55	106.48	107.27	107.5	107.6	107.81	107.15	107.68	104.6	109.1	106.03	106.87	106.79	102.09	105.34	106.4	104.39	108.5	105.8	104.32	108.61	107.87	106.54	108.16	107.63	107.95	107.61	107.33	106.16	106.71	103.91	104.57	104.98	109.45	105.06	106.8	103.25	105.24	107.55	104.27	103.98	105.81	108.56	104.43	104.41	105.99	109.11
106.5	106.55	108.26	106.58	108.03	109.79	104.56	104.17	109.54	109.56	107.78	107.42	109.5	105.49	106.55	109.18	108.29	106.02	107.48	107.36	104.04	107.77	105.37	107.18	110.05	108.41	105.04	106.33	108.72	104.23	106.34	107.25	106.04	105.52	104.15	107.26	107.82	104.85	109.38	105.41	107.91	109.71	107.16	110.45	106.02	107.91	105.79	107.25	105.11	106.71
106.71	105.81	105.26	107.69	107.93	106.99	110.25	108.59	106.55	107.21	104.74	106.44	110.12	107.68	106.35	107.42	107.18	106.5	108.34	107.21	107.72	105.93	106.74	106.41	105.78	105.79	105.4	109.01	107.15	107.42	108.72	106.98	104.95	108.31	105.41	105.22	107.47	107.14	104.89	105.47	107.3	106.2	109.94	106.47	105.28	107.77	104.52	107.03	107.44	109.3
103.16	107.63	107.55	105.38	103.39	107.2	106.63	103.95	104.22	108.94	106.4	104.36	108.38	104.09	107.75	105.19	106.19	104.84	110.74	105.71	104.85	108.94	104.36	105.4	105.25	107.71	107.34	108.03	105.83	105.35	102.86	105.28	106.54	101.18	103.75	103.2	103.76	104.02	103.8	103.67	106.5	105.29	105.37	104.79	106.29	106.6	105.16	105.92	103.34	106.15
99.82	95.677	95.537	94.574	100.86	97.474	99.667	99.018	99.581	99.203	99.99	100.36	103.2	98.279	96.336	99.347	101.3	99.123	96.773	98.803	100.83	100	97.754	97.591	96.255	98.72	99.798	100.29	102.18	99.14	98.575	98.45	99.107	98.282	100.62	98.75	98.217	98.579	97.418	98.759	100.8	98.547	99.091	103.05	98.522	98.191	96.276	97.183	97.884	101.32
103.41	106.61	106.76	108.64	104.73	107.16	105.78	104.49	108.41	107.16	105.37	106.92	105.99	104.97	106.99	107.51	104.27	104.37	104.64	106.39	107.71	109.04	105.78	109.51	103.44	106.64	104.96	107.38	103.96	108.91	103.68	108.72	104.53	103.74	107.22	102.38	105.67	106.49	106.61	104.73	105.8	107.73	105.3	105.88	105.06	103.61	107.62	104.74	104.79	107.1
105.03	107.11	103.69	104.1	107.34	106.12	102.76	102.74	103.45	106.36	106.69	105.39	104.15	104.5	103.6	105.84	108.37	105.78	106.57	105.85	110.81	107.09	104.42	104.17	105.83	104.98	107.11	108.47	105.87	107.04	105.13	107.25	106.53	104.49	104.23	104.75	106.01	104.94	103.78	105.3	107.97	104.86	105.61	109.26	106.47	105.23	100.65	105.88	105.33	102.34
96.382	100.45	99.668	97.827	97.54	96.851	94.23	98.579	97.902	97.144	98.022	99.08	97.575	99.938	99.406	97.821	95.168	99.98	95.666	97.079	95.789	97.909	97.232	99.335	100.72	93.983	98.303	95.739	98.245	100.02	98.364	99.004	97.117	95.283	98.96	99.935	95.769	99.189	99.523	98.73	96.607	97.858	99.41	96.136	101.69	99.153	99.863	99.836	97.078	97.704
104.28	105.58	103.78	103.73	103.23	109.36	105.35	107.1	104.65	106.14	102.56	106.83	105.86	105.83	103.47	107.85	104.14	107.08	106.6	106.79	107.57	105.14	108.76	104.92	103.01	105.93	106.65	106.31	106.8	108.02	107.24	108.52	105.84	104.5	106.49	107.52	105.91	103.62	105.52	107.46	104.31	106.01	108.21	104.54	106.35	102.94	107.65	104.85	106.66	106.83
106.87	105.74	108.25	109.95	106.55	111.02	108.01	108.36	107.52	109.62	107.84	107.82	110.51	109.44	110.62	109.31	107.9	108.85	108.97	108.16	106.78	109.55	105.76	105.12	107.58	108.17	104.58	108.24	112.14	106.27	108.61	111.35	108.79	107.81	108.44	107.87	105.79	104.63	106.79	107.98	107.02	106.76	107.75	111.71	106.78	108.66	109.52	105.21	108.27	110.17
103.64	98.806	102.01	100.1	100.51	102.68	97.896	101.82	102.45	101.5	99.433	100.17	101.03	99.995	99.56	99.584	98.501	99.008	98.753	99.118	99.498	100.08	102.81	104.17	101.15	102.21	99.139	97.02	100.58	99.286	101	100.09	100.75	101.94	104.57	101.75	98.237	101.74	99.689	101.65	102.72	101.62	102.3	99	102.24	103.26	102.73	100.52	98.973	99.397
95.34	96.477	98.6	97.694	97.01	100.59	99.01	97.055	99.945	97.155	96.662	102.24	95.834	93.844	96.864	95.403	101.13	98.404	100.24	99.646	97.383	99.923	97.972	96.834	97.893	98.35	100.39	95.433	98.424	97.132	98.544	99.953	98.184	95.051	94.906	99.384	97.765	100.18	102.58	97.081	100.22	98.222	95.357	97.983	98.479	100.88	99.158	101.76	98.023	97.592
102.25	106.83	106.7	105.22	104.22	106	106.4	103.28	105.91	106.52	101.71	105.4	106.05	108.09	103.79	104.6	106.18	104.42	102.58	103.36	104.45	105.3	107.06	103.69	106.74	106.26	107.68	104.91	108.43	106.46	106.72	103.12	107.62	105.6	107.49	105.65	106.45	107.18	104.86	104.56	106.46	103.62	109.72	103.69	106.49	104.02	106.07	105.65	106.63	102.65
105.46	107.44	104.99	105.27	108.61	108.85	105.5	105.73	104.64	106.88	108.5	108.14	106.17	106.61	105.52	105.97	106.89	105.48	107.8	104.98	103.76	107.78	108.7	103.77	108.05	105.59	105.66	107.58	106.62	105.86	103.95	106.89	104.65	105.47	104.21	105.2	107.49	104.91	102.29	106.09	105.33	106.86	104.26	106.33	103.91	103.51	108.88	105.84	106.86	106.02
107.74	109.99	103.65	106.51	106.93	109.52	108.4	107.25	109.73	106.69	106.61	109.01	108.42	106.5	107.91	110.4	107.54	108.6	106.15	107.55	110.29	107.55	109.76	106.99	107.75	109.71	108.25	108.2	108.22	108.43	107.1	105.82	107.21	110.7	109.75	107.49	106.51	107.33	107.95	108.73	110.24	107.47	106.67	108.69	107.09	104.87	110.02	107.92	106.9	105.7
109.42	106.66	105.61	111.66	105.91	107.34	107.57	108.09	107.68	104.92	109.95	110.54	105.78	108.81	108.84	109.09	110.15	108.72	109.8	110.14	109.66	106.4	106.99	106.6	106.8	108.49	109.02	107.23	106.98	111.07	110.88	110.57	110.16	109.68	108.39	109.61	109.14	107.85	112.23	109.66	110.34	108.59	111.16	106.43	107.06	107.39	109.9	109.08	110.1	108.67
102.46	106.78	106.21	105.89	101.16	107.61	106.61	105.1	104.59	106.44	105.58	105.41	104.44	108.75	106.16	107.37	104.36	105.8	103.8	106.49	106.47	107.27	107.46	103.66	101.57	103.79	108.2	105.72	107.83	104.2	105.69	105.24	106.5	106.43	104.23	105.83	107.64	104.51	108.14	102.96	106.8	102.87	104.01	103.1	106.61	103.99	105.14	107.2	104.84	104.48
105.18	103.83	104.08	109.84	104.27	105.29	104.29	106.53	104.69	110.35	105.78	107.1	106.02	106.04	105.18	102.86	103.8	105.22	104.29	106.68	107.63	109.29	107.17	108.99	104.84	103.91	105.81	106.07	109.08	107.1	106.52	105.13	106.6	102.94	105.87	104.73	106.45	105.71	106.15	104.09	103.93	108.67	104.94	106.92	108.22	105.82	105.31	104.94	103.64	104.3
97.671	97.865	100.87	99.966	99.026	96.87	98.327	99.236	100.46	95.89	99.002	99.269	99.895	99.02	99.093	99.583	99.356	100.02	100.2	97.608	99.771	98.697	98.022	97.382	98.061	100.46	97.332	100.43	98.426	96.938	97.825	97.76	99.703	99.185	102.66	95.14	100.31	97.82	94.901	98.205	99.919	102.51	100.98	100.86	95.851	97.464	101.3	98.287	99.491	100.62
106.21	103.33	104.3	106.92	105.84	106.59	102.43	105.22	108.33	108.38	106.94	105.82	104.75	105.3	107.08	105.75	105.18	105.21	105.5	106.2	107.24	105.41	104.96	105.19	105.62	104.6	103.44	106.09	104.28	109.03	105.59	102.47	107.38	105.48	103.72	102.71	105.14	102.45	105.69	104.52	103.71	104.98	108.63	103.45	103.03	105.47	105.65	104.6	105.79	106.65
107.62	105.96	106.08	105.9	107.63	104.24	106.15	106.1	107.52	103.23	105.85	103.97	110.5	106.47	107.93	106.52	106.73	106.99	105.68	106.24	106.41	110.45	104.45	107.54	105.77	108.57	106.42	107.44	104.11	106.53	109.42	105.92	106.36	107.24	106.18	105.88	106.16	109.65	108.81	104.6	106	107.47	108.49	106.77	106.69	105.57	107.74	107.33	106.22	106.44
103.29	103.88	107.4	106.47	101.97	104.27	103.54	104.84	106.42	106.12	106.12	106.75	103.14	105.52	104.46	106.79	106.73	103.7	103.17	106.31	103.33	106.16	105.25	108.07	103.53	105.01	102.74	107.11	103.85	106.31	106.36	108.17	104.56	105.88	106.11	105.99	104.89	105.02	102.66	102.74	107.24	107.76	108.89	107.16	105.89	107.08	106.1	103.95	105.52	106.6
104.27	100.88	102.76	106.94	103.32	102.35	104.96	104.38	102.73	108.02	108.56	104.88	104.76	104.12	100.26	105.94	107.21	102.6	104.01	105.61	106.51	106.21	104.74	107.91	105.62	105.57	105.18	105.98	108.47	105.84	105.16	103.18	103.24	104.44	104.01	103.59	104.13	103.27	103.33	106.49	106.6	107.62	105.57	105.19	106.9	106.1	106.09	105.38	104.57	105.15
107.42	109.36	105.99	107.76	111.26	111.58	111.4	107.74	106.64	110.75	107.54	107.37	108.76	108.7	106.33	109.76	108.36	109.4	108.26	106.43	108.31	107.66	108.02	107.63	109.4	105.18	109.04	112.44	106.15	110.17	106.84	108.67	109.88	109.08	103.27	106.7	108.01	110.57	107.92	110.03	110.3	109.46	108.62	106.74	108.72	107.26	108.84	109.26	105.29	108.23
101.64	102.72	103.7	98.805	97.461	102.49	102.01	99.105	103.68	101.64	99.03	103.52	104.12	98.405	104.17	103.27	101.4	101.73	101.4	96.85	98.116	99.226	97.719	101.01	100.83	102.61	98.466	100.53	98.974	100.53	99.883	98.703	101.66	102.97	99.092	103.08	99.467	102.06	100.55	100.83	102.53	100.07	97.856	98.796	98.454	98.633	99.503	99.096	101.79	101.17
98.48	102.87	100.7	99.217	100.58	100.56	100.5	98.024	103.03	99.464	101.44	99.466	98.188	100.82	99.774	97.698	100.71	100.28	101.9	103.36	101.54	103.13	101.43	100.11	101.94	102.54	99.866	103.27	99.357	102.74	102.21	100.65	100.49	102.12	99.298	97.391	100.79	100.31	100.19	98.406	101.35	100.32	99.955	99.958	102.36	100.15	102.51	100.76	102.34	100.21
108.57	110.46	110.64	110.83	109.73	111.7	111.8	108.72	110.2	109.07	112.42	110.55	111.52	110.26	109.84	111.03	110.91	110.26	109.94	111.07	110.34	109.41	111.4	110.27	110.82	108.2	114.2	110.88	110.64	107.86	108.61	110.18	110.55	110.04	111.56	108.55	109.01	112.08	111.82	109.63	112.29	109.57	111.9	108.15	108.91	109.83	110.03	110.64	111.28	111
107.42	104.48	106.69	103.1	104.63	108.47	106.39	105.65	105.7	103.84	104.97	107.92	104.16	105.63	104.01	105.49	103.76	105.76	108.55	105.47	104.5	104.1	106.72	104.89	104.65	106.33	107.13	107.36	108.55	103.42	107.11	105.71	106.11	105.78	105.07	105.19	104.3	104.51	103.68	102.33	105.31	105.07	106.28	105.66	108.47	103.96	102.29	103.34	107.2	101.7
110.68	111.09	111.96	105.42	107.22	109.3	109.73	110.31	111.02	110.19	112.31	106.34	106.6	114.15	110.23	106.61	109.44	108.7	111.09	112.07	110.35	108.84	106.68	107.57	111.83	109.72	111.63	110.65	108.59	109.92	110.82	106.86	107.38	110.68	106.34	112.33	110.05	109.91	113.46	113.29	110.21	107.64	111.07	109.27	110.66	111.63	112.67	109.6	111.44	111.18
95.955	101.57	99.042	100.26	97.632	97.644	97.983	96.75	98.03	100.64	95.941	99.397	95.436	96.997	98.157	99.322	98.784	97.459	101.76	99.252	98.581	97.019	96.363	96.78	97.666	97.429	95.434	95.826	97.909	97.714	100.13	98.938	98.847	101.74	98.329	98.258	96.812	99.187	98.515	97.061	95.558	99.267	98.694	97.981	100.85	97.946	95.579	96.971	100.72	97.531
97.948	100.06	98.094	100.58	100.8	103.46	100.31	102.59	100.92	100.88	101.7	98.492	100.05	100.17	101.45	102.52	101.1	99.812	97.834	100.46	99.771	101.02	100.33	102.63	100.82	98.726	103.11	103.95	100.27	99.942	98.802	100.01	100.08	100.15	103.44	96.786	102.34	102.1	99.328	99.63	101.45	100.18	101.52	100.9	97.36	101.39	100.18	100.72	101.75	104.37
103.85	105.16	105.5	105.48	105.92	104.82	106.13	106.67	106.58	106.12	104.2	108.28	105.83	105.55	105.25	105.4	104.4	105.77	105.79	108.74	109.24	108.8	105.76	108.33	107.54	105.13	105.96	101.86	107.43	104.74	106.51	105.84	106.81	104.79	107.69	106.14	103.86	106.56	103.91	104.03	105.17	104.21	105.8	108.26	104.78	104.92	103.19	105.02	103.2	108.31
102.47	99.09	101.88	99.488	98.757	101.73	101.51	101.63	101.54	102.78	98.982	101.47	100.21	104.11	101.38	97.126	99.395	99.858	102.23	97.82	99.396	98.95	101.5	99.136	99.832	99.301	97.93	99.617	101.66	100.43	100.45	99.26	100.97	101.05	101.31	101.04	100.85	101.89	100.44	100.6	95.234	100.53	100.58	98.811	99.463	99.276	100.16	97.161	99.773	101.72
102.81	99.498	101.31	98.727	102.05	98.604	99.809	100.37	102.45	97.846	100.5	102.4	100.34	101.67	100.25	101.56	101.7	97.551	100.4	99.313	102.62	101.25	100.35	99.78	99.576	101.86	101.2	100.89	100.83	98.485	99.338	103.92	100.04	99.214	102.66	102.2	102.03	100.87	101.47	100.81	102.2	98.183	104	99.757	99.993	102.3	102.3	100.22	101.68	100.3
105.08	107.52	105.86	107.89	105.24	108.97	105.25	105.75	106.17	105.03	107.22	103.04	104.05	103.91	107.76	108.39	103.68	109.22	104.45	106.3	105.93	108.68	106.04	107.4	106.19	106.71	104.08	109.62	104.42	107.08	105.66	107.87	105.16	103.76	103.76	106.49	107.04	107.21	104.3	104.4	107.86	106.72	104.48	105.19	104.91	107.47	106.35	107.81	105.08	105.88
106.69	105.7	105.12	104.77	108.76	104.81	107.51	106.31	107.97	102.49	105.36	109.75	108.63	109.18	106.36	105.5	104.88	104.52	108.3	106.34	106.82	108.46	107.23	106.75	105.7	104.83	106.75	113.98	107.23	106.49	108.18	105.85	103.43	105.05	109.32	105.93	105.54	104.44	106.78	107.48	106.58	110.47	107.38	103.48	106.37	107.1	104.79	105.57	105.07	108.15
96.336	99.114	94.772	95.435	99.625	99.551	97.064	96.651	94.901	95.715	98.763	99.232	96.304	97.136	97.292	95.036	97.993	99.326	98.962	98.422	97.975	98.523	98.489	98.147	99.625	99.66	96.319	99.298	96.887	97.397	96.387	98.532	97.483	98.028	100.51	100.04	98.943	99.172	98.217	97.865	95.354	94.701	101.03	97.105	98.092	97.797	95.594	99.391	100.81	94.933
104.41	103.93	108.91	106.35	105.18	103.27	107.56	103.63	107.12	108.4	105.55	104.64	105.07	104.8	106.73	107.6	105.57	108.14	108.24	105.76	104.86	108.07	107.08	108.36	111.21	109.88	106.79	108.47	106.83	105.5	106.8	102.52	108.18	107.06	108.27	106.76	108.85	107	102.74	106.04	102.2	109.21	107.86	103.68	108.44	108.28	104.3	103.87	107.22	106.36
107.82	105.98	104.06	107.23	107.51	106.87	107.19	105.81	105.81	109.47	107.55	104.95	108.91	106.35	108.32	104.49	108.87	106.33	108.43	109.36	106.6	105.65	104.2	107.68	106.21	102.99	106.8	111.35	107.53	106.41	103.7	110.4	104.57	107.73	106.08	105.59	108.04	105.65	108.49	105.47	104.7	103.28	107.77	107.94	105.65	106.48	105.84	104.72	107.69	107.66
111.01	108.23	106.77	108.6	104.08	110.3	111.22	109.69	107.27	106.59	107.82	108.79	108.58	109.99	105.87	110.48	110.21	105.2	105.76	109.75	109.95	106.79	107.55	107.9	106.7	107.26	111.38	105.18	110.23	108.84	108.84	104.93	109.4	107.18	107.63	107.45	109.63	104.34	105.08	110.94	106.3	108.04	110.92	109.08	108.64	107.07	108.72	110.98	105.44	108.37
109.82	109.2	109.01	105.99	108.12	108.75	108.27	108.63	107.6	104.02	108.71	106.76	107.28	109.05	103.19	109.52	110.66	108.8	107.87	106.44	108.41	109.58	107.2	108.32	107.8	110.08	106.83	108.91	108.65	108.61	110.25	109.81	107.14	107.14	106.84	106.8	106.24	105.84	112.54	108.94	110.2	107.8	106.19	110.27	106.38	107.79	107.36	110.24	111	106.87
105.43	106.3	104.88	106.63	105.11	102.99	106.09	104.83	104.78	105.82	106.53	105.5	102.46	106.36	107.51	104.04	106.88	107.8	105.03	108.03	108.88	106.96	103.18	103.78	103.71	106.79	107.37	103.81	110.52	104	107.97	106.31	106.42	106.15	107.19	106.51	105.08	107.48	106.98	105.37	103.32	105.47	107.58	107.99	108.02	105.73	109.55	108.55	105.18	107.46
98.146	99.135	97.318	99.614	98.242	95.44	97.315	98.713	95.7	98.923	97.916	99.102	100.02	100.19	97.004	97.339	99.979	95.322	99.735	98.846	99.59	100.68	98.37	96.087	98.278	97.689	97.787	98.653	97.72	98.772	99.312	101.01	95.636	97.283	97.866	98.496	97.845	98.528	95.751	95.275	100.86	96.174	96.379	98.722	97.812	100.69	97.365	96.801	96.459	98.266
110.78	106.86	107.45	107.34	107.74	106.86	106.13	108.01	105.63	108.85	105.92	107	105.83	107.59	107	106.91	106.19	102.78	108.89	107.16	108.09	109.8	105.08	107.36	106.4	105.56	107.35	109.34	108.18	104.56	107.5	104.13	106.72	105.19	107.28	107.04	105.72	109	107.07	104	105.13	108.15	105.91	107.37	104.48	105.07	104.92	106.18	107.75	107.97
106.53	106.71	110.17	111.62	106.38	108.26	105.78	108.37	107.25	111.9	109.86	106.65	111.43	105.27	109.73	105.59	107.53	112.16	106.33	113.84	108.35	106.79	108.13	109.87	109.07	108.16	110.34	110.77	107.07	109.56	110.38	106.35	110.74	107	108.62	108	107.01	110.04	110.27	109.06	107.98	109.57	111.31	110.27	111.02	106.78	108.19	106.2	111.18	110.12
107.83	105.84	107.39	103.19	105.1	107.05	104.86	104.61	106.18	105.47	101.78	105.24	103.73	102.56	106.39	105.76	105.94	105.43	103.82	105.16	105.35	105.18	109.85	104.62	105.35	105.88	106.07	105.32	104.26	104.74	104.38	105.33	106.47	104.68	102.67	106.85	105.34	104.52	107.09	107.41	106.6	109.2	103.98	104.04	107.38	109.57	105.88	104.27	104.93	105.35
99.301	99.111	100.7	96.274	98.83	99.158	97.76	97.663	93.979	98.391	95.584	96.319	99.747	99.543	98.356	95.694	97.914	98.969	98.519	97.449	101.36	100	97.02	99.322	100.25	97.336	97.716	98.162	97.559	97.148	99.132	93.337	96.9	98.01	99.728	97.957	98.379	99.163	96.09	101.42	100.15	100.37	97.646	94.898	96.915	96.722	95.744	96.584	97.582	97.889
104.13	106.65	106.41	106.57	104.28	103.94	107.27	105.65	104.37	107.24	104.68	104.14	105.72	107.81	104.95	102.52	107.21	108.98	105.43	105.06	105.96	106.42	104.34	104.82	107.43	105.72	107.95	102.99	106.86	103.47	105.92	105.41	104.53	107.41	105.55	107.73	106.74	108.39	103.04	103.92	104.8	104.4	104.64	105.84	109.65	104.93	105.21	105.5	108.22	103.59
102.77	104.56	106.06	102.77	107.86	108.21	107.83	106.95	107.72	103.6	105.93	107.72	104.57	107.5	105.49	104.29	107.37	105.64	105.81	103.71	106.13	105.05	107.43	106.24	105.23	104.67	105.88	104.31	108.08	107.87	101.93	104.57	106.98	104.19	103.85	107.79	105.21	105.4	108.34	104.69	105.75	106.34	107	106.32	106.5	107.3	107.15	108.76	104.64	107.01
108.25	107.13	106.48	103.72	106.4	108.31	106.83	105.83	105.52	104.81	108.17	105.5	108.5	108.77	107.62	106.55	107.24	109.46	106.89	105.71	101.9	105.32	109.04	106.44	105.47	106.06	108.29	106.74	106.11	106.6	106.1	106.97	104.77	105.81	105.95	107.84	109.37	106.82	104.32	105.62	103.14	107.22	107.6	107.78	104.83	107.59	104.63	106.68	107.25	107.98
98.534	98.037	100.88	99.569	100.56	98.295	98.197	92.519	97.183	96.518	102.23	96.653	101.35	97.231	95.52	97.826	100.73	97.777	96.316	98.085	95.233	98.085	100.49	96.589	97.554	99.253	94.257	102	98.338	102.05	99.031	98.56	98.694	98.03	97.455	94.539	96.325	100.16	97.188	100.53	99.37	96.413	94.629	96.613	99.804	97.614	100.22	96.398	97.98	99.573
108.7	107.56	110.85	104.99	107.82	110.47	110.91	110.67	107.25	110.44	105.76	106.73	109.81	108.18	105.51	112.14	108.47	107.28	106.14	110.58	108.85	110.92	108.2	106.87	111.52	110.97	109.02	107.64	107.66	107.44	105.64	108.58	108.09	109.45	110.56	110.31	108.2	106.93	106.85	105.74	105.68	103.98	107.3	109.31	107.5	107.85	108.18	110.07	110.26	105.1
105.56	106.56	109.71	102.78	105.94	105.34	105.8	106.83	105.31	107.48	107.2	109.17	104.16	104.99	105.71	106.17	101.66	108.59	107.97	104.82	107.31	105.17	108.03	106.86	107.9	104.6	105.17	105.98	104.57	106.38	105.18	106.29	107.47	105.77	106.03	105.71	106.58	104.85	104.35	106.53	104.03	106.43	108.93	105.6	106.69	105.97	108.34	104.77	103.51	107.54
99.841	99.441	100.76	102.61	97.975	101.24	104.49	101.37	100.27	100.74	103.84	102.8	101.91	102.02	100.4	100.33	96.964	97.979	98.499	102.63	101.59	103.19	99.901	98.948	99.626	99.057	102.59	99.728	98.495	98.507	96.937	101.45	102.41	99.435	97.463	100.15	105.56	102.08	101.08	98.666	99.718	101.09	100.41	98.662	98.298	99.29	100.69	103.85	102.15	98.871
105.72	106.04	106.04	103.04	103.43	106.87	106.08	106.17	105.83	107.03	103.54	104.82	106.56	109.07	108.23	101.58	105.34	107.41	108.2	105.55	109.31	105.21	105.9	102.36	103.94	104.09	102.58	102.72	104.7	102.57	107.01	106.4	105.94	105.65	105.03	106.03	108.33	105.77	106.74	103.28	102.71	104.08	108.05	103.41	107.2	107.11	102.12	103.5	108.97	106.59
101.07	100.76	98.756	101.59	102.12	103.85	101.23	99.713	98.01	99.035	103.1	99.13	101.42	99.629	100.78	100.88	103.09	98.773	100.46	100.61	101.39	99.711	103.12	98.529	99.88	99.644	101.26	102.16	99.697	98.212	100.62	102.04	99.14	103.63	100.72	104.87	102.84	100.89	97.622	99.986	100.67	101.4	101.31	100.6	101.15	102.08	100.69	103.15	101.2	99.132
96.686	102.28	99.275	96.782	98.453	95.696	96.922	97.981	99.433	97.72	96.547	97.643	97.061	97.492	96.417	96.759	100.44	100.28	98.643	100.92	95.524	101.27	100.98	101.05	96.788	99.347	96.995	98.56	99.731	96.81	102.06	99.141	95.806	96.999	99.609	98.613	100.11	97.99	95.843	97.402	97.042	97.232	99.858	96.002	93.614	99.852	96.541	101.13	98.631	99.945
104.29	105.15	102.79	105.93	104.14	105.77	108.66	105.05	105.55	103.65	105.39	103.79	108.96	105.07	107.41	106.67	105.75	105.16	105.69	106.97	105.77	105.02	103.62	104.85	103.99	106.05	104.87	106.72	107.69	105.74	103.02	103.96	106.52	106.33	105.97	105.5	104.1	107.05	105.73	107.94	100.74	106.18	103.09	104.56	105.48	108.33	105.9	107.91	106.9	107.53
111.18	111.25	107.84	106.57	112.44	113.5	110.84	105.55	112.82	109.68	111.42	112.34	109.79	112.1	111.28	110.98	109.16	108.56	111.42	109.42	111.03	113.06	111.66	109.25	110.98	109.56	110.49	108.29	109.86	108.02	111.48	112.44	114.06	108.6	112.47	109.75	110.12	108.92	109.87	112.12	110.88	112.8	111.06	112.15	108.98	111.08	110.06	108.58	109.97	108.97
97.682	101.59	100.78	96.088	96.296	98.626	98.165	102.01	97.065	98.861	97.033	97.283	98.767	97.884	96.66	95.962	99.614	97.76	100.03	96.232	97.035	99.204	96.497	99.562	98.338	99.969	98.756	96.782	99.631	100.2	100.29	97.109	98.239	98.77	99.329	98.044	98.044	96.5	97.833	99.741	97.017	99.651	96.408	98.606	99.276	96.318	98.567	97.175	96.994	97.09
100.63	97.476	100.84	98.51	100.09	99.813	99.544	97.895	100.33	100.71	97.528	100.46	99.948	103.33	100.34	101.19	100.29	100.27	97.42	100.91	100.61	100.69	101.24	100.07	100.75	100.45	101.17	102.02	99.504	97.484	100.5	104.27	100.98	102.57	102.93	102.67	100.44	102.33	99.738	100.4	102.34	99.798	102.61	100.13	100.71	106.65	100.57	99.17	97.035	100.89
106.71	104.79	104.44	103.33	104.78	105.21	104.88	103.99	103.9	103.37	108.3	107.59	104.85	104.87	109.03	101.99	105.4	108.38	106.93	105.78	106.88	107.89	104.12	106.53	105.27	104.54	108.53	103.95	102.39	104.58	104.18	103.19	106.23	105.58	106	106.13	101.59	104.18	106.42	103.54	107.12	105.28	106.12	103.96	108.23	106.04	106.77	106.74	106.01	104.39
106.2	106.41	106.1	109.06	107.17	107.05	108.23	108.52	105.31	107.84	110.48	108.36	107.47	106.2	109.1	106.34	108.4	109.9	109.32	106.32	108.48	106.48	107.72	108.9	109.91	106.82	108.35	109.68	108.75	106.06	105.79	108.29	107.5	109.35	104.87	109.09	106.83	108.39	108.86	107	108.5	110.95	108.86	106.18	105.19	108.73	108.39	113.53	106.08	107.46
97.862	99.397	96.212	97.681	98.31	98.768	100.79	97.767	94.334	96.101	97.334	98.182	96.608	95.634	97.12	97.991	96.45	95.514	97.692	96.793	98.688	93.257	100.31	98.604	97.851	99.67	100.64	98.911	97.939	96.583	99.733	100.47	99.493	101.12	96.475	96.091	99.486	99.214	99.622	99.688	101.11	99.208	97.708	99.089	101.35	94.734	96.828	98.58	100.28	97.698
103.06	101.57	102.58	104.07	103.04	107	106.01	105.58	109.7	103.72	107.06	105.3	104.11	104.67	110.46	106.23	107.09	104.42	108.15	102.41	107.73	106.76	107.46	108.92	108.21	104.63	102.87	106.72	105.23	108.2	106.31	106.36	104.66	102.68	102.29	106.44	107.6	107.44	105.38	104.9	106.32	108.23	105.64	105.8	104.24	105.84	110.37	107.83	106.39	107.47
110.27	108.32	110.98	107.58	109.83	111.36	107.61	109.4	107.69	110.04	110.05	112.52	108.85	110.59	109.52	107.41	109.47	105.46	105.3	109.9	110.43	106.79	108.46	108.09	109.56	108.18	108.08	109.87	106.51	109.24	107.68	110.11	108.53	110.05	108.1	109.31	108.34	108.85	108.31	106.85	109.3	107.65	110.58	109.36	109.02	109.62	109.31	110.58	112.4	112.38
98.563	100.85	98.253	99.783	97.515	96.274	101.41	102.18	98.471	101.26	93.929	99.966	99.195	103.06	101.14	98.6	100.09	100.2	99.131	97.457	95.443	101.13	96.827	98.346	96.547	97.052	99.778	96.877	97.276	100.02	99.691	99.191	101.23	97.601	98.787	100.27	98.788	96.826	99.591	95.705	97.848	98.856	102.34	96.805	97.269	99.587	100.32	94.828	95.715	97.832
111.33	112.43	107.65	109.84	110.8	110.91	106.81	110.63	113.24	110.05	108.89	109.62	112.53	109.54	109.18	108.07	109.77	112.54	111.51	110.89	107.59	106.55	108.51	108.35	108.22	106.3	110.74	112.46	111.75	108.08	110.17	108.94	111.52	109.18	108.15	108.14	110.84	110.79	111.93	112.68	113.12	111.96	111.95	109.87	115	111.13	110.94	111.23	109.2	109.43
113.3	110.79	111.01	111.36	111.66	109.03	110.22	110.29	106.54	110.51	110.61	110.44	108.17	107.7	111.72	110.92	110.44	110	109.96	106.55	110.22	111.68	109.22	108.61	111.2	109.68	111.31	110.45	111.22	114.13	110.63	110.63	111.75	108.91	107.78	109.23	111.84	106.5	111.19	108.27	110.25	107.91	110.83	110.91	110.05	109.95	107.83	109.07	109.05	109.89
[truncated: 150 more columns]
