# Supplementary material for: Genetic dissection of main and epistatic effects of QTL based on augmented triple test cross design
Source: PLoS One. 2017 Dec 14;12(12):e0189054. doi: 10.1371/journal.pone.0189054 (PMC5730204; doi:10.1371/journal.pone.0189054)
Supplement: S10 Supporting Information — (ZIP) [file pone.0189054.s010.zip › z6_550_0.5_5.csv]

103.08	108.57	108.63	102.76	105.97	100.96	107.32	108.76	108.65	109.34	105.65	105.79	103.51	104.96	107.6	109.16	104.67	101.85	107.76	107.3	106.39	106.73	106.19	106.75	108.11	104.84	106.05	106.16	107.02	102.62	102.23	100.4	102.45	105.71	105.26	101.26	106.3	107.15	106.74	109.95	107.66	101.76	107.45	109.54	103.91	104.02	107.11	107.13	100.84	103.84
105.94	105.82	109.52	108.95	100.69	108.88	103.9	108.61	105.26	107.53	105.07	104.07	105.39	109.41	110.08	107.31	110.99	108.85	109.48	105.76	111.54	110.64	107.62	103.75	108.03	107.5	107.13	105.56	105.79	105.45	108.45	107.09	104.54	106.52	109.72	108.97	107.07	108.9	108.83	106.38	109.87	104.47	105.2	108.2	106.95	105.61	108.16	113.13	107.72	106.3
108.25	108.07	107.15	113.24	111.69	109.64	106.83	108.98	107.56	105.27	113.62	110.48	109.34	105.26	106.16	108.39	111.81	108.42	110.52	109.36	104.86	108.62	108.88	107.42	108.52	110.83	113.47	109.25	108.34	102.66	108.04	106.56	102.55	111.09	105.61	106.99	112	109.1	106.81	108.03	106.87	110.25	109.77	106.7	104.67	107.85	103.32	104.5	107.67	105.87
110.36	109.12	111.32	106.75	109.76	105.55	106.75	104.57	108.82	108.73	109.31	110.79	109.29	105.84	108.64	111.17	108.35	106.09	112.94	107.36	105.65	110.66	106.9	108.67	108.47	107.88	106.67	106.59	109.11	113.28	104.85	112	109.34	108.39	110.95	107.83	109.45	107.99	114.98	111.07	105.58	112.67	107.22	112.06	111.85	111.09	104.82	107.01	109.09	112.13
103.93	106.64	104.54	107.24	106.79	108.98	107.72	107.37	109.65	108.53	105.83	103.66	114.06	106.61	102.04	102.91	108.63	108.47	105.46	102.74	105.96	110.34	110.32	110.55	108.26	105.53	111.62	111.6	105.8	107.13	103.19	112.04	104.05	106.18	107.71	108.47	105.87	108.88	106.07	111.16	106.97	106.78	103.46	105.89	108.85	106.95	110.51	105.49	104.16	105.61
108.77	105.59	102.35	108.72	104.62	106.42	110.94	108.52	107.08	107.23	106.63	104.62	108.78	107.83	109.06	106.81	111.65	106.51	108.38	112.18	105.39	106.47	110.28	109.74	103.57	109.39	109.86	106.97	106.81	108.3	102.36	108.41	108.92	111.92	106.9	106.22	110.23	102.16	111.06	105.17	109.29	105	110.69	109.14	105.78	110.59	106.05	107.38	108.11	108
102.41	105.77	103.62	100.62	102.73	105.82	109.83	102.42	103.65	107.95	109.45	107.78	107.2	105.8	107.94	106.02	107.62	105.25	107.11	103.82	102.84	103.69	106.5	108.09	104.57	104.04	110.02	107.54	102.24	101.75	105.38	105.06	105.12	105.95	107.7	106.8	104.99	106.04	109.48	103.39	103.55	104.42	103.8	107.35	106.87	106.16	104.69	104.36	106.2	106.64
104.75	106.46	106.93	102.17	104.71	105.43	107.1	105.39	104.85	107.36	107.66	109.24	108.12	105.92	105.57	108.23	105.46	106.55	104.11	108.84	106.22	104.69	106.88	107.55	103.51	104.46	103.72	109.18	109.62	110.37	107.22	106.85	108.92	104.77	108.03	102.58	105.33	105.19	107.13	104.06	105.99	107.78	108.27	109.13	108.99	106.65	107.48	107.52	108.51	108.51
107.78	106.77	102.66	103.68	106.71	102.06	106.11	109.12	102.38	101.83	106.63	103.86	105.65	107.54	106.89	107.03	107.23	106.91	104.62	110.85	107.39	106.77	106.43	104.25	106.21	107.19	101.22	101.35	105.95	106.86	105.43	107.66	105.27	105.34	107.38	105.58	107.48	108.44	107.87	105.82	110	106.61	101.74	108.25	106.39	103.77	104.91	104.71	108.21	108.46
101.2	102.29	99.039	98.611	101.42	100.51	100.41	98.327	103.71	97.361	103.32	101.62	103.21	95.39	101.38	101.37	98.157	100.4	98.652	102.5	98.551	98.31	100.25	101.57	102.29	99.672	96.818	100.95	100.04	103.47	105.64	101.6	107.36	100.95	98.629	99.782	102.83	98.85	103.01	100.71	101.48	96.756	100.31	98.06	97.781	101.91	100.01	99.729	104.06	100.57
110.82	110.99	110.78	114.84	112.35	112.04	110.36	111.65	112.77	106.84	111.34	108.5	113.32	109.34	111.46	113.71	108.62	113.81	114.24	111.16	110.13	114.53	107.46	111.24	113.9	110.66	102.53	110.51	111.59	109.82	106.83	114.17	109.49	109.12	108.1	108.41	111.7	108.16	113.35	111.86	109.75	107.73	110.37	106.03	110.44	114.22	110.18	109.82	113.12	114.06
109.88	108.33	104.66	108.22	107.06	105.76	109.16	106.13	107.97	109.15	106.64	107.65	104.22	108.17	104.47	106.34	102.69	105.97	109.4	103.35	109.36	107.49	110.46	107.21	109.21	113.44	104.73	102.44	106.16	112.06	108.44	104.62	107.9	106.45	109.31	105.42	106.88	107.8	105.46	108.9	110.93	106.25	107.8	112.26	105.05	107.89	104.92	111.69	108.32	106.84
105.1	102.44	105.94	110.22	104.16	107.06	111.22	108.6	107.84	105.24	103.51	108.74	112.47	102.78	107.59	106.95	104.93	105.38	107.75	111.01	108.81	108.71	107.61	106.15	107.58	106.65	106.27	107.68	109.92	112.74	109.39	103.74	101.54	107.61	107.05	114.31	107.16	109.73	105.72	107.88	109.82	107.48	110.18	109.35	105.98	109.75	103.38	103.3	107.13	109.02
95.355	98.655	97.075	97.601	96.152	99.192	95.479	99.57	101.01	97.623	96.307	95.208	100.55	98.586	101.19	94.001	98.652	97.773	97.297	99.141	98.856	102.08	97.189	98.536	95.029	100.2	100.22	103.51	102.23	97.167	102.22	100.18	98.801	97.932	98.774	102.12	96.866	93.621	96.182	97.196	97.417	101.38	98.36	94.447	100.19	101.69	98.565	94.188	97.555	98.055
96.795	96.744	97.765	98.442	99.946	101.3	99.484	98.092	103.84	91.659	92.897	94.561	100.79	95.1	105.64	96.969	100.9	100.43	96.23	99.095	97.661	102.33	94.112	96.429	96.95	96.088	103.44	95.78	97.193	95.524	98.267	97.949	100.86	99.173	98.606	95.226	99.471	99.071	97.834	99.941	97.767	97.485	101.31	95.224	99.941	92.057	96.088	98.251	99.835	98.031
99.553	94.23	100.13	94.094	98.11	95.069	98.769	100.08	96.75	101.24	97.086	99.589	98.329	98.411	100.19	97.306	98.617	97.991	97.761	96.401	98.981	99.757	95.869	97.476	100.73	95.525	100.51	98.01	97.451	99.559	97.926	96.492	97.173	99.461	95.164	98.948	100.78	99.675	97.216	100.75	103.07	102.03	103.12	97.908	98.743	100.31	99.009	99.893	97.782	99.83
100.64	97.588	93.615	95.343	97.325	97.14	94.343	98.962	97.63	99.604	94.617	97.807	96.801	100.92	95.718	95.36	102.2	96.821	99.682	95.418	100.79	96.74	97.516	95.95	100.37	99.079	98.712	98.189	96.603	100.49	101.27	96.482	96.966	98.539	92.931	98.968	94.835	97.234	97.402	98.164	98.992	101.79	96.6	100.4	100.03	96.877	101.15	96.97	98.865	97.186
96.575	100.54	94.655	99.01	96.221	97.797	98.119	94.05	100.79	97.372	99.402	98.354	99.295	98.759	95.81	94.359	100.72	96.477	101.48	100.06	95.876	95.194	100.99	95.348	98.435	98.886	97.853	100.22	100.38	99.323	100.28	96.684	95.672	95.754	96.586	102.17	101.85	95.532	98.729	99.541	97.842	102.38	95.741	100.26	94.391	94.189	98.13	95.203	92.709	96.809
110.08	108.01	111.01	108.68	105.62	110.03	106.95	113.56	113.81	105.77	106.39	106.05	109.79	105.22	104.02	109	112.24	110.56	107.25	108.8	108.99	108.7	104.35	112.88	107.53	109.14	105.75	109.99	109.11	108.29	107.31	104.49	105.52	108.79	110.44	108.84	107.44	103.12	108.09	109.2	109.6	104.68	109.28	104.03	109.88	110.16	107.77	109.04	106.53	106.25
105.29	105.33	110.71	107.57	106.53	106.76	104.61	100.79	109.07	106.16	105.25	107.95	102.79	103.81	106.53	103.81	108.23	108.98	107.62	105.09	108.69	104.36	104.72	105.98	101.98	102.32	106.02	101.52	102.05	105.8	106.73	109.09	100.49	106.81	102.96	109.98	104.97	104.76	108.91	103.11	105.7	108.98	105.47	106.95	108.64	102.5	104.92	107.84	106.23	108.91
105.58	107.33	111.52	113.24	107.91	108.83	109.24	108.19	103.76	105.29	109.53	107.81	111.99	106.96	110.09	107.62	105.94	108.01	111.23	107.42	106.85	105.33	109.58	109.75	106.83	111.68	108.33	105.66	107.66	112.22	112.5	110.41	109.59	107.08	106.5	110.34	107.24	110.94	109.23	105.81	109.29	109.69	109.2	105.23	110.57	106.66	105.91	112.53	107.24	108.83
105.1	106.19	105.74	105.47	104.55	104.27	104.63	103.3	105.97	104.24	101.39	103.1	106.15	111.46	106.69	108.03	104.15	106.83	104.67	102.9	108.12	105.55	106.62	105.6	105.15	105.37	101.51	108.36	103.22	104.85	102.61	102.57	107.98	107.15	106.16	104.45	104.09	107.29	104.15	106.53	107.63	107.81	104.77	103.99	109.01	108.85	108.04	104.16	104.64	106.5
99.2	94.832	96.367	99.229	100.45	102.02	95.993	95.829	97.462	99.855	101.34	100.17	96.124	98.479	100.22	94.898	95.861	100.24	100.35	99.123	98.098	99.037	96.213	96.091	102.16	99.94	102.52	97.741	102.51	97.304	96.86	96.87	97.072	100.19	97.323	96.66	99.774	101.42	96.655	98.311	98.904	98.667	95.874	94.999	101.14	101.43	97.003	95.348	96.443	96.914
102.82	102.16	94.157	94.137	98.682	102.69	97.301	99.529	98.445	100.48	96.419	98.327	104.71	99.357	101.2	97.718	96.891	98.377	97.03	103.36	97.949	96.039	97.694	95.502	97.088	95.384	97.648	98.687	96.791	96.202	101.19	102.29	100.94	97.473	96.577	101.53	94.559	102.21	97.356	99.104	102	99.561	103.56	96.512	101.64	101.51	94.134	100.62	102.37	100.28
106.82	107.97	107.09	106.06	107.8	105.75	107.03	105.88	109.44	104.35	105.68	106.46	106.44	109.32	108.17	108.53	106.05	105.73	103.8	105.3	110.11	102.65	105.7	106.24	107.43	106.98	106.21	106.04	109.63	106	104.83	104.3	108.85	105.07	109.24	104.59	109	108.21	107.61	103.41	110.3	107.46	107.05	105.22	107.03	110.22	107.86	109.88	107.03	102.95
109.82	100.22	107.17	103.05	105.09	106.39	104.37	104.65	105.01	105.1	107.31	108.72	108.29	103.49	102.69	105.51	101.95	104	103.09	106.45	99.128	103.81	106.86	101.13	105.18	107	107.33	110.2	105.86	105.08	104.61	106.77	101.67	105.46	106.22	106.71	110.32	105.39	103.67	106.81	107.02	104	104.21	106.53	101.33	103.99	104.61	104.88	101.47	103.89
113.9	111.89	113.6	111.66	111.2	107.55	111.71	115.21	109.26	106.62	109.19	108.89	113.49	110.81	110.62	108.66	112.57	110.56	109.93	112	110.41	107.19	109.1	104.41	112.52	113.38	113.61	111.06	107.56	109.93	110.17	110.97	111.02	110.64	112.6	112.36	112.63	108.49	112.25	108.22	108.06	110.15	114.21	108.27	105.71	108.65	109.65	111.24	109.49	109.54
106.73	110.6	106.77	111.99	106.26	106.74	109.14	113.69	105.84	105.17	105.71	102.21	109.39	106.36	106.58	105.76	108.11	110.25	106.75	103.28	109.46	108.46	112.01	106.93	106.08	111.28	109.79	107.66	107.95	107.79	106.69	109.17	107.03	108.86	109.28	105.75	111.89	109.79	109.95	104.25	112.04	106.93	106.89	109.2	107.63	109.19	109.81	107.92	108.8	102.93
99.109	94.825	97.93	96.94	101.54	101.27	101.25	101.37	97.069	103.89	98.122	96.299	98.275	98.464	94.212	101.25	100.32	102.06	97.84	97.469	98.225	99.327	95.672	96.962	94.824	98.49	94.916	96.723	102.73	96.999	97.874	99.572	95.054	98.962	99.467	100.02	99.071	98.797	95.926	99.797	100.84	99.314	96.205	96.58	96.066	97.646	95.147	93.893	95.82	100.33
105.01	103.13	109.3	106.62	105.44	103.78	105.17	106.06	103.44	105.86	106.76	108.71	103.2	101.24	101.49	105.67	107.15	105.92	106.33	103.51	109.06	105.86	106.8	105.96	105.77	111.2	108.13	104.19	106.46	104.08	105.62	108.69	106.46	106.61	101.34	104.16	102.4	105.43	104.57	102.83	101.8	106.34	105.32	103.53	103.08	101.67	104.55	108.9	102.53	105.82
101.05	97.769	100.76	95.883	107.07	99.003	104	94.761	101.82	101.54	98.986	103.41	98.877	100.22	97.794	98.005	104.25	100.69	101.12	100.31	101.01	97.764	98.588	96.16	100.46	99.647	97.966	97.569	100.79	99.913	98.927	101.11	98.893	100.8	102.21	102.39	101.43	102.6	98.95	100.66	103.58	100.14	101.16	98.693	100.83	97.789	97.343	95.651	102.57	103.1
109.48	107.11	107.33	101.29	107.52	109.11	102.53	105.44	106.02	105.14	106.34	105.3	104.32	104.84	102.56	102.08	106.59	108.89	109.76	105.73	108.06	106.43	105.85	103.74	106.66	106.91	109.53	104.69	103.73	103.66	104.66	106.48	105.76	102	102.8	104.9	102.31	109.07	103.16	103.64	107.43	107.3	110.96	99.674	101.93	103.56	107.96	103.68	105.72	103.16
108.68	112.42	108.51	107.52	111.35	117	112.28	108.56	109.76	110.67	111.74	112.17	110.4	108.66	109.61	109.97	113.25	106.67	107.43	107.59	112.64	110.22	107.68	111.44	109.94	111.07	109.01	114.63	112.13	110.05	112.26	111.86	109.49	108.86	112.2	111.16	110.99	105.29	106.53	112.98	111.77	106.77	106.67	111.4	113.12	111.32	110.91	112.22	111.86	109.12
111.99	104.53	111.29	105.95	105.9	107.76	106.52	112.26	109.37	106.62	108.7	114.57	108.23	108.4	110.46	109.88	109.42	108.74	102.26	105.76	107.65	108.52	107.3	105.82	106.22	109.29	105.6	110.9	105.28	105.8	107.98	109.39	106.37	110.42	106.76	109.89	102.32	107.85	108.58	109.17	109.13	108.19	109.24	108.46	108.39	104.6	108.62	108.04	110.56	110.24
105.72	107.5	104.07	105.06	109.96	110.85	106.59	106.43	105.94	113.16	109.39	105.54	105.39	105.5	107.86	107.93	110.95	107.04	104.31	108.37	106.13	105.36	104.35	109.02	104.39	106.35	109.29	104.55	109.06	110.04	110.03	106	105.37	106.15	106.2	103.39	105.15	111.69	108.74	106.91	105.55	108.39	103.35	105.2	107.6	105.44	106.05	106.32	111.6	105.95
109.39	108.27	112.64	108.15	108.86	104.61	110.68	107.2	104.64	110.93	106.6	113.3	110.88	105.6	107.5	111.28	109.92	108.75	108.11	105.48	103.4	109.08	108.94	109.22	114.38	110.45	109.57	112.26	105.13	112.32	105.07	110.3	106.66	108.22	108.72	112.79	105.8	112.45	107.47	110.39	107.48	109.1	108.62	106.6	107.17	105.81	110.23	108.38	108.4	111.04
96.27	99.833	100.04	97.78	102.94	99.411	102.21	100.79	98.869	104.77	102.17	95.679	102.3	98.853	98.089	98.566	101.15	98.33	100.22	104.62	100.35	99.128	101.25	97.645	101.59	99.695	94.597	94.423	98.208	100.11	96.738	100.41	98.637	102.71	101.77	101.2	97.613	98.172	97.414	99.152	97.595	102.23	97.957	99.046	98.427	97.99	96.535	92.913	97.826	97.785
108.06	110.34	107.88	106.65	106.39	106.75	109.88	106.81	108.45	110.33	109.76	111.34	110.13	108.69	109.94	107.72	112.83	109.24	104.55	107.71	107.57	108.15	106.44	111.88	102.13	106.11	109.88	106.89	106.21	109.66	105.76	104.42	104.84	109.14	109.57	109.57	109.7	107.44	108.44	108.21	109.55	109.42	105.71	107.61	108.47	110.21	109.44	106.25	107.68	101.96
112.19	107.25	105.38	109.03	105.8	114.01	102.33	109.08	109.98	108.21	112.39	110.52	111.57	106.68	107.43	109.35	105.9	108.32	105.93	107.01	103.16	107.46	104.58	105.55	110.65	109.36	110.53	110.02	105.82	112.2	105.61	107.66	111.01	107.34	108.58	105.57	108.29	111.18	102.78	110.73	107.44	109.28	105.3	107.19	108.98	111.35	113.08	106.76	109.28	107.67
103.94	100.79	105.37	105.64	104.4	98.172	103.97	97.813	106.78	99.426	100.88	104.13	97.066	103.74	105.25	101.61	104.37	102.59	101.8	101.68	103.63	102.84	100.71	102	101.36	102.8	103.9	101.83	103.98	102.13	102.07	104.55	98.373	105.76	105.99	104.86	106.21	97.727	101.06	101.19	105.72	105.46	103.9	98.716	104.86	101.75	103.2	103.17	102.96	102.78
112.84	111.8	111.1	110.95	112.49	111.38	103.85	108.24	111.84	110.74	112.16	105.4	110.71	105.55	109.1	112.19	108.28	109.23	110.86	108.69	111.69	113.43	106.91	111.41	105.31	107.61	109.71	107.45	109.37	112.31	108.68	111	109.8	111.08	109.47	106.36	109.97	110.96	105.73	111.28	111.97	107.41	107.88	111.52	110.32	112.92	114.03	106.98	112.41	111.46
108.31	108.22	110.59	106.27	108.9	107.86	102.49	109.8	110.63	108.86	112.33	109.47	102.56	107.85	105.77	110.61	104.79	106.62	109.13	109.11	104.47	107.9	105.77	110.84	106.45	107.46	109.73	106.18	107.5	106.67	112.19	108.54	105.88	108.11	111.7	103.16	108.92	110.5	110.5	109.97	106.14	110.11	109.83	106.24	109.39	107.79	107.29	109.61	105.74	106.49
109.91	108.11	108.5	106.43	108.44	106.45	107.77	108.85	108.57	107.87	106.56	109.31	106.88	105.17	105.62	115.43	107.76	107.78	112.83	111.33	105.47	107.48	105.34	108.28	110.17	107.1	108.27	111.25	111.46	108.67	105.15	107.21	112.65	107.67	107.97	113.42	112.02	107.76	106.96	108.38	107.61	108.03	117.28	108.71	105.59	111.19	106.72	111.66	111.05	107.48
112.58	108.71	105.85	109.96	110.81	109.39	107.85	109.3	110.35	109.49	108.9	105.22	108.38	113.66	106.93	112.34	108.37	109.18	108.74	108.28	102.48	108.52	107.37	106.94	109.16	109.2	107.49	107.84	113.1	107.3	106.9	108.44	108.68	111.69	107.39	108.49	108.4	106.85	107.27	106.76	107.22	112.41	107.04	110.88	105.67	108.19	108.73	105.64	109.24	107.69
108.52	109	105.32	106.39	107.01	109.43	105.95	111.17	111.9	108.31	107.27	111.69	109.87	111.53	110.66	107.02	108.36	108.78	110.3	106.39	108.9	107.8	103.65	114.36	110.57	109.7	110.14	105.08	107	108.65	108.49	109.86	103.78	110.84	107.36	112.02	105.33	110.73	106.68	106.82	107.87	106.79	105.88	113.07	106.42	106.59	105.53	106.56	112.57	107.16
104.06	108.53	100.81	106.57	106.42	107.06	105.69	109.29	107.55	102.41	104.52	108.98	106.98	107.64	104.16	108.9	109.46	104.91	108.03	102.94	106.23	107.93	101.44	107.02	101.47	103.93	106.76	104.84	106.54	107.51	109.31	104.46	102.75	110.9	106.8	105.79	109.61	105.74	107.45	100.89	106.64	108.78	108.29	106.71	108.05	111.42	107.02	104.19	103.49	104.77
100.74	105.44	101.78	100.75	102.65	101.79	103.73	104.35	102.49	98.272	101.79	104.16	99.364	100.09	103.79	102.07	96.676	99.437	98.055	103.53	104.86	105.25	102.26	95.439	101.25	102.74	105.27	101.57	99.448	95.606	103.52	103.11	101.26	100.94	103.89	97.017	98.389	98.591	102.64	101.89	103.4	98.187	103.89	102.26	100.16	97.43	101.13	101.1	102.11	100.82
96.909	99.95	100.59	97.17	99.694	98.585	95.904	99.526	97.591	98.452	102.78	97.061	96.122	98.241	93.368	99.051	95.041	93.695	97.785	91.32	97.409	99.541	96.307	98.787	97.244	101.31	98.079	94.737	97.975	96.854	97.794	99.849	93.892	98.315	99.682	97.819	95.786	98.163	99.356	100.1	92.655	96.05	96.618	100.14	103.02	99.012	92.667	95.885	100.92	98.4
106.85	99.417	100.87	107.54	101.3	100.94	102.98	101.21	100.16	103.71	101.77	98.654	94.159	97.484	99.384	98.778	97.333	99.644	99.261	98.162	97.464	96.652	98.732	96.286	98.362	98.848	100.46	99.955	105.59	104.34	103.67	99.338	95.818	94.411	100.55	99.78	102.17	101.68	103.6	101.77	102.99	98.759	99.028	101.14	101.79	100.49	101.6	101.66	100.95	102.68
105.04	100.41	106.49	109.41	104.55	103.55	104.66	107.26	106.26	111.29	111.96	104.94	111.16	104.96	106.72	110.46	110.05	104.49	104.66	106.79	104.2	109.67	103.96	101.34	107.78	108.29	109.78	107.71	107.78	107.72	111.11	103.99	107.87	105.86	106.82	104.51	106.52	105.09	105.99	104.57	105.95	109.46	110.59	105.26	107.43	107.09	107.41	110.77	106.01	109.37
97.592	98.756	96.245	99.53	101.56	100.97	100.53	100.93	95.75	100.26	98.946	100.17	102.71	103.61	98.025	98.253	101.55	100.53	101.67	98.153	98.598	106.05	98.786	95.608	101.53	99.537	101.95	102.42	101.14	100.88	96.673	99.58	101.08	103.75	100.65	100.14	100.91	99.295	99.198	101.74	97.722	100.32	96.478	105.53	102.04	105.84	104.78	102.47	103.93	103.13
105.48	107.55	105.24	104.02	105.54	103.78	108.12	103.85	105.05	104.07	104.7	104.16	105.61	108.17	105.37	105.55	106.21	110.05	106.81	102.73	104.07	106.4	106.15	108.14	103.85	107.98	102.75	102.37	110.11	104.23	104.72	106.16	106.49	111.12	107.27	110.29	103.19	108.69	102.79	106.01	110.62	109.91	103.19	105.86	104.37	108.92	102.79	103.43	106.95	106.74
110.75	105.09	111.85	106.68	103.83	108.35	109.03	108.24	108.51	109.53	110.3	107.58	111.81	107.64	107.76	108.53	108.61	109.91	110.18	106.98	106.61	104.95	107.67	108.4	108.33	109.55	110.56	106.09	105.92	107.97	108.33	110.73	108.21	109.44	110.33	105.83	108.84	108.64	110.56	106.21	104.99	104.27	106.41	112.78	107.23	108.6	106.46	111.09	107.47	111.49
104.15	106.59	106.67	103.48	111.39	105.44	105.68	108.65	109.23	108.43	102.91	103.4	105.69	107.47	105.99	106.64	104.45	105.02	108.58	107.88	106.15	103.44	107.22	106.34	103.8	104.7	107.46	103.26	101.89	106.56	104.7	105.43	106.14	104.66	103.36	108.89	104.2	106.65	104.73	102.8	104.74	110.12	103.91	104.7	108.48	109.88	100.65	102.49	108.05	104.72
107.08	108.25	106.39	104.42	104.66	102.9	110.51	103.4	101.18	103.77	102.63	105.02	103.65	107.67	104.65	102.15	107.28	104.72	105.59	106.53	103.93	111.66	107.54	103.97	105.57	107.88	104.28	105.76	104.87	107.95	107.98	108.13	107.71	101.69	108.73	105.25	102.61	100.34	105.83	104.04	109.4	104.02	106.03	105.78	109.14	103.07	107.09	105.17	102.12	107.54
110.08	106.75	109.41	105.31	105.23	109.96	106.91	107.26	107.86	101.73	105.61	106.02	107.02	106.62	105.83	102.76	107.94	108.44	104.48	104.98	108.87	104.29	107.81	103.06	105.01	102.39	103	101.05	112.59	103.18	105.36	105.04	107.08	106.92	105.85	105.26	108.19	107.09	106.92	106.03	106.44	107.74	110.49	102.96	103.67	103.75	111.02	109.43	106.68	103.91
110.55	106.04	105.46	103.51	103.74	106.35	106.39	104.93	103.46	106.58	105.56	110.18	107.61	104.81	104.23	110.72	105.27	109.36	101.63	106.04	108.64	109.12	102.2	106.96	104.7	103.39	107.1	106.06	102.97	105.85	109.59	105.38	107.87	106.55	108.81	106.05	103.09	104.82	107.05	106.53	105.14	110.05	104.87	100.01	106.39	106.89	108.39	104.62	112.29	112.49
98.799	98.493	105.52	101.28	103.91	99.826	99.514	100.94	101.27	101.22	97.043	102.65	101.5	102.46	100.4	101.44	101.64	101.78	103.18	104.7	102.43	101.95	99.121	97.613	101.32	98.425	103.11	102.37	102.73	99.195	94.9	99.767	104.2	101.06	101.06	100.37	105.7	99.08	102.82	100.04	99.278	107.13	102.53	103.3	98.171	98.812	98.206	103.11	101.4	101.06
101.22	103.1	98.779	95.322	96.734	100.23	98.699	99.219	99.045	102.49	99.099	97.441	102.72	100.44	97.748	99.03	98.178	98.58	97.727	97.13	96.337	98.016	98.747	101.65	96.865	94.743	98.37	98.367	101.19	97.026	96.682	96.599	103.04	95.885	94.984	96.685	99.035	99.454	96.779	96.935	94.111	99.938	98.358	98.532	94.274	94.489	99.425	98.961	97.743	100.87
108.15	104.38	103.76	104.85	104.42	106.47	109.33	110.01	107.76	105.47	102.68	106.21	109.95	107.24	106.73	106.05	105.4	109.43	107.43	106.74	104.33	105.68	107.2	106.86	111.58	107.21	109.79	105.64	106.64	106.88	104.97	107.2	110.81	110.48	107.52	107.06	105.67	105.27	103.84	106.95	103.23	104.95	108.86	104.37	104.54	107.83	108.89	108.38	108.01	109.11
111.57	110.44	109.17	108.77	107.32	104.44	107.22	106.62	108.58	109.79	109.65	109.49	103.98	106.85	105.91	105.33	105.41	105.9	107.54	106.67	103.74	111.18	111.31	108.36	107.19	107.97	110.03	108.31	104.71	112.38	108.72	106.09	107.23	106.6	105.1	107.54	112.45	109.23	109.28	108.66	106.94	110.61	109.02	107.61	106.35	108.77	109.19	108.02	105.57	108.07
105.17	106.51	110.31	104.64	108.78	107.03	101.45	106.53	103.17	102.1	108.26	102.47	106	103.43	105.01	106.64	108.48	104.69	103.71	105.48	105.44	105.21	106.37	108.1	108.35	102.37	105.48	106.56	110.19	102.46	99.768	108.09	108.56	109.22	105.73	105.1	103.6	104.74	104.79	105.68	103.55	104.68	106.37	106.87	106.48	105.66	108.15	103.2	108.74	109.44
99.393	96.942	99.095	95.536	98.074	94.782	98.82	99.667	100.32	97.436	101.24	95.15	104.47	102.32	100.96	95.097	97.928	96.28	98.966	100.49	95.631	99.714	98.4	98.55	97.407	95.652	94.485	98.972	95.02	100.03	100.31	96.821	101.74	97.23	96.548	96.092	98.784	96.888	94.858	97.1	101.36	99.794	97.339	98.927	98.441	100.31	94.029	94.881	97.707	99.384
106.25	107.78	104.14	105.52	105.46	104.56	108.65	100.21	102.57	102.79	107.63	106.26	104.19	108.88	105.48	103	106.25	106.19	105.49	105.84	104.03	109.58	106.75	108.13	108.31	106.53	109.32	103.25	105.7	108.71	107.24	100.85	109.65	103.87	105.49	109.26	103.58	107.43	104.59	108.73	104.02	104.06	106.21	105.71	105.6	106.8	108.81	109.02	107.64	102.24
105.5	101.67	104.71	103.75	103.77	101	97.945	99.925	100.96	100.88	100.09	96.722	100.04	101.3	100.39	96.723	101.66	94.945	98.437	99.855	94.189	100.69	99.304	103.96	101.55	99.886	99.026	100.79	100.87	104.55	102.08	101.28	101.36	101.73	99.977	102.33	102.96	100.77	101.73	102.01	102.66	102.52	103.1	100.49	101.81	98.76	105.01	101.45	103.95	104.53
108.72	104.61	102.62	108.08	103.38	106.3	107.85	103.85	105.93	103.9	104.02	106.79	109.35	101.9	105.18	105.74	104.91	101.15	104.57	106.73	106.75	105.54	106.69	107.63	106.91	107.23	107.81	108.54	104.49	112.12	110.69	106.7	104.68	106.23	108.57	108.72	107.67	101.57	102.3	109.01	101.2	103.05	111.18	104.34	102.03	107.23	108.5	107.93	107.91	105.25
109.96	106.44	108.92	105.41	102.56	112.66	107.69	110.25	106.58	106.65	110.27	112.09	110.73	106.54	108.84	106.55	105.85	105.44	103.64	112.06	106.54	110.26	107.93	107.5	105.06	108.8	109.29	105.77	103.18	110.97	110.01	111.09	113.05	109.31	105.63	112.8	110.22	106.85	106.62	104.29	107.66	106.41	109.14	111.64	109.85	112.91	111.57	107.57	108.8	109.09
105.16	103.63	104.96	105.87	102.28	104.64	104.96	103.15	113.1	109.18	104.39	108.21	102.33	107.6	104.66	108.85	104.73	103.61	106.44	106.24	107.13	108.98	104.41	101.77	103.75	108.02	106.74	105.85	104.46	98.922	109.26	104.14	105.81	107.72	108.47	109.77	106.37	104.89	106.75	104.01	102.94	101.23	106.41	102.16	102.53	105.05	105.51	103.61	105.38	104.59
109.4	107.55	102.66	102.98	104.83	106.74	101.13	103.34	104.4	104.84	104.72	106.56	107.64	103.33	110.63	104.67	102.49	106.29	104.84	107.18	106.96	104.57	103.79	106.23	102.67	103.5	107.64	107.2	104.68	105.52	106.57	104.61	105.98	104.16	102.52	100.99	109.19	102.83	109.87	108.33	105.58	105.39	105	104.63	104.54	106.08	102.34	104.29	106.94	108.48
109.1	107.38	106.4	109.42	109.59	109.22	105.77	102.92	110.44	110.32	108.7	106.69	108.76	104.7	111.73	108.78	106.68	111.65	110.22	109.68	109.76	109.55	110.6	106.05	105.1	103.69	107.62	108.44	109.41	107.83	109.44	108.46	108.55	104.82	106.24	109.99	112.55	109.63	107.12	111.79	107.11	108.5	107.62	110.07	108.47	107.36	108.95	105.41	108.19	108.2
96.396	99.187	97.295	97.407	95.164	94.813	95.092	99.266	98.716	95.286	96.382	94.186	101.01	95.789	97.77	97.085	98.184	97.258	100.79	98.587	101.53	97.535	102.85	94.907	98.45	101.11	98.176	100.76	97.919	97.719	99.054	96.859	99.002	95.817	102.3	98.571	98.595	98.641	95.753	96.295	95.011	97.039	96.35	97.923	94.554	97.959	100.17	101.02	100.13	100.06
104.43	109.32	106.1	108.39	106.84	107.66	107.62	110.33	107.53	107.97	106.1	105.59	106.88	108.61	104.06	108.55	104.57	109.7	108.47	108.71	105.58	108.92	111.27	107.08	108.53	105.28	110.28	110.51	110.31	103.74	111.72	110.43	106.7	109.92	107.84	109.11	107.07	106.01	108.18	110.07	104.85	107.19	108.45	106.32	106.67	106.05	106.78	107.59	109.85	106.75
108.13	105.81	109.48	109.11	109.25	109.05	109.27	110.78	108.5	109.41	106.7	109.03	109.32	108.77	110.57	109.5	108.57	112.22	106.77	106.78	109.69	105.92	107.32	107.41	107.87	108.28	106.92	112.1	110.37	109.8	112.45	106.98	109.21	110.36	110.89	108.37	106.44	111.22	106.59	105.55	109.11	111.33	107.68	111.65	107.03	110.15	106.34	103.81	108.12	108.53
102.1	100.16	95.483	100.9	97.484	94.565	97.421	95.438	99.719	96.109	96.993	99.137	96.914	98.566	100.03	96.305	99.476	106.12	97.937	95.096	96.852	96.069	93.593	98.652	99.635	99.889	99.777	97.253	100.08	94.55	102.81	99.345	95.483	96.972	97.272	97.348	98.081	98.443	97.358	97.694	94.173	99.629	93.903	98.956	96.218	103.91	94.555	101.44	97.669	99.261
100.25	100.1	104.18	101.82	100.83	98.286	101.18	101.85	105.12	103.19	100.76	99.308	99.763	102.14	97.253	100.51	103.1	100.19	101.65	100.21	99.779	100.8	106.59	99.259	99.806	98.815	103.42	99.718	98.225	98.018	96.876	106.86	100.62	101.12	97.326	104.69	101.79	101.6	97.177	103.44	105.17	99.66	103.42	98.191	104.26	102.96	101.4	101.11	100.26	100.83
104.22	106.5	105.46	108.53	107.36	110.73	105.17	107.15	102.91	105.34	105.02	103.86	106.72	108.02	105.33	104.86	103.4	106.12	103.84	104.64	112.17	108.47	106.6	108.11	106.59	107.2	108.47	106.98	102.92	109.37	103.78	108.1	105.3	103.11	106.54	105.72	107.54	103.4	108.59	104.24	107.65	106.79	106.07	108.36	108.08	108.18	106.34	104.75	107.18	104
103.23	101.61	101.78	101.45	102.22	101.81	98.761	102.93	102.13	101.53	99.817	100.54	101.35	96.317	99.786	103.07	102.88	99.436	99.355	99.656	98.399	102.04	103.69	99.78	100.46	103.55	98.468	97.199	99.883	103.37	98.452	101.74	100.58	102.21	101.71	102.6	101.88	100.98	100.08	97.438	103.95	100.92	100.56	100.63	103.8	102.45	104.23	101.94	98.252	97.191
102.58	103.99	106.39	105.22	103.08	102.21	106.98	108.41	106.64	106.28	104.69	105.7	104.87	107.02	105.32	102.67	108.62	109.5	105.95	105.56	102.73	104.47	104.77	108.65	106.95	102.01	108.41	104.27	108.61	107.78	104.24	106.84	101.81	106.25	105.87	104.13	108.69	106.14	106.65	106.8	105.88	105.2	111.69	108.21	102.62	109.93	103.62	102.02	104.26	108.61
107.9	107.06	111.57	104.98	106.28	107.95	108.38	106.54	110.92	106.2	109.56	110.75	105.69	108.5	104.75	109.88	111	105.07	105.26	109.77	109.03	111.14	108.35	109.19	105.98	104.46	105.91	104.35	112.36	108.38	107.92	103.99	107.68	110.22	108.78	105.33	113.26	108.95	106.85	108.27	104.37	107.2	104.69	107.5	106.86	106.67	107.87	110.87	106.64	108.4
101.37	101.39	98.65	96.806	96.081	95.463	97.889	102.88	104.7	98.138	97.948	98.763	99.051	99.158	97.581	102	101.57	101.47	97.735	97.628	97.616	97.11	99.143	97.629	101.78	94.758	100.66	96.488	98.156	96.284	101.1	99.505	97.123	97.756	98.976	102.02	103.19	97.659	98.626	97.993	99.53	100.24	104.08	95.834	97.952	103.07	97.697	96.646	100.46	99.165
95.127	98.761	98.892	99.572	99.883	100.53	96.665	97.736	98.66	98.797	97.804	97.848	97.252	98.4	96.662	100.31	103.27	99.629	95.695	97.053	98.289	101.75	98.044	101.07	98.4	98.262	94.298	98.415	101.34	100.2	97.103	93.169	97.063	99.87	98.867	98.475	97.754	97.744	97.626	100.34	96.423	98.828	97.141	99.641	98.452	103.47	100.51	96.224	96.751	95.349
101.68	97.812	100.48	100.15	99.399	98.772	102.39	99.34	100.41	94.205	101.96	100.29	101.38	102.21	100.37	95.495	98.951	98.874	99.851	97.905	100.95	96.625	100.06	98.515	98.238	94.459	99.615	97.728	101.49	100.67	97.943	95.159	99.594	98.44	104.25	103.31	101.18	102.37	99.941	96.163	97.606	98.135	98.686	99.423	102.16	97.284	98.439	99.873	96.094	98.625
102.34	108.55	103.79	105.78	107.27	106.52	105.41	103.76	108.82	108.9	111.57	104.83	103.3	104.53	107.42	105.48	111.29	102.45	105.1	106	105.04	103.33	104.32	102.74	103.99	108.37	100.74	108.36	108.35	103.68	105.75	105.8	101.48	105.41	104.74	107.25	109.14	104.57	103.91	107.46	102.46	110.77	103.43	110.5	101.87	107.29	107.88	103.07	104.09	101.61
103.8	105.22	106.73	109.86	104.57	107.25	109.1	107.39	103.5	105.13	106.05	108.57	104.46	105.2	109.1	104.02	108.16	110.08	105.63	104.1	109.19	111.28	105.79	109.01	105.89	107.14	106.71	107.01	103.78	102.87	110.56	100.52	105.65	106.28	103.66	106.69	109.64	107.67	107.81	108.14	105.16	103.13	106.41	100.53	107.16	107.47	106.79	107.35	106.82	109.26
106.04	106.06	107.63	110.83	109.51	106.56	106.89	111.99	107.21	106.54	109.92	106.64	110.59	105.53	108.25	108.68	107.14	106.04	106.18	107.2	104.78	105.22	109.4	106.53	106.55	107.21	109.81	104.59	106.62	106.6	112.73	107.06	106.32	109.92	107.55	107.78	109.99	105.49	109.72	106.25	108.43	104.36	105.99	104.94	113.13	110.75	105.47	106.98	105	107.05
109.99	105.31	106.03	106.45	113.6	103.8	111.1	108.77	107.88	104.74	105.57	106.7	107.28	108.55	109.57	106.85	110.09	109.58	110.4	107.59	111.08	106.92	110.46	107.53	107.42	105.13	108.57	106.9	110.56	103.15	106.71	108.53	108.25	108.68	110.44	106.97	107.3	108.67	106.26	105.5	106.12	108.76	109.01	111.14	109.85	112.75	104.44	107.42	106.37	109.97
97.448	105.26	100.12	101.19	98.823	97.889	100.8	102.93	98.477	100.65	101.74	101.29	97.127	101.18	101.83	101.71	97.812	102.78	97.612	101.84	102.54	99.207	102.07	99.276	98.455	98.035	99.407	99.027	103.89	99.075	103.69	100.97	103.35	100.22	101.97	102	101.1	104.68	102.25	99.355	102.15	98.791	101.12	98.961	103.96	98.777	97.043	99.66	100.28	97.237
104.69	104.83	106.97	103.63	104.65	103.46	105.31	106.19	104.14	109.3	106.38	106.34	105.77	103.36	105.77	107.48	107.33	105.9	107.55	107.01	105.19	108.35	104.45	106.01	105.92	107.33	105.76	104.86	107.14	104.33	101.72	103.51	106.53	108.83	103.78	105.97	101.44	105.94	103.77	108.1	106.47	106.4	106.11	110.6	109.38	107.06	107.7	107.91	106.04	102.08
101.67	101.44	104.25	100	98.889	100.32	101.98	102.14	99.399	101.22	99.519	99.92	98.934	102.37	96.744	96.756	100.41	100.62	100.69	102.73	101.86	99.139	100.43	98.404	99.972	100.86	100.98	100.35	93.169	99.12	100.78	101	96.844	96.366	100.75	103.06	102.16	101.55	98.238	104.1	100.81	98.532	97.182	99.086	104.35	98.474	102.25	104.11	97.531	98.667
106.01	109.49	105.82	106.52	108.7	104.81	109.69	106.24	104.68	108.69	110.21	106.03	108.22	107.21	107.74	106.6	105.31	106.17	106.4	108.67	107.04	103.99	108.63	108.45	107.91	108.76	109.2	107.51	106.2	105.34	104.87	108.32	104.67	105.27	106.42	107.65	106.09	104.13	105.39	106.17	105.75	106.33	109.15	103.34	108.44	107.49	112.6	107.66	108.08	103.94
109.01	107.01	104.04	107.64	107.28	105.34	102.78	109.92	107.73	106.61	103.4	107.42	103	111.23	106.19	110.09	111.28	108.47	108.76	99.249	105.91	106.16	103.41	107.61	104.96	110.12	108.39	106.56	102.22	107.24	110.23	108.61	110.29	104.5	109.03	105.16	109.34	100.85	104.27	105.62	103.2	103.95	100.33	108.97	104.55	107.58	102.27	104.3	103.05	108.53
104.41	105.46	105.4	107.14	106.21	106.84	105.22	102.4	106.44	110.68	103.8	105.42	107.68	107.27	107.09	103.92	107.63	110.78	106.57	105.96	108.6	107.19	106.21	109.17	101.94	103.08	102.26	106.41	108.35	106.21	106.17	105.51	105.33	108.86	103.39	105.44	109.69	104.94	110.1	108.06	107.29	108.24	103.92	106.36	100.73	106.57	108.04	107.05	107.12	107.86
105.69	103.95	106.01	104.25	105.72	109.68	107.42	109.36	103.83	107.04	109.66	104.51	108.64	107.59	105.15	110.58	105.17	105.64	104.92	103.89	104.22	104.41	105.33	105.46	108.15	106.95	103.43	102.9	107.87	110.32	107.84	110.77	104.88	105.33	103.66	107.64	106.03	105.77	105.67	111.39	105.52	107.09	110.71	105.88	108.66	103.62	107.58	105.91	105.16	102.74
109.75	110	108.67	105.34	110.29	108.93	108.02	105.73	108.54	111	108.76	106.69	103.82	104.66	108.04	109.33	108.16	111.69	105.62	111.37	108	110.92	105.16	110.82	104.91	108.15	106.01	107.32	111.39	111.54	110.08	109.06	109.1	102.03	111.5	105.83	110.06	103.66	108.62	109.12	106.63	110.99	106.53	110.77	103.97	103.84	106.83	106.68	105.76	108.94
105.92	108.82	111.48	109.18	107.13	110.88	109.24	110.44	109.23	111.07	107.36	107.48	105.23	117.32	109	110.89	110.76	108.03	108.71	106.79	110.52	103.83	107.51	110.59	111.92	108.12	112.39	110.22	108.66	109.41	109.68	109.39	111.15	106.41	107.73	110.63	107.8	108.34	110.11	105.51	109.16	110.93	107.84	108.18	112.29	111.53	106.75	106.56	108.67	103.35
96.858	98.507	95.864	103.79	96.853	96.869	94.369	97.28	97.182	101.18	99.092	100.46	100.63	101.87	101.48	101.19	101.79	102.04	102.07	95.772	95.738	102.05	104.9	97.105	102.22	99.005	94.908	95.774	99.886	98.587	97.538	95.949	99.384	101.12	99.13	99.873	98.814	97.953	99.762	99.005	99.725	98.91	100.63	100.74	93.532	98.946	101.11	97.224	100.73	100.68
105.94	108.86	111.53	107.97	106.75	112.76	105.18	105.91	107.22	106.2	105.79	104.55	105.84	108.48	101.64	107.43	112.38	105.79	105.72	106.04	105.61	110.05	106.79	107.02	106.73	108.61	102.88	102.43	109.62	110.38	106.11	108.65	104.27	102.67	104.09	104.03	107.58	105.77	99.686	106.58	108.15	106.5	101.27	103.97	97.498	107.97	101.61	108.87	106.02	105.94
106.75	109.96	108	106.71	101.22	106.1	104.66	106.61	102.84	106.83	107.52	102.76	107.85	108.24	107.48	101.56	100.07	103.38	105.51	106.47	107.07	104.43	105.18	102.72	108.38	104.15	107.62	110.06	109.48	105.43	104.99	102.67	106.86	108.08	107.66	106.99	104.61	105.64	107.35	107.5	107.99	108.04	109.57	111.71	106.66	104.48	108.62	100.58	104.62	108.93
107.67	104.63	103.07	106.96	109.75	103.43	108.81	102.61	104.91	106.69	100.06	104.48	107.13	109.67	109.15	105.99	102.87	106.46	103.1	101.63	102.78	108.07	103.52	103.45	108.89	106.27	106.43	104.14	105.58	108.58	107.58	104.09	108.06	105.37	111.43	106.1	108.81	101.73	106.98	103.58	107.29	106.67	103.11	106.32	108.26	103.04	107.28	105.14	102.93	105.89
93.356	98.889	97.889	97.617	97.44	93.46	93.922	99.711	100.5	96.838	99.216	97.218	95.452	96.798	100.41	95.779	99.555	102.99	95.178	100.35	101.57	101.74	97.757	96.683	98.45	95.663	98.43	93.584	98.576	95.675	98.522	95.494	96.022	100.87	97.421	97.129	103.43	96.477	97.971	100.37	99.513	100.98	98.608	95.607	99.286	102.98	100.12	99.1	98.29	101.23
112.45	109.37	104.53	108.11	108.81	108.56	102.73	109.33	107.36	109.29	108.63	113.36	107.65	109.73	107.13	114.17	108.99	108.78	109.42	105.3	105.52	107.89	108.17	108.85	109.56	107.06	108.4	111	104.74	108.77	105.14	110.07	104.81	107.95	111.72	108.78	107.61	107.94	108.32	107.07	106.02	110.34	106.34	105.93	108.22	107.89	110.02	107.98	110.04	107.76
100.74	96.684	96.958	97.572	95.142	98.858	98.877	102.85	98.801	96.631	96.685	97.976	99.301	101.33	95.846	100.18	93.884	101.79	100.02	97.604	97.311	100.24	96.858	96.748	94.508	98.663	101.3	99.817	98.529	97.025	97.889	101.12	97.611	101.68	100.17	98.452	99.887	99.725	97.244	99.588	95.229	96.067	101.42	97.261	102.67	98.127	94.161	93.727	98.303	94.045
109.02	108.74	112.24	105.82	104.74	107.83	111.15	114.2	109.54	107.02	112.05	111.58	109.32	110.65	105.42	105.6	112.17	109.07	108.74	111.8	104.52	112.56	105.89	105.5	105.01	106.99	104.85	104.55	112.34	105.3	111.13	110.79	107.34	110.71	110.04	113.22	112.55	103.01	111.7	107.63	108.26	106.48	112.04	109.11	108.31	108.36	109.03	110.18	110.52	110.26
107.89	111.21	107	111.38	106.74	109.7	108.08	107.82	107.63	105.29	104.5	107.91	106.49	107.68	109.97	107.22	114.4	112.6	109.03	105.79	106.25	110.35	109.65	111.18	111.53	111.61	106.41	102.35	109.61	106.49	108.27	107.91	109.15	107.32	108.83	108.31	108.82	106.72	106.55	108.85	108.69	110.37	113.43	105.38	111.25	109.86	106.6	104.62	107.26	110.07
100.1	101.39	96.644	99.023	101.36	102.9	99.373	97.901	101.85	101.99	98.096	98.401	104.09	100.33	103.87	102.6	99.838	102.24	96.252	104.9	99.553	101.45	103.69	98.001	100.92	96.101	104.48	102.79	100.85	99.99	102.53	100	101.94	98.934	102.51	97.78	97.888	96.553	97.754	100.47	97.349	102.66	101.75	95.271	94.74	101.02	99.427	102.25	99.683	98.769
109.8	105.07	108.91	103.4	106.36	105.76	104.69	109.01	104.34	111.18	105.97	104.88	99.335	105.57	105.42	106.99	105.57	106.1	111.98	102.81	107.83	103.73	106.61	104.55	107.42	100.86	105.95	106.15	104.43	104.85	105.21	107.89	103.25	106.58	105.35	103.47	102.95	107.65	103.17	105.68	106.41	107.88	107.96	104.57	101.69	104.38	102.03	104.68	104.76	104.77
105.91	108.88	106.16	107.84	107.53	112.53	107.25	111.54	106.6	109.77	107.49	108.19	105.8	110.94	104.32	109.85	105.29	109.61	103.89	108.63	105.07	109.27	110.05	105.15	105.35	109.13	105.62	110.31	107.72	107.14	108.05	109.95	108.76	103.69	110.19	107.07	107.06	107.04	108.13	106.7	111.2	110.89	108.36	108.46	110.25	110.05	110.05	107.47	109.53	106.62
106.26	112.42	107.26	103.6	107.02	109.35	107.25	110.82	110.47	106.82	108.85	105.05	103.79	108.01	106.77	109.4	104.73	108.33	105.87	110.47	104.89	107.2	107.97	105.86	109.06	108.7	107.22	105.39	108.47	107.82	109.63	108.03	109.81	111.43	103.88	107.27	108.22	108.81	112.47	111.52	105.8	107	108.07	109.95	106.64	107.31	110.36	109.66	103	111.15
114.25	100.87	106.41	109.44	111.48	105.8	109.44	109.17	105.18	111.16	111.04	108.02	106.71	106.92	102.72	105.87	109.1	106.55	107.9	106.19	104.74	108.41	104.52	103.05	102.83	107.89	106.73	110.1	107	102.4	104.75	105.24	110.46	108.61	103.41	104.21	102.93	103.96	106.29	106.63	106.27	105.45	102.7	104.68	108.82	107.21	106.68	106.02	106.02	104.4
107.62	103.7	107.41	102.85	105.42	108.34	102.59	107.77	105.64	110.92	103.97	107.96	103.94	107.16	105.9	108.88	104.32	106.56	109.03	110.32	103.18	110.13	103.45	104.33	106.44	104.55	108.84	103.35	108.38	104.93	101.87	105.82	106.12	105.1	109.58	108.2	105.21	107.75	104.51	102.57	104.65	110.46	108.69	106.41	103.78	108.86	108.31	110.26	105.25	102.34
109.08	109.4	113.06	109.54	113.57	112.93	111.03	110.99	111.65	108.95	109.17	111.09	110.47	108.62	108.19	109.68	108.61	108.69	112.55	113.13	111.2	111.48	112.9	110.79	110.27	111.32	111.27	109.15	109.43	111.87	112.63	110.16	108.66	110.65	110.83	116.33	108.71	107.93	110.92	105.68	114.26	107.99	110.68	109.99	111.31	111.41	105.28	113.72	112.57	109.91
99.201	97.13	102.34	100.78	99.195	101.48	101.37	98.49	99.839	99.291	99.435	100.95	94.203	97.925	98.692	100.71	100.51	105.95	100.73	96.946	101.55	99.002	96.692	100.81	99.59	99.238	100.27	98.839	98.052	100.2	96.896	101.99	103.02	101.86	100.03	99.223	104.34	99.284	101.66	95.83	102.61	98.53	101.22	95.713	102.1	97.748	97.817	99.122	100.85	97.172
108.21	111.43	108.94	105.29	109.67	109.28	108.15	108.59	108.61	106.31	105.29	105.59	109.87	108.31	109.85	105.42	108.51	108.96	110.42	107.83	109.11	109.19	109	110.32	109.05	109.99	106.84	107.62	113.69	114.78	107.64	104.91	105.59	111.1	107.29	108.15	109.38	105.79	110.85	111.6	105.88	107.66	108.65	107.72	108.91	106.59	107.52	107.98	108.95	111.26
97.755	93.929	96.69	104.32	97.236	97.801	100.33	98.126	95.194	100.88	94.664	92.892	100.74	96.959	97.98	98.825	100.37	101.47	100.52	98.206	92.936	101.6	99.592	95.631	100.65	100.49	95.319	100.41	97.91	92.921	99.77	97.563	97.066	103.21	98.059	98.486	100.3	97.488	97.508	101.16	98.344	95.566	101.19	100.59	101.73	96.945	93.193	96.787	98.235	98.276
106.38	105.23	106.14	108	106.72	106.64	105.44	101.92	105.28	110.04	108.7	107.15	106.68	109.47	104.35	107.51	104.36	106.49	107.76	107.76	103.12	101.67	103.14	106.44	105.5	104.85	105.41	107.36	107.9	104.91	106.39	105.23	103.18	106.03	105.93	100.42	108.73	104.31	103.63	103.36	105.88	103.57	110.91	102.49	102.33	106.84	106.53	108.46	106.29	107.83
108.96	109.34	105.42	108.24	106.03	102.77	101.09	107.39	104.53	105.36	105.98	102.7	106.52	103.02	102.94	101.93	110.01	105.51	104.72	107.94	102.85	108.34	104.06	106.16	104.07	105.67	105.67	104.1	106.62	110.76	107.19	108.19	103.23	103.48	106.49	103.77	106.2	102.8	105.03	102.81	104.42	105.83	105.37	109.63	107.16	103.08	103.98	103.72	104.93	106.88
103.06	103.34	107.01	104.16	108.91	103.39	103.71	106.84	100.24	105.74	104.68	106.02	102	106.9	104.03	105.54	105.26	104.39	106.66	103.13	108.38	107.93	107.76	108.67	106.65	104.17	104.08	104.12	106.99	103.91	102.99	106.42	102.94	105.41	111.47	104.91	103.09	107.22	104.23	102.18	107.36	105.97	104.36	108.74	107.61	103.45	103.27	105.18	102.28	109.3
94.48	100.06	97.297	99.34	95.293	96.056	97.451	96.921	92.798	99.897	98.097	99.8	101.92	95.544	96.789	97.341	97.599	99.592	104.9	99.079	98.689	96.982	101.34	104.77	99.99	101.96	100.92	98.769	99.103	96.06	97.189	98.069	99.698	96.872	99.805	98.603	100.97	97.721	100.01	101.24	98.987	99.496	103.2	97.216	101.12	103.52	98.504	98.712	95.521	101.51
99.056	99.531	101.71	101.35	101.8	96.818	97.718	101.19	104.16	102.4	103.15	99.275	97.32	106.18	101.86	101.41	99.642	101.33	98.884	100.72	100.36	97.115	99.107	101.46	103.13	99.487	102.22	104.42	100.41	100.15	100.38	101.72	102.21	100.49	98.031	98.57	98.276	100.75	103.43	97.52	101.13	101.06	106.55	101.57	99.431	100.56	97.119	98.771	103.37	103.02
106.84	107.15	105.56	109.77	112.05	105.5	110.88	108.94	106.19	106.66	112.46	109.14	111.57	111.57	111.43	109.47	108.12	112.51	110.39	111.85	107.74	110.93	109.04	116.11	110.83	110.09	110.98	105.94	114.21	105.81	112.3	111.04	110.65	114.96	106.8	113.49	108.63	107.24	111.13	109.84	113.12	111.83	110.14	112.22	113.58	107.24	107.54	106.78	113.47	112.94
104.41	101.68	101.92	105.93	107.14	100.6	105.57	99.655	104.32	107	103.35	97.554	108.2	104.27	103.39	106.34	105.05	98.384	99.44	99.706	102.57	103.68	101.75	102.69	103.89	102.14	97.352	102.62	102.18	102.06	103.51	107.01	98.069	107.34	103.21	105.16	102.71	103.86	105.81	105.33	102.23	101.99	104.37	106.51	105.36	103.43	98.258	104.38	103.57	100.05
106.99	111.07	107.39	106.66	103.41	111.66	109.96	109.29	109.17	107.71	106.25	102.49	103.04	108.21	109.46	109.95	105.18	109.87	105.84	106.37	108.05	110.75	105.35	104.77	106.92	105.65	110.46	109.47	106.22	108.87	110.31	105.54	110.73	108.87	110.59	107.54	111.01	107.31	103.73	111.02	108.28	109.33	109.32	114.28	107.68	110.84	109.9	106.14	106.37	108.26
100.84	95.331	102.04	101.93	102.79	97.331	100.26	98.301	103.29	100.72	101.55	100.13	101.68	98.714	100.79	96.934	98.669	97.782	95.523	95.979	97.998	97.405	102.1	102.94	100.04	102.83	99.892	95.994	100.69	99.856	97.193	97.693	100.47	101.86	99.675	97.591	99.053	104.43	98.229	100.87	99.549	97.682	100.69	101.24	96.669	102.04	102.02	98.742	97.452	98.628
108.31	104.81	104.5	103.01	107.31	106.13	106.39	101.04	104.23	105.96	103.05	105.29	108.85	103.38	105.46	107.85	108	104.57	105.4	106.12	103.46	102.33	106.26	103.45	107.49	103.57	105.95	105.81	109.22	104.84	106.28	106.21	108.2	104	102.28	107.63	106.76	106.62	101.16	105.96	105.59	104.58	105.5	102.96	102.2	102.34	105.89	102.09	101.54	107.25
113.27	113.02	110.73	110.16	108.78	110.7	110.37	111.15	111.58	111.49	108.57	111.86	110.03	110.48	111.97	111.06	112.7	107.93	112.16	110.31	112.13	111.76	111.89	110.43	109.51	106.83	112.02	112.46	111.89	110.09	112.79	109.94	111.36	108.66	109.73	108.35	108.32	108.69	110.69	111.31	109.91	108.98	109.67	109.37	111.91	111.28	113.07	110.1	114.11	111.16
104.9	106.46	108.27	110.06	109.58	107.1	106.73	109.9	112.38	110.31	106.65	105.38	102.95	107.21	106.69	103.79	105.02	109.04	105.4	109.61	107.95	108.72	109.05	107.74	107.09	107.14	110.45	116.3	109.28	108.91	110.66	109.98	107.09	107.7	109.06	103.4	110.7	105.47	109.61	103.65	106.81	110.28	107.52	110.37	109.02	107.03	106.89	106.76	105.61	109.67
104.23	105.43	105.33	105.38	104.66	111.35	106.3	108.69	108.38	102.92	105.45	104.13	113.18	107.64	112.06	104.11	111.13	106.54	111.33	104.66	104.72	109.12	104.64	106.61	104.16	107.39	107.41	105.69	105.98	105.39	106.94	104.37	107.07	110.2	103.25	108.62	106.46	108.03	104.94	105.89	105.41	108.43	105.13	103.74	105.03	109.4	106.18	105.36	108.53	102.5
108.87	107.73	106.75	106.47	105.18	107.9	104.89	108.06	108.46	106.72	107.89	105.24	105.52	110.96	108.81	102.87	111.09	107.24	103.49	104.37	103.62	107.54	112.34	103.73	109.2	102.8	106.24	110.66	111.01	104.05	109.49	102.9	104.34	104.48	108.03	109.4	102.43	102.72	107.74	109.44	103.89	103.89	107.74	106.29	105.15	101.87	102.94	104.48	103.08	105.01
105.18	105.6	108.15	104.55	105.66	103.83	106.76	110.14	105.26	104.92	106.9	106.34	104.39	107.33	105.42	110.04	104.76	106.16	107.19	108.53	106.7	104.94	104.91	104.4	104.32	108.19	107.6	104.97	103.22	104.85	108.57	105.76	106.27	105.54	104.99	105.49	107.35	102.66	106.63	106.49	103.53	109.02	103.02	106.38	106.82	106.22	104.49	105.3	107.31	105.68
110.47	109.4	108.22	108.85	109.5	108.95	109.34	109.32	106.52	107.45	105.25	107.78	105.5	108.39	114.21	109.99	107.96	107.23	106.44	106.62	105.23	107.17	108.64	106.72	105.52	106.6	111.2	107.79	102.84	107.67	109.51	111.58	110.07	107.1	109.42	104.94	108.26	107.39	106.94	110.46	108.79	108.24	110.11	103.98	108.05	106.36	110.22	106.45	110.6	107.15
106.71	103.69	104.73	106.25	105.64	106.14	104.4	111.46	108.26	108.05	107.88	107.57	103.22	111.09	106.21	107.12	109.88	103	106.1	101.24	105.33	104.61	106.57	107.16	102.86	105.66	105.46	105.27	107.39	102.79	107.33	110.06	102.92	108.16	106.78	108.32	110.49	104.34	104.8	109.4	101.13	106.01	104.15	102.12	104.57	105.64	105.88	108.22	107.1	105.92
106.86	110.5	110.66	106.37	107.16	107.95	110.73	107.68	109.43	106.4	105.05	110.55	108.23	112	109.32	110.78	113.83	105.5	112.92	107.89	105.11	109.3	107.87	108.43	106.39	106.8	109.29	105.29	109	106.85	110.94	109.39	106.31	108.14	105.08	111.28	107.55	110.09	102.87	108.22	107.57	107.06	108.32	106.38	106.25	109.56	105.45	106.76	109.04	112.31
99.011	97.772	100.65	103.26	97.377	101.65	100.78	105.77	97.249	97.794	100.81	98.525	100.54	95.255	103.22	100.1	96.154	101.36	98.658	103.45	100.41	101.07	100.73	99.189	96.909	100.37	96.749	100.9	96.659	98.641	100.99	102.69	100.55	97.059	99.592	102.55	103.81	98.36	99.682	100.37	96.87	101.65	101.22	97.815	101.84	101.53	99.739	102.44	98.869	101.22
107.22	106.8	111.12	102.41	107.22	106.41	109.17	107.28	104.04	104.35	104.8	111.07	106.27	105.97	109.81	105.67	102.56	106.89	101.79	110.6	108.08	104.04	110.55	105.07	107.58	104.15	103.42	107.07	109.18	109.79	104.39	104.06	104.34	109.9	110.27	107.24	107.66	106.25	105.24	108.13	108.78	109.96	109.87	104.39	104.53	111.23	106.22	106.92	112.49	105.16
111.11	110.22	107.09	109.43	107.21	108.86	108.27	108.05	106.79	113.36	108.12	105.03	110.32	106.46	103.89	109.58	109.98	109.58	111.67	109.83	111.93	110.01	106.3	110.04	104.68	112.58	109.88	111.39	106.14	110.37	106.61	109.55	107.65	104.7	107	112.97	107.88	110.86	107.49	111	110.44	113.67	109.1	109.33	110.97	105.72	112.25	108.74	109.16	107.34
101.12	96.617	100.35	99.458	97.844	100.18	100.71	101.42	97.213	102.57	99.115	100.06	100.79	95.453	103.62	97.155	96.585	98.178	100.11	100.49	96.136	105.63	97.497	104.05	100.47	99.655	100.41	100.82	99.256	106.68	99.35	96.398	99.853	103.09	102.42	100.9	97.675	99.402	100.29	98.999	96.246	103.68	102.54	101.13	103.93	100.15	103.74	99.66	101.57	105.66
106.42	109.36	110.48	108.6	102.08	107.61	105.71	104.92	104.03	103.97	106.89	108.44	109.53	106.58	106.06	103.05	111.36	104.45	105.17	105.71	104.64	107.18	104.5	110.84	104.33	109.59	100.12	104.04	104.29	107.12	111.27	104	107.16	105.04	103.34	111.32	108.35	107.34	109.11	106.61	109.65	111.44	106.3	105.82	106.7	105.23	103.32	100.38	109.27	105.03
104.32	107.57	110.41	105.83	104.68	104.78	100.12	109.11	104.1	103.41	108.32	107.8	106.67	108.36	106.46	98.534	105.52	105.91	102.86	109.52	107.42	105.48	104.19	102.69	106.14	104.09	106.59	102.04	101.88	102.59	108.55	106.51	106.26	103.59	106.64	100.33	108.37	111.02	105.19	108.41	106.34	108.2	101.7	106.23	113.12	108.85	106.1	109.16	104.65	104.21
98.011	100.58	101.96	98.602	99.779	99.471	96.343	101.84	102.36	101.89	100.83	99.909	97.801	99.988	94.83	100.73	99.589	101.75	97.443	98.914	105.44	101.58	99.982	99.848	99.622	99.333	103.54	101.03	100.34	98.693	99.249	100.95	97.054	103.75	99.887	101	102.79	97.464	98.365	100.1	98.364	97.804	101.93	99.837	98.201	99.069	101.61	102.61	105.86	101.69
96.74	96.729	96.619	95.5	98.216	96.465	101.59	96.054	103.58	95.838	97.95	96.792	95.781	102.58	97.524	96.841	96.746	95.888	100.76	101.61	98.54	97.501	96.788	93.257	95.835	93.572	98.506	96.365	96.088	99.452	95.26	93.925	99.394	95.721	97.304	95.854	100.13	96.565	99.955	99.239	100.29	99.314	100.36	98.07	96.093	98.567	98.222	99.928	99.441	99.862
107.39	102.24	103.86	102.5	104.88	108.66	101.99	103.87	102.87	105.8	111.8	104.19	108.52	106.39	107.1	103.92	108.57	106.93	104.49	105.88	105.84	105.4	103.98	103.69	100.71	110.94	106.95	102.41	106.27	103.32	104.89	108.85	105.26	106.44	104.26	105	108.39	100.66	108.25	102.13	107.39	104.97	108.19	103.28	104.43	104.83	106.5	110.39	108.45	107.02
101.28	101.53	96.561	100.59	100.57	100.37	100.52	97.31	101.45	102.41	98.488	96.984	105.06	100.92	104.17	95.669	102.63	96.775	104.47	98.013	100.16	98.038	100.83	99.474	97.558	104.63	100.47	98.599	98.304	101.31	103.18	101.44	100.73	104	100.41	100.63	99.902	102.36	99.596	99.217	99.06	101.94	92.665	108.51	97.107	99.964	102.59	100.43	102.36	104.66
106.14	105.78	108.78	104.81	109.63	104.4	109.54	106.89	105.31	102.65	105.47	109.81	105.26	106.45	107.57	112.39	108.46	105.73	104.39	106.47	102.41	108.46	106.36	115.6	111.19	104.82	108.47	102.41	108.41	108.26	109.47	106.1	108.44	109.71	108.65	110.96	105.38	108.38	107.84	111.3	109.23	107.51	109.56	113.14	109.58	105.1	108.21	108.85	106.53	105.49
101.2	96.876	94.878	104.09	100.19	97.284	102.85	99.431	98.455	102.69	101.94	100.44	99.639	98.29	96.411	102.19	100.65	96.947	101.25	98.102	94.918	96.629	98.339	96.928	101.53	101.52	96.849	102.81	94.732	100.78	101.18	98.42	98.759	94.023	100.18	100.74	97.475	103.47	100	101.76	98.514	98.411	96.417	100.1	97.79	99.939	98.802	96.967	102.77	97.289
108.21	105.65	109.38	107.9	112.22	104.18	107.63	106.51	106.53	108.97	110.82	105.3	107.79	105.97	109.81	103.57	104.36	105	106.78	107.69	107.51	111.61	110.1	104.25	109.99	107.44	106.79	104.97	107.54	105.45	109.02	109.57	106.84	103.37	107.99	105.77	107.56	107.13	106.49	107.34	103.67	107.44	109.48	106.14	108.43	104.97	108.56	105.28	109	106.72
105.18	109.13	105.83	103.73	105.68	106.37	105.27	110.68	107.17	104.4	107.55	105.7	104.06	104.86	106.1	104.73	101.78	107.68	103.41	105.02	107.48	102.64	106.89	106.18	105.98	103.69	107.91	108.23	103.14	100.62	104.12	104.01	103.47	105.75	104.37	105	107.34	105.49	105.03	106.65	106.32	107.05	104.49	110.81	106.69	101.47	104.32	103.63	105.57	110.74
109.62	108.76	104.83	108.15	109.05	105.76	106.86	105.28	107.56	110.01	108.56	111.33	105.32	108.11	106.72	107.74	107.05	107.19	107.34	109.55	107.8	105.75	110.29	109.57	110.66	106.24	110.47	109.69	111.05	109.06	108.8	106.39	108.28	107.88	109.88	106.38	104.8	111.36	109.61	110.95	104.54	109.23	107.13	111.39	111.18	105.51	108.6	106.05	109.77	110.23
106.01	107.71	105.24	110.85	108.77	106.69	110.93	107.35	107.77	107.97	111.7	107.04	110.66	107.23	107.4	103.66	113.61	108.93	105.37	103.41	107.48	108.36	110.5	107.75	106.51	107.75	105.28	106.15	107.16	109.2	109.38	108.31	111.37	107.68	110.63	105.4	110.71	111.27	109.76	104.84	111	108.32	103.99	108.69	109.89	113.3	108.83	104.29	109.28	105.97
109.01	113.62	111.16	109.77	111.53	109.48	110	108.48	110.95	109.55	113.04	110.59	109.16	108.81	108.91	111.12	112.08	114.11	108.76	104.79	115.27	112.25	111.89	110.06	108.85	113.37	112.27	110.37	111.81	112.96	113.66	114.29	112.37	109.05	112.52	109.61	113.31	109.1	106.17	113.28	114.18	110.7	110.82	107.09	111.21	107.95	105.28	115.41	113.35	108.94
106.82	104.27	107.39	107.66	107.66	104.28	107.78	106.5	108.09	107.32	113.05	106.3	108.58	106.52	109.59	107.47	108.89	106.63	107.15	111.19	109.83	109.03	109.13	107.46	109.15	111.41	108.69	107.65	106.07	109	111.41	108.06	109.41	110.93	104.02	110.36	109.01	108.08	109.33	106.74	105.48	107.78	109.09	104.23	109.82	105.72	103.51	111.92	109.37	104.64
109.16	106.3	109.48	108.93	105.19	111.58	107.05	107.6	108.44	108.14	112.86	108.02	108.25	108.64	109.44	108.43	109.49	106.67	105.33	107.89	107.13	106.71	108.88	109.75	108.45	111.17	109.15	108.79	111.82	108.97	107.84	105.13	108.3	105.79	108.19	106.18	110.9	106.11	110.87	111.95	105.77	104.81	113.93	109.05	109.14	111.73	106.31	108.25	105.02	105.95
108.43	109.46	109.19	110.68	110.99	108.92	109.42	105.73	113.41	105.88	108.08	108.28	109.49	109.9	112.25	105.34	108.84	107.64	104.45	106.11	108.43	111.8	107.91	107.33	107.2	107.08	107.25	106.45	109.59	107.83	108.85	111.01	106.44	106.82	109.74	108	109.04	106.68	110.92	108.48	110.87	106.96	104.08	106.5	110.58	108.52	104.62	105.21	111.26	109.76
108.72	109.15	113.64	109.01	111.58	106.5	106.96	109.74	110.23	108.7	108.92	114.78	107.62	108.84	110.51	112.47	107.44	110.92	111.55	112.17	108.86	109.89	112.81	106.38	109.59	108.71	109.86	107.95	106.72	112.27	108.99	107.18	106.31	114.76	108.62	109.24	109.87	105.95	110.07	110.25	110.85	112.76	110.1	108.42	106.67	110.22	107.27	108.99	107.44	109.97
107.45	110.3	109.65	110.65	107.05	105.67	108.38	107.07	107.28	108.71	108.69	103.85	107.53	109.88	108.82	105.58	109.73	105.76	109.72	104.49	108.16	107.3	104.46	105.28	109.54	106.93	111.17	108.58	112.02	110.97	110.16	108.4	108.09	108.03	110.81	107.77	107.1	107.13	108.23	107.39	108.54	108.69	103.5	111.17	108.25	104.98	108.08	110.72	110.4	106.82
105.62	107.22	104.29	112.49	104.53	108.65	108.06	111.11	106.47	111.59	111.6	111.83	108.42	103.71	110.63	109.61	104.14	106.81	109.66	112.2	106.31	108.87	106.39	110.04	104.81	109.5	110.29	109	108.78	108.33	109.51	106.45	109.57	109.27	110.44	108.84	105.02	108.63	107.72	110.28	108.62	109.86	112.13	107.99	108.77	109.69	110.51	107.26	106.03	109.5
103.83	104.17	100.83	103.25	105.71	102.01	101.69	104.45	100.56	102.74	104.45	100.68	103.03	103.52	98.924	100.98	101.23	105.51	99.858	100.56	101.14	106.66	105.62	101.59	101.92	102.6	101.5	101.68	101.42	101.7	102.93	102.25	104.6	102.27	102.87	103.1	103.6	104.82	104.23	103.82	102.27	104.55	107.16	105.55	103.48	101.63	107.1	100.96	104.56	106.02
105.19	104.49	106.15	105.35	104.2	105.35	104.26	111.55	106.72	107.78	106.69	107.51	106.11	108.27	105.87	102.04	106.17	105.32	103.02	104.47	106.33	105.2	108.15	104.35	104.55	104.46	104.67	104.8	104.51	110.82	104.76	102.11	105.35	106.05	106.77	99.981	101.73	106.67	110.19	103.14	106.1	109.07	111.7	109.25	104.49	104.35	105.23	109.93	105.11	105.27
105.47	102.57	106.85	104.94	104.88	103.35	103.79	106.06	106.89	110.4	105.02	108.13	106.55	106.74	102.68	101.1	104.16	103.04	108.27	107.53	103.78	109.81	107.33	105.43	107.48	103.27	107.36	104.25	105.01	103.36	100.05	104.68	104.39	101.42	106.51	103.33	105.22	108.34	105.21	107.53	108.27	105.62	104.44	104.07	103.76	105.99	103.53	105.31	104.76	106.68
103.74	106.4	108.24	106.06	104.61	109.12	104.8	115.52	103.63	106.42	104.9	106.08	104.51	100.71	103.2	105.71	107.05	104.23	101.14	108.18	104.56	102.31	103.3	103.76	108.73	107.12	107.26	107.3	103.59	99.693	107.83	109.39	109.17	103.45	108.29	108.14	103.84	100.62	106.69	105.52	107.43	104.22	105.8	107.68	107.05	105.21	110.28	106.21	105.97	104.84
99.051	101.4	97.931	94.295	97.694	100.82	96.101	100.71	99.764	94.871	96.564	96.45	100.99	102.12	100.42	95.234	96.69	98.243	100.45	99.543	96.871	94.864	104.58	103.51	102.71	99.257	98.971	98.055	97.064	96.888	96.482	101.21	99.452	100.45	100.28	101.91	98.215	95.555	98.21	102.46	103.55	102.28	96.478	95.287	99.556	98.988	100.84	95.41	96.601	99.424
108.79	108.22	105.26	107.82	108.23	109.21	105.8	108.62	108.68	103.79	107.24	110.8	107.62	106.88	112.69	104.76	108.68	107.48	107.9	105.85	106.99	105.13	109.45	112.11	108.81	108.56	104.45	111	106.64	106.53	105.72	106.94	105.4	106.22	109.09	109.36	111.58	110.73	99.204	109.19	106.69	107.4	101.52	103.02	107.31	108.11	110.27	107.74	106.27	109.14
105.37	104.71	104.32	109.02	106.43	105.41	111.22	110.88	109.47	104.48	104.25	107.1	108.94	103.92	108.61	105.27	105.52	107.44	106.05	106.64	104.16	109.56	106.57	106.81	103.18	104.42	104.51	110.91	104.83	104.6	106.57	107.54	105.87	105.62	105.29	106.29	105.6	107.32	109.68	107.93	111.43	105.97	107.95	106.94	105.7	108.51	106.13	105.19	109.43	102.87
104.98	108.7	111.44	105.52	108.32	110.03	107.55	104.64	109.32	110.76	108.31	108.72	108.57	106.54	106.71	111.02	109.34	110.63	112.25	110.48	107.57	110.66	109.92	108.05	108.95	108.69	110.89	106.47	106.43	109.64	108.24	111.17	110.43	111.64	108.44	104.06	110.74	107.43	110.43	108.48	105	109.55	105.47	107.12	107.85	109.49	105.92	110.63	104.87	104.78
98.974	97.752	98.303	94.033	102.48	99.337	99.439	99.156	101.64	95.074	102.96	98.81	104.33	100.1	95.095	94.396	98.799	99.084	96.284	97.314	95.386	102.09	95.826	97.225	95.493	99.929	97.902	97.237	98.298	101.21	101.76	96.998	95.815	99.34	97.063	97.131	98.898	95.339	99.23	99.191	99.341	102.11	94.504	97.152	101.01	97.162	100.12	100.2	95.912	96.574
111.84	111.73	113.01	109.69	109.05	109.09	114.94	112.11	108.28	112.14	108.24	113.21	108.23	110.16	111.44	108.92	109.81	111.08	106.93	110.16	108.82	113.68	110.67	113.71	109.79	111.36	112.15	112.02	108.09	111.91	111.27	110.48	111.62	111.55	112.23	109.42	106.89	111	111.28	110.32	110.11	105.41	111.58	113.34	111.41	108.01	115.12	110.39	107.35	107.07
106.88	103.17	104.07	108.04	103.29	101.05	106.63	106.71	102.66	104.1	106.7	104.6	108.3	109.65	105.07	108.98	99.786	105.19	102.24	106.55	106.68	105.64	114.38	102.52	99.823	107.91	105.29	110.22	107.64	107.83	104.49	101.7	106.58	108.14	105.33	107.28	102.65	109.2	107.17	110.53	105.51	108.22	103.55	102.91	103.2	108.03	105.87	110.65	104.02	104.22
112.33	106.36	107.71	111	107.47	105.66	106.21	111.74	107.44	108.61	106.69	104.61	113.88	105.12	105.55	104.08	106.67	106.38	103.51	108.27	105.16	108.54	108.8	110.23	109.42	103.31	108.9	105.69	107.87	106.15	107.34	106.75	107.14	106.52	104.81	105.9	109.26	104.28	107.7	109.25	105.96	108.48	111.18	107.7	104.14	113.73	108.29	108.84	105.87	112.9
107.24	108.71	106.13	109.78	104.23	109.38	112.3	107.89	108.66	109.51	107.03	109.47	110.34	110.21	108.37	105.42	109.52	104.83	106.5	105.77	108.92	110.91	104.19	106.03	111.82	106.14	111.3	106.06	110.92	107.25	108.55	109.65	103.96	105.95	107.72	105.92	103.36	103.95	109.28	108.47	104.44	109.77	101.57	107.62	110.71	106.89	109.44	106.74	106.4	104.45
105.4	105.04	102.99	108.34	106.57	102.58	106.51	106.48	104.34	105.35	107.25	106.27	105.73	105.82	105.66	107.77	109.64	103.91	103.24	103.54	103.79	101.43	105.5	105.23	108.56	100.17	109.01	100.89	104.72	105	105.26	102.32	107.7	105.23	106.91	105.14	106.12	107.28	105.27	104.46	102.43	107.61	106.74	109.06	105.36	102.6	102.75	105.95	105.15	107.6
106.99	102.21	107.63	108.23	107.24	109.16	108.66	104.05	103.67	105.57	108.42	104.46	104.33	106.9	107.06	102.5	104.56	105.3	104.41	106.84	107.87	106.6	110.53	108.48	109.49	104.71	104.31	105.71	109.59	104.64	105.53	109.3	102.89	107.25	107.59	101.81	107.92	104.09	107.74	103.86	106.87	105.81	101.83	106.09	102.28	106.43	107.02	104.08	105.65	107.63
109.24	107.73	105.95	109.17	101.59	101.79	105.35	106.25	105.15	110.71	107.19	109.99	109.68	108.29	107.06	110.87	111.27	111.46	110.11	107.78	106.78	101.9	107.94	106.22	103.61	105.32	111.04	105.88	110.16	108.05	107.12	106.21	108.82	106.1	105.08	105.48	108.02	109.74	109.89	110.47	111.48	107.98	111.51	107.19	111.26	111.56	106.27	108.79	106.41	108.12
96.271	95.957	94.957	98.96	95.791	95.929	98.894	96.356	99.565	94.308	97.871	96.042	94.857	94.086	97.423	99.816	98.977	99.079	99.863	100.02	99.637	98.12	100.39	99.94	99.085	95.52	100.76	95.656	98.267	100.91	98.566	98.659	97.016	95.676	98.383	93.237	97.802	98.007	96.344	97.335	96.074	94.692	102.84	102.37	102.84	97.742	96.873	96.793	98.253	95.784
98.841	101.15	94.75	97.392	101.96	102.62	104.12	99.327	100.12	102.58	98.526	99.627	103.88	100.24	103.66	100.67	101.08	102.62	101.46	98.781	103.35	98.334	102.82	99.13	100.14	102.15	100.03	97.894	99.19	101.38	99.571	100.1	103.1	98.837	102.58	102.25	99.384	100.59	102.25	100.45	103.36	104.72	101.22	98.855	100.07	98.228	101.13	98.709	102.54	98.856
106.51	104.89	104.38	105.38	106.85	108.62	107.1	106.41	109.1	107.02	106.48	110.34	107.03	107.15	108.62	111.55	105.39	106	108.02	111.1	105.88	108.67	109.1	107.65	105.91	109.25	106.33	111	110.65	112.5	109.51	109.88	104.32	108.9	104.37	105.09	111.45	110.11	106.1	111.3	110.81	107.57	105.79	111.95	106.41	110.76	109.11	105.18	108.69	105.05
107.35	108.86	111.36	104.12	106.35	107.23	100.23	106.44	105.27	106.73	103.7	107.97	107.23	106.18	107.05	107.94	104.55	103.19	107.99	104.46	104.16	105.14	106.41	106.89	106.62	104.51	102.84	107.14	104.89	102.1	107.71	105.49	108.83	103.35	104.4	108.41	108.52	104.02	104.69	108.37	106.31	103.23	106.66	104.55	105.78	100.32	100.29	106.6	104.31	104.13
104.08	104.64	104.77	108.65	102.65	105.41	104.77	109.5	106.74	102.96	109.79	106.52	107.58	108.3	111.75	106.29	106.89	109.78	107.86	103.1	107.38	105.56	105.42	103.27	108.47	107	106.63	102.87	107.16	106.89	107.21	108.03	103.25	106.83	102.74	105.06	102.88	102.84	109.2	102.77	103.75	104.59	104.26	103.7	105.8	106.33	107.73	107.29	109.9	106.51
105.16	105.92	105.1	109.28	104.45	103.01	105.12	105.73	106.71	105.88	107.5	106.67	104.72	103.8	108.51	106.05	107.97	105.26	105.46	106.43	107.11	106.77	104.94	105.69	109.2	108.01	106.73	105.37	104.27	112.06	104.22	106.96	103.9	105.88	104.35	106.65	103.87	106.06	107.67	106.72	106.27	105.76	109.15	104.83	102.14	104.37	105.63	106.93	102.88	107.72
106.02	104.82	103.81	104.06	103.78	106.67	109.55	105.87	105.77	105.02	107.75	103.25	106.17	102.59	107.12	101.11	107.29	103.66	101.57	104.53	106.06	104.21	103.92	104.42	101.69	101.09	103.8	105	104.21	110.48	106.23	105.07	101.83	107.83	104.41	105.34	102.62	105.58	102.95	109.45	106.75	105.31	101.72	109.13	105.1	105.1	105.15	108.77	108.83	106.24
107.14	106.35	100.19	105.62	103.35	102.78	105.94	103	106.88	106.75	108.41	106.33	105.02	103.47	109.25	104.57	102.97	103.5	108.79	107.59	109.66	105.42	102.01	106.7	102.93	108.83	107.49	105.24	108.08	104.71	107.95	105.54	107.28	103.66	100.53	108.11	106.96	104.52	110.05	104.44	102.42	106.57	107.51	109.06	105.18	103.85	108.67	106.24	106.3	107.04
106.82	107.95	107.95	106.88	105.75	103.81	103.11	105.43	104.3	105.84	107.74	105.33	105.21	106.09	103.1	108.36	102.17	101.49	105.12	102.56	105.7	105.61	105.86	103.69	103.15	110.36	106.2	105.74	108.32	102.91	106.41	108.39	107.72	106.51	102.9	103.56	103.6	105.93	106.55	107.63	104.31	107.84	105.62	108.61	103.6	107.29	108.89	107.91	106.12	104.44
107.77	106.78	106.84	105.34	105.43	106.61	103.79	109.45	102.06	104.63	111.59	108.18	109.42	113.63	110.08	104.65	105.46	106.52	104.78	108.01	109.03	109.64	110.1	109.77	113.26	108.52	109.57	110.34	111.21	110.92	106.46	109.79	105.98	111.33	108.5	106.99	109.15	106.55	107.51	110.19	109.8	110.82	104.17	106.88	107.45	111.9	104.15	109.62	106.85	111.3
104.95	105.47	104.96	112.15	108.18	103.59	108.91	106.05	105.29	108.78	105.69	100.26	107.79	107.11	108.86	107.57	104.92	105.08	105.81	109.92	105.83	108.11	105.55	104.39	103.25	107.3	107.32	103.85	102.56	106.58	106.19	105.02	107.83	107.6	101.36	104.65	102.37	105.77	105.38	107.15	104	104.09	104.49	104.71	104.87	108.18	110.46	102.59	107.61	108.85
108.66	107.76	114.19	107.12	106.61	103.66	105.9	104.1	106.91	104.33	102.12	107.37	108.41	107.29	105.37	108.26	105.39	107.18	108.72	102.78	106.28	108.44	102.67	105.43	106.2	107.45	103.16	104.61	106.55	108.69	106.54	108.76	100.39	106.85	106.29	106.97	105.84	102.5	105.77	105.47	107.71	104.03	110.47	107.53	107.85	100.21	106.61	103.1	106.01	103.01
110.78	105.88	107.8	109.81	106.93	105.59	106.92	109.26	102.63	110.43	105.96	112.12	108.05	110.6	109.29	107.68	108.89	109.28	106.23	109.89	108.12	103.14	108.46	110.84	109.7	107.88	107.83	110.13	111.3	110.58	110.36	104.89	110.93	108.42	108.98	110.6	104.23	111.11	107.2	107.01	107.24	110.24	107.63	110.59	108.94	108.34	108.01	109.42	108.86	105.49
97.215	99.521	100.86	102.41	101.25	96.543	103.37	97.244	96.841	99.398	99.257	96.003	98.683	103.14	98.175	97.911	100.87	97.327	95.963	102.87	96.207	100.31	102.61	99.353	97.411	97.174	98.059	99.258	98.947	93.539	97.406	102.07	101.54	98.276	98.558	97.49	96.976	94.008	100.96	100.06	100.92	94.783	98.93	97.506	97.23	94.715	96.412	101.54	94.468	93.817
103.99	101.85	106.16	107.09	105.66	104.42	104.79	102.52	106.2	104.83	106.53	101.98	109.93	104.79	109.07	105.74	106.81	101.37	106.17	105.29	103.27	105.97	103.62	109.32	110.9	101.54	103.88	107.47	107.54	105.26	104.35	104.81	107.61	106.23	105.73	107.13	108.82	104.6	111.77	108.47	106.31	105.89	104.07	108.94	105.1	108.4	105.44	106.51	104.8	108.01
112.42	105.21	109.14	102.47	108.24	104.67	105.52	106.16	102.49	108.86	107.82	106.45	108.51	103.2	108.7	106.22	110.32	104.81	106.66	105.42	107.3	101.35	106.29	109.43	104.09	109.04	107.13	104.04	107.26	104.86	106.85	105.7	108.49	104.43	108.26	106.89	106.66	105.71	104.31	103.22	110.36	106.55	107.52	103.84	104.88	111.14	107.85	105.88	103.45	109.22
105.44	105.42	107.28	112.39	106.12	107.4	106.67	111.41	107.85	109.29	108.7	108.35	110.29	109.37	106.14	105.07	107.5	103.1	108.14	108.27	105.75	105.92	106.42	109.7	106.03	106.57	107.73	106.03	109.68	109.68	103.74	110.96	105.51	104.24	104.71	106.47	110.59	109.91	105.45	105.73	105.87	105.29	108.98	108.77	107.78	109.16	106.62	107.53	108	109.45
105.5	105.11	102.76	107.59	109.14	109.44	103.46	106.89	99.155	104.67	107.34	106.89	105.49	109.88	107.38	103.74	110.07	105.42	107.82	107.53	106.86	105.8	104.2	110.1	107.22	101.71	106.84	102.68	106.34	108.86	104.26	105.53	107.58	104.13	107.44	106.45	103	105.95	106.2	105.33	104.88	103.4	109.21	108.07	109.72	103.64	104.28	108.26	104.1	106.14
109.56	107.34	104.56	106.18	106.85	111.76	105.76	102.35	105.5	106.95	105.7	103.67	104.6	108.07	106.66	106.79	104.97	108.64	107.1	107.94	103.8	110.9	107.36	106.1	104.89	107.37	102.7	106.94	108.47	106.88	110.73	104.92	112.35	107.98	106.85	108.23	108.61	105.81	105.56	107.25	105.49	105.55	102.47	106.92	104.46	104.11	108.42	104.39	107.71	110.33
105.73	110.24	107.32	111.52	111.19	106.23	108.16	109.45	109.69	106.92	107.91	108.8	106.4	111.22	109.29	110.01	107.59	110.27	107.84	106.61	107.75	108.23	110.76	110.59	110.5	105.33	104.66	108.98	103.94	108.45	106.45	109.93	111.56	107.62	107.47	109.72	105.11	108.41	106.98	107.44	107.36	111.1	107.08	108.52	108.12	102.99	107.32	111.06	105.35	109
108.26	102.61	103.82	109.24	108.72	102.98	105.36	104.76	107.27	103.67	104.87	105.64	105.86	106.99	104.9	102.48	103.8	103.72	104.38	103.95	104.38	107.09	105.28	107.03	103.17	105.84	107.44	108.79	102.35	109.05	105.13	105.67	104.83	107.18	102.36	107.1	108.66	104.21	107.04	104.25	102.85	107.7	108.63	101.75	102.89	106.24	104.19	103.02	107.35	102.74
105.35	107.81	106.27	106.66	109.84	106.94	106.6	108.01	104.31	112.28	104.5	106.58	103.63	107.3	108.45	113.25	107.99	110.27	107.79	104.23	106.13	106.05	106.69	106.65	106.28	107.81	105.83	109.27	109.87	110.57	107.56	109.48	107.21	110.16	108.93	110.93	106.85	108.36	106.49	107.32	106.75	110.93	109.38	108.05	109.44	109	106.21	107.72	108.36	108.19
92.336	100.76	100.12	99.638	98.939	98.033	93.589	97.264	100.9	100.22	98.751	101.05	100.03	96.002	99.523	104.35	94.903	99.09	92.171	98.299	96.463	101.42	99.685	97.189	97.467	98.008	94.888	98.238	98.103	98.211	101.26	101.44	100.9	96.201	97.909	96.898	97.116	96.117	99.053	93.824	102.21	99.83	99.972	99.092	99.137	96.149	98.359	96.958	93.868	94.342
97.938	94.849	98.759	95.734	94.598	97.791	98.26	99.624	99.21	96.925	99.862	96.926	94.734	101.07	102.26	101.55	92.131	93.689	99.218	96.06	97.681	99.446	96.356	98.207	96.961	96.037	97.852	97.786	98.684	98.432	100.56	96.463	94.816	96.874	102.19	99.315	99.488	95.609	95.348	98.97	97.922	99.26	94.653	97.708	96.749	96.74	101.97	102.52	96.853	97.19
106.39	108.17	109.47	112.18	105.76	103.18	108.5	104.57	106.4	106.76	107.32	107.8	108.46	109.62	105.38	106.61	107.99	110.84	109	105.96	107.62	112	111.44	111.8	108.15	107.88	109.29	112.69	112.82	107.69	107.65	112.23	106.33	105.29	108.62	106.62	108.69	106.47	106.34	104.61	106.24	109.3	110.57	109.58	107.72	110.01	109.42	110.86	106.34	109.7
109.67	109.16	105.73	109.82	106.73	109.52	106.87	110.5	108.23	106.68	103.2	108.83	108.26	106.96	110.31	109.84	111.86	102.81	107.89	106.7	110.06	107.82	108.93	108.72	112.94	111.74	109.17	105.81	108.15	105.03	108.64	111.59	113.53	109.76	112.68	107.74	113.01	109.84	107.21	108.38	108.56	108.07	105.4	106.97	106.54	108.46	106.55	108.35	104.29	111.14
106.8	105.47	107.22	109.25	110.3	105.93	106.75	106.6	108.65	109.89	113.03	108.72	106.46	107.77	109.65	108.29	105.29	110.3	108.52	107.57	107.96	105.53	112.53	108.26	103.48	110.02	110.62	104.63	106.98	109.53	107.59	107.83	109.48	105.14	108.01	107.76	110.21	108.24	108.01	107.42	109.97	108.49	105.63	110.15	107.91	111.83	109.37	107.55	100.64	109.18
101.61	92.392	99.321	100.17	95.421	99.488	96.838	97.319	101.06	94.86	98.806	101.72	99.171	95.133	98.701	99.71	94.108	98.004	98.892	100.49	94.319	101.67	95.456	97.242	99.365	96.123	97.001	96.675	96.5	96.805	98.849	95.781	99.918	96.336	98.255	99.389	99.9	98.325	95.952	101.84	95.063	97.501	99.985	94.468	99.027	97.061	94.239	100.3	98.832	93.103
103.79	106.96	107	103.22	104	108.3	107.64	101.43	105.78	109.32	111.29	109.73	105.31	108.53	105.65	111.09	108.99	106.77	108.38	107.62	106.82	103.91	105.86	107.18	104.15	102.93	106.33	105.09	104.02	106.57	105.48	107.61	105.84	104.4	105.72	108.22	106.69	105.86	108.8	100.4	105.88	108.2	105.45	107.55	105.7	106.1	104.54	108.27	108.38	104.62
102.6	107.41	108.85	107.22	110.23	104.23	104.39	106.03	111.16	109.99	100	108.07	103.06	103.17	103.05	110.46	103.34	106.68	109.21	106.1	107.09	105.62	109.83	106.17	106.85	108.89	106.48	106.95	104.79	103.03	104.67	108.19	103.22	101.13	109.19	104.88	100.69	103.45	104.21	108.44	108.04	103.72	105.74	107.32	108.07	104.18	108.29	107.76	102.47	107.27
104.43	101.79	101.22	102.68	104.25	105.43	99.024	102.87	104.11	101.77	100.44	104.4	101.09	105.44	103.96	108.41	104.64	102.15	102.47	103.85	101.6	104.22	96.446	101	102.69	104.06	103.75	98.681	102.36	101.56	95.521	105.29	103.8	98.515	102.19	105.09	106.25	103.2	99.684	104.49	102.37	102.99	95.354	101.28	104.22	102.47	103.54	104.62	107.17	99.572
92.824	99.652	100.24	100.66	98.186	95.277	95.188	96.061	96.139	100.45	100.38	95.506	94.408	95.841	99.194	98.982	93.355	101.03	97.982	95.266	97.531	99.537	98.762	96.068	102.19	94.109	98.035	98.901	98.661	95.903	100.71	95.883	98.676	97.649	99.849	98.541	94.668	96.448	100.3	97.848	101.94	95.32	98.712	95.392	93.832	100.56	102.09	99.723	96.316	96.414
111.18	109.53	103.98	105.66	108.35	106.72	105.67	105.48	104.77	108.85	108.32	105.19	106.6	105.25	109.68	103.94	107.27	107.55	107.97	106.77	111.32	105.31	108.99	106.31	104.39	105.43	106.69	105.55	106.22	108.65	106.51	108.71	107.9	102.84	111.59	110.94	105.95	108.97	108.38	104.92	110.44	106.91	106.15	102.93	105.27	107.31	105.68	108.75	108.54	105.43
111.02	107.85	106.66	107.46	112.35	112.27	110.47	113.42	110.44	114.63	111.78	112.24	112.68	106.09	110.08	110.49	111.05	113.57	104.91	109.72	110.81	112.79	107.21	115.46	112.55	110.58	110.75	106.14	110.69	107.88	107.04	112.2	113.52	117.5	107.28	111.01	114.09	112.1	112.4	105.79	116.84	111.54	107.39	113.72	111.09	110.65	111.54	113.14	110.61	112.53
109.78	110.86	111.62	108.91	105.23	109.73	110.03	109.51	106.62	110.09	110.87	107.02	113.51	109.09	104.3	108.41	110.33	102.12	108.8	108.91	108.18	107.9	112.57	111.49	108.83	104.72	106.51	109.89	107.7	108.42	107.27	107.38	111.14	113.49	108.28	102.89	107.57	107.14	110.12	110.46	112.28	110.43	105.72	106.45	108.97	107.06	109.28	106.43	108.65	106.51
96.164	92.088	101.18	100.57	95.516	97.2	97.483	99.951	98.879	101.61	98.884	97.142	96.649	101.49	100.48	96.392	95.36	100.61	97.416	95.287	99.835	95.06	93.252	97.228	99.195	98.925	96.143	100.67	96.46	97.972	98.015	98.682	102.05	96.815	98.353	97.658	96.568	100.34	99.013	92.723	98.374	92.438	101.19	94.273	95.305	100.26	97.968	95.957	96.382	102.79
103.51	112.08	109.5	110.19	110.27	103.26	106.53	110.83	107.01	109.27	104.42	106.58	111.36	108.76	106.83	110.27	106.13	104.4	107.76	110.54	107.32	112.32	114.64	108.69	109.47	108.1	109.14	105.11	107.57	110.82	111.68	111.92	107.96	106.77	111.39	106.76	109.64	108.92	108.57	112.08	107.31	113.03	105.88	110.28	106.87	109.44	108.94	108.1	105.54	106.86
107.59	107.38	107.45	110.99	108.2	110	113.41	110.52	109.05	109.01	108.06	108.68	107.64	109.67	112.67	109.13	109.78	109.19	109.83	111.63	111.5	108.97	111.07	105.84	110.8	108.28	107.12	107.32	110.41	112.12	108.73	110.98	109.79	107.37	109.62	109.93	105.75	113.36	111.11	105.62	109.53	108.83	107.08	106.5	110.31	109.38	105.65	111.03	108.3	107.12
108.23	110.22	108.38	106.47	104.63	110.39	107.58	109.63	104.49	109.56	108.6	108.75	108.36	108.79	108.43	109.24	106.72	112.12	105.31	107.57	105.75	105.94	106.34	105.18	109.66	101.33	109.76	109.44	106.74	114.93	106.27	107.23	110.86	109.52	109.87	111.09	110.11	109.55	107.29	111.44	112.77	107.34	111.89	109.67	108.02	109.01	108.81	106.05	110.23	111.83
95.874	100.99	103.3	99.594	101.54	100.1	97.744	98.557	98.527	98.969	99.519	97.257	101.28	100.41	105.43	100.96	102.3	100.43	103.3	103.13	96.988	100.46	104.58	96.244	101.42	101.21	101.23	98.997	101.76	101.29	99.617	98.165	99.171	100.98	99.06	103.35	103.47	99.075	104.62	99.931	97.668	98.594	98.25	99.418	101.14	97.498	103.8	99.978	97.306	98.812
102.86	97.251	92.719	98.167	96.274	95.515	94.442	97.228	98.925	97.669	97.317	96.672	99.551	97.796	99.002	96.091	97.354	103.08	97.848	99.822	96.629	97.082	101.67	93.681	94.341	100.82	97.805	95.92	97.389	98.037	93.302	96.963	98.268	100.8	94.54	99.322	94.592	98.157	98.451	96.441	97.582	94.053	94.177	99.453	100.6	97.036	97.832	98.779	96.101	100.76
105.92	105.25	106.53	106.84	108.57	109.42	108.7	107.2	107.36	104.23	102.78	104.44	99.924	106.44	107.35	107.98	107.66	105.66	103.7	106.69	100.74	105.6	107.98	104.59	103.68	108.09	101.18	105.34	107.65	103.48	110.46	99.9	104.16	105.72	109.07	104.88	108.94	106.96	111.59	104.25	102.06	110.41	108.41	107.57	106.4	107.78	106.96	107.96	107.02	106.31
102.5	107.23	107.12	107.37	103.69	108.46	105.95	101.25	104.95	104.6	104.1	105.74	107.9	106.85	104.46	102.95	106.51	104.4	107.28	106.42	105.66	107.05	107.29	107.39	102.4	106.97	107.44	104.18	107.26	106.24	107.05	108.81	105.89	103.36	105.69	101.69	101.5	108.38	109.29	105.79	105.09	104.9	101.36	104.87	104.99	108.61	103.84	104.51	101.53	110.2
106.7	107.1	110.67	103.03	110.4	105.46	107.27	106.3	111.12	104.83	104.82	107.25	102.64	108.31	107.43	102.72	102.87	109.58	108.1	110.05	105.86	110.64	101.94	104.02	104.12	108.44	108.38	102.01	105.78	106.7	106.31	107.44	106.09	105.32	103.94	106.9	106.32	103.21	103.09	109.76	104.13	104.65	106.65	108.26	104.7	104.39	109.5	107.68	109.53	109.37
95.485	97.257	101.07	98.338	102.53	97.163	99.162	102.07	95.725	97.468	96.228	94.836	96.891	94.274	99.671	98.064	100.81	96.92	98.407	99.642	101.07	99.495	97.328	98.482	97.816	96.024	95.399	98.487	99.524	98.212	98.128	98.198	97.973	99.548	97.317	98.962	96.345	96.885	94.849	96.734	99.767	101.8	99.41	98.421	101.04	102.34	97.261	97.286	96.671	98.408
104.48	106.08	104.67	105.92	104.67	107.38	105.52	105.32	103.32	103.37	109.66	105.25	107.81	103.98	107.16	105.98	99.981	103.83	108.51	107.56	104.82	108.91	102.92	106.03	106.41	108.5	106.84	108.24	108.76	106.5	100.57	103.28	101.11	106.03	105.45	108.36	105.24	108.5	106.1	104.19	106.96	108.96	109.51	106.85	102.31	100.52	103.67	103.56	104.8	103.28
106.78	109.49	105.58	107.23	107.77	101.38	105.3	103.36	106.22	108.26	107.17	105.76	103.5	106.72	104.93	107.89	107.82	107.29	99.159	108.29	103.63	102.94	108.44	108.99	105.04	104.82	109.78	108.12	106.49	102.89	105.25	107.42	102.04	101.45	106.28	103.8	106.34	106.57	104.26	107.34	106.11	103.59	103.8	105.98	107.23	107.3	108.8	106.82	104.36	105.78
106.32	104.9	103.5	105.34	105.71	102.3	108.65	100.91	102.45	102.55	107.28	104.74	103.43	106.87	104.07	105.08	102.33	102.73	108.84	106.74	105.56	108.02	100.36	105.1	105.72	106.57	102.27	103.35	106.81	105.16	106.52	103.43	108.09	104.74	105.38	103.41	107.32	108.12	106.25	106.86	106.31	103.16	105.06	100.22	104.91	99.729	107.61	103.07	109.4	106.33
101.68	109.51	105.29	108.98	107.3	106.01	105.62	107	105.53	106.34	103.23	105.58	104.9	104.41	106.45	105.51	103.74	102.7	104.56	107.47	106.94	106.7	104.26	105.35	103.49	106.98	103.17	104.42	106.25	104.82	104.79	105.8	111.29	108.89	100.49	104.41	103.87	108.84	109.9	103.33	106.8	106.75	107.58	106.79	100.56	107.32	104.63	103.53	106.78	107.49
105.19	103.54	105.21	104.53	104.33	102.72	112.3	106.57	99.428	102.68	106.43	109.92	111.22	104.16	102.69	102.26	107.34	105.78	101.85	105.16	106.51	102.52	107.1	111.21	100.74	102.34	104.38	106.35	108.01	107.35	102.72	105.26	107.45	107.89	106.74	102.98	104.8	105.56	104.34	107.74	107.55	103.98	106.83	105.11	108.25	106.35	106.75	102.75	108.94	103.61
109.16	101.23	107.62	109.82	111.16	106.23	104.79	106.99	103.33	105.13	103.64	108.85	107.55	109.21	104.27	106.71	107.32	105.8	107.94	103.54	105.01	104.06	106.37	108.68	105.9	105.15	109.49	102.2	105.02	106.95	105	104.2	100.25	103.94	106.88	107.13	104.64	107.01	107.73	106.24	106.01	108.23	105.43	104.17	104.13	104.66	108.65	108.64	104.8	106.98
105.39	108.5	107.14	109.22	110.3	108.98	107.08	113.15	108.85	107.26	108.07	110.36	105.99	106.52	108.14	107.75	105.83	105.62	109.08	104.56	104.45	110.94	112.19	107.77	105.81	105.86	112.82	111.27	107.53	105.81	111.43	109.71	110.84	106.93	110.74	108.85	106.78	108.3	112.62	109.36	107.43	107.36	107.69	111.7	110	109.53	107.92	107.39	110.45	108.11
101.02	100.93	98.496	99.268	102.11	99.353	96.229	94.84	102.4	97.494	96.606	100.08	97.091	93.927	102.54	101.33	97.12	98.681	98.213	100.56	96.713	96.526	98.438	96.104	101.91	100.15	99.923	96.936	96.719	99.432	100.51	95.234	97.843	97.889	96.362	93.675	96.893	99.983	93.415	100.91	97.124	96.241	98.961	100.47	100.96	96.326	100.41	99.673	97.541	96
99.178	98.866	102.54	101.14	100.62	102.64	101.78	105.63	97.403	101.47	104.84	100.67	101.37	105.02	101.53	101.68	102.06	100.53	100.45	104.95	101.48	96.879	96.159	99.13	98.418	103.63	99.095	101.42	99.242	96.092	103.55	100.49	103.19	101.62	97.014	102.96	98.98	101.34	104.83	98.214	101.03	101.74	100.21	97.879	99.704	99.429	101.3	102.23	105.13	104.24
107.2	108.28	109.94	106.35	106.96	108.49	106.7	106.99	106.96	108.76	106.76	109.09	111.42	106.2	107.75	109.67	104.82	105.21	110.17	107.43	103.14	109.16	106.71	107.55	110.99	106.53	106.46	107.75	108.05	108.18	107.68	106.7	108.55	106.71	107.8	104.73	105.37	107.3	109.81	107.96	103.5	110.64	108.95	104.94	107.24	111.18	107.33	109.21	105.8	110.36
108.71	108.9	105.54	103.29	107.38	110.49	108.29	106.77	109.61	105.59	111.18	106.99	102.91	109.16	105.31	110.77	108.03	104.83	110.15	109.82	104.56	113.36	108.53	109.51	108.38	108.55	106.78	107.27	111.63	108.11	103.43	109.86	104.11	111.16	105.69	104.07	108.29	106.3	107.23	111.47	107.94	101.43	107.86	106.19	106.84	103.45	107.32	108.59	106.23	107.4
97.63	102.52	102.98	101.46	99.438	99.902	96.564	102.39	98.561	96.444	99.094	97.097	101.79	101.91	102.65	104.6	97.88	97.856	100.58	96.493	96.527	104.39	96.215	101.4	95.915	97.51	99.402	98.866	102.38	99.379	97.834	99.589	101.59	101.77	98.924	100.23	96.847	97.419	97.484	100.34	99.406	100.34	101.63	99.544	97.917	93.458	100.15	96.077	101.9	99.788
106.55	106.8	100.29	109.12	108.13	107.08	106.88	106.77	106.62	106.31	110.05	105.98	107.94	108.83	106.31	107.5	108.84	105.08	103.29	106.4	108.31	105.82	103.48	102.7	104.92	104.6	104.42	107.25	103.08	103.15	105.11	104.65	106.54	104.07	105.78	112.5	107.65	106.07	109.2	107.57	105.92	108.7	108.27	110.45	106.54	105.81	109.99	102.23	112.46	102.88
107.43	108.49	109.93	103.02	110.89	103.66	107.89	104.73	106.21	104.94	104.13	105.59	104.33	106.9	104.05	107.17	107.49	107.44	104.25	108.28	105.97	108.6	107.09	106.52	103.81	102.73	107.52	107.1	106.31	107.35	105.87	109.63	106.88	105.97	108.88	108.82	111.09	107.71	106.09	102.63	106.49	110.47	105.6	106.98	105.45	110.26	106.6	108.37	108.24	106.65
102.68	106.13	107.28	107.46	105.46	104.91	104.7	105.33	105.42	103.44	103.31	104.75	106.15	105.87	104.97	107.67	105.42	106.7	102.48	108.47	107.44	103.65	106.7	107.94	105.26	107.04	106.25	104.19	106.21	104.7	106.58	98.392	106.96	102.54	107.99	106.94	102.56	100.08	110.43	108.1	104.56	106.69	106.23	109.65	104.46	103.53	108.47	105.24	110.29	107.48
108.54	110.43	106.5	108.89	107.9	109.48	108.45	111.67	112.35	108.9	109.73	111.75	108.61	111.58	104.03	104.51	103.46	108.73	106.04	114.06	111.4	103.35	108.21	108.04	108.09	108.2	107.44	103.86	108.89	108.53	108.48	104.13	108.5	105.51	105.96	104.97	106.61	106.92	105.94	110.51	108.08	104.95	102.96	108.02	111.23	106.7	109.35	108	103.63	106.73
109.8	115.15	105.62	109.87	107.42	106.81	106.14	112.71	109.41	111.64	111.71	108.05	113.48	109.27	109.63	109.14	114.07	108.58	110.4	115.47	111.31	110.47	109.31	113.3	110.04	110.21	107.27	110.61	108.52	113.36	110.71	111.69	110.37	115.47	112.3	109.14	114.11	112.16	112.16	107.65	110.17	109.47	108.31	111.39	103.89	114	111.11	108.99	115.45	112.27
102.92	105.2	103.24	108.01	107.58	106.9	106.61	104.88	106	105.36	104.81	104.74	104.12	104.91	109.24	106.89	105.25	101.89	104.63	104.87	104.59	107.89	105.43	108.19	108.13	104.64	105.61	104.42	105.24	102.56	108.13	105.46	104.61	105.43	106.9	104.69	105.37	106.82	102.12	108.83	100.51	105.83	108.02	105.77	104.32	106.95	103.49	106.4	108.57	105.01
100.9	100.81	99.143	100.64	100.29	103.03	100.82	100.04	102.69	102.57	97.147	97.375	101.37	100.86	99.59	97.007	102.53	102.67	100.02	94.656	101.73	102.09	97.243	103.17	101.41	100	99.98	98.492	102.47	101.19	106.59	100.64	103.23	101.04	101.55	102.7	98.346	99.277	102.26	100.4	101.57	100.02	99.144	104.2	105.06	101.23	100.79	105.56	98.147	100.78
106.58	109.36	102.58	102.53	109.74	102.51	109.16	105.91	102.5	107.71	106.77	102.67	101.68	106.45	106.18	105.98	104.72	106.59	104	102.91	108.03	102.73	103.88	106.25	106.13	108.68	103.1	107.3	106.91	105.63	107.23	105.72	104.79	104.1	106.25	102	107.55	112.77	104.19	103.05	101.05	109.25	103.71	108.38	107.79	106.53	103.25	107.05	105.6	107.5
107.6	104.11	102.23	108.4	100.53	104.36	105.43	100.09	103.33	105.61	107.5	105.08	101.41	104.98	104.55	98.283	99.784	105.12	97.617	109.56	104.08	105.63	106.6	106.92	105.27	102.93	109.14	109.43	105.03	105.55	108.04	106.28	104.57	108.66	103.08	106.21	106.29	100.39	103.39	105.48	106.12	106.12	103.48	107.52	110.88	106.7	104.32	103.19	107.71	104.97
108.15	110.1	112.82	108.15	109.46	109.97	107.3	107.32	108.41	112.89	106.94	106.05	111.23	108.94	107.18	108.6	108.85	107.8	111.51	112.26	103.8	105.21	110.69	110.8	112.2	110.14	108.6	106.35	112.1	104.62	105.99	109.02	106.26	107.62	110.8	106.38	105.1	106.65	108.97	108.24	109	113.29	103.71	108.75	112.21	105.72	112.36	109.43	105.57	108.85
109.79	107.31	101.63	101.95	107.85	101.39	102.08	106.89	108.52	104.75	104.68	105.68	105.85	104.33	103.52	107.68	104.56	102.73	105.3	106.37	105.03	103.16	110.06	107.73	103.36	103.28	107.01	106.4	105.89	104.78	106.36	105.7	105.89	104.45	103.78	106.11	105.15	102.6	104.48	108.94	106.81	106.5	107.08	105.37	104.17	106.59	107.95	105.34	109.64	108.28
103.64	104.54	105.03	104.64	107.33	103.82	109.43	105.06	103.85	106.47	104.32	105.51	104.7	103.27	108.55	104.64	105.24	107.74	104.13	111.23	106.4	102	104.9	103.33	105.01	108.68	103.74	104.33	104.71	103.24	104.5	102.85	105.05	109.44	107.74	106.82	108.97	107.76	105.77	107.98	102.31	103.47	107.19	102.71	109.17	105.66	108.4	103.63	102.02	105.29
100.65	96.361	97.528	91.853	100.72	99.906	98.886	100.02	99.385	99.016	99.095	99.605	99.35	100.4	98.512	99.795	98.767	99.494	93.641	102.68	97.677	99.566	90.015	98.303	92.816	98.956	94.685	96.661	99.156	95.308	96.146	92.499	99.718	100.33	97.264	98.476	94.749	99.001	95.95	98.071	102.02	96.791	96.53	96.109	94.768	98.708	98.323	95.221	97.264	98.589
99.414	97.934	103.77	100.61	101.72	97.507	101.42	99.034	102.29	103.3	101.69	98.823	102.84	100.66	100.89	96.919	100.65	99.457	103	104.65	100.7	98.153	98.962	101.42	102.98	101.35	101.93	102.55	94.316	100.89	99.013	103.34	102.53	97.798	95.915	99.29	102.7	98.585	94.867	102.11	98.692	100.11	99.273	104.56	101.21	96.336	102.08	102.23	100.37	102.01
105.81	107.35	103.03	105.43	102.57	107.99	107.25	105.51	106.29	106.36	107.06	104.66	102.87	102.67	111.34	106.38	102.79	107.01	109.46	106.13	104.3	105.67	106.71	103.39	107.43	105.29	104.17	108.61	106.57	99.95	103.98	104.66	102.24	104.33	105.87	104.82	104.76	111.67	109.11	105.81	105.99	104.04	107.34	110.45	107.03	105.61	105.34	108.68	107.56	108.3
104.42	104.92	106.6	107.24	108.55	104.26	101.84	106.23	108.36	107.07	106.06	107.08	110.94	106.99	109.2	107.98	106.53	105.44	102.68	106.26	106.95	111.53	109.39	108.18	108.16	110.99	105.56	107.73	113.34	106.51	108.69	110.08	108.97	105.1	109.34	105.66	104.99	105.87	108.06	113.06	106.09	106.6	107.19	109.66	104.56	111.21	108.04	109.94	105.72	107.14
108.71	105.64	103.4	107.67	107.74	107.68	105.29	105.06	106.58	104.13	101.72	106.04	107.05	103.95	105.79	103.99	110.05	100.08	102.74	107.95	107.14	110.55	104.3	105.4	110.74	107.09	105.03	109.74	106	101.1	102.56	107.23	101.25	106.39	105.76	107.19	107.96	105.09	107.73	109.15	108.05	104.32	107.61	110.59	106.97	104.5	108.32	112.66	104.32	105.26
111.93	111.59	110.4	109.25	107.67	107.66	105.94	113.19	106.22	110.78	106.75	109.09	105.91	112.13	110.41	103.26	109.58	111.84	108.66	106.97	110.71	108.4	109.44	112.47	109.06	106.17	104.98	112.01	105.16	108.17	110.17	106.97	110.17	109.16	110.06	110.72	104.69	107.99	107.54	107.17	106.88	110.5	105.8	110.22	109.72	112.77	110.16	111.56	108.27	107.45
110	106.99	104.46	107.49	104.88	105.14	105.28	100.65	109.05	103.56	106.39	112.11	108.2	104.63	105.67	105.13	103.79	104.42	106.63	103.7	104.41	110.26	107.7	104.35	106.14	105.23	104.25	105.2	104.56	105.06	106.07	105.96	109.82	108.23	106.17	102.04	105.36	110.02	108.14	105.04	106.05	109.22	100.83	104.07	103.54	106.59	109.49	107.88	109.34	104
108.17	109.93	102.72	101.6	107.62	104.21	103.11	104.91	104.02	100.46	105.36	106.97	109.65	107.03	104.57	109.99	111.54	108.15	104.82	102.7	109.05	107.46	103.52	104.53	106.43	105.66	103.07	105.36	108.71	102.83	109.86	109.6	106.4	105.52	108.12	106.06	104.49	103.78	107.63	107.33	108.93	104.75	106.98	105.05	107.71	107.16	105.5	105.78	109.72	105.83
107.22	104.27	109.23	107.75	111.43	109.29	109.23	115.38	111.28	107.87	107.71	108.57	108.88	114.33	107.21	107.86	104.76	105.98	107.83	112.19	109.72	113.57	109.33	111.43	109.12	108.28	108.64	114.43	108.13	107.25	103.5	109.2	109.54	106.58	108.85	111.44	106.1	108.07	107.11	108.84	109.83	106.64	108.2	109.15	112.87	110.6	105.94	107.63	108.96	106.28
108.17	103.01	104.24	103.21	104.05	102.35	103.9	100.65	110.02	108.57	104.35	104.92	103.5	106.21	104.25	104.45	104.92	106.07	103.28	107.96	107.6	103.21	104.71	107.01	106.83	107.35	107.85	106.01	105.75	105.88	102.71	107.75	106.81	107.46	105.93	105.68	105.08	107.42	104.83	106.88	109.62	104.98	104.26	105.84	104.17	104.44	106.3	105.8	104.78	108.82
108.65	110.09	108.67	106.32	106.16	105.57	106.12	106.12	106.41	103.17	107.65	105.48	107.28	109.73	111.94	106.29	107.54	106.04	108.94	106.98	108.64	105.33	108.09	105.69	111.57	108.64	105.5	107.3	109.27	109	109.56	103.75	108.88	104.91	104.93	108.8	106.42	107.48	110.07	105.55	103.71	110.33	105.64	107.1	104.94	108.69	108.3	105.96	105.59	109.28
100.35	99.292	104.06	97.361	100.5	102.7	105.88	101.75	97.246	98.668	100.46	104.99	101.06	100.95	98.275	104.97	102.07	98.558	100.2	100.91	104.6	99.28	96.158	101.29	101.4	98.471	103.71	101.36	101.05	106.46	98.684	100.01	101.42	102.38	98.361	101.34	102.69	99.464	102.45	97.688	100	102.11	101.66	96.483	97.552	101.1	100.59	101.44	100.7	98.248
98.845	97.814	97.856	100.52	101.48	93.056	95.697	96.732	98.863	99.256	98.506	98.699	98.05	97.809	96.865	97.118	96.278	94.446	102.12	99.005	98.318	88.804	101.14	96.782	101.1	95.513	98.3	98.498	99.715	98.597	96.715	99.132	97.476	96.707	101.67	96.037	100.83	99.514	98.211	98.976	100.42	98.207	97.253	97.039	99.01	100.75	100.05	102.19	98.663	96.615
100.42	105.02	105.7	100.37	108.36	103.59	102.63	101.94	107.11	107.17	104.55	104.78	102.36	105.09	111.27	105.95	106.54	103.8	105.62	101.47	106.52	106.66	102.77	102.55	102.78	103.58	107	107.03	104.06	103.88	106.71	105.78	107.55	107.81	109.34	105.41	106.5	103.73	104.18	105.04	107.83	106.28	104.64	105.98	103.04	105.52	103.15	106.52	103.58	105.64
106.18	108.39	100.47	104.66	105.65	103.23	108.24	104.64	107.97	108	105.23	104.6	105.8	107.38	108.66	105.4	103.25	109.37	106.04	108.12	109	105.9	111.02	102.95	107.34	105.05	107.59	100.41	105.24	102.86	106.43	107.32	104.55	107.13	106.91	104.39	105.76	106.49	105.9	106.55	103.64	106.42	109.17	106.23	104.74	105.24	106.54	104.62	102.01	102.27
106.57	105.5	109.49	103.32	109.6	105.6	103.52	104.95	108.9	107.59	105.74	107.87	107.09	109.37	110.17	102.46	108.67	105.53	109.08	110.63	108.57	102.4	105.66	107.33	103.63	107.67	107.18	107.03	110.15	108.74	105.44	108.61	109.93	108.88	108.57	106.19	104.98	111.67	108.27	104.42	100.61	105.85	108.43	104.25	105.57	108.83	108.85	108.48	105.93	107.65
104.82	106.19	107.39	109.24	111	111.07	108.98	107.26	107.89	112.48	110.05	113.36	104.62	111.16	105.65	108.69	109.18	108.81	107.12	111.95	108.65	105.35	105.86	111.64	108.41	106.13	108.75	111.38	103.06	104.81	107.62	108.62	106.31	113.5	108.02	107.46	108.3	110.07	107.7	107.83	110.51	107.09	110.2	106.82	107.19	111.78	106.09	108.98	106.17	107.75
107.07	109.66	107.99	108.81	106.43	110.52	108.08	107.4	106.18	111.67	110.79	108.8	110.58	105.93	109.52	113.03	105.71	110.31	105.84	110.96	107.68	107.72	108.19	110.31	106.93	111.77	103.44	107.52	104.03	113.45	105.26	111.3	113.34	106.89	108.1	109.38	108.02	110	105.25	106.99	108.81	109.89	110.41	105.51	106.07	109.28	110.7	106.14	108.33	111.48
100.16	104.74	100.17	99.527	99.747	100.9	101.89	99.779	99.31	104.12	96.937	98.378	102.09	98.879	94.188	100.23	97.267	98.763	102.08	97.333	106.9	105.71	100.61	104.95	98.037	99.957	101.34	95.863	103.59	97.565	102.48	101.05	98.882	103.31	100.94	92.119	105.83	98.281	100.72	100.31	102.13	99.826	95.073	100.86	110.53	100.88	101.96	102.37	100.24	100.14
106.17	107.17	105.91	107.33	103.39	107.69	107.95	108.74	106.96	106.49	106.07	104.66	106.9	103.41	104.12	103.42	110.84	107.12	101.16	105.41	106.64	105.61	106.4	109.83	101.98	107.21	107.4	107.75	108.16	107.24	103.53	110.92	104.92	106.71	108.71	105.65	107.42	106.77	109.35	109.87	104.05	105.95	104.15	103.96	103.73	108.06	106.24	103.58	109.28	105.4
106.49	108.95	106.78	108.08	104.57	99.949	107.37	105.8	108.45	105.77	103.77	109.79	101.66	102.78	106.08	107.6	106.86	111.3	109.16	101.74	103.72	102.49	102.1	106.62	104.37	104.38	108.08	106.7	104.59	107.9	107.03	106.83	106	107.07	107.09	104.68	112.14	99.486	101.25	109.99	110.56	104.36	102.32	105.12	101.83	110.33	106.7	106.38	106.96	99.635
100.85	107.26	107.6	105.68	109.37	103.14	104.58	107.74	107.82	102.53	105.98	107.86	109.38	103.16	107.64	108.99	106.96	105.06	105.5	106.63	106.84	105.91	108.32	101.8	102.45	105.18	103.3	102.85	105.6	105.18	106.69	106.9	107.14	108.1	106.69	102.25	108.04	103.91	104.8	102.88	103.19	104.72	106.74	107.15	103.3	105.27	102.79	102.73	102.71	106.33
106.64	107.89	108.63	109.33	110.29	109.25	107.47	111.96	107.01	108.6	105.94	112.37	107.15	104.28	107.64	108.62	112.77	110.45	110.36	108.04	111.7	113.01	106.47	111.43	111.05	109.85	109.36	108.65	106.49	108.28	107.16	106.83	107.17	111.89	107.88	109.49	109.99	108.01	107.03	107.41	108.58	106.86	104.71	108.93	107.63	106.12	106.93	109.87	107.86	110.05
102.73	106.52	109.27	108.85	109.05	113.12	104.49	104.59	105.02	106.12	108.05	108.57	105.31	106.29	107.98	104.18	102.79	103.9	106.45	106.24	104.98	108.72	106.42	108.53	106.13	103.89	104.39	106.31	105.39	103.64	106.9	102.03	105.34	104.09	106.38	107.24	107.69	106.21	111.5	105.26	105.34	105.21	108.34	105.25	111.09	104.85	108.04	109.02	103.96	102.95
101.12	101.46	99.258	105.67	99.302	100.44	100.67	102.53	101	101.66	99.408	102.17	100.49	101.73	104.81	104.43	98.187	101.85	102.05	99.173	99.772	102.86	102.82	100.93	100.5	98.893	98.26	100.78	103.97	104.86	100.32	99.809	101.89	103.34	99.097	101.88	101.72	101.88	97.832	96.92	102.72	105.9	105.95	99.772	97.846	102.21	100.59	102.52	98.981	99.543
105	108.71	109.38	111.44	105.23	110.95	109.79	106.86	107.74	107.68	111.54	109.61	114.57	109.36	114.55	102.25	109.74	111.01	107.92	106.72	110.5	102.03	111.9	105.96	108.36	113.84	107.1	111.09	106.49	107.55	112.66	110.74	106.6	105.65	107.08	111.11	107.34	110.96	106.44	110.31	112.47	108.44	110.23	112.25	109.31	106.41	107.61	105.43	107.41	114.08
107.03	104	108.94	111.88	104.41	109.83	109.99	104.38	104.81	108.33	110.1	106.06	105.16	105.58	109.02	104.62	107.01	106.71	106.01	105.27	100.36	106.11	103.73	107.81	103.4	107.3	103.86	105.84	111.31	106.47	106.98	107.07	105.19	105.47	110.32	105.22	106.16	107.94	105.05	102.03	107.72	107.74	105.82	107.25	108.01	109.74	106.15	107.15	112.26	104.46
109.75	107.21	110.44	103.71	107.92	110.86	111.78	107.73	110.56	107.08	105.89	112.26	108.62	111.57	107.73	106.85	109.65	104.03	112.18	111.73	112.25	111.38	111.8	105.28	105.88	108.53	106.72	108.73	109.25	108.82	108.41	110.21	107.29	111	107.36	106.79	108.52	109.06	109.62	104.45	109.3	109.87	106.61	105.94	110.63	107.58	109.41	106.21	109.23	105.55
105.61	107.42	108.27	107.43	109.3	106.4	105.15	103.63	104.25	106.58	109.7	106.92	111.48	104.56	104.92	105.23	108.55	106.52	106.45	106.33	105.28	105.98	102.72	104.45	106.41	113.22	105.2	110.05	106.82	102.81	106.93	104.81	108.63	108.53	106.97	104.36	105.65	109.96	107.05	106.76	112.39	104.43	105.16	104.73	102.24	102.18	102.97	105.14	105.26	102.71
107.64	109	112.7	109.9	112.02	109.23	111.05	110.77	111.95	111.57	106.91	113.78	110.76	112.59	109.26	106.66	110.15	107.35	112.92	113.73	115.1	108.93	113.05	108.64	112.3	112.95	106.99	114.17	112.86	108.14	111.9	110.69	104.97	104.53	108.41	106.5	112.93	110.35	111.01	110.77	111.48	112.02	111.8	108.7	111.88	109.35	108.08	111.33	110.67	114.05
104.02	107.25	106.21	103.21	109.46	108.78	108.67	109.45	108.83	107.58	102.78	109.99	109.81	108.08	106.39	109.04	110.97	109.03	111.22	105.8	106.65	106.49	107.4	111.75	107.59	107.47	111.6	111.14	107.41	104.41	108.13	110.92	112.17	105.22	111.96	105.52	108.46	105.84	105.01	106.3	106.43	106.01	105.89	110.77	107.36	107.78	109.27	105.7	110.99	104.6
96.954	101.34	95.5	100.28	98.561	97.979	99.671	99.413	99.648	99.493	96.973	96.486	95.496	99.213	94.834	100.87	93.987	103.1	99.287	98.62	98.06	98.708	98.867	99.29	100.44	100.77	96.05	101.21	102.24	101.23	98.985	101.1	99.371	103.58	94.231	104.7	101.8	93.333	97.852	100.58	102.62	97.247	97.272	99.958	97.043	102.93	100.36	100.64	99.903	95.897
108.09	105.86	106.04	109.21	111.61	106.86	104.52	104.66	106.32	107.44	110.76	111.82	108.51	112.41	108.95	105.61	107.14	109.82	111.17	111.62	110.28	104.32	108.29	104.72	111.87	110.26	107.83	107.01	108.91	106.32	105.66	109.64	109.31	114.84	109.19	112.35	106.58	109.2	108.89	110.46	105.1	110	108.03	106.79	108.39	107.27	108.58	105.51	109.93	108.07
105.55	107.46	106.6	107.53	109.41	106.93	106.78	105.34	105.94	111.14	108.79	108.57	107.99	106.66	107.99	105.26	109.64	108.79	109.28	111.6	105.25	108.43	105.92	105.47	110.1	107.08	105.53	107.67	108.8	104.8	110.68	102.83	106.78	112.52	108.87	109.69	107.55	106.29	107.78	109.4	105.26	107.35	108.12	107.49	108.6	108.55	107.92	105.96	108.46	107.79
105.81	108.02	103.39	107.51	105.48	104.98	104.93	106.85	108.41	107.26	107.45	105.71	107.19	109.08	105.7	106.63	106.34	108.66	105.77	104.56	107.49	106.08	109.45	106	104.76	102	109.33	100.44	104.99	105.27	105.26	108.68	105.59	104.8	103.46	105.87	107.27	105.4	99.945	107.02	105.81	106.53	106.33	103.52	106.87	106.82	105.04	106.14	108.12	105.11
107.96	105.95	105.26	108.81	107.12	105.59	106.95	106.44	106.8	102.55	111.34	107.98	105.2	106.51	110.15	104.43	107.67	108.54	105.11	105.09	106.27	104.2	109.21	107.45	107.8	105.9	109.25	106.07	106.73	104.12	103.1	108.45	106.85	104.57	110.97	106.04	106.44	106.68	108.56	107.6	105.25	104.34	106.6	112.19	109.67	105.18	106.3	101.97	104.32	108.17
108.16	110.44	107.04	106.78	105.51	110.76	106.79	105.44	104.25	112.42	103.24	108.81	109.3	106.31	105.09	105.95	105.79	106.22	105.74	106.34	107.29	105.76	107.88	103.09	110.24	103.86	106.7	104	110.5	107.25	108.32	108.85	102.46	107.89	103.96	106.72	106.55	110.67	105.98	102.14	107.47	107.83	111.49	104.87	104.45	108.16	105.73	107.36	106.84	103.6
104.86	105.65	111.97	105.11	103.07	106.32	105.99	104.54	108.19	110.16	106.54	108.13	109.35	106.5	104.67	105.56	104.79	104.99	103.77	107.34	106.87	110.38	105.27	107.77	105.53	106.96	110.42	101.3	106.44	105.7	106.72	108.79	107.25	107.36	105.93	101.02	107.29	108.32	103.62	109.84	106.82	108.63	107.46	107.78	110.3	103.32	108.36	105.17	103.21	107.04
109.6	109.1	105.62	105.05	106.02	110.16	109.11	111.25	105.03	108.12	108.94	110.94	107.22	106.73	110.82	108.58	107.31	111.75	108.9	106.87	107.44	102.53	108.62	110.11	109.21	109.97	110.61	108.23	109.05	110.34	108.58	103.8	108.69	107.88	113.23	111.04	107.36	114.46	104.53	107.74	108.03	106.1	102.67	107.93	110.08	110.47	108.37	108.26	106.17	104.98
100.99	102.22	107.57	107.2	105.79	107.43	104.74	106.97	104.59	109.41	108.55	104.53	107.38	110.42	107.59	106.27	106.35	101.78	105.58	105.31	104.22	109.66	106.07	103.06	106.73	102.83	103.11	104.59	111.78	104.42	110.13	108.75	102.84	102.45	106.26	108.82	103.94	106.72	109.01	104.98	102.94	103.5	105.25	108.39	104.98	106.74	103.83	104.45	104.91	103.69
113.3	111.94	107.43	105.87	108.47	109.69	106.87	107.4	112.15	111.03	110.62	107.47	112.88	106.54	110.02	107.44	108.27	112.46	109.18	112.14	109.36	109.31	107.5	107.17	111.31	104.93	109.65	111.15	106.3	108.48	109.1	108.06	108.2	106.3	108.34	110.45	108.56	110.05	108.55	109.72	107.29	107.59	107.49	110.69	108.37	107	108.13	107.3	110.35	107.87
106.57	107.72	107.39	103.48	105.84	104.95	105.63	105.95	109.41	107.83	107.41	106.54	107.25	108.49	110.47	102.51	105.32	108.14	107.61	103.58	105.77	106.05	103.16	102.16	105.57	107.63	109.22	106.24	109.11	100.9	104.59	105	107	105.57	101.67	101.46	103.2	105.7	102.17	108.66	104.35	107.11	103.8	107.89	109.02	109.98	104.87	105.12	107.67	108.32
110.06	108.72	108.77	102.54	107.27	107.2	105.09	109.05	107.52	106.56	110.13	106.5	107.44	105.5	107.61	107.5	111.32	108.64	111.6	103.97	107.24	106.19	110.8	106.76	108.75	105.41	111.63	104.83	105.53	114.08	105.89	107.66	108.32	106.03	112.99	107.72	108.99	104.95	109.66	101.65	106.37	105.18	109.7	110.12	106.6	107.34	109	107	109.65	104.64
109.48	107.58	107.73	111.77	109	105.92	107.69	111.65	107.33	109.07	106.86	113.45	108.97	106.27	110.27	108.45	109.06	110.35	107.7	101.84	109.07	105.91	109.48	107.73	108.81	113.22	109.27	111.51	108.95	114.54	106.7	109.29	107.93	107.2	105.33	108.48	106.39	105.88	113.09	107.36	110.48	108.56	105.81	109.85	108.73	110.28	106.36	105.46	108.15	108.75
105.57	106.3	105.06	108.98	106.51	102.58	103.42	104.09	105.61	106.61	107.02	106.83	102.82	103.12	109.19	107.33	106.58	107.9	107.22	104.98	108.98	108.57	105.99	103	105.4	109.37	108.95	108.94	105.82	105.75	106.56	108.44	105.52	106.74	107.47	108.83	107.8	104.21	107.03	110.89	105.89	106.36	110.06	108.81	107.89	104.81	100.69	108.56	107.44	104.4
98.108	102.64	103.46	99.382	99.512	102.28	98.604	102.37	99.302	101.47	104.48	101.56	98.125	99.822	99.7	102.22	100.24	102.34	99.03	95.277	100.21	99.724	103.15	96.639	98.577	99.941	101.57	95.701	95.143	98.744	103.98	98.809	96.403	102.1	100.34	98.922	97.46	100.66	104.69	101.38	98.471	100.42	96.134	100.51	98.031	97.285	102.87	100.66	98.448	100.86
107.8	107.22	108.74	104.17	102.59	105.07	107.76	105	105.98	108.81	106.83	109.41	105.21	107.83	109.94	104.7	104.15	109.39	103.68	107.38	106.74	107.4	106.09	104.81	104.06	103.93	108.28	107.48	106.63	103.72	107.23	104.27	107.33	108.46	106.24	103.06	105.43	108.24	111.31	103.74	106	104.43	108.75	108.77	106.84	107.31	104.28	107.91	101.86	107.39
106.14	106.65	106.11	108.27	108.17	107.58	105.06	109.71	111.24	106.45	110.14	107.76	110.81	104.36	106.9	108.18	109.94	110.28	110.14	106.63	108.19	103.97	106.04	109.76	106.59	107.55	105.77	109.53	107.17	106.7	107.88	108.78	108.63	107.55	107.55	107.84	107.5	109.45	105.51	106.28	108.39	110.01	111.01	103.82	108.24	107.64	107.69	104	107.98	110.73
109.89	108.28	107.89	108.62	105.94	108.98	112.53	108.53	104.04	111.49	104.36	106.25	112.39	108.77	106.46	111.62	111.31	108.35	109.17	106	106.15	103.52	110.36	106.28	108.5	110.99	107.35	108.95	110.01	109.21	107.95	107.98	108.42	109.94	114.68	108.42	109.81	108.58	109.77	107	112.15	109.32	107.87	107.49	98.933	111.12	106.37	110.82	113.78	103.53
110.02	107.22	106.16	107.1	105.64	103.28	105.85	110.66	102.36	110.64	103.62	103.56	103.86	107.43	108.68	103.45	106.4	106.47	107.65	105.39	106.43	103.66	110.35	105.02	107.69	108.55	106.17	109.33	102.62	109.3	108.08	105.2	104.72	106.3	103.98	101.92	105.91	109.74	104.97	105.66	106.72	103.4	105.7	109.16	103.82	103.16	105.87	105.68	102.15	106.37
109.82	108.71	106.66	107.72	109.61	112.49	110.18	108.46	106.73	110.35	105.88	106.45	107.04	107.87	111.35	112.38	106.97	108.9	109.89	109.3	108.02	107.75	109.59	107.54	108.17	107.35	110.17	108.9	109.27	106.83	106.61	111.26	112.02	106.46	112.08	103.1	112.7	109.25	105.72	108.18	104.34	107.03	108.22	106.24	104.76	102.92	106.11	107.63	109.57	108.86
106.08	110.7	104.87	106.29	105.51	108.74	102.43	104.36	110.51	109.03	107.18	106.2	107.51	103.85	105.49	107.92	108.27	103.63	105.22	107.97	104.32	109.03	111.61	106.68	107.08	106.89	106.9	103.96	105.01	107.14	103.1	105.97	109.48	103.34	107.55	105.92	105.97	106.69	108.11	103.76	105.16	107.17	107.64	107.28	111.61	105.63	105.71	110.19	109.19	103.43
103.04	100.74	103.25	99.665	101.17	103.36	103.92	97.091	98.869	102.12	98.948	102.04	99.847	103.76	98.915	98.052	101.49	98.729	98.536	94.978	96.69	100.22	93.409	104.13	95.544	96.832	101.47	98.723	97.272	99.607	100.03	102.87	102.32	93.68	100.34	100.1	99.081	98.145	99.098	98.44	103.93	100.46	98.077	101.32	97.852	97.429	99.719	101.93	99.17	102.33
107.67	111.45	109.92	113.21	102.44	105.67	107.93	110.03	111.08	106.23	108.09	108.73	108.46	109.12	111.75	107.46	102.37	108.33	111.66	104.24	109.44	104.64	109.8	109.14	107.06	108.69	109.47	109.14	109.88	107.92	109.89	110.5	107.51	111.95	106.69	106.71	106.5	110	107.28	111.93	107.97	108.38	103.7	106.4	107.18	105.99	109.97	107.09	110.13	108.34
106.51	102.65	107.02	107.84	108.88	106.89	105.47	105.26	105.77	106.48	105.34	104.55	99.38	104.5	108.73	109.69	105.77	108.57	106.6	104.75	102.53	103.32	107.13	102.84	102.53	105.88	104.24	108.53	104.54	103.54	103.62	108.48	105.45	104.8	105.56	104.58	107.94	106.45	106.23	104.06	104.92	105.22	108.9	106.08	107.66	102.11	105.24	103.49	106.51	109.08
97.11	101.72	98.03	97.637	100.7	95.485	97.86	98.899	93.154	98.393	99.335	95.387	99.223	97.394	97.771	99.645	101.12	97.247	96.211	96.314	101.14	100.4	99.427	93.771	95.048	94.458	97.084	99.352	97.694	99.07	98.284	97.803	97.667	100.39	96.067	99.026	96.151	93.999	97.763	98.006	98.433	97.508	93.692	102.47	99.207	98.853	97.896	98.693	99.541	96.991
110.77	109.16	104.79	107.27	103.07	107.33	106.99	103.19	102.16	108.67	106.47	109.06	106.15	99.572	107.11	103.74	105.78	105.87	107.35	106.72	106.44	105.19	101.96	106.63	105.25	106.77	104.45	104.97	105.1	108.73	106.27	102.85	106.6	103.95	108.18	108.44	106.85	105.94	104.21	108.12	107.7	105.15	107.44	102.16	104.69	108	104.88	104.88	104.35	105.12
105.99	107.21	110.72	108.74	106.11	108.46	111.87	107.63	106.99	109.75	109.19	106.89	114.39	113.68	111.27	108.46	109.12	108.41	107.6	108.95	113.76	110.39	110.26	109.95	106.68	108.05	109.11	107.91	115.03	109.87	112.15	108.63	109.99	108.11	108.68	109.27	106.86	109.76	107.08	112.08	108.73	108.63	112.29	109.34	106.43	103.12	109.67	107.03	107.23	104.94
104.86	107.92	106.18	105.23	103.41	107.47	107.3	105.11	106.18	104.4	103.33	104.76	106.06	105.55	108.01	105.8	107.43	104.96	107.1	103.11	107.83	106.55	102.88	102.35	100.88	108.45	102.53	108.38	105.83	108.78	104.91	109.39	108.59	105.03	106.78	107.68	105	102.98	111.84	108.05	104.66	103.63	103.88	101.96	103.39	102.33	107.42	107.93	109.46	109.94
109.36	110.17	105.02	110.18	106.8	113.06	109.31	108.26	108.57	114.11	105.19	107.63	110.51	110.2	109.06	105.36	109.69	107.84	108.5	106.69	111.77	108.79	107.21	110.66	108.56	104.89	107.68	108.69	109.48	113.36	104.77	109.14	110.47	106.39	107.94	106.5	110.15	106.1	111.29	107.96	110.4	111.28	109.42	109.08	105.4	107.83	110.06	110.39	111.15	104.72
106.81	110.71	106.69	108.36	110.32	107.04	109.03	109.34	105.3	103.65	108.8	109.14	108.47	107.26	107.04	115.38	109.64	112.05	112.21	107.58	108.9	109.07	109.78	101.72	108.88	107.21	108.68	109.4	103.97	109.61	109.07	104.54	110.19	103.87	107.96	106.91	107.4	104.39	107.6	107.74	108.39	106.84	110.57	108.18	104.93	106.09	110.13	104.62	105.09	109
104.11	101.37	105.66	104.39	107.45	106.09	111.2	106.85	110.86	106.93	103.2	100.26	107.35	106.77	102.16	104.05	104.77	102.95	108.42	104.2	105.9	105.33	107.35	104.15	103.66	103.8	104.69	102.77	102.91	103.85	102.7	102.53	110.32	103.72	106.94	103.12	107.27	106.51	105.92	108.05	106.13	104.11	107.35	105.89	107.66	104.91	103.82	106.49	104.04	106.09
109.83	101.72	105.69	103.12	106.13	105.9	105.67	105.65	107.36	104.72	105.89	105.86	109.69	106.25	105.12	107.97	111.33	107.1	105.82	107.57	104.24	101.28	103.53	108.22	106.8	110.4	104.92	105.44	107.88	110.54	107.25	102.57	104.64	107.29	104.69	102.06	102.93	108.4	108.15	107.74	103.97	104.19	105.69	108.45	106.33	105.61	107.07	103.71	113.48	104.5
106.24	105.59	107.09	99.055	106.39	107.01	104.74	103.84	105.5	102.8	104.38	107.82	105.86	107.96	104.88	108.38	107.74	106.91	104.98	104.3	101.84	110.9	103.75	107.72	103.65	105.96	105.08	101.85	104.47	106.74	104.03	106.18	102.57	108.47	107.07	107.01	110.67	106.71	106.69	103.59	106.01	106.58	109.95	101.71	103.85	107.13	101.66	101.49	101.78	102.98
105.28	105.26	107.19	107.26	103.61	105.22	101.19	107.88	107.12	102.45	101.66	109.11	103.93	108.44	106.16	104.85	105.79	104.67	104.19	102.59	108.39	100.7	105.59	107.64	102.72	108.33	110.03	103.39	108.77	102.58	108.79	104.48	104.09	104.38	109.32	102.47	105.8	103.86	106.29	108.33	107.02	107.57	105.39	108.45	108	104.4	106.16	107.28	103.99	104.99
107.85	107.41	107.98	107.44	107.62	107.81	103.56	108.03	110.27	109.88	111.25	109.82	108.36	107.59	107.72	108.29	110.94	109.26	109.11	107.73	107.78	104.46	108.12	109.74	104.46	109.53	109.38	107.63	108.19	109.65	112.34	112.77	111.47	106.02	111.56	106.86	107.67	107.18	108.35	109.24	107.4	104.63	105.87	109.76	106.83	107.51	104.1	107.04	103	108.43
103.67	99.957	99.138	99.589	101.53	101.67	95.098	102.15	98.88	103.09	102.26	99.48	99.701	99.434	98.335	103.47	103.94	98.984	104.35	99.646	100.28	99.304	104.09	105.01	100.75	100.42	96.047	101.27	102.5	99.553	100.6	102.71	104.18	98.959	99.989	96.899	98.768	97.69	101.69	99.843	100.65	100.09	100.1	103.31	101.92	100.82	104.04	99.122	98.518	102.5
104.09	109.8	109.46	105.06	110.43	109.09	110.14	112.27	104.45	109.19	107.74	111.13	105.97	108.25	110.97	107.44	110.39	110.95	113.93	107.09	108.92	112.21	110.07	107.68	105.55	108.85	107.14	110.06	110.59	108.8	109.86	109.91	106.33	109.72	109.25	114.64	104.88	110.27	106.22	110.55	109.15	109.59	108	106.4	114.03	107.73	102.6	106.85	106.3	111.56
101.65	102.06	96.469	98.389	99.855	97.589	97.93	95.544	96.911	99.337	96.612	97.46	96.209	94.588	96.616	98.848	101.88	95.08	101.96	95.008	98.378	99.955	97.067	99.974	96.107	94.729	101.62	97.768	95.008	96.27	98.014	92.662	96.824	95.194	98.883	98.886	95.951	101.72	96.033	97.782	95.518	95.887	94.74	96.746	94.762	97.981	96.892	96.233	100.64	94.914
101.51	99.203	106.91	102.81	106.06	103.98	106.09	104.38	102.86	110.01	109.48	106.97	105.84	105.78	107.66	107.32	102.26	105.82	108.47	104.08	103.19	106.68	109.11	109.21	105.35	103.55	107.45	105.43	101.77	104.27	103.55	104.77	107.74	102.16	105.46	103.1	106.05	107.14	101.7	106.7	105.46	104.25	106.88	102	107.74	108.89	110.68	104.89	106.99	106.86
110.6	105.3	105.9	107.08	107.27	108.16	106.21	106.54	106.36	110.91	103.62	103.65	107.25	110.02	108.49	108.34	107.92	108.78	105.59	107.6	105.14	107.02	109.21	107.71	108.38	109.53	105.33	107.62	108.91	105.38	106.12	109.91	108.93	109.65	112	110.07	113.11	112.94	107.12	108.03	106.93	108.25	103.38	110.71	110.32	107.59	112.26	109.28	109.39	105.3
107.64	107.56	111.25	107.11	109.86	108.88	106.89	112.8	109.21	108.35	109.7	107.32	107.04	110.49	108.37	110.42	108.68	104.39	106.99	109.08	109.16	111.11	109.15	107.62	108.52	109.81	111.86	106.47	110.55	105.67	105.14	107.66	110.63	103.69	110.85	108.64	110.36	102.83	106.82	110.05	105.47	104.85	107.09	108.54	107.18	107.31	111.8	111.29	106.01	108.93
99.393	97.204	98.636	95.699	99.835	95.127	98.877	98.764	104.95	97.689	96.658	103.43	100.46	100.11	98.193	100.39	97.356	101.23	99.058	100.43	103.13	101.06	99.148	97.462	99.684	100.51	98.33	95.465	98.723	97.617	97.042	96.964	95.519	101.27	98.558	99.298	99.041	99.06	93.493	100.57	97.526	100.08	99.656	100.71	101.67	98.627	100.81	99.67	97.576	95.072
106.59	109.58	107.56	110.35	109.54	110.74	106.14	106.83	105.84	106.16	107.91	107.45	106.89	110.71	105.44	106.01	108.77	106.45	107.51	109.76	106.44	111.5	108.06	106.63	106.64	107.53	105.27	109.11	111.08	105.12	105.07	107.28	105.76	109.34	105.41	107.29	108.85	107.53	109.2	107.49	111.38	107.31	109.81	109.54	105.11	108.71	113.04	106.22	109.92	108.57
109.36	108.26	111.11	108.49	105.36	106.54	106.7	108.55	112.29	107.58	110.48	113.54	108.59	113.68	107.08	110.41	106.97	108.14	111.61	112.33	105.77	106.14	107.13	110.17	106.69	106.77	108.77	110.22	110.01	104.97	109.03	106.27	108.13	106.82	112.56	110.1	106.62	109.12	105.69	103.31	106.26	105.94	105.05	109.55	109.91	106.41	108.69	111.4	107.88	109.36
108.3	107.43	105.18	110.83	106.85	104.04	101.57	105.61	107.42	105.82	104.81	106.27	110.79	105.42	106.09	101.2	107.59	103.26	111.5	107.24	104.97	107.14	106.69	107.54	106.52	110.18	104.55	105.72	107.29	107.95	104.48	108.82	99.946	107.68	107.63	105.94	104.77	104.1	108.36	105.46	107.6	105.38	105.78	106.86	104.03	107.29	107.93	105.73	107.02	105.45
107.17	106.48	104.3	102.33	104.25	103.98	106.09	106.11	105.95	103.22	102.94	105.4	106.15	109.05	109.29	103.5	106.16	106.26	105.72	106.42	104.14	107	107.06	106.02	106.01	104.79	105.18	104.77	110.38	103.44	102.85	103.9	103.92	101.57	106.19	105.48	106.58	109.71	100.7	106.72	105.98	107.56	110.38	104.74	101.23	107.86	104.47	102.68	105.37	107.29
100.87	102.86	94.78	97.215	95.05	100.14	98.682	96	99.447	98.796	94.818	96.85	99.403	97.857	95.501	99.499	99.38	96.745	98.117	97.916	97.852	103.13	102.1	95.439	102.02	99.653	99.533	101.75	99.301	101.48	99.996	103.25	99.512	99.205	97.937	101.12	95.92	97.105	97.803	100.83	101.79	95.104	99.482	97.538	101.78	99.019	97.867	97.758	96.905	98.174
101.37	95.001	102.17	102.24	102.07	103.21	103.33	101.88	99.302	95.116	102.27	98.44	98.755	100.59	100.02	96.241	96.56	97.769	99.861	97.244	97.826	102.05	100.17	101.09	99.558	98.247	96.519	100.98	102.88	100.54	97.974	96.175	101.03	94.805	103.92	102.6	107.14	97.736	97.938	100.81	102.98	102.3	102.84	100.39	107.09	97.494	99.946	102.98	101.03	102.47
107.36	107.72	105.34	104.91	108.5	108.43	104.99	106.36	104.56	105.63	100.6	106.46	102.35	105.69	105.47	110.47	106.9	108.15	110.37	107.7	108.55	105.49	103.72	105.29	106.58	104.56	104.82	105.15	108.95	107.14	112.78	106.42	101.2	105.52	110.28	105.94	107.34	104.8	105.8	106.87	109.57	107.24	106.67	108.69	111.05	107.54	105.28	108.39	104.62	109.02
111.86	113.1	105.62	113.53	107.54	110.75	114.2	110.11	107.86	112.82	111.23	111.82	107.2	106.73	112.7	109.96	114.93	114.97	108.65	113.52	108.59	110.17	105.25	105.89	111.53	107.93	113.08	106.85	112.96	109.58	113.93	114.17	111.41	105.4	109.42	110.64	113.74	112.58	111.46	107.64	105.28	113.73	113.06	107.59	107.81	110.68	107.89	112.13	112.55	105.54
107.6	108.99	105.44	107.18	105.97	105.85	105.42	105.36	104.83	104.72	108.04	105.91	106.63	108.02	109.37	108.54	109.66	107.15	105.67	104.39	105.26	110.88	106.48	107.57	103.75	106.57	106.26	109.23	105.95	107.83	106.31	109.74	113.43	110.16	106.61	107.04	107.92	113.45	106.14	107.28	102.61	102.35	106.1	104.98	105.78	108.66	103.58	108.95	109.12	104.64
111.23	107.41	106.73	107.11	110.34	109.4	107.86	104.02	108.59	105.79	107.87	109.34	105.17	109.73	108.2	105.35	106.52	108.54	107.05	105.84	106.65	104.57	107.41	106.1	109.27	108.55	102.35	106.63	107.26	102.65	107.11	108.58	104.19	101.62	106.48	103.66	106.03	107.41	112.69	107.1	107.71	103.71	106.68	106.88	105.47	104.88	106.01	104.32	111.57	105.23
98.181	96.573	100.92	93.182	98.882	101.84	95.613	98.77	100.68	98.91	99.293	101.07	98.906	99.391	97.248	100.43	95.674	99.877	99.641	99.814	103.55	96.448	97.755	96.091	98.438	97.049	97.161	95.666	98.66	96.319	97.842	98.708	95.696	104.47	96.823	100.03	98.871	102.25	97.715	91.908	104.31	97.4	97.216	96.087	96.806	95.137	100.13	98.67	99.225	100.45
98.89	96.873	102.84	99.682	96.922	93.605	98.287	97.106	101.38	99.622	99.037	98.529	98.924	97.019	99.161	101.62	97.028	97.521	97.382	98.463	96.669	96.263	95.253	97.131	96.806	96.57	94.381	97.391	102.55	99.859	101.22	95.951	99.315	98.143	96.645	92.492	96.331	94.851	95.953	99.231	101.48	99.746	99.397	101.75	98.203	95.123	96.863	101.37	98.019	95.05
104.24	104.79	107.77	104.18	104.75	105.43	105.56	108.04	105.76	107.44	106.14	105.55	103.81	105.27	105.52	104.04	106.19	106.26	107.56	107.8	109.34	108.54	104.68	104.05	107.45	103.64	105.47	104.05	103.33	103.65	103.09	111.5	105.91	110.76	102.73	100.76	107.92	101.49	107.49	104.15	107.24	106.46	104.31	105.79	102.83	104.76	105.54	104.63	102.81	105.49
102.53	95.784	96.887	103.84	98.828	101.16	96.59	97.245	97.729	98.962	97.12	95.729	103.94	98.207	99.824	95.598	98.684	96.756	100.84	98.386	97.911	96.508	98.009	96.009	97.457	95.101	98.543	96.315	98.984	97.036	93.736	94.406	102.11	97.784	99.679	98.522	96.358	100.89	95.126	101.54	98.994	95.089	94.867	97.953	98.374	95.02	99.505	98.025	99.568	95.635
105.57	108.13	106.24	103.98	106.96	105.27	108.45	106.74	106.65	101.37	108.2	105.44	105.29	106.41	106.52	106.11	104.49	101.66	107.76	104.93	108.13	104.82	103.78	107.29	105.26	105.93	106.08	106.55	103.75	108.31	102.55	108.55	102.04	104.95	103	107.02	105.92	105.02	107.24	107.87	108.74	105.79	105.07	106.29	107.17	105.32	108.35	104.37	106.79	105.59
107.4	99.355	106.47	108.58	109.09	105.9	102.38	103.46	103.97	107.32	108.06	101.39	103.6	108.81	105.24	107.28	100.85	101.54	110.31	105.7	105.55	104.16	104.41	107.23	106.09	107.08	108.4	105.7	102.93	108.77	112.72	104.9	112.07	108.66	106.54	107.02	109.89	106.74	103.55	106.24	104.89	103.23	105.79	106.82	107.64	106.42	103.83	108.76	102.18	109.32
106.19	109.06	109.58	107.55	104.95	108.36	104.47	109.96	106.03	105.14	105.76	109.21	103.62	104.08	107.41	104.5	111.38	107.92	107.68	110.2	105.08	105.97	108.8	107.8	106.66	109.42	104.95	110.5	107.53	105.59	107.46	105.66	105.52	106.79	109.61	107.24	106.36	105.09	105.53	107.12	104.34	109.17	105.91	106.54	106.09	105.16	108.18	109.97	112.84	104.28
110.96	108.86	104.69	107.81	102.79	107.48	102.92	104.3	104.74	105.39	104.81	106.03	104.69	104.64	105.4	103.99	106.74	107.34	109.35	102.92	109.5	102.23	103.48	107.47	105.74	107.54	102.47	105.55	106.24	107.84	103.55	104.22	107.59	109.32	104.62	104.65	105.36	102.17	105.93	103.67	104.4	108.62	107.15	105.2	102.35	104.36	108.1	107.96	108.12	106.79
108.18	112.31	110.72	104.55	106.92	108.39	103.39	106.94	101.67	107.43	107.4	107.87	106.86	104.45	107.15	109.85	104.03	104.24	106.13	105.83	105.72	104.17	104	106.49	108.06	101.82	108.8	105.5	108.13	107.74	107.49	102.28	108.14	106.05	106.72	108.04	107.93	108	106.75	102.98	106.25	101.19	103.17	104.58	107.58	102.85	108.19	105.14	111.31	104.65
109.17	111.9	109.29	107.67	111.06	112.79	110.19	113.31	114.47	109.33	112.69	110.33	110.86	112.08	113.03	108.76	112.65	111.85	111.72	109.34	111.35	110.26	109.77	108.78	109.42	108.04	110.84	108.87	109.94	108.98	117.24	107.63	110.04	116.64	111.34	107.62	113.65	109.4	114.46	111.95	113.16	111.84	111.31	109.68	110.07	111.27	113.55	108.34	112.3	106.77
105.36	106.78	107.62	106.26	107.52	110.33	107.41	103.02	103.69	106.42	102.73	103.18	107.39	106	109.38	106.9	105.59	107.62	107.49	103.1	109.34	104.34	105.61	105.41	104.95	102.4	103.19	100.13	106.67	105.29	106.69	105.83	106.26	105.85	104.23	107.86	108.03	106.48	106.56	108.68	103.74	106.86	102.6	103.88	105.3	105.02	102.65	107.17	107.19	104.08
105.37	106.86	109.19	108.41	103.83	108.67	103.77	107.88	103.96	107.96	104.18	104.11	103.65	105.22	107.54	105.36	102.64	107.2	109.58	106.03	103.64	104.58	109.37	104.37	107.33	99.382	109.53	107.77	107.4	107.07	106.02	108.55	103.51	107.59	103.54	108.83	106.04	108.88	103.83	104.44	106.62	105.84	104.24	109.45	102.67	106.85	104.82	110.25	110.87	104.42
110.04	108.08	109.75	104.16	109.86	103.23	111.05	110.26	111.94	106.13	107.95	108.32	109.91	109.62	106.19	106.32	107.86	104.91	107.59	107.1	107.81	107.91	110.65	111.68	109.53	103.18	108.13	109.77	107.93	106.82	106.85	107.97	107.45	105.48	108.04	107.09	110.09	104.86	105.31	106.88	105.48	105.64	106.98	106.2	107.84	104.93	102.83	110.17	110.36	108.09
96.387	99.09	95.891	95.389	97.98	95.627	99.297	96.167	98.841	99.142	99.78	96.956	99.804	96.914	95.878	101.97	97.93	98.126	98.515	98.745	98.57	100.65	101.29	102.43	103.33	102.16	97.576	100.28	96.629	101.91	96.702	103.01	99.209	97.269	99.834	95.345	98.686	95.879	102.99	100.09	103.56	101.67	100.46	97.614	100.92	96.151	97.194	102.07	100.07	95.096
107.97	110.59	107.56	109.12	106.4	108.75	109.19	104.01	111.19	106.94	106.51	102.36	106.65	105.74	107.17	106.98	104.04	104.15	103.11	106.07	105.67	107.25	104.05	105.39	103.68	100.51	105.64	104.18	106.75	105.92	105.82	107.4	100.85	105.29	100.5	103.33	104.78	109.56	107.75	104.02	105.31	107.17	104.48	105.19	107.22	110.04	110.12	103.67	106.43	103.92
109.69	106.34	108.19	108.13	107.23	112.53	104.94	106.32	106.81	111.59	108.39	107.58	110.25	111.62	108.7	111.65	108	110.72	104.92	112.93	108.52	108.1	110.71	106.22	108.88	110.78	111.75	107.28	105.68	104.2	106.03	105.83	106.28	109.3	106.02	106.15	103.78	106.74	105.32	108.11	110.73	103.62	110.33	111.79	108.04	108.96	105.21	105.77	108.99	112.07
96.438	100.24	94.416	100.21	98.796	93.453	94.529	101.48	99.432	96.751	101.68	95.259	97.576	103.48	96.922	97.501	100.17	100.61	96.672	102.76	99.777	98.853	98.973	99.034	96.049	99.769	100.35	98.145	97.87	99.579	99.001	100.2	98.126	100.24	98.021	98.217	96.282	95.926	95.043	100.08	97.919	96.219	94.786	96.788	103.56	98.865	100.23	100.35	97.914	95.459
107.87	109.55	109.12	106.28	111.98	109.01	107.45	109.5	103.27	109.38	107.08	112.18	108.58	111.62	110.9	109.31	111.65	106.58	102.46	109.17	106.3	106.14	110.51	108.96	111.08	110.44	110.04	108.3	106.74	108.17	108.8	108.92	105.63	108.97	106.99	107.04	105.69	110.33	108.3	108.42	108.94	108.71	106.78	108.67	107.8	107.83	110.13	108.06	109.26	104.39
98.693	99.297	100.26	97.879	101.91	96.852	96.065	96.939	99.152	99.954	103.39	98.299	97.975	99.742	93.973	95.111	96.016	100.37	102.25	94.507	99.209	97.166	101.39	101.08	96.633	101.7	98.183	99.689	102.72	101.38	95.271	101.16	102.37	99.168	95.472	96.838	98.104	94.382	97.742	101.23	95.565	96.58	103.53	100.15	102.71	101.01	99.563	100.23	103.97	96.942
107.69	106.76	109.39	111.71	109.31	106.45	104.28	109.38	111.48	102.46	105.03	109.16	109.37	106.4	108.05	106	108.69	110.22	105.49	104.58	108.48	108.61	110.42	105.68	107.25	105.36	108.62	108.23	107.54	108.55	105.71	112.73	112.6	106.63	109.02	107.18	111.08	107.58	109.13	108.5	109.58	109.35	106.8	111.91	104.21	111.16	107.54	107.93	112.23	109.04
106.07	106.02	104.71	107.89	104.68	107.52	109.07	106.92	103.97	107.71	107.39	110.98	107.05	103.9	107.15	104.51	104.41	105.09	106.11	104.17	106.27	108.76	105.88	108.58	106.48	104.28	107.01	104.5	104.36	100.82	102.74	101.01	107.18	109.24	105.25	104.07	106.48	105.01	105.12	106.51	100.86	108.69	103.95	108.12	102.84	108.34	103.42	104.12	106.72	108.21
101.8	107.15	103.37	104	105.29	106.03	104.89	108.65	109.39	109.83	104.69	102.54	104.97	104.24	105.02	106.39	108.68	109.96	106.41	103.95	106.93	101.67	108.36	106.91	102.03	104.62	107.58	106.24	105.62	107.13	108.55	99.522	107.27	108.66	104.47	104.89	106.36	107.09	103.88	108.26	107.07	104.86	109.76	106.1	109.42	108.12	105.56	104.59	102.35	102.27
109.14	109.78	111.73	107.42	111.02	107.96	107.38	109.47	111.67	106.34	107.31	107.04	108.46	107.88	104.2	104.12	113.33	108.25	107.37	109.1	106.08	110.44	110.1	105.68	108.74	106.48	109.04	108.21	109.1	110.46	109.37	109.16	109.61	106.11	109.24	106.23	107.77	110.32	108.2	110.35	109.36	109.5	110.51	104.98	104.79	107.63	103.71	110.01	105.86	110.73
103.07	103.25	105.62	107.16	101.19	102.22	102.14	105.94	104.22	104.48	103.8	107.4	103.98	105.48	104.4	104.62	103.14	106.24	103.12	106.91	103.21	109.03	106.28	105.71	104.93	105.18	106.01	105.67	104.21	105.98	108.8	105.59	104.4	106.64	107.97	102.55	110.7	106.76	107.5	106.84	103.67	105.69	101.45	107.74	106.63	106.21	108.62	108.48	104.09	107.26
100.11	96.832	103.06	101.68	102.93	101.19	101.92	99.374	98.306	102.67	103.15	101.16	105.83	98.944	100.45	99.308	98.048	98.303	103.25	98.527	98.696	101.84	99.252	94.113	103.98	104.28	101.28	101.63	101.47	103.37	102.97	98.23	95.959	99.394	94.654	97.842	101.87	102.8	95.475	101.95	102.16	103.38	100.07	102.97	97.732	101	99.082	98.641	104.09	100.22
102.74	104.83	106.65	105.3	102.01	105.69	108.17	102.93	110.2	105.81	105.65	105.16	104.39	105.24	106.55	109.26	109.31	104.52	106.41	105.47	102.91	101.29	104.13	103.2	102.85	105.87	101.83	103.71	104.74	100.98	102.96	107.97	106.48	104.16	103.48	106.64	103.35	108.15	103.19	110.97	102.5	108.68	108.73	105.38	104.77	106.27	107.87	105.95	108.4	106.01
94.183	98.619	98.262	99.275	96.797	96.089	101.89	101.88	100.11	99.4	99.621	103.48	100.39	95.86	92.537	99.425	94.763	96.971	103.97	95.702	96.536	98.278	97.081	98.65	96.216	99.671	98.813	97.066	94.249	98.471	96.71	99.41	92.551	97.438	99.43	96.043	99.166	96.595	103.21	98.248	99.95	100.44	96.887	97.097	99.583	99.266	100.86	95.996	97.513	96.846
99.81	102.88	99.107	96.843	99.448	99.29	102.21	96.674	98.262	100.9	101.58	94.551	101.28	100.04	92.693	97.089	92.572	97.939	100.47	96.366	96.572	99.116	95.869	98.691	99.494	100.04	96.342	98.526	102.28	99.203	91.48	96.951	102.82	99.021	98.969	95.031	95.912	98.732	98.003	96.329	95.273	101.92	97.871	98.523	95.703	97.814	96.339	99.969	97.89	98.014
102.57	104.58	105.5	104.08	110.05	106.78	107.51	107.39	104.14	106.65	105.51	101.82	107.3	108.16	104.54	106.58	107.26	104.17	106.01	100.99	107.31	108.7	106.36	113.18	111.5	108.5	104.87	116.77	108.85	105.1	107.18	104.81	109.74	103.78	108.27	107.75	106.46	110.71	102.62	108.33	104.05	108.44	109.98	103.42	107.41	105.56	103.34	107.12	104.35	106.48
111	110.72	107.97	110.39	111.01	111.91	109.39	107.11	108.31	112.48	110.88	109.26	111.95	112.35	111.28	109.43	113.43	104.85	106.98	112.36	110.36	110.95	109.74	114.86	105.79	108.02	109.36	108.5	111.12	112.47	107.72	113.25	109.09	109.96	111.1	111.18	109.38	112.29	111.26	112.5	111.48	109.74	108.03	107.86	113.61	112.99	107.22	108.4	111.16	110.26
96.562	93.174	99.168	97.383	97.432	96.514	98.716	96.694	97.676	100.31	99.11	100.08	101.7	98.482	97.926	94.97	100.25	97.768	97.144	101.21	96.156	100.18	99.403	98.679	95.62	95.26	102.77	98.402	99.814	96.073	96.985	98.488	95.568	99.33	99.563	95.949	95.778	101.52	98.918	97.516	98.915	96.278	95.202	97.24	98.149	101.2	94.594	101.2	93.484	99.19
108.89	108.9	107.38	109.42	110.39	105.36	107.08	105.07	108.41	108.06	111.84	111.48	107.01	109	106.63	109.63	106.65	110.31	111.66	106.06	108.75	107.62	107.95	110.02	110.8	107.49	106.48	108.13	104.05	109.64	111.08	107.58	109.2	108.8	108.44	109.68	107.87	108.01	107.5	105.78	105.67	111.9	103.24	111.88	104.97	108.24	108.24	106.32	107.04	107.01
103.74	108.68	99.001	102.16	104.95	103.88	99.245	105.88	106.51	100.8	102.16	104.86	107.85	105.06	98.919	105.31	103.23	102.93	104.09	103.65	99.248	100.19	105.27	103.71	105.03	103.58	102.73	102.89	109.55	100.89	102.09	105.45	102.16	103.64	102.86	105.91	102.38	96.337	104.15	99.333	102.87	105.3	103.17	101.36	106.01	101.96	98.169	103.86	100.42	102.51
94.587	102.3	104.19	103.21	97.196	103.49	100.25	101.83	100.57	98.394	101.19	98.248	101.65	102.31	102.4	100.15	105.15	98.309	102.98	98.758	98.622	102.44	99.752	103.37	102.88	96.463	103.45	100.49	105.64	101.88	105.54	97.626	101.43	100.82	101.44	100.47	103.88	101.47	101.19	102.37	102.4	104.08	104.05	96.368	98.717	103.19	104.86	99.405	100.98	97.381
111.54	106.36	106.94	108.5	106.76	106.59	106.2	110.15	107.77	105.36	107.07	109.16	109.47	106.61	109.1	103.49	109.21	111.96	107.95	115.58	103.49	106.22	107.63	106.83	109.74	108.63	109.37	107.1	112.61	106.79	106.54	107.73	108.54	110.08	110.65	112.19	105.94	104.35	107.82	108.56	107.35	107.27	112.55	109.99	107.36	110.39	105.99	106.35	108.2	104.42
106.99	106.45	103.5	106.36	106.95	105.18	109.79	105.84	102.93	106.61	105.81	108.13	103.58	106.34	103.48	107.23	102.79	105.54	105.03	103.09	109.28	110.31	106.38	108.85	104.39	107.07	105.2	104.14	105.91	101.58	101.28	102.68	108.44	105.21	109.76	103.45	108.5	108.7	106.61	101.86	105.88	108.67	105.43	107.19	108.07	105	106.75	104.94	104.21	102.79
109.26	108.89	106.9	106.31	108.37	108.91	106.26	106.94	108.75	105.6	105.94	108.05	103.78	110.39	103.36	110.07	109	108.73	106.05	110.06	103.88	103.07	107.35	106.89	107.25	105.61	107.1	103.95	105.43	107.04	103.8	110.98	107.38	109.23	105.12	106.6	108.55	108.47	104.31	110.42	104.47	107.93	108.86	106.89	106.44	108.73	106.5	105.39	103.83	104.03
96.517	97.082	99.652	99.992	96.302	96.376	100.74	97.978	101.91	99.552	98.166	94.567	100.77	97.744	99.814	97.852	93.491	96.847	99.63	95.058	98.1	96.781	101.27	99.036	98.197	96.524	97.073	99.388	99.531	99.544	97.447	99.234	101.18	95.909	99.839	97.532	99.951	96.522	101.17	96.665	96.443	96.201	94.827	99.328	93.167	94.391	98.155	99.47	100.16	97.797
108.14	104.5	107.25	108.09	104.89	104.2	103.72	106.84	107.47	104.53	106.67	103.74	106.08	106.54	106.73	107.82	107.49	106.92	103.57	107.07	103.79	108.21	105.8	109.27	104.39	109.54	109.08	103.03	110.22	103.11	104.78	107.46	104.33	110.11	103.03	109.84	107.95	109.41	107.68	100.5	107.25	109.39	100.99	110.62	105.76	112.28	106.79	104.56	107.36	105.89
102.73	102.58	101.83	103.78	100.86	97.414	102.89	100.06	103.55	100.64	103.99	100.36	97.303	103.46	102.57	96.428	99.542	99.732	101.44	99.621	100.76	105.57	101.99	97.633	101.96	99.752	99.045	102.59	101.19	99.601	106.77	101.64	100.33	99.435	98.449	101.79	102.14	101.55	105.07	102.04	104.64	100.28	102.23	97.999	102.87	103.79	101.68	101.29	98.159	100.85
106.58	107.17	104.77	106.36	105.35	107	107.91	102.96	108.61	107.85	104.99	104.8	101.4	105.27	106.78	105.96	107.4	104.17	105.63	106.7	106.67	109.91	104.7	106.15	104.83	105.9	105.74	106.78	108.65	107.61	105.32	108.53	108.29	105.59	114.23	106.63	110.21	105.16	109.09	103.94	108.06	104.73	103.44	106.91	109.59	109.55	106.33	103.67	104.86	108.99
101.33	100.81	94.47	101	99.094	103.86	100.07	97.588	102.34	101.12	95.535	97.967	98.039	99.789	97.746	100.37	101.41	100.78	99.483	104.83	105.92	99.614	97.94	101.79	99.53	102.58	105.19	101.38	100.47	96.741	102.42	100.05	101.24	101.61	93.242	100.35	97.847	97.939	105.17	99.474	100.18	100.57	96.455	101.34	101.88	97.504	99.473	102.07	99.605	101.73
108.65	105.24	109.09	109.23	111.61	110.31	111.33	109.53	104.57	107.58	107.37	112.22	108.42	108.29	108.34	110.48	110.84	107.18	110.19	104.42	113.38	109.34	108.09	106.36	108.89	107.69	109.31	108.32	109.6	104.41	107.67	109.71	105.08	106.65	109.67	106.32	107.04	103.93	110.07	106.17	111.79	111.75	111.51	112.02	109.57	106.15	110.01	110.06	108.98	105.88
111.61	105.68	102.3	111.42	107.69	107.55	109.84	107.8	105.72	109.26	112.11	106.63	105.7	110.24	106.01	105.36	109.64	109.97	106.06	106.94	109.93	108.19	106.5	106.91	103.59	107.8	104.75	110.89	108.06	108.7	107.32	112.64	106.04	109.61	110.01	108.1	108.08	103.54	109.06	108.23	110.44	106.32	107.5	108.45	107.77	106.8	104.24	104.14	107.15	101.87
107.86	107.54	109.76	109.15	105.8	104.12	105.31	108.23	107.79	106.14	103.37	103.93	105.1	106.13	107.58	105.56	107.61	109.87	102.9	107.91	104.72	106.47	102.67	106.6	109.35	106.8	107.57	103.27	104.14	108.05	103.84	103.3	101.91	105.73	106.89	106.06	107.61	107.23	105.62	104.58	104.52	104.88	103.98	106.2	109.5	106.54	107.12	106	106.12	107.82
109.39	104.57	108.03	106.26	104.2	106.34	108.22	109.33	105.71	104.89	106.48	108.74	105.21	108.3	105.18	103.39	104.94	103.81	104.6	105.39	103.72	109.32	106.61	105.71	107.98	108.95	105.1	103.26	105.07	106.56	104.24	100.15	105.28	109.27	109.87	103.71	107.46	108.38	108.79	104.87	103.95	105.27	102.53	106.2	109.35	101.3	105.39	100.76	100.95	105.04
108.42	106.67	105.67	105.99	108.43	107.47	109.19	108.15	108.37	108.13	109.21	106.03	106.03	104.85	109.11	106.25	108.07	107.8	109.53	108.98	104.93	110.32	108.55	108.96	111.31	109.96	103.67	109.94	107.82	108.1	113.27	105.2	107.54	109.86	105.65	105.85	110.73	111.12	106.59	107.33	110.56	106.72	110.18	108.49	106.22	107.1	110.7	108.18	109.41	110.05
108.62	111.89	108.16	109.05	110.58	110.32	111.32	105.82	110.15	106.67	109.04	107.09	107.07	108.72	111.49	113.29	109.73	113.79	106.49	108.96	105.48	107.09	109.96	106.71	106.49	107.47	104.2	109.15	110.13	105.83	106.14	109.44	106.2	103.37	105.88	105.81	108.54	105.6	106.5	108.71	111.01	105.77	109.06	106.62	107.55	106.37	109.9	108.75	111.44	111.75
100.15	100.59	100.5	97.381	100.4	100.43	101.74	102.49	102.32	100.58	102.49	99.326	101.11	99.583	103.59	104.26	99.944	98.016	105.72	97.363	105.25	95.122	98.767	100.07	101.4	98.374	103.99	92.775	100.29	97.821	97.1	97.959	103.49	100.15	102.18	98.515	99.878	98.754	102.85	102.59	99.288	97.174	101.05	100.65	102.46	100.3	103.62	98.662	99.799	101.95
116.92	113.37	109.86	114.36	112.42	110.05	109.18	105.96	114.17	112.51	108.44	110.09	109.5	113.09	108.57	110.95	108.97	110.83	110.58	111.69	107.11	109.92	110.63	108.41	108.34	109.56	107.69	111.61	107.03	110.32	108.87	109.19	113.12	108.5	108.6	108.28	109.42	109.6	108.52	108.13	110.81	111.07	109.26	110.04	114.54	113.9	109.36	110.55	113	112.62
112.44	113.34	109.77	107.74	111.71	106.26	105.02	112.23	114.06	112.41	113.69	108.8	107.14	109.09	112.19	107.68	108.39	104.33	110.8	109.85	113.86	109.23	109.86	107.31	113.22	109.69	112.71	108.89	113.42	112.73	107.18	115.08	109.04	113.31	115	114.59	113.16	109.44	111.07	113.2	108.17	110.92	109.54	114.17	112.47	111.05	114.36	111.22	113.68	109.63
104.42	105.29	106.24	107.45	106.99	103.66	104.25	107.56	107.92	106.54	106.58	103.2	108.33	106.82	107.35	109.25	106.81	107.28	102.14	103.11	106.67	105.2	107.25	106.15	108.72	100.64	103.86	102.96	105.08	107.69	107.08	108.02	108.87	111.46	103.91	102.36	105.3	110.56	105.37	104.8	108.17	107.68	105.14	109.44	106.93	107.78	107.03	108.51	105.82	102.15
111.03	108.63	107.66	109.09	107.93	108.09	108.27	111.46	105.35	109.12	106.94	108.5	110.94	109	111.27	108.01	105.64	108.75	110.46	107.54	107.73	108.64	104.31	107.03	109.44	111.36	105.24	108.35	107.57	107.64	108.95	108.15	109.18	106.91	109.06	107.46	105.67	109.55	108.2	111.8	105.62	108.24	112.46	107.82	109.16	109.1	109.93	109.78	108.35	112.4
106.69	108.06	108.25	111	106.72	106.31	105.66	105.09	107.83	108.26	109.67	108.85	105.36	104.23	107.98	107.75	107.38	107.97	107.51	105.55	105.81	108.6	107.61	113.36	105.33	109.04	107.26	108.26	108.51	106.89	108.01	101.28	105.58	104.88	104.96	103.41	104.91	102.98	109.21	111.98	110.8	104.96	109.22	108.06	105.19	108.96	103.86	106.33	109.19	106.87
104.78	101.37	104.55	102.29	108.84	109.26	104.73	109.78	108.66	100.08	107.58	106.25	105.92	101.49	105.34	106.71	100.4	103.64	106.61	104.11	103.15	107.55	104.79	104.22	105.61	106.76	108.84	105.04	102.9	108.7	107.25	103.84	105.16	100.79	101.29	103.45	107.29	106.63	107.75	105.36	106.59	105.25	103.37	103.54	104.3	102.76	103.32	107.03	105.15	105.04
108.35	101.77	107.9	108.64	111.02	106.37	110.65	108.39	107.85	106.01	102.27	101.7	106.42	104.3	108.79	109.77	105.47	99.579	105.71	101.64	108.37	106.79	103.47	102.99	105.43	105.28	103.92	102.41	106.73	103.8	106.92	101.54	105.19	106.24	106.96	107.48	108.4	103.8	110.75	104.1	106.41	106.52	104.97	100.55	107.91	106.12	106.85	106.95	107.1	106.86
99.121	101.2	98.268	101.64	101.24	99.015	98.561	102.89	100.96	97.718	97.603	99.022	100.75	103.23	95.784	97.175	101.65	101.11	101.12	101.68	100.15	92.799	99.198	102.05	98.143	102.29	101.62	102.32	99.774	98.683	99.881	104.02	100.76	104.92	101.4	101.41	100.33	96.275	100.44	99.572	103.13	102.09	101.31	103.03	99.57	104.24	96.592	101.39	102.19	100.39
107.23	106.88	107.38	106.22	104.46	106.75	106.88	109.44	108.03	105.05	106.17	109.75	107.8	108.69	107.78	105.27	107.46	107.38	104.74	105.48	107.21	106.57	104.55	105.51	105.53	107.08	109.39	104.42	105.51	104.73	103.19	102.9	104.32	106.72	106.88	105.77	106.07	108.28	106.45	109.27	107.54	108.97	105.85	108.09	105.09	107.08	106.5	102.98	104.3	103.01
96.724	103.21	95.536	97.032	99.399	98.499	99.079	102.13	94.967	98.333	100.45	104.02	100.62	98.738	100.65	98.194	93.296	94.344	97.974	95.606	101.81	99.358	94.358	99.829	98.215	95.891	96.513	98.528	97.785	98.016	95.293	98.87	95.176	92.592	97.73	98.495	95.342	99.875	101.64	100.26	95.456	100.73	96.456	101.33	101.11	95.988	100.33	98.971	100.25	97.129
105.47	106.38	100.12	104.7	107.04	109.7	100.89	106.17	104.47	108.79	105.8	108.67	108.88	105.32	101.55	106.87	100.74	103.86	106.27	103.37	103.58	105.75	101.44	102.2	105.3	101.42	103.52	103.64	107.37	102.95	107.65	106.01	104.29	103.47	103.42	105.61	104.06	102.87	103.87	108.8	104.62	103.32	106.36	104.39	105.6	107.66	103.14	105.06	104.46	109.11
98.153	94.667	103.17	100.84	100.1	99.251	99.234	98.539	98.151	97.812	95.808	99.596	99.326	101.12	100.2	95.618	95.962	97.927	98.94	93.545	98.619	101.11	96.71	94.586	97.135	98.354	96.843	96.518	98.244	95.428	97.095	98.49	99.139	98.145	101.73	98.479	99.775	101.61	96.787	99.036	94.444	99.102	95.717	97.001	99.204	97.346	97.291	98.319	98.04	98.457
109.69	109.45	106.63	107.4	107.5	110.41	108.32	110.46	104.58	105.94	106.23	107.72	106.85	104.17	105.54	109.77	105.52	105.57	109.38	104.66	109.93	108.09	106.13	106.94	105.02	105.36	109.76	109.47	109.47	107.53	105.78	111.26	108.88	109.52	110.67	106.04	107.06	108.56	109.93	104.54	108.71	106.1	109.66	109.4	102.37	109.19	110.96	109.49	105.79	108.15
105.3	104.87	105.02	108.83	104.07	108.54	107.07	103.75	105.37	106.94	106.46	104.63	108.16	105.43	104.61	107.72	108.48	105.92	109.79	106.54	104.67	106.69	108.78	108.09	106.95	108.96	103.12	101.85	103.5	99.291	108.3	104.76	107.28	106.46	104.37	104.87	105.56	104.9	107.23	106.43	103.75	107.91	102.04	101.71	105.95	104.12	108.33	99.181	105.72	103.05
110.6	106.91	108.41	108.25	103.57	109.3	103.77	102.88	110.23	106.14	106.02	111.67	105.02	103.74	105.81	105.6	105.14	102.42	104.84	102.47	106.04	107.34	106.13	110.18	109.13	104.47	105.3	108.28	101.57	107	109.17	104.19	106.94	101.12	107.82	103.81	104.62	102.86	109.51	105.14	106.17	107.41	103.8	109.08	104.72	105.08	109.43	106.6	104.14	104
106.97	103.7	107.37	107.52	106.14	111.27	102.64	105.56	108.89	106.09	105.47	105.29	107	106.88	105.7	104.41	106.85	110.77	109.57	106.76	104.41	104.38	104.96	106.88	110.38	107.56	107.08	112.89	108.79	107.52	105.44	105.41	105.44	111.63	106.46	107.53	104.72	107.6	105.12	102.8	107.83	107.99	108.15	105.62	106.34	108.44	111	109.51	107.01	109.59
101.28	100.24	100.97	102.9	101.75	101.63	102.16	100.95	97.262	100.86	99.423	98.058	101.15	101.54	100.52	103.04	102.56	98.031	98.258	102.1	100.09	100.62	102.96	97.649	99.251	100.75	102.86	101.68	100.14	100.13	100.62	98.252	99.116	102.16	103.52	98.347	102.87	101.41	97.8	98.062	99.935	104.03	104.43	101.55	102.77	102.24	99.016	103.82	98.305	99.799
103.19	106.45	107.3	106.5	105.61	107.74	105.49	107.39	106.98	103.03	105.47	102.81	105.35	101.49	104.83	106.25	110.44	104.02	106	105.12	101.01	104.68	105.12	103.25	104.31	105.32	110.64	104.41	100.91	107.23	101.67	106.33	102.19	106.17	106.43	110.17	107.52	107.96	108.26	107.7	106.68	106.85	109.37	107.02	107.31	104.1	105.1	105.13	106.65	105.4
99.32	103.8	102.01	102.73	99.575	100.46	102.2	98.531	101.67	101.89	103.6	99.204	99.52	100.97	100.89	97.841	96.214	101.17	97.424	101.59	102.42	100.23	100.39	97.612	101.53	103.87	99.723	100.36	99.268	102.95	99.566	99.811	99.842	97.908	103.41	100.54	94.542	95.244	101.41	100.8	102.86	100.04	100.66	103.41	98.174	101.46	100.21	98.861	105.89	102.85
107.74	108.68	104.67	109.68	109.65	107.31	104.36	109.93	105.03	109.38	107.68	107.36	103.89	107.06	106.61	106.77	107.61	105.49	107.97	106.15	102.98	107.4	106.68	108.72	106.88	108.88	104.34	112.58	108.55	106.28	107.84	102.29	103.12	106.3	107.53	109.42	108.5	104.63	104.77	108.9	103.52	106.24	107.62	103.52	103.14	104.35	104.77	105.14	107.67	102.99
104.58	99.714	95.706	97.145	94.967	95.573	96.891	98.733	96.265	97.24	93.226	97.273	101.63	96.73	100.43	105.5	99.887	101.77	94.256	102.99	100.33	97.308	95.741	98.93	98.363	99.138	99.34	102.07	101.95	99.733	101.64	97.464	93.804	103.82	93.894	96.906	97.711	99.194	100.85	93.381	101.12	101.61	100.22	99.578	98.221	100.4	96.777	102.18	101.14	93.762
112.69	109.32	105.43	108.98	106.45	109.32	107.68	108.32	107.31	105.71	106.43	114.18	107.25	99.703	106.05	111.15	108.4	107.32	109.64	106.09	111.02	108.27	107.67	108.68	110.15	106.23	106.43	107.34	107.7	107.28	109.35	109.01	109.67	107.94	102.5	104.25	107.23	107.17	112.69	111.06	107	109.58	107.1	107.74	108.31	106.94	107.36	103.51	107.64	104.3
105.43	105.98	104.96	110.1	107.96	107.47	110.13	107.73	109.73	107.45	104.01	105.91	106.54	103.15	105.36	107.12	103.56	107.07	105.83	105.88	108.69	105.38	102.56	107.25	105.97	106.71	108.87	110.05	99.833	104.64	105.18	109.45	105.42	103.19	104.12	110.02	106.18	107.23	103.06	102.17	106.85	104.91	102.26	108.07	102.28	106.75	107.27	107.39	105.8	105.27
103.42	108.91	108.35	108.79	109.81	107	106.35	105.47	108.03	104.23	110.02	110.13	107.4	109.78	106.44	109.35	104.68	102.15	105.57	102.2	106.86	107.68	103.45	103.16	107.17	102.35	103.45	104.77	109.38	109.41	110.63	108.62	111.66	104.13	107.29	108.54	107.05	109.3	107.79	104.27	110.34	109.55	105.07	103.89	104.66	109.59	107.91	103.02	107.68	107.19
93.961	94.781	99.664	98.379	97.629	100.18	98.783	99.076	95.895	92.852	100.73	100.42	98.844	95.561	96.359	101.25	101.27	98.112	101.11	98.56	98.89	96.389	98.945	99.081	103.19	95.371	99.657	97.028	99.453	102.85	101.59	97.299	101.58	95.674	96.793	95.507	94.538	99.218	100.11	97.904	97.301	95.039	99.376	98.616	99.274	99.481	99.626	96.078	102.36	97.823
108.62	107.88	105.28	109.02	112.18	109.69	108.48	107.28	109.87	107.43	110.95	105.42	110.24	107.01	111.33	107.13	110.4	105.93	102.68	105.01	106.23	106.41	110.99	110.09	107.25	109.64	107.75	103.91	108.15	109.99	104.85	107.56	110.96	105.68	106.54	107.75	108.72	105.19	106.38	109.55	108.07	110.75	106	110.22	104.53	108.03	107.13	111.92	108.77	107.63
106.73	108.34	108.88	102.73	105.84	106.71	105.36	107.02	106.56	112.55	104	106.22	105.14	105.97	102.55	107.37	105.23	104.09	108.11	108.3	105.18	107.24	109.41	103.85	102.39	101.69	106.94	106.98	103.83	105.15	100.02	106.11	103.07	104.04	103.99	106.93	105.74	108.52	102.86	104.95	105.71	104.6	104.31	107.36	104.35	105.4	105.15	105.67	105.22	109.31
107.73	106.69	100.9	103.61	104.27	107.18	106.84	106.41	107.41	108.18	102.24	110.75	109.4	103.06	106.4	108.8	104.07	103.21	108.39	105.94	105.2	102.74	107.01	104.97	102.7	108.44	104.8	104.75	102.14	104.55	107.68	108.45	107.81	109.85	105.22	108.01	108.87	104.58	103.07	104.58	107.44	103.14	108.54	101.1	108.43	107.3	107.7	101.49	104.1	103.18
105.15	109.17	109.08	110.34	106.86	110.16	107.12	109.17	108.22	103.85	106.46	108.68	108.46	108.32	108.74	110.87	109	105.8	104.03	107.17	109.77	110.24	108.2	107.93	113.69	109.28	106.67	113.47	108.12	107.12	108.64	109.31	110.17	111.08	108.08	108	111.25	103.85	105.76	110.14	105.01	110.02	111.93	110.23	105.69	113.21	107.56	113.18	104.58	111.51
100.12	102.77	100.23	101.68	98.731	97.534	101.33	100.76	97.662	102.41	98.126	102.16	98.171	97.106	100.84	100.06	101.29	97.179	104.51	101.31	100.51	100.99	102.4	101.09	102.22	96.616	100.81	102.9	102.12	99.592	101.94	103.22	97.837	102.64	98.382	98.779	105.22	98.163	99.543	103.42	100.79	100.47	102.53	100.23	96.775	98.797	102.45	102.09	105.51	98.969
104.2	104.08	106.72	105.66	105.35	105.84	103.06	104.45	103.54	108.37	103.97	109.74	106.02	108.33	111.74	107.55	106.79	108.93	108.52	99.71	105.63	107.53	106.12	104.08	107.25	108.31	109.57	104.87	106.76	107.26	107.73	104.74	106.05	105.23	104.39	103.57	104.64	106.06	104.73	108.01	107.59	109.14	106.41	109.11	100.52	100.09	102.02	104.72	104.83	106.69
109.84	102.14	104.33	104.71	105.9	105.27	107.09	104.59	104.91	100.91	103.69	106.73	105.6	104.73	104.97	109.37	101.22	105.77	108.85	104.61	102.86	107.41	104.62	103.04	104.2	105.42	103.59	107.05	104.5	102.47	105.16	105.14	108.38	104.95	107.27	101.48	102.49	101.83	107.52	101.05	104	107.69	107.75	105.57	104.96	103.77	105.32	101.81	104.71	104.91
105.48	115.15	108.89	105.43	111.14	107.78	110.78	106.92	106.39	108.88	105.93	107.41	108.95	110.6	108.58	108.37	110.04	111.66	111.01	108.69	103.77	110.24	110.26	108.37	108.85	106.95	104.33	106.27	102.95	103.95	111.27	108.12	109.62	108.63	108.76	107.43	106.89	103.28	113.9	110.68	112.46	108.23	108.75	109.67	110.27	109.73	109.24	112.25	114.1	104.69
101.26	100.92	104.3	101.94	102.86	102.43	100.08	99.713	103.27	103.15	101.78	103.05	101.94	101.63	102.29	103.09	102.54	101.81	98.442	97.88	102.03	101.38	104.37	102.95	96.859	96.137	103.85	104.86	96.829	99.612	97.331	101.37	97.778	96.52	105.35	100.37	103.6	100.22	102.83	100.31	103.11	103.07	96.135	100.52	99.325	97.46	98.139	101.14	105.07	99.461
107.64	106.45	104.87	101.04	103.77	102.86	108.4	105.99	105.01	109.14	106.06	105.31	105.76	106.94	102.4	107.08	109.9	104.18	106.68	108.54	103.26	105.08	105.04	104.35	106.36	105.65	102.43	106.92	109.07	108.87	98.384	105.46	107.96	110.99	107.15	103.81	107.03	104.14	103.16	104.35	105.24	105.94	104.61	103.06	109.04	98.527	109.35	107.84	101.27	102.45
105.48	105.18	107.12	108.18	101.65	104.86	110.04	107.56	110.65	104.07	106.85	110.31	108.21	105.42	110.52	107.78	108.86	105.74	105.96	104.41	106.83	106.15	109.08	106.13	104.06	105.5	114.75	104.16	103.51	106.68	109.49	104.26	105.82	103.64	105.63	106.44	107.82	109.82	101.08	110.06	106.31	104.48	106.79	107.56	106.32	107.04	104.5	108.91	108.46	104.14
104.69	109.34	104.58	104.79	107.1	103.5	107.23	102.58	102.59	103.05	108.21	105.4	106.56	104.81	105.66	101.2	107.05	106.46	107.81	106.84	104.95	103.73	100.41	107.53	102.9	103.33	104.4	103.8	105.46	103.4	112.05	105.23	105.43	107.49	108.24	108.63	107.26	106.37	103.71	110.17	108.43	104.3	106.72	109.79	104.46	105.4	106.42	106.77	110.88	109.39
97.757	94.045	99.334	97.265	96.881	96.575	99.759	95.18	97.4	99.467	94.387	101.21	98.157	96.14	96.279	93.624	94.736	100.89	94.624	98.595	96.734	94.217	92.005	100.18	99.15	97.781	97.817	96.024	98.727	98.294	99.066	92.725	95.907	96.392	99.319	96.165	95.946	101.48	95.802	100.59	101.54	98.842	98.158	100.78	101.29	101.51	96.672	97.934	94.956	97.758
104.42	106.64	105.56	106.12	108.5	106.65	102.92	105.26	105.4	108.08	103.41	104.92	107.27	106.69	104.16	104.99	106.3	108.2	106.17	104.53	107.13	108.23	104.32	106.68	105.71	105.04	104.01	103.52	105.21	103.72	104.79	107.56	103.27	110.09	108.52	109.09	103.07	103.45	102.99	108.52	105.27	103.52	106.27	102.28	103.8	105.76	106.53	105.31	107.4	103.16
104.34	101.78	101.34	102.67	102.43	100.62	99.632	102.09	102.85	105.61	102.06	101.05	101.82	99.333	104.44	107.22	99.308	99.65	104.61	106.41	100.68	100.52	105.64	103.32	105.28	101.94	103.06	102.22	104.95	102.94	102.94	100.52	102.98	101.45	99.604	103.95	103.15	103.19	102.46	104.26	106.45	99.707	100.77	104.08	100.62	101.32	102.32	105.76	102.24	104.34
106.74	108.29	104.71	103.72	108.75	103.11	108.93	103.02	109.51	102.32	102.53	105.78	108.68	108.94	109.9	106.08	104.8	106.27	107.52	107.12	104.34	104.84	103.18	107.71	104.34	105.71	102.66	108.54	103.36	108.94	104.97	105.66	106.78	107.18	110.42	105.69	103.81	107.32	109.23	103.37	106.85	108.88	101.92	108.32	107.26	106.61	103.1	102.49	106.31	107.8
99.473	102.09	100.79	102.94	101.47	100.43	101.49	97.579	105.06	102.61	99.316	103.43	97.396	102.94	101.35	100.1	102.3	102.02	101.48	102.37	102.76	99.592	101.24	102.45	100.21	104.79	102.18	103.17	100.98	100.48	98.772	103.17	99.564	99.565	97.621	101.94	96.995	99.241	97.607	104.27	102.97	100.19	101.31	104.44	97.118	103.46	100.72	101.75	97.186	101.51
104.2	99.409	101.5	101.07	104.4	98.409	98.721	101.83	106.57	104.6	104	97.877	101.15	102.71	104.8	102.6	100.97	103.3	100.58	104.03	107.16	102.53	100.52	104.38	105.52	104.95	104.61	102.08	102.13	104.82	102.09	104.93	103.47	103.41	105.99	105.22	103.45	100.89	101.76	102.56	107.17	105.64	103.84	106.52	100.6	104.1	97.381	104.61	104.92	98.901
106.46	102.44	105.98	108.75	107.24	108.35	108.06	107.86	108.09	105.71	105.48	103.72	105.68	102.06	105.47	107.13	107.02	106.54	107.76	106.6	103.08	108.68	103.03	104.63	105.99	103.21	106.17	106.4	105.35	106.84	103.8	111.32	104.72	109.96	104.52	100.75	107.11	105.6	104.93	101.63	104.04	103.39	108.75	104.83	103.82	106.51	105.86	106.33	105.5	101.45
108.13	110.68	103.95	107.82	101.95	112.33	108.36	109.78	108.95	108.07	109.22	109.96	105.01	111.17	110.04	107.23	106.65	112.98	107.17	107.88	104.33	104.84	107.25	102.25	103.69	110.66	106.72	109.6	106.92	107.82	108.81	110.5	108.3	105.02	106.92	105.84	107.13	109.79	108.47	108.38	109.75	108.36	110.87	110.42	107.77	106.2	108.73	106.16	104.68	111.66
104.17	104.24	109.05	105.56	105.98	107.04	103.81	104.95	108.61	104.47	101.48	105.55	102.57	105.23	108.21	105.79	109.55	106.8	104.48	105.49	105.46	102.96	107.76	106.04	105.6	105.14	109.62	105.76	107.36	106.73	105.46	103.03	99.777	103.74	108.63	109.43	110.49	103.92	106.93	99.724	106.7	109.57	102.5	103.75	105.5	109.09	103.92	103.57	107.15	108
108.81	105	106.63	106.98	109.42	107.11	110.39	104.65	109.02	106.87	105.79	105.97	110.89	107.13	106.14	103.69	104.94	107.5	107.6	103.52	108.5	107.78	109.93	111.46	107.68	110.03	108.86	111.42	108.73	105.06	109.15	109.27	108.97	105.74	107.59	104.21	110.28	105.15	115.03	104.76	107.99	103.47	108.52	109.16	106.72	108.94	109.06	106.43	103.56	109.17
106.68	106.23	106.61	108.95	109.17	112.25	112.45	108.55	106.96	107.48	107.7	110.52	111.7	111.34	112.03	110.11	106.07	107.3	114.29	104.38	106.48	109.16	105.7	106.37	106.72	108.91	107.76	104.3	108.38	109.44	104.77	108.75	109.58	107.75	107.58	112.51	114.19	108.37	105.09	110.37	106.87	107.28	111.33	111.26	103.93	111.21	106.43	103.91	106.43	105
105.81	112.52	111.08	108.23	107.1	103.12	103.33	103.64	106.01	101.77	106.33	108.91	105.83	105.85	106.8	104.78	103.21	109.19	106.54	102.57	106.49	104.94	104.09	104.63	103.1	103.33	107.71	102.36	108.98	103.4	107.8	102.09	107.91	103.15	105.91	106.94	106.45	107.75	105.75	103.59	105.58	109.5	106.86	103.48	112.98	107.24	107.7	108.41	104.78	106.61
99.33	95.278	99.977	98.611	93.02	98.42	98.876	95.402	96.797	101.53	98.442	100.14	99.516	95.609	96.268	95.883	99.551	103.53	101.94	97.049	96.69	96.805	98.683	97.002	95.178	98.783	97.366	97.076	94.772	94.977	97.085	99.99	98.285	98.798	96.63	100.22	102.34	97.527	97.675	100.82	99.392	97.937	98.487	94.348	97.739	97.975	93.543	94.959	97.065	96.789
111.14	113.51	110.15	112.69	110.8	109.4	116.43	108.74	110.86	106.58	111.47	104.56	107.72	107.81	110.55	111.63	108.57	109.05	110.82	112.55	112.38	113.09	110.81	108.41	113.22	110.06	110.57	112.65	111.95	112.2	110.01	111.22	109.52	109.56	116.73	113.98	109.79	112.71	111.18	110.99	111.33	109.8	111.96	113.2	110.36	108.29	112.45	109.03	112.3	109.78
101.42	103.85	104.43	107.24	105.85	108.5	107.59	105.39	104.97	108.53	106.15	106.27	105.82	105.18	106.55	109.11	104.78	105.95	104.96	109.53	107.66	102.68	108.75	109.59	105.69	105.95	109.86	105.35	111.27	108.88	102.04	103.92	104.94	104.62	106.78	107.37	105.97	106.31	106.97	107.73	102.76	107.19	104.51	103.95	104.55	106.94	101.11	104.22	100.24	98.668
107.9	109.06	109.55	107.06	105.93	105.13	107.09	106.52	108.22	108.99	108.24	106.44	106.86	107.89	107.09	110.76	106.63	112.56	109.43	106.98	108.94	109.27	110.99	104.63	108.67	107.32	108.49	107.91	106.43	108.11	107.04	108.78	109.24	108.88	100.81	110.32	106.92	108.64	106.89	105.52	112.42	110.06	106.94	106.91	107.83	108.55	101.95	112.45	106.58	102.22
103.83	102.47	101.49	98.575	98.701	100.18	101.45	101.73	98.364	101.66	98.872	102.49	101.3	103.62	102.31	99.64	99.74	99.392	101.27	97.242	103.24	102.49	99.958	101.68	101.98	103.21	96.048	102.4	99.882	100.86	100.31	100.97	101.47	106.01	101.07	97.198	105.92	98.539	103.04	97.983	101.22	100.31	99.792	103.44	101.07	98.636	101.98	103.35	106.25	100.34
113.68	104.54	110.53	111.94	105.58	111.96	111.65	111.64	109.09	105.73	113.54	110.63	107.78	109	108.85	113.67	109.62	113.68	109.26	109.53	112.26	110.01	107.15	113.8	111.3	108.19	112.97	115.23	109.72	115.5	111.99	110.34	109.73	107.08	111.29	108.69	109.96	112.71	113.84	110.87	109.69	110.77	110.37	110.41	111.6	109.43	113.34	106.38	112.4	111.3
111.13	111.57	108.27	102.96	107	112.46	108.08	110.13	105.98	109.43	111.14	107.58	107.22	106.83	103.91	106.98	106.31	108.63	105.9	109.25	111.37	109.14	105.39	102.21	108.57	107.04	107.95	106.89	109.78	105.63	110.07	111.2	101.8	108.25	106.94	107.98	106.38	107.68	111.65	107.21	107.25	106.73	105.75	109.31	105.06	108.97	108.29	108.1	110.29	103.39
102.62	107.65	101.73	105.38	105.44	106.75	107.14	106.08	106.15	107.14	105.15	104.94	106.25	100.92	105.1	108.54	107.17	110.66	108.63	104.69	106.85	108.94	105.36	104.44	105.21	107.18	102.1	108.33	101.3	106.79	103.54	106.69	109.26	101.08	107.05	103.87	106.77	104.5	102.65	100.71	109.08	104.55	100.64	110.08	104.74	106.55	105.39	102.19	109.44	105.49
107.67	110.59	106.29	108.3	106.73	108.53	109.54	109.84	109.47	107.72	110.02	109.88	108.76	107.22	104.83	110	108.18	107.53	108.57	106.38	112.68	112.93	112.3	108.36	109.88	108.74	107.23	107.69	112.42	109.49	105.34	108.64	111.82	105.5	106.18	107.01	105.96	108.51	109.86	106.25	107.96	111.28	105.58	106.35	107.15	107.26	107.2	103.09	108.99	111.18
109.71	108.46	105.64	108.84	110.89	108.35	103.43	108.93	109.81	108.61	105.75	110.84	103.82	106.91	104.76	106.76	104.36	107.56	110.44	113.05	106.09	106.87	106.99	102.2	105.51	106.88	109.29	113.36	111.75	110.45	109.86	109.27	109.59	106.18	107.63	112.96	107.04	108.12	110.26	107.12	110.59	104.19	104.8	106.62	109.29	105.91	109.26	106.52	108.82	106.9
95.774	104.63	96.416	96.549	95.884	95.729	95.996	93.302	94.023	99.769	101.24	100.07	95.594	97.502	98.854	97.107	95.196	99.213	99.115	92.79	100.81	95.596	101.48	96.957	99.988	98.318	99.471	99.135	98.728	98.139	97.229	93.847	98.506	100.34	98.049	102.49	95.829	95.44	96.453	103.29	99.236	99.877	101.27	101.14	100.12	96.463	100.13	99.297	95.807	100.84
108.64	104.86	107.09	109.91	107.59	108.53	110.16	107.64	110.49	109.27	113.88	107.87	105.21	109.84	107.93	107.02	107.35	108.69	114.31	104.94	108	108.69	107.05	113.19	109.81	105.62	106.61	105.86	107.81	109.46	102.81	108.74	109.04	108.51	109.15	113.87	106.68	110.62	110.78	110.33	105.28	109.62	110.69	113.29	108.92	107.47	110.77	109.79	110.97	111.57
110.84	108.43	111.54	109.17	108.87	111.73	109.61	105.48	109.41	106.45	110.4	113.78	110.29	108.86	112.09	108.84	111.62	111.5	113.45	111.11	114.35	107.93	110.41	110.86	115.01	109.84	113.39	108.61	114.95	111.2	111.73	108.33	111.4	111.21	113.11	111.76	111.28	107.74	106.53	108.99	108.1	111.39	110.74	108.97	109.43	107.67	110.33	111.64	110.04	108.52
95.582	100.25	99.332	99.672	98.937	103.02	99.663	97.278	102.67	102.04	98.704	97.902	96.02	97.079	99.346	95.328	102.54	97.14	100.97	100.22	99.383	100.96	95.3	99.072	97.475	96.589	99.868	97.533	99.211	99.232	99.971	105.11	96.277	97.583	102.52	101.3	97.179	99.527	96.057	95.908	96.28	96.481	100.19	97.649	94.787	96.836	97.385	96.636	100.48	100.4
103.96	106.42	100.59	105.82	102.64	108.69	102.73	106.27	102.66	107.15	103.09	106.62	108.06	106.56	108.35	107.79	108.19	103.74	102.61	101.53	104.89	104.97	105.18	101.42	107.88	106.87	107.97	109.5	108.6	103.28	110.1	106.31	107.74	107.3	105.98	102.95	103.23	105.59	103.35	111.63	101.69	103.09	105.15	104.86	108.69	105.38	103.62	105.87	106.17	108.71
103.51	105.3	105.65	106.53	101.73	103.7	102.95	103.01	105.27	105.9	102.6	109.02	103.73	105.04	104.78	104.21	103	105.77	105.65	106.91	102.31	103.93	106.32	108.78	106.93	105.07	108.72	104.35	105.02	106.92	109.58	106.15	107.74	102.94	105.41	109.39	104.79	100.93	104.27	108.31	104.57	105.9	104.22	101.71	107.5	102.17	101.29	103.61	106.51	104.19
106.4	104.99	104.91	106.13	104.24	108.6	107.65	105.82	108.71	106.44	103.33	105.69	108.75	108.6	110.21	106.22	104.65	104.98	101.98	102.64	104.61	103.02	107.46	106.19	105.38	108.7	105.16	104.77	105.08	104	103.82	104.87	109.89	103.62	106.25	105.57	106.29	105.71	106.47	105.56	106.81	98.823	108.97	105.09	102.12	104.63	103.46	111.37	105.43	108.37
100.57	99.65	99.224	99.666	102.87	101.15	101.29	96.247	101.91	101.09	97.779	97.01	97.698	97.527	100.25	98.012	97.64	99.306	103.86	100.39	98.714	95.933	97.11	98.949	98.36	96.501	98.497	98.503	96.905	97.327	99.822	98.291	94.577	101.28	95.57	102.2	96.502	95.355	100.76	96.147	101.02	98.486	102.6	95.106	100.6	94.542	100.49	99.818	102.71	94.807
104.87	100.99	104.5	107.74	105.72	105.51	103.67	100.14	108.26	105	107.9	104	104.25	105.8	108.01	102.93	109.92	104.9	108.7	107.31	106.08	106.37	101.39	105.8	108.57	106.97	106.98	109.07	104.55	105.99	100.43	107.13	105.85	100.96	109.02	104.46	105.5	107.92	102.29	103.78	104.08	110.62	104.7	101.89	107.77	107.56	103.59	105	104.18	109.38
103.27	104.28	107.24	106.54	104.33	104.11	114.28	106.95	102.74	102.92	106.99	107.4	105.18	105.22	106.36	104.55	108.02	109.17	101.23	100.98	107.74	103.69	109.17	104.76	106.16	104.05	103.02	110.73	110.7	101.58	107.24	105.55	107.92	104	106.38	104.02	106.83	102.9	107.07	106.61	105.72	101.78	108.23	106.95	107.15	105.8	108.89	103.05	104.07	107.61
107.64	105.49	106.64	108.21	102.84	110.03	108.9	106.41	105.18	109.47	107.56	112.89	109.13	108.75	108.99	104.84	107.12	105.49	111.75	108.11	107.98	106.88	107.78	100.17	110.89	109.8	108.52	110.61	106.05	111.74	110.1	109.7	109.51	105.11	108.38	109.1	106.85	110.87	113.18	108.07	105.86	106.3	111.92	104.58	107.15	108.54	106.78	108.16	110.29	109.67
108.06	106.35	107.34	106.8	109.53	104.79	106.05	101.42	104.17	107.16	104.22	105.68	107.41	103.43	104.22	103.54	108.82	106.37	107.27	107.47	107.27	101.92	108.24	109.58	101.36	104.4	105.67	104.4	106.47	102.89	107.92	107.52	106.74	104.68	102.79	100.48	106.43	109.52	100.35	107.56	107.02	105.12	107.11	105.25	107.27	103.48	107.05	104.23	106.42	108.7
109.68	104.56	106.3	107.22	100.92	105.72	106.2	106.32	107.31	107.18	107.02	101.47	101.72	104.44	108.29	101.72	105.78	106.01	108.07	102.46	107.43	106.93	100.45	104.8	105.71	107.97	104.21	107.14	107.86	104.48	102.84	108.64	102.05	102.49	108.3	107.79	103.74	107.51	105.72	107.85	103.52	104.59	106.06	105.63	106.35	107.76	103.22	104.97	104.8	106.28
99.899	95.224	98.402	102.96	95.573	98.001	100.06	92.212	101.77	96.378	95.117	98.632	96.241	94.202	97.181	96.655	97.19	100.7	102.63	99	97.588	97.75	98.753	100.32	95.605	99.769	93.767	96.115	93.155	103.27	100.22	94.841	96.099	99.144	96.602	97.218	101.28	96.141	95.007	98.468	97.631	97.064	97.504	100.76	97.036	98.468	101.27	95.287	93.515	97.085
107.66	107.41	108.58	103.67	105.96	105.95	103.99	101.98	108.1	108.35	110.6	105.18	102.24	107.49	103.85	106.32	102.5	102.35	102.52	106.11	108.49	108.17	113.5	104.2	108.47	107.68	105.8	106.47	106.7	103.85	104.32	104.62	105.26	107.12	106.67	104.55	108.86	106.31	107.21	103.59	105.99	104.62	106.4	105.06	104.84	107.28	108.2	108.2	106.39	108.16
108.92	108.73	108.04	111.11	103.18	105.17	104.85	106.5	102.46	107.77	109.59	107.46	104.48	106.29	105.54	105.01	104.77	105.67	106.66	106.13	106.17	104.31	106.02	106.25	108.9	104.75	111.75	104.28	108.49	103.78	106.03	103.65	102.67	101.6	106.06	108.31	102.06	108.78	106.24	105.8	103.73	102.8	103.69	108.38	105.49	107.58	103.34	107.9	103.19	108.95
101.7	100.1	102.47	103.23	101.57	99.285	100.98	101.67	102.53	101.36	103.2	102.11	102.32	105.04	101.64	99.081	100.96	95.629	103.53	102.94	99.521	97.622	100.67	103.71	99.895	95.799	98.258	100.69	99.518	104.12	101.2	97.537	99.561	99.542	96.539	99.635	104.24	99.54	102.13	101.55	101.31	97.178	100.97	102.87	107.11	99.832	101.28	101.56	98.542	103.93
109.64	108.72	111.13	109.66	106.28	102.42	106.92	110.27	107.41	109.77	108.89	109.8	107.45	108.28	109.3	109.25	107.15	108.69	111.37	108.37	107.26	107.61	109.24	107.66	108.07	109.81	110.71	111.88	111.44	108.38	107.04	110.85	113.36	108	106.85	109.36	108.47	109.48	106.86	104.88	107.88	103.35	107.03	108.3	106.22	110.13	107.93	107.58	108.46	107.68
107.05	110.43	106.88	114.12	111.94	106.47	107.96	107.6	108.45	109.41	108.19	110.03	108.78	108.47	107.2	110.4	107.29	108.53	111.12	105.68	108.35	110.93	110.58	105.96	106.73	110.77	113.55	109.39	104.35	108.71	109.77	109	111.13	113.41	107.18	111.8	105.27	106.44	106.87	108.55	106.75	109.45	106.23	104.19	107.49	111.8	108.31	104.2	106.65	107.11
107.28	107.28	111.06	108.28	103.54	111.68	105.02	105.38	108.75	109.6	112.37	103.96	110.22	110.25	107.33	107.93	109.49	110.52	108.15	109.8	111.28	107.78	110.12	110.18	101.72	108.82	110.49	108.97	104.28	109.17	106.18	109.22	106.54	108.54	106.14	109.79	112.77	103.95	113.48	102.27	105.02	108.31	105.3	108.43	110.54	106.66	107.95	111.82	108.36	105.21
99.189	102.02	100.97	100.51	95.927	100.93	97.785	100.1	102.06	100.31	100.15	98.429	96.084	97.709	96.583	100.79	101.07	95.405	100.97	97.973	101.65	99.388	93.304	100.01	102.01	97.775	100.28	100.11	97.207	98.112	99.784	97.855	103.01	99.882	100.81	101.61	95.539	97.552	98.555	99.732	96.504	98.582	102.28	98.68	99.513	102.94	101.02	101.54	97.107	100.13
106.59	107.16	107.28	101.21	105.06	108.93	107.62	106.35	106.77	109.29	110.29	105.46	109.93	109.65	107.11	108.19	108.56	113.55	109.08	107.39	111.43	106.08	108.65	105.64	108.43	113.85	109.75	110.67	104.39	109.94	108.03	109.9	106.04	109.38	104.71	107.71	108.04	107.76	106.41	107.24	109.74	111.47	106.9	106.52	106.01	108.29	108.08	106.43	106.36	108.84
95.483	102.79	99.096	102.44	102.34	102.94	102.68	100.63	97.398	98.521	99.001	96.304	102.68	101.32	104.69	102.62	109.23	101.61	95.257	100.88	97.861	97.239	104.44	103.96	97.679	100.49	99.281	95.473	98.869	98.246	95.3	99.781	96.101	99.621	100.55	98.189	101.79	98.315	102.59	100.12	97.428	101.16	102.17	96.088	100.7	102.13	101.82	100.28	100.25	99.426
107.23	103.12	104.29	105.26	108.6	111.11	105.76	109.11	105.04	112.01	106.52	109.9	106.2	105.48	107.52	109.75	108.38	109.32	108.86	105.97	111.69	111.92	105.03	106.59	107.28	112.51	105.7	103.81	104.71	108.09	106.45	108.6	108.62	108.88	109.28	103.4	108.86	109.2	108.89	109.94	110.38	108.51	107.56	107.8	107.54	109.5	109.78	113.08	110.01	108.24
107.43	104.88	111.57	109.11	107.89	108.6	110.7	107.77	107.46	108.66	106.62	107.04	101.53	108.73	106.13	109.13	105.98	111.97	109.56	103.93	105.45	108.8	106.2	109.55	109.65	106.7	105.9	108.57	106.67	111.52	109.6	109.77	108.37	107.89	108.84	107.22	107.16	106.41	110.01	111.8	105.53	108.87	106.02	105.28	107.4	108.66	107.13	110.88	106.78	107.27
99.613	102.71	99.451	98.832	99.404	100.61	100.78	101.85	98.481	98.533	95.883	96.819	93.316	97.556	99.162	102.78	95.732	101.03	105.06	101.01	99.329	99.962	100.58	99.493	101.02	96.864	100.01	99.862	99.251	96.065	96.977	98.724	102.75	99.474	100.68	98.048	95.348	98.723	97.81	93.591	96.024	98.977	102.52	98.877	101.5	102.13	98.899	101.15	98.403	99.611
107.08	102.39	104.39	100.79	107.07	105.17	108.01	105.32	104.04	111.79	105.74	108.1	104.04	108.42	103	106.95	104.96	108.11	106.2	103.3	105.37	104.82	105.75	106.22	103.22	108.02	108.52	100.59	104.64	103.88	99.932	105.83	102.09	101.09	104.99	107.3	107.82	107.56	103.23	105.39	104.41	106.31	106.32	106.37	103.82	108.03	110.2	105.53	109.9	106.53
103.8	111.1	105.35	103.38	104.62	108.85	106.77	108.44	104.71	110.2	108.11	108.81	103.88	110.99	109.34	108.81	111.69	109.6	108.29	108.09	105.78	108.56	103.06	102.65	103.52	105.71	104.69	105.61	105.75	105.31	107	106.45	104.03	104.05	107.34	102.93	108.09	105.92	109.17	106.33	105.76	108.94	103.63	103.1	105.66	106.6	109.79	107.54	107.39	108.89
111.55	108.73	109.02	106.96	107.29	108.14	107.61	106.56	110.61	105.64	107.84	107.02	109.7	110.61	109.29	109.03	109.37	105.31	110.84	109.99	109.49	107.9	105.92	108.26	108.14	105.92	110.15	108.85	103.96	107.86	106.34	105.94	110.35	106.12	107.08	110.11	104.05	107.75	107.43	106.97	106.23	107.84	108.48	107.1	108.62	107.01	106.47	108.78	106.25	108.97
105.6	107.69	105.43	109.67	107.54	103.92	103.63	106.78	104.34	104.76	107.62	109.15	107.64	106.42	103.48	108.7	103.69	108.99	104.23	104.79	106.73	104.72	108.45	109.97	110.59	106.17	106.22	107.31	110.22	107.13	104.06	100.51	105.99	105.81	107.7	109.69	103.81	108.12	111.22	103.09	105.67	106.87	105.51	106.5	106.56	105.43	106.83	108.14	106.11	107.28
103.99	96.985	100.96	99.653	97.163	97.603	98.444	100.65	99.41	98.018	101.06	99.68	102.14	103.68	105.69	102.05	96.598	103.86	99.967	101.6	99.56	102.54	101.91	101.08	98.303	99.407	98.759	99.11	99.466	100.38	102.28	101.51	97.273	101.54	99.435	97.695	101.15	101.06	100.52	100.3	96.841	101.56	104.71	101.84	99.626	101.43	100.97	107.92	101.81	103.89
107.81	108.96	103.26	103.42	105.63	103.31	101.32	107.78	105.88	103.73	104.47	102.05	103.77	104.67	103.5	104.98	102.19	104.87	104.23	107.58	107.51	103.45	103.56	105.89	101.06	104.47	110.04	106.07	103.39	108.15	109.8	104.72	102.82	103.28	106.38	104.64	105.33	108.71	100.96	106.61	107.49	100.99	109.26	107.46	105.37	107.76	105.39	103.42	103.39	103.73
108.66	106.58	104.23	105.71	101.95	106.95	100.02	108.51	106.18	107.59	110.41	101.83	106.29	104.49	106.49	105.91	108.51	106.14	106.92	104.2	108.87	105.82	108.49	107.59	107.35	106.12	107.98	106.21	109.18	104.88	103.3	105.04	106.18	104.58	106.85	109.48	106.4	110.31	108.15	110.27	110.8	105.84	106.18	108.52	105.99	107	107.38	105.89	107.84	106.37
109.03	103.41	107.34	110.39	108.65	104.81	107.3	103.61	102.73	104.68	102.85	101.58	103.62	107.83	106.4	107.98	95.26	107.3	103.37	103.16	108.06	107.48	107.37	99.158	103.11	103.3	106.95	100.85	104.4	108.76	105.14	103.82	104.91	107.7	105.24	108.39	104.36	103.06	106.6	108.46	105.54	106.7	108.4	101.77	112.4	102.46	102.14	109.07	106.5	105.99
105.49	108.64	108.58	108.14	106.99	107.48	108.09	108.4	106.93	106.36	108.97	105.43	107.92	105.67	103.7	106.66	104.06	108.82	107.23	104.6	105.72	106.69	108.22	105.91	105.03	106.75	104.65	105.98	105.54	104.22	109.06	106.91	109.48	103.63	102.86	107.69	107.71	109.56	105.46	104.63	104.58	110.09	108.6	103.51	105.06	105.37	103.68	109.1	106.64	105.26
102	110.51	103.84	111.91	105.01	106.69	106.26	104.01	109.79	104.62	105.72	102.72	104.52	105	103.6	105.44	107.45	105.24	105.94	104.89	104.92	106.97	107.59	107.04	111.61	109.23	103.29	108.43	105.25	108.8	108.83	105.13	112.98	104.11	110.75	103.97	108.01	105.68	107.88	104.7	103.99	106.95	110.79	108.04	108.49	105.14	106.75	103.5	103.98	102.33
104.47	101.86	103.68	112.32	108.85	101.37	107.54	106.71	104.25	107.77	107	103.89	107.37	110.51	106.35	109.2	108.71	105.32	110.82	108.47	105.17	106.21	102.37	105.3	103.65	101.88	109.27	103.21	106.19	104.64	108.15	103.68	105.32	105.01	106.49	103.37	109.1	105.14	105.64	106.92	105.3	105.3	99.991	104.78	103.01	105.55	108.25	105.18	104.77	105.39
100.16	97.048	97.705	96.212	99.239	103.46	98.304	97.697	96.13	93.317	97.804	99.21	103.02	95.516	101.5	97.934	98.479	98.595	97.333	100.1	101.13	95.052	97.693	99.8	98.611	99.321	99.036	100.4	94.583	93.387	97.355	93.186	96.933	96.612	97.57	94.94	98.33	95.596	97.793	97.487	97.926	99.027	99.698	95.965	94.378	96.132	95.717	102.69	95.841	99.732
110.09	106.77	110.68	109.43	108.01	105.35	112.41	109.07	109.2	106.86	110.22	108.6	107.26	109.14	109.54	106.34	110.68	106.83	107.58	109.51	112.69	111.66	106.91	107.56	107.05	104.28	109.42	107.81	109.42	106.48	107.05	110.94	103.83	106.64	112.85	105.1	114.22	106.55	101.21	107.08	109.67	113.84	106.38	109.23	108.21	103.85	105.86	107.29	107.81	108.09
100.29	101.67	101.85	103.48	101.63	102.34	100.54	102.06	98.956	98.875	94.378	97.014	99.699	98.526	99.748	98.899	99.412	97.068	101.12	99.176	100.6	101.49	96.747	97.264	104.81	103.67	100.77	101.1	99.896	98.344	99.483	100.26	101.19	99.483	100.1	101.18	102.59	101.41	98.964	102.3	97.525	101.88	101.86	98.547	103	101.33	101.16	102.72	100.66	97.582
111.05	105.87	106.62	109.38	106.65	106.44	104.31	107.36	108.82	110.37	105.58	105.15	103.44	109.2	104.49	101.81	106.43	105.92	106.6	107.06	108.49	105.08	104.84	110.13	107.95	105.31	109.07	107.27	107.24	102.84	105.58	102.31	103.97	101.15	107.5	108.16	107.83	106.56	105.08	107.39	107.12	105.34	104.42	109.05	105.46	103.89	104.94	107.97	103.57	109.41
110.45	110.14	109.32	109.77	108.77	106.59	106.17	111.91	106.37	106.1	106.8	110.75	110.43	113.64	109.43	107.89	112.23	109.17	111.16	108.38	110.09	112.14	109.04	110.44	109.84	110.38	108.38	108.84	106.29	107.11	107.58	103.8	105.35	109.87	109.54	112.22	108.56	110.75	110.86	109.33	109.95	106.2	104.48	107	111.77	107.52	109	105.09	110.98	109.07
104.47	104.42	105.78	103.97	104.41	104.36	104.27	109.69	105.81	103.79	101.9	106.9	104.47	103.28	106.11	107.09	106.83	109.13	108.33	103.36	99.925	103.06	105	106.04	111.14	107.52	105.67	109.39	102.29	102.96	106.78	103.9	106.19	108.69	104.38	104.3	107.45	105.62	107.14	105.32	107.16	104.43	107.51	107.08	109.97	103.19	105.18	109.89	107.53	105.5
105.77	106.95	108.49	108.66	108.71	111.68	104	102.84	107.22	104.64	104.44	106.79	105.34	105.4	101.05	111.15	107.21	106.43	107.22	104.49	105.98	105.61	106.46	109.83	107.37	104.48	111.89	99.313	104.57	105.2	104.22	104.2	104.99	106.72	105.69	108.08	105.79	111.42	104.89	106.53	105	110.04	105.4	105.93	110.53	107.34	102.35	105.98	105.69	106.59
104.21	109.69	106.04	103.25	105.93	104.94	105.75	108.5	111.7	107.3	104.27	101.07	104.14	102.61	105.77	107.9	110.88	105.18	105.66	106.77	104.72	110.95	104.87	107.48	100.51	102.89	102	108.51	104.43	105.21	104.79	108.21	108.68	105.73	108.52	109.74	106.85	106.75	111.16	105.6	107.83	105.9	104.24	107.54	107.25	102.68	106.46	106.47	108.17	109.05
104.81	111.9	106.69	105.34	111.45	105.93	107.28	106.38	106.42	104.88	104.93	102.35	106.71	106.34	105.21	106.07	108.32	106.37	107.16	104.09	103.63	103.76	109.73	108.61	105.56	102.38	103.32	108.21	105.37	105.96	107.02	107.47	106.45	104.4	105	107.13	103.1	107.97	101.65	105.62	105.43	107.12	103.84	102.79	104.21	107.29	111.43	106.06	103.89	105.97
109.12	109.2	111.6	108.07	110.56	106.66	105.88	111.34	113.22	106.49	106.3	109.71	110.62	107.3	105.19	105.9	106.69	110.44	108.17	106.09	110.77	107.3	106.88	108.24	105.13	110.29	110.17	104.38	109.58	113.36	108.08	105.85	106.9	108	109.62	110.68	107.97	108.25	104.91	107.38	106.44	107.79	107.71	104.56	110.62	109.89	103.85	106.59	106.07	110.4
109.36	105.26	106.99	103.43	105	106.05	105.94	102.8	108.59	109.13	108.66	104.67	106.84	105.34	108.98	108.77	105.51	104.47	105.58	103.32	104.18	105.5	108.67	104.64	103.82	106.88	102.38	109.73	108.23	108.44	107.14	109.84	103.46	106.31	110.7	107.03	108.64	105.92	104.71	105.04	109.08	106.66	107.83	104.03	104	107.66	107.91	106.97	108.2	105.34
102.49	108.53	105.22	103.68	101.29	104.15	104.05	106.33	106.16	108.1	104.74	102.45	103.85	107.58	110.76	106.07	104.23	106.5	102.94	107.55	105.95	104.12	107.64	110.42	107.43	107.42	104.88	105.28	103.68	106.45	103.53	102.74	102.34	109.56	104.48	106.39	107.39	104.23	102.09	106.33	104.05	109.54	105.59	102.16	105.33	108.08	100.6	109.56	101.15	103.06
108.52	104.1	108.11	108.51	106.97	110.44	110.75	111.05	107.59	108.91	106.7	109.05	106.62	110.92	111.36	109.26	107.92	107.13	108.57	109.81	106.86	107.48	107.19	108.04	112.28	110.28	105.69	109.31	101.71	112.33	108.8	106.2	109.77	111.06	105.41	107.26	109.08	108.74	108.35	108.95	104.2	109.65	104.81	111.06	107.41	107.81	111.79	108.49	108.72	108.27
110.48	104.15	105.21	108.99	105.49	105.44	113.48	110.4	106.11	112.38	109.29	107.82	107.21	107.2	106.3	110.5	105.27	106.5	108.37	107.37	107.51	111.52	107.25	107.27	110.12	110.48	109.57	109.54	111.74	112.62	110.29	101.92	111.59	106.29	108.46	109.1	108.46	107.53	111.18	109.49	108.24	106.51	108.63	107.9	112.62	109.77	105.61	105.73	107.53	108.42
101.29	103.68	104.61	108	107.47	106.64	103.02	105.29	108.15	106.14	109.05	105.18	102.1	106.56	102.32	107.74	102.54	109.66	106.87	104.84	106.08	104.87	106.2	106.38	108.44	106.61	106.43	106.66	103.35	101.47	107.57	107.73	98.759	105.34	107.86	102.98	104.43	107.43	103.14	103.25	101.13	106.12	103.64	102.51	108.26	103.4	107.57	103.73	102.21	109.47
97.947	95.776	101.21	95.008	100.72	97.648	95.424	98.31	100.92	92.646	101.18	99.406	100.22	98.361	97.647	97.542	99.798	98.798	97.086	96.179	98.407	97.719	96.361	95.696	98.206	99.712	97.641	98.556	97.389	95.416	98.526	96.65	100.89	97.563	96.407	99.736	95.405	95.535	101.07	97.298	104.56	99.744	99.006	95.362	97.596	99.417	99.118	100.37	100.86	93.15
110.82	104.74	106.36	111.07	105.81	110.28	109.36	109.26	110.19	105.14	104.01	111.24	106.67	111.24	108.35	106.32	106.48	104.39	109.26	112.21	110.82	112.89	107.27	107.61	110.7	104.26	110.44	111.73	109.04	109.09	108.58	107.7	109.38	106.72	110.8	108.68	104.62	112.55	107.58	106.3	105.15	105.83	104.88	108.56	107.37	105.21	101.27	108.11	108.46	111.2
107.22	107.21	109.99	106.71	107.98	110.15	110.41	107.78	107.05	111.26	106.39	104.88	104.87	102.61	106.3	103.39	100.12	109.37	104.82	107.46	106.52	103.84	110.9	107.99	104.49	106.21	107.09	106.37	107.64	111.05	101.17	106.2	104.94	107.6	106.55	107.79	108.54	100.9	106.77	108.12	106.86	106.11	103.02	106.52	102.22	106.39	105.74	110.85	108.82	110
112.15	112.33	111.8	107.57	107.98	104.21	107.58	110.36	105.55	108.71	108.26	105.84	110.17	107.89	106.16	106.02	109.92	105.48	107.56	107.13	109.07	106.42	106.46	109.14	109.9	109.23	108.47	106.36	109.83	107.03	108.92	111.22	109.39	107.41	108	110.67	109.94	104.49	105.37	106.7	106.03	108.69	107.52	107.7	109.65	107.41	108.75	110.66	107.82	109.45
108.51	108.63	111.4	107.3	105.64	106.91	107.12	112.12	107.68	106.06	105.3	106.85	108.21	104.72	107.47	110.85	107.56	111.55	106.88	106.56	111.77	108.78	111.16	108.19	105.78	107.52	108.32	106.37	108.04	107.42	108.69	107.77	107.43	107.94	113.49	111.75	107.65	107.37	113.24	107.59	105.4	105.94	111.07	107.62	103.86	106.89	103.92	109.1	109.68	106.55
113.08	106.87	104	108.75	108.27	105.4	102.36	108.13	110.36	107.14	107.29	108.27	108.98	112.83	106.02	108.95	108.1	112.12	108.92	109.08	107.59	109.04	106.27	105.97	107.7	111.88	109.95	112.95	105.78	110.44	110.4	110.14	107.94	110.63	109.93	108.64	102.31	110.16	103.79	111.66	111.05	106.5	109.78	108.45	105.97	109.8	108.52	113.27	105.23	112.23
110.09	108.13	109.59	106.88	108.65	107.28	110.42	109.25	108.06	105.81	105.86	107.28	107.91	110.45	107.94	108.69	109.52	106.85	104.74	111.17	107.18	110.59	109.46	107.5	107.93	108.25	111.01	108.9	108.14	107.59	109.79	110.45	114.11	105.64	109.04	104.69	109	111	106.19	110.16	108.9	107.39	108.77	110.59	104.31	109.83	107.71	107.82	108.8	106.44
109.84	107.02	112.67	106.56	109.53	109.6	107.83	108.72	108.29	109.6	109.44	104.92	109.94	111.66	107.92	106.97	103.8	103.15	107.29	112.54	108.9	102.25	111.45	103.84	107.38	107.23	107.05	110.74	106.96	106.99	104.25	111.36	106.68	109.17	108.39	106	110.67	108.24	108.1	108.49	112.08	110.32	106.21	111.96	108.58	105.3	106.7	109.91	110.51	111.47
108.79	110.15	107.48	109.52	106.64	103.26	102.82	105.47	109.55	106.55	107.61	105.94	107.73	110.01	102.49	105.61	103.74	106.29	106.77	106.21	106.94	104.82	107.55	103.39	107.55	110.32	109.73	105.9	106.69	104.68	108.1	111.25	105.81	102.59	103.98	104.11	106.97	99.569	105.9	105.96	107.56	101.94	104.28	105.96	108.33	102.46	105.74	108.4	105.28	107.18
105.12	109.4	105.59	107.82	108.6	104.65	111.58	104.85	102.85	105.95	105.86	103.01	104.34	106.33	108.77	104.94	102.58	100.42	105.58	105.22	107.33	106.12	106.18	103.95	104.57	105.58	105.62	109.28	107.68	103.77	103.37	105.58	107.09	109.97	106.43	105.43	105.7	108.22	106.69	109.79	108.11	103.84	109.62	107.94	105.83	102.06	104.46	105.44	107.79	105.38
107.48	102.84	108.3	106.51	104.5	107.17	110.77	103.91	105.29	108.77	109.16	109.56	106.82	103.42	106.95	99.275	103.78	109.08	106.02	105.64	103.66	105.12	110.33	103.39	106.57	106.07	106.49	104.03	108.29	102.54	104.89	101.67	105.81	111.63	103.79	108.19	102.24	105.22	107.39	103.03	105.88	105.88	102.93	102.65	106.63	102.08	107.57	104.68	106.44	104.48
95.303	98.873	96.654	96.78	98.388	97.817	99.831	96.286	96.901	95.133	101.57	97.755	97.757	96.559	100.22	95.816	100.13	96.586	98.058	96.381	98.991	97.979	96.765	98.705	95.677	99.077	98.99	93.478	92.887	99.644	92.655	98.706	95.801	98.11	101.23	99.876	97.905	97.045	98.162	97.843	96.547	101.48	97.744	94.629	99.222	98.836	100.22	97.83	97.326	97.831
100.43	105.64	99.623	104.13	103.14	102.48	105.22	102.71	101.57	104.29	101.1	102.69	101.04	102.91	103.7	104.93	103.59	104.53	101.82	109.39	104.53	100.62	105.92	103.38	97.743	100.39	104.46	104.02	103.02	99.487	103.87	103.17	101.51	103.15	105.31	103.73	102.44	102.17	103.69	99.424	104.06	101.8	98.297	101.97	102.16	102.37	105.19	101.96	106.2	105.93
98.679	98.249	99.836	99.906	98.604	94.882	99.77	98.663	97.711	101.3	95.213	94.669	97.156	97.752	94.231	96.316	100.3	99.121	96.566	97.504	99.706	97.555	101.61	97.541	98.116	98.594	100.4	95.567	95.372	97.777	98.202	99.999	100.06	99.083	94.417	97.581	94.484	98.566	95.076	96.066	97.909	96.802	100.9	98.739	98.176	97.955	99.351	101.75	94.697	97.054
104.75	103.54	103.9	107.26	99.412	106.46	105.49	102.45	103.49	107.43	104.45	105.2	104.96	105.27	106.55	103.98	108.53	107.75	102.16	101.48	106.51	105.64	107.9	107.2	104.51	103.94	102.04	106.69	103.29	105.03	103.22	104.28	101.83	110.63	103.68	108.46	105.05	106.55	108.55	107.39	102.02	108.02	102.25	101.62	101.13	103.72	106.89	104.44	104.61	106.72
109.8	114.05	109.69	105.91	108.03	107.14	107.7	106.43	109.75	110.27	104.31	106.96	107.25	105.26	109.05	106.56	107.87	108.01	110.59	105.74	108.83	109.48	111.54	109.2	107.71	109.7	105.31	106.52	108.56	112.05	108.24	107.35	109.91	107.63	112.05	115.42	109.04	102.47	110.43	109.14	107.07	113	107.91	106.5	108.55	111.61	111.89	109.29	106.93	112.08
106.69	103.85	108.15	105.44	100.87	107.41	105.9	106.82	106.51	103.82	107.91	109.03	109.47	103.55	101.58	107.04	106.03	113.06	107.85	106.32	105.22	107.12	106.92	106.63	105.26	106.42	102.79	108.28	103.96	105.18	104.66	109.01	107.4	104.48	106.04	105.62	105.59	110.88	103.36	106.06	104.99	109.31	100.45	104.75	107.23	105.81	104.16	108.04	102.43	107.21
106.86	102.62	107.32	107.45	104.83	105.12	104.61	103.39	105.76	107.57	105.85	104.63	107.64	108.43	106.09	105.17	106.28	108.63	104.95	110.17	102.8	101.83	104.51	102.84	103.36	103.36	105.68	109.48	103.17	105.53	106.16	104.17	101.47	105.01	102.48	100.2	105.6	102.14	107.36	106.54	106.52	109.92	103.74	108.78	104.54	106.32	106.65	108.17	103.62	104.73
97.864	93.529	95.656	95.401	102.29	99.605	95.054	94.82	100.39	98.95	99.15	98.454	99.188	98.152	101.85	97.552	95.453	97.333	97.389	98.828	100.04	97.912	97.84	96.833	92.112	95.13	103.16	100.2	95.994	96.693	95.564	96.551	97.679	98.095	102.62	92.557	95.016	95.141	98.112	96.432	93.126	100.55	102.48	98.726	101.4	98.162	102.7	100.5	94.482	98.58
111.27	109.73	109.71	111.22	109.12	107.07	110.46	111.86	106.5	111.37	111.17	113.32	107.43	108.12	108.97	113.13	111.66	107.58	112.96	106.45	109.38	110.89	110.84	110.89	109.98	117.59	109.45	105.67	114.82	112.82	109.01	109.26	109.65	107.48	110.74	111.69	112.1	109.59	105.56	108.77	111.4	106.79	109.3	110.53	107.85	104.61	106.57	109.69	112.78	107.87
102.76	107.69	108.62	104.91	109.29	110.86	107.84	105.84	108.47	105.38	107.52	105.66	108.19	106.87	112.64	109.66	108.36	107.33	108.99	106.64	110.94	106.79	108.23	107.5	108.06	108.05	111.3	107.8	104.35	108.47	112.87	110.11	107.45	106.52	106.15	114.69	108.23	108.01	111.64	110.4	105.42	113.83	109.51	108.81	104.07	110.71	107.67	109.75	104.49	111.88
102.63	104.1	103.63	102.51	105.46	102.93	107.7	108.42	109.03	101.95	103.66	107.06	105.72	107.47	105.67	107.71	106.26	108.96	104.74	107.06	107.08	106.79	108.21	107.17	104.18	105.02	108.71	103.44	102.38	105.36	106.65	103.66	108.52	105.6	104.13	106.06	104.43	107.46	100.6	106.72	104.18	105.35	102.72	106.82	105.48	103.77	107.14	105.8	106.62	106.7
99.032	99.024	96.648	97.428	100.79	99.832	100.99	93.373	95.19	99.182	95.088	97.414	99.961	92.853	97.201	96.584	97.443	95.578	96.28	101.76	99.534	101.25	98.542	97.329	97.475	99.118	94.757	93.801	100.54	100.17	98.036	99.612	96.832	95.98	101.97	94.219	102.09	95.143	99.513	96.376	100.97	92.346	98.855	101.45	93.991	95.623	100.95	100.4	96.255	103.2
104.36	106.29	106.67	106.47	101.56	102.79	110.7	102.9	105.66	106.23	103.58	108.35	108.56	106.57	104.68	107.18	104.9	106.13	104.79	100.95	105.53	104.35	105.2	103.37	102.61	105.29	104.91	106.24	106.75	105.52	102.32	107.88	102.46	104	106.15	109.56	109.46	108.41	107.83	107.78	105.79	108.24	102.58	106.08	107.28	104.35	105.53	107.15	103.06	108.16
107.16	103.48	102.12	104.48	100.7	106.07	104.3	99.974	104.17	107.09	104.64	105.91	106.78	103.2	105.3	102.25	107.58	106.47	108.36	106.02	103.97	106.17	103.99	106.82	100.58	106.41	105.48	107.12	106.34	107.57	107.83	103.8	106.47	102.2	103.31	105.71	102	102.75	106.09	106.54	103.56	104.42	102.34	106.29	102.42	102.92	105.6	105.4	104.72	105.29
106.96	107.89	103.64	103.29	105.81	104.36	105.35	107.25	112.58	106.52	105.02	103.34	100.16	103	104.19	106.99	105.71	101.51	106.89	102.04	109.29	103.61	103.21	106.92	103.9	102.82	107.52	105.94	106.44	106.36	102.69	102.15	105.93	101.72	107.83	105.04	104.99	109.48	105.76	102.74	104.02	103.8	104.63	103.76	107.18	107.57	108.07	106.75	102.77	103.65
100.92	103.95	102.74	97.015	100.69	97.258	102.58	101.06	99.565	101.92	101	100.07	96.287	102.2	102.27	98.98	97.401	102.5	99.866	100.11	98.205	103.67	98.582	100.16	101.58	100.41	102.84	103.19	101.6	99.882	103.24	104.02	98.019	101.93	100.61	101.22	101.54	101.9	98.348	103	107.14	99.689	102.77	100.52	94.262	103.18	100.18	105.6	102.91	95.414
96.416	97.106	98.595	97.478	96.501	97.183	98.305	94.035	98.767	96.013	98.374	98.799	95.604	97.688	95.263	99.09	99.335	93.528	97.471	97.533	100.72	101.15	98.469	101.44	93.521	95.808	96.482	92.559	95.206	101.08	97.771	98.612	97.955	102.01	98.1	96.579	102.57	95.42	96.225	99.105	96.26	99.252	90.596	97.224	99.312	97.169	99.31	100.05	98.755	97.084
107.86	107.35	105.39	111.96	106.71	110.17	102.23	108.57	106.38	105.68	107.3	108.39	112.73	108.98	106.68	106.52	107.93	103.8	111.68	108.55	108.08	106.79	109.11	109.02	105.93	110.78	106.04	108.1	107.94	107.41	109.63	107.15	107.88	109.78	109.61	108.06	105.96	105.54	105.76	104.49	108.41	110.02	110.18	108.18	105.38	107.65	106.54	109.48	104.55	109.3
113.36	107.17	114.73	106.58	106.86	105.29	107.21	111.08	109.17	109.26	107.71	111.34	105.14	107.65	107.96	106.52	109.98	109.35	109.91	107.22	107.02	108.45	105.18	108.12	107.14	108.26	108.32	106.3	109.88	110.08	107.07	111.63	107.31	107.5	104.82	107.19	105.59	111.38	106.79	110.16	109.43	108.24	110.07	105.8	106.31	110.07	108.59	104.06	108.72	105.75
105	107.15	109.46	104.58	107.57	106.06	105.28	109.04	100.48	105.57	107.75	108.16	107.01	112.72	106.82	106.47	103.96	103.59	108.88	104.83	107.35	110.06	105.8	109.1	105.9	100.5	103.81	109.71	104.85	107.71	107.97	106.69	106.5	107.58	108.55	106.14	108.79	112.86	102.83	102.94	106.82	108.45	112.79	109.4	106.97	103.35	102.73	113.58	102.73	106.71
100.65	102.11	106.17	104.67	104.71	107.05	108.2	99.626	102.82	104.15	105.44	102.3	106	105.44	106.62	104.75	103.63	102.3	105.42	101.97	107.36	101.65	107.1	105.14	104.25	103.05	103.25	107.63	107.28	108.94	105.58	107.82	108.39	105.83	101.8	104.52	105.36	104.72	105.58	105.78	109.53	104.74	103.55	100.04	106.82	103.49	106.2	104.41	102.92	103.14
108.66	106.35	104.69	99.97	107.26	106.55	106.01	105.49	102.34	101.18	109.22	103.09	106.16	107.19	107.18	106.17	108.33	106.61	106.58	100.08	103.8	106.24	107.6	103.44	104.11	102.34	106.54	106.05	104.88	102.65	106.41	104.7	105.25	104.41	107.31	106.45	109.29	107.44	106.19	105.11	104.22	110.59	103.84	102.34	102.7	104.69	107.52	104.27	107.3	101.04
100.47	102.47	99.552	99.206	103.96	102	98.94	100.27	97.352	105.04	96.604	101.35	100.77	100.47	100.05	100.3	99.122	101.99	98.162	98.744	98.794	100.65	99.517	99.355	98.102	100.78	102.68	96.064	98.629	99.605	101.02	101.44	100.15	98.773	101.68	97.469	103.6	99.927	95.676	99.184	101.74	102.04	100.87	102.86	97.497	100.59	97.58	105.23	99.531	99.64
112.6	106.92	108.55	113.33	114.8	112.21	114.04	108.96	112.48	112.44	108.62	111.63	107.87	112.6	110.06	110.76	111.52	111.45	107.96	108.24	107.94	110.98	112	111.04	113.67	108.47	107.89	113.12	106.25	110.15	109.51	107.56	107.41	109.59	111.6	109.18	108.77	110.46	108.58	113.22	114.37	109.82	111.06	107.91	111.39	107.89	110.48	109.55	110.47	107.64
104.76	106.25	106.51	107.23	103.98	103.19	108.11	101.49	107.5	105.24	106.85	103.09	109.31	105.18	101.74	109.07	103.5	105.08	105.63	108	107.75	103.69	100.45	105.67	103.68	106.09	105.05	103.08	105.09	109.43	104.16	106.77	106.42	101.23	109.23	105.11	104.65	103.99	105.62	106.31	106	105.27	105.38	108.05	103.63	104.53	108.26	106.61	104.32	106.68
106.88	107.71	103.12	104.02	102.65	103.57	104.07	105.52	108.23	107.96	104.68	107.74	108	104.44	106.14	105.4	108.69	103.94	106.5	103.46	106.43	105.27	109.67	103.01	107.78	103.13	107.88	105.7	101.26	107.73	104.65	104.5	105.39	103.45	106.41	107.02	108.54	104.58	104.81	108.33	103.78	111.29	104.96	105.47	102.96	103.31	104.85	105.42	102.32	106.45
106.81	108.26	110.43	107.16	112.21	113.29	108.54	110.6	108.62	109.78	108.83	108.97	110.32	108.53	110.08	108.18	105.72	106.25	104.99	107.02	107.71	105.6	109.08	108.51	106.32	111.78	105.48	110.17	107.77	111.83	110.28	107.2	110.31	110.25	105.89	108.2	107.22	108	108.58	109.92	112.28	106.49	108.39	109.51	110.62	109.54	106.89	110.57	106.7	109.71
102.77	103.35	103.2	98.167	102.36	97.194	98.915	101.31	99.24	99.538	97.468	100.48	101.21	98.528	98.361	97.33	95.285	98.374	95.823	97.091	97.088	98.351	101.86	96.595	98.223	100.55	96.098	105.02	100.35	100.5	101.21	96.751	95.335	99.31	103.72	102.54	100.32	96.638	95.856	96.341	103.86	101.53	101.87	98.402	96.269	97.953	102.97	95.55	101.38	99.643
109.98	105.51	109.69	109.29	105.52	109.01	110.35	107.83	111.87	108.33	105.52	108.42	106.93	106.24	108.87	108.45	105.99	108.7	108.74	105.63	106.04	107.22	103.39	107.62	109.81	106	109.71	108.3	106.98	108.31	108.74	109.03	108.96	108.05	105.57	111.16	106.53	108.23	104.55	108.76	107.12	108.85	110.57	105.49	104.61	105.25	110.58	109.18	110.07	110.06
107.92	108.55	107.06	109.8	111.98	107.34	109	105.28	107.86	105.52	109.04	108.34	105.67	105.58	109.82	107.94	107.29	108.13	108.24	108.66	108.31	111.4	107.22	112.82	106.5	105.54	108.04	108.75	110.85	108.23	105.05	111.46	111.81	108.09	108.42	108.19	109.87	106.61	111.37	110.35	107.84	109.16	110.08	108.83	111	105.66	104.71	107.28	109.02	108.4
102.41	106.31	105.76	109.75	107.1	107.8	107	107.55	106.75	103.72	103.43	106.98	107.27	104.46	104.26	101.99	109.52	107.7	103.05	105.15	102.17	103.81	103.19	111.2	105.27	102.41	104.85	106.34	105.12	104.15	105.83	104.83	106.17	107.18	105.88	106.47	104.85	100.19	103.39	108	103.65	104.78	112.13	101.94	103.94	107.4	105.49	107.88	102.43	106.47
92.644	98.143	96.282	98.732	94.607	100.07	99.685	97.105	99.749	98.948	99.893	98.41	97.582	97.743	98.256	96.014	100.66	101.28	101.02	95.998	96.317	101.09	98.842	101.28	98.886	98.809	100.1	92.895	95.316	96.753	94.898	98.005	100.91	99.794	97.867	100.35	100.74	100.99	97.483	96.975	97.497	100.55	95.556	98.341	98.858	96.487	94.362	98.981	98.506	101.82
111.76	109.44	106.79	107.51	111.04	107.6	103.35	108.09	104.47	109.71	104.14	102.73	107.11	104.97	108.2	106.56	115.61	108.64	105.34	107.93	108.47	106.88	107	103.18	108.92	109.15	109.51	109.63	111.35	105.69	105.97	106.26	111.3	104.93	110.17	109.84	108.38	108.96	110.52	106.31	107.98	104.59	106.82	108	111.39	101.77	111.69	112.02	105.61	108.18
110.64	112.43	113.07	109.1	108.92	113.81	108.4	109.69	114.89	107.05	112.54	109.26	113.24	111.98	113.86	115.85	109.69	115.15	108.44	111.58	109.8	109.26	109.01	110.96	106.75	110.94	109.18	106.94	111.2	109.8	111.38	111.5	111.74	109.61	113.14	111.31	106.07	109.66	111.97	109.16	110.37	105.94	110.44	107.64	107.76	108.71	111.37	110.82	105.25	111.98
103.18	104.13	103.65	104.57	106.15	105.87	104.19	111.26	101.78	102.58	107.04	102.61	108.18	99.699	105.3	100.13	106.83	103	107.6	108.17	104.89	103.41	107.47	105.48	107.15	105.22	106.87	107.91	107.79	101.71	107.05	103.33	106.79	107.11	106.11	105.6	104.51	102.34	106.15	107.2	111.95	101.7	101.36	105.09	105.7	102.76	109.68	103.26	108.26	103.85
103.84	108.62	107.26	103.63	107.09	107.22	106.83	105.37	103.73	104.13	106.83	108.51	109.26	105.01	100.42	108.2	102.26	104.09	107.1	107.14	104.93	110.72	102.42	108.11	102.9	109.9	106.33	105.59	104.38	102.96	103.4	103.21	109.06	103.5	105.72	101.73	103.04	102.33	104.42	107.7	103.26	107.39	106.38	103.69	102.63	100.97	107.78	109.36	105.26	104.35
95.088	101.65	94.81	97.086	99.381	95.185	98.887	95.211	100.12	100.4	104.31	94.137	98.629	98.833	95.779	99.72	94.203	100.48	98.484	101.18	98.265	98.661	97.233	98.489	96.479	96.717	102.16	99.67	101.68	98.606	100.82	98.472	96.608	103.21	95.897	98.756	96.139	101.65	97.699	96.993	103.55	102.16	96.834	102.3	96.351	102.24	100.5	98.723	100.49	98.408
111.13	108.04	109.9	113.42	109.98	108.3	111.49	110.35	111.35	109.25	111.17	110.07	106.13	110.31	109.91	109.66	110.15	107.57	107.76	110.82	111.89	109.29	112.38	109.88	108.52	110.56	107.76	108.74	113.51	110.23	107.55	112.36	110	107.03	109.86	109.48	111.25	113.42	113.51	110.54	111.4	109.88	108.58	111.76	112.33	109.81	106.8	110.68	110.95	110
107.48	106.73	105.6	104.22	106.04	101.7	109.96	105.22	105.89	103.28	106.87	109.22	107.31	104.84	103.58	107.64	104.98	107.37	105.61	105.73	102.48	106.57	108.02	110.13	104.4	106.57	106.2	105.16	104.58	105.34	107.48	105.24	102.41	102.31	104.84	102.64	109.92	103.57	109.37	105.89	102.27	102.07	100.01	105.18	105.13	106.21	106.36	102.5	105.97	103.07
96.968	99.647	97.038	98.023	94.258	91.882	95.877	103.31	97.7	100	97.92	97.65	95.582	96.976	99.661	95.439	96.364	100.05	96.385	96.988	100.49	97.411	96.427	96.786	101.83	102.46	100.32	97.097	93.003	93.615	104.25	97.842	95.739	98.832	96.995	97.891	101.84	97.178	99.407	99.302	98.92	99.684	96.685	97.272	100.68	101.34	97.765	97.277	95.036	102.11
102.16	103.81	107.44	108.27	103.64	109.31	104.55	105.63	105.08	105.03	103.42	107.7	103.83	108.12	101.72	104.64	108.12	105.61	103.41	112.24	103.65	106.35	110.52	103.13	110.78	103.78	106.25	106.21	102.98	103.2	106.47	106.01	105.77	110.33	107.61	104.52	103.58	108.62	107.07	104.82	105.64	100.91	105.41	101.25	107.65	105.07	104.71	106.5	104.6	105.28
109.81	110.35	106.53	105.23	111.06	108.57	108.86	108.87	106.08	109.72	110	108.61	111.55	107.01	108.02	106.52	111.81	109.8	107.64	107.02	108.97	100.61	106.65	112.85	107.41	111	106.95	105.39	105.49	107.02	107.15	105.23	111.29	110.62	105.61	110.35	107	108.49	109.07	106.23	106.12	107.65	107.66	104.88	104.25	107.06	109.97	105.54	107.22	111.61
110.19	105.23	105.73	111.5	110.12	106.36	103.08	108.17	104.73	102.43	106.28	106.56	110.48	108.94	106.51	106.73	106.48	108.36	109.67	107.73	105.33	103.9	106.48	106.22	106.58	110.59	107.1	107.91	107.02	107.8	105.52	106.58	110	104.75	110.1	107.51	108.29	108.41	105.44	105.98	105.65	107.56	105.12	109.73	109.91	106.72	106.13	102.86	100.12	112.13
98.865	96.529	97.725	97.098	103.52	94.28	96.458	94.456	96.918	100.67	99.061	95.766	98.898	99.848	93.558	96.375	100.01	99.48	95.67	95.244	97.542	98.392	98.629	101.12	97.399	97.461	99.386	96.108	98.749	98.32	100.37	96.331	99.097	93.799	97.809	97.648	98.085	104.67	96.727	96.75	94.955	95.049	92.859	99.217	98.427	101.79	94.266	98.706	100.07	96.139
108.19	108.41	106.91	106.56	104.83	105.58	111.67	112.44	112.34	104.51	105.3	109.53	110.66	106.3	110.4	109.51	106.17	107.47	105.31	107.67	108.74	108.76	108.31	106.78	109.43	109.78	109.64	107.81	109.26	114.21	109.4	104.4	108.28	107.64	104.75	110.08	106.68	108.31	100.91	111.9	107.57	108.59	106.72	109.83	108.25	106.32	106.5	103.45	115.31	107.85
107.13	107.82	102.95	103.37	112.05	104.02	104.13	114.39	106.09	106.05	103.47	110.69	104.99	107.46	103.72	103.68	105.17	109.32	105.23	105.63	109.37	105.49	105.13	110.48	107.16	108.59	100.28	104.23	106.95	105.36	100.82	108.41	103.21	103.16	105.53	104.58	103.03	105.36	106.45	107.41	104.86	105.93	102.16	103.64	106.36	107.46	108.52	107.4	104.36	103.36
101.64	105.06	104.2	107.48	105.32	101.85	106.02	105.22	104.66	107.45	104.27	107.86	105.54	102.54	106.96	107.59	104.73	103.83	107.34	105.46	105.04	105.05	106.24	105.87	110.22	106.64	111.42	107.18	104.62	105	105.44	103.19	103.95	107.77	101.17	110.46	105.79	104.99	105.78	109.3	103.65	103.78	103.58	107.03	107.36	103.05	106.63	107.11	101.94	99.194
106.11	107.51	104.24	104.23	108.06	101.74	103.32	104.02	105.11	105.56	106.75	104.05	104.92	110.09	109.17	100.88	102.12	106.14	107.67	108.01	107.57	106.38	107.49	102.43	102.06	108.4	105.03	102.58	101.98	103.11	107.05	101.78	107.67	111.1	105.93	103.6	104.93	103.22	102.13	105.22	107.34	103.83	106.91	105.35	107.82	102.06	104.28	103.61	100.03	102.26
109.12	110.6	112.31	108.9	112.17	112.28	110.61	111.62	112.35	111.86	105.11	109.94	111.04	107.3	107.48	106.19	107.44	110.2	114.5	109.24	107.44	110.45	109.94	107.1	112.08	107.86	108.35	112.01	103.99	108.32	111.43	111.65	110.75	109.14	110.66	113.54	110.7	108.07	113.18	108.38	109.76	111.31	105.48	106.92	108.18	109.69	108.26	107.09	109.03	107.43
103.36	105.42	102.96	106.75	108.4	108.68	104.17	105.84	110.06	104.35	104.67	103.99	106.42	104.49	104.05	108.27	106.51	106.5	108.14	108.4	105.73	104.75	103.66	109.34	105.35	107.79	105.73	106.32	105.15	106.22	105.12	103.81	108.37	107	107.7	106.12	106.2	108.63	103.35	104.31	104.5	106.28	106.55	101.94	106.6	111.87	108.24	107.51	103.26	102.27
108.06	108.01	105.96	106.54	111.28	108.95	106.56	110.5	107.03	110.83	110.33	107.97	110.41	111.26	108.91	112.02	108.96	111.62	109.88	106.7	111.89	109.08	106.89	107.29	108.44	108.14	110.69	105.41	106.47	113.88	108.63	108.12	106.5	111.67	111.36	108.55	107.91	109.28	109.62	110.02	108.55	110.43	109.49	108.2	111.39	109.24	108.21	117.96	106.26	112.13
102.38	102.41	104.02	108.8	108.29	108.15	105.58	104.17	105.93	105.01	106.9	105.52	103.52	106.51	103.96	104.11	107.88	107.42	103.5	105.06	107.71	105.89	108.72	103.27	104.37	104.4	107.29	105.64	103.54	106.85	100.29	108.45	103.16	109.89	104.84	109.41	100.86	103.71	109.64	103.67	103.75	101.9	106.5	109.76	106.44	109.99	107.34	103.3	102.17	105.75
108.08	111.39	107.34	102.92	106.43	103.63	107.7	104.68	108.32	107.06	107.3	106.04	102.7	100.91	103.64	107.29	103.93	102.42	101.84	107.67	108.03	105.92	106.83	102.86	107.56	101.39	107.57	106.05	105.83	101.63	105.92	101.66	101.79	103.73	102.15	104.45	106.66	105.52	109.9	105.67	103.58	107.68	104.67	104.8	104.12	103.32	106.24	103.42	105.09	105.41
104.75	109.19	106.15	108.29	107.22	106.93	106.68	105.23	103.28	104.49	103.99	100.51	109.74	104.32	106.96	103.8	101.7	103.39	105.6	106.24	101.38	106.3	102.86	105.81	107.78	108.47	107.57	106.53	104.03	104.58	106.95	105.86	109.64	99.415	106.27	104.24	100.71	105.79	105.34	108.04	103.41	107.34	108.6	107.31	104.65	106.65	103.23	108.38	104.93	106
109.44	105.74	112.17	104.14	105.31	106.62	105.29	107.54	106.95	109.07	109.58	105.96	104.61	107.08	105.57	109.94	110.79	108.94	111.26	106.79	105.39	109.35	107.65	109.31	104.99	108.58	105.71	105.18	111.26	106.93	105.57	102.76	109.99	103.85	109.22	106.39	106.64	109.48	108.24	110.3	107.09	102.61	109.89	105.13	109.64	108.78	106.77	106.8	107.08	105.09
107.81	105.81	110.92	111.54	106.15	107.86	108.08	109.27	110.41	112.11	104.07	107.46	110.34	108.89	109.21	105.4	108.09	106.75	104.97	106.6	104.22	107.02	105.81	106.81	106.4	108.75	110.89	109.07	106.78	105.32	106.58	108.54	109.89	110.8	106.9	108.48	110.46	104.81	103.4	107.22	112.4	104.49	110.87	106.69	104.66	106.05	108.41	105.61	106	112.44
[truncated: 150 more columns]
