# Supplementary material for: Genetic dissection of main and epistatic effects of QTL based on augmented triple test cross design
Source: PLoS One. 2017 Dec 14;12(12):e0189054. doi: 10.1371/journal.pone.0189054 (PMC5730204; doi:10.1371/journal.pone.0189054)
Supplement: S10 Supporting Information — (ZIP) [file pone.0189054.s010.zip › z6_550_0.8_10.csv]

110.64	108.83	108.09	108.81	107.99	106.95	109.75	109.36	109.79	107.79	108.23	107.27	108.9	110.02	107.39	108.58	106.45	109.32	107.16	107.79	108.27	108.34	106.71	108.99	109.79	108.3	109.35	108.21	108.41	108.05	110.11	109.53	109.37	109.55	107.57	108.87	108.32	108.72	109.45	108.06	107.04	108.76	107.98	109.96	108.73	109.05	108.61	109.31	109.51	108.93
104.33	105.22	103.82	104.28	105.95	104.63	104.51	105.29	106.1	105.97	105.85	105.46	105.34	106.79	104.47	105.72	105.45	106.53	104.7	107.44	107.33	105.6	104.94	106.69	104.96	105.52	105.91	106.59	105.79	105.17	105.47	106.86	107.19	104.48	104.06	105.26	106.37	104.74	105.93	106.68	105.96	104.01	105.85	104.41	105.18	106.52	104.71	105.5	105.88	105.55
103.53	104.63	100.94	103.28	103.31	101.94	103.71	102.56	102.33	103.6	101.7	102.16	102.26	102.55	102.14	102.27	102.49	102.64	101.06	104.51	101.22	102.45	100.99	103.29	101.67	101.97	102.74	103.82	102.45	102.76	103.07	100.96	101.61	102.09	102.82	101.68	102.83	103.72	103.87	103.44	103.54	102.17	105.15	102.1	102.93	103.46	103.2	101.77	102.43	102.49
97.169	99.584	99.793	96.434	97.734	97.316	98.307	97.83	97.893	99.026	97.562	98.52	95.249	98.269	97.617	97.807	98.433	98.95	98.166	98.239	99.924	97.108	96.196	98.37	98.052	98.852	99.168	98.276	96.922	98.351	97.659	96.725	98.599	97.953	97.328	98.021	97.57	97.859	97.643	98.862	98.471	96.562	98.313	97.35	98.926	98.183	97.878	96.667	97.977	98.266
98.853	99.107	97.837	98.669	96.665	98.05	97.692	98.625	98.565	97.469	98.35	97.293	97.908	97.967	98.403	97.4	97.949	99.035	97.158	99.18	97.861	97.019	98.358	98.972	97.795	97.092	97.635	98.343	97.546	99.092	99.318	97.918	97.847	99.416	98.992	97.215	97.62	98.481	99.351	98.951	97.511	98.051	98.634	97.73	98.024	96.434	97.408	98.306	96.697	98.016
111.11	110.95	110.99	110.76	109.96	110.66	111.06	109.21	110.83	110.12	109.49	110.49	109.05	110.25	111.08	109.32	109.03	110.45	109.39	110.34	110.23	110.79	110.05	110.79	110.11	110.65	110.41	110.45	109.88	109.59	110.47	109.14	111.46	111.1	111.07	108.68	108.87	112.06	112.11	110.78	111.06	110.13	110.81	109.89	108.78	109.84	109.54	111.69	110.77	111.25
107.26	108.57	108.77	107.33	108.79	107.92	107.21	107.8	105.79	106.45	107.56	108.16	107.55	108.45	109.29	107.2	108.92	108.51	108.18	108.41	108.75	108.83	110.51	109.19	107.26	109.11	107.94	106.88	107.84	107.56	108.69	107.95	107.38	107.4	108.8	107.41	106.77	107.69	108.33	107.91	108.42	107.77	108.27	107.85	106.69	107.94	108.37	106.01	108.03	108.28
104.79	106.47	106.01	104.94	105.32	105.7	105.18	104.54	107.66	106.15	106.03	106.23	105.61	106.01	105.75	104.98	106.35	104.47	106.35	104.72	104.31	106.19	104.13	107.42	105.63	106.9	106.34	105.57	105.22	104.98	106.92	106.27	105.81	105.44	106.12	106.85	105.63	106.62	106.41	103.49	105.4	105.25	106.01	104.56	105.34	105.32	106.19	106.02	106.15	105.61
103.25	105	104.73	105.28	105.46	106	105.94	105.72	105.34	105.39	105.77	104.46	105.37	104.18	103.89	106.21	106.01	105.47	106.65	105.59	105.91	105.84	106.15	102.62	105.74	105.85	105.49	107.27	105.4	105.42	105.16	106.39	104.61	104.97	106.81	105.89	107.45	104.52	105.15	106.15	105.95	105.3	104.24	105.72	103.89	106.76	105.55	105.73	106.14	106.54
98.654	99.447	98.485	98.403	98.461	98.166	98.921	97.296	98.139	98.141	98.712	97.519	98.87	98.766	98.128	99.249	100.78	97.83	98.719	99.541	98.712	97.455	99.368	98.76	98.878	98.685	99.255	98.446	98.774	97.878	97.952	99.55	98.168	98.253	98.675	99.407	98.373	98.763	98.148	100.28	99.206	97.401	99.478	99.507	99.645	98.721	100.41	100.25	98.929	98.518
105.75	105.67	105.27	105.15	106	106.85	106.75	106.61	105.24	105.98	106.82	106.75	106.67	106.19	106.48	107.45	105.89	106.33	105.88	105.8	106.29	107.24	106.56	105.65	105.41	106.68	106.36	109.08	105.89	105.51	106.43	107.14	106.12	106.7	105.41	106	105.7	107.26	105.15	107.98	105.08	106.32	105.69	106.62	105.08	105.48	105.11	105.94	106.59	106.42
105.24	106.29	104.71	105.85	106.18	106.02	105.41	105.74	105.52	105.42	103.75	104.08	106.57	105.44	104.92	105.72	105.7	105.55	106.3	104.81	105.2	105.83	106.36	105.39	105.66	105.58	105.21	105.92	105.44	106.06	105.63	105.38	105.77	106.93	106.13	107.26	106.02	106.74	104.33	104.19	105.23	107.26	106.47	105.43	105.49	106.36	106.82	104.88	105.86	107.01
96.552	99.157	99.111	98.222	100.17	97.712	99.232	97.315	97.641	98.565	97.192	97.991	96.973	98.856	98.271	96.839	97.883	97.774	99.665	96.707	96.52	98.044	97.829	97.714	98.928	98.63	97.447	98.47	97.598	98.466	97.544	97.344	97.866	99.06	98.069	98.399	98.086	96.888	99.078	97.175	99.791	98.531	97.513	98.417	99.343	98.431	98.726	97.714	97.978	99.401
99.162	97.325	99.421	98.068	97.708	101.01	98.075	98.917	98.825	98.756	99.923	97.903	96.8	97.811	99.366	98.521	98.227	98.812	99.181	99.275	99.01	98.391	97.5	97.962	99.863	97.895	100.69	97.849	98.378	99.535	98.909	98.536	98.318	99.887	97.08	97.861	98.676	98.722	98.999	100.54	98.385	98.212	100.09	98.257	98.43	96.978	98.365	98.083	100.56	98.906
97.505	99.285	99.294	97.123	97.959	99.533	97.285	97.85	98.546	98.352	96.423	96.912	98.682	98.133	99.357	97.552	98.781	96.343	97.661	97.304	99.14	98.834	98.728	98.317	98.452	96.581	97.61	98.286	98.968	98.466	98.211	99.034	99.366	97.416	97.505	97.758	98.117	99.267	97.825	99.238	98.795	97.726	97.578	98.033	97.737	97.951	98.904	97.47	98.018	98.167
98.103	97.235	96.602	99.295	97.169	98.007	98.691	98.53	97.415	97.915	98.272	98.49	96.92	96.787	97.869	98.332	98.618	97.8	98.681	97.933	98.298	97.494	99.292	99.617	97.281	98.141	97.709	96.636	98.658	98.547	98.04	98.079	99.834	98.703	95.757	98.877	97.871	98.302	97.855	97.662	97.753	98.15	97.781	99.675	98.861	96.913	97.612	99.511	97.651	98.378
104.76	106.67	105.82	104.57	104.98	107.23	105.7	106.15	105.65	106.08	105.02	104.63	106.63	105.05	106.19	106.26	105.27	106.23	107.62	104.25	106.2	105.1	107	104.83	103.59	106.61	105.7	107.41	104.5	105.29	106.2	104.65	106.84	104.9	105.6	105.67	105.53	105.77	105.58	106.79	105.59	106.53	105.16	105.94	105.95	105.63	105.11	105.72	104.77	104.22
108.33	107.24	108.88	109.16	109.7	108.08	108.51	108.74	110.25	109.19	108.56	109.02	108.24	109.83	108.18	108.68	108.53	107.42	109.24	108.04	107.23	108.82	107.08	108.85	109.06	107.52	110.87	108.29	110.29	106.97	107.79	108.73	108.66	108.4	107.6	109.17	108.74	108.99	108.79	110.95	108.88	107.97	109.92	108.81	107.76	110.21	107.96	109.65	109.48	109.78
109.71	108.85	108.57	108.67	109.04	108.69	109.16	109.02	108.99	109.82	108.11	108.96	108.88	108.18	107.64	108.27	107.66	109.21	108.08	108.53	107.85	109.74	110.09	110.16	110.57	107.3	109.36	108.51	107.2	108.32	107.72	108.34	107.77	109.68	109.03	110.01	107.58	107.13	107.96	108.08	108.94	109.75	109.16	107.88	108.25	107.98	109.94	109.35	110.41	109.14
98.02	97.422	97.926	97.084	98.634	98.53	97.211	99.171	98.24	98.285	97.737	98.486	99.102	98.848	98.663	99.048	97.472	97.321	97.647	99.391	95.578	98.111	98.227	96.218	98.733	99.594	99.019	95.756	98.004	99.257	97.225	96.714	97.251	97.354	98.212	97.662	97.496	97.081	99.094	96.646	97.242	97.62	97.597	99.156	99.467	97.503	98.163	95.95	98.957	97.394
110.73	111.61	109.85	111.45	109.93	110.09	111.94	109.56	110.52	111.49	109.29	110.41	109.44	111.05	109.41	110.83	109.72	111.85	110.01	111.67	109.54	110.64	110.9	111.51	110.02	110.59	108.4	110.52	109.43	111.47	110.91	109.78	112.31	110.99	109.04	108.6	111.14	110.01	110.95	109.37	110.93	110.32	109.85	110.74	110.52	109.21	110.87	109.54	110.22	111.04
106.83	106.51	106.09	105.16	106.56	106.12	108.17	105.88	106.39	107.23	106.16	108.51	106.9	106.45	106.54	106.56	106.92	105.53	105.92	106.54	105.75	105.1	105.37	106.41	107.29	107.29	106.12	105.75	106.48	105.9	105.71	105.07	108.21	106.22	107.05	106.5	106.08	105.45	106.33	105.98	106.48	105.47	105.24	105.93	107.63	107.19	105.6	106.85	107.21	107.22
105.27	106.73	105.81	106.44	105.57	104.75	106.25	105.65	105.04	104.05	105.47	105.48	106.01	106.33	105.46	105.73	106.35	104.92	105.88	105.76	106.95	105.38	104.89	106.34	105.63	106.16	105.17	106.38	105.96	105.25	106.1	106.27	105.51	107.29	106.12	105.32	105.81	106.66	107.03	106	105.34	104.55	106.11	106.12	104.64	105.27	107.28	106.52	107.04	107.3
106.34	107.3	106.57	105.91	105.58	105.73	107.72	106.37	105.77	107.26	108.37	105.08	105.76	106.94	106.12	106.88	105.95	106.61	104.71	105.42	106.89	106.42	106.13	106.6	105	108.24	106.78	106.56	105.59	106.57	108.78	104.87	106.24	105.83	106.98	107.92	107.39	106.19	106.73	106.01	106.13	106.62	107.28	105.94	108.08	105.55	103.85	105.49	105.45	106.5
100.91	100.77	100.28	100.09	100.09	101.16	101.23	102.05	100.73	101.06	100.57	101.04	100.73	99.908	100.25	101.09	100.88	100.43	100.94	102.48	100.42	101.48	101.85	100.52	101.84	99.936	100.8	101.63	101.5	101.06	100.65	100.09	100.47	100.98	98.74	99.591	100.13	100.24	101.19	99.482	99.579	101.62	99.444	100.11	100.15	100.7	99.213	100.56	101.45	98.968
107.21	105.44	107.81	106.24	107.39	106.33	106.65	106.75	106.86	107.75	106.25	106.31	107.18	104.89	105.94	106.67	107.67	107.34	108.2	106.22	107.86	106.89	106.78	107.06	105.42	107.17	106.25	106.22	106.26	107.3	106.79	106.21	107.69	106.55	106.48	105.18	105.9	105.56	107.07	107.18	106.78	107.16	105.88	106.35	106.65	107.09	106.2	106.9	105.48	108.19
106.69	105.55	104.92	105.7	105.73	105.65	105.28	106.01	104.84	106.84	105.24	105.7	106.41	106.28	106.65	104.44	104.59	105.18	107.52	106.02	105.7	105.3	103.88	104.55	105.42	105.86	105.92	106.3	106.07	104.23	105.7	106	106.06	106.32	104.92	105.73	106.2	105.24	104.81	104.87	106.91	106.44	104.65	104.94	107.04	105.38	105.61	106.43	104.96	106.7
105.52	106.76	107.53	105.43	107.47	106.76	106.58	106.42	106.08	106.6	107.59	105.7	105.46	106.49	106.22	105.24	107.49	107.4	105.21	107.2	105.38	107.71	105.36	105.74	105.75	105.74	106.36	104.46	107.03	105.63	106.8	107.55	105.64	106.1	108.21	107.87	107.03	107.22	105.87	106.45	105.93	106.67	105.79	106.7	105.82	105.42	106.21	105.6	107.46	105.51
109.66	108.67	107.77	108.07	109.64	109.76	108.22	108.46	108.63	108.33	108.33	106.83	107.63	109.5	109.37	108.08	108.24	108.84	107.83	107.57	107.49	108	108.12	108.13	106.27	107.22	108.75	107.45	108.92	109.4	108.23	107.16	106.65	107.16	108.33	108.81	108.61	107.87	108.35	108.18	108.14	108.83	108.51	107.59	106.71	108.59	108.71	108.28	109.33	108.05
105.2	106.34	104.73	106.71	105.88	106.33	103.99	104.76	106.48	107.06	105.69	105.58	107.04	104.99	104.34	106.83	106.06	106.02	106.49	105.9	106.46	105.32	105.19	106.12	104.64	107.35	106.81	105.82	105.68	105.84	106.05	105.41	106.77	103.9	105.02	104.37	104.64	105.13	103.38	105.69	106.01	105.07	105.13	106.12	106.29	107.01	106.65	106.36	102.92	105.06
97.206	98.991	98.752	97.797	97.127	99.605	97.28	97.442	98.578	98.45	98.308	98.935	99.164	98.8	97.236	96.639	96.958	97.832	97.815	97.055	98.637	97.974	99.433	97.13	98.436	97.709	98.084	99.188	98.88	97.786	99.521	98.963	97.349	98.592	97.692	98.171	99.072	98.634	97.873	99.467	97.284	97.531	99.054	99.139	97.438	98.375	96.118	96.822	98.895	98.225
108	109.05	107.75	108.02	107.67	109.03	107.6	108.17	108.09	108.88	109.36	109.24	108.18	109.82	108.58	108.32	107.98	108.4	107.28	107.41	108.96	108.34	108.89	108.77	110.02	109.29	108.72	108.42	108.57	107.67	108.26	108.39	109.72	109.93	108.3	108	107.9	108.02	107.82	108.25	106.34	108.44	108.59	108.72	107.34	108.52	107.24	109.06	108.48	107.74
107.53	105.89	105.97	107.69	105.38	106.89	106.73	106.12	105.93	106.81	106.79	107.48	108.26	108.38	106.04	106.17	105.9	106.71	106.3	105.94	106.13	105.29	106.2	105.51	106.52	106.37	107.03	107.52	106.59	107.24	107.72	107.03	107.53	105.67	106.09	106.61	106.26	106.91	105.75	106.2	105.8	106.5	105.55	106.52	106.49	106.91	106.45	105.94	106.57	106.43
105.44	106.28	105.23	105.25	108.42	105.91	105.31	106.91	107.49	106.15	106.61	106.66	105.46	107.01	104.98	105.64	105.92	105.64	108.5	106.95	107.07	104.78	105.4	107.88	106.75	107.34	107.68	107.83	106.16	106.15	106.08	106.48	106.37	106.31	105.97	107.06	106.72	107.03	105.72	105.37	104.79	106.28	106.23	105.61	108.82	107.5	105.92	107.44	105.54	105.93
105.6	105.89	105.72	105	106.45	106.71	106.73	103.95	105.26	105.69	106.72	104.36	103.95	104.58	107.07	104.78	105.71	106.31	104.66	104.28	105.23	105.33	104.64	105.52	104.99	105.19	104.71	105.42	106.29	105.42	106.06	106.14	105.53	105.5	105.73	105.04	104.69	105.63	104.26	107.64	105.49	106.38	103.96	105.72	105.56	107.26	105.59	106.51	103.84	107.51
106.43	105.64	104.85	104.88	107.27	105.86	105.37	105.97	105.72	107.26	105.7	106.19	106.23	104.69	107.74	105.01	106.63	106.54	106.55	106.19	106.81	104.82	107.2	106.8	105.4	105.31	106.02	105.13	106.51	105.79	105.93	106.23	105.39	105.86	106.04	105.82	106.15	106.45	104.11	106.87	105.87	105.24	104.84	104.3	106.61	104.1	106.42	106.68	104.22	106.37
96.837	98.83	98.305	97.291	96.956	98.591	97.916	99.407	97.314	98.112	97.537	98.019	97.337	98.348	96.936	98.173	98.154	97.023	97.051	97.901	98.181	97.368	100.3	98.029	98.275	98.477	97.334	97.005	98.876	98.831	98.483	97.417	96.459	97.664	98.132	98.629	96.927	97.745	98.193	98.333	97.862	97.96	98.414	97.25	97.788	96.695	97.459	96.868	98.007	98.688
106.04	107.37	105.45	105.25	105.31	106.88	106.36	107.19	106.23	106.32	104.62	106.66	107.53	103.52	106.71	106.29	105.92	105.28	105.2	106.17	105.24	105.27	106.92	106.34	106.79	106.03	105.94	106.19	107.74	107.06	106.86	106.55	106.74	107.69	107.06	106.86	107.35	105.54	105.26	105.67	108.09	107.53	105.85	107.86	106.91	106.09	107.66	107.25	105.9	105.51
105.09	105.56	105.95	105.06	105.49	104.64	106.56	106.21	104.38	105.4	105.57	103.79	105.32	105.38	104.7	105.59	104.66	105.4	106.5	105.02	105.83	105.58	106.38	106.45	106	104.33	105.85	105.3	106.05	105.68	108.42	105.52	105.76	105.01	105.49	104.95	106.56	105.58	108	106.68	106.46	104.78	105.57	104.73	105.4	105.86	104.25	105.12	105.98	105.75
106.4	108.04	105.29	104.83	106.64	107.06	105.86	106.94	107.04	104.74	105.92	105.61	106.09	106.61	105.49	106.59	107.14	107.31	105.84	106.51	105.65	106.2	105.79	107.72	107.26	106.66	107.31	107	106.62	104.52	107.39	105.44	105.77	106.26	105.29	107.05	107.33	104.55	106.85	105.93	106.23	107.6	106.41	107.08	104.11	106.93	104.94	105.86	105.54	106.37
98.978	100.48	98.572	97.958	97.287	96.606	96.344	98.176	98.676	99.805	97.862	97.813	98.437	97.185	97.158	97.587	99.62	97.84	97.301	98.837	96.09	97.465	96.439	97.161	97.764	98.411	96.074	97.493	96.379	96.461	97.533	98.863	96.714	98.553	98.473	99.49	97.448	97.023	98.438	97.969	100.08	99.895	98.664	98.81	98.202	98.419	96.54	97.976	98.221	96.945
100.29	98.261	99.222	99.349	98.779	98.189	98.608	99.201	100.34	100.39	98.92	100.12	99.941	98.295	98.988	99.792	97.17	98.132	99.308	98.897	97.761	99.092	98.387	98.257	99.096	99.912	98.011	100.13	98.805	99.669	99.471	99.325	98.125	99.464	98.671	99.131	99.507	97.881	98.515	97.67	98.358	98.209	99.214	98.026	100.37	98.109	97.747	98.759	99.32	98.243
107.26	107.19	106.48	104.7	106.22	106.16	105.35	105.26	106.37	105.9	106.88	105.52	105.22	104.29	104.93	103.99	105.43	105.48	104.11	105.73	105.02	105.89	104.58	105.54	105.46	106.77	106.61	106.12	106.54	104.7	106	105.22	106.95	104.47	105.24	105.28	106.33	105.61	105.29	106	104.01	104.69	107.29	105.12	104.86	104.95	105.15	105.96	105.52	105.1
105.57	105.97	105.04	105.94	105.8	104.76	104.95	106.4	105.1	106.86	104.63	105.14	107.18	106.99	104.05	105.09	105.82	105.32	105.77	105.25	103.85	105.02	106.06	107.86	105.87	106.44	106.41	105.9	105.9	108.18	105.06	104.99	106.8	103.69	104.37	105.27	106.27	106.8	105.67	105.71	105.36	106.25	106.61	106.13	105.17	105.45	106.23	106.48	104.75	105.44
99.817	101.39	99.516	99.683	101.75	100.69	99.938	99.092	99.959	99.826	100.72	100.34	100.5	100.21	100.01	100.13	101.21	100.64	101.75	100.04	100.6	99.424	98.828	100.47	102.25	100.15	100.72	100.08	100.59	99.459	100.7	101.32	100.32	100.45	101.29	100.88	98.503	101.1	99.548	100.71	100.39	100.06	100.42	99.15	100.57	99.271	100.62	100.3	101.66	101.27
98.026	97.893	97.978	98.508	97.871	96.614	98.363	96.717	98.207	98.209	97.094	98.521	97.648	97.622	96.991	96.078	97.044	97.847	97.926	98.736	98.836	97.8	99.92	98.234	98.131	97.98	97.757	97.409	99.312	98.745	97.431	98.233	96.772	98.76	98.732	98.409	98.762	96.115	99.155	96.939	97.576	99.184	98.129	97.533	96.91	98.68	98.186	99.219	97.999	98.431
109.19	108.06	108.7	109.11	108.27	108.63	107.55	106.35	107.65	108.3	108.77	107.83	108.89	109.32	107.96	106.72	108.8	108.95	107.8	107.95	108.08	106.6	108.42	107.9	108.01	108.58	107.19	107.54	107.13	108.04	108.44	110.05	108.99	109.61	108.46	108.71	107.97	107.41	109.3	109.42	107.67	107.31	107.18	108.39	106.98	108.22	107.19	109.01	109.35	108.03
104.32	106.19	104.15	106.2	106.19	105.35	106.84	105.34	107.16	107.05	106.09	104.66	105.49	103.9	106.1	106.6	105.46	106.1	104.12	105.41	104.6	107.26	103.84	105.7	104.03	106.05	105.22	105.76	106.3	104.1	104.99	106.54	105.34	105.47	104.34	104.79	106.1	105.34	105.94	105.6	105.93	105.77	105.81	105.06	104.63	105.87	105.45	105.9	106.63	104.33
103.76	104.95	105.32	105.48	103.83	105.77	105.67	104.39	106.45	105.94	104.85	103.63	107.67	105.78	105.69	105.82	105.33	105.71	107.02	105.01	104.32	107.43	105.6	105	105.77	106.81	105.19	105.56	105.97	105.43	106.8	105.05	104.43	105.02	104.54	105.16	105.92	105.38	105.08	105.83	105.7	106.4	105.95	103.79	107.41	106.11	103.85	104.65	106.39	106.55
106.24	103.89	107.25	105.29	106.09	105.04	106.63	107.05	105.31	105.44	104.94	106.03	106.08	105.05	106.4	107.53	106.34	105.38	105.8	107.01	106.5	105.02	105.88	104.1	105.61	106.6	105.98	106.25	105.92	106.24	106.72	105.18	104.71	105.76	105.8	105.75	106.82	104.68	105.97	105.52	105.7	105.99	105	106.02	105.95	106.12	105.87	105.02	105.48	105.59
99.887	98.18	99.246	101.48	99.092	100.23	99.683	100.52	100.06	99.798	99.945	101.43	99.893	101.01	99.849	98.967	99.81	99.266	99.497	99.008	100.36	99.333	100.18	99.839	100.07	99.711	98.882	99.876	100.41	98.066	100.29	100.26	100.36	99.292	99.538	100.39	99.651	101.37	100.38	100.09	101.13	101.11	101.49	99.531	100.7	100.22	100.26	99.074	100.89	98.775
100.37	97.858	98.268	100.46	97.702	98.065	99.659	97.897	98.573	99.331	98.19	98.898	99.538	100.03	98.223	98.3	99.287	98.388	100.09	99.646	99.127	97.995	100.02	97.915	99.547	99.512	99.255	99.651	98.529	98.677	100.37	98.494	98.088	99.048	99.749	98.744	99.406	98.966	99.149	98.499	98.76	98.648	97.544	99.496	98.748	99.148	98.326	99.454	99.605	99.633
105.21	107.18	105.47	105.21	106.16	106.94	105.18	105.46	104.99	106	105.11	107.94	105.66	105.58	105.95	105.87	104.56	104.74	105.13	105.53	105.34	104.94	105.99	104.74	104.28	104.64	105.15	105.17	106.67	103.63	105.64	107.19	105.18	106.47	104.89	105.59	106.71	106.4	105.95	106.21	105.34	105.62	106.86	105.76	105.76	106.03	105.45	106.84	104.22	104.51
105.98	106.13	105.58	104.24	104.9	105.8	105.3	106.16	105.19	104.42	105.37	103.8	105.34	103.81	105.87	105.3	104.6	106.1	105.48	105.04	104.41	104.63	105.69	104.87	103.54	105.14	105.36	106.21	105.96	105.15	106.56	105.39	105.63	106.33	105.99	105.35	107.29	106.89	105.29	106.22	105.79	106.39	106.38	106.23	105.85	104.44	106.39	105.9	105.85	103.8
109.52	109.24	108.65	108.39	110.64	110.21	108.65	107.97	107.75	107.5	109.28	108.23	110.24	108.83	108.35	108.55	109.45	108.92	109.48	108.25	108.75	107.62	109.72	107.98	108.59	109.53	108.61	107.45	109.12	108.21	108.04	108.76	108.39	109.05	108.92	107.56	108.94	108.78	108.85	108.39	108.51	109.46	110.37	108.97	108.72	108.54	109.86	109.6	108.28	108.81
104.99	105.84	106.03	106.39	103.66	106.16	104.61	105.52	106.09	104.96	104.37	106.14	104.64	104.66	108.01	105.82	106.99	106.21	106.39	105.57	105.9	105.82	106.48	105.18	104.83	103.5	104.98	106.29	106.04	105.25	105.38	106.83	106.27	105.09	105.08	104.2	106.61	105.01	105.82	104.37	104.45	106.01	106.14	105.36	105.59	106.44	104.21	107	105.26	104.96
110.13	110.93	110.22	110.35	110.54	111.46	109.65	109.93	109.02	110.36	110.92	109	110.98	111.21	110.69	109.86	109.99	109.32	109.58	108.86	109.01	110.67	110.16	110.83	111.11	110.48	111.71	110.38	109.66	110.87	110.77	110.86	108.73	110.47	110.78	111.18	109.72	110.57	110.77	110.76	109.14	110.32	109.8	110.6	111.33	112.31	111.8	110.21	110.9	110.59
105.37	106.65	105.03	106.69	105.72	106.81	105.57	105.71	106.87	107.67	107.1	106.59	106.19	105.37	107.52	105.43	105.31	105.13	104.38	103.91	105.5	105.61	105.91	104.93	106.1	105.49	106.78	106.69	103.03	105.16	105.71	105.6	104.54	106.43	105.42	105.83	104.58	105.11	105.24	106.64	105.81	106.01	104.95	105.35	104.89	107.31	106.81	105.51	106.48	106.08
106.06	106.51	106.78	105.96	106.37	106.7	107.44	106.38	109.04	107.28	105.14	105.59	106.74	107.31	106.22	106.18	107.48	107.21	105.2	106.22	107.85	107.5	106.24	107.14	106.19	108.3	107.33	108.27	105.64	105.95	108.78	107.55	105.95	106.5	106.78	105.39	107.25	107.32	106.33	105.3	105.39	105	106.16	105.71	106.7	106.61	106.55	106.53	107	106.09
106.67	106.4	104.1	107.03	106.22	105.22	106.52	106.16	106.08	104.75	105.14	104.88	105.93	106.28	103.9	105.62	106.33	106.84	105.72	106.23	105.62	104.65	104.63	106.59	107.5	105.1	107.2	105.41	104.57	104.9	105.26	105.04	103.86	104.71	105.59	104.41	105.58	105.74	104.67	104.02	106.71	104.57	107.3	105.61	106.9	104.44	106.65	105.84	104.47	104.55
106.4	106.12	107.4	106.01	105.88	107.26	106.9	107.35	105.99	106.61	107.35	107.44	105.8	108	107.24	105.99	105.14	106.64	106.56	107.5	106.09	105.75	106.08	106.1	104.57	105.94	107.72	107.36	105.99	107.63	105.82	107.14	107.61	106.89	107.7	106.3	106.22	106.23	106.39	107.25	106.52	106.08	106.58	106.6	108.57	105.42	105.86	106.61	107.53	106.44
111.08	109.87	111.26	111.38	110.59	110.3	111.84	110.38	109.11	110.18	110.26	111.22	111.22	110.88	110.57	110.49	109.79	110.14	110.34	110.09	108.96	109.89	109.18	110.29	109.6	110.54	112.27	110.47	109.98	111.22	111.71	110.41	110.23	111.43	111.49	109.5	108.67	110.64	109.59	110.39	111.89	111.14	109.56	111.62	111.72	111.38	110.21	109.76	110.13	111.26
107.08	108.58	107.64	109.47	108.7	109.27	109.02	107.68	108.74	109.98	109.15	109.21	107.8	108.44	109.14	110.01	109.65	108.73	107.8	108.68	109.73	109.33	107.52	107.17	109.8	109.08	108.98	108.32	108.26	107.48	108.3	108.48	107.62	106.57	107.65	108.85	109.07	109.79	107.84	108.83	109.76	108.82	107.78	108.93	108	108.13	110.28	108.99	108.22	109.67
106.64	104.06	105.44	105.23	105.92	106.21	106.13	105.58	106.59	106.82	106.97	106.04	105.74	105.45	106.92	106.14	105.13	106.26	104.84	105.85	104.76	105.89	104.28	104.01	104.95	107.46	106.36	106.2	105.35	105.51	104.67	105.4	106.89	106.51	105.3	106.83	105.43	105.92	106.09	105.82	105.39	105.81	105.93	105.07	104.67	106.15	105.46	105.7	104.35	105.58
109.15	109.51	107.79	110.22	108.65	108.7	108.56	110.47	109.83	108.1	109.51	109	108.94	107.59	110.55	107.31	109.07	109.86	108.25	108.77	107.4	106.92	108.84	109.49	107.33	108.63	108.1	108.33	107.66	107.98	110.1	109.62	108.38	109.42	109.24	108.71	109.86	108.97	109.6	108.01	108.93	108.03	109.39	108.61	107.01	108.82	108.96	107.4	107.84	109.14
106.09	106.72	106.07	105.94	105.28	106.79	105.92	106.38	109.33	107.29	108.12	108.48	106.47	107.04	106.86	105.91	106.52	106.71	107.85	106.98	107.08	106.18	106.08	105.76	105.72	105.77	106.55	106.73	107.49	105.85	106.51	106.55	105.03	106.64	106.32	106.44	106.87	107.39	107.14	107.45	106.6	106.16	105.72	106.49	106.76	106.23	105.97	106.08	106.44	106.57
108.63	107.65	108.76	108.37	109.33	107.18	108.52	108.82	109.04	107.3	107.69	107.48	107.17	108.28	107.56	107.32	108.33	108.24	108.28	107.63	108.19	109.44	109.83	107.83	107.47	108.49	107.49	108.21	109.12	109	107.87	107.88	108.09	107.9	107.87	108.3	109.74	109.98	108.54	107.19	107.34	107.56	109.19	108.07	109.29	109.23	106.6	108.12	109.04	107.76
107.89	108.17	108.76	107.13	106.16	108.71	106.87	109.94	106.92	108.54	106.85	107.94	108.07	108.04	107.56	108.78	109.21	108.72	107.06	109.49	107.81	107	108.63	107.89	107.93	107.16	107.44	107.31	107.85	106.75	107.16	107.73	107.75	107.57	107.34	109.42	107.59	108.18	108.39	107.74	108.2	106.55	106.26	107.67	108.38	107.52	108.18	107.58	108.09	106.82
101.41	99.889	100.59	99.421	100.69	100.73	102.6	101.65	101.78	101.47	100.45	101.28	99.403	101.51	100.74	99.311	100.73	100.51	101.49	100.97	100.94	100.28	100.12	101.19	99.236	101.19	100.89	101.86	101.07	100.75	100.72	100.55	101.29	99.223	101.25	100.55	102.23	100.4	102.37	102.4	100.75	99.587	100.86	99.767	100.75	100.49	101.5	99.43	101.69	100.91
105.82	105.62	106.37	106.14	106.31	105.52	105.17	106.2	106.62	105.42	106.16	103.9	106.33	106.15	106.36	105.47	106.05	106.34	105.62	105.39	106	106.33	104.63	105.05	105.45	106.52	106.97	105.05	103.46	105.31	105.68	104.44	105.32	105.73	105.76	107.41	103.89	105.72	105.5	105.85	105.35	106.52	105.91	106.06	106.78	106.2	104.79	104.86	107.38	106.61
99.397	100.58	99.783	97.845	99.12	98.462	97.833	97.94	97.665	99.893	99.126	98.515	97.13	98.201	98.804	97.823	98.483	98.673	98.352	97.262	99.966	98.056	99.65	99.779	96.298	98.838	100.75	99.78	99.37	97.794	97.024	99.745	98.991	98.537	97.778	98.425	97.127	99.755	96.916	98.046	97.57	98.853	98.973	99.416	97.971	100.46	97.617	98.842	98.353	99.566
103.68	102.43	104.57	102.1	102.14	103.2	101.72	101.81	101.35	102.99	102.53	101.79	104.05	103.68	104.5	102.72	103.71	101.93	102.22	102.07	102.7	102.37	101.98	102.83	101.38	102.85	105.02	103.07	103.69	102.63	103.51	103.19	101.73	101.37	103.98	104.06	102.75	101.7	102.41	102.27	102.4	103.23	103.06	102.21	102.3	104.02	104.1	103.9	102.72	102.35
105.68	106.95	105.07	106.5	106.31	105.95	105.65	104.59	105.38	106.21	105.88	105.47	106.08	106.23	106.53	106.45	106.29	106.44	105.89	105.6	104.06	106.82	104.85	107.03	106.82	103.86	103.55	105.72	106.77	104.74	105.52	105.66	105.01	105.47	105.52	104.9	105.38	106.34	105.48	105.74	106.3	104.61	106.43	107.24	104.51	106.4	106.16	104.26	105.37	106.33
109.19	108.64	109.25	108.23	108.61	107.42	106.93	107.45	107.74	108.38	108.4	107.59	106.51	108.47	107.29	107.91	108.48	108.69	106.72	108.22	107.33	108.96	108.76	109.94	108.47	110.07	108.55	107.96	110.05	107.97	107.44	108.38	108.5	107.75	109.46	108.08	109.02	108.35	109.64	108.11	108.01	106.73	108.11	108.71	108.42	106.88	107.38	108.24	108.88	108.27
105.77	106.35	105	105.12	106.73	106.03	105.56	105.32	106.79	107.74	105.88	105.63	105.42	105.83	106.02	104.6	106.23	105	105.49	106.29	107.13	106.29	106.4	105.47	104.42	105.66	107.07	104.29	106.37	106.11	104.8	104.5	106.39	106.05	104.63	105.34	103.94	106.3	105.25	105.38	105.19	105.41	104.31	107.23	105.65	104.91	106.6	105.54	106.6	106.37
106.94	106.29	107.47	108.66	108.08	108.06	107.68	106.85	107.03	108.6	108.31	108.45	107.62	107.23	108.13	107.55	107.47	108.23	109.48	107.9	106.58	106.15	108.46	107.16	107.64	108.82	107.45	107.09	108.42	109.02	107.47	107.67	108.74	108.1	109.03	107.65	107.81	107.17	108.46	107.89	107.32	107.05	108.81	108	108.37	108.63	108.36	107.07	107.31	108.75
104.97	106.54	105.51	105.9	106.23	106.89	106.44	105.89	105.74	106.73	106.55	106.75	108.12	104.71	106.31	106.46	105.72	104.45	106.82	106.44	106.8	107.1	105.1	105.47	105.57	104.9	106.35	105.55	106.01	106.92	106.16	105.72	104.7	106.96	106.3	107.45	106.22	104.99	106.07	105.41	105.93	104.97	106.04	104.27	106.51	107.48	106.5	105.6	104.84	104.72
106.88	109.32	108.5	108.03	108.98	107.88	107.87	108.79	109.08	107.1	108.76	108.77	108.01	107.39	108.15	107.28	107.26	108.22	108.08	107.71	108.64	107.69	107.89	107.12	109.54	108.3	109.23	109.2	107.86	109.63	107.96	106.94	109.84	108.98	107.89	107.91	107.46	107.51	107.38	108.77	109.1	108.12	108.04	109.32	108.71	109	107.97	107.57	108.63	109.03
106.74	106.75	106.54	105.7	106.83	105.77	107.7	106.92	107.98	105.87	108.12	105.85	107.46	107.94	107.49	105.61	105.63	106.52	107.57	104.52	105.59	104.92	106.05	106.6	108.1	106.46	107.82	105.95	106.22	106.3	104.45	106.08	106.97	105.53	108.73	105.9	105.02	105.53	107.87	105.48	106.83	105.06	106.18	107.48	105.05	106.32	106.14	106.53	106.18	106.89
108.47	108.79	107.25	108.21	107.17	108.07	107.42	107.22	108.11	109.09	106.76	108.97	109.68	108.53	107.17	107.91	107.45	107.75	109.17	108.07	108.29	109.51	108.71	108.02	108.83	110.21	108.5	108.51	108.49	109.16	109.28	107.68	108.52	108.63	108.99	109.63	107.87	109.7	109.75	108.47	108.2	109.16	108.46	109.21	108.66	109.59	110.2	110.58	107.39	108.24
106.14	105.8	105.73	105.05	104.16	107.33	105.89	106.45	105.89	105.81	105.49	105.93	106.56	104.74	105.95	104.51	105.81	105.56	105.9	104.64	106.27	107.11	105.52	105.45	106.17	105.53	105.19	104.4	105.96	105.96	103.46	105.57	104.03	106.02	105.42	104.42	105.44	106.99	105.06	105.64	105.74	105.9	104.72	105.73	106.27	106.13	104.92	107.9	106.06	106.2
106.41	103.75	105.86	106.78	104.69	104.53	104.92	105.04	105.11	105.78	105.01	107.54	104.97	106.2	105.78	105.67	106.12	105.98	104.3	105.76	104.41	104.06	104.88	104.18	104.87	105.24	105.45	105.56	105.14	104.8	106.82	104.96	106.42	104.75	107.03	106.7	106.74	105.35	105.16	103.93	105.26	106.52	105.37	106.5	105.32	106.58	106.38	105.95	105.38	106.3
108.96	108.17	107.14	107.66	108.99	109.75	107.32	108.14	108.36	109.78	108.12	109.13	106.73	108.54	108.38	107.93	107.42	108.27	109.28	107.53	106.75	108.2	107.13	108.62	109.27	107.71	108.97	108.66	108.01	109.4	108.72	107.94	106.36	107.76	106.4	108.63	109.47	106.85	107.25	107.79	108.8	108.56	106.52	109.41	107.38	108.28	107.29	108.79	108.86	108.1
104.59	107.27	106.58	107.52	105.36	106.21	106.9	105.74	106.88	106.57	105.46	105.69	106.82	106.61	107.69	105.64	107.83	108.95	107.31	107.47	106.54	106.07	107.24	106.55	105.78	103.52	105.5	106.88	106.83	106.74	106.98	106.57	106.23	107.99	107.27	106.56	106.69	107.27	107.35	106.52	106.11	106.75	105.29	105.72	106.58	105.47	105.79	105.87	106.5	106.57
106.96	106.36	107.59	107.82	108.99	107.63	106.57	108.39	107.68	109.29	108.29	108.99	108.63	106.83	108.29	107.4	106.87	107.45	107.45	105.76	107.56	106.52	108.73	107.99	107.5	106.71	107.6	107.83	107.83	107.61	107.09	108.98	108.39	108.24	108.72	108.23	107.02	106.82	108.23	108.97	106.47	107.18	107.63	107.83	107.49	108.76	108.47	108.33	107.83	108.41
99.719	102.21	101.08	102.11	100.01	100.04	100.1	99.369	99.395	99.201	100.34	100.94	99.892	100.12	102.93	101.49	100.6	100.42	101.94	101.06	102.05	101.82	102.24	99.794	99.547	101	100.05	99.306	100.5	100.55	99.878	99.935	100.64	100.22	101.24	101.39	101.46	99.014	100.26	99.382	100.49	100.48	99.974	99.939	101.17	100.09	101.28	100.51	99.265	101.29
107.09	107.33	107.7	108.16	108.61	108.22	108.99	107.44	108.44	108.46	107.65	108.97	106.2	107.7	108.44	107.08	108.53	108.97	108.98	108.25	108.2	108.36	107.86	106.88	107.18	107.51	106.92	106.9	107.68	108.72	108.17	109.06	108.08	107.51	107.98	107.13	107.63	109.11	109.16	105.96	109.03	107.24	108.88	109.43	108.38	107.89	108.32	108.02	107.57	106.76
106.09	106.95	106.99	104.88	106.55	105.28	108.14	104.76	105.76	105.68	106	105.16	106.92	107.07	105.95	105.74	106.22	108.13	106.35	106.54	105	106.6	106.79	106.54	106.23	105.07	105.53	104.81	106.16	105.44	106.7	105.12	104.94	106.3	105.24	107.18	104.65	105.32	106.91	106.08	106.16	107.31	105.64	106.66	105.5	105.62	106.78	105.87	105.87	105.36
108.26	107.42	109.07	107.98	109.03	107.41	107.12	106.71	107.93	107.76	108.68	106.06	107.7	108.38	107.59	106.6	107.97	109.24	109.15	107.79	109.09	106.76	108.28	108.44	108.24	108.03	108.14	108.23	105.21	107.6	107.32	108.15	108.26	107.85	107.79	108.46	108.97	107.66	108.08	107.38	108.67	109.35	107.16	106.92	107.08	107.85	108.89	106.24	106.76	108.35
96.644	100.33	99.821	97.99	97.684	99.394	100.25	98.414	98.936	98.08	100.07	98.626	99.645	99.981	99.26	99.927	97.748	99.975	98.827	98.539	98.439	98.274	99.99	100.73	97.462	99.077	99.976	98.927	98.346	99.621	98.83	98.795	98.473	98.229	98.159	100.44	99.177	99.227	100.31	99.76	98.285	98.792	98.68	98.14	98.005	97.877	97.956	98.758	97.681	98.734
106.2	105.6	104.59	103.58	105.39	104.44	106.67	106.69	107.05	107.1	107.03	105.28	105.79	106.35	105.55	104.96	104.09	105.58	104.21	105.18	104.85	106.15	104.95	105.52	104	106.01	107.23	107.73	106.9	107.59	105.09	106.34	106.84	106.35	105.14	107.35	104.9	107.5	105.04	105.05	105.94	105.33	106.55	107.03	106.17	105.85	106.31	105.37	105.23	106.24
99.452	100.7	102.24	100.86	100.03	99.279	99.483	100.36	100.55	99.449	99.648	101.07	99.084	99.756	101.18	101.57	99.002	100.31	99.306	99.604	100.51	100.54	99.999	99.293	97.932	100.21	99.962	101.14	99.459	100.22	100.35	99.01	100.21	100.01	99.71	98.653	100.58	100.51	100.86	100.56	99.383	100.9	100.86	99.761	100.09	100.04	99.802	100.81	98.909	100.64
104.2	107.66	106.89	107.14	104.89	107.08	104.82	106.43	105.08	106.57	106.67	105.14	105.04	106.4	103.98	104.85	106.19	106.01	105.06	104.72	104.6	106.27	105.83	103.71	106.8	105.61	104.27	105.01	105.65	104.59	106.08	106.66	105.44	106.25	104.82	105.63	105.97	105.21	107.62	105.71	105.68	104.85	105.3	105.07	105.93	105.72	104.54	105.81	105.02	107.13
96.997	97.135	98.176	98.698	99.844	97.722	98.426	96.005	99.262	99.111	96.707	96.409	97.22	98.944	98.497	98.098	98.877	98.092	97.596	99.125	97.427	97.875	97.873	97.157	96.353	97.571	98.325	97.938	99.135	98.097	97.848	97.881	96.837	97.057	98.56	98.507	97.564	97.422	97.714	98.345	96.99	98.504	97.279	99.005	98.717	97.579	97.376	97.827	96.711	97.339
111.21	109.36	110.16	109.79	110.75	110.14	109.76	109.58	111.45	110.47	109.94	111.11	111.18	110.91	108.93	109.08	109.6	112.23	107.88	110.94	110.8	111.4	109.17	109	110.33	109.02	111.57	110.05	111.49	110.59	110.94	111.51	109.93	111.15	109.67	111.05	110.4	111.02	109.89	109.18	109.64	110.54	110.02	112.76	110.79	110.77	110.19	109.9	110.83	111.12
107.27	108.11	109.61	108.98	107.63	108.08	107.38	107.08	108.07	106.37	108.03	106.69	107.3	107.63	108.29	107.57	107.01	107.4	106.84	109.03	108.15	108.45	107.48	107.74	106.84	106.91	107.66	109.13	107.95	110.11	107.76	108.42	109.4	108.94	107.89	107.96	108.34	106.87	108.07	108.42	107.52	106.86	109.18	107.8	108.68	108.1	107.03	108.31	108.88	107.32
109.5	108.56	109.54	108.19	107.52	109.22	107.4	108.69	109.28	108.54	109.15	107.62	110.68	108.89	107.84	106.89	108.46	108.69	110.06	109.45	108.65	109.33	110.24	108.49	108.28	108.86	107.51	109.01	109.17	110.03	106.94	108.29	108.5	108.4	106.78	108.34	106.77	109.98	107.98	108.36	107.19	109.54	109.47	107.94	108.71	108.46	110.32	107.36	108.95	108.18
105.98	107.7	106.8	107.95	108.48	108.1	109.51	108.25	109.42	108.73	107.28	105.36	109.14	106.75	108.12	107.21	107.34	107.99	107.75	108.1	107.41	108.36	108.76	107.94	106.38	108.41	106.53	106.57	107.28	108.82	106.75	106.67	107.9	107.27	108.84	106.32	108.14	108.43	107.5	107.2	107.63	108.17	107.98	108.18	107.99	108.96	109.61	109.24	108.07	109.15
107.57	106.73	105.89	105.63	106.79	105.47	107	105.86	107.79	105.98	106.67	104.85	105.22	107.49	106.51	106.88	106.11	106.52	106.19	106.09	106.73	106.83	106.17	107	106.52	106.35	105.68	106.17	106.22	106.66	106.95	105.2	106.35	105.83	106.87	107.23	107.15	106.32	105.96	106.49	106.44	107.38	105.1	107.05	106.46	105.59	106.27	106.13	104.66	104.57
104.29	105.4	105.57	104.93	104.85	106.07	104.39	105.93	106.45	105.75	105.01	106.68	105.83	106.35	106.28	106.68	104.49	105.43	106.63	106.21	104.84	104.91	106.01	106.49	106.18	106.9	104.46	106.28	105.66	106.19	105.22	106.69	105.53	106.54	106.39	106.45	106.5	105.32	105.2	106.31	105.53	105.85	105.27	107.12	107.28	104.82	106.59	104.94	105.91	107.98
101.13	100.7	101.77	100.53	101.13	100.89	100.39	101.62	100.76	101.02	101.84	101.28	99.052	100.97	100	100.94	100.21	100.15	101.97	99.929	101.32	100.41	101.19	100.2	99.522	99.679	101.52	99.655	99.984	99.945	100.77	100.17	99.231	99.906	99.467	99.912	99.591	101.31	100.06	101.03	100.38	100.04	100.96	100.63	98.684	98.725	99.223	101.35	99.02	101.01
104.6	106.18	105.75	106.37	105.74	105.88	105.4	105.1	106.92	103.9	106.68	104.5	106.32	106.2	106.85	106.73	104.57	105.62	105.96	105.2	104.92	105.75	105.1	105.31	104.49	104.33	104.04	106.42	104.39	106.48	105.76	106.56	107.04	107.16	105.09	105.49	104.91	105.56	104.55	104.99	105.55	105.16	105.29	106.49	104.44	105.23	105.39	106.07	106.19	108.28
107.01	107.94	105.22	107.5	106.24	108.12	106.54	105.73	107.23	107.51	106.25	106.03	108.56	105.37	104.94	106.26	106.64	107.6	107.02	106.14	107.12	105.61	107.36	105.77	105.64	106.53	106.31	106.38	105.17	104.81	108.01	106.09	106.39	107.05	104.85	107.11	107.76	105.98	108.44	105.45	106.41	105.32	106.27	106.41	106.47	107.37	106.81	105.98	107.62	107.14
98.204	97.881	97.24	97.113	97.02	96.625	98.681	97.75	98.998	98.983	97.863	98.205	97.808	98.691	97.555	98.433	97.878	96.307	98.478	97.505	98.043	98.652	98.567	99.339	98.847	97.857	97.439	98.669	97.865	98.562	97.604	98.94	97.332	97.808	97.834	98.874	97.993	96.373	96.857	99.151	99.686	97.254	97.281	97.741	97.446	98.821	100.1	99.454	97.357	97.607
104.95	106.24	107.14	105.77	105.21	105.96	108.39	104.69	106.07	105.46	105.91	104.81	105.74	106.9	105.73	104.8	106.73	106.15	106.07	104.19	106.24	106.11	104.68	104.45	106.02	106.22	106.13	105.67	107.02	106.01	108.36	106.86	106.37	104.31	105.61	105.26	105.89	105.59	105.14	106.73	105.8	105.18	106.3	104.49	105.61	105.82	105.25	105.71	105.29	106.91
107.05	107.99	107.54	107.6	107.63	107.72	107.02	107.26	107.34	109.53	106.81	109.45	108.3	107.65	107.37	107.96	107.04	107.07	106.83	108.66	108.37	108.05	106.2	107.58	108.31	108.25	106.93	107.28	108.34	107.7	108.11	108.9	107.48	108.26	107.55	108.75	105.99	109.05	106.48	107.19	107.03	106.74	108.79	109.8	109.54	109.02	106.29	108.2	106.53	107.4
106.99	108.58	106.41	107.11	106.52	105.62	106.41	107.34	105.72	104.94	107.04	105.12	106.33	106.74	105.29	104.76	106.13	107.17	106.93	106.93	107.39	105.15	106.8	106.69	106.6	105.56	104.54	105.69	106.62	106.09	106.64	106.29	105.1	105.66	107.86	105.2	108.14	106.59	106.55	106.88	107.34	107.1	107.14	105.92	106.99	107.48	106.89	105.98	105.72	107.81
105.58	108.26	108	108.57	109.18	108.34	107.81	108.34	107.61	108.98	107.33	107.36	108.27	107.38	108.01	107.77	109.35	110.02	107.61	108.77	107.54	108.56	107.48	107.08	107.75	107.71	107.13	107.38	108.76	107.88	108.81	109.25	105.42	106.85	107.77	106.74	108.37	107.72	107.7	107.99	107.57	108.7	109.01	106.61	109.59	107.41	107.07	108.01	108.77	108.72
107.6	107.97	108.06	108.56	106.53	106.14	106.28	106.36	106.49	106.8	105.8	105.9	105.79	106.83	107.48	106.98	105.68	106.71	106.83	106.5	106.14	105.97	106.49	107.13	105.96	106.87	105.55	107.75	105.59	107.28	105.38	105.79	106.66	107.4	105.46	107.19	106.03	105.78	106.6	107.5	106.52	107.34	107.58	107.55	106.72	105.7	106.37	105.74	105.62	107.44
106.35	106.89	106.55	104.89	106.57	104.11	106.79	106.28	106.5	105.94	106.53	107.66	106.13	108.06	106.97	105.96	107.12	106.32	105.47	106.52	107.62	106.13	107.99	106.35	108.37	106.43	105.02	108.02	105.36	106.08	106.82	105.35	107.22	106.54	107.21	107.94	107.12	107.45	107.37	105.23	106.37	105.62	106.61	106.23	106.33	106.14	106.56	106.37	105.94	105.91
104.83	105.89	105.3	105.44	105.91	106.61	104.71	106.91	105.47	105.12	106.13	105.05	105.28	105.91	106.71	105.19	103.72	106.97	104.47	105.61	105.71	107.01	105.32	105.87	105.14	106.11	106.35	104.61	104.42	105.43	104.47	104.51	105.68	106.78	105.61	105.69	104.95	107.01	105.17	105.16	105.79	106.04	104.78	104.72	106.41	106.15	105.05	104.63	107.4	105.91
106.11	105.86	104.28	104.22	106	104.72	105.88	105.74	104.74	105.08	106.47	106.1	106.55	104.02	106.81	105.27	105.55	103.98	106.71	105.6	105.99	103.16	104.13	106.34	106.17	105.59	104.64	106.03	104.04	106.31	104.91	105.68	105.1	106.16	105.33	105.95	105.81	106.71	106.76	105.28	105.96	105.01	105.22	106.82	104.91	105.35	104.26	106.52	104.79	103.07
105.92	105.54	105.84	106.55	108.37	104.62	104.25	105.51	106.26	105.5	106.24	106.46	105.22	106.96	105.34	106.67	106.12	104.27	106.18	106.23	107.02	106.4	105.31	105.94	106.42	105.98	106.6	106.37	105.04	105.8	106.09	105.64	105.71	106.26	105.63	107.03	106.38	106.13	108.01	105.9	105.87	105.23	105.2	106	106.89	105.88	105.27	105.01	104.96	106.48
97.632	98.208	97.98	99.654	98.343	98.289	98.759	98.393	96.994	96.797	97.941	97.501	98.246	96.944	97.556	97.572	98.507	98.796	98.031	97.188	97.309	97.839	98.511	97.408	98.532	97.181	98.091	98.009	97.293	98.886	98.433	98.881	97.664	98.248	98.493	97.32	98.345	96.918	97.926	98.696	98.526	98	99.447	98.883	96.021	98.782	98.436	97.598	97.204	98.283
112.44	109.52	111.16	110.37	108.84	110.74	111.3	111.62	109.7	111.39	111.5	108.41	108.88	110.66	110.32	109.85	111.35	111.21	110.52	110.78	110.97	110.8	109.73	111.33	111.46	109.41	110.72	111.37	110.42	110.68	110.63	110.3	111.67	110.68	110.95	110.34	109.82	110.83	108.74	110.43	108.72	110.57	110.45	111.6	110.57	110.83	111.25	111.02	109.78	110.16
102.22	101.99	100.99	100.04	101.65	100.54	102.37	100.99	99.404	102.3	100.13	101.21	102.3	100.09	101.53	101.08	101.21	101.54	100.35	101.3	100.58	100.41	100.76	101.75	101.19	101.58	99.112	101.78	101.67	101.38	101.51	99.474	102.02	101.61	101.49	99.702	100.59	101.73	100.65	99.4	99.534	100.92	101.07	101.41	100.97	100.97	100.52	100.35	101.72	101.92
101.15	100.48	99.449	100.76	100.51	101.45	100.76	100.15	99.601	100.85	102.34	99.457	99.748	99.14	98.425	101	99.449	101.39	100.89	98.447	100.17	100.88	99.445	101.65	100.29	98.998	100.36	101.01	100.83	101.09	98.837	101.34	100.79	98.906	99.224	99.715	99.784	100.84	100.38	100.76	101.2	100.72	100.09	99.021	100.28	98.963	98.64	101.09	100.73	98.408
108.55	107.01	107.61	107.16	108.2	107.8	107.79	107.58	109.05	108.11	106.92	107.04	107.6	108.82	107.56	107.1	107.99	107.79	108.73	108	106.32	107.48	108.46	108.43	108.73	108.7	107.96	106.98	108.66	105.79	106.93	107.5	107.64	107.84	108.38	106.58	107.31	109.69	107.4	106.96	107.94	107.46	106.35	107.05	107.8	105.03	105.88	107.22	107.86	108.69
98.294	97.166	97.197	98.299	98.623	98.362	97.847	97.288	97.969	98.104	98.481	98.479	98.393	97.421	95.182	97.575	99.514	98.186	98.823	97.687	97.41	97.347	98.734	98.636	98.126	98.979	99.129	99.574	98.934	98.326	99.145	97.139	98.962	98.001	96.642	98.034	99.762	96.115	97.564	97.791	98.295	99.15	95.586	97.978	95.717	98.588	97.634	98.632	98.424	98.385
100.67	100.28	98.856	99.816	100.21	99.564	100.67	100.4	99.927	99.605	101.5	99.769	99.95	101.64	100.16	99.045	101.01	101.47	100.86	100	99.526	100.42	99.454	100.32	100.07	100.5	101.75	99.896	102.55	101.38	99.046	100.3	101.3	101.53	100.3	102.26	100.07	100.94	100.25	102.17	99.594	99.83	100.4	101.06	101.1	101.09	101.35	101.24	101.14	101.08
100.18	99.433	98.963	99.077	98.086	98.168	99.064	99.575	98.394	99.863	98.618	96.891	97.414	99.35	100.18	99.997	99.178	98.603	98.411	98.519	97.364	99.631	100.22	97.933	98.152	99.775	96.795	99.182	98.034	98.202	98.522	98.367	100.05	98.969	99.216	98.196	97.274	98.697	99.195	98.304	98.361	98.191	98.906	101.71	98.755	99.561	99.387	99.82	99.361	98.669
108.79	108.15	106.91	108.17	109.13	108.13	108.04	108.42	107.37	108.51	108.31	109.14	109.59	107.2	107.43	108.87	109	108.72	107.88	107.27	107.93	107.43	109.02	108.73	107.75	108.1	107.82	108.23	106.69	108.52	108.01	108.86	107.11	108.96	108.96	109.3	108.6	108.57	108.07	109.68	108.77	108.42	107.71	108.75	108.53	108.48	107.89	108.12	108.89	107.91
104.79	105.16	104.15	105.06	104.62	106.59	106.64	105.95	103.18	106.18	104.11	107.02	106.35	104.88	107.47	106.86	105.37	104.57	105.41	106.12	106.36	105.48	105.07	105.75	105.98	106.29	105.99	106.06	105.81	104.4	105.38	104.59	106.94	106.61	106.39	104.46	105.92	105.77	105.25	106.53	105.15	105.08	106.04	104.6	107.17	105.59	104.66	105.19	105.94	105.33
107.51	105.98	105.65	106.93	107.16	105.24	105.83	105.49	107.88	106.45	106.94	107.56	106.21	106.19	107.15	106.98	104.95	105.81	105.63	105.15	106.77	107.15	106.62	104.58	108.86	106.92	107.23	106.68	104.72	105.39	106.61	106.79	104.56	106.03	106.89	105.95	106.79	107.04	104.99	106.06	105.87	105.76	104.99	107.21	106.33	105.29	107.63	105.6	105.49	106.32
109.27	108.44	109.32	107.55	108.06	108.25	106.58	107.71	108.66	107.74	108.87	108.82	107.52	108.33	109.4	107.48	109.09	108.61	107.71	108.96	108.35	107.61	108.04	110.39	108.82	107.64	107.87	109.92	108.42	109.62	108.9	109.48	108.16	107.83	107.57	107.58	108.79	108.75	108.09	108.67	108.11	107.8	107	109.38	107.89	108.01	109.62	108.85	109.27	109.01
103.43	106.25	105.73	105.41	105.55	106	105.41	105.97	106.53	105.06	104.65	104.98	104.84	103.58	104.99	105.52	105.44	106.88	104.34	106.52	105.88	106.48	105.58	103.78	105.93	105.13	104.81	105.47	106.08	105.97	104.46	106.26	104.85	105.24	106.17	106.43	104.95	106.29	105.3	104.58	103.78	105.96	106.26	104.94	105.16	105.47	105.27	104.97	107.1	106.75
105.85	107.23	106.4	105.54	104.75	105.8	106.01	106.32	105.58	105.53	106.71	105.4	104.54	106.31	105.92	105.7	103.95	107.68	106.04	104.15	105.15	106.53	106	105.71	107.07	105.47	106.11	105.39	108.18	105.31	104.83	105.85	107.14	105.54	105.94	105.41	105.87	104.17	106.51	107.47	105.14	105.48	105.83	106.74	106.91	107.56	106.16	106.2	104.96	104.88
109.47	107.82	108.18	109.05	109.13	107.16	108.53	107.93	108.53	108.23	109.82	107.72	108.6	106.64	106.83	108.31	108.25	109.88	108.64	105.85	109.51	107.83	108.5	108.9	109.02	109.44	107.71	107.62	108.45	108.13	107.99	107.03	108.68	106.85	107.66	107.7	107.96	107.64	107.96	108.06	108.2	109.24	108.47	108.93	108.54	107.81	107.1	106.5	107.39	108.29
106.71	106.15	107.41	109.35	107.99	107.77	108.31	108.08	109.16	107.72	107.58	108.25	106.35	106.69	106.73	108.46	109.07	107.1	107.44	108.84	107.87	108.05	107.86	108.42	106.95	108.24	105.73	105.77	108.79	108.54	108.26	108.36	106.75	108.23	109.74	108.52	107.26	108.44	106.09	107.49	107.72	108.78	108.66	108.53	107.03	107.59	109.23	106.64	107.44	107.09
105.94	105.43	106.66	107.03	106.05	105.63	108.69	106.87	105.82	105.71	105.62	106.85	106.25	107.76	106.38	106.75	106.03	106.15	106.77	106.2	106.5	106.26	107.85	106.41	106.21	105.57	106.31	107.33	107.96	104.71	105.41	106.95	105.39	105.33	107.36	106.51	105.22	105.33	106.03	106.1	106.18	106.19	106.86	106.62	104.78	104.69	107.31	106.15	107.22	105.7
104.87	107.36	106.45	105.24	107.49	106.41	103.66	108.16	106.58	105.27	104.44	105.11	107.24	105.37	105.15	107.36	104.59	105.88	105.8	106.25	106.71	106.01	106.79	106.14	104.41	105.55	105.04	105.88	103.35	105.07	105.22	106.09	105.93	105.33	103.72	105.36	105.39	106.13	105.7	105.27	105.01	107.41	104.23	103.5	105.54	104.92	106.87	104.97	105.95	104.4
107.79	108.3	107.83	107.29	107.75	108.93	105.41	107.59	108.12	108.76	107.73	107.72	108.61	106.86	108.63	107.24	107.09	108.23	107.43	107.48	107.83	106.66	109.15	107.67	108.44	106.87	108	107.06	108.93	108.49	108.36	108.21	107.3	109.02	108.77	106.2	107.95	108.93	108.22	107.64	107.92	108.04	106.99	108.85	108.32	108.08	107.22	107.51	107.75	108.68
111.95	110.71	110.71	109.75	110.82	110.61	109.82	108.84	110.31	111.01	109.37	110.58	111.72	110.49	111.11	111.56	109.84	110.39	112.97	110.62	110.24	109.8	110.55	109.8	110.86	111.4	110.69	111.49	109.98	110.5	108.84	110.86	109.8	110.69	110.71	110.35	110.06	112.07	109.61	110.91	110.96	109.24	109.4	108.46	110.65	110.36	110.71	110.06	110.65	109.44
97.773	97.987	99.469	98.988	98.876	97.905	97.873	96.672	96.76	99.016	97.836	96.183	97.63	97.181	98.586	98.489	97.949	97.943	97.946	98.599	97.222	97.983	97.536	96.732	100.23	98.181	98.345	98.631	98.458	96.589	98.303	98.433	98.699	97.862	97.696	98.51	99.176	98.161	97.717	97.847	98.622	97.139	97.375	97.789	97.484	99.271	98.266	98.758	98.845	98.661
107.23	105.77	106.22	104.58	106.9	106.99	108.66	107.66	106.21	106.51	106.75	105.87	106.98	106.9	106.89	108.55	106.19	107.36	105.32	106.07	107.52	106.95	106.46	106.81	106.79	107.33	106.35	107.22	107.08	105.57	106.94	106.02	107.14	105.54	106.46	107.94	106.23	107.86	107.22	108.01	106.86	105.85	105.66	106.75	105.91	106.92	107.33	105.94	107.09	105.49
106.98	104.97	105.48	105.36	105.25	105.58	105.02	106.4	106.57	106.21	106.07	105.07	105.51	104.58	105.74	103.93	106.16	105.5	104.25	104.37	105.52	106.92	104.41	106.02	105.52	106.71	105.26	105.3	105.64	104.71	103.94	104.01	106.65	106.03	105.41	104.81	104.66	105.05	106.08	103.91	105.81	106.66	105.22	105.68	105.55	105.3	103.98	105.06	105.27	106.36
101.08	98.625	101.33	100.75	100.46	99.34	100.34	98.663	101.11	99.375	100.81	100.22	100.37	100.63	100.69	99.328	100.94	100.22	100.4	98.829	100.53	99.382	101.08	99.401	98.395	100.07	100.12	100.29	101.48	100.12	99.607	99.635	99.746	100.27	100.28	98.594	99.766	100.5	100.78	100.15	99.796	99.999	100.39	100.88	99.763	100.46	101.88	99.911	99.786	100.49
108.35	107.64	108.09	108.2	108.46	107.71	108.12	108.05	109.26	107.06	108.64	109.35	108.09	108.4	108.78	108.64	108.74	108.55	106.93	107.84	108.89	107.6	109.09	108.12	109.9	107.35	108.4	107.73	109.82	107.92	106.53	108.94	109.07	110.05	109.33	108.19	107.12	109.58	108.05	107	109.77	108.8	108.78	108.45	107.72	109.85	107.17	108.86	107.11	108.66
106.41	106.83	106.16	105.82	106.86	106.43	106.24	106.5	106.15	104.86	104.43	105.44	104.34	105.3	104.71	105.6	105.25	105.34	104.55	105.78	105.03	105.88	106.68	104.43	103.85	106.96	104.71	106.11	106.16	105.41	105.32	105.87	105.62	105.08	104.93	106.06	105.11	105.74	104.43	106.35	105.08	105.95	106.34	105.17	106.45	106.21	105.58	105.6	105.11	105.62
105.48	105.07	104.51	106.67	107.58	106.21	104.76	106.22	106.47	105.78	106.35	106.28	104.91	105.04	105.23	106.39	107.28	104.96	106.67	106.66	105.32	106.49	105.92	104.3	105.65	104.67	105.82	105.77	105.76	106.69	105.08	104.46	105.27	105.4	105.2	105.36	107.52	105.51	105.68	105.64	106.76	106.33	106.09	106.03	105.15	107.27	106.11	105.8	104.71	105.38
107.33	107.13	106.87	106.72	106.01	106.75	106.43	107.37	106.08	106.45	107	106.55	105.44	108.26	107.89	106.39	106.19	106.28	106.36	105.76	107.39	105.35	107.21	105.95	106.33	107.17	106.88	106.45	107.23	105.29	105.72	105.73	107.28	106.99	106.62	107.02	105.42	105.89	107.07	106.18	105.72	108.27	106.26	106.45	106.47	106.62	107.09	106.99	106.7	107.6
106.33	106.21	105.85	105.6	105.49	105.65	106.24	106.29	106.4	105.78	105.94	104.65	106.76	105.72	105.7	106.29	105.89	105.83	104.65	107.09	105.68	105.75	104.88	106.44	106.2	103.84	104.88	107.53	106.48	106.35	107.17	106.87	107.11	106.68	106.6	105.02	105.14	105.41	104.98	106.97	107.62	105.55	104.32	106.01	107.06	105.69	106.46	106.92	104.46	105.5
97.788	98.327	98.494	99.029	97.935	98.82	98.359	98.123	97.863	98.195	98.704	96.945	97.608	97.215	98.807	97.117	98.019	98.811	99.121	98.708	98.042	99.796	97.116	98.855	98.012	97.331	99.431	97.736	96.734	99.814	97.533	97.979	97.379	98.515	97.301	96.741	97.508	97.015	97.88	97.76	96.749	97.756	97.503	96.195	98.042	96.85	97.986	98.734	96.825	97.871
100.68	100.16	102.51	102.79	99.503	100.94	100.6	100.85	100.55	101.53	100.88	102.34	101.92	100.19	101.18	101.49	102.99	100.89	101.97	101.79	101.09	101.4	100.4	101.47	101.5	99.844	100.05	102.39	102.15	100.74	100.23	100.22	101.7	101.43	101.57	101.78	101.11	101.78	100.06	101.74	101.02	100.73	100.59	101.27	99.901	100.76	100.42	98.842	99.218	102.22
105.94	106.5	105.61	106.85	106.8	106.33	107.42	104.89	104.19	106.33	107.46	107.08	106.39	106.1	105.47	107.11	106.25	105.76	106.23	106.53	107.22	104.64	106.17	108.29	106.34	106.08	107.17	107.44	107.13	106.87	106.37	105.73	104.75	107.08	106.99	106.6	106.77	107.62	106.62	106.25	107.72	107.54	105.11	107.74	108.06	105.72	106.45	107.29	107.19	105.2
109.1	110.39	110.61	110.97	109.73	109.1	110.68	110.67	110.79	109.93	110.02	110.69	109.74	110.88	110.02	110.11	111.36	112.01	110.07	109.79	110.59	110.1	109.56	111.14	110.82	110.59	111	110.6	111.04	110.87	110.44	111.55	109.53	110.07	110.95	111.1	109.44	110.33	110.96	110.49	109.07	110.43	109.55	110.19	109.15	109.45	109.92	111.77	109.31	109.44
107.91	107.56	109.26	108.93	109.16	108.14	109.74	109.31	107.63	108.51	108.18	108.42	108.72	107.93	107.48	109.65	109.14	108.13	108.03	108.1	109.31	107.15	109.98	108.21	106.39	108.43	108.14	107.82	107.41	109.88	108.74	107.58	109.18	109.6	107.37	108.23	108.61	108.85	109.31	109.73	109.29	107.86	108.03	108.35	108.82	107.84	108.7	108.82	107.78	107.25
112.04	111.75	110.35	109.97	110.06	110.25	111.14	113.01	110.36	109.61	111.8	111.25	110.55	109.4	110.53	109.62	110.84	110.5	110.41	111.8	110.2	110.26	111.55	110.23	109.64	111.09	110.93	109.76	110.86	110.49	110.04	111.43	111.12	109.96	110.99	111.25	110.67	111.14	109.7	111.66	111.83	110.56	110.9	111.85	110.4	108.93	111.06	109.75	110.4	111.05
100.38	99.821	102.17	100.59	101.26	100.46	100.63	100.45	99.732	99.702	100.82	100.42	100.3	102.27	101.51	100.16	100.84	100.74	100.35	101.58	101.05	99.366	100.37	100.37	101.08	100.61	100.24	101.27	99.673	99.289	100.67	100.92	100.59	100	100.11	100.79	100.53	100.74	101.48	99.011	101.85	100.84	100.96	100.81	99.303	101.83	99.758	100.59	101.76	100.55
109.27	109.56	108.35	109.41	109.16	107.6	108.44	108.27	107.64	109.17	109.57	108.02	108.65	108.16	109.01	106.26	107.98	108.25	108.56	108.54	108.7	107.69	107.34	109.52	106.87	108.6	108.2	109.9	108.23	107.44	109.06	107.98	110.34	107.88	107.83	108.04	108.58	107.48	107.78	108.29	108.31	107.35	109.97	107.68	108.33	108.46	108.49	105.97	110.2	106.79
108.95	109.99	108.98	107.42	109.35	108.94	109.8	109.45	107.69	107.87	108.77	110.04	108.72	109.16	108.37	108.09	107.41	109	109.38	107.96	108.76	107.53	108.97	108.99	107.88	108.06	107.91	108.04	108.16	109	109.65	109.98	108.55	108.14	108.83	110.24	108.9	109.01	109.33	106.39	109.16	109.59	110.44	108.26	108.95	109.77	109.28	108.57	108.61	109.91
109.63	110.5	109.85	110.5	111.65	110.86	111.25	108.86	108.86	111.06	110.02	111.66	112.12	109.35	110.15	108.29	111.52	111.73	109.97	110.1	110.54	109.35	109.76	108.83	110.26	111.17	109.96	110.38	110.28	109.45	109.6	109.98	109.66	110.48	110.32	111	110.61	111.09	112.05	109.8	111.6	111.54	108.71	110.02	109.6	110.42	110.71	110.02	109.62	110.25
106.36	105.4	105.77	106.7	104	105.61	105.57	105.06	106.3	106.25	104.15	103.91	106.11	105.66	105.34	106.59	106.58	105.65	105.5	104.44	106.37	106.52	104.43	105.84	104.79	105.34	105.86	105.3	105.51	105.94	106.04	103.53	104.63	104.26	104.33	103.97	105.96	104.83	105.33	105.19	103.65	106.4	105.57	105.51	106.49	106.11	106.56	105.87	105.37	106.2
106.98	105.31	107.23	106.34	105.7	104.42	104.51	104.59	104.99	105.9	106.93	105.37	105.24	105.43	105.46	105.02	106.19	105.01	105.96	105.78	106.45	106.1	105.04	105.71	105.53	104.41	106.55	104.23	105.35	103.66	105.3	105.34	107.67	103.3	105.31	106.31	105.46	106.01	104.76	106.01	105.56	105.3	104.32	103.13	105.35	106.84	105.64	104.72	105.78	105.04
108.85	107.69	109.48	108.84	110.18	106.1	108.14	108.6	109.32	106.76	109.64	108.17	107.88	108.14	109.14	109.96	107.54	108.09	108.38	108.18	108.6	108.49	109.89	108.37	108.66	109.08	107.29	108.13	108.38	109.03	109.86	108.77	108.83	108.92	108.43	109.24	107.76	107.85	107.42	108.42	108.85	108.49	109.27	107.41	108.36	108.43	109.52	107.33	108.96	109.47
105.02	105.33	105.26	106.78	106.98	105.25	106.45	106.5	106.31	106.32	107.63	106.47	107.04	106.42	105.98	105.2	105.13	104.22	105.53	105.62	106.18	107.1	106.31	105.79	105.43	105.69	106.45	105.51	105.32	104.78	106.03	106.55	104.18	105.77	107.21	106.06	105.31	107.3	107.7	106.05	106.52	103.45	105.29	106.89	107.01	105.38	104.94	105.9	105.55	107.05
105.73	106.05	106.56	104.76	105.77	105.2	106.13	107.48	106.55	104.62	106.19	103.7	106.1	106.07	106.48	106.33	107.24	104.68	103.95	106.14	107.24	106.22	107.13	105.75	105.43	105.85	106.58	105.63	106.6	106.06	105.99	105.88	106.37	105.34	104.98	105.63	105.23	106.48	106.09	106.45	106.21	104.96	105.01	105.79	104.62	104.86	105.94	104.74	106.21	104.05
110.3	109.75	111.79	108.91	109.77	111.64	111.49	111.05	110.28	110.63	109.05	109.86	109.82	111.45	110.62	109.91	109.94	111.31	109.57	111.17	111.2	111.63	110.22	109.42	110.85	110.43	111.11	110.68	109.25	109.37	112.02	110.64	109.49	111.29	110.86	111.51	109.87	108.53	110.56	110.5	110.17	111.01	110.46	110.97	109.85	110.69	110.6	110.58	108.39	110.26
107.3	109.1	106.38	109.01	108.83	108.1	110.11	108.03	107.93	107.41	107.35	109.13	106.88	109.32	107.3	107.59	107.13	108.84	108.77	108.08	108.86	108.04	108.07	109.1	109.76	108.52	108.36	108.98	108.26	108.93	106.41	109.28	108.42	107.86	107.89	108.33	107.55	107.47	106.92	105.74	108.83	108.83	108.74	109.47	106.9	108.51	107.54	107.78	108.85	108.42
108.34	108.28	108.31	107.6	106.74	107.53	106.74	108.86	109.07	107.64	107.27	107.5	107.39	107.76	109.37	108.56	107.49	107.89	106.68	107.46	107.26	108.23	108.35	108.28	107.26	108.21	107.57	109.65	108.66	108.4	108.63	107.87	108.89	108.1	108.19	108.11	107.92	108.35	107.23	109.56	109.36	107.95	106.64	107.34	108.06	108.23	108.85	108.89	108.49	107.89
99.595	99.353	99.636	99.559	97.603	99.406	99.679	99.123	99.878	100.66	98.446	98.639	98.945	99.547	99.932	99.778	98.255	99.792	97.978	97.529	98.942	96.857	99.363	99.715	98.809	98.351	98.196	98.433	98.24	98.075	99.106	98.644	100.59	99.19	98.765	98.284	99.504	97.442	99.576	97.922	98.718	98.68	98.08	98.479	98.036	98.545	98.51	98.448	98.906	100.45
105.9	105.82	104.41	103.83	105.44	105.79	106.82	104.31	104.99	106.16	105.06	105.6	105.76	104.9	105.33	105.26	104.34	105.39	104.83	105.7	104.99	106.24	105.85	106.79	105.94	105.2	104.77	107.07	106.23	105.28	106.82	105.02	106.23	104.99	105.41	106.34	107.03	106.01	106.63	107.25	105.08	107.84	106.33	105.88	105.66	103.86	106.3	105.01	105.35	106.08
105.6	106.12	103.82	105.53	104.51	106.11	106.5	105.05	105.19	105.6	105.98	107.32	105.81	105.08	106.61	106.38	106.47	104.85	105.14	105.69	105.43	105.08	106.67	104.88	105.73	106.24	107.09	105.09	104.36	105.37	106.94	105.72	105.77	106.01	106.11	104.96	106.08	105.83	107.31	107.63	105.15	105.71	105.96	106.69	105.78	105.12	105.62	105.1	106.38	105.08
98.873	98.863	101.28	100.15	100.91	100.66	100.81	99.426	99.215	100.65	100.36	99.966	100.91	102.07	101.29	100.81	100.15	101.3	100.24	101.66	101.48	100.23	101.28	101.08	99.866	101.05	101.47	100.01	100.69	101.51	101	100.86	101.5	100.86	101.29	101.34	101.02	101.04	100.43	101.12	101.87	100.8	101.72	101.44	99.913	100.07	101.54	102.06	100.61	99.306
108.04	109.18	109.7	108.99	108.23	107.98	108.02	109.94	109.72	108.51	107.66	107.51	107.08	108.4	109.14	108.88	108.38	107.49	108.42	109.14	106.54	108.43	109.49	107.24	108.62	107.27	109.75	108.46	107.57	107.57	108.48	109.67	108.49	107.94	109.44	110.06	107.81	107.91	108.46	108.58	108.07	108.1	107.51	108.11	108.28	108.05	108.28	108.92	107.68	108.61
107.63	109.63	107.02	108.73	110.17	107.95	108.77	108.73	107.71	108.37	108.04	107.74	107.61	108.34	107.42	107.88	106.73	108.02	106.99	109.26	108.83	109.34	108.77	107.3	107.05	109.7	108.76	109.81	108.04	108.49	107.43	108.28	109.18	109.42	108.67	110.12	108.52	107.48	109.71	108.73	107.25	109.26	107.78	107.79	109.65	108.09	107.39	108.04	109.52	111.04
108.06	108.68	110.02	107.57	108.82	107.43	108.87	107.76	108.21	108.99	108.35	109.37	108.67	108.2	109.44	108.97	108.93	108.29	107.17	107.22	109.76	109.25	108.36	108.36	109.62	108.79	108.53	106.75	108.94	107.52	107.2	108.2	107.58	109	106.9	108.57	109.33	107.94	108.53	107.54	108.65	109.52	108.35	107.19	108.42	106.58	108.28	106.58	108.72	109.63
97.878	97.465	97.34	99.443	98.375	99.91	98.218	97.008	97.736	97.912	96.987	97.456	98.102	97.158	98.489	98.244	97.143	97.728	98.596	98.982	98.474	99.055	97.49	98.376	97.769	98.61	96.888	98.48	97.034	97.902	97.891	98.306	97.963	98.602	97.256	97.66	97.845	98.688	98.217	98.241	97.783	98.168	98.361	98.966	97.673	99.52	97.12	98.795	98.189	97.211
107.53	106.56	107.53	106	107.19	106.91	106.53	106.83	104.86	105.76	107.57	106.08	104.59	105.79	106.88	105.74	107.2	105.91	105.97	104.94	106.31	106.98	105.95	105.38	105	105.58	105.92	107.18	106.07	104.37	105.82	106.32	106.72	105.9	106.42	105.3	105.51	104.66	105.56	106.61	105.84	105.99	104.6	105.42	105.26	105.7	106.91	105.8	103.73	106.11
108.72	109	109.4	108.83	108.3	106.77	107.65	108.82	108.73	108.22	108.12	107.72	108.33	108.21	107.12	107.82	108.72	109.9	107.03	107.59	109.15	106.71	106.06	107.86	109.69	108.12	108.44	108.56	108.05	107.7	107.9	108.65	107.29	107.3	109.71	107.13	106.53	108.3	109.16	108.42	107.08	108.47	109.21	107.56	107.27	108.64	106.39	108.55	106.99	108.09
100.57	98.694	101.05	101.53	101.73	99.472	99.494	101.07	103.12	100.96	101.52	100.06	100.93	101.25	100.68	103.43	101.51	99.715	99.441	100.41	101.71	100.86	100.96	99.747	100.47	101.24	100.58	101.36	99.619	99.913	100.6	100.83	101.05	100.53	100.98	101.01	99.113	100.44	102	100.69	101.73	102.97	100.91	101.29	101.88	99.528	100.78	102.38	101.09	101.3
106.04	104.88	106.3	105.21	104.26	104.52	106.77	104.91	105.3	106.71	105.55	106.21	106.24	106.23	105.8	106.15	106.09	105.15	105.81	106.87	105.78	106.17	106.2	106.24	106.81	106.41	106.36	106.95	105.04	104.97	106.89	105.65	106.37	105.42	105.13	104.5	104.65	104.11	106.58	105.82	105.76	105.45	104.77	106.74	106.56	106.08	106.13	105.17	105.58	106.55
108.01	108.59	108.82	108.9	108.27	107.98	107.49	106.75	108.71	107.94	108.89	107.47	108.78	107.45	106.93	110.95	107.52	106.41	108.03	106.3	109.25	109.57	108.62	108	107.36	108.72	107.9	107.33	108.96	106.81	108.6	108.15	108.56	108.43	107.59	108.84	108.71	109.01	107.5	107.45	107.79	107.32	108.07	108.53	107.97	108.73	108.77	110.24	107.39	109.03
105.28	106.01	104.23	104.97	105.32	104.87	105.87	106.1	104.02	104.6	105.72	105.62	105.7	107.07	105.75	104.81	106.22	104.83	105.96	105.12	106.99	107.35	104.73	103.44	105.63	106.56	106.32	104.99	107.05	105.74	105.52	106.78	104.88	104.57	106.53	107.37	106.58	105.05	105.47	105.39	104.04	104.7	105.5	106.31	106.49	105.66	104.55	106.96	105.61	106.02
106.45	106.61	105.59	107.05	106.69	106.18	104.99	106.12	105.64	107.24	106.54	106.5	107.97	106.38	107.35	105.89	106.72	105.12	105.78	106.94	106.25	104.27	106.11	107.34	106.28	106.48	105.18	105.7	106.81	106.39	106.54	106.12	105.67	105.04	106.66	105.33	107.41	107.34	106.4	105.78	107.12	106.45	107.77	106.38	105.8	107.77	107.31	106.76	106.94	107.32
107.25	108.92	108.51	108.38	108.02	108.51	107.83	108.63	109.1	107.32	107.7	108.82	109.16	106.7	107.5	107.58	109.25	107.96	108.37	109.53	108.43	108.11	108.78	107.9	109.31	107.64	108.28	107.79	109.35	109.49	109.32	108.37	107.88	107.72	108.53	107.47	107.49	108.31	108.2	109.78	109.46	107.75	108.19	108.69	109.23	107.72	108.22	107.67	107.61	107.13
98.754	98.334	98.698	98.705	98.961	99.072	97.511	98.491	98.441	98.323	98.696	98.077	98.529	96.664	97.929	97.569	98.019	97.028	99.262	98.643	97.105	98.308	97.515	98.313	99.345	98.646	96.74	98.231	97.891	97.757	98.39	96.807	99.402	98.215	97.74	98.239	99.28	98.188	98.04	99.246	97.409	98.567	97.857	98.204	96.761	97.281	98.229	96.548	98.98	98.592
107.78	108	107.71	108.5	107.36	108.64	107.05	106.56	107.13	107.2	108.62	108.13	109.76	106.24	107.2	107.27	106.74	107.47	108.26	108.18	107.66	108.04	107.97	108.47	107.24	107.34	109.17	106.05	107.88	108.52	107.98	108.22	107.52	107.48	107.32	107.9	109.33	108.27	107.04	107.4	107.3	108.48	108.36	107.49	107.87	107.09	107.37	108.22	108.66	109.03
107.89	107.37	107.09	108.2	109.41	104.83	107.8	107.96	107.83	108.24	108.75	109.53	107.67	108.57	108.71	108.24	107.32	106.07	107.11	109.24	106.53	106.29	108.31	108.35	108.64	109.12	105.89	106.04	109.17	107.37	108.09	107.9	109.55	109.33	107.58	107.31	108.25	106.29	107.87	106.97	107.49	107.07	107.76	107.35	108.8	107.83	109.04	106.22	108	108.66
106.19	104.78	107	104.55	107.1	104.84	104.91	104.55	106.83	107.64	105.16	105.33	106.8	105.96	103.28	104.23	106.88	103.31	104.99	104.64	105.54	106.36	105.14	106.82	105.29	108.01	106.14	105.93	104.48	104.93	105.17	105.54	106	105.95	104.38	106.23	104.73	104.92	106.64	104.27	106.46	104.34	104.84	106.3	104.43	106.27	105.82	104.19	106.94	105.52
107.1	108.47	109.42	107.04	106.83	107.63	108.03	107.38	108.47	106.36	107.86	108.64	108.33	108.04	108.62	107.81	106.56	107.01	107.17	107.67	108.47	108.71	108.11	107.58	107.67	107.6	108.1	106.23	108.22	107.95	107.66	107.74	108.61	107.62	107.75	107.31	107.15	109.03	108.02	107.09	108.29	108.63	108.01	108.71	108.22	108.03	107.35	107.51	106.56	108.08
105.59	105.1	106.02	107.16	106.37	106.8	106.06	106	106.01	104.48	105.29	105.47	105.93	104.94	104.57	104.56	106.04	104.83	104.52	105.47	105.84	106.06	105.84	106.32	106.86	105.15	105.94	106.57	106.7	104.62	105.65	105.72	104.47	104.68	104.26	104.97	105.98	106.61	105.89	104.7	104.84	106.73	106.72	106.36	105.66	105.72	106.33	104.75	106.85	105.16
106.75	106.46	105.8	107.36	105.98	106.21	106.44	107.2	106.49	108.21	105.49	106.06	106.59	106.8	107.73	105.25	106.48	105.96	106.2	106.92	105.93	106.4	104.84	105.62	107.05	106	104.44	106.82	107.84	107.01	107.16	106.05	105.79	105.35	108.14	108.14	106.82	105.44	105.37	107.14	107.7	106.36	107.23	105.98	107.19	107.06	106.86	106.9	106.12	105.92
106.05	106.29	106.59	104.38	105.75	104.83	105.73	106.65	104.97	104.77	105.5	106.89	105.28	106.75	105.76	107.43	105.51	106.22	107.06	104.81	104.69	105.51	105.7	105.19	105.67	105.98	106.42	106.14	105.74	105.66	105.28	106.19	105.04	106.14	105.54	105.13	106.08	104.87	105.61	106.24	105.72	105.66	104.93	105.04	106.35	106.42	105.48	106.17	104.84	106.05
108.88	109.3	107.09	108.17	107.83	109.41	108.18	107.8	106.48	106.35	105.64	108.02	106.98	106.76	109.59	108.8	106.79	107.21	106.21	108.81	107.25	107.75	108.02	108.46	107.91	108.15	107.87	106.96	108.75	106.65	108.54	108.36	107.05	107.34	108.72	107.34	108.49	108.31	108.1	108.56	107.12	106.98	107.71	107.55	107.08	106.68	108.57	108.41	107.52	107.72
108.1	106.83	106.99	107.46	105.96	108.35	109.68	107.74	107.8	106.24	108.13	107.78	109.35	108.1	108.5	106.75	107.82	107.82	108.59	108.29	108.68	107.79	107.57	107.55	108.77	107.79	107.28	107.64	107.82	107.68	107.74	107.61	108.06	107.1	108.39	107.72	106.97	108.16	107.73	108.68	105.01	107.99	107.44	106.95	106.67	108.37	109.41	106.6	107.74	106.85
102.43	102.68	102.41	102.46	101.39	102.43	104.27	101.91	102.66	101.94	102.95	102.46	103.23	102.46	104.16	101.94	102.78	102.17	102.67	101.53	101.78	103.45	102.66	103.51	104.38	102.07	103.28	101.06	101.37	103.44	102.61	103.12	102.75	103.53	102.87	102.64	102.79	102.02	102.43	103.26	102.68	102.89	102.86	103.03	103.39	102.61	102.21	103.02	103.07	100.65
98.862	97.166	97.993	97.956	98.004	98.773	98.132	96.684	99.377	99.593	98.833	98.388	99.188	98.26	96.88	99.824	97.884	99.731	97.071	98.818	97.651	97.845	99.267	97.892	97.639	98.734	97.212	97.844	98.543	96.535	97.316	99.07	97.975	98.135	97.96	97.639	97.523	97.843	97.542	98.788	97.916	97.312	96.151	97.418	96.622	98.125	99.189	98.176	95.49	98.585
103.39	102.48	101.7	102.54	102.24	102.13	102.51	103.92	102.59	102.88	101.73	103.03	102.83	103.83	102.5	103.35	104.3	101.42	103.17	104.4	102.09	101.1	101.48	102.92	103.21	102.13	102.51	102.51	103.23	102.1	102.11	102.29	103.41	101.9	104.39	101.58	102.69	103.83	105.09	103.2	100.86	102.71	102.56	102.3	103.91	102.68	102.45	102.42	103.61	101.15
107.06	107.36	107.21	106.99	107.37	105.47	106.71	106.22	105.69	106.15	105.37	105.79	108.73	105.98	107.36	106.39	106.78	106.05	105.36	106.18	106.31	106.08	106.85	105.75	106.35	106.9	107.29	106.82	106.75	107.27	105.29	108.23	106.92	107.08	105.99	105.91	105.21	108.03	107.02	106.06	107.65	106.28	106.65	107.93	106.73	105.47	107.48	108.03	106.66	106.31
108.95	109.89	110.38	109.23	109.14	108.77	107.68	109.25	106.91	106.23	107.14	109.12	109.66	108.22	108.11	107.54	107.11	108.83	108.82	105.78	107.56	108.35	109.61	108.3	108.2	110.22	109.73	109.47	108	109.19	107.86	107.96	107.21	108.08	108.5	108.92	109.98	109.59	107.41	107.91	108.06	110.76	108.74	107.76	107.6	107.09	109.52	107.29	108.24	109.28
104.72	106.67	105.7	106.6	105.41	106.72	104.92	105.88	105.59	106.75	104.82	106.43	105.52	105.28	107.38	106.37	105.02	106.82	104.77	104.9	104.02	106.96	106.28	104.64	106.26	105.16	106.98	106.33	105.2	105.73	106.47	104.45	105.96	107.03	105.66	104.75	104.85	105.64	104.16	106.42	106.94	105.64	107.13	105.25	106.57	105.82	105.52	105.62	105.34	106.28
109.29	108.9	108	109.18	107.25	108.25	109.13	108.26	107.42	107.88	108.27	108.35	109.17	108.6	107.83	108.92	108.84	108.51	109.27	107.99	107.47	109.25	109.01	108	108.87	108.76	108.93	109.14	109.19	108.6	107.58	110.07	108.62	107.78	109.12	108.45	107.76	109.09	108.94	110.68	108.95	107.83	110.6	109.23	108.74	107.7	109.22	108.64	107.95	108.5
99.483	98.218	98.019	99.168	98.705	98.384	98.973	97.603	98.37	99.042	98.417	97.394	98.398	99.187	97.195	98.44	97.59	98.325	98.858	99.503	98.974	97.385	97.12	98.077	97.345	97.093	98.297	99.313	98.157	98.666	97.51	98.893	99.335	98.771	97.79	97.8	98.063	97.583	96.981	99.155	98.395	96.303	99.239	97.448	100.63	97.574	97.638	98.58	98.607	99.828
99.376	99.002	98.397	98.565	97.497	97.982	98.237	97.482	98.549	99.012	99.399	98.895	100.08	97.957	99.186	98.735	99.313	98.003	97.953	98.569	99.521	98.74	97.991	98.805	98.763	98.186	100.01	98.878	98.886	98.753	99.603	98.207	98.817	98.4	99.813	99.818	97.46	98.108	97.221	99.579	98.594	100.06	99.113	98.703	97.37	100.13	98.479	99.701	99.675	98.718
105.95	105.84	103.88	104.82	105.37	106.28	107.32	104.5	106.71	105.23	107	107.03	105.93	105.3	105.34	105.38	104.63	107.61	106.5	104.84	107.48	105.72	105.16	104.15	104.98	105	106.72	104.4	105.91	105.91	105.3	106.75	105.5	106.99	107.51	105.12	106.77	106.94	104.67	104.96	106.31	105.66	105.55	104.63	105.83	107.16	105.68	105.11	106.46	105.53
110.46	108.51	107.31	109.42	108.66	107.96	108.77	108.49	107.77	107.5	108.78	107.95	106.73	108.06	108.09	110.35	107.76	108.44	108.24	109.48	109.24	109	109.12	108.88	108.48	109.02	109.51	109.61	107.26	109.13	107.16	107.83	108.21	108.96	108.32	108.66	109.34	109.47	106.88	108.38	108.06	108.96	109.23	108.68	108.44	107.76	108.9	108.84	108.63	108.23
107.35	107.57	106.14	108.69	108.66	109.38	108.62	108.33	107.95	107.17	106.88	107.39	109.24	108.67	108.22	108.05	109.04	105.3	108.04	106.95	107.39	108.07	107.35	107.43	108.04	107.57	108.8	107.55	107.74	106.42	108.89	107.17	106.85	108.43	108.02	107.98	106.13	106.1	107.79	105.82	108.46	109.08	108.03	107.09	107.25	108.82	108.2	107.65	108.75	107.53
99.117	99.413	97.56	98.561	98.568	98.886	98.747	99.152	97.849	97.639	98.669	97.704	97.734	98.836	97.894	98.544	99.204	98.058	97.897	98.05	99.444	98.044	98.179	96.84	99.063	98.157	98.536	98.124	95.991	98.474	97.883	99.22	97.212	98.393	96.915	97.707	99.042	96.881	97.822	98.474	97.489	98.57	98.331	96.617	97.712	96.279	99	98.196	97.998	96.699
104.95	106.17	105.07	105.63	106.29	106.03	106.96	104.9	105.23	104.64	105.98	104.97	104.91	104.56	106.1	106.21	106.06	105.36	105.46	106.48	104.77	105.2	105.96	106.1	105.71	104.69	104.74	104.76	105.51	107.39	105.64	104.85	107.01	104.87	103.64	106.7	103.65	106.03	106.05	105.89	106.06	106.46	106.33	106.13	104.34	107.93	106.19	105.61	105.05	103.73
110.78	110.23	109.95	110.63	111.34	110.61	110.22	112.12	110.24	110.43	108.48	109.28	109.49	110.39	110.66	110.66	110.89	110.05	110.09	110.8	111.72	110.43	107.69	109.94	109.21	110.28	110.62	108.96	110.49	108.04	110.93	109.17	109.24	109.33	111	108.72	111.8	110.47	109.4	110.68	111.15	111.19	110.89	110.34	110.72	111.29	110.86	108.33	109.74	109.43
107.52	107.42	106.46	106.91	106.73	105.71	106.52	106.39	106.89	105.27	105.06	106.33	107.88	106.51	106.05	106.18	106.51	108.27	106.19	107.23	107.72	107.11	107.14	106.99	106.55	107.48	106.16	107.79	108.95	105.06	105.24	104.81	105.89	107	106.62	108.22	108.96	106.4	106.61	105.26	106.72	106.59	106.35	106.63	107.27	106.63	106.88	105.97	106.54	105.87
105.55	105.58	106.83	106.7	105.07	104.95	104.18	104.85	107.2	105.09	106.08	107.18	105.51	105.2	104.99	104.82	107.33	106.92	105	104.87	105.84	105.55	106.66	106.12	106.39	105.71	105.56	105.42	104.93	106.35	106.55	105.94	107	106.26	106.53	105.09	105.81	106.44	107.46	106.55	106.87	104.96	106.67	104.93	105.4	107.63	107.76	106.42	106.02	106.55
106.23	104.38	106.52	104.74	105.77	105.98	106.37	105.91	105.53	103.83	106.33	106.28	105.83	106.43	105.92	106.27	106.63	106.36	105.39	105.75	106.94	105.8	106.51	104.2	107.08	105.65	106.44	104.93	106.76	105.44	106.32	106.58	107.38	105.85	106.34	106.97	107.51	105.03	107.26	105.61	105.17	105.22	104.34	106.72	104.57	107.23	104.6	104.86	104.77	107.52
107.79	107.53	107.18	106.41	107.73	108.2	108.66	109.51	109.01	107.64	106.93	107.05	106.46	108.99	107.99	108.98	108.19	107.27	108.36	109.75	108.3	107.34	107.33	107.47	108.18	108.99	108.8	108.89	108.51	106.69	107.42	109.81	107.82	110.87	108.29	106.72	107.59	107.88	106.69	106.44	107.63	108.18	107.43	107.95	107.24	107.98	108.95	108.77	106.5	108.72
106.23	106	103.18	106.45	104.9	106.48	105.3	104.85	105.13	107.63	106.72	105.17	104.29	106.45	105.01	106.2	106.3	106.45	106.99	106.58	105.95	106.89	104.45	104.82	106.91	105.17	104.85	105.61	105.88	105.4	106.8	106.42	105.7	105.22	107.06	105.32	106.18	107.42	106.72	106.1	105.39	104.41	105.5	105.03	104.95	106.32	105.81	106	105.54	105.49
107.34	106.47	108.24	106.61	106.58	106.29	107.85	108.9	107	108.52	108.43	107.44	106.83	106.89	108.28	107.55	108.53	107.3	106.99	107.48	107.83	107.44	108.24	107.01	108.13	107.19	108.72	106.83	107.46	108.43	106.98	106.9	108.58	108.37	107.77	107.34	107.74	108.81	107.18	106.64	107.06	106.52	109.58	106.88	105.19	107.75	107.1	108.58	108.37	107.55
105.72	105.58	106.33	105.5	108.64	106.66	105.22	106.33	106.68	106.96	105.39	104.84	106.53	107.22	107.15	106.07	106.11	104.53	105.4	106.4	105.24	107.79	105.37	108.19	106.76	106.21	107.26	105.58	106.3	106.8	107.07	106.01	106.79	106.07	105.76	105.94	107.82	105.61	108.35	106.63	105.1	106.57	107.05	107.79	106.73	106.33	106.23	107.07	107.54	105.88
106.6	107.68	105.54	108.16	106.29	104.99	107.16	107.46	106.28	107.36	107.52	105.09	106.51	105.88	104.91	107.28	108.58	104.83	106.15	107.5	107.5	107.15	106.85	107.09	107.42	106.67	107.46	108.35	105.95	106.52	106.92	106.97	106.18	106.77	106.08	106.21	106.97	106.37	107.28	106.45	107.69	106.88	107.48	107.75	106.74	105.36	106.24	107.24	106.33	108.25
108.04	108.53	108.87	107.4	108.15	108.22	107.9	108.13	107.97	108.46	108.98	110.03	109.97	109.11	107.96	109.51	108.84	108.07	108.23	110.64	110.33	109.33	108.53	109.08	109.53	109.11	108.99	107.07	109.2	108.29	108.45	110.36	109.36	108.01	108.35	108.59	109.82	108.66	108.12	107.16	109.86	108.46	108.4	109.2	108.5	109.64	108.87	107.86	108	108.92
109.3	107.52	108.84	111.23	107.58	108.23	109.68	107.41	109.34	108.65	108.96	108.56	108.66	109.36	107.37	109.42	107.97	109.4	108.63	108.1	108.31	108.29	109.54	108.12	107.24	107.66	108.53	108.66	107.89	107.1	107.23	108.7	107	106.92	107.84	108.39	109.84	108.7	107.82	109.18	108.74	108.64	108.85	107.63	108.55	109.65	107.11	109.64	109.47	108.8
107.32	106.23	106.3	105.84	107.05	106.93	106.98	105.07	106.83	107.09	107.31	106.33	104.96	107.24	106.06	108.02	106.74	108.38	105.84	105.31	108.01	107.33	107.73	106.97	106.32	106.7	107.67	107.78	106.44	106.46	105.02	105.8	106.77	107.21	106.64	107.53	106.98	107.46	105.97	106.08	105.99	106.02	106.67	105.4	106.56	107.02	106.65	106.32	107.61	106.9
108.66	108.58	108.28	107.94	109.25	106.88	110.19	108.46	107.68	108.8	108	108.21	107.89	108.07	107.45	107.51	109.73	106.95	107.34	108.86	109.13	107.47	108.88	108.31	109.02	107.17	108.95	109.52	108.21	107.93	109.31	108.03	108.31	109.09	108.42	108.59	108.87	108.57	109.15	108.43	110.2	108.82	108.99	108.06	108.31	110.49	109.07	109.1	108.18	108.99
107.5	107.33	107.27	107.99	107.54	107.64	108.42	107.15	107.52	106.93	107.66	108.98	107.2	107.12	108.27	108.29	108.64	108.26	108.23	106.37	108.15	107.55	107.46	106.99	107.88	107.77	109.86	109.03	108.95	107.32	108.21	108.66	108.14	108.91	107.86	107.46	108.35	108.11	108.89	106.92	107.57	107.77	107.89	108.7	109.42	108.39	107.86	107.31	109.55	106.8
98.735	99.852	100.87	100.71	100.47	100.51	99.719	99.925	100.65	100.24	99.161	100.24	100.59	101.27	102.22	100.64	100.51	102.13	100.36	101.14	100.64	99.456	99.103	101.02	100.11	99.582	101.64	101.84	101.75	99.674	100.1	99.465	100.09	99.071	101.77	101.84	100.83	98.931	100.96	100.82	99.862	99.179	99.365	99.178	101.52	98.67	98.978	100.79	100.62	98.87
96.548	98.379	98.209	99.899	97.955	98.179	99.363	95.881	98.481	98.613	98.806	97.317	98.551	98.432	98.434	98.482	97.771	98.622	99.198	98.296	99.009	98.164	97.5	96.991	98.028	97.859	97.753	98.769	96.822	98.233	99.427	98.763	98.648	98.633	97.564	99.105	97.71	98.635	98.052	98.837	97.66	97.916	98.016	97.471	98.318	99.082	96.634	97.08	97.983	98.157
104.83	105.06	106.06	105.93	106.04	106.68	104.92	105.4	105.23	106.3	106.6	105.17	106.07	105.69	106	104.99	106.21	104.54	105.57	105.01	107.1	106.5	105.99	105.2	106.16	105.72	104.89	104.84	107.04	105.5	105.48	105.32	105.98	105.97	105.21	106.57	105.93	104.66	106.15	105.73	105.4	105.49	103.82	104.74	105.01	106.71	105.27	105.81	105.4	105.51
99.984	100.42	98.455	98.318	98.152	98.695	98.983	99.002	98.477	99.496	98.408	99.056	99.778	97.369	99.462	98.591	97.762	100.24	99.309	98.215	99.288	99.18	98.327	98.957	99.904	98.405	98.249	98.206	99.293	98.198	98.142	99.307	99.373	98.898	99.962	98.835	97.629	97.992	97.709	98.152	98.445	99.983	99.803	99.256	98.831	98.763	98.023	98.438	98.822	97.997
104.19	106.18	105.62	104.58	105.73	104.47	105.71	106.61	105.45	105.08	105.23	103.82	104.14	105.69	105.7	105.94	105.58	107.2	105.86	106.32	106.35	106.1	107.04	105.55	105.29	105.54	104.21	105.35	105.42	103.97	106.17	104.65	106.11	105.55	105.48	104.59	106.41	104.83	105.84	106.58	106.72	106.15	105.62	105.67	106.04	106.16	104.17	105.63	104.24	106.8
97.2	99.922	99.236	99.09	97.824	100.06	98.276	99.215	100	97.973	99.618	99.26	99.957	97.971	98.635	100.19	99.836	99.269	98.885	97.777	99.259	97.763	100.5	99.166	98.954	99.86	100.19	98.036	101.1	97.411	100.03	98.55	98.596	98.366	99.256	100.39	98.475	98.362	99.375	97.953	98.79	101.55	98.606	97.89	98.398	99.036	101.2	97.333	98.126	98.954
99.787	98.351	101.03	100.21	99.899	101.47	100.62	100.9	100.85	98.907	101.41	102.02	98.927	99.009	100.72	98.605	101.13	99.6	100.32	100.24	100.75	101.26	99.417	100.23	100.18	100.92	100.49	100.32	99.371	99.861	100.1	99.278	101.24	100.44	100.07	100.38	98.643	98.942	100.25	101.57	101.05	99.838	100.39	100.55	100.69	99.429	101.13	99.254	101.13	101.97
104.44	107.7	105.08	105.39	105.79	105.69	107.22	105.57	106.43	105.51	105.02	105.17	106.05	106.02	105.49	104.45	105.5	106.81	106.99	106.2	105.05	105.78	106.25	105.67	105.88	105.44	104.94	106.55	105.99	105.33	105.57	104.46	107.57	105.61	104.53	106.4	106.21	106.31	105.47	105.11	106.56	104.67	106.15	104.59	105.56	105.14	106.16	106.46	106.26	106.04
104.4	105.07	106.24	104.64	105.49	105.15	106.86	107.92	105.13	105.74	105.12	105.48	104.25	106.03	106.15	106.47	104.92	105.36	105.52	105.35	105.37	106.21	106.27	105.72	106.3	105.17	107.11	105.68	105.89	106.86	106.58	105.47	105.78	106.81	104.86	106.41	106.86	104.84	104.75	105.45	105	105.76	105.85	105.15	106.54	105.36	105.53	107.12	105.62	105.29
105.88	105.99	106.47	106.94	106.07	106.01	105.75	105.98	104.68	106.44	106.19	106	105.02	105.81	105.07	104.56	104.87	105.16	106.68	104.19	105.73	105.47	105.39	104.99	104.49	105.07	105.8	106.25	105.03	105.48	105.05	105.64	106.44	103.87	105.69	105.72	104.44	106.5	105.41	105.37	106.04	106.06	106.73	106.06	105.79	106.51	106.34	105.62	106.69	106.66
105.67	104.58	105.82	105.36	105.9	106.26	106.38	105.67	107.06	106.55	104.86	104.9	106.03	105.08	106.93	105.56	104.02	106.11	104.65	104.08	105.03	105.81	105.8	103.91	106.88	105.99	104.72	106.89	104.11	106.11	104.86	106.74	105.39	104.68	105.54	105.9	105.63	106.19	105.46	106.28	106	104.1	104.25	107.02	104.99	106.48	105.57	105.11	106.29	105.46
109.77	111.9	109.88	109.32	110.87	110.24	109.13	110.34	110.73	109.45	109.39	110.47	108.86	109.47	109.56	111.53	110.56	110	109.9	110.6	110.18	111.19	110.82	110.05	109.61	108.54	109.82	111.31	109.98	110.43	110.23	110.96	110.15	111.3	109.82	110.34	109.88	109.54	110.28	109.55	112.58	109.69	111.03	110.91	111.81	110.94	109.8	110.02	111.29	110.4
108.56	108.68	106.49	107.99	109.57	108.26	108.73	108.94	108.53	109.12	108.28	107.51	108.41	109.52	106.05	107.91	108.58	108.53	109.19	108.91	108.63	108.35	107.37	109.06	108.39	106.47	107.95	107.52	107.49	105.42	108.97	107.9	107.71	106.28	110.07	107.74	108.94	109.59	108.5	108.06	107.12	108.58	109	107.96	106.65	106.88	107.46	109.25	107.87	109.64
107.19	104.75	104.28	105.95	106.86	106.7	105.42	106.77	104.32	106.49	105.49	107.09	106.17	104.6	105.43	105.26	106.2	105.35	106.71	105.85	105.85	103.85	106.02	105.77	106.07	105.35	105.86	106.06	107.03	107.5	104.7	104	105.68	104.84	105.17	106.39	104.46	107.54	106.14	106.69	105.99	106.85	105.92	105.22	105.15	105.8	105.76	105.54	106.84	104.88
106.2	106.96	105.47	107.87	105.26	104.33	106.64	107.73	105.13	106.17	105.51	106.26	105.73	105.4	106.88	106.39	105.34	106.99	106.01	105.99	105.83	106.74	105.05	105.36	105.7	106.18	107.05	106.25	106.44	106.35	105.67	106.34	107.33	106.41	107.12	106.08	107.22	106.63	106.53	105.97	106.43	107.43	106.85	106.07	106.29	106.78	105.43	107.96	107.21	106.45
97.945	98.412	98.55	100.15	97.297	96.614	98.467	98.372	97.806	98.486	99.828	96.826	97.609	97.94	96.868	98.55	97.525	97.469	96.248	97.984	97.932	97.744	97.757	97.268	97.449	97.179	97.543	99.436	99.839	97.997	98.991	98.098	96.601	98.488	97.702	98.779	98.693	97.318	98.728	97.601	97.756	96.946	98.476	98.896	95.831	97.43	98.469	97.635	98.467	97.969
105.76	106.55	105.62	105.14	104.95	105.72	106.24	106.99	106.4	103.91	104.75	105.41	105.65	105.52	105.12	105.01	105.61	105.8	106.93	105.61	106.8	105.83	107.27	104.83	106.14	105.86	104.89	105.15	106.04	104.42	106.1	105.87	104.89	105.88	105.66	105.56	107	104.94	106.82	104.79	106.27	106.04	105.13	107.26	104.84	105.19	104.22	106.54	106.69	105.37
105.52	106.37	106.84	106.96	103.54	106.61	106.5	104.24	105.31	105.62	105.98	105.52	104.98	105.04	105.53	104.57	107.02	105.72	106.63	105.65	105.2	104.07	105.44	106.85	106.93	105.51	104.78	106.22	105.84	106.3	106.07	104.75	105.47	106.47	105.79	105.56	106.46	105.51	106.2	103.49	107.15	104.98	103.72	104.58	105.13	106	105.38	106.1	104.51	107.18
97.839	98.526	97.545	97.989	97.855	97.857	98.333	98.432	96.708	97.421	98.51	96.952	95.959	99.533	99.378	97.984	99.062	98.014	97.997	99.361	96.314	98.057	98.815	95.892	98.159	98.469	97.178	98.939	97.941	98.238	97.425	98.145	98.422	97.904	98.238	97.803	99.307	98.198	98.657	97.388	97.756	98.615	98.431	96.984	98.499	97.591	98.497	97.731	96.891	98.636
107.18	106.95	108.09	107.99	106.84	107.51	106.61	107.47	108.07	107.64	107.27	108.08	108.4	107.76	108.96	105.84	108.37	107.42	107.5	107.84	108.12	107.19	109.13	107.34	107.49	107.31	108.77	105.9	108.28	107.95	107.63	107.74	108.11	106.41	107.95	107.08	107.48	109.9	108.8	107.89	107.27	107.44	106.73	108.55	108.25	107.34	107.77	108.05	108.11	108.12
106.34	106.89	107.75	109.68	107.69	108.17	107.52	107.98	107.92	108.22	108.47	108.73	108.85	108.65	108.8	109.58	108.72	107.72	107.73	107.23	107.79	106.78	108.25	107.08	106.79	108.2	107.89	108.69	110.03	109.38	109.11	107.45	107.88	109.47	106.68	107.64	108.2	108.93	108.43	107.98	108.04	108.29	109.06	108.93	107.83	108.01	108.04	107.09	108.48	107.92
108.09	108.24	107.32	108.98	108.64	107.8	108.78	106.97	108.14	109.25	107.76	108.21	108.93	107.83	108.45	109.45	108.05	109.3	109.23	108.11	106.59	108	107.25	107.09	108.45	107.55	109.04	108.96	108.57	108.4	107.43	107.26	108.38	109.76	107.07	108.46	108.73	107.9	107.93	108.39	109.05	107.12	108.22	107.37	107.42	107.92	108.18	108.43	109.43	108.63
105.83	107.47	107.19	107.03	106.76	105.66	105.52	105.45	105.18	106.18	104.26	104.6	106.1	105.3	105.37	105.55	105.96	107.07	106.32	106.01	107.81	105.96	105.68	106.93	105.83	105.08	106.2	105.45	104.66	104.81	105.63	104.53	105.36	105.79	107.02	104.8	105.42	106.08	105.36	106.57	104.85	104.91	107.52	107.07	106.03	105.03	107.32	105.09	105.36	106.11
108.12	107.99	106.92	108.52	108.75	108.08	106.73	108.74	107.91	107.96	107.77	109.08	107.69	108.34	107.6	107.85	108.1	107.45	108	109.36	108.41	107.32	108.67	105.58	108.9	107.7	108.1	108.11	107.22	106.09	107.93	107.86	106.52	108.1	107.24	107.64	107.77	108.6	107.26	108.63	108.65	109.23	107.09	109.69	108.52	108.66	107.56	107.59	108.46	106.23
106.06	105.54	106.12	105.76	104.82	106	104.97	105.83	105.8	104.98	106.25	105.41	105.6	106.35	104.87	104.68	105.26	106.86	106.85	105.72	104.9	106.58	105.72	107.32	104.31	105.7	103.29	105.55	105.64	105.81	105.41	105.48	105.13	105.78	105.68	106.07	105.35	106.16	105.6	105.16	106.5	105.5	105.66	105.8	105.74	105.66	105.5	104.54	106.46	105.76
110.06	111.13	110.76	109.91	111.76	110.51	109.17	110.21	109.41	110.47	110.79	111.62	109.53	111.45	110.66	109.38	111.62	108.36	110.67	109.72	109.51	110.72	110.84	111.09	109.9	109.9	110.25	109.83	109.85	110.36	111.33	111.2	111.5	110.74	108.86	108.66	111.33	112.23	108.85	110.97	110.8	111.67	108.84	110.72	111.59	110.53	110.09	111.55	109.82	111.76
97.99	97.799	98.806	97.278	97.777	97.442	99.054	98.116	98.252	97.866	98.313	97.732	98.422	97.457	98.397	98.008	98.721	97.455	98.916	99.201	96.587	97.993	97.574	97.726	98.699	98.389	99.513	98.666	98.64	97.948	98.296	99.282	98.217	98.637	99.951	97.185	100.14	97.308	97.805	97.417	98.931	96.41	98.227	97.43	97.508	97.429	97.203	97.922	97.868	98.729
99.927	99.407	101.42	101.25	99.164	100.22	101.23	101.06	101.94	100.28	101.09	99.907	100.76	101.1	99.909	100.58	101.36	100.34	100.8	100.05	99.851	100.84	99.118	99.404	100.27	99.87	100.72	100.45	100.55	100.18	102.56	101.04	101.46	101.33	99.968	99.859	101.04	101.88	100.68	101.59	100.61	99.96	100.33	101.75	100.25	100.57	99.156	99.06	100.7	101.52
99.695	99.722	102.07	101.14	100.04	98.289	100.87	101.43	102.17	100.8	100.31	99.745	101.31	100.04	100.63	99.759	100.96	99.553	99.955	100.82	101.19	101.59	100.37	99.038	100.5	100.95	101.03	101.27	100.65	101.52	101.29	99.582	100.61	100.11	100.19	102.62	99.331	100.4	101.23	101.12	101.09	102.16	101.03	101.76	100.66	102.36	98.597	101.4	99.544	101.5
106.1	105.84	104.47	104.81	105.28	106.4	105.7	105.09	103.82	106.84	104.13	104.81	106.14	107	107.35	105.57	105.36	105.29	104.86	105.49	106.99	105.47	106.26	106.79	105.06	105.05	105.15	106.51	104.49	104.69	105.71	107.45	106.46	105.83	105.23	105.34	106.05	104.28	104.82	106.53	105.91	104.45	105.47	105.3	105.94	106.81	106.81	105.59	104.95	104.4
105.75	105.17	105.58	105.3	106.62	106.09	105.37	107.78	106.96	105.84	107.27	107.33	107.32	105.91	106.43	105.76	106.75	106.4	106.35	104.75	105.73	107.18	105.65	104.72	106.08	105.37	106.02	105.22	105.56	104.95	104.42	105.24	105.67	106.04	106.61	104.76	106.22	104.76	105.65	105.3	106.75	105.65	105.77	105.38	105.07	106.82	104.78	105.5	107.26	106.65
107.38	106.79	105.67	104.82	105.76	105.62	106.37	104.92	105.2	105.68	106.11	104.83	105.15	105.47	104.69	107.32	105.35	107.05	105.64	104.89	108.4	106.08	106.87	105.31	105.8	105.57	105.35	105.37	104.99	105.64	104.67	105.93	106.48	105.73	105.51	105.65	106.53	105.63	105.77	105.5	106.96	104.91	105.96	105.87	105.69	104.73	105.71	106.34	105.32	106.14
106.84	107.76	106.1	107.5	105.49	106.57	106.45	106.47	105.74	105.16	107.48	106.55	107.01	106.33	107.2	106.73	106.25	106.15	104.12	106.54	105.85	107.12	105.71	107.17	107.68	106.65	106.89	107.01	105.18	107.41	105.45	105.72	106.14	106.15	106.77	107.22	106.1	106.54	106.46	106.51	104.93	107.16	107.03	106.52	106.82	107.48	105.89	107.61	106.3	107.23
106.7	109.36	108.96	108.68	108.32	108.15	109.12	109.56	106.81	107.21	107.65	108.19	108.47	109.25	108.6	108.38	107.74	107.88	107.65	107.47	108.19	108.95	108.16	108.6	108.72	107.79	106.8	108.7	108.74	108.18	108.82	108.07	108.2	107.82	108.19	108.1	109.13	108.63	108.62	108.63	107.64	109.3	107.86	107.49	109.62	109.01	107.61	107.88	108.4	108.72
108.65	108.69	108.69	107.58	106.78	107.75	107.82	108.79	107.23	107.26	109.83	109.56	107.87	108.29	106.91	108.84	107.14	106.8	107.26	108.27	108.65	107.14	107.42	108.17	106.12	107.92	108.65	109.35	108.92	108.12	109.08	107.68	108.94	109.59	108.11	106.67	108.07	109.19	109.55	109.21	107.56	107.27	107.64	107.64	107.96	108.19	108.8	107.34	109.18	109.35
107.68	107.74	107.12	109.01	107.78	108.17	106.68	107.92	108.45	107.19	107	109.22	108.27	109.03	107.87	108.36	107.46	108.92	108.23	108.88	107.37	108.2	107.08	107.01	107.85	107.01	109.97	107.36	106.77	107.02	108.99	108.36	108.05	108.36	107.53	108.1	109.02	106.5	108.15	108.05	106.92	106.34	108.25	107.13	106.88	106.46	108.85	107.67	108.3	107.38
108.68	105.43	106.07	107.18	106.5	106.52	107.2	107.85	105.26	105.13	106.38	105.89	104.44	107.18	108.45	104.51	105.07	107.16	108.44	106.39	107.57	107.08	106.54	106.41	105.82	105.93	105.56	105.82	108.7	106.72	105.82	106.37	105.52	106.05	105.31	104.1	106.69	106.34	105.98	106.54	106.65	106.15	106.25	107.23	106.42	107.2	105.96	106.65	107.25	107.43
107.12	107.21	107.44	108.49	108.9	107.3	108.57	107.48	107.67	107.98	108.02	107.89	109.75	107.31	107.98	108.24	109.08	109.36	108.76	106.73	108.32	109.11	109.44	108.19	106.71	107.79	109.05	107.05	108.03	108.15	107.68	106.33	108.67	109.41	107.62	107.02	109.27	107.72	108.19	108.81	107.97	107.77	109.18	108.71	106.79	108.36	107.99	108.45	108.89	107.29
105.03	106.86	105.51	105.48	107.9	106.55	105.9	106.84	105.59	105.2	106.27	104.84	106.87	106.93	106.34	106.4	104.63	104.78	107.24	107.33	106.47	107.97	105.94	107.33	107.1	106.72	107.12	107.73	107.86	107.45	104.89	107.25	105.44	103.55	105.18	107.19	106.07	105.53	106.94	105.77	107.19	106.44	106.36	105.82	107.1	106.33	106.27	106.82	105.41	106.66
99.776	99.342	99.858	101.45	100.89	100.56	100.86	100.71	100.29	102	99.687	100.87	100.31	101.24	100.93	100.59	102.75	100.6	100.74	101.08	100.06	100.67	102.27	101.3	100.42	100.64	99.984	100.25	101.04	100.8	98.944	100.75	101.17	102.23	100.32	100.16	101.69	99.196	101.37	100.98	100.14	100.71	99.025	100.11	102.78	100.99	101.71	100.95	101.6	101.27
109.01	108.67	108.79	106.95	108.07	108.64	108	106.89	106.88	108.33	107.96	108.63	107.53	109.08	109.5	108.87	107.69	107.88	108.37	106.87	106.82	109.46	107.7	107.26	106.92	107.45	108.25	108.02	108.86	108.25	109.09	108.82	107.73	108.22	109.49	106.47	108.94	109.38	108.83	107.75	106.93	108.9	109.56	107.62	108.12	107.89	107.13	108.44	108.97	108.72
108.81	107.66	107.44	108.28	108.19	108.32	106.08	109.44	108.58	107.99	109.41	108.35	109.49	108.43	108.39	107.97	106.8	108.91	109.41	107.77	108.83	108.32	108.73	106.38	107.87	108.7	107.02	107.1	107.58	109.28	108.32	107.97	108.95	107.44	108.04	109.08	108.3	110.62	108.31	108.05	107.51	107.86	108.8	106.38	107.79	108.7	109.81	107.45	109.81	107.46
105.16	104.59	105.45	104.58	104.57	105.6	106.04	105.79	104.69	106.99	104.44	105.55	105.73	105.38	104.86	105.75	104.76	106.63	105.8	105.84	103.78	106.44	107.39	105.55	105.48	105.04	104.79	104.43	105.91	107.15	105.91	105.82	105.73	104.44	105.63	107.16	105.55	106.03	104.42	104.13	105.7	104.57	104.5	106.33	106.13	104.14	104.82	105.48	105.43	104.91
107.25	109.73	108.86	108.55	106.89	109.93	108.56	108.74	108.53	109.73	108.78	107.28	107.59	110.01	109.49	109	108.44	108.45	108.31	108.15	109.6	107.92	110.53	108.61	109.49	109.48	108.13	109.68	106.81	107.03	109.94	108.92	107.98	110.09	108.69	107.49	108.69	107.52	108.38	107.78	108.66	107.36	109.19	109.18	107.82	108.76	110.61	107.03	109.03	108.88
105.45	105.87	106.38	107.51	107.48	104.79	105.91	107.22	106.23	106.62	106.13	105.29	106.29	107.07	105.97	104.85	105.84	106.31	105.18	106.23	105.32	106.65	105.6	103.52	106.25	106.78	103.98	106.44	106.78	104.39	105.34	105.66	105.84	104.79	104.87	106.28	106.8	105.28	103.67	105.52	106.02	104.37	106.01	106.37	103.84	104.69	104.39	105.89	106.25	106.19
108.86	108.44	109.16	109.49	109.33	109.02	106.65	108.91	108.28	108.25	107.99	107.22	108.1	106.79	109.3	107.59	107.44	107.86	107.39	108.35	106.3	107.55	108.93	106.89	107.85	108.13	107.69	109.45	108.16	108.5	108.48	107.22	107.58	107.45	109.5	107.97	107.78	109.31	107.29	108.66	109.39	107.98	109.48	108.17	107.5	108.72	107.4	109.61	108.47	108.29
101.86	101.95	99.435	99.997	102.17	101.31	100.1	102.19	100.8	100.45	99.154	100.08	101.15	100.03	100.35	100.73	99.779	101.62	101	101.88	100.58	99.614	100.72	100.27	99.93	99.394	100.59	98.946	100.15	102.65	101.85	101.61	102.06	100.59	100.27	100.72	100.4	100.41	100.93	100.26	100.48	99.117	100.07	99.507	102.24	101.09	101.09	100.39	100.44	99.976
107.15	109.05	107.31	108.52	108.4	108.21	107.75	107.96	108.08	106.97	107.27	108.66	108.36	107.23	109.06	107.95	109	107.37	107.44	107.41	108.78	109.76	106.87	108.42	108.71	107.06	108.3	106.7	110	109.56	108.52	107.46	108.34	108.68	108.3	108.69	108.48	108.79	107.92	108.49	108.2	109.67	109.42	107.96	107.31	109.67	108.62	107.93	107.45	107.65
110.71	112.64	109.98	111.3	112.58	109.58	110.83	108.37	110.81	112.08	109.52	111.5	110.59	109.72	109.15	110.93	110.32	110.34	109.9	108.94	110.08	111.25	110.86	109.6	109.54	110.54	111.11	109.97	110.07	110.42	110.19	112.09	110.43	108.28	109.7	110.38	108.26	110.06	112.31	111.22	110.26	111.21	111.74	110.47	110.09	111.63	110.72	111.46	109.22	110.3
108.95	109.83	110.63	110.92	110.2	110.16	110.43	109.85	109.56	109.98	110.32	111.34	111.5	110.86	110.37	109.84	110.79	109.3	109.38	110.06	112.21	111.66	111.25	111.37	110.76	109.81	110.92	109.63	111.64	109.51	110.75	110.27	110.31	111.06	109.73	110.89	110.95	109.96	110.35	109.1	112.02	111	110.44	110.94	109.03	109.13	109.72	111.21	110.74	109.76
98.682	97.917	96.547	98.878	97.33	97.621	98.465	98.354	98.931	99.052	98.344	98.559	98.264	99.61	97.225	97.931	98.127	96.961	98.148	98.234	98.995	97.403	97.431	99.24	97.902	99.962	96.919	98.379	97.482	98.194	98.618	98.249	97.46	97.373	98.798	96.757	97.397	98.147	98.318	99.211	98.963	96.549	96.313	97.471	97.483	97.959	99.294	98.243	98.646	98.612
104.86	106.58	104.82	105.58	106.12	105.99	106.23	105.89	105.61	105.67	105.77	105.44	105.41	105.36	106.65	105.76	105.37	104.53	106.65	106.5	105.23	106.46	106.85	104.99	107.12	106.29	106.18	104.93	106.2	104.9	105.93	106.18	104.55	104.72	106.57	105.39	105.09	105.17	106.78	104.64	105.45	105.68	104.27	104.95	104.82	104.88	107.14	105.42	105.83	105.62
107.55	105.72	106.01	106.27	106.65	104.41	105.92	106.43	105.52	105.08	104.89	107.75	106.54	106.36	104.25	105.99	105.18	105.25	105.35	105.37	104.48	105.69	104.9	105.07	106.09	105.84	105.95	106.48	106.27	104.97	104.43	106.07	106.46	105.04	105.74	106.88	104.8	105.9	105.12	105.68	105.04	105.1	105.88	105.4	105.2	105.75	104.19	105.57	105.39	105.07
105.85	104.56	103.94	104.73	105.38	105.52	104.79	104.32	106.02	104.82	105.11	106.19	105.49	106.13	105.33	104.55	104.96	105.93	104.42	105.46	105.61	105.4	104.78	105.76	106.41	105.32	105.71	104.77	106.23	106.43	104.65	105.91	104.03	104.7	105.61	104.47	105.74	105.31	104.35	106.2	105.01	105.87	104.88	106.11	104.95	103.59	105.97	106.25	104.74	105.63
100.28	99.749	100.61	101.83	101.49	100.21	100.24	100.3	99.829	101.19	99.891	99.017	101.4	100.55	100.67	100.14	101.29	100.47	101.57	100.23	101.33	100.68	102.25	101.73	100.89	100.56	100.78	100.56	100.73	100.1	100.01	101.07	100.51	101.63	101.39	100.8	100.81	100.78	100.82	99.661	102.49	100.89	101.85	100.95	100.94	100.96	98.797	101.11	100.95	102.27
105.58	105.08	104.17	106.45	105.4	104.37	105.35	106.82	105.41	105.93	105.43	106.19	104.3	106.67	105.38	107.25	105.86	106.2	106.1	105.59	105.22	105.97	105.33	105.98	105.18	106.19	106	104.93	106.54	106.18	105.25	106.08	104.57	104.94	106.75	104.51	105.62	104.8	106.53	104.15	103.46	103.37	106.87	104.29	106.54	104.08	105.42	106.3	105.58	104.71
106.67	105.84	106.33	107.47	106.52	105.84	105.45	106.86	106.09	105.59	107.83	106.87	104.95	106.36	106.31	107.23	106.68	105.1	105.99	107.1	107.07	107.08	106.12	105.88	108.13	107.61	106.73	104.47	107	106.47	105.23	105.98	105.1	105.32	106.02	106.86	107.68	107.29	106.02	106.92	106.21	105.93	106.48	106.38	106.95	106.55	106.17	105.58	106.62	105.86
98.449	99.342	99.756	99.617	98.933	98.025	98.337	98.898	97.756	99.041	97.974	99.862	97.977	98.424	96.517	99.503	97.827	99.561	99.41	99.176	99.513	99.093	98.964	98.574	97.997	98.673	99.92	99.361	98.851	99.658	98.604	98.546	99.095	98.812	99.12	97.648	98.125	97.551	98.878	100.38	99.005	99.222	98.916	97.93	98.559	100.08	97.366	99.34	97.731	100.97
102.88	102.59	103.34	102.3	103.42	103.88	102.71	102.5	101.7	104.35	103.87	101.98	103.98	102.45	102.78	103.33	101.62	104.72	104.2	102.23	102.05	102.57	102.69	101.57	101.31	101.39	102.5	102.85	102.18	100.61	104.31	102.53	103.43	101.93	103.5	102.77	104.45	102.91	102.75	103.29	101.77	102.4	103.53	102	103.62	102.2	100.25	102.67	103.29	103.2
106.86	107.24	107.48	106.48	106.28	106.15	108.8	106.35	106.27	106.24	106.01	106.12	105.54	104.88	108.07	106.04	106.46	107.86	105.71	107.66	107.61	106.61	107.57	108.16	105.91	107.44	108.3	105.85	107.44	107.72	106.64	106.72	107.8	106.98	105.77	105.86	107.38	108.04	105.83	107.38	105.16	105.71	107.26	106.94	107.65	105.54	105.2	107.56	106.68	106.24
98.299	97.823	99.059	98.767	97.679	97.271	97.716	98.009	99.662	98.08	97.944	97.57	96.507	96.16	97.418	98.366	99.452	98.273	98.749	99.668	98.878	97.566	98.283	98.88	98.531	97.705	98.106	97.869	96.116	97.639	97.695	98.131	98.812	99.349	97.937	98.466	99.39	98.718	97.661	98.375	98.394	98.448	97.679	97.953	97.581	97.485	97.221	98.107	97.523	97.813
98.836	100.46	100.66	101.62	100.77	101.15	101.81	101.39	100.58	101.17	100.74	99.227	101.94	100.2	100.79	99.871	99.903	99.491	100.8	100.96	99.989	101.52	100.73	99.746	101.33	99.169	101.72	101.06	98.538	100.9	101.53	99.93	100.42	99.905	100.26	99.4	99.119	101.46	100.02	100.18	100.32	100.26	102.68	100.72	99.265	100.76	100.88	100.18	99.975	100.46
102.35	100.25	100.91	99.647	99.294	101.46	101.6	100.81	101.04	99.798	99.744	101.03	100.66	100.57	100.79	101.54	101.21	101.64	99.954	100.63	100.58	101.66	100.66	101.59	98.813	101.29	100.84	100.83	102.06	100.71	101.04	100.91	100.69	101.13	101.29	99.94	100.79	100.38	99.202	102.1	98.924	101.92	101.85	101.74	100.92	99.849	100.37	101.72	100.68	100.8
108.72	108.69	108.65	109.24	107.95	108.96	109.53	106.32	107.46	107.7	109.34	107.71	107.46	107.85	107.56	106.49	108.81	107.36	107.32	107.73	108.43	109.87	109.45	109.05	108.22	107.79	106.51	107.64	107.25	108.27	108.57	108.43	107.73	108.66	108.6	108.13	109.4	106.96	108.41	107.82	108.48	108.38	107.46	107.83	105.23	108.76	107.56	108.41	110.1	107.99
110.2	111.92	111.21	109.14	110.54	110.28	110.01	110.65	109.92	112.38	109.97	110.92	109.97	110.12	110.04	109.43	109.36	109.82	111.75	112.6	110.08	108.26	109.8	110.18	111.22	109.17	108.67	109.77	111.17	108.71	108.98	110.25	111.37	108.57	109.47	111.11	109.73	110.04	110.59	110.79	110.72	110.02	109.55	110.07	109.51	110.29	110.15	109.82	110.41	109.94
107.72	107.2	106.81	106.5	107.03	107.36	107.75	107.1	106.23	105.83	106.12	106.78	105.09	107.9	105.79	106.93	108.13	107.4	106.94	107.23	106.32	106.3	106.19	105.87	106.8	107.77	106.27	106.43	105.26	106.96	105.17	106.15	106.43	106.34	107.43	106.59	106.88	105.82	108.25	105.59	107.55	106.69	105.97	107.41	107.55	106.04	105.41	105.57	106.46	106.08
106.56	105.44	106.5	106.5	107.11	104.96	106.14	105.97	105.16	103.7	106.52	106.93	106.7	106.92	105.33	106.3	105.54	105.92	104.53	105.82	105.96	105.53	107.32	106.07	106.23	106.19	104.3	104.25	105.93	104.8	106.47	107.23	104.85	105.36	106.46	104.56	105.26	104.82	107.33	103.99	105.96	106.21	104.33	105.09	105.12	105.13	106.07	105.31	104.55	104.31
105.46	105.34	106.31	106.46	105.74	106.02	106.93	105.68	106.33	106.95	106.96	107.46	106.89	106.46	105.31	106.99	106.37	106.84	105.69	106.57	106.13	106.17	106.46	105.23	106.15	106.11	106.73	106.72	104.84	106.99	106.86	105.49	105.47	106.02	107.01	105.44	107.91	108.42	105.63	107.16	106.51	105.15	105.52	106.28	105.39	106.86	106.93	106.3	104.03	105.64
106.44	104.94	106.55	104.69	105.08	106.4	105.43	105.43	104.93	107.17	105.89	106.73	108.55	104.67	106.71	104.88	106.66	106.01	105.37	105.1	104.33	107.17	106.44	105.14	105.2	105.48	105.77	105.93	103.16	107.04	105.86	106.38	105.51	105.23	104.68	106.6	105.16	105.38	105.89	106.26	105.61	104.51	105.28	106.53	105.99	105.06	105.26	104.09	105.26	107.1
108.22	108.79	110.19	107.98	108.82	108.51	108.17	107.95	109.16	109.04	109.99	108.17	109.34	108.59	109.79	109.09	107.52	108.97	109.23	108.32	109.42	109.33	107.51	109.67	107.78	109.68	108.01	109.22	109.31	109.02	108.56	108.03	107.5	108.23	107.95	108.89	108.27	108.07	108.23	109.27	108.09	108.05	107.59	108.77	108.31	109.36	108.63	107.56	107.71	109.06
104.46	105.25	103.55	105.47	106.9	105.72	105.39	106.4	104.92	105.56	105.59	106	108.22	105.89	105.73	104.81	104.1	104.91	106.74	104.93	104.43	105.84	104.92	105.59	104.14	107.68	105.99	104.74	107.17	104.97	105.53	105.97	105.45	105.94	106.55	104.99	104.51	104.71	105.21	106.83	105.21	106.12	105.41	106.86	107.17	105.11	105.98	104.87	107.31	104.5
98.953	98.054	97.997	97.777	97.199	99.062	97.483	98.285	96.482	97.74	95.566	98.387	100.01	96.949	98.698	97.511	97.651	97.909	96.923	99.132	97.039	97.21	97.635	98.941	98.476	96.604	98.932	98.062	99.118	97.864	96.731	98.276	97.551	99.204	98.102	98.631	96.924	95.84	99.078	99.139	97.151	98.018	97.84	99.564	97.474	97.516	97.754	98.551	99.783	98.14
103.22	102.38	101.57	102.98	102.84	103.98	103.76	103	102.25	102.76	100.89	103.46	102.53	101.7	102.34	102.86	102.6	102.73	101.94	102.3	103.48	103.11	100.3	102.84	103	104.07	102.63	103.45	102.84	102.34	104.21	102.49	102.37	102.93	103.37	103.7	102.75	102.98	103.42	102.57	102.42	102.88	102.5	103.38	103.33	102.31	101.37	101.59	102.28	102.49
105.6	105.16	105.96	105.79	104.29	105.75	107.65	106.02	106.44	106.91	106.33	106.48	106.51	105.72	105.53	107.07	106.14	106.56	105.26	105.16	105.26	106.02	105.41	106.82	103.68	104.93	105.39	105.52	106.06	105.5	107.25	106.78	106.09	105.74	105.75	105.14	106.53	106.19	106.02	104.77	107.87	105.77	104.3	105.49	105.5	106.27	104.81	105.08	106.66	106.77
106.99	106.2	106.42	106.52	107.19	108.11	107.09	105.11	108.13	108.69	107.43	106.74	104.79	105.7	106.79	107.52	106.25	107.55	105.54	106.4	107.75	107.03	107.75	106.65	106.26	106.95	108.2	105.82	107.6	106.67	107.4	105.98	107.09	107.07	105.66	105.17	104.97	105.43	106.17	105.87	107.77	107.09	107.38	107.11	105.04	108.01	106.59	106.49	107.81	105.85
107.49	108.51	109	105.7	108.36	108.28	107.76	108.64	109.22	107.07	107.92	107.3	109.44	108.44	108.8	107.81	107.74	108.96	108.31	107.28	107.66	109.77	107.6	108.59	107.54	108.75	107.61	108.43	108.82	107.39	110.19	108.93	108.99	107.6	108.16	108.76	110.48	107.09	107.75	108.9	107.75	109.06	107.69	107.6	107.95	108.65	106.87	108.12	109.45	108.43
107.42	108.71	106.86	110.56	107.81	109.26	108.81	108.47	108.15	108.84	109.09	109.2	107.17	107.95	108.88	109.22	108.44	110.41	108.03	107.88	109.33	108.71	107.92	107.68	107.72	107.13	109.85	108.14	108.7	108.06	108.61	107.28	108.21	110.05	107.85	108.18	108.75	108.14	107.11	107.6	108.69	107.38	107.89	107.15	108.34	108.28	109.24	109.05	109.75	108.48
103.09	102.6	100.61	102.87	102.18	103.67	101.93	103.43	103.4	102.13	102.25	102.6	101.84	104.04	102.7	103.92	102.65	102.37	103.62	102.79	103.61	101.84	102.71	102.94	102.45	102.61	104.15	101.88	101.61	103.62	102.06	102.8	102.66	102.82	101.04	101.19	102.58	101.42	103.11	102.96	105.25	104.04	103.7	102.09	102.99	102.97	102	102.19	103.01	102.67
108.3	108.5	108.2	108.13	108.12	108.18	108.1	107.9	107.39	106.9	108.99	108.09	106.86	108.34	108.39	108.72	110.7	108.06	108.24	107.89	108.76	108.75	107.8	107.11	106.19	108.16	107.94	108.72	109.14	108.39	108.58	109.13	108.29	107.12	107.99	108.01	106.91	106.86	107.23	109.01	109.3	109.94	107.53	107.49	107.61	108.23	108.66	108.99	107.42	108.47
102.77	101.49	101.78	101	100.25	102.02	100.19	100.72	99.48	100.62	100.43	100.04	101.55	100.39	101.42	98.991	100.65	101.21	100.59	101.49	101.68	100.6	100.26	102.01	99.399	101.06	101.04	100.03	99.981	100.82	99.447	99.701	99.897	100.32	99.722	101.77	100.44	100.4	100.96	100.15	101.46	99.719	101.53	101.28	101.32	102.51	98.998	101.55	100.46	100.56
105.61	106.45	105.63	105.51	104.59	104.88	105.79	107.07	105.46	106.82	106.7	106.33	105.95	106.81	104.13	106.24	105.18	105.04	104.47	104.46	106.08	104.78	106.38	104.7	105.68	105.02	106.78	104.3	104.94	106.73	105.33	105.79	105.73	106.67	105.85	106.81	105.97	105.68	103.93	104.91	106.64	105.23	106.63	106.02	104.55	105.37	106.54	106.3	105.49	105.74
106.07	105.67	107.48	104.93	105.95	105.95	106.7	105.36	106.31	107.28	106.4	103.88	105.56	104.69	104.47	105.01	105.04	106.59	103.54	106.99	106.15	105.97	105.94	106.7	106.66	106.16	106.28	105.06	105.59	104.98	106.61	106.45	105.89	105.66	104.77	107.73	106.05	105.41	106.78	104.93	106.79	105.52	105.73	105.11	107.11	105.58	105.77	106.13	106.29	106.22
96.089	97.816	99.234	98.222	98.986	96.949	98.404	99.695	98.395	98.524	99.042	97.186	99.979	97.34	97.513	97.103	97.38	98.994	97.855	97.357	97.177	97.433	98.101	98.831	98.085	96.758	98.273	97.381	98.95	99.921	98.452	98.485	97.92	98.536	98.107	97.947	97.596	98.934	99.466	97.639	97.754	98.503	97.423	98.347	97.858	98.621	99.23	98.182	97.916	98.8
97.878	99.258	99.28	97.421	98.342	99.441	98.518	99.084	98.445	98.89	98.404	98.447	100.01	99.018	97.545	98.368	97.796	97.966	99.051	99.51	96.939	99.311	100.12	99.938	100.33	99.467	98.976	99.249	97.343	100.44	98.785	97.752	98.22	100.16	98.261	98.963	98.773	98.934	98.481	98.401	99.324	99.161	97.989	98.963	98.049	99.217	98.084	98.817	97.268	98.924
108.1	109.4	106.71	107.87	108.98	108.03	109.94	107.61	107.99	107.69	108.68	108.43	108.2	107.08	109.11	107.98	106.19	106.57	109.74	107.1	107.98	109.59	107.94	109.37	106.84	109.48	107.83	107.19	107.61	108.02	109.02	108.32	107.15	108.1	107.24	109.7	109.46	109.12	108.64	106.9	106.88	107.6	108.74	107.61	108.71	105.81	109.22	107.85	108.32	107.35
99.816	99.065	98.631	98.495	99.503	97.921	98.4	97.64	97.476	99.82	99.906	98.441	98.671	98.261	97.43	98.473	98.207	99.223	98.656	99.134	97.474	100.31	98.481	98.679	97.592	99.94	98.041	99.378	100.11	99.198	98.139	99.77	99.114	97.42	98.049	98.911	99.438	99.259	98.87	99.17	99.576	98.409	99.155	99.926	99.232	98.247	97.641	99.426	98.167	98.98
104.65	105.19	105.51	104.57	106.3	106.88	104.8	105.93	103.96	107.23	104.36	106.32	105.66	106.66	105.77	105.14	106.63	104.91	106.41	104.91	106.4	105.17	107.95	104.66	105.92	106.52	106.61	106.76	106.79	104.4	106.73	105.14	105.8	104.35	104.22	106.69	105.89	106.03	104.54	104.58	105.8	106.29	105.22	105.78	107.33	104.97	104.8	106.37	104.96	105.47
105.92	109.17	105.78	105.99	107.18	105.25	105.02	106.17	106.83	104.98	106.25	105.48	106.33	105.91	105.53	105.93	106.7	106.42	104.68	106.15	105.57	106.23	106.18	105.27	106.95	106.96	106.4	105.14	107.69	104.88	106.57	106.8	106.97	106.85	106.76	107.03	105.17	106.42	106.07	105.9	105.03	106.51	106.9	106.97	106.45	107.31	106.49	106.48	106.15	105.82
108.51	105.9	104.35	105.86	106.79	106.65	106.25	106.58	106.67	107.9	105.46	105.13	107.25	106.45	105.9	105.17	106.75	105.31	106.84	106.08	104.93	106.34	105.67	104.9	105.95	106	106.1	105.9	104.33	105.44	106.44	105.42	107.29	106.62	105.59	106.33	104.74	106.17	105.19	105.62	105.96	107.28	107.26	104.93	107.35	105.97	106.89	105.76	105.97	106.58
104.89	107.6	106.31	106.34	105.94	106.52	106.86	107.39	107.09	106.1	107.07	106.6	106.12	105.93	108.55	106.86	106.25	105.96	107.04	105.87	106.59	107.6	108.24	106.14	104.7	107.64	106.17	106.53	106.54	106.64	106.49	107.68	106.33	106.49	107.75	106.24	105.58	105.74	106.71	107.05	105.54	106.38	105.8	106.84	106.39	107.11	107.51	107.06	104.68	106.42
100.57	100.43	100.48	102.11	100.9	100.23	100.45	99.436	99.978	100.48	100.47	100.69	99.752	99.991	101.32	100.37	100.19	99.779	101.16	100.46	99.171	100.31	101.26	100.61	100.62	101.53	101.12	101.74	98.39	100.18	100.44	101.08	101.34	100.07	99.992	99.598	99.666	99.568	99.596	102.19	98.934	99.9	100.95	100.36	100.47	99.78	99.56	100.21	100.47	100.99
106.91	106.98	106.24	105.95	106.05	106.45	106.96	106.36	106.53	107.12	104.63	107.79	105.74	105.83	106.34	106.65	106.37	107.98	106.76	106.92	107.74	106.31	104.61	107.25	107.57	105.79	107.91	106.09	106	106.13	106.26	104.04	106.74	106.83	105.57	108.34	106.96	105.47	107.26	106.3	106.2	105.49	106.4	106.89	107.39	107.22	105.85	105.97	105.89	107.36
97.879	97.881	97.777	98.664	96.679	97.584	96.771	98.25	96.858	97.51	97.867	98.898	97.846	97.928	98.009	98.956	97.857	98.443	97.92	97.492	98.895	97.566	98.545	97.263	97.691	97.893	98.319	97.15	97.389	98.028	100.35	96.135	97.771	97.854	98.8	99.118	98.846	98.114	98.048	98.829	98.709	99.362	97.894	98.253	98.017	99.461	98.187	96.758	98.085	97.411
110.22	110.25	110.4	110.3	109.35	109.95	111	111.9	110.98	111.35	110.75	110.61	111.93	110.29	110.76	110.96	111.23	110.8	109.17	110.3	111.4	110.62	109.96	110.21	112.07	110.62	109.16	110.71	110.91	108.86	110.46	111.17	109.52	109.32	110.95	109.75	109.18	109.24	111.96	109.36	111.6	111.6	111.39	110.62	110.65	109.87	111.75	111.74	110.14	111.48
106.11	107.28	106.25	105.64	105.22	105.02	106.98	105.64	106.48	103.75	106.25	106.92	106.12	105.25	105.65	104.32	105.14	107.07	104.14	105.05	106.51	106.04	107.1	106.33	106.69	105.2	105.86	104.77	104.73	106.44	105.42	105.98	105.73	105.96	105.9	105.04	104.57	106.33	105.12	105.16	105.68	106.24	106.45	105.07	106.19	105.37	106.65	106.16	106.5	107.25
104.28	105.64	106.15	105.01	106	104.46	105.06	106.34	105.38	107.22	105.69	104.23	106.47	105.18	105	105.99	106.25	105.27	105.76	106.17	106.14	107.22	105.63	104.67	105.19	106.66	105.72	105.6	105.22	106.78	105.7	106.71	105.97	105	105.29	105.84	105.37	106.39	105.78	106.5	105.9	106.76	104.96	106.63	106.73	105.41	105.01	104.89	104.39	105.22
98.908	99.223	99.754	98.973	98.515	98.724	99.204	97.858	98.661	99.372	99.34	99.629	99.119	98.827	101.17	98.347	98.607	100.56	98.692	98.387	98.086	98.231	98.771	98.899	97.619	97.523	100.05	98.055	98.486	100.51	98.976	98.348	98.882	97.552	98.762	97.581	96.89	99.004	98.324	98.431	98.785	99.023	100.77	98.729	99.57	98.265	97.264	98.735	98.638	98.673
108.96	108.98	108.47	108.67	108.38	108.41	108.15	109.51	109.11	108.6	108.08	109.28	108.22	109.11	108.76	108.65	107.35	108.84	108.34	108.96	109.36	108.44	107.87	107.48	109.69	108.7	108.2	108.8	110.3	109.59	109.48	108.57	109.18	107.67	107.84	109.03	107.53	109.87	107.48	108.2	108.36	108.52	109.1	109.75	109.95	109.56	108.29	108.89	108.27	107.76
105.44	104.18	107.06	105.28	106.22	105.48	105.6	104.72	106.26	107	105.99	105.39	106.27	103.56	107	105.8	105.32	105.93	106.17	105.1	106.29	104.47	106.49	104.33	104.26	105.58	106.15	107.02	106.93	107.07	106.46	106.49	104.21	105.04	105	107.39	105.08	105.54	103.98	105.85	106.23	105.07	105.47	105.18	104.47	104.27	105.77	105.51	108.18	104.82
96.174	98.024	97.402	98.041	99.743	99.78	97.629	98.12	97.234	98.506	98.035	97.099	98.165	97.062	97.663	98.592	98.65	99.406	97.081	99.327	97.443	97.194	98.166	97.313	98.91	99.503	97.374	98.533	99.232	96.377	98.35	97.317	98.211	96.772	97.9	97.824	97.527	97.42	98.535	97.876	97.114	96.74	96.589	97.835	99.502	97.66	98.525	98.983	97.455	99.491
106.27	106.59	105.06	104.78	108.53	105.88	105.23	105.71	106.98	105.4	105.76	106.19	105.92	105.81	105	105.06	106.12	106.9	105.82	106.23	104.64	105.79	107.34	105.74	107.39	106.57	106.03	105.89	105.24	106.45	108.09	105.43	104.63	105.23	106.19	107.32	105.3	107.19	104.89	106.16	106.73	105.18	106.25	107.64	104.98	106.5	106.12	104.67	106.08	106.49
107.87	107.88	107.79	106.89	107.19	107.03	107.63	109.39	108.62	108.15	109.54	107.06	107.36	108.36	107.45	107.19	108.27	105.9	106.25	108.06	106.67	107.04	108.4	106.51	108.1	107.78	107.92	106.59	107.06	107.79	107.46	110.07	107.73	108.33	107.49	105.92	109.72	107.4	109.47	108.8	107.13	107.81	106.25	107.08	107.99	108.8	106.95	106.21	108.44	108.37
108.46	107.84	108.59	107.72	107.56	107.94	107.55	108.23	106.44	108.12	107.7	106.29	108.07	107.56	107.18	107.43	108.79	108.58	108.4	107.35	106.72	108.64	107.88	106.92	106.73	108.23	107.72	108.26	107.38	105.86	107.41	108.76	108.7	106.99	108.95	107.68	108.72	106.64	107.59	106.45	107.23	108.48	107.9	108.33	107.99	108.78	108.61	107.74	106.67	110.24
98.096	98.09	97.604	98.8	99.399	97.834	97.323	95.686	99.317	98.202	97.595	97.551	97.402	97.296	96.964	98.497	99.126	98.482	98.357	97.319	98.523	97.488	98.748	98.201	95.777	97.017	98.479	97.967	97.962	96.926	96.291	98.697	99.443	97.207	98.921	99.426	97.973	98.334	96.545	97.085	98.153	96.757	97.663	98.065	97.849	98.872	97.89	98.492	97.867	98.961
106.87	108.4	110.28	109.2	109.13	109.51	109.79	109.71	110.22	108.06	110.35	109.22	109.52	110.15	107.12	108.14	107.75	107.43	108.86	108.88	108.2	107.65	109.22	108.49	107.9	108.83	108.09	110.25	108.08	110.51	109.06	108.07	108.5	108.84	108.88	108.82	107.22	109.92	107.98	108.83	107.4	108.98	107.98	107.71	108.27	109.41	107.93	108.11	108.53	110.41
108.27	107.41	108.76	109.41	107.88	107.92	108.48	108.64	107.78	107.11	108.61	108.98	107.91	107.68	108.42	106.67	106.61	107.08	108.38	108.02	107.06	106.76	108.29	107.09	108.3	108.99	109.67	108.32	108.96	109.71	108.1	106.16	108.8	108.33	107.6	108.29	107.22	108.97	107.62	108.14	107.14	107.05	109.08	109.05	109.33	110.5	108.53	109.1	107.63	108.41
109.06	106.4	107.53	108.84	108.81	107.67	107.93	107.04	108.35	108.01	106.81	107.04	106.93	107.69	107.59	107.3	109.24	107.16	107.49	107.29	106.19	106.82	106.73	107.8	107.29	107.35	108.18	107.49	109.02	107.02	106.66	107.44	108.41	108.28	107.14	106.87	108.63	107.53	108.5	106.79	107.23	106.4	108.72	107.28	107.29	108.84	108.89	107.98	107.71	107
109.86	108.66	109.72	109.56	110.59	111.47	109.14	110.97	111.91	110.15	108.89	108.64	110.67	111.05	111	108.51	111.25	108.74	111.45	111.06	111.81	111.12	111.79	110.94	110.37	110.59	110.02	110.61	110.51	109.34	109.77	108.7	112.12	111.02	110.38	111.03	110.39	110.43	109.49	108.47	110.82	111.13	108.87	113.35	109.81	110.8	108.67	110.07	110.74	109.86
105.48	104.25	103.71	106.65	105.33	104.69	105.72	106.85	105.52	106.59	104.78	105.12	105.11	105.07	104.32	105.38	104.58	106.43	105.5	105.82	107.24	106.67	105.38	104.81	107.34	104.92	104.75	105.51	106.47	103.73	104.77	104.87	106.54	105.91	105.48	106.29	106.22	105.25	105.27	106.65	105.94	104.96	105.27	106.01	106.96	106.8	104.76	102.37	104.05	105.87
109.89	109.22	106.86	109.29	108.12	108.78	108.6	108.76	108.76	107.41	106.67	106.32	108.48	109.05	108.18	108.67	106.59	108.56	109.27	107.16	107.81	108.46	108.01	109.86	107.71	108.94	109.53	108.57	109.57	107.7	107.17	108.79	108.56	108.3	107.44	107.7	107.44	107.97	108.91	109.92	108.67	107.96	108.58	108.35	109.43	109.39	107.55	108.45	108.43	108.75
105.32	107.1	105.44	106.68	107.15	107.96	106.33	105.49	105.9	105.33	106.82	106.1	104.34	106.54	105.24	105.78	106.13	104.85	104.8	104.76	106.68	106.97	106.23	107.31	107.47	106.26	106.3	106.85	107.89	106.75	105.35	105.27	106.1	107.01	105.55	105.86	105.86	106.25	107.28	106.62	105.48	105	108.16	106.57	108.48	105.61	106.69	106.98	107.37	106.67
100.73	101.61	99.053	100.85	101.22	99.754	100.33	101.05	100.65	100.5	100.62	99.386	100.72	100.07	99.866	101.96	99.626	99.527	100.57	100.54	102.2	100.14	100.7	102.4	101.51	100.84	100.5	101.03	101.32	100.68	98.467	101.04	101.39	100.5	100.58	99.675	100.87	99.484	98.974	101.56	101.25	101.35	102.52	99.571	101.71	101.01	100.46	100.72	100.06	100.99
106.24	107.85	107.75	104.72	107.4	106.71	107.18	106.59	106.19	107.61	109.12	106.15	105.27	105.95	105.68	105.97	105.55	108.64	108	106.64	106.54	105.92	106.06	106.67	107.31	106.25	106.27	107.32	105.02	105.73	105.78	107.68	106.51	107.49	106.29	107.24	105.7	106.98	107.41	105.41	106.29	106.27	104.95	107.78	107.11	105.67	108.05	105.56	105.85	104.63
98.319	97.479	97.711	98.437	98.231	98.041	98.721	98.128	97.292	97.995	96.584	96.764	97.462	98.755	98.037	98.455	97.843	98.256	97.746	98.685	97.872	98.13	97.358	96.889	98.201	98.158	98.03	98.27	98.103	97.711	99.43	96.857	96.316	98.247	97.032	99.195	97.133	97.79	97.136	98.192	97.809	98.945	98.405	98.995	97.476	97.402	98.741	97.401	98.972	100.61
108.27	108.45	108.51	107.98	107.34	108.44	107.27	107.43	107.81	108.81	108.44	108.75	106.83	107.07	107.33	107.02	107.97	107.61	107	107.78	108.83	109.02	107.33	107.98	107.84	108.08	109.75	108.76	107.56	109.87	107.67	107.27	107.94	107.59	108.2	108.15	107.73	107.87	107.47	108.44	108.79	108.25	107.56	107.38	109.05	108.33	107.6	108.86	107.53	108.67
97.9	98.866	99.902	98.878	98.804	98.017	97.759	99.59	97.664	99.437	99.312	99.305	98.417	97.711	97.911	98.629	99.69	99.92	97.399	98.716	100.53	99.306	99.132	100.19	99.264	99.044	99.135	100.84	98.748	98.841	98.674	98.171	98.762	99	98.292	98.833	98.349	99.34	98.773	98.113	99.303	100.01	96.772	98.155	99.484	99.412	99.622	97.37	100.63	98.059
106.74	108.41	108.81	108.79	108.04	108.67	108.89	108.16	108.56	108.79	108.2	109.59	109.24	108.88	108.69	108.91	107.59	108.11	108.19	108.95	109.58	107.33	109.05	106.16	109.74	106.34	107.2	108.73	108.61	108.69	109.28	108.39	108.6	108.84	106.75	107.47	106.46	108.22	107.68	107.89	108.5	107.73	107.64	108.29	108.8	108.16	107.94	106.95	108.56	108.72
103.27	100.59	103.28	102.35	102.14	101.51	103.9	103.03	103.51	103.38	102.23	102.32	102.95	101.7	101.94	104.18	103.83	104.65	102.89	102.13	103.33	102.28	102.36	104.07	103.05	103.43	101.63	103.66	102.85	102.98	102.56	102.63	101	102.85	103.73	101.34	102.3	101.71	102.04	102.71	102.05	102.84	102.88	101.88	103.25	102.99	103.4	102.36	102.51	104.13
105.25	104.3	106.5	105.76	107.43	105.47	106.52	106.02	105.62	105.51	107.79	104.18	105.27	106.04	104.32	105.96	105.07	105.26	107.67	107.28	105.5	105.65	105.32	105.6	106.59	105.63	106.24	105.31	104.58	105.95	106.58	105.05	105.39	106.79	106.57	104.91	105.57	104.66	105.22	106.16	105.93	105.46	105.76	105.89	106.31	103.66	106.85	105.4	105.4	105.54
106.97	105.33	105.59	104.64	105.85	106.18	106.24	105.83	106.18	106.85	105.21	106.13	104.97	104.29	105.76	105.16	106.6	104.73	105.96	105.22	105.35	106.7	105.02	105.06	106.41	104.52	104.98	105.01	105.03	105.51	105.54	106.03	106.1	104.35	105.73	104.68	104.01	104.51	106.37	107.09	105.3	104.09	106.41	105.62	105.22	106.03	105.11	106.51	105.85	106.39
109.07	108.62	107.51	109.06	108.35	108.27	108.54	109.08	108.5	109.73	109.43	109.34	106.96	108.12	108.8	108.68	107.99	107.06	109.25	108.57	108.06	108.79	106.9	108.44	109.18	108.22	107.57	108.58	108.28	109.39	107.74	109.56	109.12	108.65	107.47	109.46	107.16	108.44	107.52	107.6	107.46	108.16	108.74	107.85	108.78	106.15	107.47	107.55	108.39	108.91
107.4	107.17	108.25	108.83	108.7	107.42	107.88	107.95	108.59	107.32	108.81	107.4	107.07	107.93	109.25	110.1	106.56	108.87	107.8	108.26	108.9	106.73	108.64	109.48	108.05	107.3	108.45	107.84	107.57	108.9	106.83	107.41	108.11	108.15	106.85	106.82	108.06	108.99	108.98	108.17	107.88	107.91	108.12	107.76	106.73	106.72	106.46	107.65	108.29	107.51
102.03	103.08	101.51	103.8	102.54	103.21	101.9	102.34	102.67	101.5	101.94	102.9	100.93	104.41	102.24	103	102.8	101.56	103	101.72	101.28	103.74	101.98	101.83	102.2	101.42	103.56	103.85	102.94	102.55	102.1	103.49	104.27	103.89	104.38	103.17	104.5	101.69	102.77	101.84	102.96	102.33	103.73	104.19	104.16	102.95	101.78	101.11	101.5	104.25
100.72	97.324	99.767	98.42	98.735	98.381	99.526	98.989	99.076	98.015	97.527	98.556	99.562	97.478	99.873	99.435	99.221	98.903	98.89	98.101	98.924	98.434	98.705	97.66	98.714	99.639	98.313	100.8	99.122	98.084	99.396	98.322	98.446	98.032	99.215	97.573	99.542	101.06	98.902	99.576	98.452	99.28	99.036	98.775	98.494	98.802	98.446	97.016	98.848	99.007
109.92	110.92	111.71	109.37	109.09	110.08	110.74	109.69	108.82	110.37	110.84	110.82	109.25	108.84	112.38	110.81	110.49	109.88	110.21	110.7	110.68	109.92	110.63	110.52	110.09	110.07	110.66	110.32	109.58	108.52	110.92	110.92	109.96	110.81	111.91	111.07	110.93	107.88	109.86	107.73	110.6	109.67	109.29	110.64	110.99	110.59	109.95	109.64	109.55	109.29
106.78	105.58	107.15	107.17	106.09	106.74	106.27	105.85	106.28	106.25	106.89	106.08	107.92	107.24	107.35	106.29	107.75	106.77	108.27	104.76	104.2	107.72	106.09	105.37	105.42	104.79	106.92	105.62	106.28	105.52	107.19	105.22	107.48	107.24	104.62	107.07	106.71	106	106.7	107.85	105.49	107.1	107.57	106.36	107.26	107.56	106.96	105.92	106.3	108.15
108.57	107.12	108.13	108.94	108.5	108.65	107.96	107.48	108.04	106.88	109.15	108.15	108.15	108.87	108.64	107.32	106.53	106.3	108.39	107.95	108	110.07	108.28	107.89	108.95	107.73	107.97	106.84	108.38	108.58	107.61	107.92	106.89	107.82	106.66	109.9	107.93	107.12	107.63	106.88	108.02	107.13	107.23	108.13	109.17	108.97	107.29	108.56	108.18	108.49
103.92	105.44	105.86	106.6	104.84	105.88	106.78	106.51	105.6	106.66	105.02	105.35	105.05	105.67	105.67	105.37	104.58	103.97	105.63	105.74	106.1	105.32	106.03	104.84	104.84	105.66	107.71	105.94	107.28	105.85	105.55	105.68	104.97	105.7	105.81	106.33	106.54	105.16	105.51	106.5	106.03	105.67	106.17	105.48	106.2	106.04	105.15	105.81	104.27	105.38
107.54	107.33	108.74	107.96	107.29	109.55	108.65	108.95	106.99	107.09	107.08	106.68	107.67	106.77	107	107.51	106.87	107.61	107.59	108.51	107.02	108.81	108.24	106.6	108.11	107.71	107.13	106.73	107.82	107.96	106.01	108.38	106.74	106.02	109.81	107.52	106.31	107.8	106.74	107.37	108.36	107.53	107.03	109.03	107.53	107.13	107.95	108.46	108.43	108.16
108.22	109.27	107.45	108.02	109.23	107.99	106.55	106.41	107.91	106.73	108.81	109.64	108.05	108.61	107.69	106.75	108.19	106.66	108.59	108.96	109.06	108.25	106.56	108.73	107.91	108.92	107.55	109.1	106.9	107.34	106.76	107.06	107.92	108.13	109.56	105.98	107.43	107.39	107.95	105.77	106.87	107.46	107.64	106.89	107.52	107.17	107.37	107.34	106.62	108.74
97.454	98.796	98.353	100.11	99.293	96.81	98.934	98.32	98.548	98.888	97.524	98.118	98.138	98.602	97.977	99.05	98.293	97.01	97.281	97.136	96.329	97.467	98.26	99.722	97.882	98.04	98.709	97.004	96.792	98.398	98.051	96.719	97.773	99.332	97.387	97.892	98.374	98.279	99.691	97.514	98.035	98.272	98.196	97.068	97.999	99.467	98.137	96.759	97.985	98.333
99.177	99.981	98.845	100.66	102.85	99.969	100.83	100.59	100.97	101.35	100.45	100.27	100.9	101.81	99.563	100.96	101.6	101.69	100.96	100.27	99.848	101.2	99.024	99.715	100.51	101.64	100.46	101.75	100.47	102.11	101.58	100.93	102.17	100.78	99.52	99.802	101.53	102.09	102.05	100.56	100.85	100.46	102.09	100.48	102.86	99.242	101.56	100.64	100.82	101.82
104.78	105.44	104.82	105.01	105.52	105.33	105.62	105.26	105.97	107.6	105.11	105.43	107.48	104.24	105.96	105.14	106.31	104.95	104.1	106.01	106.72	106.24	106.28	105.6	105.28	105.8	104.4	104.33	104.55	104.41	105.25	105	106.43	105.89	104.28	106.01	106.42	106.36	106.01	105.15	106.85	105.12	103.82	105.05	104.68	105.92	104.7	108	104.03	106.63
108.64	106.39	109	105.27	107.8	107.45	108.09	108.89	107.94	108.18	108.78	108.69	108.68	106.82	107.98	107.71	107.18	108.85	108.08	106.42	107.98	107.82	107.58	110.04	108.85	109.15	108.27	108.11	109.44	106.7	106.59	107.02	108.52	106.56	108.36	108.93	107.69	106.97	109.92	107.46	106.83	109.63	108.68	107.36	108.05	109.09	107.98	107.67	107.88	109.63
107.29	107.43	104.82	106.06	105.57	106.6	107.1	106.57	103.28	105.43	104.65	105.35	105	104.73	105.08	104.84	104.88	106.41	105.88	107.5	105.94	106.13	105.11	106.64	105.4	105.88	105.16	106.62	104.95	104.9	106.09	105.48	106.68	104.8	106.11	105.42	105.55	106.51	105.55	105.95	104.9	107.09	106.15	105.75	105.77	106.37	105.22	105.86	106.11	106.97
106.28	105.91	106.02	105.62	105.01	105.06	106.31	104.7	105.62	106.04	107.03	105.96	103.19	104.54	106.81	106.29	104.71	106.15	107.21	106.04	104.55	105.97	106.89	104.37	106.34	106.03	106.28	106.3	105.38	106.45	106.61	105.77	105.09	106.29	105.29	107.03	105.48	105.28	105.3	106.72	106.65	106.1	104.8	105.54	105.25	105.51	103.76	104.73	105.59	105.4
104.04	106.09	104.55	104.36	105.64	105.46	107.28	106.19	104	104.86	105.69	106.09	106.69	106.95	104.7	105.64	105.58	106.27	106.7	104.8	106.54	106.66	106.65	105.67	105.57	105.77	107.09	105.41	105.06	105.91	105.09	104.92	105.66	105.63	105.28	106.11	105.09	106.2	105.98	103.88	106.53	104.8	104.36	105.14	106.94	105.93	106.45	106.26	104.87	104.67
106.12	106.4	105.31	106.72	106.52	105.36	105.5	104.71	105.73	106.62	106.13	104.53	104.17	104.68	104.16	106.49	104.87	106.87	105.72	105.66	105.54	106.42	105.28	105.98	107.01	106.12	106.04	106.73	105.4	106.45	107.45	105.36	105.48	106.01	105.58	105.02	105.22	107.56	105.85	106.19	106.29	106.96	105.37	106.08	104.88	105.7	104.67	105.41	104.38	104.6
98.464	100.66	98.967	97.704	97.373	99.07	98.733	99.394	98.858	97.926	98.827	98.583	98.722	100.29	99.291	97.594	97.919	99.352	98.763	99.479	98.736	99.123	97.496	98.697	99.225	99.579	99.694	98.1	99.015	99.847	99.072	98.099	99.476	98.282	99.024	97.466	96.96	99.259	99.933	99.412	97.347	98.761	97.85	99.699	99.442	98.709	98.454	99.002	99.458	98.667
106.79	106.23	106.69	107.53	106.66	107.6	107.94	106.19	106.92	106.71	107.48	106.8	107.36	107.42	106.93	107.27	105.87	106.51	106.79	105.9	106.14	107.43	106.7	106.06	106.09	106.52	104.95	106.6	105.94	107.81	106.38	105.12	106.3	106.7	106.07	106.97	108.14	106.4	106.7	105.96	105.26	105.95	106.77	106.46	107.38	106.67	106.48	106.15	107.08	105.8
108.76	108.59	107.51	107.91	106.64	107.71	108.07	108.49	105.45	108.77	108.38	108.27	107.18	106.64	107.22	107.71	107.69	106.86	107.35	107.25	108.6	107.27	107.68	106.58	107.21	107.53	106.86	105.68	109.16	109.31	108.96	108.95	106.48	106.86	108.99	108.17	106.36	108.86	106.28	108.85	106.49	105.94	105.87	107.4	106.69	108.71	108.75	107.31	109.75	107.84
108.77	109.43	111.03	108	109.12	107.77	108.8	110.34	106.73	105.51	108.51	108.29	107.91	109.16	107.03	108.38	106.77	110.65	108.34	107.65	107.68	109.42	108.54	107.65	108.99	108.47	105.4	107.73	107.96	109.34	109.11	107.47	109.12	107.99	108.4	108.1	109.32	108.75	108.68	108.69	108.36	107.19	108.3	106.74	107.86	108.27	107.58	108.6	108.11	108.65
107.86	108.56	109.36	107.85	108.31	110.03	108.02	107.84	109.15	108.96	109.35	110.01	108.02	108.03	108.34	107.35	107.53	108.94	107.2	107.98	108.93	108.36	107.56	110.33	107.03	107.86	107.29	108.37	108.21	109.18	108.72	108.05	109.23	107.91	107.53	108.46	107.69	108.75	109.29	107.18	109.45	108.59	107.93	109.64	108.48	108.35	108.92	107.02	108.31	109.14
105.46	104.62	105.09	106.64	105.17	106.4	104.36	106.72	105.98	105.07	105.59	105.21	104.55	105.5	107.58	104.82	105.08	105.48	106.88	104.91	107.06	106.25	104.96	105.02	105.96	106.65	104.27	104.4	106.27	104.13	105.7	105.05	104.84	105.92	105.55	105.7	104.49	104.98	106.46	105.27	107.21	104.56	104.92	105.38	106.44	105.75	105.96	105.36	106.35	105.5
97.829	99.613	98.148	99.262	98.458	98.071	98.423	98.641	97.603	98.291	98.926	98.412	99.798	97.58	98.02	98.433	100.06	97.022	99.291	100.38	99.417	96.77	98.293	98.968	97.39	98.992	98.68	99.624	97.379	97.471	99.762	99.84	98.662	97.465	98.162	97.148	98.694	99.081	97.901	98.033	98.766	97.975	97.341	98.03	97.545	97.771	98.28	98.098	98.206	98.542
111.23	109.49	111.23	110.21	110.51	109.56	109.71	110.39	110.94	111.75	109.15	108.92	110.67	109.03	110.12	110.11	110.13	110.92	111.45	110.28	110.56	110.5	110.34	110.9	111.05	111.23	109.82	111.12	110.65	110.73	110.28	111.49	110.62	110.94	108.94	110.47	108.81	110.26	111.7	110.65	110.99	109.86	111.95	109.75	110.41	108.87	111.64	109.74	111.58	111.62
105.67	105.38	106.06	106.44	107.53	107.71	104.86	106.74	106.27	106.16	107.18	107.91	106.9	105.99	106.25	106.81	105.2	105.56	106.71	106.01	105.51	106.01	105.44	105.4	106.45	107.78	106.6	107.33	106.39	106.13	105.65	107.29	105.65	106.17	106.02	105.67	107.03	105.48	106.53	104.83	107.74	107.61	107.84	105.91	105.73	105.41	107.16	105.67	106.5	106.06
107.12	105.83	105.8	106.12	105.82	106.05	106.07	107.05	106.64	106.57	105.5	106.76	106.41	107.02	106.09	106.89	107.65	107.13	107.65	106.2	107.05	106.79	106.33	104.92	105.97	105.06	105.64	105.36	106.75	106.53	107.22	105.86	106.72	106.97	106.39	108.47	105.82	104.25	106.68	106.91	106.94	106	107.03	107.97	107.64	105.53	106.38	105.9	107.41	105.04
106.2	104.53	107.47	106.43	105.43	106.01	105.76	106.18	105.71	105.42	107.41	105.66	105.72	106.68	104.95	106.81	106.29	106.09	106.03	103.9	105.19	105.58	104.36	106	105.15	106.02	103.99	106.69	108	106.65	105.47	105.15	106.53	106.03	104.08	104.68	107.26	104.18	106.79	104.54	105.23	106.48	104.97	104.89	106.52	105.84	105.58	105.23	105.66	106.09
109.69	110.75	109.93	109.73	110.55	110.68	110.54	110.29	110.44	109.58	110.21	111.8	112.09	109.71	110.08	110.61	111.43	110.15	112.6	111.93	111.34	110.79	109.51	110.72	110.83	109.48	111.34	109.45	110.48	110.36	111.86	109.9	109.44	111.03	109.93	111.43	109.58	110.58	110.18	110.59	110.71	111.41	109.18	111.06	109.67	110.51	111.39	110.86	109.84	110.57
105.47	104.97	105.81	107.04	105.07	106.11	106.07	107.56	105.8	104.93	105.58	105.49	105.11	104.76	105.48	105.18	105.41	103.37	104.5	107.46	105.73	104.82	105.73	105.97	106.77	105.68	105.68	106.33	103.89	105.05	105.6	106.69	105.47	105.64	104.39	105.94	105.69	105.79	105.86	105.08	105.56	105.59	104.73	106.31	105.44	105.83	106.32	105.89	103.9	105.69
106.5	105.31	105.68	105.7	105.5	106.7	105.93	106.14	106.56	105.25	106.47	105.46	105.71	105.73	106.22	105.79	105.96	105.22	103.77	106.43	106.31	104.4	106.39	106.29	104.11	105.32	104.63	106.22	105.69	106.64	107.76	105.96	105.98	105.01	105.87	105.23	105.07	105.32	105.24	104.77	105.45	106.22	105.53	105.93	105.81	107.24	105.29	105.54	107.38	104.77
99.409	98.183	98.899	99.546	99.251	98.628	99.282	97.859	98.605	100.45	97.969	99.267	97.902	98.58	98.971	99.13	98.158	99.415	100.21	98.42	100.05	98.807	98.35	99.091	98.545	99.304	98.153	99.046	98.153	98.042	98.865	99.254	98.92	98.501	98.561	98.18	99.18	98.094	98.971	98.663	98.311	98.88	98.66	100.9	99.874	98.087	100.15	97.96	99.69	98.673
108.63	107.52	107.31	108.14	108.3	108.65	106.78	108.72	106.86	107.17	107.32	108.34	109.07	108.56	108.02	108.61	106.31	107.65	107.05	107.43	107.42	109.09	106.87	108.32	108	107.11	107.08	107.08	107.77	107.8	107.75	108.39	109.47	108.56	108.71	107.83	107.08	106.97	108.44	107.79	107.62	106.15	107.83	106.98	108.33	107.7	108.09	107.06	107.65	105.17
106.87	107.63	107.37	107.58	106.62	106.97	107.63	106.5	104.84	105.93	105.7	105.32	108.1	105.47	106.93	107.48	104.21	106.15	106.07	104.75	105.66	106.47	106.93	105.98	106.23	108.03	104.98	105.65	106.31	105.55	106.33	107.16	105.7	107.01	106.23	106.12	106.42	105.55	107.91	106.99	105.53	106.47	105.79	105.09	105.05	106.31	106.94	107.17	106.4	106.38
107.78	109.35	107.74	108.38	106.71	109.15	107.11	108.62	108.05	109.96	107.95	107.43	109.49	108.34	108.48	108.38	107.68	108.73	107.13	107.39	107.34	107.1	106.92	107.02	106.82	108.41	108.93	108.5	108.07	106.51	106.97	107.58	107.69	106.18	108.82	108.75	108.81	107.08	106.02	107.82	108.16	107.51	106.87	107.09	108.91	106.82	108	107.1	107.23	109.15
106.9	104.82	106.58	106.96	105.66	105.45	105.09	105.21	106.25	106.37	105.45	106.38	105.12	106.16	105.76	106.55	104.91	107.09	106.55	105.62	105.56	105.88	104.45	104.9	105.59	107.27	105.56	104.99	105.55	105.39	106.54	104.58	104.54	105.54	106.01	105.05	104.84	106.93	105.93	105.14	104.07	105.1	105.6	104.1	105.86	106.16	104.76	105.17	104.33	105.6
108.58	108.18	108.88	109.66	108.59	108.14	109.22	108.53	108.37	107.86	107.99	108.89	107.86	106.41	107.66	109.23	108.25	109.12	107.78	107.55	107.67	107.57	108.94	109.01	109.29	107.91	109.05	108.79	108.64	109.25	109.74	108.22	108.72	110.02	108.92	110.25	107.58	108.08	108.86	108.49	108.25	107.77	108.75	108.87	108.7	108.23	109.52	109.68	109.5	107.78
109.08	110.49	110.56	111.47	110.57	110.49	110.11	110.32	109.11	111.74	109.35	110.55	108.96	111.04	112.03	111.01	109.22	110.31	110.77	111.47	109.26	110.95	110.83	109.44	110.55	109.23	112.96	110.37	108.02	110.27	111.13	111.08	110.54	112.14	111.27	110.03	109.95	110.72	111.04	111	109.94	110.27	111.07	109.79	111.25	109.55	110.14	110.53	110.36	109.32
101.8	103.66	102.67	101.71	103.39	103.46	104.17	105.05	104	102.65	102.9	102.04	102.01	103.2	103.37	104.02	103.54	102.22	103.95	103.19	102.81	103.34	100.38	102.68	103.08	104.28	102.48	102.09	102.37	102.21	103.67	103.02	102.44	102.59	102.79	104.82	102.97	101.34	102.88	102.59	102.92	103.03	103.69	103.09	101.27	102.54	102.59	104.28	102.19	102.04
98.552	97.33	97.816	98.306	98.594	99.855	97.36	99.12	97.95	98.818	98.582	98.833	99.714	97.465	98.559	97.093	99.082	96.749	98.064	98.499	95.991	98.543	96.546	97.643	97.911	98.074	98.993	98.458	98.984	98.43	97.586	97.696	99.458	97.564	98.637	98.913	99.249	97.862	98.664	100.4	97.529	97.304	98.186	98.924	98.118	98.137	99.858	98.71	98.838	98.369
104.22	107.26	106.36	105.42	104.45	107.21	107.69	106.12	105.28	106.43	106.54	105.4	108.39	106.01	106.45	106.57	106.42	106.88	107.65	107.22	106.09	106.6	107.16	106.66	107.06	107.02	107.53	107.73	107.06	107.42	106.83	107.57	107.06	107.7	106.16	106.11	106.51	106.54	106.45	106.77	106.41	105.63	106.91	107.12	106.73	107.05	105.46	106.11	106.63	106.13
109.27	107.62	106.5	107.75	107.78	108.84	108.63	108.73	107.93	109	108.9	109.32	107.14	108.22	108.68	107.64	107.16	109.33	106.89	108.9	108.47	107.58	110.66	111.5	108.56	107.97	107.18	107.78	108.23	107.82	107.85	108.18	108.05	108.98	109.15	108.87	108.68	107.83	107.52	109.18	108.84	108.72	107.94	108.03	108.82	109.31	108.14	108.97	108.35	107.73
110.6	109.91	111.28	111.75	111.77	110.93	110.1	110.15	109.65	111.05	108.18	110.29	112	109.8	110.26	111.64	110.83	110.44	112.12	110.44	111.23	111.88	109.55	110.55	109.64	111.19	111.31	109.45	111.35	109.88	109.05	109.05	109.91	110.22	110.13	110.68	110.83	110.93	111.09	110.68	111	110.9	110.73	110.91	111.04	110.42	110.14	109.51	110.07	111.35
107.18	107.32	109.89	107.09	109.76	107.84	109.43	108.44	109.69	108.75	109.22	108.29	109.46	109.53	109.08	109.16	107.46	108.44	108.8	109.49	108.59	108.77	108.52	108.81	107.73	109.78	107.51	108.32	108.28	108.61	107.54	107.45	108.57	108.67	108.64	108.94	107.69	108.55	108.05	108.82	108.69	108.8	110.06	109.05	108.85	108.29	108.6	109.84	107.92	109.33
98.259	98.061	97.169	98.467	98.94	99.664	98.727	99.386	98.898	98.969	98.207	97.317	99.166	98.809	99.291	99.897	98.224	97.948	99.615	98.767	97.855	96.643	99.01	98.537	98.21	99.967	100.19	98.071	98.41	98.484	98.046	97.771	100.18	99.177	98.617	97.799	98.41	97.234	99.241	98.442	100.4	98.556	99.766	97.672	98.759	99.497	97.833	99.416	99.959	99.877
107.24	105.74	104.86	106.15	105.43	105.6	104.13	106.3	107.32	105.42	105.72	105.51	105.01	106.36	105.99	105.27	105.97	104.45	104.87	106.05	105.98	106.41	105.39	103.63	107.05	106.25	106.2	105.12	107.05	105.77	104.59	106.28	106.5	104.02	105.07	106.88	104.81	104.93	105.38	105.33	105.61	104.4	104.84	107.33	105.4	105.85	103.91	105.67	106.64	104.84
107.44	107.67	107.76	109.4	109.03	107.55	108.15	108.03	108.89	107.69	108.51	107.66	106.7	107.35	109.36	107.24	109.07	108.48	108.49	108.19	107.69	107.97	107.9	107.58	106.42	107.85	109.48	107.2	107.37	108.45	106.54	109.1	107.27	108.2	108.87	106.92	109.05	107.16	108.31	108.33	107.7	105.93	107.1	107.77	108.22	107.61	108.14	107.81	110.59	108.39
104.4	106.47	106.66	106.65	107	106.29	105.92	106.76	108.04	106.83	105.68	104.78	106.74	105.25	106.48	105.28	106.72	107.2	105.45	106.09	107.13	106.57	106.45	106.28	106.22	105.65	106.35	107.29	106.38	107.05	105.87	106.67	104.97	108.15	106.19	105.84	106.55	108.29	105.76	105.86	105.55	105.11	106.42	106.3	108.1	107.7	106.68	106.76	105.76	108.18
105.3	105.67	105.38	108.49	105.83	107.09	104.44	104.89	105.8	104.94	105.72	106.01	105.48	104.52	105.93	104.97	106.13	105.11	106.57	104.74	106.09	106.32	104.79	104.66	105.14	105.89	106.55	105.04	104.84	106.13	105.62	105.65	105.99	105.57	104.93	104.92	105.96	106.98	105.77	106.48	105.16	105.83	103.42	107.1	105.85	103.62	105.19	104.64	106.44	106.99
107.06	108.45	108.73	107.76	109.49	108.37	108.41	109.67	107.32	108.98	110.64	107.91	108.39	109.11	108.44	107.46	107.81	110.13	109.16	108.42	109.88	109.39	107.22	108.95	107.9	110.09	108.21	109.26	108.74	109.1	108.82	108.82	109.83	108.6	109.32	108.54	108.89	108.81	108.17	109.7	107.34	108.18	108.21	108.45	107.15	109.5	107.61	108.44	108.62	109.51
108.98	109.03	108.63	109.95	109.07	109.74	108.78	108.25	110.25	109.01	107.55	108.17	107.03	109.93	108.51	107.51	109.4	108.77	107.98	108.13	109.52	109.68	107.99	108.18	110.1	109.88	108.57	107.28	108.95	108.52	108.07	108.56	108.61	108.87	107.77	109	108.88	110.08	108.69	108.09	108.11	109.47	107.95	109.06	110.01	108.02	107.1	107.82	108.11	108.05
105.66	105.3	106.01	105.01	106.04	104.25	105.93	105.81	105.67	105.59	106.12	105.95	107.18	106.22	107.15	104.88	106.02	105.69	106.65	103.83	106.97	106.07	106.31	106.35	105.23	104.06	106.65	105.22	105.85	105.54	103.93	106.77	106.11	106.23	103.87	105.03	106.08	104.67	105.39	106.28	106.03	105.99	104.77	106.53	105.52	106.39	106.18	104.3	105.61	105.51
108.07	106.88	106.66	104.53	106.17	107.11	105.91	105.72	105.92	104.79	106.72	105.39	106.83	105.82	107.03	107.79	107.22	104.96	104.83	105.81	107.51	105.65	106	105.99	106.1	106.33	105.76	105.19	105.69	108.23	106.82	106.25	107.72	106.07	106.13	106.44	107.56	104.62	105.36	105.97	105.8	105.93	107.76	106.8	105.52	106.49	106.15	107.46	107.57	106.84
109.07	107.54	108.14	108.53	107.96	109.1	107.75	107.4	109.31	108.06	107.97	109.2	107.54	106.82	106.27	108.78	107.74	109.65	106.73	109.66	108.49	108.22	107.46	108.1	108.07	107.5	107.85	109.32	109.28	107.77	108.58	106.67	107.67	107.97	107.89	108.16	107.96	107.68	108.19	107.51	107.03	108.17	108.43	108.91	108.45	108.44	108.86	106.8	109.24	108.1
107.03	105.44	108.22	108.45	108.02	109.83	107.81	106.49	108.12	109.17	107.98	107.94	108.69	108.82	108.62	108.09	109.65	108.47	107.96	109.92	108.67	108.15	107.9	108.56	109.13	107.72	107.09	108.67	107.04	108.13	108.52	108.8	108.34	109.65	108.46	109.44	107.56	106.85	107.72	106.88	108.59	106.86	108.75	109.54	109.11	108.29	107.45	108.62	108.77	107.17
105.4	104.85	105.75	104.43	106.36	106.19	105.31	106.85	105.74	106.01	106.21	106.39	103.86	107.18	104.43	105.76	105.63	105.59	105.12	106.29	105.7	107.55	106.44	106.38	106.62	105.33	106.32	106.06	104.72	105.99	105.8	103.65	106.5	104.1	104.14	106.43	106.51	106.13	104.17	105.64	104.76	106.11	105.16	105.51	105.66	105.84	105.13	106.74	106.04	104.86
100.06	101.36	101.11	99.893	99.963	98.835	99.687	101.07	101.08	101.74	100.27	99.737	99.819	101.86	100.17	99.81	99.49	100.89	101.47	101.42	100.67	98.805	100.95	100.86	101.5	102.76	99.83	99.656	99.578	100.97	100.98	101.68	99.821	100.63	99.576	100.71	100.67	101.56	100.8	99.928	100.06	99.81	100.29	101.37	100.1	101.71	101.53	100.13	101.73	100.36
105.79	105.57	104.97	106.89	104.89	105.65	105.44	105.08	105.41	106.37	106.13	105.56	105.14	105.42	103.61	104.7	105.62	107.88	106.76	105.24	106.21	106.87	105.62	105.82	105.3	106.59	104.58	104.47	105.83	106.16	104.93	104.86	106.5	106.4	105.35	104.77	105.26	106.66	106.42	104.67	105.4	105.8	106.53	107.02	103.9	105.03	106.18	104.4	105.67	105
100.35	99.61	100.16	101.8	98.859	100.29	99.615	100.51	99.783	100.31	101.8	98.884	99.819	101.7	100.85	100.38	99.896	99.158	99.618	98.693	99.852	100.21	100.83	100.35	99.545	100.11	98.845	99.26	100.67	100.24	99.912	100.26	101.04	100.31	100.06	99.768	101.23	99.15	99.626	101.77	99.247	99.912	98.995	99.179	99.975	101.12	100.32	101.21	100.58	101.73
111.88	109.86	111.51	110.74	110.12	110.4	111.05	110.23	108.89	111.36	109.96	109.18	109.74	110.48	111.67	111.36	111.15	110.75	110.14	110.44	110.04	111.19	109.77	111	111.11	111.06	110.47	111.55	110.45	110.23	109.2	110.25	110.31	111.66	109.5	110.17	110.66	110.66	110.3	110.3	109.74	111.13	112.29	112.27	110.26	110.18	110.45	110.6	110.62	111.5
103.63	106.99	107.34	106.11	104.51	104.74	105.73	106.45	104.13	105.54	106.37	107.33	106.76	106.62	106.71	105.28	104.62	106.16	107.34	107.99	106.33	105.22	105.52	106.79	106.07	105.51	106.42	106.67	105.78	105.27	106.27	105.12	106.08	104.55	105.62	105.12	105.84	106.68	105.54	106.45	105.32	106.51	105.28	106.09	106.82	104.98	106.87	105.74	107.12	106.06
108.7	110.45	112.16	109.75	109.41	110.89	111.28	110.57	110.23	109.76	109.85	109.7	111.98	109.69	111.41	110.98	111.64	110.39	108.9	108.35	110.85	110.97	111.38	110.74	110	108.14	110.59	111.38	109.61	109.81	110.14	109.49	110.08	109.42	110.65	111.04	111.5	110.66	110.98	110.46	110.26	110.44	110.99	110.13	111.2	111.75	111	110.55	110.3	109.47
109.76	109.77	112.41	109.77	110.25	109.92	109.9	110.6	110.04	109.83	111.69	111.09	110.71	109.77	110.51	111.27	109.37	111.74	110.87	111.1	110.02	110.56	110.61	110.22	110.68	108.71	109.72	110.24	111.1	108.49	111.09	111.74	110.95	111.31	110.38	107.99	109.83	111.36	109.49	109.76	111.92	111.12	109.57	110.27	110.49	109.68	109.27	109.85	112.31	111.36
111.47	109.26	109.5	111	110.4	110.54	111.36	110.86	108.84	110.63	110.64	112.42	109.07	109.22	110.14	110.5	109.45	108.96	110.23	111.29	111.27	109.82	110.39	110.93	109.34	110.89	111.01	111.22	109.76	110.14	109.8	109.97	110.02	110.06	109.66	110.45	109.83	112.21	109.69	109.05	109.23	110.26	110.98	110.13	110.12	109.79	110.58	111.2	110.61	110.82
104.84	106.87	105.49	104.36	105.84	105.53	106.19	105.67	105.26	104.88	106.28	105.94	107.5	104.57	105.44	105.8	105.64	105.09	105.73	105.06	103.31	105.85	105.3	104.99	104.3	105.11	106.21	103.98	105.16	106.68	104.73	104.95	104.17	106.12	105.29	106.2	105.87	104.81	106.1	105.28	104.4	105.18	106.14	106.5	105.38	104.8	105.8	106.38	105.32	105.21
107.01	105.98	106.56	105.11	106.42	107.07	106.76	107.12	107.07	104.56	106.73	105.26	106.96	105.47	106.65	106.81	107.74	106.68	105.26	106.41	106.88	105.55	106.04	105.51	105.99	105.91	106.42	105.56	107.08	106.08	107.94	106.11	106.53	106.07	107.07	107.26	108	107.9	105.88	106.25	108.88	107.3	106.53	106.43	105.52	107.01	105.26	106.69	107.85	106.98
107.03	106.63	105.57	105.71	106.81	106.39	105.7	106.12	105.51	107.38	105.02	105.07	107.11	106.08	104.94	105.71	107.13	105.51	103.72	105.08	105.92	105.8	105.79	105.13	105.17	106.02	105.01	106.59	104.65	106.26	107.64	106.22	105.63	105.56	105.95	106.36	105.14	105.05	105.53	104.04	105.83	105.44	105.43	105.3	106.8	105.98	105.86	104.69	105.44	105.03
106.22	106.64	109.08	106.04	107.67	106.54	107.95	108.85	109.41	108.37	107.21	106.61	107.83	107.4	107.58	108.52	107.83	107.37	108.37	106.71	106.25	108	107.32	107.3	108.5	107.67	105.86	108.87	108.34	107.37	108.31	107.2	105.84	108.09	107.55	107.82	107.5	107.07	107.62	107.82	107.6	108.78	106.92	107.44	105.86	108.25	107.77	107.48	106.62	107.56
107.92	107.12	105.97	108.95	107.46	108.99	107.74	105.88	108.73	106.5	107.83	108.55	107.91	108.97	107.07	107.27	108.2	108.25	108.18	108.68	107.73	107.39	108.48	108.72	109.14	107.48	107.68	108.73	108.24	108.26	106.08	107.87	108.63	106.42	107.99	108.15	106.18	107.16	107.35	106.08	107.27	107.83	108.77	107.33	107.77	106.47	106.07	106.8	107.67	108.7
98.987	97.71	97.371	98.497	98.526	97.509	97.91	95.502	98.052	95.872	97.987	98.577	97.942	98.628	99.026	97.611	98.141	100.08	98.891	96.879	96.536	99.106	98.43	99.062	98.751	98.128	97.775	97.831	98.268	99.24	98.089	98.695	99.1	98.574	98.816	96.684	98.383	96.634	98.163	96.721	98.434	100.61	97.072	99.44	97.708	98.6	98.031	98.803	96.074	98.421
105.88	106.32	105.39	105.43	105.62	104.61	107.1	104.95	105.66	105.84	104.95	105.67	104.41	104.95	105.53	105.69	105.43	105.3	105.76	104.71	104.66	106.35	105.82	104.79	107.42	106.27	105.34	106.08	106.91	106.01	105.75	104.64	105.91	104.82	104.99	105	105.52	106.18	106.25	105.67	105.23	106.93	105.29	105.91	103.82	106.25	103.34	106.18	105.86	105.7
105.96	104.48	105.8	103.97	106.44	106.38	105.13	105.69	106.45	107.33	104.93	106.97	105.9	106.44	105.08	105.56	106.78	105.56	105.98	105.13	105.69	106.64	105.11	104.37	106.95	105.33	105.25	104.71	106	105.08	106.69	106.06	106.95	105.19	104.83	107.63	104.98	104.86	104.11	106.42	106.66	104.87	104.34	105.88	106.89	104.76	105.78	104.22	105.37	105.74
105.51	106.32	105.11	106.63	106.26	103.84	106.84	106.35	106.16	106.62	106.03	106.34	105.57	106.32	107.89	104.61	106.2	105.84	106.76	105.13	106.68	105.34	105.62	105.13	105.63	105.76	106.16	105.87	106.06	104.61	105.16	107.52	105.36	105.87	105.85	104.52	106.43	106.7	105.7	105.3	105.3	106.6	103.21	106.92	106.33	105.3	106.34	105.4	105.6	106.08
105.54	106.44	105.43	106.35	105.15	105.74	104.49	106.26	105.61	106.67	104.81	105.87	105.28	105.49	106.5	105.29	105.51	103.9	105.43	105.48	104.76	104.8	105.42	106.78	106.4	106.46	103.66	107.12	104.43	108.05	105.52	105.22	105.02	105.08	105.75	105.38	104.57	105.21	107.28	105.55	106.1	106.12	107.19	105.53	105.38	105.05	105.55	104.32	107.71	105.29
99.163	98.308	98.296	97.211	97.265	97.206	95.524	98.146	97.501	97.495	98.239	99.018	97.761	98.104	98.189	97.979	98.327	96.753	98.449	96.989	98.765	97.514	97.764	97.431	99.006	99.136	98.058	98.046	97.967	97.329	97.984	97.355	98.989	98.769	97.976	99.633	97.354	97.185	99.074	98.39	97.618	97.127	98.292	97.571	97.203	97.247	97.256	98.123	98.009	97.551
101.2	100.26	100.75	100.79	100.09	100.21	100.32	99.285	100.89	100.4	100.27	100.82	100.4	101.07	99.594	101.61	99.812	101.09	101.43	100.78	100.09	100.89	100.93	99.723	101.12	100.7	100.05	99.044	100.17	100.59	101.01	100.18	101.46	100.17	100.7	100.45	101.92	100.95	101.04	100.67	99.475	99.981	98.474	101.18	101.58	100.35	100.85	99.087	100.79	101.2
107.57	106.92	107.42	108.31	108.03	108.55	108.07	108.7	106.14	107.36	108.06	107.57	107.62	109.32	108.56	108.31	108.41	107.21	108.51	107.78	107.54	107.64	108.7	108.49	108.63	108.54	108.72	106.33	108.58	107.93	107.99	107.79	106.95	108.53	108.67	108.15	108.01	107.75	109.37	108.26	108.93	108.54	108.31	108.7	106.75	109.94	108.24	108.99	108.3	108.8
109.5	109.05	107.54	108.62	107.8	107.1	109.07	107.32	108.04	107.52	107.74	109.79	108.51	109.16	108.42	107.29	108.17	110.3	108.57	109.71	109.61	108.24	107.58	110.11	108.65	108.86	108.18	107.97	108.99	108.68	107.91	106.5	108.71	107.79	108.14	107.95	107.88	108.87	109.18	108.84	107.67	108.15	108.2	107.66	108.12	107.72	108.72	108.39	107.86	108.09
99.307	99.416	99.419	98.229	99.189	98.733	97.879	100.11	99.667	97.942	99.669	100.3	99.653	97.983	100.73	98.644	99.727	99.18	98.879	98.289	97.997	98.893	100.26	99.192	98.803	99.475	100.44	99.37	99.667	97.913	101.23	98.911	100.02	99.302	98.86	97.974	99.412	98.785	99.324	99.497	98.122	97.972	98.884	99.15	98.022	99.581	98.986	98.17	99.709	98.256
96.717	99.45	98.218	96.597	98.169	98.477	98.178	98.576	98.616	98.641	98.93	97.025	97.64	99.711	97.574	98.241	96.254	98.709	98.409	98.783	99.526	97.686	98.78	97.247	98.974	98.196	99.242	97.379	99.467	98.709	99.992	97.424	97.744	97.667	97.797	96.632	98.121	99.039	98.529	99.422	98.473	99.444	99.04	97.127	99.295	97.176	97.995	98.331	98.508	96.874
107.48	108.53	106.78	108.62	106.78	109.94	107.71	109.46	107.47	107.77	108.83	107.32	107.42	108.75	108.61	109.69	108.96	108.62	109.67	107.33	107.06	109.19	107.31	107.98	108.23	108.8	107.38	108.27	107.44	108.23	108.75	108.23	108.87	107.61	108.08	108.66	109.04	107.84	108.93	108.18	107.71	107.93	108.49	108.22	107.45	108.56	107.98	106.94	109.36	109.47
99.642	97.595	97.699	97.934	99.226	98.583	97.982	97.113	98.687	98.383	98.174	96.831	96.533	98.736	97.003	96.663	97.771	98.181	97.92	97.376	98.567	97.155	98.813	98.701	98.321	96.142	99.144	96.924	98.304	96.331	97.885	98.639	97.287	97.882	98.863	98.13	96.578	98.582	96.678	98.325	97.233	96.934	99.043	97.544	96.492	97.804	98.165	98.908	99.058	98.108
97.388	99.163	96.669	98.404	99.2	96.735	98.18	98.499	99.337	98.745	96.881	100.58	99.071	98.896	98.093	98.508	99.5	97.622	98.099	99.036	100.04	98.115	99.695	100.16	97.207	99.417	97.84	98.268	99.429	99.592	99.072	98.621	99.009	97.467	98.149	99.678	100.12	98.166	99.504	98.633	98.372	99.547	100.85	99.425	99.263	98.575	99.503	99.141	99.124	98.463
97.613	97.935	99.171	96.77	98.296	98.412	98.076	98.361	98.507	97	98.339	98.18	97.759	98.597	97.671	99.91	98.872	98.229	99.387	98.742	97.545	98.548	97.903	95.872	98.219	96.399	98.757	98.988	98.434	99.141	98.123	98.025	97.964	97.678	97.404	97.823	97.9	98.789	97.769	98.785	96.661	97.878	98.986	97.771	99.363	98.336	97.652	98.259	97.286	98.531
104.23	105.49	106.17	105.26	105.16	105.29	106.51	105.88	104.11	106.61	104.59	107.86	106.02	105.97	105.04	104.88	105.62	103.9	105.08	107.14	104.31	105.76	104.75	105.56	106.06	105.64	105.28	104.67	105.34	106.66	105.85	105.4	105.91	106.22	106.5	107.14	105.52	106	104.79	105.77	105.83	107.21	106.15	105.3	106.02	103.53	105.62	105.23	107.31	105.26
106.2	103.78	106.62	106.19	104.94	106.2	106.56	104.87	104.56	104.62	106.8	104.8	105.45	105.51	104.94	106.22	105.4	104.99	105.55	106.09	106.21	106.69	106.71	105.92	106.5	105.53	105.22	107.83	106.25	104.97	105.36	104.05	104.74	105.9	105.5	105.43	106.89	105	105.72	105.59	104.82	105.54	105.67	104.74	105.81	106.38	105.84	106.52	105.17	104.87
97.39	97.051	99.748	97.849	98.34	98.302	97.365	98.435	96.671	96.991	99.387	96.848	97.209	98.439	98.904	97.934	98.496	96.231	97.009	98.257	98.81	97.559	98.211	99.039	97.765	97.17	97.989	97.798	97.788	97.801	97.887	97.705	98.018	97.35	100.31	97.905	98.111	97.109	98.026	96.052	98.89	99.073	98.547	96.413	97.611	98.556	98.41	97.039	97.821	98.993
108.02	107.55	108.57	107.81	106.63	108.53	109.96	106.57	107.8	107.65	108.11	107.09	105.48	109.27	107.11	107.93	108.56	108.08	106.67	108.41	108.27	108.3	107.37	106.68	107.03	108.35	108.53	107.15	108.47	108.1	107.83	107.03	107.16	108.57	107.55	107.96	107.45	108.26	109	107.05	107.49	107.51	107.95	108.1	106.24	106.15	108.34	107.8	108.35	106.88
102.24	101.66	103.54	102.55	103.23	101.94	104.44	102.48	104.55	102.87	103.95	100.63	104.38	102.86	104.02	102.33	103.22	102.13	102.85	102.35	102.81	103.14	101.8	102.55	103.87	102.41	103.12	102.93	102.56	104.32	101.47	102.3	105.03	102.08	102.36	103.2	102.35	102.72	102.43	102.03	101.46	102.97	103.87	101.84	102.73	103.83	103.88	102.98	101.69	102.05
111.66	110.42	109.85	109.13	111.26	109.24	109.74	111.01	110.48	109.52	109.73	111.92	111.66	111.31	111.42	111.51	108.65	110.45	111.12	110.67	110.28	110.15	110.19	109.52	110.56	109.79	110.07	111.25	111.1	109.63	109.37	109.79	109.48	109.59	110.18	110.38	110.29	110.75	111.12	109.69	110.74	111.22	110.4	111.68	110.3	109.97	108.93	109.33	109.76	110.78
108.59	109.53	107.41	107.95	108.83	109.92	107.8	108.74	107.31	107.56	108.45	108.1	110.08	107.9	107.44	108.56	107.34	108.29	107.95	107.59	107.64	107.64	106.77	107.41	108.29	108.9	107.87	108.6	109.99	108.84	106.19	109.77	107.77	109.63	107.65	108.12	107.46	106.73	107.36	107.84	108.29	108.28	107.65	110.31	110.25	108.22	108	108.46	109.34	108.85
109.15	107.22	108.12	108.71	108.41	108.32	108.49	107.2	108.26	108.4	108.62	109.12	107.89	108.69	109.52	108.09	108.54	109.04	108.65	109.16	106.14	109.46	108.54	108.09	107.3	109.13	107.62	108.61	107.42	107.85	108.91	109.02	106.45	107.86	109.12	107.12	108.98	108.12	107.27	109.63	109.58	108.68	107.36	108.06	108.19	108.29	108.24	108.86	110.39	107.21
100.55	99.723	100.95	100.06	99.761	101.3	100.72	101.15	100.79	101.64	100.16	101.05	99.816	101.17	102.31	101.91	101.88	100.52	101.54	101.55	100.07	99.669	101.62	100.15	100.97	100.53	102.33	100.2	99.673	101.48	100.46	101.27	100.71	100.16	101.55	100.38	100.85	100.62	99.365	102.74	101.19	99.808	99.875	101.46	100.77	99.258	99.22	99.858	100.59	100.1
106.87	105.92	106.51	106.69	105.45	106.29	106.62	103.54	106.05	106.92	106.96	106.04	106.1	105.86	106.68	105.43	105.64	105.5	104.34	106.77	106.55	105.34	105.81	106.1	105.24	104.93	104.91	104.76	105.05	103.33	106.92	105.83	106.39	105.51	107.23	105.35	106.6	105.14	106.46	105	105.39	105.61	105.65	106.86	106.47	106.1	105.7	107.03	105.8	107.86
107.96	109.05	108.96	106.62	110.09	107.05	107.46	108.93	111.11	109.36	109.19	108.75	108.86	107.82	109.82	107.63	107.61	108.31	107.38	108.26	109.64	109.04	109.43	107.26	109.6	107.04	108.84	108.82	107.96	107.79	108.87	107.81	106.62	108.38	106.39	108.98	108.12	109.99	107.94	108.31	107.32	107.61	108.91	108.82	109.05	108.88	109.03	109.1	108.19	107.85
110.51	109.59	110	109.41	110.99	111.03	112.11	111.58	110.6	110.02	109.98	111.27	110.84	108.36	110.05	109.15	110.52	109.84	111.31	110.8	110.8	108.27	110.58	110.66	110.29	110.42	109.98	109.59	111.13	110.02	110.27	110.65	110.83	109.5	110.79	112.98	108.21	110.11	111.66	110.19	112.59	111.6	111.54	110.99	111.41	111.34	108.43	111.4	109.93	111.02
105.2	106.34	107.57	107	107.02	107.65	108.6	106.49	107.1	105.55	108.36	106.72	105.6	107.2	107.7	106.74	107.38	106.08	106.07	106.16	106.73	107.54	104.54	105.13	106.46	107.29	107.32	106.91	107.2	110.02	107.51	106.87	107.01	108.44	107.07	107.42	106.22	106.12	106.17	106.21	106.82	107.39	106.79	106.74	105.36	105.91	106.85	105.46	107.03	105.7
105.32	105.44	105.06	105.63	107.27	104.8	105.86	105.95	104.82	105.79	107.5	105.47	105.88	104.79	105.87	105.59	105.24	104.13	104.76	106.01	107.51	105.44	105.26	106.08	106.34	105.48	105.82	105.89	106.2	105.24	104.54	105.16	105.12	105.86	106.43	105.03	105.85	105.62	106.23	106.93	106.37	106.74	104.89	106.5	104.98	106.12	105.72	104.99	104.01	104.2
101.7	103.86	102.75	102.1	103.41	102.5	104.55	102.68	103.76	102.39	103.27	101.3	102.8	101.99	101.72	103.25	102.87	102.3	102.3	103.21	103.06	102.46	102.5	101.97	102.86	101.45	102.58	102.13	101.52	104.06	103.35	104.04	101.24	102.39	102.74	102.54	103.8	102.5	102.99	102.16	102.7	102.04	102.1	101.86	102.47	102.78	103.79	102.83	103.37	104.26
107.6	108.45	104.87	107.28	104.68	107.06	105.25	105.05	107.52	107.55	106.15	106.55	105.47	104.89	105.75	106.89	104.88	106.27	106.68	106.61	107.65	106.39	106.03	105.99	106	107.38	104.7	108.73	105.75	106.5	106.1	106.59	106.42	106.62	106.1	106.24	106.91	106.49	107.1	106.62	105.36	106.39	106.57	106.65	105.52	106.57	106.58	107.27	106.49	104.79
107.56	107.58	107.4	108.97	109.33	108.83	108.95	108.93	106.29	108.98	108.16	107.79	107.9	107.56	108.43	110.36	108.33	107.07	107.78	109.49	108.8	109.55	108.46	107.89	108.28	108.03	108.32	108.61	106.95	108.75	108.58	107.1	108	108.65	107.09	107.65	107.06	107.33	108.48	108.22	107.97	109.69	108.78	108.57	108.54	108.17	107.13	108.02	108.57	107.51
100.11	99.497	99.246	98.777	97.95	99.529	98.844	98.926	98.227	97.017	97.849	99.49	99.128	97.919	98.551	99.84	98.869	98.34	99.574	99.598	99.18	100.34	99.804	100.86	98.621	101.12	99.372	98.534	99.737	98.49	98.917	100.39	98.776	98.167	99.202	99.884	99.14	100.98	98.414	99.493	98.917	98.933	97.854	97.819	100.09	98.571	98.541	98.167	98.747	98.104
108.74	109.05	108.74	109.08	107.71	108.44	109.63	108.42	109.58	107.94	107.24	109.54	108	108.76	108.49	107.38	108.31	109.15	106.07	108.24	107.53	107.06	108.83	110.06	108.49	106.89	108.96	107.94	108.75	107.9	107.82	108.1	107.26	107.42	107.59	107.15	107.86	109.56	107.97	108.78	108.2	108.28	107.15	107.84	107.02	109.71	108.97	106.94	106.97	109.83
105.45	105.89	106.08	105.25	105.33	107.01	105.45	105.52	106.88	106.31	105.67	106.85	106.86	106.38	105.03	106.67	105.79	105.92	106.52	107.2	106.22	106.86	105.44	103.86	104.52	106.67	104.17	106.35	104.81	104.77	105.76	105.15	106.08	105.98	105.9	105.87	106.85	107.52	105.73	106.8	103.82	103.82	106.13	106.75	104.42	106.91	104.84	105.51	104.14	105.86
107.97	107.8	108.32	107.86	107.95	107.58	108.55	110.02	106.66	106.77	108.45	107.14	108.02	108.97	107.91	108.05	109.86	108.56	108.23	109	107.93	106.47	107.62	105.97	106.67	108.09	107.38	108.52	107.89	106.92	107.77	108.41	108.49	107.7	108.32	107.48	109.08	107.71	106.54	106.91	107.99	107.26	107.29	109.62	108.53	106.04	107.59	108.2	107.98	107.95
98.59	98.209	98.179	99.365	98.435	98.214	98.407	98.552	97.516	97.435	98.836	98.047	97.948	98.34	98.854	97.089	97.841	97.154	97.116	98.672	97.711	97.198	98.611	98.163	98.551	98.327	98.988	96.867	98.54	99.038	97.843	98.215	97.67	98.316	97.091	98.239	98.245	98.191	97.959	97.073	99.145	98.58	98.579	96.772	99.069	96.947	98.606	97.687	99.002	97.391
101.09	101.05	99.861	100.42	100.58	100.13	101.05	101.17	101.52	100.79	100.33	100.38	100.79	100.55	101.56	100.99	100.31	101.18	99.621	101.32	100.52	101.52	101.84	99.134	100.47	100.85	102.22	99.645	100.13	100.89	101.1	99.577	101.54	99.219	100.66	99.685	102.04	101.9	100.36	100.12	99.627	99.5	100.67	101.92	101.67	100.69	99.499	101.53	100.51	99.519
104.08	105.57	105.46	105.57	106.45	107	105.84	105.38	105.12	104.73	105.42	107.26	106.46	107.58	104.52	105.67	106.71	106.72	104.54	105.46	104.39	105.74	106.01	106.74	106.23	105.36	105.94	106.7	106.67	105.05	105.92	107.54	108.16	105.45	105.59	103.44	107.26	105.18	104.73	105.16	107.19	105.38	105.92	105.93	105.58	106.88	106.77	106.51	106.15	105.89
108.22	108.58	109.01	109.32	107.8	108.84	108.88	108.58	108.56	107.98	107.85	109.33	108.46	109.51	107.24	109.02	107.88	109.33	107.43	108.86	107.97	108.74	108.35	107.4	106.37	109.32	108.08	109.5	108.3	107.72	108.11	108.63	108.27	109.19	109.24	108.78	107.34	108.49	108.45	108.27	109.63	108.88	107.47	107.07	109.35	108.75	108.14	108.53	108.66	107.39
107.48	105.6	106.01	106.55	107.01	105.88	106.7	106.65	107.47	106.25	106.67	106.66	107.5	107.53	105.1	106	105.58	106.94	106.05	107.74	106.51	107.43	107.02	105.57	107.18	105.48	105.94	107.01	107.62	105.41	105.27	106.72	108.99	105.93	105.19	106.19	107.29	106.39	106.71	107.27	107.76	106.18	106.5	106.09	107.15	105.84	106.29	107.28	105.65	105.7
100.27	99.63	101.07	100.65	99.576	99.477	101.46	100.1	100.35	98.595	99.762	99.24	98.86	99.108	99.704	100.29	99.677	100.78	99.584	100.94	98.812	101.02	100.48	101.39	99.311	100.11	100.65	99.809	99.985	99.751	100.07	99.323	99.753	100.21	99.658	101.36	101.29	100.02	100.11	99.277	100.67	100.6	99.71	101.27	100.46	100.66	99.817	99.604	99.305	101.2
109.37	110.93	109.41	110.89	111.46	110.89	111.23	109.78	110.59	110.11	110.72	111.75	110.67	111.95	111.58	110.3	109.91	110.23	111.08	110.25	109.42	110.07	110.39	108.73	110.03	110.83	108.45	110.77	109.79	110.21	110.47	111.53	110.92	110.16	110.49	110.12	107.91	109.6	109.91	110.47	109.92	110.24	110.69	110.53	110.65	110.1	111.29	110.82	112.02	111.13
107.01	107.16	105.93	108.37	105.74	106.66	106.02	106.99	105.93	107.13	106.78	105.5	106.92	108.21	106.98	107.88	107.43	107.78	107.42	106.34	106.44	105.81	108.17	106.7	105.94	106.64	106.52	106.25	106.18	105.43	105.86	105.88	105.92	107.6	107.26	106.93	105.72	106.45	107.55	106.64	108.05	107.55	106.09	106.79	106.94	105.39	107.18	105.31	105.76	106.39
107.27	106.09	107.68	103.47	107.72	107.22	105.82	106.28	107.95	105.56	107.14	106.2	107.12	106.71	108.49	107.41	106.96	105.93	106.35	106.47	106.28	107.02	105.98	107.39	104.98	105.86	107.02	106.72	106.04	105.77	105.37	105.36	106.09	106.27	106.68	105.95	105.75	106.38	106.12	106.43	105.37	105.54	105.02	108.08	104.83	107.1	108.72	107.31	107.25	106.54
97.006	97.579	98.443	98.471	96.915	98.248	97.194	97.802	96.681	99.575	95.063	97.517	96.87	98.489	97.419	97.278	98.366	98.503	97.326	96.631	97.688	98.859	97.569	98.2	98.837	98.061	97.613	97.486	97.535	96.394	97.642	97.344	98.456	97.357	98.937	97.354	99.242	99.082	98.891	99.743	99.501	96.754	98.629	98.349	97.923	97.779	97.797	98.321	97.467	98.093
106.36	107.41	107.74	106.23	105.82	106.44	106.04	107.32	106.48	107.02	107.17	107.18	106.34	106.28	106.11	107.59	105.48	107.11	107.07	105.87	106.57	104.65	107.03	106.28	106.13	106.33	106.37	105.96	107.23	106.46	106.44	106.38	107.3	106.9	107.27	106.88	107.33	106.31	107.54	105.71	106.23	105.55	107.23	106.19	106.28	107.01	105.4	107.2	105.98	105.49
110.13	110.24	108.88	107.68	108.98	106.09	109.33	109.64	108.89	108.22	107.02	108.53	110.42	108.84	108.37	108.24	108.41	108.96	108.77	108.76	108.73	109.09	107.62	108.38	107.27	107.57	108.14	107.44	108.4	107.49	110.19	107.83	109.19	107.63	109.01	108.21	106.75	108.95	108.96	109.59	109.83	108.42	107.79	108.48	108.56	107.91	109.35	107.94	107.09	108.86
108.69	108.37	107.61	107.73	108.65	108.09	109.8	107.73	106.29	107.02	106.78	108.6	106.44	108.93	107.27	107.79	107.19	105.61	107.16	108.53	106.09	107.62	108.23	106.47	106.19	106.95	108.56	107.4	108.97	105.96	108.18	107.09	107.48	107.88	108.72	109.42	105.68	106.57	106.79	106.86	109.86	108.1	105.86	108.68	108.31	106.49	107.7	107.14	107.31	107.55
107.55	107.19	107.19	107.28	107.72	107.33	108.17	108.11	108.08	109.43	107	106.38	108.4	107.09	109.65	106.98	109.13	106.94	107.92	108.18	107.37	106.29	107.81	107.67	107.18	108.54	107.91	107.91	107.97	108.05	107.04	107.72	108.28	107.43	107.52	105.75	106.57	108.66	105.74	106.89	107.98	107.41	108.85	106.52	107.47	109	108.38	107.35	107.82	106.56
100.81	98.628	100.93	99.997	100.24	99.763	100.6	98.573	99.624	99.731	100.76	99.079	100.18	98.789	100.79	100.52	100.59	99.853	99.891	99.964	99.462	100.55	99.974	99.896	98.352	100.27	100.1	100.36	99.792	99.472	99.517	99.666	100.58	100.2	99.461	100.67	99.09	100.25	100.14	102.29	100.7	100.96	99.698	102.67	100.93	100.55	100.3	99.101	100.21	101.59
104.83	106.93	106.91	105.11	106.1	105.71	104.84	105.01	104.57	103.89	104.35	103.69	106.59	104.5	107.3	105.15	104.82	103.95	105.3	104.29	105.73	107.46	106.71	104.99	104.8	105.28	104.62	106.37	106.58	106.66	107.23	104.72	105.04	105.7	104.86	105.37	104.89	105.39	103.86	106.58	105.07	105.35	105.03	105.64	104.79	104.87	104.74	107.26	106.1	105.12
108.53	107.54	107.73	108.43	107.36	107.86	109.15	108.45	108.11	109.35	107.39	107.7	108.07	108.27	108.09	106.8	107.74	108.7	108.13	106.45	107.3	106.61	107.71	108.01	107.55	108.47	108.85	107.49	108.05	107.21	108.08	106.94	107.29	107.7	107.06	107.02	108.94	107.82	109	107.78	107.63	107.52	108.77	108.27	106.68	107.29	107.87	108.82	106.59	108.06
108.05	108.83	108.77	108	108.53	107.94	110.08	108.24	109.35	105.54	107.44	108.83	109.1	108.12	107.72	108.02	106.5	106.77	108.54	108.04	108.69	109.74	107.97	108.18	108.67	108.79	109.21	108.51	108.2	108.33	107.79	107.58	109.16	108.27	108.31	109.33	107.76	108.32	108.22	108.25	108.18	107.65	109.32	106.08	108.97	110.17	107.69	109.52	108.28	109.28
107.82	107.93	107.65	107.65	106.9	108.73	108.44	108.53	106.85	108.84	107.04	108.33	108.03	108.52	106.8	105.57	107.28	107.64	107.47	108.31	109.15	109.25	107.15	109.71	109.28	108.71	107.74	106.41	107.95	108.61	107.47	109.6	108.53	108.01	109.75	108.58	109.29	108.79	107.81	107.55	108.06	108.25	108.1	107.83	106.3	108.82	109.04	107.43	109.02	107.71
100.31	100.72	102.66	101.93	99.215	100.24	101.34	102.66	100.14	101.51	101.36	100.96	100.33	100.54	101.14	99.371	99.893	99.898	103.03	101.7	101.71	100.12	101.21	99.85	100.01	99.833	98.759	99.486	101.09	100.43	101.03	100.85	101.86	100.1	102.04	101.1	99.733	102.97	100.77	100.63	103.11	102.06	101.82	101.24	99.245	100.8	101.48	100.28	102.02	101.16
100.35	99.605	100.25	99.617	99.89	101.05	101.44	100.82	99.212	101.52	100.48	100.17	100.04	100.42	100	100.18	100.57	100.31	99.174	102.16	100.57	101	99.979	99.09	99.56	99.786	100.43	100.1	100.22	100.54	99.931	99.763	98.773	99.972	100.72	100.85	99.825	99.48	99.59	99.682	99.113	100.71	100.32	100.92	98.591	99.891	99.724	99.257	99.092	101.43
110.11	108.09	109.98	107.02	108.41	107.33	107.72	107.96	108.27	109.94	108.92	107.7	108.93	109.72	107.47	108.45	107.92	108.32	106.6	108.19	107.59	106.07	108.91	109.13	107.58	109.84	107.94	109.58	108.27	107.2	108.7	108.4	108.2	107.51	107.17	109.16	109.57	109.99	108.1	108.57	107.43	108.11	108.62	108.45	107.98	108.41	107.36	107.82	108.2	108.63
99.374	98.849	97.542	98.288	98.091	97.946	98.377	97.789	98.298	99.432	98.616	98.092	97.355	99.251	98.053	97.046	97.228	98.911	96.962	99.477	98.915	98.76	98.855	97.764	97.691	99.213	96.743	99.179	98.551	97.702	97.527	98.219	97.764	98.125	97.778	99.867	99.01	98.489	98.171	98.787	99.486	98.386	96.87	99.551	97.765	99.283	98.004	98.395	98.853	97.701
107.59	109.59	106.75	107.36	106.84	108.46	107.86	107.77	107.91	106.9	107.86	106.54	107.98	108.2	108.12	107.76	107.99	107.37	106.38	106.92	109.06	107.93	107.31	106.8	107.88	108.38	108.6	107.83	107.18	107.26	108.09	106.57	106.5	108.11	107.68	108.8	108.16	107.4	107.52	107.29	107.82	107.86	106.92	107.7	108.06	107.29	107.07	107.49	108.63	108.37
103.51	104.83	105.29	105.08	106.46	103.82	104.77	105.66	106.82	106.26	104.86	105.08	105.66	105.6	106.17	106.52	105.65	106.95	104.62	104.41	106.88	104.62	104.26	106.13	107.07	105.72	105.38	106.73	105.14	105.22	106.84	105.28	105.54	106.32	105.54	106.47	105.46	104.81	104.89	105.79	104.31	105.99	106.57	105.28	106.44	104.26	105.46	104.74	106.34	104.95
97.723	98.86	99.525	98.607	98.839	98.516	99.685	98.692	98.085	97.433	98.235	97.669	97.966	99.399	96.986	98.069	99.528	98.921	100.17	98.828	97.716	98.879	100.11	99.235	99.301	97.447	99	98.279	99.91	97.785	97.273	98.517	100.45	98.417	97.696	98.379	99.675	100.25	97.67	97.922	97.83	99.343	97.82	98.095	99.059	99.199	99.461	98.806	99.086	97.761
105.71	104.85	106.01	105.91	105.31	105.37	105.36	105.7	105.03	103.82	106.33	105.49	104.17	105.11	104.94	104.99	105.7	104.25	105.79	106.19	105.09	104.39	105.24	107.25	105.69	105.84	106.02	104.28	105.42	104.66	105.96	106.64	104.68	105.67	106.14	106.69	106.99	107.28	105.54	103.22	104.1	106.49	107.73	106.04	106.39	105.6	104.15	105.16	104.56	104.34
104.84	105.55	105.22	106.29	105.51	105.72	104.9	105.13	105.62	104.99	104.92	105.94	105.11	104.3	104.65	105.7	104.49	105.11	106.38	107.15	105.09	103.78	105.07	105.36	106.09	105.51	106.86	106.1	104.72	105.68	104.67	107.1	104.43	106.52	104.72	106.88	105.05	105.61	105.36	106.21	105.05	106.6	106.17	106.61	104.81	106.98	104.4	105.43	106.73	105.53
105.47	105.64	105.92	105.52	105.88	104.92	104.51	104.21	105.56	104.73	105.48	105.59	105.38	105.59	105.33	104.37	105.03	105.3	106.65	105.8	106.83	107.06	106.07	106.35	105.72	106.41	105.55	105.55	104.53	106.13	105.45	106.91	104.97	103.91	106.14	105.95	104.88	103.29	104.77	106.05	105.43	105.93	105.15	106	104.18	104.64	105.83	105.69	106.95	105.73
106.23	106.68	105.72	105.26	105.73	105.24	104.7	105.78	106.03	105.78	107.88	104.32	104.33	104.4	105.98	107.37	106.38	105.35	106.06	105.93	106.29	105.67	104.62	106.67	106.14	105.66	105.4	105.62	104.56	107.03	106.43	106.86	107.17	105.66	106.54	104.52	105.99	104.95	105.87	105.06	105.68	105.84	105.6	104.9	104.19	104.92	106.18	105.14	104.74	104.6
105.47	105.24	105.5	105.08	106.02	105.34	105.2	104.18	106.1	106.25	104.8	106.53	105.35	104.93	105	105.51	105.24	105.89	104.97	104.68	106.64	105.73	105.63	105.84	104.29	105.64	106.79	105.15	105.71	104.31	107.13	104.95	104.14	106.19	105.18	105.94	106.05	105.65	104.81	105.39	105.52	107.41	107.48	105	106.53	106.92	104.33	105.2	107.04	106.27
105.8	105.98	106.75	106.1	105.23	104.26	104.33	106.13	104.67	105.82	103.16	104.11	106.18	105.51	105.92	105.51	104.22	105.02	105.89	106.16	105.4	102.79	104.63	104.94	106.28	105.34	106.48	104.31	105.75	106.77	104.23	105.51	105.71	103.55	106.08	105.8	105.21	105.09	105.09	107.06	104.68	107.42	106.06	105.28	105.25	105.38	106.35	106.22	105.71	105.41
100.13	100.42	103.28	101.55	100.34	103.48	100.32	99.836	101.34	102.81	102.33	101.37	102.65	100.56	100.67	100.25	101.64	100.05	100.91	101.28	101.98	101.86	102.13	101.38	101.86	101.41	101.11	100.62	100.15	100.63	101.18	100.42	100.77	100.4	101.09	101.29	100.46	102	102.47	99.602	102.55	101.88	101.71	102.25	101.53	102.64	100.03	101.04	100.66	102.23
99.862	99.168	99.347	98.797	99.676	98.277	100.29	99.397	98.634	99.388	99.276	97.334	98.744	98.45	97.554	99.064	98.978	99.161	98.979	98.581	98.279	97.77	97.389	100.31	99.502	98.817	99.324	98.198	100.38	98.732	98.967	99.113	98.616	97.622	99.369	100.29	98.388	98.316	99.05	96.102	100.05	98.403	100.08	99.262	98.719	100.97	97.734	98.81	99.732	98.077
99.995	100.97	100.28	99.583	99.355	100.49	99.184	100.66	101.48	101.91	101.05	101.48	101.09	100.39	101.33	100.43	101.52	100.15	100.6	100.73	99.405	102.13	99.714	100.69	100.74	100.98	100.33	101.71	102.05	101.59	99.791	101.1	100.16	100.31	101.51	100.41	98.995	98.739	99.488	100.9	100.79	100.12	100.72	101.32	101.48	99.473	100.63	100.64	100.4	99.984
100.82	99.444	100.81	100.13	100.03	101.05	101.85	100.27	100.72	100.71	100.67	99.55	100.97	101.38	100.96	100.44	99.17	101.15	100.72	100.6	101.06	100.83	100.51	100.66	100.58	99.057	100.94	101.08	100.78	102.12	101.32	101.32	102.18	101.43	100.64	99.834	100.28	99.747	100.45	100.74	101.38	99.69	101.44	101.37	100.78	99.502	101.29	99.98	102.16	100.33
105.2	105.93	106.26	104.31	104.93	105.37	105.72	106.23	105.88	106.47	105.74	105.56	105.81	106.54	106.25	105.31	104.89	105.39	106.33	106.14	107.36	106.79	105.32	105.03	104.42	105.55	107.21	105.66	106.8	106.02	105.46	104.93	105.03	105.32	103.01	104.43	106.16	104.84	104.81	107.1	105.94	106.28	105.64	104.39	107.33	105.37	105.94	105.09	106.75	106.9
109.69	109.24	108.1	110.44	109.84	109.93	111.46	111.79	109.92	110.64	109.72	111.2	111.06	111.44	109.67	108.8	108.54	111.6	111.01	110.33	110.88	110.24	110.93	110.64	110.45	109.08	109.91	111.28	110.93	110.34	110.63	111.22	110.23	111.33	110.24	109.32	109.27	109.95	109.39	110.57	109.51	111.36	109.45	109.58	111.41	110.41	110.92	110.3	110.27	110.81
107.94	108.41	108.58	109.46	107.96	108.41	109.41	107.56	107.97	108.64	107.55	108.32	108.05	107.75	107.8	108.74	109.65	108.01	109.52	108.41	108.16	107.94	110.2	107.85	108.31	108.43	107.01	108.14	107.52	110.02	108.4	107.42	107.85	107.5	107.27	108.63	107.87	106.84	106.83	108.48	108.45	108.51	109.01	107.1	108.98	107.29	107.11	107.71	108.31	108.35
107.23	105.14	104.92	105.5	104.22	106.59	105.5	106.95	104.63	107.08	105.32	105.33	106	105.31	104.42	104.98	106.62	106.12	106.55	104.7	104.46	105.93	104	105.43	103.96	106.05	105.35	106.05	105.9	105.92	104.4	104.54	106.84	105.77	106.07	105.46	106.48	107	106.4	104.41	107.52	106.43	106.98	106.61	106.33	104.74	105.44	105.29	106.35	105.23
105.31	106.1	107.07	106.36	105.62	106.04	106.59	105.89	105.75	104.44	106.45	105.3	105.52	105.99	107.06	105.7	105.62	106.25	105.57	107.04	105.6	105.62	105.65	107.05	106.05	106.65	105.54	105.2	106.67	105.22	105.88	106.09	106	106.98	106.76	105.23	105.47	106.93	105.88	105.44	104.05	106.72	106	106.15	105.77	106.25	106.68	104.53	106.2	106.2
97.333	97.327	97.406	97.051	98.835	98.123	96.65	98.234	96.813	98.187	97.381	98.062	98.507	97.704	98.403	99.78	97.976	99.621	97.003	97.344	97.824	99.291	98.353	99.55	98.735	98.207	99.663	97.515	97.583	98.246	97.506	96.748	98.959	97.955	98.709	98.82	97.646	97.989	98.162	98.641	97.643	97.463	97.401	99.061	97.795	97.025	96.703	97.068	97.343	97.405
106.27	106.26	105.45	105.84	106.3	106.47	106.43	105.26	105.42	105.9	105.94	106.02	106.15	104.42	104.42	105.43	105.64	106.12	104.39	107.6	105.26	105.88	103.74	105.14	105.66	106.08	105.23	105.46	107.64	105.87	106.31	106.1	106.18	106.72	104.36	105.01	105.5	105.97	106.08	107.99	105.93	105.46	106.8	107.32	105.28	106.38	105.02	107.38	104.97	105.72
107.85	108.81	108.96	107.58	108.82	108.63	110.05	107.9	108.74	107.98	108.08	109.49	109.58	107.46	107.29	108.07	107.39	108.95	107.78	107.81	109.14	106.08	107.2	107.94	108.45	107.69	108.21	106.42	108.33	108.42	108.61	107.31	106.88	108.88	107.38	107.75	108.68	107.22	109.45	109.49	107.77	107.58	108.28	107.71	107.07	108.19	107.85	107.39	107.48	109.21
106.27	105.48	105.77	104.39	107.59	103.78	105.39	105.21	105.33	104.3	106.18	104.95	107.9	103.08	106.18	106.31	106.78	105.1	106.15	107.19	105.59	105.06	106.71	105.54	106.06	105.05	106.21	106.29	105.76	105.72	105.34	106.3	105.87	104.97	105.06	105.93	105.81	104.82	105.17	107.14	104.58	105.73	106.27	105.74	105.97	105.89	104.74	105.2	105.75	105.25
107.21	106.43	104.63	105.77	106.44	106.11	106.45	107.28	105.17	104.74	105.58	106.85	105.29	106.83	105.6	104.21	105.34	105.53	106.99	105.75	106.48	106.12	104.78	107.2	104.94	106.81	106.57	104.12	104.84	104.79	104.79	107.28	104.97	106.87	104.63	103.9	107.5	104.97	104.94	105.98	107.19	106.25	105.98	106.76	106.7	105.83	105.27	107.21	106.81	106.48
99.637	98.379	99.534	98.822	98.192	99.568	99.953	97.641	98.577	98.984	98.807	101.04	101.36	99.982	99.976	98.769	99.421	99.727	97.421	98.492	98.948	98.415	99.31	99.515	99.339	100.15	99.837	98.598	99.271	99.171	98.623	97.603	98.386	101.15	99.075	97.562	99.488	99.128	98.235	98.335	99.827	98.234	97.874	98.895	97.821	99.811	98.655	98.158	100.41	99.086
97.425	99.127	98.69	98.731	97.327	97.362	98.273	97.504	99.504	96.779	99.37	98.716	97.266	99.196	97.814	96.769	99.317	97.252	98.278	98.154	98.894	97.773	98.894	96.251	99.94	98.805	97.958	98.311	97.934	97.89	98.005	96.85	98.244	97.491	98.526	97.386	98.143	96.567	97.906	96.993	97.495	98.172	97.79	98.375	98.954	97.338	96.317	98.9	97.985	98.329
99.971	98.874	98.19	97.591	99.954	99.466	99.396	99.732	98.78	99.262	99.585	97.828	99.509	98.57	99.205	98.906	98.751	99.368	99.931	98.919	98.88	98.472	98.76	99.092	100.09	99.753	97.394	99.04	97.6	100.8	98.347	99.997	98.003	97.89	99.101	98.395	99.665	98.622	100.35	99.015	99.373	98.376	97.734	97.155	98.356	97.955	97.981	98.733	98.387	98.352
106.26	105.4	105.65	103.79	103.4	104.49	105.83	105.46	106.21	104.93	106.25	105.36	105.41	104.19	104.19	104.16	106.48	104.14	106.85	104.82	106.36	105.8	106.56	105.01	106.25	105.69	104.05	105.32	106.35	107.4	105.85	104.72	105.84	106.32	105.67	104.43	105.62	103.36	106.59	106.4	105.51	104.35	104.89	104.65	104.17	104.51	105.21	104.58	106.41	105.58
108.88	107.27	108.81	107.74	108.71	107.37	108.2	108.88	107.24	107.57	109.26	107.75	109.04	109.14	107.4	107.76	108.53	107.2	107.42	108.5	107.1	108.3	107.27	108.26	109.31	107.18	108.6	107.8	106.81	108.44	107.04	106.16	108.41	108.69	109.21	108.91	109.27	107.01	109.01	107.42	108.37	108.13	108.93	107.62	109.83	107.74	106.75	107.66	107.79	107.55
108.11	110.18	108.77	107.56	107.85	108.61	109.22	106.33	108.35	109.68	108.22	108.45	108.35	107.56	109.65	109.39	107.9	107.62	108.63	106.67	107.24	108.96	107.84	108.42	109.26	109.45	108.96	108.26	108.58	107.39	108.57	108.3	109.7	108.47	108.15	109.59	109.19	108.53	109.42	110.93	107.4	109.81	108.86	109.01	108.96	108.73	109.59	108.3	108.45	107.87
109.43	107.9	108.28	109.05	109.85	109.79	109.36	109.37	109.68	107.74	109.57	108.03	108.6	107.52	108.22	108.67	108.32	109.76	108	109.87	108.48	108.2	108.84	109.16	108.61	109.88	107.8	107.95	107.7	109.06	106.73	108.77	107.88	109.13	108.42	107.85	107.78	109.84	108.39	108.71	108.44	108.33	109.89	109.99	108.24	109.73	107.4	109.18	107.23	108.21
105.99	107.06	106.66	107.26	105.34	103.85	106.53	107.1	105.97	106.15	105.89	104.02	105.9	106.35	105.87	105.02	106.3	106.6	104.7	106.23	105.53	105.16	105.43	107	105.56	105.21	105.77	106.54	104.18	105.79	105.28	106.39	104.43	105.67	105.13	104.52	104.59	106.63	104.47	106.05	105.75	104.59	105.3	105.87	105.27	105.86	105.9	106.01	105.31	104.36
102.09	100.62	99.388	102.12	103.02	99.628	99.681	100.49	101.48	100.6	99.142	101.42	100.32	100.52	101.65	99.937	98.704	100.84	100.48	100.55	101.31	101.02	100.49	101.45	100.92	99.287	99.285	101.47	101.75	101.02	101.68	99.981	103.12	100.88	100.81	102.22	101.04	100.73	99.627	100.56	100.59	98.897	100.09	100.74	100.5	100.53	101.48	100.67	100.06	101.17
107.22	108.22	107.66	107.3	107.67	109.86	107.5	107.14	106.89	108.15	106.51	107.08	108.07	107.14	107.58	106.7	107.84	108.43	107.03	106.82	108.93	107.4	106.59	107.22	107.66	107.77	106.37	107.43	106.82	107.83	109.52	107.55	107.71	106.52	107.51	107.73	109.53	108.69	107.23	108.73	107.11	108.47	107.46	107.28	108.37	107.44	108.07	108.8	108.47	107.21
100.47	98.401	100.28	100.78	98.767	99.599	99.005	100.81	99.64	99.501	100.58	100.37	100.14	98.414	101.08	101.39	101.78	100.58	99.6	100	101.08	99.812	99.779	99.192	101.1	99.128	99.392	100.48	99.9	100.7	100.07	100.26	101.17	100.62	100.41	101.45	100.02	99.172	101.07	99.432	98.8	99.756	100.94	101.17	100.48	99.013	100.81	100.68	98.655	100.4
109.28	110.13	108.11	108.87	109.68	109.03	107.86	109.33	107.7	107.72	108.34	108.49	108.19	109.79	109.14	109.29	107.73	109.44	109.7	107.46	108.11	108.82	109.51	107.45	109.47	108.47	108.46	108.14	108.11	108.51	109.11	108.02	108.65	109.46	108.29	108.16	107.37	109.11	110.05	109.97	109.21	109.84	109.53	108.74	107.29	108.77	108.69	109.72	107.69	110.27
109.04	107.45	106.89	107.89	108.7	108.96	108.22	107.79	108.25	108.55	106.33	108.98	109.47	106.94	107.66	107.55	108.02	109.72	107.59	107.86	106.79	107.91	107.73	107.59	108.69	107.9	108.26	108.48	106.96	109.47	108.17	107.64	106.99	108.65	108.28	108.93	108.35	109.22	108.73	108	106.84	107.17	106.96	107.12	108.62	107.14	108.58	108.12	107.37	107.8
104.11	105.81	105.12	106.63	105.31	104.73	105.43	106.35	105.79	106.71	107.96	105.25	106.5	105.61	102.73	105.3	107.42	106.97	105.4	106.31	104.73	105.81	107.15	105.01	105.62	105.77	107.03	105.52	106.49	106.64	104.65	107.27	105.22	105.14	107.4	105.51	105.91	106.38	104.74	105.52	105.73	105.97	105.59	105.89	106.05	105.01	106.09	107.72	105.97	105.33
105.31	105.46	105.39	105.63	105.86	106.97	105.49	105.28	104.75	106.81	105.94	104.36	105.52	106.11	103.49	104.71	104.47	106.46	104.86	105.16	106.75	107.78	106.48	105.38	105.32	105.29	106.21	106.23	104.69	105.99	106.23	106.57	105.79	105.08	105.43	105.16	105.34	105.61	104.75	106.31	104.69	106.22	105.42	105.53	106.04	105.78	104.51	104.85	105.89	106.09
98.815	98.576	99.149	99.047	99.763	98.815	98.547	98.654	99.363	96.971	100.86	99.126	96.758	97.83	99.765	96.487	98.91	98.753	99.013	99.339	99.998	98.364	98.718	97.977	100.53	99.065	99.07	99.04	99.282	98.57	99.851	99.932	100.35	99.446	98.297	99.093	98.224	97.404	99.701	99.995	97.82	99.974	98.147	97.952	98.01	98.02	96.998	98.254	98.443	99.379
108.26	107.56	109.18	108.44	106.55	108	109.23	108.49	107.1	109.64	108.29	108.16	108.24	108.26	108.46	107.95	106.52	108.45	107.92	107.59	108.55	107.46	107.35	105.93	106.79	108.34	106.88	107.88	106.81	107.45	107.59	108.65	106.43	108.44	107.43	107.97	107.37	107.41	107.17	107.03	107.26	106.75	105.89	108.67	109.61	108.41	108.48	108.05	108.11	107.19
106.19	105.51	106.14	104.02	105.93	105.08	105.01	106.1	105.87	106.33	106.1	105.77	104.93	105.75	104.94	106.6	106.02	105.57	105.54	107.3	106.33	104.98	104.48	105.26	104.93	105.04	106.61	106.67	104.27	104.95	107.6	108.12	105.86	104.62	105.2	104.94	106.83	106.92	105.4	105.7	106.36	104.61	104.15	105.37	105.56	106.81	105.81	105.36	104.08	104.35
100.48	97.741	100.13	98.44	97.994	99.271	98.348	99.343	98.664	99.54	99.427	98.989	99.437	98.131	96.955	98.528	98.698	99.103	97.972	98.825	97.508	99.346	98.63	99.215	99.504	98.789	97.654	99.338	97.092	97.753	98.182	99.405	98.646	97.878	97.923	99.326	98.794	98.072	98.236	99.482	97.919	99.39	98.908	97.686	99.577	97.82	99.691	100.05	99.111	99.651
105.27	106.92	106.51	105.9	106.3	104.71	105.02	106.48	105.41	106.14	105.14	105.74	106.28	106.61	106.3	104.76	106.19	104.1	105.21	106.97	105.1	104.52	105.6	105.78	106.06	106.46	105.87	104.8	105.52	104.5	106.12	105.32	105.85	105.78	106.1	107.38	104.57	105.03	106.76	105.05	106.23	105.18	104.85	104.61	105.01	104.87	104.52	105.73	107.7	104.15
101.14	101.39	97.918	99.09	99.946	100.31	100.86	99.644	98.523	97.947	102.36	100.83	98.623	100.35	100.48	99.733	100.54	99.863	100.04	100.37	101.97	101.77	102.17	99.488	100.3	100.7	102.24	99.261	100.68	101.06	99.028	100.66	102.02	99.723	100.37	98.464	99.325	99.414	98.277	99.349	99.775	101.02	100.76	99.954	100.38	100.37	98.893	100.7	99.659	100.55
107.2	107.92	108.11	107.9	107.81	106.76	107.68	107.75	107.48	107.95	105.9	108.03	108.91	106.58	107.96	109.47	109.79	108.71	106.82	107.16	108.26	106.53	107.93	108.01	108.75	106.04	107.19	107.97	108.6	108.08	109.42	108.74	108.41	107.72	106.81	106.31	107.78	106.93	107.61	107.21	108.03	107.67	108.12	106.85	106.99	108.12	109.16	107.53	109.12	108.49
104.81	105.91	105.14	106.52	104.08	104.54	106.19	103.88	105.57	106.12	105.22	105.21	106.36	107.79	106.26	106.16	105.86	105.36	105.73	106.33	104.03	105.37	105.08	106.11	106.6	105.61	105.13	106.48	105.45	104.7	107.36	105.43	104.51	105.96	107.22	106.32	105.43	106.86	104.88	104.93	105.63	105.35	106.24	104.92	107.04	104.85	106.09	106.64	104.27	104.45
108.09	105.95	106	106.68	107.86	106.57	107.71	107.57	107.79	108.96	106.97	109.45	108.24	105.91	107.37	108.09	107.34	107.28	108.1	108.69	108.25	107.51	107.94	106.7	105.57	107.82	108.37	108.71	108.71	107.58	107.39	108.28	108.66	107.85	108.25	107.2	108.06	107.91	108.12	107.68	107.8	107.63	106.35	108.15	106.28	107.57	106.72	108.16	108.01	108.42
101.36	101.33	100.13	101.48	100.12	100.5	99.654	102.03	100.43	100.91	101.38	101.93	100.46	102.48	100.21	100.95	100.53	99.69	99.621	102.38	102.1	101.6	101.09	100.16	100.68	102.3	99.795	100.98	101.18	99.518	100.32	100.65	100.98	100.42	101.18	100.84	102.35	98.936	100.98	99.347	101.18	100.45	102.18	101.95	100.15	100.05	99.826	99.642	100.02	100.85
105.37	105.98	104.8	106.69	105.92	104.3	105.78	104.88	105.9	105.39	104.68	105.17	106.69	105.83	104.8	105.83	106.91	105.41	103.43	104.93	105.58	105.45	106.78	105.11	106.58	105.38	106.03	104.89	105.43	106.15	104.65	104.45	106.48	104.9	105.94	105.32	106.2	106.03	105.38	105.23	105.4	105.86	104.63	104.07	105.67	105.82	105.21	106.67	105.97	105.88
106.69	105.92	105.83	105.4	106.23	105.42	105.89	105.82	105.9	105.31	104.8	104.98	105.87	105.48	105.23	105.96	105.26	106.33	105.04	105.85	104.28	105.69	105.47	106.43	105.57	106.25	106.51	103.23	106.61	105.26	104.93	105.74	104.81	105.6	106.51	106.45	105.79	104.5	105.05	106.5	105.91	105.39	104.76	104.27	106.49	104.86	104.55	105.52	106.26	105.32
107.19	109.14	108.17	109.15	108.32	107.73	107.52	108.18	107.56	109.18	108.71	108.03	108.57	108.39	108.47	108.43	109.62	107.79	108.41	109.4	109.24	107.71	109.63	108.38	109.52	108.92	108.63	108.15	108.88	108.58	107.73	108.32	107.82	108.13	108.56	107.49	109.88	108.49	108.43	109.18	107.58	109.26	107.48	107.65	107.53	108.58	108.05	108.46	108.29	109.33
109.46	111.92	112	110.24	109.98	110.3	111.3	109.74	109.58	110.53	111.45	111.09	110.49	110.69	108.6	110.31	110.74	110.83	110.36	110.5	109.25	111.69	111.01	110.46	110.98	110.97	111.28	108.99	110.77	110.31	110.27	109.79	110.89	111.17	110.96	110.32	109.23	111.58	111.04	110.36	111.91	108.88	110.18	110.33	109.53	109.94	111.74	108.97	112.58	111.67
106.91	107.79	105.26	106.76	106.68	107.49	107.19	107.31	108.23	106.4	105.73	106.47	106.02	107.54	105.8	107.14	107.08	107.32	104.55	107.05	106.26	105.18	107.06	106.9	105.44	106.17	106.53	107.33	107.23	106.6	106.6	106.3	106.63	105.95	106.31	106.88	104.97	107.07	106.29	105.74	107.96	106.12	108.87	107.54	105.3	105.94	107.11	106.49	108.59	106.57
108.31	109.23	108.56	108.45	109.51	109.32	107.91	109	108.3	108.25	109.39	107.45	108.41	107.51	107.97	108.27	109.2	108.55	106.9	108.44	109.13	108.52	108.69	109.02	109.02	108.64	109.16	107.91	108.61	108.23	108.43	107.1	109.27	109.15	108.29	108.25	106.56	108.9	109.67	108.14	108.96	109.24	106.9	108.62	109.59	108.9	109.5	108.96	108.32	107.8
104.96	105.08	104.69	104.53	105.49	105.1	105.04	104.91	107.03	107.6	105.79	107.26	105.45	106.17	104.91	105.98	106.17	104.78	107.84	104.84	105.98	105.09	106.1	104.3	105.54	104.87	104.99	105.33	105.86	105.63	105.14	106.58	105.87	103.92	106.1	105.85	106.46	104.33	105.37	106.89	105.18	106.46	105.87	103.86	105.56	105.09	107.69	106.39	104.5	105.04
107.42	106.45	106.4	107.41	107.23	107.65	105.57	107.2	107.12	106.2	105.87	107.56	106.17	106.84	107.04	107.13	105.14	107.21	107.43	106.1	107.48	106.72	106.22	104.9	106.1	105.89	106.24	106.29	106.89	107.05	106.22	105.62	106.66	106.8	104.81	106.12	107.19	107.31	107.06	107.76	105.92	105.86	106.46	106.07	107.3	105.97	106.64	107.62	108.02	107.67
96.874	98.142	99.205	97.961	97.542	97.896	96.754	96.825	100	97.813	96.925	98.484	98.242	97.76	98.164	97.708	97.571	97.49	98.801	98.957	96.581	98.989	98.261	97.803	99.032	97.799	99.147	98.33	98.682	98.509	97.914	98.1	97.935	97.546	97.623	98.706	96.878	98.798	97.376	100.11	98.952	97.134	97.918	98.523	97.749	96.181	98.613	97.396	98.611	100.25
109.63	108.71	107.32	107.59	108.01	108.38	108.22	108.1	108.42	108.13	109.26	108.1	107.86	109.26	107.9	108.06	109.97	108.32	109.59	109.65	108.48	108.74	108.82	107.51	108	108.88	109.17	107.17	106.69	108	109.69	107.37	108.19	108.46	109.35	108.25	107.96	109.03	107.93	108.43	108.84	109.15	108.55	108.32	108.73	108.73	108.78	108.37	107.94	109.17
105.59	105.84	105.16	104.49	105.48	105.26	104.01	106.38	106.22	105.86	105.98	106.82	104.98	106.33	106.45	105.03	105.39	106.1	104.51	105.79	105.38	103.68	105.87	106.74	104.76	106.05	106.02	104.89	105.13	105.71	105.81	106.93	105.37	105.5	105.47	106.35	105.17	107.19	106.52	105.11	106.11	105.44	105.63	105.68	104.95	105.51	105.8	105.69	105.37	105.21
109.96	111.43	110.37	110.06	109.45	110.39	111.13	109.49	110.52	111.14	110.05	109.98	111.67	109.71	110.79	109.54	110.91	108.99	110.75	109.22	110.47	111.39	111.06	112.23	111.92	110.18	110.66	110.4	110.56	111.21	109.95	111	110.47	110.22	110.61	110.11	110.35	110.93	110.77	109.8	110.54	108.69	111.43	110.54	110.05	110.32	108.81	108.87	111.41	109.7
98.238	98.035	96.398	97.924	98.083	99.344	97.772	99.334	96.783	98.109	97.6	99.674	98.28	99.956	97.558	98.356	99.794	97.567	98.408	98.625	97.335	98.112	98.046	97.65	99.53	97.053	99.56	98.188	97.958	98.157	97.23	98.071	98.988	99.383	97.959	99.468	96.488	99.218	97.243	97.4	97.633	99.688	98.377	98.487	99.172	98.185	99.224	98.184	96.502	96.958
105.81	107.25	107.3	107.26	106.41	107.56	107.41	106.39	105.24	107.01	105.77	106.31	106.41	108.29	105.53	105.76	105.9	105.74	107.33	104.6	105.71	107.75	108.28	106.84	105.46	105.54	105.04	106.64	104.89	106.67	105.73	106.12	105.38	104.93	106.29	107.28	106.91	107.45	107.66	107.53	105.95	107.18	108.07	106.04	106.63	105.61	105.4	107.17	105.79	106.77
97.628	99.405	97.184	99.182	97.104	99.589	97.971	97.463	98.501	99.645	98.498	97.787	98.225	99.095	96.594	98.416	98.373	99.395	98.324	98.707	98.529	97.33	97.978	96.704	98.898	97.392	99.207	98.508	98.984	99.856	97.157	97.715	98.559	98.006	98.38	99.074	97.646	98.682	97.809	96.799	98.214	98.31	100	97.901	98.87	98.662	98.336	97.895	98.203	99.212
106.99	106.45	107.07	107.26	106.27	105.59	106.45	106.55	108.18	106.64	106.97	106.28	107.64	104.72	106.86	107.8	106.55	106.46	107.3	106.09	107.03	106.36	106.33	107.43	106.37	106.75	107.96	107.79	106.12	106.43	105.29	106.56	106.62	105.56	106.05	106.95	106.75	107.05	107.38	106.14	106.77	107.32	106.36	105.23	106.85	106.23	105.41	107.61	105.78	105.54
107.36	106.31	105.42	107.53	108.21	106.41	106.28	107.73	107.37	105.77	106.81	106.64	108	107.13	106.23	105.47	104.38	105.16	105.92	106.37	107.9	106.79	107.25	106.38	107.46	107.45	104.82	107.06	107.36	105.48	106.31	107.79	107.34	107.52	105.7	106.96	106.58	106.68	107.92	106.19	106.09	105.01	105.56	106.15	107.18	106.26	105.32	107.29	107.7	106.17
99.794	97.951	96.992	97.049	98.464	98.215	97.879	97.303	97.805	98.148	98.109	98.291	98.215	98.849	97.133	99.217	99.264	98.303	99.087	99.127	98.77	96.568	97.66	99.62	96.764	98.049	98.214	98.299	98.265	98.448	96.669	97.627	96.25	99.712	98.81	97.809	98.366	99.407	97.769	97.994	97.508	99.242	97.61	97.805	98.621	98.511	98.251	97.502	97.904	97.722
109.27	110.24	110.02	109	111.26	109.85	110.38	109.59	110.74	109.58	110.99	108.79	108.29	110.27	111.13	109.15	110.21	110.48	109.62	110.43	109.75	112	111.19	110.44	110.43	109.17	111.05	110.7	109.11	110.56	110.4	109.64	110.42	110.29	111.72	110.22	108.44	110.36	111.06	111.28	111.94	111.26	109.44	110.71	109.88	110.47	110.18	111.56	110.15	109.59
105.2	104.65	106.88	105.63	106.4	106.07	105.74	104.64	105.57	104.94	105.43	105.62	105.38	104.48	106.2	106.88	107.34	105.07	104.63	106.74	104.41	105.73	105.92	107.63	105.22	105.8	106.01	105.63	105.62	105.91	105.87	105.38	104.14	106.85	104.79	105.8	105.47	105.37	105.74	106.7	107.95	105.31	103.88	105.35	106.31	105.78	106.65	104.73	105.53	103.94
106.55	107.68	108.4	107.67	109.94	108.25	109	107.9	108.33	108.34	109.13	108.39	108.68	108.47	106.79	108.65	107.66	109.08	107.82	106.77	108.46	109.93	110.66	107.14	108.31	108.22	107.29	108.04	108	109.83	109.52	108.2	109.14	109.13	107.28	107.53	109.27	106.84	108.19	108.73	108.75	106.62	108.58	109.02	108.39	109.97	108.99	108.25	107.57	107.88
105.87	103.83	107.49	104.29	106.22	106.52	107.13	104.9	107.1	107.23	105.65	105.11	105.82	106.36	105.73	106.58	106.61	105	105.73	105.42	106.11	105.19	104.91	104.87	104.75	105.85	106.12	107.85	106.1	106.51	105.36	104.83	106.97	104.45	106.11	106	106.58	106.78	105.04	107.66	104.86	104.95	106.2	106.4	106.98	105.27	103.81	105.22	107.08	106.59
109.86	109.64	106.17	108.81	107.19	108.29	107.8	108.55	108.76	108.58	108.4	108.79	108.18	109.5	107.39	108.29	108.58	108.16	108.11	106.74	108.4	108.19	108.19	108.17	108.48	108.65	108.67	108.63	108.76	107.69	108.56	109.34	108.92	107.1	109.68	108.99	108.59	108.58	108.19	107.89	108.65	107.75	108.31	107.14	108.48	109	109.14	108.13	107.49	107.4
96.766	97.645	97.534	96.814	97.013	97.938	98.165	99.331	98.556	97.568	97.55	97.784	97.354	97.76	98.809	100.19	98.224	97.91	97.598	100.41	99.314	96.748	99.565	96.946	98.862	99.554	99.475	97.6	98.256	99.544	97.392	99.011	98.696	99.483	97.27	98.271	97.761	97.423	97.538	97.818	98.389	98.559	99.37	97.612	96.62	98.139	97.314	98.28	100.52	98.009
105.6	104.71	107.04	107.97	105.76	105.61	108.08	105.82	106.22	105.33	106.7	104.8	106.99	105.04	105.54	106.74	105.59	106.75	106.51	105	107.08	106.51	107.56	105.5	106.26	106.48	107.5	105.67	106.19	105.99	105.69	107.63	106.39	106.97	106.78	106.26	106.79	104.86	107.02	107.27	106.74	106.26	106.94	104.84	107.75	105.01	106.75	107.4	104.86	105.73
99.425	97.611	98.559	97.761	96.765	98.026	99.113	99.583	98.773	100.31	97.73	98.875	99.202	99.627	98.154	98.7	97.932	98.188	98.218	97.212	97.796	99.773	98.868	96.831	98.132	96.215	97.4	97.875	97.721	97.885	99.253	97.619	98.99	98.84	98.158	97.917	98.163	99.426	98.613	98.978	97.208	98.847	98.794	98.983	96.556	97.287	98.671	98.593	98.241	100.07
107.58	106.38	107.35	106.49	104.76	106.22	105.77	106.54	106.52	106.33	105.97	105.15	103.53	106.36	105.45	105.59	107.04	106.36	106.76	106.35	104.57	106.4	105.23	103.75	104.52	104.16	106.56	107.85	105.54	105.89	106.11	106.81	107.27	106.54	105.49	105.44	106.58	105.81	105.57	105.94	105.75	106.29	105.57	106.19	106.21	106.52	105.89	105.16	104.68	106.05
109.23	110.64	109.96	110.02	112.15	110.82	109.96	110.5	110.79	110.69	109.97	111.62	109.39	110.95	110.84	111.93	112.48	111.49	110.4	111.65	110.73	109.72	108.36	109.38	110.18	110.26	110.2	108.94	110.24	111.26	109.29	110	112.36	111.4	110.45	111.03	110.24	110.32	109.45	110.86	110.83	112	110.42	110.39	109.69	110.55	110.18	109.76	110.23	110.19
110.48	107.93	108.34	109.29	109.1	108.1	108.65	108.08	108.07	109.08	108.44	108.97	107.46	109.39	109.09	108.64	109.06	107.99	109.03	110.19	107.16	108.36	109.26	107.56	108.05	106.82	109.4	107.02	108.77	107.94	109.43	108.64	109.29	110.41	106.93	108.55	109.26	108.55	107.98	108.74	107.34	107.08	108.35	108.23	107.95	108.34	108.59	108.16	108.72	106.73
106.18	105.79	107.68	107.98	106.64	105.89	104.96	105.45	106.37	106.15	106.6	105.28	105.28	107.79	105.64	107.37	106.92	106.96	106.27	105.86	107.11	106.26	108.12	108.26	104.87	105.71	106.32	106.66	107.07	105.19	105.58	107.18	107.77	106.28	105.69	106.4	105.44	106.05	106.77	105.43	106.66	105.43	105.92	106.48	106.35	105.17	106.8	105.04	104.24	107.71
98.478	99.541	100.28	100.5	99.051	100.28	99.185	101.85	100.49	100.26	100.75	99.738	99.68	100.06	101.11	98.587	99.111	100.93	100.96	97.708	99.87	100.97	99.828	100.78	100.38	101.21	100.67	100.1	99.867	100.78	100.54	99.803	99.854	100.81	101.53	98.772	99.42	100.46	100.83	98.732	99.201	100.73	100.06	101.37	99.931	100.25	101.56	100.6	100.73	101.21
105.8	106.15	105.34	104.41	105.86	106.58	105.42	105.45	105.42	105.15	105.54	106.02	103.56	107.11	106.49	105.83	104.7	106.53	105.88	106.18	104.76	107.12	106.11	106.98	104.73	106.25	106.41	104.8	104.52	104.82	105.97	106.72	106.66	104.82	106.41	105.55	105.45	106.52	105.41	104.72	104.37	105.91	104.43	106.42	106.45	104.82	105.57	105.33	106.31	106.43
107.04	105.54	106.57	107.12	106.59	106.34	106.45	105.49	106.2	106.62	106.04	106.54	105.75	106.23	104.9	105.66	106.11	107.13	107.72	105.1	106	106.61	107.72	105.08	106.2	105.78	107.32	106.74	107.13	105.48	107.14	105.91	105	106.96	106.57	108.11	106.07	105.56	106.86	105.36	105.06	104.97	105.94	108.02	106.83	105.56	107	106.84	105.5	104.48
106.39	105.33	107	106.62	105.7	105.28	106.6	105.06	106.62	103.93	105.74	104.95	105.67	106.33	105.52	107.67	105.98	106.77	106.04	104.53	105.65	106.05	104.79	106.4	104.74	106.22	105.97	106.1	106.22	105.31	105.04	106.15	105.3	106.49	106.22	107.76	106.73	105.9	105.88	106.07	106.33	105.57	103.8	105.51	104.26	105.64	106.98	105.91	106.38	104.55
107.78	109.64	108.25	109.71	109.37	109.14	107.86	108.52	110.11	108.8	107.96	107.1	108.97	106.06	109.29	109.6	108.59	108.54	109.48	107.92	106.73	108.35	107.86	108.4	109.32	106.62	108.14	108.7	107.86	107.48	107.8	107.65	107.02	106.97	108.18	108.14	108.5	108.66	108.47	108.22	108.52	109.16	107.71	107.37	109.46	108.83	108.32	108.31	109.07	108.28
104.78	105.4	104.63	106.26	105.63	105.83	106.16	104.55	104.8	104.65	105.78	104.94	105.46	104.82	105.85	105.13	106.24	105.71	106.5	104.63	104.79	104.47	104.42	106.92	106.24	105.25	105.95	104.84	106.89	106.5	105.49	106.15	104.16	105.73	106.54	105.6	105.26	105.5	105.81	107.24	107.14	105.49	105.05	104.6	104.13	105.19	105.38	105.15	106.05	104.95
105.18	104.58	105.45	106.1	105	105.73	105.32	106.14	105.12	105.92	105.52	104.31	104.69	106.11	105.22	107.11	106.55	106.38	105.27	105.4	105.39	104.63	106.79	105.95	104.44	104.43	106.58	104.59	105.05	105.23	106	104.28	107.26	105.54	106.22	105.33	106.21	105.52	107.36	105.97	106.94	105.2	105.59	105.71	105.97	104.66	104.73	105.25	106.42	106.18
98.323	101.98	101.06	100.81	99.256	102.06	100.52	100	101.31	101.1	100.2	100.82	101.24	99.22	100.42	100.3	101.36	99.397	101.26	101	101.25	100.66	102.02	101.1	100.2	100.73	99.989	100.36	101.89	101.53	100.24	99.326	99.766	100.19	99.843	99.274	101.57	102.18	100.06	100.53	100.83	99.812	99.988	98.824	99.159	101.84	99.892	100.86	101.75	98.811
107.67	107.13	108.28	108.69	108.61	107.7	108.32	108.98	108.36	105.47	106.92	109.19	108.62	109.03	108.46	108.09	107.66	109.12	108.71	107.59	109.25	108.78	109.66	109.21	108.51	109.35	109.33	106.99	106.97	108.13	107.69	107.77	108.42	107.32	107.93	107.89	108.26	107.38	107.3	107.79	106.85	108.14	109.57	107.84	107.31	108.32	108.08	107	108.7	107.41
[truncated: 150 more columns]
