# Supplementary material for: Genetic dissection of main and epistatic effects of QTL based on augmented triple test cross design
Source: PLoS One. 2017 Dec 14;12(12):e0189054. doi: 10.1371/journal.pone.0189054 (PMC5730204; doi:10.1371/journal.pone.0189054)
Supplement: S10 Supporting Information — (ZIP) [file pone.0189054.s010.zip › z6_550_0.8_5.csv]

107.4	105.41	106.58	104.09	108.61	105.51	106.5	105.53	105.41	105.77	106.2	105.66	105.26	108.31	106.17	104.03	105.99	106.33	105.93	106.66	102.83	107.98	105.19	104.95	106.22	106.81	104.69	106.41	104.64	105.02	104.07	107.42	106.42	105.12	106.92	104.67	105.89	106.36	106.82	104.89	104.7	107.42	107.1	105.13	105.28	107.82	110.1	103.58	106.38	106.65
98.228	99.436	99.388	101.17	98.041	99.943	96.479	96.809	97.777	98.941	99.398	100.19	96.666	97.077	99.071	96.678	97.116	99.251	98.62	98.442	99.078	96.516	99.343	97.663	98.973	97.704	99.207	98.231	98.354	98.362	96.376	95.934	97.175	96.52	98.226	95.147	98.168	97.089	98.881	100.58	96.763	96.667	99.86	98.122	97.808	98.911	97.233	98.538	98.221	97.51
104.69	105.83	107.96	104.74	105.89	107.06	105.09	105.47	105.03	104.69	105.04	104.65	105.95	105.34	104.24	104.2	105.42	105.59	105.45	102.72	104.64	105.05	104.88	105.31	107.1	104.17	103.67	108.46	105.15	102.79	107.78	104.63	105.41	106.6	106.64	105.4	103.72	106.09	104.78	105.17	103.65	104.28	104.67	105.14	105.94	105.28	104.94	104.57	105.59	106.17
111.15	109.28	107.99	109.78	108.94	107.5	108.03	107.08	106.51	106.81	107.55	105.94	108.15	107.53	107.2	106.45	108.77	107.1	105.77	108.12	108.34	107.71	107.89	109.21	109.37	108.16	107.69	108.17	111.72	107	108.39	110.38	109.39	107.12	109.66	108.01	108.14	107.6	109.07	109.49	107.44	107.17	106.88	108.28	106.3	108.97	108.7	109.14	107.86	108.5
105.25	106.27	106.59	108.91	105.67	106.47	105.95	107.3	105.17	104.7	105.99	107.47	104.84	107.29	105.82	106.84	104.69	108.51	104.47	107.58	107.79	107.7	105.94	103.81	105.39	106.91	106.88	105.48	107.64	104.38	108.1	106.91	106.26	106.37	104.27	105.97	106.78	108.29	106.16	108.09	105.06	107.83	105.57	106.35	107.7	108.36	106.4	106.82	107.32	106.24
106.22	108.98	107.41	106.25	106.39	106.04	108.1	107.67	106.52	104.58	107.74	108.06	106.29	105.55	105.52	106.14	105.89	106.18	106.7	106.95	104.42	108.87	107.73	105.27	107.04	107.65	105.82	104.89	108.63	107.76	107.15	107.53	103.1	108.93	107.25	106.3	105.14	106.12	107.14	105.91	106.13	105.33	105.8	105.99	105.32	106.89	106.62	106.43	106.42	108.82
105	106.57	107.17	104.51	106.24	108.06	106.85	106.58	105.51	104.17	108.1	105.83	104.56	107.08	104.94	106.71	107.53	106.73	107.61	105.85	107.81	107.6	106.35	108.49	107.04	106.74	103.79	104.4	106.62	105.87	106.34	105.29	105.45	107.45	102.9	107.27	105.99	105.18	104.99	107.6	103.93	107.47	105.57	108.41	108.11	106.67	106.17	104.91	107.79	105.83
105.59	106.6	103.96	107.83	103.8	105.45	105.39	105.91	105.98	105.3	107.32	107.9	104.87	103.33	106.48	105.83	105.03	103.95	106.23	106.1	106.75	103.19	105.74	104.75	106.05	105.8	107.24	107.12	105.48	105.66	105.05	106.12	105.75	104.24	105.23	106.2	103.57	106.86	106.84	105.73	105.26	104.13	106.07	106.54	105.48	107.18	103.98	104.04	105.81	105.4
105.88	105.54	107.09	103.42	107.14	107.44	106.64	104.17	105.66	105.24	106.81	103.77	108.31	103.21	107.48	104.37	105.16	107.47	105.11	106.72	104.38	105.71	105.09	105.09	104.79	103.54	104.9	105.29	106.46	105.06	105.09	107.56	106.15	106.77	104.41	104.26	105.35	106.36	104.4	106.59	106.92	104.48	104.26	102.72	103.83	104.19	107.9	105.77	105.22	104.61
105.84	107.74	103.44	105.63	106.54	105.75	105.92	104.95	106.44	105.68	106.21	106.51	104.13	105.61	106.81	103.22	106.15	105.07	105.41	104.56	104.45	102.15	107.68	105.29	105.41	106.02	107.76	106.32	107.16	107.2	106.57	103.6	104.06	105.16	103.24	105.25	107.8	107.48	105.11	106.65	105.4	106.2	107.05	102.04	104.35	104.12	105.8	105.57	106.34	104.06
100.06	99.527	97.544	99.594	101.86	100.04	101.22	101.99	99.331	99.584	99.591	101.38	98.471	98.951	100.5	99.909	99.601	100.02	100.5	100.32	99.942	101.37	100.94	98.41	100.14	101.15	100.87	99.716	98.17	99.297	100.73	99.05	100.68	100.21	98.53	101.45	99.776	100.78	99.549	100.57	99.965	102.08	98.689	101.23	101.33	100.67	99.237	99.152	99.233	100.24
100.85	99.855	99.621	102.28	99.965	100.99	100.95	101.56	100.86	101.3	102.81	100.45	99.221	100.34	97.519	99.695	101.46	100.05	100.49	102.35	100.12	99.561	99.08	97.094	100.93	98.994	98.278	100.74	98.603	102.95	99.191	100.51	99.28	100.14	98.954	100.26	99.226	99.592	99.859	99.908	99.337	100.93	99.029	98.852	99.825	101.29	101.66	102.07	100.25	100.63
98.573	98.295	100.71	97.057	100.17	98.689	98.005	98.602	98.357	99.432	99.791	100.19	98.676	99.156	99.054	99.414	100.06	97.675	97.058	98.366	97.553	98.883	98.614	98.496	97.156	97.851	99.537	98.621	101.51	99.156	97.848	99.135	100.62	99.419	101.69	98.399	98.115	95.301	100.65	98.138	97.216	98.764	99.01	98.309	99.835	97.986	99.404	96.974	99.789	99.443
98.469	95.301	97.16	98.497	96.887	97.749	95.805	97.483	98.374	98.277	98.243	96.819	96.629	98.626	96.602	95.108	98.089	99.629	97.74	96.243	96.403	99.279	97.091	99.182	97.29	98.494	97.901	99.044	96.856	96.725	96.381	97.771	97.336	98.385	96.229	98.161	99.458	99.57	97.786	98.13	96.29	95.692	98.252	96.534	98.339	97.034	96.799	96.776	99.144	98.815
107.13	107.47	106.06	108.16	106.53	105.76	106.69	104.14	105.43	106.21	107.47	107.37	106.45	105.73	105.72	105.82	107.5	106.45	104.89	105.09	104.2	105.19	102.78	107.82	106.14	103.21	105.01	106.98	106.85	105.06	105.06	106.95	106.95	108.27	106.79	105.58	107.65	108.65	105.18	105.95	102.83	106.31	105.31	106.22	107.46	104.86	106.66	104.19	106.37	105.86
108.03	105.48	105.67	104.46	104.23	104.79	104.85	107.24	103.93	103.43	106.1	106.24	105.41	106.89	106.86	105.42	105.86	105.73	106.98	105.91	105.06	106.32	104.73	104.52	104.44	104.52	104.74	104.42	106.44	106.95	106.52	106.99	106.66	107.47	105.44	107.23	105.31	104.31	104.18	107.69	104.18	104.66	106.81	105.47	106.86	108.43	104.65	105.56	106.52	104.89
104.55	106.86	106.94	103.67	106.33	106.87	106.62	106.2	104.31	104.85	107.01	105.32	106.85	106.84	107.38	105.71	106.17	106.19	107.14	105.64	105.64	103.34	103.87	105.76	106.38	108.51	105.14	104.97	107.25	106.29	105.72	106.56	105.29	106.26	104.39	108.1	104.15	104.52	106.18	106.37	104.99	105.99	102.34	106.25	105.06	104.71	107.82	105.49	105.07	104.32
109.08	108.71	106.73	106.31	107.82	107.32	106.97	106.5	107.34	106.97	108.22	108.45	111.88	107.86	107.77	109.8	109.12	109.74	107.57	108.05	110.05	109.12	110.3	105.42	106.95	106.94	108.89	107.92	108.17	107.86	109.07	106.47	105.23	108.42	109.15	107.6	109.69	109.97	107.56	108.34	108.54	107.28	106.49	108.38	108.18	109.1	108.8	107.55	108.24	109.51
103.82	106.38	105.04	106.73	102.83	106.46	107.64	107.05	106.17	107.51	105.43	105.1	108.6	107.04	103.81	107.04	106.11	105.44	106.26	108.13	106.81	107.13	106.01	107.82	106.36	107.65	109.05	107.35	104.49	105.29	104.86	106.27	105.69	108.4	105.7	106.24	106.57	107.42	106.25	106.49	107.2	107.84	108.1	110.33	105.48	108.97	107.31	107.21	106.22	107.1
99.37	99.381	101.63	102.25	103.2	101.96	100.22	100.53	100.66	102.87	99.804	100.87	99.505	99.664	101.75	101.46	102.56	99.621	104.46	100.91	101.87	101.42	101.45	100.53	102.59	100.99	100.31	98.751	101.09	100.64	102.24	100.33	101.13	101.42	101.07	101.07	100.87	101.51	101.17	102.02	100.85	101.01	101.19	101.52	101.59	101.17	100.46	102.62	98.446	100.87
106.7	106.81	108.69	106.01	104.53	108.56	104.55	104.33	106.81	105.84	106.21	106.62	108.79	106.46	106.8	104.5	106.8	103.59	108.22	108.94	106.14	103.83	105.55	105.52	105.41	106.85	105.96	105.85	107.22	106.86	108.36	107.72	105.39	103.44	106.7	108.18	106.3	107.21	107.44	104.5	105.41	104.5	106.81	104.86	104.93	107.18	106.85	106.3	106.18	109.58
106.09	105.58	104.4	106.88	106.65	105.56	108	103.82	106.1	105.67	105.07	106.24	104.48	103.37	104.3	106.83	104.4	105.85	107.49	106.57	104.09	105.06	104.64	106.7	105.34	105.66	107.53	104.81	104.63	103.97	106.1	106.94	106.48	106.37	105.65	107.47	104.59	103.93	105.88	105.77	106.37	104.79	105.58	105.95	102.2	106.04	106.09	105.96	105.86	102.79
108.1	110.22	108.85	109.35	106.44	109.04	108.36	107.97	108.71	108.77	110.7	110.36	109.64	109.56	107.73	109.17	107.71	107.21	108.54	108.6	108.17	108.39	109.01	107.84	109.03	107.21	105	109.65	109.28	108.75	108.02	109.63	107.36	107.46	111.57	107.44	109.17	106.51	108.87	109.1	108.05	108.69	108.12	110.57	109.28	106.96	109.16	106.91	108.42	109.59
100.02	101.2	99.31	101.09	101.55	101.03	101	97.375	100.44	101.44	101.17	102.02	98.413	101.77	99.678	99.033	99.981	100.42	100.45	100.27	100.23	99.223	98.836	98.762	98.837	100.31	101.81	101.12	100.96	100.17	100.81	99.123	101.23	102.26	100.21	104.15	99.119	102.28	100.04	100.53	99.607	102.71	100.73	100.79	100.61	102.4	99.354	99.906	100.48	101.51
101.99	99.714	102.59	104.76	102	102.05	102.66	100.35	102.77	101.29	102.2	102.4	99.676	103.22	100.86	101.69	101.56	101.08	99.912	99.473	99.834	101.4	99.833	99.763	101.62	102.88	98.993	100.84	101.11	99.804	102.5	101.91	101.3	100.36	101.71	100.71	101.13	101.06	101.03	101.62	102.92	98.757	101.85	99.236	102.33	103.07	104.11	100.26	101.11	99.982
107.94	108.89	106.62	108.86	108.61	109.58	107.33	109.01	107.07	107.16	107.88	107.32	107.95	110.02	106.03	108.41	106.75	108.24	106.28	108.87	110.11	108.48	107.43	106.76	107.08	109.07	107.65	109.74	107.46	106.7	107.44	108.3	107.18	107.68	111.14	106.94	107.75	109.18	108.65	109.07	108.45	108.42	107.82	105.93	109.47	108.32	108.16	108.49	108.92	107.2
111.73	111.6	110.45	112.06	109.83	111.83	110.76	111.28	108.79	112.64	110.98	108.58	111.46	108.84	111.42	112.28	109.1	110.47	108.21	112.57	111.1	109.56	110.35	111.17	111.38	109.05	110.55	109.05	110.73	111.33	111.4	111.16	108.92	108.83	110.39	110.83	108.44	110.57	110.93	113.07	111.18	110.22	109.75	110.16	109.87	110.58	110.37	112.68	108.69	109.86
109.89	110.2	108.68	105.98	108.56	110.96	107.74	108.6	109.3	108.69	107.08	107.88	108.96	107.84	106.62	107.78	108.42	108.03	109.18	109.61	108.01	109.09	107.86	109.12	109.06	107	108.4	110.58	106.75	108.2	107.15	107.57	107.43	110.54	108.42	107.68	109.12	108.49	110.83	107.48	108.4	109.15	109.32	108.2	105.97	106.54	107.52	107.51	108.08	108.63
105.54	104.14	105.06	104.79	107.08	107.43	106.97	104.54	105.22	105.71	107.07	105.44	109.26	106.53	104.45	104.04	104.38	105.75	106.41	107.35	106.14	105.53	107.52	106.63	104.76	105.06	107.17	106.31	109.06	102.46	106.16	105.74	105.27	104.83	107.08	105.48	106.09	105.85	104.87	106.04	104.3	105.88	106.41	105	103.14	105.24	106.48	105.08	107.11	104.65
106.13	105.59	107.15	104.19	104.03	106.09	104.15	106.16	104.99	106.71	107.45	103.96	106.94	105.27	104.96	106.01	106.4	105.58	105.5	104.11	105.94	106.66	105.61	104.71	102.97	107.88	105.34	103.9	107.34	103.8	104.85	103.21	105.14	104.65	105.58	107.49	105.02	105.92	105.08	104.66	106.9	105.53	106.81	105.29	102.77	105.64	106.84	105.64	107.45	104.77
96.006	100.42	96.142	98.19	95.907	97.646	97.136	98.09	96.3	98.315	97.396	99.263	99.028	99.194	94.591	97.34	98.422	99.456	97.194	97.211	97.724	97.749	96.765	97.631	98.825	96.271	98.313	101.15	99.37	96.855	98.963	98.001	98.396	98	99.008	98.172	98.231	98.742	96.873	97.131	97.738	99.049	97.103	97.43	94.182	97.955	98.541	98.184	97.345	97.572
107.18	109.25	107.81	108.12	107.26	108.04	108.52	108.66	108.07	107.34	106.03	107.26	107.98	106.69	108.47	107.03	108.97	107.85	107.72	106.57	109.85	106.83	107.1	108.04	108.16	108.52	108.96	107.57	108.77	107.73	107.57	109.49	105.69	108.53	107.32	109.21	105.68	107.53	107.03	109.14	108.89	107.43	107.6	108.09	107.34	110.06	106.91	108.05	107.28	107.6
106.16	105.04	105.32	105.44	106.27	105.34	106.66	105.13	106.91	104.85	105.77	106.29	108.11	107.47	104.51	107.83	104.65	105.28	106.69	105.64	106.46	105.34	108.61	107	105.48	106.33	105.28	106.45	106.78	104.7	107.47	105.65	106.29	107.42	105.77	107.26	105.77	106.67	105.86	104.42	106.33	107.87	106.98	106.06	105.02	105.92	106.74	106.75	102.05	105.1
101.61	100.05	100.45	100.68	102.23	99.879	101.78	99.9	100.11	100.44	101.08	99.485	101.55	100.4	102.95	100.88	103.74	98.922	103.31	100.07	101.82	99.09	102.1	100.67	101.74	99.891	101.78	100.54	99.473	99.806	99.884	100.27	101.34	98.973	103.19	101.05	100.65	101.14	99.096	100.56	102.63	99.904	103.5	99.9	101.06	102.67	100.48	100.4	102.89	101.71
100.58	103.4	99.582	99.979	101.39	99.929	100.61	100.24	100.4	99.311	101.75	100.38	101.28	99.856	99.399	98.333	100.4	98.039	100.31	100.3	99.083	100.81	100.29	101.59	99.758	100.84	101.03	100.01	101.23	98.49	101.3	99.78	99.678	99.531	100.32	98.937	99.686	97.143	99.488	99.256	100.54	100.84	101.58	101.82	98.342	101.38	100.62	99.158	101.3	100.99
106.74	107.37	104.48	106.39	106.92	106.84	106.62	106.78	104.6	105.76	104.95	107.8	105.49	104.65	106.14	105.37	104.59	103.91	105.47	106.48	104.24	107.23	105.25	104.27	104.24	105.46	106.45	107.45	105.97	104.94	105.21	103.67	105.05	103.72	105.63	106.36	105.85	105.13	107.19	105.57	106.03	104.17	103.62	105.78	106.84	107.05	105.6	105.31	104.89	108.06
104.8	104.08	105.87	104.11	104.61	103.33	103.39	106.96	105.87	106.28	104.11	104.67	106.2	105.17	106.61	105.23	104.11	105.02	105.04	107.44	105.59	104.84	105.77	106.72	103.98	106.87	104.75	106.67	107.49	106.63	105.68	105.97	105.13	105.99	106.78	106.55	106.94	106.84	105.99	105.16	108.2	107.32	105.95	107.33	105.66	103.79	104.57	108.1	103.04	105.5
96.64	97.074	98.528	96.011	96.457	99.132	98.902	98.144	97.994	98.389	97.828	98.52	98.202	95.471	100.04	95.635	98.284	98.075	98.459	99.564	98.443	96.87	96.281	97.351	95.693	97.732	99.978	101.56	97.003	97.914	96.455	97.008	99.667	97.818	96.71	95.714	99.133	100.58	98.813	98.173	96.481	98.531	98.482	96.733	98.671	98.183	98.881	99.572	97.922	95.936
108.77	106.93	109.05	107.51	107.83	107.78	107.61	109.61	110.22	107.35	108.79	108.33	106.42	108.07	107.19	105.67	108.53	107.87	111.1	107.38	107.31	110.34	106.62	108.51	108.24	106.75	109.18	109.2	106.32	108.12	107.68	106.63	109.98	107.46	106.35	109.98	108.22	108.89	107.65	108.7	105.87	109.91	106.82	109.52	108.71	108.47	108.76	108.64	107.74	107.08
97.982	99.392	98.8	96.777	100.13	98.19	99.867	99.944	99.048	97.172	98.249	98.529	98.535	100.48	98.517	98.116	97.645	97.317	97.429	99.132	98.561	102.13	100.48	99.686	97.051	96.922	98.565	101.51	97.596	98.189	98.396	98.961	98.368	99.834	99.347	98.521	96.576	99.186	98.215	98.712	99.296	97.348	99.237	96.562	98.33	98.45	99.853	100.45	97.053	101.09
108.05	107.62	109.15	110.15	105.91	109.54	108.08	106.94	106.28	106.61	107.94	107.27	108.51	107.34	108.83	106.69	106.76	106.41	109.45	109.08	108.16	105.42	107.44	108.2	109.46	109.47	109.43	111.09	105.95	107.18	109.69	104.71	108.49	106.74	107.79	105.9	108.45	108.2	108.24	108.15	107.22	107.78	106.21	109.1	106.69	107.95	107.36	107.48	109.33	106.12
110.14	110.58	109.51	111.26	109.09	111.27	111.88	110.6	108.15	109.9	110.18	109.03	109.34	113.07	109.93	112.74	112.68	113.02	109.15	109	110.68	111.22	107.94	110.89	108.09	113.2	109.34	110.89	111.2	111.34	109.44	110.53	110.76	110.99	111.79	110.04	112.55	109.14	110.69	112.15	109.06	110.17	110.07	110.33	109.88	111.86	109.34	111.8	112.03	111.34
108.09	108.14	108.48	108.4	107.94	106.76	108.85	110.71	107.95	109.22	105.02	106.28	107.46	109.07	108.2	107.53	106.28	107.5	109.31	108.38	107.94	107.52	110.1	107.84	109.11	107.92	109.46	108.01	109.5	109.23	105.97	109.61	107.69	107.56	109.14	112.24	108.93	108.59	109.76	109.19	107.62	109.56	108.85	109.08	107.78	107.62	105.28	111.24	107.06	106.95
107.82	106.81	107.99	107.98	110.26	107.69	109.39	109.63	108.51	107.25	108.26	108.81	107.96	105.71	107.38	110.4	107.5	110.03	109.21	108.08	108.48	107.53	107.18	111.38	107.29	110.19	108.74	107.2	107.73	109.37	108.68	108.56	109.95	108.9	108.71	110.04	109.49	108.14	107.88	107.2	106.75	109.55	110.72	106.87	108.78	110.22	108.73	109.99	107.59	108.88
99.524	99.115	99.136	97.309	99.055	97.522	98.013	97.738	98.526	97.245	96.194	96.174	98.105	99.985	98.137	97.128	99.869	97.237	97.189	99.103	97.982	100.06	98.379	98.595	98.523	96.949	98.444	98.629	98.947	98.023	99.897	98.319	98.56	98.226	98.051	98.174	100.36	97.692	97.703	98.428	98.534	97.061	99.425	99.642	100.39	100.76	98.253	98.043	98.891	98.307
98.249	98.801	97.347	98.279	102.36	97.891	97.903	98.66	98.816	99.578	99.354	97.72	97.276	98.122	97.716	99.576	102.57	97.953	98.512	98.211	98.51	97.33	99.349	97.403	99.731	99.736	97.697	97.601	101.36	99.217	98.599	96.83	98.171	99.298	98.053	99.83	98.296	98.609	96.254	97.971	98.73	99.279	98.265	96.667	99.263	97.427	96.651	98.031	97.137	97.46
106.72	106.64	106.12	105.74	102.06	106.77	105.07	105.23	105.48	105.31	105.26	106.18	105.64	106.15	105.1	105.34	107.91	107.73	106.62	107.25	104.74	104.43	106.48	106.58	104.75	105.35	107.68	106.13	108.79	106.65	105.35	106.95	107.71	105.23	105.56	106.82	107.45	105.58	107.92	105.17	105.44	107.1	106.7	109.27	108.91	107.21	106.08	108.4	106.7	106.26
98.445	99.228	98.813	98.438	100.39	98.457	97.468	99.162	98.298	99.529	99.081	97.492	100.09	97.613	96.795	98.206	99.397	98.16	100.2	100.71	96.878	99.684	97.057	99.862	99.117	98.09	101.18	99.735	99.048	98.356	97.97	100.18	97.868	98.817	101.19	99.333	98.846	98.35	99.588	99.641	98.494	100.43	98.402	101.43	98.693	99.48	99.511	97.92	97.76	99.571
108.46	107.5	111.63	105.24	108.11	109.43	110.25	107.67	108.49	110.19	110.04	108.77	106.22	109.76	106.67	107.92	109.21	109.43	109.19	109.94	107.48	108.88	108.77	109.97	107.32	108.09	107.19	105.77	107.56	109.64	110.03	109.66	109.42	106.03	107.94	108.07	108.72	107.61	105.91	107.91	109.27	106.07	107.63	109.12	106.68	109.06	108.08	106.92	107.41	105.66
111.46	108.07	109.78	108.63	109.53	104.66	107.14	106.86	106.2	106.72	109.22	106.74	106.58	107.66	106.98	109.5	107.72	109.56	109.15	107.75	108.89	107.44	108.75	106.32	108.67	109.64	107.81	108.13	109.3	110.07	105.46	107.04	109.11	107.5	105.37	110.37	106.55	107.71	108.53	108.21	108.95	108.75	109.03	108.57	109.57	106.95	106.85	107.89	107.51	105.66
98.474	99.71	97.482	98.034	97.104	101.16	98.937	97.228	98.872	98.006	99.747	97.537	99.383	99.522	100.73	98.775	98.328	98.368	99.756	95.162	96.846	97.832	96.828	99.247	97.34	96.738	96.57	98.447	98.015	99.009	97.669	96.428	98.904	97.77	100.14	99.31	97.01	97.202	97.038	100.43	97.921	99.517	98.469	96.16	97.938	95.468	97.305	96.911	98.108	98.958
104.99	105.53	107.05	106.29	105.67	105.86	108.26	106.7	105.41	105.09	104.41	104.32	107.35	106.48	106.26	106.63	106.35	104.99	104.43	106.82	104.52	107.01	108.01	106.18	106.22	103.61	107.54	106.56	105.3	104.88	107.65	104.21	106.25	105.38	107.28	104.01	104.46	104.84	104.26	104.76	104.81	103.83	104.83	106.02	103.47	105.64	107.53	108.28	104.78	103.51
104.95	105.98	105.99	106.28	106.21	106.11	104.93	105.8	106.23	106.63	106.43	107.82	105.81	105.04	105.37	108.17	105.86	106.04	106.6	106.87	106.24	103.52	107.52	106.66	106.69	108.68	106.08	105.33	105.74	106.8	106.57	108.23	106.61	106.63	107.95	106.67	107.96	106.44	108.12	106.08	106.02	106.61	105.08	106.15	105.16	104.59	106.24	106.63	107.27	106.68
109.29	105.91	108.29	108.51	110.58	106.91	110.32	110.36	108.7	107.32	109.6	107.21	111.8	105.63	109.28	108.71	108.95	108.93	109.6	108.79	106.42	109.05	110.82	106.57	108.46	109.27	109.95	108.66	108.54	108.02	108.46	111.11	109.19	110.35	107.58	106.16	109.04	107.56	107.83	108.89	105.98	108.34	109.78	108.78	107.07	109.49	111.73	106.9	109.14	107.62
106.12	106.03	106.53	105.37	105.57	106.14	103.67	105.58	107.24	104.62	106.27	105.47	103.27	106.09	107.9	104.81	105.21	103.38	104	106.47	104.16	107.89	105.03	107.17	107.19	102.09	106.2	106.82	105.75	105.82	105.29	105.57	104.67	105.4	106.4	104.86	105.97	104.78	104.95	103.07	106.97	105.25	105.21	105.85	106.74	104.21	106.26	104.52	107.95	105.76
97.765	98.054	97.193	98.312	97.273	99.759	99.518	94.916	98.099	98.152	98.602	96.799	101.32	96.912	97.25	99.513	96.652	96.69	98.688	100.13	98.703	97.961	97.199	97.691	97.816	97.157	97.385	98.556	98.059	99.017	98.446	98.033	97.334	99.164	97.902	98.724	97.43	99.919	98.523	94.893	97.641	96.708	96.263	99.372	97.045	98.4	98.07	100.9	98.898	97.724
108.13	108.33	109.61	109.08	107.2	107.86	107.23	108.84	109.52	106.78	106.53	108.85	108.04	106.63	109.6	109.27	106.75	107.67	106.23	108.33	105.19	108.36	108.18	108.85	107.76	107.75	107.71	107.53	106.53	108.14	107.95	105.73	108.85	109.15	106.12	108.7	109	110	106.09	106.8	107.68	108.94	108.89	109.37	107.61	108.31	108.43	110.73	107.34	107.52
100.19	99.379	100.18	98.855	100.91	99.586	99.662	102.83	101.57	102.26	100.19	99.868	102.01	101.82	100.98	100.7	99.582	100.94	98.896	98.856	100.03	99.131	98.953	99.265	101.24	102.65	96.382	102	98.32	101.36	100.44	101.46	104.53	100.12	101.31	99.974	100.1	99.891	103.08	101.71	101.52	101.03	99.832	100.76	102.09	103.07	100.18	99.891	102.72	99.079
104.51	106.83	103.58	106.15	106.83	106.93	105.09	106.38	107.23	103.57	108.44	106.24	106.12	104.25	107.84	102.45	105.89	106.39	106.19	107.18	106.93	106.31	105.97	107.7	107.48	108.85	107.02	107.7	105.96	105.53	106.01	104.15	107.65	104.93	106.73	105.19	105.76	108.39	106.69	104.89	105.51	106.29	105.65	107.72	104.08	106.77	104.25	107.11	105.51	106.17
103.31	101.49	106.46	103.2	105.38	104.99	105.13	106.19	107.35	105.14	107.01	105.83	102.79	106.94	104.16	105.72	107.43	106.69	106.15	106.08	105.98	106.05	107.23	105.37	105.79	106.23	106.21	104.19	105.03	107.13	104.05	105.47	107.46	102.31	107.04	106.82	104.71	105.04	104.91	105.22	105	106.22	102.92	104.56	105.8	105.32	104.8	105.73	105.43	104.89
107.1	106.31	107.98	105.7	107.61	105.38	104.61	105.33	107.48	105.65	105.81	106.53	106.51	106.13	103.6	108.33	104.37	107.57	104.75	105.74	106.06	108.42	106.11	105.75	104.55	106.3	109.55	107.53	107.66	105.33	104.09	106.06	105.05	105.19	106.48	106.78	104.18	106.38	106.51	107.27	106.17	106.94	105.18	107.58	107.47	105.41	106.8	106.02	102.41	107.19
110.7	109.12	106.78	106.43	109.43	109.54	107.45	108.24	107.86	109.51	105.64	107.99	108.01	108.79	109.91	106.32	108.71	109.79	108.09	107.53	108.65	108.43	108.97	107.07	108.88	109.01	108.62	106.65	108.9	107.55	110.46	108.38	108	108.05	107.67	108.52	107.71	107.48	108.53	109.66	109.04	107.1	108.8	107.68	106.89	110.6	109.37	108.23	109.94	109.99
105.71	107.97	104.8	105.44	107.09	105.29	103.74	106.7	108.45	105.11	106.33	104.11	106.57	106.63	106.19	103.5	107.28	106.79	104.89	106.02	105.65	102.95	107.03	106.02	104.81	105.24	104.05	105.02	106.22	103.79	109.02	105.62	104.66	103.63	106.92	104.65	107.43	105.78	105.17	104.66	105.88	107.75	106.63	104.11	105.08	107.37	103.27	108	105.15	104.58
107.73	107.83	110.08	108.95	107.81	107.15	106.58	108.06	106.43	108.48	108.62	105.56	106.1	108.23	108.81	108.08	109.12	109.33	108.75	108.16	109.56	108.4	106.96	108.58	107.41	108.59	105.55	108.44	107.98	107.31	108.61	107.43	107.45	108.8	108.84	109.55	108.82	106.68	107.49	106.55	107.87	109.39	109.61	108.87	107.01	105.57	107.56	107.55	107.6	107.21
105.19	105.91	106.54	103.89	104.76	103.41	106.94	105.63	106.52	103.56	105.72	105.5	103.43	105.79	104.85	103.06	105.26	103.17	104.12	103.98	105.15	107.54	104.6	108.74	103.81	107.19	103.14	107.34	106.35	105.68	104.92	105.83	104.27	103.85	106.81	107.42	106.14	105.76	106.05	105.38	104	107.6	107.49	105.92	107.58	106.67	106.58	104.42	105.42	106.07
101.9	97.734	97.969	97.959	99.349	96.617	97.323	99.983	96.841	99.095	100.05	98.188	96.073	98.607	98.513	98.361	97.449	97.753	98.042	97.221	97.651	96.268	96.799	99.939	97.902	98.777	98.066	97.971	98.219	97.092	97.907	99.23	98.887	97.455	97.892	97.711	98.172	98.751	98.109	96.246	99.913	99.009	100	98.294	99.674	98.846	99.279	97.099	100.18	99.239
107.79	105.51	105	105.59	105.2	105.53	103.58	106.77	106.61	106.31	106.21	101.02	102.67	105.15	106.32	104.85	105.65	106.5	106.1	104.62	107.31	107.85	106.9	104.85	104.96	105.4	106.1	105.86	106.87	106.41	108.69	106.12	106.32	107.93	106.95	105.62	104.37	104.6	105.3	105.6	106.81	106.27	107.28	104.74	104.04	105.82	106.22	106.41	106.58	105.61
106.95	106.49	109.27	108.97	106.01	109	108.79	108.95	107.37	109.25	108.72	111.33	109.09	108.5	108.79	108.73	107.81	108.46	106.89	108.02	108.12	108.44	108.26	107.46	104.06	110.16	111.01	109.51	109.47	110.75	110.46	107.75	107.25	108.08	106.81	109.02	110.67	109.95	108.38	106.67	108.81	108.07	108.64	107.61	109.57	106.88	107.99	110.39	109.65	105.18
106.85	104.49	105.28	107.03	108.05	108.25	105.93	105.76	106.78	105.18	105.96	104.69	106.32	105.71	106.03	107.53	105.03	106.08	105.39	106.78	105.76	106.73	106.01	106.48	106.72	104.72	108.51	106.34	106.41	104.29	108.02	105.05	105.73	107.36	106.72	104.31	107.96	105.58	107.12	106.86	108.01	105.23	106.18	107.74	105.42	107.13	105.45	105.86	106.49	108.21
99.769	100.89	101.63	101.23	101.27	101.27	99.376	99.167	99.772	100.61	100.32	101.6	101.28	100.21	101.96	99.804	101.02	99.902	99.034	102.06	101.22	100.24	100.37	101.29	102.48	102.66	99.157	99.616	98.472	99.318	100.47	101.21	99.939	100.46	101.63	99.526	100.84	103.16	101.57	99.433	100.25	98.007	100.74	99.584	99.665	99.846	101.33	100.14	100.86	101.82
110.24	110.38	110.06	109.71	109.8	107.04	108.08	109.22	108.31	109.01	110.44	108.95	109.42	108.41	109.14	109.2	106.59	110.23	109.98	109.98	108.57	108.68	107.57	109.57	108.63	108.41	110	108.11	107	108	105.58	107.29	109.9	110.03	109.53	106.18	108.45	106.63	107.36	107.13	109.28	108.22	109.06	109.84	108.43	108.9	107.11	109.78	108.87	109.11
102.07	104.62	102.43	101.27	102.87	104.34	102.09	102.61	103.11	102.63	101.35	102.03	104	103.31	99.048	102.65	102.82	103.03	102.18	102.29	103.66	104.07	103.08	101.98	102.38	101.53	102.28	103.59	101.93	102	103.25	103.26	103.18	102.97	103.15	103.42	104.14	102.9	101.49	102.56	104.32	101.14	105.03	101.52	102.44	104.28	102.59	105.15	103.38	103.25
106.11	105.26	105.28	105.92	103.89	104.76	107.15	106.28	105.56	104.76	105.02	104.02	106.43	105.84	107.41	106.21	107.58	105.11	104.89	105.4	104.4	104.95	105.97	106.35	106.75	104.38	106.3	105.95	106.31	105.26	105.87	106.15	106.12	107.33	105.52	105.62	106.51	105.21	104.64	104.51	103.98	105.26	104.41	104.46	104.92	105.15	107.49	106.59	102.99	105.52
106.14	105.71	104.37	107.33	106.3	106.39	106.5	105.51	106.43	107.45	108.25	102.73	105.82	105.28	105.48	103.74	103.29	104.15	105.61	106.35	105.81	106.39	106.74	106.41	105.48	104.92	106.56	104.85	106.57	107.74	106.16	104.72	106.05	107.73	103.19	106.51	105.94	105.07	106.99	104.89	103.83	105	106	106.58	104.91	104.94	108.25	106.63	102.92	104.67
104.76	107.38	105.62	106.6	106.1	104.35	105.27	104.22	106.68	104.29	104.44	107.97	103.76	105.71	105.9	105.28	107.25	105.76	105.61	106.87	106.04	106.41	106.08	105.73	105.11	107.39	108.54	106.35	106.83	104.8	103.59	105.76	104.38	106.05	108.27	105.97	106.26	105.92	105.1	105.29	105.21	103.73	105.85	104.67	106.25	106.57	104.58	106.91	108.35	108.68
100.69	100.23	98.096	102.48	99.206	100.77	100.59	101.46	103.5	102.68	98.857	101.77	100.41	100.23	101.62	99.374	100.23	99.203	102.44	101.6	100.39	100.52	98.395	100.94	99.219	100.12	100.77	100.01	99.518	101.16	102.1	100.5	102.01	101.35	101.57	101.09	100.8	101.76	100.56	100.71	100.67	99.653	99.884	98.937	101.28	99.749	104.43	99.906	101.14	101.07
100.22	101.74	99.434	100.55	98.763	100.59	99.419	101.07	100.72	101.49	100.05	100.49	100.61	101.58	100.88	107.59	101.61	102.4	101.95	102.77	99.698	102.56	100.78	99.344	98.631	99.442	101.63	101.94	100.53	99.872	100.73	100.42	101.31	99.981	101.35	100.47	100.81	99.258	99.393	101.24	100.7	101.94	99.588	99.348	99.891	102.61	101.47	102.14	100.42	98.046
105.95	104.93	105.16	106.16	108.32	105.86	106.14	107.5	107.82	108	106.54	107.33	107.51	106.13	108.12	107.02	106.13	105.89	104.28	105.51	105.45	103.21	107.82	105.25	105.98	107.62	107.22	104.97	105.4	106.48	105.53	107.5	106.33	106.49	106.49	107.9	105.14	110.54	105.7	106.07	107.69	106.22	107.44	105.33	107.24	109.66	104.04	108.42	104.3	107.02
105.09	105.74	105.79	105.83	105.72	107.09	106.21	106.46	107.85	105.59	105.39	104.68	104.61	107.2	106.81	105.37	107.17	106.76	107.49	108.77	104.29	109.07	107.17	104.82	106.72	104.18	105.31	108.98	105.82	106.98	107.58	107.65	105.42	105.45	104.21	107.1	107.09	107.55	105.51	108.72	107.17	106.13	105.82	107.21	108.78	106.44	109.19	104.95	107.48	105.26
105.24	104.25	104.52	105.87	107.13	105.61	105.19	104.34	105.58	106.53	108.42	106.07	105.18	105.66	105.15	103.87	105.71	106.11	106.18	104.48	105.65	104.7	106.56	105.79	107.56	105.76	104.11	105.69	104.48	106.32	106.57	105.14	104.23	105.85	105.23	106.33	104.47	105.15	104.45	105.17	105.82	105.52	104.33	105.4	105.97	104.45	105.09	106.16	106.14	104.54
99.642	99.78	98.371	100.47	98.548	97.021	98.274	97.924	100.05	98.062	99.554	97.122	97.313	100.42	97.657	98.733	99.357	97.351	99.33	98.604	96.811	100.3	100.01	99.971	98.681	98.574	96.242	99.187	98.708	96.66	99.913	97.765	100.16	98.235	98.522	100.45	100.78	97.7	98.694	97.713	98.522	96.886	98.41	97.314	99.488	96.198	96.56	99.266	97.543	97.908
109.8	108.87	110.8	111.1	110.61	109.66	110.05	111.03	109.94	109.51	113	110.41	110.52	110.49	109.04	108.59	109.24	111.29	111.39	109.41	112.11	112.5	108.57	111.28	110.48	110.93	109.99	110.2	110.6	112.38	110.16	109.65	111.57	109.7	110.75	109.58	108.48	108.51	111.14	111.51	109.83	109.58	111.89	109.82	110.52	108.44	111.51	111.32	110.34	107.97
107.13	108.05	108.31	106.8	107.47	107.31	105.27	107.46	108.41	108.24	108.47	106.19	108.02	107.82	108.14	107.52	106.39	107.94	107.64	108.66	109.23	109.3	106.41	108.48	107.69	108.62	109.82	108.32	106.83	106.53	106.56	107.8	105.95	108.28	109.27	108.24	107.53	108.37	107.09	107.42	109.05	106.5	108.03	110.16	105.79	107.21	108.14	106.96	106.55	107.26
107.08	108.17	108.27	110.58	109.52	106.74	107.6	109.7	108.55	108.94	107.71	107.73	108.35	108.23	108.07	111.18	108.51	111.37	107.76	109.67	110.33	109.85	108.48	107.82	110.97	107.91	109.27	108.42	110.29	110.27	108.64	108.69	110.89	110.93	105.84	108.98	108.69	107.47	105.72	108.92	107.59	108.27	106.34	110.86	104.95	107.96	107.49	107.51	109.43	108.39
109.06	106.57	109.21	106.67	107.01	107.2	107.72	107.77	109.13	108.5	109.09	106.43	109.73	108.24	108.72	109.84	109.59	106.71	109.91	107.11	108.38	108.27	108.61	107.94	107.87	107.75	105.63	106.81	110.42	108.39	108.88	108.53	108.56	108.8	108.52	108.44	108.48	108.9	105.12	109.28	107.43	111.03	105.81	111.7	108.82	108.13	107.09	108.13	107.65	107.89
105.97	105.48	109.57	106.19	105.94	105.88	108.68	105.93	105.68	106.28	105.46	104.65	105.29	109.84	105.12	107.35	105.54	106.76	105.85	106.42	103.87	106.71	107.21	105.7	107.45	106.64	106	103.55	106.84	108.24	108.16	106	105.93	106.23	106.78	106.72	104.86	106.36	105.56	107.54	108.55	106.34	107.38	105.56	103.47	105.29	105.69	105.72	108.23	107.54
105.25	102.8	106.21	107.84	104.55	106.83	105.11	105.46	105.02	104.77	103.83	107.44	103.41	105.79	103.15	108.11	105.42	106.92	105.47	105.23	105.98	104.64	104.4	103.86	103.29	103.99	101.93	107.59	107.26	106.39	106.99	107.05	106.99	106.02	106	105.19	105.43	107.04	104.05	107.52	104.32	106.41	105.22	107.13	104.89	105.29	106.29	106.34	106.16	106.4
108.1	108.91	110.83	109.1	109.25	107.73	108.56	109.64	107.49	108.03	108.08	108.7	107.15	110	109.36	108.61	108.24	107.54	109.81	109.06	107.31	108.79	107.13	106.92	107.17	109.55	107.66	109.74	107.31	106.71	110.43	106.77	108.2	108.1	106.05	108.49	108.52	109.71	108.07	109.64	109.93	107.74	110.07	108.02	108.67	107.59	107.01	110.73	109.06	109.32
106.59	106.02	106.86	106.57	103.92	103.74	105.21	105.76	104.4	105.58	105.24	105.13	107.51	106.91	105.87	103.87	103.91	106.48	105.13	104.17	105.62	105.84	108.24	103.99	107.08	105.27	104.36	106.31	103.34	105.05	105.69	105.22	106.34	106.55	106.79	105.18	105.25	105.65	107.91	106.15	105.94	106.89	106.64	105.77	106.17	105.54	105.63	105.8	106.48	105.35
106.2	107.48	105.45	108.62	106.73	105.85	107.92	107.3	104.66	105.97	106.04	105.62	107.79	106.3	105.72	108.3	104.67	105.98	107.5	107.48	106.81	106.25	106.24	105.98	105.94	105.6	107.23	104.64	107.58	107.63	106.73	104.48	106.25	106.95	105.44	106.88	107.2	101.98	104.03	107.95	106.85	106.68	107.9	104.72	107.74	106.81	107.53	105.85	104.12	105.7
107.47	108.47	108.14	108.86	106.91	108.77	104.17	106.45	110.57	108.07	109.7	109.52	106.61	110.09	108.22	110.77	107.2	110.35	109.56	109	108.92	106.69	106.84	108.19	108.81	107.82	108.37	106.8	107.31	108.69	106.29	107.99	107.13	107.77	109.44	107	107.42	106.58	109.54	111.14	111.35	108.29	111.15	107.97	108.36	109.18	107.04	106.73	107.74	109.32
105.35	107.35	108.35	108.4	105.76	107.54	105.46	105.77	108.02	106.53	104.78	107.96	105.55	105.73	107.39	106.55	106.73	106.76	107.57	107.11	107.75	106.31	108.21	109.38	106.05	106.83	106.38	109.72	105.86	106.51	104.48	107.36	106.18	109.42	104.94	108.02	106.16	107.16	105.66	107.76	103.3	107.57	105.45	106.5	106.4	105.84	104.77	107.14	107.56	104.16
107.62	107	106.78	106.53	105.26	106.4	106.87	105.47	106.97	106.93	107.15	106.25	107.09	106.74	107.41	108.44	105.67	106.33	107	106.1	104.97	105.05	104.18	104.93	106.91	104.95	106.04	106.97	105.66	106.35	106.44	105.73	105.49	104.92	106.27	102.94	105.55	108.55	106.56	106.79	105.53	106.93	106.5	106.3	106.18	105.24	106.47	106.98	105.94	107.02
99.229	98.082	95.523	98.124	98.489	100.14	102.15	97.469	98.484	98.949	99.783	98.54	101.01	98.329	99.038	99.258	99.003	97.538	98.099	99.188	98.15	98.201	98.593	100.14	99.125	99.5	96.421	99.502	98.312	99.168	99.647	99.085	98.259	98.394	97.998	98.349	99.321	100.04	99.619	97.66	97.996	98.45	100.38	99.144	96.292	98.841	99.217	100.13	100.69	99.22
106.95	105.82	104.9	104.95	107.54	107.51	105.71	103.81	106.09	105.13	104.31	105.5	105.77	104.76	106.44	106.81	103.82	107.01	108.07	106.48	106.57	103.23	104.7	108.08	104.44	106.79	104.4	106.47	104.22	106.31	106.97	108.27	105.93	106.57	106.61	104.85	105.05	105.58	104.1	105.7	105.86	106.31	105.19	106.49	105.97	107.84	102.89	106.46	105.8	104.59
108.73	109.87	107.81	108.65	107.26	108.48	109.12	106.72	110.35	107.75	109.18	106.31	106.56	107.67	108.57	106.4	106.78	107.69	106.19	107.36	110.16	105.96	106.59	107.67	105.71	108.53	109.5	107.07	108.05	105.31	108.57	106.87	108.36	109.27	108.22	107.3	106.75	109.42	108.36	106.29	108.96	106.59	106.87	107	107.49	106.73	106.11	109.7	107.45	109.18
98.527	99.742	98.196	98.033	98.124	98.756	96.897	97.454	97.885	98.016	97.494	98.846	97.689	98.945	96.857	95.715	97.705	99.654	96.9	97.948	98.063	96.73	95.558	95.452	98.311	96.536	100.86	96.981	98.092	98.944	97.21	98.265	101.37	98.824	98.651	96.77	96.909	100.02	97.589	97.814	98.695	97.093	97.71	98.663	99.201	96.799	96.915	99.369	99.409	97.737
101.26	99.701	99.882	103.37	100.58	101.25	100.57	101.2	100.53	100.9	101.96	101.3	100.65	97.14	101.53	103.41	101.81	101.64	101.38	102.48	99.198	98.97	101.31	101.17	101.45	100.52	101.92	99.378	100.63	101.29	100.56	98.903	102.19	100.47	100.97	99.238	98.978	102.93	101.82	102.15	102.15	100.43	102.86	99.926	100.69	100.66	100.66	100.4	99.805	102.65
108.1	108.98	109.89	108.48	107.79	106.12	108.05	108.87	107.54	106.2	107	106.51	106.02	106.92	109.97	109.01	106.32	106.54	108.76	107.62	105.57	107.54	107.04	109.26	108.7	107.61	107.24	106.7	109.4	107.59	107.4	108.16	106.91	107.12	108.42	109.43	108.99	109.26	107.02	108.76	109.16	107.43	106.52	110.35	109.1	106.85	109.58	109.58	107.19	108.05
96.794	97.879	97.788	99.705	98.569	97.942	100.7	97.683	97.872	99.583	98.856	96.021	100.52	99.284	99.091	98.446	96.531	95.943	97.77	97.018	96.083	99.318	97.539	99.639	97.122	97.013	98.692	100.39	99.399	98.512	99.581	97.224	97.963	99.641	100.14	96.796	97.053	99.509	97.906	99.584	97.558	96.562	96.95	97.88	98.644	97.02	101.28	99.685	98.483	97.705
108.17	110.48	108.68	109.05	110.81	110.72	109.91	109.65	109.53	111.57	109.42	113.39	111.88	110.08	111.6	110.46	111.59	112.44	109.18	108.69	110.99	107.73	111.61	112.4	111.32	109.04	111.88	110.16	110.81	108.4	109.72	112.1	110.9	108.89	111.26	108.66	110.56	111.07	110.56	110.17	110.43	107.84	111.61	110.11	111.84	111.66	113.33	109.54	108.79	111.1
108.39	105.64	108.25	108.67	106.47	108.85	108.98	109.84	106.35	107.71	108.09	110.22	108.98	108.91	108.82	108.13	107.6	106.46	107.06	106.88	106.56	109.97	107.68	107.3	107.12	108.39	107.78	107.13	108.6	108.23	106.04	106.99	107.62	109.38	107.89	106.85	107.43	110.03	107.06	107.24	108.22	107.44	107.46	107.11	109.07	109.98	108.32	108.44	107.97	108.29
106.89	105.67	106.81	106.73	107.45	108.32	105.57	107.76	105.99	106.47	105.94	105.45	104.5	105.78	105.98	106.95	107.28	105.59	107	105.58	107.45	107.3	104.44	107.03	108.03	106.95	106.66	106.64	106.27	108.09	106.6	105.68	108	106.11	105.78	107.82	108.11	105.87	107.86	105.74	107.42	107.45	108.33	105.45	105.27	105.32	107.34	106.13	106.24	106.38
107.36	108.71	106.95	109.01	108.64	108.4	108.23	108.41	108.16	106.93	107.61	105.85	105.34	103.98	107.29	108.91	106.66	108.32	109.1	108.03	108.92	108.66	106.94	105.84	108.27	107.36	108.54	106.96	105.82	109.36	109.69	106.48	109.96	107.25	111.49	107.72	103.93	108.14	108.07	107.46	107.34	107.01	108.01	111.08	107.69	106.74	108.88	108.96	104.49	107.03
104.7	106.73	105.71	106.66	103.06	108.97	106.11	104.79	103.8	106.76	104.58	107.16	108.91	105.23	107.07	104.25	106.33	107.64	108.08	105.25	104.8	104.04	104.11	106.21	104.42	106.3	107.64	105.4	106.3	105.68	105.21	103.85	105.91	105.94	105.5	105.05	105.49	105.63	106.9	103.58	104.23	107.13	107.14	105.82	105.48	106.99	106.99	107.75	106.59	105.59
104.86	106.51	104.04	105.32	104.4	108.54	104.09	104.23	107.04	106.04	107.16	103.31	106.8	106.74	105.82	106.03	105.07	107.66	107.64	105.93	108.82	107.83	107.38	105.12	105.25	106.32	105.02	107.94	106.55	105.98	106.49	103.39	104.86	104.91	106.58	106.13	106.26	104.7	107.58	104.79	106.27	104.4	104.09	104.85	105.71	107.69	105	105.71	104.79	105.78
108.5	108.49	107.05	108.4	106.85	108.17	107.35	107.88	108.38	106.38	107.72	107.97	107.67	107.42	106.69	108.94	109.53	108.28	106.61	108.91	106.45	106.08	107.53	104.97	108.29	107.8	107.82	108.16	105.92	106.47	110.21	108.48	109.49	107.69	108.77	107.86	108.99	108.61	106.4	107.4	106.38	107.54	106.45	109.41	105.88	108.76	107.31	108.95	106.42	106.97
100.86	98.611	98.008	100.13	100.58	98.741	101.3	100.83	102.04	98.45	100.85	101.07	101.2	101.17	99.325	99.003	99.25	98.691	100.06	102.98	100.8	101.75	100.87	100.81	101.12	101.72	102.34	98.886	99.997	103.81	100.1	99.315	100.53	101.26	99.78	101.59	102.44	98.475	102.19	99.742	101.3	102.3	102.03	102.11	100.96	99.067	99.841	100.7	101.62	100.66
107.05	108.62	110.36	108.12	107.16	105.52	107.77	110.3	108.24	106.13	108.58	108.05	107.27	107.87	106.23	109.33	109.43	108.1	109.45	106.08	108.31	108.91	106.68	106.69	107.86	110.65	110.98	109.97	106.5	109.07	107.36	110.04	107.76	108.15	109.43	109.85	107.03	107.17	108.58	107.94	108.61	110.76	107.49	107.54	107.91	107.69	106.89	108.25	107.25	108.16
106.68	107.28	108.02	105.56	107.49	106.67	107.34	107.75	108.26	109.85	108.11	107.36	108.43	108.34	106.92	109.07	107.13	109.37	104.75	107.39	107.03	106.99	108.02	107.28	105.94	108.54	108.3	109.4	108.42	109.4	108.72	107.7	107.34	109.05	106.79	108	107.69	108.27	106.33	109.52	107.91	109.2	107.77	107.73	106.03	107.82	106.82	108.06	108.08	108.02
104.87	106.69	104.45	106.67	106.29	105.63	104.23	106.13	104.7	101.87	103.46	106.43	105.51	106.29	105.15	107.24	108.59	106.62	103.3	107.51	104.58	103.77	106.58	105.07	105.97	109.14	106.47	106.46	106.47	107.81	105.27	103.52	105.86	104.71	107.16	104.32	105.72	105.51	106.55	103.83	105.21	105.76	105.2	107.27	105.65	107.39	105.85	105.94	105.55	104.32
107.37	106.88	106.39	106.67	106.24	104.56	107.04	106.12	105.29	106.56	107.08	104.8	108.04	107.97	108.15	103.84	106.09	107	106.55	109.06	106.95	104.19	107.65	104.55	104.47	104.47	105.19	106.25	105.07	105.95	106.78	105.44	105.69	106.32	107.26	107.33	104.7	105.5	106.63	107.27	106.67	107.76	106.6	106.56	106.8	106.89	106.74	102.05	105.85	106.19
106.97	106.65	106.11	108.05	107.73	109.09	107.65	107.65	108.68	107.22	107.26	107.89	107.75	107.7	107.2	108.45	106.18	108	106.44	109.68	108.4	108.13	108.17	104.8	108.88	108.81	107.69	106.74	106.88	106.38	108.33	107.72	107.68	106.9	110.59	107.15	108.16	107.47	107	104.95	107.63	104.64	106.49	107.69	108	107.08	107.5	105.89	108.1	108.89
97.715	96.397	97.834	99.624	97.41	96.522	97.623	97.706	98.318	96.482	98.859	97.811	97.858	98.652	96.995	96.85	97.715	96.561	98.229	99.119	97.83	100.1	98.875	98.121	97.765	101.14	98.405	97.852	98.056	98.266	97.707	99.029	98.548	97.255	99.091	100.21	97.764	96.757	98.372	97.793	98.024	98.203	97.943	99.485	97.463	97.108	97.829	97.464	98.441	96.946
110.41	109.28	107.13	109.11	107.87	108.6	108.54	109.37	108.5	106.71	108.38	109.48	108.25	108.66	109.79	110.56	109.1	111.6	107.64	107.81	110.05	105.96	105.05	107.81	108.69	106.76	109.18	111.75	107.47	109.46	109.41	108.74	109.1	108.62	108.69	109.94	109.26	106.98	108.55	108.08	107.83	108.08	109.13	105.94	108.79	108.33	106.77	107.97	111.47	107.17
95.622	101.29	97.562	99.17	96.119	99.027	98.107	97.119	96.639	98.966	97.546	95.713	99.518	99.109	96.688	98.474	97.707	97.428	98.064	97.528	98.549	100.37	98.092	99.489	99.02	100.9	99.104	97.721	98.822	97.753	100.55	99.522	98.072	97.581	95.494	98.691	98.676	98.275	97.52	99.728	97.36	98.267	101.09	96.477	100.56	97.843	98.658	96.987	98.14	97.684
98.613	101.14	100.63	101.52	100.55	99.082	100.95	99.693	100.85	100.62	97.577	98.433	99.061	100.82	99.789	99.165	100.93	102.45	99.658	99.997	102.19	100.63	100.77	100.33	101.25	99.385	100.74	98.317	100.14	102.48	98.436	99.369	100.31	99.224	101.96	99.894	99.974	98.419	100.91	99.107	100.88	101.91	100.64	100.6	100.09	99.177	99.889	101.47	100.81	99.751
105.64	106.03	108.21	106.05	109.32	107.13	105.98	106.05	107.36	106.63	107.76	108.7	105.49	108.26	106.23	106.97	106.19	105.3	104.71	106.43	106.26	105.1	106.7	104.69	106.76	107.52	105.63	107.13	106.16	105.83	105.98	106.25	104.16	105.92	108.49	105.98	104.76	105.78	108.2	105.68	105.1	104.78	107.34	107.21	104.67	106.54	104.75	108.03	107.21	103.85
97.9	99.087	98.32	96.523	96.805	98.858	98.521	96.993	97.479	97.886	97.73	97.998	97.794	97.328	98.76	98.894	99.438	98.364	98.34	98.693	98.544	96.862	98.36	97.815	97.185	95.368	98.462	98.975	97.334	97.37	98.204	98.667	96.596	97.101	97.022	97.837	96.104	99.206	96.579	96.758	96.685	97.345	97.112	97.694	99.282	97.938	96.912	98.657	96.456	95.248
108.34	107.52	105.29	104.4	105.68	109.94	107.02	107.84	107.5	106.7	105.75	106.53	106.48	104.35	106.07	107.77	106.9	104.61	102.75	108.71	105.61	106.39	107.44	106.75	107.14	106.45	106.63	105.65	106.99	106.94	107.87	104.66	105.23	107.55	105.15	105.67	106.79	106.55	106.21	103.94	105.57	105.33	106.71	106	106.8	106.63	106.98	105.62	106.2	107.74
107.97	108.48	108.38	109.33	107.66	108.6	108.15	106.34	107.27	109.45	110.36	108.42	109.09	108.91	109.45	108.49	106.83	108.61	106.83	110.4	107.52	110.02	110.72	107.9	106.58	108.31	106.33	108.56	107.4	110.23	108.59	108.88	107.86	106.02	109.21	109.78	108.58	108.23	106.11	110.1	107.52	107.28	107.06	108.82	108.26	109.6	108.29	107.2	109.16	108.76
106.08	107.11	107.69	106.73	107.09	108.23	107.81	106.6	107.74	108.16	108.24	108.82	108.12	107.74	108.42	108.02	108.75	108.46	107.6	108.34	106.75	106.97	109.22	111.36	106.54	106.08	107.01	108.09	108.86	110.34	105.5	104.65	110.09	107.8	109.21	107.95	107.8	107.88	105.58	107.58	110.29	109.89	109.27	107.44	108.61	107.36	111.06	107.92	107.94	104.85
108.08	108.05	108.6	105.71	110.19	108.12	105.99	111.01	108.44	111.54	108.37	108.87	108.32	109.34	108.15	108	107.02	107.93	111.25	107.68	109.91	108.91	107.99	105.29	107.36	110.27	113.66	109.41	110.29	108.6	108.22	109.04	108.54	109.89	107.8	108.33	106.92	108.06	107.36	108.12	110.07	108.67	109.11	110.68	108.19	109.85	111.01	107.87	109.86	110.45
106.19	106.06	107.92	109.75	109.73	106.56	107.22	106.47	107.26	108.23	108.02	108.06	108.85	107.13	106.5	105.18	106.86	106.86	108.89	108.87	107.07	108.28	109.35	107.47	109.88	110.46	106.71	108.14	108.55	108.42	109.36	105.78	105.3	106.9	107.34	108.77	108.02	107.98	108.17	110.03	107.52	109.23	106.91	108.8	109.36	107.93	107.47	109.95	110.8	107.49
96.591	99.218	98.839	96.789	100.07	97.095	97.093	97.387	98.816	100.62	99.8	98.377	97.118	96.864	99.105	97.842	100.02	96.655	97.179	98.806	97.7	98.761	98.895	98.338	97.63	96.973	97.925	98.309	99.302	96.224	97.571	95.524	95.744	99.993	99.024	99.109	99.055	98.637	97.174	100.5	98.178	99.592	97.024	99.076	99.278	98.445	98.543	96.853	98.357	97.798
105.44	105.66	105.22	107.15	104.66	106.46	105.24	106.8	105.35	103.96	103.93	106.38	105.96	105.16	106.71	104.91	103.58	105.84	105.16	104.93	105.65	104.25	105.8	103.74	106.64	105.42	106.13	103.49	105.13	104.95	105.28	104.92	106.31	108.04	105.56	105.64	104.6	106.15	104.56	105.23	105.83	104.52	103.55	105.18	105.14	102.72	106.69	107.46	105.81	102.89
100.53	99.59	104.1	101.49	98.983	102.08	101.23	101.56	101.33	100.61	102.47	102.9	100.61	102.33	102.52	102.84	103.55	103.07	100.36	100.47	101.2	99.709	102.68	100.19	102.88	103.93	102.17	99.663	100.27	99.948	101.56	103.05	101.16	99.267	101.24	103.8	100.9	104.28	102.22	102.64	99.905	101.06	101.35	102.35	99.955	102.87	99.924	101.92	98.651	102.01
109.69	106.64	107.4	108.23	106.99	106.25	107.07	106.09	108.29	109.49	105.66	109.25	109.2	107.43	106.62	108.43	106.39	106.03	106.37	107.87	109.09	109.62	106.29	107.64	109.32	107.4	107.99	107.9	107.09	108.42	107.88	107.57	108.89	105.94	106.94	109.02	106.51	106.64	106.21	108.17	108.76	106.36	106.49	107.97	107.39	108.73	106.6	109.38	106.98	108.12
107.34	105.44	106.48	106.71	105.44	105.85	106.99	106.82	107.01	105.23	108.61	104.45	104.96	109.67	105.99	104.19	106.47	105.04	106.25	105.15	103.98	105.71	106.49	103.67	107.47	105.85	105.7	106.99	105.4	104.46	106.52	107.16	105.01	109	108.07	106.8	105.79	104.58	107.77	107.89	104.69	106.17	105.56	105.03	105.47	106.26	104.14	106.78	105.23	109.58
106.31	105.86	105.89	102.86	105.97	106.93	106.69	104.21	103.75	107.67	105.25	104.63	106.06	102.7	105.16	105.36	106.14	105.54	106.12	105.56	105.11	106.33	105.15	106.52	103.53	107.35	103.7	106.07	106.88	104.99	104.78	104.99	107.64	105.09	105.32	106.53	106.67	106.69	105.48	104.46	105.3	104.71	105.32	105.84	106.01	105.74	102.95	106.95	105.98	106.44
99.939	97.988	100.38	98.889	101.17	101.71	98.951	98.986	99.464	97.875	98.581	98.435	99.609	101.15	98.326	101.05	102	98.053	100	99.856	96.842	99.471	98.67	97.817	97.783	98.77	99.869	97.296	97.996	98.156	99.938	97.652	99.333	99.018	100.82	101.03	99.793	97.991	98.382	99.23	99.055	98.448	98.187	98.601	97.234	97.892	99.238	99.443	100.23	100.08
107.51	108	110.9	108.31	108.12	106.71	106.61	107.32	110.1	107.82	108.86	108.07	108.34	108.96	107.49	109.83	106.56	108.84	108.23	110.56	108.89	109.07	108.57	109.35	109.3	106.71	107.19	106.76	110.23	107.36	108.66	108.24	110.13	108.45	106.85	106.93	107.38	108.7	107.56	108.04	107.94	104.8	107.56	109.62	108.1	109.44	107.24	109.38	106.75	108.81
97.693	97.631	98.563	97.728	98.777	98.321	99.255	97.035	96.353	98.985	96.806	97.881	97.164	97.809	100.69	99.231	98.11	97.279	98.343	99.211	96.214	98.203	99.232	95.188	97.685	99.33	98.5	99.557	97.832	97.5	99.197	96.594	96.073	95.561	95.959	97.728	95.968	97.875	96.356	97.424	98.126	97.364	99.167	97.875	98.053	97.017	97.084	98.365	99.673	96.734
105.25	107.11	106.11	106.61	108.62	106.02	105.94	107.79	104.06	107.96	105.88	107.74	105.7	104.29	107.33	106.9	104.83	106.56	105.38	105.86	106.12	106.35	107.36	106.92	105.04	107.26	106.76	106.19	107.81	107.16	107.75	107.38	108.01	106.87	109.11	108.25	104.94	106.18	105.79	104.7	107.67	105.84	105.19	108.58	105.84	108.2	106.3	105.65	107.21	107.22
104.98	106.65	103.76	103.68	106.6	105.97	105.25	103.99	107.5	106.93	103.98	104.96	105.06	104.54	104.74	106.74	104.97	104.86	104.59	106.33	104.11	104.68	105.88	105.44	105.36	103.75	106.72	105.43	107.56	108.63	104.06	105.84	104.51	105.49	106.5	110.27	106.31	106.24	106.48	106.22	104.2	108.38	105.63	103.06	106.53	106.44	105.98	103.25	106.75	107.1
107.38	106.43	108.71	107.87	108.96	106.95	109.42	109.45	107.24	106.01	108.1	109.01	109.18	106.97	105.89	106.27	106.81	106.36	107.16	106.34	108.94	107.9	104.33	109.58	108.08	108.74	108.15	107.92	109.08	109.39	107.1	107.25	107.91	107.45	108.66	107.26	106.83	108.19	107.74	107.35	107.47	105.39	106.77	109.89	107.4	107.76	108.06	108.84	107.03	107.28
97.424	98.012	99.28	97.84	96.923	99.568	98.328	99.03	99.471	96.531	99.314	97.597	98.872	97.928	100.15	96.342	97.205	94.633	97.717	98.971	98.011	100.24	97.64	97.814	98.985	99.451	95.922	98.326	98.869	99.445	98.336	100.08	96.577	98.866	98.115	97.906	99.467	96.725	97.306	99.483	95.97	98.032	99.762	97.684	99.402	97.763	98.143	98.746	96.453	97.014
98.939	98.871	98.061	97.688	98.869	97.152	99.622	99.527	100.09	98.199	101.19	98.896	98.738	97.535	98.955	98.713	97.88	98.693	98.63	98.653	96.498	98.476	99.456	97.776	101.04	99.876	97.45	99.266	98.69	100.04	99.18	100.72	100.19	99.425	99.508	98.773	98.82	99.01	99.996	100.02	96.928	97.936	100.22	97.114	98.609	101.29	96.525	99.086	100.5	98.134
106	105.24	107.2	105.84	105.34	103.98	106.57	105.55	105.43	104.24	104.01	105.15	105.38	105.59	105.38	106.44	105.28	106.2	104.13	107.99	105.25	109.1	106.53	103.54	103.63	104.62	104.61	106.31	106.76	106.33	107.45	104.2	105.68	106.06	105.16	104.87	105.64	105.4	104.43	104.47	107.56	106.98	105.14	105.27	106.74	104.31	104.6	103.56	107.21	106.24
104.4	104.72	106.57	106.22	105.38	108.85	102.93	106.31	105.04	105.93	106.25	105.39	104.32	105.31	105.69	106.76	106.58	105.74	104.45	107.77	104.31	102.76	105.79	106.23	106.8	105.28	105.13	102.76	102.6	103.7	105.99	107.25	104.2	106.52	104.77	106.54	105.41	105.18	106.53	107.55	105.61	105.78	102.9	104.97	106.23	107.43	105.76	105.42	108.27	105.91
106.24	104.3	107.8	105.69	104.8	106.14	106.19	104.47	105.54	105.91	106.41	104.44	107.18	105.7	104.2	102.81	107.82	105.9	103.02	105.66	107.79	105.38	103.31	106.95	107.31	104.57	103.62	107.05	107.87	105.39	104.17	108.32	107.56	104.58	104.37	105.8	106.4	104.62	106.06	102.95	106.13	105.29	106.86	106	103.48	107.04	105.81	106.13	104.87	105.28
106.72	106.7	106.5	106.86	106.96	104.53	106.82	103.85	105.1	106.35	105.43	107.73	106.3	106.59	108.34	106.12	107.34	105.09	105.59	107.3	105.46	106.27	106.35	106.1	105.81	105.41	108.4	106.73	104.95	104.87	105.06	107.71	109.55	106.54	107.38	104.64	106.42	106.74	105.77	105.33	106.04	107.24	108.28	107.51	108.71	107.28	104.36	105.35	107.72	105.87
110.08	104.22	105.46	105.45	104.38	103.53	107.26	104.73	106.5	105.83	104.22	107.88	105.61	104.74	104.82	108.15	105.73	105.88	104.72	104.24	107.52	108.3	106.17	107.56	106.58	107.22	107.47	104.08	106.22	105.44	104.75	104.65	105.45	108.16	105.98	106.55	104.91	105.89	106.85	107.39	108.14	107.11	107.18	105.84	105.88	105.61	103.71	105.37	107.85	106.38
107.87	106.21	108.24	107.64	108.98	110.85	108.27	108.32	108.67	106.49	109.86	107.04	109.51	109.37	107.15	109.71	106.67	109.8	108.47	105.64	108.32	108.23	106.39	107.71	108.92	107.36	106.12	108.34	109.08	105.41	108.69	108.7	108.84	109.44	106.96	108.89	109.26	107.02	110.4	107.38	108.94	106.23	107.82	108.55	109.43	106.86	108.52	110.28	106.86	108.44
105.68	105.67	105.75	107.14	107.26	106.96	107.96	107.5	107.51	107.47	106.75	108.79	106.1	105.41	106.58	105.35	106.23	104.42	104.94	108.74	108.3	107.36	106.89	106.19	106.63	106.63	109.48	106.98	104.93	106.47	105.48	107.49	107.28	105.15	107.82	104.7	106.45	105.81	107.61	105.38	109.33	106.1	106.14	105.23	108.09	105.9	106.59	107.24	105.04	107.05
100.38	98.955	100.34	101.52	100.35	100.68	104.61	102.75	99.374	97.899	101.7	101.43	102.33	102.18	99.5	100.07	99.397	102.66	101.14	99.457	101.09	100.8	100.03	101.37	100.04	98.692	100.34	99.778	99.55	101.08	98.174	100.66	101.32	101.66	100.55	99.622	100.56	100.02	100.63	101.71	103.83	101.06	100.03	100.52	100.28	101.44	99.453	102.01	99.304	100.35
111.05	108.03	111.44	110.95	110.11	110.76	107.49	109.46	112.07	112.05	110.04	110.05	110.75	111.49	110.04	110.18	111.64	110.91	111.57	112.87	110.09	111.75	110.36	110.9	111.15	110.66	110.78	111.33	108.29	112.54	112.13	111.77	112.33	111	112.95	110.55	110.74	109.59	109.52	110.41	111.74	111.02	109.26	111.11	111.77	109.97	111.62	110.33	111.31	111.52
106.17	105.57	105.44	107.66	105.15	107.83	107.31	108.67	106.44	107.29	105.55	104.46	108.32	106.88	106.5	107.49	105.51	103.21	108.51	108.33	106.38	107.22	106.68	107.32	108.07	103.25	104.77	106.81	107.89	106.05	106.78	105.49	106.58	108.2	105.15	106.86	105.14	104.84	106.3	106.25	104.49	105.55	108	104.73	104.89	106.05	107.37	105.75	107.39	106.94
106.39	110.49	109.51	108.45	107.87	110.99	108.2	110.26	108.44	107.31	107.52	109.21	107.48	108.84	111.01	108.29	108.66	106.86	107.3	110.66	108.06	109.43	107.62	106.98	109.11	108.74	109.64	109.41	108.07	106.19	106.24	108.29	108.79	108.77	109.28	109.68	109.11	108.2	107.03	107.83	107.92	111.5	109.78	108.47	107.17	109.71	106.63	109.64	109.48	109.79
101.68	98.292	99.474	99.414	101.81	101.06	97.811	100.76	101.15	102.57	99.891	99.827	99.228	99.634	98.893	99.636	98.939	100.85	101.12	97.431	102.19	99.955	101.18	98.743	99.053	100.09	97.755	101.22	101.39	98.14	101.71	101.75	100.52	99.609	99.385	101.01	100.61	100.19	99.359	101.43	99.462	100.54	99.012	101.02	100.84	100.84	100.38	99.289	98.09	100.05
106.43	107.68	104.7	107.79	106.64	105.33	106.68	106.32	105.71	107.53	104.76	106.94	106.35	106.95	107.93	105.85	109.21	106.06	109.46	104.5	104.61	107.07	105.74	107.96	107.96	108.9	105.48	105.67	107.17	106.53	108.43	106.18	106.75	104.77	106.14	106.53	109.69	107.02	106.12	105.48	105.48	103.22	106.48	107.22	105.81	106.92	107.16	107.11	105.59	107.66
106.81	105.26	105.14	105.92	104.73	105	104.85	104.11	106.21	107.1	105.66	107.12	103.84	106.68	103.38	105.93	104.93	105.44	106.62	106.73	104.53	106.03	105.8	102.8	105.17	104.95	104.97	106	107.24	105.36	104.13	105.33	105.47	105.77	106.56	104.77	104.54	105.01	107.24	103.48	105.44	109.27	107.68	106.2	106.98	104.07	106.45	107.23	103.54	107.03
109.84	108.12	109.17	107.49	106.97	108.51	108.18	106.5	108.12	109.73	106.83	107.32	109.66	105.85	106.09	109.35	107.96	109.53	106.84	110.67	108.83	108.18	109.92	106.68	107.57	108.67	107.7	107.93	109.79	107.2	107.33	110.78	109.28	107.63	108.33	109.85	105.79	109.1	108.45	106.58	108.39	106.23	108.71	109.29	105.06	109.39	109.31	108.94	107.53	107.63
104.22	106.59	108.8	106.65	106.49	107.05	106.79	104.36	105.19	107.03	105.4	109.42	106.36	107.19	108.38	107.88	106.46	107.3	104.8	106.28	106.27	107.35	104.82	104.34	104.35	107.16	107.13	105.55	107.22	108.14	106.99	104.52	107.11	106.52	105.24	107.34	105.69	106.43	109.5	108.29	106.87	105.63	106.96	105.7	105.36	105.21	106.25	105.8	106.12	108.3
108.74	107.2	109.35	107.87	107.69	106.58	107.85	107.26	108.29	107.01	106.86	107.72	106.66	105.87	104.34	107.79	106.6	107.81	107.89	106.89	103.06	106	105.62	106.87	106.76	103.15	106.15	104.67	105.52	105.7	105.03	105.52	107.5	107.04	104.99	106.82	107.29	105.56	107.23	106.6	106.41	107.57	105.17	107.69	105.4	106.21	106.48	107.23	106.27	106.93
100.07	100.22	99.949	100.26	100.36	100.01	100.51	103.22	98.466	99.9	102.56	102.65	99.657	99.549	100.05	99.649	101.6	101.32	99.039	102.69	104.11	98.86	99.591	99.874	101.47	101.52	100.02	100.29	100.68	102.74	100.9	100.36	100.08	99.781	101.99	99.027	101.3	99.665	100.28	102.38	101.2	100.91	101.99	100.81	100.27	102.27	102.97	100.99	99.636	98.474
107.36	106.41	104.73	106.15	107.25	104.13	105.08	103.59	104.66	104.89	105.95	106.62	107.09	101.71	107.67	106.7	105.74	106.86	103.43	107.75	105.93	106.75	105.57	106.32	103.92	106.31	104.39	106.2	104.34	104.8	103.27	108.01	105.74	106.68	104.94	106.59	107.01	105.66	105.45	107.24	105.27	106.66	104.87	106.95	106.33	106.17	103.78	105.3	105.02	105.74
109.6	108.23	108.96	108.37	105.47	108.86	108.48	108.4	107.25	111.26	107.24	111.06	109.89	109.61	109.29	107.18	107.42	108.82	107.61	108.04	109.44	108.91	109.57	108.04	110.07	109.55	109.34	109.7	108.09	108.55	110.91	111.24	105.77	105.81	108.95	109.78	109.39	107.17	108.68	111.51	110.06	107.71	108.6	107.14	109.21	110.39	107.53	108.98	107.05	109.62
98.857	98.804	97.668	95.818	98.276	96.677	98.433	98.932	96.966	97.558	98.06	97.667	98.288	99.582	98.041	95.95	96.387	98.857	98.341	97.497	96.43	98.865	98.691	99.226	98.821	97.044	98.81	100.21	99.249	98.641	96.57	97.301	99.464	98.73	99.467	99.336	97.543	99.344	98.907	99.559	97.38	97.161	96.401	100.93	98.093	94.383	97.556	97.712	96.018	97.031
105.01	105.88	105.97	105.67	105.13	105.23	106.33	104.6	105.28	106.21	106.44	103.91	107.92	104.37	104.18	105.92	104.85	105.03	104.58	108.53	104.03	106.14	107.4	105.32	107.25	105.35	105.16	105.88	104.38	106.14	106	107.03	107.3	105.57	105.88	105.19	107.68	102.84	107.18	106.09	107.41	104.24	103.43	105.76	107.04	104	106.68	106.24	105.99	102.76
106.43	107.04	108.67	108.31	106.23	106.06	105.48	105.45	108.41	107.8	104.75	104.41	106.9	106.83	103.85	107.38	106.15	108.3	105.92	104.12	107.76	107.3	106.99	107.16	106.68	105.23	105.91	106.52	106.46	108.13	107.35	105.98	106.66	107.08	107.61	107.26	106.24	106.68	105.63	107.39	106.16	105.89	105.47	106.2	103.07	105.51	105.86	105.24	106.44	106.83
108.73	106.93	107.51	107.33	109.9	109.21	109.28	108.02	108.65	112.13	108.2	108.49	106.93	106.94	107.26	107.67	107.42	106.4	109.06	109.28	108.62	108.5	110.27	108.06	107.96	108.98	109	107.81	108.88	105.91	107.85	108.28	105.73	106.77	105.57	105.51	106.95	109.47	109.72	106.68	111.21	110.31	109.36	109.75	107.6	108.82	108.7	109.52	107.11	110.51
108.38	109.08	109.85	109.38	109.89	106.98	108.4	106.85	109.41	106.76	107.94	108.63	110.24	108.5	107.47	108.66	109.34	109.02	105.59	107.98	108.06	108.92	108.38	106.95	107.97	107.52	107.51	110.21	106.65	109.71	108.68	108.69	107.03	109.98	110.71	110.37	107.75	108.78	106.46	109.09	106.38	109.75	109.39	104.85	107.65	107.85	108.41	107.73	108.47	109.58
107.53	106.14	105.95	109.02	107.23	105.38	106.31	103.8	104.73	107.68	103.65	103.61	105.87	105.07	106.2	105.01	105.79	105.82	104.53	105.96	106.71	105.32	106.17	109.12	104.21	104.27	106.04	106.13	104.83	106.12	105.43	103.69	106.98	106.19	107.57	106.61	106.89	106.61	107.29	103.81	105.39	103.82	107.65	106.69	105.57	104.54	105.11	107.13	105.67	104.7
105.07	105.81	108.29	105.59	107.15	106.23	107.49	105.93	106.1	105.79	106.8	107.62	106.23	108.5	105.02	106.09	104.18	107.61	108.05	106.43	106.84	106.14	106.2	103.14	106.68	105.85	105.23	105.81	104.63	106.93	108.24	103.86	106.7	104.46	105.07	108.54	106.48	105.1	107.67	107.37	107.45	106.63	105.46	104.67	107.05	106.26	106.71	106.96	108.44	105.44
98.146	97.884	96.476	97.138	99.092	96.918	97.765	97.301	98.185	96.44	96.37	97.139	97.284	98.905	100.46	96.829	96.519	98.512	96.78	97.46	100.88	100.81	99.716	96.805	97.221	96.581	98.105	98.786	98.227	99.557	97.716	96.756	96.946	98.677	98.259	96.296	99.147	98	99.693	98.428	100.18	96.824	100.1	97.769	98.952	96.616	98.9	99.973	96.158	95.654
97.607	98.152	97.868	97.602	98.613	97.912	96.972	98.188	97.908	98.712	99.214	98.801	98.251	96.437	99.094	100.76	99.787	97.686	96.479	98.689	97.534	100.35	98.419	96.96	99.669	98.134	99.785	98.382	97.84	98.665	98.222	99.972	98.736	99.96	98.877	97.544	98.159	98.11	99.636	99.487	97.806	96.471	98.79	96.184	98.166	97.609	98.514	97.986	95.372	99.867
99.857	97.521	101.47	97.382	99.5	100.02	99.763	99.873	99.867	99.379	99.195	99.53	97.423	99.96	98.297	98.852	97.235	98.698	98.177	98.52	96.9	99.891	97.175	97.579	98.731	102.07	98.392	99.605	98.334	100.24	100.52	99.681	99.422	98.941	99.967	101.22	98.744	99.034	99.428	99.282	100.9	97.051	98.818	101.16	97.574	98.12	100	101.21	96.508	99.333
104.09	108.16	106.31	107.15	105.86	103.29	107.29	105.03	104.62	104.89	104.93	107.28	105.47	103.52	105.38	106.46	106.34	108.95	107.06	105.79	105.23	105.66	106.8	105.98	105.41	107.08	107.49	104.17	106.36	106.13	106.55	103.42	105.5	106.47	103.98	103.52	105.96	104.39	105.32	107.31	105.1	106.23	105.21	103.61	103.74	104.67	104.52	105.51	104.43	105.76
106.27	105.88	106.9	103.58	106.5	106.4	108.27	105.59	106.66	107	108.33	108.35	108.91	107.57	105.77	107.08	106.5	106.84	105.14	106.56	105.34	104.45	106.22	107.45	107	108.19	107.73	105.94	107.94	105.4	104.68	106.86	106.92	108.13	106.91	106.49	107.29	107.45	106.16	109.67	106.51	104.68	106.76	107.11	105.47	105.36	106.38	105.3	106.7	109.58
111.41	109.6	109.6	108.49	107.44	108.77	105.95	106.91	108.45	109.08	107.82	109.96	109.68	107.89	107.45	109.74	107.06	109.37	108.71	107.07	106.21	107.59	107.81	108.58	108.02	106.48	109.75	108.63	108.57	108.42	107	110.36	107.88	106.66	108.86	107.64	107.9	106.43	108.29	109.01	105.76	107.94	109.65	107.26	108.15	109.57	108.45	108.11	110.09	108.89
96.905	94.363	97.802	98.414	97.947	99.256	99.661	99.366	98.714	98.162	98.513	98.796	97.255	97.994	97.585	100.99	96.96	97.418	97.643	98.39	99.87	99.641	99.51	98.19	97.877	98.628	98.944	99.765	97.237	98.885	99.949	98.895	100.57	97.584	97.635	99.515	97.774	97.903	97.965	99.518	99.305	96.8	96.686	97.46	99.337	97.618	96.767	97.73	98.255	101.58
102.48	100.12	101.12	100.27	99.666	101.65	101.07	100.59	100.93	97.509	103.11	101	100.19	101.22	102.62	101.6	100.51	100.07	99.854	101.57	101.96	100.67	99.25	100.96	101.04	101.29	101.99	102.89	101.01	98.745	100.49	100.12	104.4	99.071	100.84	102.07	100.8	101.14	101.07	101.17	103.53	99.829	99.353	99.13	100.49	100.79	101.21	101.32	101.84	98.153
109.7	108.6	109.79	108.81	109.74	105.71	107.02	108.27	107.39	108.87	107.3	108.43	107.28	108.51	107.29	108.23	107.74	108	107.25	109.55	109.31	109.48	108.84	109.62	108.54	108.11	108.08	105.45	109.28	107.43	108.97	107.76	107.4	109.61	107.92	110.38	110.45	108.56	109.33	110.47	108.97	108.27	109.36	108.18	109.13	106.01	107.91	109.72	109.05	106.24
104.23	105.46	106.43	105.53	103.65	103.79	107.28	104.55	106.14	104.46	108.76	106.87	105.46	105.71	105.83	105.6	104.96	105.22	105.31	107.19	104.24	105.8	106.67	105.97	106.38	103.15	107.1	105.06	105.84	105.12	106.51	104.5	101.82	104.79	104.62	105.86	106.32	102.3	104.48	105.51	105.44	104.4	104.29	105.54	107.92	105.71	104.98	105.89	107.31	104.96
104.68	106.94	108.02	104.52	108.4	105.56	106.55	106.63	107.1	108.41	105.95	107.62	104.99	106.57	106.96	106.34	105.18	108.31	106.67	104.88	106.6	106.3	106.7	107.62	107.19	105.16	103.92	106.63	105.21	105.64	105.15	104.46	107.82	109.34	105.91	106.42	106.57	107.9	105.18	108.05	105.54	108.35	109.53	108.47	104.23	107.34	106.58	107.74	107.79	107.77
101.5	102.71	100.6	102.38	100.77	99.589	99.552	102.37	101.55	100.43	101.42	100.78	98.791	101.6	101.38	102.07	100.42	102.5	101.59	99.257	100.42	101.14	101.27	102.46	99.645	99.985	100.94	101.5	100.27	100.26	101.52	102.37	102.37	101.56	99.496	102.69	100.79	100.82	102.46	100.82	101.59	100.07	101.26	100.44	101.21	98.511	98.994	100.43	99.902	103.71
106.31	106.52	106.14	107.54	106.77	106.84	106.36	103.83	106.16	106.18	104.51	105.36	105.42	106.47	104.16	104.01	105.8	106.26	107.32	105.69	106.03	105.29	105.42	107.48	108.42	105.53	106.34	104.1	107.67	108.23	108.42	106.35	108.43	104.8	108.07	105.67	106.58	105.89	106.36	108.31	105.97	106.5	107.76	105.1	105.12	105.06	105.06	103.61	108.06	103.38
106.38	108.01	107.28	109.29	108.57	106.68	107.44	108.01	108	106.19	107.83	107.58	108.16	106.71	107.23	105.95	108.61	107.12	107.93	107.95	107.07	107.46	108.57	111.37	108.48	106.7	108.52	104.93	107.23	107.07	108.35	109.22	108.45	108.05	108.17	106.19	107.93	108.69	107.61	107.44	107.82	107.79	109.52	106.77	106.96	107.67	106.96	109.68	107.07	107.92
108.4	108.25	112.01	108.82	108.83	106.85	107.35	107.49	108.07	108.28	107.52	110.48	108.69	105.65	109.9	106.84	105.6	107.12	109.26	109.17	106.82	107.95	110.01	109.19	107.93	108.26	109.53	109.15	108.93	107.2	107.84	107.69	107.91	107.66	109.39	108.48	109.81	109.12	108.34	107.09	108.13	109.25	110.04	107.61	109.88	107.91	110.3	107.87	108.2	108.2
107.77	107.59	106.06	111.92	107.64	107.59	107.96	109.33	108.88	109.12	109.6	106.78	108.9	105.52	109.06	106.51	105.55	105.87	107.45	104.98	108.57	108.36	109.72	108.61	105.84	108.39	108.83	107.23	108.26	107.2	106.77	109.07	108.05	107.67	106.81	105.78	106.13	107.98	107.8	109.27	109.25	110.09	110.47	108.36	111.3	107.13	111.11	106.48	107.01	107.79
104.42	104.89	104.87	106.78	107.19	106.71	106.28	104.69	105.09	105.36	105.79	103.78	107.26	102.48	105.85	105.04	107.44	105.44	106.68	104.64	105.49	106.82	104.49	107.98	107.48	107.63	104.1	106.93	105.86	106.45	105.46	105.34	106.5	104.01	107.53	106.29	107.01	106.68	102.23	105.94	105.1	105.71	105.23	106.17	106.45	103.74	106.11	102.83	102.47	104.56
102.86	104.28	104.77	103.37	105.78	106.54	103.38	104.39	103.81	107.65	106.89	106.07	107.75	104.59	105.53	105.47	107.4	105.66	104.99	103.4	107.09	107.58	104.76	104.16	106.64	105.6	105.65	105.1	104.54	107.01	106.46	106.17	105.65	104.27	105.57	105.44	106.25	105.38	103.61	104.36	104.63	103.82	106.83	103.64	104.12	106.8	106.37	104.82	103.02	106.18
109.83	108.62	111.25	106.39	107.07	109.85	108.07	106.84	108.64	107.46	110.24	105.89	108.3	106.01	108.8	106.29	107.3	109.06	109.57	107.38	108.41	107.95	105.32	108.16	107.08	107.81	108.31	107.33	107.63	108.29	107.48	106.45	106.7	108.87	106.76	105.17	105.51	108.06	105.25	105.37	108.85	107.88	106.33	107.53	108.11	108.31	107.9	107.66	106.38	108.03
108.08	109.1	109.6	107.44	108.23	111.32	106.85	108.62	109.37	107.55	108.81	108.1	109.3	108.93	111.45	108.97	108.23	106.72	107.28	108.17	104.94	106.89	109.92	106.72	107.24	110.25	108.72	110.36	107.78	107.45	110.6	107.39	108.75	109.08	108.55	109.7	106.93	111.48	109.57	108.8	107.36	107.25	109.43	108.68	109.64	108.46	110.35	108.31	109.28	109.41
106.12	104.08	105.97	107.58	106.47	106.41	105.05	106.78	106.44	105.47	104.71	106.34	106.09	107.45	104.61	107.03	106.22	108.41	104.76	105.11	106.32	105.68	106.26	107.52	106.87	104.51	105.27	106.32	106.78	105.31	106.99	103.77	106.34	106.39	105.48	105.35	105.95	106.04	108.25	105.92	105.86	106.12	102.61	106.24	105.18	104.28	103.71	105.82	105.8	104.59
110.81	105.82	107.91	107.81	107.87	108.92	107.56	106.21	108.88	108.3	107.57	108.32	109.24	109.6	107.61	109.09	108.07	108.79	108.03	110.05	107.75	104.06	108.18	108.19	109.61	108.1	109.54	108.27	110.3	108.34	108.63	111.53	109.87	109.33	109.13	109.96	108.29	109.27	107.82	106.65	109.54	109.81	106.86	106.73	109.22	108.62	108.81	108.1	110.06	108.55
107.74	104.6	108.18	107.41	107.61	106.44	106.46	104.56	106.82	106.86	107.12	105.74	106.01	108.01	107.57	106.99	105.86	107.14	107.16	107.34	106.72	106.83	105.93	105.89	107.58	104.85	105.2	103.45	106.3	107.33	105.53	107.69	106.41	108.12	104.97	105.97	105.05	106.38	106.4	105.16	108.45	108.22	106.1	106.79	106.61	107.82	107.81	107.53	107.15	108.59
104.25	107.3	102.8	104.42	106.04	104.39	107	105.24	106.43	105.54	102.85	105.54	105.42	105.9	106.97	105.93	105.17	105.88	105.59	104.63	104.36	106.37	103.73	104.85	105.79	104.36	105.53	104.21	105.45	105.21	107.56	105.73	106.8	104.55	108.02	106.58	107.28	103.72	103.29	104.31	107.11	104.27	105.85	108.01	106.12	105.23	107.02	107.68	103.61	107.31
107.42	106.18	111.34	107.03	108.99	108.77	108.41	106.41	107.59	106.2	108.72	107.8	110	109.21	110.68	107.82	106.16	109.97	108.32	108.54	109.17	107.89	107.53	108.7	106.91	106.05	107.79	109.36	110.14	107.95	108.86	106.9	107.03	106.06	109.64	107.95	108.1	107.32	107.75	108.71	107.55	107.27	107.23	106.9	107.72	107.28	105.74	108.17	108.02	109.01
107.44	105.03	105.05	105.34	104.35	106.92	104.46	107.23	106.23	107.04	105.8	105.2	103.98	105.23	107.02	105.19	106.33	105.19	106.66	105.65	106.45	107.45	107.05	106.82	103.38	106.92	104.91	106.02	106.66	104.42	104.08	103.62	105.88	105.08	106.41	105.94	106.47	104.6	103.39	104.57	105.62	106.14	106.47	105.91	108.09	107.17	103.38	105.57	105.66	105.39
98.208	98.899	97.433	96.718	97.408	96.449	99.339	95.531	100.84	96.502	97.812	99.559	99.09	98.048	97.629	98.037	99.245	97.882	95.777	97.228	97.089	97.056	98.516	100.23	96.034	97.761	98.098	98.918	98.459	100.76	99.29	97.657	99.423	98.851	97.398	98.41	100.18	98.562	97.727	98.497	97.871	96.842	97.457	94.658	96.997	97.16	98.159	99.745	99.579	98.731
109.34	107.83	108.39	108.21	110.89	110.1	109.2	107.29	107.68	108.56	108.57	108.03	107.16	105.97	105.59	107.75	108.07	106.72	106.87	108.06	107.66	106.03	108	106.85	105.11	108.99	108.91	108.22	107.95	108.29	109.17	109.16	108.95	108.15	108.94	106.06	107.36	109.85	107.37	106.93	108.79	108.24	108.74	109.81	108.09	107.16	107.8	108.32	109.1	109.98
101.21	103.45	104.9	102.5	105.16	101.88	102.94	105.31	99.726	103.33	101.29	101.88	102.93	100.25	102.8	101.69	101.95	103.93	103.18	105.08	102.46	105.34	103.6	102.6	105.55	104.1	101.93	101.85	102.42	101.67	100.12	102.62	102.95	102.14	101.14	102.62	101.63	104.69	100.38	104.18	102.51	102.22	102.43	100.87	101.93	104.91	104.19	103.95	102.61	103.04
105.61	107.44	103.05	104.74	105.52	105.01	105.63	107.75	106.85	107.89	105.41	105.05	106.35	103.93	106.11	105.93	105.72	104.54	104.39	106.76	105.4	105.95	104.77	106.73	106.27	106.88	106.04	104.67	105.36	105.48	104.78	106	106.78	105.63	107.23	105.16	105.07	104.45	105.93	107.46	106.94	104.03	108.2	104.82	106.13	106.46	105.87	103.94	106.93	105.12
107.11	107.57	108.38	105.19	108.2	107.79	107.1	106.17	107.12	109.56	109.01	111.57	110.53	108.99	106.49	108.53	110.24	108.4	108.35	107.47	110.65	111.34	106.24	106.01	107.32	105.93	107.95	108.37	107.75	108.4	106.74	107.97	106.75	110.59	109.02	108.12	108.41	109.23	107.17	109.28	107.11	106.71	111.63	106.65	108.72	106.72	110.18	108.43	108.21	108.17
108.18	111.25	108.4	109.06	108.45	109.08	110.6	105.92	109.21	108.72	109	108.66	109.7	107.16	109.08	107.21	107.6	109.43	108.03	108.86	108.53	109.63	107.57	105.52	105.78	110.21	109.89	109.4	109.21	107.67	109.08	108.25	110.58	109.76	106.43	109.58	109.74	107.8	109.57	109.27	108.29	108.3	108.79	106.6	109.56	110	106.8	108.82	105.46	109.1
106.96	104.1	108.3	106.57	106.11	105.55	106.71	104.48	106.87	106.25	111.03	108.36	107.47	105.51	106.99	105.91	108.98	108.46	107.51	108.59	107.09	106.76	106.57	107.66	109.44	105.21	106.47	106.55	108.04	105.31	106.11	107.62	106.2	106.31	106.55	104.54	108.18	105.56	104.91	106.36	106.52	108.31	107.29	106.8	106.29	107.43	106.78	106.73	108.99	105.27
106.6	107.55	110.58	108.42	110.36	108.43	109.13	107.95	105.99	107.14	109.85	107.26	107.86	107.3	107.46	107.17	105.56	109.02	107.95	107.26	109.22	108.64	109.67	105.88	106.32	108.32	107.74	106.17	107.34	110.35	108.23	106.99	106.99	110.65	107.85	106.1	108.86	108.45	109.99	109.67	107.52	110.19	107.61	107.57	108.87	107.25	108.9	106.86	107.78	108.67
110.38	112.43	109.69	112.42	110.57	113.53	110.4	110.55	112.72	110.85	111.49	111.9	112.46	109.69	110.31	112	111.28	109.16	108.82	112.29	109.82	109.81	109.4	112.09	109.33	110.1	109.38	111.76	110.65	110.57	110.7	109.07	110.07	112.35	111.36	111.42	113	109.88	109.36	109.49	111.46	111.85	109.75	111.46	109.03	109.71	109.62	109.68	111.08	110.46
109.2	106.1	108.36	106.89	107.58	107.41	106.63	108.93	110.26	109.86	107.45	107.7	109.8	108.8	108.46	109.67	109.2	106.62	107.97	106.68	107.19	111.04	107.07	108.37	108.09	107.93	107.4	107.04	108.41	107.71	109.3	108.39	104.21	108.79	106.49	107.35	109.66	107.19	107.08	109.56	108.16	108.59	105.2	108.59	110.1	108.26	108.99	109.7	108.06	107.56
109.66	110.34	109.09	110.43	108.18	109.1	110.22	108.87	108.02	110.65	107.97	107.01	108.9	106.83	107.18	110.45	110.12	107.97	107.45	109.21	107	106.4	108.61	108.43	107.08	108.69	109.26	105.76	107.94	106.9	109.05	109.99	108.36	108.65	109.12	107.87	106.87	109.09	109.02	108.35	109.84	110.89	109.5	107.65	110.91	107.94	108.97	109.38	109.54	109.29
98.833	99.121	97.757	97.754	98.988	100.06	100.55	99.314	100.88	99.325	99.428	99.371	100.24	98.252	102.61	98.971	101.78	99.71	97.926	97.704	101.1	100.38	100.53	98.675	97.359	101.43	99.632	99.462	97.645	94.877	99.457	99.163	97.086	95.897	99.929	99.419	99.7	97.675	97.512	99.484	95.886	97.643	98.74	96.474	101.5	100.23	99.343	97.912	97.521	98.341
99.833	98.374	100.15	97.86	98.271	97.892	95.868	97.653	97.09	99.023	100.52	97.814	98.561	99.134	98.341	98.081	97.585	97.394	98.164	96.788	95.75	97.349	96.627	96.978	98.992	97.222	94.023	98.016	97.651	99.401	97.322	96.613	94.853	96.685	98.698	96.81	96.356	98.674	98.344	97.92	100.72	101.84	98.31	98.516	96.793	96.566	98.916	97.522	96.161	97.023
100.47	102.35	99.202	99.515	102.81	99.646	102.07	101.27	101.15	102.92	101.77	101.77	101.3	103.16	102.12	100.84	101.12	103.33	101.29	103.65	101.91	100.87	100.87	100.19	100.89	100.5	101.46	100.93	100.88	101.59	101.08	101.8	101.35	98.747	102.98	100.45	99.498	101.9	99.481	103.4	100.97	104.44	100.67	100.31	101.41	101.14	103	100.98	101.77	99.981
108.33	105.21	109.5	109.1	108.7	107.05	110.06	110.15	108.59	107.67	105.98	107.82	105.94	108.24	109.76	106.89	107.39	108.7	106.15	106.08	107.77	105.88	104.86	108.79	106.59	109.52	106.69	108.13	106.33	109.09	107.69	108.37	108.56	107.6	110.42	107.73	110.11	108.9	108	107.63	108	109.68	108.47	106.78	106.76	108.32	107.77	108.74	108.49	110.3
99.653	98.376	100.57	100.78	99.643	100.57	99.781	101.53	101.57	102.41	102.12	99.951	102.14	99.923	100.37	98.409	101.73	102.67	101.31	102.35	101.44	100.81	100.54	99.837	101.07	99.985	100.09	102.73	100.4	100.94	102.13	102.07	102.12	103.06	102.53	101.35	102.03	100.31	100.15	102.48	101.76	99.78	101.98	100.23	100.99	102.46	99.871	102.08	101.17	101.97
101.36	101.63	101.23	100.99	101.2	102.72	101.42	101.04	100.61	99.219	101.07	100.38	103.57	101.85	99.843	102.63	98.353	100.72	99.886	99.195	100.97	101.4	103.27	101.28	100.07	102.21	101.7	99.995	100.13	99.979	102.12	102.3	101.74	99.355	101.76	102.03	100.79	101.23	101.06	100.24	101.89	100.78	99.688	102.68	101.05	102.21	100.94	103.32	101.02	97.242
108.24	106.4	107.2	106.28	106.12	103.86	106.26	105.75	105.79	104.17	104.86	103.94	106.28	105.83	105.88	107.05	106.28	104.99	109.23	104.89	106.47	103.39	105.28	105.87	107.33	106.93	106.69	105.64	106.03	104.32	105.2	106.37	104.97	105.46	104.83	108.29	104.72	104.82	104.11	105.63	106.22	106.04	107.77	106.9	104.25	106.33	105.71	105.97	104.68	105.99
109.87	108.45	108.53	107.06	106.02	108.59	110.12	108.46	107.84	108.49	109.6	108.93	108.69	111.22	106.42	108.06	109.86	108.83	107.34	108.72	110.39	110.88	109.64	110.72	109.76	106.95	109.58	108.09	107.19	108.82	109.61	108.62	108.71	109.49	107.65	107.04	109.81	108.35	106.83	106.56	108.24	110.92	111.47	107.94	108.75	108.12	110.07	108.41	110.12	107.39
97.914	96.292	97.497	98.362	99.776	98.555	97.006	97.742	98.272	97.198	97.241	99.489	98.579	102.62	98.372	99.976	98.911	97.65	98.645	97.346	96.099	97.715	98.511	98.101	98.8	99.074	97.531	96.924	98.445	98.304	97.913	97.051	98.074	97.197	97.562	100.73	97.619	98.878	97.194	101.5	97.151	98.803	97.935	99.268	97.901	97.542	97.111	98.758	98.011	97.299
107.43	104.18	106.35	105.97	107.45	105.27	103.3	105.07	107.46	107.31	103.21	105.99	103.71	104.63	103.89	104.28	105.61	106.58	107.31	104.55	107.16	106.02	104.97	106.7	106.61	106.39	101.23	104.91	104.62	106.74	104.09	105.92	107.32	105.9	105.02	105.66	104.98	104.11	106.77	104.83	105.3	103.28	104.87	105.72	106.64	105.85	105.55	105.06	107.29	102.64
95.76	97.224	97.125	96.347	97.484	98.541	98.99	97.842	97.649	98.166	98.946	96.723	98.558	99.585	96.909	96.715	95.95	97.329	95.596	97.835	99.911	97.148	98.232	99.067	98.659	98.126	97.084	95.387	98.321	97.877	99.273	97.237	101.2	97.713	98.532	99.161	98.733	97.939	96.562	99.087	98.703	97.396	98.464	99.054	97.903	98.802	98.344	98.739	98.419	97.512
98.546	98.437	97.752	100.99	98.194	101.18	96.894	97.743	98.483	96.196	97.88	99.582	97.212	97.921	97.199	96.302	96.381	98.849	99.647	97.946	99.358	97.895	99.579	98.204	97.276	97.62	99.529	99.04	98.214	98.695	97.928	98.948	97.843	99.396	100.78	101.6	99.297	100.47	102.07	99.759	97.332	98.702	97.937	96.442	98.065	97.495	98.843	98.806	96.67	98.25
98.332	96.553	98.408	97.659	100.42	97.479	98.322	98.457	99.42	98.409	97.529	99.628	97.71	98.553	98.109	99.135	97.315	95.443	96.846	97.363	98.449	97.901	99.793	98.246	94.96	98.229	99.303	99.777	98.116	98.827	99.548	99.267	98.37	97.633	98.68	99.962	101.07	97.205	97.54	97.82	99.729	98.66	98.232	98.416	96.255	99.178	97.77	95.792	98.121	98.649
110.24	108.47	104.49	107.76	106.17	107.19	107.92	108.76	107.88	105.38	109.07	107.51	107.51	107.05	109.2	109.05	107.31	107.99	107.52	107.91	106.51	109.18	109.31	109.53	110.74	107.35	107.99	108.06	107.46	109.48	107.69	106.48	107.64	108.42	108.7	108.46	107.76	108.4	107.2	107.54	111.06	107.62	108.6	109.05	109.04	108.3	107.2	107.03	109.76	107.74
109.12	111.57	108.55	110.52	110.18	109.87	110.12	111.19	109.25	111.12	112.22	110.73	107.74	111.94	112.25	108.17	109.86	110.5	108.04	110.39	109.97	111.65	110.68	108.6	110.99	110.27	110.14	110.04	112.26	111.4	108.73	112.41	109.14	111.87	111.19	109	108.64	109.55	112.5	111.76	111.15	110.34	111.32	109.53	111.7	111.06	112.43	111.14	110.04	111.88
105.36	106.92	107.62	104.78	106.01	108.74	104.39	108.36	106.51	106.19	107.05	106.58	107.14	105.78	109.43	104.22	106.98	106.41	105.34	108.61	107.95	107.13	107.12	107.21	104.83	105.17	105.99	106.14	106.02	104.48	105.14	104.54	106.78	107.1	107.14	109.75	108.16	106.48	107.69	108.62	109.37	107.92	108.26	106.51	106.2	106.64	107.12	107.73	106.69	105.65
107.84	106.96	106.24	103.17	106.35	105.17	103.83	104.74	104.39	105.48	106.73	107.27	103.64	105.93	104.86	105.85	106.83	107.44	103.36	104.16	103.48	106.35	107.25	103.62	107.65	104.94	106.35	104.23	106.51	106.26	103.89	108.5	104.14	107.17	103.75	105.42	105.07	105.13	104.58	105.18	105.72	105.61	103.37	105.05	105.63	105.5	106.02	105.33	103.64	107.17
109.56	107.95	109.59	107.31	110.78	107.78	107.18	109.35	106.03	107.7	108.95	105.51	106.34	106.93	108.97	106.35	109.89	109.12	108.27	109.18	109.06	108.13	107.01	109.46	108.91	108.47	107.61	109.34	109.71	107.2	107.41	107.01	109.42	109.45	110.29	108.79	107.61	109.71	107.93	107.09	108.29	107.38	107.78	106.91	108.29	109.57	106.08	108.84	109.36	108.51
106.75	104.19	106.39	109.36	103.21	106.77	106.13	103.41	107.97	107.57	106.35	107.93	102.9	103.6	106.12	103.98	105.81	103.52	105.52	106.85	106.53	106.96	106.5	105.76	104.58	108.1	105.84	105.41	106.49	106.59	104.64	104.94	104.14	106.24	106.38	103.02	107.79	104.34	105.07	105.37	103.33	105.28	106.67	106.94	106.69	106.8	105.78	106.78	106.01	104.62
97.431	97.374	96.347	97.029	98.465	99.295	99.015	99.536	96.684	99.882	98.202	98.581	97.964	98.368	98.097	97.995	99.716	95.714	98.305	98.489	97.021	97.484	98.755	98.332	98.336	97.745	98.817	101.27	99.488	100.1	98.073	96.648	97.307	99.11	99.089	95.609	97.003	97.603	99.163	97.322	98.728	96.481	98.818	99.939	99.147	97.553	98.618	97.801	99.747	98.548
106.35	106.26	105.32	104.28	107.03	107.37	104.97	107.61	106.24	107.57	105.78	107	105.33	106.65	103.02	105.61	105.15	106.77	107.21	104.49	106.39	106.57	103.69	105.38	107.73	104.76	105.88	105.06	106.59	105.61	104.99	104.29	105.9	104.08	107.13	103.97	103.67	106.94	105.43	107.28	103.54	104.53	103.6	105.35	103.22	106.05	103.84	103.03	106.15	106.74
100.29	100.75	101.95	99.219	98.143	100.5	99.664	101.83	99.441	98.272	101.21	100.78	101.52	99.534	101.97	100.12	100.72	100.04	100.06	100.36	99.469	97.572	99.721	99.837	99.992	98.732	101.29	100.41	101.41	101.6	99.886	103.15	98.185	100.56	98.08	103.23	96.142	100.88	99	100.67	103.62	103.21	99.235	98.015	100.26	101.01	98.876	98.816	99.651	101.51
109.48	108.5	107.7	106.59	106.18	111.21	109.28	106.04	106.02	109.87	107.82	107.87	108.79	110.17	109.54	110.64	108.91	109.21	110.8	108.48	108.84	106.93	108.02	109.15	111.22	109.01	108.73	110.88	108.33	107.66	109.18	108.76	107.73	108.2	108.71	108.4	108.43	107.36	109.23	109.32	108.96	107.67	107.92	106.11	106.85	106.52	108.21	107.38	110.29	109.39
106.22	107.94	107.56	107.69	105.48	110.14	106.54	109.42	107.38	109.62	106.59	110.1	108.31	110.69	108.87	107.25	108.18	106.73	106.93	108.91	106.97	108.88	107.44	108.79	107.14	106.61	108.96	109.93	109.02	107.4	107.33	109.67	106.24	110.18	109.64	108.36	108.74	107.7	107.01	106.3	108.9	109.09	108.27	107.92	107.95	108.85	106.61	108.75	108.84	109.3
105.27	108.5	110.5	107.75	107.29	108.34	108.14	107.75	108.13	107.28	108.18	107.23	107.82	107.53	109.4	109.67	108.74	106.41	106.8	108.68	109.54	106.95	108.75	108.26	108.1	107.26	107.58	109.87	110.08	106.27	103.81	109.44	107.97	109.47	108.75	106.74	107.69	109.34	108.35	106.53	107.12	106.73	108.39	108.8	105.88	109.75	107.67	109.2	108.18	107.16
109.38	106.12	109.2	108.05	111.57	109.77	108.6	106.92	111.63	107.4	110.27	107.65	108.55	105.82	106.55	108.03	108.2	110.36	108.84	109.74	107.93	108.34	107.61	109.63	109.19	107.46	106.78	107.92	107.06	108.79	108.25	108.93	108.28	109.12	109.2	108.74	108.73	108.57	109.52	108.72	107.63	108.86	106.32	108.9	106.36	109.2	108.82	109.43	105.96	109.69
100.02	98.944	99.817	100.7	100.68	100.53	97.947	99.317	99.202	100.94	100.54	98.389	100.04	99.024	99.392	101.34	99.74	100.67	100.84	99.533	99.646	99.828	100.52	99.93	102.18	98.872	102.33	103.11	100.55	103.75	101.14	100.99	99.718	100.53	100.5	101.54	99.031	100.99	98.17	100.67	99.705	101	99.269	97.855	100.35	100.96	101.24	98.882	100.54	101.6
105.12	104.92	106.24	106.93	105.34	105.54	106.06	107.96	107.8	105.26	105.81	105.8	108.13	104.14	104.63	106.9	106.22	103.34	103.81	106.04	105.26	104.5	105.13	106.62	105.56	104.49	101.43	103.36	104.79	106.22	105.5	106.49	104.42	106.56	106.23	105.28	106.28	105.48	103.43	105.16	104.73	105.67	105.24	107.34	107.37	103.48	105.33	105.94	105.34	106.09
111.8	109.67	108.27	107.74	110.1	106.84	108.98	107.78	107.6	108.9	108.35	108.51	107.96	109.21	108.84	108.25	110.04	108.8	109.63	107.45	106.9	109.64	107.58	107.53	109.37	106.64	110.4	110.5	107.31	108.71	110.04	107.32	109.14	110.84	107.83	108.16	109.37	107.86	108.13	108	107.94	107.33	107.58	109.27	107.69	109.02	108.71	110.02	107.77	108.56
104.62	106.05	106.06	103.55	106.02	107.48	105.9	104.88	106.06	105.72	105.69	106.38	104.13	106.36	107.29	105.26	107.43	104.96	107.06	105.1	105.17	104.13	104.88	106.02	106.59	104.44	106.26	104.39	106.4	105.7	106.64	104.95	105.81	104.1	104.2	103.59	106.12	105.74	105.95	105.8	107.27	103.97	104.5	103.22	107.04	107.71	104.93	106.73	106.34	105.27
107.86	110.3	107.28	107.42	111.09	109.11	109.07	109.53	109.01	109.37	109.27	109.59	109.52	110.08	105.82	109.59	108.7	108.24	110.06	108	108.78	110.62	108.55	109.05	108.22	106.87	107.66	109.59	112.54	108.89	108.94	109.08	110.38	107.67	110.35	109.6	109.49	111.45	110.63	108.52	107.63	108.16	109.21	108.32	108.48	108.18	106.97	106.89	105.8	107.82
108.38	107.58	108.64	108.2	108.28	108.31	107.91	107.63	106.57	106.95	109.14	106.09	106.77	109.54	109.91	107.48	106.63	108.63	106.37	107.15	106.79	107.11	105.84	109.31	109.99	107.77	111.29	107.46	108.61	108.8	108.49	110.62	108.52	105.51	108.03	110.82	108.98	107.56	105.22	107.68	107.5	109.72	106.82	107.41	107.56	105.8	107.68	107.09	107.76	107.94
104.91	106.56	106.11	105.14	106.81	104.5	105.42	104.29	107.21	104.72	106.66	105.82	104.69	104.59	104.8	103.35	105.8	105.38	105.78	103.95	106.49	106.05	106.8	104.34	107.2	105.7	105.13	105.43	106.22	104.03	105.08	106.89	103.51	104.85	103.45	105.82	108.08	105.23	106.62	104.93	103.67	106.05	104.71	106.46	104.57	107.66	107.64	106.55	104.63	103.04
105.62	106.86	106.12	105.73	105.63	105.76	106.3	105.55	102.8	105.56	107.4	104.83	107.02	104.92	105.19	106.07	105.13	106.07	104.5	107.25	103.35	103.44	104.72	107.69	105.97	107.7	108.03	107.32	106.87	104.45	104.24	106.31	106.54	105.42	103.49	105.76	103.66	106.61	106.21	107.92	106.08	104.37	103.97	106.89	104.74	104.12	105.23	106.69	102.8	107.36
105.81	103.37	105.86	104.55	105.24	108.55	105.42	104	106.1	105.21	103.92	106.49	105.66	108.88	104.29	106.41	104.83	104.75	105.3	105.39	106.35	106.49	103.9	105.95	105.69	107.91	107.41	106.3	105.8	105.25	105.12	105.01	107.69	107.26	105.28	104.46	102.86	105.56	105.75	103.81	104.82	105.77	105.77	107.5	105.95	105.73	104.99	106.73	104.26	103.94
105.8	105.94	106.34	104.24	104.46	105.43	102.98	104.51	105.19	104.84	105.17	108.41	106.93	108.39	105.73	107.05	104.56	107.56	105.23	107.33	104.17	104.79	104.66	104.83	106.26	105.52	107.21	104.16	106.44	105.58	104.18	107.41	107.43	105.95	106.98	105.92	104.95	108.1	105.2	105.9	106.64	108.35	105.12	107.03	104.5	105.28	103.77	102.82	109.43	105.38
106.53	107.33	105.72	105.46	106.54	103.32	105.56	105.29	106.49	104.9	105.22	104.51	104.99	107.21	105.69	105.11	107.31	105.05	105.33	105.49	107.09	106.63	106.24	105.64	105.48	106.37	104.07	106.57	106.73	108.2	107.37	106.25	106.38	105.93	106.35	107.38	107.65	104.99	104.45	107.47	104.35	105.87	104.39	104.85	103.72	104.32	105.89	106.36	107.94	105.96
108.13	108.8	104.84	110.76	111.23	109.94	108.1	104.7	107.2	106.32	106.61	105.93	105	108.12	107.31	106.42	108.29	108.34	106.48	107.61	107.96	108.85	106.38	107.78	106.34	106.55	110.47	108.96	106.11	108.74	106.87	105.83	107.62	106.8	105.89	107.08	106.63	104.93	106.76	106.58	107.63	106.6	105.71	108.69	107.32	110.08	107.39	108.65	107.71	106.85
108.01	105.31	106.79	108.04	106.54	106.47	105.16	104.92	105.87	107.63	106.65	106.63	106.17	108.69	106.87	107.47	107.11	105.39	103.01	107.07	103.19	105.26	106.1	109.08	107	107.62	106.15	106.38	105.58	106.22	107.5	105.35	106.6	105.84	105.08	108.04	106.33	107.22	108.42	105.1	107.38	105.28	108.37	106.43	104.16	106.15	106.17	109.72	105.42	106.26
104.12	102.79	105.18	103.08	100.86	101.01	105.01	106.13	101.15	100.74	100.55	103.39	101.69	104.6	102.52	101.4	104.48	102.6	103.2	104.09	101.13	103.83	102.03	104.06	102.44	104.91	101.54	104.62	102.4	101.05	102.92	100.1	103.04	101.48	104.47	106.46	102.94	101.64	102.62	102.05	101.25	102.69	101.39	101.64	104.17	102.49	102.07	104.18	101.44	101.33
109.39	108.56	106.82	106.6	104.83	106.08	108.23	105.57	105.57	106.25	108.68	106.34	104.39	105.55	107.28	108.81	105.93	108.26	105.78	104.02	105.3	108.94	106.3	106.2	106.29	106.08	105.34	107.36	105.37	110.13	105.6	106.34	105.9	105.21	108.53	107.3	106.46	105.28	105.56	108.7	106.77	106.34	104.93	108.04	106.42	105.4	105.81	107.34	106.9	105.59
105.7	105.09	105.88	104.8	105.02	105.24	105.11	105.65	106.35	106.04	106.55	106.02	104	104.1	106.26	105.98	105.1	104.45	104.83	105.52	105.76	104.86	104.82	105.15	106.79	103.21	106.36	105.38	103.28	105.24	107.35	105	104.32	107.81	104.85	106.07	105.61	105.18	106.12	107.25	106.03	106.88	108.42	105.94	106.29	107.52	103.78	105.53	106.38	104.75
102.2	99.903	100.08	99.434	101.08	101.3	101.57	99.601	100.41	101.33	101.86	99.482	101.78	99.395	101.57	101.01	102.51	101.21	100.57	100.94	99.543	101.67	102	102.91	99.883	100.87	99.756	103.25	100.2	102.91	98.885	101.64	99.048	100.76	101.18	100.69	102.54	101.07	99.026	101.32	101.42	99.571	101.82	101.18	101.87	100.22	99.968	101.42	100.62	99.875
105.46	104.42	104.74	106.46	105.29	103.56	105.59	104.09	106.18	106.13	103.64	103.96	107.15	107	107.24	107.72	103.72	105.32	105.27	105.59	106.38	105.14	106.79	103.48	106.04	106.81	105.24	105.16	105.22	104.48	104.26	107.16	104.6	105.94	106.75	105.35	102.3	107.42	104.31	106.07	106.26	104.56	104.1	104.6	105.83	104.18	106.82	103.47	107.17	105.97
106.01	107.07	105.75	104.17	106.62	107.19	104.8	108.07	105.7	104.53	106.42	108.45	104.62	105.2	107.51	104.03	106.49	106.22	105.63	106.17	106.84	106.41	105.97	104.12	104.84	106.38	102.37	107.66	105.13	103.9	106.09	106.94	106.68	106.01	105.13	104.74	106.45	106.63	105.7	104.68	107.5	106.02	107.98	105.38	107.29	104.56	101.1	107.84	106.76	106.78
104.95	107.6	105.62	106.4	106.98	105.93	107.75	105.18	107.34	105.56	106.44	104.54	107.48	107.59	107.19	106.52	106.63	103.8	104.13	104.8	105.4	105.76	105.78	106	107.93	108.16	107.47	106.48	107.02	105.59	104.13	106.86	106.82	104.72	105.21	106.88	105.87	106.73	105.59	105.37	106.41	104.62	106.55	104.69	106.16	105.29	106.21	108.24	105.91	107.23
110.39	109.45	107.78	108.2	110.21	108.13	106.21	110.6	106.78	107.93	111.02	105.87	106.54	106.6	107.41	108.29	106.46	109	108.19	107.53	108.01	108.08	106.34	106.74	108.04	109.9	107.11	108.29	108.95	107.34	108.06	107.93	106.48	107.88	109.41	105.23	106.75	110.99	107.85	108.61	108.14	106.63	107.13	108.38	106.66	108.68	106.42	106.24	109.58	108.04
103.8	106.37	103.15	104.49	104.61	106.55	104.13	107.12	105.21	106.36	105.74	104.57	105.6	105.55	105.67	103.73	107.28	105.25	108.24	104.74	105.94	106.73	106.91	104.94	106.02	103.75	106.42	106.86	105.05	104.92	104.84	107.92	107.04	104.58	104.76	103.67	104.69	106.43	106.96	107.34	106.34	104.44	105.98	108.41	105.05	105.03	106.16	104.37	106.93	106.31
96.6	98.932	99.519	97.023	98.646	97.542	99.625	97.312	98.569	97.731	98.836	97.945	98.035	95.846	96.598	97.811	96.208	98.254	96.664	97.915	98.298	98.748	98.295	95.851	97.437	99.601	98.473	98.178	100.15	98.186	97.919	95.072	100.27	97.716	98.959	98.268	98.34	96.437	97.479	97.59	98.44	97.135	99.04	102.08	97.184	96.84	98.664	97.896	98.254	97.492
97.254	96.013	98.479	96.039	99.633	97.087	99.147	99.092	96.97	98.572	97.155	99.223	98.418	99.022	97.607	99.111	98.997	99.004	98.798	97.953	97.378	98.98	97.074	97.439	98.017	95.814	99.836	98.086	97.691	97.861	98.501	99.526	96.686	97.024	97.588	97.274	100.12	96.743	97.998	100.08	96.734	98.203	96.587	96.515	99.418	96.85	95.877	95.493	97.797	98.19
108.04	107.15	108.32	106.35	106.93	109.6	106.61	107.94	107.75	110.02	108.2	109.77	106.21	106.21	110.1	108.49	108.3	105.48	107.1	109.04	108.29	107.71	108.53	110.47	107.92	106.6	107.6	107.34	104.93	105.83	106.86	107.97	108.28	109.09	109.22	107.22	106.3	108.36	108.31	109.77	108.51	107.48	107.48	107.98	108.4	106.98	106.98	108.45	107.09	108.26
106	104.91	103.37	107.16	103.01	105.24	104.51	105.43	105.05	105.94	105.14	106.21	105.39	105.7	106.26	110.15	106.53	105.02	103.9	104.19	105.28	104.83	105.88	105.56	106.22	106.17	106.2	105.45	103.16	107.84	105.55	106.33	106.54	105.19	106.89	105.83	102.74	106.02	106.92	104.28	104.61	105.89	107.24	105.36	103.51	104.82	103.85	105.25	105.91	106.32
106.82	107.06	108.15	107.92	109.52	107.01	107.55	107.23	109.08	107.83	107.82	107.83	109.33	108.04	106.9	109.54	108.23	106.78	106.31	108.64	107.6	109.56	108.61	105.82	109.6	111.43	106.84	107.87	108.12	106.68	108.19	106.54	109.75	107.74	108.04	108	108.01	109.74	108.36	105.82	106.41	107.3	106.17	108.25	108.38	108.2	106.39	108.43	107.64	106.23
100.13	102.38	103.51	102.62	103.55	102.87	104.56	101.25	102.54	103.03	103.33	102.87	104.41	104.05	100.99	100.32	104.86	104.29	100.29	102.39	104.17	102.15	105.98	102.29	104.06	106.76	102.04	104.61	103.19	102.38	103.64	102.67	101.77	105.91	101.92	104.7	103.51	101.24	103.69	104.03	101.33	102.64	101.7	103.89	104.13	103.05	104.49	101.58	104.69	103.75
109.05	106.2	106.64	109.17	107.51	107.17	107.58	106.2	107.26	108.07	105.83	106.9	108.45	107.7	108.27	106.17	107.13	108.24	105.87	107.21	111	108.4	104.85	107	109.16	111.71	107.16	109.85	106.86	107.86	108.48	105.2	108.24	107.75	106.42	106.87	110.05	106.91	109.74	108.44	108.89	107.03	107.1	106.29	106.14	110.84	107.46	108.23	108.47	106.3
107.04	106.58	109.67	109.49	108.21	107.45	106.87	108.55	107.3	107.85	107.99	106.04	110.45	106.62	107.8	109.11	109.32	108.35	109	107.44	107.28	107.61	107.03	108.12	107.42	107.59	107.23	105.84	109.23	108.14	107.58	105.77	108.57	108.9	108.29	107.68	108.17	107.96	107.58	105.85	108.94	106.8	109.8	111.31	109.09	108.38	107.38	108.35	106.03	106.95
107.54	108.46	107.2	108.29	109.05	106.77	109.84	109.47	110.2	106.36	107.47	108.6	109.92	109.97	110.31	109.43	108.99	107.15	107.5	108.3	109.52	107.88	109.59	107.74	107.72	109.59	107.69	109.11	108.3	109.22	108.02	108.38	109.6	107.89	111.96	110.6	108.97	109.55	106.97	109.27	107.96	109.91	107.45	105.83	108.34	109.48	107.36	110.66	107.1	107.03
109.01	107.85	108.71	107.43	107.56	106.92	109.14	109.15	107.21	109.07	109.51	107.64	106.7	107.34	109.34	105.6	107.6	106.81	110.4	108.1	106.94	108.98	106.61	106.71	111.17	108.56	106.91	108.99	107.96	108.62	107.33	106.39	108.24	106.77	110.32	109.02	109.02	108.72	107.26	107.86	109.4	107.19	109.3	109.23	108.64	107.16	106.92	109.25	105.27	107.23
105.45	105.15	105.53	106.51	105.54	103.96	108.85	107.54	105.42	104.47	105.78	104.48	103.55	107.95	108.02	104.22	105.37	103.4	102.01	108.3	104.9	106.8	105.22	107.92	104.41	103.25	104	108.74	104.22	107.17	106.71	105.46	105.32	104.95	106.96	106.67	105.2	104.37	107.37	103.91	107.82	105.6	107.39	104.08	106.64	104.74	104.5	104.12	107.7	105.9
99.456	97.69	96.477	97.809	96.512	96.941	98.948	98.423	95.835	97.303	98.733	98.312	98.544	97.087	98.506	97.628	97.088	98.36	98.412	99.318	95.963	97.414	97.919	95.818	98.679	97.281	95.726	99.348	97.901	96.847	97.656	97.254	97.506	97.953	97.474	97.961	98.136	96.971	96.958	99.175	100.22	99.817	96.619	95.159	98.265	96.739	95.895	98.111	97.271	97.248
106.46	105.64	106.65	106.77	107.07	104.96	105.65	106.24	105.35	105.22	104.89	105.42	104.65	104.65	107.15	107.15	106.06	104.49	104.02	106.43	107.24	104.5	104.72	105.05	104.44	108.25	103.83	107.24	104.71	107.11	108.91	106.85	106.2	103.39	105.54	105.76	105.89	105.53	107.44	104.85	107.32	104.85	106.1	105.38	105.64	107.21	106.2	106.4	107.53	105.12
106.4	108.82	107.74	107.1	104	106.03	106.95	106.52	108.33	107.05	105.38	106.88	108.66	104.46	104.78	107.74	107.1	107.11	106.71	107.14	105.95	106.26	105.71	106.6	107.72	107.55	106.17	103.71	102.7	105.76	105.92	105.07	107.57	104.69	107.15	105.97	103.6	104.17	105.74	107.18	107.87	106.19	106.21	106.55	105.01	108.53	104.93	107.67	107.48	105.3
100.77	100.26	97.734	102.09	102.91	99.402	99.784	97.195	101.42	100.69	101.12	99.35	98.912	100.31	100.62	100.19	101.69	100.74	101.15	101.03	100.63	100.5	99.444	100.68	102.53	100.7	98.726	103.31	98.361	99.214	100.59	99.748	101.55	99.549	100.21	103.5	99.452	101.54	99.758	100.26	100.07	99.459	100.54	102.84	100.13	101.65	101.48	97.791	99.917	101.66
100.89	98.877	100.85	100.69	101.92	100.91	99.696	100.1	98.819	101.18	99.263	99.787	99.817	101.44	102.33	99.268	101.67	102.24	100.83	100.2	99.894	99.378	101.88	100.11	98.73	100.52	98.175	99.918	99.48	102.29	100.59	99.446	97.463	100.62	101.31	103.66	99.674	99.914	99.945	100.47	99.134	101	97.863	102.26	100.12	101.43	102.86	99.656	101.58	101.88
107.61	108.32	107.56	106.26	108.31	109.8	109.99	108.59	108.11	105.78	106.9	109.67	108.27	107.14	107.07	107.82	107.35	108.34	106.71	108.36	107.81	107.3	109.72	110.18	107.14	106.68	110.13	107.74	106.88	108.54	107.44	109.48	108.36	109.59	109.73	107.25	108.55	109.08	110.43	108.75	109.5	108.74	108.51	107.98	108.78	105.07	108.11	106.43	105.66	107.54
102.12	99.868	99.325	100.2	101.36	101.53	99.483	100.08	100.57	99.217	99.931	98.945	97.347	99.802	102.61	101.18	100.95	101.38	100.16	96.366	99.851	100.13	98.943	98.745	100.76	102.22	98.279	101.05	99.631	100.3	99.213	103.79	100.98	99.804	99.909	103.32	102.25	100.63	100.38	101.85	98.575	99.961	99.503	99.659	102.35	101.19	98.564	100.07	100.98	100.4
108.91	109.5	107.46	108.17	109.08	105.22	110.88	109.88	108.87	106.6	109.64	108.22	108.61	107.82	107.39	107.44	109.55	110.15	108.3	108.74	110.31	108.8	111.01	108.18	107.17	109.37	108.47	108.22	109	109.17	106.74	110.1	107.35	111.4	109.65	107.29	109.92	107.37	109.17	106.74	109.41	110.15	108.65	108.84	108	108.39	106.8	108.02	108.22	107.64
98.245	97.219	97.119	99.931	98.106	97.464	99.105	96.991	98.341	97.534	98.345	99.178	98.456	95.946	97.441	100.1	99.706	99.334	97.385	97.256	99.405	98.118	98.558	96.908	97.024	99.226	98.268	100.32	98.865	97.374	97.85	98.411	98.074	98.18	97.918	96.617	98.817	96.984	96.708	95.78	98.399	96.762	97.358	98.5	97.96	96.445	97.778	96.654	96.692	96.974
99.997	95.297	100.53	98.376	99.262	102.79	100.03	98.429	96.462	97.523	96.628	97.498	99.023	98.681	99.094	98.595	97.201	99.084	99.674	98.61	99.327	99.084	99.111	97.179	100.01	99.824	96.984	98.119	98.37	99.767	99.351	98.33	98.816	100.1	99.137	101.68	99.92	100.63	98.703	100.38	98.771	99.283	99.932	98.563	99.84	98.135	98.425	99.331	100.17	99.905
100.02	99.532	98.075	99.791	100.2	98.175	99.128	100.49	99.262	98.161	98.543	96.567	99.547	99.502	101.33	100.14	99.757	97.824	97.01	100.12	101.24	98.002	101.65	99.381	99.583	98.623	98.369	100.88	99.948	100.51	98.419	97.808	98.907	97.828	98.998	99.762	99.484	100.7	98.956	97.487	97.896	100.26	97.135	100.13	99.127	99.744	97.844	99.579	99.022	98.557
105.91	107.26	109.96	111.91	108.49	109.2	108.72	107.39	106.6	108.76	108.29	106.76	108.25	106.69	109.6	110.85	109.47	108.33	105.25	107.79	105.68	109.5	109.97	107.5	109.13	109.37	109.58	108	109.31	106.98	109.12	108.09	108.99	108.42	108.5	109.3	107.82	107.71	110.11	108.67	108.68	108.08	109.79	108.75	108.65	110.59	107.97	105.46	107.03	107.11
102.56	101.33	101.37	101.14	101.5	100.71	102.17	102.07	101.32	101.39	100.11	99.991	102.99	98.944	99.034	100.15	100.89	100.48	101.84	102.98	102.19	100.58	102.18	98.946	99.548	103.89	99.189	100.23	103.56	100.24	102.52	98.978	101.23	102.65	102.27	101.28	103.22	100.83	100.6	103.25	100.19	101.2	100.71	99.815	102	100.43	102.54	99.518	99.401	101.94
109.13	108.88	106.9	108.02	107.91	108.94	107.13	108.24	106.83	108.47	108.35	104.79	106.26	107.98	108.35	105.1	109.17	108.71	108.13	108.83	108.71	106.06	107.57	107.12	109.78	106.99	107.1	108.57	107.02	106.88	106.15	105.75	107.55	107.17	109.92	106.83	108.82	106.73	106.19	108	108.8	106.79	106.18	108.95	108.14	107.96	108.4	108.63	106.27	108.68
106.4	105.12	105.36	107.47	105.44	105.45	104.46	105.71	104.77	107.34	104.99	105.63	106.1	103.61	105.13	107	105.4	104.11	105.78	105.32	103.92	105.86	105.96	102.66	107.18	104.82	105.63	106.22	108	104.4	106.57	106.75	107.88	106.42	105.67	106.49	108.26	104.32	106.5	106.18	104.3	105.99	106.98	106.04	107.23	105.16	109.4	107.5	106.68	107.68
107.67	107.05	109.39	108.7	108.62	106.52	108.97	105.69	106.53	108.32	109.16	109.23	109.75	106.87	109.58	108.23	108.12	111.99	109.09	108.94	107.46	108.15	106.35	107.87	106.29	108.06	109.09	109.11	106.61	108.72	109.17	106.83	107.48	105.51	109.72	108.41	107.82	109.28	106.68	108.83	107.85	108.38	106.97	108.69	108.31	109.57	109.83	109.34	108.72	108.41
105.31	106.22	105.83	106.08	107.22	104.37	106.65	105.4	104.33	105.65	105.32	104.8	105.22	106.76	105.98	105.73	105.2	106.36	103.25	105.38	105.32	108.89	106.19	104.8	107.65	105.75	104.8	107.74	104.88	105.18	104.55	105.21	105.3	107.55	106.4	104.61	103.96	105.98	106.58	105.23	101.92	106.33	105.24	105.72	106.26	103.4	105.28	106.47	103.79	106.22
108	105.65	106.96	106.88	110.92	107.4	107.35	107.96	105.06	105.78	106.88	108.73	108.37	108.66	108.41	109.36	107.26	105.28	108.79	108.62	110.18	106.58	107.12	106.41	108.8	106.61	109.52	105.68	108.94	105.54	107.96	110.86	107.07	108.63	106.97	106.22	108.23	106.14	107.68	109.67	107.18	110.22	110.44	106.74	108.02	106.04	107.83	106.06	106.73	106.77
109	108.97	108.37	109.92	107.78	107.4	107.3	109.66	108.14	108.35	108.49	107.88	108.94	109.22	109.04	108.58	105.9	106.83	110.24	108.11	105.99	109.96	106.87	108.64	109.51	110.44	108.13	109.3	109.06	105.9	107.94	110.16	107.68	110.43	107.95	108.88	107.82	107.98	109.29	107.93	106.33	109.59	109.61	108.32	110.02	107.34	107.62	109.19	108.32	107.61
95.708	98.572	96.239	98.47	99.449	97.253	96.249	96.738	98.098	96.787	96.603	97.666	98.203	97.557	98.009	96.446	97.037	97.201	98.887	101.04	95.03	97.367	96.974	97.246	98.84	98.378	96.932	99.546	99.381	99.706	97.45	98.04	97.47	98.843	97.191	95.763	97.377	95.211	99.037	97.383	98.987	99.481	97.733	99.493	96.798	96.993	96.787	99.026	98.106	96.569
112.08	110.27	111.26	110.13	113.34	110.54	111.83	110.45	110.68	110.43	110.94	109.06	109.41	107.76	109.03	110.68	112.92	109.77	110.05	109.15	111.68	110.66	110.01	109.47	111.3	109.99	110.59	110.31	108.75	108.77	110.26	111.93	110.77	110.84	109.86	110.71	108.41	108.78	109.58	112.32	108.96	110.15	110.43	110.2	109.75	110.13	113.37	111.23	108.71	110.39
106.38	107.17	106.1	108.54	108.9	109.45	106.98	107.73	105.93	109.7	105.35	106.01	103.98	106.68	108.72	107.75	108.47	107.45	111.64	107.3	106.22	107.14	109.47	108.41	107.8	106.49	107.69	108.57	108.11	109.5	108.3	107.96	108.03	107.88	107.1	104.74	105.07	110.47	107.85	108.28	105.63	107.54	110.2	106.29	109.18	108.66	106.76	107.77	111.09	107.83
106.55	107.69	109.15	107.05	107.36	108.28	109.95	107.5	107.64	110.31	106.63	111.09	108.83	108.39	108.66	108.13	110.31	107.89	109.91	108.44	109.7	107.76	106.53	107.89	109.67	110.13	109.67	109.12	108.75	108.85	108.11	109.68	106.58	108.83	108.02	109.81	107.52	107.65	108.81	107.4	111.05	108.57	110.13	109.8	108.44	109.48	109.27	109.02	110.77	106.86
101.77	100.64	101.24	100.75	101.23	99.939	101.34	102.43	100.05	102.66	100.29	101.13	100.29	98.425	101.06	101.38	101.18	99.891	101.56	100.73	100.04	101.02	102.41	100.27	102.1	103.66	100.03	101.77	101.68	100.48	101.66	101.17	101.93	101.61	100.8	100.02	101.14	100.75	98.309	101.28	102.59	102.1	102.78	98.986	100.06	100.45	101.07	99.705	99.399	101.51
108.57	108.61	108.51	107.59	106.56	106.74	109.24	108.9	111.13	109.09	108.92	110.01	107.1	108.12	106.32	105.08	110.22	108.43	108.03	108.23	106.48	107.92	109	108.31	108.3	109.95	110.15	110.8	109.14	107.79	110.42	108.47	109.62	107.92	108.21	108.8	107.47	107.98	107.86	107.72	107.86	109.73	109.1	107.89	107.51	109.47	108.63	107.74	108.58	109.61
103.73	106.25	104.31	105.13	106.36	105.27	105	109.42	104.62	107.34	106.25	105.08	105.2	103.49	106.36	105.66	105.07	105.56	104.3	106.01	106.4	104	106.26	105.58	107.02	104.24	106.06	104.77	105.53	106.88	104.74	104.42	106.24	106.07	105.34	106.54	105.51	106.95	106.57	104.7	104.54	104.14	106.09	107	106.75	104.53	107.74	102.96	105.82	104.22
109.1	107.92	107.62	105.72	108.63	109.39	108.31	110.61	107.82	108.33	107.75	107.31	107.03	108.69	109.5	110.19	106.28	106.74	109.89	107.77	106.73	105.07	110.41	109.46	108.3	107.93	107.59	108.23	109.39	108.18	108.77	105.21	109.18	109.54	107.72	107.77	109.46	108.9	109.42	108.81	109.17	109.9	106.95	107.81	110.06	107.67	109.1	108.91	109.04	109.31
108.12	110.52	106.32	109	108.76	108.06	108.02	108.15	108.61	110.56	110.02	107.42	106.95	106.49	110.06	107.53	111.07	107.13	105.85	105.93	108.58	108.14	107.34	105.87	108.94	107.61	108.65	110.25	108.79	108.56	110.16	108.54	109.01	106.79	110.51	107.69	109.22	108.65	112.34	109.19	108.33	109.91	109.08	106.75	108.43	108.94	108.62	109.33	109.08	108.45
106.62	106.76	104.92	106.9	106.32	108.14	109.33	108.51	109.36	106.98	107.84	109.92	108.92	108.84	107.64	107.13	108.87	109.14	106.76	106.43	108.29	109.04	107.65	108.13	109.12	106.89	109.75	108.75	106.71	107.68	108.34	107.6	106.29	108.76	109.64	109.09	109.03	105.84	108.65	107.87	106.98	107.8	109.62	108.57	105.72	107.7	107.78	109.04	108.85	108.68
106.55	106.11	106.85	107.87	106.09	107.72	106.43	106.05	106.49	106.01	108.3	105.08	106.07	107.62	107.3	103.42	105.66	105.5	107.28	106.26	108	105.59	106.39	104.89	107.91	106.28	105.64	106.96	106.75	105.56	106.08	105.18	107.1	108.64	105.73	106.75	106.27	106.59	110	107.12	104.3	105.34	107.22	105.51	107.15	106.82	104.82	108.24	106.12	110.72
108.96	110.53	110.54	107.39	109.48	107.68	106.43	106.28	106.29	105.69	107.12	109.04	109.89	110.25	107.47	107.21	105.94	107.37	108.58	106.05	108.87	106.6	106.05	105.44	106.87	107.69	106.58	106.04	108.2	104.71	107.31	108.46	110.2	106.34	108.54	108.46	108.13	107.64	107.52	108.8	107.66	108.5	106.8	107.19	107.59	108.1	107.74	109	108.69	110.83
99.867	99.583	100.23	101.28	102.21	100.69	100.81	100.7	102.99	99.897	101.48	101.28	102.19	98.347	99.152	98.564	97.342	101.13	100.86	100.53	102.47	100.95	100.76	101.36	100.88	99.584	100.98	99.984	100.03	100.67	97.435	102.42	99.124	100.19	101.38	100.7	101.66	100.92	99.87	100.67	99.98	104.55	101.37	101.65	102.92	98.647	101.13	99.482	100.12	100.95
110.12	108.04	107.26	108.51	107.09	107.68	109.03	110.4	108.57	107.36	109.03	110.22	109.74	110.29	108.89	110.05	109.3	106.98	108.34	107.79	107.15	109.21	110.39	110.68	108.2	107.34	107.9	106.85	108	110.77	106.02	109.78	109.11	107.02	109.77	106.47	107.29	108.62	110.57	109.02	108.8	107.79	109.99	108.02	109.04	108.39	108.02	108.1	109.95	106.81
107.04	107.21	106.52	105.62	107.35	103.58	105.13	104.72	103.8	107.42	103.95	105.38	104.74	104.8	103.29	104.97	104.87	105.01	103.7	103.54	106.92	105.75	106.41	103.91	107.09	103.57	106.26	107.29	104.73	104.87	105.87	105.98	106.85	104.16	105.53	106.12	105.69	103.37	104.2	106.22	105	104.96	104.58	106.31	104.45	106.6	104.86	103.92	106.75	104.12
107.37	111.04	108.21	107.15	108.46	108.1	107.54	107.33	106.92	107.09	107.78	106.27	109.75	108.08	107.3	109.4	107.69	107.58	107.25	109.24	108.49	108.74	109.47	107.82	109.11	108.37	108.92	111.12	109.93	108.28	108.16	108.66	107.52	108.97	108.08	109.57	108.14	107.72	109.13	108.04	109.27	106.8	108.84	109.08	110.79	108.42	107.64	108.71	110.73	108.07
111.29	108.61	114.28	110.18	111.56	109.96	111.25	110.15	108.38	108.97	109.42	109.84	109.02	112.71	109.33	110.51	109.59	109.16	110.47	110.11	108.51	111.43	112.31	110.62	112.09	110.7	110.45	110.49	111.07	111.07	110.91	111.08	111.5	110.41	110.45	111.01	110.97	109.98	109.62	110.32	112.26	110.7	110.53	112.62	108.98	108.8	109.38	107.94	108.86	108.79
104.5	103.05	104.99	108.18	104.11	103.11	105.51	108.09	106.41	104.61	103.75	103.37	106.69	105.3	105.46	104.83	108.35	105.17	104.9	104.8	106.72	105.31	107.34	107.11	102.78	104.12	103.96	104.81	105.99	105.4	104.29	106.86	105.6	105.44	106.89	104.02	103.87	105.31	105.69	105.83	106.51	106.3	106.11	105.36	107.75	105.18	104.44	104.99	107.91	105.77
106.51	108.78	105.79	109.38	107.28	106.12	105.28	109.4	107.19	108.74	105.52	107.9	106.44	106.8	108.14	106.46	106.66	108.98	106.34	106.1	107.11	107.33	107.88	110.21	107.87	105.69	108.92	105.53	103.89	107.4	105.21	106.85	110.64	106.71	108.8	105.94	105.77	109.41	109.57	106.85	107.75	108.43	107.56	107.76	107.32	108.75	105.25	107.53	107.79	109.08
96.729	96.745	98.809	98.845	97.311	97.686	98.571	99.038	96.949	98.3	100.76	96.871	100.48	97.61	99.625	99.341	99.36	96.831	100.25	95.457	96.69	96.365	97.081	100.61	98.782	98.131	99.597	98.665	100.46	98.838	99.619	98.233	99.001	98.822	98.738	97.669	98.538	98.279	99.648	96.946	95.367	97.543	97.607	98.105	98.978	98.476	98.523	98.993	94.561	99.677
104.97	107.15	103.65	106.66	104.85	105.13	105.71	104.9	105.74	106.75	106.62	104.43	105.72	104.02	103.98	103.67	106.81	104.5	105.16	105.21	104.48	105.23	107.5	104.9	104.02	104.79	106.06	106.69	106.24	105.59	105.82	106.62	106.49	106.97	105.54	106.32	105.72	106.22	104.91	105.5	101.98	107.32	105.36	105.86	104.86	105.1	104.06	104.77	104.76	104.4
107.23	106.04	106.74	105.38	105.46	107.31	108.12	108.07	105.79	107.14	105.17	105.65	107.64	106.84	109.47	107.71	107.66	106.68	107.91	106.96	105.58	106.15	108.17	108.66	102.9	108.47	107.67	104.88	107.95	105.25	108.51	107.56	107.62	104.95	106.13	106.54	107.79	106.49	105.98	106.38	108.66	107.08	106.06	107.9	105	104	106.55	105.78	108.45	106.38
99.73	95.871	98.551	97.577	97.184	99.649	96.798	97.175	98.108	99.362	95.762	98.933	97.419	98.06	97.775	98.816	98.398	100.58	97.883	99.583	96.04	99.404	99.328	100.82	99.896	99.816	96.381	97.921	96.708	98.111	99.643	98.01	98.997	100.37	99.377	99.016	99.396	96.39	100.55	98.826	99.231	99.573	99.18	97.61	97.649	97.846	97.88	100.74	96.803	98.036
105.59	107	105.05	105.48	105.99	107.77	106.24	106.97	103.53	105.3	103.08	106	104.63	107.43	106.72	106.21	105.65	105.06	105.27	108.02	106.27	104.76	106.44	110.02	106.94	105.79	107.3	106.84	104.44	107.17	104.36	105.21	102.74	105.34	104.36	105.41	105.78	105.91	107.64	105.61	106.55	106.27	105.59	104.37	104.35	107.14	104.17	106.27	104.7	104.74
107.78	106.65	107.36	108.16	107.23	108.62	105.84	107.54	106.63	107.54	106.75	107.21	106.59	106.42	106.62	105.79	106.11	105.52	104.83	106.2	104.8	105.04	106.11	106.29	105.76	108.05	104.29	107.32	106.77	106.83	105.41	108.98	107.42	106.71	105.96	105.29	106.48	105.99	108.36	108.74	108.51	106.21	108.23	108.67	106.98	104.13	105.84	105.56	106.19	104.11
106.29	105.9	105.48	108.44	107.66	103.91	109.02	105.5	105.84	105.85	106.59	106.14	104.61	102.81	106.28	105.49	106.03	108.08	105.59	106.91	107.38	105.98	105.03	107.22	107.37	103.82	106.44	104.12	106.37	108.78	106.31	106.14	104.29	107.16	106.58	106.44	104.39	107.2	107.51	108.8	103.98	106.66	106.71	105.71	107.31	107.17	107.1	106.47	106.1	106.53
106.27	106.75	105.25	106.89	105.17	105.2	106.61	104.52	105.33	106.19	104.06	106.62	104.62	105.88	105.08	103.86	104.17	106.47	104.57	103.82	104.05	104.68	103.96	104.33	105.83	104.69	106.23	104.23	106.26	104.28	106.11	105.22	105.38	104.79	106.74	104.69	107.74	106.65	104.8	105.97	106.04	105.86	107.13	106.36	105.54	106.84	106.04	108.89	102.82	105.93
109.96	104.78	106.46	104.83	105.81	108.74	104.74	106.11	108.4	105.74	105.83	106.63	105.23	104.58	105.99	104.65	104.64	106.43	106.46	105.92	106.17	108.93	105.76	104.59	104.92	104.48	107.48	103.67	106.89	103.48	103.19	106.66	106.33	103.43	107.73	105.73	107.27	106.33	108	107.74	104.9	107.06	106.01	103.94	104.21	108.25	106.52	106.36	105.08	105.62
112.04	109.32	110.39	111.18	110.4	108.92	111.63	108.44	108.29	113.08	109.35	111.52	108.97	110.52	107.92	110.54	109.68	109.62	108.58	112.3	112.1	109.63	109.6	111.09	110.89	110.47	110.32	111.91	107.91	109.7	111.77	113.94	111.97	115.09	108.75	108.13	111.8	108.69	109.99	109.13	112.92	110.95	111.31	110.08	110.29	111.13	109.5	111.63	109.05	109.78
106.42	106.25	105.18	104.99	105.21	106.99	105.1	105.7	109.46	107.25	104.36	105.57	106.02	105.07	106.26	106.64	105.23	104.86	107.76	104.37	104.79	104.89	104.33	107.24	104.07	106.53	106.67	106.83	105.99	107.06	105.95	107.58	104.71	106.66	103.47	107.54	104.95	104.44	106.15	105.2	104.22	105.19	106.46	105.86	104.88	105.41	104.27	106.55	102.48	102.78
98.487	98.858	100.03	98.947	98.891	97.886	96.848	100.53	99.905	98.288	98.115	99.445	97.555	97.771	99.772	98.776	97.566	98.299	102.14	99.165	97.162	98.891	97.451	98.491	98.279	102.3	98.768	99.903	98.455	97.891	98.35	96.665	96.284	98.944	98.52	97.569	101.07	97.219	97.906	100.88	97.635	98.393	98.84	97.877	98.738	99.381	99.01	98.447	100.48	100.38
107.1	106.3	107.26	107.36	107.19	104.75	103.95	107.74	106.37	108.12	107.24	105.64	106.05	108.65	107.24	104.25	106.67	107.44	106.22	105.47	106.21	105.91	106.89	106.77	106.18	105.91	105.83	106.31	107.93	105.2	104.72	105.69	107.34	103.6	106.34	107.43	108.1	105.88	107.8	106.02	108.02	107.37	106.86	106.8	103.46	103.84	106.5	106.12	105.65	105.19
106.04	106.63	106.01	108.47	105.42	108.22	105.43	106.4	106.4	106.17	105.53	105.52	104.54	107.56	104.35	106.02	104.21	107.31	104.97	102.04	104.6	104.31	106.15	103.62	105.94	102.46	104.92	105.58	107.98	106.35	104.97	103.81	104.58	106.38	104.3	104.31	105.69	105.66	108.76	105.63	104.69	104.78	106.34	105.45	104.11	104.93	106.03	104.51	105.88	103.5
105.62	105.51	104.29	104.81	105.75	106.67	105.86	105.75	106.25	104.68	106.26	105.81	105.75	104.91	103.72	106.37	106.04	104.95	105.73	106.56	104.48	106.66	106.65	105.37	106.16	106.35	104.07	108.05	105.68	105.82	106.61	107.56	105.29	107.14	104.59	103.96	102.83	105.94	105.17	105.5	105.2	105.81	105.63	106.1	104.45	105.34	106.33	104.42	104.39	104.9
106.27	107.32	106.23	106.54	106.36	106.06	105.08	107.44	105.09	109.83	107.68	108.04	105.75	108.37	109.27	105.77	105.35	106.85	104.77	105.78	107.82	105.87	106.11	107.09	107.16	104.3	106.42	104.98	106.45	107.93	107.75	109.5	106.42	106.94	103.98	107.17	106.73	105.69	105.38	107.23	106.68	106.43	107.44	106.66	107.68	107.2	104.7	107.66	106.69	106.86
103.83	105.27	108	106.05	108.24	107.74	107.87	107.99	109.7	107.58	108.86	108.01	104.74	105.85	105.18	106.8	107.56	106.08	106.26	106.28	106.24	109.27	105.75	105.89	106.58	107.14	107.23	107.32	105.87	105.38	107.21	107.11	104.61	106.04	104.89	106.65	105.03	105.37	106.48	105.05	106.38	108.84	105.85	105.98	107.3	105.06	106.92	104.96	104.56	107.85
104.75	102.87	104.98	105.17	103.58	105.03	107.15	104.61	105.87	105.83	105.88	105.34	104.3	103.38	107.32	102.89	106.03	105.37	104.22	107.47	104.19	107.48	104.79	103.86	104.81	105.58	104.96	105.67	105.22	103.66	107.72	105.05	106.13	105.63	106.71	107.3	104.87	105.74	107.72	107.26	105.24	106.86	102.88	103.3	106.4	103.9	104.61	104.53	105.79	105.68
105.92	105.95	105.45	104.68	105.96	104.78	103.31	107.12	104.22	104.53	101.85	106.99	104.81	105.36	103.14	104.94	104.92	105.25	105.14	106.28	106.69	106.3	105.06	107.17	103.88	107.73	106.45	104.14	107.04	106.12	105.36	105.3	104.38	104	104.61	104.38	106.27	106.51	104.22	105.25	105.47	105.58	106.6	106.2	105.02	104.86	104.27	106.01	104.67	106
98.381	98.991	97.611	97.248	99.368	96.455	97.028	97.188	99.699	99.428	96.708	96.253	99.104	98.519	97.654	96.835	99.302	101	94.057	96.585	97.995	96.923	97.308	95.538	97.152	98.525	97.236	98.213	97.415	99.402	97.809	95.664	98.657	97.553	98.453	98.958	97.205	99.46	99.232	100.21	98.141	100.5	98.05	97.35	96.306	99.319	97.4	96.157	97.663	96.657
105.36	107.89	109.15	109.83	107.62	111.43	107.8	107.44	108.6	106.64	109.05	107.18	106.88	107.54	107.89	105.49	107.17	107.78	107.11	106.9	108.35	109.19	108.57	109.3	109.11	107.05	107.93	107.82	108.75	105.45	106.57	106.38	105.65	107.01	106.06	106.62	107.67	108.78	109.97	108.01	106.07	107.88	106.81	108.61	107.85	106.03	108.35	106.33	107.56	110.58
106.58	105.56	103.51	105.33	108.03	101.61	107.4	105.88	105.55	107.02	106.44	104.38	106.53	107.46	106.96	105.89	105.44	106.28	105.79	107.35	106.05	107.07	106.36	107.58	106.42	103.52	106.53	103.88	105.11	104.7	106.78	106.33	104.4	105.71	108.01	106.43	105.55	104.98	105.26	105.47	105.06	103.91	107.1	103.47	105.59	105.3	106.2	105.42	107.75	104.72
107.73	106.97	105.9	106.75	105.33	104.62	105.22	104.98	105.8	106.67	104.56	104.65	106.82	105.71	103.84	105.55	108.02	105.84	105.99	106.53	105.02	106.07	106.56	105.82	105.76	105.98	106.71	105.96	106.69	105.54	107.43	107.85	105.68	106.05	103.6	104.5	105.51	109.91	104.3	105.88	106.93	105.1	107.8	105.32	103.53	104.33	105.7	105.43	107.52	106.94
109.31	110.48	109.93	111.34	110.7	109.11	110.54	110.05	108.86	112.3	109.7	106.8	109.34	112.13	111.06	112.02	108.85	110.5	110.94	110.79	113.29	110.04	110.83	112.77	108.86	111.97	109.5	112.97	111.67	111.88	111.45	110.41	110.12	107.6	107.4	109.92	110.61	109.94	109.44	110.31	112.4	111.01	109.23	109.53	109.88	111.41	113.41	111.15	110.18	109.75
101.61	99.222	100.74	98.922	99.432	101.32	99.32	101.33	99.459	101.39	98.825	98.578	100.31	100.18	102.06	99.239	101.87	99.959	103.47	97.802	99.553	101.74	98.738	99.28	100.04	97.47	100.67	99.832	100.35	98.985	100.94	99.639	99.153	99.45	101.17	100.2	100.55	100.55	100.36	99.151	99.778	100.45	99.197	100.81	100.81	99.565	102.19	100.19	99.565	102.63
107.87	105.54	108.44	110.6	109.56	107.56	108.16	107.14	108.13	108.98	107.6	107.02	108.96	107.31	106.16	107.53	107.62	110.25	107.31	106.04	108.11	108.52	108.15	108.34	109.1	108.7	110.04	106.36	109.94	105.72	108.87	108.93	106.55	105.16	108.1	108.29	109.22	107.02	108.74	106.19	106.73	107.62	108.12	106.99	109.64	107.65	108.7	108.15	107.91	108.97
105.69	105.86	107.6	108.03	107.26	108.2	104.31	107.67	106.44	108.13	105.45	103.31	104.36	105.68	107.05	106.04	105.06	107.22	107.36	106.85	106.24	106.03	107.3	108.03	104.25	106.48	105.63	107.14	107.84	105.96	105.61	106.83	106.94	104.85	106.71	106.71	107.61	105.09	107.56	106.85	107.32	105.46	103.1	107.06	109.33	105.15	108.6	106.66	107.92	107.61
108.95	109.55	108.37	108.17	108.29	111.14	111.06	108.53	109.97	108.18	108.81	109.35	108.5	109.69	110.25	109.38	110.3	109.16	108.83	109.12	108.06	107.64	107.78	110.68	109.05	108.75	108.69	108.65	107.56	109.59	108.72	107.9	109.79	107.34	108.34	108.65	109.72	107.52	108.55	109.71	108.03	108.61	108.73	108.75	109.74	106.35	108.99	105.95	108.37	107.05
107.7	108.51	109.16	110.13	107.14	107.9	107.31	106.84	110.41	107.42	106.86	108.41	105.59	109.16	109.1	108.86	109.79	109.64	107.26	110.31	109.45	106.26	110.33	107.33	109.52	107.36	105.84	107.91	109.86	107.72	106.88	110.15	108.46	109.35	108.74	109.86	108.08	108.51	107.34	109.03	108.64	108.5	108.03	108.45	107.58	108.41	108.08	105.79	109.55	110.8
105.69	108.34	104.6	103.97	105.86	108.07	104.39	106.13	106.35	106.33	103.23	105.55	106.93	105.75	104.68	107.61	105.59	104.61	106.32	105.79	106.35	106.59	104.11	105.25	107.72	104.48	107.03	103.75	105.77	107.1	105.36	105.65	103.73	106.52	107.98	104.91	105.57	105.64	108.14	104.02	105.4	104.92	108.77	104.33	104.9	107.34	106.25	106.53	106.91	105.58
108.97	107.38	109.3	107.73	108.54	109.59	108.88	108.29	109.28	106.69	108.49	107.94	108.89	109.13	108.23	108.6	107.57	109.44	109.1	106.9	110.11	107.75	109.1	106.22	108.39	109.5	108.69	106.34	107.04	109.99	109.71	107.23	107.82	110.73	108.85	109.09	110.66	110.55	111.41	107.79	108.04	106.61	108.02	111.23	107.86	108.66	107.85	107.98	107.72	107.85
105.79	105.27	102.33	106.95	103.7	105.71	104.63	104.44	108.44	107.2	105.23	104.99	109.2	105.45	102.97	106.76	105.61	107.62	107.14	106.89	106.41	104.76	104.98	104.59	104.25	107.99	105.52	106.23	108.54	105.59	104.1	106.44	109.69	106.38	104.9	105.75	105.23	105.65	107.12	107.82	106.47	102.57	104.59	104.77	106.62	105.12	106.68	104.96	104.65	106.3
103.66	106.18	105.63	107.2	103.77	104.41	106.93	104.48	105.9	105.52	103.85	105.13	104.12	105.77	103.48	107.66	106.09	107.51	105.98	108.37	105.09	105.58	104.65	106.59	105.62	103.62	105.94	104.71	105.97	106.7	105.61	107.48	106.78	106.06	103.23	106.36	104.56	103.91	106.32	104.61	104.45	106.77	103.67	106.86	105.43	104.82	107.21	106.19	106.17	108.25
106.03	103.72	106.69	106.12	107.53	108.1	104.3	107.56	104.14	106.08	106.5	103.17	104.72	106.03	103.83	106.08	106.71	107.4	105.83	104.66	104.68	105.24	106.37	106.4	105.44	103.99	104.12	105.63	106.02	104.83	105.44	106.63	107.81	105.18	104.45	105.8	104.02	108.39	106.74	104.78	106.63	108.27	106.23	109.51	104.17	105.46	106.18	106.79	108.22	105.66
101.19	98.429	100.8	101.6	100.55	100.13	103.85	98.301	100.86	100.89	100.48	101.58	102.01	104.61	99.843	102.9	101.9	102.09	101.2	100.66	101.14	100.45	102.84	102.48	101.06	104.04	99.868	99.091	102.45	102.26	99.196	99.687	102.34	100.36	101.11	103.45	101.44	99.902	100.3	99.259	100.59	100.62	99.97	100.42	101.45	100.13	98.094	100.28	100.02	100.71
103.21	101.12	101.78	103.95	101.82	99.138	100.88	104.76	103.51	103.68	101.89	104.47	103.32	101.74	102.27	104.63	103.03	104.66	101.92	101.1	101.13	101.14	104.24	102.66	101.94	103.58	103.67	101.55	101.72	103.71	105.41	102.69	101.54	104.4	103.11	103.75	103.64	103.21	104.3	103.49	102.77	102.73	103.75	101.45	104.82	103.31	103.55	103.5	103.61	102.38
107.09	108.64	106.74	107.94	109.13	107.94	109.38	108.86	107.99	107.37	108.03	106.59	110.56	106.97	105.9	108.84	109.33	108.02	107.88	107.76	105.77	109.66	108.89	105.36	109.53	109.14	107.75	108.62	107.09	107.92	105.96	108.54	109.14	109.73	109.2	107.55	107.52	107.76	109.6	108.18	106.57	105.75	107.43	107.32	110.24	107.66	107.47	107.98	107.23	109.5
106.88	106.21	107.16	106.18	106.05	105.81	108.42	106.97	105.83	107	108.47	107.2	105.37	106.84	107.89	104.74	109.28	106.68	107.28	106.05	105.02	105.74	108.76	108.34	108.4	107.85	105.42	106.11	105.16	107.14	104.94	107.49	106.86	105.64	106.68	106.25	107.18	106.77	105.27	104.9	107.85	107.29	107.16	104.92	105.02	107.57	105.55	106.05	107.27	106.2
101.16	100.01	100.19	99.615	100.51	99.723	102.04	99.607	101.22	99.408	99.657	99.639	100.1	100.11	99.665	102.04	101.42	102.87	100.82	100.58	100.57	100.53	100.83	101.2	99.936	100.06	100.13	100.15	101.07	101.23	98.164	99.784	100.61	100.8	99.957	102.31	103.48	98.124	98.366	102.5	102.44	99.383	100.24	101.65	101.85	102.09	98.376	97.416	102.88	101.4
106.42	106.06	108.04	103.54	104.19	106.04	108.42	106.27	104.86	102.75	108.57	105.34	108.53	107.23	105.65	105.72	105.19	105.81	105.12	108.29	105.63	106.41	106.3	105.36	105.22	105.7	106.86	107.08	105.32	106.71	104.69	107.42	106.95	107.25	106.63	105.26	103.75	104.32	105.38	106.16	104.12	105.07	105.53	101.54	104.92	104.67	106.17	106.25	103.5	105.06
106.1	104.91	105.3	104.08	108.35	103.76	105.24	105.16	106.62	105.23	105.49	104.39	105.03	104.65	105.53	108.4	104.91	106.62	106.53	105.27	104.6	104.64	106.19	104.76	101.23	106.7	103.89	105.87	106.58	106.21	106.01	105	102.29	105.77	105.05	105.4	106.51	105.57	105.34	105.01	106.19	106.53	104.14	105.76	107.1	107.53	107.77	107.09	105.82	104.22
106.3	106.54	103.33	104.55	106.91	106.08	104.51	103.34	106.66	104.8	105.99	104.56	106.47	107.8	104.17	105.7	108.25	105.9	106.67	105.44	103.67	105.68	106.2	103.7	105.87	104.95	104.72	107.71	107.32	103.57	108.33	106.83	103.77	104.58	106.59	103.35	104.74	105.15	107.09	105.42	105.38	104.73	104.43	104.23	106.88	104.58	107.85	105.98	108.91	106.47
103.09	100.47	101.79	98.729	102.17	101.45	99.913	101.35	98.595	99.751	101.57	100.22	99.568	99.248	101.52	98.723	98.268	101.76	100.83	98.466	101.04	99.851	101.05	100.98	100.06	98.78	99.158	101.4	100.36	100.28	99.872	101.41	99.672	98.283	100.49	101.58	100.35	101.06	97.667	100.24	100.76	101.74	99.008	102.01	101.32	100.75	102.41	100.07	98.498	101.61
106.04	107.01	105.91	105.73	107.19	105.41	105.88	106.81	105.6	105.77	106.25	104.35	107.57	105.75	107.3	104.57	105.65	106.31	102.88	106.25	105.05	106.56	106.23	105.53	105.01	105.68	106.43	105.22	104.39	104.9	105.42	107.76	108.37	107.88	104.86	106.59	105.47	105.62	104.56	105.38	105.92	106.08	107.03	106.68	105.81	105.85	106.44	106.1	105.09	107.19
97.393	98.035	97.38	98.748	98.338	97.027	98.829	99.047	99.068	97.281	96.535	98.94	96.924	98.336	96.881	98.253	100.85	100.22	98.433	99.535	96.796	96.603	97.792	99.212	99.307	97.461	98.248	97.122	100.75	99.479	98.298	99.545	98.494	95.82	98.909	98.907	97.55	99.255	98.81	98.777	98.702	97.831	97.28	98.099	98.522	98.4	97.582	99.503	96.762	99.289
108.72	107.68	110.13	107.55	110.57	108.48	109.47	110.14	105.69	107.97	108.94	111.35	106.35	108.31	109.7	108.21	107.5	105.85	108.02	107.33	107.75	105.7	107.2	106.95	108.16	108.7	107.59	110.06	110.35	110.78	109.67	108.03	109.92	107.52	110.35	107.9	110.29	108.88	106.66	108.93	108.75	107.06	106.97	110.03	109.43	108.7	106.77	106.6	107.49	108.03
109.62	107.77	105.66	107.6	105.55	107.45	104.94	104.51	105.57	107.24	106.89	105.82	107.52	107.8	106.53	107.63	107.51	107.74	107.3	105.15	105.87	105.36	106.48	104.37	107.34	107.33	106.08	104.63	106.27	106.26	105.68	108.51	108.24	109.02	106.67	105.69	107.12	107.61	108.03	105.9	106.19	106.94	105.81	106.38	104.79	106.35	106.89	107.61	109.06	105.49
107.42	104.76	105.61	109.91	107.02	105.63	105.15	108.6	105.58	106.17	104.27	107.85	106.16	106.55	107.23	105.31	105.78	106.92	106.7	105.41	107.68	106.88	106.04	104.13	107.52	108.29	108.03	105.98	106.78	105.4	107.29	104.22	106.84	110.13	104.49	106.7	106.61	105.22	107.46	106	106.46	104.17	106.16	106.48	106.09	106.02	107.96	105.63	106.62	105.81
106.81	104.98	105.92	104.21	106.69	107.24	106.01	107.73	106.5	107.46	105.59	107.05	106.67	107.41	105.55	106.8	106.13	106.46	106.95	106	108.66	107.86	107.85	106.32	105.65	106.04	107.91	106.29	106.07	105.35	107.63	110	106.73	108.47	108.09	105.73	107.73	105.58	105.47	107.08	106.2	105.22	106.68	106.83	106.02	108.21	108.2	107.05	106.28	105.59
112.07	110.94	109.33	108.68	109.05	107.29	107.95	109.71	109	110.28	109.86	108.06	105.34	107.9	109.64	110.52	106.28	109.52	108.15	105.82	108.71	108.69	109.29	110.17	108.04	107.45	108.3	107.38	110.69	109.73	104.9	107.09	108.35	108.98	108.14	108.76	106.18	106.49	107.52	109.81	109.7	108.86	112.24	109.09	108.23	110.34	107.97	110.21	110.56	109.75
107.22	105.65	103.71	104.67	105.35	106.15	107.34	104.17	106.66	104.61	107.47	104.81	105.43	106.21	105.63	106.06	105.36	105.08	106.17	102.95	107.72	105.59	104.8	104.55	106.8	104.71	105.67	106.21	106.75	104.75	106.96	103.31	108.69	104.85	106.27	106.79	106.35	104.36	105.86	105.36	106.64	104.21	106.98	104.6	106.89	105.99	105.21	107.31	106	105.88
109.59	107.56	108.9	106.11	109.17	108.94	108.74	108.75	107.56	108.32	106.21	105.93	107.91	107.75	110.09	107.41	109.27	107.72	106.76	108.35	108.96	109.08	107.14	109.74	108.85	108.33	110.25	108.41	108.61	109.45	109.17	110.22	108.53	107.36	107.9	108.48	106.9	107.47	109.42	108.63	108.19	110.04	109.16	110.35	109.18	109.61	108	107.87	109.22	107.33
108.06	108.91	105.01	107.52	106.12	107	105.3	109.4	106.34	109.11	105.48	106.49	106.65	105.87	106.23	108.44	107.29	107.9	104.9	106.76	106.1	105.54	107.18	102.1	107.91	107.03	105.39	106.12	106.09	105.04	108.03	107.7	104.6	106.61	106.04	106.87	105.33	106.47	106.73	107.32	106.6	106.72	106.17	107.41	104.57	108.72	103.53	107.01	106.47	105.5
106.6	105.5	103.09	104.99	105.69	104.53	107.62	104.68	105	105.73	104.51	106.38	106.52	104.32	105.7	105.98	105.62	104.42	104.97	107.12	107.17	105.99	105.37	107.71	105.46	106.78	108.65	104.77	104.72	107.21	106.64	105.24	105.19	105.56	106.94	104.61	105.5	104.83	105.01	104.92	107.14	105.08	105.63	107.41	107.7	105.98	104.53	104.45	105.35	104.58
99.306	97.541	96.169	97.329	97.181	97.412	97.917	99.269	97.67	97.964	98.801	97.553	98.141	97.935	98.149	99.376	98.667	98.419	98.416	95.875	97.136	97.4	96.428	97.446	98.612	99.868	98.326	98.614	96.566	98.789	99.728	97.022	99.399	96.056	98.728	98.495	99.561	97.937	97.699	97.781	94.964	98.864	96.515	98.814	99.908	97.404	100.77	95.88	96.148	97.267
106.02	105.99	106.59	106.79	106.11	105.34	104.96	105.02	105.16	106.36	107.65	106.33	106.66	105.5	107.01	104.33	107.66	105.35	106.25	109.46	109.29	106.08	107.8	106.61	107.8	104.52	107.21	106.62	106.21	107.61	106.63	106.79	108.14	108.65	108.17	105.81	106.87	107.19	108.29	109.27	105.81	106.28	106.99	106.56	105.71	106.63	106.25	107.22	104.1	106.31
109.46	105.21	107.09	108.15	108	106.79	108.43	109.67	108.54	107.45	107.84	108.96	107.51	109.22	107.61	109.71	107.94	106.03	106.58	108.29	106.74	109.02	106.68	110.1	108.26	108.1	108.78	107.93	107.95	108.55	109.56	108.72	109.51	106.47	106.38	110.69	109.02	109.11	107.5	107.06	106.07	106.83	106.88	107.18	108.68	109.83	107.75	104.92	106.62	107.38
106.68	103.85	105.85	107.24	104.53	107.13	106.04	104.11	106.85	105.43	105.65	105.74	106.6	103.03	105.85	107.03	107.35	104.88	105.91	102.83	104.84	102.39	105.78	106.37	105.36	107.35	105.7	104.33	106.44	106.79	103.61	102.82	105.15	104.92	105.57	105.53	104.87	107.35	106.83	105.98	108.06	107.59	103.83	103.98	104.11	106.74	103.27	104.22	107.17	106.91
106.84	106.26	106.41	105.27	106.92	107.26	105.92	106.29	107.69	104.98	106.32	104.95	107.31	105.78	105.84	105.31	104.3	107.04	107.7	105.39	105.32	105.86	104.22	104.3	104.26	106.78	106.41	106.74	106.7	106.67	105.91	104.67	106.8	103.29	104.09	104.97	107.14	106	104.93	106.46	106.48	105.63	106.45	107.4	105.99	106.25	105.13	107.59	104.64	106.73
103.85	101.54	103.84	105.72	106.18	105.55	105.74	108.22	104.1	107.1	105.52	105.56	107.26	104.94	102.77	106.56	105.2	104.65	104.78	106.15	103.86	106.64	106.96	105.63	106.25	105.37	104.74	107.09	105.29	106.36	106.66	102.8	103.56	107.94	106.14	108.47	104.87	108.75	105.42	104.49	104.99	105.17	104.87	104.98	104.71	107.24	104.89	106.75	105.37	105.74
109.84	105.3	109.06	103.77	105.08	106.78	107.17	106.18	104.76	105.53	107.58	105.92	104.81	107.22	106.79	104.55	104.58	108.43	108.58	106.73	106.54	108.76	103.93	105.24	106.41	105	107.03	104.03	105.44	105.44	106.14	107.68	107.2	106.36	107.25	105.37	106.56	105.33	108.24	106.59	107.71	107.52	103.87	107.08	106.19	106.47	106.85	106.05	106.41	106.03
105.91	106.92	101.22	106.48	105.91	106.46	102.62	107.41	107.4	107.09	104.68	105.18	106.44	104.75	106.47	105.83	106.72	106.38	103.76	105.83	106.36	106.58	106.55	107.42	106.48	103.8	105.96	104.05	105.97	104.29	105.39	106.64	106.55	105.97	107.24	107.23	104.84	104.51	104.75	106.25	105.97	109.89	104.18	107.19	105.99	107.36	106.16	108.08	104.91	105.77
108.04	109.4	108.54	106.57	106.78	107.16	107.55	107.63	107.16	111.12	109.99	111.59	108.58	108.94	106.95	108.04	108.63	108.96	109.09	108.41	110.44	108.59	106.95	107.87	107.3	107.74	108.48	107.03	108.75	107.11	108.49	107.45	108.28	110.14	106.22	112.01	108.08	106.71	108.77	109.81	106.98	109.89	108.84	110.12	106.57	110.15	107.45	107.61	108.55	108.59
104.6	105.2	105.47	104.76	103.34	106.05	104.71	105.78	105.29	104.64	104.58	105.28	106.82	105.62	106.46	103.8	104.96	104.38	104.94	108.44	106.96	107.04	103.54	107.01	106.1	103.68	105.84	104.34	105.66	104.63	103.76	108.6	105.95	105.09	107.01	105.44	107.24	105.83	106.12	104.38	105.85	105.9	104.38	104.72	105.7	107.15	104.81	105.02	103.66	104.96
107.51	107.37	104.9	105.72	105.71	105.63	105.21	106.14	106.94	104.12	107.11	107.39	106.27	106.64	105.2	106.27	107.09	105.01	105.74	107.82	106.36	108.15	105.63	109.03	105.39	104.1	105.3	105.15	105.99	106.07	105.54	106.64	105.55	106.48	103.04	104.84	107.17	104.06	105.64	104.21	106.99	107.31	104.86	106.71	107.67	107.18	104.93	103.87	108.86	105.24
106.12	106.63	107.06	106.79	103.24	105.09	103.52	108.33	105.27	106.95	106.83	104.18	107.06	105.66	104.75	106	103.73	105.57	107.12	106.64	106.97	105.04	106.67	105.39	106.38	105.14	106.86	106.75	108.2	105.51	107.57	104.89	104.88	106.36	108.07	104.03	105.17	107.08	104.9	104.14	105.9	105.64	106.9	105.99	105.62	102.13	106.6	106.47	107.12	104.82
107.01	109.67	107.62	109.21	108.96	106.92	107.99	108.89	110.53	109.65	106.57	107.95	107.19	108.86	107.35	107.5	109.41	108.59	107.83	106.4	107.66	108.19	106.51	105.83	110.11	106.63	107.49	107.88	106	105.41	109.11	102.53	103.02	106.45	107.69	107.4	106.82	110.91	108.67	107.99	104.7	107.84	107.5	106.11	105.41	107.48	106.14	106.21	108.8	108.41
106.41	104.94	109.98	107.92	106.3	106.74	106.92	109.02	109.05	108.26	109.78	109.13	108.36	106.88	106.58	108.64	106.96	107.83	111.21	110.26	109.47	108.53	107.62	106.99	107.35	105.79	107.4	106.99	107.66	107.31	110.63	106.79	106.89	109.39	108.07	109.79	104.79	110.15	109.54	107.15	108.93	106.48	107.45	108.5	109.34	108.67	106.76	108.08	107.67	107.39
106.62	104.82	106.84	106.73	104.24	106.49	105.96	103.64	105.01	105.34	105.72	104.32	104.89	107.26	106.85	105.31	106.33	103.74	108.77	105.34	105.54	104.27	105.27	104.06	105.21	105.36	106.21	105.28	106.38	106.6	108.49	104.72	107.47	106.26	106.1	106.68	105.02	106.1	101.79	106.5	105.65	104.97	106.92	106.64	107.67	104.89	107.91	104.79	105.22	105.92
105.68	107.11	105.65	105.81	105.2	106.11	104.69	108.01	105.29	106.5	106.48	106.81	109.84	108.99	107.5	105.43	107.67	108.67	106.86	106.1	106.75	106.83	106.71	104.51	104.5	107.11	106.9	103.23	108.52	106.86	106.83	105.53	107.95	105.41	109.03	103.98	106.77	104.77	105.07	108.39	104.87	107.53	106.16	107.93	105.21	101.18	104.18	104.83	107.09	106.16
97.691	98.532	99.566	98.657	98.722	97.738	97.666	98.32	98.947	97.108	98.213	99.922	96.074	98.818	96.002	98.517	100.4	95.755	99.365	99.174	98.132	99.756	98.568	96.696	100.1	96.39	98.971	98.854	98.715	98.84	99.163	98.466	99.75	100.14	96.32	97.134	99.005	95.733	96.822	99.466	95.03	99.081	99.343	99.442	98.33	97.044	97.962	99.052	97.68	99.466
109.77	108.05	108.88	108.61	106.33	110.67	108.12	110.01	107.77	107.8	107.23	108.2	107.76	109.31	108.68	106.74	107.95	109.4	108.05	108.93	107.57	108.4	106.87	106.49	110.78	110.54	107.77	107.94	107.74	108.95	109.43	105.52	108.3	108.44	108.05	107.38	108.82	109.62	107.08	109.45	108.59	109.88	106.87	107.48	110.19	107.31	107.05	107.46	106.53	108.97
104.01	105.09	105.84	103.69	107.72	103.77	107.18	105.1	106.34	107.41	104	105.03	106.42	107.12	105.89	106.79	105.56	103.97	104.09	105.55	106.07	106.19	105.39	104.75	106.56	106.9	106.01	106.66	104.87	105.07	107.14	105.29	106.07	104.06	103.66	105.52	105.16	104	107.61	105.51	104.58	103.75	107.21	105.52	104.39	106.37	106.41	104.13	106.09	107.54
108.13	105.53	104.71	105.97	106.91	104.96	105.9	103.9	106.74	105.04	106.1	106.27	108.3	103.39	105.52	103.94	105.15	103.37	105.68	105.58	104.03	107.45	104.99	104.51	107.88	106.41	106.27	106.04	105.13	106.39	106.37	105.53	104.78	106.03	104.72	105.42	105.73	105.96	105.17	106.05	105.73	106.47	106.16	105.46	106.46	104.74	106.68	105.77	105.43	107.05
99.409	99.514	96.511	96.229	97.88	99.779	98.812	100.37	99.462	97.528	99.164	99.846	98.906	98.971	97.556	97.901	99.105	99.05	99.25	99.05	96.822	99.353	98.982	97.92	100.19	99.73	99.071	97.486	99.589	96.446	98.308	102.09	100.21	99.58	97.019	99.038	98.17	101.77	99.231	101.09	98.404	98.803	101.3	95.392	99.251	97.017	98.789	98.093	96.422	97.765
100.04	98.87	97.996	97.842	98.888	97.521	99.213	97.172	99.438	99.041	100.01	101.39	99.438	100.01	100.46	97.081	101.14	97.003	99.644	100.01	96.848	98.512	99.285	100.38	96.613	99.045	97.678	99.761	99.626	99.205	98.324	98.825	99.345	99.92	97.493	99.459	100.94	98.357	99.779	99.329	100.66	100.06	97.111	98.32	99.183	97.173	96.51	100.2	99.015	97.862
105.84	107.87	106.08	105.6	103.98	105.78	105.68	105.93	105.61	104.91	104.17	105.46	106.4	105.8	106.74	104.5	105.77	106.52	102.52	106.34	106.42	106.59	103.3	104.47	105.11	107.6	104.62	107.11	107.49	108.23	106.37	103.67	103.55	106.62	104.99	108.19	106.42	104.85	106.17	103.75	106.63	104.88	104.45	106.8	106.77	103.3	108.07	105.25	107.95	104.77
105.93	105.83	107.4	104.35	106.63	104.72	106.78	102.26	106.09	105.15	109.06	104.08	107.18	105.76	105.51	105.7	106.56	107.52	105.7	106.09	106.28	104.56	105.64	103.33	106.29	106.86	105.9	104.22	105.19	106.43	107.86	105.79	106.18	104.82	107.02	106.16	106.34	106.69	104.65	104.4	105.67	106.75	105.86	105.4	104.71	106.84	106.49	105	105.72	106.99
107.35	107.36	107.31	108.32	107.54	107.69	108.03	108.66	109.33	109.82	109.28	110.16	109.47	108.36	109.32	106.64	106.36	109.37	107.44	106.08	105.57	107.16	107.45	109.13	107.19	105.9	107.92	108.3	109.7	109.84	107.56	107.55	108.35	109.1	107.64	107.33	105.83	105.91	105.63	108.81	110.32	108.25	109.24	106.04	107.01	108.06	107.34	109.07	107.51	108.16
106.89	106.09	105.54	105.6	106	105.64	106.4	108.2	105.79	104.55	106.91	107.3	105.35	105.95	106.3	104.29	107.97	107.4	107.71	106.07	104.27	105.07	106.38	104.83	107.17	106.45	105.69	106.94	106.45	107.07	103.72	106.36	106.87	106.45	107.05	106.39	106.5	105.79	105.01	105.65	107.81	105.08	108.29	104.93	105.8	106.18	104.49	106.53	107.79	105.87
106.98	106.34	106.42	107.2	108.12	102.13	104.32	106.89	106.45	104.71	104.73	107.27	107.61	105.62	105.69	105	107.11	107.19	107.27	108.23	106.15	107.31	108.07	104.53	106.85	105.07	106.4	107.28	109.39	105.93	104.56	108.67	107.29	107.55	107.09	106.71	106.26	108.69	106.82	106.76	106.63	108.01	108.71	107	104.35	104.03	106.07	105.95	107.4	105.68
108.1	105.22	105.47	106.82	107.49	108.11	104.96	105.62	107.05	107.69	105.61	104.08	106.93	105.56	108.68	107.75	107.51	105.3	108.03	106.81	104.81	108.24	106.64	106.12	107.31	106.57	107.41	104.27	105.63	105.95	108.09	107.24	106.36	107.05	104.64	107.67	106.03	106.9	108.1	104.46	107.36	108.11	107.02	107.91	106.19	106.09	106.17	106.15	105.15	107.61
107.63	105.85	106.53	105.15	105.96	106.68	104.2	106.05	104.95	105.52	105.56	104.94	108.38	105.85	104.81	106.12	106.68	103.91	105.21	106.05	106.1	105.32	107.53	106.76	106.4	107.14	108.2	104.76	109.19	104.4	104.27	105.64	102.58	105.16	106.22	107.31	105.23	106.28	106.12	103.25	105.94	104.61	106.81	107.29	106.75	105.71	106.69	105.6	104.16	105.57
109.25	110.25	109.05	112.7	107.76	110.87	110.02	109.94	108.66	110.03	109.36	112.32	109.25	108.07	112.07	110.83	110.49	108.37	108.76	111.29	109.06	110.16	110.06	110.09	111.11	108.64	113.54	110.86	112.54	108.14	110.15	111.27	112.37	109.95	111.11	109.08	110.9	109.37	109.8	109.75	109.7	112.32	109.17	110.26	108.83	110.26	107.77	107.04	109.36	109.11
105.77	105.26	106.9	106	105.51	106.5	105.64	104.69	104.31	106.44	105.53	106.6	107.39	105.24	105.55	105.36	103.64	105.27	106.49	108.18	105.26	105.22	106.25	106.12	106.26	106.09	106.54	106.25	106.14	105.02	105.45	108.35	105.54	104.93	104.79	104.66	105.75	105.57	107.25	105.32	106.42	105.18	106.48	105.46	103.68	106.67	105.41	106.24	109.3	107.2
107.99	106.18	107.24	107.83	106.15	106.66	108.11	105.56	106.77	107.44	105.15	105.83	106.32	107.31	107.77	106.85	106.7	107.3	105.83	105.41	108.1	106.35	108.62	108.49	107.87	106.79	105.24	105.8	106.01	105.98	106.88	106.05	106.28	108.53	105.95	104.4	106.79	107.9	107.45	107.76	106.8	104.77	105.53	106.11	107.72	106.56	108.93	105.03	107.09	107.68
105.35	106.57	106.52	105.65	106.49	105.37	108.22	103.95	106.22	106.16	106.69	106.71	107.41	106.97	103.85	106.79	104.88	105.96	106.01	105.04	106.72	103.45	105.73	107.24	106.68	104.81	105.7	105.21	103.97	107.59	106.65	106.92	104.81	104.51	105.97	105.2	106.34	105.4	106.06	107.05	107.12	106.08	107.17	105.93	106.2	105.94	105.26	105.14	105.76	104.33
102	100.28	99.098	98.432	98.959	99.07	100.03	99.749	100.14	101.4	100.15	99.014	100.4	99.784	100.89	102.36	101.74	98.672	102.26	99.817	99.423	99.278	99.821	101.56	101.34	101.65	100.63	100.09	100.65	99.201	101.45	100.76	100.04	102.15	100.7	98.014	98.663	101.18	98.655	101.63	100.84	99.372	99.351	97.872	99.982	99.393	100.22	100.2	98.911	101.65
101.83	99.891	104.98	100.56	100.83	99.037	99.089	100.32	100.91	103.39	100.9	100.8	102.38	102.16	98.196	101.44	102.2	100.64	103.13	100.09	100.08	100.96	101.5	100.96	101.17	99.522	101.15	102.48	101.7	102.1	99.796	103.53	102.6	98.323	98.202	99.632	101.76	100.32	100.47	100.89	99.732	101.53	99.147	100.42	103.63	102.23	101.55	100.28	100.52	100.58
110.58	110.65	110.13	110.09	109.84	110.84	107.9	109.88	110.9	109.42	109.23	110.25	108.46	109.03	107.45	108.86	110.21	110.8	111.08	110.42	112.15	111.65	108.55	110.51	109.42	109.11	112.36	109.27	108.21	108.24	110.96	109.41	108.33	113.37	108.08	113.17	109.55	111.64	111.04	111.59	111.17	111.62	111.22	107.84	110.22	110.62	111.32	112.63	112.72	112.38
106.51	105.39	107.76	106.28	106.37	104.44	107.75	106.15	106.9	104.68	107.45	109.01	105.48	107.45	109.13	105.68	104.83	107.45	107.96	109.38	107.91	106.33	105.64	107.13	106.81	107.61	106.37	108.8	103.43	107.27	108.1	105.11	108.19	104.42	106.7	106.42	107.93	107.75	105.68	108.87	104.95	106.2	106.27	106.15	107.53	106.78	105.86	103.34	105.51	107.17
106.99	106.77	107.57	106.57	108.09	111.58	106.09	108.72	109.05	107.03	106.96	108.62	107.82	108.4	107.81	108.78	109.47	106.67	108.5	106.67	110.52	108.23	106.94	108.55	105.82	108.31	108.32	108.32	109.84	106.89	109.84	108.04	106.8	107.17	106.23	110.35	108.88	108.23	108.51	110.79	106.01	107.37	111.56	109.22	107.75	108.42	110.63	109.53	107.78	111.05
106.19	105.69	107.4	107.71	107.24	104.92	105.47	104.54	105.37	106.68	105.15	108.66	106.34	106.59	104.93	105.95	105.47	106.66	104.69	105.95	104.99	104.51	104.54	106.36	105.49	104.49	106	104.99	104.64	106.46	103.55	105.02	105.26	105.17	104.48	106.61	106.95	106.36	104.96	105.26	105.6	105.29	102.69	104.59	104.42	107.71	105.59	106.94	105.68	106.34
106.84	105.21	105.89	106.27	104.96	106.23	105.01	104.58	104.93	107.17	104.7	106.23	104.89	106.53	106.64	107.02	105.09	104.75	105.73	104.74	104.23	105.49	107.25	104.51	105.01	107.61	103.78	105.6	105.12	104.95	105.59	105.69	105.76	106.07	103.41	105.72	105.14	107.14	103.66	106.12	104.61	104.76	104.37	106.28	106.87	101.47	105.78	107	105.19	106.44
112.62	108.32	111.37	112.39	111.8	109.64	109.68	110.72	111.98	107.79	112.05	108.38	111.08	108.61	112.39	109.71	109	110.06	112.23	110.17	111.74	111.28	109.37	110.23	107.71	111.13	111.69	109.38	111.85	110.39	109.6	111.15	112.86	111.3	111.8	108.05	110.01	109.42	111.27	107.64	110.63	111.4	108.54	111.23	113.38	108.71	110.04	111.32	109.09	110.09
107.59	110.46	107.81	108.82	107.12	111.02	108.63	108.43	107.28	108.78	108.83	105.6	109.51	107.47	109.48	105.93	107.98	107.81	108.16	108.11	106.72	107.58	108.08	108.57	107.68	107.3	108.39	106.69	105.82	109.57	107.9	107.66	106.63	107.29	108.13	106.78	108.82	107.04	108.18	108.05	107.11	109.43	106	106.35	106.65	107.85	108.96	107.03	106.73	108.44
107.59	108.3	109.26	109.21	108.61	107.93	107.92	107.86	108.43	110.25	108.77	111.27	109.78	108.66	110.56	107.32	109.48	110.68	108.32	109.1	108.2	108.38	108.44	107.75	110.79	106.62	107.3	108.67	106.18	110.6	109.44	107.3	108.55	108.83	107.02	108.56	106.86	106.69	107.48	109.82	108.61	107.2	108.02	108.7	107.68	107.57	109.75	108.48	108.63	110.93
105.29	107.38	105.77	105.79	104.73	105.41	104.31	106.58	104.74	106.08	104.84	105.96	106.02	107.41	105.55	104.52	105.81	105.91	104.92	105.89	106.44	107.51	107.38	105.14	106.67	107.02	105.47	107.09	106.56	105.34	106.74	105.97	107.06	106.23	105.3	106.15	107.51	108.34	105.03	105.36	105.21	104.54	105.28	105.75	106.63	105.62	104.36	106.08	103.91	107.25
104.54	104.42	108.11	107.2	107.47	106.11	106.51	105.8	105.24	108.25	104.08	104.11	107.49	107.7	106.25	106.81	107.89	106.03	105.57	106.33	107.12	103.67	105.29	106.05	104.67	106.26	107.62	107.41	108.79	109.34	106.27	108.93	107.58	108.21	106.39	106.13	105.21	106.51	108.28	106.03	105.56	104.78	107.26	106.38	107	106.2	104.92	105.24	104.2	107.21
104.77	107.28	108.06	107.21	106.6	106.04	106.3	104.85	106.44	106.7	108.08	108.04	106.48	105.78	104.62	105.1	107.47	106.22	108.32	105.73	108.36	107.1	106.9	104.74	107.23	107.08	107.57	108.86	106.81	106.68	106.32	105.9	106.86	107.1	108	105	105.8	106.61	106.57	107.6	105.95	106.77	106.9	105.57	104.89	107.04	107.89	106.43	105.95	107.69
107.25	109.36	105.31	107.01	107.08	107.63	108.35	107.22	104.89	107.65	108.03	108.06	107.54	111.02	107.7	105.54	109.2	108.45	108.17	108.66	107.59	108.81	111	108.07	109.12	107.28	108.45	106.23	109.11	105.9	110.17	107.94	107.65	106.75	108.43	107.8	108.2	107	106.51	107.92	108.28	106.14	107.7	108.64	106.54	109.67	106.99	106.73	108.49	108.18
109.74	111.78	110.79	108.67	112.02	109.79	110.32	108.68	109.86	109.39	109.76	111.25	110.82	112.15	109.41	110.56	110.33	110.12	108.89	111.09	112.04	110.31	111.56	109.52	111.07	108.72	110.24	110.98	110.02	108.66	109.3	109.9	109.28	109.73	111.89	109.46	110.88	109.23	111.88	110.65	108.82	111.76	109.8	110.31	109.29	112.25	111.32	108.43	108.39	110.6
107.01	106.35	107.55	106.55	105.28	106.62	106.91	105.91	106.81	107.61	106.95	107	107.77	107.74	106.9	107.69	107.38	105.75	107.16	106.66	107.47	108.52	106.55	107.47	109.61	106.32	107.67	104.23	106.98	107.73	105.89	106.9	104.31	105.35	106.49	104.84	105.25	107.97	105.48	108.22	109.01	105.4	107.63	106.13	108.21	106.75	108.59	103.33	107.06	104.4
106.55	106.14	105.27	106.16	107.03	104.91	106.72	106.43	104.56	102.92	108.53	105.76	105.37	105.97	105.64	104.54	105.67	107.63	104.71	104.91	104.26	104.48	106.96	105.87	104.92	104.88	107.31	106.62	105.24	106.5	105.42	107.01	104.95	106.57	105.41	108.45	105.21	104.93	106.24	106.41	103.73	105.71	107.05	105.24	105.57	106.73	106.14	106.01	105.04	104.31
108.1	105.92	107.78	108.97	108.45	108.89	107.08	109.56	108.15	108.99	107.85	108.5	110.87	108.63	111.02	108.25	108.26	109.55	109.65	109.4	108.64	106.29	110.58	109.41	110.42	108.5	107.62	108.65	106.13	109.5	107.06	110.28	107.76	107.21	108.32	106.92	110.53	108.14	110.45	107.08	109.48	108.76	105.28	108.88	107.15	109.32	107.3	110.85	109.45	109.29
107	107.55	106.15	105.1	107.11	105.23	107.09	105.45	103.51	106.4	108.03	105.3	105.33	107.18	106.9	105.12	106.68	105.97	105.11	104.76	106.98	106.43	105.98	107.56	106.74	107.47	104.8	106.52	106.58	107.44	104.94	105.65	106.96	106.65	107.26	105.18	104.38	106.45	105.4	106.29	105.66	107.03	104.44	105.76	107.98	106.66	106.15	107.46	106.21	105.32
105.79	103.7	103.45	106.09	106.88	107.1	105.61	103.09	103.86	105.25	107.16	104.01	107.48	106.91	106.41	104.74	106.61	104.47	105.56	106	105.83	107.61	106.18	104.7	105.79	105.98	106.44	107.13	104.69	107.51	105.74	107.13	105.68	104.14	106.59	104.4	106.39	105.56	105.45	105.01	105.52	104.89	103.89	106.99	104.9	106	105.39	106.57	104.91	104.62
105.51	107.26	106.95	105.55	106.4	105.2	105.68	106.04	104.74	106.04	105.26	105.01	104.96	106.75	105.09	103.89	105.79	105.28	105.27	103.67	105.76	106.94	103.47	106.3	105.58	106.32	105.97	107.68	106.67	106.45	105.13	105.73	107.74	105	103.72	106.93	105.67	106.76	105.89	103.91	106.77	106.55	105.17	107.52	106	107.61	106.38	105	105.95	105.26
106.43	105.71	107.58	107.44	107.63	105.9	104.62	105.19	105.7	104.57	105.8	105.34	105.17	104.06	106.9	106.26	108.51	106.37	105.52	105.67	103.37	104.79	106.64	107.04	103.26	106.35	105.52	107.41	106.87	104.75	108.08	106.97	106.56	103.54	107.27	106.77	105.3	104	103.18	103.72	104.74	105.09	107.49	106.37	105.6	106.82	107.7	105.46	104.2	106.62
108.41	108.77	107.33	107.6	108.05	109.79	109.55	107.52	105.73	109.78	107.14	110.09	107.49	106.15	108.91	106.96	105.39	108.19	106.65	109.39	107.28	108.94	109.16	106.91	106.73	107.45	107.61	110.41	106.83	110.34	108.62	107.86	108.73	109.21	107.59	109.01	108.71	106.55	108.02	107.67	107.73	108.68	108.92	111.9	106.34	108.03	106.6	107.02	107.51	108.34
97.879	97.176	98.902	97.345	98.936	98.644	97.648	97.12	97.971	99.961	97.821	100.48	99.24	98.947	98.989	99.191	96.547	100.31	98.245	98.768	98.104	98.45	98.001	97.878	99.752	98.121	99.363	97.889	98.123	99.264	99.014	97.265	98.417	100.53	98.495	97.453	100.96	96.915	96.825	99.998	99.437	100.39	97.342	98.883	99.16	99.505	99.048	97.301	98.763	97.323
100.09	101.23	104.44	100.84	101.68	99.614	99.922	100	100.34	101.75	99.476	99.86	102.89	101.51	99.958	100.85	99.778	100.07	99.199	103.12	101.1	100.59	98.845	98.292	99.864	101.1	100.16	102.88	100.5	102.03	99.034	102.35	97.853	100.92	100.6	99.099	102.55	103.33	101.05	101.71	100.26	100.72	100.58	97.929	101.72	101.67	100.95	101.21	100.65	100.12
104.12	108.05	107.18	103.31	105.34	105.22	107.09	105.84	104.38	107.34	106.46	106.92	106.01	104.25	105.68	107.4	107.92	104.11	108	104.36	106.36	107.3	106.88	107.64	104.95	108.06	106.94	106.19	106.89	107.61	105.45	108.32	103.24	106.21	104.87	104.35	105.91	104.85	108.52	106.53	106.05	107.29	108.65	104.05	108.16	107.4	104.25	108.26	106.09	105.04
105.51	105.25	107.33	105.12	105.64	104.74	106.27	103.8	106.86	103.36	105.54	104.96	106.32	104.72	106.42	104.29	104.46	103.98	105.49	104.85	106.66	107.3	104.15	106.99	104.88	106.36	105.41	104.94	105.6	104.28	107.3	105.96	104.28	106.94	105.05	106.09	109.91	105.27	104.66	103.96	105.11	108.04	104.07	105.66	106.25	104.7	103.09	104.16	105.1	106.93
107.34	106.01	108.12	106.91	106.32	110.04	107.23	109.83	107.33	108.2	109.64	105.81	108.48	108.65	107.58	108.8	106.82	109.45	109.85	107.8	108.15	110.27	109.25	109.04	107.73	108.02	107.41	109.43	107.88	107.79	108.81	108.17	109.21	107.37	108.12	106.23	107.74	107.58	105.84	106.65	108.28	109.34	108.2	107.69	110.19	107.57	108.51	107.34	108.48	108.9
108.49	107.35	108.9	109.91	109.82	108.38	108.86	108.39	107.74	107.26	107.81	107.66	108.03	106.62	109.76	106.15	106.05	109.48	108.26	109.6	106.75	109.18	106.79	107.08	105.71	108.03	108.86	107.15	107.45	108.58	110.86	108.95	107.18	107.72	108.08	106.19	107.24	109.04	107.7	108.8	110.41	104.69	108.64	108.7	108.99	110.27	105.69	106.45	108.62	109.81
106.41	104.85	106.3	107.34	105.85	103.34	108.17	105.35	107.83	105.67	105.79	106.2	104.58	106.02	104.41	105.38	105.02	105.66	107.8	104.12	106.05	106.23	106.74	108.77	106.11	105.78	107.52	104.35	107.5	104.92	106.1	106.8	103.8	104.92	105.21	106.04	104.19	107.17	105.57	104.84	105.83	105.31	102.73	108.77	104.91	107.81	101.6	104.87	107.74	106.14
108.19	109.59	107.63	106.83	107.61	107.13	109.05	107.25	104.19	108.01	109.31	108.5	109.83	107.92	109.27	107.42	107.56	108.25	109.17	108.29	107.59	106.4	106.84	108.35	108.45	108.79	109.42	109.56	107.03	106.5	107.38	108.57	107.71	107.48	107.94	109.23	108.66	108.75	109.71	107.99	110.05	107.12	109.58	109.44	107.78	111	108.92	107.42	110.41	107.78
108.41	105.95	105.41	106.17	106.22	103.83	105.22	105.18	105.85	106.45	106.63	104.26	105.73	105.39	103.32	107.02	106.83	105.58	105.4	105.2	105.16	105.84	105.36	103.95	105.59	107.64	105.4	105.54	105.71	105.62	105.28	105.54	103.9	105.65	104	106.42	105.58	104.14	104.9	105.62	101.75	109.16	106.15	107.42	107.16	104.62	104.8	105.51	105.22	105.07
106.84	106.85	104.09	107.57	105.64	105.74	106.62	107.54	104.51	106.4	107.12	107.11	106.31	106.08	103.87	104.59	107.99	104.87	106.76	104.98	104.9	106.2	106.98	106.49	106.29	106.46	106.88	105.71	103.94	107.06	105.43	105.74	108.57	103.74	105.11	105.33	106.04	106.18	106.69	104.18	105.55	108.98	106.86	107.32	107.12	106.36	104.9	104.24	106.47	104.08
108.48	106.44	105.58	106.27	105.78	110.06	105.73	107.39	108.05	106.44	108.06	107.41	106.59	107.51	104.02	106.95	105.6	107.57	106.39	107.2	104.22	108.16	107.31	104.84	106.71	107.54	104.53	105.12	105.48	107.42	106.69	110.01	105.14	105.19	105.18	104.25	108.31	108.13	103.81	105.58	104.43	106.45	104.65	105.1	106.83	107.02	106.91	106.23	108.05	107.65
107.49	105.45	105.33	106.21	104.93	106.34	106.75	107.92	107.13	104.62	105.65	105.64	106.65	106.99	106.18	105.32	104.05	107.86	105.73	105.85	108.68	106.79	105.87	104.31	106.25	106.81	106.55	106.21	106.6	106.05	105.96	106.66	107.18	105.82	108.54	104.6	104.85	108.27	109.77	104.27	105.99	105.71	105.67	107.53	105.59	106.04	105.07	108.44	107.18	107.67
107.05	106.77	104.07	106.52	106.72	104.93	104.54	108.49	104.87	104.74	103.38	104.75	104.24	108.4	106.87	104.88	106.68	106.86	105.87	107.34	105.47	106.12	106.14	103.51	105.97	105.48	105.88	106.8	103.14	107.12	106.5	107.13	105.72	105.61	106.15	105.83	104.88	105.78	105.8	108.22	105.29	105.61	106.45	106.31	106.25	106.55	107.92	104.16	106.58	107.57
104.23	107.09	105.37	107.6	105.74	106.77	105.84	106.91	107.55	105.87	108.17	107.19	105.35	107.92	106.2	107.99	106.08	106.3	106.51	105.4	105.78	106.85	107.13	105.09	107.31	105.89	104.92	104.7	104.95	104.55	107.69	107.47	106.33	105.61	105.9	105.8	108.03	105.43	106.23	106.28	109.08	107.48	105.9	105.93	106.43	107.33	105.8	108.85	106.64	106.02
105.69	104.13	107.58	105.31	104.35	108.04	104.6	100.93	105.58	104.7	104.36	107.18	106.59	106.77	109.58	104.02	106.09	105.68	107.34	105.55	104.99	107.48	105.59	103.6	106.91	104.54	105.69	106.82	104.31	105.54	103.71	105.88	107.29	102.26	104.99	105.51	102.35	107.83	104.65	106	105.55	105.06	108.68	106.4	106.67	104.58	104.61	104.44	103.12	106.78
106.7	106.37	107.7	107.2	106.47	107.05	104.48	105.53	106.59	106.91	106.35	106.66	107.01	106.17	104.7	106.2	106.07	107.65	105.9	109.46	105.27	104.61	105.25	106.39	105.05	107.41	106.27	106.13	107.7	106.88	107.19	107.27	105.01	106.22	108.2	108.67	105.89	109.03	107.69	107.37	109.28	108.17	107.6	108.31	105.92	107.63	105.15	107.17	106.56	108.63
102.36	98.152	97.892	100.49	102.84	100.22	102.51	101.88	99.453	98.645	100.32	102.92	98.855	100.36	98.305	100.74	100.26	98.178	101.55	100.06	98.932	101.15	100.09	99.935	101.35	97.818	99.751	102.9	98.562	100.37	100.53	100.73	100.43	100.22	101.16	100.22	100.48	99.437	101.86	100.72	100.4	99.107	100.95	99.156	100.46	100.18	100.2	99.606	101.42	100
106.51	109.51	107.85	104.85	108.37	106.85	110.74	108.25	110.31	109.14	109.27	109.73	106.44	109.88	107.89	109.58	105.95	107.79	109.04	106.12	107.19	107.73	107.12	108.44	109.06	109.03	107.71	108.56	110.18	107.88	109.33	108.5	105.55	107.81	111.28	110.57	106.84	106.1	108.18	107.03	107.3	109.32	108.98	108.1	106.27	107.8	108.32	110.53	107.43	108.08
104.73	105.49	106.07	106.74	105.77	106.87	105.54	105.6	108.23	105.6	104.86	105.47	105.39	109.89	105.57	107.47	107.48	107.18	104.97	107.38	106.16	104.94	103.95	107.67	105.86	105.53	104.89	106.5	107.7	104.58	106.74	105.96	106.26	103.88	109.43	103.16	105.39	106.46	104.36	106.18	105.41	106	103.08	106.02	103.56	105.87	105.64	105.95	106.23	104.48
105.79	106.48	109.06	107.76	106.6	105.19	106.44	107.11	106.95	105.99	106.7	105.36	108.15	104.82	104.92	106.42	106.75	104.67	106.1	105.3	108.54	104.42	104.69	108.83	107.83	105.81	107.65	105.29	107.82	105.77	104.37	105.3	107.76	105.75	106.16	108.08	105.35	106.16	106.89	103.35	104.13	106.86	102.64	106.92	105.1	106.6	106.67	107.1	105.55	104.19
110.16	111.59	108.02	111.02	113.87	110.14	112.55	112.28	109.94	110.92	109.75	109.95	109.83	111.1	110.67	109.95	108.83	112.49	109.53	110.97	109.92	110.28	111.5	110.91	109.54	113.18	108.66	110.08	110.42	110.67	111.75	109.75	110.9	110.86	112.8	110.62	109.82	109.32	112.63	109.88	108.67	110.49	109.3	109.16	110.29	110.38	110.14	109.46	112.36	110.76
106.32	105.27	105.91	105.16	106.88	107.67	106.56	106.97	107.03	108.27	105.85	106.48	106.24	106.32	107.48	108.88	106.82	106.59	105.39	105.89	108.31	106.46	108	105.07	105.74	106.38	107.29	107.09	106.03	104.99	105.6	106.8	106.94	104.67	103.93	104.88	108.69	108.32	107.07	108.91	108.38	107.4	108.16	105.49	106.15	106.97	108.16	105.23	106.03	108.76
107.52	106.65	102.72	104.54	103.41	106.07	106.42	106	105.38	104.78	105.46	107.13	105.91	108.6	105	104.32	106.96	107.51	105.6	105.51	102.82	106.34	105.6	103.51	104.17	105.45	106.02	105.11	103.84	105.44	106.49	109.73	106.61	104.91	105.58	105.53	106.03	106.28	104.37	107.29	103.31	106.21	105.76	103.55	106.84	104.64	104.25	106.46	107.69	104.25
108.67	107.46	107.34	105.52	110.4	109.87	109.83	107.9	108.11	109.8	106.84	105.88	108.51	110.74	109.59	108.67	109.1	107.52	107.27	108.2	109.43	108.98	107.15	108.17	105.15	109.01	107.81	106.05	109.76	107.11	110.5	106.99	107.44	109.67	107.04	107.07	109.27	106.22	107.46	108.53	109.32	108.24	105.68	107.36	108.43	105.87	108.11	109.14	108.24	108.71
105.46	105.93	105.32	106.93	106.07	105.48	108.66	103.7	107.87	106.49	104.34	105.73	104.76	107.21	105.29	105.29	106.13	104.65	106.83	105.27	105.67	104.69	107.59	106.74	105.73	102.37	106.89	104.17	105.96	106.1	106.58	107.19	106.24	105.4	106.35	105.72	104.62	107.58	103.12	105.59	103.61	104.31	104.27	106.16	106.82	104.78	103.66	105.59	105.6	106.49
98.539	97.301	97.858	99.425	99.586	98.061	99.056	100.35	97.473	96.863	98.577	97.676	96.739	97.486	96.63	99.034	99.382	99.073	98.933	99.672	97.941	98.972	99.719	99.957	97.096	99.281	96.95	97.736	99.832	98.022	100.15	96.037	97.89	97.088	98.142	98.515	97.815	96.712	98.572	98.53	98.122	99.778	99.049	101.77	97.465	99.32	99.312	98.745	95.031	95.565
106.15	109.39	107.95	109.29	108.68	107.92	107.87	107.92	108.53	107.67	109.14	108.61	108.45	108.88	106.86	107.48	108.75	109.01	110.18	109.4	110.33	107.95	107.24	108.96	108.76	107.3	106.6	107.76	110.83	108.49	108.83	107.04	107.62	106.69	107.95	109.58	108.85	108.79	108.21	109.6	110	109.97	109.55	107.2	109.2	106.95	109.75	109.27	106.33	106.87
107.28	105.07	105.18	104.99	106.68	106.32	106.6	103.9	106.41	102.6	105.86	103.74	105.24	105.53	107.32	105.84	105.27	108.4	106.72	105.43	105.56	104.15	107.66	104.25	105.23	105.51	106.75	103.54	102.45	105.73	107.05	105.68	105.17	109.42	104.47	105	104.62	105.14	105.19	106.21	105.69	106.33	105.67	106.23	107.03	105.64	107.39	106.75	104.22	104.87
106.52	103.56	104.14	105.69	107.06	104.7	106.14	108.24	105.78	107.07	106.05	106.05	102.48	106.07	105.89	105.25	105.54	106.9	105.33	105.43	104.56	105.79	107.74	106.44	106.72	105.31	106.05	105.96	105.66	106.29	104.17	106.8	105.97	105.6	108.03	105.4	105.02	105.55	105.34	106.18	105.81	105.53	103.88	106.99	106.25	105.83	107.49	106.75	105.92	107.82
108.29	109.37	108.02	108.99	108.83	108.84	108.82	109.01	107.22	108.96	106.6	108.55	109.69	107.7	107.43	107.28	108.13	109.22	109.15	110.83	107.81	108.02	107.96	107.27	107.23	106.92	108.54	108.54	107.81	107.41	108.98	108.56	109	107.32	107.93	109.86	108.9	108.08	107.74	109.22	107.93	109.11	107.35	105.91	109.73	107.86	108.78	108.06	106.62	108.24
99.178	102.07	100.52	99.151	100.27	99.798	100.77	103.71	98.388	101.5	100.39	99.76	101.22	98.997	102.59	100.26	101.44	99.382	99.224	101.11	100.34	99.018	101.23	101.06	100.84	101.5	101.12	98.858	99.966	100.88	98.813	99.629	99.283	99.891	99.314	98.822	99.83	99.685	99.856	101.63	99.495	100.47	99.983	97.784	101.21	101.96	100.17	98.648	100.64	99.248
105.92	106.68	107.19	105.73	105.29	105.74	106.65	105.84	106.01	107.22	106.26	105.74	106.52	102.19	106.78	104.01	104.99	105.6	105.42	104.78	104.96	104.88	105.85	106.18	106.89	104.06	106.66	106.35	108.03	104.86	105.62	106.44	108.66	105	105.57	104.12	106.42	105.65	106.31	105.49	105.58	105.86	108.31	105.45	105.02	105	106.71	104.19	106.21	105.36
109.01	107.78	106.93	107.29	110.44	110.96	111.16	112.09	109.8	110.44	111.01	111.4	110.68	109.75	106.58	111.61	111.41	111.74	108.26	111.04	109.32	110.27	113.09	108.86	110.24	110.93	111.52	110.78	108.53	110.67	111.18	110.88	110.32	110.05	109.03	107.57	110.35	110.57	108.78	110.59	111.11	111	108.55	111	112.08	110.78	112.06	114.54	111.63	110.76
107.09	109.48	107.13	108.73	110.67	107.02	107.46	107.36	107.96	107.79	107.47	106.87	106.73	107.1	107.59	109.6	108.61	107.93	104.53	108.79	107.33	108.3	109.47	108.4	108.37	106.74	106.92	106.78	107.12	106.61	108	107.64	109.29	107.66	107.92	109.89	109.74	109.94	107.61	107.65	108.91	107.56	107.33	104.75	109.81	110.74	105.38	108.2	106.62	107.32
102.03	104.97	105.79	106.04	107.95	106.11	105.88	106.39	103.56	105.21	103.09	104.19	106.96	105.55	108.05	105.18	106.08	105.38	105.01	104.57	107.41	104.61	105.74	103.98	102.48	103.86	105.23	108.08	105.13	105.04	106.1	106.13	105.49	104.61	105.14	107.06	108.02	105.61	105.61	105.39	104.38	106.23	104.3	104.74	104.66	104.81	105.96	105.57	106.29	104.15
102.26	101.15	100.74	101.93	99.852	100.88	102.75	100.7	99.804	102.45	100.97	102.98	100.73	101.22	101.79	100.18	102.07	102.67	103.38	100.74	101.78	100.86	101.24	102.44	101.92	100.77	99.002	100.43	101.77	100.53	100.73	99.173	102.54	101.12	101.79	101.8	99.316	99.345	100.62	101.06	101.11	100.46	98.876	99.273	96.911	100.5	99.905	101.96	101.5	100.42
111.45	111.57	110.27	112	110.5	110.26	112.16	112.35	111.36	110.27	111.09	110.84	110.29	110.53	111.81	110.82	110.27	109.81	110.91	111.67	109.9	108.45	111.13	111.87	109.82	107.71	107.11	109.88	111.55	111.33	110.45	108.26	110.84	111.48	110.07	110.73	110.12	109.4	109.36	111.12	111.79	112.16	110.46	108.67	110.61	111.41	110.17	110.63	110.06	110.1
108.75	107.49	108.62	106.58	105.84	107.49	105.4	105.73	106.01	104.88	107.73	105.85	106.98	106.85	105.26	106.7	106.76	107.01	103.8	107.15	106.76	106.07	105.24	107.18	107.21	105.83	107.41	106.64	104.21	107.28	105.36	106.39	105.86	106.91	106.01	106.91	106.17	106.3	106.41	104.94	108.61	104.91	106.69	104.93	107.92	106.82	107.68	106.67	106.54	105.58
110.67	110.64	106.15	108.65	110.3	107.66	108	109.05	109.43	108.27	107.85	108.12	110.09	108.7	111.68	110.47	106.05	108.47	107.64	109.58	110.74	111.5	107.88	108.78	108.28	108.56	107.52	107.27	107.1	107.71	110.15	110.39	105.81	108.86	108.68	108.33	108.37	106.98	105.85	107.43	108.56	106.7	107.7	108.09	105.78	107.81	107.83	107.6	106.87	109.24
101.85	107.39	107.63	105.5	106.59	105.31	106.57	107.79	108.72	107.07	107.42	106.98	104.85	105.86	106.13	106.13	107.23	106.43	107.42	105.67	104.89	105.82	107.87	106.64	105.93	106.46	106.99	105.63	106.51	106.79	105.64	103.51	106.11	104.8	106.62	106.39	107.22	107.05	104.62	104.36	105.18	102.88	105.24	106.68	104.06	107.32	105.51	108.27	107.95	106.68
96.791	99.259	98.407	98.059	98.484	99.119	97.413	97.041	98.567	99.773	98.421	97.755	96.361	98.676	97.689	96.76	98.789	97.769	98.926	98.327	100.39	98.649	96.449	97.374	99.471	97.17	97.635	96.068	97.996	93.826	98.353	98.341	98.441	95.742	99.834	99.47	95.867	96.541	98.068	97.679	96.656	94.932	94.826	98.731	97.941	98.935	98.395	97.003	98.635	97.748
104.45	104.64	106.17	106.01	106.61	104.63	103.98	103.68	107.72	104.86	105.13	105.69	104.77	106.44	108.99	105.23	105.81	102.81	107.49	103.21	106.24	108.81	105.55	105.2	103.6	106.55	104.06	104.04	105.17	108.18	103.14	105.07	104.13	105.55	103.79	102.12	105.77	105.47	105.12	104.96	105.27	104.72	104.45	104.53	103.74	105.16	106.84	107.98	104.57	106.27
108.78	105.36	108.01	108.26	108.05	109.53	105.64	107.42	108.72	105.44	106.61	109.06	106.36	108.53	109.05	111.14	107.74	106.92	106.23	108.43	107.63	106.83	107.05	107.01	106.95	107	107.73	108.75	107.19	109.06	106.36	107.02	108.75	107.99	104.93	107.71	105.89	105.96	109.84	107.84	106.33	106.39	106.92	107.41	105.54	106.37	108.72	104.95	107.72	106.37
100.73	100.63	102.12	102.62	104.12	101.85	99.611	98.949	100.76	103.62	99.959	100.07	101.52	100.58	102.65	101.47	100.34	100.53	101.22	99.003	101.41	102.34	100.83	101.55	100.42	99.596	102.83	102.04	99.176	102.52	101.04	97.775	99.818	100.37	99.478	101.36	100.04	99.917	101.32	100.45	100.89	100.67	103.29	100.16	98.788	100.66	102.75	101.58	98.897	102.61
109.76	108.43	107.04	108.29	109.35	107.91	107.34	109.46	107.81	109.45	109.24	107.82	107.43	106.31	108.37	106.24	109.05	110.05	106.95	108.52	107.71	108.21	106.29	107.14	109.18	108.63	108.45	109.05	110.06	107.69	108.16	106.35	110.5	107.7	107.57	108.02	108.78	107.38	106.55	107.34	107.4	106.95	108.17	106.42	109.37	109.53	108.99	109.27	108.12	107.85
99.198	98.376	97.557	99.536	96.887	100.02	99.101	99.105	98.94	96.998	98.58	96.823	97.1	97.883	98.792	96.365	97.179	98.091	98.826	98.346	96.729	98.68	100.29	96.665	98.453	97.528	95.94	99.92	97.495	99.145	97.866	97.177	98.496	100.45	97.879	97.538	96.67	99.937	98.956	97.982	98.244	98.146	97.233	97.318	98.505	99.803	98.87	98.02	96.564	98.375
104.17	102.47	105.74	106.1	105.36	106.39	105.85	105.89	105.88	106.4	104.01	102.64	104.85	104.71	105.41	106.03	105.18	105.23	104.17	104.99	105.19	104.28	105.43	105.44	107.37	105.4	104.56	104.59	105.84	104.4	105.34	106.08	109.04	104.69	105.13	105.64	104.61	105.64	107.35	105.29	105.57	105.58	105.39	105.14	104.53	105.55	105.32	105.67	106	104.89
107.67	109.9	108.77	107.64	107.84	107.9	107.86	109.17	108.08	108.39	107.54	107.82	108.93	109.03	108.51	108.57	107.65	108.73	108.49	110.9	110.15	108.69	110.24	110.61	109.81	108.01	109.26	109.42	110.58	106.96	108.07	106.52	107.04	108.98	108.76	108.89	106.5	108.58	107.72	109.84	109.36	109.2	108.52	109.14	108.83	107.02	108.15	108.67	111.31	108.64
104.35	103.48	106.37	105.35	103.97	107.31	103.52	105.96	105.22	105.28	107.47	105.65	105.35	104.82	106.14	105.31	107.04	105.39	104.02	104.57	105.86	103.01	105.26	105.84	103.66	106.58	105.57	105.35	106.8	104.53	105.92	104.89	107.83	105.12	104.65	106.29	105.19	106.01	107.21	105.7	104.92	107.09	105.74	102.81	106.49	106.79	106.59	105.67	104.67	105.85
98.233	98.568	98.464	96.615	98.697	99.71	98.088	98.525	96.732	97.523	96.017	100.98	100.17	99.501	97.666	98.359	98.283	98.227	97.103	96.9	96.196	100.28	97.751	97.687	98.056	97.24	97.593	97.476	99.042	97.953	98.54	97.485	97.633	95.968	97.792	98.32	99.486	97.756	99.953	98.365	96.619	97.948	99.03	98.215	98.34	96.83	97.232	97.788	98.819	98.113
99.334	98.678	98.546	97.432	100.62	96.882	95.796	98.434	98.559	98.291	96.837	97.912	100.74	98.918	97.996	99.202	99.302	98.274	99.537	97.89	97.028	99.117	97.492	98.243	97.8	97.441	97.347	99.909	97.209	98.388	99.087	97.464	97.876	98.683	99.61	97.327	98.897	98.676	97.364	99.515	98.974	97.086	98.728	99.172	95.267	98.28	96.869	98.061	97.502	96.348
100.82	100.5	99.755	100.06	101.11	100.41	100.5	98.849	101.13	102	98.866	101.08	101.23	100.28	100.03	100.6	100.49	98.839	99.756	100.85	99.084	101.04	97.673	100.61	100.49	101.81	100.58	100.3	98.362	99.036	100.5	99.712	101.34	99.326	101.93	101.33	98.251	101.12	101.42	100.68	99.766	100.34	99.47	100.06	99.519	100.31	99.451	97.822	100.01	101.22
106.48	107.05	107.48	105.07	105.48	107.56	108.27	107.84	105.63	105.88	104.46	103.97	108.4	108.65	106.06	106.31	105.15	102.99	105.74	108.18	108.04	105.28	104.46	106.37	107.35	105.17	105.86	107.22	106.59	106.57	104.89	106.74	107.07	107.01	107.38	106.61	107.19	108.41	105.57	105.17	107.27	108.08	104.65	105.17	106.31	105.24	108.46	106.56	107.58	107.62
107.75	104.36	106.66	106.22	106.02	104.12	106.11	105.17	106.91	105.09	107.24	105.86	105.79	103.65	104.27	103.51	104.11	105.12	105.13	104.77	107.08	104.46	105.93	105.93	104.66	107.23	103.54	105.41	104.95	104.03	106	106.84	105.71	106.31	105.61	104.41	104.88	103.77	102.7	106.5	105.34	106.18	105.99	106.11	104.29	104.56	105.59	103.88	105.17	104.09
105.19	108.49	105.92	107.06	106.54	105.39	107.08	105.19	104.92	107.86	105.56	104.32	107.71	104.73	104.56	105.84	106.49	107.61	104.16	105.15	105.6	104.91	106.23	106.92	106.17	105.41	106.48	104.41	108.16	104.81	106.08	105.93	106.18	108.14	103.36	107.88	105.69	107.8	104.1	108.79	105.64	105.69	107.06	106.79	107.06	103.48	105.85	106.77	106.79	104.42
102.68	100.78	99.625	101.75	99.759	98.877	100.31	101.63	99.864	100.18	98.982	100.34	100.81	101.77	101.73	100.15	101.06	101.68	100.07	98.668	100.26	97.704	101.96	100.25	100.35	99.785	102.2	100.19	100.13	97.742	101.78	100.32	99.968	99.882	102.2	98.473	102.35	100.54	100.99	100.92	101.91	98.195	100.28	98.98	98.584	103.03	99.635	100.01	100.85	100.61
99.497	97.717	98.43	97.39	98.379	96.761	97.745	99.605	96.599	100.56	96.919	97.601	97.78	97.254	100.71	99.781	97.823	98.257	98.754	97.605	99.001	96.693	98.213	98.714	98.903	96.339	97.551	95.649	99.96	94.685	98.763	99.397	97.524	97.594	96.759	95.655	100.37	97.049	97.218	99.524	97.565	96.328	97.428	98.102	99.354	97.621	96.209	97.671	95.881	99.341
105.15	108.72	107.21	106.73	106.58	106.49	106.94	107.53	105.99	105.12	105.42	107.09	104.91	106.67	106.01	107.86	106.49	105.92	106.62	107.1	105.34	105.93	106.66	106.63	106.42	105.55	108.26	108.8	107.64	110.59	106.89	106.92	107.39	105.47	108.22	106.96	104.9	109.29	104.99	106.89	108.15	105.68	104.15	107.91	107.46	106.94	107.99	107.06	106.37	107.91
105.69	106.61	106.5	106.79	104.69	107.17	105.83	105.56	107.49	104.49	107.27	104.73	108.31	105.18	107.14	108.01	107.01	104.52	108.4	107.26	105.18	105.27	105.6	106.45	107.3	104.98	105.38	106.29	103.07	107.14	106.43	107.52	105.35	106.5	104.33	104.93	103.16	105.88	104.81	105.58	103.76	106.47	107.66	107.05	105.87	104.08	106.21	105.64	107.61	105.38
103.51	105.53	106.44	107.87	105.9	104.07	104.81	105.89	104.76	106.84	105.54	105.75	106.28	105.87	102.23	105.87	104.23	106.64	105.8	105.77	105.65	105.01	104.14	106.71	106.77	106.97	108.09	107.74	106.37	105.77	106.17	106.51	102.49	105.21	105.24	107.22	105.19	106.97	107.1	105.53	106.51	107.38	106.75	107.04	103.94	103.27	106.96	105.42	105.54	104.32
104.16	99.838	102.1	102.49	100.15	101.88	99.68	101.08	101.69	100.89	101.72	100.68	99.808	100.7	99.964	101.78	100.32	101.79	99.403	100.33	100.53	103.81	100.62	99.785	100.79	100.56	98.108	101.12	99.997	99.376	99.879	101	102.67	100.76	101.29	101.62	98.156	100.88	102.18	102.96	101.77	100.83	98.895	99.959	101.65	100.41	100.03	101.93	100.71	98.956
106.23	103.87	104.84	104.66	105.14	105.6	107.14	106.38	103.91	105.02	105.16	106.44	106.96	106.07	106.98	104.94	104.63	105.12	105.71	105.59	103.11	105.88	106.32	102.64	106.11	107.43	105.62	104.56	107.26	106.82	106.59	106.09	102.92	106.78	105.2	105.99	106.17	103.54	103.9	105.51	105.54	107.93	107.08	105.86	102.58	105.41	107.72	104.82	106.27	104.28
101.93	106.06	104.18	108.04	105.44	105.43	106.87	103.72	104.04	105.37	105.51	104.64	106.19	105.13	106.42	104.89	104.43	106.75	106.97	105.54	104.96	103.81	105.22	105.62	104.66	102.43	105.88	104.45	104.5	105.94	105.78	105.13	105.62	105.86	106.65	105.4	104.16	106.18	105.17	106.06	105.35	103.26	105.06	105.17	103.86	105.02	104.27	108.02	106.1	105.5
97.8	98.633	97.08	97.745	98.455	98.276	96.704	97.054	97.467	100.24	93.956	98.795	98.947	98.713	98.683	99.253	98.518	98.072	99.037	99.22	96.854	97.039	98.772	95.422	98.645	97.17	95.965	97.412	99.587	97.848	97.116	98.17	98.268	96.2	99.435	98.454	97.896	99.123	98.941	98.527	97.242	98.794	96.072	99.423	98.91	98.641	98.803	97.262	98.016	96.132
105.31	102.9	104.67	105.38	104.22	105.83	109.31	107.35	105.41	106.25	105.81	106.51	105.51	106.8	106.59	105.08	105.17	102.19	107.25	105.27	104.86	105.37	105.86	104.96	106.62	107.65	106.35	107.56	105.69	104.75	107.22	103.86	103.49	104.98	106.12	104.66	107.38	104.17	104.06	105.19	106.28	105.15	104.12	105.47	104.79	105.54	106.46	106.7	106.22	107.13
106.95	107.53	111.08	108.96	107.72	108.11	108.87	109.4	109.16	106.09	107.48	106.45	106.76	108.31	110.92	109.8	107.26	109.22	109.5	109.9	108.78	110.44	109.37	108.61	107.93	109.4	106.88	108.55	110.43	107.66	107.71	107.27	108.95	106.66	107.93	108.39	106.34	108.22	109.33	104.82	108.66	105	107.5	110.45	109.34	109.2	108.28	109	110.07	108.2
100.68	103.41	104.21	103.02	102.87	102.16	102.39	102.75	102.04	103.5	101.57	102.34	104.72	102.3	102.04	101.43	102.82	101.42	103.67	103.76	101.99	102	100.28	104.1	101.17	102.67	102.95	101.82	100.51	103.95	105.79	103.26	100.9	102.08	104.7	102.65	104.39	104.26	102.37	102.28	102.77	102.95	103.36	103.64	102.59	102.57	102.2	102.55	106.9	103.35
106.63	104.14	106.04	106	108.29	104.24	104.14	103.81	105.05	106.18	106.52	105.08	105.01	105.48	105.28	106.91	105.45	107.54	106.35	103.24	104.16	103.34	105.79	104.75	104.98	108.95	104.96	103.39	106.44	103.92	104.54	105.3	105.42	105.16	105.8	104.37	103.25	104.14	105.97	105.52	106.83	104.9	104.94	105.25	105.6	104.13	105.2	106.74	106.2	105.2
104.94	105.56	106.4	107.52	103.4	106.33	105.45	108.19	106.27	106.77	107.98	107.07	104.72	105.86	107.05	104.32	106.41	106.1	106.17	105.85	107.47	106.34	105.36	106.39	108.32	105.9	105.06	108.37	104.42	106.49	107.78	107.34	105.32	105.81	106.44	107.29	105.3	108.1	107.58	105.49	108.01	105.57	106.04	107.14	107.97	109.13	105.55	104.48	107.84	105.22
105.96	107.11	104.27	106.27	106.8	106.63	105.01	105.89	104.09	106.63	106.62	104.91	105.39	105.1	106.87	105.24	106.49	106.37	107.23	106.17	105.63	104.77	105.42	104.44	106.75	103.23	106.18	106.43	103.83	103.9	105	105.06	105.48	105.35	105.36	104.92	104.87	105.65	105.03	105.61	106.44	106.19	103.6	105.27	105.8	105.97	107.45	106.19	105.38	105.95
107.92	107.09	106.33	108.35	107.85	107.55	109.39	107.41	109.18	107.25	107.17	109.33	105.85	108.18	108.37	108.73	109.07	107.75	107.4	107.49	106.29	107.21	108.92	108.88	107.07	103.88	106.28	107.55	108.43	109	108.54	107.5	106.67	110.71	109.51	108.27	106.84	106.41	107.98	106.5	109.39	106.34	107.96	110.5	106.79	106.38	108.61	106.78	105.78	108.12
109.8	110.35	105.56	109.63	106.36	106.38	107.47	109.55	108.1	110.76	108.61	107.9	106.72	107.58	109.05	107.6	106.02	106.96	106.53	106.35	107.24	109.1	107.27	105.84	106.78	106.24	109.87	106.36	106.81	108.02	108.7	107.41	107.54	107.93	106.31	109.77	108.06	107.9	107.84	106.1	106.14	106.36	108.38	107	105.61	107.92	108.76	107.71	107.37	108.76
104.43	104.41	105.83	104.22	106.19	106.1	104.84	107.04	108.83	106.82	105.39	102.12	106.9	106.13	106.42	106	105.53	104.78	105.01	104.62	108.03	105.65	108.13	107.18	106.48	105.87	106.37	106.7	101.44	105.32	107.72	106	104.69	106.19	105.99	107.31	102.34	105.58	104.6	107.55	104.58	105.26	105.84	106.18	106.48	104.95	103.89	108.58	104.08	104.3
98.536	96.855	97.165	98.137	99.276	99.127	97.584	102	98.756	97.456	98.553	98.613	97.676	95.947	96.255	98.847	97.348	96.855	97.903	98.533	98.454	98.555	99.063	95.177	101.13	99.653	97.459	96.783	95.618	97.162	98.762	99.403	98.987	97.728	99.696	95.084	98.046	98.752	97.43	96.716	97.562	100.13	99.2	99.614	98.758	97.932	97.697	98.071	99.14	96.069
105.87	103.96	103.39	105.56	105.87	105.88	104.01	105.25	104.15	105.03	106.5	105.59	105.99	107.32	104.08	105.89	105.47	106.11	104.86	106.64	105.51	106	105.49	105.99	105.85	105.48	107.17	105.87	106.23	105.72	105.04	105.03	105	107.24	105.18	104.68	107.04	105.43	103.68	106.21	106.34	108.32	106.2	106.33	106.41	105.13	104.57	105.04	106.36	106.2
97.113	97.524	99.01	97.754	97.232	99.166	98.618	100.28	98.355	95.763	98.958	96.185	98.726	98.55	99.132	99.465	96.563	99.132	97.613	99.912	95.89	98.123	95.68	96.493	100.79	96.327	96.755	100.41	97.16	99.486	99.982	96.582	97.394	97.895	98.604	96.496	96.448	97.119	98.052	96.629	97.308	100.28	96.894	100.56	99.757	99.943	99.564	97.288	99.92	98.176
109.51	109.85	106.98	107.45	110.01	107.68	110.32	108.49	106.28	107.99	105.81	107.17	108.42	110.07	107.83	111.75	107.48	106.47	107.13	107.56	109.06	108.39	107.62	107.37	106.62	109.43	107.46	108.93	109.03	108.15	108.42	107.74	110.45	108.68	108.24	108.63	110.45	106.8	109.27	106.32	106.99	107.07	107.19	108.7	111.33	108.62	110.04	108.87	108.59	107.98
97.446	99.254	99.833	94.106	96.473	96.45	99.506	98.185	97.862	96.866	97.685	97.827	97.382	95.625	99.867	97.585	95.543	100.61	97.558	97.54	94.858	97.618	94.415	97.705	98.378	97.679	96.9	94.061	99.376	97.232	96.753	96.982	97.464	97.856	98.882	97.713	99.934	97.924	100.12	97.799	95.208	95.632	97.701	98.367	96.54	98.267	98.1	96.537	97.763	99.092
99.159	98.293	101.85	95.071	97.336	97.185	98.274	98.262	96.545	98.589	98.133	98.547	97.639	97.794	98.534	95.677	99.976	97.068	98.706	98.287	98.356	95.259	97.379	97.507	98.099	97.991	97.863	99.978	96.743	96.84	98.387	100.28	96.801	98.496	96.74	99.477	98.986	99.401	97.628	95.919	97.787	99.43	98.354	97.945	100.7	97.841	99.412	96.592	99.894	98.655
104.24	105.01	103.35	105.46	106.26	104.49	106.33	108.14	104.9	104.37	106.61	106.1	107.22	107.56	104.65	108.17	105.75	104.44	103.85	105.69	106.86	105.67	105.96	105.1	105.26	104.7	105.19	106.47	104.16	106.2	105.72	107.48	105.02	106.96	105.31	106.2	105.26	105.19	103.95	103.77	105.9	105.28	106.86	103.78	104.94	105.7	107.5	105.35	104.65	106.38
106.72	105.6	106.67	106.32	106.65	106.43	107.4	107.31	105.3	107.21	108.26	105.9	108.47	106.62	106.76	106.01	106.18	111.43	107.1	104.77	103.25	106.92	106.33	106.9	103.93	107.06	106.44	107.39	105.6	105.97	106.94	108.63	107.13	105.6	106.38	103.38	105.57	104.2	107.78	106.66	104.78	106.74	107.92	105.88	104.22	107.24	104.16	105.05	106.63	106.05
100.78	101.38	99.655	100.86	101.75	100.76	99.977	100.85	102.13	100.93	99.553	100.78	100.99	102.06	99.705	100.38	100.41	101.47	99.85	96.991	101.13	100.39	100.48	102.03	99.672	100.21	100.62	102.24	100.63	99.497	100.87	98.824	98.623	99.229	99.948	100.37	99.118	101.51	98.891	98.256	100.89	101.05	100.07	98.979	99.845	99.569	103.55	98.307	102.01	99.142
106.63	105.26	105.09	107.66	106.56	105.89	107.01	106.39	105.76	105.82	108.38	106.63	104.7	107.48	106.21	105.42	104.56	105.38	104.15	107.75	107.14	106.04	107.25	106.92	104.89	104.26	105.81	106.34	107.34	103.53	107.84	106.35	106.71	105.12	107.32	105.29	107.97	103.43	107.47	106.2	105.88	106.04	104.91	107.28	105.2	106.23	104.69	106.43	104.88	107.31
105.65	107.26	105.44	106.94	106.69	105.69	107.24	105.99	108	106.95	105.45	108.12	107.06	104.68	107.42	105.07	107.13	108.63	107.38	107.97	107.15	105.17	103.86	106.87	106.06	106.54	107.48	104.89	106.08	103.71	104.89	105.21	106.86	104.4	108.97	107.04	109.84	109.71	106.19	107.44	104.87	107.92	106.4	108.75	106.81	109.02	104.11	106.55	102.55	106.82
110.65	110.91	108.59	108.66	109.2	109.18	108.52	109.89	106.16	107.29	109.55	107.71	107.79	107.81	109.32	110.14	109.14	109.62	107.89	107.92	109.61	108.81	108.22	107.83	111.1	107.54	107.69	109.56	108.82	109.58	107.79	107.63	108.27	108.31	109.6	110.46	110.04	109.95	108.57	110.38	108.07	108.35	109.08	107.83	108.65	106.5	110.04	107.78	109.25	107.8
107.44	108.32	104.32	104.55	106.49	104.32	106.86	103.94	106.23	105.61	108.06	107.83	105.33	106.82	104.99	104.76	106.46	105.98	106.22	106.12	105.13	104.44	106.1	105.08	105.91	106.87	105.13	106.41	107.1	105.69	106.11	104.91	106.15	105.46	106.26	105.06	105.28	106.98	106.05	107.46	106.49	103.39	105.03	103.11	106.58	104.17	106.77	104.69	104.47	107.27
97.745	99.137	97.904	98.53	100.36	98.524	98.051	101.46	97.907	96.268	95.904	96.947	96.978	98.181	98.047	100.18	99.699	98.184	98.397	99.158	99.377	100.26	100.46	99.69	98.104	99.118	98.726	96.242	98.241	98.185	99.767	95.442	98.144	98.205	98.324	97.042	96.448	96.207	96.808	99.346	97.602	97.769	98.411	99.922	96.885	96.505	96.656	98.73	97.056	97.452
97.896	100.58	100.7	99.423	100.9	100.74	98.117	98.027	100.33	103.07	98.903	99.431	100.67	99.221	99.488	100.65	99.675	101	101.65	99.335	103.01	100.85	100.5	99.289	99.51	99.308	102.03	99.782	98.158	101.14	99.936	99.282	99.713	99.395	99.191	100.2	97.969	97.996	99.134	99.357	102.96	100.2	99.277	100.58	100.21	99.706	100.15	100.53	100.81	100.29
105.47	107.79	103.55	105.9	104.41	107.03	106.87	104.22	108.38	106.08	105.47	104.67	105.21	105.96	106.41	103.68	105.57	104	106.08	104.03	108.67	106.78	107.02	104.65	105.45	105.66	105.58	104.53	103.64	104.99	107.56	107.08	105.5	105.77	105.27	106.37	105.97	105.21	104.99	104.79	105.78	106.14	104.22	105.86	104.38	104.77	105.08	105.81	106.61	106.49
104.96	104.73	105.93	104.92	104.9	106.34	105.77	104.59	104.79	107.11	105.99	106.44	104.61	106.48	107.05	104.79	106.62	105.15	105.92	107.17	107.14	106.63	104.98	105.11	104.97	106.68	105.8	105.18	105.39	106.49	106.26	103.22	104.15	106.35	105.36	106.88	104.8	105.53	105.01	106.96	105.82	106.73	105.75	104.42	105.65	106.97	106.48	104.17	106.17	103.33
101.44	101.57	101.74	102.95	102.64	102.5	103.26	102.12	100.69	102.44	103.58	102.36	103.22	104.81	100.92	101.3	102.16	101.95	104.46	102.49	105.24	103.42	104.48	103.1	103.17	102.41	102.38	103.47	103.38	102.93	102.3	102.91	104.14	102.88	102.8	104.03	103.72	101.79	103.44	102.58	103.45	103.34	102.73	103.57	102.23	105.52	104.39	101.77	104.58	105.76
108.04	108.15	107.05	108.23	105.21	108.28	107.36	107.3	109.12	108.94	109.9	107.77	108.9	105.75	108.33	106.16	108.07	107.86	106.1	109.1	109.09	105.55	107.13	105.77	106.4	105.76	108.33	107.94	108.49	109.91	108.85	107.93	107.45	106.27	108.34	107.08	109.74	106.33	108.91	106.78	109.41	109.9	109.4	109.22	106.46	108.98	107.88	109.04	108.58	107.01
107.25	107.46	108.09	108.5	107.17	107.69	106.88	107.88	108.5	107.8	106.77	107.27	107.71	107.43	106.28	109.96	106.65	105.82	107.82	107.83	107.49	107.68	108.71	108.15	110.41	106.67	107.05	109.24	108.78	108.97	106.13	106.67	108.94	107.83	107.75	107.24	106.73	106.27	106.67	108.07	108.14	109.96	110.06	106.3	107.59	108.4	107.83	106.31	108.06	109.08
106.44	109.46	107.95	107.85	105.58	109.63	104.34	108.09	109.06	104.57	109.13	106.54	109.16	107.28	109.27	108.21	109.2	107.82	106.06	108.23	105.09	106.72	105.63	106.34	107.95	108.22	106.71	106	108.21	105.86	109.02	107.45	108.33	110.16	104.89	107.4	107.4	108.73	106.16	108.67	107.01	109.03	107.79	109.8	106.74	108.53	107.9	106.97	106.13	107.28
101.16	99.542	99.545	102.08	100.94	99.918	101.97	101.52	99.048	98.003	102.04	98.89	102.51	98.695	102.57	99.631	101	100.35	100.99	101.36	99.788	99.436	98.211	99.438	100.25	98.759	101.89	101.01	101.49	99.278	99.428	97.911	98.755	99.586	98.777	98.666	101.32	99.58	99.539	99.657	98.077	102.16	98.24	98.392	99.897	99.286	99.72	100.26	99.16	98.616
106.18	107.15	107.73	108.5	107.23	109.5	108.44	110.07	108.89	106.31	109.88	108.33	108.23	106.67	108.26	107.53	109.44	108.47	106.33	105.48	107.56	107.56	108.08	108.16	108.93	105.26	105.62	109.74	108.23	107.71	108.4	108.54	110.25	105.62	107.45	109.09	110.61	109.32	108.07	107.75	108.07	107.13	106.74	108.44	108.78	109.55	106.89	105.62	109	109.1
106.38	106	105.59	107.37	102.99	105.58	104.23	105.1	107.06	106.06	106.52	107.29	102.78	107.02	106.23	106.02	104.36	103.97	108.18	106.67	104.85	105.64	108.51	106.04	106.1	106.74	104.7	106.82	106.71	105.66	106.81	106.57	105.29	104.96	106.14	108.51	107.51	105.75	104.9	104.88	105.68	105.87	106.81	106.26	107.64	105.39	106.55	107.45	105.47	105.19
100.82	101.1	100.34	99.181	101.53	99.34	100.73	100.42	100.81	101.15	98.494	101.25	99.729	101.88	100.97	101.06	97.289	100.93	101.61	100.49	99.807	100.3	101.28	100.31	99.285	101.64	100.76	101.63	100.33	101.78	99.503	102.11	101.82	100.66	98.482	100.67	97.956	101.18	99.532	98.39	100.25	98.826	99.227	102.67	102.34	103.61	100.92	98.089	102.44	101.26
98.967	97.93	100.53	98.661	94.888	101.48	99.597	95.572	98.602	97.953	98.652	95.355	98.803	98.165	98.733	96.352	97.93	96.005	98.32	100.01	99.542	98.3	96.507	99.001	98.698	95.68	97.129	97.557	98.373	98.951	98.409	98.572	97.765	100.83	96.44	97.91	99.893	98.713	96.793	97.92	96.679	97.894	98.423	98.708	98.645	100.33	94.419	98.189	100.47	97.161
104.23	103.85	104.8	106.13	105.2	108.42	106.79	105.87	108.42	106.65	107.36	107.74	106.84	106.24	104.57	103.88	104.78	104.88	103.84	103.31	108.29	107.17	104.3	105.63	107.02	106.09	104.64	103.98	104.49	106.52	104.63	108.08	103.52	105.65	105.85	105.64	104.35	104.66	107.42	104.34	105.34	105.23	106.12	104.57	107.39	106.41	105.32	104.84	104.85	104.48
107.47	109.79	106.91	111.12	107.9	107.82	110.69	107.5	110.21	108.61	106.42	108.96	108.86	106.67	107.03	109.75	107.12	109.1	106.61	107.3	108.44	109.43	108.09	105.94	109.14	109.35	109.42	107.58	110.21	107.73	109.45	108.78	107.56	106.7	107.07	110.82	107.64	106.08	108.87	108.83	108.23	109.25	106.19	109.43	109	109.52	107.7	107.21	108.7	107.5
99.723	97.57	98.639	97.454	100.54	100.09	96.978	96.812	99.063	98.528	99.542	98.159	100.8	97.479	96.653	97.464	99.527	97.687	98.283	95.236	98.705	98.398	96.825	98.405	100.27	98.89	96.683	99.897	100.99	97.727	98.609	98.855	98.941	100.5	98.913	99.886	100.81	99.792	98.961	98.274	99.035	99.211	96.974	96.841	98.883	99.416	99.736	98.259	98.438	98.818
109.36	108.19	109.53	108.47	107.86	104.67	109.03	105.66	105.53	110.88	108.21	108	108.89	110.17	106.25	108.18	104.86	107.92	106.66	109.35	107.73	108.29	108.6	108.65	110.05	108.6	106.17	106.53	107.53	107.97	107.11	107.19	105.98	107.19	108.41	108.3	108.91	108.53	107.74	107.79	104.05	107.48	107.57	107.28	108.13	106.16	105.71	110.52	108.18	108.51
99.327	96.838	97.721	96.864	98.215	98.069	99.836	98.711	98.774	96.444	97.859	98.965	97.238	99.174	97.415	99.745	99.036	97.222	95.189	97.687	100.23	99.176	99.597	95.513	97.799	98.566	98.657	96.007	101.23	97.605	99.707	98.487	98.706	98.121	98.558	98.219	96.726	97.679	99.379	99.249	96.038	97.892	98.264	97.788	96.53	97.068	93.865	98.979	96.942	97.537
108.95	107.09	108.69	109.04	108.16	108.6	107.97	108.65	106.73	108.11	105.64	107.69	106.91	107.27	107.92	108.21	106.68	109.83	107.68	109.77	109.29	107.58	109.12	109.45	110.22	111.09	108.76	106.7	109.76	109.64	109.13	108.15	110.5	109.27	108.01	109.53	110.1	109.83	109.38	107.21	107.69	108.05	106.32	107.08	106.92	109.34	110.45	108.89	109.07	109.51
111.43	110.61	109.39	111.96	110.62	109.79	109.5	109.34	110.84	110.81	109.75	108.99	108.43	109.94	110.23	112.02	110.99	109.83	110.06	112.76	109.48	111	109.6	110.86	111.04	111.62	110.53	111.32	110.7	111.84	110.06	110.09	106.2	109.76	108.13	110.61	108.47	111.82	109.88	111.61	110.46	111.33	109.35	111.67	109.02	109.5	112.74	111.38	109.85	109.44
108.21	106.44	107.04	108.14	108.85	106.99	107.58	106.04	107.58	104.56	105.97	107.88	107.52	108.88	109.7	107.83	108.26	108.51	108.57	106.71	107.17	107.87	106.48	105.67	107.63	107.43	107.49	106.82	109.95	108.85	108.44	106.19	106.88	106.2	108.83	109.02	109.31	108.07	109.1	106.44	107.08	107.32	108.06	105.13	108.11	105.71	107.01	109.03	109.6	108.14
108.49	110.34	111.78	109.3	110.2	113	111.43	110.11	111.15	110.79	109.32	110.86	112.07	109.84	110.47	112.03	109.79	109.51	109.23	107.88	112.17	111.33	107.98	111.56	110.99	109.61	110.66	109.93	110.49	111.22	111.35	110.87	114.32	111.4	110.78	109.73	111.32	111.23	110.89	110.22	111.01	109.75	109.15	107.66	109.76	109.84	111.22	110.54	112.67	108.44
106.93	103.89	104.17	104.2	104.71	105.76	106.22	105.27	107.03	104.16	103.63	105.67	104.22	106.62	108.53	104.53	105.66	104.18	106.38	106	104.58	105.81	107.59	106.2	106.5	104.73	103.87	108.15	106.77	103.91	107.18	105.47	104.89	107.6	104.56	103.97	106.37	103.9	105.67	105.77	103.77	106.74	104.51	106.54	104.58	104.79	104.65	104.8	105.23	105.32
99.412	96.742	96.981	95.51	98.731	97.942	98.272	99.824	98.613	98.613	100.31	99.819	101.13	99.232	98.432	99.301	98.005	99.167	96.467	99.452	98.618	98.492	96.722	98.777	99.074	98.57	96.3	96.083	97.326	97.406	98.174	97.617	97.535	98.343	97.764	96.82	97.31	97.696	97.871	99.063	97.469	100.28	100.54	97.978	98.381	97.969	97.541	95.343	94.915	98.247
108.93	110.18	108.91	108.64	111.76	108.35	109.4	108.57	108.8	108.59	107.56	110.12	106.75	108.09	107.85	108.04	107.99	110.99	108.87	108.02	107.64	106.9	109.77	108.11	110.75	107.7	109.06	110.19	108	107.94	107.47	108.36	108.33	109.52	111.02	108.43	109.86	106.64	108.82	111.82	109.98	106.88	108.02	108.79	108.27	107.94	108.05	106.98	108.61	109.99
97.741	98.275	96.642	100.17	101.79	99.712	100.33	100.67	97.461	99.816	98.292	98.656	99.088	99.158	98.037	98.463	97.135	99.078	100.09	100.01	98.331	98.308	97.047	98.15	96.557	98.888	101.05	101.08	100.29	97.664	99.834	99.148	101.44	99.463	99.688	101.05	100.84	97.966	101.59	97.736	99.859	98.817	99.713	96.933	98.838	100.49	98.451	98.994	99.381	97.653
105.98	106.49	108.02	107.4	107.83	109.48	108.18	109	108.63	106.67	106.97	109.35	107.98	107.98	105.88	105.61	106.84	105.23	108.35	107.66	106.95	105.63	109.51	107.54	109.5	108.48	107.78	108.37	105.72	108.03	107.95	108.12	107.26	107.28	108.84	107.44	107.56	108.45	104.55	108.02	109.28	108.48	108.09	107.03	109.52	109.5	108.78	107.85	108.33	107.32
107.02	107.01	106.82	106.77	107.33	105.59	110.88	108.34	107.57	110.11	110	108.7	106.6	107.35	108.52	105.27	106.71	107.47	107.48	108.14	107.47	106.21	108.07	106.96	106.14	108.71	109.41	107.95	108.75	109.36	106.87	108.63	106.04	106.22	107.44	108.37	108.29	105.49	106.34	106.73	108.29	106.58	109.23	107.06	108.66	109.29	108.42	109.87	108.76	109.03
108.25	108.71	108.18	108.5	108.01	107.52	110.21	106.05	108.41	109.92	109.41	108.7	107.68	108.22	109.11	108.96	109.03	107.04	108.05	108.07	106.69	107.86	108.91	109.99	110.16	109.22	108.88	108.13	106.71	109.88	108.42	105.84	105.44	107.58	107	110.04	106.9	106.2	108.74	109.38	108.99	108.36	106.98	107.91	108.29	110.82	108.89	105.5	108.95	108.59
100.41	98.596	99.229	100.87	100.22	97.054	97.429	98.209	97.331	99.276	100	98.461	101.67	99.476	97.069	99.722	97.258	99.035	100.1	97.371	99.337	99.232	97.51	100.02	98.824	99.151	100.19	100.19	96.662	97.656	100.11	98.619	98.77	99.759	99.001	97.822	100.97	99.262	99.402	97.701	97.69	98.329	97.707	99.66	97.562	99.41	101.45	101.23	97.213	97.211
105.49	107.15	108.52	108.49	109.19	108.9	109.07	107.03	108.66	107.72	107.6	106.53	107.85	106.28	106.61	106	107.75	108.75	105.06	109.55	110	108.11	107.2	109.16	105.28	104.96	108.26	108.08	108.07	108.06	105.87	104.71	109.31	107.82	109.41	107.35	107.91	107.13	107.17	107.92	108.45	108.06	109	109.07	107.67	106.6	107.52	108.13	109.24	108.98
109.62	108.25	109.43	111.24	108.58	108.51	106.98	109.06	109.95	110.05	108.11	109.6	108.33	108.38	108.93	106.59	109.82	109.02	107.08	107.69	106.64	107.88	107.36	107.7	110.26	108.63	110.2	109.01	106.66	107.49	108.95	107.59	106.67	109.6	109.08	107.15	106.86	108.52	108.48	109.16	109.31	107.23	110.08	109.72	107.79	109.12	108.65	108.83	108.78	106.19
99.109	98.286	97.01	96.761	99.231	98.896	95.604	96.928	98.066	98.245	99.817	95.954	98.607	98.388	99.925	97.611	98.406	97.297	96.424	95.455	99.089	98.238	98.679	97	97.77	98.153	98.049	97.246	99.342	95.907	99.053	96.454	97.328	98.062	94.536	98.177	98.413	98.975	96.337	98.242	97.006	98.255	98.078	97.207	96.092	97.034	97.162	98.39	98.271	97.806
107.34	107.58	105.86	106.2	108.35	106.73	104.44	105.29	107.76	103.05	105.87	107.35	105.08	106.23	105.56	106.67	106.64	104.23	105.04	104.75	104.65	105.45	106.85	106.26	107.71	104.96	106.26	107.32	106.85	105.38	104.43	104.58	105.82	106.19	105.73	105.64	106.12	106.51	106.16	107.17	104.99	106.33	105.45	105.93	106.07	108.8	105.79	105.64	105.18	107.88
111.54	108.58	110.77	107.78	109.6	110.64	109.98	109.58	108.76	109.73	110.49	112.03	110.19	111.27	108.79	111.94	110.06	109.52	112.14	110.09	113.03	111.01	111.1	109.1	113.48	110.26	108.15	109.38	111.16	112.02	110.2	108.07	108.56	110.1	110.61	109.67	109.81	113.01	110.86	109.16	109.74	111.92	109.9	110.22	109.94	111.43	111.49	111.63	110.82	111.81
108.04	109.71	109.4	107.48	107.32	109.43	109.41	107.04	110.59	111.35	108.89	107.57	106	111.14	108.69	107.69	106.89	111.7	108.41	107	110.31	108.24	107.38	108.62	108.18	107.52	108.57	109.19	108.27	110.17	108.76	106.97	108.34	109.58	108.43	108.51	106.51	106.85	109.17	107.4	108.03	107.92	106.13	109.01	108.48	108.29	108.41	106.95	110.57	108.16
105.77	105.98	106.04	106.98	108.29	105.12	106.55	105.98	102.56	106.12	105.44	107.66	107.77	103.39	107.03	107.16	103.56	105.23	107	104.02	106.7	105.53	104.96	106.73	105.63	105.81	106.06	107.68	104.43	107.06	107.3	104.19	106.18	105.87	107.44	103.9	105.17	108.02	106.53	106.69	104.18	106.62	106.32	106.63	105.64	103.76	105.41	105.14	106.48	104.42
104.08	104.76	103.84	104.31	104.82	105.95	107.07	104.46	109.35	102.99	106.53	106.89	106.14	105.19	104.99	103.01	104.15	104.92	105.56	105.37	102.74	106.73	104.85	106.42	103.88	103.87	105.39	103.56	105.72	104.95	103.59	104.88	103.78	106.29	104.92	105.82	105.28	107.14	107.31	108.08	104.74	106.2	108.22	106.71	106.46	105.55	106.19	106.43	104.5	105.87
101.58	100.18	103.44	100.4	101.81	99.88	102.6	101.27	100.88	101.37	99.157	102.69	102.69	98.207	99.589	100.84	100.05	99.665	100.16	100.37	101.88	100.4	100.33	98.278	100.91	100.82	101.79	101.48	100.32	99.801	99.938	96.654	99.577	101.2	101.74	99.867	100.35	101.61	101.19	99.784	99.856	99.343	102.01	99.859	101.79	103.98	98.379	101.72	103.06	101.24
100.19	99.553	100.61	102.14	102.5	100.15	103.04	100.3	99.779	103.02	100.17	101.93	103.12	99.104	101.11	101.07	99.941	99.801	101.07	102.85	100.45	100.76	102.81	98.813	101.23	101.27	101.3	101.37	99.894	100.07	100.39	102.07	101.25	100.62	101.34	99.618	102.57	103.7	99.465	99.216	100.8	100.74	100.24	101.47	101.3	98.87	100.61	101.18	98.391	101.36
99.197	98.352	97.79	95.972	100.3	97.083	99.261	95.963	96.506	99.609	98.29	98.152	94.518	99.969	100.38	97.315	98.234	96.613	97.245	99.278	97.38	96.908	97.165	96.291	97.741	98.756	98.595	96.981	98.936	98.223	98.19	98.274	98.174	98.266	102.84	99.359	98.719	96.903	97.773	98.663	95.468	98.638	97.564	97.152	97.526	98.308	97.316	99.201	94.76	98.396
107.47	107.44	107.65	106.75	108.21	108.92	107.87	107.41	106.95	108.72	109.94	110.07	107.58	108.08	108.84	107.01	108.58	108	108.07	108.38	107.25	108.24	111.26	109.05	106.95	106.77	107.93	107.26	107.91	107.24	107.01	108.05	109.32	106.49	108.34	106.8	108.03	104.61	107.59	106.14	109.53	105.6	108.27	106.56	108.85	108.91	109.4	107.97	106.45	108.65
106.04	106.86	110.18	109.86	109.53	108.21	105.92	108.81	108.68	108.46	108.51	108.48	109.38	110.75	108.53	107.81	109.9	107.45	108.84	108.29	111.29	111.99	107.91	109.97	110	110.46	107.51	108.2	107.43	109.31	107.18	107.5	107.09	109.35	110.17	108.43	109.31	108.83	106.99	107.45	111.06	106.83	108.33	108.72	108.63	108.23	108.37	107.46	108.43	107.92
96.448	97.748	98.588	97.189	96.312	97.657	99.966	99.305	98.689	97.06	95.491	98.771	97.732	95.748	98.205	97.256	98.562	96.531	99.588	97.136	97.623	97.918	97.678	98.26	98.331	100.11	97.318	98.717	96.18	97.202	99.193	98.517	98.723	96.142	97.967	97.243	99.599	97.843	96.659	97.703	97.877	98.808	98.46	97.225	96.904	97.907	96.715	98.32	98.553	97.275
99.482	102.3	100.52	102.18	98.328	99.058	99.836	100.79	101.17	101.04	99.992	99.612	100.87	100.08	99.756	100.55	103.46	100.98	103.4	100.97	101.86	102.57	99.803	100.35	98.696	97.962	99.512	103.67	98.93	100.12	101.31	103.41	99.699	99.986	98.678	97.424	101.61	99.762	100.46	101.42	101.07	101.28	101.53	102.47	99.862	101.38	99.881	101.14	100.21	100.41
104.05	106.05	105.76	108.08	105.94	107.65	108.26	108.29	104.58	107.23	106.21	105.36	105.86	108.25	107.38	106.21	105.91	106.16	106.65	105.62	106.74	107.47	108.72	103.91	106.18	106.19	105.57	107.13	106.32	106.55	104.6	107.27	108.24	107.21	104.93	105.12	105.34	105.38	108.15	108.37	106.76	105.74	108.32	105.03	107.61	105.73	106.45	104.33	106.83	107.69
100.25	102.63	99.797	100.64	99.526	101.33	102.07	99.751	104.03	97.981	101.77	99.552	100.69	97.2	100.45	100.68	99.417	100.86	99.966	99.543	100.41	102.19	98.44	102.45	100.74	102.29	101.89	99.283	101.73	100.09	102.38	101.9	100.86	101.34	100.29	99.387	103.05	103.43	100.98	99.134	99.222	101.91	101.68	100.19	99.973	98.604	99.552	99.52	99.392	100.49
106.31	105	105.22	104.63	106.2	107.31	107.53	104.59	104.89	101.72	105.96	104.86	105.54	105.81	107.22	107.88	107.82	105.25	105.88	106.66	104.26	102.98	106.11	106.06	105.41	105.88	103.81	103.81	106.53	106.04	104.53	106.26	106.44	105.35	106.68	105.75	104.23	105.36	105.73	105.1	107.17	107.03	104.77	104.22	104.67	107.83	104.51	107.43	105.86	104.89
107.41	109.08	107.71	106.68	107.95	110.73	107.61	106.15	106.82	105.26	107.75	106.44	106.4	107.38	107.62	107.75	107.46	109.33	110.21	105.52	105.73	110.02	108.78	110.01	106.91	108.37	106.92	107.81	108.92	107.96	107.5	106.14	110.36	106.07	108.07	107.61	111.27	108.59	108.52	106.67	107.88	108.84	108.47	106.98	107.98	109.91	107.43	109.72	107.89	106.43
96.821	97.04	97.634	98.005	95.355	98.438	98.407	97.371	96.9	98.67	98.156	96.588	97.605	97.286	99.51	96.077	97.282	98.321	97.702	98.696	97.057	98.292	95.383	98.7	99.173	98.683	99.292	99.553	97.368	97.18	96.434	98.743	99.342	96.268	97.533	99.908	97.342	96.382	96.564	97.821	99.412	96.628	96.996	97.292	98.473	99.389	99.671	98.82	99.25	96.916
102.83	104.16	103.15	102.16	101.99	101.35	104.56	103.99	102.5	102.25	103.88	103.97	102.02	102.32	102.29	100.69	102.84	102.94	102.51	103.73	103.71	101.67	102.39	102.96	102.19	104.32	104.04	100.14	102.85	102.93	102.73	101.4	102.02	102.69	103.54	102.47	102.47	102.92	101.41	100.95	102.45	102.16	102.79	102.12	104.46	102.48	103.82	102.2	103.23	103.76
109.23	109.43	107.43	107.16	108.28	106.83	108.62	109.55	110.89	106.91	107.16	109.03	108.8	109.59	108.51	109.19	107.96	108.97	108.3	109.72	108.1	109.12	108.56	108.25	107.52	108.36	107.32	107.49	107.9	110.23	109.82	107.22	108.2	109.85	108.5	107.88	109.16	108.24	108.13	108.05	111.62	109.11	109.44	107.97	107.93	107.63	109.42	107.39	108.26	105.63
107.06	107.22	105	108.78	107.85	107.83	108.75	107.09	106.31	105.67	109.79	107.28	107.88	108.04	107.97	107.87	110.17	108.09	107.74	109.46	109.99	109.39	107.19	108.38	108.33	108.72	108.24	108.57	108.68	109.87	105.28	108.85	108.14	108.27	108.08	108.94	105.77	107.72	108.55	107.9	108.15	107.44	109.97	111.55	108.66	108.16	108.75	107.03	107.63	107.95
109.14	108.16	107.65	107.02	106.58	105.1	106.1	107.03	107.77	106.88	107.26	108.28	106.21	107.7	108.03	106.92	108.5	106.86	108.83	110.93	106.34	106.49	108.06	105.95	106.52	108.74	109.3	109.29	107.85	108.48	108.66	107.57	107.75	107.36	110.56	106.83	108.91	107.1	107.66	106.79	107.66	108.01	108.67	105.75	107.59	109.83	106.31	104.7	107.19	106.04
109.84	110.78	110.51	109.08	109.83	110.41	109.85	109.05	110.16	111.62	111.84	108.33	111.74	110.11	110.26	109.5	110.24	109.91	111.05	112.52	110.06	113.41	110.8	109.61	110.45	111.09	110.11	109.59	109.84	109.54	110.39	110.86	110.88	109.38	111.07	108.19	112.18	109.29	110.38	111.1	110.11	111.75	108.9	112.98	109.42	112.96	107.99	110.65	110.38	111.41
[truncated: 150 more columns]
