# Supplementary material for: Genetic dissection of main and epistatic effects of QTL based on augmented triple test cross design
Source: PLoS One. 2017 Dec 14;12(12):e0189054. doi: 10.1371/journal.pone.0189054 (PMC5730204; doi:10.1371/journal.pone.0189054)
Supplement: S10 Supporting Information — (ZIP) [file pone.0189054.s010.zip › z6_600_0.2_10.csv]

108.92	102.84	104.57	107.83	112.26	105.32	104.66	107.15	111.97	110.71	110.47	103.45	109.76	103.93	102.46	107.26	102	97.889	110.15	107.72	109.56	107.78	102.29	108.58	108.81	110.73	107.21	104.6	107.08	109.27	111.43	106.29	106.64	110.24	107.77	108.55	107.27	106.28	106.2	104.13	103.97	105.91	110.37	108.25	107.73	104.43	101.49	106.29	107.49	103.53
107.86	105.62	110.22	99.112	105.24	102.99	101.17	108.3	100.69	107.31	103.55	109.74	105.27	105.29	108.48	105.63	104.89	104.04	104.79	108.18	105.77	109.37	109.18	101.21	106.59	105.8	100.36	109.69	106.81	100.26	99.491	102.62	104.73	100.13	107.99	103.4	104.65	105.54	105.07	105.08	99.356	107.09	103.3	108.23	109.34	99.109	103.95	104.77	105.48	99.588
108.42	104.59	112.07	113.19	109.01	113.54	104.94	103.69	109.64	104.68	103.83	102.11	99.861	103.73	114.6	105.71	112.11	109.58	107.2	104.93	110.24	109.73	107.41	116.15	103.31	112.36	110.44	110.17	110.54	105.94	101.93	104.14	117.03	114.3	105	110.02	107.12	104.95	105.73	105.81	106.35	107.48	104.57	107.21	106.45	109.54	113.36	108.84	111.65	107.65
100.13	110.54	108.61	104.79	112.23	108.93	112.96	106.41	111.18	103.67	105.63	107.92	105.17	115.28	108.06	107.58	106.56	105.55	110.12	108.11	108.88	107.08	105.69	102.15	108.55	107.34	108.69	106.85	104.41	102.79	103.7	105.17	100.7	112.49	107.01	104.8	106.27	109.33	107.86	112.18	109.67	104.76	112.13	108.54	108.01	111.21	108.06	106.84	109.05	105.36
103.82	101.79	107.65	102.73	107.21	106.76	104.77	101.7	103.97	99.973	102.23	109.04	107.19	108.22	111.47	108.72	111.52	105.49	101.46	106.85	101.68	102.59	107.72	108.12	107.22	105.63	108.83	104.34	100.65	99.911	108.3	107.55	106.58	111.62	112.09	104.04	109.53	100.93	108.85	109.01	109.61	107.47	105.86	106.18	104.01	106.67	106.31	104.4	106.58	106.51
102.97	112.65	105.96	107.52	111.71	110.8	110.55	104.13	103.03	107.09	106.81	103.41	104.03	108.89	107.82	103.67	107.92	107.02	107.33	104.36	109.78	104.68	106.57	110.34	105.72	110.52	104.19	109.2	113.87	105.77	107.31	112.54	114	103.1	102.78	110.59	102.6	109.45	113.16	112.15	103.4	104.91	108.51	112.8	101.24	108.28	104.92	106.36	110.56	111.11
99.226	96.767	95.564	94.781	89.985	92.242	99.041	100.54	102.32	94.641	98.41	99.282	96.108	98.164	100.75	98.687	93.812	98.778	97.512	101.46	102.42	104.3	100.88	97.61	94.702	99.448	92.482	102.87	95.626	99.105	96.138	97.348	101.01	96.091	96.502	96.444	106.27	99.755	98.967	97.575	102.59	96.391	97.429	99.689	95.918	97.369	95.932	95.666	106.85	99.085
104.44	107.2	101.02	101.37	108.68	99.882	109.91	109.61	102.67	106.98	111.68	102.5	103.37	110.92	105.98	103.09	104.16	107.63	107.32	104.93	106.5	111.15	108.55	111.66	104.26	110.11	106.57	103.53	106.12	111.6	104.5	98.512	104.92	104.17	100.49	108.19	105.13	112.34	105.17	106.2	111.34	103.58	106.85	102.96	107.71	109.53	103.76	105.7	105.58	104.24
111.67	116.1	111.01	107.62	113.96	108.66	113.28	105.6	111.63	111.21	115.04	107.71	117.79	104.42	104.64	112.46	111.34	107.21	108.43	112.76	106.41	108.78	107.04	117.46	111.79	110.19	113.44	117.47	104.27	109.82	112.14	111.41	111.33	103.99	111.87	109.81	113.39	104.94	115.92	106.46	107.66	111.33	112.11	102.43	105.33	112.97	111.22	112.15	109.58	106.94
105.34	111.51	109.67	109.99	112.56	102.81	107.4	109.51	111.96	106.74	104.52	107.98	102.38	110.03	111.61	115.62	110.9	112.3	108.58	110.38	103.16	112.11	108.16	114.16	106.09	107.45	105.6	114.23	107.31	108.56	116.02	107.61	100.49	101.49	106.82	111.68	105.59	107.03	107.95	110.82	112.82	111.65	105.76	105.64	100.98	109.87	105.03	103.54	106.02	108.2
105.92	105.67	101.73	105.58	108.3	109.13	105.68	101.69	104.21	108.84	103.14	107.61	102.9	107.94	104.83	102.25	104.48	106.42	101.16	105.5	105.26	106.25	106.89	105.98	103.26	111.87	105.4	106.35	104.14	106.02	112.03	105.03	107.03	107.16	108.15	105.85	110.12	104.8	102.09	110.77	105.43	109.77	104.92	106.67	104.64	103.76	108.1	109.85	106.93	104.26
100.27	96.503	101.98	105.03	101.08	100.66	99.954	98.409	98.227	109.92	97.446	102.88	95.344	98.554	100.88	98.536	100.95	100.1	99.671	98.688	99.175	101.64	101.46	93.926	103.58	102.37	100.74	95.78	96.931	103.14	102.24	102.02	101.14	98.046	102.26	104.2	92.263	97.364	98.391	101.14	102.18	106.49	100.24	104.56	98.057	100.79	97.261	101.89	99.432	101.98
101.35	107.76	105.74	104.14	107.67	104.94	106.25	104.2	106.92	101.33	96.561	106.38	103.19	101.74	108.73	103.29	107.12	105.07	105.87	108.45	101.93	105.37	99.823	110.37	103.38	100.69	102.67	106.63	108.83	109.58	102.31	107.91	98.692	108.96	107	112.01	106.26	106.89	107.65	106.35	109.29	104.98	107.71	98.916	112.73	105.14	101.73	109.93	99.792	107.52
107.63	104.36	105.79	114.25	111.18	104.11	113.81	99.769	108.46	105.36	106.78	103.29	105.78	104.2	105.65	97.595	106.91	114.14	104.09	105.11	99.226	107.65	109.7	104.05	107.71	105.38	106.47	107.82	103.93	108.24	99.008	102.24	110.63	102.64	106.88	109.13	105.28	103.12	112.59	104.29	108.98	103.25	103.21	103.83	102.04	105.33	108.45	108.83	101.25	105.79
102.13	108.38	108.86	109.72	106.55	100.67	100.86	107.28	103.67	107.19	109.17	103.16	114.13	101.01	99.414	102.25	107.85	109.79	105.61	108.34	103.02	104.73	107.4	105.59	108.5	106.21	109.02	107.07	106.38	99.052	102.01	107.74	110.12	105.96	103.27	104.52	104.74	104.17	111.52	107.4	106.2	102.59	103.67	106.77	107.5	103.49	108.22	105.23	104.36	107.28
107.3	98.62	102.51	109.22	100.61	102.73	99.596	103.12	105.23	103.53	98.626	96.575	101.63	106.55	96.009	100.04	102.97	100.3	103.7	97.11	96.137	104.6	103.74	103.86	102.13	106.39	100.61	102.65	102.57	95.387	96.364	104.55	104.19	102.87	102.16	99.789	102.02	104.98	102.15	99.544	99.178	95.743	100.78	103.66	108.69	102.72	105.96	102.27	101.43	104.69
111.55	104.33	105.11	104.91	107.41	112.35	107.35	110.24	107.31	107.75	103.23	108.37	112.38	111.41	105.5	105.13	112.41	108.3	105.04	112.18	111.78	109.44	107.85	106.47	108.59	108.54	107.95	106.6	109.12	112.38	110.21	108.56	112.79	108.92	103.46	110.94	112.43	108.79	108.2	102.28	100.56	104.27	108.14	109.3	105.47	111.2	110.24	111.39	108.44	102.82
98.678	99.182	97.403	97.823	104.49	98.565	93.643	101.14	97.955	100.35	91.873	94.739	99.809	101.04	96.096	97.996	100.27	98.495	98.458	96.61	102.37	100.4	97.745	102.55	94.388	101.25	98.182	99.978	97.577	98.358	97.6	101.19	92.827	99.563	96.951	96.342	101.32	95.459	101.55	101.62	100.13	94.6	103.01	101.03	94.781	101.48	97.025	97.811	95.143	93.469
108.78	108.3	100.8	106.76	110.2	106.36	107.36	99.209	105.26	112.01	104.15	110.55	108.69	107.9	108.61	106.74	111.27	106.19	106.17	102.67	101.84	115.47	99.019	111.48	102.02	110.35	110.62	117.09	106.47	107.16	109.23	110.87	108.58	107.45	107.07	112.63	109.96	102.03	107.36	103.56	109.84	107.09	105.76	107.08	110.24	103.79	110.14	111.39	110.64	104.38
97.563	102.05	108.43	101.22	95.873	102.96	100.21	96.092	99.724	100.46	102.34	96.102	101.76	104.09	96.987	102.35	95.2	100.2	99.345	102.87	107.99	96.509	99.556	99.698	104.41	101.8	100.33	96.124	104.78	97.513	102.69	100.75	102.93	104.11	100.29	100.5	101.02	98.88	97.748	99.409	95.121	95.033	97.882	95.86	106.09	100.94	101.73	98.916	99.042	101.43
105.37	106.77	102.77	101.49	107.85	103.12	105.55	104.61	110.32	105.15	108.42	111.6	110.53	102.17	102.52	104.98	105	104.77	107.83	104.42	108.34	110.23	104.85	106.12	105.79	110.28	102.29	105.81	101.67	105.87	105.12	107.32	105.21	106.28	110.46	104.88	106.37	101.86	108.68	105.16	104.04	109.78	103.11	100.87	111.23	102.53	98.741	101.38	107.08	105.86
102.9	109.78	101.45	104.19	106.55	107.1	112.6	105.91	106.79	100.77	107.7	104.95	103.72	109.62	107.22	102.81	102.62	104.97	110.18	104.88	104.75	104.06	107.36	109.55	108.22	105.08	106.46	107.96	105.11	108.91	108.28	102.53	106.44	106.55	104.01	103.28	106.37	104.5	110.11	101.33	106.39	100.51	104.77	106.82	102.42	100.24	105.81	106.26	102.63	102.48
103.77	102.3	105.42	109.47	109.15	109.64	105.32	103.89	106.16	107.83	109.51	107.48	107.12	102.54	116.03	108.42	107.31	110.99	107.76	99.899	109.57	104.02	102.8	108.13	108.7	107.02	104.27	107.81	101.72	103.07	106.28	102.53	102.87	109.41	108.62	102.8	104.91	105.47	106.16	102.07	103.69	99.24	107.2	102.99	102.22	106.99	110.9	112.98	101.63	111.21
102.77	106.47	103.62	109.94	110.13	105.47	108.34	107.16	99.901	100.34	99.115	106.04	102.54	106.83	110.74	101.61	109.12	108.23	106.15	113.15	107.54	105.39	102.86	103.52	107.1	105.38	102.06	101.55	105.06	101.48	102.96	105.15	101.94	101.75	110.52	111.5	109.19	102.59	104.45	106.83	103	105.47	99.848	101.42	108.09	108.84	102.14	108.1	102.09	113.69
108.01	111.82	105.23	107.75	109.73	101.68	102.76	98.994	105.56	110.42	103.58	102.19	106.75	99.869	104.05	106.46	106.55	102.72	103.32	109.71	109.89	104.49	106.01	106.18	106.98	104.13	104.05	104.77	103.63	100.32	104.62	104.47	108.75	107.36	109.05	104.85	108.94	101.68	105.25	105.62	108.68	106.47	105.71	109.03	101.77	106.01	102.54	108.07	103.48	100.91
112.28	100.98	107.61	109.54	112.6	107.56	111.54	106.83	111.18	110.51	112.14	112.06	110.18	107.53	105.31	107.07	106.18	110.59	114.22	109.81	110.01	103.93	104.27	103.21	105.45	109.56	104.53	109.5	105.98	106.39	102.39	105.31	111.34	110.27	104.05	107.03	102.08	106.5	107.86	101.51	107.41	107.6	109.58	106.87	109.51	104.47	107.09	108.8	109.58	108.6
99.062	102.47	96.993	99.333	105.04	96.829	102.82	110.31	100.63	105.54	98.549	99.12	107.75	100.76	101.15	99.625	97.619	92.658	97.472	90.126	104.41	106.6	102.79	101.62	105.46	99.472	95.989	93.744	96.077	96.145	103.76	98.368	96.901	100.08	99.804	98.126	101.47	97.863	101.31	103.28	101.29	94.607	106.19	102.04	98.366	100.55	104.64	103.03	96.236	102.66
108.79	105.39	110.98	108.64	107.48	105.29	106.82	104.36	111.33	106.48	113.19	100.34	104.96	114.08	110.6	107.21	109.15	114.92	113.28	103.89	109.37	111.74	107.85	110.23	111.02	100.99	108.27	109	106.12	106.92	106.78	108.62	102.51	116.01	113.98	110.59	107.07	113.73	108.6	108.96	108.86	104.97	104.6	108.35	108.97	109.84	104.35	108.38	109.31	103.85
104.34	106.78	106.58	101.89	111.52	106.22	111.38	105.12	104.56	108.22	105.63	106.56	104.07	102.27	107.86	106.59	107.46	105.87	115.39	109.11	102.86	108.64	109.96	107.16	108.08	105.06	111.76	108.6	111.94	110.62	109.67	106.82	98.369	107.18	106.05	100.78	108.76	102.23	102.28	107.05	104.01	105.76	102	105.74	108.38	110.35	102.94	105.44	101.99	106.69
95.783	92.934	93.658	97.404	102.3	99.262	93.119	103.35	99.394	102.56	98.169	102.64	97.592	102.17	100.27	102.07	95.219	100.94	100.91	100.74	97.756	97.893	98.301	94.406	102.35	93.245	92.617	104.23	97.445	98.497	92.999	95.911	94.916	102.69	99.452	101.87	100.23	103.52	96.777	93.806	100.6	101.57	103.91	94.812	99.225	105.22	96.572	97.911	101	98.835
97.42	105.29	93.68	94.737	94.384	92.355	97.067	97.313	96.809	95.355	93.975	97.154	104.48	98.265	93.794	93.488	98.974	97.04	91.347	99.371	97.361	92.466	102.17	92.111	92.218	99.773	103.78	89.514	100.96	97.793	96.19	96.452	96.698	99.059	106.86	99.737	96.708	98.493	99.554	98.483	98.142	95.039	100.86	96.666	95.317	97.209	98.367	99.939	92.84	98.135
101.2	109.88	98.552	103.21	110.24	103.54	108.19	109.21	104.88	111.94	114.05	104.73	101.78	108.49	109.02	105.66	109.06	106.38	100.53	120.03	107.28	110.05	107.26	107.79	105.49	104.3	108.91	106.93	105.19	109.94	111.05	104.99	103.13	104.23	108.14	102.43	113.42	109.86	106.55	109.38	106.89	111.32	107	108.1	109.83	106.49	103.86	109.43	105.29	106
109.11	106.66	108.18	107.68	110.76	112.73	103.48	107.54	111.93	111.52	112.53	113.6	97.961	108.98	104.51	110.32	106.71	108.87	105.5	104.02	112.41	107.38	106.93	102.3	108.54	109.77	104.36	110.66	112.6	111.06	111.91	107.92	110.87	109.51	108.45	108.17	104.38	115.42	105.48	115.78	112.12	109.9	111.22	114.16	110.42	111.5	109.06	114.01	105.95	103.19
105.47	103.92	104.31	107.21	99.956	102.95	105.84	103.77	105.84	102.41	103.1	105.11	103.94	101.56	99.719	106.26	104.8	102.92	105.19	109.35	103.25	110.85	110.53	109.05	103.46	109.61	108.17	103.05	99.942	104.72	104.51	106.54	105.68	105.88	107.77	95.61	109.34	104.08	109.42	109.39	106.26	107.91	107.64	112.85	103.65	108.24	104.61	106.6	104.49	106.46
112.9	107.91	113.8	110.85	109.81	114.73	112.69	114.3	110.62	108.88	116.87	112.02	110.45	109.21	113.17	117.22	111.68	108.05	114.2	110.12	110.24	105.1	108.01	107.52	113.29	103.69	110.42	105.89	113.18	110.04	110.78	113.7	109.3	118.86	107.83	108.87	110.05	110.54	108.93	109.26	112.13	110.75	113	111.1	108.51	101.27	107.22	114.3	110.41	109.98
111.06	108.04	111.13	107.21	106.48	113.84	105.78	107.53	104.97	110.76	109.89	115.68	105.91	106.23	114.02	105.17	111.24	103.31	108.79	109.43	104.69	112.6	107.8	115.36	106.71	110.7	111.24	108.5	108.68	107.45	102.42	107.23	107.88	108.44	106.28	111.27	105.89	105.66	111.7	106.88	109.2	107.02	104.39	108.19	106.39	105.12	108.34	106.14	107.16	108.06
105.41	105.25	103.92	111.58	107.96	112.25	110.58	109.45	107.55	114.19	106.64	113.68	118.87	107.47	110.45	105.46	111.33	108.63	104.15	107.78	116.41	109.78	109.88	108.61	108.81	111.57	110.45	113.13	110.08	106.36	105.71	113.67	105.88	110.23	104.29	110.17	113	113.85	106.25	114.97	108	115.22	104.41	116.74	105.54	110.65	106.4	106.5	111.63	107.05
103.28	105.24	107.79	108.21	104.4	111.54	105.98	105.12	103	112.1	110.6	104.83	113.55	109.94	105.69	104.81	111.64	107.74	111.37	113.25	109.46	107.56	114.28	109.78	111.18	108.07	105.26	105.46	106.39	109.77	105.94	112.27	106.28	107.52	112.57	107.06	106.46	109.39	103.56	109.27	106.68	115.82	108.61	108.02	108.61	108.06	102.42	103.74	110.53	115.57
103.44	113.09	102.61	101.21	102.99	93.671	105.54	108.74	103.32	106.29	100.54	104.36	109.07	107.8	104.1	106.13	106.41	104.38	100.77	101.54	101.04	109.05	107.71	112.6	110.39	107.02	110.21	99.929	105.39	108.78	109.48	98.187	103.61	106.57	101.06	105.32	104.05	105.03	109.63	103.94	106	105.65	98.845	109.83	101.98	101.35	109.64	101.53	102.59	101.61
111.38	104.34	105	109.66	107.32	109.98	111.59	102.97	107.66	102.18	108.01	105.61	108.63	104.35	105.51	98.745	106.53	106.88	104.44	104.5	105.41	101.4	111.65	107.02	103.25	106.08	99.516	109.79	103.65	112.69	103.3	105.86	109.48	101.03	101.97	103.97	109.84	108.99	101.66	104.69	104.37	107.96	96.75	107.71	105.73	105.27	105.05	99.992	106.23	95.986
97.414	96.532	104.31	104.89	98.913	97.399	106.35	102.93	97.952	96.48	104.13	97.669	96.231	100.19	102.15	99.993	103.1	100.6	100.77	99.929	103.47	99.085	100.76	98.48	96.84	99.649	102.07	94.162	102.09	99.382	104.8	99.853	104.24	99.478	92.973	97.827	93.489	106.39	100.28	104.48	106.25	106.56	96.586	99.471	98.961	100.45	104.34	98.958	98.486	102.59
91.931	99.341	102.25	105.78	99.237	97.169	94.477	89.134	95.644	90.107	96.902	101.48	96.091	94.368	94.369	99.063	100.77	96.187	98.462	103.41	96.982	98.171	91.853	97.733	95.103	94.924	100.4	103.08	102.4	95.065	100.45	95.947	93.691	98.115	92.218	102.35	95.716	95.474	93.359	97.587	100.58	100.05	105.63	97.577	95.192	100.35	98.82	95.825	96.536	95.66
104.01	107.15	107.33	101.79	110.3	105.6	109.3	104.74	107.42	104.14	104.53	104.27	108.18	102.41	106.27	110.95	108.71	108.36	114.59	111.45	108.86	112.19	109.82	102.74	100.24	106.73	104.21	115.33	112.86	102.59	104.14	110.93	107.44	107.61	100.26	107.32	108.83	99.2	112.36	104.42	106.22	105.53	108.79	108.39	105.31	109.23	105.97	108.45	106.24	113.81
110.24	113.28	108.15	102.84	106.42	111.53	105.05	102.92	110.4	106.22	110.28	110.09	104.67	109.26	102.59	112.11	102.8	105.73	109.48	106.86	109.01	105.37	111.45	104.48	105.45	112.87	107.5	105.63	110	108.33	110.95	107.4	107.7	105.55	107.72	107.5	108.27	109.85	109.88	110.17	110.58	106.09	104.63	103.53	104.12	109.17	104.87	111.78	109.28	109.05
103.53	99.749	94.832	96.055	95.492	98.665	99.305	102.61	100.23	101.46	97.04	103.39	102.41	99.215	103.51	96.01	104.13	97.266	98.955	94.223	98.849	97.605	95.282	98.506	106.78	97.121	100.26	99.859	95.429	105.94	103.88	99.332	101.21	92.75	98.305	97.506	96.154	98.518	101.77	98.129	97.692	95.586	95.836	100.51	94.409	100.88	97.289	95.078	104.8	95.489
110.91	114.72	104.29	112.2	109.84	106.66	103.71	111.62	105.71	110.76	112.49	110.53	109.69	106.36	112.12	111.13	108.06	109.24	104.7	110.15	109.1	105.15	115.37	102.45	111.08	105.28	109.63	107.6	109.39	114.66	106.93	112.58	108.88	110.74	103.15	106.3	110.14	111.83	105.21	108.63	105.99	101.28	113.86	104.81	109.81	107.34	111.17	108.04	107.43	109.54
97.984	107.98	106.09	106.26	109.82	107.44	106.37	106.99	105.57	111	106.13	108.22	105.94	110.72	109.54	103.99	108	105.87	106.14	109.11	106.47	106.03	105.67	109.84	107.05	108.12	105.14	102.41	111.99	102	97.415	108.01	110.14	108.21	101.74	108.67	105.67	103.38	104.91	110.93	115.31	105.17	105.84	107.81	105.79	107.34	107.74	101.95	109.38	105.24
110.98	113.12	113.77	115.57	105.91	110.17	105.49	113.63	113.17	108.91	112.46	118.04	109.92	108.19	110.26	116.13	110.39	106.77	109.06	102.11	109.6	104.96	111.53	105.82	108.18	109.26	108.9	110.53	108.85	112.2	105.81	113.95	107.45	117.75	109.15	117.54	111.08	113.49	108.8	110.06	109.28	113.05	106.15	112.83	110.59	109.52	111.52	102.85	102.65	110.28
101.31	96.246	101.09	96.131	98.207	96.295	105.37	91.372	102.86	97.559	99.54	97.463	102.04	104.35	91.749	93.622	102.97	96.935	98.058	97.107	102.96	101.24	97.898	103.01	94.843	97.991	100.41	93.072	100.08	104.1	95.461	95.262	96.188	101.63	96.457	91.565	97.686	104.03	92.435	102.23	95.918	94.001	101.78	94.215	106.16	102.03	104.88	91.801	92.912	100.37
109.36	102.73	103.45	113.89	109.92	111.16	104.65	106.63	109.71	104.95	114.75	106.64	105.63	113.71	107.45	107.55	111.44	102.98	111.68	107.3	107.82	110.77	106.66	106.11	101.31	112.83	105.03	103.04	108.7	103.81	110.07	115.23	109.14	105.35	107.09	107.38	103.25	107.15	106.79	112.67	104.79	107.35	103.64	107.75	102.05	106.85	108.78	104.79	107.13	108.51
99.078	94.897	96.271	96.88	100.41	99.167	95.007	98.407	103.48	103.99	101.1	103.68	98.66	97.618	95.171	100.1	96.963	103.42	103.66	106.63	100.81	100.61	97.303	95.348	98.304	101.09	95.011	97.942	101.45	95.431	100.69	102.07	99.7	102.34	93.328	100.59	97.589	100.65	96.705	96.94	99.827	94.579	99.138	100.99	94.559	93.228	100.87	98.086	103.88	92.069
104.56	98.649	102.28	108.59	108.86	104.08	110.91	104.35	107.37	115.87	112.03	107.03	105.15	104.17	104.13	103.39	103.29	109.26	110.61	113.85	102.81	103.56	103.94	106.45	107.58	103.17	108.17	103.95	104.37	116.77	106.02	100.97	107.44	104.29	109.38	99.353	104.17	104.36	104.2	113.88	107.55	115.08	106.39	105.98	102.86	109.37	110.34	110.14	104.18	108.4
98.535	96.893	101.36	100.88	100.41	100.46	103.68	101.58	111.08	103.54	104.32	94.04	101.35	99.48	98.303	99.193	107.01	102.32	98.183	99.036	101.57	107.38	105.69	98.849	103.37	102.95	92.991	102.65	100.95	93.566	102.26	96.507	104.17	101.95	100.73	101.61	102.52	95.421	106.32	97.107	96.63	103.07	104.83	104.39	100.57	99.361	93.886	101.38	101.12	99.77
98.895	103.73	105.2	107.45	108.24	107.17	101.8	102.93	103.04	111.21	109.32	104.58	102.56	111.27	110.36	104.29	106.42	101.55	101.85	101.89	106.28	101.01	106	105.05	105.08	108.14	106.19	103.93	104.63	110.56	100.27	106.02	108.11	108.18	104.87	109.77	104.05	104.85	106.21	103.82	110.68	106.82	105.33	107.69	111.2	110.29	106.87	107.16	102.72	108.92
98.529	92.993	97.613	99.359	101.62	102.8	95.738	102.51	103.31	96.878	88.687	103.83	102.17	101.1	100.51	100.78	98.675	102.28	92.474	98.704	106.94	104.01	104.47	99.018	103.93	100.61	96.503	92.519	96.872	95.77	95.749	98.16	99.541	97.929	102.63	101.2	100.59	100.14	99.057	103.04	102.96	98.261	95.179	100.86	98.521	98.684	98.942	98.667	97.576	99.515
105.32	108.51	109.16	109.75	104.13	107.39	104.88	102.85	108.12	104.46	109.42	102.83	105.26	103.24	103.61	100.59	106.73	103.38	101.77	104.1	113.58	102.59	103.67	109.38	100.77	108.32	106.94	96.045	102.85	106.89	103.88	108.91	100.75	107.75	106.32	109.79	101.59	108.49	103.74	105.55	103.77	101.7	107.15	107.9	105.97	102.18	104.63	99.711	104.61	106.44
106.78	106.06	105.85	107.2	106.46	107.21	107.3	106.68	110.81	106.64	106.99	102.76	106.68	96.885	106.95	108.87	108.78	112.52	96.883	108.57	108.01	106.49	103.79	107.89	102.88	105.16	108.06	106.62	112.9	105.92	105.41	108.04	100.85	99.878	104.01	112.34	102.94	102.23	109.21	106.46	103.73	109.7	107.19	103.93	110.57	110.27	103.75	109.33	107.09	105.22
115.56	104.71	108.92	105.98	103.11	108.7	103.66	117.9	100.29	112.69	102.52	103.89	112.86	109.53	106.55	105.11	101.9	106.69	111.86	110.03	103.55	106.27	108.56	110	105.5	111.9	116.2	105.87	106.13	110.04	107.2	109.14	98.616	103.66	105.22	109.4	110.89	104.53	111.05	111.45	109.12	110.73	105.15	116.86	108.27	108.26	107.53	106.3	104.26	110.12
102.39	103.3	110.3	111.97	106.92	111.37	109.43	104.58	107.7	108.59	101.36	112.29	105.87	106.73	105.74	111.25	103.2	111.43	112.38	105.77	110.72	99.862	114.93	112.57	102.59	106.17	109.27	106.7	113.64	105.29	107.93	107.76	101.79	105.45	103.21	110.93	111.26	111.88	106.33	105.35	103.34	103.19	107.05	106.17	110.44	106.58	101.43	108.86	103.47	111.9
112.9	100.9	109.37	102.87	103.96	107.84	106.41	111.31	103.94	112.63	105.62	108.37	109.83	107.62	108.76	108.85	104.07	109.42	108.1	103.84	113.88	112.4	114.9	106.49	103.62	109.07	108.36	105.34	107.9	108.32	103.07	103.95	101.25	100.16	104.6	105.48	109.14	109.5	107.94	110.82	114.5	104.48	104	110.41	102.79	108.7	110.21	102.52	108.05	107.47
97.716	104.02	98.089	104.25	102.07	101.34	98.827	101.8	96.678	93.767	99.699	101.33	105.45	99.489	101.26	103.91	105.34	97.36	104.96	100.41	105.37	101.45	102.81	99.567	106.88	103.96	100.39	102.26	103.77	109.83	100.4	104.24	105.88	105.2	104.34	101.23	99.447	102.28	99.691	99.097	102.23	101.75	100.62	102.6	101.19	104.78	102	98.019	101.68	104.42
101.8	97.38	103.2	98.152	96.196	96.055	97.997	99.334	97.034	94.745	105.97	100.29	97.636	100.18	93.083	94.258	102.43	96.023	91.573	105.45	98.729	99.244	99.808	98.526	97.707	98.221	99.019	91.748	98.218	95.283	100.41	98.653	100.19	103.85	102.2	103.92	104.7	99.401	95.441	94.221	95.441	94.628	104.82	97.168	96.285	98.512	99.166	98.044	101.11	98.934
107.14	112.47	109.31	105.22	109.92	109.74	111.47	111.39	102.28	105.79	111.26	109.32	108.02	110	108.16	114.2	105.61	104.51	107.83	105.96	111.08	107.42	109.2	104.96	105.64	109.26	113.22	108.65	107.81	110.72	109.21	107.58	106.01	107.64	103.96	106.46	105.93	110.17	112.23	101.69	105.98	106.85	104.21	105.84	105.51	114.9	113.32	109.52	105.37	110.29
105.27	109.07	105.61	103.61	105	108.8	107.76	97.722	111.3	103.98	112.2	106.53	109.19	102.1	106.23	105.49	104.08	109.11	109.81	114.11	109.36	109.27	110.94	104.53	101.86	102.52	115.93	103.54	109.03	107.53	104.49	109.95	114.96	102.71	111.9	104.57	111.82	109.69	102.01	103.75	109.39	110.77	109.67	108.83	104.71	105.01	104.06	105.57	105.84	105.13
94.269	97.131	100.38	100.48	95.043	97.761	102.03	94.55	99.549	92.255	102.33	97.175	102.57	98.542	96.665	97.592	93.158	102.37	95.27	97.84	93.983	100.86	99.866	99.044	89.475	102.41	97.987	98.255	98.097	101.8	91.436	97.968	103.75	96.415	103.82	100.73	107.97	98.888	97.458	91.647	91.595	102.41	94.236	100.88	97.484	98.096	98.209	96.279	101.53	100.56
102.54	101.76	93.843	102.57	93.39	101.67	98.651	100.69	91.764	99.216	99.494	96.583	94.969	103.52	96.089	98.331	98.721	94.845	100.4	96.505	95.649	96.382	107.85	96.657	98.999	102.41	98.759	97.31	93.709	96.897	104.13	98.908	95.897	102.56	110.41	100.35	98.675	104.46	95.406	99.645	96.659	104.73	102.29	98.376	102.44	102.58	100.71	93.998	92.704	102.21
104.86	104.22	104.93	103.08	108.75	109.72	103.61	108.43	102.29	107.72	110	106.08	110.79	103.81	106.63	106	110.73	112.29	108.57	110.39	109.92	104.76	99.202	112.09	109.9	108.32	108.89	112.33	109.85	115.56	105.3	105.65	111.6	117.75	114.94	106.53	106.34	104.58	102.62	108.51	108.51	112.79	104.59	108.67	99.846	109.73	111.39	109.21	108.73	103.6
110.89	111.48	106.15	114.74	108.94	105.33	102.22	109.61	107.59	107.61	105.85	108.97	105.45	118.03	102.98	106.34	102.05	108.33	104.47	111.93	111.01	107.71	111.56	110.8	108.17	112.4	105.82	106.38	108.39	108.45	105.05	110.48	104.02	102.04	109.01	108.79	108.36	113.54	109.42	110.53	113.62	108.24	105.72	113.11	105.58	112.02	106.81	111.43	110.34	106.28
111.35	102.33	109.88	106.77	110.94	107.7	113.37	107.04	106.01	108.5	116.16	106.75	112.7	108.91	105.61	115.51	108.76	102.59	105.66	104.47	109.03	108.33	107.73	109.02	106.43	107.08	102.91	105.96	107.37	109.9	106.03	107.83	106.35	108.09	105.04	107.28	107.91	104.15	107.8	111.39	111.14	109.5	111.04	109.98	114.98	114.87	104.05	112.21	110.65	108.35
113.02	105.49	101.37	106.67	107.61	109.7	104.14	107.98	111.32	106.25	105.44	102	108.43	102.7	98.761	109.27	102.9	96.99	104.23	104.64	114.24	105.01	108.63	106.52	109.37	105.61	102.26	110.43	111.35	111.95	102.95	105.79	108.01	106.31	110.89	114.34	106.75	103.21	101.47	107.87	105.36	107.44	102.17	98.752	99.465	98.883	104.53	105.14	106.16	103.55
99.6	109.72	104.07	111.22	101.13	105.99	106.91	108.39	100.52	101.55	108.19	105.9	101.16	106.14	103.87	99.584	107.8	100.04	113.31	100.69	114.63	107.46	97.981	108.55	106.29	102.12	103.73	106.21	106.99	100.03	108.29	108.87	97.655	99.8	105.3	104.32	107.56	107.72	106.76	107.17	111.19	102.42	105.56	99.15	107.86	104	104.81	104.46	108.51	105.12
101.48	101.97	94.786	105.79	106.95	97.846	98.126	101.19	95.352	100.61	101.24	100.83	98.881	97.924	104.86	98.168	97.597	106.8	99.041	97.964	98.055	102.46	102.89	102.51	103.67	98.876	92.974	101.26	102.5	103	97.26	96.995	103.74	94.623	100.48	95.873	100.19	101.27	102.15	102.14	99.191	100.67	92.973	100.11	101.91	96.327	92.494	101.42	101.18	104.44
104.69	103.77	104.06	103.45	105.57	112.52	110.08	102.89	105.23	99.657	101.09	102.8	105.42	103.87	107.46	102.92	99.644	109.43	100.7	113.29	103.35	113.55	107.4	111.47	108.94	101.93	113.01	108.34	104.86	110.24	110.01	107.86	103.28	104.58	109.07	100.52	104.59	107.16	101.67	104.46	105.46	100.28	109.6	103.42	108.79	105.17	108.17	106.96	103.35	109.04
97.129	103.33	99.014	97.25	95.705	91.827	100.76	98.831	92.624	100.85	97.444	89.523	95.648	101.36	97.615	105.63	105.06	95.687	101.97	99.126	96.197	101.4	100.65	103.47	98.352	100.8	99.744	94.108	93.956	91.611	106.78	100.41	100.32	98.966	95.497	102.58	94.909	94.061	97.854	96.615	95.971	91.803	100.43	100.68	100.46	97.178	94.211	99.309	101.69	103.03
103.37	108.81	101.54	106.84	108.3	112.42	103.17	103.62	106.43	109.13	105.76	102.94	103.59	105.8	101.68	110.89	103.17	104.41	108.38	104.04	107.07	102.48	104.57	109.88	98.962	108.11	108.19	108.88	107.48	108.16	108.77	108.28	108.69	106.39	108.1	102.22	108.06	104.02	101.57	107.48	107.03	102.59	106.03	101.37	111.66	104.86	106.68	104.28	104.26	108.03
103.62	108.01	106.74	106.34	107.55	103.94	104.51	98.811	105.6	96.562	107.46	104.36	110.05	105.85	108.13	110.19	104.94	104.17	106.9	110.62	102.46	110.47	103.25	112.45	107.02	108.66	111.28	103.27	107.8	103.53	108.88	106.31	102.82	107.05	104.39	104.52	104.04	104.8	103.61	109.55	104.59	104.72	108.58	109.21	106.31	101.93	108.87	100.48	107.25	106.44
104.58	109.94	105.57	102.52	104.57	110.19	103.86	108.56	104.22	108.24	111.38	111.62	110.4	109.3	102.76	111.22	111.95	102.67	103.87	109.48	109.99	111.57	104.24	100.67	110	106.72	105.45	102.95	106.65	105.99	103.58	105.11	108.65	101.9	103.49	102.67	103.18	105.17	113.05	106.9	105.87	111.06	109.64	102.91	104.41	103.4	105.43	102.78	104.65	113.85
100.77	98.318	97.205	95.859	97.759	98.907	97.152	96.736	91.814	98.787	100.04	96.103	100.7	97.281	98.071	99.842	92.734	90.815	97.708	101.01	95.752	101.56	95.11	96.902	97.263	100.16	95.361	98.795	96.231	100.12	98.929	102.25	100.64	94.354	94.476	100.4	102.93	100.14	97.232	105.87	103.3	92.833	98.977	90.651	94.454	98.417	95.975	91.711	97.788	97.711
110.74	107.65	103.36	105.75	109.41	104.34	109.3	106.76	108.83	109.24	109.99	105.99	104.31	108.36	104.31	103.4	109.13	109.51	107.74	108.46	113.15	120.17	107.61	109.36	111.31	110.35	110.97	105.21	104.49	110.17	106.15	104.67	108.91	107.38	108.01	103.53	111.16	108.09	105.51	108.85	100.64	105.35	108.65	105.89	110.37	112.66	109.31	116.12	113.06	108.26
104.43	104.07	104.68	107.89	106.39	107.91	104.58	111.17	108.01	104.38	108.81	107.09	104.47	108.81	105.19	104.76	102.75	102.03	111.24	105.47	100.39	101.22	100.67	105.01	104.62	105.18	111.53	109.03	102.98	107.32	109.73	108.86	107.41	99.967	111.55	105.51	102.1	103.23	105.04	104.13	105.81	103.34	104.75	99.889	104.17	98.459	106.94	106.21	105.32	100.46
113.12	108.83	108.31	110.47	111.51	116.48	112.32	116.53	108.53	114.77	108.35	109.54	114.23	111.46	113.34	106.43	113.53	110.49	107.73	105.67	108.51	110.89	108.96	106.99	104.92	107.3	107.62	107.58	107.03	107.82	106.38	115.23	99.997	111.73	107.09	101.83	107.62	108.79	110.59	106.73	110.56	107.95	111.16	111.05	106.73	106.02	104.19	114.72	115.21	108.26
97.369	101.14	96.656	94.468	98.666	98.871	96.881	96.692	97.248	104.83	96.983	102.5	96.314	103.84	102.99	96.855	91.921	98.687	96.791	95.673	91.669	95.397	88.951	97.968	95.97	98.972	95.079	95.111	93.106	96.808	92.41	95.497	102.73	99.111	98.001	92.783	99.68	96.106	99.38	99.784	97.152	94.149	101.19	96.15	105.94	100.98	98.793	94.46	96.133	100.73
106.12	108.09	101.04	113.03	101	107.77	108.68	99.513	109.37	109.67	109.96	107.67	114.36	104.96	106.52	105.26	104.45	107.16	108.53	109.09	111.42	102.59	106.32	108.39	107.15	109.13	102.67	105.4	104.36	105.43	107.1	107.27	109.56	94.654	112.73	101.25	108.21	105.64	105.68	105.92	106.81	107.9	104.92	106.07	108.52	100.82	108.04	111.21	105.34	106.59
107.47	107.33	107.65	108.28	107.57	113.44	111.33	102.28	115.09	109.93	106.07	101.13	111.62	114.35	113.21	108	105.4	109.32	105.37	111.04	104.06	107.35	112.01	110.47	113.08	112.22	110	115.03	104.21	110.78	108.4	111.53	107.51	103.96	109.85	104.87	115.09	109.06	106.98	103.53	107.05	112.21	107.08	111.01	110.9	111.42	108.62	112.91	104.36	106.73
114.96	112.08	107.77	112.36	113.82	108.13	110.21	110.11	101.88	109.73	111.48	105.68	113.06	112.64	115.07	111.02	115.09	107.58	112.94	110.37	114.63	110.28	108.33	110.63	110.4	114.22	105.69	110.95	112.59	107.07	110.97	112.16	109.7	109.74	109.16	112.48	104.96	104.57	106.33	117.13	114.07	110.12	110.48	112.87	112.62	108.12	108.55	112.25	110.52	117.33
114.64	111.99	106.62	108.88	112.72	105.16	106.71	116.71	109.34	108.41	110.42	102.13	104.25	109.88	109.46	113.22	101.72	105.43	105.57	104.2	109.46	111.14	102.49	110.73	105.39	111.15	102.21	108.61	100.82	112.31	101.75	110.13	106.62	112.1	108.86	107.58	113.01	106.41	112.32	111.08	115.44	105.64	110.5	111	107.42	108.7	106.21	103.75	105.67	109.62
103.2	109.85	111.49	107.44	103.88	99.145	96.853	109.16	105.46	107.11	104.8	108.94	109.29	108	111.19	108.32	103.63	105.64	102.92	112.92	105.88	103.28	110.42	110.09	101.4	109.04	106.86	110.11	106.63	100.24	109.14	108.58	113.44	103.37	100.5	106.28	104.94	106.7	101.05	108.46	105.51	106.16	107.65	102.92	105.16	110.13	108.16	104.32	107.45	99.709
111.21	103.31	97.941	98.553	103.9	110.5	106.17	104.37	109.35	109.71	114.33	106.33	105.4	112.72	107.71	106.53	102.98	104.18	105.64	99.548	103.77	100.39	101.85	103.45	115.01	105.9	108.74	103.41	106.08	107.62	100.85	104.12	104.1	103.81	106.25	106.22	104.66	108.09	99.78	104.31	106.34	107.95	108.52	105.93	109.26	104.98	111.25	103.98	108.26	100.2
110.53	105.61	102.69	102.99	105.22	107.62	110.05	105	105.06	106.37	98.52	106.55	104	107.27	100.73	103.75	103.66	106.24	109.55	107.57	106.33	100.03	99.873	101.96	107.49	106.27	105.6	105.49	105.05	107.83	98.59	99.725	109.49	100.04	99.02	106.75	105.26	102.13	105.48	104.24	105.43	107.42	106.48	105.89	108.85	100.1	105.26	99.773	109.59	106.14
108.49	111.8	112.14	107.91	115.47	106.85	112.06	107.71	112.86	107.17	106.16	100.54	111.99	109.9	107.26	111.2	110.47	105.99	106.52	109.14	115.36	106.48	111.54	110.54	108.15	106.87	103.87	108.37	108.19	106.81	115.47	104.96	109.8	110.41	107.52	102.23	106.15	108.16	112.7	108.43	107.89	106.94	111.89	114.3	110.69	102.39	105.96	110.94	107.79	110.89
100.67	107.23	107.72	111.3	108.81	101.96	111.72	109.84	104.1	103.77	109.06	106.18	106.44	107.2	101.9	105.98	110.68	104.9	101.94	102.62	101.16	106.63	101.88	108.08	103.14	108.39	101.65	108.06	106.5	103.62	111.24	108.29	106.42	109.47	109.97	107.94	108.12	98.453	105.62	102.53	102.69	102.78	108.53	103.64	106.52	104.93	107.35	106.65	112.92	103.94
100.36	103.78	105.18	112.31	111.76	107.46	108.07	108.46	100.41	102.05	107.16	105.83	105.92	106.39	106.75	104.28	109.15	106.71	105.76	110.93	109.3	111.37	105.53	104.22	109.53	106.01	107.63	107.29	104.08	105.08	110.98	100.35	113.94	107.42	110.58	100.54	102.94	105.65	108.7	106.33	106.64	105.89	108.67	106.72	107.75	105	100	101.95	103.64	95.16
107.31	107.11	105.07	104.63	113.77	107	109.65	109.95	109.01	103.59	108.8	113.26	114.98	113.92	111.32	105.77	108.7	109.53	105.57	100.12	107.36	103.67	104.24	109.14	108.61	107.79	112.46	108.2	107.84	104.41	110.88	105.78	108.17	107.21	106.04	115.7	111.73	111.19	112.61	111.16	103.38	106.53	107.83	103.99	105.27	111.37	108.65	108.79	103.32	109.78
113.17	106.16	110.34	103.89	106.07	116.62	103.07	112.17	106.91	107.49	103.65	110.21	100.61	109.23	111.96	114.54	110.21	113.33	107.27	113.13	103.86	106.86	102.91	109.64	110.96	107.29	107.2	107.7	107.35	107.89	110.09	106.85	103.9	112.14	110.29	110.87	107.22	110.61	109	108.87	112.2	107.33	104.24	105.5	110.84	105.93	113.93	110.65	104.63	113.93
102.48	109.47	104.36	100.53	106.18	106.63	109.19	106.62	104.07	102.07	106.81	101.2	103.39	107.97	102.95	103.93	102.96	111.78	109.71	105.36	108.27	105.46	103.88	102.53	107.36	105.2	98.879	106.6	102.37	101.41	102.76	100.86	100.93	101.23	105.11	106.77	103.7	113.92	103.85	104.32	103.91	100.97	109.64	107.71	99.435	104.75	101.43	107.06	106.8	101.41
104.77	104.69	110.6	111.95	108.77	112.14	105.86	107.82	109.71	110.8	110.86	115.88	102.12	111.91	115.17	107.61	105.4	108.31	108.12	109.62	106.49	108.18	111.95	109.16	116.7	105.76	114.04	108.77	105.76	114.45	114.94	106.45	110.88	110.28	103.25	102.44	110.85	109.89	103.05	113.13	104.29	106.62	111.99	106.61	107.12	104.93	106.2	108.45	103.86	106.34
112.45	111.87	107.61	113.71	107.01	108.87	110.46	102.32	111.96	107.84	111.98	109.54	109.03	116.12	115.17	106.17	106.89	110.49	113.91	115.95	109.16	106.61	107.16	114.45	110.21	108.05	102.47	111.03	108.27	109.05	112.78	110.02	109.75	114.76	110.52	112.26	109.88	111.06	100.69	109.69	110.74	108.71	102.23	103.83	114.4	105.08	115.17	111.89	110.05	110
106.67	109.26	108.58	110.91	110.51	101.09	106.17	103.77	108.63	107.35	101.25	102.99	110.2	112.09	105.45	105.08	110.94	105.7	102.03	107.46	104.36	105.84	103.01	107.55	106.06	103.55	112.37	104.67	109.44	105	109.78	109.34	104.64	105.48	108.98	105.67	110.28	111.79	104.41	102.39	111.83	107.88	104.43	104.25	109.73	106.71	105.96	105.68	109.64	108.16
104.72	100.76	95.797	99.449	103.61	99	95.26	106.59	105.63	106.01	95.731	98.411	102.74	100.13	104.9	94.459	105.09	97.867	100.79	101.54	107.03	103.26	100.31	103.07	100.8	103.68	98.833	103.09	102.13	97.516	101.94	101.02	101.91	99.939	101.02	102.14	103.25	106.36	96.515	101.51	97.069	98.307	105.14	98.874	105.16	106.23	99.69	103.71	101.27	98.32
111.08	108.63	106.73	100.38	104.84	108.43	105.05	108.34	105.58	105.09	97.323	108.77	106.22	108.68	102.94	108.67	100.46	105.8	108.6	106.59	111.35	102.74	103.96	108.12	102.63	105.49	104.42	109.47	98.884	101.73	104.66	104.37	105.1	105.92	105.37	108.27	99.593	107.83	109.07	105.25	103.66	106.46	102.85	104.13	108.11	108.07	104.68	105.59	104.19	100.4
108.73	109.86	103.58	105.38	108.45	107.82	111.95	109.84	110.28	104.47	111.3	107.76	113.77	108.27	107.07	105.91	104.71	102.81	111.74	110.95	107.43	103.14	110.96	106.37	113.81	111.55	105.22	111.72	107.36	115.05	108.96	107.77	104.38	105.84	108.82	111.96	111.5	105.03	109.5	104.49	103.59	108.05	110.21	106.8	108.57	111.12	105.94	105.37	108.34	111.03
96.721	104.45	101.34	93.839	103.22	99.492	102.39	100.76	96.838	104.8	97.363	93.491	105.56	98.295	101.75	100.5	98.453	97.962	105.85	94.464	106.17	97.244	102.53	104.68	100.1	101.46	95.583	99.871	92.063	97.215	100.93	99.709	91.448	100.64	98.566	102.57	99.334	98.456	96.884	95.49	106.8	96.831	106.99	100.06	98.396	94.253	99.718	101.61	103.53	95.714
98.518	99.466	95.82	100.16	98.631	100.39	95.191	98.175	94.712	102.27	101.55	94.667	98.533	99.707	94.281	100.2	97.239	98.513	95.589	99.021	100.49	96.019	101.24	106.5	100.49	104.56	100.04	97.998	103.97	100.48	97.301	95.868	107.56	95.488	103.41	98.162	101.31	104.3	99.485	95.124	103.04	94.722	99.763	95.099	100.16	96.986	98.959	104.34	92.796	106.45
107.8	108.1	109.46	105.15	107.16	111.92	114.99	108.7	110.57	115.03	105.69	116.67	109.78	113.52	101.74	106.25	104.57	115.3	112.57	110.01	105.58	101.88	104.68	109.93	107.11	101.79	109.51	111.08	113.3	114.18	110.46	111.4	106.57	106.99	103.22	109.29	106.7	103.73	114.27	109.27	109.96	106.89	112.34	105.98	112.03	114.83	109.27	106.21	107.42	115.89
109.32	108.69	112.21	113.75	103.48	106.68	109.41	113.16	108.26	106.15	108.68	111.5	105.15	111.33	110.71	108.47	106.42	109.79	107.94	109.44	110.62	106.76	106.69	115.33	107.48	108.61	110.16	100.75	114.57	103.14	107.48	108.05	110.31	107.87	109.05	110.73	106.16	107.39	112.39	113.17	99.676	106.46	107.15	109.9	106.99	111.44	107.45	106.6	105.58	110.92
109.6	106.09	109.04	113.86	110.07	104.33	106.48	109.51	105.21	111.56	103.53	104.27	104.94	105.53	108.72	111.09	114.98	113.23	104.68	106.4	107.1	108.63	105.47	104.66	103.85	109.21	109.49	107.11	110.8	108.35	106.35	109.33	108.31	111.12	108.33	106.85	102.64	111.05	112.01	102.91	99.189	109.47	110.47	110.01	109.87	107.71	111.15	114.56	102.66	108.92
98.775	99.79	96.241	94.73	97.284	97.236	99.418	96.484	98.184	97.342	100.48	96.526	96.331	93.18	91.558	98.191	95.291	96.228	101.53	98.882	92.478	101.44	96.214	95.467	98.299	96.009	93.808	100.21	96.408	99.473	95.087	100.85	99.869	96.686	97.95	102.13	99.294	101.1	90.228	96.834	98.072	101.07	94.277	106.83	104.78	92.704	103.17	99.031	103.89	101.5
99.971	100.56	101.75	98.862	93.999	96.826	94.052	95.5	97.087	96.87	96.889	98.14	101.11	103.28	102.92	96.108	96.376	101.01	98.702	97.678	97.525	94.161	97.24	100.43	99.383	96.956	97.118	94.197	98.235	102.25	95.127	97.717	103.16	98.166	97.032	94.85	98.716	101.17	97.347	92.33	95.964	102.6	94.278	96.694	90.569	97.534	96.129	99.485	98.317	103.1
107.94	104.91	107.75	106.74	102.14	104.99	115.44	105.99	114.48	107.35	107.25	106.6	106.83	102.71	100.04	108.31	110.83	109.51	109.87	102.28	115.07	108.34	113.28	109.2	109.16	109.87	107.98	106.08	111.09	109.43	105.45	106.34	104.19	104.21	110.57	110.61	115.64	113.87	110.08	108.01	111.5	102.6	108.1	107.72	112.04	107.79	106.32	111.72	103.51	106.85
107.59	106.02	104.12	102.85	109.36	104.92	103.89	107.63	103.75	109.95	106.66	107	108.28	106.11	107.82	104.43	103.74	104.12	100.48	105.85	101.26	110.28	106.71	107.74	110.27	101.89	113.12	101.78	104.84	113.57	103.61	107.82	103.24	99.386	100.51	104.85	105.35	107.59	106.08	107.89	107.13	105.18	112.87	106.53	104.58	111.86	105.77	103.23	105.02	106.85
109.78	109.9	108.81	109.66	111	107.14	105.57	102.63	101.17	101.46	103.78	108.74	105.92	110.32	103.52	109.63	112.13	109.78	107.51	107.69	104.92	103.71	110.08	107.89	106.81	109.34	103.73	107.12	106.38	106.23	114.27	99.524	107.67	108.78	99.54	104.92	102.22	107.77	110.28	103.05	98.369	106.23	103.56	108.29	112.95	101	108.56	111.49	108.07	107.56
97.523	99.184	97.026	95.835	99.955	101.85	97.846	99.218	104.23	104.42	99.625	95.123	96.512	95.19	94.919	96.05	101.03	95.919	104.39	98.601	96.952	104.51	99.601	93.007	97.895	93.901	100.9	102.81	96.924	97.905	98.692	100.04	98.27	103.2	101.7	101.99	98.512	101.01	96.557	99.153	97.071	95.87	97.76	97.011	101.23	97	97.065	97.951	103.53	106.41
94.493	97.618	96.2	94.328	97.573	95.835	102.38	103.28	106.87	96.415	102.68	100.65	101.36	97.151	100.19	103.23	95.132	100.58	97.589	104.04	97.235	104.58	99.234	103.07	103.61	100.51	97.642	100.69	96.867	102.78	100.51	103.26	101.61	99.015	96.623	97.976	102.33	99.15	95.33	98.622	98.046	101.45	100.94	102.07	98.721	99.23	103.54	97.405	100.69	104.04
105.45	103.73	102.34	104.08	113.1	102.44	102.73	103.82	109.02	102.21	110.82	107.6	107.63	103.03	109.51	105.16	107.6	101.2	104.36	97.837	107.03	100.7	103.88	108.96	94.38	106.57	106.54	104.4	98.779	107.79	106.49	108.48	103.46	101.88	100.29	105.87	103.91	108.33	107.81	107.6	108.99	105.5	113.01	104.81	107.92	103.32	104.67	103.52	103.59	96.469
110.26	104.72	105.1	105.81	103.14	110.91	105.64	108.8	110	109.52	110.16	110.21	104.42	104.83	103.93	106.31	112.81	108.15	105.71	109.49	104.82	106.04	109.14	104.3	108.97	103.67	113.15	104.98	112.68	99.119	107.73	106.87	105.71	108.03	107.71	105.95	114.32	111.36	106.85	110.58	100.96	107.58	98.836	105.11	102.93	104.09	105.32	107.47	101.71	106.19
105.14	107.14	102.8	101.13	107	104.17	103.22	98.961	104.39	100.46	104.32	102.52	97.929	104.74	101.61	100.42	102.39	101.37	100.54	102.83	100.78	99.291	102.82	93.086	104.63	103.89	104.26	101.13	101.66	97.003	108.37	106.74	103.36	98.697	107.37	105.6	102.25	105.12	103.05	102.73	102.02	103	93.332	105.28	107.31	97.055	101.08	99.602	103.32	99.784
109.65	103.44	100.43	110.47	108.55	110.08	110.55	105.45	102.52	100.55	104.26	107.17	107.15	101.26	102.53	107.67	104.98	104.81	101.82	103.68	103.27	107.16	100.78	105.4	105.19	106.53	106.99	99.834	107.72	107.22	102.71	104.63	100.87	107.44	109.4	102.26	110.93	104.17	106.36	104.48	105.77	104.57	106.44	106.54	107.87	104.25	102.64	102.3	100.44	103.6
104.99	107.37	113.79	108.65	105.15	110.84	106.89	108.18	106.99	108.9	110.15	103.59	106.48	110.96	105.13	112.82	108.61	110.88	106.47	112.66	109.69	106.92	104.13	114.77	108.57	107.84	106.52	106.93	110.46	105.5	101.46	107.19	113.85	105.7	103.81	108	112.78	103.62	107.69	110.65	106.05	108.22	105.77	106.96	104.7	104.55	107.22	105.01	112.31	107.57
110.06	109.86	110.98	109	102.32	107.7	112.43	107.97	109.9	107.53	108.23	101.65	106.4	110.4	108.51	108.31	104.94	111.61	109.11	103.77	111.1	108.98	108.09	105	107.76	102.92	114.78	108.23	112.43	108.36	107.2	103.97	106.3	107.97	103.49	108.44	107.91	103.71	116.13	110.33	111.72	112.05	110.01	105.12	107.39	111.67	97.801	107.95	106.54	115.84
105.35	109.44	107.05	109.9	97.096	107.13	107.63	108.28	102.68	104.2	99.772	107.99	101.71	102.51	103.16	104.54	104.69	100.38	103.36	109.6	108.82	110.21	106.19	100.51	106.78	104.76	108	112.25	109.21	102.88	107.77	102.04	106.35	98.983	101.2	104.04	109.77	107.32	109.21	105.91	105.3	98.974	106.58	106.56	107.69	106	106.61	103.85	112.03	104
103.48	103.02	104.63	107.21	113.92	111.57	109.32	107.87	109.85	107.26	107.75	111.67	110.24	107.67	116.03	107.13	106.88	108.46	101.97	103.6	107.42	101.6	107.69	109.69	107.17	111.15	104.92	102.25	106.39	105.41	103.02	109.25	107.21	113.3	107.59	108.15	107.07	107.15	108.25	109.77	110.87	117.42	108.7	108.22	107.8	105.29	106.81	105.36	107.62	114.45
101.95	102.95	104.35	109.69	105.99	111.94	104.77	106.41	106.4	111.17	102.64	102.42	110.53	104.09	110.76	102.85	106.36	105.63	107.12	113	103.74	107.19	104.67	102.2	106.24	101.11	111.49	105.84	112.95	110.87	98.465	104.28	111.39	109.22	104.7	104.56	104.09	104.32	108.75	107.88	109.51	102.46	110.14	108.62	105.85	102.44	100.48	111.99	113.91	109.37
98.228	98.981	92.935	99.967	96.719	99.758	105.82	97.75	99.128	98.495	93.697	91.915	92.102	99.427	96.527	95.388	86.94	101.23	97.42	99.583	98.941	103.76	105.07	101.07	100.65	96.278	103.51	99.017	98.163	96.954	94.311	97.705	104.95	100.05	97.691	100.23	101.93	103.78	98.768	103.56	95.992	100.69	96.657	101.62	99.87	95.709	100.21	100.8	98.456	102.6
109.49	108.71	104.92	107.6	109.14	109.14	110.68	103.23	111.54	107.13	109.06	108.85	108.24	101.14	106.97	106.82	103.67	106.59	109.76	110.44	109.79	113.32	106.72	109.81	107.04	109.94	103.31	108.5	113.99	106.23	110.93	109.53	115.5	111.89	107.04	114.99	109.93	110.19	103.53	109.46	103.95	105.2	116.53	110.35	104.39	112.76	110.93	114.13	105.24	107.71
97.565	100.68	104.62	96.348	98.015	98.424	91.64	97.128	99.005	99.468	98.576	99.681	94.031	96.589	98.377	98.333	97.967	94.732	100.6	94.168	96.113	97.396	99.694	103.04	99.006	92.541	93.545	101.33	94.723	101.44	99.654	96.047	94.335	98.151	94.137	98.306	101.91	96.446	88.534	92.358	102.25	93.208	96.209	99.935	92.876	102.44	99.092	96.064	100.62	99.772
98.189	102.2	101.36	102.34	96.142	107.69	105.28	104.67	102.35	100.48	97.445	100.89	97.433	95.288	105.43	97.975	107.16	103.37	93.307	107.77	102.41	97.715	103.92	100.2	104.18	100.23	102.35	98.779	100.85	104.7	97.115	106.74	98.822	96.914	101.76	100.86	103.18	98.694	97.592	97.562	103.92	94.695	97.503	104.03	99.061	102.51	98.651	98.478	98.515	104.56
109.17	104.68	108.54	102.51	104.08	100.54	108.08	102.39	104.59	106.17	106.2	109.75	107.57	102.23	101.76	106.02	106.25	106.8	110.53	107.03	98.77	107.37	105.67	106.42	112.04	101.42	108.82	107.66	109.01	108.85	107.65	107.93	103.1	102.1	106.73	103.34	105.2	105.77	112.11	107.01	110.15	105.68	106.57	102.77	104.33	106.18	106.75	102.07	107.7	107.08
102	102.9	104.25	103.25	105.04	104.23	104.51	107.94	106.18	108.03	112.24	107.01	103.63	110.38	105.1	108.17	99.711	113.96	108.23	107.81	106.23	110.19	107.04	103.78	102.51	106.01	110.95	109.74	108.64	100.19	102.74	107.56	102.04	116.73	105.06	104.9	108.28	109.44	103.27	99.941	106.95	111.25	100.56	103.47	96.375	102.63	102.43	102.51	105.05	107.19
93.951	98.903	97.738	99.34	101.58	99.477	103.56	98.606	99.346	97.481	98.572	104.35	103.91	102.34	97.589	98.347	106.84	96.049	98.775	99.908	100.02	100.68	100.98	103.85	99.378	95.409	99.658	95.865	103.41	104	97.229	97.942	103.49	107.59	96.336	102.3	98.561	106.03	98.675	103.61	102.59	102.55	98.683	105.53	103.25	98.72	97.265	100.78	98.701	101.98
109.65	106.99	108.49	105.07	105.79	106.8	107.76	103.9	102.09	106.05	108.2	108.46	100.8	109.34	105.12	110.88	102.49	106.83	108.9	110.2	104.75	112.58	104.46	105.24	105.53	102.53	112.68	109.29	108.85	105.81	105.71	98.551	108.63	110.21	104.8	105.89	112.03	100.12	106.41	109	104.57	112.77	104.08	105.16	108.36	105.29	110.19	109.18	103.1	103.78
97.286	99.484	102.33	99.385	100.36	103.1	103.4	99.092	101.4	103.55	106.08	103.08	92.887	101.38	101.29	102.39	100.13	98.76	109.97	104.01	107.69	105.87	109.13	101.16	103.21	101.54	94.69	103.23	101.98	100.64	102.73	98.689	102.85	94.383	101.94	95.729	95.419	96.172	101.39	103.8	95.789	103.02	102.82	101.17	99.868	99.39	103.82	101.99	99.093	105.38
110.68	111.29	104.43	105.97	111.45	111.63	111.63	110.84	106.23	110.31	109.19	111.63	103.31	111.07	111.24	104.19	108.46	116.02	108.95	113.86	104.5	111.48	111.89	105.11	114.95	103.98	107.59	109.82	108.78	104.53	117.98	110.54	102.92	110.46	117.43	108.67	107.46	99.156	108.16	104.25	109.76	109.43	111.48	111.32	112.43	111.41	108.93	107.41	105.35	111.42
109.25	112.56	107.89	108.45	106.31	109.08	106.98	106.03	109.99	114.05	110.58	103.55	110.12	109.92	106.14	107.06	107.02	106.49	113.13	105.41	111.55	108.68	107.58	108.59	106.27	107.14	112.75	104.7	104.39	107.9	113.65	98.755	107.52	108.87	113.4	109.16	110.22	107.03	108.7	108.84	112.91	104.17	107.94	107.27	110.02	105.42	105.3	108.82	99.256	115.03
99.18	102.47	97.973	99.698	107.68	98.685	95.348	101.54	97.727	98.846	98.007	101.45	98.366	101.69	105.21	106.17	104.36	102.6	99.153	106.89	105.26	101.35	102.08	101.18	97.844	104.13	100.22	98.892	98.278	101.69	99.564	100.45	104.45	97.014	101.75	98.516	97.576	95.217	93.625	101.22	102.27	99.317	94.275	102.85	98.485	104.49	95.634	101.37	97.85	103.56
107.89	102.8	110.67	105.14	105.24	111.56	110.23	106.12	104.8	103.89	100.44	111.99	110.44	111.5	100.96	100.88	112.41	110.92	103.01	106.64	108.05	103.09	102.96	98.445	103.67	111.25	105.39	108.44	102.5	109.53	101.23	104.95	100.54	108.84	109.09	103.32	108.7	100.68	108.17	107.42	107.24	104.53	107.25	109.43	106.27	102.8	102.52	107.33	103.04	105.08
101.21	111.89	111.88	103.96	107.42	110.38	103.01	108.6	104.9	103.08	115.41	104.14	109.23	102	107.95	111.5	105.85	106.59	105.21	107.63	111.04	114.07	113.82	105.99	102.14	110.94	115.65	103.63	112.6	108.87	104.56	103.25	105.98	115.48	106.75	97.226	102.73	106.32	101.2	109.49	109.01	109.66	108.64	101.51	101.91	106.88	107.9	106.45	105.48	104.67
111	108.35	107.45	108.22	112.44	106.07	104.57	105.47	106.5	108.13	109.94	106.95	107.75	110.6	113.08	102.69	104.13	111.84	101.45	110.85	110.19	109.49	102.33	100.92	105.69	109.41	104.52	109.64	109.91	112.67	112.46	105.08	109.46	108.62	105.85	108.63	102.53	107.31	108.69	108.19	111.86	111.81	104.5	104.68	106.52	108.15	110.43	109.18	110.12	109.09
110.01	106.09	109.53	106.34	107.7	103.2	102.67	107.92	102.72	100.94	101.38	107.53	105.27	110.55	106.66	106.06	107.16	111.04	100.54	103.62	101.67	103.65	104.52	108.41	106.81	105.05	105.46	105.57	105.05	108.87	110	104.91	100.06	113.41	103.64	112.89	108.9	104.32	101.44	103.66	110.1	103.98	98.535	110.28	103.46	104.07	110.47	105.87	104.88	103.96
108.9	102.75	114.31	111.12	106.17	104.7	115.33	107.87	104.16	105.18	107.25	105.47	112.88	104.59	104.16	106.47	112.28	105.44	104.56	103.75	103.99	108.72	109.31	102.05	99.47	109.59	109.4	107.79	108.11	106.12	111.95	107.87	101.17	104.89	101.2	109.45	105.66	102.68	102.04	106.94	109.53	106.9	103.59	104.57	98.526	106.31	101.1	108.3	104.94	110.25
110.02	99.82	103.64	100.98	97.936	101.96	103.03	101.35	104.25	102.79	102.3	98.318	101.87	99.371	99.983	102.89	98.633	96.66	103.12	98.328	100.97	102.8	92.756	108.26	104.6	96.829	98.925	100.37	99.891	102.47	103.5	102.33	95.422	100.07	104.99	102.67	100.42	105.31	99.943	102.78	93.536	90.147	105.88	104.75	106.64	105.19	100.43	105.35	100.46	102.93
101.83	99.22	104.63	96.57	103.31	98.842	101.29	98.537	99.428	100.3	103.74	101.82	96.284	97.692	98.454	104.65	102.79	100.37	99.355	99.673	101	98.182	105.55	98.058	94.336	105	99.056	102.74	102.96	102.08	101.94	96.645	97.591	97.775	102.46	96.91	96.098	100.82	100.29	98.712	100.94	96.045	97.875	100.74	101.07	100.08	101.9	100.61	105.34	97.593
103.3	98.591	104.73	108.03	97.742	102.73	107.28	105.4	107.46	105.68	98.643	99.582	102.9	103.55	98.576	101.62	100.53	99.957	99.424	102.91	104.92	103.47	101.92	98.933	111.57	105.25	99.936	98.965	97.852	100.77	99.871	105.95	102.38	104.88	100.41	99.735	103.65	100.39	102.79	97.054	101.58	107.2	101.35	103.92	104.42	99.752	98.676	105.05	108.15	101.45
112.74	113.61	112.08	112.93	106.6	109.96	108.94	103.21	104.49	103.42	110.08	103.88	106.86	101.97	109.01	106.29	105.04	107.76	110.1	111.24	106.73	106.52	108.18	108.11	106.88	110.65	106.57	104.75	106.13	106.57	103.26	110.98	105.86	104.55	110.12	109.94	103.14	101.69	107.13	105.5	105.84	103.07	110.34	105.77	109.78	108.1	98.628	108.05	102.81	104.95
95.128	105.77	98.751	97.847	100.65	98.559	104.31	95.927	95.998	98.753	100.32	98.923	102.23	99.679	95.242	103.16	99.889	98.38	93.295	107.31	99.171	101.69	102.11	97.336	95.268	93.836	97.677	95.724	94.422	104.58	96.974	99.76	102.48	106.24	97.252	99.238	98.098	96.551	94.882	95.329	103.44	100.88	97.674	102.91	98.708	101.79	102.41	100.28	101.6	95.26
108.47	112.79	105.93	106.77	104.86	107.71	104.2	106.95	109.54	110.7	103.07	104.67	107.19	108.4	104.97	104.79	104.5	110.08	97.079	103.64	115.14	115.18	103.8	103.11	110.01	109.75	109.22	103.53	100.93	111.82	107.89	105.44	106.04	109.31	108.11	111.56	107.51	101.19	102.55	103	110.05	104.27	115.73	110.72	100.27	103.78	111.57	106.24	110.03	110.44
103.23	104.45	106.88	109.27	110.38	107.16	100.64	111.98	106.59	108.36	106.91	101.77	109.88	111.83	104.53	103.69	101.98	111.64	111.31	109.41	109.19	113	108.85	112.3	111.88	106.63	110.19	110.16	111.5	108.74	112.79	107.11	114.12	104.35	109.04	109.41	111.95	103.03	108.85	106.71	101.9	108.88	105.58	98.418	116.55	105.57	107.67	105.15	107.45	107.36
105.89	107.34	107.58	102.04	106.86	111.9	110.99	110.49	112.86	109.76	104.16	110.8	105.65	110.48	111.67	102.87	108.48	112.57	107.06	110.73	108.22	105.22	109.87	106.59	108.91	108.01	109.4	110.73	111.09	110.6	110.8	104.42	107.11	107.09	113.62	109.94	108.22	109.88	109.56	105.82	111.32	105.3	110.39	107.03	116.13	110.77	107.42	109.75	112.79	108.38
103.2	101.78	100.92	109.45	100.25	106.46	107.63	108.92	104.67	107.05	99.516	102.38	107.56	106.07	102.26	110.72	106.66	111.79	112	106.59	106.61	106.23	109.96	96.285	103.53	106.84	106.41	106.27	107	107.6	104	107.1	108.98	107.8	110.71	108.52	99.114	103.34	107.14	101.22	105.39	104.81	105.96	107.14	109	106.21	108.05	105.56	102.61	99.928
109.25	113.6	103.27	107.03	105.84	106.54	109.83	112.56	105.54	112.24	116.97	106.95	108.57	106.48	113.55	110.24	110.11	112.06	108.77	113.34	110.18	111.39	108.87	109.04	113.79	111.02	115.93	111.27	109.82	118.74	113.97	118.4	114.89	109.92	109.42	113.99	113.9	112.26	108	105.28	104.86	108.05	112.37	110.44	105.83	111.76	112.47	105.96	110.37	111.8
108.02	111.04	104.96	103.46	104.73	106.2	107.48	103.81	105.3	107.13	116.89	102.63	100.81	104.42	104.18	103.5	104.6	107.15	99.511	99.892	108.64	105	110.35	110.77	113.4	102.78	101.49	105.46	99.244	103.62	106.61	105.17	114.19	104.07	106.85	108.29	108.22	101.54	105.95	105.55	105.73	109.55	100.68	108.71	98.879	98.022	109.16	104.47	104.45	104.93
110.22	108.92	110.68	101.78	105.92	109.16	106.49	108.5	100.05	101.4	105.12	98.488	101.76	104.3	104.19	102.42	102.05	99.242	111.59	110.38	103.29	109.58	108.22	108.51	106.43	107.81	101.96	113.48	110.27	108.31	109.18	97.001	101.36	109.71	104.89	108.11	105.39	109.64	109.8	104.89	103.87	103.12	103.44	110.34	103.15	109.25	105.71	109	106.31	109.27
94.812	105.11	101.46	100.72	98.866	99.456	101.4	102.25	102.61	98.471	96.646	101.82	99.979	102.06	98.306	97.798	101.82	98.994	102.18	99.362	101.29	102.03	97.35	95.368	108.73	100.07	102.39	106.63	101.11	92.731	99.53	102.52	100.92	97.697	103.88	98.465	98.29	100.16	100.59	100.96	100.95	98.126	94.969	104.84	103.83	95.477	100.43	99.529	98.308	103.4
95.661	97.03	95.719	100.83	91.633	91.128	98.632	97.322	98.508	98.983	98.731	102.34	98.63	100.25	97.993	94.356	102.11	101.36	100.15	98.441	92.553	97.254	97.071	102.27	96.681	97.394	91.881	107.19	101.27	98.804	102.61	97.541	93.9	101.31	98.641	102.88	96.9	97.518	93.97	97.07	98.887	99.741	97.872	98.822	97.455	97.913	101.22	93.55	97.849	98.235
109.11	109.25	106.95	114.01	115.24	107.38	108.76	107.6	110.3	109.1	106.04	106.03	113.83	110.35	106.51	113.38	110.85	108.4	107.6	109.3	108.23	108.39	111.26	107.79	106.1	110.52	108.83	103.64	111.03	110.13	106.47	106.75	107.51	107.66	108.27	111.38	111.54	106.67	102.93	107.68	109.53	106.95	104.72	110.7	110.59	113.69	112.01	105.96	111.53	110.05
100.78	107.46	101.11	100.99	106.8	103.17	106.66	98.02	109.6	99.446	105.45	106.28	107.78	102.51	105.34	107.95	111.67	104.85	101.4	100.33	102.72	105.36	102.72	104.32	103.83	103	108.45	99.071	108.93	109.96	102.4	109.08	104.75	109.62	103	108.55	111.97	104.98	102.49	100.69	106.13	109.45	106.52	105.95	105.79	107.6	102.61	109.66	106.17	109.26
104.05	105.1	107.17	107.23	110.11	110.23	112.06	105.04	112.25	114.4	103.84	111.11	107.54	109.72	105.7	113.34	112.51	115.63	108.67	110.4	111.93	111.26	102.49	112.4	109.08	106.61	109.67	107.68	108.36	106.25	111.5	112.78	109.52	102.17	113.68	107.6	112.78	108.57	111.28	109.93	106.96	109.18	106.38	112.52	108.13	108.67	104.15	103.75	110.5	110.56
96.981	104.31	100.91	97.178	100.78	102.24	99.234	95.61	103.44	106.29	97.984	102.39	97.206	103.65	95.466	96.22	105.06	103.34	103.9	99.995	101.3	97.658	101.81	96.765	96.332	105.42	101.76	101.91	100.83	92.804	100.33	99.601	104.68	91.657	94.733	97.943	100.37	99.177	99.84	103	100.08	92.142	95.007	94.957	100.2	105.17	91.098	102.54	101.86	99.242
111.35	104.98	109	104.36	110.69	115.12	109.12	109.11	109.17	112.19	109.18	108.49	109.5	106.01	104.7	109.03	107.74	107.6	106.29	107.2	105.75	103.63	106.28	103.93	111.75	105.78	106.71	106.4	108.91	102.55	104.68	108.99	104.85	113.44	113.36	107	104.52	109.28	103.16	112.46	110.15	111.57	108.56	104.06	108.18	111.88	106.26	104.8	111.18	109.97
107.89	114.26	109.45	110.72	100.45	106.4	109.04	109.23	108.08	110.48	105.54	103.39	106.96	104.43	106.26	104.63	106.27	103.55	104.17	106.91	106.98	102.33	111.71	102.14	110.73	102.04	102.15	105.99	104.69	104.99	107.34	102.08	103.03	105.53	105.16	103.01	113.05	109.61	101.43	102.62	103.21	101.29	112.75	110.87	110.53	108.13	114.67	113.44	104.29	106.92
104.88	108.82	112.26	110.56	106.9	105.5	109.15	106.41	109.6	104.2	112.69	108.71	106.66	102.97	113.26	109.24	109.37	110.38	114.07	113.48	108.59	112.88	113.59	106.98	113.01	107.72	105.71	107.53	102.78	108.8	111.38	108.32	105.47	105.97	111.16	108.44	109.15	105.38	109.51	104.93	106.35	110.63	106.82	110.08	106.23	104.65	107.55	104.64	107.99	111.15
107.72	105.84	110.71	104.7	113.19	103.9	102.68	105.85	108.33	106.63	108.74	114.36	113.89	110.23	109.16	118.57	113.06	113.9	112.17	117.22	110.05	111.82	115.19	110.96	106.26	111.22	115.14	106.29	112.37	107	111.3	107.53	111.41	107.51	107.06	114.02	114.07	111.55	116.25	112.64	108.23	109.5	108.76	110.73	110.02	110.88	105.1	114.83	107.46	105.53
106.97	107.06	112.14	110.48	109.36	107.83	108.67	100.71	104.03	103.77	111.4	106.4	106.09	100.35	108.15	106.53	108.53	108.12	102.51	101.59	101.72	107.78	104.72	107.46	103.15	100.17	105.46	107.04	106.82	110.18	105.09	105.2	105.02	103.78	107.29	112.75	108.84	105.95	107.93	112.52	106.53	104.87	107.44	104.11	104.95	104.95	105.68	107.08	104.84	110.24
107.45	111.63	104.92	107.3	104.53	112.56	109.33	109.6	105.71	106.64	97.813	106.01	108.36	107.48	105.23	108.66	109.99	110.37	106.12	108.86	104.81	107.64	104.31	107.65	105.49	111.16	104.77	110.42	107.88	108.74	109.73	107.05	111.28	110.88	106.5	110.67	110.58	113.11	103.39	108.79	109.13	114.55	106.15	110.37	105.2	110.78	108.31	105.08	108.46	104.73
108.23	109.63	105.07	109.49	110.59	106.87	111.09	106.62	110.19	108.47	99.044	102.3	107.64	105.3	107.98	104.34	103.81	104.41	103.88	106.46	104.61	106.76	105.5	107.95	103.25	101.78	107.02	105.83	102.15	96.388	107.04	110.68	109.54	101.87	108.87	109.2	108.34	106.54	105.8	101.72	102.96	102.11	98.907	106.07	104.31	101.68	100.93	107.78	107.21	107.11
109.44	100.14	103.47	110.18	100.03	103.49	113.76	102.21	108.05	105.47	106.81	110.01	105.61	104.03	111.03	105.28	107.62	107.35	114.32	108.22	108.02	107.32	108.32	106.66	106.97	107.27	103.89	101.11	98.381	106.92	100.65	106.71	116.61	108.28	104.18	104.27	107.65	109.32	111.12	101.14	112.16	107.95	104.09	109.75	105.87	106.97	107.37	105.19	104.9	106.64
107.88	113.82	112.01	105.25	109.75	103.18	109.65	110.77	108.35	105.26	104.61	101.51	110.99	114.2	111.34	114.19	113.14	105.11	112.62	104.62	115.55	108.57	101.71	109.89	110.29	111.8	107.7	107.54	107.86	107.46	107.3	110.44	111.76	103.77	107.45	104.77	101.34	110.97	106.38	107.33	109.24	107.82	111.01	110.15	114.99	113.07	102	106.43	104.72	108.16
110.08	110.33	106.62	109.79	104.53	102.85	102.13	108.41	111.48	108.7	102.67	105.18	104.24	101.7	106.19	102.88	106.76	108.8	105.05	108.1	108.27	107.38	111.23	111.06	104.68	100.6	105.81	110.2	106.33	105.92	106.34	105.76	102.9	108.02	104.58	111.07	107.95	104.25	108.45	105.64	111.99	110.33	109.02	108.73	105.39	109.05	108.27	105.46	104.77	108.2
111.98	105.3	110.56	104.16	100.46	105.43	118.22	107.53	107.46	101.76	108.25	109.59	108.9	102.4	106.5	113.16	105.62	103.42	99.3	107.14	104.84	109.64	106.45	101.74	98.981	98.828	104.15	107.98	102.77	109.8	108.55	105.25	107.06	108.43	106.63	109.25	111.15	108.14	106.06	109.56	103.7	111.26	103.79	106.05	109.31	108.94	110.38	110.61	108.9	108.21
101.11	107.87	101.8	102.52	94.714	104.91	97.972	101.04	99.13	97.012	101.87	101.53	103.87	100.6	100.66	106.47	104.3	97.984	98.843	103.74	101.55	104.08	99.06	105.59	95.92	101.83	103.6	101.94	99.904	96.401	98.102	98.54	102.95	101.82	99.729	97.85	100.67	109.98	101.12	101.26	103.4	99.968	98.183	101.42	96.054	103.77	103.71	101.09	97.758	101.75
108.17	109.52	114.36	103.28	106.05	109.2	101.45	114.47	112.63	105.59	114.13	106.84	105.22	106.66	107.26	107.09	108.67	104.06	110.02	107.4	111.25	104.56	108.26	105.51	110.07	108.91	109.54	106.28	110.06	105.63	112.66	105.68	105.6	111.83	106.14	109.11	108.78	104.66	110.53	106.73	109.38	113.27	104.27	111.87	102.06	111.79	104.93	109.59	110.62	109.2
104.76	107.77	102.01	107.94	109.5	98.88	109.51	105.02	107.03	103.12	110.71	108.64	101.38	103.59	104.82	109.85	106.51	110.07	101.7	105.99	102.38	105.05	102.88	106.34	109.95	105.92	103.6	105.12	104.99	104.18	104.16	105.1	106.54	105.46	108.48	104.32	106.99	104.21	102.62	104.75	105.02	107.58	107.67	105.52	106.48	100.93	104.36	106.14	104.34	110.55
98.494	104.45	101.22	94.026	105.44	101.66	99.145	101.85	103.71	98.304	100.7	103.56	96.235	103.51	104.95	98.004	102.6	94.208	96.149	98.893	107.59	100.02	97.871	98.01	107.43	94.28	103.07	104.37	100.74	106.1	97.102	93.471	96.755	94.664	98.798	94.711	97.418	102.26	100.49	102.55	101.41	93.843	92.702	101.56	95.504	99.183	100.79	95.906	102.5	105.42
109.99	108.6	107.08	110.89	106.63	105.14	105.03	110.93	102.15	106.47	113.56	108.06	109.62	109.7	107.47	107.61	108.22	109.77	108.87	113	104.76	106.41	106.93	105.99	103.85	105.62	110.23	108.43	110.81	114.96	106.29	109.29	103.93	110.25	107.71	104.6	106.91	110.53	106.51	105.6	105.45	107.34	103.39	105.69	111.7	105.34	105.88	105.41	112.36	107.39
115.03	103.92	101.72	108.74	104.88	103.76	108.68	112.08	103.58	111.19	108.59	109.67	108.57	107.68	109.29	107.1	105.81	108.33	108.23	108.15	103.81	110.78	106.78	104.83	103.81	111.86	108.5	101.94	110.04	108.52	108.3	104.81	105.68	106.55	106.15	102.5	107.19	105.65	100.32	104.58	99.614	107.18	105.35	101.28	105.74	107.29	108.25	107.95	108.61	108.72
99.108	100.8	97.992	94.681	99.632	104	92.192	96.807	93.031	100.25	102.56	103.73	102.11	106.32	103.44	101.9	101.18	96.966	103.56	97.832	95.328	91.455	96.782	103.09	100.08	93.57	96.494	101.65	103.79	99.795	99.981	104.58	93.88	97.373	98.458	93.822	98.584	97.038	99.215	98.485	92.159	96.284	93.769	104.02	94.053	98.953	93.888	95.405	94.214	101.46
110.99	112.11	103.47	108.4	111.46	104.86	108.99	101.3	112.92	104.42	110.19	112.35	107.43	103.89	110.2	108.84	102.72	111.51	105.28	104.8	113.33	110.61	103.43	99.985	114.1	112.73	109.42	102.24	113.99	108.8	106.23	106.51	103.66	111.46	112.29	107.57	105.86	109.4	110.38	103.27	107.93	108.31	108.84	108.08	110.66	110.58	107.24	107.33	107.24	107.53
106.49	105.94	103.71	108.62	102.17	107.97	107.27	101.43	102.92	106.57	107.75	102.78	105.15	100.48	97.814	106.41	110.95	104.63	106.59	108.64	102.16	106.47	102.03	107.57	105.66	101.57	104.64	105.52	108.86	109.07	114.01	103.47	106.72	108.72	103.16	106.69	106.63	111.09	108.56	111.02	107.85	105.82	107.7	106.77	105.53	100.81	100.79	109.32	103.57	106.46
100.98	101.76	98.364	95.329	100.55	94.968	98.676	101.34	98.375	98.582	96.404	99.487	95.929	100.43	90.445	96.248	103.91	100.96	96.937	98.845	98.561	97.028	101.64	99.181	95.299	98.169	97.246	90.857	94.77	97.863	100.48	97.988	100.14	100.2	98.847	100.89	97.478	106.31	102.36	97.842	95.594	92.398	94.725	95.407	94.807	98.886	99.534	98.904	93.326	94.936
105.08	99.115	98.173	96.743	100.99	101.09	96.028	99.608	98.782	97.249	103.06	98.307	99.161	106.72	95.037	95.355	97.369	99.394	101.19	99.368	100.28	99.761	98.483	99.789	98.423	97.058	100.4	95.045	97.777	100.01	103.43	99.934	97.766	103.6	97.411	104.38	100.37	97.046	104.8	100.42	96.658	102.37	105.3	98.134	102.47	91.523	95.994	100.79	101.96	93.348
102.42	104.32	101.49	101.64	104.14	100.39	100.77	107.42	104.01	102.69	104.06	104.24	104.56	98.546	103.29	99.805	106.02	106.8	106.69	102.17	100.33	106.81	99.666	105.65	103.55	108.13	101.76	105.85	105.69	104.1	106.86	96.318	101.54	100.71	105.54	106.05	102.57	107.63	102.7	104.66	99.101	102.59	105.47	96.888	98.694	98.083	103.02	101	98.775	102.59
104.34	105.97	102.68	110.2	105.15	105.55	108.42	102.55	102.98	106.09	103.84	104.49	109.03	104.06	105.54	105.44	106.05	108.25	105.91	106	104.4	105.13	106.47	98.499	103.89	104.02	113.27	103.73	108.34	109.94	112.46	104.82	109.2	101.36	104.46	101.23	110.85	105.37	111.09	102.55	108.84	101.26	103.42	110.66	112.39	100.64	106.75	106.88	110.73	108.92
118.49	114.24	107.1	107.73	108.92	108.75	104.72	104.96	102.04	108.77	112.12	112.19	112.79	112.37	111.78	107.48	116.47	105.69	112.58	104.76	107.59	110.38	110.24	113.55	108.23	113.69	112.27	113.46	112.69	111.27	109.74	111.2	105.94	109.83	110.49	113.05	109.39	106.98	108.62	108.15	109.63	110.86	107.95	108.12	112.14	103.32	105.57	114.97	110.67	111.59
106.73	105.31	104.94	111.92	105.98	105.63	112.31	101.84	102.75	99.427	103.89	104.56	105.63	101.47	107.7	109	108.67	103.78	105.69	108.41	106.02	103.84	112.68	101.78	112.22	106.11	105.3	106.49	101.9	110.5	98.813	108.45	103.06	106.31	110.3	109.88	106.39	107.62	104.33	107.31	106.27	109.08	108.44	106.05	106.56	100.39	103.75	107.11	108.14	106.64
101.64	100.75	100.82	102.6	99.933	92.357	97.595	100.98	97.692	99.19	98.852	97.814	94.943	98.507	100.63	100.87	96.876	97.91	102.03	99.115	100.91	105.67	97.347	98.918	103.73	100.62	93.564	96.948	97.59	92.81	105.04	100.61	101.36	97.464	96.8	101.95	101.89	94.754	99.442	99.159	92.568	104.93	101.18	100.78	99.928	98.154	97.156	104.25	97.516	91.476
114.59	102.33	104.53	101.43	105.54	103.9	110.54	108.31	107.41	107.65	95.201	105.14	106.55	108.25	113.29	108.53	98.615	101.13	104.3	96.862	105.24	103.43	105.6	105.66	104.86	108.79	105.09	106.84	99.916	100.02	105.36	103.02	104.66	102.66	98.644	108.87	104.24	105.68	111.77	104.87	111.5	106.01	104.51	106.5	112.39	105.64	114.77	104.69	103.56	108.65
109.02	107.73	112.01	109.8	110.87	110.37	107.94	105.93	114.26	111.35	103.94	107.57	110.81	102.94	113.75	110.9	110.39	111.24	110.91	104.91	105.95	104	107.37	111.04	106.93	103.37	103.27	107.24	109.37	109.03	106.73	112.95	106.13	109.34	106.3	110.77	111.33	112.48	100.56	104.13	110.29	110.42	112.43	111.37	107.31	115.72	109.91	113.33	113.19	106.47
106.51	105.7	113.71	106.45	114.38	112.22	108.01	104.61	114.02	109.15	105.02	105.03	110.66	103.86	109.5	105.65	106.61	105.94	107.08	105.63	109.93	106.74	105.23	104.58	111.15	105.17	110.42	111.07	109.57	109.22	112.38	106.8	106.79	109.25	107.02	108.07	114.47	103.86	102.48	111.14	116.14	107.35	107.74	110.16	113.42	111.01	109.64	109.03	109.83	111.29
110.69	106.62	106.94	106.17	108.35	106.63	107.28	107.95	113.7	111.32	106.26	105.59	107.59	114.55	104.58	111.08	107.96	109.79	114.4	109.47	106.56	110.09	106.76	104.04	109.73	107.86	107.24	109.43	113.38	106.06	106.98	113.55	104.49	107.53	107.76	106.83	111.01	107.36	112.78	102.21	109.19	102.7	104.71	113.75	105.89	115.68	106.66	107.41	112.72	108.64
103.81	99.955	106.58	110.32	107.3	103.05	106.77	102.75	102.27	101.13	104.53	100.87	101.35	105.79	103.33	108.87	105.15	109.23	96.742	108.37	99.24	108.18	103.94	110.3	102.82	110.39	106.32	101.43	104.83	108.51	105.75	99.947	104.07	106.34	96.521	105.91	106.61	105.29	107.36	114.64	101.67	106.16	108.86	102.88	106.98	107.08	104.86	109.92	102.58	102.82
100.44	101.67	104.24	95.625	94.402	97.315	101.81	95.478	96.719	97.593	102.21	103.88	99.539	97.058	103.7	93.04	95.737	102.7	106.54	100.74	100.71	97.585	100.01	98.524	98.506	102.2	94.463	103.54	99.806	104.65	104.85	97.625	103.12	97.603	102.33	94.605	103.76	104.68	99.323	105.82	98.664	96.374	98.144	102.14	98.75	98.729	99.894	94.771	101.44	96.256
103.89	107.24	102.83	102.93	104.59	107.67	109.33	102.39	100.64	101.76	110.32	107.59	108.48	103.02	110.02	101.74	108.47	102.9	103.77	110.08	103.65	102.38	102.81	107.49	109.58	109.4	108.94	108.47	108.78	105.23	101.79	104.46	107.19	101.25	103.46	103.19	105.98	106.98	104.13	104.76	108.01	106.28	105.97	109.8	102.76	104.76	100.13	108.4	112.39	101.05
103.4	105.86	108.74	110.86	115.12	108	110.08	109.42	111.94	113.61	105.11	107.52	108.23	107.3	114.94	106.83	107.76	111.06	99.882	102.27	103.06	105.62	111.68	110.6	111.34	110.96	110.57	107.84	107.1	112.39	110.22	109.31	111.28	106.69	104.43	114.22	106.42	110.7	109.92	109.72	106.46	111.04	105.88	107.96	108.49	106.71	107.97	105.1	111.49	108.44
106.76	108.62	106.06	107.58	110.92	100.91	108.08	103.73	110.35	115.48	108.87	110.68	104.53	107.64	108.03	101.26	103.58	109.94	108.27	102.2	101.1	106.42	109.1	104.9	106.99	108.14	106.16	108.1	109.32	106.3	107.6	107.6	103.05	106.79	102.59	104.35	103.08	105.25	99.856	109.53	106.08	111.9	105.44	108.59	110.25	109.82	105.68	108.19	100.8	104.3
105.98	104.87	107.98	106.04	98.014	102.86	110.16	104.96	107.04	104.86	104.93	103.26	99.609	107.77	105.85	110.05	105.65	105.26	103.97	109.92	109.32	108.5	105.69	100.76	110.01	106.48	102.33	109.12	102.06	107.32	109.26	101.55	108.69	107.14	106.95	103.94	113.27	103.31	108.03	108	101.86	106.21	104.16	111.48	109.31	104.65	101.16	110.05	105.95	106.1
109.31	106.7	108.91	106.24	100.91	102.33	102.31	101.6	105.44	106.45	115.73	100.1	104.16	110.36	106.92	106.48	107.54	105.09	101.15	106.1	105.11	102.29	104.19	104.26	106.75	103.44	102.53	110.93	103.34	107.05	102.91	102.92	110.09	115.19	106.89	101.45	105.78	106.2	102.85	98.981	102.95	108.93	106.12	102.42	105.99	108.71	104.54	109.71	107.56	103.28
104.68	105.27	105.19	100.11	107.27	109.64	105.15	110.9	107.1	109.5	114.13	108.33	106.86	103.32	101.73	109.65	106.61	106.74	102.24	107.76	104.38	104.98	115.81	109.2	104.5	107.69	105.08	102.3	106.55	100.49	104.99	106.7	108.45	110.04	106.34	103.47	105.82	107.88	100.01	97.538	108.92	101.53	113.55	98.649	104.45	102.14	108.36	105.24	110.14	106.9
104.78	106.7	108.14	106.68	110.07	100.78	109.13	105.8	107.68	109.42	106.17	96.472	95.812	105.34	103.58	113.05	112.55	104.38	108.16	109.08	98.542	101.25	101.95	108.59	106.02	110.46	106.21	105.55	98.395	112.01	108.79	104.04	104.49	101.47	106.04	110.08	107.1	105.06	99.313	116.19	105.68	104.19	103.2	109.78	103.8	102.03	108.27	105.88	104.98	107.05
97.059	99.952	94.724	95.895	95.201	101.6	99.551	98.231	97.749	93.82	93.113	104.22	98.317	104.15	104	101.75	95.851	104.85	98.975	100.83	97.908	102.25	99.583	102.27	98.64	100.36	103.16	104.68	98.476	103.19	106.6	102.36	103.94	103.6	100.26	100.21	99.029	106.39	99.002	103.14	97.482	100.76	98.66	94.99	97.295	107.17	102.5	99.956	102.08	102.6
104.28	107.94	104.56	104.73	106.65	99.22	104.78	105.27	109.75	107.27	108.55	108.72	101.88	102.49	109.78	110.69	103.14	104.01	105.5	104.29	105.53	99.424	107.45	100.11	109.43	104.31	102.07	107.19	107.05	99.721	105.13	111.95	104.62	102.85	106.32	107.67	108.33	105.31	102.47	108.6	106.91	111.9	102.66	110.14	106.27	104.21	113.83	105.91	105.94	106.29
110.53	106.94	108.06	112.32	111.54	107.6	115.18	108.74	111.48	108.53	106.57	105.01	104.53	107.77	107.95	111.88	107.14	106.38	112.04	105.49	106.3	112.62	107.55	109.27	106.76	108.18	109.08	101.36	104.02	106.44	108.09	102.71	107	108.71	109.62	109.95	101.58	109.41	111.05	110.04	108.65	112.5	102.79	105.07	102.99	103.71	111.44	108.91	107.6	107.95
96.754	93.013	100.33	101.56	105.36	92.407	102.25	97.13	99.541	96.51	100.57	94.672	97.037	98.973	101.08	96.864	103.05	103.7	100.69	97.653	99.137	95.954	95.601	92.389	96.429	105.94	96.22	92.319	96.848	98.558	97.879	100.4	102.3	100.33	97.571	101.37	96.484	97.482	96.252	104.19	94.664	94.538	97.959	102.91	100.31	100.57	99.932	96.439	103.72	99.864
105.8	107.75	103.04	109.37	106.65	103.63	106.47	105.71	107.61	97.66	105.3	101.73	108.03	104.41	105.88	100.77	107.5	111.13	103.73	108.78	101.62	103.97	100.5	105.22	108.85	103.72	113.32	108.78	106.41	105.56	107.86	106.32	111.49	101.97	103.73	107.86	105.55	102.3	101.47	108.8	111.02	107.26	108	106.69	105.74	110.04	106.93	104.59	112.09	103.55
95.404	99.422	107.14	96.504	99.581	101.21	105.55	93.027	99.853	94.56	99.152	96.479	93.758	93.183	97.713	93.194	97.731	98.283	103.16	103.13	98.897	96.034	95.61	98.515	105.31	99.96	100.41	104.24	93.449	94.169	100.14	93.465	105.2	94.66	100.6	94.304	100.45	97.136	92.231	99.488	99.795	96.329	93.592	98.054	93.446	104.21	94.884	105.71	96.519	95.886
95.418	94.644	95.724	97.039	100.12	97.863	94.352	89.489	98.824	98.435	97.26	97.837	98.703	102.85	104.42	99.378	97.293	98.607	96.58	105.03	98.859	96.56	95.276	101.84	100.42	97.271	97.946	98.327	103.36	99.852	98.973	96.462	98.846	103.04	97.04	104.85	99.829	96.634	94.26	100.52	91.04	94.374	96.697	98.091	95.281	99.136	103.89	94.633	100.02	99.551
108.69	104.73	105.89	105.25	103.2	109.53	110.28	106.65	108.25	105.33	105.12	105.65	107.09	101.76	101.46	108.73	102.03	109.03	103.92	106.36	107.29	105.62	105.21	104.5	107.17	108.6	104.53	105.25	112.94	108.49	107.85	107.28	104.56	108.6	103.01	101.15	101.96	102.49	106.01	106.98	110.21	99.126	106.12	107.89	105.71	104.14	108.37	106.15	103.28	109.32
99.376	97.368	98.87	100.39	105.4	103.24	104.86	98.251	95.665	103.59	105.14	100.72	102.04	108.79	104.58	99.861	103.13	100.14	100.09	95.484	99.593	98.752	106.37	102.37	102.78	100.18	98.573	99.051	95.478	96.743	102.15	99.237	99.586	96.851	97.436	101.45	97.469	95.331	104.89	101.53	100.46	97.934	101.03	99.243	101.41	101.72	97.998	104.72	105.9	101.82
99.203	104.36	104.65	104.22	107.7	105.21	106.07	107.09	105.34	102.86	107.8	107.7	102.91	102.96	107.8	106.32	110.9	107.14	99.451	104.86	107.77	109.05	110.84	105.79	107.35	105.47	102.3	103.26	108.38	100.96	102.95	108.53	105.64	101.94	105.04	104.35	107.71	106.57	104.14	107.56	99.274	106.53	111.66	102.3	103.39	102.38	104.71	102.37	107.57	102.35
110.3	107.81	112.11	109.27	105.21	104.95	106.89	108.1	106.33	105.27	110.84	101.58	108.04	103.96	104.37	104.59	105.65	106.17	104.85	106.32	109.86	107.67	107.09	107	108.19	110.05	109.74	107.35	107.84	105.63	103.52	106.88	100.74	108.09	101.33	105.65	101.17	104.5	110.75	105.01	107.21	108.25	100.02	113.55	104.29	101.99	103.54	105.51	104.71	110.31
112.6	104.99	108.53	105.85	108.92	108.27	107.74	110.44	113.93	111.39	106.73	108.1	110.9	106.59	110.62	113.68	111.85	106.58	111.3	109.89	111.9	110.34	103.55	111.34	110.73	110.25	104.94	111.78	105.05	106.14	107.96	109.28	109.7	107.31	109.09	104.46	105.84	112.04	115.17	111.8	106.27	106.06	111.26	107.61	105.28	114.68	103.77	105.36	113.3	106.51
101.5	99.014	98.717	92.34	104.41	100.89	101.89	100.66	101.88	103.61	99.237	97.621	101.39	96.944	99.833	97.615	104.69	101.49	104.06	95.147	101.73	97.319	102.39	100.54	101.75	98.835	103.87	100.91	96.833	99.563	101.48	95.505	94.983	102.69	98.918	99.228	103.32	102.27	93.267	100.15	99.783	102.63	101.27	99.764	102.84	98.682	92.223	100.97	99.328	100.99
114.87	107.61	109.03	110.63	107.58	105.94	116.88	109.08	107.69	104.86	109.24	108.15	116.2	104.74	106.09	119.37	107.97	103.38	110.39	96.818	109.95	112.92	104.45	106.24	103.74	113.04	106.24	113.59	109.6	111.59	108.43	105.01	111.55	107.77	109.75	108.73	109.46	106.83	113.98	109.93	109.35	110.59	106.03	107.72	107.71	107.07	108.26	106.6	111.42	111.19
92.674	102.98	99.591	89.092	99.246	109.3	98.365	102.63	97.098	99.543	101.32	103.2	100.4	97.749	99.109	88.598	100.46	94.125	97.192	101.38	98.286	93.487	102.98	102.92	95.19	97.847	92.766	95.202	101.1	99.578	96.095	93.98	104.51	94.879	94.369	93.018	95.17	93.57	97.211	98.694	98.857	101.73	99.948	97.748	93.899	99.288	95.634	94.549	95.326	98.11
95.981	99.459	98.61	97.141	100.75	88.981	95.7	88.016	97.171	101.08	98.264	96.93	97.95	99.284	99.876	98.289	91.927	102.34	98.561	98.021	97.918	101.94	98.117	104.13	94.64	95.143	97.853	92.975	98.699	92.83	95.635	104.57	101.18	101.06	93.365	95.526	101.52	99.571	98.823	110	95.848	102.95	105.85	102.14	93.294	103.75	94.443	100.65	95.858	91.959
98.455	102.29	97.295	92.763	101.9	93.653	97.515	94.823	105.07	99.783	99.712	96.8	90.468	96.357	99.551	99.249	94.663	99.755	99.793	97.998	101.34	98.7	95.855	100	102.54	96.423	101.84	99.63	99.585	103.14	97.823	98.828	96.518	93.911	99.548	104.22	108.53	96.611	96.875	97.789	103.76	103.75	99.318	95.88	95.631	97.003	100.03	96.752	96.571	98.908
102.75	101.34	103.63	105.17	109.1	104.27	107	112.41	100.84	103.33	101.63	107.77	107.85	105.28	103.33	109.06	104.7	103.2	105.61	98.72	105.61	110.44	107.18	109.07	104.69	103.96	109.22	99.847	106.21	104.42	103.97	104.44	103.19	106.47	105.98	101.25	99.707	112.42	107.17	106.46	103.86	103.6	110.06	111.61	103	103.81	104.83	107.35	109.52	106.4
104.56	105.73	104.9	109.16	104.46	101.71	105.6	107.09	112.96	107.61	104.88	101.82	111.59	105.06	108.04	108.35	107.41	108.23	109.52	104.82	106.64	109.75	108.71	109.5	110.23	104.68	106.34	112.99	103.48	109.93	108.87	99.53	105.95	108.09	102.23	108.62	106.65	103.35	111.47	102.51	107.5	106.07	106.21	102.02	107.55	103.17	108.62	109.66	104.24	106.22
103.91	108.8	102.03	102.85	107.66	101.73	106.24	106.57	108.06	109.56	104.38	104.5	110.56	103.82	109.29	101	100.69	102.77	107.12	107.87	111.26	105.18	104.8	104.62	108.51	101.47	107.02	103.35	105.94	106.02	104.5	112.89	104.34	107.71	102.74	103.41	106.27	113.25	102.88	104.28	107.01	109.71	110.34	104.55	96.362	108.05	108.5	104.64	103.19	109.36
110.14	105.49	102.55	105.71	101.66	102.45	103.8	105.97	102.89	107.05	109.55	105.3	105.1	104.38	105.01	103.72	99.653	108.2	103.92	104.72	108.66	98.51	104.18	103.52	103.44	106.47	104.71	111.28	103.73	104.32	106.98	107.76	104.71	111.46	106.17	103.66	107.53	105.98	110.79	103.69	101.71	105.64	100.43	106.99	107.43	105.6	110.62	107.74	101.83	104.8
111.04	101.61	105.9	108.73	103.79	103.64	106.08	105.32	105.26	106.31	104.84	106.26	101.46	107.29	102.23	111.02	108.43	106.07	105.46	105.74	103.28	103.55	107.26	100.4	105.94	110.52	104.96	104.42	99.581	109.86	108.33	108.21	111.35	102.68	109.46	99.707	106.65	106.99	109.48	96.48	103.94	104.88	101.89	101.46	109.83	105.87	107.44	109.85	105.61	103.34
103.07	106.71	105.62	105.23	109.03	102.51	104.34	109.1	105.09	98.269	103.91	99.216	108.99	104.65	106.9	105.88	100.89	101.84	101.48	103.45	105.55	100.93	103.58	104.05	107.48	104.97	105.84	108.58	110.29	104.92	105.04	109.69	105.93	107.38	105.82	105.52	104.5	103.67	105.59	105.43	106.76	105.3	105.59	109.62	107.61	104.98	104	99.497	104.87	107.79
97.871	107.78	107.62	106.96	110.96	115.51	113.73	108.05	111.93	105.72	116.43	106.71	109.62	106.1	108.59	104.88	111.81	107.69	101.46	104.38	101.99	104.14	106.49	105.21	102.73	110.04	104.65	109.32	105.26	102.73	107.91	104.35	111.26	106.62	110.51	96.143	109.03	104.35	108.94	100.36	102.74	102.98	105.75	99.832	107.56	100.8	106.04	102.77	102.54	106.94
108.35	101.79	108.36	100.98	107.2	107.51	106.07	103.62	101.52	103.77	106.6	107.21	109.83	108.51	101.65	105.63	107.2	107.04	97.028	111.06	107.15	106.48	99.661	102.84	101.87	107.28	105.22	101.27	104.32	101.51	104.71	105.88	108.03	108.23	106.3	107	102.78	102.69	107.79	106.42	101.34	109.79	101.82	104.75	106.4	110.34	101.75	101.12	105.59	110.06
104.53	103.91	99.735	100.56	98.66	107.77	102.08	99.64	101.78	99.35	105.17	97.894	100.95	104.26	105.34	107.74	102.85	101.58	104.5	101.39	100.04	99.723	105.08	102.07	99.122	102.41	101.29	102.85	103.69	104.41	101.82	96.247	98.751	106.47	103.91	105.23	109.6	102.46	101.7	105.67	98.781	103.75	105.47	102.58	99.211	103.3	97.502	104.19	106.21	100.26
107.36	105.78	105.11	110.21	106.95	105.16	113.02	106.8	103.75	105.54	102.57	99.799	104.19	105.52	103.41	113.03	102.42	106.31	114.03	109.14	111.83	113.85	109.31	104.97	104.03	107.12	112.17	106.89	102.8	102.74	105.88	108.13	111.88	111.86	102.55	107.62	111.6	107.9	108.44	106.36	106.51	108.22	108.13	109.93	103.38	105.01	108.61	110.45	103.73	107.35
108.04	106.59	105.52	106.55	104.51	102.58	108.82	107.51	99.065	111.01	108.17	104.89	113.79	108.47	104.6	103.95	103.1	107.08	112.56	104.56	108.81	103.03	105.52	104.02	100.76	104.85	105.74	106.36	102.76	109.44	105.01	105.89	104.9	106.21	106.53	105.89	104.41	101.25	103.42	106.94	104.18	108.78	108.51	103.62	110.04	105.21	105.97	110.33	107.31	108.02
104.61	106.84	113.34	106.5	104.77	111.76	106.57	102.7	107.8	109.92	100.58	117.24	112.96	106.31	99.419	106.83	104.89	109.6	106.55	113.69	100.99	104.93	107.27	110.61	108.62	102.26	112.16	110.76	105.33	106.79	108.67	106.94	106.1	104.03	108.44	110.02	111.07	110.98	110.7	111.41	103.21	107.15	106.49	107.19	109.78	111.04	110.57	105.49	109.66	107.32
96.452	99.005	99.163	100.1	98.977	98.969	89.401	97.848	95.659	103.3	94.574	93.949	102.76	100.08	97.727	100.72	101.06	93.856	96.354	99.791	98.331	99.401	93.762	101.15	101.41	96.246	105.69	98.356	104.05	93.574	98.552	98.392	96.944	99.121	96.037	91.108	98.447	94.678	99.005	97.52	96.858	100.43	93.864	103.21	97.957	97.077	94.235	94.702	94.863	100.98
100.06	96.158	98.927	96.009	94.05	105.37	99.075	98.501	99.571	98.148	103.08	99.367	94.077	100.28	100.26	97.068	95.156	94.598	98.467	101.5	96.89	97.222	97.096	104.63	100.94	103.21	100.4	99.038	100.99	99.317	101.54	99.473	104.89	103.09	102.04	101.5	97.372	100.12	98.244	93.632	95.353	99.341	95.936	101.97	99.493	91.664	99.576	97.74	92.314	103.63
101.49	98.29	97.703	101.76	101.62	100.03	99.924	97.582	102.39	98.879	107.61	107.69	104.82	99.26	98.039	106.66	98.016	99.229	100.71	98.337	98.36	102.99	97.374	105.41	100.57	101.21	97.85	106.77	98.772	99.077	100.76	99.795	101.43	104.57	101.79	102.33	96.293	102.93	100.34	107.41	99.583	99.897	102.78	97.908	104.56	97.475	100.08	95.648	104.83	102.54
106.26	115.88	106.84	101.38	109.08	112.2	110.94	108.54	102.2	109.69	114.9	111.21	105.7	105.5	105.07	106.2	103.28	107.48	109.76	111.7	106.21	109.56	110.75	104.22	106.41	102.54	108.62	108.72	107.42	107.64	109.32	106.89	110.4	107.28	115.06	104.65	107.58	113.3	110.36	115.32	107.96	107.42	111.89	111.86	115.23	106.08	111.49	106.21	104.05	117.23
104.99	104.25	110.98	108.39	104.78	106.36	111.01	112.63	108.77	112.04	107.31	109.11	110.51	102.11	105.71	108.87	102.62	101.59	106.48	108.55	102.68	100.68	107.06	111.51	103	105.4	104.16	112.29	107.05	98.297	111.89	108.96	105.41	110.59	102.03	107.07	104.13	110.29	101.88	110.87	106.84	107.7	106.65	106.86	102.24	107.49	103.53	105.16	111.42	108.38
105.87	106.02	112.74	108.38	108.89	113.58	106.26	107.1	105.5	110.96	106.69	100.24	104.62	108.91	105.42	100.93	114.19	101.28	111.44	107.47	103.49	107.94	111.23	106.82	111.1	108.25	109.92	101.09	112.81	112.37	109.45	107.43	108.46	108.02	106.48	109.48	103.95	110.3	113.91	104.1	109.7	114.01	105.19	106.48	112.56	104.65	109.63	101.46	105.86	114.18
97.291	97.209	98.617	103.54	100.11	106.88	104.74	101.4	99.898	100.12	101.53	101.6	104.6	104.06	101.26	100.99	97.844	104.98	108.04	95.122	97.25	100.9	97.532	100.24	98.476	101.05	99.586	98.365	96.638	102.76	107.9	100.68	98.351	99.065	95.328	95.123	91.539	98.014	98.184	95.093	101.91	101.56	97.4	97.263	101.05	98.443	92.057	102.38	105.17	99.58
107.69	105.8	110.84	108.29	109.41	99.223	108.62	110	109.11	109.91	108.87	102.71	110.01	106.23	103.46	109.31	108.75	110.16	112.49	104.34	114.05	108.36	107.14	109.29	105.5	110.47	101	107.25	104.46	109.22	107.8	115.26	111.84	104.5	108.2	110.31	107.84	109.29	107.96	106.35	108	113.04	112.52	112.03	114.11	102.83	108.8	107.29	106.37	103.54
112.25	112.12	107.17	112.52	109.5	113.87	111.26	114.18	108.03	108.79	108.99	112.22	104.58	100.94	102.73	101.6	107.64	106.2	110.08	111.01	107.97	111.86	105.77	109.01	104.98	108.17	112.15	106.32	107.76	103.92	105.71	112.21	104.79	107.92	110.63	101.97	107.89	109.91	106.23	101.77	102.29	110.88	106.32	105.29	106.46	104.73	108.14	105.66	107.23	110.64
101.22	101.36	100.67	99.142	100.34	98.126	105.47	107.94	100.98	103.4	101.06	101.81	99.671	95.747	100.39	100.83	106.6	99.392	104.87	100.13	99.069	100.26	100.08	96.855	97.983	98.897	102.26	102.59	99.283	104.06	94.041	94.214	106.8	101.26	106.61	104.52	98.847	99.274	102.61	102.19	100.31	105.77	98.437	102.69	102.81	103.6	100.67	96.757	102.45	100.53
103.01	95.605	99.415	97.71	105.38	97.208	96.113	90.843	99.675	97.185	101.95	96.516	103	99.084	101.52	94.083	97.259	98.063	95.111	98.669	96.937	92.72	99.068	101.53	98.402	103.38	96.238	98.397	93.19	100.23	96.505	99.31	100.67	96.993	93.091	92.859	94.367	103.43	100.72	104.53	92.107	98.223	97.171	104.21	99.878	98.034	91.775	102.19	98.215	93.53
108.18	101.19	103.16	104.76	108.3	98.003	101.43	102.25	112.47	97.954	104.33	108.29	97.637	102.59	109.17	106.27	101.64	104.99	108.6	104.12	109.29	106.52	103.27	105.88	106.79	107.95	107.52	110.12	106.95	111.64	107.06	109.02	111.3	103.8	105.97	98.472	107.56	111.5	102.77	106.24	104.09	110.71	102.82	108.52	109.1	108.51	115.39	103.56	106.33	110.27
104.48	114.07	114.62	103.11	103.01	114.09	101.44	109.8	106.54	101.93	109.19	101.91	106.88	103.7	102.05	103.73	107.15	106.08	108.1	109.07	103.84	105.7	107.04	103.89	107.9	112.06	109.52	103.13	110.3	106.21	110.91	103.76	100.87	108.31	102.56	105.24	102.96	99.89	104.72	104.05	111.2	100.94	112.11	108.55	111.22	108.88	99.338	99.623	108.35	102.89
104.98	113.97	110.31	114.42	114.89	111.36	108.45	104.51	114.11	116.06	118.95	114.07	113.98	115.04	109.59	120.29	113.56	111.64	113.78	113.61	107.47	113.41	108.16	107.02	106.71	111.89	114.34	108.75	107.9	110.03	112.33	108.14	110.04	113.15	117.57	106.92	112.83	108.47	107.3	108.63	111.08	105.32	113.72	105.38	114.44	112.19	114.43	106.69	105.35	109.84
113.36	108.98	107.81	107.04	104.27	109.97	106.34	107.17	110.59	107.66	113.8	110.74	111.59	108.13	108.96	105.88	112.26	106.37	110.73	108.47	107.95	106.36	105.79	109.04	109.06	110.99	106.36	111.34	99.819	107.28	106.47	108.13	102.21	109.44	110.78	110.47	108.83	109.85	108.16	113.59	104.7	114.72	106.18	110.3	112.97	108.22	113.37	104.87	109.71	105.53
109.52	110.02	110.79	108.94	106.12	109.39	106.53	103.21	103.69	105.79	109.86	107.83	104.74	108.03	112.01	107.01	108.98	106.2	103.1	107.76	113.21	107.76	109.12	110.95	118.93	115.64	104.81	113.71	107.65	108.78	107.04	103.19	112.05	110.43	111.26	103.79	105.53	108.13	106.16	104.61	109.92	108.34	113.95	103.62	107.6	110.95	106.41	114.33	111.48	111.84
103.81	108.79	104.59	101.34	108.65	107.7	107.27	109.16	102.68	106.91	109.14	102.4	103.73	107.56	107.64	109.52	107.86	101.29	105.68	104.6	110.09	106.51	103.86	110.01	105.62	104.83	111.49	104.34	100.95	107.13	95.879	104.17	104.15	107.37	101.89	106.47	102.22	101.7	103.48	99.908	111.02	104.41	104.09	104.58	108.07	106.76	106.29	109.44	108.38	102.87
101.89	101.84	101.5	106.36	106.95	109.36	104.9	108.66	102.64	102.1	107.72	103.84	105.87	100.01	109.73	103.84	105.91	106.88	104.26	110.17	96.717	101.2	100.77	112.8	101.3	105.65	101.41	101.31	107.63	102.41	108.51	109.63	105.4	109.99	98.752	104.85	104.59	109.46	108.15	105.21	106.53	103.06	94.033	102.98	105.12	106.34	107.93	105.99	106.53	112.03
109.77	100.21	115.35	110.47	110.33	112.31	115.16	101.66	109.73	103.59	107.61	110.49	101.24	100.53	109.4	110.88	104.73	104.83	104.63	104.22	101.12	110.52	101.09	109.02	108.36	104.84	100.17	105.1	107.16	110.39	110.09	107.94	108.97	109.08	115.56	106.69	110.08	102.6	100.27	103.78	104.55	103.58	111.45	102.82	100.89	113.26	113.31	98.94	103.95	109.14
103.44	105.05	101.68	96.165	112.33	105.25	102.59	103.86	106.87	104.65	108.32	110.72	100.48	111.21	105.26	108.82	103.53	106.25	102.34	103.42	105.26	106.73	98.225	99.587	102.89	106.82	113.34	104.09	107.72	103.12	105.28	108.72	105.69	104.01	106.1	107.66	99.795	102.85	109.12	106.96	106.77	104.85	101.76	105.75	101.47	103.53	100.02	97.231	105.65	101.54
107.93	100.16	103.62	104.31	99.921	107.89	110.85	110.12	105.07	105.13	107.6	104.61	104.56	105.49	104.79	107.43	106.64	101.19	108.51	107.97	104.09	108.04	104.39	102.96	104.22	98.648	110.01	108.64	103.17	107.89	104.85	108.51	104.29	108.38	110.6	105.59	111.21	110.09	103.69	108.02	104.81	104.02	103.43	98.81	106.02	104.64	108.11	101.56	103.34	103.77
107.02	101.26	102.54	102.95	110.65	108.02	108.66	111.51	111.54	104.95	105.16	106.49	99.54	104.13	98.655	103.61	105.15	106.78	108.31	107.92	105.04	103.65	107	107.62	103.07	105.93	107.09	108.01	105.58	107.48	104.23	107.42	110.94	105.46	108.75	102.14	100.98	103.13	105.05	104.98	101.96	105	103.62	101.52	107.45	110.15	103.26	110.56	101.55	104.95
108.72	108.84	106.22	109.58	112.71	102.03	113.12	111.98	110.15	113.53	104.28	104.96	109.73	115.14	112.62	115.37	109.54	107.92	115.31	110.08	109.91	105.42	111.72	114.19	113.83	107.49	113.31	109.5	105.33	107.5	108.32	118.09	111.41	103.51	111.86	107.92	107.76	111.73	109.36	106.22	112.91	112.15	110	114.42	108.2	112.58	110.5	108.32	111.61	110.87
110.7	110.58	105.99	109.34	106.77	105.96	104.76	110.69	108.87	111.65	109.01	107.08	104.98	110.01	104.17	105.44	105.89	111.11	108.27	109.61	113.15	111.41	102.51	106.01	108.28	101.67	104.68	108.76	107.07	111.98	106.44	110.89	114.22	107.48	107.51	106.45	103.19	110.14	106.27	109.99	113.32	107.64	106.23	107.92	105.06	106.46	111.74	110.4	109.84	102.89
99.947	102.17	100.7	97.951	95.951	98.263	98.906	100.84	99.15	95.078	102.22	97.531	98.243	97.797	102.35	98.271	99.256	97.631	100.69	101.59	100.24	103.58	95.593	95.693	97.795	92.828	93.595	99.726	100.6	100.57	101.92	96.693	95.431	92.894	104.99	98.096	94.288	93.862	96.629	99.065	93.867	96.591	100.08	93.967	93.997	102.2	91.122	102.09	99.897	97.315
103.19	108.72	108.32	103.25	109.42	110.95	103.71	106.62	112.66	106.7	101.49	109.43	113.13	109.83	110.62	99.904	103.39	105.28	102.35	113.96	110.01	109.39	105.22	113.08	109.33	108.83	111.06	106.83	109.27	105.32	104.8	106.01	104.59	113.54	106.89	108.85	104.58	107.64	109.95	107.96	104.18	107.73	104.54	112.61	102.69	109.99	106.51	105.5	110.62	106.79
101.51	103.49	106.53	106.39	105.38	110.05	107.05	106.34	106.71	111.45	105.38	106.92	108.47	111.78	102.64	112.22	106.38	107.12	106.79	107.6	105.43	106.71	108.49	102.48	107.03	102.27	112.16	107.24	104.91	102.48	104.88	108.86	107.74	106.12	105.16	105.28	100.81	109.99	108.19	104.69	105.57	112.05	99.297	105.24	101.8	106.5	104.75	107.37	103.61	112.79
108.31	106.19	106.7	103.62	105.09	99.869	104.89	109.14	107.79	113.62	104.02	110.94	98.549	105.29	104.36	105.12	104.07	109.01	110.95	109.52	103.46	102.9	102.78	104.96	103.24	105.34	104.01	105.9	103.47	112.17	102.78	103.82	109.28	105.87	102.08	109.01	108.92	109.82	101.39	108.54	106.98	104.39	108.32	112.52	105.93	109.51	106.15	110.33	105.72	107.27
105.34	96.005	99.16	99.748	102.31	97.159	95.075	100.89	101.89	95.926	96.709	102.03	92.772	92.266	93.516	98.146	97.238	98.615	102.66	94.636	95.861	95.683	98.155	94.067	97.205	102.12	98.932	99.023	99.197	102.52	96.955	101.96	102.58	102.02	100.77	95.601	96.002	95.923	98.022	99.623	96.061	99.294	97.584	93.258	99.461	99.045	101.65	101.69	93.327	96.988
102.34	103.5	107.34	103.66	102.21	110.38	106.67	104.03	108.32	109.34	108.94	101.96	109.18	104.08	104.21	105.19	104.46	106.3	108.19	104.86	102.76	106.82	106.26	106.11	104.22	108.42	106.26	108.29	104.71	105.95	99.178	101.69	104.3	105.24	105.54	105.04	109.87	107.5	106.59	105.31	104.62	109.74	109.16	100.79	103.5	107.9	105.33	101.83	106.32	112.89
111.03	103.23	107.48	106.38	105.65	103.77	107.17	108.77	110.36	105.31	107.2	112.93	106.38	105.59	106.81	112.71	99.519	109.2	100.5	104.98	107.42	104.56	100.58	108.17	104.27	100.5	104.67	104.31	98.158	110.65	110.02	107.34	107.2	106.78	108.44	95.838	103	102.85	102.54	103.15	102.37	101.67	108.12	100.34	96.928	99.906	107.47	105.36	101.52	103.73
106.82	107.57	103.18	108.84	111.6	109.9	103.47	105.98	110.03	100.7	104.11	105.94	109.14	107.03	101.26	107	102.92	106.32	101.44	106.37	108.85	105.39	115.48	109.44	103.49	110.9	108.42	101.93	108.62	106.66	116.92	104.09	111.25	104.9	108.2	108.57	106.74	108.06	109.05	106.19	102.76	105.51	99.696	104.84	104.38	103.14	106.43	107.73	103.54	109.73
104.45	106.82	104.04	104.38	102.81	105.31	99.496	100.22	103.33	109.27	102.73	108.06	102.99	107.26	101.71	106.76	105.16	112.14	107.31	99.164	110.64	101.38	104.92	103.23	104.09	107.72	111.28	110.47	101.74	111.38	104.33	110.08	98.617	108.55	100.2	103.15	107.55	103.61	104	110.86	112.15	105.85	103.65	102.79	106.87	113.43	103.89	104.91	106.85	110.04
107.83	102.38	98.58	95.197	108.04	103.63	97.342	101.54	94.867	99.846	103.92	100.83	101.14	98.292	98.73	103.4	97.182	102.24	97.298	100.21	94.783	99.114	98.275	94.248	104.27	99.971	97.714	94.881	95.047	97.44	107.07	96.215	94.417	107.15	104.37	96.24	94.232	93.943	97.797	95.759	97.371	98.294	103.56	98.251	99.003	98.34	100.17	97.657	102.44	89.858
109.35	111.71	107.29	110.92	106.54	116.79	113.38	111.32	111.13	111.17	113.32	104	108.05	111.32	114.93	111.89	118.88	110.25	109.2	113.91	112.58	112.26	111.19	108.24	112.97	114.67	115.29	113.34	106.22	111.03	111.59	104.88	110.81	113.29	112.61	113.11	116.42	113.31	106.08	109.47	109.27	112.4	109.51	109.83	114.95	107.83	111.7	110.17	115.73	107.5
110.08	109.93	103.94	105.95	111.64	100.64	106.39	100.2	102.94	100.03	103.83	100.91	105.66	106.96	102.71	111.87	105.14	104.8	105	101.79	102.66	110.79	104.1	108.82	101.31	101	111.43	98.332	113.18	109.31	106.4	107.44	108.58	110.65	108.17	104.75	107.51	106.3	104.92	104.68	106.07	104.73	104.82	104.14	101.59	104.55	111.99	100.27	108.76	105.57
108.02	113.49	104.1	108.37	105.24	110.96	109.2	110.08	104.38	104.81	112.47	106.29	111.93	106.45	107.42	109.74	107.54	106.9	104.61	103.53	111.02	104.18	105.4	110.31	104.95	113.34	107.09	107.72	111.23	121.63	111.94	103	106.75	108.73	113.75	107.57	108.39	107.64	112.13	108.2	107.74	107.7	111.73	106.7	109.22	107.05	104.69	113.05	104.07	109.28
102.94	94.539	100.69	95.986	96.803	97.74	100.97	95.812	99.228	104.58	100.44	97.683	97.406	102.24	103.82	102.8	98.48	100.03	95.653	93.645	97.12	94.931	98.739	97.111	101.68	95.083	94.535	103.7	102.35	95.748	95.967	98.388	105.09	92.667	102.27	94.795	100.32	100.43	101.36	101.33	101.86	92.642	98.793	101.9	99.273	101.92	97.96	104.6	99.999	100.08
112.23	109.34	110.38	107.58	107.99	105.92	111.02	107.49	106.75	106.56	109.27	105.25	104.75	112.64	114.41	108.02	113.39	109.69	108.73	112.37	105.51	104.92	109.82	101.55	109.52	108.11	101.21	104.16	103.85	103.7	105.96	112.37	101.46	108.71	107.17	114.51	109.13	111.39	114.97	109.67	103.65	107.38	111.57	116.04	107.85	109.13	112.57	101.01	105.98	107.76
105.04	110.78	107.94	99.551	110.5	107.33	101.69	112.77	104.68	105.72	111.77	104.17	109.77	104.73	109.33	100.08	103.67	104.09	109.79	101.1	103.57	113.57	103.74	107.43	108.07	104.89	106.52	107.45	103.71	102.95	104.71	108.92	106.79	103.63	99.863	107.33	106.93	112.65	110.07	107.77	104.7	101.65	106.89	101.49	103.23	107.04	108.43	102.82	105.7	101.15
110.42	108.88	113.17	104.72	105.74	104.58	108.84	104.14	106.16	106.85	103.64	106.89	106.9	107.25	107.98	105.82	105.47	106.13	104.43	106.39	103.04	112	106.5	99.807	105.96	104.95	107.49	107.76	107.05	106.02	107.91	104.48	102.36	104.64	106.61	105.5	106.38	104.95	110.52	106.67	103.25	101.8	106.84	101.03	109.26	105.53	105.85	106.22	104.4	106.37
98.146	94.016	98.928	104.6	106.27	96.171	100.33	102.02	98.736	98.721	106.28	97.825	95.617	102.28	98.028	106.06	99.72	103.84	99.364	100.99	102.04	99.014	96.307	104.12	107.33	95.494	99.558	102.28	101.06	95.204	97.708	96.49	103.18	96.71	106.38	99.616	98.587	97.998	97.515	99.197	103.98	106.06	104.88	100.4	102.95	98.44	98.203	104.23	99.221	96.694
100.77	102.45	96.59	102.52	100.76	99.924	100.77	102.76	101.94	107.02	108.79	95.229	96.084	104.59	103.34	96.921	101.11	104.19	93.569	100.45	105.96	101.52	101.55	94.837	103.02	98.079	96.671	98.715	99.124	94.164	99.027	103.51	97.673	99.876	106.64	100.51	99.607	92.793	101.86	103.72	101.58	105.85	95.93	106.13	100.32	102.67	102.09	103.71	96.214	103.92
97.641	107.08	102.97	102.43	105.24	107.53	100.72	107.57	104.16	105.65	104.47	102.08	114.42	108.4	106.33	111.07	107.05	102.88	100.48	105.69	105.68	103.27	104.76	103.13	103.65	108.71	100.93	105.93	103.86	103.51	103.08	110.46	108.23	107.33	103.68	110.86	100.37	100.41	104.5	98.58	110.3	110.59	102.23	105.5	109.75	110.61	101.6	105.63	106.59	99.517
108.58	108.74	105.55	108.4	106.7	104.94	105.78	109.26	110.01	114.34	105.27	107.8	105.18	106.1	103.42	105.6	105.39	100.79	103.69	110.6	103.62	112.08	114.94	105.12	103.55	106.51	111.8	103.23	107.2	105.69	104.92	105.76	112.15	105.2	101.74	109	110.66	105.26	112.16	100.7	105.68	108.31	106.6	111.64	112.83	100.35	108.27	109.61	108.52	108.88
92.793	100.24	98.636	96.662	98.579	93.85	103.87	98.66	98.593	101.34	99.235	95.942	96.332	95.872	99.212	98.265	97.002	97.915	99.7	96.776	100.81	101.11	102.38	105.83	97.106	100.68	100.99	102.27	97.412	95.139	99.2	98.452	102.29	99.432	96.382	102.07	99.318	103.21	103.18	97.97	95.991	98.615	98.207	102.33	102.87	95.969	99.823	92.774	99.611	105.55
106.18	104.11	104.26	108.25	103.56	106.79	104.83	102.91	107.91	107.5	106.32	103.32	100.81	107.7	108.76	98.763	108.51	106.99	111.99	95.867	100.84	110.76	110.83	105.89	99.768	107.95	106.02	105.48	109.26	103.21	101.86	109.6	100.33	102.11	108.14	103.53	103.65	108.55	106.29	104.62	101.87	105.7	108.36	106.84	108.17	102.37	102.21	102.75	103.55	107.77
101.63	98.818	97.795	104.71	96.663	95.234	98.479	97.364	93.632	97.636	95.929	90.85	93.167	98.238	88.7	106.37	105.7	101.57	93.22	93.728	100.6	93.482	96.471	91.172	99.956	95.485	96.968	96.313	98.568	102.95	97.23	96.804	96.141	94.145	95.588	103.09	100.57	95.227	98.969	96.093	96.493	99.603	96.848	95	97.785	107.77	92.938	101.21	99.744	97.04
109.64	106.61	101.71	104.99	111.26	101.82	107.27	108.54	100.73	109.36	108.28	101.74	104.61	99.764	104.11	99.803	103.69	101.92	101.93	109.42	112.4	104.63	105.56	108.67	103.44	105.69	110.66	102.54	106.54	99.974	104.36	98.769	105.32	102.79	104.95	112.88	105.7	105.07	101.37	111.07	112.07	110.01	103.64	103.75	105.07	107.31	108.38	103.45	110.11	106.23
106.9	105.33	108.33	100.89	104.16	106.25	106.39	99.736	102.65	99.972	109.59	103.9	102.34	109.73	110.73	109.09	105.67	103.63	103.03	106.74	108.04	110.56	108.66	103.52	109.07	104.91	102.61	103.69	100.02	103.74	103.59	105.69	102.7	112.01	106.39	102.45	110.06	99.846	101.45	101.05	108.22	104.23	104.68	107.02	104.54	102.43	110.08	108.05	109.96	98.588
107.11	96.606	94.622	95.104	101.25	97.005	98.95	100.4	100.3	98.122	101.99	94.127	94.368	98.877	100.48	99.053	94.606	92.344	99.674	92.251	97.155	97.651	96.974	96.543	98.952	95.572	95.073	99.813	97.738	97.911	98.7	103.75	98.865	98.707	96.678	100.9	97.531	100.25	98.517	98.497	97.634	99.368	99.669	99.085	103.26	102.49	98.661	93.742	98.956	104.99
109.67	105.88	110.95	108.94	110.61	117.71	109.34	111.81	106.93	109.24	112.8	113.33	109.53	103	109.99	113.84	113.06	107.86	116.27	106.81	110.83	109.31	109.91	102.36	109.6	104.78	103.22	103.67	106.37	105.11	105.71	112.56	109	104.25	108.88	111.34	107.69	104.01	111.55	111.94	105.92	109.66	105.09	108.55	106.44	105.46	111.55	108.77	108.88	109.11
116.43	107.59	109.24	108.81	106.06	108.83	106.61	107.75	115.13	114.46	109.23	114.15	108.5	113.18	110.02	111.57	110.21	108.33	108.46	115.13	113.17	113.98	110.27	109.73	116.16	113.95	108.16	109.55	103.06	111.59	107.04	116.68	111.85	106.12	109.64	111.89	113.64	111.94	109.71	110.78	113.14	107.36	110.06	111.11	113.42	110.33	111.47	103.94	109.93	112.24
94.527	97.523	98.81	98.908	102.05	106.35	98.61	90.29	100.73	92.775	97.526	96.842	98.912	99.141	104.35	94.723	106.83	100.21	97.664	101.16	93.789	102.49	99.564	101.23	99.473	98.912	99.158	99.601	95.574	97.827	97.398	96.205	94.048	100.53	93.319	91.253	93.55	103.33	97.794	98.641	96.906	98.309	98.009	98.31	97.63	101.8	99.566	98.766	100.13	98.836
103.85	109.5	106.58	108.86	108.58	104.48	111.91	103.86	104.01	107.1	107.87	101.82	106.74	107.89	108.52	106.24	109.17	109.45	108.01	106.7	108.62	106.05	108.04	107.98	106.9	111.76	110.02	111.81	109.85	107.14	114.86	107.39	110.43	107.19	118.73	104.89	110.94	107.79	115.78	111.27	105.66	112.95	106.37	109.28	104.21	109.09	109.38	110.44	106	111.39
95.968	99.336	93.731	97.41	99.192	96.526	95.858	99.849	98.586	96.34	95.622	99.781	93.559	98.145	96.649	96.15	98.139	98.972	96.372	96.938	96.967	98.446	99.123	97.779	98.52	103.68	101.28	101.08	100.55	94.682	104.45	101.59	99.886	99.047	94.939	102.7	99.786	98.957	100.44	98.556	104.07	97.163	97.438	102.44	100.03	100.61	99.571	96.135	100.06	96.478
94.02	104.38	106.05	105.26	102.95	96.484	106.51	103.26	104.35	107.59	102.3	107.34	104.62	104.87	110.48	101.21	99.138	102.45	103.91	100.01	103.09	102.8	97.832	110.64	104.1	100.87	101.64	100.69	104.81	100.49	97.465	107.22	98.361	108.15	107.13	101.66	111.36	99.147	107.51	103.88	106.6	100.2	103.39	106.15	103.72	98.859	102.51	97.348	100.12	106.82
95.627	98.792	105.16	102.34	98.832	104.9	92.73	100.1	106.36	96.846	100.39	95.877	102	93.474	107.8	97.246	101.96	101.5	98.05	102.94	104.32	99.411	100.28	99.474	105.03	100.17	99.221	94.687	98.102	104.62	98.769	100.93	99.347	98.929	101.77	98.406	97.075	101.5	105.56	98.667	98.65	101.54	103.29	104.42	103.36	97.206	100.26	102.55	97.063	103.51
102.06	105.95	97.165	99.079	102.39	96.783	107.59	97.558	100.23	99.553	99.986	104.92	101.47	98.578	101.98	94.507	102.16	94.486	100.32	101.03	95.662	95.057	100.43	99.421	95.85	94.192	103.4	102.35	102.29	96.245	101.74	100.28	102.72	104.26	102.11	96.078	101.35	102.7	109.62	103.61	100.82	103.87	97.134	99.813	94.386	98.369	98.555	98.502	103.82	97.513
102.57	103.44	105.04	112.06	109.46	107.4	105.72	97.501	109.78	102.99	106.44	115.27	107.29	108.31	108.2	109.53	103.54	108.8	114.46	106.99	105.59	107.5	106.41	106.59	110.57	105.78	104.88	104.99	109.34	108.17	113.33	112.68	111	104.11	109.91	112.22	112.88	109.28	108.87	107.38	104.74	105.1	106.39	104.8	108.95	113.15	110.26	107.97	107.11	110.35
100.93	107.21	101.38	98.121	103.24	99.256	96.47	101.22	104.02	102.7	103.89	102.88	106.18	106.56	103.65	105.93	99.414	103.47	93.436	106.37	101.6	100.83	101.41	99.584	101.89	106.68	100.97	109.72	105.08	96.84	99.845	103.03	102.68	101.11	106.94	108.28	104.54	105.12	102.92	101.5	104.5	95.437	104.04	103.34	104.36	102.89	104.45	104.57	102.75	102.55
115.78	107.48	106.58	110.8	115.26	113.33	107.33	107.13	111.15	103	108.06	111.69	106.79	111.21	108.67	104.8	102.53	117.19	112.39	109.91	106.41	108.19	106.8	116.03	105.54	110.82	104.8	111.78	107.02	103.91	113.3	102.21	104.63	111.16	117.18	110.35	103.3	106.58	102.36	111.52	106.58	111.55	102.78	106.19	103.29	111.86	108.08	107.88	109.07	109.9
104.23	108.93	105	108.36	102.83	106.66	109.53	107.5	100.6	106.9	103.37	107.51	100.8	105.5	105.86	103.86	104.07	105.69	102.44	107.14	108.17	107.05	107.43	110.33	105.91	107.67	109.18	107.56	106.37	102.71	102.86	111.55	104.23	104.3	108.66	107.67	107.03	105.71	110.54	104.74	103.54	108.56	113.93	108.38	108.25	108.69	105.39	103.79	104.91	106.14
106.32	109.12	109.24	106.28	106.44	102.5	103.66	105.54	105.39	106.49	108.8	105.52	105.3	105.36	106.96	104.7	106.98	112.52	104.84	108.46	110.94	104.92	102.04	103.17	111.99	109.16	100.71	106.52	108.15	105.43	106.51	103.26	103.48	109.18	109.44	108.16	99.614	103.97	103.57	107.59	107.41	104.41	106.72	105.24	104.01	101.08	106.25	108.44	109.07	104.8
105.28	104.25	104.76	105.2	106.55	105.64	103.84	104.96	106.36	111.8	106.35	99.132	96.538	106.24	109.64	108.73	103.52	107.86	100.11	98.488	104.38	107.83	108.81	108.1	102.86	104.83	105.82	102.8	110.3	107.02	109.93	105.58	108.69	104.78	105.62	110.07	111.77	110.98	107.66	106.84	106.96	103.83	105.25	107.53	104.36	103.12	104.21	104.21	107.42	102.55
105.18	104.49	101.57	108.75	106.62	100.86	102.91	109.69	108.99	99.986	110.73	106.41	106.1	104.88	106.2	112.49	101.03	103.06	106.53	108.77	109.35	104.51	109.15	109.4	103.82	111.17	111.39	106.8	105.63	100.25	107.83	102.14	106.84	104.72	110	106.46	104.45	102.57	109.63	108.7	105.5	104.78	105.33	100.93	109.09	101.23	105.81	112.01	103.98	96.476
105.67	106.16	106.98	111.6	103.95	107.81	111.39	104.83	100.99	112.04	104.02	108.06	103.15	104.41	109.84	110.24	107.47	108.17	104.62	107.69	106.17	109.79	108.76	106.24	101.48	107.21	102.05	104.47	105.75	109.41	108.76	108.18	104.93	107.6	109.99	105.58	107.75	106.61	108.7	108.71	103.94	110.85	110.62	106.36	111.97	105.31	111.01	103.34	108.72	107.01
98.342	102.12	98.342	99.697	95.414	100.31	96.998	97.77	98.195	99.186	87.105	103.97	103.4	99.483	99.255	92.938	104.32	101.44	101.51	100.09	100.72	96.704	102.95	92.711	97.274	96.061	101.68	100.15	100.27	100.85	103.15	92.257	99.977	98.858	96.022	94.562	107.03	104.23	103.75	99.196	97.044	97.848	98.701	96.499	100.36	98.44	96.388	102.69	94.511	103.82
104.54	106.65	107.55	102.58	101.97	108.35	111.62	106.89	102.31	105.54	106.03	107.49	105.25	108.26	110.41	103.65	100.9	106.68	109.41	106.28	108.89	109.21	101.36	102.03	102.87	105.61	107.72	104.68	100.53	110.91	96.05	108.82	102.75	104.16	104.84	104.12	103.99	103.07	104.34	106.29	106.35	105.63	109.21	102.76	110.4	106.74	112.86	98.042	108.79	106.61
107.14	107.36	110.23	100.17	105.41	105.65	106.12	113.47	106.83	105.34	104.7	103.8	108.46	107.86	111.3	102.05	108.3	110.29	104.97	114.9	105.2	102.96	102.63	107.09	104.08	102.31	107.45	111.48	105.24	111.08	101.62	100.37	105.51	107.16	102.95	105.92	109.76	109.65	106.85	108.01	103.39	106.33	103.67	107.59	107.19	110.04	110.1	102.13	106.77	102.79
105.09	106.68	98.594	96.051	107.58	100.98	102.17	105.35	98.072	101.49	98.873	98.17	97.698	101.09	99.728	97.906	97.675	96.812	99.064	97.374	105.68	102.86	99.25	96.844	95.388	98.641	106.13	102.24	100.63	95.768	95.77	95.789	97.239	96.389	94.224	100.43	93.225	96.957	101.18	95.299	96.817	102.57	100.04	103.47	99.427	99.007	103.05	97.944	101.44	100.49
103.62	94.609	94.154	105.83	100.39	98.603	104.42	100.65	99.275	101.99	103.48	98.092	107.46	100.11	98.511	96.167	105.29	98.052	102.34	101.05	100.2	97.695	101.25	101.88	101.95	102.24	95.862	101.25	95.654	103.75	108.9	108.09	102.81	96.038	97.073	104.24	103.18	102.67	102.58	103.26	101.97	100.11	97.961	102.61	103.07	100.21	101.92	100.55	102.55	106.44
109.64	107.54	103.59	106.83	108.72	112.92	101.53	105.68	108.38	110.83	107.8	105.19	109.25	107.1	108.38	110.3	103.04	103.39	106.92	106.99	108.93	102.4	106.91	109.18	102.13	106.63	106.91	103.23	106.57	100.95	107.87	104.46	110.18	101.38	108.56	104.41	107.95	105.48	102.93	106.38	105.83	100.88	102.5	105.02	109.04	102.99	104.58	106.56	109.89	104.59
94.978	103.44	96.433	98.423	101.93	97.185	90.159	99.889	96.352	102.9	96.735	98.932	98.372	95.627	101.32	101.65	100.88	94.966	99.308	98.852	92.958	95.61	99.797	98.005	95.133	101.5	99.519	98.293	103.41	100.88	102.14	102.89	95.004	95.848	96.318	100.04	96.801	98.987	98.974	107.51	99.779	100.01	96.353	99.064	99.63	96.393	91.999	103.13	96.899	94.864
107.55	113.58	105.32	103.64	109.96	103.67	107.4	108.38	108.71	111.17	106.62	113.84	113.96	108.88	110.59	107.79	105.15	108.97	106.34	110.49	106.78	111.72	106.56	105.19	105.99	108.48	113.12	107	104.88	110.98	108.88	108.07	111.86	106.88	111.14	108.73	101.66	103.59	110.82	106.4	105.66	109.74	101.96	103.1	109.15	102.43	109.74	109.6	108.81	109.61
105.65	99.796	110.26	102.88	112.74	109.87	110.38	104.86	108.54	105.36	110.41	107.97	107.1	107.36	111.02	108.83	103.74	106.71	103.44	111.16	107.06	108.5	104.7	104	98.043	107.89	102.5	107.03	101.39	106.08	104.87	102.76	114.73	105.31	103.64	107.47	102.49	106.1	103.31	99.703	104.74	100.01	103.18	104.38	107.93	103.4	100.88	107.25	103.04	104.85
113.03	107.01	104.82	107.84	113.14	105.75	107.02	106.6	110.67	107.43	110.54	112.08	103.37	107.4	108.73	106.2	109.51	105.29	108.46	107.06	109.17	113.6	109.88	104.96	107.99	105.22	113.69	105.99	107.53	109.98	102.26	109.41	103.59	109.33	105.96	109.45	111.22	114.74	105.68	110.13	106.35	109.78	109.62	107.84	106.69	115.6	103.51	108.46	106.05	107.08
95.77	98.819	93.635	103.88	100.21	102.9	103.14	93.252	94.551	104.84	103.24	100.33	100.2	98.107	99.951	103.48	103.47	96.934	98.006	101.61	100.13	98.653	98.734	101.16	100.51	94.675	98.509	95.606	102.54	100.09	98.525	105.14	94.532	98.709	102.14	100.03	99.276	99.644	98.225	96.937	97.619	101.11	100.35	97.383	97.395	96.935	96.391	98.351	99.616	100.49
98.861	99.014	101.88	99.37	103.42	105.93	99.886	101.51	107.53	104.43	104.63	99.405	106.57	101.17	92.871	103.9	99.823	103.16	101.86	101.56	101.17	98.102	100.6	103.15	94.779	100.11	107.46	104.93	98.468	99.595	97.833	100.93	101.68	97.877	100.69	101.26	100.52	99.034	102.99	99.517	96.885	98.854	95.786	96.782	99.92	104.32	93.247	104.52	105.64	97.713
95.277	100.04	107.12	98.187	102.07	96.599	97.288	99.181	102.41	104.34	104.5	99.945	94.287	104.42	99.524	99.361	101.01	94.822	96.883	94.964	101.68	99.337	94.111	104.22	99.878	105.31	105.76	95.583	93.985	97.315	105.02	91.433	100.27	98.874	94.26	95.862	95.276	101.87	99.424	105.47	104.64	100.93	96.265	98.465	99.704	102.76	100.03	101.49	103.09	99.746
100.33	102.82	109.42	110.87	105.84	110.79	106.88	107.31	111.47	100.7	105.81	106.53	115.16	109.56	108.54	98.189	109.29	111.88	116.65	108.06	113.05	100.76	109.16	105.66	108.5	111.55	104.64	111.04	108.46	113.32	106.01	107.65	108.99	103.95	105.92	106.33	112.84	108.08	110.24	105.3	117.62	108.33	107.78	111.22	102.18	102.51	107	108.6	104.05	110.44
105.09	106.34	106.84	106.13	107.89	104.28	104.64	104.82	99.641	109.49	108.6	109.78	103.16	108.85	100.92	105.43	105.55	110.52	107.61	103.41	109.4	104.83	107.49	108.93	110.44	107.96	111.72	111.19	102.78	108.67	107.02	105.42	106.18	106.58	108.74	99.783	111.35	103.09	100.43	107.27	108.5	110.33	103.89	101.82	109.09	101.33	106	107.43	99.267	112.21
107.7	107.07	104.09	100.15	111.97	107.77	110.89	105.56	104.64	113.48	103.24	110.73	102.74	104.71	105.38	103.72	108.52	100.37	102.34	106.13	100.2	106.69	108.71	103.55	103.63	103.8	104.81	109.99	107.09	103.42	100.99	99.045	105	108.13	102.7	114.18	102.35	110.51	103.43	96.586	108.51	95.089	108.7	107.64	105.4	101.22	109.28	107.7	101	106.96
108.75	108.09	105.47	113.51	109.5	100.96	106.77	115.79	115.32	112.14	109.64	116.59	106.33	110.96	115.06	111.34	111.23	115.42	113.99	108.27	107.46	112.28	113.6	108.3	106.08	113.39	113.53	106.77	108.92	108.31	109.24	113.69	106.22	108.84	112.48	105.42	109.02	113.34	104.81	109.98	115.24	111.74	104.2	110.69	111.74	113.67	109.87	113.56	106.21	111.39
109.54	110.25	106.95	108.73	109.93	111.84	109.31	107.41	111.72	109.01	106.59	110.97	106.66	108.13	107.04	109.95	109.05	113.13	109.09	106.36	110.48	105.02	109.68	108.18	108.22	109.56	106.71	110.59	114.06	108.73	109.2	110.32	107.6	118.06	105.48	106.86	108.99	110.53	101.74	103.99	106.09	107.58	104.92	108.41	106.05	108.68	107.3	103.67	110.25	111.03
113.13	108.24	104.39	98.406	109.36	108.26	112.51	104.42	102.9	107.66	107.69	114.89	110.94	108.42	103.02	103.67	110.59	106.27	105.87	109.26	104.23	106.26	112.08	108.09	109.89	110.08	111.65	114	101.77	106.61	108.01	111.96	105.36	107.91	112.18	104.65	106.92	107.44	109.69	108.89	108.4	102.4	109.9	102.07	112.36	108.38	105.63	104.02	108.9	109.72
110.85	109.29	105.67	103.05	108.72	110.42	107.23	103.26	110.54	102.91	99.634	114.49	106	109.94	102.69	102.28	104.05	104.34	103.71	102.87	107.86	107.96	109.93	111.74	107.09	107.22	107.61	107.9	112.07	108.81	110.02	112.06	109.44	108.06	112.24	113.34	115.13	105.21	104.67	109.64	108.87	106.06	111.68	102.99	113.34	105.19	105.58	106.99	111.88	106.88
108.66	107.62	108.02	104.12	112	114.09	103.52	108.28	104.68	109.64	103.67	104.09	107.11	101.92	109.69	107.3	108.36	107	107.74	114.45	103.18	113.92	111.3	107.93	103.68	113.92	107.17	103.7	113.35	107.68	113.48	109.73	109.38	108.08	107.86	105.7	110.84	107.41	108.29	107.24	107.53	108.73	104.12	103.82	105.43	108.95	105.42	107.86	113.18	104.76
103.47	100.82	99.561	102.3	102.45	107.26	107.71	106.83	100.02	110.76	106.76	111.74	108.52	103.35	110.33	110.86	108.24	109.92	99.462	103.52	105.66	104.79	103.9	104.44	104.18	111.83	104.75	106.88	105.19	100.97	104.04	109.97	108.88	105.22	102.78	104.54	101.02	105.96	107.12	109.24	105.5	106.25	109.64	109.85	100.74	106.1	106.47	104.98	103.89	103.77
113.46	107.98	104.75	108.12	114.07	103.55	113.78	100.75	103.61	107.4	106.58	99.075	107.88	105.2	110.95	105.36	107.22	101.5	107.01	111.51	107.05	108.5	109.89	106.71	108.02	104.76	109.35	111.9	113.87	109.58	102.53	107.78	106.63	108.77	108.32	111.33	107.56	105.61	109.22	105.48	106.1	111.39	114.28	108.29	109.35	107.94	111.56	109.83	108.14	106.71
110.32	112.93	105.64	110.1	102.67	108.55	107.79	106.96	105.61	111.41	108.24	104.39	103.09	106.57	112.11	111.66	113.37	107.27	106.85	110.51	103.69	107.43	102.17	116.15	109.41	108.1	108.82	109.8	115.52	105.08	112.45	106.62	112.27	113.5	107.97	102.59	102.92	109.82	111.25	108.33	103.1	110.4	109.72	111.16	109.79	102.74	109	112	101.22	109.26
103.03	104	97.295	104.72	96.876	98.896	98.225	97.75	97.919	98.514	107.48	99.168	97.896	98.952	102.16	100.45	101.44	105.94	100.15	102.27	103.66	100.17	106.21	98.513	101.89	98.669	95.729	101.32	96.536	100.65	96.997	100.33	98.914	104.22	103.5	93.551	106.27	95.681	105.73	97.668	100.09	101.26	104.42	102.66	101.32	94.55	97.583	104.43	101.79	103.71
96.064	104.09	103.58	102.68	100.41	102.62	104.17	103.93	105.84	105.46	105.38	99.411	105.45	107.01	103.47	108.36	105.26	107.93	101.53	102.72	103.82	105.73	102.64	108.14	99.853	106.97	101.66	109.19	101.48	100.5	103.96	99.985	104.43	105.21	100.47	100.59	106.54	104.82	99.817	95.492	97.193	99.02	101.45	100.59	108.58	103.78	102.34	108.22	100.44	97.389
104.8	108.62	104.45	108.83	109.71	107.5	109.05	109.93	112.38	100.83	111.19	110.87	109.71	109.34	111.19	108.38	103.68	111.65	107.76	103.72	103.35	115.7	104.09	103.09	112.91	106.69	108.39	109.13	104.18	111.78	111.89	111.7	111.32	111.26	104.58	110.32	107.75	107.31	111.86	111.14	110.48	111.5	111.15	110.75	104.19	111.32	104.5	108.2	107.95	108.37
109.89	105.91	108.48	109.82	110.15	107.85	102.14	105.61	104.71	101.5	106.95	108.93	113.13	101.43	109.04	111.06	102.82	106.32	106.7	106.52	109.35	108.71	106.98	105.9	109.11	102.23	108.18	109.57	106.05	104.76	112.76	104.82	111.11	103.41	113.97	109.51	107.12	108.12	103.89	111.08	105.46	106.15	113.22	107.8	104.84	105.12	110.94	114.43	106.76	108.61
106.24	105.2	111.17	102.09	107.41	107.54	107.13	108.02	99.565	104.28	112.63	106.06	112.17	111.21	109.02	104.47	101.11	107.71	98.346	101.01	107.71	99.783	100.01	100.4	109.57	110.46	112.87	106.77	106.8	108.31	105.86	104.49	107.29	106.77	106.88	103.82	103.89	108.36	106.51	100.66	104.6	104.35	104.41	105.16	103.18	110.97	108.23	102.48	109.73	103.76
112.65	103.51	104.59	101.97	104.14	103.29	107.84	102.11	108.5	106.28	107.86	102.37	103.5	103.81	106.65	108.17	104.65	105.55	101.68	105.39	105.15	106.24	104.36	105.66	103.57	107.99	104.59	104.58	100.82	101.86	107.01	105.8	110.96	110.67	109.12	112.26	104.08	102.14	107.2	105.92	105.22	102.89	106.32	99.912	103.13	107.12	107.01	108.81	104.52	107.58
99.82	109.44	106.5	105.2	100.02	101.94	104.66	108.22	103.8	108.54	103.44	108.57	103.37	105.77	113.24	106.79	106.36	105.22	99.933	102.78	102.61	104.38	103.65	100.6	103.97	107.19	111.1	101.87	105.85	99.69	99.932	108.86	107.61	104.33	103.93	107.3	105.41	99.485	99.082	108.74	107.21	108.6	105.04	106.6	99.041	102.93	104.31	108.47	97.733	110.48
107.83	108.79	104.12	104.75	111.65	104.48	111.37	104.84	111.84	104.08	106.22	105.76	109.9	107.83	108.05	107.72	108.96	116.09	111.56	110.85	107.78	108.19	107.59	108.12	109.59	110.18	107.93	109.58	109.18	114.66	112.03	110.28	110.26	112.14	104.57	106.68	110.1	107.11	111.32	111.22	99.563	110.63	98.75	104.47	110.36	104.03	106.51	107	103.21	114.47
111.78	115.74	109.54	112.37	107.04	117.06	110.39	109.98	107.29	110.04	110.17	108.2	109.66	109.68	112.01	111.34	108.93	117.41	110.69	111.47	107.68	109.9	110.58	109.84	108.24	110.85	107.74	107.68	102.03	112.29	104.08	111.29	113.31	113.15	108.98	115.05	114.21	110.39	102.79	107.64	109.8	109.95	107.53	119.24	108.23	106.98	111.74	111.96	109.02	115.84
107.51	107.79	112.01	107.69	109.88	106.13	102.85	109.58	107.5	105.29	107.09	104.6	106.76	102.46	108.9	104.15	106.87	107.32	109.45	105.26	99.411	105.65	109.54	108.33	104.29	103.85	106.97	109.63	111.33	114	106.16	108.67	104.08	107.21	108.67	105.34	104.48	101.27	103.71	102.71	109.59	102.67	109.01	107.1	109.42	103.52	110.02	111.75	108.99	108.46
111.96	102.24	109.44	111.86	108.53	108	106.01	110.16	100.05	109.56	110.77	107.96	106.4	106.77	107.34	107.89	105.93	104.72	115.57	105.54	103.78	103.13	98.043	114.81	106.08	111.82	110.49	109.27	111.4	105.97	100.31	109.27	108.99	109.78	110.94	117.5	110.09	107.87	111.15	107.85	106.01	100.86	105.55	105.36	100.45	103.11	107.36	111.11	102.92	115.91
108	105.6	107.1	106.22	111.53	107.48	103.97	101.59	108.66	103.1	105.08	109	105.79	104.72	109.99	110.87	110.39	106.24	103.51	105.19	106.16	112.6	106.48	109.21	106.26	111.77	107.49	101.25	102.23	106.7	104.67	108.14	105.81	113.05	113.29	108.54	115.24	105.51	109.61	106.99	105.14	110.11	107.52	111.39	109.03	102.5	106.09	109.63	106.84	105.24
100.33	99.668	99.834	99.079	100.91	96.769	101.77	97.522	99.226	97.949	95.646	100.87	97.566	101.69	102.88	96.922	95.739	94.996	101.57	98.633	90.22	96.835	97.438	92.058	96.437	94.923	100.92	99.89	101.55	97.87	93.997	96.332	98.089	92.961	97.552	97.44	99.221	95.346	99.221	103.73	101.12	97.617	105.77	100.02	99.08	100.5	97.702	94.765	97.868	94.76
105.82	101.97	106.9	101.83	101.03	105.72	104.06	105.5	112.14	100.71	107	106.51	106.85	109.15	106.01	108.71	102.61	109.07	102.7	102.76	104.78	104.01	105.46	104.37	106.18	107.54	104.26	106.47	104.48	106.41	103.82	103.05	105.92	106.3	101.01	100.05	108.62	109.94	113.78	108.14	107.07	99.098	97.312	104.45	110.4	101.85	110.29	105.86	108.21	111.13
99.093	104.09	97.116	106.99	98.705	103.86	103.4	102.56	103.67	100.14	96.362	101.32	96.126	108.51	95.925	93.947	105.98	103.15	104.34	104.03	104.34	95.634	101.19	106.14	110.8	100.21	107	97.217	101.6	98.568	95.179	98.009	100.04	93.336	98.31	101.79	103.88	96.335	95.227	102.35	103.64	95.484	102.22	102.28	96.172	96.739	103.44	103.87	100.96	100.24
102.28	107.84	105.96	108.48	111.83	106.61	107.71	109.43	109.11	104.49	101.58	109.75	110.42	108.98	109.46	110.38	108.81	105.73	106.33	106.93	107.57	104.66	112.67	107.31	109.7	105.94	106.28	104.29	105	114.81	102.02	104.99	105.31	111.93	101.41	106.3	102.71	99.768	103.74	103.45	104.54	104.16	108.87	108.68	103.21	112.8	108.76	103.87	107.34	105.02
102.33	106.76	108.25	110.41	105.52	105.01	109.13	106.49	104.9	114.82	109.52	108.6	105.38	108.13	103.62	111.26	104.83	101.28	113.51	102.83	102.13	103.25	109.66	101.88	106.29	110.78	107.1	106.79	107.44	108.02	105.82	110.44	101.17	108.06	112.17	104.06	104.49	109.26	106.41	108.17	115.15	109.95	104.21	100.47	103.66	103.81	106.2	103.27	111.06	102.35
112.27	110.18	111.8	108.1	110.84	105.9	105.18	114.84	115.56	110.39	108.89	114.61	114.22	109.29	106.34	114.43	115.61	108.38	114.26	111.77	111.11	115.38	113.87	113.11	113.58	112.13	109.79	110.21	110.93	110.48	110.38	115.21	111.99	108.2	112.06	108.01	105.52	106.32	110.87	108.7	106.48	108.99	114.58	111.58	115.18	107.97	111.34	112.04	114.05	105.26
106.94	102.49	103.75	107.91	102.98	110.32	103.79	104.33	103.48	101.18	108.17	106.24	106.28	105.51	97.113	106.61	103.91	111.56	105.17	103.79	101.93	112.39	102.6	105.13	107.2	104.07	106.69	105.69	110.11	108.82	105.06	103.72	107.19	103.47	104.26	105.32	102.88	104.67	107.59	106.74	104.26	98.053	102.08	107.84	107.5	108.02	108.89	101.61	114.7	99.526
115.87	112.63	105.6	111.12	111.37	107.01	111.85	108.5	104.27	111.94	105.87	104.99	108.84	116.33	105.08	111.95	108.5	105.44	107.61	103.6	110.42	108.82	105.81	113.17	112.27	106.12	107.06	106.21	110.13	99.551	111.92	107.86	103.84	107.99	103.63	106.2	112.47	106.33	111.65	101.82	105.71	109.9	111.62	102.8	110.7	99.544	109.89	107.6	108.71	104.23
105.09	104.04	105.15	102	105.13	106.78	107.34	103.86	100.25	107.68	107.22	105.84	112.79	110.02	109.23	106.62	106.57	103.07	106.33	107.36	106.56	111.83	108.07	101.66	100.44	105.43	105.78	103.54	108.32	106.56	106.19	105.17	107.61	100.7	107.85	108.77	107.83	107.8	107.19	105.6	104.81	108.96	109.31	101.19	106.83	108.3	110.43	104.27	103.78	109.69
111.3	110.9	108.81	109.22	104.86	112.59	108.73	110.99	109.74	111.28	99.686	107.23	107.97	106.03	97.982	109.5	105.12	105.52	111.36	108.79	114.28	105.77	108.15	106.48	109.25	109.49	101.67	109.64	109	110.8	105.21	108.81	111.69	107.14	111.14	112.29	109.32	105.38	112.57	111.09	104.32	105.22	111.31	108.21	112.79	108.48	107.03	105.34	106.07	109.34
108.61	105.01	96.427	111.94	112.5	107.84	103.05	100.28	109.97	106.64	99.776	99.989	106.94	100.53	101.01	105.13	113.89	104.34	105.53	107.39	106.86	98.168	104.16	101.05	108.86	104.97	110.9	112.79	99.58	105.33	108.61	109.66	113.35	111.37	107.23	102.55	108.25	107	106.56	103.09	106.23	103.84	108.8	103.5	107.33	109.16	106.16	109.03	103.83	106.74
100.17	98.01	95.918	105.97	103.8	102.34	98.476	96.085	100.65	96.252	99.038	102.57	98.976	94.746	96.65	98.646	92.787	100.11	97.042	103.83	93.165	98.725	96.111	98.693	97.132	96.233	97.209	98.504	98.107	91.994	99.612	95.871	97.333	96.692	99.089	99.422	102.57	88.536	93.725	97.995	97.884	103.84	94.358	103.11	100.11	99.14	97.912	95.963	96.818	101.31
111.43	104.81	114.05	104.41	110.92	108.59	105.39	104.06	111.4	99.319	105.94	106.66	105.24	107.67	104.19	103.63	105.2	107.24	105.68	104.38	109.71	102.63	106.81	102.36	107.58	105.12	97.831	110.8	109.05	114.07	108	103.59	103.71	104.93	103.84	105.27	108.23	101.75	108.93	102.07	105.01	102.89	106.65	109.96	99.791	103.57	105.36	109.49	105.15	104.61
99.027	102.7	102.61	106.78	106.48	108.09	105.1	103.53	107.12	107.71	106.28	105.12	108.83	105.07	103.22	104.32	110.14	102.41	103.36	109.59	107.29	99.679	102.97	101.54	106.92	99.908	105.26	96.435	108.02	111.97	107.23	106.51	104.88	105.62	109.56	108.25	106.68	107.6	108.35	102.28	104.58	103.58	100.91	108.35	94.882	106.49	102.3	107.84	113.24	105.06
105.58	107.72	104.42	106.42	103.23	103.5	104.45	100.42	110.25	107.78	108.4	102.77	103.83	110.03	113.88	104.18	106.36	110.16	104.02	104.52	104.51	99.845	107.78	98.536	102.55	105.09	107.39	109.2	103.74	100.58	108.28	103.94	98.076	107.1	106.21	105.46	107.44	103.85	107.01	108.23	108.37	102.27	107.99	107.44	106.31	109.19	114.87	104.62	105.55	104.76
103.85	101.63	106.77	102.3	101.94	96.031	102.51	98.263	98.734	103.71	103.48	107.5	107.38	102.01	102.14	105.86	101.71	106.75	107.27	93.067	104.03	106.71	101.49	99.295	102.83	105.76	107.29	100.43	103.12	105.98	102.23	105.57	102.87	105.62	105.57	111.92	102.07	96.948	101.42	105.01	98.665	102.51	96.022	103.94	107.9	105.32	103.83	104.81	97.199	106.9
100.05	105.53	104.72	96.677	104.6	97.319	111.29	105.96	105.44	104.07	102.43	105.69	107.99	108.52	109.93	106.27	98.566	107.44	107.44	110.7	105.92	101.37	104.59	103.33	107.46	108.52	113.96	110.27	105.27	105.96	106.49	109.76	107.93	99.725	108.15	107.32	103.94	100.49	107.65	100.66	110.81	110.02	109.21	111.23	111.1	98.185	106.64	99.729	100.91	106.82
119.63	99.967	110.64	108.65	112.1	106.82	105.49	111.02	106.63	110.29	109.09	108.94	109.28	112.82	111.4	108.94	106.73	105.3	107.43	102.97	105.63	105.56	109.52	113.97	110.36	110.12	106.24	108.21	107.38	108.71	107.38	103.63	117.58	108.37	104.76	110.17	111.52	114.5	105.8	108.07	113.81	107.15	102.66	106.8	112.63	107.78	110.58	118.05	105.53	107.72
95.827	101.1	103.22	115.23	103.51	103.7	108.57	109.75	102.18	107.02	98.606	106.45	105.91	107.47	108.64	105.08	115.46	104.14	103.52	99.091	101.57	105.2	103.73	101.56	106.96	110.74	107.24	105.6	104.45	110.34	106.16	107.75	101.94	104.81	106.09	106.56	106.08	107.17	106.43	100.62	105.62	109.24	111.81	106.87	106.2	110.72	102.98	106.42	107.74	103.04
104.67	104.36	111.04	107.11	106.14	112.14	111.21	112.68	105.74	108.59	110.51	104.48	112.29	109.22	108.26	108.47	107.06	115.06	109.43	104.13	108.33	110.21	115.67	105.42	105.89	112.15	109.85	106.53	99.673	106.96	116.38	107.5	102.01	113.93	113.29	102.38	100.7	112.9	104.87	102.67	111.31	103.39	106.88	106.37	105.57	110.59	109.31	107.36	113.62	103.65
104.88	104.64	107.28	108	105.24	111.74	97.936	103.25	103.96	106.99	110.52	106.31	100.24	105.81	108.4	109.02	101.43	107.69	101.35	106.4	104.6	97.807	106.82	107.54	105.54	111.5	101.31	106.93	109.05	107.67	108.38	102.48	100.99	108.98	114	105.33	101.1	111.48	98.633	107.4	105.73	111.93	105.83	109.13	105.67	108.88	109.22	106	105.76	101.24
108.74	111.12	107.16	112.49	106.72	104.68	105.74	104.4	107.04	104.12	112.15	107.77	106.39	108.31	111.99	105.26	110.45	104.5	108.11	107.85	105.99	110.98	103.55	115.45	110.72	97.704	110.66	112.3	106.96	104.48	113.55	111.38	113.46	106.97	100.65	106.88	99.414	115.55	106.14	108.87	105.96	107.54	114.03	110.4	104.06	108.71	105.88	102.87	101.93	115.39
110.87	111.02	106.12	106.43	107	109.25	109.38	110.25	105.14	112.22	105.24	111.94	106.11	104.73	107.08	107.72	108.35	110.2	109.91	108.27	108.59	108.21	108.98	113.79	109.44	106.07	108.96	106.89	110.95	112.57	108.28	103.06	111.19	106.74	111.32	103.76	109.44	106.84	107.08	104.81	115.8	105.26	115.42	105.4	108.99	107.45	113.48	112.1	108.44	109.73
107.62	106.88	109.5	105.83	106.54	107.74	111.92	108.69	104.01	103.57	101.04	105.69	107.75	104.24	109.82	111.21	108.23	105.37	104.96	110.25	103.14	106.26	103.67	104.83	108.52	107.6	100.99	104.98	107.12	104.52	101.46	106.17	104.84	107.55	109.2	107.26	103.9	113.53	97.54	100.86	110.03	110.13	105.28	107.73	103.82	102.71	105.85	106.27	104.37	101.83
106.58	116.05	106.06	104.62	113.44	115.15	103.85	105.03	106.05	109.41	116	106.09	110.37	106.99	108.21	109.4	107.49	112.37	108.94	107.87	109.53	109.95	111.7	108.38	103.97	111.01	108.82	115.1	109.58	110.34	106.78	109.91	110.77	107.13	109.06	110	107.49	110.31	108.2	104.44	112.61	100.8	107.85	110.42	112.64	108.65	106.64	113.67	110.74	107.42
104.25	102.16	107.99	109.67	106.15	105.95	107.54	111.37	106.06	109.64	106.12	103.74	111.33	107.61	107.87	108.88	108.7	116.9	104.39	108.55	106.54	111.32	106.59	107.32	111.2	114.04	110.66	112.08	103.31	100.15	110.79	102.27	109.45	106.26	102.75	108.41	107.61	109.15	110.35	111.83	102.03	110.41	113.88	106.26	106.08	106.24	110.53	105.58	107.08	109.65
107.98	103.08	106.83	107.74	111.12	108.22	110.08	103.62	102.81	113.42	110.26	115.88	102.72	110.28	107.97	104.23	111.04	105.94	110.13	108.81	102.19	105.06	110.78	113.07	106.54	111.46	110.66	106.04	109.81	109.8	107.8	107.06	109.34	104.46	106.54	110.32	105.46	104.33	109.16	107.64	102.34	109.35	105.37	107.81	103.49	109.87	113.33	103.83	104.09	110.95
108.59	105.32	109.96	104.46	109.8	111.01	110.93	112.53	111.33	106.97	112.34	109	109.6	107.73	106.77	107.51	103.62	106.15	113.62	108.78	111.95	105.41	105.1	109.84	104.96	108.97	106.07	107.27	110.64	103.02	111.19	106.41	111.77	103.26	107.54	111.49	106.77	110.49	104.97	105.67	104.6	109.78	110.71	108.65	107.98	113.84	108.88	105.72	110.49	109.53
106.2	98.53	106.91	108	109.27	110.17	105.57	105.74	107.36	110.4	102.73	104.03	111.42	104.68	109.98	108.54	109.95	105.44	104.78	103.13	112.16	103.33	109.11	106.46	105.47	110.32	99.483	109.34	107.9	103.88	104.28	109.89	101.5	104.07	109.04	110.49	114.19	106.58	110.37	111.88	103.74	110.76	111.51	104.46	105.07	111.92	103.6	106.3	106.02	109.19
115.19	104.34	108.89	111.14	109.86	116.59	111.48	109.71	110.13	107.38	103.03	106.95	108.6	109.68	106.3	110.99	104.68	111.68	102.09	111.35	105.56	102.8	111.3	104.82	108.5	109.11	108.48	115.91	112.86	101.17	106.6	109.07	108.11	104.93	108.86	114.79	108.48	107.75	106.33	100.4	107.02	112.68	104.67	107.02	108.68	112.41	106.17	112.78	105.11	102.45
101.55	110.57	105.57	109.95	113.51	110.45	103.48	110.13	109.54	108.28	108.74	106.46	111.31	110.65	110.29	105.73	116.44	102.16	105.49	112.92	103.87	109.35	106.7	113.61	113.35	112.68	112.45	107.87	107.07	109.57	108.03	107.62	108.35	109.09	107.58	103.67	107.71	113.23	108.67	111.18	108.59	107.94	107.37	110.29	109.92	104.65	105.12	114.88	114.26	110.25
104.61	111.86	112.01	105.71	115.4	100.39	109.75	111.84	104.59	103.27	100.19	101.51	112.88	100.78	111.53	107.4	108.6	102.53	111.45	102.76	100.48	105.1	100.94	107.84	110.95	101.97	101.28	110.35	107.56	108.81	106.73	107.63	101.93	108.77	109.18	105.57	105.57	104.21	109.65	102.3	108.54	108.24	107.54	103.66	103.35	102.71	111.49	112.28	103.32	110.96
102.27	104.45	107.92	105.45	107.37	101.34	104.44	101.11	101.33	103.8	106.1	104.13	111.19	104.83	102.62	108.24	99.576	101.86	106.7	101.6	108.78	102.97	108.79	103.32	107.37	105.74	106.26	109.7	103.85	108.66	102.26	105.61	105.44	107.43	111.01	103.16	106.06	107.49	102.11	108.87	96.694	104.15	107.23	102.86	103.81	109.99	106.26	106.59	102.32	104.21
101.63	108.42	104.6	103.82	103.57	107.47	106.24	100.26	101.14	110.33	97.948	108.08	105.22	107.7	110.32	105.89	112.64	104.31	99.077	107.92	108.55	105.48	98.384	103.77	110.55	103.58	107.5	99.076	101.49	105.97	108.42	104.43	103.08	101.96	102.91	109.04	105.26	105.74	103.45	101.5	106.59	105.58	111.7	104.59	115.32	105.03	104.82	106.59	102.47	103.91
98.001	100.73	101.1	96.834	99.598	96.095	101.4	96.074	99.875	94.439	97.953	97.854	97.08	94.354	94.435	95.917	91.358	94.222	100.6	98.226	103.42	98.223	95.072	103.02	92.82	97.647	98.733	101.51	98.023	95.602	96.589	99.341	100.69	97.776	103.25	100.16	88.728	100.24	96.13	89.049	99.845	98.92	102.1	102.26	98.531	94.107	103.09	100.46	94.491	100.78
108.58	96.991	104.35	111.43	108.02	104.56	104.87	108.14	104.34	100.39	99.651	100.37	102.98	103.6	101.47	103.59	104.5	106.55	110.61	103.52	103.63	105.68	107.33	104.92	104.26	103.89	107.44	104.44	103.04	106.03	107.87	107.54	104.95	114.76	105.61	107.75	112.86	102.8	104.19	114.48	107.02	105.42	113.69	103.72	105.26	116.2	104.52	108.27	103.13	110.06
102.88	107.28	107.9	102.84	104.99	108.03	107.97	109.21	106.69	101.94	108.03	107.41	99.377	109.26	101.99	106.33	105.67	106.41	101.41	105.62	104.33	106.23	100.36	105.5	107.44	106.41	110.72	100.7	108.07	108.49	104.12	107.56	101.04	104.52	107	102.63	109.52	104.57	103.89	106.36	107.4	103.4	114.61	107.44	113.62	108.44	104.18	109.24	104.32	108.11
113.63	108.78	116.65	110.55	115.07	108.1	110.08	104.26	112.54	107.96	115.23	114.68	112.85	107.64	117.06	110.29	106.16	106.98	113.22	115.13	110.6	107.06	112.49	110.79	107.11	112.87	106.52	118.98	113.86	108.96	105.7	109.58	111.41	109.71	111.7	113.58	115.99	112.24	110.7	112.92	113.06	113.18	110.18	109.5	111.12	112	107.28	103.26	110.17	106.37
96.879	101.25	107.87	100.57	101.93	100.61	103.15	98.913	104.08	101.36	99.189	98.129	96.261	103.9	99.788	100.73	98.326	102.22	98.366	107.75	101.75	97.325	100.4	97.869	109.87	92.791	104.51	99.697	98.428	101.1	107.27	99.781	105.08	104.55	104.12	98.364	106.67	102.63	112.43	104.68	99.453	102.04	101.52	97.344	101.97	95.04	99.995	99.32	97.909	102.22
93.548	98.188	98.946	103.78	92.411	104.7	94.639	97.551	97.323	94.809	103.9	100.35	99.151	95.175	91.281	97.556	93.692	98.947	99.001	93.971	100.13	96.318	95.785	98.759	96.891	95.728	94.896	98.467	90.869	99.075	95.851	97.408	97.359	99.969	100.17	100.11	97.541	96.992	102.26	103.62	94.8	97.256	96.921	100.37	97.345	102.51	96.269	100.65	95.148	93.863
100.65	101.58	102.59	94.407	97.577	96.841	94.362	93.734	97.199	96.676	93.077	101.54	102.77	97.202	97.766	93.968	96.119	101.39	99.263	94.491	99.478	92.653	99.872	94.529	104.09	102.33	97.308	91.786	98.421	103.68	96.099	105.57	95.42	93.013	99.597	97.311	98.352	98.605	95.852	99.093	95.923	102.88	100.48	99.556	99.636	98.433	96.679	93.9	92.823	99.724
109.64	107.85	104.08	105.57	106.17	100.83	108.94	101.04	100.64	113.46	109.89	103.91	112.89	103.8	105.26	108.05	112.1	107.62	104.22	109.39	111.78	108.15	105.31	112.35	112.1	101.56	112.54	109.19	104.6	106.78	103.89	113.86	109.18	106.26	115.05	105.52	109.67	111.17	105.8	113.59	108.98	112.09	107.1	111.41	114.86	106.86	109.84	105.32	109.18	106.95
99.911	102.06	107.13	110.23	104.11	102.91	105.26	106.21	109.78	111.6	116.24	110.77	104.92	104.43	112.13	109.95	104.07	100.99	108.95	108.07	106.95	107.49	109.83	109.95	111.1	111.24	111.91	109.86	105.74	104.95	108.33	112.07	103.3	110.79	105.12	113.04	110.77	111.25	112.05	106.4	111.01	104.25	107.6	106.9	108.67	104.84	108.74	112.11	104.57	106.13
105.69	113.03	107.8	107.98	103.8	109.11	108.98	105.95	104.13	112.86	105.66	108.08	103.84	103.63	109.27	107.53	104.13	112.02	109.33	111.28	115.38	106.68	111.64	104.03	106.19	109.01	106.02	119.06	106.75	105.78	109.57	107.34	106.31	105.58	108.63	107.38	107.6	110.56	103.27	107.43	108.43	107.35	113.33	107.99	110.57	108.62	107.25	113.15	109.67	106.97
107.27	108.06	109.98	108.48	102.94	112.25	110.31	105.68	109.08	106.41	107.6	107.24	110.2	105.23	111.25	108.88	111.01	108.79	107.46	100.98	101.36	108.46	108.43	108.48	107.52	107.73	106.22	108.78	108.42	108.25	106.75	105.24	107.18	108.18	105.97	103.62	110.74	109.52	109.9	106.02	103.38	110.7	107.41	104.57	107.82	111.84	109.64	110.64	107.61	109.7
102.68	96.622	92.93	97.605	99.933	98.48	101.73	97.262	100.32	96.15	99.114	91.817	95.623	88.32	100.99	98.824	95.051	97.265	102.97	97.415	97.438	98.207	94.366	98.688	93.927	95.266	97.786	98.531	100.62	100.93	100.18	97.03	95.408	93.775	97.651	98.114	102.08	97.921	99.985	106.73	100.71	96.611	98.222	95.036	102.07	99.317	102.21	102.59	104.29	100
91.553	104.19	92.929	99.57	101.05	98.556	103.43	102.41	97.184	102.15	92.832	99.606	93.652	93.146	94.294	98.632	104.76	97.04	98.066	98.083	93.301	102.28	96.328	90.416	98.348	95.251	91.039	94.456	96.927	98.989	93.518	95.977	94.017	96.601	98.113	95.325	101.86	100.74	90.785	104.74	94.58	97.943	92.689	93.174	98.026	98.142	96.438	101.73	94.715	94.913
105.76	109.39	101.8	106.6	106.02	107.59	97.784	107.41	110.5	108.52	103.51	99.775	105.06	109.7	110.29	105.6	105.86	106.8	106.27	113.26	116.58	107.06	104.06	107.55	102.46	100.26	110.54	101.65	109.66	96.396	105.32	105.12	109.07	101.48	102.21	106.84	107.26	105.31	103.92	101.4	103.52	113.41	101.94	104.8	111.09	103.03	104.28	106.36	112.03	100.96
107.36	113.66	106.04	108.12	103.32	104.77	104.15	108.09	105.44	106.7	102.46	101.4	106.05	109.22	110.08	109.29	110.21	108.85	108.04	111.44	104.1	112.9	117.02	111.62	108.08	103.09	104.55	110.83	109.87	105.71	103.09	111.19	103.57	108.71	107.95	114.44	110.88	114.44	110.03	107.48	115.57	104.55	110.64	109.19	102.88	101.41	105.9	108.18	109.48	109.07
106.37	107.43	106.94	103.66	106.44	106.22	109.45	104.99	107.35	102.52	103.46	111.97	105.26	102.44	104.97	100.45	106.33	111.01	103.45	105.08	102.31	99.916	110.12	106	108.27	104.8	100.11	101.12	111.6	106.76	95.95	104.25	103.96	102.05	105.69	102.87	102.52	99.966	101.44	106.78	110.46	102.76	104.84	113.59	103.66	100.51	101.99	104.57	102.18	105.11
103.79	107.28	100.51	111.73	107	102.93	107.2	105.73	104.52	107.35	101.61	104.46	106.78	102.67	102.6	103.75	105.27	104.62	102.25	110.2	106.08	106.58	106.44	105.29	111.64	104.5	103.84	100.93	109.15	101.7	106.68	101.12	100.1	111.55	106.9	103.72	110.02	101.94	108.58	106.45	104.51	104.47	108.19	103.83	105.07	107.01	108.25	102.9	105.85	106.91
103.45	97.033	105.52	104.51	102.73	101.64	95.182	102.32	104.64	97.042	96.818	93.223	102.46	105.73	100.37	102.1	102.07	101.21	99.353	98.259	94.17	96.216	103.73	103	101.22	96.417	98.79	103.46	98.208	99.029	104.76	98.8	106.78	103.06	105.58	104.81	93.319	107.34	95.236	104	103.18	100.49	103.66	101.28	102	98.117	105.16	96.52	98.212	101.66
110.39	106.22	104.69	117.32	106.51	108.9	101.15	103	109.05	108.36	107.91	110.69	106.9	103.8	107.89	105.58	111.81	103.57	103.81	108.78	106.99	109.24	107.3	103.3	106.11	110.76	104	113.94	101.05	109.84	100.36	107.54	107.66	106.62	108.49	107.28	106.1	107.01	103.78	102.54	109.96	106.48	101.37	107.61	111.29	110.55	106.61	108.18	100.4	107.98
105.69	101.05	94.989	99.381	95.274	91.706	106.02	94.032	101.58	99.915	98.547	101.18	89.299	102.08	93.484	96.81	97.668	108.89	99.22	100.9	104.42	102.93	101.38	98.289	97.214	105.55	97.722	106.06	107.36	99.406	101.61	97.785	98.358	100.33	104.41	97.729	104.48	98.39	100.64	101.97	95.682	100.76	102.99	103.72	100.05	100.01	97.996	103.52	98.374	96.747
106.03	104.99	105.07	108.45	106.84	107.72	101.68	107.79	102.04	106.1	105.81	107.38	102.82	109.65	108.97	105.8	108.96	108.77	103.9	102.06	99.861	114.32	101.52	110.44	102.76	104.67	100.52	107.73	105	106.85	108.3	99.076	107.86	108.77	107.33	105.08	106.8	106.65	99.811	102.29	102.08	105.37	106.12	104.71	107.38	106.39	106.86	108.18	107.27	107.01
101.22	102.22	97.463	97.985	100.51	99.138	95.672	103.34	95.945	101.96	102.06	102.8	102.82	105.92	100.08	100.3	99.537	105.74	103.51	99.304	107.27	99.667	100.48	105.83	99.538	100.61	103.08	97.606	97.131	100.94	102.72	101.57	95.916	98.32	100.2	101.22	109.12	98.049	100.8	100.73	101.73	101.68	103.64	100.86	97.745	101.01	103.73	98.979	100.38	97.257
100.53	108.17	102.15	101.28	110.97	107	102.16	107.97	102.22	101.55	106.18	102.82	105.22	111.64	108.81	112.47	102.92	107.85	101.18	111.27	106.03	117.74	108.68	106.94	112.18	113.04	104.19	110.98	102.22	110.15	107.9	107.21	104.58	100.72	105.72	109.24	110.43	100.76	103.56	100.84	107.7	96.637	103.14	108.96	103.64	106.43	103.24	104.54	104.71	103.6
102.36	100.82	106.92	104.2	103.55	100.54	103.58	102.49	107.15	107.97	103.36	100.53	103.56	104.97	102.14	108.79	110.28	110.29	101.71	105.93	108.03	105.63	104.23	104.21	102.94	111.92	106.24	101.15	109.34	103.12	107.11	103.35	106.71	102.98	107.72	108.71	108.59	103.64	106.35	110.48	100.36	107.06	102.99	104.26	105.27	108.01	104.33	97.449	103.17	99.289
109.33	106.46	105.38	115.26	115.59	110.96	101.46	113.4	104.13	106.43	109.24	109.8	112.9	102.98	109.14	106.68	106.81	110.59	109.3	111.76	109.58	104.72	105.05	115.24	109.71	115.12	111.62	108.19	109.46	111.6	108.87	111.11	111.65	110.65	102.82	99.055	107.35	105.11	107.61	109.86	101.82	111.6	110.29	106.67	111.69	108.2	111.73	109.05	103.58	107.21
106	108.7	110.11	101.03	108.94	108.15	108.81	109.87	106.99	103.01	106.62	109.46	104.1	106.38	104.04	99.378	99.57	106.1	108.51	107.28	99.545	112.66	103.01	107.6	104.29	109.03	111.78	107.44	106.66	98.255	104.63	102.01	111.32	109.36	111.05	104.64	102.7	107.73	101.18	109.76	107.39	99.406	108.65	107.18	103.05	105.8	108.99	105.81	103.07	114.44
104.24	101	101.73	96.043	110.95	104.61	106.28	102.06	109.25	104.21	102.57	109.54	103.67	102.53	102.78	104.17	110.06	105.76	103.7	105.58	103.87	101.06	101.39	98.921	104.38	95.324	102.05	103.66	110.43	109.19	103.88	101	102.95	103.45	94.466	102.12	103.04	105.75	99.29	102.34	94.918	100.04	104.71	105.59	105.4	99.469	104.3	103.74	96.764	97.837
104.38	96.805	103.99	101.11	96.391	93.854	97.345	103.48	99.091	98.255	100.79	101.08	94.677	99.41	98.493	96.615	94.902	97.239	102.47	101.86	95.707	103.11	95.643	99.855	103.85	97.873	98.742	100.42	96.431	97.07	97.898	101.87	102.05	102.57	102.39	102.2	104.36	104.21	97.957	98.95	101.87	96.952	106.17	95.115	98.257	100.22	105.92	96.958	104.66	100.06
94.508	98.424	97.38	95.58	97.66	97.264	95.861	94.012	99.395	94.441	95.575	95.855	98.863	94.036	95.594	100.97	102.2	99.994	95.619	98.53	101.56	96.012	99.882	103.06	93.637	99.338	96.347	97.964	100.63	102.37	99.866	96.234	102.32	103.51	96.824	94.88	91.26	93.973	106.11	106.55	98.013	102.85	98.294	96.082	101.27	97.652	94.344	99.14	110.9	100.76
107.52	109.25	114.69	105.76	105.44	108.29	110.91	111.4	108.71	109.95	109.41	104.13	108.1	111.5	107.4	112.13	117.36	109.08	111.03	111.2	99.815	111.69	105.79	109.21	113.65	106.93	110	112.29	111.48	107.19	106.86	114.95	107.32	113.98	103.01	115.32	105.72	100.61	115.1	106.5	107.67	110.88	102.79	113.16	104.38	112.49	115.3	105	108.38	111.91
107.57	109.27	110.52	110.59	103.31	101.57	108.94	105.56	102.9	102.81	103.44	109.5	100.38	103.46	107.72	105.43	107.74	105.03	100.7	108.97	106.2	105.13	101.16	104.88	107.68	110.53	104.59	105.58	102.58	106.37	102.98	110.18	96.871	112.86	105.42	105.45	101.46	105.36	106.1	110.33	107.55	105.75	101.19	105.49	102.29	105.57	105.02	105.5	103.21	104.86
112.82	100.05	110.88	104.17	105.12	106.29	111.53	107.38	103.66	109.41	103.37	104.19	103.62	108.72	110.63	109.97	106.08	109.88	112.05	107.74	110.17	99.748	104.63	98.964	113.41	105.59	110.35	102.64	102.24	105.4	104.64	107.89	103.69	102.7	107.21	106.38	105.06	111.57	103.33	106.49	109.2	110.46	111.44	104.06	106.03	109.73	111.38	107.79	98.84	105.98
101.66	100.56	104.3	100.73	99.948	98.905	95.159	99.243	93.222	100.98	99.309	100.52	99.316	99.614	94.87	105	98.497	99.135	93.954	94.948	101.26	97.299	99.221	104.82	99.643	97.818	103.46	100.18	97.456	99.84	98.204	100.3	99.347	103.6	95.411	98.409	96.744	96.215	97.663	98.989	97.462	92.634	100.11	102.62	102.06	97.498	103.9	93.692	96.436	103.07
102.87	103.5	106.04	109.52	107.73	96.972	104.98	108.11	108	106.5	102.76	106.95	107.2	108.49	103.47	106.6	107.59	105.2	98.686	103.77	104.76	105.86	105.04	101.56	101.6	108.21	98.343	103.96	100.21	109.4	103.49	107.4	108.81	105.86	100.67	108.63	101.36	100.5	103.19	106.18	98.157	101.63	107.06	104.96	106.57	103.97	102.17	99.614	108.68	102.22
103.93	111.59	107.86	108.78	109.62	109.98	109.5	110.9	100.41	109.98	106.13	116.37	103.94	109.88	103.46	108.04	110.58	102.4	102.4	110.11	105.54	108.35	111.46	107.67	109.53	116.46	109.57	113.74	107.95	107.55	101.31	104.78	106.04	103.73	109.92	109.4	109.59	111.47	107.28	106.01	98.263	111.1	108.22	104.98	106.6	105.41	112.33	101.79	112.78	101.58
107.97	105.58	106.82	103.11	107.5	108.65	109.72	101.67	104.86	107.36	105.96	106.34	108.4	102.98	103.47	106.69	107.95	110.9	108.63	110.57	103.32	109.51	107.69	103.08	110.39	104.09	105.88	102.51	100.49	100.84	98.557	110.86	104.86	108.74	105.66	107.55	110.39	105.93	104	103.2	105.86	102.71	108.56	103.79	101.11	107.22	108.32	107.59	106.55	112.2
103.43	101.71	95.732	107.39	101.02	99.42	100.32	95.88	101.39	94.521	104.06	102.2	92.874	101.84	93.394	101.24	106.81	106.94	90.345	105.22	101.8	96.979	98.274	103.09	99.554	99.411	102.3	102.76	103.76	97.026	109.02	102.64	91.5	99.09	105.31	102.38	101.39	101.04	105.38	96.243	103.52	104.98	90.62	104.26	98.382	98.797	103.49	101.27	101.53	100.14
110.57	109.11	107.71	112.57	106.03	104.56	107.8	111.27	106.74	109.37	106.13	107.94	104.01	109.26	108.12	100.33	106.04	103.47	105.97	113.5	105.97	101.11	105.66	105.56	103.65	105.07	111.28	107.69	100.69	104.74	108.52	107.6	109.77	111.2	101.84	107.63	102.13	112.17	103.21	111.88	111.21	110.82	103.68	105.67	109.17	106.33	106.59	105.94	111.3	102.9
108.24	104.13	104.75	101.57	102.57	106.86	103.47	104.04	101.89	103.79	102.93	109.39	103.25	111.16	107.99	109.94	107.37	103.42	106.69	107.43	108.12	113.05	102.08	105.15	101.8	108.39	114.58	108.42	102.02	103.58	100.69	107.53	104.9	104.7	107.87	104.65	108.83	106.56	106.51	110.84	104.18	110.23	107.3	106.48	106.22	112.95	106	103.98	103.21	102.29
109.09	110.23	104.7	107.55	112.15	106.64	110.86	110.92	106.75	109.83	107.08	105.56	109.03	110.4	112.56	104.63	106.97	107.63	110.96	104.97	109.57	114.86	108.01	101.5	103.33	109.02	114.66	115.51	106.28	111.2	111.74	117.28	108.19	109.55	110.4	113.04	102.22	109.6	106.49	110.65	111.52	112.72	115.75	109.72	108.44	104.46	113.91	104.6	103.89	105.21
105.74	109.68	107.63	104.43	112.41	105.95	104.18	111.87	106.87	105.66	103.91	111.35	102.16	107.11	106.18	101.55	109.55	109.41	111.79	99.736	108.65	100.82	100.11	107	110.79	111.68	108.9	102.51	104.67	100.29	106.25	110.34	111.94	107.6	103.3	103.61	108.5	97.965	102.51	109.36	106.98	101.59	109.66	97.648	107.79	107.06	104.92	109.04	100.14	104.42
105.45	102.68	98.422	99.118	102.36	100.19	103.61	99.96	102.84	99.097	101.62	97.271	94.779	101.52	102.73	102.66	100.76	104.88	104.56	99.252	101.42	96.112	98.591	100.39	95.861	97.254	104.16	100.48	96.083	102.92	96.324	100.18	96.551	107.6	103.47	100.05	102.08	92.744	108.32	97.629	95.628	106.1	97.385	97.163	97.545	103.57	98.705	98.462	103.57	103.28
103.01	112.66	112.72	112.9	114.99	109.09	110.73	106.53	113.92	104.02	111.01	110.45	107.58	113.14	106.76	110.94	106.55	108.26	110.37	103.54	101.76	107.09	107.19	105.66	106.15	105.54	112.82	111.73	110.36	103.74	112.38	106.88	105.32	116.01	104.01	110.14	107.41	105.49	111.12	103.67	105.71	104.88	108.63	112.3	113.17	112.02	112.34	103.55	108.73	109.41
107.25	110.71	110.98	107.19	100.34	101.34	107.47	108.75	107.84	109.17	103.97	112.87	101.54	102.11	105.19	106.74	111.51	100.26	104.62	105.77	111.11	104.07	104.09	103.04	104.19	108.82	102.78	108.34	102.61	103.81	100.94	108.93	104.52	102.86	110.24	111.5	107.26	104.84	105.34	106.21	102.24	105.23	105.13	105.06	105.45	109.17	102.54	108.77	104.35	103.71
104.65	96.98	96.929	99.399	99.995	98.762	99.057	99.873	104.39	100.3	97.102	97.881	100.3	98.198	104.89	96.931	103.12	97.538	99.609	101.81	94.457	91.102	101.54	96.846	98.622	104.15	101.58	105.39	100.94	101.98	97.246	95.081	99.709	96.144	99.782	98.669	99.455	98.972	100.21	96.337	106.11	103.94	98.188	100.5	97.261	93.838	98.971	102.26	102.55	94.46
101.77	104.77	101.21	104.73	99.138	103.01	102.31	105.28	103.34	100.24	104.43	102.54	107.21	106.05	111.92	106.86	102.76	107.72	104.27	103.31	106.38	102.69	106.36	105.04	102.12	105.75	103.99	106.54	106.9	104.02	106.69	105.37	102.73	107.63	109.84	107.36	102.79	100.69	107.74	95.647	104.76	105.12	102.58	103.32	102.98	102.43	101.54	103.46	108.98	102.88
101.71	103.34	106.49	106.59	106.74	105.09	108.13	100.8	100.4	99.922	106.86	107.98	102.66	100.68	101.96	114.25	100.68	101.68	109.21	109.77	99.805	113.61	104.06	107.37	104.76	108.05	108.68	105.68	108.16	105.06	104.35	102.06	102.6	102.93	105.15	101.65	99.863	108.31	111.08	106.54	105.97	108.84	110.04	105.83	104.74	103.4	105.66	107.78	109.67	108.71
111.38	106.11	107.01	107.11	109.96	103.79	108.4	99.393	104.4	108.58	103.31	107.47	99.688	103.87	107.26	103.35	100.84	107.19	107.77	105.94	113.79	111.43	101.82	106.56	111.16	106.43	108.34	109.9	103.93	99.518	104.17	101.91	108.22	105.48	107.67	103.13	112.14	101.97	103.62	101.46	105.69	105.64	103.57	103.63	105.57	110.66	103.57	104.53	99.85	108.08
109.06	108.75	101.54	107.6	105.3	107.91	101.17	106.95	107.43	103.51	101.59	107.2	101.88	101.34	109.41	107.72	108.72	101.59	108.59	99.52	108.56	110.95	108	110.15	108.61	102.68	107.78	105.47	111.92	104.42	106.18	101.27	103.99	102.88	105.91	108.73	107.08	104.85	100.78	102.97	99.63	111.75	107.78	104.89	104.59	99.647	104.56	101.26	109.82	106.97
107.28	102.85	105.57	108.69	101.08	111.81	110.68	106.06	103.16	109.29	102.45	111.1	108.74	110.08	106.68	104.45	103.69	108.56	105.22	102.81	104.82	104.94	105.02	106.89	105.16	107.11	106.12	103.23	102.68	103.92	107.01	110.61	101.91	110.07	101.16	108.37	102.4	106.97	103.43	107.05	102.45	105.74	105.17	109.9	102.29	106.56	111.74	103.55	102.7	103.81
105.46	109.88	104.89	104.95	101.7	107.97	105.76	110.03	109.03	108.73	114.48	111.26	107.22	109.38	111.17	110.13	108.24	108.33	105.76	108.24	101.19	103.75	106.27	113.05	109.96	106.82	117.1	107.16	110.29	105.7	108.18	106.51	104.02	109.31	107.12	101.49	104.79	109.33	114.1	114.73	109.1	107.1	102.32	110.3	111.64	105.75	114.93	102.7	101.84	106.61
94.433	113	101.29	105.7	103.64	105.48	108.75	106.4	106.47	103.96	105.89	107.54	101.68	104.69	100.79	104.86	109.84	107.85	111.39	107.97	102.71	108.97	106.1	109.46	108.47	103.31	110.05	104.86	111.25	105.06	102.43	103.33	110.25	109.81	110	102.79	109.28	106.85	111.42	108.2	109.18	108.15	106.14	106.11	104.76	104.42	100.19	106.64	109.23	107.8
95.791	105.84	104.68	103.58	94.926	102.96	98.847	97.629	101.8	98.136	100.33	98.826	99.871	103.76	96.644	101.75	107.46	94.727	104.96	99.932	103.59	105.48	95.417	97.65	100.4	97.151	103.18	99.44	102.08	97.888	98.269	98.747	103.65	100.55	101.77	102.74	99.161	100.08	105.03	98.029	99.007	101.33	93.637	104.61	105.77	99.01	102.18	100.58	99.333	96.341
106.06	104.2	107.1	106.26	111.95	109.55	111.42	104.73	110.74	108.7	105.77	113.01	105.03	111.33	108.17	102.88	108.79	109.04	106.88	105.64	109.12	109.43	107.7	106.49	105.32	105.36	102.61	103.3	100.91	114.81	107.39	104.29	107.81	108.24	111.4	110.34	113.74	111.36	110.52	103.78	104.78	106.9	104.62	110.04	105.97	108.56	107.07	105.36	114.18	113.12
113.17	104.4	105.16	107.72	108.11	108.4	107.76	109.25	105.48	111.28	103.6	103.34	111.8	108.28	106.67	108.78	109.59	109.88	107.24	107.98	100.21	109.17	106.12	99.078	104.81	108.34	112.69	98.713	106.19	102.64	103.59	104.28	104.26	104.6	105.49	107.7	109.18	104.23	110.32	105.14	106.21	110.39	108.41	107.03	107.19	99.955	105.21	107.06	108.62	113.33
103.76	105.37	102.99	109.15	106.4	107.37	108.36	105.61	105.99	109.34	104.9	107.83	106.81	110.9	103.4	108.97	109.26	110.28	103.25	105.74	104.82	108.39	110.14	108.86	111.66	106.72	110	104.98	111.34	102.63	104.58	105.04	107.73	103.14	112.4	107.8	103.88	109.48	105.67	109.61	111.17	105.86	111.59	109.67	100.94	107.83	115.24	100.78	108.79	106.35
100.94	97.869	96.988	101.56	101.58	98.794	102.73	105.73	102.76	99.341	99.123	97.733	96.986	105.75	97.625	98.384	104.74	98.059	103.53	98.646	94.241	98.762	103.71	95.942	100.82	100.09	98.312	105.7	98.856	99.707	103.18	102.44	103.18	100.14	101.53	100.19	104.55	104.12	96.737	93.739	96.864	99.82	100.2	97.289	99.416	107.62	96.924	100.26	103.57	106.64
104.89	105.35	104.76	104.52	105.97	98.451	103.97	105.16	105.9	102.37	101.2	105.51	105.95	99.518	109.1	105.54	109.5	105.13	106.6	108.55	103.25	110.56	107.2	107.52	109.42	101.82	105.15	109.61	104.91	103.5	105.64	106.75	107.59	104.62	105.95	105.66	106.42	103.98	100.85	99.072	109.78	102.84	107.19	108.13	106.52	108.18	111.52	111.2	106.78	107.7
110.52	104.71	108.68	107.15	102.01	110.86	99.38	105.57	104.56	103.92	104.4	107.52	104.31	108.04	102.48	107.23	104.52	109.58	110.77	106.72	108.92	103.06	107.08	105.21	104.57	104.02	107.85	104.24	108.52	104.9	109.4	104.38	101.72	107.84	98.46	104.59	111.64	113.27	107.27	105.09	104.64	104.06	101.28	97.611	110.15	106.5	98.918	102.1	102.67	109.3
102.07	105.23	104.87	107.91	100.25	111.16	109.47	102.79	103.26	106.44	104.3	106.68	99.38	106.33	112.76	108.03	103.66	110.34	107.31	105.41	106.16	112.63	102.12	107.41	105.48	109.48	107.03	107.54	108.85	107.38	99.242	106.78	111.4	104.68	105.42	109.75	107.8	107.67	107.71	108.68	106.11	106.41	107.08	107.83	105.36	110.79	110.09	100.79	108.37	113.15
110.25	103.45	105	106.18	111.3	105.41	104.03	105.57	104.28	100.52	111.73	106.29	105.51	104.42	100.63	110.07	101.97	109.48	106.44	108.94	100.13	108.65	106.93	102.94	104.22	108.29	102.87	99.696	102.16	104.23	110.65	103.47	100.12	107.52	111.24	111.56	105.84	106.78	105.43	106.94	105.49	109.28	108.46	106.68	108.19	105.74	109.12	108.04	109.03	102.65
107.44	106.23	109.37	106.04	109.05	110.73	109.02	111.88	113.46	110.05	107.75	105.96	108.28	112.1	110.88	108.35	109.11	108.72	106	104.92	109.37	112.58	112.09	111.66	107.63	109.51	106.13	114.34	105.91	114.47	103.94	111.69	110.32	105.6	106.68	107.72	110.56	106.79	108.09	102.85	111.04	112.09	110.26	101.83	106.02	106.45	112.97	108.37	115.77	117.67
113.35	103.21	105.28	110	110.19	114.07	106.48	113.14	103.5	108.47	111.86	111.53	110.59	108.38	104.73	108.31	100.99	109.73	115	111.65	112.15	108.96	112.71	107.09	112.46	106.06	103.51	110.37	108.52	106.18	107.63	106.9	107.71	103.5	108.67	110.73	109.34	104.35	112.03	107.77	101.42	107.44	109.47	101.53	102.95	108.36	107.93	109.1	108.27	105.12
110.34	107.48	106.88	106.21	108.78	110.16	104.1	115.3	107.38	112.97	104.85	106.82	108.35	105.12	109.42	109.84	101.13	108.25	110.59	108.61	114.12	109.05	104.01	107.29	108.68	101.71	108.13	109.03	105.54	109.27	109.11	107.29	112.58	111.86	109.01	107.32	110.66	108.48	108.42	101.03	101.57	107.37	105.98	112.49	118.46	109.7	102.36	111.96	107.86	104.1
104.54	100.72	102.41	101.64	101.49	98.091	99.911	105.02	105.65	108.77	101.91	100.27	101.64	96.01	97.79	107.97	99.635	101.99	93.28	94.5	97.967	101.35	98.609	101.39	100.19	108.13	92.608	98.228	112.25	100.51	103.73	104.2	99.027	103.09	102.34	99.138	98.001	103.73	97.056	102.59	98.461	96.525	96.779	102.09	97.927	101.05	102.83	96.179	97.338	97.25
105.81	98.439	98.577	97.831	91.084	104.16	100.84	97.215	101.08	91.759	99.76	96.943	92.051	100.99	101.4	103.21	97.666	95.541	97.609	100.8	95.801	100.37	96.169	99.899	92.824	111.24	98.186	105.05	104.97	106.16	105.61	97.596	100.06	107.81	94.672	98.681	96.944	103.81	95.931	98.086	100.76	97.239	97.917	98.075	104.58	97.414	98.111	98.629	97.21	97.316
97.782	106.11	98.058	100.75	97.311	106.7	102.03	110.46	109.57	109.9	100.59	108.7	99.777	107.11	101.18	103.38	106.53	108.33	104.12	102.2	107.8	103.69	105.55	108.28	107.44	100.37	100.88	101.02	105.82	102.38	106.17	102.36	109.12	110.38	100.05	105.27	101.65	104.95	114.21	106.7	103.36	110.91	107.39	105.62	106.32	111.33	108.7	103.57	103.22	111.51
102.51	105.52	105.6	108.92	103.47	102.23	109.34	108.17	111.3	107.54	109.97	101.12	104.69	106.15	108.07	103.65	104.99	103.68	112.11	107.55	108.58	110.58	103.74	110.41	106.92	110.76	106.13	110.17	103.83	110.65	106.92	102.29	103.56	106.11	105.22	107.57	108.79	104.99	103.51	110.8	107.92	104.65	105.86	109.98	103.64	111.18	110.84	114.8	108.31	99.584
108.1	104.42	113.67	110.73	110.8	100.71	107.21	110.36	108.36	104.74	110.49	107.17	109.72	103.83	108.29	108.53	111.93	103.64	103.73	110.44	105.72	107.97	105.67	106.67	109.64	106.53	104.19	112.09	108.35	105.44	101.84	105.17	104.18	113.46	109.01	110.67	110.04	104.84	107.8	110.12	105.21	104.72	108.36	103.27	106.68	112.72	104.08	109.26	107.11	109.23
100.81	99.735	100.68	94.285	98.179	102.66	98.376	103.04	101.26	95.903	99.554	103.44	100.49	97.27	102.53	101.95	97.591	99.468	94.708	103.23	98.264	110.02	102.4	94.185	101.4	99.039	102.24	101.76	98.742	97.675	100.2	100.08	101.34	102.26	100.87	102.64	97.246	99.803	102.14	103.98	100.69	99.618	97.684	100.58	101.72	103.51	107.01	98.439	100.57	101.32
100.65	96.709	101.92	92.79	97.47	94.412	98.273	101.93	97.578	91.897	96.015	97.998	100.7	98.131	95.301	96.658	95.753	93.147	97.759	94.034	98.175	100.92	97.707	90.308	94.967	96.946	89.512	100.19	95.238	93.336	93.282	95.49	102.35	89.49	98.937	100.78	99.995	99.108	98.585	94.382	101.76	98.781	101.66	99.684	101.12	101.29	107.17	97.157	98.567	101.42
109.05	101.31	108.96	108.23	106.8	108.08	102.33	102.54	99.196	108.99	106.34	109.81	105.27	106.78	109.53	109.66	109.05	106.36	107.17	105.13	110.63	103.8	110.1	103.89	105.58	101.38	108.92	108.85	110.06	103.22	106.02	107.55	108.31	101.77	101.36	108.56	102.13	106.46	112.03	111.62	102.15	99.978	102.5	108.99	103.8	106.75	108.96	105.86	107.52	104.94
103.47	107.72	115.54	112.11	111.02	109.37	108.95	109.55	111.9	115.53	109.86	116.23	113.17	114.35	112.38	113.05	106.76	108.28	103.43	110.86	111.68	106.16	104.28	112.25	115.23	110.7	106.22	106.99	113.98	109	109.86	110.25	105.92	112.82	112.09	115.97	115.77	104.11	108.14	107.61	110.8	108.55	107.93	111.16	107.28	117.59	113.76	108.09	111.97	105.96
105.38	108.87	107.42	103.49	107.4	104.49	102.56	107.18	103.62	109.37	103.05	106.88	113.06	104.51	106.6	107.8	104.81	109.24	110.98	106.53	110.57	109.38	109.87	98.852	111.64	104.81	113.26	113.14	105.79	106.98	101.73	104.35	116.48	103.2	109.7	108.64	110.61	105.69	109.54	110.34	106.69	108.41	106.88	106.1	104.17	102.13	110.83	105.66	105.59	105.21
105.16	105.17	110.39	104.37	109.8	113.88	112.15	99.605	104.48	107.92	103.85	105.24	106.83	103.15	103.74	102.91	104.82	102.05	108.27	103.41	105.79	104.66	103.11	108.57	105.77	101.94	106.99	100.48	105.19	112.74	107.94	105.72	105.65	107.13	108.6	109.03	114.04	114.61	110.46	106.97	105.61	107.3	108.85	107.16	104.54	102.78	105.48	105.09	108.15	100.23
107.5	114.8	114.62	117.98	110	110.02	109.53	104.91	114.83	107.1	108.94	104.65	108.43	104.55	104.1	103.86	103.75	106.63	108.62	111.66	103.12	104.9	105.69	108.32	108.2	109.35	109.84	109.19	107.99	110.17	109.41	104.99	107.89	108.9	106.15	109.23	117.46	105.97	110.03	108.59	110.41	107.64	110.75	114.93	106.4	110.16	110.7	105.21	109.69	103.26
115.85	113.09	109.49	104.7	108.05	107.38	105.33	105.27	109.7	107.66	105.58	106.05	112.5	107.02	112.31	111.64	106.96	103.81	106.71	111.73	110.03	110.71	112.42	106.7	110.33	106	109.55	116.64	107.67	111.63	108.7	104.75	109.06	105.21	105.96	109.41	108.43	98.031	116.17	101.44	119.18	102.77	106.22	113.93	109.88	104.09	115.05	107.29	108.93	109.19
112.94	104.75	109.96	100.55	109.09	106.94	104.61	107.73	105.39	108.67	111.88	106.62	103.99	106.84	108.58	107.14	107.23	103.96	102.56	104.82	105.67	106.84	98.623	103.83	104.97	108.16	106.64	105.59	104.27	108.52	105.95	105.07	104.43	106.15	103.03	108.07	105.87	108.12	104.07	103.7	103.93	109.34	106.07	108.01	103.54	104.39	103.52	108.03	110.75	107.74
100.52	111.75	108.72	111.2	106.76	102.15	109.27	104.94	100.85	102.65	106.39	99.53	104.81	111.54	104.6	105.54	109.38	101.54	106.14	104.42	104.78	109.36	100.74	109.51	103.06	108.89	104.36	104.12	108.56	102.67	103.87	102.61	105.5	107.54	113.52	107	107.65	113.56	107.65	100.66	106.72	103.92	105.92	101.45	101.32	102.51	107.98	98.669	108.65	101.18
109.4	112.9	114.18	109.44	108.84	108.95	110.85	109.6	109.98	110.94	105.4	107.07	105.84	105.59	110.96	111.76	105.68	105.95	111.5	107.33	105.52	102.57	99.151	110.33	103.86	110.68	106.29	104.9	109.54	107.12	108.56	106.87	104.53	108.73	103.78	107.49	104.86	107.77	103.85	106.62	105.53	105.19	108.04	105.44	108.63	109.79	110.43	105.93	106.7	107.84
101.13	109.63	107.73	104.6	112.47	114.88	108.18	112.86	103.86	101.46	98.981	104.5	108.54	109.13	102.46	109.63	101.44	108.82	99.691	104.9	105.25	95.677	110.51	105.56	107.22	108.94	105.35	101.66	107.54	103.71	107.1	101.27	111.18	110.35	104.3	113.08	108.49	103.61	104.18	107.15	109.36	106.51	105.05	112.42	103.87	104.28	103.8	101.43	110.49	101.78
109.47	106.44	106.9	100.42	105.94	110.8	103.16	107.89	107.28	107.98	102.5	103.2	100.88	108.78	108.17	109.33	109.36	106.31	110.54	105.23	109.54	111.69	105.66	110.96	110.36	102.8	109.09	111.26	108.98	107	103.03	109.5	105.8	108.16	102.4	109.21	104.7	104.14	105.1	103.24	110.26	112.68	109.89	108.34	105.34	102.1	110.02	110.46	105.29	106.41
112.27	116.22	112.2	102.29	104.57	108.61	112.81	107.08	110.64	105.65	111.6	109.69	102.07	109.72	109.11	107.97	111.96	112.04	111.51	104.32	108.64	109.55	110.61	106.88	106.84	106.22	103.03	110.57	107.25	106.5	106.71	105.47	107.61	106.94	109.89	109.86	106.97	114.23	112.67	103.68	105.5	111.24	108.61	108.43	107.48	111.28	106.25	104.35	109.04	109.6
100.25	107.82	107.63	108.28	107.67	100.14	109.7	105.51	107.77	105.54	109.92	107.95	106.02	108	103.06	106.96	109.47	105.63	104.74	107.27	108.34	107.21	108.76	106.4	106.45	102.94	107.08	104.6	103.88	105.36	102.86	101.58	99.951	106.3	109.93	100.91	105.18	116.38	98.064	108.39	102.55	106.14	100.78	106.05	104.41	107.62	109.04	105.6	104.29	108
104.15	100.74	99.43	100.93	102.89	98.844	101.98	103.34	95.712	102.98	95.954	102.69	107.59	100.73	106.96	100.83	98.207	102.54	104.44	98.015	106.02	98.059	105.16	95.383	104.79	103.57	105.55	99.834	101.18	98.662	100.48	100.68	96.987	96.348	100.3	93.82	101.02	96.778	101.86	102.01	101.04	95.22	98.072	100.32	101.16	98.974	101.65	97.997	91.797	98.541
97.386	107.5	114.27	104.28	105.15	110.4	102.79	103.24	108.48	101.29	103.34	104.34	104.91	105.62	96.518	106.48	101.04	108.17	101.45	108.77	107.09	105.99	107.17	104.1	108.86	105.05	110.68	103.94	106.92	102.42	103.38	105.88	106.26	109.01	108.02	111.92	103.25	107.38	104.35	102.5	108.84	107.16	106.42	110.53	109.22	107.13	109.76	108.02	110.34	109.65
109.49	106.12	103.18	108.15	98.259	113.17	99.21	108.69	101.42	110.65	103.23	104.52	104.87	107.22	107.18	106.66	102.85	105.72	108.32	108.73	100.29	106.02	99.228	104.9	103.06	103.89	109.83	105.11	101.23	105.27	105.69	106.75	107.26	106.07	108.54	110.4	104.25	101.65	108.92	108.03	108.02	104.86	110.68	102.08	103.76	107.17	102.58	106.4	103.88	112.97
100.22	107	109.28	101.88	101.65	98.322	100.8	98.348	99.659	99.472	102.74	102.53	102.7	95.004	96.788	99.884	94.359	99.8	105.38	103.13	95.546	102.47	104.07	102.17	101.41	99.864	105.93	100.43	102.25	99.92	105.87	99.028	95.325	94.346	100.88	102.85	100.4	96.441	100.55	94.115	100.96	98.861	103.09	97.638	103.6	102.51	103.8	97.289	98.164	106.76
110.65	112.61	100.71	104.53	102.38	103.25	101.78	111.52	107.63	98.421	106.73	109.87	109.37	101.76	104.06	108.3	107.33	101.65	104.37	108.66	108.9	106	108.61	104.57	101.26	108.71	106.46	106.89	107.49	109.06	104.66	108.6	110.23	103.6	108.82	108.24	105.81	106.63	103.32	110.77	101.65	111.03	105.21	100.78	97.499	110.91	106.24	104.06	108.44	104.38
108.79	110.17	109.33	102.1	111.47	115.08	116.37	113.46	98.887	107.05	107.26	109.46	105.09	111.57	104.96	106.35	105.97	112.35	112.82	112.27	107.3	108.19	107.78	105.79	104.84	105.88	104.16	105.23	106.89	102.85	109.1	105.72	112.16	107.92	107.63	104.99	107.5	112.54	112.49	111.46	107.47	112.47	114.7	112.61	112.36	107.48	106.65	105.29	110.42	105.63
106.02	110.14	107.47	108.23	106.26	105.47	114.2	106.12	111.43	106.3	108.26	104.48	113.76	109.15	108.5	114.3	110.96	107.73	111.14	105.26	109.27	109.03	111.31	102.13	108.55	112.15	106.11	108.94	108.01	109.61	105.56	110.58	105.49	109.45	104.09	109.71	109.86	110.83	114.23	103.27	107.78	106.78	100.73	106.52	113.39	110.39	109.01	106.65	107.83	105.37
95.263	100.42	97.911	98.19	95.246	100.59	100.46	98.32	97.272	97.534	101.71	100.11	100.78	99.45	106.03	103.31	101.68	100.04	102.01	96.45	104.15	102.46	98.431	92.561	98.777	103.65	98.521	99.359	102.27	100.22	98.769	95.832	91.374	100.23	98.562	101.58	96.855	94.479	97.918	98.969	97.827	97.914	98.896	94.559	97.994	101.27	106.48	95.082	102.54	102.14
100.27	100.27	105.55	102.31	103.68	107.3	106.45	105.67	106.93	100.63	101.75	100.63	102.06	105.67	106.67	107.2	105.46	105.58	102.21	106.1	108.69	102.92	104.36	105.58	104.29	102.4	102.86	100.13	104.14	105.82	109.38	102.67	104.02	103.46	109.43	100.8	105.61	104.3	106.23	101.26	108.09	106.55	102.42	105.12	104.35	110.36	107.76	102.64	106.74	111.18
110.56	103.05	112.6	106.45	108.09	109.91	108.95	103.17	107.83	109.63	112.84	109.44	102.87	110.75	110.3	109.66	109.51	110.67	112.47	102.94	109.92	111.05	112.52	107.62	107.98	114.11	105.69	111.31	104.42	108.82	111.4	103.35	113.95	107.1	100.4	105.45	102.92	115.52	112.75	106.57	112.85	107.01	101.02	107.21	110.22	106.25	105.51	110.57	103.69	115.82
97.506	95.39	101.26	96.127	96.99	94.188	98.704	98.371	102.42	95.598	91.536	94.072	101.22	95.434	97.786	94.35	100.29	100.49	102.18	94.884	95.271	96.847	97.814	98.079	101.08	97.563	100.88	93.463	96.198	99.836	95.939	102.25	94.516	99.635	93.99	95.27	97.078	104.26	97.163	97.487	101.57	94.149	103.21	99.015	96.559	98.423	96.281	101.78	99.933	103.06
106.87	114.53	107.3	106.11	110.89	108.16	106.89	109.05	106.21	108.3	103.92	106.28	100.24	103.81	103.86	103.94	107.38	101.88	108.3	109.75	99.377	104.44	109.25	105.96	106.8	111.65	103.08	111.76	102.43	108.33	108.1	108.96	105.44	103.42	108.53	105.54	110.2	104.12	103.77	107.96	103.22	106	110.32	106.44	108.47	106.9	97.453	105.15	106.86	104.11
104.78	106.61	103.16	104.34	103.12	102.44	102.88	101.8	102.44	110.33	107.87	104.18	107.13	108.72	103.42	106.95	107.14	107.61	103.43	104.88	106.93	101.13	104.3	106.81	107.27	105.7	110.25	107.16	104.24	114.78	106.88	107.6	107.63	115.78	105.47	103.83	103.06	110.24	108.39	109.85	101.12	107.05	103.23	109.17	100.37	114.72	107.41	111.5	106.01	108.58
108.89	106.12	108.41	102.93	106.87	106.26	107.67	112.1	102.51	112.8	112.63	110.42	105.28	104.86	109.33	114.39	109.3	108.24	109.8	105.18	110.54	107.31	105.83	112.53	112.68	107.82	111.2	113.94	110.72	109.07	103.75	108.86	103.23	107.35	114.24	110.23	109.15	111.04	107.07	105.86	102.25	109.53	111.95	109.9	111.36	105.76	109.84	106.8	104.61	107.68
98.184	96.221	95.676	93.24	98.249	93.977	98.561	99.354	98.342	95.519	93.693	100.41	102.58	96.472	106.91	101.19	99.69	98.006	99.778	102.34	94.323	98.279	100.2	93.704	93.827	101.34	102.15	101.2	98.087	96.613	100.02	97.829	92.958	94.284	96.887	95.291	99.319	98.093	92.215	95.66	99.759	102.18	96.738	101.63	99.652	95.532	97.729	94.593	95.62	95.913
111.73	105.6	102.17	106.65	110.48	103.45	110.15	107.35	100.35	106.9	102.58	109.18	97.231	105.02	103.99	102.97	106.12	101.93	111.34	111.67	99.642	103.9	110.5	106.36	103.19	104.24	108.24	104.87	105.66	105.69	108.04	106.01	108.64	110.96	104.5	111.34	112.45	110.99	105.12	103.52	101.45	105.37	98.981	99.554	113.02	107.45	108.22	107.01	102.49	107.94
103.12	108.33	104.4	109.9	106.95	103.37	109.68	110.37	110.66	108.04	107.01	108.51	106.55	106.88	110.35	111.09	111.82	110.92	108.93	111.08	106.79	112.49	106.29	105.46	107.8	111.28	102.64	112.09	108.18	109.54	108.46	109.86	111.46	105.5	112.92	109.78	102.76	106.3	104.45	109.76	105.14	110.63	106.65	103.53	107.54	108.19	112.7	99.999	109.35	106.46
105.21	110.37	107.07	107.29	111.19	109.97	109.08	112.4	110.12	102.88	105.53	106.52	109.41	107.51	111.36	104.19	109.43	109.62	107.16	110.99	109.45	106.33	105.29	111.94	119.98	116.44	113.94	112.33	103.07	106.05	113.44	109.45	113.16	113.96	110.19	109.92	109.28	107.56	110.55	108.88	104.27	110.9	108.78	109.04	105.52	113.94	102.41	113.89	113.38	113.12
92.535	99.952	97.024	96.826	96.988	89.151	99.819	100.04	99.654	101.87	97.513	95.979	101.12	102.6	96.212	94.7	100.07	104.45	94.537	96.028	97.84	97.721	98.846	96.582	99.481	100.26	99.062	100.52	96.164	93.974	100.97	92.221	102.63	100.29	96.901	105.66	101.08	100.74	103.26	95.369	93.447	104.5	99.402	100.59	98.902	96.399	99.74	101.58	98.381	89.646
110.34	110.08	102.2	105.56	110.37	105.2	111.27	109.39	110.14	111.77	110.67	106.36	117	114.65	113.81	110.38	109.61	111.84	102.72	110.89	105.72	106.79	110.02	110.42	108.6	106.52	107.04	106.9	102.17	106.91	106.63	107.26	110.73	107.76	108.87	113.07	107.38	103.05	111.51	102.42	113.05	112.13	110.4	102.61	105.4	104.62	105.11	108.62	112.19	110.77
102.82	104.26	111.17	105.17	110.8	111.94	101.69	100.08	110.6	112.36	100.58	110.37	108.92	107.22	107.44	115.53	111.74	111.5	117.78	109.34	108.9	107.19	112.06	112.7	106.47	113.45	109.26	106.85	105.66	113.76	111.14	107.79	108.39	113.76	109.35	106.88	106.55	114.41	105.3	112.15	116.99	105.11	109.32	110.76	114.73	111.81	107.88	105.76	109.48	109.88
105.82	106.43	107.81	106.05	107.59	103.4	118.31	107.45	107.07	107.15	108.98	108.05	102.55	108.79	107.34	103.48	102.31	109.87	111.69	114.15	105.17	106.98	109.31	105.52	105.12	109.73	106.08	102.09	104.94	113.42	109.82	108.58	111.97	110.28	113.28	109.96	108.46	104.56	108.85	105.18	111.17	110.79	111.96	106.81	108.87	106.63	110.34	104.3	105.42	111.23
98.253	103.65	100.4	107.65	108.53	108.71	110.66	107.71	99.385	102.67	108.48	107.42	107.54	106.7	107.78	104.62	106.56	99.583	109.47	111.6	104.26	108.7	103.41	109.24	108.66	105.61	104.14	101.52	105.83	104.44	103.51	102.66	104.77	108.48	105.47	107.06	105.25	104.7	108.17	101.36	108.55	107.38	108.19	105.84	102.67	102.07	104.98	110.91	109.05	109.39
108.01	101.52	109.87	112.53	105.18	116.75	101.97	106.96	110.5	101.6	109.65	106.48	107.63	106.14	106.75	111.49	107.47	116.04	98.981	105.29	117.17	110.89	106.75	114.95	105.6	113.04	101.59	108.88	108.27	107.29	106.49	105.08	112.35	111.97	108.93	109.67	112.1	106.41	107.16	111.57	109.62	110.61	112.98	111.41	112.06	103.49	112.37	108.45	109.32	116.38
98.208	96.945	93.314	91.855	95.246	99.129	102.63	103.28	93.432	94.655	99.409	101.89	93.03	101	104.51	98.152	101.71	99.868	93.455	96.174	94.484	92.987	97.081	100.48	97.944	107.35	97.913	96.731	96.091	96.624	92.101	94.656	99.878	96.922	90.618	94.826	101.49	98.643	97.945	92.156	94.617	93.7	97.281	95.38	104.83	93.036	97.003	99.572	97.79	97.198
111.67	101.77	100.68	105.99	105.08	105.23	108.82	105.3	98.698	106.29	109.91	103.09	109.27	105.87	107.16	104.61	102.89	104.63	100.2	95.792	103.44	104.51	96.976	109.05	104.42	106.23	101.56	104.38	103.02	107.32	104.43	100.28	103.94	105.17	99.388	106.54	103.17	109.14	107.29	103.46	108.6	107.49	101.59	109.19	107.44	109.46	105.58	102.87	110.42	105.04
107.63	101.94	99.278	107.66	103.01	107.63	99.373	100.6	107.53	103.09	103.27	108.92	104.64	107.01	106.06	106.92	105.13	106.28	111.6	104.78	111.86	111.73	108.05	101.31	109.48	108.26	104.97	106.35	110.14	99.363	109.99	105.45	109.36	100.69	103.84	104.81	101.56	101.14	102.79	107.33	107	106.81	103.83	104.48	107.9	105.12	101.46	107.23	104.25	108.81
101.62	108.23	110.39	111.8	110.84	110.96	110.2	113.54	110.23	109.05	108.58	105.98	108.55	113.33	108.59	110.01	111.75	110.05	112.96	109.4	110.53	111.42	105.24	112.59	108.33	107.77	108.91	110	109.52	103.86	109.63	112.31	107.04	109.24	114.01	109.61	107.48	112.42	111.51	109.45	110.07	103.46	112.38	111.01	105.06	113.46	105	106.28	110.25	107.74
109.65	104.93	107.05	106.94	106.96	108.77	100.01	108.35	110.94	111.7	112.73	106.23	104.93	105.85	113.87	107.83	106.47	107.36	106.61	105.74	104.57	110.97	113.28	111.12	104.83	107.11	98.502	110.58	104.82	103.14	102.84	107	109.53	109.81	105.74	111.01	102.99	109.96	99.955	101.81	109.35	104.7	116.22	110.54	110.24	104.46	103.63	113.74	106.17	105.69
106.97	106.25	102.56	109.51	103.18	106.46	110.36	108.13	105.21	104.22	107.02	100.85	104.68	105.14	103.28	109.6	107.08	117.38	104.41	111.79	108.86	107.53	107.14	106.03	110.02	109.89	111.62	103.02	100.22	109.12	104.73	109.27	107.34	110.99	105.76	111.34	109.79	106.74	112.78	109.47	109.35	109.36	108.06	108.85	106.92	104.56	110.76	111.32	106.16	106.02
102.03	109.28	109.7	104.23	106.16	106.92	102.19	105.93	103.46	106.36	103.83	104.9	104.09	109.35	107.14	108.13	99.484	105.34	101.34	111.87	100.47	104.02	111.85	108.08	107.06	110.06	105.45	107.39	109.97	104.03	111.77	107.06	112.36	109.46	105.1	101.38	105.17	110.49	104.29	105.61	108.42	104.25	106.15	105.78	103.39	104.82	108.37	105.7	106.52	108.98
102.58	111.6	104.37	107.72	103.39	109.45	104.76	108.43	104.4	111.42	112.72	104.7	112.35	106.93	110.02	108.83	101.89	105.78	107.25	111.46	103.3	106.15	108.27	103.86	106.13	115.09	112.6	108.06	106.91	101.14	107.4	108.83	111.95	105.25	106.96	109.98	111.04	105.79	105.83	109.86	113.11	107.54	106.55	110.04	117.03	103.18	111.43	109.02	108.69	107.53
101.76	102.84	98.008	103.07	103.84	108.42	99.605	98.736	101.84	111.08	102.96	108.07	105.84	107.34	110.6	101.8	105.58	105.26	105.1	107.18	102.83	100.61	104.54	104.42	112.86	104.9	103.44	104.49	106.92	108.05	107.01	107.91	108.19	107.06	108.09	101.2	112.31	105.5	104.56	109.87	108.29	113.31	102.36	102.07	112.52	109.18	99.687	106.66	101.94	103.79
99.799	107.74	104.16	112.6	103.95	102.73	102.87	112.1	113.53	103.12	103.39	112.95	106.63	101.96	111.82	108.59	106.32	105.68	109	102.39	102.01	110.27	105.25	110.38	109.92	105.98	103.52	103.01	109.92	99.468	106.03	107.85	103.35	110.38	104.17	104.73	103.55	104.94	103.16	110.01	117.35	109.94	101.24	97.687	103.2	103.04	106.92	100.18	103.29	110.55
97.343	98.668	99.911	97.56	96.271	95.589	100.01	101.24	91.565	89.748	95.843	100.14	96.927	99.268	93.008	93.601	106.93	90.446	98.744	100.67	100.08	91.974	93.145	101.49	96.736	100.7	98.527	102.5	98.534	94.098	102.95	103.21	95.651	100.35	101.56	103.07	97.638	97.302	96.777	97.638	99.674	100.87	102.45	92.731	91.851	97.575	88.706	101.85	97.368	103.67
107.21	109.33	108.99	104	104.75	110.77	111.82	110.84	102.98	104	109.25	107.14	110.26	110.55	109.92	110.32	108.24	105.21	113.22	108.27	108.18	108.85	111.9	108.87	109.4	115.82	113.12	118.27	111.85	108.99	105.33	114.33	105.12	113.12	102.77	106.42	106.42	112.65	104.9	114.51	103.2	111.43	105.91	107.47	113.69	111.98	106.39	112	108.86	117.33
112.41	109.52	104.2	106.61	105.41	109.94	107.01	105.64	113.2	109.37	107.12	105.67	108.84	109.79	104.66	111.27	105.31	107.36	106.55	104.88	106.35	109.5	112.73	110.31	102.13	106.14	105.94	106.68	108.36	102.75	101.89	109.17	109.33	115.12	113.21	112.61	108.92	102.99	108.58	105.37	103.01	110.82	112.01	109.65	110.32	104.57	105.61	105.54	109.15	104.78
98.301	102.65	91.439	97.357	97.431	97.683	95.856	99.584	100.08	92.841	94.417	89.62	88.971	101.12	97.11	99.131	100.74	96.196	95.861	102.09	104.06	97.015	101.07	97.161	102.38	94.559	98.615	98.631	96.066	94.839	101.41	95.354	96.98	92.635	102.38	98.043	97.327	102.53	100.73	105.42	98.883	98.759	97.793	94.274	95.785	98.512	103.86	101.47	97.579	98.038
108.5	110.8	108.71	106.4	108.25	113.66	112.38	106.9	109.29	101.86	106.77	106.07	108.89	111.15	109.61	117.37	110.74	111.07	105.74	108.19	103.47	110.5	107.06	107.43	100.63	105.35	112.62	106.88	110.18	106.76	110.14	109.1	109.11	106.13	109.11	116.11	109.96	109.32	108.6	111.05	106.84	110.34	102.69	106.36	110.3	108.11	111.79	106.51	112.03	109.76
116.81	111.4	109.4	108.81	111.69	115.48	117.06	107.85	105.91	105.43	107.79	109.2	109.1	108.24	106.97	109.36	102.37	112.26	109.36	111.92	108.13	109.43	114.16	110.2	114.79	111.39	112.28	113.77	115.79	112.06	109.28	107.23	113.5	109.9	106.63	113.17	108.47	115.31	116.11	109.72	106.72	120.67	116.2	113.25	113.61	112.93	110.35	114.25	108.3	106.81
104.29	106.12	104.96	96.506	107.05	108.76	101.42	107.05	104.79	101.74	102.43	104.32	105.72	103.36	108.84	104.87	108.79	110.62	108.21	111.26	108.04	110.05	106.77	103.46	106.83	107.39	104.35	106.18	114.16	111.49	102.62	104.53	102.24	106.96	105.44	102.51	102.08	108.34	107.57	107.61	103.81	107.93	98.99	101.51	106.65	103.68	105.99	104.49	108.65	104.19
105.4	105.05	106.43	103.66	103.48	103.88	105.42	105.07	105.28	103.74	103.59	106.49	98.037	102.39	105.93	106.89	97.945	107.33	105.79	103.28	103.92	105.83	97.458	106.87	109.19	101.18	108.2	99.557	106.84	103.16	105.35	107.54	106.99	105.11	105.79	106.67	108.61	103.64	114.01	98.102	107.7	102.24	103.08	97.409	108.38	110.3	109.04	111.5	102.77	103.99
97.01	96.134	96.654	90.988	100.06	98.672	98.762	98.769	99.86	107.73	106.31	99.341	99.021	100.23	101.66	98.876	100.5	93.735	100.52	101.51	98.238	96.545	100.35	104.85	104.38	100.48	105.68	95.018	98.527	99.957	101.61	99.729	102.7	99.479	106.06	95.155	103.28	96.012	98.91	100.98	93.508	93.413	97.85	98.889	95.346	95.478	100.33	99.35	98.049	101.15
107.25	109.8	110.22	110.5	107.79	108.1	106.67	112.53	110.16	106.02	112.33	105.36	104.63	111.78	109.9	101.72	108.37	105.41	108.51	106.33	107.01	107.85	109.74	113.91	110.31	106.52	110.26	107.64	110.01	104.36	103.53	110.17	103.69	105.01	106.07	105.97	104.07	108.3	108.27	111.99	113.14	108.71	107.43	103.65	106.55	110.03	108.15	104.65	108.42	110
108.66	103.37	110.91	107.88	107.89	104.17	113.15	107.05	108.35	106.66	108.64	106.33	98.566	113.01	105.03	107.8	109.62	113.6	106.27	105.45	105.55	105.22	107.42	109.77	112.55	110.92	101.9	106.85	105.22	105.5	111.64	112.13	104.65	105.19	109.87	102.97	112.08	101.11	110.61	102.5	104.44	110.69	107.82	101.69	107.46	105.21	111.48	105.03	107.96	100.77
106.53	109.88	104.25	103.58	106.8	108.84	109.05	107.07	105.05	111.97	106.66	107.43	107.22	112.26	103.24	110.34	104.11	108.07	110.3	107.56	114.46	108.54	112	109.79	106.75	113.74	104.73	110.87	110.23	110.04	112.57	106.03	107.88	110.43	109.94	107.11	107.81	104.7	106.48	111.15	99.97	111.05	115.35	105.79	105.33	113.51	107.99	107.59	106.99	112.45
103.25	101.94	102.96	107.32	106.37	101.41	105.87	106.66	106.17	107.73	104.18	103.13	101.49	104.47	103.94	112.28	105.23	101.23	102.89	111.73	99.326	103.15	102.98	111.22	104.64	103.36	111.54	104.36	112.74	107.02	101.79	108.47	107.57	109.92	112.44	103.5	105.83	103.84	110.39	101.14	100.72	100.4	106.04	103.61	105.27	106.98	104.03	105.41	112.41	110.01
108.23	114.71	107.57	104.88	107.75	112.79	104.8	108.13	106.29	107.18	109.1	109.14	106.82	110.25	105.72	106.28	108.18	106.25	104.79	99.533	107.38	107.43	109.56	101.9	106.9	107.22	105.41	107.75	113.57	108.2	105.66	104.14	107.93	109.43	107.36	110.92	108.77	106.79	110.53	102.86	103.55	112.87	110.44	110.72	106.68	112.56	107.58	97.52	106.08	109.45
109.42	106.65	106.78	114.64	107.56	106.5	109.26	114.44	111.7	112.16	107.52	111.99	113.53	104.96	111.34	105.55	104.74	112.59	113.9	112.44	110.2	105.91	107.48	108.48	104.75	104.11	108.44	104.49	109.47	100.38	108.46	113.68	106.02	112.44	108.01	105.5	104.94	106.86	110.15	110.8	106.26	106.62	107.85	103.84	112.13	101.07	108.66	112.21	107.68	106.18
99.969	102.91	100.13	98.033	98.785	94.541	99.043	101.72	100.61	105.7	102	102.39	100.03	98.449	105.63	103.19	105.2	95.911	104.19	96.277	97.646	100.74	99.263	103.32	100.78	102.05	97.33	99.197	98.135	101.14	99.652	95.723	99.602	95.326	107.21	102	99.289	96.95	101.38	99.002	102.55	97.698	100.34	96.23	108.81	106.58	97.631	101.5	102.8	101.4
101.19	107.07	98.723	101.29	97.247	97.569	101.63	101.65	99.805	98.127	96.566	106.57	102.16	100.18	100.46	103.34	95.047	96.333	102.28	97.417	98.744	99.537	99.406	99.986	102.74	102	99.529	104.78	101.82	100.85	102.22	100.94	101.35	100.06	98.087	100.82	102.89	100.84	106.29	102.21	100.91	95.427	100.23	102.67	101.28	98.71	102.4	104.18	96.778	101.05
89.779	96.134	95.008	105.74	97.687	99.671	101.08	98.883	99.933	93.525	93.166	94.384	99.011	100.91	92.214	95.989	99.372	101.44	95.913	99.281	93.804	94.88	98.952	95.551	97.227	104.09	101.55	94.735	100.73	103.88	103.05	89.138	99.111	99.599	97.277	97.454	103.99	102.56	98.815	101.77	100.77	98.217	94.194	96.376	100.57	102.32	103.24	102.11	93.652	99.853
102.79	102.77	104.87	108.19	103.65	112.74	106.85	105.45	101.9	110.72	104.42	95.683	104.17	98.928	102.6	108.16	110.14	109.48	103.07	110.28	109.74	99.976	104.81	105.34	104.85	103.48	101.61	102.51	107.09	110.35	105.95	110.02	100.5	108.15	108.07	107.07	103.68	103.68	108.26	110.41	104.04	104.65	105.61	102.3	101.26	101.94	105.02	107.48	106.2	110.97
100.68	104.5	105.3	100.37	104.08	90.417	101.32	105.04	97.791	102.43	105.01	100.51	96.722	97.479	98.172	108.34	100.79	105.36	100.35	105.24	97.834	99.539	106.65	98.483	102.47	98.743	103.58	105.15	100.7	106.34	101.49	102.98	102.37	94.626	94.258	98.003	99.74	102.78	102.28	99.499	102.91	97.462	102.41	99.813	102.9	95.489	101.82	94.185	101.27	96.666
108.89	102.35	112.15	109.02	106.95	110.21	106.7	111.83	111.45	110.22	108.03	111.36	118.49	108.95	109.06	111.62	109.87	108.96	110.08	107.85	110.33	109.02	107.72	117.48	107.21	105	108.41	108.99	109.03	109.57	110.67	109.06	105.05	111.81	112.5	106.49	110.66	108.35	100.72	109.01	114.07	101.91	111.97	106.12	105.14	109.63	110.87	111.33	109.39	103.94
99.841	95.173	101.91	102.09	100.89	100.9	99.091	100.4	103.79	102.48	102.84	106.18	94.639	95.238	103.22	102.76	104.92	100.07	92.4	100.36	102.7	101.82	111.45	101.95	104.64	102.21	98.525	97.893	99.002	97.36	102.44	105.65	98.313	99.031	103.57	103.01	101.9	107.98	102.62	106.22	99.859	98.867	101.96	98.792	99.017	97.183	104.1	99.3	100.25	101.42
98.945	99.576	106.59	100.85	101.36	106.09	100.25	95.604	101.78	98.923	103.26	94.559	105.31	100.17	103.18	107.08	93.86	99.76	97.832	99.117	98.818	103.23	98.471	102.92	97.275	100.77	103.58	104.55	99.393	97.43	100.38	98.666	106.37	101.82	94.779	98.197	97.488	98.758	98.03	99.209	101.26	98.395	98.958	106.16	100.77	107.63	103.41	98.17	96.72	103.04
108.24	108.26	106.37	109.34	103.24	107.27	99.389	103.26	112.81	105.11	109.82	110.82	107.26	110.42	112.15	102.57	106.68	103.96	112.15	111.41	110.34	106.57	108.16	109.57	112.27	109.53	108.77	114.35	110.38	107.74	104.39	106.44	102.14	111.71	102.36	107.58	107.48	108.37	107.2	112.16	106.29	114.24	108.9	109.95	103.82	100.94	112.86	106.25	110.96	108.62
102.54	102.54	102.67	106.53	108.91	107.28	105.11	103.11	105.67	105.66	104.97	105.48	106.64	108.68	104.51	108.34	105.61	107.55	105.36	113.36	108	101.61	111.26	105.27	104.28	111.19	104.45	108.15	105.35	98.902	109.33	103.98	108.12	106.06	109.61	106.15	105.53	106.37	107.86	103.54	106.39	106.39	105.87	110.32	105.57	105.73	105.92	105.98	107.84	107.73
109.67	102.5	106.06	111.24	106.97	108.75	107.95	107.35	103.54	106.64	110.42	107.59	109.22	112.95	108.13	106.46	115.11	107.83	105.37	117.71	105.18	108.64	105.01	107.01	110.18	109.64	106.11	108.6	106.84	110.6	111.5	109.64	104.22	104.28	109.7	108.03	104.99	106.1	111.76	109.41	105.43	110.19	108.45	110.47	112.12	108.81	108.88	110.65	104.88	104.37
96.046	101.05	99.52	96.873	94.789	97.637	96.737	101.13	96.855	98.482	97.982	98.342	99.988	96.504	94.158	97.862	98.489	97.409	101.54	90.611	102.23	105.77	100.83	98.298	99.814	98.278	99.682	98.84	95.368	101.01	95.81	98.984	101.34	98.22	97.033	94.312	105.58	92.383	98.506	89.208	93.497	95.917	90.349	95.466	96.894	96.897	100.77	99.54	101.44	93.086
105.75	106.28	110.43	109.13	103.72	108.6	101.92	104.73	108.6	108.84	107.79	104.04	104.67	107.73	111.7	104.22	102.93	103.72	100.56	103.45	105.39	98.31	108.71	111.06	104.07	101.47	105.34	102.99	114.46	109.63	107.26	105.62	105.94	106.06	110.79	106.11	105.27	105.68	108.73	104.01	109.33	109.25	102.59	107.54	105.4	107.27	107.63	101.63	109.06	110.47
107.35	108.51	105.06	111.11	105.83	108.24	105.75	109.67	111.81	106.66	105.8	106.62	103.3	101.46	100	108.56	101.29	105.8	100.99	107.62	103.98	100.69	104.48	102.36	103.52	102.89	108.08	110.65	107.94	103.69	105.71	106.54	108.01	105.4	103.88	110.73	108.9	107.11	110.04	104.16	107.71	105.01	114.15	102.49	108.12	108.28	108.58	104.79	109.75	103.71
112.67	113.06	108.15	102.72	105.82	104.81	94.016	109.65	109.43	102.78	105.52	107.41	103.24	106.64	105.66	106.34	107.31	108.24	112.7	103.76	107.58	106.49	103.6	108.81	108.12	104.56	106.27	109.48	105.66	107.14	110.3	104.73	97.673	108.96	106.63	101.4	105.07	107.35	108.53	107.84	108.23	109.95	108.06	103.56	108.78	108.15	100.39	105.98	101.59	108.06
110.86	108.94	108.39	103.61	103.63	110.58	107.17	107.27	106.49	107.4	102.57	105.65	110.17	108.15	108.17	108.28	109.94	105.2	105.83	107.6	108.95	110.55	107.49	111.11	105.18	109.94	103.89	105.54	108.47	111.01	111.48	106.19	107.72	110.84	104.4	104.76	102.43	105.24	107.17	107.61	107.35	108.41	115.03	110	103.33	107.85	112.24	104.6	105.34	108.14
107.53	108.28	104.34	105.26	111.86	106.98	107.9	108.28	106.86	98.451	109.6	109.11	110.57	107.87	109.24	105.19	104.56	109.29	106.21	106.87	112.01	109.68	108.11	105.78	115.54	105.96	110.94	112.06	106.26	112.68	113.76	110.32	107.35	109.79	108.06	111.45	107.14	111.26	103.46	106.61	108.67	109.28	107.29	104.46	111.47	104.67	111.8	115.92	110.73	107.18
110.36	102.05	107.49	106.75	104.75	105.44	115.87	107.81	107.08	106.35	106.33	104.23	105.1	104.63	105.98	107.18	109.97	101.64	99.934	108.64	107.38	105.51	103.87	107.69	105.93	111.98	105.56	109.85	113.56	103.28	104.65	104.91	104.52	107.17	108.72	110.75	109.94	109.36	107.66	104.5	103.97	100.5	106.58	104.85	101.52	103.14	107.05	108.06	107.59	114.54
101.47	112.23	103.72	97.044	108.06	104.35	103.91	103.39	104.94	110.12	112.97	102.85	102.11	107.01	107.16	105.25	103.55	112.19	110.55	109.51	111.29	110.28	111.36	107.47	101.62	104.74	103.04	107.72	104.12	105.3	106.05	107.27	108.77	101.75	106.69	105.17	104.97	112.27	104.02	114.33	105.18	107.04	103.15	106.86	105.95	102.46	105.55	106.84	106.92	107.99
108.27	111.49	107.55	114.15	108.94	113.02	112.82	110.45	111.63	109.7	111.73	112.75	111.08	110.66	111.61	112.87	115.8	111.77	109.34	109.3	109.75	104.7	114.2	112.42	112.23	108.44	109.76	117.17	112.85	108.93	113.71	112.41	113.46	113.36	107.1	116.17	112.84	106.76	110.23	118.29	110.44	115.06	106.09	109.7	113.13	112.39	110.15	108.04	107.35	106.49
108.02	109.35	106.21	115.46	105.37	101.49	108.56	108.81	105.8	110.33	109.95	111.08	107.5	104.68	109.95	109.54	103.45	100.37	110.67	108.07	102.98	105.51	100.14	102.61	108.27	108.38	110.99	105.8	105.91	105.83	107.87	111.21	109.66	108.21	107.09	116.03	104.63	107.24	104.38	110.06	101.3	108.94	108.28	111.92	100.2	103.07	109.69	103.98	108.24	116.8
107.12	111.91	113.43	108.61	113.59	111.18	118.32	110.41	105.76	113.18	107.58	108.24	112.43	108.11	109.22	113.76	107.69	110.78	101.06	112.35	111.2	108.26	110.13	105.49	112.16	114.05	108.32	116.24	112.26	112.24	108.91	111.94	105.77	118.75	105.06	118.87	107.89	99.703	109.43	108.4	107.17	111.93	110.73	106.32	107.93	105.28	108.51	108.76	107.39	109.12
112.07	106.77	103.06	94.351	108.07	106.67	107.05	107.58	114.87	103.97	106.79	106.46	108.04	107.9	107.21	113.31	108.63	101.59	101.63	101.68	101.69	104.92	105.91	104.15	107.59	108.9	100.22	103.72	111.57	112.06	107.33	103.22	110.22	109.01	104.27	105.23	108.8	108.41	103.54	102.5	110.48	103.83	104.01	106.23	108.76	110.62	105.36	102.75	106.31	103.7
101.27	114.63	108.88	109.34	100.29	110.86	107.97	106.43	111.22	100.91	98.189	110.59	108.03	100.47	109.23	103.75	106.98	107.67	107.25	104.94	102.69	108.44	109.64	111.51	99.231	105.89	103	106.3	106.3	108.01	107.11	107.23	106.77	104.23	99.618	111.18	106.76	108.01	108.53	105.89	107.31	105.51	100.32	102.45	99.252	105.24	102.64	108.9	102.75	105.4
101.76	103.61	101.68	97.413	105.36	104.82	99.743	97.521	106.61	97.704	93.71	102.57	98.744	103.43	103.57	104.63	101.71	98.817	102.62	98.348	107.15	100.04	100.85	106.27	105.09	100.75	101.39	101.37	102.98	98.539	102.56	101.51	97.432	100.87	98.316	95.708	103.32	100.4	91.43	98.923	102.27	95.621	96.402	97.473	107.27	101.96	102.85	99.49	86.035	98.638
95.828	98.226	96.973	100.71	104.34	98.93	98.356	104.62	97.324	101.78	98.207	98.577	94.792	102.36	100.03	97.65	97.531	104.56	98.124	103.8	97.231	105.44	100.67	99.982	94.672	100.21	104.86	102.65	101.67	99.364	102.4	98.312	103.41	98.596	101.99	104.22	97.397	98.662	99.017	103.23	104.43	103.23	104.3	106.36	97.894	103.11	97.518	99.996	107.14	96.187
94.039	101.6	96.666	96.645	104.55	96.525	99.417	93.054	100.8	103.24	99.177	95.996	100.86	100.69	99.493	95.899	92.043	105	94.704	97.542	97.325	94.154	101.39	96.562	95.009	99.332	102.26	100.08	101.12	105.61	101.49	106.36	94.834	105.32	93.907	95.577	97.075	94.841	99.24	99.106	101.74	96.667	102.74	96.596	95.805	97.092	97.629	97.673	102	102.68
104.91	111.77	112.38	107.52	108.58	106.02	100.62	108.28	98.827	110.61	106.4	109.04	106.36	116.3	112.88	108.83	110.94	108.38	105.84	111.42	114.16	107.5	109.53	104.48	105.46	109.52	107.54	102.47	104.93	111.79	108.11	111.01	107.32	112.34	103.56	105.12	111.83	113.64	108.13	115.53	112.2	104.82	109.83	115.29	112.5	112.86	113.31	104.21	107.26	99.055
103.75	107.38	110.94	106.15	102.78	105.98	95.883	104.54	107.48	103.33	106.48	106.34	104.36	107.92	103.26	99.591	103.2	100.61	101.7	108.3	110.37	108.57	98.463	103.21	111.19	97.358	102.9	99.192	105.5	106.14	105.08	103.13	104.24	112.55	107.21	100.92	104.88	109.84	103.15	104.08	105.6	106.67	109.2	106.06	101.67	104.57	106.45	112.14	111.37	108.14
102.74	109.14	108.95	108.29	101.81	97.578	109.23	106.71	103.71	106.79	104.28	105.64	101.68	100.07	107.38	109.5	101.08	107.57	105.67	105.58	104.61	101.38	109.72	107.29	99.185	104.8	106.15	105.08	109.84	105.76	103.41	104.66	102.11	101.58	99.998	103.93	107.09	104.49	108.45	105.94	109.52	103.77	107.77	103.42	107.52	102.3	109.6	105.45	104.05	108.92
98.379	99.799	94.052	97.737	106.06	95.559	94.035	99.372	95.201	96.76	105.48	96.639	98.631	100.28	105.17	96.693	104.93	102.82	100.69	101.53	101.4	96.811	97.495	101.41	96.944	98.14	102.85	103.42	102.93	105.21	100.3	96.88	103.53	102.16	106.72	105.18	105.49	105.17	106.46	98.827	99.704	101.65	103.62	102.66	103.44	99.079	92.435	100.64	103.64	100.36
109.97	105.07	108.08	104.05	106.69	113.12	110.15	113.28	105.88	115.62	110.34	108.05	105.69	108.17	105.07	108.87	100.47	112.91	103.15	110.09	112.31	102.94	101.46	109.11	113.63	114.49	111.31	106.83	111.1	110.68	111.1	113.65	108.07	110.96	114.35	111.59	107.84	104.74	106.09	102.84	110.57	108.46	108.33	110.31	114.43	104.19	105.98	108.54	110.97	104.26
101.28	108.31	107.12	109.6	112.09	105.57	107.98	108.29	109.17	108.99	98.686	101.5	106.48	104.01	105.76	104.5	104.72	107.57	103.93	104.21	110.57	107.51	113.04	101.27	93.69	102.32	110.53	107.12	102.17	107.55	107.79	103.91	103.88	107.02	105.85	105.09	109.55	102.91	102.97	99.423	112.31	101.76	110.8	103.23	102.74	103.82	107.33	105.4	103.87	110.79
108.07	101.04	103.91	106.17	103.16	104.61	106.27	107.6	103.76	104.39	106.2	109.69	104.93	94.648	106.19	108.32	104.99	107.03	105.57	99.72	103.58	104.83	105.8	109.55	101.41	105.73	107.9	108.21	108.28	100.29	108.07	106.87	106.97	105.73	111.43	111.27	99.217	95.631	102.31	103.83	104.57	105.38	106.45	107.13	108.28	104.42	104.15	101.76	106.12	99.257
101.29	99.174	100.39	107.2	99.115	99.765	104.38	95.506	100.36	98.73	106.39	106.97	103.95	93.77	105.12	101.1	99.822	101.03	95.693	102.95	104.35	95.923	99.733	101.95	104.59	107.35	102.91	99.93	100.09	106.03	100.29	104.09	96.393	97.948	99.155	100.24	106.94	100.5	105.75	96.394	104.28	104.92	101.1	105.34	105.71	99.572	102.28	91.306	95.995	97.5
107.23	105.05	100.75	104.03	104.94	110.25	106.68	102.44	111.97	109.25	111.01	108.74	111.48	106.49	104.92	111.27	110.88	106.92	104.44	109.8	104.41	108.64	103.3	104.37	108.22	103.85	106.2	107.93	108.93	111.46	105.13	110.12	109.93	100.83	100.6	101.54	105.08	100.14	105.27	104.26	110.48	105.18	104.93	105.62	106.08	109.59	104.75	103.5	107.75	107.92
103.46	105.14	119.17	110.05	105.39	104.03	105.11	112.12	104.95	107.8	109.75	110.46	107.72	110.56	108.61	100.61	111.57	105.67	107.95	110.3	107.33	105.07	108.41	109.69	109.89	107.91	111.4	109.75	111.59	110.97	102.94	101.14	105.21	111.92	104.45	106.39	97.901	112.78	108.07	103.01	110.64	107.01	111.33	108.55	101.38	116.18	114.69	109.76	107.68	104.92
113.59	106.98	107.64	107.41	103.45	104.76	105.6	108.51	105.25	100.7	105.91	104.35	117.5	114.1	102.84	104.03	108.54	110.3	108.75	109.26	110.26	104.71	106.02	104.34	111.31	112.18	103.33	111.3	112.24	113.04	109.26	104.98	104.33	102.28	109.11	104.1	102.37	110.08	112.89	112.77	115.49	112.84	102.92	111.66	109.18	108.58	108.08	112.7	108.86	111.94
104.96	108.39	108.51	107.45	106.52	98.784	108.65	107.95	102.33	106.11	102.03	107.73	103.36	107.52	108.73	108.56	107.41	108.04	102.69	100.16	105.78	102.03	106.1	107.91	100.57	104.01	105.31	102.09	105.15	104.32	105.33	103.34	105.14	109.7	106.15	104.22	100.21	104.51	104.32	107.84	107.67	103.91	107.57	108.66	103.88	107.58	108.01	105.08	102.06	109.81
91.365	100.89	97.063	106.42	99.371	105.4	105.77	101.69	104.22	105.25	97.465	94.016	99.387	96.343	103.35	100.35	98.978	94.958	97.824	98.874	100.25	103.04	103.57	101.08	98.31	100.8	98.13	101.4	101.44	99.924	103.89	103.53	97.536	100.29	103.19	103.28	103.81	100.11	105.21	91.536	103.7	95.611	105.18	102.26	103.93	97.859	100.25	102.9	109.58	96.552
103.48	107.94	106.05	108.37	104.44	105.09	100.06	106.18	102.57	107.03	108.29	115.8	103.79	104.91	107.84	106.9	108.56	109.39	103.22	105.49	115.71	107.96	105.31	112.3	105.31	103.97	109.21	101.06	102.99	110.75	108.98	107.2	106.56	104.32	101.56	101.7	102.91	106.87	103.99	113.45	106.37	105.66	107.66	96.794	111.32	106.72	105.63	112.6	109.28	101.19
103.68	105.95	110.3	103.59	101.88	112.33	109.89	105.21	111.52	115.47	105.6	106.75	109.73	100.77	107.87	104.24	109.6	107.59	104.75	109.06	110.11	105.77	105.58	107.71	108.57	104.65	109.38	101.96	115.44	109.04	111.04	105.39	106.57	109.85	102.27	106.63	108.33	108.61	104.14	107.24	107.7	108.56	107.7	105	111.1	106.43	111.76	103.62	108.6	108.49
93.98	99.1	100.68	99.893	98.383	106.62	100.58	101.54	102.38	101.1	97.061	99.028	95.664	97.306	99.68	98.711	104.75	103.83	93.223	101.24	92.518	97.295	97.434	96.683	100.93	98.043	96.656	96.06	99.307	100.71	100.71	95.866	98.247	96.658	98.196	103	95.308	99.855	105.19	99.661	97.986	98.119	98.205	98.471	91.915	98.615	98.384	94.515	99.72	96.91
105.42	101.94	104.14	109.03	107.47	106.56	107.68	111.02	102.13	100.38	104.64	103.9	101.82	106.56	103.71	102.71	108.37	107.87	108.68	108.14	107.61	104.42	109.45	108.54	103.74	107.83	100.55	105.38	103.35	107.2	105.34	101.62	103.99	110.13	107.39	102.78	104.01	101.95	105.59	107.67	109.58	101.14	102.63	100.45	108.34	105.87	108.54	98.433	108.8	106.74
102.36	106.53	103.68	108.93	107.98	105.53	108.29	106.6	113.52	108.5	103.92	102.04	102.85	103.53	108.91	110.35	119.12	107.16	109.23	107.3	111.07	109.01	107.04	113.95	109.49	107.3	107.93	110.46	104.28	105.41	107.23	108.21	110.59	104.3	106.73	109.02	105.48	109.33	108.9	105.34	104.65	110.64	104.58	116.33	109.08	105.03	105.32	104.34	108.21	108.36
104.97	107.71	104.89	97.457	105.53	109.75	108.62	108.41	108.35	109.66	111.68	114.32	111.61	106.77	105.67	111.7	111.04	103.19	101.73	99.359	110.21	113.22	108.36	103.25	107.63	107.5	107.96	114.79	107.62	105.53	106.56	110.12	106.46	108.2	107.14	112.21	115.64	105.06	108.99	109.19	108.29	109.33	111.96	107.03	108.48	112.23	109.57	108.96	110.61	106.68
106.09	108.4	100.87	98.671	104.98	109.93	109.13	110.23	108.15	107.46	103.47	107.68	106	104.54	101.09	105.38	109.64	110.35	103.85	105.09	110.1	101.77	106.83	107.15	105.42	104.85	106.29	98.557	110.04	108.64	104.3	99.723	104.85	105.14	112.02	96.983	107.08	109.88	102.66	105.77	106.29	109.29	108.94	100.06	112.62	107.78	108.32	101.28	109.46	103.74
105.64	106.14	103.47	105.38	100.1	101.48	98.365	106.04	102.72	107.04	107.57	108.93	110.26	104.81	110.67	104.52	105.3	109.08	107.06	105.82	106.72	106.03	109.46	109.53	103.53	100.54	108.3	111.75	108.65	98.025	109.52	109.96	105.11	107.01	110.92	103.92	105.33	106.12	112.68	112.31	107.42	100.81	108.79	107.98	108.76	107.27	108.14	104.09	100.92	106.2
103.92	107.23	105.6	100.36	101.49	102.86	103.71	110.05	110.87	102.85	105.42	111.2	111.58	101.93	113.23	105.64	105.73	102.03	102.65	103.75	103.78	102.4	105.15	109.52	105.93	108.18	105.34	101.43	106	101.13	108.3	99.047	107.71	103.61	104.68	103.53	103.83	105.23	105.79	104.02	101.1	99.793	108.52	104.35	106.85	107.77	108.85	104.75	109.98	111.29
102.65	92.244	92.019	97.268	109.24	98.332	97.051	100.19	96.82	97.064	99.304	99.73	98.078	94.873	98.779	104.76	99.053	94.929	102.2	96.63	101.73	98.803	93.67	99.241	98.712	94.092	105.3	90.54	96.558	98.584	105.89	105.38	103.41	103.46	89.636	103.26	92.067	100.93	95.408	96.245	106.82	100.62	101.21	99.236	94.279	102.39	102.01	97.197	100.08	97.813
101.9	105.02	99.709	98.826	100.18	104.03	102.88	99.532	102.4	95.848	99.81	98.553	102.45	100.12	99.96	101.65	97.747	99.133	100.03	100.07	95.987	101.66	101.64	100.42	100.7	101.9	105.97	101.8	97.249	103.93	93.405	93.769	103.33	103.82	97.103	91.79	101.81	102.89	96.008	96.688	105.38	106.88	94.862	99.309	101.05	103.12	97.545	102.56	98.549	105.92
107.72	106.59	105.92	102.8	101.01	103.44	107.05	106.48	102.01	103.37	110.14	98.848	107.67	104.16	104.92	105.02	104.65	104.11	103.59	106.86	108.57	107.16	107.55	104.13	106.29	107.28	106.08	105.92	106.29	103.65	105.1	103.59	105.21	102.11	108.56	104.54	101.13	106.5	101.8	106.88	109.94	104.04	108.68	102.43	104.69	106.94	103.44	103.25	104.3	105.41
107.32	105.57	105.98	99.245	107.09	109.14	113.29	108.61	110.15	108.68	109.71	102.8	102.53	102.78	104.43	103.52	108.85	106.6	108.88	107.08	105.07	110.51	109.57	109.18	103.85	105.83	108.44	104.62	104.59	107.81	110	109	109.24	113.63	107.01	110.28	108.36	108.38	106.52	108.98	112.03	105.21	113.6	109.55	110.82	109.56	113.25	100.95	119.44	115.64
103.01	99.269	108.12	105.35	106.07	107.06	97.284	102.98	103.42	103.92	103.9	104.53	105.98	102.24	97.184	103.34	100.03	97.035	100.37	100.14	91.212	97.127	100.96	97.858	100.18	101.34	99.231	98.862	99.472	100.4	94.481	100.04	96.654	100.74	103.41	93.027	97.386	99.515	102.27	99.902	102.83	104.46	97.556	98.102	93.906	96.586	100.27	93.783	103.19	94.513
107.2	108.63	112.87	107.23	106.99	117.39	109.9	115.19	107.9	105.99	104.68	105.54	111.99	107.26	111.23	113.96	110.45	108.41	111.95	108.57	101.88	101.59	114.28	106.13	104.65	114.36	104.98	105.62	106.96	109.5	114.06	104.67	108.46	106.08	109.94	112.17	104.94	112.64	107.51	105.47	105.69	113.33	103.89	104.49	106.78	113.72	105.68	108.38	114.64	107.38
103.17	108.52	113.99	110.88	105.55	104.82	107.73	101.11	102.27	105.54	102.95	105.74	107.35	106.42	100.34	106.34	102.26	106.35	103.27	102.88	107.79	113	103.48	104.64	110.33	111.46	103.07	110.63	108	106.99	99.168	103.1	109.44	104.22	102.99	100.88	109.31	115.38	105.53	105.35	105.36	102.95	103.95	100.4	104.27	107	105.64	106.63	110.62	108.05
102.06	96.96	92.875	98.325	97.928	100.46	94.694	98.465	99.737	97.382	95.61	100.48	98.493	100.57	98.387	94.793	101.88	101.25	100.93	101.61	101.38	97.635	98.468	102.92	97.256	97.737	91.303	101.55	102.56	96.933	105.62	96.08	95.124	96.952	92.71	98.686	101.26	104.05	92.16	98.558	101.51	102.8	94.99	101.88	98.732	102.44	95.066	99.834	99.843	96.522
99.477	103.58	92.698	96.243	99.485	100.47	102.24	103.12	98.976	101.03	100.3	101.81	97.874	97.526	99.869	99.288	103.67	91.231	103.1	100.61	98.973	94.907	95.951	96.349	100.91	100.18	101.62	103.5	94.954	99.876	104.96	99.542	88.102	97.831	101.74	99.099	97.739	92.116	98.663	105.48	99.366	98.893	97.292	98.69	98.051	98.092	94.778	102.48	100.91	89.463
103.12	110.73	104.17	104.82	106.84	105.61	113.95	98.763	104.8	113.49	105.41	108.1	104.64	106.57	105.11	106.84	98.831	104.77	103.36	107.35	103.04	106.69	107.7	104.07	99.367	104.84	106.75	105.85	105.47	111.22	104.27	108.59	102.42	110.75	110.84	107.88	108.92	109.36	112.22	102.35	103.36	105.77	101.64	104.77	112.88	100.77	106.41	108.94	106.34	107.01
104.4	105.26	97.567	105.5	106.06	103.95	110.11	101.98	109.31	102.93	109.65	103.97	106.69	102.72	108.85	105.25	103.51	109.06	105.67	105.6	98.801	103.17	108.8	106.22	106.22	101.21	104.29	106.39	104.79	107.74	105.87	102.13	106.86	103.37	104.9	109.87	104.28	111.4	111.36	103.32	106.97	103.76	108.48	105.6	108.91	104.64	102.02	109.15	105.3	107.5
109.91	105.31	113.78	105.59	101.36	107.1	104.67	106.6	108.59	103.99	110.12	110.55	108.92	106.62	104.85	110.27	109.17	106.92	102.88	111.37	113.5	106.8	110.27	103.01	103.35	104.73	105.81	110.09	108.93	109.98	105.91	109.74	112.76	107.03	106.51	107.48	108.11	108.3	111.3	106.57	105.06	103.2	103.63	105.23	106.74	103.73	113.37	101.83	102.17	105.81
108.19	102.99	104.07	105.95	108.13	104.3	111.84	104	109.14	108.47	105.45	102.32	114.19	108.1	100.66	108.59	105.68	104.2	108.31	104.4	103.66	101.86	111.38	104.87	105.87	110.58	105.32	105.33	103.38	103.89	112.33	110.91	108.77	103.93	113.3	103.58	109.59	103.39	103.42	105.7	109.32	101.4	106.56	106.25	106.9	106.12	108.67	109.89	101.32	103.92
112.69	103.34	109.38	108.02	108.25	101.24	109.82	103.18	107.53	97.331	104.51	101.52	108.54	105	104.59	105.94	103.86	108.59	113.26	106.38	113.27	106.31	108.54	105.72	104.09	103.12	113.82	109.74	104.55	108.69	111.4	109.19	105.02	106.22	107.69	108.44	104.93	105.24	111.18	109.34	108.92	111.49	104.31	107.35	104.28	104.22	111.56	107.22	111.02	103.96
103.91	102.91	106.85	96.53	104.21	102.22	108.57	103.44	102.29	94.803	100.08	106.21	104.57	98.736	102.64	101.43	97.622	107.46	96.918	101.28	105.57	101.06	106.75	106.35	109.56	94.529	95.77	101.22	97.146	101.23	103.47	100.38	100.52	101.58	102.35	96.27	102.49	101.03	100.35	94.799	94.863	103.71	96.303	105.73	100.93	102	100.27	94.582	98.954	104.31
110.63	110.45	117.82	108.27	105.81	115.11	108.84	106.24	112.49	108.73	108.14	104.12	111.79	107.79	110.07	109.77	106.39	111.18	107.79	107.48	109.86	104.21	112.92	110.82	111.67	107.08	112.67	116.12	102.22	104.64	105.93	111.12	104.6	105.11	114.98	104.93	113.25	111.66	113.7	112.92	105.36	102.66	116.1	108.23	110.67	107.71	103.48	107.81	112.37	107.91
108.23	106	107.95	109.15	103.07	105.6	105.71	103.16	102.89	104.44	109.72	107.36	108.51	104.86	103.01	104.46	102.93	104.49	103.51	111.51	104.12	101.54	103.71	102.8	108.31	103.14	109.86	111.05	106.16	106.7	100.71	106.84	104.87	102.09	102.68	110.72	108.06	112.42	105.94	106.02	107.93	110.05	102.91	112.61	107.23	100.58	110.06	109.14	108.04	106.37
101.91	110.1	112.62	109.49	105.8	112.68	105.27	110.69	108.75	106.37	107.5	101.78	114.37	107.38	107.11	115.8	103.89	113.33	107.39	104.14	108.48	110.01	105.62	103.72	109.51	99.014	105.05	106.28	103.99	109.01	109.76	113.86	105.85	103.01	112.48	102.39	105.91	103.79	107.5	105.74	108.22	109.17	108.08	104.19	108.9	109.5	102.56	111.24	106.43	106.82
113.75	111.76	109.9	114.05	107.47	111.45	103.66	111.38	103.26	109.15	114.18	110.28	108.02	102.47	113.91	108.92	108	103.16	109.45	110.87	103.58	106.33	107.12	105.89	102.55	105.69	112.58	111.65	103.34	111.44	110.34	108.19	103.33	105.94	107.39	107.31	114.03	103.82	107.87	107.49	107.56	105.41	113.39	107.71	119.4	106.26	105.02	105.25	104.41	114.38
108.89	116.6	106.49	109.92	112.01	111.11	114.21	112.7	109.65	106.66	106.73	109.72	108.49	107.16	114.14	117.62	111.79	117.57	113.25	108.06	115.2	103.69	111.08	106.92	111.94	107.55	110.26	107.69	107.61	113.97	107.31	106.3	112.67	111.02	106.98	110.48	109.03	107.41	105.12	112.78	110.36	111.29	107.37	104.96	115.36	110.39	112.68	110.76	113.75	105.08
110.26	101.71	97.267	99.877	100.68	101.55	99.48	94.715	98.639	98.411	101.69	104.4	105.02	97.14	97.708	98.029	97.902	102.58	103.13	104.39	96.229	96.078	105.39	101.42	99.755	102.79	97.884	102.07	101.51	100.3	100.16	103.19	97.816	99.894	97.979	101.97	101.88	99.48	95.844	99.872	105.23	102.66	97.263	101.08	101.37	103.31	99.004	91.633	99.019	102.08
97.33	106.16	103.12	103.24	102.82	99.58	102.82	106.38	111.92	106.49	113.86	110.81	105.38	103.09	111.28	98.251	108.14	104.11	109.63	102.04	102.98	103.02	107.87	99.788	103.17	112.91	111.99	104.03	100.02	106.16	102.53	109.64	104.52	105.64	106.75	102.32	109.71	103.31	104.75	107.32	103.3	101.62	110.78	111.07	101.54	104.45	106.29	105	99.889	109.67
104.65	103.89	102.69	105.92	100.09	106.17	98.921	107.3	111.46	102.98	105.97	112.78	106.87	107.21	107.17	106.94	105.3	104.91	104.59	111.06	109.2	110.67	106.9	104.59	104.98	99.824	101.29	97.485	104	104.85	105.85	106.18	105.88	108.67	112.63	107.83	101.45	104.94	110.43	102.46	105.82	113.72	104.77	104.06	106.69	104.03	105.11	103.01	108.02	105.89
108.99	104.33	110.17	104.66	108.77	108.69	102.35	102.96	106.06	103.8	109.33	102.5	106.36	105.88	107.75	104.97	108.95	109.63	105.19	105.25	109.73	114.03	104.19	103.5	102.48	111.68	104.53	104.03	101.78	103.66	108.36	106.37	104.78	107.35	102.93	108.54	105.59	110.46	101.44	109.51	111.76	103.57	103.1	106.07	103.29	104.35	109.6	107.16	110.22	103.03
114.38	104.17	112.74	108.58	113.91	109.4	111.33	107.01	113.31	107.71	114.33	109.09	105.86	109.43	118.35	115.8	115.66	108.04	106.79	111.76	104.63	111.07	109.47	108.02	109.29	117.37	111.68	103.33	113.21	102.12	113.44	101.3	109.34	108.45	111.27	115.36	112.3	111.28	108.13	107.78	112.58	110.5	113.99	105.56	116.26	106.22	114.15	111.45	110.5	109.67
103.44	109.89	112.94	113.1	105.07	106.26	110.45	105.18	110.72	106.16	107.48	115.84	110.92	108.65	114.44	108.18	110.36	104.65	108.46	104.16	106.52	107.75	108.31	111.31	112.07	108.53	108.63	111.37	104.11	113.81	106.24	107.56	107.83	110.15	118.22	111.39	111.16	114.29	110.55	109.96	111.25	110.82	108.96	109.03	107.73	107.4	111.81	103.79	110.6	112.27
99.261	94.658	102.81	99.221	96.396	95.132	94.906	104.3	101.39	95.987	92.276	97.858	105.85	99.817	97.638	100.13	98.537	94.195	96.167	99.28	91.982	95.905	97.63	93.988	98.76	96.723	98.027	100.75	105.22	99.211	97.322	98.637	103.25	94.683	101.41	96.375	99.781	99.434	96.078	99.82	97.137	104.8	98.173	94.002	97.475	101.9	100.12	97.511	101.46	93.963
104.92	103.65	105.73	105	105.2	103.56	108.06	107.72	110.21	104.73	108.29	103.86	101.8	106.45	107.97	103.62	105.78	107.31	107.87	99.657	100.4	113.36	101.52	113.39	103.16	104.87	106.1	103.95	106.45	110.73	105.71	111.85	100.25	104.38	101.09	104.71	98.292	102.65	106.94	111.55	106.17	110.06	104.3	103.09	106.44	104.92	108.77	107.26	108.93	103.07
111.45	104.22	102.39	113.2	104.05	109.16	112.17	104.74	101.7	103.61	108.49	107.42	106.23	109.37	103.91	108.27	104.89	109.54	104.64	105.75	107.26	99.96	109.06	104.69	105.92	108.01	106.63	103.8	108.47	109.22	106.4	108.69	108.63	117.08	104.88	102.62	104.76	101.75	107.56	107.42	99.006	111.9	101.78	106.2	108.17	103.71	105.82	107.26	109.82	107.71
102.23	98.283	101.76	98.933	103.31	103.99	106	106.51	105.46	104.42	110.71	109.05	103.02	99.893	108.14	105.69	101.99	108.29	104.37	100.01	105.07	110.24	109.06	105.11	107.81	105.99	106.8	103.68	107.87	101.46	108.02	104.89	107.59	104.8	106.54	101.36	106.92	105.02	107.48	97.558	97.011	101.4	111.01	105.02	108.32	106.19	103.95	110.1	107.04	105.56
99.499	107.55	108.99	104.32	110.16	108.06	112.83	105.77	104.31	108.71	106.28	108.31	105.71	108.43	109.68	101.07	105.56	113.01	105.65	103.75	108.97	98.937	105.7	98.826	102.77	104.15	105.02	108.73	106.57	107.83	104.96	107.25	101.74	110.8	105.42	109.17	99.057	111.15	109.2	109.93	99.174	100.51	108.95	113.15	100.89	108.17	104.35	108.6	105.4	104.99
106.47	101.78	105.86	111.8	98.84	111.7	106.58	109.26	107.67	103.89	104.82	112.85	105.46	110.39	103.48	105.36	108.56	106.41	106.63	101.77	105.9	110.35	103.7	106.64	110.33	109.05	110.1	103.74	103.84	109.1	106.85	104.92	107.96	105.17	105.98	105.96	105.89	99.094	100.47	110.16	105.65	109.37	110.62	101.34	110.66	102.01	102.8	106.99	109.63	107.92
104.48	103.34	107.33	102.63	108.67	101.98	108.07	112.42	110.35	102.48	108.67	104.79	105.28	99.711	101.93	105.49	106.99	108.89	103.32	102.4	106.92	103.57	96.569	107.95	106.71	109.58	100.48	106.8	105.27	105.39	108.03	110.05	110.74	104.75	106.47	112.3	107.51	104.02	97.922	107.61	100.56	104.47	112.22	108.51	108.59	105.72	107.02	98.672	103.24	104.11
98.591	101.57	106.44	104.93	107.3	105.11	107.38	106.48	105.02	105.52	103.04	101.3	105.76	102.57	106.51	105.08	108.83	110.05	105.49	108.53	103.96	98.053	103.81	108.99	102.14	101.54	110.48	106.39	108.15	103.29	111.37	107.58	105.51	104.75	104.54	108.97	103.21	104.89	106.07	106.02	109.81	108.97	105.85	105.96	108.2	105.69	107.11	103.65	108.82	112.69
105.69	105.91	105.93	101.93	112.16	102.02	105.5	105.4	105.05	104.17	104.58	112.87	104.17	103.41	106.88	106.71	112.88	98.907	104.14	106.8	105.94	103.56	98.858	105.54	111.43	107.37	108.84	107.7	104.4	104.25	106.97	107.15	112.19	105.59	110.51	107.64	106.61	100.32	107.73	107.76	101.74	105.93	108	106.23	106.62	109.12	104.32	108.68	104.59	105.67
107.92	112.17	105.86	108.63	104.58	104.87	111.29	105.61	106.7	96.185	103.12	106.82	106.04	110	100.85	105.98	107.06	98.03	107.65	103.28	104.56	105.11	108.78	104.84	113.16	106.82	100.56	107.2	103.08	98.162	104.36	106.05	108.67	111.43	103.84	104.31	107.57	110.8	108.21	100.91	106.38	106.94	106.35	103.9	104.94	106.72	99.811	103.46	104.96	108.88
99.432	95.566	100.52	101.46	97.674	100.91	101.91	97.586	99.06	100.41	103.38	98.916	94.629	93.85	104.85	103.52	102.01	104.33	92.205	99.133	96.855	98.767	97.022	98.89	106.38	100.33	98.909	99.984	102.57	97.495	97.846	95.662	99.277	99.248	100.81	97.209	97.503	107.25	94.574	105.3	100.8	98.216	97.318	105.73	101.41	103.49	98.338	104.16	101.4	103.34
110.16	105.65	106.16	108.42	106.22	113.21	108.53	105.2	112.24	114.12	104.27	112.99	112.95	109.83	114.09	113.22	108.22	115.35	109.55	110.5	108.65	107.38	107.02	112.45	103.32	111.22	107.7	117.82	105.17	106.25	115.25	110.96	103.82	111.33	98.715	107.55	111.31	106.71	107.57	104.52	105.13	108.91	107.82	111.05	110.74	106.32	105.95	112.44	108.13	112.51
106.79	105.78	111.93	110.52	100.74	113.02	104.21	108.25	105.89	104.31	108.5	109.25	105.53	102.47	103.8	110.65	103.25	102.4	102.51	104.51	106.96	112.8	103.18	105.53	110.46	107.21	104.55	105.9	111.23	106.7	109.08	104.58	104.26	113.5	106.17	108.36	104.03	104.78	109.72	107.63	106.89	105.07	108.34	105	101.88	101.91	103.73	106.96	105.51	107.73
107.31	110.38	105.98	108.78	95.561	103.89	108.57	104.91	104.75	101.76	107.05	104.7	108.12	105.79	107.16	99.95	110.73	107.14	110.42	104.43	107.15	103.78	105.7	106.47	102.45	110.09	112.76	106.68	103.13	102.96	110.36	107	112.37	113.78	107.1	102.76	109.72	107.89	109.77	107.56	108.29	100.48	103.83	101.82	100.74	101.49	102.76	107.89	112.61	106.84
97.678	106.34	100.31	105.63	108.58	98.875	107.75	107.28	105.43	108.51	101.81	106.47	103.61	105.64	102.01	109.51	100.97	104.15	103.43	104.05	100.04	100.7	111.84	105.69	106.52	101.9	108.17	105.49	114.61	110.59	107.08	106.33	101.55	112.27	105.16	100.68	109.34	108.02	107.11	101.52	108.82	104.67	103.11	110.56	106.83	107.53	112.78	101.94	98.896	113.1
103.28	103.14	102.88	104.73	105.64	108.08	104.35	99.178	102.87	101.39	101.03	105.26	107.28	100.15	95.498	99.339	102.84	112.26	103.48	105.6	103.77	100.75	104.66	103.68	100.68	104.32	103.22	104.41	104.58	98.931	103.64	106.79	96.929	103.66	96.815	106.37	98.89	100.29	99.3	96.93	96.927	97.96	98.516	103.9	100.41	104.88	104.33	96.259	100.7	102.93
107.31	106.33	103.71	112.24	105.43	103.33	104.59	112.54	108.38	103.64	100.21	110.04	102.82	107.53	105.42	104.54	108.18	106.87	101.7	110.67	106.56	111.59	112.58	105.69	113.22	113.28	111.26	111.28	108.8	115.84	103.64	110.82	111.71	105.86	110.27	108.19	103.93	108.78	109.82	106.68	106.25	105.89	108.5	110.81	106.14	111.14	109.88	106.94	108.73	109.35
104.73	107.18	106.4	104.52	106.57	101.08	100.88	97.376	103.85	104.79	104.37	100.5	110.21	107.62	109.92	105.66	101.18	107.83	96.095	105.6	109.05	106.51	111.24	110.43	111.36	101.78	109.49	108.55	105.74	107.62	104.66	110.51	110.17	109.13	106.54	106.27	107.97	106.04	100.84	109.4	106.78	103.16	106.68	107.15	102.88	108.53	106.85	106.95	105	110.99
105.38	110.96	100.92	105.91	102.49	105.03	106.63	105.09	104.51	108.83	103.04	111.33	108.95	106.99	105.6	106.99	108.43	109.78	107.91	109.22	103.03	106.57	100.23	104.09	105.35	105.55	106.75	111.68	99.971	104.01	107.56	110.54	111.93	107.91	103.59	109.11	103.13	108.59	101.35	106.52	103.72	108.38	102.13	100.8	100.05	107.39	101.29	105.9	107.13	111.32
112.68	109.88	113.99	105.56	104.7	113.63	105.43	111.69	111.58	102.96	101.45	107.66	108.74	110.96	101.78	108.35	110.51	108.98	113.24	109.56	111.59	105.57	104.08	104.01	103.6	109.68	107.71	109.79	107.47	107.64	113.59	104.19	99.692	109.28	112.74	111.06	114.29	113.8	106.74	115.86	104.1	110.21	106.45	104.76	103.05	103.66	105.36	108.54	103.25	107.77
105.21	108.22	101.61	98.436	103.75	107.76	106.29	102.27	109.11	104.32	107.75	110.88	106.6	104	101.92	106.46	99.506	103.23	104.87	106.23	109.97	103.38	103.94	111.34	102.05	111.79	103.03	109.77	105.34	108.53	107.47	104.07	104.01	102.94	103.49	106.35	109.05	100.83	106.49	108.25	105.06	103.1	108.88	107.21	101.72	104.82	109.73	106.36	106.23	105.04
108.45	106.47	102.55	105.98	102	110.27	109.02	108.46	106.67	110.29	105.02	112.99	106.67	106.71	106.53	107.03	104.47	106.55	98.543	103.46	101.64	104.25	104.92	108.74	106.89	106.42	104.49	104.24	106.05	108.48	107.5	107.18	102.54	104.32	103.44	102.61	109.21	109.73	107.94	109.46	109.42	105.39	104.47	105.14	112.7	106.25	98.005	103.16	104.87	109.21
104.25	102.18	103.34	108.6	108.18	106.45	107.26	107.3	110.76	108.87	109.26	111.98	111.94	107.38	112.74	107.76	106.46	107.78	100.81	111.26	109.94	103.78	105.95	100.04	114.44	108.11	108.53	102.33	104.75	109.48	113.15	104.67	107.54	105.56	105.64	113.2	107.03	114.86	111.58	107.74	108.4	97.78	105.97	107.44	109.51	103.24	108.39	109.98	110.87	110.8
110	109.88	106.56	103.84	108.06	110.07	109.3	108.98	107.86	102.47	110.03	102.61	102.44	100.13	109.76	111.73	101.41	112.39	105.52	111.11	110.07	105.91	111.11	108.02	111.62	107.71	108.88	110.8	111.09	110.29	110.73	101.99	111.21	107.06	105.71	113.98	110.24	106.66	106.14	113.9	115.6	111.25	106.41	109.33	109.18	109.22	105.22	112.31	109.33	108.98
99.002	103.08	110.44	102.61	106.61	105.73	102.97	104.75	107.51	104.38	109.75	108.8	103.56	108.2	108.21	107.73	108.36	99.541	106.31	102.01	100.62	94.811	110.57	99.16	101.72	107.23	104.77	103.97	113.29	103.48	107.99	102.73	106.3	104.44	104.31	109.26	110.27	110.34	105.97	106.05	106.44	102.29	112.51	101.95	106.7	110.05	107.55	110.09	97.091	107.12
101.14	114.3	106.94	108.77	108.94	104.91	109.44	110.24	105.86	110.18	100.73	107.46	106.68	113.7	108.72	106.48	105.27	108.67	106.66	109.5	109.46	111.44	107.08	105.28	109.83	109.17	102.67	110.85	106.17	107.38	108.78	96.646	110.43	113.73	117	103.94	103.18	110.33	109.41	116.4	108.62	109.46	113.94	110.36	108.92	107.77	107.55	110.54	109.76	107.88
105.19	104.7	109.17	110.82	110.01	108.06	107.92	114.81	111.93	107.87	112.72	112.59	108.91	108.22	106.82	104.53	106.65	106.69	107.01	103.88	108.88	108.21	109.73	109.56	109.45	106.82	109.03	109.85	114.43	111.08	102.06	115.54	105.44	110.73	106.72	109.76	106.73	103.61	109.06	112.01	110.68	113.65	106.72	102.69	109.75	106.34	103.81	111.54	109.85	110.77
114.27	109.62	112.08	108.51	109.24	115.02	113.69	106.87	113.74	112.54	113.3	115.41	110.34	114.18	106.68	107.46	108.4	109.73	112.89	114.22	114.06	107.92	110.23	106.33	109.94	110.23	114.12	110.83	112.55	106.23	110.98	114.11	110.78	107.04	111.63	108.68	108.58	105.99	112.16	109.46	111.92	115.42	107.21	115.63	114.02	109.69	108.16	110.84	108.19	108.36
106.88	104.64	105.93	113.57	107.85	107.28	110.81	111.33	110.83	108.36	109.13	109.24	102.93	105.25	113.2	110.4	109.96	106.43	104.29	107.28	111.88	105.11	114.33	111.28	108.34	111.24	115.14	111.06	104.54	109.45	110.43	108.94	106.7	110.08	105.3	111.02	105.4	108.18	103.78	103.41	104.29	108.38	105.64	108.59	106.43	110.36	107.93	107.43	104.15	106.7
[truncated: 150 more columns]
