# Supplementary material for: Genetic dissection of main and epistatic effects of QTL based on augmented triple test cross design
Source: PLoS One. 2017 Dec 14;12(12):e0189054. doi: 10.1371/journal.pone.0189054 (PMC5730204; doi:10.1371/journal.pone.0189054)
Supplement: S10 Supporting Information — (ZIP) [file pone.0189054.s010.zip › z6_600_0.2_5.csv]

108.67	108.35	105.19	104.66	100.07	113.26	107.86	106.51	112.84	104.44	104.46	110.01	104.7	101.29	98.805	102.51	110.29	102.77	111.78	107.36	114.97	105.1	108.24	117.59	96.137	100.31	107.56	97.68	95.889	107.66	116.94	101.93	100.66	100.86	104.28	109.15	109.16	112.15	110.58	106.07	100.54	107.98	103.45	99.14	109.67	108.55	102.38	107.08	98.486	99.036
108.41	109.5	107.21	93.716	106.39	109.61	110	101.41	103.72	108.16	110.36	108.02	115.29	100.79	113.58	109.43	108.87	105.99	105.92	101.04	108.98	108.85	113.76	113.75	111.38	108.76	105.63	89.841	107.1	106.71	102.11	109.81	102.86	109.2	112.61	113.1	95.362	109.15	106.32	104.33	110.67	103.58	111.25	95.478	97.841	109.7	106.18	101.97	106.94	113.26
111.93	111.56	114.07	111.94	104.72	114.03	112.65	104.27	104.33	113.09	101.31	107.21	114.13	111.43	118.24	119.06	113.29	106.91	113.37	108.73	115.13	101.97	110	105.49	115.38	114.7	111.68	118.53	107.8	108.02	112.98	116.36	113.5	110.61	115.23	116.1	110.93	107.26	112.56	113.77	113.44	105.84	115.25	106.27	111.24	107.55	104.1	111.04	109.24	105.02
97.057	109.57	107.72	104.3	109.56	104.68	109.26	109.96	102.28	110.15	110.57	102.58	109.48	104	102.48	105.1	109.88	106.02	111.85	107.55	98.755	110.99	101.54	109.14	109.21	104.75	110.28	104.09	108.49	102.11	111.7	104.62	104.1	98.788	103.58	105.04	110.21	99.543	107.14	104.7	103.27	101.93	97.635	108.3	109.38	111.32	102.25	100.94	99.216	95.035
106.73	103.8	98.759	110	114.92	105.11	109.25	104.47	99.931	108.2	111.76	105.45	109.31	105.37	102.53	106.37	106.82	104.66	115.67	111	102.01	101.93	102.34	112.28	106.44	109.95	99.947	93.7	102.11	105.58	102.48	109.14	105.23	110.73	114.69	102.02	108.7	107.06	108.79	102.82	101.59	110.59	105.28	110.1	109.69	107.49	102.25	103.53	112.2	97.936
97.46	100.54	92.065	95.198	93.569	95.597	99.133	94.986	99.662	83.967	98.156	102.67	92.281	97.387	99.871	94.842	93.71	104.16	97.597	90.92	105.52	92.144	97.023	93.846	102.07	92.997	96.597	101.33	102.95	98.194	98.054	97.211	93.046	98.96	99.219	98.595	96.658	96.71	101.52	95.566	95.387	104.7	95.275	99.591	91.872	91.694	90.873	92.724	95.504	94.146
102.39	104.15	106.54	100.98	111.44	93.127	94.471	101.83	105.85	105.93	107.22	108.49	106.23	99.04	104.81	108.42	102	105.51	106.41	103.21	109.34	116.2	107.29	109.15	105.75	97.076	108.47	113.5	107.68	102.39	111.21	96.525	107.75	105.63	106.93	107.15	109.74	114.57	116.91	102.27	108.48	116.3	102.18	104.31	109.61	102.79	110.91	114.95	109.51	102.24
114.3	107.08	110.04	101.91	105.13	106.32	114.31	106.27	104.16	107.84	108.58	105.7	103.63	102.53	110.59	105.11	104.07	98.971	116.39	109.19	111.71	113.37	107.73	114.11	107.91	119.28	114.78	109.3	110.15	104.37	102.27	122.85	108.88	111.7	104.1	107.84	108.37	109.94	111.04	104.42	102.62	111.52	105.86	110.15	104.76	105.92	114.3	104.76	104.86	104.1
93.603	106	88.547	98.313	98.334	103	98.61	107.37	108.1	106.18	95.308	104.19	103.47	106.18	96.751	105.14	105.48	104.17	96.438	105.67	98.553	103.3	105.36	99.168	104.9	105.42	106.09	94.843	105.32	96.83	113.26	102.49	106.82	103.83	99.669	101.29	97.798	103.61	97.975	101.95	96.759	98.128	103.38	103.22	103.51	107.02	99.734	103.21	105.83	99.88
98.404	91.165	96.128	90.783	95.084	95.58	98.41	95.91	102.9	96.479	91.524	95.534	93.594	97.453	96.374	94.029	101.21	96.99	94.551	94.247	102.5	101.02	96.108	99.724	95.475	102.46	101	90.64	94.989	87.533	99.827	102.42	91.951	97.348	102.61	98.389	98.035	93.492	93.729	97.927	97.879	104.21	106.05	94.505	103.02	97.15	101.58	87.981	100.39	102.08
109.11	112.22	103.79	107.79	108.48	114.56	114.87	109.95	101.93	98.984	104.74	112.47	102.51	111.8	109.89	103.94	111.3	105.11	103.94	108.06	103.14	105.58	100.26	110.54	106.93	103.86	97.766	106.67	119.37	112.86	105.12	107.53	113.5	101.96	102.64	114.25	105.69	102.17	105.48	104.23	111.77	99.957	118.33	108.77	109.85	107.45	106.96	108.9	106.65	98.12
98.144	98.752	102.66	96.567	109.91	104.42	95.484	100.03	105.07	109.77	95.768	100.36	99.93	99.142	104.54	98.525	92.411	90.1	97.348	97.954	101.27	102.3	97.144	94.337	104.12	93.898	104.36	106.32	99.574	98.944	94.724	101.81	103.49	96.69	95.689	100.49	96.232	106.6	99.876	99.901	96.257	108.65	101.75	105.13	98.761	99.973	100.13	101.54	102.19	100.5
104.71	100.09	99.55	96.738	97.322	94.49	101.36	88.319	100.92	97.685	90.899	91.417	99.568	102.23	94.832	90.23	95.492	98.511	100.59	98.601	101.88	93.806	89.233	96.989	99.408	99.089	100.28	98.925	103.06	98.185	99.111	94.579	101.94	98.826	90.25	92.496	92.549	91.456	95.031	99.914	98.242	104.97	99.552	89.187	95.254	97.287	98.404	94.166	105.87	103.33
109.51	109.12	103.11	109.68	101.8	102.78	104.39	106.16	107.42	99.651	106.09	110.4	113.82	108.47	109.34	96.487	116.77	108.87	110.11	108.6	111.44	103.76	110.72	100.05	104.84	95.568	116.07	105.7	113.46	115.11	112.73	105.61	113.55	105.26	111.77	108.83	117.82	108.89	106.8	106.84	105.3	107.74	107.55	110.57	113.27	110.94	105.41	110.08	114.41	112.4
95.569	104.1	98.34	97.696	103.53	92.561	96.736	103.69	95.819	98.367	108.01	100.93	101.75	99.532	99.953	97.82	110.22	96.559	99.576	109.29	103.1	94.562	92.1	104.31	93.147	106.8	98.324	109.8	104.15	88.671	99.192	98.701	100.31	100.02	101.28	96.712	97.546	90.359	105.91	98.605	93.091	97.033	98.21	107.01	93.555	102.97	94.414	96.288	98.46	102.71
93.515	104.71	104.11	107.63	104.37	108.5	108.12	108.55	106.65	107.26	111.45	114.03	103.55	104.96	112.74	112.73	96.945	102.99	107.1	98.772	103.28	109.97	98.886	112.11	100.13	105.01	103.16	108	109.36	101.8	113.48	114.54	106.7	111.78	103.14	107.02	107.48	110.36	99.844	103.78	107.76	106.36	109.92	95.149	105.6	103.26	103.69	102.87	107.2	102.35
106.58	105.67	105.78	105.15	115.93	107.8	110.97	111.46	110.69	105.11	104.61	109.77	113.48	109.95	111.82	98.283	109.09	119.38	105.35	116.46	108.44	111.49	109.64	113.52	105.7	107.46	105.73	109.48	110.26	113.1	116.02	100.16	102.23	111.58	109.02	116.23	112.01	109.61	111.75	108.22	106.84	112.3	103.71	113.76	108.03	111.52	109.39	106.35	107.45	107.16
92.532	98.761	97.629	107.95	97.843	95.643	94.429	99.035	96.074	109.84	106.1	104.73	105.07	91.83	94.202	102.85	98.508	99.683	99.33	106.68	105.31	100.69	92.494	94.341	105.92	97.981	105.84	99.374	99.917	107.15	98.452	105.9	104.51	89.391	98.429	98.95	96.916	102.75	104.3	103.36	106.34	102.38	99.643	89.45	109.04	102.24	94.983	102.72	98.609	105.12
115.44	114.45	105.19	113.05	117.38	99.765	109.45	106.89	111.58	117.07	109.65	113.86	99.284	105.1	113.73	110.48	110.42	110.33	105.45	104.64	107.32	107.99	113.68	115.65	108.32	113.57	115.15	115.07	112.55	107.26	105.53	108.26	113.98	105.76	108.28	110.78	103.94	111.33	107.5	116.44	112.1	111.81	113.1	112.25	114.16	107.22	116.13	114.79	113.51	110.12
106.8	110.85	116.1	113.4	104.86	107.96	115.23	106.67	111.84	114.21	105.34	107.48	116.76	121.19	109.48	105.8	107.51	103.75	101.53	103.83	113.81	113.24	107.89	104.27	112.31	115.39	104.21	111.22	101.88	115.64	113.01	118.34	108.7	106.25	107.72	111.29	102.36	107.76	108.67	118.48	114.07	111.4	109.83	109.97	110.04	114	101.32	113.09	108.22	107.06
110.26	112.62	107.43	107.69	109.45	107.51	97.533	109.58	117.72	104.97	103.82	109.33	102.34	115.57	98.642	107.35	101.98	99.014	115.22	105.1	105.83	104.03	110.22	110.12	105.53	107.97	106.6	107.19	109.91	104.35	116.88	99.591	105.61	104.17	108.69	111.19	107.37	110.07	100.94	107.12	103.13	103.35	105.14	112.37	110.93	112.5	113.87	110.81	101.54	105.72
103.34	112.22	115.05	109.15	99.878	110.9	101.87	114.38	109.25	115.08	115.16	106.95	118.77	105.13	106.49	113.04	108.38	116.81	117.86	107.32	111.07	111.28	112.81	109.86	112.7	112.08	101.7	108.25	102.55	111.87	111.91	103.59	116.94	112.48	113.69	108.25	107.99	113.86	106.47	108.87	112.84	117.57	107.68	109.79	113.14	111.77	114.78	107.39	112.16	107.39
109.58	104.76	105.22	117.7	107.47	93.501	106.53	100.21	105.09	104.11	101.99	108.08	99.39	101.28	102.48	105.56	109.72	104.29	103.32	110.28	105.2	108.28	112.6	97.345	101.03	98.009	109.11	104.59	93.8	107.83	101.89	104.99	109.38	104.43	94.933	108.68	102.49	104.65	99.921	116.05	105.24	102.06	106.27	109.73	104.19	102.39	108.59	104.12	108.52	106.64
116.19	108.85	100.68	94.37	105.86	109.33	107.33	100.68	106.36	106.81	109.06	101.39	111.81	102.93	105.78	106.45	101.25	101.79	105.15	107.96	96.657	105.32	115.98	107.84	106.68	106.64	108.04	103.08	102.81	101.91	109.95	102.39	105.54	113.35	104.09	117.24	105.29	102.27	99.168	107.38	96.161	99.801	112.29	113.57	104.49	98.96	105.4	109.8	108.61	108.59
107.65	103.07	107.1	107.32	104.3	117.47	96.083	121.13	102.33	109.37	102.12	113.27	108.05	104.26	105.37	109.25	103.88	105.38	108.56	102.57	113.5	99.186	101.59	105.05	109.81	105.82	101.08	109.3	102.04	109.91	110.94	119.79	113.26	108.39	104.51	105.72	111.97	107.09	108.29	104.33	107.4	113.22	113.3	112.88	110.58	107.59	103.39	110.84	101.78	107.77
106.25	95.047	99.743	100.49	98.176	96.291	104.59	97.098	96.989	94.054	107.29	97.969	101.66	92.581	91.425	94.45	105.42	106.24	101.72	98.185	101.02	110.18	104.22	104.51	98.936	103.44	110.49	98.446	103.14	100.45	97.589	100.84	97.262	98.399	106.82	106.61	103.44	100.85	97.632	110.31	98.751	103	96.83	99.151	106.23	107.68	102.69	99.988	103.36	102.1
105.76	108.01	101.44	106.65	111.83	103.41	105.24	110.39	104.19	107.77	111.31	110.42	114.49	110.62	106.83	104.91	102.94	107.95	106.04	100.39	98.533	110.4	111.14	98.795	113.49	109.1	101.47	112.6	109.8	102.57	96.076	107.7	116.09	105.27	107.14	110.56	114.69	114.37	115.4	100.84	107.76	109.65	101.77	113.28	101.94	107.67	105.65	101.83	103.73	104.08
106.38	115.03	110.43	105.01	106.65	119.95	105.9	104.64	104.64	112.15	104.87	101.32	109.64	109.11	110.15	107.55	114.7	111.45	107.05	109.95	110.24	103.53	104.04	107.4	103.17	99.169	108.09	94.261	111.34	101.23	106.77	113.08	100.19	104.53	106.1	99.165	100.47	111.68	108.96	109.99	110.1	101.6	107.55	103.33	107.17	103.96	100.52	99.32	114.94	108.88
110.3	103.54	103.84	102.22	119.5	113.11	105.6	107.66	99.318	104.59	106.1	104.88	107.09	114.44	114.01	101.76	116.78	109.41	98.8	109.61	107.1	102.17	116.67	112.49	113.14	105.92	101.9	96.719	108.42	107.86	106.3	111.11	108.02	109.88	114.88	112.85	105.9	109.54	112.53	99.227	107.84	104.32	114.82	101.34	107.87	106.11	105.44	108.69	110.79	105.21
103.56	115.76	109.41	97.044	104.9	101.28	93.838	104.41	103.18	111.04	113.6	102.9	103.1	103.3	102.58	97.622	105.44	107.52	105.54	106.72	96.936	98.724	109.32	104.8	102.47	98.398	86.801	110.58	106.46	108.94	117.64	110.62	100.8	115.87	116.93	106.06	102.82	103.31	108.98	110.4	104.45	106.53	110.68	104.24	107	104.46	108.3	100.99	102.45	106.41
95.769	102.21	98.38	90.47	96.464	92.515	100.74	98.958	96.507	85.433	92.1	100.62	99.669	91.781	104.47	92.694	97.569	92.249	96.759	98.852	95.845	103.48	94.247	92.069	93.986	97.983	97.759	102.48	93.461	92.87	104.87	99.004	97.047	91.613	103.06	100.11	96.291	108.63	97.223	103.81	97.358	93.534	95.894	93.208	97.134	98.957	88.824	86.601	103.33	88.125
104.27	100.48	104.24	110.57	108.83	104.65	104.42	114.07	105.72	103.29	115.24	107.41	90.918	96.938	104.53	102.68	109.81	99.971	112.89	112.85	115.55	115.27	106.49	110.76	108.47	100.84	110.38	109.63	110.01	105.34	103.05	108.07	108.38	103.83	104.96	110.72	113.48	97.677	104.15	101.68	117.13	110.77	101.12	102.67	108.73	109.51	111.54	112.09	104.69	110.04
106.15	98.496	104.93	97.689	107.72	110.28	102.86	107.92	106.06	100.56	104.64	107.92	93.622	83.808	107.96	108.3	101.1	103.06	103.02	104.45	102.58	107.19	102.52	103.35	102.15	95.411	112.81	110	95.583	100.85	103.03	102.75	94.744	109.78	97.718	105.27	94.6	111.51	104.93	99.089	107.89	98.767	106.06	97.937	106.61	106.34	104.58	105.21	100.14	107.62
94.538	96.611	93.892	98.519	92.686	105.9	93.341	108.8	102.93	101.87	89.333	104.44	92.793	101.15	103.75	97.445	101.89	93.188	90.248	94.164	103.19	96.349	97.387	97.77	102.76	99.957	98.641	94.275	98.944	95.498	89.103	97.237	103.53	102.65	100.19	96.738	100.41	102.08	94.643	98.133	93.731	90.546	98.114	91.674	98.461	87.499	88.383	101.29	96.846	102.03
105.35	105.33	105.37	106.57	107.46	111.16	92.877	108.74	101.91	113.44	102.37	103.76	108.47	106.06	103.52	108.37	102.62	104.01	107.7	110.24	98.676	94.667	103.22	100.78	100.31	105.17	110.16	108.98	98.603	104.99	104.3	98.945	102.39	99.326	108.64	101.56	94.72	104.38	102.96	109.51	103.67	97.728	98.297	110.69	109.52	111.98	101.82	109.26	112.25	111.32
101.38	111.7	110.28	108.97	110.91	104.87	106.85	111.6	105.14	103.53	107.85	112.87	108.66	114.17	103.64	111.21	100.66	110.71	105.51	117.51	112.16	110.66	98.724	101.83	105.76	99.516	111.05	102.46	106.93	107.23	108.57	96.635	112.4	118.93	106.97	116.55	115.04	110.83	113.42	111.64	109.82	117.05	106.47	111.82	101.08	112.75	107.01	115.42	107.94	107.49
95.945	105.83	93.264	104.44	100.19	98.82	105.94	98.764	98.474	100.17	93.632	100.48	106.21	105.87	97.348	96.537	91.158	100.77	109.73	93.841	103.74	98.259	103.48	91.721	99.109	100.3	98.327	101.65	101.28	96.043	104.47	105.81	90.616	107.51	98.251	96.251	97.418	102.18	96.939	101.02	101.9	98.048	95.799	108.14	99.058	99.29	99.382	97.477	104.81	102.04
108.17	110.9	109.45	103.58	105.31	109.11	100.24	117.29	106.36	103.38	119.06	113.13	105.79	102.72	109.11	109.55	106.04	106.12	113.77	107.3	102.76	108.9	107.62	106.32	104.72	114.77	106.99	107.62	110.8	104.63	112.66	106.6	98.929	114.02	104.08	108.07	110.48	107.03	109.16	104.91	103.63	92.301	100.32	103.57	103.49	104	107.58	110.78	104.98	104.3
109.79	107.96	110.55	103.96	101.09	120.12	112.71	105.08	107.1	106.18	104.06	106.1	109.14	121.84	106.71	107.3	110.81	113.54	107.96	113.74	102.76	104.17	102.39	110.92	108.55	115.91	114.35	107.66	113.22	112.13	105.96	111.98	104.02	108.97	103.63	111.2	114.78	107.25	103.21	110.5	106.34	106.23	106.07	105.09	109.1	105.81	100.88	107.37	107.3	112.05
104.15	109.02	109.06	104.14	99.106	110.99	106.58	115.49	111.55	108.16	108.33	101.62	107.1	112.9	103.28	111.33	105.11	108.46	97.701	105.29	108.86	107.36	108.33	106.25	112.56	111.61	97.626	108.83	107.51	107.24	108.91	107.25	104.71	109.42	98.354	112.09	107.32	114.39	113.82	98.753	115.69	109.41	107.06	108.55	105.04	112.54	106.88	114.14	111.29	110.6
108.91	106.36	107.63	105.14	109.99	111.19	105.49	104.07	111.6	104.14	109.29	104.07	110.71	107.49	100.23	109.76	110.2	113.08	108.46	110.56	96.38	117.19	108.98	98.011	102.39	101.4	99.989	103.41	104.02	93.539	95.898	105.34	106.79	111.21	106.28	104.06	102.7	111.33	110.54	109.81	104.57	108.5	119.34	108.32	105.4	97.024	107.67	110.86	102.45	104.26
103.18	96.144	94.421	95.841	108.5	99.601	95.198	100.16	93.419	97.244	106.92	104.35	105.14	98.33	112.83	106.98	102.33	99.484	101.78	97.922	98.454	102.2	96.326	90.5	101.89	96.432	100.84	101.63	93.38	97.457	98.405	99.993	100.1	102.05	96.759	102.4	94.956	94.382	96.609	102.08	100.25	104.01	99.049	97.344	93.744	95.439	109.67	107.81	99.084	103.91
108.32	110.69	120.79	110.25	107.24	102.17	119.68	107.56	110.34	106.12	99.458	115.39	103.68	110.64	108.65	116.77	109.61	108.27	113.59	107.05	105.29	105.05	111.74	112.21	102.05	107.25	108.46	101.54	104.89	109.65	109.36	108.05	109.15	115.69	109.79	104.29	112.28	106.49	108.88	112.6	109.21	118.12	105.92	114.29	103.95	108.22	114.08	104.94	118.63	112.93
104.75	106.27	102.29	104.18	111.68	103.56	105.79	116.28	112.5	107.49	114.59	109.15	104.99	106.31	101.46	110.13	109.93	107.13	102.38	102.16	109.01	115.11	119.94	110.14	107.68	107.7	113.05	107.2	100.85	105.51	103.41	106.18	102.32	107.2	110.25	106.99	114.87	110.57	107.73	108.21	109.08	107.03	112.44	108.91	114.46	109.67	100.21	99.439	109.1	106.38
99.849	107.4	109.35	99.133	104.15	104.59	107.29	102.87	111.2	106.16	97.794	97.28	103.56	102.4	100.88	101.34	97.74	106.78	106.54	105.81	107.2	101.18	116.7	106.06	99.953	107.06	105.16	109.76	107.24	106.86	112.64	105.53	111.87	98.083	100.3	106.62	99.433	104.58	104.47	112.34	102.49	101.51	112.29	100.22	105.34	116.86	101.67	107.96	105.11	103.86
99.908	106.29	93.619	87.051	98.547	93.052	103.1	106.22	90.647	103.6	101.86	96.473	100.98	102.43	99.627	106.33	105.1	103.6	97.115	94.37	96.324	99.221	112.96	105.27	100.95	100.01	94.148	101.11	92.493	95.163	96.553	97.887	101.37	105.74	98.305	105.7	97.786	92.12	100.2	92.029	96.887	95.658	104	103.55	99.359	96.105	97.531	101.6	99.286	99.294
109.05	104.55	106.3	96.627	100.01	102.75	107.12	105.88	112.81	102.22	114.71	104.62	104.58	102.71	106.11	97.907	103.38	102.26	104.2	113.19	112.74	101.61	109.2	105.63	111.78	106.51	97.306	106.86	103.47	102.78	104.84	107.07	103.52	98.727	105.97	100.09	102	102.02	103.44	108.82	104.3	107.61	111.12	107.27	104.98	106.78	105.73	114.58	109.6	113.13
107.28	104.58	108.17	101.89	112.24	109.36	101.96	113.42	102.75	122.3	89.874	105.04	109.56	98.422	108.27	102.89	108.21	97.308	107.44	104.19	101.1	109.41	104.81	107.03	107.98	105.8	108.08	100.68	109.33	104.46	107.09	104.57	106.11	110.8	107.12	111.68	101.67	105.81	104.97	102.79	105.22	108.1	107.27	100.88	99.376	101.24	100.26	99.03	107.04	103.12
110.51	106.64	111.25	99.432	101.27	96.543	110.97	104.5	99.82	100.18	102.51	89.165	109.85	103.91	101.56	89.599	108.2	94.556	100.75	110.29	100.63	92.667	110.77	95.952	98.676	100.64	96.764	86.704	97.55	94.581	96.69	94.356	95.667	96.787	93.691	96.055	97.937	99.24	101.24	100.91	100.67	105.48	99.345	107.71	97.126	103.67	99.732	99.586	105.1	104.64
94.005	94.343	93.833	90.037	102.39	103.63	104.03	93.343	99.806	92.978	93.952	93.554	97.141	99.803	105.22	95.893	99.609	95.234	98.932	99.352	100.03	97.143	94.309	98.758	107.87	103.84	91.139	99.607	89.083	90.736	104.27	89.352	98.116	100.55	102.28	99.751	104.17	94.258	95.111	108.83	102.38	99.091	86.937	94.175	96.95	104.05	98.702	96.347	92.883	99.03
108.83	110.85	107.06	105.22	100.49	98.765	108.15	101.43	117.3	101.47	104.16	113.1	107.39	105.63	104.55	109.32	97.304	108.58	103.93	103.48	107.42	104.09	113.01	98.901	102.18	93.959	104.81	109.05	112.85	106.51	104.95	98.813	111.92	107.39	105.85	93.747	110.73	110.08	96.229	104.44	115.2	106.95	109.36	103.83	106.7	116.35	113.17	105	103.13	105.37
106.87	109.28	104.84	111.66	107.62	96.57	117.65	96.574	103.33	108.74	107.74	104.17	101.24	103.21	101.89	100.88	98.915	102.79	104.93	109.27	103.75	104.96	117.35	107.7	109.29	99.652	104.98	102.86	114.79	103.8	105.92	118.35	112.8	102.59	96.236	110.41	120.49	108.5	117.75	103.75	107.76	103.64	107.73	103.76	110.78	107.04	109.3	101.99	109.14	110.55
111.09	108.18	101.29	103.13	93.419	99.539	103.59	102.07	103.01	101.53	100.62	103.06	101.79	98.723	109.67	104.65	102.85	101.12	103	104.57	95.701	101.19	97.932	100.37	103.34	102.03	105.68	104.86	101.77	98.549	104.28	102.2	93.869	94.331	106.41	92.502	92.3	101.32	112.15	96.636	88.021	102.13	108.05	105.01	106.05	95.042	96.423	104.23	105.52	102
99.775	111.16	98.408	106.62	110.11	112.48	105.1	101.89	107.54	113.09	113.02	113.19	109	113.31	108.74	112.79	110.05	118.37	115.17	103.48	121.09	113.57	106.52	103.32	116.69	108.49	110.03	110.27	116.65	112.21	114.55	106.69	115.69	112.39	114.38	101.86	103.68	99.355	96.151	111.57	112.61	113.63	108.87	111.93	109.53	109.02	113.89	97.661	108.13	98.343
111.05	102.7	102	92.608	90.119	102.27	91.588	101.2	94.493	94.743	95.618	96.94	90.195	92.74	95.956	101.24	100.45	99.346	107.88	107.22	108.31	100.14	97.25	105.93	100.14	96.725	100.88	104.66	105.73	104.67	100.9	100.67	101.71	97.934	96.452	99.539	103.36	106.57	103.55	98.381	111.71	115.58	102.47	99.087	98.029	93.18	99.207	106.51	96.059	91.82
99.94	105.23	95.624	108.73	109.71	106.08	97.462	108.59	106.55	105.61	107.34	95.634	105.26	102.85	107.62	106.72	99.299	111.49	102.67	109.97	104.79	104.28	103.75	111.33	103.91	110.19	96.032	106.52	118.21	109.08	110.31	97.1	104.05	101.16	103.75	105.94	100.76	111.33	108.8	102.15	104.92	101.37	103.13	107.79	101.5	109.18	110.91	104.34	107.21	115.32
94.319	101.52	100.17	98.152	101.46	96.529	93.537	102.67	100.05	98.452	97.424	99.373	110.98	104.69	102.6	95.708	99.924	95.142	103.89	93.389	102.74	100.65	87.255	91.409	107.66	105.62	105.85	93.124	102.71	99.26	99.706	99.755	100.22	104.85	105.45	102.9	101.11	105.68	104.04	102.57	94.42	101.14	104.12	101.78	108.62	96.295	106.81	100.82	104.71	94.956
106.13	99.682	110.07	99.358	104.62	111.87	102.73	110.58	103.77	109.22	107.89	101.83	110.57	114.18	119.87	105.73	106.34	107.2	110.3	113.47	106.17	99.471	104.41	112.25	101.08	103.5	105.17	105.58	102.24	106.73	102.47	101.33	108.82	105.95	106.88	105.1	107.09	104.57	104.05	108.84	98.048	103.89	108.82	93.572	103.06	97.828	108.85	106.62	109.98	110.72
98.518	113.88	103.15	99.847	111.42	105.96	98.641	109.37	111.27	110.22	94.864	107.32	102.13	109.29	99.69	103.35	106.86	107.24	114.4	106.78	100.01	106.06	105.85	108.57	111.75	100.16	104.29	105.84	112.06	108.11	111.83	102.19	105.2	109.95	112.72	102.82	95.109	113.41	103.85	117.11	109.19	107.07	98.163	107.84	114.04	101.96	110.55	108.95	106.22	101.22
105.13	111.09	106.75	101.48	115.59	102.88	95.81	110.59	99.779	111.48	109.84	115.57	114	100.08	114.91	107.53	102.96	116.21	104.78	107.66	103.99	112.44	107.07	105.6	103.95	103.1	106.42	113.18	96.385	116.8	110.63	110.47	117.13	113.31	105.2	116.72	107.58	103.94	107.36	104.35	113.96	110.32	106.94	106.96	98.642	108.96	111.09	111.74	104	99.046
105.39	109.59	99.453	107.8	105.55	111.78	112.1	108.58	110.97	104.94	106.62	106.42	105.11	109.86	106.1	115.69	100.5	101.42	104.07	107.76	108.64	105.65	108.99	99.844	108.84	105.84	108.52	110.54	97.68	108.33	103.02	105.87	107.37	117.96	106.57	102.37	113.68	107.04	110.68	105.62	106.57	109.61	111.55	110.74	113.8	102.24	109.06	103.51	113.95	101.57
108.77	114.52	96.901	100.93	107.64	103.5	105.94	106.7	105.71	110.38	108.12	104.25	117.14	108.4	101.2	98.24	106.33	105.23	112.17	112.14	106.91	107.83	102.36	108.34	108.47	110.24	110.21	98.952	105.74	108.33	101.28	106.12	104.5	104.11	118.17	98.325	98.523	98.708	106.4	104.97	110.37	106.2	108.81	102.5	109.52	108.56	99.193	101.62	107.32	94.44
100.35	93.557	99.261	103.1	94.665	82.574	104.9	97.049	109.56	100.91	95.299	105.68	100.23	94.549	102.3	99.663	100.28	98.796	90.924	109.47	108.81	97.245	109.93	100.81	102.97	100.47	97.384	101	107.78	104.85	103.9	100.81	108.4	98.243	101.35	108.76	99.032	104.57	95.299	84.704	99.964	103.06	96.609	108.05	107.48	102.45	97.225	99.678	101.78	100.74
96.984	96.23	103.23	98.947	94.454	92.39	103.77	87.5	107.6	98.723	100.07	108.22	102.07	98.301	94.255	92.769	98.248	93.358	92.601	96.216	106.2	103.03	100.11	95.725	96.422	97.788	106.49	95.39	98.607	96.119	93.156	90.572	104.27	100.29	101.84	104.32	103.57	103.1	95.951	106.81	97.609	98.71	99.938	105.5	93.181	101.48	101.02	102.36	100.8	93.38
110.28	110.94	106.38	105.48	109.5	104.01	103.51	101.65	109.74	103.69	102.69	107.65	97.09	113.78	111.99	111.99	114.23	106.94	100.34	101.46	106.98	111.09	99.961	104.77	109.29	111.2	108.58	105.01	102.02	107.83	110.73	107.15	98.58	105.82	111.77	104.3	118.52	114.22	105.16	106.53	108.21	105.78	97.998	112.4	104.5	115.78	106.43	107.71	103.83	102.94
102.9	101.56	105.88	104.74	99.549	104.23	104.63	104.68	104.18	105.46	108.72	111.92	104.41	107.87	110.14	102.86	106.01	104.33	114.32	106.71	109.86	97.004	104.93	97.372	108.72	105.48	107.31	103.41	103.57	102.86	112.63	110.64	110.07	102.47	107.72	107.56	108.44	109.07	100.26	105.41	103.46	101.95	104.36	109.06	107.03	117.7	111.42	102.18	109.11	106.3
108.1	106.71	106.79	117.55	106.49	103.7	92.711	109.05	109.79	101.7	103.35	112.15	109.53	103.58	116.64	101.61	102.08	105.53	110.21	104.85	100.31	96.658	109.37	107.3	110	110.26	103.35	106.9	108.35	104.89	110.52	108.63	98.172	106.04	108.2	111.25	98.886	111.45	106.87	103.81	115.19	101.93	104.32	104.51	108.63	102.13	102.02	103.61	102.69	110.3
99.474	104.12	112.52	112.75	105.31	105.34	106.76	108.98	102.61	102.18	106.82	103.47	108.3	103.91	99.069	105.85	104.69	105.89	112.62	102.42	104.19	99.462	110.23	116.58	107.93	114.48	102.51	112.55	100.8	99.098	97.693	117.46	106.25	94.045	111.34	97.365	104.98	117.05	107.54	105.84	97.296	103.84	102.29	112.12	102.82	106.66	105.13	98.043	104.81	97.969
104.93	107.42	104.19	97.637	104.68	93.257	96.06	95.568	103.75	103.27	100.75	99.903	99.58	98.84	100.39	105.33	106.22	95.15	99.487	98.865	97.125	96.043	88.531	101.6	100.89	101.17	110.15	102.91	104.63	92.941	89.009	99.159	92.565	100.11	103.48	95.269	100.58	98.994	93.353	95.384	105.45	102.57	98.459	96.82	100.89	100.98	99.726	90.998	102.06	95.694
111.56	113.55	106.47	97.701	105.98	107.69	110.28	106.98	107.59	102.68	109.22	101.97	115	111.58	105.66	105.15	100.35	107.69	111.63	103.34	106.04	113.17	111.67	103.31	108.87	107.68	113.27	108.43	108.86	107.56	102.71	105.43	104.79	115.74	112.11	108.63	110.01	103.58	101.72	101.92	108.15	111.46	104.25	100.66	105.04	117.38	104.12	104.43	105.37	109.3
112.48	107.27	112.57	112.88	116.4	95.28	111.59	103.52	101.82	114.72	112.99	108.32	102.84	113.04	122.41	110.09	112.56	108.99	107.77	110.05	102.37	112.43	113.45	112.92	108.6	98.427	119.82	101.13	114.12	108.75	103.48	110.56	121.07	120.45	104.8	122.31	111.52	109.13	106.77	116.13	105.66	110.62	121.2	101.02	113.72	115.34	120.27	106.77	107.08	112.06
107.04	107.31	101.91	106.22	109.43	111.25	108.63	96.195	100.9	109	98.619	98.052	100.16	97.413	112.34	112.79	113.23	106.77	103.33	108.13	98.603	111.8	106.21	102.98	99.221	107.27	110.62	103.71	96.967	114.22	103.95	114.26	103.71	103.03	105.92	108.74	103.68	109.31	102.47	104.16	106.69	103.79	109.78	101.93	99.608	112.16	120.31	108.18	102.96	105.02
108.61	103.8	109.24	105.8	104.26	113.84	101.11	109.11	105.01	107.33	98.87	108.97	114.59	106.48	111.32	104.75	110.97	108.82	110.28	113.52	115.04	109.47	113.3	111.5	117.14	101.13	109.26	106.29	110.52	110.08	106.68	99.497	111.4	105.89	105.78	109.76	105.08	105.95	104.34	107.77	110.09	105.03	106.91	111.24	105.14	105.51	108.59	108.3	101.93	102.35
101.11	103.61	106.93	102.22	103.18	105.94	105.69	95.707	109.47	98.683	100.46	103.87	114.85	106.43	98.016	101.63	112.28	111.43	99.013	108.13	101.97	109.32	101.24	107.7	104.9	97.759	111.45	110.61	103.95	94.715	104.23	99.531	104.3	108.58	107.41	88.413	107.63	103.25	112.35	100.49	101.71	106.75	105.66	108.41	110.78	103.55	102.64	105.41	107.64	95.528
106.34	107.02	100.63	101.49	109.53	106.55	104.61	115.46	113.48	105.83	101.02	109.95	104.21	109.31	100.51	95.706	110.51	108.04	109.46	100.61	99.803	104.58	100.37	102.86	108.97	104	110.79	107.21	103.22	112.51	103.67	102.25	102.08	105.61	107.02	108.53	103.32	106.02	104.78	99.278	103.88	101.62	104.8	106.64	114.78	108.23	108.5	112.45	105.26	106.19
107.54	107.03	104.19	106.39	101.18	105.97	115.29	102.77	106.93	110.01	104.11	106.07	104.71	103.07	104.13	103.59	98.315	98.357	108.34	94.397	101.47	113.81	102.57	106.28	102.81	101.14	101.65	110.94	117.54	104.71	116.69	103.43	110.96	111.28	113	102.42	106.93	101.62	105.44	107.06	105.62	103.68	97.46	100.03	113.56	102.23	99.722	97.072	103.55	91.023
111.57	92.508	108.73	98.35	90.623	99.962	97.778	97.984	102.07	97.94	100.23	103.41	101.74	95.723	93.788	98.95	103.46	97.962	100.74	101.9	99.914	100.55	100.47	96.439	103.06	98.458	88.228	98.949	106.85	101.91	104.36	98.497	108.5	99.474	103.32	97.466	102.53	100.97	101.76	102.78	101.66	101.57	96.652	102.74	103.07	100.72	93.09	104.6	97.998	99.967
104.48	103.15	112.3	102.36	107.23	100.38	109.48	104.23	99.626	117.19	112.51	114.88	114.6	109.47	105.64	110.87	108.13	111.56	114.68	93.194	112.73	110.39	117.16	113.08	103.96	109.87	117.72	114.56	103.38	114.81	109.84	108.72	103.73	104.89	114.98	114.49	106.35	104.89	108.51	111.63	108.24	102.15	113.23	104.72	103.93	104.68	105.59	113.2	115.52	102.95
107.84	106.14	98.978	95.085	113.74	110.39	102.48	114.86	106.32	103.21	107.95	106.32	101.41	107.64	99.868	108.2	103.42	96.536	103.52	105.59	116.02	108.72	115.5	105.69	96.014	109.66	99.666	112.39	106.64	100.85	112.1	106.7	112.37	103.91	100.98	103.97	103.72	111.83	103.02	108.47	106	98.871	101.82	107.93	102.5	110.04	115.62	102.59	102.92	106.43
105.5	115.16	110.76	110.27	110.9	105.63	109.54	116.7	112.73	107.74	112.5	108.76	108.39	114.86	97.49	109.99	103.42	103.78	114.43	114.96	114.75	111	115.77	115.8	107.92	108.98	110.13	107.69	108.5	109.69	116.39	108.44	113.11	107.4	116.56	108.07	105.41	104.98	99.984	110.1	99.909	115.13	105.48	108.7	109.69	108.5	111.22	97.948	102.79	107.73
105.78	104.03	106.25	100.16	111.06	111.46	100.2	109.07	103.71	100.57	104.94	103.72	102.79	108.41	102.35	107.48	103.9	107.24	101.06	109.47	107.22	101.87	116.99	104.61	104.93	102.21	106.45	109.97	99.198	106.42	101.64	107.23	110.27	107.76	103.52	100.49	94.504	108.55	108.13	96.004	107.74	100.51	109.9	102.37	103.6	107.41	112.88	101.47	98.676	106.97
101.45	108.91	104.33	105.13	112.41	105.14	107.73	107.23	104.62	106.86	107.57	106.26	108.39	107.95	100.97	107.23	101.56	101.79	99.562	103.53	112.5	110.14	107.93	106.8	113.29	112.84	107.71	105.63	102.95	108.09	104.29	106.92	105.3	96.831	109.53	99.823	103.96	106.29	91.739	105.6	101.44	111.04	104.38	110.36	96.206	101.67	104.28	103.95	100.82	102.65
102.31	102.56	109.68	102.66	96.699	106.09	102.26	88.452	103.53	105.54	102.46	90.495	103.63	102.06	97.096	97.387	98.399	104.71	102.81	105.62	95.256	103.18	101.8	106.56	99.318	107.24	109.75	103.02	99.824	97.322	106.54	97.349	103.09	105.97	102.61	104.43	100.76	98.495	107.26	93.843	98.576	103.03	97.363	104.86	101.34	100.32	106.88	98.021	105.98	100.7
110.93	108.7	110.48	99.241	103.28	110.71	110.93	96.642	115.49	100.64	109.57	107.51	111.11	103.89	103.12	106.83	101.42	115.73	97.036	106.02	109.57	102.67	109.34	106.13	103.34	105.3	106.35	103.21	96.956	104.54	104.52	103.23	104.67	107.22	105.63	95.347	105.81	107.38	116.72	109.06	105.04	101.35	101.74	108.07	94.883	103.19	106.62	109.32	106.88	109.24
106.74	113.28	109.92	112.83	108.41	114.05	103.78	103.13	112.32	101.49	106.81	101.3	108.89	103.83	113.8	120.48	103.28	105.58	113.03	97.881	114.45	106.53	103.77	96.522	112.48	102.2	105.62	95.341	102.8	113.02	108.53	106.25	117.42	103.01	101.97	110.98	107.44	105.44	109.37	109.21	114.03	114.08	107.13	104.05	107.72	97.496	107.68	103.91	110.35	111.68
101.79	104.74	104.35	92.134	100.18	92.835	102.54	101.41	104.34	91.857	117.47	100.49	92.915	98.563	101.88	100.27	99.804	106.76	97.886	94.452	95.652	100.36	100.2	91.896	100.5	93.525	102.38	96.386	101.48	96.357	108.72	99.26	103.51	97.128	89.882	95.88	94.485	96.272	100.87	98.736	107.18	102.54	102.53	102.46	102.29	100.97	97.175	97.079	100.87	101.54
106.27	106.92	99.148	112.82	107.44	107.55	103.75	110.57	109.61	107.5	104.37	104.7	103.57	106.62	107.66	112.42	98.223	106.17	107.91	108.3	110.63	114.92	108.64	111.54	112.86	109.34	114.1	106.5	109.01	106.28	109.44	107.77	107.93	110.43	103.81	105.71	109.74	115.54	106.48	105.45	100.03	108.5	112.18	107.65	101.02	106.32	111.93	106.76	103.91	116.09
101.36	95.912	89.681	94.798	95.511	99.049	89.66	97.047	105.71	105.03	105.85	106.69	101.86	103.32	99.309	99.462	99.635	98.857	100.38	95.314	99.921	105.82	102.53	100.35	96.893	94.93	97.431	87.541	90.345	98.168	102.02	104.58	96.876	97.188	98.042	100.93	89.566	107.9	99.864	94.718	99.741	102.19	91.732	100.29	100.79	101.41	100.06	92.031	95.374	98.699
102.68	113.15	102.99	103.73	107.27	116.41	101.68	107.18	97.987	110.98	112.41	112.15	113.3	111.18	110.41	108.89	103.89	101.83	102.67	108.57	108.71	114.35	103.94	107.33	101.25	112.37	110.79	108.27	104.85	116.47	106.24	111	99.348	104.09	117.07	106.13	106.08	99.996	115.99	102.73	111.63	102.39	103.16	115.75	112.41	112.6	104.07	107.82	103.93	107.59
112.12	99.285	106.88	106.67	102.04	103.51	111.87	107.94	108.13	111.36	104.7	103.56	112.16	102.66	98.72	101.95	102.91	104.06	107.21	110.23	113.72	104.13	110.8	111.8	101.44	101.16	101	115.28	104.44	109.69	107	103.81	102.14	109.97	109.22	104.37	106.53	105.25	102.2	103.21	98.12	95.267	99.138	104.37	106.06	108.06	99.261	113.79	115.2	105.18
99.125	110.63	103.99	102.72	100.44	108.56	105.3	106.65	109.39	109.58	109.18	114.07	101.89	106.23	102.89	104.13	107.15	105.89	103.8	108.56	109.05	110.87	107.11	110.23	94.897	105.31	113.04	101.93	107.49	100.15	102.79	107.23	106.29	100.1	98.275	104.55	100.6	111.33	106.59	114.97	107.93	107.22	102.8	102.22	109.35	101.99	97.831	106.79	101.25	108.02
104.66	107.27	103.08	96.612	99.486	111.93	97.966	106.65	104.2	107.55	98.061	103.71	104.59	105.41	107.42	109.21	113.58	92.513	106.72	95.843	103.91	109.1	108.64	110.57	115.62	107.48	108.73	107.31	103.12	110.35	100.13	95.803	101.56	107.23	109.98	110.61	108.93	116.67	98.635	105.42	109.26	104.43	109.02	114.94	93.737	106.47	102.25	100.06	103.72	107.51
96.781	101.06	107.67	97.519	100.25	107.72	88.504	109.42	94.819	107.86	101.4	102.04	95.64	90.976	98.956	97.877	94.864	99.544	103.25	103.91	104.34	101.71	99.23	98.518	106.48	100.84	99.961	102.7	102.12	103.74	99.661	92.041	108.49	105.12	95.074	97.56	92.226	94.906	93.321	96.696	102.5	100.24	94.423	104.9	101.68	91.722	101.84	93.723	96.319	105.91
101.51	104.65	105.95	102.88	108.55	104.95	103.7	109.93	100.96	110.98	110.88	106.38	108.42	104.78	112.36	117.78	107.64	112.19	106.75	108.77	112.67	101.13	106.3	108.5	103.01	102.11	102.56	111.57	109.77	100.4	113.79	110.2	96.248	102.26	106	106.54	111.46	108.96	101.74	102.73	107.17	110.43	110.44	101.58	102.87	101.34	108.08	103.64	98.091	113.55
107.88	108.67	112.9	105.2	105.69	110.79	99.713	108.18	112.15	116.45	108	119.73	113.89	112	113.23	113.55	107.83	106.47	106.25	102.31	102.81	106.06	112.01	117.12	114.52	107.64	107.26	110.57	109.14	113.12	110.12	114.57	106.76	105.04	104.68	108.87	102.95	102.91	102.25	105.95	121.18	113.3	112.01	101.31	107.18	106.57	104.2	115.2	106.5	108.31
103.74	98.639	105.34	94.928	97.304	93.856	97.811	95.449	95.321	105.25	91.031	106.9	91.716	106.84	92.683	95.528	97.883	96.121	96.008	99.426	102.59	94.611	102.25	103.94	89.255	92.967	91.864	94.129	98.12	101.45	97.686	95.666	104.57	89.677	102.65	85.309	90.991	100.36	102.89	100.26	104.98	103.27	96.363	96.292	97.388	98.613	95.733	93.569	94.107	101.01
105	106.83	108.68	113.56	110.02	109.59	99.885	101.58	105.47	109.06	113.26	105.5	108.06	104.32	109.26	100.67	110.53	118.59	111.43	113.68	112.33	105.94	99.643	109.3	110.46	117	102.25	103.01	108.68	109.64	101.96	104.62	103.46	106.48	106.01	108.47	108.6	101.23	105.6	103.92	102.17	102.29	106.62	105.23	113.76	110.11	107.32	113.95	98.689	101.49
107.65	107.68	108.82	105.46	112.64	104.44	103.54	112.44	113.79	109.94	113.28	113.67	101.15	112.86	111.46	112.58	117.89	101.56	114.44	115.9	108.67	114.1	108.18	104.25	109.54	110.89	99.197	100.06	114.13	108.38	112.08	107.67	109.33	110.48	106.72	109.15	106.96	108.31	106.61	104.91	111.78	107.31	108.62	108.73	103.5	107.66	107.73	101.46	105.7	114
112.11	105.58	105.94	103.14	100.2	101.63	110.57	106.03	107.03	102.61	104.19	112.38	94.24	102.87	113.32	102.47	101.43	105.86	108.48	107.98	107.13	110.86	102.65	101.43	119.88	109.13	102.68	115.76	108.01	111.41	111.67	98.963	110.93	101.04	112.37	105.67	108.67	113.6	105.59	107.79	110.67	111.35	103.51	102.74	107.15	99.392	110.48	108.49	110.43	106.69
108.17	106.89	106.61	103.47	106.92	107.43	107.21	108.83	109.29	106.27	100.55	109.62	117.64	103.83	102.03	103.06	106.61	101.55	111.09	109.07	108.25	104.45	103.4	109.93	109.16	97.877	100.6	95.229	100.75	101.31	104.2	106.57	105.56	116.08	109.26	96.406	113.49	108.88	100.11	112.8	110.56	110.7	110.46	98.936	109.37	106.98	106.2	104.21	102.47	98.525
105.14	101.2	106.21	108.42	101.17	104.23	102.33	106.02	108.7	109.73	109.05	104.06	101.32	115.56	113.4	116.36	107.57	102.01	107.14	103.83	105.83	111.26	106.46	104.57	113.76	118.03	113.6	112.37	113.85	108.63	103.56	99.537	109.5	105.15	100.46	116.16	109.56	102.3	102.46	112.61	113.93	105.48	107.84	99.743	109.27	113.78	101.9	107.59	109.16	101.41
101.03	99.941	104.96	101.14	99.318	98.334	100.17	103.84	103.27	93.875	101.7	100.73	96.491	99.814	102.93	100.66	89.034	102.99	105.19	102.05	97.754	99.141	102.15	96.555	94.725	95.355	103.09	101.63	98.817	91.118	98.814	96.493	94.003	106.26	102.42	112.15	101.49	102.23	103.1	102.64	99.983	102.21	104.79	97.374	95.479	104.53	102.26	99.682	98.991	101.18
104.23	101.55	106.03	104.55	117.86	114.7	107.19	113.02	111.81	109.28	111.57	110.08	108.6	105.56	112.51	99.742	111.63	104.62	108.95	97.963	113.12	105.22	118.13	105.95	117.62	113.87	113.76	110.08	109.56	109.68	115.45	105.41	107.65	105.59	106.6	112.05	105.51	110.34	109.85	104.89	97.822	104.1	97.975	110.52	109.3	109.02	108.93	109.97	106.29	110.44
108.15	115.11	110.57	107.02	112.83	107.06	116.44	108.71	111.79	110.9	118.74	114.49	105.21	107.15	103.41	108.75	114.29	108.15	108.66	117.56	104	108.76	114.54	103.83	104.33	111.4	104.53	113.22	113.74	108.4	98.946	113.17	114.14	111.2	117.73	109.67	107.91	108.57	105.3	114.41	101.48	122.99	107.51	118.17	104.64	118.74	112.7	105.8	121.49	108.68
114.96	105.51	102.86	112.53	108.05	107.9	115.13	107.17	112.37	112.57	107.25	114.98	107.44	103.62	105.48	110.26	104.76	110.24	112	110.9	109.05	102.42	105.95	102.97	111.42	109.76	105.93	119.91	103.41	116.91	108.29	111.66	97.739	109.48	110.28	107.22	114.49	112.84	115.52	106.17	113.74	116.94	108.83	110.48	110.66	106.84	108.77	106.69	117.03	112.11
111.14	105.92	103.2	111.41	99.66	108.12	104.86	110.65	111.06	109.84	111.18	102.65	106.73	113.59	110.04	106.14	100.45	107.19	111.71	111.06	111.59	107.89	102.87	108.99	99.068	110.86	107.88	107.62	106.29	118.39	109.37	107.04	120.58	110.5	114.36	102.78	113.24	117.59	107.35	110.82	110.16	106.11	110.4	98.902	115.68	106.6	104.51	108.59	108.18	104.5
114.52	105.49	101.96	110.13	111.75	111.01	110.59	108.62	102.89	108.71	110.25	110.18	109.49	109.27	109.6	102.71	115.84	105.94	98.396	107.24	106.15	112.19	109.41	100.69	106.21	113.39	117.9	119.31	111.34	106.03	108.04	112.51	108.52	109.16	103.59	106.67	106.66	96.646	105.5	105.68	106.69	110.23	94.697	111.26	102.84	108.98	109.7	102.71	104.23	100.89
90.233	91.856	97.149	98.856	97.718	96.428	98.147	103.53	91.997	94.509	96.665	94.902	108.53	98.026	100.28	98.377	91.957	104.34	91.542	100.54	96.387	102.44	96.664	96.222	100.22	99.982	86.81	101.4	96.744	97.481	91.658	95.14	98.862	106.63	100.11	103.18	97.511	93.997	102.41	96.516	101.04	100.42	99.74	105.72	87.318	97.378	96.589	102.35	103.32	100.03
104.01	110.06	114.34	112.44	102.36	107.76	110.3	109.99	110.98	103.93	104.45	107.51	113.83	104.83	117.06	111.16	104.18	107.76	103.45	109.05	99.407	112.93	104.12	110.33	108.17	107.93	112.91	116.7	107.94	108.09	117.31	100.99	109.72	97.444	102.73	110.03	97.939	113.85	105.13	108.29	117.43	102.29	102.39	109.39	110	102.41	100.28	108.65	109.98	112.18
110.12	105.32	101.18	107.53	107.36	105.2	108.64	99.227	110.75	111.27	102.36	108.13	110.53	106.23	109.74	119.3	100.61	106.25	101.33	118.66	116.02	113.07	107.98	103.12	102.58	106.21	107.2	105.09	109.53	105.32	102.34	108.66	102.89	113.18	103.57	98.457	107.41	108.74	107.29	105.87	113.15	104.93	107.9	102.83	106.57	100.74	102.53	103.3	99.226	107.05
107.62	107.86	105.4	106.07	109.49	109.43	98.214	98.679	107.94	104.95	104.32	103.6	105.1	100.37	106.06	111.32	101.93	101.78	102.45	106.2	111.38	99.349	111	102.93	108.98	113.1	104.76	102.26	110.29	104.78	112.3	101.39	107.35	108.49	106.85	107.18	110.43	105.8	105.02	105.99	110.32	100.45	106.55	107.18	114.22	111.32	112.02	103.61	98.513	96.929
103.33	113.42	110.48	116.41	107.1	112.27	106.1	111.67	109.79	112.61	108.22	107.5	110.4	106.63	105.63	94.45	103.53	109.01	111.53	105.72	99.716	105.89	112.53	104.27	116.43	104.88	107.1	115.31	106.1	109.46	108.88	103.44	110.34	97.25	106.02	110.46	101.34	115.65	108.34	105.16	106.59	103.26	102.73	112.22	97.963	106.38	112.87	106.33	107.4	98.611
92.741	93.241	96.257	108.47	93.807	98.448	93.966	110.25	98.25	89.224	84.29	106.06	92.397	102.8	99.403	98.872	95.147	99.359	99.589	98.828	105.39	98.731	98.117	96.421	106.78	97.867	100.18	92.627	105.92	95.543	101.51	100.44	100.08	105.26	97.647	99.697	96.054	96.5	95.4	90.246	108.35	103.19	97.538	86.914	89.031	91.35	98.973	102.02	103.37	97.084
100.65	106.36	99.973	112.89	107.79	109.62	105.16	100.15	98.383	107.88	106.59	104.56	104.77	109.82	112.9	104.69	113.83	101.06	112.05	109.65	100.84	106.47	109.25	106.65	104.24	109.38	111.03	113.71	101.09	110.02	100.5	104.72	101.49	111.48	108.64	106.89	108.99	119.59	107.98	108.61	108.94	102.8	107.91	111.6	106.71	115.77	108.11	104.52	108.27	109.27
108.38	104.47	104.43	94.843	109.86	117.37	107.2	99.538	105.47	105.96	111.95	113.43	106.89	111.83	103.29	112.53	105.15	103.07	106.62	107.29	105.14	107.42	100.21	99.754	108.27	101.42	107.19	111.66	103.6	110.73	100.39	105.36	101.14	103.77	102.17	103.01	110.97	113.53	106.72	109.54	107.73	101.38	104.68	98.788	109.75	99.862	108.37	105.26	110.95	98.557
110.11	104.01	118.09	102.82	108.19	115.76	109.1	108.65	110.75	113.15	107.54	104.69	104.77	109.56	103.76	105.31	102.38	116.9	98.12	106.74	107.46	102.26	107.59	106.67	100.63	106.61	109.93	108.41	101.5	108.42	109.7	109.99	107.25	110.54	116.16	108.95	108.78	114.98	100.41	112.97	110.93	118.19	118.73	106.97	110.1	107.66	105.04	109.65	102.05	112.35
102.92	96.64	103.4	104.17	110.43	109.68	99.436	94.978	102.74	110.53	95.551	99.116	104.98	102.69	101.25	99.307	101.5	106.06	97.024	102.99	98.67	104.67	102.15	103.85	92.607	105.88	99.42	102.61	96.212	105.56	108.4	109.17	93.439	95.078	106.36	98.933	100.41	101.89	94.713	108.53	106.64	94.823	114.61	102.42	107.58	103.47	103.6	100.53	100.61	99.425
111.31	102.37	105.64	103.05	106.53	105.13	104.75	104.41	112.91	99.334	99.8	111.48	106.38	103.91	110.99	101.99	109.99	101.94	104.22	107.57	110.57	102.16	106.6	111.01	106.13	97.483	103.65	110.5	107.59	114.99	114.68	96.816	105.23	110.58	109.47	106.82	106.05	115.4	104.16	107.1	101.99	118.17	100.85	106.51	108.27	96.153	118.21	105.37	111.21	100.33
101.29	104.54	106.77	106.99	106.56	102.79	105.95	99.862	108.86	107.7	108.32	110.85	115.34	106.16	108.45	111.44	110.8	111.76	108.46	108.55	103.07	104.79	116.12	104.12	109.3	104.6	102.97	109.04	112.86	108.88	107.28	113.42	97.507	109.26	107.98	113.64	112	97.948	114.38	112.67	104.83	107.12	107.55	110.02	117.25	113.63	104.71	109.2	107.99	112.72
107.16	102.59	95.383	100.69	106.18	106.99	105.14	93.108	111.91	102.6	102.13	106.29	100.78	105.23	104.59	107.73	106.91	106.53	109.78	112.57	106.88	102.8	102.45	106.25	116.34	107.8	100.72	95.487	103.02	104.15	101.94	101.53	110.11	110.8	108.62	104.64	107.98	109.39	110.66	107.7	100.99	109.16	103.08	105.91	107.31	97.472	100.1	107.05	101.13	106.88
116.06	99.882	109.55	111.59	103.57	111.33	104.05	105.73	111.57	105.71	110.52	111.99	101.3	92.174	112.37	99.147	109.23	114.37	107.68	103.56	108.5	109.43	102.66	105.43	107.32	100.54	105.29	120.69	103.58	111.1	107.86	113.75	97.121	108.36	115.5	112.74	101.79	110.08	99.899	113.1	104.02	106.49	106.08	108.31	105.73	106.71	109.72	112.14	113.31	112.15
112.56	96.402	96.701	98.775	100.62	99.105	94.609	97.16	90.059	93.243	91.796	109.86	104.21	97.246	102.07	102.41	93.811	101.16	97.7	105.5	94.031	98.144	91.973	101.2	88.69	104.14	95.479	87.782	103.98	92.305	101.57	104.05	102.04	99.148	95.415	95.082	95.909	96.609	97.131	97.116	97.109	97.77	97.348	99.458	102.69	88.757	92.765	100.5	99.828	103.58
107.96	106.69	111.92	102.73	105.36	104.42	105.97	103.66	110.92	103.18	106.77	106.44	99.778	99.502	100.26	112.32	105.19	105.07	104.11	111.96	112.2	109.93	105.95	103.94	111.12	103.7	107.04	111.73	113.38	104.07	101.45	108.12	108.22	114.89	107.99	98.935	111.81	121.64	115.9	113.61	105.76	111.34	110.09	104.38	113.59	112.33	115.77	107.45	107.8	99.985
117.5	102.87	111.1	101.36	100.67	104.88	108.81	111.56	104.1	105.83	114.56	110.57	99.617	104.84	107.19	102.73	103.13	113.28	112.66	98.519	104.57	101.54	105	102.86	109.63	110.06	110.79	97.512	103.27	106.2	109.56	112.92	100.77	108.11	99.261	102.69	103.55	103.62	99.424	113.67	99.302	117.86	108.58	105.65	100.15	107.58	102.43	110.55	97.005	100.45
114.27	105.8	111.13	105.78	109.2	106.67	98.311	112.75	114.91	110.75	106.05	114.54	108.41	108.66	103.08	104.19	99.904	112.94	96.483	102.1	101.05	109.37	108.52	107.95	109.36	108.53	101.72	99.327	112.1	112.84	107.28	106.11	107.44	112.12	108.9	104.48	110.83	110.46	99.847	111.56	100.69	108.15	99.999	109.49	105.51	106.85	111.05	113.21	108.32	110.83
103.85	93.971	104.5	102.79	103.95	92.597	105.04	101.42	101.75	97.737	104.81	99.675	107.16	98.284	94.498	96.724	99.329	101.93	99.009	109.44	102.61	97.679	103.19	98.941	109.55	92.214	99.64	101.71	112.7	106.01	98.805	108.22	100.08	95.205	96.283	93.939	99.618	99.182	96.28	98.027	108.73	95.314	99.158	96.423	102.01	98.173	101.91	99.304	90.836	98.96
109.38	109.41	108.29	96.503	110.36	91.651	107.01	108.73	100.16	103.39	115.2	108.42	108.8	101.11	112.92	104.93	104.16	104.12	101.87	109.84	99.403	110.76	104.1	108.48	112.18	102.38	103.62	108.05	107.09	108.78	106.32	98.774	103.87	111.46	104.66	105.53	113.35	103.79	101.03	111.5	100.97	109.37	102.75	108.85	107.08	101.84	108.75	113.53	98.707	110.95
107.01	103.98	104.43	102.97	107.48	101.7	110.89	103.45	113.29	110.22	110.92	106.71	94.4	107.69	113.97	101.55	107.96	108.45	107.97	107.73	104.02	115.89	109.69	107.66	110.52	105.75	116.21	115.84	111.94	103.53	112.9	107.78	107.09	107.25	101.39	108.5	105.86	111.96	102.68	106.09	109.96	123.33	108.44	107.57	106.51	107.1	116.3	112.71	108.89	118.83
106.75	104.59	107.45	109.7	102.57	107.99	105.57	104.94	103.9	107.35	109.51	106.8	105.85	107.23	107.66	108.15	99.604	108.43	102.1	103.57	106.41	106.61	113.45	108.09	108.35	102.26	104.08	97.455	108.49	103.77	106.22	107.55	108.14	104.08	99.783	97.728	108.79	108.4	103.09	112.9	101.55	96.133	104.44	111.02	102.25	99.741	96.769	95.283	106.89	109.18
116.02	110.73	118.91	106.6	106.33	112.09	110.3	109.48	101.18	110.82	108.51	105.27	112.72	112.64	102.12	103.6	107.24	106.87	111.17	112.74	117	109.5	110.76	113.43	101.36	113.3	109.52	112.15	109.85	116.23	110.4	108.1	114.64	109.28	113.91	113.67	111.66	113.05	106.47	114.63	114.86	105.52	117.39	99.579	110.21	112.8	119.48	109.19	106.03	110.62
109.88	108.37	113.34	107.31	109.86	108.5	104.43	104.94	112.15	104.68	109.34	109.69	113.88	106.52	109.18	108.35	115.4	101.27	113.3	108.66	106.86	103.82	101.05	99.509	104.46	116.16	108.74	109.7	102.58	100.99	107.25	114.32	111.04	107.83	98.863	110.77	106.03	104.13	106.34	103.49	101.86	108.93	107.31	109.9	106.39	109.36	106.84	99.936	114.1	112.26
106.65	106.58	108.09	101.76	107.27	102.02	110.27	102.27	110	111.51	104.37	105.65	106.71	106.9	103.39	97.873	99.688	99.826	100.83	105.52	95.598	111.38	105.5	106.14	103.89	102.87	99.164	111.25	100.93	109.39	104.57	108.35	95.507	106.6	104.61	108.48	98.982	107.5	114.95	100.98	101.35	107.87	106.8	101.37	106.92	98.177	102.18	99.616	98.682	101.18
110.57	107.04	104.71	103.5	97.247	97.805	109	100.18	102.9	96.361	111.31	102.85	113.3	101.63	107.66	103.61	106.17	112.42	99.378	105.42	109.52	99.586	110.8	100.38	109.93	109.9	106.89	111.29	108.33	110.74	106.35	113.07	113.99	112.04	100.85	101.98	106.28	99.526	100.24	106.78	102.43	112.55	104.61	96.605	108.76	100.83	97.648	104.73	98.478	112.31
106.22	108.29	105.24	111.7	110.96	112.77	114.61	105.52	107.1	102.69	104.13	111.67	108.23	99.94	104.25	102.01	105.59	111.97	101.72	100.71	109.96	106.04	115.23	113.94	110.03	103.73	106.7	111.64	106.08	104.93	105.99	111.38	110.96	105.34	109.14	100.01	104.81	112.54	105.58	108.43	106	105.34	106.23	117.53	112.3	110.97	113.63	100.97	110.79	108.02
106.32	102.62	115.52	104.05	107.32	101.6	105.43	107.8	105.56	106.55	102.24	99.4	112.42	105.29	107.31	112.54	100.11	117.71	100.83	113.13	101.37	100.98	97.508	107.68	108.41	108.46	108.4	99.689	113.26	110.55	100.88	115.39	97.443	112.85	102.98	116.96	112.06	104.66	108.13	109.99	103.78	108.83	104.61	101.77	106.08	106.98	111.15	97.68	101.94	117.7
105.43	109.6	110.22	99.048	105.13	101.19	108.61	114.06	102.77	97.695	105.07	101.27	108.06	102.08	104.45	109.19	106.61	115.2	112.72	103.89	101.06	108.34	116.83	107.68	111.23	109.39	101.83	105.2	97.711	93.387	110.32	113.67	107.3	101.03	110.15	105.35	103.82	100.79	110.26	107.48	100.14	108.38	103.94	103.09	108.14	113.54	98.767	100.13	105.7	103.95
98.28	100.75	104.27	104.57	109.23	108.09	103.62	108.44	106.54	114.44	108	106.18	102.97	101.28	98.085	107.44	104.64	111.6	115.57	96.956	96.222	108.49	111.13	108.31	100.98	98.011	94.718	107.65	109.86	98.143	110.78	101.25	105.84	114.6	103.4	97.77	97.717	104.68	104.52	106.05	103.4	109.02	109.16	105.29	108.63	110.9	110.42	107.5	107.36	107.8
105.01	98.441	102.71	114.02	110.14	107.88	110.19	102.27	113.59	113.23	97.925	105.61	114.44	103.17	109.17	116.99	121.09	107.61	106.89	104.18	100.01	113.05	107.96	110.66	113.94	111.03	105.34	105.07	109.87	106.97	106.62	115.56	112.02	113.93	104.95	108.7	114.07	108.52	100.66	114.54	108.32	112.2	105.78	115.63	107.17	113.26	99.011	115.01	104.58	106.37
98.952	107.22	96.437	99.723	106.65	92.09	107.35	98.718	99.959	95.678	104.1	97.19	102.3	104.6	96.075	92.58	91	99.031	91.692	101.88	97.256	101.24	92.599	96.365	93.77	101.4	99.436	105.51	98.004	95.608	96.08	95.828	106.72	100.07	97.764	105.54	104.03	90.237	94.131	106.77	105.21	99.407	103.12	102.59	105.27	95.31	92.762	101.69	105.65	104.86
108.41	110.06	107.21	109.45	110.09	102.65	103.98	106.09	105.12	110.36	94.538	106.59	112.59	108.87	112.09	104.02	106.47	106.78	102.68	106.6	108.93	122.8	101.63	106.58	106.44	107.85	107.7	110.58	100.49	102.97	98.279	110.89	104.74	115.7	100.03	107.53	115.54	114.34	101.65	100.71	109.1	117.96	97.269	105.85	108.41	106.73	113.56	104.97	114.29	113.66
110.99	104.6	106.43	105.21	109.59	101.56	110.2	107.29	108.96	110.28	106.69	105.01	104.19	103.79	103.4	105.76	113.89	104.72	108.01	105.13	106.03	110.2	107.09	114.32	109.31	103.34	101.02	114.44	103.34	101.61	101.82	104.12	105.11	102.1	106.14	99.291	108.42	97.721	104.79	107.02	95.583	97.085	106.98	118.16	112.24	105.53	105.52	99.921	101.82	100.01
114.35	109.8	111.62	106.26	116	107.82	107.66	107.68	110.12	101.77	109.91	108.51	96.968	107.07	105.81	101.99	110.26	107.3	100.09	111.35	107.09	98.828	105.78	101.85	108.67	108.81	106.23	102.1	107.07	111.44	100.71	94.771	105.92	105.21	98.39	105.8	103.96	110.21	110.6	112.29	104.44	103.12	100.4	105.53	105.19	109.68	101.33	99.876	105.74	107.23
104.58	106.52	109.71	106.37	100.48	91.156	119.19	104.99	118.01	112.83	105.12	113.79	102.16	112.02	105.4	120.04	109.79	112.78	107.21	99.804	108.38	110.36	117.78	107.72	113.83	111.68	100.45	111.16	111.75	106	107.65	101.35	103.71	115.61	102.69	112.4	115.81	103.9	102.1	108.9	96.368	109.05	105.59	120.08	97.152	109.55	114.18	107.81	110.46	107.64
107.58	104.71	115.49	107.29	107.25	108.17	98.307	106.93	105.83	96.67	103.9	98.577	114.99	103.25	103.61	103.96	106.08	107.87	109.83	101.23	98.34	104.75	115.56	112.39	111.01	105.22	107.88	112.31	108.76	109.98	106.89	104.75	109.89	103.08	113.23	102.9	109.56	112.38	108.96	101.2	104.22	101.03	104.77	106.37	103.29	103.24	102.37	108.54	107.63	112.5
97.627	103.74	109.33	113.37	109.68	112.39	125.33	103.48	104.76	107.11	110.59	115.93	115.01	105.89	107.43	104.98	111.95	109.5	113.98	109.22	100.65	110.66	117.36	107.21	110.42	98.776	107.39	109.67	107.28	109.05	115.26	108.52	102.7	109.86	115.75	110.5	108.62	117.33	104.81	109.64	108.16	111.54	105.96	109.45	106.02	106.76	112.6	107.75	107.6	104.46
109.04	98.627	92.869	100.04	99.478	99.027	103.65	104.38	101.16	110.92	101.71	110.76	105.17	104.23	93.995	99.112	100.23	95.236	105.09	101.52	104.64	105.58	87.165	109.99	96.395	97.337	96.695	92.301	102.35	105.17	97.365	110.06	98.37	103.82	102.25	95.935	99.688	91.405	96.828	91.631	95.192	98.655	106.61	104.52	96.508	101.79	105.68	99.975	98.965	96.522
117.31	118.29	103.34	108.37	106.42	111.24	110.4	108.7	109.54	105.3	107.87	108.36	116.11	110.55	108.69	109.86	100.56	108.63	108.05	99.825	107.89	107.38	98.565	110.24	102.85	112.02	110.59	107.08	100.8	103.64	109.59	108.2	102.82	107.88	102.96	103.24	109.71	106.05	111.7	106.13	114.8	108.53	105.87	100.46	107.01	108.95	103.99	106.02	99.86	107.77
105.23	100.66	106.82	113.49	108.02	106.6	102.01	104.37	104.53	115.07	104.47	107.87	112.96	104.09	98.971	112.64	113.46	111	114.07	114.26	111.2	104.64	105.06	114.93	107.19	109.3	110.07	115.43	109.03	98.756	105.95	107.21	107.87	105.68	112.38	116.15	105.8	114.33	102.78	110.75	109.03	107.58	106.46	100.25	102.09	107.29	111.83	118.96	103.67	104.9
108.81	105.07	111.02	113.52	106.72	112.43	114.55	106.22	103.76	115.44	109.53	109.41	111.88	106.58	116.88	113.24	112.06	114.12	111.85	105.74	114.87	115.04	113.69	107.29	111.74	111.83	104.45	106.64	108.98	116.69	111.32	114.08	117.68	107.42	115.8	110.64	111	102	112.37	106.47	111.35	110.83	111.39	110.37	109.56	111.58	112.67	109.86	102.56	115.52
108.46	108.97	111.46	100.39	105.62	106.74	105.34	106.29	104.59	98.866	106.29	109.33	103.47	100.91	97.698	96.277	111.11	107.98	117.77	105.01	108.1	107.86	99.995	101.57	102.59	107.29	110.09	104.16	100.89	102.12	99.493	107.95	105.91	103.36	108.54	97.458	99.665	105.31	106.94	106.29	104.78	103.12	106.73	100.32	110.73	110.9	104.58	106.02	108.18	107.22
111.3	107.99	101.71	109.37	102.05	106.48	99.515	104.92	112.93	106.12	105.42	107.36	104.52	103.71	106.12	97.034	105.61	109.87	105.13	115.59	109.78	110.39	110.72	110.43	105.19	111.87	102.11	103.04	106.7	107.2	106.27	104.28	105.27	110.45	107.04	107.84	106.22	97.689	99.756	100.16	119.09	106.82	108.8	104.46	100.9	103.14	104.41	99.299	113.34	108.62
95.714	109.1	104.83	104.07	109.85	98.437	98.945	103.47	101.49	99.884	91.924	101.91	86.943	92.948	106.3	101.39	95.837	104.43	101.75	100.79	94.376	97.01	102.59	96.689	101.12	98.019	104.85	102.73	103.2	93.031	102.36	113.85	110.11	95.056	101.5	103.22	99.963	104.64	102.82	98.66	105.76	104.44	102.13	92.951	100.11	98.835	108.39	93.895	102.37	98.877
105.22	103.46	111.02	114.44	110.66	111.18	111.14	94.597	106.71	110.81	99.863	106.69	105.84	107.39	113.32	107.67	111.81	106.4	107.61	109.92	108.46	104.84	111.97	109.78	111.22	103.49	117.32	104.84	106.41	109.23	113.12	105.59	108.44	111.59	108.92	106.98	105.21	107.64	100.94	99.749	108.77	105.44	113.86	108.45	111.75	99.592	103.8	97.565	115.98	114.78
110.5	108.08	101.33	108.84	108.31	111.72	108.75	103.34	110.79	114.55	101.48	104.66	104.19	108.79	103.06	106.79	108.59	107.62	99.983	108.31	102.83	115.16	107.31	100.69	103.5	104.71	108.56	105.46	114.69	111.39	106.93	104.12	102	101.37	110.15	112.14	101.53	106.5	106.73	105	105.84	108	108.19	115.29	108.06	105.3	106.92	100.9	108.25	109.09
100.2	106.64	104.32	103.45	94.387	98.532	98.619	102.71	93.179	111.23	107.77	99.489	96.332	107.17	103.75	100.84	96.69	95.438	93.076	94.994	106.75	99.351	101.68	94.749	100.37	104.04	109.38	101.53	96.652	98.84	110.74	101.05	113.49	102.61	101.76	102.5	93.893	104.79	108.02	101.34	95.55	93.904	105.57	111.87	98.2	105.14	108.72	108.52	100.73	101.78
98.732	114.09	109.85	107.7	106.8	102.78	101.6	102.08	106.61	111.57	109.96	101.01	106.73	104.7	105.85	105.77	103.91	97.573	109.72	104.25	105.53	105.86	109.41	101.61	106.63	109.57	113.5	107.48	101.57	115.23	115.86	107.11	103.69	95.435	104.52	105.31	101.82	98.286	99.258	113.92	108.34	110.29	114.81	118.19	103.8	117.4	109.44	112.5	108.25	106.99
100.03	114.17	113.64	111.31	107.61	105.39	105.55	110.15	108.53	114.78	104.58	100.6	103.73	104.54	104.6	108.4	109.64	113.91	106.62	109.97	109.3	106.09	103.39	104.92	113.34	103.1	115.19	114.84	103.66	104.71	99.427	113.13	105.58	111.24	102.93	108.48	107.22	107.75	106.31	108.37	115.47	105.52	101.96	111.34	99.603	106.48	107.86	113.41	107.36	108.76
105.08	97.853	118.82	103.2	116.64	105.36	105.83	108.76	111.46	113.24	102.06	109.29	105.79	105.49	108.51	112.4	98.443	103.42	109.12	101.05	107	104.96	106.75	105.61	103.95	114.19	101.24	103.48	113.77	101.45	98.783	105.95	110.47	111.21	97.629	102.67	109.68	102.27	104.88	101.99	104.11	105.85	95.365	105.23	111.44	112.32	107.62	114.34	99.847	102.93
108.67	97.94	117.04	106.61	110.16	114.24	108.51	111.11	112.18	114.47	112.55	113.35	108.79	105.95	106.46	101.23	104.78	114.29	105.78	112.29	110.11	112.25	114.2	105.4	113.68	107.7	110.05	112.63	109.89	112.99	106.77	110.46	112.83	113.7	110.66	111.71	114.93	107.48	98.801	112.34	103.51	112.35	116.01	104.28	115.18	111.71	114.07	108.8	116.03	110.11
100.75	96.942	109.51	108.25	111.79	110	111.91	104.95	106.22	107.76	97.796	109.86	102.88	101.67	113.31	111.86	98.001	111.89	106.34	105.8	113.95	112.64	109.12	105.19	103.37	103.07	109.31	112.01	105.13	107.15	105.57	112.25	110.25	110.59	106.53	109.39	98.357	108.6	112.85	106.73	114.02	107.58	103.54	104.34	111.46	112.79	108.65	110.65	108.47	102.92
109.32	102.18	112.22	105.95	109.7	107.53	108.36	108.13	101.9	109.46	104.1	109.33	103.76	97.994	101.18	114.15	107.35	97.271	106.12	101.71	110.71	103.51	109.15	101.92	101.95	106.48	103.4	115.33	105.69	108.11	98.18	102.75	104.9	104.36	100	107.65	107.15	103.57	104.16	110.03	105.1	111.49	112.9	105.13	107.37	109	100.41	111.47	111.36	106.04
108.89	102.51	116.95	101.13	109.61	113.68	103.86	103.62	105.13	105.62	111.37	101.02	117.16	99.346	99.909	99.317	104.02	93.134	100.98	102.65	108.34	98.17	103.18	103.74	105.18	97.564	107.47	111.05	106.56	108.66	100.88	108.04	105.94	102.77	102.7	103.38	104.1	98.15	110.23	105.32	108.7	107.31	103.78	101.91	104.41	116.55	113.18	110.87	101.63	106.07
95.562	90.694	97.129	97.606	95.463	104.45	99.381	105.31	99.692	107.73	97.452	100.62	99.074	94.014	96.501	97.617	97.378	98.928	96.48	105.46	98.043	99.131	99.014	97.347	96.85	97.644	95.376	102.76	102.67	95.536	100.6	103.47	104.16	101.38	93.43	94.779	102.64	98.154	91.221	96.317	97.096	97.679	99.34	104.62	107.78	93.187	94.286	98.794	104.84	105.82
100.78	105.67	106.24	105.8	108.34	107.26	106.18	103.09	114.07	104.45	109.22	103.39	109.79	106.5	105.93	110.19	106.08	102.46	112.44	108.48	95.986	106.36	100.78	101.63	102.66	107.63	109.24	107.29	100.52	101.89	108.22	111.11	108.46	103.17	107.53	108.78	103.67	109	107.77	112.64	97.071	105.44	102.59	105.34	108.25	103.62	109.45	95.249	109.33	108.61
113.63	109.42	106.31	104.76	108.75	106.86	101.65	108.35	108.2	95.83	105.09	105.79	113.44	106.82	106.08	114.01	103.81	112.5	110.44	116.2	106.85	110.66	103.57	102.58	99.649	100.57	104.17	111.69	101.47	98.439	107.66	105.65	103.49	114.06	99.098	113.53	110.16	98.725	102.7	106.96	104.71	102.2	110.84	103.43	113.87	102.58	104.46	102.32	107.83	109.03
95.913	102.92	111.42	114.52	108.51	106.47	110.43	101.72	98.441	111.84	114	106.15	104.11	105.18	98.753	106	112.07	100.95	101.92	102.28	102.79	94.901	100.78	111.82	101.89	107.89	109.23	102.67	102.21	107.87	106.61	109.74	113.17	113	113.85	109.21	97.514	109.04	99.053	103.12	103.72	102.25	109.7	106.32	103.21	113.04	99.773	96.803	111.3	104.66
93.411	96.359	92.988	91.087	91.835	111.18	90.555	91.418	98.771	105.82	99.596	99.484	103.55	86.912	101.46	102.56	93.334	108.48	88.341	92.915	88.244	91.804	102.12	96.458	104.07	96.083	106.23	92.665	105.81	99.776	99.705	104.03	101.39	100.5	98.841	103.47	98.142	97.516	96.929	99.031	106.68	105.7	93.748	106.45	101.68	94.696	100.9	95.14	91.912	96.993
107.78	115.18	105.19	107.11	108.9	103.35	102.33	89.977	104.98	110.47	96.866	100.63	108.74	97.087	112.71	96.415	110.92	105.88	112.24	95.308	103.88	104.99	108.53	105.64	102.83	100.97	109.28	99.545	114.69	100.05	105.66	97.622	106.29	104.77	106.01	106.55	99.803	104.22	103.14	102.61	107.22	108.02	102.07	95.74	102.49	110.42	113.52	114.26	102.05	106.49
106.24	109.97	111.08	99.41	99.608	94.52	93.284	101.77	94.54	102.11	93.14	97.739	98.527	101.43	100.57	96.268	97.478	107.82	87.559	103.3	110.17	94.245	95.754	96.85	103.51	96.423	102.1	99.789	98.809	96.892	100	90.582	93.621	98.938	108.27	96.709	100.3	111.23	97.207	95.597	92.374	97.849	99.732	93.922	94.991	102.45	101.53	92.279	90.997	106.92
101.16	108.16	115.42	113.11	109.98	113.62	107.95	111.02	113.76	109.09	100.05	113.41	102.24	110.46	108.63	116.89	104	108.23	111.58	113.58	105.96	113.22	100.73	111.41	113.65	96.403	109.53	114.69	105.1	111.51	115.03	103.89	107.54	108.01	106.87	110.29	114.83	108.5	98.619	112.17	116.04	109.01	110.95	111.62	112.44	105.9	105.87	106.9	108.35	112.43
97.073	102.03	106.2	106.2	100.96	107.71	105.51	108.2	102.35	105.61	109.94	105.8	109.77	104.63	106.17	112.84	110.42	108.66	107.93	109.04	104.71	99.235	110.25	93.896	102.76	112.92	105.65	109.55	102.12	101.61	112.51	106.42	109.87	104.01	108.58	99.943	104.17	112.66	105.36	100.37	106.05	113.54	110.24	109.92	110.49	106.89	108.91	118.64	97.396	109.44
103.35	113.78	119.95	106.45	109.33	103.79	100.69	98.93	111.05	99.551	102.02	105.14	103.44	100.13	102.32	112.99	103.41	104.72	104.29	102.79	103.77	103	104.91	112.88	105.66	104.1	102.97	111.61	103.95	103.25	116.41	105.2	113.99	100.49	105.88	105.96	107.35	109.37	97.972	108.45	100.34	108.95	106.21	102.59	99.114	107.22	107.81	100.17	108.96	99.192
114.86	116.53	106	108.13	110.5	97.46	109.3	106.29	102.82	113.44	104.21	117.66	107.63	113.72	109.17	107.91	104.13	104.7	114.82	104.87	108.27	104.98	106.36	108.56	105.19	108.98	104.99	109.85	108.12	109.11	114.55	113.01	107.18	108.3	103.69	111.37	113.56	111.85	110.19	102.52	102.8	102.92	106.87	113.31	107.51	109.97	111.62	113.77	105.53	114.28
123.89	108.05	111.19	107.35	98.602	110.43	101.91	109.49	105.46	105.35	106.72	101.87	115.37	108.81	118.25	105.31	114.1	100.59	104.79	103.84	103.99	102.3	103.48	103.78	117.9	104.87	111.9	108.51	112.39	102.88	104.9	115.2	107.27	106.31	108.81	115.05	111.91	110.21	110.29	108.6	111.52	113.91	104.54	117.27	108.95	113.15	108.72	103.65	108.18	111.07
93.591	119.98	105.44	110.48	103.43	107.33	104.74	105.06	108.23	101.03	113.46	104.09	105.55	101	112.27	103.06	104.9	108.33	113.65	109.79	106.95	112.39	112.75	101.64	109.75	100.49	106.07	110.08	110.68	107.46	101.87	109.71	104.76	104.38	109.61	106.45	106.46	109.8	110.72	111.26	104.51	103.09	106.17	109.11	106.65	107.7	106.59	108.44	106.63	106.68
110.29	114.61	118.43	108.82	107.28	107.56	102.82	108.93	103.11	103.07	102.5	104.7	109.31	103.54	104.55	103.96	107.69	110.62	108.86	104.76	105.73	103.11	100.38	106.21	105.14	107.55	105.53	116.81	110.17	110.37	102.86	109.51	106.35	97.69	103.44	112.94	107.2	109.78	105.05	98.11	100.48	106.97	108.45	111.59	98.55	105.61	108.94	106.85	97.188	98.442
95.791	92.805	99.023	105.12	98.561	97.676	97.947	99.675	96.585	96.065	95.551	97.564	95.21	99.631	97.206	105.2	100.5	98.26	97.458	99.363	105.66	106.8	98.764	99.101	104.22	97.203	92.5	93.649	90.723	108.36	101.98	101.54	107.96	108.83	98.666	109.89	92.46	106.42	98.703	102.79	101.97	99.962	97.271	103.32	95.057	92.928	100.98	94.487	102.54	96.264
96.092	102.84	100.21	98.193	97.943	92.076	102.18	102.36	100.9	97.591	101.48	94.475	98.721	88.301	107.38	94.551	103.56	106.35	105.57	90.064	100.57	100.89	100.75	99.812	99.078	88.749	85.842	102.13	98.804	99.391	92.616	98.157	104.16	93.139	103.6	106.98	102.81	96.403	98.249	92.964	101.2	97.981	97.623	112.19	96.664	92.486	106.53	100.92	100.33	111.54
105.63	96.51	99.961	100.58	102.05	103.16	101.05	102.9	103.5	94.646	95.657	98.009	96.799	101.25	105.87	102.73	103.99	106.23	99.999	94.734	101.48	101.21	114.65	99.168	93.818	99.163	108.63	99.847	107.93	98.189	105.47	93.451	103.5	99.554	90.699	98.832	97.471	94.547	102.45	100.38	103.15	98.876	99.815	104.56	103.49	106.6	96.499	103.82	99.654	99.97
94.864	96.22	102.47	92.098	113.14	101.54	96.23	97.673	104.69	108.92	99.019	99.248	100.79	104.04	101.8	101.64	111.1	98.538	97.488	100.94	97.16	89.093	96.671	103.77	104.94	97.056	96.211	103.14	92.874	95.152	101.67	107.58	100.16	98.869	94.022	106.54	98.266	93.501	99.334	102.26	97.189	94.313	106.51	101.03	96.12	92.853	103.99	101.9	95.452	103.67
107.44	110.01	106.7	108.27	107.93	105.26	106.88	106.48	103.15	104.51	113.9	113.67	114.41	110.54	110.02	109.51	108.03	107.07	101.48	103.87	107.86	110.78	111.97	111.26	109.94	104.88	106.33	109.27	108.84	106.92	105.92	110.84	112.2	102.16	99.17	100.36	106.98	109.85	109.02	113.86	102.35	108.9	111.23	101.77	107.07	105.49	109.92	105.32	116.07	104.27
112.47	108.28	109.62	104.18	105.45	100.83	103.86	105.88	101.55	111.18	107.7	113.94	114.86	106.62	112.59	107.23	112.56	109.47	116.03	110.82	107.04	106.99	101	111.8	106.02	104.07	105.42	113.73	112.23	113.01	110.48	104.55	105.8	99.917	112.24	110.66	102.91	99.631	114.63	120.43	108.5	109.84	110.21	105.99	111.53	102.59	107.69	112.98	113.88	103.93
106.22	103.89	108.69	103.75	99.173	104.3	112.69	106.27	104.93	110.95	109.1	112.81	115.86	105.8	103.44	107.35	102.36	111.6	101.59	105.77	102.78	101.1	103.28	110.73	109.58	105.76	109.13	107.36	97.725	101.84	93.989	107.18	102.48	107.88	102.32	111.17	108.01	105.67	105.04	100.44	114.88	109.93	103.6	112.67	103.44	105.92	107.04	113.64	105.85	107.5
91.124	97.768	98.096	97.956	104.03	106.14	97.053	99.362	98.882	92.242	100.16	100.01	102.39	92.682	106.31	102.46	97.077	96.286	94.517	99.139	100.46	101.87	93.024	97.042	93.398	102.6	93.85	105.23	100.82	98.605	97.583	99.098	100.7	93.673	100.44	94.223	95.524	98.324	102.53	98.241	101.03	103.75	100.97	103.88	102.39	89.782	96.605	105.5	97.912	99.963
103.27	95.27	108.51	100.09	106.55	108.23	100.45	107.88	104.01	106.5	110.51	105.9	92.954	115.04	107.65	102.84	104.67	98.54	108.46	111.97	104.44	106	100.07	107.75	105.06	111.62	104.86	115.69	106.06	107.5	116.55	108.7	99.614	105.16	113.13	113.2	110.24	107.18	103.24	98.196	108.96	113.27	106.32	114.28	98.456	97.097	110.1	108.46	106.35	104.66
107.63	113.94	108.3	106.86	109.22	118.8	105.83	118.34	107.84	110.39	100.38	106.19	116.7	109.96	114.07	112.15	108.24	109.82	115.76	105.52	117.18	107.13	98.829	110.61	120.33	116.99	110.83	101.41	103.41	99.873	114.52	111.4	106.96	108.73	107.85	113.33	111.62	115.98	113.2	109.58	107.37	119.45	101.17	114.42	110.13	110.38	101.55	105.27	114.14	107.28
108.64	99.29	118.28	107.12	101.96	102.24	103.3	107.43	112.94	106.28	106.49	104.01	109.88	104.5	98.243	113.15	102.59	110.16	102.91	113.22	109.61	108.86	111.87	105.22	114.25	111.52	106.17	107.06	110.89	110.03	107.13	108.96	109.28	107.34	103.92	105.81	108.13	108.7	102.33	112.59	108.34	107.6	107.53	103.44	112.99	108.08	113.37	114	103.94	109.55
104.71	101	108.14	110.11	101.28	101.21	102.37	105.33	104.25	102.5	107.49	107.42	101.82	105.42	106.29	105.09	104.3	104.75	109.86	97.997	103.01	114.01	102.52	101.85	103.96	108.85	108.82	100.11	105.81	110.11	107.66	108.36	94.513	103.71	96.002	110	100.02	109.15	103.26	110.99	107.26	105.38	101.77	107.81	103.2	112.2	106.24	105.76	108.86	95.694
114.49	110.02	100.41	108.33	102.12	104.96	116.7	97.898	105.07	99.317	108.5	98.894	100.41	101.39	98.015	100.48	105.31	112.89	104.18	116.5	105.78	109.28	113.03	96.063	101.02	99.108	104.36	105.74	102.21	104.5	100.29	114.01	118.89	105.8	107.32	107.14	108.05	112.56	109.36	118.22	108.93	95.93	104.73	106.85	102.93	107.15	110.07	105.39	100.52	104.29
100.65	100.68	103.74	105.02	111.33	105.56	104.69	113.3	114.95	98.311	97.081	105.13	104.95	111.07	110.52	106.61	113.06	103.16	103.88	104.39	98.99	105.79	113.25	103.79	101.55	107.99	102.27	96.505	109.63	108.68	102.56	105.33	106.55	101.31	94.571	113.64	107.13	103.19	106.88	109.41	110.45	100.92	107.29	109.56	104.07	102.37	115.03	104.62	101.67	107.01
112.23	116.3	102.13	103.33	98.212	108.3	106.58	105.88	105.03	105.44	105.46	108.74	101.53	102.85	106.89	103.78	104.22	110.92	103.05	111.17	100.77	109.96	99.776	111.55	104.43	111.73	110.68	107.56	97.892	107.57	101.29	104.46	111.1	106.84	95.584	103.42	108.19	104.87	111.15	110.57	111.66	108.53	107.84	102.02	109.03	112	100.72	106.12	110.93	102.43
110.34	104.38	101.83	111.75	101.54	107.29	106.28	104.68	108.39	106.36	107.4	100.94	103.55	94.487	104.28	110.79	105.51	98.523	107.1	110.61	109.89	102.65	101.57	115.7	116.88	111.87	109.42	108.55	99.321	107.91	111.37	102.49	111.28	109.38	106.06	113.28	102.62	108.12	95.246	99.911	103.1	106.61	99.305	106.66	113.9	97.882	107.6	95.571	117.08	109.16
89.654	94.896	105	100.9	89.698	99.334	100.39	100.15	100.38	97.592	100.84	103.67	101.17	101.02	100.31	100.67	95.546	103.12	100.76	101.39	112.63	93.919	100.56	92.57	110.52	92.182	95.836	97.906	97.174	102.52	99.615	102.6	99.917	94.21	105.29	97.681	92.829	101.48	104.14	89.552	100.88	108.57	97.926	102.6	98.554	102.84	101.4	100.4	105.8	109.48
102.87	101.76	100.22	94.491	113.61	101.2	98.862	100.98	103.16	100.39	105.44	104.79	97.802	105.79	99.689	105.77	97.577	110.34	99.616	106.26	104.16	98.786	100.41	104.12	98.204	103.05	103.4	102.68	97.076	106.19	98.829	98.396	106.52	99.305	102.06	101.51	105.57	101.37	98.425	98.829	98.671	104.73	95.46	104.83	96.241	100.37	100.03	104.1	102.23	106.79
109.34	107.37	111.3	105.35	95.787	113.78	106.27	105.82	110.53	108.2	113.74	103.19	106.49	112.83	110.66	97.996	108.45	103.78	116.24	103.58	110.7	110.6	117.4	101.75	108.02	104.9	116.33	107.71	104.01	112.65	114	116.48	114.22	107.07	113.56	110.3	110.68	105.77	104.86	114.86	100.73	103.98	111.62	117.51	110.18	120.26	107.67	106.04	108.99	115.73
106.64	94.813	98.128	103.76	98.344	95.214	103.85	97.793	97.375	97.246	101.39	95.061	99.651	106.42	105.83	98.505	94.98	96.99	89.07	94.888	95.047	96.631	103.24	100.94	96.881	101.57	96.358	94.727	92.998	94.8	102.08	102.25	100.88	102.69	96.539	107.13	98.29	95.832	110.71	99.979	98.347	105.03	102.43	103.89	91.885	97.244	91.756	101.36	100.6	99.967
101.07	99.212	98.196	94.813	97.914	91.77	97.852	104.88	91.898	91.235	99.725	101.46	104.53	105.25	101.48	107.91	92.897	105.28	87.414	100.76	99.15	99.845	97.159	97.581	115.39	98.566	91.229	103.86	92.664	95.415	94.266	100.59	96.191	101.84	103.74	102.37	92.358	102.16	96.184	96.894	100.25	93.051	105.78	99.097	87.154	95.613	94.373	103.79	97.47	98.219
90.53	94.392	100.01	106.88	96.554	93.256	92.045	103.17	98.666	103.14	93.086	95.847	93.63	101.58	95.373	103.08	98.002	93.172	100.94	95.023	95.185	100.11	88.831	96.882	97.112	88.85	89.42	96.693	101.06	92.93	99.247	98.719	109.13	101.74	95.811	105.88	92.799	100.5	95.957	87.995	96.663	99.769	99.485	98.398	94.849	107.92	90.517	94.686	95.148	101.88
110	110.03	111.63	111.38	110.29	105.54	108.43	108.64	111.65	109.22	98.333	106.43	101.9	102.78	107.18	108.83	103.21	107.52	105.31	108.88	113.05	110.36	109.57	108.29	107.1	103.73	116.01	117.39	104.57	103.17	110.1	112.67	115.52	107.96	106.27	101.69	107.96	104.41	105.6	104.59	109.15	101.11	106.27	108.8	109.19	113.68	105.03	108.56	111.74	106.75
103.29	105.74	104.48	109	103.61	105.1	105.02	102.88	104.04	118.35	94.458	108.39	108.74	108.2	105.3	109.2	104.82	105.52	109.09	106.41	100.53	101.21	99.724	105.55	105.91	101.04	109.14	107.75	115.96	104.21	113.76	105.46	99.441	111.35	109.24	110.25	100.95	110.84	114.6	109.69	108.72	107.99	99.757	114.55	109.61	107.06	105.57	107.7	105.5	110.63
107.04	102.43	111.54	109.27	105.88	104.36	108.03	106.79	106.89	109.46	97.57	109.14	116.3	104.48	105.71	105.21	113.4	101.87	114.78	107.73	97.885	107.08	96.973	96.528	100.87	108.61	104.73	104.79	111.02	107.62	107.69	99.528	106.77	101.64	105	106.93	103.44	103.88	113.03	105.13	107.3	101.97	103.93	110.22	105.05	105.18	111.62	106.14	100.81	107.72
93.898	101.64	102.48	99.198	95.276	100.93	101.05	95.498	102.1	100.16	98.73	103.28	104.65	102.66	109.87	97.846	100.68	98.351	94.388	101.24	98.964	101.09	95.849	92.347	100.7	98.714	99.911	103.9	104.27	95.082	95.861	94.721	97.435	102.2	100.16	96.737	98.264	97.275	101.23	87.652	92.377	110.77	100.5	106.98	95.222	102.86	98.056	100.07	102.91	92.394
99.994	104.36	101.63	105.28	104.67	102.74	102.81	103.91	98.8	98.285	104.26	105.32	107.82	99.327	105.67	103.26	99.175	107.29	88.344	101.8	107.2	102.39	99.958	95.482	95.352	103.45	98.308	98.962	97.246	103.84	98.655	98.407	93.437	96.164	91.589	100.1	103.2	105.48	103.32	98.025	94.526	104.05	107.74	92.953	95.101	104.94	110.27	91.716	108.81	102.16
100.85	109.8	107.68	106.04	108.02	107.12	113.94	107.56	108.03	115.35	110.52	112.11	103.49	100.9	103.48	104.49	108.16	99.009	106.27	111.71	106.67	106.3	99.024	103.29	106.84	101.46	107	108.78	107.76	103.24	107.51	96.092	111.26	108.42	109.77	106.89	103.25	104.69	103.77	104.82	109.33	105.32	93.233	102.36	108.02	102.6	108.75	107.22	98.547	102.37
110.82	100.56	97.634	104.91	110.07	102.05	101.91	101.55	103.27	95.456	107.84	95.949	105.06	95.196	95.553	109.38	91.275	94.236	98.21	101.64	95.223	95.973	91.16	98.279	99.899	96.061	105.31	106.9	105.83	98.273	104.42	103.54	96.533	105.45	104.21	97.132	101.19	97.623	100.41	105.17	103.39	92.774	98.158	100.02	98.878	112.63	111.05	102.07	113.78	108.59
102.6	118.75	107.61	100.71	100.35	105.03	97.966	114.82	112.24	100.71	105.82	108.71	107.54	106.39	101.08	113.19	110.2	106.04	101.74	102.83	103.93	114.21	105.11	104.24	116.88	113.57	111.75	104.79	100.22	105.02	105.27	107.91	96.865	106.05	100.54	108.05	111.73	100.72	110.11	116.86	108.14	98.275	113.27	103.74	105.23	109.96	105.2	109.2	101.78	107.64
115.88	102.16	111.31	112.84	95.924	105.64	108.02	107.57	98.485	104.54	105.82	109.62	105.67	107.51	114.03	108.2	108.26	99.484	101.32	104.01	99.34	112.65	113.85	101.04	112.54	115.75	102.47	109.05	114.75	112.43	110.09	107.54	107.81	103.14	107.57	115.29	104.09	103.08	111.34	107.71	111.87	108.83	106	104.37	93.609	105.7	110.68	109.11	104.61	106.44
107.67	103.47	102.34	105.92	100.84	116.84	106.79	108.28	111.02	104.57	106.54	108.82	106.53	99.339	104.19	97.9	101.22	107.67	112.31	99.07	115.93	108.13	109.98	109.02	109.33	114.61	109.37	116.4	105.29	113.17	103.99	113.39	109.35	106.03	101.96	108.85	120.46	111.14	107.86	106.33	105.38	117.16	117.38	106.45	108.57	113.63	113.56	107.19	103.16	110.25
94.175	89.975	94.978	97.705	90.108	99.853	100.96	94.092	97.725	93.872	99.849	98.289	101.25	93.617	101.15	101.61	91.78	103.95	95.871	95.729	104.34	98.536	106.81	94.549	97.404	105.16	92.419	102.52	95.228	100.41	98.768	96.272	94.805	102.45	100.36	99.103	105.26	91.344	105.4	99.071	92.501	85.819	106.34	94.26	94.059	100.82	101.89	97.533	96.915	97.612
95.327	89.162	98.672	101.89	91.343	96.034	95.331	100.16	101.39	96.481	98.722	99.957	91.575	97.663	103.55	95.131	100.03	101.55	100.46	100.46	94.938	98.944	100.93	97.319	103.98	102.22	92.55	101.09	93.218	99.044	102.04	94.018	89.036	96.627	99.223	91.043	103.33	93.187	110.11	102.26	98.708	96.091	91.459	96.878	95.528	96.721	94.916	89.089	99.91	93.772
105.62	107.91	111.84	113.17	103.16	96.054	100.57	107.6	105.33	103.96	99.847	108.74	104.88	110.22	108.08	104.87	100.06	108.46	98.149	109.17	97.268	109.5	101.66	104.89	104.65	100.93	115.12	100.49	105.29	97.826	107.03	111.16	102.24	111.15	101.55	108.48	102.36	103.98	105.72	102.72	102.07	110.02	113.11	103.43	108.74	96.708	99.277	105.63	105.82	105.8
102.46	121.03	101.33	102.18	110.36	104.74	107.53	116.05	115.07	107.34	106.51	103.89	110.49	103.84	107.25	110.47	103.09	106.66	107.94	103.55	108.1	115.83	102.78	108.52	101.41	102.35	110.82	102.97	102.08	110.07	96.987	112.7	114.86	110.57	108.83	102.73	110.36	112.7	106.95	111.91	105.53	101.03	100.45	107.14	116.95	101.95	117.81	109.35	116.88	104.57
112	100.6	106.63	109.43	100.84	103.05	108.07	107.04	103.68	108.62	109.31	106.61	104.3	101.9	109.57	103.47	112.63	105.97	106.79	107.79	106.31	95.381	105.34	109.37	96.412	106.2	105.02	104.62	105.47	100.25	102.11	103.34	101.82	105.32	103.08	106.9	101.21	104.19	112.5	107.89	111.97	109.86	102.77	105.77	104.15	113.18	98.186	98.997	105.5	108.72
87.269	99.381	102.77	108.93	102.56	107	96.735	102.52	100.74	107.61	109.67	102.05	98.37	102.69	102.03	101.67	95.02	98.52	104.33	102.3	97.842	106.99	105.42	103.69	108.69	104.65	108.93	95.833	102.23	98.332	94.822	99.388	96.177	103.05	102.52	101.01	99.811	100.48	108.26	98.54	100.73	98.062	95.311	102.62	96.674	105.31	102.87	94.05	101.58	92.011
108.61	102.91	109.39	109.72	116.51	103.73	110.23	101.83	107.03	106.44	100.02	111.55	108.2	109.86	108.8	104.21	105.96	109.45	103.75	110.65	106.73	110.61	112.75	98.162	107.67	117.58	110.3	108.09	109.25	104.77	105.18	108.16	105.91	105.82	110.44	110.91	108.49	106.95	110.21	105.06	115.13	102.55	113.39	107.38	103.09	99.873	106.77	109.93	108.65	100.57
103.13	106.98	105.04	103.99	101.41	112.3	102.66	98.424	101.04	112.15	93.149	96.42	100.37	101.91	109.99	107.19	112.8	108.12	106.9	111.48	111.32	115.69	106.98	107.01	112.29	107.22	94.214	97.386	104.91	107.88	104.38	114.23	96.789	103.62	107.35	100.89	104.74	102.04	107.76	107.6	104.74	97.905	110.39	110.42	108.31	91.162	98.562	105.8	108.1	106.17
108.71	110.73	103.15	102.91	106.32	106.26	119.98	108.84	107.39	105.26	109.45	95.67	103.17	107.93	105.77	111.06	111.19	111.86	102.48	116	105.22	103.21	108.54	110.71	109.01	108.43	104.81	113.48	106.51	113.61	102.62	117.66	109.11	105.66	104.5	103.87	110.1	106.58	110.2	115.12	102.91	107.27	114.25	99.382	109.42	100.05	107.96	97.18	108.66	105.44
92.048	101.2	104.73	106.34	108.17	98.896	108.85	114.49	109	98.479	104.91	101.5	102.63	104.12	104.55	104.37	98.702	97.637	111.22	102.75	94.936	104.36	107.49	99.304	105.14	107.2	106.92	104.83	99.326	111.21	96.465	103.75	104.76	108.3	93.222	96.19	102.81	103.85	100.55	103.56	101.41	108.35	97.878	103.17	104.07	102.93	98.437	106.9	106.8	101.14
106.33	106.07	102.46	111.29	95.527	116.98	102.79	95.855	111.46	113.69	105.09	107.04	104.28	109.56	110.79	102.28	97.717	107.72	103.58	106.72	100.7	101.89	102.78	99.431	103.42	100.35	111.98	103.9	105.06	104.3	102.02	100.16	104.08	106.97	103.57	110.59	111.25	110.57	106.67	102.57	108.39	97.531	116.1	111.77	102.51	98.048	108.14	113.61	102.34	104.66
102.32	115.5	112.45	110.32	108.49	103.82	98.147	111.47	112.42	105.36	101.16	108.18	109.66	108.46	105.51	113.21	100.11	106.43	105.34	98.536	113.58	107.29	103.81	105.17	114.13	110.36	97.508	115.83	112.28	102.68	119.21	105.9	107.08	112.27	105.18	109.15	107.74	104.41	105.66	100.4	101.72	107.81	110.53	105.98	103.53	109.08	110.03	100.29	113.69	101.17
94.291	92.857	94.357	93.707	98.289	95.233	94.489	107.15	105.08	94.784	96.76	102.35	93.889	96.298	93.118	97.224	98.556	107.06	91.075	106.63	97.636	97.833	99.082	96.34	100.74	97.874	98.433	100.95	99.349	97.77	93.796	94.935	100.22	95.383	97.121	95.386	98.449	100.69	95.219	98.468	86.169	100.57	95.383	89.297	91.154	94.811	97.732	90.97	93.077	99.538
108.37	111.55	106.23	106.23	110.04	109.79	111.32	108.5	114.81	107.26	106.38	106.03	104.9	103.26	107.87	100.06	112.67	106.02	111.43	108.04	111.94	102.06	108.65	106.13	110.63	111.88	106.52	104.3	101.5	107.35	109.7	118.5	108.32	112.28	105.35	107.55	104.42	104.93	109.08	103.26	113.9	102.65	112.75	104.69	103.64	116.39	113.71	106.43	107.06	111.98
112.86	102.88	108.48	105.04	110.59	100.13	102.87	108.28	105.9	108.72	110.93	102.01	116.14	108.61	114.28	101.09	106.66	114.55	107.5	113.99	105.44	112.47	109.4	106.12	107.11	112.27	107.69	106.18	110.67	107.28	95.061	109.65	102.59	96.358	107.89	111.15	107.29	112.73	100.35	105.88	113.77	108.16	109.02	108.3	108.2	108.14	107.73	112.3	110.93	101.34
96.413	106.79	105.8	102.02	102.89	108.19	112.97	115.52	111.16	112.32	115.06	100.08	105.01	111.59	109.56	101.4	111.05	101.16	108.47	108.33	109.93	107.94	108.14	104.82	103.47	109.1	107.63	110.55	100.46	100.04	119.1	109.73	109.58	110.55	105.17	104.36	103.61	103.87	108.76	116.23	100.07	114.86	106	114.37	110.28	106.23	105.46	104.73	99.51	109.28
112.04	108.58	112.62	111.67	111.25	103.51	99.756	108.21	104.77	111.84	107.2	100.72	117.79	111.58	115.67	106.5	110.37	103.26	108.38	112.16	116.88	111.03	112.67	105.76	104.37	99.148	106.84	106.17	115.21	116.05	108.76	115.23	104.27	106.15	117.92	107.72	116.08	113.58	110.71	108.33	113.22	109.31	105.2	100.48	109.86	109.96	98.448	107.31	109.03	104.15
104.68	95.027	109.34	110.9	107.66	102.19	104.96	101.66	117.58	101.24	103.45	113.02	101.69	106.47	107.3	108.46	112.46	104.91	104.88	103.81	105.26	106.06	104.52	101.28	112.05	107.64	106.11	95.696	111.36	104.55	109.72	104.22	98.051	102.91	108.65	102.14	104.84	110.78	97.081	103.1	106.66	100.38	104.71	110.38	99.843	111.11	107.18	110.82	104.78	100.82
103.63	103.23	98.575	107.2	111.81	105.67	112.12	110.49	113.38	114.79	99.305	111.19	115.62	113.7	107.49	101.54	112.97	105.32	110.63	108.51	112.94	106.1	99.223	102.47	101.88	109.2	115.34	104.29	102.64	103.74	105.46	111.2	98.426	110.59	120.76	114.16	109.3	116.59	103.15	109.63	101.66	106.58	108.19	100.01	115.4	108.03	103.78	105.73	107.17	103.31
95.797	97.541	105.69	101.83	100.77	97.971	96.099	109.28	100.8	104.13	101.72	98.357	90.997	98.897	97.489	91.757	102.91	99.877	93.672	101.88	110.42	102.41	99.956	95.312	104.52	104.93	101.08	100.5	96.871	91.731	100.51	95.291	102.18	90.529	92.446	102.39	97.782	102.65	101.89	112.21	99.7	95.562	98.976	106.24	104.25	98.189	98.198	99.748	96.013	96.253
103.61	103.61	96.229	99.964	91.42	107.03	92.432	104.03	100.63	99.959	101.39	97.821	95.825	94.812	99.017	93.081	99.464	95.155	101.83	102.51	93.353	100.03	95.766	96.288	101.35	102.51	96.476	99.773	100.44	93.703	97.145	94.565	94.061	96.932	95.531	88.374	93.708	93.703	107.21	98.636	92.687	102.42	106.27	103.96	103.39	97.252	104.49	94.163	101.33	102.27
98.33	91.224	93.961	86.556	96.016	98.008	104.06	104.32	104.1	100.06	95.275	98.675	92.799	95.924	97.625	100.18	95.177	92.912	108.84	102.16	101.85	107.04	104.87	96.807	107.81	82.016	103.52	101.87	95.011	103.34	100.67	90.448	103.9	88.948	94.361	96.669	98.311	102.72	101.1	101.38	100.4	99.863	89.177	97.545	94.265	93.511	100.7	103.74	96.773	94.053
99.301	99.381	107.9	103.71	98.528	106.5	103.15	98.842	114.72	109.49	99.578	103.36	101.95	104.34	108.62	108.93	112.06	107.24	98.552	107.2	111.56	102.96	104.03	104.87	107.11	104.71	111.87	102.22	102.56	103.8	98.762	105.01	103.7	102.15	110.17	114.73	102.12	110.79	102.18	98.364	108.04	112.15	98.521	110.48	116.09	111.26	103.97	104.15	109	97.707
100.91	99.036	94.826	98.368	97.634	107.32	104.05	106.83	113.35	96.758	97.333	106.48	100.67	104.47	93.821	92.282	99.022	106.5	113.43	103.31	95.096	101.32	98.459	100.92	105.1	102.88	95.508	92.447	105.7	97.455	96.831	102.45	99.977	101.34	101.08	90.399	102.21	107.48	106.17	95.254	105.21	101.45	98.692	100.84	94.2	105.53	103.4	108.87	98.512	100.57
107.13	103.3	108.97	97.146	109.15	103.87	109.41	110.85	104.69	106.19	104.03	109.05	104.36	103.11	111.07	106.35	100.76	110.28	98.229	102.55	105.26	101.17	104.3	118.02	96.53	103.37	105.8	105.86	112.93	109.35	108.55	112.89	97.071	104.73	104.33	112.9	110.99	113.54	110.43	108.3	108.09	100.08	95.239	114.82	104.15	98.202	112.22	110.93	100.11	104.35
93.322	90.75	97.421	104.31	107.79	104.34	101.74	100.79	105.06	99.487	100.01	104.39	98.667	87.833	92.083	95.256	98.293	95.018	103.18	95.396	96.028	101.94	101.48	100.09	103.75	102.58	109.56	89.365	89.833	94.866	102.9	103.11	99.663	97.598	97.582	97.769	101.03	88.362	99.269	94.319	89.93	96.029	102.88	95.873	95.242	107.59	93.315	92.43	108.44	103.36
111.6	103.95	97.302	109.97	114.78	113.11	104.81	104.29	111.79	108.38	109.96	112.58	107.9	117.66	99.913	103.41	109.67	105.17	101.39	106.34	106.04	105.4	115.47	100.19	105.47	117.58	118.48	113.94	107.27	114.49	113.44	110.14	110.33	111.37	109.71	115.85	107.21	103.43	106.58	104.59	106.46	104.08	106.32	113.17	97.146	108.48	110.15	107.46	109.32	104.67
106.47	105.9	107.83	109.3	110.89	111.93	111.62	101.87	110.96	106.97	104.83	103.69	107.69	106.42	105.9	97.963	102.2	105.45	108.9	105.35	109.25	106.81	109.81	110.08	110.97	111.27	102.17	96.113	103.46	101.62	104.9	97.5	96.414	105.88	109.78	95.121	106.88	101.71	102.64	106.12	104.84	108.86	96.325	104.53	102.5	107.37	110.26	95.978	111.43	109.77
98.714	97.214	94.743	98.345	95.832	96.09	89.454	96.047	100.88	98.409	102.58	95.31	101.21	103.15	95.322	102.91	93.027	96.76	89.994	103.01	98.893	95.657	107.76	106.31	92.2	104.4	100.06	88.04	94.192	89.215	98.15	90.658	101.13	99.273	94.335	93.226	109.37	95.999	105.62	101.31	93.514	102.16	103.79	97.208	102.36	89.689	111.8	93.374	107.5	103.01
103.59	101.29	104.27	102.72	107.49	109.66	99.313	99.365	99.169	110.13	100.17	101.29	107.88	117.45	107.32	99.774	105.37	107.49	100.82	99.301	112.86	103.16	104.25	107.53	98.035	106.77	107.72	109.65	105.18	114.56	110.46	101.85	109.02	109.72	101.08	105.47	111.71	108.02	101.3	104.02	106.93	112.55	92.398	106.84	105.9	103.51	107.1	107.65	114.41	107.81
107.04	101.24	113.23	111.19	103.49	103.82	99.527	106.31	104.82	112.53	106.72	103.48	110.28	100.9	117.07	108.44	110.51	106.31	115.17	119.34	106.83	109.88	106.78	109.66	101.82	111.32	103.76	103.14	103.5	103.35	101.73	108.11	105.78	111.3	114.13	112.9	110.66	101.37	114.22	119.17	114.91	108.04	111.48	108.82	113.28	108.77	107.86	103.92	115.67	109.25
103.38	103.31	103.06	105.8	96.177	107.28	97.921	103.63	94.776	101.31	102.13	100.61	102.6	90.917	102.11	100.88	103.93	111.48	100.91	101.31	91.45	95.303	103.75	102.78	92.799	102.23	103.52	101.09	103.77	100.88	94.899	100.61	100.28	109.53	114.82	108.16	105.42	103.13	113.44	104.01	101.9	108.71	103.71	112	104.91	101.02	101.44	101.57	105.42	102.2
94.205	110.9	105.56	106.39	102.26	100.77	98.559	108.66	103.72	108.58	103.01	108.33	109.24	108.29	96.487	105.96	108.21	110.33	106.33	109.14	99.905	99.901	108.83	105.33	100.27	106.63	100.94	112.51	104.03	103.07	113.35	106.72	105.04	101.23	110.32	108.84	102.13	98.22	97.847	104.15	110	110.12	108.48	108.57	103.34	108.02	105.32	115.9	108.36	104.17
101.46	102.22	95.802	105.45	104.54	85.374	103.98	101.37	103.31	106.92	101.3	93.812	98.9	97.035	88.875	96.963	106.95	95.263	103.02	95.608	105.99	97.091	107.86	103.45	97.551	96.1	101.49	102.54	100.97	101.26	96.757	106.11	101.59	102.33	107.31	98.726	100.52	111.32	105.98	99.462	103.61	106.86	96.42	97.183	106.23	97.459	96.35	94.525	97.851	102.32
108.4	108.68	99.296	96.993	103.32	98.707	111.25	112.43	111.95	109.3	101.73	109.17	112.89	110.47	112.59	105.28	106.36	102.09	110.55	111.1	97.995	99.861	105.35	106.9	116.55	111.71	95.936	105.55	108.84	102.97	98.644	101.01	103.13	111.55	104.36	105.51	110.43	100.79	98.233	105.89	106.97	100.81	110.29	105.58	108.09	106.96	111.31	109.64	105.29	97.457
93.218	110.07	105.18	105.56	108.67	97.217	98.327	101.98	98.166	104.13	108.14	109.86	106.73	118.1	98.883	105.05	107.54	113.68	105.94	112.83	106.17	108.44	107.86	102.72	102.38	110.06	115.32	105.11	102.13	110.07	112.13	101.72	108.33	108.88	107.86	102.04	101.95	109.59	111.05	102.53	96.844	103.58	109.81	105.25	100.75	114.35	101.49	101.51	105.9	104.02
112.27	111.02	119.39	109.26	111.25	113.14	107.51	110.64	109.49	112.02	104.54	104	110.05	108.35	114.12	99.284	109.95	114.8	102.47	111.52	109.56	109.46	100.8	111.29	118.8	110.12	102.72	105.11	99.683	106.16	119.78	106.17	112.48	102.78	100.94	116.02	104.7	102.24	99.033	109.74	108.28	104.23	116.95	101.57	105.07	100.25	112.06	109.09	108.9	99.009
104.89	105.61	99.169	103.17	97.473	108.88	118.19	107.55	109.01	104.64	113.68	97.307	100.42	109.61	104.3	108.95	101.11	107.22	113.67	110.08	98.147	103.04	106.68	108.13	106.15	114.05	102.16	106.72	103.65	106	106.83	101.98	108.29	104.93	102.81	100.17	104.39	102.16	110.42	95.897	104.2	103.77	110.2	97.836	106.19	107.73	102.22	102.99	103.58	108.31
106.25	107.52	104.02	107.83	105.45	101.08	111.96	110.28	104.83	112.97	109.8	109.58	114.85	102.92	100.25	95.899	106.62	112.17	106.38	112.75	101.33	108.84	102.75	108.09	107.19	99.054	107.02	102.58	106.63	105.14	109.44	100.34	103.44	101.32	100.18	102.81	105.13	101.11	102.08	103.17	106.28	107.88	107.59	108.15	109.52	104.21	104.71	101.71	108.2	103.12
94.614	96.033	104.15	99.578	99.866	97.643	100.24	94.749	98.542	99.125	101.94	94.968	97.306	88.566	93.967	92.096	92.54	98.427	98.685	111.48	104.06	93.316	106.86	103.31	100.74	97.727	96.734	99.819	103.68	93.259	100.49	91.689	97.468	96.632	104.23	100.18	101.79	94.952	105.48	103.72	97.773	103.01	97.652	89.663	89.478	103.24	99.818	99.162	98.841	102.7
110.86	110.31	104.49	110.26	101.04	112.99	111.52	110.82	102.87	101.08	109.39	103.07	104.27	105.29	103.03	109.46	104.76	105.48	109.21	101.02	115.16	102.03	105.09	112.49	105.99	104.77	111.56	111.69	104.24	114.26	110.33	104.26	111.59	110.07	112.7	101.06	106.24	114.87	104.43	113.1	103.29	102.98	102.74	109.95	104.89	99.756	110.39	106.48	109.32	107.47
106.27	110.04	102.85	108.55	112.94	94.135	109.26	100.43	103.38	113.13	113.38	106.02	102.3	108.73	108	109.44	102.56	101.95	105.26	104.12	113.12	100.73	111.77	97.386	106.42	101.39	106.62	109.39	100.69	101.11	97.845	101.76	106.2	107.13	102.71	109.57	103.06	104.97	97.898	119.2	112.54	101.11	94.732	102.87	114.11	106.86	105.23	106.44	105.75	101.56
103.07	112.43	104.25	112.14	109.49	119.01	106.14	97.449	103.71	114.03	112	100.98	106.14	111.22	110.49	107.66	116.15	101.39	97.473	96.452	108.47	111.74	120.44	98.399	109.47	111.35	107.4	106.53	107.26	99.781	106.49	113.95	114.44	111.83	105.75	113.93	104.81	117.65	111.21	96.082	108.34	97.394	104.81	111.46	113.41	105.06	113.99	105.14	103.81	114.17
96.224	101.59	103.85	109.87	112	107.46	102.43	109.39	105.01	105.83	104.19	101.57	99.987	110.7	106.45	105.26	104.83	103.84	103.77	107.93	99.223	105.79	108.69	109	102.09	107.39	108.72	100.69	104.07	105.62	103.05	109.57	110.38	113.94	116.72	105.28	114.15	102.41	102.17	99.147	100.76	110.96	107.56	108.48	108.97	108.23	110.71	98.772	106.86	106.83
109.64	100.02	108.72	103.59	99.427	108.77	105.21	105.32	104.14	102	106.4	104.08	107.15	109.51	105.4	101.88	109.29	101.22	104.88	106.14	112.36	100.87	109.02	110.53	111.76	109.55	113.96	113.29	105.07	106.08	107.56	101.05	113.66	101.17	102.33	107.37	111.78	103.16	98.064	110.39	113.56	98.95	106.25	103.27	105.94	103.76	109.95	104.41	105.2	107.63
106.52	112.63	111.48	103.44	113.19	105.56	105.46	104.41	108.72	120.66	100.19	102.61	105.9	107.83	99.412	102.16	105.86	102.28	105.95	109.21	113.97	103.78	105.91	105.73	108.43	102.95	99.936	113.48	113.92	112.09	112.96	107.85	107.08	105.28	98.607	103.41	103.87	101.52	105.51	101.9	108.24	100.39	103.95	105.7	106.24	102.09	105.16	113.17	101.23	106.71
106.67	111.05	105.59	101.89	98.339	98.974	107.97	102.02	108.33	104.6	110.42	107.33	109.01	107.86	98.955	110.85	100.45	114.57	103.39	105.62	110.73	101.58	104.52	107.06	108.51	118.4	114.22	111.38	110.76	103.82	105.06	113.77	103.44	112.15	108.27	103.4	111.04	105.78	105.7	99.436	120.15	112.56	117.78	103.18	107.85	103.38	111.85	100.68	105.74	103.91
112.24	108.56	109.76	107.97	106.74	105.4	106.05	109.92	107.91	107.35	100.64	102.91	111.92	114.02	113.7	99.566	112.99	112.92	108.8	102.98	107.15	101.39	100.32	100.52	102.43	109.84	113.85	109.01	112.88	111.89	109.38	112.5	105.33	109.99	101.5	108.13	111.78	106.88	104.27	107.81	113.07	106.75	112.62	100.38	104.03	112.22	115.18	113.02	110.07	107.72
106.84	98.992	108.27	98.458	114.86	107.46	100.03	106.94	113.23	101.13	98.542	105.64	105.22	103.83	110.21	103.18	108.51	103.89	103.2	112.56	100.84	108.76	89.906	111.91	102.62	100.89	102.5	104.04	113.1	98.263	101.53	108.89	105.06	105.89	103.17	105.09	105.88	113.67	108.04	98.045	102.1	94.304	102.22	112.45	97.336	110.14	104.34	105.2	105.74	104.41
95.949	103.73	113.44	108.54	112.44	104.44	106.28	107.04	108.59	103.85	104.51	107.51	102.82	100.47	104.87	107.56	105.3	110.38	96.55	103.72	100.23	109.35	105.29	107.53	107.33	107.31	104	109.1	96.868	108.32	108.22	99.145	109.48	104.64	105.81	100.07	107.77	98.594	101.18	105.92	107.71	97.377	97.414	108.04	111.75	111.92	102.52	107.98	107.46	104.41
110.92	104.84	111.36	116.64	108.56	109.35	112.49	107.05	106.97	113.17	106.19	104.51	100.51	105.78	102.44	109.03	106	104.59	107.6	109.3	97.883	110.6	102.73	100.7	98.66	106.96	100.49	108.9	97.059	109.32	100.76	104.06	96.123	111.16	105.13	110.93	102.13	100.49	101.41	100.82	104.23	106.66	94.585	111.64	107.29	103.34	112.26	104.78	106.49	100.84
107.13	113.66	113.75	105.32	106.33	102.01	109.94	102.53	110.47	111.55	102.99	102.58	118.47	108.31	105.66	108.37	104.33	101.78	113.61	109.99	108.93	99.551	106.71	111.65	109.9	93.366	110.59	106.44	102.92	113.43	106.75	107.92	112.43	99.136	108	105.58	110.22	105.34	107.91	101.76	109.48	104.39	114.85	111.88	105.11	101.79	113.75	115.18	104.02	111.55
105.64	112.93	100.26	102.88	109.82	103.23	111.95	105.39	96.189	105.57	105.84	103.74	108.73	105.17	103	107.54	107.29	98.895	107.63	104.93	108.18	101.3	111.09	106.49	105.35	114.29	107.95	107.54	112.54	109.24	99.833	109.39	105.83	103.58	103.08	105.77	106.48	102.92	101.51	108.78	103.35	107.78	105.38	105.42	107.15	113.47	106.26	113.09	109.4	102.32
108.9	97.827	107.27	107.61	112.77	105.64	119.68	102.22	109.59	112.85	112.52	104.79	110.42	104.15	104.37	112.97	117.77	103.76	108	114.21	112.21	109.26	106.38	101.73	110.62	102.15	107.71	107.14	110.03	112.18	113.66	110.76	108.98	106.19	110.95	95.621	104.69	105.23	104.88	108.34	104.14	114.08	117.41	114.2	100.47	104.66	103.61	104.62	104.03	100.2
103.3	106.63	105.56	97.759	106.17	101.53	106.19	103.62	98.312	102.92	118.23	113.98	114.54	104.28	105.12	107.1	105.84	111.43	112.68	103.51	100.11	116.93	100.04	104.37	104.59	101.71	114.32	109.85	106.14	106.58	110.1	104.73	118.44	112.88	103.77	108.47	115.93	103.4	109.47	107.32	106.9	108.42	106.36	112.24	105.19	115.03	104.15	111.65	119.42	104
98.786	93.911	104.26	96.021	106.72	103.26	101.71	91.906	97.197	97.944	105.73	93.804	92.772	101.73	98.965	108.19	95.97	98.885	94.994	94.727	93.676	110.58	97.022	97.877	99.06	94.094	97.461	93.047	102.39	96.038	98.688	88.841	99.623	96.864	99.345	95.376	100.3	89.841	96.24	81.557	106.6	95.396	108.52	103.32	96.294	96.867	104.4	97.419	97.278	101.78
96.097	103.14	104.24	112.57	108.38	112.82	101.49	117.41	106.04	110.48	110.79	110.99	111.7	103.59	103.03	101.26	111.31	109.23	108.9	110.83	99.738	102.97	114.01	113.55	111.97	104.46	114.97	99.24	106.21	98.061	111.4	115.9	111.09	107.92	103.25	112.2	107.07	106.95	103.47	98.932	109.92	113.81	105	111.59	112.25	114.07	114.88	104.41	114.44	105.32
120.52	102.88	105.01	107.46	117.12	111.02	106.81	106.29	98.78	111.28	106.1	107.92	106.43	114.16	105.63	113.24	107.82	99.537	112.66	105.33	102.37	101.75	116.63	110.18	105.34	110.32	107.64	107.02	110.93	111.68	113.01	108.97	102.61	105.04	113.42	113.77	101.41	112.69	107.31	110.58	109.53	100.46	98.557	112.74	110.28	114.49	113.32	107.51	108.33	104.79
107.03	101.95	113.68	102.29	104.84	99.721	107.87	106.95	108.7	113.82	112.18	113.71	109.22	112.07	109.37	100.05	105.3	109.53	109.61	111.68	102.54	106.86	109.71	108.06	107.93	110.32	111.84	111	104.41	109.82	109.42	108.01	109.11	108.88	106.24	107.23	115.53	100.25	111.89	110.61	106.41	111.37	113	117.41	110.92	108.92	104.47	116.63	106.34	109.63
102.18	113.75	108.45	106.82	108.1	105.85	102.83	112.35	109.94	104.74	115.97	106.85	105.71	104.72	112.07	99.856	110.31	109.86	104.24	107.13	109.26	109.52	106.77	109.29	98.994	105.6	114.62	102.01	106.25	105.79	99.862	106.89	99.833	101.41	113.16	109.89	113.27	105.86	113.46	103.98	105.8	102.51	104.51	104.37	114.5	99.958	104.09	119.86	118.66	103.77
91.103	101.82	102.13	98.073	110.57	102.65	95.843	95.373	90.022	97.041	95.979	99.849	100.23	99.796	97.324	93.836	91.108	101.46	96.901	89.581	103.09	97.952	102.19	97.385	98.438	109.35	103.64	98.465	96.498	104.56	96.83	99.689	95.959	96.963	93.527	98.019	92.811	97.237	95.08	106.6	94.902	106.64	95.906	100.78	95.822	98.786	106.57	104.97	100.93	90.873
107.21	104.78	99.762	99.76	98.618	101.97	110.87	101.4	103.11	105.41	104.54	110.53	103.87	105.66	106.88	111.55	109.29	100.9	111.86	102.73	106.8	102.02	100.02	108.68	99.443	107.15	107.41	110.76	107.08	116.03	110.75	101.45	109.68	105.02	91.53	107.86	112.58	109.31	107.2	104.16	110.62	101.93	105.07	104.06	107.34	102.92	105.22	106.07	110.57	107.37
110.7	111.5	112.98	112.17	113.29	109.35	106.02	107.08	104.35	108.36	109.95	117.42	115.43	109.43	110.88	105.5	108.29	119.05	105.34	113.28	108.8	106.58	108.64	109.65	106.48	115.6	108.93	107.62	112.45	108.75	100.68	117.06	109.4	116.4	107.42	112.93	104.28	106.81	110.72	101.38	110.21	114.01	110.08	111.63	106.11	110.02	101.77	102.85	113.03	116.72
108.16	107.46	110.12	107.4	110.45	107.53	104.62	104.44	104.44	116.26	111.61	105.6	104.04	107.01	108.3	98.627	102.78	119	100.5	99.439	105.86	107.39	108.05	111.79	117.52	108.75	106.25	110.59	109.1	103.86	111.28	116.56	111.33	112.59	105.09	108.33	112.45	102.36	107.61	111.24	114.17	109.99	104.84	106.93	108.34	102.97	105.14	107.36	119.28	106.96
99.166	101.26	103.89	112.84	100.5	104	115.82	105.05	117.72	107.3	100.62	106.98	110.01	106.98	113.99	109.51	105.08	111.55	116.11	102.38	97.927	105.25	107	103.25	108.53	113.78	109.13	103.14	106.81	96.72	109.63	102.67	103.9	102.37	111.44	107.31	108.83	117.81	106.53	113.87	110.98	100.36	120.35	103.34	108.06	107.55	103.53	109.58	111.42	103.72
94.33	93.237	95.761	99.328	101.39	94.349	100.23	91.248	95.229	96.387	99.477	105.03	100.02	91.828	87.192	97.12	92.358	93.978	98.839	103.65	99.176	102.43	98.663	99.758	94.529	99.908	98.708	102.39	102.2	94.074	100.1	97.135	92.347	104.55	100.67	101.58	100.33	94.625	105.23	96.873	112.02	100.26	89.474	102.17	95.111	95.766	104.12	100.28	94.213	90.188
97.604	105.85	101.52	110.63	97.177	103.82	104.77	110.4	110.31	110.02	108.78	100.2	104.98	110.85	108.45	110.54	103.85	108.16	102.16	106.15	104.74	104.05	105.06	105.85	98.251	103.84	101.04	97.554	102.12	109.6	106.26	107.28	108.01	104.62	115.59	102.02	99.736	103.97	115.35	107.54	108.49	97.204	109.21	97.871	106.32	97.381	99.353	105.33	102.54	111.7
118.88	107.61	110.15	107.43	104.9	113.81	114.19	98.063	105.43	106.08	111.03	103.55	120.43	110.2	110.31	110.88	115.34	106.71	108.38	107.87	110.4	108.5	104.89	106.5	111.24	110.81	95.685	107.3	102.26	107.28	109.34	104.71	114.94	105.78	110.24	111.8	105.14	112.65	112.03	105.46	115.08	107.27	106.76	103.04	113.73	106.42	109.77	115.01	106.79	115.79
96.331	103.68	103.17	99.45	96.712	95.947	99.775	104.21	102.87	105.57	97.342	100.06	97.17	101.77	93.171	93.427	87.59	97.256	102.45	97.514	92.463	100.72	99.476	96.546	94.847	100.49	94.323	93.804	91.656	101.53	97.402	103.61	93.837	105.54	95.093	108.49	105.21	94.863	105.69	102.7	89.518	94.933	98.91	93.368	104.76	90.713	97.926	105.57	97.174	105.43
108.66	113.38	108.45	106.07	106.63	105.89	109.38	102.98	106.49	110.97	115.66	106.63	109.7	111.38	109.36	108.6	104.84	107.33	108.52	115.9	106.7	108.83	109.36	113.96	108.76	107.55	110.26	111.67	115.77	112.37	107.09	107.52	107.09	105.55	103.73	114.49	115.94	109.43	100.91	103.71	104.4	99.164	117.33	103.79	115.99	108.15	106.78	111.95	104.78	109.87
103.88	99.484	105.73	104.52	109.81	110.76	95.778	108.5	105.18	108.79	105.77	98.836	105.86	107.71	106.71	104.62	105.49	106.1	99.734	106.3	101.37	107.68	113.59	98.631	102.17	97.862	101.13	95.633	111.92	107.1	102.72	108.47	110.6	101.94	102.14	94.855	105.31	104.05	107.79	110.11	100.77	101.65	101.66	98.496	106.76	109.62	96.401	99.186	106.25	104.82
106.78	99.515	114.07	113.29	106.64	105.14	99.299	104.78	100.73	103.89	114.18	110.09	106.71	108.47	91.776	100.21	103.22	105.29	103.21	107.81	105.11	107.47	109.18	105.73	111.51	106.8	99.205	99.896	105.25	103.38	102	104.48	103.51	110.13	103.08	111.78	103.93	102.45	112.35	107.13	105.68	113.06	105.72	113.56	104.46	104.59	100.8	109.01	101.59	98.694
106.4	110.89	100.54	117.48	105.04	107.19	113.91	120.93	112.67	106.02	105.98	113.72	102.68	101.04	101.32	98.853	114.62	103.84	115.9	97.14	102.43	104.87	110.43	111.99	116.45	113.73	106.17	106.57	105.59	102.69	109.38	108.45	106.11	98.809	105.76	104.08	100.84	105.86	107.02	114.48	99.1	104.28	108.83	104.67	104.11	106.13	109.34	121.43	103.6	107.29
104.27	110.71	105.51	101.31	100.38	107.69	106.96	111.04	106.21	112.17	100.89	110.17	102.33	96.599	107.73	102.01	103.17	104.39	107.83	109.81	101.86	109.7	103.74	103.52	102.52	105.87	107.5	101.89	105.67	103.68	106.15	114.2	106.16	102.98	99.45	107.94	107.72	106.04	108.68	104.67	95.077	104.85	106.89	107.84	102.16	98.511	104.21	112.01	107.11	105.88
106.28	113.97	104.73	104.93	103.3	109.55	106.96	101.18	120.03	104.33	110.64	109.9	104.83	107.25	100.49	104.31	106.53	108.33	105.03	109.83	102.41	107.52	108.17	109.56	107.05	103.85	101.58	108.73	101.68	104.45	105.39	101.05	106.24	109.08	101.57	105.56	114.79	102.74	108.48	101.19	106.48	118.9	114.82	108.6	111.4	113.85	94.619	112.02	110.21	106.76
113.16	109.35	106.47	106.3	115.09	105.88	103.14	102.85	111.62	106.69	102.92	109.85	109	106.07	110.58	112	104.05	107.78	106.45	109.22	106.59	109.55	112.88	109.15	105.15	106.37	108.07	105.29	111.48	110.98	109.04	105.26	113.91	115.74	104.58	110.09	112.08	108.79	110.01	115.78	109.45	111.99	115.22	104.37	103.03	107.5	108.93	112	110.26	113.33
106.8	108.13	101.7	110.65	113.31	109.51	105.76	101.72	105.68	100.87	109.52	110.77	103.42	104.21	103.2	107.13	106.72	112.88	105.02	107.71	105.14	104.47	106.56	106.47	104.26	120.65	100.7	112.55	110.91	100.37	110.97	103.42	101.94	102.86	103.76	107.69	104.23	106.47	109.1	111.54	99.557	113.8	107.93	102.72	109.65	101.08	111.09	109.99	112.99	103.65
101.77	105.48	107.21	99.58	105.29	105.81	104.3	98.023	106.78	100.34	102.58	103.66	108.4	96.915	107.31	103.6	104.99	108.79	100.89	103.93	108.27	110.1	107.71	104.89	105.47	104	108.48	106.07	105.95	108.81	105.81	110.65	112.25	100.05	98.615	103.18	106.69	109.99	105.42	103.29	105.16	104.83	104.18	101.52	104.31	102.71	101.68	108.74	106.94	107.87
106.09	113.87	101.96	95.391	102.34	109.07	107.12	104.62	98.419	109.31	98.258	95.545	108.04	109.18	102.59	100.42	103.86	109.18	101.66	109.18	106.4	108.89	117.29	104.25	95.329	97.183	112.64	100.23	113.39	108.44	116.18	111.82	109.53	109.29	99.968	102.2	113.93	102.7	104.31	105.74	105.84	107.61	99.812	107.32	101.3	101.1	103.31	110.84	103.31	105.14
112.65	104.25	98.755	107.33	107.63	107.18	106.57	100.25	104.8	108.01	108.15	104.83	106.39	99.315	108.92	107.18	110.91	111.93	102.87	105.29	106.2	99.093	114.91	106.5	104.07	111.89	106.85	112.91	113.7	112.35	106.57	102.94	100.26	116.61	108.55	111.12	109.98	102.48	99.072	109.43	109.91	111.53	97.169	102.73	111.69	110.67	101.31	106.32	104.23	106.25
112.78	107.18	95.351	109.26	101.79	98.753	115.92	104.79	109.28	107.96	103.56	112.13	97.903	110.07	107.82	110.84	102.27	101.91	111.61	107.15	103.15	105.97	106.86	101.32	106.28	105.61	99.771	106.86	111.95	103.55	113.18	102.89	99.468	107.76	110.35	111.06	103.84	110.52	101.77	111.11	102.95	110.66	109.77	109.17	104.7	100.69	103.6	101.39	106.78	104.33
102.32	105.56	108.46	96.126	92.023	104.94	102.39	103.79	95.348	97.398	95.531	99.045	91.579	94.438	91.868	104.33	102.39	100.33	92.3	88.634	103.13	109.55	105.27	98.857	99.469	90.133	92.367	107.79	105.01	100.01	97.174	99.862	100.64	109.39	98.276	103.22	100.25	89.972	93.712	95.529	109.25	93.569	94.626	96.172	93.956	99.502	96.42	105.64	88.979	101.38
106.74	113.06	109.58	109.43	115.42	110.98	111.94	107.36	113.16	105.33	107.16	110.28	112.68	109.82	110.36	109.3	110.38	112.96	111.92	116.94	117.52	109.95	104.62	105.72	102.65	103.61	104.82	108.22	123.15	104.42	109.21	107.99	113.63	115.91	114.88	104.32	110.15	109.2	110.3	108.14	117.77	106.5	105.02	103.58	107.3	104.75	99.547	109.7	104.37	108.77
107.13	98.301	109.43	104.18	106.05	117.52	105.04	107.92	108.83	110.9	115.51	109.5	112.03	107.89	106.63	98.487	101.96	103.89	103.25	109.84	106.8	116.91	102.58	110.71	108	107.42	102.81	108.91	111.73	102.46	107.44	105.88	119.61	110.42	112.04	106.98	106.23	101.31	118.2	109.44	106.19	107.06	113.6	115.73	110.52	108.85	97.643	109.29	104.06	101.08
112.67	108.96	108.48	104.78	104.69	103.12	105.21	108.55	105.48	114.61	110.91	107.84	107.16	111.93	106.25	105.71	112.84	112.08	115.03	109.23	105.67	110.76	102.54	101.24	109.45	106.9	108.37	113.69	113.61	100.5	113.53	110.26	106.96	108.18	100.77	108.52	103.92	107.65	109.99	106.31	110.21	110.68	109.68	111.8	110.45	110.64	105.56	105.75	107.46	116.13
112.64	106.21	108.81	103.04	104.96	109.76	100.75	108.46	102.69	107.15	104.58	103.38	105.7	110.29	120.43	107.22	105.53	110.63	103.7	109.37	103.04	106.62	120.63	106.08	102.26	104.62	104.19	102.06	104.34	104.11	110.38	107.43	105.64	102	103.89	112.47	102.6	115.28	98.413	111.13	104.22	100.45	102.7	101.54	102.95	99.819	104.93	110.74	110.07	107.86
108.39	99.377	108.52	105.95	107.86	108.88	109.83	107.56	105.49	94.807	100.73	104.69	102.83	108.64	100.56	103.31	111.62	99.631	106.8	103.25	115.14	110.27	110.61	105.97	98.335	106.29	108.39	98.221	101.9	104.66	100.49	103.99	109.48	106.72	103.76	101	104.66	100.61	108.3	98.138	101.17	105.47	110.65	106.85	114.16	105.03	108.79	106.52	106.2	104.18
107.49	104.84	103.33	95.828	103.23	103.37	102.15	94.248	104.42	111.85	105.74	113	103.88	105.67	102.34	97.298	106.67	112.45	104.68	104.8	105.4	106.54	108.3	114.19	107.72	114.13	102.53	110.38	114.27	103.62	106.37	109.61	104.06	100.02	100.12	101.72	103.92	101.81	104.69	105.93	103.33	104.35	111.14	102.24	111.79	104.33	105.88	104.78	107.97	102.35
99.793	100.05	97.344	94.279	100.07	100.5	97.269	107.74	97.523	94.045	89.673	93.295	102.81	92.794	97.611	102.12	100.78	96.539	101.06	97.424	98.753	96.923	86.454	101.21	92.77	96.976	104.84	100.38	100.86	98.075	94.494	106.92	102.97	94.163	98.778	92.111	102.72	96.831	100.56	102.62	100.44	93.548	91.505	98.02	94.817	97.317	91.269	99.963	97.495	103.7
105.58	108.92	112.17	112.23	117.29	116.16	108.26	107.76	112.93	109.73	106.93	111.3	109.37	102.28	116.36	107.87	102.19	99.572	103.76	111.69	98.074	104.75	115.41	115.77	111.71	106.88	106.07	110.17	104.72	103.52	114.38	102.89	111.41	101.71	113.03	106.81	105.26	103.97	102.75	107.12	110.64	115.58	116.14	109.76	106.59	110.09	109.39	112.61	106.36	106.74
101.94	97.279	106.48	100.33	95.595	94.811	92.712	100.54	102.17	95.468	103.49	96.839	103.3	105.02	99.59	107.62	102.31	101.46	101.88	94.041	97.708	95.385	101.68	94.587	97.068	99.725	110.33	100.11	88.875	97.81	100.63	96.739	101.93	99.827	93.333	98.454	99.545	96.658	104.81	97.73	107.82	93.402	104.52	106.14	102.06	101.88	103.82	98.688	95.263	102.97
92.994	107.77	100.09	103.55	102.8	108.68	108.43	106.56	105.5	111.96	105.37	101.89	110.66	106.06	106.39	95.542	111.83	100.81	108.2	114.08	110.17	106.08	111.02	109.57	106.62	108.34	108.72	109.36	106.49	104.28	113.09	107.35	109.3	97.581	107.87	100.73	100.56	104.82	101.84	104.01	108.33	111.84	107.36	104.7	97.517	103.83	105.37	108.25	103.31	109.33
105.26	106.77	101.76	99.082	104.84	104.13	110.09	98.396	110.82	97.234	108.17	106.26	105.23	105.06	102.6	106.09	106.03	104.75	109.16	112.55	102.92	114.1	104.95	109.56	102.34	112.18	107.15	105.81	110.05	99.901	106.43	106.5	106.6	116.92	102.09	106.7	98.076	108.45	100.98	106.64	103.35	111.21	101.71	105.27	108.8	116.15	110	102.64	99.407	107.4
105.28	102.61	101.08	99.688	106.1	105.34	103.18	110.11	99.803	106.76	106.24	98.55	107.65	107.16	107.01	106.06	103.08	108.14	112.83	112.32	102.53	103.29	109.25	98.205	105.5	105.1	97.361	101.48	105.99	103.33	112.1	118.79	109.17	100.8	107.11	110.32	115.13	104.49	107.04	101.8	113.13	101.99	121.39	104.09	100.17	103.37	108.83	101.82	99.238	104.24
110.54	111.17	106.77	111.62	112.54	115.49	113.67	99.345	103.63	109.13	102.09	111.9	114.52	108.69	110.49	113.35	106.53	108.33	108.49	114.77	107.04	114.72	103.62	107.44	114.95	99.297	107.97	114.85	106.58	105.91	107.11	109.64	105.24	109.27	105.69	111.87	107.97	104.28	110.63	104.38	105.75	108.28	109.48	102.14	112.81	101.34	110.41	111.07	107.51	100.81
98.472	93.921	99.665	105.19	98.995	96.838	90.801	93.777	101.16	98.334	95.973	92.403	98.243	91.246	100.98	103.31	101.87	96.441	95.536	92.374	92.007	91.044	93.149	99.416	98.897	95.537	101.05	104.32	88.846	104.69	97.344	97.925	94.599	101.03	97.1	90.545	99.381	98.7	96.924	101.37	105.73	102.7	95.968	102.91	96.793	106.84	99.548	92.326	92.725	92.034
106.5	105.51	108.11	107.33	110.95	104.44	114.52	111.8	106.56	104.44	106.21	111.85	112.54	108.99	110.51	115.18	121.71	103.6	111.55	105.63	104.52	106.93	115.53	106.59	106	103.69	106.8	107.28	114	110.09	106.29	104.83	110.48	104.67	112.48	112.62	109.6	108.77	98.715	107.08	106.94	115.42	114.65	106.91	106.8	116.72	107.35	113.46	114.62	114.61
99.789	106.4	108.05	109.77	107.3	107.99	103.53	106.02	110.68	103.66	105.45	97.695	100.19	110.12	106.39	112.44	105.04	106.42	118.06	103.22	105.63	116.34	104.87	118.91	109.92	103.6	101.7	115.22	106.93	117.62	111.37	105.13	102.79	98.766	103.09	102.26	109.9	104.98	103.91	108.3	110.35	110.21	103.38	98.846	102.96	107.48	106.32	111.34	107.72	106.6
106.68	103.68	107.3	109.05	112.53	110.69	109.18	111.63	113.65	110.76	111.99	115.42	104.93	114.43	111.17	103.79	104.52	107.28	104.86	101.15	99.565	113.11	114.18	110.71	104.59	107.64	107.87	111.07	113.09	114.78	114.89	113.69	107.21	107.12	107.67	110.66	107.64	115.42	114.81	111.76	110.69	111.78	108.68	107.86	110.67	114.07	106.6	110.3	116.86	110.74
119.13	117.28	97.044	102.38	100.87	109.43	110	107.98	95.95	103.35	104.94	102.56	109.87	108.09	102.55	105.57	114.76	101.37	104.22	106.82	105.88	105.81	102.25	121.77	103.62	100.38	104.5	103.54	113.31	103.17	100.86	104.46	107.9	112.3	118.09	110.8	105.68	97.549	109.92	110.03	114.87	100.53	108.13	103.96	103.17	105.88	102.42	95.951	108.62	107.26
95.539	93.481	91.424	100.89	102.33	101.63	106.11	101.01	101.35	106.23	104.33	98.708	102.34	103.9	106.24	102.35	102.64	99.625	95.704	107.8	103.31	100.42	101.65	97.714	98.105	106.97	90.911	101.15	97.72	91.656	105.91	101.03	94.537	98.12	107.62	94.186	93.399	105.77	93.383	94.622	106.3	98.269	106.18	99.966	101.62	100.94	99.55	97.038	98.846	97.558
101.02	95.673	108.28	100.66	105.22	105.08	113.52	102.18	112.32	101.51	110.38	105.35	112.74	108.55	102.91	102.8	103.82	100.49	113.95	111.29	108.92	109.17	101.66	102.04	111.5	101.2	102.85	105.54	113.55	105.39	107.05	109.88	98.797	104.55	107.22	94.376	103.5	101.78	104.62	111.33	108.02	94.358	103.89	106.33	96.923	100.8	118.58	96.9	100.19	106.95
98.249	95.616	97.449	89.473	96.267	93.251	99.826	99.111	102.16	92.597	100.96	99.121	99.281	99.174	90.358	95.924	96.501	98.967	96.377	92.043	94.428	100.64	91.723	99.232	99.755	91.455	90.345	103.87	104.98	99.495	100.63	105.17	99.319	99.681	90.748	105.2	104.87	99.25	97.469	101.11	91.629	98.198	102.48	95.822	104.04	94.189	96.488	93.122	98.803	104.91
109.71	108.56	104.88	101.19	98.268	107.48	102.29	103.53	97.926	103.47	105.36	99.307	111.06	104.92	112.75	102.47	110.08	103.84	114.62	116.51	116.43	99.612	106.17	104.23	110.54	105.95	106.05	110.49	104.27	104.06	109.57	109.77	110.56	102.74	96.293	106.13	102.58	105.66	110.45	108.12	103.52	107.73	107.81	103.76	107.37	108.95	109.22	98.014	100.19	109.25
113.57	112	107.36	113.41	104.1	106.77	112.58	107	117.99	119	112.39	104.98	105.17	109.04	107.06	109	99.419	115.07	109.19	93.492	104.6	102.49	110.84	108.14	99.243	105.2	112.11	114.95	107.32	107.62	114.44	104.89	114.4	105.12	109.04	107.09	103.49	108.04	104.9	101.74	104.23	107.26	108.15	108.87	103.41	113.78	107.53	104.22	111.41	113.55
103.19	108.62	99.413	103.38	95.263	106.25	107.78	97.886	108.71	109.61	101.69	112.48	104.71	110.76	114.68	104.4	106.22	96.465	105.53	97.403	106.07	109.91	106.01	110.96	106.37	111.06	113.38	113.22	109.48	100.85	100.21	101.96	112.07	111.15	103.99	92.71	107.88	108.18	113.04	101.45	116.34	110.6	107.55	107.83	105.63	108.62	108.88	109.8	107.17	97.984
113.56	107.29	91.713	106.94	97.294	109.24	116.06	102.94	100.96	108.16	117.09	109.9	118.05	108.59	106.51	100.7	99.006	99.869	109.06	113.62	105.39	110.32	111.7	110.26	108.66	107.1	108	109.15	104	113.5	99.853	101	102.06	107.15	107.83	106.16	110.11	113.08	107.05	113.16	104.58	110.58	103.34	105.85	110.47	109.88	108.35	99.357	112.27	108.97
97.46	97.266	99.943	108.36	103.07	108.79	100.92	102.14	102.78	102.09	97.314	90.293	104.92	98.081	94.155	99.418	109.49	95.336	102.41	97.702	96.322	93.388	102.8	95.331	95.425	100.26	103.37	100.01	98.421	89.303	108.07	105.31	104.52	97.557	91.016	96.458	106.55	107.12	98.768	103.77	97.594	94.378	96.76	94.637	97.265	95.852	99.895	95.15	114.1	96.763
106.1	108.78	96.914	118.69	105.34	107.42	106.42	107.83	107.8	108.87	101.67	107.82	109.68	106.14	111.7	117.85	111.83	106.9	113.33	111.46	108.66	112.51	114.8	108.63	102.01	116.02	114.75	106.85	108.28	108.57	107.86	105.68	111.81	102.68	102.88	107.31	110.5	101.21	102.87	108.82	108.08	101.79	111.74	102.1	110.71	113.77	112.12	113.89	110.61	101.15
106.65	112.02	101.65	103.35	100.92	102.84	100.97	106.39	105.3	111.47	105.61	104.65	99.734	105.14	100.73	104.95	105.49	103.19	114.19	102.73	111.08	112.63	113.31	107.76	105.9	107.18	97.278	104.82	99.302	110.21	100.08	104.64	105.28	113.43	106.9	99.651	107.46	100.83	101.63	117.32	104.33	103.1	107.3	104.89	100.7	104.05	101.1	108.82	104.35	105.23
97.339	105.01	103.8	101.96	99.657	106.53	104.8	103.56	103.85	108.31	111.56	105.84	103.7	110.71	111.19	106.02	104.55	102.86	110.49	103.19	109.05	115.37	108.21	107.16	104.61	108.93	104.68	112.75	113.77	107.19	110.39	103.91	106.11	110.32	116.64	104.83	104.63	113.44	103.96	102.98	110.61	109.36	104.73	110.08	105.86	113.28	114.57	110.91	114.15	112.75
111.15	112.97	103.17	108.89	110.35	100.92	103.29	106.01	112.5	97.406	103.74	111.24	103.53	107.2	119.99	109.56	109.96	113.63	100.27	105.97	107.65	110.57	109.25	110.55	97.596	114.2	107.08	99.136	100.69	108.08	116.49	108.05	109.67	107.06	101.99	104.91	113.82	106.92	112	111.93	111.08	108.95	110.69	108.81	106.01	110.53	121.88	98.845	116.13	116.23
104	105.97	114.85	105.2	106.14	100.03	99.801	99.538	112.26	110.43	101.93	102.11	102.11	105.27	101.71	100.81	101.47	97.056	116.8	108.72	107.87	111.04	107.5	101.85	95.706	101.63	107.03	110.69	107.8	109.99	112.15	109.23	98.891	104.11	101.13	107.03	104.05	105.32	103.25	104.49	103.11	96.502	108.66	106.9	108.62	107.31	104.69	98.822	107.22	110.26
109.91	108.02	106.28	112.84	109.22	104.56	104.47	104.89	111.28	101.97	107.29	108.62	97.257	111.05	107.12	114.8	113.29	95.441	101.27	105.63	115.81	110.99	108.91	99.397	107.8	97.277	109.34	104.67	115.7	118.24	111.86	107.59	107.96	118.46	113.48	109.59	106.28	105.67	96.646	105.95	107.73	105.45	115.99	99.738	99.732	110.54	110.92	108.5	109.84	109.48
100.56	101.75	94.738	109.25	96.413	101.1	95.175	95.538	105.62	104.72	96.66	95.378	99.066	91.695	100.42	93.405	99.927	97.48	101.08	89.707	104.85	93.362	103.97	97.898	98.257	105.35	101.56	102.3	99.327	99.025	102.13	103.77	99.383	95.331	83.957	104.88	88.596	92.666	100.63	104.95	93.27	95.605	107.84	100.65	96.61	102.08	94.011	95.479	94.166	103.13
95.181	91.866	102.3	96.379	113.82	104.37	106.16	103.05	104.61	100.3	99.535	94.425	100.17	99.969	104.38	98.528	97.493	100.17	103.05	104.7	101.15	99.841	103.2	94.542	93.145	97.071	99.029	100.7	97.694	102.51	106.38	106.06	106.16	102.32	106.16	101.01	100.08	101.16	108.25	100.56	99.286	97.95	97.434	104.58	101.11	99.691	100.72	101.87	102.49	102.91
100.21	110.27	114.16	124.72	106.8	109.56	109.1	108.59	110.95	104.47	107.69	119.96	105.81	103.78	104.44	103.91	114.4	99.417	109.78	107.58	106.62	97.993	111.28	115.54	109.26	111.48	106.67	108.45	99.231	101.23	110.04	111.09	106.72	107.32	116.88	105.15	110.09	106.13	113.48	102.89	109.66	110.41	103.95	105.25	105.83	108.1	113.2	113.56	112.6	104.12
106.97	109.43	110.51	116.78	112.7	107.27	111.37	104.55	114.8	112.5	106.58	113.42	103.29	104.79	107.15	101.03	112.46	105.55	101.79	109.28	106.01	106.85	107.74	109.33	104.04	111.07	112.67	112.46	117.9	110.89	110.26	108.26	103.92	105.13	115.09	101	110.35	114.05	119.85	110.27	113.48	104.6	114.66	104.04	107.44	108.55	103.96	105.94	101.26	102.29
104.02	100.34	100.02	106.66	96.488	107.02	98.611	101.97	112.37	106.56	102.84	107.93	98.411	98.453	102.26	98.28	98.461	100.88	102.68	104.17	103.97	99.731	99.384	101.24	107.46	103.39	110.66	106.16	102.41	108.24	94.843	109.12	96.071	98.787	108.14	104.5	97.377	94.019	99.805	99.652	96.667	105.82	103.54	104.9	97.974	100.36	102.14	104.84	100.49	106.16
113.73	104.46	110.47	105.3	103.52	116.34	111.45	111.36	113.81	104.65	113.56	113.23	109.72	115.87	110.72	115.46	118.99	101.16	119.44	110.79	109.5	108.61	108.48	104.45	108.14	108.29	116.23	116.56	117.18	102.94	105.99	117.86	115.27	113.43	111.69	110.79	113.93	107.53	120.74	109.38	107.58	108.29	112.51	109.98	107.91	113.37	105.47	112.81	115.63	112.98
93.33	106.89	104.29	109.77	106.41	108.73	101.43	101.56	112.44	107.07	110.68	110.4	102.74	104.85	108.46	106.88	109.89	99.751	98.445	103.07	103.28	106.99	107.11	104.7	113.06	115.62	100.72	100.97	104.81	103.7	110.11	104.93	108.44	103.08	106.47	108.46	101.9	107.73	102.6	102.25	108.31	98.344	111.81	105.64	104.74	105.91	105.44	104.6	108.89	103.08
112.79	106.89	113.92	99.936	107.43	110.83	104.94	110.74	102.49	108.44	107.04	107.79	107.09	109.44	114.71	107.47	106.71	106.74	111.85	114.18	95.944	112.08	118.25	110.95	112.64	117.82	105.69	107.34	108.34	104.23	110.1	108.35	109.23	101.02	111.16	113.27	104.5	112.2	101.65	104.74	98.941	109.77	114.54	108.74	105.56	107.84	105.6	104.11	108.37	109.91
109.6	107.7	106.59	114.68	108.16	95.158	106.87	108.51	119.46	110.15	102.25	94.625	104.19	107.25	107.68	112.47	111.74	102.74	109.81	108.81	101.16	107.26	107.87	108.94	107.98	110.3	109.9	103.25	112.95	103.37	101.49	114.8	104.26	104.27	107.14	109.23	103.76	111.38	98.208	106.44	100.85	103.9	109.09	104.68	99.692	96.943	104.41	98.984	105.12	113.33
101.19	104.63	118.76	109.96	116.28	112.78	106.09	104.07	104.57	105.44	111.69	103.76	115.05	108.06	106.22	110.02	97.055	114.84	114.37	105.55	108.85	99.784	103.02	109.97	99.821	104.62	108.83	106.82	107.38	109.2	102.2	112.38	98.846	114.05	113.82	111.13	108.44	104.6	100.91	105.01	110.59	106.22	101.83	101.48	117.16	107.81	106.99	109.65	111.94	112.32
101.7	103.57	103.6	97.729	108.73	106.9	106.7	107.07	108.05	121.24	116.19	110.08	107.66	106.54	110.57	109.02	116.97	104.9	105.37	110.3	98.62	112.65	114.6	116.37	115.76	113.34	109.39	106.41	100.96	104.18	115.38	109.4	117.08	110.83	112.17	103.41	118.2	114.39	109.06	109.68	108.36	105.66	102.02	117.05	101.77	110	108.98	109.43	113.5	105.64
93.029	93.512	90.489	92.813	97.636	105.6	97.512	94.249	104.81	95.22	97.17	96.301	102.85	90.193	101.22	94.085	99.595	99.79	97.61	98.328	95.649	105.61	103.46	103.39	102.74	97.343	99.602	96.171	99.237	93.814	88.166	92.671	98.024	89.495	106.14	101.11	90.123	109.44	97.447	92.196	93.996	94.366	96.35	99.127	95.665	98.972	92.371	99.222	88.384	101
107.15	118.76	118.43	107.12	118.5	106.42	103.73	114.28	104.51	115.76	111.24	108.72	114.74	102.6	108.72	114.56	103.81	106.53	100.07	116.89	110.4	109.48	106.71	106.31	107.41	103.28	106.8	104.11	104.77	111.5	118.51	113.45	110.54	103.06	103.66	117.1	101.96	107.52	111.77	106.12	110.02	114.32	106.81	104.19	106.1	118.19	107.11	107.16	118.5	102.96
105.54	114.3	100.24	107.28	103.54	98.767	106.33	105.22	99.414	99.876	94.107	106.69	107.82	98.411	107.72	105.11	107.57	113.69	101.79	98.814	98.109	105.66	100.42	96.97	108.88	106.38	105.12	98.845	102.56	104.23	103.78	110.51	108.19	114.11	102.54	103.77	106.36	109.69	102.91	104.69	109.76	106.09	95.501	102.85	104.29	99.574	98.042	106.34	113.07	108.05
100.83	114.74	99.961	106.05	113.84	113.04	121.65	113.2	103.8	105.52	115.67	97.918	109.74	111.76	109.75	104.95	112.28	109.36	107.88	99.893	104.45	102.02	116.68	103.79	118.85	111.5	113.92	107.33	108.55	104.75	109.23	115.81	106.24	110.53	112	113.99	111	106.96	120.69	106.22	106.97	102.32	103.24	111.32	106.09	109.61	114.43	97.684	107.64	108.75
93.356	106.03	105.25	103.36	113.1	103.95	109.02	99.615	111.18	103.88	109.34	102.77	111.11	108.61	104.45	113.47	105.74	107.01	108.37	103.84	102.15	97.387	104.32	103.5	97.724	116.61	107.76	106.42	106.43	106.48	107.12	105.34	105.14	109.73	109.9	101.51	104.3	105.38	94.044	106.4	107.64	110.54	111	107.79	105.14	107.51	103.7	106.91	99.243	104.31
108.78	107.84	108.34	102.51	111.64	112.83	102.44	104.09	103.49	100.99	101.19	108.79	104.14	107.58	102.26	109.71	103.62	109.41	102.55	108.87	100.02	108.14	111.82	106.54	102.72	103.89	101.88	106.94	107.9	105.93	110.26	104.19	105.95	110.06	100.51	102.45	102	111.98	99.921	112.71	103.64	107.38	105.22	106.61	105.57	111.02	101.92	101.03	103.89	104.22
110.99	107.93	108.35	111.42	107.21	108.86	106.31	101.7	111.89	104.56	103.94	101.54	108.55	104.89	106.29	105.64	110.89	101.43	116.12	108.83	113.47	105.32	114.35	109.53	113.12	108.13	107.24	109.59	115.65	109.69	110.88	110.39	111.14	112.75	110.11	112.54	113.99	115.53	112.65	108	104.33	106.89	104.92	104.13	107.14	107.89	109.82	115.82	114.72	108.52
108.47	102.98	103.95	102.76	104.2	97.875	99.046	100.03	110.71	112.15	109.16	108.27	113.39	101.5	109.17	95.557	96.854	100.35	104.06	101.24	106.93	108.78	110.94	104.01	107.95	108.98	104.88	106.64	114.63	108.23	103.63	106.39	112.16	108.39	97.41	99.085	113.16	110.4	103.65	108.57	108.41	108.93	109.22	105.63	104.76	112.46	108.47	106.37	102.39	108.53
98.913	100.91	97.728	89.512	93.929	100.57	100.5	97.551	95.78	97.093	102.57	100	101.4	87.344	99.609	97.76	100.75	103.67	92.443	86.443	103.2	89.874	93.9	98.977	99.185	101.69	95.503	103.04	97.186	100.27	100.71	98.457	95.637	103.22	101.36	88.811	105.2	96.886	93.796	100.27	98.608	99.985	89.597	95.27	97.511	99.433	93.946	106.78	102.42	94.037
100.07	103.11	109.3	111.04	103.7	115.21	106.38	107.95	99.152	105.31	119.2	103.89	120.54	115.17	108.9	112.19	105.52	100.59	104.38	104.45	110.18	105.01	112.79	112.53	110.19	109.04	110.89	103.61	106.89	109	102.27	104	104.73	109.1	106.71	102.47	106.42	104.85	112.13	103.74	102.83	103.31	109.79	98.503	99.355	108.79	108.91	106.05	114.3	108.61
107.7	106.8	104.06	102.73	111.46	110.72	111.44	101.87	110.99	106.66	100.96	99.665	109.52	111.86	109.84	108.36	110.53	96.648	116.6	111.8	111.02	111.46	100.78	102.9	104.87	109.28	114.35	102.34	108.51	102.68	117.34	114.04	102.53	106.8	109.79	102.21	108.45	103.37	102.63	105.73	113.55	107.16	103.47	114.01	108.12	119.52	111.28	103.11	100.69	104.45
104.2	112.08	109.51	102.7	104.97	117.54	106.54	109.21	109.81	106.98	114.84	105.64	103.92	106.81	105.45	110.64	106.83	112.16	115.71	110.25	113.92	101.45	110.75	111	112.87	112.45	110.38	110.04	107.37	118.57	108.5	106.28	106.09	104.02	107.36	112.53	107.88	110.83	103.64	112.42	101.63	117.47	108.3	103.2	103.4	118.56	114.52	103.94	114.5	109.44
113	104.72	99.753	114.29	106.98	103.07	100.22	107.71	108.67	117.78	104.35	103.81	108.7	98.952	98.346	106.38	110.7	105.78	100.62	100.13	110.49	112.42	109.74	96.998	109.2	100.32	103.94	107.72	102.61	102.2	108.1	101.9	107.31	105.08	104.68	111.56	105.58	99.639	105.29	102.24	107.86	101.83	109.28	109.3	107.67	107.17	112.96	105.67	105.44	104.71
116.42	114.05	112.45	114.4	104.91	117.33	109.27	117.05	110.58	104.06	111.29	110.8	102.56	107.49	106.5	108.64	103.5	103.61	108.86	107.65	102.61	108.78	109.75	106.57	108.06	106.08	112.82	114.02	105.32	111.69	109.62	111.09	112.55	103.83	110.99	109.73	104.96	115.09	113.88	116.21	105.56	112.23	108.15	118.58	113.02	109.94	103.05	104.67	104.41	109.18
110.42	99.667	110.16	104.79	105.25	107.38	111.38	109.15	103.13	111.99	105.14	113.12	104.57	104.36	107.7	109.26	105.96	111.56	103.12	109	109.63	103.65	112.55	108.81	110.67	104.29	109.3	108.15	120.41	106.34	102.7	109.81	110.18	109.33	98.274	107.48	101.27	104.2	104.24	111.51	114.32	114.4	109.33	115.16	110.5	109.15	113.67	107.34	102.28	115.43
106.26	108.44	110.49	108.09	112.05	101.54	111.45	108.03	112.35	116.55	103.05	99.578	113.04	97.811	108.1	106.32	107.8	113.81	103.08	101.92	109.12	110.29	105.44	112.06	109.03	98.907	112.17	107.92	105.49	101.7	110.03	107.34	103.89	104.99	109.65	103.89	102.27	106.72	109.97	98.381	102.53	96.404	107.31	99.413	109.69	103.03	110.61	107.38	102.26	111.53
106.16	107.09	101.19	106.57	104.91	101.51	106.47	114.09	104.19	94.529	108.22	112.16	103.79	97.543	99.096	98.879	107.65	98.974	97.313	103.72	100.31	101.05	107.97	112.59	103.12	107.29	102.82	107.27	112.69	97.076	105.04	100.01	100.9	114.45	108.97	109.15	107.4	107.73	106.88	104.35	111.09	105.47	104.88	109.63	114.43	104.61	100.39	102.89	113.87	106.66
111.97	112.07	111.92	102.45	109.78	100.37	105.75	108.06	100.34	110.04	109.86	107.01	110.96	116.22	114.07	109.52	106.67	108.18	108.97	101.31	120.61	107.69	109.64	112.67	115.57	117.14	117.7	112.59	105.02	110.63	105.8	113.67	104.25	124.12	107.89	114.22	114.54	115.49	116.35	113.58	113.12	110.09	105.6	107.66	106.73	101.9	105.91	106.53	112.58	114.52
110.46	110.68	111.74	108.63	107.45	104.85	109.23	111.63	114.33	118.29	112.46	109.28	107.87	106.09	118.13	109.51	107.98	108.35	119.03	107.58	103.31	109.37	108.93	116.25	112.25	109.73	112.34	114.76	106.54	104.6	114.66	103.14	117.64	107.81	110.06	108.56	109.47	111.03	102.96	111.21	112.13	109.93	101.24	111.51	109.08	113.6	105.5	109.4	118.35	117.55
106.97	106.55	103.64	105.22	105.54	100.93	104.02	103.48	108.61	110.34	108.56	108.91	99.965	108.61	110.07	105.42	107.25	113.14	108.38	107.91	109.03	106.06	105.95	103.2	103.61	105.92	103.34	110.11	98.932	103.91	98.393	109.48	105.16	104.57	111.55	102.43	98.919	111.89	94.557	102.51	108.14	94.288	100.81	109.01	101.19	96.967	105.47	118.46	102.23	101.47
103.81	104.52	110.01	119.21	99.691	111.83	110.19	105.62	110.95	114.82	108	107.57	93.919	110.09	112.26	116.26	104.6	104.12	110.57	108.37	122.71	111.72	112.33	102.01	108.7	102.13	104.98	114.16	103.34	101.21	105.06	110.29	103.71	108.27	105.27	110.3	106.32	105.2	111.58	105.65	114.1	116.48	109.3	109.23	102.48	97.166	109.41	112.54	117	102.68
107.72	108.88	113.18	114.01	96.941	107.19	112.69	111.68	108.32	107.77	99.933	100.79	96.037	115.07	107.71	107.46	107.97	114.03	109.77	109.11	106.81	105.7	107.04	105.8	108.02	105.51	114.31	102.02	109.6	99.743	101.92	110.47	107.99	110.61	113.91	124.46	108.82	106.46	103.06	112.18	103.89	116.04	104.82	106.84	116.22	102.86	102.05	103.28	104.38	106.09
101.08	102.54	114.74	103.51	95.478	104.32	117.59	111.34	101.01	97.061	115.9	104.2	114.86	105.42	108.48	102.93	107.51	110.74	99.989	102.08	104.69	112.61	105.28	116.54	105.69	110.5	96.581	108.58	116.03	112.27	109.39	102.43	109.15	108.37	110.85	113.08	101.09	109.23	111.08	106.78	111.73	109.99	107.56	99.752	109.79	104.23	106.13	112.35	111.79	106.85
105.08	103.16	109.52	109.24	117.3	106.16	110.94	102.79	107.34	95.584	97.011	100.64	101.86	109.06	111.55	113.24	103.69	98.993	103.83	108.83	105.58	104.32	104.68	113.71	108.9	108.24	113.01	107.99	115.88	107.29	102.28	107.62	111.05	94.137	104.28	104.99	108.47	98.392	114.4	105.76	106.86	111.3	108.21	108.64	109.1	108.84	108.38	107.35	104.12	104.17
95.833	99.726	98.267	94.006	103.48	98.635	98.455	90.47	96.307	99.394	98.09	89.418	97.028	109.2	94.727	92.999	93.845	97.016	95.078	103.03	99.78	93.325	95.538	90.368	103.26	105.66	83.729	102.24	99.571	98.706	96.89	102.52	100.26	89.829	98.538	102.56	99.586	91.923	91.912	104.67	100.5	95.308	94.836	90.542	102.48	104.81	105.59	104.7	98.694	109.59
103.31	105.91	102.58	101.49	112.88	101.15	109	106.61	110.26	108.3	108.48	95.736	95.887	102.17	114.52	108.28	99.347	106.31	109.92	101.92	106.55	107.69	106.28	100.94	101.21	110.91	110.22	105.63	99.018	107.44	98.677	105.64	107.37	104.46	104.32	103.07	100.55	107.25	102.61	107.63	101.33	100.93	105.92	97.989	100.36	109.33	104.37	105.17	102.51	111.87
105.79	109	98.288	104.86	105.83	103.55	116.63	102.87	101.03	105.44	103.15	121.19	114.16	100.78	101.55	106.97	103.33	112.51	107.12	101.58	107.45	103.23	117.16	108.34	110.36	111.99	106.51	102.31	98.063	108.5	103.88	101.92	106.71	105.69	97.508	105.26	110.21	100.03	107.61	107.92	102.81	103.77	109.51	115.34	101.2	100.08	111.05	107.16	107.1	109.85
110.88	102.6	108.38	102.51	102.35	106.32	102.41	99.53	105.64	100.14	111.7	110.36	105.24	112.83	116.05	102.22	105.93	103.68	100.18	95.353	103.56	112.57	103.29	104.21	104.09	108.23	110.78	105.55	106.47	116.68	104.09	110.27	105.98	110.83	114.67	114.5	105.8	106.4	98.143	111.61	104.54	99.869	116.78	114.39	108.72	100.94	111.16	107.7	106.18	108.32
105.83	111.96	102.28	114.19	118.69	100.14	109.32	113.14	108.39	110.54	111.76	103.41	112.91	104.13	110.76	104.37	108.99	106.5	111.85	107.19	106.15	108.39	108.25	107.77	107.54	107.28	111.29	106.57	101.93	110.95	116.18	109.79	123.36	109.46	113.68	108.01	105.15	105.66	105.33	106.23	121.78	112.63	103.2	116.39	107.53	110.33	108.35	107.38	107.72	109.25
102.78	102.87	96.016	106.39	108.24	108.75	109.73	105.15	113.31	104.83	109.01	106.34	113.66	102.98	104.28	105.99	105.59	100.78	115.46	105.41	108.91	105.25	109.15	115.39	110.69	104.45	112.4	107.46	103.78	111.44	110.29	99.541	115.44	101.37	95.029	100.93	103.31	99.988	107.34	104.68	109.35	103.51	110.01	106.43	101.57	97.806	106.48	106.41	105.65	95.503
100.21	101.86	105.5	103.54	92.288	103.38	105.34	106.31	93.716	94.94	99.246	106.52	99.851	99.474	95.239	102.2	98.714	98.831	91.891	94.185	95.121	95.427	101.01	92.632	98.341	91.414	101.66	98.001	94.225	96.021	102.7	88.245	100.3	100.21	102.34	100.8	97.447	104.55	102.02	91.611	106.78	97.632	101.91	97.926	98.315	96.245	101.17	102.99	93.708	96.809
107.94	103.6	109.44	105.11	111.9	113.02	100.11	108.81	106.58	95.232	101.11	109.63	106.05	104.98	108.56	112.14	104.44	106.61	112.83	106.39	111.52	109.34	100.51	104.87	106.21	108.58	96.827	98.116	109.59	99.788	109.35	112.99	100.77	106.55	110.74	105.64	105.18	103.28	105.23	116.55	104.67	113.38	106.97	102.54	105.09	110.48	108.04	100.54	97.852	103.31
93.731	102.25	102.71	105.29	102.2	103.18	114	102.64	109.09	112.07	97.921	105.4	105.44	101.64	108.52	101.41	102.78	100.74	109.1	102.52	100.83	105.4	96.809	110.21	112.67	99.869	110.01	94.612	102.94	106.97	118.4	110.11	107.26	106.14	110.04	102.6	106.73	107.21	95.197	104.25	107	102.22	109.13	99.522	116.45	102.5	104.5	103.65	115.72	106.4
113.39	101.36	101.4	103.64	107.79	109.24	106.85	105	103.64	102.84	111	106.68	107.8	103.11	109.64	108.69	103.3	107.55	107.7	106.81	110.59	106.74	100.18	103.13	105.68	113.05	104.02	107.59	106.58	102.62	117.33	102.27	105.22	114.53	102.92	101.79	102.53	104.16	101.98	100.13	109.93	107.74	111.7	102.71	93.663	107.96	114.27	102.52	102.97	102.14
110	112.85	106.52	114.8	113.02	112	108.16	104.66	108.24	103.95	104.17	101.3	112.88	107.56	102.96	105	113.46	93.66	110.14	108.03	104.03	108.95	106.28	106.56	108.47	102.29	101.66	106.39	106.91	107.43	112.08	107.29	107.24	100.58	102.98	102.49	103.65	101.85	103.34	104.61	111.27	108.92	103.97	105.43	104.24	111.56	112.42	112.51	104.06	112.68
99.713	111.16	107.64	101.9	100.06	97.072	105.65	98.567	105.3	108.6	102.05	102.53	108	109.39	106.53	101	108.32	110.15	104.46	111.77	107.02	92.012	97.88	107.43	111.65	108.53	105.22	107.25	109.03	114.21	104.67	99.302	106.99	103.52	101.63	96.583	104	107.24	104.35	101.85	112.43	107.48	111.25	106.03	111.22	102.64	116.32	106.01	110.79	109.05
106.34	112.67	111.8	113.07	105.7	108.25	110.95	104.51	118.26	101.71	106.64	113.96	106.52	101.13	107.38	115.23	109.17	113.3	110.83	114.59	112.38	99.954	102.66	110.7	114.86	106.26	115.88	111.57	110.29	113.56	108.66	117.48	113.82	105.18	105.45	103.46	113.12	107.46	112.01	112.63	111.83	108.2	108.95	102.02	102.48	110.98	108.07	121.66	108.02	100.38
110.69	98.297	100.41	104.7	107.16	108.03	106.62	106.18	103.78	101.33	105.63	101.3	101.6	110.81	100.55	100.23	101.04	108.09	114.69	101.62	110.95	106.71	117.88	102.73	109.43	114.29	103.72	106.8	108.65	116.92	103.57	100.33	97.458	103.95	105.26	110.83	105.03	110.12	106.63	104.89	104.45	103.46	103.55	117.43	113.88	109.92	106.18	105.54	109.62	113.36
105.05	112.67	111.99	111.97	107.1	113.99	115.26	109.91	105.36	115.2	108.73	102.11	103.85	112.86	104.24	111.92	101.89	112.62	102.35	110.47	104.76	107.87	110.17	103.87	116.13	96.727	112.21	107.83	105.95	103.38	111.59	110.88	101.48	117.81	108.84	101.03	106.11	107.15	100.56	115.71	109.06	110.09	104.97	110.81	111.21	106.9	105.43	102.37	113.51	102.1
107.8	112.63	107.93	117.69	101.2	107.7	115.37	107.41	105.37	102.02	109.33	108.53	108.8	108.01	109.65	106.11	111.2	103.36	108.08	103.02	115.7	94.924	107.98	111.47	115.09	101.72	108.1	100.62	99.682	113.74	105.99	114.57	110.23	106.84	112.72	110.22	111.88	107.41	110.06	105.51	104.6	100.41	105.32	108.69	103.26	99.6	105.04	107.53	104.04	109.05
106.67	114.01	115.39	115.06	110.02	112.48	109.94	118.87	110.01	107.49	107.97	110.58	116.59	112.94	113.63	107.71	116.97	114.7	103	103.19	105.66	114.07	112.93	107.78	107.26	117.1	118.6	112.49	112.13	103.59	111.54	110.23	109.4	106.37	116.66	105.67	110.91	121.79	110.93	110.96	115.85	108.81	109.11	113.34	101.5	111.03	109.07	108.22	111.13	103.73
105.7	94.109	116.22	98.928	110.35	98.939	112.16	104.01	108.97	105.01	104.44	106.58	106.94	112.12	101.16	105.69	103.13	106.33	104.6	103.65	103.31	112.12	102.24	109.47	104.38	109.27	104.36	106.67	108.71	105.58	105.33	108.01	97.398	106.38	109.68	105.27	113.55	109.26	108.54	105.46	100.79	99.671	109.1	104.62	101.1	102.59	104.19	101.42	99.882	102.84
108.96	116.93	104.88	110.19	102.77	106.01	103.31	119.83	119.85	103.01	105.47	109.67	117.91	107.36	108.91	110.74	102.68	117.53	111.47	107.88	114.28	105.75	105.03	105.74	107.83	101.09	101.12	116.45	100.69	103.06	109.91	109.17	105.32	103.72	101.17	103.64	110.69	111.35	108.94	105.24	121.43	115.82	101.68	103.29	113.99	107.82	108.64	105.82	102.91	103.14
107.6	104.22	104.68	103.3	105.15	113.68	108.72	107.01	100.04	101.72	103.42	111.1	105.31	115.71	107.24	107.27	98.373	106.87	107.73	103.26	109.72	111.35	106.09	110.07	97.908	112.06	113.51	99.514	99.589	112.75	103.21	104.03	110.75	109	107.07	110.26	104.12	96.712	102.95	103.63	106.79	107.86	98.254	94.955	111.03	106.49	108.93	113.31	103.77	106.51
103.86	99.388	100.98	95.424	96.169	105.35	99.177	101.29	94.145	99.337	104.09	101.26	100.45	104.31	105.81	96.282	92.593	99.291	100.18	105.23	106.08	106.18	106.56	95.571	99.8	91.96	99.402	103.42	106.36	98.143	106.56	92.845	90.672	100.14	95.616	94.537	104.75	103.28	104.18	96.553	95.901	105.04	88.473	97.845	100.03	96.445	99.182	103.67	102.1	99.172
102.02	105.65	101.85	99.089	95.988	103.25	98.504	98.002	95.711	99.952	100.69	100.08	94.745	104.14	93.897	92.595	103.99	103.2	94.295	101.31	102.56	94.277	97.922	95.068	105.74	94.823	92.061	91.325	95.232	98.422	106.4	94.092	100.09	102.48	103.04	94.277	92.477	110.73	94.935	95.319	106.53	105.36	92.161	107.25	105.03	90.759	108.66	100.6	93.313	97.735
111.43	104.08	107.46	108.89	109.58	110.91	108.08	103.54	105.99	108.32	117.17	107.73	105.15	106.46	108.91	100.91	105.73	108.3	105.05	100.73	101.97	108.06	107.48	110.32	111.15	104.66	106.96	102.41	103.18	103.1	104.76	113.33	100.92	101.01	109.04	100.98	109.92	104.95	105.46	109.04	97.179	103.87	102.69	105.18	109.8	99.998	100.45	105.7	113.94	107.49
101.34	99.112	108.63	111.36	99.926	106.17	98.076	107.38	109.04	89.524	101.98	99.155	109.06	114.46	97.37	114.89	113.38	104.4	112.42	104.49	112.93	93.785	110.17	98.943	111.13	104.69	115.39	100.1	106.89	109.17	99.319	108.61	107.35	108.43	100.75	96.594	107.03	105.08	108.58	99.356	105.36	102.27	106.13	113.16	105.64	114.2	115.56	110.05	112.93	110.12
119.91	105.13	105.68	105.4	115.12	102.83	106.24	109.75	110.6	105.91	102.54	104.72	106.62	109.45	108.67	96.96	114.91	110.86	100.24	104.42	114.31	106.83	103.93	110.88	102.1	98.029	109.72	103.25	112.18	109.34	100.3	103.97	111.96	103.89	105.34	105.9	108.15	102.22	106.69	107.51	108.03	114.48	114.49	105.08	112.31	107.1	105.28	116.22	100.85	113.36
102.97	98.718	112.05	104.31	101.07	98.195	100.89	107.03	107.66	102.75	99.848	96.946	112.39	104.5	108.31	96.614	109.81	106.9	104.45	105.25	99.463	98.132	102.5	107.66	109.85	104.4	103.26	101.91	104.07	101.74	105.55	104.88	112.44	100.22	102.94	108.46	100.71	98.522	110.45	107.11	118.68	108.86	111.83	101.13	110.5	108.34	110.99	101.19	111.18	106.05
110.47	104.03	102.05	106.33	104.53	104.74	107.38	104.68	97.25	109.78	107.64	106.21	110.05	112.62	107.91	108.43	103.73	114.73	102.31	100.59	102.41	113.08	99.075	108.56	102.08	96.847	92.087	113.36	106.59	107.15	105.62	108.67	114.25	105.24	100.1	113.48	103	108.57	103.04	110.73	103.14	102.07	109.14	99.969	103.43	113.32	104.16	106.17	111.85	101.63
97.629	94.681	98.361	101.83	102.15	99.556	96.876	99.923	95.834	99.642	99.05	96.899	98.707	108.07	97.757	92.833	98.761	95.574	98.46	105.15	100.86	89.594	103.76	90.785	92.563	100.51	101.23	97.524	95.323	95.295	98.283	96.849	94.155	90.098	95.563	96.293	95.469	101.52	97.452	94.368	93.814	96.869	94.254	99.57	97.509	94.144	90.86	104.08	94.035	102.94
107.35	107.04	103.78	100.96	100.87	105.41	114.14	107.46	106.69	104.33	109.86	101.88	111.25	101.89	115.7	107.05	112	107.3	111.85	103.03	115.06	110.45	107.9	107.28	106.63	114.07	109.45	105.35	104.66	103.49	111.44	101.06	102.71	107.69	111.3	106.48	104.72	101.22	109.29	109.21	108.23	98.612	102	109.7	100.69	101.65	103.14	108.67	105.73	115.78
102.75	102.96	99.862	100.92	110.52	100.88	110.66	106.12	105.91	106.25	95.751	102.42	104.51	117.4	118.21	111.36	104.75	105.61	114.26	102.72	102.67	107.19	101.67	100.64	105.2	112.43	103.55	111.2	118.9	99.264	103.74	94.041	104.13	106.74	111.42	107.93	103.95	104.73	110.04	109.88	97.293	114.43	112.81	107.84	109.61	104.76	110.08	103.42	99	112.28
111.79	108.89	102.05	102.55	111.62	106.58	94.713	108.61	94.767	101.35	104.91	107.55	98.869	99.788	114.26	110.02	98.308	96.571	102.95	114.99	101.21	100.59	101.99	117.19	106.68	114.92	102.66	98.522	106.34	103.23	106.77	110.7	106.27	102.36	105.74	107.28	100.36	101.39	103.59	108.55	112.46	102.43	104.21	105.51	101.91	111.44	102.04	101.04	108.66	106.44
98.792	100.37	105.48	101.73	97.118	96.638	109.04	98.5	95.944	95.798	108.61	97.077	96.581	103.24	110.37	98.578	104.03	103.76	103.15	95.319	97.356	98.874	108.26	107.36	99.849	95.912	105.7	102.04	90.627	102.49	100.95	102.36	92.165	103.99	101.62	98.019	111.23	99.613	98.152	99.14	104.77	100.54	101.59	103.41	101.95	98.366	92.409	98.224	106.89	95.823
123.36	114.33	105.02	106.52	100.48	105.14	108.15	104.81	118.37	116.59	109.43	108.9	107.79	105.67	108.22	95.669	103.88	109.18	115.41	113.36	104.34	104.76	111.86	109.46	111.3	111.43	105.04	111.72	112.78	107.93	106.91	117.4	111.08	111.66	114.85	105.55	114.43	115.1	101.61	108.91	108.56	111.93	106.6	113.53	106.25	101.42	106.01	111.67	110.57	100.63
112.09	110.66	116.9	104	108.17	95.004	109.01	119.08	114.46	99.759	110.63	107.31	102.82	105.99	109.17	110.57	108.35	110.64	109.15	104.93	102.71	105.49	106.89	106.14	104.82	100.5	108.8	108.09	118.91	111.85	105.92	116.1	103.48	108.99	107.15	111.41	111.96	113.83	106.54	101.7	114.76	122.34	107.26	107.03	107.41	110.29	110.01	113.25	98.831	108.08
109.53	110.19	97.737	112.26	107.34	103.72	114.86	104.08	113.27	114.48	105.85	113.62	106.34	109.49	113.82	113.33	101.95	110.08	98.972	100.72	105.95	107.96	105.26	110.48	110.3	111.16	104.55	106.29	117.36	109.39	109.98	110.77	108.98	116.39	122.88	113.46	103.85	114.65	109.62	105.41	106.29	103.16	114.91	106.61	111.43	110.29	107.35	106.79	110.13	114.67
98.786	106.3	111.76	101.19	106.33	99.559	110.06	100.98	107.87	107.58	110.36	111.2	104.3	111.69	103.44	111.03	104.54	100.42	103.71	108.14	111.02	109.09	107.22	105.98	109.26	106.29	107.84	100.23	102.2	95.68	111.61	98.202	107.5	104.76	103.47	111.15	105	108.08	112.45	112.99	101.77	97.631	110.32	108.62	108.56	98.802	105.07	107.23	105.66	114.33
103.95	107.63	110.03	110.84	98.302	97.693	110.9	109.98	99.979	102.64	107.74	108.88	107.09	104.88	101.11	106.32	100.89	105.4	110.91	104.12	103.22	109.09	98.753	107.94	109.52	109.14	107.51	103.06	111.41	105.37	100.7	116.25	102.91	110.41	106.97	107.08	109.76	106.57	103.88	99.347	103.88	107.87	108.74	97.915	100.51	105.49	109.67	105.77	108.02	108.13
100.09	104.2	103.9	102.57	111.38	106.77	97.272	97.394	107.02	110.86	105.37	104.91	107.82	99.22	101.58	110.46	114.85	98.56	107.89	105.16	101.42	106.61	105.33	110.77	106.91	114.81	100.58	106.35	105.17	107.75	106.31	100.99	114.18	111.08	111.15	109.61	102.18	110.87	107.85	111.71	111.08	105.28	101.94	102.63	102.93	105.04	108.65	102.72	97.101	102.91
114.57	108.43	120.42	102.94	113.93	104.38	104.31	96.872	113.13	106.93	110.05	100.88	106.26	116.46	110.14	109.01	106.29	116.66	108.12	114.06	107.65	101.86	105.09	116.9	109.45	101.61	107.35	95.887	104.62	98.91	108.42	107.57	105.03	110.24	112.36	97.35	99.374	102.1	117.03	111.64	111.78	97.732	106.09	101.96	101.78	106.68	103.15	104.74	109	114.11
98.412	100.38	89.342	99.346	93.911	95.1	92.724	99.564	99.666	97.707	101.26	102.96	100.9	97.985	104.41	103.04	107.95	108.47	87.089	101.58	103.77	99.716	92.516	106.08	92.703	98.908	95.362	99.168	101.55	98.877	104.56	103.14	99.304	105.58	93.681	95.181	107.2	101.36	98.175	97.318	105.89	107.66	100.9	99.699	91.907	97.699	97.923	93.961	89.224	99.387
108.82	112.03	108.74	112.83	104.23	98.735	117.51	112.44	100	108.79	106.49	108.29	103.81	103.07	108.41	107.36	102.17	106.31	111.99	108.6	101.8	102.13	111.09	108.07	101.17	106.6	104.83	103.4	107.54	103.46	108.81	108.53	107.37	108.87	105.74	108.35	104.1	98.523	109.62	108.3	104.12	105.65	111.74	105.93	108	99.564	100.17	109.82	102.24	113.53
91.021	103.74	106.29	100.17	104.45	96.444	94.078	90.702	104.6	103.04	97.082	96.022	100.95	97.258	99.542	106.86	98.832	102.49	104.77	95.048	103.3	100.69	94.873	103.7	97.816	101.23	94.825	93.274	97.649	99.178	111.36	100.71	103.94	104.7	91.572	101.95	101.64	104.01	105.99	104.75	82.879	98.391	97.691	95.257	95.833	95.725	105.81	110.48	109.32	105.78
98.554	94.231	99.607	97.195	92.983	89.614	107.93	96.273	96.782	98.447	100.99	100.26	102.63	97.991	99.462	92.362	93.825	101.23	89.709	106.24	93.715	98.116	100.47	86.149	101.71	89.415	92.937	100.29	95.436	106.19	95.691	98.016	89.015	91.568	96.642	93.28	99.606	88.834	93.646	97.191	95.425	97.694	89.833	92.903	91.964	87.594	104.88	97.85	98.893	100.36
109.48	109.69	109.16	108.3	108.24	107.9	107.49	104.66	95.913	104.22	108.64	99.167	111.16	106.44	104.2	111.69	106.61	109.68	100.24	107.84	103.09	105.59	115.48	102.18	108.49	106.96	104.75	107.12	104.02	106.2	97.217	107.53	98.898	102.21	101.56	95.424	103.33	105.21	102.73	106.88	105.89	97.372	104.69	110.21	104.1	108.91	107.87	97.564	104.74	108.07
96.242	98.864	108.28	105.78	97.954	113.29	103.75	103.31	109.84	105.62	114.24	105.96	109.29	113.07	98.964	103.32	108.55	102.8	102.19	106.54	100.51	107.14	105.35	105.02	103.67	107.94	109.28	114.17	104.71	103.95	99.011	98.561	103.78	113.22	103.87	102.1	110.8	102.92	110.94	102.32	115.6	101.82	111.75	112.7	104.08	100.12	106.65	103.82	109.34	111.42
114.73	112.2	109.64	105.88	103.56	103.95	118.68	116.75	107.86	102.53	112.72	105.52	109.84	104.75	107.58	111.76	109.01	114.63	107.47	113.41	114.4	114.16	103.83	106.92	109.39	109.87	105.92	117.08	115.28	109.05	106.42	114.66	117.69	108.5	115.2	103.08	109.29	112.73	106.77	102.82	110.06	106.29	111.09	101.78	111.81	102.96	104.81	107.59	102.47	109.46
109.28	111.52	107.19	113.74	108.46	113.84	100.76	108.07	116.73	105.3	108.4	112.33	109.89	112.01	104.06	113.52	110.95	110.95	114.79	108.34	108.8	113.35	104.82	107.28	108.63	108.01	110.12	104.09	112.81	114.01	105.48	101.59	97.202	101.53	113.8	99.723	111.57	108.38	100.3	108.75	112.8	103.39	116.36	118.15	105.76	100.21	104.02	113.77	109.17	102.99
113.9	108.82	112.12	103.77	109.48	103.47	98.73	114.33	105	108.24	108.81	103.86	110.83	102.39	108.25	109.77	106.25	111.47	110.04	111.49	102.36	116.45	106.03	100.45	104.17	111.8	99.715	105.29	110.18	115.21	112.62	108.12	106.53	102.53	106.48	103.9	106.69	94.064	107.01	102.45	110.32	106.48	104.94	104.89	104.68	108.03	107.88	108.43	113.7	114.69
110.12	107.57	100.62	99.325	106.1	114.16	108.68	105.51	112.58	108.22	108.79	104.97	116.09	103.08	105.09	111.97	120.14	110.29	98.068	105.18	110.56	105.65	115.61	111.13	110.22	116.9	118.85	107.41	102.45	107.95	114.06	99.357	107.51	99.909	110.55	99.413	102.14	112.34	98.374	99.821	104.29	103.56	107.46	116.74	106.37	109.24	109.99	105.87	100.88	106.12
98.95	93.055	108.9	98.069	95.783	109.46	99.598	95.797	99.311	102.52	100.33	96.587	102.65	98.604	92.615	100.51	100.19	98.521	103.24	101.6	92.918	104.01	104.14	97.389	100.45	93.231	101.3	107.79	103.5	96.198	102.65	105.71	98.028	101.42	110.16	100.48	94.907	100.49	91.076	97.592	106.18	91.203	104.87	96.165	93.501	94.902	99.949	107.57	94.76	98.327
111.4	113.82	106.1	106.51	109.11	104.39	117.05	105.32	104.68	104.94	106.95	102.42	99.608	107.27	103.82	102.81	105.96	107.4	116.18	106.63	109.87	112.88	106.71	108.9	104.77	105.08	108.41	105.06	110.29	116.93	109.85	117.91	115.35	108.85	112.32	104.56	101.79	94.838	99.062	96.817	111.36	102.08	102.66	115.9	106.4	113.44	114.22	105.45	108.17	107.17
99.218	93.816	100.47	100.36	94.559	98.111	94.255	96.866	97.92	103.3	101.29	94.725	91.653	97.966	105.18	92.048	97.762	94.916	89.458	92.404	98.219	93.502	101.67	97.647	100.75	99.632	97.11	89.306	105.08	104.61	105.21	94.042	91.29	100.28	98.964	98.599	98.019	98.919	102.73	89.508	98.509	90.2	92.559	95.105	96.487	106.09	88.416	101.46	100.42	97.301
106.28	90.813	100.55	102.05	100.31	95.855	101.65	105.03	105.73	109.4	92.711	91.026	94.692	101.57	94.182	102.59	107.32	102.36	98.28	95.782	100.75	99.345	105.1	101.06	101.26	102.55	107.82	96.183	98.514	92.387	107.28	104.91	98.973	107.82	92.366	98.821	95.359	94.308	95.977	99.553	97.53	98.146	106.73	94.8	101.15	100.61	104.57	98.403	95.349	104.18
101.07	101.65	113.28	108.38	108.07	105.77	96.846	110.52	94.29	106.81	106.55	105.3	106.45	99.61	110.99	106.16	109.21	105.66	102.83	105.46	91.27	116.1	112.1	103.01	99.478	106.12	96.385	109.2	104.13	101.93	105.81	101.6	115.76	108.27	104.25	103.26	109	114.46	106.22	113.55	101.56	103.89	99.053	106.46	102.17	110.09	102.75	100.14	101.5	98.584
112.21	104.94	100.74	103.87	110.23	108.46	108.45	103.98	102.35	105.74	102.75	101.48	106.03	104.55	102.48	112.7	103.42	94.271	102.69	106.65	113.16	108.66	113.17	107.47	108.73	111.65	106.57	109.68	108.43	103.41	99.228	116.58	103.14	100.68	99.512	114.43	107.03	105.52	105.13	106.92	103.73	104.77	100.88	114.06	106.78	115.81	115.87	113.52	105.56	107.27
104.64	103.73	104.7	104.61	102.65	100.92	109.68	102.62	108.8	104.96	105.39	107.85	102.48	106.91	107.03	105.79	106.1	104.69	113.32	109.69	107.46	105.81	109.55	98.917	100.35	110.79	102.03	112.77	104.96	100.83	105.58	101.83	97.513	99.268	107.4	105.41	92.075	108.16	105.01	93.027	104.3	106.31	113.72	104.34	96.684	97.481	106.9	100.01	104.58	103.74
106.54	101.19	90.093	101.24	108.92	108.43	106.59	115.66	106.47	105.63	108.37	103.62	109.12	107.81	104.52	105.13	109.88	96.159	101.57	107.63	99.469	109.75	107.61	100.09	106.3	105.88	111.89	106.83	103.38	106.46	107.54	108.25	103.68	104.21	97.846	111.69	109.16	105	104.43	115.29	97.955	106.26	101.96	101.72	108.36	101.93	111.58	100.82	104.02	104.88
112.91	104.38	102.34	101.23	108.82	108.63	109.88	102.96	107	107.52	106.58	105.95	101.48	110.91	105.94	101.64	106.84	100.15	102.71	102.05	98.077	111.48	105.84	105.56	104.94	105.25	101.38	108.55	104.09	96.72	103.49	109.23	102.53	102.12	99.795	111.42	105.37	109.74	104.56	110.62	108.35	97.773	110.2	97.888	100.02	105.28	101.25	105.27	109.92	107.92
107.67	111.46	112.58	118.23	109.37	116.61	110.01	103.41	113.85	116.59	110.99	110.42	110.57	111.91	106.8	108.61	106.21	108.13	109.71	114.44	117.55	103.12	109.25	101.99	106.2	105.3	108.34	108.5	110.62	99.394	114.89	103.96	110.63	106.12	111.21	105.25	117.61	111.26	108.77	106.15	105.57	112.64	115.75	119.29	111.14	108.27	105.43	115.5	105.72	108.94
110.5	112	113.35	117.08	110.34	110.45	108.41	122.15	100.76	116.06	109.15	112.36	107.88	107.97	106.72	119.11	108.72	106.5	110.98	106.79	112.21	112.4	107.26	110.21	113.45	110.04	102.91	112.69	116.5	108.96	111.42	109.45	97.011	105.73	109.03	110.17	111.2	103.28	111.9	103.05	106.99	111.08	117.11	101.95	103.82	109.9	114.49	114.72	109.07	115.55
112.46	115.43	111.83	115.41	108.89	110.65	99.674	115.32	106.55	103.67	98.898	108.89	115.19	112.44	108.32	108.05	102.76	96.315	105.88	116.57	104.82	113.58	111.47	107.27	104.36	108.43	111.57	110.3	102.94	116.26	104.62	100.75	101.72	110.32	118.78	116.72	104.15	109.84	111.99	106.47	106.09	107.57	98.739	113.72	115.43	109.82	105.91	107.66	112.09	106.06
97.039	106.95	99.453	100.5	104.2	99.694	99.981	92.319	97.55	98.745	98.629	98.04	95.786	95.011	107.19	99.986	109.97	95.011	99.477	95.24	98.851	107.39	108.03	99.635	104.72	98.034	103.01	104.89	103.32	106.67	99.413	98.74	103.96	103.49	96.885	101.41	92.044	95.26	101.62	98.154	102.03	99.955	108.1	100.59	105.55	111.24	97.572	94.466	104.67	101.13
96.666	102.27	98.805	102.92	98.315	98.294	95.286	107.67	95.339	97.232	88.974	99.635	95.675	94.808	105.77	95.679	95.721	98.358	103.6	91.111	98.46	91.279	90.675	106.02	91.525	98.899	94.127	104.39	90.091	94.987	97.932	97.036	110.1	107.3	105.37	102.05	98.884	92.997	110.39	93.235	92.267	96.634	103.63	92.751	100.73	97.015	101.61	90.883	97.228	99.651
112.3	113.12	99.856	102.62	103.31	104.7	109.55	101.06	107.08	105.79	110.62	106.21	116.29	115.77	117.99	105.96	104.83	107.62	100.67	117.2	113.6	114.96	106.38	110.24	109.82	107.43	114.93	98.651	104.17	112.8	106.37	116.18	111.68	108.16	105.46	113.1	108.73	113.96	110.91	109.85	104.58	107.29	105.47	103.96	109.76	100.99	104.53	107.13	116.13	110.38
108.88	107.49	100.72	112.49	104.62	104.5	110.36	111.69	103.53	109.26	109.69	112.45	110.73	107.5	100.56	114.23	113.51	103.67	111.09	108.22	102.68	109.35	105.85	106	108.15	114.53	119.51	112.24	104.46	112.83	110.39	106.71	114.42	97.136	105	103.17	102.05	111.03	115.01	99.77	109.41	107.04	106.07	108.29	108.97	113.05	113.13	108.89	111.32	118.2
102.57	102.86	102.83	111.58	102.27	105.98	112.6	103.03	105.08	109.44	112.16	110.63	108.48	108.26	105.34	100.24	107.4	102.69	112.33	109.27	103.49	98.058	106.07	105.32	103.91	110.21	99.191	111.15	110.08	105.38	113.89	99.89	96.548	106.12	110.32	104.21	97.543	113.67	115.08	106.03	106.06	97.076	100.75	101.92	100.88	105.89	106.09	105.5	107.02	101.69
105.7	95.594	99.255	102.96	98.272	93.67	96.703	104.14	104.97	92.671	101.89	97.742	104.9	113.6	98.454	93.325	92.226	100.26	92.6	102.64	94.71	95.367	96.185	100.4	95.396	96.186	97.703	103.25	94.3	93.36	102	102.73	97.124	106.58	99.552	101.73	109.8	102.13	89.536	99.136	99.005	89.716	92.857	102.52	101.54	96.764	103.64	100.17	104.89	93.574
104.37	111.25	103.84	105.74	104.83	104.61	104.08	111.49	109.17	109.19	99.208	102.77	106.72	103.01	106.83	102.93	109.55	112.43	106.8	105.69	110.56	105.8	97.95	95.522	100.66	110.6	108.68	97.881	106.14	99.377	99.17	102.94	109.68	104.14	102.67	109.51	109.18	105.58	100.28	98.065	103.78	101.07	105.51	114.79	92.664	101.72	107.53	114.26	104.9	104.31
94.424	106.2	101.14	100.66	102.18	98.012	99.942	107.86	99.267	103.83	102.26	102.14	108.82	98.148	103.24	99.602	104.35	109.14	101.04	96.952	107.72	97.364	97.8	103.17	93.853	101.35	103.35	111.52	96.735	102.64	102.75	97.719	103.74	98.694	96.824	98.986	97.257	91.854	100.95	94.43	104.23	100.42	94.898	90.661	94.25	99.7	107.55	102.01	113	99.876
111.14	96.724	108.95	116.07	111.98	111.38	114.49	102.97	105.39	106.05	115.94	106.18	102.4	99.82	109.25	105.59	113.81	112.25	110.26	105.79	111.66	107.65	100.39	111.17	104.47	108.74	108.05	109.7	97.513	112.51	109.04	107.63	107.3	110.43	118.21	102.8	107.99	108.79	106.54	101.61	108.54	106.9	107.11	110.64	113.06	110.53	99.849	109.6	108.35	113.75
98.284	107.33	113.52	108.42	102.5	99.106	112.24	111.78	103.77	109.27	108.04	120.2	105.39	104.13	107.49	109.07	108.41	110.06	107.7	111.29	108.21	109	111.23	103.23	108.53	114.93	106.84	106.53	110.36	98.954	115.8	108.29	107.03	103.35	109.3	107.92	105.96	121.92	94.376	107.55	113.23	114.41	107.2	107.73	99.95	110.57	113.7	100.37	117.38	107.61
110.78	100.45	96.183	103.93	97.134	99.344	94.15	94.715	98.459	99.049	108.45	98.377	92.548	94.213	96.905	103.24	95.775	98.199	109.22	103.13	97.038	95.475	104.87	103.68	112.58	102.87	103.79	95.763	106.34	91.306	93.417	103.58	104.67	109.24	113.56	106.93	102.83	110.46	97.069	101.09	104.28	103.42	101.67	90.664	95.99	103.82	102.79	108.06	107.66	107.56
104.44	99.415	107.17	109.4	109.2	103.59	107.36	111.21	102.83	105.71	108.32	104.45	109.4	100.25	101.69	119.26	96.57	114.21	114.46	101.9	104.11	105.04	96.58	99.927	104.08	105.65	103.28	108.5	100.61	104.33	103.07	110.72	110.49	98.845	109.29	106.97	99.448	109.56	108.58	109.2	114.17	106.75	105.96	106.88	99.96	104.32	112.27	115.72	110.48	100.61
107.2	106.38	100.53	105.32	112.94	103.26	108.56	98.478	108.18	103.82	103.05	111.21	109	106.99	107.94	108.34	107.11	110.57	106	104.93	105.79	104.8	108.55	107.69	104.59	103.67	105.34	100.12	106.35	107.51	98.769	107.44	105.48	105.36	109.59	110.03	102.97	111.99	103.11	90.192	107.25	109.29	100.59	100.18	107.36	108.25	111.68	104.73	106.69	108.36
104.27	100.78	105.83	98.899	104.73	103.05	112.52	107.83	104.56	102.07	110.12	106.81	107.15	101.06	104.23	108.46	106.41	105.35	108.01	101.47	103.88	114.32	101.42	100.9	104.63	109.92	107.27	106.1	110.55	112.99	104.11	104.1	105.74	109.08	107.95	106.32	116.7	109.04	103.05	105.01	101.51	106.94	99.001	107.52	109.56	108.3	105.67	100.4	110.81	99.818
98.163	101.81	100.74	105.27	92.489	105.88	101.01	106.3	87.43	101.78	109.14	101.48	99.002	105.68	102.14	105.1	96.142	104.81	100.39	99.609	102.03	106.09	93.159	100.55	99.203	105.99	105.73	103.89	101.36	108.54	104.48	95.758	96.903	98.803	100.56	109.91	103.85	99.043	90.384	100.08	103.64	103.93	101.87	105.32	107.52	100.98	98.345	97.738	98.285	110.89
99.374	89.485	89.701	94.749	91.709	97.468	98.913	99.034	105.66	108.78	99.009	94.8	94.391	95.344	96.66	95.046	92.122	108.2	99.974	109.61	94.747	92.982	114.41	96.579	99.103	98.249	94.252	92.094	93.7	97.232	97.228	95.785	99.149	89.198	94.35	96.312	93.761	93.061	94.81	91.64	95.032	94.964	99.064	97.985	83.969	97.157	93.819	99.485	99.003	99.833
107.14	98.516	100.02	113.92	100.44	104	104.46	118.05	105.52	118.48	106.14	109.75	109.01	109.64	112.96	102.94	108.15	104.63	107.62	105.77	107.04	109.31	106.39	114.37	110.62	112.81	106.39	116.29	104.08	109.5	106.47	111.74	108.7	108.23	109.88	110.9	114.43	101.5	105.4	105.67	100.44	101.72	107.64	112.59	107.88	106.56	105.44	108.4	116.69	111.62
107.43	104.54	108.05	108.31	102.62	108.3	107.07	112.71	102.51	109.07	99.777	109.86	110.57	95.062	102.04	106.45	104.81	115.82	101.81	99.728	108.55	110.5	104.28	109.66	106.01	100.56	96.634	102.15	106.19	98.946	99.301	103.3	103.76	111.75	105.17	108.09	107.59	98.379	107.11	115.81	96.135	99.61	114.64	97.97	111.38	95.267	101.32	104.48	104.06	103.86
102.19	107.51	112.77	103.58	110.22	110.04	104.94	105.33	114.56	100.14	101.81	104.01	99.683	101.91	102.6	102.06	104.86	108.24	100.76	99.225	114.77	108.97	101.47	109.01	111.31	104.83	112.22	103.35	105.86	107.53	101.18	102.82	97.623	106.57	108.89	106.82	107.5	106.98	99.936	103.37	102.09	107.34	104.18	105.64	103.32	110.47	106.78	107.63	103.18	108.09
97.418	104.71	96.573	98.953	104.65	91.234	107.09	112.57	100.46	100.09	110.83	96.017	102.66	104.26	107.21	103.06	101.6	102.55	93.775	98.823	100.62	105.08	104.27	102.17	108.56	88.391	101.47	102.28	101.42	105.3	106.83	107.22	98.145	99.636	103.05	96.32	103.48	98.989	100.53	104.12	100.47	102.32	105.96	99.34	103.26	101.67	98.038	94.225	101.7	100.87
96.166	110.85	110.91	97.963	106.16	102	109.71	106.9	108.99	92.505	111.66	109.71	105.76	103.03	101.31	102.19	107.89	113.48	108.21	101.99	108.75	104.91	106.25	105.34	108.83	108.43	112.79	105.19	97.391	100.43	104.66	105.33	100.84	102.58	94.073	101.86	103.88	111.74	108.77	99.458	109.98	112.24	102.97	97.188	104.79	102.52	112.36	105.57	103.37	104.48
106.02	97.635	107.35	109.8	111.96	100.26	109.73	110.15	103.99	102.53	97.273	112.6	106.36	99.815	107.92	100.7	103.05	104.51	97.018	102.79	98.621	106.69	105.97	96.23	101.04	111.43	101.48	103.09	100.28	103.16	104.43	102.62	109.99	111.11	102.63	99.992	97.982	93.977	97.517	108	105.84	107.16	100.79	98.917	105.37	106.94	105.83	112.05	101.13	105.1
102.2	105.72	101.57	102	100.88	100.54	98.908	100.9	104.01	91.209	96.685	91.373	94.479	97.492	99.819	93.734	96.137	96.529	94.081	96.044	98.941	95.617	96.07	106.14	107.37	99.6	92.631	92.327	96.415	103.87	97.917	101.93	99.264	108.69	99.642	94.711	107.34	97.127	95.604	93.935	101.3	95.842	90.811	101.6	103.39	101.61	97.055	100.53	98.204	89.974
112.38	109.54	101.4	103.44	109.16	111.74	108.76	99.335	100.98	105	107.59	105.62	108.26	103.18	98.567	104.23	109.33	102.29	114.09	106.32	101.64	102.01	116.56	103.59	112.91	109.62	111.4	95.255	111.34	117.37	106.41	107.89	104.61	111.15	101.82	99.992	105.93	103	100.33	109.22	108.74	109.59	120.75	100.98	113.71	117.5	112.61	104.09	102.2	112.05
111.03	103.84	118.66	111.17	101.31	113.38	114.56	111.14	107.58	102.95	97.005	115.22	103.94	113.52	104	106.67	111.09	104.26	108.77	104.67	111.29	111.76	107.83	113.45	103.87	108.47	104.03	102.78	102.85	106.74	99.498	105.47	117.14	111.12	108.26	101.27	102.28	109.06	97.159	111.5	112.95	108.47	109.87	105.41	108.61	102.3	113.17	110.31	103.55	107.78
106.01	104.25	106.57	105.92	110.73	103.54	102.7	106.63	107.11	101.29	109.24	102.92	106.44	110.21	104.44	107.51	102.3	102.72	107.19	104.87	103.96	115.73	107.72	109.55	110.73	106.56	105.76	103.39	106.68	106.29	101.9	99.949	105.96	107.99	97.999	108.24	110.59	101.71	106.07	102.34	103.78	109.73	101.25	103.93	108.01	101.15	106.08	100.5	106.11	112.27
102.88	105.94	98.812	97.333	98.785	107.18	95.668	100.28	101.89	96.417	98.811	107.64	103.05	103.08	94.259	101.12	100.88	105.26	103.99	101.56	109.4	99.832	99.652	105.81	104.43	113.13	104.47	101.67	106.07	98.221	105.61	99.918	105.72	98.646	99.769	107.54	100.82	102.58	103.09	111.27	111.96	99.692	106.54	98.694	103.22	103.39	108.85	99.438	105.94	103.91
99.015	105.33	117.85	109.47	106.15	112.79	105.54	108.77	100.74	98.296	108.63	103.46	109.12	103.03	105.26	105.05	105.93	114.46	101.34	100.7	107.48	114.44	98.952	112.07	103.63	96.061	111.4	105.14	102.13	105.42	106.92	98.145	108.5	102.92	110.62	103.36	117.08	108.95	98.527	107.15	108.77	102.11	101.49	109.21	105.92	103.67	103.26	105.99	102.38	109.7
107.44	104.56	116.28	108.97	114.4	107.36	114.49	110.78	107.53	112.63	108.14	106.2	112.19	99.563	104.79	107.18	101.16	106.62	111.89	112.64	110.01	107.3	97.443	114.01	115.71	108.25	108.84	119.06	101.71	100.79	106.93	100.77	99.359	96.749	109.06	105.28	109.66	108.67	101.14	115.68	110.61	107.08	114.12	106.46	101.8	109.25	108.57	112.18	114.42	116.45
101.93	92.226	103.91	104.96	94.114	92.104	105.72	112.91	100.49	100.96	104.55	96.506	98.753	93.11	100.51	103.26	101.32	99.871	100.33	107.98	99.28	99.494	98.42	96.337	101.56	103.24	110.74	102.46	99.994	99.594	103.88	98.15	102.29	98.45	102.3	104.38	95.194	112.76	100.79	96.682	97.17	100.63	103.9	94.149	107.5	97.554	98.635	105.71	89.714	99.263
97.138	94.026	99.882	89.214	97.167	99.966	84.239	95.181	102.48	100.51	98.5	97.273	96.661	93.356	108.66	93.814	99.97	105.48	104.16	90.461	93.023	97.387	107.94	95.158	88.625	99.904	99.886	92.31	104.99	99.58	102	97.969	94.327	93.205	96.157	97.418	97.823	101.21	98.705	88.079	89.675	90.125	96.668	102.33	103.32	98.693	97.368	93.75	105.14	98.8
106.67	112.39	112.26	113.69	115.88	104.62	109.97	108.65	109.12	103.61	109.21	109.01	111.6	115.85	108.47	107.36	111.14	113.74	99.836	105.45	109.17	108.24	102.19	106.27	111.46	105.06	108.02	94.989	101.04	105.45	104.99	113.31	105.21	112.92	111.1	110.43	107.57	106.68	110.42	101.12	107.38	111.29	104.78	115.18	104.17	101.3	111.35	112.27	98.799	103
109.69	104.48	102.67	101.33	107.2	111.72	98.159	108.4	101.61	114.05	110.63	101.51	102.81	108.08	112.86	101.92	108.78	95.237	111.5	106.05	107.99	101.03	108.29	110.23	108.69	106.07	105.86	100.49	106.45	105.49	104.57	105.29	111.42	101.32	105.45	109.82	106.14	99.528	108.55	102.55	103.45	102.12	104.71	107.78	112.29	110.72	107.59	107.36	111.92	109.6
107.77	111.15	104.77	109.4	96.402	108.91	103.77	112.33	100.34	102.68	112.09	116.88	106.34	106.34	94.903	98.105	111.05	108.73	98.595	100.07	107.92	101.04	97.526	104.57	102.3	105.28	106.7	103.27	105.27	108.01	112.49	100.3	95.403	105.52	108.66	109.3	100.67	114.86	100.8	99.295	104.37	106.51	101.76	114.37	110.26	101.79	104.74	108.9	107.65	100.7
98.986	109.28	101.41	110.29	107.46	111.66	97.599	102.35	105.28	102.84	98.367	106.23	111.9	105.22	107.77	110.68	106.81	105.32	107.94	109.09	106.35	111.8	99.345	113.34	109.63	113.6	107.38	117.09	117.93	109.42	110.88	116.4	103.85	108.05	116.87	105.42	108.37	109.98	109.32	107.55	115.96	112.59	107.58	111.11	109.44	109.95	99.436	108.61	109.6	121.59
106.67	100.33	106.62	106.19	105.15	100.9	111.72	110.69	111.23	104.37	103.8	106.89	99.962	104.47	107.19	93.356	100.1	113.8	104.31	111.67	105	108.14	103.41	103.21	98.336	99.631	106.47	104.79	116.54	108.18	110.84	105.71	117.78	101.73	101.88	104.78	103.23	104.33	106.85	105.44	105.1	110.42	110.34	104.93	95.343	109.35	99.978	99.421	102.01	103.84
92.415	95.988	107.34	96.54	97.651	96.757	101.86	98.051	97.369	96.164	111.84	94.094	93.188	101.03	90.797	105.31	103.41	102.43	97.866	85.689	92.501	99.888	104.27	102.26	103.09	94.924	93.525	96.166	92.923	97.754	89.57	102.6	93.616	105.77	96.822	86.628	89.465	93.937	95.793	96.987	100.16	93.415	100.59	98.281	97.721	93.943	97.688	107.26	95.677	100.26
104.74	98.334	97.909	94.85	103.82	96.106	98.027	99.646	107.79	99.68	99.316	106.49	98.407	105.26	104.92	97.185	102.63	100.69	105.48	106.56	90.372	99.589	108.04	90.533	94.075	99.974	104.28	95.662	97.55	98.366	94.895	107.02	97.83	91.951	95.222	95.962	102.97	92.915	104.87	99.453	102.21	94.633	105.66	100.61	90.097	88.988	93.18	92.823	104.37	93.907
111.33	106.21	102.26	115.57	103.91	118.27	117.73	107.79	103.25	112.36	113.99	107.65	102.34	113.6	111.94	116.37	98.746	108.35	110.28	110.99	101.78	111.26	109.87	107.41	116.48	103.62	110.56	101.26	108.76	110.49	111.32	99.304	109.13	115.15	117.46	111.11	105.24	98.842	105.09	108.61	103.61	107.36	106.62	105.06	113.01	110.36	104.62	104.26	111.9	103.4
110.08	101.39	97.091	105.3	114.28	95.456	102.9	106.78	103.94	99.083	103.5	94.596	108.82	104.43	108.41	96.591	102.18	107.16	102.88	112.77	108.06	106.31	107.45	103.67	102.78	105.14	111.69	103.76	107.43	108.07	115.35	106.57	101.27	109.3	111.21	108.63	97.385	103.18	110.79	114.62	111.19	107.16	108.62	100.8	98.482	111.47	99.643	101.2	107.51	105.27
98.086	99.487	92.235	108.87	104	102.32	101.53	102.81	105.66	101.57	100.09	92.949	110.74	98.434	102.69	98.2	94.457	100.72	96.064	102.61	100.64	104.22	104.22	100.69	102.86	100.24	98.444	109.06	101.04	92.655	106.22	98.004	101.1	103.16	103.95	92.476	99.484	93.163	102	101.63	102.01	98.756	103.52	102.95	101.98	100.05	96.33	100.16	100.78	104.11
102.69	98.162	95.381	103.66	89.242	99.825	103.98	90.495	94.113	100.53	100.56	89.377	88.865	96.331	104.27	99.682	92.19	98.561	98.342	104.65	98.518	93.166	98.476	97.322	100.88	87.464	92.553	101.78	97.069	108.55	98.504	96.501	100.1	92.754	96.507	93.383	94.265	100.43	102.24	99.242	87.189	99.785	99.634	100.34	109.18	101.86	98.181	106.91	93.794	102.78
104.3	116.2	110.76	103.32	111.23	112.61	100.16	116.14	106.95	114.95	116.16	107.17	105.35	106.22	108.06	112.61	112.86	100.38	105.58	98.866	109.26	101.45	113.4	106.49	115.68	102.29	110.9	107.11	115.25	103.24	111.26	112.65	113.64	101.97	102.82	106.6	103.23	104.91	112	107.7	113.66	107.86	112.14	103.31	106.56	110.22	110.97	107.97	103.05	106.68
104.21	101.8	105.14	96.842	116.02	109.76	108.27	102.27	101.25	114.11	110.1	106.41	98.486	103.95	104.84	108.9	113.63	105.72	109.58	108.86	111.27	101.94	101.46	97.547	103.1	108.5	104.68	106.54	114.88	106.53	115.28	105.64	103.45	98.028	97.404	106.46	109.62	110.36	109.21	107.73	106.63	106.43	107.66	103.07	107.51	108.63	104.43	104.51	109.5	102.84
105.22	107.61	105.39	98.329	103.91	89.321	101.31	91.026	90.919	100.22	107.88	108.47	96.225	99.034	105.46	99.538	96.088	104.12	105.44	109.63	106.59	93.023	97.779	97.219	90.152	97.718	100.06	106.2	98.346	98.381	102.08	96.813	103.96	103.48	95.306	93.832	91.548	101.52	103.41	98.197	109.24	96.433	105.75	98.626	97.557	96.168	101.78	98.087	91.193	99.492
102.2	101.39	96.809	102.65	104.8	105.46	99.305	105.97	96.508	98.453	102.78	94.48	110.38	107.66	100.25	108.72	98.908	99.354	98.706	97.784	97.042	104.56	102.46	102.16	98.824	97.779	104.94	98.069	99.065	96.927	99.826	98.905	105.76	105.85	103.43	106	106.12	104.79	96.584	102.94	97.931	95.923	96.441	105.59	100.66	92.417	95.847	112.04	108.06	94.832
108.5	104.98	105.11	103.01	103.71	102.8	108.06	108.06	104.4	108.16	109.1	108.14	113.92	96.647	103.02	110.65	108.01	101.09	108.82	103.22	105.89	113	116.24	95.608	105.75	107.05	106.6	106.42	107.63	103.62	105.61	99.833	111.2	101.38	106.22	114.09	108.87	109.6	104.23	102.83	111.56	109.09	100.67	112.41	112.11	106.19	98.919	107.31	109.16	104.26
97.333	102.03	100.15	97.267	94.605	95.262	96.652	97.873	108.5	102.94	101.72	102.99	108.3	103.76	95.503	99.534	92.164	101.64	95.745	97.49	97.658	96.946	98.278	93.77	96.841	98.073	101	96.212	98.561	102.46	98.42	103.26	93.76	104.87	106.47	97.818	101.04	94.049	92.267	89.902	94.754	90.682	90.358	103.24	103.53	93.724	103.76	105.32	96.614	102.1
106.61	109.58	109.33	117.36	110.29	111.65	116.37	103.77	102.97	106.64	107.12	99.314	114.74	112.94	108.53	105.65	105	114.05	108.33	106.14	111.81	101.44	109.15	105.07	105.9	107.73	111.13	109.48	109.91	104.07	115.18	106.99	101.74	104.74	99.522	109.07	98.388	112	105.43	105.64	104.62	108.64	120.4	112.19	108.07	101.22	108.32	106.69	105.33	100.2
106.31	95.15	90.709	98.085	104.38	100.46	103.8	99.64	96.505	90.56	96.692	111.39	94.854	95.869	93.494	92.491	97.825	88.486	102.87	94.337	90.473	92.547	104.81	96.077	103.75	103.58	102.97	96.921	93.711	93.377	99.303	100.75	104.09	100.91	104.21	93.174	95.228	98.42	96.313	93.683	86.094	100.43	99.539	100.2	96.829	107.18	89.907	97.955	93.473	85.156
113.51	104.48	107.79	100.66	102.09	105.02	100.33	97.293	99.31	94.167	97.665	100.65	92.784	99.148	99.769	100.06	96.77	93.541	104.33	92.464	97.864	100.25	96.281	104.96	100.43	92.763	90.383	94.402	102.35	92.462	102.37	88.876	100.87	100.74	101.3	95.433	107.45	97.715	100.75	99.715	104.11	105.82	90.785	97.429	99.533	97.117	102.72	99.534	87.889	95.149
98.443	101.45	97.522	96.304	99.087	108.01	101.6	92.717	98.476	104.86	93.718	101.02	104.68	95.849	99.269	96.563	95.039	103.05	86.05	96.519	102.36	93.196	96.902	95.65	98.2	98.73	97.541	97.241	94.956	92.317	98.804	100.74	103.88	99.557	99.792	105.11	98.765	100.19	99.308	106.04	107.66	95.639	103.66	101.87	97.982	93.384	96.275	103.93	89.552	97.035
102.52	96.886	102.24	92.016	97.107	109.22	91.972	102.76	103.83	99.154	98.469	101.56	104.42	100.56	98.36	97.786	110.65	106.46	104.13	100.85	99.643	105.7	97.68	103.2	95.854	100.1	103.23	94.455	101.47	98.563	107.96	107	101.68	101.99	100.52	92.722	98.154	96.908	101.75	102.8	93.998	107.56	102.7	103.35	96.478	97.605	97.353	104.23	94.001	98.143
103.45	116.13	102.93	105.91	110.28	103.96	95.219	112.98	105.52	108.74	113.17	101.73	106.78	105.48	110.72	119.15	116.55	106.78	110	99.276	104.89	101.8	102.47	99.7	108.38	100.57	104.16	110.65	102.51	104.99	106.7	111.98	107.49	103.69	105.57	104.66	96.829	107.08	95.618	99.708	106.73	117.5	102.32	113.25	97.906	110.03	107.18	98.792	104.45	103.55
97.474	96.181	102.08	96.893	95.978	105.15	97.341	108.81	99.372	103.36	93.237	103.73	95.938	98.419	95.528	102.05	94.832	101.76	104.5	107.76	93.705	107.99	104.21	102.98	93.935	98.445	102.87	94.672	102.94	91.451	99.715	104.16	94.564	99.56	93.067	104.79	98.825	110.25	99.215	112.27	108.43	104.31	99.404	103.04	93.543	99.61	109.98	103.3	104.42	102.91
107.62	90.653	108.94	98.852	95.206	95.151	100.1	102.52	101.63	104.4	99.943	92.985	99.703	101.91	100.51	99.997	106.44	102.23	101.51	92.657	97.676	107.48	97.318	99.263	96.076	99.084	101.22	103.74	95.616	96.148	93.307	101.84	99.41	102.78	95.409	102.25	93.314	94.924	95.795	100.24	84.79	96.834	93.094	92.1	92.557	95.429	99.886	99.352	98.857	99.245
109.75	109.37	104.97	103.03	103.73	107.36	104.41	103.41	101.38	108.83	101.3	106.27	105.73	103.72	104.02	109.11	106.36	111.97	94.039	98.298	98.172	103.88	107.59	107.22	109.1	109	103.19	103.53	114.27	105.17	102.12	106.88	107.21	106.55	97.268	105.04	106.21	108.27	100.16	104.22	104.69	107.05	99.985	106.53	104.7	104.09	101.32	105.78	103.66	105.49
109.48	113.31	116.6	115.27	106.01	114.39	107.32	106.07	118.41	109.09	109.03	108.32	109.62	115.47	107.21	122.3	107.85	112.22	112.15	113.85	116.52	103.55	110.66	117.45	111.91	114.12	116.04	107	108.12	104.56	103.58	109.81	117.25	112.6	118.32	112.51	109.31	109.69	106.4	103.93	108.97	109.38	107.11	109.06	106.58	104.5	107.75	115.33	109.88	108.62
98.862	94.637	109.48	95.552	95.516	97.588	96.276	97.56	103.8	101.51	107.9	95.95	105.41	97.828	97.423	93.957	99.504	103.28	106.91	99.628	94.501	91.047	106.37	94.099	97.689	102.98	102.63	96.781	103.76	90.158	99.705	103.46	100.86	95.03	88.467	101.9	100	102.69	105.24	100.92	95.721	98.029	92.76	95.82	92.571	103.66	99.534	97.546	105.1	93.979
108.52	102.18	101.66	101.59	103.64	106.79	104.82	91.868	105.46	103.82	100.51	97.232	100.59	91.429	114.3	120.37	98.943	112.61	109.54	108.65	106.4	105.94	108.11	106.72	107.15	104.74	111.05	106.19	105.4	108.69	98.018	113.39	106.94	107.5	100.08	103.61	102.91	106.75	103.71	110.22	112.1	108.19	109.46	104.02	104.96	103.03	118	102.7	99.921	111.97
101.87	99.826	101.52	100.86	99.326	94.757	99.709	90.412	96.403	96.36	108.45	91.923	90.185	98.805	94.61	103.28	100.44	94.043	102.82	101.46	102.61	97.325	101.11	103.95	102.87	103.33	100.09	98.037	98.581	103.27	109.7	106.6	104.3	98.596	98.941	94.303	100.1	102.04	99.409	98.532	91.924	97.476	95.998	93.972	98.592	108.28	104.72	93.037	101.38	102.91
114.33	101.37	107.92	101.89	107.25	105.72	107.7	101.57	109.82	111.3	108.55	115.07	109.79	95.818	106.62	98.458	106.84	104.37	110.76	106.24	103.1	111.32	100.02	103.46	115.83	114.48	102.73	106.03	100.42	112.06	110.37	111.97	106.22	106.73	101.65	110.07	111.05	105.64	108.43	107.97	107.75	100.41	106.76	121.28	116.92	109.63	108.54	109.23	106.54	109.74
103.71	108.46	111.65	109.36	106.52	101.73	105.21	100.59	111.47	100.25	107.72	112.67	108.24	112.05	106.58	110.46	119.98	102.9	112.83	108.76	101.07	113.25	109.35	109.86	106.23	103.67	116.73	110.69	110.78	106.09	97.792	110.74	108.65	110.59	116.06	116.68	101.46	112.04	101.18	108.46	110.27	105.42	113.68	96.261	103.28	106.67	120.27	100.37	112.59	109.46
108.63	114.67	106.82	107.43	110.62	111.33	108.26	108.84	107.81	109.07	113.43	114.69	116.63	110.08	110.48	102.69	110.48	109.22	104.73	112.62	111.32	104.44	108.74	99.142	105.75	113.01	115.3	110.14	107.92	108.96	107.33	110.24	115.53	103.59	106.46	107.64	109.48	108.11	106.96	105.37	105.54	110.44	106.32	115.74	110.7	105.39	103.52	103.62	107.61	104.23
112.23	108.94	104.77	112.25	104.38	106.4	116	108.63	103.97	99.77	107.06	103.68	106.13	112.44	104.84	106.44	110.48	104.49	109.66	105.52	107.91	107.65	108.37	112.48	108.07	110.94	104.54	110.98	106.15	103.93	102.06	109.57	109.51	103.64	108.49	108.95	108.69	105.13	110.31	103.22	102.47	101.21	102.59	106.38	112.68	111.07	112.1	106.21	109.64	108.5
106.31	102.2	110.24	112.54	103.41	104.11	114.51	110.98	120.41	100.87	96.065	104.53	113.12	111.08	100.26	101.03	104.3	106.59	109.41	100.02	105.46	111.81	102.96	108.99	109.21	100.06	98.933	109.83	106.08	96.895	100.44	97.88	105.61	110.44	107.68	106.21	110.24	110.84	98.864	106.92	100.95	105.71	107.15	105.09	111.66	104.7	99.602	106.97	109.61	106.2
103.25	91.688	108.76	109.39	106.99	112.15	112.01	107.73	94.864	98.433	108.65	99.023	99.838	101.68	105.19	107.25	107.39	110.12	103.21	108.57	108.98	111.38	99.08	99.609	103.68	104.9	105.53	109.42	107.52	101.65	105.07	104.63	100.62	103.35	106.43	107.78	97.992	109.48	105.81	114.73	107.53	102.66	105.16	104.23	109.12	114.4	103.81	109.08	110.06	107.81
110.24	110.2	104.41	106.44	110.77	96.64	105.34	106.38	107.98	108.97	112.06	107.48	112.92	105.99	105.32	112.27	109.58	111.6	103.31	104.89	109.27	104.59	103.44	106.29	96.705	111.41	110.21	108.96	111.11	108.75	104.17	104.51	102.46	104.94	105.44	98.643	105.95	102.85	104.35	108.91	108.01	103.71	110.52	112.94	107.99	107.71	103.98	107.36	109.3	101.14
94.355	109.24	101.86	106.56	99.88	92.708	104.79	98.886	97.16	106.23	96.999	98.306	97.814	97.387	105.59	102.35	96.409	96.938	103.18	96.754	108.07	101.36	98.228	106.53	95.593	99.434	98.348	101.12	109.62	95.125	103.11	96.586	96.41	101.35	103.36	99.948	101.87	99.23	96.218	96.218	92.76	99.166	98.062	97.658	89.186	104.43	107.63	101.33	105.64	98.871
97.157	110.59	99.943	100.24	114.36	99.514	104.26	103.02	104.26	105.32	105.66	103.94	102.32	103.4	99.999	111.03	101.66	102.99	106.79	101.16	102.26	99.256	99.126	93.954	96.628	104.37	96.189	105.96	101.42	107.22	101.57	101.19	108.56	92.727	107.99	95.838	111.32	102.77	108.01	104.26	97.695	106.46	109.08	109.03	108.2	102.78	106.76	109.64	98.055	100.56
106.25	105.16	104.04	103.55	108.27	110.37	102.36	104.57	102.98	112.19	116.54	109.04	102.97	106.24	104.64	100.83	111.22	107.01	96.286	104.73	98.687	112.74	109.92	109.84	108.22	111.05	106.07	99.261	100.58	101.02	108.78	95.709	111.02	107.28	110.2	104.58	106.7	111.23	108.2	110.37	104.72	108.4	104.09	107.71	109.5	107	114.2	105.39	101.73	106.22
110.29	104.69	107.69	119.98	109.02	115.74	108.97	102.54	115.72	105.64	100.84	105.84	111.07	113.99	101.72	107.21	106.57	107.92	108.59	110.82	111.2	109.16	105.03	107.86	109.69	103.44	104.86	114.03	110.72	114.41	118.65	119.95	105.5	103.06	105.56	105	101.94	102.61	105.12	111.69	106.02	118.16	111.82	109.39	108.29	107.42	104.8	103.21	97.401	107.67
113.47	110.92	100.13	100.51	104.09	112.4	109.54	106.52	105.93	94.752	103.6	101.6	116.4	105.3	100.43	109.56	106.57	103.93	108.85	102.09	103.73	101.96	109.08	109.52	109.5	103.21	108.28	114.6	104.53	108.64	107.1	103.9	100.06	115.1	100.82	101.29	107.86	108.04	95.458	103.81	114.67	107.04	103.75	94.674	117.06	109.69	108.14	101.12	104.22	106.09
109.19	101.55	104.98	109.67	107.83	103.9	109.91	97.371	106.04	104.82	103.38	108.89	120.47	102.1	107.93	104.37	104.06	105.79	108.24	108.09	102.59	110.06	114.26	107.57	101.65	117.23	117.34	111.96	110.14	102.96	108.34	105.63	108.2	106.01	108.71	112.85	112.88	105.92	112.26	107.88	97.282	106	105.77	110.54	110.22	105.93	115.62	112.73	104.75	105.01
102.7	108.41	101.8	102.09	107.62	114.89	108.04	106.56	113.16	106.89	111.62	108.76	105.02	113.13	108.27	110.29	111.34	114.63	116.49	100.37	112.23	105.43	105.53	106.33	113.65	106.99	107.12	114.13	109.3	102.66	119.73	112.96	117.34	103.72	103.98	110.34	96.21	110.86	110.33	101.3	101.87	107.83	113.72	99.427	111.05	113.71	114.38	104.14	111.82	111.54
109.28	103.35	107.15	106.55	102.58	103.56	98.947	106.4	103.62	102.33	100.23	110.67	104.91	110.77	101.64	102.66	106.26	113.88	95.232	102.29	111.04	104.86	110.92	109.65	109.47	106.36	104.69	94.733	113.62	102.41	109.73	103.72	111.37	107.06	105.5	94.576	104.86	111.47	109.68	105.28	99.647	108.18	102.73	107.16	104.04	112.98	105.09	99.516	102.99	107.34
111.81	109.97	107.22	108.45	116.07	110.06	120.13	106.04	107.99	106.83	104.81	107.14	108.46	113.31	107.9	101.41	109.75	104.75	113.15	102.59	107.95	110.47	110.29	110.11	114.59	102.19	109	108.98	106.32	108.93	116.31	108.59	112.07	105.27	108.07	105.99	102.29	114.73	109.89	112.1	109.86	103.71	113.5	107	103.67	112.91	107.17	108.57	103.64	104.08
114.08	105.85	107.93	102.53	107.47	112.8	105.85	99.858	105.86	89.526	124.86	103.43	105.81	104.24	103.63	105.98	110.86	107.24	112.82	104.52	104.88	115.73	119.05	105.63	104.26	106.83	118.58	112.09	104.5	108.1	104.09	104.2	105.31	106.76	110.52	102.01	103.83	97.827	97.862	100.12	107.75	104.73	104.09	113.11	105.83	106.85	112.33	104.79	107.86	106.48
109.04	107.82	110.81	108.21	102.58	104.85	105.76	111.02	115.07	108.56	101.14	103.91	108.49	103.81	100.52	103.05	103.08	104.99	109.42	106.17	107.62	107.28	121.11	109.37	114.7	103.3	113.01	109.52	103.84	98.378	107.23	110.57	107.67	117.4	111.22	107.55	109.51	103.69	103.95	94.625	109.88	107.17	107.16	95.119	107.19	108.6	112.84	115.56	109.33	99.43
106.19	103.68	107.44	99.238	110.32	102.16	109.66	112.42	104.94	98.445	102.73	110.11	106.08	106.4	109.68	103.95	103.17	110.91	112.72	106.71	109.01	105.28	106.9	103.72	104.21	104.12	99.058	102.64	116.12	101.22	111.02	107.5	101.17	107.5	112.35	104.71	98.462	107.23	100.42	107.77	102.71	100.35	106.02	112.11	98.609	111.89	96.899	110.05	117.84	110.72
99.63	96.189	99.931	104.56	100.58	96.676	97.863	100.23	96.044	106.01	103.73	97.223	97.374	94.925	103.94	102.79	92.8	104.27	91.58	100.1	102.79	99.25	87.586	96.513	110.71	100.98	101.1	98.808	87.516	93.683	91.911	112.18	96.477	105.5	97.59	94.933	89.06	95.099	88.893	97.887	98.331	98.288	97.338	99.276	98.921	90.606	104.73	97.002	98.657	98.061
106.74	107.81	95.555	111.58	107.21	95.225	109.34	101.26	107.18	101.63	107.34	106.92	108.83	110.77	100.35	101.18	110.26	111.08	102.99	111.44	98.347	107.3	108.49	114.12	106.6	110.84	106.41	100.64	99.827	104.45	102.74	102.7	111.25	95.186	101.03	111.1	106	104.39	104.94	100.24	105.1	105.94	101.42	100.6	97.434	104.01	106.18	102.8	110.64	98.424
107.86	93.946	100.93	104.44	101.79	98.013	91.429	92.405	100.49	99.96	97.234	103.75	101.36	96.542	99.519	98.171	93.823	99.823	101.67	97.411	94.453	101.52	100.68	104.31	98.166	93.799	99.678	104	94.484	103.52	92.029	97.796	101.48	96.488	104.58	101.25	106.1	102.33	97.407	95.235	97.365	100.4	101.36	103.3	98.397	93.928	105.92	95.408	108.51	103.74
99.695	108.48	105.58	98.94	101.78	108.96	112.45	108.98	99.081	109.07	102.21	108.22	99.04	112.47	96.262	105.14	102.37	111.72	98.557	103.9	98.702	107.69	108.39	104.81	109.24	102.12	99.384	109.5	112.96	98.551	108.21	103.93	113.49	102.2	101.06	104.81	109.2	111.99	104.87	100.64	102.13	105.83	102.06	115.96	101.64	104.4	105.11	106.28	107.58	96.218
106.34	111.61	107.42	103.83	97.133	117.63	111.27	110.08	111.22	113.97	109.28	105.89	101.03	99.529	101.36	104.56	116.14	110.13	111.51	104.03	113.36	114.28	104.19	97.766	109.76	103.64	111.1	102.68	103.19	116.46	110.01	109.67	109.15	108.34	99.792	109.04	108.05	110.89	112.16	108.57	102.51	107.73	112.79	102.84	110.43	104.95	105.07	100.54	109.53	115.08
100.63	98.973	96.628	101.09	102	100.65	101.3	100.89	107.51	107.88	90.483	103.97	94.526	99.573	105.01	93.304	100.8	98.798	110.94	91.912	102.52	109.85	100.92	102.95	99.547	102.38	97.756	108.55	102.77	100.4	101.31	109.43	103.26	97.307	104.06	98.878	100.44	102.89	102.36	100.32	102.62	106.43	106.53	95.37	99.119	102.1	101.16	102.53	101.97	108.16
116.68	117.64	108.98	100.89	104.86	109.69	112.56	122.99	111.99	114.28	99.994	106.06	107.96	116.7	117.32	106.69	108.24	111.61	109.14	110.49	115.16	117.34	111.3	113.42	107.98	103.05	107.42	103.22	101.99	118.53	110.2	101.16	114.02	107.09	106.48	94.997	106.74	107.87	106.56	108.58	114.64	108.03	107.77	117.19	112.81	108.11	108.22	107.41	104.99	106.9
102.61	108.94	104.57	101.24	100.21	103.82	103.72	107.16	104.25	112.5	97.478	102.09	105.01	105.04	109.28	112	111.67	108.46	104.58	112.43	105.05	113.47	98.953	96.335	100.3	104.35	97.589	108.16	109.52	103.29	111.47	112.35	100.89	108.28	106.53	108.44	94.934	101.22	108.1	108.04	105.41	108.46	102.53	109.63	111.18	104.26	110.23	98.391	106.15	101.28
100.06	107.7	110.69	108.72	105.05	106.42	113.35	110.31	110.08	107.79	102.2	109.41	98.422	113.35	110.38	106.1	99.134	106.63	105.62	105.42	113.58	104.16	99.26	106.2	103.08	101.85	106.44	109.66	109.23	111.33	102.78	106.71	105.47	108.6	106.22	107.5	114.31	103.59	104.36	110.64	104.26	107.53	96.875	108.12	109.19	112.18	103.6	103.16	103.3	116.49
101.31	103.99	102.46	111.44	112.83	102.59	95.877	109.08	109.46	103.46	101.19	102.85	109.73	106.95	108.85	105.28	100.66	113.53	99.37	106.68	97.655	105.89	111.32	114.17	107.3	110.21	101.91	107.82	100.17	111.78	103.43	107.83	105.52	114.24	103.13	101.58	99.298	110.58	110.52	104.11	103.27	106.59	105.54	111.45	108.67	98.593	111.76	105.8	103.06	107.68
106.05	102.48	104.98	94.868	100.41	93.627	103.2	104.52	96.686	105.76	103.78	107.4	95.304	100.38	102.13	99.215	94.189	94.643	104.45	105.82	101.42	97.881	102.35	100.47	101.71	102.13	105.22	102.48	102.74	98.596	105.07	109.85	117.46	113.81	101.72	107.08	102.28	106.34	99.935	114	105.84	103.33	105.86	97.511	109.43	103.36	108.4	105.48	105.84	99.228
96.676	91.785	102.33	107.16	104	109.13	95.185	102.8	105.28	107.54	112.76	102.72	111.17	103.75	102.87	98.086	95.951	105.02	103.49	104.9	97.355	106.85	102.79	101.21	98.096	103.98	89.229	100.15	97.88	103.27	99.407	101.65	86.24	98.057	100.29	101.68	103.13	95.602	91.69	107.01	100.19	107.92	100.61	95.172	95.928	102.72	99.729	98.506	101.42	108.48
104.31	103.07	109.23	108.85	115.06	104.71	103.93	106.98	108.13	110.37	109.33	109.88	101.85	100.51	107.61	106.81	102.86	105.14	98.002	106.18	105.85	109.05	117.95	110.02	113.38	117.08	110.62	102.53	105.18	110.4	105.03	106.67	97.703	114.68	114.63	108.81	102.9	112.47	107.51	112	109.67	105.71	107.59	115.49	103.06	105.6	111.46	100.21	98.721	122.13
102.06	102.25	99.291	98.463	102.64	107.08	112.76	107.4	102.85	107.15	101.13	106.98	110.09	101.24	103.76	111.77	121.18	112.74	101.15	102.86	108.98	107.82	104.93	107.7	107.92	112.18	108.15	114.05	104.06	107.12	107.09	113.33	105.71	109.73	101.4	102.95	110.08	103.62	109.75	106.15	108.05	101.95	102.4	103.04	101.41	113.77	100.92	101.48	104.4	110.54
108.22	108.43	109.61	101.11	101.75	101.79	102.43	107.9	98.636	105.19	102.1	104.23	108.49	104.15	114.55	109.02	106.15	112.01	103.41	110.52	112.21	109.1	108.09	114.21	92.432	112.03	104.5	95.869	104.78	111.36	103.58	104.09	98.063	108.55	104.9	104.98	103.59	100.52	101.45	116.58	110.27	111.95	103.94	101.16	97.373	102.45	109.15	104.92	103.4	103.05
105.69	97.808	101.02	104.92	101.91	103.75	99.056	105.08	102.41	114.58	106.5	108.45	105.01	106.98	109.92	113.86	112.49	102.57	104.82	103.03	109.83	110.52	100.15	97.714	103.02	111.61	94.799	111.83	115.85	112.9	105.34	119.04	109.83	104	112.55	105.54	102.94	105.06	103.13	97.612	108.35	94.564	109.48	96.022	96.721	108.34	114.69	106.79	104.81	103.82
105.28	104.2	96.814	109.75	96.69	95.609	100.36	98.864	92.146	98.749	97.274	98.827	95.033	95.859	99.333	96.631	102.58	100.39	103.88	97.384	94.861	97.925	112.29	99.335	99.981	93.77	104.01	98.585	95.656	100.88	97.242	109.97	98.501	103.98	101.75	104.19	95.214	95.842	92.74	106.61	96.809	93.356	105.28	103.23	104.67	94.127	97.955	102.71	108.59	93.415
103.95	111.44	107.01	107.49	101.48	115.44	98.076	102.6	108.12	109.96	111.15	108.75	104.68	110.21	103.68	111.59	106.55	107.09	108.93	110.91	105.86	122.11	102.31	111.99	105.88	104.37	101.64	118.85	107.62	103.16	107.8	103.33	111.63	110.33	108.57	104.98	111.51	110.49	103	115.58	102.42	108.85	102.29	111.86	98.992	96.932	106.93	105.45	107.64	107.64
100.66	115.74	106.71	107.96	110.96	111.8	109.03	105.25	101.52	98.576	108.35	109.52	103.23	108.58	108.6	109.6	112.53	109.99	111.27	105.56	111.27	108.91	99.282	107.43	109.6	104.24	114.66	109.15	110.33	97.315	108.82	110.77	110.8	103.32	104.22	110.24	108.77	104.71	112.69	115.96	109.25	110.4	111.75	102.25	101.72	109.49	109.52	99.953	113.35	101.23
104.65	102.47	90.784	99.706	96.084	93.069	105.39	101.13	104.36	103.3	88.463	91.656	95.845	97.035	92.856	111.09	98.326	96.785	100.23	96.492	100.76	96.553	103.96	99.454	96.387	99.25	92.807	101.13	103.62	103.23	104.05	100.56	99.147	97.827	91.83	104.3	98.891	104.7	93.748	95.042	92.192	107.15	100.38	97.95	99.529	101.66	102.96	98.311	93.613	108.34
103.96	117.86	102.87	110.37	106.45	97.976	113.55	110	109.71	110.64	110.12	111.29	114.1	104.44	103.1	109.71	114.06	104.88	110.08	109.53	111.45	103.43	106.71	106.02	101.97	104.5	113.34	108.68	102.95	105.71	108.92	110.04	115.52	105.92	108.63	99.367	115.07	107.84	113.17	107.8	106.83	113.81	107.4	111.75	109.81	100.53	108.65	108.44	105.41	114.65
99.303	97.634	101.22	100.06	106.87	108.19	91.115	101.24	92.011	101.32	97.549	105.84	98.571	107.8	103.15	105.33	99.573	100.23	104.29	109.73	103.26	110.82	98.089	109.06	101.34	99.693	110.62	104.83	103.21	98.872	102.91	90.801	100.29	102.83	97.444	106.87	105.05	108.79	106.64	99.072	99.126	94.543	103.13	96.391	98.662	109.05	108.13	97.781	95.289	115.83
96.655	106.75	112.94	93.487	99.054	97.076	99.42	101.74	94.484	104.17	101.51	102.69	95.29	99.177	99.405	99.895	100.18	100.62	106.14	104.46	102.78	103.98	100.38	97.147	104.28	95.148	98.874	102.36	110.64	103.97	95.427	97.892	100.28	100.61	102.25	107.49	92.866	104.99	103.29	93.777	102.29	103.56	109.37	95.826	96.165	112.05	102.58	103.96	96.699	101.21
101.51	96.204	100.35	97.275	99.146	103.84	103.53	102.19	91.233	114.18	106.71	111.97	105.76	101.87	99.591	100.17	98.308	103.68	102.66	105.7	98.563	100.75	97.327	98.204	105.54	100.73	109.69	101.39	102.71	96.501	99.349	101.64	97.541	101.17	99.112	95.199	96.768	95.647	100.85	109.16	91.022	99.653	93.721	106.54	88.183	98.578	94.781	99.753	98.019	106.87
97.976	115.31	107.73	113.09	100.47	109.79	104.7	105.69	99.351	104.21	104.48	97.538	110.17	97.833	107.83	99.439	106.33	109.66	106.65	105.77	108.08	108.05	110.54	105.61	112.39	98.911	109.03	103.12	108.6	93.418	96.412	114.07	115.56	104.94	114.48	106.64	113.65	104.51	104.64	107.92	105.72	98.41	114.75	99.789	100.43	105.77	101.83	104.2	106.5	105.28
97.598	101.26	107.81	93.588	100.77	101.01	96.033	107.45	99.081	100.06	95.255	99.777	101.95	92.115	103.57	92.95	106.94	90.069	92.547	99.992	100.89	103.43	92.684	93.276	103.88	100.76	92.24	103.75	98.39	102.16	98.501	108.15	98.717	99.376	103.95	106.8	101.9	98.194	109.76	101.87	93.738	106.06	104.91	95.904	98.487	96.469	106.17	97.032	90.459	107.39
110.6	115.66	109.33	110.43	104.73	103.39	101.7	109.51	105.26	107	101.65	102.05	104.05	108.92	106.01	109.25	107.95	105.58	106.92	108.46	105.46	111.95	107.72	112.59	104.77	106.03	106.53	107.89	101.8	102.33	114.13	105.62	102.32	106.94	103.42	106.03	106.47	102.62	119.17	108.84	107.75	110.49	109.1	108.5	112.86	108.21	101.56	109.82	112.08	102.83
101.64	100.37	103	108.21	99.581	104.34	102.71	101.6	105.06	106.37	96.134	101.54	95.963	102.44	94.095	103.86	106.09	100.54	98.014	102.96	103.75	96.575	99.585	99.487	96.808	99.364	90.88	104.09	98.901	111.49	106.71	101.12	96.765	105.65	100.7	104.35	101.53	107.71	96.533	100.07	99.907	97.046	100.8	101.76	110.31	104.61	105.73	90.935	105.46	99.302
112.11	101.09	108.15	106.8	112.04	116.3	110.22	106.84	113.24	104.44	112.04	115.9	111.42	100.79	100.87	117.46	105.6	105.27	103.51	113.32	102.98	107.91	110.73	120.74	113.6	102.74	106.42	109.29	117.11	111.18	108.14	110.04	108.87	106.5	100.78	106.83	104.76	108.05	111.23	109.33	97.71	109.85	107.72	103.35	113.22	105.47	109.04	110.89	112.46	108.97
104.17	101.82	106.3	111.42	110.14	101.49	104.86	100.17	99.089	107.27	107.73	114.83	104.1	102.05	107.52	103.86	100.95	110.1	98.282	107.2	104.04	100.95	104.76	99.048	107.73	105.7	97.998	105.84	101.64	109.67	106.49	116.47	112.63	108.34	103.2	116.55	105.11	110.01	108.64	101.29	110.23	109.43	113.07	107.2	103.31	104.53	106.06	104.48	102.68	104.25
105.05	111.88	100.22	106.43	94.966	102.26	105.42	112.6	110.19	105.83	107.15	109.95	106.4	98.119	107.92	109.4	105.61	101.86	112.8	116.97	106.17	106.98	111.93	106.87	113.69	105.59	113.57	108.59	101.42	111.18	111.45	101.57	106.58	108.19	109.47	96.741	101.61	102.28	101.38	108.71	110.27	104.01	105.5	106.4	112.28	103.56	108.55	112.16	101.33	99.078
112.7	108.07	103.85	110.4	107.97	106.07	102.13	105.31	104.52	100.17	106.22	105.13	102.69	108.71	99.765	111.4	109.31	102.32	93.87	107.68	114.73	100.86	99.794	101.3	107.35	105.79	100.79	108.86	103.18	105.4	111.18	109.63	104.58	103.32	109.03	110.61	101.68	111.33	108.62	103.12	104.37	98.035	113.85	111.45	112.11	103.41	102.02	106.56	108.39	103.93
120.47	106.08	101.35	113.25	111.05	113.22	112.16	113.79	113.33	104.96	112.8	109.66	113.49	119.82	114.32	102.04	114.48	110.27	121.93	118.02	97.349	104.94	108.92	108.44	107.24	108.19	118.73	110.5	112.14	109.99	109.9	115.23	99.392	104.03	112.29	117.77	112.31	113.33	114.23	116.92	113.64	106.17	109.84	115.78	113.73	110.54	101.07	108.47	114.58	113.16
112.26	103.71	106.99	112.82	107.1	103.32	107.86	107.05	113.79	108.74	110.99	103.64	106.7	112.38	110.63	121.59	109.7	115.48	106.9	107.93	104.23	105.47	110.28	99.036	113.24	102.76	110.58	105.91	109.69	110.26	104.22	105.96	105.87	111.31	105.15	104.06	101.47	105.43	101.66	112.23	113.92	103.19	112.16	104.5	98.685	104.55	110.13	97.02	103.82	103.49
105.61	105.21	108.48	105.49	101.61	107.94	112.65	107.6	102.8	106.05	111.53	109.74	104.16	107.94	96.544	106.75	100.45	109.32	105.57	103.83	104.98	103.45	102.22	100.85	104.15	99.403	105.13	112.12	113.52	106.01	99.967	106.8	100.62	111.17	104.99	108.22	112.81	103.43	93.014	106.14	100.14	97.828	105.75	99.181	96.02	96.364	103.97	108.77	109.93	101.92
106.61	106.07	105.81	108.4	105.14	105.52	97.201	110.54	99.822	105.19	109.04	118.78	107.91	108.48	112.15	101.61	100.74	102.74	112.77	104.57	101.88	102.53	102.27	101.41	109.69	106.51	96.556	106.57	102.37	112.29	109.26	104.61	115.1	107.24	100.47	105.79	101	96.856	108.96	101.89	95.011	96.801	110.34	106.6	103.38	106.21	109.39	95.618	100.14	101.97
91.76	96.482	110.47	88.045	99.37	95.248	92.697	98.385	104.99	92.616	93.527	103.9	96.786	100.4	98.623	95.192	94.841	95.783	97.788	91.16	102.77	96.532	94.727	101.34	101.84	98.144	97.208	96.002	95.149	101.66	105.18	102.51	92.115	91.354	102.43	99.029	91.775	96.695	95.57	98.236	95.345	102.79	100.69	103.9	98.898	94.784	98.107	94.824	104.45	94.373
106.71	110.59	112.14	100.1	108.58	103.58	106.04	105.46	107.41	106.88	104.33	108.48	103.52	104.53	106.38	103.38	117.98	103.08	114.54	93.782	103.51	103.27	106.52	112.03	101.85	103.38	105.77	104.89	98	110.94	107.56	106.6	105.48	96.195	106.56	97.593	110.8	110.67	108.07	110.66	98.848	98.796	101.82	100.76	98.247	110.1	105.15	105.62	99.774	102.25
98.915	103.97	92.169	98.069	101.24	98.195	98.497	90.838	102.82	97.509	108.03	105.81	97.865	105.96	95.987	96.374	106.64	101.82	100.57	97.99	106.98	103.07	96.015	99.896	96.607	98.428	106.64	103.76	104.2	107.58	100.56	93.703	95.734	98.186	97.648	97.473	100.27	99.646	102.64	103.75	94.019	100.68	101.5	98.873	103.4	90.856	101.13	97.936	101.5	99.507
98.685	105.83	98.904	99.212	95.708	97.457	98.238	102.51	101.71	99.675	88.898	98.73	106.9	98.6	103.93	99	87.59	90.704	107.66	95.685	97.819	96.383	100.81	97.328	100.52	102.81	96.238	94.1	105.04	106.37	101.3	90.561	90.65	96.838	103.43	101.46	101.29	93.6	91.304	99.147	93.492	99.302	101.42	94.857	104.04	104.51	103.95	95.624	92.832	94.508
112.93	102.97	114.39	99.957	111.68	106.39	103.94	109.93	99.921	107.37	112.18	108.81	105.2	98.547	104.72	111.09	109.99	107.84	115.35	105.25	110.12	99.392	95.918	105.77	106.16	106.93	108.75	117.96	103.86	101.14	108.59	108.53	100.11	112.56	103.9	104.93	101.75	101.8	107.41	100.69	108.17	104.64	109.04	104.41	103.49	100.61	106.7	109.83	103.54	103.35
113.86	112.63	114.43	117.2	109.79	110.04	108.8	113.36	106.91	106.91	112.14	109.21	105.06	105.76	104.61	111.09	110.12	92.639	98.94	106.25	109	96.012	103.85	110.87	113.82	114.55	111.62	108.81	110.46	107.49	108.94	109.49	107.68	104.55	110.3	116.48	112.05	100.83	109.9	100.85	108.65	106.12	112.47	109.89	112.19	107.18	113.21	103.51	116.06	103.79
105.44	110.39	115.87	102.55	109.53	107.18	104.29	110.37	109.04	105.95	109.14	114.42	108.5	113.56	108.82	101.1	105.91	106.8	109.15	99.335	111.85	112.59	111.62	95.264	108.98	107.28	103.39	112.39	105.53	110.82	111.45	112.09	106.53	109.66	111.09	105.18	113.05	109.74	113.59	106.41	112.9	112.68	104.41	104.48	98.398	106.94	114.64	110.66	103.4	106.38
88.595	93.398	109.49	99.84	98.648	100.31	103.48	93.715	91.902	96.056	92.602	87.971	99.319	100.11	102.18	97.746	98.694	101.38	97.686	98.442	96.457	100.76	94.836	95.109	93.13	95.976	97.676	89.343	103.63	87.48	91.266	95.859	101.95	92.414	91.107	97.895	92.697	90.945	96.367	98.767	101.23	110.84	99.271	95.447	98.549	98.593	87.42	98.167	101.75	98.688
107.7	105.52	102.42	101.24	103.03	105.44	100.6	111.36	95.28	112.92	106.38	105.47	109.65	107.74	104.22	105.38	103.72	105.32	108.32	103.14	111	106.49	100.07	103.73	103.05	89.844	100.33	100.31	99.012	109.34	108.84	105.17	111.07	108.44	97.744	102.19	111.67	104.87	112.68	109.83	103.99	106.19	100.37	112.36	109.85	104.42	106.25	107.78	102.66	109.13
101.4	102.68	116.32	103.52	108.54	112.37	105.04	101.86	107.66	106.07	107.68	108.45	101.73	104.39	105.9	104.52	105.16	105.91	111.54	108.02	105.21	110.96	119.02	108.95	108.33	114.98	107.09	117.3	108.73	105.28	95.43	107.35	101.5	111.28	108.79	107.08	106.73	110.27	117.58	115.32	103.64	109.18	108.9	104.27	117.38	109.99	100.78	113.48	101.07	103.42
104.61	98.943	99.629	105.62	107.01	107.65	112.99	111.32	105.55	106.04	105.55	100.13	105.57	112.86	103.3	114.62	107.34	110.23	112.37	109.8	106.62	108.04	100.56	100.82	99.324	103.81	94.316	105.31	101.8	106.21	109.66	108.68	115.83	104.23	104.48	103.28	116.68	107.43	103.83	108.93	100.88	108.03	114.59	113.13	103.01	98.246	103.17	104.89	104.55	104.69
102.93	106.54	109.55	100.66	100.31	115.46	106.83	111.58	108.48	108.92	112.16	111.38	113.21	102.51	102.22	107.48	112.98	105.5	109.68	106.76	104.71	116.87	108.1	109.07	114.38	102.17	112.65	101.42	107.3	108.84	103.89	103.51	109.94	110.47	112.79	102.83	110.23	102.62	99.971	109.73	95.705	108.16	110.29	98.258	109.16	102.49	96.332	105.49	108.09	114.28
108.68	102.47	101.08	109.12	117.29	106.37	113.63	115.89	111.94	104.08	102.16	112.14	121.51	105.43	107.34	105.38	103.25	111.68	107.15	108.02	104.19	104.94	108.42	108.64	100.82	103.83	105.39	116.55	111.27	104.19	110.99	112.16	111.59	108.43	100.72	108.54	100.98	108.57	111.18	114.27	111.35	109.89	110.16	99.277	104.46	111.13	126.29	103.21	109.46	114.29
105.12	100.54	98.923	99.503	102.25	108.17	108.15	99.041	97.797	105.35	97.57	95.196	102.66	105.19	106.55	109.36	98.932	85.441	98.008	99.529	97.657	91.227	100.67	89.437	101.3	102.63	98.782	109.06	95.141	97.686	99.87	96.895	110.96	104.49	102.99	96.416	106.4	105.07	95.845	88.346	98.708	101.34	98.882	98.592	106.53	94.433	109.5	85.932	97.738	96.702
105.87	109.35	107.77	93.825	107.14	105.32	103.87	113.05	110.16	106.72	106.82	97.31	105.76	112.34	101.07	107.88	113.09	104.7	107.78	97.83	113.11	105.19	104.7	110.83	105.54	105.51	103.53	114.45	101.09	106.69	113.55	105.54	98.582	97.019	108.71	110.34	109.73	104.99	94.275	102.27	104.96	100.85	105.91	104.6	99.526	109.05	101.84	105.15	105.16	104.66
114.92	107.87	105.37	109.06	105.78	108.17	102.23	113.1	105.68	108.34	104.5	115.75	110.58	105.12	106.55	108.49	101.19	104.49	104.13	112.47	104.92	114.19	110.56	107.57	102.96	107.51	107.78	110.6	109.66	109.24	109.89	110.05	97.686	110.39	108.13	111.68	99.495	112.93	107.31	112.98	112.13	106.45	99.145	107.49	107.74	101.64	109.03	112.03	96.941	113.46
105.13	114.45	108.5	99.537	112	102.78	106.98	100.53	97.899	106.12	100.28	101.46	101.82	101.69	101.2	103.13	101.43	100.15	103.23	99.588	105.83	100.41	100.5	101.12	108.73	103.94	106.97	104.98	111.31	101.37	106.5	99.69	102.92	101.48	102.66	100.89	109.15	100.5	109.56	113.37	101.51	117.23	105.87	112.57	108.45	101.64	117.05	106.37	110.23	100.07
105.77	110.3	101.46	109.45	108.7	107.57	110.8	104.99	103.73	103.48	111.45	100.62	103.05	103	111.64	100.71	105.87	108.77	102.57	121.98	108.05	94.888	109.38	105.85	106.21	101.34	113.25	100.93	116.89	114.03	109.66	104.91	109.66	108.44	111.41	107.43	103.64	103.09	110.44	107.57	110.91	108.5	106.7	97.435	108.47	102.16	97.517	102.85	91.235	100.8
109.88	101.45	111.19	104.7	103.47	107.74	114.71	112.34	112.18	105.92	114.02	105.93	106.86	105.65	116.56	111.91	113.55	108.76	100.31	105.86	118.03	102.8	110.28	113.56	113.27	102.71	107.46	111.31	109.12	99.543	106.58	113.08	106.98	111.95	104.32	121.14	106.53	108.49	116.26	107.24	110.89	97.944	105.18	97.769	107.63	103.32	97.852	109.86	102.82	107.76
107.61	112.96	104.67	107.05	101.59	107.42	99.67	101.13	102.45	96.52	104.97	113.04	101.87	112.44	103.92	107.29	106.76	113.23	98.062	108.61	102.64	110.8	104.23	104.74	108.35	98.852	109.07	115.36	115.17	113.86	107.74	109.59	101.77	107.1	105.04	110.58	99.693	105.32	108.02	111	112.14	103.42	105.65	102.85	111.42	100.08	103.98	115.63	114.94	102.82
102.07	103.37	101.14	94.778	100.67	100.44	108.78	91.647	105.74	99.69	103.85	102.96	104.57	104.38	98.782	99.751	100.39	102.94	101.08	98.939	103.28	99.25	103.87	95.979	98.373	94.587	93.141	97.668	101.33	102.32	98.471	108.6	99.388	98.754	99.499	102.72	99.775	90.538	99.445	103.99	104.11	101.94	98.381	105.27	104.24	115.33	102.35	95.843	101.54	96.42
95.651	102.21	98.992	106.06	99.24	100.91	104.96	112.24	110.59	92.789	107.58	102.54	102.09	106.33	95.929	95.612	109.68	102.65	93.43	91.49	99.53	91.866	102.57	92.372	96.568	109.81	95.26	103.88	107.57	96.868	102.83	100.42	101.06	106.26	101.62	94.278	96.046	105.34	104.13	102.83	99.457	103.45	100.8	101.59	97.225	95.296	109.95	97.129	108.1	105.8
113.26	103.54	118.89	113.64	110.72	118.45	116.15	110.09	103.59	104.86	102.8	103.81	107.2	105.52	114.82	111.13	114.73	116.49	114.78	116.5	109.56	105.9	108.22	102.85	102.48	111.56	110.18	99.404	106.14	104.98	106.4	108.13	107.35	103.15	108.89	107.04	101.82	112.97	104.58	106.05	109.16	101.38	111.53	101.43	110.17	110.06	100.44	104.85	113.03	101.48
101.37	91.544	93.822	96.957	98.528	87.334	101.78	102	97.203	99.832	96.642	97.324	95.677	97.964	93.243	94.221	99.159	97.249	100.2	98.199	92.714	103.52	104.71	107.81	100.08	95.849	96.473	104.11	97.417	98.344	110.09	91.572	106.93	94.725	101.06	97.237	106.78	107.46	100.29	97.692	94.873	93.417	99.381	91.372	100.59	96.827	100.68	98.992	90.989	100.69
98.523	103.06	101.04	109.9	102.37	103.24	103.05	108.55	115.36	104.93	104.04	114.44	107.07	100.85	105.88	105.37	107.18	100.94	104.88	112.79	106.84	110.16	102.75	98.95	109.41	108.4	99.506	106.66	100.51	105.27	105.02	109.39	102.77	107.67	107.52	107.33	101.19	96.597	97.524	107.91	102.81	105.4	105.59	103.75	110.22	101.81	109.39	100.98	105.21	99.005
102.96	94.973	95.623	81.432	91.5	106.95	96.522	99.301	98.785	97.488	97.376	99.38	99.893	100.45	100.88	88.026	99.132	92.026	98.245	91.16	93.095	93.999	94.452	89.954	104.58	95.898	93.136	94.366	95.619	109.42	100.67	94.608	95.853	93.93	93.797	89.849	100.82	98.745	105.43	99.221	91.85	97.139	94.283	91.752	105.85	98.911	98.139	88.398	92.239	105.12
112.85	102.51	105.55	116.06	109.85	108.7	103.88	100.03	109.05	109.19	105.06	107.01	119.24	106.43	99.854	100.27	113.23	113.61	106.68	98.479	111.98	104.33	111.68	107.48	104.85	106.12	103.25	112.73	113.8	104.54	110.59	105.4	114.51	111.18	109.67	103.64	109.52	106.02	111.08	109.7	112.57	108.53	109.29	116.88	110.56	105.55	111.27	116.3	105.62	98.261
104.98	108.5	108.08	117.71	102.23	104.28	109.17	108.23	99.037	108.19	112.07	110.95	106.9	98.336	106.02	113.53	107.17	103	110.59	103.12	102.34	115.65	101.55	113.83	102.71	96.828	111.47	93.586	114.99	110.95	107.6	94.763	105.94	120.23	119.98	109.89	95.51	107.33	108.87	112.32	112.28	114.43	111.7	108.35	105.95	109.95	105.23	106.57	104.55	126.28
117.29	114.11	111.38	102.43	112.09	114.78	112.45	115.38	106.68	114.37	117.96	116.5	107.92	101.81	115.18	103.37	107.84	110.83	106.54	103.42	102.37	106.4	108.93	107.63	111.58	115.95	102.98	115.14	98.365	110.16	104.05	112.16	101.06	113.13	106.07	106.58	108.69	106.62	104.14	100.58	99.415	110.37	109.54	112.16	107.76	106.72	112.72	107.27	114.11	117.94
98.789	106.2	110.9	110.16	107.99	109.78	104.86	104	110.07	105.91	104.94	105.4	102.47	102.62	106.05	106.19	110.73	99.918	106.31	108.37	106.11	104.94	109.78	104.84	106.64	109.58	99.525	111.6	109.74	103.14	113.32	107.34	110.32	112.49	98.638	103.97	108.56	102.28	102.27	102.6	111.81	103.09	107.53	117.12	101.02	104.56	100.93	109.53	98.618	103.79
110.66	103.05	88.779	112.05	99.096	103.83	104.67	105.82	96.379	104.31	111.93	100.15	111.08	108.71	97.91	103.12	102.99	94.613	101.85	111.68	102.44	100.18	108.79	105.92	100.7	110.27	110.34	112.85	108.17	113.34	105.45	105.7	104.27	99.749	108.67	98.989	100.63	105.19	99.66	102.98	100.52	106.99	99.857	101.76	101.14	103.91	101.85	110.35	97.61	99.514
102.48	102.64	107.48	105.54	106.11	107.27	108.37	106.51	101.93	105.02	105.8	102.2	103.38	100.34	95.694	105.82	97.425	104.45	109.88	101.61	103.13	108.64	101.13	94.106	102.79	107.21	101.78	93.23	101.87	102.48	102.18	101.93	96.467	103.14	107.84	95.97	101.51	101.52	109.32	110.13	106.88	103.28	102.19	96.523	100.93	103.27	100.09	100.68	102.64	104.12
94.962	97.963	103.8	90.572	102.58	105.7	94.264	101.15	95.695	93.001	103.8	100.01	93.461	103.01	88.593	103.46	105.93	97.523	100.54	89.086	96.274	98.899	93.629	97.277	102.47	106.53	101.48	96.962	108.98	97.6	97.495	95.225	88.481	83.923	107.24	96.115	99.564	106.72	100.76	99.369	96.847	98.885	94.421	101.43	92.084	98.561	95.989	101.07	97.327	107.99
112.46	107.74	106.64	113.32	115.92	114.59	104.58	108.42	107.18	117.83	117.04	111.26	104.57	119.05	113.97	110.99	109.77	119.95	107.09	116.71	99.77	105.56	105.85	107.55	105.15	107.88	105.53	111.64	115.8	109.59	114.53	115.28	111.5	104.7	111.52	109.15	112.31	111.11	102.04	112.21	117.54	113.56	112.5	103.41	106.63	111.57	108.81	108.13	108.91	109.46
98.352	93.596	101.25	103.95	101.19	99.471	101.5	105.14	105.63	93.846	99.127	104.18	106.88	98.765	104.59	99.816	105.89	107.22	101.63	92.65	93.016	110.55	95.735	102.41	107	100.74	104.36	106.7	98.235	108.68	93.186	96.703	96.041	108.53	105.21	102.65	108.5	99.117	103.62	108.86	90.497	100.58	102.73	102.43	107.67	95.439	91.765	96.792	104.78	99.325
90.162	104.04	101.8	95.312	105.5	97.191	97.684	97.683	99.799	94.178	98.373	87.968	100.54	107.06	92.265	102.89	98.278	90.047	95.268	102.15	96.049	102.03	97.56	100.01	99.881	96.293	94.215	91.655	91.416	97.186	100.29	103.14	97.394	92.05	90.452	93.477	100.63	100.07	95.085	101.87	97.749	105.49	102.51	94.187	101.44	96.741	98.299	93.376	94.895	96.21
112.68	100.35	106.95	112.37	98.106	106.8	110.77	103.41	107.46	108.11	105.52	101.47	103.72	98.572	108.22	106.64	113.62	111.28	119.25	117.35	101.04	102.4	107.34	100.69	112.03	107.7	117.11	114.07	112.84	116.62	110.85	115.19	107.16	105.15	114.89	114.31	107.86	105.18	102.81	109.22	112.49	105.71	107.04	103.73	116.09	107.66	99.867	117.29	110.24	102.17
107.61	107.46	105.81	101.99	111.79	98.941	98.169	111.15	104.86	112.06	106.29	101.33	100.87	98.634	102.25	112.67	96.873	109.49	104.38	110.48	107.21	99.275	103.47	103.7	104.14	109.48	110.08	108.92	105.78	102.33	100.19	96.779	109.84	101.03	108.12	107.28	98.593	112.94	105.98	112.93	111.57	104.46	106.75	100.52	96.631	106.45	112.25	102.34	103.69	102.67
106.22	109	107.88	108.11	103.35	108.47	108.39	102.59	110.44	93.291	108.12	99.123	101.08	112.92	112.21	107.41	93.707	106.63	97.659	105.51	110.54	104.43	98.397	110.71	106.16	102.82	114.46	105.9	104.26	106.45	108.67	110.16	105.76	105.48	106.79	110.63	116.6	108.55	106.84	106.65	107.63	106.24	113.85	108.58	98.869	109.08	101.39	104.63	98.592	102.9
108.55	107.47	106.28	98.772	111.69	106.43	96.914	107.47	106.15	104.86	108.56	109.11	108.93	97.835	103.19	103.96	99.348	106.5	105.27	103.15	97.785	116.38	110.11	98.842	97.487	106.82	104.73	112.43	105.42	106.68	101.82	100.51	98.421	105.53	106.31	103.57	100.47	101.8	111.8	107.98	106.42	107.57	102.43	109.49	103.16	113.42	109.1	110.21	109.14	106.62
104.09	110.59	108.22	104.25	113.07	109.87	103.47	105.18	93.709	109.01	106.08	113.05	98.407	105.12	105.17	106.4	104.82	108.14	106.56	100.86	108.14	110.11	99.361	102.78	105.73	109.54	107.59	101.62	109.78	98.672	109.42	101.8	115.09	107.47	107.93	105.93	112.9	102.13	109.73	97.568	101.86	107.97	103.68	101.05	101.82	105.18	109.29	107.48	105.13	109.9
113.66	103.3	112.17	110.96	110.24	114.43	108.77	113.46	108.91	112.06	116.95	107.1	110.28	117.89	108.08	112.7	99.991	98.754	106.77	98.261	105.63	106.67	103.24	103.2	105.29	104.94	103.39	106.18	109.21	105.75	107.67	104.76	112.74	108.6	109.14	108.09	110.28	110.52	114.97	99.161	109.34	119.82	102.74	107.36	107.49	115.23	105.57	101.02	105.01	113.34
116.77	113.52	111.71	109.14	97.893	116.52	114.71	112.88	107.36	115.03	120.15	116.43	109.14	107.66	115.04	107.84	102.22	107.77	111.96	110.87	105.06	112.01	111.95	112.46	107.05	110.43	98.38	122.65	101.13	114.47	115.55	114.58	108.17	105.33	110.58	115.56	115.7	109.85	101.09	115.03	113.07	115.63	115.1	104.01	109.45	113.04	112.5	106.1	119.42	111.46
105.97	98.401	108.48	102.12	109.89	103.46	107.44	118.12	103.38	105.2	102.33	105.38	104.81	113.02	109.1	101	103.85	102.83	102.17	105.16	98.438	105.02	107.96	110.97	98.998	110.51	106.71	103.05	102.69	101.04	108.81	106.96	101.62	102.49	109.17	111.87	118.62	104.58	100.73	105.75	103.91	107.79	102.21	108.81	109.43	111.98	104.87	107.15	108.01	102.77
107.42	113.85	108.36	109.63	102.9	99.838	97.386	103.65	103.32	107.3	102.19	113.08	108.15	102.6	113.81	105.32	112.32	105.89	102.72	93.408	105.61	101.06	99.798	108.45	105.42	113.11	107.46	107.19	103.53	104.28	110.67	99.51	99.26	106.9	100.44	101.64	106.65	107.9	105.15	104.85	106.07	106.83	99.618	101.92	102.53	103.24	102.84	118.86	110.25	103.6
99.044	98.545	108.76	96.786	110.06	99.941	94.583	99.564	102.71	102.87	105.39	96.786	100.69	96.317	102.51	107.75	97.323	97.966	102.22	101.23	102.1	114.68	95.208	99.725	103.46	98.341	106.31	98.675	94.957	106.94	105.36	89.794	105.17	102.87	95.528	99.847	101.86	95.447	98.89	98.471	104.29	100.83	98.793	101.62	101.28	101.99	97.22	98.132	101.6	95.898
110.2	114.38	113.35	104.16	110.65	110.97	112.13	114.28	116.07	103.9	112.69	108.94	108.17	98.099	119.46	115.78	103.24	107.26	115.82	107.57	111.12	108.81	101.9	110.86	106.89	106.5	115.92	104.12	107.28	108.84	99.627	106.83	108.08	112.51	106.48	103.96	111.99	110.74	104.81	103.59	115.83	113.46	112.27	103.59	110.87	108.87	108.79	111.01	101.91	106.61
101.03	109.19	105.3	101.49	102.88	96.856	103.55	102.71	109.24	109.01	109.36	99.568	99.904	111.4	96.739	112	94.43	102.38	107.09	104.09	97.104	109.1	105	109.51	98.078	100.74	100.53	108.33	115.5	103.75	100.36	99.538	101.98	101.33	105.42	102.18	105.18	105.76	99.995	113.29	101.52	105.03	109.87	98.938	111.67	102.17	110.92	111.76	107.8	105.91
93.915	99.77	93.118	100.61	97.32	94.421	104.58	94	101.61	96.059	89.058	94.508	102.5	104.41	106.58	109.57	99.785	98.786	104.39	99.578	104.73	104.63	101.17	97.755	94.483	93.52	98.152	95.933	92.374	102.77	93.84	98.005	102.51	97.587	97.806	95.782	98.602	102.27	98.662	109.97	98.171	88.237	107.83	102.19	109.55	97.291	101.2	104.44	97.792	93.344
90.717	100.71	95.28	90.72	99.757	98.202	105.29	99.613	101.3	100.09	101.55	95.37	92.691	94.819	86.85	102.01	99.326	100.82	103.1	94.877	103.25	99.676	92.377	94.125	104.38	98.478	95.661	98.583	95.753	94.368	97.27	96.142	92.155	96.212	95.45	95.274	99.176	89.896	91.693	97.535	96.9	98.103	98.786	107.63	103.88	98.294	95.263	92.526	104.46	102.78
105.28	103.71	93.579	106.58	93.764	101.63	92.18	109.82	99.833	105.28	93.112	97.269	97.619	105.31	89.798	94.374	93.216	97.049	105.08	102.23	95.289	103.18	97.861	103.79	94.443	111.3	100.05	104.94	92.732	101.72	96.014	101.84	96.394	98.868	108.51	95.291	102.99	108.51	101.95	84.256	101.81	99.255	93.963	96.177	95.778	102.92	99.721	100.63	106.9	101.01
109.24	104.31	107.74	108.83	107.36	100.15	100.45	110.76	111.49	106.91	109.44	101.91	97.693	110.06	110.24	101.9	108.93	102.48	98.845	107.22	100.85	101.73	101.42	111.93	109.31	101.16	112.12	107.75	103.43	102.16	108.54	106.41	118.21	112.66	106.88	112.28	106.23	106.8	112.87	112.33	116.76	109.97	115.2	110.43	104.23	107.76	108.4	103.18	112.76	103.35
102.77	109.36	115.52	110.91	103.78	101.54	111.2	100.39	107.3	104.9	108.33	109.07	107.12	101.62	107.89	99.614	110.06	103.41	107.77	111.05	114.79	99.55	102	106.11	104.51	100.24	106.05	108.69	112.83	107.15	103.03	107.68	115.68	101.68	108.15	110.57	97.518	110.27	106.03	102.68	102.98	113.8	108.38	100.62	97.144	102.3	111.87	114.22	102.84	107.55
106.66	98.587	101.45	110.19	106.7	105.82	101.17	105.59	110.18	111.94	108.24	99.213	102.98	107.17	106.87	112.04	100.28	98.82	102.49	95.866	107.08	97.621	107.46	98.063	102.98	107.53	104.69	107.7	100.78	107.78	111.82	106.39	101.84	108.59	105.98	99.024	104.81	103.22	102.8	97.709	93.197	115.25	95.221	112.79	106.78	108.67	101.36	111.12	106.31	104.84
108.57	99.027	106.82	100.72	100.4	94.701	103.44	114.71	99.032	96.925	101.51	107.7	103.6	105.36	94.638	108.05	100.54	102.33	102.81	104.2	100.73	102.39	111.99	101.88	109.81	110.91	100.8	100.93	106.2	101.22	107.34	108.52	108.94	99.757	100.47	107.03	106.96	98.845	95.594	103.09	109.21	112.03	104.01	100.52	101	105.4	98.972	109.51	106.94	102.25
105.3	102.22	90.394	96.021	97.275	97.403	110.02	100.12	102.1	107.39	97.43	101.54	105.68	92.058	101.89	103.89	101.96	102.62	110.99	105.19	99.237	103.31	101.36	99.715	98.455	97.307	100.89	100.46	94.42	99.193	106.85	107.19	95.426	102.8	101.9	98.319	100.66	104.3	97.56	106.3	100.78	98.473	105.35	98.699	102.34	91.102	105.71	99.338	93.656	98.096
91.149	94.517	97.471	98.733	101.98	103.64	91.726	94.59	103.76	95.497	98.329	87.14	85.423	99.316	103.9	100.19	102.89	100.01	93.994	93.536	99.879	99.387	99.167	97.235	98.785	92.162	97.47	94.537	100.65	99.583	104.64	96.742	102.74	97.373	94.642	94.653	94.65	99.368	97.279	103.1	102.19	97.144	89.702	96.85	94.529	98.467	98.523	101.73	100.31	87.989
105.27	107.27	101.4	99.588	108.2	112.91	103.8	105.01	114.1	111.24	109.15	114.2	104.66	101.52	102.38	112.48	110.42	103.44	101.73	110.38	105.38	99.637	105.84	97.631	105.88	106.28	104.48	103.51	98.882	99.346	105.61	94.565	105.79	106.61	110.53	107.19	104.83	110.41	102.79	104.97	111.17	109.19	100.9	95.218	104.21	105.44	93.132	102.7	112.37	106.12
109.7	101.94	105.38	106.44	108.62	97.183	104.86	94.306	106.19	104.83	111.45	98.384	108.25	110.42	101.86	99.619	100.53	109.22	106.51	111.49	112.1	112.32	101.83	105.38	105.15	111.01	103.03	103.87	102.75	106.78	108.76	99.392	107.31	103.85	105.6	108.94	101.1	105.95	111.72	105.85	111.1	110.44	101.51	95.95	100.92	104.58	100.47	103.91	106.04	108.47
101.43	100.54	102.13	108.81	114.2	106.25	101.29	109	105.37	107.71	115.09	105.79	108	109.22	109.33	113.72	106.33	107.22	105.65	110.85	108.76	108.71	104.38	112.81	101.41	107.36	103.68	108.95	112.37	102.65	106.31	102.13	105.99	107.63	113.66	108.72	101.76	102.16	114.15	104.81	110.03	109.61	97.343	101.2	96.646	111.55	106.37	96.134	102.29	115.27
97.929	100.5	93.271	94.768	93.176	103.84	97.551	91.87	97.779	90.448	91.093	101.65	99.562	97.314	90.828	95.553	108.97	97.386	101.91	96.229	89.593	99.585	100.32	95.717	99.375	99.878	100.46	96.651	103.08	100.49	101.65	94.928	102.84	92.26	105.82	88.909	87.905	106.84	95.823	89.638	106.26	100.24	100.4	97.943	89.33	103.65	98.453	88.746	96.514	100.96
96.543	99.249	99.996	99.213	101.78	104.01	95.379	101.82	96.169	99.486	99.083	97.233	100.02	100.41	94.804	94.215	97.596	109.91	102.62	97.214	95.553	93.645	102.35	102.71	94.686	94.345	96.675	102.8	103.71	99.25	96.935	97.042	98.931	98.787	99.337	101.12	94.832	95.676	89.693	96.092	95.074	94.733	101.15	95.265	97.598	100.42	98.174	105.13	92.254	95.287
109.96	103.49	109.67	108	104.88	114.38	109.6	115.53	120.67	110.9	112.05	107.43	118.75	114.34	114.99	108.31	101.09	110.48	108.35	113.61	114.83	113.23	107.35	110.51	122.72	116.81	108.73	116.92	107.79	109.25	103.21	108.05	110.4	107.36	106.21	114.72	105.29	110.57	104.18	107.13	108.33	106.22	106.19	110.84	98.809	108.62	112.88	104.39	108.05	117.4
104.77	105.97	107.97	107.16	102.43	113.44	105.63	103.66	108.54	108.99	106.64	107.17	96.632	108.92	104.16	107.05	108.62	103.62	107.99	102.98	103.96	108.13	104.22	102.35	114.49	113.05	102.21	114.69	101.08	109.44	102.57	101.44	100.5	101.19	106.93	100.7	104.85	96.672	102.77	104.86	107.87	104.17	102.73	105.04	101.16	112.27	114.11	103.65	99.772	99.037
104.97	110.23	105.09	105.18	96.936	105.72	102.95	108.29	102.41	111.13	109.77	107.72	113.83	108.34	102.17	107.98	108.64	103.29	109.67	87.683	109.52	109.67	116.02	108.06	100.87	100.75	99.419	103.18	104.77	94.462	112.28	109.06	104.2	108.78	102.65	108.24	107.27	103.51	109.46	106.08	111.45	103.9	105.9	103.41	107.47	99.61	108.01	101.95	107.2	100.34
97.434	100.84	95.104	101.98	105.56	94.259	98.432	101.46	92.389	95.663	94.748	98.203	103.06	104.57	100.2	90.673	94.695	96.042	101.99	102.73	95.179	102.16	92.46	103.91	102.36	95.907	101.91	101.59	96.477	104.11	102.22	104.07	104.2	103.97	106.23	98.906	97.04	95.916	105.93	100.28	103.53	101.13	94.677	105.63	100.27	99.246	95.231	105.82	101.23	98.384
[truncated: 150 more columns]
