# Supplementary material for: Genetic dissection of main and epistatic effects of QTL based on augmented triple test cross design
Source: PLoS One. 2017 Dec 14;12(12):e0189054. doi: 10.1371/journal.pone.0189054 (PMC5730204; doi:10.1371/journal.pone.0189054)
Supplement: S10 Supporting Information — (ZIP) [file pone.0189054.s010.zip › z6_600_0.5_10.csv]

105.45	104.67	110.75	107.01	104.06	104.94	105.11	105.15	107.9	104.94	105.84	105.33	103.85	103.48	104.47	109.12	105.55	104.72	105.34	103.89	104.16	105.59	104.72	103.64	106.58	107.29	107.07	106.78	107.6	104.42	105.62	107.07	105.26	108.89	104.12	106.88	105.36	103.17	104.5	107.05	104.68	107.04	107.33	104.95	106.25	104.8	105.42	106.33	106.62	105.29
98.987	102.79	101.2	101.19	100.3	102.65	101.63	102.43	106.58	103.62	99.847	100.12	100.3	101.93	101.1	103.33	102.26	103.56	101.46	104	100.6	103.17	102.92	102.02	102.83	105.56	104.74	106.03	104.25	103.14	103.2	99.52	102.72	103.54	106.05	103.68	101.78	104	102.61	100.81	100.01	104.68	106.58	102.54	104.27	103.95	100.81	102.43	101.49	103.36
107.7	113.57	110.68	111.57	109.01	107.33	109.98	109.59	111.33	114.47	110	110.75	110.27	110.06	107.45	113.63	111.45	108.01	112.43	110.14	111.98	112.9	110.16	107.77	107	109.95	111.51	109.33	108.4	106.55	111.32	108.74	107.39	107.47	111.23	110.08	110.04	112.59	109.85	109.19	108.29	110.96	108.8	108.1	106.21	110.77	109.51	111.88	108.98	111.18
96.221	102.03	97.763	100.14	101.94	102.43	95.948	100.78	101.96	98.891	104.17	97.024	103.47	100.39	99.167	103.25	100.41	98.273	99.011	100.85	97.318	95.187	100.14	101.62	100.17	103.89	100.33	101.32	99.794	101.46	98.733	101.35	97.563	100.35	100.22	99.582	96.993	99.51	101.56	101.39	100.34	99.292	99.822	101.06	96.788	98.624	101.82	101.76	99.491	100.99
110.59	113.33	112.52	114.94	112.84	113.99	108.24	109.77	110.56	104.92	112.81	109.96	108.88	110.12	113.01	106.65	112.99	110.84	112.56	111.69	107.94	113.63	106.18	110.81	112.6	109.22	108.2	109.53	111.82	108.93	109.06	109.09	109.21	111.64	112.46	112.26	109.94	111.6	110.98	112.14	108.08	108.64	111.28	109	109.1	109.27	109.14	107.12	112.12	110.82
100.65	95.459	99.097	97.869	96.606	100.34	98.137	100.02	100.47	101.56	99.477	98.859	98.542	95.624	98.92	101.26	99.958	99.258	97.347	99.513	99.961	98.648	97.174	101.74	99.425	98.812	96.477	98.956	100.25	96.853	97.706	98.679	102.57	99.711	97.667	98.877	98.685	92.994	100.53	99.877	98.949	99.083	98.132	97.669	98.17	96.016	99.878	98.59	98.529	99.488
100.32	99.879	102.78	101.55	99.743	101.15	99.178	101.19	101.14	98.355	99.471	98.39	100.4	102.67	103.9	101.15	98.442	102.61	99.599	100.61	101.92	100.39	101.48	100.6	101.31	103.59	101.86	101.01	100.06	100.72	101.37	101.35	99.779	100.68	98.119	99.998	99.718	103.02	100.41	101.39	102.9	99.188	100.06	101.29	100.3	100.21	102.34	99.25	104.58	100.13
107.72	108.6	111.61	104.89	108.96	109.69	109.13	108.61	107.84	107.7	107.89	111.92	107.86	105.35	109.86	109.14	109.38	107.6	107.72	106.47	110.23	108.99	109.2	112.76	108.11	107.3	112.14	107.3	106.08	110.19	107.28	108.92	109.43	110.15	108.16	110.29	106.17	108.61	105.77	106.97	110.41	108.92	106.77	108.65	110.75	108.27	107.59	107.27	108.71	110.06
109.33	108.72	110.61	110.22	107.07	109.45	108.02	107.7	104.94	105.94	107.93	105.85	107.87	107.6	107.9	109.37	107.93	103.91	107.95	108.66	105.96	106.58	108.55	108.75	107.31	111.68	107.61	108.23	109.34	107.91	108.5	108.81	109.93	106.82	104.73	107.61	109.83	109.01	108.3	107.92	108.12	105.96	105.81	107.44	105.91	105.01	108.37	107.15	109.89	106.97
105.11	104.75	109.61	104.8	106.14	106.48	106.64	105.44	108.06	105.15	110.19	106.81	105.1	105.68	105.06	107.44	102.63	108.81	107.43	110.07	108.3	107.23	106.39	104.5	107.31	106.66	106.61	107.04	104.59	104.59	106.5	106.85	107.45	107.73	109.3	106.14	106.35	104.6	110.04	106.02	106.03	107.47	103.17	105.9	106.91	106.07	107.89	108.79	106.93	104.31
108.58	106.78	108.25	104.87	107.93	106.65	104.2	105.07	104.54	108.18	106.23	109.42	108.42	107.28	109.1	106.89	108.53	110.84	106.61	107.7	109.04	108.66	108.09	109.48	107.88	109.45	105.95	110.56	107.3	106.44	110.42	107.68	106.84	107.15	110.8	108.44	107.39	105.91	108.17	107.33	107.24	109.52	108.68	109.06	105.79	110.24	109.76	107.75	110.81	106.06
107.6	105.5	104.21	104.97	107.29	105.15	103.23	106.61	100.29	107.04	103.26	107.08	109.16	102.69	109.04	106.9	105.7	105.76	105.05	105.8	105.15	105.03	104.73	107.14	107.94	105.28	104.83	104.09	105.98	108.27	103.06	103.73	104.3	103.68	107.74	107.17	104.27	105.55	104.68	103.16	107.27	108.44	103.74	105.94	104.7	107.12	107.09	109.35	108.06	106.26
105	104.2	108.16	106.68	103.04	105.21	105.54	106.22	103.92	104.18	105.37	106.16	105.09	102.07	103.85	105.94	103.05	106.44	106.4	103.41	106.06	106.94	106.13	107.09	104.71	101.86	106.19	107.12	105.35	105.1	106.23	104.87	103.85	105.93	104.54	104.44	104.63	103.62	104.35	107.04	107.67	107.17	105.29	106.35	101.45	105.52	108.46	103.9	105.61	105.16
107.54	105.92	106.57	110.5	104.7	107.31	111.28	105.26	104.68	105.63	105.41	106.41	105.64	106.17	106.06	107.06	105.61	107.88	108.07	105.27	101.33	105.38	107.61	107.59	106.13	105.99	106.19	106.37	108.74	106.01	106.66	100.64	103.46	106.64	109.15	105.08	103.07	107.36	105.18	107.84	110.75	107.15	105.72	107.58	109.06	107.95	105.34	104.58	104.12	105.25
97.971	99.358	98.096	96.445	94.544	101.24	97.583	100.53	94.477	98.886	100.11	98.73	99.598	101.24	98.014	97.431	95.775	98.952	97.093	98.446	96.88	98.347	98.7	98.055	99.298	98.397	95.941	98.267	97.55	100.68	102.87	96.773	95.367	99.07	100.48	98.85	99.196	99.451	95.62	98.564	99.388	99.591	96.771	98.503	97.258	98.844	97.72	97.726	94.648	98.815
105.62	104.65	108.36	103	103.74	103.41	107.36	102.59	106.63	104.28	107.41	103.1	108	106.9	106.31	103.31	104.16	107.84	109.08	103.88	102.31	104.73	107.62	106.25	104.77	103.8	103.9	105.78	103.97	103.31	108.27	105.24	105.39	104.41	103.83	105.76	105.89	108.57	105.95	105.37	104.8	105.17	107.34	105.88	104.17	107.78	104.47	105.9	108.66	102.25
109.09	104.73	108.87	108.19	106.29	107.5	106.56	105.44	109.53	112.02	106.53	109.9	107.07	107.21	107.71	107.38	109.83	106.37	103.94	106.26	109.54	108.06	104.76	110.44	107.86	106.82	108.96	108.52	108.58	111.11	109.37	109.34	109.5	107.91	108.27	105.84	108.27	107.85	107.23	109.49	110.56	106.67	109.91	110.46	109.45	108.75	107.38	109.17	108.81	108.84
107.63	105.67	107.1	104.26	104.69	107.11	103.53	107.77	105.02	105.24	108	104.96	104.12	106.13	104.88	106.2	103.56	103.82	108.82	104.45	104.26	108.32	103.37	105.63	102.94	104.26	104.87	105.14	106.3	104.49	106.32	108.13	106.85	105.69	103.07	103.6	106.13	107.92	107.13	106.48	103.2	108.12	104.08	106.21	105.82	104.77	106.06	105.77	104.96	104.89
101.57	97.459	99.428	100.62	98.695	102.59	98.574	99.584	100.33	100.6	96.647	101.56	102.11	97.766	102.23	99.614	99.63	101.61	97.834	99.343	98.854	100.77	99.063	100.66	103.19	100.5	100.43	101.06	103.33	99.622	98.215	98.306	102.09	98.253	98.975	98.506	99.396	100.81	98.684	100.92	98.126	98.787	103.66	101.7	95.924	98.785	99.683	99.562	98.41	99.224
106.09	105.76	103.07	107.19	109.42	105.78	108.54	110.54	107.87	105.25	106.01	109.92	107.15	103.62	104.62	103.7	105.07	108.01	108.92	104.11	102.98	106.17	106.23	109.22	106.33	102.43	106.94	107.66	106.24	105.05	104.18	102.8	109.47	105.61	104.99	104.79	106.25	107	105.9	107.76	109.37	105.19	110.23	107	105.39	106.12	104.54	104.88	107.26	102.84
107.14	104.56	107.69	106.08	106.01	109.52	107.79	106.09	107.43	106.57	109.82	106.87	109.8	104.73	106.77	107.09	108.86	105.59	109.41	105.02	104.61	105.65	105.83	105.65	108.55	102.56	106.74	105.86	106.18	105.81	106.48	106.51	103.37	107.91	105.87	108.74	106.85	105.89	106.04	106.96	108.58	105.77	109.23	108.03	105.84	103.86	109.38	106.38	105.23	104.99
108.05	108.45	107.55	106.39	104.41	110.06	108.31	103.96	105.68	110.35	109.19	107.84	108.32	107.04	107.25	105.88	109.5	107.98	109.15	108.58	109.92	107.8	109.66	107.31	109.26	110.94	111.36	109.07	107.01	109.55	106.62	110.2	111.28	106.69	107.62	107.63	109.99	111.5	107.9	106.7	107.36	112.71	107.22	109.99	108.39	110.16	109.37	108.84	110.29	108.59
105.16	107.59	102.91	102.87	104.68	107.28	105.58	104.91	102.78	105.3	107.95	106.37	106.69	107.75	103.24	108.87	103.66	105.74	107.87	108.87	105.62	109.26	106.17	108.48	107.63	105.67	102.99	104.76	108.54	105.71	105.16	101.29	105.69	108.03	104.28	104.43	107.21	105.84	102.77	102.56	105.41	105.46	106.28	105.4	105.68	103.4	104.87	106.9	107.63	107.54
106.88	105.96	109.18	106.45	108.49	104.87	105.58	103.61	105.94	104.09	104.51	103.5	104.61	103.33	105.48	105.07	105.48	107.92	104.37	108.21	102.56	103.6	103.51	106.44	104.32	105.97	104.86	104.28	105.26	107.79	107.86	102.36	102.83	106.69	106.92	103.45	106.65	105.7	101.83	108.17	106.45	105.75	105.18	107.59	106.22	106.66	103.3	105.53	108.67	106.5
107.92	102.96	102.87	106.89	104.61	108.31	107.24	102.99	106.32	105.66	104.99	105.28	104.77	104.67	103.72	105.31	107.17	104.61	106.9	105.56	106.65	108.7	106.91	108.78	101.21	105.75	103.23	104.71	107.89	105.92	105.6	107.22	106.19	108.26	103.9	105.9	106.67	103.1	107.4	105.29	106.1	107.67	105.89	106.57	106.38	109.32	107.88	106.28	105.3	104.5
104.74	104.92	105.61	101.39	103.21	105	105.04	104.8	106.14	103.84	103.96	106.29	107.68	106.76	107.61	103.84	106.06	104.23	104.16	106.16	108.03	106.21	105.87	109.25	107.08	106.62	105.3	106.98	106.14	102.79	101.79	105.86	104.53	103.49	106.32	103.63	105.57	106.02	105.62	106.92	108.94	105.61	107.44	102.58	102.64	105.22	106.79	105.07	105.51	104.37
111.76	110.23	109.74	110.63	111.02	110.34	108.06	110.41	107.63	109.54	109.06	113.84	109.82	109.16	111.52	112.59	111.17	110.54	112.07	107.85	106.11	111.25	110.58	107.71	110.67	110.72	108.19	110.47	112.54	109.04	108.33	106.35	112.05	109.33	111.28	113.97	112.51	112.23	109.93	109.94	109.71	110.21	112.56	111.33	108.9	109.9	111.05	105.71	111.13	109.87
96.723	99.919	99.179	97.411	98.697	98.908	94.258	100.13	96.998	97.418	97.272	98.772	96.6	95.037	96.807	98.309	97.721	97.899	98.474	96.334	100.3	97.58	97.151	99.863	97.225	98.29	98.441	99.624	98.178	95.978	95.542	95.691	96.952	97.303	103.47	96.702	98.141	102.56	96.594	94.638	97.252	98.624	98.719	98.703	96.698	98.868	99.331	99.39	98.085	96.81
113.02	110.84	111.19	108.6	111.52	112.13	109.25	109.57	109.49	113.56	109.4	108.94	113.27	110.36	108.33	110.71	111.82	108.57	109.45	107.56	111.63	108.89	105.82	107.81	110.16	109.47	110.24	109.5	109.99	110.8	109.17	111.45	110.5	108.92	110.3	111.14	113.95	107.98	105.78	108.66	108.98	108.04	112.28	113.06	113.82	111.23	111.33	112.27	109.45	110.93
102.22	103.94	104.07	104.18	106.48	106.69	106.66	109.86	104.89	104.82	105.89	106.01	105.52	103.46	104.5	107.69	107.5	104.44	105.96	108.65	107.82	108.03	108.08	105.29	111.05	106.66	108.6	106.66	104.61	103.02	106.01	105.14	107.49	109.72	108.45	104.35	103.09	103.55	108.23	105.61	105.56	106.26	109.18	108.01	105.32	107.05	106.83	107.88	102.78	104.78
106.79	106.71	108.88	102.93	108.32	107.74	107.27	107.68	104.06	105.86	105.34	106.02	107.08	105.18	105.35	106.56	109.08	106.56	103.89	106.94	106.56	104.77	106.07	107.22	106.43	109.07	106.17	109.23	106.55	104.41	105.74	107.88	104.73	104.67	105.71	106.02	106.88	107.13	108.13	110.14	106.19	106.17	108.11	107.15	107.84	106.57	106.12	108.81	106.45	103.89
108.23	104.37	109.39	106.53	106.99	106.83	104.73	104.89	107.75	105.76	104	104.15	106.44	107.27	105.83	106.88	106.39	107.73	106.65	106.32	103.22	104.11	101.07	104.87	105.94	106.55	105.43	111.01	109.07	108.96	105.28	106.75	104.31	108.05	105.76	105.23	104.56	105.79	105.87	102.19	106.5	105.58	104.24	104.19	107.33	106.87	106.68	105.08	105.9	103.56
104.08	107.58	104.37	105.31	105.59	106.28	107.92	105.19	108.88	105.11	104.95	102.94	107.8	105.76	103.74	104.67	104.83	105.82	106.91	105.28	106.31	106.56	106.49	106.64	106.63	105.19	105.6	106.23	108.3	104.35	104.19	102.52	106.12	105.68	108.56	105.3	105.41	105.21	105.63	102.3	106.76	107.95	104.84	106.8	106.66	106.91	109.65	108.78	104.9	104.72
105.23	105.65	108.52	107.52	107.54	105.76	102.19	106.17	106.63	107.17	106.69	104.51	104.41	106.87	104.93	107.72	104.69	105.94	107.55	104.69	106.29	104.34	104.25	108.77	107.85	106.14	102.56	107.99	111.61	108.54	106.58	103.63	106.12	106.24	107.23	107.63	106.45	106.36	104.6	104.61	105.77	105.67	106.35	108.44	106.32	106.68	106.32	107.27	104.34	104.41
107.79	109.49	107.21	107.22	107.06	108.34	108.26	107.24	109.27	105.78	107.02	106.86	106.14	110.45	108.22	109.59	106.74	108.39	106.97	111.09	109.96	109.36	108.29	109.58	107.69	110.32	108.43	107.25	108.53	105.69	109.25	108.71	108.43	106.43	107.49	111.29	107.83	109.15	105.68	106.27	106.87	108.12	112.2	108.6	107.6	109.94	107.49	111.13	109.36	108.59
107.04	105.66	104.23	105.44	107.38	107.19	107.8	104.92	105.09	105.85	104.49	105.43	104.38	104.72	103.84	105.97	108.42	106.62	107.11	105.35	106.22	105.51	104.49	107.49	109.64	105.55	105.01	105.37	105.41	104.7	106.55	107.95	107.52	108.09	107.21	106.29	103.6	104.94	106.79	108.03	105.11	107.12	103.85	107.29	103.85	103.47	106.47	106.15	105.42	102.75
104.19	98.236	103.08	98.771	100.82	100.99	101.07	101.45	103.2	99.751	96.369	101.65	98.774	100.95	98.54	102.36	102.61	97.087	100.86	99.623	96.972	101.53	98.479	100.15	103.6	98.262	97.604	96.834	100.28	97.872	102.04	97.55	98.888	99.582	100.84	99.696	101.84	100.37	98.99	99.693	98.118	101.98	98.723	99.36	101.71	100.52	99.226	99.842	97.371	101.2
100	97.096	97.349	98.076	100.18	100.54	97.019	95.153	99.556	95.771	98.89	97.356	95.063	98.163	99.309	99.219	98.163	100.08	99.907	97.648	94.932	95.315	97.705	99.869	98.542	98.365	100.29	99.66	97.054	97.713	99.342	95.535	99.345	95.62	99.718	99.634	97.069	101.12	101.13	98.304	98.588	100.23	102.65	97.015	96.239	96.491	100.29	97.1	97.405	96.387
110.84	107.29	111.21	107.58	110.56	107.87	109.74	106.59	106.58	105.96	109.42	104.77	107.94	107.59	111.35	111.45	108.64	107.44	107.44	109.06	111.55	106.67	113	110.21	109.15	108.32	110.57	105.77	110.56	108.17	108.9	108.15	109.53	107.53	106.92	104.46	105.97	107.1	108.52	109.29	108.81	109.4	110.32	106.46	107.76	110.41	108.55	109.98	110.46	109.81
102.43	101.9	96.67	96.156	100.48	101.49	101.74	101.1	98.577	100.84	101.73	101.62	99.02	102.96	101.29	99.45	94.837	102.35	99.905	103.55	104.59	102.95	102.72	101.51	99.533	102.61	102.18	99.615	97.598	99.376	102.42	101.24	100.35	101.41	100.64	102.04	99.888	100.44	100.31	102.78	103.51	101.78	103.48	100.87	100.73	101.36	101.31	101.53	101	101.54
107.67	105.97	106.74	108.81	108.61	106.13	107.3	106.54	106.52	106.54	106.96	106.7	105	104.77	104.62	106.78	106.14	105.58	106.24	106.33	106.22	106.19	104.58	107.55	106.8	106.65	105.79	104.96	105.94	106.66	106.39	105.49	105.92	104.66	108.11	109.15	107.67	107.94	106.76	103.96	109.18	107.57	109.62	109.88	105.82	108.34	104.21	107.45	101.82	102.26
107.99	107.45	108.45	107.12	111.05	109.14	107.08	109.37	110.22	106.95	107.91	109.87	109.86	105.62	108.63	109.41	108.26	107.52	106.57	109.83	106.84	108.48	109.76	104.87	106.48	106.58	107.38	110.96	110.17	108.65	105.78	111.17	106.74	108.56	107.27	110.4	111.73	109.94	107.96	112.19	108.36	107.31	108.6	106.33	105.74	105.71	109.96	104.26	105.68	108.83
103.57	106.33	104.74	107.48	103.12	105.8	105.85	104.6	106.45	103.7	104.18	106.47	103.79	104.59	104.17	105.89	106.27	105.57	104.13	105.13	109.21	105.07	105.89	108.74	105.47	107.9	104.2	106.81	106.33	105.04	105.27	107.97	107.63	103.45	105.03	105.27	105.52	105.71	105.79	107.94	104.64	107.12	104.45	104.94	105.7	109.36	105.49	105.97	106.23	105.48
106.26	111.44	107.29	109.38	107.75	108.46	108.93	108.78	108.53	107.37	107.89	110.8	110.04	108.93	109.21	111.89	108.15	104.15	106.42	108.21	104.15	107.11	108.6	104.9	106.09	107.1	107.38	105.08	106.81	107.88	108.77	105.92	107.23	109.13	104.68	104.9	104.09	108.15	104.04	108.22	108.8	105.13	107.84	109.52	105.98	108.46	107.71	109.91	108.21	113.16
98.517	93.939	97.636	96.792	100.91	96.526	100.66	98.425	99.584	97.582	95.856	97.856	96.973	100.19	96.412	95.575	97.54	100.44	99.827	98.395	95.986	95.671	98.876	97.449	94.508	96.307	97.365	97.714	100.23	98.871	99.225	98.108	96.61	96.234	98.024	99.878	97.641	95.889	98.552	100.31	96.261	94.839	97.078	97.491	97.802	99.557	99.497	97.06	98.001	97.911
99.333	101.35	101.67	99.746	104.14	101.75	100.01	100.71	102.7	103.21	98.153	101.07	101.68	98.514	100.74	100.63	102.31	100.34	99.662	100.9	101.57	99.394	103.68	98.729	101.64	101.18	98.247	101.13	101.11	100.71	101.47	102.04	100.41	102.34	101.42	98.885	100.95	100.08	98.145	98.708	101.16	99.903	99.616	99.991	100.68	103.63	105.96	100.73	102.49	102
98.344	97.953	100.88	98.033	98.26	98.48	100.48	99.138	101.07	102.2	99.758	100.5	96.902	95.823	98.544	99.893	96.365	99.897	101.23	99.844	100.28	98.348	97.828	97.883	97.39	98.018	98.312	98.943	96.879	96.754	104.11	96.192	98.151	100.64	101.36	98.645	97.146	97.416	96.952	98.618	98.162	99.849	98.512	99.178	97.102	97.357	99.049	99.448	97.762	96.742
110.97	110.39	109.77	107.32	113.23	110.63	105.77	107.9	111.21	111.81	112.18	110.97	109.2	113.64	106.55	108.71	107.67	113.76	109.66	111.82	112.01	111.46	110.06	111.86	110.31	109.27	109.73	108.33	112.19	110.24	112.44	110.73	110.15	111.24	108.99	110.29	114.91	110.37	111.25	111.19	111.16	108.27	110.53	112.13	112.75	110.09	107.31	109.94	110.23	110.36
108.71	107.52	106.78	108.4	107.89	108.68	108.51	106.8	110.85	106.88	109.9	107.96	106.59	107.78	109.58	107.97	109.53	109.13	109.4	110.29	112.45	108.45	110.23	109.21	108.71	111.97	108.64	109.53	107.88	108.62	106.96	110.11	110.02	106.49	108.92	107.18	108.87	108.43	113.4	111.39	110.14	110.13	108.02	106.5	108.52	107.22	109.17	105.36	109.93	110.15
104.01	105	106.28	103.58	105.3	103.83	107.63	106.86	109.62	104.57	105.82	104.27	105.87	104.34	107.72	106.23	104.26	103.48	105.23	106.65	103.94	102.75	105.47	104.44	110.28	107.35	107.24	106.26	104.94	106.73	107.69	107.18	106.21	101.42	105.29	104.76	103.6	105.46	107.98	101.31	105.41	109.02	105.29	102.47	108.11	105.26	106.97	105.05	106.23	105.27
103.72	106.51	107.11	106.94	106.22	106.19	104.55	104.92	109.31	102.64	105.37	104.78	105.62	102.93	104.75	106.74	105.47	106.66	108.08	105.13	105.33	105.26	105.85	103.44	104.25	104.47	106.25	105.92	106.17	105.82	106.55	104.83	106.36	106.24	105.26	104.01	105.71	103.81	102.49	104.53	105.35	109.78	106.62	106	105.38	104.98	106.24	107.78	108.06	108.19
106.75	107.04	105.01	105.99	105.66	107.06	106.3	104.42	108.19	107.76	106.27	104.49	100.76	103.07	101.16	106.56	109.01	105.56	104.63	105.53	107.38	106.99	104.19	103.17	106.51	102.59	105.19	103.91	106.85	106.61	105.63	106.03	104.65	105.46	107.85	107.22	103.75	106.38	104.01	106.42	103.24	104.38	106.92	103.01	104.95	106.12	103.03	104.15	106.09	105.58
105.79	106.81	107.16	106.37	107.99	105.49	107.18	105.59	106.62	107.46	107.57	104.34	106.6	105.05	108.4	106.31	107.43	105.5	110.12	107.01	102.04	102.42	107.9	103.15	107.68	107.25	107.01	104.5	105.28	105.17	105.32	105.28	109.46	105.83	107.71	108.3	107.02	107.56	105.86	105.67	107.04	105.33	109.55	106.86	105.75	105.22	103.52	106.31	108.65	105.31
100.75	98.99	97.37	95.202	97.338	97.726	98.064	99.03	98.9	100.75	97.796	99.551	98.237	102.26	98.202	96.585	99.387	97.779	95.53	99.448	101.77	93.252	98.033	99.29	100.35	99.004	96.364	98.069	96.869	98.163	97.226	95.613	96.211	99.358	97.268	98.397	97.732	96.548	98.741	98.134	99.015	98.419	99.964	100.25	100.04	96.161	97.443	98.331	98.112	95.385
98.843	96.06	99.258	101.99	97.282	96.489	98.134	98.263	99.682	101.96	97.17	103.38	99.46	98.416	97.85	98.293	97.479	100.44	97.859	98.114	99.979	97.586	101.49	97.509	100.2	101.12	96.794	102.48	97.296	101.62	98.562	97.953	101.43	97.826	99.999	97.636	97.846	97.292	98.017	97.417	99.507	100.29	98.172	100.93	97.163	100.01	98.442	99.478	99.92	98.088
103.33	105.35	107.72	107.57	101.52	109.29	103.63	105.23	105.21	107.35	106.41	105.12	104.69	105.79	106.11	105.99	106.3	102.96	106.21	104.98	105.8	104.65	105.73	106.29	105.62	108.73	106.6	104.66	106.67	106.76	104.6	102.66	103.88	107.89	105.47	104.59	102.08	107.92	107.65	103.26	103.82	104.16	105.76	104.41	106.03	106	103.18	106.79	103.57	104.64
105.44	103.83	103.56	105.18	105.29	104.98	104.55	102.56	109.27	107.12	106.3	104.56	103.87	107.01	102.23	105.2	106.7	105.34	105.33	105.94	102.84	105.84	104.08	105.57	105.92	102.48	102.51	104.98	104.49	108.4	105.54	106.32	103.39	103.45	104.68	107.29	106.3	106.77	107.77	104.5	104.77	105.64	104.29	104.86	101.3	107.88	108.21	102.95	107.01	105.87
106.12	108.06	104.71	107.75	103.36	104.97	102.18	106.62	106.71	110.61	101.69	107.13	104.32	107.09	106.61	104.36	104.72	106.23	106.01	103.26	104.99	106.63	107.88	106.71	105.92	108.22	104.39	104.45	102.63	102.97	107.96	107.41	107.69	105.91	104.84	104.5	107.71	106.63	106.16	103.08	105.23	107.22	105.58	104.95	106.8	108.36	105.4	104.65	105.03	104.28
106.68	107.21	110.96	108.44	109.55	109.01	109.45	108.46	107.95	113.28	107.97	107.9	108.19	104.95	109.69	109.21	108.32	110.79	108.45	108.87	109.61	108.72	109.85	110.68	109.71	110.35	107.83	107.3	109.54	108.09	110.85	104.35	105.79	110.64	107.37	107.77	103.71	108.64	106.1	107.59	107.1	107.6	103.77	109.16	109.37	106.62	108.42	107.04	109.47	109.65
107.53	104.19	106.04	105.87	106.36	105.67	106.63	104.85	106.09	106.26	108.08	108.13	105.4	105.93	108.24	107.43	106.19	106.85	108.57	107.14	109.77	106.95	106.32	105.27	105.4	108.21	104.67	105.86	106.86	108.34	105.08	104.61	104.39	106.66	108.59	106.17	107.66	104.21	103.2	105.56	106.51	103.05	102.56	106.44	107.43	105.69	104.46	106.2	109.11	105.22
104.41	105.22	105.3	107.08	107.7	107.98	106.3	105.19	106.4	105.92	104.49	106.42	106.2	105.82	102.34	107.84	107.88	106.56	103.57	105.96	106.07	106.11	109.26	105.96	108.58	105.28	104.54	105.62	107.55	105.44	106.27	105.83	105.27	106.76	105.48	107.65	104.81	107.91	104.54	106.85	104.55	105.16	106.87	108.47	107.42	108.84	103.56	105.51	102.41	106.29
108.45	106.86	109.12	108.09	103.55	105.54	105.98	104.67	103.42	106.67	106.5	106.18	105.27	110.15	105.86	105.1	104.61	104.27	103.77	107	99.861	102.94	104.32	107.23	105.46	103.9	107.41	105.55	104.71	108.01	105.92	105.18	106.47	109.16	103.92	105.13	108.78	102.51	106.73	106.3	106.93	107.15	105.06	106.98	107.09	107.26	103.4	104.3	106.81	104.71
105.26	107.67	107.2	107.23	104.71	103.7	105.22	105.02	106.3	104.47	104.96	106.04	105.55	106.27	104.16	105.04	104.7	105.2	107.78	107.84	105.11	105.92	104.79	106.86	104.88	104.72	104.7	103.28	102.81	105.56	104.56	105.41	103.5	103.57	106.45	103.04	105.72	104.61	102.84	107.32	107.73	106.41	107.39	104.91	105.52	103.7	105.99	105.76	103.11	105.26
106.96	110.89	105.39	106.74	105.41	107.54	108.2	106.12	106.67	105.64	107.3	107.04	107.33	108.31	107.2	104.18	107.61	108.99	108.66	103.52	106.02	106.39	103.9	103.19	105.48	105.96	105.61	104.94	107.29	108.24	106.27	105.16	104.72	103.75	105.23	104.45	104.65	106.05	106.95	102.84	107.07	104.65	102.42	106.9	108.14	106.68	102.47	106.46	107.06	105.76
101.1	101.02	102.67	100.86	99.482	99.805	101.17	97.277	99.279	101.46	100.77	101.5	100.09	106.14	100.1	102.49	101.54	98.604	97.966	99.676	99.743	97.898	99.888	102.32	97.066	103.6	100.9	102.88	97.883	101.37	99.395	99.66	97.593	101.04	99.48	102.74	100.45	102.7	101.41	101.45	100.29	99.813	101.52	103.38	99.68	102.11	100.93	99.805	101.9	102.5
108.67	102.08	111	103.61	109.03	104.12	109.34	106.82	105.06	105.45	104.65	108.54	107.38	104.9	106.62	107.92	107.97	107.24	107.05	104.14	103.86	106.55	106.38	105.13	106.2	106.6	101.93	101.76	105.16	104.06	102.88	107.03	106.73	106.58	109.38	106.81	105.34	104.17	102.26	106.8	108.3	104.32	109.11	106.4	102.35	104.89	103.91	105.06	108.67	109.54
103.49	99.769	100.91	99.381	102.65	99.487	98.276	101.2	99.985	100.75	102.49	103.33	101.12	98.889	99.921	100.69	100.56	100.72	101.57	102.01	100.16	104.22	97.271	102.83	100.99	101.14	101.65	100.29	98.362	99.801	103.55	101.38	100.09	103.7	102.01	99.906	103.79	99.546	102.7	101.26	101.83	99.516	98.784	102.2	101.74	98.279	102.58	102.88	101.51	100.92
106.98	108.39	106.94	105.95	110.59	105.9	108.05	109.54	109.34	108	105.66	104.19	103.78	106.92	107.97	109.12	106.18	107.4	106.57	109.26	108.56	107.51	107.32	109.95	108.02	107.94	107.95	104.92	106.7	107.64	107.2	106.85	105.87	106.89	107.64	107.88	107.13	109.8	107.06	102.37	106.9	108.88	106.76	108.24	109.53	108.76	105.83	107.82	106.53	104.35
102.57	98.57	100.55	99.165	103.17	101.11	98.67	101.16	101.82	101.92	98.728	100.36	101.65	99.224	102.46	100.24	97.209	100.25	99.492	100.98	100.91	100.64	98.798	97.772	99.917	101.89	101.2	101.53	103.81	100.27	101.05	98.592	100.72	100.45	100.84	101.27	102.05	101.67	101.16	103.58	100.66	101.81	103.05	101.41	102.4	100.43	100.54	102.26	97.586	103.16
108.14	103.18	107.21	105.81	106.01	109.09	108.06	104.27	106.85	104.61	105.77	106.35	106.11	107.2	103.54	103.48	107.15	104.34	103.97	106.14	102.68	104.04	102.01	106.47	107.2	104.38	106.26	105.66	107.78	106.58	106.24	108.89	106.62	106.74	107.97	106.14	105.11	105	106.55	107.16	107.72	106.35	106.02	101.42	104.44	107.85	104.09	105.52	105.3	105.6
106.51	111.42	109.86	108.81	109.63	107.94	108.01	111.37	109.47	106.35	107.91	107.76	105.93	106.67	106.12	111.58	101.71	113.28	109.97	109.15	111.95	110.23	105.87	108.34	107.84	111.38	108.4	108.75	109.51	107.38	108.59	107.85	108.83	108.33	106.39	107.92	109.71	106.58	111.01	107.94	106.94	111.36	109.45	106.69	109.2	108.21	106.67	109.3	109.61	108.84
97.438	100.49	99.778	101.28	101.44	102.57	97.583	99.83	98.445	100.13	95.15	100.98	100.83	100.14	102.28	100.55	98.992	98.32	103.58	102.97	101.71	97.939	100.65	101.38	98.299	103.73	99.543	103.38	100.03	99.733	100.59	98.496	97.794	99.635	100.38	100.31	102.05	100.22	101.75	99.233	99.352	99.412	101.15	99.77	100.96	103.27	103.44	100.97	104.68	98.897
108.92	112.24	108.41	107.91	104.29	107.59	107.23	104.48	106.45	110.07	105	107.85	109.01	107.35	106.63	107.07	110.07	110.62	107.43	110.99	110.45	105.23	105.71	105.89	106.36	108.25	108.04	108.55	108.39	104.6	105.34	107.7	108.32	108.49	109.73	107.93	108.62	109.31	108.32	108.04	105.72	107.94	104.55	111.85	106.85	108.25	107.09	109.13	108.47	107.32
107.47	103.84	109.35	105.66	108.41	111.67	108.52	107.22	108.24	108.43	107.18	107.56	107.16	109.47	107.89	107.96	105.99	108.68	107.22	107.49	106.1	107.42	107.67	107.81	105.71	111.76	109.7	106.36	108.47	105.6	108.45	107.23	108.33	110.89	108.42	107.93	107.36	106.21	107.34	109.52	107.79	108.73	108.33	112.47	110.69	107.14	107.37	108.64	106.67	107.59
107.7	106.28	105.34	105.9	106.04	109.71	104.29	104.18	106.62	105.85	104.43	107.47	107.25	107.41	110.43	100.63	105.88	107.01	105.22	104.91	104.85	107.39	106.89	105.89	104.89	105.11	107.26	107.76	104.55	107.12	107.61	108.16	105.67	106.07	105.34	107.34	106.78	108.5	103.83	104.54	105.12	105.09	103.2	105.18	105.2	104.27	105.52	103.58	108.09	104.58
105.67	105.08	107.99	104.4	106.66	104.17	105.27	104.33	105.12	106.5	104.05	102.83	106.93	108.21	107.58	107.25	103.42	103.77	109.48	104.05	103.97	103.93	104.64	104.9	108.79	108.2	109.64	107.04	106.78	106.36	107.73	104.07	106.55	104.71	104.84	102.98	106.74	104.26	106.99	105.89	106.73	106.51	102.28	106.63	108.88	103.92	103.96	105.21	104.11	109.23
102.31	103.97	104.33	104.68	104.05	107.74	104.29	107.07	105.75	107.79	105.4	108.76	108.9	107.07	107.09	105.08	105.93	105.86	106.21	107.37	105.04	104.4	103.17	104.98	103.9	108.46	105.61	103.63	109.2	104.81	104.64	106.03	102.99	108.05	105.89	105.55	104.72	106.85	107.81	103.43	106.51	104.55	104.74	106.71	106.18	106.66	109.09	105.15	102.05	107.69
107.62	101.31	107.54	109.04	109.5	109.83	108.75	107.33	107.81	107.68	107.23	107.41	106.9	108.37	110.18	110.35	107.87	108.42	108.98	110.81	109.84	108.34	108.9	105.49	107.4	109.51	108.49	108.19	111.11	106.45	106.53	108.44	109.45	112.4	107.79	108.49	107.76	107.32	110.25	108.39	109	107.88	107.74	108.37	111.97	108	106.2	109.03	109.43	105.4
108.23	105.52	108.04	108.83	109.24	110.23	108.6	106.91	110.31	105.33	107.04	109.71	107.45	110.86	108.54	107.12	105.66	107.52	111.16	109.55	109.9	107.8	109.51	109.66	106.31	112.04	109.57	111.13	108.12	111.86	107.58	110.95	109.05	110.95	107.85	108.29	107.13	107.84	112.27	109.41	109.16	106.86	106.67	109.15	107.34	108.68	109.85	107.57	105.8	107.75
107.88	105.96	106.14	107.27	105.98	108.06	104.22	107.15	105.38	104.11	103.27	103.67	107.58	106.92	106.68	106.72	106.51	103.47	105.85	105.59	105.93	104.35	107.08	105.72	107.47	108.18	104.2	105.86	104.21	106.65	103.5	106.44	106.56	103.3	107.74	105.57	105.52	105.37	107.79	104.89	108.25	102.83	106.49	109.16	105.08	102.51	106.71	105	103.73	106.69
106.19	101.98	102.47	102.31	102.53	102.59	106.32	107.87	106.15	103.83	105.5	107.19	106.49	105.43	103.15	103.9	106.41	101.6	107.32	108.62	106.53	104.4	103.49	102.48	104.61	106.24	102.07	104.64	105.26	109.07	105.72	106.41	104.4	106.03	103.66	106.03	108.59	103.83	106.73	106.1	104.6	105.1	105.1	107.68	104.63	108.27	108.83	108.82	108.73	103.82
107.05	106.23	106.59	109.37	106.85	109.43	104.91	104.61	104.24	107.19	106.32	105.01	104.23	109.22	105.22	105.18	105.78	106.74	105.47	104.24	107.57	104.12	100.91	109.12	105.67	102.24	105.69	108.21	104.43	103.1	105.85	105.14	106.71	104.03	107.22	104.35	107.48	105.24	105.93	107.83	108.4	105.26	106.48	105.88	105.25	105.3	105.72	108.32	110.08	104.87
106.45	108.71	108.67	107.87	107.96	108.06	106.43	109.34	108.26	104.32	105.33	108.84	106.06	111.14	106.93	104	110.62	106.33	106.72	107.17	107.63	110.19	106.03	108.06	105.9	107.58	106.69	108.18	107.3	110.58	111.33	104.38	108.46	107.67	108.28	109.24	110.15	109.3	112.22	110.56	107.48	108.27	109.52	110.31	108.58	107.38	106.53	107.22	109.8	109.12
102.84	105.42	107.36	104.66	106.15	105.36	105.18	108.21	105.21	104.28	104.59	104.19	108.66	106.32	106.98	104.13	105.22	106.27	107.95	107.55	106.62	107.14	108.63	104.88	110.13	106.19	104.16	105.44	106.6	105.49	103.61	107.8	102.54	105.88	106.43	110.18	106.78	105.99	105.62	104.18	105.29	109.62	103.59	108.29	104.91	106.63	106.06	108.45	106.77	111.46
104.53	107.86	105.34	104.11	106.6	105.12	104.76	104.34	108.43	104.14	105.09	103.02	105.88	104.19	104.36	106.75	104.97	104.77	104.91	108.6	108.86	106.89	105.6	106.88	103.9	107.03	106.83	106.54	107.18	105.88	102.33	101.39	105.6	104.11	105.15	108.14	106.87	104.94	102.89	105.92	105.7	108.39	107.93	103.26	102.14	105.53	110.46	104.36	102.6	104.37
108.01	106.88	108.77	107.63	106.3	106.26	109.5	110.7	108.36	107.1	109.33	109.84	109.02	109.25	107.22	107.63	106.28	110.25	109.51	102.68	109.5	108.18	109.64	109.3	108.28	106.98	110.16	107.69	109.97	106.78	105.14	107.49	110.32	105.3	108.87	108.56	108.4	107.05	108.08	106.62	107.58	108.77	110.23	108.33	109.12	111.04	108.09	106.88	108.48	107.88
97.363	99.271	95.93	96.532	93.671	98.172	100.42	96.817	98.872	98.387	96.838	93.343	99.015	97.184	97.194	95.456	96.416	96.785	96.381	96.383	99.475	101.05	99.761	98.964	98.742	96.877	97.716	97.721	99.137	97.46	99.384	97.463	97.763	95.01	96.075	98.025	98.901	95.036	94.724	96.352	97.3	96.76	98.182	100.08	99.637	97.069	101.6	99.024	99.715	92.274
107.13	108.34	107.16	103.86	108.93	103.38	104.88	104.29	103.54	103.43	107.18	108.06	105.41	104.98	104.8	105.9	105.7	107.07	105.9	106.59	102.94	104.54	107.82	105.22	104.21	103.87	105.5	107.35	107.88	103.39	107.65	106.44	103.79	104.89	106.38	104.96	108.51	105.67	110.46	105.18	108.99	106.12	106.71	105.26	105.52	107.44	106.35	107.41	107.27	106.1
106.83	106.99	103.66	104.56	106.3	104.13	108.65	104.46	105.86	105.06	104.98	103.83	110.25	105.65	104.24	107.55	103.98	105.03	104.56	104.75	109.22	102.92	102.04	106.34	103.92	105.16	105.87	107.62	107.7	103.07	108.07	107.66	109.18	102.87	105.26	112.09	103.3	105.85	107.42	106.3	103.7	105.2	103.88	103.06	103.49	104.18	105.08	107.32	103.23	104.13
99.375	100.8	100.76	95.457	103.1	99.831	100.73	100.39	101.14	99.688	97.861	100.63	98.63	101.91	100.83	100.78	98.541	101.58	98.185	99.242	98.139	100.3	99.813	102.15	100.48	97.45	99.698	98.102	98.806	100.13	103.61	101.59	94.881	99.529	98.396	102.98	101.83	99.543	101.34	96.562	97.795	99.808	99.515	99.438	97.228	100.94	98.712	98.813	99.866	100.16
109.38	109.08	107.02	109.16	109.19	109.94	108.46	110.07	109.99	109.48	106.34	108.36	105.64	107.3	112.55	108.01	106.89	108.24	111.77	107.75	109.59	104.33	107.64	107.61	111.51	109.57	107.22	110.33	107.77	105.96	107.65	108.7	107.22	106.69	109.35	104.75	107.94	108.88	110.02	109.98	109.25	110.04	111.5	105.19	108.57	108.8	105.32	106.71	107.95	110.34
104.38	107.35	106.91	107.36	108.51	105.41	108.57	105.56	104.85	107.4	100.38	106.14	104.75	108.03	107.28	103.64	107.97	103.35	106.36	107.59	107.1	106.52	106.49	107.45	104.4	105.07	107.82	107.45	105.43	105.21	107.94	105.67	105.74	106.76	105.57	103.51	110.41	102.63	107.21	104.54	107.66	107.47	108.13	106.35	103.41	108.99	105.02	105.96	107.55	107.25
106.84	109.31	109.11	107.47	107.65	110.02	113.98	106.65	109.4	109.59	108.72	107.78	106.39	107.47	108.1	106.82	106.47	108.23	109.79	107.3	108	106.91	110.52	107.82	109.74	110.21	107.31	110.35	108.97	109.48	106.26	107.16	107.56	106.98	109.08	106.32	110.17	108.69	107.7	107.3	108.43	107.34	106.71	109.95	111.8	107.16	107.99	108.03	108.46	111.26
100.01	103.53	98.432	99.529	98.973	98.727	95.805	98.267	95.719	97.589	98.31	96.007	100.54	102.76	98.118	97.575	93.611	97.176	97.953	100.63	97.505	99.443	96.201	97.54	97.057	97.983	96.241	98.236	98.347	98.984	99.575	99.586	100.65	97.323	96.889	100.31	101.9	97.486	101.06	96.784	98.381	99.737	96.696	98.066	100.27	94.206	98.444	98.07	99.333	98.499
97.558	99.059	98.604	95.198	99.481	99.964	99.503	96.415	98.436	102.06	101.26	99.489	100.04	99.893	97.04	98.424	100.05	96.465	99.71	99.227	97.933	97.1	101.67	98.808	98.539	99.23	99.6	97.774	98.444	98.215	100.51	97.612	100.27	98.562	101.24	98.453	96.684	98.769	98.787	97.57	100.68	99.796	98.284	99.394	98.726	97.564	99.893	100.62	100.36	95.768
106.73	104.48	106.85	109.61	110.31	104.78	104.77	105.1	103.91	107.96	106.36	106.01	105.13	103.87	105.03	105.23	103.78	104.54	102.55	107.53	108.6	103.28	106.7	106.78	108.99	106.56	106.28	101.91	107.88	102.97	105.13	106.79	106.78	104.52	108.21	107.19	105.28	104.04	105.34	105.7	105.78	106.73	108.18	103.96	105.48	106.96	109.02	106.96	107.24	105.94
105.7	110.19	109.15	109.04	110.01	108.57	107.68	108.58	107.51	107.79	108.71	107.81	109.18	107.95	109.69	107.48	105.48	109.31	109.47	111.06	108.59	106.93	108.51	107.59	108.63	106.71	108.82	110.35	107.85	109.29	108.73	111.81	108.18	108.52	110.21	106.09	111.35	109.14	107.69	105.18	108.88	110.26	107.3	106.23	108.7	107.76	107.66	105.72	109	106.85
105.84	108.85	104.86	103.49	104.18	105.61	106.96	106.99	105.24	107.07	106.46	105.73	103.8	104.99	105.76	107.97	108.11	102.92	104.33	107.13	102.03	103.78	102.83	104.26	106.28	106.68	102.94	103.89	106.85	102.86	106.71	104.37	105.26	105.04	104.14	107.31	105.07	103.23	107.02	105.05	104.68	105.96	105.16	106.9	103.54	107.63	102.17	105.63	104.87	106.81
101.44	97.355	97.796	99.374	94.296	98.435	99.738	97.434	96.844	99.435	98.9	99.31	96.117	96.754	98.558	98.163	98.998	98.207	100.5	97.808	99.519	95.787	97.333	97.023	98.575	94.28	98.011	98.518	98.044	97.952	99.227	99.004	95.526	99.72	94.588	99.177	97.874	102.22	97.25	99.021	95.872	99.612	99.947	95.538	100.31	101.83	96.552	99.235	97.724	96.775
104.17	107.13	105.05	106.08	106.81	104.29	107.59	108.22	106.07	105.03	109.24	104.28	105.63	106.97	102.17	106.19	106.02	104.66	103.61	104.65	107.81	104.31	103.27	108.07	107.38	104.95	106.36	104.68	109.31	106.54	103.76	104.44	102.06	109.56	107.07	104.77	106.93	105.4	107.28	105.66	107.31	104.28	104.7	108.35	106.27	105.8	105.62	104.85	107.18	107.91
109.83	106.85	108.94	108.12	107.81	106.39	110.14	109.27	111.98	105.94	107.28	108.16	110.67	107.79	108.88	112.78	109.05	106.89	108.24	105.58	109.98	108.81	106.57	109.03	105.87	107.22	106.66	108.82	109.95	106.74	107.72	108.02	108.3	104.29	106.68	111.51	108.34	108.61	108.36	106.6	108.02	107.07	110.75	104.75	107.81	108.48	109.99	108.51	107.68	108.35
101.67	105.63	108.13	107.1	107.19	105.63	105.82	106.34	108.39	106.81	104.7	104.18	104.22	107.09	105.68	107.64	107.42	103.88	103.99	106.96	102.3	105.39	103.35	105.71	107.61	104.34	105.52	104.72	104.86	105.13	107.14	105.34	107.62	107	102.51	106.09	104.46	104.7	109.12	104.62	103.07	104.46	105.13	104.24	108.01	103.68	107.09	103.47	103.94	108.77
111.01	109.15	108.17	111.78	109.6	107.88	105.98	110.64	107.57	109.91	108.79	106.82	108.29	109.5	113.23	111.61	109.88	108.75	107.18	110.66	109.01	106.58	109.11	108.78	109.15	109.65	109	107.51	106.2	110.18	107.78	109.11	109.19	108.32	104.74	108.79	110	105.52	109	104.94	106.25	110.11	110.93	110.38	109.33	107.99	107.66	107.33	110.32	109.95
103.14	108.4	106.9	105.66	105.82	106.78	104.49	107.63	105.53	100.95	106.47	104.83	105.61	105.29	103.31	106.67	104.4	106.46	103.75	102.41	104.92	107.17	103.14	105.86	105.02	106.84	104.85	103.8	105.83	105.67	102.52	105.78	105.31	107.82	105.96	103.58	108.68	105.18	108.1	108.16	107.55	103.81	109.64	104.87	105.97	109.2	107.86	106.57	107.47	104.5
100.22	95.941	98.064	99.43	100.47	97.873	97.888	98.951	95.956	95.893	97.233	101.13	96.64	98.585	99.708	97.114	98.396	101.07	99.742	98.308	99.143	97.363	97.278	96.646	97.098	97.55	100.68	95.4	96.757	100.34	97.349	95.641	96.488	95.894	99.967	97.609	99.916	99.406	97.842	95.255	95.367	97.967	100.93	101.79	96.37	97.561	97.734	98.98	97.928	98.413
104.9	102.59	104.55	106.08	105.76	104.29	106.85	106.21	107.26	103.28	108.49	105.56	104.97	102.09	105.6	104.21	101.8	104.12	105.11	104.46	107.23	105.01	104.84	103.47	107.63	104.73	105.19	104.25	105.52	107.04	104.08	104.38	103.56	103.77	105.88	106.76	104.67	107.83	106.37	106.33	103.66	105.71	104.01	102.95	102.58	105.17	107.64	106.56	107.12	106.67
105.21	104	105.99	104.65	108.4	105.83	107.69	104.23	105.58	105.19	103.97	105.95	107.46	108.62	104.34	104.86	107.82	108.29	106.89	105.76	105.67	104.39	107.62	107.76	109.19	106.9	107.76	107.23	108.42	105.18	104.58	105.42	107.69	107.98	106.21	107.82	104.22	106.06	107.32	107.23	105.19	106.5	109.11	108.6	103.93	105.68	110.6	106.26	103.22	108
110.49	108.44	108.61	108.35	107.22	109.21	106.39	109.35	109.84	111.2	105.32	108.51	109.49	110.85	111.59	104.24	108.98	106.79	107.76	107.33	108.13	106.96	106.01	111.18	109.41	106.38	110.09	106.64	108.94	110.29	112.53	107.04	110.46	107.86	108.79	110.15	109.78	105.68	112.52	108.45	110	108.35	110.68	108.26	108.66	110.7	108.63	109.36	108.61	110.85
98.19	100.29	99.799	100.15	99.409	99.316	102.69	100.63	104.87	103.6	100.19	102.24	99.167	99.557	101.28	101.22	99.442	101.19	102.05	103.64	98.965	100.84	98.509	101.91	99.992	99.875	102.19	97.899	99.112	102.58	101.76	97.552	99.568	101.21	101.76	102.42	104.07	100.13	99.807	100.28	101.76	101.11	100.93	102.43	99.252	100.45	101.9	101.59	100.39	102.98
109.01	106.13	108.53	107.14	109.43	109.75	110.2	110.14	107.22	108.45	109.54	109.31	108.89	106.58	111.9	109.5	109.51	108.25	108.52	108.7	107.73	106.68	108.86	112.81	105.61	110.91	107.2	109.48	111.13	108.23	109.65	108.35	109.39	106.69	107.92	106.48	108.17	106.54	110.83	108.93	110.21	110.58	109.91	108.71	106.77	107.87	106.73	110.18	109.93	110.06
106.22	108.36	103.27	104.75	106.31	105.68	105.47	106	107.01	108.19	108.52	102.22	106.78	105.58	105.96	105.29	105.75	107.88	105.85	102.67	104.87	104.92	104.95	107.7	104.8	106.76	105.3	104.16	106.48	104.34	105.47	102.91	105.7	106.39	103.26	106.29	104.82	106.52	109.61	105.33	102.76	103.41	106.93	107.21	107.31	103.85	107.08	104.57	105.47	106.76
110.24	111.26	104.87	107.47	106.16	106.49	107.76	108.21	104.59	111.14	111.21	108.18	105.33	107.78	106.58	108.11	106.2	110.91	110.51	108.6	107.79	106.22	107.03	108.82	110.54	108.54	109.51	107.86	111.99	109.4	109.74	111.55	106.49	107	107.96	108.95	109.07	103.97	108.61	107.42	112.32	109.86	110.69	109.73	110.73	108.41	107.87	106	106.49	106.71
104.92	102.56	105.62	105.12	105.41	103.25	104.91	107.8	104.27	101.82	104.02	105.04	106.92	103.83	105.76	108.17	104.11	108.88	104.87	105.89	103.81	109.13	105.91	101.02	104.44	105.9	103.91	107.27	108.66	109.32	105.76	103.24	105.9	107.97	105.94	103.69	105.02	105.57	105.5	106.25	106.79	103.86	104.45	105.58	108.47	103.17	106.02	109.13	104.45	105.88
111.76	112.14	111.28	112.48	110.48	107.86	111.51	109.8	111.61	110.97	112.49	110.9	109.35	111.71	113.58	112.1	111.91	111.06	110.63	111.1	109.77	113.76	111.33	110.72	110.72	109.77	111.07	113.54	110.05	110.1	110.34	108.05	107.92	111.83	111.72	112.45	110.46	111.55	109.92	107.27	109.54	111.37	109.87	112.7	108.23	111.95	109.93	108.22	111.51	109.02
101.16	100.93	96.887	96.51	100.72	99.563	100.22	101.58	102.87	104.53	100.78	96.206	100.7	97.689	94.716	100.44	99.904	95.758	98.93	98.302	100.36	97.023	98.796	99.307	97.995	100.02	102.8	99.622	99.894	98.169	97.966	102.08	96.429	98.607	102.43	103.64	100.65	100.83	100.96	100.87	100.46	101.34	100.66	101.26	97.786	100.11	103.39	102.26	98.637	100.64
99.388	99.492	99.921	94.439	101.62	99.693	99.264	96.594	98.763	96.548	97.506	99.597	98.734	98.578	98.122	100.22	98.108	98.456	99.523	102.3	98.994	98.172	95.923	100.87	100.52	98.578	96.581	99.288	98.125	97.073	98.405	98.22	96.758	100.07	97.783	98.357	101.03	99.425	101.49	100.06	97.958	98.846	101.73	101.19	98.536	97.241	99.742	99.486	102.87	98.492
105.83	104.5	104.68	104.53	107.11	103.62	104.05	105.4	106.55	103.2	106.93	105.84	106.94	109.05	106.71	106.32	106.44	104.43	106.44	108.38	107.15	107.68	106.94	106.14	109.68	107.23	104.9	107.7	106.61	109.41	104.05	104.38	105.05	104.49	107.08	106.65	106.78	110.71	110.07	107.21	105.76	108.44	105.4	105.04	107.75	108.6	107.19	103.52	104.69	105.75
107.69	104.57	109.01	109.1	107.11	109.46	106.44	109.48	109.01	107.7	108.48	109.42	106.83	107	110.75	107.73	107.72	104.52	108.21	104.28	108.9	105.42	107.87	108.65	107.02	109.43	107.46	104.77	109.87	108.94	108.41	108.36	107.29	107.95	106.18	109.42	108.12	107.89	110.02	109.23	106.42	109.43	109.62	105.74	105.55	108.77	108.7	105.8	109.97	107.23
103.88	104.47	104.18	104.68	104.55	104.5	104.81	106.09	103.27	103.85	105.52	103.95	105.04	106.91	108.35	105.13	104.08	107.26	103.94	104.8	106.22	100.95	105.42	104.54	105.21	107.07	104.67	106.32	102.81	102.64	103.07	102.78	106.18	107.47	102.03	106.48	106.09	107.33	104.55	105.11	106.47	106.92	104.13	106.9	105	106.07	102.74	107.17	108.06	101.47
106.47	111.55	110.74	112.26	110.69	109.82	109.49	109.23	108.54	108.82	108.55	109.42	110.76	109.81	108.72	108.61	109.53	107.56	106.17	109.38	111.5	106.1	107.88	106.84	106.21	110.16	108.38	107.36	108.37	111.72	108.39	108.19	105.81	106.68	107.47	107.92	109.38	106.92	110.66	110.88	107.72	107.01	108.06	110.82	106.36	111.71	106.45	111.31	108.69	108.49
101.4	103.58	99.323	99.831	98.394	100.58	97.843	101.46	101.99	102.68	103.39	96.816	102.28	102.74	99.997	101.57	100.71	101.96	101.2	99.645	103.9	103.67	102.23	99.209	101.64	100.56	99.583	98.709	99.956	103.53	102.75	104.21	97.448	102.05	100.52	99.497	103.12	101.5	102.64	103.28	100.56	98.732	100.04	100.98	99.234	99.009	104.78	101.83	100.21	102.72
107.56	105.21	105.36	107.41	106.1	103.49	106.46	105.07	108.03	106.55	103.34	107.88	104.15	106.59	109.03	108.41	106.51	107.55	109.19	102.37	108.33	104.97	106.52	107.08	107.31	105.81	107.73	106.26	107.68	106.22	102.9	104.39	105.67	108	108.98	109.74	106.25	106.46	105.54	105.83	107.14	107.77	103.28	107.85	106.59	107.09	104.72	108.53	108.41	106.22
106.45	104.78	108.08	107.44	107.3	104.74	110.22	105.48	107.75	108.86	107	109.76	104.61	106.22	110.49	105.01	104.84	109.6	105.67	105.03	109.15	104.68	105.33	104.93	106.91	105.21	107.5	108.15	106.99	103.55	106.06	106.2	105.51	106.62	107.29	106.59	108.4	103.97	105.87	107.53	103.2	106.57	107.3	106.8	107.18	104.91	104.7	104.76	106.06	106.43
106.86	108.42	110.81	109.01	104.91	111.2	110.18	108.66	104.85	109.62	106.82	108.54	106.22	110.23	112.05	104	112.36	106.61	109.97	105.85	110.79	109.57	108.77	109.01	109.03	106.45	109.42	108.27	106.14	107.48	107.14	108.5	110.35	106.32	108.47	111.57	107.59	110.35	111.64	104.91	113.25	105.6	104.6	105.74	108.83	108.1	107.98	108.93	107.94	106.78
108.67	110.48	109.93	106.46	104.51	103.27	108.05	105.74	110.18	110.46	107.88	105.95	108.08	109.85	109.91	107.2	108.84	109.2	105.62	107.82	106.01	104.08	110.63	109.19	110.31	106.47	105.72	108.41	105.73	108.57	109.41	107.55	108.3	105.09	110.52	107.17	110.5	107.16	107.82	109.94	108.39	104.35	108.15	108.15	109.98	109.03	105.17	109.32	109.6	103.84
102.54	107.43	111.67	109.34	109.04	111.02	108.33	104.8	107.2	108.76	108.38	108.95	110.76	110.82	107.62	106.19	109.93	106.85	110.04	107.46	107.26	109.23	108.12	110.48	107.58	109.57	109.88	110.48	106.65	108.47	110.96	106.39	111.37	107.58	105.77	107.21	109.96	109.11	105.79	108.04	105.49	107.29	108.94	110.94	108.33	108.74	109.45	108.61	109.38	112.11
105.67	104.25	105.55	103.67	105.74	103.83	107.6	106.11	102.87	103.18	107.13	107.4	105.04	104.19	107.23	103.4	106.2	104.86	105.92	106.19	106.14	104.95	103.09	104.9	107.62	105	107.58	103.57	104.77	105.55	105.74	108.04	103.22	103.26	107.45	103.75	107.2	104.41	106.57	104.15	103.55	103.5	106.3	103.08	106.14	109.32	108.12	103.29	106.41	103.74
109.64	107.17	104.6	113.35	111.62	110.83	112.28	110.18	111.31	110.16	110.91	109.67	107.54	109.42	111.83	108.2	110.29	108.09	111.28	109.8	110.51	113.46	112.29	111.4	108.22	108.24	109.29	109.7	113.88	109.33	112.12	108.78	110.73	108.25	109.04	105.31	106.51	109.6	109.32	106.85	108.57	109.89	110.44	112.59	110.67	107.79	110.85	109.46	109.87	109.1
101.4	97.925	100.03	99.284	100.02	95.277	100.18	98.202	100.24	100.38	99.579	98.163	100.86	100.5	97.263	100.72	99.991	100.37	99.021	99.677	96.987	95.519	97.724	99.526	98.986	100.21	100.26	98.895	99.511	98.521	97.658	96.322	98.591	97.811	97.518	101.01	96.869	103.31	104.5	97.247	97.579	104.37	99.179	97.942	96.276	102.94	98.408	99.827	99.401	99.155
110.01	110.99	113.16	109.31	106.86	111.56	111.53	109.15	109.94	110.87	110.07	112.35	109.55	110.72	110.6	114.16	112.01	112.22	109.89	109.55	109.99	111.68	111.32	110.9	110.28	108.72	109.85	109.75	111.11	109.24	110.36	110.86	109.96	111.22	110.05	111.3	112.59	111.02	107.44	110.48	110.79	106.04	109.37	112.76	109.36	110.37	108.89	108.92	112.44	109.81
96.938	98.436	100.11	99.628	102.06	99.926	98.995	99.837	102.55	100.43	99.034	100.71	100.37	100.43	97.316	101.81	102.58	96.932	99.974	100.9	96.988	100.1	100.25	99.859	101.09	97.085	104.47	102.43	99.234	103.13	100.68	102.18	99.512	98.897	103.35	99.641	101.75	98.37	101.29	100.94	100.33	102.67	101.01	99.815	104.15	99.798	100.47	99.297	102.38	97.661
106.39	108.68	109.63	106.42	106.9	107.51	110.67	108.97	110.08	112.12	110.36	104.36	105.8	109.27	108.25	109.09	107.07	109.65	109.4	107.49	108.72	109.28	108.6	109.39	108.11	110.55	105.84	106.74	106.04	107.3	107.09	108.7	110.89	108.92	107.87	108.2	107.4	108.08	109.19	107.33	107.84	109.1	106.78	108.96	109.11	108.36	105.4	111.06	107.76	110
109.22	109.13	104.98	107.01	108.89	110.56	108.44	109.1	107.74	106.26	107.48	104.28	108.07	108.35	106.31	109.46	105.11	109.31	106.72	109.95	109.14	108.58	108.41	106.18	104.96	106.59	110.18	107.7	104.81	110.89	106.95	107.75	105.74	108.62	105.76	109.03	109.88	106.94	106.59	108.81	105.64	107.04	107.85	109.4	106.49	110.87	108.74	104.84	108.84	109.27
108.08	109.67	109.24	107.97	109.52	106.7	111.11	106.96	108.79	104.75	110.76	109.02	107.02	107.87	107.43	109.63	106.21	104.77	107.83	108.79	110.52	112.62	107.43	108.29	109.06	109.1	108.42	106.62	106.29	111.68	106.83	108.56	107.77	104.52	109.03	108.18	109.97	108.74	108.67	108.46	105.63	108	105.96	108.5	110.35	108.76	106.45	107.9	110.64	110.74
106.32	105.58	106.62	108.92	107.72	106.9	102.19	105.91	105.08	108.78	109.05	103.32	108.23	110.04	108.57	106.47	106.79	106.95	104.25	103.38	106.26	107.52	106.82	109.21	103.43	105.12	107.69	107.21	108.78	104.42	106.84	106.14	104.33	108.38	107	101.91	104.17	106.59	105.35	106.14	105.47	108.77	105.82	106.96	105.56	103.39	102.16	108.17	104.42	103.22
98.461	99.513	97.82	98.116	96.217	98.247	97.55	97.978	97.902	97.109	98.446	99.639	97.795	97.485	96.947	97.447	97.362	97.681	98.608	97.349	98.431	96.623	98.317	98.336	98.667	98.577	97.815	97.452	99.249	99.361	95.715	96.782	98.784	98.985	99.7	95.094	98.716	99.251	97.949	97.836	100.86	100.77	97.237	97.41	96.809	98.705	99.96	99.694	95.34	100.31
105.77	107.84	103.52	102.15	106.08	104.44	108.15	103.54	105.5	103.77	106.84	106.73	103.14	105.48	103.47	106.81	103.6	107.8	105.89	103.9	106.97	106.08	106.32	106.54	106.44	108.41	112.41	106.81	105.4	107.19	105.37	105.19	105.64	107.19	107.45	104.89	105.02	105.48	107.39	104.47	105.71	105.01	107.53	101.44	106.46	107.54	103.09	102.72	103.85	106.63
95.629	96.959	96.678	98.552	101.21	99.583	98.09	97.707	102.05	97.564	98.611	98.564	99.292	96.286	99.32	98.705	102.04	98.973	96.318	98.682	100.38	100.25	99.316	100.1	96.404	97.132	99.942	97.246	97.049	101.92	99.169	98.585	99.299	99.585	96.677	96.748	98.251	100.76	97.532	97.017	99.339	101.57	95.896	96.775	97.428	100.07	96.673	98.679	100.54	96.76
98.052	98.511	100.56	100.39	101.16	97.931	98.59	101.23	97.015	102.44	99.23	93.823	101.06	96.366	101.44	99.71	102.13	103.01	98.885	98.763	101.33	99.76	96.073	102	100.01	98.225	99.326	98.046	98.147	98.834	98.291	96.494	100.68	100.11	102.1	97.965	98.015	97.117	100.79	100.59	97.681	100.82	100.1	98.808	100.33	96.718	101.18	99.774	97.167	101.09
105.04	104.48	107.81	103.19	108.73	105.89	108.05	107.95	108.34	107.88	105.56	104.56	103.81	106.56	105.84	105.82	110.31	107.71	106.11	105.01	106.46	105.56	106.77	105.37	105.03	108.33	110.58	104.52	107.09	104.84	105.03	103.82	106.99	109.45	108.64	106.35	104.87	101.48	105.51	105.27	107.89	102.37	106.45	107.94	106.94	104.52	103.7	103.5	106.18	104.77
110.91	110.12	110.05	110.9	111.23	107.95	108.36	110.41	108.75	112.37	112.67	110.74	111.85	111.91	108.2	107.87	111.34	110.96	110.68	110.62	106.13	108.18	106.11	111.82	111.83	109.69	110.42	109.67	111.18	105.92	109.38	108.47	109.69	111.19	113.12	112.71	111.99	113.31	107.67	109.36	115.47	110.94	110.06	110.93	110.57	113.27	109.83	113.39	107	111.01
103.37	102.17	102.12	103.68	101.92	103.16	101.29	103.05	101.46	99.116	99.441	104.46	99.817	99.706	98.565	101.11	101.4	102.63	98.683	102.33	100.28	98.015	101.61	103.18	99.161	103.31	99.287	101.88	99.384	100.72	102.67	99.972	100.4	100.67	104.53	98.565	99.98	98.899	99.037	99.462	99.236	98.716	101.45	101.66	103.61	99.18	102.55	101.95	100.98	100.78
109.26	110.99	107.31	107.14	105.23	108.11	111.83	108.14	102.46	105.28	109.49	109.66	108.21	107.45	108.35	103.77	107.54	107.12	107.59	106.84	110.05	108.8	108.75	109.82	104.65	104.35	108.74	109.76	110.43	108.27	106.61	109.53	105.9	108.38	109.28	107.8	109.44	109.32	108.29	109.33	108.39	107.24	105.35	107.62	106.58	109.88	105.81	108.69	104.33	106.98
107.6	105.2	106.35	104.79	104.87	105.75	106.35	105.91	107.55	105.58	105.04	105.69	105.94	106.73	103.24	105.07	107.66	102.36	105.77	103.96	105.18	105.18	103.5	104.38	106.66	105.56	105.21	107.54	104.59	107.31	106.39	106.48	104.23	103.79	101.55	107.52	105.07	104.29	104.62	108.11	103.83	106.69	106.83	106.63	108.34	106.31	104.28	101.43	105.77	106.25
105	109.71	104.87	105.48	106.84	106.83	104.31	106.16	106.64	103.55	107.02	105.97	106.85	103.58	104.04	105.73	107.46	106.08	106.25	105.25	106.5	104.8	103.21	107.45	108.04	105.5	106.95	104.89	104.22	107.16	106.01	109.53	105.61	104.33	107.14	105.85	104.51	108.11	110.26	105.68	106.91	106.88	104.1	103.74	104.51	106.41	105.66	104.48	104.59	106.25
107.06	106.79	107.02	105.31	111	108.98	104.7	109.49	109.29	106.99	107.06	107.23	107.42	104.95	109.68	105.5	106.44	107.51	110.03	108.15	107.68	109.84	107.72	106.29	107.53	107.52	108.7	109.61	108.05	108.12	109.7	108.7	106.98	111.42	108.73	110.7	107.57	108.27	109.93	108.2	108.53	109.23	108.9	105.75	106.74	109.73	110.08	109.48	109.56	106.97
104.56	106.76	108.43	107.97	104.71	108.3	108.14	108.25	106.6	110.13	105.05	107.59	103.93	102.55	107.98	105.15	104.59	108.23	105.98	104.29	108.28	107.15	104.13	107.85	105.47	105.77	109.37	104.6	107.14	106.28	105.88	101.01	109.38	106.19	105.81	103.86	103.27	103.17	107.82	103.96	106.47	104.45	102.78	102.51	105.35	106.35	106.51	105.61	106.27	108.57
106.6	107.27	102.89	105.9	108.44	104.79	106.33	105.63	104.87	107.31	105.47	105.08	105.71	104.14	104.5	108.5	103.58	107.56	103.6	102.81	103.75	105.1	104.59	106.01	105.16	103.61	107.29	106.41	105.22	109	104.68	102.96	104.1	106.12	104.95	104.01	107.61	105.43	105.47	106.22	106.28	107.52	106.16	106.45	107.97	106.76	105.71	105.3	108.29	107.41
109.3	109.94	110.76	112.01	113.15	112.09	110.58	108.16	108.99	109.53	110.81	112.58	107.24	109.93	109.71	109.54	110.34	109.53	112.36	110.01	113.77	112.92	108.46	109.9	109.3	114.14	113.22	109.16	110.57	110.91	110.43	108.01	112.63	108.94	107.7	113.93	109.96	111.9	111.91	105.3	111.72	109.72	109.47	111.64	110.1	107.48	110.77	111.09	112.84	110.26
98.721	95.471	98.872	98.606	98.926	96.212	101	97.084	96.025	98.74	100.49	97.793	98.126	96.939	99.36	99.605	98.864	95.674	97.007	98.622	97.326	99.656	98.913	98.728	98.32	95.163	99.001	97.665	96.664	98.445	101.24	96.461	99.083	96.262	98.856	96.286	95.638	97.283	95.175	99.654	98.831	96.44	96.732	103.51	97.732	100.11	94.791	100.53	97.488	95.539
103.65	108.11	109.64	105.18	103.77	106.81	107.66	107.05	104.86	103.42	105.87	106.04	107.31	108.41	106.02	108.26	108.16	105.15	106.15	105.95	106.1	107.07	104.05	109.46	107.59	106.32	105.74	104.24	105.98	109.99	109.15	108.74	105.72	103.14	106.24	106.73	104.66	108.88	109.4	105.15	104.76	105.52	106.68	108.54	109.27	110.29	106.34	106.5	104.64	104.3
109.54	107.5	110.56	107.47	108.98	109.43	106.23	108	108.39	108.07	110.32	112.05	108.67	109.91	106.94	105.68	109.57	108.39	107.74	108.08	109.03	108.1	109.83	110.16	108.97	107.39	112.09	106.62	106.44	107.02	108.71	111.04	111.44	108.81	113.26	107.94	109.14	108.81	105.29	105.39	106.81	107.98	107.05	107.48	107.81	111.96	108.37	110.82	109.46	108.14
110.24	108.42	107.61	106.62	106.97	109.3	107.02	105.03	104.82	106.71	108.55	108.48	106.84	106.27	105.64	106.58	107.34	108.21	107.28	107.1	110.48	107.75	110.14	110.44	107.14	108.33	107.36	108.9	108.65	109.13	107.79	106.04	107.52	108.62	110.33	109.87	107.63	112.77	108.43	110.37	109.73	109.26	108.95	108.52	107.44	107.93	109.53	112.18	110.4	107.13
98.923	96.398	98.958	97.265	99.303	99.243	96.156	100.36	98.733	98.667	99.691	98.286	99.219	98.264	98.081	95.1	96.752	97.666	98.149	98.249	99.881	97.302	99.587	98.253	98.573	97.487	98.293	97.483	96.268	97.901	100.66	99.043	97.533	97.573	100.72	97.244	98.94	100.5	98.276	98.283	100.48	96.903	97.829	97.591	96.468	96.813	97.647	98.665	99.552	93.58
107.55	112.61	108.48	108.3	110.38	106.89	107.5	107.42	110.84	108.07	108.72	107.71	111.11	112.2	108.75	105.86	112.04	109.1	108.65	109.16	110.08	109.61	107.58	110.44	106.55	109.21	108	108.27	107.3	105.94	109.36	108.12	109.31	110.22	112.01	108.39	106.94	105.67	106.22	108.65	108.86	112.54	108.36	108.99	107.45	105.25	106.35	109.68	108.52	107.07
105.26	107.73	106.13	108.83	104.65	107.45	107.32	105.29	107.36	102.5	105.71	108.15	106.73	108.43	105.84	104.81	105.88	104.85	107.42	108.43	104.81	105.72	105.84	107.74	107.46	106.46	106.09	106.65	106.62	110.21	103.88	104.19	108.73	106.71	106.58	105.93	104.25	108.56	104.51	106.71	106.16	103.05	109.67	103.34	106.54	106.37	105.48	108.48	101.32	106.21
109.86	109.42	107.16	110.76	109.18	112.63	108.36	110.21	108.02	107.7	105.37	107.53	109.21	108.66	105.94	107.5	108.19	111.85	107.21	106.67	107.36	111.42	107.55	108.52	106.41	107.56	107.15	107.8	108.58	106.22	107.17	104.96	110.38	108.82	107.67	107.18	109.27	108.06	106.96	110.06	108.59	110.16	109.49	111.61	106.55	110.15	107.93	108.35	105.99	109.88
96.539	100.42	100.26	97.105	99.167	102.67	96.602	97.684	95.751	100.88	94.777	100.89	96.188	100.14	95.759	98.792	98.988	96.512	97.383	98.858	100.02	99.213	99.309	97.846	96.617	101.18	101.03	103.43	100.92	99.554	98.688	100.77	98.766	98.298	98.979	102.03	97.574	96.51	97.787	100.09	99.365	97.076	100.44	98.225	97.877	98.192	97.381	97.625	100.9	98.303
107.25	102.13	105.5	103.23	103.51	107.94	104.53	104.77	108.67	103.87	107.76	105.99	105.69	104.48	103.93	105.35	107.42	106.35	104.41	107.68	106.16	105.79	108.83	107.41	103.08	105.64	104.47	107.62	106.25	105.12	105.89	106.27	108	103.67	104.83	102.87	106.16	108.79	105.4	107.89	110.49	105.86	104.82	102.84	106.67	108.02	105.06	106.6	104.54	105.84
100.31	101.67	103.24	99.207	98.018	100.35	105.82	99.579	98.954	102.12	101.29	104.06	100.82	99.318	101.81	98.605	100.47	100.99	99.418	98.956	99.622	98.573	99.724	100.03	96.61	100.99	101.89	100.33	102.84	102.04	102.85	100.72	100.02	99.255	100.48	98.759	102.02	102.14	102.67	102.09	105.35	99.082	103.65	100.5	101.36	98.816	102.4	103.02	99.862	103.06
100.18	102.73	103.07	100.94	102.71	105.37	103.72	102.12	104.18	103.07	99.939	103.4	103.24	102.47	103.37	100.7	103.45	102.92	104.8	102.87	103.12	103.41	102.61	101.44	104.26	100.73	105.05	102.72	103.86	102.44	103.96	101.29	102.66	103.92	104.41	103.33	105.55	100.96	103.46	101.39	103.45	108.18	105.55	103.94	99.961	101.2	102.22	102.33	102.81	102.38
100.9	101.32	100.58	102.78	99.339	99.693	100.69	98.376	99.057	102.62	98.653	99.796	100.56	101.18	99.034	102.95	98.768	103.49	103.25	104.21	99.236	99.595	101.16	101.97	98.866	99.228	98.678	100.27	100.8	99.712	100.91	100.77	99.883	100.95	101.47	100.86	103.52	95.889	100.37	104.45	102.93	102.26	101.34	98.423	101.91	102.1	101.07	101.3	99.115	98.494
108.64	108.68	110.88	106.75	109.03	107.89	107.06	109.14	108.8	106.22	109.11	108.36	108.01	108.23	109.91	110.24	110.11	108.85	110.69	107.66	108.68	107.85	108.56	107.41	108.4	109.42	109.67	109.34	111.45	109.91	107.98	107.83	108.33	106.38	105.16	109.56	109.85	107.2	107.21	107.25	110.83	107.93	104.7	109.8	109.53	104.99	108.23	109.36	108.3	108.12
108.22	107.41	112.29	107.71	107.32	108.46	109.96	108.02	109.4	109.43	106.59	111.81	105.97	106.13	110.87	108.12	105.44	107.36	107.5	110.35	110.93	109.1	109.58	112.37	107.34	107.55	107.04	109.62	108.35	107.93	110.86	109.16	108.52	108.84	109.62	109.05	110.52	109.7	107.49	108.71	109.13	111.47	103.83	110.09	108.76	107.92	107.69	109.3	109.11	109.61
99.889	100.48	100.4	99.725	99.325	99.001	104.82	99.747	100.8	100.4	101.93	97.328	100.95	100.88	100.03	103.08	99.213	100.93	100.44	99.587	104.1	99.781	99.2	99.693	100.84	98.509	101.03	98.126	98.169	101.85	102.36	100.2	101.44	100.52	102.44	102.15	103.71	97.215	100.72	99.789	99.771	100.13	101.81	100.02	100.04	103.92	99.916	99.8	98.453	102.82
106.96	105.32	104.26	103.39	106.23	102.26	104.98	108.71	105.26	103.44	104.16	105.5	107.59	103.03	106.78	102.47	104.45	105.77	105.26	101.71	110.1	106.04	105.32	107.71	105.77	107.68	108.36	109.11	106.39	104.55	104.8	105.56	106.1	109.2	107.97	103.83	102.93	107.93	108.33	109.59	104.76	102.18	107.34	107.69	106.12	104.86	103.31	105.55	111.01	104.26
101.65	102.28	102.17	101.7	100.83	103.9	100.07	98.206	102.11	99.236	97.46	98.803	98.932	99.179	103.45	101.86	102.83	100.35	101.81	99.16	98.951	103.1	102.09	101.75	99.983	98.896	102.21	97.52	102.71	101.78	101.94	103.52	100.31	98.707	99.281	96.654	102.67	99.264	101.28	98.106	100.26	103.12	100.02	102.33	102.9	102.02	103.06	102.58	101.13	104.31
105.84	106.03	106.22	106.62	105.31	106.65	107.46	106.78	105.92	103.52	108.19	107.51	106.12	107.77	101.51	110.59	105.11	105.38	110.3	109.05	107.4	107.56	107.76	108.66	106.68	105.44	103.81	104.85	104.92	106.76	107.42	106.7	108.6	105.7	106.33	107.56	104.56	108.87	103.8	110.01	104.81	104.06	109.33	103.86	103.62	104.95	103.39	102.95	103.13	107.49
106.58	105	106.47	104.18	104.63	105.32	107.32	106.75	104.95	104.6	105.35	107.72	105.23	104.9	102.1	105.35	102.42	111.38	106.54	105.24	104.32	104.86	106.14	107.36	109.15	108.88	104.89	104.03	103.56	106.14	106.56	106.48	105.56	108.62	105.34	100.76	104.54	105.14	105.75	103.13	109.84	107.24	105.64	104.01	106.77	104.69	100.29	104.27	105.12	105.7
99.407	100.31	97.079	94.492	95.813	96.434	97.416	98.878	94.073	100.38	100.36	98.481	99.781	96.712	96.296	98.55	98.246	97.648	97.204	95.552	97.008	98.807	97.203	96.381	96.607	96.544	99.147	96.678	99.877	97.429	99.033	98.981	99.75	99.732	96.817	97.259	97.08	97.026	96.814	96.423	100.57	97.417	97.915	97.534	98.301	96.598	99.034	98.066	97.394	97.65
97.858	98.698	97.593	98.904	98.703	98.22	95.453	98.29	95.104	95.454	96.575	96.63	95.866	98.295	101.27	96.425	97.964	98.332	100.79	95.206	96.479	95.656	97.329	98.715	100.85	97.303	97.731	99.583	98.033	99.052	98.705	99.262	96.852	99.225	100.69	97.68	100.18	97.949	98.191	100.29	100.52	96.858	96.05	93.977	96.687	99.188	97.734	99.445	96.597	96.808
101.18	101.73	96.617	103.67	101.37	100.45	100.88	99.512	101.82	98.901	101.52	103.53	101.18	101.16	100.98	98.207	100.98	104.42	100.75	101.89	99.987	98.614	102.49	102.91	99.818	101.28	101.32	103.99	99.648	99.098	101.64	97.754	98.613	102.39	102.33	100.41	100.51	98.637	100.58	98.76	101.86	98.743	101.04	100.4	100.85	101.8	102.15	99.273	98.65	98.415
98.905	100.98	102.91	102.26	99.044	100.18	97.478	99.825	98.401	100.26	99.796	102.01	100.7	100.01	99.612	100.8	102.22	99.743	100.68	101.59	102.35	105.25	102.26	103.84	100.94	96.502	101.91	102.5	98.692	101.84	101.86	99.329	101.5	102.58	99.636	100.72	103.53	100.66	102.44	101.51	98.785	98.451	101.7	106.82	99.155	99.93	99.758	103.31	100.2	103.39
108.24	107.8	108.01	108.02	104.3	104.95	108.11	104.32	107.26	108.09	104.25	106.5	105.69	103.88	107.09	111.63	107.99	107.23	105.41	104.96	106.43	104.1	105.63	105.66	108.47	107.66	104.99	105.68	108.05	107.31	105.92	105.85	107.64	104.79	103.86	105.28	108.72	105.53	107.44	107.83	106.88	105.96	106.54	104.63	106.9	108.09	107.79	106.57	109.6	105.83
110.51	110.62	108.91	107.38	108.62	110.26	110.94	109.53	111.51	105.59	107.92	109.41	110.96	109.68	109.69	108.27	111.92	107.47	107.03	109.55	109.18	112.47	112.53	111.23	108.83	110.46	113.34	110.97	109.47	112.6	109.07	109.18	113.9	110.82	110.11	107.27	110.41	109.61	109.29	108.78	110.76	109.5	110.56	109.05	109.98	106.6	112.32	109.23	110.85	111.88
109.42	110.46	107.76	108.23	112.12	113.83	109.08	112.54	113.37	111.71	108.34	108.46	111.06	111.66	107.67	108.73	108.73	108.78	109.68	112.11	105.86	112.27	111.8	108.79	110.02	108.46	111.34	112.41	107.33	107.23	110.19	108.83	111.47	110.05	111.25	111.24	112.07	109.35	111.96	108.76	108.6	111.99	105.95	110.36	108.32	110.69	109.51	109.4	111.42	109.65
108.13	108.27	108.39	107.78	109.95	108.14	109.41	108.94	106.47	108.48	108.42	110.3	106.88	110.26	108.88	108.35	110.08	110.65	110.04	113.69	107.86	107.52	107.26	108.11	108.74	106.77	105.87	107.75	110.88	107.15	107.39	107.04	107.84	110.51	106.37	106.31	106.99	110.59	108.46	110.81	107.48	107.48	109.46	110.23	110.02	107.46	106.84	106.39	109.15	113.31
105.8	107.07	105.43	107.46	109.73	108.08	111.78	107.4	110.74	111.56	108.49	109.58	108.53	111.54	106.57	108.3	109.15	108.15	109.36	107.23	108.13	105.62	108.92	109.2	109.33	107.22	107.58	108.31	107.77	109.82	109.6	108.38	108.78	109.36	108.7	105.77	110	106.9	109.88	104.31	109.02	107.69	106.5	109.63	112.76	109.17	109.25	109.48	108.46	111.32
106.77	106.77	107.34	110.17	107.09	109.92	107.95	111.54	105.13	108.87	104	108.03	108.75	108.46	107.49	111.33	106.63	109.87	108.5	109.23	109.52	106.52	110.65	109.07	108.53	106.22	106.42	105.9	109.26	107.35	105.64	108.92	108.22	104.78	106.74	109.56	104.99	111.39	109.31	107.74	108.21	107.88	110.99	109.84	106.78	109.37	107.94	107.39	108.23	105.59
105.72	103.69	104.4	107.43	107.79	106.72	106.22	106.88	104.5	102.86	107.19	110.31	107.2	104.37	105.95	105.91	106.42	105.88	107.77	108.49	106.91	106.49	110.41	103.6	108.94	107.05	108.11	105.34	108.1	107.23	102.79	107.34	104.68	107.08	108.16	106.58	107.3	105.46	109.25	107.98	105.38	106.5	105.84	106.4	105.64	106.06	106.9	109.14	107.19	109.48
108.08	105.36	108.82	107.82	104.95	109.03	109.68	108.62	109.14	108.85	108.15	107.18	108.14	108.55	108.82	106.35	109.73	108.59	108.1	108.43	104.96	108.87	110.53	106.75	106.38	108.52	107.72	111.72	109.24	109.64	108.38	108.9	110.67	110.22	106.87	109.44	104.92	112.15	105.84	107.15	104.72	108.54	108.98	105.67	107.97	112.25	108.44	109.08	108.04	109.76
107.88	106.42	109.89	106.6	110.51	107.18	110.93	110.37	108.79	107.86	107.1	112.25	108.96	105.48	109.99	110.83	107.6	110.63	109.61	108.74	107.51	109.06	110.82	106.38	106.36	107.24	105.12	108.89	110.55	106.72	107.58	106.13	109.09	107.35	112.27	107.27	111.75	111.78	106.39	107.42	105.73	108.15	109.69	106.81	108.65	111.7	108.55	107.16	108.46	107.16
100.49	96.494	96.988	102.77	99.611	100.04	98.616	98.7	101.13	100.99	97.846	100.94	98.225	99.707	99.177	100.17	102.14	100.38	101.09	101.81	97.52	101.08	100.51	99.733	98.923	100.75	99.91	100.9	101.44	98.656	98.717	104.2	99.374	100.68	97.783	99.582	103.27	102.33	101.03	99.639	100.43	101.47	100.8	100.03	99.332	100.5	100.41	101.78	99.003	97.544
111.89	110.53	108.25	108.29	107.34	108.2	107.59	105.78	107.96	107.15	108.5	106.73	109.57	109.39	108.53	108.22	111.43	107.23	109.48	108.27	108.67	106.01	111.3	108.05	109.16	109.13	108.17	108.89	109.18	109.48	109.55	107.26	108.79	106.57	110.33	108.65	108.04	105.4	108.9	106.45	111.31	109.36	108.51	106.65	108.06	106.17	112.19	106.18	108.84	110.98
106.09	104.88	106.02	106.4	107.52	108.74	107.24	108.58	104.68	105.07	107.75	109.43	108.1	107.65	107.1	108.46	106.87	110.45	105.96	110.01	106.96	108.01	109.83	108.12	108.99	106.43	106.41	110.55	110.39	108.57	105.18	108.21	108.14	104.53	106.62	108.93	107.1	107.7	107.45	104.99	106.35	110.71	107.79	105.27	109.3	106.02	108.71	109.51	108.73	107.38
106.51	103.97	106.43	106.27	105.33	104.71	106.18	108.32	107.17	104.8	106.53	106.07	107.44	104.41	108.81	105.28	104.25	106.61	106.08	105.64	103.91	104.74	105.54	104.76	108.1	107.45	103.06	107.33	105.66	109.2	106.76	106.36	107.25	104.91	106.96	106.89	106.39	102.96	108.7	105.03	108.26	108.7	106.09	106.44	107.14	109.12	107.55	105.33	104.64	107.64
100.63	98.924	95.395	100.22	98.57	97.494	98.342	96.76	96.966	98.815	99.398	101.53	97.098	99.015	98.003	97.479	98.744	97.185	98.862	95.488	98.291	98.491	99.902	99.153	95.45	101.41	96.645	98.917	99.235	94.961	98.577	97.743	96.945	100.39	97.562	100.37	97.525	98.767	97.06	99.808	99.219	100.07	99.252	98.59	99.329	99.002	95.598	94.465	97.04	98.481
104.48	107.45	106.52	106.27	107.01	107.71	110.03	104.54	108.84	106.05	108	106.56	107.94	108.17	103.86	107.35	106.99	107.06	104.55	111.29	105.3	111.03	108.02	108.52	110.82	107.39	111.96	111.47	105.68	106.83	107.57	107.08	106.52	108	104.47	106.11	104.85	111.37	106.19	108.74	108.93	106.92	108.21	107.71	106.46	108.03	106.59	108.79	106.17	108.02
104.56	103.14	101.92	100.06	103.88	101.04	103.31	100.25	103.79	100.67	104.86	101.83	100.97	100.45	101.83	102.83	103.17	104.17	99.536	102.07	101.92	103.22	103.91	100.81	102.08	102.31	103.13	101.71	103.13	102.41	103.65	99.808	102.61	101.39	101.81	100.53	102.81	101.13	102.75	101.27	103.04	103.88	101.53	102.64	103.32	104.78	102.69	101.36	102.31	107.1
100.26	102.38	99.784	99.071	101.1	100.86	101.69	102.5	101.77	97.38	99.848	100.36	101.92	102.13	101.91	101.41	98.9	98.576	98.67	98.539	99.342	99.449	100.51	102.81	104.2	102.05	103.46	100.8	101.51	100.5	100.96	98.567	102.05	103.01	104.39	100.31	99.828	100.72	99.896	100.84	101.5	103.4	101.73	101.58	101.45	100.62	99.458	100.3	100.36	100.66
95.401	97.821	95.77	98.391	101.03	101.62	100.83	101.91	98.163	97.631	96.569	99.141	99.757	100.33	96.781	97.24	94.567	96.567	100.89	100.24	100.4	98.446	100.08	99.995	98.636	96.524	99.464	97.307	96.416	100.18	97.182	96.352	94.072	98.384	95.728	98.247	93.262	100.14	100.15	99.322	98.204	97.929	96.38	96.818	98.814	102.46	98.7	96.957	98.001	97.355
109.5	102.46	104.68	105.75	108.05	103.71	105.01	105.16	105.35	107.97	102.58	104.06	106.08	107.24	109.38	102.94	105.05	106.16	105.87	105.8	106.39	104.96	105.44	104.19	105.35	107.24	108.57	104.3	104.24	104.37	103.16	103.26	109.55	108.42	107.64	106.26	104.13	106.35	106.28	103.44	104.41	102.18	105.56	102.71	107.63	107.66	109.69	110.45	106.98	103.46
103.99	108.86	107.71	112.03	108.9	108.74	105.26	104.94	106.27	103.92	107.96	109.7	109.21	108.72	107.99	106.6	107.08	104.98	107.46	109.95	108.11	104.32	105.66	110.16	105.25	107.32	106.72	110.77	107.33	108.14	109.62	107.18	109.35	110.12	109.99	107.58	108.71	112.93	107.76	107.19	107.42	107.87	106.81	108.04	106.22	111.01	106.61	104.72	112.15	105.12
106.75	105.41	105.6	106.84	110.3	107.87	105.86	109.85	107.51	106.71	105.8	106.75	107.06	108.91	104.8	104.29	106.08	107.47	105.13	105.44	105.14	106.53	105.27	107.19	107.79	108.66	106.44	106.78	108	104.89	106.67	104.24	107.06	107.26	107.16	102.89	110.56	104.37	106.25	106.24	106.77	103.8	106.41	106.34	104.75	102.44	104.98	108	107.3	107.99
102.24	97.309	99.704	99.979	99.562	101.22	102.03	99.203	99.435	100.97	100	100.2	97.817	101.07	102.06	102.4	99.955	100.52	104.63	98.477	100.41	98.44	100.37	101.02	100.52	102.13	102.13	100.77	99.323	97.688	101.4	99.471	100.37	100.02	100.78	99.618	100.21	102.13	102.55	98.724	95.448	103.6	99.629	103.78	100.37	98.016	100.52	100.54	99.74	100.54
106.47	105.25	105.94	105.56	104.56	103.15	108.74	104.43	105.17	106.64	105.56	104.75	105.6	105.34	107.01	106.32	103.53	107.57	107.06	107.39	105.31	109.11	106.34	107.28	105.37	104.66	104.58	104.68	104.88	107.2	101.09	102.86	108.92	106.43	108.61	104.26	105.76	108.06	108.47	103.6	105.65	105.5	101.74	105.39	104.12	102.94	107.75	104.09	105.21	102.8
102.77	100.89	97.586	100.17	101.19	99.032	101.81	98.647	99.447	98.997	98.812	102.66	102.45	99.972	99.761	103.85	98.984	98.392	103.16	101.88	100.55	102.73	104.94	101.94	103.81	99.654	102.46	104.77	100.05	100.98	97.949	99.489	103.41	101.97	98.419	102.15	100.25	101.25	97.105	96.545	102.33	101.71	104.24	102.33	103.44	103.6	98.343	103.48	100.98	101.17
104.5	104.98	105.68	100.44	105.32	103.91	108.38	105.07	107.73	107.04	105.23	106.67	103.89	106.11	105.14	105.34	103.57	105.23	103.46	102.43	105.46	103.69	105.16	106.72	106.18	108.23	108.97	104.38	106.71	108.81	107.23	104.68	104.84	103.14	104.3	107.43	104.96	109.91	106.79	102.66	105.06	105.97	106.46	104.85	104.39	102.62	107.99	103.56	107.24	105.03
111.05	111.49	106.27	109.2	103.98	110.82	108.68	107.38	110.91	107.56	109.33	104.64	108.17	110.11	109.5	107.88	107.88	109.05	111.06	109.13	107.14	109.37	109.31	108.8	107.62	109.49	106.84	107.93	111.45	107.75	106.23	107.72	110.13	107.41	107.51	109.53	109.04	104.97	108.95	106.01	107.03	107.34	109.73	107.57	109.94	104.89	109.84	107.27	106.68	107.58
107.58	107.3	108.8	104.74	108.96	108.25	110.39	109.66	109.91	110.95	108.84	107.34	107.33	107.86	111.79	106.62	107.49	109.83	110.23	109.79	108.69	108.33	108.98	109.64	109.9	108.73	105.55	109.22	109.92	111.89	109.51	108.21	109.39	109.07	106.16	106.7	110.06	106.95	110.91	107.34	109.24	107.35	110.49	106.92	105.63	109.34	111.11	104.91	106.91	107.62
109.09	108.64	108.17	109.33	108.07	109.63	110.04	108.16	107.71	108.13	113.57	107.78	103.98	110.15	113.05	107.71	106.3	108.27	108.23	107.73	106.54	110.51	106	108.53	109	107.62	108.69	108.77	107.31	107.89	108.12	106.84	109.5	107.37	108.68	108.2	110.3	107.94	107.03	109.22	108.07	108.85	107.98	108.94	106.61	106.99	109.01	108.53	108.78	109.31
104.83	106.13	104.18	107.07	103.8	105.71	104.43	105.56	104.35	106.11	109.39	104.24	104.66	106.97	106.72	103.75	103.58	108.12	106.01	102.64	105.13	105.11	106.91	106.92	103.97	105.26	105.65	106.13	102.24	103.76	104.81	105.88	107.03	106.09	104.83	104.73	104.03	107.16	108.1	104.63	104.23	105.06	105.01	103.44	105.09	102.73	106.03	107.13	109.28	104.73
103.98	104.44	107.07	101.97	105.59	103.74	105.26	107.27	107.55	107.97	106.46	103.66	102.02	108.15	104.49	104.79	108.7	105.24	107.56	105.33	106.48	103.59	103.92	103.28	107.13	106.43	104.17	105.1	106.62	106.59	105.1	107.21	103.97	105.04	106.18	105.58	106.21	106.72	104.32	109.22	103.77	105.04	105.97	105.64	107.15	106.48	106.06	105.91	103.96	102.58
99.873	103.36	103.03	102.68	100.28	103.18	101.14	104.15	104.08	102.1	102.94	108.37	103.14	103.3	102.39	100.94	101.85	100.76	105.67	101	101.79	102.74	103.76	102.49	101.73	104.64	102.66	101.23	104.17	103.86	103.82	101.97	101.79	103.79	103.82	102.68	99.696	103.58	103.13	103.14	102.01	101.9	99.566	102.8	105.96	101.34	99.689	103.96	104.42	104.7
109.21	108.21	109.68	110.52	106.79	106.32	108	107.77	107.88	113.36	107	110.66	109.62	105.86	108.31	107.95	106.34	107.34	109.29	108.24	106.7	106.47	106.57	107.86	110.7	108.74	108.46	110.55	110.5	109.97	107.96	112.61	108.16	108.38	107.03	109.5	108.29	107.65	109.92	109.55	107.36	107.91	108.95	108.33	109.33	106.6	105.62	109.63	106.16	107.26
111.93	106.61	108.21	110.08	111.53	111.95	111.1	108.32	110.08	108.94	109.99	111.22	109.67	108.41	110.06	111.16	108.54	110.09	109.21	111.67	111.09	111.86	110.73	109.7	108.95	110.64	106.9	107.95	113.19	111.49	112.27	108.88	112.08	108.97	111.7	107.56	112.22	111.48	110.81	108.92	111	108.71	109.69	108.97	111.28	108.48	110.63	108.05	109.94	109.52
106.63	106.83	105.94	102.21	105.33	104.54	104.09	107.24	106	105.67	107.3	107.27	104.45	105.4	105.68	105.63	106.11	105	103.99	107.77	105.57	106.46	104.9	110.67	107.1	107.85	103.16	110.58	107.45	107.95	107.54	105.69	106.89	106.21	108.21	105.83	106.81	110.54	111.36	108.34	108.84	107.01	106.36	109.69	107.24	108.6	110.24	106.09	108.05	106.23
106.78	105.44	105.83	106.39	106.73	103.41	103.18	106.84	107.97	105.36	103.14	109.12	105.19	105.56	106	104.84	104.07	102.9	104.93	107.86	105.44	105.47	103.94	108.92	107.82	108.22	108.07	105.21	107.23	108.16	105.59	102.89	105.71	107.76	104.29	106.37	105.36	106.31	109.31	104.01	106.21	108.29	106.88	104.75	103.35	105.29	101.93	107.28	107.62	103.99
108.77	107.9	105.72	107.13	107.18	106.71	106.67	106.5	104.09	105.96	104.82	105.11	107.4	107.29	106.11	108.01	105.45	106.23	109.07	103.87	102.86	104.94	106.35	109.03	102.92	106.97	103.93	105.31	106.09	107.04	108.85	107.41	107.6	107.48	105.42	108.41	105.76	105.7	106.18	107.23	105.9	105.08	107.13	107.96	104.66	104.28	109.04	103.38	107.21	105.17
105.58	104.83	109.12	106.31	105.23	108.94	103.68	106.69	107.14	108.11	104.79	104.67	104.69	107.74	105.15	103.32	106.28	107.33	103.68	103.43	106.79	104.49	104.63	105.51	106.94	106.88	109.71	108.82	105.02	108.49	107.3	106.14	107.34	109.44	108.24	107.29	104.48	105.5	103.39	110.91	108.78	107.12	107.55	102.69	107.53	103.09	104.31	107.48	109.98	107.88
104.48	108.53	108.81	108.23	107.69	109.4	104.47	108.21	106.46	104.02	110.02	107.07	105.93	111.74	105.72	106.11	107.54	107.29	110.38	108.66	108.19	108.48	109.3	108.53	107.18	106.54	109.39	108.62	105.63	109.59	109.11	110.69	111.25	107.48	107.32	104.3	107.81	110.46	106.12	109.54	106.66	110.28	106.15	111.01	107.12	108.72	111.45	107.94	106.6	104.6
104.33	103.63	106.34	107.5	106.1	107.83	104.3	107.13	102.62	103.98	106.53	107.8	106.64	103.29	105.01	105.82	106.16	105.26	106.04	104.07	105.31	103.53	105.3	108.1	106.81	104.46	107.91	102.65	108.44	103.74	106.4	104.23	105.53	105.03	105.08	103.65	107.67	106.71	102.55	107.73	108.84	104.8	109.86	104.44	104.54	105.98	107.05	107.87	106.46	106.55
107	106.92	108.91	106.56	109.42	109.34	108.29	106.48	110.21	110.04	107.78	110.3	108.45	105.89	110.59	106.07	109.07	104.66	109.19	110.09	109.21	106.41	106.3	111.05	107.75	110.89	107.82	109.7	108.4	110.22	110.84	107.02	108.51	108.14	107.21	105.43	111.87	106.57	111.35	107.29	105.53	107.31	109.57	107.95	106.49	107.22	106.79	106.29	109.33	108.56
108.64	106.94	110.56	108.33	107.11	109.35	108.98	109.13	106.73	109.04	107.99	110.67	109.46	111.24	110.18	110.73	104.86	105.16	109.28	110.24	107.5	110.87	107.8	106.33	106.61	106.92	108.12	108.97	107.1	108.38	108.05	111.63	108.48	107.78	107.99	108.65	108.29	108.44	106.07	105.49	108.57	109.45	111.06	108.33	108.09	108.32	106.88	108.88	105.26	104.88
108.29	109	106.91	106.64	108.7	109.47	106.19	107.8	109.46	108.72	105.95	103.88	109.49	105.39	105.84	110.25	111.66	111.47	105.78	104.33	107.74	107.83	108.59	108.14	108.37	105.66	105.48	112.53	107.67	109.99	108.66	108.99	107.56	111.25	105.38	108.64	106.85	109.29	108.49	107.88	106.54	107.16	107.17	110.8	106.93	108.19	109.04	109.13	107.59	113.42
97.398	97.53	99.09	101.01	99.311	98.338	99.174	99.534	99.102	101.85	100.96	98.254	100.17	97.87	97.329	102.68	98.237	101.8	98.596	100.97	101.81	98.581	96.963	99.027	98.388	99.094	101.38	99.186	97.849	98.462	99.482	97.829	99.611	99.483	97.909	100.28	99.98	100.08	98.386	100.58	96.195	99.668	99.888	99.827	98.912	100.46	98.043	99.768	98.972	97.749
109.04	108.38	109.17	108.37	112.31	106.57	110.41	108.09	108.35	107.06	108.26	110.19	113.53	110.62	107.63	108.73	111.23	109.07	108.02	108.58	109.36	107.88	109.15	107.76	107.67	111.45	107.41	107.02	106.46	108.93	109.08	109.25	106.75	107.09	105.19	107.57	108.46	104.89	107.16	109.19	110.46	110.59	108.35	107.78	108.57	105.97	105.91	110.56	108.95	109.89
109.82	109.51	110.09	109.11	108.95	110.5	109.9	108.24	107.99	108.3	111.24	107.83	109.55	103.82	107.91	109.81	106.25	109.72	107.5	108.38	109.88	109.94	107.5	108.99	109.11	107.9	108.22	107.48	107.73	106.54	107.11	108.37	106.87	108.75	106	105.59	106.15	108.81	107.94	110.87	107.34	105.76	106.54	107.18	108.75	106.54	106.55	107.46	107.09	111.33
104.71	108.77	105.99	109.5	104.08	106.22	103.02	102.19	106.9	105.47	103.92	105.1	104.58	106.76	105.73	104.09	107.98	107.06	105.2	106.38	108.25	105.4	103.54	108.28	106.25	106.47	105.16	104.33	104.64	107.74	105.43	105.19	103.11	109.42	105.93	104.61	106.6	103.5	106.45	105.67	107.83	105.02	104.58	105.15	105.72	106.47	104.17	104.73	104.41	103.9
109.73	105.72	107.48	103.79	109.18	105.54	111.37	110.34	106.04	109	107.47	107.43	108.73	109.06	111.24	105.9	110.41	112.39	111.77	106.24	105.37	107.54	109.89	110.42	104.04	106.15	108.22	105.39	105.54	105.7	106.99	106.47	109.19	108.87	109.49	108.1	106.87	107.49	108.08	106.36	107.34	109.86	109.45	107.76	109.07	109.29	109.69	110.19	109.82	108.46
106.33	104.73	107.7	103.23	108.7	105.17	103.07	105.35	102.22	107.15	107.7	104.42	105.49	107.4	105.98	106.59	103.87	105.43	103.62	100.3	103.89	105.52	106.48	105.95	104.41	109.62	106.09	103.46	106.69	106.14	105.13	107.21	104.52	102.7	104.33	107.86	106.02	109.87	105.42	104.48	106.6	105.71	109.05	105.5	108.17	107.21	103.89	104.94	106.42	104.56
100.91	101.42	100.58	96.907	96.673	105.28	98.669	101.23	103.59	99.011	105.11	104.52	102.88	101.73	101.77	101.25	102.96	102.22	99.273	100.1	102.63	102.48	99.98	103	100.63	99.084	100.2	99.629	102.46	102.24	101.29	101.15	103.12	97.344	102.14	100.19	103.52	103.05	101.03	102.52	102.92	102.27	104.27	101.47	100.92	100.15	101.43	98.715	100.44	99.386
109.44	104.44	107.19	104	105.88	104.47	104.89	104.91	106.68	107.34	107.6	109.03	107.02	105.85	106.76	106.27	106.93	105.87	105.51	105.49	108.77	107.22	104.12	104.24	108.74	106.69	109.14	105.72	103.98	104.61	104.85	104.48	105.52	103.62	104.03	104.33	105.04	104.82	106.92	105.78	104.72	105.19	105.59	106.07	106.16	105.36	106.92	105.15	105.93	104.12
105.97	106.47	107.76	108.23	109.12	111.35	108.73	106.82	107.55	107.36	106.77	110.5	107.32	108.61	109.99	111.37	108.48	108.16	108.21	106.12	107.11	105.36	106.88	107.81	107.89	106.05	110.5	109.06	103.36	106.55	108.48	110.42	110.15	108.33	109.97	107.53	109.66	102.97	108.68	106.71	108.29	108.57	106.92	106.11	107.88	108.1	107.52	107.67	110.04	106.72
109.14	107.98	109.07	111.56	110.62	108.18	106.2	110.02	110.17	108.71	107.2	107.52	110.31	109.87	109.83	106.49	108.97	107.85	110.22	106.13	105.43	105.35	107.71	111.91	107.29	111.08	108.11	108.71	107.55	111.81	108.06	107.41	110.11	107.37	108.17	112.18	109.46	107.88	109.18	105.64	108.54	109.26	106.28	110.58	110.92	108.23	107.66	107.9	108.42	106.79
107.94	106.41	106.38	105.45	105.49	102.93	102.81	105.98	103.43	104.32	105.02	103.06	107.64	105.57	102.02	105.71	102.67	105.26	107.37	104.15	104.93	101.86	107.52	103.58	105.32	106.1	101.45	108.23	102.98	106.89	106.86	104.19	106.4	104.14	106.16	107.71	107.17	104.93	102.27	110.4	103.27	105.99	106.75	106.54	109.07	101.34	104.74	104.37	106.29	106.63
106.74	110.21	106.18	107.82	109.38	110.06	107.67	109.04	107.7	106.86	109.38	109.16	108.25	109.07	109.71	109.34	109.16	109.79	108.96	109.31	107.65	109.07	108.26	107.68	109.36	106.58	109.31	110.39	107.96	109.31	105.93	105.28	110.68	106.07	106.62	111.87	105.88	107.64	110.39	109.01	106.51	108.46	112.08	106.35	108.04	113.18	106.73	106.07	107.47	108.26
107.18	105.08	103.86	108.47	104.17	107.11	106.4	106.47	108.23	108.35	106.38	110.89	105.27	106.05	108.52	106.31	106.02	102.4	106.84	106.24	107.73	104.95	109.55	103.31	105.79	108.61	104.95	105.87	109.35	106.12	105.81	108.01	104.08	106.78	105.91	102.68	106.87	104.48	104	106.4	106.62	107.05	108.23	104.63	108.57	106.41	109.56	107.23	103.73	108.21
105.44	108.83	104.8	110.43	107.21	109.58	108.05	110.51	108.18	108.94	106.31	107.21	110.42	110.66	108.61	105.14	107.62	106.5	105.92	108	107.51	108.18	104.97	106.27	108.19	108.18	110.54	110.21	108.91	105.39	109.9	106.95	105.93	110.17	107.81	108.08	107.76	108.19	104.25	109.15	105.86	105	106.71	104.63	106.42	106.95	108.93	108.28	108.75	105.39
105.16	106.93	107.99	104.91	108.21	104.97	106.99	104.71	106.08	103.39	104.93	108.05	104.59	106.51	108.41	106.6	106.16	107.1	107.56	107.48	111.04	106.84	108.13	108.05	109.2	107.45	106.55	101.35	107.87	106.19	107.73	107.18	108.49	106.38	107.25	107.31	105.71	108.88	107.12	101.48	103.87	104.82	104.77	106.34	105.22	109.38	105.91	107.96	106.55	105.32
106.92	107.52	103.29	103.17	107.55	103.19	106.24	106.12	105.99	104.26	102.1	104.51	104.53	106.8	102.66	105.13	106.44	106.84	103.44	107.38	105.25	108.71	106.76	104.9	107.98	105.17	107.05	105.23	103.78	106.23	107.44	104.65	107.3	103.46	105.79	107.64	108.85	107.54	106.45	106.21	102	105.18	108.05	106.55	106.14	105.57	106.52	105.56	104.46	106.84
107.63	103.17	104.77	104.44	103.75	104.97	105.67	107.14	105.8	105.72	105.25	102.03	103.13	108.51	104.03	104.65	106.83	108.09	105.62	104.73	106.29	104.55	103.39	107.14	103.99	103.48	105.31	106.18	106.67	105.74	102.18	101.23	107.34	104.88	105.74	102.78	107.23	107.29	107.53	105.35	104.11	106.3	101.52	104.53	109.83	103.42	106.17	105.45	108.58	103.31
106.54	109.73	105.32	109.7	105.93	106.11	108.36	106.01	106.81	105.76	107.84	107.66	104.97	106.43	106.97	104.15	106.87	106.62	106.88	107.48	104.93	102.88	108.41	107.6	107.49	104.7	102.65	106.93	107.35	108.1	107.03	107.5	109.52	107.56	105.57	105.07	109.31	107.57	107.65	106.82	105.85	107.82	105.98	110.86	107.78	108.16	105.68	105.85	106.77	106.98
107.05	105.34	108.02	108.05	106.7	107.88	101.91	104.19	106.53	103.95	105.64	103.88	105.34	104.96	103.21	108.24	100.92	105.59	104.77	105.16	104.79	102.53	105.3	101.53	105.27	108.01	105.09	103.96	105.21	103.1	106.97	103.66	106.78	104.12	108.35	102.18	103.84	104.97	103.92	106.53	103.97	106.19	104.31	103.93	107.73	105.94	104.82	104.04	104.56	106.21
106.09	106.76	107.93	105.71	108.02	111	109.56	106.25	107.5	110.05	106.01	110.56	108.24	110.16	108.33	106.44	107.25	107.73	108.35	110.48	108.68	109.94	106.03	105.98	109.49	107.81	108.04	107.29	108.39	107.48	110.84	108.56	111.67	106.65	105.89	106.26	107.44	107.83	110.24	107.49	105.99	107.56	108.29	110.43	109.12	108.49	109.35	109.46	107.54	108.26
110.18	109.69	107.35	109.33	111.09	108.69	105.35	106.08	110.36	106.5	106.08	108.02	106.75	112.32	107.79	107.2	108.42	106.29	111.53	105.88	108.72	108.03	108.03	107.31	109.03	105.51	109.48	108.54	110.59	108.55	108.39	111.18	109.42	107.46	109.41	107.64	110.04	110.96	109.07	108.37	110.13	108.03	107.3	107.42	108.44	106.63	108.55	108.35	108.43	107.3
96.56	96.129	98.527	98.319	96.8	97.979	100.12	96.803	95.619	96.371	94.295	98.926	96.863	99.366	98.754	96.605	98.377	98.445	101.1	99.972	95.817	99.512	101.92	99.82	94.596	98.44	99.216	98.223	100.12	96.181	100.01	98.192	100.18	95.729	97.815	97.394	96.076	96.807	98.505	100.04	96.432	97.254	98.861	96.162	97.391	100.17	97.862	98.623	100.05	96.684
96.478	97.33	97.2	98.025	99.073	97.601	98.349	96.652	100.17	96.809	101.18	96.818	99.404	98.764	96.553	101.35	96.915	98.728	100.51	100.66	99.122	98.23	98.729	99.645	94.5	97.451	98.582	102.26	98.679	101.24	98.273	97.476	98.16	97.67	102.06	97.839	97.845	96.23	99.596	97.589	98.723	101.07	98.992	101.22	97.867	98.806	99.891	97.209	97.344	96.027
104.7	108.68	104.18	103.5	107.08	107.14	104.94	106.5	107.02	105.94	106.8	104.8	106.37	106.7	105.56	104.53	105.8	105.91	108.95	107.21	107.27	107.16	103.95	104.59	110.34	106.5	109.51	103.08	106.77	105.29	106.57	106.51	103.07	105.78	107.32	106.16	105.28	105.98	107.64	110.74	109.35	102.71	107.61	105.31	107.49	105.83	104.67	108.63	107.03	105.74
109.88	106.43	111.28	107.77	108.08	106.74	108.06	108.7	107.35	103.82	108.5	107.99	105.47	109.33	107.08	106.58	108.98	106.43	105.83	110.45	107.47	108.74	106.78	110.57	108.07	106.91	107.73	107.92	106.69	107.14	107.15	108.02	109.35	105.07	109.74	110.35	105.6	107.31	105.96	107.96	105.36	110.33	109.35	105.08	105.79	110.09	108.05	108.18	104.72	110.44
106.8	105.54	105.12	103.75	101.61	106.31	104.83	105.39	106.36	106.02	106.54	106.4	102.97	103.33	106.59	103.81	107.14	106.9	104.93	106.24	107.29	104.82	108.51	105.39	102.88	106.73	106.19	107.35	106.73	105.07	108.21	104.31	107.31	105.51	103.32	107.11	108.71	106.7	108.09	105.26	107.07	104.05	106.74	108.07	104.63	105.98	104.7	105.13	103.07	103.79
107.79	107.09	110.94	109.53	108.81	105.94	110.32	105.83	106.46	107.59	108.87	108.93	111.08	108.33	110.88	107.04	110.85	106.58	107.52	106.18	106.7	108.65	106.44	106.66	108.94	108.01	107.13	107.38	108.13	105.29	110.3	111.76	107.36	108.68	109.98	109.37	109.69	112.47	110.46	107.28	110.07	110.43	107.07	112.08	107.11	110.41	108.13	107.04	108.87	108.02
102.8	102.87	99.69	102.26	101.2	104.23	101.32	101.38	100.53	97.001	98.376	101.61	101.72	101.81	103.27	102.42	100.73	100.31	101.72	100.97	104.02	101.13	103.43	101.02	96.906	97.706	102.09	102.13	102.18	101.76	99.596	99.557	100.65	102.32	101.25	98.476	99.685	103.44	100.48	98.461	102.08	102.66	100.65	102.51	101.42	97.614	101.79	99.551	100.76	101.4
104.14	106.26	106.74	106.78	107.15	103.47	103.24	104.81	105.51	104.49	107.21	105.02	104.79	102.79	103.83	106.14	108.7	104.49	106.98	108.47	105.87	106.36	103.65	100.62	105.83	104.81	105.91	103.93	105.87	105.34	107.16	108.71	106.47	102.97	103.5	105.69	104.73	105.32	104.27	105.53	106.95	105.52	105.15	106.59	105.11	104.52	101.43	105.9	107.09	102.5
109.29	106.67	107.9	108.77	109.42	110.26	108.39	111.32	108.54	107.91	108.19	103	106.82	107.18	108.48	106.81	108.08	109.75	108.48	109.28	111.1	106.76	109.31	106.94	110.51	110.62	106.62	109.03	105.7	107.38	106.93	109.89	110.43	107.77	107.93	109.79	109.9	109.09	109.31	105.51	107.58	108.21	105.25	108.19	107.59	107.65	104.74	109.2	108.32	106.44
109.5	109.07	106.46	104.37	109.82	107.4	106.61	106.86	108.31	108.93	108.07	106.6	107.19	108.04	107.42	108.08	103.43	108.89	108.06	112.1	109.57	107.64	106.85	112.55	107.47	107.28	111.37	111.73	107.94	107.11	109.88	109.16	106.31	108.92	109.56	104.52	110.43	108.71	107.71	109.41	109.26	106.43	108.7	107.64	108.2	107.66	106.5	107.3	108.94	110.07
105.05	104.14	106.88	106.67	104.77	104.11	107.47	105.81	105.83	103.85	103.09	105.39	104.44	102.3	106.35	105.48	104.02	105.08	106.93	104.62	108	106.88	105.21	106.33	104.94	103.77	107	106.27	104.13	103.26	103.6	107.5	103.48	105.34	108.3	107.52	103.22	106.73	105.37	102.29	105.97	101.75	104.33	106.16	101.9	105.31	104.15	101.15	106.97	105.44
109.96	107.31	105.36	105.59	107.03	105.05	102.72	105.6	109.68	106.01	105.48	108.16	104.27	104.4	108.65	107.4	106.57	107.74	104.44	107.12	108.92	105.02	108.33	107.79	107.75	106.89	105.54	108.88	107.04	101.88	107.57	107.67	109.18	106.01	109.06	108.19	105.73	106.13	103.12	105.5	109.36	106.65	108.91	105.22	107.58	103.91	104.65	108.71	107.92	107.98
105.13	109.51	108.62	107.02	109.25	103.55	106.7	104.57	107.28	105.98	105.09	107.2	107.47	105.84	104.25	107.19	108.85	107.24	103.74	106.82	108.28	106.54	107.7	107.37	106.3	107.51	106.88	106.24	105.59	106.3	106.5	106.62	104.92	106.51	109.51	105.32	103.83	105.82	104.02	108	107.75	107.3	107.79	106.7	105.58	106.99	107.78	106.57	107.68	107.88
104.23	105.88	103.52	98.529	101.8	102.4	101.8	100.96	101.93	106.96	101.78	101.65	104.97	104.21	105.63	103.38	103.5	102.67	104.04	102.67	101.52	98.48	104.76	103	101.22	103.62	104.53	103.41	101.43	100.51	97.118	102.78	104.69	104.56	101.95	100.56	103.14	100.12	102.83	99.65	101.99	100.64	103.08	100.68	105.59	103.56	103.59	101.33	101.64	102.45
107.41	102.65	105.42	105.76	105.76	103.82	108.68	107.49	107.57	104.8	108.12	105.54	107	102.52	106.24	105.61	107.31	107.93	104.73	107.52	103.33	109.61	106.37	106.68	107.19	104.01	106.6	106.88	103.37	104.88	107.84	104.1	102.95	104.21	107.24	106.06	104.18	107.83	107.94	102.51	107.09	108.01	103.17	106.3	102.84	103.72	105.04	107.53	108.61	103.14
107	106.69	103.33	107.5	106.53	104.34	104.59	107.06	107.29	104.14	104.31	106.57	107.2	108.19	103.78	104.49	103.83	107.22	105.75	108.15	107.11	107.28	106.16	106.32	104.05	103.67	101.98	104.02	105.39	104.78	104.33	105.96	106.42	104.65	106.92	105.23	105.42	104.41	106.52	103.14	103.49	102.35	108.11	101.76	105.55	104.55	102.28	105.1	106.62	104.97
99.418	98.842	99.255	94.547	96.629	95.183	98.434	95.27	95.542	97.996	95.619	97.089	95.611	96.921	98.935	100.29	97.005	96.722	95.775	95.56	98.481	97.414	98.695	97.279	95.895	102.31	96.727	96.396	99.15	94.673	94.034	99.348	97.804	98.585	99.57	98.733	97.766	94.019	95.402	99.599	98.738	95.487	97.171	98.415	98.077	99.023	95.948	102.18	96.546	96.262
106.06	111.78	107.92	108.63	106.9	106.03	108.66	110.98	106.11	109.14	107.72	108.31	109.62	108.6	108.22	106.71	106.95	112.1	108.38	109.91	108.13	109.87	108.55	109.01	108.41	105.17	106.05	106.15	105.86	110.84	109.16	107.07	108.84	107.88	111.36	107.49	107.09	106.75	107.14	105	108.26	110.73	110.89	107.54	104.11	105.13	109.61	104.8	106.57	109.25
105.14	106.13	105.93	104.64	108.47	105.3	107.74	104.61	109.57	105.1	103.64	108.54	107.75	103.87	107.11	107.52	107.23	108.2	105.26	108.86	108.32	105.91	105.98	106.71	106.5	103.83	104.06	106.03	104.31	106.96	105.03	106.81	104.74	106.91	105.67	105.16	106.07	105.07	105.22	108.47	105.95	100.85	104.47	109.61	105.92	106.96	105.89	106.79	103.96	103.82
102.96	107.16	106.37	102.57	106.11	104.55	108.68	109.2	104.1	106.63	109.14	108.74	103.86	108.22	107.6	106.93	107.39	104.28	106.25	109.16	105.66	107.57	109.53	106.02	107.76	108.87	105.88	108.87	110.39	105.75	106.67	104.98	107.11	104.77	107.4	107.44	106.76	106.04	106.5	106.06	105.83	106.03	108.98	104.61	106.82	107.7	109.17	104.67	104.23	104.71
111.29	108.29	106.35	108.45	108.12	104.76	110.37	107.04	107.67	109.84	106.75	108	108.92	106.01	110.66	109.49	111.12	109.25	107.42	106.22	107.27	105.35	106.98	109.36	107.37	109.62	103.66	109.89	107.34	107.17	102.93	107.9	109.45	109.98	107.39	112.62	106.32	107.18	111.6	107.86	110.16	110.47	109.49	109.28	106.22	105.95	107.22	107.74	107.74	109.03
106.19	107.46	102.4	106.31	109.77	107.36	102.28	104.7	108.92	106.21	106.08	106.28	107.44	106.99	104.19	107.84	107.62	105.18	104.8	103.81	105.21	106.61	104.77	105.33	104.14	107.57	108.9	107.87	107.79	107.32	107.21	106.05	105.35	107.99	105.48	105.87	103.15	105.53	107.68	106.25	105.49	104.76	105.02	105.41	105.09	107.42	106.23	107.1	106.41	104.81
104.37	105.71	103.08	106.48	108.74	105.56	104.37	107.47	111.1	107.92	106.48	107.2	105.23	105.51	105.73	101.62	106.12	106.17	107.21	105.02	103.51	107.25	111.77	107.29	104.88	103.57	102.85	103.82	108.4	108.08	103.8	105.22	107.22	108.13	105.64	105.67	106.64	108.62	107.74	104.44	106.17	103.14	107.33	107.04	106.98	110.34	109	105.54	105	105.05
99.534	98.428	100.01	98.436	97.057	97.718	99.109	98.706	99.302	100.25	97.77	99.476	98.348	97.658	100.03	98.825	102.16	100.85	97.444	95.847	99.438	98.87	98.746	98.391	100.65	99.663	97.312	97.836	100.54	98.114	102.29	97.864	97.569	99.236	98.176	99.084	101.1	104.65	99.627	99.307	101	98.888	98.599	97.964	99.528	98.068	96.468	95.682	99.89	97.328
105.12	105.39	109.61	108.12	104.31	106.67	107.57	106.7	104.7	103.96	107.45	106.41	108.51	105.11	105.65	104.83	110.3	103.51	104.71	107.51	105.49	108.55	105.67	106.46	109.1	104.67	104.52	107.91	104.89	105.02	107.14	105.01	105.42	107.45	109.91	106.34	106.74	109.35	108.75	106.57	107.13	106.92	106.69	108.29	104.32	104.35	108.29	107.76	106.73	104.73
113.21	111.38	110.7	109.36	109.45	109.03	108.97	111.85	110.45	109.92	110.13	110.71	111.13	109.38	110	109.44	107.79	111.67	108.73	111.09	110.55	110.36	112.41	109.87	109.26	109.52	112.08	110.82	108.04	111.2	109.88	107.92	110.92	110.5	114.24	108.8	112.47	110.86	110.57	111.59	111.24	112.22	110.96	112.84	110.96	109.09	108.03	110.59	110.98	112.87
99.006	97.447	99.239	99.293	101.46	98.641	99.237	99.302	98.47	97.745	103.39	98.464	101.68	95.087	96.975	95.94	94.937	95.785	97.766	96.718	97.334	98.65	97.945	98.644	97.671	98.397	97.418	99.316	100.13	102.14	99.777	98.592	98.401	96.985	97.348	96.936	98.704	98.16	97.355	95.392	99.353	99.678	98.554	96.556	95.592	96.247	99.78	95.984	94.371	98.507
108.32	108.5	109.73	108.27	108.05	110.33	109.55	106.66	107.36	109.67	108.52	110.62	108.63	108.55	105.52	110.03	105.53	109.28	108.17	108.72	109.7	105.78	107.8	107.76	109.36	109.11	107.62	109.16	110.38	108.4	107.16	105.42	108.32	107.43	108.41	107.51	108.48	106.03	106.33	107.75	108.26	108.28	106.37	107.52	110.02	108.1	105.22	111.22	109.19	107.8
107.71	109.42	108.81	109.98	109.98	108.06	108.22	108.37	111.31	107.57	110.82	106.96	106.88	108.98	103.77	106.29	109.46	107.75	104.19	108.02	106.36	107.35	107.69	108.89	107.23	110.66	105.87	107.43	108.49	107.58	108.83	109.22	109.57	106.64	108.57	108.48	110.37	110.06	109.29	105.35	106.31	107.23	110.73	106.87	106.16	109.51	109.56	107.26	110.45	107.27
97.098	97.489	100.94	95.448	100.19	101.52	97.747	98.591	96.86	99.674	96.761	101.13	97.782	99.172	100.32	96.823	95.135	93.058	96.618	98.941	100.49	100.53	96.639	97.796	98.899	98.43	95.228	99.741	99.064	97.945	98.792	100.44	97.6	98.01	96.264	100.56	99.389	95.512	99.898	97.63	98.436	98.743	99.353	95.561	96.683	98.629	99.918	98.453	93.838	97.12
109.16	106.63	107.26	105.93	107.93	110.31	109.35	108.03	109.24	107.68	108.63	109.51	108.42	108.24	107.44	107.94	105.81	108.24	109.78	107.95	108.84	107.52	109.15	110.43	107.76	110.41	109.5	105.81	108.33	108.55	110.39	107.66	106.98	108.53	111.22	107.14	108.12	107.57	108.94	110.2	106.85	109.88	109.06	107.65	108.85	108.73	108.73	105	110.81	107.38
108.67	110.43	107.14	106.81	107.02	104.86	105.46	111.45	109.21	107.55	107	107.36	111.04	107.9	108.03	105.16	106.54	108.57	106.65	109.13	106.9	106.72	106	106.85	108.11	107.23	107.91	106.81	108.2	107.23	108.14	110.04	109.65	107.9	107.81	106.86	110.62	106.23	107.27	109.07	105.98	109.51	107.24	103.15	104.26	107.86	109.47	110.52	108.22	108.64
112.17	106.81	104.4	107.2	109.81	109.33	107.43	107.85	106.76	110.4	104.07	108.1	106.8	106.21	106.63	108.46	106.59	109.41	108.58	103.95	107.44	107.53	110.26	106.87	105.58	105.78	108.2	107.41	108.14	107.78	110.91	108.5	104.91	108.17	106.03	104.3	105.27	104.25	107.03	105.65	107.72	106.61	106.86	109.27	109.11	107.83	107.62	107.5	109.1	108.06
107.07	107.9	107.11	108.84	104.94	108.44	103.55	106.74	104.49	106.38	105.62	106.94	107.08	109.37	107.98	107.06	104.67	107.62	104.62	107.75	106.52	105.24	104.45	107.93	109.32	106.88	107.96	104.73	106.89	108.41	108.75	108.49	105.47	106.59	107.09	106.49	105.28	102.05	104.86	106.61	107.55	106.94	106.24	105.84	103.54	104.46	106.09	103.69	105.39	108.82
107.53	105.94	104.84	105.44	105.85	108.98	101.69	104.73	106.39	110.58	105.54	104.81	107.51	106.82	104.01	106.15	108.47	102	106.58	107.49	105.67	105.48	108.3	104.16	104.64	106.28	107.55	107.55	109.68	109.7	107.08	108.69	105.54	105.82	108.1	107.28	104.93	105.74	105.88	107.12	105.97	107.29	106.31	108.12	104.79	105.61	106.84	105.63	105.64	107.65
108.02	113.16	107.65	110.55	108.62	108.84	111.24	113.68	109.45	110.48	108.81	110.03	107.55	112.96	110.47	110.6	110.7	106.27	109.89	109.93	111.84	112.37	110.25	110	108.53	110.49	109.74	109.09	111.82	113.03	110.51	113.14	108.61	111.45	110.02	108.94	111.5	110.6	110.73	111.29	114.48	111.17	109.99	109.57	110.25	112.73	111.75	112.36	109.21	107.92
96.691	93.703	98.739	96.969	97.475	99.665	97.058	98.795	98.347	98.588	98.123	98.296	100.42	97.462	98.515	99.761	101.09	98.015	98.751	97.795	98.159	97.835	97.315	96.316	98.618	99.245	96.863	99.857	100.35	96.064	96.346	101.39	99.047	99.435	96.693	97.348	100.19	97.132	96.552	96.056	94.923	97.717	95.635	98.649	101.22	99.075	98.02	99.816	98.278	94.818
97.041	97.979	96.168	97.067	97.512	99.978	100.31	101	100.34	100.36	98.487	98.54	98.236	97.693	99.531	97.587	95.847	98.05	96.732	95.322	98.021	96.979	97.29	97.994	94.891	96.63	98.661	97.301	99.299	97.317	98.619	96.443	98.74	96.209	98.569	101.08	96.707	98.858	97.608	95.714	99.211	98.206	98.454	98.886	97.456	96.973	96.731	97.132	99.277	101.82
108.1	107.9	104.57	111.19	110.69	108.01	107.53	111.36	109.59	110.98	105.43	106.46	109.03	110.26	106.93	103.71	108.91	109.02	107.46	108.97	109.97	105.78	106.45	110.41	108.38	107.37	104.75	109.67	107.7	107.87	109.05	108.23	112.54	105.53	108.04	106.47	109.64	106.79	109.17	110.92	106.83	108.33	108.74	108.49	108.14	109.24	108.82	108.98	108.17	107.6
107.08	109.66	108.61	108.9	109.17	107.17	108.7	108.84	107.69	107.48	106.85	107.54	108.39	108.3	106.87	107.22	108.4	109.65	105.35	103.1	107.48	104.32	108.47	109.46	107.68	108.12	109.35	106.65	109.35	105.75	107.9	107.78	108.28	103.67	107.83	106.81	108.11	107.44	105.77	105.78	105.32	108.15	107.16	105.74	107.79	109.54	106.19	107.83	106.89	108.73
106.07	109	106.76	106.49	107.62	111.18	106.86	107.43	107.96	107.33	112.16	108.64	107.05	106.58	108.54	107.73	107.11	110.5	109.72	107.77	107.46	106.79	108.05	105.49	108.45	108.43	106.9	109.1	108.09	108.2	110.27	110.33	109.62	107.72	107.37	106.17	107.23	108.48	110.32	109.07	108.55	107.65	108.79	108.52	109.4	106.04	107.9	106.59	107.91	107.8
101.92	101.15	102.82	102.37	101.1	97.866	98.689	99.151	99.828	101.06	98.977	100.77	99.088	98.808	99.293	98.524	101.6	97.913	101.12	102.12	98.368	98.158	103.26	103.97	101.46	100	100.58	98.543	101.19	99.818	100.73	99.798	100.83	99.524	102.34	99.27	100.62	99.924	98.317	100.79	98.796	100.75	100.2	97.487	100.34	101.69	102.67	100.61	99.921	101.76
108.94	103.76	105.11	104.72	103.69	106.51	105.51	102.23	107.92	101.67	106.06	106.31	108.99	107.12	106.66	108.32	105.87	105.93	106.57	104.8	105.02	103.51	107.79	105.41	106.96	104.85	108.6	107.58	104.45	104.76	104.22	111.04	108.06	108.86	105.7	106.97	108.04	105.63	105.2	104.45	106.06	104.15	102.4	105.27	104.03	107.79	104.58	107.9	110.34	106.05
108.63	106.99	104.14	106.91	106.54	106.26	104.19	103.83	108.9	106.64	107.62	104.29	102.73	102.76	105.33	104.28	103.03	104.15	104.79	106.1	104.57	104.08	104.41	104.73	104.69	104.33	107.83	104.79	107.92	104	105	109.45	106.49	110.55	105.1	102.25	105.32	107.81	106.22	105.66	106.69	104.13	104.67	108.15	103.43	107.13	108.81	103.01	106.94	107.04
107.28	108.32	106.94	105.05	109.01	105.4	107.8	106.98	106.72	105.42	107.75	106.17	108.12	105.8	106.74	104.62	106.31	107.6	106.75	106.66	106.67	106.53	107.76	108.61	106.79	107.42	108.32	107.78	109.17	105.4	109.03	106.34	106.08	111.76	106.62	107.34	105.89	105.65	106.59	107.61	109.01	107.52	108.43	109.41	108.96	106.86	110.66	107.2	108.7	105.99
100.11	101.67	101.47	101.66	99.233	103.24	105.57	102.48	100.02	100.66	102.34	101.48	101.34	99.444	101.29	103.94	101.07	100.99	101.7	98.125	98.897	101.38	101.47	101.54	104.32	101.47	102.31	99.46	100.97	101.76	100.32	103.68	103.93	99.84	98.384	100.77	101.04	102.32	99.807	97.25	102.02	100.96	100.05	102.37	98.654	98.821	99.378	101.85	102.46	102.18
102.49	102.38	107.4	105.36	108.32	107.04	104.92	105.4	106.88	106.63	103.4	104.87	104.41	106.65	105.67	106.6	106.22	107.85	104.62	107.6	110.3	104.68	103.41	109.36	104.82	107.24	102.11	106.05	105.92	108.53	107.79	105.2	106.67	108.72	106.56	107.86	104.74	104.65	105.47	108.28	106.87	108.89	106.11	106.19	103.98	104.45	108.7	105.33	108.45	104.4
104	105.58	108.11	110.12	108.71	109.72	106.89	108.47	109.32	105.65	108.22	111.13	110.89	107.06	107.31	108.1	111.91	109.64	106.86	110.08	108.3	108.36	110.22	109.66	106.05	107.88	107.03	109.95	108.49	107.29	108.75	106.94	110.03	106.33	108.98	106.18	107.43	105.14	107.68	106.48	104.91	110.12	106.5	110.65	107.97	109.99	108.33	105.54	108.52	106.1
109.12	113	111.2	109.2	111.02	110.94	107.8	109.99	113.53	111.75	112.47	111.58	112.57	108.81	113.3	107.95	111.77	111.63	109.45	110.15	111.25	108.73	110.27	109.45	112.75	110.52	111.56	114.72	109.42	108.39	108.64	110.87	111.38	111.54	111.7	111.51	109.22	109.89	110.36	110.38	112.53	109.42	109.29	111.58	108.23	109.57	108.03	108.45	108.97	114.03
99.96	100.34	97.047	97.231	100.8	99.02	100.59	99.594	101	97.607	102.32	100.26	98.13	102.15	99.58	100.66	103.88	98.32	96.624	100.56	100.78	98.519	102.42	102.05	99.355	102.3	101.22	104.36	102.95	97.65	98.704	100.78	98.416	101.77	100.64	101.31	99.751	99.451	101.09	100.7	100.93	100.6	97.284	100.76	101.01	99.406	103.47	104.06	101.47	102.7
106.1	104.47	106.79	103.71	107.93	104.19	107.76	106.51	105.44	104.14	103.86	105.23	106.9	107.33	106.12	104.29	106.47	104.72	106.92	104.96	108.73	103.69	104.42	103.76	106.75	105.12	101.09	108	102.95	108.83	104.65	102.77	106.93	104.55	106.63	106.76	107.83	107.66	110.97	102.72	103.61	104.08	105.72	104.85	106.13	109.31	105.08	103.15	107.02	104
107.55	107.4	104.41	108.34	103.73	104.96	106.5	107.43	108.36	109.98	107.86	105.23	106.71	106.19	103.6	105.22	109.03	104.09	107.36	103.89	108.99	105.16	105.12	105.29	102.75	108.41	105.64	106.16	106.46	107.26	106.85	106.62	107.38	105.23	108	107.74	106.11	103.76	108.05	106.28	107.69	105.96	105.53	107.36	111.56	105.94	105.56	107.57	105.29	106.3
109.21	111.46	110.51	110.93	111.74	110.48	106.27	109.52	108.28	111.98	111.67	110.29	111.42	110.22	109.09	112.3	109.87	110.09	111.35	110.5	105.38	113.26	111.9	109.64	110.51	112.35	108.45	109.72	111.21	108.52	109.46	112.2	112.52	110.44	111.31	114.22	111.57	110.75	111.22	108.38	109.82	106.87	110.53	109.28	112.8	110.57	113.38	107.53	112.17	111.82
100.07	100.41	99.637	97.14	98.055	97.364	98.832	97.462	100.58	99.595	99.487	97.487	97.206	98.861	97.032	95.974	98.591	99.087	97.319	98.827	97.012	98.756	99.943	97.838	97.495	98.115	98.543	97.164	98.304	97.586	98.208	96.308	99.362	99.696	95.532	99.623	99.158	97.574	97.429	98.236	97.655	99.378	97.746	98.398	98.289	100.33	98.701	102.96	101.77	95.072
107.6	110.69	107.55	109.06	107.44	107.15	107.79	108.72	106.07	109.44	108.08	108.84	109.98	109.38	107.55	108.52	108.08	108.17	108.76	107.29	110.29	108.6	112.72	109.37	109.38	107.92	108.55	106.83	109.05	110.65	108	108.53	106.38	107.2	109.44	107.76	106.5	109.56	112.52	109.5	108.33	107.85	107.31	110.51	107.69	106.54	107.24	108.23	109.24	108.1
105.74	106.56	105.2	104.6	104.94	103.28	106.14	108.5	104.31	108.6	104.78	106.23	102.66	108.26	105.48	104.98	104.06	106.2	103.58	102.83	104.55	106.99	106.58	106.77	105.23	107.94	108.63	104.38	108	108.13	102.56	108.01	104.64	107.98	104.71	106.45	104.79	107.41	106.25	104.56	103.2	102.31	104.05	106.4	106.77	105.72	106.93	103.63	104.31	106.05
107.97	107.47	106.24	104.82	104.15	102.51	104.94	106.67	102.96	106.35	106.46	105.29	104.76	107.88	102.75	103.06	104.18	107.14	104.73	107.69	106.3	106.18	106.05	103.41	103.77	106.29	103.1	107.39	107.21	106.59	103.39	104.95	107.37	105.51	107.25	106.28	107.18	106.46	105.74	106.67	106.3	108.21	105.67	105.37	101.89	105.43	103.4	107.44	103.98	105.35
109.66	110.96	106.36	107.35	108.68	108.61	108.76	105.41	109.63	109.49	110.38	109.72	107.88	107.7	109.25	105.88	108.34	110.14	108.99	108.68	108.7	106.3	112.59	112.84	106.46	105.98	110.77	109.08	109.06	108.03	109.26	108.42	110.05	107.25	105.98	110.41	108.5	112.64	105.59	108.54	110.13	109.39	111.44	111.51	110.43	108.92	108.64	110.89	107.47	107.06
106.51	109.58	102.94	104.95	106.49	105.2	104.58	105.77	105.59	103.59	106.73	103.92	108.21	107.72	106.34	108.2	108.79	103.56	108.61	104.81	111.93	105.88	105.8	105.01	104.53	105.45	106.12	105.88	107.16	108.09	103.39	105.97	107.45	106.55	104.33	106.16	108.22	110.3	108.22	107.16	105.94	105.25	106.44	108.48	108.45	106.88	104.7	109.07	103.68	106.57
108.11	105.57	107.76	108.15	103.92	109.35	108.74	103.91	110.73	109.87	107.75	106.25	109.68	105.46	106.91	106.81	110.64	113.53	106.37	107.69	104.41	107.11	107.51	109.81	110.97	108.78	107.17	108.27	109.62	110.72	111.43	106.79	105.91	109.68	111.77	108.34	107.32	108.23	108.92	107.5	108.38	104.88	108.14	107.68	108	108.61	107.92	109.17	107.41	105.68
107.43	106.66	106.02	106.12	106.35	103.28	106.58	104.99	107.09	105.89	105.46	105.44	104.02	104.57	109.69	101.83	105.18	106.6	105.23	104.27	105.76	102.96	105.96	105.96	106.27	105.68	106.36	106.24	107.86	103.45	104.97	106.8	107.15	103.49	103.6	104.84	106.56	107.6	107.77	107.38	105.9	105.23	103.5	105.02	107.89	104.65	104.52	103.01	104.1	107.75
105.11	106.99	108.14	104.98	104.69	107.94	108.72	111.03	108.16	107.52	109.12	106.65	107.06	108.32	106.11	106.8	105.6	108.34	103.13	107.69	109.54	106.17	107.41	109.34	107.01	101.68	109.76	108.53	108.33	108.72	108.32	106.62	106.5	106.99	108.19	108.74	107.48	108.96	110.36	104.37	106.86	107.95	108.4	106.09	108.85	109.79	110.17	107.05	110.35	109.44
104.35	104.73	105.48	105.3	106.49	107.76	106.04	108.37	102.43	104.63	103.84	103.38	105	102.09	103.09	108.38	105.17	107.22	109.11	104	105.88	105.95	106.71	104.7	108.48	105.37	105.34	104.43	102.89	104.8	108.35	105.61	105.18	104.2	104.6	104.23	105.1	105.27	105.16	104.55	103.96	105.31	104.88	105.66	106.09	107.79	104.92	105.26	106.43	103.74
99.731	103.83	101.83	101.68	102.21	98.739	100.26	101.23	104.7	100.9	100.79	101.08	102.51	101.73	103.45	99.869	98.014	99.14	100.03	102.76	99.09	103.66	102.07	101.22	101.12	102.4	103.15	100.28	98.81	100.07	101.58	98.005	99.089	103.67	102.95	99.82	101.9	101.92	100.86	102.7	100.02	100.9	98.046	98.572	101.46	96.897	100.28	100.94	103.64	101.02
104.29	107.46	104.59	104.67	105.04	105.78	106.91	107.36	104.92	104.44	107.86	104.49	104.27	106.62	106.99	107.67	107.26	105.11	105.13	107.42	105.38	107.34	102.83	106.21	108.54	104.72	103.68	106.82	103.72	103.84	103.56	104.89	104.38	104.29	106.48	105.69	104.8	104.99	108.03	106.5	104.89	106	109.37	106.4	104.7	104.83	103.85	103.23	104.03	103.9
100.5	99.766	99.898	99.854	99.056	99.122	99.551	98.69	97.543	96.548	99.362	101.13	99.839	97.75	100.77	100.88	100.17	100.71	100.95	96.756	102.44	96.282	100.35	98.857	99.175	97.104	100.78	97.342	99.505	99.479	99.673	95.983	99.659	100.83	94.988	98.24	100.74	101.83	99.425	101.13	98.304	100.81	97.943	99.447	96.263	96.743	98.845	100.55	96.31	96.604
106.57	106.8	104.99	105.67	108.13	105.96	103.92	105.2	109.06	102.81	107.06	104.44	109.93	104.15	104.4	104	103.74	106.01	103.53	108.8	104.57	105.73	106.72	106.66	106.3	106.71	108.62	105.7	102.92	103.98	102.14	103.11	107.11	104.91	105.87	105.84	104.37	104.34	104.4	105.68	103.84	102.48	107.88	104.76	106.85	103.79	104.33	106.5	105.75	106.66
101.19	97.628	97.642	98.296	99.78	99.77	99.702	95.865	97.261	100.18	96.311	96.878	101.23	98.543	101.4	100.7	98.797	100.14	97.446	99.171	101.02	99.521	99.746	97.757	102.62	101.18	99.659	97.715	98.86	95.877	100.56	99.375	100.09	103.1	100.22	97.679	101.24	103.93	100.62	96.443	100.07	99.521	98.867	97.231	99.214	99.118	95.875	98.231	100.91	100.99
108.11	105.13	106.43	108.84	106.55	104.83	110.05	112.49	107.24	107.49	108.38	108.21	107.2	109.56	106.03	108.43	106.97	108.96	107.82	109.09	108.57	110.05	110.57	108.37	108.41	107.71	107.39	107.07	108.45	109.98	110.26	108.63	112.16	111.01	111.2	103.18	106.76	109.82	109.85	109.25	109.51	107.01	105.6	109.21	107.09	106.24	108.1	109.75	108.39	106.82
102.67	102.36	101.61	101.79	100.07	99.235	101.72	102.16	98.826	99.717	96.822	100.92	95.876	98.585	100.74	99.059	99.479	99.418	97.153	99.829	102.35	101.18	99.496	98.663	100.62	99.196	103.24	99.519	97.636	99.908	99.004	98.735	95.068	101.4	97.374	99.116	97.059	98.416	99.176	99.827	103.06	101.98	99.384	99.909	101.25	101.31	104.01	97.725	96.3	102.31
106.41	103.69	107.04	109.75	111.06	108	110.5	112.33	109.87	110.83	109.75	110.97	106.42	106.73	109.47	107.04	108.87	109.25	109.21	111.02	105.96	104.35	105.61	109.3	108.59	108.77	109.59	109.56	108.04	107.92	107.24	109.77	108.6	109.6	108.2	109.54	109.62	109.92	107.41	108.86	107.96	106.67	106.32	104.91	113.24	108.52	110.94	110.81	112.73	106.85
107.5	112.28	108.84	111	112.55	107.89	110.5	114.54	109.13	108.92	111.2	110.43	109.73	108.51	111.09	109.16	108.68	109.04	112.07	106.28	109.74	109.74	110.41	109.16	110.55	112.58	108.97	111.14	110.63	110.56	112.18	110.6	107.34	110.29	108.95	109.81	111.61	109.92	112.13	109.16	110.91	107.44	106.78	109.76	107.92	111.91	108.35	107.77	108.47	111.67
105.58	107.37	107.22	103.72	104.71	107.63	105.54	107.17	108.59	104.98	110.22	105.54	108.85	104.55	106.78	108.32	108.18	106.57	106.88	104.64	105.8	108.66	104.79	108.9	103.83	106.7	103.82	106.07	106.58	104.44	109.23	104.96	106.62	107.72	107.2	106.33	104.86	107.71	104.78	102.47	108.24	108.24	104.8	107.23	106.85	107.94	101.03	107.39	105.72	104.5
95.638	99.222	98.261	95.982	97.572	95.763	97.844	97.701	97.145	99	100.24	94.33	97.084	99.015	97.895	102.23	98.867	97.622	97.336	101.84	93.891	96.73	98.191	98.549	98.66	97.444	98.042	95.244	98.657	95.764	97.37	97.267	101.07	97.863	100.98	96.557	97.3	98.566	99.02	96.693	97.394	98.08	96.824	100.64	95.695	96.269	98.566	96.025	95.993	95.259
105.9	106.79	103.69	103.87	107.92	106.29	108.02	106.91	107.47	107.47	102.55	106.64	106.11	101.02	107.16	104.51	106.21	107.28	106.13	107.01	106.87	107.9	107.47	108.7	109.05	105.75	106.05	105.25	106.03	106.48	106.81	106.86	103.64	103.32	106.24	102.98	108.63	108.24	108.91	106.51	106.77	108.09	102.65	105.39	106.98	105.25	104.44	108.22	104.08	106.01
107.97	110.66	108.19	109.41	108.88	105.75	108.34	108.35	110.63	108.18	109.08	105.79	106.55	111.68	107.28	107.61	107.49	109.13	111.59	108.39	109.4	106.08	108.55	106.75	107.48	112.77	111.01	111.15	106.39	110.76	109.18	107.2	111.49	106.41	105.83	112.23	109.23	110.46	108.35	108.2	107.33	110.75	106.43	108.77	106.21	108.36	109.3	109.27	108.6	109.23
111.12	110.96	107.75	110.8	110.96	112.96	107.73	110.42	108.06	112.14	110.88	111.47	107.12	110.06	112.53	109.12	109.61	109.46	109.82	112.26	107.74	110.98	109.11	113.35	109.11	113.51	110.67	109.46	109.49	111.42	110.58	110.35	113.27	111.55	108.59	105.57	112.55	111.45	109.33	111.4	111.6	113.84	112.45	109.59	109.79	109.19	110.71	110.22	111.13	114.58
100.1	101.67	102.45	100.64	98.743	102.16	96.907	102.01	102.43	100.33	99.293	101.77	97.71	102.43	100.07	102.52	99.161	102.27	100.53	100.01	99.155	97.346	99.609	103.73	99.363	100.52	99.478	102.96	102.58	100.62	100.42	100.41	101.41	101.55	103.28	104.7	98.224	100.59	102.71	98.3	98.588	101.94	104.6	100.43	98.881	103.76	99.225	102.88	101.52	101.23
100.66	100.02	99.293	100.96	101.87	100.86	98.647	100.73	101.01	103.27	98.709	98.496	98.692	102.57	101.28	99.765	101.47	103.69	103.67	99.195	100.63	99.467	103.36	100.03	103.72	101.36	102.02	103.92	101.04	100.45	99.012	101.6	98.871	102.66	102.1	100.32	98.99	101.97	100.13	96.178	103.25	99.953	97.946	99.293	100.98	99.408	99.861	101.05	101.96	99.148
111.32	108.09	112.24	110.48	109.52	111.52	113.79	110.13	111.86	112.12	105.96	111.65	108.7	112.15	110.67	110.06	111.81	113.96	112.3	109.31	107.71	111.71	106.95	111.37	108.63	107.99	111.57	110.79	109.87	111.59	110.75	107.29	109.75	111.43	111.93	111.06	109.81	109.21	110.99	113.97	110.04	107.87	111.45	111.47	110.11	112.45	111.67	109.22	108.59	111.64
111.86	112.4	110.8	108.1	109.33	111.21	108.08	109.73	109.7	109.71	113.63	108.86	108.47	107.49	112.1	111.6	111.3	112.55	109.67	108.99	108.03	108.46	113.01	110.85	110.22	110.7	109.61	110.53	109.67	111.5	109.27	110.98	109.57	109.53	113	108.18	108.2	113.1	109.41	111.39	111.68	107.33	109.27	109.6	107.76	105.44	110.65	112.16	111.23	109.6
107.2	107.85	106.92	106.74	107.45	106.69	106.7	104.37	107.73	104.81	106.69	109.94	109.38	107.14	104.81	106.33	109.49	107.94	112.16	107.81	108.74	103.41	106.85	103.9	109.11	106.75	108.29	109.93	105.78	108.74	109.52	106.87	105.8	106.62	107.26	106.4	106.23	108.24	107.52	104.86	110.87	111.5	107.78	107.1	107.86	106.22	109.72	107.46	109.23	104.23
105.38	108.48	108	107.41	108.28	105.84	106.5	104.34	109.75	106.35	106.8	105.53	104.46	104.7	101.95	104.04	106.76	102.36	105.05	107.62	105.71	106.88	106.04	102.28	104.39	103.3	105.94	109.05	104.91	104.41	108.58	104.3	109.23	105.75	104.64	106.95	105.65	104.3	107.2	105.31	104.28	108.58	105.52	107.54	105.89	106.39	103.04	105.76	105.01	103.44
106.33	111.1	109.78	111.06	109.3	107.8	106.08	106.43	105.52	108.97	112.11	106.69	106.43	109.07	107.72	108.48	108.31	107.71	107.91	106.58	107.05	106.64	106.03	107.33	110.19	106.06	107.44	107.65	108.36	107.08	108.77	110.29	110.07	110.64	111.12	106.01	107.9	106.1	107.37	108.71	106.25	109.13	108	107.95	108.29	107.56	109.27	107.53	107.19	109.33
107.28	109.57	107.97	109.23	109.8	106.16	107.37	106.43	106.79	105.68	105.38	104.77	105.12	109.31	109.31	106.14	108.26	105.1	107.9	107.18	104.29	105.67	108.89	106.46	109.3	106.22	106.18	110.45	107.17	104.57	108.87	105.74	105.85	108.81	105.22	108.25	102.08	105.69	105.84	107.29	108.49	107.94	109.06	106.76	105.91	107.27	106.1	107.32	104.05	106.24
100.72	103.57	99.726	100.54	101.24	100.1	98.564	100.03	96.501	97.972	96.105	102.9	100.42	103.04	102.74	103.25	101.68	100.78	102.11	102.84	100.78	102.26	100.04	103.62	102.86	102.83	96.687	99.389	99.504	97.107	103.59	97.404	103.08	98.967	101.42	100.02	104.13	104.72	103.93	103.99	105.91	101.88	103.96	101.98	100.91	101.25	97.892	97.665	102.95	99.71
110.1	105.96	110.87	111.8	107.51	108.07	106.55	110.94	108.47	108.53	111.22	108.98	108.39	108.39	107.61	110.09	110.92	110.25	110.88	104.78	109.57	108.41	105.36	107.21	108.39	108.3	107.93	107.95	109.78	108.81	106.28	109.25	108.82	109.15	108.15	106.58	108.38	105.55	108.26	109.38	106.79	108.51	109.41	106.61	107.6	108.34	105.72	109.65	107.89	110.89
105.18	103.84	107.39	107.57	103.87	106.51	102.94	104.91	104.3	105.09	103.66	104.5	105.22	106.82	103.95	104.78	107.47	105.37	108.03	104.86	105.73	103.28	106.83	105.38	106.04	107.95	103.9	103.77	102.89	106.13	106.2	107.29	107.82	106.44	105.84	106.39	103.69	106.9	102.39	106.77	105.08	105.09	103.76	102.8	108.33	104.89	103.61	107.72	103.7	105.06
107.83	105.1	109.17	106.25	109.32	108.98	106.59	108.43	107.21	105.09	106.95	107.31	105.73	107.18	108.62	105.92	108.23	110.42	106.13	104.53	107.99	107.3	111.56	108.11	111.9	105.01	105.04	106.64	105.9	109.17	109.79	106.21	109.31	110.56	103.86	110.7	109.73	109.68	110.79	107.17	108.33	109.21	107.33	108.06	109	107.86	108.35	107.81	107.39	105.51
111.07	109.21	109.38	108.53	105.6	109.4	107.89	112.4	104.18	109.39	106.07	108.05	107.83	106.04	110.63	110.95	106.01	108.18	107.57	111.12	107.74	109.16	107.89	112.99	106.33	108.37	103.58	106.98	108.18	108.56	107.9	107.66	106.17	108.52	107.71	105.64	109.64	106.28	109.57	108.28	108.15	111.07	109.66	111.81	107.5	110.69	109.51	111.25	108.72	107.88
107.41	107.34	107.29	104.51	102.72	105.58	107.47	104.85	108.1	102.44	107.92	106.07	107.18	105.35	111.25	106.17	108.3	109.7	104.24	104.15	105.63	103.36	102.04	106.29	105.53	106.64	106.55	107.93	105.05	105.27	104.24	106.56	105.65	106.8	111.83	107.27	106.65	106.51	106.56	107.01	107.09	106.47	107.19	105.51	104.97	106.82	106.09	102.9	103.91	103.09
96.578	95.794	99.396	102.14	96.46	97.262	101.13	96.077	101.24	95.11	97.385	97.634	94.671	101.74	100.08	99.763	95.082	101.48	97.472	98.744	99.002	96.504	97.174	97.297	98.389	97.981	97.375	98.59	98.39	102.75	95.408	96.412	98.712	98.093	96.628	98.673	97.62	98.887	100.63	98.291	95.18	97.717	95.057	99.441	97.761	99.217	98.226	95.793	97.281	100.41
107.23	110.23	105.26	109.09	109.63	109.47	106.97	107.1	112.24	111	108.07	106.77	109.1	105.7	107.32	108.13	107.93	106.97	109.91	105.13	110.62	109.4	106.27	109.98	106.07	107.15	107.22	111.58	108.56	107.95	112.08	107.95	108.08	110.67	113.03	105.37	110.01	108.63	106.86	107.36	109.59	107.6	105.77	109.4	107.98	109.47	108.79	107.13	107.6	108.91
108.13	105.92	108.21	107.03	109.41	109.87	107.54	107.08	108.51	107.01	108.6	107.65	108.26	107.22	107.74	109.19	111.39	110.25	109.71	106.57	109.36	105.28	106.6	107.74	104.96	108.21	110.43	108.14	108.17	107.82	109.79	106.47	112.48	107.15	110.77	109.29	110.84	102.18	109.71	106.73	114.04	106.62	110.57	107.95	110.04	107.2	109.7	106.7	111.72	110.76
104.63	106.01	107.18	105.59	105.95	104.03	103.84	107.2	106.35	104.19	105.73	107.33	108.15	106.54	108.58	108.61	103.4	101.88	106.44	107.73	105.83	102.7	103.97	106.01	102.79	107.31	107.37	106.66	107.84	107.24	107.76	104.29	106.94	110.34	105.68	105.05	109.03	107.88	104.32	106.46	104.72	106.46	106.12	103.34	107.45	102.71	103.32	105.3	104.02	107.85
109.73	105.06	109.01	105.82	111.8	105.48	105.26	105.25	107.9	107.37	104.06	103.52	104.77	107.26	104.81	102.41	106.21	107.68	107.21	104.97	106.39	108.05	105.15	108.35	104.99	106.28	106.71	103.03	106.33	106.04	107.56	104.05	104.82	105.5	107.54	104.91	106.38	108.77	109.29	104.65	107.44	107.55	107.9	105.24	108.18	108.3	110.4	106.1	106.95	104.54
105.39	108.67	106.88	107.34	106.47	106.37	107.46	106.42	104.32	106.31	106.71	105.22	105.8	108.74	106.13	104.46	105.5	105.59	102.39	105.22	104.81	104.19	104.81	106.5	106.3	105.06	107.32	107.81	104.37	105.53	105.56	104.76	103.53	106.8	106.94	106.38	104.29	105.38	104.77	105.14	103.1	106	108.91	105.49	104.09	105.16	103.41	104.28	106.04	105.86
110.56	110.18	112.55	113.71	111.62	111.38	110.05	107.29	110.97	110.45	111.93	108.96	107.62	110.95	111.08	107.94	113.03	110.68	107.79	109.33	110.64	109.75	107.96	109.61	109.64	110.83	109.5	112.4	110.68	110.24	111.83	110.06	112.51	110.5	108.83	108.14	112.1	110.26	109.65	110.72	106.38	112.93	112.37	107.06	107.24	111.8	114.1	107.77	109.06	111.34
107.91	107.93	107.52	104.5	104.55	104.44	106.75	107.21	109.66	107.74	104.7	104.22	106.32	106.12	103.22	105.85	106.59	109.1	103.2	104.16	107.6	105.79	105.36	103.95	108	105.2	101.5	105.9	106.14	109.37	106.48	102.27	106.08	105.61	104.2	107.48	110.98	106.38	101.82	103.98	107.1	103.77	106.8	104.32	105.81	106.64	106.14	103.74	107.28	104.63
110.75	109.17	108.24	108.25	109.38	110.83	108.38	108.47	106.36	107.8	110.05	107.48	108.88	107.95	109.18	105.48	108.02	110.21	106.51	106.91	105.37	106.96	107.16	107.21	108.98	111.41	109.76	107.71	108	110.87	110.12	107.61	112.54	108.19	108.1	108.57	106.01	109.97	109.72	109.82	111.54	110.82	112.5	110.75	106.43	106.75	107.85	110.91	107.95	107.98
104.64	103.54	104.66	103.64	106.58	105.15	104.9	104.39	109.07	104.11	105.73	102.79	104.26	100.51	105.42	105.71	108.59	109.19	107.05	104.93	105.37	106.15	105.84	106.39	107.74	108.62	106.11	103.35	107.17	107.51	106.09	107.34	103.43	106.1	105.74	104.21	103.43	108.96	107.02	105.28	103.09	105.31	104.4	107.77	104.8	103.06	105.95	105.88	105.08	106.51
97.665	99.774	98.845	97.241	97.638	96.618	99.834	100.91	99.124	97.433	102.36	100.31	98.346	98.478	100.16	97.759	99.413	99.511	98.623	100.3	99.502	98.358	103.6	97.852	100.71	98.712	96.874	100.13	98.242	99.729	99.958	98.084	99.926	97.82	99.658	99.161	97.16	96.447	100.01	100.97	101.09	99.207	99.329	98.504	98.443	94.497	98.879	97.803	100.26	100.04
107.66	106.94	107.56	107.89	109.41	107.87	105.76	112.67	108.58	111.18	109.02	108.92	107.36	112.14	108.72	104.14	108.4	109.16	108.05	109.86	107.02	109.4	107.24	107.6	108.79	109.75	112.2	105.66	105.57	109.49	108.35	109.39	107.57	109.63	109.19	106.73	109.25	107.24	106.32	108.12	110.61	107.88	109.52	107.5	108.12	107.06	108.24	109.79	110.41	110
98.794	100.61	101.09	100.1	100.82	99.757	101.62	99.316	99.602	99.605	101.59	99.431	96.476	100	100.56	102.24	98.47	98.961	100.88	101.7	100.36	101.09	100.19	105.43	98.505	99.71	103.1	101.33	101.43	102.46	101.91	103.97	99.101	101.12	99.031	99.894	99.089	101.76	101.75	98.092	103.63	98.303	100.57	99.927	97.766	100.74	99.735	102.12	97.807	101.03
107.93	110.1	112.19	111.14	108.36	108.35	105.35	110.46	105.61	108.61	105.56	111.33	105.76	108.59	107.37	107.8	107.68	108.79	109.15	107.36	109.93	108.77	111.69	112.24	110.41	112.88	111.09	109.37	110.25	103.69	106.37	105.73	108.09	110.45	110	109.99	107.79	104.95	108.61	108.54	107.52	107.71	109.93	107.89	111.23	108	109.6	109.07	108.22	111.09
106.87	110.27	108.04	107.84	106.63	106.97	108.74	102.35	106.63	108.97	107.55	109.12	105.24	107.86	108.75	104.75	106.72	105.61	108.03	105.48	106.98	109.79	107.68	107.37	107.17	109.96	106.75	108.83	108.06	107.57	105.54	105.63	107.75	104.09	106.25	107.75	105.23	104.18	106.74	106.8	109.62	108.08	108.14	106.53	108.81	110.24	108.66	109.06	106.21	104.49
106.14	103.6	107.12	110.86	109.95	108.42	113.59	109.81	108.3	107.67	107.61	108.04	106.08	110.92	107.18	108.83	107.17	109.69	107.79	111.43	109.88	110.24	109.74	110.78	108.09	109.1	109.13	108.26	108.6	107.45	107.53	107.63	109.17	109.06	107	107.46	109.58	106.19	106.89	109.95	106.12	107.96	104.18	105.44	111.53	108.51	109.17	105.08	106.46	108.75
109.2	105.16	108.25	108.19	105.49	108.1	110.32	108.59	106.38	108.11	108.17	109.21	108.1	109.6	110.02	108.96	103.98	106.59	108.57	106.87	108.1	110.22	109.51	108.4	111.2	107.46	106.6	109.09	111.29	105.1	109.27	110.4	108.58	104.84	106.95	111.57	110.76	108.21	107.1	108.13	107.34	107.42	108.62	108.34	104.73	109.83	109.15	110.41	106.75	105.97
103.2	104.65	104.42	106.61	107.95	103.26	106.71	106.15	106.24	104.31	104.24	105.9	107.86	101.7	104.37	109.39	105.23	104.33	108.99	106.45	102.89	107.92	106.31	106.85	105.71	103.87	105.05	103.72	105.35	104.85	103.97	102.9	105.38	105.93	103.16	109.12	107.41	104.69	106.22	105.76	104.57	109.38	105.74	107.46	103.05	105.61	105.48	105.65	105.17	104.44
105	100.98	105.51	104.57	105.91	105.27	103.46	107.93	105.25	103.42	105.06	104.43	104.21	104.47	105.38	104.46	105.24	102.55	106.39	110.11	107.96	105.07	106.02	106.3	107.83	106.5	108.33	104.62	108.97	105.83	107.36	108.38	104.03	104.92	106.04	104.16	105.52	101.87	106.2	107.87	105.1	104.09	105.66	108.08	106.5	105.79	105.94	106.45	103.91	106.35
99.96	97.076	95.317	100.86	100.66	97.377	97.986	96.193	100.96	95.89	99.626	98.707	97.887	99.263	101.84	98.217	101.07	98.761	101.61	98.01	100.32	94.858	99.91	99.98	99.624	96.066	95.801	98.927	100.92	103.28	97.646	99.94	97.011	99.531	97.985	99.625	99.275	97.809	96.103	93.552	100.62	99.221	99.282	97.657	102.57	94.349	100.73	94.69	99.631	100.07
106.99	106.87	106.96	106.74	107.61	105.09	104.73	105.92	107.51	108.14	107.13	103.66	104	106.06	108.38	108.13	106.72	107.93	105.64	108.54	107.73	105.86	102.7	106.21	107.32	107.17	106.18	109.39	105.2	107.37	107.93	103.13	109.24	105.85	103.05	105.83	109.07	105.58	105.74	105.96	105.79	107.01	106.3	107.28	105.98	108.6	107.77	107.55	105.14	104.68
108.29	105.93	107.7	106.62	108.19	107.38	105.07	106.19	105.21	105.64	105.34	108.18	105.4	108.79	105.34	104.4	108.08	107.37	104.09	107.79	103.98	106.84	104.71	108.25	109.32	109.22	105.09	108.19	105.77	107.82	105.67	104.71	106.98	106.89	107.22	103.82	107.26	108.45	108.15	104.91	106.84	105.38	109.73	108.12	108.58	106.15	105.49	104.57	104.62	108.38
108.66	108.3	105.56	112.03	106.45	110.84	108.18	108.36	109.33	112.32	107.29	107.01	109.91	108.65	106.06	106.85	112.28	106.81	108.61	105.53	108.47	108.69	107.53	106.7	113.27	108.43	112.48	111.81	106.39	107.87	107.85	107.43	109.96	109.8	108.59	107.78	108.13	112.34	109.35	108.47	106.54	111.47	106.02	111.66	106.78	109.22	110.87	110.96	111.86	107.69
104.8	104.46	105.07	103.7	105.16	104.74	107.06	107.23	105.16	106.33	105.9	106.05	106.48	107.67	107.65	106.4	107.89	103.86	107.68	108.53	106.22	105.92	104.24	106.52	106.68	103.47	107.45	106.88	103.67	107.25	103.36	107.13	104.68	108.45	107.29	106.64	105.45	103.07	107.42	106.51	105.78	105.5	108.62	104.52	102.5	107.35	105.48	105.61	105.69	108.32
100.02	99.031	98.97	102.28	100.2	99.153	99.911	97.228	102.6	97.536	97.885	101.98	99.356	101.85	99.574	100.61	98.18	99.193	102.5	100.9	101.33	99.632	99.435	102.08	100.53	98.492	101.91	101.86	100.77	100.87	100.33	100.98	100.48	102.63	101.59	100.53	99.374	99.578	100.65	100.57	99.583	101.03	102.02	98.815	100.82	101.95	100.83	102.05	102.58	98.482
107.31	112.65	105.21	108.31	107.49	109.84	113.24	109.93	110.24	111.19	105.73	107.46	107.21	108.54	107.08	110.2	112.37	108.73	106.95	110.41	106.37	106.83	110.29	106.76	107.18	105.87	110.44	109.49	108.03	105.84	106.28	106.19	108.32	109.12	107.56	107.45	107.84	109.11	107.6	108.44	107.76	108.6	108.47	110.56	108.08	109.11	110.28	109.91	105.46	109.85
97.686	98.031	97.467	95.39	99.394	95.943	95.384	99.093	99.418	94.184	96.727	97.524	98.685	100.08	92.263	98.603	101.17	97.71	96.74	98.616	100.24	100.7	97.243	95.831	97.335	98.885	97.254	100.4	96.978	99.156	99.172	98.579	98.174	102.27	97.86	98.328	97.062	99.354	96.157	97.379	97.474	98.58	98.97	99.647	96.181	101.06	100	100.29	97.009	98.532
107.87	111.09	106.42	109.24	109.28	108.66	104.06	109.58	105.34	106.67	108.37	109.94	106.92	108.41	108.67	107.45	111.43	105.95	107.96	108.94	106.59	110.2	108.4	110.4	106.03	107.56	108.67	108.6	110.41	107.22	110.28	106	109.46	108.9	105.75	109.89	106.84	106.97	111.13	105.71	109.88	107.64	109.24	104.28	108.62	109.88	109.3	109.71	109.5	107
104.13	102.37	104.43	105.21	106.77	104.17	103.19	105.09	104.15	107.79	109.22	107.99	105.06	105.9	104.05	108.32	103.15	104.2	107.15	107.48	105.62	105.66	103.5	102.68	103.17	107.19	108.19	102.22	102.1	103.1	104.98	104.84	106.64	106.17	105.09	105.01	103.75	106.53	106.28	108.16	105.81	105.18	105.76	104.78	108.72	105.73	108.81	103.32	106.38	102.26
110.64	106.32	108.7	105.53	111.4	108.76	107.12	110.17	110.14	108.15	107.65	108.99	110.14	107.75	106.4	108.02	112.26	109.65	106.57	106.82	106.03	104.27	105.33	113.14	106.36	107.09	108.86	106.7	109.84	111.56	108.39	108.64	108.03	110.38	109.59	109.28	104.26	109.9	107.39	106.47	111.72	105.77	102.6	107.96	112.31	109.65	110.33	105.86	109.67	108.48
108.03	106.68	105.46	106	105.8	107.26	108.89	106.96	106.94	106.38	104.97	102.94	104.76	103.8	108.09	106.53	106.07	105.05	105.52	107.28	103.77	99.523	103.24	106.1	105.04	105.51	104.47	103.59	106.42	107.2	105.25	107.7	109	104.52	104.94	103.84	106.93	106.98	101.84	106.24	106.6	105.62	105.7	107.58	103.98	106.41	107.05	103.3	104.89	104.63
112.04	112.72	107.17	108.56	110.22	109.43	109.4	107.93	110.72	106.63	110.14	107.78	107.17	109.35	108.73	108.95	106.95	109.54	104.74	107.6	107.66	103.55	106.54	111.62	106.3	108.78	109.39	106.79	106.76	109.51	109.39	106.23	110.17	110	107.59	105.58	106.86	109.49	107.01	105.42	108.97	109.78	108.55	106.78	111.03	110.28	106.78	110.53	106.97	108.69
109.32	107.67	108.52	108.77	104.45	107.96	111.23	109.64	108.73	109.19	109.3	109.18	107.96	111.57	107.54	107.59	108	111.45	109.16	107.29	109.22	107.95	110.11	109.95	106.83	110.16	109.06	110.47	106.44	106.86	106.63	109.13	112.57	107.61	108.34	107.38	109.09	110.06	109.61	108.71	107.83	110.66	110.13	107.34	109.91	109.87	109.15	106.45	110.84	105.35
107.16	112.93	107.58	109.8	104.25	105.25	105.71	109.13	112.49	110.61	110.93	106.39	107.08	111.17	107.79	103.82	103.62	104.66	104.4	109.31	106.48	107.61	106.29	105.83	109.01	107.35	111.76	107.88	106.77	107.89	110.36	106.97	108.13	106.73	105.98	108.34	106.37	108.88	108.73	109.42	108.52	108.99	111.36	109	107.33	107.97	104.51	102.04	107.96	108.1
106.69	110.38	107.46	106.43	105.96	105.39	105.52	106.1	105.63	105.45	103.11	106.23	106.14	105.78	103.42	105.74	105.25	106.39	103.8	104.33	104.35	109.84	106.13	103.52	103.95	105.93	109.56	105.54	106.41	107.05	106.04	105.74	104.36	105.58	106.42	107.6	104.56	107.06	105.98	104.76	104.26	104.99	105.29	110.6	104.73	107.9	107.92	107.57	104.26	107.55
107.71	107.11	110.26	107.06	106.9	105.81	107.15	110.81	104.29	108.1	105.89	108.9	109.65	110.64	107.08	111.17	109.6	106.8	110.19	107.25	108.28	107.72	107.27	107.44	105.87	109.02	107.75	108.56	106.48	109.42	109	108.56	105.63	108	108.7	109.06	106.92	106.28	111.97	106.89	108.28	106.74	108.44	106.16	106.47	109.88	111.69	106.94	105.89	108.4
107.71	107.96	108.69	105.87	106.69	106.37	109.57	108.98	108.28	106.28	108.49	107.72	108.23	107.89	108.9	107.79	106.27	108.37	109.7	108.38	108.8	107.77	108.49	109.78	108.46	109.05	109.46	107.63	106.25	111.58	107.82	108.61	108.64	105.99	112.68	108.59	112.12	110.24	105.79	108.09	109.24	108.02	107.71	110.15	108.53	105.87	107.22	107.14	106.48	107.91
108.65	112.26	111.38	109.5	112.42	109.84	109.29	109.82	110.67	110.69	109.41	112.76	109.44	112.54	111.47	112.82	110.12	112.91	111.01	108.45	112.7	106.94	112.23	111.75	111.72	108.05	110.04	112.95	113.28	111.9	108.92	110.85	109.36	112.08	109.29	111.04	107.98	109.15	109.3	111.45	109.94	108.37	110.9	111.9	110.8	112.95	110.91	109.27	108.91	113.26
101.04	107.21	106.62	105.85	106.89	107.04	105.98	110.11	106.25	108.04	103.38	105.81	108.39	107.26	106.06	107.12	106.53	106.15	104.43	105.87	109.05	104.92	104.62	107.49	107.9	108.79	108.27	104.82	108.37	106.79	104.71	106.99	106.91	106.84	106.79	106.86	105.84	106.47	104.67	107.25	105.79	105.99	107.38	108.02	106.02	104.43	106.28	110.33	102.36	105.96
109.87	109.03	107.85	107.78	108.53	104.71	108.57	105.55	108.44	109.27	106.38	107.64	109.76	107.64	110.4	109.16	107.64	107.87	108.83	105.33	107.44	107.52	106.93	107.62	106.94	109.7	109.08	108.68	106.73	106.61	108.24	107.33	108.72	103.37	108.76	109.18	111.06	106.23	108.48	109.25	105.02	106.49	108.46	107.83	107.2	106.69	108.99	107.67	107.67	108.12
107.26	107.82	106.07	107.09	110.81	103.89	105.69	107.22	105.53	106.28	106.56	107.01	113.2	107.8	108.52	109.28	106.04	106.84	110.16	109.26	108.93	105.38	107.11	104.19	107.98	109.7	107.52	106.34	106.5	110.06	107.99	107.8	111.63	107.4	108.32	106.22	109.91	107.6	109.79	111.69	110.64	105.64	109.78	107.42	106.41	107.64	107.37	109.18	108.04	108.52
109.41	107.22	109.85	106.88	107.7	109.01	110.25	109.94	106.73	107.7	103.75	105.84	107.61	109.03	108.71	105.21	105.58	109.21	107.03	108.01	105.94	107.64	107.37	107.32	108.7	107.16	107.6	110.19	108.23	107.38	107.15	109.35	107.32	106.06	107.97	109.76	106.54	103.9	108.78	106.92	103.84	109.36	108.88	107.25	109.35	105.34	108.34	106.5	108.12	109.59
107.72	106.09	105.04	106.29	104.8	109.35	104.47	104.21	107.46	105.12	105.78	105.97	108.25	105.64	106.07	108.28	108.38	106.6	107.13	109.77	105.38	110.42	105.31	112.89	106.59	101.72	107.62	103.4	105.92	107.5	108.77	105.17	106.77	104.96	105.74	103.06	105.41	110.49	108.29	106.36	107.86	109.33	103.7	105.36	104.04	105.69	106.35	105.25	106.72	111.45
99.995	96.199	100.34	100.57	99.219	97.019	101.34	98.466	100.6	101.92	98.961	98.691	96.975	97.019	99.401	96.482	98.656	98.375	98.558	95.308	97.518	98.011	99.957	100.53	100.45	101.87	97.899	97.212	100.8	98.216	101.37	100.05	99.023	99.264	98.057	97.742	99.234	97.035	95.573	98.301	98.71	97.077	103.46	98.461	97.617	99.04	98.735	98.694	99.869	98.711
100.37	104.77	101.71	102.87	99.749	101.18	99.954	100.44	100.31	101.39	100.79	101.48	99.539	103.36	100.31	100.46	102.97	102.18	102.67	101.75	104.64	102.22	100.34	101.79	99.926	103.21	102.82	101.34	103.04	99.136	101.69	101.55	101.27	97.149	97.036	99.908	102.69	102.54	101.02	103.73	102.17	99.539	100.81	99.872	104.83	102.81	101.16	99.563	99.192	100.58
98.609	101.71	101.84	101.75	99.994	101.5	104.12	101.21	96.626	102.93	97.493	101.09	99.894	99.855	98.78	100.72	101.81	99.734	102.09	98.962	98.235	101.57	99.548	98.549	100.62	100.25	100.96	103.94	97.309	101.68	96.894	98.334	104.05	98.803	103.5	100.03	100.6	100.18	102.45	101.71	100.87	99.588	98.929	101.77	98.866	100.51	102.98	101.15	99.505	100.13
105.57	105.46	106.91	102.43	104.82	102.95	104.23	108.09	108.51	104.34	107.08	107.42	106.89	107.59	106.25	106.91	102.43	104.91	105.78	106.3	108.06	105.69	104.65	104	103.36	107.34	104.82	104.86	106.8	105.45	103.09	106.4	103.43	104.47	106.2	103.35	104.86	106.06	105.69	104.61	105.63	105.97	104.33	106.16	107.76	104.94	105.34	104.76	107.35	104.63
110.67	109.03	108.92	106.79	106.92	107.39	110.54	104.6	107.07	107.11	106.76	106.65	106.93	107.24	109.44	106.51	110.44	108.36	106.83	104.06	107.54	106.24	108.5	110.53	106.95	109.17	108.3	106.16	110.91	105.51	108.9	107.45	106.43	110.85	106.19	106.08	108.11	106.68	107.66	111.92	106.73	104.97	108.86	106.01	105.99	107.82	109.05	110.61	110.46	107.78
109.55	109.72	106.8	105.62	104.79	104.67	106.69	107.17	107.47	102.21	104.53	108.03	104.76	102.54	106.39	105.98	106.69	104.53	107.58	106.77	102.02	105.62	105.28	106.17	107.89	107.46	109.06	108.21	108.01	109.04	105.96	108.22	106	107.35	107.29	104.48	102.49	107	107.93	106.07	107.06	108.27	106.58	103.65	106.04	106.12	108.93	105.86	105.68	105.81
105.52	103.62	105.97	103.12	102.72	105.39	107.04	105.67	108.62	106.65	107.54	107.91	105.24	103.28	108.61	108.67	104.51	106.48	107.43	103.29	104.73	105.7	104.51	104.9	102.09	106.87	106.98	107.86	108.13	104.57	105.8	103.4	107.4	103.38	106.41	105.89	104.14	108.03	103.57	107.09	106.62	103.26	100.75	106.21	104.93	106.03	106.74	105.02	106.95	108.64
107.75	109.72	103.41	110.05	111.28	106.74	111.38	109.8	110.25	108.32	109.44	112.34	109.39	110.14	111.66	105.56	108.06	108.74	109.26	106.93	105.67	108.92	112.08	110.39	107.54	106.52	106.55	107.91	108.91	108.19	108.44	108.52	108.82	107.05	108.44	105.96	107.49	106.3	104.55	106.4	107.92	108.22	110.53	109.87	108.09	109.16	111.19	107.64	111.47	107.2
105.93	104.45	106.01	109.66	107.65	105.82	104.31	106.35	104.74	105.86	107.66	104.14	105.86	108.15	105.22	105.25	107.36	106.1	103.16	107.78	107.85	112.89	106.02	106.97	105.72	108	105.22	108.41	104.12	104.6	104.84	108.86	104.97	103.41	106.09	106.09	106.91	109.01	106.43	104.7	107.66	104.09	106.7	104.17	104.91	104.46	104.1	107.54	106.7	104.72
105.5	105.35	105.75	106.24	106.33	109.37	108.68	106.24	105.84	108.27	101.57	108.37	103.11	105.61	104.71	104.79	106.14	104.28	103.79	108.54	104.45	105.33	107.21	105.93	105.31	103.81	107.26	106.55	106.11	105.28	105.75	105.3	105.14	104.96	106.16	105.76	105.59	102.85	105	104.84	104.93	103.9	106.92	106.77	102.66	104.19	108.46	107.4	109.01	105.53
98.981	99.546	100.76	98.459	98.186	96.944	97.981	100.05	104.57	99.406	95.665	96.837	99.145	98.226	99.279	97.354	102.82	99.85	97.732	98.235	100.48	100.82	99.8	96.128	99.763	100.84	97.001	99.554	96.054	98.15	101.09	98.551	98.844	97.934	96.066	98.414	99.035	96.486	95.238	100.13	98.746	94.595	98.913	95.432	98.255	97.861	103.23	100.89	98.784	97.294
97.64	97.161	102.76	100.7	100.82	97.133	100.91	95.901	100.87	98.225	96.432	99.923	98.498	100.61	99.645	97.267	101.76	101.97	97.931	99.911	100.72	99.909	97.864	97.482	98.876	99.635	102.54	100.87	97.305	98.413	99.636	102.27	95.909	98.183	94.89	98.085	97.284	99.418	96.484	97.576	98.627	98.22	99.635	97.729	101.74	95.532	99.316	97.812	99.346	97.208
98.156	99.335	97.829	96.18	98.405	97.978	98.947	96.002	97.571	96.471	96.19	100.12	96.572	100.47	97.702	99.292	92.533	97.369	101.09	97.837	96.971	96.134	98.782	99.727	98.321	97.91	102.01	98.297	97.617	97.185	98.121	98.103	98.852	98.128	93.985	101.19	98.674	99.442	96.721	98.279	97.9	98.493	95.829	98.87	98.646	98.689	98.143	98.25	100.46	97.677
98.43	99.131	99.552	101.6	96.953	99.278	99.746	100.4	101.16	99.482	101.63	98.791	97.717	104.01	104.31	100.43	97.196	103.37	99.934	100.42	100.25	103.32	100.14	100.53	102.02	99.662	99.76	100.36	96.409	100.09	99.589	103.9	101.68	100.06	99.654	101.57	98.179	100.94	98.519	101.92	100.31	101.12	95.871	99.263	99.919	102.76	99.506	97.395	104.19	103.8
106.82	110.7	106.18	111.7	108.76	108.72	107.25	107.31	109.47	111.86	107.94	108.93	109.17	107.5	106.38	104.66	109.39	108.11	106.91	104.1	106.54	111.57	109.82	110.17	110.06	110.04	107.13	109.23	107.3	106.09	106.43	109.66	105.28	109.58	107.1	109.42	106.04	110.29	107.31	107.52	108.18	106.95	111.83	108.12	106.89	104.58	108.04	109.66	107.7	110.01
100.94	99.362	98.703	97.661	102.37	97.384	95.239	98.263	94.977	100.31	96.469	93.277	100.09	99.087	99.648	97.201	99.812	100.06	97.951	96.344	96.522	97.459	98.802	99.489	97.975	98.596	98.085	98.628	95.039	96.049	100	100.42	99.144	96.412	100.01	99.357	96.895	96.131	99.918	97.922	95.174	98.888	96.651	98.951	96.445	97.844	98.546	98.316	94.976	98.957
104.34	106.97	109.88	110.09	108.44	107.33	105.88	105.48	106.61	107.69	107.62	105.48	106.19	108.14	107.15	109.13	107.54	108.68	109.24	109.91	106.5	108.78	109.07	106.27	108.53	106.48	106.7	106.98	106.13	104.12	109.05	107.84	107.28	108.84	108.87	107.3	108.95	103.8	106.54	107.71	107.33	110.34	105.03	108.45	108.93	105.89	107.77	107.82	107.02	106.16
108.23	110.19	107.67	107.68	108.37	110.33	108.09	110.06	105.9	109.14	111.39	109.53	107.49	109.89	106.23	107.78	109.29	108.61	109.29	108.74	108.31	107.78	108.61	109.34	107.9	105.94	107.91	107.31	106.48	105.13	109.33	112.38	108	110.86	108.77	107.01	109.68	105.83	106.93	105.98	108.28	104.74	108.84	108.72	109.95	109.22	109.17	109.18	110.07	106.62
105.05	103.66	104.64	106.89	107.2	108.51	104.89	105.26	107.22	104.74	100.53	107.57	105.49	105.67	107.07	106.87	107.12	103.75	104.36	102.55	101.96	106.98	106.03	105.73	105.97	105.58	104.14	106.39	107.08	106.38	107.75	107.68	103.57	103.65	109.38	106.08	106.19	105.51	103	106.88	104.58	105.06	107.22	106.87	102.25	105.25	110.06	107.02	104.54	106.14
98.603	97.431	99.772	98.587	101.35	99.703	99.209	93.976	97.151	96.202	99.674	97.278	98.395	96.94	96.053	95.408	96.466	100.15	96.077	98.208	99.38	96.481	97.853	96.424	101.36	98.971	100.03	101.86	97.721	96.956	98.999	99.648	98.424	94.358	100.22	97.279	98.949	99.468	102.55	96.03	96.121	95.619	100.46	98.076	100.85	98.477	95.647	95.812	99.749	97.379
108.71	111.9	113.37	109.94	110.58	108.99	111.3	112.77	111.98	109.56	112.41	111.53	111.3	111.65	111.73	109.24	110.74	111.3	108.57	110.02	110.92	112	108.85	109.42	110.88	110.54	110	110.7	109.89	109.56	109.34	111.81	109.44	110.97	112.39	110.48	113.24	111.32	114.1	108.7	110.52	112.66	108.4	110.04	111.59	108.93	112.39	109.73	107.8	110.58
108.68	107.56	111.44	108.26	107.13	107.68	111.22	107.25	110	107.78	110.77	107.96	105.84	108.63	112.3	113.17	106.01	109.21	108.37	112.05	106.23	105.81	111.7	110.6	107.51	107.68	110.27	108.33	110.13	107.01	108.11	107.03	106.34	109.86	109.15	110.99	106.36	108.43	110.21	108.11	108.39	107.48	107.55	108.43	108.73	108.73	108.57	106.77	107.48	107.12
108.44	110.92	106.59	108.75	106.93	106.33	107.84	107.9	105.07	107.58	108.79	105.62	109.38	108.28	112.51	109.71	107.5	107.24	108.18	111.62	104.99	109.19	108.96	108.78	108.11	110.98	108.09	109.44	107.54	104.84	109.8	109.3	111.02	106.62	107.13	111.92	108.62	109.29	105.47	108.53	107.26	109.81	111.57	108.45	108.18	108.33	106.18	103.1	110.04	108
112.59	108.25	108.54	109.47	109.01	110.47	106.73	108.04	108.5	111.06	108.71	108.96	110.04	110.07	109.19	108.51	108.72	108.91	106.19	106.82	107.17	106.61	107.67	109.18	108.25	108.6	110.98	105.1	107.51	109.25	109.36	109.57	110.1	108.06	111.03	106.22	109.17	109.23	109.49	109.37	111.22	111.61	110.05	105.41	110.29	110.54	114.16	107.72	104.24	111.13
106.08	106.84	110.93	107.08	108.63	106.9	108.79	106.55	106.37	108.86	108.17	106.94	107.52	109.58	109.59	107.91	109.27	107.17	107.76	109.46	107.84	108.33	108.31	108.67	105.65	108.33	106.64	109.5	109.81	106.95	107.7	107.56	107.8	107.42	106.84	107.59	107.64	109.54	108.39	109.05	106.73	109.93	108.64	103.54	107.71	106.57	107.77	102.64	106.64	109.11
101.71	97.964	101.27	102.03	97.849	100.65	102.21	103.21	96.755	96.911	101.86	100.77	98.213	98.419	102.25	97.897	99.015	101.16	98.169	100.43	100.76	98.055	102.55	103.27	96.907	96.144	100.17	96.233	100.7	99.031	97.103	99.116	97.906	98.049	100.48	102.12	101.73	98.825	101.32	100.91	103.47	98.425	98.213	101.6	102.69	99.916	100.13	101.68	99.402	97.739
106.45	104.86	105.26	99.304	106.23	103.21	107.23	104.94	104.69	105.46	104.84	105.1	109.64	104.01	108.44	106.74	107.58	107.33	105.36	103.97	103.97	106.32	105.73	104.63	105.37	108.1	106.79	103.84	106.11	104.97	105.89	108.4	106.63	104.92	106.64	107.65	104.2	107.8	104.28	106.37	105.17	104.48	106.84	107.26	106.7	106.07	105.16	105.56	106.77	104.58
96.994	99.956	102.71	98.161	99.348	98.818	98.966	99.577	99.609	101.77	101.92	101.51	101.29	104.34	101.39	99.265	98.088	102.13	100.93	101.79	98.624	99.593	102.91	99.398	99.263	102.51	100.11	96.686	97.052	101.67	102.47	96.986	101.9	98.548	97.596	102.39	101.01	101.27	98.744	100.09	97.218	99.129	100.12	99.906	100.86	101	97.765	100.8	99.2	101.43
107.54	108.69	108.5	107.05	109.04	109.08	106.94	106.48	105.9	107.18	111.26	106.32	108.94	110.15	107.99	109.28	109.76	110.41	106.46	110.59	104.59	105.57	108.74	107.72	106.6	107.89	110.3	106.35	108.84	110.64	109.84	108.43	110.42	109.44	108.99	107.37	111.27	110.65	107.86	106.53	109.06	107.34	110.07	106.94	105.89	110.87	109.19	108.82	108.31	107.43
93.908	97.673	99.72	97.525	102.07	93.779	98.558	98.13	97.86	99.751	96.716	97.849	96.251	97.093	97.138	95.758	97.976	96.894	98.153	101.28	97.593	96.311	99.39	97.151	99.093	94.443	97.758	98.456	99.852	97.29	99.41	99.58	97.204	99.86	97.914	98.759	97.187	94.687	98.248	96.277	98.047	97.589	98.029	96.51	97.988	99.397	97.265	98.162	97.516	98.604
108.3	104.76	106.13	106.03	107.42	111.17	111.6	107.27	107.58	106.97	107.2	110.47	110.42	108.05	106.7	110.74	108.08	108.1	106.18	107.41	106.78	114.37	110.76	108.48	109.58	110.08	109.45	107.64	105.46	106.22	108.3	110.91	109.71	109.12	107.08	107.29	106.48	104.84	109.89	110.44	108.38	107.49	109.3	110.93	106.86	110.62	110.44	110.01	109.37	107.69
109.38	108.52	108.92	107.34	110.07	108.24	105.85	109.24	106.6	109.35	106.13	106.7	107.68	105.15	111.71	108.75	107.23	106.64	108.69	106.51	104.34	107.64	105.58	108.77	107.57	108.17	107.84	107.94	106.58	105.75	110.26	108.54	105.02	104.74	106.27	107.88	106.84	109.9	110.03	110.49	107.14	105.85	108.01	106.82	107.32	107.69	108.91	105.89	110.02	105.95
106.42	102.78	104.53	104.77	104.8	104.81	105.16	106.92	103.2	104.18	105.26	105.09	104.75	106.19	107.58	101.75	105.21	103.89	107.47	104.7	106.27	109.38	105.24	107.69	104.86	106.37	106.69	102.7	106.37	99.071	104.46	107.2	103	105.87	104.21	104.03	103.76	105.17	108.46	106.56	108.15	103.79	103.43	107.38	105.83	106.16	105.58	102.73	104.9	106.08
107.93	110.24	105.58	105.74	109.34	108.08	105.74	105.62	107.95	108.1	106.81	106.17	107.26	108.74	106.76	105.94	111.56	107.66	110.13	110.13	107.63	107.58	111.57	107.18	107.19	108.76	108	109.41	107.81	106.66	104.34	110.64	107.95	110.27	106.87	108.5	108.63	107.05	106.11	107.19	108.05	105.69	110.06	110.11	104.52	112.41	107.85	106.12	104.5	106.55
108.81	107.3	107.59	108.31	107.73	107.21	111.03	107.87	112.92	108.99	107.93	111.25	109.88	107.51	105.65	108.13	109.87	109.16	108.22	108.01	105.49	106.62	111.01	107.52	107.4	107.45	104.96	109.37	106.66	108.41	110	109.02	109.73	107.19	106.1	106.75	108.89	107.42	105.61	108.45	107.98	106.84	109.87	109.66	106.79	110.56	106.8	107.51	106.33	107.59
107.48	106.18	110	106.85	106.02	108.31	106.55	107.79	105.45	101.9	106.23	105.82	108.49	106.51	107.95	107.81	108.92	105.34	104.52	103.54	106.38	105.14	105.29	104.1	105.37	108.39	106.89	106.45	106.01	103.83	106.01	103.46	106.2	106.55	104.09	105.51	106.24	105.89	104.66	103.83	106.35	104.52	107.13	102.73	103.69	106.04	106.84	108.09	107.86	104.95
110.6	107.54	107.41	106.3	105.75	104.75	106.99	107.16	107.81	110.66	109.19	104.03	107.35	106.45	106.03	105.69	107.48	107.54	108.6	106.25	106.92	109.47	107.75	107.67	110.65	106.43	110.57	109.45	109.14	104.61	106.46	106.92	111.54	105.45	109.83	109.51	107	107.02	109.03	107.72	110.54	104.52	107.81	104.67	108.58	107.86	106.78	109.14	109.46	109.38
97.772	98.975	97.173	101.26	94.464	101.02	96.732	99.417	96.387	95.124	95.991	97.503	97.772	97.383	103.52	97.71	96.853	97.096	96.995	94.635	96.172	96.512	99.044	100.35	96.116	101.72	101.45	97.644	97.148	98.217	99.217	97.017	96.178	95.901	93.617	97.652	92.833	97.764	99.292	99.728	97.598	99.788	92.8	99.39	97.791	96.843	97.384	98.236	98.188	95.37
95.729	99.697	102.5	96.952	96.434	96.863	97.096	98.319	97.514	97.367	98.302	94.673	97.155	98.179	101.12	98.374	99.087	98.029	98.989	98.532	97.974	100.84	100.2	98.114	96.779	97.87	95.329	99.249	98.512	95.623	96.352	98.34	96.313	97.853	98.943	98.753	95.159	97.745	99.886	95.87	94.524	99.809	102.82	98.809	96.416	96.766	97.279	99.886	97.721	97.587
105.88	106.98	107.92	104.43	105.68	102.92	104.32	107.75	103.45	105.98	106	102.92	105.99	104.77	104.95	104	109.88	106.83	106.38	104.81	105.15	105.12	107.58	103.08	103.36	104.68	107.75	107.53	104.3	104.37	106.09	104.74	107.04	107.5	107.01	106.03	105.1	105.41	102.81	108.46	104.08	108.42	105.25	106.23	106.33	107.53	104.98	105.96	104.85	108.74
111.04	108.14	107.59	108.54	105.84	109.15	108.02	109.17	109.19	106.98	108.69	112.35	107.26	109.95	106.03	108.98	109.67	107.94	106.2	110.3	111.72	108.94	106.15	104.07	107.84	105.21	106.77	107.79	108.06	110.33	106.93	109.13	109.03	108.22	105.29	110.41	106.91	108.08	108.69	109.31	108.16	107.06	107.99	111.77	108.97	107.81	110.18	111.72	106.67	107.62
109.42	108.04	108.06	106.41	109.72	107.21	105.46	107.94	107.35	110.44	109.04	108.46	107.87	106.82	107.33	108.89	107.07	108.04	109.47	109.34	106.83	108.39	106.6	108.98	108.46	111.21	112.26	104.16	107.52	111.76	107.75	110.68	109.91	108.04	107.79	107.17	110.05	109.17	106.59	110.26	105.81	107.7	108.96	108.65	110.5	109.69	113.23	110.6	108.58	105.84
104.27	105.53	106.68	106.8	106.2	106.09	107.13	105.76	108.31	108.36	106.48	109.86	101.84	103.66	106.73	107.22	106.45	107.24	104.94	105.91	106.48	105.92	106.79	100.82	106.44	104.53	104.25	104.12	104.29	102.11	101.73	105.37	105.57	105.02	106.04	104.8	103.93	105.45	108.05	105.22	107.47	105.75	106.57	104.62	105.17	105.84	106.09	102.03	103.89	103.6
107.11	106.71	107.76	105.86	107.98	108.16	110.6	109.34	108.45	108.66	104.65	106.84	107.74	108.88	107.16	107.6	105.88	107.56	108.63	108.45	109.92	106.42	104.39	107.31	106.87	108.96	106.12	108.45	106.82	105.76	107.21	106.39	105.7	106.51	104.32	106.29	107.6	108.79	104.38	109.88	105.76	108.79	107.47	106.54	109.42	105.78	107.32	102.65	104.77	107.6
108.41	108.9	106.18	113.11	111.48	106.27	110.89	110.33	106.98	107.11	109.15	110.38	108.92	110.59	107.07	110.95	106.81	109.83	108.39	108.24	109.44	106.71	109.69	109.53	108.17	108.13	108.66	107.66	105.3	109.7	110.94	105.84	112.26	107.63	108.88	106.54	109.73	108.46	106.94	110.05	106.55	107.43	109.33	105	107	108.5	106.86	107.95	109.79	108.6
108.55	107.56	107.45	110.3	107.62	106.29	107.67	109.03	110.57	104.43	109.73	108.85	107.21	108.53	110.09	108.8	107.03	110.59	107.75	106.91	108.5	107.57	107.83	108.73	103.91	107.12	109.85	107.15	108.51	110.45	109.32	108.72	104.11	110.47	111.21	111.04	112.24	107.28	110.58	108.03	107.61	111.41	107.73	107.94	107.33	108.11	107.74	104.64	109.33	106.06
108.58	108.92	112.61	109.91	111.86	108.87	107.09	110.76	109.88	109.18	111.4	106.8	110.88	110.1	111.02	108.97	107.32	107.44	110.67	110	107.74	109.96	108.58	110.69	107.38	109.61	107.25	110.77	110.32	113.81	115.84	109.19	112.24	110.39	107.76	112.27	111.58	108.26	111.4	111.46	108.12	112.6	109.97	108.27	110.83	112.91	110.04	111.49	108.81	110.8
105.82	108.77	107.48	102.79	103.82	106.94	106.8	104.64	107.04	107.26	104.27	103.24	106.55	102.48	107.51	103.32	106.87	105.93	104.88	103.45	107.25	105.38	104.12	105.04	105.48	107.77	105.36	109.54	104.28	102.64	107.73	107.61	102.46	106.04	103.93	105.1	102.15	107.22	106.9	104.57	105.7	106.84	107.46	104.56	106.93	104.95	107.08	104.49	106.53	105.05
105.18	105.72	105.87	104.68	105.28	108.73	106.23	105.72	107.65	105.42	106.14	104.41	106.68	106.01	106.63	105.49	103.84	104.74	106.67	104.81	104.02	107.38	107.51	106.69	106.22	105.58	107.7	108.75	104.43	102.84	104.1	106.17	109.61	106.54	107.56	104.22	106.12	105.18	105.76	104	106.21	102.71	106.81	103.16	104.87	105.22	104.56	106.01	106.61	105.02
99.314	95.923	98.457	98.532	101.93	99.529	102.95	100.02	98.929	102.13	100.62	97.38	100.19	97.996	100.42	99.49	96.61	96.353	96.988	100.83	96.254	100.14	100.05	95.639	96.143	99.676	99.595	98.501	100.97	95.371	96.687	101.95	98.767	100.54	98.793	100.29	96.814	97.687	103.88	98.764	98.504	100.4	102.22	97.247	99.208	100.87	99.089	100.06	99.346	97.065
100.97	98.859	104.45	99.358	101.62	99.978	98.409	99.17	100.05	99.824	99.665	101.99	99.397	101.63	103.1	98.053	98.187	100.31	96.64	100.91	102.61	99.732	100.37	99.775	99.771	98.601	100.97	100.33	98.217	102.22	101.16	102.07	101.61	99.471	101.08	97.973	103.05	97.267	101.6	98.316	100.83	98.213	103.44	101.78	101.36	99.541	102.93	99.849	105.51	99.164
106.1	106.83	107.96	106.14	103.75	104.96	107.26	105.36	104.69	104.46	105.01	102.79	103.14	105.63	106.44	104.69	105.88	105.95	107.56	104.96	104.87	102.88	105.26	105.86	108.03	106.39	105.32	106.35	103.34	101.61	105.47	104.69	106.71	104.5	104.43	106.27	106.42	107.06	107.72	106.07	104.94	110.74	106.47	107.27	107.43	105.9	104.91	106.97	107.3	105.86
96.758	98.912	100.17	102.38	96.78	100.97	98.244	101.04	99.51	98.797	97.375	99.848	100.62	97.849	100.17	99.497	99.459	97.429	101.33	99.813	96.891	97.872	97.075	99.288	98.827	96.588	94.783	98.893	96.924	99.156	97.952	97.391	98.227	100.12	98.014	100.17	97.34	96.072	95.522	95.526	99.691	100.06	98.267	99.468	100.76	97.027	96.388	98.518	97.327	95.168
102.69	98.968	104.86	100.83	100.77	100.55	97.192	101.36	101.71	102.88	96.583	96.444	99.647	103.35	100.06	97.99	98.699	101.68	103.02	98.299	102.72	97.674	102.92	98.24	99.15	100.1	100.57	101.15	99.478	102.36	99.717	99.013	100.78	104.96	99.921	101.64	100.64	100.79	101.49	100.34	98.709	96.322	101.82	100.52	101.99	98.442	97.889	102.03	100.37	100.09
109	107.55	108.82	106.23	107.71	108.26	102.12	108.4	108.39	107.45	110.23	105.19	109.08	107.29	106.72	104.37	106.4	107.8	108.91	109.14	109.57	111.39	103.66	107.14	106.87	107.65	110.84	106.63	105.04	105.42	106.56	108.36	106.88	108.46	106.66	109.76	106.59	105.42	103.87	107.61	106.14	106.87	108.84	108.54	108.3	108.51	105.76	106.59	106.27	109.78
107.12	105.67	106.75	105.45	105.23	106.88	100.35	103.43	105.68	105.89	107.13	106.7	107.29	103.87	104.56	103.61	107.03	105.13	105.98	102.94	104.43	106.14	104.54	106.64	108.23	104.61	105.8	107.87	107.16	108.79	105.36	105.65	104.21	105.9	108.27	105.75	106.35	109.64	105.62	104.51	106.48	102.98	106.13	107.17	108.32	103.25	108.52	102.87	108.24	106.46
107.89	109.36	106.07	109.2	104.26	110.61	106.59	106.75	107.25	109.72	106.96	109.52	109.79	105.33	109.15	104.87	106.27	107.98	107.64	107.46	106.44	107.88	108.96	106.2	109.95	105.22	106.6	107.74	108.48	108.56	108.27	105.34	108.92	106.57	107.92	106.83	106.38	107.46	105.62	109.68	107.67	106.42	108.38	111.51	109.96	109.07	107.21	107.95	105.98	108.28
98.421	97.963	97.982	97.214	95.653	96.472	97.885	96.488	97.064	97.528	99.054	96.301	97.447	101.68	98.947	97.001	97.488	97.914	97.124	98.39	96.492	95.825	98.213	95.689	94.199	98.708	98.073	94.261	100.86	97.309	100.1	97.594	96.93	98.699	98.85	101.54	100.24	98.224	101.12	97.668	100	97.789	100.87	97.405	99.654	99.201	96.549	93.537	98.512	97.397
108.43	105.14	107.77	108.85	108.17	109.76	110.66	107.28	106.62	110.23	109.11	109.07	110.18	111.03	111.93	113.31	111.6	110.79	108.65	110.25	110.66	108.18	110.41	107.42	112.6	108.82	108.83	110.17	109.08	113.66	110.64	111.66	108.17	109.37	112.52	109.57	112.01	111.96	108.18	108.15	107.03	109.52	113.89	111.61	110.03	110.38	110.59	114.48	112.73	110.98
102.52	101.74	103.74	106.32	102.74	103.46	105.67	106.62	105.84	106.76	107.57	105.39	105.51	106.88	107.6	106.16	107.27	106.53	104.2	108.36	104.29	105.43	108.25	105.19	103.44	106.15	104.62	106.75	105.88	104.61	105.03	105.22	106.54	105.61	107.74	106.05	103.76	107.04	106.03	105.33	103.94	107.68	107.29	104.59	107.55	105.69	103.82	108.63	102.19	103.57
107.98	109.36	108.77	108.1	105.34	107.46	104.7	105.51	108.94	106.36	105.96	104.56	110.94	105.58	109.23	106.95	110.08	107.67	108	106.5	105.71	105.07	106.04	105.97	104.38	106.17	107.18	104.82	105.03	105.4	106.13	106.46	104.21	108.25	105.61	107.72	105.34	104.29	104.88	105.46	104.97	104.79	106.9	104.97	104.85	109.02	109.98	106.95	105.89	107.24
98.634	96.569	97.745	99.921	96.897	96.159	97.698	98.414	97.782	97.416	96.248	96.839	99.286	96.628	98.237	97.163	96.457	96.831	97.461	97.082	99.986	100.31	98.054	94.952	94.963	96.636	99.026	98.048	99.481	95.851	96.031	97.3	97.794	96.882	98.629	99.526	96.072	95.817	96.518	98.51	101.1	99.046	98.839	95.964	102.05	98.923	96.449	96.292	96.838	99.002
109.29	108.07	109.43	105.81	108.35	106.06	107.58	108.57	110.19	106.62	109.9	106.07	107.54	107.43	105.93	106.61	108.2	107.46	108.54	104.32	106.44	105.57	105.48	108.53	109.12	108.3	107.49	104.66	106.43	106.28	107.81	106.79	104.25	106.21	109.78	106.21	106	109.9	107.55	110.14	108.13	108.93	107.93	105.96	109.99	109.02	107.96	108.99	107.79	104.51
99.611	100.01	100.56	97.289	100.28	100.82	101.83	101.74	100.17	102.31	102.05	102.34	99.627	102.16	102.97	98.477	100.97	101.93	101.4	101.61	100.51	105.37	98.031	99.82	100.32	103.26	98.413	102.96	101.22	103.07	103.95	100.63	98.352	101.53	103.44	101.5	100.45	102.2	101.48	103.02	98.693	100.75	102.04	100.14	100.66	101.97	102.4	101.44	102.75	98.34
106.58	107.45	108.01	105.46	105.82	108.22	106.16	108.91	106.29	100.83	104.63	105.25	107.26	108.51	106.38	103.28	104.5	105.25	103.21	105.53	107.12	106.62	107.47	105.86	104.81	105.39	107.45	104.94	104.19	105.36	107.31	107.34	105.92	105.67	103.31	108.31	106.87	106.28	106.88	105.3	106.15	107.61	108.59	107.79	106.47	105.02	106.63	102.06	105.03	108.62
106.31	106	105.69	106.36	107.97	106.03	109.68	108.16	107.84	108.37	108.04	107.56	110.11	104.94	106.66	105.41	108.45	106	103.54	108.76	104.53	107.11	104.92	105.36	106.1	109.09	106.47	107.7	104.97	105.28	106.52	106.51	110.26	107.36	108.48	106.41	106.43	107.36	105.21	105.9	110.36	103.4	105.6	105.34	106.45	105.29	107.01	103.2	108.85	104.77
106.46	109.37	108.99	113.04	109.68	106.25	111.57	109.52	108.22	110.72	107.88	111.45	107.1	109.01	107.23	107.35	112.44	106.58	110.2	110.05	104.24	105.5	107.16	108.66	110.89	111.03	106.68	102.3	109.05	108.69	109.14	107.31	110.07	108.56	109.04	108.54	110.06	110.31	107.93	108.76	106.31	110.52	110.11	106.47	109.74	109.63	109.78	110.23	106.56	109.05
98.13	100.59	97.342	95.331	102.17	100.03	101.42	96.343	98.001	98.838	99.792	97.626	100.89	98.186	101.76	99.384	95.175	98.837	98.346	101.1	101.99	99.939	97.812	97.559	97.058	98.062	102.05	100.1	99.662	100.07	99.656	97.36	98.28	100.41	101.78	96.32	97.671	101.46	100.62	96.68	97.531	100.47	99.057	100.03	100.6	98.886	97.212	98.957	98.433	98.301
95.441	98.021	98.044	97.836	98.983	96.964	97.335	97.443	94.65	97.341	96.033	97.344	100.19	99.194	94.975	104.07	99.111	97.61	100.18	96.598	97.802	99.118	95.897	99.08	96.996	99.804	95.889	94.172	98.364	94.52	97.237	100.22	99.176	97.518	98.128	98.033	97.919	101.06	97.504	99.331	95.836	98.544	97.516	100.52	98.635	100.16	97.374	98.878	95.317	97.588
105.62	107.35	107.36	110.12	108.13	109.38	108.37	107.23	109.45	108.66	106.81	108.23	108.64	108.3	106.53	106.98	108	107.42	109.09	103.77	110.87	108.44	109.79	108.57	107.98	110.49	106.72	107.19	107.55	108.42	107.47	103.22	108.7	106.07	105.48	109.31	107.13	107.41	107.97	110.54	104.99	106.83	106.96	107.08	109.18	104.68	109.15	108.12	111.46	110.04
106.61	105.95	105.16	105.52	108.91	101.44	107.46	104.73	109.95	105.52	107.02	105.8	105.65	108.39	103.69	106.66	105.52	104.66	107.42	104.5	106.52	105.92	104.87	106.87	106.91	108.14	106.86	105.36	103.32	105.16	107.72	105.55	104.62	103.56	105.84	106.04	108.33	105.19	105.19	107.47	103.73	105.42	108.83	104.8	106.39	105.41	107.5	108.53	103.54	104.65
100.8	99.588	101.87	97.975	99.038	99.522	95.672	99.374	96.227	97.577	97.883	98.627	101.54	96.745	100.52	100.13	99.085	98.618	99.325	98.725	100.32	99.669	99.7	96.01	97.449	97.967	97.135	99.368	98.989	99.989	103.17	100.97	97.1	98.574	96.261	97.721	98.166	98.149	100.6	99.203	98.645	99.405	102.59	98.933	100.3	100.37	99.601	102.35	96.1	98.988
109.13	103.14	107.33	107.6	107.85	106.41	106.22	106.19	108.41	105.19	108.15	109.46	107.8	108.57	107.78	108.04	106.38	109.86	110.54	107.47	107.08	107.31	105.91	108.15	109.29	110.33	106.68	111.91	109.57	106.96	106.04	110.57	106.49	108.69	105.78	105.61	109.74	108.39	106.24	106.02	109.69	105.06	108.31	109.9	107.43	106.56	107.67	104.07	105.37	109.77
99.495	99.873	98.899	103.66	100.82	103.07	98.932	105.3	100.03	101.87	101.91	102.59	99.208	100.15	103.83	100.14	101.41	99.216	99.546	99.688	99.63	101.75	99.853	102.23	100.89	102.04	102.52	100.54	99.254	97.144	101.66	100.15	100.51	102.52	101.59	102.91	99.135	103.01	100.85	100.62	99.078	101.33	98.453	102.03	97.66	102.7	100.86	102.6	101.19	102.77
107.57	110.56	110.38	108.26	108.89	108.21	107.97	104.99	110.02	108.25	107.03	105.53	107.67	106.39	109.63	108.48	109.68	109.57	109.12	106.88	107.58	107.72	110.52	106.84	108.73	109.41	108.08	107.76	108.96	109.39	110.79	107.89	109.88	105.29	108.33	109.03	106.48	108.11	106.28	109.02	105.55	108.26	107.69	110.52	107.93	108.14	107.85	108.32	109.81	108.7
107.13	106.81	107.88	111.42	113.59	106.81	108.83	108.02	109.94	107.39	106.63	107.27	109.44	111.24	107.9	110.61	108.24	108.01	106.69	106.99	110.17	105.14	107.62	110.78	107.84	108.4	107.92	109.17	110.93	107.12	106.78	110.55	109.14	107.19	105.69	107.31	110.14	108.72	106.49	108.91	109.23	110.77	109.92	106.49	104.74	107.49	108.53	106.95	110.06	108.3
108.83	107.23	108.24	110.01	109.49	104.75	109.19	107.7	108.17	108.93	104.77	108.54	109.72	106.03	106.74	109.59	106.56	110.05	106.07	111.41	110.34	109.05	105.67	106.97	105.35	109.71	111.97	109.14	108.25	107.58	108.64	110.69	106.63	108.55	109.49	106.68	105.61	111.16	108.73	106.73	107.35	109.92	107.79	107.76	109.47	105.91	105.92	104.94	109.92	109.83
109.58	107.09	108.18	106.92	105.95	107.63	108.21	105.52	107.24	107.84	103.95	107.79	107.4	105.78	112.22	105.01	108.51	105.36	108.05	109.44	107.76	107.2	110.29	106	109.6	108.82	111.56	108.51	107.32	106.84	106.52	110.36	107.93	111.52	106.55	106.57	106.97	108.67	107.69	110.72	105.67	107.64	106.98	105.6	109.08	107.64	105.46	108.61	108.18	107.24
103.95	107.84	104.73	105.94	102.27	105.35	106.95	107.32	109.3	106.09	100.92	102.18	110.24	106.08	106.36	109.1	103.93	105.03	106.18	104.64	109.61	108.17	107.03	102.29	105.18	103.65	106.2	105.58	106.7	107.55	104.54	104.77	104.56	106.56	105.05	104.75	106.55	105.79	106.15	107.84	103.76	102.44	107.01	105.41	104.95	105.82	106.14	109.41	104.4	108.06
106.08	106.28	105.41	105.63	104.29	102.77	107.2	105.76	105.32	106.65	103.23	103.68	107.74	105.05	103.67	105.03	105.34	105.45	104.85	104.43	105.16	105.01	106.43	103.76	106.58	101.37	107.53	103.18	107.7	103.76	106.69	106.14	106.3	108.01	107.89	105.7	106.62	105.55	105.82	105.39	107.09	105.55	107.76	104.57	106.13	107.59	104.46	106.98	104.09	102.56
103.44	108.63	103	104.67	103.69	105.46	105.3	106.27	105.14	105.42	107.09	104.96	104.92	107.42	108.08	106.77	105.29	104.61	105.76	107.29	108.15	104.86	106.67	104.39	104.59	107.88	105	107.06	108.92	110.42	106.3	106.29	104.1	107.06	103.01	102.15	107.73	107.02	103.74	106.97	104.36	104.05	101.98	104.54	105.46	104.54	104.41	104.07	104.15	104.16
108.79	104.28	107.15	104.91	104.97	104.28	104.64	104.08	107.48	107.14	104.74	104.35	105.41	104.53	106.54	107.92	106.57	104.04	101.97	107.64	107.45	105.61	104.9	106.24	107.12	105.53	104.87	107.44	108.31	107.69	108.56	106.95	104.42	106.62	100.72	103.49	103.34	105.89	105.77	107.77	105	106.11	106.7	105.17	106.07	108.79	102.32	104.73	103.98	108.45
97.098	95.739	96.662	96.457	95.145	98.776	97.374	95.832	99.684	96.479	97.255	100.86	96.696	97.944	97.03	101.09	98.272	97.473	100.02	100.93	98.398	96.039	96.533	98.627	95.608	98.221	101.56	97.135	99.897	98.976	96.015	99.156	99.653	94.501	98.359	97.741	98.95	99.644	95.869	99.466	95.13	101.53	99.581	96.509	96.638	99.198	95.596	99.674	99.93	97.101
103.77	105.96	105.32	106.07	109.07	105.9	105.87	106.99	109.95	104.93	105.45	107.5	105.59	106.48	107.05	105.76	104.05	104.71	106	103.68	106.57	105.26	108.75	103.9	109.07	105.73	105.59	103.88	106.96	109.14	104.33	105.88	105.47	106.71	102.69	107.21	106.14	106.93	107.97	105.9	107.79	104.47	108.4	105.32	106.99	107.22	106.19	104.95	107.8	104.75
99.566	95.57	94.548	98.086	98.241	99.59	96.548	96.335	101.32	96.694	99.381	96.676	97.007	98.092	99.231	96.764	97.982	96.274	101.96	101.18	99.651	96.637	97.546	99.453	99.205	96.089	95.359	97.634	97.888	98.049	102.6	95.56	97.886	94.912	96.644	95.81	96.805	96.526	99.743	96.407	100.2	99.021	98.762	100.89	98.791	100.06	98.593	98.184	100.12	95.316
105.1	103.72	106.27	107.25	106.09	103.22	108.19	105.85	106.26	104.01	104.45	103.92	108.79	106.46	105.56	105.93	103.38	103.06	106.63	106.62	106.78	105.22	103.95	107.5	108.55	107.09	106.56	104.13	108.49	105.73	107.42	106.95	105.53	108.37	104.26	106.46	107.45	106.77	104.54	105.32	107.67	109.05	104.2	106.19	105.65	108.34	104.86	106.89	105.3	105.58
104.91	106.52	102.16	104.11	105.77	105.93	104.52	105.45	105.67	107.41	104.6	107.83	106.8	106.01	105.98	104.89	106.22	105.76	104.36	108	107.01	105.56	104.54	107.68	105.61	104.62	102.24	103.65	106.36	103.02	106.21	104.95	102.98	107.38	106.85	100.5	106.78	107.36	107.73	104.42	104.79	102.66	105.09	106.4	107.74	105.94	105.59	105.31	105.76	103.55
110.38	109.64	110.01	105.88	106.99	109.6	106.48	103.66	107.76	107.75	108.68	110.17	108.66	110.51	107.85	110.6	110.46	107.31	110.6	106.88	108.14	110.89	108.63	105.75	106.32	110.19	108.95	107.73	106.62	103.53	108.67	107.46	107.25	108.28	108.31	108.07	105.7	109.52	108.55	108.11	108.18	110.8	109.14	106.68	110.54	108.46	107.77	108.92	108.97	108.65
106.42	111.43	109.75	104.65	104.19	105.76	109.11	105.96	110.49	107.36	110.52	108.15	109.26	109.22	108.38	108.47	107.01	104.74	109.45	112.1	109.04	106.49	111.29	109.51	108.8	108.41	109.7	107.35	107.48	109.27	108.72	103.4	105.07	106.65	103.37	105.41	110.4	109.32	110.1	108.05	109.41	106.88	110.04	105.09	107.98	107.91	107.4	107.29	105.7	107.91
102.35	97.293	98.018	96.709	96.724	96.477	97.547	96.762	97.285	98.847	96.433	99.72	98.522	97.556	101.33	97.22	97.533	97.869	100.93	97.216	98.849	96.794	95.642	98.689	99.114	98.615	100.84	95.621	97.819	98.065	95.539	98.103	100.14	98.827	95.64	97.02	98.143	98.021	94.807	99.662	101.37	101.7	102.44	98.149	98.688	101.86	97.039	100.91	101.15	98.195
107.56	108.15	102.09	109.34	106.33	108.13	105.91	106.31	109.61	107.88	105.4	106.47	110.94	107.5	105.49	105.89	109.96	102.88	104.22	104.61	107.36	108.18	108.77	106.14	105.22	106.66	104.94	104.69	106.23	108.89	104.64	106.76	107.08	107.89	104.51	104.22	109.1	107.19	108.22	105.63	106.49	107.65	104.98	106.03	108.36	104.79	104.16	107.76	105.14	109.01
100.52	101.51	103.06	100.27	97.747	98.206	96.15	98.896	96.614	101.73	95.39	98.556	98.196	99.697	100.04	99.56	99.391	98.433	98.53	100.01	101.53	96.886	99.863	96.776	96.16	97.66	98.925	98.383	98.081	97.936	96.047	98.216	100.2	98.49	98.006	99.142	95.773	98.645	98.255	99.103	98.226	96.495	97.235	97.988	94.229	95.389	99.515	99.442	93.811	94.473
109.87	106.98	110.47	106.34	109.79	107.09	108.29	106.71	110.52	108.35	111.74	107.91	107.39	104.98	107.01	108.67	105.74	111.04	109.05	111.82	108.72	107.64	111.77	108.27	108.91	108.48	107.76	109.37	111.77	105.4	109.57	107.09	109.22	110.66	110.78	110.5	105.02	106.61	109.06	107.99	112.53	108.97	106.61	106.77	106.5	109.02	110.38	109.86	105.71	108.67
108.32	104.63	105.61	106.33	108.37	105.26	101.58	103.69	105.79	105.2	106.59	106.46	105.08	108.03	108.08	105.86	105.73	107.65	104.74	102.33	105	105.51	104.85	105.05	102.16	105.54	108.35	104.76	104.73	106.41	105.99	106.38	106.52	105.61	104.46	105.01	106.44	103.45	105.37	109.16	107.01	103.68	104.42	103.01	103.46	105.23	101.01	104.61	108.41	104.04
98.827	100.43	100.29	101.42	99.924	101.99	101.7	100.62	100.24	98.509	100.72	104.65	101.49	103.25	101.42	98.274	99.745	100.01	99.63	97.648	102.48	99.686	102.2	100.06	98.667	99.315	100.65	102.4	102.82	99.043	101.09	101.03	98.677	100.35	100.13	100.01	98.656	102.12	99.886	101.34	99.986	99.847	100.18	101.03	99.895	98.256	100.34	99.548	101.16	99.914
108.71	106.21	109.77	108.61	108.33	108.68	110.22	109.88	107.71	108.71	108.5	108.83	112.59	106.05	108.69	107.37	108.39	109.32	111.87	108.24	104.89	105.84	108.22	108.81	108.55	110.82	109.7	108.47	109.67	109.69	107.73	106.24	111	108.56	109.67	109.51	106.27	107.74	109.12	109.5	109.47	106.76	105.17	110.19	108.57	109.16	110.01	111.3	107.69	107.13
106.74	104.97	103.84	106.91	102.8	108.11	103.69	104.08	104.33	105.55	107.15	108.88	104.53	107.35	108.99	104.29	109.16	106.51	105.81	104.61	106.18	104.78	108.06	105.18	104.5	101.3	104.68	103.82	106.43	103.13	105.48	107.14	104.26	108.23	100.7	103.26	106.38	109.57	106.15	105.69	105.31	106.84	107.36	103.42	107.23	105.13	105.74	109.13	104.04	106.31
109.66	107.91	111.85	110.87	110.35	112.65	114.29	110.94	111.46	108.3	113.41	109.17	108.15	109.78	110.21	109.81	108.49	108.1	108.93	110.42	110.69	109.99	113.51	108.34	110.47	110.12	109.47	110.63	110.13	111.61	110.66	108.72	110.77	109.49	110.49	106.9	111.8	110.22	108.32	111.76	111.1	109.75	111.77	105.78	108.89	108.7	111.93	110.36	107.93	110.93
107.45	110.51	108.72	106.69	107.69	105.16	104.07	109.95	108.57	106.37	106.28	107.9	106.63	105.49	106.41	105.85	111.86	107.97	105.98	109.03	107.44	111.03	107.92	108.15	108.26	108.37	107.71	106.66	109.5	110.23	109.83	107.6	106.18	106.7	108.74	107.69	110.82	109.43	108.06	106.54	105.52	107.9	106.96	107.85	108.29	110.18	108.26	106.65	105.4	107.58
106.09	105.99	105.2	105.79	106.52	106.27	105.2	105.85	105.44	108.81	104.38	106.71	105.94	108.04	104.75	106.7	106.32	109.17	110.05	109.66	109.02	108.67	105.69	104.38	104.97	108.43	102.58	107.11	106.39	108.6	102.65	107.08	108.67	106.58	107.91	104.22	107.17	105.73	108.82	107.99	106.96	107.95	107.68	106.34	105.73	107.12	107.26	104.78	106.43	106.27
104.91	107.38	106.53	107.03	107.64	103.16	103.3	109.15	108.85	107.02	106.98	106.77	103.3	106.87	108.59	107.2	105.55	109.25	106.38	104.1	105.88	103.93	101.54	107.63	107.14	105.24	105.94	107.54	106.95	104.21	105.76	108.64	104.5	106.42	106.42	104.21	107.77	107.88	106.58	105.66	105.9	104.62	107.6	109.7	107.36	104.5	105	106.19	108.46	108.06
100.35	101.54	98.173	101.37	98.722	102.58	99.553	100.93	103.42	99.558	103.32	100.06	102.12	96.983	102.18	102.73	100.61	102.02	99.859	100.99	101.09	102.46	99.753	98.041	103.47	102.09	99.656	98.628	100.33	98.55	98.071	99.553	100.2	101.04	101.13	104.19	99.825	98.036	101.08	100.13	97.17	99.594	99.289	98.191	98.408	96.453	103.28	100.52	100.89	102.35
101.31	99.687	100.17	101.82	100.44	99.987	98.893	96.709	98.747	98.731	101.59	100.54	99.759	97.576	96.756	103.16	100.53	99.304	101.17	99.025	100.24	99.856	102.81	101.68	102.6	100.73	100.7	99.342	99.279	100.05	97.235	99.39	103.12	100.2	101.4	102.36	99.228	96.328	100.19	101.32	103.32	98.007	99.583	101.04	101.33	101.94	99.586	100.87	98.552	99.149
108.75	110.45	107.88	107.31	107.44	108.16	110.21	106.67	110.27	109.25	107.85	111.43	107.31	108.25	109.31	108.31	106.24	106.79	109.54	109.36	104.62	108.08	107.35	106.24	109.88	109.24	103.91	110.06	106.94	112.74	110.09	106.8	107.81	109.36	108.12	110.33	105.2	107.6	108.35	107.78	107.57	107.36	105.96	104.58	106.24	111	108.73	108.55	111.08	108.83
102.39	105.04	106.1	107.58	106.95	102.88	105.42	110.12	105.58	105.1	104.6	104.63	106.5	106.25	107.77	104.47	105.77	105.46	105.89	103.56	105.46	108.02	105.18	102.25	104.76	105.19	106.54	105.11	104.18	105.65	104.98	106.65	107.03	105.79	105.35	104.63	104.5	106.7	109.12	105.44	108.06	105.49	106.34	108.11	106.05	107.58	105.12	105.02	102.76	105.66
103.58	106.36	106.65	109.72	105.51	106.92	106.13	109.59	109.66	107.2	108.5	107.54	106.34	106.78	110.37	105.76	108.62	108.1	108.42	105.61	108.37	107.49	108.79	110.22	109.01	106.43	108.58	104.1	108.42	109.61	104.98	107.89	108.77	106.78	106.74	106.99	108.11	106.31	107.6	108.91	106.04	109.74	107.73	106.78	107.38	106.81	106.16	108.37	109.29	107.28
108.69	107.28	107.8	106.79	108.54	108.74	105.97	106.54	104.82	105.19	107.46	107.39	108.46	104.29	107.87	105.09	101.84	106.98	102.01	102.72	104.01	106.83	105.3	101.96	108.23	107.8	104.83	103.31	106.22	105.04	107.07	104.7	106.94	103.78	106.2	103.72	104.13	105.51	103.87	103.19	105.59	105.4	103.79	106.64	106.72	102.79	109.83	108.38	103.28	107.53
105.89	112.23	110.84	107.67	107.27	105.88	105.52	109.94	108.79	108.78	109.17	107.96	109.25	107.1	109.52	108.89	108.54	105.97	108.48	107.91	108.83	112.4	108.43	110.17	108.4	109.35	110.9	107.82	109.22	107.71	110.04	106.98	105.86	110.47	111.15	110.21	107.77	105.68	110.25	108.25	110.19	107.6	110.17	110.38	106.9	109.85	109.1	108.69	112.88	110.97
105.45	107.82	105.41	108.23	109.04	110.41	104.86	108.19	109.54	110.04	107.24	107.39	106.55	105.29	107.52	106.87	108.05	105.17	104.34	106.72	106.79	103.64	104.18	105.86	105.34	107.23	104.41	108.32	106.96	104.78	105.57	105.54	107.41	107.49	104.22	107.93	107.67	105.35	104.38	105.62	106.76	108.72	104.57	104.03	106.63	108.22	105.08	105.8	107.12	109.36
105.7	110.51	107.58	105.42	107.94	105.33	105.34	104.49	105.74	108.73	103.42	107.81	104.38	104.69	110.08	108.59	105.24	104.49	107.24	102.74	106.09	104.73	104.78	106.16	106.41	110.01	108.75	108.22	106.82	105.62	104.65	106.49	110.36	104.08	107.98	103.52	108.69	103.28	108.09	104.94	105.32	105.58	108.69	105.29	105.92	104.02	105.44	103.34	103.75	104.85
107.46	109.94	108.67	105.87	105.3	105.59	106.8	107.51	106.7	108.45	106.78	107.32	102.58	101.71	106.3	107.73	105.02	105.45	105.27	106.16	109.82	104.77	107.72	104.73	107.04	108.15	106.66	106.19	107.89	105.35	106.32	108.02	107.06	108.01	104.82	106.24	107.38	103.89	105.63	103.42	108.41	104.33	104.72	107.19	108.19	106.34	108.01	106.57	106.24	104.54
102.45	101.99	105.19	106.72	104.45	101.9	102.85	105.72	104.31	104.07	105.75	102.52	103.8	104.12	109.55	107.36	105.52	105.98	109.23	105.45	102.78	103.61	106.35	105.47	104.35	105.23	107.49	105.53	106.24	106.34	105.87	103.91	100.37	108.5	103.63	104.87	105.76	105.41	104.76	101.39	106.03	107.33	105.35	104.53	105.1	103.12	106.73	106.33	106.8	106.73
99.983	99.227	99.628	97.268	98.121	102.14	99.586	101.59	97.6	100.64	100.21	99.471	100.65	98.718	99.328	99.949	99.892	99.002	99.383	99.524	99.754	101.7	98.411	98.721	100.02	99.076	101.35	99.354	95.902	99.788	100.13	98.992	100.65	99.567	101.55	102.78	99.145	101.02	102.65	101.5	100.97	98.951	100.11	102.49	102.1	100.44	101.71	100.07	101.14	100.57
106.75	109.86	109.1	106.89	105.73	108.94	110.31	106.82	108.33	104.57	109.76	107.68	106.08	105.73	109.28	107.74	107.04	106.31	105.64	107.29	106.29	107.57	106.13	107.7	108.42	105.15	108.49	106.46	109.21	107.02	108.54	104.14	109.65	107.19	106.88	103.84	113.66	108.2	105.71	107.26	111.45	108.65	110.04	109.37	109.96	107.71	111.77	105.43	108.89	106.58
99.048	100.79	99.794	96.703	95.263	98.686	98.665	95.524	97.095	97.916	98.111	96.499	98.652	97.056	96.82	98.314	98.421	100.36	100.64	99.594	97.029	97.944	99.002	95.693	101.05	97.57	99.469	99.217	94.003	96.762	99.656	100.7	98.855	103.59	95.725	99.067	93.99	95.389	98.816	98.209	95.853	97.633	99.253	98.362	99.016	100.04	99.734	99.003	99.948	95.038
109.28	108.07	106.36	110.22	105.62	106.28	109.45	110.83	107.22	107.65	106.41	107.59	106.21	106.98	108.85	107.62	109.41	111.34	109.6	109.45	108.39	108.4	108.98	107.72	110.08	111.39	111.46	105.63	107.53	111.41	109.16	109.55	108.89	106.86	108.56	105.83	109.98	109.76	107.03	107.67	106.59	107.8	109.94	106.62	108.03	110.14	109.64	112.03	109.01	109.1
106.03	108.18	111.36	109.02	107.11	112.63	109.3	109.81	112.56	110.21	109.12	105.94	110.33	109.11	105.96	106.58	108.6	109.22	109.17	106.29	108.05	109.14	107.18	109.79	108.48	107.54	108.04	108.49	109.44	107.63	107.07	110.48	105.74	109.21	110.07	106.26	109.62	108.67	111.97	110.52	106.44	108.08	108.59	107.26	109.15	109.14	106.75	108.76	108.9	106.38
105.29	105.56	104.19	104.26	105.41	102.89	109.34	104.77	111.33	107.58	109.6	105.16	103.94	108.35	108.27	103.38	105.26	106.99	105.39	103.17	110.76	107.51	105.66	105.84	105.77	101.08	106.39	106.66	103.78	105.13	107.77	106.05	107.24	105.58	106.62	105.39	108.35	108.13	106.93	102.05	105.32	106.88	107.21	109.28	103.56	108.03	106.27	104.12	102.89	105.73
102.83	106.42	102.56	103.86	105.55	104.46	109.4	103.6	107	105.6	108.64	105.99	99.793	105.61	106.83	105.18	105.42	106.06	105.37	102.88	106.11	106.42	106.32	105.96	107.65	102.52	102.18	106.22	106.04	102.05	107.45	105	105.88	107.2	107.84	104.57	105.51	103.77	103.55	105.9	104.45	107.35	104.66	106.01	108.64	107.91	106.95	107.07	103.7	105.04
107.79	108.69	105.85	105.59	105.27	104.82	107.96	108.36	107.55	104.78	104.79	105.9	108.75	105.1	106.54	105.49	105.88	106.22	104.71	105.82	105.6	107.73	107.24	104.72	107.51	107.52	108.08	107.98	107.76	111.11	106.41	108.82	107.8	106.89	104.87	104.16	106.23	103.88	106.07	105.72	104.59	104.01	108.57	104.16	108.14	108.22	105.53	105.07	106.52	106.89
100.04	98.561	99.798	98.966	99.687	103.38	95.956	95.666	94.299	97.996	97.437	96.388	93.584	99.009	98.066	100.26	100.61	98.011	99.118	93.691	99.12	98.399	98.542	99.183	101.21	97.479	95.989	95.525	97.93	98.078	97.473	101.46	99.524	98.016	97.659	96.744	98.925	97.615	98.564	97.888	94.627	96.349	97.968	98.276	100.17	98.148	99.439	99.325	99.723	95.456
109.61	109.03	113.03	108.47	103.63	107.92	109.03	107.19	106.56	104.9	107.83	107.91	107.35	110.61	110.05	109.25	106.72	108.53	107.55	105.84	109.3	110.05	109.01	109.44	106.64	111.42	109.11	107.85	108.42	106.43	111.45	111.98	106.79	105.73	108.41	106.77	108.2	108.35	108.21	106.07	106.71	107.49	111.22	111.26	105.2	107.89	105.96	105.54	105.78	108.97
104.7	108.26	105.73	103.16	106.08	106.09	102.96	104.85	104.52	101.63	102.61	104.79	106.32	105.74	105.76	106.45	104.57	106.84	105.06	105.45	105.42	103.81	105.71	106.7	101.92	102.45	105.42	104.01	107.06	103.68	105.32	107.43	102.12	105.13	103.89	108.33	104.64	106.14	108.44	105.2	103.59	104.58	103.63	104.73	106.67	104.39	102.22	102.21	109.66	105.36
109.42	109.05	108.19	106.82	109.65	107.88	111.67	108.94	106.92	109.65	107.89	108.71	109.15	106.5	106.37	110.74	109.34	106.43	109.14	111.86	108.17	103.19	108.55	109.9	109.46	109.02	107.87	109.28	109.84	108.44	106.86	107.53	107.9	109.49	106.94	108.79	111.07	105.42	106.17	110.76	109.14	108.3	107.17	108.63	110.75	105.68	105.51	108.85	105.34	106.7
107.36	108.69	109.48	103.62	107.91	110.19	108.07	110.41	108.91	109.89	107.9	107.86	107.89	106.64	106.76	109.9	109.76	107.2	107.35	106.98	108.49	107.3	108.52	109.09	106.57	108.63	106.59	108.62	110.1	109.63	112.47	106.38	112.21	103.22	104.38	108.84	105.76	108.26	106.27	108.74	105.42	106.94	107.48	108.53	107.16	108.96	109.59	108.69	109.13	107.34
108.32	103.69	106.02	108.07	105.48	107.57	105.05	100.59	105.53	102.22	106.9	104.65	106.24	107.8	106.66	105.26	104.49	103.8	103.32	106.83	105.39	102.12	103.74	106.3	106.37	107.72	104.63	106.13	107.59	106.1	105.98	103.45	104.52	105.35	104.49	107.95	106	106.92	104.64	106.65	108.92	105.4	104.64	105.2	107.53	105.83	107	104.44	102.19	106.77
105.32	111.13	108.54	108.76	111.1	109.97	108.66	109.01	109.8	109.03	109.69	109.32	108.84	106.26	108.97	106.24	110.8	108.67	107.58	106.22	108.93	105.96	106.99	107.28	108.42	110	111.16	107.64	105.48	108.81	107.14	108.19	106.72	108.45	107.31	111.17	106.89	108.33	107.96	106.47	108.48	109.2	105.74	112.87	107.94	108.54	106.18	108.89	109.38	111.69
107.79	107.36	106.28	110.5	106.91	109.52	107.67	107.15	105.65	109.64	110.35	106.69	109.34	107.38	107.5	106.02	109.6	106.69	111.04	106.58	109.01	108.04	104.16	105.69	108.83	109.89	107.78	106.12	106.82	103.26	107.58	108.07	107.78	103.58	106.51	103.88	108.38	107.93	109.86	105.95	109.16	106.91	111.13	105.88	105.89	105.07	107.89	109.09	111.03	107.83
107.05	105.94	105.89	108.39	106.47	109.05	105.69	107.03	106.07	107.96	105.54	107.76	106.48	105.29	104.64	102.43	108.61	107.12	103.72	108.47	109.21	107.3	105.84	105.08	106.12	108.78	104.07	101.51	106.4	103.77	104.55	107.79	105.55	106.61	105.92	106.29	105.35	107.77	105.6	107.92	103.86	102.69	104.68	105.83	102.08	105.92	108.78	104.27	104.45	102.69
107.15	109.21	112.02	112.29	113.28	109.32	107.74	113.06	112.39	110.73	109.53	111.97	111.64	111.14	109.19	110.5	109.01	109.79	111.87	109.03	105.87	108.71	107.24	107.81	109.25	107.82	113.06	110.04	110.93	110.61	110.22	112.34	110.91	109.64	113.61	109.3	112.14	112.75	112.6	110.58	112.6	111.6	110.47	111.97	109.12	105.93	111.77	111.33	110.5	110.9
103.16	109.41	109.9	104.72	105.67	107.59	107.22	110.47	106.86	107.42	109.97	109.88	109.45	110.78	108.61	105.56	109.82	106.36	108.65	107.75	109.32	108.02	111.95	108.79	107.33	112.37	109.77	107.74	106.29	104.41	109.55	108.05	109.1	103.76	107.34	111.31	105.82	108.59	111.58	110.47	106.77	108.59	109.34	108.22	107.72	106.66	107.99	108.9	111.36	107.82
104.68	102.98	99.698	98.939	100.62	104.58	100.04	97.327	100.07	99.967	100.47	101.24	100.35	101.44	97.588	100.6	101.06	98.883	104.98	99.342	102.88	102.54	101.84	100.59	101.32	97.74	98.103	97.384	102.33	97.899	100.66	101.82	99.61	102.37	99.207	98.855	98.499	97.32	100.3	100.69	101.51	98.837	100.52	99.097	98.739	98.043	98.946	101.48	97.039	98.254
97.322	100.08	97.768	98.545	96.47	97.997	93.628	99.05	100.51	99.424	96.611	100.88	99.255	99.027	94.142	97.505	97.616	95.887	95.672	98.251	99.808	97.695	96.784	98.258	98.667	96.941	99.462	97.217	99.254	101.25	93.71	99.661	99.293	98.006	94.336	97.691	94.864	95.827	96.366	98.905	100.91	98.503	96.649	97.203	96.427	100.71	98.742	96.846	101.63	97.757
106.8	108.41	103.33	107.4	104.19	104.2	104.09	106.32	102.05	104.56	106.13	103.23	105.48	105.37	103.86	105.03	105.85	104.7	102.43	105.79	103.56	102.84	102.66	103.48	106.49	101.83	106.3	104.15	105.66	104.61	107.74	103.53	106.6	108.04	105.69	104.77	106.65	105.95	107.31	104.96	107.3	107.01	103	102.23	106.38	103.04	104.74	102.86	102.99	106.08
111.54	105.58	108.71	110.38	107.47	110.2	108.21	109.06	106.35	106.52	107.23	109.96	107.65	108.17	110.71	107.4	108.09	108.08	109.14	107.14	107.1	109.34	105.51	106.87	104.83	106.86	109.23	112.45	110.16	108.09	110.52	110.88	108.95	106.77	107.05	107.31	109.43	106.83	106.67	109.74	107.49	105.95	107.26	109.12	105.59	105.84	110.08	110.47	108.11	106.61
100.1	104.48	101.54	95.653	102.52	102.26	100.06	103.45	99.644	100.28	102.1	98.034	97.44	99.077	98.449	101.58	100.29	101.65	102.02	99.159	100.21	101.03	100.41	99.32	104.59	97.038	99.462	103.89	101.95	101.78	101.64	98.55	99.28	101.82	101.33	103.68	102.38	103.91	101.04	101.08	103.13	99.976	98.685	100.4	102.78	100.21	99.941	100.07	99.743	100.55
106	105.98	106.75	105.87	107.11	109.57	105.41	104.81	109.84	103.93	108.17	107.73	104.5	105.24	106.79	106.47	103.12	102.56	106.62	108.61	101.93	106.53	106.08	103.57	104.1	104.8	105.56	107.54	108.24	106.37	103.76	105.36	105.82	108.79	106.27	106.93	104.54	107.22	108.22	103.54	107.42	104.23	105.82	103.94	102.87	104.39	104.01	104.88	106.77	104.18
105	105.08	103.51	107.56	102.48	103.84	109.91	105.95	105.78	105.31	105.03	103.95	104.03	105.21	105.61	106.33	104.2	104.99	106.69	104.84	106.34	104.59	107.13	105.78	104.97	104.6	103.82	103.72	104.64	106.87	101.64	105.97	108.55	104.81	108.19	104.37	106.83	104.56	106.63	102.72	107.23	107.79	103.95	104.67	104.34	104.65	105.69	104.71	105.24	107.99
97.133	94.755	100.4	98.678	98.735	96.32	98.272	96.408	98.737	97.461	101.71	101.45	99.118	94.48	100.39	98.659	97.197	97.559	98.078	97.018	97.989	95.587	97.57	97.625	101.12	96.821	97.422	96.822	99.305	98.403	100.08	95.219	96.453	98.602	96.932	95.58	98.004	97.128	98.61	97.585	98.842	100.33	97.879	98.63	100.19	95.842	98.178	98.197	98.353	96.721
108.88	105.14	108.56	108.45	108.37	106.97	104.82	110.03	104.53	106.85	109.95	108.46	107.18	108.11	108.84	105.61	106.07	104.93	109.41	108.73	110.44	108.16	106.22	105.49	105.53	108.89	109.82	108.43	110.4	108.37	106.94	110.53	106.35	108.96	106.08	105.24	104.85	104.89	110.75	107.54	104.81	108.59	105.84	106.08	108.19	107.4	111.64	108.53	111.09	107.34
103.53	104.8	107.07	106.98	107.9	100.54	109.41	106.55	104.18	106.59	105.55	104.45	107.55	106.38	104.8	108.25	104.25	104.54	107.01	102.77	110.63	104.69	104.87	104.18	104.44	104.75	110.13	103.56	104.59	105	102.86	107.02	104.48	105.79	105.43	107.53	109.2	106.86	105.5	104.92	103.55	105.47	106.06	108.69	105.77	106.57	108.39	106.81	103.71	107.86
110.99	110.25	107.67	107.43	108.57	108.92	108.05	107.94	106.93	107.28	106.68	108.6	107.95	108.6	109.95	109.09	110.83	112.98	110.75	109.69	108.26	110.2	108.08	107.29	107.47	110.7	110.16	110.19	109.43	109.26	107.7	104.86	110.64	106.53	107.4	108.91	107.29	107.48	110.38	108.19	108.67	107.73	110.65	106.71	110.14	108.13	106.22	110.29	107.7	109.01
107.05	108.45	103.04	107.2	104.8	103.07	106.17	106.29	109.93	105.28	105.6	105.42	105.85	103.51	103.93	103.5	105.99	105.74	102.73	102.99	105.87	104.44	106.6	105.04	106.32	107.67	105.08	107.81	105.12	105.21	102.45	107.23	104.26	106.9	104.56	105.77	106.65	107.26	108.86	107.97	107.54	104.9	104.4	104.74	106.53	103.64	109.3	103.09	106.87	105.07
107.27	105.83	107.28	106.83	103.11	106.63	108.95	106.72	102.92	105.81	107.55	109.66	105.49	106.03	104.6	106.41	101.6	103.87	105.02	105.32	102.26	107.94	104.13	102.37	107.31	103.35	104.32	104.32	103.81	105.42	107.97	105.46	106.14	104.1	104.59	103.62	103.5	107.72	103.88	106.06	106.68	109.2	105.89	105.39	108.83	107.6	106.15	104.44	106.72	107.81
108.06	112.82	108.41	106.65	110.33	111.97	111.93	110.81	111.16	109.28	112.45	110.45	112.37	112	111.07	107.15	109.55	109.83	109.77	107.13	112.82	111.05	113.65	107.06	109.92	113.35	107.63	111.57	111.4	113.6	108.62	109.26	108.87	109.3	110.06	110.97	112.32	106.9	108.5	111.07	112.53	112.01	107.51	112.05	111.21	110.88	110.49	109.97	110.26	110.56
106.88	105.45	104.23	103.99	106.61	106.31	105.85	106.54	106.48	104.66	104.9	105.57	107.36	104.83	106.78	106.19	101.7	105.31	103.2	106.88	106.54	105.91	103.29	105.18	106.83	106.51	102.41	102.91	106	109.43	103.72	105.23	105.03	104.71	109.09	103.83	104.47	104.84	101.71	104.03	107.74	104.34	105.29	108.04	104.38	104.33	103.61	104.48	104.85	107.9
110.08	108.03	110.3	113.61	105.89	111.54	108.23	106.84	112.2	107.32	107.08	108.03	106.44	107.62	107.08	108.51	106.99	111.02	109.91	108.07	109.9	110.42	105.96	108.26	106.94	107.76	105.12	109.19	106.33	110.68	109.78	109.35	106.86	106.85	105.44	106.51	106.4	112.05	104.97	109.39	107.4	106.57	107.01	107.8	105.01	107.74	110.14	105.8	107.2	104.65
106.24	110.43	104.81	108.54	106.43	106.49	105.76	108.69	106.35	106.31	103.5	105.61	108.78	109.06	106.85	104.74	108.07	108.19	103.69	107.76	106.61	106.59	106.52	107.05	109.48	104.86	106.18	110.71	108.54	104.06	107.43	103.52	106	108.67	108.96	106.94	106.21	104.59	102.88	107.76	103.71	107.12	108.06	105.41	105.74	103.58	107.19	107.69	103.49	108.13
106.77	108.54	107.15	108.15	102.81	107.96	109.61	104.46	107.57	103.87	103.75	103.95	106.3	105.93	105.1	101.27	106.48	107.97	106.9	108.28	107.73	102.49	106.58	104.48	105.63	108.31	104.94	103.31	106.53	107.53	106.71	109.94	105.01	106.37	104.44	107.25	104.22	106.7	105.63	107.05	103.37	107.66	108.3	104.74	107.9	103.24	108.68	107.26	106.43	104.85
101.28	98.821	102.51	98.26	103.23	100.42	102.33	100.48	101.84	97.893	104.09	98.811	101.63	97.53	99.489	98.89	98.707	101.54	99.956	100.33	100.18	100.62	100.37	100.22	99.364	100.13	100.84	100.36	97.783	101.92	100.79	98.461	104.44	96.902	100.17	102.99	99.718	100.51	101.7	101.89	102.07	101.55	102.75	99.812	99.968	97.077	98.366	100.47	97.569	98.41
106.58	105.89	104.84	104.14	107.95	107.74	104.34	103.24	100.88	103.18	108.24	104.92	106.96	103.44	108.39	103.86	105.43	107.31	105.11	107.39	107.21	104.3	107.69	105.32	108.28	104.65	105.18	104.21	105.89	106.62	105.52	102.88	105.79	107.41	106.5	106.19	108.92	103.03	107.31	106.8	105.97	108.31	106.59	105.74	106.63	104.94	106.26	105.88	104.87	103.94
108.52	106.96	108.31	106.9	108.43	107.42	107.88	111.15	109.68	108.15	106.16	108.1	109.17	104.42	109.07	109.46	108.58	109.34	109.9	108.23	108.29	106.13	109.5	107.03	108.4	109.78	107.75	106.21	111.77	108.05	106.69	106.13	108.66	108.92	108.91	108.74	108.94	107.89	109.2	108.51	111.33	108.97	107.59	110.45	106.64	112.08	108.62	109.77	109.5	104.76
107.58	107.79	108.97	104.56	104.55	110.22	105.39	108.33	104.26	103.68	104.88	106.53	103.22	105.8	107.63	111.26	105.91	108.03	106.04	111.15	105.15	106.2	105.54	105.07	105.39	104.19	109.49	105.57	106.82	108.39	106.66	105.18	103.98	104.79	105.18	108.02	105.34	107.68	105.56	105.95	102.36	107.68	103.86	105.96	106.88	106.75	106	104.84	107.19	105.64
106.6	106.88	106.84	105.22	109.83	106.47	107.21	104.83	104.97	106.46	105.3	108.33	108.41	105.1	103.6	103.88	108.22	105.43	110.54	106.58	106.84	106.94	109.44	107.48	109.56	109.07	106.16	105.33	105.04	105.87	108.17	107.65	108.55	106.32	107.31	105.46	110.89	105.28	107.1	104.88	106.39	105.66	106.99	106.68	106.39	107.1	105.65	105.97	108.85	107.14
107.32	108.78	106.17	105.89	107.11	106.1	108.45	106.76	105.07	108.93	107.54	107.05	106.1	106.12	107.1	106.43	106.16	104.18	108.07	105.37	108.3	112.67	107.95	105.96	105.54	105.95	104.12	104.61	107.75	109.28	103.19	104.4	108.58	107.72	107.4	103.58	103.85	104.49	107.24	104.2	111.23	106.54	104.56	101.48	104.71	106.47	107.53	107.14	108.97	104.3
102.79	104.52	108.7	106.48	107.35	102.45	107.48	104.9	102.01	106.29	108.37	104.16	105.29	107.07	104.4	105.48	106.72	102.4	103.41	107.34	104.28	106.14	105.7	105.71	106.65	105.91	107.06	105.94	108.47	105.63	103.66	107.59	105.12	105.06	107.78	103.7	102.42	104.8	104.23	106.69	105.25	102.04	104.91	103.82	105.48	104.7	104.07	104.55	106.12	105.1
107.66	107.83	111.03	106.69	108.42	108.4	107.87	109.78	108.15	108.6	108.38	108.53	107	104.96	107.28	106.84	108.93	109.68	107.53	109.82	107.28	111.84	103.76	107.25	107.39	111.69	106.64	110.78	109.06	106.42	109.88	108.21	106.72	109.88	108.94	106.91	110.27	107.72	108.11	110.39	106.37	109.35	109.4	108.48	109.15	109.25	106.7	112.67	107.97	109.14
106.29	107.68	108.2	105.8	107.58	105.71	109.85	109.17	106.18	104.34	108.87	108.46	105.1	105.99	108.02	106.97	104.77	107.5	107.99	108.28	109.62	104.8	105.83	111	109.02	107.8	108.58	105.74	109.86	110.35	106.42	106.48	105.48	107.51	109.34	107.5	107.56	107.08	109.06	109.87	108.2	108.38	110.19	109.88	110.97	107.33	110.1	106.17	107.62	107.29
100.13	100.98	95.708	99.131	98.254	100.5	97.724	100.92	101.84	98.832	96.994	99.861	99.33	99.725	99.172	101.73	100.29	98.587	96.689	101.11	97.836	100.26	101.95	99.919	96.834	100.06	99.302	98.517	101.49	102.78	100.56	101.31	98.9	99.15	101.98	98.674	99.012	101.09	100.42	102.82	98.717	98.772	102.87	99.989	97.092	100.56	97.389	97.957	99.53	102.17
101.54	104.67	102.37	102.47	101.22	105.8	100.28	103.15	103.41	102.75	105.17	104.24	101.37	103.6	102.34	101.72	104.04	100.79	102.88	106.35	102.79	101.84	101.49	102.33	101.56	101.61	102.16	104.95	103.06	102.84	103.02	102.41	103.03	102.52	101.62	106.21	103.05	101.57	101.52	103.59	102.16	102.85	103.15	105.62	100.81	99.306	102.2	106.3	102.47	102.91
107.45	108.37	105.24	106.62	104.62	107.47	108.02	104.83	104.53	105.95	104.9	107.95	106.97	103.65	106.85	105.32	110.11	106.12	108.69	107.08	105.17	107.67	105.5	107.04	111.66	110.7	104.48	106.33	108.28	105.23	109.14	109.96	105.08	106.5	107.58	106.73	106.66	104.9	101.41	109.5	106.79	106.97	103.89	105.59	105.7	103.76	104.99	108.59	106.55	105.84
107.05	107.62	103.02	105.58	105.45	104.03	108.5	108.05	105.8	105.05	105.92	105.34	104.45	105.82	103.05	104.54	104.79	104.9	107.09	106.15	109.33	105.35	107.85	105.09	104.76	107.54	104.66	103.8	104.67	106.5	104.69	106.15	105.72	107.6	102.96	106.12	108.69	106.7	106.66	103.76	104.93	103.31	105.31	107.54	103.97	104.52	105.35	105.83	103.94	105.32
104.4	108.78	106.7	103.65	105.61	107.89	105.31	103.02	107.05	105.35	109.04	105.4	107.01	106.9	107.51	105.32	105.71	107	106.8	102.42	105.11	105.85	103.86	105.32	105.58	107.09	107.34	104.41	105.37	99.78	103.67	102.31	103.96	105.46	105.09	103.84	106.8	107.38	106.48	107.75	106.1	106.23	105.56	106.68	105.65	105.64	107.59	104.66	109.03	103.86
103	100.4	99.595	103.11	96.643	101.24	96.621	100.81	100.17	101	99.682	99.688	98.938	97.944	102.39	98.687	101.07	99.181	100.42	101.51	101.19	97.765	102.55	99.81	102.41	98.853	99.893	104.18	99.602	99.865	103.11	100.32	97.857	99.923	99.839	101.54	98.928	99.251	98.515	101.05	101.69	98.18	98.677	103.06	101.85	100.09	98.799	99.391	101.55	98.68
104.02	109.81	107.02	105.93	107.53	107.01	104.8	107.23	107.96	102.62	107.11	102.68	111.19	103.15	104.06	106.66	103.04	105.25	107.5	106.99	105.63	105.51	106.07	110.29	107.86	104.88	105.95	107.76	109.51	110.14	110.37	106.35	106.28	106.2	105.73	108.68	107.51	104.25	105.73	105.76	105.32	105.83	110.18	108.5	106.81	105.82	108.63	104.97	102.64	104.94
108.04	106	103.55	105.35	103.5	105.33	107.02	106.43	105.72	100.92	107.9	107.64	107.2	106.55	108.7	103.61	106.98	106.83	103.64	104.97	100.82	105.55	105	104.86	107.89	105.19	107.63	107.91	106.63	104.48	106.6	107.39	105.3	105.39	107.25	106.52	102.97	107.99	104.59	105.41	107.27	109.47	104.59	104.66	105.51	103.79	104.88	104.57	104.09	106.7
98.015	95.332	101.49	101.16	98.545	95.35	101.26	97.852	99.089	97.939	96.359	98.017	97.125	99.179	95.091	96.613	95.78	101.16	100.33	101.42	96.281	98.49	97.217	101.26	96.471	100.02	97.44	97.643	97.014	95.472	97.731	98.221	97.441	99.815	95.835	95.451	99.436	98.38	98.463	102.95	97.622	96.944	96.415	95.687	99.979	98.608	96.92	96.204	95.72	97.33
97.862	96.335	96.265	101.46	98.238	98.647	97.127	98.974	97.998	99.199	97.902	96.879	98.592	97.296	100.33	99.683	99.34	100.55	95.107	99.128	95.439	97.84	96.276	94.529	97.289	100.78	96.208	97.909	97.28	100.55	95.517	97.13	99.878	95.468	98.505	97.218	98.198	98.425	96.272	94.355	96.186	97.682	95.35	96.539	97.638	96.36	96.886	98.713	96.327	99.933
111.81	111.33	110.66	110.65	110.55	111.52	110.36	110.07	113.14	108.36	108.21	105.39	109.11	106.93	111.29	112.28	109.32	111.33	109.03	108.83	110.7	112.83	110.6	111.64	109.1	109.65	105.81	109.5	112.91	108.25	111.84	110.47	110.77	109.18	113.64	107.57	109.5	108.66	108.8	110.13	103.78	113.6	109.98	109.46	110.67	108.46	113.44	107.78	112.36	114.15
106.34	104.85	108.7	106.78	106.43	106.45	105.81	106.04	103.86	107.9	105.85	105.07	103.65	105.75	104.76	107.63	106.39	107.38	106.24	104.33	106.52	108.33	104.52	106.64	109.62	104.84	104.41	106.08	104.4	103.79	105.57	104.65	105.72	107.42	108.52	107.81	106.09	104.93	105.5	103.67	103.2	105.19	106.67	103.45	106.73	106.17	105.8	106.82	106.01	105.2
108.6	106.91	105.1	109.52	108.19	107.9	108.64	108.07	108.52	108.32	107.7	108.74	109.22	107.58	105.75	108.23	107.51	108.17	108.61	109.59	107.84	105.68	110.47	110	109.15	109.21	107.27	104.68	108.36	107.65	108.66	102.38	111.26	108.48	105.3	110.01	110.5	107.98	104.44	108.29	111.82	108.21	107.96	107.34	109.8	109.45	107.49	107.72	107.89	106.03
106.33	103.83	105.51	105.47	106.2	103.94	105.95	106.26	108.28	106.26	105.22	109.61	107.06	106.96	106.69	108.45	105.39	106.97	106.79	103.13	107.39	104.39	103.53	107.61	103.02	107.8	106.2	106.45	102.94	104.8	104.54	107.64	104.14	103.6	107.34	103.78	106.6	106.69	103.29	107.97	103.84	105.78	102.88	103	104.56	106.71	105.74	105.31	105.36	107.13
109.84	110.83	106.15	108.09	108.77	107.32	108.66	106.81	109.91	107.56	107.58	107.69	107.43	105.93	109.59	105.46	106.94	108.43	106.69	108.45	109.83	109.99	107.87	108.18	109.74	108.94	106.52	106.47	107.73	107.05	110.7	105.35	107.67	111.83	103.64	108.21	108.49	109	110.06	110.19	106.93	105.82	108.47	109.39	110.32	110.56	109.92	109.03	105.91	107.09
103.45	103.83	102.24	103.63	103.32	102.87	98.506	100.34	102.31	101.37	104.13	103.79	106.62	103	105.27	105.15	100.97	102.53	102.49	100.3	99.861	101.46	104.5	101.03	103.54	102.9	101.28	100.95	103.8	103.7	102.7	100.4	100.09	101.76	99.244	103.45	100.43	99.28	106.13	99.266	102.62	101.55	101.42	102.01	102.69	101.13	99.842	102.52	102.37	101.96
113.25	111.52	112.59	109.21	110.03	109.96	113.02	112.29	110.16	108.4	109.87	109.45	110.84	112.06	106.58	112.66	110.74	109.27	109.57	108.79	109.92	108.7	111.49	109.53	109.49	108.27	109.68	108.92	108.56	109.81	109.58	108.83	112.98	111.61	109.19	109.75	109.33	110.14	109.52	109.76	109.08	110.13	110.52	111.14	111.7	110.37	113.39	109.08	112	111.67
108.37	107.63	106.98	106.22	105.23	106.2	105.81	105.2	106.09	105.21	106.66	106.83	106.17	106.64	105.19	107.25	104.55	107.14	103.66	105.03	106.45	104.91	105.59	105.76	105.04	104.75	104.19	107.56	106.96	109.35	104.56	107.66	108.13	108.37	106.94	107.52	102.97	105.5	104.7	107.65	109.61	110.5	105.47	103.07	109.4	108.85	104.74	104.67	102.68	111.52
106.42	103.9	107.59	109.64	110.8	104.77	108.99	106.99	110.12	106.21	108.61	106.54	108.6	108.54	105.65	106.73	107.82	105.9	108.27	107.59	107.95	107.43	109.06	107.14	109.58	106.14	105.92	107.58	109.92	104.85	106.89	104.85	109.71	105.77	108.46	107.93	108.33	109.39	109.51	107.38	108.9	108.66	110.35	107.8	108.24	109.23	110.19	106.09	111.25	107.26
108.39	109.26	109.67	107.7	108.42	109.37	106.31	107.92	108.03	103.44	105.55	108.62	106.94	106.7	109.88	107.42	106.97	109.87	106.99	106.68	108.47	108.34	106.44	105.62	106.43	105.21	107.15	107.02	106.76	107.66	108.54	104.23	107.26	107.43	110.15	109.64	107.99	108.82	110.6	109.93	107.22	109.35	106.79	109.39	105.84	108.27	107.73	106.98	108.69	106.74
112.89	106.42	108.11	108.11	107.45	109.28	107.59	105.99	108.12	106.63	107.38	108.09	107.67	107.4	110.66	109.29	111.08	109.83	106.23	106.01	104.82	107.85	109.02	109.71	108.56	109.91	110.09	107.94	107.02	110.96	108.56	108.46	104	110.77	107.03	110.6	106.01	111.29	108.66	110.79	107.75	107.28	108.74	104.54	110.55	108.7	110.76	109.35	107.83	106.32
110.37	109.35	110.13	113.92	108.05	111.37	111.07	111.09	107.92	111.31	112.47	109.97	109.44	109.99	108.66	114.23	108.42	112.62	112.41	109.34	110.95	107.99	110.53	108.46	110.14	110.59	111.17	106.51	113.29	110.77	112.53	110.25	109.11	109.81	109.61	108.33	108.51	110.87	110.68	111.06	111.66	109.35	110.72	109.51	108.42	111.86	109.45	110.51	109.04	112.03
105.28	105.66	108.15	105.05	110.96	109.29	109.32	109.17	105.34	106.21	109.41	105.26	105.79	109.5	105.43	106.75	107.8	105.41	108.75	105.47	107.9	105.67	108.03	103.62	104.27	106.43	109	103.23	105.26	104.36	109.87	107.45	106.89	104.99	102.81	108.08	105.21	107.58	109.75	105.31	110.3	107.48	103.78	105.89	106.18	106.01	104.11	105.93	105.11	108.05
101.96	105.89	106.73	102.02	105.89	106.18	107.22	109.58	106.64	108.2	107.35	105.83	107.72	107.64	105.13	108.49	106.95	109.66	104.45	108.84	104.92	106.85	111.37	108.04	107.97	103.41	104.09	104.64	107.19	106.54	108.77	105.18	109.2	102.08	106.54	107.46	107.6	111.82	106.04	103.39	105.94	104.83	107.3	110.27	109.62	105.37	107.59	105.08	106.01	105.13
106.58	107.7	107.76	105.87	108.36	100.83	105.18	105.62	107.29	103.61	106.03	102.13	106.88	107.44	102.78	104.84	108.47	109.36	103.29	104.11	109.57	107.47	106.65	107.3	104.08	102.74	107.49	107.4	106.82	104.32	105.92	104.12	106.44	106.01	105.35	106.26	105.87	106.01	105.94	103.09	108.45	106.32	105.25	106.78	104.16	105.91	106.31	103.42	105.93	107.48
103.19	102.41	104.31	102.4	99.118	98.648	102.9	103	102.08	100.08	96.939	100.36	98.557	98.49	105.1	102.78	100.32	101.69	99.375	98.839	100.46	96.525	100.04	98.995	98.108	102.56	102.71	100.36	101.49	98.427	102.17	99.809	104.76	99.268	101.42	100.53	96.792	101.23	98.616	99.006	99.757	102.26	99.541	100.87	99.205	101.12	105.59	99.644	102.03	100.57
96.996	98.814	99.362	96.957	97.26	97.126	96.08	98.244	99.414	98.664	95.313	96.897	94.109	97.965	99.281	97.269	99.064	101.99	99.122	96.923	97.155	97.758	96.352	98.795	95.364	99.482	97.41	99.682	98.66	100.03	100.02	97.98	96.465	99.605	100.47	96.267	95.214	94.692	97.842	100.38	100.98	95.361	95.839	95.954	99.417	97.21	96.088	96.495	99.52	99.07
104.62	107.32	105.62	107.63	105.22	105.34	107.25	105.8	105.83	106.55	109.36	104.32	105.31	107.07	104.03	104.91	101.58	107.25	105.05	106.02	103.46	103.92	108.26	106.95	104.4	104.01	104.82	105.03	105.76	104.39	105.9	107.84	103.86	105.18	108	103.42	103.26	104.82	104.34	106.97	105.44	106.43	104.45	105.53	106.96	106.11	105.06	110.87	104.78	104.85
108.88	107.71	107.62	108.97	107.89	107.75	107.42	106.61	104.1	108.52	106	107.99	105.73	108.33	107.41	103.84	110.29	106.67	107.55	104.54	107.11	106.51	105.72	108.5	110.49	109.44	109.17	109.14	107.1	104.65	106.36	107.89	109.53	106.93	108.63	107	111.99	110.21	107.47	107.42	108.06	110.56	107.26	109.24	110.26	108.98	109.34	107.99	104.86	107.76
105.64	106.96	107	105.64	106.69	103.56	103.61	103.49	104.1	104.99	101.71	104.99	102.54	104.04	107.87	105.76	104.69	103.32	103.5	104.39	106.03	107.3	106.59	106.94	106.33	104.89	105.54	105.21	103.24	105.74	101.29	104.87	104.91	104.11	107.37	106.85	103.09	104.49	102.98	102.25	108.12	103.11	105.12	106.78	106.98	104.91	104.44	106.17	106.47	103.27
105.83	104.36	105.49	105.84	107.14	102.2	103.32	106.61	105.64	106.01	106.95	107.22	104.39	106.67	104.1	107.45	106.74	104.82	104.81	108.8	103.1	105.87	104.94	106.2	104.65	105.92	103.62	103.15	106.77	107.04	104.08	108.52	105.92	105.31	105.17	103.38	106.95	109.59	104.31	105.19	105.61	108.47	102.2	101.95	104.8	105.5	106.59	105.79	104.6	104.09
108.46	109.77	109.03	111.28	109.91	107.9	106.01	106.31	109.33	109.82	109.29	109.05	109.36	110.28	104.17	109.82	107.29	108.97	109.26	108.88	110.44	105.32	106.68	110.53	110.28	107.5	107.43	108.3	108.15	106.51	107.12	106.76	109.31	109.22	108	109.46	113.37	111.66	111.73	105.24	108.1	109.54	109.51	106.54	106.91	109.73	108.49	110.53	109.52	109.28
104.7	104.48	104.28	105.45	105.75	104.98	102.93	101.57	103.41	106.13	105.13	105.07	107.71	106.04	104.01	104.3	106.36	105.43	103.76	106.16	106.2	106.95	104.22	102.75	102.49	105.94	107.87	106.11	102.5	105.52	105.24	104.73	109.56	102.71	103.12	107.14	104.98	103.74	105.73	109.59	103.31	104.76	104.6	103.5	106.44	103.2	108.87	108.55	106.78	105.58
97.79	97.1	98.638	97.464	99.012	99.508	93.345	97.6	96.248	99.646	96.92	98.262	99.492	95.533	102.12	98.783	98.881	98.565	96.62	100.18	97.345	96.662	101.82	94.141	95.075	96.96	98.325	98.057	95.483	99.87	96.762	98.865	98.5	97.271	98.553	96.905	97.376	97.547	98.463	96.331	100.95	98.259	97.69	99.001	97.555	101.11	95.901	97.203	98.011	99.64
99.938	101.5	100.31	102.31	101.89	98.799	102.04	101.18	104.05	100.64	101.8	103.31	105.64	101.61	102.95	99.517	100.04	97.781	98.914	100.48	101.27	100.58	102.02	98.192	98.321	100.38	97.989	100.66	101.21	100.05	98.249	100.95	101.72	100.41	100.13	100.59	101.79	101.19	102.56	98.766	98.501	100.96	103.31	100.78	102.61	97.82	102.38	101.83	99.319	101.15
103.8	106.26	103.41	104.59	107.06	108.95	103.11	108.94	106.49	107.48	111.52	106.85	107.26	106.3	107.92	108.32	106.17	108.6	110	109.51	107.92	107	106.76	107.81	108.5	106.02	107.1	108.04	108.81	105.49	107.5	106.6	107.13	108.19	109.44	107.97	107.95	109.1	105.9	107.12	105.23	108.08	109.53	106.11	112.08	108.37	105.86	107.59	108.66	107.43
101.3	99.55	100.92	102.75	98.03	102.33	100.17	99.829	93.934	100.24	98.712	100.42	101.24	97.433	101.56	102.78	99.343	103	100.52	102.06	99.763	100.81	100.52	101.1	98.788	101.05	101.43	98.746	100.59	101.96	99.506	99.629	104.45	100.01	98.785	102.46	97.985	100.36	99.076	102.84	102.91	102.14	98.666	100.6	98.299	102.8	98.64	102.85	100.75	102.2
103.59	110.9	105.24	101.63	102.66	102.76	106.84	105.24	106.73	107.87	107.34	105.38	104.75	106.35	101.13	107.88	105.31	104.68	105.57	105.16	106.57	107.53	105.5	109.14	105.74	106.39	104.94	105.42	108.89	106.13	103.67	105.97	103.56	104.27	104.49	106.32	102.39	105.11	106.26	107.61	108.89	106.82	104.66	104.2	105.54	106.27	106.63	102.19	106.3	105.69
110.37	108.34	110.3	112.87	110.85	112.26	112.11	108.56	111.4	111.86	110.87	112.77	112.89	113.19	110.91	112.12	111.6	108.4	110.88	111.62	111.37	108.12	112.2	112.37	108.54	110.78	108.55	111.59	112.92	110.57	110.77	112.09	111	109.94	111.1	111.41	111.31	109.83	107.9	111.37	110.14	110.31	111.23	110.74	110.39	109.05	109.39	112.43	107.62	111.14
102.65	106.31	106	101.78	106.16	105.69	105.58	104.25	108.77	107.01	105.43	105.46	109.27	106.29	106.73	104.7	104.23	105.71	102.78	103.35	106.2	105.63	104.75	106.52	103.54	105.01	105.27	107.2	106.02	104.69	105.27	105.59	101.33	105.3	107.79	105.18	104.56	104.21	106.39	106.38	104.65	105.93	105.18	105.33	105.92	107.47	103.47	108.95	105.13	105.05
106.78	106.79	111.19	110.55	111.22	104.53	106.78	109.44	106.59	108.89	109.66	109.5	108.02	108.11	106.6	106.97	110.16	109.52	104.64	110.06	108	104.97	109.38	106.75	108.48	109.71	110	109.59	107.07	105.88	109.05	110.17	109.84	107.69	109.34	107.97	105.48	108.05	109.22	108.33	109.61	110.32	110.57	106.85	106.65	107.15	109.21	108.57	108.78	107.62
105.45	103.93	106.08	106.78	104.51	107.1	106.55	107.69	106.92	103.83	102.82	105.65	105.51	106.04	106.59	105.49	110.01	107.07	103.89	105.43	104.97	107.85	104.14	105.68	106.9	104.9	105.39	108.26	107.12	103.28	109.62	104.38	105.05	106.48	104.83	104.9	105.51	104.89	104.94	104.88	105.53	105.73	102.27	102.43	107.45	102.58	106.91	105.16	105.91	105.56
110.67	109.63	106.5	106.32	105.98	106.85	108.81	109.7	106.33	109.42	106.68	108.98	107.82	108.97	109.2	108.59	106.52	109.31	107.18	111.57	108.06	108.01	113.19	105.48	110.92	108.92	105.89	112.49	111.43	110.31	106.73	108.76	109.45	104.68	108.9	107.79	108.71	105.41	108.79	110.47	113.15	110.18	110.12	110.16	103.83	109.68	110.83	106.48	107.63	108.27
107.47	105.46	104.91	106.04	105.99	103.63	104.63	106.8	104.49	101.81	103.38	100.41	105.87	102.45	103.64	101.63	105.11	106.77	103.54	103.29	105.11	102.45	107.53	107.32	104.46	106.65	107.21	105.13	106.27	104.73	106.87	103.67	104.48	105.64	109.01	103.98	106.2	105.03	105.88	102.75	103.57	106.21	102.17	103.5	106.34	105.06	108.12	106.27	105.25	107.29
105.14	104.52	107.07	104.14	105.66	104.73	105.6	103.12	106.76	106.24	102.31	106.43	106.06	105.79	108.24	106.53	105.24	108.42	107.45	107.37	107.08	103.25	104.46	105.75	101.8	105.91	107.76	105.5	105.36	103.1	104.36	105.74	104.62	104.75	109.02	105.35	107.25	108.7	108.06	107.88	104.49	107.84	104.66	103.88	109.26	104.75	105.59	105.83	107.61	102.67
98.598	100.09	104.79	98.566	100.66	99.856	104.18	103.71	101.26	102.15	100.28	96.634	100.11	103.4	99.621	99.437	99.155	99.19	98.938	99.086	102.82	100.56	102.17	99.224	101.77	100.92	101.1	101.64	99.453	100.8	102.33	101.74	100.42	102.4	99.947	98.025	103.09	102.26	100.79	102.7	100.86	97.892	98.609	97.949	98.447	100.71	101.08	103.12	99.27	100.18
109.94	107.86	106.86	103.87	105.13	108.8	106.14	106.48	106.74	106.61	109.54	107.86	108.76	109.44	112.49	107.9	107.94	106.59	107.46	110.89	107.03	106.11	108.41	102.74	107.94	111.29	109.11	109.37	106.53	106.23	106.56	108.06	108.73	105.38	105.78	107.19	108.08	107.95	105.25	107.64	104.13	103.48	108.8	110.19	107.74	108.32	108.48	107.05	106.85	111.12
101.08	103.33	101.84	100.66	99.239	102.1	100.12	101.63	101.26	100.57	99.574	101.51	102.78	101.87	100.37	98.157	101.68	100.24	100.51	101.76	100.56	101.84	105.24	100.74	101.62	101.15	103.63	99.102	98.316	100.16	100.88	100.72	101.31	100.28	102.27	101.07	101.99	101.84	100.01	100.15	103.95	98.525	100.1	100.39	100.77	99.915	99.582	101.7	102.47	98.506
105.63	106.19	106.62	104.21	103.31	105.2	104.14	107.34	107.14	105.26	104.22	105.03	108.36	105.85	99.593	107.75	105.03	106.31	108.1	108.42	105.17	105.35	110.52	107.71	103.63	103.51	103.77	109.62	106.02	102.51	107.23	103.6	104.73	105.92	105.81	105.28	101.98	104.47	105.63	107.11	106.83	105.81	105.4	102.62	106.95	106.97	105.53	105.68	106	106.09
105.63	104.13	107.83	106.7	105.8	104.44	105.74	105.76	109.24	107.91	109.14	106.4	105.64	105.98	105.77	106.33	106.76	104.69	103.31	103.44	103.35	106.3	106.11	105.53	107.87	109.43	105.58	104.08	109.3	106.76	105.11	105.99	106.94	105.66	103.37	106.74	106.85	109.46	103.07	105.83	106.58	105.16	108.39	103.14	103.52	101.57	106.08	101.76	104.58	105.8
105.51	107.45	107.04	110.11	107.09	106.7	108.3	108.02	107.85	106.09	110.66	105.82	104.72	106.47	109.69	109.81	106.31	111.02	105.68	108.71	108.27	107.77	107.02	105.79	108.86	109.42	109.39	106.7	110.21	108.7	108.7	106.5	108.09	110.98	104.87	110.09	110.17	106.2	108.78	109.64	106.57	108.87	107.31	106.79	106.44	106.47	111.59	109.42	107.81	106.38
108.57	107.85	109.26	109.57	110.36	109.25	107.11	110.3	110.64	106.18	111.71	108.54	110.12	109.18	109.69	109.43	108.6	108.17	109.67	108.6	104.99	108.66	111.26	107.79	108.16	105.36	110.14	111.39	111.4	107.75	110.15	108.09	107.09	107.81	113.33	108.71	108.03	107.51	109.39	109.12	106.4	112.63	105.95	107.38	111.85	109.31	105.15	107.99	109.43	106.19
108.79	109.07	109.01	112.36	109.08	110.77	110.05	109.9	106.78	108.63	109.12	110.53	105.04	111.49	109.48	106.37	108.81	108	109.2	109.2	108.09	108.75	112.89	108.02	106.88	111.19	104.68	111.9	106.06	107.65	108.55	109.09	108.88	109.64	111.37	108.1	107.42	105.89	109.5	106.36	108.89	106.51	109.07	108.5	109.61	109.67	105.17	105.84	109.79	106.16
106.78	106.51	103.2	105.5	105.36	106.02	107.44	106.27	106.76	107.15	108.29	108.22	104.47	103.23	106.02	106.15	104.26	104.39	102.42	106.23	108.58	109.68	103.76	106.89	106.93	104.38	105.21	107.32	109.62	107.56	105.86	103.85	103.98	107.6	107.81	106.44	107.92	108.23	105.38	108.2	102.12	106.91	103.12	108.72	107.15	106.71	105.7	103.62	107.12	108.76
108.62	106.34	104.66	107.2	103.86	105.03	105.09	104.46	104.66	104.86	105.69	104.3	107.01	105.53	106.99	108.59	100.64	103.98	106.79	104.27	104.12	105.67	103.71	107.17	104.06	108.03	104.76	105.35	103.79	104.72	104.55	106.96	104.67	105.63	106.84	108.86	106.63	104.66	106.4	108.47	109.32	104.28	106.71	106.92	105.72	104.56	103.78	105.17	105.9	106.61
105.65	107.7	106.46	105.33	102.61	107.42	103.41	106.1	107.61	107.71	107.56	107.78	106.17	109.42	111.22	105.42	109.47	107.12	104.17	107.76	105.52	107.2	103.84	104.76	105.03	106.38	106.66	107.63	105.89	104.42	101.97	106.35	105.29	106.63	108.16	106.85	104.94	107.74	110.11	107.19	108.38	104.67	106.52	106.26	107.83	108.23	102.62	106.95	104.5	107.37
99.563	96.653	100.92	98.351	97.158	97.71	97.439	101.14	98.907	97.05	97.664	97.922	96.844	97.769	98.745	97.762	99.457	98.72	99.711	98.495	96.734	99.279	97.284	99.233	97.761	95.257	100.14	101.12	95.679	99.06	96.283	99.641	100.25	97.794	95.746	99.269	96.038	98.497	99.101	97.834	96.242	98.593	99.084	102.29	97.042	98.527	97.659	98.462	99.156	96.142
98.844	99.308	99.241	96.928	99.598	96.396	101.86	98.708	97.117	99.925	96.57	96.873	95.912	96.495	99.218	97.678	98.282	97.027	98.802	98.156	100.31	98.378	97.577	97.928	97.953	98.836	98.533	101.29	100.4	97.992	96.584	100.4	101.34	97.351	99.566	96.515	98.137	98.69	99.429	94.626	98.045	95.771	98.485	97.853	95.933	96.409	99.287	98.204	95.297	99.655
98.411	100.8	95.91	96.39	97.212	97.6	97.988	100.68	98.108	101.64	98.505	98.036	95.957	98.025	98.838	95.933	100.58	96.413	101.93	99.768	98.218	97.432	97.718	99.983	99.52	100.33	97.923	98.433	100.7	97.889	95.88	99.05	99.737	96.129	98.34	95.882	99.616	96.443	98.817	97.84	97.04	95.451	98.841	99.496	100.45	96.34	96.846	98.548	100.75	101.44
107.46	105.67	106.37	107.25	106.55	107.49	108.17	107.49	107.75	110.7	106.43	106.47	104.9	107.42	108.65	107.66	111.59	109.76	109.99	106.45	108.64	107.49	106.58	106.89	109.61	108.04	105.96	106.49	106.36	110.81	107.44	109.37	110.26	102.73	104.72	108.28	110.35	105.64	106.89	106.3	106.36	104.69	107.41	109.21	108.63	108.36	108.48	109.62	108.48	107.92
113.67	109.16	105.94	108.47	113.23	107.44	111.05	111.52	107.68	107.52	105.3	108.03	105.59	111.11	106.61	108.05	105.08	109.97	106.95	107	110.69	104.92	108.98	109.03	107.82	109.45	107.05	109.15	105.22	107.68	109.83	109.78	110.39	106.68	109.94	107.04	108.2	105.5	108.91	110.86	108.11	108.78	109.74	107.04	108.91	107.7	108.46	106.34	108.89	106.4
110.46	105.77	108.95	110.82	107.24	110.65	107.92	112.78	107.41	106.38	109.12	109.01	107.69	108.09	107.68	107.23	109.12	105.34	109.6	111.93	107.94	108.06	107.94	108.42	112.98	111.17	107.23	108.24	108.33	106.88	108.16	106.45	109.17	110.04	107.77	108.17	110.68	107.69	108.37	110.01	107.6	108.86	108.21	106.03	109.8	109.91	108.69	108.73	110.05	110.2
99.878	101.02	101.17	99.75	98.227	102.07	101.28	100.72	100.13	100.78	96.281	102.74	103.51	99.922	99.41	102.59	96.733	100.29	98.682	100.26	99.219	100.52	101.61	99.431	100.54	98.651	98.165	101.37	99.456	98.861	101.56	99.152	100.39	97.308	101.33	99.505	99.257	101.49	102.65	99.986	102.52	99.936	101.12	99.97	101.58	100.46	99.709	102.52	102.89	98.663
102.09	97.757	101.6	99.433	100.45	97.656	99.264	101.4	96.644	96.269	98.685	96.672	102.35	99.196	99.701	99.435	95.133	99.739	99.244	97.506	100.21	101.48	98.959	100.63	100.25	99.629	100.89	98.403	97.302	99.937	98.083	98.87	98.695	100.49	97.248	102.32	98.808	98.464	99.344	102.73	97.017	100.16	98.771	100.02	98.799	99.345	97.981	101.59	98.252	98.706
111.36	114.28	111.46	111.96	109.64	108.75	108.81	110.1	112.82	111.24	110.54	111.25	111.25	107.5	111.52	109.25	110.91	109.97	110.03	109.8	108.03	109.75	110.87	111.43	113.05	109.21	110.02	111.19	110.1	110.57	110.84	107.34	109.94	110.06	112.66	109.86	112.38	109.92	110.55	109.26	111.6	110.45	111.01	113.49	110.01	106.48	111.88	108.63	110.71	111.93
112.53	111.89	109.92	112.34	112.65	109.88	107.69	107.26	108.98	109.15	109.87	112.06	113.59	110.59	113.93	107.35	108.92	108.88	110.23	113.16	108.06	110.37	112.39	111.49	111.47	112.48	108.61	110.62	113.22	111.68	108.63	108.86	111.64	113.5	110.21	110.05	111.13	109.27	111.24	109.01	110.4	110.23	105.69	110.78	105.45	110.31	111.13	113.45	111.42	111.22
109.64	107.27	109.95	107.61	111.39	105.67	110.96	111.39	107.1	110.79	106.49	106.71	110.29	108.9	103.97	107.7	106.58	110.39	109.86	106.43	107.1	107.48	108.21	106.04	109.36	105.17	105.45	108.35	105.2	106.7	108.29	107.61	106.48	109.02	104.65	106.9	106.44	110.44	108.74	109.96	108.9	109.91	107.45	111.11	109.7	108.73	108.35	111.24	107.38	105.83
106.6	104.53	102.29	105.22	106.72	105.77	107.25	108.42	107.73	107.44	104.54	107.97	106.07	108.71	107.81	105.4	104.52	107.5	108.19	112.32	103.67	104.48	106.22	105.64	110.56	107.03	108.1	104.44	109.56	104.9	103.79	106.76	103.77	107.76	103.08	108.51	108.05	105.59	108.01	104.45	104.64	105.13	107.44	106.91	104.79	108.16	106.83	105.67	107.09	105.17
100.52	99.39	99.84	103.68	103.24	100.67	100.1	98.377	100.74	98.684	102	103.99	99.441	100.41	101.45	100.81	98.668	100.92	98.912	100.41	101.26	101.88	99.44	100.38	100.26	103.01	99.038	97.81	100.07	102.63	103.73	103.27	101.76	99.992	99.939	103.2	101.45	102.88	98.995	100.61	103.2	105.44	101.79	100.34	100.08	99.454	98.56	96.569	101.6	100.43
106.57	111.88	105.38	108.02	107.5	105.13	106.69	109.73	107.33	106.05	109.43	109.13	108.28	106.75	111.93	110.73	107.81	111.25	109.97	107.14	107.74	109.17	106.81	107.18	108.79	109.09	107.56	110.58	104.42	108.95	107.38	108.57	108.19	109.76	109.93	110.76	106.01	106.45	108.08	106.84	105.59	110.33	110.8	103.87	105.79	108.38	108.39	106.45	107.25	110.16
106.12	105.31	103.93	108.22	108.24	105.43	105.41	105.38	103.15	105.68	107.99	106.6	106.12	105.44	107.13	105.48	106.12	106.7	105.34	108.42	103.86	106.3	108.29	105.83	103.59	106.77	107.46	104.57	106.03	106.64	107.02	103.62	104.5	105.74	103.93	105.26	106.98	103.42	108.04	103.65	102.34	103.65	105.16	105.82	107.59	105.8	108.27	107.22	103.37	104.99
98.216	100.74	99.19	99.444	100.39	103.74	99.113	103.11	99.812	101.38	102.88	99.632	98.87	102.7	98.783	101.4	99.304	104.4	100.31	104.11	100.52	102.36	100.93	101.32	98.933	101.66	101.35	102.09	102.88	102.05	104.21	100.99	100.12	99.894	101.42	101.9	99.906	103.79	99.506	103.45	99.401	101.1	102.5	99.148	101.23	103.94	101.73	102.26	101.27	100.38
[truncated: 150 more columns]
