# Supplementary material for: Genetic dissection of main and epistatic effects of QTL based on augmented triple test cross design
Source: PLoS One. 2017 Dec 14;12(12):e0189054. doi: 10.1371/journal.pone.0189054 (PMC5730204; doi:10.1371/journal.pone.0189054)
Supplement: S10 Supporting Information — (ZIP) [file pone.0189054.s010.zip › z6_600_0.5_5.csv]

95.911	97.075	94.437	98.738	94.926	98.288	97.063	100.45	100.61	97.617	97.14	99.314	100.22	97.916	101.43	97.533	100.27	103.59	97.832	101.01	93.978	96.405	100.17	94.453	101.36	96.274	96.843	93.177	98.282	93.47	98.727	100.17	100.13	98.955	101.71	101.42	96.992	93.164	93.639	95.056	97.702	101.22	101.66	97.95	97.921	100.71	100.2	97.633	99.134	100.66
104.14	96.128	96.05	98.029	102.51	96.423	94.313	97.292	95.454	92.383	97.522	98.731	94.933	99.82	99.447	94.053	97.581	96.111	99.458	97.647	99.032	100.32	95.846	102.39	99.486	102.79	99.532	98.254	96.367	98.914	99.91	94.157	100.53	97.775	95.427	96.075	98.836	99.352	98.996	102.28	97.244	96.009	95.196	98.812	93.782	99.016	102.41	96.519	99.538	98.579
111.5	106.01	111.96	108.05	110.8	102.05	104.84	104.51	107.17	108.16	104.68	106.76	112.84	107.36	110.43	105.29	106.3	107.13	106.57	104.87	106.54	109.75	108.42	109.6	105.94	107.21	103.12	107.45	110.29	112.5	108.73	114.11	106.58	107.38	110.91	109.27	105.04	104.51	105.53	106.53	109	109.15	106.38	107.79	109.37	107.26	103.12	105.81	108.4	105.67
111.4	106.95	108.27	109.91	114.55	107.74	105.81	108.24	109.39	111.33	112.37	109.79	111.57	107.24	108.53	112.33	105.58	113	110.12	112.38	108.99	113.13	110.94	109.83	107.55	108.47	105.6	107.88	108.21	111.39	112.8	112.15	107.78	112.26	108.52	112.22	109.67	107.34	109.42	111.15	115.43	113.54	108.62	114.13	110.95	110.01	108.04	107.15	111	112.61
109.16	109.56	110.74	105.04	111.7	108.33	109.51	108.55	108.46	103.44	103.9	111.57	105.75	107.19	107.84	96.651	100.93	106.68	105.18	107.18	109.09	105.03	105.2	107.85	105	103.45	109.69	104.79	104.4	104.17	105.53	104.81	107.29	107.4	102.56	107.09	106.71	106.63	107.77	105.36	102.04	108.04	110.09	108.22	107.35	107.45	103.46	107.84	106.56	108.16
106.5	107.98	104.4	106.25	107.72	109.08	106.09	104.49	110.57	109.51	109.49	106.35	106.97	104.74	104.94	107.93	106.85	110.07	109.33	107.06	107.63	108.48	110.17	108.12	106.87	110.59	109.93	111.76	108.21	107.96	104.62	108.76	108.18	107.97	109.72	107.08	110.73	108.04	104.15	107.97	104.49	108.15	107.41	103.5	107.86	107.25	107.48	109.35	109.33	104.43
112.3	108.77	106.13	110.16	109.34	109.99	112.53	107.37	111.27	108.75	106.31	106.98	103.53	111.26	106.67	109.2	106.24	110.58	109.81	105.57	107.81	108.27	107.11	110.61	111.63	105.3	108.76	113.61	109.31	105.73	108.6	104.02	108.75	107.57	107.33	109.12	113.19	107.91	104.76	109.51	107.12	110.19	109.73	109.17	112.32	108.58	106.66	106.37	107.78	102.72
107.65	108.16	106.44	108.47	107.24	110.52	107.78	107.4	107.14	112.26	108.56	105.64	104.86	108.62	111.07	108.27	108.87	112.14	105.76	106.85	108.06	107.78	108.37	107.05	109.55	109.65	104.87	102.03	106.13	107.93	106.45	107.53	110.29	106.02	103.96	107.39	108.79	108.37	103.63	112.05	111.09	108.6	110.07	108.62	105.37	104.65	113.56	107.54	112.11	107.48
105.1	107.51	109.24	105.02	103.3	106.66	105.21	103.07	105.77	104.24	106.82	111.36	105.5	103.22	107.67	104.45	107.93	102.38	106.54	106.46	104.15	108.7	107.69	111.94	103.73	107.29	103.44	107.09	106.57	103.26	107.36	106.16	109.26	109.98	109.73	102.64	107.79	110.96	100.66	105.27	106.25	108.62	108.18	106.81	102.49	106.2	104.75	107.32	106.77	106.18
102.91	106.31	103.71	108.54	102.92	106.49	103.12	105.12	104.49	105.09	103.61	106.87	105.56	106.99	103.3	105.37	106.05	105.2	105.28	101.53	101.12	104.26	100.47	107.97	104.69	106.22	109.07	102.43	105.27	104.52	104.5	107.33	105.31	101.28	107.52	105.98	108.92	108.29	111.02	100.03	102.54	107.66	103.46	105.47	109.81	106.77	104.43	108.61	106.81	102.18
107.64	108.32	107.99	107.94	107.93	106.22	105.02	108.39	108.38	105.63	109.3	112.08	110.44	108.07	110.47	105.2	103.42	112.45	108.7	108.31	111.92	104.7	109.46	108.04	105.89	110.66	105.65	105.46	107.23	110.75	109.27	106.99	105.22	111.67	105.51	108.32	105.29	110.35	106.01	103.96	108.42	107.71	108.72	109.27	112.47	105.13	108.86	111.05	109.3	101.94
108.91	111.9	110.32	110.38	110.42	112.16	109.82	108.89	111.89	112.91	111.77	111.32	106.85	111.35	108.38	108.48	110.72	111.78	111.43	107.15	109.2	111.02	115.45	112.68	107.7	109.42	110.5	110.87	109.97	112.77	108.19	109.14	108.97	106.76	111.11	110.5	110.58	111.97	111.03	110.4	108.69	109.56	109.71	110.45	109.29	111.6	109.12	106.72	112.47	112.8
100.66	99.879	99.908	95.168	95.985	100.13	99.218	102.41	95.384	100.19	98.892	100.32	100.66	101.9	99.087	98.47	99.009	96.235	100.94	96.208	97.628	96.525	99.097	98.458	97.053	101.65	98.216	98.482	95.76	93.82	97.39	101.05	100.01	98.185	100.79	96.649	95.431	98.877	98.8	95.774	97.062	99.237	100.71	97.223	102.5	98.894	99.093	96.621	96.826	96.89
106.25	113.26	105.83	113.95	106.33	108.19	104.73	109.34	103.48	106.63	108.13	110.45	108.18	108.57	111.62	109.37	112.17	108.67	107.02	109.04	110.27	104.76	107.73	106.63	109.43	104.09	110.61	110.87	106.63	107.53	110.41	108.98	107.77	105.19	108.22	105.43	108.7	105.68	106.95	102.24	106.54	108.81	112.05	110.01	112.61	109.2	105.68	109.61	107.75	111.8
111.17	107.76	102.31	111.26	103.12	105.3	106.82	106.32	104.47	109.11	104.53	106.78	103.25	106.78	106.04	106.92	108.64	102.49	105.9	99.843	105.05	102.62	108.37	109.55	106.12	103.68	102.64	108.25	106.85	108.78	106.22	107.62	107.05	104.7	106.5	110.23	103.51	104.52	106.54	108.67	106.21	105.07	102.2	107.18	105.54	99.337	105.95	105.53	105.01	106.89
102.96	105.69	107.18	100.2	107.49	105.19	105.17	106.83	101.56	105.47	103.74	102.89	103.89	107.89	107.12	101.7	105.62	103.18	101.94	105.35	106.26	109.92	106.8	104.63	104.83	102.37	110.39	106.15	101.5	99.996	106.59	106.44	106.99	102.5	106.29	108.12	104.72	106.66	103.71	104.86	108.98	107.1	105.11	105.39	105.37	109.52	102.84	105.63	105.18	104.86
104.04	107.06	105.99	104.96	107.99	100.7	106.5	104.95	106.87	103.02	109.04	99.265	106.45	107.25	107.78	102.66	105.27	106.32	106.54	103.45	105.34	110.52	105.57	104.25	107.4	108.6	104.96	110.39	105.66	104.2	109.74	106.93	103.77	108.53	105.61	106.03	105.23	108.18	102.07	106.9	98.144	106.1	102.4	107.25	99.678	102.02	107.61	108.16	103.66	103.13
105.45	106.28	109.6	106.14	110.04	108.86	105.39	108.87	109.46	109.47	107.25	108.09	106.1	106.1	109.47	105.39	104.85	106.21	113.19	106.17	109.28	106.83	107.67	114.18	109.73	111.06	107.64	109.29	114.53	108.64	103.4	108.55	106.15	110.14	112.99	104.7	108.61	111.1	105.67	108.27	110.3	110.53	109	106.37	108.1	108.31	107.02	108.6	113.26	108.21
97.154	99.687	101.59	99.013	102.05	97.723	100.9	104.27	98.36	95.811	101.34	98.36	106.35	96.559	100.39	101.35	94.277	100.4	99.465	100.1	99.629	100.57	97.566	106.02	102.82	100.09	101.24	99.504	95.691	96.429	104.64	103.22	98.3	101.4	99.883	99.626	103.72	101.61	99.722	99.571	98.804	98.948	97.744	95.429	96.71	99.922	96.628	100.48	105.85	95.312
109.73	106.53	103.67	105.7	110.15	103.91	107.61	104.45	102.7	110.24	104.59	103.04	103.42	107	109.34	110.89	107.63	106.48	102.3	104.78	106.03	102.59	108.47	106.23	105.8	109.97	102.55	106.04	106.54	107.07	106.29	101.45	106.43	102.94	109.11	108.06	102.73	106.87	105.19	107.1	107.31	101.75	104.95	108.6	104.88	103.9	103.36	104.43	102.55	103.11
105.21	107.51	104.88	109.81	110.78	106.09	109.38	111.39	109.37	108.18	106.11	107.31	106.94	112.16	105.8	109.62	105.5	104.49	105.77	109.45	105.84	110	106.15	106.85	110.54	109.89	109.12	106.23	109.73	109.53	104.63	108.25	104.62	105.12	109.53	107.46	107.92	109.73	107.75	107.46	107.83	112.59	110.37	107.07	107.17	107.16	105.44	104.61	104.33	109.39
107.27	108.77	103.82	107.2	107.42	107.8	106.74	100.87	105.45	107.56	104.46	110.04	103.23	105.87	104.89	106.76	106.85	105.66	102.33	105.96	104.82	105.7	100.92	102.71	108.14	105.39	105.74	106.02	106.4	109.66	102.09	107.3	102.58	108.91	109.87	109.68	111.81	108.01	105.89	103.62	108.2	106.29	102.66	109.1	107.47	105.09	101.7	106.85	104.25	103.57
102.17	101.42	98.031	98.306	97.251	98.612	100.36	101.61	100.65	101.14	101.24	106.12	97.73	99.98	101.16	99.302	99.112	99.779	104.04	97.931	100.58	106.14	101.01	101.57	103.44	101.99	101.37	98.693	101.77	97.865	100.22	98.817	105.49	98.809	98.445	99.895	102.4	105.09	101.43	97.278	105.3	101.35	102.24	96.426	105.34	91.504	97.832	100.34	101.65	104.93
99.552	104.03	97.54	101.94	98.709	102.85	99.397	101.08	103.1	96.867	98.869	100.45	104.99	100.81	102.74	99.628	102.38	98.888	97.689	100.6	101.39	100.82	102.1	100.9	99.865	101.33	98.595	102.77	99.516	101.62	100.92	101.06	99.199	101.83	100.44	101.72	101.69	103.84	99.897	103.41	99.834	100.95	97.288	100.85	95.101	97.817	98.46	100.61	102.09	100.78
104.88	101.06	101.84	97.337	100.06	101.32	101.84	97.592	103.25	103.12	100.46	101.59	101.65	99.454	99.147	101.29	106.32	101.83	100.83	101.05	102.3	106.3	102.02	99.796	101.56	100.78	100.7	99.818	100.8	99.049	99.291	102.24	105.33	99.35	104.63	99.747	105.29	103.62	103.17	105.3	99.391	98.257	101.7	101.1	100.06	98.588	104.1	103.67	97.301	104.25
101.99	95.14	94.4	99.04	98.375	98.095	95.084	96.827	93.936	99.936	94.667	96.649	99.597	100.51	99.062	97.131	95.356	94.257	96.865	98.052	94.78	95.759	99.692	99.232	97.3	100.4	96.809	101.96	97.997	95.131	100.04	94.436	97.497	102.07	96.474	100.27	96.694	98.366	94.575	96.094	101.88	98.186	95.502	98.777	98.061	101.46	98.961	95.386	98.82	99.549
107.8	112.53	106.76	106.25	107.54	106.98	108.11	109.39	107.21	108.7	106.05	103.83	107.95	105.8	107.71	109.61	108.4	110.25	108.47	106.02	106.82	109.62	110.5	106.73	103.86	106.82	105.84	105.02	107.34	104.38	102.55	110.51	104.8	109.65	106.59	108.77	105.68	106.31	103.04	106.35	106.58	103.38	102.97	105.57	102.14	108.53	107.17	108.01	107.44	107.28
111.01	112.12	112.64	114.15	108.69	111	107.24	113.49	106.77	108.27	116.88	109.98	110.75	108.94	111.43	109.72	114.75	105.37	112.11	106.04	115.92	105.7	108.17	112	109.21	110.82	109.18	109.25	107.3	108.61	112.36	108.8	111.75	112.31	110.65	107.67	110.82	113.01	112	108.58	108.62	111.98	110.79	111.1	109.93	108.94	110.17	111.04	116.64	111.06
105.87	98.993	96.953	102.08	102.02	102.11	104.09	101.08	100.77	101.83	94.63	97.951	103.7	101.21	101.45	101.51	102.12	102.26	104.64	98.889	100.48	100.86	100.81	101.17	95.699	98.505	104.57	98.567	100.35	101.82	98.591	99.274	102.37	97.536	102.88	99.266	98.454	107.28	95.154	98.554	103.11	103.25	98.783	101.56	100.43	100.8	102.73	102.75	101.51	99.063
112.18	109.98	111.64	108.04	106.09	108.19	109.9	107.14	109.7	107.99	105.41	109.05	109.39	108.6	109.75	107.48	108.17	112.15	108.02	104.01	106.77	112.16	109.56	106.9	104.56	105.01	109.29	109.9	105.85	107.05	108.79	111.57	106.47	105.15	108.37	110.05	108.6	109	103.62	107.58	107.6	105.66	111.19	110.16	109.85	107.91	111.27	103.98	112.01	108.88
100.01	98.746	96.259	101.71	97.388	95.886	101.04	99.086	101.33	97.35	99.294	100.79	102.25	97.678	95.645	100.9	99.981	97.89	98.057	103.56	101.95	97.934	98.295	100.01	97.555	105.47	95.255	97	99.116	96.434	102.82	99.064	91.181	98.948	98.826	96.165	98.684	99.147	97.634	97.141	99.277	96.562	100.73	104.16	97.535	99.405	99.262	98.902	100.18	101.48
104.1	105.36	106.64	106.3	105.63	103.04	106.86	107.57	106.06	108.1	104.71	108.14	103.54	107.84	100.59	104.96	109.69	103.89	103.63	107.19	106.38	105.16	107.17	107.79	104.74	109.44	109.31	106.78	101.56	105.53	105.83	103.3	101.16	104.44	108.1	106.67	106.5	104.87	106.02	101.5	108.16	106.62	106.33	108.11	104.3	107.61	109.13	105.93	111.27	105.37
105.07	104.1	108.71	106.57	105.89	106.58	108.91	106.23	102.31	109.03	110.62	105.63	100.33	105.01	109.88	108.32	103.07	107.52	104.44	104.47	103.52	105.24	107.7	105.2	101.37	109.91	102.81	105.15	103.73	106.61	105.17	105.09	105.03	105.41	109.48	108.62	106.46	109.29	108.31	103.65	111.87	105.9	108.71	103.46	105.12	106.82	109.29	105.45	102.88	109.96
104.08	107.33	110.07	106.91	112.78	107.84	104.06	111.71	107.6	109.4	110.76	104.97	107.74	111.65	108.9	106.9	108.11	108.32	106.52	111.36	109.24	113.38	107.92	109.14	111.66	111.21	108.04	105.09	108.95	108.63	103.48	108.68	104.97	109.92	106.64	109.19	109.87	112.22	109.25	106.4	109.63	107	107.24	106.78	109.31	107.87	109.56	104.15	107.46	109.69
109.59	107.32	109.96	110.3	113.21	109.34	105.86	106.17	107.32	102.5	108.7	111.28	109.11	107.43	106.17	105.79	107.45	106.34	108.21	107.69	103.3	106.91	109.54	108.58	106.84	108.11	104.32	109.17	105.89	108.85	108.28	111.02	107.35	108.52	104.26	111.35	105.5	107.87	105.59	104.62	102.42	103.73	112.62	103.76	108.28	101.47	106.47	111.45	106.57	103.01
106.49	106.32	107.26	107.77	104.44	106.91	104.5	109.79	107.25	106.04	105.99	108.74	105.25	104.34	108.02	108.84	107.87	103.87	108.62	107.46	104.13	104.56	101.6	105.61	107.99	107.92	108.27	105.14	108	105.44	105.03	103.7	105.28	107.09	110.12	107.5	108.92	105.16	101.82	108.06	103.25	104.48	107.03	105.84	101.82	104.84	107.91	105.95	102.31	102.82
108.65	106.03	106.7	109.04	109.51	111.51	103.85	111.42	111.39	109.45	106.62	108.12	107.6	106.41	108.31	109.03	107.53	112.16	108.68	103.94	107.31	106.13	107.8	108.39	107.74	108.29	108.31	105.98	107.16	105.92	108.08	112.28	105.96	106.38	110.33	106.73	105.96	106.92	103.91	105.88	107.93	110.54	106.8	108.3	104.06	110.49	109.79	107.48	104.49	110.25
98.465	96.797	95.778	98.036	99.096	99.15	98.413	103.45	94.122	95.086	96.972	99.107	97.355	98.27	99.297	97.445	102.45	98.374	96.431	98.195	98.067	98.826	93.325	94.697	98.343	99.495	96.38	102.94	97.813	98.172	97.362	98.828	97.423	98.665	99.504	98.409	100.12	97.538	101.26	101.24	99.97	100.9	93.974	96.6	93.97	102.45	99.277	97.706	99.176	93.911
108.44	111.27	102.57	104.85	101.38	104.21	104.17	104.01	109.05	103.8	109.41	105.1	108.65	100.55	106.04	109.3	109.59	104.6	105.02	103.39	105.17	108.78	103.28	103.57	102.88	109.41	106.07	106.45	106.14	104.14	110.75	104.41	106.26	102.31	105.61	103.62	109.82	106.09	106.19	103.26	108.61	104.68	104.17	107.87	105.61	107.65	104.32	106.61	105.38	102.87
108.26	114.95	103.03	111.49	104.3	110.06	110.58	111.63	108.29	107.04	104.62	111.58	103.57	110.17	104.75	106.51	109.12	109.08	107.3	103.02	114.32	107.6	110.76	110.64	110.75	106.71	107.96	111.26	108.28	109.86	108.39	112.61	107.59	108.69	107.5	109.04	105.75	109.69	106.59	101.56	105.36	110.55	110.58	104.38	107.34	106.25	109.29	108.24	109.81	110.78
100.57	98.405	96.551	98.686	100.11	95.671	97.38	96.35	96.068	102.49	94.476	96.087	95.905	100.39	101.85	101.17	99.406	98.377	100.64	101.15	98.451	95.256	99.382	98.686	100.62	94.361	96.645	98.09	100.97	98.12	100.24	93.555	98.515	97.123	99.371	95.197	97.55	101.16	95.04	97.54	100.98	97.367	94.363	96.562	96.679	99.859	95.783	99.514	99.437	97.262
104.02	108	104.63	105.67	107.47	109.88	104.61	106.06	106.4	105.44	105.46	106.91	102.6	107.54	106.96	105.84	102.85	105.33	106.59	105.88	106.43	107.19	109.79	104.8	103.56	106.64	109.39	105.25	106.59	110	105.8	106.13	104.69	103.91	108.46	105.48	106.84	104.42	101.26	103.15	101.65	105.34	108.24	106.11	106.39	109.58	101.09	106.78	105.39	111.6
105.25	107.29	101.83	101.94	107.62	105.85	104.14	107.83	105.96	103.87	103.83	107.49	107.31	102.35	108.13	103.28	106.5	105.99	104.39	104.97	105.44	106.07	104.46	108.91	105.62	105.74	105.25	101.5	106.99	111.28	108.02	105.28	109.71	104.69	108.61	100.43	106.29	108.54	105.31	108.74	104.35	101.92	110.16	105.7	102.95	109.91	102.45	105.13	105.45	105.19
111.56	103.51	110.28	106.12	109.38	106.99	108.46	112.72	109.27	113.41	108.97	107.51	108.33	110.39	108.56	105.89	109.02	108.01	108.91	103.07	106	108.04	105.64	108.12	107.5	109.85	107.12	111.01	107.34	105.59	105.43	110.99	105.53	104.75	106.3	102.93	104.31	110.67	107.5	102.73	107.4	108.09	110.63	107.55	111.78	106.11	107.95	107.68	106.8	109.89
114.78	113.52	109.94	110.77	109.64	113.4	110.31	107.46	112.15	108.34	113.85	112.35	107.85	110.03	110.9	107.29	112.5	109.59	105.64	106.87	111.15	112.08	110.25	113.08	107.33	112.79	113.1	105.85	109.4	112.26	109.06	109.46	110.63	110.14	111.82	109.26	109.13	112.16	109.42	106.08	110.88	112.02	108.26	113.53	112.78	109.59	110.4	113.27	113.92	113.71
104.84	106.3	112.86	107.97	107.69	107.83	109.21	108.11	107.69	104.62	106.08	109.42	107.69	113.91	108.33	108.59	109.35	112.7	112.44	108.36	105.53	105.52	108.99	108.25	108.86	110.2	102.7	103.74	106.46	107.88	109.91	107.93	104.6	112.12	110.88	106.24	107.98	106.51	108.55	109.14	107.45	107.68	108.49	104.12	108.98	107.94	105.25	107.59	107.19	106.9
111.56	112.43	106.57	102.4	105.93	113.17	111.68	103.26	109.48	104.23	108.89	106.92	107.66	108.15	108.89	107.24	110.13	108.69	109.21	108.04	105.55	112.06	105.02	103.47	110.4	103.84	109.82	106.58	105.18	109.07	111.49	107.76	104.51	105.8	106.12	111.61	108.24	108.59	111.13	108.91	108.62	111.21	106.22	105.14	105.51	111.59	105.21	110.61	107.79	109.04
109.96	104.72	106.67	106.86	110.95	108.19	110.01	108.64	107.9	109.21	109.22	106.28	109.55	108.39	108.71	108.19	109.2	106.6	108.96	106.83	103.68	107.7	106.13	108.29	105.32	108.3	108.71	110.54	111.87	110.35	110.34	104.81	105.37	106.88	107.55	105.63	105.84	106.17	108.07	108.77	112.72	110.72	111.25	110.08	108.36	107.05	110.41	105.83	108.05	109.78
107.39	107.79	106.32	107.09	112.36	105.31	107.04	105.14	104.9	105.28	107.78	107.93	103.6	110.35	109.89	106.9	104.2	107.64	111.38	106.84	109.05	107.83	109.04	106.89	106.73	109.96	105.21	109.21	108.09	104.42	108.96	108.26	104.52	105.62	105.08	109.42	107.55	106.43	105.56	107.52	108.61	105.97	101.45	103.52	107.52	105.54	106.09	103.46	102.89	106.87
102.09	102.91	105.38	106.65	105.77	103.74	105.71	109.29	111.3	104.81	102.01	112.09	105.56	102.77	104.5	107.05	109.88	106.52	106.96	102.44	104.12	109.5	108.63	101.24	102.64	102.66	108.6	103.63	103.63	103.49	104.02	106.37	103.43	103.31	105.65	112.47	111.33	106.49	106.18	108.09	103.5	103.67	104.6	105.8	102.75	106.44	103.31	108.56	102.98	102.86
105.43	111.48	110.03	108.3	112.76	107.76	109.19	109.25	110.28	109.24	113.85	106.19	104.35	109.34	109.95	107.48	109.67	107.39	105.26	111.76	107.77	111.58	107.24	105.29	111.85	107.45	107.29	108.6	106.41	110.34	104.12	109.11	107.26	107.69	106.93	112.46	106.83	110.41	109.24	108.11	106.46	101.48	105.68	107.39	106.53	109.21	105.22	106.37	112.3	105.53
106.17	108.61	101.8	107.21	106.78	106.58	107.08	104.32	104.7	103.78	106.92	104.41	102.98	105.62	107.51	103.43	106.8	106.65	106.08	104.45	105.12	108.13	106.85	107.6	105.35	108.3	106.71	101.87	104.68	107.89	105.9	104.18	108.9	101.83	108.22	105.4	108.03	101.75	108.65	104.2	106.91	100.83	105.28	106.38	105.65	103.74	106.09	104.03	105.13	106.1
96.287	103.49	96.554	99.368	98.093	99.459	100.41	101.82	97.346	99.373	94.554	96.912	98.222	102.73	97.345	105.1	102.29	100.98	99.024	98.697	95.619	99.606	99.797	99.63	103.23	100.62	98.07	105.32	97.415	97.399	97.122	93.512	99.474	100.98	98.494	97.957	96.394	101.8	98.656	101.7	98.841	96.056	99.707	106.1	99.806	103.86	102.08	103.31	101.55	98.392
105.14	108.22	104.86	108.47	106.42	108.61	107.05	110.14	108.86	107.21	106.61	105.07	107.5	108.97	106.67	106.83	107.62	107.35	106.23	105.98	104.88	102.37	110.77	104.95	106.49	104.03	104.83	107.84	109.09	108.3	108.02	105.19	103.05	100.78	103.99	108	104.08	104.96	107.07	110.13	102.34	107.99	105.55	110.13	104.63	103.66	106.31	107.49	106.24	109.83
109.24	106.27	105.24	108.77	105.48	109.53	110.85	105.91	103.35	108.03	112.06	107.55	106.59	106.02	110.76	105.88	107.51	107.69	108.03	109.99	110.06	105.02	108.69	104.39	105.52	105.47	99.9	108.62	110.89	106.14	107.14	109.33	104.86	105.42	109.73	106.65	110.14	105.53	107.73	105.88	106.78	107.36	107.28	103.54	109.06	108.34	104.6	111.97	106.58	104.98
108.69	111.89	114.99	109.54	108.17	107.37	108.19	111.84	110.3	109.4	112.5	109.31	112.91	112.52	110.17	109.74	107.68	107.83	114.35	115.02	111.64	109.6	114.68	110.37	112.21	110.54	109.53	108.12	112.41	113.82	105.64	111.29	107.02	109.8	117.54	111.25	106.76	116.58	111.54	112.01	108.5	115.03	110.14	110.25	110.75	108.76	110.24	108.52	116.11	112.2
103.93	104.78	102.45	109.38	107.78	108.18	101.53	101.07	108.06	105.72	103.79	107.71	110.69	106.77	111.06	104.34	106.38	108.5	107.58	106.31	101.86	105.1	103.43	104.75	102.93	106.1	103.59	102.98	105.86	105.53	105.78	103.65	104.1	105.13	103.52	106.33	104.24	105.57	107.1	105.06	106.1	106.24	104.96	103.61	104.97	109.05	106.35	105.24	107.55	98.203
106.49	109.32	103.97	107.76	111.46	109.88	111.39	108.97	109.34	105.65	105.88	109.02	103.05	105.62	107.05	103.76	113.07	107.43	110.41	109.65	108.56	104.29	105.22	107.82	104.14	107.67	108.23	107.19	110.81	110.01	103.06	109.96	104.01	109.61	110.27	106.78	103.85	110.85	108.35	109.64	112.85	108.07	109.63	105.79	108.32	107.78	107.34	104.03	108.59	112.22
102.62	103.03	108.43	103.82	106.91	107.54	104.61	104.04	108.23	104.36	104.64	102.02	106.94	106.84	106.07	101.04	104.27	106.12	104.99	107.84	108.92	104.57	101.7	106.05	101.69	105.79	108.47	100.93	105.24	104.98	102.86	101.76	110.91	106.82	108.7	104.58	108.2	110.38	108.89	107.09	110.09	102.08	107.88	105.28	105.21	105.43	101.28	105.23	108.34	104.2
98.501	97.818	101.95	102.73	96.243	99.083	97.689	97.202	97.879	100.76	103.28	99.459	98.881	99.38	101.46	92.862	101.01	104.24	99.566	97.205	101.22	99.704	97.411	95.302	98.368	99.691	95.083	96.426	94.902	98.213	94.229	103.31	99.784	90.296	99.083	98.22	96.496	100.69	100.78	98.449	95.397	97.817	104.95	93.931	98.084	96.099	95.933	101.26	96.01	96.339
103.98	103.13	103.84	103.26	100.14	102.03	103.48	100.94	106.96	104.81	103.32	100.9	106.37	98.445	101.35	102.51	102.4	102.95	103.19	101.59	105.72	102.57	102.32	101.69	103.55	102.33	105.77	103.99	103.55	102.72	102.26	99.108	101.23	102.19	102.57	100.3	105.83	106.29	103.88	98.402	99.944	100.81	100.77	98.28	103.87	99.958	102.4	102.62	104.19	103.36
104.07	113.35	104.25	100.81	107.21	106.71	106.43	106.47	108.92	109.13	107.41	105.21	112.26	103.92	106.98	109.5	106.14	104.62	106.24	105.28	104.56	102.48	103.95	101.38	106.82	108.35	103.39	106.43	104.5	100.13	103.26	104.26	103.2	107.59	105.02	100.49	109.22	106.84	106.54	107.61	105.42	107.83	102.61	104.35	104.14	110.95	104.36	102.16	101.92	103.79
106.9	108.94	103.62	108	104.49	100.31	107.88	104.1	105.67	105.46	103.72	108.77	104.57	110.07	105.84	103.74	101.47	106.63	104.63	104.67	103.68	108.07	109.79	107.88	105.13	105.58	107.2	107.32	110.72	104.18	102.68	106.04	109.08	101.83	104.42	103.94	106.33	104.31	106.25	106.96	107.96	106.67	102.82	105.09	106.46	106.38	106.01	107.3	107.13	106.17
102.86	107.93	108.7	105.49	107.51	105.38	106.71	104.34	105.69	107.87	112.65	108.14	108.76	107.36	109.67	108.29	106.76	110.16	107.67	109.1	107.85	105.79	108.34	109.05	108.89	108.92	105.76	107.92	102.93	103.16	107.41	109.27	107.98	103.42	105.46	105.87	107.71	104.92	107.73	105.82	104.99	108.59	108.04	105.29	108.46	107.61	111.43	103.06	108.31	111.86
108.61	106.55	107.76	105.91	105.7	108.7	104.39	103.92	108.04	109.94	108.56	101.02	104.69	105.62	108.14	107.29	104.47	110.43	107.68	105.36	103.54	108.36	105.46	112.19	106.66	107.8	107.37	105.84	108.52	100.38	111.2	106.7	107.35	108.19	107.8	107.79	106.66	103.88	105.33	102.04	108.66	103.88	108.86	102.76	104.38	107.62	105.07	110.92	107.01	109.94
110.47	105.31	105.6	109.17	108	105.54	107.11	102.8	103.6	104.76	102.9	105.81	104.93	109.3	106.4	106.62	105.72	105.25	104.07	103.76	105.25	103.6	106.71	109.32	109.41	102.8	103.58	106.21	101.81	107.23	103.2	108.19	107.15	103.38	107.85	107.57	106.68	107.58	102.66	99.011	104.76	107.39	104.72	107.98	105.35	104.06	107.28	109.12	101.89	102.07
106.24	109.81	104.67	101.31	101.34	102.84	102.77	100.35	104.61	108.69	105.85	104.45	108.05	107.58	107.31	102.43	109.31	106.08	106.14	106.29	106.55	106.03	105.18	105.71	105.2	106.76	107.15	108.95	102.26	107.37	110.84	109.14	105.54	106.68	111.31	99.013	108.2	101	103.72	108.96	104.54	104.07	104.38	108.69	106.66	108.7	105.21	103.11	107.36	104.54
104.15	96.999	99.44	98.701	100.01	105.52	96.673	102.99	101.78	97.858	101.95	98.923	100.51	102.28	104.95	101.41	100.31	94.719	97.203	102.16	98.26	99.516	98.271	100.12	102.28	104.3	104.84	94.006	101.43	98.987	98.732	100.49	98.841	102.11	101.44	97.92	98.6	101.82	98.866	103.29	103.87	99.849	100.26	99.028	99.706	102.41	103.1	102.34	100.68	100.54
104.51	105.89	106.06	107.42	106.56	105.66	105.75	106.6	105.08	105.83	108.63	106.89	109.87	105.05	105.94	108.32	102.24	107.81	109.44	109.87	105.51	107.04	106.17	107.34	106.44	105.59	103.59	100.48	106.84	103.03	105.06	105.12	103.56	106.38	105.94	109.27	106.99	102.98	106.5	104.15	107.1	108.19	107.22	104.49	110.28	109.54	106.95	107.39	102.45	108.01
104.16	100.51	99.243	100.99	96.338	96.399	99.509	99.654	103.88	99.732	101.44	96.805	98.105	103.03	99.514	96.621	97.942	99.68	102.12	101.22	100.39	95.531	99.753	105.47	100.02	97.732	100.41	103.44	101.16	102.59	103.86	100.4	100.18	100.63	102.65	100.9	98.86	104.46	104.62	98.301	98.373	100.14	101.45	101.64	100.68	102.08	98.745	98.458	96.54	103.67
105.33	102.86	96.682	97.995	100.9	100.68	101.32	96.54	98.316	100.23	100.04	98.331	99.418	99.907	101.49	98.759	105.23	101.44	100.61	98.641	100.43	105.39	98.709	103.72	105.33	103.64	97.112	98.322	98.432	99.967	99.84	97.917	99.009	98.925	98.111	99.296	101.36	101.13	101.07	99.029	98.863	102.81	97.407	101.8	100.06	101.35	96.318	98.547	96.966	98.471
108.26	111.42	114.23	107.73	110.57	109.18	116.55	115.32	113.86	113.65	105.59	109.81	110.9	108.75	110.62	108.81	113.31	110.27	108.13	113.33	109.45	106.68	113.05	113.18	110.09	106.61	105.68	114.05	108.05	111.24	110.06	106.39	110.05	114.54	116.85	111.8	109.66	108.06	104.7	105.45	107.78	113.81	111.03	107.89	112.6	112.77	109.35	107.3	113.35	113.5
99.96	103.99	104.78	101.47	102.33	105.83	107.93	105.77	107.9	107.7	107.22	105.23	110.9	104.54	104.27	106.92	108.3	105.94	106.87	108.02	101.94	108.71	108.04	103.62	112.43	107.2	109.83	106.37	104.11	107.51	106.77	105.35	107.77	104.94	102.85	106.93	106.69	102.47	102.48	107.76	106.36	105.15	103.94	107.01	106.29	107.07	106.77	102.53	103.72	102.49
111.17	110.03	109.51	111.53	109.07	106.22	108.55	105.52	113.08	110.91	105.84	107.39	109.41	108.2	105.47	106.7	112.61	105.11	109.63	106.56	102.02	108.47	107.42	108.45	108.69	109.65	106.53	110.39	106.48	110.11	111.64	110.97	111.57	109.1	108.09	108.3	108.93	109.87	107.29	115.51	110.29	113.96	106.92	110.86	107.11	105.72	110.09	111.93	106.25	107.36
97.779	94.838	97.971	100.62	98.208	101.3	99.324	98.51	97.207	99.996	99.205	102.64	97.769	101.58	95.849	96.132	97.892	97.856	95.851	95.871	98.922	100.63	96.286	96.888	98.245	93.312	96.236	100.32	97.684	102.57	101.34	97.141	97.491	99.896	102.37	97.389	98.289	98.671	94.203	96.942	91.577	98.368	94.484	99.638	95.026	100.5	101.48	98.744	100.62	91.71
106.1	110.25	108.32	104.43	108.31	107.58	106.13	110.46	108.67	108.26	102.29	106.89	108.86	106.87	108.63	108.85	110.57	105.4	105.56	106.27	102.93	103.93	105.61	102.13	101.53	107.53	106.36	105.79	101.39	104.1	107.68	105.52	105.54	109.53	108.79	109.62	105.76	107.47	105.52	105.19	112.18	106.63	105.41	107.41	105.41	107.02	105.27	105.43	106.32	106.85
93.211	95.123	99.224	94.476	95.738	94.155	101.13	97.632	96.507	99.484	94.75	103.05	99.022	99.213	101.42	95.962	96.321	96.092	98.533	98.684	101.59	96.946	96.711	98.297	103.07	101.89	96.736	98.085	96.271	96.35	98.92	97.382	98.716	98.075	101.29	99.752	93.715	98.993	97.492	101.16	96.7	94.453	100.6	98.815	100.01	98.036	99.996	101.26	97.269	98.786
98.252	98.642	94.896	97.746	97.598	100.84	97.183	99.21	98.828	98.916	97.222	98.232	94.196	95.147	97.6	96.225	97.454	91.703	97.006	97.576	96.833	96.023	98.939	100.1	98.957	96.188	94.44	98.072	98.091	102.05	99.334	95.89	95.04	97.392	94.21	96.534	94.933	96.947	97.889	96.623	94.248	99.794	97.042	97.004	97.431	97.258	98.299	101.15	96.11	97.786
106.76	106.33	103.86	104.24	106.89	102.21	105.66	108.11	103.02	104.53	105.91	104.6	103.48	106.9	106.61	103.71	101.86	103.38	104.47	111.61	103.32	104.4	105.4	104.59	107.53	108.38	109.4	102.67	102.11	107.15	107.7	107.94	107.07	109.69	99.645	99.608	101.07	106.34	107.55	107.35	103.83	108.45	105.24	103.58	107.97	107.86	108.43	108.1	105.44	105.9
108.48	106.38	106.35	104.78	107.63	104.34	108.79	109.59	105.44	106.12	105.42	102.43	107.04	105.63	109.25	110.43	101.97	105.19	105.52	106.18	106.68	103.73	102.54	102.46	104.09	109.03	106.15	106.82	103.63	104.02	110.61	105.65	105.04	106.71	110.46	105.86	108.64	105.37	109.91	110.65	103.3	100.58	110.5	101.79	106.48	108.54	103.66	106.4	104.16	103.1
110.39	106.67	107.88	110.52	109.53	105.9	106.87	108.79	107.28	108.57	107.34	107.24	113.52	106.58	108.37	110.01	110.57	106.75	105.9	108.19	110.76	107.38	114.68	108.95	116.98	109.71	110.86	110.04	108.46	107.1	109.21	109.44	106.68	109.05	108.07	107.08	106.93	109.88	112.3	106.9	107.67	111.57	109.64	109.34	103.97	105.63	106.34	109.01	107.83	107.38
108.48	112.63	110.13	105.86	102.39	108.4	109.92	108.91	109.34	107.19	109.92	109.31	106.68	111.77	108.03	110.64	111.26	108.32	108.46	109.49	111.19	104.42	110.53	107.17	112.35	108.01	107.54	108.91	108.13	112.12	105.28	105.7	107.24	108.09	110.32	110.52	110.48	106.69	110.66	107.44	107.91	108.44	106.67	108.72	108.18	112.16	112.2	110.6	106.6	110.58
110.6	105.49	104.38	104.04	103.73	108.59	103.41	104.21	108.19	110.22	103.89	107.19	109.47	101.53	103.99	103.34	104.37	107.82	102.11	104.55	108.85	108.66	106.49	109.37	106.01	106.83	106.87	104.08	110.31	103.39	105.29	103.7	103.23	101.87	100.94	101	104.84	105.01	102.54	103.47	104.47	111.6	105.16	109.47	102.87	105.14	106.23	106.07	104.35	104.45
97.193	97.912	102.82	103.08	99.985	99.192	103	100.47	101.4	99.857	101.65	102.27	101.52	100.69	103.74	99.554	101.48	106.7	102.83	95.092	101.63	98.829	100.71	103.5	98.773	101.8	102.9	101.63	101.6	100.2	102.04	104.46	96.875	100.23	102.19	97.234	97.036	101.51	102.75	99.892	98.59	102.13	101.22	101.34	100.08	98.867	99.262	102.11	101.07	100.1
111.15	108.21	109.44	106.88	106.39	104.64	106.24	106.19	110.26	105.92	111.5	107.29	107.4	103.82	106.34	105.32	106.51	108.06	106.71	108.15	105.7	112.79	111.05	112.35	108.08	110.08	113.63	110.13	110.68	108.4	108.67	108.64	109.22	106.27	106.07	108.39	110.67	107.85	104.06	105.76	114.25	108.04	107.53	112.78	106.9	107.26	106.26	106.65	109.05	105.51
107.73	107.3	105.48	108.99	112.25	108.34	103.54	108.38	108.61	105.54	106.63	110.11	103.01	99.45	108.42	112.33	104.79	105.16	101.86	104.7	101.03	106.29	109.16	104.44	112.76	105.49	108.84	104.92	103	105.05	105.88	101.59	108.98	102.25	108.32	105.37	104.4	104.93	105.86	100.99	106.84	105.53	103.17	106.29	106.67	101.67	108.64	105.23	108.42	109.93
103.32	96.29	104.36	103.11	104.69	97.88	97.911	97.369	100.4	102.53	99.507	100.82	107.02	99.717	105.22	99.845	99.428	100.29	98.555	101.41	100.82	95.234	101.22	96.005	97.896	103.17	100.08	100.24	100.05	97.606	98.359	103.08	103.58	101.9	99.361	94.356	101.53	102.29	100.94	95.19	101.59	97.895	99.264	102.25	99.253	96.885	99.724	102.83	100.61	99.94
107.2	112.24	107.91	110.5	106.92	110.71	113.04	109.74	114.37	113.09	112.63	111.88	107.77	106.79	108.63	114.24	109.2	112.02	107.56	109.73	111.01	109.77	108.19	109.22	106.5	110.12	111.71	109.47	111.13	109.17	112.18	112.35	110.91	111.83	110.76	109	109.18	117.8	110.62	110.22	114.13	106.3	109.64	105.71	110.09	109.79	108.41	108.64	108.47	111.39
110.42	104.88	108.51	108.67	105.53	105.5	108.21	103.45	106.09	101.3	107.33	104.25	104.88	107.55	103.98	106.41	104.25	108.98	102.07	106.72	101.44	108.97	107.6	107.12	105.83	104.01	107.13	108.66	105.94	109.47	106.12	102.05	112.98	104.72	108.89	106.84	106.35	108.24	101.14	102.28	107.71	106.5	101.8	104.07	98.701	106.19	105.68	106.14	105.41	104.62
105.41	108.45	109.18	108.24	106.13	105.69	109.74	105.35	105.29	107.49	103.11	105.77	112.26	109.26	109.81	109.53	105.96	110.98	106.79	108.4	109.14	106.51	107.75	112.89	110.08	112.42	103.24	107.81	104.09	109.17	108.06	106.7	105.77	107.82	108.87	108.35	111.71	106.27	109.49	108.18	104.71	106.2	110.9	107.97	104.79	106.35	103.2	106.99	108.05	112.72
109.39	110.31	109.92	110.32	110.41	109.31	107.62	112.34	108.81	107.03	110.89	108.42	108.47	107.29	109.57	101.33	105.21	110.64	108.67	103.94	109.82	109.56	111.16	107.65	112.76	106.58	110.03	108.12	110.95	110.5	110.01	111.56	107.86	109.33	110.22	110.38	109.49	108.69	110	107.43	105.66	107.65	107.15	110.38	109.02	106.66	103.95	110.78	104.11	105.21
107.99	109.54	113.39	108.53	110.62	106.87	110.27	103.47	109.11	107	104.96	107.78	104.19	110.92	104.66	108.28	108.32	106.64	106.04	112.34	105.12	109.2	109.97	106.8	106.56	107.69	106.57	104.54	108.73	107.7	111.82	108.18	109.4	107.71	105.29	108.26	108.17	102.77	107.72	109.32	110.38	108.24	107.99	111.73	107.84	106.51	103.52	112	108.82	109.4
104.39	107.61	103.66	108.87	107.46	104.67	107.47	108.07	107.24	106.57	103.74	110.34	106.9	105.62	111.06	103.75	106.36	106.5	104.1	104.56	107.66	107.52	108.65	107.2	110.78	106.77	105.2	105.86	112.57	107.48	105.6	103.14	110.55	108.6	103.67	102.7	107.39	102.18	108.47	105.44	103.92	105.14	108.4	107.04	110.94	107.64	110.09	102.79	106.83	107.33
112.15	108.45	106.87	109	107.76	107.93	114.01	105.36	110.09	110.36	110.09	106.78	108.04	109.04	103.92	108.41	104.19	109.9	106.72	106.06	109.3	112.49	110.61	108.17	109.63	109.77	108.03	102.89	108.97	111.64	106.98	107.82	106.37	112.9	109.81	110.2	112.59	111.5	109.63	106.7	109.75	105.16	109.19	106.22	106.54	108.99	108.43	113.2	109.22	110
105.02	104.2	102.67	103.01	104.95	102.9	108.62	107.61	109.84	107.16	106.78	105.85	110.74	105.48	105.85	106.73	104.92	107.38	104.96	101.97	99.629	103.62	105.28	105.42	101.43	107.7	103.26	103.56	99.197	106.77	108.25	107.37	103.16	110.9	101.85	105.89	103.7	108.48	103.36	104.78	107.01	109.56	102.91	103.99	104.14	110.63	101.88	108.9	105.63	104.16
103.79	106.7	108.77	109.91	110.11	110.9	105.28	104.91	109.91	113.85	109.33	108.63	113.64	105.88	107.12	111.01	104.66	107.58	104.09	106.97	108.13	106.55	112.45	111.37	106.81	108.77	110.29	104.95	107.84	107.77	110.62	110.63	112.16	106.12	106.75	107.99	110.8	109.29	109.86	110.04	106.09	106.21	112.13	109.01	110.51	110.54	114.13	108.4	109	108.42
107.52	107.32	104.54	107.87	103.24	104.19	105.77	103.08	108.82	104.7	105.32	109.26	107.19	110.88	105.41	106.76	103.87	104.1	111.31	110.08	104.68	108.24	104.02	110.63	106.91	107.88	104.57	104.38	105.56	101.48	107.07	105.65	108.71	105.65	109.58	104.11	109.02	110	105.98	104.48	105.3	105.54	104.91	107.91	105.03	106.43	108.21	104.95	108.77	106.68
105.46	98.837	101.77	101.83	101.61	99.745	95.511	98.509	100.85	100.22	100.22	103.93	96.069	99.994	104.14	100.65	99.305	100.13	99.834	99.339	102.36	105.08	104.68	98.926	98.904	99.152	91.846	103.09	102.05	104.55	102.64	96.465	103.22	103.57	99.931	103.41	98.738	101.51	104.27	99.424	100.06	102.4	99.866	101.44	93.998	101.86	97.442	98.989	100.9	99.67
110.87	108.26	105.78	101.24	103.81	107.41	104.73	108.44	104.59	103.8	108.16	108.28	105.78	106.7	107.59	103.15	103.16	107.85	102.97	105.48	102.3	106.88	102.52	105.49	108.34	103.02	102.2	109.51	108.44	107.38	101.38	105.46	110.14	107.15	105.34	104.54	107.35	109.44	106.44	106.21	100.9	107.27	106.92	107.08	104.43	105.9	104.04	106.76	103.87	106.57
107.21	110.65	107.62	105.63	104.56	104.2	104.7	108.2	109.41	106.82	107.21	103.54	106.16	105.93	104.87	105.69	107.21	103.56	106.58	104.34	103.63	105.16	104.62	106.96	108.57	105.06	105.9	106.27	107.38	108.6	107.1	107.14	106.34	101.03	105.57	109.99	104.7	110.62	106.24	104.33	108.54	106.05	106.13	106.13	105.36	102.31	103.9	104.71	108.78	105.74
107.36	104.74	104.33	105.63	107.51	101.53	102.67	106.49	109.23	104.8	105.26	102.24	104.59	108.58	100.81	104.1	110.48	108.61	105.39	101.52	103.2	104.24	110.69	106.26	107.24	109.94	109.1	106.17	108.69	102.53	104.37	102.92	102.48	106.22	105.84	109.27	107.89	108.26	105.59	106.42	106.54	103.85	105.94	109.42	109.66	106.45	107.02	104.34	105.95	105.37
110.67	107.54	101.74	106.66	105.75	110.11	112.42	102.76	106.09	108.41	104.03	103.98	101.76	104.76	107.96	103.5	104.45	106.28	105.12	106.09	105.06	106.96	109.46	106.37	107.16	112.47	104.78	104.11	107.22	102.3	105.51	105.58	104.25	107.67	105.99	107.37	104.58	106.48	100.74	110.39	109.58	100.83	106.28	101.91	100.53	110.42	111.58	109.6	106.46	106.54
106.77	105.59	102.82	106.2	104.57	108.89	104.63	108.88	103.53	104.02	104.23	105.02	103.04	106.98	105.7	104.73	104.68	106.86	106.33	107.86	104.78	106.66	103.05	108.44	105.35	107.66	104.28	110.04	102.79	104.66	101.21	100.93	107.29	108.11	105.88	102.47	107.48	105.65	106.71	106.53	107.75	104.73	105.99	104.73	108.9	103.11	108.91	105.65	105.05	105.6
103.28	100.92	108	105.34	106.96	106.23	104.92	106.9	103.36	105.16	106.71	104.31	104.31	109.78	100.34	109.13	104.15	102.46	104.76	109.72	101.17	104.69	103.17	107.92	106.43	104.94	104.89	104.4	101.13	102.35	104.01	104.36	104.71	103.58	104.3	100.88	104.5	104.11	105.1	105.06	103.14	105.66	106.23	107.69	104.51	109.86	105.56	106.96	108.11	104.83
95.863	98.479	101.5	97.652	99.322	101.82	100.24	98.24	98.133	99.014	96.969	93.155	95.766	94.506	99.269	99.24	98.005	97.376	100.22	101.65	98.389	101.56	98.647	97.598	98.112	100.01	102.76	96.181	96.07	98.921	96.061	102.26	96.362	98.718	97.856	97.614	100.52	92.144	96.233	95.835	101.65	97.533	93.628	101.29	101.02	96.658	98.008	98.01	104.71	97.76
107.55	108.79	107.6	107.5	111.33	114.7	107.79	109.5	112.31	109.75	106.89	109.18	105.2	111.04	105.9	107.4	107.26	113.82	108.05	106.5	107.43	106.68	115.06	107.15	110.16	108.7	107.85	107.2	108.41	106.16	101.97	112.16	103.18	109.26	106.04	107.42	111.56	110.72	107.94	112.77	107.93	110.68	108.43	109.93	101.98	106.72	105.59	108.01	106.75	107.91
100.92	106.25	108.18	99.72	106.63	103.8	101.99	107.4	102.02	105.24	107.13	106.75	105.24	102.23	106.24	106.65	105.01	103.31	102.57	105.24	102.03	109.53	106.1	110.25	104.55	106.81	103.22	107.53	105.66	105.33	108.17	108.51	107.87	105.82	107.64	104.95	107.97	102.52	105.88	106.22	107.1	108.34	105.44	106.85	107.82	105.94	104.76	108.59	102.44	104.8
108.77	111.08	109	107.66	106.94	110.07	105.64	107.7	109.78	108.76	107.87	105.01	107.01	109.17	105.25	105.46	106.31	109.6	108.01	109.71	107.88	108.48	105.7	107.59	110.31	107.01	108.91	108.89	109.78	100.27	112.36	104.7	109.1	107.87	109.67	108.15	108.41	106.63	109.21	109.36	106.29	106.58	104.63	111.46	107.9	108.68	104.56	105.53	104.78	105.18
107.35	105.54	111.46	107.79	110.15	106.43	106.33	108.74	101.75	107.71	102.46	106.75	104.37	106.88	108.18	103.54	108.55	104.41	106.79	103.95	110.92	103.55	107.33	105.67	104.56	101.49	104.19	105.82	104.54	105.61	103.25	106.05	106.49	105.59	110.27	105.73	106.81	104.1	107.47	104.67	106.16	102.99	106.71	104.6	103.26	107.07	103.2	105.15	104.46	106.94
112.41	108.37	107.31	106.55	104.31	104.88	105.67	108.14	102.98	107.77	106.37	107	102.6	103.38	107.17	106.8	108.44	109.48	105.92	108.4	107.67	105.12	104.24	105.07	110.25	105.79	104.93	109.44	109.6	104.79	107.59	105.13	105.79	108.06	104.81	103.66	107.26	107.2	105.7	101.37	106.31	106.92	105.44	108.36	104.8	101.18	105.32	105.79	104.94	107.57
107.87	109.6	110.12	105.32	104.57	106.25	109.53	107.17	104.94	109.48	109.46	106.27	104.55	110.15	106.03	105.88	106.98	103.54	105.63	108.97	103.95	106.47	108.23	108.95	105.13	105.55	103.1	112.78	108.85	107.39	100.27	106.3	107.22	108.62	107.31	105.55	108.75	104.93	109.7	105.45	110.67	108.51	105.08	108.2	108.18	108.84	104.61	107.24	107.82	108.58
108.35	108.84	109.35	107.93	111.35	108.36	107.87	108.48	108.29	111.41	109.51	110.34	106.64	110.3	108.34	103.3	111.4	109.59	105.52	107.09	109.11	107.86	111.51	111.88	106.39	106.57	109.7	111.44	109.93	108.44	112.11	109.7	105.99	109.61	106.79	108.41	108.66	108.9	107.85	114.97	105.49	103.16	109.28	109.94	108.61	106.55	110.79	103.1	107.56	104.91
106.05	109.18	106.01	103.19	111.33	103.95	101.99	106.51	108.84	105.47	107.12	108.52	110.95	113.45	107.5	105.32	110.82	104.62	109.09	104.31	106.92	105	105.76	111	105.51	103.83	104.96	110.62	109.54	112.62	102.48	109.49	108.32	103.21	106.24	107.31	109.09	112.03	106.04	109.22	106.69	107.85	110.34	107.46	107.34	107.95	111.85	108.29	105	112.08
105.81	105.46	108.84	103.18	100.63	96.479	99.643	99.777	103.59	107.14	103.6	105.96	104.01	106.85	103.98	97.537	100.62	104.94	102.39	100.34	101.2	107.31	105.38	103.36	103.25	100.74	100.15	107.64	106.92	101.62	101.49	100.32	95.705	102.78	97.929	101.06	100.12	103.61	99.87	107.73	101.35	101.28	105.92	101.35	101.41	106.47	103.63	99.401	101.98	109.11
111.16	108.81	109.19	103.65	104.04	108.23	105.08	109.51	108.79	102.38	105.2	108.88	105.26	110.5	106.22	107.48	103.19	101.74	101.48	104.22	103.31	107.12	111.46	106.67	108.52	109.04	103.85	106.4	106.07	107.57	106.21	107.01	108.74	106.47	109.7	104.31	110.31	104.66	111.02	106.09	103.58	103.62	106.07	103.92	108.88	107.53	106.57	104.32	105.24	107.13
106.37	103.76	105.17	106.79	105.9	100.14	109.52	106.89	105.79	104.85	106.82	107.17	103.65	101.34	109.08	108.26	108.76	102.59	105.38	104.32	105.01	103.8	101.49	107.12	108.06	109.64	100.48	106.27	105.49	105.8	104.98	106.15	103.06	108.18	102.49	101.44	102.27	104.07	106.13	109.51	101.63	105.12	107.5	112.07	106.92	105.88	104.94	108.97	104.61	103.28
103.82	101.97	104.68	106.52	109.71	104.85	101.18	110.27	106.88	107.82	106.59	102.51	110.11	102.18	106.13	107.94	104.73	105.57	105.57	103.76	102.74	107.9	105.17	105.55	102.37	104.17	103.88	105.32	101.83	105.5	99.546	110.5	107.19	103.48	104.53	104.97	108.67	107.26	106.21	101.44	102.94	111.02	100.03	99.398	110.86	106.3	101.71	106.77	107.91	104.45
107.85	106.92	108.63	105.46	108.88	108.39	107.85	106.22	107.63	104.39	109.24	106.77	104.7	106.36	103.98	109.17	107.93	102.68	105.33	106.07	109.09	111.8	106.16	105.38	110.68	107.93	109	103.89	106.64	110.88	106.27	100.63	104.83	107.29	104.31	108.63	105.91	105.02	105.63	107.76	107.58	106.99	106.06	106.29	105.54	111.83	104.75	107.39	106.72	107.41
97.921	99.39	98.771	96.981	97.941	96.323	101.53	101.05	99.216	96.001	99.136	103.48	97.425	102.18	98.468	100.37	97.287	98.001	102.91	96.701	98.986	96.946	98.49	100.9	97.216	99.2	93.17	97.462	97.857	95.15	98.164	98.626	95.333	97.358	101.78	94.684	103.88	95.143	98.701	96.31	100.45	93.887	97.31	99.453	98.599	93.625	97.835	99.456	96.972	94.372
99.855	98.311	100.31	96.472	93.094	97.448	101.19	98.635	93.302	96.279	104.62	99.634	100.42	98.256	101.22	99.268	98.481	97.138	99.004	102.3	98.208	98.864	98.913	101.84	100.96	95.053	98.229	96.813	98.995	99.497	100.58	93.667	94.984	100.52	98.122	97.143	97.86	97.134	96.548	101.83	99.732	100.13	101.38	95.499	94.252	97.67	102.6	100.68	94.645	95.434
110.73	109.78	106.81	113.74	108.86	108.87	113.74	110.93	108.98	109.62	105.73	107.91	108.99	103.54	110.93	108.38	104.85	105.09	112.97	108.26	108.81	108.55	109.27	109.95	108.94	109.87	111.21	108.38	109.37	108.95	111.88	107.03	110.61	108.98	111.63	108.64	107.06	108.05	108.77	107.83	105.58	107.77	109.75	107.31	107.91	107.48	107.95	107.27	108.91	108.95
104	101.22	106.16	104.64	106.97	107.01	107.37	101.69	104.6	100.13	108.11	110.5	106.07	106	109.5	100.42	106.3	105.48	103.32	112.65	105.96	102.49	107.25	108.97	103.99	106.08	111.14	107.71	107.17	104.9	106.92	107.18	100.13	104.84	107.93	108.75	109.71	106	107.67	106.32	106.53	107.94	105.45	106.25	106.07	104.36	105.07	106.66	108.35	105.67
110.28	109.77	107.74	109.07	105.03	109.47	114.63	110.29	105.46	108.67	107.6	107.14	107.6	110.28	110.25	104.27	105	104.65	109.88	111.56	109.71	109.63	108.92	108.42	108.44	108.98	108.54	111.45	113.12	109.84	110.68	108.87	110.56	107.27	106.34	110.01	109.62	107.89	109.22	107.32	109.11	112.6	106.16	106.53	108.48	109.73	107.13	108.54	105.8	111.77
103.1	100.02	96.511	102.08	101.48	101.51	106.77	102.5	100.42	102.85	100.98	99.16	101.85	99.694	102.74	100.23	104.27	103.31	99.254	103.98	102.85	101.12	102.65	103.21	102.29	101.74	107.11	102.29	106.21	100.93	105.6	101.33	100.1	106.25	98.828	105.3	101.09	98.012	102.79	102.71	106.41	107.14	100.9	102.07	107.76	100.7	101.29	102.98	99.087	99.751
101.21	95.872	97.125	99.876	102.39	98.275	98.808	98.305	100.02	99.26	99.08	103.43	98.225	98.998	98.134	98.368	99.889	101.38	98.157	101.85	103.27	97.44	102.21	98.965	98.664	101.3	96.341	100.53	98.858	104.75	101.02	100.08	100.08	96.759	95.25	99.387	97.118	101.43	98.831	97.226	103.11	94.9	98.314	98.694	98.913	98.432	95.771	96.965	96.174	95.609
106.23	105.89	103.07	105.79	104.82	103.23	104.78	108.38	104.82	108.12	108.61	107.54	107.43	109.27	110	105.64	105.06	103.75	106.03	105.62	109.99	105.58	106.83	100.48	105.86	103.19	107.28	108.37	107.68	104.35	103.06	102.69	109.09	110.55	110.6	105.34	112.41	105.7	110.58	111.87	108.86	109.07	108.22	109.4	109.92	107.57	107	104.89	111.27	107.71
109.03	102.61	110.12	106.91	102.75	110.01	103.16	104.24	103.09	106.54	104.05	104.04	104.67	106.37	105.47	104.23	103.33	113.19	105.55	104.88	104.15	103.73	103.32	103.96	106.3	106.61	102.69	108.15	106.62	101.8	104.58	102.9	103.34	104.47	109.31	102.66	108.93	107.19	106.49	104.3	106.8	108.57	110.53	106.65	106.27	106.71	104.42	104.9	107.05	106.84
106.26	106.81	101.52	107.69	110.9	104.19	109.12	108.72	109.57	109.14	105.3	111.07	106.36	104.3	109.85	105.78	107.42	111.66	103.26	102.32	108.76	106.12	110.3	106.74	105.6	107.42	103.9	108.49	108.41	108.16	108.48	109.51	105.53	109.52	105.54	108.33	106.87	105.4	112.36	101.88	108	108.12	106.54	103.31	105.78	111.39	105.66	106.61	109.74	104.38
108.24	110.22	109.23	109.07	107.72	113.45	108.04	104.43	105.14	107.63	106.71	109.72	110.19	109.01	105.64	107.31	106.58	106.86	107.75	107.48	109.94	106.31	103.43	111.1	111.87	110.97	110.79	107.22	111.41	105.91	109.73	105.07	108.81	107.79	109.81	109.13	109.1	108.96	107.77	110.48	103.41	105.82	107.85	109.01	106.56	104.27	108.85	107.57	111.56	110.22
107.88	106.41	112.01	108.75	103.73	104.84	109.73	103.66	106.75	107.8	108.01	102.74	103.63	111.71	107.54	107.56	113	108.4	106.64	107.58	105.73	111.18	107.5	102.59	110.41	107.4	106.2	105.67	107.78	105.45	108.03	104.76	107.85	114.33	104.53	110.56	106.42	106.91	105.18	111.41	107.57	103.11	108.79	108.1	108.48	110.32	105.81	108.92	106.88	108.6
108.33	106.27	107.65	110.44	111.71	109.54	105.33	104.84	107.84	106.17	109.44	110.39	106.49	110.36	106.52	109.66	110.81	109.14	108.01	106.55	106.23	106.96	104.61	104.64	112.59	105.99	111.02	107.13	110.22	103.83	108.69	110.38	106.35	110.11	103.1	108.1	108.81	109.78	107.38	111.1	104.45	107.15	106.66	108.65	107.04	109.41	109.11	112.28	107.85	106.83
105.67	106.18	108.89	109.06	108.47	109.13	105.94	108.09	111.41	111.52	112.61	107.29	107.94	107.39	109.4	107.33	107.72	110	113.44	106.62	107	109.59	105.7	108.76	105.44	103.16	109.36	109.67	106.16	109.55	111.1	104.04	113.48	109.12	106.23	109.47	110.87	107.99	109.39	107.24	108.55	106.9	108.88	105.06	108.54	109.49	111.35	104.5	107.03	108.56
101.34	98.358	96.614	100.61	100.91	95.494	101.66	99.051	96.823	98.566	98.674	99.836	98.654	98.71	100.34	95.214	98.579	96.586	100.87	97.476	100.15	97.471	95.267	98.412	101.14	100.06	96.322	101.23	99.304	105.6	100.78	100.38	98.676	102.88	104.86	94.98	98.937	99.342	96.058	100.34	98.774	98.363	99.34	96.608	103.46	98.401	99.1	94.694	99.285	99.65
109.9	109.29	108.85	106	105.38	106.36	114.2	105.46	112	112.24	110.29	107.68	106.98	108.01	104.96	106.8	110.22	108.68	109.81	111.74	109.42	112	114.16	112.01	108.97	111.66	109.81	109.23	109.37	107.63	110.86	108.33	109.43	110.18	110.68	106.33	109.85	104.15	110.07	109.8	106.81	109.07	102.26	105.95	105.18	106.37	108.89	106.58	110.4	107.1
98.201	96.373	98.597	98.673	101.3	101.04	103.06	95.238	96.165	97.794	99.125	94.58	95.273	99.635	97.666	96.094	97.402	97.487	101.77	98.167	97.356	96.37	94.286	97.209	101.06	96.752	93.454	98.166	99.098	100.91	95.263	94.419	97.336	95.058	101.24	94.418	103.66	100.69	96.274	97.612	98.08	96.521	97.762	95.151	97.701	98.208	98.817	99.801	95.027	98.643
104.79	106.92	105.38	102	104.85	104.12	106.61	108.22	103.38	105.08	111.08	108.47	107.64	107.57	105.3	109.7	105.88	106.07	102.17	105.21	105.89	107.09	104.21	103.56	105.68	107.33	102.53	100.4	102.98	106.61	105.2	107.51	104.28	102.14	105.92	107.02	104.23	103.83	105.53	107.54	105.46	104.41	107.29	104.23	108.61	109.05	103.71	104.25	107.26	106.13
98.548	95.094	103	100.26	95.425	101.27	99.967	100.23	99.691	99.503	90.538	99.489	97.526	96.488	97.675	98.677	99.282	99.533	99.423	102.82	101.56	98.167	96.955	102.3	97.259	93.961	98.355	100.3	98.178	96.113	97.742	100.28	98.548	96.598	97.097	99.615	98.521	99.312	96.992	98.243	96.762	96.802	97.488	97.392	96.364	99.64	97.461	96.431	94.94	96.201
112.74	106.2	108.01	107.81	108.03	104.94	105.42	112.17	109.6	112.26	107.73	112.08	109.22	107.47	107.48	111.5	109.51	110.26	107.95	112.85	110.13	114.45	110.55	108.26	108.68	110.2	110.06	106.87	108.84	106.44	107.05	108.15	108.28	110.31	106.63	106.82	108.48	107.21	110.35	110.39	105.62	104.21	109.23	106.38	110.25	109.17	108.05	107.3	108.78	110.09
99.934	107.32	105.33	102.42	102.8	103.24	102.44	104.12	103.99	108.25	103.99	108.11	103.12	102.23	104.99	105.6	104.91	103.27	106.31	105.93	107.54	102.61	101.35	104.09	108.93	106.46	107.04	104.44	100.32	107.17	108.75	108.55	105.89	105.95	105.41	107.93	102.4	108.23	105.42	109.56	109.57	107.1	106	104.22	108.06	104.57	105.97	106.42	103.94	108.14
104.44	108.86	107.15	111.56	102.97	110.8	104.82	105.43	109.34	108.8	109.29	109.05	108.7	103.36	105.48	114.05	111.13	112.11	107.29	106.39	104.16	107.21	110.67	110.65	108.46	108.88	110.48	106.72	108.68	107.52	110.75	106.91	104.35	109.98	109.54	106.74	102.62	108.47	112.98	106.94	107.91	105.95	107.46	107.69	105.31	108.68	108.5	109.56	110.83	106.87
107.81	109.63	106.37	108.29	109.73	109.64	105.75	110.4	107.86	109.98	109.89	106.73	105.91	109.67	107.11	104.94	107.9	111.01	111.22	106.56	111.05	110.1	105.89	110.09	109.25	107.55	109.57	110.17	111.9	110.87	106.82	110.79	110.25	110.22	109.64	111	113.4	107.23	110.81	105.35	107.45	109.29	110.24	108.51	110.57	108.74	114.9	106.57	110.6	107.53
103.8	103.98	109.6	105.78	107.98	108.56	109.46	101.66	108.09	102.17	104.66	107.7	107.95	104.57	105.53	104.94	103.5	104.73	105.66	105.58	102.34	108.77	106.49	103.72	103.62	108.42	101.79	103.51	107.22	112.38	104.52	108	110.44	112.32	109.03	108	107.08	104.03	111.21	110.29	107.55	110.09	108.69	104.33	108.57	104.02	110.69	105.66	104.61	102.21
103.98	106.72	109.97	106.13	106.4	108.24	109.74	106.83	106.36	108.88	109.76	108.09	106.08	111.7	107.53	109.59	108.01	105.32	107.1	104.83	107.08	110.07	106.76	105.63	105.59	109.84	106.4	106.5	106.71	108.55	113.56	107.79	107.12	106.92	105.59	109.45	103.96	104.79	104.53	106.39	113.53	111.7	107.9	106.9	107.68	104.9	108.42	112.2	108.1	107.7
110.06	107.48	107.63	109.25	103.93	102.42	104.41	102.66	102.29	108.35	106.48	103.66	103.38	107.53	103.59	104.83	105.7	100.04	108.92	104.85	107.22	105.24	105.17	108.61	105.84	103.98	107.01	106.86	105.28	101.66	103.46	107.1	109.8	107.01	109.65	100.15	104.63	105.22	104.5	104.46	110.26	106.38	107.55	104.61	104.41	108.93	106.03	102.12	105.32	107.69
105.07	103.26	106.04	103.94	104.92	104.55	105.62	103.92	100.44	104.69	111.08	102.82	102.93	105.94	106.48	106.55	107.09	104.2	107.28	107.19	108.79	102.71	109.86	109.37	103.24	107.01	108.22	108.48	105.24	106.44	104.74	108.49	107.85	107.3	102.85	102.79	109.96	104.98	114.12	105.12	107.34	105.64	105.27	107.83	107.04	106.91	99.189	106.54	106.73	107.05
112.02	110.2	109.69	109.56	112.55	107.16	111.46	106.51	106.91	103.27	106.89	107.77	108.66	111.29	110.08	105.53	108.18	103.13	104.44	104.79	106.95	107.63	108.62	104.97	108.2	107.36	109.47	109.65	110.22	113.03	112.11	109.28	111.38	107.84	108.43	110.38	107.05	106.75	110.95	105.65	109.83	109.85	103.95	102.96	104.93	111.14	109.44	105.89	111.25	110.9
103.74	105.88	103.93	105.23	103.37	104.65	113.51	109.29	112.59	111.18	112.45	107.47	109.82	108.66	110.32	106.56	107.92	111.11	103.08	109.51	109.86	106.23	108.16	107.6	110.28	104.76	106.89	107.45	109.33	107.57	111.18	103.06	104.83	103.59	109.29	108.89	109.12	107.87	110.71	107.49	105.87	112.52	104.11	111.23	110.04	110.51	108.37	111.02	104.43	107.57
107.62	107.47	108.96	105.25	111.82	106.33	109.47	114.51	109.97	111.03	108.46	109.44	109.47	110.47	107.34	108.75	111.27	109.3	112.14	108.81	108.1	108.65	107.78	108.67	108.55	107.2	107.26	107.68	108.93	112.06	109.54	111.6	107.37	106.93	109.05	108.35	108.86	107.14	110.55	107.53	103.79	108.32	106	104.38	107.1	110.53	106.19	111.69	108.13	108.88
106.02	103.05	109.41	106.44	102.69	103.21	101.18	104.87	104.93	106.14	106.29	108.27	100.99	107.78	111.34	107.63	105.05	103.15	103.67	104.92	105.78	105.91	106.25	107.34	105.07	106.06	108.12	106.25	102.97	109.32	108.16	105.71	102.16	108.51	107.85	110.55	105.19	104.42	101.73	106.13	102.87	107.18	105.36	108.73	107.98	105.94	107.57	103.17	102.67	100.37
107.43	107.81	107.95	108.26	111.77	108.95	107.07	110.46	107.33	110.26	107.6	109.85	111.49	113.13	108.69	108.23	109.59	105.17	109.77	107.61	108.45	111.01	110.12	106.54	110.52	105.68	109.06	112.23	105.58	107	106.18	106.45	108.88	108.22	111.08	106.99	108.48	107.98	107.58	109.95	110.59	105.19	108.76	108.27	109.05	112.13	110.11	109.82	112.08	104.99
107.89	106.8	111.61	103.57	106.37	104.67	105.69	106.38	110.71	106.48	104.73	106.68	107.24	109.6	109.82	108.45	106.08	108.53	111.06	107.24	105.4	105.99	106.31	110.68	106.27	105.3	109.62	105.47	108.36	101.94	102.59	102.53	108.56	105.36	105.46	105.53	107.27	109.62	104.18	106.35	107.99	105.73	104.01	103.43	102.69	106.01	109.24	103.48	103.87	105.25
104.98	109.89	108.43	110.94	100.82	108.96	103.49	102.15	105	109.62	108.36	106.66	106.1	102.57	103.16	110.34	103.53	102.45	102	104.29	100.93	108.24	107.25	108.22	104.31	104.45	110.71	102.23	106.89	106.52	104.77	109.34	107.88	107.31	109.3	100.79	104.18	109.4	105.47	102.02	104.85	101.12	106.12	110.15	105.95	108.89	107.43	104.87	106.8	106.71
109	105.59	113.29	108.12	107.45	106.3	101.36	107.73	104.86	110.61	102.31	108.87	106.04	110.2	109.5	108.96	110.77	110.93	103.64	111.45	109.56	106.44	110.87	109.84	109.53	106.73	109.81	109.16	106.69	105.54	109.15	111.45	108.24	105.26	108.23	111.34	104.4	108.98	108.4	107.22	108.02	111.37	105.77	108.93	108.03	106.79	110.97	110.05	108.29	107.59
97.547	103.02	100.98	98.117	102.51	97.401	99.784	100.8	95.646	95.521	99.344	98.704	95.039	97.684	95.507	97.919	97.365	99.906	97.853	93.858	104.31	97.803	98.603	98.231	95.012	100.44	96.494	97.45	92.383	101.02	99.267	97.62	96.884	97.259	95.174	100.67	97.464	95.341	99.747	100.9	100.74	96.477	97.162	96.28	103.23	99.037	99.222	95.941	101.79	97.386
106.52	111.82	108.24	109.31	109.27	108.56	109.8	108.38	104.37	106.76	109.37	109.81	110.02	114.28	109.85	108.8	107.36	111.23	109.79	106.89	112.05	110.91	110.15	112.81	112.05	107.42	109.46	107.49	105.86	108.48	108.53	112.08	109.58	108.69	109.14	105.97	108.66	108.66	102.38	114.56	108.21	109.31	105.34	107.66	110.4	107.08	108.49	103.89	107.91	108.45
109.27	109.65	104.78	103.9	105.43	109.68	104.51	106.88	111.08	100.53	106.97	105.3	106.93	104.16	107.23	105.76	105.19	108.99	106.23	109.42	109.09	106.37	106.03	103.52	108.88	108.1	106.08	108.21	107.41	103.04	108.1	104.78	104.6	104.61	106.43	105.48	108.45	102.43	103.93	108.03	107.97	107	107.54	108.27	108.03	107.92	107.8	103.14	109.07	106.41
108.5	110.29	108.55	104.49	106.72	105.18	108.2	111.58	109.69	105.06	103.24	109.93	107.14	106.82	107.43	103.93	108.49	106.21	107.26	105.5	108.53	108.63	106.03	105.94	104.87	104.79	101.93	105.13	112.25	107.04	110.28	106.92	107.17	110.23	105.9	106.79	108.91	106.43	106.42	109.74	106.06	104.63	106.84	107.4	104.57	108.4	109.13	107.16	106.36	108.96
106.36	102.51	106.74	104.16	106.03	107.79	102.32	105.46	106.05	109.11	106.29	106.48	106.61	105.15	105.83	104.47	106.7	107.98	109.51	109.7	102.95	100.96	107.31	105.83	103.69	107.75	104.62	102.99	102.67	103.24	106.29	103.75	102.89	103.73	102.66	106.05	100.5	105.66	108.49	104.24	104.15	103.89	108.13	105.83	107.06	105.43	106.05	104.99	109.72	108.32
111.81	104.24	111.14	106.7	102.6	109.06	108.13	103.49	117.13	108.15	105.51	105.22	103.31	107.94	110.71	108.9	108.72	109.19	111.8	109.24	109.68	106.85	105.07	107.87	108.28	105.46	104.81	106.62	107.67	112.49	109.12	106.55	105.19	107.51	108.88	109.55	105.69	103.9	107.12	106.67	107.17	112.8	106.36	107.42	109.21	106.87	107.25	111.79	110.34	105.49
111.13	110.09	108.41	107	108.63	106.28	104.15	107.83	111.8	103.94	107.11	103.11	109.67	107.26	107.84	107.03	105.15	109.85	105.65	111.19	107.33	110.4	106.89	107.7	107.09	108.86	110.84	108.62	106.64	102.53	105.37	105.97	105.77	106.91	103.93	104.11	108.82	105.07	106.16	104.95	112.49	107.01	109.24	104.62	107.47	105.74	105.02	110.11	107	109
101.79	99.937	106.32	102.58	100.2	99.808	98.511	99.224	103.15	98.93	102.66	106.14	102.23	102.55	100.61	100.14	98.85	105.26	101.66	102.52	100.89	97.58	102.68	99.639	100.73	101.12	96.794	100.03	101.06	99.682	97.671	100.72	97.366	105.04	103.73	100.91	101.33	96.541	100.82	101.92	97.464	101.24	98.415	93.44	100.54	99.36	101.41	99.199	99.964	99.147
106.66	104.25	110.86	104.74	109.16	106.41	108.12	108.93	109.76	110.3	102.71	106.45	109.28	106.45	109.35	107.97	105.64	111.09	102.21	107.37	107.39	107.7	103.93	106.15	106.55	110.94	106.82	106.26	110.37	110.78	109.17	110.29	106.39	107.4	109.76	110.93	109.87	108.15	109.53	113.32	108.15	105.8	109.08	107.76	107.23	111.65	107.78	106.37	109.89	109.2
101.41	100.84	103.6	100.33	104.91	102.71	99.95	99.862	99.792	103.58	104.22	101.32	99.765	107.2	102.05	104.23	107.42	100.1	99.844	102.03	102.7	99.537	105.05	99.422	101.41	99.916	101.84	105.84	102.58	101.35	102.96	102.02	100.77	103.69	99.875	102.15	105.38	105.71	105.8	101.88	101.12	106.1	109.63	102.53	99.91	102.8	101.19	104.94	107.21	101.7
109.19	110.63	108.05	107.82	106.05	106.77	104.51	110.24	103.73	107.02	104.95	108.02	108.02	105.31	105.88	108.81	106.86	110.31	105.02	105.33	109.65	108.46	107.45	104.75	106.38	107.48	108.04	105.75	104.09	103.33	107.6	104.08	108.09	105.11	104.62	108.51	107.67	102.16	104.84	98.402	111.4	106.36	103.79	111.39	105.67	105.9	105	108.13	109.54	108.97
105.58	105.98	106.41	110.57	108.86	110.28	110	110.48	108.07	113.32	106.54	102.97	107.03	107.46	109.91	107.61	107.24	108.75	106.92	106.95	108.46	105.87	110.67	105.94	112.03	106.81	107.92	105.23	111.15	109.33	106.63	107.15	109.64	110.36	110.48	109.9	106.01	109.26	110.83	111.46	107.62	107.03	108.53	104.46	106.38	108.16	106	105.73	108.46	106.68
108.17	106.62	108.56	109.57	109.15	108.48	107.35	110.57	108.99	107.33	108.7	108.42	107.98	106.42	110.92	110.17	107.29	107.27	105.72	103.58	111.86	109.07	104.03	109.06	105.77	106.94	106.26	103.88	105.34	111.48	108.47	112.76	109.13	105.43	112.28	107.22	109.35	106.72	110.39	104.93	106.44	109.78	108.54	104.03	109.32	111.31	108.15	105.55	113.02	108.35
103.81	99.664	103.84	105.11	104.96	102.61	98.71	102.12	102.55	100.17	101.83	101.55	103.79	100.77	97.705	102.07	102.28	105.44	104.83	105.01	105.69	104.58	105.28	104.52	106.12	104.63	109	105.46	104.64	101.24	102.63	106.84	102.74	104.83	105.27	100.03	105.86	108.75	103.69	105.41	106.92	97.977	104.56	101.32	102.58	101.17	104.93	101.88	103.73	105.46
107.44	104.35	108.74	108.88	108.6	104.8	107.41	105.59	105.95	106.45	108.92	103.38	110.93	103.49	105.93	110.62	106.33	107.83	102.53	110	105.06	106.71	106.74	105.81	104.95	109.89	104.96	105.93	106.97	109.64	109.54	105.67	109.79	105.34	108.08	107.86	110.11	106.67	107.29	106.8	109.16	107.75	104.86	110.81	105.91	106.3	105.07	103.89	102.24	103.55
104.58	104.09	102.42	107.12	108.11	107.64	111.77	113.17	106.13	107.64	109.46	104.98	104.16	104.7	110.35	105.64	103.39	107.34	107.18	105.95	103.46	108.9	110.67	107.66	105.01	104.52	106.41	109.59	105.86	106.1	110.32	105.38	108.03	103.7	109.21	103.91	106.42	109.01	107.76	107.61	104.55	105.58	107.1	106.2	108.53	104.41	110.38	108.18	105.99	107.84
106.33	109.2	109.87	107.85	109.42	110.36	107.44	110.09	110.41	108.88	109.25	110.93	111.34	108.47	108.8	111.76	109.09	108.61	106.41	110.56	106.07	106.31	110.39	108.17	108.73	108.17	112.29	105.08	108.28	110.41	106.3	108.91	105.51	107.61	107.91	107.82	105.23	107.84	106.62	107.59	107.97	108.47	108.54	105.01	105.78	106.16	107.2	108.64	109.49	107.71
99.994	103.29	99.869	102.16	98.269	99.725	99.78	101.78	102.41	100.86	99.972	99.148	102.98	99.46	103.39	104.66	103.3	100.55	102.17	100.74	101.09	100.99	102.31	104.79	102.45	98.037	97.421	99.908	101.08	99.63	99.804	98.336	96.788	97.87	100.21	97.12	95.178	101.19	102.29	101.23	100.14	103.27	100.69	101.78	101.47	101.94	103.3	102.28	101.44	99.931
112.62	114.25	108.51	113.01	111.56	105.56	112.73	106.67	114.91	111.07	110.42	113.93	112.63	111.69	114.13	110.91	110.54	109.24	110.79	111.34	112.88	112.88	102.94	111.19	109.03	109.38	109.88	108	114.07	110.08	110.94	113.69	111.37	112.64	108.6	109.67	110.65	108.94	112.22	112.24	110.49	111.14	107.91	109.2	107.84	108.51	116.08	109.15	113.39	107.84
102.78	106.03	107.9	106.48	106.95	109.67	102.18	108.69	106.5	106.13	107.73	104.53	102.25	104.06	102.39	106.72	109.03	107.71	99.137	103.72	109.14	102.93	102.54	104.88	105.87	107.11	103.39	104.52	109.43	105.68	104.77	105.61	103.92	105.59	103.78	102.53	109.86	103.73	108.74	102.35	102.94	105.02	106.24	104.36	104.94	111.38	105.89	108	103.46	106.43
106.47	110.35	105.08	104.28	108.35	112.52	108.31	111.71	107.73	105.1	106.22	106.45	103.55	107.95	99.933	107.87	106.29	104.29	103.16	106.69	104.54	106.78	111.36	109.64	108.11	107.5	109.77	108.5	102.87	104.19	105.21	113.7	105.45	104.21	107.38	107.21	106.21	105.51	108.94	107.18	105.75	104.75	109.1	107.54	108.8	105.9	105.87	101.02	106.16	105.23
107.18	107.16	109.04	107.27	108.7	109.95	106.13	107.27	113.31	105.22	107.03	108.99	107.2	109.84	105.46	107.16	111.49	107.45	106.97	108.7	109.59	106.09	108.1	106.59	106.69	104.75	109.51	115.18	105.54	105.41	111.34	109.18	110.33	107.91	104.8	109.26	108.34	107.31	109.14	110.48	107.24	103.03	110.42	106.77	110.57	111.76	108.14	110.72	108.79	108.51
102.38	98.25	100.23	97.025	101.36	99.163	98.873	100.51	102.82	100.38	98.007	99.268	104.63	102.55	100.58	101.95	101.78	101.94	103.76	99.379	98.02	96.663	99.449	103.26	99.317	102.84	104.05	102.97	99.153	100.25	104.78	103.35	104.4	101.45	102.94	104.25	101.53	101.51	100.09	98.225	100.84	95.872	100.83	99.802	100.52	102.48	101.4	103.6	97.912	107.31
107.52	103.72	109.65	109.16	106.69	110.5	108.89	104.38	105.74	110.78	109.78	105.81	109.88	110.99	102.4	113.35	105.62	107.79	109.66	101.72	110.25	105.94	107.74	107.95	102.8	107.65	109.57	105.72	105.93	108.41	112.77	106.32	107.8	109.93	110.92	103.66	107.12	105.99	110.8	109.22	104.13	108.22	104.92	109.3	112.12	104.76	109.24	105.42	105.06	111.33
108.21	108.18	103.4	109.46	106.38	109.57	106.75	106.21	106.59	111.34	109.37	110.6	110.16	107.78	106.21	112.81	106.58	109.63	108.13	108.57	108.37	110.62	108.86	107.8	108.65	114.88	108.68	108.85	104.5	104.69	107.04	109.28	110.27	107.15	108.49	112.16	107.53	111.33	114.9	108.17	101.67	107.37	110.6	107.7	104.75	108.92	107.6	105.17	106.74	110.37
110.38	108.81	108.17	105.85	105.2	106.79	106.36	107.3	105.75	103.6	103.18	108.02	106.27	103.03	103.9	103.31	103.31	107.84	104.67	105.59	104.94	104.28	111.17	107.99	106.77	105.57	104.86	102.6	104.03	109.51	108.89	104.19	108.03	109.05	102.56	108	113.04	105.67	104.74	100.66	107.59	107.31	100.16	106.88	108.6	112.09	104.91	108.51	105.9	107.21
98.275	100.19	99.652	96.111	100.02	102.61	98.495	98.523	99.535	99.145	96.135	94.054	97.691	97.173	103.77	97.063	98.971	99.918	99.386	100.48	93.094	94.88	103.27	96.396	99.347	98.609	96.57	100.47	100.4	96.847	99.993	100.44	100.5	97.869	95.876	97.928	97.244	95.968	101.38	97.109	102.04	94.256	98.96	98.565	99.468	96.964	96.016	99.545	94.122	99.173
107.9	109.49	107.22	109.18	110.46	110.6	106.58	105.68	109.29	108.53	107.78	113.8	107.98	113.02	107.05	106.88	111.09	105.24	109.8	109.69	111.87	106.14	106.25	106.63	111.15	104.75	109.75	108.89	110.5	103.36	105.62	106	107.72	106.27	106.19	111.15	109.82	108.44	107.98	104.27	107.06	104.44	109.38	108.12	113.88	108.34	111.16	110.15	107.95	109.15
109.98	107.39	108.25	106.9	109.95	106.88	104.28	109.82	107.58	109.43	107.84	107.88	102.77	106.41	110.89	107.66	111.52	112.54	111.09	108.36	110.33	111.71	108.58	110.33	109.27	109.73	109.27	115.47	104.81	108.75	109.17	103.17	108.69	108.19	106.12	109.37	107.46	111.33	107.23	108.1	106.74	110.49	107.1	105.32	106.35	109.23	109.22	108.22	107.07	108.21
108.43	108.56	103.2	105.36	105.1	103.62	107.18	102.9	102.4	109.52	104.87	106.92	106.45	101.77	102.42	103.93	103.95	110.2	107.86	104.57	107.83	103.75	107.52	102.54	102.19	105.13	108.03	104.86	107.1	108.15	103.26	106.66	112.13	104.63	105.39	107.8	105.56	108.13	106.61	105.79	105.94	106.27	107.61	109.05	105.06	107.6	105.53	105.3	106.28	105.59
108.22	110.94	107.57	107.18	109.65	110.45	107.98	107.65	106.22	108.17	111.77	109.38	106.77	106.53	108.51	105.4	108.15	104.87	107.01	110.14	109.1	107.76	110.98	112.16	108.02	107.95	108.59	107.67	108.08	109.56	108.15	107.1	108.45	106.21	105.86	105.12	113.4	106.15	110.52	110.82	112.2	110.82	113.81	111.05	106.25	112.12	113.67	108.64	108.5	109.02
108.19	112.06	107.03	112.01	110.56	112.88	102.41	106.93	110.63	110.08	110.6	112.68	114.35	110.15	109.9	115.48	110.67	104.93	110.32	109.9	110.87	105.93	110.85	111.68	109.28	107.79	111.36	108.84	110.57	109.05	113.67	108.73	108.69	107.52	110.09	113.74	110.53	105.92	107.18	114.52	106.7	109.36	108.72	106.7	106.34	108.67	109	116.99	111.59	114.01
109.16	105.12	109.07	106.82	109.03	113.26	111.88	110.55	112.63	110.59	110.74	109.19	110.21	107.51	109.61	108.78	111.9	110.27	112.36	110.55	113.83	114.19	112.24	113.54	111.46	108.4	109.72	112.64	114.75	109.96	109.07	110.99	112.17	108.5	109.16	116.58	108.19	109.77	104.91	112.68	110.48	111.21	113.31	108.43	113.96	112.08	112.7	111.9	109.72	107.27
106.86	107.17	107.84	107.41	107.88	106.62	111.38	107	104.8	108.3	109.91	109.18	110.38	107.28	109.55	107.82	107.78	105.18	106.12	105.9	103.47	105.07	110.22	108.77	103.86	107.27	106.92	104.77	105.5	108.06	107.29	107.96	109.58	104.3	107.03	108.3	106.6	104.79	109.65	115.15	105.09	110.58	109.85	102.66	109.17	107.34	107.54	110.04	105.96	107.26
100.56	103.92	99.651	102.75	97.599	100.39	100.06	103.89	101.08	97.814	99.081	100.33	101.82	97.351	97.749	103.59	105.24	104.86	101.54	97.959	99.893	100.95	99.818	101.01	97.397	107.26	101.66	103.76	101.22	97.031	99.573	100.23	99.24	97.28	102.43	101.04	102.25	99.583	102.95	98.984	97.318	96.823	98.342	96.294	101.57	99.128	98.685	98.884	98.509	105.11
98.401	100.85	96.686	100.51	95.204	92.986	94.46	99.989	99.664	99.163	95.495	98.317	99.331	99.959	102.81	94.68	100.46	95.389	98.698	96.35	95.317	97.5	98.719	94.017	103.68	98.174	99.505	100.98	99.61	96.315	104.12	96.381	98.817	97.522	96.579	98.297	100.08	100.36	100.97	101.78	97.055	97.942	97.298	93.766	97.397	96.503	96.985	97.849	101.77	101.35
100.9	100.1	94.121	97.663	98.592	94.925	95.392	98.069	103.04	99.708	95.847	97.102	97.144	96.593	97.349	100.22	102.97	99.616	100.16	96.128	100.13	98.018	96.907	104.67	96.898	98.374	99.328	99.696	95.616	98.723	96.22	98.601	98.879	93.913	99.332	95.999	95.907	100.7	98.49	101.14	101.06	102.36	92.001	98.614	97.912	101.29	99.267	98.581	101.31	99.783
110.55	112.28	107.41	107.72	105.75	109.1	106.35	108.18	112.49	111.26	107.32	106.59	101.85	107.68	108.13	109.25	110.76	110.21	107.17	108.42	107.89	106.21	108.11	105.44	110.26	107.65	108.4	107.41	111.24	100.76	114.49	108.48	111.66	109	108.53	110.89	108.36	105.55	105.21	107.32	108.53	112.6	107.75	108.43	104.67	109.53	103.89	108.62	108.4	106.75
107.19	112.24	108.78	110.98	113.16	111.81	106.27	105.19	105.51	110.11	111.32	107.85	102.39	107.42	104.7	108.27	107.82	109.13	101.12	108.24	107.48	109.25	108.94	113.44	104.98	112.68	107.4	107.23	109.16	110.03	111.19	105.26	110.04	110.28	107.4	106.95	104.73	108.13	108.35	109.12	108.49	107.61	108.26	109.72	109.47	106.86	107.19	106.16	110.12	108.63
106.12	110.46	106.02	107.26	107.51	104.11	107.58	109.51	102.17	104	108.97	103.57	107.04	103.87	112.07	102.41	108.52	102.03	102.3	106.8	104.41	104.17	104.8	105.41	107.95	105.54	108.25	109.38	107.92	105	105.65	105.55	105.62	104.82	105.09	105.79	103.17	107.58	104.67	108.79	105.56	105.55	104.01	107.33	103.85	107.42	105.79	104.54	108.39	108.08
107.76	107.46	112.25	108.37	112.49	109.1	112.58	104.97	105.5	108.97	106.8	103.96	106.88	103.99	102.86	106.35	104.35	109.77	104.78	111.55	105.94	108.98	107.03	111.71	107.66	109.97	109.05	106.88	108.44	108.33	105.37	110.21	108.78	109.16	107.53	107.62	103.32	111.15	110.29	111.4	105.82	106.14	106.47	108.71	108.49	108.03	104.88	105.72	108.34	106.14
104.27	106.79	102.21	109.36	103.56	105.02	105.2	104.44	108.62	104.65	108.45	109.83	108.1	101.84	106.79	106.79	106.84	104.58	104.39	107.46	107.21	105.84	108.6	108.85	102.76	103.42	102.06	108.43	105.54	107.89	107.62	107.33	105.99	106.07	104.83	109.11	107.86	97.927	105.44	103.5	102.56	105.24	104.41	106.74	104.01	108.48	107.79	103.48	108.81	103.71
106.91	107.52	109.01	109.39	102.7	102.53	104.71	108.25	108.2	111.08	110.14	106.71	104.73	105.48	106.94	108.77	104.55	109	105.57	102.95	107.74	108.97	102.62	110.22	108.71	106.39	106.66	108	106.67	103.14	107.5	106.37	108.22	108.6	101.9	104.06	106.64	103.73	100.43	106.23	112.38	105.5	106.38	105.09	108.1	109.83	108.35	105.62	104.38	108.07
106.93	106.9	109.46	102.7	102.55	102.32	103.16	109.81	107.12	107.75	104.26	103.99	107.07	107.38	107.53	104.97	104.41	100.82	110.1	106.73	108.1	107.58	106.67	102.99	103.9	106.11	106.62	102.84	101.76	105.32	105.68	108.81	104.49	106.03	106.9	107.97	105.61	104.81	106.58	106.25	103.22	105.19	106.56	107.45	103.84	105.69	107.24	103.76	106.34	105.92
111.59	109.55	112.31	110.75	112.34	104.03	105.89	106.17	107.04	107.94	106.58	110.64	106.88	108.33	111.43	109.2	111.13	107.01	104.86	104.68	109.9	104.95	107.78	105.8	108.25	105.91	104.49	104.97	105.49	109.3	110.13	108.32	103.66	107.74	107.34	108.45	109.19	106.93	109.12	110.92	109.52	108.39	109.39	110.32	106.28	104.44	109.16	106.7	110.7	108.52
102.08	98.72	98.445	102.18	97.82	97.762	100.38	92.148	100.64	99.045	104.83	97.067	97.671	99.892	99.879	96.665	96.57	101.59	99.735	98.071	99.39	102.89	98.959	96.26	101.48	97.806	100.05	99.225	99.389	100.47	97.44	99.216	98.021	98.148	100.88	98.834	101.53	96.405	99.92	98.462	100.96	96.932	99.769	99.618	101.02	102.55	99.283	98.816	99.316	97.445
99.838	99.205	96.824	97.289	96.252	95.005	100.88	97.371	100.27	102.83	99.146	98.619	99.065	100.39	99.484	99.446	94.624	102.19	97.685	97.537	101.76	99.746	97.769	101.31	103.78	102.18	104.36	100.93	98.735	95.715	97.553	101.25	99.016	101.22	96.222	102.6	95.584	99.104	99.727	98.423	100.11	100.69	98.59	98.392	101	101.95	99.33	99.685	97.479	99.616
108.46	110.01	112.68	108.65	109.31	107.69	109.67	105.1	105.12	109.27	106.73	114.55	107.45	105.95	112.98	106.83	107.64	110.71	105.33	107.85	106.32	107.4	112.3	105.29	104.99	108.94	107.21	109.04	108.96	107.77	105.34	111.74	106.14	105.73	104.87	109.35	107.25	107.88	108.46	107.15	107.58	109.73	111.44	107.68	106.82	109.19	105.65	110.91	103.82	108.05
108.04	104.28	105.2	107.85	110.37	109.56	108.16	105.84	107.3	112.72	108.51	110.14	106.7	105.63	109.73	106.5	112	109.21	108.49	104.56	110.12	107.41	104.19	111.01	107.06	105.97	109.91	106.76	109.09	103.41	106.77	109.74	107.79	107.18	108.33	110.12	112.68	110.92	109.41	107.74	105.16	109.96	104.61	106.55	111.95	109.11	109.15	107.25	109.59	103.89
109.03	109.64	105.37	107.14	105.31	107.48	104.47	106.13	109.29	109.58	103.03	104.89	105.39	106.19	108.58	104.56	105.95	106.09	104.71	109.89	101.82	108.67	102.46	104.33	105.16	109.84	107.83	107.03	104.47	105.91	109.52	107.2	105.82	105.72	104.32	106.24	107	105.77	109.11	109.82	106.67	104.96	103.48	107.32	104.92	110.94	104.65	107.32	104.64	108.32
102.51	97.652	96.42	96.416	100.51	97.11	97.991	98.861	95.226	97.832	97.478	98.278	100.71	98.89	99.537	98.25	94.879	97.775	101.59	98.465	97.233	97.254	96.576	101.82	96.53	97.053	97.183	100.07	98.699	99.837	96.788	99.137	98.39	93.748	97.307	96.648	98.209	97.739	99.14	94.272	100.11	100.85	93.932	100.79	96.51	97.954	101.23	95.59	99.501	103.91
110.56	106.97	109.96	108	110.71	107.14	111.34	108.72	113.48	109.71	107.56	105.42	108.9	106.07	110.91	110.06	110.91	110.61	111.15	112.38	110.53	106.67	110.37	106.83	104.94	106.56	111.14	108.47	108.43	111.52	106.85	111.52	111.19	109.08	108.8	110.06	110.63	110.39	112.62	107.27	106.9	109.18	106.41	107.13	103.72	105.11	109.26	110.28	103.53	108.65
106.75	107.22	104.57	108.01	108.14	105.35	106.09	107.22	105.48	106.05	105.8	106.92	107.04	105.66	106.35	104.67	108.59	104.39	110.18	104.04	108.79	108.7	103.96	102.69	104.89	106.63	107.43	108.66	103.77	103.19	100.42	107.52	104.47	109.77	102.67	103.97	109.23	102.64	103.85	104.36	102.71	105.38	104.54	106.88	106.05	103.22	105.75	105.66	106.12	104.54
104.88	101.38	104.66	108.13	108.83	107.09	107.49	106.28	106.05	108.18	109.7	108.81	106.49	108.51	107.65	105.12	108.35	107.47	107.28	106.47	110.47	105.16	106.98	109.14	105.17	104.4	109.1	104.79	103.57	108.02	107.96	105.71	105.55	106.94	106.54	106.38	107.28	104.91	101.54	107.21	108.64	112.61	109.66	106.74	111.35	106.59	103.91	105.97	107.46	109.14
107.55	109.42	107.28	109.95	107.81	112.71	109.64	110.43	113.12	108.56	110.09	108.69	111.92	109.73	110.36	109.92	109.12	108.79	111.13	113.69	106.5	112.15	112.18	108.98	108.18	114.92	110.04	106.17	111.53	109.82	109.65	109.96	115.63	111.13	109.67	112.42	106.63	108.75	107.34	112.57	107.75	109.97	109.13	110.1	107.44	110.87	112.06	109.13	111	108.86
107.75	111.1	109.05	109.95	106.28	111.2	106.33	111.41	111.76	110.98	101.23	110.46	104.12	106.01	106.49	110.37	110.97	106.17	110.42	106.8	109.61	104.24	106.84	109.75	108.18	108.12	109.12	109.09	102.85	112.4	106.7	111.84	112.43	107.12	106.79	107.91	108.82	105.74	108.44	109.51	108.81	109.95	107.5	106.15	108.74	107.15	112.59	109.02	106.56	114.5
105.45	106.4	108.96	106.15	106.03	107.32	106.62	102.64	104.75	107.69	105.53	102.9	107.22	104.9	104.86	110.72	102.76	103.13	110.92	105.78	103.83	110.38	108.06	105.48	104.28	104.17	103.14	102.57	111.19	108.42	103.3	104	105.53	106.92	104.63	108.51	99.815	105.2	106.94	107.92	108.72	107	103.94	110.24	106.88	105.96	106.81	104.44	103.15	102.23
103.85	108.99	104.68	106.76	106.27	105.3	104.03	108.18	106.63	105.44	106.12	108.32	108.79	110.4	108	103.69	106.27	105.74	107.2	105.02	97.915	102.91	106.77	108.22	111.84	106.46	107.52	104.22	103.67	104.4	106.57	104.82	106	107.18	103.89	105.31	106.52	102.14	107.3	103.39	104.27	105.81	107.78	109.18	111.65	110.42	107.36	109.26	105.36	107.3
108.42	106.25	107.68	107.15	112.46	106.09	109.45	109.55	107.02	107.39	105.8	106.51	107.81	106.41	106.68	107.12	106.81	108.84	107.71	107.51	108.64	111.98	111.88	111.45	105.68	106.96	114.43	109.42	114.95	111.04	106.04	106.72	109.65	109.28	110.73	110.96	109.04	111.61	106.13	106.42	104.83	108.47	106.4	110.87	108.75	108.84	105.89	110.33	109.66	110.07
94.636	94.928	98.338	96.302	102.01	98.134	95.052	98.435	100.33	100.1	98.119	97.815	104.14	97.796	99.255	97.397	97.804	97.802	100.92	101.95	98.824	96.319	96.955	94.061	98.75	100.14	97.425	99.982	99.491	96.952	98.248	104.34	97.9	102.19	95.535	99.285	98.52	99.751	95.73	95.817	102.02	95.316	94.912	99.889	100.59	101.47	99.24	96.686	94.865	93.678
106.5	102.11	110.71	102.86	106.1	109.07	107.55	107.44	103.77	99.927	106.24	100.17	104.69	107.44	104.76	104.92	104.54	108.35	105.62	105.11	101.4	104.89	104.68	109.36	101.77	106.41	104.05	103.61	110.64	103.19	106.16	107.37	103.66	108.58	106.39	106.95	101.87	107.28	107.74	106.25	106.33	109.03	103.79	107.21	106.17	107.85	106.32	105.84	107.68	104.47
100.73	103.73	102.35	103.58	105.33	105.22	103.9	101.63	101.45	101.14	101.35	106.91	103.91	101.53	100.47	102.27	104.86	105.33	106.35	105.86	100.17	101.7	107.91	102.91	104.77	99.54	103.04	100.75	106.08	104.33	100.19	104.51	104.34	97.332	105.43	104.43	99.834	100.85	103.14	103.96	100.71	100.37	103.81	99.612	102.5	105.69	101.97	101.74	99.118	106.44
96.812	96.611	100.61	98.429	96.334	94.38	98.589	99.499	98.296	97.957	100.96	98.26	93.948	95.61	94.815	93.346	98.639	96.555	98.538	97.464	97.203	93.583	98.918	99.381	95.903	101.06	94.744	103.89	93.229	98.297	92.72	90.844	96.351	98.448	95.385	104.02	100.28	99.769	100.57	94.842	100.56	102.11	98.082	100.49	99.126	98.556	95.025	98.048	95.626	98.254
111.69	106.65	105.64	108.74	107.82	102.02	104.38	110.18	103.84	106.27	107.6	107.42	100.32	109.51	106	103.76	99.778	105.05	101.23	106.81	109.58	105.04	106.28	105.41	102.8	109.87	106.8	100.27	105.98	103.75	107.61	108.7	106.32	108.56	108.13	101.8	104.46	108.9	106.38	104.39	103.79	106.78	110.34	104.32	106.83	107.12	106.36	101.2	105.42	105.98
109.49	106.03	111.27	111.17	108.04	110.15	110.6	108.02	105.89	109.51	112.57	107.48	107.42	107.28	108.3	107.57	107.39	107.09	107.25	111.1	105.76	109.92	106.29	111.4	108.08	109.93	107.62	109.21	105.67	107.71	108.45	111.54	107.82	112.12	102.25	108.09	103.79	112.3	108.52	107.42	107.17	108.13	109.74	108.13	107.17	108.9	108.22	115.48	112.8	105.19
106.97	111.15	107.78	104.02	109.97	109.94	105.43	105.66	108.99	104.11	112.31	107.64	109.17	109.14	102.54	106.28	107.99	108.56	111.23	109.48	108.62	104.78	105.01	109.43	108.42	107.48	107.01	111.27	107.71	110.19	105.06	106.98	108.36	107.91	111.8	113.61	106.58	106.76	109.9	106.56	109.86	105.86	105.23	109.34	107.09	108.67	104.48	107.66	107.28	109.72
101.15	107.12	101.3	99.706	106.17	108.77	106.19	106.43	107.77	107.07	106.61	106.21	107.85	102.48	106.8	100.29	105.11	108.92	106.67	103.16	107.24	107.2	108.68	105.52	106.88	109.08	103.85	111.59	105.65	101.43	101.71	107.17	105.14	104	107.52	105.26	102.2	107.58	105.18	108.21	102.27	103.6	108.52	105.03	105.93	104.99	109.45	108.69	108.82	106.84
109.72	104.07	104.23	106.14	104.96	108.76	107.16	105.01	106.34	106.25	105.68	101.42	104.12	104.8	107.85	105.3	106.47	101.49	108.56	103.14	104.65	104.21	109.68	106.15	106.35	110.05	106.35	106.89	108.88	107.66	101.42	105.07	106.69	109.87	105.48	105.61	105.15	104.02	108.1	109.91	106.64	104.09	103.19	108.37	109.24	101.93	106.24	109.85	111.36	108.42
110.04	106.19	109.03	105.3	112.39	106.56	108.88	110.67	108.48	107.98	108.43	108.91	106.23	111.93	107.28	105.68	107.97	110.26	109.53	111.12	108.91	106.14	106.55	106.5	106.5	108.2	104.82	113.11	109.64	110.03	108.09	109.41	109.73	106.43	108.26	105.26	107.63	110.35	113.06	110.71	107.74	110.82	106.95	108.42	112.22	108.95	109.13	108.58	107.39	105.46
104.75	104.43	108.93	105.14	115.72	105.98	105.25	105.53	108.67	109.29	106.18	108.78	105.46	105.52	110.35	104.99	107.01	109.51	106.46	103.42	108.22	107.99	102.83	108.59	105.23	110.43	107.53	105.08	105.52	105.96	104.49	105.08	106.51	108.19	103.3	112.04	110.32	105.04	109.5	110.05	106.71	108.77	107.92	106.68	104.96	106.69	105.89	106.44	110.49	106.24
105.17	107.11	106.82	106.16	105.41	105.83	106.71	102.56	109.72	104.67	108.92	105.63	110.73	102.68	108.02	103.62	103.4	109.52	103.98	105.66	106.2	107.93	106.85	109.14	104.42	102.91	107.55	104.32	107.6	105.12	104.8	108.19	104.53	105.69	101.3	104.74	110.11	106.86	101.38	108.4	110	104.61	103.15	104.77	108.19	105	106.95	106.23	104.37	100.77
106.18	104.6	108.48	107.17	105.03	104.83	109.97	106.66	105.96	108.06	105.21	107.51	105.4	109.78	113.88	107.7	105.68	110.88	110.1	113.01	106.38	110.53	109.6	104.71	108.95	107.03	106.97	109.49	108.38	101.55	108.66	110.59	104.82	105.65	107.22	107.35	110.45	109.77	108.28	113.08	110.47	108.4	110.16	109.3	105.65	109.28	106.94	107.33	104.9	113.58
105.84	106.41	110.52	107.55	101.99	104.64	107.77	105.06	105.7	104.23	108.34	108.6	106.05	104.86	105.29	105.41	110.08	100.98	110.36	107.57	108.51	108.11	105.01	107.23	107.91	103.58	106.04	104.64	103.71	106.18	105.92	104.08	110.82	109.29	107.34	107.29	104.32	105.83	108.36	105.27	104.54	107.51	111.76	105.67	110.89	107.62	106.83	102.94	110.66	110.52
110.78	109.45	113.35	108.75	107.67	106.85	109.71	109.39	111.02	106.16	110.59	104.66	108.05	107	106.69	109.36	108.68	106.34	107.35	110.03	106.89	113.17	108.53	107.6	105.8	111.55	109.12	109.82	111.25	106.47	106.43	107.79	112.21	110.48	105.49	105.22	111.11	109.16	109.44	110.62	107.48	109.08	108.3	107.23	110.34	106.55	106.17	109	107.95	109.2
104	109.22	104.53	104.24	104.92	101.77	106.11	110.62	106.34	105.43	109.11	103.74	107.74	105.12	105.85	104.99	109.08	103.8	105.48	104.93	102.68	101.66	103.17	104.64	105.91	102.65	103.14	106.02	105.25	103.04	104.97	105.18	104.59	106.85	107.48	101.93	105.55	110.94	106.32	103.43	105.21	103.71	110.19	106.28	108.83	104.46	108.76	107.54	104.73	100.29
101.91	109	103.85	106.25	104.57	109.62	100.91	105.71	108.07	107.47	107.03	109.36	106.36	103.65	99.505	105.59	104.71	102.05	109.32	104.47	105.61	107.85	106.07	106.65	100.14	102.77	103.57	107.13	103.07	107.33	103.71	105.12	108.43	106.65	106.97	106.88	106.87	102.14	105.84	107.4	107.43	108.72	109.06	108.43	106.33	105.43	104.82	108.28	101.63	108.17
105.07	106.14	104.56	105.85	104.64	104.18	106.06	104.54	106.22	102.68	104.77	104.24	101.43	105.43	106.29	105.9	101.3	111.85	101.11	105.21	105.93	103.29	106.68	103.82	109.29	106.11	106.85	102.23	106.26	103.77	101.4	106.44	102.39	107.68	105.8	108.24	109.39	104.63	102.76	108.27	108.28	105.36	105.9	106.85	105.63	110.22	104.52	107.55	103.07	106.12
101.93	97.809	99.332	100.05	97.282	101.23	94.651	99.195	100.54	96.693	102.57	101.68	98.331	97.984	98.999	94.335	99.991	96.542	100.36	101.36	100.04	95.521	92.063	96.753	100.48	93.827	102.12	96.397	98.071	97.364	95.015	95.786	97.158	96.587	98.142	102.55	98.225	97.889	97.702	100.22	96.437	100.19	99.428	103.48	98.685	94.802	99.136	98.215	103.93	95.413
106.89	111.71	105.31	102.87	106.73	106.34	102.53	108.55	102.81	110.43	106.38	105.95	107.39	106.86	106.47	111.66	108.15	105.71	108.3	108.79	106.32	106.43	109.4	106.54	110.9	104.54	107.6	106.24	107.71	105.62	105.07	106.93	107.43	104.11	109.89	106.09	107.07	106.12	104.88	107.59	104.31	105.03	108.2	107.67	107.85	105.02	106.76	107.72	108.24	106.78
97.129	93.596	97.019	99.925	95.932	99.55	97.788	99.365	100.67	101.81	98.102	96.609	97.89	98.977	99.13	100.1	98.038	97.664	100.59	101.03	102.07	98.195	101.47	97.072	100.92	103.48	99.026	95.361	100.31	103.23	100.76	98.397	97.303	96.018	100.77	100.25	100.14	96.172	98.311	99.312	103.85	98.647	96.44	105.38	96.582	99.956	101.82	97.73	102	98.268
102.86	101.76	98.527	97.011	106.85	101.44	102.28	98.922	99.1	100.97	99.635	99.286	100.86	101.4	102.63	99.483	99.055	102.44	98.058	102.17	97.397	100.65	103.64	101.96	100.3	98.716	98.659	103.77	100.38	98.469	99.565	101.24	100.48	104.18	98.694	98.345	106.08	98.769	104.17	99.625	103.81	101.05	102.38	101.08	97.997	99.898	100.22	101.29	103.08	101.14
98.611	101.74	97	100.25	93.223	97.87	99.726	101.36	98.095	102.99	95.701	97.534	97.866	99.399	98.016	95.773	98.262	101.54	97.141	98.349	98.854	99.376	100.69	97.302	96.522	95.187	98.365	95.341	96.052	101.88	93.926	97.464	99.965	97.737	99.352	99.06	100.34	97.297	95.169	95.177	98.076	103.49	101.27	99.645	99.205	96.837	99.87	100.17	101.99	95.735
93.528	97.365	95.745	96.266	97.793	95.755	96.12	100.34	97.155	97.531	99.626	99.706	105.07	100.87	97.042	102.77	95.37	100.62	101.96	96.987	96.405	99.445	98.151	96.961	94.893	96.115	99.905	92.079	94.348	100.6	94.664	100.53	97.083	97.236	101.88	97.382	97.023	100.44	97.054	99.602	101.23	98.799	97.999	99.827	102.41	99.793	97.085	94.795	98.519	98.001
104.48	106.56	106.86	107.9	104.23	107.98	106.16	105.08	109.1	105.23	106.48	99.937	108.41	106.31	103.28	104.52	103.92	106.84	104.5	104.69	107.86	106.43	105.34	102.88	106.42	104.29	104.02	102.63	103.53	107.77	106.05	105.68	102.28	106.76	107.82	104.14	107.02	108.15	103.56	109.26	102.21	108.67	103.63	103.86	100.48	108.78	104.98	101.06	107.34	105.38
104.53	105.27	108.47	108.74	105.83	107.86	105.35	109.54	103.8	106.86	106.02	106.73	111.21	106.29	105.69	107.24	104.95	104.6	107.96	107.7	105.01	107.89	103.98	104.97	106.98	106.49	106.59	104.74	107.66	104.46	102.8	111.78	106.91	104.64	103.74	104.26	106.87	106.08	108.65	107.54	102.02	108.82	105.61	105.96	107.07	102.96	104.74	107.79	104.26	109.74
104.75	105.49	103.52	109.03	109.99	105.69	108.5	104.48	105.17	106.97	105.97	107.25	103.63	104.59	105.53	104.32	107.97	105.24	105.44	106.75	103.05	104.47	102.29	109.35	104.55	104.81	104.84	106.81	104.14	105.9	106.22	108.24	106.49	104.24	106.81	108.3	103.16	103.19	105.05	105.2	101.84	106.26	106.65	100.79	107.4	106.11	105.25	99.537	104.71	106
101.83	107.45	107.58	105.6	103.87	101.46	112.86	107.6	108.11	106.4	107.47	107.68	106.91	105.21	104.07	104.53	108.94	103.9	106.71	106.24	106.61	106.22	104.03	106.68	102.61	107.32	106.79	107.79	105.22	109.43	107.06	106.34	108.65	105.42	105.48	103.3	103.39	107.24	102.36	104.42	102.48	109.64	105.61	103.45	105.73	111.13	104.13	108.32	106.2	102.84
110.58	108.34	107.7	110.13	110.5	111.49	112.09	106.85	106.14	105.75	110.79	107.69	108.25	111.45	111.22	107.75	106.19	111.23	112.78	111.68	105.61	110.79	109.46	105.82	110.57	107.76	109.4	104.44	110.84	109.66	105.98	106.4	103.35	108.66	106.35	106.88	105.2	108.06	106.75	108.73	112.17	112.63	109.9	109.63	110.98	108.02	109.46	104.9	108.32	104.45
108.32	110.25	105.92	111.3	105.77	106.9	109.53	105.17	107.43	108.69	104.43	111.77	111.4	108.52	108.63	111.71	105.33	106.58	114.97	109.94	112.24	102.95	111.9	108.79	106.53	110.84	104.26	108.86	112.44	106.47	109.29	106.21	105.32	110.66	108.71	109.51	108.74	104.93	108.48	107.69	111.53	107.71	109.15	109.27	103.92	104.49	110.42	109.06	106.91	104.85
107.72	100.62	100.06	102.65	105.03	108.63	101.59	100.41	106.41	102.44	103.77	103.84	101.04	102.89	102.76	102.97	107.97	101.96	105.51	107.36	102.24	100.87	102.52	102.35	104.85	102.51	105.41	105.18	105.1	102.41	104.09	102.53	99.656	102.27	104.31	101.57	97.945	106.05	102.08	106.53	100.15	103.3	103.73	104.98	98.457	99.103	105.24	100.31	101.56	100.69
103.13	103.69	107.06	102.43	106.5	106.68	106.14	108.32	106.68	107.42	106.21	105.75	105.99	110.07	105.31	101.98	103.3	104.67	105.95	104.8	104.61	104.77	106.23	101.03	113.35	108.44	102.92	107.41	104.6	109.87	104.27	104.98	104.35	102.03	108.49	103.68	105.06	106.48	108.07	104.83	102.22	106.2	103.35	103.98	102.63	106.77	110.3	106.37	112.09	103.04
106.81	101.29	105.7	107.51	106.36	102.17	109.7	106.33	107.18	104.07	108.65	106.38	103.35	105.23	104.87	105.96	107.69	101.97	106.22	107.29	106.55	102.27	110.73	105.71	106.74	103.79	106.03	105.53	104.89	110.43	104.85	107.8	110.09	106.76	104.15	106.22	104.93	104.66	105.26	110.68	103.25	112.03	102.77	102.47	102.43	103.15	106.46	108.74	106.57	103.04
108.27	103.29	107.93	109.99	108.84	109.63	103.12	104.82	103.97	106.91	107.5	105.76	101.68	109.84	106.19	101.59	107.41	107.07	101.7	109.43	105.38	103.87	103.32	106.24	101.98	102.15	104.32	104.36	103.96	106.92	107.02	106.63	108.82	104.07	104.56	104.49	106.13	106.58	105.17	104.87	109.8	106.27	96.713	105.27	104.13	106.65	108.35	103.45	104.59	105.33
107.29	109.52	112.14	107.82	105.49	107.47	109.68	102.5	106.34	110.87	112.99	105.07	107.81	108.25	109.6	104.67	113.12	105.26	107.52	104.95	105.52	105.74	105.76	110.47	107.52	104.94	108.56	111.32	111.24	110.04	110.52	104.48	111.88	107.14	105.28	106.75	105.58	107.8	107.21	107.25	106.08	107.86	109.14	114.84	106.89	107.88	110.53	107.75	106.12	106.81
105.6	106.09	107.82	106.73	103.8	109.58	108.25	106.02	106.6	110.55	103.68	103.05	103.54	106.08	105.52	106.58	107.91	103.62	106.08	106.03	106.01	105.17	107.97	108.64	105.92	107.77	109.09	103.48	103.39	105.38	108.3	103.88	101.96	108.66	109.87	103.5	102.57	106.71	105.72	107.97	108.07	111.6	101.48	104.6	105.15	105.06	105.48	103.44	105.31	106.76
104.68	103.64	101.44	103.64	106.5	106.72	109.14	106.66	106.16	103.63	107.91	109.01	106.38	105.21	109.4	109.64	107.93	101.19	105.59	105.11	104.95	105.99	104.78	106.02	106.01	106.87	106.41	108.52	106.27	106.68	109.68	105.6	104.98	107.19	104.04	102.86	106.84	105.41	106.05	112.97	108.47	106.08	104.65	106.24	105.62	106.52	107.11	101.87	107.07	102.68
103.25	108.68	102.48	107.12	106.14	105.96	105.16	101.01	106	107.26	102.75	107.21	106.88	104.33	105.51	109.02	105.17	106.15	106.47	108.15	108.27	110.79	106.99	107.91	108.8	110.22	104.88	105.87	103.55	104.08	109.19	103.77	107.74	106.09	106.83	107.9	105.71	110.54	105.44	107.7	105.92	108.59	108.65	106.61	106.97	104.25	108.03	102.93	106.57	103
99.491	96.81	99.098	100.41	97.569	94.471	100.01	96.639	98.629	97.945	100.27	99.031	100.92	97.263	99.128	97.541	97.797	95.383	98.509	97.713	98.358	95.629	99.939	96.032	95.093	101.42	99.716	98.111	94.419	98.579	95.46	95.173	96.887	98.008	98.225	98.402	96.671	100.19	95.422	96.21	102.51	94.381	96.053	98.984	103.11	97.271	96.417	100.95	98.549	98.347
107.11	108.45	107.19	108.7	106.19	107.18	105.65	104.38	107.38	103.67	103.01	106.92	106.08	105.54	107.36	107.41	106.7	105.62	109.65	105.46	103.33	103.54	106.01	106.62	105.11	103.6	108.16	101.51	106.89	102.56	103.5	106.45	105.86	106.68	104.28	100.52	107.5	108.61	108.19	106.22	105.19	103.55	106.89	107.17	103.35	106.2	103.13	107.15	105.81	106.22
102.83	103.79	105.3	105.73	109.2	107.27	106.87	106.1	104.7	108.4	102.02	108.77	104.16	105.65	104.4	105.41	106.13	105.19	105.92	108.33	106.15	105.37	107.4	107.26	105.48	103.08	102.33	106.44	106.12	109.24	104.17	109.04	108.35	105.32	103.07	104.19	105.75	106.1	109.3	107.83	101.67	105.92	104.87	105.14	105.66	108.67	108.8	107.31	104.25	104.34
105.62	111.57	113.02	109.17	112.86	111.4	112.68	113.72	110.17	108.95	107.93	110.47	110.04	111.93	110.33	106.24	114.98	108.57	109.68	107.68	112.33	111.8	108.99	110.57	105.09	110.21	109.12	114.22	111.89	110.85	108.06	111.23	111.51	109.65	112.77	108.58	109.48	113.8	108	108.76	108.86	110.44	107.87	110.83	109.94	108.66	112.96	112.49	110.37	110.78
98.644	101.85	98.585	96.366	92.977	101.29	96.713	97.016	101.04	95.278	98.055	98.129	94.63	97.292	100.84	98.421	96.14	95.931	102.75	97.046	104.03	99.366	95.844	98.702	99.789	96.416	99.132	98.755	99.467	101.32	100.25	98.752	98.067	94.251	103.25	99.651	95.944	102.9	99.113	95.374	103.15	101.09	94.89	96.886	99.094	99.733	96.495	98.494	94.778	98.794
108.13	108.47	108.09	105.44	109.37	103.64	106.52	107.07	105.67	108.21	103.15	102.71	107.97	106.98	110.07	107.75	108.01	104.48	109.5	111.43	109.07	105.01	105.76	105.87	108.72	113.01	108.43	107.62	109.21	113.03	109.86	105.73	108.73	111.76	107.78	112.98	105.01	105.2	106.59	108.62	111.93	108.35	111.34	109.17	110.39	107.27	107.34	103.81	108.17	107.06
100.84	101.86	101.38	101.65	99.74	96.298	103.95	103.32	102.74	104.21	96.895	99.984	102.06	101.52	96.882	100.62	98.524	98.561	97.706	99.729	99.724	101.67	101.5	103.62	103.03	101.19	100.77	99.58	103.71	96.791	102.78	100.38	98.479	99.235	100.27	102.86	97.803	108.38	100.69	98.846	97.439	103.1	99.772	94.721	100.85	102.13	100.4	100.26	101.12	103.44
98.844	102.22	99.225	99.45	102.04	98.285	100.52	96.593	98.074	95.748	100.42	98.104	98.028	94.445	101.28	98.009	98.161	104.09	105.15	102.19	101.42	102.38	98.845	97.48	95.952	99.697	94.978	100.8	104.32	96.819	102.36	101.04	99.087	101.02	103.57	104.67	104.02	100.66	97.266	101.49	98.808	106.7	98.063	107.2	98.649	100.39	101.19	100.72	99.623	100.37
98.811	99.641	100.6	102.68	101.34	107.43	97.975	99.798	102.77	101.17	104.22	102.75	104.09	100.7	99.114	100.86	103.48	99.954	104.05	103.04	103.01	102.81	99.724	103.01	96.137	101.89	102.47	104.7	101.88	99.898	101.39	101.83	103.52	101.52	108.85	103.98	96.78	104.87	103.87	105.46	103.99	97.222	101.68	99.116	99.841	100.61	98.927	101.39	100.93	101.82
96.39	96.584	102	93.777	96.737	98.82	95.215	99.142	97.649	98.388	97.821	99.839	98.78	99.115	101.71	98.135	95.613	100.81	101.48	99.109	102.18	98.14	96.542	100.73	97.902	98.085	103.03	103.29	96.899	98.651	101.44	98.962	100.85	94.961	96.232	100.4	99.083	99.355	102.18	99.923	99.922	97.343	94.15	99.407	100.59	97.251	97.497	97.231	99.618	99.46
101.99	103.5	103.39	105.28	105.49	103.6	102.59	105.08	100.63	106.13	103.78	110.34	102.11	104.85	104.85	104.87	105.59	103.11	105.94	102.95	104.08	103.62	100.69	105.31	107.82	101.26	105.68	107.61	108.78	106.84	106.95	107.73	107.19	108.58	103.63	104.03	110.17	111.53	106.4	106.28	107.34	105.39	104.68	106.87	106.31	107.45	103.54	105.05	104.03	101.74
94.365	96.861	94.678	95.763	97.852	99.548	98.008	101.29	95.091	100.64	100.13	98.032	95.847	97.563	96.693	98.085	94.175	100.99	96.268	92.841	97.564	95.908	98.14	96.188	101.31	95.286	99.981	98.762	96.639	99.03	100.01	98.079	98.443	98.581	97.756	94.942	97.268	99.622	101.32	99.236	97.881	96.662	96.999	94.266	98.946	97.101	100.75	99.184	99.962	97.281
107.04	103.01	107.8	110	110.65	103.18	110.09	109.95	111.99	109.14	110.63	106.25	110.42	109.96	108.83	106.34	107.78	109.12	113.1	105.66	110.98	109.48	112.33	108.06	109.57	112.88	103.57	106.66	111.28	108.28	112.31	105.75	109.58	109.75	105.87	106.29	105.93	107.19	108.81	105.8	111.37	108.17	104.41	102.99	105.49	110.47	111.62	107.93	108.17	111.63
107.97	106.8	105.42	106.39	105.89	106.28	106.64	109.26	104.08	105.65	107.81	103.17	105.38	108.13	105.35	102.25	107.34	107.85	108.39	106.43	106.78	100.94	103.08	101.58	101.47	103.52	103.69	101.56	103.98	107.15	107.86	104.85	107.74	106.39	110.33	104.91	106.13	107.35	105.9	106.53	104.09	104.91	105.49	105.88	104.9	108.28	111.57	101.98	103.67	107.17
110.06	109.03	107.58	108.75	104.83	106.15	104.4	101.17	110.93	102.69	107.19	106.64	110.38	108.14	106.82	105.21	102.38	106.23	102.4	101.56	110.59	106.7	110.77	100.95	107.69	103.61	105.15	107.31	107.22	106.8	106.75	104.63	105	101.77	106.16	106.93	105.31	106.49	106.29	105.56	107.03	106.9	101.67	102.96	107.01	108.25	107.18	103.93	106	103.08
101.19	98.516	95.383	96.63	101.29	96.931	95.33	100.41	101.93	98.065	100.45	98.739	99.019	95.502	96.039	103.4	100.03	95.848	97.426	92.887	92.636	99.651	97.745	98.391	94.632	99.298	98.795	95.664	97.39	99.675	99.522	99.161	97.131	95.358	99.896	98.728	101.47	97.985	95.96	96.415	94.116	99.704	100.18	98.678	99.455	96.674	100.15	98.647	101.08	96.578
109.35	106.65	103.19	107.73	102.27	106.93	104.98	104.33	104.2	104.21	105.35	105.54	104.94	111.27	107.71	102.09	106.13	107.68	109.94	106.98	98.989	101.3	101.25	108.73	104.36	101.7	105.8	107.71	104.36	107.69	108.37	101.55	111.44	107.11	101.59	105.88	105.34	102.22	103.78	103.82	108.87	102.38	100.63	104.62	103.58	109.11	105.78	110.93	107.6	107.81
99.31	97.265	99.457	96.392	100.09	101.01	98.368	97.836	101.15	97.49	98.555	94.827	95.307	96.911	96.105	97.506	102.39	101.92	96.261	103.31	101.07	96.993	104.15	100.77	103.66	108.09	104.43	100.46	102.64	101.02	103.43	95.558	101	103.57	104.65	100.68	100.1	98.035	101.25	104.99	100.84	98.794	101.96	100.25	101.87	100.94	103.85	102.1	100.51	100.42
105.4	104.65	103.99	105.69	104.58	111.92	110.57	104.93	110.7	108.38	109.99	105.43	103.45	105.32	104.97	106.89	108.24	106.4	105.19	104.93	109.17	105.34	107.37	107.44	104.93	107.22	105.28	109.12	103.88	107.32	110.64	106.01	108.42	109.49	107.02	101.95	106.28	106.77	108.26	106.03	107.24	106.19	102.85	108.53	107.93	110.04	104.51	105.6	108.33	99.41
106.81	104.16	106.79	107.19	104.99	102.15	106.69	110.42	104.7	109.48	106.77	101.69	103.15	109.45	103.86	105.57	104.14	104.45	98.415	105.25	105.44	103.26	104.82	103.7	103.67	105.9	106.03	106.03	106.51	106.36	102.42	101.41	107.48	105.97	105.78	102.13	103.31	104.97	105.79	108.16	108.4	107.23	105.46	108.66	105.94	104.9	103.88	105.94	102.5	107.94
108.43	109.31	109.46	107.95	111.89	105.51	108.42	103.35	110.3	107.38	108.9	112.67	112.02	106.24	108.67	111.8	103.08	108.58	109.13	112.29	109.61	108.63	109.41	110.28	104.18	105.66	107.83	102.94	107.16	110.85	110.11	104.36	113.16	110.81	110.77	110.66	107.68	109.59	105.33	109.14	109.11	107.66	112.47	108.16	109.68	113.35	109.3	109.9	102.77	111.52
109.47	106.7	106.01	108.54	107.59	107.04	106.14	107.29	107.42	109.77	114.32	105.7	104.86	106.04	105.32	108.76	107.7	106.41	107.63	107.56	107.61	109.2	111.3	107.04	110.53	110.06	109.05	104.68	109	108.86	106.66	110.45	112.54	108.21	107.95	106.67	106.05	107.19	114.35	107.15	106.82	108.63	107.73	108.39	104.22	108.51	109.08	109.21	106.22	108.91
110.93	109.07	106.35	109.19	106.53	112.16	106.97	105.82	111.71	105.88	107.93	107.61	107.6	104.54	108.34	106.39	106.82	104.77	109.1	112.11	105.09	105.02	106.85	107.59	105.62	110.53	111.3	103.76	102.17	102.56	103.34	106.04	109.7	105.36	109.48	108.6	107.74	110.2	109.39	111.34	103.89	108.28	108.93	110.34	106.86	103.78	110.91	105.95	107.56	107.06
106.7	102.38	109.56	106.34	111.83	104.82	105.65	106.36	107.2	103.85	102.11	108.41	110.51	103.14	108.81	104.77	105.17	106.41	107.19	102.2	106.14	104.85	108.39	106.97	105.63	109.89	103.47	104.22	103.78	104.28	111.85	107.28	99.94	105.16	106.29	101.15	102.42	107.3	107.07	106.91	101.5	105.2	105.34	103.34	106.64	108.78	104.72	106.33	108.44	103.9
105.41	105.07	105.44	106.32	106.67	108.12	109.44	110.55	105.45	107.03	110.53	106.39	107.86	106.58	110.34	108.27	109.56	111.42	106.2	106.01	110.63	103.31	111.88	108.25	105.65	109.02	106.64	106.93	106.87	107.64	102.62	109.67	105.44	109.12	105.16	109.43	110.1	108.72	109.42	103.67	108.8	108	104.84	108.44	109.5	108.44	106.28	109.93	102.79	105.99
100.75	105.68	103.67	104.52	105.83	104.72	108.21	105.82	106.27	101.89	107.75	108.22	106.29	104.43	104.36	104.34	105.71	107.82	106.39	108.7	104.88	106.38	100.38	104.3	111.18	108.59	107.31	105.31	103.69	100.37	107.16	102.53	107.4	104.87	104.74	105.97	109.3	105.3	107.89	107.03	103.13	106.37	104.73	105.23	104.97	108.85	105.59	108.77	107.04	104.91
102.04	94.811	99.185	98.963	98.516	95.901	97.524	97.047	97.581	98.654	97.077	97.661	102.25	98.768	99.446	97.688	98.058	103.01	93.294	98.161	97.575	95.015	100.21	97.157	95.347	100.54	98.344	95.837	98.091	97.89	97.654	100.95	101.28	96.014	102.52	97.39	94.621	95.017	96.439	101.91	100.67	99.592	101.32	96.276	98.437	100.32	95.907	99.714	95.165	99.592
101.18	93.188	97.694	98.527	102.17	100.37	98.243	95.832	100.19	96.214	100.29	96.97	104.23	99.597	96.004	100.03	97.382	94.415	97.514	99.476	100.2	96.395	97.905	100.53	94.781	98.497	97.581	101.98	100.3	94.7	98.453	97.793	99.229	100.45	100.07	97.063	95.67	96.072	94.466	100.33	94.418	100.96	98.898	99.306	96.281	96.736	100.36	95.91	95.01	96.999
102.79	107.13	106.08	110.59	105.41	102.75	106.93	108.35	104.29	105.62	111.31	101.64	102.82	106.91	102.43	107.17	103.21	105.79	103.05	106.63	104.13	103.43	105.74	106.15	106.71	106.76	105.14	102.23	109.52	108.33	104	105.81	104.49	105.59	102.88	107.35	102.33	106.99	102.52	107.25	104.02	106.82	101.64	98.888	107.05	102.59	103.88	105.8	104.01	108.41
94.554	97.51	99.155	96.151	96.956	96.814	101.63	100.12	98.132	100.45	99.821	100.83	99.624	101.78	102.71	99.303	101.8	103.7	95.308	101.06	99.89	98.061	99.644	96.091	99.616	99.15	101.99	100.39	101.27	99.101	97.719	98.304	98.111	100.22	100.67	99.23	96.278	97.31	104.28	97.375	101.69	100.82	98.75	94.135	99.177	95.114	94.858	94.3	98.72	92.698
99.724	94.78	93.335	99.316	102.92	98.963	97.208	100.76	98.889	97.485	96.974	94.96	95.609	96.01	99.88	97.048	99.835	98	97.902	97.428	99.078	96.716	98.813	98.463	100.01	97.635	98.079	99.959	98.084	98.293	94.839	99.77	97.365	95.82	100.84	95.801	103.18	102.8	100.43	103.96	97.318	99.312	100.15	99.417	96.979	98.578	95.292	96.83	97.79	94.11
101.09	97.084	94.84	98.933	97.01	101.48	99.471	97.713	98.143	100.94	103.14	95.022	98.545	101	99.072	95.615	102.49	102.04	98.124	100	101.06	101.28	101.12	95.72	96.13	98.341	100.84	99.567	107.02	99.279	100.17	93.7	100.03	99.126	97.068	99.883	99.223	97.994	101.13	101.96	100.24	99.891	98.176	99.406	96.577	100.16	97.921	95.808	98.894	101.71
104.88	106.62	108.26	110.47	107.43	106.06	106.61	108.85	110.07	110.76	107.33	108.4	109.89	108.95	112.37	106.28	106.41	106.18	105.06	105.72	109.61	104.52	111.92	108.46	104.84	108.28	109.48	110.79	108.03	109.01	106.47	108.71	107.78	109.37	106.99	104.18	110.88	106.82	107.36	110.34	109.68	114.25	108.36	111.19	109.33	106.46	109.42	110.47	105.99	109.64
103.5	108.88	105.84	103.42	102.37	105.45	99.327	104.77	103.76	104.15	109.14	107.06	107.05	107.19	104.01	104.06	101.24	104.14	109.47	103.15	105.28	102.74	102.95	107.93	108.65	105.59	103.99	105.2	103.74	101.66	103.7	106.95	105.3	105.94	107.56	107.36	108.87	104.21	104.79	107.39	103.5	109.15	105.93	104.89	109.39	104.67	108.71	106.16	108.17	99.685
99.041	96.033	97.859	101.33	97.972	100.66	101.76	97.31	103.85	101.8	100.78	101.78	97.734	97.354	104.91	98.271	97.948	99.1	95.648	97.767	102.17	96.823	103.3	99.651	94.355	99.944	98.708	102.51	99.543	102.03	103.04	103.49	94.539	107.73	98.481	101.2	104.65	97.575	104.71	102.41	104.52	99.542	100.17	99.556	101.41	105.59	104.91	100.96	107	100.17
111.94	108.04	103.41	108.92	109.87	107.12	109.46	108.3	112.21	106.12	108.09	107.31	108.04	109.22	104.05	108.67	108.42	108.71	102.75	109.08	109.41	106.17	112.73	106.4	101.77	108.55	110.95	107.81	108.31	108.66	110	110.61	105.92	109.54	109.56	110.9	107.27	112.78	112.01	110.17	107.75	108.2	109.17	108.84	106.04	112.5	103.85	108.81	108.84	104.21
104.27	108.68	101.07	100.34	103.07	106.88	105.48	101.78	101.21	105.7	104.23	104.43	103.06	103.47	103.57	104.1	99.951	103.95	99.761	97.944	100.45	100.63	105.65	101.44	102.57	105.77	99.07	103.85	104.06	103.26	101.27	104.54	103.21	99.326	107.13	102.98	98.412	104.23	100.93	103.64	103.09	104.66	100.65	101.23	106.01	102.96	99.936	97.32	99.124	105.08
99.371	96.405	98.268	98.35	98.048	93.72	99.602	99.464	105.13	100.15	103	97.951	94.184	95.294	97.724	98.948	102.5	97.975	100.68	96.919	104.14	96.617	102.93	102.98	98.463	93.763	98.903	99.45	97.911	103.47	94.692	98.44	97.049	100.06	96.786	97.73	99.486	100.35	97.147	97.584	100.2	96.475	97.988	98.848	98.265	99.266	98.099	98.23	94.982	99.06
107.4	109.73	105.32	108.01	108.22	107.06	113.92	110.37	111.02	110.15	105.85	112.21	109.4	108.42	107.98	107.83	112.98	107.97	110.78	108.25	108.56	107.88	112	110.67	110.51	106.94	102.87	110.39	105.83	111.53	111.56	110.31	105.39	107.01	105.75	108.89	111.17	106.04	106.53	109.73	104.67	107.48	108.13	111.47	113.67	105.53	110.72	108.44	109.67	108.45
103.99	113.01	109.51	106.44	108.11	109.1	108.65	112.74	108.29	106.46	109.38	112.01	110.94	105.94	110.23	111.59	107.54	109.61	106.85	112.3	105.87	108.35	106.83	109.07	102.57	107.82	111.21	107.05	110.29	109.56	106.13	109.04	109.18	113.62	109.68	108.57	106.13	105	108.65	109.07	108.67	106.25	108.96	111.29	112.39	108.67	110.3	107.65	106.21	109.64
109.66	105.71	107.62	100.28	105.83	107.65	107.44	102.94	105.74	108.14	105.88	108.11	102.29	110.72	104.78	109.62	105.01	107.54	104.46	107.23	102.57	104.31	107.26	107.23	106.93	103.32	102.79	109.4	104.83	107.58	107.05	102.95	102.62	106.43	116.18	104.31	105.19	103.18	106.35	105.09	106.49	109.71	107.24	105.68	108.48	106.16	106.16	102.5	106.88	106.15
111.91	110.67	109.71	107.76	107.01	110.26	108.25	106.24	104.24	110.3	108.33	108.06	110.02	109.38	109.14	110.54	105.97	114.67	107.05	112.39	108.85	106.77	106.64	109.28	106.91	107.99	108.52	108.06	107.9	115	110.79	110.93	108.25	108.03	108.66	107.29	111.32	106.21	106.23	110.23	108.53	109.25	105.25	109.75	106.67	106.97	113.05	103.37	110.71	106.59
97.346	101.89	97.9	95.483	98.381	100.35	100.75	101.9	102.24	98.665	98.743	99.414	100.22	100.66	95.695	103.68	99.513	101.51	97.764	100.42	106.93	102.95	104.34	104.98	100.05	103.08	103.78	98.98	104.71	103.37	98.908	100.43	101.77	98.555	100.6	100.86	101.74	101.35	97.988	104.02	102.88	101.83	101.78	100.29	103.02	104.65	98.319	103.76	101.61	99.419
103.74	105.45	104.16	106.32	110.98	112.82	106.74	104.08	108.61	112.8	112.13	105.83	110.44	108.72	109.31	109.47	110.4	108.37	105.87	108.77	110.83	107.43	106.53	109.15	109.44	109.09	111.09	107.47	109.01	107.24	109.78	103.76	110.93	108.14	112.51	109.43	107.75	106.82	108.72	106.4	108.03	112.6	104.92	109.19	108.37	112.27	105.71	106.83	109.15	105.7
110.49	105.53	109.32	109.84	103.26	105.06	110.61	106.21	106.31	105.24	104.93	110.93	109.4	105.43	112.53	107.1	107.19	101.38	101.79	106.7	109.15	106.58	109.4	108.54	103.83	108.67	106.9	108.72	106.99	104.26	113.28	106.85	103.5	105.19	103.62	105.04	105.98	107.03	106.15	106.57	108.52	112.91	107.02	106.09	110.51	106.85	111.1	107.21	108.13	107.85
102.29	99.99	99.053	102.13	101.02	95.122	99.26	105.64	98.415	102.57	99.815	100.07	102.7	97.617	101.3	100.47	105.07	101.84	102.52	99.252	101.6	100.86	102.18	103.6	100.13	101.06	99.945	101.95	101.97	101.36	101.7	104.51	97.959	102.95	99.696	102.63	104.92	99.343	100.07	98.193	99.081	103.33	105.44	97.126	101.27	100.37	98.549	99.881	104.35	99.132
99.061	96.546	102.13	96.288	99.078	101.66	103.09	97.208	98.345	94.745	99.168	101.27	94.966	94.137	94.385	101.8	97.17	96.373	99.145	100.71	102.14	96.838	99.857	100.97	100.49	98.288	97.097	99.168	96.102	92.37	101.33	98.011	100.43	98.643	101.46	99.334	100.37	97.484	101.64	100.19	102.35	98.051	97.605	99.298	98.297	95.685	99.067	98.598	98.777	99.172
112.1	106.18	114.37	114.27	112.36	107.76	114.07	106.03	111.89	106.19	110.97	108.01	112.7	109.31	110.87	107.29	107.58	112.99	109.62	111.46	111.01	110.91	113.18	107.26	107.4	111.31	110.65	114.17	108.44	112.51	109.59	104.14	113.03	110.75	108.97	110.97	112.74	110.62	107.46	113.15	112.73	114.16	113.84	109.07	108.82	110.86	110.57	112.32	107.27	110.74
106.3	107.68	105.67	107.69	105.25	106.16	104.82	109.21	107.11	112.49	109.23	105.94	107.81	105.58	110.9	102.85	107.81	104.85	104.47	107.21	107.12	104.59	106.65	101.34	111.37	105.22	103.52	103.03	106.33	104.59	105.01	108.84	105.4	104.46	106.22	105.14	104.64	103.18	104.75	106.19	107.59	107.88	105.59	102.34	105.57	104.98	102.8	105.97	105.99	110.64
107.93	106.19	103.85	110.09	105.46	106.53	107.16	104.74	106.64	105.14	109.75	107.09	108.47	103.73	109.05	104.04	114.75	110.04	109.18	104.31	104.68	102.38	108.95	111.6	104.83	106.4	106.46	106.54	103.07	112.91	105.9	99.551	102.94	103.9	106.59	106.78	105.62	103.11	111.44	106.56	102.67	106.96	107.52	106.23	106.63	102.36	110.85	109.99	105.45	106.09
104.15	103.65	103.13	105.85	103.2	105.71	102.6	106.52	105.31	107.04	107.73	110.27	103.69	104.88	103.64	103.39	105.87	107.31	106.1	104.02	105.35	100.85	108.66	105.89	103.53	108.73	107.6	108.31	105.57	101.47	104.75	109.09	110.81	107.02	102.57	105.44	106.68	111.08	104.11	107.39	104.98	103.65	107.78	104.62	104.43	105.17	105.24	106.19	105.64	107.01
106.18	106.19	107.12	108.07	110.33	104.54	108.49	107.59	103.21	112.11	107.41	107.49	108.45	104.55	102.22	107.82	106.12	102.31	106.22	103.47	107.62	105.76	110.11	105.62	106.24	102.94	110.95	106.88	110.58	105.86	108.13	106.44	105.83	106.02	104.17	107.74	110.27	109.77	103.88	112.59	108.75	111.07	108	108.77	103.89	107.27	107.76	108.66	108.91	105.57
106.29	109.19	106.35	105.11	103.51	103.11	106.03	102.54	104.78	101.03	110.02	105.82	102.51	109.69	103.22	104.34	106.13	105.16	102.02	103.76	101.42	101.96	105.88	102.48	103.41	105.16	106.43	106.59	104.69	107.58	104.85	108.14	109.4	110.2	109.16	104.15	103.43	101.98	105.85	105.19	100.88	101.99	105.82	107.55	105.05	107.69	105.4	103.39	102.75	106.32
105.17	109.51	104.77	105.96	107.44	107.59	104.14	109.16	105.85	106.87	110.61	101.67	110.01	105.77	104.19	106.45	105.07	111.49	105.89	106.8	109.69	106.74	106.54	107.01	109.72	107.48	107.75	105.15	105.73	108.63	105.49	102.36	110.12	110.13	106.55	108.09	107.05	102.61	108.04	103.64	103.85	105.49	107.52	105.13	104.14	108.82	108.58	110.82	108.93	105.9
102.56	97.732	102.16	101.72	96.824	104.08	102.31	102.61	101.49	98.423	105.28	100.86	99.745	96.59	103.26	102.23	99.526	103	102.51	98.055	102.04	101.64	98.951	104.4	98.092	101.78	102.76	101.74	102.52	100.27	99.57	100.34	103.72	103.28	100.48	100.92	101.81	100.56	102.87	95.061	100.65	101.09	105.25	98.59	102.91	102.14	99.42	100.3	101.13	102.2
105.08	102.65	105.7	104.49	107.4	109.18	107.16	107.94	108.67	102	108.65	104.83	106.2	104.92	105.4	103.08	105.74	101.27	107.33	108.61	105.87	106.41	106.75	108.47	107.84	108.26	104.66	105.78	103.57	104.16	105.99	102.38	106.06	103.47	108.13	107.68	108.03	107.6	103.68	103.18	107.27	108.94	111.3	104.17	103.69	106.5	109.58	108.65	106.54	104.06
108.3	101.43	103.69	104	102	104.86	106.31	105.75	109.51	104.61	103.9	105.13	109.47	107.17	101.3	106.13	104.81	107.9	107.52	99.578	107.19	102.76	108.51	99.007	107.06	105.51	110.85	105.4	109.65	107.63	103.29	107	102.1	106.55	100.96	109.43	103.07	108.07	107.06	106.66	103.45	104.5	101.8	100.36	111.1	103.58	110.12	103.67	100.98	110.3
103.85	105.71	103.93	107.19	104.6	106.81	101.91	108.4	104.35	104.92	104.33	102.09	102.21	103.06	110.33	104.1	107.37	109.03	108.21	112.79	107.15	107.16	107.63	108.73	111.95	101.95	100.95	106.79	111.75	107.12	109.81	106.18	106.88	107.1	107.53	104.52	104.17	105.31	104.83	105.49	107.98	107.72	104.76	103.19	108.82	106.06	103.98	105.87	109.13	102.57
106.18	105.87	105.73	108.9	107.9	106.97	100.67	101.68	107.97	107.19	106.46	108.43	106.46	104.93	106.11	107.17	103.76	107.01	106.52	106.93	109.76	100.1	105.4	106.99	102.37	103.57	105.85	107.78	106.36	108.1	105.5	111.9	105.84	109.8	104.84	104.59	101.77	105.94	110.48	103.39	108.22	107.55	113.83	108.78	110.41	103.72	108.22	106.79	101.73	107.9
102.74	102.02	106.54	104.9	105.17	106.49	104.67	106.18	104.14	107.96	106.72	101.11	105.27	106.94	100.61	107.66	107.5	107.8	109.62	101.65	106.94	111.29	101.38	103.44	107.6	102.75	107.27	108.58	103.22	106.09	103.88	104.21	106.6	100.94	103.9	109.82	107.16	105.69	105.47	106.6	108.86	106.98	106.76	106.85	106.81	109.14	104.13	109.31	105.44	107.72
113.3	111.85	109.31	108.59	113	110.34	107.47	109.57	109.32	115.21	108.8	110.92	112.31	109.49	113.66	110.13	110.47	111.78	117.06	108.69	110.22	108.84	110.33	106.48	108.8	108.5	111.68	111.75	109.03	112.71	110.76	111.01	112.2	111.12	107.79	111.94	107.7	112.73	111.47	112.36	111.59	109.06	109.69	112.56	114.89	110.25	108.62	105.08	111.56	110.06
110.27	108.89	105.58	107.88	110.24	108.37	108.25	106	113.79	106	104.13	106.53	106.56	106.01	108.23	110.14	97.682	106.97	105.5	108.28	111.84	106.9	110.12	108.81	108.16	107.72	108.18	107.68	112.1	106.42	103.61	109.02	105.16	104.67	106.02	107.56	109.36	107.64	109.05	108.1	108.98	107.96	111.01	111.26	107.25	109.32	107.06	109.33	112.21	107.09
107.48	109.24	103.43	106.93	108.25	110.93	108.9	104.31	106.55	111.61	107.16	107.02	106.91	107.54	106.51	109.38	108.13	109.75	106.31	109.96	108.51	106.27	107.42	106.95	106.39	102.81	106.57	109.12	110.56	108.23	106.93	111.48	104.43	112.19	111.11	108.23	105.91	110.97	106.77	109.8	109.27	107.26	108.09	109.08	110.7	108	105.46	108.04	109.26	107.14
110.44	105.34	106.1	107.12	109.77	106.41	103.93	105.6	102.45	104.55	107.84	107.08	106.87	105.83	105.98	103.85	105.54	110.07	105.74	104.89	103.52	104.26	108.37	106.99	103.49	108.25	107.98	106.12	103.21	106.98	106.22	103.25	103.65	102.76	105.54	107.02	100.81	104.75	106.93	102.17	101.18	105.03	104.04	107.43	101.82	105.94	103.99	103.16	103.34	106.8
110.87	107.15	110.89	106.77	104.81	112.96	108.47	104.68	105.05	107.76	110.81	107.3	112.32	105.72	110.62	108.16	107.48	108.24	107.6	103.13	106.24	107.39	102.07	105.33	104.27	108.04	110.15	107.47	109.84	105.66	108.53	106.58	108.41	107.92	112.13	107.58	108.65	108.72	112.53	110.46	107.91	111.39	110.87	107.31	110.19	110.57	105.66	109.18	105.42	107.45
109.5	110.55	104.2	105.62	105.03	106.08	104.29	107.69	106.14	105	106.47	105.75	109.86	105.77	105.07	108.86	107.19	103.22	104.15	107.71	106.2	107.9	107.69	108.84	104.64	107.67	105.24	103.81	106.51	109.1	107.43	107.53	103.07	104.08	106.41	106.15	109.99	102.81	103.59	105.36	103.07	107.99	110.14	103.94	105.99	110.62	107.02	104.56	109.45	108.92
108.21	106.16	107.13	105.23	109.13	110.86	110.63	112.03	106.42	104.67	109.51	108.36	110	103.72	107.8	107.2	108.48	108.25	107.25	104.66	107.6	108.51	114.18	107.37	110.13	107.57	109.03	107.39	109.03	109.83	110.75	109.95	102.67	104.93	105.12	108.68	109.85	106.16	105	110.55	105.14	103.78	106	106.25	111.98	108.64	102.36	110.48	104.41	108.91
109.53	103.65	105.44	104.83	105.25	103.56	108.21	106.66	106.35	107.17	109.5	108.52	104.06	105.68	106.92	102.03	106.77	106.58	109.28	104.92	111.21	103.63	105.83	105.49	103.14	106.88	111.7	103.7	102.51	107.91	108.94	107.72	105.73	110.2	101.06	108.62	111.11	109.88	107.84	102.47	101.39	104.02	109.87	105.82	102.96	107.14	104.14	103.51	104.36	106.4
96.788	101.23	96.073	98.621	102.42	99.293	95.791	97.968	97.031	98.853	98.485	99.029	96.854	98.435	98.619	93.9	95.893	99.91	100.28	98.557	95.131	93.468	100.01	96.136	96.011	96.202	97.821	98.923	101.47	98.965	102.72	98.547	97.269	94.972	93.843	100.08	99.878	97.247	100.53	99.624	101.85	99.41	95.129	96.982	101.16	99.285	95.957	95.841	101.46	98.452
109	114.85	105.71	107.11	108.23	106.62	106.94	111.05	107.13	105.55	104.89	109.27	107.22	108.73	109.83	108.28	107.34	111.6	109.26	108.65	103.95	108.53	106.69	105.5	109.29	107.98	108.84	109.69	106.93	107.75	113.26	107.12	110.85	107.85	108.28	111.11	107.16	113.97	111.77	108.3	111.19	109.67	105.87	111.1	105.6	108.02	113.96	113.38	107.14	107.36
100.05	99.281	95.781	103.59	97.122	102.36	98.06	97.864	98.032	94.527	100.34	97.55	94.162	99.607	102.6	98.514	101.76	99.589	101.24	99.153	95.847	99.58	97.746	99.583	98.418	99.473	96.39	95.7	94.692	97.391	94.335	101.15	98.418	100.82	96.376	97.22	99.238	99.183	96.165	96.257	98.783	98.561	100.15	98.95	102.23	98.224	101.27	96.07	102.64	98.896
103.88	103.76	106.43	107.3	109.2	104.46	102.6	104.27	105.38	104.21	110.71	104.71	106.6	102.86	101.29	102.89	105.3	106.09	107.85	106.38	107.19	107.34	107.97	106.02	101.91	103.76	109.59	107.17	109.85	107.49	104.79	103.74	108.68	105.97	107.51	104.96	104.68	103.07	105.44	104.73	103.13	105.67	100.45	105.07	104.3	103.12	107.4	108.46	102.47	105.27
106.35	105.53	110.67	107.24	106.42	101.64	109.01	104.2	106.67	108.37	107.02	107.69	100.3	107.28	107.3	101.58	107.15	103.71	106.07	100.6	103.41	106.27	106.2	107.26	106.43	103.86	103.5	106.87	104.66	102.21	102.5	109.37	108.89	105.51	104.48	104.99	105.3	108.04	108.53	104.72	104.11	101.75	107.4	104.88	103.75	105.34	105.88	105.63	102.9	102.39
98.297	100.09	101.45	102.18	100.02	100.88	101.46	103.61	100.97	99.962	100.44	100.93	99.881	102.27	102.31	99.037	102.32	97.886	99.484	102.33	102.13	100.05	101.01	104.37	101.72	98.528	102.4	101.42	104.12	104.13	101.06	101.06	104.76	97.851	98.029	99.184	100.32	102.15	98.847	97.869	99.416	98.242	98.971	100.15	100.4	98.671	100.53	98.158	103.19	96.952
106.42	108.45	112.55	106.57	105.5	108.67	105.36	107.67	107.84	108.95	110.55	107.37	106.66	108.48	109.92	104.87	109.41	103.22	109.69	107.37	113.78	108.3	107.97	106.61	108.52	109.53	110.31	112.3	110.94	108.36	108.9	107.07	109.64	108.68	109.66	106.04	107.51	109.75	114.54	108.2	106.67	112.67	106.55	108.07	110.62	104.11	104.18	106.63	110.72	108.69
96.541	104.49	98.96	100.72	97.317	97.343	100.55	102.18	97.179	99.663	101.81	101.11	105.54	101.15	105.34	98.307	96.209	98.731	99.957	98.923	99.395	99.303	102.75	102.33	97.74	101.29	95.579	97.62	98.196	100.55	101.17	98.539	104.91	96.071	103.86	103.14	100.29	105.75	97.608	97.975	102.12	103.22	99.39	97.245	96.575	98.463	95.103	100.2	100.97	103.49
105.51	104.06	104.6	106.99	106.43	104.32	104.65	107.26	106.65	104.42	103.03	106.38	99.62	105.71	106.43	106.24	107.55	105.61	105.05	106.56	105.22	105.46	103.49	104.85	107.86	105.78	107.08	105.03	106.82	101.3	103.78	107.7	101.92	107.31	102.66	106.23	109.72	109.85	103.17	103.54	107.91	103.82	103.43	104.92	108.86	106.55	105.23	104.8	107	106.26
108.8	108.66	108.5	107.74	113.27	105.63	104.68	105.74	108.86	109.22	106.7	107.29	102.12	111.53	109.5	107.68	111.85	111.02	108.42	103.63	104.57	110.26	108.92	109.64	110.58	105.82	107.15	105.89	109.98	109.31	107.9	107.51	111.95	110.84	106.51	108.57	106.71	105.99	105.98	105.14	107.52	110.62	107.44	105.89	109.22	109.92	109.77	111.64	108.74	110.53
112.85	112.21	107.28	108.23	101.73	106.93	108.4	105.94	110.57	109.12	110.2	107.9	112.14	105.51	110.11	108.1	109.19	108.14	108.5	107.78	108.97	106.7	109.12	108.33	110.73	108	111.72	106.72	110.41	113.76	109.81	110.56	111.94	107.64	111.07	104.87	106.75	106.87	104.51	110.63	110.45	109.85	104.12	110.47	105.8	106.78	106.41	106.6	106.43	109.11
104.57	113.04	106.39	105.98	108.24	100.43	104.38	107.87	103.57	106.02	101.83	107.37	103.25	108.17	102.49	103.06	104.94	105.37	105.49	109.8	106.88	103.31	102.48	107.12	105.79	104.45	106.44	108.49	104.36	109.51	107.09	105.9	103.98	106.28	105.44	107.58	104.08	103.56	106.72	106.13	107.51	106.11	103.45	105.18	105.06	102.22	101.74	103.17	107.46	105.27
102.09	105.02	105.42	108.89	106.84	111.51	104.54	107.89	107.5	102.87	104.15	105.46	104.62	102.49	106.57	107.18	110.23	109.27	105.18	109.14	110.51	108.14	107.81	105.16	106.57	107.53	103.48	105.99	107.31	105.27	108.03	104.67	103.42	104.78	104.06	106.32	106.88	103.07	103.65	105.68	101.38	107.55	107.06	110.91	110.91	104.64	106.57	106.12	105.14	105.48
108.05	108	100.42	105.78	105.93	113.62	111.07	107.06	107.65	106.3	109.15	110.06	107.96	106.93	109.73	107.44	101.44	101.46	107.27	107.01	106.91	108.05	104.76	105.06	105.34	109.35	106.56	110.65	105.79	108.83	107.45	105.66	105.36	106.29	108.98	103.49	108.99	106.82	103.49	105.39	108.22	106.55	102.72	110.86	102.84	105.11	104.07	103.94	107.7	105.96
102.16	97.521	103.64	102.08	99.12	105.48	102.2	101.46	102.72	104.38	106.48	104.04	104.63	96.838	102.53	100.17	100.02	98.413	103.21	102.73	101.08	103.84	102.98	102.7	106.28	103.07	103.47	105.77	100.91	102	100.73	102.69	100.12	109.79	102.58	108.2	106.37	98.368	101.45	104.93	105.19	100.91	100.95	99.622	103.08	101.37	103.82	101.23	103.6	100.99
109.41	105.64	112.79	107.67	110.47	108.99	112.87	104.56	108.45	109.74	105.48	108.47	113.12	109.68	109.89	103.37	112.62	105.25	111.16	109.81	114.78	110.84	108.5	109.88	105.97	112.23	112.16	104.16	109.16	108.32	108.26	105.47	109.18	101.34	109.02	108.52	108.77	109.67	106.41	107.55	105.5	109.72	112.59	106.51	110.7	106.58	105.28	105.58	109.34	109.57
98.93	102.09	99.413	103.62	100.32	100.58	99.696	98.672	95.537	104.56	98.132	98.603	101.08	101.68	99.626	100.64	101.9	102.5	98.158	102.32	101.78	107.27	99.026	101.13	104.82	99.1	95.927	101.53	101.51	102.33	104.21	104.86	103.62	98.616	102.44	106.27	103.58	99.809	106	98.676	103.9	100.85	99.621	101.06	105.83	102.46	101.07	99.135	103.21	104.19
104.77	103.21	104.55	102.2	102.92	105.7	105.17	106.04	105.15	108.69	109.41	108.36	102.41	105.37	109.17	104.67	104.29	106.98	111.65	107.58	103.01	109.99	101.91	107.42	101.07	108.75	110.7	111.95	107.73	105.55	106.28	106.12	109.71	105.96	108.18	110.93	106.82	105.76	104.46	107.15	105.69	105.65	109.15	99.399	111.89	112.08	107.84	108.57	110.25	107.62
110.65	104.85	108.83	107.37	106.62	104.38	107.11	104.94	102.79	111.69	104.82	105.16	107.14	107.63	105.07	107.27	106.08	102.75	107.01	111.75	107.58	109.21	108.9	109.33	108.12	107.55	111	108.91	108.29	109.23	111.66	106.39	107.82	107.6	107.83	111.42	106.23	110.89	108.62	107.99	107.56	110.71	109.47	109.05	105.37	110.6	106.65	111.22	111.42	106.7
106.58	109.75	106.64	104.84	106.19	106.59	105.31	105.29	107.29	106.49	109.57	104.63	104.72	104.5	108.15	107.76	109.15	111.66	104.45	104.39	107.92	110.29	107.48	107.37	104.32	108.07	107.95	109.75	104.84	108.98	110.55	105.64	107.1	109.71	105.05	107.6	112.94	107.66	107.92	106.5	105.01	105.5	107.44	108.11	110.49	107.21	102.83	102.88	105.02	103.46
104.68	107.7	109.31	109.96	102.66	105.49	109.7	107.7	107.87	106.84	103.92	105.89	100.67	109.38	108.68	108.62	110.09	101.55	107.72	105.5	110.7	108.38	106.68	107.62	106.53	101.43	107.34	105.86	101.35	107.87	106.16	106.87	100.5	108.22	105.12	108.71	107.17	108.29	107.95	104.67	103.34	108.6	104.33	107.66	108.44	105.09	107.37	106.75	100.5	107.72
110.07	106.8	107.87	108.5	110.86	107.04	107.82	113.09	112.39	105.73	107.65	107.95	107.86	109.96	104.94	104.42	105.03	109.58	107.41	106.69	102.27	112.55	105.07	103.74	106.79	104.65	111.43	108.71	102.47	105.28	103.64	110.62	105.58	109.6	110.61	110.71	106.65	107.28	104.13	107.86	103.03	103.97	106.09	105.93	106.15	109.64	107.96	110.36	106.58	108.96
100.82	102.58	109.59	104.61	101.62	111.7	108.11	107.54	107.55	107.6	106.45	106.35	105.86	108.42	104.12	105.41	109.13	104.16	104.18	105.1	104.39	109.28	105.95	105.16	107.12	103.39	108.32	106.67	104.78	102.4	107.19	103.77	108.75	108.09	104.99	109.1	102.4	107.25	109.22	104.76	105.77	106.62	107.01	105	105.04	105.8	105.6	106.87	107.37	105.55
106.25	111.13	108.28	107.5	106.55	106.45	108.5	106.45	109.01	109.14	108.68	110.08	108.97	111.47	112.52	109.57	109.96	110.28	108.44	116.17	107.83	108.2	104.86	106.14	109.09	102.25	112.09	104.43	108.98	109.5	110.29	110.54	111.79	104.55	109.37	110.39	106.01	107.7	106.82	106.62	109.18	103.83	107.86	109.2	108.31	107.81	100.61	109.1	109.54	108.87
97.177	99.305	95.654	95.735	101.61	97.995	101.71	101.2	95.314	102.76	99.46	96.045	96.265	99.743	94.712	96.458	99.801	94.953	95.466	99.087	91.847	98.864	98.849	101.02	97.067	97.777	100.26	95.999	102.83	101.6	97.332	96.42	92.627	95.407	99.419	98.747	99.508	95.182	98.819	98.705	99.985	97.557	98.383	98.099	97.878	99.403	96.668	99.767	101.27	94.223
104.77	107.02	103.83	111.18	112.17	106.06	105.32	108.57	108.24	109.06	107.76	112.56	105.94	104.28	107.66	108.37	108.82	103.33	105.58	106.66	108.67	105.9	104.8	105.66	105.12	101.11	103.13	103.19	110.15	110.13	106.43	106.13	103.83	105.46	107.69	105.74	104.24	104.43	103.53	107.65	107.05	108.23	99.668	109.76	104.61	103.87	102.98	107.18	104.2	110.09
106.24	106.65	106.93	111.36	105	111.62	106.35	110.64	113.02	106.74	110.14	105.91	105.56	107.42	106.01	111.94	109.19	107.41	105.58	107.59	108.4	107.24	108.13	110.62	110.19	104.36	107.62	108.68	109.9	107.62	110.1	107.53	109.76	107.54	110.04	107.41	110.04	104.12	112.79	104.61	105.21	104.89	110.21	109.61	106.14	110.34	103.75	108.72	107.89	106.6
104.86	108.78	108.29	109.14	105.24	107.26	104.12	106.27	100.62	108.67	107.31	105.18	104.23	106.07	111.72	104.08	106.51	102.63	102.55	106.54	104.59	104.15	109.87	103.26	102.97	104.16	105.51	105.57	106.48	105.3	104.81	109.37	104.74	108.9	108.49	101.66	109.2	107.16	107.5	103.84	103.34	109.11	103.68	106.67	105.56	107.91	104.18	107.4	105.99	104.27
110.83	110.11	106.42	107.05	107.13	105.32	106.43	106.67	108.44	106	104.04	107.27	104.99	102.08	106.49	104.36	102.53	105.87	103.55	103.74	107.07	105.4	100.96	110.34	106.51	104.76	108.76	105.77	107.47	104.34	103.14	104.45	103.55	100.54	102.28	102.83	107.53	105.31	103.48	102.64	107.45	106.09	104.75	102.37	106.41	106.08	104.36	109.28	107.07	105.97
102.27	100.96	103.76	106.85	100.83	100.79	106.14	101.75	101.29	106.39	105.9	102.12	103.39	104.17	101.29	104.14	98.954	102.83	101.36	104.24	100.79	104.3	101.91	96.518	101.07	105.09	105.35	105.59	100.57	100.43	101.48	104.89	102.61	104.65	105.06	100.02	101.44	99.9	100.53	105.91	100.9	104.94	100.61	99.427	102.55	103.35	100.69	104.19	100.81	103.91
100.45	96.389	102.66	101.69	99.751	97.588	98.962	100.5	102.08	105.71	101.85	97.484	102.43	99.086	106.08	100.09	104.49	102.44	99.226	98.307	104.68	97.104	101.65	103.43	97.818	100.56	95.267	97.843	100.89	99.546	101.74	108.26	99.574	101.59	99.579	102.14	104.27	98.667	99.994	102.94	105.14	94.414	98.465	105.41	100.61	99.221	98.984	101.89	97.451	99.369
111.75	107.02	107.68	107.88	102.94	109.66	107.57	102.07	105.47	107.39	106.08	105.68	107.54	105.02	105.18	106.02	109.05	106.87	106.76	106.88	107.58	106.53	107.23	107.31	104.19	104.23	103.85	104.25	108.9	105.61	102.86	106.83	100.95	104.54	102.75	103.94	107.37	106.56	103.51	103.4	105.61	105.46	105.72	104.5	105.45	103.67	101.32	103.03	105.14	104.36
105.07	106.17	108.01	106.49	106.74	107.27	104.21	104.57	103.55	109.07	103.62	108.03	105.61	105.87	106.9	107.04	106.86	104.77	106.12	107.1	106.59	105.74	104.83	108.87	108.28	106.48	104.27	103.95	110.53	104.37	102.01	105.94	106.58	105.98	107.53	104.45	107.32	109.31	104.43	106.2	111.73	107.39	107.03	106.24	108.45	104.05	106.69	106.08	106.64	109.41
103.3	107.89	105.39	104.91	103.62	103.44	107.05	102.58	106.17	106.64	105.13	100.66	101.22	105.22	112.08	103.82	105.23	104.43	104.88	103.67	110.15	106.51	108.09	98.499	105.23	103.39	108.81	106.41	104.78	111.15	107.44	105.83	103.22	101.52	103.61	111.82	102.96	102.45	108	104.51	110.48	107.96	103.58	106.03	103.03	109.4	104.62	106.1	104.81	104.05
105.6	103.73	107.45	106.52	106.07	106.83	106.88	101.91	102.42	107.17	101.71	106.53	103.46	109.17	101.49	106.4	102.91	100.9	106.85	110.62	104.97	106.73	104.18	106.03	109.8	111.73	107.59	104.34	106.64	101.88	104.81	106.5	108.7	107.86	107.16	106.92	105.9	106.4	104.03	107.4	104.82	104.14	101.48	105.89	105.31	102.82	108.52	103.22	104.82	109.47
105.87	105.03	111.8	106.38	109.67	104.89	110.38	109	105.28	110.04	111.27	104.15	106.91	106.9	110.15	106.18	110.47	110.15	106.49	105.45	110.74	105.24	108	111.33	107.3	104.99	108.12	105.37	108.36	106.42	111.45	107.2	110.09	109.44	106.76	112.08	108.51	109.03	106	107.95	108.18	105.1	108.46	108.77	99.752	107.79	104.1	111.6	105.06	110.51
98.541	96.448	93.883	93.347	99.679	95.371	94.63	97.172	100.34	101.91	98.649	101.27	97.965	98.536	97.382	96.396	95.665	97.138	100.36	99.189	96.772	99.939	96.798	98.969	96.751	97.791	98.402	100.06	100.12	98.717	102.55	99.5	97.443	96.658	97.302	102.03	96.735	99.822	97.205	91.583	97.348	97.083	98.368	100.77	98.292	98.142	104.15	98.605	98.069	98.648
108.18	107.04	109.67	106.56	107.78	107.86	108.67	108.76	103.04	111.96	108.79	102.78	105.55	109.28	106.3	109.19	105.82	112.15	112.62	107.99	104.32	102.09	108.61	109.12	106.1	103.79	107.43	106.51	107.99	108.8	111.33	106.47	105.27	107.23	106.43	108.61	106.26	104.24	109.57	105.47	105.6	109.67	108.02	109.33	105.13	109.31	110.07	104.69	109.46	106.89
111.09	109.61	106.93	107.57	110.77	109.61	111.41	109.32	107.17	103.95	108.62	109	108.19	104.59	110.05	109.27	114.79	110.38	111.55	110.88	108.49	109.89	104.57	109.83	108.57	109.04	108.77	105.17	107.84	109.78	109.03	103.77	106.78	110.48	107.98	105.85	112.23	105.01	108.14	112.48	106.57	109.8	107.17	106.34	102.17	102.76	105.67	107.75	107.98	112.06
106.22	104.82	107.05	102.48	110.65	104.25	110.96	109.54	109.12	104.77	113.93	107.6	107.53	111.27	106.49	108.83	111.66	109.34	110.41	109.44	110.76	107.9	106.94	106.27	103.79	108.43	110.76	107.22	112.47	111.09	109.7	107.37	110	105.45	107.9	103.44	107.43	102.73	106.91	105.49	108.74	106.34	113.41	108.45	109.77	109.33	107.19	108.09	110.29	107.43
98.694	98.413	95.109	99.87	102.57	98.792	96.999	95.867	95.153	95.177	97.744	96.224	99.644	97.475	97.958	97.813	97.051	100.48	95.969	99.449	98.902	95.872	97.076	99.709	100.82	96.717	94.579	99.039	103.96	98.963	98.968	101.63	99.43	98.327	96.284	94.321	96.692	98.296	98.697	97.07	99.907	96.916	98.39	99.708	98.074	97.899	100.32	98.097	100.38	100.8
114.79	113.49	111.35	109.54	114.51	109.09	114.27	113.4	109.31	106.74	111.94	106.49	110.72	108.98	108.6	105.9	111.19	109.46	109.46	111.49	112.73	113.75	112.21	107.11	112.12	111.08	108.6	109.27	111.82	108.26	111.41	111.59	109.16	109.85	105.27	107.8	112.74	107.7	115.93	110.58	106.12	109.75	111.04	111.61	106.63	110.56	107.83	105.44	113.01	110.14
106.55	108.48	101.33	103.22	108.73	108.04	102.03	101.62	107.18	105.22	102.88	106.75	109.63	106.8	101.36	105.89	104.13	101.84	106.36	104.28	100.95	105.07	107.47	103.5	107.34	103.28	103.79	106.02	104.43	103.14	105.69	104.77	105.15	105.47	109.61	103.61	103.34	106.54	105.4	109.09	105.21	106.85	105.9	107.43	105.79	108.41	103.84	108.2	107.03	104.25
97.643	100.06	100.36	94.901	97.242	95.995	98.657	98.459	101.93	99.424	91.286	97.213	104.29	95.385	95.717	94.819	95.522	97.142	100.99	98.16	96.255	99.76	96.539	102.01	97.793	103.96	96.134	98.409	96.386	96.071	98.207	96.812	99.099	97.412	97.051	98.171	96.399	98.187	99.714	100.06	97.296	93.782	100.68	96.869	96.402	100.19	101.16	93.219	98.126	95.845
107.45	105.77	106.02	106.22	105.3	105.07	106.92	101.64	110.34	105.58	106.9	107.92	104.14	109.18	105.86	107.67	104.85	105.84	107.74	105.88	105.37	108.79	103.83	103.3	104.51	100.04	106.1	105.16	109.25	102.33	104.41	108.48	101.5	109.58	106.84	107.82	105.68	103.15	101.79	105.68	109.64	102.92	110.61	109.43	107.73	109.47	102.61	107.53	107.44	102
109.45	106.76	104.93	101.82	102.87	103.11	110.29	105.17	100.04	103.7	106.92	105.85	104.62	103.77	109.03	110.56	106.65	107.08	107.46	107.8	107.15	105.85	106.69	104.1	104.87	105.78	107.99	108.07	106.39	102.56	108.17	106.72	107.17	109.54	107.17	107.16	107.86	106.84	107.67	102.13	102.61	104.83	105.57	108.08	106.82	109.82	106.92	105.03	107.85	105.16
109.4	108.13	106.55	108.47	105.23	109.11	109.55	107.53	109.87	108.25	106.48	108.01	108.75	110.84	109.06	108.82	109.79	106.98	111.38	111.66	108.62	109.18	113.34	111.32	109.35	104.67	108.45	107.75	108.25	108	108.91	110.16	106.21	110.45	112.24	106.28	106.83	105.91	106.07	106.37	106.38	107.86	107.09	107.89	111.01	106.13	106.88	110.23	107.16	107.85
103.42	107.68	102.94	97.177	104.45	100.98	104.85	103.06	103.43	103.43	101.3	105.13	102.23	103.56	101.03	100.13	102.93	104.04	100.28	105.64	101.02	107.35	107.38	99.878	103.5	98.4	99.553	101.57	104.82	103.38	100.48	107.42	106.59	100.94	104.77	102.77	104.54	104.39	104.02	100.86	100.97	102.61	102.97	101.44	100.67	105.43	100.38	103.13	103.85	96.661
110.63	105.35	105.34	108.72	107.92	111.25	108.82	108.29	109.84	108.88	107.75	110.41	106.73	104.45	109.6	113.35	108.08	111.37	109.85	109.46	107.27	112.42	105.94	108.01	106.58	109.74	107.48	110.19	108.23	107.44	108.61	106.29	109.92	105.9	104.28	108.35	110.48	106.71	107.73	105.11	110.49	107.82	107.88	105.5	110.05	113.25	105.95	108.99	111.4	108.33
103.79	104.38	103.62	102.89	99.644	98.13	101.8	103.29	106.36	99.691	105.4	104.49	101.1	103.61	104.99	106.75	99.752	101.01	102.81	104.56	105.13	103.97	97.964	101.05	99.008	100.85	106.27	100.52	98.235	102.44	103.4	101.55	105.69	109.01	106.52	98.358	103.91	103.98	101.41	102.22	100.79	103.58	105.03	97.916	101.05	99.304	103.85	105.46	101.21	102.48
107.34	107.81	110.62	105.65	108.56	106.73	109.38	107.33	106.67	107.85	106.29	104.52	111.64	107.41	108.6	107.59	108.5	105.89	104.09	106.54	104.03	106.96	106.62	106.62	106.17	111.09	109.47	107.89	105.02	106.74	109.55	105.05	111.16	108.47	112.43	110.01	107.22	108.5	104.03	107.05	108.7	105.09	108.18	110.04	106.07	104.69	107.52	106.19	106.8	106.43
99.277	100.55	99.559	95	95.759	95.995	98.398	97.485	97.33	101.52	97.441	98.605	99.659	99.059	96.946	98.281	98.912	96.673	99.646	98.887	98.057	96.127	95.059	98.9	96.361	102.24	99.651	97.067	98.475	99.208	100.45	97.191	99.228	100.66	93.559	100.48	97.019	97.748	101.7	100.67	100.66	99.879	96.977	95.371	102.2	98.186	95.845	95.407	97.216	99.007
99.535	98.406	103.96	99.127	98.133	101.49	101.05	100.08	101.14	101.23	98.003	102.1	101.12	102.05	100.99	94.864	96.454	103.28	97.555	98.889	98.728	103.48	99.139	98.617	103.47	101.59	99.229	97.338	102.69	101.45	98.341	100.12	93.511	99.809	97.393	102.26	101.82	98.584	103.32	96.325	101.23	99.746	101.27	99.965	101.17	101.27	100.26	99.398	101.11	97.467
107.62	110.26	107.93	108.18	109.61	104.95	105.11	111.54	104.26	103.85	110.47	112.12	107.61	107.63	110.33	104.26	104.54	113.11	108.43	108.05	106.89	110.49	104.85	107.04	113.51	105.68	107.13	107.46	108.14	110.87	104.37	107.26	107.98	110.36	106.83	109.23	107.97	105.7	108.88	111.65	109.35	107.71	113.68	112.05	103.98	108.62	110.36	112.84	112.89	108.23
109.12	108.71	107.47	107.13	104.72	106.26	106.86	112.5	108.47	111.99	108.52	108.36	110.11	109.42	107.51	112.42	111.37	109.15	109.59	108.55	106.65	109.13	102.85	112.14	108.46	109.45	106.08	109.61	108.23	107.16	110.25	110.1	109.58	110.61	109.78	111.39	107.81	105.93	108.46	109.64	103.84	108.57	107.97	108.73	105.35	106.02	107.31	106.47	109.9	111.28
105.84	104.76	109.89	111.37	107.9	107.55	106.08	107.62	106.21	108.23	109.46	107.6	111.39	106.21	110.32	110.71	109.45	105.93	108.43	107.41	111.9	107.78	108.95	109.62	107.13	107.68	110.9	108.1	110.43	111.17	108.46	106.74	111.5	105.08	110.83	107.43	109.14	108.49	110.82	108.78	108.05	113.56	110.62	110.14	107.64	106.28	108.2	107.12	108.44	110.35
105.36	105.8	105.96	107.28	107.18	105.27	105.45	107.36	107.24	101.76	107.51	106.52	109.39	109.75	107.77	104.31	113.45	104.34	108.01	108.32	116.75	108.53	102.33	105.55	101.39	104.24	105.52	107.42	104.14	104.54	110.3	104.33	107.63	104.75	104.26	108.55	106.31	101.75	105.09	103.55	109.81	104.95	104.77	104.23	113.31	104.6	105.45	105.81	107.97	106.97
93.771	96.51	100.43	103.69	95.458	94.1	99.823	103.58	101.02	104.28	96.233	97.051	96.295	99.228	97.829	94.301	101.79	98.16	96.961	96.794	94.903	102.03	97.281	97.133	96.804	95.727	99.371	98.458	100.05	98.126	97.442	97.194	97.317	96.826	98.03	96.995	99.593	95.132	103.74	93.33	96.027	94.147	97.108	96.452	100.74	98.928	100.59	94.189	96.559	98.266
107.94	109.2	109.97	105.04	108.73	109.1	109.43	108.15	106.27	108.23	107.11	105.98	110.62	102.3	111.4	107.89	108.5	111.91	112.57	108.92	104.22	109.98	106.1	108.09	106.04	108.09	109.29	106.38	110.67	105.19	108.33	109.78	105.1	105.2	108.22	108.08	109.32	108.03	108.42	110.06	108.2	107.37	111.67	112.64	112	103.57	107.76	109.02	108.79	108.23
107.51	107.29	104.66	108.7	109.58	109.42	106.73	107.85	107.29	110.84	107.06	106.25	107.12	103.61	106.96	107.01	110.53	110.15	104.6	107.17	109.56	108.75	104.32	110.19	112.26	108.01	107	109.17	110.35	107.75	109.57	107.26	106.93	108.41	108.76	105.05	108.24	107.57	108.2	110.04	108.11	102.69	111.97	108.89	108.41	106.69	107.78	107.36	109.18	109.09
105.13	105.13	111.44	105.5	105.37	107.98	108.22	105.67	100.7	110.6	107.09	106.8	106.13	105.41	106.17	109.9	100.69	107.76	101.45	100.12	103.32	106.45	105.71	101.32	110.56	104.96	109.12	107.2	105.34	103.63	99.411	105.7	102.74	110.6	107.08	106.34	104.22	105.32	105.27	103.56	104.31	108.21	99.722	107.15	103.26	103.92	105.9	110.25	104.58	105.17
98.297	100.02	99.204	97.416	106.39	104.09	100.8	96.437	101.48	100.39	103.02	104.01	100.6	94.046	100.13	102.34	99.238	96.269	97.945	98.086	103.6	99.905	99.981	103.05	102.24	102.62	100.87	100.5	102.04	100	101.05	102.2	96.952	99.034	101.43	103.09	97.147	100.41	99.775	96.365	103.49	102.91	98.241	103.58	99.154	99.375	100.46	98.004	103.47	94.892
103.39	104.67	108.29	104.34	103.18	103.99	104.59	104.8	107.81	105.78	109.62	103.43	102.76	102.82	103.67	108.5	106.49	107.89	104.34	103.98	104.96	107.9	109.88	107.2	104.32	110.82	108.5	104.96	109.77	102.8	106.67	105.59	101.32	105.88	101.59	108.07	104.43	105.99	107.07	106.68	105.46	107.2	105.19	107.18	108.72	101.92	102.44	106.09	105.2	108.22
110.48	110.15	110	108.37	104.07	109.47	106.43	107.83	103.78	109.57	110.81	106.31	106	106.97	107.18	109.21	110.09	111.02	109.19	108.99	109.49	106.97	106.59	109.15	102.31	105.4	109.23	108.41	108.62	111.01	111.04	105.79	102.47	110.84	114	106.94	103.3	112.58	110.11	107.45	109.42	107.39	106.41	109.16	110.62	110.22	112.31	107.44	106.64	113.19
106.99	110.12	107.51	110.62	105.27	106.99	107.82	107.46	104.94	109.4	107.35	106.77	104.4	110.59	109.63	106.73	106.28	107.51	108.65	106.58	105.51	107.76	109.03	106.12	107.71	112.93	103.65	109.53	108.12	105.79	108.46	109.2	107.48	106.94	105.45	104.47	107.39	109.29	108.72	109.26	106.64	109.34	111.7	105.7	109.67	109.58	107.01	104.62	108.76	108.19
111.35	107.83	108.15	109.75	106.66	109.84	108.23	112.28	106.68	108.91	108.79	106.07	105.91	108.26	108.49	110.36	108.98	108.07	109.21	106.96	109.1	109.11	107.27	109.25	109.24	107.93	108.59	108.19	108.59	109.3	104.69	110.74	106.47	108.67	106.74	108.88	111.47	112.53	108.9	111.55	108.03	107.61	108.76	106.14	111.54	104.19	105.91	103.04	108.25	109.29
103.77	103.58	102.91	108.89	104.48	108.3	106.22	105.29	104.21	104.85	106.46	104.67	101.84	108.35	103.98	101.48	106.51	105.01	107.42	107.2	103.68	96.883	107.49	105.71	106.36	102.41	103.22	104.7	100.89	108.28	104.11	106	105.14	107.95	107.24	106.44	106.47	111.48	102.2	104.97	104.85	106.73	106.28	105.86	103.92	109	104.01	104.01	106.88	102.28
106.11	109.45	104.67	105.78	112.11	112.2	108.07	111.33	107.7	111.66	111.5	110.73	108.52	109.71	109.62	110.69	105.62	110.7	106.33	110.92	110.01	110.11	112.42	105.48	104.36	105.65	113.73	110.89	111.38	109.67	109.72	109.27	104.62	114.22	107.77	112.11	109.32	105.18	107.67	112.05	104.64	107.64	102.98	110.7	108.35	104.41	114.04	108.59	108.64	109.31
108.59	105.89	104.67	107.93	101.43	108.92	103.88	106.73	109.24	107.6	107.51	104.36	103.6	104.16	104.72	107.55	108.57	104.85	109.19	103.62	102.78	103.89	106.24	107.04	104.66	110.47	101.64	101.68	105	102.05	106.96	106.55	107.41	106.93	104.84	105.35	104.47	110.27	105.61	108.76	109.17	108.19	106.48	107.06	103.44	108.17	106.13	105.36	102.8	105.7
108.77	101.07	105.59	104.81	104.54	106.46	103.67	106.18	104.02	102.11	111.28	103.89	104.76	110.43	106.2	103.27	104.13	108.61	104.26	107.14	106.48	106.34	101.78	105.77	101.15	107	101.15	101.66	110.09	105.62	106.41	103.83	98.997	108.58	104.5	102.83	102.19	107.92	106.61	109.67	103.66	105.59	104.28	110.53	107.39	102.77	108.12	103.21	101.53	103.29
97.918	102.24	101.02	96.044	98.583	100.3	98.963	96.815	101.06	97.604	100.04	95.74	97.264	99.837	95.409	94.859	102.2	99.41	102.33	98.769	90.899	100.93	96.613	99.23	98.612	101.13	92.518	103.51	96.418	100.59	99.646	98.145	100.31	95.413	98.061	92.94	102.88	98.93	98.332	97.454	100.81	98.42	98.403	97.13	98.748	101.03	98.793	96.829	100.5	98.197
107.61	107.5	107.5	108.03	106.1	109.9	108.11	104.89	105.58	108.58	107.79	112.23	109.2	106.03	107.8	107.05	112.91	106.93	103.79	110.02	108.19	110.95	109.02	102.39	109.38	110.15	109.71	109.76	109.33	107.41	110.93	106.31	106.02	109.82	107.95	113.29	106.55	107.36	109.18	106.68	110.18	110.73	110.97	109.26	106.59	110.37	112.58	107.85	112.11	106.44
111.58	107.57	108.23	111.44	103.84	107.26	107.52	107.93	107.12	109.51	104.09	112.59	108.9	108.36	107.92	109.01	107.41	110.63	109.97	104.14	107.45	109.54	107.08	105.07	110.99	110.7	107.21	106.76	111.99	114.14	109.82	110.86	109.67	107.02	105.63	108.87	105.81	110.74	110.7	109.77	110.5	107.27	107.98	106.27	108.89	107.34	109.95	109.54	106.74	105.3
95.107	97.13	99.823	97.771	99.471	94.063	100.08	99.129	97.199	102.95	96.598	99.667	102.74	94.58	99.143	97.574	97.779	98.11	95.664	98.373	100.14	102.91	96.664	105.44	97.606	100.29	100.29	91.847	99.837	100.98	101	97.23	101.27	92.125	101.26	94.543	98.713	99.405	95.5	96.378	96.874	96.21	100.12	98.931	98.465	99.338	109.12	95.494	98.836	95.732
106.78	105.98	109.19	107.73	110.58	109.43	105.03	110.69	108.42	110.53	103.54	109.83	108.66	107.62	111.06	105.36	107.38	105.35	106.56	107.7	113.8	109.5	110.84	112.64	107.99	107.23	107.57	107.54	109.42	108.49	106.21	106.23	107.1	106.07	106.13	106.62	104.03	108.9	106.5	108.85	107.78	113.01	112.18	106.53	105.98	110.91	109.8	112.97	111.78	110.13
111.56	112.32	109.44	111.5	108.08	107.43	107.62	107.43	109.09	109.9	110.28	110.13	106.87	109.87	110.49	104.97	103.9	111.05	111.94	111.06	108.72	107.51	109.93	106.46	106.16	104.38	109.49	107.65	108.56	109.96	109.61	106.45	108.89	104.98	107.15	110.46	105.8	104.94	106.86	104.44	104.83	109.74	115.23	106.76	110.74	111.93	107.65	106.5	108.35	108.87
110.46	105.38	108.95	108.95	106.45	104.01	103.52	105.42	105.57	109.34	102.46	105.76	107.16	113.28	103.4	102.48	107.31	105.55	104.79	105.45	108.79	107.44	104.89	107.08	106.58	104.56	104.63	109.13	107.24	106.43	108.22	107.5	107.33	107	108.7	107.74	106.36	108.62	109.46	104.37	107.41	112.58	104.5	103.91	105.07	107.42	107.94	106.42	105.31	105.55
109.3	108.68	108.52	111.62	105.68	109.52	104.32	105.46	107.63	106.34	106.03	105.63	110.19	107.06	102.92	107.52	107.13	107.2	106.77	108.94	108.71	108.66	106.02	111.11	113.91	106.4	104.27	111.28	107.09	110.55	108.02	104.18	107.16	106.56	108.35	109.83	104.8	107.06	108.79	110.39	106.86	112.89	106.62	112.04	107.72	106.99	105.46	107.27	113.14	106.14
106.59	109.33	106.48	105.45	107.69	104.9	108.39	112.35	111.68	103.63	108.98	108.86	108.13	105.94	108.12	110.45	108.29	110.98	109.12	104.55	100.12	107.73	111.61	110.25	108.74	104.47	106.96	109.57	104.72	106.26	105.96	106.5	110.11	106	104.16	105.11	105.52	108.2	111.13	109.9	101.93	105.03	106.73	109.65	103.99	110.41	106.21	105.25	107.54	101.55
101.79	98.94	99.422	95.783	98.2	104.52	101.76	99.547	101.99	100.42	102.15	99.877	102.15	102.08	97.593	98.071	101.94	100.3	99.671	98.45	99.139	100.88	101.06	100.75	101.62	100.2	101.28	102.35	101.47	99.562	99.469	99.862	100.92	103.13	104.21	105.86	103.61	100.91	98.166	100.04	98.598	100.77	102.05	101.48	100.86	97.702	98.77	96.92	101.05	99.816
103.37	104.52	107.87	106.95	105.37	107.43	107.06	101.28	110.87	104.29	107.56	106.53	109.4	107.45	104.61	107.48	104.25	106.23	105.95	104.84	101.53	106.15	106.79	107.61	106.72	105.01	104.27	104.38	103.65	107.23	109.45	108.61	108.46	109.29	107.31	106.17	109.77	105.18	107.71	110.03	100.55	103.37	106.66	106.26	105.77	102.04	109.89	108.39	101.01	107.1
100.17	100.76	99.37	103.51	97.714	97.818	100.93	97.18	97.19	99.963	96.949	99.024	101.79	102.83	99.576	102.52	95.694	103.34	103.4	101.99	101.58	100.82	100.29	99.55	99.455	99.425	96.985	102.16	99.631	98.22	99.231	102.44	103.75	96.375	95.729	101.01	97.24	103.13	101.59	97.87	100.4	98.906	101.56	103	96.887	98.646	96.314	100.92	100.84	98.425
101.61	97.466	96.454	99.458	97.904	100.1	101.93	102.43	99.392	98.435	99.901	94.998	99.644	95.064	98.066	94.371	97.688	97.611	103.85	105.32	98.607	97.657	95.691	100.57	102.41	94.915	100.55	99.549	102.58	99.354	95.799	98.347	99.142	96.163	101.52	99.285	98.376	99.225	96.305	95.902	98.468	99.935	92.725	99.73	95.448	96.539	96.438	100.3	101.54	97.993
108.46	103.4	104.93	103.74	104.9	107.64	104.81	108.62	109.92	108.66	106.25	108.68	104.35	107.52	111.18	103.03	106.19	105.23	105.24	104.54	108.22	105.36	109.11	102.32	106.94	103.12	100.95	108.91	104.62	104.36	105.14	105.27	104.07	106.24	108.17	105.6	107.6	108.03	105.2	105.18	104.74	102.06	110.68	104.75	109.14	103.69	103.34	101.84	101.48	102.48
108.3	106.21	105.76	104.64	103.06	108.65	105.87	105.01	102.1	106.36	110.41	106.51	110.68	103.2	105.22	109.15	106.19	102.17	105.61	104.08	103.18	108.11	107.99	104.33	108.12	104.35	104.99	107.85	109.67	105.36	104.2	105.09	105.57	104.19	107.83	104.62	104.61	103.86	102.76	109.57	107.01	104.68	105.98	103.84	101.48	108.61	100.49	103.92	106.65	105.48
105.89	103.45	107.44	107.56	102.82	104.31	105.98	110.75	103.22	107.06	105.75	108.56	105.38	106.56	110.72	107.42	107.9	104.56	103.4	110.21	107.39	109.65	104.38	100.13	109.67	108.43	105.48	109.32	107.08	106.08	109.32	108.68	109.29	104.34	105.54	101.93	105.58	114.07	107.12	101.52	108.56	105.67	107.52	106.44	103.02	104.85	102.97	106.42	103.5	107.47
96.288	102.42	96.994	98.933	100.37	101.06	98.914	97.463	94.878	97.566	98.518	97.039	100.75	99.594	94.619	95.34	100.44	98.841	98.48	98.107	102.84	98.196	100.82	100.86	100.57	98.102	94.917	98.196	100.1	98.471	102.28	96.116	100.7	99.897	102.62	99.892	98.386	98.704	101.83	101.22	99.277	97.976	94.761	96.697	100.58	97.898	98.336	98.24	95.143	101.43
99.138	102.67	99.636	98.624	101.58	101.17	102.34	104.22	103.18	99.654	98.963	102.06	94.922	95.832	102.14	100.68	95.806	97.247	104.02	103.52	104.09	99.798	101.88	96.498	102.54	101.61	101.17	102.44	104.26	103.46	99.292	98.169	101.62	98.019	99.481	101.24	98.553	103.78	100.03	99.275	99.468	98.355	101.56	100.02	101.62	99.974	98.872	100.48	100.64	102.97
106.9	102.4	106.5	104.92	102.2	107.31	108.24	107.51	109.25	105.59	107.16	104.62	105.29	106.29	106.2	104.61	104.9	101.39	101.92	103.71	104.16	102.05	108.32	105.39	105.34	106.59	106.6	107.33	106.9	104.52	107.1	106.66	109	108.5	110.53	102.15	107.04	106.58	105.41	102.37	104.1	104	103.81	105.73	107.51	105.12	105.83	100.52	100.41	104.6
109.47	108.71	103	110.6	105.17	108.11	101.59	107.14	107.92	104.96	109.04	111.63	104.1	109.4	105.5	105.96	110.44	105.05	105.41	108.84	101.9	107.3	109.58	102.84	107.38	105.46	107.73	105.56	104.31	109.41	104.75	107.07	109.82	107.22	108.89	103.75	105.17	109.74	107.92	109.27	104.64	104.45	109.93	102.81	107.99	103.63	107.44	105.56	106.88	105.8
105.68	108.75	105.4	108.37	106.49	107.67	104.78	106.51	113.04	103.37	106.59	110.22	109.69	106.85	107.59	113.25	107	112.33	112.8	108.5	107.61	105.67	110.52	106.36	109.35	109.46	107.69	111.67	110.82	105.23	107.07	107.52	107.7	106.26	106.44	109.69	105.07	109.86	111.08	106.63	109.12	104.86	107.36	105.11	111.48	109.05	107.17	112.56	107.57	113.4
102.72	102.01	103.39	105.82	105.3	106.84	102.22	99.691	106.13	105.84	104.39	97.501	106.24	107.92	108.7	101.06	102.12	103.22	101.19	106.59	99.959	105.12	105.54	103.68	103.58	102.82	96.385	101.85	107.18	104.99	104.21	100.61	105.02	100.24	101.11	101.34	106.51	104.61	101.95	100.24	100.99	106.34	101.28	101.82	101.75	105.02	104.77	104.28	107.22	105.55
108.36	111.23	108.14	107.82	110.82	108.48	112.01	108.65	106.46	110.65	111.25	108.18	107.08	107.61	106.96	110.77	115.05	106.96	112.58	112.99	108.33	108.89	105.4	106.32	110.46	105.78	103.56	108.63	104.07	108.6	109.32	108.78	104.9	114.73	107.83	110.69	106.6	104.16	109.45	108.43	107.52	103.96	107.13	111.55	109.46	106.84	105.07	109.68	111.67	108.35
114.32	109.47	104.4	111.37	108.28	106.21	111.56	110.33	108.59	112.77	109.07	105.75	107.82	108.69	109.38	106.04	107.14	105.35	105.63	108.94	108.87	105.5	103.43	111.4	107.08	110.1	107.59	112.01	101.17	109.09	105.33	106.56	108.21	110.93	106.56	111.51	109.01	108.33	108.97	102.9	106.95	108.51	109.49	109.67	107.83	107.21	106.42	104.62	107.86	109.69
106.39	103.12	106.21	105.33	105.52	103.93	108.56	107.8	106.53	103.34	106.75	99.969	107.16	105.09	107.02	105.98	107.58	110.79	100.13	104.73	105.77	110.87	109.33	107.61	107.8	104.97	104.73	102.5	107.85	108.02	106.34	102.41	107.12	106.3	104.93	104.87	103.67	103.18	106.26	103.42	107.86	108.71	103.31	99.433	106.02	104.34	101.97	102.16	108.43	107.6
101.79	104.08	107.59	104.02	105.07	104.61	103.54	101.99	104.67	108.32	107.94	105.21	107.53	102.91	105.99	108.17	106.08	103.92	105.03	102.69	108.59	102.57	101.98	108.81	104.69	107.49	108.2	102.36	105.61	110.98	105.37	106.05	105.5	111.41	103.73	106.46	106.04	102.36	106.41	105.05	108.56	103.18	104.71	106.06	108.56	105.58	105.62	103.06	110.11	107.62
98.554	99.652	100.22	98.517	94.935	98.029	99.254	97.662	97.836	98.104	97.63	96.08	97.303	99.806	102.64	96.925	94.534	98.526	98.808	97.174	98.684	96.722	97.803	97.305	97.674	97.972	99.763	98.388	97.498	97.849	98.622	97.47	97.095	95.84	92.739	96.862	100.33	93	97.433	94.524	97.993	95.72	99.44	97.152	98.004	96.075	96.21	97.505	100.33	99.951
106.31	106.85	109.96	104.14	106.53	103.74	102.7	106.55	107.88	108.91	107.93	108	106.39	105.02	113.92	105.87	108.36	104.11	104.72	107.86	108.1	103.59	99.059	105.22	108.88	105.64	108.94	109.74	106.97	106.19	106	101.93	103.7	109.91	105.75	108.44	106.72	108.35	105.4	110.52	107.84	106.46	106.31	105.64	105.48	107.19	103.69	107.77	106.47	104.11
105.9	110.03	105.9	105.13	108.94	108.63	102.1	108.01	102.49	101.73	105.89	105.79	104.06	105.83	108.7	106.32	105.35	110.4	103.28	104.86	107.92	104.59	101.82	105.84	104.19	106.11	105.8	107.34	109.68	110.23	108.19	107.97	105.71	108.83	103.62	107.7	105.48	103.49	108.32	106.96	105.32	107.38	106.76	102.85	105.59	108.26	101.16	106.53	100.78	103.21
104.63	104.77	107.41	107.98	106.36	105.44	108.3	102.44	109.31	104.36	105.84	105.37	111.01	107.59	104.78	104.74	105.09	106.66	102.36	104.73	110.2	107.67	104.96	104.52	104.97	108.18	104.22	107.99	107.99	109.66	106.75	107.96	109.06	104.05	104.84	106.59	106.24	108.18	106	103.12	104.58	106.9	104.04	105.76	103.49	106.57	107.04	107.7	108.77	106.17
108.39	106	110.42	105.68	104.28	115.81	107.48	109.98	104.78	109.19	110.71	103.82	108.55	109.31	105.24	107.88	105.51	106.87	106.37	107.11	107.4	112.03	107.68	110.08	109.69	108.56	108.06	108.32	111.38	107.34	106.91	103.53	108.92	107.27	108.99	105.08	107.8	109.17	107.77	109.59	111.17	112.39	104.01	108.18	109.42	107.23	107.9	104.83	107.79	115.88
100.88	95.126	99.616	95.78	97.448	99.079	97.242	100.15	95.987	99.55	99.733	103.01	99.387	98.472	96.415	98.285	96.254	94.957	97.338	98.747	98.828	94.05	98.04	97.972	91.748	98.142	98.422	98.357	95.525	103.2	95.284	102.31	91.255	94.682	96.9	102.31	102.36	96.091	99.814	96.807	101.24	100.25	99.699	99.473	103.8	100.33	100.82	96.843	97.33	99.621
108.7	104.88	108.99	110.55	106.99	114.05	105.88	110.29	109.18	104.67	111.57	107.01	111.31	108.5	108.98	107.2	105.17	107.27	105.98	107.92	109.95	111.43	108.74	112.48	109.99	105.24	108.66	111.04	108.34	108.44	111.19	107.91	111.9	109.68	106.05	106.92	105.38	108.58	108.82	108	106.27	110.61	109.27	103.62	103.56	111.72	104.87	108.64	105.27	108.16
99.158	97.101	96.599	100.61	97.322	102.36	99.128	96.723	97.24	96.606	98.165	100.69	102.12	91.115	100.34	94.202	97.121	98.107	102.22	100.32	96.984	97.361	96.072	98.566	97.311	98.913	101.25	97.947	98.551	98.298	98.866	100.9	96.854	100.58	100.47	95.802	97.968	97.615	95.423	97.489	100.36	96.958	97.693	98.865	97.739	101.34	98.572	100.27	98.952	97.178
109.73	105.38	102.43	104.78	104.66	104.81	104.85	105.24	106.15	105.32	110.15	105.32	102.74	104.54	108.45	106.13	105.56	108.51	107.66	104.64	106.78	105.71	106.09	107.22	102.28	112.38	108.16	103.4	107.56	108.75	106.03	103.55	106.97	104.64	106.56	108.18	106.94	105.32	103.95	105.67	104.15	102.2	106.31	102.36	103.82	108.82	103.34	103.67	98.976	107.73
108.93	104.44	101.73	106.73	107.5	107.86	110.08	103.05	106.09	105.24	105.4	101.42	107.7	104.61	106.8	103.61	102.71	107.45	106.27	105.49	106.95	102.53	106.56	107.1	105.85	105.61	100.2	105.27	105.02	106.51	104.35	104.05	101.78	104.68	108.13	106.12	107.36	106.31	105.86	103.38	98.055	106	106.53	101.82	110.56	108.51	105.49	108.97	103.81	104.21
106.16	108.56	109.15	111.47	104.46	108.69	102.18	108.38	111.27	109.86	108.36	106.8	106.74	106.55	106.15	106.79	104.02	104.08	109.11	109.64	103.81	107.79	110.45	107.25	103.98	102.96	106.66	105.89	108.49	113.83	107.11	107.76	109.16	108.26	108.06	108.54	109.12	106.05	108.92	108.22	108.93	110.21	105.82	108.69	106.09	110.13	107.97	109.98	114.02	102.82
109.42	101.76	103.02	104.6	104.39	105.09	104.3	106.76	109.14	106.84	105.65	100.76	106.8	104.65	107.43	106.08	104.66	102.76	107.36	107.87	106.15	104.46	107.11	106.21	106.03	105.17	103.33	106.62	108.34	102.98	105.29	102.78	106.2	109.33	106.03	102.4	105.48	101.14	106.46	103.15	106.2	104.32	106.1	106.95	107.22	107.59	106.63	104	106.26	105.57
104.75	104.15	108.88	104.4	104.86	115.72	99.611	104.64	106.16	107.65	102.44	103.68	103.71	108.34	103.85	108.61	105.22	108.36	104.57	103.77	107.18	114.18	104.66	103.64	107.73	105.43	106.97	106.39	110.93	99.327	106.41	106.79	107.05	102.96	107.43	104.35	107.42	107.75	101.86	111.55	106.24	100.96	107.25	108.01	107.5	104.31	106.14	104.95	104.7	104.28
106.73	107.55	104.95	108.44	106.06	107.1	106.21	109.36	105.52	101.42	104.69	109.04	105.34	106.65	109.44	110.57	105.54	105.83	99.36	103.64	102.77	107.18	107.38	110.3	107.87	102.65	104.33	104.76	101.88	105.21	102.45	108.04	104.91	105.24	108.13	106.46	110.67	105.98	109.08	108.19	102.3	110.53	105.51	104.74	105.13	105.51	107.46	108.37	103.74	109.8
103.47	99.538	102.32	103.7	92.312	97.216	99.287	96.791	103.7	100.17	100.5	99.39	94.269	100.81	96.116	97.546	100.74	96.069	96.216	98.203	98.682	97.157	100.8	98.061	98.051	103.33	96.906	99.832	98.818	95.96	97.746	99.673	101.19	98.473	99.423	96.397	101.57	99.12	94.584	99.739	98.716	99.225	100.08	95.318	97.284	93.986	100.09	97.806	97.286	99.13
100.96	97.194	101.37	105.25	102.09	101.28	102.72	99.232	101.61	95.509	98.563	98.3	104.29	99.797	98.858	101.08	99.926	96.544	99.905	95.808	96.587	97.926	101.03	102.43	100.88	101.61	102.78	100.37	100.78	101.42	106.76	100.03	102.81	100.67	97.598	97.919	99.323	102.04	104.19	105.69	106.36	97.813	101.91	96.842	104.12	95.888	98.798	102.72	97.252	97.034
109.93	105.32	108.13	102.9	105.44	109.11	109.25	107.9	105.6	104.89	103.05	106.12	106.28	106.24	108.62	106.93	104.66	105.07	107.51	106.16	112.62	104.12	104.15	106.9	102.57	108.81	108.02	107.29	105.99	104.04	102.46	106.33	102.21	107.13	109.91	105.66	107.38	104.96	103.5	107.86	104.85	106.17	109.03	112.04	109.06	104.16	107.61	108.75	104.46	105.79
109.79	112.75	111.29	110.61	110.7	109.81	108.36	108.13	111.57	107.41	109.77	110.53	112.77	113.53	114.49	111.74	112.09	110.6	114.55	110.19	109.69	103.23	112.76	108.68	106.81	109.48	113.53	108.96	110.19	107.7	109.59	106.81	112.53	110.16	112.93	114.26	111.71	112.45	111.24	108.36	113.73	110.45	108.19	109.28	112.59	109.06	106.25	116.05	112.29	106.33
105.82	115.95	114.01	106.83	107.04	109.86	114.38	111.18	112.89	114.59	106	106.99	112.71	111.16	114.39	109.08	107.32	110.1	111.78	109.15	110.21	106.76	111.21	111.63	110.82	105.98	111.48	107.23	108.86	105.18	109.5	110.7	116.84	110.72	108.25	112.12	109.66	106.24	108.96	111.63	108.33	112.29	105.82	110.42	104.69	109.58	108.48	107.51	108.36	109.53
105.92	104.98	105.09	104.13	110.6	108.83	103.73	103.34	107.12	108.9	108.09	108.82	107.72	111.19	109.01	107.86	108.35	106.29	108.06	104.95	109.72	105.74	104.06	104.06	108.16	110.24	110.18	108.74	111.26	100.38	101.76	106.48	106.11	108.85	104.91	106.88	107.47	110.62	106.74	109.49	106.08	109.09	105.81	102.97	105.52	107.51	106.16	104.28	108.6	108.04
98.576	104.49	100.22	100.02	98.778	95.713	97.966	94.384	98.924	96.141	96.684	98.951	99.983	94.526	102.22	101.32	95.689	100.2	97.005	96.888	96.418	97.286	95.598	100.97	96.423	100.02	95.415	94.849	101.63	94.438	96.485	100.33	98.386	101.17	102.65	99.966	98.327	102.74	101.04	97.073	97.894	97.377	100.02	98.268	99.785	96.533	98.952	95.881	99.616	99.522
105.43	109.94	108.33	107.66	104.98	106.92	104.18	103.28	108.54	105.77	103.6	107.36	106.04	104.84	104.55	110.14	108.99	101.26	110.15	108.52	105.15	111.22	101.94	100.75	106.22	107.04	107.28	106.35	107.54	102.55	106.77	104.78	105.07	102.56	106.62	100.64	102.3	109.38	105.27	104.6	108.9	104.25	105.58	103.9	108.29	105.88	108.73	103.09	108.52	100.83
109.96	103.23	107.68	110.39	108.04	108.46	104.7	108.32	106.76	108.3	105.04	107.19	105.84	108.02	110.83	108.55	109.65	110.64	106.92	109.48	106.97	109.73	104.62	112.47	106.87	107.2	111.95	108.8	110.21	109.41	107.18	110.96	107.21	107.23	109.24	107.74	106.57	104.66	107.58	103.79	111.6	111.17	108.7	107.08	105.66	113.46	107.64	108.94	105.37	111.18
108.71	104.36	103.45	108.47	108.48	105.38	110.89	107.7	108.43	108.91	110.52	101.76	106.01	105.31	107.51	104.31	107.2	111.84	111.44	107.17	108.93	107.58	105.45	107.75	106.79	108.62	106.57	110.59	109.84	106.85	109.1	108.24	107.12	107.7	104.42	107.74	104.86	109.3	101.3	105.17	105.95	108.34	108.27	106.54	108.59	107.53	107.54	107.99	108.39	105.72
105.63	109.28	105.77	104.82	106.57	105.09	106.96	109.32	106.64	103.67	104.55	102.39	104.2	107.09	101.36	107.6	105.33	103.32	102.95	104.28	106.2	107.37	107.81	100.68	108.98	108.76	110.53	107.27	107.12	103.63	104.18	105.45	104.52	104.11	102.37	107.56	108.23	105.1	107.63	106.79	103.53	104.04	104.63	105.84	106.76	108.67	105.7	106.31	107.06	108.42
105.94	103.22	104.23	102.28	99.536	104.96	101.11	102.27	103.02	102.19	102.47	99.881	103.64	107.47	105.89	106.51	102.56	101.29	103.26	101.53	101.95	102.43	105.81	101.95	103.18	102.95	97.456	99.821	104.82	104.35	102.7	100.65	101.52	101.75	98.899	104.27	104.08	108.64	101.62	105.29	103.64	100.38	100.69	101.51	104.35	100.53	104.43	104.16	101.1	102.74
103.83	110	106.64	103.39	105.87	105.72	105.58	109.81	109.35	109.34	109.1	112.2	112.65	104.71	105.32	106.82	108.73	107.56	102.92	103.25	105.42	109.72	110.79	107.15	110.03	106.46	108.19	114.07	107.22	110.11	109.6	107.63	107.8	104.87	106.85	103.78	110.8	104.57	110.06	109.17	102.4	107.37	108.05	110.45	111.04	111.09	107.68	109.45	109.81	108.86
108.49	109.45	108.74	110.16	109.49	108.29	106.64	109.14	107.75	107.9	111.22	109.28	109.81	106.87	110.1	108.99	106.1	105.04	108.84	106.72	103.26	104.59	106.56	105.69	101.1	109.51	113.91	111.44	109.69	106.8	104.92	110.03	108.74	108.38	107.32	108.92	105.93	109.09	111.21	110.23	107.54	106.16	109.35	112.63	105.86	107.29	112.22	106.74	107.9	113.26
104.47	106.4	106.62	105.8	105.97	107.28	101.58	104.21	108.03	104.5	100.27	111.32	107.11	103.23	108.29	106.23	109.23	103.08	106.26	103.54	107.02	108.03	102.92	106.66	105.65	104.47	107.89	106.88	105.67	105.05	103.89	103.27	102.34	110.89	108.14	107.61	106.1	107.36	105.62	107.92	104.4	106.8	107.15	103.09	109.46	105.83	102.95	101.49	104.48	102.98
103.5	105.71	106.04	101.88	102.93	105.12	103.62	109.45	110.8	102.71	102.85	108.3	105.61	104.29	108.44	106.49	104.35	102.23	103.32	103.35	101.38	106.31	104.51	104.4	103.99	105.76	106.92	103.68	101.44	104.56	105.74	104.94	105.72	106.08	104.41	105.52	106.16	106.84	105.11	107.13	109.89	103.16	105.38	100.63	106.94	102.44	107.23	101.21	106.21	111.34
97.447	99.081	93.686	99.914	93.63	98.679	96.613	95.291	94.376	97.069	95.981	98.172	95.017	102.03	97.651	96.348	96.412	98.325	99.14	96.377	96.836	93.909	101.37	97.101	101.41	96.078	95.683	99.611	97.68	100.71	98.63	98.511	103.03	103.12	98.499	103.38	99.993	97.666	95.374	99.124	95.56	99.011	100.26	100.01	98.117	95.215	96.339	99.777	101.02	96.217
101.37	106.94	105.66	103.7	104.64	108.03	108.57	105.59	107.31	103.57	108.63	108.65	103.2	104.21	106.8	108.22	109.09	107.02	106.25	105.92	104.26	104.09	107.46	108.04	104.8	105.29	109.06	106.24	103.54	106.99	103.35	107.99	106.04	110.96	105.67	104.42	104.76	105.23	105.01	103.24	103.42	103.42	103.91	108.16	109.11	104.36	107.84	107.14	107.3	105.19
101.16	102.35	102.1	101.05	103.39	103.97	102.1	100.92	105.96	96.953	96.598	101	100.48	97.014	98.7	100.48	99.178	103.5	101.16	93.792	100.94	104.76	103.61	95.839	102.51	101.75	100.05	105.16	102.67	100.29	101.52	100.09	104.04	99.38	100.31	98.59	99.893	100.54	98.746	102.75	100.06	101.62	100.61	106.21	98.257	99.967	99.761	102.68	100.84	98.557
108.49	108.11	103.89	107.09	109.84	106.7	105.15	111.06	107.16	111.35	109.93	116.44	107.42	110.73	113.98	110	108.38	108.12	102.8	105.29	107.38	108.25	111.51	110.74	104.81	111.39	105.46	109.78	104.55	110.8	112.35	106.28	108.91	106.02	104.11	108.12	107.11	109.01	108.57	107.92	111.83	108.95	108.33	113.53	106.44	110.19	112.18	106.46	108.3	107.37
103.75	97.077	101.09	95.647	100.22	98.793	94.429	97.323	97.356	96.721	101.06	98.801	98.514	101.08	97.349	100.11	98.777	102.21	97.715	100.45	96.755	100.58	98.099	97.845	97.023	99.192	97.056	97.928	103.79	96.011	99.248	93.033	95.829	100.8	97.532	99.035	101.39	94.689	99.747	94.467	97.562	94.426	94.796	100.7	99.933	97.58	94.061	95.477	101.01	99.701
108.62	106.51	109.18	109.34	108.72	107.11	106.59	109.12	106.78	107.68	107.81	107.4	105.8	111.22	106.34	106.07	108.92	106.03	102.52	106	107.59	111.39	106.99	107.28	107.55	109.22	114.34	107.93	108.71	106.21	109.73	109.77	109.53	108.18	106.69	110.47	108.54	109.76	104.05	113.43	110.14	108.7	107.35	106.87	104.67	111.32	108.76	108.43	110.7	109.3
102.66	102.52	105.69	105.6	107.04	106.18	105.63	101.9	104.62	103.94	108.24	103.18	102.81	108.02	109.03	103.88	105.15	106.79	105.78	105.84	103.1	110.46	109.63	104.24	103.38	101.68	106.75	108.15	106.97	109.75	107.21	106.33	104.1	109.68	109.31	108.64	102.7	106.56	109.57	105.53	110.84	104.28	105.35	104.32	104.34	107.4	104.97	104.67	106.7	102.42
105.75	101.09	107.35	110.7	103.13	105.21	106.9	109.49	106.43	107.93	103.06	107.9	105.94	102.44	108.81	109.74	105.25	105.84	108.01	108.75	107.8	106.79	102.99	107.37	103.67	106.39	105.56	103.99	105.14	105.72	108.39	105.07	109.15	106.41	102.27	106.73	103.89	107.53	108.87	108.11	108.11	103.47	108.89	110.46	110.99	103.23	111.65	110.04	107.63	104.71
104.71	109.84	107.75	107.4	106.43	109.78	106.55	104.03	108.78	107.23	107.81	105.16	108.09	109.08	109.24	105.77	108.45	109.85	108.3	106.71	103.51	110.06	103.02	107.82	106.32	109.45	109.66	109.95	114.04	102.29	110.02	110.01	110.06	107.06	109.35	108.77	111.69	109.17	108.15	108.84	108.74	107.71	110.59	107.4	107.94	110.14	109.18	106.88	106.35	107.62
110.37	110.46	107.53	106.79	110.48	103.42	107.77	109.47	104.31	111.36	107.6	109.51	110.36	107.08	107.34	111.42	107.14	106.6	106.27	109.89	103.71	106.87	104.52	107.38	108.56	107.79	105.89	108.03	113.82	108.65	106.57	109.51	109.88	108.83	106.1	108.05	107.96	110.32	108.13	106.92	109.65	111.39	109.28	106.61	110.2	105.13	106.1	106.32	108.95	109.38
104.41	100.4	109.32	107.07	106.32	108.87	105.31	105.4	106.65	107.06	105.67	107.61	105.46	104.87	109.16	107.82	103.73	101.14	102.45	108.15	102.2	102.86	106.14	105.46	104.63	108.99	106.43	111.03	107.25	98.501	107.33	102.1	103.7	108.29	101.27	108.07	105.8	104.72	106.19	105.62	102.58	103.76	104.48	107.68	104.1	108.68	107.53	106.51	104.81	106.27
109.3	107.9	108.57	106.22	105.28	102.95	102.16	108.1	103.05	103.74	107.46	100.99	103.84	108.2	103.64	103.91	103.09	105.26	102.34	102.67	101.9	101.53	108.62	107.37	108.95	103.17	104.76	106.54	105.08	102.18	107.49	110.34	101.43	103.81	108.21	104.38	109.3	106.92	107.97	106.25	104.19	108.52	103.55	102.8	106.68	104.47	106.42	100.61	105.39	103.13
107.57	104.85	107.65	106.31	106.86	109.27	106.65	105.32	105.49	108.17	108.8	106.52	107.69	109.46	108.16	108.4	109.37	108.68	106.09	107.43	112.41	110.57	109.45	105.08	112.95	106.36	109.53	111.87	109.14	107.97	110.53	108.01	108.24	114.28	110.81	108.27	107.73	112.12	106.04	108.24	107.85	107.82	105.77	105.66	105.6	109.05	107.55	107.12	110.72	103.21
105.84	110.94	105.89	106.91	105.93	110.02	108.33	105.18	108.6	107.25	109.98	108.47	104.19	103.42	106.38	110.19	104.22	106.94	111.2	107.54	106.19	109.36	111.34	108.98	111.21	111.13	104.08	109.15	105.01	108.02	106.41	106.57	109.96	109.09	101.18	110.29	110.45	104.08	105.48	106.25	107.08	108.33	107.55	109.95	102.2	107.51	105.43	107.88	105.83	108.37
103.52	106.73	107.23	109.66	107.12	105.49	108.82	103.86	104.21	104.66	109.3	104.46	106	104.13	104.69	106.98	104.54	103.92	105.99	104.52	105.84	103.64	107.71	103.3	107.54	105.31	107.69	106.45	103.2	107.88	111.7	106.64	104.54	105.95	106.22	111.08	105.29	103.99	109.88	105.17	106.4	101.63	106.16	103.9	110.6	105.55	103.44	104.54	105.24	103.17
107.14	104.92	102.57	107.63	107.15	109.76	106.77	108.25	107.53	104.25	105.2	108.3	107.66	108.64	107.09	105.55	106.39	102.57	104.58	106.09	105.85	110.07	102.05	107.02	105.54	106.1	105.48	105.95	106.53	106.14	106.87	106.8	112.27	105.52	104.8	106.95	105.84	100.58	108.22	106.71	106.83	108.57	108.75	105.36	107.69	104.82	107.16	109.43	104.66	106.73
109.76	105.26	106.92	106.67	107.09	105.65	99.909	105.33	106.3	107.35	104.52	107.51	101.21	105.76	102.77	110.19	105.04	109.2	106.22	108.06	107.01	103.36	106.69	100.09	108	105.06	106.19	109.79	104.74	104.07	103.38	104.65	104.24	107.97	99.505	105.65	101.18	110.05	105.38	108.68	105.89	103.73	103.92	105.45	100.63	107.85	100.28	104.39	107.27	105.15
107.84	105.78	100.46	104.49	104.68	105.03	104.29	102.03	105.31	107.45	104.38	107.17	107.64	102.39	109.28	107.94	104.94	109.08	107.26	108.57	105.77	106.19	102.68	108.55	107.57	107.8	103.65	106.05	106.42	107.37	99.962	102.89	103.58	104.67	107.52	105.1	109.69	104.2	107.75	108.48	104.26	105.32	105.94	103.64	105.56	106.67	103.34	104.06	106.5	104.14
104.06	107.29	110.32	107.9	109.93	111.02	101.37	105.84	104.5	107.24	106.06	105.63	109.62	108.61	102.85	104.08	107.88	109.89	107.18	108.29	108.06	105.54	110.45	106.43	104.92	103.29	106.66	108.18	109.44	106.84	107.96	107.65	105.6	103.15	105.2	105.52	107.5	107.59	109.89	108.49	108.5	105.2	103.08	106.57	104.44	105.19	109.62	107.54	102.97	105.97
98.84	101.69	103.57	101.59	99.101	105.05	101.28	101.91	99.879	101.57	102.36	99.375	100.73	98.053	98.656	103.26	101.87	98.64	102.18	102.42	98.642	96.99	101.25	98.725	93.341	103.12	104.71	96.374	101.71	98.042	101.46	106.99	105.59	97.703	103.33	98.811	102.49	103.7	106.01	101.66	100.96	97.088	101.69	99.474	103.56	99.48	97.605	102.92	101.75	98.314
108.5	113.28	110.71	112.58	109.35	110.27	109.96	112.33	108.85	115.57	111.9	111.13	110.87	112.36	111.57	109.33	101.67	108.15	106.68	111.54	108.14	106.7	114.47	113.87	112.68	108.69	112.47	108.87	111.03	111.22	107.38	110.29	114.24	109.91	107.72	110.71	109.9	111.51	107.22	109.64	108.18	110.24	107.49	110.81	108.52	113.62	109.11	108.17	112.75	109.98
98.51	101.06	102.55	98.799	96.132	101.83	103.88	104.37	101.94	98.738	102.33	100.12	96.301	100.72	100.14	94.588	100.26	99.66	101.94	101.34	99.862	105.57	99.498	99.108	100.49	100	103.66	104.63	95.69	101.06	101.72	97.644	98.959	96.986	98.248	103.26	98.658	99.762	92.488	97.123	103.16	101.07	98.682	97.071	99.646	99.221	98.774	98.661	97.898	98.525
97.549	100.04	100.63	101.25	98.661	102.32	101.27	100.52	103.18	97.58	97.198	98.398	97.634	101.19	101.65	99.264	101.51	99.313	98.326	100.86	100.3	103.45	100.47	101.83	96.578	96.622	108.94	99.241	102.65	101.85	100.45	103.49	105.71	97.127	101.07	97.831	99.445	103.64	103.46	97.92	97.549	96.774	102.74	98.999	99.509	101	99.654	102.14	100.46	99.892
100.62	105.95	106.51	103.87	104.51	106.71	102.28	108.15	103.9	105.56	106.5	105.65	106.4	102.99	102.87	108.73	106.52	100.22	107.46	103.28	104.08	106.69	107.48	105.23	106.15	107.01	104.84	107.31	107.54	107.37	102.95	105.35	109.14	101.43	102.89	107.77	105.56	108.4	107.31	102.41	107.08	103.82	108.66	106.6	106.69	111.84	102.68	107.5	103.21	104.86
109.24	110.22	109.11	110.5	110.86	111.31	110.05	108.87	106.04	107.81	106.76	108.26	107.62	106.83	112.72	106.07	106.74	107.25	109.18	106.37	109.44	107.53	104.95	107.66	109	106.6	104.54	107.28	108.31	111.16	107.51	104.51	105.81	106.01	103.85	111.28	109.66	107.94	105.73	105.12	110.22	109.13	113.59	109.55	103.7	105.45	109.31	112.09	108.48	104.03
94.208	103.61	97.999	102.35	99.106	100.02	97.689	100.12	101.96	101.19	97.19	99.22	100.1	100.72	99.235	98.857	98.232	98.871	95.277	97.995	104.53	94.499	98.497	95.163	97.798	104.94	102.43	99.913	105.18	99.548	95.807	101.07	96.879	102.68	104.69	97.827	99.035	97.737	100.87	100.94	101.39	102.43	95.532	99.594	99.288	101.89	93.838	103.98	102.35	99.485
109.96	109.16	104.11	108.57	106.09	109.22	106.63	109.91	104.38	105.23	107.23	106.66	103.51	104.13	105.77	101.82	105.71	105.48	106.16	100.06	108.83	111.37	104.01	105.82	104.04	107.5	105.39	106.84	103.75	104.28	104.46	105.14	107.8	111.29	107.94	111.08	101.74	105.05	98.5	104.8	102.05	102.27	109.28	101.81	103.97	105.89	105.1	106.33	108.74	106.5
105.12	105.6	105.34	105.29	107.11	101.5	107.38	106.47	105.82	104.95	106.12	105.67	101.18	104.9	109.41	105.16	102.38	110.07	104.39	106.64	103.7	107.5	111.34	103.67	106.37	107.17	110.96	104.82	102.71	104.44	103.79	105.07	109.19	109.21	104.3	105.58	105	104.61	109.26	101.95	102.5	106.27	104.95	108.1	104.53	97.179	108.18	103.97	104.11	106.06
103.12	100.91	100.27	103.14	99.753	102.11	106.69	100.63	105.3	99.838	103.56	104.61	97.777	101.07	102.31	102.01	104.19	106.16	103.05	98.525	103.84	99.831	102.11	101.87	109.22	100.9	102.05	105.95	99.175	107.09	103.04	102.33	102.04	103.67	102.68	100.44	103.94	103.65	100.58	102.46	102.79	100.59	101.8	103.3	103.53	98.895	100	100.5	103.79	103.39
103.01	100.69	101.36	104.94	102.24	103.55	99.049	96.532	102.67	102.4	99.385	99.368	99.893	99.931	103.82	103.01	100.76	102.65	101.01	99.988	105.77	102.95	100.46	101.89	97.849	100.64	103.26	97.309	97.057	98.49	99.735	104.1	100.84	100.04	97.59	104.93	103.4	103.26	98.38	102.47	100.2	99.824	102	102.04	100.72	95.144	100.23	102.18	105.79	102.52
105.35	105.84	106.85	103.62	106.74	106.48	106.61	106.49	106.28	107.98	101.33	104.94	104.65	104.07	109.34	100.3	105.48	104.54	105.8	103.49	106.63	103.77	105.63	107.02	102.29	105.66	102.64	103.16	107.25	107.27	104.6	103.96	99.227	104.15	104.46	105.69	102.11	101.98	108.06	102.4	103.77	108.06	105.02	107.06	101.95	101.79	105.89	105.97	102.33	108.05
107.71	106.67	109.51	109.6	108.34	111.8	103.95	108.3	105.62	107.64	103.21	106.87	106.08	108.75	109.68	110.36	109.32	110.81	107.94	109.17	108.67	109.1	104.24	107.94	106.88	111.93	108.03	106.79	107.32	112.5	106.08	105.67	110.18	106.59	111.91	104.91	108.73	109.35	110.86	109.57	106.89	107.63	103.91	105.97	104.45	109.21	108.04	112.15	110.03	108.97
107.54	109.58	109.35	112.28	114.32	110.55	111.23	108.01	107.97	109.74	110.51	111.23	106.68	111	104.67	106.29	110.25	111.42	106.24	106.17	112.42	111.09	109.25	109.05	112.46	106.14	111.13	107.66	111.51	107.28	105.85	109.45	103.8	108.63	105.45	106.06	106.7	110.34	108.27	109.74	109.74	106.98	109.02	109	109.21	103.65	108.72	109.72	113.07	108.28
102.98	108.67	107.88	106.35	106.85	111.69	108.09	108.56	111.52	108.79	107.33	102.54	105.37	108.92	108.24	110.68	106.92	109.11	111.14	105.74	105.68	111.15	106.26	111.34	106.62	105.82	107.75	110.79	107.09	109.11	108.02	107.48	107.6	109.5	105.79	108.47	108.53	106.85	110.91	106.12	102.8	107.85	106.71	106.55	107.87	112.08	103.92	103.89	105.23	105.55
109.67	111.01	109.74	107.3	103.95	112.74	108.88	105.83	106.24	108.72	109.96	109.16	107.02	104.02	109.47	101.74	113.33	106.79	109.69	105.79	107.58	110.91	108.27	109.7	112.48	106.35	107.29	108.61	104.79	106.29	109.02	109.79	110.09	107.43	111.77	104.07	112.21	107.5	107.79	106.86	109.21	110.86	111.04	110.16	109.24	105.62	109.92	107.04	106.61	104.36
98.988	100.84	98.213	100.93	97.634	100.28	95.471	97.4	97.083	98.822	98.49	100.95	99.519	96.944	97.616	96.448	97.708	97.859	103.25	100.74	97.567	101.3	96.184	100.08	97.586	100.29	101.95	97.998	98.942	97.453	96.971	101.56	97.491	97.064	95.943	97.691	101.99	98.275	99.386	99.111	98.399	97.004	97.649	98.909	99.574	102.1	99.242	96.039	94.761	97.333
101.44	104.6	107.83	107.56	107.33	103.9	101.97	104.5	103.54	107.09	108.87	105.73	105.01	106.11	104.34	106.83	107.58	99.882	106.44	107.48	101.4	100.41	106.33	103.65	101.81	107.93	102.28	103.29	104.57	108.15	101.6	108.16	104.64	104.05	107.73	102.76	103.8	108.6	106.15	107.97	104.85	107.28	106.34	110.99	105.34	106.25	106.54	105.98	104.72	107.95
109.14	106.22	103.48	110.11	105.23	105.39	107.29	104.38	100.64	105.74	102.44	106.09	101.29	107.76	102.83	105.98	102.65	106.37	104.04	102.8	107	102.78	107.85	104.45	105.35	108.52	104.6	105.29	103.99	106.96	104.3	108.23	109.45	107.02	104.28	109.48	105.01	109.1	99.975	105.52	106.88	105.77	108.02	107.98	104.84	104.73	106.56	110	108.11	102.99
109.41	107.66	109.38	109.76	106.94	106.77	108.03	108.72	106.63	109.56	109.09	106.25	102.88	107.06	108.48	104.47	110.57	109.76	106.22	108.14	105.65	110.67	108.1	103.74	110.88	109.56	108.52	107.5	107.98	107.48	110.18	110.81	109.84	106.16	108.21	108.39	112.45	109.77	109.23	109.41	109.6	110.04	105.21	108.86	105.05	111.48	106.01	110.1	111.97	108.99
109.94	106.3	108.94	106.54	107.45	101.44	112.41	112.72	113.27	109.34	111.02	103.62	112.27	109.21	112.03	107.79	107.44	106.91	108.83	110.07	107.44	107.79	113.69	109.13	109.82	108.02	111.22	111.44	109.57	108.95	108.88	107.65	107.34	108.73	105.81	105.48	105.04	108.36	110.07	111.2	111.48	102.52	108.54	107.76	101.08	104.57	109.9	110.73	103.76	107
99.939	102.28	99.088	100.26	98.453	105.89	96.584	100.17	99.156	100.12	101.06	105.28	98.984	98.964	99.484	101.4	98.256	101.41	103.19	96.723	104.61	101.88	100.43	100.1	104.72	100.93	98.654	101.99	103.31	97.155	99.026	101.14	99.218	100.9	101.44	101.68	98.734	103.9	98.504	93.997	99.342	100.1	98.755	101.6	97.111	104.27	100.55	99.618	103.23	97.57
105.9	108.91	103.71	107.29	107.07	103.67	110.19	105.48	107.42	106.48	109.54	110.15	106.04	108.55	105.21	106.36	106.11	103.45	107.76	107.87	106.99	105.75	106.75	109.47	109.9	109.36	108.27	103.59	109.65	108.19	107.01	108.73	104.18	105.6	107.34	106.73	108.41	113.46	113.92	107.17	109.59	105.48	106.65	105.95	112.02	107.04	110.37	103.58	108.7	111.01
104.05	94.687	97.474	100.89	99.163	100.58	97.966	97.465	97.833	100.38	99.759	92.837	99.213	95.451	101.34	94.42	99.648	98.177	97.938	91.649	98.938	96.585	95.084	99.521	97.318	98.609	95.725	97.222	96.128	99.359	98.675	99.913	100.61	100.48	100.11	95.459	97.389	100.21	93.746	96.437	100.55	99.389	100.12	96.233	98.394	98.869	98.241	98.922	99.402	98.609
107.32	106.92	103.64	107.34	104.1	108.43	102.78	106.84	110.46	107.57	107.74	109.7	102.43	105.2	103.5	107.15	107.37	101.27	108.23	104.99	100.49	107.31	104.56	104.48	106.35	106.69	107.04	102.98	103.74	104.13	108.09	103.79	105.16	104.88	105.74	110.8	108.56	105.07	108.86	102.59	108	104.3	104.28	103.79	106.7	111.54	106.28	103.43	103.99	105.26
98.013	98.864	102.21	105.43	100.07	99.7	93.767	94.634	99.345	96.917	100.65	99.489	99.606	101.2	101.26	102.17	102.13	100.01	99.462	98.616	102.29	101.52	99.224	99.689	98.754	102.44	99.979	101.61	101.62	99.801	101.78	101.65	101.84	101.43	96.348	100.49	101.46	97.717	101.76	99.583	99.535	100.52	99.946	96.241	96.8	101.74	99.853	98.848	103.05	101.71
104.58	108.14	106.27	107.38	106.55	102.17	103.41	105.45	104.66	109.97	100.9	108.03	104.38	105.58	102.28	103.25	102.7	108.01	102.35	108.06	109.05	104.79	102.68	107.83	105.84	106.21	105.82	106.62	106.32	105.68	107.12	107.19	103.87	105.26	102.94	103.19	109.48	111.82	105.62	104.1	105.72	105.31	106.34	103.3	106.93	104.28	103.38	107.97	106.98	101.93
106.24	104.56	110.56	104.61	105.26	105.54	106.66	105.18	104.98	107.75	104.41	107.72	108.36	104.01	110.07	104.78	104.09	105.68	110.4	105.92	102.36	107.03	103.21	107.2	105.62	103.62	103.85	107.15	105.86	107.85	106.77	107.99	109.01	108.1	108.09	102.76	110.56	104.72	106.38	111.2	104.56	102.62	106.19	106.25	108.56	114.26	103.03	108.75	107.17	106.79
92.465	98.825	98.04	96.108	100.63	98.425	93.459	96.022	97.894	97.654	95.637	93.707	92.953	98.96	101.18	96.576	98.974	98.487	98.222	92.707	97.359	99.881	98.862	94.017	95.092	100	100.07	98.872	98.094	98.936	98.697	99.034	94.14	99.357	103.96	97.589	101.07	99.657	100.7	97.008	99.784	100.89	98.715	100.1	98.096	97.934	96.101	101.14	97.443	97.488
110.76	109.33	110.82	114.47	110.85	109.85	107.92	110.83	109.21	107.43	110.41	108.03	106.19	109.24	111.22	111.38	111.64	110.8	108.08	111.83	108.39	114.79	111.25	111.64	110.55	109.36	109.42	114.89	109.38	107.63	114.67	108.68	109.88	111.39	113.93	113.13	112.61	107.18	110.42	103.2	110.45	113.13	106	111.21	106.78	113.95	113.78	107.42	108.32	114.03
103.23	103.36	102.63	105.23	103.64	111.63	107.18	104.79	106.51	108.62	107.04	100.79	102.89	104.86	108.81	105.55	106.47	104.76	104.19	104.34	103.03	102.94	107.49	104.4	107.38	107.52	102.32	109.24	109.85	105.89	105.73	107.72	108.3	105.24	105.46	107.9	109.47	99.226	107.35	105.35	107.54	110.82	103.56	107.81	111.16	103.46	105.32	111.72	106.23	106.93
104.17	110.82	110.11	110.71	106.62	107.95	104.9	108.97	104.92	105.7	108.54	107.6	106.38	105.13	112.75	105.95	106.27	108.11	104.76	107.89	108.94	108.97	110.16	107.04	106.35	107.04	103.21	105.65	107.69	112.81	102.82	109	110.36	109.25	105.6	108.04	106.6	109.57	110.98	108	112.31	107.34	110.95	113.33	108.37	111.5	108.22	101.6	109.87	110.16
108.24	105.06	106.77	109.71	105.87	108.74	107.69	110.28	104.33	105.13	106.94	105.66	111.72	108.41	107.8	104.82	109.76	112.09	106.84	105.61	112.46	110.3	111.45	109.29	110.43	106.02	106.98	108.95	110.95	107.86	107.98	104.72	108.34	107.84	106.74	106.73	106.47	107.8	108.63	110.04	107.17	112.29	103.6	104.99	109.78	104.18	107.22	105.98	111.77	109.48
97.844	101.53	102.89	98.278	106.12	101.87	100.69	102.68	103.9	100.84	95.404	104.51	104.29	103.55	101.03	97.515	96.285	98.065	105.84	97.266	98.904	98.504	103.82	102.66	103.72	101.63	99.515	102.81	100.6	100.42	102.5	101.3	101.55	102.55	99.464	100.2	103.67	99.048	103.67	100.24	101.79	98.448	98.605	100.69	103	95.944	99.681	98.637	99.845	96.815
107.11	109.75	103.97	111.25	105.19	110.31	105.21	111.92	106.44	106.46	105.14	111.34	111.1	110.08	112.9	108	107.16	108.43	105.77	106.22	104.95	108.65	111.33	102.48	107.49	107.75	106.72	106.97	104.59	109.72	111.62	107.56	109.47	109.27	103.86	113.5	108.51	107.57	109.16	108.39	108.02	114.76	109.75	108.8	108.88	106.39	107.57	108.1	107.4	105.25
97.905	100	97.515	99.828	101.92	103.14	98.497	93.925	102.13	98.871	97.304	100.64	100.44	98.471	98.93	102.01	99.77	97.66	96.631	98.054	103.54	98.167	96.231	100.26	95.896	99.063	101.17	99.017	95.934	95.271	95.751	97.382	100.12	100.39	100.52	98.109	100.56	104.37	104.87	98.208	97.762	99.034	95.04	95.011	100.17	97.586	100.06	94.824	95.123	99.935
101.92	99.047	94.636	95.415	100.38	100.73	96.965	100.53	97.647	101.12	99.198	98.3	98.848	102.43	98.959	101.55	96.655	96.825	98.394	98.555	97.972	101.6	96.789	100.86	101.07	102.93	105.56	96.464	98.914	95.593	96.776	96.719	101.99	102.08	99.06	96.526	96.375	99.26	99.432	99.688	98.542	95.728	98.939	98.977	95.821	101.58	101.87	97.315	99.915	98.128
109.98	109.73	104	108.79	109.56	108.16	108.94	105.12	105.62	113.87	107.21	111.66	108.88	107.4	108.31	108.24	106.91	106.92	104.39	103.97	109.88	112.29	107.34	107.83	104.02	108.33	103.92	103.26	108.97	111.96	107.78	103.98	109.89	111.15	112.27	108.81	104.16	111.4	103.85	110.69	107.23	105.47	106.9	107.75	108.06	107.76	108.01	104.82	110.46	110.03
107.98	106.2	114.62	113.43	111.66	111.19	108.2	105.07	108.54	113.83	109.65	108.92	106.63	114.83	107.53	107.42	103.35	107.95	110.87	108.93	111.88	114.84	108.89	109.14	109.15	107.71	110.59	111.62	108.45	106.61	104.64	108.53	110.59	105.57	107.88	110.36	106.47	109.49	110.66	104.69	108.18	109.79	106.48	107.75	108.81	108.35	107.54	108.17	111.62	109.58
106.88	107.02	109.88	104.57	105.55	106.28	106.52	110.48	104.25	105.86	103.79	107.15	108.38	105.76	103.7	108.04	104.82	101.68	105.72	104.65	104.75	108.83	108.73	103.07	105.96	110.99	110.08	103.85	107.42	106.06	105.5	101.58	109.49	108.31	107.16	107.49	106	102.19	103.01	106.52	104.72	105.96	103.52	111.2	105.91	106.42	112.23	109.85	109.14	101.97
105.39	108.78	107.34	105.37	105.09	109.21	105.4	105.18	104.04	105.49	107.4	108.71	104.91	106.77	107.92	105.98	105.24	104.34	112.25	103.49	105.83	106.72	102.22	105.31	105.61	104.98	106.06	105.16	108.58	108.36	105.93	105.32	107.5	103.22	104.62	111.49	107.91	108.39	102.56	104.55	102.8	107.88	108.66	104.55	108.5	104.31	107.17	103.7	110.42	104.23
108.03	107.56	107.15	110.44	105.76	105.61	104.4	107.97	107.68	105.52	104.92	108.77	103.69	110.24	107.95	107.7	106.32	105.51	106.15	105.49	101.19	105.29	108.32	105.21	102.37	106.08	107.2	102.1	108.36	109.44	107.51	106.41	103.85	101.86	105.73	106.97	104.86	109.19	108.46	106.8	106.65	107.84	105.71	108.44	106.69	107.1	106.82	108.97	111.79	107.08
107.65	110.66	102.33	108.47	105.87	111.18	105.85	102.63	103.92	105.97	111.07	108.89	107.39	105.21	103.05	106.25	112.03	106.37	110.98	110.2	108.49	107.37	105.46	109.41	107.66	106.97	110.13	105.04	109.35	112.25	104.17	108.76	110.25	108.03	109.37	111.51	109.85	106.52	106.88	106.63	110.43	108.55	108.05	108.52	106.63	111.37	106.73	110.27	108.74	105.85
106.77	103.23	108.07	106.57	104.65	109.57	107.43	105.42	106.69	109.47	107.15	106.37	107.38	106.13	103.9	102.14	101.22	106.14	109.52	103.71	102.73	107.86	106.59	103.59	106.24	105	105.65	104.71	106.11	98.845	106.1	106.56	109.74	106.88	104.16	106.6	104.68	106.64	103.96	107.45	104.14	104.63	105.25	101.43	104.45	103.96	108.87	106.51	107.33	102
104.16	105.16	105.9	108.49	105.72	102.38	105.48	99.857	106.99	103.98	103.61	109.8	108.04	106.23	104.12	108.73	105.02	106.52	111.67	105.99	106.06	109.11	104.92	107.91	106.18	114.56	108.26	103.91	105.49	103.66	101.77	106.8	105.31	108.39	105.55	104.95	107.8	103.83	106.63	109.72	104.41	105.38	106.78	106.23	106.16	108.93	103.02	102.2	105.1	107.84
104.66	106.38	106.37	107.77	107.59	108.14	104.38	106.72	102.82	101.59	105.71	105.36	105.75	104.97	105.3	113.09	102.3	110.77	107.91	108.06	106.39	107.21	105.5	104.25	104.56	107.75	104.37	105	107.54	101.86	103.93	109.88	105.48	103.68	110.82	106.27	102.16	101.57	104.2	104.95	102.74	105.47	104.38	102.33	110.14	106.19	106.33	106.19	102.87	104.25
97.331	95.395	100.33	98.099	91.877	98.887	95.357	97.034	101.78	96.972	99.686	99.506	99.847	95.766	96.64	96.715	96.885	95.673	95.113	98.803	96.275	98.325	97.753	99.6	93.177	103.22	97.7	98.881	103.04	101.72	98.561	96.847	98.873	98.227	94.932	94.664	95.639	95.738	99.044	96.742	97.271	94.392	97.667	100.29	100.09	99.388	99.948	97.07	99.919	97.244
107.48	102.06	109.89	109.99	102.23	103.24	108.98	105.6	105.24	103.6	108.09	103.39	105.08	108.15	113.83	107.93	105.41	104.31	108.12	102.24	101.7	104.26	106.32	108.39	105.72	107.04	106.92	107.73	106.07	107.5	106.19	103.75	106.88	109.02	109.84	104.96	104.6	109.59	110.61	102.04	104.91	107.89	106.32	103.24	102.88	107.74	106.48	104.75	105.53	109.36
99.186	99.452	100.71	103.73	96.275	98.886	101.92	99.131	101.99	104.26	104.18	108.11	98.066	100.78	100.35	101.45	104.09	99.973	102.83	98.08	99.881	101.43	102.98	102.22	103.14	103.31	101.46	102.11	101.59	99.88	105.16	102.32	101.3	100.95	101.5	103.91	105.44	99.399	106.47	103.99	108.33	101.71	104.41	101.71	99.093	101.64	105.98	106.32	105.6	107.03
107.34	109.66	106.83	105.1	111.05	106.63	106.49	102.99	105.97	108.25	106.02	107.7	104.99	106.37	109.9	107.46	105.68	104.63	106.21	105.35	109	105.19	104.18	108.51	107.31	106.25	106.1	108.78	107.6	109.41	107.21	106.56	106.82	108.98	106.32	105.07	106.18	106.56	105.01	104.74	108.38	102.01	103.87	107.43	109.2	104.81	108.33	107.63	101.92	106.35
98.434	100.92	102.82	101.53	99.463	98.08	102.29	102.45	101.86	98.124	100.88	98.984	98.263	99.89	101.97	102.21	103.65	105	97.222	104.44	98.498	101.98	98.749	98.56	101.34	101.07	102.36	97.427	99.829	100.72	104.86	98.024	97.314	97.373	98.142	100.85	102.48	99.594	101.51	96.515	96.245	102.6	100.04	100.12	96.356	100.92	107.55	105.69	100.65	99.841
105.1	106.15	110.85	111.37	108.77	110.28	108.91	105.95	108.29	107.77	110.76	107.07	114.2	105.77	105.78	108.42	108.52	111.46	108.32	109.94	107.95	102.27	107.52	107.05	107.63	107.84	111.47	105.94	108.33	107.17	107.58	108.44	104.98	105.95	106.92	103.13	107.62	111.13	106.41	114.34	105.27	104.25	108.87	109.84	108.85	106.76	107.64	104.61	108.4	110.33
99.195	97.267	98.19	104.46	98.117	97.495	104.2	99.115	99.586	91.277	101.2	101.66	98.744	98.162	98.639	99.047	97.531	100.86	97.971	102.15	99.375	100.58	101.21	99.721	107.85	100.18	100.02	98.849	97.865	97.404	100.68	94.716	106.41	95.058	99.82	100.36	99.659	100.56	98.956	100.44	96.838	100.93	94.092	99.241	98.676	99.059	102.38	98.281	99.63	98.39
103.68	108.21	103.3	105.72	103.9	107.81	106.93	105.27	101.46	105.56	103.45	103.89	107.08	107.9	107.52	105.29	105.41	105.49	109.27	106.66	104.65	103.23	107.23	106.46	109.26	103.02	108.66	107.65	102.55	103.41	109.44	107.66	103.77	108.75	107.75	106.45	107.21	109.09	104.62	106.26	110.73	105.88	106.2	99.833	107.55	105.16	107.79	102.88	106.55	103.21
106.18	97.918	95.252	98.031	95.366	98.667	98.011	98.748	99.864	95.146	101.01	96.45	97.254	100.18	98.68	94.921	95.226	97.582	95.188	98.558	100	97.352	97.161	99.191	100.91	102.28	97.241	101.99	101.74	96.109	96.848	98.695	99.354	99.626	94.621	96.501	98.37	96.958	95.75	100.31	96.837	98.103	103.4	97.099	102.02	99.237	100.95	94.805	95.691	101.95
106.19	110.95	106.13	103.33	110.48	107.76	109.22	108.78	105.68	105.62	107.61	107.45	108.01	107.58	104.8	107.24	107.23	107.5	112.69	105.19	104.45	110.2	104.1	106.62	105.04	104.63	106.52	106.81	108.16	105.98	108.19	106.24	102.93	109.28	105.46	105.62	104.42	108.11	103.78	104.64	104.99	103.15	105.94	111.51	111.71	106.91	105.07	104.31	106.76	105.09
105.47	105.93	106.38	111.17	108.95	108.17	110.12	103.37	106.68	96.332	107.69	104.77	107.75	104.5	104.63	109.98	103.73	104.35	105.88	102.6	108.37	101.86	108.3	111.57	105.47	106.56	106.91	104.96	106.35	107.47	106.73	101.56	108.15	105.25	110.53	108.11	106.01	107.62	101.62	107.78	103.01	101.16	104.48	108.02	108.22	100.28	104.47	103.39	106.18	97.588
104.1	107.25	106.16	106	103.06	111.21	105.13	104.3	109.74	106.39	103.31	109.69	103.69	108.01	102.1	109.46	108.02	105.76	109.65	106.94	107.02	106.12	108.86	106.08	106.07	106.12	102.85	107.14	108.65	104.6	104.87	110.43	105.02	106.96	105.19	103.72	105.4	103.78	109.54	108.64	107.44	104.06	110	102.83	104.53	105.89	104.26	103.66	106.27	107.14
111.13	102.76	106.67	111.72	105.89	106.66	101.54	108.4	104.58	106.5	99.484	106.79	108.16	108.12	104.28	99.15	108.34	104.48	103.18	103.65	106.78	106.73	108.15	106.54	102.84	105.06	108.97	105.29	105.11	105	105.81	107.24	109.41	103.21	104.13	103.05	101.39	101.69	104.68	106.18	104.16	102.5	104.16	104.77	106.17	107.42	105.97	103.98	106.37	104.43
104.61	107.56	108.81	106.29	108.54	105.15	110.51	110.08	109.38	105.55	110.21	107.04	108.42	108.66	107.78	104.44	107.5	103.57	107.85	103.04	111.39	107.42	108.85	109.83	105.34	111.02	108.25	109.69	108.72	113.02	105.98	108.28	108.31	111.41	109.65	106.21	106.98	105.82	105.68	109.73	113.25	105	106.67	103.82	106.37	107.77	109.55	110.63	108.89	107.8
104.83	107.12	109.54	106.06	105	109.06	104.28	110.89	109.1	111.39	106.07	111.17	105.36	104.72	105.63	108.96	104.28	106.23	111.33	104.8	109.48	108.77	106.93	107.66	105.74	106.23	106.6	111.65	111.87	107.69	108.72	106.68	108.52	109.69	107.99	104.08	106.77	112.16	103.63	108.73	109.89	107.99	104.18	107.79	104.86	108.19	105.01	108.74	109.8	106.46
110.96	112.67	106.5	108.09	105.6	104.32	106.59	104.78	105.68	109.85	111.92	109.46	110.52	103.73	105.18	106.03	101.18	104.09	103.95	107.15	107.19	102.39	106.32	108.22	104.37	105.92	106.91	110.26	109.58	106.9	109.5	106.26	108.16	110.61	106.56	109.78	108.64	110.56	107.29	106.13	111.06	105.07	105.34	108.3	109.11	107.6	105.4	108.88	105.01	103.81
106.47	103.19	105.97	102.5	104.29	107.29	104.62	102.86	108.42	107.92	104.66	105.7	102.89	106.37	103.24	101.54	103.67	106.43	103.06	104.18	104.98	103.92	106.25	105.87	105.03	106.2	107.52	108.31	107.78	106.92	106.88	106.94	107	107.67	107.19	103.48	103.6	105.67	107.42	104.58	106.34	105.67	105.1	104.74	104.9	104.61	102.99	105.19	111.93	104.02
100.22	103.04	108.07	102.77	103.59	104.76	103.38	107.68	106.77	105.65	106.25	106.14	103.92	109.16	104.17	106.84	106	103.26	105.71	108.02	104.95	106.38	108.1	103.72	109.3	108.34	109.21	102.05	103.5	108.84	107.11	102.9	102.84	100.74	104.55	107.03	104.87	104.82	105.57	105.16	103.21	106.95	99.437	103.89	103.2	106.95	105.69	105.86	106.45	108
110.24	107.43	106.68	105.94	109.41	107.48	106.72	106.84	108.58	105.56	107.97	110.34	111.09	110.6	106.16	110.62	109.86	111.17	106.78	108.69	109.34	112.62	109.08	111.37	109.34	109.87	110.72	109.78	104.91	108.02	108.99	105.4	110.09	112.98	108.54	112.25	108.36	106.56	107.34	107.88	107.55	106.91	115.44	109.86	108.9	108.34	108.63	112.73	112.08	109.78
102.74	106.81	105.67	107.66	106.55	109.54	108.72	104.72	102.27	112.27	107.57	108.29	109.99	108.21	109.15	105.63	108.07	106.33	106.22	110.31	112.99	110.9	108.07	111.13	106.67	108.69	112.32	101.41	108.39	111.41	105.96	108.11	109.33	106.81	104.93	107.19	108.97	109.54	107.87	106.11	105.33	108.44	107.68	106.63	105.36	108.62	110.73	106.51	109.57	106.72
107.25	107	108.94	99.41	106.82	104.91	102.85	103.77	107.28	104.49	108.13	105.14	104.09	107.05	108.61	107.12	102.22	108.91	110.35	101.97	106.28	100.62	108.39	105.47	105.74	106.39	108.46	105.29	109.79	100.34	105.12	104.76	103.73	108.23	106.82	109.78	108.07	106.55	105.49	102.45	108.52	106.44	100.38	107.24	108.39	104.84	110.84	107.88	106.31	105.82
106.75	111.98	108.84	106.06	104.98	105.83	106.49	108.47	111.82	110.62	102.01	103.34	109.65	107.3	105.15	103.96	102.13	107.4	110.68	107.22	105.77	106.24	104.9	103.72	103.31	102.58	108.6	100.89	106.17	104.27	106.7	102.44	106.97	109.16	105.43	107.15	108.91	107.84	101.5	103.48	108.32	105.74	105.82	105.04	106.78	106.96	106.76	102.63	101.64	103.93
111.99	102.29	104.12	108.22	105.99	108.8	107.72	105.56	105.2	108.88	100.71	105.83	104.34	107.46	105.52	107.83	107.84	106.82	110.16	102.17	103.77	102.29	108.94	106.79	102.15	106.61	107.33	105.6	106.26	106.58	103.7	109.84	105.16	108.66	107.13	101.61	109.94	105.19	109.78	106.74	107.59	106.2	106.41	108.63	104.15	106.34	104.34	109.19	105.98	104.13
108.12	105.57	108.9	105.29	99.869	107.09	103.06	104.74	105.41	109.12	108.22	105.32	110.98	107.26	103.22	105.38	105	106.23	106.99	104.04	102.68	108.27	101.73	106.78	106.78	103.54	106.19	108.6	105.32	107.72	103.06	104.29	106.33	103.21	107.49	107.81	101.83	105.01	107.8	104.64	102.81	106.95	103.73	106.66	105.43	106.82	103.74	104.04	106.06	104.77
110.15	108.9	108.01	108.66	112.53	107.92	113.08	113.04	107.37	113.48	110.85	106.76	109.79	113.54	107.45	105.67	110.81	109.7	111.94	108.7	109.43	109.85	111.28	109.47	112.4	110.17	108.48	111.42	111.54	109.66	113.07	110.66	109.49	114.93	113.42	111.87	111.42	108.36	109.04	106.9	111.05	115.64	113.69	112.26	111.59	112.57	114.5	110.76	108.76	108.8
100.63	101.13	99	101.72	93.287	96.425	95.235	97.279	99.957	97.766	96.322	97.839	97.283	100.69	99.479	98.875	99.127	100.62	98.443	96.156	96.592	100.79	95.184	97.87	97.443	96.586	96.939	94.708	99.922	100.21	98.771	97.34	95.695	94.98	94.515	100.32	94.179	96.935	100.43	101.97	96.664	98.471	95.069	98.219	101.76	97.114	96.934	98.019	95.983	94.55
98.66	95.659	99.664	98.204	97.803	98.757	95.781	97.711	103.31	94.992	90.754	100.53	100.09	98.978	97.235	100.93	96.654	97.633	98.332	97.624	99.352	100.82	96.124	100.07	102.92	96.873	99.175	97.404	97.658	96.856	95.788	99.207	94.6	101.07	96.995	101.36	98.935	101.82	93.422	93.076	99.772	98.422	96.358	101.9	105.7	94.551	96.734	95.198	104.45	98.577
107.89	107.27	107	105.83	110.22	100.99	110	105.49	107.21	107.15	104.99	106.83	108.43	106.83	109.16	104.49	107.24	108.69	109.3	103.11	106	108.99	106.14	108.87	102.52	106.74	104.97	105.34	104.87	107.37	108.05	108.23	106.12	107.17	106.75	108.02	105.45	106.38	105.7	106.15	109	105.22	108.43	106.73	104.42	103.01	105.22	106.34	107.07	107.35
95.354	99.545	98.74	97.496	98.634	96.079	97.885	100.21	96.392	101.23	101.22	95.906	99.029	99.727	98.56	99.485	101.05	101.26	97.219	100.73	96.798	98.335	98.588	99.857	99.01	96.659	94.878	97.921	102.43	98.806	98.867	96.106	95.9	100.27	99.904	97.353	98.885	96.997	100.99	98.15	96.706	97.066	99.851	94.621	100.4	100.4	98.904	96.036	96.477	100.22
108.8	105.86	107.57	106.8	103.1	106.54	103.86	101.66	106.08	103.99	108.08	102.42	103.48	102.31	106.86	106.48	107.13	109.18	109.6	108.94	103.67	103.77	107.13	105.51	111.69	108.22	104.53	102.73	104.38	105.49	107.9	104.56	107.21	104.4	108.58	105.79	104.17	105.87	108.31	103.62	101.38	101.95	104.98	104.92	104.09	105.54	102.36	105.96	101.66	102.88
107	107.06	105.07	104.63	110.38	108.94	107.57	108.14	106.09	107.22	109.1	108.29	107.42	110.02	103.57	106.55	104.61	110.13	107.07	105.55	106.85	103.32	109.02	107.12	106.2	102.22	104.75	107.66	106.34	107.3	105.5	109.93	105.56	107.71	103.88	110.2	103.51	106.83	105.75	107.95	105.86	104.6	108.83	109.54	109.11	109.41	107.61	105.39	105.7	105.18
109.99	109.9	105.4	106.35	105.89	106.81	102.11	110.11	108.66	107.2	106.68	111.84	109.79	102.96	108.52	107.47	104.93	107.97	108.61	104.25	105.21	109.16	106.23	109.81	106.45	111.44	108.33	105.06	109.06	110.84	109	106.4	111.32	101.09	110.92	106.97	106.18	102.32	106.37	104.62	108.86	111.67	106.38	105.3	106.93	108.24	103.58	105.09	107.82	108.39
105.89	101.23	102.77	109.23	105.06	107.61	111.48	104.88	104.32	104.57	105.78	113.41	105.16	102.88	107.67	102.01	108.15	106.94	104.83	107.05	103.53	102.38	106.92	102.52	107.55	104.06	101.4	103.74	106.78	109.49	107.28	106.48	105.38	105.63	107.95	105.3	107.39	104.11	110.29	101.67	105.03	109.04	105.8	107.41	105.44	105.31	105.04	105.14	106.73	106.05
111	109.13	111.15	110.43	106.47	110.51	109.15	103.8	103.91	110.18	103.25	110.29	105.91	106.14	106.1	108.84	104.5	110.94	106.07	107.44	107.69	107.91	109.66	108.6	114.52	105.79	105.71	104.87	111.87	106.94	109.28	109.89	107.2	108.83	109.75	111.23	104.49	108.76	106.64	107.28	107.24	105.44	107.8	110.91	107.53	105.02	113.1	109	104.13	106
107.55	110.92	110.06	109.59	109.27	107.88	108.96	112.49	109.24	105.42	106.76	105.01	110.54	103.73	101.63	104.4	111.58	108.83	110.32	105.93	106.2	103.29	106.99	107.43	109.53	110.04	114.62	106.37	106.83	111.38	106.83	111.95	105.42	106.33	106	110.83	107.88	107.19	106.17	107.28	109.03	107.56	110.68	109.65	104.31	103	111.14	105.62	105.76	108.14
109.74	106.61	106.55	103.2	104.35	103.67	106.44	104.18	102.19	105.05	104.45	107.41	99.984	108.2	105.12	103.3	106.88	106.3	100.58	109.09	103.78	105.12	105.55	105.45	108.86	106.03	106.69	106.43	103.69	100.41	104.47	105.04	102.22	108.32	106.94	103.2	100.97	105.4	106.2	105.84	109.57	107.33	105.34	102.17	107.59	104.54	108.88	106.53	99.053	105.77
102.25	108.42	106.11	103.92	106.44	105.87	106.63	109.93	103.7	108	105.08	106.82	107.7	99.964	106.96	105.86	106.25	107.55	101.01	108.32	107.22	106.75	107.03	104.15	106.87	102.83	105.47	106.41	103.42	109.4	103.74	101.24	107.65	105.31	105.3	102.95	109.83	105.46	108.62	104.63	107.25	105.91	105.16	104.69	108.77	107.65	110.27	107.33	106.84	105.61
105.4	107.43	99.778	106.19	102.1	110.41	105.51	107.34	102.72	107.08	102.12	102.92	112.56	106.68	107.26	104.63	104.47	104.57	104.16	104.91	106.16	99.373	109.4	105.27	105.98	105.42	103.81	105.14	105.34	108.51	106.14	105.46	109.6	106.89	106.22	107.67	104.38	106.89	108.98	106.17	101.44	106.18	107.79	105.18	103.41	106.34	105.73	105.36	104.71	108.46
99.035	103.51	102.78	96.633	93.211	96.5	96.361	98.668	93.05	95.052	99.613	102.63	100.77	97.958	101.34	95.366	107.16	99.248	100.82	95	97.502	100.67	99.006	97.382	101.19	96.795	96.272	101.18	95.833	95.122	99.33	97.18	100.61	98.478	98.738	101.09	101.02	94.064	96.364	100.66	100.65	96.814	101.9	99.698	99.327	96.877	98.545	93.371	99.576	101.77
111.17	110.18	113.84	104.99	108.41	108.21	108.7	108.01	108.66	107.82	108.96	112.08	108.42	107.29	110.82	108.95	103.55	106.37	107.57	108.2	107.99	110.93	106.35	108.65	108.59	112.13	112.24	110.7	107.04	106.76	107.89	111.46	107.09	110.26	106.58	109.17	108.25	109.15	108.78	109.87	108.68	108.63	109.91	108.34	110.4	107.3	106.09	109.92	110.97	110.93
100.01	98.884	97.85	102	106.38	101.32	103.33	99.662	98.942	102.22	104.59	102.68	104.62	98.063	105.45	102.63	103.15	101.97	99.94	104.94	105.29	102.52	97.889	99.178	100.57	103.95	99.355	97.503	96.967	101.65	100.63	101.02	102.56	105.13	95.204	99.794	98.35	102.92	101.44	102.33	98.07	101.17	101.11	100.87	102.7	97.574	107.81	103.28	99.8	101.52
106.6	108.86	108.48	109.69	106.47	108.22	104.29	108.42	107.63	111.02	104.03	107.77	104.82	106.39	108.88	109.63	112.77	104.21	102.78	106.72	107.78	109.1	110.2	108.72	108.88	108.59	108.67	109.74	106.89	109.9	106.1	106.68	106.93	100.94	108.45	105.66	109.79	106.82	109.37	106.59	104.74	110.44	107.06	108.42	105.69	107.48	106.74	114.48	104.28	107.04
107.12	101.68	104.38	105.41	102.64	108.51	108.6	103.87	103.72	108.91	107.37	103.35	104.02	103.27	107.99	105.12	106.58	99.588	104.13	103.41	104.09	106.33	100.63	109.11	102.97	105.77	106.47	108.55	102.92	103.78	105.9	106.58	105.61	102.94	101.27	103.07	106.44	102.39	103.75	104.06	104.87	102.75	105.55	103.89	112.83	110.53	106.06	108.59	105.43	107.08
110.18	105.52	102.88	108.6	104.9	105.82	110.48	106.04	106.91	107.14	107.68	107.51	109.04	106.84	107.45	107.92	104.2	106.49	101.38	106.21	110.07	105.05	103.6	107.5	103.4	107.52	105.84	104.1	107.85	104.4	112.21	104.45	103.8	108.77	107.91	104.98	110.26	109.04	105.09	104.4	109	104.56	109.37	106.77	110.03	106.76	106.44	100.49	109.12	110.35
106.1	102.82	108.85	105.5	109.19	108.98	108.07	105.42	106.09	107.22	101.29	107.97	107.52	106.56	103.84	110.26	113.03	108.72	105.38	110.1	111.38	103.36	112.48	105.53	104.33	108.87	106.23	106.53	105.43	104	107.63	105.98	108.1	104.73	108.96	102.75	102.59	106.11	108.99	110.55	103.47	105	110.48	107.82	109.46	105.51	105.88	108.9	109	106.41
107.15	106.52	108.12	106.55	106.69	109.46	110.47	104.73	103.63	108.03	110.26	108.66	109.48	106.9	106.75	105.07	116.89	104.52	106.39	105.64	107.06	107.19	107.07	106.32	105.78	105.25	105.19	113.61	105.76	102.26	108.02	106.7	104.82	107	108.58	104.11	102.23	107.74	102.66	110.28	104.72	103.11	108.42	107.65	106.64	107.23	111.01	109.46	107.23	109.12
99.042	96.458	97.84	101.08	97.386	98.613	98.291	95.114	93.048	91.973	100.06	93.135	95.514	98.293	95.829	100.01	98.104	98.613	94.384	97.453	97.281	100.48	98.38	94.118	102.1	97.063	101.6	94.98	98.562	95.903	94.885	97.855	92.281	98.914	104.01	97.884	95.094	98.351	95.964	96.115	101.38	98.355	97.159	95.346	94.763	96.523	95.159	95.482	98.157	97.966
107.2	108.27	109.56	106.75	104.15	108.82	110.23	112.15	109.66	109.56	111.36	107.89	111.22	109.57	109.48	107.14	106.21	109.8	103.8	108.5	106.26	109	106.65	110.39	100.71	104.94	111.67	108.95	107.98	108.62	110.12	106.84	111.79	105.47	103.88	107.49	106.57	109.69	108.72	106.39	111.19	108.65	112.09	106.65	107.31	104.77	108.09	106.96	107.79	105.07
111.56	108.37	109.17	111.34	105.89	104.59	104.75	111.5	110.38	108	107.46	107.35	110.94	105.84	109.36	104.64	107.29	103.12	105.44	105.19	110.57	107.95	108.06	110.93	111.08	111.39	105.91	109.98	104.71	108.69	107.66	111.72	111.14	114.35	109.48	110	110.13	104.8	107.68	109.41	108.43	107.88	109.6	104.71	110.91	108.58	109.09	110.95	105.95	107.49
105.12	112.17	106.21	106.95	108.98	106.74	110.24	109.62	105.67	105.84	106.73	106.58	108.31	106.6	106.73	108.04	105.59	103.04	109.67	107.34	104.4	100.14	101.13	107.05	104.09	105.08	102.93	103.72	105.26	107.47	103.44	102.45	102.85	107.16	103.46	104.08	103.03	104.49	102.21	108.74	105.18	107.91	106.15	105.39	110.64	102.96	107.19	111.18	104.99	108.97
102.38	104.45	102.04	102.47	104.17	99.269	102.86	104.71	104.99	103.14	104.68	99.433	102.11	102.25	100.07	101.54	105.72	98.164	102.35	103.34	98.583	101.08	99.283	102.57	105.25	99.17	97.965	96.907	106.55	101.07	103.25	96.741	99.246	100.72	96.8	98.842	99.65	101.43	100.61	104.8	99.863	97.148	97.437	95.192	99.301	99.604	99.856	99.075	101.66	99.262
104.8	108.86	104.42	106.97	103.72	108.67	105.75	101.64	108.83	107.56	103.07	109.2	103.8	108.91	108.43	106.91	109.08	108.66	109.22	105.56	108.61	110.89	106.16	104.03	108.18	107.13	104.69	105.7	98.733	102.22	108.25	104.84	103.63	109.1	113.09	110.16	106.33	99.902	107.38	111.89	108.12	109.17	108.24	103.66	105.32	106.49	108.81	103.44	106.69	102.51
100.24	100.08	99.091	100.76	95.635	101.59	99.311	102.43	100.33	101.95	102.83	97.259	99.419	97.313	101.56	97.427	103.2	103	101.4	101.48	100.99	101.63	103.32	105.27	100.88	97.039	102	105.58	99.766	101.8	104.28	105.91	101.51	103.69	102.2	100.91	100.18	100.18	98.801	102.2	103.04	102.8	103.3	101.82	99.795	103.54	99.352	97.966	102.16	100.53
109.36	104.82	106.58	104.51	104.78	106.38	101.07	104.48	105.68	103.97	108.68	104.07	109.75	103.95	102.48	102.08	108.65	105.37	105.07	103.03	102.66	109.98	101.43	102.6	103.45	105.89	103.88	107.26	110.52	104.38	108.2	106.47	103.3	105.1	107.16	108.14	106.33	109.12	107.23	110.75	110.29	102.64	101.82	102.41	107.29	105.64	106.6	107.94	107.29	104.79
110.15	104.65	109.79	106.7	109.11	112.11	107.53	108.94	108.69	111.42	109.57	108.25	108.85	107.12	109.68	109.12	106.56	105.51	106.76	107.05	109.69	107.75	110.75	110.43	106.89	106.74	110.65	105.66	105.61	104.58	106.79	105.62	108.5	106.48	104.64	108.18	111.45	108.09	107.25	107.38	108.04	107.16	107.76	107.15	109.5	110.75	108.07	106.79	110.29	106.78
105.62	106.53	109.37	109.77	111.54	103.71	108.36	110.69	103.13	110.5	110.33	111.83	107.29	112.68	105.07	101.45	109.33	111.97	107.15	110.1	104.6	111.96	107.24	109.35	108.33	107.47	110.73	104.87	109.61	111.65	105.45	106.83	106.55	106.79	106.66	106.82	102.61	108.73	108.18	106.31	108.4	107.25	108.51	109.2	109.75	103.29	110.96	104.19	109.6	110.59
112.26	104.46	111.11	108.95	105.64	109.07	104.66	106.51	109.73	106.85	109.61	106.54	106.99	106.29	110.89	106.36	108.45	109.27	108.45	106.54	104.25	108.24	107.67	106.71	110.97	106.99	110.13	107.66	105.21	107.46	109.25	105.37	108.54	105.85	112.58	109.42	111.81	108.8	106.15	112.5	106.18	107.97	106.38	109.2	108.94	107.13	109.65	106.65	111.07	108.75
113.95	108.14	105.3	104.85	104.48	109.46	107.26	110.28	107.34	105.69	106.69	112.38	106.06	109.03	106.55	107.74	104.49	110.87	110.61	107.48	108.05	106.4	108.77	108.58	108.33	108.35	113.2	108.38	110.36	105.94	112.2	106.93	106.39	105.99	110.63	112.39	110.49	106.52	111.12	107.1	109.2	112.46	111.04	113.12	102.32	111.63	107.21	104.34	111.27	109.69
106.76	103.44	102.02	104.78	103.09	105.22	103.1	104.42	101.52	100.37	102.67	101.52	106.72	98.986	99.319	98.77	101.52	106.42	106.2	100.81	102.4	99.869	99.01	100.44	103.33	106.99	105.49	105.51	103.79	107.71	101.93	100.98	104.27	106.64	102.12	98.851	108.61	109.72	100.81	102.67	105.39	104.33	100.24	100.14	101.85	105.88	101.76	99.878	105.36	96.896
109.16	108.61	107.45	107.67	110.33	111.09	111.32	108.72	107.33	108.02	109.64	108.13	108.27	110.85	107.74	105.52	108.92	109.64	106.97	105.57	109.76	113.95	110.36	110.13	111.92	104.76	103.58	108.64	108.06	106.17	107.54	105.19	110.48	105.35	111.08	111.06	113.07	109.2	108.87	110.51	108.46	111.79	111.38	108.14	108.96	109.05	109.57	109.24	110.39	108.22
102.73	107.72	113.32	108.43	110.48	106.31	106.1	108.68	108.21	106.03	107.14	105.87	106.1	109.52	107.35	110.71	107.65	109.12	109.57	105.94	107.8	102.65	106.92	109.72	104.63	110.29	107.22	108.75	110.25	110.96	110.77	107.76	107.59	104.11	105.15	108.09	110.66	108.3	105.87	102.37	105.24	106.89	113.19	106.17	107.18	105.3	105.49	104.23	113.33	107.28
107.18	105.44	109.47	108.13	105.61	109.79	108.3	106.72	104.9	108.67	104.55	103.17	107.77	106.75	102.97	106.15	107.78	106.07	110.76	107.39	106.9	110.02	104.83	104.33	109.66	104.64	105.26	106.16	105.85	109.39	106.65	105.21	108.89	108.8	105.73	103.63	106.59	110.9	108.15	105.66	106.22	102.82	110.64	99.683	102.81	106.63	107.93	103.41	106.24	107.54
108.62	110.71	107.46	107.19	110.87	106.17	104.43	106.43	106.09	106.78	105.04	108.87	107.08	105.72	108.32	103.09	112.43	106.25	103.61	107.32	104.07	109.73	103.81	108.14	107.32	107.32	104.89	107.86	102.96	109.12	105.57	110.66	106.43	110.02	111.79	109.27	108.41	103.72	110.25	101.16	108.53	113.14	103.83	107.91	105.15	109.01	100.77	104.96	108.22	105.87
99.904	101.35	97.702	97.476	97.403	95.885	100.03	96.754	95.177	98.496	95.854	98.571	98.39	94.686	95.897	98.176	102.4	98.235	95.776	104.17	101.63	93.787	101.3	96.734	97.209	99.496	99.764	101.03	99.539	97.968	95.993	94.878	101.53	98.695	98.246	94.47	98.479	94.992	97.863	98.832	102.44	99.837	98.577	96.986	95.428	100.4	96.372	93.347	96.565	94.195
111.36	110.23	103.92	107.31	105.82	109.37	109.2	106.18	104.12	107.79	107.36	109.56	103.85	108.35	107.12	106.63	108.48	104.9	105.4	104.48	108.82	107.17	106.73	105.68	106.4	108.31	110.61	108.28	108.56	109.13	108.78	108.03	107	107.44	109.4	110.98	106.5	107.07	109.31	107.02	108.54	107.89	106.71	104.77	112.11	109.64	109.24	110.07	104.76	105.25
108.63	104.83	107.76	105.42	108.67	108.7	105.05	107.49	107.21	104.86	100.89	107.06	105.17	104.49	104.54	105.89	107.17	106.02	105.39	103.84	106.95	106.93	106.71	107.93	102.51	113.52	102.36	107.62	111	108.65	106.2	104.34	107.92	105.73	106.56	109.59	105.27	106.75	109.04	106.76	106.05	103.44	104.98	108.54	102.61	107.41	108.86	108.81	105.05	109.66
107.97	105.38	104.75	110.86	104.4	108.22	105.16	106.9	107.12	111.27	103.1	111.03	102.39	104.95	106.02	111.03	104.4	106.07	103.48	107.45	109.65	107.49	106.74	108.54	106.81	107.59	109.21	107.82	107.06	108.01	105.15	107.5	107.45	109.1	111.2	107.25	110.5	103.86	104.06	103.69	113.71	105.56	106.58	105.72	108.6	107.48	106.23	109.23	106.57	100.71
103.11	107.64	104.84	106.64	107.74	106.16	108.59	108.15	107.45	105.63	101.59	104.1	107.14	110.7	104.67	100.66	103.11	103.81	106.12	105.6	107.23	108.35	107.6	107.65	105.12	105.68	107.19	107.24	105.08	107.69	109.38	108.64	107.67	102.4	108.93	107.24	104.37	105.26	109.62	106.23	99.496	106.52	103.48	110.04	102.44	107.11	107.37	104.07	104.45	106.49
107.6	108.99	101.76	103.08	105.46	106.04	107.61	105.1	104.11	108.01	105.84	103.1	103.06	102.71	104.66	110.69	107.33	103.94	106.3	106.09	110.06	107.43	107.16	101.75	107.86	106.74	108.66	105.59	104.95	105.88	110.38	106.23	104.19	104.81	105.35	103.71	108.23	110.23	104.38	104.35	103.53	105.91	103.24	104.11	104.31	107.51	104.5	101.85	105.05	106.62
111.36	108.09	109.35	100.93	108.3	110.05	103.53	101.93	101.14	103.16	103.2	99.877	102.65	105.9	111.66	108.48	109.14	104.28	105	105.77	107.84	107.47	108.24	102.88	106.74	103.85	102.52	109.2	109.74	108.65	106.95	102.1	107.15	106.92	107.89	104.45	110.36	104.31	109.21	110.21	105.78	108.88	110.66	108.45	104.98	107.99	104.9	104.08	104.87	107.64
100.74	97.35	96.412	100.75	94.797	105.41	97.168	98.721	101.45	98.687	98.795	100.6	96.099	99.994	98.964	99.274	99.213	96.486	98.423	100.24	95.929	100.83	101.32	103.55	97.547	93.788	99.522	96.629	98.578	95.644	101.42	101.66	99.634	99.21	100.57	97.711	103.91	94.337	94.655	96.702	103.19	97.46	98.248	97.963	96.612	96.485	98.407	97.698	94.443	97.63
104.06	105.96	105.84	105.78	107.36	109.59	101.59	109.79	109.53	103.38	106.23	105.45	105.3	109.1	108.91	106.28	102.46	102.21	105.32	97.765	107.23	105.69	103.95	102.26	103.04	103.94	105.37	111.47	103.76	104.72	106.92	103.76	104.24	107.51	105.7	109.71	105.27	102.7	109.7	105.66	106.72	102.6	105.44	103.3	102.89	105.42	104.86	110.08	104.55	104.37
93.222	98.517	94.794	99.183	101.16	97.518	100.38	97.678	100.17	94.818	102.23	98.182	100.29	97.964	97.567	100.07	99.342	96.768	96.657	97.167	96.527	98.293	98.087	94.894	97.621	101.15	97.598	100.82	93.127	105.58	102.18	97.919	97.26	99.392	97.202	99.525	98.688	104.62	95.395	98.827	94.425	99.473	94.43	99.344	94.677	90.694	102.07	95.683	92.544	99.516
108.22	107.01	106.83	103.15	109.21	106.99	112.15	105.89	106.31	106.55	107.43	107.67	108.4	102.39	106.37	107.24	104.34	107.21	106.87	106.47	100.92	104.2	104.05	103.48	108.42	107.29	106.94	104.67	105.85	101.59	104.42	104.56	107.28	105.95	109.99	109.03	103.83	105.93	108.39	105.65	102.58	108.57	104.24	104.31	104.54	112.09	106.4	106.21	105.96	105.93
105.66	107.43	105.3	104.63	104.9	104.01	104.77	103.75	103.3	101.74	105.77	105.23	107.26	105.4	106.53	100.98	108.51	101.97	107.38	102.28	106.52	107.47	105.45	108.96	103.92	107.62	111.22	102.22	108.18	109.6	105.17	104.09	104.34	104.72	106.66	108.35	105.27	107.58	106.56	105.92	108.81	106.56	104.25	104.64	107.64	109.71	102.98	109.2	103.47	113.17
107.61	105.14	104.78	110.54	106.35	104.36	105.48	105.28	109.04	106.42	106.59	105.72	106.95	102.71	107.41	104.76	103.99	103.41	100.93	104.86	107.53	106.46	104.06	102.91	102.07	105.74	104.7	105.86	106.68	104.6	106.46	112.24	105.58	107.99	102.54	109.31	101.78	105.31	109.1	107.69	105.08	106.32	107.43	106.73	105.35	105.21	106.03	104.81	104.8	108.99
108.77	107.5	111.17	111.21	109.48	107.92	105.76	108.73	106.47	106.32	109.26	107.55	111.29	110.65	110.71	108.13	107.2	107.57	105.66	112.52	110.91	112.98	112.25	104.41	108.56	110.15	111.34	112.89	108.39	106.75	108.13	106.39	110.27	107.69	106.9	109.77	106.73	108.56	106.03	109.37	106.14	106.63	106.54	106.93	106.62	113.44	111.41	108.76	107.16	109.16
105.13	102.71	109.61	104.45	106.29	102.88	108.69	100.82	106.83	105.67	105.72	103.64	109.23	102.03	104.64	108.55	105.3	99.37	104.34	105.94	107.64	105.88	102.11	102.37	101.74	103.43	106.33	103.48	105.23	109.93	101.01	107.52	103.13	106.81	108.5	104.85	103.68	111.75	106.01	106.87	107.63	104.22	103.9	101.63	108.62	103.7	108.02	105.9	105.77	110.18
94.465	98.482	99.514	93.996	92.028	98.672	98.508	97.177	99.385	92.695	96.285	101.5	98.755	98.697	100.7	98.42	102.23	99.352	97.541	97.623	97.577	98.45	97.362	99.011	99.341	99.165	98.128	97	98.57	100.86	98.182	96.041	97.638	97.822	100.25	96.455	102.36	96.588	93.396	96.832	99.138	99.356	98.238	97.161	100.52	102.14	96.309	101.85	97.747	99.315
109.06	106.92	109.98	100.41	109.82	109.21	104.73	104.64	111.88	109.59	107.19	113.31	107.74	105.53	106.2	111.43	106.17	109.31	108.44	105.51	107.94	106.57	107.44	111.57	109.15	109.16	109.46	107.8	110.05	107.6	111.49	107.79	106.16	108.64	107.44	109.27	104.77	110.99	107.89	108.35	111.01	103.85	110.31	102.86	112.86	108.11	108.68	104.35	108.03	105.32
109.85	109.26	107.39	110.88	107.81	104.95	106.57	106.94	104.52	106.83	110.69	108.64	110.8	108.93	107.86	102.65	110.73	110.37	105.91	107.75	109.41	109.93	108.38	107.72	110.73	108.71	108.91	111.5	106.47	107.83	109.27	108.24	109.22	110.43	102.61	111.06	103.91	106.09	110.53	109.26	103.89	109.35	109.03	110.77	113.53	105.69	107.99	107.53	107.59	108.36
109.93	108.82	107.84	108.23	108	110.52	108.92	106.77	109.03	110.39	107.75	110.75	111.01	111.28	113.75	110.49	108.36	106.97	113.14	107.61	113.47	113.34	109.9	108.17	110.88	113.51	108.77	109.55	112.3	108.26	110.52	109.27	108.24	106.81	110.07	110.17	111.04	111	111.47	111.4	108.13	114.19	110.2	105.12	108.82	111.38	104.16	112.39	107.53	110.69
106.26	102.92	106.09	109.54	105.51	101.61	104.96	107.95	110.78	107.48	106.69	104.42	108.34	104.58	108.96	104.03	111.13	105.85	107.68	106.93	105.98	105.63	105.61	106.18	102.94	106.81	102.03	102.42	102.15	110.08	108.51	102.16	105.86	105.55	102.35	107.69	104.72	105.97	105.54	107.39	103.61	107.61	110.6	110.24	105.87	106.07	107.68	105.46	104.8	103.65
102.86	100.94	105.06	101	100.52	99.983	99.045	102.19	98.066	101.77	97.226	100.36	100.3	100.31	96.66	96.487	99.446	97.75	101.25	96.475	99.797	99.95	97.265	99.735	104.58	101.1	100.55	98.487	99.142	97.226	104.85	95.521	99.498	96.421	104.78	99.728	98.424	98.577	98.686	99.493	102.18	101.26	99.981	100.23	103.05	99.771	102.38	103.13	103.4	97.164
103.44	97.351	95.75	98.637	103.62	97.854	103.84	101.13	104.59	101.28	100.54	101.4	101.27	102.11	102.91	103.24	96.285	102.73	103.02	101.32	97.324	104.8	102.06	99.673	102.07	98.835	99.162	101.35	100.46	101.18	102.85	100.13	97.217	101.63	101.78	103.52	100.15	101.2	100.77	100.17	101.44	103.94	96.675	100.17	101.02	100.28	102.58	99.536	99.764	97.925
102.43	105.53	105.11	106.17	102.4	99.97	107.99	103.43	107.94	107.89	105.79	105.2	104.87	103.58	103.84	104	104.48	110.86	108.95	105.76	108.52	104.97	101.39	104.5	105.55	108.72	104.7	101.9	106.04	105.23	106.16	105.63	106.33	104.57	105.96	107.07	108.97	102.6	107.27	105.98	105.64	104.66	107.53	104.65	103.24	106.17	107.93	104.76	107.23	106.88
103.36	106.65	104.65	106.63	106.78	107.4	106	103.51	105.16	108.06	105.18	105.38	111.54	103.77	106.62	104.54	104	106.1	105.07	106.14	108.67	108.2	109.09	101.69	111.49	109.64	107.21	103.5	105.63	105.56	106.54	106.4	107.19	101.85	108.46	104.54	103.43	107.97	107.98	111.23	106.74	104.96	103.55	108.62	104.74	104.74	103.93	104.28	105.54	106.42
101.26	107.02	107.88	108.08	107.42	102.35	102.76	110.73	104.18	107.44	109.51	107.68	106.09	108.81	108.71	105.14	107.6	104.55	104.5	105.26	105.66	101.19	103.45	102.54	105.8	109.92	105.56	108.88	105.81	105.15	104.62	105.07	107.85	108.93	109.64	105.24	103.51	108.34	108.05	105.66	105.81	104	103.47	106.75	106.25	103.77	106.97	104.97	105.5	102.08
107.48	112.12	109.03	111.14	111.67	111.33	110.25	108.54	104.31	108.66	108.09	109.98	112.3	111.1	105.82	109.79	108.05	103.28	111.49	111.96	110.16	112.82	112.83	108.89	108.3	108.29	108.36	104.32	108.68	111.44	108.33	108.54	107.02	108.77	104.47	107.11	106.3	109.41	111.7	107.98	107.55	107.74	108.07	107.32	102.99	107.26	106.39	109.09	107.62	110.37
109.11	108.88	112.56	110.29	106.64	103.76	107.67	107.42	109.51	110.32	107.47	109.09	112.45	106.1	107.43	107.41	109.39	110.5	112.7	108.29	108.44	109.62	105.81	106.51	107.99	109.02	111.1	108.21	108.96	107.9	105.01	107.3	106.31	112.03	108.2	104.65	110.38	109.47	108.69	108.47	106.24	103.92	106.1	110.9	107.8	104.51	109.34	107.84	104.31	101.42
99.776	98.147	94.748	101.04	101.64	99.294	98.49	95.394	96.863	97.98	99.934	95.36	98.586	95.928	100.12	102.1	103.55	99.686	96.777	97.131	96.981	99.199	98.119	99.387	100.48	98.73	99.343	99.996	99.599	96.714	103.6	96.756	99.976	99.599	100.71	101.91	99.607	95.795	99.877	97.822	100.94	95.397	93.761	100.44	99.309	96.109	96.442	96.721	99.721	104.86
[truncated: 150 more columns]
