# Supplementary material for: Genetic dissection of main and epistatic effects of QTL based on augmented triple test cross design
Source: PLoS One. 2017 Dec 14;12(12):e0189054. doi: 10.1371/journal.pone.0189054 (PMC5730204; doi:10.1371/journal.pone.0189054)
Supplement: S10 Supporting Information — (ZIP) [file pone.0189054.s010.zip › z6_600_0.8_10.csv]

99.118	98.958	98.709	100.19	99.292	99.905	97.529	98.478	98.323	99.201	99.483	98.986	98.066	96.789	98.27	99.607	99.639	100.6	98.939	100.04	97.151	99.07	98.385	97.829	98.761	97.832	99.393	99.034	98.805	97.308	96.839	99.61	97.509	98.307	99.086	99.37	98.46	98.929	100.55	98.662	97.888	98.448	98.769	98.082	98.973	99.515	98.976	98.219	99.34	97.202
108.8	108.78	108.46	107.82	107.28	108.5	108.95	108.86	108.95	107.85	109.31	108.65	108.92	108.46	108.75	108.9	107.48	106.98	107.72	108.33	110.9	107.5	108.28	108.74	109.59	107.97	109.75	108.11	108.03	109.35	108.44	108.4	106.74	108.43	109.26	108.76	109.98	108.11	108.74	108.59	108.34	108.29	108.3	107.85	108.68	108.96	107.01	109.09	108.78	108.51
106.43	106.57	105.71	106.37	105.61	104.83	104.82	105.32	107.29	104.52	104.81	106.15	106.24	106.19	106.23	104.94	105.43	105.79	105.59	105.79	106.23	105.99	106.9	107.35	105.98	106.77	105.57	106.24	105.91	105.07	105.21	106.6	104.89	105.67	105.67	105.57	105.52	107.15	104.16	105.12	105.34	105.05	105.11	105.34	106.12	104.55	105.29	107.62	105.88	105.73
98.852	99.384	98.765	97.745	98.103	97.84	96.159	98.743	98.995	97.237	97.699	97.914	98.727	97.632	98.142	96.507	98.544	96.983	98.147	99.855	96.519	98.93	97.73	97.968	97.607	98.913	98.764	97.495	96.866	98.517	98.701	98.131	98.504	98.492	96.835	99.759	99.09	97.143	98.493	98.645	97.287	98.182	97.664	97.61	98.781	97.047	97.553	99.577	100.05	98.409
104.37	104.79	105.64	106.2	104.35	106.14	105.67	105.97	106.13	105.58	105.13	106.45	104.92	106.52	105.25	106.07	105.33	105	105.73	105.65	105.02	106.54	106.05	105.2	104.56	104.51	105.5	104.2	104.81	107.05	105.7	103.45	106.91	106.09	104.84	104.84	105.28	106.19	106.74	105.77	106.29	106.02	106.7	104.79	105.11	106.74	104.03	105.98	105.14	105.79
98.177	97.864	97.041	97.007	98.046	97.76	97.999	99.398	98.803	96.174	98.32	97.407	97.021	99.69	99.026	96.406	96.919	97.825	98.777	97.595	97.985	98.324	98.364	98.14	97.722	99.046	96.389	97.746	99.64	98.772	97.677	98.206	97.77	100.09	99.959	98.144	98.881	98.343	98.531	98.577	98.171	97.305	98.351	97.008	96.886	98.244	98.466	98.088	99.546	98.626
107.11	108.76	107.83	108.36	109.35	107.54	108.03	109.12	108.83	108.49	109.18	108.21	107.43	108.18	107.69	106.94	107.51	109.51	109.75	107.06	106.25	108.57	107.21	109.45	107.14	107.73	108.06	108.53	108.62	108.69	108.9	109.02	107.99	108.06	105.97	109.76	108.49	108.59	106.96	108	108.61	108.49	108.16	108.81	109.92	108.01	109.34	108.6	106.73	108.61
97.887	97.433	97.511	97.93	97.669	98.39	97.206	98.355	98.666	98.245	97.352	97.924	97.198	98.743	96.188	97.046	97.517	98.521	98.224	97.188	98.171	97.192	98.026	98.485	98.333	96.841	98.698	97.586	97.381	96.841	98.604	98.35	98.423	97.696	96.847	98.564	98.142	98.289	98.86	97.915	97.818	98.513	98.378	98.416	97.75	98.042	96.327	98.499	96.727	97.678
108.93	108.2	107.59	107.31	107.13	108.71	108.57	108.26	110.17	108.5	108.78	109.18	107.63	108.87	107.77	107.55	108.27	107.21	109.38	108.8	109.24	106.71	109.26	107.75	107.29	108.77	107.95	110.02	106.27	107.73	107.73	108.81	108.92	108.2	106.83	108.39	105.78	106.77	108.47	107.98	107.79	108.69	107.12	108.3	108.69	109.35	107.86	106.84	109.16	107.13
108.08	108.02	106.84	107.76	106.8	107.45	106.78	106.72	107.6	108.01	107.97	107.36	108.29	107.94	108.61	109.32	106.68	108.66	107.86	108.8	108.64	107.11	107.93	109	107.39	108.05	107.71	108.63	106.63	106.68	108.02	107.65	108.23	108.6	107.67	108.54	107.65	107.76	107.84	108.44	107.16	108.28	108.06	106.32	107.57	107.31	108.12	108.47	106.61	107.65
98.241	98.515	98.608	98.34	98.543	99.652	98.341	97.986	99.315	97.363	97.689	97.758	99.395	99.155	99.213	99.808	98.534	99.721	99.33	98.574	99.3	100.04	98.145	99.367	98.19	98.349	98.018	98.494	98.71	98.827	100.06	97.844	99.731	99.089	99.39	98.229	98.357	96.994	99.313	99.336	98.911	98.289	99.186	98.516	98.127	99.974	97.717	99.38	98.853	98.693
104.2	103.31	105.36	105.19	104.89	106.31	105.29	105.9	104.14	104.98	104.32	105.98	105.58	106.17	105.35	104.75	106.13	105.22	105.6	105.62	105.43	104.82	104.85	104.85	105.96	107.06	106.74	105.48	105.12	105.61	105.86	107.57	105.99	106.2	108.62	106.16	103.93	106.59	105.89	106.31	104.41	106.12	105.41	105.5	104.42	106.89	105.09	106.78	106.04	105.63
98.39	97.11	97.926	96.908	99.252	98.734	98.33	97.702	97.71	97.122	99.3	98.451	98.035	97.616	98.687	98.223	96.795	99.86	96.269	97.685	95.934	98.546	98.411	97.698	96.673	98.034	98.526	97.008	98.008	99.171	98.068	97.204	98.495	96.537	96.578	98.073	96.356	97.011	99.582	100.7	98.579	97.876	97.533	96.668	97.361	97.455	98.761	98.776	97.797	98.956
104.72	103.6	103.11	102.86	101.6	102.95	101.8	103.33	102.46	103.03	101.78	102.77	102.87	104.3	103.33	103.45	104.03	100.67	103.42	102.26	102.86	102.47	102.2	103.82	102.77	103	102.89	103.49	103.16	103.28	102.91	102.91	102.14	104.16	103.69	102.02	102.43	102.48	101.51	103.18	102.92	102.94	103.15	102.35	102.93	104.42	104.5	103.97	103.54	101.51
108.11	108.17	107.79	109.56	109.1	107.91	108.81	108.22	108.01	107.57	107.75	108.51	107.64	108.9	108.75	110.2	108.51	108.4	108.83	107.79	108.99	108.34	107.77	108.1	107.83	109	107.65	109.05	108.54	108.73	108.93	108.02	109.92	107.43	109.75	107.67	110.04	108.71	107.37	109.83	109.15	108.16	106.53	107.65	106.87	108.16	108.99	108.15	107.9	108.91
108.72	107.39	107.61	109.02	107.54	110.38	107.54	106.98	108.67	106.94	107.74	107.24	107.98	109.06	105.99	108.98	108.35	108.13	108.41	107	107.44	109.56	107.98	108.65	109.66	107.86	107.46	108.17	106.74	107.7	108	107.49	108.68	108.97	107.32	107.57	108.66	107	109.3	109.24	110.02	110.15	108.25	108.74	107.16	108.79	109.58	107.98	108.65	108.56
108.7	109.88	108.24	107.63	108.67	109.03	107.03	109.02	106.73	108.05	108.01	107.96	108.05	110.07	106.55	107.69	108.31	107.8	108.25	110.12	108.12	107.72	107.38	109.44	108.34	108.16	108.27	107.46	107.73	108.23	109.63	109.04	109.4	108.11	109.61	108.29	108.71	106.88	107.2	108.91	108.72	106.97	109.06	108.26	109.79	106.72	107.31	106.62	106.07	107.57
108.72	107.62	107.47	106.64	108.06	107.02	107.69	108	107.36	107.68	108.49	107.05	109.43	108.25	109.08	108.77	108.46	107.31	107.29	109.65	107.54	106.85	107.94	108.52	108.74	107.8	108.33	108.97	107.91	106.43	107.57	108.45	108.96	108.09	106.88	108.19	109.06	107.2	108.75	108.19	108.96	107.66	107.58	107.64	106.66	108.13	107.81	108.33	107.68	109.1
100.67	101.05	101.43	100.73	101.6	100.04	101.54	100.96	100.32	100.48	101.91	100.03	102.96	101.08	100.84	101.62	100.54	101.76	100.44	102.39	100.79	99.862	102.71	103.51	101.09	100.89	100.81	103	101.42	99.842	100.23	100.41	101.19	101.7	101.46	100.67	100.57	101.91	100.88	99.609	100.46	101.71	101.32	101.76	102.1	102.61	102.35	101.6	98.968	101.73
110.25	110.36	110.54	109.48	109.76	110.49	109.83	110.98	110.49	112.1	110.39	109.45	111.55	110.98	109.36	111.16	110.56	109.99	110.29	110.8	109.73	109.61	110.29	109.62	110.31	110.45	109.51	111.31	110.15	111.71	109.82	112.15	110	111.96	109.79	109.02	110.47	111	110.55	110.84	108.78	109.86	108.43	109.78	110.5	109.52	110.71	109.58	109.82	109.43
101.63	101.58	101.97	102.22	100.98	100.53	100.68	100.87	101.38	101.14	102.23	99.416	99.001	101.12	101.93	101.54	99.953	100.16	100.6	101.73	100.29	100.19	101.14	102.17	101.64	100.67	100.91	100.75	100.76	102.14	99.433	102.01	100.66	100.04	101.24	101.17	100.14	101.33	102.08	101.06	101.72	101.82	102.24	100.48	101.7	100.02	101.38	100.98	101.67	101.37
109.33	108.38	108.02	107.18	109.82	109.18	106.64	109.48	109.29	109.48	108.9	108.08	108.19	108.75	108.22	108.03	110.24	108.49	109.65	109.88	107.02	108.1	109.63	106.31	108.27	108.52	106.83	107.84	107.74	108.64	107.75	109.3	107.95	110.61	109.22	108.61	107.23	108.16	107.55	107.72	107.73	109.12	110.16	109.7	107.77	108.5	107.41	107.92	109.13	106.39
108.27	107.32	106.96	106.75	107.51	108	108.61	107.99	108.39	108.75	108.43	107.18	106.6	108.93	107.13	108.35	108.7	108.16	108.5	106.61	108.13	106.83	108.63	107.06	108.98	106	108.39	107.91	107.62	107.74	108.06	106.63	108.26	106.9	106.13	108.07	108.44	107.01	108.66	106.47	107.19	109.28	108.3	107.65	106.89	106.99	107.7	108.76	106.88	108.62
97.31	97.751	98.141	98.041	98.625	98.791	98.204	96.297	97.742	98.561	98.111	98.806	97.714	99.37	97.692	98.019	97.362	96.573	98.118	99.196	99.205	97.291	97.195	96.795	99.152	96.608	98.036	99.182	98.78	96.981	96.728	97.957	96.888	97.19	98.473	98.677	97.069	98.527	97.717	97.434	98.027	96.145	96.817	97.013	96.992	97.688	99.497	96.765	97.797	97.643
106.15	107.83	106.54	107.47	108.99	108.32	108.07	108.76	109.26	108.21	108.35	107.32	107.91	107.49	108.51	109.15	108.51	108.72	106.64	108.24	107.29	107.69	108.37	107.62	108.46	108.53	109.08	108.74	108.19	109.14	107.66	107.54	108.55	108.15	107.63	108.19	109.3	109.19	107.81	109.56	110.27	108.39	107.61	109.71	108.43	108.24	107.86	109.22	109.05	110.57
106.19	106.36	106.07	106.18	104.92	105.25	105.73	106.27	105.17	104.58	105.46	106.22	105.45	103.89	105.75	106.01	105.72	106.42	105.15	106.04	105.38	106.09	105.19	105.86	105.28	106.54	106.28	105.36	105.3	105.38	105.97	105.82	104.83	106.75	105.55	105.01	105.24	106.49	105.98	105.8	104.93	104.83	104.9	105.44	106.43	105.42	105	104.29	107.19	104.87
99.508	100.63	101.6	100.36	101.79	100.61	100.68	100.38	100.51	100.65	99.709	99.752	100.03	101.52	101.08	101.27	100.48	99.495	99.438	99.087	102.37	99.39	99.624	101.62	99.695	102.15	99.427	100.86	100.71	101.32	98.97	100.59	100.69	99.802	100.37	100.81	99.729	101.04	101.19	100.03	101.18	100.91	101.26	101.59	101.58	100.95	102.24	102.45	101.14	100.9
98.799	100.31	101.22	102.04	100.9	100.85	100.38	101.14	100.35	99.544	100.34	100.15	100.85	100.33	100.8	101.77	100.14	102.19	101.15	102.03	99.038	102.1	100.7	99.124	102.47	101.5	102.26	100.85	101.19	101.94	101.43	100.36	100.46	103.18	101.55	102.04	101.02	99.774	101.87	102.42	102.3	102.57	100.41	99.425	100.71	101.81	102.05	100.66	101.3	100.14
105.81	106.91	105.02	103.67	106.8	106.52	106.66	104.65	105.22	106.33	107.08	105.93	105.61	106.26	104	105.38	107.25	105.17	104.5	104.73	106.43	106.89	106.74	106.58	106	106.02	105.93	105.89	104.97	104.69	105.57	106.06	106.62	106.99	104.44	104.79	106.38	105.38	105.27	105.3	105.44	106.32	104.34	105.07	106.38	104.84	106.32	106.87	105.37	105.65
105.78	105.57	104.09	104.25	106.17	106.88	106.38	105.49	105.67	107.36	106.01	104.33	105.49	105.87	105.94	105.76	105.21	104.79	106.05	106.24	104.71	104.82	105.88	105.91	105.27	104.98	104.76	106.86	105.59	106.52	105.55	106.05	105.24	104.95	105.68	104.53	106.32	107.31	106.43	105.34	105.05	104.45	106.82	104.79	106.4	105.38	105.85	104.52	105.54	105.16
110.95	108.84	108.94	110.33	110.33	110.34	110.99	110	110.66	111.9	110.1	110.94	110.49	109.74	110.57	109.46	109.97	110.57	109.79	112.45	109.19	110.67	108.62	109.7	110.88	109.73	110.48	111.17	109.18	110.98	109.85	108.3	109.36	110.79	109.94	108.83	110.72	110.34	109.94	110.35	110.79	111.63	110.96	110.12	109.98	110.81	111.09	110.99	109.45	112.08
107.06	107.46	105.62	106.71	107.98	106.73	107.49	106.22	107.74	108.05	106.66	106.77	106.53	107.99	106.1	106.47	106.19	106.5	107.8	105.79	107.92	106.67	105.99	107.53	107.05	107.51	106.98	105.84	107.71	107.59	107.29	106.33	106.19	106.37	106.85	105.56	106.88	105.44	106.27	105.81	106.82	107.07	107.13	106.89	106.62	107.58	107.1	108.76	108.59	106.23
110.37	108.31	109.23	108.12	108.65	107.92	109.95	108.16	108.3	109.01	109.12	109.42	107.79	108.07	106.78	108.9	109.98	107.31	109.24	108.78	108.78	109.85	108.97	107.74	109.41	109.64	110.04	109.16	108.62	108.99	108.16	109.59	109.02	107.93	107.83	108.28	108.31	108.56	106.96	107.32	107.23	106.98	107.85	107.49	108.68	108.58	108.37	109.51	107.34	109.55
106.14	107.35	107.23	108.04	106.68	107.13	105.95	106.6	106.73	107.95	107.2	106.34	106.53	106.42	105.8	106.98	106.75	106.99	105.79	107.81	105.2	104.94	104.89	105.74	105.67	106.05	107.71	108.13	106.75	106.06	106.3	106.58	107.49	107.68	105.43	104.84	108.61	106.55	106.82	106.37	108	107.01	108.4	106.14	105.63	107.32	108.22	106.22	106.48	105.43
108.35	109.28	108.72	108.71	109.61	108.18	108.81	108.47	109.69	109.37	108.35	109.25	110.31	109.18	108.29	109.23	108.17	108.49	107.12	106.69	108.73	106.84	109.39	109	108.75	109.18	109.27	107.78	108.95	109.84	106.91	108.55	107.24	108.63	109.14	110.28	107.74	108.14	108.43	108.56	109.59	108.07	107.72	107.41	108.16	107.3	109.02	110.08	107.53	107.75
105.64	106.38	105.91	107.07	107.56	106.07	106.22	105.74	106.56	106.26	107.18	106.91	104.63	106.15	105.28	106.74	105.64	106.68	106.96	106.2	106.53	106.91	106.46	105.25	106.56	106.95	105.52	106.63	107.77	106.32	107.04	107.8	107.26	107.9	105.95	106.23	105.18	106.87	106.9	106.98	107.42	107.43	107.24	106.48	105.37	105.35	106.89	106.65	106.3	105.2
106.61	107.33	108.74	107.31	107.47	108.15	107.86	108.32	107.88	105.73	106.68	108.71	108.99	108.24	107.36	107.43	106.34	108.21	108.24	108.53	108.3	108.71	108.39	107.84	107.1	107.3	107.96	107.83	107.06	106.95	107.29	108.05	106.1	108.21	109.3	108.09	107.94	107.97	107.57	106.86	107.08	107.62	107.83	107.39	108.26	108.09	109.95	107.1	107.31	107.44
108.15	107.81	108.61	108.19	107.68	108.05	108.49	108.72	109.16	107.83	106.94	106.81	107.12	108.46	107.31	108.36	107.43	108.57	109.26	107.77	107.89	107.97	108.74	108.98	108.26	107.51	108.17	107.52	107.58	107.6	108.51	108.91	108.53	107.86	107.98	107.95	108.87	108.1	108.1	108.19	107.98	107.59	108.44	108.14	109.56	106.91	107.3	107.45	108.33	108.31
98.95	98.244	98.19	97.815	98.086	97.414	99.038	96.09	97.946	98.432	96.302	96.392	98.165	98.037	97.794	98.661	97.019	97.723	97.584	97.588	99.043	96.96	96.922	98.236	97.566	97.964	98.443	99.696	97.7	95.967	96.065	98.612	98.82	98.257	97.646	99.257	98.068	96.86	97.958	99.43	98.056	96.934	98.046	98.417	98.215	98.348	98.631	98.114	97.895	99.818
107.2	109.08	108.36	108.73	108.39	108.25	108.86	106.43	108.74	108.62	109.08	107.85	107.52	106.69	109.12	106.41	108.44	108.52	108.46	108.66	107.38	107.91	107.46	108.39	108.15	109.38	108.99	109.26	108.74	109.19	107.27	108.08	109.3	109.12	108.21	107.35	106.85	107.71	107.67	107.61	107.78	108.63	107.23	107	109.09	107.55	108.8	109.71	107.09	108.68
108.18	107.26	109.1	107.61	108.58	109.58	108.17	109.25	108.16	108.89	109.11	107.44	109.24	109.16	108.49	108.89	107.78	106.95	107.8	109.58	106.76	108.33	109.51	108.46	108.08	110.02	108.3	108.63	109.08	109.47	107.97	107.4	108.4	108.65	108.29	108.67	107.97	108.13	106.91	108.85	108.85	109.46	108.82	108.86	107.4	108.57	109.09	109.29	108.69	107.99
110.31	107.93	107.26	108.26	107.49	106.54	107.05	107.17	107.09	106.77	107.74	108.65	109.23	107.06	107.64	109.39	108.57	107.66	108.08	107.83	107.92	108.16	109.22	108.07	108.61	106.32	109.37	107.81	106.84	107.85	107.58	107.72	107.12	108.31	109.59	107.75	108.77	108.72	106.85	107.64	107.68	108.06	107.06	107.07	107.29	107.12	106.64	108.21	107.17	106.87
107.18	105.18	107.22	106.17	104.92	104.88	106.27	106.22	106.72	106.23	105.41	105.85	105.8	106.8	105.42	104.83	106.7	105.97	106.59	104.81	105.41	105.55	105.35	104.85	106.78	105.31	105.51	106.63	106	107.13	106.29	106.53	106.37	104.78	105.67	106.64	104.43	105.69	105.79	107.11	107.12	104.66	105.09	105.23	106.13	105.68	106.02	106.41	105.66	104.33
109.18	108.2	107.91	108.18	107.08	108.98	109.52	107.15	107.9	106.22	108.09	109.19	106.96	107.84	108.8	108.12	109.18	108.02	109.22	108.8	109.4	109.94	109.09	108.99	109.36	108.07	106.26	108.1	109.95	108.74	108.31	109.66	109.66	108.49	108.21	111.08	108.23	108.09	108.34	109.14	108.63	107.25	106.04	109.93	109.01	108.62	109.71	108.8	107.76	107.92
109.4	108.41	109.89	108.15	108.59	107.1	108.3	109.47	108.14	108.91	109.09	108.37	108.85	108.16	106.94	108.11	107.47	107.41	108.47	108.99	107.13	108.2	107.46	106.27	108.48	107.75	108.69	107.79	108.26	108.79	105.79	108.61	106.57	108.52	108.56	108.98	108.65	108.11	106.65	108.47	108.32	108.41	105.8	107.74	109.12	110.3	107.52	107.32	108.24	106.93
108.45	109.05	108.16	106.89	108.67	107.75	106.73	108.5	107.78	108.13	106.89	108.5	106.75	107.39	108.59	108.99	108.33	107.55	107.71	109.52	106.1	108.09	108.07	106.09	106.92	107.52	108.97	108.79	108.52	107.5	106.34	107.77	106.26	109.27	107.57	108.8	107.6	106.82	106.93	107.88	108.7	107.32	107.91	106.66	107.31	108.74	108.04	107.06	108.19	107.22
100.55	100.04	99.804	102.15	101.76	101.18	98.784	100.45	100.86	101.13	100.01	100.34	100.79	100.75	99.97	99.849	99.821	101.12	100.15	99.248	100.53	100.12	100.37	101.1	101.82	99.713	101.1	100.2	101.47	99.665	101.14	100.2	100.9	101.23	102.43	101.68	100.57	100.87	99.911	100.5	99.793	100.66	99.404	101.08	101.95	100.24	99.434	99.784	100.29	101.14
105.55	106.76	105.83	107.57	107.05	106.93	107.13	107.08	106.62	106.94	107.49	107.73	105.18	106.99	105.81	107.01	106.22	107.03	106.7	106.09	107.05	106.72	105.24	104.52	108.62	107.9	106.6	105.9	106.97	106.72	107.94	105.64	105.65	105.27	105.86	105.16	105.97	105.99	106.35	107.37	107.33	105.52	107.28	105.6	107.19	108.51	106.74	106.01	108.15	106.62
98.691	99.168	100.82	99.71	101.08	100.62	99.293	102.04	101.06	101.06	102.08	100.93	100.62	100.58	100.18	99.593	99.486	101.18	101.73	99.723	99.901	100.37	100.49	101.15	101.1	100.91	101.52	100.87	101.41	102.06	99.702	97.991	101.1	99.919	100.19	100.46	99.432	100.96	100.62	100.76	100.87	100.1	100.14	99.964	101.09	101.66	101.33	101.38	100.58	100.06
107.55	109.35	107.18	107.9	108.43	108.15	107.53	106.88	107.64	108.27	107.62	108.46	108.15	107.31	106.75	109.3	108.37	106.38	107.39	109.01	108.25	108.65	108.21	109.38	107.51	107.73	107.35	107.84	109.24	107.52	108	108.59	108.13	107.55	107.31	107.81	107.33	107.16	108.24	107.21	109.31	106.78	106.93	107.24	108.2	105.8	109.12	108	108.43	109.78
107.77	105.38	104.69	105.06	105.15	105.71	105.21	105.23	105.6	105.3	104.97	106.47	106.02	106.07	105.92	103.54	104.2	105.58	105.82	105.26	106.97	105.93	103.11	105.45	106.02	107.57	106.14	105.34	106.71	104.93	104.95	104.34	103.42	105.13	105.35	106.14	106.08	105.39	106.01	105.19	105.58	105.46	104.79	105.97	108.03	106.07	105.49	104.88	105.59	106.45
106.24	105.88	105.67	104.82	103.78	106.48	107.01	106.7	105.52	104.93	106.51	105.44	107.89	103.7	106.24	105.46	106.78	103.98	105.75	105.47	106.44	105.81	105.59	104.76	106.62	107.02	107.5	104.98	107.49	105.79	104.8	106.52	107.73	104.98	105.9	107.08	105.49	107.81	104.9	106.32	106.64	106.34	106.57	105.4	105.79	106.03	104.96	104.84	106.01	105.39
104.18	105.08	106.26	105.89	104.87	105.51	106.99	104.53	105.75	106.04	105.82	106.12	105.92	105.27	106.2	105.08	105.84	105.1	105.13	106.27	105.27	106.97	104.76	105.23	104.99	106.17	105.85	104.6	105.39	105.93	105.05	105.18	106.01	105.75	105.51	104.63	105.44	104.76	105.92	105.79	106.67	105.75	105.62	105.06	105.96	105.94	104.7	104.97	105.41	106.49
98.15	100.08	99.179	100.32	98.237	98.127	100.74	99.482	101.24	98.648	99.254	98.374	99.672	100.65	98.847	97.727	99.458	99.355	98.829	98.452	99.171	98.531	100.1	98.56	97.031	100.15	99.199	99.569	98.059	99.299	98.657	98.339	97.597	98.74	98.14	98.506	97.183	99.323	99.455	100.27	99.76	97.86	97.978	97.273	97.967	99.032	99.324	99.322	100.24	98.013
105.76	104.37	105.98	106.34	105.71	106.93	105.51	104.78	106.98	105.45	107.36	107	106.46	104.01	105.47	107.43	105.51	105.88	105.32	106.02	105.74	105.96	105.42	104.96	104.88	105.06	106.97	105.71	106.65	105.79	106.34	104.86	104.92	104.52	105.93	104.71	106.05	107.28	105.48	104.97	106.54	104.26	105.94	105.18	106.71	105.77	106.03	105.59	105.13	104.6
104.74	103.8	105.67	105.94	106.49	105.74	105.79	104.54	106.48	105.57	105.45	105.83	104.34	105.87	104.54	106.57	105.03	105.41	103.51	106.38	105.67	105.89	106.19	104.84	106.58	105.79	105.09	105.44	106.35	106.12	105.11	105.89	105.69	106.52	103.99	106.44	105.32	106.49	106.59	106.73	106.41	105	106.32	107.74	104.38	105.97	104.28	105.81	103.93	104.76
106.23	108.04	107.7	108.87	109.2	106.01	105.8	107.46	108.31	107.59	108.22	107.97	107.12	107.87	108.79	108.27	107.32	107.76	108.95	109.02	107.7	109.06	106.78	107.35	107.75	108.41	107.69	106.63	108.65	107.15	107.81	109.24	107.63	107.85	107.65	109.03	107.53	107.43	107.12	108.89	106.72	107.8	108.07	107.49	107.94	107.75	109.58	107.8	107.58	106.38
106.26	107.05	107.42	107.31	107.97	109.19	108.14	106.83	106.81	108.28	109.5	107.07	107.61	106.94	106.82	107.4	107.87	107.25	108.04	109.98	107.23	106.71	107.57	107.19	105.9	108.08	108.43	106.8	108.71	107.53	107.51	108.12	107.23	107.51	106.66	108.07	107.68	105.91	108.22	108.28	108.03	108.13	107.31	107.1	107.91	106.79	107.34	106.99	108.45	108.15
106.97	105.26	105.94	106.05	104.73	106.29	105.96	106.54	103.38	104.61	105.88	106.04	107.03	106.74	106.22	104.82	104.05	105.2	105.99	105.32	104.18	106.93	107.33	106.24	105.21	106.24	105.43	105.26	106.6	106.33	105.01	106.97	105.45	105.22	106.03	104.73	106.46	105.89	106.14	105.64	105.39	105.42	106.88	104.66	106.54	105.66	106.43	106.21	105.52	103.93
97.343	98.593	98.028	100.25	99.048	97.163	97.811	98.916	98.126	97.726	95.99	99.248	98.352	97.413	97.171	98.245	97.553	99.039	97.014	98.183	96.181	99.302	97.715	98.47	96.433	97.441	98.842	97.33	96.831	98.607	98.648	98.103	97.927	98.287	96.527	98.013	98.781	99.225	97.702	97.253	97.82	98.792	98.967	97.785	98.191	98.902	96.229	97.869	97.281	97.206
105.86	106.36	106.34	106.25	105.76	106.99	103.91	104.74	105.84	105.57	104.74	104.21	106.01	104.99	104.66	105.44	105.27	104.19	105.87	106.19	104.22	105.27	105.51	105.71	106.9	105.61	105.27	105.67	106	106.31	105.01	105.23	106.39	105.36	105.38	104.99	105.59	106.92	106.81	105.32	106.03	103.59	105.36	104.48	104.91	106.34	105.47	106.55	105.2	103.81
105.67	105.09	107.4	105.42	107.3	106.16	105.92	106.97	105.56	104.46	105.12	105.4	105.1	106.8	105.74	104.62	106.21	105.58	106.58	105.55	106.07	105.32	106.05	106.81	106.41	105.98	105.91	104.75	106.55	105.05	106.4	106.54	106.86	104.52	107.61	105.47	106.41	106.21	107.43	106.39	106.9	106.63	104.42	105.38	106.79	106.48	105.62	104.43	106	105.98
104	105.08	105.04	107.81	106.16	105.43	105.33	105.63	105.68	105.41	105.28	104.65	105.48	104.67	106.58	105.46	106.82	107.48	105.16	105.73	105.9	105.47	105.75	104.48	105.28	105.84	106.45	104.94	105.28	104.88	106.15	105.28	105.88	106.03	106.7	105.39	105.22	105.59	106.11	106.65	104.33	105.77	105.91	105	106.05	106.7	104.93	106.85	106.18	106.66
97.659	98.717	99.418	97.683	96.749	98.544	97.03	96.966	99.304	97.201	98.139	97.864	96.81	97.847	97.818	96.466	98.006	99.35	100.31	97.657	98.979	98.268	96.697	97.499	98.434	99.66	97.926	98.582	99.246	98.351	98.16	98.811	96.811	97.999	97.619	98.004	96.428	97.64	96.506	97.257	99.197	98.988	98.852	97.276	98.032	97.531	99.442	97.687	98.838	96.801
98.558	98.819	96.734	98.31	96.952	97.748	97.612	97.334	99.175	98.78	97.395	98.839	97.765	99.003	96.863	98.207	97.488	97.712	97.089	97.624	96.864	98.144	98.549	96.726	97.148	98.709	99.29	99.541	97.038	99.246	99.167	98.876	98.542	98.546	97.961	99.373	98.305	98.991	99.07	97.111	97.918	97.358	97.913	97.49	97.72	97.536	98.386	98.961	96.455	97.941
107.76	108.25	106.97	107.48	108.19	108.51	108.09	107.58	107.16	109.95	107.67	108.82	106.2	109.05	107.31	108.35	109.09	108.05	107.56	108.49	108.46	108.01	107.81	108.63	108.44	109.12	108.69	106.95	107.42	107.41	108.1	108.59	108.55	108.38	108.71	109.36	107.83	108.29	108.47	106.56	107.78	109.68	108.74	108.64	109.87	108.52	108.37	108.17	107.63	109.77
104.89	106.01	104.95	104.49	104.78	107.21	105.24	104.8	106.31	105.52	104.36	106.31	105.49	103.66	105.36	106.25	105.3	106	105.37	106.56	106.31	106.66	105.71	105.51	106.03	106.09	105.31	106.27	105	106.9	106.22	107.15	105.94	104.07	105.14	105.61	106.61	104.38	105.28	105.68	106.47	106.84	106.72	106.14	106.43	104.74	106.55	105.48	106.09	104.67
105.5	105.36	104.72	104.36	106.48	106.3	106.84	107.62	106.52	105.58	105.78	105.97	105.3	105.36	106.36	105.61	104.96	106.2	105.18	104.43	106.22	105.2	106.79	106.71	106.76	104.75	106.06	105.49	105.34	106.9	106.32	105.92	105.8	104.74	105.18	104.44	106.24	105.9	104.36	106	107.83	104.97	105.55	105.64	106.13	105.98	107.28	105.16	104.84	106.01
110.75	110.21	111.27	111.58	111.88	110.52	110.35	109.24	109.81	111.18	110.73	111.79	109.66	111.48	110.48	109.67	109	111.05	110.1	108.03	108.67	110.91	109.33	109.92	111.09	110.6	111.87	111	109.61	109.46	110.08	110.62	110.65	110.55	110.61	110.69	109.04	109.9	110.05	109.64	108.74	111.79	110.02	109.21	109.68	109.6	108.8	110.22	112.1	110.94
97.816	98.765	98.269	99.017	98.566	98.031	99.149	99.578	99.53	98.571	97.926	99.113	98.143	98.8	98.712	97.017	98.978	98.666	98.624	97.684	99.221	99.802	98.666	97.7	99.027	98.28	98.888	97.488	97.901	100.16	99.098	99.711	97.196	99.619	98.686	99.058	97.612	99.328	98.46	98.414	99.783	99.726	97.985	98.039	99.373	97.887	98.503	99.99	97.32	100.11
106.5	105.47	105.83	105.78	104.7	105.72	106.19	105.23	105.16	106.04	104.86	107.06	105.46	105.35	106.07	106.09	104.45	105.96	103.6	106.69	105.46	105.49	103.75	105.8	105.66	106.08	106.37	105.69	105.79	105.02	106.22	106.68	105.01	105.17	106.88	107.23	105.14	105.83	105.5	106.28	105.1	105.88	106.42	106.42	105.03	105.61	106	105.32	104.81	104.63
105	105.78	106.32	106.55	104.91	104.33	106.12	105.31	104.26	105.35	105.98	106.4	106.13	105.64	105.92	106.65	106.33	105.09	104.68	105.6	105.57	106.68	104.98	105.74	104.07	106.26	106.53	106.17	105.55	105.25	105.11	104.59	105.52	106.17	105.73	105.25	104.99	106.37	105.5	105.88	106.94	105.61	105.4	106.65	107.13	105.9	104.05	107.17	105.05	105.37
99.648	100.3	100.39	100.26	99.838	100.11	100.03	99.355	98.947	100.8	99.867	101.81	100.36	100.11	98.757	100.43	100.04	99.879	99.504	100.23	99.586	99.717	99.736	100.39	99.12	99.506	101.32	101.18	99.955	98.863	100.17	100.4	101.08	100.74	99.166	101.11	100.22	99.459	101.45	101.03	101.31	99.069	100	98.702	100.92	100.14	100.91	99.257	99.459	99.733
106.06	105.37	105.86	105.16	105.48	105.87	105.97	105.87	105.87	104.46	105.79	105.65	106	106.88	104.58	105.64	106.86	106.3	105.85	104.69	105.25	103.05	106.47	105.82	106.38	104.31	105.33	105.65	104.5	106.17	105.92	106.13	106.94	106.49	106.15	105.31	105	104.38	105.07	106.79	105.03	103.93	104.73	105.2	103.9	106.3	105.56	105.66	106.05	106.82
97.433	99.353	97.461	98.195	98.504	97.501	97.208	97.509	98.521	99.112	97.474	98.294	96.686	97.435	97.812	99.576	96.365	97.835	99.446	98.002	98.875	98.329	98.416	98.08	96.94	96.085	98.863	97.622	98.026	99.615	97.29	97.184	98.26	98.076	97.548	98.068	96.95	97.625	97.949	98.035	98.491	98.283	99.159	96.77	98.208	98.758	97.994	97.687	97.93	96.854
105.48	106.16	106.91	105.51	106.79	104.72	103.38	107.56	104.87	106.16	104.74	106.34	106.21	106.04	107.01	106.07	106.07	105.39	106.91	106.66	107.23	105.38	106.37	104.77	106.34	105.54	105.2	104.62	104.8	104.52	106.35	105.41	106.17	105.09	105.93	106.36	105.47	106.26	105.76	106.18	104.21	107.31	105.17	106.38	105.85	105.11	106.19	106.37	106.49	105.4
106.12	104.5	103.42	104.51	104.37	105.15	104.29	106.79	105.12	105.33	106.43	106.83	105.13	106.48	106.31	107.27	105.01	105.76	106.59	105.19	105.57	106.16	105.06	105.16	104.81	104.5	105.7	104.82	105.04	105.2	105.83	105.9	105.03	104.24	107.54	106.07	106.37	102.22	105.5	106.68	105.42	106.18	106.01	104.94	105.75	104.19	106.34	106.07	105.24	105.53
105.01	104.83	105.31	105.32	105.51	106.41	106.17	105.08	106.73	107.13	105.24	106.41	105.63	106.17	104.33	105.87	106.02	105.37	105.34	107.49	104.6	105.89	104.6	104.48	106.05	106.93	106.19	106.49	105.92	105.31	106.03	105.89	105.52	106.76	104.64	106.4	105.33	105.12	106.19	105.95	105.76	104.97	105.7	106.33	105.65	105.09	104.6	107.02	106.8	104.55
107.28	107.73	108.57	107.42	110.58	108.01	108.62	108.52	109.39	109.56	107.94	108.48	108.87	108.22	109.05	107.84	108.48	107.83	108.5	109.42	108.4	109.08	110.06	107.72	107.77	107.12	107.27	108.54	109.06	107.24	107.36	106.85	107.87	107.42	108.33	109.37	108.94	108.22	105.49	106.91	106.1	109.25	108.6	108.36	109.93	109	108.89	108.51	107.77	106.54
106.86	107.52	106.89	107.85	108.85	107.69	107.75	107.32	108.84	107.47	109.33	108.54	108.46	107.75	107.11	108.02	107.37	106.99	108.73	108.39	107.11	107.53	106.7	106.36	107.01	108.93	107.65	107.24	106.82	107.49	108.52	107.73	107.43	108.25	107.3	108.03	108.58	108.09	105.94	108.47	107.98	106.89	108.72	106.91	107.06	106.8	108.09	107.79	107.46	107.27
105.99	106.74	105.68	108.49	106.95	106.89	106.05	105.84	104.91	106.71	106.43	106.21	105.64	106.33	106.46	106.41	105.59	106.7	106.77	106.28	105.82	105.73	108.02	106.42	106.9	106.11	105.6	106.28	106.31	107.2	106.26	106.45	105.87	107.59	106.03	107.63	107.64	106.06	106.06	106.91	107.89	107.34	105.17	105.86	107.22	106.67	105.81	106.57	105.88	105.83
105.02	105.12	105.45	105.36	105.96	106.28	104.6	105.12	107.19	103.79	106.6	105.71	105.15	106.23	106.1	105.45	105.57	105.55	104.48	105.06	105.63	105.25	104.14	106.16	106.54	106.08	104.91	106.66	105.19	105.91	104.97	105.4	105.65	106.19	105.01	107.53	102.67	105.65	106.52	104.25	106.24	105.1	105.05	105.62	107.77	105.82	106.22	104.68	104.26	105.85
98.047	99.596	97.544	98.879	99.852	98.935	98.956	98.744	97.8	96.258	98.404	98.434	97.735	98.038	98.267	96.664	99.117	97.959	97.318	98.379	97.222	99.293	98.991	97.964	98.333	98.055	98.132	96.693	97.71	97.553	96.369	98.462	97.307	97.386	99.019	98.18	99.35	98.227	98.238	97.479	99.346	98.19	98.618	97.572	97.947	98.151	97.288	97.192	96.525	97.739
109.18	107.79	109.16	107.26	108.58	110.36	108.67	108.07	105.96	108.38	106.76	108.4	109.23	108.9	107.48	108.86	108.43	108.6	108.98	109.77	107.73	108.64	108.11	108.01	109.11	109.69	108.17	109.04	107.17	107.97	108.23	108.89	108.4	108.26	110.01	109.67	108.08	108.83	108.52	108.53	109.22	106.4	107.24	109.03	108.34	108.54	108.81	107	109.35	109.32
106.98	109.33	108.64	106.52	108.96	108.49	107.02	108.57	107.8	108.62	107.53	106.8	107.15	107.3	108.69	106.21	108.8	109.02	108.59	107.28	109.54	108.03	107.05	108.23	107.88	109.87	108.52	108.79	108.56	108.15	109.22	108.5	108.81	108.13	108.57	109.03	108.84	108.71	107.52	108.78	108.33	107.03	107.18	108.49	107.59	108.52	108.85	109.77	108	108.22
105.53	106.14	103.96	104.52	106.19	107.03	104.66	105.1	106.43	106.02	106.58	106.38	104.7	106.64	105.99	107.54	105.71	105.51	104.69	106.21	104.29	106.47	106.2	104.71	104.75	104.75	105.28	105.67	106.08	105.42	105.08	106.34	105.95	105.03	104.37	105.77	104.58	105.63	105.26	105.7	104.1	104.78	106.43	105.85	105.66	106	105.94	105.69	106.63	105.54
105.65	104.16	106.4	105.29	105.85	105.56	104.48	105.72	104.68	104.74	104.92	105.62	105.29	106.86	106.13	106.13	107.11	106.43	104.14	105.99	105.74	107.62	105.51	105	107.7	106	105.36	104.82	104.98	107.24	104.95	105.71	105.21	106.43	105.01	106.34	106.37	105.33	104.97	107.58	106.53	104.22	107.41	106.34	106.2	107.16	106.39	104.99	105.66	105.25
104.58	104.64	106.69	106.17	105.64	106.88	105.13	104.31	106.21	104.49	106.46	104.83	105.42	105.83	107.07	106.48	106.05	106.13	107.05	105.63	106.21	104.79	105.85	105.88	106.44	105.78	105.73	106.38	106.65	106.31	105.4	105.48	105.05	105.41	106.93	106.98	107.32	104.95	104.69	104.99	104.2	106.32	106.27	106.14	107.52	107.71	105.58	105.65	107.02	106.44
105.05	106.08	104.74	105.92	105.02	105.94	104.88	104.37	105.85	105.74	105.3	103.88	105.39	106.33	106.16	105.61	105.27	105.56	106.95	106.31	106.24	104.79	105.53	105.84	106.01	104.67	105.97	103.37	104.91	104.76	104.36	104.26	104.06	105.05	104.47	105.1	105.8	104.83	105.34	106.31	106.48	103.62	105.05	105.85	106.04	105.66	104.37	105.53	104.27	104.65
105.22	104.32	105.9	107.01	107.03	105.36	105.49	104.62	104.52	105.09	106.43	106.14	106.99	104.26	105.83	106.15	105.92	105.04	105.84	105.69	105.09	105.19	106.99	105.04	107.07	106.26	104.56	107.04	106.06	104.95	107.62	106.41	105.16	105.97	105.79	105.69	106.25	105.34	105.86	105.4	105.02	104.61	104.95	106.07	105.13	106.09	104.06	104.88	105.64	104.89
98.986	97.549	98.683	99.337	98.371	98.366	99.83	98.385	98.898	97.137	98.297	99.621	96.829	98.526	99.442	98.767	98.067	98.644	99.55	98.939	97.757	97.28	99.376	98.044	98.796	98.634	97.801	98.458	98.468	98.926	97.327	98.97	98.004	99.061	99.099	96.932	97.014	97.804	99.09	98.597	98.614	98.91	98.592	99.4	99.163	98.512	97.108	98.837	98.078	100.14
100.2	102.44	101.56	100.74	101.54	101.05	100.65	100.17	100.62	101.12	99.082	100.87	99.216	101.25	101.27	100.89	101.08	102.1	101.04	100.77	102.29	101	102.28	99.307	100.81	100.25	101.19	102.07	100.84	100.04	101.82	101.94	101.51	100.17	101.16	100.91	100.03	102.87	101.27	101.91	99.63	100.57	100.06	102.09	100.19	100.55	101.81	100.61	99.451	100.16
109.1	107.65	107.91	109.15	109.53	109.51	107.81	109.63	107.89	109.54	108.58	108.25	107.52	109.28	108.23	107.24	108.85	107.92	107.87	109.84	107.98	108.05	107.14	108.26	109.29	107.54	107.77	108.59	109.45	108.53	109.39	109.49	109.29	108.23	109.5	109.29	108.34	109.08	108.37	107.25	109.08	108.45	106.68	109.2	109.19	108.76	108.96	109.99	107.47	107.82
106.15	105.43	107.54	106.85	106.62	106.83	105.22	107.85	105.65	107.24	107.78	107.04	106.46	106.14	104.56	105.52	107.54	105.23	106.84	107.04	104.9	106.2	107.44	107.07	106.5	106.1	104.53	105.73	105.42	104.98	106.86	104.76	106.4	106.05	105.52	105.85	106.56	106.02	105.92	106.01	106.99	107.23	105.46	105.22	107.23	107.38	105.49	105.63	107.28	107.32
106.79	107.96	110.22	107.75	108.48	108.98	109.06	106.98	108.02	107.51	108.66	108.08	107.48	107.35	108.15	107.9	108.06	108.85	107.11	108.45	107.54	107.35	108.61	108.71	109.57	108.48	108.04	106.61	107.43	107.42	105.94	108.39	108.27	107.64	106.48	107.01	107.67	108.47	107.79	107.38	107.05	108.72	106.99	107.68	107.23	108.73	108.12	109.43	108.33	106.44
101.83	102.32	103.19	102.05	101.53	102.35	103.26	101.45	103.38	101	104.85	103.16	102.3	104.46	102.37	102.78	103.62	103.71	102.18	102.97	103.25	104	103.36	102.92	100.9	103.32	103.69	102.41	102.86	103.83	103.37	102.42	102.58	101.06	102.33	101.12	101.41	103.01	103.43	103.4	102.44	102.37	103.17	102.98	103.25	102.31	103.36	102.9	102.82	102.28
110.44	111.01	109.95	109.91	111.39	110.52	110.25	110.99	111.87	109.21	111.32	109.04	109.47	110.26	109.99	110.66	109.88	109.04	111.16	111.26	110.57	111.24	109.98	109.66	110.94	109.98	110.61	111.42	110.92	111.17	111.07	111.23	111.59	110.5	111.43	109.96	111.4	107.88	110.81	109.91	110.68	110.54	110.11	110.48	110.77	110.19	110.09	111.19	110.88	111.07
107.88	107.48	107.21	108.29	108.18	108.5	107.68	107.77	107.59	107.9	106.51	108.06	108.29	108.83	108.36	107.82	107.05	108.74	109.11	106.71	108.27	108.18	108.9	107.32	108.63	107.76	108.56	109.3	106.93	108.42	109.57	106.76	108.41	109.24	105.81	108.49	108.49	108.86	109.29	108.47	107.72	106.62	108.74	107.09	108.27	109.38	107.48	108.65	108.29	106.95
104.02	106.46	105.44	106.32	106.39	106.7	106.99	105.12	105.63	105.38	106.51	105.92	107.31	105.87	106.35	106.67	106.98	105.87	106.01	105.41	106.94	106.52	107.16	106.31	105.42	105.64	106.23	106.02	106.1	105.82	106.91	106.69	107.32	104.86	107.55	105.1	105.78	107.35	105.53	105.76	106.56	106.9	107.32	106.32	105.96	105.92	106.71	106.67	106.15	105.82
105.21	105.5	106.95	106.36	105.31	105.92	106.12	106.22	106.34	106.4	105.78	105.96	106.82	105.21	106.51	105.48	107.3	106.61	105.49	106.27	106.13	107.28	106.42	106.67	106.48	106.48	105.98	106.31	107.01	106.21	106.02	107.37	106.69	105.38	106.41	107.27	105.76	108.06	105.61	106.34	106.92	105.06	105.1	106.24	105.96	106.88	105.36	106.02	105.14	107.75
110.44	109.98	110.45	110.89	110.4	110.64	111.14	109.37	111.15	111.5	110.86	110.1	110.53	109.44	110.16	109.8	110.71	109.68	110.3	110.26	110.95	112.13	110.8	111.07	111.31	110.02	110.03	110.56	112.08	110.9	109.3	110.79	110.31	111.31	110.39	109.24	109.35	110.71	110.68	111.06	109.67	110.41	111.14	110.7	110.43	110.96	110.47	109.66	110.74	110.51
97.976	97.489	97.173	97.529	98.176	98.879	99.13	98.35	96.962	97.686	98.629	97.075	98.118	97.283	98.704	98.946	99.878	98.148	100.18	96.772	97.968	98.419	96.819	97.045	96.843	97.967	100.13	96.402	97.478	97.634	96.963	96.707	97.587	98.604	99.364	98.483	96.981	98.467	99.467	98.662	98.458	98.869	98.398	99.302	96.146	98.992	97.368	98.185	97.79	97.743
97.351	98.809	97.306	98.67	98.935	98.076	99.387	98.053	98.518	98.298	97.825	100.38	99.132	98.634	97.926	97.138	98.28	96.75	98.987	97.676	97.43	96.075	98.533	97.835	98.743	97.912	98.403	98.501	99.52	97.339	100.05	98.016	98.943	98.692	98.503	99.097	96.42	98.898	97.641	96.146	98.649	97.162	99.647	98.868	98.701	97.581	97.8	98.281	99.003	99.904
105.65	107.22	105.17	104.2	105.05	106.3	105.29	104.19	105.61	107.23	104.57	103.93	105.73	103.03	105.7	104.56	106.03	105.56	104.65	106.47	105.86	105.95	105.82	105.19	106.27	105.19	105.35	105.99	105.91	105.31	105.21	105.33	105.16	106.66	103.49	106.4	105.95	103.68	104.73	106.29	103.62	106.52	106.94	105.57	104.85	105.29	105.9	104.77	106.7	105.33
107.4	106.29	109.03	106.45	107.52	106.41	106.69	106.5	106.89	107.65	106	107.96	105.26	106.26	106.04	108.2	107.02	105.04	105.77	107.42	107.18	106.76	105.66	105.91	106.21	106.59	107.74	107.84	106.38	106.51	107.65	105.85	106.81	106.06	106.57	107.85	107.65	106.29	106.64	108.08	108.16	106.08	105.89	106.18	106.11	107.23	105.89	106.7	105.44	107.25
108.36	108.07	108.75	109.76	108.43	111.1	108.26	108.31	107.78	108	107.59	108.43	108.76	108.9	108.3	108.95	107.8	109.67	108.59	109.91	108.95	108.71	108.76	110.13	108.81	108.1	109.45	109.16	109.36	109.05	108.21	108.85	108.53	107.86	108.66	107.93	108.25	108.81	109.61	107.74	108.81	108.03	110.07	108.46	108.04	107.19	108.81	108.01	110.15	108.31
110.07	109.41	108.62	107.97	106.56	108.19	108.31	108.48	107.48	107.8	109.22	108.41	108.56	107.22	107.57	107.92	107.14	109.59	108.33	107.24	107.95	109.86	107.71	106.58	108.01	107.38	108.48	107.36	108.24	108.68	108.34	108.14	108.17	107.33	108.51	108.42	109.18	108.46	108.25	108.06	108.02	109.09	108.43	108.07	107.1	107.92	107.1	105.95	107.86	107.68
106.93	107.62	107.69	108.37	108.39	108.84	107.59	106.83	108.48	107.72	107.17	108.69	108.51	107.74	108.51	108.05	108.1	108.87	107.98	107.04	107.93	107.27	107.29	109.3	108.18	109.49	108.05	108.66	107.51	107.18	108.45	108.2	107.22	108.46	108.94	108.17	110.13	109.39	109.02	108.59	108.21	110.44	110.48	108.59	107.71	108.04	108.12	108.72	108.1	107.02
100.77	100	100.35	99.63	100.67	101.05	100.79	101.09	101.11	100.49	100.51	100.54	100.4	99.998	99.59	99.194	100.2	100.95	101.23	100.36	99.732	100.62	102.19	99.985	100.68	101.44	100.26	101.24	100.38	101.12	99.732	100.92	99.703	100.44	100.61	102.27	101.55	101.37	100.24	99.725	98.577	100.22	101.26	101.29	102.83	99.788	99.217	101.04	101.59	100.11
104.62	107	105.25	104.38	106.03	105.37	105.6	106.11	104.57	106.18	105.14	104.88	104.96	106.71	106	104.96	106.78	105.16	104.73	105.23	106.25	105.34	106.03	104.59	106.02	105.45	104.93	105.4	106	104.83	106.23	107.22	105.64	106.5	106.64	107.49	104.11	105.43	104.54	105.04	104	105.79	105.69	106.55	104.46	105.41	106.38	103.74	105.46	104.64
108.03	108.95	106.91	108.44	108.71	110.05	106.81	107.17	109.31	109.59	106.88	106.21	108.94	107.58	108.31	108.11	107.44	107.13	108.85	107.64	108.93	106.5	107.63	108.3	108.02	108.06	107.27	108.19	108.23	108.53	109.19	107.29	106.95	109.1	108.38	109.39	107.5	108.28	108.44	107.29	109.44	108.69	109.67	107.22	108.23	107.02	109.45	107.53	107.58	107.86
107.07	108.25	108.09	109.38	107.97	107.08	107.29	108.21	108.41	108.08	107.51	107.77	106.36	107.83	108.8	108.12	107.15	108.9	108.54	107.05	107.01	107.8	109.61	109.32	108.75	107.66	107.54	109.92	108.6	108.72	109.12	106.29	107.23	109.23	107.11	109.48	108.29	108.75	108.85	108.07	108.42	108.36	110.52	107.88	107.33	107.73	109.42	108.38	108.8	108.47
108.8	107.09	108.21	108.25	108.11	108.5	108.52	107.44	108.8	108.27	110.08	108.19	107.91	108.24	108.15	108.58	107.06	108.89	107.8	108.98	106.13	108.64	108.31	107.92	108.51	107.56	108.36	108.38	108.26	107.01	107.77	108.41	107	108.76	107.25	107.36	107.17	107.31	107.24	109.33	107.64	107.97	108.5	107.74	108.93	107.8	106.95	108.92	108.22	107.02
105.58	105.86	106.01	106.02	108.34	105.97	108.05	106.54	106.75	104.75	106.55	107.69	105.53	106.7	105.14	106.29	106.37	107.48	106.5	107.14	104.98	106.4	107.68	106.33	105.96	105.24	106.08	106.96	105.56	104.91	105.55	107.55	106.6	105.16	106.6	107.35	104.92	106.99	105.89	106.4	106.67	105.4	107.06	107.09	106.57	106.37	105.98	108.33	107.77	106.78
105.3	105.89	105.67	105.46	106.33	105.55	106.97	105.84	104.19	105.19	105.43	106.21	104.13	105.27	104.94	105.59	106.25	105.53	105.66	106.29	106.09	107.73	105.36	105.16	105.76	103.88	106.46	106.09	105.14	106.17	106.2	105.8	106.07	105.77	106.83	106.71	105.63	105.31	106.29	104.86	106.06	105.79	104.36	105.93	106.32	104.46	105.44	106.29	105.83	105.74
101.73	103.31	102	103.02	100.92	101.89	101.54	103.21	102.38	103.35	102.67	102.9	103.28	101.43	102.58	103.38	103.14	103.55	101.89	102.57	102.59	102.61	101.96	104.1	104.48	100.96	101.64	103.27	102.62	101.82	104.67	101.01	103.6	102.67	101.92	103.08	104.05	104.15	102.4	102.81	102.76	103.87	101.26	103.36	103.44	102.45	102.61	102.02	102.16	102.41
108.07	107.02	107.44	108.26	109.05	107.67	108.77	109.01	108.84	108.16	108.98	108.98	108.26	108.01	108.35	108.46	108.89	109.17	106.06	108.89	109.27	108.38	106.46	109.41	107.99	109.4	109.52	109.37	108.41	107.4	108.31	108.47	107.94	109.53	109.05	108.25	107.29	107.82	108.79	107.03	109.61	108.25	108.58	108.3	108.02	109.06	107.57	108.41	108.91	108.3
107.24	108.15	107.15	109.15	106.28	108.91	106.08	107.67	108.34	107.98	107.6	109	108.13	108.38	106.79	107.52	108	107.34	108.08	107.94	107.61	108.23	108.29	108.7	107.58	107.96	106.78	108.51	107.6	108.22	107.84	109.99	108.02	106.67	106.9	106.85	108.23	109.04	107.75	109.05	105.77	109.23	109.5	107.05	108.05	107.81	107.72	108.29	107.51	106.79
105.44	106.51	104.8	106.35	106.66	105.92	104.47	104.33	104.35	104.71	105.09	105.32	105.4	105.24	103.82	104.86	104.99	105.07	105.77	104.92	105.32	104.4	106.42	105.96	105.1	104.1	105.56	105.26	106.31	106.53	105.89	104.8	106.32	106.91	106.09	106.03	105.83	104.32	105.64	106.19	106.09	105.49	105.85	105.24	105.99	105.48	106.48	106.27	105.74	106.36
107.16	106.67	106.24	105.99	106.48	106.61	108.37	107.5	105.72	105.02	106.84	108.43	106.95	106.51	105.65	106.74	106.91	107.63	105.3	105.9	106.65	106.14	106.7	107.81	107.09	107.27	106.11	106.48	107.73	107.35	106.98	106.48	105.92	106.88	106.11	105.4	105.95	107.35	106.75	106.06	105.38	107.29	106.19	107.29	106.12	106.73	107.33	105.78	106.83	105.76
106.29	105.93	105.83	108.26	106.49	106.06	108.5	105.32	104.7	106.84	106.54	105.94	106.32	106.99	106.44	106.9	104.9	106.77	106.18	106.16	105.69	107.01	105.58	105.55	105.98	106.4	105.01	104.81	105.75	106.67	106.21	106.02	107.56	106.53	106.18	105.69	107.85	107.62	106.82	107.97	105.63	105.43	106.57	105.36	106.31	106.54	106.26	106.77	106.43	106.69
97.006	98.059	97.418	98.504	98.462	98.997	97.927	99.837	99.02	98.567	98.183	96.633	98.053	98.239	97.751	98.114	99.123	99.975	96.988	97.611	98.131	99.068	97.414	98.547	99.49	97.308	98.684	97.743	97.863	96.324	97.683	97.946	97.685	98.853	99.452	97.552	97.759	97.406	97.188	98.888	97.777	97.893	98.523	97.519	97.221	99.036	99.061	99.003	97.914	98.536
99.464	98.854	98.882	100.12	99.445	100.96	98.083	98.194	98.439	98.725	99.533	99.21	99.403	99.59	98.07	99.103	98.27	98.994	97.657	98.814	97.664	99.655	98.112	98.51	98.888	97.771	99.28	99.23	99.345	99.273	97.68	100.04	99.568	97.909	98.061	98.525	99.619	98.546	97.848	101.04	97.24	98.844	98.029	97.815	98.6	97.17	97.738	98.682	100.73	99.932
106.57	104.96	106.58	104.69	106.47	105.8	104.82	105.97	105.88	106.36	105.27	104.89	106.8	107.81	104.61	106.18	105.29	103.54	106	106.74	106.07	106.14	106.46	105.58	105.42	106.07	105.24	107.75	106.08	105.51	105.93	105.61	105.03	106.18	105.74	104.95	106.77	105.25	106.71	105.7	104.72	105.99	105.77	104.68	106.25	105.87	107.46	106.36	106.36	104.56
99.66	100.84	102.01	100.13	102.96	99.262	100.73	100.47	98.623	98.877	100.86	100.3	97.899	100.16	101	100.05	100.51	100.59	100.81	101.01	101.36	101.32	99.459	100.75	100.19	100.28	99.689	99.575	101.73	99.439	100.4	99.004	98.32	100.19	99.807	99.336	100.59	100.33	100.25	100.57	100.12	100.89	100.62	100.4	99.953	99.888	99.878	101.45	98.793	99.627
98.538	98.51	98.79	98.377	99.218	98.616	96.403	99.269	98.107	98.053	97.771	97.782	97.828	99.055	98.47	98.314	98.574	98.372	98.324	97.195	96.953	97.934	98.223	98.626	96.912	98.712	100.12	98.893	97.426	98.777	98.577	97.294	97.85	98.758	98.015	98.902	98.329	98.144	98.751	98.884	96.511	100.14	98.136	99.451	98.071	98.094	97.39	96.755	96.666	97.314
106.4	107.18	106	105.05	107.11	104.89	106.31	106.08	105.31	106.17	106	106.53	105.22	106.34	106.11	106.53	106.23	106.87	106.83	105.62	105.74	107.55	105.78	106.35	104.89	104.86	106.3	106.27	105.58	106.66	106.05	105.68	106.74	105.82	106.12	106.51	105.14	105.95	105.78	105.34	106.05	107.74	106.69	105.07	105.84	105.39	105.81	104.48	106.19	105.14
99.465	98.136	100.04	97.935	98.533	99.385	97.854	99.771	98.646	98.359	99.816	98.631	98.16	98.312	99.511	99.969	98.685	95.584	98.682	99.314	98.546	99.632	98.668	97.798	98.715	97.832	98.596	99.488	98.622	99.106	98.341	98.262	99.661	99.327	96.938	98.958	98.173	99.349	99.028	98.096	98.382	98.196	99.816	97.424	97.949	98.992	99.757	100.29	98.96	97.534
99.266	101.03	101.09	98.681	100.9	100.81	99.075	100.6	101.13	100.24	99.103	100.67	100.27	100.06	100.15	99.648	99.924	99.543	100.56	101.45	100.51	100.14	99.085	100.45	100.4	100.97	100.97	100.25	99.039	100.62	99.893	100.69	100.14	99.697	100.58	100.38	99.673	99.795	100.41	100.37	101.09	100.6	99.595	100.19	98.724	100.79	100.65	99.764	100.04	99.428
105.15	105.9	107.41	107.22	107.69	107.93	105.84	106.46	106.14	107.3	105.34	107.31	106.97	105.84	105.91	106.76	104.92	106.81	106.39	106.95	105.65	107.04	106.87	106.16	105.93	107.16	106.95	104.87	107.21	105.97	107.77	107.32	105.71	106.51	107.27	107.58	106.07	108.45	107.65	106.39	105.54	104.55	107.37	107.4	106.2	106.48	105.9	108.1	105.25	105.6
107.76	107.32	106.41	108.47	108.56	108.5	107.49	108.99	107.6	106.52	107.52	107.49	107.63	109.34	110.31	108.82	106.39	105.94	107.46	106.08	108.81	108.07	108.95	107.84	107.44	107.59	106.98	108.84	107.74	107.02	106.97	108.07	108.48	108.42	108.6	108.67	106.73	107.83	108.53	107	108.98	108.19	107.07	108.06	108.1	106.86	106.11	107.64	106.03	107.78
107.58	108.87	108.33	107.64	106.45	109.92	107.3	107.15	108.91	106.76	109.1	106.36	109.53	107.48	108.79	106.98	107.92	106.6	105.48	109.18	107.88	107.63	107.76	107.41	105.83	109.58	108.37	108.09	107.39	108.6	107.19	107.46	107.7	108	107.54	107.82	108.51	106.93	108.17	108.36	108.38	106.31	106.69	108.21	107.59	108.47	108.09	107.67	108.54	106.64
105.56	105.96	105.53	106.23	106.19	105.95	104.5	104.86	105.83	105.92	103.99	106.91	105.62	105.24	104.9	106.71	106.07	105.36	106.34	105.09	106.07	106.64	105.93	106.84	104.83	105.95	105.07	106.07	105.13	104.88	106.24	106.28	107.37	104.23	105.93	103.98	105.21	106.07	106.28	105.67	103.94	105.46	103.7	106.09	105.89	106.33	105.08	105.24	105.35	104.75
106.35	107.45	108.09	106.4	106.16	107.1	105.31	106.45	106.51	107	107.67	107.22	105.84	105.75	105.4	106.9	106.91	105.08	106.27	107.59	105.92	106.31	106.27	107.46	106.69	106.5	106.41	107.45	106.88	104.58	104.38	106.24	107.62	106.22	105.36	106.22	105.66	105.81	105.66	105.64	106.54	105.77	106.08	107.05	106.34	105.85	105.29	106.33	105.81	106.51
97.623	96.034	98.093	96.544	97.659	96.953	97.07	97.469	98.01	98.787	98.907	97.445	96.199	97.474	98.652	97.077	98.601	100.32	97.183	97.528	96.95	97.538	97.577	98.621	98.854	97.88	98.903	98.175	97.098	98.493	98.725	96.965	98.717	97.829	96.907	97.406	97.9	97.569	98.111	98.272	98.487	97.974	98.173	98.308	96.099	97.916	97.599	99.487	98.779	98.166
105.34	105.55	105.36	106.26	103.88	105.56	105.33	106.48	105.34	106.55	105.61	105.86	105.28	105.03	105.97	104.95	106.13	105.07	104.47	105.94	105	105.17	105.64	106.14	106.83	105.26	104.74	104.93	106.27	105.83	106.8	105.96	105.89	105.57	106.47	106.65	104.74	104.81	106.03	105.1	106.7	107.77	105.89	105.83	106.84	105.13	105.34	105.84	104.5	106.25
99.463	101.02	100.98	99.206	99.171	100.77	100.29	99.032	98.951	101.05	100.47	99.433	99.968	99.335	101.85	101.78	100.82	100.74	98.693	101.21	100.1	98.74	100.94	99.67	100.19	99.739	99.847	100.44	100.65	99.953	99.683	101.14	99.659	98.815	100.58	101.18	101.06	99.77	100.63	99.109	100.42	99.979	99.003	101	100.4	100.02	100.16	100.22	100.06	101.43
99.662	99.815	100.52	100.74	99.36	100.92	99.645	101.58	101.2	100.9	101.33	99.454	100.69	100.69	100.7	100.23	100	100.44	100.27	100.54	100.56	101.61	100.94	99.693	100.71	99.634	101.89	102.29	100.57	101.26	100.35	101.62	99.93	101.19	99.277	100.99	101.42	100.72	102.27	101.58	102.14	103.1	101.17	101.6	100.51	99.697	101.22	101	100.17	99.697
107.06	106.59	105.71	104.88	103.54	106.71	105.22	103.11	106.4	106.61	107.36	105.12	105.19	106.87	104.88	105.12	103.72	105.82	104.67	105.83	104.63	105.72	105.67	106.69	107.86	105.21	104.47	106.48	104.58	104.05	104.44	104.47	106.65	104.76	106.11	106.37	104.92	104.9	105.18	106.22	104.91	106.17	104.89	105.12	104.77	105.57	104.45	104.3	104.68	106.01
99.211	98.256	99.864	100.38	98.167	99.586	99.27	97.547	99.019	98.054	96.963	98.763	99.24	98.652	99.428	100.12	98.548	98.069	99.285	98.385	98.349	98.456	100.77	98.48	99.083	98.49	99.387	98.468	99.165	98.822	99.824	99.545	99.05	97.756	98.146	98.149	98.637	97.648	98.378	99.404	99.132	97.878	99.595	98.091	98.601	99.55	99.707	97.439	100.23	100.1
97.465	100.96	97.579	98.253	99.536	99.426	98.457	98.049	99.256	98.454	98.983	97.539	98.232	100.06	98.556	98.998	99.483	97.846	99.212	98.821	99.059	100.09	98.24	98.054	99.148	99.622	99.044	100.59	99.324	99.401	99.713	98.954	98.498	98.563	100.44	98.237	99.467	98.165	98.466	98.557	98.101	97.798	100.14	98.263	98.374	99.634	100.61	98.897	97.564	98.939
105.39	107.76	104.84	105.3	106.35	105.94	107.23	107.01	106.74	105.71	105.95	104.41	105.4	106.39	105.75	106.99	106.34	104.16	106.87	105.48	105.65	105.67	104.69	104.96	105.04	105.11	105.51	104.28	106.42	105.4	104.62	105.27	106.51	105.73	105.99	106.95	105.17	106.69	106.73	105.25	105.71	105.47	107.71	106.62	105.44	106.92	107.05	106.38	106.76	105.52
98.413	96.935	97.2	97.346	99.17	99.666	97.385	98.583	99.035	97.659	98.639	97.77	97.356	99.869	96.94	96.809	98.682	97.885	97.788	98.777	96.661	96.87	98.24	98.488	98.013	99.758	99.281	98.29	99.011	98.22	99.355	97.479	98.79	98.15	97.557	95.989	99.247	98.453	97.646	99.266	98.003	99.288	99.989	96.599	98.375	98.444	98.293	97.206	97.27	98.734
105.42	106.93	103.99	105.66	106.31	104.65	106.98	105.85	105.81	105.03	106.66	106.29	104.75	104.64	106.16	106.44	105.11	107.07	107.05	105.22	106.3	104.85	105.53	106.21	104.41	105.44	103.53	104.25	106.04	105.33	105.46	103.92	105.56	105.95	107.46	106.11	104.7	104.55	105.49	104.71	104.8	105.94	105.76	105.74	105.92	105.93	105.38	105.16	106.37	104.96
100.63	100.35	99.062	100.28	100.93	101.1	98.686	99.347	101.14	99.981	101.48	101.07	101.63	99.372	100.56	100.72	99.909	100.94	100.62	99.401	100.78	100.99	99.67	101.45	101.01	100.15	100.57	99.322	99.266	100.65	99.463	99.532	102.06	100.22	99.838	101.11	100.21	99.365	101.28	100.46	100.34	100.22	101.07	102.43	99.895	101.95	100.34	102.38	102.03	101.41
106.45	108.48	107.95	108.62	107.61	107.01	105.79	107.16	107.91	106.23	107.5	107.7	107.24	109.14	106.92	107.47	108.3	106.19	107.44	108.27	107.23	108.27	106.78	108.27	108.17	106.73	106.57	108.77	108.19	107.82	106.9	107.12	108.91	106.76	109.23	106.89	108.47	108.08	108.95	107.13	106.8	107.75	108.3	109.46	107.94	106.16	108.73	106.79	110.21	107.64
101.03	100.78	99.563	99.663	100.88	100.66	100.37	100.74	100.34	102.35	100.71	100.81	100.76	101.34	99.981	100.61	99.766	100.8	100.52	100.12	100.58	102.07	99.49	100.94	99.981	101.01	100.61	100	102.31	99.392	100.86	101.79	100.99	100.74	100.85	101.21	101.08	101.81	101.35	101.47	101.88	100.94	101.24	100.97	101.39	100.77	100.79	101.96	99.467	101.96
105.43	106.62	104.9	106.32	106.66	106.4	105.82	105.87	105.3	106.81	105.1	106.97	107.27	108.28	105.88	105.84	104.87	105.75	105.33	106.26	105.86	106.37	104.79	104.79	104.57	105.12	105.34	105.8	105.72	104.25	106.61	106.4	105.22	104.9	107.46	106.75	106.48	107.55	105.06	105.38	104.8	104.35	105.23	105.6	104.37	105.47	107.33	106.47	106.36	106.51
110.61	111.64	110.27	108.83	110.43	110.24	112.51	110.56	109.87	108.7	109.83	109.68	112.08	108.82	110.04	109.14	110	111.17	111.06	110.42	110	110.79	110.36	109.57	111.43	109.99	108.4	110.82	108.87	111.39	110.1	110.95	109.91	109.91	112.37	111	109.56	109.89	110.55	110.39	110.8	110.04	110.99	110.54	109.33	109.79	110.39	110.11	110.36	110.33
107.08	105.51	107.83	105.94	106.58	105.55	105.44	106.55	105.96	106.6	105.49	106.62	105.09	105.15	105.98	105.63	104.56	105.88	105.92	105.77	104.99	106.36	105.61	106.03	104.79	104.62	105.22	104.77	106.43	105.91	105.79	105.66	105.42	105.42	105.73	106.14	106.4	105.81	105.21	105.58	107.16	106.13	105.13	105.38	106.82	105.52	105.97	104.78	106.4	105.99
108.54	108.84	108.4	109.36	110.24	106.55	108.19	109.41	107.73	108.48	108.33	108.3	109.47	109.78	107.46	108.39	108.71	108.51	108.47	109.73	109.03	107.26	109.33	108.08	109.74	107.97	107.65	109.12	108.46	109.35	108.87	109.68	110.79	108.23	108.47	108.31	108.26	108.47	108.95	107.76	109.18	109.49	109.57	107.57	108.25	108.71	107.73	109.19	107.99	107.91
105.27	105.29	106.05	106.91	107.59	106.27	106.86	106.31	107.02	105.74	106.55	106.84	107.76	105.95	108.17	105.22	107.11	106.61	106.39	105.83	106.9	104.63	106.5	106.12	106.31	107.8	106.41	106.77	107.96	105.09	106.79	106.39	107.47	105.87	106.26	106.61	105.39	106.85	107.85	107.52	106.5	107.13	106.9	104.57	106.48	107.91	108.38	107	108.03	106.43
105.67	105.48	103.09	105.91	106.38	104.79	104.46	104.66	105.81	108.03	108.48	105.84	105.23	105.19	105.25	105.73	104.98	105	105.26	105.68	103.63	106.78	103.61	105.11	105.7	104.38	104.2	105.06	105.41	105.81	105.72	104.37	105.71	105.15	107.2	104.52	105.15	107.14	104.99	105.35	105.53	105.92	105.91	105.17	105.28	104.89	105.5	105.93	105.49	106.04
106.41	104.77	103.72	105.32	106.78	105.73	105.97	104.64	106.51	107.84	106.07	104.36	105.11	103.98	105.49	105.5	106.57	105.19	105.81	106.51	104.49	105.49	105.66	104.92	105.76	106.71	105.79	106.36	106.42	104.72	105.94	106.47	105.49	104.18	105.09	105.16	105.14	104.85	105.37	106.27	105.27	107.22	104.17	105.48	105.29	106.07	105.51	105.08	105.8	106.62
106.27	104.48	104.77	106.81	106.15	106.01	105.17	106.15	105.11	107.22	105.28	104.89	104.77	106.16	106.61	105.43	106.54	107.87	105.69	106	106.34	106.6	106.39	105.42	106.2	105.11	104.7	105.93	105.75	105.26	106.24	105.26	105.59	106	106.1	105	106.37	105.36	104.93	105.62	104.13	105.99	104.68	105.17	105.4	105.6	106.41	105.45	105.09	104.54
98.397	98.5	98.032	98.309	99.582	99.657	99.348	97.486	98.34	96.874	99.148	99.756	98.379	98.761	97.24	97.665	97.311	98.19	100.17	97.807	97.861	97.542	97.296	97.588	97.666	98.453	97.83	98.771	98.059	98.717	99.583	100.25	99.183	97.291	96.962	98.367	99.311	96.613	97.573	98.011	98.388	96.878	97.399	98.395	99.496	98.013	99.167	97.283	97.469	98.909
109.13	107.64	108.69	109.95	108.67	108.07	110.04	109.12	108.82	107.71	109.1	107.69	109.53	108.02	107.72	108.26	108.68	109.09	110.26	110.6	107.99	108.7	107.94	108.18	108.62	107.94	107.63	109.14	108.47	108.84	107.12	107.61	108.19	108.76	108.6	109.65	107.88	109.1	110.24	109.92	107.86	108.67	109.55	109.19	108.75	109.39	110.1	109.02	108.65	108.81
104.51	104.89	105.62	106.44	106.13	105.08	105.54	107.25	105.56	105.54	105.37	105.77	105.82	106.36	104.89	106.83	105.51	105.97	107.4	106.14	105.21	106.37	104.84	105.52	106.86	104.97	105.61	105.28	105.86	104.8	105.72	106.75	106.27	105.83	107.06	103.79	105.69	105.74	105.64	104.01	105.04	105.83	104.79	105.77	104.84	105.69	105.19	105.26	105.03	105.21
108.32	108.65	108.49	106.78	108.24	107.66	106.69	107.73	106.23	107.9	108.72	108.92	108.42	107.98	108.72	106.89	108.18	107.52	106.45	106.86	106.61	108.82	108.71	107.67	106.94	107.2	108.43	108.83	107.95	107.28	109.67	107.5	108.01	108.15	108.31	108.17	107.96	107.43	108.46	107.12	107.35	107.74	107.19	108.23	108.5	107.56	107.28	108.77	106.61	108.02
110.37	109.05	111.32	111.38	108.54	111.08	108.92	110.15	111.72	110.95	109.41	109.78	110.41	110.58	109.71	111.23	110.77	109.61	110.04	111.32	109.77	109.56	109.43	110.51	109.12	110.86	111.53	109.36	110.96	110.09	111.11	110.64	110.43	110.63	110.48	110.3	110.52	109.56	110.34	112.28	111.69	109.91	111.36	109.4	111.68	110.66	110.41	111.01	110.07	110.04
111.26	111.47	111.19	110.14	108.69	110.16	110.02	109.79	110.57	109.48	110.92	109.29	109.77	111.13	108.87	109.49	109.8	110.03	110.65	111.3	111.53	110.91	110.2	111.75	110.07	108.97	111.74	110.11	110.43	111.16	109.24	110.5	110.74	110.65	110.38	110.85	111.61	109.4	109.24	110.42	110.62	111.14	111.89	110.18	110.43	111.21	111.5	110.96	110.11	111.46
104.91	104.29	107.86	105.49	106.59	107.3	105.48	105.35	106.72	106.86	106.98	106.64	107.83	106.72	105.76	107.04	105.43	104.75	104.28	103.87	106.14	106.12	106.98	106.79	104.82	105.77	106.33	106.97	105.28	105.53	105.42	107.61	106.85	106.14	106.98	105.63	105.16	105.9	105.95	105.84	104.7	104.28	104.7	105.92	103.75	106.66	105.36	104.42	105.17	106.39
106.56	104.51	105.53	105.18	105	106.57	105.8	107.27	105.39	105	104.8	105.08	105.23	105.71	106.06	106.12	107.87	106.12	106.94	106.29	105.43	103.88	107.74	106.61	106.39	107.41	105.1	105.85	106.39	105.29	105.35	106.04	104.1	105.92	106.7	105.99	105.59	106.47	104.42	105.07	105.3	106.55	106.3	106.01	106.14	105.44	106.23	105.9	106.7	105.94
106.3	104.18	105.56	107.06	105.56	105.13	105.51	106.51	104.2	104.17	106.44	105.07	107.28	105.27	105.98	104.63	106.14	104.78	104.85	104.81	105.7	106.28	104.67	106.09	106.9	106.42	105.94	105.33	105.27	105.77	104.85	105.17	106.31	105.08	105.13	106.22	106.89	104.04	106.31	105.11	104.25	104.95	104.68	105.09	106.71	105.03	104.32	105.58	105.84	105.7
99.21	97.746	99.573	99.737	99.006	98.123	98.541	98.807	99.483	97.48	98.43	97.176	98.717	99.31	99.509	98.374	98.776	98.799	99.828	98.895	98.814	97.758	97.779	98.354	99.315	98.667	98.105	99.724	98.964	97.273	98.958	97.871	98.627	99.157	98.229	98.981	98.425	98.865	97.963	99.326	100.02	98.162	99.416	98.191	99.661	99.437	97.804	98.719	98.409	96.538
105.15	105.86	105.97	104.83	104.68	104.88	104.99	105.04	105.85	104.52	106.16	104.44	105.45	106.28	107.22	104.22	105.85	107.65	105.03	104.6	105.47	105.8	104.97	105.21	105.6	107.44	105.89	104.92	102.74	103.26	106.28	106.42	105.81	105.01	105.34	106.1	104.62	104.75	106.45	106.03	105.72	105.22	106.28	105.73	105.12	106.5	103.85	104.39	104.88	107.42
108.94	109.34	108.82	107.67	108.04	109.88	108.65	107.42	108.82	107.79	108.76	107.13	107.26	108.49	108.22	108.8	108.61	106.15	108.27	108.69	108.3	108.94	108.81	108.41	109.07	109.14	108.48	107.21	108.82	108.42	107.85	109.35	107.99	109.31	108.04	108.3	107.36	107.4	109.15	108.53	106.58	108.74	107.38	109.15	107.66	109.74	108.28	108.05	107.88	108.44
108.42	105.79	105.52	107.41	107.81	106.34	105.51	107.34	106.54	105.59	107.46	105.65	106.61	108.25	106.08	106.29	105.92	105.33	105.37	107.25	106.05	107.69	106.41	105.53	106.53	105.54	106.78	106.13	106.27	108.21	107.76	106.66	107.41	107.1	107.29	105.93	105.92	106.29	106.9	107.43	108.29	108.31	107.81	103.93	106.82	105.41	108.62	106.5	106.3	104.46
105.73	104.05	105.75	106.33	106.19	107.99	105.17	104.77	105.9	104.96	104.96	105.57	105.03	106.59	105.32	106.36	105.07	105.44	105.34	105.49	106.59	104.01	105.19	106.38	104.93	105.7	104.5	105.24	106.01	104.18	105.7	105.41	105.6	105.94	105.61	106.27	106.51	106.69	104.69	105.42	106.73	105.59	105.77	105.04	104.57	107.46	105.8	104.67	104.78	104.87
108.39	109.15	107.74	108.77	107.55	107.13	107.82	107.46	107.98	109.29	108.49	107.86	108.75	107.7	109.23	108.15	107.83	108.46	109.68	109.79	108.04	109.91	109.76	108.51	107.59	109.22	105.88	108.95	109	107.74	108.89	108.84	108.13	107.04	108.39	107.86	109.08	108.68	107.9	107.63	107.3	109.08	108.56	107.59	108.44	109.46	107.96	108.7	108.53	107.33
108.54	108.71	109.76	108.45	108.31	108.38	107.05	107.73	108.38	109.07	108.01	109.16	108.48	109.77	108.91	108.02	106.87	108.12	109.05	108.14	106.54	109.59	108.71	109.91	108.41	108.64	108.8	108.27	107.84	109.32	108.4	109.24	108.83	108.75	107.77	109.28	108.19	107.55	107.74	109.16	109.06	107.76	107.95	109.44	107.96	108.65	107.89	107.28	110.07	109.69
108.78	107.3	108.41	108.21	107.72	107.22	107.69	108.13	106.76	106.9	109.48	107.35	108.67	108.78	107.7	107.44	107.48	108.03	108.16	108.4	107.11	107.27	109.13	109.61	107.69	107.09	108.09	107.6	107.65	107.63	108.3	107.66	108.22	106.75	106.81	108.6	108.97	108.36	107.87	108.49	108.74	107.52	108.51	107.96	108.38	108.76	107.38	105.5	107.24	107.65
108.87	107.71	109.75	107.73	109.13	109.28	108.41	107.24	109.92	108.25	108.86	107.14	108.59	108.94	107.08	107.47	108.38	109.07	108.37	109.77	108.01	107.6	107.97	107.12	108.49	110.26	107.58	107.82	109.1	107.16	107.21	108.33	110.31	108.35	107.86	107.27	108.45	110.06	106.83	108.86	108.75	108.18	109.57	108.83	107.82	110.35	109.27	107.28	109.51	107.73
108.46	108.46	107.63	106.24	107.76	106.78	106.44	107.86	108.21	106.49	106.85	108.68	107.34	108.26	106.78	107.94	107.86	107.01	107.32	107.73	107.04	108.24	108.05	107.04	107.66	108.24	107.98	107.85	109.35	106.99	107.11	107.74	108.44	107.51	108.3	107.43	106.88	107.71	107.67	105.92	108.86	107.85	109.28	107.62	108.9	107.7	109.08	107.62	108.03	109.26
108.01	106.46	107.26	107.29	109.38	107.45	108.97	107.94	109.09	106.99	108.55	109.12	107.83	107.27	108.02	106.9	108.5	108.54	109.13	107.81	108.92	108.99	107.78	108.97	108.84	107.61	108.49	107.31	108.95	107.41	108.41	109.57	107.23	109.14	109.36	108.59	108.82	109.22	108.26	107.71	106.75	108.27	107.27	108.57	108.77	107.82	107.4	108.88	108.76	108.55
105.79	106.03	106.14	104.6	105.04	106.11	105.92	105.26	107.09	107.58	105.74	105.34	104.72	106.32	106.04	105.42	105	105.88	104.87	104.65	106.69	104.56	107.34	106.83	104.07	104.78	106.35	105.79	106.89	104.52	105.06	105.99	105.9	104.8	104.27	105	106.25	105.95	106.01	105.49	106.06	106.34	105.06	105.1	105.32	106.65	106.47	106.25	106.35	106.21
100.71	98.948	102.97	103.03	101.19	100.93	99.965	99.798	100.34	101.51	100.15	100.06	100.81	101.11	101.97	101.43	101.81	100.66	100.85	101.61	101.5	101.05	101.11	100.83	102.55	100.9	100.8	99.116	101.85	100.45	100.61	101.65	100.64	102.06	99.489	102.21	101.84	102.28	102.34	101.03	100.03	100.92	101.42	99.314	99.75	102.82	100.8	100.41	101.06	100.12
97.369	97.081	97.9	98.863	99.417	98.982	97.411	97.181	98.179	97.619	98.151	98.25	98.868	98.688	98.725	96.198	98.562	97.916	98.131	98.146	100.08	98.428	99.346	98.183	99.477	98.194	98.383	97.661	97.197	97.366	98.025	97.81	99.174	98.464	99.472	98.423	96.961	97.114	97.529	98.537	98.61	98.212	97.898	98.271	96.777	97.239	97.343	99.123	97.355	98.129
110.05	109.86	110.23	110.42	106.67	107.11	108.06	108.73	109.37	107.33	107.91	108.71	108.12	108.71	108.32	109.07	106.9	109.02	108.91	109.17	107.42	110.14	107.76	109.4	108.89	108.22	109.07	108.75	108.79	108.54	109.69	108.7	109.24	109.12	109.39	108.81	108.41	107.38	108.49	108.16	107.47	109.03	109.11	108.36	110.2	108.36	107.47	108.62	108.77	109.52
99.89	100.34	100.12	100.9	100.39	100.19	100.06	101.12	100.61	99.072	100.03	100.98	101.31	101.37	101.3	101.39	99.842	99.056	98.968	100.35	100.47	101.11	99.427	101.43	101.6	101.04	101.77	100.08	99.351	100.59	100.73	101.43	101.23	101.7	101.08	100.5	101.01	100.68	101.53	101.05	101.84	102.31	100.76	101.32	101.56	103.42	100.51	100.45	99.797	100.2
107.76	107.75	107.88	107.05	108.93	107.04	107.13	109.14	107.7	106.76	106.71	107.27	107.76	109.09	108.72	107.88	107.03	106.89	106.79	106.5	107.61	108.02	107.23	108.18	107.15	105.7	109.52	106.48	106.48	107.21	108.94	106.86	107.34	107.27	108.28	108.01	107.71	107.75	107.86	108.47	107.67	109.97	108.82	106.89	107.05	107.09	107.23	108.56	109.99	109.59
102.43	101.29	100.5	102.53	99.888	101.94	102.69	100.3	101.5	100.25	101.27	100.54	101.05	101.09	101.34	100.79	101	101.48	101.44	99.776	101.42	102.11	101.04	101.86	101.64	101.3	101.19	100.04	101.93	101.87	101.84	99.311	101.1	102.57	101.64	100.85	102.42	103.32	101.02	102.22	100.58	101.49	101.66	99.899	102.08	99.038	101.51	101.07	102.1	100.79
108.51	107.74	107.05	108.17	108.88	107.97	106.48	106.83	107.8	107.73	107.98	108.42	108.44	108.09	107.35	106.84	107.38	107.81	107.55	108.62	106.65	108.38	107.82	107.51	108.27	109	107.01	107.92	107.47	106.92	107.46	108.29	108.71	108.61	109.03	108.32	108.88	107.74	108.85	108.26	108.53	108.14	107.81	108.14	108.2	107.53	107.64	108.15	108.28	107.58
107.92	108.63	106.22	107.59	107.74	106.91	105.89	107.95	107.44	107.43	106.72	107.58	107.29	107.8	107.67	109.35	106.2	109.82	106.3	107.63	108.57	107.75	107.37	108.11	107.99	108.37	108.08	106.84	107.93	107.27	106.06	108.13	108.14	107.64	106.81	107.04	109.15	108.18	107.61	106.97	106.81	107.98	106.61	108.05	109.07	107.08	107.8	107.61	105.64	107.54
105.37	106.41	105.87	106.24	104.95	104.04	106.5	105.51	106.87	104.82	105.83	105.71	104.78	105.15	106.17	104.54	105.08	105.21	106.53	106.59	107.34	106.3	104.98	105.18	106.25	104.95	105.24	104.5	106.47	105.98	106.05	104.97	106.58	105.13	106.26	105.34	105.68	107.06	106.39	104.49	106.64	105.02	106.28	105.08	107.35	105.56	105.25	105.73	105.56	105.03
109.12	107.72	108.84	107.55	108.98	108.87	108.51	110	109.81	108.64	109.19	109.55	109.34	110.44	106.85	109.33	107.78	108.24	109.03	107.77	109.6	109.04	108.24	109.7	109.42	108.99	108.03	109.8	109.23	109.72	107.39	109.14	107.86	109.16	109.27	108.81	108.01	109.88	107.99	108.02	107.89	108.13	107.87	108.82	107.1	108.03	107.53	107.17	107.79	107.96
110.83	109.99	108.85	110.56	108.96	110.98	111.35	111.11	109.41	110.35	110.89	111.71	110.01	110.15	109.81	111.43	112.11	109.3	110.24	109.11	109.96	110.54	110.68	109.73	109.55	109.64	110.38	111.88	110.37	109.53	110.55	110.73	109.94	111.65	110.69	110.77	110	109.17	110.49	109.01	110.43	110.47	111.02	110.58	110.06	112.59	109.31	110.48	110.47	109.3
106.78	106.88	106.96	107.75	106.13	106.64	106.68	107.48	106.85	105.69	107.92	106.43	104.72	105.61	106.98	105.84	105.33	106.38	105.88	107.75	106.07	107.82	105.25	105.26	105.99	105.47	106.15	105.96	106.26	106.55	106.3	105.6	106.25	107.35	106.45	107.37	106.42	106.52	106.37	106.01	105.86	107.16	105.55	105.35	107.15	106.19	107.45	105.37	105.78	107.57
105.76	105.92	104.96	105.53	105.24	104.6	105.55	105.3	106.71	103.57	103.88	105.16	105.92	105.2	106.02	105.81	104.47	104.91	105.6	105.98	104.23	105.99	105.31	106.05	106.19	105.23	103.76	105.79	106.49	105.97	105.89	105.63	105.66	105.98	105.27	105.85	107.13	105.82	105.14	106.74	105.73	106.15	107.02	105.67	107.16	106.66	105.35	104.53	104.62	106.13
105.62	106.13	106.65	106.69	105.62	107.03	107.53	105.53	104.72	105.18	106.06	105.13	105.46	105.77	105.48	105.39	105.96	106.27	104.02	107.33	104.76	105.18	104.14	105.57	105.03	104.76	103.7	104.5	105.63	105.61	104.79	105.4	106.56	106.64	106.31	105.22	106.1	104.19	104.6	104.64	104.54	105.57	105.27	104.18	105.11	105.22	105.55	105.4	106.29	104.53
105.31	104.27	105.39	105.57	107.68	104.82	104.73	106.38	105.88	105.56	104.7	105.58	105.77	107	105.8	105.23	106.05	106.31	104.02	105.17	105.38	105.74	105.46	105.2	106.46	107.01	105.97	106.23	105.9	105.11	105.49	103.26	106.02	104.47	106.39	105.35	106.26	105.42	106.78	105.53	106.8	106.12	106.16	105.5	105.61	104.87	104.81	105.38	104.44	105.76
106.69	106.77	107.38	105.54	107.61	106.35	106.98	108.07	106.85	105.8	104.97	105.22	107.04	105.82	106.33	105.7	107.13	107.21	107.04	106.11	107.64	106.65	106.75	105.5	104.25	104.88	106.79	105.92	107.89	106.21	105.92	105.96	107.78	105.16	106.19	107.74	106.12	106.76	105.21	106.92	106.21	106.68	104.56	105.45	107.56	106.66	106.2	107.01	108.34	106.81
106.94	104.34	105.98	107.08	104.95	105.12	106.31	105.39	105.19	104.06	105.86	105.02	105.22	106.4	105.6	105.22	105.68	106.3	105.99	104.05	104.69	105.63	104.62	106.13	106.5	106.94	105.04	105.97	106.09	103.44	106.03	106.2	104.73	106.39	105.02	105.99	105.71	104.29	106.78	104.84	106.03	106.43	106.15	105.67	105.37	105.45	107.18	104.63	106.69	105.84
106.83	106.37	104.46	105.41	105.02	105.77	104.66	105.82	104.28	105.79	105.39	105.48	105.92	105.4	105.6	106.24	106.06	104.13	106.18	106.47	105.57	106.18	105.34	104.85	105.09	105.93	104.15	104.02	105.23	106.27	104.39	105.26	107.32	104.66	103.84	105.5	104.79	105.31	107.6	105.14	106.78	105.88	105.97	105.19	106.78	105.16	104.57	104.28	105.94	104.6
107.41	108.34	107.73	106.45	106.7	107.48	108.36	107.48	108.39	106.91	106.88	107.37	107.73	110.4	107.95	106.93	108.75	107.86	108.56	107.29	107.58	107.37	107.43	107.71	108.89	108.13	107.03	107.3	106.63	109.36	107.07	106.61	108.23	106.57	106.9	107.18	106.47	109.5	107.98	107.18	107.66	107.61	108.89	108.35	106.31	107.29	105.79	107.71	107.7	108.24
105.51	106.8	105.76	107.16	104.2	104.23	106.19	106.42	105.06	105.55	106.83	105.91	105.02	105.54	105.28	106.97	106.01	105.19	106.86	106.22	105.75	104.19	107.36	107.03	105.8	106.22	104.91	106.39	106.24	106.58	105.47	104.92	104.41	107.55	105.22	105.83	106.29	107.07	104.84	105.59	106.88	105.59	106.46	106.32	106.72	105.63	104.21	106.37	108.3	107.38
98.258	96.973	97.464	97.956	98.383	98.219	97.358	96.617	97.525	98.576	98.913	98.561	98.686	98.227	97.897	100.67	97.926	96.947	98.408	99.51	97.563	97.795	97.822	97.799	96.307	97.945	98.208	96.727	97.575	97.337	97.935	97.439	97.929	98.597	96.857	98.346	96.698	97.949	98.945	97.52	98.199	98.641	98.215	97.477	96.942	97.78	97.983	96.264	99.188	98.65
106.41	106.85	105.86	104.92	104.88	105.73	105.16	105.29	106.82	106.02	105.48	106.34	107.02	105.15	107.92	106.74	106.05	107.14	106.49	107.03	106.22	106.88	107.71	106.47	106.15	106.76	106.21	106.86	106.92	105.7	107.22	107.08	105.2	107.77	107.14	107.24	106.42	106.45	106.39	105.97	106.69	105.75	106.01	106.21	106.38	106.57	105.42	106.75	104.56	106.5
100.54	100.16	100.54	100.06	100.11	99.596	98.432	100.36	100.67	101.37	100.32	101.07	100.79	98.831	99.698	101.37	102.18	100.5	101.41	99.259	98.995	100.37	100.57	98.8	100.77	99.549	99.533	100.18	101.28	99.966	100.31	100.77	100.25	101.07	97.729	100.64	100.46	99.696	100.25	100.59	100.19	98.301	100.21	99.287	100.09	98.773	101.03	100.63	100.96	100.67
107.89	108.88	108.52	108.47	107.75	107.79	108.84	108.6	107.11	107.63	108.49	108.54	108.09	107.49	107.63	110.44	107.94	108.04	108.44	108.46	109.68	108.36	107.3	108.33	108.07	108.47	107.75	107.67	108.74	108.04	108.3	108.29	107.77	108.04	105.92	108.24	107.77	109.15	107.05	108.28	108	106.9	108.92	108.7	107.72	108.55	108.22	109.5	107.44	109.41
106.32	107.28	105.68	105.7	106.33	107.09	105.74	106.16	106.6	108.15	106.79	105.59	107.38	107.54	106.82	107.24	106.52	106.23	107.19	105.41	107.15	106.71	107.21	107.25	106.4	107.21	106.03	107.94	107.22	105.76	106.48	106.95	108.39	106.63	107.61	105.85	106.98	105.23	105.78	106.64	106.29	106.99	106.51	106.41	105.21	107.04	106.19	107.66	105.5	107.15
107.2	104.66	104.9	106.93	104.78	106.54	107.57	107.04	105.96	105.87	106.5	105.76	106.37	105.46	107.09	105.69	105.85	105.58	106.49	106.68	105.86	107.95	107.83	105.98	106.3	105.2	106.03	106.64	106.06	107.64	107.26	106.16	105.46	106.02	105.39	105.65	106.76	105.14	106.19	108.25	104.7	106.8	105.34	107.41	107.85	107.01	106.07	105.44	106.52	106.79
107.01	106.8	107.89	107.35	107.99	108.73	109.56	107.52	109.27	107.93	107.32	108.18	107.45	107.88	109.19	107.81	107.92	109.15	109.3	106.21	108.45	107.01	108.16	107.13	109.51	108.67	108.03	108.68	107.35	107.64	107.36	108.32	108.48	107.66	108.68	108.36	108.14	107.95	109.18	107.97	108.81	107.21	108.62	107.85	108.38	109.56	108.24	106.47	107.67	107.57
105.83	105.54	105.23	104.94	104.81	105.13	103.5	107	107.39	105.31	105.64	104.9	106.12	106.83	104.95	105.86	106	105.24	105.35	104.68	105.59	105.36	106.31	104.12	105.62	106.3	104.94	104.93	104.71	105.75	105.69	104.87	106.49	105.11	105.6	103.35	105.37	105.52	105.04	105.03	105.23	106.6	105	105.83	104	106.33	106.15	106	104.57	106.73
110.5	110.37	109.99	110.31	111.42	111.34	108.89	111.21	111.21	109.98	110.88	110.13	110.94	111.52	110.84	109.78	110.65	110.7	108.14	110.72	110.75	110.86	110.23	110.46	111.55	109.13	110.99	109.86	109.64	109.76	110.1	110.99	111.65	109.15	110.51	110.14	110.71	111.79	110.96	111.85	110.15	110.83	110.35	109.68	111.51	109.54	109.74	109.78	109.87	111.68
109	107.1	108.53	106.8	108.03	107.52	109.08	108.64	108.17	108.93	108.36	107.59	108.25	107.39	109.74	107.75	108.51	108.09	107.44	108.35	107.73	109.04	107.34	109.8	109.2	108.64	107.44	108.28	107.36	107.8	107.9	107.76	108.02	106.87	106.58	108.22	108.65	107.39	109.86	108.29	107.82	108.21	108.07	106.79	108.37	108.44	108.19	109.2	107.52	106.67
105.3	105.05	104.82	106.56	105.02	106.23	106.12	106.97	104.7	106.49	106.61	105.97	106.78	106.03	104.8	105.54	105.21	105.79	104.99	106.06	107.18	105.99	105.41	105.74	105.37	105.19	105.29	105.71	105.82	107.2	105.98	106.29	104.78	104.2	106.5	105.08	105.46	104.83	105.14	105.07	105.77	104.98	106.01	104.67	106.53	105.28	104.86	106.24	105.13	105.81
105.95	104.29	104.23	105.02	105.4	105.62	105.28	105.29	104.46	106.42	106.73	106.95	106.1	106.1	105.21	104.99	105.21	107.86	103.71	105.61	105.75	105.66	106.88	106.38	105.23	104.55	105.5	105.56	104.99	105.89	105.3	106.28	105.16	105.99	104.83	105.51	105.98	106.38	106.06	106.39	106.65	105.59	105.49	106.44	106.09	106.58	106.63	104.34	104.94	105.1
105.26	107.18	106.7	107.3	107.13	106.57	106.78	106.12	106.28	105.86	106.13	105.31	107.18	105.95	107.83	106.16	106.31	105.66	105.91	105.97	105.76	106.33	106.23	105.69	106.25	106.35	106.56	107.09	107.34	106.36	105.83	105.21	106.54	108.04	107.38	106.22	106.55	107.7	106.31	106.52	106.96	105.45	106.84	107.11	106.45	106.67	105.47	106.03	107.45	105.83
107.01	108.02	108.34	108.71	106.57	106.65	107.02	108.73	107.72	107.02	107.66	106.95	108.1	107.08	107.3	107.53	107.9	108.28	108.21	107.28	109.23	107.44	108.23	107.68	106.44	108.6	108.61	107.63	108.19	106.25	108.6	107.65	107.57	107.25	107.51	106.91	109.21	107.1	106.82	108.08	107.31	107.05	106.5	106.47	108.32	106.88	107.39	108.48	108.29	107.64
104.68	105.07	104.18	105.46	105.23	105.19	105.88	104.7	104.38	105.58	104.95	105.09	105.45	105.91	104.32	107	104.23	105.72	105.32	104.65	105.13	105.88	105.49	106.61	104.44	107.16	105.19	105.98	105.54	106.71	105.27	104.4	106.34	105.52	105.87	107.56	105.27	104.39	105.37	105.29	105.94	105.13	105.38	106.33	106.2	105.78	105.29	106.35	104.19	105.41
99.039	98.577	99.092	98.536	98.027	98.757	98.295	98.605	98.599	99.767	100.07	98.478	99.655	98.258	98.527	98.804	99.479	99.086	99.084	97.055	99.586	98.514	99.519	99.93	100.59	99.169	99.901	99.402	98.481	98.568	99.328	99.086	99.092	99.168	99.66	99.721	97.83	98.649	98.537	97.113	97.49	97.249	98.279	98.376	99.679	99.13	97.928	100.13	97.878	99.487
105.99	105.96	106.06	104.13	106.44	105.42	106.9	106.56	105.25	104.77	106.66	106.83	105.98	107.41	106.36	105.49	106.97	105.65	107.42	105.56	105.55	106.46	105.78	107.27	107.13	106.52	107.06	107.05	106.17	105.49	105.96	107.15	106.14	106.72	104.88	104.61	106.33	106.12	104.86	106.03	105.91	105.15	105.94	105.15	104.3	105.11	106.07	104.52	107.3	106.94
99.036	99.027	100.46	99.159	97.508	97.213	98.236	97.891	98.989	97.333	98.592	99.182	99.185	98.529	99.287	98.427	98.68	99.377	98.052	97.771	99.231	97.398	98.88	98.886	98.997	100.82	98.048	98.02	99.833	100.25	99.199	99.588	99.765	97.861	99.135	99.088	99.96	100.29	99.012	99.345	98.272	99.416	97.416	98.351	99.527	98.016	97.98	100.2	99.153	98.52
104.6	106.38	107.11	107.41	107.11	108.3	105.67	107.58	106.91	107.49	106.74	107.69	105.75	106.35	105.96	106.71	106.31	104.88	107.91	105.48	105.95	105.97	106.14	106.23	106.82	107.77	107.58	105.24	104.85	107.44	107.85	106.64	105.41	105.68	105.57	106.75	106.08	106.72	106.12	106.05	104.64	107.84	105.98	105.72	106.23	105.6	105.76	106.15	105.7	105.87
105.26	106.68	105.17	105.56	105.87	106.44	104.79	105.99	106.88	106.5	104.8	104.3	104.86	106.39	107.07	104.39	106.09	105.64	104.83	106.48	106.15	105.38	105.92	106.22	105.47	105.82	108.23	106.97	105.87	105.95	105.51	106.25	104.24	105.77	105.1	106	105.85	105.91	106.6	104.87	107.05	104.64	106.26	105.23	105.53	104.33	106.05	106.46	105.2	106.3
109.2	106.41	108.71	107.94	108.02	108.41	108.1	107.86	109.54	109.01	107.74	108.08	107.72	108.02	108.56	108.47	110.32	107.87	107.52	108.21	107.03	108.65	108.77	110.02	108.71	107.11	108.21	109.19	107.79	107.78	108.54	109.66	107.65	108.64	108.57	109.1	108.67	108.37	109.3	108.81	109.1	109.16	105.56	108.57	108.8	107.35	110.39	108.89	107.5	107.89
96.816	98.229	97.069	99.02	97.653	99.347	97.58	98.128	98.285	96.504	97.386	98.054	97.224	98.047	97.587	97.726	98.332	99.099	97.71	97.22	97.741	99.043	99.085	97.17	98.261	98.528	97.014	97.257	97.388	99.459	97.792	97.763	98.323	98.112	97.075	98.922	98.091	97.028	97.574	98.73	98.468	98.641	97.929	98.61	97.441	98.492	97.556	97.888	98.208	97.307
105.34	105.3	106.33	106.57	104.57	104.21	106.52	105.82	104.82	105.18	106.25	105.14	105.39	103.25	106.14	105.76	104.98	105.56	106.32	106.36	106.6	104.81	106.48	106.32	104.79	105.14	105.54	107.59	105.16	106.11	106.09	105.5	106.63	104.14	104.45	105.21	105.49	106.57	106.37	106.01	107.1	105.24	104.7	105.49	106.51	106.51	105.14	105.67	105.33	106.3
104.31	106.35	105.18	105.77	106.15	105.88	105.85	105.39	105.32	105.55	105.26	105.42	104.74	107.08	105.22	106.12	106.8	105.57	104.87	105.32	105.13	105.74	105.01	107.03	105.45	104.31	106.17	105.87	106.65	105.54	106.41	104.22	104.63	105.59	105.29	106.15	105.45	105.34	105.09	106.11	106.96	102.96	105.17	107.1	105.27	105.42	104.76	106.06	104.65	104.56
106.11	105.05	105.32	105.42	106.4	106.14	106.27	105.46	104.65	105.6	106.18	105.97	104.23	105.7	106.29	107.62	105.03	106.42	104.58	102.84	104.98	103.73	108.02	105.75	105.62	105.84	104.81	105.93	106.64	105.07	105.54	106.3	105.67	106.02	105.14	106.54	105.09	106.12	105.08	105.29	106.19	104.79	105.73	106.18	104.87	107.01	105.35	105.59	107.11	106.03
104.86	105.63	105.33	106.74	105.65	104.92	105.92	105.64	105.44	105.27	105.48	105.65	105.46	103.48	106.82	104.77	106.55	104.16	103.88	105.99	106.22	105.48	104.95	104.24	105.43	104.71	105.53	107.49	106.53	105.01	105.44	105.52	105.74	105.83	105.84	105.72	104.44	105.84	105.44	104.73	105.73	105.18	105.85	105.86	105.29	104.81	106.21	105.71	106.73	105.34
106.8	106.2	104.86	106.17	105.32	105.13	104.75	104.16	105.31	106.48	106.52	105.97	103.94	104.72	104.98	106.02	105.46	106.21	105.74	104.98	106.37	107.2	104.67	106.71	106.2	106.58	105.78	105.99	106.29	106.47	106.89	106.35	106.74	105.48	106.21	105.72	106.31	104.87	104.75	104.81	106.12	106.62	104.48	106.1	106.08	104.91	106.17	105	106.44	105.28
100.99	100.72	100.56	101.8	101.34	101.76	98.892	98.776	100.03	100.46	100.72	99.654	101.13	101.65	101.22	100.57	100.33	102.37	99.322	100.8	99.743	100.17	101.43	100.74	101.62	99.919	101.65	100.67	100.92	101	101.64	100.72	101.44	101.08	101.05	100.28	101.85	100.29	99.285	101.73	100.57	100.03	101.04	100.83	101.29	101.63	101.74	99.167	101.28	100.98
105.75	107.02	108.05	105.75	106.16	107.35	105.51	107.14	107.27	106.54	104.9	105.32	106.11	106.82	107.14	105.97	106.42	105.83	107.35	105.15	106.81	105.61	105.53	106.64	105.64	106.4	106.69	106.88	106.35	105.89	106.4	107.13	107.1	105.8	104.51	105.35	105.56	107.73	107.65	105.27	105.21	105.89	105.7	107.92	106.67	107.58	106.38	105.22	106.48	104.63
98.437	98.562	99.381	100.19	97.908	98.122	97.645	98.699	97.158	96.712	96.743	98.362	98.79	97.656	97.102	99.864	99.359	98.365	98.759	98.171	98.399	98.931	97.749	98.445	96.628	99.274	97.529	96.51	99.124	97.508	97.645	96.557	97.68	96.932	97.482	99.474	96.731	98.723	96.809	97.224	96.485	98.491	98.927	99.498	97.935	98.172	96.695	97.406	98.347	98.086
108.41	108.08	108.32	109.82	108.68	107.65	108.72	107.79	107.65	109.16	107.63	109	108.76	106.73	107.98	108.44	108.6	110.02	106.61	109.88	108.75	108.4	109.92	109.01	106.77	108.96	108.26	108.11	109.44	108.25	109.14	108.28	106.5	107.4	108.47	109.31	108.35	106.67	108.77	108.74	108.55	109.11	108.34	110.16	108.38	108.93	107.64	109.54	107.73	107.77
106.36	105.62	104.57	105.52	104.3	105.25	105.96	105.49	105.54	104.27	106.86	105.56	105.73	104.87	105.62	105.85	106.06	106.02	105.57	105.82	106.44	105.25	106.25	106.4	106.18	105.1	107.07	105.28	105.91	105.41	105.3	107.4	105.88	105.49	105.41	104.71	105.4	105.69	107.92	105.5	106.34	104.57	105.93	105.58	105.24	105.65	105.34	104.54	105.83	105.18
105.03	106.42	106.2	105.5	106.05	106.24	105.72	105.96	104.9	105.5	106.13	105.75	105.39	105.6	105.34	106.84	104.79	105.58	103.97	106.91	105.3	105.71	105.8	106.13	104.41	105.21	104.58	106.72	106.08	105.29	105.91	104.37	105.48	106.39	105.44	105.04	104.37	105.14	105.37	105.67	105.09	104.33	107.19	106.71	105.85	106.32	105.38	106.21	106.76	104.98
99.263	96.6	97.265	98.578	97.466	96.872	97.141	98.431	97.89	97.695	98.547	98.536	99.115	98.516	98.27	97.228	97.853	99.172	98.778	98.846	98.901	96.968	96.292	96.545	97.165	97.235	98.125	98.255	97.838	97	97.308	100.41	98.156	98.887	95.729	97.455	97.352	98.659	98.601	98.484	98.897	97.332	98.877	97.299	98.279	98.452	97.587	97.984	97.895	96.601
108.69	108.67	109.94	108.73	108.57	108.72	108.19	109.69	108.31	108.5	108.06	108.32	107.82	107.3	107.99	107.1	107.99	108.15	108.3	107.72	108.08	107.67	108.5	107.32	108.95	108.28	108.16	108.13	107.34	109.38	107.89	107.49	108.14	108.34	109.44	108.04	107.3	108.55	108.97	108.89	108.24	108.22	106.81	107.34	107.86	108.17	109.01	109.08	107.55	106.61
107.45	109.83	109.23	107.81	108.25	108.61	108.75	108.05	107.46	107.55	107.87	110.54	109.26	108.09	109.33	108.86	107.99	108.62	108.45	109.58	110.1	108.64	108.08	106.66	107.43	109.25	108.74	107.85	108.44	108.72	108.07	107.34	108.63	108.54	108.11	107.71	108.81	107.52	108.96	108.41	110.56	107.99	107.44	107.73	108.54	109.53	108.19	109.29	109.12	107.61
106.37	107.11	106.07	106.07	106.76	105.97	106.64	107.79	107.89	106.77	106.27	107.49	107.77	105.52	106.53	107.48	105.54	107.58	105.8	107.47	108.26	106.31	106.02	107.03	106	106.02	106.51	106.19	105.67	107.68	106.84	106.74	106.37	106.49	107.42	106.85	107.24	105.46	105.21	106.66	106.44	106.67	108.72	106.58	105.09	106.55	107.63	105.08	105.42	107.24
107.34	105.02	106.16	106.22	105.75	106.16	104.95	105.65	105.49	105.88	106.09	105.49	105.07	105.65	105.53	104.8	103.4	106.05	105.68	105.83	104.18	105.44	105.48	105.76	104.86	106.54	106.31	106.25	106.15	106.63	105.7	105.95	106.25	106.21	106.7	104.61	106.85	106.19	105.12	105.1	105.75	107.17	104.85	105.42	105.55	106.27	105.32	103.8	104.66	106.03
109.68	108.29	108.25	108.05	107.68	109.4	108.04	106.57	107.18	108.98	109.58	108.23	107.04	107.88	107.7	109.17	109.78	109.22	108.87	109.22	109.11	107.23	107.51	108.45	108.09	108.2	107.48	108.55	109.53	108.56	108.75	110.13	108.89	109.08	109.67	108.32	107	108.38	108.06	109.27	109.23	109.34	107.88	107.95	108.92	109.5	110.02	109.31	108.58	107.77
109.5	109.92	109.57	110.3	109.96	110.2	110.61	110.48	111.41	110.38	110.86	108.99	109.16	109.44	109.5	110.47	111.07	109.85	110.14	111.22	110.92	110.08	110.15	110.19	108.9	110.71	109.63	110.29	110.15	110.34	110.72	111.19	110.53	109.83	110.72	109.76	112.09	110.55	111.79	111.91	112	111.58	110.87	111.7	110.97	110.3	111.14	109.32	109.35	111.01
108.92	107.31	108.03	108.51	109.01	108.11	108.71	107.45	107.9	109.35	106.35	107.93	108.55	108.71	108.05	107.83	107.65	108.02	108.01	106.43	107.16	108.22	107.61	107.77	107.43	107.54	108.47	108.86	107.47	108.57	109.23	107.75	107.87	107.98	108.08	107.29	107.32	106.97	108.05	108.73	107.23	106.94	107	108.6	106.54	107.51	105.88	108.27	108.68	107.69
109.07	108.27	107.04	108.2	108.15	107.94	107.19	107.71	108.02	107.66	106.58	110.65	107.58	108.88	109.08	107.62	107.38	107.72	108.37	107.87	109.38	106.98	107.81	107.77	107.07	106.78	109.04	108.27	108.17	106.97	107.27	107.78	108.49	107.82	107.65	108.06	106.94	107.35	109.01	108.11	108.49	107.13	108.6	107.72	108.69	107.84	107.41	108.4	107.31	107.64
103.97	105.65	105.81	104.15	105.78	106.6	104.66	105.99	105.29	104.9	106.51	104.9	105.34	107.53	106.32	105.22	105.46	106.84	105.89	105.74	105.64	105.72	105.77	106.08	104.64	104.68	104.74	104.52	104.48	106.06	106.27	105.42	106.85	106.48	106.69	104.33	104.75	105.32	105.89	104.56	105.22	104.79	104.84	105.75	105.57	105.43	104.79	105.07	105.72	105.35
108.11	106.73	106.99	105.6	107.01	106.22	106.57	106.29	106.29	105.09	106.23	106.36	105.65	105.34	107.95	107.17	106.89	106.77	104.53	105.37	106.79	105.3	105.81	106.34	105.43	106.64	106.86	106.91	107.68	106.75	104.79	106.45	107.19	106.16	105.72	106.04	106.87	107.62	105.56	105.85	107.08	106.6	105.1	107.43	106.84	107.08	107.85	104.89	106.56	107.04
108.79	108.12	106.89	106.34	107.49	108.35	107.13	106.8	109.53	107.36	108.21	108.61	108.04	107.22	107.96	107.51	106.2	109.62	107.37	107.48	107.81	107.76	107.07	109.03	106.44	108.67	108.26	105.66	107.65	107.85	107.55	106.31	108.13	108.2	109.38	105.96	107.69	108.33	108.32	107.27	107.93	107.74	106.97	106.39	108.82	107.86	107.14	108.67	107.84	107.81
105.26	106.18	105.61	104.72	106.23	105.18	106.21	106.57	106.16	106.15	106.15	105.63	106.14	106.21	105.71	107.7	105.53	105.8	105.96	106.88	105.53	106.09	106.19	106.93	106.09	106.35	105.68	105.67	107	105.89	105.45	106.52	105.75	107.67	105.65	105.78	107.01	105.68	105.46	105.99	105.96	105.14	107.18	105.92	106.42	105.01	106.34	105.97	104.9	106.31
105.59	104.72	104.03	105.97	105.99	106.81	106.9	105.33	105.09	105.31	106.3	106.12	106.36	106.76	105.88	105.97	106.13	106.01	106.05	107.21	106.07	106	106.29	104.35	107.3	105.96	105.94	105.6	106.38	106.29	106.77	105.77	106.5	107.08	105.24	105.88	105.85	104.85	105.08	106.1	106.71	105.16	107.34	106.48	105.7	105.72	106.4	106.69	106.19	107.36
108.05	108.05	107.78	109.23	107.09	109.28	107.17	107.63	109.27	108.48	107.9	108.09	108.41	107.36	108.12	109.54	108.68	108.32	109.14	108.74	107.23	106.42	108.04	107.87	108.34	107.9	109.37	108.33	107.58	109.62	109.44	107.21	108.55	106.45	108.77	107.82	109.14	108.21	107.61	107.45	108.58	108.76	107.65	106.78	107.68	108.46	109.1	108.24	108.46	107.09
105.26	105.83	106.26	105.9	105.25	106.2	104.66	105.94	105.2	105.83	106.49	104.98	104.85	104.35	104.59	104.65	106.02	104.23	107.43	106.11	106.13	104.84	104.33	106.13	106.34	104.81	107.86	104.94	107.06	106.16	105.34	106.17	104.76	106.26	106.74	106.05	106.5	105.94	106.02	107.97	107.54	104.6	105.99	106.41	105.19	105.85	106.75	104.78	105.36	106.07
109.75	111.43	109.63	111.87	111.54	107.33	109.03	110.64	110.41	111.54	111.2	111.12	110.66	109.54	111.26	109.79	111.64	109.43	110.36	109.31	109.14	110.65	111.8	109.99	109.59	111.15	110.64	110.35	109.81	109.88	109.9	109.91	111.5	111.42	109.4	110.12	110.88	109.8	109.94	111.05	109.78	111.19	110.85	109.36	112.59	110.5	111.87	111.19	110.37	109.9
105.5	108.17	107.56	105.9	105.92	105.62	106.52	105	104.88	106.15	107.16	104.71	107.04	108.53	106.16	107.45	104.69	106.07	108.07	105.63	106.5	106.97	106.06	106.95	104.89	106.39	106.76	106.44	104.34	106.17	106.92	106.1	106.19	106.67	108.32	106.75	104.85	105.7	107.09	107.15	106.71	105.48	105.42	107.6	106.45	106.13	105.92	105.6	106.13	106.58
104.23	104.94	102.97	105.29	105.68	105.84	106.48	105.7	105.98	106.97	105.05	107.06	105.11	105.44	106.07	105.1	103.87	106.01	106.41	104.87	105.57	104.96	106.23	105.39	106.49	105.32	105.22	105.75	106.32	105.03	105.66	105.87	106.78	105.73	104.8	105.57	105.42	104.89	105.62	105.3	107.07	105.82	106.35	104.05	105.32	105.13	107.69	104.65	106.38	105.05
98.549	96.727	98.597	99.827	96.051	96.731	98.955	97.19	98.321	97.544	97.908	98.516	99.578	98.464	98.478	97.969	99.193	97.974	98.458	96.158	96.861	97.852	98.747	97.972	98.765	97.897	98.065	99.209	99.802	96.963	98.245	96.29	96.973	98.452	99.782	98.256	96.816	98.005	99.095	97.976	97.838	97.162	97.823	97.799	98.375	97.04	98.396	98.925	97.822	97.397
105.99	106.21	106.51	106.61	107.98	105.83	105.84	104.07	104.85	105.85	106.76	105.19	106.08	106.68	105.86	106.03	105.4	106.77	104.69	104.8	107.42	105.62	105.02	106.3	106.83	106.07	106.74	106.83	107.41	107.83	104.75	104.79	105.87	106.18	107.2	106.98	104.96	106.57	105.69	107.64	106.13	105.89	106.23	104.08	105.08	106.6	106.27	106.34	106.65	105.81
104.59	105.57	104.25	105.27	106.39	106.88	104.45	105.04	106.41	105.76	104.64	104.01	105	105.85	105.65	105.83	106.42	105.58	104.83	106.78	105.11	106.44	105.65	104.74	106.32	107.1	105.89	105.04	106.73	104.69	104.93	105.6	105.13	104.73	106.03	104.97	104.22	106.22	105.6	107.19	106.76	104.69	105.1	106.22	105.87	104.15	105.48	105.79	105.18	104.92
107.51	106.3	107.32	105.9	105.59	107.03	106.13	106.78	105.45	106.08	107.16	106.82	106.82	105.8	105.27	106.94	106.74	106.57	105.3	107.51	104.18	107.05	106.52	107.66	103.71	106.35	106.53	104.42	105.6	106.87	105.57	107.34	107.18	106.23	106	107.13	106.75	105.99	104.61	106.36	104.91	106.15	105.97	106.41	107.89	106.83	106.58	105.44	106.35	106.53
106.61	105.66	105.74	106.06	104.98	105.13	105.84	104.96	106.26	106.01	106.07	107.74	105.27	105.56	105.83	104.48	105.59	106.48	104.86	106.39	106.67	106.43	105.45	105.14	106.5	103.83	104.62	105.26	105.97	104.53	104.23	104.65	104.3	104.02	104.4	107.05	104.98	105.68	105.57	105.27	106.45	104.31	104.24	105.86	106.33	105.78	106.4	105.37	105.34	105.65
110.62	109.59	109.51	110.34	108.24	109.37	110.33	109.76	111.53	110.02	109.35	111.29	110.19	109.9	111.74	110.13	111.79	110.3	111	111.36	109.42	111.04	109.4	110.32	109.92	110.28	110.79	111.69	111.69	110.96	111.63	111.31	110.4	109.72	110.75	109.76	110.26	109.64	109.74	111.59	110.24	111.78	110.57	109.51	111.67	110.92	111.28	109.83	110.4	111.78
107.53	108.7	108.77	110.92	108.95	108.98	107.87	109.96	108.02	107.74	107.59	107.77	109.44	107.83	108.5	107.94	108.64	108.24	109.27	107.96	110.69	108.5	108.35	108.5	108.56	108.95	107.91	108.17	107.88	109.47	109.17	108.29	107.08	107.19	107.05	107.22	108.11	110.09	108.53	107.54	107.27	109.89	108.84	109.07	108.93	107.41	108.34	107.71	107.24	108.58
101.39	98.708	101.13	102.08	101.13	99.56	101.31	100.55	101.52	100.29	100.84	100.56	102.02	100.94	101.61	101.58	101.87	98.535	100.63	101.63	100	100.09	99.282	101.18	101.13	100.62	101.13	99.01	100.09	102.16	100.94	97.886	100.77	100.79	100.13	100.89	101.14	101.56	101.06	100.59	100.82	101.17	98.782	99.348	100.15	100.51	100.04	100.84	99.597	100.7
108.01	109.13	108.93	108.12	109.3	107.8	108.67	107.05	107.5	107.29	107.31	107.74	105.67	109.32	109.57	108.28	108.29	108.98	109.26	108.87	109.4	107.55	109.18	108.31	108.48	106.73	109.36	107.37	109.2	106.79	108.06	107.89	108.12	108.02	108.33	108.54	108.25	107.22	108.89	108.33	108.98	108.11	108.44	106.42	108.71	108.24	108.22	108.61	107.08	108.56
105.47	105.77	106.07	107.41	107.41	107.86	105.94	105.77	106.1	106.62	106.59	106.32	104.81	106.28	107.07	106.73	106.79	105.64	106.95	107.01	107.39	107.21	106.62	105.94	105.55	105.45	106.71	107.18	106.56	106.42	105.7	106.36	105.14	106.52	105.15	105.83	105.69	106.29	105.89	107.82	106.08	105.74	108.77	106.19	107.46	105.83	105.4	106.52	107.62	106.92
107.72	106.53	108.52	109.1	108.21	107.46	107.57	109.2	107.73	107.55	110.41	107.17	107.48	109.85	109.35	107.23	109.85	108.95	107.76	108.61	109.54	107.31	108.16	107.87	107.56	108.16	107.53	106.96	109.27	107.8	110.69	108.94	108.63	108.41	107.62	109.16	110.33	107.4	109.13	108.96	108.87	109.27	108.22	107.78	107.74	109.01	107.15	108.58	106.91	108.75
108.32	107.4	106.61	106.5	107.06	106.67	105.17	107.69	106.14	106.64	106.17	105.58	106.51	106.04	105.92	107.45	109.73	105.53	104.73	107.06	106.29	108.19	107.59	106.29	107.89	106.53	108.03	107.01	105.99	105.93	106.64	106.19	106.86	107.1	106.71	106.62	107.22	106.6	107.99	108.74	106.91	107.94	106.47	106.99	106.9	107.1	105.72	106.65	109.91	107.13
106.6	106.44	106.26	105.15	106.99	107.81	106.26	107.17	106.8	107.58	107.24	106.82	107.83	106.78	107.47	105.22	105.59	107.12	107.96	106.31	106.69	106.27	105.72	105.9	105.1	105.51	106.61	106.04	107.42	107.14	105.93	107.52	106.69	107.71	107.69	105.46	107.21	105.8	108.11	105.06	105.64	106.1	106.81	107.43	105.75	106.53	106.58	107.57	107.83	107.94
106.11	108.46	108.44	107.11	107.99	107.26	108.92	107.31	107.55	107.98	109.85	109.73	108.52	108.48	107.44	107.36	108.56	108.49	108.46	105.46	107.47	107.37	106.5	107.32	106.8	108.35	108.25	105.93	108.16	107.23	107.88	108.37	106.77	109.19	108.45	109.13	106.02	106.54	107.72	109.1	107.59	106.88	107.08	108.22	108.04	107.48	106.65	107.6	107.93	107.46
108	108.31	108.58	108.26	107.37	108.57	106.6	109.18	107.67	108.06	109.86	108.34	107.4	107.63	107.12	109.31	107.47	105.9	106.91	107.06	107.42	107.38	107.96	107.97	106.98	108.04	107.85	108.25	108.14	107.56	107.5	107.79	108.38	106.62	108.08	108.52	108.19	107.91	106.72	108.49	107.87	108.13	107.43	108.42	107.61	108.89	108.62	106.98	107.45	106.87
112.39	109.93	110.81	110.67	111.68	111.96	111.18	110.32	110.26	110.75	109.29	111.17	110.7	111.67	109.89	110.73	109.87	110.68	110.42	109.59	111.5	110.11	110.17	110.47	111	109.57	110.58	109.97	111.41	110.11	109.94	110.78	110.49	110.15	109.79	110.22	109.94	111.56	112.18	110.81	111.22	111.03	109.45	111.9	110.02	110.67	107.58	109.3	111.02	110.68
100.14	100.47	100.25	100.82	99.868	99.947	102.09	101.25	99.618	101.51	101.25	101.02	99.648	100.04	100.22	99.516	99.743	99.987	100.69	100.99	100.02	98.953	101.57	99.461	99.784	100.06	99.806	101.55	100.38	99.49	100.42	100.4	100.82	99.731	100.91	100.2	99.79	100.65	101.17	99.421	100.81	100.4	100.99	100.16	99.33	100.85	100.55	99.58	98.786	99.757
105.14	105.4	105.11	106.63	106.2	106.73	107.15	104.23	104.28	106.48	107.62	105.25	105.96	105.09	106.61	106.1	106.85	105.79	105.89	107.15	106.13	105.79	107.14	105.4	105.26	104.46	106.75	105.59	106.18	105.45	105.77	103.62	106.61	105.64	105.31	107.22	104.25	106.41	106.78	104.69	105.91	106.03	103.83	104.99	105.22	105.5	104.71	104.77	106.34	106.53
106.51	107.44	107.45	106.67	105.66	106.56	106.3	106.46	105.86	106.91	106.39	106.84	105.05	105.83	104.78	107.17	106.95	106.44	106.65	106.84	104.98	107.03	105.87	105.67	107.58	107.38	107.39	107.28	107.09	106.76	106.62	106.8	106.56	107.06	105.26	105.18	105.98	106.27	107.13	105.55	107.87	106.12	106.77	106.48	105.72	107.57	106.18	106.62	106.04	106.5
104.35	104.74	106.52	105.19	107.51	107.06	105.32	106.51	105.82	105	104.94	106.87	106.48	105.83	105.06	105.55	106.18	106.02	105.56	103.77	105.98	106.28	106.7	106.07	104.35	105.55	104.85	105.84	104.93	105.1	105.52	105.45	105.87	106.24	104.25	106.57	104.78	104.71	105.45	105.03	105.24	105.93	106.21	104.72	105.51	106.77	105.72	103.65	104.79	105.54
110.91	110.19	110.12	109.54	110.76	110.93	111.02	110.24	109.7	110.45	110.72	110.48	110.89	112.24	111.05	111.2	110.88	110.71	109.83	110.83	110.25	109.78	112.17	111.91	110.64	111.38	109.78	110.2	109.83	109.77	110.47	108.73	109.95	110.16	109.05	110.87	110.27	109.45	110.76	110.42	111.34	111.83	108.93	111.66	110.99	109.62	110.95	111.17	107.97	108.45
105.48	105.88	105.02	105.4	105.39	105.35	105.16	104.95	104.69	104.55	105.89	107.13	106.04	106.26	106.46	103.48	106.43	104.74	106.54	105.47	104.51	106.52	105.1	105.37	106.45	105.42	105.63	105.09	106.33	106.34	105.09	105.4	106.05	106.56	105.51	105.95	103.75	104.89	105.74	105.74	105.09	105.93	105.3	105.5	107.06	106.14	105.96	105.97	105.43	104.45
103.77	105.42	104.57	103.45	104.8	107.1	105.28	106.51	105.56	106.83	105.36	104.37	105.22	106.64	104.99	105.13	107.04	106.35	105.72	104.45	106.71	106.61	106.14	106.4	106.58	105.1	106.99	107.42	105.88	105.8	104.13	106.47	105.28	106.04	105.38	106.46	104.78	106.24	106.62	106.16	105.14	106.05	106.62	105.13	106.99	105.3	104.97	104.37	107.08	103.96
105.44	105.36	106.37	104.51	107.18	106.75	107.89	105.54	106.6	107.25	106.66	104.9	108	105.54	107.35	107.29	107.01	105.1	107.07	106.47	105.25	106.69	106.22	105.62	106.03	105.09	106.76	106.99	105.76	106.55	107.45	108.2	106.04	106.82	106.09	106.19	105.56	105.42	104.83	106.08	107.7	105.83	107.24	106.25	106.73	106.86	105.9	104.92	104.76	106.11
100.32	98.443	99	99.571	98.374	100.32	99.488	99.498	99.187	99.442	99.967	98.513	98.809	98.441	99.497	99.268	98.451	98.495	99.376	98.725	98.309	98.709	98.664	97.868	99.409	99.723	98.238	98.53	100.46	99.228	99.256	98.111	99.476	99.44	97.402	99.533	99.915	102.13	98.592	98.435	98.315	99.678	98.701	98.043	100.09	98.39	99.04	98.194	99.144	98.814
97.937	98.147	98.363	98.971	98.691	100.14	97.632	98.538	98.098	97.965	97.96	98.587	100.04	98.644	99.412	97.179	96.738	98.347	96.523	98.126	96.98	97.676	99.04	99.166	97.031	95.905	97.467	99.109	97.918	98.37	98.545	98.194	97.604	99.542	97.027	99.362	100.18	97.96	98.774	98.566	97.543	99.496	97.193	97.998	98.124	99.05	98.308	97.722	98.104	97.7
105.68	105.08	104.69	105.36	105.61	104.95	106.8	105.39	105.57	107.23	106.37	106.46	106.35	105.33	106.37	106.57	105.71	106.3	105.52	106.52	106.17	105.62	105.9	104.53	104.83	105.91	105.38	105.39	106	104.88	105.24	105.56	104.89	105.97	106.08	105.91	106.01	105.78	105.99	105.35	107.27	105.94	105.75	105.85	105.25	104.82	107.05	105.75	105.66	105.75
109.21	107.34	107.9	107.64	108.2	107.02	109.53	108.02	108.33	107.15	107.73	108.43	106.06	106.56	108.13	107.63	107.21	108.52	108.29	108.89	107.49	107.32	107.71	106.23	108.15	107.82	106.74	107.49	106.52	108.37	107.91	106.9	108.37	107.24	108.23	108.56	108.45	106.21	108.45	107.93	108.05	106.86	107.61	107.95	108.41	108.08	108.03	108.56	107.13	107.82
108.24	107.92	107.07	105.22	107.04	108.14	107.41	106.44	106.57	107.09	108.39	107.15	108.07	106.88	107.06	107.39	108.94	108.36	107.72	108.12	108.62	107.76	106.51	106.91	106.86	108.81	108.5	106.38	107.71	108.81	107.88	108.16	107.83	107.55	107.48	108.38	106.93	107.1	107.81	108.92	107.5	108.66	107.07	108.37	106.59	108.16	109.01	106.69	106.88	107.06
111.92	107.82	110.21	109.7	110.31	109.97	110.24	109.38	110.37	110.4	111.5	109.9	110.15	110.43	110.61	111.26	110.65	109.34	109.9	110.25	110.43	110.97	109.9	111.66	110.22	110.53	109.74	110.51	110.35	110.16	110.11	110.4	111.31	109.39	109.65	111.18	110.21	110.28	110.04	109.63	110.19	111.37	110.65	110.09	111.51	110.07	109.03	110.96	111.15	110.9
97.414	98.776	99.686	99.507	97.743	98.96	99.523	98.909	99.15	96.14	99.764	98.043	99.285	98.433	98.123	98.66	97.171	98.458	100.84	98.141	99.173	99.334	99.331	98.881	97.351	99.059	99.38	99.923	99.548	97.71	98.314	97.286	99.77	98.505	98.443	98.818	98.606	98.695	100.6	98.673	99.74	100.07	98.697	98.622	100.13	98.039	99.271	99.35	97.943	99.789
108.99	107.97	107.24	107.48	108.57	107.37	108.07	108.58	106.93	106.7	107.77	107.87	107.22	107.93	107.67	108.31	107.57	107.66	108.28	108.36	108.31	108.68	108.15	107.26	107.7	107.94	107.23	105.75	107.5	108.74	106.65	107.13	108.78	107.63	107.35	109.48	108.46	108.92	108.01	107.18	107.83	109.61	107.92	108.21	107.59	107.07	107.76	106.17	108.38	107.49
104.75	105.61	105.81	107.1	105.78	106.42	104.58	104.73	104.82	104.51	106.32	104.98	106.29	104.03	105.18	105.44	106.12	106.44	105.57	105.72	104.73	105.31	104.69	105.57	105.43	104.82	104.99	104.56	105.89	105.62	105.17	105.06	106.82	106.03	104.01	105.33	106.17	105.84	105.83	105.21	105.03	104.48	105.38	107.97	107.1	106.13	105.62	104.54	105.48	104.4
106.05	104.86	105.09	105.4	105.37	105.85	103.46	105.06	104.29	105.89	105.31	105.69	104.58	105.35	107.04	106.29	104.66	106.84	106.55	106.01	107.26	104.26	104.49	105.06	106.52	107.85	105.89	106.73	104.97	105.25	106.2	105.79	106.8	105.95	106.31	106.2	106.37	105.99	107.31	105.74	105.11	107.49	106.88	105.85	105.67	105.21	106.03	106.17	106.41	106.13
105.73	104.36	103.81	104.39	104.65	105.14	105.58	104.41	104.98	107.15	105.98	106	106.04	105.7	105.26	105.41	104.76	105.41	104.22	107.43	106.22	105.62	104.72	106.57	106.31	105.82	105.15	106.23	106.37	105.73	106.51	106.1	105.21	106.5	106.7	103.87	104.88	104.95	106.11	105.49	106.74	105.81	105.41	104.67	105.15	104.84	105.38	104.78	104.59	107.13
110.45	110.5	109.19	110.28	111.19	109.25	111.88	110.78	111.98	110.33	111.8	110.69	111.01	111.28	109.75	111.14	111.27	111.98	108.39	111.12	110.48	111.69	111.03	111.03	111.57	110.22	110.57	111.04	110.07	110.18	110.52	111.13	111.23	109.61	108.72	110.6	110.65	111.32	110.69	109.72	109.76	110.34	109.91	110.66	111.13	110.63	111.87	110.16	109.54	110.83
107.17	108.38	107.54	108.64	108.21	109.25	108.63	108.82	109.09	108.51	108.79	108.01	108.12	107.8	109.03	107.81	106.33	108.16	108.55	108.42	108.82	107.83	108.03	110.4	108.24	109.05	106.64	108.26	108.21	107.86	107.85	109.53	108.6	110.16	109.54	108.17	107.39	107.34	107.33	107.29	108.18	108.81	107.54	108.75	110.22	108.74	109.41	109.71	107.99	108.65
107.75	107.85	107.6	110.1	106.67	108.75	108.9	108.54	109.66	107.97	107.94	109.13	108.57	106.8	107.69	107.73	106.61	108.33	108.94	107.16	107.98	108.54	109.07	107.44	108.09	108.68	108.09	108.18	108.08	109.1	107.68	107.96	108.26	110.66	106.96	107.88	108.99	109.13	106.69	109.14	107.82	106.42	109.1	107.93	108.08	108.76	109.02	108.53	108.75	109.33
107.75	106.68	107.77	106.87	106.23	106.81	107.95	107.67	106.54	106.86	105.74	106.68	106.06	106.27	106.51	106.71	105.97	106.87	104.95	105.31	106.33	107.61	106.32	106.94	105.58	106.05	106.13	106.09	107.04	108.71	105.68	106.84	104.96	107.26	106.53	107.74	106.36	105.11	107.32	107.52	106.33	105.9	107.42	109.02	107.64	107.2	105.7	106.33	106.61	106.43
99.304	98.423	99.414	98.447	99.669	101.01	98.89	98.987	99.933	100.89	99.192	97.715	98.712	98.135	98.984	99.855	99.38	99.698	98.367	98.438	98.659	97.953	99.367	99.555	100.83	100.83	99.656	98.035	98.773	99.965	98.244	97.736	99.687	99.261	98.052	99.413	99.447	98.032	100.81	99.344	98.966	97.772	99.025	99.027	97.717	99.275	99.815	99.787	99.24	99.568
99.677	100.42	101.45	99.533	100.79	99.661	99.672	100.7	100.27	100.34	99.206	99.587	99.996	99.501	100.14	97.736	100.88	100.81	100.75	99.375	99.19	101.85	100.13	100.32	101.32	100.02	99.118	100.69	101.66	99.566	101.23	100.22	99.861	101.56	100.1	98.991	100.65	99.334	99.729	100.83	100.16	99.225	99.462	99.873	99.644	100.79	100.19	100.62	100.91	99.189
106.61	106.01	106.03	107.33	105.96	107.25	106.13	107.73	106.36	106.58	106.9	106.55	108.05	106.89	105.64	107.34	106.17	107.34	107.31	106.85	105.66	107.23	106.6	106.74	105.35	108.03	106.87	105.25	106.28	106.53	108	106.25	107.41	106.74	106.58	107.19	105.02	106.72	108.7	106.94	107.17	107.36	106.22	106.62	107.36	105.37	106.86	107.05	107.04	107.71
105.95	106.26	105.86	105.75	106.45	107.38	105.42	108.05	106.73	105.42	106.36	106.83	106.87	106.52	107.11	106.38	106.04	105.88	106.97	106.12	104.43	105.8	106.85	107.73	107.7	107.31	107.67	105.81	107.43	107.86	107.72	107.92	107.05	106.94	107.4	107.04	107.3	106.52	107.47	107.18	105.53	106.4	105.38	107.41	106.34	107.53	106.44	105.88	106.74	104.87
98.712	96.171	97.059	98.892	96.806	98.079	99.386	99.176	98.135	98.179	96.992	97.701	96.897	98.257	99.111	95.953	97.481	98.195	97.857	97.127	97.658	99.066	97.978	99.031	98.327	98.936	96.862	99.639	97.249	98.126	98.858	98.432	99.031	97.026	98.846	98.971	97.886	98.201	98.786	97.051	99.472	98.941	98.251	99.068	98.969	97.791	98.192	98.414	96.578	96.316
97.768	97.54	98.333	98.924	97.341	98.301	99.416	97.07	98.071	99.295	96.893	98.241	99.119	98.636	97.254	98.491	97.458	100.42	99.421	96.893	98.746	97.139	98.05	97.808	97.231	97.132	98.677	99.085	98.059	97.989	97.659	98.17	97.14	97.21	97.974	97.388	96.933	98.219	96.978	98.119	98.666	97.094	96.671	97.427	97.656	97.463	97.74	97.787	98.736	99.392
106.19	105.19	106.66	105.51	104.66	106.29	105.73	105.97	105.92	106.5	107.25	105.69	105.92	105.12	106.58	106.92	105.2	106.22	106.23	105.72	103.64	105.39	104.73	107.11	104.77	105.88	105.79	105.88	106.18	106.07	107.1	105.37	106.51	106.16	105.68	106.52	105.21	105.66	106.21	105.84	107.24	105.82	106.39	105.14	104.9	106.17	104.76	105.27	106.73	104.91
105.94	107.21	106.38	106.42	105.27	106.19	105.03	105.59	105.11	105.64	104.41	105.66	106.78	104.37	105.42	105.3	105.51	105.36	106.01	105.01	104.95	104.34	104.64	105.3	105.54	106.97	105.2	106.87	107.63	105.15	106.94	104.95	106.26	103.94	107.11	103.82	106.68	104.18	105.81	106.38	104.37	105.74	105.35	106.78	106.62	107.21	106.51	104.7	106.55	104.15
106.19	105.34	105.1	104.74	106.54	104.08	105.04	104.5	104.77	104.15	105.01	105.48	105.76	105.77	106.29	105.78	106.26	104.58	106.12	105.1	105.34	106.34	106.14	105.3	106.16	105.71	105.44	104.71	106.17	104.78	105.15	105.08	105.29	105.01	104.87	105.4	104.67	104.82	106.41	105.5	104.98	105.65	105.22	104.4	106.73	104.88	105.56	105.34	106.52	106.26
96.802	98.279	98.989	98.194	96.386	97.978	97.519	97.706	99.152	96.037	100.1	98.744	98.731	97.81	98.853	97.596	98.263	98.054	98.325	97.666	98.921	99.069	98.948	97.012	98.482	98.58	98.314	98.038	97.677	97.394	97.019	98.847	98.806	100.07	96.667	98.667	98.598	97.572	98.918	98.82	98.795	98.158	97.198	99.475	98.339	100.15	97.518	99.021	97.225	99.689
101	101.13	102.12	100.63	99.856	101.43	99.885	100.43	101.61	101.68	100.8	102.14	101.39	101.2	99.409	99.551	101.85	101.13	102.02	102.06	100.65	101.85	101.84	100.69	102.35	99.281	100.24	101.01	101.74	100.91	102.09	101.33	100.05	101.84	100.28	101.33	100.08	100.99	99.391	102.03	100.19	101.31	101.59	101.35	99.732	100.3	100.4	98.774	101.13	100.15
106.8	106.87	105.66	106.22	106.87	106.21	104.97	104.38	103.99	105.41	106.57	106.67	103.7	105.6	104.78	104.88	104.86	105.3	105.53	106.35	106.75	105.03	106.1	106.79	105.21	106.4	107.12	107.22	105.35	104.63	105.28	105.55	105.1	106.04	106.64	107.09	105.66	105.26	104.74	105.33	105.76	104.87	104.78	104.76	104.25	106.48	105.67	105.56	104.75	104.71
99.289	101.02	101.01	100.73	102.28	99.711	100.56	100.52	100.19	99.903	101.33	100.97	101.81	100.54	101.36	100.37	100.09	99.514	102.91	100.07	99.876	100.19	99.916	100.36	100.09	100.84	100.22	101.14	101.13	100.44	100.38	100.49	99.952	100.07	101.88	98.917	99.5	102.28	99.445	100.83	100.04	99.901	100.48	100.96	101.56	100.65	101.06	99.701	101.57	101.64
106.75	105.75	104.82	104.8	106.17	104.7	105.53	105.29	105.88	105.79	105.58	106.08	105.36	105.48	105.25	107.06	105.35	104.52	105.58	106.15	105.98	107.13	107.57	104.41	106.91	105.49	106.03	106.76	104.68	106.87	105.39	105.34	105.17	105.51	106.06	106.01	106.79	106.54	105.02	104.42	107.77	104.91	106.26	105.68	106.3	105.63	105.83	104.96	104.61	106.81
106.69	107.34	106.56	108.58	108.78	109.35	107.05	108.37	107.53	107.96	108.74	107.48	107.09	108.81	107.14	108.48	108.18	109.48	108.02	106.56	108.15	107.34	107.69	108.84	108.22	108.18	109.09	107.59	106.49	107.96	106.91	107.91	108.25	107.09	108.84	108.77	107.58	108.05	109.78	108.76	106.16	106.69	107.22	108.79	106.4	107.9	106.85	106.95	108.15	108.35
109.37	108.69	107.79	107.63	108.78	108.91	108.48	108.97	108.56	105.87	105.91	108.01	108.34	107.19	107.98	108.1	106.09	107.81	108.59	107.05	109.14	107.82	107.82	108.27	109.68	108.24	107.48	108.13	108.46	108.35	107.19	108.25	107.36	108.25	109.04	105.85	108.57	107.73	108.44	108.13	108.16	108.68	106.4	107.07	107.27	107.99	108.75	106.87	108.35	106.92
109.32	109.18	108.37	106.17	109.2	108.48	108.52	108.22	109.42	109.41	107.43	109.04	108.07	109.32	108.2	107.12	107	109.33	107.51	108.4	107.8	108.01	107.33	107.51	108.8	107.99	107.82	108.93	108.51	108.97	106.42	107.9	108.74	108.31	107.86	108.15	106.47	107.08	107.13	110.12	108.77	108.19	107.79	108.48	107.89	106.47	108.13	107.08	108.04	108.52
106.25	107.69	108.07	106.28	106.29	107.22	107.19	107.36	106.93	108.12	107.86	106.94	106.19	105.22	108.92	105.1	104.47	106.2	108.14	106.24	105.64	106.52	108.24	105.61	106.32	105.74	106.02	105.63	106.58	106.35	107.58	106.58	107.1	106.24	105.54	105.51	106.39	106.34	105.58	107.62	106.81	106.24	106.45	107.77	107.7	106.82	107.43	106.31	106.45	105.3
97.138	98.891	97.723	96.826	96.225	97.424	97.367	97.36	96.649	97.869	99.353	97.422	99.351	98.807	97.343	99.474	97.843	98.906	97.338	97.433	98.479	97.171	98.146	96.484	98.253	97.984	97.675	98.907	98.52	97.585	98.741	95.504	97.104	98.18	98.209	96.226	98.41	96.579	97.49	97.985	96.301	97.332	98.151	97.552	97.844	97.298	98.545	98.917	98.491	97.509
110.42	109.92	110.95	111.04	112.13	109.63	109.79	109.87	110.57	110.99	110.38	111.22	109.36	109.98	108.96	109.4	110.66	110.53	110.86	111.08	110.17	110.44	109.48	109.3	110.53	109.91	110.02	110.58	110.15	110.6	110.33	110.04	110.75	110.66	110.57	110.94	111.27	110.78	111.78	111.47	110.03	111.67	109.31	110.88	110.66	109.95	109.32	110.91	109.43	109.46
106.47	104.92	105.57	106.55	106.07	105.36	106.76	105.57	105.38	106.29	105.61	107.12	104.78	104.78	106.06	107.08	105.47	105.85	107.16	105.43	105.85	104.59	105.84	106.47	106.56	106.05	105.66	106.98	105.61	105.63	104.8	105.78	105.7	105.2	105.14	106.47	105.94	104.91	106.47	106.49	105.42	105.49	106.46	105.31	106.42	106.69	105.66	106.23	106.12	105.53
108.17	108	108.68	108.18	108.32	107.67	108.54	109.16	106.65	108.13	107.31	108.36	108.32	107.89	109.44	107.79	108.49	108.08	110.2	108.55	109.24	107.73	108.7	108.63	108.21	106.47	107.07	109.05	108.28	108.81	109.17	107.25	108.31	109.21	108.1	107.84	108.8	108.43	107.26	106.17	109.16	108.74	108.92	109.76	106.39	108.14	108.09	108.49	109.02	108.34
109.96	109.06	109.06	109.1	109.67	108.27	109.3	109.88	109.04	106.82	109.48	107.92	108.91	108.05	107.57	109.04	107.81	108.28	108.28	108.01	107.65	109.43	106.68	108.01	109.49	107.84	107.59	109.85	109.61	107.66	107.14	109.37	107.78	108.18	107.84	108.58	107.91	108.69	107.66	108.38	109.48	106.71	108.95	108.7	107.32	108.46	108.18	108.01	108.37	107.67
107.04	106.35	105.31	106.2	105.81	105.83	106.3	107.32	106.86	105.59	105.98	105.48	106.88	104.47	105.06	106.78	105.77	105.92	105.44	105.32	105.56	106.78	104.93	104.89	105.3	104.93	104.79	106.05	106.16	106.59	104.98	105.52	106.07	106.95	105.79	105.92	104.21	106.2	107.4	105.74	105.84	106.26	106.22	106.98	107.06	105.05	105.1	105.97	105.48	106.69
107.53	108.15	107.69	107.28	108.12	107.11	108.35	108.36	107.72	108.67	107.36	107.36	108.66	108.21	107.26	108.41	108.14	108.03	109.85	107.09	107.23	108.85	109.17	108.72	106.42	106.81	107.73	108.83	107.28	108.03	108.87	108.76	108.48	107.09	108.96	107.35	107.89	106.83	108.18	106.9	108.54	107.78	108.61	109.59	107.67	108.48	106.74	108.91	107.55	106.76
107.33	108.17	107.54	108.38	107.01	107.81	108.42	107.94	106.63	107.51	107.99	107.82	107.17	107.76	107.81	108.96	106.25	106.89	106.76	107.74	107.38	108.83	106.81	106.59	107.42	106.69	108.27	107.47	108.18	108.18	106.77	108.75	108.27	106.35	107.31	108.25	107.79	108.85	108.44	107.47	107.97	107.4	108.52	106.75	106.89	108.09	107.47	108.91	106.87	107.56
104.92	104.52	103.75	106.09	103.84	104.54	105.2	104.52	104.55	105.92	105.48	105.29	105.87	104.35	105.06	104.76	106.06	107.21	107.38	106.36	105.48	104.41	106.01	106.69	105.84	105.5	105.77	105.11	104.2	105.01	105	104.82	105.2	105.69	105.06	106.64	105.81	105.38	105.52	106.77	106.18	104.58	103.85	105.54	105.89	106.58	105.29	105.4	105.86	104.95
107.49	107.3	107.54	109.02	108.36	108.12	108.37	108.26	108.51	107.41	107.85	110.9	108.7	106.62	108.03	109.48	109.27	108.36	108.29	108.04	108.14	108.75	108.59	107.49	107.36	106.75	108.79	108.21	108.12	108.16	108.5	108.26	108.86	108.25	108.95	106.89	108.43	108.47	109.81	108.99	106.75	109.38	109.58	107.55	108.78	108.97	106.77	108.72	107.69	108.3
108.63	106.22	107.69	108.12	108.41	109.16	107.48	108.63	108.75	107.54	109.42	106.99	110.56	107.6	107.1	108.26	108.76	109.09	108.6	108.05	108.42	108.63	107.84	106.86	106.83	109.14	108.58	108.03	108.74	107.96	107.74	108.75	108.41	108.91	109.18	108.47	106.51	108.14	107.29	107.37	108.19	106.58	109.33	107.96	108.66	108.27	108.24	108.46	108.44	108.89
106.97	107.25	106.32	107.74	106.06	107.15	107.31	106.54	107.89	106.85	107.05	106.76	107.09	105.67	107.68	106.73	107.03	106.18	107.95	106.83	108.31	107.76	106.75	106.85	106.7	106.13	106.72	106.95	106.93	106.19	106.39	106.69	105.77	105.77	106.78	106.67	106.45	106.09	106.3	108.12	108.24	106.07	105.33	106.08	106.93	106.7	107.56	108.33	106.42	106.77
105.08	104.27	105.33	106.25	105.52	104.21	105.76	106.32	104.96	105.01	105.87	105.73	103.64	106.26	105.16	105.58	105.65	105.56	105.87	106.44	105.58	105.94	104.91	104.09	105.37	105.39	105.47	105.01	105.79	103.47	105.81	105.58	105.34	104.86	107.65	105.58	105.52	108.13	104.74	104.8	105.64	104.98	104.48	107.02	106.82	106.73	105.47	106.28	105.92	105.29
98.226	97.576	97.463	98.351	97.933	98.915	97.63	97.347	97.451	98.866	98.688	98.023	98.975	98.462	98.032	98.432	98.869	97.876	97.779	98.103	97.57	99.155	96.928	97.158	97.731	100.2	98.742	97.823	97.712	97.73	97.478	97.206	97.682	97.711	96.803	99.435	97.658	98.202	97.241	98.055	98.551	97.392	97.677	98.237	98.864	97.649	98.308	97.806	99.399	96.83
104.13	104.27	104.51	105.96	105.59	107.01	105.36	106.21	104.83	105.73	105.69	106.09	105.44	105.38	106.76	106.24	106.76	106.43	105.61	105.33	105.79	105.02	106.6	105.81	106.81	104.31	103.99	104.97	105.06	104.4	103.99	105.55	106.35	106.1	105.72	106.36	106.38	105.61	106.05	106.2	107.33	105.34	105.8	106.23	106.01	105.02	106.47	105.51	104.91	104.31
107.5	105.47	106.16	106.97	106.89	108.4	107.08	105.65	106.79	106.96	105.9	107.16	105.85	105.64	107.57	106.23	106.52	107.29	107.98	105.39	105.39	106.11	106.32	108.03	107.12	104.77	105.58	107.92	105.97	106.36	105.46	106.23	107.3	104.88	106.93	107.24	107.85	106.68	107.82	106.89	107.01	104.53	107.49	106.85	107.18	106.37	107.02	107.26	108.48	107.89
101.16	100.59	101.65	101.57	101.74	100.68	100.16	101.56	99.521	101.93	100.39	99.516	100.75	100.95	101.75	101.37	100.87	101.14	100.62	101.07	100.77	101.11	102.11	100.98	100.03	100.35	100.82	101.97	102.21	100.84	100.82	100.58	100.16	100.92	100.37	100.84	100.31	102.27	99.12	100.53	98.599	99.79	101.02	101.64	100.65	101.86	99.497	100.21	100.74	100.48
107.84	107.02	106.53	106.11	107.08	106.96	107.84	107.74	108.56	106.81	106.64	106.42	106.95	106.96	105.91	106.53	105.81	105.36	106.69	106.46	106.87	105.4	106.53	105.4	107.69	106.25	106.78	106.54	107.1	106.8	107.34	108.6	107.73	105.56	107.29	108.76	106.22	107.54	106.93	106.94	106.37	108.17	105.68	105.95	106.82	105.42	105.25	107.5	106.76	106.24
106.55	107.47	105.28	106.05	107.24	106.4	106.58	107.3	106.96	106.25	104.43	106.28	106.66	104.74	104.69	106.06	107.97	106.61	107.26	106.11	105.23	106.39	106.36	105.85	106.85	106.47	107.2	106.7	106.59	106.98	107.52	105.28	107.22	105.1	107.03	104.92	105.94	106.48	105.36	108.24	105.4	105.35	106.61	107.06	107.43	105.16	107.06	106.56	106.64	107.14
108.04	107.88	107.99	107.95	108.4	109.41	107.65	107.59	109.44	107.92	108.35	108.31	107.44	108	107.88	109.24	109.54	106.66	107.73	108.49	108.49	109.52	108.67	110.63	108.76	106.92	108.25	109.62	106.89	107.65	108.09	108.22	107.86	109.13	108.51	108.64	107.9	108.95	107.65	108.29	108.17	106.12	108.51	107.65	108.72	107.39	108.03	108.27	106.35	107.23
109.59	110.04	108.93	109.02	108.12	108.93	109.13	107.98	108.46	107.79	107.75	107.55	108.13	109.4	107.96	108.53	107.87	107.73	108.48	107.97	108.69	110.1	108.23	108.84	110.75	107.8	108.16	108.9	108.1	109.35	107.84	108.96	109.48	108.45	107.92	108.5	108.19	108.54	109.95	108.77	109.78	108.13	108.34	108.4	107.32	109.48	111.11	107.63	107.72	109.55
98.541	97.24	97.727	98.406	97.24	98.811	96.366	97.206	97.235	96.491	98.1	98.814	97.682	98.758	99.887	97.907	99.16	98.728	98.115	98.296	98.042	97.765	98.579	96.782	97.406	98.737	97.953	99.9	97.087	98.041	98.851	97.956	99.396	97.592	98.419	98.458	96.627	97.73	97.533	97.614	97.9	99.025	97.211	98.866	97.593	97.658	97.829	98.319	96.736	98.185
108	108.79	106.51	108.07	105.02	107.01	107.79	108.78	106.61	107.15	108.29	107.09	108.38	109.4	106.46	107.85	109.4	107.88	107.96	109.37	106.71	108.85	107.51	110.01	107.79	106.96	108.15	108.32	107.39	108.78	108.06	108.6	108.03	108.57	106.48	106.81	108.1	107.24	107.94	108.38	107.51	108.11	106.66	107.34	108.39	108.26	107.66	108.46	107.93	108.53
99.36	98.038	97.826	99.993	98.773	100.49	100.5	99.952	98.766	99.196	100.18	98.446	98.855	99.021	100.94	100.15	99.041	98.471	97.959	98.498	97.921	98.023	99.488	99.61	100.05	98.974	99.697	98.628	99.935	98.173	97.972	99.386	99.008	99.301	99.403	99.034	98.413	99.414	96.538	98.867	98.244	99.327	100.33	99.845	98.526	99.495	98.568	100.49	98.979	97.751
100.56	100.25	102.15	101.02	100.56	99.988	100.57	102.12	100.62	100.43	102.28	99.557	100.36	101.64	100.85	101.52	101.39	103.47	102.06	101.43	101.52	99.693	100.65	100.82	101.52	100.19	100.55	99.695	100.83	101.53	100.15	100.26	99.543	102.81	100.77	101.35	100.85	100.79	100.76	101.53	99.855	98.91	101.93	102	101.3	101.51	101.01	100.44	100.22	99.864
97.252	99.473	97.447	98.246	97.459	97.575	97.122	97.452	97.088	97.956	99.119	97.694	98.672	98.419	98.786	98.089	97.394	99.221	99.262	100.14	97.112	97.97	98.374	98.123	96.837	98.516	97.285	99.64	98.112	97.441	96.989	96.891	99.879	98.313	97.93	98.72	99.196	98.434	97.756	98.197	97.391	96.373	98.188	97.717	97.819	97.418	97.207	98.327	96.932	97.788
104.82	105.16	105.59	104.16	107.21	105.96	104.14	105.13	105.1	106.68	104.64	105.4	105.65	104.9	106.79	104.71	104.05	104.78	103.87	106.32	105.12	105.22	105.3	105.96	104.65	106.32	106.03	106.65	105.26	105.62	106.19	105.06	107.22	104.38	105.76	106.77	106.15	103.35	105.85	106.6	105.04	105.77	103.69	106.06	104.87	105.7	105.16	105.12	105.3	106.16
110.46	110.44	110.28	112.09	110.28	111.31	110.8	110.52	110.7	109.87	110.88	109.41	108.21	109.68	110.14	110.32	108.72	110.21	109.06	110.31	110.35	110.05	110.58	110.39	111.67	109.71	110.95	111.61	110.78	111.54	111.3	109.35	110.11	110.62	109.72	109.69	111.98	111.37	108.93	110.84	108.59	110.71	110.26	110.44	109.45	109.98	110.76	110.8	110.31	108.61
105.53	105.35	106.19	104.12	104.53	107.26	105.54	105.18	104.1	106.46	107.02	104.61	107.11	104.6	106.02	106.43	106.92	106.82	105.53	106.95	104.99	104.01	105.59	104.56	105.64	106.85	105.17	106.33	104.8	106.66	106.12	105.88	105.14	105.57	106.33	104.84	106.57	106.7	106.08	105.58	107.04	104.83	105.32	105.15	105.69	105.94	103.97	104.36	104.5	106.74
106.33	105.18	107.89	107.81	106.41	106.25	105.09	105.66	105.17	106.56	105.87	106.51	107.73	107.04	106.3	108.18	106.3	106.23	105.81	106.54	106.43	105.58	106.47	107.15	106.07	106.04	105.15	107.47	105.15	106.79	107.14	108.6	106.29	105.75	107.3	106.34	106.05	108.06	105.76	106.58	106.48	105.63	105.07	105.62	107.6	104.71	105.38	106.53	106.45	106.19
109.2	107.4	107.33	108	107.67	110.27	110.02	108	106.8	109.51	107.32	109.43	108.82	109.2	108.39	108.23	108.8	108.13	108.61	109.56	107.46	108.83	108.25	107.64	107.2	107.61	108.23	110.39	108.04	109.33	109.18	108.35	109.13	107.8	107.81	109.79	110.04	107.76	107.73	107.94	109.42	108.38	107.64	107.37	109.42	107.68	109.48	106.59	107.2	108.37
112.85	109.86	108.89	111.49	110.54	109.62	111.31	111.1	111.31	110.95	109.6	110.95	110.22	109.91	111.17	110.85	109.44	108.5	111.14	108.69	109.41	109.52	109.95	111.55	110.89	110.15	111.84	109.99	109.24	110.18	113.22	109.85	110.41	109.63	110.88	110.97	109.9	110	111.53	110.48	109.48	110.44	108.66	109.31	110.87	110.35	110.76	110.32	110.59	110.6
109.59	110.42	110.56	108.94	110.86	109.39	110.04	109.88	112.15	109.95	111.57	111.71	110.33	110.34	110.92	112.11	110.95	109.36	108.4	109.54	109.98	110.71	109.86	112.05	110.17	109.38	111.54	110.12	110.97	111.35	109.2	109.06	110.46	110.61	111.39	110.38	110.81	108.82	110.56	110	109.71	110.15	111.02	110.15	111.04	110.95	110.56	109.28	111.09	110.9
107.72	108.63	108.88	109.41	107.96	109.4	108.96	107.94	108.34	109.56	109.19	108.6	107.84	110.2	108.42	109.45	108.29	108.21	109.18	109.05	109.5	109.2	105.58	109.07	108.1	107.97	108.59	107.68	110.07	109.68	111.11	109.85	108.54	107.96	108.43	108.87	108.44	107.98	109.76	108.11	110.29	107.66	109.13	109.13	107.36	109.73	110.08	107.53	109.41	108.68
105.07	105.83	106.35	106.47	106.53	105.54	105.95	105.69	106.78	105	105.38	106.82	105.52	105.78	105.46	106.54	106.08	104.66	105.86	105.44	105.75	105.72	107.04	104.54	105.46	104.59	106.18	107.25	106.08	103.89	105.12	104.89	103.96	105.93	105.86	105.01	106.12	105.2	105.44	105.96	104.73	105.17	104.72	105.79	104.88	106.18	104.04	105.74	106.2	105.33
100.92	98.785	99.474	100.54	101.06	100.63	100.95	99.352	98.459	101.7	99.175	98.897	100	100.34	98.995	99.939	99.96	99.218	101.37	102.16	100.3	99.413	99.478	100.17	99.862	100.34	100.11	100.52	99.749	98.727	97.891	100.14	100.58	99.707	101.66	98.26	101.78	100.12	100.03	100.1	100.55	99.714	100.15	102.81	99.441	99.608	101.67	99.969	100.75	98.899
108.82	108.74	107.42	109.57	107.28	109.89	108.01	107.95	107.66	108.95	108.66	108.24	107.73	109.67	108.45	108.38	109.65	107.76	108.9	107.95	109.44	108.1	107.26	107.47	109.39	109.45	109.9	108.2	110.74	107.78	107.53	109.61	109	107.52	109.8	108.1	109.23	108.25	109.55	107.39	108.85	110.44	107.33	107.69	108.21	108.78	108.57	109.04	108.51	108.02
105.24	104.75	105.43	105.99	105.75	104.82	105.13	107.17	103.64	105.68	105.54	105.99	106.77	106.14	105.94	105.44	105.47	104.71	105.76	104.43	106.06	104.53	105.74	106.95	105.1	106.4	106.08	104.9	105.44	107.42	104.81	104.31	105.48	105.64	106.52	105.95	106.33	105.37	104.82	105.5	105.92	105.68	104.91	104.98	106.81	106.7	106.13	103.86	105.22	106.47
100.78	100.7	100.56	99.623	101.25	101.25	100.45	100.76	100.63	101.49	99.491	100.26	100.4	100.28	100.44	101.02	100.84	100.43	99.703	101.39	100.92	100.36	101.36	99.286	101.8	99.728	100.54	99.398	99.971	101.22	100.7	100.98	100.78	101.29	102.04	100.85	100.85	100.53	100.7	99.352	100.85	101.25	100.1	100.83	100.41	99.772	98.874	101.3	101.43	100.52
98.216	96.848	97.657	98.417	98.287	98.323	97.874	98.634	97.934	97.597	98.336	96.603	99.489	99.165	98.689	99.656	97.758	97.979	98.264	97.564	99.32	99.253	97.506	98.612	97.974	98.571	98.014	98.432	98.569	98.849	98.255	99.383	97.256	98.255	98.329	99.177	98.715	97.422	96.834	97.523	98.075	98.915	97.486	98.6	97.417	98.139	97.864	98.306	98.994	97.969
103.55	103.55	102.04	104.41	102.81	103.96	102.62	103.65	103.51	102.25	102.2	102.82	102.7	102.57	102.89	102.44	102.67	102.17	102.86	103.13	101.63	103.66	102.35	105.09	101.72	104.06	101.4	104.05	102.84	104.47	101.94	102.12	102	104.37	102.87	103.16	100.79	102.88	102.1	102.59	101.63	101.38	103.83	103.02	103.65	102.36	102.94	102.83	102.19	103.11
106.73	105.69	106.01	106.19	106.37	105.46	106.85	106.08	105.67	105.97	103.5	105.77	104.61	106.15	105.77	105.83	105.85	105.97	104.12	105.51	105.69	105.1	105.37	107.08	104.99	106.32	104.99	105.4	104.87	106.77	106.93	106.1	106.38	104.95	106.41	104.28	105.31	105.99	105.41	105.58	104.91	105.96	107.74	105.38	105.23	105.74	106.68	105.18	104.98	106.26
107.69	105.64	107.87	106.35	106.88	106.97	105.86	105.33	105.95	106.35	106.35	107.22	106.9	104.99	105.92	105.82	106.55	106.98	106.39	105.6	106.38	105.71	106.2	107.22	107.5	106.27	106.6	105.1	105.72	104.92	105.83	106.24	106.07	106.03	106.53	105.85	107.23	106.14	106.06	107.11	106.81	107.75	106.61	105.47	106.21	106.07	106.28	106.3	106.93	105.96
106.71	104.6	104.9	103.54	105.39	103.94	106.15	105.6	104.83	106.38	106.34	105.19	104.76	104.36	104.4	105.13	106.19	106.51	107.27	103.83	104.96	104.04	104.46	106.31	105.35	106.03	105.5	107.51	105.24	106.33	105.57	105.83	105.35	104.87	106.07	104.9	106.59	107.4	105.32	106.39	104.96	106.6	105	105.32	106.34	106	104.4	104.06	105.5	106.64
100.75	100.18	98.428	100.85	100.16	101.55	100.97	100.69	99.546	100.67	100.41	100.93	101.81	100.61	100.04	101.33	100.78	101.11	100.13	101.65	99.176	101.06	100.53	100.81	99.127	98.9	100.07	100.71	100.23	102.69	100.44	101.59	97.721	101.58	100.52	100.38	99.745	99.183	100.79	98.75	100.21	100.42	99.842	100.73	100.7	100.75	102.13	100.14	100.06	100.38
107.03	107.4	107.17	108.96	109.09	108.02	108.8	108.07	108.48	108.53	107.36	107.51	108.15	106.75	109.8	108.81	110.83	108.01	109.39	108.81	108.55	108.45	109.6	107.98	108.48	108.55	108.13	109.2	108.08	108.46	108.56	109.09	107.74	108.42	108.33	107.62	109.09	107.1	108.77	110.29	110.77	107.97	108.83	107.26	108.98	109.47	109.03	108.77	108.82	107.99
108.94	107.84	108.75	108.28	108.55	108.78	109.04	109.26	108.74	107.66	108.87	108.24	108.15	108.61	109.23	108.02	107	107.38	107.64	109.6	107.46	107.85	108.16	107.08	106.21	110.2	109.02	108.71	107.47	107.46	108.27	108.14	108.1	108.41	108.26	109.35	109.32	108.94	107.23	108.46	107.74	108.75	109.56	108.52	108.07	107.89	107.25	107.89	109.11	108.52
105.87	106.95	107.06	105.44	106.97	107.87	106.4	106.66	105.6	105.58	107.37	107.64	106.3	106.91	106.35	106.61	106.86	105.35	105.66	105.72	106.8	106.92	105.91	104.56	108.11	106.73	105.21	107.43	104.87	107.45	106.34	107.09	107.23	106.8	106.25	106.59	106.27	107.21	107.97	105.71	108.15	107.34	105.07	106.74	106.44	106.72	106.86	105.14	106.38	106.16
98.621	97.996	99.133	98.496	98.385	98.127	96.79	98.174	99.457	97.425	98.656	97.393	98.244	98.03	97.374	96.63	98.267	97.843	97.837	97.952	98.701	98.534	98.804	96.713	97.761	96.964	97.824	96.896	99.194	98.187	96.32	98.254	97.729	97.904	96.936	98.191	96.577	96.235	99.69	98.536	97.998	96.988	98.545	98.199	97.292	97.562	98.888	97.533	98.002	97.712
99.045	99.504	101.65	99.812	99.644	100.02	100.13	100.14	99.489	100.81	100.26	102.15	100.93	100.31	100.56	99.429	99.858	100.81	101.06	98.977	101.61	100.06	99.872	99.273	99.931	100.76	100.28	101.18	100.48	102.05	100.79	99.813	101.03	100.22	101.11	101.62	101.12	101.14	100.26	99.952	99.551	100.86	99.908	101.99	100.96	100.54	99.246	101.91	100.4	100.49
107.28	108.79	109.21	107.6	106.97	106.86	107.68	107.65	107.42	108.6	108.9	107.87	106.57	106.66	108.53	107.5	108.13	106.43	106.87	106.98	106.97	106.4	108.59	108.78	108.76	107.55	107.71	109.7	107.19	108.14	107.96	105.87	107.4	108.03	109.3	109.02	108.48	108.28	106.42	107.14	108.06	107.99	108.01	107.54	106.56	107.21	109.03	105.82	106.44	108.75
101.62	101.65	101.57	100.84	100.76	101.42	100.11	100.12	100.23	99.118	101.64	101.29	101.73	100.2	99.795	99.873	101.1	99.315	100.31	101.52	101.08	100.95	100.81	99.53	100.96	100.58	101.77	101.81	100.67	100.74	102.06	100.28	100.29	100.41	100.2	103.14	100.32	100.73	101.11	102.76	100.26	101.79	100.13	101.09	101.6	101.36	99.01	100.55	100.53	100.53
99.812	98.958	99.022	98.292	96.871	99.379	98.874	99.302	97.958	99.747	98.907	100.24	99.089	99.158	97.653	98.959	99.882	98.474	99.282	98.962	97.885	97.771	100.31	98.146	98.434	99.498	97.024	99.288	97.199	100.7	99.519	99.465	98.265	99.23	98.125	99.161	96.566	99.754	97.691	98.147	97.976	99.796	99.408	99.735	99.95	97.968	99.571	99.667	99.073	98.274
100.28	100.13	100.42	100.25	100.09	101.5	100.5	100.61	100.3	101.79	100.54	100.76	100.69	100.05	100.06	101.71	101.18	100.41	100.1	100.8	101.24	99.783	100.82	98.898	99.573	100.58	100.32	100.07	100.83	99.619	100.68	98.613	100.32	100.41	98.602	99.841	100.67	101.64	100.94	99.064	99.569	100.29	99.174	100.31	99.785	99.935	101.46	100.59	100.45	100.03
105.31	107.72	107.73	106.67	106.68	105.61	107.18	105.8	105.73	108.12	106.64	105.76	107.41	107.61	107.32	105.75	106.95	105.76	106.39	105.66	106.88	105.78	105.85	106.59	107.46	107.38	107.73	106.71	107.36	106.11	105.13	105.83	106	105.99	108.84	107.19	105.66	107.01	105.94	104.89	104.75	105.76	105.33	107.43	107.4	105.24	106.08	106.44	106.78	104.99
109.22	107.8	110.25	108.27	107.78	109.52	107.91	108.81	108.95	108.88	106.69	109.34	108.05	109.07	108.62	109.21	108.99	108.79	109.03	107.23	108.59	108.27	109.11	108.29	109.12	108.19	109.37	110.07	109.18	109.83	108.39	109.61	109.08	108.67	109.43	108.16	110.27	108.27	109.69	109.49	108.77	107.88	109.04	107.95	106.97	108.08	107.41	109.01	109.24	109.17
99.102	98.896	97.098	97.599	98.893	98.39	98.291	99.007	99.601	98.405	97.922	97.981	99.373	98.273	98.965	97.64	98.821	99.155	99.675	96.986	98.413	97.222	98.51	97.17	97.693	98.16	96.441	97.898	99.206	96.267	97.982	99.212	99.551	98.074	98.675	97.778	97.227	98.761	98.937	97.596	97.581	97.492	99.002	99.702	97.936	98.855	97.879	98.753	97.162	99.303
104.63	106.1	106.66	106.87	104.43	106.6	106.43	106.51	106.62	105.18	105.88	106.6	105.72	107.25	105.11	106.7	106.32	104.69	105.34	105.39	106.12	105.9	105.18	104.16	105.54	105.69	105.42	104.26	105.61	105.3	104.53	107.02	106.51	104.64	106.87	104.62	105.66	104.2	104.5	104.82	106.29	104.59	106.15	107.01	106.26	105.79	105.24	104.82	106.05	107.12
99.283	97.385	99.135	98.122	98.69	98.052	98.287	99.763	97.702	98.041	98.825	98.465	99.432	99.227	99.412	97.72	98.299	98.16	98.736	98.19	98.123	100.37	97.873	97.578	97.727	99.978	99.021	98.959	99.094	99.282	98.464	97.867	98.157	98.504	97.433	98.255	100.1	99.874	99.618	99.774	97.398	98.383	98.222	98.423	98.035	99.096	98.996	97.574	98.456	99.539
109.64	109.92	109.73	109.5	108.58	108.65	107.41	107.8	109.11	108.25	107.7	108.49	109.74	109.78	109.24	108.69	108.32	110.97	110.28	107.71	109.41	107.78	109.35	108.09	109.96	108.94	107.1	109.15	108.79	106.77	108.86	107.95	109.98	109.39	108.93	109.33	108.58	108.22	109.51	109.56	109.07	107.61	109.02	108.38	108.34	109.95	108.28	108.59	107.66	110.09
108.15	106.29	108.1	108.77	109.14	108.83	108.82	109.74	107.45	107.95	108.41	108.81	108.47	108.6	107.95	110.4	108.66	107.28	108.26	109.15	109.63	109.05	108.92	107.84	108.52	108.44	108.32	107.13	107.31	108.2	107.71	107.64	109.4	107.52	108.29	107.56	108.56	108.68	109.65	108.22	108.99	110.37	108.73	108.6	108.28	107.37	108.65	108.57	107.32	108.04
107.1	106.24	104.6	104.43	106.42	105.98	106.4	106.29	104.6	107.09	105.83	104.89	105.45	106.04	105.32	104.01	106.73	105.07	107.55	106.8	105.21	104.42	104.79	104.86	105.94	104.55	106.15	105.67	106.74	105.44	105.48	103.95	105.49	106.4	104.37	105.51	105.53	107.41	105.19	106.74	104.58	104.07	105.44	106.3	107.38	105.27	107.1	107	105.23	105.8
102.64	101.25	102.15	102.04	102.71	101.37	103.21	103.05	101.97	102.62	104.47	103.64	103.36	102.89	103.95	104.82	104.22	102.14	103.32	104	102.49	102.59	103.66	103.7	103.7	103.2	101.86	102.59	101.99	103.11	102.06	103.12	102.95	101.15	103.24	104.25	102.34	102.26	103.48	102.98	103.79	101.39	101.76	103.69	103.67	103.56	103.17	102.47	103.63	102.24
106.92	108.39	106.05	106.52	106.34	106.13	106.72	105.74	105.92	107.42	106.18	105.73	105.55	104.93	106.52	105.47	106.51	106.93	105.77	105.72	107.61	106.18	105.5	106.46	106.66	106.26	105.7	106.36	104.9	106.99	105.48	106.79	107.33	105.1	106.42	105.28	107.11	107.11	104.44	107.02	105.47	105.88	105.01	107.55	108.01	105.55	107.54	105.08	106.1	106.02
107.43	108.79	109.32	108.1	108.9	108.54	108.56	109.36	108.15	107.12	108.93	109.04	108.91	108.95	108.96	108.27	106.38	109.32	108.2	107.26	108.53	107.96	106.44	108.34	110.06	107.58	108.18	106.19	107.12	108.53	107.38	108.55	107.65	107.26	108.07	108.2	107.7	108.66	106.99	108.76	108.87	108.12	109.05	109.03	107.66	108.05	108.35	106.56	106.53	106.7
105.2	106.32	105.71	105.61	106.81	106.31	104.78	106.67	106.16	104.96	106.34	105.98	106.67	104.92	105.45	104.31	105.88	105.76	105.08	103.89	104.09	105.61	105.38	105.69	106.96	106.51	105.44	105.43	105.45	104.2	105.88	105.78	106.36	105.58	104.81	106.02	105.24	103.13	104.15	105.67	106.78	105.81	107.28	107.35	106.52	106.6	104.72	105.86	105.11	107.7
108.87	110.02	108.58	108.54	108.89	108.36	107.51	109.48	107.8	108.39	106.82	109.36	106.8	108.6	107.35	108.85	108.67	108.04	108.91	108.21	107.27	107.85	108.59	108.01	108.53	109.08	108.19	109.29	108.46	108.26	109.7	109.47	109.4	107.37	110.02	108.8	107.93	107.95	107.98	108.91	108.18	109.1	108.52	107.36	107.79	107.62	107.84	108.93	107.69	108.58
109.02	107.4	107.28	106.61	108.34	107.32	109.3	107.14	106.24	107.55	108.89	106.48	107.8	107.69	106.41	108.24	107.33	108.17	108.3	108.18	108.43	108.93	107.86	108.12	108.55	107.71	107.93	107.56	107.96	108.19	106.06	107.7	106.76	109.01	106.62	108.2	107.49	108.35	107.39	107.15	106.28	106.61	106.02	108.64	107.19	107.79	107.06	107.87	108.74	108.11
106.32	106.29	106.41	104.63	104.91	106.53	106.54	106.08	105.67	105.96	105.11	106.6	104.13	105.39	105.33	106.35	104.3	106.98	105.53	105.85	105.09	107.23	105.38	105.17	105.45	105.69	104.7	105.39	106.27	104.2	105.69	106.13	106.92	105.9	106.74	104.19	104.98	104.89	107.31	106.08	106.07	103.72	105.61	105.68	105.13	106.53	105.22	104.44	106.11	104.75
112.78	108.1	110.37	109.64	110.6	111.09	111.34	110.88	110.85	110.84	110.68	110.86	113.08	108.86	110.5	110.77	110.65	109.91	110.57	110.96	110.58	110.15	111.45	110.34	108.75	108.56	110.45	109.07	111.18	108.33	109.83	109.06	109.15	110.48	109.86	110.82	110.38	110.92	110.69	109.98	110.84	110.14	111.24	111.3	110.8	109.98	110.46	111.16	110.71	108.84
100.97	100.36	100.61	100.4	99.717	99.543	100.14	100.38	101.22	100.12	99.355	100.34	100.34	99.943	99.698	101.29	100.43	102.09	100.77	100.51	101.02	102.36	101.07	101.52	101.63	100.17	100.3	101.17	100.13	99.765	98.736	101.5	100.33	100.85	99.831	100.15	100.53	100.45	101.34	100.95	101.23	101.94	100.77	101.72	100.48	100.55	100.32	100.62	102.17	100.3
105.88	107.65	106.02	105.94	106.23	105.22	106.38	106.49	104.7	104.92	104.99	105.55	106.65	105.09	105.86	105.87	106.24	105.24	106.17	105.41	106.23	104.47	104.76	105.94	105.33	104.73	105.26	105.96	105.38	104.33	105.29	105.09	106.79	104.21	105.89	105.94	105.41	106.61	104.39	104.01	106.05	107.02	105.73	105.49	105.36	105.78	105.53	105.75	105.34	105.76
98.103	98.725	97.126	97.54	97.822	96.896	99.905	97.915	98.047	99.154	98.418	98.107	99.095	96.704	98.264	98.464	95.609	100.19	98.159	97.772	97.749	98.291	96.004	98.475	97.24	96.165	96.389	97.113	98.8	97.257	97.073	97.302	98.924	96.773	95.398	97.457	97.594	97.529	98.64	98.467	97.627	97.456	97.402	97.328	97.515	98.725	99.199	98.744	98.028	99.436
110.62	109.85	110.59	110.56	109.23	111	111.65	109.13	110.77	108.51	110.51	109.72	109.74	110.64	109.96	111.16	111.14	110.03	110.54	110.68	109.8	109.97	108.35	108.7	108.58	111.12	111.7	109.27	110.9	109.83	109.89	109.86	111.09	110.51	109.96	109.95	111.57	110.12	110.95	109.98	109.33	107.74	110.87	110.13	110.26	110.44	110.42	109.52	108.76	108.79
106.95	108.22	108.5	106.93	109.21	108.06	107.93	106.86	109.67	108.36	108.36	108.98	109.26	108.7	108.29	106.87	107.65	107.85	107.54	107.75	107.55	107	109.1	107.38	108.2	108.46	108.07	107.81	107.66	108.42	108.86	107.14	107.29	107.66	107.62	108.73	109.38	107.67	107.34	109.4	108.65	108.95	108.41	107.83	108.1	107.72	108.33	108.38	109.08	107.72
105.7	105.26	105.57	104.91	106.2	103.99	104.57	106.35	106.75	105.4	105.05	106.37	105.21	104.97	105.63	104.94	105.06	105.65	104.89	104.82	106.41	105.7	107.02	105.99	105.24	105.35	105.5	106.35	104.57	105.7	106.12	105.67	106.99	104.55	104.61	104.46	105.72	104.75	106.36	103.69	106.62	106.57	105.99	106.64	107.5	105.66	105.54	106.48	104.92	105.79
107.88	108.84	109.57	108.39	109.77	108.96	108.57	109.26	108.51	108.13	108.77	110.35	108.72	107.81	109.1	108.89	109.67	108.43	108.26	109.77	108.02	109.02	107.59	108.49	108.71	107.81	108.09	107.61	109.86	109.09	107.6	107.19	108.76	109.39	107.85	109.85	109.31	107.97	109.05	110.05	108.57	107.56	108.97	107.97	107.15	108.07	109.55	108.08	108.08	109.24
109.08	109.66	108.79	107.71	109.09	108.44	108.78	109.23	108.1	107.63	109.14	109.17	112.09	107.69	109.4	107.38	109.75	109.23	108.32	109.22	108.44	108.61	107.39	109.79	107.88	107.45	108.75	107.23	108.44	107.26	108.17	107.55	107.74	108.21	109.05	109.68	110.18	107.46	108.42	107.92	107.35	106.38	109.01	108.35	109.34	109.99	107.89	109.77	108.57	109.44
106.91	108.26	106.28	106.93	108.04	109.05	108.59	108.11	109.74	109.1	108.15	106.92	108.16	107.87	106.83	109.24	109.19	108.17	108.5	106.65	107.99	108.59	106.76	107.25	108.74	108.68	107.64	108.72	107.95	107.93	108.22	108.76	106.76	108.09	107.81	108.46	107.81	107.41	108.36	109.76	108.23	107.72	109.83	109.28	108.76	107.55	107.49	107.5	107.76	108.59
99.863	97.57	99.826	97.459	98.049	97.309	98.494	97.472	95.941	97.159	97.921	97.406	98.22	98.208	97.855	98.376	98.476	98.155	97.421	100.25	98.017	99.823	97.824	96.16	97.395	98.013	98.214	98.408	97.374	98.403	97.616	98.775	97.451	96.683	98.024	99.177	97.602	96.485	97.806	99.106	98.359	97.523	97.161	97.931	98.337	98.393	98.178	97.967	99.598	98.137
97.565	99.597	97.872	99.06	99.048	98.443	97.457	98.211	98.242	98.026	97.899	97.179	98.28	97.562	97.177	99.423	99.144	98.576	96.437	96.215	99.924	97.719	98.602	97.999	96.973	98.545	99.039	97.736	99.112	97.44	98.544	98.58	97.391	98.418	97.51	97.494	98.343	97.827	99.17	99.203	98.093	96.975	98.155	96.898	98.95	97.265	97.742	98.801	97.146	100.02
110.16	108.44	108.17	106.68	109.25	107.4	106.98	108.17	108.52	107.7	108.49	107.11	109.45	107.88	109.07	110.41	108.43	106.83	107.65	111.02	107.94	107.81	107.85	108.3	107.71	110.03	107.26	108.89	109.02	108.49	108.36	107.87	107.83	109.19	108.04	108.33	108.44	108.82	107.73	109.11	107.76	107.86	108.21	108.47	108.05	109.14	108.05	109.64	107.86	109
99.614	97.765	97.389	97.04	96.691	98.548	98.682	97.421	96.917	98.122	98.104	97.723	98.574	99.195	98.037	97.814	96.748	97.067	97.056	98.863	97.733	97.584	98.203	99.323	97.997	96.985	98.273	97.447	97.889	98.374	97.478	97.741	99.071	98.575	97.011	97.989	97.65	98.76	98.803	98.406	97.055	97.868	97.369	98.047	97.702	98.067	99.112	98.025	98.978	99.025
98.855	100.33	98.816	97.385	99.208	98.636	98.752	97.773	98.379	97.597	99.493	98.35	98.56	100.11	99.228	98.603	99.048	99.571	98.864	98.718	98.125	99.523	99.392	98.633	98.055	98.947	98.05	97.361	98.851	98.893	100.18	99.312	100.06	98.431	99.088	98.955	99.418	98.239	98.981	99.605	97.458	98.818	99.695	97.491	97.989	99.339	100.29	98.349	98.73	99.471
108.4	110.38	106.42	107.5	108.07	105.75	109.18	106.4	108.73	107.32	108.36	108.67	107.86	107.28	109.42	107.09	107.88	107.15	109.38	107.93	108.18	107.49	108.51	108.43	108.63	107.67	107.9	108.09	108.01	107.9	108.51	107.61	108.23	107.96	108.06	107.7	107.22	108.13	109.04	108	107.11	107.89	108.94	108.85	108.54	106.88	107.55	108.11	107.2	105.91
106.05	105.59	105.5	106.25	107.1	105.23	105.93	105.85	106.19	106.34	104.73	106.42	104.36	104.49	105.38	105.54	105.36	105.42	105.97	105.77	106.67	106.64	104.95	104.59	105.04	105.4	104.84	107.14	105.4	106.32	105.38	105.12	103.87	106.18	105.39	104.17	105.03	105.11	106.54	105.7	105.67	105.36	105.23	105.38	106.25	107.09	106.59	106.57	105.31	105.92
105.36	105.85	108.37	105.9	105.85	108.29	108.04	107.01	107.5	106.75	107.59	106.37	106.94	107.15	106.32	105.22	106.66	106.58	106.5	106.7	105.43	105.85	107.06	107.52	107.65	105.87	106.6	106.44	105.54	106.55	105.96	107.42	106.32	108.46	106.32	107.02	107.8	107.29	105.71	107.03	107.11	105.94	107.23	105.91	107.07	106.49	105.33	105.74	106.42	107.24
105.46	105.31	105.71	106.13	105.92	106.73	105.54	105.69	105.73	103.97	106.62	105.71	104.83	106.27	104.87	106.46	105.76	106.91	104.56	106.87	105.95	105.22	104.97	106.64	104.99	105.58	104.67	105.49	105.89	106.29	104.67	106.93	105.8	106.53	104.82	106.43	106	106.84	106.44	104.79	105.49	105.46	107.61	105.36	107.95	106.68	106.71	106.37	107.01	104.59
108.62	108.12	108.05	108.98	107.49	107.61	108.6	107.34	108.98	109.34	109.14	107.33	106.47	108.48	110.55	109.11	106.84	109.43	109.12	109.06	106.2	109.29	108.13	108.98	110.07	107.24	109.81	109.13	108.18	109.25	109.38	107.84	108.26	108.16	110.35	110.26	108.15	106.7	106.85	108.06	107.97	107.71	108.32	108.19	108.76	107.98	107.71	108.09	106.99	110.73
96.719	100.15	97.845	97.967	96.751	96.866	98.561	98.489	97.801	96.15	98.472	98.678	96.481	97.021	97.161	98.328	95.962	97.904	97.666	98.176	100.52	97.497	97.744	97.619	99.421	98.099	99.653	98.487	97.753	98.978	98.283	97.769	97.313	96.315	98.162	98.02	98.067	98.421	97.492	100.54	97.105	98.947	96.769	98.832	99.586	97.758	96.79	97.396	97.588	98.113
107.34	108.13	108.27	106.89	106.83	106.62	108.1	106.59	107.23	106.86	107.71	108.57	107.66	108.37	107.53	106.62	106.97	108.94	108.97	106.29	108.71	106.89	107.32	109.82	107.16	108.24	108.44	107.55	108.64	107.51	107.9	109.53	109.11	108.84	107.48	107.63	106.45	107.1	107.2	107.34	107.98	107.73	107.61	107.86	107.99	106.51	108.68	107.16	107.45	108.55
105.69	103.06	105.72	106.52	106.25	106.44	105.29	105.54	107.03	105.01	105.31	106.69	105.78	105.91	106.49	106.64	104.68	106.49	105.54	107.07	106.85	105.85	106.24	104.09	105.91	105.68	103.9	106.31	105.53	105.93	106.03	106.55	104.8	105.85	107.29	104.15	105.63	105.43	104.55	106.48	106.61	105.55	104.12	104.69	106.22	103.44	105.69	104.8	105.92	105.43
105.83	104.52	105.83	106.02	105.77	105.61	104.91	106.06	106.01	105.12	105.33	107.63	105.71	105.1	105.41	105.15	105.11	105.76	105.42	106.22	106.19	105.19	105.23	105.76	106.06	106.48	106.23	105.97	105.82	104.74	103.47	105.87	106.17	104.62	104.66	104.99	105.92	106.9	105.48	105.92	107	106.2	106.13	105.03	106.04	106	104.99	104.99	106.28	106.33
103.99	106.62	106.77	105.19	104.72	106.29	104.46	105.5	106.04	105.64	106.59	106.36	106.29	105.31	105.2	105.33	106.21	106.68	106.02	104.93	105.39	105.13	105.92	105.01	104.79	106.14	107.34	105.62	103.44	103.27	105.33	106.52	106.39	104.54	106.51	105.99	105.35	107.27	105.5	105.58	105.97	105.83	106.73	104.64	106.63	105.85	107.11	105.29	105.84	105.69
99.885	100.65	99.234	100.87	99.15	100.48	100.38	99.137	100.52	99.411	99.647	99.45	98.039	100.07	99.844	99.767	100.6	98.589	99.39	100.6	98.788	99.005	100.24	100.13	99.05	100.15	99.239	99.461	99.88	100.31	99.817	101.73	102.07	101.05	98.698	100.08	100.77	99.334	99.516	100.32	99.475	99.183	101.77	99.871	100.18	99.576	99.439	98.841	98.437	100.02
106.93	104.1	104.2	106.9	104.54	106.51	106.55	104.88	105.39	104.56	105.05	106.3	105.54	106	105.73	106.12	104.75	105.13	106.04	104.61	105.23	104.72	105.57	108.4	105.43	106.77	105.25	105.58	104.47	104.17	104.76	106.42	106.11	106.61	104.85	106.44	104.88	105.55	105.29	105.69	105.32	105.06	105.84	105.31	105.56	104.78	105.59	106.37	105.57	103.6
105.33	105.42	105.75	105.74	104.9	105.43	106.96	105.4	105.86	105.48	105.96	106.44	104.98	105.81	106.16	105.06	105.42	106.09	104.95	105.44	106.79	105.39	104.95	105.95	104.99	108.23	106.15	105.41	105.62	104.34	105.96	106.22	105.73	105.54	106.29	106.48	106.33	103.96	104.71	104.93	105.27	107.62	103.96	105.04	106.2	107.21	103.9	103.88	107.13	105.36
106.33	106.09	106.94	105.97	105.22	107.13	106.96	106.06	106.13	105.78	106.59	107.34	105.94	105.63	107.61	107.65	106.69	107	105.82	104.64	105.97	105.96	105.61	106.41	105.83	105.84	104.02	107.85	106.05	106.14	106.13	106.77	105.28	103.9	106.47	106.87	105.81	105.91	105.11	106.08	105.13	106.36	106.77	106.14	105.95	106.35	105.75	106.92	106.88	106.01
98.501	98.678	97.244	97.156	96.8	96.816	98.833	96.723	99.538	98.338	97.486	97.493	99.279	99.954	97.378	98.508	97.757	97.874	97.691	97.592	96.958	97.603	98.596	97.447	97.785	98.834	97.637	96.885	98.055	98.119	97.477	96.43	99.237	95.898	98.532	97.421	97.358	98.248	98.405	97.481	98.074	97.979	96.156	96.951	97.142	96.08	98.048	97.95	97.82	96.999
105.02	105.8	106.49	105.57	105.55	105.78	104.23	105.99	105.16	106.27	104.01	106.61	106.37	105.05	104.17	105.47	106.47	106.53	105.79	105.98	105.29	105.55	105.87	105.88	105.11	105.37	105.7	105.72	105.93	105.64	105.3	105.67	105.74	106.2	103.98	104.77	106.14	105.96	105.4	106.26	103.46	105.97	106.37	105.06	106.04	105.49	106.73	105.49	105.15	106.36
97.517	98.773	99.181	96.857	97.987	98.312	98.163	99.785	98.294	98.483	100.11	97.626	99.466	99.755	98.905	98.253	98.425	98.034	98.141	98.539	97.551	98.176	98.459	97.25	96.631	98.275	99.131	96.68	97.001	95.739	98.645	98.914	97.09	100.84	97.005	98.577	97.479	96.667	98.796	98.153	98.454	98.801	96.882	97.457	99.035	97.316	97.656	98.156	98.207	98.742
106.06	105.92	106.43	106.37	105.1	105.8	105.53	106.38	105.46	105.55	105.7	105	104.91	106.58	105.61	105.39	106.52	106.03	104.32	105.73	105.43	103.28	106	104.54	104.69	104.51	105.18	105.25	105.31	105.11	105.69	106.57	104.76	105.85	104.66	105.82	105.9	106.71	106.03	106.01	105.29	104.59	105.08	105.36	106.65	105.05	107.35	105.11	105.39	105.65
106.66	104.82	105.65	104.84	104.91	105.32	106.2	106.77	106.16	104.91	106.29	103.94	104.43	106.15	104.41	107.04	104.19	106.22	104.79	105.23	104.58	106.78	104.43	106.39	105.96	105.86	105.08	103.39	105.62	104.94	105.61	104.87	105.04	104.67	106	105.91	104.5	105.46	104.91	106.38	106.27	105.84	105.36	105.04	106.22	106.27	106	104.22	106.15	105.16
107.92	105.57	106.03	106.91	106.3	106.9	107.71	106.62	106.26	106.73	107.05	107.64	106.32	105.54	107	106.64	106.89	106.7	105.56	106.49	106.78	105.07	106.07	107.12	107.61	106.29	106.85	106.4	105.49	106.41	108.07	106.58	106.94	104.84	107.73	107	106.78	105.24	107.92	107.09	104.55	105.16	106.44	107.5	105.89	105.29	106.65	107.31	108.28	104.86
107.55	105.15	105.29	103.21	107.09	105.13	104.77	107.14	106.32	106.64	104.76	106.44	104.75	105.78	107.41	105.65	106.92	105.24	106.03	106.23	106.89	105.55	105.78	104.86	106.12	104.29	105.83	105.32	106.15	105.07	104.76	104.38	105.02	105.74	106.05	105.41	105.25	104.6	105.52	105.18	104.54	104.85	105.33	106.42	106.19	106.42	105.94	105.25	105.79	104.5
100.27	100.48	101.57	100.53	102.48	99.979	101.01	102.09	101.51	100.68	100.67	100.46	100.94	100.97	100.33	99.425	101.63	101.08	101.34	100.48	100.48	103.21	99.898	101.5	99.482	100.5	100.26	99.12	101.35	100.92	100.2	100.72	100.27	100.71	99.122	100.27	99.826	100.09	102.07	101.26	100.36	101.86	101.38	99.785	102.5	100.18	100.32	101.28	101.45	101.3
99.178	97.772	97.938	98.206	97.363	97.325	97.763	97.485	96.496	99.001	98.823	98.482	98.179	98.549	96.242	98.895	97.056	99.001	97.422	98.681	98.359	99.141	97.954	96.98	97.256	97.868	97.594	97.335	98.245	98.996	96.595	99.073	98.984	98.209	99.527	97.232	97.911	98.984	99.067	98.074	98.564	99.599	99.343	98.024	97.828	98.385	97.695	98.306	97.254	98.489
107.09	106.93	109.56	107.49	109.86	107.09	108.08	107.04	109.13	109.85	106.71	106.68	106.98	107.8	107.47	107.99	107.92	109.13	108.18	108.09	107.94	108.89	107.93	108.41	108.43	108.05	108.34	107.75	109.34	106.93	109.4	108.75	108.3	108.06	108.68	107.14	108.14	108.52	108.63	108.64	107.29	107.82	107.75	107.56	107.67	107.83	107.72	109.87	108.78	107.83
106.18	107.52	106.38	106.16	107.15	106.77	105.06	106.05	105.72	105.29	107.73	106.78	106.81	106.75	106.28	107.35	106.55	107.33	107.23	106	106.44	107.72	105.79	105.45	108.19	106.95	107.27	105.61	106.39	106.46	105.07	105.8	106.17	106.07	107.56	106.65	104.21	106.56	106.33	107.31	106.44	105.57	107.91	105.26	106.06	106.04	105.16	106.91	107.17	107.49
107.62	108.3	108.46	106.97	106.78	108.66	108.28	108.54	108.31	107.69	108.23	108.8	108.19	109.31	107.78	108.62	108.15	107.88	107	108.43	107.96	109.37	108.26	106.04	108.17	107.37	106.81	109.24	108.64	105.79	107.67	107.91	106.33	107.25	108.7	107.9	108.28	108.75	109.12	107.31	108.08	108.58	108.66	109.16	108.43	108.69	108.04	108.91	108.98	108.5
105.1	104.24	106.59	105.46	105.21	105.19	104.92	106.02	105.03	105.5	103.95	105.94	104.83	106.27	105.85	106.07	105.93	105.67	106.58	105.46	106.47	105.87	106.44	106	105.31	104.89	106.07	108	105.5	105.59	105.05	104.81	105.83	106.04	106.2	105.07	105.09	103.92	105.59	105.2	106.6	105.69	105.33	104.66	106.36	104.98	106.66	105.03	106.6	106.22
98.803	98.378	96.866	99.813	98.892	97.916	98.478	99.157	96.061	97.714	99.161	97.678	99.989	98.406	98.38	98.909	97.878	98.539	97.168	97.449	97.835	99.294	97.638	98.682	98.934	96.68	97.46	100.02	99.74	97.948	99.38	98.562	100.27	97.007	98.807	97.88	98.16	98.868	98.208	99.949	97.864	98.573	97.67	98.535	96.476	98.916	98.838	97.829	98.377	99.253
105.65	107.96	106.55	105.86	104.55	106.5	105.92	106.4	104.85	107.26	107.31	106.74	105.93	106.25	107.71	105.86	106.65	105.97	105.12	106.46	106.11	106.71	105.6	107.45	107.71	104.53	107.13	105.98	106.07	104.51	105.67	104.29	105.16	105.67	105	105.21	103.87	105.62	107.32	106.57	103.56	104.83	106.48	104.7	106.54	105.65	104.73	105.41	106.23	104.6
106.49	105.6	105.9	105.14	106.51	105.64	105.07	105.19	106.17	106.54	104.88	105.76	106.63	105.6	104.42	104.68	106.98	105.2	106.2	108.1	104.38	106.35	106.44	105.11	104.96	104.76	105.84	105.88	105.24	106.51	105.09	105.83	106.12	105.91	105.26	106.15	104.45	106.14	104.4	106.83	106.48	105.27	104.92	106.64	106.05	106.62	105.54	108.01	105.66	105.51
97.559	99.37	97.925	97.09	98.496	98.365	98.841	97.938	98.226	98.231	97.816	98.148	97.738	97.563	98.195	98.124	97.46	97.858	97.293	97.054	96.6	98.687	96.643	98.387	98.644	98.212	98.326	97.05	96.014	98.637	97.444	96.206	99.256	98.247	96.176	97.471	96.5	97.326	97.763	97.508	99.626	98.533	99.167	97.649	97.051	98.865	97.641	97.86	98.378	98.226
99.468	101.22	99.512	101.45	101.18	100.18	102.25	100.15	101.06	100	102.13	99.395	100.22	100.87	100.42	99.876	99.655	100.46	100.37	98.986	101.24	100.86	101.8	101.59	101.69	101.79	99.515	99.662	101.99	102.2	100.89	100.41	98.8	100.71	100.33	99.776	99.354	98.881	100.31	99.543	100.24	100.11	100.36	100.12	100.58	101.37	98.378	99.895	100.37	100.82
99.863	100.72	100	100.97	100.5	100.16	101.94	101.01	99.415	99.681	100.16	101.03	101.44	99.717	101.54	101.07	99.635	99.601	99.437	99.827	100.74	99.327	100.76	99.556	99.587	102.14	99.787	98.44	99.867	100.41	99.837	100.06	100.14	99.946	99.989	100.64	100.64	99.336	99.394	99.877	101.46	99.129	101.03	98.912	100.97	98.524	98.834	100.6	100.62	100.5
99.543	100.59	100.32	98.873	99.509	100.9	100.32	101.07	101.57	101.71	99.989	102.64	99.761	101.2	101.29	99.602	102.27	102.03	101.67	102.06	100.41	100.74	102.43	100.19	100.64	100.33	100.08	101	100.49	101.44	102.13	101.3	99.316	99.647	102.24	99.582	101.59	100.84	102.76	101.22	101.11	101.92	100.52	103.69	101.03	101.88	100.37	101.79	100.46	101.76
96.997	98.039	99.311	98.901	98.22	97.124	98.759	99.174	99.016	97.573	98.708	99.998	98.332	96.652	96.911	98.415	98.377	97.744	98.726	98.644	98.116	98.094	97.453	98.922	98.78	98.115	97.35	99.242	96.956	98.421	98.516	97.889	96.684	98.016	96.437	97.232	98.033	100.18	97.378	97.441	98.072	97.54	99.086	99.966	98.717	97.668	97.976	98.484	98.366	99.284
104.57	105.45	106.84	104.72	106.81	106.94	106.18	107.11	105.73	104.96	106.09	105.18	106.98	105.15	106.05	105.35	104.17	105.82	107.4	105.07	105.5	106.9	106.37	107.12	105.74	106.79	106.02	105.7	104.72	106.41	106.35	106.35	105.92	105.61	106.51	104.9	104.78	104.78	105.56	105.76	105.19	107.82	105.92	103.88	104.26	105.84	106.1	105.68	104.97	105.46
106.17	105.81	105.14	106.24	106.07	105.07	105.8	106.24	106.83	107.04	105.22	105.55	106.45	104.22	106.54	106.82	106.1	104.9	105.26	106.81	106.49	107.19	105.96	104.68	105.86	105.94	106.13	105.59	104.23	106.64	105.78	105.64	105.91	105.96	106.13	104.64	105.97	106.38	106.32	106.54	103.92	105.88	106.13	105.93	105.81	104.45	105.7	104.63	106.52	104.79
100.79	99.278	100.98	100.61	101.03	100.04	99.886	101.26	100.4	101.59	98.747	100.77	101.28	101.19	101.33	100.43	98.565	99.605	100.77	102.62	100.44	100.71	100.86	100.79	100.78	99.761	100.12	99.962	102	101.81	100.86	100.21	100.1	99.883	100.01	100.73	100.15	99.702	100.63	100.27	101.79	100.71	99.591	99.448	101.78	99.065	100.91	100.96	101.02	99.231
106.35	105.5	106.66	106.25	105.45	107.21	107.78	105.12	107.09	107.16	106.71	106.53	105.92	106.87	107.07	105.86	104.65	107.03	106.25	105.87	106.83	107.26	106.34	104.47	105.97	107.22	106.13	105.13	105.62	106.85	107.52	105.27	106.04	108.27	105.71	105.88	106.51	106.87	106.69	106	106.56	108.34	106.68	105.24	105.64	107.91	107.32	105.65	106.85	105.48
106.12	106.2	106.58	106.25	106.72	107.45	107.49	105.74	105.55	106.94	105.97	106.47	106.82	106.19	106.1	105.87	106.39	105.32	109.14	105.43	106.27	105.16	105.4	105.94	106.34	106	106.85	106.46	105.51	106.86	106.73	106.31	106.76	106.43	107.97	107.16	106.17	105.81	107.45	107.07	105.56	107.25	105.78	105.52	107.17	106.99	107.06	105.24	106.98	106.59
108.5	108.89	108.55	107.66	107.95	108.69	108.06	107.95	108.12	108.47	109.1	109.05	108.93	108.88	108.09	106.72	105.79	108.91	109.2	107.91	106.97	107.37	108.59	108.3	107.83	108.95	107.47	107.62	108.79	107.99	108.6	109.2	107.43	107.85	108.77	108.14	108.18	107.1	108.33	108.86	108.86	108.73	108.53	108.86	107.62	108.56	108.08	107.75	107.38	109.06
107.73	104.25	106.17	107.78	105.85	106.73	107.04	104.83	105.08	106.54	107.06	105.71	107.92	105.75	107.76	106	105.67	106.52	107.23	107.32	105.25	107.24	106.91	106.16	105.43	105.06	107.77	106.29	105.73	104.81	106.89	106.46	106.1	107.93	106.62	105.61	106.43	106.69	105.83	106.42	106.61	105.79	107.74	106.49	104.89	106.13	106.5	106.32	105.77	106.06
105.53	105.64	106.57	105.37	106.22	106.72	104.48	105.23	105.47	106.16	105.18	104.66	103.54	105.73	105.24	106.06	105.94	105.57	104.56	105.89	105.64	106.72	105.97	104.91	106.09	107.53	104.6	105.44	106.24	104.65	105.59	105.88	106.3	104.51	106.2	104.95	104.97	104.37	104.56	106.94	106.55	105.65	105.33	104.85	104.47	106.39	106.12	105.86	106.72	106.28
105.67	106.9	106.84	106.13	106.57	107.46	106.26	106.5	107.05	106.79	106.35	106.49	105.68	105.68	105.08	106.97	105.23	106.05	106.15	107.07	106.59	106.54	106.15	106.53	104.73	106.88	107.39	108.2	106.45	108.73	105.78	105.54	105.92	107.58	105.59	106.32	107.81	107.26	106.34	105.67	106.18	106.65	106.06	106.91	107.13	106.52	107.34	107.14	106.42	107.24
98.646	99.615	100	100.78	100.42	99.788	99.503	99.807	99.174	100.19	99.77	99.958	99.676	101.18	100.32	99.655	100.63	101.7	100.49	99.719	99.157	101.16	99.677	100.82	99.186	101.14	99.056	100.39	99.588	99.102	99.876	99.977	99.087	99.876	99.493	101.66	98.377	99.959	100.74	100.96	100.16	100.68	100.74	99.71	100.9	99.892	99.942	100.56	100.84	100.85
104.9	105.67	103.77	105.66	106.46	105.93	106.53	105.83	107.26	105.93	107.57	105.28	107.6	106.78	106.03	106.24	106.95	105.3	105.42	105.23	106.55	107.41	105.91	106.4	106.29	106.54	106.26	105.72	105.79	105.65	106.65	105.5	106.3	104.97	107.23	105.99	106	105.47	106.35	107.92	107.33	105.19	104.94	104.95	106.83	105.82	105.03	106.78	104.53	105.63
104.67	107.31	105.98	106.12	105.13	104.24	106.13	105.25	105.74	105.61	105.04	104.54	105.21	105.51	104.68	105.03	105.82	104.5	104.44	106.21	105.43	103.9	103.97	105.43	105.6	105.79	105.03	104.22	104.77	105.45	106.47	105.65	107.11	106.24	104.05	106.36	105.44	105.86	105.86	106.76	105.25	104.9	104.24	105.48	105.4	105.94	105.33	105.12	105.34	103.73
107.61	107.8	108.04	108.65	108.8	107.96	109.03	107.31	108.68	109.28	107.27	108.22	107.7	108.84	107.12	107.57	108.47	109.42	109.6	108.33	108.13	107.63	108.99	109.75	108.06	108.76	108.16	109.35	108.09	108.48	110.27	108.81	109.1	107.42	107.61	109.01	108.34	108.63	109.34	109.1	106.93	108.97	108.9	109.43	108.76	108.26	108.34	109.27	107.78	107.94
109.09	108.99	108.6	108.25	107.92	108.61	108.37	107.92	109.22	107.47	108.6	109.12	108.38	108.68	107.07	109.29	108.43	108.07	107.71	106.99	108.39	108.23	107.93	109.67	108.8	107.82	108	107.1	107.36	107.63	106.79	108.99	108.39	108.77	108.05	107.71	105.6	108.91	108.35	107.73	108.01	109.21	108.34	107.07	107.01	107.98	108.16	109.38	108.65	108.05
107.05	108.1	107.3	109.25	107.05	108.44	108.74	108.46	108.02	107	107.72	108.58	108.21	108.11	106.34	107.52	107.72	108.36	108.77	107.2	106.91	108.06	108.55	106.41	108.06	108.35	107.88	108.26	106.86	107.91	108.05	107.73	108.51	109.06	107.87	107.81	107.54	108.52	108.41	107.69	108.8	107.75	107.04	108.75	107.77	107.04	107.66	108.58	108.44	107.02
106	105.58	105.21	105.6	106.58	106.74	103.71	105.55	105.65	107.43	105.01	104.95	104.76	105.8	105.04	106.83	103.62	106.33	105.11	105.56	106.2	105.57	105.53	105.44	105.46	105.67	106.25	105.74	106.3	104.97	107.22	103.88	106.64	105.7	106.16	103.57	105.82	104.1	105.94	104.62	106.21	105.34	104.13	107.39	105.47	106.25	105.06	104.53	106.6	105.44
101.41	101.87	100.8	100.77	100.19	98.381	100.42	101.1	100.94	101.71	101.16	100.99	100.68	100.71	101.24	101.25	101.5	100.28	100.34	100.49	99.295	101.53	99.204	101.02	100.47	99.687	100.68	99.491	99.116	99.886	100.25	99.616	100.89	100.99	100.67	100.19	98.968	101.21	100.56	99.869	101.08	100.87	99.156	100.7	99.183	99.984	99.729	100.78	101.07	99.118
98.302	98.851	97.026	99.362	98.495	98.534	99.077	99.479	96.901	98.547	98.01	99.318	99.294	99.701	98.781	99.407	98.435	99.648	98.369	99.09	98.272	98.913	100.17	97.697	98.571	98.448	100.29	98.628	98.942	98.987	100.62	99.392	97.789	96.967	98.457	99.319	98.195	99.732	98.771	98.025	97.851	98.046	98.61	98.729	97.973	99.113	98.922	98.338	98.521	98.531
104.79	105.78	104.69	105.58	105.51	106.03	105.79	106.12	106.28	105.62	105.63	107.14	105.47	104.94	105.88	105.76	106.8	104.85	105.59	104.91	104.07	105.3	106.45	104.66	104.62	106.11	106.39	106.38	105.22	106.21	106.11	104.73	104.88	107.03	104.67	104.88	105.03	105.43	106.3	104.83	105.19	106.41	106.68	105.54	105.35	106.58	104.02	104.52	105.22	104.42
105.63	104.5	105.13	105.08	105.98	107.08	107.04	104.69	105.27	105.83	105.66	105.54	105.84	106.19	104.6	104.8	104.98	104.17	106.69	106.91	106.28	105.74	105.37	105.28	105.83	105.38	105.31	105.87	105.36	105.53	106.14	105.79	106.15	104.71	105.5	105.32	105.93	105.56	106.03	106.17	104.45	105.83	104.78	106.24	104.98	104.83	103.42	104.67	106.6	104.39
110.76	109.93	111.02	110.45	111.87	110.15	109.72	109.86	110.32	112.26	110.66	109.27	111.41	111.4	109.59	110.51	109.03	111.33	109.78	109.41	110.13	110.2	110.76	111.95	110.18	109.24	109.71	111.39	110.61	110.77	109.69	110.8	110.21	109.97	110.71	110.06	109.46	109.26	110.61	109.89	109.76	112	110.46	109.07	108.5	109.77	110.05	111.29	110.29	110.07
97.829	96.697	98.665	97.899	99.525	99.443	97.41	97.856	98.86	97.852	99.067	97.991	98.121	98.772	98.382	98.379	98.494	98.31	99.491	98.559	99.345	99.204	98.017	99.159	98.079	99.249	97.978	98.946	98.554	97.898	98.248	96.866	97.605	98.501	97.067	98.38	99.912	98.953	97.212	100.02	97.75	97.271	98.49	98.053	98.335	99.017	98.587	96.771	99.111	96.784
101.42	98.935	100.13	99.949	99.804	99.577	99.565	99.874	99.838	101.58	100.97	101.14	100.86	100.79	99.795	100.38	98.711	100.39	100.08	100.77	100.84	101.15	100.58	98.494	100.16	100.55	100.16	100	102.2	99.552	100.09	101.25	99.282	101.11	99.732	101.53	102.42	99.851	100.79	99.941	100.58	100.7	100.64	100.22	100.35	100.54	99.835	99.236	97.984	101.01
108.79	107.67	107.75	108.6	107.47	107.24	109	108.07	107.89	107.58	108.5	106.68	108.73	107.48	109.56	107.27	106.18	109.53	108.15	110.09	108.41	108.67	108.66	109.09	109.25	108.55	109.55	107.98	108.83	107.82	109.47	108.99	109	108.95	109.23	110.76	108.48	108.25	109.8	108.98	110.16	108.78	110.05	109.17	108.86	109.24	107.88	108.8	109.17	108.52
105.64	105.22	103.6	105.03	106.02	104.43	106.25	105.23	103.92	104.76	105.72	105.46	105.7	105.52	105.86	104.4	104.08	105.76	106.81	105.54	105.85	103.96	105.17	105.25	106.42	106.04	104.94	104.92	106.6	105.41	106.51	106.39	105.87	105.2	105.3	106.39	105.07	104.98	105.55	105.94	105.52	105.97	105.3	104.53	104.9	105.35	107	104.07	104.33	104.76
107.48	108.46	108.31	107.91	110.62	108.67	109.36	106.15	106.92	108.84	109.99	108.19	106.84	108.31	107.96	108.52	106.76	106.88	109.26	108.58	109.24	108.02	107.42	106.96	109.06	108.2	108.47	108.62	108.28	108.42	109.41	108.89	107.95	107.35	109.06	108.41	109.08	107.86	108.19	108.32	106.86	108.22	108.21	108.42	108.03	108.59	108.45	108.06	108.88	109.61
108.5	106.66	108.07	108.18	107.54	107.79	107.4	107.42	109.03	107.61	106.88	108.45	106.64	108.53	108.05	107.53	107.83	108.47	108.22	107.82	107.35	108.69	107.23	106.62	107.64	107.18	107.46	105.85	105.89	107.31	108.06	106.14	107.34	105.6	107.32	108.61	106.61	106.78	107.49	107.53	108.12	108.36	107.01	107.32	107.79	107.85	107.74	107.55	108.24	106.67
109.22	108.05	109.31	108.85	110.44	111.07	110.24	110.91	110.77	109.74	109.21	110.25	111.79	111.73	110.58	110.33	110.86	110.37	109.76	109.65	109.61	110.78	110.7	110.15	110.34	111.46	109.73	111.86	111.14	110.22	110.22	111.19	110.05	109.89	110.9	111.46	109.65	110.33	111.21	109.91	109.96	111.06	109.13	110.02	110.07	109.85	111.9	111.22	108.85	110.39
103.59	102.03	104.31	101.91	103.6	101.95	102.99	102.82	102.97	102.57	103.04	102.38	102.21	102.86	102.12	102.81	103.38	101.53	102.66	103.12	103.05	102.42	103.32	103.05	103.92	104.45	103.19	101.6	104.29	103.23	103.41	101.67	102.63	101.87	101.96	102.41	103.5	103.11	103.95	103.76	103.31	102.54	102.74	102.6	103.91	101.79	103.15	102.97	103.74	103.75
107.54	107.73	108.07	108.26	108.35	108.35	107.95	108.08	105.02	108.5	108.26	106.97	108.05	106.77	108.99	107.51	107.49	108.5	108.62	108.7	107.66	108.22	108.32	108.65	106.82	108.54	106.57	107.64	107.65	106.06	106.2	107.25	108.27	108.56	107.38	106.6	107.26	108.08	108.31	107.06	108.04	109.92	108.7	108.57	108.52	107.96	106.04	108.33	106.79	108.8
108.09	108.34	107.56	107.96	108.03	109.29	108.44	107.12	108.24	107.48	108.4	107.78	105.98	107.53	109.36	109.46	107.33	107.68	107.73	106.83	108.15	106.62	107.17	107.06	105.98	106.64	107.08	106.96	107.06	107.36	107.39	106.5	107.04	108.59	108.75	108.09	107.33	107.64	108.58	107.28	108.52	106.9	107.94	106.83	108.73	106.91	106.98	108.03	108.31	106.84
99.952	98.62	98.24	98.471	99.229	98.581	99.058	99.048	97.725	97.943	98.348	98.675	99.783	98.046	96.519	99.407	97.707	99.075	99.103	98.821	97.281	98.301	97.694	98.487	99.212	99.647	100.11	98.87	98.234	98.217	99.802	99.321	97.635	99.652	99.128	99.372	98.239	98.022	99.32	100.35	99.102	98.885	98.904	98.936	99.922	99.696	97.877	98.937	99.48	98.088
109.02	107.87	108.27	109.21	108.43	108.07	106.5	107.56	108.22	107.6	108.37	108.66	107.81	107.55	108.91	107.7	108.01	107.22	107.57	108.86	107.79	108.59	107.53	107.85	107.4	110.08	107.18	105.81	108.61	108.72	108.86	107.04	107.4	107.85	108.04	108.02	107.69	108.11	107.61	108.3	107.44	107.54	107.08	106.32	107.51	108.05	108.36	106.29	108.87	107.14
102.27	104.02	102.87	103.64	100.98	104.02	102.61	102.95	102.53	102.65	103.3	103.21	102.89	103.39	102.31	104.32	102.05	102.4	102.55	103.34	100.36	104.17	101.79	103.6	103.23	102.68	102.42	102.77	103.63	101.19	102.29	101.99	103.19	102.19	103.46	102.39	102.21	101.57	102.93	102.88	103.49	102.62	102.24	102.46	102.38	102.97	102.95	102.24	103.47	103.68
109.15	108.5	109.93	106.87	107.27	109.22	109.1	108.7	109.25	107.61	107.46	108.32	108.98	106.24	108.48	109.39	107.43	110.95	108.91	107.7	109.76	108.68	109.45	108.14	107.61	106.89	107.95	107.91	107.93	108.95	108.97	108.24	109.67	107.09	110.09	108.15	108.46	108.76	108.7	109.47	107.48	108.12	109.58	107.95	107.03	107.5	107.19	108.62	109.7	107.8
105.3	105.36	105.86	105.49	106.13	104.29	105.63	103.64	105.75	105.53	105.94	103.46	104.14	107.83	105.29	103.97	107.26	106.4	104.34	105.53	102.93	104.25	105.32	105.63	106.17	105.49	106.36	105.6	105.11	107.3	106.34	106.14	105.41	107.23	106.38	104.93	106.73	105.8	105.22	105.43	105.17	105.98	105.07	106.09	104.47	105.93	104.64	106.51	106.72	105.97
106.53	107.1	105.59	108.01	106.92	108.23	108.09	106.87	106.83	107.28	106.89	105.02	105.83	104.44	108	107.14	106.58	106.6	108.41	106.61	107.3	107.14	108.63	105.46	107.68	106.99	105.77	106.52	107.31	107.05	106.25	105.96	106.27	106.73	108.01	106.92	105.92	106.11	107.75	106.21	106.19	106.05	107.76	107.35	105.69	105.84	106.7	105.7	108.16	105.43
98.186	97.697	99.347	99.271	99.481	97.708	100.38	97.074	97.719	99.222	96.647	99.619	98.737	99.73	99.559	99.004	98.037	98.169	99.624	98.903	98.499	98.667	98.049	99.7	99.79	99.095	98.133	99.24	98.23	99.078	99.999	100.08	98.67	98.736	98.876	99.301	99.147	98.174	98.627	99.014	97.066	97.58	98.825	98.877	100.11	98.553	99.14	97.479	99.217	98.959
108.74	108.19	108.93	109.17	109.19	108.73	108.19	108.98	108.64	107.47	108.46	109.26	108.42	108.31	108.81	109.69	108.01	106.7	109.08	107.28	108.01	107.68	109.07	108.4	108.54	107.14	107.49	107.92	109.11	107.53	108.5	110.23	109.09	109.2	108.82	108.9	106.92	108.2	108.31	107.73	107.41	108.04	107.61	107.28	107.36	107.69	108.73	108.49	110.05	109.33
106.39	105.39	108.34	106.36	105.72	106.09	105.94	104.82	104.46	104.94	105.68	106.53	104.66	104.95	105.18	106.77	106.25	105.69	105.97	104.76	105.85	104.5	105.6	105.53	106.84	105.16	106.38	106.63	106.72	105.54	105.75	104.4	106.85	104.54	107.5	105.94	105.44	104.42	104.59	107.08	105.89	106.24	105.51	105.46	104.78	107.24	104.86	105.68	106.95	104.85
108.28	108	109.28	109.96	108.2	108.9	107.97	107.38	108.15	108.78	106.66	107.04	108.54	109.75	109.01	107.46	109	107.75	108.1	107.84	108.96	107.63	106.17	108.13	108.56	109.55	107.56	107.95	108.44	107.64	107.47	108.21	106.9	105.99	107.02	108.16	108.63	108.83	107.59	107.88	108.62	107.26	108.41	109.34	108.57	108.5	106.89	108.44	107.68	108.36
97.817	99.183	96.498	96.218	97.456	97.646	98.131	98.202	98.346	97.501	96.862	97.638	98.51	97.476	98.52	99.25	98.527	96.653	98.193	98.073	97.169	99.03	97.208	96.975	98.23	97.862	97.234	98.23	98.295	97.902	96.689	96.838	98.867	98.938	97.633	98.441	96.603	97.04	98.924	97.355	98.469	96.165	97.863	97.826	97.831	98.563	97.69	98.283	96.661	99.245
111.14	110.21	110.4	111.53	110.98	110.44	110.25	111.23	109.12	110.68	110.74	109.49	112.27	111.05	110.44	109.24	110.39	111.69	110.43	110.66	110.53	109.54	110.8	109.51	110.85	109.39	110.05	110.87	109.77	109.74	109.93	110.4	111.01	110.89	110.9	109.97	109.37	110.83	110.49	110.69	110.4	110.4	111.47	111.88	110.13	109.81	109.58	110.89	110.04	111.4
104.63	104.8	105.63	107.44	106.3	106.28	106.88	105.75	106.84	106.88	107.57	106.08	106.34	105.82	107.79	108.74	106.7	107.16	105.28	106.46	105.24	106.82	107.35	105.31	105.78	107.27	106.75	106.88	106.86	105.78	105.97	105.26	105.37	106.39	105.55	105.88	107.24	105.3	105.9	108.26	106.9	105.91	106.41	106.12	106.43	106.75	107.17	106.09	105.73	106.54
105.66	106.25	106.49	107.37	106.31	105.18	104.87	105.66	106.23	105.9	105.2	105.69	107.06	107.01	106.74	106.91	104.24	106.86	107.59	104.75	107.91	104.96	106.06	106.83	108.45	106.33	105.69	105.86	106.91	106.84	106.46	107.26	105.97	107.81	106.59	106.71	106.86	106.41	107.07	106.34	106.12	107.3	106.79	106.08	107.68	107.43	105.98	106.45	106.95	107.05
106.2	105.05	106.62	105.6	107.29	108.41	106.76	107.35	106.68	106.43	107.15	107.51	106.48	106.44	108.58	105.36	106.07	107.62	105.37	107.93	106.77	106.36	107.67	106.62	105.57	106.16	106.77	106.62	107.2	105.46	105.47	108.73	105.62	107.9	106.89	106.89	105.94	107.41	108.23	106.5	104.66	108.52	106.58	104.79	105.02	106.11	107.22	106.73	106.54	105.65
108.69	107.16	109.29	108.63	107.57	106.67	107.91	105.86	106.24	108.52	107.57	107.26	108.84	107.83	108.38	108.53	107.34	107.05	108.3	108.15	107.8	108	105.25	107.28	106.78	108.13	106.7	108.08	108.39	108.85	107.3	107.84	108.57	109.26	106.65	107.95	107.25	107.76	107.92	107.33	107.9	106.71	107.38	107.58	108.37	108.36	107.35	106.17	109.46	108.14
99.828	100.64	100.63	102.01	99.858	101.15	100.77	100.31	101.1	100.99	101.07	100.51	100.38	101.65	100.88	100.03	100.04	102.16	101.73	100.24	102.38	100.27	100.08	99.028	103.29	102.3	102.29	101	99.453	99.583	100.75	100.59	101.38	100.46	102.26	100.89	99.927	101.13	100.64	101.68	100.18	100.64	101.38	101.5	99.185	101.37	101.73	101.83	99.794	99.367
105.46	106.87	106.68	105.63	106.88	104.18	104.48	106.14	104.4	106.64	106.16	106.07	104.98	104.43	105.5	105.81	104.07	104.52	104.73	105.04	105.98	104.63	104.23	104.37	105.32	105.19	105.92	105.08	106.97	105.08	106.5	106.36	104.67	106.39	106.28	105.03	105.52	105.68	105.51	105.53	105.04	105.39	104.21	107.14	105.52	106.76	105.4	105.61	106.76	106.8
99.109	98.243	97.896	98.041	97.027	97.455	97.439	98.29	99.055	98.525	98.74	97.621	98.064	96.954	98.637	98.709	97.224	98.285	97.817	96.909	97.704	98.106	97.957	98.425	99.254	98.229	99.787	97.431	95.747	98.406	98.705	96.843	99.082	99.149	96.573	99.267	98.415	97.225	98.539	97.238	97.65	97.858	98.888	96.904	98.702	96.995	99.122	99.117	98.22	99.265
110.4	110.04	110.92	110.33	109.91	110.44	109.3	109.48	108.59	111.2	111.93	110.35	111.39	108.59	111.89	112.16	110.76	109.85	111.88	111.25	112.33	109.35	109.86	110.39	111.28	111.87	108.82	109.51	109.85	111.07	109.64	109.51	110.24	109.83	108.4	110.57	111.36	110.17	109.54	112.34	110.33	111.51	110.87	110.73	110.17	110.04	109.32	110.26	110.13	111.03
106.22	105.31	104.61	104.83	106.97	106.98	106.84	106.16	104.91	104.58	105.59	104.98	106.23	103.81	107.17	106.91	106.4	107.51	105.47	105.48	105.74	107.68	106	107.29	106.59	106.99	106.68	106.78	108.28	106.22	105.69	105.84	106.41	107.22	106.87	106.33	107.04	106.62	106.96	105.3	106.3	106.04	105.58	107.81	106.13	104.68	106.77	107.06	105.58	104.93
97.775	98.678	96.228	96.646	98.191	97.997	97.127	97.95	99.371	98.946	99.425	96.327	98.897	97.019	97.405	99.394	98.241	97.511	98.719	98.352	98.651	97.98	98.686	99.976	98.526	98.635	98.648	98.631	97.981	98.5	98.222	97.706	97.115	99.164	98.899	99.415	98.497	98.003	97.373	99.77	97.481	97.389	98.063	98.087	97.771	99.425	97.996	98.552	99.101	97.937
105.47	104.68	105.9	105.53	106.99	105.57	106.42	106.71	106.24	106.14	106.34	105.24	106.75	105.24	105.6	106.01	106.61	104.19	106.25	107.14	106.77	105.04	105.85	106.35	106.06	106.48	104.82	107.73	106.13	105.27	105.83	106.47	105.16	105.8	106.31	107.56	106.1	107.86	106.72	105.14	105.55	106.47	106.58	106.12	107.51	105.01	105.83	104.62	104.59	105.81
105.12	106.5	107.37	106.3	107.04	105.54	107.08	106.2	107.3	105.48	105.81	108.19	105.47	106.43	106.8	106.48	107.06	108.33	105.14	106.22	106.68	106.66	106.98	107.22	106.35	105.87	107.61	105.59	104.7	105.06	105.44	106.26	105.05	104.81	105.71	106.81	105.25	105.1	107.45	107.05	106.7	106.19	104.1	105.76	105.81	106.34	107.11	107.08	105.93	107.5
100.85	99.953	100.13	101.03	99.409	100.31	100.8	100.47	100.54	99.964	97.953	101.42	101.07	100.19	100.23	100.13	101.27	100.38	99.543	100.23	101.43	100.03	103.23	100.52	99.26	101.77	100.18	101.18	99.652	101.12	101.78	99.843	102.09	98.679	100.24	101.58	101.42	100.74	100.44	101.45	101.57	100.9	101.64	99.621	101.12	101.04	100.33	99.07	100.94	101.35
98.623	98.325	98.067	96.906	97.089	99.076	98.1	99.575	97.579	97.748	98.767	98.187	97.272	98.053	98.161	98.484	98.325	96.675	97.35	98.857	98.494	97.006	98.459	98.684	96.864	99.579	99.22	97.65	97.369	98.133	99.071	98.821	99.149	98.429	97.935	96.664	98.946	98.072	98.172	97.221	98.198	98.467	96.998	98.04	97.935	97.166	98.71	99.343	98.869	97.122
107.03	107.42	107.42	106.09	109.7	107.4	108.59	108.76	108.87	107.49	108.75	107.57	107.6	106.42	107.1	108.25	109.35	107.78	107.86	107.29	107.93	108.69	107.43	108.16	108.28	108.04	107.86	106.19	107.72	105.75	107.93	109.08	108.05	107.2	109.93	107.49	107.78	108.48	107.58	107.13	107.96	107.21	107.01	107.7	108.07	109.24	107.86	106.99	107.5	108.52
99.11	99.049	99.88	96.911	98.95	98.57	97.779	98.364	99.592	98.607	98.424	98.463	99.649	99.937	98.421	99.767	99.95	99.008	99.635	98.905	99.19	98.346	99.016	97.928	98.602	97.798	98.629	99.774	98.025	99.462	99.492	99.19	99.801	99.103	98.014	99.051	99.756	99.253	99.466	97.676	99.053	98.982	97.43	99.505	99.535	101.37	98.411	98.947	98.725	100.86
106.27	105.86	104.98	106.84	106.1	107.44	107.32	105.53	107.42	105.6	105.72	106.1	104.97	106.02	106.59	106.68	105.8	106.47	108.32	107.66	106.81	106.62	106.28	106.54	105.82	105.68	106.95	106.06	105.89	106.94	108.04	105.76	106.49	106.87	107.09	109.08	107.28	107.52	104.82	106.25	105.86	105.35	106.8	106.2	105.5	107.12	105.33	106.87	105.92	106.4
106.85	105.45	106.46	107.39	106.26	107.19	107.23	105.99	107.15	106.83	106.18	107.07	107.34	105.14	105.42	105.17	106.28	106.92	106.54	107.52	106.34	105.88	107	107.89	106.34	106.97	106.35	106.24	107.46	106.56	107.18	107.29	105.23	105.53	106.13	107.58	107.18	104.62	107.72	106.19	107	106.97	107.74	104.87	107.03	106.14	105.92	106.67	107.67	106.27
98.551	98.443	99.596	98.874	98.704	98.971	98.776	98.489	99.41	97.353	99.12	98.071	99.103	98.768	98.383	99.074	98.827	99.326	98.298	97.537	98.503	99.557	99.68	98.388	98.357	100.46	98.481	97.952	98.382	98.731	97.635	98.617	98.76	99.424	98.212	98.857	98.183	99.257	100.31	99.131	98.431	100.36	99.74	98.928	99.989	99.846	99.118	98.316	100.01	98.535
109.5	106.5	108.64	106.35	109.17	107.99	107.24	107.32	107.34	108.1	106.31	107.8	108.31	107.5	109.18	107.73	108.69	106.77	109.17	107.83	107.59	109.93	109.81	106.41	107.76	106.52	108.36	110.07	107.52	107.3	107.64	108.15	107.9	108.7	109.1	108.45	107.98	107.9	108.49	108.02	107.97	108.23	108.38	108.66	106.75	108.37	108.66	107.68	106.59	109.2
108.3	107.37	107.01	107.03	108.73	108.59	108.57	109.11	108.31	107.72	109.97	108.58	108.91	108.41	106.78	107.97	107.26	108.72	108.17	107.94	107.45	108.26	107.82	107.9	107.25	109.32	107.59	107.33	108.77	107.2	109.23	107.74	110.7	108.66	108.7	108.46	107.97	109.44	108.56	107.74	110.22	107.73	108.51	108.15	108.8	108.09	107.97	108.27	108.58	109.34
96.522	98.955	99.687	97.967	96.872	98.127	98.864	99.615	99.606	98.583	97.438	97.838	98.662	98.407	99.807	98.769	98.474	97.989	96.545	99.454	98.884	97.507	97.153	96.121	98.576	97.901	97.084	96.923	98.431	98.444	99.106	98.636	98.089	98.49	97.225	98.053	98.643	97.819	99.393	98.083	97.761	97.272	97.546	96.46	98.121	98.808	98.67	98.036	97.201	97.865
105.24	105.34	105.27	104.51	106.68	107.01	104.83	106.09	106.28	105.81	104.36	105.39	104.27	106.29	102.65	105.35	104.41	105.91	105.45	107.66	105.79	106.46	105.61	106.68	105.56	105.61	105.75	107.01	106.11	105.47	104.05	104.67	105.65	104.42	104.79	105.78	105.83	105.41	106.16	105.35	104.82	105.09	106.15	107.6	105.01	105.55	104.68	105.16	104.24	105.69
108.41	108.9	109.87	107.93	111.43	108.8	107.47	108.76	109.68	107.53	108.97	106.8	109.24	107.97	109.26	108.73	108.6	107.38	109.57	108.1	107.81	107.63	110.28	109.12	107.74	108.47	107.7	108.32	107.74	108.36	109	111.07	108.52	108.35	109.26	109.42	108.31	110.2	108.58	108.29	108.36	109.31	107.95	107.38	107.91	110.15	108.96	108.82	108.95	108.54
101.88	101.51	100.97	99.434	100.69	99.923	102.44	100.03	100.73	100.74	100.11	100.49	101.29	99.348	99.019	101.38	99.447	100.02	101.08	99.394	100.76	100.96	100.73	100.83	102.4	99.768	99.663	101.27	101.7	101.71	102.4	100.54	99.135	100.71	99.715	100.63	99.409	101.61	101.47	100.78	100.21	100.99	100.48	100.43	100.93	100.48	99.455	101.24	101.39	100.99
106.75	105.64	106.25	106.94	104.21	104.58	106.17	105.75	106.47	106.42	105.78	105.05	105.1	106.4	105.08	106.16	105.26	106.16	105.28	107.16	106.61	104.9	105.38	107.01	105.93	107.56	105.8	105.8	105.78	106.18	106.58	105.19	106.55	106.21	105.73	106.39	106.29	106.58	106.61	105.39	105.23	104.59	107.68	105.24	105.55	105.13	104.21	106.08	104.91	106.2
106.57	106.37	106.83	106.66	104.62	105.58	106.33	105.96	107.27	104.31	107.15	105.82	106.87	106.69	107.14	106.31	104.9	106.36	107.69	105.62	106.36	107.85	107.46	105.72	106.44	107.05	105.67	107.35	107.67	107	105.57	108.01	104.71	107.2	107.21	105.23	105.95	106.36	104.17	106.13	108.16	107.19	105.96	105.33	106.83	108.13	107.8	106.02	107.18	107.76
106.77	107.97	107.48	108.65	107.75	110.1	107.56	108.37	107.73	108.15	106.73	109.6	108.85	107.1	106.07	109.98	108.66	106.51	107.37	108.18	107.76	106.74	107.78	107.12	109.3	106.26	107.57	107.93	107.16	107.49	106.81	107.83	107.04	108.37	107.6	107.95	107.51	108.11	108.07	107.17	107.04	107.94	108.44	108.05	107.75	107.51	107.36	108.82	107.67	107.84
109.85	108.25	108.55	108.7	109	106.76	109.17	108.54	107.67	107.83	107.4	108.53	108.03	105.47	107.69	107.21	107.22	109.34	108.22	108.85	107.49	106	108.67	107.53	107.6	108.69	107.26	108.48	109.42	108.88	107.57	106.85	108.14	107.73	107.16	108.13	109.07	106.94	108.79	107.75	108.01	108.35	107.95	107.97	107.68	109.75	109.81	108.79	106.74	108.15
107.3	105.49	106.38	106.62	106.7	106.31	106.5	106.28	106.07	106.43	105.98	106.4	105.54	106.45	106.87	106.38	106.24	106.26	106.21	106.09	106.18	105.67	105.59	106.57	106.53	107.54	106.49	105.28	107.16	106.54	106.4	106.36	105.38	108.3	107.54	105.56	108.11	106.49	104.95	106.47	106.64	106.57	105.71	106.51	106.91	106.6	105.53	107.51	106.72	106.71
107.46	107.11	106.54	105.11	105.3	107.22	104.87	104.63	105.32	105.3	104.87	105.73	105.44	103.92	106.78	105	105.86	105.76	106.71	106.63	106.4	105.18	106.01	105.31	104.4	105.99	105.63	105.55	105.28	105.94	105.44	105.4	104.86	105.05	105.55	103.89	106.3	106.33	105.79	107.03	106.03	104.85	104.98	105.94	105.43	106.33	106.09	106.01	104.35	107.18
106.04	106.16	106	104.59	106.71	105.57	106.67	105.58	104.95	105.81	105.35	106.75	105.67	106.36	104.75	104.75	106.66	103.69	104.77	105.08	105.35	106.16	106.08	105.49	105.55	106.49	105.57	106.12	104.8	104.98	105.73	104.21	106.6	106.79	105.21	107.55	105.03	104.62	105.64	105.62	106.16	105.72	105.61	106.19	104.9	106.24	106.14	105.51	105.54	107.74
106.88	105.22	104.76	104.77	105.55	106.43	105.06	105.2	105.56	105.09	106.83	105.97	104.14	106.2	107.01	105.97	105.55	103.92	105.21	105.88	106.11	106.85	104.67	106.11	107.24	104.92	105.81	106.22	104.7	105.72	104.97	104.7	106	106.09	106.18	106.52	105.66	106.61	106.06	105.37	106.43	104.92	105.6	106.88	105.2	103.79	105.88	104.64	104.3	105.24
100.52	99.88	100.77	100.3	99.647	100.09	100.66	100.83	100.74	99.728	100.08	99.826	99.851	98.828	100.08	99.913	100.41	100.96	99.709	101.08	98.582	100.31	100.23	100.45	100.42	101.27	100.77	101.51	100.93	102.14	101.8	99.817	100.73	100.86	102.44	101.05	101.48	100.09	101.1	100.56	100.64	100.86	99.802	101.25	100.32	100.96	101.27	100.28	101.43	99.385
103.06	102.51	103.37	101.76	102.94	101.2	103.67	103.23	103.56	102.02	102.78	101.47	102.74	103.66	104.98	104.22	102.76	102.02	103.06	102.78	103.32	101.83	104.28	103.65	103.67	103.79	103.45	102.42	102.56	101.7	103.56	102.24	102.55	101.81	102.49	103.11	102.85	101.55	101.57	102.09	102.92	102.65	101.97	103.93	102.37	103.67	101.93	102.8	101.17	103.45
105.42	107.48	105.68	106.86	104.66	105.06	105.37	106	105.52	104.95	105.81	105.19	106.65	106.08	105.6	105.74	105.11	105.89	106.58	105.83	105.56	106.99	105.66	104.41	104.42	106.41	105.85	106.79	104.91	104.97	104.55	104.72	104.95	104.77	105.99	104.55	106.89	105.7	105.54	106.06	105.9	106.23	106.58	104.89	104.64	104.59	105.21	105.46	105.81	105.37
97.002	97.297	97.801	98.08	97.687	96.662	98.559	98.54	96.148	98.962	99.014	99.561	98.078	97.907	97.494	98.417	98.48	97.689	97.533	97.637	98.921	98.897	97.067	98.462	98.273	97.706	100.19	98.16	97.888	97.039	99.494	97.694	98.84	98.541	97.904	97.377	97.421	97.378	95.686	98.085	97.069	98.928	97.548	97.239	98.336	98.334	98.103	97.41	97.83	98.94
108.73	108.4	107.28	107.8	108.48	108.96	107.32	108.58	109.11	109.15	108.26	109.34	108.56	107.86	108.76	109.49	108.15	110	109.48	108.17	107.24	107.11	106.79	107.99	108.87	108.18	107.84	108.79	107.72	108.57	108.05	109.28	108.34	108.27	106.55	108.32	106.76	108.2	108.59	108.56	108.98	108.06	108.09	108.22	109.42	108.25	107.86	107.74	109.07	108.18
108.93	111.14	110.27	111.27	110.26	110.99	112.07	110.83	110.19	110.07	110.82	109.42	109.62	110.34	110.31	111.17	110.94	111.53	109.88	111.51	110.01	110.44	109.26	110.5	110.77	111.34	112.85	110.36	110.08	109.62	111.48	108.36	110.52	109.45	109.68	110.53	110.46	111.62	110.36	109.81	111.19	110.93	110.21	109.65	111.67	109.6	111.35	108.71	110.21	110.26
105.73	106.48	106.96	105.75	104.77	104.55	104.48	105.17	106.02	105.37	105.46	104.32	105.74	104.99	105.61	105.31	106.46	107.02	105.37	105.44	106.19	106.57	105.57	106.36	106.48	104.94	105.54	105.75	105.17	104.28	106.26	105.49	105.22	106.94	106.56	107.83	105.82	106.55	105.91	105.04	105.32	105.98	103.79	104.26	105.04	106.56	104.6	104.62	106.46	105.68
107.51	106.21	105.44	106.57	105.91	103.62	106.99	105.51	104.86	106.72	105.12	104.54	105.78	105.77	105.88	104.67	104.6	105.19	105.82	103.67	106.2	104.49	106.91	106.78	105.42	106.55	106.76	103.57	106.17	105.49	104.3	103.75	105.6	105.47	105.38	105.95	105.28	105.57	106.88	105.61	105.69	106.87	106.48	105.11	105.04	106.07	105.52	104.47	104.33	104.5
100.57	100.66	100.99	100.2	100.71	101.77	101.33	100.27	100.59	101.31	100.98	101.62	100.59	101.3	99.576	100.95	100.08	100.2	100.13	100.73	99.698	99.308	100.48	101.6	101.79	100.27	100.4	100.1	100.73	100.36	100.25	99.847	99.607	99.567	100.67	100.17	101.18	98.84	100.39	101.39	100.67	99.731	99.562	100.4	100.51	98.987	99.137	100.07	100.11	98.572
105	104.92	106.02	105.28	106.55	105.06	105.29	104.87	105.9	106.44	106.24	105.29	106.75	104.81	106.9	105.41	105.27	105.02	106.37	105.52	105.45	106.14	105.17	106.14	105.71	106.17	105.82	105.45	104.61	105.8	105.79	104.33	105.77	106.02	105.13	106.66	105.65	105.89	105.45	106.54	105.57	106.47	106.22	106.38	105.98	106.76	105.61	105.81	107.02	105.52
106.03	104.76	104.18	104.74	104.82	105.08	105.91	105.26	103.75	106.14	105.68	105.45	105.38	106.44	105.07	104.38	105.16	104.41	105.93	104.68	106.05	105.86	105.95	105.21	104.89	106.11	104.46	104.35	104.92	105.12	107.38	105.71	105.37	105.2	106.18	104.12	105.43	105.11	106.09	105.44	106.49	107.42	105.62	105.07	107.13	106.19	106.08	105.41	106.16	106.39
100.64	100.22	99.875	99.61	100.74	100.68	99.749	100.01	100.65	100.39	100.78	99.326	100.27	99.895	99.517	100.41	100.42	99.691	101.49	99.895	100.3	99.305	98.787	100.7	100.85	101.94	99.207	100.21	99.839	101.13	99.238	100	100.46	100.87	101.07	100.29	98.661	100.29	101.18	101.04	99.043	99.744	101.07	99.427	99.096	99.018	101	99.356	99.992	100.27
110.97	109.12	111.3	109.81	110.62	111.27	109.56	109.69	111.35	109.45	109.98	110.2	110.2	110.46	110.2	109.6	111.55	110.28	110	111.7	109.61	109.5	111.31	109.55	110.85	109.76	110.61	110.38	111.29	111.43	110.44	110.2	110.88	110.73	110.14	110.12	111.65	110.02	109.47	108.86	109.54	109.58	109.65	110.97	110.19	110.82	110.77	108.66	110.61	108.74
99.153	98.632	100.11	98.601	99.135	96.685	99.195	98.123	98.534	99.07	98.394	97.97	98.231	98.028	98.746	98.418	99.516	98.646	100.26	97.113	99.851	98.254	98.344	100.25	97.357	98.044	98.758	97.715	98.246	98.686	97.669	99.251	98.237	96.845	99.311	98.565	98.49	96.558	98.478	98.755	99.657	98.661	99.252	99.438	99.155	98.772	99.62	98.057	98.888	99.447
105.79	106.23	106.07	107.51	107.32	106.28	107.11	106.63	106.96	106.01	105.96	106.25	106.29	104.14	106.28	107.49	105.6	105.22	107.16	106.61	105.71	106.98	107.31	104.9	106.67	106.03	106.18	105.84	105.49	106.16	106.58	107.31	107.07	106.56	107.17	106.28	104.37	106.65	105.61	106.26	106.19	106.99	107.29	107.03	106.51	106.73	106.23	105.23	108.22	106.65
96.636	98.184	97.715	98.504	99.178	98.29	97.963	96.767	98.578	98.565	97.894	98.966	98.808	98.282	97.696	98.548	98.748	98.105	98.542	98.084	96.926	98.412	98.606	98.621	99.339	98.992	98.541	98.485	98.841	97.002	99.176	97.644	96.553	98.975	98.63	97.505	96.904	98.449	97.176	96.887	98.168	96.89	98.166	98.12	98.868	99.045	98.14	95.499	98.303	97.148
105.6	104.73	106.11	107.39	105.23	105.85	105.15	106.44	106.79	105.76	104.91	105.26	106.61	105.03	105.91	105.45	106.69	104.85	105.82	105.19	104.98	104.92	105.07	105.96	106.3	106.81	104.93	105.1	105.9	105.55	106.31	106.38	105.33	105.34	105.34	106	106.19	105.98	106.1	106.81	106.13	106.57	105.51	107.67	105.07	105.15	106.5	105.62	105.44	106.28
108.05	106.28	108.23	108.93	106.18	107.87	108.85	107.02	107.85	108.93	107.59	106.92	109.28	108	109.01	110	109.13	107.81	107.63	107.58	107.75	108.08	108.47	108.22	106.32	107.97	108.29	107.1	109.32	108.16	108.65	106.26	108.77	106.74	107.05	108.44	107.44	107.39	108.27	107.36	108.2	108.66	107.56	109.55	106.75	107.48	108.25	108.73	106.8	108.81
107.56	107.5	107.6	108.64	108.09	108.87	107.15	107.45	109.6	107.42	108.97	108.75	108	108.55	107.46	108.17	107.2	105.83	107.56	106.94	107.52	106.34	107.46	107.33	108.39	107.84	107.67	107.84	108.07	107.61	108.57	107.4	106.03	107.1	107.86	108.45	108.19	108.75	108.93	106.32	107.91	107.38	108.31	107.49	107.04	108.08	107.97	107.2	106.4	107.68
110.35	109.8	110.92	110.92	109.94	110.25	108.66	109.68	110.82	111.1	109.85	110.08	110.56	111.61	111.31	110.18	109.36	110.9	109.56	110.52	110.97	110.56	110.67	109.63	108.01	110.58	111.39	109.86	109.81	109.84	109.87	110.25	108.94	109.23	111.37	111.89	111.51	111.12	108.53	109.88	110.54	110.09	111.51	112.37	112.41	109.42	109.49	111.43	111.74	109.39
104.34	105.52	105.7	107.46	105.83	107.46	106.29	107.23	106.3	106.36	106.21	104.92	107.29	107.09	105.45	106.12	106.68	105.6	106.97	105.63	108.52	106.4	106.92	105.33	106.44	105.64	106.6	106.96	107.63	105.59	106.01	106.99	107.28	107.71	107.28	107.22	106.77	106.6	106.48	106.83	107.65	106.61	108.09	106.46	106.81	107.21	106.21	106.56	108.37	107.94
100.4	98.171	100.74	101.47	99.401	100.84	100.94	101.49	100	102.01	99.752	102.18	99.872	102.09	101.15	100.95	100.67	98.79	101.12	99.411	100.97	101.9	99.714	101.57	100.43	101.15	100.26	101.3	101.21	100.19	101.94	101.83	101.42	99.86	101.39	102.38	101.62	101.35	100.72	100.69	100.54	99.404	99.68	100.09	100.11	99.413	100.4	101.13	101.36	100.94
100.83	101.15	101.07	99.263	100.57	101.16	100.63	101.66	99.984	102.51	101.02	100.21	100.49	99.889	100.76	100.86	100.12	101.96	102.05	100.04	100.39	100.2	101.54	99.207	99.63	101.93	100.47	101.22	102.25	101.54	101.65	99.885	100.86	101.7	100.97	100.59	100.32	102.25	100.35	99.742	100.05	100.7	100.76	99.772	99.792	102.46	100.64	101.24	101.75	102.68
107.72	107.71	108.63	107.33	108.35	108.13	109.08	107.64	107.54	107.98	106.92	108.46	107.84	107.45	107.52	108.08	108.58	108.7	108.76	110.33	108.04	109.37	108.14	108.59	107.91	109	108.54	107.96	106.72	107.73	107.39	107.34	107.84	108.82	107.47	107.52	107.85	109.83	107.11	107.97	108.22	107.87	109.26	108.14	107.99	108.5	108.71	107.53	107.75	108.28
106.77	106.6	106.11	107.87	106.72	106.12	106.98	104.67	105.27	106.88	107.56	106.89	107.03	106.79	107.28	105.73	107.92	105.1	106.47	107.43	105.34	108.56	106.03	104.77	106.89	107.07	106.59	104.35	106.14	107.65	107.04	105.5	104.8	104.6	106.56	105.94	105.81	105.98	106.48	106.83	106.96	106.67	105.74	106.43	105.21	104.67	106.18	105.64	106.11	105.47
100.24	99.93	100.78	101.17	99.609	101.15	99.613	99.606	100.41	99.71	100.02	98.755	100.9	99.998	99.739	100.93	100.71	99.368	99.889	99.823	99.17	99.552	99.704	99.591	99.75	101.05	100.09	100.17	99.408	98.966	101.17	100.66	100.08	101.88	100.55	100.63	101.07	100.01	100.55	100.46	100.72	99.338	100.15	100.43	100.39	100.51	99.798	100.95	101.24	99.799
98.156	97.947	97.462	98.124	98.774	98.479	97.614	99.947	97.061	99.466	96.807	97.165	97.913	99.616	96.029	97.962	97.957	98.079	99.584	98.609	98.897	97.526	98.305	97.683	97.964	98.549	98.444	97.854	97.511	99.108	98.911	98.676	99.148	97.423	97.738	97.58	98.502	98.363	99.876	98.274	98.546	97.804	97.682	98.14	97.026	97.415	98.289	96.592	98.674	96.792
109.97	108.85	109.08	107.88	108.15	108.64	108.93	109.5	108.4	109.09	107.5	109.67	108.21	108.26	109.68	109.94	108.39	107.68	106.73	108.8	109.45	108.91	108.74	108.37	107.36	109.63	108.24	108.58	107.14	108.13	108.34	110.2	108.33	107.2	109.23	107.91	110.01	106.69	107.82	109.07	108.64	108.24	111.56	107.89	109.07	109.09	107.22	109.65	108.05	109.4
106.06	105.67	104.72	104.08	105.91	106.99	105.91	105.35	107.83	105.61	104.94	106.52	104.83	104.99	106.05	105.99	105.8	106.37	106.74	106.23	105.35	105.12	103.21	104.58	104.38	106.46	105.05	107.11	106.12	105.91	104.68	105.86	105.89	105.37	105.93	104.43	104.19	103.96	106.24	107.05	107.36	105.41	104.47	104.6	105.54	105.69	104.5	106.14	105.58	106.33
107.23	107.65	109.22	107.82	106.96	107.6	107.25	108.79	107.26	107.53	108.78	107.7	106.29	106.89	107.41	106.92	107.01	108.66	108.22	108.03	107.93	108.09	108.79	107.81	109.38	109.21	107.43	107.42	107.87	109.2	106.32	107.79	107.95	109.43	107.93	108.96	108.65	108.36	108.1	108.48	108.33	108.7	107.48	108.93	108.46	107.81	108.46	106.29	108.86	107.99
106.45	106.7	104.07	106.31	105.3	106.21	105.65	106.23	105.37	106.56	105.5	105.48	105.22	105.59	104.78	105.28	105.24	104.94	104.7	105.25	105.2	103.51	105.87	106.42	105.65	106.26	105.56	106.72	106.02	105.62	105.88	106.3	105.8	105.23	104.59	106.07	105.63	105.54	104.99	105.54	105.57	105.69	103.94	104.44	104.21	104.61	106.75	105.35	106.85	106.42
106.01	106.95	105.07	105.21	106.22	105.27	107.37	106.63	106.42	104.84	106.51	105.39	107.06	105.73	103.59	107.07	105.84	105.57	105.93	106.21	105.67	107.91	105.46	105.92	105.89	105.99	104.68	107.66	105.42	105.83	106.26	105.3	107.87	105.31	104.88	106.1	104.62	105.81	105.14	105.25	105.39	106.26	105.39	106.04	104.13	105.82	105.55	105.27	104.92	103.96
110.98	109.67	110.54	109.48	110.44	109.56	111.43	111.7	109.89	111.17	110.8	110.3	107.43	111.6	109.2	110.45	110.67	110.05	110.25	110.16	111.4	109.95	109.73	110.95	111.71	109.19	110.14	111.43	109.64	110.31	110.17	110.79	110.88	109.26	110.8	110.21	109.82	109.26	109.58	110.7	110.48	109.14	111.11	109.56	109.97	110.78	110.43	109.85	109.78	111.53
105.61	105.72	106.76	105.95	105.11	105.52	105.13	106.45	105.59	105.83	105.94	104.39	105.98	104.17	106.64	106.52	106.66	106.29	105.03	106.58	105.64	105.08	105.75	106.38	105.18	105.47	105	106.32	105.29	106.12	106.32	105.84	105.93	105.64	106.06	105.05	106.85	105.62	105.73	105.17	105.83	106.69	105.86	105.93	106.36	104.81	106.1	104.42	105.89	103.67
105.86	104.91	106.54	104.61	106.84	105.76	106.95	105.18	105.86	105.49	105.37	105.01	105.84	105.79	105.06	105	104.96	104.95	106.73	105.92	105.14	106.38	105	104.58	106.58	106.02	105.07	105.91	106.93	105.92	105.22	105.02	106.09	104.88	106.26	104.17	105.77	105.46	104.6	105.9	105.86	105.34	106.89	105.33	106.2	106.52	105.22	107.67	105.21	105.74
107.63	106.1	106.63	105.34	107.01	105.36	106.85	105.78	107.43	107.97	106.99	107.25	106.41	106.75	107.17	107.82	105.69	108.75	106.47	106.43	105.68	106.02	105.99	105.88	106.44	105.51	105.83	107.83	106.31	106.4	106.9	105.38	105.77	107.35	105.14	107.56	104.63	106.1	106.55	106.93	105.66	105.88	106.28	105.73	106.23	108.27	107.7	106.33	106.51	106.68
106.31	105.38	106.09	105.73	107.04	105.87	106.15	104.27	106.19	104.97	105.61	104.85	106.53	107.02	105.52	105.73	105.29	105	106.58	105.56	104.86	105.87	106.69	105.97	105.32	104.92	106.34	105.96	107.1	105.48	107.55	104.95	106.53	106.13	105.1	104.98	104.91	104.64	104.86	105.71	104.83	104.87	104.41	106.41	105.42	103.82	105.61	105.54	105.12	105.45
104.87	105.4	106.1	105.24	106.63	105.77	103.69	106.01	105.04	107.05	104.93	105.58	105.29	106.88	105.74	106.09	104.07	105.16	105.33	104.73	105.67	105.08	105.34	103.93	104.87	104.38	106.42	106.35	105.05	106.26	105.08	105.15	104.58	104.53	105.79	105.75	105.72	105.75	106.36	105.61	106.5	104.94	105.51	107.9	105.1	105.9	106.64	104.56	105.05	104.88
106.52	104.49	105.94	105.97	104.68	106.88	106.76	104.82	106.16	104.69	104.02	105.35	107.46	104.95	105.3	106.91	106.3	105.69	103.44	106.91	105.97	105.92	105.62	106.4	105.27	105.59	106.22	106.11	104.83	103.9	105.67	105.62	104.34	105.26	106.64	104.86	104.73	104.43	105.35	105.55	105.07	105.54	105.72	106.6	105.56	105.17	107.02	106.93	106.7	105.8
98.55	99.294	99.317	100.22	97.819	99.307	98.739	99.261	99.184	98.73	98.191	100.72	96.934	98.561	99.349	98.444	99.297	98.973	98.354	98.981	98.75	98.696	99.522	98.684	97.957	99.759	98.562	98.275	99.469	99.604	97.455	97.999	99.146	98.049	100.27	99.406	99.194	99.227	98.855	99.834	97.391	98.017	100.13	98.252	98.271	98.566	99.202	98.318	100.04	98.539
106.11	105.86	107.2	106.13	104.94	106.03	106.52	107.8	106.51	106.02	108.5	107.05	105.8	106.3	106.66	106.12	105.8	106.7	106.35	107.16	106.54	105.63	105.36	107.71	106.61	105.18	107.5	105	106.31	105.77	103.83	106.97	105.6	106.2	107.86	108.03	106.66	107.62	105.21	105	108.33	107.01	106.68	106.11	107.67	107.54	105.24	107.56	106.03	106.87
106.11	105.96	106.12	106.18	104.71	107.68	104.77	106.63	107.35	105.96	106.88	105.72	107.72	106.21	106.3	106.08	106.56	104.12	105.46	105.65	104.4	105.71	104.34	106.46	105.62	107	104.93	106.07	104.62	105.76	105.81	107.73	104.3	105.67	105.2	105.29	106.38	104.12	105.32	105.99	104.29	105.59	104.64	105.01	107.18	105.47	106.35	105.09	106.77	105.88
99.549	98.256	98.197	99.589	98.162	99.945	100.7	99.845	98.013	99.697	100.04	99.214	99.04	100.26	99.144	98.764	98.855	97.793	100.31	99.103	98.654	97.606	99.893	97.581	100.61	99.372	100.08	98.122	99.065	100.15	99.858	99.122	98.428	99.278	98.708	98.857	99.455	98.579	99.36	98.416	98.343	99.849	100.27	99.403	98.057	99.638	100.15	97.83	98.683	99.062
96.788	97.18	97.537	97.814	97.304	96.963	97.858	98.367	96.723	98.067	99.291	98.283	96.696	98.514	97.384	98.257	97.548	97.438	97.788	97.383	98.071	98.776	97.928	97.495	98.799	98.386	98.074	96.835	97.847	97.666	99.292	99.336	98.431	99.288	97.839	98.296	97.059	96.799	97.495	96.423	97.976	97.675	98.205	98.121	98.948	97.989	97.078	97.383	97.138	97.885
99.758	99.131	98.497	100.05	100.16	98.833	97.109	97.795	99.42	98.896	98.235	98.795	99.287	99.74	100.7	98.273	98.739	98.99	97.343	98.814	99.565	99.851	98.714	98.888	100.13	98.264	99.516	100.02	99.153	98.209	99.39	100.15	98.661	98.238	98.627	99.519	99.604	99.309	99.67	100.48	100.48	98.19	99.473	99.184	98.52	97.554	97.532	98.929	98.037	98.286
106.18	107.63	107.14	106.65	107.1	108.32	106.09	107.79	105.25	106.23	107.08	106.22	106.61	106.24	105.06	107.25	107.79	106.79	105.96	108.68	108.36	105.49	107.86	107.35	107.42	106.36	107.83	106.38	108.47	105.13	105.66	105.96	106.13	106.45	105.57	106.05	106.67	107.03	106.67	106.44	107.47	106.29	106.93	106.49	107.44	105.35	108.41	105.87	106.09	106.27
106.94	110.01	107.82	108.68	107.15	109.68	109.76	108.22	110.47	107.88	107.32	106.76	109.21	109.17	107.96	109.08	107.92	109.05	109.51	107.05	108.25	108.3	108.3	107.77	108.26	110.61	109.33	107.93	109.05	108.89	109.14	108.2	107.96	109.23	106.58	107.89	108.67	108.52	109.54	110.03	107.87	107.91	108.67	109.25	109.08	107.26	110.4	107.52	108.97	109.8
109.5	109.19	109.26	108.05	109.46	108.27	109.49	109.73	108.9	108.05	108.98	106.65	108.65	108.49	108.84	107.41	107.36	108.88	109.17	109.88	109.96	110.04	108.33	109.04	107.82	107.54	107.2	108.91	108.41	107.9	109.42	106.78	108.39	109.14	108.55	108.09	107.64	107.48	108.79	107.95	109.07	107.92	108.94	108.01	108.29	109.41	108.24	109.23	108.82	109.83
107.98	107.94	108.02	106.06	107.79	106.8	107.22	107.71	108.67	107.81	107.99	107.26	107.86	108.02	106.49	106.9	107.89	108.62	109.21	107.2	107.75	108.9	108.82	109.23	108	108.94	108.38	106.65	108.2	109.45	108.09	107.4	108.19	106.85	106.65	107.2	108.51	108.77	108.9	108.25	108.56	108.02	109.48	106.78	108.53	107.98	108.5	108.4	108.83	109.37
99.239	99.13	99.208	98.03	99.198	97.715	99.183	98.368	98.742	99.224	97.631	100.06	99.007	99.005	99.516	98.51	98.657	98.81	98.538	98.844	98.888	99.144	96.61	98.269	98.591	97.498	97.174	98.823	98.033	98.149	98.074	98.157	100.31	98.938	99.112	99.534	98.432	98.682	97.885	97.772	97.556	98.143	100.8	98.572	97.832	99.806	98.003	99.628	98.892	97.034
108.42	106.77	107.77	108.71	108.69	107.33	108.34	106.74	105.96	108.48	107.61	107.59	108.09	106.66	106.68	108.14	108.08	107.45	108.76	107.54	107.37	109.01	107.95	106.99	108.98	106.86	108.96	109.07	108.16	106.93	107.47	109.52	108.05	108.21	107.82	109.34	107.02	108.5	106.93	110.74	107.54	107.31	107.08	107.28	108.81	107.25	107.07	107.76	106.39	107.33
106.64	107.24	106.71	106.22	107.03	105.83	107.25	106.43	106.32	105.93	106.43	106.21	106.06	106.15	107.39	105.81	106.29	106.45	106.06	106.54	106.26	108.76	106.09	107.43	107.15	107.18	106.07	105.68	109.07	105.95	106.45	106.94	105.43	106.18	106.87	106.13	107.65	106.54	107.21	106.65	107.37	106.86	106.8	106.84	107.75	107.24	106.2	105.65	106.61	107.16
97.099	98.68	97.976	98.834	98.375	98.568	98.412	97.732	98.986	99.228	98.718	97.204	96.535	99.664	98.713	97.058	97.588	97.973	97.35	97.849	97.563	97.189	99.042	97.144	98.782	97.345	97.218	96.198	97.752	96.387	98.828	99.877	99.261	96.87	99.952	97.9	98.387	97.429	98.759	96.988	97.727	98.809	98.039	98.189	97.331	98.196	98.93	99.047	98.413	98.33
106.31	103.62	105.94	105	105.36	107.42	104.61	106.28	105.46	106.59	105.5	106.36	105.55	105.87	104.38	106.9	105.59	104.92	106.06	105.35	106.14	105.92	104.55	107.01	105.85	104.36	105.04	107.26	105.24	105.75	107.11	106.3	107	105.49	106.29	105.99	105.47	106.57	105.7	107.42	104.19	106.77	106.18	103.72	105.28	106.93	104.93	106.08	105.43	106.65
106.49	109.54	107.71	108.03	109.07	108.8	108.33	106.95	109.44	107.91	107.56	108.47	108.78	109.43	107.83	108.49	108.26	108.12	109.08	109.27	108.66	108.54	107.83	109.11	107.85	108.11	107.98	109.59	108.82	109.15	107.68	107	108.06	109.31	108.22	107.23	109.15	108.64	110.71	107.42	109.19	107.58	108.38	108.32	108.31	108.51	109.52	108.64	108.92	108.15
105.72	107.75	107.69	106.09	107.94	107.6	108.4	106.29	108.04	108.22	107.94	109.14	107.5	108.08	107.68	108.36	106.16	106.36	106.87	106.63	109.06	108.58	107.98	106.68	108.2	107.5	107.18	108.41	107.74	107.03	108.19	106.75	108.72	108.37	106.34	107.91	107.13	107.95	106.68	107.7	109.44	106.57	107.94	107.65	108.4	107.18	108.49	107.81	108.51	107.47
107.73	106.58	106.68	106.37	107.33	106.78	105.66	106.2	107.55	104.66	106.59	106.47	105.58	105.3	106.02	104.59	106.78	105.71	105.17	105.15	106.07	106.32	106.99	106.66	106.35	105.49	105.32	106.73	105.94	106.58	107.13	106.63	106.29	105.34	105.81	105.77	104.72	105.72	106.67	105.37	104.84	106.87	105.76	108.35	106.3	105.53	106.57	104.86	106.61	106.17
99.888	101.03	99.661	100.08	100.61	101.65	100.02	99.263	101.98	101.81	100.19	100.91	100.99	101.21	99.923	100.09	100.07	98.832	98.114	100.63	99.715	101.76	98.757	99.051	100.94	99.268	99.824	99.897	98.739	98.802	99.343	99.078	99.826	99.797	101.09	99.402	99.486	100.6	100.63	99.555	99.73	100.66	99.7	99.44	99.548	99.529	100.55	101.28	100.58	100.12
104.46	105.79	107.31	106.75	105.85	105.71	106.16	106.27	106.57	105.95	104.91	106.84	105.3	105.35	106.35	106.15	106.93	103.86	106.26	105.07	105.56	105.73	103.72	105.11	105.68	105.52	105.96	104.92	105.88	107.48	105.45	105.44	105.25	106.81	106.07	106.28	106.01	105.5	105.71	105.31	104.93	105.11	105.79	105.24	105.34	105.54	107.32	105.71	105.24	106.78
107.97	107.96	109.56	109.42	108.32	108.36	108.1	107.84	108.67	108.17	108.52	107.75	108.66	110.22	109.42	106.5	107.54	108.01	107.65	107.46	108.85	107.96	107.62	108.22	108.16	107.3	108.24	108.41	108.7	106.83	107.23	107.3	107.19	108.48	108.66	108.02	108.45	109.17	108.39	108.36	108.64	108.43	108.73	107.89	109.63	107.53	109.68	107.43	107.52	107.42
107.89	108.02	108.05	109.59	107.94	108.9	107.39	108.3	107.84	107.73	108.98	108.27	108.71	106.6	107.14	108.65	107.69	107.36	107	105.29	108	107.46	108.52	107.62	108.63	108.01	108.24	107.64	108.5	107.81	108.25	107.61	108.38	108.49	107.7	108.94	106.93	107.79	109.57	109.37	108.49	106.58	108.05	108.03	107.89	107.75	108.55	109.43	109.63	107.9
107.28	108.16	108.34	106.16	107.1	109	107.18	108.95	107.59	106.59	107.99	107.55	107.84	106.32	107.56	106.93	108.08	107.92	107.47	107.67	108.57	109.06	109.21	109.05	107.43	107.96	107.99	107.85	107.71	108.07	107.28	106.8	107.01	108.45	107.06	107.3	107.69	107.76	107.85	108.95	107.29	107.62	108.14	108.93	108.49	107.3	107.06	106.96	107.96	109.7
105.66	105.45	106.23	104.94	107.17	105.8	106.15	104.91	104.88	107.29	105.62	104.35	106.75	106.97	105	104.74	105.58	102.99	105.73	106.8	106.78	105.15	104.97	104.26	105.04	105.8	104.28	105.55	104.89	104.91	104.94	104.79	105.46	105.08	106.35	105.97	106.98	106.16	105.1	105.48	104.51	106.96	105.28	105.37	105.16	104.62	103.06	106.02	105.37	106.26
110.11	108.9	109.5	109.73	107.21	109.34	106.69	109.63	107.47	108.17	107.91	107.72	107.96	108.98	109	108.96	107.84	109.21	107.47	107.49	109.34	109.4	109.29	107.78	107.84	109.08	109.67	107.5	107.85	108.5	108.66	109.74	107.49	108.22	108.17	108.64	109.04	107.82	107.99	108.59	108.8	109.28	110.16	108.21	108.21	107.02	108.43	108.53	108.54	109.65
104.65	106.69	106.03	106.56	106.91	104.9	106.02	105.8	104.33	106.94	104.31	104.19	105.2	104.36	104.69	105.39	104.17	107.3	106.3	104.39	108.2	105.2	106.61	106.67	104.63	106.19	106.2	105.39	106.62	104.72	105.99	105.93	106.27	106.68	104.09	106.03	107.55	106.97	106.27	107.53	106	104.91	106.21	106.9	105.8	106.65	105.71	104.05	105.53	105.21
108.83	110.24	109.85	109.32	111.15	110.51	109.69	110.54	109.24	110.43	110.03	110.72	109.37	111.69	110.09	111.8	110.26	108.72	111.68	110.19	110.3	109.83	110.27	110.85	110.63	110.74	110.5	109.84	109.91	110.59	110.42	110.18	109.59	111.06	110.28	110.27	110.33	110.88	110.39	109.8	111.36	110.77	110.25	109.61	109.76	110.88	109.76	109.96	111.11	111.34
99.098	98.028	98.813	99.436	98.16	97.357	98.195	99.867	99.707	98.99	100.05	99.996	99.753	99.343	99.284	99.11	98.283	98.263	99.547	97.304	100.45	98.34	99.685	98.952	99.817	98.25	99.543	99.679	99.44	99.474	96.995	100.08	99.124	98.203	99.992	97.55	100.51	98.608	99.599	99.206	99.066	99.398	99.621	98.309	97.435	98.76	99.173	99.356	99.368	99.137
107.04	105.62	107.13	107.56	106.68	106.44	106.15	106.13	106.19	105.57	106.33	105.33	107.79	105.92	106.81	106.06	107.09	106.44	107.3	105.75	106.95	107.87	105.38	106.02	106.66	106.72	106.53	106.37	106.17	106.46	106.33	107.16	105.68	107.07	105.78	107.1	106.54	104.97	107.53	106.73	107.19	107.17	107.26	104.81	106.64	106.87	106.44	106	106.8	106.27
99.781	99.393	98.91	97.867	99.038	98.545	98.872	97.445	99.006	98.135	97.617	98.069	98.517	99.17	99.529	98.091	98.442	100.11	98.723	98.643	98.779	98.115	98.945	98.049	99.129	97.855	97.97	97.965	99.147	97.735	97.165	99.465	98.842	97.505	99.836	100.7	98.054	98.415	98.826	98.818	99.172	99.809	99.388	98.405	99.574	98.045	98.749	99.209	99.731	99.987
108.37	109.14	109.32	108.79	108.62	109.56	109.02	108.9	108.35	109.42	110.19	107.86	108.47	108.96	107.63	108.6	109.35	107.24	107.16	107.12	107	107.91	108.5	108.24	109.28	107.31	108.96	109.55	109.29	108.97	107.48	107.99	108.6	107.94	108.02	108.08	107.43	107.52	109.37	108.56	107.91	108.09	108.39	107.3	107.81	109.8	108.06	108.6	108.71	108.63
104.72	106.42	106.69	105.57	105.43	104.64	104.8	105.44	105.59	104.73	105.16	104.86	106.01	104.79	105.07	105.42	105.24	105.39	106.45	103.73	104.16	104.43	105.1	106.84	105.56	105.24	103.82	105.38	106.43	105	107.49	105	105.71	106.3	105.14	106.75	106.57	105.91	105.68	106.69	104.91	106	106.01	106.53	105.58	105.84	105.34	106.1	106.25	104.35
106.51	107.04	105.47	106.77	106.65	105.04	106.09	103.83	106.18	106.19	106.56	105.12	104.91	104.91	105.93	106.42	106.05	104.87	104.97	105.21	107.03	105.24	104.81	106.85	106.24	103.89	105.7	104.81	105.26	106.95	104.66	104.71	104.57	107.41	105.19	105.68	104.99	106.15	104.17	106.87	105.5	105.33	105.47	106.3	105.74	104.29	105.73	106.65	105.56	105.43
109.87	108.11	109.13	108.91	108	108.89	108.24	108.04	105.78	109.83	108.69	108.64	108.74	108.9	108.21	107.85	110.29	109.64	107.47	108.16	109.05	110.09	107.47	107.71	109.08	110.11	107.56	109.6	108.05	108.16	109.14	108.17	108.16	105.86	108.4	109.86	108.63	109.33	108.71	109.14	109.02	111.27	107.7	108.23	108.85	108.45	107.54	107.97	109.27	107.36
105.62	105.03	106	105.93	105.51	106.36	106.31	105.39	105.53	106.2	106.03	106.59	106.16	106.36	107.4	107.16	105.05	105.81	106.26	104.68	105.72	106.4	106.28	105.33	106.82	105.97	106.38	104.51	106.17	105.97	103.92	105.65	108.04	104.65	106.15	104.07	107.17	105.68	105.42	105.31	105.43	105.81	106.47	106.02	105.62	103.54	105.24	106.11	105.35	106.67
106.39	107.12	105.59	106.17	105.97	106.18	106.83	105.85	105.77	105	106.51	103.86	104.21	105.84	104.96	104.91	106.21	106.15	105.9	104.66	105.88	106.12	106.92	104.73	105.47	105.24	104.63	104.85	104.36	105.33	106.52	105	105.95	105.32	105.98	106.35	106.35	106.26	106.44	103.52	105.03	105.66	105.92	105.36	106.08	105.79	106.12	107.21	106.05	106.28
106.67	107.94	109.64	108.46	107.3	108.13	108.72	106.53	108.37	108.17	108.07	107.63	107.33	108.6	107.81	108.66	106.67	107.98	107.36	107.65	105.97	108.51	108.48	107.12	107.48	110.21	108.11	106.72	107.55	106.41	107.2	107.74	107.33	107.92	106.92	106.79	109.37	107.34	109.3	107.32	107.9	109.2	108.06	108.18	108.87	107.94	106.81	107.92	106.98	107.75
98.769	98.955	97.671	100.19	97.024	98.655	98.467	99.162	98.675	99.869	99.286	99.078	99.439	99.942	98.895	98.579	100.06	98.951	98.126	98.969	97.82	98.376	99.266	100.38	98.406	100.03	100.4	97.195	98.861	97.898	99.467	98.921	97.899	98.031	98.485	98.86	98.593	98.676	100.65	97.614	100.52	101.04	98.074	98.647	98.516	98.053	99.06	99.108	99.434	98.99
100.35	100.18	100.96	99.618	100.84	100.02	101.73	100.15	100.65	101.35	99.71	100.54	101.37	101.24	100.27	100.71	99.54	99.279	101.59	99.652	100.32	99.594	100.24	101.55	100.38	99.949	100.24	100.37	101.01	101.1	100.46	102.03	100.01	100.9	99.411	101.38	101.9	100.9	101.35	99.8	101.64	100.64	100.4	100.56	100.5	100.2	103.41	100.13	100.68	98.808
104.93	105.32	105.29	104.57	105.72	105.16	103.61	107.42	105.16	106.11	105.77	106.47	105.07	105.15	104.86	106.65	106.15	104.87	105.41	106.09	106.16	105.21	106.4	107.14	105.83	107.63	104.95	106.21	105.76	106.45	105.76	106.98	106.56	105.62	104.12	105.74	105.74	105.63	104.71	105.98	104.31	107.2	104.42	105.56	104.83	105.64	106.15	104.23	106.69	105.34
106.26	105.27	105.18	107.27	105.81	105.24	105.4	106.77	104.6	105.49	104.73	106.52	104.97	105.52	105.4	105.29	103.22	105.46	106.04	104.37	106.73	104.29	105.29	104.98	105.61	106.43	105.14	105.22	105.72	105.4	105.99	106.26	107.09	106.72	106.35	105.94	105.54	104.84	105.16	104.42	104.04	106.03	105.75	106.33	105.47	106.21	106.44	106.03	104.71	104.35
104.93	107.05	106.78	106.92	106.83	104.4	106.48	105.73	107.68	106.33	105	106.36	105.93	106.85	106.05	106.14	104.85	103.29	105.12	104.88	104.29	105.19	106.83	106.14	105.04	106.44	106.43	105.66	105.78	104.47	106.7	107.49	105.77	105.83	104.74	104.96	107.09	105.38	104.84	105.12	106.62	105.04	106.85	105.86	104.25	105.35	104.93	105.85	105.01	105.28
105.3	106.42	106.13	104.87	105.11	105.78	104.57	105.39	103.97	104.58	106.97	105.93	105.01	105.68	106.87	105.59	105.59	106.4	106	105.11	106.93	105.41	105.18	107.18	104.93	106.47	106.78	105.25	105.39	104.94	105.97	105.06	104.5	105.57	106.74	105.5	105.7	104.87	104.9	105.95	104.74	105.74	106.4	104.87	105.81	105.48	106.85	106.03	106.03	107.54
99.076	100.6	99.426	99.764	98.836	98.017	98.612	98.778	99.128	99.207	97.871	98.472	98.825	98.957	99.719	98.629	98.561	99.754	98.322	98.778	99.722	98.338	98.624	99.709	98.421	98.884	99.479	98.385	100.09	98.021	98.107	99.502	99.166	99.575	98.597	98.866	98.188	99.938	99.881	99.441	97.58	99.006	98.599	100.81	97.33	99.78	98.568	98.753	98.679	98.483
103.52	106.68	105.98	106.17	104.75	104.5	105.21	105.74	104.49	106.27	106.31	105.37	105.54	106.19	106.75	104.52	105.43	106.36	106.26	104.88	105.87	105.09	105.37	105.69	107.94	106.11	105.4	106.05	105.95	106.67	105.33	105.72	106.21	106.77	106.25	105.84	106.76	105.29	106.15	106.56	106.32	106.1	105.49	104.8	106.04	105.02	105.14	106.07	103.64	104.9
100.5	101.07	101.71	100.71	100.51	101.27	101.77	101.65	101.37	100.01	100.37	100.92	99.915	101.67	100.79	102.37	100.82	100.17	102.07	100.21	100.98	100.28	101.43	101.79	100.57	102.65	101.02	102.14	101.78	101.8	100.06	101.39	101.89	100.97	101.7	101.47	101.44	100.7	100.76	100.42	100.65	101.36	101.41	102.52	100.63	99.943	101.28	100.97	100.33	101.53
105.39	105.99	103.72	106.98	106.12	105.06	106.13	106.49	106.64	106.06	106.57	106.59	108.24	107.35	107.11	105.62	107.13	106.48	108.2	107.57	106.63	106.35	107.25	106.95	104.42	105.54	107.35	107.09	107.73	107.74	107.24	107.38	106.72	107.88	107.55	107.61	105.23	107.16	106.96	106.79	105.6	107.23	107.16	104.77	106.24	106.5	106.1	105.02	105.63	107.34
105.65	105.44	106.77	106.89	107.54	105.25	105.55	107.2	105.43	104.82	103.72	106.08	105.07	105.94	104.11	107.66	106.1	107.49	106.23	105.47	104.52	104.86	105.75	106.09	105.96	105.87	105.35	105.03	104.59	104.75	105.95	104.16	104.64	104.39	107.36	105.48	104.33	106.01	105.16	105.26	104.73	103.98	104.26	105.67	105.71	103.53	104.73	105.37	105.51	105.43
108.46	109.35	108.67	107.67	106.97	108.12	105.92	107.91	107.09	109.18	109.11	107.78	107.77	108.88	107.93	109.02	108.48	109.08	108.62	109.16	108.88	109.05	108.78	109.3	109.38	108.25	108.58	109.9	107.63	106.96	108.56	106.58	107.13	108.85	108.14	110.75	109.29	109.43	108.56	106.06	106.64	108.37	108.92	107.94	109.98	107.12	109.31	107.87	108.12	108.62
106.08	105.59	107.11	105.48	104.86	106.97	105.79	105.95	105.61	106.1	105.77	106.22	104.3	106.23	105.03	105.43	103.82	106.01	106.58	104.99	106.72	104.81	105.62	106.06	105.79	104.38	107.6	103.78	104.78	104.74	105.78	106.55	105.17	104.38	105.88	105.85	106.11	106.16	105.35	105.86	105.38	105.47	106.76	104.55	106.18	106.54	105.33	105.44	105.02	106.02
108.48	108.82	107.53	108.28	108.42	108.57	108.47	108.53	108.76	109.73	108.81	109.1	108.33	107.46	107.93	107.8	109.11	108.81	108.98	108.99	109.42	108.5	110.65	107.97	107.84	108.93	107.88	108.37	108.64	109.35	108.8	106.94	109.08	108.73	108.25	108.82	109.09	108.68	109.32	107.98	109.22	108.23	109.19	109.09	108.19	107.91	109.33	108.87	107.52	107.04
97.802	99.259	99.075	97.886	98.318	100.43	99.212	98.984	99.104	99.623	97.966	98.48	98.948	99.621	99.211	98.743	98.42	99.987	98.219	98.617	97.187	98.748	97.475	97.902	98.498	98.705	98.851	99.678	99.019	99.108	97.033	98.232	97.904	97.79	98.945	100.17	99.652	98.351	101.1	98.623	98.535	97.974	98.644	98.292	100.45	98.563	98.552	98.56	99.418	99.062
106.91	106.87	104.44	105.31	105.54	106.33	105.64	105.92	105.28	106.91	104.75	104.03	105.19	104.33	106.08	106.71	104.36	106.41	105.94	104.45	104.64	105.83	106.85	106.11	106.61	105.2	105.79	106.38	106.36	105.34	105.84	105.26	105.93	106.6	105	107.1	103.14	106.01	105.47	105.36	105.22	104.91	104.77	106.68	105.3	104.6	106.48	106.4	104.69	105.82
98.266	98.018	97.142	98.468	97.066	97.871	97.156	99.196	97.481	98.614	98.711	97.046	98.867	97.851	99.025	98.006	97.427	98.249	98.144	98.318	97.555	98.161	96.308	97.539	96.534	100.48	98.391	99.4	98.223	97.693	97.064	97.898	97.788	97.715	99.924	97.702	97.812	98.137	96.809	97.282	96.559	98.043	97.506	96.685	98.352	97.857	97.91	97.308	99.747	97.676
106.89	108.07	107.82	106.59	107.78	107.28	108.31	108.67	107.79	108.19	107.64	108.46	108.4	108.27	107.74	109.37	108.39	108.34	107.58	108.58	108.79	107.56	107.19	109.49	108.43	106.14	107.56	107.59	108.17	108.27	108.72	108.03	107.21	109.63	108.79	108.11	107.99	108.04	108.79	108.25	108.57	108.94	108.94	108.34	107.66	109.19	107.54	109.24	108.22	109.6
105.8	105.44	106.35	104.95	106.83	106.19	106.93	107.1	106.64	105.82	107.75	106.16	106.26	107.95	106.79	105.15	104.1	106.56	105.83	106.29	104.79	106.43	106.38	105.41	105.15	105.03	105.91	105.62	104.93	106.03	107.46	104.74	105.31	106	105.97	106.87	105.03	106.84	102.91	106.01	107.26	105.04	106	105.43	105.55	108.11	105.99	105.73	106.09	106.96
105.83	105.96	106.12	106.68	104.32	107.6	105.74	107.29	104.39	105.44	107.08	107.58	106.1	106.18	105.57	107.7	107.02	107.98	106.75	106.22	103.98	105.68	106.19	107.14	107	106.66	106.46	106.62	105.6	105.94	107.11	106.15	106.15	105.77	107.1	106.45	108.14	107.52	105.19	105.88	107.3	106.82	106.15	105.25	105.92	106.29	106.25	106.8	106.15	106.64
110.42	109.75	110.05	110.69	111.56	108.44	109.46	109.84	109.3	110.51	109.54	111.11	110.02	109.63	109.97	110.29	109.16	111.9	110.22	109.28	109.83	111.2	110.75	109.97	109.44	111.25	110.73	111.51	110.04	110.78	110.09	110.86	109.42	108.15	111.21	110.16	109.99	109.18	110.61	111.49	110.42	110.52	110.56	112.44	109.92	110.45	110.04	112.23	110.69	110.75
104.47	106.38	104.97	105.2	106.39	107.9	105.55	106.51	106.98	106.69	105.86	107.38	106.91	106.11	105.62	106.89	106.32	106.67	107.02	106.4	105.54	104.09	105.68	105.8	107.1	107.15	105.83	105.95	106.54	106.36	106.13	107.61	106.75	106.31	105.89	105.99	105.76	107.48	104.38	107.98	106.73	107.1	105.6	106.36	107.31	106.37	106.27	108.04	106.12	106.08
106.6	106.04	107.88	107.19	108.04	108.86	108.4	107.13	108.3	107.26	109.8	108.53	106.96	107.54	107.09	107.74	107.92	108.01	107.37	108.82	107.36	107.6	106.96	108.24	109.14	108.55	109	107.98	107.45	108.98	107.95	106.66	107.9	108.19	108.48	108.06	107.91	107.73	106.75	108.4	108.52	108.26	106.94	106.81	108.44	107.24	107.51	107.08	106.5	107.92
108.66	107.88	107.27	108.1	108.5	107.53	110.49	107.93	107.03	107.95	107.57	107.78	107.56	108.31	108.18	107.75	106.11	109.73	108.52	109.46	107.66	107.12	108.82	108.02	108.92	107.08	109.21	109.25	108.57	108.8	107.3	108.15	107.52	108.11	106.85	107.5	109.15	108.02	108.78	108.77	107.29	107.57	108.97	106.74	108.26	108.37	108.26	107.45	108.71	107.91
[truncated: 150 more columns]
