# Supplementary material for: Genetic dissection of main and epistatic effects of QTL based on augmented triple test cross design
Source: PLoS One. 2017 Dec 14;12(12):e0189054. doi: 10.1371/journal.pone.0189054 (PMC5730204; doi:10.1371/journal.pone.0189054)
Supplement: S10 Supporting Information — (ZIP) [file pone.0189054.s010.zip › z6_600_0.8_5.csv]

97.796	98.884	98.474	97.791	97.969	96.22	98.463	97.543	96.426	96.525	97.803	98.126	97.462	98.936	97.41	97.926	96.539	96.487	97.438	100.13	97.292	98.767	98.738	96.71	96.989	94.851	99.442	99.551	97.976	100.12	97.233	96.973	96.61	98.148	96.043	99.277	97.415	98.867	98.391	98.393	99.971	97.473	94.919	98.888	97.796	97.607	97.028	97.397	97.466	97.118
106.47	105.17	105.53	105.04	104.2	106.47	106.33	105.47	106.02	106.25	107.9	103.4	103.4	106.73	104.86	106.09	106.09	107.13	105.63	105.94	108.13	106.42	105.65	104.85	104.77	106.81	105.2	105.04	107.12	104.28	105.73	104.73	106.12	107.57	104.3	106.57	106.63	103.67	103.16	104.19	105.36	105.19	104.11	105.58	105.92	106.79	107.24	104.84	105.31	105.55
104.9	106.56	105.7	105.16	106.9	105.68	107.41	106.08	105.5	108.65	106.15	104.99	105.8	106.96	106.24	104.92	105	108.12	107.19	107.59	107.27	105.86	106.47	104.76	105.51	106.12	106.54	107.33	107.38	107.56	108.57	104.83	107.18	105.01	106.41	106.29	106.95	106.77	106.6	107.81	107.69	107.66	105.8	107.08	107.69	107.18	106.8	106.85	107.7	103
98.801	97.117	99.201	98.154	98.603	97.448	97.792	97.892	95.501	99.179	95.862	100.49	98.724	98.812	96.85	98.644	98.372	97.515	98.374	96.973	98.071	100.08	98.367	96.046	98.26	99.039	97.411	96.251	97.921	99.844	96.213	99.191	97.922	97.127	97.015	97.295	101.15	97.266	97.416	97.574	98.03	96.743	97.994	99.299	98.926	98.439	98.743	98.671	98.028	96.218
107.42	107.34	107.03	108.18	111.12	107.88	105.74	108.93	108.24	107.54	109	107.88	108.14	107.41	106.97	109.27	109.64	109.61	106.23	109.68	107.72	110.26	109.96	109.9	107.42	108.91	107.29	108.38	108.86	109.37	107.35	109.34	112.41	109.2	110.96	109.48	106.02	106.77	109.63	106.99	107.42	107.83	108.15	109.49	107.73	109.66	108.18	111.78	109.26	109.45
109.76	106.51	105.55	107.33	104.9	108.55	108.41	106	106.77	104.86	107.56	105.34	108.19	105.37	107.18	109.48	107.88	105.74	104.16	103.61	105.9	105.45	104.59	107.17	105.57	108.66	108.6	108.42	108.08	104.31	106.16	105.83	109.14	107.07	106.26	107.27	105.36	106.42	107.16	105.37	105.4	104.59	107.22	103.61	105.95	106.61	106.06	105.51	105.2	108.36
104.78	107.38	106.07	108.16	106.34	107.73	106.57	107.2	108.49	106.95	105.54	105	105.96	105.74	105.7	105.21	107.05	108.68	107.48	105.55	105.64	107.98	106.37	105.35	107.28	105.89	106.18	106.09	107.99	109.27	105.9	107.66	107.31	107.1	104.87	107.19	107.03	106.6	104.86	105.06	104.77	107.79	106.92	105.92	104.98	105.76	107.15	106.05	104.18	108.08
104.84	104.8	105.09	106.48	105.99	104.11	104.35	106.87	106.36	106.44	105.59	107.2	107.3	105.95	104.31	105.98	105.96	106.63	106.21	104.99	106.68	105.67	104.2	105.71	104.76	106.88	103.92	104.8	107.4	106.26	106.79	105.81	106.67	107.75	105.51	107.54	107.35	106.52	105.9	106.32	106.5	107.08	104.46	107.15	105.11	104.03	104.77	107.16	106.3	105.72
105.65	105.35	106.82	105.27	106.16	105.34	104.92	107.38	104.79	108.16	103.65	107.23	105.25	104.99	104.4	104.08	106.3	103.57	105.74	105.11	104.47	107.53	105.77	106.33	106.44	108.45	106.23	107.17	104.62	104.53	104.81	104.01	108.72	105.9	103.59	103.66	104.25	103.58	103.97	104.9	107.96	107.02	105.1	104.58	103.22	104.14	106.99	105.85	106.74	102.93
99.492	99.654	101.23	100.61	101.97	101.6	102.15	101.73	102.81	100.39	100.21	101.4	101.1	100.69	101.92	101.94	98.922	98.899	100.11	102.58	102.41	100.22	103.77	99.175	99.18	99.752	100.27	102.62	100.42	99.556	101.61	103.4	98.066	102.66	100.57	102.26	101.04	101.48	101.11	102.56	104.08	98.66	97.956	97.452	101.49	100.34	100.09	100.26	101.57	100.8
106.37	107.71	107.58	104.95	108.08	105.4	106.79	103.21	104.64	103.64	107.12	105.66	105.92	104.65	106.64	103.93	105.76	105.48	107.04	106.16	104.26	103.5	107.02	105.71	106	103.57	105.52	104.59	106.78	105.16	104.32	101.42	103.9	105.21	105.09	106.03	106.32	104.69	106.79	104.21	104.53	105.7	105.26	105.4	106.84	105.04	105.09	105.59	105.22	105.28
105.93	105.97	106.56	106.23	106.13	108.24	104.75	106.33	106.32	106.02	104.64	104.28	106.84	105.73	107.36	107.13	104.68	105.81	106.27	106.53	105.16	105.83	105.67	108.45	106.96	105.76	104.45	106.1	104.87	106.84	107.05	106.06	106.69	106.15	105.09	106.55	107.11	105.42	106.98	106.4	106.21	107.19	104.92	106.47	106.69	109.03	107.3	106.92	107.26	103.76
104.44	106.14	105.69	107.69	107.03	105.86	104.2	104.9	105.3	105.57	105.64	105.24	104.75	108.5	106.04	106.42	105.66	106.98	104.32	104.67	107.22	106.48	103.36	104.05	107.1	104.95	104.47	105.09	104.49	106	105.57	105.11	103.42	105.57	106.91	104.23	107.03	105.38	105.28	104.51	106.2	103.86	104.72	104.56	106.13	106.32	107.93	104.08	106.39	105.49
99.711	102.76	98.792	100.37	100.88	98.815	101.82	100.86	101.15	101.78	103.09	98.651	102.46	102.04	99.832	102.72	100.4	100.18	100.89	98.971	99.227	101.34	101.78	102.45	98.709	101.07	101.4	100.18	101.4	99.866	100.24	101.06	101.79	100.71	100.74	102.5	99.703	99.543	102.29	101.04	100.22	99.001	99.369	102.01	102.12	100.78	101.37	99.007	99.137	101.3
108.77	109.45	108.46	108.8	108.29	110.91	111.33	109.15	109.95	108.14	107.96	106.57	108.4	105.93	108.74	107.72	108.18	107.3	107.79	110.18	109.33	110.57	106.8	109.42	108	109	107.6	106.61	109.47	108.78	107.9	107.13	108.95	110.34	107.59	107.63	110.61	109.02	108.07	110.08	106.41	110.06	107.92	107.67	107.74	107.95	106.93	108.24	109.15	108.73
106.53	105.94	106.09	106.23	103.19	107.66	103.96	106.17	106.43	105.51	105.43	106	105.07	105.68	106.29	107.29	107.11	103.71	105.18	106.5	106.11	105.37	107.18	107.95	104.97	106.1	105.72	105.63	103.91	105.79	105.58	107.98	106.47	105.15	105.54	103.81	105.89	105.59	105.15	108.99	105.78	104	105.68	106.2	104.27	104.84	106.32	104.64	103.98	105.64
106.17	107.49	106.66	107.68	105.8	107.27	108.2	105.65	108.91	105.63	106.95	105.7	107.58	107.54	104.35	106.41	103.36	107	106.05	107.23	108.33	105.65	105.75	105.61	106.19	104.82	105.42	109.06	107.88	108.38	107.56	103.33	105.61	109.62	107.2	106.95	106.76	107.92	108.67	106.28	106.52	105.93	105.5	107.79	106.05	105.51	107.08	106.4	107	105.57
104.54	103.85	102.94	108.2	106.18	106.39	105.25	106.8	104.36	103.58	106.2	107.12	103.76	104.99	104.46	106.03	104.36	106.53	105.32	106.24	104.71	103.59	106.07	104.22	103.94	106.71	107.67	103.02	104.53	105.18	105.75	104.85	105.62	105.03	103.78	104.53	105.96	106.81	103	104.97	105.49	104.82	104.66	106.76	105.37	105.04	103.9	105.66	105.85	104.67
108.7	107.77	107.67	106.98	107.84	108.75	108.41	108.62	107.14	109.37	108.13	108.25	107.95	106.05	110.34	108.31	105.06	105.97	108.42	109.36	106.57	108.31	107.28	107.92	107.85	110.09	108.11	107.91	108.04	104.88	107.75	106.94	107.54	103.95	109.42	106.96	105.76	108.49	108.72	106.98	108.78	109.29	106.27	107.19	105.91	106.96	108.62	108.54	108.29	107.47
106.5	107.57	104.65	106.68	109.37	106.4	105.74	105.67	106.56	105.55	105.18	107.56	107.94	104.69	104.31	106.78	104.9	107.67	107.41	106.89	106.09	102.8	106.01	108.46	103.99	104.38	106.41	107.18	106.29	105.74	103.95	108.08	104.93	103.53	105.46	105.54	106.48	106.93	106.95	107.51	104.45	106.47	104.96	104.82	103.82	106.08	106.1	106.32	105.51	105.63
109.49	108.86	106.81	109.69	107.37	107.55	108.95	109.23	107.23	105.65	108.11	107.08	110.88	106.58	109.24	108.32	107.55	107.15	107.71	106.17	106.58	107.28	107.8	107.06	107.16	110.02	107.79	108.41	109.44	107.48	107.43	107.41	107.81	105.71	109.59	106.41	107.04	108.1	106.91	106.32	107.27	108.94	107.78	107.95	109.25	109.35	107.45	107.32	109.2	106.84
98.227	96.526	97.613	98.379	97.622	100.51	97.344	95.527	98.677	100.51	97.377	99.555	99.815	96.77	96.727	98.283	97.953	95.516	100.44	97.933	96.404	98.368	93.709	97.664	99.462	96.839	98.203	97.492	95.981	100.11	95.583	98.276	96.91	96.473	97.732	95.448	99.893	98.617	98.785	98.537	98.225	98.309	96.703	97.974	97.809	98.895	97.316	97.998	99.966	99.36
107.49	107.01	107.53	107.06	104.53	107.44	105.48	106.63	105.92	105.47	106.02	106.91	107.92	106.41	106.3	108.11	107.43	105.06	105.21	108.04	106.95	105.51	107.94	105.48	103.36	108.61	105.68	106.83	107.68	107.18	108.4	104.95	107.8	106	106.61	107.51	105.89	105.67	107.66	106.99	106.08	107.09	105.63	105.35	104.16	105.68	107.45	106.72	105.35	106.15
106.69	105.97	106.43	105.12	104.6	105.65	107.61	105.24	104.86	106.69	105.97	105.37	105.43	106.58	106.62	105.38	105.84	106.19	105.58	107.2	106.34	105.19	106.08	105.46	106.23	105.97	105.4	107.34	106.93	105.12	104.61	105.62	104.4	104.23	106.45	106.46	105.29	106.01	106.48	106.12	106.08	105.83	106.99	107.21	105.78	106.75	107.99	104.89	105.2	107.08
107.04	107.2	105.65	104.35	105.55	105.75	105.76	105.4	106.72	105.27	105.21	104.55	104.19	106	106.24	104.43	103.88	103.98	104.52	105.54	108.74	106.64	105.51	106.16	106.34	104.02	105.29	104.47	105.23	103.24	106.75	107.98	105.32	106.19	105.39	104.8	103.57	105.98	105.73	107.08	105.01	105.43	106.14	108.17	104.88	107.23	104.14	105.31	106.27	103.66
99.229	98.251	97	99.306	96.781	98.05	97.741	97.275	96.598	99.185	98.853	98.39	99.036	95.956	96.731	97.969	98.497	97.295	99.591	97.739	98.211	96.856	99.437	98.583	96.756	98.813	98.681	98.248	96.561	98.088	98.775	99.547	98.67	97.529	96.065	100.26	95.288	98.54	97.115	95.906	98.321	100.07	98.356	96.653	97.768	99.97	99.076	98.303	99.054	96.289
105.69	107.21	106.82	107.84	109.61	109.78	108.86	106.13	105.43	108.91	106.99	107.45	108.15	107.34	106.08	108.78	106.46	107.46	110.09	107.42	107.66	107.13	107.21	107.68	107.7	108.67	107.35	106.87	107.96	106.85	109.32	108.69	108.9	109.8	107.62	106.39	107.07	108.4	108.49	110.63	107.15	107.51	108.91	108.73	108.52	104.73	107.78	108.71	107.17	108.93
97.711	102	103.05	101.33	99.468	100.41	101.78	100.11	101.38	101.77	99.866	103.97	102.96	99.189	98.075	99.077	100.77	100.36	101.48	101.35	100.14	102.15	99.625	100.27	100.05	99.942	98.94	100.63	100.64	98.9	101.49	98.371	98.739	101.49	101.67	99.703	97.846	101.35	99.136	100.85	97.704	101.26	101.55	100.34	101.92	100.33	99.484	99.58	100.15	100.99
105.32	104.57	108.32	108.32	106.92	104.98	107.71	104.29	105.72	107.23	107.72	105.99	107.98	106.95	106.72	107.89	105.03	107.33	107.35	105.71	105.3	106.89	107.25	105.21	106.25	108.99	105.61	105.17	106.54	108.26	107.01	107.61	105.84	105.09	105.89	105.82	103.59	106.87	106.23	107.96	106.45	108.05	105.44	105.88	107.04	104.62	106.82	107.82	106.09	106.99
110.04	108.22	109.08	106.9	109.8	106.93	108.9	105.94	108.7	108.05	108.03	107.43	108.99	107.1	106.88	108.82	109.02	108.87	108.73	109.22	106.17	106.7	106.56	106.88	108.02	106.54	107.89	106.7	106.71	108.84	108.35	106.94	109.12	108.54	108.99	109.81	104.6	106.15	109.05	108.24	107.04	108.74	105.24	106.17	108.13	107.26	108.43	109.43	108.03	109.45
99.243	99.571	100.76	101.03	103.29	101.31	102.79	102.13	101.77	100.76	102.32	102.82	102.68	100.6	102.02	100.35	100.77	103.32	101.04	101.32	98.025	100.58	100.05	102.74	101.96	103.24	100.43	100.77	101.46	100.91	100.94	102.35	100.29	101.07	103.28	100.88	101.87	101.01	102.58	102.27	100.52	99.645	100.77	102.81	100.01	101.47	103.52	100.2	101.83	100.49
105.69	107.35	107.3	108.84	110.51	106.99	108.21	109.38	106.55	107.81	108.37	107.35	107.34	108.61	108.3	109.88	107.87	107.05	108.73	106.83	108.5	106.96	110.72	107.34	108.82	108.78	106.18	106.92	106.33	108.7	109.17	107.9	109.55	108.36	105.9	106.32	108.79	107.76	108.26	106.46	108.48	106.86	106.9	107.68	106.46	108.61	109.29	108.34	107.5	106.99
109.32	106.54	107.73	109.32	107.84	109.96	107.26	111.85	108.61	108.36	108.05	107.41	108.9	110.22	107.5	107.68	110.43	107.54	109.88	107.73	109.89	108.34	108.72	106.94	108.36	107.38	107.76	108.15	107.35	108.63	107.24	108.29	109.32	108.58	110.37	110.25	105.68	108.19	109.5	106.99	108.91	108.12	108.28	108.24	110.06	110.38	108.56	109.32	108.05	107.12
106.57	103.61	104.72	106.99	105.8	106.16	105.32	105.73	104.25	104.54	107.31	106.13	106.5	106.1	105.73	104.42	105.42	104.68	106.47	104	105.09	105.98	106.77	104.49	104.33	105.23	105.13	105.14	106.45	104.44	104.41	106.28	104.64	104.53	105.17	107.54	106.02	107.6	102.97	106.57	104.9	104.75	104.48	105.74	105.27	105.26	106.17	104.32	105.57	105.35
103.3	108.06	106.37	103.93	105.55	105.88	105.82	107.02	106.01	106.86	105.6	105.21	106.86	106.95	105.29	106.58	108.12	105.94	106.88	106.97	106.67	107.54	105.88	105.5	106.22	104.46	107.54	106.61	106.22	107.32	105.52	107.73	105.87	107.35	106.7	105.86	108.03	106.54	107.74	107.49	104.72	106.32	105	105.56	108.59	107.68	102.05	106.81	106.45	106.33
107.01	107.94	106.48	106.95	104.33	104.66	106.48	105.82	105.16	105.22	107.35	103.32	104.18	106.65	106.88	105.88	106.83	105.43	104.47	106.1	106.79	103.5	107.61	103.54	106.86	107.21	106.35	105.58	106	105.84	105.42	106.96	104.46	104.67	107.19	105.91	106.08	105.3	103.8	106.04	107.39	108.57	105.91	106	104.47	106.19	108.26	105.67	105.52	106.24
106.34	106.84	107.32	107.12	106.74	106.55	106.86	106.98	105.84	107.16	106.66	105.13	104.24	105.51	106.7	103.93	102.91	105.1	103.6	104.04	107.29	105.33	105.94	106.49	103.28	105.54	106.73	107.65	106.54	105.7	104.85	105.78	104.73	106.36	104.75	108.99	103.74	105.9	104.39	107.45	105.3	106.57	105.23	107.08	104.68	106.53	107.44	108.59	104.4	106.05
102.18	105.13	106.02	104.62	107.81	105.16	106.09	107.1	104.22	106.74	105.67	103.51	105.75	105.4	105.95	106.83	105.94	104.82	102.98	105.31	106	106.07	104.4	104.98	105.86	103.93	105.98	103.91	104.88	104.99	105.38	103.71	104.92	106.43	103.47	106.6	104.24	108.55	107.5	106	105.02	107.18	103.59	104.58	107.46	106.6	106.53	105.82	103.65	105.61
96.894	95.515	99.866	97.547	100.19	99.203	100.59	96.784	99.096	98.463	96.395	99.81	100.3	98.67	98.694	95.198	97.076	100.09	97.137	99.308	98.031	99.514	101.92	98.222	99.236	102.15	97.564	97.671	99.141	98.179	97.25	98.726	96.584	100.39	100.4	98.22	97.432	97.274	98.732	96.848	100.06	97.665	96.189	97.266	100.26	97.869	98.022	98.243	99.378	97.019
108.31	107.38	106.82	105.88	105.4	104.55	105.63	105.67	106.09	105.67	106.84	107.54	102.5	104.9	104.98	104.08	105.75	104.94	106.74	105.1	107.73	105.78	106.61	105.67	107.39	104.45	105.28	107.3	105.14	107.63	105.61	104.21	103.4	108.79	108.21	104.87	106.7	105.91	106.23	104.01	105.16	104.14	105.49	106.04	106.35	107.15	106.5	106.46	107.21	105.59
108.49	108.29	108.23	108	109.04	108.53	109.62	109.43	107.37	106.2	110.34	107.79	108.31	106.93	107.3	108.88	107.33	109.63	108.88	107.49	106.99	108.33	107	105.16	107.19	107.27	108.23	108.22	108.68	107.37	109.45	107.83	107.79	109.66	107.02	108.75	108.59	106.44	106.4	107.28	107.88	107.47	108.49	106.51	105.86	109.71	105.04	107.72	108.63	106.24
105.13	105.77	106.11	106.22	107.18	107.33	105.9	106.11	104.04	106.45	106.5	107.36	105.34	105.44	107.28	105.49	105.22	107.1	102.69	106.47	104.7	107.36	106.54	104.39	106.94	107.31	103.95	104.93	103.19	105.04	106.79	107	105.2	106.62	103.86	106.14	106.17	105.13	107.69	105.97	105.87	106.49	105.8	105.02	106.2	106.28	106.38	104.55	106.28	105.21
109.68	108.41	106.39	110.41	108.54	109.64	108.42	109.64	108.05	109.83	107.61	105.61	108.61	108.4	107.59	106.73	109.14	107.63	107.91	108.77	109.47	109.65	107.9	110.19	106.59	106.78	107.77	111.22	111.06	110.06	108.65	109.21	105.82	106.27	105.79	107.92	105.37	107.52	110.51	107.73	108.24	108.84	106.91	107.6	109.3	108.18	110.33	108.59	106.6	108.31
99.255	99.721	97.614	96.911	98.231	97.023	95.147	99.392	99.839	99.729	96.288	97.044	97.698	98.488	96.175	97.452	96.919	96.096	95.674	98.477	95.279	99.879	98.937	98.341	99.302	98.159	98.259	98.222	100.43	99.102	99.318	99.28	97.597	97.593	96.9	97.844	99.203	99.526	99.033	99.977	97.802	97.426	96.683	96.66	99.873	99.323	94.551	100.61	99.46	99.57
105.68	105.8	107.95	106.2	105.57	107.43	103.36	106.88	104.98	107.82	105.01	103.96	106.57	105.85	106.57	106.82	107.85	106.49	106.89	107.05	105.66	107.96	107.77	105.5	104.53	105.69	106.54	105.56	106.41	107.42	105.3	105.84	107.07	107.3	107.64	106.19	107.87	107.84	105.47	106.57	105.06	106.63	106.34	107.66	106.3	106.72	108.36	105.66	104.94	104.56
109.52	106.79	107.78	109.35	109.09	108.81	108.51	109.19	108.21	107.83	108.66	107.93	110.48	109.2	108.84	108.81	107.46	109.28	108.03	108.57	108.23	107.02	108.3	109.62	105.54	109.31	107.39	107.98	108.71	105.29	107.18	109.21	109.2	109.74	106.86	105.84	107.33	107.32	108.74	107.43	110.97	107.11	106.78	109.3	109.45	109.64	107.56	111.26	108.54	107.85
99.046	96.731	99.34	95.461	98.908	97.233	98.211	98.266	97.783	99.868	99.27	97.403	97.902	97.783	96.168	99.4	96.245	96.926	99.788	97.995	98.151	99.417	99.395	98.901	99.159	96.43	98.668	96.925	97.627	96.649	97.775	99.442	98.348	97.394	97.234	99.888	98.992	97.734	96.78	100.15	96.389	99.732	97.197	98.551	98.12	98.176	98.487	97.558	97.678	97.09
101.12	99.423	99.658	100.98	100.07	101.24	99.693	100.63	99.637	102.62	101.3	99.782	99.093	100.08	98.679	100.81	100.71	97.924	99.352	100.45	99.68	98.023	103.14	100.39	101.59	100.75	99.043	101.07	102.77	103.06	99.508	102.13	99.509	99.965	98.629	100.98	102.62	101.75	99.855	99.567	98.379	100.49	98.909	101.87	102.89	98.707	98.45	98.9	99.266	99.364
106.57	107.91	106.59	106.42	105.48	106.89	106.06	105.52	106.98	108.08	104.32	105.24	106.77	106.97	108.56	107.3	106.61	105.67	106.77	107.17	104.5	106.15	106.85	106.86	106.66	105.76	106.52	104.69	104.41	107.4	106.86	106.17	109.27	108.1	105.14	105.86	106.84	106.87	106.15	105.57	108.55	107.59	108.39	108.45	105.75	108.05	105.53	105.8	105.53	103.34
108.1	106.53	109.86	108.99	110.42	111.27	108.65	110.6	109.03	107.48	109.94	107.49	108.65	108.07	108.99	110.84	108.61	109.11	109.15	109.73	112.42	106.53	109.92	108.71	108.45	107.36	108.66	108.59	107.91	108.48	107.77	107.52	109.24	108.72	109.16	106.3	108.37	107.7	108.38	107.44	110.22	107.76	109.87	107.96	108.35	107.56	108.64	106.61	107.26	107.03
108.2	108.67	107.82	107.56	108.66	109.34	109.04	108.52	107.63	107.9	105.01	105.55	109.77	108.05	108.21	108.03	106.85	107	106.75	108.27	108.72	107.94	107.02	109.22	109.45	109.92	106.18	107.03	108.3	107.23	104.68	107.52	108.28	106.7	107.58	108.63	106.67	107.35	109.3	108.95	108.08	107.96	106.91	106.41	108.21	107.41	109.83	109.24	108.62	107.32
106.4	103.63	103.79	106.06	103.6	106.81	107.62	104.06	106.1	104.64	104.56	104.16	105.31	105.1	105.74	104.88	104.64	106.83	106.7	106.33	103.09	105.66	105.53	106.06	106.22	105.18	105.37	106.88	107.49	103.93	105.69	105.85	105.96	105.87	105.2	105.18	106.63	107.78	106.2	106.79	103.35	105.67	105.77	104.93	105.84	107.27	106.24	104.4	104.87	106.62
110.17	110.29	109.45	110.44	111.8	108.59	112.66	109.54	110.52	110.85	108.72	110.01	111.3	111.11	110.54	109.91	111.64	110.24	110.81	110.18	111.37	110.76	110.71	112	112.18	108.69	110.37	111.44	110.02	110.99	106.79	110.24	109.12	111.37	109.43	110.87	110.58	112.93	111.93	110.88	110.29	111.38	110.47	107.43	108.81	110.8	112.35	111.03	110.66	109.72
98.263	100.21	98.829	98.543	96.772	98.646	98.181	98.46	101.5	96.831	96.654	98.064	99.631	97.661	98.615	98.211	98.002	97.263	98.075	98.964	98.193	98.032	99.134	96.282	99.726	95.973	98.073	96.77	95.233	96.99	98.393	98.02	97.073	97.377	98.08	98.052	97.842	99.207	96.953	98.645	98.069	97.542	97.499	97.457	97.589	98.958	97.392	96.861	98.731	94.391
103.29	101.84	104.26	103.18	101.42	101.48	101.16	100.94	103.25	103.7	100.57	101.85	102.8	103.95	102.45	103.1	104.14	104.04	102.55	103.13	103.2	102.03	102.38	103.09	104.15	102.53	104.23	103.96	103.34	103.27	102.25	104.01	102.15	102.06	102.03	102.66	102.85	102.85	103.24	104.05	101.8	102.34	102.25	105.49	102.62	104	101.16	101.16	104.48	102.01
99.887	99.473	101.1	102.42	99.241	100.53	101.35	99.332	101.18	100.37	98.739	99.671	100.32	97.95	101.18	99.245	102.2	98.525	101.43	100.73	99.224	100.85	96.038	100.57	101.84	101.22	102	100.62	101.2	103.13	101.14	100.63	100.13	100.87	99.372	101.94	99.515	102.13	99.797	101.04	99.637	99.606	100.92	102.59	101.83	100.75	98.332	99.244	98.292	100.47
105.4	104.69	106.47	106.67	106.32	106.26	108.31	107.14	105.86	106.37	107.4	107.2	107.87	108.16	106.33	107.24	105.26	106.02	104.19	104.51	107.21	106.78	105.37	106.48	106.18	107.12	107.65	105.85	106.97	105.01	105.81	106.48	104.22	106.91	108.24	107.48	106.22	103.8	108.38	107.94	107.54	107.8	106.45	107.81	106.42	107.72	106.92	106.89	106.87	106.46
109.11	108.82	111.01	107.76	106.24	110.85	107.4	110.04	107.4	106.23	107.83	108.52	108.24	110.35	109.91	109.68	108.97	110.61	108.65	107.79	110.46	108.46	107.46	109.16	108.63	110.57	108.69	107.07	106.64	108.76	108.54	110.05	109.39	106.62	108.33	109.74	109.82	108.02	108.03	107.82	108.79	109.21	108.71	107.98	109.56	108.26	106.36	106.15	108.74	109.37
106.54	106.21	107.95	104.64	105.66	107.5	106.8	105.24	104.45	105.92	104.4	104.54	105.57	104.7	103.32	107.28	104.96	103.65	105.61	107.2	104.48	104.7	102.26	105.44	104.7	105.67	105.79	104.7	104.53	104.69	107.03	103.85	106.71	104.43	105.56	103.67	104.34	105.43	105.64	105.08	106.93	106.01	103.4	106.78	104.84	107.26	105.71	105.77	104.84	108.44
108.21	105.51	105.65	103.53	106.09	106.15	106.59	106.31	104.87	104.38	106.01	107.02	106.93	107.17	108.76	103.14	107.29	104.1	109.43	106.52	106.49	105.49	103.49	105.96	104.86	105	105.12	106.65	102	103.84	104.75	104.56	105.12	105.41	104.4	105.72	106.63	103.94	105.58	104.45	106.97	105.19	106.77	105.83	106.32	104.55	107.21	104.5	102.77	104.8
105.43	107.92	105.22	106.6	105.81	106.7	105.65	105.4	104.21	105.05	104.98	104.5	107.53	103.34	106.8	106.79	106.69	106.43	106.18	106.59	106.4	105.58	104.57	104.73	105.16	105.71	106.01	106.65	104.5	106.56	103.92	104.56	104.14	103.56	106.04	107.08	106.54	104.62	105.9	106.14	104.59	106.88	104.19	105.65	106.05	106.72	107.57	106.1	104.95	103.32
99.632	100.42	100.44	101.91	99.945	100.59	102.25	99.404	100.03	100.2	101.75	99.486	101.22	101.93	99.884	101.12	99.577	101.85	101.2	100.73	98.724	99.326	99.73	101.83	99.126	98.596	100.63	100.21	99.615	100.34	101.64	101.47	101.6	96.441	100	100.68	99.766	101.82	103.26	101.97	99.954	102.74	101.63	102.03	99.969	99.921	100.9	99.87	99.468	101.75
104.3	104.85	106.18	105.21	105.04	105.38	105.67	104.39	103.71	106.47	103.95	103.24	107.17	104.94	106.41	105.6	104.07	103.86	105.84	104.8	105.5	103.89	105.97	106.06	106.53	106.2	105.27	107.35	106.24	105.74	104.88	105.09	103.33	108.09	100.73	105	106.42	107.31	106.21	106.58	103.97	105.01	106.03	104.93	106.44	105.83	104.61	104.41	107.46	106.29
108.44	107.21	108.68	108.2	107.7	109.49	109.38	108.62	108.23	109.06	106.43	108.78	109.73	108.26	109.29	108.71	107.79	109.58	106.62	108.29	107.62	109.66	108.64	106.91	105.61	107.76	106.24	106.91	110.2	109.3	108.68	108.78	108.14	107.89	107.34	109.04	108.79	107.57	109.37	107.59	107.58	109.62	110.28	107.23	107.49	108.84	108.64	108.09	109.57	107.13
100.3	102.91	102.53	99.853	98.643	100.3	101.95	99.893	101.18	102.8	103.03	100.24	99.129	101.89	100.98	99.73	99.938	98.76	104.73	99.255	99.793	102.36	101.95	101.07	103.25	100.45	101.32	98.758	100.39	100.84	102.28	101.66	101.18	100.55	101.38	100.07	102.07	99.822	99.059	101.55	100.68	101.14	99.745	103.77	101.09	100.3	100.28	102.64	101.7	104.19
110.99	110.71	109.11	108.81	107.21	109.3	106.28	111.93	108.84	109.36	113.61	110.38	110.24	113.74	106.72	109.71	110.51	108.16	111.39	110.87	111.5	112.23	109.61	109.39	111.31	109.73	112.28	111.9	109.77	109.4	111.82	108.96	110.98	108.7	111.64	110.4	109.75	111.8	108.36	109.19	110.78	108.81	110.4	109.65	110.61	108.25	111.94	110.93	110.02	111.94
107.18	108.49	109.91	110.41	108.2	108.54	108.14	109.85	109.96	109.3	108.21	108.02	109.35	108.42	108.41	108.45	109.97	109.53	106.99	108.17	107.7	107.42	105.64	108.82	107.65	106.95	108.03	109.24	108.51	107.17	109.91	108.94	110.11	108.72	107.38	107.49	108.6	107.71	108.19	109.23	108.53	107.74	110.4	109.2	109.65	106.97	107.77	109.51	110.55	106.93
107.72	107.1	109.16	108.66	108.26	108.84	107.74	108.22	109.99	108.85	108.89	108.37	108.31	108.63	110.27	108.18	108.66	109.73	110.17	106.4	111.87	108.56	109.14	108.64	109.41	108.91	109.35	106.99	108.99	107.46	107.21	107.02	107.49	107.87	108.84	106.53	107.84	109.97	109.1	107.07	110.26	107.75	108.34	109.49	108.43	106.91	109.59	107.11	107.36	108.48
106.17	107.26	109.05	107.94	108.13	108.13	107.49	109.68	108.64	109.97	108.3	106.83	107.33	107.03	109.01	108.79	107.67	110.4	109	108.7	109.6	108.47	108.9	110.31	107.53	107.76	109.46	107.39	109.49	108.96	107.27	107.92	107.91	108.03	107.3	112.16	107.99	106.73	107.16	108.79	106.9	110.43	110.23	106.7	108.18	106.91	106.63	108.13	108.73	108.21
105.85	105.47	105.62	105.82	103.97	104.07	105.42	107.02	105.79	105.28	105.95	105.54	104.16	106.1	106.61	106.53	106.76	106.72	106.8	105.1	106.09	106.42	105.76	107.81	103.14	106.19	105.7	108.18	104.42	107.4	104.19	105.36	105.76	103.24	103.72	106.24	107.48	106.3	106.56	104.41	104.33	103.45	104.43	107.49	104.84	105.89	103.89	105.07	104.2	105.55
111.07	107.73	108.47	107.7	108.64	107.82	106.35	107.92	108.9	108.4	108.99	107.95	109.94	108.94	109.08	107.42	113.78	105.79	107.92	109.62	108.45	107.3	110.19	109.57	108.15	110.75	107.18	107.52	109.09	105.7	109.94	107.77	110.78	109.64	107.32	108.42	107.19	107.74	107.55	105.89	108.3	108.43	107	109.75	108.39	108.63	109.25	108.21	108.53	108.18
107.16	107.57	108.53	107.55	109.85	108.07	105.21	108.18	108.15	106.52	107.83	109.03	109.03	104.95	106.93	106.78	107.7	106.88	107.3	107.53	107.78	110.14	105.96	106.15	107.17	107.81	110.06	105.69	109.49	107.12	107.26	107.14	107.07	105.74	106.01	109.16	107.52	108.84	106.84	107.99	109.28	108.33	106.24	107.32	109.21	106.67	107.18	107.74	108.96	106.92
109.31	107.88	106.71	107.31	107.69	107.01	109.5	105.87	106.77	108.35	108.72	105.85	107.02	106.88	109.36	108.24	108.5	110.41	108.66	108.73	107.25	107.11	108.2	107.33	108.11	107.79	109.82	108.16	106.56	108.2	108.47	105.63	105.62	107.13	107.51	106.31	106.67	104.19	107.67	107.87	106.29	107.23	106.17	107.77	106.28	107.56	109.97	108.01	108.15	108.3
105.76	105.46	105.03	106.62	104.92	107.13	103.96	105.17	104.45	105.36	106.27	104.8	107.12	105.72	104.35	106.21	104.78	105.59	106.76	104.71	106.54	106.92	107.27	104.9	107.99	105.85	106.96	103.64	103.7	106.83	107.25	105.63	107.08	105.96	106.32	107.4	105.51	105.24	107.95	104.39	104.44	106.29	103.35	104.99	104.97	106.16	104.92	103.1	105.2	106.24
104.32	105.01	106.22	106.47	105.86	103.98	104.76	105.28	104.12	105.82	106.14	103.2	105.49	105.42	105.41	104.96	103.91	106.29	105.3	106.27	107.1	105.67	107.07	105.42	105.93	103.34	105.13	105.6	106.56	105.88	103.5	107.79	105.66	103.87	105.82	105.24	105.59	107.13	106.02	105.82	105.63	105.53	103.87	105.67	106.93	106	106.29	106.27	104.95	103.72
100.95	99.172	98.722	98.783	97.727	99.211	102.81	102.18	99.667	98.68	98.666	99.622	97.491	99.7	98.829	98.245	95.835	96.897	98.054	95.922	98.728	98.671	95.369	99.707	98.51	98.486	97.047	100.69	99.793	97.002	99.742	99.589	100.06	98.814	98.256	98.01	97.827	95.716	102.51	100.41	99.799	99.16	97.391	99.033	100.48	100.69	98.467	99.287	96.725	100.21
106.78	109.78	109.28	109.8	109.08	110.61	108.14	106.84	109.09	105.74	108.28	109.84	108.68	108.59	106.88	110.42	105.76	109.5	106.98	109.44	107.91	109.99	107.31	108.18	110.08	109.73	107.64	107.44	108.58	109.88	109.13	108.69	110.03	108.32	110.97	108.79	107.67	110.15	108.36	108.36	108.4	107.73	109.75	105.99	106.63	109.12	108.81	107.87	106.41	109.81
105.5	106.89	106.59	107.91	104.84	106.65	106	107.1	105.42	108.37	107.29	106.26	105.7	108.03	106.24	107.21	107.75	106.91	106.57	106.74	104.55	105.32	106.19	106.9	107.44	105.48	107.78	106.59	105.82	105.34	107.5	104.48	106.33	106.59	106.1	106.67	106.19	108.12	106.5	107.01	105.76	104.66	105.92	106.6	107.16	104.9	103.09	107.41	108.03	107.17
102.63	100.68	99.731	102.44	101.5	102.18	99.407	101.11	100.21	101.18	100.84	100.59	99.406	102.96	100.69	99.227	101.93	100.92	102.15	101.12	100.84	101.7	100.21	100.66	102.26	101.96	99.478	101.7	101.21	100.01	102.91	99.156	99.23	101.82	99.946	100.32	103.09	101.56	96.286	100.43	100.76	100.74	99.742	103.32	101.29	101.5	101.92	101.74	101.53	100.26
112.17	109.79	109.88	110.51	109.35	110.42	109.5	108.05	108.42	111.39	110.41	109.36	107.99	108.22	111.8	109.86	111.97	112.21	109.46	110.25	111.26	108.81	109.86	111.64	110.22	109.14	111.87	109.57	110.47	112.38	108.67	112.33	112.03	112.02	111.45	112.17	112.82	109.33	111.15	108.58	112.19	111.14	109.46	110.81	109.43	112	111.15	110.27	110.24	111.48
103.79	104.78	105.9	105.41	102.96	104.93	103.03	104.89	107.38	107.55	105.98	104.88	107.85	103.88	107.28	102.05	106.18	106.98	105.47	103.97	104.75	103.19	106.81	105.14	105.66	106.82	106.94	104.2	104.01	104.65	104.65	105.84	104.89	105.69	107.29	105.17	109.13	104.88	105.72	105.68	107.05	106.39	107.09	105.72	105.52	104.94	105.33	107.23	106.75	104.19
103.5	104.1	105.11	106.22	106.41	104.51	103.91	106.03	105.96	108.85	105.76	105.73	104.73	105.14	103.89	106.85	107.66	108.03	105.31	103.92	107.29	106.71	105.02	106.69	107.77	105.04	105.86	104.38	105	105.63	105.52	106.47	106.14	104.92	107.87	105.42	105.81	106.54	105.41	104.19	103.6	105.51	105.63	103.22	107.58	104.45	107.73	106.6	106.22	106.74
104.19	106.03	105.97	105.72	105.7	107.14	106.06	104.61	104.77	107.78	107.05	105.4	107.34	104.93	105.81	105.22	105.93	105.68	105.93	106.85	106.1	107.7	107.12	106.74	107.65	105.51	108.08	106.16	103.57	103.82	105.87	104.99	104.92	105.32	103.12	104.89	106.38	107.56	104.43	106.89	107.43	104.6	107.02	107.1	105.59	107.56	106.5	104.98	106.79	105.99
109.41	107.72	108.2	108.36	109.17	106.74	108.78	106.74	106.51	108.13	109.24	109.27	107.91	109.23	106.77	106.89	108.21	107.52	108.29	109.22	108.97	107.56	108.6	108.99	109.89	108.04	108.79	104.9	107.52	108.4	107.57	109.41	106.05	109.01	108.16	108.28	109.79	108.49	108.35	109.74	106.29	107.82	110.07	108.71	109.25	108.72	109.11	106.31	109.51	107.15
106.88	107.02	105.5	107.05	108.39	104.18	104.76	107.52	106.08	107.65	110	107.97	108.75	107.16	106.33	106.41	106.73	108.58	105.2	107.03	106.64	107.37	106.34	107.88	107.34	106.05	107.17	105.34	105.49	106.54	107.35	106.1	107.28	106.43	106.28	105.85	104.12	106.32	105.83	107.22	105.17	105.4	107.21	107.83	107.91	105.14	106.16	107.94	106.99	108.98
109.57	107.69	106.75	109.12	108.68	108.91	106.55	106.91	108.48	108.48	108.47	107.4	109.43	106.38	109.4	108.55	108.37	107.09	109.59	107.06	106.89	106.54	107.56	110.42	107.62	106.8	109.14	107.96	106.54	107.82	107.61	106.39	107.63	106.4	107.54	105.77	109.05	107.37	107.88	109.38	108.4	106.81	105.72	107.42	106.84	106.74	108.9	107.12	109.74	106.79
109.48	110.02	108.35	109.13	107.62	106.9	107.44	106.32	109.45	106.49	107.95	108.16	108.02	107.21	108.93	103.87	107.12	107.56	108.68	106.21	108	107.09	109.45	109	110.52	107.97	110.25	109.84	108.06	108.43	107.64	109.69	108.44	107.43	104.27	108.46	108.33	109.72	107.09	106.44	108.79	107.95	105.75	105.64	108.42	110.02	105.34	109.05	105.85	108.97
107.07	105.77	103.32	107.89	108.09	104.5	108.88	104.65	105.77	105.87	107.01	103.71	105.87	105.9	107.42	106.69	106.58	105.65	105.64	106.26	107.36	106.91	103.76	104.27	105.53	107.51	109.62	104.8	105.7	106.6	107.37	105.93	105.33	105.21	105.66	106.59	104.02	104.71	106.33	103.66	105.73	103.74	105.81	106.59	105.74	104.83	105.59	104.71	108.78	105
108.51	106.26	108.72	106.48	108.76	108.23	107.11	108.91	106.71	109.29	108.44	110.97	108.34	105.66	108.2	108.26	107.07	108.4	108.91	109.36	108.27	109.84	107.6	107.08	109.36	108.83	110.34	108.75	107.96	108.24	109.69	107.87	109.1	108.9	107.01	109.38	107.8	108.71	108.6	107.93	107.73	108.84	109.27	107.01	107.81	109.34	106.56	110.12	108.17	108.38
105.94	106.43	106.88	104.69	105.68	106.63	105.77	106.79	106.85	105.69	104.36	107.17	104.79	106.44	103.81	105.85	105.25	103.95	105.15	104.69	106.35	107.59	104.53	106.01	104.96	104.62	104.44	107.63	105.96	106.93	106.64	104.84	103.94	107.1	105.37	105.8	105.22	105.4	106.08	105	106.4	104.27	104.44	104.13	105.43	107.48	106.77	104.98	106.17	105.88
108.63	105.95	107.81	107.24	108.37	107.96	107.31	108.66	109.18	105.79	110.4	107.38	106.76	110.43	106.9	108.03	107.37	105.25	108.28	107.12	109.71	105.78	107.79	106.38	108.52	107.59	110.1	106.12	108.25	108.61	107.19	107.53	105.82	105.09	108.29	107.53	108.63	107.45	109.71	107.38	108.06	106.35	107.09	106.65	107.27	107.16	106.95	108.86	109.35	108.46
104.46	104.95	102.56	106.81	106.38	107.32	105.49	105.02	106.96	106.35	105.91	106.32	104.98	106.78	105.49	106.93	102.97	106.95	104.96	105.38	105.16	104.46	105.58	106.53	106.47	105.04	104.92	105.5	104.86	104.95	106.28	105.91	108.03	106.05	105.35	105.35	104.68	104.19	105.82	104.01	104.72	105.94	105.27	107.1	107.59	104.62	104.4	105.41	107.16	106.56
104.52	103.65	108.91	105.02	104.48	106.04	104.37	107.26	105.06	103.1	103.78	107.61	105.79	105.78	106.31	106.06	106.69	104.45	106.91	106.89	105.16	105.42	104.97	104.96	104.2	105.55	107.78	106.06	106.53	106.06	107.08	104.98	104.03	105.23	107.33	105.75	105.35	106.7	107	107.65	105.57	106.28	104.18	106.51	108.03	104.16	104.6	106.83	105.16	107.12
108.05	107.52	107.37	109.35	106.17	107.84	107.56	108.25	107.38	109.93	108.19	108.64	107.23	108.47	105.8	106.61	107.34	108.87	109.84	109.1	108.61	107.43	108.74	106.61	107.67	108.08	106.96	104.98	107.34	107.26	108.74	108.43	108.43	108.17	107.12	108.91	107.26	108.21	106.84	105.93	107.89	107.98	108.1	109.76	109.62	108.74	108.29	109.65	110.86	106.49
101.16	101.18	100.74	98.351	100.23	102.17	101.9	101.16	103.9	98.741	99.765	101.18	101.41	101.74	101.04	98.554	99.697	99.824	100.22	101.57	99.81	101.39	99.562	99.893	100.22	101.36	99.08	102.22	101.68	100.83	101.22	101.12	99.015	101.64	102.33	101.3	103.16	102.44	100.51	100.08	101.37	97.606	100.36	100.16	100.77	102.46	102.38	102.05	99.918	98.74
106.05	104.91	105.35	106.12	106.4	107.72	107.32	106.24	105.8	105.94	104.19	106.07	104.95	104.58	104.14	104.73	106.05	104.06	105.71	104.16	106.22	102.86	107.29	105.85	105.12	106.38	105.37	103.19	103.46	106.27	104.2	106.41	105.93	106.21	105.86	105.15	106.07	104.11	105.19	105.6	106.02	106.43	106.49	105.42	105.46	103.91	106.07	105.23	104.95	106.85
107.87	106.98	104.78	104.14	103.54	105.96	105.56	107.05	107.74	108.33	104.36	105.5	106.92	104.85	105.52	105.89	106.05	107.5	106.09	106.9	104.54	105.25	106.17	105.44	106.36	105.87	104.03	106.78	104.72	105.67	105.26	105.85	106.8	102.5	105.68	106.42	105.26	105.88	104.09	102.87	105.12	106.89	105.14	106.09	104.63	106.92	105.02	103.66	105.28	103.44
107.03	107.44	104.65	106.14	106.84	105.57	108.97	106.33	108.01	106.05	108.27	105.32	107.8	106.47	107.81	106.32	106.09	104.11	107.46	105.27	103.81	105.52	107.7	105.71	106.86	105.8	104.34	107.11	108.94	106.35	107.63	106.89	106.83	105.84	106.85	106.64	106.27	105.65	108.91	106.55	104.71	107.54	106.42	105.67	106.95	105.71	104.34	105.36	105.18	107.81
106.78	106.26	105.45	108.45	106.59	105.76	104.91	106.34	105.39	106.31	106.25	106.54	105.36	104.97	105.32	105.31	104.79	105.96	102.8	105.79	106.44	106.96	104.67	105.54	105.91	104.68	106.87	103.84	106.2	104.94	104.88	105.8	108.7	104.85	106.62	106.11	105.65	105.48	106.07	104.54	103.58	104.82	104.76	105.8	103.27	105.7	106.49	106.92	103.39	106.34
106.61	108.62	107.62	107.94	107.19	109.03	109.97	109.32	108.12	107.1	108.12	109.05	106.35	107.2	109.35	108.91	110.43	107.79	106.77	107.41	107.88	107.6	106.05	106.75	109.79	109.41	106.16	107.41	109.78	109.26	108.21	109.8	107.44	110.3	107.2	107.35	107.08	106.43	109.41	107.19	106.59	108.56	108.06	110.3	108.33	108.18	108.3	107.3	108.86	108.94
106.22	107.29	107.66	109.54	108.02	105.57	107.19	108.23	107.54	107.21	107.46	106.78	109.1	107.71	107.34	107.8	108.25	108.63	109.39	105.16	107.69	108.22	108.14	106.41	108.12	108.46	106.95	109.92	109.06	108.57	109.16	107.69	105.47	105.5	107.47	108.32	107.16	107.14	105.6	106.45	105.63	109.14	107.09	107.19	105.77	108.87	107.37	109.96	107.72	107.79
105.36	106	104.18	104.42	107.02	103.88	103.67	106.64	106	106.55	106.88	105.05	107.19	106.04	105.34	106.15	105.21	103.06	104.95	104.87	104.34	107.14	106.63	103.92	106.41	104.23	105.54	107.62	105.9	106.12	107.37	104.8	107.81	105.73	107.59	107.52	107.72	105.36	107.47	105.47	107.25	107	104.18	105.72	103.39	106.26	108.11	105.51	107.34	107.86
102.99	103.92	103.47	103.07	101.43	103.59	103	104.58	105.07	101.32	105.14	103.29	104.33	103.19	104.38	102.52	102.33	102.47	103.54	102.15	102.78	102.44	104.37	105.17	102.9	104.31	104.25	102.57	103.23	102.91	101.28	101.1	102.61	104.57	101.85	102.68	102.49	103.58	102.71	103.56	103.79	103.28	104.36	102.36	103.32	104.29	102.72	104.91	101.04	101.93
101.61	103.06	103.72	102.05	102.27	101.7	103.79	103.04	101	102.9	103.94	102.94	103.33	101.94	104.89	102.13	104.1	101.39	104.61	102.5	102.79	102.47	100.6	105.29	103.53	101.77	101.92	104.17	103.73	102.41	102.1	103.06	103.53	100.52	103.37	103	102.81	101.85	101.83	104.16	101.73	102.84	106.14	103.29	105.07	100.08	103.27	102.84	104.53	102.65
108.58	107.49	108.09	106.57	105.15	107.18	109.06	111.17	109.62	107.97	108.32	108.7	107.9	105.56	106.49	107.86	110.42	105.76	108.45	105.25	107.56	106.26	107.65	107.05	106.7	108.69	109.32	107.89	106.85	108.23	108	105.96	109.01	108.21	105.39	106.35	107.64	109.08	109.18	110.7	107.03	107.95	108.55	107.56	109.99	109.21	109.53	108.56	106.41	109.97
95.78	97.473	97.477	98.457	96.614	97.35	99.713	97.695	96.524	99.178	99.442	99.019	97.331	99.777	98.501	96.693	97.295	98.495	97.955	98.049	98.7	96.618	98.322	98.864	98.941	97.943	100.43	100.24	95.794	97.485	99.053	101.08	99.258	96.9	97.835	98.487	98.459	96.562	98.514	99.414	97.871	99.325	98.42	98.469	97.674	99.228	96.479	99.386	98.933	96.764
106.28	108.45	104.76	106.31	106.85	105.37	108.05	109.74	106.82	106.76	105.42	107.49	106.59	108.86	107.35	106.76	105.91	107.95	103.6	106.75	107.48	105.58	106.32	107.82	106.58	107.94	108.57	107.04	105.53	108.02	106.87	107.36	107.67	106.19	105.04	107.03	106	104.43	105.71	105.97	106.65	105.32	104.55	105.76	107.22	106.85	107.85	107.5	106.52	104.39
107.3	107.14	107.35	106.38	106.79	108.59	109.45	108.23	111.45	108.37	109.72	109.11	109.66	108.73	108.81	109.33	105.52	109.17	108.44	106.96	109.58	108.07	107.96	106.83	106.36	105.14	110.72	108.33	109.31	106.51	110.13	107.28	107.99	107.48	107.2	108	106.36	108.85	106.97	106.59	105.19	107.1	109.9	110.06	107.3	108.9	108.46	108.61	108.35	107.21
106.44	109.63	107.31	107.78	106.94	107.86	109.14	107.05	108.59	107.66	106.78	108.93	110.45	109.52	108.1	108.91	107.58	108.51	106.66	107.94	110.79	106.01	109.17	107.74	107.64	107.19	107.31	106.2	109.97	107.81	108.14	107.75	106.13	109.21	107.86	106.96	108.71	107.18	108.83	107.52	106.92	109.95	107.28	105.88	108.9	108.19	107.81	105.81	110.5	107.62
96.399	97.4	99.95	97.768	99.307	99.635	97.459	97.541	97.393	97.879	99.709	98.655	98.01	96.325	96.634	98.757	96.765	95.908	99.31	95.106	100.22	96.43	97.953	98.137	98.497	97.496	96.587	98.736	97.199	100.61	97.675	98.993	96.762	99.797	97.503	97.831	99.167	96.439	98.567	100.15	99.596	98.347	98.984	98.699	99.28	98.381	96.417	99.347	99.643	97.419
105.61	106.45	105.78	105.18	107.18	106.65	108.06	106.57	105.58	108.81	104.89	105.24	104.33	106.64	107.8	105.04	108.14	107.45	105.03	105.74	108.83	106.81	108.85	106.21	107.4	106.83	108.43	106.37	106.99	106.74	107.95	108.78	105.27	105.46	106.46	106.92	106.65	106.27	105.08	106.12	105.57	106.48	108.13	106.65	110.09	107.71	107.58	106.43	105.63	105.87
109.35	107.34	108.26	106.98	107.18	108.13	108.84	106.73	106.77	106.84	105.71	107.57	105.67	105.26	106.89	108.74	106.33	107.26	104.57	108.43	107.33	107.94	108.59	109.67	107.81	109.73	108.03	107.25	107.97	106.26	108.95	108.28	107.98	107.51	109.12	107.6	107.86	107.84	108.47	108.05	106.31	108.98	107.59	109.54	107.06	107.29	109.9	104.22	105.66	108.93
106.63	108.58	105.17	106.3	104.59	104.44	105.69	105.05	104.77	104.49	105.83	106.28	105.23	105.14	105.85	103.6	106.87	105.24	106.42	107.11	103.16	105.5	107.64	107.38	104.04	107.12	105.24	105.62	104.77	105.57	106.51	106.41	106.42	105.4	106.78	107.83	107.38	104.79	105.28	105.9	105.36	107.66	105.78	108.68	104.67	104.99	106.83	107.11	102.99	104.25
106.24	106.03	106.93	104.79	106.92	104.92	108.6	108.5	108.67	107.16	106.1	104.84	106.78	106.99	104.61	107.98	107.35	107.79	106.11	104.89	106.96	105.72	107.36	108.01	106.16	106.8	104.48	106.41	107.48	108.47	107.61	106.55	106.19	106.63	106.36	107.77	107.77	105.75	107.04	106.15	104.37	106.2	106.17	106.71	103.31	104.68	106.21	108.07	108.97	108.15
106.13	107.4	104.39	106.02	105.63	105.87	105.69	105.64	104.53	106.03	105.93	105.11	106.05	104.6	105.51	106.78	105.72	105.38	101.95	105.91	103.72	106.63	105.61	104.17	104.16	106.41	105.38	107.8	107.26	106.84	106.07	105.15	103.93	106.08	106.73	105.78	105.27	104.11	105.96	107.3	105.44	107.04	105.21	105.23	106.56	107.26	104.63	107.2	104.19	105.81
97.75	96.39	97.606	97.956	98.684	100.23	98.372	95.775	97.092	98.683	97.511	99.476	100.46	96.911	99.566	97.127	98.467	98.147	97.598	97.062	98.279	99.2	97.669	97.245	97.482	97.051	97.564	96.029	99.642	98.286	96.504	100.51	98.29	99.015	96.597	97.786	98.989	98.896	96.455	96.605	96.283	98.221	95.902	98.089	97.39	96.895	98.701	99.902	95.888	97.628
108.32	109.5	107.78	107.94	109.77	107.8	108.2	108.65	108.32	109.72	107.5	107.84	107.12	107.07	106.34	109.22	109.24	108.95	108.69	109.31	108.32	105.48	107.36	107.45	108.24	109.54	109.23	107.32	105.5	108.48	109.3	110.27	107.91	111.01	108.31	107.36	105.37	110.33	107.5	105.17	107.72	110.1	107.83	105.89	108.51	107.35	109.67	107.33	109.61	107.39
109.28	108.64	108.5	109.97	108.49	108.51	108.54	108.87	109.67	106.99	109.08	107.51	108.3	107.47	108.52	106.64	111.07	109.01	109.55	106.75	106.14	107.63	107.38	107.2	109.58	109.36	109.72	110.48	105.73	108.4	110.49	108.84	110.46	109.26	108.64	108.86	107.78	109.47	109.15	109.95	107.42	107.69	104.93	109.05	108.52	108.21	111.61	107.36	109.81	108.25
106.5	105.51	106.94	105.73	104.91	106.61	107.36	108.15	106.92	107.08	107.52	105.89	102.1	105.34	104.67	105.8	105.21	104.91	105.47	106.22	105.69	107.11	105.27	109.28	106.17	107.01	106	105.92	104.1	107.05	109.22	105.92	105.13	104.3	105.06	104.91	107.28	107.27	107.89	106.33	105.29	106.63	104.03	107.49	106.28	105.53	105.57	107.44	105.55	105.15
108.02	109.02	108.14	108.14	107.62	107.63	107.94	107.57	106.37	108.32	107.67	108.18	106.15	106.77	108.82	109.2	108.65	107.52	107.38	106.51	108.68	106.82	104.95	108.99	106.49	107.97	105.61	109.51	107.83	108.89	107.22	105.85	106.11	108.92	106.51	106.38	106.01	108.52	107.2	107.49	108.59	106.54	107.14	106.58	108.68	106.8	106.74	107.69	106.74	107.68
106.05	105.91	104.18	105.12	103.25	105.44	106.78	104.81	104.27	107.87	107.01	105.75	107.29	106.07	107.05	106.11	107.32	107.03	104.96	106	106.56	107.55	107.83	105.23	105.9	107.23	107.6	106.13	107.27	105.73	106.33	106.74	105.11	106.03	105.56	106.05	106.54	103.51	105.76	105.44	107.54	104.96	104.98	105.74	105.96	105.6	104.71	104.75	105.79	104.54
107.39	109.37	110.12	108.77	106.68	107.34	109.58	106.6	107.75	110.14	107.49	105.83	109.27	109.04	107.18	107.76	109.18	109.76	106.2	106.57	107.18	109.04	107.75	109.66	108.28	109.67	108.08	108.94	107.57	107.25	107.8	107.25	108.64	110.75	108.39	108.5	108.71	106.72	111.11	108.26	109.82	110.94	112.79	107.47	108.91	109.4	107.04	108.44	107.78	108.11
100.5	97.406	98.744	97.853	99.533	98.61	98.2	97.115	99.177	97.95	97.254	97.112	98.792	97.955	98.044	98.222	99.797	97.58	99.315	99.317	98.359	100.94	97.325	97.822	95.901	97.831	98.377	96.999	96.428	95.969	100.17	98.763	98.106	99.338	94.916	99.465	99.294	97.149	99.781	96.316	96.438	98.92	99.577	96.924	98.018	99.173	96.458	98.743	99.887	98.172
106.42	105.73	107.89	104.44	105.27	106.98	104.13	105.06	105.35	105.94	108.18	107.18	106.13	105.62	105.42	104.78	106.42	104.81	105.09	104.87	106	106.48	106.56	106.52	105.25	109.04	106.67	104.78	107.06	105.48	107.99	103.72	106.47	103.77	104.97	104.59	106.29	106.46	105.91	106.5	105.21	106.32	106.88	105.98	105.82	107.09	104.94	107.2	107.8	108.68
108.93	105.54	105.38	107.42	107.67	104.21	107.44	105.29	105.42	105.27	108.64	105.62	106.22	107.06	106.25	107.25	106.18	109.43	108.19	107.98	105.88	109.06	106.38	105.32	111.11	109.72	106.93	106.41	107.5	107.77	104.14	106.99	105.57	105.78	106.37	106.84	108.09	108.07	108.7	104.44	104.98	107.73	105.51	107.28	106.3	105.86	106.24	107.79	106.39	106.95
99.947	100.13	97.147	97.12	98.162	96.935	97.467	97.405	96.747	95.44	97.65	98.624	99.108	95.446	99.845	97.336	98.333	98.98	99.492	97.306	99.003	96.678	99.413	97.323	98.444	96.295	97.147	97.851	98.048	98.411	97.763	96.534	98.333	100.31	97.786	96.271	96.703	98.033	97.928	97.392	99.098	96.805	100.35	99.463	97.447	96.452	98.227	98.247	97.33	97.292
108.84	109.02	107.47	110.2	110.5	108.59	106.55	108.1	109.37	108.48	110.6	107.95	107.95	107.43	107.85	107.96	106.98	108.32	109.22	105.2	106.59	109	107.78	105.74	106.4	108.85	107.84	106.73	106.69	108.45	107.62	107.58	108.65	109.17	108.67	108.52	108.29	108.02	104.03	107.86	108.1	110.21	107.47	108.66	109.41	106.1	107.97	107.82	106.71	108.28
108.53	110.03	108.16	106.45	109.73	108.41	107.68	107.43	107.48	107.09	108.75	109.81	107.99	107.79	108.73	109.83	106.71	108.05	108.39	109.11	106.34	107.89	107.73	108.71	106.06	108.27	108.5	105.94	107.62	108.41	108.28	108.28	106.43	107.92	109.77	107.82	107.74	109.29	109.95	107.91	108.68	107.71	107.09	109.1	107.75	108.42	106.43	107.87	107.12	110.16
105.8	105.74	108.9	105.85	106.16	106.55	107.12	105.78	104.21	106.95	106.76	107.66	105.47	105.87	108.01	106.58	105.77	105.08	107.14	104.02	108.23	107.86	104.29	107.04	106.24	107.23	107.92	107.42	106.71	106.92	107.5	107.15	103.83	105.44	105.14	108.23	106.53	104.83	106.89	105.09	105.34	107.14	106.77	107.4	107.01	108.2	106.95	106.65	109.76	107.9
109.36	109.39	109.46	107.76	108.85	111.32	110.22	108.67	110.26	109.8	112.74	109.07	110.61	112.2	110.27	110.06	110.39	110.22	108.43	111.05	110.49	110.75	109.49	111.46	108.06	109.54	109.99	110.27	112.16	110.43	112.19	113.22	111.66	110.55	113.11	108.65	109.55	110.55	110.17	108.95	109.64	110.85	110.63	112.1	108.63	111.58	110.89	110.72	108.79	112.2
98.51	98.849	99.449	100.36	100.41	100.18	99.25	101.02	100.82	101.46	98.608	101.56	99.727	100.37	103.19	102.83	101.02	100.98	101.37	101.94	100.8	100.25	98.748	100.44	98.805	99.876	102.4	101.47	101.06	99.342	100.02	100.47	102	100.3	99.295	101.64	99.675	100.05	97.826	102.99	99.772	99.036	102.3	99.727	102.34	100.6	100.69	100.94	100.66	100.76
107.16	106.87	108.09	106.42	107.72	108.83	107.6	108.59	106.92	108.69	108.01	108.94	106.25	106.61	109.66	107.47	107.01	107.28	107.23	108.23	108.82	107.17	108.06	108.91	109.33	108.47	109.38	109.09	108.07	109.5	108.6	110.22	107.48	106.16	108.49	108.27	106.87	111.18	107.61	107.05	109.17	108.74	106.13	110.53	108.62	107.5	106.02	108.55	107.83	108.68
107.23	108.07	108.4	109.11	107.84	107.18	105.71	108.45	105.84	109.36	109.04	109.32	109.1	107.24	106.34	108.44	109.41	106.72	108.35	109.42	110.14	107.71	108.32	107.7	109.09	106.92	109.55	105.81	108.05	107.05	108.29	109.16	107.73	107.41	109.9	106.17	110.79	108.21	109.07	108.49	107.89	107.21	104.6	107.34	107.54	109.23	107.29	111.63	107.95	108.12
101.41	101.24	100.22	101.29	100.64	102.85	101.62	100.73	102.5	99.862	100.92	103.03	99.429	102.84	102.55	102.69	99.649	99.233	99.591	100.85	100.15	101.22	101.03	97.899	101.25	100.71	101.04	98.425	101.16	99.599	101.58	99.742	99.867	100.23	103.16	100.65	101.27	99.585	101.12	100.52	99.618	101.82	101.62	99.899	100.73	98.647	100.32	99.026	100.14	102.4
104.38	105.39	106.74	106.94	103.62	106.45	105.08	105.99	105.81	105.85	106.99	107.49	103.9	107.32	104.73	105.6	107.21	103.12	106.03	105.59	104.31	105.81	106.42	104.89	105.97	105.05	106.1	108.85	106.64	105.69	104.39	107.48	103.92	104.71	105.64	104.67	103.66	104.46	108.74	106.19	107.74	105.56	105.99	107.64	106.41	104.86	105.04	105.57	104.72	108.04
99.538	99.19	99.55	100.15	96.196	100.28	95.779	95.952	97.872	99.583	98.385	99.639	98.363	97.206	98.191	96.543	97.911	97.887	95.925	96.508	97.33	96.428	96.544	97.52	97.315	99.78	99.487	99.857	98.011	97.669	96.743	97.872	98.75	97.591	98.092	99.24	98.53	97.561	98.227	97.559	99.369	99.567	96.385	98.539	96.578	97.775	98.973	95.945	96.68	96.098
110.08	112.63	112.96	111.41	110.78	110.29	112.71	110.76	109.59	109.58	110.8	108.37	111.16	109.67	109.84	111.23	110.76	109.09	110.55	109.11	109.98	106.95	110.14	110.8	110.08	109.77	110.98	110.11	109.26	110.19	109.74	110.41	110.46	109.37	110.22	110.13	108.16	110.34	111.63	110.22	112.83	108.25	110.56	112.02	111.31	109.99	109.86	109.67	109.63	111.26
104.36	107.45	106.92	106.66	104.76	105.77	108.71	107.09	107.96	104.73	105.91	106.49	106.4	106.2	107.94	105.73	103.93	105.4	106.74	106.4	107.53	107.53	105.63	107.19	105.74	107.6	108.23	106.23	106.43	106.35	105.22	107.25	107.97	104.34	108.71	106.2	103.67	106.52	107.08	106.53	107.61	106.61	107.17	106	107.22	105.27	105.82	108.04	107.86	105.5
109.22	105.6	108.67	107.92	109.55	107.54	107.91	111.37	108.16	108.37	111.32	107.16	107.99	110.17	110.82	109.32	107.66	106.05	107.23	108.95	107.95	110.51	106.77	109.93	107.89	107.68	109.13	107.91	109.06	108.9	112.06	108.64	107.35	107.52	107.75	107.85	107.53	106.92	106.56	107.61	107	108.78	106.4	109.32	108.85	109.64	107.7	108.76	110.9	105.49
99.637	96.475	99.059	101.36	97.71	98.135	99.703	98.716	95.578	99.596	99.396	98.446	97.095	98.018	100.11	96.379	98.212	97.386	98.417	99.053	98.625	97.694	95.694	97.089	97.474	97.709	96.065	97.842	98.121	98.519	98.656	96.906	95.59	98.117	98.134	100.3	100.39	97.843	99.799	95.884	98.824	97.279	97.675	96.084	96.105	99.741	99.424	98.768	98.352	98.7
105.56	103.18	104.49	107.75	108.34	105.45	107.93	105.96	106.68	105.03	105.56	106.47	107.66	107.3	105.94	107.96	105.43	106.05	103.58	106.15	106.28	108.12	104.79	105.47	106.92	106.25	107.03	105.61	106.06	106.3	105.89	106.79	106.32	108.21	107	106.89	105.24	106.92	105.78	104.76	105.12	106.06	104.57	108.44	106.11	105.87	105.29	105.97	106.36	104
105.3	108.51	106.37	105.8	104.4	106.59	105.74	106	104.91	106.13	105.21	106.76	106.33	107.81	103.2	106.2	106.89	106.14	104.16	102.28	105.36	105.6	104.9	106.86	104.34	107.67	105.88	105.05	103.74	104.58	106.07	106.94	104.99	105.75	106.68	105.28	105.68	105.61	104.64	102.34	105.32	101.24	106.05	105.7	105.29	104.68	106.06	103.44	106.63	107.7
111.86	112.55	110.4	109.54	112	110.17	110.15	109.68	111.06	110.3	109.91	110.44	111.62	109.65	108.71	111.55	112.92	111.54	109.12	111.8	110.24	110.27	109.83	109.99	111.71	110.25	112.93	112.13	109	109.28	109.6	111.61	111.82	113.05	109.79	109.54	108.65	110.01	110.1	108.76	109.73	106.65	111	111.75	109.8	111.14	110.41	112.46	107.33	109.99
98.721	97.869	98.266	97.312	98.525	99.565	98.749	99.873	100.5	96.203	98.772	99.059	100.54	98.694	100.42	99.017	99.599	101.55	98.555	97.97	97.337	99.941	101.92	100.3	99.588	98.807	100.43	98.732	98.464	99.258	96.324	99.335	99.013	100.1	96.881	98.631	98.751	98.054	96.652	99.358	98.009	96.129	96.965	99.993	99.072	98.262	99.174	97.891	98.086	100.67
98.503	97.598	99.008	98.834	97.156	98.042	99.882	96.831	95.875	102.27	97.967	96.034	98.019	98.291	96.535	96.905	95.266	97.525	96.898	95.728	97.003	98.253	97.462	98.996	98.179	95.74	98.559	98.447	98.556	96.982	98.92	99.496	95.792	98.597	97.519	98.994	99.437	98.506	97.385	99.344	96.308	98.691	99.611	99.611	99.415	98.97	96.285	96.351	97.426	99.13
108.52	108.6	106.81	109.3	106.4	108.6	106.46	108.66	108.46	106.83	107.77	107.38	106.79	109.26	107.5	107.81	107.08	106.15	106.32	106.52	108.54	106.62	108.94	107.25	107.63	108.62	108.82	108.7	106.89	108.26	105.43	108.25	107.29	108.13	108.64	110.08	105.96	109.09	108.23	108.27	110.15	107.15	107.24	108.2	108.25	106.9	109.19	105	106.68	107.25
106.6	110.13	106.36	108.11	108.5	109.59	108.42	110.3	107.17	108.92	108.41	107.86	109.69	108	106.28	108.66	107.55	107.11	108.17	107.36	109.54	109.91	108.77	106.49	110.07	108.26	107.73	107.71	107.48	108.53	108.11	109.83	110.86	104.84	111.49	108.31	110.91	105.62	105.5	107.82	105.48	109.38	107.91	108.38	108.93	108.6	105.96	107.92	108.62	107.99
105	108.49	105.48	106.95	106.23	106.74	104.44	105.12	105.56	107.23	107.67	105.08	104.06	106.91	104.78	107.56	106.01	104.74	107.51	104.18	105.72	105.01	104.12	106.44	107.25	105.45	108.67	105.86	104.11	102.48	107.8	105.68	103.38	106.44	107.6	103.79	106.2	106.18	106.14	104.67	107.47	106.04	106.76	104.63	104.67	105.83	104.52	105.63	104.39	106.83
106.78	105.09	106.31	103.16	106.24	107.86	106.66	105.04	105.34	108.01	107.43	106.07	104.97	103.3	106.24	107.43	103.79	105.62	105.44	106.78	106.11	106.48	108.26	104.43	105.69	106.64	106.9	106.39	106.26	106.04	105.33	107.08	106.97	104.84	108.44	109.17	106.47	109.35	105.14	106.08	107.28	105.24	104.99	105.97	105.62	106.21	107.1	106.01	106.1	106.51
109.39	108.64	108.62	109.93	108.67	107.4	107.03	108.42	106.99	107.53	107.11	110	109.57	107.65	109.48	107.68	107.2	111.15	110.2	108	109.47	110.38	108.53	107.98	108.85	109.57	109.76	107.96	108.36	109.7	109.66	108.31	107.57	108.05	108.42	108.08	110.57	106.57	108.33	108.09	108.01	108.19	110.93	110.18	109.69	108.78	110.01	109.63	106.91	108.62
104.73	105.85	105.44	104.61	107.07	103.82	104.07	104.92	106.25	103.75	104.77	105.95	104.47	106.58	104.75	103.86	106.42	105.51	106.26	105.62	102.11	106.93	106.67	105.17	105.91	105.54	108.29	105.41	103.27	103.41	106.48	104.13	104.37	107.17	105.84	106	103.48	107.52	108.12	106.56	102.32	107.49	107.39	105.48	104.18	107.94	106.34	106.6	106.6	105.66
101.91	103.36	103.49	102.92	106.04	104.33	104.08	105.99	101.25	103.12	102.69	103.14	102.2	103.68	100.66	102.44	102.67	103.37	101.9	104.59	102.55	102.26	103.96	103.56	102.45	101.8	101.99	102.46	101.76	102.89	103.7	105.07	102.3	102.7	102.67	103.3	101.7	103.33	102.96	101.84	102.98	103.17	105.5	103.44	102.31	103.69	104.55	105.51	101.74	101.5
102.98	100.52	102.33	101.78	102.78	99.349	100.92	101.57	100.08	100.86	101.94	101.7	101.24	101.83	101.32	101.91	99.234	100.6	98.842	100.41	102.12	100.6	101.89	98.988	101.52	103.02	101.27	100.27	101.92	99.761	101.31	102.27	102.52	99.451	99.066	101.41	101.19	103.38	101.97	102.02	100.1	100.73	99.873	100.12	99.55	101.09	100.42	100.61	101.03	103.18
107.27	108.98	106.92	110.11	111.39	106.43	108.28	107.96	109.1	107.22	107.75	109.59	107.62	109.32	109.02	110.81	107.75	108.41	105.89	108.12	108.46	105.32	108.36	107.86	108.34	108.07	107.65	108.32	107.76	108.68	109.88	109.71	105.39	107.13	106.3	106.88	106.68	108.34	106.58	105.55	108.56	109.31	107.7	107.02	109.03	107.25	108.63	105.66	107.56	110.03
105.59	106.23	107.3	106.31	105.28	106.06	106.94	109.96	106.45	108.94	107.3	106.72	106.76	104.84	105.99	106.47	107.69	106.97	106.61	108.88	106.27	107.07	105.2	106.19	106.7	107.22	105.74	105.01	106.3	107.15	108.54	106.61	108.38	106.18	106.5	104.84	106.86	107.02	105.62	107.52	106.67	106.27	109.64	105.21	106.23	105.79	106.35	108.03	105.73	106.61
108.26	109.32	108.06	108	108.01	107.93	108.61	108.39	106.11	107.7	107.75	110.7	109.53	108.7	108.04	108.37	109.56	106.89	108.16	109.94	107.47	110	108.45	108.18	108.16	110.41	108.27	107.81	108.87	109.76	109.38	107.44	107.23	107.6	109.83	108.79	108.95	109.66	108.43	108.71	108.81	107	111.42	108.7	109.92	108.86	108.47	107.03	108.97	107.05
105.7	106.36	106.79	107.28	109.49	106.26	108.14	107.08	107.6	104.65	107.34	107.81	107.99	107.01	104.79	104.26	108.32	106.39	105.87	106.87	104.02	106.84	103.97	105.77	109.44	105.97	105.02	104.44	106.1	107.34	107.87	105.45	104.34	104.6	107.23	106.67	107.35	107.17	105.96	105.95	107.07	107.91	106.14	108.73	106.09	107.98	106.1	107.5	107.93	107.03
108.08	108.55	109.43	108.8	107.15	105.34	105.49	109.79	109.29	108.77	107.45	108.1	108.14	106.74	107.93	109.78	108.79	106.76	106.84	107.73	108.53	107.31	108.05	107.74	105.9	109.78	107.86	106.59	105.6	109.08	108.15	106.7	106.5	107.72	105.08	106.11	107.28	109.55	108.4	107.43	107.97	108.33	109.25	108.62	105.52	106.86	107.39	105.81	109.47	105.51
97.58	100.06	98.396	97.664	99.674	97.037	100.85	95.636	98.812	98.561	96.021	97.195	96.462	98.189	97.639	97.264	97.219	98.486	99.519	97.836	99.42	97.861	99.586	96.752	99.095	97.394	100.41	99.048	99.388	96.9	97.814	97.126	97.36	99.002	97.562	98.499	98.725	99.261	94.317	96.422	98.583	97.218	96.713	99.251	97.623	98.343	97.496	97.737	99.504	98.117
98.238	95.947	99.193	98.193	100.01	98.191	96.677	97.064	95.782	98.256	98.09	99.179	97.251	98.165	97.545	97.399	99.49	98.211	99.868	100.29	98.831	98.916	99.75	96.949	98.523	96.903	97.933	98.338	99.6	97.622	97.283	97.96	100.18	99.375	98.258	98.796	98.107	98.127	98.184	97.339	97.363	97.97	98.786	98.111	95.601	97.359	97.723	99.388	98.718	98.094
105.47	106.38	107.55	106.88	107.06	103.75	103.72	105.38	107.09	105.36	106.48	105.35	106.73	105.27	106.86	106.57	105.73	111.03	106.33	106.06	105.08	104.39	106.95	107.88	106.26	107.99	109.05	106.06	104.93	107.29	103.81	107.79	107.62	107.26	105.01	105.34	105.56	107.01	106.75	108.69	105.36	107.27	103.79	105.35	103.65	106.57	107.15	107.97	106.42	106.92
107.51	104.77	104.87	107.68	104.27	106.43	106.98	105.77	104.69	104.71	105.44	104.61	104.09	105.54	106.44	104.15	104.69	104.83	104.28	107.66	105.38	106.49	106.35	106.35	103.74	108.19	106.05	107.36	106.72	107.65	107.29	102.88	107.75	106.51	106.16	106.83	106.49	107.74	106.2	105.41	105.44	103.79	105.95	106.28	104.13	105.5	107.01	108.31	105.68	104.23
106.61	110.51	106.44	106.8	109.96	105.49	107.87	107.41	108.51	109.44	109.22	107.29	108.27	106.53	108.64	107.63	106.94	105.47	106.44	107.92	108.78	108.28	105.26	109.13	108.19	110.79	107.8	106.78	107.48	106.57	107.68	108.62	107.02	105.31	108.41	107.99	106.11	107.4	108.69	108.4	109.9	108.58	106.34	107.03	108.82	105.87	108.83	106.68	109.03	107.73
107.26	108.02	108.32	108.38	107.52	106.65	108.52	108.54	105.98	108.16	109.78	107.59	108.33	108.76	108.72	106.15	105.23	106.25	107.68	108.15	109.29	105.83	108.63	107.06	108.49	108.49	108.18	109.37	108.47	107.12	105.53	108.49	110.19	109.09	108.19	108.88	104.53	106.33	110.02	109.18	106.99	108.19	107.54	107.87	109.74	106.46	107.37	108.29	109.59	107.57
102.23	105.37	103.92	105.18	103.47	107.7	104.99	104.81	105.75	106.83	103.7	106.81	103.65	103.34	105.61	105	104.65	105.4	108.2	107.19	105.18	105.46	104.53	103.39	104.63	105.15	104.5	108.66	105.48	104.61	104.76	103.77	103.85	105.37	104.59	105.79	104.58	104.11	106.91	105.89	107.17	106.43	109.39	108.98	106.74	107.29	105.21	107.48	106.21	106.29
96.873	99.556	97.349	99.232	97.913	100.53	98.683	100.42	98.087	98.827	97.494	97.719	98.274	98.678	98.088	99.098	97.898	98.881	98.767	97.437	99.283	96.509	98.907	97.723	98.466	95.941	98.121	98.291	95.656	96.26	97.943	97.202	99.44	96.471	98.539	96.952	97.313	98.528	98.2	100.02	99.35	99.337	98.319	98.66	98.486	97.928	98.369	97.889	97.416	100.29
105.42	104.54	105.16	106.18	106.37	103.89	104.59	106.05	107.39	106.65	105.99	108.07	106.8	108.32	106.4	104.74	104.1	103.85	107	105.11	104.77	108.06	103.16	104.4	107.38	103.99	105.8	106.33	105.44	107.18	104.32	104.4	105.88	106.31	104.91	103.66	104.75	104.02	107.51	106.1	106.65	105.71	104.28	105.38	106.97	105.83	105.08	105.91	107.09	104.55
106.29	107.51	106.42	105.69	107.72	106.65	105.11	104.52	106.55	107.33	105.13	107.4	105.65	108.15	106.16	105.43	106.5	105.82	105.23	106.18	106.65	104.84	104.97	106.36	104.41	104.84	104.53	102.94	106.62	104.7	103.92	105.39	106.37	104.97	104.79	107.61	104.87	105.32	105.7	105.62	104.05	104.24	107.94	105.07	107.87	105.99	105.99	106.13	108.43	105.19
104.73	103.82	104.27	106.33	103.91	104.12	105.69	104.97	105.28	104.7	105.03	106.27	105.73	106.55	103.6	104.23	102.76	106.96	104.64	106.9	105.51	105.82	105.85	105.45	105.37	105.94	104.96	105.22	103.28	102.3	105.36	106.72	108.34	104.65	108.2	106.29	107.03	104.59	104.34	105.91	106.38	108.53	106.93	106.8	104.68	105.13	104.32	106.95	107.01	106.73
105.45	106.68	107.57	104.46	105.08	107.41	107.55	106.63	106.54	105.7	107.41	104.44	105.84	105.74	104.83	103.74	104.98	106.66	107.71	106.48	106.54	107.36	105.87	107.59	106.53	105.92	105.9	104.81	105.84	106.58	106.34	106.58	107.3	105.41	106	106.93	106.37	106.3	107.01	106.27	107.78	104	105.49	107.81	105.9	107.46	107.25	106.54	106.52	105.36
102.98	105.01	102.28	105.1	106.4	105.85	104.4	104.22	104.88	105.14	106.29	105.02	104.97	103.9	103.25	106.34	106.49	105.61	106.05	104.88	105.52	107.57	104.2	105.7	106.34	104.84	107.69	105.82	105.02	107.62	103.2	106.4	104.62	103.43	103.88	104.63	106.79	104.59	105.2	104.68	106.95	106.01	106.38	106.62	103.41	102.31	105.69	105.94	104.36	107.04
98.493	100.25	100.77	99.972	99.3	101.81	100.65	102.97	102.79	99.772	102.07	100.29	100.35	102.3	103.16	98.967	101.96	100.55	103.97	100.48	98.984	99.484	99.848	99.295	99.71	100.95	103.94	98.425	100.96	100	99.977	100.66	99.472	100.88	99.59	99.755	102.3	100.14	101.09	99.481	100.27	99.426	99.293	99.76	100.89	100.01	99.322	99.814	102.83	100.16
99.681	101.56	97.288	97.909	102.87	101	101.35	102.3	100.17	103.31	102.25	101.48	101.46	99.751	100.89	102.06	100.67	100.01	97.699	98.693	102.32	100.08	100.29	99.951	100.89	100.02	98.45	101.87	100.95	100.05	99.896	101.14	99.636	101.82	98.49	103.4	100.08	97.055	100.02	101.8	98.644	100.83	100.19	99.574	98.374	100.94	99.38	99.645	99.353	99.792
99.998	98.103	98.263	98.534	99.263	95.844	98.042	97.797	97.684	98.656	99.16	96.286	98.993	97.902	100.91	98.891	95.48	98.088	97.052	99.711	96.637	95.164	97.39	98.674	97.82	96.243	97.54	96.019	96.191	97.877	99.983	98.089	97.528	97.063	97.954	97.314	97.84	96.818	96.682	98.046	99.907	98.761	98.881	99.078	99.084	97.654	98.457	98.821	98.967	95.897
99.949	98.025	99.979	99.715	97.933	99.966	98.014	99.109	96.246	98.124	96.936	99.382	98.169	99.343	96.172	99.934	98.834	97.406	95.457	99.461	97.992	98.05	96.238	99.474	97.15	97.804	98.075	98.608	97.211	98.433	98.567	99.894	96.735	96.142	97.242	97.681	97.803	97.021	99.366	95.731	97.877	96.919	99.957	97.463	99.633	98.042	97.345	97.26	99.416	98.688
108.72	110	108.45	107.64	109.05	107.79	108.56	107.31	108.2	106.18	107.73	109.67	108.12	106.81	107.12	108	109.55	108.28	109.72	108.12	103.9	109.21	109.16	110.41	107.96	106.55	107.15	107.07	108.71	107.3	109.05	107.54	108.19	107.53	107.61	105.61	108.1	108.51	105	107.28	108.12	108.55	111.12	109.86	109.4	107.62	106.95	107.44	107.6	108.38
105.94	104.51	105.72	104.65	103.91	106.43	106.8	106.54	103.97	104.18	107.01	105.24	106.42	105.34	106.65	105.98	103.86	103.85	105.82	106.86	103.62	105.63	104.63	105.26	105.09	105.11	104.46	104.18	103.57	104.29	106.04	106.3	105.61	104.87	105.08	105.45	105.62	104.73	102.98	106.43	104.92	105.15	105.53	107.63	105.17	106.3	101.18	104.53	103.77	106.43
108.82	109.81	107.23	108.17	108.27	107.26	108.12	108.43	106.24	110.98	109.45	106.61	107.89	110.19	109.81	106.45	107.56	109.15	106.94	109.69	106.08	106.86	109.37	107.73	105.81	109.23	109.59	107.49	108.63	108.23	107.72	106.99	107.23	106.43	106.41	107.23	108.46	105.26	107.01	108.22	109.6	106.91	107.98	108.14	107.26	105.83	109.42	108.13	105.86	106.81
97.071	97.702	99.357	95.439	97.756	97.778	98.343	98.583	99.344	97.064	96.232	98.654	97.666	97.469	96.297	96.751	97.84	99.936	97.664	97.688	99.129	99.338	100.4	98.358	97.724	97.11	95.366	98.418	97.893	99.713	96.797	100.94	96.984	98.141	99.863	96.248	97.597	96.988	97.487	97.204	97.914	96.576	99.165	99.871	97.834	98.14	97.807	97.517	100.78	99.359
99.652	102.93	101.33	100.52	99.821	101.11	101	101.1	100.77	102.27	101.15	101.5	101.21	100.74	101.63	99.755	104.13	101.25	100.8	101.38	101.52	100.73	99.514	101.29	97.634	100.76	101.29	100.24	99.526	99.056	101.02	101.65	100.81	102.8	102.52	99.789	103.45	103.09	100.77	101.51	101.85	98.398	100.31	99.275	102.45	102.69	103.67	101.55	98.329	98.711
105.99	107.7	105.44	105.45	103.63	104.46	108.2	104.12	105.11	105.71	107.5	107.59	103.87	104.46	106.46	102.92	103.03	105.92	106.4	103.36	107.16	105.86	106.94	105.39	104.65	104.68	106.17	104.75	105.89	107.76	107.43	105.45	106.03	105.74	104.82	104.17	104.02	105.26	105.19	105.99	104.75	107.63	104.31	102.49	104.64	106.48	107.31	105.8	105.5	105.3
106.26	104.38	104.31	105.78	106.98	105.83	105.56	105.15	105.07	106.09	107.55	106.77	104.26	104.03	106.37	107.27	106.4	107.88	108.15	105.18	106.93	105.76	105.27	106.85	103.8	108.01	106.69	108.59	108.01	108.69	107.42	107	105.85	105.78	105.9	106.7	108.52	107.05	107.04	105.64	106.64	107.06	108.34	104.51	107.05	106.49	107.15	105.62	106.31	105.25
107.45	107.31	105.29	106.89	104.8	105.91	107.91	105.65	106.82	106.02	107.68	103.6	104.63	104.48	108.37	107.32	103.91	106.45	105.97	106.51	106.44	108.92	108.52	106.81	107.56	106.1	103.72	106.87	108.88	105.98	106.61	105.45	105.99	104.88	105.3	107.25	104.95	106.86	106.92	105.07	104.72	108.52	105.36	105.44	105.78	107.62	105.76	105.89	104.85	104.58
108.51	105.42	106.47	107.19	105.6	108.42	104.31	106.31	105.92	104.02	104.59	106.27	105.46	106.64	105.69	106.96	107.73	104.71	107.06	103.8	105.62	107.07	106.78	108.21	106.41	107.04	106.13	105.27	107.7	105.84	107.12	104.16	103.97	105.01	106.11	104	104.17	104.51	106.91	107.32	106.57	103.98	106.06	105.76	105.67	104.67	106.6	107.59	106.28	104.75
105.54	107.08	106.47	104.13	105.24	104.86	104.42	106.08	104.61	106.33	102.75	106.53	104.6	106.24	104.07	105.12	106.79	105.57	106.01	105.72	106.07	105.33	105.95	105.3	106.17	107.47	106.5	105.61	105.5	107.46	104.83	106.14	108.25	107.81	105.47	103.59	106.35	107.78	104.87	107.86	107.72	107.8	105.2	105.62	105.98	106.2	106.63	104.71	103.91	104.68
99.472	96.524	99.643	97.849	97.211	99.45	98.986	96.346	96.046	98.808	98.065	98.443	99.986	99.544	96.607	96.194	99.675	97.071	95.46	98.386	97.585	98.876	98.465	98.385	98.922	95.924	96.288	97.884	99.906	98.574	98.732	97.399	99.585	98.901	97.657	98.739	98.215	97.023	96.811	97.7	97.545	98.372	98.254	98.447	98.961	97.351	97.714	98.008	98.521	98.291
107.2	108.86	107.88	109.61	108.38	106.27	110.93	106.79	110.2	108.63	105.95	105.56	109.7	110.36	106.94	107.63	106.38	108.14	106.72	108.47	107.23	108.49	107.69	109.81	110.78	106.21	108.82	108.48	108.64	107.5	109.82	108.11	108.5	108.1	106.24	108.04	108.05	106.4	110.39	108.42	109.65	108.44	109.99	106.93	110.24	109.56	110.12	109.59	107.26	107.16
98.094	96.933	98.352	98.59	99.616	97.282	97.024	99.131	98.014	96.747	98.513	97.526	99.726	99.48	99.112	96.466	98.381	97.857	98.473	96.881	99.006	98.131	99.259	97.399	96.568	97.419	96.989	96.93	100.39	97.811	97.242	99.393	99.166	99.038	98.317	98.867	96.771	96.303	98.182	96.986	98.569	93.185	96.557	96.584	98.448	96.877	98.397	96.754	96.369	97.828
106.46	108.86	108.58	107.51	109.23	106.09	110.76	108.42	108.38	106.42	107.27	108.86	108.61	108.73	108.47	110.43	107.72	107.47	109.84	110.17	108.19	109.16	108.17	107.89	107.39	108.57	108.3	107.83	107.33	106.09	108.49	104.96	109.64	108.08	108.31	107.61	109.91	104.76	109.58	107.87	107.48	108.36	109.8	109.11	108.83	108.72	108.56	107.8	107.62	111.27
98.779	94.625	97.853	98.71	97.217	99.114	97.234	101.18	96.659	98.508	97.18	98.687	98.517	99.504	98.044	99.454	99.002	97.414	96.804	100.39	97.848	94.398	97.21	98.006	98.66	97.909	100.24	99.524	96.575	98.21	100.78	96.488	98.179	98.255	98.89	101.14	96.729	96.679	96.058	98.524	98.762	97.54	97.577	99.881	97.341	99.182	97.641	94.815	99.221	99.319
107.26	105.23	107.15	107.36	106.09	105.85	105.63	104.94	106.86	106.48	103.96	103.21	105.69	107.17	105.31	105.42	109.92	106.45	105.53	105.94	108.16	105.25	105.58	104.47	105.14	106.53	104.86	107.72	105.18	106.54	106.31	106.03	104.12	105.23	106.41	104.91	104.78	106.76	106.48	104.14	106.01	106.26	105.84	107.34	105.68	107.27	104.47	104.77	106.04	105.29
96.173	97.886	98.765	97.351	98.274	99.379	97.503	97.672	99.226	99.129	98.085	98.537	98.646	97.421	96.656	99.627	100.21	100.58	97.39	97.674	100.34	96.321	98.609	96.118	98.681	99.287	98.647	98.565	98.521	95.73	97.793	98.607	98.649	99.793	99.421	98.939	98.396	98.479	98.088	99.292	96.219	95.252	98.707	99.51	98.41	96.715	97.342	98.425	100.6	97.836
107.8	108.1	108.69	109.7	108.2	108.87	106.72	106.45	108.41	109.26	111.41	105.57	108.9	105.53	106.78	107.72	108.59	108.73	109.34	106.91	108.04	110.03	110.88	107.18	107.68	104.67	108.73	107.36	109.02	108.31	107.27	107.9	109.87	106.53	108.59	106.73	108.25	107.63	106.81	107.51	107.64	106.88	108.68	106.73	108.26	110.4	109.81	107.55	108.03	108.4
105.46	105.16	106.74	105.79	106.54	104.54	105.6	107.59	104.76	105.9	105.25	104.97	105.77	106.5	106.83	105.92	104.64	105.73	106.89	106.24	105.48	106.41	104.77	106.43	104.9	105.23	106.54	106.06	104.93	105.94	107.02	104.37	104.41	106.04	107.27	106.7	107.44	106.56	105.95	107.64	105.45	105.79	106.42	106.38	104.51	106.51	107.81	108.59	107.48	105.92
107.83	109.46	107.72	108.84	108.97	109.23	110.21	108.1	111.59	109.61	109.66	108.34	108.53	106.51	108.55	106.76	109.84	109.58	111.17	108.58	107.45	107.72	109.07	105.93	108.49	108.28	111.79	105.36	108.42	110.48	110.75	107.83	107.69	108.91	108.43	108.74	107.87	105.36	108.29	110.66	107.56	107.14	109.36	109.21	108.03	105.5	110.44	107.72	107.79	110.27
105.32	105.84	106.52	105.46	103.65	105.33	104.18	104.35	104.74	104.96	105.97	104.43	105.15	106.07	107.84	104.42	105.8	105.37	107.16	104.64	107.55	107.08	105.13	105.38	106.55	105.09	104.68	103.65	105.82	105.44	104.06	105.4	105.84	105.2	106.67	104.33	106.76	105.37	106.74	105.5	105.1	106.06	105.15	107.54	105.35	103.14	106.33	106.31	103.95	103.65
109.15	106.03	107.85	108.19	105.42	106.78	108.91	108.91	107.16	108.71	108.38	108.44	105.13	108.05	107.29	107.82	106.33	106.04	105.48	108.88	107.89	107.64	107.76	105.99	108.23	107.99	107.72	107.17	108.99	107.52	108.98	108.04	107.49	108.65	106.64	107.74	108.47	108.71	107.17	108.96	106.98	106.72	107.56	107.93	109.21	105.78	107.11	108.39	107.39	106.57
106.39	103.4	105.22	107.15	104.77	103.81	107.78	105.98	105.92	105.59	105.68	104.5	103.16	105.79	104.8	102.68	106.13	104.67	104.16	106.5	104.95	108.55	105.82	104.32	104.13	106.78	105.25	104.91	107.46	106.43	106.05	105.65	107.17	104.93	106.15	105.6	105.47	103.6	106.42	104.18	107.64	106.34	104.85	105.79	105.44	106.07	105.42	104.67	105.27	106.92
107.58	109.46	108.53	107.86	108.47	106.61	106.58	107.54	107.99	109	106.54	108.63	108.64	105.89	107.92	106.96	107.93	108	108.39	110.72	107.34	108.38	106.73	106.87	109.51	108.06	109.91	107.81	107.59	105.84	108.34	106.09	108.83	108.13	106.77	107.78	109.85	108.12	108.7	106.92	106.55	108.2	110.75	106.3	107.75	108	109.35	107.15	105.41	109.52
98.913	101.73	98.863	99.277	99.645	100.37	99.353	101.82	101.05	101.81	101.4	99.764	101.53	100.75	101.61	101.07	101.34	99.658	101.3	101.2	101.41	101.6	102.47	103.02	98.935	100.2	100.11	101.06	98.886	99.421	98.002	101.47	102.41	101.88	100.39	102.89	100.94	101.51	101.57	101	100.03	99.599	99.227	100.58	101	102.35	102.32	100.47	101.02	100.07
109.01	110.01	111.31	108.41	107.58	108.6	110.19	107.94	108.32	110.74	108.54	110.65	107.39	107.87	109.54	108.17	108.27	108.53	107.28	109.15	107.71	107	108.44	107.85	107.23	107.43	108.72	111.04	109.17	107.34	107.28	110.59	106.91	107.59	108.66	109.42	110.52	109.17	107.12	108.4	109.94	107.6	106.75	107.7	106.74	108.1	110.97	107.79	109.5	108.76
105.63	106.79	107.06	101.7	110.37	107.04	105.15	106.28	103.75	106.46	103.61	105.14	104.8	105.44	104.57	105.48	107.41	104.24	107.17	105.25	102.25	105.74	107.64	106.51	105.12	105.27	105.2	106.2	105.49	105.63	106.68	106.31	106.51	104.1	108.05	108.1	105.95	107.57	105.7	107.21	104.88	107.08	104.45	103.5	105.73	103.16	105.65	104.28	105.64	106.99
109.76	108.22	107.39	108.47	107.66	109.36	107.92	107.79	107.97	110.8	107.63	107.39	108.55	108.12	109.14	108.92	107.68	108.33	107.07	109.76	107.12	106.6	108.26	108.22	107.76	107.6	108.46	109.07	108.04	108.01	109.04	107.22	107.63	107.14	106.89	107.05	108.17	106.12	108.66	110.04	109.31	108.3	111.48	108.98	108.13	107.34	108.84	110.18	106.64	107.89
104.32	106.87	105.73	104.95	104.1	104.35	103.78	106.17	105.78	104.95	103.86	107.61	106.78	108.24	106.43	105.8	106.7	106.5	104.45	105.31	104.73	106.3	104.18	108.24	108.4	102.93	105.46	104.03	106.51	104.6	106.69	104.74	105.73	106.08	105.33	105.36	105.16	106.47	104.93	104.26	106.39	106.38	105.72	103.77	106.15	106.31	107.03	106.05	106.61	105.73
100.6	99.123	100.74	101.28	100.31	102.03	100.6	100.05	99.121	101.32	101.91	98.367	101.14	99.721	101.33	100.24	98.379	99.106	98.986	100.15	98.805	99.005	99.82	102.08	98.917	99.207	97.805	98.618	100.7	100.42	102	101.14	100.62	102.5	98.638	98.33	102.05	100.93	102.18	100.56	102.08	100.41	99.625	101.2	101.71	98.559	98.458	101.36	100.1	99.361
103.76	105.72	107.28	108.79	105.97	106.43	106.26	107.5	106.25	104.81	107.19	107.09	109.56	107.27	104.73	106.13	108.22	105.75	106.14	105.16	104.62	106.28	105.62	107.67	108.73	106.93	107.12	108.03	105.58	105.01	108.65	106.62	107.27	107.74	108.66	107.82	106.36	106.67	107.17	108.29	107.82	105.66	104.07	105.91	107.42	107.43	107.85	103.91	105.51	105.16
108.34	110.63	108.94	109.54	110.18	107.37	109.71	110.62	110.39	111.67	112.3	111.58	110.09	111.38	110.64	110.19	110.19	109.07	109.68	110.91	110.75	106.95	110.99	107.83	111.6	109.35	111.29	109.7	110.97	108.81	109.88	110.35	111.62	111.09	110.47	109.57	110.44	108.26	111.2	109.44	111.73	109.25	109.27	107.9	109.65	110.02	111.44	110.17	110.2	109.13
98.75	98.894	99.874	98.52	100.93	100.09	100.54	99.498	100.08	98.468	96.142	99.245	98.243	100.7	99.084	96.28	98.045	100.21	97.794	99.443	99.839	99.349	100.27	99.284	101.07	99.23	99.985	99.078	100.27	97.76	98.143	99.518	97.507	99.278	97.847	98.367	98.631	100.95	99.472	97.439	99.746	99.178	97.188	97.256	97.658	99.832	99.716	96.593	99.036	99.155
105.85	103.61	105.42	103.42	103.58	105.16	103.01	104.68	108.35	106.42	105.27	105.64	103.88	106.75	107.78	106.28	107.24	105.43	104.13	107.19	106.9	105	106.96	104.34	105.52	105.93	107.34	105.2	106.87	106.78	105.99	103.86	105.61	103.66	105.01	108.41	105.31	103.99	106.2	105.28	104.72	105.79	106.94	105.86	103.97	106.37	106.15	106.3	105.53	105.98
104.97	106.17	106.62	104.18	106.17	106.55	105.2	102.42	105.25	105.85	105.52	104.62	103.84	105.88	107.07	104.37	106.75	107.87	107.95	108.98	108.64	105.64	104.61	106.91	107.73	104.64	106.22	105.43	104.77	105.85	104.27	104.64	106.66	107.6	106.38	104.94	104.84	108.13	105.96	105.86	106.17	104.08	105.75	105.75	106.33	105.18	105.89	107.05	105.23	106.46
106.75	104.95	106	104.09	105.16	107.1	105.4	106.07	105.43	105.41	104.36	106.18	105.78	106.04	104.51	108.41	104.69	105.96	106.73	106.22	105.01	105.88	105.35	107.64	107.03	105.64	105.52	105.25	104.22	107.48	107.09	108.66	107.36	105.32	105.29	105.51	106.32	104.1	105.52	105.41	104.77	105.06	105.18	108.36	105.06	103.88	106.17	105.59	104.41	105.61
108.42	108.22	106.43	108.69	108.32	108.33	105.83	107.75	108.08	105.77	109.35	108.01	108.24	107.63	110.64	108.44	106.57	105.59	108.45	107.54	108.37	109	108.84	105.6	107.89	107.9	107.12	108.27	108.27	109.61	108.15	107.93	107.42	107.27	107.57	107.49	108.18	107.8	105.87	108.51	107.03	108.35	106.15	108.65	108.22	106.53	106.11	107.23	106.22	106.22
98.734	95.861	98.234	99.47	99.939	97.623	95.658	99.439	98.078	98.744	98.52	97.417	98.038	98.177	98.643	96.779	100.28	101.01	97.91	99.041	98.392	99.336	98.715	99.37	98.72	96.586	98.162	98.737	100.54	99.192	98.527	100.14	99.077	100.32	97.688	99.208	98	99.234	98.442	97.92	98.782	99.018	98.677	98.703	98.71	99.135	97.927	96.635	97.572	98.616
97.423	99.175	96.324	98.954	99.018	100.22	100.58	97.914	96.522	99.893	99.991	96.599	96.793	100.22	97.202	96.098	97.575	99.57	99.473	99.242	98.895	97.034	98.476	98.18	96.851	97.47	99.723	99.624	98.997	97.011	96.052	98.962	98.235	98.556	96.534	99.464	99.08	99.596	98.857	98.568	97.749	98.92	96.447	95.943	98.084	98.396	97.514	97.471	98.611	99.677
106.24	104.1	105.47	106.3	104.63	106.51	108.07	104.82	104.52	104.42	105.71	107.73	104.16	108.19	105.91	105.4	105.36	106.45	103.98	104.57	106.37	105.64	104.49	106.48	105.49	104.43	102.61	104.81	106.34	104.52	106.22	105.15	105.44	104.45	103.65	105.45	104.25	106.89	107.6	106.15	106.42	104.39	107.08	105.57	106.32	104.3	106.69	104	104.71	106.68
108.47	108.68	107.71	107.53	108.73	110.41	109.62	107.92	106.21	106.6	110.1	107.11	108.28	109.3	108.56	110.42	109.76	108.6	106.83	108.84	107.03	106.92	111.91	110.02	107.8	108.56	110.19	110.05	109.37	109.25	107.07	108.74	104.98	107.82	106.21	108.42	108.09	110.69	109.89	110.58	107.74	109.23	106.42	106.6	107.79	107.93	109.17	108.8	108.63	108.93
107.33	105.43	104.45	106.36	106.13	103.06	105.74	107.78	106.58	106.77	107.99	103.66	106.2	106.57	108.82	107.86	109.32	105.75	106.95	105.48	105.75	105.63	106.21	105.41	106.64	107.55	104.72	104.66	106.8	104.55	105.71	106.83	107.9	106.3	105.1	106.43	106.29	106.33	105.45	105.7	106.4	104.14	106.19	105.89	107.64	106.27	104.49	105.63	108.87	107.16
109.64	107.1	110.96	107.52	108.89	105.02	110.47	107.91	106.38	108.01	107.15	107.55	109.9	110.16	105.74	107.55	108.94	107.89	109.32	109.75	108.91	108.81	109.17	108.02	106.9	107.14	109.66	107.24	109.21	109.86	111.38	107.84	108.46	106.8	108.06	110.23	109.51	109.03	108.09	107.51	108.55	110.51	108.75	107.52	108.48	111.68	107.05	109.16	105.87	106.92
111.16	109.89	112.01	109.83	108.9	111.83	110.17	109.6	111.46	110.73	110.81	109.41	110.82	110.64	107.35	109.43	110.33	110.46	107.89	111.18	111.02	111.24	112.45	110.93	110.84	110.42	109.44	111.14	109.86	110.33	109.08	107.93	112.93	110.21	109.19	109.33	112.16	109.49	109.88	108.48	108.37	109.14	112.44	111.77	110.68	109.14	109.28	111.99	109.94	108.8
110.13	109.39	109.63	110.03	109.38	108.35	107.09	108.28	107.43	108.39	108.71	108.42	107.69	108.87	110.24	108.17	110.24	108.46	107.23	109.43	110.24	109.52	109.14	111.75	110.26	111.26	108.45	107.63	108.05	109.83	107.23	110.33	108.18	106.85	107.45	112.7	108.97	108.41	109.28	108.48	110.05	109.99	106.94	108.13	107.07	107.05	106.8	108.44	107.64	108.5
98.655	97.684	99.558	99.579	100.11	101.31	102.81	100.36	102.29	100.86	100.02	99.142	100.88	101.96	99.735	97.317	100.29	99.612	100.54	98.702	99.485	96.773	100.37	101.7	99.296	101.52	99.197	101.14	99.368	99.024	101.27	101.05	100.3	97.493	99.44	100.5	100.96	100.03	99.099	101.04	100.22	98.706	100.49	98.101	99.083	100.54	99.88	97.665	99.756	101.67
105.23	103.92	105.4	104.66	105.3	105.73	105.68	103.37	106.82	103.13	105.6	105.44	105.21	107.09	105.1	104.82	104.76	103.84	106.5	104.23	104.65	104.59	106.81	105.51	106.72	106.66	103.66	105.86	106.77	105.28	107.02	104.87	106.11	106.71	106.99	103.48	105.54	105.51	106.99	104.28	102.69	106.44	107.11	106.12	102.88	106.35	103.79	105.66	107.24	105.85
107.94	105.38	107.08	106.37	109.3	108.8	105.03	106.8	106.3	105.24	106.02	105.96	106.92	104.48	106.48	103.67	109.9	105.86	107.42	105.75	107.71	107.11	107.69	105.32	107	106.76	107.68	106.96	105.41	105.72	107.08	104.7	108.2	107.42	106.62	104.88	108.28	105.53	105.83	106.4	106.66	105.16	109.07	108.13	105.17	106.25	107.61	107.31	105.89	106.67
108	110.69	111.8	107.04	108.73	111.12	109.89	110.83	109.8	111.5	111.86	110.15	111.03	111.57	113.56	109.6	110.67	109.69	112.01	109.32	110.18	111.63	111.77	110.57	111.16	110.85	109.34	109.02	111.65	110.77	110.83	111.13	109.21	109.12	109.04	110.22	111.26	109.08	110.59	110.35	109.34	108.78	112.18	108.34	108.19	111.26	109.63	110.45	109.85	109.86
112.27	110.65	109.93	111.66	113.02	108.77	109.48	110.49	111.79	112.02	110.04	108.88	110.03	110.82	109.17	110.32	108.15	110.72	109.78	113.05	108.84	112.56	110.89	109.96	110.03	111.52	111.86	110.39	110.53	110.13	110.93	112.45	110.7	110.29	112.61	110.55	111.4	111.63	109.18	109.51	110.85	113.53	111.47	108.1	107.19	112.42	109.97	113.19	110.6	109.12
105.83	106.68	107.32	108.02	107.35	108.34	108.11	106.06	106.35	105.89	106.19	106.36	106.1	105.1	106.16	105.84	106.72	105.57	107.2	107.83	106.38	105.9	106.84	106.72	107.55	105.93	105.85	103.25	105.5	107.49	108.84	106.63	105.95	107.46	105.45	106.58	105.05	104.95	106.74	106.03	104.97	105.58	108.46	105.39	106.33	108.5	106.59	108.54	107.5	106.16
107.77	107.11	108.85	109.87	107.42	111.39	110.21	108.53	106.9	110.04	109.42	110.43	106.67	108.79	108.76	109.04	109.39	109.34	107.61	108.28	108.98	109.28	107.69	107.76	108.73	108.23	108.54	108.61	110.85	112.24	106.59	108.63	106.33	109.69	108.36	110.09	107.87	108.6	105.57	109.64	105.73	109.57	108.56	107.1	107.92	109.05	109.79	110.28	109.14	108.02
106.62	109.09	108.9	105.78	105.14	106.48	107.51	107.41	109.36	108.69	106.79	108.24	108.69	108.94	108.17	106.82	107.03	106.73	109.99	108.78	106.81	107.06	106.04	108.34	107.54	106.31	108.67	108.38	107.45	109.84	107.04	109.23	110.67	106.81	108.28	107.15	108.42	109.16	108.05	106.71	108.72	107.68	110.11	106.14	108.53	109.39	106.82	109.18	107.49	110.08
107.88	108.92	106.22	105.58	104.99	104.45	104.76	106	105.71	106.98	105.75	105.68	106.29	107.56	105.32	108.68	107.25	106.02	106.43	106.34	106.02	107.31	106.11	105.59	108.01	105.21	104.82	106.52	106.25	105.2	105.33	104.66	105.38	104.93	103.98	106.84	105.4	106.41	105.92	108.19	107.32	107.99	105.01	107.7	102.83	105.66	106.1	107.32	106.83	104.3
105.26	106.51	104.15	104.43	105.04	104.77	102.77	106.31	101.66	106.24	105.45	103.96	103.34	103.81	105.56	106.14	105.63	107.29	105.59	106.83	105.98	106.89	104.75	104.22	107.11	104.65	105.42	106.38	103.78	106.58	105.31	106.76	104.19	106.83	104.83	105.79	105.9	103.55	107.3	106.46	106.37	106.08	107.06	104.21	108.72	104.04	106.63	103.13	106.57	107.95
107.9	107.56	107.01	107.8	108.46	110.72	109.52	106.96	104.59	107.31	108.11	107.66	105.22	109.43	109.82	107.7	107.73	107.37	106.62	110.11	107.97	106.69	109.4	108.6	111.55	107.42	108.58	108.6	108.21	110.11	107.56	109.45	108.8	109.06	107.81	108.22	107.42	109.29	107.26	108.78	106.67	108.09	108.57	108.93	110.73	106.52	109.13	108.68	108.71	107.02
106.34	106.23	105.83	105.41	104.45	105.59	104.25	106.96	105.58	103.6	108.37	103.23	105.02	107	103.19	106.49	105.8	106.05	106.13	105.49	105.76	102.4	108	103.35	105.5	106.97	106.29	106.47	105.41	102.29	105.25	105.37	107.7	108.18	105.95	104.25	105.87	105.1	108.63	105.81	106.31	105.7	105.46	105.68	104.14	106.12	106.32	105.31	105.35	104.99
105.06	106.23	104.07	104.76	105.95	106.29	106.69	102.83	103.53	107.58	107.84	106.73	104.51	104.93	105.79	104.43	105.33	104.66	105.62	103.87	104.68	104.35	106.72	106.53	106.05	105.84	104.06	107.11	105.65	105.72	105.63	105.46	104.78	107.76	105.66	106.92	105.3	103.85	106.47	103.83	103.69	105.7	104.75	106.5	105.4	108.05	105.67	107.28	104.44	105.36
112.03	110.3	110.94	112.71	110.6	109.28	110.19	110.37	112.57	110.17	110.01	107.99	108.41	108.4	110.85	109.41	111.3	111.44	110.54	110.15	109.47	111.02	112.03	110.68	113.21	111.1	107.97	109.91	108.61	110.11	110.55	108.99	108.21	109.84	111.22	108.94	108.97	109.79	110.62	111.37	112.69	109.43	111.78	110.81	110.79	109.29	109.88	111.08	109.17	110.5
97.82	99.605	99.691	99.857	101.52	97.279	102.74	97.591	99.124	98.939	98.506	98.682	102.27	99.97	100.93	97.75	98.049	98.401	99.069	98.855	99.392	100.73	97.13	99.954	99.408	99.086	99.54	99.745	99.84	97.721	97.404	98.348	99.025	98.773	97.285	98.213	100	101.97	97.73	95.975	100.46	99.569	99.699	100.27	100.43	99.027	98.702	99.435	96.37	100.29
110.65	109.13	110.36	112.06	112.5	109.51	110.39	110.14	109.82	110.26	112.07	110.78	109.73	109.62	109.35	111.4	112.63	110.1	110.84	110.96	110.33	111.22	113.01	109.32	110.54	110.36	109.07	109.16	110.91	111.02	110.82	110.03	112.72	110.6	109.13	112.07	111.12	109.64	108.29	109.29	110.89	109.14	109.99	108.37	110.98	109.55	109.48	111.47	108.77	110.03
103.69	105.72	107.04	106.68	105.72	104.83	106.22	105.43	105.11	107.01	106.49	108.41	107.98	106.68	106.29	107.17	106.96	106.85	106.55	108.77	105.57	105.28	107.75	106.43	105.69	105.07	105.58	105.99	105.26	105.18	103.65	105.05	105.28	106.96	104.05	103.84	107.02	106.68	106.25	105.42	106	106.07	106.57	104.84	103.52	103.59	106.24	106.58	103.08	105.51
108.13	109.06	108.31	107.68	108.91	110.34	106.67	108.43	106.97	107.1	109.36	106.43	106.78	106.04	109.62	107.34	107.6	108.96	109.26	109.17	108.03	109.84	109.54	107.27	108.38	105.93	109.1	107.17	109.71	107.21	106.81	107.93	107.57	109.22	107.1	110.97	107.66	107.56	109.06	103.71	110.48	106.1	108.08	108.52	109.65	106.36	107.78	108.04	108.28	109.57
107.53	108.4	105.87	105.69	107.27	103.63	105.24	104.79	105.23	105.67	105.63	106.62	105.96	107.22	105.1	104.38	106.64	106.63	107.88	103.76	103.79	103.62	106.71	103.11	107.47	106.29	104.23	104.8	106.07	102.53	102.71	107.33	108.21	104.87	107.28	104.24	107.72	106.27	106.99	102.51	103.2	106.75	104.68	104.1	103.96	106.75	106.43	105.88	104.87	104.06
112.04	110.49	110.96	109.76	109.78	111.07	111.94	111.53	109.12	110	109.66	109.58	109.5	111.73	111.43	109.22	110.81	111.96	108.79	111.49	113.18	109.22	111.3	111.3	111.73	111.45	110.55	109.75	110.36	109.58	110.97	108.68	108.43	110.39	112.18	111.41	111.33	113.21	110.92	111.69	109.68	109.57	108.31	109.68	111.19	111.14	110.02	109.96	109.13	107.72
105.34	105.88	106.05	103.89	104.94	104.42	105.03	106.25	105.21	106.31	105.48	104.32	107.67	105.4	105.35	103.49	106.62	106.8	106.32	105.49	105.14	105.19	105.41	104.71	105.54	104.96	105.84	104.53	105.79	106.1	104.81	104.99	108.33	105.54	106.6	105.35	105.79	104.36	105.87	105.35	105.93	107.02	106.76	105.35	103.98	105.77	106.43	105.51	106.76	105.47
107.13	104.74	106.17	104.29	106.48	106.08	108.6	105.35	104.38	105.03	106.54	106.02	105.98	107.05	107.08	104.59	105.33	106.46	107.97	104.71	104.65	103.2	107.77	104.24	106.72	104.07	105.02	105.17	103.85	105.94	104.93	105.25	106.85	105.6	107.01	107.4	107.02	104.19	103.45	103.08	102.55	105.11	106.15	103.77	104.42	105.55	106.85	106.31	106.27	103.78
99.662	98.648	101.11	99.71	100.79	102.82	99.428	101.92	98.074	102.06	101.98	100.14	101.34	100.72	101.82	98.486	100.52	99.236	100.13	98.086	101.04	102.06	100.62	99.513	100.23	101.13	100.29	100.97	100.85	99.654	101.21	101.97	98.949	100.1	102.54	100.89	103	99.781	102.8	99.835	99.075	103.3	102.98	103.24	100.76	99.072	100.45	100.55	99.48	99.639
109.73	108	109.06	109.46	107.97	107.69	110.14	110.78	107.38	106.36	107.03	108.96	107.17	106.74	109.7	106.71	108.35	108.28	109.5	107.46	109.02	109.11	107.36	106.28	107.85	109.01	105.8	110.39	109.06	107.99	110.41	108.47	107.75	108.15	106.55	108.17	105.57	107.08	111.47	109.33	107.46	109.56	109.19	108.39	110.42	106.5	108.04	109.12	106.07	108.82
109.14	110.17	106.37	106.82	109.72	109.16	109.42	108.21	108.27	107.39	110.88	107.59	106.79	105.43	108.5	108.36	107.5	108.52	109.22	109.6	105.08	108.92	106.88	106.28	107.76	107.44	108.49	108.58	107.12	109.24	108.59	107.19	107.65	108.45	106.34	107.27	108.17	109.8	106.63	107.73	108.14	108.45	106.46	107.35	106.53	107.28	110.19	106.15	108.19	107.74
107.06	112.23	109.17	109.42	109.59	107.8	107.39	107.82	109.37	107.45	107.03	109.11	108.77	108.12	107.61	110.06	107.97	108.44	107.75	110.73	109.19	108.32	109.45	108.64	109.41	108.16	106.51	108.22	108.26	108.82	107.77	107.59	107.33	107.34	108.25	108.42	108.23	110.45	109.59	107.54	110.36	108.15	109.77	109.03	106.56	109.41	108.88	111.4	107.45	108.04
107.67	108.11	109.92	110.39	108.32	109.1	109.15	109.5	110.09	108.64	108.36	107.23	108.17	107.41	108.53	109.42	109.15	108.61	109.97	107.56	109.11	109.02	106.28	107.94	108.85	106.77	108.07	107.48	107.1	107.16	109.51	107.3	108.36	106.94	108.35	109.41	107.05	109.28	107.9	108.86	108.66	107.94	105.71	108.25	107.24	109.32	109.68	109.82	109.78	108.43
109.2	111.2	112.36	112.63	110.2	111.03	110.34	110.41	110.12	111.26	110.03	108.49	113.22	110.38	111.7	110.44	110.04	109.69	111.08	110.64	109.91	110.63	111.32	108.59	110.76	110.8	112.84	109.29	110.53	111.78	110.81	109.37	110.97	110.42	109.45	109.89	110.73	110.56	109.84	110.65	110.34	109.67	109.18	109.8	110.84	108.77	108.73	110.77	109.11	112.02
107.8	107.89	108.3	107.24	106.06	108.83	107.77	108.21	107.28	108.2	107.84	109.34	109.82	107.74	107.71	104.34	108.28	107.89	107.11	107.81	106.85	109.14	109.78	108.79	106.57	106.89	107.93	107.12	107.08	107.49	107.09	106.5	109.13	110.01	107.9	108.52	106.62	109.33	109.04	108.4	105.87	107.54	109.08	106.9	108.7	107.01	107.63	110.07	108.92	107.07
105.89	106.77	107.02	107	106.79	105.76	106.16	104.42	106.11	106.62	108.13	106.46	107.76	105.9	106.44	107.14	105.9	107.08	106.14	104.97	105.66	104.1	105.57	106.61	106.87	105.77	106.75	108.77	106.5	105.38	106.22	105.21	108.24	105.89	107.64	107.95	102.73	106.91	104.4	107.6	107.2	104.72	108.85	106.92	105.29	106.84	106.32	104.72	105.24	105.93
102.89	106.58	105.77	104.8	103.09	105.39	107.12	105.58	105.12	105.34	104.8	103.43	104.88	105.92	104.49	105.21	106.47	107.09	105.72	105.41	108.62	109.89	106.3	104.57	105.59	106.7	103.28	105.75	104.99	105.32	106.09	107.11	105.5	105.4	108.36	106.27	105.74	105.81	106.27	103.11	105.95	106.78	106.41	105.98	106.28	102.6	106.01	106.85	103	107.42
106.62	107.07	106.15	107.58	106.47	105.8	106.31	105.74	108.09	107.33	106.94	106.59	108.75	104.33	106.78	106.11	106.93	108.94	105.36	107.95	106.71	104.06	103.65	106.75	105.24	106.2	108.17	107.75	105.36	108.59	104.43	106.35	106.24	105.11	107.61	106.26	107.05	106.63	104.33	105.78	105.2	104.93	107.51	104.85	106.28	105.65	108.1	106.2	105.34	108.54
106.05	106.9	104.75	105.82	107.44	101.22	104.35	107.91	105.72	102.6	108.99	105.63	106.18	105.3	106.18	104.89	103.96	106.73	105.46	105.18	104.02	104.11	105.18	105.37	105.93	104.49	103.32	105.52	108.48	103.55	104.27	106.19	105.19	106.46	105.48	105.18	105.89	105.1	106	105.36	104.71	104.38	106.22	102.5	106.1	105.67	104.96	105.39	106.07	106.8
106.81	106.71	105.97	105.6	103.89	105.69	105.57	105.8	104.7	107.11	104.91	103.94	104.37	104.35	104.85	104.88	105.54	106.2	105.13	104.16	106.17	105.29	103.62	107.38	105.39	106.29	105.93	108.07	106.77	104.2	105.14	104.78	106.18	105.25	106.84	105.05	108.43	106.5	106.72	105.18	105.02	105.77	106.56	104.83	104.65	105.06	107.48	105.3	106.33	103.65
109.16	108.85	109.54	106.7	108.65	107.7	107.3	107.57	110.03	109.79	108.02	108.94	108.2	109.55	108.81	107.69	107.35	106.12	106.55	108.51	108.02	107.55	104.74	106.62	107.75	108.47	105.01	109.06	106.9	106.1	108.52	106.51	107.63	106.96	106.64	108.26	109.5	105.95	108.67	106.78	110.09	109.95	109.95	106.3	108.07	109.43	106.38	107.3	108.86	105.42
107.67	105.24	106.74	104.52	104.63	104.72	106.46	103.7	104.28	106.02	104.85	105.31	104.69	105.32	106.14	103.43	105.31	105.67	104	106.91	104.18	104.96	105.96	102.99	106.05	106.08	106.94	106.37	105.71	104.92	107.31	105.26	106.45	104.48	105.61	105.94	104.9	106.76	105.7	105.08	104.87	106.07	106.34	105.22	105.68	104.74	105.27	105.21	105.98	107.53
106.24	104.55	105.84	106.88	106.44	104.58	105.77	103.46	106.78	107.17	107.1	104.63	104.33	105.61	105.58	106.05	108.06	106.59	106.94	106.87	106.91	105.71	106.63	106.75	105.8	104.22	105.51	104.61	107.2	105.93	106.22	103.51	105.96	104.04	105.57	107.2	104.88	107.07	102.95	105.82	106.5	108.14	103.16	106.24	104.76	104.44	107.67	105.9	106.42	105.63
98.385	98.383	98.564	95.869	94.73	96.538	99.303	98.857	99.472	95.52	98.639	98.857	98.91	98.448	95.644	98.46	97.041	95.335	97.501	96.745	96.281	97.76	98.487	98.102	99.868	97.968	96.728	99.634	98.8	100.32	98.428	98.324	98.45	97.86	97.313	101.29	97.86	100.03	97.886	100.23	97.475	97.399	99.518	94.706	99.125	98.07	99.255	100.18	98.735	100.53
98.517	99.169	97.014	98.186	97.091	96.555	99.269	96.78	97.302	96.096	95.753	98.983	97.811	97.492	96.727	99.882	97.566	97.661	97.271	97.036	98.405	98.766	98.013	99.503	97.896	98.699	97.999	98.689	98.652	98.449	99.494	96.7	100.39	95.987	99.176	96.479	99.484	97.084	97.546	97.377	100.36	97.518	99.456	98.213	96.014	99.114	97.342	98.819	98.605	101
105.38	107.2	105.97	103.31	108.13	105.65	105.51	104.65	105.7	106.89	105.42	106.05	105.62	105.53	108.12	108.62	106.23	107.46	105.6	108.35	105.21	107.2	106.4	106.39	108.03	106.94	110.81	107.05	106.51	104.95	106.45	106.24	106.47	105.06	104.93	108.54	106.82	105.54	103.73	106.21	104.05	107.62	106.03	103.74	105.21	106.25	105.47	105.76	106.28	107.17
108.25	108.09	105.73	109.17	107.2	109.39	108.16	110.74	108.64	107.63	107.76	107.9	108.26	106.61	108.37	107.77	107.11	108.36	110.59	109.69	108.85	106.69	108.38	107.72	110.53	105.84	109.26	109.27	106.73	109.35	109.58	106.55	109.41	108.34	107.37	108.27	111.35	108.52	109.16	108.58	107.46	108.95	108.45	108.52	106.63	108.8	110.25	107.48	110.47	107.56
102.46	104.03	105.15	105.41	105.8	105.44	103.81	106.07	105.11	104.13	105.74	107.43	104.39	102.29	106.87	104.12	104.22	105.94	106.5	103.6	106.03	106.35	104.93	105.69	108.47	106.83	107.12	107.22	104.78	105.87	104.25	105.86	104.87	106.69	104.53	105.45	105.06	103.86	103.41	104.54	105.68	105.65	108.37	107.05	104.2	105.73	105.86	106.33	105.94	103.88
100.83	100.3	99.471	97.913	98.706	102.13	99.675	101.2	99.748	100.68	100.8	98.682	100.56	102.41	102.13	101.31	99.98	101.05	101.31	101.14	100.51	99.953	99.724	101.98	99.156	103.35	100.69	100.29	99.352	101.55	99.78	98.349	102.14	101.55	100	101.96	99.795	102.03	102.36	100.64	102.52	101.03	101.89	101.8	102.83	101.36	101.11	101.05	100.87	102.21
105.94	106.57	105.57	106.78	105.58	104.44	106.8	106.81	103.92	105.39	105.32	104.61	103.39	106.92	107.39	106.37	105.46	105.83	105.78	105.77	102.72	105.83	105.91	105.8	105.25	105.55	105.33	106.05	107.34	105.18	104.49	106.73	107.17	106.16	106.02	106.48	105.44	106.84	105.7	104.34	105.52	105.61	106.35	107.67	105.13	105.21	106.01	106.19	104.62	108.17
102.28	106.66	105.28	107.32	106.09	105.37	106.33	105.92	104.84	104.87	104	105.73	105.77	105.12	104.04	106.32	106.62	106.08	106.82	107.94	103.35	106.98	105.97	105.15	103.85	104.65	104	106.21	104.08	105.57	105.08	107.03	105.43	107.88	103.2	105.2	105.37	107.04	103.84	105.34	103.82	106.33	106.5	105.66	105.18	103.25	104.4	106.67	103.35	105.31
106.57	108.44	105.63	105.73	105.35	105.35	104.53	105.57	105.29	107.16	106.14	107.69	103.5	106.02	105.87	108.04	108.08	107.29	106.8	106.44	106.77	106.63	106.9	107.19	104.37	105.19	105.54	108.25	104.66	105.92	109.41	105.65	105.03	107.57	105.63	108.62	106.35	107.62	107.67	106.41	105.08	105.2	104.24	105.04	106.14	105.59	108.07	105.98	106.23	107.85
105.12	105.78	104.08	106.48	106.73	106.09	107.79	104.93	104.86	106.26	105.91	106.05	107.1	104.46	106.41	105.21	105.15	105.99	106	104.38	106.29	105.9	105.98	105.65	107.59	105.02	105.75	105.11	106.3	105.18	105.46	106.46	106.13	105.71	105.05	106	106.79	106.1	105.6	106.83	104.18	103.98	103.11	103.84	105.64	104.35	107.7	103.59	104.22	106.07
107.76	108.6	105.09	105.5	110.28	108.67	109.23	107.63	108.55	106.98	106.44	109.24	109.43	109.06	107.45	108.91	107.39	107.61	108.45	109.04	107.74	107.34	108.31	107.15	106.56	106.37	109.23	107.41	107.63	109.09	111.05	109.45	106.84	109.7	109.94	109.65	107.29	106.19	106.66	109.87	108.61	108.61	108.55	108.07	108.01	107.65	109.97	106.73	111.75	108.46
106.8	106.68	106.31	107.52	104.24	106.02	105.25	104.15	105.62	103.72	103.91	105.55	107.67	105.73	105.95	103.28	105.65	103.64	105.44	105.62	106.08	103.65	105.27	106.15	105.72	104.58	103.22	106.36	105.42	107.99	104.38	106.66	105.57	105.14	107.28	104.47	106.93	105.11	105.14	108.72	104.08	105	105.1	106.03	106.44	106.95	108.5	105.72	106.18	105.17
98.869	100.03	101.23	100.27	100.23	100.38	100.68	100.22	96.947	100.2	99.239	100.91	98.757	100.49	101.53	101.24	102.07	99.594	98.645	99.42	100.38	100.27	103.04	97.833	100.62	101.82	99.72	101.19	99.509	100.73	98.925	102.51	100.86	99.342	98.439	99.996	99.017	99.399	101.06	102.16	98.785	99.014	102.08	100.46	99.361	99.545	99.463	101.47	100.08	103.62
109.95	106.87	108.84	107.65	106.31	107.61	108.74	107.64	108.48	106.24	107.18	107.01	107.43	106.87	108.43	108.22	108.37	108.13	106.21	107.35	107.46	107.62	107.55	106.11	109.51	108.26	106.34	105.58	106.63	108	108.83	107.45	104.83	109.68	107.21	109	108.37	108.3	107.53	106.98	108.99	109.86	106.83	104.86	106.8	110.48	106.84	107.36	106.82	108.62
107.99	108.72	109.78	107.49	108	109.46	110.53	107.99	108.17	107.68	107.36	110.92	108.7	105.19	107.62	106.23	105.72	107.8	106.5	107.58	106.72	108.03	107.29	107.03	107.81	108.15	108.21	107.12	107.93	106.55	107.77	105.7	108.34	107.48	108.29	107.04	106.09	106.87	107.94	108.14	108.99	107.62	108.86	109.02	110.16	105.95	108.66	108.15	108.17	107.45
100.73	100.32	101.86	99.472	99.816	101.76	98.831	101.08	100.37	102.25	99.601	99.713	100.45	102.72	100.02	100.6	99.426	101.15	101.38	99.952	99.286	101.19	99.316	99.564	99.779	103.59	100.02	101.64	101.43	98.478	101.33	99.995	99.34	99.837	100.62	102.32	100.17	100.59	101.72	100.2	100.31	100.89	99.279	101.32	99.047	99.658	100.19	103.18	103.68	100.82
106.71	106.53	105.48	106.82	106.97	107.23	104.26	107.75	103.83	107.07	105.18	107.11	105.24	107.42	104.44	104.94	106.22	106.58	105.04	105.28	105.57	107.27	105.03	107.18	106.28	105.48	109.93	104.88	108.12	105.21	105.72	107.42	105.81	106.68	107.2	105.21	106.69	108	106.74	106.67	106.52	104.72	106.92	107.27	105.36	106	106.54	104.94	104.52	106.67
107.16	106.56	104.96	107.38	106.97	107.46	103.55	106.28	104.88	105.08	105.93	108.83	105.92	103.17	106.86	103.34	105.57	104.32	105.18	105.71	106.1	105.31	105.56	105.11	107.08	105.68	105.86	106.14	103.35	103.3	107.03	108.07	108.13	105.57	107.2	104.62	105.81	106.7	106.16	102.8	104.43	105.31	104.57	105.95	105.61	104.89	105.81	104.75	106.44	103.02
103.94	105.14	104.99	105.46	105.3	107.18	106.17	106.21	105.65	105.59	104.87	104.34	105.25	105.36	104.68	105.97	104.37	107.33	104.58	105.37	104.91	107.65	103.73	106.3	105.61	105.63	102.79	107.55	104.06	105.72	104.76	105.81	104.76	104.09	107.21	105.38	105.61	106.26	105.63	108.14	105.53	106.61	104.58	106.73	106.67	106.04	104.22	104.04	106.35	103.81
105.35	107.91	105.08	107.01	105.48	105.81	108.3	105.33	105.79	105.63	106.38	106.51	107.36	106.79	105.8	106.99	107.36	106.31	106.13	108.06	105.8	104.65	107.07	106.25	105.96	104.11	105.54	107.18	107.66	106.99	105.57	105.95	107.71	108.77	103.75	107.19	103.76	106.38	107.65	106.21	108.1	107.42	105.65	106.76	106.69	108.35	105.02	108.82	104.43	106.2
109.61	111.26	110.17	110.49	111.5	111.04	109.55	110.23	110.85	112.93	110.71	107.58	112.33	111.02	111.04	111.31	109.14	110.91	111.56	110.27	110.95	113.28	109.82	108.84	110.16	110.07	111.58	110.11	112.6	110.36	111.3	111.03	111.18	111.92	113.66	110.76	107.65	111.88	109.18	112.71	111.56	109.73	109.06	112.55	110.23	112.56	112.89	109.8	112.26	112.4
96.742	98.759	97.754	96.129	98.645	100.17	100.13	100.02	97.603	99.874	96.336	98.134	100.95	96.538	98.585	98.934	97.489	99.668	98.922	99.934	99.596	98.419	98.978	101.48	98.35	101.57	96.959	97.373	98.049	96.806	97.08	98.659	98.184	99.049	99.981	98.606	98.249	95.313	98.356	98.552	99.073	99.266	97.506	97.734	100.08	96.789	97.081	96.991	96.689	99.297
106.48	106.36	107.56	105.03	105.57	106.48	106.64	106	105.56	107	106.73	106	107.49	104.55	108.26	108.13	106.71	107.49	107.22	108.01	107.49	105.33	108.92	105.75	105.29	107.47	107.05	106.09	108.03	103.96	106.37	106.51	105.65	106.05	104.04	106.86	107.87	107.22	106.53	106.9	107.64	107.23	106.58	107.55	105.57	104.5	105.13	107.05	106.75	105.59
98.61	96.773	97.95	96.309	97.225	99.206	95.271	98.56	98.067	98.599	97.781	97.953	98.611	99.033	97.517	97.709	98.182	98.974	97.419	97.243	98.103	98.826	98.436	97.661	96.449	97.139	97.327	98.257	95.675	95.957	97.334	97.729	98.923	98.593	98.683	98.892	96.39	97.237	98.235	96.978	98.651	97.796	95.745	97.378	97.215	99.238	101.92	97.433	98.393	96.533
109.53	109.34	107.65	110.36	106.85	108.16	109.69	108.96	107.22	108.83	109.1	108.39	108.65	108.27	110.33	110.15	106.26	109.22	107.65	108.94	106.18	108.13	108.42	111.27	108.13	107.18	106.98	108.75	106	107.91	109	107.79	108.64	106.12	105.67	105.46	109.95	107.34	109.56	107.41	105.85	108.66	108.47	106.04	110.39	107.41	111.99	109.13	107.67	111.78
107.47	105.97	107.39	107.81	104.19	104.34	107.05	106.66	106.21	105.97	104.86	104.29	107.17	106.33	106.88	105.79	106.77	105	106.42	104.94	106.2	105.24	104.65	104.84	107.32	106.71	105.29	105.8	104.93	104.82	106.57	105.72	106.25	106.41	103.22	103.44	103.5	106.29	106.8	106.51	103.69	104.39	107.85	104.63	103.22	105.7	103.72	105.82	106.06	104.51
107.21	110.05	107.49	107.36	105.11	106.6	108.98	107.48	107.65	108.08	106.4	105.51	106.4	108.29	109.02	107.37	109.77	106.16	109.22	108.08	109.75	108.24	106.82	109.88	108.35	107.6	106.7	110.81	107.85	107.14	108.59	108.43	110.06	108.97	107.23	107.53	106.16	107.95	107.8	108.59	105.58	106.92	106.63	108.52	108.97	108.05	107.69	108.05	106.71	108.98
106.29	105.39	105.91	106.42	106.78	104.97	106.95	105.13	106.83	105.47	104.29	108	106.12	106.67	105.71	105.91	103.92	104.51	105.6	105.69	104.59	103.75	106.71	104.3	104.49	103.2	104.73	105.73	104.2	102.77	104.99	104.67	107.07	103.88	103.39	107.29	101.7	106.41	107.88	106.19	105.41	104.14	105.07	105.5	107.63	106.23	104.16	104.78	105.39	105.77
96.533	96.151	97.118	96.66	97.488	96.502	100.07	98.353	96.045	98.432	97.584	99.103	99.548	101.58	99.286	97.659	97.608	98.71	100.69	97.004	97.475	99.514	98.819	99.711	96.723	96.481	99.053	98.689	96.87	97.175	99.447	97.672	100.1	96.317	100.17	98.457	98.445	98.492	97.41	99.288	99.563	98.665	97.913	98.331	99.409	99.354	96.905	98.82	97.95	99.493
99.791	98.719	97.043	98.312	96.617	97.587	99.766	99.427	99.339	96.138	97.145	96.846	98.992	98.917	98.994	97.376	95.635	96.177	98.369	98.727	97.864	98.734	97.689	98.597	98.518	96.466	99.243	98.737	99.433	97.839	99.862	100.26	97.255	99.364	98.649	98.79	98.459	98.768	96.276	97.315	99.154	97.415	98.324	97.844	99.694	97.768	98.007	98.867	97.457	96.949
107.86	107.44	107.86	108.81	107.84	107.73	106.56	107.49	109.19	106.73	109.87	110.51	106.48	109	110.2	108.71	109.43	108.58	108.72	106.68	107.98	109.48	108.34	108.45	108.75	105.7	107.68	110.39	106.29	109.18	107.96	110.23	109.96	110.35	109.15	109.62	107.06	108.18	109.41	110.61	109.6	105.64	105.89	108	108.3	108.8	110.06	106.8	108.14	107.25
106.21	106.21	104.6	106.63	106.26	105.84	105.97	107.25	105.83	105.84	106.49	104.75	105.73	107.01	106.79	105.75	103.64	105.52	104.63	104.71	105.16	106.08	105.46	104.35	108.24	105.16	105.31	104.83	105.33	106.13	105.57	104.92	107.28	107.15	104.79	105.23	104.1	105.45	105	104.64	105.54	103.28	106.06	106.42	106.32	103.5	106.66	108.34	105.14	104.25
109.11	110	107.41	110.45	108.61	106.96	107.53	108.34	107.71	106.74	106.33	108.89	107.97	107.25	106.6	109.5	110.03	108.57	108.11	110.82	108.26	108.41	109.74	108.93	109.69	106.35	106.12	107.13	105.99	108.5	106.24	108.88	108.88	110.7	109.31	108.4	109.21	107.15	109.39	110.01	107.56	109.21	107.95	111.02	106.7	110.2	107.07	108.75	107.81	108.71
105.39	106.22	106.73	105.25	104.92	105.39	108.23	107.9	104.44	104.69	106.67	104.95	104.36	104.39	105.62	107.26	104.5	105.79	104.28	105.74	105.48	105.07	106.38	105.38	105.05	105.43	105.92	106.2	106.46	105.16	105.2	105.46	105.16	105.3	105.33	106.33	106.36	106	105.36	104.58	106.28	105.18	103.9	105.43	107.26	106.22	104.2	106.14	105.05	105.16
109.56	107.22	109.05	106.43	106.63	106.85	106.98	107.98	107.26	109.01	106.6	107.34	107.96	105.63	106.27	109.78	107.23	107.26	107.68	107.74	107.45	107.4	106.98	107.83	107.89	107.77	106.42	108.55	106.93	107.17	110.73	108.25	106.01	108.6	108.77	106.4	107.32	108.16	107.16	106.37	106.67	107.61	109.79	108.83	108.48	106.05	109.31	110.31	109.62	106.36
107.02	105.4	104.89	105.39	105.83	105.53	103.88	107.73	105.86	105.41	103.84	103.29	106.2	106.93	107.6	106.27	105.9	108.36	105.38	107.74	108.43	107.33	105.27	104.25	104	107.57	105.16	103.79	106.01	104.47	105.6	105.89	103.11	105.69	105.82	106.8	105.03	106.5	107.76	107.07	106.39	106.18	105.27	107.33	103.36	105.97	106.08	105.33	104.57	107.63
106.01	107.16	108.31	108.64	106.9	106.03	103.76	106.02	108.45	107.46	105.3	106.2	106.05	107.44	105.3	106.12	106.75	107.16	108.32	104	107.43	105.25	105.47	107.24	105.22	104.54	107.58	108.03	105.12	106.53	107.22	106.01	107.01	104.66	105.79	106.41	108.19	107.41	106.39	107.84	107.73	104.41	105.34	105.28	107.25	105.8	106.12	108.11	104.89	106.74
101.74	100.63	102.26	101.9	102.64	103.52	102.74	102.72	103.77	103.87	104.25	102.64	101.13	103.05	101.59	102.9	103.66	103.97	101.59	101.09	103.4	105.25	101.74	102.67	104.26	103.67	104.27	102.01	103.9	102.97	103.29	100.38	104.4	103.37	102.37	103.4	103.71	102.52	101.88	103.5	105.02	101.64	101.51	105.43	104.27	100.46	105.12	102.86	102.73	103.65
101.19	97.234	101.34	99.65	97.399	99.541	97.92	101.06	100.07	99.439	98.04	99.971	97.331	99.809	100.06	97.921	98.923	99.254	98.83	99.512	101	101.46	99.626	98.982	100.9	99.453	100.82	97.475	99.791	100.1	100.32	97.417	98.297	99.201	99.341	100.36	98.589	100.55	100.59	99.295	100.04	98.344	98.187	100.61	101.06	100.15	97.405	98.426	100.05	97.485
103.68	107.22	104.34	106.63	104.95	103.95	103.42	107.22	107.34	106.8	107.15	106.45	107.8	105.86	105.33	107.02	105.49	107.64	107.18	107.41	105.14	103.97	104.36	105.31	106.28	104.66	107.36	106.97	105.04	107.41	105.1	105.9	104.24	107.37	104.12	107.11	105.92	106.25	104.02	104.81	104.71	105.02	104.09	105.26	105.53	106.48	105.58	108.59	108.22	106.84
108.72	108.99	106.66	106.74	108.51	110.11	106.06	110.32	107.34	106.25	108.85	107.71	107.28	107.76	108.18	107.76	109.89	108.71	108.81	109.32	107.44	107.48	108.39	108.31	105.76	106.02	106.91	107.71	109.92	107.85	106.78	108.74	109.31	108.65	106.42	106.88	109.49	105.41	109.25	107.85	106.85	108.53	109.92	110.04	107.56	108.97	105.69	106.76	108.41	107.04
101.05	100.83	99.133	100.32	98.925	103.15	98.78	100.85	96.53	97.546	99.023	96.912	100.87	98.646	99.438	98.285	99.117	97.669	98.233	97.85	100.61	101.13	97.212	98.623	99.212	97.923	101.94	100.15	99.623	99.647	98.276	98.165	99.2	95.749	101.57	99.357	99.357	101.71	97.34	98.154	101.28	98.962	98.867	99.363	97.82	99.404	98.738	100.59	97.813	95.971
106.25	109.52	109.24	105.64	105.78	109.28	108.52	107.41	107.98	109.44	108.15	107.62	107.75	108.29	107.56	106.67	106.17	106.14	107.96	107.03	107.84	106.44	105.86	106.46	108.47	108.68	107.7	106.99	109.92	107.19	109.71	107.66	106.49	108.31	107.1	106.63	109.03	107.45	107.55	106.51	107.4	109.79	108.82	109.6	106.34	106.96	107.62	109.29	106.52	108.36
105.39	102.63	106.69	103.13	104.32	103.88	106.55	105.17	105.61	105.8	107.28	104.34	104.14	105.37	106.81	105.32	104.88	104.5	104.82	103.43	105.51	106.08	107.84	105.95	107.46	105.58	104.12	107.32	104.91	106.82	104.86	104.17	104.92	106.34	104.9	106.26	108.39	105.22	106.6	107.4	104.21	105.66	104.01	108.11	108.17	105.72	105.81	106.91	102.08	104.96
108.96	111.52	109.91	110.43	110.62	110.48	109.62	110.24	109.84	109.68	109.56	112.2	111.12	108.25	110.56	113.11	112.52	109.44	108.72	111.06	112.33	110.35	109.89	111.71	111.72	111.34	110.28	111.88	111.3	109.41	109.28	109.17	110.69	110.87	112.61	109.43	110.39	110.33	111.7	108.82	111.23	109.84	109.07	108.88	110.86	109.78	111.03	112.22	109.68	111.74
109.71	108.61	104.47	105.35	108	108.48	108.29	107.21	108.98	107.35	106.05	108.1	107.59	109.35	109.23	111.39	104.89	105.65	109.03	106.96	107.84	107.85	107.71	108.62	110.49	107.44	106.19	107.35	110.99	110.91	107.61	110.7	109.82	110.45	110.04	108.55	106.89	106.66	109.43	108.32	107.5	109.36	108.15	106.49	107.75	110.35	108.34	107.54	107.59	109.11
109.31	108.39	107.73	107.78	109.13	106.14	106.14	105.36	106.35	109.5	107.92	110.85	105.97	108.44	107.95	107.63	110.23	105.67	109.5	110.45	107.18	106.88	107.26	107.89	108.42	108.66	108.28	108.34	109.09	105.63	107.76	106.13	105.74	108.81	109.01	109.44	109.2	108.79	107.81	107.21	105.13	108.98	106.82	107.18	109.04	107.69	107.04	108.66	108.82	105.99
108.01	107.8	108.53	109.71	107.87	108.71	107.56	104.41	108.48	110.45	108	104.46	108.2	107.56	107.66	107.67	109.6	108.21	108.04	104.8	109.44	108.39	109.73	109.05	108.12	107.89	105.68	107.56	107.37	107.66	110.11	109.7	107.12	109.73	107.89	106.89	106.18	108.42	107.41	108.63	108.39	107.88	107.66	106.97	109.52	107.55	109.8	104.83	107.06	109.63
99.817	98.185	100.14	99.59	99.184	97.201	99.635	94.553	98.43	99.659	100.55	96.729	99.017	99.567	97.72	96.818	96.933	97.522	98.631	96.344	97.188	97.521	95.436	95.911	98.147	98.573	98.23	98.824	97.708	97.314	97.69	98.769	96.562	96.048	97.038	98.392	100.24	99.066	98.99	97.099	97.839	98.663	97.847	96.535	97.094	96.174	98.555	97.504	98.893	100.15
99.369	99.831	96.389	101.52	99.263	100.49	98.181	98.115	98.53	100.03	98.237	97.595	99.794	97.886	96.662	97.004	99.193	97.457	96.888	101.62	100.24	98.431	98.538	96.912	99.193	99.043	97.478	96.985	99.223	99.211	97.816	96.606	97.714	96.645	98.809	98.357	98.044	95.617	99.635	99.96	97.442	99.362	99.201	100.61	98.617	99.775	98.956	97.318	99.519	97.021
106.04	105.84	104.57	106.71	105.1	105.59	107.37	108.16	106.43	104.83	105.04	107.09	108.12	106.72	105.63	104.9	103.92	104.13	104.65	104.73	105.45	106.74	106.62	104.48	104.96	102.92	106.98	104.53	106.2	106.64	104.3	104.19	107.11	105.91	103.29	106.7	105.43	106.22	105.23	103.94	105.23	106.89	104.48	102.97	105.37	106.24	106.9	106.14	105.64	106.78
109.63	108.46	107.49	109.4	108.94	108.74	106.52	108.03	108.66	108.7	108.72	108.86	110.19	108.73	108.4	107.82	108.17	109.59	108.23	107.21	107.22	110.78	107.63	107.4	107.05	109.76	107.24	107.33	111.28	108.38	110.2	109.34	105.5	107.8	108.11	106.91	107.97	108.25	109.31	110.26	109.06	109.61	110.24	107.75	109.21	108.44	107.46	105.95	107	108.79
106.81	108.82	107.52	106.9	107.5	108.06	107.8	109.58	108.73	106.68	107.85	107.49	108.25	107.65	108.39	108.33	108.12	109.18	109.8	107.92	109.13	109.22	110.03	107.55	110.03	109.46	106.62	108.1	108.76	109.29	108.39	110.22	109.28	109.2	106.92	109.14	109.82	108.21	108.38	108.4	105.57	108.58	108.37	109.15	108.26	109.15	108.89	107.57	107.59	110.19
99.105	99.034	98.919	98.046	96.796	98.362	99.009	98.095	98.334	99.311	99.594	99.057	99.841	99.96	97.926	98.208	100.03	100.67	99.724	99.598	100.24	97.633	99.65	98.641	97.779	101.03	98.336	101.15	99.583	97.74	102.78	100.17	97.721	100.68	97.561	97.09	99.989	100.66	101.39	99.543	97.509	99.216	98.945	97.312	101.14	100.02	99.826	97.965	99.389	97.682
100.92	101.8	101.87	100.81	97.959	100.67	100.35	101.91	102.59	102.09	99.909	100.33	101.5	100.33	103.97	101.3	99.827	99.043	99.234	101.73	102.47	101.28	98.549	102.11	99.093	101.49	102.26	100.11	101.34	100.41	102.14	100.38	101.89	102.38	99.604	101.4	101.54	100.62	104.29	102.43	99.221	100.09	101.58	98.99	99.716	99.866	101.94	101.69	101.12	101.44
104.2	106.1	108.45	106.78	104.99	106.32	108.33	105.49	104.88	105.9	106	106.95	107.65	107.91	106.22	106.96	106.46	103.39	106.48	106.3	107.67	105.76	105.56	107.4	106.85	107.85	105.06	104.86	107.09	107.92	107.8	105.62	107.46	106.56	105.57	107.75	106.07	104.83	107.17	105.84	106.48	107.36	108.24	104.68	107.52	106.45	105.33	105.96	103.97	107.26
96.834	95.841	98.52	99.06	99.88	96.889	96.72	101.05	101.04	97.815	98.929	99.144	96.06	97.521	96.848	97.445	100.15	98.44	96.148	98.047	98.766	98.607	94.886	98.316	96.33	95.915	96.825	98.134	96.23	98.016	97.479	98.48	98.186	98.183	97.502	99.281	98.325	98.785	97.088	97.815	98.805	95.424	99.419	98.341	99.11	97.295	97.764	99.314	97.405	99.015
109.89	109.88	108.44	107.65	108.02	110.76	108.09	107.52	106.99	109.16	110.29	107.67	109	107.52	105.83	108.61	106.69	108.27	108.02	107.01	107.7	105.15	109.31	108.18	107.32	106.81	107.19	109.15	108.54	110.66	107.54	109.12	107.9	109.82	109.31	109.84	106.72	106.97	107.71	109.55	108.71	107.44	109.66	108.03	109.06	107.69	108.3	110.05	108.23	106.95
109.9	111.43	108.55	108.99	110.63	110.21	109.6	109.64	108.38	111.49	110.57	111.25	110.71	109.23	109.38	108.53	110.32	112.04	110.71	111.07	110.2	110.82	110.74	109	109.74	109.6	110.31	111.02	110.7	110.62	112.75	110.99	108.96	111.33	109.55	112.57	111.79	111.24	110.38	108.95	109.65	111.03	111.39	113.86	109.32	112.96	109.36	111.99	110.7	110.07
99.161	97.42	98.762	99.062	96.249	99.243	96.898	99.007	95.723	99.041	96.206	101.78	96.193	97.264	97.679	98.088	97.962	97.946	98.547	95.641	98.028	96.765	97.022	97.745	96.811	99.429	99.029	97.848	95.897	97.847	98.879	96.711	95.795	97.51	96.126	99.402	97.488	98.884	96.845	97.231	97.038	99.373	97.616	97.799	98.621	98.62	96.154	99.291	97.466	97.782
103.66	108.21	103.75	103.74	104.66	104.46	107.67	109.36	107.02	103.69	105.26	105.23	104.65	104.81	103.49	105.3	105.34	107.57	105.94	106.35	105.57	105.53	105.9	106.97	103.13	104.71	103.41	104.4	106.73	105.7	104.56	107.09	103.73	106.32	104.47	103.99	102.2	104.12	103.61	107.14	105.16	103.09	103.51	103.65	103.5	104.37	106.67	105.98	106.15	106.24
105.99	106.97	107.9	108.94	107.25	109.02	107.55	107.18	108.85	106.46	108.08	109.33	109.03	106.64	107.28	108.27	107.99	109.08	109.21	107.32	107.55	108.57	108.71	107.88	108.56	107.44	107.86	107.38	109.24	107.07	107.46	106.55	109.48	107.61	107.78	107.96	108.23	109.86	108.62	109.15	108.25	107.73	107.64	106.52	108.74	106.32	108.79	106.8	109.25	106.45
106.22	107.93	107.85	104.32	106.18	105.95	107.44	102.83	109.15	105.07	103.13	106.96	105.72	106.54	107.95	107.6	105.9	105.91	105.43	105.85	106.54	106.34	106.57	105.55	109.22	106.77	106.1	106.44	105.26	106.32	104.8	106.36	106.29	105.51	106.78	106.53	103.29	107.65	106.41	105.75	104.63	107.63	106.6	106.78	108.79	107.38	105.37	107.5	104.86	105.9
107.24	107.53	109.75	110.91	106.69	108.1	109.14	108.97	108.65	108.24	109.93	107.93	109.45	108.24	108.36	108.84	108.45	108.93	109.12	108.22	108.14	110.99	108.6	107.6	107.82	108.27	110.24	108.55	109.89	109.82	107.79	106.97	110.68	107.35	109.92	108.58	107.66	109.24	107.17	107.31	109.1	107.43	106.01	109	108.89	108.59	108.71	107.75	107.48	106.25
106.71	107.28	105.13	104.61	105.44	104.72	107.31	107.13	104.45	107.58	105.38	106.79	106.49	104.6	104.44	104.41	105.72	107.2	106.92	106.13	106.01	105.99	105.62	103.55	105.96	103.88	105.08	105.03	106.29	106.83	104.9	106.29	107.19	104.88	106.88	106.16	105.66	104.58	106.57	106.06	103.94	105.22	105.93	104.59	105.89	104.63	104.8	105.21	107.1	105.02
108.99	108.38	109.83	112.09	110.99	109.34	110.69	110.43	111.59	111.69	111.37	110.94	109.69	109.45	109.7	110.82	111.03	110.05	111.45	111.22	109.76	111.01	109.22	109.44	110.56	109.67	110.99	109.18	112.7	113.42	111.76	110.91	111.01	113.52	109.92	109.07	110.51	112.64	112.28	107.21	110.45	109.24	113.57	109.77	110.34	112.35	108.32	112.23	111.54	110.14
106	105.28	105.2	105.08	105.61	108.02	106.5	105.2	107.48	105.9	105.95	107.6	106.4	105.34	106.89	104.32	105.1	103.84	105.55	105.95	108.5	106.26	107.13	107.91	106.74	105.89	105.26	106.24	104.43	103.48	108.12	104.86	105.2	105.77	105.68	105.07	106.92	107.35	108.37	105.29	104.99	105.07	105.64	105.81	106.35	106.03	105.13	105.12	105.76	104.61
108.22	106.98	107.18	109.97	107.23	111.22	110.35	105.44	109.89	109.1	108.39	110	108.52	108.88	106.1	107.14	108.04	109.12	106.85	109.33	108.88	107.17	107.87	108.52	105.98	108.64	109.58	107.79	106.95	107.25	107.33	111.95	106.05	107.81	106.68	107.6	109.02	110.37	110.45	107.61	109.34	108.32	108.78	109.05	108.47	110.25	107.91	107.91	106.32	105.34
97.854	101.15	100.71	99.225	102.12	101.22	100.62	101.43	102.06	100.09	100.89	101.77	99.952	101.41	100.64	98.912	101.11	101.36	99.89	100.26	99.935	99.476	98.103	100.64	100.77	99.211	100.43	101.26	98.235	100.69	98.256	102.3	102.2	100.84	100.73	98.981	101.87	101.16	100.63	101.25	101.71	103.25	99.905	100.87	101.99	100.12	101.14	100.48	99.455	100.74
99.231	97.392	99.377	97.157	99.306	99.051	96.885	98.836	99.478	99.269	97.199	100.39	99.963	100.2	96.802	98.79	98.448	98.547	95.141	98.008	99.613	99.745	97.16	98.918	96.835	96.913	97.152	98.167	99.45	95.992	98.357	100.47	97.597	97.302	96.511	96.665	95.716	98.083	100.12	97.691	97.561	98.935	98.662	100.26	97.442	97.729	100.08	98.913	99.392	98.751
108.27	107.54	105.64	108.12	108.31	107.61	108.3	105.84	107.15	108.95	107.58	108.41	106.19	107.21	108.41	109.58	108.98	109.5	109.18	106.55	108.93	107.61	107.99	109.13	108.57	108.67	107.52	109.38	108.57	108.77	106.53	108.22	106.23	110.58	109.69	105.8	107.41	107.34	107.94	109.74	106.96	110.35	106.91	109.16	106.96	107.78	111.82	110.77	108.02	107.03
106.22	105.77	105.5	104.96	105.72	104.46	105.82	106.68	106.95	102.32	105.91	103.51	102.75	106	105.41	105.13	105.66	104.82	108.15	105.98	103.37	104.91	103.68	104.06	106.34	106.66	103.92	104.88	105.02	106.54	105.56	103.65	106.32	105	102.72	105.23	104.74	104.29	104.09	106	107.48	104.93	106.29	104.76	105.81	105.91	106.19	104.32	105.08	104.44
104.62	106.6	107.76	106.68	107.06	104.24	106.91	106.67	107.53	106.95	105.3	106.65	107.13	105.31	105.2	106.38	105.54	104.91	107.05	106.51	103.14	107.71	104.96	103.68	106.65	106.86	106.17	105.31	106.14	106.87	104.82	105.06	105.6	106.78	106.41	108.44	107.2	106.76	106.56	105.2	106.13	103.97	107.05	107.89	107.65	104.75	105.14	109.98	105.06	106.4
107.56	106.03	108.14	107.81	108.37	107.81	107.91	110.3	108.46	110.6	108.18	108.71	108.32	109.85	108.19	109.21	107.41	109	109.5	107.72	109.27	106.71	108.96	108.67	108.15	108.39	107.06	107.76	108.4	108.93	108.22	104.97	107.24	109.3	109.9	108.69	108.2	107.63	108.49	108.11	106.79	106.08	105.36	107	106.42	109.11	108.05	106.4	109.07	108.52
106.94	105.71	104.74	104.79	103.23	107.52	106.22	104.2	107.57	104.88	106.54	105.16	105.54	105.04	108.12	106.66	108.25	104.44	105.93	107.25	104.91	104.21	102.78	105.38	106.29	107.74	106.49	107.28	104.36	107.31	104.06	106.57	105.66	104.09	106.17	107.54	106.28	104.55	105.95	105.43	108.37	106.21	106.56	106.04	108.01	106.83	106.22	107.29	106.46	106.17
104.18	105.22	107.23	105.17	105.67	104.81	104.64	106.55	107.76	105.59	106.31	105.86	104.8	107.79	107.17	105.96	105.04	107.98	106.31	103.92	103.29	104.21	105.78	107.05	106	105.51	102.11	104.17	104.62	105.77	105.9	104.74	106.68	104.23	104.83	108.3	107.21	105.17	105.26	105.42	105.21	105.83	105.54	107.01	105.26	102.86	105.66	104.05	107.18	108.02
109.39	107.85	107.21	104.93	106.13	108.49	107.32	108.28	106.07	108.71	108.09	108.14	106.81	109.6	105.46	106.47	107.3	107.03	108.27	109.52	106.99	107.39	108.87	107.02	108.24	107.87	110.04	108.22	109.17	108.9	108.39	106.35	107.89	108.55	111.09	108.72	111.24	110.12	106.34	107.85	108.4	108.84	107.85	108.59	108.37	108.79	106.79	106.85	107.57	110.09
105.19	107.58	105.79	108.64	106.52	105.19	105.63	107.93	107.15	106.65	106.81	105.63	106.5	104.13	105.43	106.67	106.93	109.16	104.03	106.05	105.23	106.42	106.71	106.64	107.83	106.59	106.56	104.83	108.67	105.76	105.77	106.86	107.39	105.35	106.78	105.62	105.57	104.95	106.75	104.4	106.66	106.6	106.12	107.14	107.53	108.41	106.96	107.29	107.62	107.13
107.48	109.38	108.31	107.01	105.63	108.54	108.88	104.73	107.02	106.29	105.23	105.67	107.32	106.11	106.35	106.03	106.98	104.16	106.95	107.62	105.48	106.4	102.92	105.48	104.86	106.48	106.53	106.83	104.35	106.26	105.48	108.07	106.61	106.65	107.51	106.06	106.49	104.79	107.38	107.14	106.96	104.41	107.4	106.19	107.62	103.54	106.61	106.12	107.51	108.07
110.41	107.36	106.49	107.68	105.98	109.17	107.76	109.18	107.14	109.37	105.66	107.73	109.24	107.18	109.58	109.27	108.5	108.19	107.13	110.24	107.74	105.93	109.91	105.13	104.42	108.95	108.69	108.03	108.12	105.49	107.41	107.63	109.7	108.16	107.01	106.95	109.14	107.71	108.65	109.9	107.33	107.19	107	109.01	107	107.43	107.9	106.61	108.86	108.43
105.62	106.44	105.4	106.48	105.04	105.56	107.76	105.01	107.33	105.44	106.78	105.63	105.06	106.37	106.79	106.79	105.55	106.82	107.26	108.83	106.39	107.23	108.07	107	108.85	109.35	105.25	103.55	107.01	108.29	105.63	103.49	105.77	107.46	106.33	107.68	106.86	105.55	107.44	108.1	105.9	104.46	105.6	107.31	107.5	105.34	106.69	104.78	105.5	108.26
107.2	108.49	108.07	103.64	106.23	108.07	110.13	106.35	105.95	106.78	103.97	105.05	107.27	106.02	106.48	104.22	105.62	107.74	105.26	105.15	108.74	106.06	104.46	105.8	106.15	105.49	104.01	105.13	105.67	107.68	105.03	107.56	108.13	107.35	105.72	105.11	107.24	104.97	108.98	108.22	108.64	107.48	106.1	105.65	104.41	106.62	104.66	105.2	105.47	103.46
105.04	108.23	109.42	108.53	106.19	108.83	108.25	108.59	105.99	108.14	107.79	107.46	106.4	108.17	108.06	107.29	107.08	107.83	109.84	108.61	110.85	109.78	109.16	108.54	108.08	106.14	107.84	107.68	108.96	107.19	109.51	109.46	106.98	106.89	107.86	108.04	106.76	109.86	110.04	107.03	109.08	109.03	107.89	106.72	106.93	109.32	106.37	110.17	108.84	107.68
98.117	99.254	97.65	98.303	98.471	100.38	97.644	99.817	98.29	99.943	97.788	97.891	97.013	101.28	98.031	97.993	97.128	97.908	97.61	97.71	96.487	100.59	96.604	99.341	99.2	99.263	97.797	101.14	98.93	98.144	98.468	99.284	98.2	98.338	95.788	98.777	96.735	98.029	95.805	99.554	96.511	97.925	96.867	100.31	99.878	96.544	95.736	98.146	98.473	95.949
105.23	104.23	107.18	106.05	105.95	102.93	105.92	107.24	108.86	107.07	106.03	105.86	105.68	105.93	106.44	106.43	104.47	103.66	106.5	105.22	106.87	104.08	105.92	106.01	104.07	103.51	105.39	107.81	107.54	104.67	106.54	108.56	105.84	106.29	105.06	106.5	102.96	104.23	103.73	105.49	105.76	105.62	105.03	107.5	104.8	106.24	105.92	104.88	104.79	105.24
107.31	103.58	103.14	105.4	105.74	105.31	106.2	105.61	104.16	105.74	103.42	104.48	105.97	106.2	105.46	106.67	107.36	105.08	107.1	106.03	105.94	104.26	108.43	104.61	102.53	102.42	106.49	103.54	106.1	107.8	105.85	106.04	104.87	105.37	105.59	106.01	104.55	106.76	107.34	105.69	106.03	105.99	105.16	104.07	106.64	106.15	104.05	105.98	104.82	103.98
99.458	98.474	97.697	99.5	99.893	101.42	100.67	97.664	96.361	99.359	100.06	98.588	98.931	99.541	97.601	99.353	98.605	100.02	100.71	97.576	98.767	100.26	101.46	97.651	100.91	99.699	99.004	98.438	99.476	99.722	97.823	97.976	98.52	100.92	100.36	97.31	98.025	99.576	99.976	98.375	96.954	99.481	99.208	97.967	98.427	99.152	99.928	97.754	96.556	100.31
105.06	104.17	106.27	104.93	105.68	105.77	107.17	104.55	107.01	105.92	104.88	104.57	105.9	105.89	103.05	105.97	106.11	104.4	105.66	104.82	105.44	104.84	105.81	107.09	105.82	103.07	106.05	104.75	105.8	106.47	103.13	106.79	103.54	104.81	107.12	106.5	107.82	106.16	104.65	105.34	107.34	104.37	105.07	105.71	103.24	104.8	104.49	105.94	105.24	104.46
105.74	107.13	108.41	107.26	105.54	105.19	106.03	106.01	104.4	106.18	105.84	105.86	106.62	107.92	105.27	104.28	105.6	103.8	105.2	105.65	107.67	106.81	103.17	105.9	104.85	105.64	106.9	106.34	106.75	105.92	108	107.71	103.63	105.1	104.71	105.67	106.07	105.34	106.7	105	106.02	104.94	105.88	105.43	107.71	104.57	106.12	107.5	104.52	105.96
107.12	105.36	105.42	107.64	103.72	105.65	104.41	104.6	107.44	107.11	107.26	105.29	107.53	108.92	107.62	106.15	105.73	106.71	106.69	104.62	106.18	105.5	106	106.61	107.97	105.76	106.55	105.73	104.67	105.58	106.26	106.99	106.49	107.89	108.18	107.86	106.16	104.35	108.14	106.21	107.93	103.8	106.12	105.13	107.65	106.21	105	103.82	108.52	106.43
106.64	103.39	106.17	107.91	106.69	105.34	105.35	105.3	104.15	105.67	104.85	106.3	105.63	103.62	103.96	103.96	104.5	105.64	106.47	106.5	105.43	108.32	105.03	108.2	106.37	104.26	107.54	109.27	108.47	105.85	104.01	106.3	107.25	107.03	102.11	103.9	106.71	105.97	107.93	106.39	107.83	106.44	104.42	105.04	105.79	104.22	105.2	106.11	107.03	107.4
108.41	107.49	107.37	107.06	106.22	106.9	106.23	106.8	107.47	106.14	105.26	106.4	106.56	105.15	105.51	104.58	107.15	106.84	105.97	104.78	103.94	106.57	107.72	107.46	106.14	108.62	107.88	106.19	105.22	105.13	106.66	105.68	106.17	107.11	106.13	105.37	106.89	106.52	107.29	105.96	106.38	107.56	106.52	106.24	106.59	106.7	107.27	105.11	106.69	106.35
105.99	105.82	107.17	105.12	106.61	105.66	105.91	105.35	105.32	107.63	106.2	106.38	105.13	106.14	105.5	105.08	106.88	105.77	107.41	104.87	106.31	105.04	105.75	104.54	105.14	106.59	106.88	106.54	105.13	105.66	106.33	107.43	105.94	105.25	103.36	106.06	106.14	105.55	106.74	108.85	106.42	103.52	106.81	105.95	104.78	106.07	106.06	106.05	104.65	106.59
98.623	99.956	100.53	100.51	101	97.457	101.81	100.73	99.345	99.811	100.11	97.995	98.657	99.194	98.342	99.99	100.41	99.794	100.47	97.715	101.92	98.23	98.453	97.394	99.04	99.198	102.19	102.34	99.238	100.56	99.04	98.941	97.505	100.14	99.811	99.419	99.918	97.342	99.377	99.261	100.11	100.48	99.484	99	98.412	99.582	98.901	96.646	98.457	97.404
109.38	108.73	109.24	108.75	107.87	106.42	107.57	109.9	108.15	108.9	109.92	106.48	108.63	106.69	107.35	109.42	109.08	107.91	107.32	108.14	108.26	107.31	106.33	107.48	107	108.34	107.64	108.56	108.2	109.62	109.56	106.33	109.13	107.55	109.53	110.18	108.6	109.16	107.24	109.18	110.04	108.71	107.14	107.6	107.42	112.07	106.56	109.38	108.01	110.1
108	107.79	111.38	109.16	109.4	107.75	107.67	108.08	107.03	110.73	108.8	108.41	109.68	108.79	108.52	108.87	107.42	110.98	107.28	107	106.3	106.68	107.97	107.04	108.11	109.44	106.43	108.44	107.93	107.58	107.74	108.71	106.64	109.63	107.74	106.94	109.61	109.09	109.56	108.22	110.69	107.57	111.51	110.37	110.83	107.4	108.75	108.28	107.6	108.21
101.52	101.66	100.76	100.99	102.97	102.56	98.275	100.87	99.084	100.68	102.8	101.77	101.86	101.59	101.23	100.64	102.72	101.19	100.89	101.6	102.4	100.37	98.087	101.95	100.02	99.802	101.92	101.54	102.38	101.73	100.35	100.51	101.35	100.17	100.29	103.02	100.5	102.11	102.71	101.04	101.76	102.99	100.67	102.18	100.45	101.21	104.69	100.78	98.699	100.04
104.66	106.92	108.69	105.16	107.46	105.36	106.52	106.6	106.33	105.57	107.87	106.58	108.81	107.28	107.3	106.61	105.63	108.63	107.22	104.31	105.07	104.69	105.4	107.27	107.35	106.9	107.21	105.7	105.54	107.85	106.67	104.33	103.96	105.29	108.19	107.93	106.61	107.07	107.02	107.2	106.15	106.87	105.93	106.9	106.73	104.94	107.98	106.87	106.14	106.04
105.96	108.32	103.85	104.76	104.99	105.33	104.36	105.51	108.77	105.14	104.92	105.43	106.99	104.5	105.34	104.79	105.52	104.02	105.5	105.63	105.87	106.81	105.03	105.35	106.97	106.03	107.54	104.94	105.88	104.67	103.1	106.42	106.39	106.96	108.3	106.99	105.02	105.66	106.33	107.67	105.56	105.75	105.07	106.43	105.37	106.56	106.22	103.27	104.33	104.13
105.63	106.54	105.19	104.94	105.22	103.68	106.23	105.53	102.96	102.43	104.79	106.48	104.47	107.55	106.23	107.59	105.06	104.66	106.33	105.78	106.24	107.91	105.35	105.64	105.42	104.93	107.11	108.03	104.5	104.95	105.11	104.46	105.78	107.02	106.12	104.75	105.85	106.65	104.49	103.23	104.89	104.16	105.41	103.82	104.28	103.8	106.69	105.67	106.36	105.21
107	108.62	107.85	105.61	106.45	105.54	107.21	106.34	106.08	105.25	105.23	107.88	105.42	107.84	107.33	105.34	106.59	105.75	106.74	107.8	104.97	106.58	106	105.6	103.68	102.65	106.26	108.93	105.14	107.76	107.14	107.37	107.94	105.29	109.25	105.86	105.56	105.85	103.85	104.07	105.27	105.34	105.71	106.1	108.01	107.56	104.85	104.4	108.22	107.01
107.88	104.55	106.48	106.82	108.25	104.91	107.89	106	105.75	106.38	108.51	107.74	106.74	105.33	105.1	106.58	106.64	104.57	104.83	108.13	105.89	104.88	107.52	105.32	105.82	107.74	107.3	108.08	105.61	105.73	107.5	107.03	105.59	107.01	106	106.99	106.53	108.05	104.65	105.63	106.88	104.15	107.43	104.63	105.75	104.89	105.98	104.02	106.54	106.51
104.97	109	103.27	104.85	103.11	107.49	104.32	105.74	103.78	104.82	105.65	104.25	106.58	106.42	104.6	103.79	104.88	105.31	106.83	108.14	104.95	107.27	103.5	105.14	105.52	106.43	109.36	106.44	107.4	105.47	103.95	106.9	106.48	106.52	106.92	104.09	106.33	104.14	105.85	106.62	104.27	106.98	105.1	103.08	107.8	106.69	105.41	104.05	106.32	105.26
105.18	105.26	105.88	105.29	103.93	104.18	104.87	106.89	105.36	106.75	103.48	107.85	107.23	104.5	104.98	104.41	106.72	107.58	106.1	103.72	107.46	105.76	107.01	105	106.77	106.59	104.1	104.59	104.81	103.97	107.32	105.2	104.86	105.68	105.83	108.41	106.96	108.61	107.18	105.75	105.65	105.86	105.63	105.23	105.97	105.01	107.94	105.59	106.18	103.94
105.27	105.51	105.77	104.79	105.92	101.79	105.68	107.77	105.4	104.63	107.45	106.44	105.85	104.84	107.58	105.92	104.87	106.76	105.07	107.54	104.81	105.8	105.32	105.99	104.81	104.44	108.56	105.98	105.08	103.67	105.12	105.46	106.05	106.42	106.57	107.65	105.46	104.26	104.39	106.77	108.07	105.59	108.52	105.63	108.86	104.77	107.3	107.35	107.34	108.47
106.17	102.1	103.07	103.32	102.49	101.72	103.24	101.77	102.3	104.74	103.19	104.34	100.9	101.6	104.28	103.99	103.46	102.16	101.88	104.03	104.58	102.25	102	101.45	102.36	105.44	100.65	103.04	102.53	103.67	103.27	101.04	104.42	105.37	102.14	102.53	101.21	100.42	103.89	103.14	101.49	102.53	104.73	100.5	102.32	102.39	103.47	101.39	99.906	103.43
100.56	101.05	99.591	101.38	99.206	99.667	99.261	101.14	100.91	103.3	100.76	99.946	102.61	100.83	102.44	101.28	99.42	100.24	98.833	103.86	100.98	102.48	99.746	103.56	101.67	100.61	99.273	102.08	99.228	100.58	99.27	102.85	100.73	103.98	98.084	100.45	100.77	101.83	100.12	102.78	103.42	100.95	100.3	101.36	101.95	101.69	99.39	101.63	98.76	101.3
109.53	107.52	107.23	110.37	107.87	108.37	108.66	107.63	111.68	108.63	108.09	107.21	107.34	109.85	106.51	108.1	107.23	109.2	111.45	108.04	107.88	108.43	107.32	107.59	107.53	108.37	108.42	109.43	104.81	107.72	106.94	109.49	107.65	109.02	110.15	109.51	108.36	110.05	106.11	109.54	111.12	108.26	108.44	106.44	109.07	108.64	107.76	108.93	109.03	105.88
106.66	104.76	102.37	107.18	107.53	109.48	105.62	107.31	106.71	107.52	107.71	105.55	105.64	105.61	105.21	104.95	105.15	106.34	104.9	104.67	105.08	105.42	106.79	106.65	106.56	107.88	106.58	107.02	103.35	105.27	104.41	108.09	107.42	106.61	107.66	104.17	106.45	107.25	105.06	106.01	104.77	105.8	107.91	105.91	107.71	107.36	106.78	106.14	107.77	107.62
104.6	107.74	106.16	109.28	106.38	104.54	104.91	106.1	106.24	106.23	105.44	104.82	105.18	105.96	105.7	103.87	106.99	105.41	104.33	106.31	105.89	104.54	106.52	104.36	103.9	104.94	106.06	105.48	106.11	105.72	104.58	105.4	106.58	105.66	107.67	106.08	106.17	106.43	104.07	104.68	104.29	103.43	106.04	107.04	106.3	104.09	106.51	107.75	106.71	106.97
104.11	104.21	103.15	100.77	104.95	103.59	102.55	103.04	103.06	102.12	101.44	104.58	101.82	101.46	105.45	102.82	105.42	101.53	102.38	104.47	101.59	103.22	102.52	101.68	104.53	104.04	105.37	100.38	103.92	100.49	104.15	103.14	102.94	104.4	102.33	102.9	99.709	104	101.61	100.61	102.65	105.2	102.83	102.61	104.73	103.07	104.22	102.03	103.68	101.81
103	102.04	102.82	104.53	104.17	102.64	102.6	103.31	100.82	104.11	105.8	102.73	102.89	102.82	103.08	100.97	102.63	105.31	100.91	103.6	104.52	103.72	103.12	102.65	101.89	102.96	104.93	102.93	102.82	101.87	103.58	101.03	100.49	102.69	101.91	103.37	104.64	104.23	103.46	103.75	100.71	101.77	101.15	102.68	105.35	102.21	101.62	101.54	102.95	102.88
107.8	108.19	105.6	106.73	107.57	108.02	109.69	107.17	109.76	108.37	108.25	108.41	107.7	108.22	106.53	105.89	108.11	108.34	108.66	106.71	107.08	107.29	108.64	108.7	107.12	108.2	107.46	107.29	110.82	108.51	108.4	107.26	106.4	107.98	108.58	108.27	106.3	107.4	106.32	109.07	108.23	109.63	104.29	108.07	107.83	106.42	107.53	108.71	108.64	107.67
104.79	105.09	107.09	104.29	105.55	104.3	106.33	104.64	104.91	104.59	104	104.78	107.53	107.24	104.65	106.48	104.98	104.32	106.19	106.49	106.77	103.49	106.46	105.93	102.87	104.56	103.62	103.58	106.83	103.24	105.84	106.12	107.19	106.56	106.56	105.54	105.12	105.32	104.23	105.46	105.6	105.47	104.74	104	106.14	105.82	104.43	104.39	105.12	104.23
108.64	107.49	107.85	107.42	107.54	108.1	108.96	108.42	105.28	107.29	108.52	106.4	109.55	108.19	108.04	107.32	107.88	107.15	108.38	108.56	108.87	106.75	107.67	105.28	107.15	107.18	106.59	106.26	109.28	107.04	106.59	109.65	107.65	110.58	107.15	104.97	107.5	110.76	105.6	107.39	108.14	108.88	107.37	107.52	107.94	108	107.61	111.37	107.65	107.09
99.134	98.556	96.757	101.64	101.81	101.64	100.46	101.5	99.875	101.1	99.427	101.24	101.66	103.18	99.88	100.86	99.318	100.3	98.57	99.196	101.38	101.66	98.125	103.15	101.03	98.937	100.16	100.31	98.407	99.079	101.27	100.33	100.58	98.925	101.32	101.79	100.42	98.912	99.47	99.618	100.89	99.942	98.706	97.227	99.544	99.745	102.32	99.57	99.818	99.487
103.45	102.92	104.33	101.12	103.12	104.68	101.94	104.54	103.66	103.49	102.6	102.86	104.24	99.744	103.17	103.04	101.78	103.82	102.78	101.97	106.42	103.6	102.46	101.45	104.38	104.15	101.91	103.64	102.36	103.28	100.2	104.15	103.31	101.85	103.06	105.19	104.1	103.13	103.8	102.67	102.18	103.51	102.07	103.09	101.51	102.91	103.63	100.82	104.48	101.5
99.719	98.633	97.76	97.326	100.71	98.58	98.756	99.967	99.011	99.824	99.162	100.14	99.861	101.1	98.374	97.638	98.272	98.763	100.07	97.657	97.98	99.016	99.707	97.806	98.371	99.182	99.61	99.351	99.326	100.43	98.621	100.5	101.02	98.831	98.557	99.052	99.601	99.844	98.385	97.978	97.555	96.415	100.18	97.712	99.235	98.843	99.918	99.867	98.869	98.853
107.7	107.87	107.65	109.68	110.79	110.49	109.63	107.63	107.63	107.84	105.92	108.91	109.67	109.35	107.39	109.95	110.58	109.5	108.58	110.72	105.58	109.86	108.8	107.38	106.93	110.23	109.18	107.06	107.17	107.69	109.89	109.16	109.16	108.96	107.18	108.82	108.72	109.24	108.94	108.36	110.33	108.87	107.93	108.05	108.7	108.27	108.11	107.88	108.51	110.46
105.38	106.24	106.38	106.3	104.47	107.26	104.92	105.24	107.44	105.53	105.25	106.86	107.9	103.22	105.67	106.98	105.51	105.1	104.4	105.9	107.63	105.4	105.53	103.75	104.87	105.87	103.22	108.49	107.87	104.39	106.52	106.17	107.9	103.72	107.97	107.93	105.73	106.97	106.26	108.99	105.59	107.38	105.26	106.21	105.06	105.14	104.09	104.02	107.69	106.55
105.26	106.3	105.67	104.71	106.41	104.85	104.44	106.85	106.2	106.46	105.21	106.92	106.07	104.78	105.83	105.83	106.6	105.56	105.89	105.78	104.77	107.4	106.15	106.25	106.76	105.95	104.46	105.58	108.6	104.54	107.65	105.98	106.4	105.61	107.12	107.81	103.99	107.37	105.79	106.12	106.03	106.72	105.3	106.69	106.05	103.53	105.36	104.15	104.83	103.25
101.64	102.22	99.909	100.14	100.25	100.84	101.15	101.59	100.47	100.64	99.967	103.7	101.58	101.26	98.909	99.915	100.86	101.22	100.31	102.32	101.65	100.12	100.05	102.92	102.56	98.502	102.91	99.685	100.77	100.37	101.23	99.768	98.866	97.919	100.95	99.873	100.7	96.754	99.576	101.47	102.16	102.2	99.534	100.58	101.35	101.47	101.71	102.01	98.733	101.15
104.97	104.71	105.54	103.62	105.53	105.35	104.09	108.01	106.54	103.96	104.84	104.1	105.67	104.47	107	103.55	105.37	103.65	105.1	105.9	105.63	104.78	107.89	105.23	106.23	105.76	104.14	103.35	104.94	104.08	108.9	105.23	102.44	105.54	105.61	105.72	104.21	105	104.19	106.25	105.57	105.35	106.58	106.78	106.03	104.22	104.24	104.92	105.46	105.49
108.41	106.46	106.28	105.4	107.17	107.27	106.57	108.6	107.84	107.31	108.17	109.28	108.9	105.98	109.84	107.19	107.11	106.68	108.49	107.93	107.99	108.06	107.72	108.27	105.72	107.71	107.64	105.93	109.53	106.78	107.84	107.18	107.06	107.45	108.04	109.25	109.3	106.98	108.33	105.89	104.97	109.45	107.66	110.71	108.77	109.19	109.31	108.01	109.65	106.94
104	105.36	105.33	105.35	106.92	106.2	105.3	104.66	104.86	106.68	103.88	105.11	104.92	106.68	104.2	106.97	105.39	106.47	104.88	104.87	105.88	105.7	106.04	104.97	105.78	107.8	105.22	106.68	106.37	107.12	106.58	105.69	107.74	106.58	104.77	107.06	103.46	105.79	105.68	105.29	106.49	104.73	106.24	106.42	103.94	104.13	103.9	106.05	106.04	107.54
108.23	109.6	109.89	111.34	109.9	110.38	107.83	109.24	107.72	111.91	107.65	109.75	109.96	110.12	110.99	109.77	110.43	109.82	112.44	110.93	111.11	109.74	110.69	109.86	111.15	110.21	108.13	108.19	110.46	109.28	112.56	109.45	110.93	110.93	109.25	108.88	112.77	110.3	109.87	112.04	111.69	109.16	112.6	111.02	110.67	112.47	111.07	110.06	112.95	109.17
107.34	109.91	107.29	108.78	110.06	109.91	108.14	110.47	109.39	110.59	109.56	108.66	107.9	106.14	109.56	109.04	107.97	108.82	107.92	110.78	107.09	106.35	111.03	106.96	111.04	107.27	107.01	107.46	108.32	108.65	109.01	109.67	109.04	109.79	109.9	109.84	108.4	110.45	110.93	108.76	109.57	106.88	107.19	106.54	107.51	109.22	108.36	110.15	108.18	108.1
109.3	108.02	108.39	107.98	107.93	109.65	108.31	108.94	109.35	107.77	108.48	108.76	103.97	106.37	108.59	107.92	105.81	108.38	108.26	106.82	108.1	106.73	108.37	107.72	107.33	106.53	108.83	109	108.22	105.46	109.18	108.91	109.04	107.44	108.13	107.24	105.64	107.38	109.48	107.42	109.4	107.08	108.22	106.14	107.63	109.11	109.09	106.84	109.42	107.47
96.624	99.692	98.91	99.252	98.139	97.61	97.478	95.44	99.44	96.672	98.619	96.006	98.586	99.897	96.67	96.631	99.367	98.18	98.951	98.638	96.018	98.499	99.193	98.265	96.818	97.933	99.343	98.627	95.472	98.576	97.803	98.587	97.087	99.223	96.267	97.108	98.602	98.056	97.472	98.843	94.644	97.995	98.789	98.637	99.256	98.32	97.546	99.217	98.856	99.487
99.122	99.579	99.202	97.573	97.407	99.205	99.487	97.423	99.947	97.215	100	96.626	98.343	96.87	98.284	100.42	99.008	98.369	98.954	99.633	99.029	97.151	95.891	99.773	98.068	98.565	99.738	99.466	95.668	99.314	97.518	99.687	98.69	97.047	99.924	98.063	97.574	96.323	99.064	96.652	97.505	99.41	98.084	98.079	99.925	96.682	97.931	97.959	98.171	100.23
105.34	105.41	105.73	105.66	106.51	104.46	107.16	105.32	105.43	107.82	106.85	104.45	104.64	106.65	105.29	105.5	104.94	105.07	104.86	106.34	106.81	105.28	105.28	102.83	107.73	105.08	105.97	106.94	105.31	107.46	105.94	106.99	105.42	105.05	104.88	104.26	104.49	107.42	104.57	106.66	103.82	104.67	105.58	104.57	106.4	104.13	104.22	106.41	106.32	105.15
110.17	106.06	109.25	107.41	106.49	109.06	107.81	107.12	106.5	109.13	109.73	108.59	106.31	108.15	107.46	105.82	109.02	110.14	109.16	107.01	106.71	108.18	107.22	109.03	105.96	108.18	107.07	107.9	109.11	107.43	109.99	108.66	107.21	108.66	107.33	105.06	106.8	107.74	107.01	107.45	109.42	106.1	107.26	107.21	107.59	108.03	107.32	108.52	107.69	106.34
108.25	105.07	103.94	105.22	104.49	106.65	104.42	102.59	105.32	104.06	103.82	105.19	104.17	108.8	109.33	104.53	105.9	105.09	109.08	108.01	107.28	104.04	103.48	104.79	105.69	106.98	106.56	102.46	104.35	106.4	104.42	104.11	107.76	105.46	103.09	103.1	105.39	106.47	104.77	105.98	105.78	105.84	105.38	107.16	108.87	105.68	107.73	106.86	104.84	106.93
108.67	109.52	108.63	106.79	107.82	109.68	108.54	107.83	107.92	109	108.85	107.37	106.47	106.79	104.32	106.75	109.06	109.72	110.97	106.85	108.74	108.47	106.91	108.49	106.96	106.54	106.87	107.73	107.25	108.09	109.34	105.82	109.12	109.78	107.15	107.82	108.22	107.08	108.35	109.72	107.12	108.25	105.21	105.78	108.79	106.37	110.16	106.75	108.76	108.45
102.69	99.928	100.89	102.55	101.93	102.55	99.694	97.874	100.55	100.19	99.437	97.063	101.65	99.168	100.34	99.641	98.082	99.148	100.8	99.804	100.32	100.33	98.329	100.24	99.72	101.37	99.982	100.46	101.54	100.67	100.55	99.533	101.97	100.94	100.98	100.99	98.488	98.745	102.14	100.2	100.39	100.73	98.672	98.696	98.552	99.169	99.014	101.41	99.062	100.89
100.36	101.54	101.17	99.931	102.16	100.74	100.7	98.225	100.22	99.508	99.024	100.24	100.78	103.02	99.535	101.89	100.06	99.677	99.326	101.14	99.784	97.763	100.75	99.596	101.17	100.89	99.957	99.425	99.862	100.06	98.547	100.73	100.03	101.87	98.074	100.11	99.259	100.97	99.378	100.72	100.14	100.04	99.826	100.23	99.29	101.07	100.36	100.22	97.311	100.04
106.63	106.92	104.11	106.62	104.75	106.14	104.96	103.69	105.52	105.48	105.52	106.17	106.02	107.9	105.33	104.39	105.44	104.12	108.7	105.32	106.92	106.28	105.81	108.34	108.49	103.06	106.19	106.73	108.5	105.74	106.85	106.32	103.66	108.08	104.4	106.95	105.11	105.32	104.59	106.34	106.66	107.33	106.62	105.27	106.41	106.68	107.46	105.1	105.11	106.9
106.55	107.09	106.57	104.02	105.89	104.51	105.87	103.41	107.13	107.3	103.35	106.66	108	104.48	105.35	104.2	105.24	106.6	106.17	105.88	106.41	105.61	106.2	106.33	108.66	107.21	106.23	106.29	107.84	104.21	104.28	103.91	104.73	105.87	105.16	104.7	106.14	106.11	104.3	103.68	104.49	105.25	105.76	106.29	106.51	105.04	104.04	105.87	104.1	105.94
97.966	100.38	97.84	99.604	97.052	99.12	96.59	98.222	96.934	96.421	97.561	99.946	99.482	99.355	99.433	98.65	98.288	99.702	96.85	98.774	96.689	94.924	96.442	96.71	98.56	97.678	99.599	97.343	99.565	97.387	98.322	96.746	97.846	99.949	99.31	97.055	98.036	97.779	97.878	98.238	101.05	96.928	100.24	98.377	97.494	98.49	98.698	97.053	97.907	99.328
97.767	98.092	97.795	97.535	96.267	99.271	97.408	98.292	98.807	95.294	98.691	96.563	97.116	100.14	96.861	95.529	97.283	97.635	96.405	100.71	96.032	98.406	98.662	99.814	98.537	100.22	97.836	98.104	99.201	97.947	97.903	96.984	97.972	101.84	97.944	99.281	100.59	97.579	98.652	97.988	98.968	98.431	96.49	95.924	98.601	100.4	96.943	99.322	99.899	95.569
99.335	101.4	100.43	97.103	96.99	95.721	98.47	97.542	99.103	98.991	97.931	96.869	98.498	97.368	99.638	96.77	99.04	98.369	98.25	98.033	95.884	97.997	97.69	99.333	97.058	99.122	99.217	98.959	100.88	98.809	97.825	97.493	99.807	99.201	100.04	98.052	97.771	97.742	96.538	97.883	97.979	97.978	99.995	96.118	98.435	100.44	99.223	97.749	96.317	95.995
108.37	108.17	109.62	109.13	107	107.68	109.9	107.86	107.88	108.06	108.02	110.2	109.02	111.27	107.66	109	107.73	108.15	107.38	107.08	108.65	109.69	109.53	107.37	106.38	107.71	108.87	110.05	107.76	108.14	110.06	108.46	108.5	108.87	107.02	106.89	108.75	108.08	109.63	107.35	110.04	108.07	110	110.83	107.3	107.85	105.03	108.12	108.17	108.78
110.96	111.02	110.15	110.19	108.12	110.86	109.74	109.77	108.75	109.41	112.01	111.77	112.99	108.45	109.24	108.66	110.33	109.47	113.02	111.01	108.12	110.78	110.25	110.75	108.89	111.14	109.35	110.16	112.54	111.28	111.77	109.1	110.9	111.64	108.93	111.99	110.28	109.72	111.34	109.87	112.17	110.41	110.29	106.86	112.1	110.79	110.95	112.02	111.3	111.95
107.31	104.19	106.97	104.92	105.7	104.28	105.9	103.28	105.73	105.14	104.26	105.09	104.82	106.78	106.82	105.21	107.32	106.5	105.88	101.98	105.31	103.67	108.9	106.45	106.65	106.56	105.22	107.4	104.48	107.7	107.37	103.97	106.17	108.26	108.01	105.27	105.82	105.12	107.56	104.82	106.33	106.55	105.06	103.9	105.92	107.14	106.23	104.84	106.4	102.31
112.7	110.45	110.01	108.3	113.46	111.17	110.73	112.73	111.83	108.51	110.28	110.72	112.03	110.95	111.42	109.45	111.41	110.34	110.91	109.79	112.27	111.38	108.8	109.11	109.86	111.07	110.05	110.04	112.4	111.01	110.48	112.05	111.05	111.53	108.79	109.06	110.4	111.96	110.52	107.69	109.8	112.65	111.24	109.76	110.64	111.15	111.99	110.93	110.5	108.15
104.42	106.85	104.09	105.69	106.05	104.24	104.43	106.07	106.83	108.12	108.21	105.02	107.3	103.59	106.03	106.54	106.52	105.38	104.28	106.09	105.99	105.84	106.03	107.71	106.9	106.27	103.82	103.94	106.03	105.72	103.63	105.35	106.21	103.98	107.42	104.49	104.92	105.81	106.28	107.65	105.39	103.79	106.72	105.17	106.14	102.78	105.28	105.56	108.22	106.65
106.75	106.89	106.1	105.77	106.43	105.93	106.13	105	104.34	106.32	105.8	105.44	105.52	104.13	104.07	105.67	106.83	105.68	104.38	103.6	104.22	103.71	104.39	103.64	104.81	105.49	105.76	106.11	105.61	106.7	104.19	105.44	105.31	105.35	106.36	103.83	103.62	104.21	105.5	104.05	106.34	104.96	106.96	105.55	106.5	106.27	105.11	105.15	105.5	104.54
98.167	96.552	97.191	95.214	95.408	96.721	96.115	95.9	97.324	98.837	98.409	97.26	99.43	96.589	98.601	97.344	98.851	95.899	97.726	100.08	97.179	98.356	97.342	94.955	99.705	98.171	99.027	96.739	99.117	98.116	99.998	95.612	96.839	97.774	97.926	99.413	96.194	95.219	96.132	100.42	97.076	98.272	96.884	96.987	98.522	99.49	98.957	98.62	98.487	100.27
100.68	101.91	101.17	101.03	101.15	100.82	101.66	95.957	101.11	102.14	100.29	99.562	97.314	99.453	100.72	101.42	100.49	99.707	99.941	100.1	101.98	102.1	99.787	100.89	99.421	101.01	99.769	100.36	101.71	100.12	101.08	100.49	99.73	101.64	100.58	102.86	101.09	100.81	100.96	102.01	103.44	101.87	103.97	99.93	102.84	101.13	100.63	100.81	99.999	101.89
98.313	95.027	97.756	100.1	98.676	98.512	98.935	99.8	98.899	97.632	95.954	98.672	97.365	99.388	97.509	97.123	98.328	100.04	98.965	94.798	96.852	98.007	96.294	98.823	96.817	97.296	98.584	96.096	97.291	95.735	95.918	97.543	97.632	98.958	98.102	98.299	98.885	97.601	96.147	97.403	97.685	97.975	98.391	97.888	97.489	96.516	98.113	98.521	99.907	98.028
99.893	98.247	101.54	100.68	101.58	98.105	99.724	98.603	99.762	98.885	99.81	99.805	101.38	100.71	100.4	99.46	102.12	100.33	100.67	102.84	100.61	101.01	102.17	101.8	101.87	100.2	101.88	99.657	98.812	101.22	101.56	103.67	97.995	99.67	98.086	100.8	100.5	99.253	100.43	99.565	101.71	100.95	100.41	100.73	102.86	100.86	102.43	100.54	99.994	98.757
105.84	103.73	102.8	104.84	106.25	104.75	106.55	104.91	105.08	105.67	106.42	106.18	105.27	103.21	108.21	105.96	104.78	106.37	105.41	105.3	107.56	107.44	104.91	107.04	104.72	107	103.81	103.93	105.81	106.29	104.07	104.65	107.7	107.61	104.34	105.01	105.12	107.3	105.84	107.54	105.1	105.16	105.7	107.3	105.88	104.68	105.22	107.22	104.64	104.98
105.15	106.72	104.71	105.66	108.34	105.76	105.64	107.03	104.09	105.24	106.29	105.28	105.87	104.43	104.98	106.53	104.67	107.2	106.9	105.78	106.16	108.08	106.39	105.78	105.99	107.32	106.12	105.34	105.84	106.42	104.95	104.9	105.96	106.01	103.17	106.86	103.83	105.2	105.27	106.31	108.36	104.75	105.64	104.62	107.98	107.14	106.86	105.48	108.3	106.81
107.9	107.31	107.06	110.31	109.49	109	110.91	108.92	110.13	106.46	108.27	107.81	108.54	108.85	106.73	106.1	109.24	108.1	108.75	108.85	108.2	108.95	109.97	109.31	108.05	109.04	109.78	107.63	106.92	106.72	108.93	107.84	109.93	107.4	108.97	106.67	108.22	107.7	108.84	106.52	108.33	108.56	108.63	111.98	107.06	107	109.92	108.09	107.73	107.15
106.84	106.71	109.35	105.75	107.87	104.47	107.99	106.54	108.62	105.67	106.76	107.09	106.72	105.9	105.28	106.53	102.97	106.19	103.54	105.49	106.79	107.7	107.58	107.75	104.84	107.96	108.61	106.46	109.77	106.98	105.87	105.88	105.53	107.21	107.93	106.17	104.36	104.79	106.02	104.36	108	104.55	105.46	106.27	106.45	106.05	107.04	104.77	107.29	106.03
99.121	97.922	98.259	98.701	95.692	98.083	98.439	99.355	100.99	100.17	99.51	99.096	100.86	98.267	99.002	97.367	97.891	99.483	97.912	98.242	97.321	96.618	98.171	99.119	99.632	99.51	98.175	99.01	100.53	100.18	100.79	97.384	99.849	99.047	100.26	100.05	99.764	98.55	99.201	100.24	97.97	97.9	101.45	98.503	99.871	97.807	98.913	98.626	99.565	97.898
97.092	98.526	96.421	98.383	99.362	96.476	97.007	94.324	98.18	98.697	98.644	99.202	99.141	96.119	97.97	96.758	99.44	97.976	98.084	96.717	98.363	97.785	96.415	99.01	97.331	95.414	98.132	99.97	99.543	100.31	97.307	97.062	97.635	97.995	99.589	97.511	96.286	97.391	97.12	98.334	98.575	97.945	99.068	97.856	97.491	97.077	96.287	100.7	99.88	98.526
108.46	110.12	109.08	109.12	109.35	108.55	108.21	107.44	110.11	108.25	108.15	106.63	107.27	108.96	107	108.59	110.14	108.94	111.48	107.73	108.16	110.71	108.26	109.11	110.48	109.52	107.51	109.27	111.11	106.5	106.52	109.28	108.49	107.46	109.51	108.48	106.32	108.31	107.89	108.26	109.2	107.39	109.1	108.51	108.96	111.27	108.66	109.99	105.71	108.34
105.91	107.05	108.17	105.75	107.08	105.33	107.65	107.73	106.9	108.53	106.85	105.96	106.49	104.45	108.99	109.51	107.12	106.69	105.54	105.36	107.99	104.2	105.02	105.38	107.39	107.67	105.63	106.22	106.91	108.34	106.14	106.72	106.11	105.82	106.9	105.34	107.55	106.91	106.66	106.67	105.2	105.92	107.18	107.88	104.94	107.25	106.67	104.87	108.63	105.07
98.006	95.635	98.253	97.533	99.372	98.832	98.232	97.393	95.06	97.016	97.62	96.54	97.697	97.786	97.955	96.725	98.739	96.299	97.833	97.467	96.329	98.586	101.49	96.292	99.608	97.109	98.633	96.635	98.392	96.492	96.641	98.194	97.669	96.285	96.41	96.307	97.976	95.83	100.41	97.437	98.437	97.222	96.956	97.159	96.973	99.412	98.098	97.561	99.941	98.357
100.38	100.74	101.59	98.888	99.587	100.52	100.69	100.86	101.25	101.07	101.3	103.13	101.58	101.34	101.87	98.453	98.804	100.99	100.06	100.48	98.464	100.45	101.84	100.07	100.32	101.76	100.47	98.966	101.23	98.628	99.413	99.347	102.74	100.87	100.85	99.723	101.09	101.03	101.12	102.06	101.68	100.09	102.82	102.9	99.638	97.778	97.858	101.29	100.82	100.8
108.59	105.61	106.62	102.59	105.68	107.25	105.78	102.78	106.76	105.6	107.29	106.19	105.54	106.09	104.4	105.43	106.59	106.42	103.98	106.3	105.71	105.82	105.38	104.56	105.73	104.27	105.89	105.12	106.93	104.97	105.5	104.12	105.62	106.72	104.59	106.27	105.06	104.11	105.56	103.87	106.61	107.93	106.4	106.68	106.57	106.42	103.55	105.05	107.07	105.3
104.96	106.05	107.84	105.44	106.58	107.42	106.54	103.81	105.53	104.66	102.05	102.61	106.09	102.07	105.5	105.22	106.98	107.23	104.07	105.18	104.84	103.11	107.4	105.78	108.13	103.71	106.29	106.48	105.99	106.21	106.35	105.42	103.34	104.55	106.23	107.09	107.06	108.47	107.12	105.39	104.01	109.08	104.05	106.11	105.6	106.44	107.91	104.3	106.64	107.24
107.7	109.93	106.32	104.03	107.27	107.83	105.24	105.82	106.76	109.4	106.86	106.78	104.24	107.63	105.17	104.43	104.56	105.95	106.48	106.17	105.11	106.66	106.97	107.34	106.62	104.71	105.71	105.21	105.43	106.5	105.51	107.12	106.6	106.48	106.27	106.43	105.26	107.82	102.82	105.7	106.96	107.23	103.68	105.61	105.09	103.8	109.73	104.52	107.16	105.63
106.85	104.5	106.91	107.58	107.06	104.56	107.67	106.11	105.01	106.44	106.87	105.36	107.81	106.02	105.44	106.3	102.15	107.44	104.57	104.92	105.77	106.13	105.24	104.79	104.85	106.13	104.38	105.67	106.35	106.64	104.43	105.29	106.03	105.11	104.73	106.24	106.62	107.49	105.85	106.78	107.41	106.68	104.45	105.52	106.64	103.36	106.85	108.14	107.21	107.38
110.49	109.49	106.93	106.98	108.57	109.56	107.08	107.9	107.91	108.07	108.67	107.2	108.66	107.64	109.16	106.97	109.11	107.66	106.36	109.41	109.65	108.84	111.23	106.87	108.26	110.88	107.59	109.98	108.21	107.23	108.85	109.03	106.95	108.78	109.43	106.59	109.68	109.09	109.52	108.41	108.89	108.02	107.91	110.67	108.01	108.37	107.5	108.77	106.36	107.58
108.52	109.33	109.52	110.56	110.17	106.12	108.09	109.65	109.44	106.83	107.67	106.77	107.73	108.33	107.69	105.7	107.97	106.93	109.26	106.14	106.69	107.7	108.18	107.71	106.16	108.18	108.46	110.09	107.36	107.99	107.86	107.54	107.21	107.4	104.85	107.74	107.17	108.71	106.75	108.83	107.85	109.39	106.92	110	107.61	110.62	108.94	109.99	108.93	107.83
107.6	105.02	109.73	107.21	109.53	109.51	106.02	107.61	107.13	107.37	109.35	107.67	109.4	108.44	109.08	107.71	108.15	107.52	107.76	107.45	108.74	107.92	106.55	107.14	106.39	107.1	107.67	107.83	107.8	106.35	107.17	107.12	106.71	108.65	106.18	106.54	108.43	106.17	109.34	111.36	109.3	107.93	107.92	107.33	109.92	106.82	108.96	108.72	108.72	109.67
105.94	107.68	109.18	108.01	106.4	105.45	107.16	110.08	107.79	107.6	107.44	108.96	108.91	106.67	106.28	107.16	106.52	108.4	109.21	106.68	108.99	105.97	105.41	106.8	108.27	110.43	107.43	109.25	108.61	108.82	108.24	109.1	106.91	107.37	108.24	107.96	109.45	107.28	106.47	109.45	109.44	108.1	106.16	109.08	107.78	108.61	106.12	108.59	105.56	106.72
100.52	101.31	101.72	100.48	102.98	101.38	101.5	98.44	102.63	100.76	101.04	101.18	101.91	99.408	101.75	102.18	100.01	101.34	97.285	100.01	99.449	98.623	98.907	102.3	101.15	102.05	101.33	101.39	100.94	101.64	102.14	100.59	101.48	99.148	102.02	100.91	98.539	101.04	100.37	101.9	99.929	99.479	100.29	99.238	101.93	99.31	99.98	103.93	101.27	99.406
108.61	108.34	107.36	108.93	109.14	106.75	108.64	107.67	105.71	107.18	107.1	109.4	108.54	107.95	106.41	107.24	106.81	107.02	107.5	107.85	110.99	107.01	105.7	110.51	109.38	109.95	110.06	107.58	108.26	109.6	108.25	105.29	105.71	109.2	108.27	106.69	107.63	107.01	108.51	107.22	107.53	106.97	108.46	109.09	107.72	107.05	109.5	107.3	108.48	107.56
105.01	104.66	106.08	104.15	106.09	104.42	104.06	104.03	105.92	106.14	104.27	103.85	104.42	108.25	104.7	106.49	106.15	105.56	105.73	104.66	104.54	107.27	105.56	102.38	104.92	106.86	104.01	104.84	106.1	107.52	105.36	105.06	105.38	105.85	104.55	108.53	104.67	105.75	107.08	105.71	106.17	105.53	107.68	107.34	104.39	103.19	107.03	103.98	106.69	103.25
97.052	96.441	100.26	97.356	99.099	97.991	99.416	96.962	99.141	94.367	97.819	99.512	98.763	97.976	97.955	98.346	99.308	96.981	100.07	98.29	97.547	100.83	98.954	97.417	98.316	97.239	96.397	96.569	97.06	98.481	97.28	98.352	98.648	95.899	96.496	96.079	96.901	98.863	96.753	97.615	99.068	97.939	97.488	97.832	95.639	97.101	99.981	98.856	98.5	99.264
105.79	105.77	107.45	106.1	108.68	109.04	108.68	104.55	103.94	107.15	105.66	107.42	104.47	106.73	107.85	105	105.7	108.21	108.27	106.02	103.05	105.54	105.85	104.68	106.75	106.31	106.46	109.65	106.69	107.32	104.28	105.37	107.53	108.15	107.99	105.13	107.62	107.13	106.64	106.13	104.99	106.25	105.74	106.19	106.28	106.34	106.94	108.22	104.68	106.11
107.6	108.03	107.14	107.13	111.15	109.58	107.25	111.06	105.45	108.64	107.5	108.38	109.33	106.6	109.1	107.67	110.07	109.12	108.31	108.09	105.41	109.83	109.08	106.63	108.59	109.28	109	108.28	110.11	108.27	109.33	106.57	110.61	108.87	106.91	110.47	105.5	108.18	106.5	108.21	109.37	108.27	107.4	110.16	105.63	108.88	109.65	107.86	107.62	108.78
99.885	101.33	101.24	100.84	101.43	100.19	102.01	99.511	100.7	100.21	100.88	100.75	97.248	98.995	100.74	101.27	100.87	98.555	103.84	100.67	99.087	101.82	98.341	101.3	98.654	100.6	102.9	100.11	102.68	98.951	99.613	100.68	100.23	101.75	99.959	100.02	102.95	101.19	99.181	100.43	100.86	101.71	101.85	100.17	100.65	99.524	100.92	100.12	98.977	99.354
108.77	109.56	107.41	109.4	109.73	109.88	108.32	109.62	107.24	108.08	107.53	107.78	110.17	107.27	108.83	109.4	108.47	111.5	109.46	107.44	107.17	106.46	109.2	109.17	111.15	109.11	108.2	107.64	109.33	109.34	107.88	110.96	109.21	108.73	107.48	111.36	107.73	110.88	109.11	109.17	108.49	107.7	106.56	106.94	108.71	108.98	108.52	108.81	107.48	107.44
105.37	105.08	105.57	109.08	105.01	107.06	105.6	106.86	105.13	107.12	105.49	106.1	105.12	106.53	106.36	106.16	108.03	103.41	103.85	104.74	104.05	107.17	104.53	107.03	105.97	103.99	106.62	106.74	106.14	106.72	108.19	106.87	106.73	105.95	105.25	106.07	106.85	105.79	104.72	104.71	104.68	105.02	105.92	105.96	104.17	105.45	103.32	106.64	106.9	106.12
96.789	100.2	99.14	96.936	99.575	98.603	97.317	98.519	99.353	97.204	95.855	99.262	98.465	99.12	98.317	96.372	97.633	99.008	99.593	99.167	95.803	100.27	99.042	99.753	98.245	102.52	97.845	97.967	96.792	99.331	98.712	95.837	98.275	100.39	98.727	99.189	99.409	97.977	98.624	96.635	98.909	96.854	98.416	96.357	98.56	98.024	98.069	99.595	96.932	97.769
105.34	104.88	105.34	105.85	107.23	107.01	104.08	106.41	105.03	107.67	105.18	104.68	103.3	106.38	106.27	104.37	107.35	107.68	107.14	106.64	106.54	108.2	105.63	104.94	106.73	107.03	105.99	104.74	108.39	104.36	106.46	105.15	105.52	107.46	103.08	105.37	105.95	105.04	105.81	105.35	105.45	104.24	105.3	105.08	106.32	103.36	105.86	107.24	104.95	106.05
108.65	104.62	107.27	108.16	110.1	104.77	108.91	108.01	107.67	111.18	106.63	107.07	108.57	106.85	109.73	108.3	107.52	106.74	109.51	107.6	108.27	106.38	106.42	107.73	108.11	106.01	109.21	107.43	108.23	108.28	108.94	108.99	105.57	106.53	109.43	108.72	106.56	106.77	105.16	107.94	109.82	108.36	109.32	108.34	107.22	108.54	106.85	108.05	106.3	106.93
99.616	101.54	102.95	101.13	101.48	99.951	100.99	100.99	100.23	100.89	102.69	102.11	98.527	105.18	100.4	101.41	100.52	101.71	100.48	100.78	100.79	101.52	99.984	100.56	101.55	100.35	99.804	102.33	98.094	100.57	99.332	99.558	100.41	98.889	101.72	100.09	99.741	101.97	100.02	103.26	102.3	102.33	101.47	100.84	103.31	101.39	98.958	98.335	99.591	100.29
107.36	106.83	104.11	105.15	105.65	105.65	106.14	107.04	107.99	105.84	103.61	104.89	107.79	104.46	104.25	108.2	105.18	105.82	107.11	107.8	104.65	106.45	106.45	106.7	105.81	104.96	107.09	106.1	105.92	107.26	106.44	105.43	107.17	104.76	105.04	107.5	105.41	104.36	104.14	105.03	103.97	107.91	104.38	106.61	105.53	106.31	105.83	104.45	106.26	104.73
104.94	103.27	103.4	107.08	107.21	107.59	107.35	106.09	104.86	106.08	105.55	106.04	104.76	105.76	109.21	106.22	105.24	107.24	105.57	105.61	107.67	105.2	105.95	106.98	107.26	106.93	108.56	105.98	104.34	107.5	105.08	104.34	107.29	107	108.9	107.56	107.51	107.32	106.14	107.03	105.23	104.61	104.41	106.43	105.97	106.59	104.18	102.85	107.06	107.18
108.74	107.48	105.89	106.22	109	110.42	107.74	106.61	109.21	109.05	107.16	108.87	108	109.79	108.5	108.25	106.41	109.72	110.87	108.78	109.6	108.32	108	107.87	105.31	107.16	105.67	108.41	108.58	111.25	109.34	105.82	109.06	108.17	108.65	107.87	106.21	109.45	109.01	107.8	107.58	107.6	108.73	108.02	109.07	110.33	106.56	109.53	108.44	108.31
98.096	98.173	98.039	99.564	99.798	99.365	95.888	98.496	99.179	97.846	96.981	100.96	97.693	100.4	101.1	101.85	97.763	99.06	97.75	98.185	99.721	96.605	98.91	96.43	96.649	98.443	97.195	98.731	100.83	97.403	98.375	98.873	96.718	97.662	96.258	99.273	101.85	102.16	95.387	99.7	97.155	97.723	100.26	97.013	100.78	99.31	96.955	97.524	100.63	99.263
105.02	104.47	107.76	104.63	107.76	106.02	105.46	107.26	106.09	103.53	106.04	104.74	104.58	106.18	104.75	107.27	105.16	106.4	105.54	104.97	103.75	106.22	105.61	104.89	108.06	103.74	102.48	106.48	108.4	107.8	106.51	105.74	105.78	104.78	105.65	106.9	104.75	107.51	107.73	106.19	106.08	104.52	105.11	104.97	106.47	107.37	104.98	107.21	103.75	105.78
101.26	101.07	101.47	100.59	100.29	101.95	100.34	102.41	100.22	101.7	101.25	102.42	101.37	101.65	102.7	102.58	100.48	100.3	101.65	100.9	103.42	100.65	101.33	102.16	102.49	101.61	99.729	102.16	100.42	101.24	99.831	100.87	101.36	99.3	101.65	100.05	101.1	101.44	103.04	102.85	101.9	100.63	101.22	101.7	100.85	100.07	99.821	101.26	99.233	101.71
106.27	102.72	104.99	106.53	106.68	107.25	105.77	104.7	106.68	105.09	106.28	104.94	106.93	105.6	107.18	104.55	106.91	103.22	105.19	108.75	106.23	106.21	107.74	107.65	107.73	102.04	105.44	106.68	106.52	105.42	104.83	105.83	105.92	105.1	103.44	106.98	105.93	107.43	106.64	107.57	104.62	107.13	106.55	107	104.96	104.85	107.97	103.98	107.15	105.89
106.8	104.65	107.98	106.78	107.57	105.27	107.04	107	104.22	108.06	105.72	106.43	105.1	106.06	104.76	106.43	106.37	105.2	106.83	105.54	107.74	106.12	109.22	104.93	107.28	106.57	105.22	104.76	106.04	106	107.53	104.36	106.2	106.3	107.7	106.43	105.51	104.84	105.5	105.2	106.23	107.36	107.68	103.88	105	105.33	109.4	104.26	105.31	107.16
109.77	108.41	110.22	108.9	108.58	108.3	107.94	108.67	109.58	109.81	108.11	107.48	109.8	108.06	110.48	107.63	106.96	107.61	109.7	106.38	106.91	107.4	110.41	108.94	110.7	108.04	109.1	107.38	109.09	107.23	106.71	109.1	107.12	110.32	106.16	109.03	107.44	106.83	109.08	106.5	108.1	111.02	107.99	109.28	106.86	109.1	107.8	108.51	108.24	109.15
105.69	106.21	109.31	108.31	104.62	108.44	108.72	107.71	107.32	105.8	108.71	106.74	107.28	109.29	107.33	105.93	107.56	106.73	106.44	108.03	107.25	106.71	103.52	108.98	107.9	106.64	108.29	108.68	106.88	106.78	107.88	105.75	105.96	105.71	103.54	106.97	107.01	105.32	105.2	106.51	105.72	106.12	105.21	108.11	107.98	106.81	108.23	105.37	104.68	105.89
106.51	105.21	107.32	106.67	107.76	106.88	105.2	105.55	103.5	106.93	108.76	105.35	106.76	106.52	107.42	107.17	107.55	106.82	108.05	106.38	107.4	107.59	106.58	108.17	105.42	105.74	108.31	107.93	105.44	106.75	106.98	107.75	106.95	106.86	104.81	106.28	104.89	107.39	108.49	105.95	105.4	106.33	104.93	107.76	105.38	108.62	105.6	104.93	104.82	106.92
97.825	96.053	98.286	94.914	98.902	95.977	98.831	96.635	95.906	96.795	99.869	97.958	97.49	98.428	97.728	100.04	98.82	98.582	100.68	98.659	98.769	99.128	98.788	96.979	99.077	99.346	99.199	99.906	97.386	99.025	98.34	99.092	98.759	96.367	96.902	97.967	98.166	96.833	97.139	99.909	97.977	99.428	98.996	97.545	98.148	101.63	98.914	97.458	97.606	96.523
99.621	96.825	99.602	96.383	99.121	97.663	98.568	100.02	98.005	100.25	96.316	99.259	96.241	99.963	97.874	97.422	96.877	99.452	98.6	98.605	96.575	99.448	97.403	98.484	98.513	96.337	99.401	97.789	98.776	98.701	99.257	96.103	95.898	96.784	98.566	96.913	96.828	97.967	97.941	97.144	97.765	97.433	100.19	97.288	95.986	96.155	99.04	98.113	96.479	94.888
96.583	99.314	98.303	98.2	99.307	98.557	97.315	99.42	96.768	97.573	98.129	98.268	96.314	99.094	99.112	96.822	97.919	95.795	98.303	98.273	99.446	97.429	100.45	96.442	96.659	98.523	99.834	97.674	97.937	97.987	97.714	99.069	99.856	98.649	97.55	100.31	97.496	97.35	97.446	99.891	96.996	98.136	94.689	97.768	98.042	99.412	98.122	98.373	96.211	98.364
103.72	106.07	102.87	107.49	105.07	106.29	103.99	106.19	106.95	105.45	106.85	106.51	107.64	107.59	109.32	105.2	104.09	107.73	108.65	108.09	106.23	105.15	106.1	106.06	105.84	107.55	104.85	109.31	107.95	105.75	107.53	105.93	108.74	107.69	107.13	105.42	107.34	106.66	105.03	105.18	107.18	104.51	106.35	106.57	103.72	107.85	106.06	106.97	108.18	107.59
107.66	110.64	105.74	107.95	109.02	110.65	110.48	109.54	109.57	107.31	108.78	107.4	109.58	108.76	109.33	109.13	108.4	109.75	109.14	108.89	108.22	109.45	106.68	110.13	107.12	109.5	108.19	105.09	106.05	110.43	110.3	108.11	108.57	110.23	107.66	111.25	106.86	108.14	111.17	108.85	109.38	108.8	109.22	109.27	109.76	107.59	108.38	107.86	107.07	110.77
107.44	102.96	105.8	106.68	105.76	106.87	105.68	106.51	105.4	106.57	103.78	105.56	106.03	104.21	103.67	103.93	106.05	106.86	106.35	105.71	106.08	107.42	104.94	105.31	105.29	106.01	104.44	104.29	102.88	106.92	102.02	106.92	106.08	102.2	106.74	107.73	106.32	105.11	104.38	104.63	106.22	103.56	106.99	105.77	105.46	104.66	104.98	105.98	107.32	108.46
106.8	106.73	107.46	107.77	108.95	107.01	108.18	109.03	109.85	107.89	110.57	107.77	107.27	108.01	109.49	107.5	109.67	108.11	108.36	109.73	107.24	109	106.11	109.14	108.55	108.95	104.63	107.56	108.07	106.12	107.79	107.93	107.05	105.33	107.58	104.25	108.73	107.81	108.02	107.67	107.21	108.22	107.12	109.02	110.23	108.3	107.72	109.48	109.28	108.76
105.18	104.97	105.89	108.16	107.06	105.04	106.08	104.47	106.47	103.47	107.17	104.53	104.88	106.89	106.73	105.64	105.68	103.43	106.1	105.3	106.12	105.12	104.46	104.41	104.62	106.08	104.68	103.95	106.22	106.9	106.87	106	107.91	104.01	105.92	106.46	104.57	107.34	105.26	104.4	105.79	106.69	104.37	107.5	105.76	104.73	105.27	103.86	106.18	105.72
111.99	111.29	107.56	109.97	109.99	111.78	111.36	109.27	111.92	109.96	108.74	111.75	109.99	109.12	110.35	111.94	110.86	111.5	109.28	111.64	108.57	109.61	107.9	109.95	108.61	110.45	109.27	111.04	110.82	109.48	110.25	111.14	110.96	108.16	112.01	111.82	110.36	108.73	109.07	110.39	110.48	110.49	111.03	110.97	108.98	109.47	110.03	110.26	107.28	108.58
105.64	106.52	104.79	107.17	105.64	106.97	107.56	107.37	106.87	107.11	107.15	104.95	108.2	107.13	106.76	106.65	107.33	105.42	108.74	108.06	107.11	108.61	106.21	105.54	107.85	105.36	106.91	107.56	107.12	106.33	105.92	107.27	107.03	106.21	106.64	106.37	103.56	105.82	105.5	106.62	106.33	104.74	106.16	107.21	103.68	108.4	105.82	109.06	107.13	106.36
105.29	104.03	106.88	106.06	103.46	105.19	106.05	105.36	104.44	104.36	104.01	105.26	105.13	105.48	103.72	103.14	104.95	105.54	104.9	106.76	107.65	105.47	105.06	103.82	105.41	106.23	104.7	105.72	104.58	107.66	105.68	106.09	106.46	105.01	105.97	105.91	105.27	105.51	105.43	106.32	105.44	105.77	106.61	107.13	105.21	106.46	108.11	106.11	104.61	106.48
106.61	104.56	105.6	107.33	105.36	104.96	106.54	105.1	106.93	106.33	106.04	106.58	106.08	104.37	104.34	107.9	105.37	105.69	105.37	106.92	109.16	106.93	106.2	103.95	105.49	106.64	103.92	106.84	107.55	104.73	107.12	106.99	105.66	105.66	107.54	104.71	105.57	105.68	106.34	104.95	107.61	106.96	105.71	105.36	106.17	106.65	104.62	107.1	105.32	107.12
106.47	107.84	108.44	106.5	107.57	108.47	108.41	108.01	108.5	108.06	108.74	107.46	104.82	109.4	108.76	107.42	108.16	109.19	108.81	105.72	107.54	108.81	106.89	109.04	106.37	106.57	107.48	107.99	108.71	106.48	107.28	107.14	107.77	109.11	109.67	106.79	108.28	106.44	106.58	105.69	106.67	106.4	107.48	106.34	106.38	107.03	106.91	107.89	106.91	107.04
107.16	105.16	104.86	104.96	107.45	105.77	106.45	106.26	103.81	107.86	106.68	105.68	102.52	108.59	108.04	104.31	104.7	106.57	106.28	103.5	104.06	105.34	104.18	105.75	105.82	103.9	103.8	104.82	104.7	105.38	105.3	107.84	103.55	104.14	105.33	106.2	106.06	105.65	109.7	105.17	104.61	104.5	105.49	104.58	106.13	103.35	104.27	104.78	102.47	104.93
111.28	107.4	109.3	110.08	106.73	108.46	107.21	109.29	107.21	109.15	108.64	108.12	108.26	108.29	108.41	108.53	107.96	107.66	109	108.11	108.65	110.03	108.14	106.38	108.49	108.97	107.12	110.56	105.89	106.49	108.13	106.35	108.03	107.79	108.6	108.72	105.04	108.44	109.79	107.13	106.51	107.99	110.2	109.17	108.41	109.12	107.27	106.93	108.17	109.62
106.28	109.35	108.68	109.04	109.45	107.54	107.55	106.97	107.47	106.44	111.33	108.18	109.53	109.37	107.91	108.32	108.56	108.22	107.7	109.14	108.02	109.11	106.99	108.21	107.67	107.26	111.11	109.05	105.37	108.29	107.85	107.93	109.18	108.02	108.53	110.61	108.83	108.85	107.86	106.83	106.99	108.37	108.54	107.81	107.98	107.75	108.54	108.86	109.1	107.4
107.92	108.21	105.87	107.99	109.22	107.42	108.06	106.19	108.87	108.79	107.57	107.14	108.12	108.81	106.86	107.94	110.06	106.52	109.26	109.37	106.76	107.87	107.64	107.71	108.22	107.6	106.36	109.23	109.08	107.28	109.72	107.49	106.83	107.62	110.22	107.07	107.98	111.26	106.05	108.51	110.16	109.36	107.68	108.58	107.52	109.42	105.52	105.98	110.31	110.23
97.835	95.792	96.798	96.429	98.497	98.148	97.473	97.687	96.675	95.216	95.374	97.689	98.43	99.843	98.672	98.596	98.003	98.283	98.619	98.602	97.385	100.73	98.069	97.673	94.326	97.145	97.134	96.589	97.928	97.481	98.62	98.899	97.982	100.6	99.537	96.485	99.452	98.841	98.935	98.897	99.158	97.985	100.05	99.188	97.742	99.007	97.951	98.325	96.851	95.843
98.229	98.635	98.19	99.179	99.45	97.675	99.119	99.277	95.492	97.472	94.414	97.995	98.678	98.445	97.57	98.328	98.446	96.779	100.04	98.319	97.596	96.992	98.823	98.259	98.47	97.665	98.216	97.531	99.392	98.001	96.595	99.532	96.837	96.697	97.039	96.588	99.221	99.409	99.621	98.933	100.99	97.273	95.887	98.089	97.031	95.319	95.494	98.726	96.397	98.463
106.28	105.27	106.37	106.3	104.06	106.14	104.27	104.75	106.51	105.1	103.96	107.2	105.63	105.86	104.35	104.54	104.7	107.05	105.53	104.69	105.87	105.68	106.28	105.55	106.04	106.01	104.34	103.12	103.81	107.9	104.75	105.95	103.62	105.41	104.97	105.65	104.45	106.48	104.32	103.57	104.56	103.38	107.31	107.69	106.22	106.1	105.33	105.86	106.69	106.16
108.14	107.17	105.69	111.71	106.67	109.29	109.46	107.35	109.34	108.08	108.92	106.92	107.92	106.93	109.57	106.75	108.84	106.54	108.1	108.15	106.4	110.79	104.31	108.04	106.29	108.38	106.7	107.88	109.19	109.32	106.88	108.6	110.99	107.58	108.34	108.4	108.79	110.05	107.73	107.63	108.08	107.66	106.76	106.4	108.6	107.24	107.23	105.71	109.01	108.49
108.13	108.19	108.61	108.48	108.01	106.34	106.77	106.06	107.46	106.76	109.43	110.36	109.66	107.77	108.27	108.66	106.42	107.72	108.08	108.04	107.98	107.41	108.37	106.51	108.25	108.61	106.93	108.55	107.57	106.14	108.59	107.05	105.91	106.15	107.11	108.39	106.88	104.82	107.3	109.44	106.09	106.45	108.64	108.51	106.84	108	107.44	108.12	108.86	104.84
107.7	109.85	108.31	109.66	108.81	106.82	107.23	106.4	107.44	107.29	108.86	107.92	107.25	109.68	109.96	109.49	109.49	106.23	109.15	107.49	106.27	108.4	105.65	108.11	107.19	108.66	106.44	106.85	107.22	107.88	108.79	108.78	110.44	108	106.85	109.19	105.59	106.73	106.84	109.35	107.7	108.95	107.83	109.19	105.63	108.84	108.58	106.05	105.95	110.76
106.27	105.3	107.47	106.8	107.16	105.49	106.17	107.17	106.95	104.56	108.1	108.44	107.22	105.85	104.04	105.59	107.23	105.2	106.05	110.02	107.8	104.42	104.42	104.39	105.22	107.82	105.43	107.37	108.14	107.7	105.35	108.24	107.12	106.78	107.71	105.08	108.39	105.11	104.77	104.32	107.99	107.75	107.04	107.44	106.09	107.56	105.07	103.94	107.46	104.56
108.53	105.1	108.91	106.67	108.1	108.48	107.23	107.15	107.5	108.8	106.48	107	108.65	108.28	108.74	106.35	108.08	108.52	106.98	106.79	107.73	107.62	108.07	109.31	110.32	106.59	109.15	109.25	108.14	107.99	107.94	107.05	105.07	107.05	107.79	108.62	109.36	108.91	108.29	108.14	108.55	106.47	108.97	105.82	108.62	108.3	107.23	109.25	111.07	106.27
100.24	99.905	100.65	102.03	99.203	100.33	101.08	99.386	99.314	98.719	101.33	98.48	102	100.97	100.38	98.408	98.831	100.65	100.73	102.13	99.66	98.514	98.941	100.24	101.11	99.764	100.27	101.59	101.49	100.22	100.09	102.55	99.689	102.69	99.547	100.4	99.878	99.486	99.136	99.872	100.49	98.43	101.33	101.34	100.05	100.52	99.536	100.93	100.86	99.156
97.021	99.671	103.15	101.64	102.41	97.589	100.94	100.57	100.52	98.773	101.1	102.33	104.13	99.894	101.14	98.713	100.07	101.94	100.36	99.876	102.97	101	101.47	102.11	98.367	99.062	102.17	99.996	99.415	100.93	99.95	100.82	100.32	97.685	102.89	101.75	99.648	100.04	99.012	100.76	101.75	100.71	99.858	101	100.52	99.067	101.72	100.94	99.414	98.343
110.95	106.52	108.67	108.96	112.13	108.82	110.78	108.99	107.41	109.25	107.07	108	107.3	106.57	107.64	107.22	110.19	104.7	109.01	107.63	108.68	108.19	109.12	108.57	108.17	108.69	109.82	110.2	106.56	109.92	108.65	107.34	107.18	109.59	108.14	108.24	106.15	106.32	109.07	105.66	108.13	107.25	108.21	107.84	108.86	108.69	107.52	109.94	108.94	108.84
109.3	109.8	107.3	110.11	106.88	108.82	107.78	108.61	107.67	109.33	109.05	107.89	105.73	108.68	108.12	108.37	107.68	107.57	106.63	107.87	106.91	108.91	105.98	107.56	107.89	107.41	109.4	107.89	108.45	107.28	106.4	108.24	107.47	106.55	105.56	106.16	107.26	107	108.56	108.75	107.4	106.71	109.51	108.25	108.79	107.45	107.42	108.26	107.01	109.72
109.19	107.56	108.4	108.78	106.68	105.41	109.16	109.04	108.53	105.51	106.37	108.1	108.15	106.68	107.15	108.43	107.22	108.34	106.93	106.77	105.24	107.56	108.73	108.4	109.58	106.7	109	107.86	107.55	107.57	110.12	106.54	108.89	107.72	109.19	106.48	108.45	111.25	106.11	108.3	107.55	107.9	107.7	109.27	107.44	108.64	107.89	108.61	106.98	109.41
98.841	99.432	98.124	99.565	99.542	100.06	101.32	98.536	100.6	102.93	101.97	99.565	99.683	100.48	99.683	99.901	99.284	100.43	100.63	100.9	100.21	98.784	100.79	99.92	102.45	101.72	100.58	99.518	100.55	100.82	99.994	101.09	100.55	100.98	98.096	99.936	99.237	98.414	104.11	97.827	99.333	100.21	102.16	101.08	100.77	101.66	99.452	101.87	100.97	101.71
103.41	104.78	105.8	105.81	106.89	106.37	105.23	104.42	104.25	105.65	103	106.76	104.57	107.47	105.24	105.56	107.73	105.59	105.36	104.63	105.94	106.09	106.87	104.08	106.34	107.11	106.28	106.28	106.25	104.29	104.03	104.7	104.73	107.41	105.6	104.21	103.87	106.7	106.08	104.74	103.5	104.11	106	105.38	102.71	101.75	105.67	103.67	106.93	103.28
105.63	103.21	108.77	106.73	105.66	105.03	105.81	106.84	105.46	105.99	106.34	104.9	104.12	106.84	107.55	105.42	105.54	104.12	106.06	104.3	106.64	105.96	106.38	104.36	103.46	108.58	104.54	104.38	103.39	106.84	107.03	105.9	104.83	104.34	105.97	104.78	105.49	107.77	102.84	103.54	105.85	105.49	103.73	108.67	105.07	106	106.1	104.25	103.92	105.2
106.12	105.52	104.88	103.93	103.68	106.93	106.26	102.74	107.38	105.92	106.82	105.43	103.58	107.7	104.16	104.14	104.99	106.37	106.28	106.68	105.87	105.63	105.78	102.77	106.35	106.46	105.29	105.49	107.11	106.24	104.09	105.58	102.97	105.77	105.78	106.33	105.9	104.13	104.46	106.32	106.27	106.62	107.73	106.6	105.22	103.84	104.6	107.8	108.38	105.58
105.66	106.57	103.73	106.08	107.64	107.27	105.51	106.72	105.15	106.59	107.38	107.34	104.93	105.86	106.18	107.42	106.08	105.34	107.51	105.95	104.45	103.77	107.4	105.85	105.08	106.52	106.63	105.82	106.39	106.39	108.74	105.68	105.1	107.77	106.5	105.07	106.44	106.23	103.84	106.36	103.19	104.85	105.77	109.2	105.65	105.06	105.05	105.73	108.1	107.03
105.65	105.36	106.09	104.28	105.03	105.7	105.42	104.91	108.44	104.54	107.59	106.77	104.73	105.16	105.52	106.31	105.86	105.59	105.62	105.11	105.78	106.85	108.3	105.92	105.25	107.33	105.29	106.87	107.42	107.05	105.41	104.99	105.36	104.72	106.19	104.3	106.48	106.1	105.19	107.06	104.45	105.45	105.11	105.6	106.58	107.41	105.17	107.12	105.29	103.88
109.1	107.91	108.08	106.8	106.53	106.55	106.74	107.65	108.86	107.01	108.58	107.81	109.06	109.15	107.37	108.89	106.9	107.52	108.05	104.83	107.21	105.85	108.01	108.96	109.76	108.81	107.52	106.92	107.13	107.82	109.65	107.89	108.23	106.71	107.22	108.94	106.32	107.37	108.48	107.57	106.11	109.46	106.71	105.6	107.47	107.85	107.03	108.09	105.6	108.87
110.05	107.45	107.91	106.41	109.25	109.61	109.52	106.96	107.09	106.85	108.58	107.94	109.13	108.24	108.9	109.85	108.53	107.81	110.5	106.04	108.65	107.9	109.55	107.89	106.1	108.96	110	107.76	106.71	106.54	107.58	108.88	108.83	107.27	109.88	110.88	107.9	110.52	107.84	109.74	104.74	107.83	108.28	109.25	108.41	109.07	107.6	111.38	107.04	110.89
108.56	107.61	110.45	109.35	108.77	107.93	105.87	108.38	108.17	108.3	109.15	109.08	109.43	107.96	108.7	107.17	107.8	108.95	107.59	109.21	107.74	109.66	108.78	108.17	106.26	109.53	107.23	107.79	105.94	107.05	108.3	108.15	109.71	108.86	108.9	107.48	110.6	106.36	106.71	109.72	107.48	107.39	108.87	107.21	110.04	111.14	110.18	107.64	108.38	109.62
99.39	99.454	101.01	100.04	100.19	99.551	99.847	99.928	101.42	99.557	102.93	100.42	99.741	99.998	101.35	98.922	100.31	98.661	99.272	100.06	99.45	100.92	102.38	99.941	101.41	100.75	99.404	99.341	100.79	99.174	98.93	99.845	102.28	100.88	100.54	98.701	100.88	103.17	101.55	99.273	101.45	99.306	98.216	99.704	101.85	99.817	102.14	101.62	98.729	100.61
100.56	97.254	99.234	98.151	98.155	98.18	98.651	98.352	98.086	99.115	97.35	99.623	99.767	96.38	98.063	99.513	97.769	100.78	98.328	98.944	96.786	97.633	98.477	99.548	101.09	99.925	97.477	98.588	96.876	98.956	100.91	98.91	98.487	98.579	99.498	99.487	98.869	99.968	101.96	99.118	95.923	99.423	97.324	97.143	96.547	99.032	99.22	100.78	97.327	97.646
107.78	107.32	110.45	108.6	107.87	108.96	106.9	107.88	107.13	108.66	110.4	109	109.67	106.76	108.06	105.19	108.49	107.46	106.73	107.23	107.52	108.38	108.71	110.58	107.64	106.66	109.32	107.49	109.75	107.04	107.71	106.85	110.06	106.49	106.02	106.81	109.49	107.05	108.65	107.18	108	108.38	108.93	107.67	107.57	105.63	106.6	107.93	110.1	108.21
106.36	105.49	106.13	105.9	106.89	103.82	103.14	104.17	103.47	103.48	106.73	106.9	106.96	106.39	101.85	105.92	105.85	104.81	103.94	104.77	105.83	106.38	106.29	106.49	106.22	105.84	103.63	105.22	105.6	104.75	105.53	106.33	106.63	104.63	104.77	107.76	103.46	106.56	106.11	106.68	106.91	106.48	106.96	105.76	106.1	108.07	104.42	107.97	107.27	106.64
106.82	104.47	106.91	107.48	108.49	104.01	107.51	105.73	107.85	106.71	105.4	106.12	105.01	108.6	106.56	106.99	105.39	106.87	104.08	106.9	105.97	104.86	104.16	108.31	108.83	108.18	107.72	106.74	109.67	106.31	106.96	106.2	105.73	107.06	104.3	106.54	106.21	106.7	108.73	106.7	109.39	105.89	105.29	104.6	106.5	108.1	105.17	107.53	105.11	105.78
98.973	101.48	100.57	100.26	98.861	102.04	98.787	98.781	100.01	99.834	100.42	98.769	101.67	96.784	100.21	101.14	100.07	98.353	99.541	100.68	100.45	99.753	99.026	99.224	100.65	100.21	100.81	101.42	100.06	101.36	100.83	100.78	99.94	100.01	101.67	98.775	99.41	97.79	99.054	100.91	101.49	99.988	100.32	100.37	101.38	102.19	99.4	100.49	100.19	102.13
104.99	106.62	106.53	105.5	106.59	104.06	105	106.29	106.56	104.47	106.22	107.76	105.8	108.22	107.33	106.75	105.83	103.98	105.52	107.02	105.84	105.27	102.97	107.46	104.64	104.84	104.45	106.02	104.29	106.63	105.17	106.54	104.16	105.31	103.94	104.8	105.21	105.69	106.04	104.76	104.28	105.43	104.15	106.06	107.26	106.39	104.11	105.6	106.25	105.21
109.06	106.41	108	108.91	108.23	108.42	111.11	110.89	107.43	105.67	107.74	109.64	106.45	111.21	109.91	110.87	110.09	109.65	108.87	106.03	105.83	108.07	106.74	109.1	110.14	109	108.61	109.7	109.34	107.78	108.93	105.75	108.03	106.55	107.76	108.53	106.11	107.62	109.46	108.81	107.74	110.08	109.53	107.85	110.24	107.58	107.54	107.79	108.67	107.97
108.31	109.03	108.04	107.76	109.3	107.45	106.35	106.94	109.32	104.78	109.47	109.28	105.95	108.91	106.87	109.13	106.19	106.73	109.2	109.06	111.33	107.99	106.2	108.53	110.86	109.72	109.72	108.09	108.54	108.84	105.77	107.67	109.78	109.42	110.13	109.06	107.07	108.21	106.47	107.99	109.18	107.04	108.93	107.54	104.61	108.8	109.21	109.11	106.66	107.47
108.45	108.63	107.57	107.32	108.68	108.95	108.8	108.56	107.36	108.05	106.92	106.13	108.22	107.99	109.41	108.55	106.07	109.54	108.45	106.23	105.88	107.01	106.97	108.77	106.52	106.16	110.44	108.85	106.93	108.02	107.26	107.38	108.47	106.43	106.72	106.99	106.62	106.75	106.24	106.8	106.13	106.42	108.23	107.04	106.1	110.78	108.37	106.15	104.83	111.49
106.16	107.7	105.86	107.44	105.91	107.79	106.42	108	106.5	108.74	110.04	106.11	107	104.75	106.44	107.15	107.51	106.09	106.89	108.29	105.61	106.15	104.48	107.79	107.72	104.56	107.95	106.76	106.95	107.13	104.92	106.59	110.64	106.26	105.48	108.81	107.61	104.94	106.36	105.3	105.91	106.24	108.31	105.67	106.67	107.9	108.49	107.07	106.95	105.27
108.64	109.5	107.16	106.77	104.71	107.85	106.98	109.51	108.09	108.91	107.74	107.37	107.04	108.15	107.96	108.32	108.76	107.03	107.77	110.74	107.97	107.09	108.21	109.26	107.08	111.9	107.92	106.74	108.56	106.56	109.26	109.91	107.85	108.63	109.61	109.66	108.86	107.41	108.91	109.6	107.65	106.48	108.23	108.11	106.22	106.74	110.08	108.52	106.79	109.57
107.69	106.6	107.02	107.5	106	109.78	106.15	105.26	105.98	105.35	106.22	108.12	106.28	105.73	108.03	105.25	106.32	106.05	105.54	107.71	106.91	107.46	106.19	108.46	107.05	104.95	103.9	104.67	106.16	108.03	105.09	105.67	106.37	106.89	106.47	109.04	107.84	104.95	107	107.35	104.17	108.04	107.18	107.47	106.7	107.37	107.62	105.59	106.29	107.47
105.23	105.33	107.42	108.14	106.2	104.36	103.3	106.42	103.31	103.93	106.88	103.83	106.33	106.28	106.66	104.96	104.43	107.81	104.7	105.44	107.53	103.02	103.52	106.5	104.67	106	105.62	104.58	104.74	105.76	107.29	105.88	106.37	107.89	107.13	105.81	105.36	103.88	105.77	104.52	106.8	106.35	105.75	102.66	104.47	105.37	105	105.62	105.81	104.77
109.22	108.81	107.92	111.36	106.73	107.95	107.69	106.87	105.38	107.69	107.81	106.35	108.48	109.35	108.75	108.4	108.89	108.48	109.26	107.04	107.32	108.72	108.9	107.36	107.31	107.94	107.28	107.26	107.94	108.37	108.53	106.86	109.53	108.32	107.43	109.88	108.19	109.46	107.37	109.53	108.61	108.61	108.58	107.37	108.46	106.92	108.85	105.83	108.61	110.23
105.42	107.2	105.96	104.39	104.16	106.38	105.99	104.85	107.13	105.69	105.76	104.64	107.94	104.63	103.08	103.98	104.29	104.44	104.48	104.44	105.56	104.01	105.25	104.99	104.21	106.22	105.22	104.38	107.64	106.59	106.25	103.14	104.34	106.06	107.1	105.15	105.09	106.03	105.1	106.08	105.14	105.3	106.8	106.25	105.75	103.59	104.76	106.69	105.69	107.58
103.08	100.49	98.768	101.83	100.8	101.7	101.71	101.41	100.29	101.01	102.7	101.08	99.075	99.233	101.35	98.877	101.59	100.9	99.121	102.02	99.537	100.2	101.86	99.659	99.581	101.17	100.07	102.4	99.24	99.642	101.49	100.63	98.469	101.09	100.92	100.62	99.09	100.01	98.096	100.72	99.567	101.79	100.69	100.77	99.741	101.56	103.72	98.678	100.84	102.01
100.56	98.463	101.56	99.964	100.64	98.984	100.68	99.643	98.843	102.88	99.843	99.348	101.83	100.88	100.24	101.19	101.48	97.622	101.7	102.2	100.35	100.69	101.01	100.91	99.672	101.58	100.61	101.16	101.29	100.72	100.5	102.52	101.18	100.19	99.679	101.25	99.548	103.22	101.75	100.49	99.363	102.33	101.32	100.06	100.52	102.55	101.4	102.3	99.505	99.633
106.95	106.64	108.39	109.96	109.08	108.86	108.95	106.47	108.62	108.41	107.08	108.01	109.98	107.88	107.29	108.68	107.7	107.22	109.5	110.17	109.47	107.88	108.82	106.63	110.19	107.66	107.81	109.18	109.03	108.21	108.02	105.82	107.9	108.79	105.82	110.66	108.38	108.99	105.56	108.44	107.49	109.44	108.56	107.5	107.65	109.08	108.41	108.41	109.19	106.97
108.23	108.57	107.36	108.84	105.95	109.62	107.37	107.33	109.3	109.1	108.94	107.96	108.36	109.39	109.19	108.46	107.17	106.68	111.42	108.49	106.39	106.52	107.12	106.53	107.9	108.16	106.56	106.47	108.42	108.5	108.34	108.61	106.13	108	106.74	107.03	108.47	106.51	106.81	108.21	108.78	107.56	108.33	108.74	111.57	109.09	108.41	107.15	106.85	108.21
101.88	102.21	103.15	98.475	103.64	98.818	99.059	101.42	102.17	100.51	102.26	99.952	102.45	100.93	99.261	102.15	100.78	101.05	99.138	103.19	99.876	99.895	101.19	99.304	101.7	101.39	98.197	101.97	98.181	103.15	100.82	99.606	99.306	102.63	101.4	101	101.51	101.54	100.42	100.88	100.59	104.65	100.76	101.54	100.6	100.86	101.37	101.02	100.49	101.69
106.75	106.65	106.47	105.3	107.63	106.47	108.41	105.97	106.98	109.99	107.08	105.59	103.88	104.67	106.63	107.24	106.59	106.14	104.94	107.66	104.17	107.77	105.92	106.29	105.16	107.53	107.14	106.68	104.79	106.56	106.59	107.77	105.84	105.86	106.05	107.95	108.71	105.98	107.29	107.86	107.23	104.49	107.56	104.63	104.99	107.27	106.96	109.01	104.32	108.73
97.345	98.407	98.007	99.206	100.5	100.41	97.393	99.48	99.364	96.963	98.375	97.262	97.89	99.561	98.431	98.178	98.998	100.09	97.993	97.978	99.625	97.636	97.802	97.572	97.927	96.291	99.34	98.629	99.952	100.48	98.047	100.6	98.771	98.167	98.602	98.501	100.28	99.281	98.902	96.635	96.516	97.65	98.278	98.042	99.655	99.134	98.004	98.495	101.63	98.321
106.02	106.25	106.55	106.56	107.05	107.11	104.63	105.42	105.02	106.96	106.7	107.05	108.15	108.64	105.47	106.11	107.79	104.16	106.44	107.04	106.97	106.37	105.42	106.09	106.93	106.1	105.45	108.28	106.51	107.65	104.67	106.74	108	105.83	107.46	108.29	106.88	107.56	108.33	108.69	106.23	104.93	104.1	106.01	106.54	106.2	106.78	104.07	105.2	108.43
111.88	107.61	106.59	112.97	108.51	108.32	108.09	108.65	108.83	109.67	108.97	108.07	107.24	109.9	109.27	108.13	107.5	107.76	109.46	106.49	108.7	108.71	108.27	108.95	106.5	108.09	109.15	107.66	108.04	107.99	107.82	109.21	109.21	108.9	106.63	107.05	109.2	109.49	107.64	107.36	108.79	107.41	105.74	109.96	107.52	108.35	107.45	108.39	108.06	107.26
105.96	106.7	106.24	103.8	104.05	106.55	104.77	105.96	106.36	106.66	104.17	105.13	102.75	105.69	105.45	106.72	105.76	107.1	106.92	105.63	106.39	107.09	105.35	105.26	107.46	100.36	106.76	105.51	104.8	103.9	106.12	104.25	104.63	105.27	103.34	104.08	105.97	104.08	104.13	103.26	105.4	102.26	104.76	102.69	107.15	105.41	105.66	105.98	106.71	104.87
106.18	103.69	105.79	103.74	106.8	105.65	105.58	107.01	107.08	106.87	105.43	104.82	107.13	104.93	104.24	106.95	107.5	103.83	105.15	105.61	106.7	106.38	105.73	103.97	105.96	105.05	105.78	105.06	101.99	106.29	102.71	104.35	105.11	106.37	106.15	106.39	104.67	105.94	106.12	106.29	107.1	104.86	105.95	105.92	106.25	103.84	104.22	105.92	103.94	107.01
108.31	109.06	110.42	109.85	106.68	106.71	105.98	107.25	110.32	105.83	107.56	107.96	108.02	108.2	108.42	104.89	107.62	109.75	106.63	106.98	109.16	108.66	106.96	107.25	105.6	107.04	108.5	108.78	109.45	109.15	106.33	108.88	110.36	108.81	106.91	105.66	107.31	107.16	110.98	109.01	107.41	108.66	107.28	107.27	109.27	108.42	106.63	107.84	107.24	105.61
105.91	105.38	103.37	106.86	106.4	108.03	106.62	106.35	105.19	105.25	104.87	107.01	106.78	105.8	105.17	106.65	105.29	109.58	104.35	106.09	104.02	104.29	106.45	107.46	106.58	105.65	105.18	105.14	103.76	105.36	107	107.24	107.79	105.09	108.8	103.36	106.59	107.07	103.84	106.32	105.09	104.36	106.65	105.48	105.77	103.75	104.89	105.54	108	105.77
104.31	106.4	105.85	106.55	104.68	104.8	104.97	104.8	106.02	104.88	107.11	108.49	105	108.2	105.45	104.17	104.26	103.44	105.65	106.33	107.61	106.96	104.95	104.27	104.23	104.96	105.48	105.67	105.23	104.22	104.07	106.22	107.46	104.94	103.01	104.54	105.03	104.42	106.28	107.76	107.19	105.74	105.71	107.36	106.17	104.17	109.71	104.19	105.05	106.15
107.61	108.51	110.59	107.35	108.41	107.54	109.02	108.09	106.89	107.87	108.2	107.57	108.3	107.9	109.43	107.18	108.06	106.81	107.71	108.24	109.02	106.74	108.06	108.34	108.38	107.82	106.34	106.02	105.47	108.18	107.92	108.25	108.54	106.5	108.86	109.11	108.19	106.95	105.39	105.24	106.79	108.22	105.45	107.5	107.55	108.31	105.74	107.14	107.83	106.77
103.79	105.36	106.37	104.92	105.8	105.82	105.79	106.68	105.75	107.11	106.47	103.12	105.82	103.92	104.82	103.91	106.73	107.43	104.74	104.05	107.17	101.76	104.73	104.33	106.71	106.08	106.08	106.85	106.11	106.46	105.38	106.03	106.03	107.51	107.27	107.87	105.18	105.48	106.65	104.71	107.2	108	108.14	104.13	106.63	104.35	105.37	106.45	104.58	105.07
99.136	99.695	95.621	99.996	96.226	94.564	99.669	96.034	97.23	97.951	101.11	96.671	96.894	98.102	96.608	96.944	100.17	99.654	96.286	97.206	95.354	97.32	98.162	98.223	95.582	97.785	97.492	96.404	98.24	98.756	99.162	98.211	97.137	100.22	97.272	98.027	98.453	98.581	95.114	98	96.806	97.857	97.238	97.499	100.52	98.923	98.393	100.15	100.15	99.039
111.12	110.06	110.02	110.62	111.54	110.83	110.1	109.16	110.61	110.94	109.64	111.83	109.92	109.01	111.23	110.72	113.1	109.4	111.92	111.49	108.46	109.77	110.16	110.19	110.34	108.96	110.98	111.59	110.44	109.71	111.54	108.29	109.49	109.39	110.34	111.37	110.49	111.96	109.72	109.58	110.17	109.84	109.93	110.12	110.31	109.28	108.79	109.87	108.17	109.4
108.64	109.53	108.33	109.68	109.46	108.19	107.96	109.46	108.16	108.44	109	105.03	108.07	109.25	108.4	106.66	107.2	109.94	108.02	107.86	107.73	108.04	108.87	108.61	108.61	108.46	108.99	109.22	108.99	109.05	109.56	110.02	109	110.07	111.82	107.6	106.6	111.01	109.22	108.71	109.08	108.01	109.43	109.74	107.02	107.09	108.7	108.18	109.16	109.67
107.78	105.4	105	105.3	105.87	105.32	104.8	105.01	105.05	104.92	102.57	105.14	106.38	107.04	105.91	105.33	104.5	105.35	105.13	106.56	104.95	103.18	104.63	106.03	105.39	104.48	107.81	104.57	104.69	105.27	104.44	104.56	104.06	108.06	106.01	106.96	104.34	106.89	106.45	105.56	104.3	104.9	103.31	106.57	102.09	104.03	104.93	105.27	107.98	105.06
106	107.59	107.48	108.06	107.92	105.83	104.58	107.38	104	106.9	107	104.3	106.96	107.96	104.33	105.99	106.22	105.45	106.39	109.5	106.29	108.4	108.08	105.6	105.73	105.9	106.77	105.03	107.29	105.68	104.42	106.77	106.17	104.9	104.96	110.21	106.63	106.45	105.57	106.6	106.83	109.08	102.96	106.68	106.61	106.83	107.41	106.85	105.84	109.42
106.13	107.63	105.27	105.77	105.56	105.36	106.26	107.75	106.81	107.21	104.95	105.62	108.67	105.59	106.91	105.93	104.77	105.98	106.79	105.78	106.99	106.48	109.02	107.94	106.43	104.13	105.61	104.94	107.89	105.91	107.35	107.11	106.66	108.28	105.56	105.67	106.56	108.32	106.79	105.34	106.19	106.77	106.97	105.66	106.25	105.08	107.18	106.82	105.09	105.54
106.85	107.04	106.25	105.18	105.2	107.79	107.35	105.77	106.94	104.42	106.64	104.36	103.25	107.36	107.29	107.82	104.73	102.32	105.59	104.13	106.59	105.5	105.91	104.63	105.33	104.76	105	107	105.59	105.64	104.82	103.88	107.5	105.76	104.02	106.38	105.53	107.49	103.71	105.02	105.13	104.8	104.97	106.27	104.98	105.59	104.04	105.72	104.71	105.74
98.054	97.682	99.878	98.215	98.52	97.678	98.604	96.587	100.47	99.849	99.566	99.055	99.775	99.364	97.111	97.794	99.165	98.944	97.091	99.042	98.41	96.916	97.21	97.848	99.606	98.504	97.674	99.343	99.749	97.743	96.094	98.791	95.832	97.021	96.609	97.832	97.88	96.87	98.085	99.185	96.846	99.928	97.505	98.529	96.829	99.538	97.911	97.346	97.679	98.786
108.36	107.72	107.62	109.36	108.34	108.08	108.09	107.29	108.43	108.51	108.72	109.64	108.47	107.4	108.72	110.89	108.07	109.52	106.13	109.65	108.62	107.78	108.02	109.65	108.68	108.85	107.19	108.68	107.23	106.26	111.37	109.12	107.33	107.42	108.67	108.22	109.17	108.19	107.94	106.58	107.44	106.95	106.35	109.28	107.58	110.04	108.88	108.54	107.66	108.43
100.79	101.04	100.15	101.78	99.194	101.34	100.67	98.522	100.21	101.28	102.66	100.5	99.884	101.77	100.72	102	101.88	99.434	101.87	102.09	100.58	100.05	101.55	99.573	101.41	101.21	98.424	99.46	101	101.11	99.35	100.74	103.62	97.524	100.7	102.42	100.56	100.53	100.42	101.93	100.14	99.825	100.01	99.273	100.81	101.23	99.619	99.195	102.19	98.61
105.46	105.15	103.73	105.24	105.32	103.8	104.62	105.15	107.63	104.96	106.25	104.57	105.03	105.41	104.88	105.12	106.7	106.69	104.17	105.21	104.63	104.18	106.16	104.11	106.11	107.56	104.57	106.1	106	103.99	105.21	104.65	105.58	105.98	105.42	105.83	106.33	106.9	105	106.56	107.76	106.68	105.36	105.19	104.53	105.57	105.93	104.88	104.7	105.31
104.81	106.68	104.63	105.17	105.47	105.47	106.91	105.2	104.4	107.27	106.15	104.91	105.43	106.13	105.76	107.06	105.41	108.21	102.8	107.16	105.45	104.69	106.86	106.37	106.31	107.04	105.25	106.16	103.6	103.2	106.03	105.42	105.87	106.09	106.07	105.64	102.33	103.92	104.97	105	103.52	107.04	104.9	105.4	106.35	106.4	108.16	106.43	105.35	104.14
107.51	103.13	104.01	105.47	107.1	104.06	102.56	106.88	107.07	104.91	106.02	105.04	106.8	104.38	107.87	106.74	105.53	106.07	106.18	105.82	107.29	106.34	107.09	107.27	105.35	104.33	107.65	105.33	107.27	103.76	108.22	105.63	106.14	103.5	102.97	105	106.54	106.36	104.9	106.59	106.03	105.75	107.05	105.76	107.31	106.96	105.69	103.94	104.77	106.39
107.61	107.49	109.96	106.12	109.69	108.89	108.77	106.67	108.47	109.37	107.82	108.94	108.18	106.42	107.15	107.1	107.58	107.46	109.28	108.01	107.08	108.34	107.91	109.68	106.16	105.75	108.69	108.78	105.38	106.79	107.65	108.78	106.35	107.91	110.21	108.93	108.86	107.35	108.84	108.05	108.13	108.49	104.64	110.15	108.14	104.78	107.11	106.42	105.81	109.6
98.492	98.915	100.42	98.632	100.01	98.855	98.874	97.685	96.44	96.031	97.026	96.084	96.137	99.313	95.636	98.783	97.641	99.589	98.98	97.053	94.47	94.514	97.234	96.636	98.126	96.817	96.927	99.034	98.646	97.636	97.38	98.589	97.264	96.639	97.757	96.343	97.271	96.87	99.392	98.77	97.403	99.615	96.685	99.361	99.648	99.237	97.087	100.27	97.05	96.868
105.14	106.57	105.77	102.56	108.1	105.69	103.71	107.6	105.75	106.59	105.53	106.86	105.56	106.08	106.21	105.76	103.23	105.4	104.53	106.21	104.88	102.93	104.8	106.23	106.09	103.76	105.31	105.41	105.9	105.56	103.66	105.13	104.67	105.19	106.41	103.18	105.55	104.37	105.06	107.19	105.01	105.54	102.78	106.81	103.64	107.44	105.03	101.33	106.69	108.51
105.13	105.75	106.72	105.77	105.64	107.07	105.85	105.73	106.42	107.17	105.7	108.84	105.48	105.27	106.66	105.23	106.93	108.39	106.3	106.95	107.45	105.01	106.3	106.73	109.47	106.79	104.33	106.39	107.06	106.65	105.87	107.12	107.18	108.56	105.54	107.33	107.64	104.2	106.07	106.54	107.56	108.92	106.57	106.88	104.5	106.95	103.42	105.71	107.71	106.06
108.92	109.7	110.38	106.19	106.04	108.23	106.11	108.47	109.13	107.06	107.8	106.92	109.46	109.33	106.67	109.65	107.36	107.02	108.18	108.03	108.97	109.19	108.19	106.21	109.42	106.54	108.06	110.16	108.16	106.87	105.68	108.04	108.11	108.3	106.71	108.85	107.43	106.82	110.37	109.33	109.95	107.36	106.5	107.64	109.24	108.3	108.59	107.25	109.85	107.46
97.768	98.819	98.195	98.182	100.01	95.147	97.633	98.699	100.02	97.197	98.682	97.408	98.892	101.45	98.895	97.22	97.464	99.285	97.947	98.638	98.139	98.267	97.354	96.33	97.206	97.3	97.211	97.54	96.874	99.027	99.295	99.533	98.489	97.884	97.042	98.745	97.932	97.094	100.24	99.113	97.804	97.546	98.385	97.762	99.797	97.589	95.78	100.19	98.341	99.254
97.892	96.731	96.653	97.518	99.787	97.153	100.2	97.921	98.13	96.626	98.32	96.779	98.345	94.678	96.813	99.687	99.486	96.139	97.16	97.75	96.661	96.786	98.501	97.31	98.747	97.806	99.132	99.283	98.018	99.198	97.894	97.11	98.41	95.773	101.36	97.296	99.043	101.02	99.811	98.041	97.139	100.43	100.32	98.565	97.485	97.91	98.679	99.516	97.758	96.964
102.02	102.22	101.12	102.47	100.15	101.43	102.51	101.57	100.86	101.13	101.49	101.84	100.59	102.52	100.16	101.13	100.13	101.38	102.36	103.9	101.45	101.85	100.67	100.58	101.83	100.84	102.27	101.52	101.57	100.83	101.82	100.52	99.815	100.48	101.76	101.26	99.445	100.07	101.24	101.35	101.11	101.61	101.61	101.37	100.07	97.941	100.13	98.889	101.92	100.14
106.67	105.7	106.91	104.16	104.66	106.15	106.64	105.3	108.18	107.33	104.72	104.84	107.27	105.15	103.45	106.1	105.8	104.87	107.09	106.73	107.18	108.26	104.72	107.42	105.96	105.63	105.53	104.4	107.29	107.38	107.91	103.72	104.76	102.4	105.31	106.2	104.24	105.54	107.35	104.6	106.14	105.3	105.4	104.49	105.65	107.84	107.02	104.57	105.87	108.71
108.71	107.3	107.8	108.06	106.57	108.35	107.47	107.56	109.29	109.55	108.99	108.67	108.76	107.51	107.03	109.28	108.86	108.33	108.91	106.97	108.58	106.67	108.65	108.23	107.49	107.52	112.23	108.44	106.35	108.63	107.54	106.59	109.72	105.38	107.18	108.64	108.85	108.3	109.18	109.16	108.91	108.15	108.04	105.67	110.04	108.04	106.75	107.83	106.84	107.25
104.66	107.17	110.12	104.55	105.46	106.12	105.33	108.61	105.09	105.41	107.29	103.97	107.05	104.93	107.11	105.2	104.67	105	104.15	104.66	106.23	108.3	105.47	105.07	105.71	106.66	103.49	106.22	107.72	108.22	106.31	103.84	104.48	105.93	106.17	105.79	103.85	107.21	105.67	105.03	106.94	107.72	106.02	105.6	106.27	103.66	105.56	103.84	106.23	105.49
108.48	107.93	106.55	107.91	107.05	108.61	108.61	108.04	110.91	108.03	108.03	108.5	108.21	108.06	112.17	109.85	108.75	108.76	107.15	108.83	111.08	106.67	109.02	107.26	107.4	106.83	106.67	109.32	107.52	108.49	107.74	108.38	107.24	107.46	109.75	109.59	108.97	109.14	107.23	106.72	109.27	109.37	108.31	108.9	108.88	109.74	109.62	108.29	107.15	110.49
105.4	105.6	104.33	106.57	106.37	107	104.85	106.04	104.99	103.55	103.23	105.64	104.05	106.86	106.94	105.49	104.62	107.66	104.02	102.74	105.35	104.4	104.09	103.76	106.18	103.97	104.21	107.04	104.98	103.51	106.3	105.86	106.52	106.34	107.56	106.6	101.74	104.76	106.98	104.44	106.58	106.45	104.31	105.01	106.2	106.89	107.42	106.06	105.64	105.47
108.95	108.28	108.18	105.97	107.99	108.38	107.96	108.91	109.06	107.38	109.38	110.56	108.19	108.13	110.02	108.27	105.57	107.79	108.39	106.28	109.4	107.47	107.37	107.39	108.23	107.31	107.35	107.22	108.2	107.07	106.92	109.27	109.69	106.73	107.25	110.53	108.76	109.21	107.03	110.89	108.07	108.49	107.59	106.48	107.55	108.69	109.54	109.15	109.86	106.33
99.61	100	101.87	99.311	100.69	100.93	102.07	101.94	99.588	97.893	100.8	98.851	100.81	99.814	102.68	99.357	102.99	101.5	100.1	98.286	100.02	100.68	100.96	99.975	100.54	98.301	101.56	102.01	102.12	101.27	103.16	99.008	100.58	101.82	99.375	100.15	103.21	100.99	101.59	101.9	100.28	98.266	98.813	100.92	101.25	101.75	99.049	101.41	102.35	101.33
109.11	108.58	108.5	106.69	107.91	107.8	108.73	108.65	107.39	105.52	106.97	105.58	107.42	107.97	109.61	108.71	109.26	109.43	107.23	109.4	109.8	107.09	106.87	110.57	107.42	107.55	110.24	109.78	107.85	109.13	107.58	107.46	109.09	108.56	107.36	109.38	108.87	107.72	111.02	107.32	105.42	108	108.71	107.86	105.7	109.02	107.19	106.28	109.07	109.42
98.892	99.589	98.702	98.39	98.296	99.706	98.813	99.836	97.081	99.589	98.404	98.718	97.497	98.785	98.343	100.14	97.183	98.841	101.7	101.02	97.829	97.637	97.795	99.497	97.666	100.19	97.015	98.047	98.784	98.284	97.79	98.175	96.925	98.287	98.306	98.089	97.668	99.173	100.14	100.42	101.05	97.182	99.745	98.791	99.308	97.082	98.285	99.736	98.332	96.487
99.639	97.15	99.412	101.47	98.618	99.612	99.022	98.787	99.548	94.535	100.71	95.726	99.832	101.23	97.195	97.067	96.363	98.915	100.03	97.826	97.936	99.391	98.951	99.218	99.434	99.875	100.95	99.499	98.941	100.39	99.156	98.559	100.36	97.429	98.975	98.282	99.601	95.851	98.662	101.01	99.312	100.7	97.831	97.569	100.64	97.289	99.488	99.987	98.063	102.78
110.49	108.16	110.1	110.43	111.29	108.87	109.39	111.29	107.85	111.27	110.1	111.1	113.08	109.64	111.1	111.17	109.8	112.99	110.52	109.16	110.92	110.16	106.82	112.34	108.46	109.89	110.33	109.55	109.4	111.7	109.56	111.42	109.72	110.74	108.21	109.67	111.07	110.55	112.69	109.74	109.56	109.59	110.83	112.35	109.91	111.12	109.81	109.78	110.66	112.33
97.009	95.627	97.804	98.631	96.43	98.316	100.38	98.579	97.411	97.765	98.489	99.569	97.727	95.999	99.456	97.732	99.17	99.598	98.18	96.306	98.684	98.478	97.651	97.865	98.272	98.803	101.16	99.86	98.99	100.02	95.814	98.792	98.35	95.764	95.62	97.663	97.037	98.433	99.514	95.856	97.623	99.684	97.43	98.693	96.495	97.494	98.594	96.773	96.979	98.363
103.21	101.78	102.7	103.18	102.5	103.11	102.35	106.87	104.09	103.28	101.73	103.75	105.46	100.66	102.91	102.76	104.79	103.3	102.66	102.72	102.51	101.32	105.21	104.9	102.19	103.67	102.33	103.83	104.39	101.41	103.38	104.93	103.43	103.01	103.03	102.82	105.44	103.62	101.33	102.86	101.6	102.37	102.86	102.5	103.9	102.25	103.19	103.81	102.4	102.36
99.118	97.57	97.748	100.43	100.74	97.392	99.217	98.527	98.21	98.436	98.561	99.499	98.051	99.634	96.295	99.92	99.528	99.828	100.1	97.597	98.056	97.977	99.039	96.722	98.355	98.001	98.58	98.305	97.667	99.984	98.672	98.426	96.733	100.65	98.139	97.448	97.801	97.649	99.959	99.494	99.018	100.95	96.553	97.436	100.02	98.02	98.469	97.326	99.014	98.259
106.06	107.33	107.12	109.64	107.05	108.82	109.03	107.77	107.11	106.83	105.56	108.1	107.6	108.41	109.32	109.35	105.79	111.06	109.87	104.94	109.55	109.36	107.38	107.89	107.99	107.91	106.38	107.5	106.53	108.01	107.6	106.76	108.89	109.68	107.54	107.71	109.14	108.06	106.21	109.3	108.15	108.94	107.07	107.56	109.72	109.46	109.5	108.53	107.85	110.17
106.8	105.85	104.17	103.97	106.01	105.01	105.74	106.53	104.94	106.8	106.09	104.47	107.7	106.58	106.29	105.03	105.49	103.99	106.1	105.41	103.28	106.48	105.5	105.52	107.34	105.88	103.45	107.03	105.19	106.99	107.49	106.48	106.11	106.78	106.22	105.8	108.6	106.73	104.12	107.2	104.27	107.18	107.36	106.4	104.25	106.69	107.39	105.76	105.18	107.18
107.17	104.44	107.06	108.26	107.88	107.83	106.79	103.97	104.03	105.66	105.17	106.28	103.53	106.23	107.27	106.64	104.2	106.2	107.75	107.17	105.67	105.74	107.7	105.96	107.43	105.81	105.35	106.16	106.87	107.4	105.05	107.87	108.77	108.16	107.41	106.82	105.4	107.02	105.58	105.68	107.44	108.12	109.23	109.37	107.54	105.37	105.74	105.79	104.3	107.71
106.35	105.62	106.63	107.57	107.67	106.46	108.06	104.71	105.12	106.84	105.22	106.28	105.52	105.62	106.56	106.12	106.95	106.71	106.27	106.5	108.18	108.67	106.67	105.14	105.92	107.14	106.39	108.63	107.29	106.15	105.89	102.56	108.11	107	106.96	106.83	107.87	106.02	104.93	104.19	103.96	106.68	104.5	104.69	108.15	107.82	106.23	105.51	106.09	106.24
107.61	107.19	107.87	108.43	105.98	108.47	106.89	108.87	109.6	109.51	109.69	106.92	105.88	106.78	107.52	107.13	107.22	108.27	109.19	108.8	107.76	108.16	108.22	107.52	106.93	106.68	108.7	108.49	107.54	107.34	106.92	107.49	107.88	109.69	107.46	107.44	109.07	107.57	110.22	108.41	108.17	108.49	107.85	109.08	107.28	107.41	106.01	107.74	106.15	108.43
106.82	104.16	107.87	106.27	107.34	105.71	105.8	105.59	104.43	106.59	106.23	105.26	107.87	107.82	106.28	106.66	106.75	108.04	106.9	107.82	105.36	105.61	105.66	107.98	102.58	106.67	108.19	108.15	107.36	107.56	107.25	107.46	105.49	106.72	105.65	106.42	103.54	107.35	105.74	106.83	104.57	106.32	106.86	109.28	104.83	104.15	106.14	107.16	105.29	106.36
110.15	107.18	108.67	107.62	107.87	109.33	107.02	107.99	106.4	109.77	108	107.61	105.88	106.91	108.35	109.37	109.07	108.21	108.09	107	106.35	108.34	106.93	107.38	108.59	106.82	106.41	108.62	107.39	109.7	106.41	108.88	107.78	106.93	107.17	108.52	109.93	105.73	106.29	107.36	106.33	108.49	108.29	106.97	105.51	109.34	107.81	106.21	107.28	108.3
104.01	105.05	107.01	107.21	104.64	103.76	103.57	106.68	106.04	103.92	104.75	105.31	103.67	104.83	102.91	106.47	104.79	105.2	104.21	102.89	107.96	105.17	102.25	106.1	104.82	104.69	105.19	104.05	107.48	105.79	107.25	107.29	104.83	106.52	107.51	107.21	104.13	102.66	103.3	104.29	106.07	105.75	105.96	107.86	105.29	105.95	107.85	106.61	105.15	104.7
104.52	104.7	106.26	107.24	103.11	107.11	107.57	105.47	105.52	105.49	106.34	107.66	104.81	104.05	104.83	104.8	106.39	106.81	102.71	107.98	103.58	108.76	103.5	104.5	105.46	104.33	107.52	104.94	106.05	105.04	105.97	106.28	106.01	105.64	105.34	104.37	104.49	104.67	105.72	105.82	106.26	107.35	107.5	106.66	106.13	106.98	105.58	106.75	106.34	106.52
106.64	105.88	104.15	105.66	106.78	105.92	104.75	106.58	108.58	106.66	106.53	106.26	106.47	106.52	106.97	108.51	105.98	106.6	106.42	104.46	106.72	105.65	105.62	105.01	104.21	104.22	107.78	106.57	104.43	106.88	106.64	105.49	104.5	104.83	107.01	106.59	108.58	107.29	107.69	105.32	105.93	105.32	105.76	108.01	108.25	104.88	106.86	104.76	107.95	106.67
106.93	105.6	106.14	105.58	104.88	107.63	106.15	105.21	107.72	106.37	104.32	104.51	106.31	105.81	106.53	103.65	105.53	104.92	103.95	106.14	105.32	104.09	105.12	106.3	104.68	107.57	106.2	106.39	105.23	102.46	105.8	105.96	104.39	105.84	105.68	105.65	106.51	103.6	103.67	106.65	104.1	104.74	105.68	104.86	104.65	105.39	104.83	103.79	106.16	105.09
104.66	107.34	103.75	103.72	106.78	106.07	106.32	108.25	106.91	105.22	105.56	106.27	107.04	106.86	108.06	106.69	106.24	109.24	108.66	105.94	106.7	103.98	105.23	106.41	107.42	106.95	106.45	106.61	105.77	106.39	106.74	107.05	106.85	104.78	106.22	105.45	106.73	105.38	105.73	107.38	105.54	106.57	107.12	106.19	106.75	104.81	105.59	104.75	106.7	107.69
108.57	109.38	107.09	107.24	106.96	108.94	107.88	106.54	108.59	110.26	107.52	108.45	107.5	106.62	110.35	108.3	106.72	111.07	108.38	109.09	109.77	107.72	107.96	108.08	107.02	108.83	108.31	109.63	107.39	109.48	107.52	108.71	107.38	110.1	109.23	106.85	107.49	109.36	107.41	108.92	107.82	108.42	108.81	107.32	108.95	107.34	108.84	108.21	106.13	108.48
101.06	97.957	98.323	100.51	101.23	99.35	100.62	98.892	101.52	100.72	99.987	97.753	102.33	101.4	98.308	102.12	99.202	98.612	100.59	97.219	100.51	98.469	98.232	100.2	101.29	99.483	100.23	101.11	100.27	98.43	100.75	100.98	102.2	100.23	101.98	98.91	99.26	101.3	100.73	98.998	101.22	100.35	100.5	100.79	101.45	100.6	101.64	99.725	99.525	99.828
97.549	98.809	99.12	97.972	98.063	95.737	100.77	101.92	97.6	98.791	102.38	99.975	99.235	99.322	99.472	98.438	97.498	98.534	99.06	98.391	99.376	100.06	100.47	99.573	99.036	100.41	97.13	98.339	96.942	98.585	98.244	100.44	101.87	98.861	99.505	98.689	97.616	99.904	98.976	101.99	99.372	101.67	99.34	99.174	98.664	100.97	98.028	98.686	99.761	99.557
103.9	104.08	104.92	106.23	106.33	105.43	106.5	103.87	106.85	107.04	106.57	104.41	106.54	104.52	105.21	103.24	108.92	104.56	106.01	105.07	104.86	104.9	104.89	106.75	105.84	105.34	108.01	106.57	104.38	106.69	105.11	106.23	105.19	107.11	104.42	105.4	106.09	106.42	106.74	106.26	105.9	107.27	107.7	106.67	106.31	105.57	105.07	106.44	106.18	104.91
108.63	108.66	108.84	106.1	108.5	106.77	106.04	108.28	106.37	108.56	107.43	109.08	108.22	106.26	107.51	107.69	109.01	108.96	107.31	106.23	108.9	107.3	106.8	107.34	108.02	107.53	108.54	107.8	108.28	110.71	106.2	108.32	108.1	108.76	107.32	109.58	108.7	108.84	107.3	108.49	106.58	110.68	108.8	110.03	111.1	109.46	108.58	106.34	106.94	108
102.78	102.95	102.19	104.23	104.35	102.78	102.07	102.85	103.4	104.04	103.23	101	104.06	103.03	103.19	103.14	104.37	102.21	102.99	101.91	102.33	103.62	100.84	103.79	103.91	102.4	102.73	101.84	100.75	102.85	103.76	103.81	101.7	101.91	100.51	101.89	104.47	104.05	102.28	101.43	102.18	101.81	104.02	104.7	100.52	104.09	102.95	102.73	103.84	102.97
98.609	98.537	99.058	96.911	97.906	99.733	97.008	98.883	96.796	99.584	97.844	98.701	98.237	98.835	99.1	98.19	99.553	98.961	97.234	100.27	95.917	97.592	100.47	97.524	96.851	97.711	97.343	97.76	95.998	98.441	97.25	98.63	99.841	97.501	96.078	98.038	96.645	101.28	99.288	98.418	100.32	99.552	97.027	99.205	98.477	97.93	99.315	98.904	97.735	97.153
107.39	107.93	106.73	109.36	110.81	108.49	107.09	107.93	106.61	108.17	107.11	106.38	106.33	109.85	110.21	107.5	110.3	108.81	107.74	109.24	106.57	106.05	107.36	107.48	108.43	105.99	107.8	109.27	108.89	107.8	108.21	108.83	109.85	109.83	109.86	110.1	107.66	109.73	108.55	108.05	108.91	110.54	108.99	107.78	105.34	105.89	108.84	109.13	108.51	106.87
107.59	106.95	109.12	108.41	107.57	106.95	110.68	108.97	108.1	109.35	107.12	109.19	106.78	108.84	109.81	108.48	111.37	106.47	107.32	108.64	109.2	109.76	105.07	108.79	106.34	108.72	109.18	103.91	108.01	108.61	107.66	107.66	106.15	104.5	105.41	105.95	107.04	110.1	108.24	109.32	107.9	110.33	107.18	108.92	108.26	108.14	108.39	110.01	108.52	105.26
104.9	104.69	106.46	106.68	106.63	103.61	106.51	104.39	107.2	105.06	104.56	106.37	105.66	103.8	106.25	106.98	105.04	105.05	105.32	106.02	107.07	104.97	105.04	106.14	105.15	104.55	104.36	104.1	107	106.98	106.08	106.27	107.78	105.54	105.21	105.65	106	104.51	104.38	106.9	105.74	103.17	106.25	104.82	104.97	106.29	103.6	105.36	107.33	102.4
107.08	105.32	106.18	107.97	104.93	107.21	108.6	105.44	106.18	106.12	103.41	105.97	108.98	106.31	107.96	105.97	107.64	106.04	104.64	107.19	107.99	106.14	107.53	106.13	105.8	106.16	107.96	107.73	107.61	106.66	107.25	106.76	106.74	106.89	104.85	104.88	106.17	105.96	107.34	104.99	106.47	103.68	104.36	105.94	105.11	106.64	104.82	106.47	107.52	105.17
110.79	109.5	109.76	111.12	112.01	110.27	109.22	109.55	109.52	111.95	108.77	111.39	109.92	111.35	110.35	109.99	111.49	110.04	111.64	111.61	108.65	110.99	111.61	110.69	108.23	109.27	110.24	107.69	110.65	111.47	112.18	108.17	110.79	111.35	110.52	111.7	111.04	109.51	112.74	111.32	109.26	111.3	109.77	111.36	110.17	109.73	111.76	110.05	110.45	112.05
107.14	108.15	107.11	105.82	108.16	105.39	106.69	107.55	105.63	107.54	107.76	108.13	102.94	105.54	109.15	106.31	107.06	106.51	107.32	106.57	108.69	106.27	107.77	106.39	106.81	106.44	107.89	104.23	104.11	105.63	106.26	104.79	106.05	105.61	106.13	106.46	106.22	105.28	107.4	106.51	103.89	107.84	106.68	104.49	107.38	106.8	107.53	106.67	105.54	106.02
105.67	105.72	103.68	104.68	104.49	108	106.48	106.26	108.3	107.93	108.18	106.17	103.99	106.46	105.14	106.42	106.02	106.26	106.46	105.85	103.24	105.4	106.33	104.81	107.16	108.55	106.51	105.93	107.33	104.91	104.9	104.91	105.61	105.04	106.45	105.02	104.83	106.34	104.07	105.88	105.7	104.47	107.13	105.65	104.91	104.99	106.08	105.12	105.27	104.06
106.55	106.42	108.21	108.53	108.29	107.91	108.32	106.54	108.16	107.31	107.24	106.54	107.71	107.15	107.26	106.66	107.57	107.15	106.77	109.12	106.33	108.22	106.6	108.7	107.7	110.03	105.6	107.69	107.82	107.64	108.39	107.84	107.86	108.51	106.31	107.87	106.77	107.94	108.01	107.06	106.75	106.25	106.5	106	109.46	108.37	106.23	109.09	109.26	110.03
108.23	109.85	107.26	110.16	106.34	106.41	107.78	106.63	108.66	107.53	109.16	109.31	109.02	108.51	109.49	107.05	108.58	107.62	107.68	107.82	108.77	106.49	109.41	108.27	107.81	107.54	108.19	108.39	105.84	106.84	108.21	108.22	106.89	108.01	109.88	108.26	106.87	110.12	108.95	107.85	107.19	108.04	108.37	106.68	108	107.93	108.49	108.35	108.1	109.21
104.13	106.2	105.98	104.99	105.15	106.15	106.56	107.12	105.17	106.98	105.63	103.87	105.59	108.03	105.54	106.94	104.53	105.83	107.23	104.73	107.09	105.34	107.86	107.47	105.48	107.36	107.03	102.25	107.08	107.94	107.15	105.83	106.53	109.46	107.08	108.14	105.94	106.42	107.4	107.75	106.57	104.76	103.97	106.89	108.06	109.1	107.24	110.55	106.08	106.79
98.947	97.886	96.699	97.873	99.305	98.94	98.4	98.628	97.718	97.974	97.644	100.59	99.698	96.671	96.465	96.643	95.265	96.934	96.663	99.225	98.865	99.196	97.43	98.667	98.389	97.996	97.409	98.613	98.934	98.175	98.803	98.508	98.803	97.903	97.469	97.74	97.201	95.489	99.251	98.044	98.362	97.149	96.492	96.332	97.39	96.541	101.13	96.674	96.731	99.948
109.76	108.36	109.73	108.43	109.12	111.08	110.76	112.61	112.36	112	110.92	109.62	106.95	109.27	109.56	109.39	110.19	110.46	109.8	110.15	109.12	111.21	110.54	109.3	109.64	112.48	110.94	109.8	111.65	114.9	109.76	109.73	109.34	112.23	109.64	110.18	109.49	111.81	110.44	111.27	110.73	108.67	109.67	110.28	111.37	109.35	110.95	109.55	112.63	109.45
108.97	110.46	111.77	110.37	111.93	110.81	111.93	110.4	108.98	108.18	110.25	109.56	109.32	110.94	109.43	112.72	111.58	111.03	109.68	110.1	112.36	109.59	112.28	110.02	112.49	111.55	109.15	111.17	112	109.98	111.3	109.87	109.24	109.53	110.92	111.65	111.58	111.09	109.84	110.73	109.77	110.97	112.86	110.52	112.2	112.58	111.94	110.74	108.61	112.39
106.39	106.55	105.31	105.01	106.95	106.66	105.67	105.48	108.17	107.68	107.16	107.93	108.23	107.57	106.31	108.04	108.83	109.66	105.65	103.81	107.25	106.53	107.67	106.4	105.96	105.29	105.06	105.32	107.73	106.02	105.51	105.68	106.26	107.65	107.03	107.02	105.63	105.73	108.19	107.17	107.18	105.36	107.98	106.69	107.48	106.81	108.58	106.93	105.86	106.66
106.17	106.45	105.58	108.4	108.09	106.31	107.33	108.53	105.49	108.09	106.82	107.83	105.42	105.9	106.66	107.97	105.65	106.17	108.63	106.09	108.31	108.56	105.64	108.67	105.14	105.69	105.9	105.16	106.82	105.41	106.76	106.29	108.13	106.26	107.83	105.65	107.04	106.44	105.53	107.13	109.18	106.34	106.28	105.44	106.04	105.6	105.98	105.79	105.17	106.13
107.4	107.85	107.43	106.74	107.69	109.13	108.01	109.73	108.04	108.12	109.52	109.17	108.25	109.13	107.99	108.51	106.24	107.33	108.92	109.4	106.96	109.68	108.69	109.31	106.49	107.9	109.6	108.45	110.27	110.17	105.82	105.52	109.35	107.69	108.38	108.59	106.85	110.43	108.29	109.2	109.05	107.52	107.54	107.64	108.06	109.41	108.47	108.29	107.23	109.3
106.19	106.34	106.36	107.08	107.77	108.27	106.89	105.24	104.79	107.06	106.43	107.83	106.16	107.07	107.66	104.31	105.58	106.01	105.76	105.53	107.91	106.28	106.32	105.53	106.82	106.82	104.25	105.79	110.07	107.11	104.94	105.2	107.58	106.86	109.32	104.76	107.79	107.78	105.5	108.14	105.83	107.13	106.7	108.7	105.71	106.06	108.56	105.61	105.8	107.51
109.93	109.4	109.4	111.05	107.46	110.99	110.37	108.6	111.87	110.29	108.93	109.56	109.82	110.01	109.35	113.1	109.5	110.97	110.77	109.58	110.31	110.57	110.27	111.61	109.7	108.97	106.85	107.85	109.46	111.26	110.88	110.36	107.2	109.4	109.99	111.32	111.07	110.69	107.93	111.4	112.38	110.9	108.57	109.82	112.93	110.96	110.48	109.67	110.76	111.37
112.27	107.74	104.28	109.64	107.06	108.57	107.95	109.2	107.32	106.53	108.35	108.04	106.91	107.52	108.06	107.08	107.34	109.15	108.65	107.75	108.19	106.83	109.67	108.28	105.4	108.81	109.55	106.88	108.13	109.42	107.47	109.21	106.35	109.24	108.21	109.57	109.65	106.94	106.64	108.66	106.12	108.12	108.12	109.94	104.98	107.74	110.31	108.07	106.75	105.36
98.923	98.697	98.553	101.15	99.992	98.63	101.53	99.597	100.14	97.71	101.43	98.132	99.398	98.836	99.407	100.19	98.624	100.49	97.858	98.378	97.835	100.77	100.88	97.369	98.382	99.08	98.551	98.343	99.13	98.262	97.307	100.29	99.711	98.129	98.656	98.796	98.983	100.27	100.52	97.219	100.18	98.843	99.211	97.671	98.184	99.766	100.97	97.188	99.653	100.08
109.12	108.14	107.67	107.86	110.64	108.35	110.89	109.09	107.55	108.11	108.62	109.8	109.56	106.7	108.88	108.32	108.44	109.53	107.34	108.34	107.79	105.49	108.22	108.72	110.64	107.86	109.55	107.69	106.8	109.07	107.9	107.98	108.86	107.68	109.8	107.91	109.73	109.39	108.69	108.18	109.25	109.54	107.88	109.31	108.23	108.84	107.95	109.65	107.39	109.56
98.168	95.72	97.933	95.193	98.999	98.418	97.564	99.658	98.42	98.461	98.391	97.086	96.477	97.433	98.923	100.73	98.97	101.16	96.328	99.123	99.181	97.712	98.095	99.214	98.437	97.088	98.267	98.014	99.518	99.457	96.987	97.905	98.195	96.525	97.933	98.315	96.947	95.208	97.185	98.632	95.876	98.927	96.709	99.123	98.152	98.688	100.68	99.406	98.048	97.593
107.76	107.5	108.47	107.7	107.32	108.13	109.8	107.45	107.64	109.26	109.08	107.64	108.46	110.74	107.12	107.28	108.63	107.87	106.45	109.79	108.78	107.24	108.69	107.69	109.23	106.73	106.82	108.03	108.53	108.44	107.4	106.13	107.35	108.57	108.14	105.77	109.15	105.96	106.7	108.16	108.1	108.26	107.43	107.93	109.42	107.49	110.47	108.32	108.08	107.12
96.294	97.154	98.598	97.677	97.269	96.932	98.535	97.853	98.913	100.79	99.749	94.261	97.069	98.917	100.6	98.924	98.912	98.139	98.314	97.462	97.735	100.11	98.55	96.519	99.59	97.338	99.772	96.894	99.274	99.367	96.472	97.969	98.266	97.091	96.082	98.383	98.179	98.968	98.456	96.539	98.024	97.997	97.226	99.352	96.624	98.07	98.381	98.785	98.694	97.316
98.088	98.749	96.537	99.224	97.201	98.502	97.573	98.759	99.028	96.908	97.346	98.813	99.419	98.947	97.619	97.886	98.871	99.6	97.466	100.07	98.678	98.785	99.86	97.842	99.292	97.145	96.706	98.035	98.488	97.504	97.69	97.335	99.263	99.02	95.425	99.456	98.879	100.08	99.461	98.966	98.609	100.61	97.888	99.066	99.552	97.78	98.162	97.934	98.067	100.37
[truncated: 150 more columns]
